# Supplementary material for: The impact of mobile phone use on where we look and how we walk when negotiating floor based obstacles
Source: PLoS One. 2017 Jun 30;12(6):e0179802. doi: 10.1371/journal.pone.0179802 (PMC5493336; doi:10.1371/journal.pone.0179802)
Supplement: S1 File — (ZIP) [file pone.0179802.s001.zip › Gait/PP12/a no obs write 2.txt]

CODAmotion Analysis Text
Codamotion Analysis Text Save of: BD no obs write 2.mdf
Time	Markers
Time	1:LTOE.X	1:LTOE.Y	1:LTOE.Z	2:L2nd.X	2:L2nd.Y	2:L2nd.Z	3:LHEE.X	3:LHEE.Y	3:LHEE.Z	4:LANK.X	4:LANK.Y	4:LANK.Z	5:RTOE.X	5:RTOE.Y	5:RTOE.Z	6:R2nd.X	6:R2nd.Y	6:R2nd.Z	7:RHEE.X	7:RHEE.Y	7:RHEE.Z	8:RANK.X	8:RANK.Y	8:RANK.Z	9:STRN.X	9:STRN.Y	9:STRN.Z	10:Marker 10.X	10:Marker 10.Y	10:Marker 10.Z	11:FRHD.X	11:FRHD.Y	11:FRHD.Z	12:FLHD.X	12:FLHD.Y	12:FLHD.Z	13:BRHD.X	13:BRHD.Y	13:BRHD.Z	14:BLHD.X	14:BLHD.Y	14:BLHD.Z	15:BLSTEP.X	15:BLSTEP.Y	15:BLSTEP.Z	16:FLSTEP.X	16:FLSTEP.Y	16:FLSTEP.Z	17:BRSTEP.X
(s)	(mm)	(mm)	(mm)	(mm)	(mm)	(mm)	(mm)	(mm)	(mm)	(mm)	(mm)	(mm)	(mm)	(mm)	(mm)	(mm)	(mm)	(mm)	(mm)	(mm)	(mm)	(mm)	(mm)	(mm)	(mm)	(mm)	(mm)	(mm)	(mm)	(mm)	(mm)	(mm)	(mm)	(mm)	(mm)	(mm)	(mm)	(mm)	(mm)	(mm)	(mm)	(mm)	(mm)	(mm)	(mm)	(mm)	(mm)	(mm)	(mm)
0	-3735.13	250.64	6.93	-3731.05	232.95	6.61	-1490.12	116.49	145.41	-1496.71	118.48	203.65	-3277.04	55.4	15.57	-3623.77	224.92	24.09	-3316.03	229.75	-9.06	-3225.86	230.14	22	-3707.64	260.35	1171.46	0	0	0	-3741.01	351.07	1566.41	-3107.04	189	1529.85	-2873.15	219.8	1220.63	-2848.55	138.58	1186.8	259.93	1174.43	52.12	-167.96	1262.08	53.2	128.76
0.01	-3735.13	250.64	6.93	-3731.05	232.95	6.61	-1490.12	116.49	145.41	-1496.71	118.48	203.65	-3277.04	55.4	15.57	-3623.77	224.92	24.09	-3316.03	229.75	-9.06	-3225.86	230.14	22	-3707.64	260.35	1171.46	0	0	0	-3741.01	351.07	1566.41	-3107.04	189	1529.85	-2873.15	219.8	1220.63	-2848.55	138.58	1186.8	259.93	1174.43	52.12	-167.96	1262.08	53.2	128.76
0.02	-3735.13	250.64	6.93	-3731.05	232.95	6.61	-1490.12	116.49	145.41	-1496.71	118.48	203.65	-3277.04	55.4	15.57	-3623.77	224.92	24.09	-3316.03	229.75	-9.06	-3225.86	230.14	22	-3707.64	260.35	1171.46	0	0	0	-3741.01	351.07	1566.41	-3107.04	189	1529.85	-2873.15	219.8	1220.63	-2848.55	138.58	1186.8	260.01	1174.81	52.14	-168.02	1262.52	53.22	128.76
0.03	-3735.13	250.64	6.93	-3731.05	232.95	6.61	-1490.12	116.49	145.41	-1496.71	118.48	203.65	-3277.04	55.4	15.57	-3623.77	224.92	24.09	-3316.32	229.77	-9.04	-3226.23	230.17	22.02	-3707.64	260.35	1171.46	0	0	0	-3741.01	351.07	1566.41	-3107.04	189	1529.85	-2873.88	219.86	1220.95	-2849.34	138.62	1187.14	339.33	1549.88	67.11	-224.84	1703.37	71.32	128.81
0.04	-3735.13	250.64	6.93	-3731.05	232.95	6.61	-1490.12	116.49	145.41	-1496.71	118.48	203.65	-3277.04	55.4	15.57	-3623.77	224.92	24.09	-3609.46	255.85	4.36	-3588.93	261.86	38.63	-3707.64	260.35	1171.46	0	0	0	-3741.01	351.07	1566.41	-3107.04	189	1529.85	-3611.21	276.39	1537.66	-3644.72	177.27	1528.11	337.17	1551.33	66.41	-222.28	1703.26	71.61	178.01
0.05	-3735.13	250.64	6.93	-3731.05	232.95	6.61	-1490.12	116.49	145.41	-1496.71	118.48	203.65	-3277.04	55.4	15.57	-3623.77	224.92	24.09	-3620.88	255.59	2.64	-3577.8	261.47	40.97	-3707.64	260.35	1171.46	0	0	0	-3741.01	351.07	1566.41	-3107.04	189	1529.85	-3609.48	275.47	1537.25	-3629.54	175.74	1527.84	336.95	1551.33	66.39	-224.69	1704.79	70.69	178.64
0.06	-3735.13	250.64	6.93	-3731.05	232.95	6.61	-1490.12	116.49	145.41	-1496.71	118.48	203.65	-3277.04	55.4	15.57	-3623.77	224.92	24.09	-3621.41	255.95	2.72	-3577.18	262.84	41.19	-3707.64	260.35	1171.46	0	0	0	-3741.01	351.07	1566.41	-3107.04	189	1529.85	-3615.83	274.56	1537.57	-3618.3	176.82	1527.41	337.05	1549.92	66.93	-222.08	1703.85	71.42	179.26
0.07	-3735.13	250.64	6.93	-3731.05	232.95	6.61	-1490.12	116.49	145.41	-1496.71	118.48	203.65	-3277.04	55.4	15.57	-3623.77	224.92	24.09	-3614.1	256.08	3.71	-3581.54	261.74	40.11	-3707.64	260.35	1171.46	0	0	0	-3741.01	351.07	1566.41	-3107.04	189	1529.85	-3610.72	274.21	1537.15	-3641.17	176.83	1527.9	338.53	1551.16	66.61	-221.3	1703.98	71.47	177.91
0.08	-3735.13	250.64	6.93	-3731.05	232.95	6.61	-1490.12	116.49	145.41	-1496.71	118.48	203.65	-3277.04	55.4	15.57	-3623.77	224.92	24.09	-3609.62	256.4	4.04	-3594.52	263.15	38.39	-3707.64	260.35	1171.46	0	0	0	-3741.01	351.07	1566.41	-3107.04	189	1529.85	-3609.53	272.4	1536.96	-3672.68	176.69	1527.88	338.58	1551.2	66.57	-222.28	1703.25	71.54	178.09
0.09	-3735.13	250.64	6.93	-3731.05	232.95	6.61	-1490.12	116.49	145.41	-1496.71	118.48	203.65	-3277.04	55.4	15.57	-3623.77	224.92	24.09	-3599.57	255.36	5.86	-3571.55	262.63	41.61	-3707.64	260.35	1171.46	0	0	0	-3741.01	351.07	1566.41	-3107.04	189	1529.85	-3613.12	271.33	1536.64	-3661.32	174.53	1527.04	336.75	1551.23	66.33	-224.07	1703.63	71.25	178.29
0.1	-3735.13	250.64	6.93	-3731.05	232.95	6.61	-1490.12	116.49	145.41	-1496.71	118.48	203.65	-3277.04	55.4	15.57	-3623.77	224.92	24.09	-3577.58	255.14	9.2	-3582.92	262.25	40.34	-3707.64	260.35	1171.46	0	0	0	-3741.01	351.07	1566.41	-3107.04	189	1529.85	-3615.32	270.02	1536.77	-3651.97	173.85	1527.19	337.68	1551.24	66.39	-225.13	1703.99	70.95	178.26
0.11	-3735.13	250.64	6.93	-3731.05	232.95	6.61	-1490.12	116.49	145.41	-1496.71	118.48	203.65	-3277.04	55.4	15.57	-3623.77	224.92	24.09	-3604.95	256.05	4.7	-3569.7	261.68	42.22	-3707.64	260.35	1171.46	0	0	0	-3741.01	351.07	1566.41	-3107.04	189	1529.85	-3607.46	267.74	1536.52	-3643.26	173.58	1527.14	337.81	1551.11	66.6	-224.52	1704.4	70.91	178.7
0.12	-3735.13	250.64	6.93	-3731.05	232.95	6.61	-1490.12	116.49	145.41	-1496.71	118.48	203.65	-3277.04	55.4	15.57	-3623.77	224.92	24.09	-3617.56	257.22	2.11	-3592.43	262.78	39	-3707.64	260.35	1171.46	0	0	0	-3741.01	351.07	1566.41	-3107.04	189	1529.85	-3602.28	266.28	1535.99	-3671.47	173.74	1528.09	337.06	1551.05	66.42	-226.3	1705.41	70.5	178.07
0.13	-3735.13	250.64	6.93	-3731.05	232.95	6.61	-1490.12	116.49	145.41	-1496.71	118.48	203.65	-3277.04	55.4	15.57	-3623.77	224.92	24.09	-3596.77	256.81	5.67	-3587.65	262.49	39.2	-3707.64	260.35	1171.46	0	0	0	-3741.01	351.07	1566.41	-3107.04	189	1529.85	-3592.07	263.9	1535.53	-3655.08	173.24	1528.2	337.95	1550.5	66.81	-224.48	1704.73	70.93	177.84
0.14	-3735.13	250.64	6.93	-3731.05	232.95	6.61	-1490.12	116.49	145.41	-1496.71	118.48	203.65	-3277.04	55.4	15.57	-3623.77	224.92	24.09	-3603.47	255.61	4.2	-3597.16	263.78	37.94	-3707.64	260.35	1171.46	0	0	0	-3741.01	351.07	1566.41	-3107.04	189	1529.85	-3592.98	261.86	1535.68	-3685.03	172.13	1528.53	338.47	1550.71	66.79	-224.89	1703.61	71.13	177.42
0.15	-3735.13	250.64	6.93	-3731.05	232.95	6.61	-1490.12	116.49	145.41	-1496.71	118.48	203.65	-3277.04	55.4	15.57	-3623.77	224.92	24.09	-3614.7	256.32	2.7	-3591.69	263.86	39.09	-3707.64	260.35	1171.46	0	0	0	-3741.01	351.07	1566.41	-3107.04	189	1529.85	-3590.57	259.42	1535.2	-3701.71	170.44	1529.21	337.9	1550.56	66.61	-225.68	1703.04	71.11	178.05
0.16	-3735.13	250.64	6.93	-3731.05	232.95	6.61	-1490.12	116.49	145.41	-1496.71	118.48	203.65	-3277.04	55.4	15.57	-3623.77	224.92	24.09	-3586.61	256.74	6.95	-3570.02	262.16	41.73	-3707.64	260.35	1171.46	0	0	0	-3741.01	351.07	1566.41	-3107.04	189	1529.85	-3587.02	257.46	1534.5	-3674.16	170.94	1528.17	336.6	1551.05	66.3	-225.36	1703.55	71.2	178.56
0.17	-3735.13	250.64	6.93	-3731.05	232.95	6.61	-1490.12	116.49	145.41	-1496.71	118.48	203.65	-3277.04	55.4	15.57	-3623.77	224.92	24.09	-3606.71	257.27	4.47	-3588.52	262.83	39.09	-3707.64	260.35	1171.46	0	0	0	-3741.01	351.07	1566.41	-3107.04	189	1529.85	-3596.65	255.79	1534.53	-3669.44	169.56	1528.29	338.18	1550.9	66.65	-222.69	1703.38	71.66	177.76
0.18	-3735.13	250.64	6.93	-3731.05	232.95	6.61	-1490.12	116.49	145.41	-1496.71	118.48	203.65	-3277.04	55.4	15.57	-3623.77	224.92	24.09	-3610.91	255.45	3.43	-3592.21	262.17	38.83	-3707.64	260.35	1171.46	0	0	0	-3741.01	351.07	1566.41	-3107.04	189	1529.85	-3592.86	252.4	1534.85	-3676.76	165.97	1528.81	339.03	1550.32	67.09	-221.75	1703.17	71.65	178.14
0.19	-3735.13	250.64	6.93	-3731.05	232.95	6.61	-1490.12	116.49	145.41	-1496.71	118.48	203.65	-3277.04	55.4	15.57	-3623.77	224.92	24.09	-3624.59	256.66	1.21	-3574.34	262.23	41.38	-3707.64	260.35	1171.46	0	0	0	-3741.01	351.07	1566.41	-3107.04	189	1529.85	-3593.74	249.69	1534.59	-3632.27	166.05	1527.02	338.4	1550.56	66.79	-223.76	1704.18	71.14	178.45
0.2	-3735.13	250.64	6.93	-3731.05	232.95	6.61	-1490.12	116.49	145.41	-1496.71	118.48	203.65	-3277.04	55.4	15.57	-3623.77	224.92	24.09	-3614.92	256.83	2.34	-3579.15	263.02	40.82	-3707.64	260.35	1171.46	0	0	0	-3741.01	351.07	1566.41	-3107.04	189	1529.85	-3600.28	247.49	1534.69	-3682.58	165.3	1528.97	339.61	1549.92	67.29	-222.58	1702.56	71.82	177.78
0.21	-3735.13	250.64	6.93	-3731.05	232.95	6.61	-1490.12	116.49	145.41	-1496.71	118.48	203.65	-3277.04	55.4	15.57	-3623.77	224.92	24.09	-3610.8	257.36	2.51	-3580.98	263.08	40.25	-3707.64	260.35	1171.46	0	0	0	-3741.01	351.07	1566.41	-3107.04	189	1529.85	-3598.07	244.59	1534.24	-3695.53	164.07	1530.93	337.33	1550.22	66.71	-222.15	1703.79	71.73	178.23
0.22	-3735.13	250.64	6.93	-3731.05	232.95	6.61	-1490.12	116.49	145.41	-1496.71	118.48	203.65	-3277.04	55.4	15.57	-3623.77	224.92	24.09	-3591.43	257.92	6.3	-3584.36	262.86	39.91	-3707.64	260.35	1171.46	0	0	0	-3741.01	351.07	1566.41	-3107.04	189	1529.85	-3586.13	240.86	1533.86	-3700.76	162.86	1531.46	338.4	1551.04	66.61	-222.82	1704.33	71.34	178.82
0.23	-3735.13	250.64	6.93	-3731.05	232.95	6.61	-1490.12	116.49	145.41	-1496.71	118.48	203.65	-3277.04	55.4	15.57	-3623.77	224.92	24.09	-3609.11	258	3.35	-3585.49	263.99	39.11	-3707.64	260.35	1171.46	0	0	0	-3741.01	351.07	1566.41	-3107.04	189	1529.85	-3602.97	237.94	1534.1	-3705.91	161.66	1531.98	338.27	1550.47	66.8	-225.42	1704.37	71.02	178.43
0.24	-3735.13	250.64	6.93	-3731.05	232.95	6.61	-1490.12	116.49	145.41	-1496.71	118.48	203.65	-3277.04	55.4	15.57	-3623.77	224.92	24.09	-3623.5	257.48	1.03	-3583.26	264.02	40.07	-3707.64	260.35	1171.46	0	0	0	-3741.01	351.07	1566.41	-3107.04	189	1529.85	-3599.7	234	1533.71	-3710.97	160.45	1532.49	339.45	1549.73	67.2	-224.19	1704.82	70.97	177.54
0.25	-3735.13	250.64	6.93	-3731.05	232.95	6.61	-1490.12	116.49	145.41	-1496.71	118.48	203.65	-3277.04	55.4	15.57	-3623.77	224.92	24.09	-3595.63	256.61	5.24	-3582.94	263.66	39.93	-3707.64	260.35	1171.46	0	0	0	-3741.01	351.07	1566.41	-3107.04	189	1529.85	-3596.83	230.22	1533.52	-3715.95	159.24	1532.99	337.56	1550.17	66.7	-222.33	1702.92	71.69	178.52
0.26	-3735.13	250.64	6.93	-3731.05	232.95	6.61	-1490.12	116.49	145.41	-1496.71	118.48	203.65	-3277.04	55.4	15.57	-3623.77	224.92	24.09	-3619.37	257.73	0.76	-3585.55	263.29	40.19	-3707.64	260.35	1171.46	0	0	0	-3741.01	351.07	1566.41	-3107.04	189	1529.85	-3607.68	226.09	1534.4	-3720.84	158.03	1533.47	337.72	1550.83	66.44	-224.45	1704.08	71.09	178.92
0.27	-3735.13	250.64	6.93	-3731.05	232.95	6.61	-1490.12	116.49	145.41	-1496.71	118.48	203.65	-3277.04	55.4	15.57	-3623.77	224.92	24.09	-3631.84	258.31	-1.51	-3577.3	262.6	40.35	-3707.64	260.35	1171.46	0	0	0	-3741	351.07	1566.41	-3107.04	189	1529.85	-3606.04	222.35	1533.18	-3725.65	156.82	1533.94	338.37	1550.8	66.6	-221.99	1704.24	71.48	178.26
0.28	-3735.13	250.64	6.93	-3731.05	232.95	6.61	-1490.12	116.49	145.41	-1496.71	118.48	203.65	-3277.04	55.4	15.57	-3623.77	224.92	24.09	-3617.78	257.19	1	-3582.03	262.97	40.71	-3707.64	260.35	1171.46	0	0	0	-3733.02	348.46	1566.55	-3107.04	189	1529.85	-3615.07	218.84	1533.5	-3730.38	155.61	1534.4	338.88	1549.78	66.92	-222.53	1704.42	71.31	177.86
0.29	-3735.13	250.64	6.93	-3731.05	232.95	6.61	-1490.12	116.49	145.41	-1496.71	118.48	203.65	-3277.04	55.4	15.57	-3623.77	224.92	24.09	-3600.06	257.38	3.64	-3577.62	263.07	41.58	-3707.64	260.35	1171.46	0	0	0	-3720.99	347.6	1566.34	-3107.04	189	1529.85	-3625.1	213.93	1533.9	-3735.03	154.4	1534.85	337.61	1550.35	66.56	-223.74	1703.48	71.39	178
0.3	-3735.13	250.64	6.93	-3731.05	232.95	6.61	-1490.12	116.49	145.41	-1496.71	118.48	203.65	-3277.04	55.4	15.57	-3623.77	224.92	24.09	-3604.93	257.22	3.15	-3582.31	262.11	40.55	-3707.64	260.35	1171.46	0	0	0	-3716.05	345.32	1566.57	-3107.04	189	1529.85	-3624.01	209.69	1534.25	-3739.59	153.18	1535.29	338.72	1551.1	66.65	-222.98	1703.59	71.63	178.02
0.31	-3735.13	250.64	6.93	-3731.05	232.95	6.61	-1490.12	116.49	145.41	-1496.71	118.48	203.65	-3277.04	55.4	15.57	-3623.77	224.92	24.09	-3619.28	257.19	0.6	-3597.91	262.86	38.05	-3707.64	260.35	1171.46	0	0	0	-3707.6	344.8	1566.81	-3107.04	189	1529.85	-3619.15	206.01	1533.94	-3744.07	151.97	1535.72	338.51	1550.04	66.88	-221.93	1703.02	71.93	178.4
0.32	-3735.13	250.64	6.93	-3731.05	232.95	6.61	-1490.12	116.49	145.41	-1496.71	118.48	203.65	-3277.04	55.4	15.57	-3623.77	224.92	24.09	-3608.11	257.78	2.17	-3582.87	263.12	40.07	-3707.64	260.35	1171.46	0	0	0	-3708.9	342.55	1567.5	-3107.04	189	1529.85	-3616.77	202.24	1533.73	-3748.47	150.76	1536.14	338.74	1549.11	67.18	-224.61	1704.74	71.11	177.81
0.33	-3735.13	250.64	6.93	-3731.05	232.95	6.61	-1490.12	116.49	145.41	-1496.71	118.48	203.65	-3277.04	55.4	15.57	-3623.77	224.92	24.09	-3599.74	255.92	3.6	-3588.69	262.99	39.77	-3707.64	260.35	1171.46	0	0	0	-3699.98	340.85	1566.7	-3107.04	189	1529.85	-3614.31	198.44	1533.23	-3752.79	149.54	1536.54	338.86	1549.38	67.27	-223.59	1704.23	71.37	178.18
0.34	-3735.13	250.64	6.93	-3731.05	232.95	6.61	-1490.12	116.49	145.41	-1496.71	118.48	203.65	-3277.04	55.4	15.57	-3623.77	224.92	24.09	-3610.2	258.18	1.91	-3569.08	263.07	43.22	-3707.64	260.35	1171.46	0	0	0	-3687.07	338.93	1565.63	-3107.04	189	1529.85	-3620.78	194.26	1532.95	-3757.03	148.32	1536.94	339.59	1549.34	67.46	-223.42	1702.8	71.56	178.78
0.35	-3735.13	250.64	6.93	-3731.05	232.95	6.61	-1490.12	116.49	145.41	-1496.71	118.48	203.65	-3277.04	55.4	15.57	-3623.77	224.92	24.09	-3595.78	257.21	4.24	-3577.28	262.08	41.8	-3707.64	260.35	1171.46	0	0	0	-3690.11	337.81	1566.35	-3107.04	189	1529.85	-3625.43	190.5	1533.18	-3761.18	147.11	1537.32	341.73	1549.61	67.73	-223.06	1704.68	71.26	178.87
0.36	-3735.13	250.64	6.93	-3731.05	232.95	6.61	-1490.12	116.49	145.41	-1496.71	118.48	203.65	-3277.04	55.4	15.57	-3623.77	224.92	24.09	-3603.45	257.88	2.44	-3583.93	262.76	40.72	-3707.64	260.35	1171.46	0	0	0	-3674.92	334.94	1566.64	-3107.04	189	1529.85	-3640.03	186.38	1533.78	-3765.26	145.89	1537.69	338.78	1549.44	67.22	-221.79	1703.06	71.97	178.7
0.37	-3735.13	250.64	6.93	-3731.05	232.95	6.61	-1490.12	116.49	145.41	-1496.71	118.48	203.65	-3277.04	55.4	15.57	-3623.77	224.92	24.09	-3627.34	257.2	-1.17	-3558.44	262.77	45.16	-3707.64	260.35	1171.46	0	0	0	-3692.26	332.4	1566.78	-3107.04	189	1529.85	-3638.4	181.9	1533.35	-3769.26	144.67	1538.05	338	1551.4	66.47	-222.14	1703.89	71.4	178.18
0.38	-3735.13	250.64	6.93	-3731.05	232.95	6.61	-1490.12	116.49	145.41	-1496.71	118.48	203.65	-3277.04	55.4	15.57	-3623.77	224.92	24.09	-3609.39	257.5	2.29	-3573.89	262.49	42.04	-3707.64	260.35	1171.46	0	0	0	-3689.12	329.93	1566.15	-3107.04	189	1529.85	-3643.29	178.43	1532.46	-3773.17	143.45	1538.4	337.89	1551.44	66.34	-221.33	1702.83	72.05	178.06
0.39	-3735.13	250.64	6.93	-3731.05	232.95	6.61	-1490.12	116.49	145.41	-1496.71	118.48	203.65	-3277.04	55.4	15.57	-3623.77	224.92	24.09	-3611.92	257.51	1.01	-3585.74	262.29	40.42	-3707.64	260.35	1171.46	0	0	0	-3689.33	326.93	1566.52	-3107.04	189	1529.85	-3648.26	175.47	1533.14	-3777	142.23	1538.74	337.65	1551.3	66.36	-223.17	1703.44	71.54	178.95
0.4	-3735.13	250.64	6.93	-3731.05	232.95	6.61	-1490.12	116.49	145.41	-1496.71	118.48	203.65	-3277.04	55.4	15.57	-3623.77	224.92	24.09	-3606.33	257.65	1.55	-3597.73	262.17	38.35	-3707.64	260.35	1171.46	0	0	0	-3681.85	324.37	1566.34	-3107.04	189	1529.85	-3643.39	171.97	1533.13	-3780.76	141.01	1539.07	338.01	1551.69	66.45	-222.36	1702.01	71.97	177.91
0.41	-3735.13	250.64	6.93	-3731.05	232.95	6.61	-1490.12	116.49	145.41	-1496.71	118.48	203.65	-3277.04	55.4	15.57	-3623.77	224.92	24.09	-3615.7	257.37	-0.46	-3581.55	262.35	40.83	-3707.64	260.35	1171.46	0	0	0	-3680.49	321.47	1566.2	-3107.04	189	1529.85	-3643.07	168.22	1532.91	-3784.43	139.79	1539.39	338.13	1551.66	66.34	-221.15	1702.28	72.15	178.12
0.42	-3735.13	250.64	6.93	-3731.05	232.95	6.61	-1490.12	116.49	145.41	-1496.71	118.48	203.65	-3277.04	55.4	15.57	-3623.77	224.92	24.09	-3604.41	259.15	1.61	-3583.79	262.37	41.24	-3707.64	260.35	1171.46	0	0	0	-3670.2	319.07	1566.18	-3107.04	189	1529.85	-3659.15	164.39	1533.02	-3788.03	138.57	1539.7	338.53	1550.48	66.92	-223.56	1703.99	71.36	179.59
0.43	-3735.13	250.64	6.93	-3731.05	232.95	6.61	-1490.12	116.49	145.41	-1496.71	118.48	203.65	-3277.04	55.4	15.57	-3623.77	224.92	24.09	-3595.71	258.18	2.58	-3564.73	261.34	43.66	-3707.64	260.35	1171.46	0	0	0	-3669.19	316.1	1566.49	-3107.04	189	1529.85	-3659.54	162.15	1532.93	-3791.55	137.35	1539.99	339.03	1549.68	67.22	-224.44	1704	71.09	179.77
0.44	-3735.13	250.64	6.93	-3731.05	232.95	6.61	-1490.12	116.49	145.41	-1496.71	118.48	203.65	-3277.04	55.4	15.57	-3623.77	224.92	24.09	-3600.86	258.24	1.72	-3581.58	261.84	41	-3707.64	260.35	1171.46	0	0	0	-3661.18	313.06	1566.39	-3107.04	189	1529.85	-3668.71	158.28	1533.41	-3794.98	136.13	1540.28	337.76	1550.99	66.53	-224.61	1703.82	71.29	178.89
0.45	-3735.13	250.64	6.93	-3731.05	232.95	6.61	-1490.12	116.49	145.41	-1496.71	118.48	203.65	-3277.04	55.4	15.57	-3623.77	224.92	24.09	-3597.71	257.95	1.97	-3585.04	260.76	40.89	-3707.64	260.35	1171.46	0	0	0	-3670.97	308.77	1566.37	-3107.04	189	1529.85	-3677.39	155.08	1533.53	-3798.34	134.91	1540.56	339.32	1550.44	67.01	-220.15	1702.65	72.16	179.11
0.46	-3735.13	250.64	6.93	-3731.05	232.95	6.61	-1490.12	116.49	145.41	-1496.71	118.48	203.65	-3277.04	55.4	15.57	-3623.77	224.92	24.09	-3597.41	257.56	2.14	-3567.38	260.07	43.81	-3707.64	260.35	1171.46	0	0	0	-3664.35	306.72	1566.06	-3107.04	189	1529.85	-3673.1	152.57	1533.51	-3801.62	133.69	1540.82	340.31	1548.92	67.63	-224.04	1704.76	71	178.46
0.47	-3735.13	250.64	6.93	-3731.05	232.95	6.61	-1490.12	116.49	145.41	-1496.71	118.48	203.65	-3277.04	55.4	15.57	-3623.77	224.92	24.09	-3588.84	256.58	3.36	-3585.07	259.63	41.47	-3707.64	260.35	1171.46	0	0	0	-3667.05	304.13	1565.78	-3107.04	189	1529.85	-3683.51	150.34	1533.55	-3804.83	132.47	1541.08	339.45	1549.59	67.22	-224.74	1703.49	71.31	178.61
0.48	-3735.13	250.64	6.93	-3731.05	232.95	6.61	-1490.12	116.49	145.41	-1496.71	118.48	203.65	-3277.04	55.4	15.57	-3623.77	224.92	24.09	-3608.37	257.12	0.25	-3567.93	258.97	44.33	-3707.64	260.35	1171.46	0	0	0	-3671.23	300.66	1566.31	-3107.04	189	1529.85	-3688.33	148.66	1533.69	-3807.95	131.25	1541.32	339.57	1549.42	67.37	-226.34	1703.26	71.01	178.37
0.49	-3735.13	250.64	6.93	-3731.05	232.95	6.61	-1490.12	116.49	145.41	-1496.71	118.48	203.65	-3277.04	55.4	15.57	-3623.77	224.92	24.09	-3601.69	256.81	1.18	-3574.07	258.88	43.09	-3707.64	260.35	1171.46	0	0	0	-3670.56	297.57	1565.97	-3107.04	189	1529.85	-3697.87	145.28	1533.91	-3811	130.03	1541.56	339.21	1550.26	66.92	-224.11	1703.11	71.37	177.84
0.5	-3735.13	250.64	6.93	-3731.05	232.95	6.61	-1490.12	116.49	145.41	-1496.71	118.48	203.65	-3277.04	55.4	15.57	-3623.77	224.92	24.09	-3579.78	257.56	4.3	-3576.62	259.29	42.72	-3707.64	260.35	1171.46	0	0	0	-3671.98	294.16	1566.21	-3107.04	189	1529.85	-3707.3	142.79	1535.45	-3813.97	128.81	1541.78	337.38	1550.59	66.64	-222.17	1701.85	72.15	178.5
0.51	-3735.13	250.64	6.93	-3731.05	232.95	6.61	-1490.12	116.49	145.41	-1496.71	118.48	203.65	-3277.04	55.4	15.57	-3623.77	224.92	24.09	-3606.88	257.46	0.09	-3583.88	258.85	41.35	-3707.64	260.35	1171.46	0	0	0	-3676.05	290.58	1566.62	-3107.04	189	1529.85	-3695.4	143.12	1535.3	-3816.86	127.58	1542	338.17	1551.35	66.49	-224.6	1704.15	71	178.22
0.52	-3735.13	250.64	6.93	-3731.05	232.95	6.61	-1490.12	116.49	145.41	-1496.71	118.48	203.65	-3277.04	55.4	15.57	-3623.77	224.92	24.09	-3601.23	257.68	0.63	-3577.53	258.67	42.29	-3707.64	260.35	1171.46	0	0	0	-3682.47	287.35	1566.44	-3107.04	189	1529.85	-3721.36	140.82	1535.07	-3819.68	126.36	1542.2	338.81	1549.33	67.18	-224.37	1704.44	70.95	178.78
0.53	-3735.13	250.64	6.93	-3731.05	232.95	6.61	-1490.12	116.49	145.41	-1496.71	118.48	203.65	-3277.04	55.4	15.57	-3623.77	224.92	24.09	-3610.75	257.97	-0.44	-3570.82	257.6	44.03	-3707.64	260.35	1171.46	0	0	0	-3674.43	284.76	1566.66	-3107.04	189	1529.85	-3712.42	138.82	1535.65	-3822.42	125.14	1542.4	337.97	1550.19	66.77	-224.78	1704.26	71.09	178.33
0.54	-3735.13	250.64	6.93	-3731.05	232.95	6.61	-1490.12	116.49	145.41	-1496.71	118.48	203.65	-3277.04	55.4	15.57	-3623.77	224.92	24.09	-3595.18	258.21	2.35	-3588.86	257.74	41.29	-3707.64	260.35	1171.46	0	0	0	-3659.24	281.24	1565.36	-3107.04	189	1529.85	-3742.01	137.81	1536.12	-3825.08	123.92	1542.59	335.31	1550.99	66.11	-224.19	1703.34	71.26	178.55
0.55	-3735.13	250.64	6.93	-3731.05	232.95	6.61	-1490.12	116.49	145.41	-1496.71	118.48	203.65	-3277.04	55.4	15.57	-3623.77	224.92	24.09	-3602.67	257.09	1.3	-3585.54	257.54	41.95	-3707.64	260.35	1171.46	0	0	0	-3662.38	278.57	1565.76	-3107.04	189	1529.85	-3744.07	137.67	1536.29	-3827.67	122.7	1542.76	338.51	1551.36	66.51	-224.07	1702.64	71.73	178.9
0.56	-3735.13	250.64	6.93	-3731.05	232.95	6.61	-1490.12	116.49	145.41	-1496.71	118.48	203.65	-3277.04	55.4	15.57	-3623.77	224.92	24.09	-3603.68	258.05	1.12	-3564.38	256.51	44.9	-3707.64	260.35	1171.46	0	0	0	-3665.78	275.58	1565.93	-3107.04	189	1529.85	-3727.48	135.92	1534.57	-3830.18	121.48	1542.93	338.8	1550.05	67.14	-222.38	1702.49	71.96	178.5
0.57	-3735.13	250.64	6.93	-3731.05	232.95	6.61	-1490.12	116.49	145.41	-1496.71	118.48	203.65	-3277.04	55.4	15.57	-3623.77	224.92	24.09	-3615.3	257.13	-1.36	-3572.34	257.45	44.28	-3707.64	260.35	1171.46	0	0	0	-3665.03	272.46	1565.35	-3107.04	189	1529.85	-3735.82	134.29	1534.86	-3832.61	120.26	1543.08	337.25	1551.66	66.36	-220.54	1703.62	72.12	178.33
0.58	-3735.13	250.64	6.93	-3731.05	232.95	6.61	-1490.12	116.49	145.41	-1496.71	118.48	203.65	-3277.04	55.4	15.57	-3623.77	224.92	24.09	-3582.25	257.64	3.78	-3587.29	257.43	41.62	-3707.64	260.35	1171.46	0	0	0	-3660.37	270.51	1565.55	-3107.04	189	1529.85	-3739.87	133.81	1535.44	-3834.97	119.04	1543.23	338.94	1552.09	66.39	-221.36	1703.14	71.7	178.74
0.59	-3735.13	250.64	6.93	-3731.05	232.95	6.61	-1490.12	116.49	145.41	-1496.71	118.48	203.65	-3277.04	55.4	15.57	-3623.77	224.92	24.09	-3587.8	259	3.72	-3561.53	256.4	46.01	-3707.64	260.35	1171.46	0	0	0	-3671.27	267.35	1565.83	-3107.04	189	1529.85	-3744.35	132.47	1535.51	-3837.26	117.82	1543.37	339.6	1550.21	67.12	-223.81	1702.45	71.59	178.35
0.6	-3735.13	250.64	6.93	-3731.05	232.95	6.61	-1490.12	116.49	145.41	-1496.71	118.48	203.65	-3277.04	55.4	15.57	-3623.77	224.92	24.09	-3587.77	257.55	3.2	-3568.7	255.82	45.37	-3707.64	260.35	1171.46	0	0	0	-3661.28	264.3	1565.44	-3107.04	189	1529.85	-3748.72	131.14	1535.58	-3839.47	116.6	1543.5	337.74	1550.26	66.65	-221.7	1701.86	72.41	178.07
0.61	-3735.13	250.64	6.93	-3731.05	232.95	6.61	-1490.12	116.49	145.41	-1496.71	118.48	203.65	-3277.04	55.4	15.57	-3623.77	224.92	24.09	-3606.37	257.46	0.02	-3579.39	254.32	43.35	-3707.64	260.35	1171.46	0	0	0	-3656.26	261.2	1565.73	-3107.04	189	1529.85	-3752.98	129.82	1535.66	-3841.6	115.38	1543.61	336.73	1551.31	66.17	-221.46	1703.51	71.73	178.5
0.62	-3735.13	250.64	6.93	-3731.05	232.95	6.61	-1490.12	116.49	145.41	-1496.71	118.48	203.65	-3277.04	55.4	15.57	-3623.77	224.92	24.09	-3592.76	257.79	2.91	-3557.6	253.8	48.14	-3707.64	260.35	1171.46	0	0	0	-3673.58	258.97	1566.93	-3107.04	189	1529.85	-3757.13	128.51	1535.73	-3843.66	114.16	1543.72	337.26	1550.95	66.38	-219.71	1702.41	72.54	178.27
0.63	-3735.13	250.64	6.93	-3731.05	232.95	6.61	-1490.12	116.49	145.41	-1496.71	118.48	203.65	-3277.04	55.4	15.57	-3623.77	224.92	24.09	-3586.67	257.7	3.47	-3595.54	253.43	42.41	-3707.64	260.35	1171.46	0	0	0	-3684.22	257.06	1567.12	-3107.04	189	1529.85	-3761.17	127.21	1535.81	-3845.65	112.94	1543.82	338.76	1550.67	66.75	-220.01	1702.85	72.25	178.64
0.64	-3735.13	250.64	6.93	-3731.05	232.95	6.61	-1490.12	116.49	145.41	-1496.71	118.48	203.65	-3277.04	55.4	15.57	-3623.77	224.92	24.09	-3601.75	257.56	1.97	-3583.11	252.37	46.03	-3707.64	260.35	1171.46	0	0	0	-3681.51	254.46	1567.22	-3107.04	189	1529.85	-3765.11	125.91	1535.9	-3847.56	111.72	1543.91	337.55	1551.43	66.4	-225.07	1703.86	71.22	177.75
0.65	-3735.13	250.64	6.93	-3731.05	232.95	6.61	-1490.12	116.49	145.41	-1496.71	118.48	203.65	-3277.04	55.4	15.57	-3623.77	224.92	24.09	-3614.25	257.05	0.56	-3583.91	250.15	46.77	-3707.64	260.35	1171.46	0	0	0	-3673.27	251.69	1566.81	-3107.04	189	1529.85	-3768.94	124.63	1535.98	-3849.4	110.51	1544	338.99	1549.96	67.1	-223.44	1703.89	71.49	177.61
0.66	-3735.13	250.64	6.93	-3731.05	232.95	6.61	-1490.12	116.49	145.41	-1496.71	118.48	203.65	-3277.04	55.4	15.57	-3623.77	224.92	24.09	-3605.54	255.26	1.88	-3600.35	248.58	44.75	-3707.64	260.35	1171.46	0	0	0	-3663.17	249.42	1566.24	-3107.04	189	1529.85	-3772.66	123.35	1536.07	-3851.16	109.29	1544.07	338.65	1550.29	66.93	-223.19	1703.36	71.62	177.99
0.67	-3735.13	250.64	6.93	-3731.05	232.95	6.61	-1490.12	116.49	145.41	-1496.71	118.48	203.65	-3277.04	55.4	15.57	-3623.77	224.92	24.09	-3622.6	252.99	-1.5	-3593.19	246.16	46.73	-3707.64	260.35	1171.46	0	0	0	-3670.65	247	1566.68	-3107.04	189	1529.85	-3776.27	122.09	1536.16	-3852.85	108.07	1544.13	337.61	1550.21	66.75	-223.22	1702.27	71.63	178.33
0.68	-3735.13	250.64	6.93	-3731.05	232.95	6.61	-1490.12	116.49	145.41	-1496.71	118.48	203.65	-3277.04	55.4	15.57	-3623.77	224.92	24.09	-3610.19	250.41	1.39	-3622.13	243.17	43.06	-3707.64	260.35	1171.46	0	0	0	-3667.07	244.64	1567.47	-3107.04	189	1529.85	-3779.78	120.83	1536.25	-3854.47	106.86	1544.19	337.7	1549.63	66.84	-223.25	1702.75	71.63	178.29
0.69	-3735.13	250.64	6.93	-3731.05	232.95	6.61	-1490.12	116.49	145.41	-1496.71	118.48	203.65	-3277.04	55.4	15.57	-3623.77	224.92	24.09	-3606.26	246.82	2.64	-3614.65	239.65	44.33	-3707.64	260.35	1171.46	0	0	0	-3671.1	242.85	1567.32	-3107.04	189	1529.85	-3783.19	119.58	1536.34	-3856.02	105.64	1544.23	337.79	1549.53	66.95	-224.88	1704.1	71.18	177.66
0.7	-3735.13	250.64	6.93	-3731.05	232.95	6.61	-1490.12	116.49	145.41	-1496.71	118.48	203.65	-3277.04	55.4	15.57	-3623.77	224.92	24.09	-3605.58	241.49	2.04	-3621.65	233.55	44	-3707.64	260.35	1171.46	0	0	0	-3670.01	241.06	1567.52	-3107.04	189	1529.85	-3786.49	118.34	1536.44	-3857.49	104.43	1544.27	338.15	1550.96	66.72	-224.57	1704.23	71.03	178.11
0.71	-3735.13	250.64	6.93	-3731.05	232.95	6.61	-1490.12	116.49	145.41	-1496.71	118.48	203.65	-3277.04	55.4	15.57	-3623.77	224.92	24.09	-3604.51	235.11	2.83	-3628.97	226.63	44.47	-3707.64	260.35	1171.46	0	0	0	-3678.24	239.46	1568.23	-3107.04	189	1529.85	-3789.68	117.11	1536.54	-3858.89	103.22	1544.3	338.93	1551.15	66.82	-223.52	1703.94	71.24	178.4
0.72	-3735.13	250.64	6.93	-3731.05	232.95	6.61	-1490.12	116.49	145.41	-1496.71	118.48	203.65	-3277.04	55.4	15.57	-3623.77	224.92	24.09	-3617.63	227.47	1.34	-3622.51	219.96	46.21	-3707.64	260.35	1171.46	0	0	0	-3677.19	237.56	1567.54	-3107.04	189	1529.85	-3792.77	115.89	1536.64	-3860.22	102	1544.32	338.47	1550.06	66.96	-223.95	1702.85	71.49	178.19
0.73	-3735.13	250.64	6.93	-3731.05	232.95	6.61	-1490.12	116.49	145.41	-1496.71	118.48	203.65	-3277.04	55.4	15.57	-3623.77	224.92	24.09	-3617.32	220.29	2.61	-3658.83	211.98	41.06	-3707.64	260.35	1171.46	0	0	0	-3668.57	235.25	1567.04	-3107.04	189	1529.85	-3795.76	114.68	1536.74	-3861.48	100.79	1544.33	337.32	1549.84	66.61	-224.14	1703.23	71.1	178.2
0.74	-3735.13	250.64	6.93	-3731.05	232.95	6.61	-1490.12	116.49	145.41	-1496.71	118.48	203.65	-3277.04	55.4	15.57	-3623.77	224.92	24.09	-3627.87	210.89	2.73	-3648.47	203.21	45.19	-3707.64	260.35	1171.46	0	0	0	-3671.12	233.07	1567.89	-3107.04	189	1529.85	-3798.64	113.47	1536.85	-3862.67	99.58	1544.33	338.53	1549.8	66.9	-225.29	1704.45	70.76	178.33
0.75	-3735.13	250.64	6.93	-3731.05	232.95	6.61	-1490.12	116.49	145.41	-1496.71	118.48	203.65	-3277.04	55.4	15.57	-3623.77	224.92	24.09	-3605.35	201.61	7.35	-3665.16	193.96	45.43	-3707.64	260.35	1171.46	0	0	0	-3674.13	231.75	1567.73	-3107.04	189	1529.85	-3801.43	112.28	1536.95	-3863.78	98.37	1544.33	337.29	1550.43	66.61	-222.34	1704.28	71.38	177.75
0.76	-3735.13	250.64	6.93	-3731.05	232.95	6.61	-1490.12	116.49	145.41	-1496.71	118.48	203.65	-3277.04	55.4	15.57	-3623.77	224.92	24.09	-3626.26	191.19	7.23	-3678.09	184.31	45.84	-3707.64	260.35	1171.46	0	0	0	-3665.51	229.18	1567.88	-3107.04	189	1529.85	-3804.1	111.09	1537.06	-3864.83	97.16	1544.31	338.05	1549.87	66.99	-220.71	1702.27	72.03	177.84
0.77	-3735.13	250.64	6.93	-3731.05	232.95	6.61	-1490.12	116.49	145.41	-1496.71	118.48	203.65	-3277.04	55.4	15.57	-3623.77	224.92	24.09	-3652.56	180.76	4.8	-3655.99	174.55	51.05	-3707.64	260.35	1171.46	0	0	0	-3674.39	227.09	1568.1	-3107.04	189	1529.85	-3806.68	109.91	1537.17	-3865.8	95.96	1544.29	336.85	1549.75	66.88	-221.28	1702.65	72.07	177.94
0.78	-3735.13	250.64	6.93	-3731.05	232.95	6.61	-1490.12	116.49	145.41	-1496.71	118.48	203.65	-3277.04	55.4	15.57	-3623.77	224.92	24.09	-3660.47	169.08	7.98	-3683.16	163.77	49.86	-3707.64	260.35	1171.46	0	0	0	-3680.07	225.43	1567.88	-3107.04	189	1529.85	-3809.16	108.74	1537.29	-3866.7	94.75	1544.26	338.28	1550.07	66.96	-221.88	1703.71	71.45	178.72
0.79	-3735.13	250.64	6.93	-3731.05	232.95	6.61	-1490.12	116.49	145.41	-1496.71	118.48	203.65	-3277.04	55.4	15.57	-3623.77	224.92	24.09	-3692.52	157.82	4.7	-3689.78	154.51	52.17	-3707.64	260.35	1171.46	0	0	0	-3660.19	224.11	1567.51	-3107.04	189	1529.85	-3811.53	107.58	1537.4	-3867.54	93.55	1544.22	339.85	1550.18	67.24	-224.24	1703.75	70.94	178.23
0.8	-3735.13	250.64	6.93	-3731.05	232.95	6.61	-1490.12	116.49	145.41	-1496.71	118.48	203.65	-3277.04	55.4	15.57	-3623.77	224.92	24.09	-3683.99	146.53	10.43	-3695.76	144.12	55.39	-3707.64	260.35	1171.46	0	0	0	-3659.66	221.29	1566.95	-3107.04	189	1529.85	-3813.8	106.43	1537.52	-3868.3	92.34	1544.17	338.01	1550.74	66.68	-223.12	1704.7	71.17	178.24
0.81	-3735.13	250.64	6.93	-3731.05	232.95	6.61	-1490.12	116.49	145.41	-1496.71	118.48	203.65	-3277.04	55.4	15.57	-3623.77	224.92	24.09	-3694.53	135.19	11.65	-3685.27	135.97	60.32	-3707.64	260.35	1171.46	0	0	0	-3665.93	219.52	1567.32	-3107.04	189	1529.85	-3815.98	105.28	1537.64	-3868.99	91.14	1544.12	337.05	1551.5	66.23	-224.65	1704.18	71.09	178.75
0.82	-3735.13	250.64	6.93	-3731.05	232.95	6.61	-1490.12	116.49	145.41	-1496.71	118.48	203.65	-3277.04	55.4	15.57	-3623.77	224.92	24.09	-3704.95	124.01	12.86	-3703.85	127.58	60.71	-3707.64	260.35	1171.46	0	0	0	-3676.48	218.05	1567.29	-3107.04	189	1529.85	-3818.05	104.15	1537.76	-3869.61	89.94	1544.05	338.18	1550.36	66.76	-223.83	1704.46	71.2	178.58
0.83	-3735.13	250.64	6.93	-3731.05	232.95	6.61	-1490.12	116.49	145.41	-1496.71	118.48	203.65	-3277.04	55.4	15.57	-3623.77	224.92	24.09	-3715.27	112.99	14.08	-3710.92	117.44	63	-3707.64	260.35	1171.46	0	0	0	-3668.7	216.59	1566.83	-3107.04	189	1529.85	-3820.02	103.02	1537.89	-3870.17	88.74	1543.98	340.94	1549.67	67.58	-222.38	1703.82	71.56	178.21
0.84	-3735.13	250.64	6.93	-3731.05	232.95	6.61	-1490.12	116.49	145.41	-1496.71	118.48	203.65	-3277.04	55.4	15.57	-3623.77	224.92	24.09	-3725.47	102.11	15.29	-3717.93	107.45	65.29	-3707.64	260.35	1171.46	0	0	0	-3652.15	214.45	1566.53	-3107.04	189	1529.85	-3821.9	101.9	1538.01	-3870.65	87.54	1543.9	339.85	1549.53	67.22	-222.61	1702.39	72.09	178.38
0.85	-3735.13	250.64	6.93	-3731.05	232.95	6.61	-1490.12	116.49	145.41	-1496.71	118.48	203.65	-3277.04	55.4	15.57	-3623.77	224.92	24.09	-3735.56	91.38	16.51	-3724.86	97.61	67.59	-3706.34	256.64	1172.21	0	0	0	-3658.35	212.92	1566.6	-3107.04	189	1529.85	-3823.67	100.79	1538.14	-3871.07	86.34	1543.81	338.81	1549.61	66.95	-223.36	1704.82	71.06	178.77
0.86	-3735.13	250.64	6.93	-3731.05	232.95	6.61	-1490.12	116.49	145.41	-1496.71	118.48	203.65	-3277.04	55.4	15.57	-3623.81	224.91	24.08	-3745.53	80.81	17.72	-3731.71	87.92	69.88	-3667.3	254.33	1173.63	0	0	0	-3664.52	211.15	1566.62	-3107.04	189	1529.85	-3825.35	99.68	1538.27	-3871.42	85.14	1543.72	338.8	1549.9	66.86	-223.51	1704.51	71.04	178.88
0.87	-3735.13	250.64	6.93	-3731.05	232.95	6.61	-1490.12	116.49	145.41	-1496.71	118.48	203.65	-3277.04	55.4	15.57	-3663.04	214.78	17.49	-3755.4	70.38	18.93	-3738.5	78.37	72.18	-3717.05	252.24	1172.01	0	0	0	-3653.28	209.25	1565.69	-3107.04	189	1529.85	-3826.93	98.59	1538.4	-3871.7	83.95	1543.62	338.04	1548.78	67.26	-222.32	1704.22	71.24	178.14
0.88	-3735.13	250.64	6.93	-3731.05	232.95	6.61	-1490.12	116.49	145.41	-1496.71	118.48	203.65	-3277.04	55.4	15.57	-3672.99	205.08	14.92	-3765.15	60.09	20.14	-3745.21	68.97	74.47	-3707.83	248.83	1171.54	0	0	0	-3653.8	207.24	1566.05	-3107.04	189	1529.85	-3828.41	97.5	1538.54	-3871.91	82.76	1543.51	337.68	1549.12	67.16	-222.06	1702.85	72.02	178.05
0.89	-3735.13	250.64	6.93	-3731.05	232.95	6.61	-1490.12	116.49	145.41	-1496.71	118.48	203.65	-3277.04	55.4	15.57	-3642.62	196.04	18.88	-3774.78	49.96	21.35	-3751.85	59.71	76.77	-3679.38	247.44	1170.55	0	0	0	-3647.67	205.87	1565.75	-3107.04	189	1529.85	-3829.8	96.43	1538.67	-3872.05	81.56	1543.39	339.22	1549.35	67.28	-223.42	1703.9	71.46	178.21
0.9	-3735.13	250.64	6.93	-3731.05	232.95	6.61	-1490.12	116.49	145.41	-1496.71	118.48	203.65	-3277.04	55.4	15.57	-3632.26	186.78	19.11	-3784.31	39.97	22.56	-3758.41	50.59	79.07	-3697.25	244.99	1170.25	0	0	0	-3634.05	204.39	1564.85	-3107.04	189	1529.85	-3831.09	95.36	1538.81	-3872.13	80.37	1543.26	338.39	1550.68	66.76	-221.38	1702.83	71.85	178.48
0.91	-3735.13	250.64	6.93	-3731.05	232.95	6.61	-1490.12	116.49	145.41	-1496.71	118.48	203.65	-3277.04	55.4	15.57	-3636.67	180.62	17.79	-3793.72	30.13	23.77	-3764.91	41.62	81.36	-3691.71	242.49	1171.16	0	0	0	-3648.48	202.73	1565.27	-3107.04	189	1529.85	-3832.28	94.29	1538.95	-3872.13	79.19	1543.13	339.15	1550.86	66.66	-223.64	1703.2	71.39	177.91
0.92	-3735.13	250.64	6.93	-3731.05	232.95	6.61	-1490.12	116.49	145.41	-1496.71	118.48	203.65	-3277.04	55.4	15.57	-3635.94	174.1	16.89	-3803.02	20.43	24.98	-3771.33	32.79	83.66	-3702.24	241.62	1170.93	0	0	0	-3633.89	200.09	1565.2	-3107.04	189	1529.85	-3833.38	93.24	1539.09	-3872.07	78	1542.99	339.02	1549.5	67.15	-225.33	1704.67	70.57	178.61
0.93	-3735.13	250.64	6.93	-3731.05	232.95	6.61	-1490.12	116.49	145.41	-1496.71	118.48	203.65	-3277.04	55.4	15.57	-3634.52	169.06	18.66	-3812.2	10.87	26.19	-3777.67	24.1	85.96	-3688.91	239.88	1170.79	0	0	0	-3643.81	199.49	1564.74	-3107.04	189	1529.85	-3834.38	92.19	1539.23	-3871.95	76.81	1542.84	338.23	1549.77	66.99	-226.22	1704.07	70.89	179
0.94	-3735.13	250.64	6.93	-3731.05	232.95	6.61	-1490.12	116.49	145.41	-1496.71	118.48	203.65	-3277.04	55.4	15.57	-3654.17	163.25	13.45	-3821.28	1.46	27.4	-3783.94	15.55	88.25	-3681.28	236.18	1170.03	0	0	0	-3634.53	197.9	1564.77	-3107.04	189	1529.85	-3835.29	91.16	1539.38	-3871.76	75.63	1542.69	339.3	1550.71	66.81	-224.72	1704.06	71.1	178.48
0.95	-3735.13	250.64	6.93	-3731.05	232.95	6.61	-1490.12	116.49	145.41	-1496.71	118.48	203.65	-3277.04	55.4	15.57	-3644.34	160.11	13.96	-3830.24	-7.81	28.6	-3790.14	7.14	90.55	-3671.16	233.44	1169.52	0	0	0	-3639.44	196.08	1565.15	-3107.04	189	1529.85	-3836.1	90.13	1539.53	-3871.5	74.45	1542.52	337.97	1549.9	66.86	-223.49	1703.23	71.51	178.85
0.96	-3735.13	250.64	6.93	-3731.05	232.95	6.61	-1490.12	116.49	145.41	-1496.71	118.48	203.65	-3277.04	55.4	15.57	-3613.51	153.76	18.5	-3839.08	-16.94	29.81	-3796.26	-1.13	92.84	-3669.57	231.22	1169.62	0	0	0	-3621.95	194.28	1564.73	-3107.04	189	1529.85	-3836.82	89.1	1539.68	-3871.17	73.27	1542.35	338.13	1550.26	66.77	-221.56	1702.57	71.95	178.58
0.97	-3735.13	250.64	6.93	-3731.05	232.95	6.61	-1490.12	116.49	145.41	-1496.71	118.48	203.65	-3277.04	55.4	15.57	-3586.22	150.37	22.49	-3847.81	-25.93	31.01	-3802.3	-9.27	95.13	-3683.9	229.85	1169.15	0	0	0	-3623.21	192.43	1563.88	-3107.04	189	1529.85	-3837.45	88.09	1539.83	-3870.78	72.09	1542.18	339.27	1548.4	67.56	-222.84	1702.56	71.67	178.56
0.98	-3735.13	250.64	6.93	-3731.05	232.95	6.61	-1490.12	116.49	145.41	-1496.71	118.48	203.65	-3277.04	55.4	15.57	-3572.12	146.15	24.02	-3856.43	-34.78	32.21	-3808.27	-17.27	97.43	-3659.77	227.2	1169.1	0	0	0	-3620.46	189.28	1563.1	-3107.04	189	1529.85	-3837.98	87.09	1539.98	-3870.33	70.91	1541.99	338.97	1550.27	67	-223.16	1702.95	71.45	178.15
0.99	-3735.13	250.64	6.93	-3731.05	232.95	6.61	-1490.12	116.49	145.41	-1496.71	118.48	203.65	-3277.04	55.4	15.57	-3561.07	142.02	27.09	-3864.94	-43.49	33.41	-3814.17	-25.13	99.72	-3663.32	224.9	1169.47	0	0	0	-3603.76	187.76	1563.31	-3107.04	189	1529.85	-3838.42	86.09	1540.13	-3869.81	69.74	1541.8	337.81	1551.63	66.34	-221.09	1703.11	71.82	178.5
1	-3735.13	250.64	6.93	-3731.05	232.95	6.61	-1490.12	116.49	145.41	-1496.71	118.48	203.65	-3277.04	55.4	15.57	-3558.14	137.9	25.72	-3873.33	-52.06	34.61	-3819.99	-32.86	102.01	-3678.27	223.52	1168.08	0	0	0	-3614.35	186	1563.72	-3107.04	189	1529.85	-3838.77	85.1	1540.29	-3869.22	68.57	1541.61	338.35	1550.98	66.52	-223.26	1703.02	71.6	178.16
1.01	-3735.13	250.64	6.93	-3731.05	232.95	6.61	-1490.12	116.49	145.41	-1496.71	118.48	203.65	-3277.04	55.4	15.57	-3534.89	134.62	31.63	-3881.61	-60.5	35.81	-3825.73	-40.45	104.29	-3673.9	219.74	1168.24	0	0	0	-3612.32	185.61	1563.21	-3107.04	189	1529.85	-3839.02	84.11	1540.45	-3868.57	67.4	1541.4	338.13	1549.33	67.01	-225.89	1705.53	70.66	178.62
1.02	-3735.13	250.64	6.93	-3731.05	232.95	6.61	-1490.12	116.49	145.41	-1496.71	118.48	203.65	-3277.04	55.4	15.57	-3540.25	131.82	33.62	-3889.78	-68.8	37	-3831.4	-47.91	106.58	-3656.61	219.27	1167.26	0	0	0	-3601.5	183.25	1562.92	-3107.04	189	1529.85	-3839.19	83.14	1540.61	-3867.85	66.23	1541.19	338.12	1550.6	66.69	-222.25	1703.96	71.73	178.34
1.03	-3735.13	250.64	6.93	-3731.05	232.95	6.61	-1490.12	116.49	145.41	-1496.71	118.48	203.65	-3277.04	55.4	15.57	-3541.37	126.81	33.24	-3897.83	-76.96	38.2	-3836.99	-55.24	108.86	-3665.26	215.74	1167.81	0	0	0	-3588.59	181.82	1561.85	-3107.04	189	1529.85	-3839.26	82.17	1540.77	-3867.07	65.06	1540.97	337.4	1550.6	66.63	-221.42	1703.9	71.73	177.91
1.04	-3735.13	250.64	6.93	-3731.05	232.95	6.61	-1490.12	116.49	145.41	-1496.71	118.48	203.65	-3277.04	55.4	15.57	-3477.65	122.35	44.91	-3905.77	-84.99	39.39	-3842.5	-62.44	111.14	-3652.46	214.53	1167.92	0	0	0	-3592.9	179.76	1562.15	-3107.04	189	1529.85	-3839.25	81.21	1540.93	-3866.23	63.9	1540.75	336.6	1550.52	66.48	-220.83	1702.84	72.01	177.15
1.05	-3735.13	250.64	6.93	-3731.05	232.95	6.61	-1490.12	116.49	145.41	-1496.71	118.48	203.65	-3277.04	55.4	15.57	-3479.33	119.22	46.71	-3913.6	-92.89	40.58	-3847.94	-69.5	113.42	-3629.42	211.44	1168.22	0	0	0	-3618.99	178.39	1562.7	-3107.04	189	1529.85	-3839.14	80.26	1541.1	-3865.32	62.74	1540.52	338.24	1550.09	66.95	-221.08	1701.78	72.34	177.95
1.06	-3735.13	250.64	6.93	-3731.05	232.95	6.61	-1490.12	116.49	145.41	-1496.71	118.48	203.65	-3277.04	55.4	15.57	-3441.45	113.14	53.31	-3921.31	-100.65	41.76	-3853.3	-76.44	115.7	-3612.43	208.75	1167.3	0	0	0	-3602.07	177.98	1562.03	-3107.04	189	1529.85	-3838.94	79.32	1541.26	-3864.34	61.58	1540.28	338.35	1550.39	66.79	-223.13	1703.08	71.5	178.63
1.07	-3735.13	250.64	6.93	-3731.05	232.95	6.61	-1490.12	116.49	145.41	-1496.71	118.48	203.65	-3277.04	55.4	15.57	-3433.34	108.68	53.34	-3928.91	-108.28	42.95	-3858.59	-83.25	117.97	-3629.64	208.2	1166.61	0	0	0	-3597.67	177.21	1561.19	-3107.04	189	1529.85	-3838.66	78.38	1541.43	-3863.31	60.42	1540.04	337.9	1549.97	66.79	-222.44	1703.76	71.34	178.66
1.08	-3735.13	250.64	6.93	-3731.05	232.95	6.61	-1490.12	116.49	145.41	-1496.71	118.48	203.65	-3277.04	55.4	15.57	-3415.8	104.63	54.79	-3936.39	-115.78	44.13	-3863.79	-89.93	120.24	-3618.66	206.75	1166.75	0	0	0	-3591.68	174.05	1560.36	-3107.04	189	1529.85	-3838.28	77.45	1541.6	-3862.21	59.26	1539.79	338.44	1549.63	67.14	-222.93	1702.92	71.34	178.79
1.09	-3735.13	250.64	6.93	-3731.05	232.95	6.61	-1490.12	116.49	145.41	-1496.71	118.48	203.65	-3277.04	55.4	15.57	-3463.23	100.9	47.54	-3943.76	-123.15	45.31	-3868.92	-96.48	122.51	-3630.46	204.2	1166.38	0	0	0	-3593.11	173.78	1560.93	-3107.04	189	1529.85	-3837.82	76.53	1541.77	-3861.05	58.11	1539.53	338.05	1549.87	66.76	-221.79	1702.89	71.65	178.43
1.1	-3735.13	250.64	6.93	-3731.05	232.95	6.61	-1490.12	116.49	145.41	-1496.71	118.48	203.65	-3277.04	55.4	15.57	-3390.39	96.59	58.49	-3951.02	-130.39	46.49	-3873.97	-102.9	124.78	-3627.91	201.31	1165.37	0	0	0	-3597.87	171.3	1561.53	-3107.04	189	1529.85	-3837.27	75.62	1541.94	-3859.82	56.96	1539.27	338.7	1550.43	66.83	-221.11	1702.61	72.05	178.25
1.11	-3735.13	250.64	6.93	-3731.05	232.95	6.61	-1490.12	116.49	145.41	-1496.71	118.48	203.65	-3277.04	55.4	15.57	-3392.03	93.86	59.5	-3958.16	-137.5	47.67	-3878.94	-109.2	127.04	-3612.42	201.39	1164.4	0	0	0	-3590.36	169.18	1559.56	-3107.04	189	1529.85	-3836.63	74.71	1542.12	-3858.54	55.81	1539	337.67	1550.3	66.82	-222.14	1702.96	71.74	178.27
1.12	-3735.13	250.64	6.93	-3731.05	232.95	6.61	-1490.12	116.49	145.41	-1496.71	118.48	203.65	-3277.04	55.4	15.57	-3393.96	87.69	59.96	-3965.19	-144.48	48.84	-3883.83	-115.38	129.3	-3615.27	198.58	1165.15	0	0	0	-3562.92	167.48	1558.24	-3107.04	189	1529.85	-3835.9	73.81	1542.29	-3857.19	54.67	1538.72	336.37	1550.36	66.38	-224.91	1702.85	71.51	178.76
1.13	-3735.13	250.64	6.93	-3731.05	232.95	6.61	-1490.12	116.49	145.41	-1496.71	118.48	203.65	-3277.04	55.4	15.57	-3382.42	85.12	65	-3972.1	-151.34	50.02	-3888.64	-121.43	131.55	-3610.6	196.95	1164.79	0	0	0	-3582.48	166.79	1558.24	-3107.04	189	1529.85	-3835.09	72.92	1542.47	-3855.78	53.52	1538.44	337.33	1551.36	66.34	-222.39	1702.33	72.17	178.41
1.14	-3735.13	250.64	6.93	-3731.05	232.95	6.61	-1490.12	116.49	145.41	-1496.71	118.48	203.65	-3277.04	55.4	15.57	-3370.04	80.96	67.63	-3978.9	-158.06	51.18	-3893.38	-127.36	133.8	-3623.67	195.12	1164.77	0	0	0	-3565.73	166.13	1557.22	-3107.04	189	1529.85	-3834.19	72.04	1542.65	-3854.3	52.38	1538.16	337.66	1551.4	66.5	-223.77	1704.11	71.1	178.31
1.15	-3735.13	250.64	6.93	-3731.05	232.95	6.61	-1490.12	116.49	145.41	-1496.71	118.48	203.65	-3277.04	55.4	15.57	-3357.18	77.37	69.97	-3985.59	-164.66	52.35	-3898.03	-133.17	136.05	-3630.61	192.86	1163.2	0	0	0	-3580.56	164.35	1557.34	-3107.04	189	1529.85	-3833.21	71.16	1542.83	-3852.77	51.24	1537.86	338.64	1550.77	66.81	-223.36	1703.55	71.4	178.6
1.16	-3735.13	250.64	6.93	-3731.05	232.95	6.61	-1490.12	116.49	145.41	-1496.71	118.48	203.65	-3277.04	55.4	15.57	-3343.98	74.3	72.02	-3992.16	-171.14	53.51	-3902.61	-138.85	138.29	-3626.21	192.5	1163.4	0	0	0	-3585.21	163.47	1556.78	-3107.04	189	1529.85	-3832.14	70.29	1543.01	-3851.18	50.11	1537.56	339.2	1550.07	67.06	-223.14	1702.69	71.76	178.75
1.17	-3735.13	250.64	6.93	-3731.05	232.95	6.61	-1490.12	116.49	145.41	-1496.71	118.48	203.65	-3277.04	55.4	15.57	-3330.57	71.73	73.79	-3998.62	-177.49	54.67	-3907.1	-144.42	140.53	-3615.32	189.12	1162	0	0	0	-3571.94	161.62	1556.05	-3107.04	189	1529.85	-3830.99	69.43	1543.19	-3849.52	48.97	1537.26	337.99	1550.32	66.72	-223.04	1703.93	71.35	178.02
1.18	-3735.13	250.64	6.93	-3731.05	232.95	6.61	-1490.12	116.49	145.41	-1496.71	118.48	203.65	-3277.04	55.4	15.57	-3317.09	69.62	75.26	-4004.96	-183.72	55.83	-3911.52	-149.86	142.76	-3630.93	186.99	1161.03	0	0	0	-3562.61	160.87	1555.18	-3107.04	189	1529.85	-3829.75	68.57	1543.38	-3847.8	47.84	1536.95	337	1550.52	66.36	-223.66	1704.3	71.2	178.29
1.19	-3735.13	250.64	6.93	-3731.05	232.95	6.61	-1490.12	116.49	145.41	-1496.71	118.48	203.65	-3277.04	55.4	15.57	-3303.69	67.93	76.44	-4011.19	-189.83	56.99	-3915.86	-155.19	144.99	-3627.9	186.96	1160.31	0	0	0	-3565.27	158.28	1554.13	-3107.04	189	1529.85	-3828.42	67.73	1543.56	-3846.02	46.72	1536.63	337.67	1550.49	66.64	-222.17	1703.12	71.8	178.15
1.2	-3735.13	250.64	6.93	-3731.05	232.95	6.61	-1490.12	116.49	145.41	-1496.71	118.48	203.65	-3277.04	55.4	15.57	-3290.51	66.61	77.32	-4017.31	-195.82	58.14	-3920.11	-160.4	147.21	-3614.62	185.37	1160.29	0	0	0	-3546.94	156.52	1552.48	-3107.04	189	1529.85	-3827.02	66.88	1543.75	-3844.19	45.59	1536.31	337.72	1550.69	66.6	-221.74	1701.65	72.2	178.3
1.21	-3735.13	250.64	6.93	-3731.05	232.95	6.61	-1490.12	116.49	145.41	-1496.71	118.48	203.65	-3277.04	55.4	15.57	-3277.67	65.65	77.9	-4023.31	-201.68	59.29	-3924.28	-165.49	149.43	-3604.14	183.41	1159.54	0	0	0	-3540.79	155.55	1552.16	-3107.04	189	1529.85	-3825.53	66.05	1543.94	-3842.29	44.47	1535.98	338.05	1549.64	66.96	-223.37	1703.98	71.17	177.66
1.22	-3735.13	250.64	6.93	-3731.05	232.95	6.61	-1490.12	116.49	145.41	-1496.71	118.48	203.65	-3277.04	55.4	15.57	-3265.33	64.99	78.19	-4029.2	-207.42	60.43	-3928.38	-170.46	151.65	-3629.85	182.11	1160.8	0	0	0	-3567.59	153.91	1552.14	-3107.04	189	1529.85	-3823.95	65.22	1544.13	-3840.33	43.35	1535.65	337.95	1549.85	66.89	-225.23	1703.89	70.8	178.29
1.23	-3735.13	250.64	6.93	-3731.05	232.95	6.61	-1490.12	116.49	145.41	-1496.71	118.48	203.65	-3277.04	55.4	15.57	-3253.62	64.61	78.16	-4034.97	-213.05	61.57	-3932.39	-175.32	153.86	-3603.81	181.07	1159.6	0	0	0	-3523.3	152.45	1549.96	-3107.04	189	1529.85	-3822.3	64.41	1544.32	-3838.32	42.23	1535.31	338.28	1550.94	66.62	-224.08	1703.4	71.37	178.58
1.24	-3735.13	250.64	6.93	-3731.05	232.95	6.61	-1490.12	116.49	145.41	-1496.71	118.48	203.65	-3277.04	55.4	15.57	-3242.68	64.46	77.83	-4040.63	-218.56	62.71	-3936.32	-180.07	156.06	-3614.84	179.98	1157.9	0	0	0	-3549.27	152.13	1549.28	-3107.04	189	1529.85	-3820.56	63.59	1544.51	-3836.24	41.12	1534.97	338.61	1550.12	67.02	-224.04	1705.42	70.98	177.92
1.25	-3735.13	250.64	6.93	-3731.05	232.95	6.61	-1490.12	116.49	145.41	-1496.71	118.48	203.65	-3277.04	55.4	15.57	-3232.65	64.51	77.2	-4046.17	-223.94	63.85	-3940.17	-184.7	158.26	-3613.01	179.4	1157.78	0	0	0	-3513.79	149.38	1548.13	-3107.04	189	1529.85	-3818.74	62.79	1544.71	-3834.1	40.01	1534.62	339.08	1549.3	67.4	-224.23	1703.44	71.4	178.36
1.26	-3735.13	250.64	6.93	-3731.05	232.95	6.61	-1490.12	116.49	145.41	-1496.71	118.48	203.65	-3277.04	55.4	15.57	-3223.66	64.72	76.25	-4051.6	-229.22	64.98	-3943.94	-189.22	160.45	-3584.95	176.3	1157.18	0	0	0	-3526.15	146.99	1548.01	-3107.04	189	1529.85	-3816.84	61.99	1544.9	-3831.91	38.9	1534.27	339.65	1549.8	67.23	-222.46	1703.97	71.47	178.7
1.27	-3735.13	250.64	6.93	-3731.05	232.95	6.61	-1490.12	116.49	145.41	-1496.71	118.48	203.65	-3277.04	55.4	15.57	-3215.87	65.06	74.98	-4056.91	-234.37	66.11	-3947.62	-193.63	162.63	-3568.11	175.29	1157.01	0	0	0	-3517.1	144.47	1546.88	-3107.04	189	1529.85	-3814.86	61.2	1545.1	-3829.66	37.8	1533.91	339.2	1550.09	66.95	-220.58	1703.25	71.79	178.43
1.28	-3735.13	250.64	6.93	-3731.05	232.95	6.61	-1490.12	116.49	145.41	-1496.71	118.48	203.65	-3277.04	55.4	15.57	-3209.4	65.48	73.4	-4062.11	-239.41	67.23	-3951.22	-197.92	164.81	-3547.6	174.9	1156.11	0	0	0	-3530.26	143.28	1546.78	-3107.04	189	1529.85	-3812.8	60.41	1545.3	-3827.35	36.7	1533.54	336.5	1551.49	65.93	-226.14	1706.37	70.19	178.68
1.29	-3735.13	250.64	6.93	-3731.05	232.95	6.61	-1490.12	116.49	145.41	-1496.71	118.48	203.65	-3277.04	55.4	15.57	-3204.4	65.96	71.5	-4067.2	-244.34	68.35	-3954.74	-202.11	166.99	-3521.36	173.34	1155.81	0	0	0	-3531.9	143.09	1546.14	-3107.04	189	1529.85	-3810.66	59.64	1545.5	-3824.98	35.6	1533.18	336.48	1550.86	66.26	-223.56	1703.81	71.36	178.77
1.3	-3735.13	250.64	6.93	-3731.05	232.95	6.61	-1490.12	116.49	145.41	-1496.71	118.48	203.65	-3277.04	55.4	15.57	-3201.01	66.45	69.28	-4072.17	-249.15	69.47	-3958.18	-206.19	169.15	-3512.43	170.5	1156.71	0	0	0	-3479.7	141.11	1543.17	-3107.04	189	1529.85	-3808.44	58.87	1545.7	-3822.55	34.5	1532.8	338.1	1550.74	66.68	-224.03	1702.69	71.72	178.16
1.31	-3735.13	250.64	6.93	-3731.05	232.95	6.61	-1490.12	116.49	145.41	-1496.71	118.48	203.65	-3277.04	55.4	15.57	-3199.36	66.92	66.73	-4077.02	-253.85	70.58	-3961.53	-210.15	171.31	-3517.29	170.47	1155.21	0	0	0	-3499.68	136.73	1541.73	-3107.04	189	1529.85	-3806.14	58.1	1545.9	-3820.07	33.41	1532.42	337.66	1550.75	66.81	-224.08	1703.43	71.43	177.85
1.32	-3735.13	250.64	6.93	-3731.05	232.95	6.61	-1490.12	116.49	145.41	-1496.71	118.48	203.65	-3277.04	55.4	15.57	-3199.6	67.34	63.85	-4081.76	-258.44	71.69	-3964.8	-214.02	173.46	-3498.09	168.93	1155.64	0	0	0	-3479.45	136.39	1541.78	-3107.04	189	1529.85	-3803.76	57.34	1546.1	-3817.53	32.32	1532.04	338.91	1550.51	67.02	-220.33	1703.83	71.72	178.54
1.33	-3735.13	250.64	6.93	-3731.05	232.95	6.61	-1490.12	116.49	145.41	-1496.71	118.48	203.65	-3277.04	55.4	15.57	-3201.86	67.65	60.65	-4086.39	-262.92	72.79	-3967.99	-217.77	175.61	-3495.97	167.03	1155.46	0	0	0	-3488.63	133.06	1541.94	-3107.04	189	1529.85	-3801.3	56.59	1546.31	-3814.93	31.24	1531.65	338.38	1550.33	66.93	-222.67	1704.07	71.26	178.03
1.34	-3735.13	250.64	6.93	-3731.05	232.95	6.61	-1490.12	116.49	145.41	-1496.71	118.48	203.65	-3277.04	55.4	15.57	-3206.29	67.84	57.11	-4090.9	-267.28	73.89	-3971.09	-221.42	177.75	-3501.44	165.94	1155.42	0	0	0	-3465.56	132.26	1541.39	-3107.04	189	1529.85	-3798.77	55.85	1546.51	-3812.27	30.16	1531.26	336.71	1550.67	66.6	-225.45	1704.46	70.82	178.1
1.35	-3735.13	250.64	6.93	-3731.05	232.95	6.61	-1490.12	116.49	145.41	-1496.71	118.48	203.65	-3277.04	55.4	15.57	-3213.01	67.86	53.24	-4095.3	-271.54	74.99	-3974.11	-224.96	179.88	-3494.15	164.33	1155.57	0	0	0	-3461.66	129.32	1542.17	-3107.04	189	1529.85	-3796.16	55.11	1546.72	-3809.56	29.08	1530.86	338.85	1549.1	67.06	-224.89	1702.89	71.26	178.04
1.36	-3735.13	250.64	6.93	-3731.05	232.95	6.61	-1490.12	116.49	145.41	-1496.71	118.48	203.65	-3277.04	55.4	15.57	-3222.2	67.67	49.03	-4099.58	-275.69	76.08	-3977.04	-228.4	182.01	-3519.75	163.5	1155.47	0	0	0	-3458.72	126.22	1542.46	-3107.04	189	1529.85	-3793.47	54.38	1546.93	-3806.79	28	1530.45	338.95	1550.05	66.9	-223	1703.4	71.54	177.99
1.37	-3735.13	250.64	6.93	-3731.05	232.95	6.61	-1490.12	116.49	145.41	-1496.71	118.48	203.65	-3277.04	55.4	15.57	-3250.04	65.13	40.28	-4103.74	-279.73	77.17	-3979.89	-231.73	184.12	-3481.51	161.13	1156.67	0	0	0	-3432.77	124.86	1542.16	-3107.04	189	1529.85	-3790.7	53.66	1547.13	-3803.97	26.93	1530.05	338.13	1550.21	66.88	-221.96	1703.47	71.53	178.44
1.38	-3735.13	250.64	6.93	-3731.05	232.95	6.61	-1490.12	116.49	145.41	-1496.71	118.48	203.65	-3277.07	55.4	15.56	-3269.86	65.17	34.71	-4107.79	-283.66	78.25	-3982.65	-234.96	186.23	-3466.12	160.45	1159.48	0	0	0	-3457.08	122.67	1543.69	-3107.04	189	1529.85	-3787.86	52.94	1547.34	-3801.09	25.86	1529.64	338.56	1549.71	67.08	-224.08	1704.96	70.82	178.35
1.39	-3735.13	250.64	6.93	-3731.05	232.95	6.61	-1490.12	116.49	145.41	-1496.71	118.48	203.65	-3304.82	56.4	8.39	-3258.4	66.89	33.19	-4111.73	-287.49	79.33	-3985.33	-238.09	188.33	-3491.74	158.35	1161.26	0	0	0	-3441.07	119.34	1544.75	-3107.04	189	1529.85	-3784.95	52.23	1547.56	-3798.16	24.8	1529.22	340.32	1548.84	67.72	-221.34	1703.16	71.89	178.35
1.4	-3735.13	250.64	6.93	-3731.05	232.95	6.61	-1490.12	116.49	145.41	-1496.71	118.48	203.65	-3265.66	58.96	13.85	-3279.47	66.82	27.45	-4115.55	-291.21	80.4	-3987.93	-241.12	190.42	-3474.65	155.04	1163.46	0	0	0	-3421.02	117.05	1544.33	-3107.04	189	1529.85	-3781.95	51.53	1547.77	-3795.17	23.73	1528.8	338.29	1549.08	67.27	-225.2	1705.53	70.53	178.83
1.41	-3735.13	250.64	6.93	-3731.05	232.95	6.61	-1490.12	116.49	145.41	-1496.71	118.48	203.65	-3262.44	57.89	12.54	-3290.28	66.59	22.62	-4119.25	-294.83	81.47	-3990.43	-244.05	192.51	-3483.76	151.73	1165.6	0	0	0	-3431.36	114.01	1546.03	-3107.04	189	1529.85	-3778.89	50.83	1547.98	-3792.12	22.68	1528.37	336.39	1550.14	66.61	-226.13	1705.68	70.26	178.84
1.42	-3735.13	250.64	6.93	-3731.08	232.95	6.6	-1490.12	116.49	145.41	-1496.71	118.48	203.65	-3282.57	56.96	8.11	-3278.57	65.34	24.03	-4122.84	-298.34	82.54	-3992.86	-246.88	194.58	-3456.43	149.33	1168.4	0	0	0	-3401.06	112.04	1547.04	-3107.04	189	1529.85	-3775.75	50.14	1548.19	-3789.02	21.62	1527.95	337.99	1550.12	66.88	-227.46	1705.37	70.36	177.78
1.43	-3735.12	250.64	6.93	-3762.45	235.17	-0.48	-1490.12	116.49	145.41	-1496.71	118.48	203.65	-3234.66	56.43	14.93	-3268.91	65.59	25.03	-4126.32	-301.75	83.6	-3995.19	-249.62	196.65	-3448.43	147.39	1169.7	0	0	0	-3413.05	109.57	1548.3	-3107.04	189	1529.85	-3772.53	49.45	1548.41	-3785.86	20.57	1527.51	336.7	1551.18	66.43	-223.39	1702.52	71.57	178.25
1.44	-3722.32	250.76	7.42	-3761.11	234.78	-1.44	-1490.12	116.49	145.41	-1496.71	118.48	203.65	-3243.59	56.77	13.15	-3277.98	66.31	23.22	-4129.67	-305.06	84.65	-3997.44	-252.25	198.71	-3430.27	146.23	1172.92	0	0	0	-3426.06	106.77	1549.52	-3107.04	189	1529.85	-3769.24	48.78	1548.63	-3782.65	19.53	1527.07	337.82	1550.4	66.83	-222.86	1703.4	71.46	178.36
1.45	-3743.23	252.38	3.71	-3759.22	234.85	-1.55	-1490.12	116.49	145.41	-1496.71	118.48	203.65	-3257.1	59.1	9.61	-3269.7	66.9	22.81	-4132.92	-308.26	85.7	-3999.6	-254.79	200.76	-3430.25	144.67	1174.54	0	0	0	-3398.39	103.28	1549.02	-3107.04	189	1529.85	-3765.88	48.1	1548.84	-3779.39	18.48	1526.63	340.27	1549.99	67.38	-222.06	1702.99	71.76	178.23
1.46	-3710.35	252.7	6.21	-3745.75	236.82	-1.25	-1490.12	116.49	145.41	-1496.71	118.48	203.65	-3224.76	59.44	14.97	-3300.23	66.84	18.05	-4136.04	-311.37	86.74	-4001.68	-257.23	202.8	-3462.51	141.6	1176.16	0	0	0	-3407.31	101.34	1550.99	-3107.04	189	1529.85	-3762.45	47.44	1549.06	-3776.07	17.44	1526.19	337.59	1552.25	66.06	-222.61	1703.83	71.59	178.12
1.47	-3741.52	252	-2.02	-3728.12	236.57	-0.18	-1490.12	116.49	145.41	-1496.71	118.48	203.65	-3245.98	58.31	12.89	-3295.99	66.72	18.28	-4139.06	-314.37	87.78	-4003.67	-259.58	204.83	-3434.11	140.71	1177.25	0	0	0	-3389.48	100.73	1550.6	-3107.04	189	1529.85	-3758.94	46.78	1549.28	-3772.7	16.41	1525.74	336.77	1551.09	66.22	-223.46	1703.4	71.48	177.95
1.48	-3692.24	253.21	3.08	-3729.62	239.2	-0.3	-1490.12	116.49	145.41	-1496.71	118.48	203.65	-3226.94	58.56	14.24	-3266.08	67.35	23.16	-4141.95	-317.28	88.82	-4005.57	-261.83	206.85	-3393.84	138.83	1178.75	0	0	0	-3380.68	99.15	1550.23	-3107.04	189	1529.85	-3755.36	46.13	1549.5	-3769.28	15.38	1525.29	337.13	1551.55	66.25	-222.81	1704.21	71.33	178.28
1.49	-3728.14	255.5	-6.24	-3708.49	238.79	4.06	-1490.12	116.49	145.41	-1496.71	118.48	203.65	-3239.44	58.52	9.7	-3277.82	67.37	18.5	-4144.73	-320.09	89.85	-4007.39	-263.99	208.86	-3368.08	135.64	1178.64	0	0	0	-3376.51	97.4	1551.01	-3107.04	189	1529.85	-3751.72	45.48	1549.72	-3765.8	14.35	1524.83	338.04	1551.57	66.28	-222.05	1703.89	71.56	178.4
1.5	-3696.05	255.21	-4.76	-3702.59	238.73	4.98	-1490.12	116.49	145.41	-1496.71	118.48	203.65	-3195.09	60	18.36	-3288.33	66.16	18.37	-4147.4	-322.8	90.87	-4009.11	-266.06	210.86	-3416.65	134.98	1179.05	0	0	0	-3385.11	94.61	1552.51	-3107.04	189	1529.85	-3747.99	44.84	1549.94	-3762.27	13.32	1524.37	338.34	1551.07	66.37	-219.48	1702.63	72.27	178.3
1.51	-3686.85	254.49	-3.51	-3702.32	238.33	5.79	-1490.12	116.49	145.41	-1496.71	118.48	203.65	-3230.7	58.31	12.94	-3289.12	66.53	17.37	-4149.95	-325.41	91.89	-4010.75	-268.04	212.86	-3420.22	133.88	1179.91	0	0	0	-3386.24	92.87	1553.78	-3107.04	189	1529.85	-3744.2	44.2	1550.16	-3758.69	12.3	1523.91	339.35	1549.86	67.08	-222.51	1703.27	71.58	178.26
1.52	-3668.16	253.01	0.2	-3700.76	238.21	7.21	-1490.12	116.49	145.41	-1496.71	118.48	203.65	-3244.05	59.5	11.13	-3273.2	67.31	20.95	-4152.38	-327.93	92.9	-4012.3	-269.92	214.84	-3375.6	133.12	1180.63	0	0	0	-3367.46	91.86	1553.25	-3107.04	189	1529.85	-3740.34	43.58	1550.39	-3755.05	11.29	1523.44	340.67	1548.25	68.02	-221.08	1703.39	71.66	178.42
1.53	-3660.81	251.67	1.6	-3669.38	236.94	12.77	-1490.12	116.49	145.41	-1496.71	118.48	203.65	-3231.47	60.39	13.74	-3265.9	66.84	21.93	-4154.7	-330.36	93.91	-4013.76	-271.72	216.81	-3387.2	131.71	1180.17	0	0	0	-3344.32	89	1553.6	-3107.04	189	1529.85	-3736.41	42.95	1550.61	-3751.36	10.28	1522.97	339.63	1548.88	67.68	-221.92	1703.06	71.65	178.41
1.54	-3617.15	249.5	7.34	-3670.53	234.06	13.05	-1490.12	116.49	145.41	-1496.71	118.48	203.65	-3243.39	57.96	9.64	-3276.1	66.77	19.85	-4156.9	-332.69	94.91	-4015.14	-273.42	218.77	-3377.96	130.94	1180.21	0	0	0	-3342.38	88.1	1553.54	-3107.04	189	1529.85	-3732.41	42.34	1550.84	-3747.63	9.27	1522.49	338.2	1549.92	67.1	-221.32	1703.49	71.59	178.64
1.55	-3595.37	246.85	9.67	-3619.34	233.21	20.37	-1490.12	116.49	145.41	-1496.71	118.48	203.65	-3252.56	59.1	9.53	-3284.99	67.08	19.53	-4158.99	-334.92	95.9	-4016.42	-275.04	220.72	-3382.32	129.64	1177.99	0	0	0	-3328.76	86.55	1553.92	-3107.04	189	1529.85	-3728.35	41.73	1551.06	-3743.83	8.27	1522.01	338.46	1549.55	67.04	-222.75	1704.51	71.25	178.74
1.56	-3586.67	243.23	9.7	-3613.51	230.57	20.13	-1490.12	116.49	145.41	-1496.71	118.48	203.65	-3247.43	59.85	10.89	-3268.58	67.78	22.34	-4160.96	-337.07	96.89	-4017.62	-276.57	222.66	-3338.1	129.72	1180.48	0	0	0	-3339.07	83.67	1554.28	-3107.04	189	1529.85	-3724.21	41.12	1551.29	-3739.99	7.27	1521.53	337.74	1550.58	66.58	-222.87	1704.43	71.32	178.58
1.57	-3570.23	241.12	9.7	-3588.83	228.21	23.19	-1490.12	116.49	145.41	-1496.71	118.48	203.65	-3276.55	59.66	7.69	-3276.62	67.24	21.08	-4162.81	-339.12	97.88	-4018.72	-278.02	224.59	-3348.38	126.95	1181	0	0	0	-3323.65	82.19	1554.27	-3107.04	189	1529.85	-3720	40.52	1551.52	-3736.1	6.27	1521.05	338.39	1549.25	67.23	-224.21	1704.07	71.27	178.04
1.58	-3537.15	238.1	12.83	-3557.82	224.56	25.31	-1490.12	116.49	145.41	-1496.71	118.48	203.65	-3243.31	57.73	11.92	-3286.08	67.84	19.89	-4164.55	-341.08	98.85	-4019.74	-279.38	226.51	-3335.17	126.26	1180.61	0	0	0	-3315.97	80.89	1554.82	-3107.04	189	1529.85	-3715.73	39.93	1551.75	-3732.15	5.28	1520.56	339.16	1549.23	67.25	-225.36	1703.79	71.05	177.83
1.59	-3522.03	236.69	13.31	-3548.77	224.47	24.58	-1490.12	116.49	145.41	-1496.71	118.48	203.65	-3231.35	59.33	14.6	-3265.39	67.91	23.09	-4166.17	-342.95	99.82	-4020.66	-280.65	228.41	-3349.25	126.06	1181.86	0	0	0	-3310.9	79.8	1555.05	-3107.04	189	1529.85	-3711.39	39.34	1551.97	-3728.16	4.3	1520.07	337.41	1550.75	66.52	-223.42	1704.52	71.16	177.83
1.6	-3500.12	234.46	14.2	-3492.28	221.54	30.87	-1490.12	116.49	145.41	-1496.71	118.48	203.65	-3247.85	59.97	11.74	-3263.93	68.53	23.78	-4167.68	-344.73	100.79	-4021.5	-281.84	230.31	-3352.01	125.38	1183.23	0	0	0	-3314.18	79.58	1555.81	-3107.04	189	1529.85	-3706.99	38.76	1552.2	-3724.11	3.31	1519.58	337.48	1550.37	66.5	-220.41	1703.28	72.08	178.61
1.61	-3483.75	233.75	14.47	-3461.36	221.4	33.38	-1490.12	116.49	145.41	-1496.71	118.48	203.65	-3245.73	61.05	13.13	-3274.54	67.92	23.37	-4169.07	-346.42	101.75	-4022.25	-282.95	232.19	-3334.43	125.88	1183.57	0	0	0	-3304.71	78.07	1555.98	-3107.04	189	1529.85	-3702.51	38.19	1552.43	-3720.02	2.34	1519.08	337.93	1549.68	66.87	-223.84	1703.28	71.35	178.45
1.62	-3433.35	230.48	20.21	-3447.61	218.77	31.71	-1490.12	116.49	145.41	-1496.71	118.48	203.65	-3249.76	63.15	13.19	-3292.27	68.81	21.52	-4170.34	-348.03	102.7	-4022.9	-283.98	234.06	-3327.68	122.71	1183.88	0	0	0	-3280.47	76.11	1555.46	-3107.04	189	1529.85	-3697.97	37.62	1552.67	-3715.87	1.36	1518.58	337.04	1551.43	66.34	-223.54	1703.02	71.56	177.93
1.63	-3414.89	229.22	20.61	-3431.35	218.26	31.15	-1490.12	116.49	145.41	-1496.71	118.48	203.65	-3235.05	62.52	15.32	-3269.9	70.11	24.72	-4171.5	-349.55	103.65	-4023.46	-284.92	235.92	-3310.82	123.61	1183.49	0	0	0	-3302.13	75.86	1556.17	-3107.04	189	1529.85	-3693.37	37.06	1552.9	-3711.68	0.39	1518.08	338.26	1550.91	66.74	-224.08	1703.59	71.31	177.94
1.64	-3370.56	227.48	23.47	-3422.6	218.72	28.11	-1490.12	116.49	145.41	-1496.71	118.48	203.65	-3242.92	63.11	14.91	-3279.66	70.5	24.8	-4172.54	-350.98	104.59	-4023.94	-285.79	237.77	-3315.03	122.24	1183.65	0	0	0	-3290.21	75.85	1555.89	-3107.04	189	1529.85	-3688.7	36.5	1553.13	-3707.43	-0.57	1517.57	337.75	1549.72	67.01	-223.42	1704.15	71.24	178.8
1.65	-3327.95	226.37	27.62	-3404.28	218.4	26.74	-1490.12	116.49	145.41	-1496.71	118.48	203.65	-3255.78	62.31	15.24	-3266.28	70.68	27.09	-4173.46	-352.33	105.52	-4024.32	-286.57	239.6	-3299.9	120.92	1183.96	0	0	0	-3285.86	74.41	1556.3	-3107.04	189	1529.85	-3683.97	35.95	1553.36	-3703.14	-1.53	1517.06	337.32	1550.07	66.88	-223.56	1703.52	71.28	178.3
1.66	-3338.36	226.04	22.38	-3367.8	218.54	28.26	-1490.12	116.49	145.41	-1496.71	118.48	203.65	-3254.29	65.37	15.11	-3249.05	72.02	30.68	-4174.27	-353.59	106.45	-4024.61	-287.28	241.42	-3280.55	120.26	1184.31	0	0	0	-3276.75	74.55	1557.32	-3107.04	189	1529.85	-3679.17	35.4	1553.6	-3698.8	-2.48	1516.55	338.34	1550.87	66.83	-221.27	1702.58	72.11	178.04
1.67	-3292.45	224.81	26.37	-3331.28	217.1	28.73	-1490.12	116.49	145.41	-1496.71	118.48	203.65	-3228.24	65.02	21.11	-3279.28	71.04	27	-4174.96	-354.77	107.37	-4024.81	-287.9	243.23	-3294.92	121.55	1183.39	0	0	0	-3273.32	73.74	1556.02	-3107.04	189	1529.85	-3674.31	34.86	1553.83	-3694.4	-3.43	1516.04	339.47	1550.34	66.99	-222.49	1702.88	71.99	178.16
1.68	-3312.26	224.79	18.84	-3290.88	217.06	29.51	-1490.12	116.49	145.41	-1496.71	118.48	203.65	-3257.75	65.52	16.24	-3270.13	73.49	29.41	-4175.54	-355.87	108.28	-4024.91	-288.45	245.03	-3259.8	120.4	1183.67	0	0	0	-3246.62	73.49	1554.81	-3107.04	189	1529.85	-3669.39	34.33	1554.07	-3689.96	-4.38	1515.52	340.43	1549.98	67.38	-221.38	1702.58	72.2	177.56
1.69	-3271.54	226.03	20.46	-3274.39	216.43	27.37	-1490.12	116.49	145.41	-1496.71	118.48	203.65	-3253.52	66.33	18.06	-3240.33	74.84	34.62	-4176	-356.88	109.19	-4024.92	-288.93	246.81	-3245.74	121.38	1183.08	0	0	0	-3249.48	73.46	1554.98	-3107.04	189	1529.85	-3664.4	33.8	1554.3	-3685.48	-5.32	1515.01	337.99	1550.64	66.72	-222.02	1703.44	71.79	178.5
1.7	-3263.27	225.23	14.62	-3240.15	216.67	28.26	-1490.12	116.49	145.41	-1496.71	118.48	203.65	-3288.53	65.88	12.2	-3245.48	75.93	33.6	-4176.34	-357.81	110.09	-4024.85	-289.33	248.58	-3282.13	120.23	1182.31	0	0	0	-3243.35	73.96	1554.71	-3107.04	189	1529.85	-3659.35	33.27	1554.54	-3680.94	-6.26	1514.48	336.95	1552.24	65.96	-224.08	1705.02	70.82	178.32
1.71	-3192.31	223.1	22.89	-3192.65	215.78	28.89	-1490.12	116.49	145.41	-1496.71	118.48	203.65	-3263.46	65.34	15.03	-3275.15	75.29	27.46	-4176.56	-358.67	110.98	-4024.67	-289.65	250.34	-3281.25	119.89	1182.2	0	0	0	-3256.49	73.14	1555.25	-3107.04	189	1529.85	-3654.24	32.75	1554.77	-3676.36	-7.19	1513.96	338.74	1550.31	66.95	-223.36	1703.92	71.29	177.82
1.72	-3180.87	225.11	20.42	-3192.48	214.83	23.38	-1490.12	116.49	145.41	-1496.71	118.48	203.65	-3252.04	65.23	16.13	-3259.21	74.84	29.28	-4176.67	-359.44	111.86	-4024.41	-289.9	252.08	-3252.13	119.69	1180.61	0	0	0	-3219.06	73.26	1554.16	-3107.04	189	1529.85	-3649.07	32.24	1555.01	-3671.72	-8.12	1513.44	339.39	1549.93	67.28	-225.33	1704.51	70.84	177.76
1.73	-3165.01	222.26	18.46	-3157.46	214.99	24.2	-1490.12	116.49	145.41	-1496.71	118.48	203.65	-3265.05	63.78	12.97	-3251.5	73.42	29.59	-4176.66	-360.13	112.74	-4024.05	-290.08	253.81	-3255.6	118.49	1180.12	0	0	0	-3230.71	73.16	1553.71	-3107.04	189	1529.85	-3643.83	31.73	1555.25	-3667.05	-9.04	1512.91	339.4	1550.54	67.04	-224.84	1704.89	70.68	178.07
1.74	-3110.45	220.4	23.79	-3114.09	214.12	27.45	-1490.12	116.49	145.41	-1496.71	118.48	203.65	-3262.83	63.37	11.75	-3272.77	72.81	23.88	-4176.54	-360.75	113.61	-4023.6	-290.19	255.53	-3238.78	119.03	1179.89	0	0	0	-3206.82	73.59	1551.73	-3107.04	189	1529.85	-3638.54	31.23	1555.49	-3662.32	-9.96	1512.38	337.41	1550.9	66.57	-222.64	1704.29	71.22	177.87
1.75	-3108.39	218.35	20.84	-3087.48	211.53	26.53	-1490.12	116.49	145.41	-1496.71	118.48	203.65	-3240.33	62.19	13.66	-3280.03	70.31	21.01	-4176.3	-361.29	114.48	-4023.05	-290.22	257.23	-3233.8	119.87	1179.42	0	0	0	-3195.97	73.99	1551.1	-3107.04	189	1529.85	-3633.18	30.73	1555.73	-3657.55	-10.87	1511.85	337.49	1550.57	66.7	-221.4	1703.56	71.7	178.39
1.76	-3101.79	218.3	18.81	-3080.75	211.14	24.07	-1490.12	116.49	145.41	-1496.71	118.48	203.65	-3216.28	61.69	14.28	-3293.22	68.94	17.45	-4175.94	-361.75	115.33	-4022.41	-290.19	258.92	-3234.33	119.34	1177.42	0	0	0	-3192.73	73.12	1550	-3107.04	189	1529.85	-3627.77	30.24	1555.96	-3652.73	-11.77	1511.31	337.2	1549.67	66.71	-223.06	1704.02	71.39	178.23
1.77	-3024.35	215.11	30.62	-3024.56	207.9	29.58	-1490.12	116.49	145.41	-1496.71	118.48	203.65	-3206.76	59.48	17.42	-3278.1	68.63	20.07	-4175.46	-362.14	116.18	-4021.68	-290.08	260.6	-3241.19	117.59	1177.86	0	0	0	-3175.55	74.01	1549.36	-3107.04	189	1529.85	-3622.29	29.76	1556.2	-3647.86	-12.68	1510.78	338.83	1550.9	66.67	-222.48	1703.39	71.72	178.76
1.78	-2991.08	213.58	32.39	-3038.56	205.6	23.72	-1490.12	116.49	145.41	-1496.71	118.48	203.65	-3228.08	59.04	13.16	-3292.86	67.65	17.79	-4174.87	-362.45	117.02	-4020.85	-289.91	262.25	-3212.9	117.78	1177.3	0	0	0	-3169.54	75.86	1548.18	-3107.04	189	1529.85	-3616.76	29.28	1556.44	-3642.95	-13.57	1510.24	339.18	1550.12	67.07	-220.96	1702.61	71.98	177.62
1.79	-2961.32	212.05	33.71	-3000.52	203.15	29.14	-1490.12	116.49	145.41	-1496.71	118.48	203.65	-3215.12	58.89	12.57	-3292.99	67.5	17.01	-4174.16	-362.69	117.86	-4019.92	-289.67	263.9	-3207.32	117.66	1175.75	0	0	0	-3173.36	75.08	1548.24	-3107.04	189	1529.85	-3611.17	28.8	1556.68	-3638	-14.46	1509.7	338.04	1550.04	66.9	-221.89	1703.11	71.78	177.31
1.8	-2934.91	210.54	34.6	-2993.36	201.78	28.86	-1490.12	116.49	145.41	-1496.71	118.48	203.65	-3244.5	56.93	10.82	-3301.16	65.84	16.76	-4173.33	-362.86	118.68	-4018.91	-289.36	265.53	-3200.17	118	1174.63	0	0	0	-3168.29	74.57	1547.11	-3107.04	189	1529.85	-3605.52	28.33	1556.92	-3632.99	-15.35	1509.16	338.23	1550.38	66.76	-224.27	1705.23	70.63	177.98
1.81	-2911.65	209.05	35.1	-2970.43	199.9	29.31	-1490.12	116.49	145.41	-1496.71	118.48	203.65	-3239.27	55.62	11.4	-3299.33	65.82	17.26	-4172.39	-362.95	119.5	-4017.79	-288.99	267.14	-3207.05	117.73	1174.36	0	0	0	-3153.55	74.97	1545.7	-3107.04	189	1529.85	-3599.81	27.86	1557.17	-3627.95	-16.23	1508.61	336.98	1550.53	66.59	-225.09	1704.87	70.55	177.69
1.82	-2891.36	207.57	35.22	-2949.36	198.18	29.72	-1490.12	116.49	145.41	-1496.71	118.48	203.65	-3236.65	57.3	10.77	-3286.28	66.08	17.85	-4171.33	-362.97	120.31	-4016.58	-288.55	268.74	-3197.39	118	1172.67	0	0	0	-3145.53	75.87	1544.54	-3107.04	189	1529.85	-3594.04	27.4	1557.41	-3622.85	-17.11	1508.07	339.35	1550.01	67.16	-223.91	1704.5	71.17	177.85
1.83	-2873.86	206.12	35.01	-2930.07	196.61	30.08	-1490.12	116.49	145.41	-1496.71	118.48	203.65	-3252.64	57.49	8.73	-3292.74	65.46	17.96	-4170.15	-362.92	121.11	-4015.28	-288.05	270.33	-3194.07	117.94	1171.17	0	0	0	-3143.02	75.55	1543.78	-3107.04	189	1529.85	-3588.22	26.95	1557.65	-3617.72	-17.98	1507.52	338.3	1551.2	66.56	-224.8	1704.4	70.92	178.62
1.84	-2858.96	204.7	34.49	-2912.48	195.19	30.39	-1490.12	116.49	145.41	-1496.71	118.48	203.65	-3207.17	57.28	14.97	-3291.39	66.06	17.66	-4168.86	-362.81	121.91	-4013.88	-287.48	271.9	-3164.88	118.47	1170.05	0	0	0	-3142.93	76.24	1543.19	-3107.04	189	1529.85	-3582.34	26.5	1557.89	-3612.53	-18.85	1506.97	337.84	1551.76	66.4	-224.7	1704.05	70.98	178.37
1.85	-2846.49	203.3	33.7	-2896.5	193.89	30.65	-1490.12	116.49	145.41	-1496.71	118.48	203.65	-3220.43	56.9	13.03	-3260.71	65.62	23.49	-4167.44	-362.62	122.69	-4012.38	-286.85	273.45	-3143.59	118.18	1170.24	0	0	0	-3130.46	77.45	1542.11	-3107.04	189	1529.85	-3576.41	26.05	1558.13	-3607.31	-19.71	1506.42	339.98	1549.71	67.29	-225.91	1703.77	70.94	177.88
1.86	-2836.26	201.92	32.65	-2882.03	192.72	30.86	-1490.12	116.49	145.41	-1496.71	118.48	203.65	-3249.75	57.76	8.51	-3276.78	65.94	19.79	-4165.91	-362.36	123.47	-4010.79	-286.16	274.99	-3150.94	117.73	1168.34	0	0	0	-3115.62	78.75	1540.93	-3107.04	189	1529.85	-3570.42	25.61	1558.38	-3602.04	-20.56	1505.87	337.86	1550.31	66.62	-224.11	1703.76	71.11	178.39
1.87	-2828.08	200.58	31.39	-2869	191.66	31	-1490.12	116.49	145.41	-1496.71	118.48	203.65	-3277.08	55.62	2.81	-3286.32	64.65	17.97	-4164.27	-362.04	124.24	-4009.1	-285.41	276.51	-3146.13	119.34	1167.75	0	0	0	-3102.54	79.86	1539.92	-3107.04	189	1529.85	-3564.37	25.18	1558.62	-3596.72	-21.41	1505.32	338.63	1550.39	66.84	-222.74	1704.25	71.36	178.17
1.88	-2821.78	199.27	29.93	-2857.32	190.71	31.07	-1490.12	116.49	145.41	-1496.71	118.48	203.65	-3220.97	55.94	13.05	-3296.35	63.92	16.42	-4162.5	-361.65	125	-4007.31	-284.6	278.02	-3138.31	119.81	1166.82	0	0	0	-3083.22	80.05	1538.29	-3107.04	189	1529.85	-3558.27	24.75	1558.86	-3591.36	-22.25	1504.77	339.49	1549.77	67.26	-226.38	1705.12	70.33	178.47
1.89	-2817.17	197.99	28.32	-2846.9	189.85	31.07	-1490.12	116.49	145.41	-1496.71	118.48	203.65	-3224.03	56.17	12.86	-3285.63	63.53	19.08	-4160.62	-361.19	125.76	-4005.42	-283.73	279.51	-3130.27	119.26	1166.56	0	0	0	-3089.06	80.55	1538.03	-3107.04	189	1529.85	-3552.12	24.32	1559.1	-3585.96	-23.09	1504.21	338.66	1549.85	67.01	-221.69	1703.09	71.69	178.45
1.9	-2814.07	196.76	26.58	-2837.65	189.09	31	-1490.12	116.49	145.41	-1496.71	118.48	203.65	-3205.01	54.51	15.64	-3258.38	65.64	22.68	-4158.62	-360.67	126.5	-4003.44	-282.8	280.98	-3140.86	120.71	1164.29	0	0	0	-3086.58	81.28	1537.18	-3107.04	189	1529.85	-3545.91	23.9	1559.35	-3580.52	-23.93	1503.66	337.94	1550.78	66.5	-224.11	1704.31	71.1	178.43
1.91	-2812.3	195.56	24.74	-2829.49	188.41	30.84	-1490.12	116.49	145.41	-1496.71	118.48	203.65	-3186.85	55.26	18.62	-3249.67	64.43	25.11	-4156.5	-360.09	127.24	-4001.36	-281.81	282.44	-3123.55	120.47	1163.67	0	0	0	-3064.66	82.46	1536.42	-3107.04	189	1529.85	-3539.65	23.49	1559.59	-3575.03	-24.75	1503.1	338.24	1551.03	66.54	-223.43	1703.5	71.3	177.98
1.92	-2811.67	194.4	22.83	-2822.32	187.79	30.6	-1490.12	116.49	145.41	-1496.71	118.48	203.65	-3212.24	56.12	16.17	-3262.17	64.44	22	-4154.27	-359.44	127.97	-3999.18	-280.77	283.87	-3117.21	121.21	1164.08	0	0	0	-3070.09	82.46	1536.49	-3107.04	189	1529.85	-3533.33	23.08	1559.84	-3569.5	-25.58	1502.54	338.82	1549.63	67.19	-221.35	1703.64	71.79	178.75
1.93	-2812	193.28	20.88	-2816.07	187.24	30.28	-1490.12	116.49	145.41	-1496.71	118.48	203.65	-3218.53	55.09	15.05	-3272.45	63	20.07	-4151.91	-358.73	128.68	-3996.91	-279.67	285.3	-3106.13	121.53	1163.68	0	0	0	-3070.03	84.41	1536.1	-3107.02	189	1529.85	-3526.96	22.67	1560.08	-3563.93	-26.39	1501.98	337.17	1551.28	66.48	-223.72	1704.13	71.22	178.32
1.94	-2813.1	192.21	18.92	-2810.64	186.75	29.86	-1490.12	116.49	145.41	-1496.71	118.48	203.65	-3249.65	53.51	9.21	-3283.96	62.85	17.8	-4149.44	-357.96	129.39	-3994.53	-278.51	286.7	-3103.35	121.81	1163.43	0	0	0	-3043.85	85.91	1535.35	-3086.85	189.36	1530.03	-3520.54	22.27	1560.32	-3558.32	-27.2	1501.42	339.06	1550.82	66.81	-222.93	1703.16	71.7	178.17
1.95	-2814.81	191.19	16.97	-2805.95	186.3	29.34	-1490.12	116.49	145.41	-1496.71	118.48	203.65	-3232.53	54.34	11.85	-3253.18	62.9	24.6	-4146.86	-357.12	130.1	-3992.06	-277.31	288.09	-3087.23	123.43	1163.43	0	0	0	-3036.22	88.01	1534.77	-3076.4	189.75	1528.42	-3514.07	21.87	1560.57	-3552.66	-28.01	1500.86	338.07	1551.3	66.47	-221.8	1702.63	72.02	178
1.96	-2816.92	190.21	15.08	-2801.91	185.89	28.73	-1490.12	116.49	145.41	-1496.71	118.48	203.65	-3256.27	53.87	7.48	-3288.69	62.31	17.22	-4144.15	-356.23	130.79	-3989.49	-276.04	289.46	-3064.69	124.74	1164.86	0	0	0	-3036.9	89.03	1534.56	-3070.97	191.79	1528.63	-3507.55	21.48	1560.81	-3546.97	-28.81	1500.3	336.69	1551.87	66.03	-223.49	1703.76	71.45	178.25
1.97	-2819.26	189.29	13.27	-2798.43	185.51	28	-1490.12	116.49	145.41	-1496.71	118.48	203.65	-3228.51	55.15	12.26	-3292.18	62.34	17.08	-4141.33	-355.28	131.47	-3986.82	-274.73	290.81	-3062.45	124.94	1165.92	0	0	0	-3030.16	90.74	1534.25	-3065.4	193.99	1528.37	-3500.98	21.1	1561.06	-3541.23	-29.6	1499.74	337.09	1551.22	66.29	-224.47	1703.57	71.31	177.74
1.98	-2821.65	188.42	11.57	-2795.44	185.15	27.17	-1490.12	116.49	145.41	-1496.71	118.48	203.65	-3227.99	54.59	12.95	-3256.56	62.94	22.73	-4138.38	-354.27	132.15	-3984.05	-273.37	292.15	-3061.95	125.87	1166.44	0	0	0	-3020.07	91.89	1534.58	-3038.82	195.15	1527.5	-3494.35	20.71	1561.3	-3535.45	-30.39	1499.17	337.04	1550.56	66.57	-223.08	1702.58	71.58	179.02
1.99	-2823.91	187.6	10	-2792.83	184.8	26.23	-1490.12	116.49	145.41	-1496.71	118.48	203.65	-3227.09	54.17	13.46	-3283.03	60.53	19.21	-4135.32	-353.2	132.81	-3981.18	-271.95	293.47	-3069.36	125.86	1167.41	0	0	0	-3013.63	92.86	1535.05	-3045.26	196.91	1529.14	-3487.68	20.34	1561.55	-3529.63	-31.17	1498.61	337.33	1550.16	66.68	-223.73	1702.54	71.58	178.96
2	-2825.84	186.85	8.61	-2790.52	184.45	25.16	-1490.12	116.49	145.41	-1496.71	118.48	203.65	-3244.89	55.58	11.67	-3268.81	61.09	21.8	-4132.15	-352.07	133.47	-3978.21	-270.48	294.77	-3042.6	127.1	1168.38	0	0	0	-3005.4	95.16	1535.9	-3033.29	197.62	1529.56	-3480.95	19.96	1561.79	-3523.77	-31.94	1498.05	338.08	1549.77	66.9	-225.76	1702.94	71.36	178.21
2.01	-2827.27	186.15	7.41	-2788.44	184.1	23.97	-1490.12	116.49	145.41	-1496.71	118.48	203.65	-3206.14	55.12	18.92	-3260.39	61.39	24.17	-4128.85	-350.89	134.11	-3975.14	-268.97	296.05	-3031.15	130.02	1171.01	0	0	0	-2999.21	96.3	1537.69	-3001.21	199.17	1529.91	-3474.18	19.59	1562.04	-3517.86	-32.71	1497.48	338.74	1549.58	67.3	-225.49	1704.08	71	178.47
2.02	-2828.02	185.52	6.44	-2786.47	183.73	22.66	-1490.12	116.49	145.41	-1496.71	118.48	203.65	-3223.95	55.98	16.39	-3267.72	60.85	23.85	-4125.44	-349.65	134.75	-3971.97	-267.41	297.31	-3020.22	131.02	1172.45	0	0	0	-2987.96	98.94	1539.18	-3032.39	200.29	1531.59	-3467.36	19.23	1562.28	-3511.92	-33.47	1496.92	337.75	1550.09	66.85	-223.51	1704.33	71.12	178.25
2.03	-2827.9	184.95	5.73	-2779.62	183.57	19.91	-1490.12	116.49	145.41	-1496.71	118.48	203.65	-3253.86	54.21	11.19	-3259.98	60.09	28.18	-4121.91	-348.36	135.38	-3968.7	-265.8	298.55	-3020.45	132.45	1174.97	0	0	0	-2993.99	100.61	1540.95	-3015.88	202.35	1533.5	-3460.49	18.87	1562.53	-3505.94	-34.23	1496.35	338.48	1550.12	66.84	-224.46	1704.19	71.12	178.47
2.04	-2826.73	184.45	5.3	-2781.72	181.54	19.15	-1490.12	116.49	145.41	-1496.71	118.48	203.65	-3257.03	53.33	11.7	-3217.08	61.57	38.49	-4118.26	-347.01	136	-3965.33	-264.14	299.78	-3008.03	133.15	1175.93	0	0	0	-2982.46	102.08	1542.88	-3014.46	204.77	1535.25	-3453.57	18.51	1562.77	-3499.92	-34.98	1495.79	337.91	1551.88	66.31	-224.9	1704.69	70.78	178.63
2.05	-2824.33	184.01	5.19	-2786.78	183.16	15.44	-1490.12	116.49	145.41	-1496.71	118.48	203.65	-3257.57	53.76	11.3	-3190.83	60.82	43.15	-4114.49	-345.62	136.6	-3961.86	-262.44	300.98	-2988.07	134.31	1178.41	0	0	0	-2972.26	104.22	1544.81	-3002.8	206.66	1536.77	-3446.6	18.16	1563.02	-3493.86	-35.73	1495.22	337.8	1552.17	66.16	-224.43	1704.43	71	178.07
2.06	-2820.51	183.65	5.43	-2799.86	183.03	13.68	-1490.12	116.49	145.41	-1496.71	118.48	203.65	-3209.11	54.76	19.31	-3159.85	60.69	49.32	-4110.6	-344.17	137.2	-3958.28	-260.69	302.17	-2956.73	135.76	1180.58	0	0	0	-2968.63	106.99	1546.54	-2996.43	208.76	1538.08	-3439.59	17.82	1563.26	-3487.76	-36.47	1494.66	337.92	1551.13	66.56	-222.56	1703.22	71.62	178.34
2.07	-2815.09	183.36	6.05	-2754.07	182.77	19.52	-1490.12	116.49	145.41	-1496.71	118.48	203.65	-3232.22	53.75	15.28	-3156.56	60.43	49.4	-4106.6	-342.67	137.79	-3954.61	-258.9	303.34	-2954.85	135.45	1183.27	0	0	0	-2962.02	108.81	1548.49	-2966.29	207.68	1540.02	-3432.53	17.47	1563.51	-3481.62	-37.2	1494.09	336.9	1550.19	66.51	-219.51	1702.06	72.52	178.21
2.08	-2807.89	183.14	7.08	-2778.15	182.03	14.5	-1490.12	116.49	145.41	-1496.71	118.48	203.65	-3250.21	53.48	12.46	-3172.42	60.22	45.18	-4102.47	-341.11	138.37	-3950.83	-257.06	304.49	-2962.52	137.81	1184.72	0	0	0	-2947.71	110.46	1550.07	-2975.07	211.93	1542.52	-3425.42	17.14	1563.75	-3475.44	-37.93	1493.52	338.43	1549.87	66.91	-223.35	1702.78	71.55	178.33
2.09	-2798.72	183	8.54	-2775.21	181.37	14.29	-1490.12	116.49	145.41	-1496.71	118.48	203.65	-3235	52.47	14.36	-3198.91	60.22	38.43	-4098.23	-339.51	138.94	-3946.95	-255.19	305.61	-2954.04	138.66	1186.63	0	0	0	-2946.4	112.23	1551.52	-2977.79	214.08	1542.99	-3418.27	16.8	1563.99	-3469.23	-38.65	1492.96	339.06	1550.11	66.99	-220.63	1702.39	72.24	177.86
2.1	-2787.41	182.94	10.46	-2787.54	180.1	11.76	-1490.12	116.49	145.41	-1496.71	118.48	203.65	-3224.41	53.41	14.55	-3227.48	60.6	30.94	-4093.87	-337.86	139.5	-3942.97	-253.27	306.72	-2966.63	139.96	1187.95	0	0	0	-2939.19	114.85	1552.87	-2962.91	216.34	1544.59	-3411.07	16.47	1564.24	-3462.97	-39.36	1492.39	338.4	1550.44	66.76	-222.81	1703.61	71.79	177.37
2.11	-2773.74	182.96	12.89	-2771.61	181	12.76	-1490.12	116.49	145.41	-1496.71	118.48	203.65	-3231.05	52.23	11.57	-3247.33	61.41	26.59	-4089.39	-336.16	140.05	-3938.89	-251.31	307.81	-2951.63	140.15	1188.46	0	0	0	-2938.72	115.59	1554.49	-2955.29	218.42	1546.2	-3403.83	16.15	1564.48	-3456.68	-40.07	1491.83	339.17	1551.19	66.72	-222.92	1702.88	71.98	177.01
2.12	-2731.84	182.63	22.19	-2754.06	179.88	16.59	-1490.12	116.49	145.41	-1496.71	118.48	203.65	-3218.13	51.93	11.42	-3261.14	61.03	20.73	-4084.8	-334.42	140.59	-3934.7	-249.32	308.88	-2952.04	140.26	1190.24	0	0	0	-2916.53	117.8	1555.06	-2947.85	220.28	1547.62	-3396.55	15.82	1564.73	-3450.35	-40.77	1491.26	338.86	1550.15	66.95	-220.75	1702.42	72.13	178.35
2.13	-2763.86	181.84	12.71	-2789.01	181.21	10.78	-1490.12	116.49	145.41	-1496.71	118.48	203.65	-3216.87	51.84	7.84	-3244.58	61.28	19.48	-4080.08	-332.63	141.12	-3930.41	-247.28	309.93	-2919.75	140.83	1191.8	0	0	0	-2907.74	119.14	1555.59	-2940.57	221.93	1548.84	-3389.21	15.51	1564.97	-3443.99	-41.46	1490.7	337.75	1550.75	66.61	-220.63	1703.15	71.86	178.41
2.14	-2746.75	183.81	18.07	-2789.9	181.59	10.28	-1490.12	116.49	145.41	-1496.71	118.48	203.65	-3203.93	50.46	7.85	-3237.29	60.73	16.97	-4075.25	-330.79	141.64	-3926.02	-245.21	310.96	-2923.38	141.36	1191.1	0	0	0	-2904.42	121.15	1556.36	-2933.4	223.38	1549.88	-3381.84	15.19	1565.21	-3437.58	-42.15	1490.13	338.07	1551.78	66.45	-223.29	1702.82	71.55	178.83
2.15	-2733.78	184.07	20.01	-2767.88	182.64	13.59	-1490.12	116.49	145.41	-1496.71	118.48	203.65	-3197.71	49.24	5.63	-3206	60.55	19.33	-4070.29	-328.91	142.14	-3921.52	-243.09	311.96	-2915.64	141.47	1191.52	0	0	0	-2887.62	121.77	1557.29	-2926.31	224.64	1550.75	-3374.42	14.89	1565.46	-3431.14	-42.83	1489.57	338.37	1550.29	66.93	-219.53	1701.11	72.7	179.2
2.16	-2763.22	186.69	16.43	-2785.39	182.62	9.45	-1490.12	116.49	145.41	-1496.71	118.48	203.65	-3188.76	48.2	2.7	-3198.17	58.96	18.94	-4065.22	-326.98	142.64	-3916.92	-240.95	312.95	-2912.51	142.73	1192.29	0	0	0	-2889.24	122.62	1558.02	-2919.27	225.71	1551.47	-3366.96	14.58	1565.7	-3424.66	-43.51	1489.01	337.87	1550.15	66.75	-222.53	1703.02	71.69	178.65
2.17	-2773.1	185.97	14.84	-2782.6	181.06	10.64	-1490.12	116.49	145.41	-1496.71	118.48	203.65	-3190.79	45.86	2.42	-3181.71	57.69	21.91	-4060.03	-325.01	143.13	-3912.22	-238.76	313.92	-2895.23	143.03	1191.57	0	0	0	-2880.23	122.98	1557.87	-2912.23	226.62	1552.03	-3359.46	14.28	1565.94	-3418.15	-44.18	1488.44	338.09	1551.16	66.53	-221.9	1703.48	71.8	178.09
2.18	-2742.81	183.25	19.12	-2808.22	183.86	8.68	-1490.12	116.49	145.41	-1496.71	118.48	203.65	-3174.55	43.03	6.43	-3173.15	56.06	24.91	-4054.72	-323	143.61	-3907.41	-236.55	314.86	-2904.04	143.39	1191.62	0	0	0	-2879.92	123.3	1558.87	-2905.15	227.37	1552.45	-3351.91	13.98	1566.19	-3411.6	-44.84	1487.88	337.99	1551.34	66.62	-222.99	1704.83	71.13	178.88
2.19	-2743.8	183.7	18.31	-2804.51	182.28	7.04	-1490.12	116.49	145.41	-1496.71	118.48	203.65	-3133.54	41.27	14.61	-3156.62	55.26	29	-4049.3	-320.95	144.07	-3902.5	-234.3	315.78	-2881.54	144.34	1191.73	0	0	0	-2871.48	124.79	1558.94	-2898.02	227.97	1552.74	-3344.33	13.69	1566.43	-3405.01	-45.49	1487.32	339.95	1550.28	67.07	-224.56	1704.5	71.05	178.5
2.2	-2749.51	185.4	17.82	-2762.85	184.09	17.16	-1490.12	116.49	145.41	-1496.71	118.48	203.65	-3131.44	40.3	15.77	-3125.58	54.06	35.45	-4043.75	-318.86	144.53	-3897.48	-232.01	316.69	-2873.93	142.82	1191.69	0	0	0	-2869.29	125.28	1559.26	-2890.77	228.43	1552.91	-3336.7	13.4	1566.67	-3398.39	-46.14	1486.76	339.41	1550.03	67.19	-223.32	1704.62	71.25	178.01
2.21	-2710.13	183.53	25.38	-2772.09	183.37	13.56	-1490.12	116.49	145.41	-1496.71	118.48	203.65	-3114.24	37.95	18.99	-3110.19	52.94	39.23	-4038.08	-316.72	144.97	-3892.36	-229.7	317.57	-2868.09	143.37	1192.4	0	0	0	-2860.66	126.15	1559.44	-2883.39	228.77	1552.97	-3329.03	13.11	1566.91	-3391.73	-46.78	1486.2	336.76	1551.46	66.45	-222.41	1702.98	71.75	177.84
2.22	-2757.32	186.17	18.43	-2785.01	183.8	12.39	-1490.12	116.49	145.41	-1496.71	118.48	203.65	-3092.29	36.32	22.9	-3097.91	52.12	40.72	-4032.3	-314.55	145.4	-3887.14	-227.35	318.42	-2866.98	143.65	1192.27	0	0	0	-2844.66	125.93	1559.45	-2875.83	229	1552.93	-3321.32	12.83	1567.15	-3385.04	-47.42	1485.64	338.76	1551.1	66.77	-221.57	1702.46	72.09	177.8
2.23	-2751.55	184.83	20.42	-2789.88	183.22	10.51	-1490.12	116.49	145.41	-1496.71	118.48	203.65	-3065.18	35.54	26.86	-3081.17	51.85	42.66	-4026.4	-312.34	145.83	-3881.8	-224.97	319.26	-2855.06	144.2	1192.02	0	0	0	-2841.86	126.28	1559.84	-2868.06	229.12	1552.79	-3313.57	12.55	1567.4	-3378.31	-48.04	1485.08	338.85	1551.83	66.58	-219.72	1701.48	72.67	177.99
2.24	-2739.91	185.66	22.34	-2777.17	184.17	13.17	-1490.12	116.49	145.41	-1496.71	118.48	203.65	-3054.22	35.59	25.99	-3052.18	52.02	44.13	-4020.37	-310.09	146.24	-3876.37	-222.57	320.07	-2851.46	143.17	1193.47	0	0	0	-2835.73	126.7	1560.61	-2860.04	229.15	1552.57	-3305.78	12.28	1567.64	-3371.55	-48.66	1484.53	338.49	1551.01	66.87	-222.5	1703.96	71.54	177.99
2.25	-2758.38	183.34	18.99	-2757.98	182.56	15.2	-1490.12	116.49	145.41	-1496.71	118.48	203.65	-3048.87	34.12	23.59	-3041.39	51.87	43.3	-4014.23	-307.81	146.64	-3870.82	-220.13	320.87	-2856.53	143.91	1194.43	0	0	0	-2831.3	126.68	1560.56	-2851.73	229.09	1552.29	-3297.96	12.01	1567.88	-3364.75	-49.28	1483.97	339.88	1549.39	67.46	-221.52	1703.21	71.84	178.3
2.26	-2706.08	184.26	27.83	-2782.76	184.34	11.68	-1490.12	116.49	145.41	-1496.71	118.48	203.65	-3022.44	35.3	24.09	-3020.97	52.19	41.8	-4007.97	-305.49	147.03	-3865.17	-217.67	321.64	-2855.15	144.46	1194.2	0	0	0	-2819.2	126.47	1560.31	-2843.1	228.97	1551.93	-3290.09	11.74	1568.12	-3357.92	-49.89	1483.42	339.29	1550.17	67.17	-223.11	1703.85	71.47	178.03
2.27	-2712.11	183.57	27.31	-2773.48	182.68	13.77	-1490.12	116.49	145.41	-1496.71	118.48	203.65	-2990.08	35.68	24.28	-2995.03	52.53	40.89	-4001.59	-303.13	147.4	-3859.42	-215.18	322.38	-2831.99	144.29	1194.96	0	0	0	-2811.19	126.39	1560.69	-2834.1	228.78	1551.53	-3282.19	11.48	1568.36	-3351.06	-50.49	1482.86	338.26	1551.37	66.56	-223.75	1703.31	71.35	178.27
2.28	-2735.9	184.78	23.53	-2787.66	182.93	10.99	-1490.12	116.49	145.41	-1496.71	118.48	203.65	-2991.34	36.22	18.28	-2984.73	52.55	36.65	-3995.09	-300.74	147.77	-3853.55	-212.66	323.11	-2818.72	144.59	1196.05	0	0	0	-2806.94	126.02	1560.71	-2824.72	228.55	1551.08	-3274.25	11.22	1568.6	-3344.16	-51.08	1482.31	336.54	1552.02	66.06	-223.55	1703.07	71.45	178.4
2.29	-2730.46	183.79	26.71	-2786.9	184.11	12.46	-1490.12	116.49	145.41	-1496.71	118.48	203.65	-2965.73	36.02	16.02	-2951.22	52.89	35.12	-3988.47	-298.32	148.12	-3847.58	-210.12	323.81	-2802.45	145.77	1196.93	0	0	0	-2804.72	126.07	1560.75	-2814.9	228.28	1550.61	-3266.27	10.96	1568.83	-3337.23	-51.66	1481.76	337.65	1550.22	66.88	-224.25	1703.52	70.97	178.18
2.3	-2769.01	181.67	20.33	-2797	181.84	8.39	-1490.12	116.49	145.41	-1496.71	118.48	203.65	-2929.79	36.67	16.08	-2923.8	52.28	32.31	-3981.73	-295.86	148.47	-3841.51	-207.56	324.49	-2793.65	146.55	1197.37	0	0	0	-2800.17	125.56	1560.65	-2804.61	227.98	1550.1	-3258.25	10.71	1569.07	-3330.26	-52.24	1481.21	338.81	1548.83	67.51	-223.87	1704.66	71.03	178.09
2.31	-2703.76	180.36	31.74	-2766.38	182.54	14.68	-1490.12	116.49	145.41	-1496.71	118.48	203.65	-2891.83	37.42	15.4	-2900.26	51.13	28.59	-3974.87	-293.37	148.8	-3835.32	-204.97	325.14	-2792.27	146.2	1197.2	0	0	0	-2806.85	124.54	1560.96	-2793.82	227.67	1549.59	-3250.2	10.46	1569.31	-3323.26	-52.81	1480.66	339.56	1549.8	67.14	-223	1703.9	71.47	177.78
2.32	-2789.97	180.07	16.65	-2770.26	180.47	14.36	-1490.12	116.49	145.41	-1496.71	118.48	203.65	-2844.34	37.6	17.21	-2873.73	50.77	25.63	-3967.9	-290.86	149.12	-3829.03	-202.36	325.77	-2777.62	146.03	1197.57	0	0	0	-2790.03	124.16	1560.79	-2782.46	227.35	1549.07	-3242.11	10.22	1569.55	-3316.23	-53.38	1480.11	338.13	1551.43	66.41	-221.85	1702.7	72.02	177.83
2.33	-2727.99	176.8	30.69	-2743.34	179.64	21.23	-1490.12	116.49	145.41	-1496.71	118.48	203.65	-2825.77	37.26	13.79	-2840.07	50.04	24.36	-3960.8	-288.31	149.42	-3822.63	-199.72	326.38	-2786.29	147.23	1196.7	0	0	0	-2785.5	123.88	1559.72	-2751.52	228.41	1547.67	-3233.99	9.98	1569.78	-3309.17	-53.93	1479.57	337.37	1550.68	66.69	-221.9	1702.69	72.1	178.58
2.34	-2768.55	175.52	24.18	-2800.79	179.84	9.05	-1490.12	116.49	145.41	-1496.71	118.48	203.65	-2812.78	35.78	9.3	-2807.95	49.82	23.26	-3953.58	-285.73	149.72	-3816.12	-197.07	326.96	-2776.9	147.89	1196.72	0	0	0	-2778.97	123.69	1559.39	-2755.87	227.97	1548.82	-3225.83	9.74	1570.02	-3302.07	-54.48	1479.03	338.01	1550	66.98	-225.03	1703.69	71.12	178.97
2.35	-2725.96	174.82	30.48	-2768.47	178.58	14.28	-1490.12	116.49	145.41	-1496.71	118.48	203.65	-2773.19	34.57	9.36	-2782.74	49.24	20.84	-3946.25	-283.12	150.01	-3809.51	-194.39	327.52	-2748.7	146.69	1197.61	0	0	0	-2767.28	122.42	1558.75	-2732.43	227.03	1547.71	-3217.63	9.5	1570.26	-3294.94	-55.03	1478.48	338.34	1549.46	67.09	-224.66	1702.26	71.4	178.09
2.36	-2752.41	176.29	24.28	-2772.46	179.03	15.25	-1490.12	116.49	145.41	-1496.71	118.48	203.65	-2714.52	34.31	12.87	-2750.76	48.02	20.61	-3938.79	-280.49	150.28	-3802.78	-191.7	328.06	-2740.32	148.77	1196.19	0	0	0	-2736.4	123.82	1557.54	-2743.14	226.05	1547.33	-3209.41	9.27	1570.49	-3287.78	-55.56	1477.95	338.22	1550.21	66.81	-224.18	1702.77	71.39	178.77
2.37	-2755.39	175.48	24.02	-2792.39	178.79	10.31	-1490.12	116.49	145.41	-1496.71	118.48	203.65	-2707.48	32.79	8.24	-2733.2	47.22	17.7	-3931.22	-277.83	150.54	-3795.95	-188.99	328.57	-2748.45	148.97	1195.24	0	0	0	-2726.18	122.8	1557.08	-2740.93	225.59	1546.98	-3201.14	9.04	1570.72	-3280.59	-56.09	1477.41	339.12	1550.09	67.11	-225.4	1704.72	70.89	179.25
2.38	-2758.15	174.76	23.9	-2766.58	178.6	15.25	-1490.12	116.49	145.41	-1496.71	118.48	203.65	-2664.88	32.18	9.83	-2698.8	45.42	18.1	-3923.52	-275.14	150.79	-3789.01	-186.26	329.06	-2733.56	148.5	1195.19	0	0	0	-2715.73	121.76	1555.88	-2705.44	225.3	1546.37	-3192.85	8.82	1570.96	-3273.37	-56.61	1476.87	338.55	1550.62	66.85	-223.73	1703.86	71.17	178.72
2.39	-2760.7	174.13	23.92	-2750.69	178.51	15.26	-1490.12	116.49	145.41	-1496.71	118.48	203.65	-2644.01	30.89	9.06	-2680.55	44.39	16.45	-3915.71	-272.43	151.02	-3781.96	-183.51	329.52	-2723.42	147.94	1194.11	0	0	0	-2729.03	120.78	1556.14	-2710.08	225.31	1546.08	-3184.52	8.6	1571.19	-3266.11	-57.12	1476.34	337.58	1550.78	66.62	-221.56	1702.76	71.75	178.23
2.4	-2763.04	173.58	24.05	-2762.63	179.19	11.62	-1490.12	116.49	145.41	-1496.71	118.48	203.65	-2623.33	29.81	7.72	-2656.5	43.08	15.7	-3907.77	-269.69	151.24	-3774.8	-180.75	329.96	-2713.78	148.43	1193.15	0	0	0	-2706.67	120.08	1555.02	-2720.75	223.91	1544.96	-3176.16	8.38	1571.42	-3258.83	-57.63	1475.81	338.24	1550.28	66.82	-222.59	1703.48	71.46	179.19
2.41	-2765.17	173.12	24.29	-2771.4	182.02	8.06	-1490.12	116.49	145.41	-1496.71	118.48	203.65	-2584.6	28.09	10.61	-2620.87	43.03	18.71	-3899.72	-266.93	151.46	-3767.53	-177.98	330.37	-2711.26	149.18	1191.88	0	0	0	-2697.41	118.97	1553.68	-2691.01	224.22	1544.51	-3167.77	8.16	1571.66	-3251.51	-58.12	1475.28	337.19	1550.43	66.6	-221.73	1703.59	71.66	178.46
2.42	-2767.09	172.73	24.62	-2753.67	181.14	11.18	-1490.12	116.49	145.41	-1496.71	118.48	203.65	-2552.67	28.15	12.94	-2595.21	42.98	20.48	-3891.55	-264.15	151.65	-3760.14	-175.19	330.76	-2726.38	147.78	1192.29	0	0	0	-2702.04	119.02	1553.41	-2692.77	223.71	1544.32	-3159.34	7.95	1571.89	-3244.17	-58.61	1474.75	338.13	1551.95	66.52	-221.99	1703.32	71.77	178.49
2.43	-2768.8	172.43	25.04	-2786.33	181.55	7.52	-1490.12	116.49	145.41	-1496.71	118.48	203.65	-2532.09	28.19	13.52	-2573.94	41.26	22.34	-3883.25	-261.34	151.84	-3752.65	-172.38	331.12	-2731.65	148.15	1188.85	0	0	0	-2700.62	118.71	1552.58	-2679.11	222.5	1542.9	-3150.88	7.74	1572.12	-3236.79	-59.1	1474.22	339.54	1550.91	66.88	-222.17	1704.19	71.44	178.49
2.44	-2770.29	172.19	25.52	-2777.88	182.39	8.55	-1490.12	116.49	145.41	-1496.71	118.48	203.65	-2504.98	26.4	17.19	-2523.16	41.06	31.01	-3874.84	-258.51	152.01	-3745.05	-169.56	331.46	-2716.89	147.66	1187.5	0	0	0	-2693.03	117.64	1551.33	-2670.83	221.03	1541.35	-3142.4	7.53	1572.35	-3229.39	-59.57	1473.7	339.96	1550.92	66.95	-223.47	1704.06	71.33	177.74
2.45	-2771.58	172.03	26.06	-2780.73	183.71	8.95	-1490.12	116.49	145.41	-1496.71	118.48	203.65	-2484.34	27.79	22.37	-2491.25	40.16	33.26	-3866.3	-255.67	152.17	-3737.34	-166.74	331.77	-2699.73	147.54	1187.03	0	0	0	-2670.86	116.35	1550.51	-2663.82	220.4	1540.15	-3133.88	7.33	1572.58	-3221.95	-60.04	1473.18	340.26	1550.41	67.12	-222.87	1703.3	71.64	177.25
2.46	-2772.67	171.94	26.65	-2785.4	183.72	6.18	-1490.12	116.49	145.41	-1496.71	118.48	203.65	-2477.2	25.6	26.59	-2462.17	39.23	35.37	-3857.65	-252.8	152.32	-3729.52	-163.9	332.05	-2693.89	145.63	1185.8	0	0	0	-2683.01	115.27	1549.58	-2672.09	220.54	1539.38	-3125.33	7.13	1572.81	-3214.49	-60.5	1472.66	339.9	1550.82	67.07	-222.77	1703.61	71.39	178.69
2.47	-2773.54	171.92	27.27	-2791.84	182.9	6.34	-1490.12	116.49	145.41	-1496.71	118.48	203.65	-2465.85	27.75	35.64	-2435.8	38.26	37.33	-3848.87	-249.91	152.46	-3721.58	-161.05	332.31	-2681.75	144.29	1184.1	0	0	0	-2674.9	114.78	1547.45	-2660.54	219.26	1537.77	-3116.75	6.94	1573.03	-3206.99	-60.95	1472.14	339.39	1550.69	66.88	-220.45	1703.26	71.92	178.78
2.48	-2774.21	171.97	27.91	-2757.85	181.68	11.36	-1490.12	116.49	145.41	-1496.71	118.48	203.65	-2402.1	28.28	53.6	-2412	37.27	39.14	-3839.98	-247.01	152.58	-3713.54	-158.19	332.55	-2683.05	143.56	1183.49	0	0	0	-2659.2	113.13	1546.15	-2656.26	218.35	1536.49	-3108.15	6.74	1573.26	-3199.47	-61.39	1471.63	338.74	1550.3	66.77	-218.58	1701.75	72.59	178.54
2.49	-2774.67	172.08	28.55	-2779.72	183.25	6.74	-1490.12	116.49	145.41	-1496.71	118.48	203.65	-2421.94	26.16	55.46	-2390.63	36.27	40.77	-3830.96	-244.09	152.69	-3705.38	-155.33	332.76	-2688.55	145.4	1180.24	0	0	0	-2648.06	111.63	1544.71	-2649.9	217.08	1535.14	-3099.51	6.55	1573.49	-3191.92	-61.83	1471.12	338.67	1550.85	66.73	-220.43	1702.77	72.04	178.43
2.5	-2774.92	172.24	29.2	-2790.47	183.01	5.66	-1490.12	116.49	145.41	-1496.71	118.48	203.65	-2376.22	27.03	70.59	-2371.58	35.26	42.22	-3821.83	-241.15	152.78	-3697.11	-152.45	332.94	-2658.34	143.99	1178.54	0	0	0	-2638.7	110.39	1542.72	-2641.92	216.33	1533.31	-3090.85	6.36	1573.71	-3184.34	-62.25	1470.61	337.29	1550.6	66.4	-222.76	1703.2	71.45	178.33
2.51	-2774.97	172.47	29.82	-2788.68	182.73	6.22	-1490.12	116.49	145.41	-1496.71	118.48	203.65	-2335.54	29.95	83.3	-2354.7	34.26	43.48	-3812.57	-238.2	152.87	-3688.73	-149.57	333.09	-2647.38	142.72	1177.5	0	0	0	-2621.41	108.16	1541.19	-2628.77	214.86	1533.1	-3082.16	6.18	1573.94	-3176.73	-62.67	1470.11	337.71	1551.11	66.51	-222.4	1703.3	71.66	178.29
2.52	-2774.82	172.75	30.42	-2768.19	182.5	7.34	-1490.12	116.49	145.41	-1496.71	118.48	203.65	-2311.88	29.99	92.75	-2339.86	33.28	44.53	-3803.2	-235.23	152.94	-3680.24	-146.69	333.22	-2637.62	141.47	1176.13	0	0	0	-2613.27	107.6	1539.46	-2605.32	212.33	1531.22	-3073.44	6	1574.16	-3169.1	-63.08	1469.6	338.33	1550.06	66.81	-223.53	1702.95	71.35	178.48
2.53	-2774.47	173.09	30.98	-2791.13	185.61	5.17	-1490.12	116.49	145.41	-1496.71	118.48	203.65	-2274.02	31.66	105.66	-2326.93	32.32	45.38	-3793.7	-232.25	152.99	-3671.63	-143.8	333.32	-2630.41	142.14	1174.36	0	0	0	-2608.01	106.28	1538.51	-2623.93	210.83	1530.77	-3064.69	5.82	1574.38	-3161.44	-63.49	1469.1	339.48	1549.87	67.14	-222.82	1702.53	71.49	178.15
2.54	-2773.91	173.48	31.48	-2776.9	183.4	8.63	-1490.12	116.49	145.41	-1496.71	118.48	203.65	-2247.95	33.31	113.7	-2315.78	31.39	46.01	-3784.08	-229.26	153.04	-3662.91	-140.91	333.39	-2628.24	140.9	1173	0	0	0	-2599.59	104.16	1536.8	-2614.14	209.61	1529.34	-3055.92	5.64	1574.6	-3153.75	-63.88	1468.61	338.52	1550.34	66.9	-222.72	1703.5	71.7	178.16
2.55	-2773.15	173.91	31.92	-2803.98	183.87	1	-1490.12	116.49	145.41	-1496.71	118.48	203.65	-2232.92	34.5	116.81	-2306.28	30.5	46.4	-3774.35	-226.25	153.06	-3654.08	-138.01	333.44	-2596.8	139.99	1171.16	0	0	0	-2593.63	102.76	1536.14	-2607.54	208.05	1528.16	-3047.12	5.46	1574.83	-3146.03	-64.27	1468.11	338.85	1549.17	67.28	-223.15	1702.58	71.8	178.3
2.56	-2772.18	174.39	32.28	-2765.75	183.06	8.85	-1490.12	116.49	145.41	-1496.71	118.48	203.65	-2228.17	34.75	114.89	-2298.29	29.66	46.56	-3764.49	-223.23	153.08	-3645.13	-135.11	333.46	-2603.47	138.8	1168.69	0	0	0	-2589.82	100.94	1535.21	-2601.01	206.36	1527.21	-3038.29	5.29	1575.05	-3138.28	-64.65	1467.62	338.59	1549.74	67.16	-225.09	1703.47	71.08	178.99
2.57	-2771.02	174.92	32.56	-2791.94	182.92	5.15	-1490.12	116.49	145.41	-1496.71	118.48	203.65	-2232.95	33.62	107.89	-2291.68	28.88	46.46	-3754.51	-220.2	153.08	-3636.08	-132.21	333.45	-2588.12	136.34	1168.86	0	0	0	-2579.04	98.58	1534.39	-2594.54	204.55	1526.5	-3029.44	5.12	1575.27	-3130.51	-65.02	1467.14	337.42	1550.47	66.53	-222.9	1703.29	71.52	177.91
2.58	-2769.66	175.49	32.73	-2790.04	183.66	5.59	-1490.12	116.49	145.41	-1496.71	118.48	203.65	-2246.5	30.64	95.71	-2286.32	28.17	46.1	-3744.41	-217.16	153.07	-3626.9	-129.31	333.41	-2582	135.76	1167.93	0	0	0	-2580.8	96.21	1533.56	-2588.1	202.64	1526	-3020.57	4.96	1575.48	-3122.72	-65.38	1466.65	337.91	1549.98	66.82	-223.36	1703.54	71.61	177.48
2.59	-2768.1	176.1	32.78	-2781.13	183.19	6.06	-1490.12	116.49	145.41	-1496.71	118.48	203.65	-2268.07	25.36	78.28	-2282.08	27.53	45.47	-3734.19	-214.11	153.05	-3617.62	-126.41	333.35	-2560.13	133.59	1167.74	0	0	0	-2560.74	94.04	1531.8	-2581.69	200.63	1525.69	-3011.66	4.8	1575.7	-3114.89	-65.74	1466.17	338.23	1549.44	66.95	-223.32	1702.46	71.83	178.14
2.6	-2766.34	176.74	32.71	-2760.87	184.17	9.69	-1490.12	116.49	145.41	-1496.71	118.48	203.65	-2311.46	20.31	59.12	-2278.83	26.98	44.55	-3723.85	-211.06	153.01	-3608.21	-123.51	333.25	-2567.38	131.47	1166.81	0	0	0	-2561.95	92.36	1531.56	-2575.3	198.54	1525.58	-3002.74	4.63	1575.92	-3107.04	-66.08	1465.69	338.41	1549.67	67.17	-224.99	1703.67	71	178.51
2.61	-2764.38	177.42	32.5	-2781.26	184.94	6.74	-1490.12	116.49	145.41	-1496.71	118.48	203.65	-2318.41	15.17	46.21	-2276.42	26.53	43.35	-3713.39	-207.99	152.95	-3598.7	-120.61	333.13	-2561.67	130.91	1167.07	0	0	0	-2547.69	90.13	1530.95	-2568.91	196.36	1525.64	-2993.79	4.48	1576.13	-3099.17	-66.42	1465.22	337.75	1549.43	67.18	-224.56	1703.81	71	179.13
2.62	-2762.22	178.13	32.14	-2752.09	183.24	11.76	-1490.12	116.49	145.41	-1496.71	118.48	203.65	-2288.07	10.97	39.18	-2274.74	26.18	41.84	-3702.81	-204.92	152.89	-3589.07	-117.72	332.98	-2562.54	128.69	1167.22	0	0	0	-2540.44	87.61	1530.92	-2562.5	194.12	1525.86	-2984.82	4.32	1576.35	-3091.27	-66.75	1464.75	337.58	1550.02	66.74	-224.31	1703.18	71.54	178.64
2.63	-2759.87	178.87	31.62	-2753	184.74	12	-1490.12	116.49	145.41	-1496.71	118.48	203.65	-2282.84	9.39	30.23	-2273.64	25.93	40.02	-3692.11	-201.85	152.81	-3579.32	-114.83	332.81	-2549.6	126.62	1167.12	0	0	0	-2534.95	84.87	1531.43	-2556.07	191.82	1526.23	-2975.83	4.17	1576.56	-3083.34	-67.07	1464.28	338.72	1550.18	66.73	-220.89	1701.53	72.44	178.01
2.64	-2757.32	179.64	30.92	-2778.24	185.75	7.19	-1490.12	116.49	145.41	-1496.71	118.48	203.65	-2256.79	9.7	27.45	-2273	25.82	37.88	-3681.28	-198.77	152.71	-3569.46	-111.94	332.6	-2536.71	124.89	1168.69	0	0	0	-2532.09	82.3	1531.36	-2549.59	189.46	1526.73	-2966.81	4.02	1576.77	-3075.39	-67.38	1463.82	338.27	1551.05	66.59	-224.31	1703.31	71.25	178.61
2.65	-2754.58	180.43	30.04	-2773.44	184.93	8.76	-1490.12	116.49	145.41	-1496.71	118.48	203.65	-2250.6	13.26	22.2	-2272.68	25.83	35.4	-3670.34	-195.68	152.6	-3559.48	-109.06	332.36	-2516.54	122.81	1170.28	0	0	0	-2515.07	79.41	1531.45	-2543.06	187.07	1527.36	-2957.77	3.87	1576.98	-3067.42	-67.69	1463.36	337.71	1549.93	66.96	-225.82	1703.6	71.02	178.57
2.66	-2751.65	181.25	28.95	-2756.22	186.75	12.03	-1490.12	116.49	145.41	-1496.71	118.48	203.65	-2258.38	14.51	15.6	-2264.37	26.98	31.67	-3659.27	-192.59	152.48	-3549.39	-106.19	332.1	-2506.93	119.41	1171.48	0	0	0	-2502.66	77.29	1531.84	-2536.46	184.65	1528.1	-2948.71	3.72	1577.19	-3059.42	-67.98	1462.9	339.53	1549.9	67.2	-224.92	1703.87	71.13	177.87
2.67	-2748.51	182.08	27.65	-2763.82	185.02	9.54	-1490.12	116.49	145.41	-1496.71	118.48	203.65	-2258.46	16.58	12.74	-2254.91	26.41	31.25	-3648.08	-189.5	152.34	-3539.18	-103.32	331.8	-2512.79	118.08	1173.27	0	0	0	-2494.24	74.95	1532.77	-2529.77	182.2	1528.93	-2939.63	3.58	1577.4	-3051.39	-68.27	1462.45	338.43	1550.41	66.76	-222.5	1703.14	71.78	178.06
2.68	-2745.19	182.93	26.13	-2774.73	183.81	8.24	-1490.12	116.49	145.41	-1496.71	118.48	203.65	-2262.85	16.93	10.19	-2264.69	26.28	26.96	-3636.78	-186.41	152.19	-3528.86	-100.46	331.48	-2526.08	116.01	1175.13	0	0	0	-2488.5	72.38	1534.14	-2522.99	179.74	1529.85	-2930.53	3.44	1577.61	-3043.35	-68.55	1462	338.02	1552.05	66.06	-222.46	1701.79	72.16	177.62
2.69	-2741.67	183.8	24.37	-2737.12	184.5	12.71	-1490.12	116.49	145.41	-1496.71	118.48	203.65	-2261.16	16.49	7.99	-2272.71	25.58	22.51	-3625.35	-183.31	152.02	-3518.42	-97.61	331.13	-2494.78	114.14	1177.59	0	0	0	-2490.35	69.23	1535.17	-2516.1	177.28	1530.83	-2921.41	3.3	1577.82	-3035.27	-68.81	1461.55	338.29	1551.34	66.48	-224.08	1703.46	71.47	178.31
2.7	-2737.97	184.68	22.37	-2756.05	184.28	10.15	-1490.12	116.49	145.41	-1496.71	118.48	203.65	-2266.98	16.87	7.96	-2290.33	26.11	18.31	-3613.8	-180.22	151.84	-3507.86	-94.77	330.75	-2505.04	111.91	1179.53	0	0	0	-2476.08	66.62	1536.07	-2509.08	174.83	1531.88	-2912.27	3.16	1578.02	-3027.18	-69.07	1461.11	340.15	1548.22	67.63	-225.11	1704.66	70.82	178.69
2.71	-2734.07	185.57	20.1	-2745.24	183.65	10.82	-1490.12	116.49	145.41	-1496.71	118.48	203.65	-2265.88	16.62	7.41	-2263.48	26.77	22.43	-3602.12	-177.12	151.64	-3497.19	-91.94	330.33	-2483.35	109.29	1182.43	0	0	0	-2468.18	64.59	1536.66	-2501.93	172.39	1532.97	-2903.1	3.03	1578.23	-3019.06	-69.33	1460.67	338.7	1549.64	67.22	-225.73	1703.71	70.97	178.73
2.72	-2730	186.47	17.56	-2746.82	183.25	9.34	-1490.12	116.49	145.41	-1496.71	118.48	203.65	-2247.24	16.47	9.6	-2262.19	25.79	21.2	-3590.33	-174.03	151.43	-3486.39	-89.12	329.89	-2472.08	107.58	1184.98	0	0	0	-2452.82	62.45	1537.7	-2494.62	169.98	1534.09	-2893.92	2.89	1578.43	-3010.92	-69.57	1460.24	336.75	1550.88	66.36	-224.54	1704.55	70.99	177.89
2.73	-2744.46	188.1	13.01	-2745.37	183.9	7.73	-1490.12	116.49	145.41	-1496.71	118.48	203.65	-2241.47	17.11	8.37	-2280.37	25.87	16.65	-3578.42	-170.94	151.2	-3475.48	-86.32	329.42	-2460.04	106.52	1187.44	0	0	0	-2448.71	59.66	1538.57	-2487.14	167.6	1535.23	-2884.72	2.76	1578.63	-3002.76	-69.8	1459.81	338.2	1549.75	67.06	-223.87	1704.83	71	178.16
2.74	-2720.8	188.95	14.74	-2726.56	184.03	8.28	-1490.12	116.49	145.41	-1496.71	118.48	203.65	-2265.08	16.31	5.11	-2286.73	25.72	15.02	-3566.38	-167.85	150.96	-3464.46	-83.53	328.91	-2438.33	103.88	1189.6	0	0	0	-2447.6	57.8	1539.55	-2479.49	165.27	1536.37	-2875.51	2.63	1578.83	-2994.57	-70.03	1459.39	338.03	1549.4	67.05	-224.41	1704.87	70.93	178.06
2.75	-2752.33	187.79	6.41	-2728.48	183.78	7.94	-1490.12	116.49	145.41	-1496.71	118.48	203.65	-2269.74	16.72	3.7	-2277.2	26.66	15.74	-3554.22	-164.77	150.71	-3453.31	-80.75	328.38	-2428.17	101.03	1190.89	0	0	0	-2436.76	56.25	1539.99	-2471.64	162.99	1537.51	-2866.27	2.51	1579.03	-2986.36	-70.24	1458.97	338.26	1549.46	66.98	-223.83	1704.24	71.31	178.06
2.76	-2710.37	188.82	9.33	-2741.09	184.66	4.71	-1490.12	116.49	145.41	-1496.71	118.48	203.65	-2244.17	16.75	7.8	-2278.6	25.66	15.54	-3541.95	-161.69	150.44	-3442.05	-77.98	327.81	-2423.27	98.74	1191.85	0	0	0	-2419.96	54.32	1540.75	-2463.58	160.78	1538.62	-2857.02	2.38	1579.23	-2978.13	-70.45	1458.55	338.96	1549.72	67.32	-221.55	1703.3	71.66	177.71
2.77	-2724.57	189.66	2.73	-2717.25	185.06	8.65	-1490.12	116.49	145.41	-1496.71	118.48	203.65	-2251.75	16.35	5.67	-2265.75	26.06	17.19	-3529.55	-158.62	150.15	-3430.67	-75.23	327.22	-2424.04	98.51	1192.51	0	0	0	-2408.9	52.61	1540.89	-2455.3	158.64	1539.71	-2847.75	2.26	1579.43	-2969.88	-70.65	1458.14	337.99	1550.59	66.71	-222.74	1704.84	70.94	177.49
2.78	-2717.14	191.17	-1.24	-2708.79	185.54	9.49	-1490.12	116.49	145.41	-1496.71	118.48	203.65	-2245.16	16.33	6.6	-2266.37	26.04	16.53	-3517.02	-155.55	149.85	-3419.17	-72.5	326.59	-2424.44	97.08	1192.9	0	0	0	-2395.96	50.47	1541.61	-2446.79	156.58	1540.74	-2838.47	2.14	1579.62	-2961.61	-70.84	1457.73	337.92	1550.87	66.56	-222.9	1703.35	71.49	177.66
2.79	-2692.77	191.75	-0.3	-2691.16	185.6	11.03	-1490.12	116.49	145.41	-1496.71	118.48	203.65	-2269.09	15.46	2.28	-2277.33	24.45	15.67	-3504.38	-152.49	149.53	-3407.55	-69.79	325.93	-2412.96	96.02	1192.51	0	0	0	-2396.01	48.76	1543.1	-2438.03	154.61	1541.72	-2829.16	2.02	1579.82	-2953.31	-71.02	1457.33	337.96	1550.56	66.65	-222.77	1704.2	71.41	178.76
2.8	-2689.06	193.36	-3.83	-2699.04	186.56	10.54	-1490.12	116.49	145.41	-1496.71	118.48	203.65	-2229.18	17.1	9.94	-2286.33	24.36	13.56	-3491.62	-149.44	149.2	-3395.81	-67.09	325.24	-2420.99	95.04	1191.88	0	0	0	-2388.69	46.71	1543.67	-2429	152.74	1542.63	-2819.85	1.91	1580.01	-2944.99	-71.19	1456.93	337.47	1551.25	66.41	-220.98	1703.63	71.91	178.72
2.81	-2665.6	193.98	-0.03	-2681.97	187.29	14.85	-1490.12	116.49	145.41	-1496.71	118.48	203.65	-2261	15.91	4.33	-2286.18	25.58	13.55	-3478.73	-146.4	148.85	-3383.95	-64.41	324.52	-2403.24	95.25	1191.55	0	0	0	-2385.86	45.2	1544.88	-2419.7	150.99	1543.45	-2810.52	1.79	1580.2	-2936.66	-71.35	1456.54	337.27	1552.5	66.06	-224.76	1704.4	71.13	178.83
2.82	-2673.43	196.24	0.76	-2660.71	188.5	20.8	-1490.12	116.49	145.41	-1496.71	118.48	203.65	-2236.57	15.66	9.75	-2281.06	25.86	14.33	-3465.72	-143.36	148.49	-3371.97	-61.76	323.77	-2394.57	94.07	1191.46	0	0	0	-2372.57	43.93	1544.96	-2410.1	149.35	1544.17	-2801.17	1.68	1580.39	-2928.3	-71.5	1456.15	336.13	1550.99	66.4	-224.83	1704.41	71.04	178.12
2.83	-2643.32	197.64	8.05	-2663.2	188.82	23.16	-1490.12	116.49	145.41	-1496.71	118.48	203.65	-2273.21	15.68	1.98	-2270.48	25.37	17.06	-3452.59	-140.34	148.11	-3359.88	-59.12	322.98	-2379.2	93.28	1191.69	0	0	0	-2360.41	42.66	1545.57	-2400.2	147.85	1544.78	-2791.81	1.57	1580.58	-2919.92	-71.65	1455.77	336.44	1551.59	66.29	-225.41	1703.68	71.12	178.07
2.84	-2619.64	198.63	13.75	-2637.86	189.54	29.79	-1490.12	116.49	145.41	-1496.71	118.48	203.65	-2250.93	15.78	6.48	-2283.71	25.73	13.54	-3439.34	-137.33	147.71	-3347.66	-56.5	322.17	-2393.43	91.73	1191.39	0	0	0	-2345.91	41.92	1545.62	-2389.99	146.48	1545.27	-2782.43	1.46	1580.77	-2911.53	-71.78	1455.39	337.18	1550.93	66.57	-222.36	1702.3	71.98	178.08
2.85	-2617.2	199.9	14.99	-2628.62	190.42	31.86	-1490.12	116.49	145.41	-1496.71	118.48	203.65	-2238.87	15.87	8.86	-2276.94	26.04	14.77	-3425.97	-134.33	147.3	-3335.32	-53.91	321.32	-2366.67	91.61	1192.18	0	0	0	-2343.19	40.86	1547.05	-2379.44	145.26	1545.61	-2773.04	1.35	1580.96	-2903.11	-71.91	1455.01	337.66	1551.26	66.55	-223.39	1702.77	71.66	178.8
2.86	-2576.99	200.21	22.95	-2607.38	190.44	35.93	-1490.12	116.49	145.41	-1496.71	118.48	203.65	-2256.02	16.65	5.59	-2273.13	26.78	16.29	-3412.47	-131.34	146.88	-3322.86	-51.34	320.44	-2367.13	90.43	1191.75	0	0	0	-2344.84	39.99	1547.18	-2368.54	144.2	1545.81	-2763.64	1.25	1581.14	-2894.67	-72.02	1454.65	336.99	1551.48	66.43	-222.08	1702.56	71.81	178.59
2.87	-2554.7	200.57	25.63	-2575.89	190.49	40.82	-1490.12	116.49	145.41	-1496.71	118.48	203.65	-2251.2	16.03	5.85	-2278.35	25.71	15.32	-3398.85	-128.37	146.43	-3310.28	-48.8	319.52	-2370.7	89.4	1192.06	0	0	0	-2327.33	39	1546.88	-2357.28	143.31	1545.85	-2754.23	1.14	1581.33	-2886.22	-72.13	1454.28	337.84	1551.4	66.52	-222.07	1703	71.52	178.2
2.88	-2538.51	201	26.51	-2549.33	190.08	42.99	-1490.12	116.49	145.41	-1496.71	118.48	203.65	-2241.32	15.98	8.5	-2256.22	26.23	19.96	-3385.11	-125.41	145.98	-3297.58	-46.28	318.58	-2336.65	88.7	1193.2	0	0	0	-2318.6	38.19	1547.26	-2345.64	142.59	1545.71	-2744.8	1.04	1581.51	-2877.74	-72.22	1453.92	338.72	1549.66	66.98	-225.17	1705.46	70.49	177.87
2.89	-2526.72	199.65	24.57	-2515.9	189.21	45.27	-1490.12	116.49	145.41	-1496.71	118.48	203.65	-2239.22	15.46	8.06	-2276.11	26.25	16.29	-3371.25	-122.46	145.5	-3284.76	-43.78	317.6	-2333.76	87.9	1193.03	0	0	0	-2311.38	37.56	1547.79	-2315.24	142.05	1545.23	-2735.36	0.94	1581.69	-2869.25	-72.31	1453.57	338.1	1550.45	66.77	-225.24	1704.53	70.85	178.59
2.9	-2503.81	198.84	25.61	-2501.75	186.7	43.19	-1490.12	116.49	145.41	-1496.71	118.48	203.65	-2262.2	16.26	4.9	-2280.79	26.74	15.02	-3357.27	-119.54	145.01	-3271.82	-41.32	316.58	-2332.26	87.06	1193.21	0	0	0	-2303.42	36.84	1547.97	-2313.5	140.77	1545.61	-2725.91	0.84	1581.87	-2860.73	-72.39	1453.22	339.34	1550.14	67.15	-224.7	1703.35	71.09	178.63
2.91	-2468.11	196.75	26.13	-2463.01	186.33	45.16	-1490.12	116.49	145.41	-1496.71	118.48	203.65	-2266.12	15.71	2.63	-2266.23	27.4	17.84	-3343.16	-116.63	144.51	-3258.75	-38.88	315.54	-2321.65	86.71	1193.97	0	0	0	-2295.92	36.21	1547.45	-2320.54	139.65	1545.63	-2716.45	0.75	1582.04	-2852.2	-72.46	1452.88	337.23	1550.79	66.58	-222.78	1702.96	71.53	179.1
2.92	-2452.77	194.55	24.15	-2441.22	184.25	42.57	-1490.12	116.49	145.41	-1496.71	118.48	203.65	-2255.38	17.6	5.65	-2260.12	27.75	19.62	-3328.93	-113.73	143.98	-3245.57	-36.46	314.46	-2309.07	85.27	1194.78	0	0	0	-2286.89	35.46	1547.55	-2283.33	139.53	1544.64	-2706.98	0.65	1582.22	-2843.65	-72.51	1452.54	338.7	1551.31	66.66	-224.7	1704.6	70.72	177.75
2.93	-2438.13	192.6	21.27	-2418.17	181.17	40.04	-1490.12	116.49	145.41	-1496.71	118.48	203.65	-2250.85	17.19	7.57	-2262.79	28.1	20.45	-3314.58	-110.86	143.44	-3232.26	-34.08	313.34	-2305.39	84.12	1195	0	0	0	-2281.88	35.17	1547.69	-2280.55	140.26	1544.72	-2697.5	0.55	1582.4	-2835.09	-72.56	1452.21	339.29	1550.33	66.89	-222.9	1704.32	71.11	177.87
2.94	-2394.59	189.27	22.22	-2390.04	179.11	37.61	-1490.12	116.49	145.41	-1496.71	118.48	203.65	-2262.31	17.53	6.96	-2261.71	27.71	20.17	-3300.11	-108	142.89	-3218.83	-31.73	312.2	-2316.34	82.89	1194.61	0	0	0	-2263.12	34.62	1547.13	-2270.75	140.18	1543.77	-2688.01	0.46	1582.57	-2826.5	-72.6	1451.88	337.22	1552.5	65.92	-222.62	1703.52	71.59	178.35
2.95	-2368.04	186.06	20.88	-2373.11	177.36	33.32	-1490.12	116.49	145.41	-1496.71	118.48	203.65	-2260.87	18.63	7.88	-2259.02	27.87	21.68	-3285.51	-105.17	142.32	-3205.27	-29.41	311.02	-2292.72	82.24	1193.19	0	0	0	-2253.14	34.41	1546.98	-2268.75	138.15	1544.31	-2678.51	0.37	1582.74	-2817.9	-72.63	1451.56	340.09	1550.19	67.15	-224.53	1703.52	71.2	178.9
2.96	-2334.46	182.54	19.66	-2343.87	174.25	30.47	-1490.12	116.49	145.41	-1496.71	118.48	203.65	-2266.49	19.41	6.65	-2260.87	28.76	21.67	-3270.79	-102.35	141.73	-3191.59	-27.12	309.8	-2300.78	80.8	1193.46	0	0	0	-2251.51	34.59	1546.56	-2268.34	138.4	1543.79	-2669	0.28	1582.91	-2809.28	-72.65	1451.24	340.08	1550.39	67.26	-222.69	1704.13	71.45	178.96
2.97	-2301.09	179.71	19.15	-2311.57	170.99	28.52	-1490.12	116.49	145.41	-1496.71	118.48	203.65	-2247.77	20.61	10.65	-2279.34	30.03	19.83	-3255.95	-99.56	141.12	-3177.79	-24.86	308.55	-2281	79.9	1193.34	0	0	0	-2240.94	33.3	1546.46	-2260.57	137.79	1543.8	-2659.48	0.19	1583.08	-2800.65	-72.66	1450.93	339.86	1551.08	66.97	-220.83	1701.76	72.51	178.44
2.98	-2273.12	176.38	16.33	-2277.12	168.29	27.21	-1490.12	116.49	145.41	-1496.71	118.48	203.65	-2233.98	21.52	14.15	-2264.76	30.12	23.55	-3240.99	-96.79	140.5	-3163.87	-22.64	307.27	-2273.03	78.67	1192.14	0	0	0	-2232.04	33.74	1546.56	-2283.93	137.96	1543.92	-2649.96	0.1	1583.24	-2791.99	-72.66	1450.63	339.76	1551.07	66.78	-221.27	1703.35	71.91	177.63
2.99	-2238.04	172.84	16.91	-2244.57	165.81	24.76	-1490.12	116.49	145.41	-1496.71	118.48	203.65	-2260.83	20.5	9.64	-2262.37	30.24	24.22	-3225.91	-94.04	139.86	-3149.82	-20.45	305.95	-2253.12	78.14	1191.69	0	0	0	-2231.49	33.17	1546.41	-2244.35	137.48	1542.51	-2640.42	0.02	1583.41	-2783.33	-72.65	1450.33	339.99	1551.27	66.82	-222.69	1704.22	71.39	178.28
3	-2212.68	170.38	15.77	-2224.04	163.09	21.59	-1490.12	116.49	145.41	-1496.71	118.48	203.65	-2264.57	20.53	8.44	-2261.37	30.61	24.67	-3210.7	-91.32	139.2	-3135.65	-18.3	304.6	-2257.34	76.33	1191.19	0	0	0	-2223.01	32.84	1545.84	-2231.86	137.68	1542.12	-2630.89	-0.07	1583.57	-2774.64	-72.63	1450.04	339.24	1550.68	66.99	-221.79	1704.1	71.59	178.09
3.01	-2173.47	167.11	16.4	-2200.01	159.53	19.95	-1490.12	116.49	145.41	-1496.71	118.48	203.65	-2272.46	19.29	6.11	-2270.59	29.25	21.61	-3195.37	-88.62	138.53	-3121.35	-16.18	303.21	-2261.07	74.96	1190.27	0	0	0	-2207.87	32.32	1545.02	-2237.84	136.81	1541.58	-2621.34	-0.15	1583.73	-2765.94	-72.6	1449.75	338.99	1552.32	66.61	-222.89	1704.53	71.27	178.07
3.02	-2152.08	164.59	14.74	-2161.7	158.5	19.95	-1490.12	116.49	145.41	-1496.71	118.48	203.65	-2248.25	19.31	10.97	-2262.92	28.19	22.15	-3179.92	-85.95	137.84	-3106.93	-14.1	301.79	-2245.76	73.68	1190.51	0	0	0	-2207.06	31.68	1544.94	-2217.55	136.23	1540.75	-2611.79	-0.23	1583.89	-2757.23	-72.56	1449.47	337.34	1555.1	65.5	-222.69	1702.94	71.83	177.95
3.03	-2144.5	160.9	9.98	-2126.83	154.81	19.91	-1490.12	116.49	145.41	-1496.71	118.48	203.65	-2245.37	17.85	9.13	-2265.47	27.53	21.19	-3164.34	-83.3	137.13	-3092.39	-12.06	300.33	-2237.99	73.65	1188.97	0	0	0	-2197.03	31.49	1544.2	-2218.87	135.5	1539.86	-2602.23	-0.31	1584.05	-2748.49	-72.51	1449.19	338.03	1551.78	66.35	-221.77	1701.58	72.34	178.12
3.04	-2101.6	157.98	13.55	-2090.76	152.44	21.06	-1490.12	116.49	145.41	-1496.71	118.48	203.65	-2271.12	16.78	3.78	-2260.57	26.64	21.41	-3148.64	-80.68	136.41	-3077.72	-10.05	298.84	-2238.21	73.41	1188.94	0	0	0	-2194.07	31.14	1543.64	-2214.93	135.84	1539.58	-2592.66	-0.39	1584.21	-2739.75	-72.45	1448.93	336.96	1550.35	66.44	-224.52	1705.15	71.08	178.56
3.05	-2076.69	155.01	13.83	-2075.57	150.23	18.09	-1490.12	116.49	145.41	-1496.71	118.48	203.65	-2264.77	15.83	5.97	-2267.66	25.2	19.67	-3132.82	-78.09	135.66	-3062.92	-8.09	297.31	-2216.21	72.92	1188.58	0	0	0	-2186.2	30.18	1543.11	-2203.2	134.38	1538.99	-2583.1	-0.47	1584.36	-2730.99	-72.38	1448.66	334.94	1551.74	65.73	-225.78	1704.75	70.61	178.64
3.06	-2038.9	160.55	21.59	-2062.42	147.25	15.82	-1490.12	116.49	145.41	-1496.71	118.48	203.65	-2256.9	15.19	5.8	-2271.56	23.71	18.37	-3116.88	-75.53	134.91	-3048	-6.16	295.74	-2211.16	71.31	1187.68	0	0	0	-2173.12	29.62	1542.05	-2198.29	134.55	1538.34	-2573.52	-0.55	1584.52	-2722.21	-72.3	1448.41	336.77	1551.17	66.23	-224.37	1704.65	70.8	179.04
3.07	-2012.34	156.46	23.41	-2028.17	144.03	18.33	-1490.12	116.49	145.41	-1496.71	118.48	203.65	-2254.84	13.89	5.83	-2267.1	22.99	18.65	-3100.81	-73	134.13	-3032.95	-4.28	294.14	-2201.57	71.2	1186.6	0	0	0	-2163.77	29.38	1540.94	-2194.73	134.08	1538.29	-2563.94	-0.63	1584.67	-2713.42	-72.21	1448.16	337.48	1551.06	66.58	-221.26	1703.79	71.74	179.11
3.08	-1986.49	153.83	26.83	-2000.6	146.73	28.64	-1490.12	116.49	145.41	-1496.71	118.48	203.65	-2271.93	13.65	2.29	-2270.06	23.06	18.57	-3084.62	-70.5	133.33	-3017.78	-2.44	292.5	-2215.29	69.92	1186.33	0	0	0	-2162.67	29.16	1540.79	-2177.11	133.36	1536.67	-2554.36	-0.7	1584.82	-2704.62	-72.11	1447.91	337.44	1550.24	66.61	-222.27	1702.9	71.61	177.87
3.09	-1955.21	151.43	31.64	-1971.78	144.82	32.62	-1490.12	116.49	145.41	-1496.71	118.48	203.65	-2258.28	13.09	5.27	-2264.94	23.37	19.31	-3068.31	-68.03	132.52	-3002.48	-0.64	290.83	-2189.91	70.36	1185.06	0	0	0	-2153.1	29.1	1539.67	-2178.67	133.19	1536.16	-2544.78	-0.78	1584.96	-2695.8	-71.99	1447.68	336.41	1549.98	66.45	-219.54	1701.88	72.37	178.13
3.1	-1930.74	147.49	37.56	-1953.86	141.92	36.39	-1490.12	116.49	145.41	-1496.71	118.48	203.65	-2262.68	11.58	4.36	-2266.43	22.89	18.48	-3051.87	-65.59	131.69	-2987.06	1.11	289.12	-2190.01	70.02	1184.61	0	0	0	-2142.97	28.13	1538.51	-2171.19	132.76	1534.88	-2535.19	-0.85	1585.11	-2686.96	-71.87	1447.45	337.45	1550.03	66.58	-223.5	1703.68	71.48	177.88
3.11	-1896.48	144.82	46.63	-1929.39	140.46	43.47	-1490.12	116.49	145.41	-1496.71	118.48	203.65	-2266.54	12.67	3.76	-2267.01	23.2	18.6	-3035.31	-63.19	130.84	-2971.51	2.82	287.37	-2193.7	68.72	1182.79	0	0	0	-2142.22	27.64	1537.56	-2152.03	133.09	1533.24	-2525.6	-0.93	1585.25	-2678.12	-71.74	1447.22	336.81	1551.33	65.88	-225.63	1703.89	71.03	178.12
3.12	-1882.44	142.84	52.43	-1902.69	137.28	51.64	-1490.12	116.49	145.41	-1496.71	118.48	203.65	-2260.5	11.16	4.65	-2270.74	22.22	18.27	-3018.63	-60.82	129.98	-2955.83	4.49	285.59	-2167.57	67.68	1182.51	0	0	0	-2138.7	27.59	1536.39	-2149.47	132.86	1532.82	-2516.01	-1	1585.4	-2669.26	-71.6	1447	335.95	1552.22	65.66	-222.98	1703.97	71.2	178.91
3.13	-1862.64	139.74	62.74	-1873.88	135.44	61.35	-1490.12	116.49	145.41	-1496.71	118.48	203.65	-2263.46	11.43	4.01	-2269.13	22.55	18.4	-3001.82	-58.48	129.1	-2940.02	6.1	283.77	-2167.95	68.36	1181.46	0	0	0	-2128.06	27.78	1535.35	-2148.62	132.45	1531.87	-2506.42	-1.07	1585.54	-2660.39	-71.45	1446.79	337.87	1551.01	66.51	-221.45	1703.18	71.86	178.86
3.14	-1845.12	139.06	69.87	-1854.09	134.03	69.14	-1490.12	116.49	145.41	-1496.71	118.48	203.65	-2264.81	12.35	3.92	-2267.22	22.41	18.08	-2984.89	-56.18	128.19	-2924.09	7.68	281.92	-2146.6	68.23	1180.91	0	0	0	-2122.94	27.83	1534.22	-2148.39	132.63	1530.67	-2496.82	-1.14	1585.67	-2651.5	-71.28	1446.59	338.57	1550.39	66.68	-223.05	1702.48	71.71	178.23
3.15	-1822.3	141.15	79.21	-1845.45	131.04	75.28	-1490.12	116.49	145.41	-1496.71	118.48	203.65	-2256.96	11.18	6.12	-2279.16	22.43	16.29	-2967.84	-53.92	127.28	-2908.03	9.2	280.02	-2152.84	68.37	1179.17	0	0	0	-2116.27	27.06	1533.54	-2132.42	132.26	1529.42	-2487.23	-1.21	1585.81	-2642.61	-71.11	1446.39	337.74	1550.21	66.43	-222.92	1701.74	71.76	178.1
3.16	-1805.98	138.27	86.7	-1829	129.31	81.41	-1490.12	116.49	145.41	-1496.71	118.48	203.65	-2253.02	13.59	6.61	-2256.02	21.89	20.64	-2950.67	-51.69	126.34	-2891.84	10.67	278.09	-2137.42	67.98	1178.64	0	0	0	-2105.99	26.82	1532.11	-2127.87	132.84	1528.08	-2477.63	-1.28	1585.94	-2633.7	-70.92	1446.2	337.33	1550.55	66.42	-223.79	1702.49	71.62	178.45
3.17	-1794.08	137.87	92.06	-1809.14	127.71	88.4	-1490.12	116.49	145.41	-1496.71	118.48	203.65	-2228.19	11.53	10.75	-2263.15	22.53	19.85	-2933.37	-49.5	125.38	-2875.52	12.1	276.12	-2148.96	68.12	1176.98	0	0	0	-2101.81	26.7	1531.16	-2121.84	132.43	1527.24	-2468.04	-1.35	1586.08	-2624.78	-70.73	1446.02	337.35	1550.61	66.51	-223.43	1702.9	71.34	178.9
3.18	-1783.47	136.51	95.98	-1803.35	125.83	92.49	-1490.12	116.49	145.41	-1496.71	118.48	203.65	-2261.55	9.94	4.96	-2272.83	22.27	18.14	-2915.95	-47.35	124.41	-2859.08	13.47	274.11	-2132.5	68.18	1175.7	0	0	0	-2093.6	27.46	1530.45	-2118.38	132.56	1525.93	-2458.44	-1.42	1586.21	-2615.85	-70.52	1445.84	337.5	1550.7	66.65	-222.29	1703.33	71.43	179.02
3.19	-1772.65	132.6	99.21	-1794.39	123.83	94.35	-1490.12	116.49	145.41	-1496.71	118.48	203.65	-2248.17	11.89	8.03	-2268.07	21.57	18.36	-2898.4	-45.24	123.42	-2842.51	14.79	272.07	-2128.43	68.32	1174.6	0	0	0	-2086.26	27.93	1529.56	-2102.97	133.24	1524.36	-2448.85	-1.48	1586.34	-2606.9	-70.31	1445.67	337.25	1551.08	66.54	-222.66	1703.2	71.58	179.35
3.2	-1765.73	130.24	99.41	-1787.82	122.93	93.89	-1490.12	116.49	145.41	-1496.71	118.48	203.65	-2245.85	11.14	8.03	-2270.98	21.94	17.95	-2880.73	-43.17	122.4	-2825.81	16.06	269.99	-2115.19	68.27	1173.95	0	0	0	-2078.04	28.29	1528.48	-2089.37	133.47	1524.02	-2439.26	-1.55	1586.46	-2597.95	-70.08	1445.51	337.81	1551.25	66.5	-222.77	1703.23	71.71	178.21
3.21	-1759.77	127.11	97.45	-1782.14	120.59	91.73	-1490.12	116.49	145.41	-1496.71	118.48	203.65	-2264.49	10.6	5.9	-2265.93	21.64	19.37	-2862.94	-41.14	121.38	-2808.97	17.28	267.87	-2116.11	67.69	1173.32	0	0	0	-2072.69	28.31	1527.85	-2083.04	133.7	1524.01	-2429.67	-1.62	1586.59	-2588.98	-69.84	1445.36	338.29	1550.78	66.61	-222.43	1703.21	71.5	177.03
3.22	-1755.55	124.87	93.36	-1778.6	118.79	87.82	-1490.12	116.49	145.41	-1496.71	118.48	203.65	-2246.48	12.01	9.51	-2273.5	21.21	18.55	-2845.02	-39.16	120.33	-2792.01	18.44	265.71	-2097.04	69.35	1172.44	0	0	0	-2073.2	28.95	1527.67	-2066.73	134.43	1522.57	-2420.08	-1.68	1586.71	-2580	-69.59	1445.21	338.92	1549.54	67.12	-224.24	1703.32	71.28	177.8
3.23	-1752.47	123.01	87.17	-1775.21	116.98	82.48	-1490.12	116.49	145.41	-1496.71	118.48	203.65	-2266	11.24	4.67	-2269.24	21.05	18.7	-2826.98	-37.21	119.26	-2774.92	19.55	263.51	-2090.83	69.43	1171.75	0	0	0	-2058.35	29.46	1526.94	-2069.22	135.56	1522.34	-2410.5	-1.75	1586.83	-2571.02	-69.34	1445.07	338.44	1550.61	66.87	-223.71	1704.88	70.98	178.88
3.24	-1751.15	123.22	79.6	-1771.48	114.57	76.94	-1490.12	116.49	145.41	-1496.71	118.48	203.65	-2258.26	11.95	6.34	-2263.53	20.91	20.12	-2808.82	-35.31	118.17	-2757.7	20.6	261.27	-2083.69	71.62	1170.92	0	0	0	-2046.68	30.68	1526.67	-2070.15	135.13	1522.05	-2400.91	-1.81	1586.95	-2562.02	-69.07	1444.94	338.89	1550.94	66.72	-223.92	1704.53	71.13	178.59
3.25	-1746.64	121.75	72.69	-1764.08	115.19	68.83	-1490.12	116.49	145.41	-1496.71	118.48	203.65	-2255.81	9.93	6.71	-2271	21.22	18.43	-2790.53	-33.45	117.07	-2740.35	21.6	259	-2070.54	71.46	1171.11	0	0	0	-2040.35	32.12	1526.32	-2070.04	135.85	1522.07	-2391.33	-1.88	1587.06	-2553.01	-68.78	1444.81	339.61	1550.81	66.91	-222.21	1703.11	71.74	178.22
3.26	-1742.09	122.29	63.8	-1761.96	115.01	60.42	-1490.12	116.49	145.41	-1496.71	118.48	203.65	-2262.49	11.21	5.91	-2269.33	20.34	18.87	-2772.12	-31.64	115.95	-2722.87	22.54	256.68	-2066.85	71.98	1170.93	0	0	0	-2036.87	32.21	1526.39	-2066.08	136.59	1522.17	-2381.76	-1.94	1587.18	-2544	-68.49	1444.69	339.92	1549.91	67.12	-221.94	1702.78	71.66	178.2
3.27	-1740.13	118.61	53.05	-1762.42	115.08	51.95	-1490.12	116.49	145.41	-1496.71	118.48	203.65	-2286.68	10.56	2.26	-2275.51	19.94	17.88	-2753.59	-29.88	114.8	-2705.26	23.42	254.33	-2063.83	73.17	1170.64	0	0	0	-2031.18	33.37	1526.63	-2040.94	138.34	1521.86	-2372.19	-2	1587.29	-2534.97	-68.19	1444.58	337.9	1551.85	66.32	-223.63	1703.2	71.21	178.72
3.28	-1747.52	118.43	41.95	-1759.99	116.25	43.63	-1490.12	116.49	145.41	-1496.71	118.48	203.65	-2258.49	11.65	6.86	-2264.54	20.38	20.38	-2734.93	-28.16	113.64	-2687.52	24.24	251.93	-2072.6	73.02	1170.84	0	0	0	-2014.48	34.33	1526.39	-2025.93	138.6	1522.11	-2362.62	-2.07	1587.4	-2525.93	-67.87	1444.48	336.22	1551.88	65.94	-223.99	1702.52	71.32	178.52
3.29	-1738.92	118.72	35.54	-1760.83	115.25	36.45	-1490.12	116.49	145.41	-1496.71	118.48	203.65	-2256.56	11.36	8.43	-2270.12	20.81	19.53	-2716.15	-26.49	112.46	-2669.65	25	249.5	-2049.22	74.31	1172.19	0	0	0	-2006.03	35.43	1527.28	-2029.27	138.73	1522.31	-2353.06	-2.13	1587.51	-2516.89	-67.55	1444.39	338.12	1551.14	66.57	-223.31	1703.15	71.53	178.73
3.3	-1740.6	117.42	29.67	-1763.18	113.46	30.5	-1490.12	116.49	145.41	-1496.71	118.48	203.65	-2248.47	12.54	10.19	-2263.03	20.43	21.49	-2697.24	-24.87	111.26	-2651.65	25.71	247.03	-2024.44	74.43	1173.43	0	0	0	-2001.33	37.14	1528.15	-2017.52	139.67	1525.92	-2343.51	-2.19	1587.61	-2507.83	-67.21	1444.3	339.13	1550.84	66.72	-222.64	1702.65	71.6	178.94
3.31	-1735.53	116.55	28.31	-1762.61	113.51	27.87	-1490.12	116.49	145.41	-1496.71	118.48	203.65	-2269.06	10.85	6.18	-2263.1	19.97	23.24	-2678.21	-23.29	110.04	-2633.51	26.34	244.52	-2037.62	75.81	1173.66	0	0	0	-1989.84	38.35	1528.77	-1999.45	141.26	1528.82	-2333.96	-2.25	1587.72	-2498.77	-66.87	1444.22	338.52	1550.33	66.76	-221.97	1702.04	71.96	178.33
3.32	-1732.51	115.92	26.72	-1762.31	113.7	26	-1490.12	116.49	145.41	-1496.71	118.48	203.65	-2243.75	10.77	12.66	-2246.48	20.03	28.33	-2659.05	-21.77	108.8	-2615.25	26.92	241.96	-2030.68	76.68	1174.96	0	0	0	-1994.81	39.38	1530.86	-1989.23	142.5	1530.24	-2324.42	-2.31	1587.82	-2489.7	-66.51	1444.15	338.44	1551.08	66.53	-224.12	1704.28	70.8	177.8
3.33	-1738.83	116.48	24.07	-1763.81	112.91	24.66	-1490.12	116.49	145.41	-1496.71	118.48	203.65	-2259.59	10.12	9.2	-2262.69	20.2	28.7	-2639.78	-20.3	107.55	-2596.85	27.44	239.37	-2013.04	78.62	1178.64	0	0	0	-1984.2	41.29	1532.33	-1981.75	144.27	1531.74	-2314.89	-2.38	1587.92	-2480.62	-66.14	1444.09	338.04	1550.26	66.67	-224.27	1704.14	70.94	177.64
3.34	-1736.38	116.11	23.8	-1751.63	113.41	26.22	-1490.12	116.49	145.41	-1496.71	118.48	203.65	-2252.99	10.22	10.63	-2239.03	19.57	34.47	-2620.37	-18.88	106.27	-2578.32	27.88	236.74	-1998.71	77.74	1179.9	0	0	0	-1976.19	42.18	1533.82	-1974.57	147.04	1533.2	-2305.36	-2.44	1588.01	-2471.54	-65.76	1444.03	337.38	1551.33	66.53	-223.45	1703.55	71.18	178.4
3.35	-1730.37	116.84	24.9	-1761.39	113.56	23.65	-1490.12	116.49	145.41	-1496.71	118.48	203.65	-2258.3	9.72	8.78	-2197.7	20.12	43.44	-2600.85	-17.51	104.97	-2559.65	28.27	234.06	-1995.51	78.82	1181.46	0	0	0	-1972.14	44.32	1535.58	-1967.69	149.36	1534.4	-2295.84	-2.5	1588.11	-2462.44	-65.36	1443.98	336.83	1552.01	66.14	-221.2	1702.55	71.93	177.82
3.36	-1736.54	116.86	22.94	-1761.21	113.21	23.42	-1490.12	116.49	145.41	-1496.71	118.48	203.65	-2256.6	10.23	9.18	-2207.29	19.91	43.47	-2581.2	-16.19	103.66	-2540.86	28.59	231.35	-1985.61	79.63	1183.96	0	0	0	-1962.75	45.67	1537.32	-1959.11	150.12	1535.41	-2286.33	-2.56	1588.2	-2453.34	-64.96	1443.95	337.86	1549.49	66.99	-223.35	1703.79	71.23	178.32
3.37	-1733.89	116.89	23.16	-1769.49	113.94	21.33	-1490.12	116.49	145.41	-1496.71	118.48	203.65	-2261.74	10.28	8.96	-2249.59	18.66	33.65	-2561.42	-14.93	102.32	-2521.93	28.84	228.59	-1974.03	81.07	1186.58	0	0	0	-1954.15	47.06	1538.57	-1948.79	149.26	1536.27	-2276.83	-2.62	1588.29	-2444.24	-64.54	1443.92	337.36	1549.31	66.91	-224.14	1703.08	71.22	178.75
3.38	-1729.16	115.87	24.37	-1759.74	114.07	23.06	-1490.12	116.49	145.41	-1496.71	118.48	203.65	-2249.2	9.82	10.55	-2264.88	16.84	26.33	-2541.52	-13.73	100.96	-2502.87	29.02	225.8	-1965.84	81.84	1188.52	0	0	0	-1948.21	48.67	1540.11	-1942.41	152.36	1537.73	-2267.33	-2.68	1588.38	-2435.12	-64.12	1443.89	339.97	1548.64	67.58	-224.14	1703.68	71.1	179.15
3.39	-1735.04	116.11	22.98	-1758.25	114.24	23.11	-1490.12	116.49	145.41	-1496.71	118.48	203.65	-2243.27	9.91	11.69	-2258.98	16.79	25.22	-2521.5	-12.58	99.59	-2483.67	29.14	222.96	-1955.12	82.5	1190.13	0	0	0	-1942.73	49.87	1541.35	-1934.35	153.6	1538.62	-2257.85	-2.75	1588.46	-2426	-63.68	1443.88	340.32	1549.78	67.49	-222.28	1702.13	71.8	179.21
3.4	-1739.28	116.86	21.33	-1760.31	113.29	22.84	-1490.12	116.49	145.41	-1496.71	118.48	203.65	-2263.31	8.7	6.17	-2229.56	18.86	29.66	-2501.35	-11.49	98.19	-2464.34	29.19	220.08	-1935.34	83.46	1191.99	0	0	0	-1932.32	51.82	1542.6	-1929.36	157.58	1539.72	-2248.37	-2.81	1588.55	-2416.87	-63.23	1443.87	337.36	1551.07	66.45	-220.5	1701.39	72.54	178.34
3.41	-1739.27	117.03	21.34	-1762.19	113.83	21.87	-1490.12	116.49	145.41	-1496.71	118.48	203.65	-2239.84	6.68	8.26	-2238.32	18.15	27.37	-2481.07	-10.45	96.77	-2444.88	29.16	217.16	-1947.09	84.1	1192.23	0	0	0	-1921.48	53.02	1543.41	-1920.14	157.39	1540.62	-2238.91	-2.87	1588.63	-2407.74	-62.77	1443.88	337.7	1551.22	66.51	-220.4	1702.15	72.21	178.13
3.42	-1734.76	116.82	21.92	-1764.13	114.25	21.07	-1490.12	116.49	145.41	-1496.71	118.48	203.65	-2236.86	7.13	6.1	-2247.02	17.92	22.57	-2460.68	-9.47	95.34	-2425.29	29.07	214.2	-1946.06	85.01	1193.75	0	0	0	-1911.97	53.64	1547.2	-1912.04	157.79	1541.52	-2229.46	-2.93	1588.71	-2398.6	-62.29	1443.89	337.13	1550.83	66.48	-225.74	1704.13	70.95	177.53
3.43	-1740.06	116.39	20.93	-1761.03	114.27	21.37	-1490.12	116.49	145.41	-1496.71	118.48	203.65	-2234.1	5.7	4.86	-2241.1	16.31	20.69	-2440.16	-8.55	93.88	-2405.55	28.9	211.19	-1938.19	86.06	1194.25	0	0	0	-1907.8	54.87	1548.83	-1905.4	160.13	1542.43	-2220.02	-2.99	1588.78	-2389.45	-61.81	1443.91	337.17	1551.55	66.14	-224.77	1703.46	71.25	178.05
3.44	-1728.55	116.63	22.62	-1762.12	113.39	21.19	-1490.12	116.49	145.41	-1496.71	118.48	203.65	-2231.67	4.83	1.57	-2232.73	15.83	19.08	-2419.51	-7.69	92.4	-2385.69	28.67	208.15	-1928.06	86.54	1194.31	0	0	0	-1900.2	56.29	1549.7	-1897.82	160.78	1543.18	-2210.59	-3.05	1588.86	-2380.3	-61.31	1443.94	338.39	1551.32	66.45	-225.25	1703.38	70.96	178.03
3.45	-1735.76	116.37	21.34	-1761.19	114	20.98	-1490.12	116.49	145.41	-1496.71	118.48	203.65	-2205.81	3.43	2.26	-2227.9	13.79	17.58	-2398.74	-6.89	90.9	-2365.69	28.35	205.06	-1924.13	87.46	1194.07	0	0	0	-1892.07	57.37	1550.52	-1891.09	162.7	1543.93	-2201.17	-3.12	1588.93	-2371.15	-60.81	1443.97	337.55	1551.01	66.51	-224.13	1704.38	70.84	177.6
3.46	-1742.97	116.76	19.47	-1756.51	114.17	21.97	-1490.12	116.49	145.41	-1496.71	118.48	203.65	-2204.72	0.46	0.62	-2214.66	12.21	19.29	-2377.84	-6.16	89.39	-2345.55	27.97	201.93	-1916.96	87.79	1193.8	0	0	0	-1884.33	58.52	1551.24	-1880.7	160.91	1544.48	-2191.76	-3.18	1588.99	-2361.99	-60.29	1444.02	338.59	1550.51	66.76	-225.23	1703.84	70.93	178.1
3.47	-1740.32	116.93	19.73	-1757.67	113.53	21.55	-1490.12	116.49	145.41	-1496.71	118.48	203.65	-2207.78	-1.55	0.07	-2192.18	10.13	23.87	-2356.82	-5.48	87.85	-2325.28	27.5	198.75	-1912.33	88.94	1193.53	0	0	0	-1878.85	59.78	1551.95	-1874.12	162.29	1545.32	-2182.37	-3.24	1589.06	-2352.82	-59.75	1444.07	338.72	1550.64	66.72	-224.78	1702.92	71.47	178.28
3.48	-1744.21	116.54	19.32	-1757.38	114.7	21.77	-1490.12	116.49	145.41	-1496.71	118.48	203.65	-2184.1	-4.56	5.6	-2184.98	7.92	26	-2335.67	-4.87	86.29	-2304.87	26.97	195.54	-1904.32	89.01	1193.21	0	0	0	-1870.59	60.82	1552.71	-1868.1	164.29	1546.37	-2172.99	-3.3	1589.12	-2343.65	-59.21	1444.14	338.56	1550.59	66.89	-223.96	1703.01	71.63	178.18
3.49	-1741.19	117.22	19.82	-1761.86	114.03	20.85	-1490.12	116.49	145.41	-1496.71	118.48	203.65	-2166.17	-8.3	9.76	-2158.18	4.56	31.9	-2314.4	-4.32	84.71	-2284.33	26.35	192.28	-1898.95	89.09	1193.1	0	0	0	-1863.25	61.67	1553.55	-1860.96	165.44	1546.83	-2163.62	-3.37	1589.19	-2334.48	-58.66	1444.21	339.02	1550.47	66.9	-221.15	1701.33	72.51	178.45
3.5	-1735.52	117.03	21.41	-1756.08	113.9	22.04	-1490.12	116.49	145.41	-1496.71	118.48	203.65	-2145.66	-11.06	13.95	-2148.61	2.21	34.37	-2293.01	-3.84	83.11	-2263.65	25.66	188.97	-1891.8	89.15	1193.27	0	0	0	-1855.53	62.58	1554.17	-1853.84	166.11	1547.88	-2154.27	-3.43	1589.24	-2325.3	-58.09	1444.29	338.49	1550.59	66.71	-221.65	1702.81	71.9	179.06
3.51	-1747.33	116.83	19.41	-1763.08	114.43	20.11	-1490.12	116.49	145.41	-1496.71	118.48	203.65	-2127.45	-14.66	17.37	-2123.45	0.12	38.22	-2271.49	-3.42	81.49	-2242.84	24.89	185.63	-1884.44	89.87	1193.69	0	0	0	-1848.74	63.5	1554.9	-1847.07	167.19	1548.7	-2144.94	-3.5	1589.3	-2316.12	-57.51	1444.38	337.12	1550.54	66.51	-220.34	1702.07	72.26	178.36
3.52	-1745.61	117.16	19.34	-1766.5	114.08	19.96	-1490.12	116.49	145.41	-1496.71	118.48	203.65	-2097.24	-17.3	21.66	-2099.68	-2.25	40.99	-2249.84	-3.07	79.84	-2221.89	24.04	182.24	-1876.31	89.62	1194.21	0	0	0	-1843.99	64.36	1555.72	-1840.86	168.92	1549.48	-2135.61	-3.56	1589.35	-2306.94	-56.92	1444.49	337.74	1550.31	66.61	-222.47	1702.18	71.87	178.08
3.53	-1735.07	117.4	21.31	-1766.97	114.7	19.77	-1490.12	116.49	145.41	-1496.71	118.48	203.65	-2090.32	-19.93	20.82	-2090.37	-4.75	40.58	-2228.07	-2.79	78.18	-2200.8	23.11	178.81	-1868.16	90.3	1194.58	0	0	0	-1834.08	65.14	1556.38	-1832.87	168.58	1550.11	-2126.31	-3.63	1589.41	-2297.75	-56.31	1444.59	337.78	1550.62	66.44	-222.86	1701.89	71.99	178.73
3.54	-1748.1	117.21	19.32	-1761.96	114.19	20.99	-1490.12	116.49	145.41	-1496.71	118.48	203.65	-2056.78	-22.62	24.15	-2062.54	-6.16	42.65	-2206.18	-2.57	76.49	-2179.58	22.09	175.33	-1865.36	90.77	1194.92	0	0	0	-1828.32	65.9	1557.16	-1826.53	169.25	1550.73	-2117.02	-3.69	1589.45	-2288.56	-55.7	1444.71	336.4	1551.47	66.04	-222.54	1702.74	71.76	178.27
3.55	-1742.99	116.91	20.27	-1763.85	114.16	20.49	-1490.12	116.49	145.41	-1496.71	118.48	203.65	-2036.36	-25.47	23.92	-2044.67	-8.38	41.59	-2184.16	-2.42	74.79	-2158.21	21	171.81	-1863.17	91.5	1195.65	0	0	0	-1823.07	66.58	1557.94	-1820.14	170.32	1551.49	-2107.74	-3.76	1589.5	-2279.37	-55.07	1444.84	337.48	1552.03	66	-223.42	1702.72	71.6	178.08
3.56	-1737.04	116.68	21.32	-1758.03	114.95	21.65	-1490.12	116.49	145.41	-1496.71	118.48	203.65	-2017.09	-26.7	23.17	-2014.51	-9.27	42.5	-2162.01	-2.34	73.06	-2136.71	19.82	168.25	-1850.13	91.32	1196.34	0	0	0	-1817.84	67.11	1558.66	-1813.14	170.94	1552.01	-2098.49	-3.82	1589.54	-2270.17	-54.43	1444.98	338.47	1551.41	66.46	-223.67	1703.44	71.28	177.85
3.57	-1740.22	116.25	20.56	-1759.57	113.94	21.57	-1490.12	116.49	145.41	-1496.71	118.48	203.65	-2007.69	-27.88	20.34	-1995.18	-10.16	41.05	-2139.74	-2.33	71.31	-2115.08	18.56	164.64	-1846.23	91.64	1196.89	0	0	0	-1811.91	67.29	1559.27	-1806.27	171.34	1552.64	-2089.25	-3.89	1589.58	-2260.98	-53.78	1445.13	337.45	1550.98	66.51	-225.42	1704.81	70.91	177.92
3.58	-1735.03	115.66	22.62	-1766.98	114.21	19.99	-1490.12	116.49	145.41	-1496.71	118.48	203.65	-1973.02	-29.36	21.4	-1967.76	-11.06	39.97	-2117.35	-2.4	69.54	-2093.3	17.22	160.99	-1837.51	91.53	1197.77	0	0	0	-1802.45	67.84	1559.61	-1799.77	171.75	1552.88	-2080.03	-3.96	1589.62	-2251.78	-53.12	1445.28	337.74	1550.31	66.83	-224.62	1704.07	71.22	178
3.59	-1728.7	116.33	23.66	-1757.42	112.95	22.31	-1490.12	116.49	145.41	-1496.71	118.48	203.65	-1946.84	-30	21.04	-1947.14	-12.13	37.63	-2094.82	-2.53	67.75	-2071.39	15.79	157.29	-1829.94	91.99	1198.41	0	0	0	-1799.03	67.97	1560.21	-1791.72	171.06	1553.3	-2070.82	-4.03	1589.66	-2242.58	-52.44	1445.45	337.49	1550.06	66.62	-225.82	1703.95	71.02	178.49
3.6	-1740.2	116.51	21.35	-1754.13	113.84	22.41	-1490.12	116.49	145.41	-1496.71	118.48	203.65	-1925.58	-30.47	18.69	-1930.32	-12.74	33.99	-2072.18	-2.74	65.94	-2049.34	14.27	153.55	-1822.21	91.85	1198.76	0	0	0	-1792.21	68.42	1560.59	-1786.27	172.14	1553.89	-2061.63	-4.1	1589.69	-2233.38	-51.75	1445.63	337.06	1550.44	66.43	-226.99	1704.59	70.38	178.67
3.61	-1742.82	115.93	21.24	-1766.67	114.07	19.59	-1490.12	116.49	145.41	-1496.71	118.48	203.65	-1894.63	-30.11	18.62	-1911.64	-13.79	30.68	-2049.41	-3.02	64.11	-2027.15	12.67	149.76	-1820.46	93.03	1198.9	0	0	0	-1784.17	68.5	1560.88	-1781.01	173.92	1554.23	-2052.47	-4.17	1589.72	-2224.17	-51.05	1445.81	338.69	1550.25	66.84	-223.17	1704.29	71.25	178.39
3.62	-1743.25	116.5	20.79	-1761.61	114	20.81	-1490.12	116.49	145.41	-1496.71	118.48	203.65	-1866.1	-30.01	18.2	-1881.76	-14.22	29.24	-2026.51	-3.38	62.25	-2004.82	10.97	145.93	-1812.46	92.77	1199.29	0	0	0	-1778.46	68.82	1561.17	-1774.24	173.34	1554.61	-2043.32	-4.24	1589.75	-2214.97	-50.34	1446.01	341.1	1549.36	67.41	-221.73	1703.07	71.75	178.18
3.63	-1743.34	115.38	20.91	-1764.92	115.06	19.83	-1490.12	116.49	145.41	-1496.71	118.48	203.65	-1842.69	-29.19	21.25	-1855.18	-14.25	35.11	-2003.49	-3.81	60.37	-1982.35	9.19	142.05	-1809.27	93.63	1199.21	0	0	0	-1772.15	68.68	1561.4	-1767.89	173.96	1554.8	-2034.19	-4.31	1589.77	-2205.76	-49.61	1446.21	339.74	1549.5	67.17	-222.76	1703.72	71.49	177.9
3.64	-1750.01	116.95	19.76	-1768.62	114.1	18.86	-1490.12	116.49	145.41	-1496.71	118.48	203.65	-1817.5	-29.52	19.96	-1829.16	-15.38	34.12	-1980.34	-4.31	58.47	-1959.74	7.32	138.13	-1799.3	94.57	1199.14	0	0	0	-1765.13	68.63	1561.43	-1760.61	173.02	1554.77	-2025.08	-4.38	1589.79	-2196.56	-48.87	1446.43	338.77	1550.38	66.67	-222.71	1703.79	71.51	177.82
3.65	-1742.99	116.78	21.52	-1764.89	114.05	19.53	-1490.12	116.49	145.41	-1496.71	118.48	203.65	-1789.5	-28.82	18.95	-1805.77	-15.7	31.92	-1957.06	-4.9	56.55	-1936.99	5.36	134.16	-1789.18	94.65	1199.13	0	0	0	-1759.25	68.58	1561.3	-1753.12	172.4	1554.46	-2016	-4.46	1589.81	-2187.35	-48.12	1446.66	338.85	1550.26	66.88	-222.97	1703.75	71.49	177.98
3.66	-1733.84	116.52	23.04	-1765.12	113.72	19.16	-1490.12	116.49	145.41	-1496.71	118.48	203.65	-1763.54	-28.76	17.85	-1778.51	-14.74	30.51	-1933.66	-5.56	54.61	-1914.1	3.31	130.15	-1785.15	94.69	1198.93	0	0	0	-1752.75	68.69	1561.02	-1748.37	174.27	1554.53	-2006.93	-4.53	1589.83	-2178.15	-47.36	1446.89	339.66	1549.29	67.34	-222.47	1702.23	72.07	178
3.67	-1739.76	115.58	21.88	-1765.73	113.17	19.37	-1490.12	116.49	145.41	-1496.71	118.48	203.65	-1736.19	-26.6	17.02	-1753.38	-13.69	28.87	-1910.14	-6.3	52.64	-1891.08	1.16	126.09	-1782.8	95.37	1198.61	0	0	0	-1747.61	68.44	1560.69	-1741.05	173.29	1554	-1997.89	-4.61	1589.84	-2168.94	-46.58	1447.14	337.96	1550.64	66.62	-224.02	1703.59	71.33	178.13
3.68	-1740.41	115.46	21.32	-1763.86	113.26	19.41	-1490.12	116.49	145.41	-1496.71	118.48	203.65	-1703.26	-24.62	18.22	-1727.69	-12.03	27.79	-1886.49	-7.12	50.65	-1867.91	-1.07	121.98	-1772.6	95.27	1198.15	0	0	0	-1740.94	68.27	1560.3	-1733.16	171.93	1553.38	-1988.86	-4.68	1589.85	-2159.74	-45.8	1447.39	338.09	1549.9	66.75	-226.2	1703.78	70.99	178.09
3.69	-1748.29	114.75	19.63	-1769.47	113.54	18.38	-1490.12	116.49	145.41	-1496.71	118.48	203.65	-1684.87	-24.63	17.42	-1704.76	-11.15	27.17	-1862.71	-8.01	48.64	-1844.6	-3.4	117.83	-1769.21	95.91	1197.64	0	0	0	-1733.95	68.21	1559.53	-1726.73	172.1	1552.67	-1979.86	-4.76	1589.86	-2150.54	-44.99	1447.66	338.69	1549.9	66.89	-223.93	1703.96	71.28	178.2
3.7	-1732.76	114.69	22.42	-1758.32	112.39	20.6	-1490.12	116.49	145.41	-1496.71	118.48	203.65	-1651.33	-26.14	21.55	-1679.76	-9.95	27.72	-1838.81	-8.99	46.61	-1821.15	-5.83	113.63	-1767.88	95.92	1197	0	0	0	-1727.14	68.15	1558.67	-1719.97	172.42	1551.96	-1970.88	-4.84	1589.86	-2141.33	-44.18	1447.94	337.34	1550.45	66.67	-223.56	1704	71.03	178.34
3.71	-1738.67	114.88	20.47	-1761.01	110.59	20.57	-1490.12	116.49	145.41	-1496.71	118.48	203.65	-1623.84	-24.91	23.76	-1649.97	-8.91	31.63	-1814.78	-10.06	44.56	-1797.29	-9.92	108.5	-1756.89	96.13	1196.71	0	0	0	-1720.6	67.76	1557.93	-1713.5	172.65	1551.09	-1961.93	-4.92	1589.87	-2132.13	-43.35	1448.22	337.12	1550.54	66.56	-224.33	1703.09	71.4	178.57
3.72	-1740.27	113.1	20.34	-1757.73	110.24	21.43	-1490.12	116.49	145.41	-1496.71	118.48	203.65	-1598.51	-23.41	25.93	-1623.54	-8.46	33.4	-1790.63	-11.2	42.48	-1775.85	-12.27	103.26	-1748.39	96.27	1196.21	0	0	0	-1713.82	67.29	1556.95	-1705.6	170.78	1550.04	-1953	-5	1589.86	-2122.93	-42.51	1448.52	337.69	1550.18	66.73	-221.81	1701.24	72.37	178.64
3.73	-1733.75	113.71	21.02	-1767.86	107.95	13.53	-1490.12	116.49	145.41	-1496.71	118.48	203.65	-1578.84	-22.32	27.67	-1600.51	-7.79	35.02	-1766.35	-12.43	40.38	-1753.82	-14.82	99.08	-1744.12	96.47	1195.64	0	0	0	-1707.36	66.81	1555.9	-1704.87	170.66	1547.6	-1944.09	-5.08	1589.86	-2113.73	-41.66	1448.83	337.75	1549.74	66.89	-224.96	1703.38	71.34	179.1
3.74	-1740.88	109.89	18.82	-1772.7	109.72	12.06	-1490.12	116.49	145.41	-1496.71	118.48	203.65	-1552.49	-20.52	31.88	-1573.68	-6.47	37.68	-1741.94	-13.74	38.25	-1732.93	-16.23	94.66	-1738.13	95.94	1195.05	0	0	0	-1699.1	66.44	1554.68	-1704.97	170.76	1546.22	-1935.21	-5.16	1589.85	-2104.54	-40.8	1449.15	339.04	1550.09	66.96	-225.28	1705.02	70.68	178.42
3.75	-1742.24	112.57	16.96	-1786.67	110.04	8.56	-1490.12	116.49	145.41	-1496.71	118.48	203.65	-1524.37	-18.74	36.62	-1550.56	-6.14	40.26	-1714.36	-15.17	32.18	-1711.13	-18.86	91.55	-1730.17	96.3	1194.45	0	0	0	-1693.56	65.92	1553.47	-1693.13	169.62	1544.64	-1926.35	-5.25	1589.84	-2095.35	-39.92	1449.48	338.42	1549.82	66.95	-222.69	1704.19	71.31	177.43
3.76	-1758.5	112.36	12.77	-1766.29	111.01	12.55	-1490.12	116.49	145.41	-1496.71	118.48	203.65	-1506.66	-17.17	40.73	-1528.97	-6.26	43.66	-1684.71	-23.82	32.34	-1690.5	-20.49	88.84	-1726.71	96.47	1193.61	0	0	0	-1687.17	65.44	1552.17	-1683.1	169.68	1543.46	-1917.52	-5.33	1589.83	-2086.15	-39.03	1449.82	338.65	1550.66	66.89	-221.88	1703.25	71.83	178.2
3.77	-1754.79	112.08	13.98	-1763.59	111.82	12.57	-1490.12	116.49	145.41	-1496.71	118.48	203.65	-1480.19	-16.09	47.41	-1507.77	-5.29	47.95	-1666.85	-20.56	28.14	-1670.57	-22.01	86.84	-1720.27	96.06	1192.98	0	0	0	-1680.14	64.71	1550.96	-1676.75	169.35	1542.26	-1908.71	-5.42	1589.82	-2076.97	-38.12	1450.17	339.43	1550.66	67.14	-221.54	1702.2	71.87	178.5
3.78	-1749.68	112.64	15.45	-1761.56	110.56	12.6	-1490.12	116.49	145.41	-1496.71	118.48	203.65	-1460.68	-14.45	52.98	-1485.88	-4.95	53.03	-1644.23	-22.7	27.13	-1652.82	-21.76	84.79	-1715.22	95.17	1192.23	0	0	0	-1675.16	64.2	1549.8	-1670.6	169.12	1541.31	-1899.93	-5.51	1589.8	-2067.78	-37.21	1450.53	338.51	1550.52	66.87	-223.95	1703.01	71.61	177.88
3.79	-1770.43	115.36	9.23	-1762.45	111.25	13.12	-1490.12	116.49	145.41	-1496.71	118.48	203.65	-1442.21	-14.51	58.93	-1466.97	-3.93	57.89	-1626.6	-20.24	24.9	-1633.95	-22.82	84.24	-1710.74	95.11	1191.33	0	0	0	-1669.27	63.73	1548.71	-1668.9	168.47	1540.15	-1891.18	-5.6	1589.78	-2058.6	-36.28	1450.9	337.91	1550.5	66.79	-225.14	1703.06	71.28	178.08
3.8	-1749.44	115.09	14.9	-1760	114.75	17.31	-1490.12	116.49	145.41	-1496.71	118.48	203.65	-1424.85	-13.99	65.41	-1448.88	-5.96	62.99	-1607.49	-19.96	24.59	-1616.67	-22.82	83.5	-1701.96	94.61	1190.53	0	0	0	-1660.41	63.15	1547.64	-1661.79	167.79	1538.9	-1882.45	-5.69	1589.75	-2049.42	-35.33	1451.28	340	1548.87	67.57	-223.59	1702.62	71.45	178.31
3.81	-1757.46	114.65	12.06	-1760.53	115.31	17.37	-1490.12	116.49	145.41	-1496.71	118.48	203.65	-1408.73	-13.28	71.21	-1431.47	-5.34	68.33	-1587.93	-20.72	25.57	-1599.18	-24.13	84.2	-1695.49	94.19	1189.65	0	0	0	-1654.84	62.41	1546.63	-1654.64	167.52	1537.77	-1873.75	-5.78	1589.72	-2040.25	-34.38	1451.68	338.66	1548.85	67.3	-224.09	1703.69	71.12	178.07
3.82	-1741.35	118.49	16.7	-1761.99	115.37	17.09	-1490.12	116.49	145.41	-1496.71	118.48	203.65	-1391.12	-12.85	77.47	-1413.92	-6.01	74.41	-1570.93	-20.08	25.74	-1583.42	-24.42	84.59	-1688.96	93.84	1188.75	0	0	0	-1648.98	61.73	1545.64	-1646.54	166.16	1536.7	-1865.08	-5.87	1589.69	-2031.08	-33.41	1452.08	337.37	1550.29	66.64	-224.31	1703.41	71.29	178.2
3.83	-1734.62	118.97	17.71	-1760.11	115.08	17.08	-1490.12	116.49	145.41	-1496.71	118.48	203.65	-1376.78	-13.29	82.81	-1397.96	-6.67	80.03	-1554.41	-20.11	26.65	-1567.78	-25.5	85.71	-1683.37	93.42	1187.67	0	0	0	-1643.05	60.88	1544.78	-1636.99	165.64	1535.91	-1856.43	-5.97	1589.66	-2021.91	-32.42	1452.5	339.06	1550.98	66.8	-221.77	1703.47	71.89	178.61
3.84	-1733.49	118.76	18.02	-1764.05	115.61	15.94	-1490.12	116.49	145.41	-1496.71	118.48	203.65	-1360.07	-12.27	88.4	-1383.87	-6.88	84.56	-1538.48	-21.67	28.66	-1554.33	-25.41	86.31	-1678.53	92.97	1186.53	0	0	0	-1637.6	59.9	1543.97	-1633.96	164.45	1535.11	-1847.82	-6.06	1589.62	-2012.75	-31.43	1452.93	338.12	1550.93	66.54	-223.32	1702.77	71.8	178.58
3.85	-1740.22	118.33	16.67	-1759.53	114.54	17.3	-1490.12	116.49	145.41	-1496.71	118.48	203.65	-1346.31	-11.31	93.23	-1369.89	-8.11	89.48	-1522.91	-24.71	30.97	-1542.41	-25.63	87.02	-1672.06	92.43	1185.66	0	0	0	-1630.61	59.23	1543.19	-1629.53	164.29	1534.22	-1839.23	-6.16	1589.58	-2003.59	-30.42	1453.37	339.08	1550.34	66.9	-220.78	1702.22	72.25	179.03
3.86	-1735.85	118.58	17.8	-1761.43	115.28	16.53	-1490.12	116.49	145.41	-1496.71	118.48	203.65	-1333.38	-10.14	97.19	-1359.59	-4.45	91.65	-1513.14	-22.76	30.8	-1531.53	-25.9	87.25	-1662.51	91.23	1184.88	0	0	0	-1623.31	58.21	1542.36	-1618.72	162.85	1533.45	-1830.67	-6.26	1589.54	-1994.44	-29.4	1453.82	336.72	1550.06	66.4	-221.37	1702.26	72.03	178.71
3.87	-1736.89	118.04	17.91	-1756.67	115.2	17.19	-1490.12	116.49	145.41	-1496.71	118.48	203.65	-1330.2	-10.04	98.51	-1349.52	-2.77	94.29	-1501.81	-24.61	31.62	-1521.18	-27.91	87.79	-1655.59	91.25	1184.01	0	0	0	-1616.62	57.2	1541.59	-1612.87	162.03	1532.59	-1822.15	-6.36	1589.49	-1985.29	-28.36	1454.28	338.05	1550.27	66.7	-224.61	1702.87	71.35	178.95
3.88	-1724.5	117.85	20.05	-1760.97	115.62	16.72	-1490.12	116.49	145.41	-1496.71	118.48	203.65	-1321.33	-9.52	100.16	-1341.84	-3.5	95.26	-1492.48	-26.23	32.07	-1512.87	-29.02	87.7	-1650.08	90.18	1183.18	0	0	0	-1609.71	55.87	1541.01	-1611.77	161.4	1532.1	-1813.65	-6.47	1589.44	-1976.15	-27.31	1454.75	339.54	1549	67.29	-224.65	1702.62	71.43	178.55
3.89	-1736.41	117.91	18.14	-1757.01	115.68	17.07	-1490.12	116.49	145.41	-1496.71	118.48	203.65	-1312.44	-8.82	100.93	-1333.83	-2	96.32	-1484.81	-27.39	31.33	-1504.87	-30.89	87.22	-1639.94	89.68	1182.7	0	0	0	-1602.03	55.02	1540.34	-1602.7	159.83	1531.79	-1805.18	-6.57	1589.39	-1967.01	-26.25	1455.24	337.97	1551.07	66.48	-222.75	1702.49	71.86	178.43
3.9	-1742.31	118.42	16.63	-1755	115.26	17.85	-1490.12	116.49	145.41	-1496.71	118.48	203.65	-1302.15	-9.54	101.22	-1328.39	-2.81	95.28	-1479.11	-28.36	30.02	-1498.7	-32.11	86.41	-1633.35	88.57	1181.98	0	0	0	-1596.87	53.98	1539.81	-1597.17	158.36	1531.42	-1796.75	-6.68	1589.34	-1957.88	-25.17	1455.74	338.65	1552.48	66.17	-223.43	1704.36	71.22	178.29
3.91	-1736.97	117.77	17.87	-1756.67	114.6	17.35	-1490.12	116.49	145.41	-1496.71	118.48	203.65	-1296.86	-11.39	99.42	-1324.26	-4.34	92.89	-1475.32	-28.95	27.93	-1493.93	-33.22	84.97	-1623.73	87.9	1181.23	0	0	0	-1590.91	52.76	1539.33	-1591.54	157.17	1530.76	-1788.35	-6.78	1589.28	-1948.76	-24.08	1456.24	338.41	1550.6	66.62	-222.74	1703.17	71.6	179.09
3.92	-1734.23	117.98	18.07	-1752.41	115.2	17.88	-1490.12	116.49	145.41	-1496.71	118.48	203.65	-1302.63	-12.44	93.57	-1321.24	-6.24	89.37	-1473.38	-29.11	25.23	-1491.24	-33.81	83.02	-1619.28	87.02	1180.52	0	0	0	-1584.71	51.63	1538.86	-1578.26	156.16	1530.28	-1779.98	-6.89	1589.22	-1939.64	-22.98	1456.77	338.1	1551.17	66.61	-222.29	1701.91	72.02	178.75
3.93	-1744.63	117.45	16.39	-1759.46	116.18	16.01	-1490.12	116.49	145.41	-1496.71	118.48	203.65	-1296.89	-14.04	90.21	-1318.98	-8.01	85.19	-1472.4	-29.39	23.23	-1483.46	-34.93	82.32	-1613.55	85.63	1179.86	0	0	0	-1576.04	50.33	1538.25	-1573.76	155.58	1530.32	-1771.64	-7.01	1589.15	-1930.53	-21.86	1457.3	338.76	1550.25	66.94	-224.1	1703.09	71.39	178.45
3.94	-1734.85	118.43	18.5	-1761.86	116.07	15.64	-1490.12	116.49	145.41	-1496.71	118.48	203.65	-1297.34	-16.73	83.88	-1315.44	-13.42	82.03	-1471.81	-30.14	21.9	-1476.07	-35.98	81.61	-1606.46	84.31	1179.33	0	0	0	-1570.54	48.91	1537.9	-1565.01	154.15	1529.93	-1763.33	-7.12	1589.08	-1921.43	-20.73	1457.84	337.73	1550.69	66.64	-223.8	1702.46	71.58	178.39
3.95	-1737.93	118.09	18.05	-1757.97	116.32	16.39	-1490.12	116.49	145.41	-1496.71	118.48	203.65	-1293.1	-18.88	79.63	-1315.3	-11.8	75.84	-1472.54	-28.7	19.7	-1469.06	-36.97	80.91	-1596.89	84.04	1179.11	0	0	0	-1565.59	47.59	1537.54	-1564.47	152.52	1529.81	-1755.06	-7.23	1589.01	-1912.33	-19.58	1458.4	338.5	1549.76	66.98	-224.25	1704.35	71.23	178.3
3.96	-1735	118.5	19.17	-1756.79	116.4	16.59	-1490.12	116.49	145.41	-1496.71	118.48	203.65	-1296.86	-21.47	73.4	-1314.25	-14.45	70.92	-1471.99	-27.97	18.56	-1462.42	-37.88	80.2	-1594.63	82.39	1178.36	0	0	0	-1555.91	46.01	1537.04	-1557.1	150.19	1529.16	-1746.82	-7.35	1588.93	-1903.24	-18.42	1458.96	338.57	1549.7	66.85	-223.67	1703.29	71.67	178.28
3.97	-1730.01	117.4	19.69	-1758.46	116.14	16.24	-1490.12	116.49	145.41	-1496.71	118.48	203.65	-1289.48	-22.89	69.07	-1312.08	-15.54	65.7	-1470.22	-28.26	18.67	-1456.14	-38.72	79.49	-1586.78	81.69	1178.19	0	0	0	-1548.64	44.58	1536.71	-1548.74	148.99	1528.88	-1738.62	-7.47	1588.86	-1894.16	-17.25	1459.54	338.8	1549.57	67.09	-224.43	1703.52	71.34	177.82
3.98	-1737.15	118.28	18.75	-1755.71	116.23	16.95	-1490.12	116.49	145.41	-1496.71	118.48	203.65	-1285.59	-23.22	61.69	-1306.96	-13.53	60.27	-1469.54	-27.1	18.14	-1450.22	-39.5	78.78	-1578.37	80.73	1178.37	0	0	0	-1544.36	43.17	1536.85	-1541.39	148.24	1529.29	-1730.45	-7.59	1588.77	-1885.09	-16.07	1460.14	338.77	1548.86	67.36	-225.32	1702.88	71.19	177.02
3.99	-1725.84	118.57	20.72	-1759.25	116.65	16.02	-1490.12	116.49	145.41	-1496.71	118.48	203.65	-1286.28	-22.58	54.47	-1308.35	-11.83	53.61	-1468.18	-27.18	18.12	-1444.65	-40.22	78.07	-1573.71	79.06	1178.5	0	0	0	-1536.14	41.73	1537	-1533.21	146.8	1529.58	-1722.32	-7.71	1588.69	-1876.02	-14.87	1460.74	339.47	1549.16	67.26	-224.84	1703.51	71.16	178.24
4	-1743.68	118.23	17.11	-1759.39	116.09	16.08	-1490.12	116.49	145.41	-1496.71	118.48	203.65	-1283.72	-20.19	49.41	-1306.19	-10.44	49.18	-1467.18	-26.99	18.01	-1439.41	-40.87	77.36	-1566.41	78.06	1178.85	0	0	0	-1528.96	40.1	1537.41	-1522.71	145.64	1530.63	-1714.22	-7.84	1588.6	-1866.97	-13.65	1461.36	337.06	1550.56	66.44	-224.71	1702.75	71.46	178.01
4.01	-1743.29	118.46	16.98	-1758.12	115.76	16.39	-1490.12	116.49	145.41	-1496.71	118.48	203.65	-1279.67	-19.38	45.51	-1303.83	-9.02	45.9	-1466.44	-26.96	17.94	-1434.51	-41.46	76.65	-1554.63	76.54	1179.8	0	0	0	-1523.88	38.66	1538.17	-1519.43	144.06	1531.65	-1706.15	-7.97	1588.51	-1857.92	-12.42	1461.98	338.76	1549.11	67.28	-223.39	1702.91	71.64	178.36
4.02	-1735.32	118.82	18.29	-1764.76	116.08	15.34	-1490.12	116.49	145.41	-1496.71	118.48	203.65	-1281.39	-20.13	40.67	-1303.63	-9.05	42.57	-1466.29	-26.63	17.59	-1429.93	-42	75.94	-1549.79	75.6	1180.94	0	0	0	-1516.69	37.28	1539.06	-1510.71	142.42	1532.7	-1698.13	-8.09	1588.41	-1848.88	-11.18	1462.63	337.8	1550.93	66.47	-222.26	1703.05	71.77	178.23
4.03	-1737.11	119.21	18.18	-1757.58	116.74	16.51	-1490.12	116.49	145.41	-1496.71	118.48	203.65	-1278.2	-20.64	37.75	-1303.56	-9.27	39.68	-1466.15	-26.73	17.27	-1425.66	-42.47	75.24	-1541.42	74.25	1182.39	0	0	0	-1508.39	35.74	1540.06	-1500.6	141.13	1534.26	-1690.14	-8.23	1588.31	-1839.85	-9.93	1463.28	339.38	1550.39	66.81	-223.89	1705.31	70.98	177.61
4.04	-1735.83	118.14	18.4	-1764.39	117.02	14.67	-1490.12	116.49	145.41	-1496.71	118.48	203.65	-1278.71	-21.65	35.15	-1303.02	-9.56	37.54	-1466.18	-26.87	16.99	-1421.71	-42.89	74.54	-1535.62	73.42	1184.2	0	0	0	-1502.39	34.27	1541.16	-1492.99	139.68	1535.59	-1682.19	-8.36	1588.21	-1830.83	-8.66	1463.95	338.91	1550.12	66.9	-225.01	1704.22	71	177.3
4.05	-1735.2	118.71	17.99	-1757.89	116.7	16.05	-1490.12	116.49	145.41	-1496.71	118.48	203.65	-1278.5	-20.52	33.38	-1301.38	-8.89	36.54	-1465.45	-27.63	17.25	-1418.05	-43.26	73.85	-1527.13	72.36	1186.06	0	0	0	-1496.28	32.73	1542.54	-1486.31	137.88	1537.07	-1674.27	-8.49	1588.11	-1821.82	-7.37	1464.62	338.22	1550.24	66.72	-223.33	1702.68	71.5	177.51
4.06	-1730.4	118.55	19.03	-1752.35	116.98	17.04	-1490.12	116.49	145.41	-1496.71	118.48	203.65	-1277.88	-19.99	31.45	-1300.5	-8.32	35.05	-1465.29	-27.78	17.17	-1414.68	-43.57	73.16	-1519.92	70.81	1187.96	0	0	0	-1488.6	31.53	1544.07	-1479.79	136.72	1538.67	-1666.39	-8.63	1588	-1812.82	-6.07	1465.31	338.42	1550.02	66.86	-222.46	1701.15	72.29	178.54
4.07	-1743.4	119.69	15.64	-1757.15	116.39	15.58	-1490.12	116.49	145.41	-1496.71	118.48	203.65	-1277.02	-19.65	29.41	-1301.44	-7.71	32.94	-1465.37	-27.45	17.17	-1411.6	-43.83	72.49	-1512.19	69.74	1190.21	0	0	0	-1481.8	29.82	1545.54	-1473.42	134.58	1540.24	-1658.56	-8.77	1587.88	-1803.83	-4.76	1466.02	338.11	1550.09	66.8	-225.23	1703.49	71.12	178.94
4.08	-1734.52	119.72	17.19	-1762.49	116.37	14.31	-1490.12	116.49	145.41	-1496.71	118.48	203.65	-1276.24	-19.07	27.71	-1300.86	-6.92	31.19	-1465.07	-27.76	17.29	-1408.8	-44.05	71.81	-1505.65	67.66	1191.92	0	0	0	-1476.3	28.75	1547.07	-1467.23	133.86	1541.77	-1650.76	-8.91	1587.77	-1794.85	-3.43	1466.74	337.8	1549.71	67.09	-225.16	1704.14	70.84	178.47
4.09	-1733.25	119.97	16.94	-1759.19	116.85	14.05	-1490.12	116.49	145.41	-1496.71	118.48	203.65	-1273.64	-19.16	25.92	-1300.05	-6.49	29.41	-1464.33	-28.21	17.61	-1406.26	-44.21	71.15	-1497.83	65.64	1193.84	0	0	0	-1468.46	27.52	1548.41	-1460.8	132.06	1543.33	-1643	-9.06	1587.65	-1785.88	-2.09	1467.46	337.11	1550.73	66.45	-222.87	1701.93	71.95	178.14
4.1	-1739.03	120.21	15.41	-1757.73	116.34	14.2	-1490.12	116.49	145.41	-1496.71	118.48	203.65	-1276.3	-18.21	23.93	-1299.39	-6.64	27.97	-1464.16	-27.71	17.57	-1403.98	-44.33	70.5	-1491.62	64.47	1195.36	0	0	0	-1461.16	26.47	1549.64	-1453.44	131.22	1544.6	-1635.28	-9.21	1587.53	-1776.92	-0.74	1468.21	337.6	1550.23	66.57	-223.64	1701.99	71.88	178.15
4.11	-1735.77	119.82	15.49	-1753.14	116.16	15.04	-1490.12	116.49	145.41	-1496.71	118.48	203.65	-1272.79	-18.46	23.04	-1298.06	-6.56	27.15	-1463.83	-27.53	17.8	-1401.96	-44.4	69.85	-1483.55	63.04	1196.95	0	0	0	-1454.44	25.11	1550.86	-1446.74	130.38	1545.72	-1627.59	-9.36	1587.4	-1767.97	0.63	1468.96	338.12	1550.51	66.69	-227.49	1704.21	70.55	178.84
4.12	-1732.46	120.02	15.83	-1750.18	116.17	15.01	-1490.12	116.49	145.41	-1496.71	118.48	203.65	-1272.54	-18.61	21.77	-1299.06	-6.68	25.82	-1463.73	-26.8	17.87	-1400.18	-44.43	69.22	-1475.69	61.45	1198.06	0	0	0	-1448.87	23.92	1551.96	-1440.85	129.08	1546.73	-1619.96	-9.51	1587.27	-1759.03	2.01	1469.73	339.22	1551.97	66.46	-222.8	1702.03	71.76	179.15
4.13	-1734.73	121.3	13.91	-1749.22	117.01	14.49	-1490.12	116.49	145.41	-1496.71	118.48	203.65	-1274.39	-18.09	20.65	-1299.53	-6.41	24.96	-1462.88	-27.01	18.41	-1398.64	-44.42	68.6	-1467.61	60.28	1198.78	0	0	0	-1440.91	22.42	1552.79	-1435.18	127.36	1547.64	-1612.36	-9.66	1587.13	-1750.11	3.41	1470.51	337.88	1551.49	66.4	-221.13	1701.79	72.23	178.51
4.14	-1731.41	122.18	13.04	-1747.05	116.99	14.73	-1490.12	116.49	145.41	-1496.71	118.48	203.65	-1272.12	-18.43	20.42	-1298.19	-6.39	24.8	-1462.58	-26.61	18.71	-1397.32	-44.38	68	-1459.75	58.34	1199.34	0	0	0	-1434.73	21.28	1553.62	-1428.78	126.6	1548.34	-1604.8	-9.82	1587	-1741.19	4.83	1471.31	338.81	1550.23	66.85	-222.7	1702.17	71.78	178
4.15	-1727.55	122.28	12.38	-1737.44	117.75	15.91	-1490.12	116.49	145.41	-1496.71	118.48	203.65	-1271.46	-18.5	19.7	-1297.31	-6.16	24.67	-1462.7	-25.85	18.82	-1396.23	-44.29	67.4	-1451.61	57.66	1199.39	0	0	0	-1427.79	20.26	1554.27	-1423.16	124.83	1548.96	-1597.28	-9.98	1586.86	-1732.29	6.25	1472.11	337.77	1549.56	66.82	-223.11	1702.53	71.53	178.89
4.16	-1722.12	122.39	11.12	-1737.45	117.35	15.84	-1490.12	116.49	145.41	-1496.71	118.48	203.65	-1271.57	-18.25	19.59	-1297	-6.23	24.44	-1461.82	-26.35	19.37	-1395.35	-44.16	66.83	-1443.97	57.14	1199.12	0	0	0	-1422.72	18.93	1554.87	-1416.9	123.61	1549.55	-1589.81	-10.14	1586.71	-1723.4	7.7	1472.93	337.91	1549.79	67.12	-224.23	1701.61	71.94	178.44
4.17	-1722.73	122.71	9.09	-1729.15	116.8	17.52	-1490.12	116.49	145.41	-1496.71	118.48	203.65	-1269.99	-18.17	19.25	-1297.62	-5.97	24.15	-1461.35	-26.79	19.75	-1394.67	-44.01	66.27	-1438.05	55.65	1198.49	0	0	0	-1415.3	17.59	1555.32	-1410.59	122.75	1550.06	-1582.38	-10.3	1586.56	-1714.53	9.15	1473.77	338.79	1549.8	67.16	-222.85	1700.61	72.36	178.56
4.18	-1717.18	123.57	7.87	-1726.6	116.8	17.77	-1490.12	116.49	145.41	-1496.71	118.48	203.65	-1271.26	-18.22	18.72	-1296.55	-6.02	24.35	-1461.41	-26.23	19.53	-1394.19	-43.81	65.72	-1430.81	55.08	1197.93	0	0	0	-1408.55	16.4	1555.68	-1410.32	121.4	1550.01	-1574.99	-10.47	1586.41	-1705.67	10.62	1474.62	339.95	1549.76	67.42	-224.91	1704.06	71.05	179.4
4.19	-1711.9	123.82	6.1	-1717.55	117.48	19.32	-1490.12	116.49	145.41	-1496.71	118.48	203.65	-1271.94	-17.43	18.6	-1298.97	-5.9	23.52	-1461.6	-25.94	19.47	-1393.9	-43.59	65.19	-1425.51	54.31	1197.14	0	0	0	-1403.6	15.27	1556.02	-1406.86	120	1550.02	-1567.65	-10.64	1586.26	-1696.81	12.11	1475.48	338.93	1550.98	66.74	-224.72	1703.57	71.13	178.67
4.2	-1704.1	124.52	4.34	-1705	117.2	21.99	-1490.12	116.49	145.41	-1496.71	118.48	203.65	-1273.97	-17.59	17.82	-1298.07	-5.42	23.57	-1462.02	-25.32	19.2	-1393.79	-43.34	64.68	-1419.82	53.72	1196.53	0	0	0	-1395.11	14.08	1556.06	-1403	118.74	1550.3	-1560.35	-10.81	1586.1	-1687.98	13.61	1476.35	338.77	1549.89	67.07	-222.95	1702.7	71.72	178.46
4.21	-1699.77	126.45	1.25	-1699.39	118.21	23.74	-1490.12	116.49	145.41	-1496.71	118.48	203.65	-1269.93	-17.81	18.75	-1298.18	-5.33	23.62	-1461.82	-25.49	19.43	-1393.86	-43.06	64.19	-1412.81	53.93	1196.39	0	0	0	-1389.01	12.62	1556.01	-1395.78	117.47	1550.4	-1553.09	-10.99	1585.93	-1679.15	15.12	1477.24	336.6	1550.58	66.49	-222.33	1703.5	71.41	178.88
4.22	-1687.77	127.43	3.75	-1683.78	119.26	28.78	-1490.12	116.49	145.41	-1496.71	118.48	203.65	-1269.27	-17.48	18.65	-1297.93	-5.62	23.55	-1461.96	-25.24	19.54	-1394.09	-42.75	63.72	-1408.93	53.25	1196.06	0	0	0	-1382.56	11.46	1556	-1387.39	116.37	1550.6	-1545.88	-11.17	1585.77	-1670.34	16.65	1478.14	339.22	1549.55	67.31	-225.08	1703.56	71.01	178.37
4.23	-1672.49	128.75	9.25	-1672.84	119.53	33.35	-1490.12	116.49	145.41	-1496.71	118.48	203.65	-1270.62	-17.43	18.55	-1297.6	-5.33	23.53	-1461.7	-25.52	19.55	-1394.47	-42.42	63.27	-1401.12	53.03	1196.21	0	0	0	-1376.01	10.12	1555.9	-1379.83	115.52	1550.49	-1538.72	-11.35	1585.6	-1661.55	18.2	1479.06	341.54	1548.77	67.75	-225.36	1703.81	70.88	177.92
4.24	-1654.98	131.57	15.75	-1650.78	119.66	41.4	-1490.12	116.49	145.41	-1496.71	118.48	203.65	-1270.96	-17.57	18.26	-1296.8	-5.3	23.72	-1461.05	-26.16	19.98	-1395.01	-42.06	62.84	-1396.73	51.89	1196.5	0	0	0	-1370.94	8.98	1555.77	-1376.31	114.35	1550.79	-1531.6	-11.53	1585.42	-1652.77	19.76	1479.99	339.39	1551.16	66.8	-222.51	1702.14	71.89	178.27
4.25	-1632.49	134.05	22.47	-1632.45	121.94	47.57	-1490.12	116.49	145.41	-1496.71	118.48	203.65	-1271.52	-16.95	17.89	-1297.1	-5.06	23.76	-1460.86	-26.2	20.12	-1395.69	-41.68	62.44	-1391.29	51.75	1196.76	0	0	0	-1364.49	8.15	1555.57	-1368.25	113.33	1550.6	-1524.53	-11.72	1585.24	-1644	21.33	1480.93	339.39	1550.94	67	-221.23	1702.7	72	178.4
4.26	-1598.36	134.29	25.05	-1596.38	125.12	46.75	-1490.12	116.49	145.41	-1496.71	118.48	203.65	-1273.63	-16.98	17.31	-1297.27	-4.86	23.59	-1461.84	-25.03	19.57	-1396.5	-41.28	62.05	-1385.47	51.22	1197.34	0	0	0	-1357.64	7.04	1555.32	-1361.94	111.91	1550.77	-1517.5	-11.9	1585.06	-1635.25	22.92	1481.89	337.86	1550.96	66.4	-223.58	1702.95	71.49	178.76
4.27	-1586.02	136.81	27.64	-1578.34	126.82	50.57	-1490.12	116.49	145.41	-1496.71	118.48	203.65	-1272.04	-17.47	17.81	-1297.42	-4.71	23.48	-1461.46	-25.43	19.97	-1397.44	-40.87	61.7	-1378.64	50.82	1198.12	0	0	0	-1350.03	6.2	1555.11	-1354.98	111.29	1550.64	-1510.52	-12.1	1584.88	-1626.51	24.53	1482.86	336.8	1551.43	66.15	-223.97	1702.28	71.68	178.02
4.28	-1550.17	138.09	34.36	-1554.37	127.62	54.78	-1490.12	116.49	145.41	-1496.71	118.48	203.65	-1274.08	-17.54	17.18	-1297.06	-5.08	23.46	-1460.51	-26.24	20.65	-1398.49	-40.44	61.36	-1371.51	50.51	1198.74	0	0	0	-1343.89	5.46	1555.02	-1349.91	110.77	1550.47	-1503.59	-12.29	1584.69	-1617.79	26.15	1483.84	338.31	1549.39	67.15	-223.12	1702.93	71.46	178.01
4.29	-1532.29	134.65	36.6	-1529.39	128.23	58.07	-1490.12	116.49	145.41	-1496.71	118.48	203.65	-1273.69	-17.27	17.28	-1297.02	-5.14	23.59	-1461.13	-25.29	20.5	-1399.66	-39.99	61.06	-1366.99	49.43	1199.29	0	0	0	-1336.81	4.63	1554.82	-1342.75	110.04	1550.63	-1496.7	-12.49	1584.49	-1609.08	27.78	1484.84	339.42	1549.48	67.36	-221.98	1703.47	71.43	178.8
4.3	-1517.05	135.66	44.59	-1519.35	129.5	65.52	-1490.12	116.49	145.41	-1496.71	118.48	203.65	-1271.39	-17.24	17.72	-1298.12	-4.46	23.18	-1460.98	-25.34	20.86	-1400.93	-39.53	60.78	-1362.31	49.24	1199.82	0	0	0	-1331.03	3.88	1554.59	-1334.75	108.85	1550.55	-1489.87	-12.69	1584.3	-1600.39	29.43	1485.86	338.47	1549.62	67.07	-223.67	1704.41	71.06	179.13
4.31	-1497.79	137.57	46.39	-1499.07	128.52	65.91	-1490.12	116.49	145.41	-1496.71	118.48	203.65	-1272.91	-17.63	17.22	-1298.23	-4.54	23.25	-1461.08	-24.61	20.6	-1402.29	-39.05	60.52	-1355.99	48.46	1200.21	0	0	0	-1324.48	3.49	1554.59	-1335.01	108.5	1550.52	-1483.08	-12.89	1584.09	-1591.72	31.1	1486.88	337.2	1550.56	66.45	-221.91	1704.04	71.34	178.18
4.32	-1474.8	137.32	46.84	-1480.16	127.68	65.85	-1490.12	116.49	145.41	-1496.71	118.48	203.65	-1270.97	-17.06	17.78	-1296.39	-4.37	23.56	-1461.2	-24.28	20.71	-1403.74	-38.57	60.3	-1350.8	47.82	1200.33	0	0	0	-1318.05	3.02	1554.57	-1326.89	108.52	1550.33	-1476.34	-13.1	1583.89	-1583.06	32.78	1487.93	337.97	1550.6	66.52	-223.7	1704.26	71.21	177.17
4.33	-1450.08	136.93	47.42	-1456.25	127.32	65.78	-1490.12	116.49	145.41	-1496.71	118.48	203.65	-1273.54	-17.22	17.07	-1296.28	-4.53	23.51	-1460.54	-25.02	21.42	-1405.26	-38.08	60.11	-1345.26	47.72	1200.46	0	0	0	-1312.83	2.76	1554.61	-1319.11	107.97	1550.17	-1469.65	-13.31	1583.68	-1574.42	34.47	1488.98	337.9	1550.55	66.59	-223.42	1703.26	71.47	178.27
4.34	-1423.56	136.89	47.87	-1436.33	124.97	64.03	-1490.12	116.49	145.41	-1496.71	118.48	203.65	-1269.91	-17.3	18.1	-1295.85	-4.64	23.65	-1460.77	-24.53	21.2	-1406.86	-37.58	59.94	-1341.95	47.35	1200.19	0	0	0	-1307.44	2.41	1554.78	-1313.88	107.55	1550.23	-1463.01	-13.53	1583.47	-1565.8	36.18	1490.05	337.81	1550.76	66.58	-223.45	1703.98	71.42	177.46
4.35	-1401.22	136.13	46.97	-1410.85	125.2	63.26	-1490.12	116.49	145.41	-1496.71	118.48	203.65	-1269.17	-17	18.2	-1296.42	-4.59	23.56	-1460.57	-24.47	21.34	-1408.52	-37.07	59.81	-1332.96	46.26	1199.99	0	0	0	-1300.8	2.24	1554.76	-1307.46	107.49	1549.95	-1456.42	-13.74	1583.25	-1557.19	37.91	1491.14	339.1	1550.93	66.74	-222.98	1704.94	71.07	178.45
4.36	-1376.52	134.89	46.42	-1385.71	123.22	62.22	-1490.12	116.49	145.41	-1496.69	118.48	203.64	-1271.48	-17.33	18	-1297.2	-4.35	23.25	-1460.61	-24.14	21.34	-1410.23	-36.56	59.71	-1328.21	45.26	1199.88	0	0	0	-1295.19	1.87	1554.86	-1301.18	107	1550.15	-1449.88	-13.96	1583.03	-1548.6	39.65	1492.24	339.03	1550.74	66.85	-224.11	1703.74	71.35	179.17
4.37	-1353.21	134.35	44.68	-1358.48	122.05	61.29	-1490.12	116.49	145.41	-1477.46	119.2	197.15	-1270.29	-17.71	18.34	-1295.98	-4.78	23.43	-1460.02	-24.51	21.65	-1411.99	-36.05	59.64	-1322.73	44.87	1199.48	0	0	0	-1289.14	1.76	1554.82	-1295.24	106.97	1549.8	-1443.4	-14.18	1582.8	-1540.02	41.41	1493.35	338.06	1551.14	66.55	-224.4	1702.59	71.57	178.77
4.38	-1328.76	133.82	43.34	-1337.19	122.05	59.14	-1490.1	116.5	145.41	-1458.79	119.44	189.85	-1271.53	-17.41	18.2	-1296.17	-4.77	23.39	-1459.81	-24.86	22.07	-1413.79	-35.54	59.61	-1317.11	44.1	1199.15	0	0	0	-1283.26	1.62	1554.81	-1289.3	106.89	1549.67	-1436.96	-14.41	1582.58	-1531.47	43.18	1494.48	336.99	1551.93	65.99	-221.19	1703.08	71.94	178.79
4.39	-1301.88	133.34	42.94	-1311.63	120.91	57.87	-1468.57	117.65	137.17	-1440.66	118.29	181.83	-1270.85	-17.86	18.8	-1297.1	-4.85	23.53	-1459.51	-24.97	22.12	-1415.62	-35.03	59.61	-1313.48	43.65	1198.78	0	0	0	-1278.48	1.34	1554.77	-1284.51	106.54	1549.52	-1430.58	-14.64	1582.34	-1522.93	44.97	1495.63	337.96	1550.94	66.72	-222.25	1703.89	71.36	178.97
4.4	-1280.92	132.23	41.57	-1291.71	120.96	55.37	-1447.98	117.07	127.65	-1421.02	119.23	174.5	-1270.72	-17.09	19.21	-1295.55	-4.6	24.32	-1460.62	-23.6	21.6	-1417.47	-34.53	59.64	-1308.54	42.83	1198.48	0	0	0	-1271.32	1.08	1554.52	-1278.68	106.17	1549.16	-1424.9	-14.9	1582.22	-1514.41	46.77	1496.78	337.72	1551.07	66.58	-220.92	1702.59	72.2	178.36
4.41	-1253.81	130.54	42.05	-1269.61	120.6	53.53	-1427.05	116.56	118.56	-1401.78	119.52	166.94	-1270.08	-17.49	19.76	-1295.66	-5.28	25.07	-1460.45	-23.62	21.9	-1419.34	-34.02	59.72	-1302.77	42.43	1198.2	0	0	0	-1265.24	1.08	1554.23	-1273.82	106.09	1549.01	-1418.8	-15.21	1582.1	-1505.91	48.59	1497.96	337.74	1550.73	66.62	-221.38	1702.8	71.98	177.55
4.42	-1228.49	129.14	42.2	-1245.82	119.62	52.61	-1405.05	117.61	110.34	-1381.59	121.05	160	-1268.65	-17.73	20.11	-1292.53	-5.65	26.08	-1460.92	-23.06	21.61	-1421.22	-33.53	59.83	-1297.33	41.89	1197.85	0	0	0	-1259.86	0.6	1553.88	-1266.69	105.73	1548.7	-1413.48	-14.93	1581.9	-1497.43	50.42	1499.15	339.24	1549.42	67.24	-221.62	1701.7	72.4	177.64
4.43	-1204.41	128.29	42.48	-1223.83	118.92	51.28	-1383.84	117.7	102.25	-1361.1	122.99	153.47	-1268.45	-19.08	20.22	-1294.46	0.58	26.99	-1460.63	-23.13	21.93	-1423.09	-33.04	59.98	-1291.77	41.27	1197.48	0	0	0	-1253.54	0.52	1553.39	-1262.25	105.66	1548.18	-1408.03	-14.9	1581.71	-1488.97	52.27	1500.35	338.91	1550.89	66.74	-221.08	1700.65	72.57	178.07
4.44	-1181.18	126.52	42.77	-1198.79	117.44	51.44	-1360.51	120.76	95.55	-1341.7	123.71	146.63	-1268.05	-19.59	20.64	-1295.38	0.83	26.71	-1460.52	-23.31	22.09	-1424.96	-32.56	60.16	-1286.85	41.21	1197.23	0	0	0	-1248.01	0.18	1552.89	-1255.06	105.7	1547.6	-1401.12	-16.33	1581.53	-1480.52	54.14	1501.57	338.06	1550.71	66.8	-223.3	1703.03	71.57	178.07
4.45	-1156.85	124.32	43.44	-1175.86	115.95	51.04	-1337.91	122.94	88.57	-1322.07	124.97	140.16	-1262.49	-15.14	24.14	-1286.22	-8.35	31.92	-1460.29	-23.48	22.38	-1426.81	-32.09	60.39	-1283.88	40.8	1196.91	0	0	0	-1242.51	-0.12	1552.34	-1248.57	104.89	1547.16	-1395.78	-16.04	1581.27	-1472.1	56.02	1502.8	338.24	1550.02	66.95	-222.5	1703.11	71.73	178
4.46	-1130.93	122.82	44.18	-1150.58	113.83	51.01	-1317.49	122.66	81.05	-1302.57	126.09	133.86	-1261.4	-15.15	24.6	-1284.32	-8.36	32.12	-1459.95	-24.1	22.76	-1428.63	-31.63	60.66	-1276.75	40.82	1196.55	0	0	0	-1238.35	-0.39	1551.68	-1242.11	104.72	1546.39	-1390.39	-15.72	1580.93	-1463.69	57.91	1504.05	337.8	1550.72	66.51	-221.89	1702.88	71.76	177.59
4.47	-1109.44	120.95	43.95	-1131.25	113.12	49.65	-1295.51	124.53	74.36	-1284.96	124.12	126.69	-1261.8	-15.32	24.23	-1289.52	-8.08	30.34	-1461.15	-22.36	22.03	-1430.43	-31.19	60.97	-1271.94	40.3	1196.07	0	0	0	-1231.72	-0.67	1550.93	-1238.2	104.7	1545.9	-1383.65	-17.26	1580.48	-1455.31	59.83	1505.31	337.72	1550.95	66.69	-223.8	1704.11	71.14	178.12
4.48	-1086.33	119.67	44.23	-1107.28	112.16	49.43	-1274.47	125.02	67.38	-1265.25	125.7	121.37	-1266.24	-14.84	22.67	-1288.6	-6.57	29.12	-1460.64	-22.83	22.43	-1432.18	-30.77	61.32	-1265.57	40.27	1195.64	0	0	0	-1225.96	-0.72	1550.16	-1231.82	104.95	1545.33	-1378.7	-16.48	1580.02	-1446.94	61.76	1506.59	339.84	1549.5	67.5	-224.11	1703.48	71.21	178.76
4.49	-1066.79	118.3	43.82	-1086.2	111.4	49.12	-1254.15	124.74	60.77	-1246.23	126.41	115.83	-1266.04	-15.23	22.36	-1292.27	-5.49	27.24	-1460.21	-23.08	22.84	-1433.88	-30.36	61.71	-1259.65	40.25	1195.12	0	0	0	-1219.97	-0.65	1549.37	-1228.76	104.51	1544.54	-1373.11	-16.2	1579.5	-1438.6	63.7	1507.89	339.22	1549.44	67.28	-222.9	1702.42	71.73	178.19
4.5	-1040.79	117.47	46.02	-1066.85	110.19	48.95	-1233.5	124.55	54.55	-1228.4	124.79	109.74	-1268.33	-14.91	21.26	-1293.63	-5.16	26.34	-1460.51	-22.51	22.67	-1435.53	-29.97	62.15	-1255.34	40.05	1194.28	0	0	0	-1215.22	-0.72	1548.54	-1220.55	104.24	1543.53	-1367.56	-16.01	1578.83	-1430.27	65.66	1509.2	338.06	1549	67.17	-223.46	1703.1	71.31	177.79
4.51	-1022.44	115.41	46.66	-1045.38	109.12	49.96	-1211.27	126.79	49.85	-1209.25	125.04	104.9	-1272.58	-15.22	20.07	-1297.04	-4.88	25.08	-1460.86	-22.17	22.86	-1437.11	-29.6	62.64	-1251.03	39.94	1193.62	0	0	0	-1209.31	-0.71	1547.67	-1213.9	104.5	1542.53	-1361.15	-16.81	1578.04	-1421.97	67.64	1510.52	337.88	1550.59	66.6	-222.57	1703.6	71.44	179.08
4.52	-1002.52	114.94	49.21	-1025.19	108.56	51.44	-1192.13	126.16	44.72	-1191.14	125.88	100.76	-1268.58	-14.86	20.58	-1296.86	-5.34	24.33	-1460.96	-21.64	22.85	-1438.62	-29.25	63.17	-1244.85	39.97	1192.82	0	0	0	-1203.8	-0.78	1546.7	-1209.51	104.91	1541.56	-1356.22	-15.67	1577.36	-1413.69	69.63	1511.86	337.53	1550.19	66.56	-223.98	1704.56	71.01	178.22
4.53	-982.14	113.3	51.99	-1006.27	107.71	53.51	-1171.95	127.23	41.25	-1172.91	127.02	97.02	-1265.49	-14.46	20.93	-1296.28	-5.29	24.31	-1461.15	-21.66	22.81	-1440.06	-28.93	63.75	-1239.34	39.76	1191.99	0	0	0	-1196.63	-0.49	1545.74	-1203.48	104.91	1540.66	-1349.81	-16.22	1576.53	-1405.43	71.64	1513.22	340.04	1549.21	67.51	-224.26	1703.36	71.25	177.52
4.54	-966.18	111.52	54.74	-986.93	106.73	56.3	-1151.97	128.96	38.87	-1154.98	128.2	93.92	-1274.28	-18.52	18.07	-1297.76	-5.05	23.78	-1461.21	-21.55	22.93	-1441.4	-28.63	64.37	-1234.29	40.34	1191.06	0	0	0	-1191.32	-0.43	1544.93	-1198.29	104.9	1539.54	-1344.83	-15.02	1575.84	-1397.19	73.66	1514.59	338.36	1549.89	66.93	-225.62	1703.28	71.02	179.18
4.55	-943.89	110.8	59.56	-969.28	105.87	59.05	-1132.2	131.34	37.65	-1138.67	128.03	90.89	-1273.41	-18.29	18.23	-1297.59	-4.89	23.81	-1461.59	-20.99	22.78	-1442.65	-28.37	65.04	-1228.31	40.15	1190.2	0	0	0	-1186.29	-0.18	1544.02	-1193.49	105.81	1538.76	-1339.42	-14.02	1575.09	-1388.98	75.7	1515.98	337.26	1550.04	66.74	-224.69	1702.34	71.48	178.74
4.56	-926.55	109.56	62.75	-951.81	104.4	61.95	-1115.47	130.61	35.31	-1122.38	129.05	88.88	-1273.09	-18.75	18.35	-1296.76	-5.04	23.86	-1460.77	-21.96	23.44	-1443.79	-28.12	65.77	-1223.33	40.18	1189.35	0	0	0	-1180.19	0.16	1543.16	-1185.46	106.04	1537.73	-1333.28	-14.25	1574.13	-1380.78	77.76	1517.38	338.8	1549.47	67.16	-219.82	1701.14	72.8	177.8
4.57	-907.9	107.83	66.18	-935.22	103.71	64.35	-1099.09	130.68	33.93	-1106.56	130.71	87.53	-1273.23	-17.8	18.29	-1297.34	-5.03	23.64	-1460.83	-21.69	23.44	-1444.83	-27.91	66.54	-1214.98	40.25	1188.36	0	0	0	-1175.3	0.63	1542.25	-1182.39	106.35	1536.75	-1328.85	-11.85	1573.37	-1372.61	79.83	1518.8	338.69	1550.08	67.04	-220.29	1701.45	72.51	178.01
4.58	-892.86	107.01	68.95	-920.66	102.97	66.34	-1082.33	132.63	33.62	-1091.64	131.65	86.29	-1272.61	-18.72	18.2	-1296.87	-4.76	23.73	-1461.58	-20.8	23.08	-1445.74	-27.74	67.36	-1211.22	40.09	1187.52	0	0	0	-1168.3	1.22	1541.32	-1171.72	107.29	1535.48	-1322.84	-11.7	1572.46	-1364.46	81.92	1520.24	338.48	1548.82	67.19	-222.16	1702.8	71.7	177.95
4.59	-884.91	105.08	69.66	-905.65	101.67	68.14	-1067.27	133.41	33.08	-1077.8	132.56	85.34	-1273.23	-18.26	18.21	-1297.28	-5.16	23.61	-1460.76	-21.57	23.76	-1446.53	-27.59	68.24	-1203.41	40.06	1186.57	0	0	0	-1162.8	1.58	1540.48	-1164.96	107.68	1534.75	-1316.82	-11.58	1571.48	-1356.33	84.02	1521.69	338.34	1548.49	67.37	-222.49	1702.38	71.85	178.17
4.6	-866.04	104.67	73.3	-894.33	100.86	69.69	-1054.21	133.43	32.3	-1065.04	133.27	84.38	-1272.12	-18.24	18.28	-1297.3	-4.89	23.48	-1461.34	-20.8	23.72	-1447.18	-27.48	69.17	-1198.92	40.81	1185.65	0	0	0	-1156.09	2.1	1539.61	-1161.01	108.38	1533.8	-1311.59	-10.04	1570.41	-1348.23	86.15	1523.16	339.93	1548.58	67.8	-223.1	1703.12	71.54	178.65
4.61	-860.77	103.4	74.19	-882.91	99.75	70.71	-1042.13	134.11	31.94	-1053.35	134.41	83.83	-1273.91	-18.4	17.89	-1295.83	-4.66	23.88	-1460.65	-21.23	24.24	-1447.69	-27.41	70.15	-1193.26	41.24	1184.44	0	0	0	-1151.59	2.59	1538.71	-1153.64	109.29	1532.86	-1306.31	-8.67	1569.33	-1340.15	88.28	1524.64	337.58	1550.4	66.82	-224.26	1702.43	71.66	178.23
4.62	-846.02	101.57	77	-873.21	98.16	72.79	-1031.01	134.83	31.53	-1042.94	135.17	82.99	-1274.33	-18.48	17.92	-1295.11	-4.83	23.98	-1460.59	-21.04	24.57	-1448.05	-27.38	71.19	-1186.07	41.29	1183.49	0	0	0	-1144.75	3.2	1537.76	-1147.9	110.31	1531.74	-1299.84	-8.48	1568.2	-1332.09	90.44	1526.14	337.02	1550.22	66.79	-224	1704.06	71.41	178.54
4.63	-836.99	100.45	79.15	-864.3	97.51	74.32	-1020.79	136.39	31.36	-1033.36	137.15	82.52	-1272.43	-18.01	18.31	-1296.14	-4.85	23.72	-1460.23	-21.37	25.26	-1448.25	-27.39	72.28	-1178.78	41.52	1182.45	0	0	0	-1139.01	4.07	1536.96	-1143.81	110.77	1530.86	-1294.17	-7.37	1567.06	-1324.06	92.61	1527.66	337.85	1551.1	66.62	-223.11	1703	71.43	178.75
4.64	-829.02	99.23	80.86	-856.7	96.58	75.42	-1011.57	137.82	30.82	-1025.15	137.85	81.56	-1272.52	-18.54	18.02	-1296.18	-4.98	23.67	-1460.64	-20.72	25.29	-1448.28	-27.44	73.43	-1174.79	41.78	1181.35	0	0	0	-1132.73	4.99	1536.07	-1138.23	111.56	1529.97	-1288.59	-5.9	1565.85	-1316.05	94.8	1529.19	337.34	1550.59	66.66	-224.89	1704.72	70.7	178.51
4.65	-820.47	98.13	82.89	-849.95	95.9	76.29	-1004.29	138.8	29.87	-1017.82	139.46	80.63	-1274.07	-18.02	17.5	-1296.58	-4.75	23.48	-1460.76	-20.41	25.61	-1448.13	-27.53	74.64	-1168.41	42.22	1180.3	0	0	0	-1127.51	5.94	1535.22	-1130.25	112.47	1528.81	-1282.8	-4.44	1564.88	-1308.07	97	1530.74	337.52	1551.27	66.3	-225.34	1704.56	70.83	179.01
4.66	-816.55	97.73	81.48	-840.09	95.25	76.83	-997.43	140.92	29.02	-1011.08	141.75	79.76	-1273.5	-18.64	17.93	-1296.19	-4.93	23.51	-1460.32	-20.73	26.28	-1447.81	-27.67	75.9	-1163.16	42.82	1179.24	0	0	0	-1122.62	6.86	1534.4	-1124.97	113.38	1527.87	-1276.5	-3.43	1563.61	-1300.11	99.22	1532.31	338.59	1549.98	66.91	-222.26	1701.7	72.04	178.87
4.67	-811.95	97.69	79.68	-837.56	95.77	74.29	-992.48	142.54	28.06	-1006.74	141.75	77.65	-1271.56	-18.63	18.23	-1296.39	-4.56	23.39	-1460.38	-20.36	26.74	-1447.29	-27.85	77.22	-1155.22	43.35	1178.22	0	0	0	-1116.01	7.81	1533.58	-1119.71	114.42	1527.01	-1270.45	-2.33	1562.64	-1292.17	101.46	1533.89	339.78	1548.9	67.62	-221.77	1701.33	72.12	177.76
4.68	-808.41	98.22	76.31	-834.57	96.35	71.43	-989.05	144.11	26.92	-1002.46	143.7	76.02	-1272.59	-18.31	18.07	-1296.56	-4.64	23.32	-1461.31	-19.29	26.85	-1447.22	-27.3	77.49	-1148.65	44	1177.14	0	0	0	-1109.68	8.81	1532.87	-1112.86	115.54	1526.19	-1264.74	-0.57	1561.56	-1284.26	103.71	1535.49	338.02	1549.28	67.13	-222.49	1702.69	71.67	178.04
4.69	-801.94	99.39	73.14	-832.06	97.95	66.89	-987.72	144.44	24.7	-999.59	145.65	73.97	-1272.76	-18.36	17.93	-1297.33	-5.29	23.15	-1460.31	-20.32	28.24	-1446.7	-27.56	78.37	-1140.7	44.46	1176.28	0	0	0	-1104.6	9.99	1532.27	-1106.33	116.62	1525.52	-1259.27	1.48	1560.42	-1276.38	105.98	1537.1	337.94	1549.23	67.07	-225.64	1704.63	70.71	177.74
4.7	-803.34	100.64	65.99	-830.17	99	61.29	-986.69	144.62	23.29	-998.66	145.79	71.24	-1270.11	-18.46	18.57	-1298.28	-5.25	22.93	-1459.35	-21.56	29.63	-1446.39	-27.71	79.29	-1133.27	45.08	1175.43	0	0	0	-1098.13	11.35	1531.75	-1097.53	117.41	1524.74	-1253.51	3.53	1559.51	-1268.52	108.27	1538.74	339.55	1549.29	67.37	-222.71	1702.88	71.54	178.34
4.71	-801.05	103.07	57.94	-830.58	101.36	53.72	-985.48	145.06	23.04	-998.34	144.59	68.83	-1272.72	-19.06	18.23	-1296.18	-5.71	23.62	-1459.05	-21.94	30.78	-1446.18	-27.63	80.23	-1126.68	45.82	1174.66	0	0	0	-1091.13	12.74	1531.35	-1091.84	118.78	1523.97	-1247.07	4.65	1558.67	-1260.69	110.57	1540.39	338.29	1549.69	67.09	-223.61	1702.67	71.5	178.77
4.72	-799	106.75	50.77	-825.86	103.14	48.14	-984.51	145.24	22.58	-995.92	144.12	67.61	-1275.12	-18.9	17.39	-1297.5	-5.68	22.98	-1458.16	-23.34	32.57	-1445.67	-28.21	81.84	-1121.9	46.7	1173.98	0	0	0	-1085.01	14.17	1531.29	-1085.2	120.12	1523.77	-1241.39	7.23	1558.31	-1252.88	112.89	1542.05	337.63	1551.29	66.28	-225.05	1704.81	70.63	178.24
4.73	-798.63	108.03	43.25	-821.95	104.82	43.5	-984.67	144.43	21.62	-991.68	145.39	68.31	-1272.59	-18.73	18.13	-1296.84	-5.94	23.15	-1457.19	-24.51	34.85	-1444.54	-29.05	83.61	-1115.4	47.26	1173.56	0	0	0	-1078.92	15.62	1531.4	-1079.77	121.51	1523.82	-1234.51	8.46	1558.17	-1245.1	115.23	1543.73	339.78	1549.51	67.22	-223.43	1703.09	71.35	178.78
4.74	-793.55	108.37	39.83	-821.46	105.42	39.4	-983.86	145.14	21.94	-989.11	145.61	68.52	-1274.39	-19.28	17.45	-1297.91	-6.06	22.86	-1456.59	-25.35	37.09	-1443.77	-29.39	85.78	-1107.79	48.44	1173.42	0	0	0	-1072.18	17.13	1531.86	-1073.7	123.51	1524.16	-1228.45	11.22	1558.39	-1237.35	117.58	1545.43	337.91	1549.6	66.96	-221.8	1701.37	72.29	177.71
4.75	-796.59	107.24	36.81	-821.7	104.32	37.81	-983.25	145.33	22.06	-988.72	144.01	67.76	-1270.9	-18.72	18.34	-1296.42	-6.79	23.02	-1456.01	-25.67	39.57	-1441.88	-30.58	88.38	-1099.83	49.95	1173.65	0	0	0	-1065.31	18.92	1532.53	-1067.75	124.8	1524.83	-1222.28	13.67	1558.96	-1229.62	119.95	1547.15	338.18	1549.19	67.19	-219.35	1702.05	72.53	178.64
4.76	-794.11	105.23	36.8	-822.31	102.66	37.02	-983.4	144.62	21.71	-987.57	145.24	68.57	-1273.55	-19.54	17.65	-1296.82	-6.67	22.81	-1454.16	-27.66	43.11	-1440.95	-30.43	90.89	-1092.2	50.46	1174.24	0	0	0	-1059.56	20.68	1533.55	-1059.57	126.79	1525.43	-1214.9	14.99	1559.85	-1221.92	122.34	1548.88	337.07	1550.52	66.68	-222.35	1702.72	71.73	179.04
4.77	-796.14	105.31	35.62	-821.07	102.26	36.84	-983.26	144.73	21.85	-988.1	144.01	68.42	-1273.26	-19.29	17.79	-1295.69	-6.95	23.1	-1451.83	-29.46	46.99	-1438.91	-31.07	94.03	-1086.69	51.92	1175.35	0	0	0	-1052.78	22.63	1534.82	-1054.83	128.99	1526.61	-1208.53	17.58	1561.05	-1214.25	124.74	1550.63	337.36	1550.77	66.57	-225.59	1703.86	70.81	177.95
4.78	-793.89	105.97	36.31	-821.93	102.35	36.79	-983.26	144.85	21.69	-988.11	144.34	68.68	-1271.27	-19.52	18.17	-1294.5	-6.85	23.22	-1450.7	-29.64	50.49	-1436.95	-30.95	97.27	-1079.78	53.62	1176.8	0	0	0	-1045.6	24.66	1536.33	-1043.05	131.03	1527.99	-1201.3	19	1562.43	-1206.6	127.17	1552.4	338.87	1550.82	66.74	-225.77	1704.65	70.62	177.28
4.79	-794.94	106.34	36.39	-822.35	102.82	37.19	-983.1	145.44	21.7	-988.11	145.18	68.98	-1270.84	-19.1	18.17	-1295.86	-7.05	22.8	-1448.93	-30.11	54.73	-1434.82	-30.71	100.74	-1073.02	55.12	1178.72	0	0	0	-1038.93	26.7	1537.91	-1034.83	132.96	1529.34	-1193.87	20.58	1564.14	-1198.98	129.61	1554.19	338.98	1550.1	67.06	-225.35	1703.68	71.01	177.34
4.8	-794.79	106.63	36.73	-821.05	103.27	37.86	-982.82	146.16	21.65	-987.89	146.23	69.25	-1272.32	-19.13	17.6	-1294.51	-7.38	23.32	-1446.16	-31.22	59.63	-1432.37	-30.54	104.22	-1066.68	56.46	1180.83	0	0	0	-1031.35	28.64	1539.64	-1027.82	135.06	1530.76	-1187.98	23.95	1566.14	-1191.1	133.82	1555.79	339.14	1549.16	67.46	-224.78	1702.98	71.37	179.01
4.81	-792.54	107.16	37.64	-821.17	103.61	38.35	-982.96	146.33	21.36	-987.66	147.31	69.47	-1270.4	-19.62	18.15	-1293.04	-7.57	23.99	-1443.96	-31.24	63.94	-1428.78	-31.37	108.65	-1059.01	58.42	1183.29	0	0	0	-1023.97	30.7	1541.42	-1020.99	136.67	1532.26	-1181.07	26.24	1568.14	-1184.64	134.29	1557.52	339.26	1549.52	67.45	-225.86	1704.15	70.73	178.09
4.82	-795.39	106.82	37.07	-820.28	103.96	38.92	-983.24	146.15	21.15	-987.38	148.36	69.71	-1272.55	-19.72	17.88	-1294.22	-7.89	24.06	-1441.31	-31.61	68.62	-1424.56	-32.49	113.43	-1051.15	60.11	1185.53	0	0	0	-1017.5	32.75	1543.22	-1014.04	138.65	1533.79	-1173.42	27.57	1570.21	-1176.42	138.66	1559.04	339.06	1549.03	67.37	-223.58	1703.45	71.36	177.81
4.83	-794.87	107.74	37.33	-820.31	104.24	39.05	-983.18	146.63	21.01	-987.65	148.53	69.6	-1272.54	-20.41	18.17	-1292.88	-7.93	24.82	-1438.35	-31.83	73.51	-1420.3	-33.32	118.25	-1044.53	62.46	1188.01	0	0	0	-1011.58	34.68	1544.94	-1007.42	140.08	1535.4	-1166.86	30.4	1572.28	-1170.46	139.5	1561.2	338.2	1549.39	67.06	-221.96	1702.2	72.12	178.24
4.84	-795.92	107.57	37.46	-820.87	104.14	39.09	-982.76	147.64	21.26	-987.99	148.65	69.32	-1272.01	-19.99	18.41	-1292.4	-8.57	25.64	-1435.35	-31.26	78.38	-1415.21	-34.04	123.19	-1037.1	63.55	1190.46	0	0	0	-1004.62	36.68	1546.61	-1000.7	141.83	1536.8	-1159.84	32.04	1574.03	-1164.96	139.65	1563.03	337.93	1550.75	66.48	-221.65	1702.82	72.15	177.78
4.85	-793.27	107.96	38.11	-822	104.77	38.8	-982.73	147.94	21.19	-988.02	149.1	69.05	-1270.31	-20.49	18.69	-1290.33	-9.05	26.6	-1430.12	-32.48	84.52	-1408.69	-34.81	128.29	-1027.6	65.01	1192.8	0	0	0	-997.39	38.47	1548.05	-993.89	143.61	1538.16	-1153.07	33.88	1575.67	-1157.58	142.59	1564.54	336.64	1550.7	66.35	-222.62	1704.11	71.41	177.34
4.86	-794.26	108.47	38	-821.55	104.52	39.03	-982.9	147.96	21.17	-988	149.12	68.77	-1268.99	-20.36	18.81	-1285.01	-10.05	28.75	-1424.92	-32.61	90.7	-1402.27	-34.25	133.04	-1023.12	66.29	1194.73	0	0	0	-991.61	40.13	1549.51	-987.21	145.41	1539.54	-1148.01	37.54	1577.07	-1151.14	144.29	1565.94	338.22	1550.63	66.74	-223.13	1703.55	71.66	177.63
4.87	-794.19	108.28	37.6	-820.76	104.75	38.69	-983.09	147.42	20.83	-987.77	149.54	68.73	-1273.07	-20.82	17.82	-1280.6	-10.71	30.49	-1418.58	-32.69	97.11	-1393.07	-36.04	139.21	-1015.82	67.88	1196.49	0	0	0	-985.26	41.88	1550.8	-980.94	146.89	1540.92	-1141.36	38.68	1578.33	-1144.18	147.05	1567.26	339.83	1549.55	67.48	-224.57	1703.82	71.1	178.82
4.88	-793.14	107.67	37.3	-820.91	104.29	38.61	-983.23	147.04	20.6	-987.8	149.54	68.55	-1269.94	-21.82	18.3	-1278.14	-10.51	31.14	-1413.08	-30.68	102.98	-1383.93	-36.7	145.05	-1008	68.69	1197.95	0	0	0	-979.56	43.49	1552.08	-974.4	148.69	1542.01	-1135.19	40.43	1579.25	-1137.58	148.69	1568.17	336.97	1552	66.14	-221.1	1703.6	71.85	178.14
4.89	-795.31	107.93	36.46	-821.4	104.21	38.45	-982.86	147.61	20.76	-987.54	149.65	68.54	-1270.64	-21.07	17.3	-1278.91	-10.4	30.83	-1405.52	-30.46	110.28	-1375.4	-36.03	150.67	-1001.04	69.61	1199	0	0	0	-973.83	45	1553.18	-968.2	149.84	1543.2	-1128.88	41.79	1580.14	-1131.6	149.85	1569.09	337.2	1551.36	66.32	-219.74	1702.35	72.51	177.75
4.9	-791.71	107.68	36.9	-822.15	104.01	37.37	-982.7	147.7	20.79	-986.91	150.31	68.77	-1266.71	-21.59	17.47	-1281.29	-10.71	29.99	-1397	-30.11	118.09	-1366.3	-35.04	156.57	-993.18	70.72	1199.75	0	0	0	-967.29	46.42	1554.11	-962.18	150.94	1544.18	-1123.42	44.44	1580.78	-1125.39	151.63	1569.86	336.47	1552.05	65.87	-224.16	1704.02	71.15	178.28
4.91	-794.35	107.83	35.78	-823.05	104.42	36.6	-982.64	147.87	20.79	-986.49	150.81	68.89	-1265.23	-22.85	16.9	-1279.65	-9.79	29.89	-1389.33	-27.78	125.4	-1356.17	-34.63	163.22	-987.77	71.9	1200.27	0	0	0	-960.51	47.84	1555	-955.76	152.74	1545.04	-1117.43	46.11	1581.36	-1119.43	153.08	1570.25	338.72	1551.54	66.34	-223.47	1704.21	70.85	179.06
4.92	-793.79	107.07	35.3	-821.61	104.16	36.62	-982.95	147.14	20.58	-986.37	150.07	68.52	-1261.6	-22.65	16.39	-1275.55	-9.49	30.68	-1380.28	-26.06	133.39	-1345.18	-33.71	169.77	-982.89	72.44	1200.46	0	0	0	-955.25	49.27	1555.8	-949.96	153.56	1545.82	-1111.53	47.51	1581.69	-1112.44	156.4	1570.27	339.3	1551.21	66.69	-221.69	1701.69	72.02	178.56
4.93	-793.13	106.57	34.83	-822.61	104	35.79	-982.48	147.83	20.9	-985.85	150.42	68.75	-1260.17	-22.59	15.31	-1273.02	-9.3	31.08	-1370.33	-24.37	141.45	-1334.9	-30.64	175.34	-975.9	72.96	1200.59	0	0	0	-949.24	50.87	1556.56	-943.86	154.73	1546.37	-1105.77	49.62	1582.22	-1106.56	157.96	1570.59	338.49	1550.85	66.67	-223.98	1702.15	71.51	178.36
4.94	-794.77	107.1	33.79	-821.68	103.71	35.09	-982.63	147.34	20.79	-985.92	149.57	68.29	-1255.94	-22.88	14.12	-1268.56	-8.95	31.81	-1360.14	-21.98	149.33	-1322.67	-29.4	181.62	-971.42	73.87	1200.81	0	0	0	-944.19	52.27	1557.13	-937.59	156.32	1546.79	-1100.09	51.55	1582.46	-1100.57	159.67	1570.88	337.78	1550.1	66.9	-223.84	1703.92	71.25	178.28
4.95	-791.23	106.26	34.16	-819.74	102.88	35.17	-982.71	146.86	20.6	-985.06	150.52	68.63	-1251.04	-23.54	13.08	-1260.85	-9.62	33.37	-1348.99	-20.14	157.08	-1310.04	-28.2	187.63	-964.64	74.72	1200.81	0	0	0	-938.38	53.27	1557.59	-931.39	157.6	1547.1	-1093.88	52.5	1582.62	-1095.09	160.81	1571.03	340.02	1548.93	67.61	-222.8	1703.44	71.62	178.72
4.96	-792.4	106.03	33.01	-821.75	103.1	33.93	-982.48	146.91	20.65	-984.8	150.2	68.56	-1243.92	-23.92	12.4	-1254.49	-10.76	34	-1338.92	-16.87	164.43	-1297.33	-26.48	193.31	-960.07	75.4	1200.84	0	0	0	-931.88	54.64	1557.93	-925.32	158.96	1547.3	-1087.77	53.87	1583.02	-1088.66	163.18	1571.14	340.27	1549.11	67.57	-221.63	1703.6	71.61	178.55
4.97	-790.16	106.16	33.3	-820.61	103.06	33.33	-982.52	146.7	20.71	-984.51	149.66	68.46	-1241.25	-25.02	9.22	-1245.6	-11.66	35.32	-1329.99	-14.33	171.18	-1284.68	-23.83	198.49	-952.81	76.33	1201	0	0	0	-927.61	55.86	1558.34	-919.51	159.93	1547.45	-1082.52	56.12	1583.33	-1082.9	164.01	1571.21	338.77	1549.35	67.24	-223.21	1703.19	71.54	178.23
4.98	-792.17	105.14	31.43	-818.86	102.62	32.48	-982.08	146.75	20.96	-983.88	149.2	68.34	-1232.09	-26.88	10	-1238.27	-13.21	36.3	-1315.99	-13.59	177.39	-1271.24	-22.07	203.23	-947.27	77.01	1201.21	0	0	0	-921.65	56.83	1558.58	-913.88	160.67	1547.44	-1076.99	57.73	1583.66	-1076.83	166.16	1571.24	339.52	1550.41	67.17	-225.14	1703.19	71.3	178.91
4.99	-795.01	104.65	29.47	-818.95	102.27	31.59	-981.85	146.75	21.12	-983.31	148.58	68.27	-1221.32	-28.41	13.28	-1227.92	-15.24	38.89	-1300.44	-11.16	181.87	-1258.41	-19.94	206.6	-944.5	77.92	1201.34	0	0	0	-916.51	58.02	1558.72	-907.97	161.89	1547.42	-1070.59	58.57	1584.03	-1071.45	166.41	1571.59	340.54	1548.97	67.87	-219.89	1701.79	72.36	178.65
5	-791.23	104.62	29.52	-819.86	102.12	30.38	-981.58	146.25	21.27	-981.8	149.08	68.77	-1209.79	-31.96	16.27	-1215.13	-18.11	41.57	-1286.59	-9.15	185.4	-1244.59	-19	210.27	-940.15	78.19	1201.53	0	0	0	-909.86	59.1	1558.79	-902.12	163.05	1547.34	-1064.62	60.29	1584.42	-1065.49	168.19	1571.64	337.63	1550.21	66.83	-221.1	1702.45	71.87	177.82
5.01	-791.96	103.73	28.25	-817.15	101.25	30.16	-981.33	145.92	21.39	-981.23	147.63	68.49	-1197	-36.94	18.95	-1201.06	-20.43	44.51	-1273.71	-6.13	186.89	-1231.92	-16.4	212.59	-933.24	78.77	1201.75	0	0	0	-904.03	59.96	1558.8	-896.31	164.04	1547.23	-1061.56	61.9	1584.69	-1059.19	170.71	1571.64	337.89	1549.5	66.94	-223.24	1702.61	71.38	177.68
5.02	-790.65	103.9	27.76	-817.73	101.36	29.36	-981.75	144.49	21.05	-980.89	146.03	68.26	-1179.43	-40.74	23.19	-1185.32	-23	47.37	-1260.23	-4.8	187.39	-1218.45	-14.82	214.22	-928	79.56	1201.85	0	0	0	-899.51	60.79	1558.87	-890.81	164.8	1547.05	-1059.98	63.34	1584.89	-1053.23	171.85	1571.97	338.47	1549.81	66.99	-225.42	1705.99	70.13	177.82
5.03	-791.57	103.06	26.89	-818.69	101.47	28.77	-981.83	143.81	21.21	-979.96	145.89	68.48	-1160.68	-43.11	27.51	-1167.61	-26.16	49.58	-1246.95	-2.84	186.29	-1204.75	-13.28	214.94	-922.66	80.26	1201.98	0	0	0	-893.41	61.61	1558.82	-885.28	165.41	1546.91	-1058.47	64.59	1585.09	-1048.22	171.79	1572.08	339.49	1550.18	67.1	-225.91	1705.19	70.25	177.42
5.04	-792.45	102.78	26.42	-816.26	100.77	28.89	-981.58	143.7	21.44	-979.53	145.32	68.58	-1143.6	-46.18	29.93	-1150.66	-29.6	50.48	-1232.06	-2.64	184.71	-1189.96	-13.19	214.91	-919.3	80.27	1202.23	0	0	0	-888.25	62.35	1558.71	-879.7	166.11	1546.78	-1055.62	65.61	1585.33	-1042.39	172.87	1572.45	337.97	1549.74	66.73	-225.31	1704.27	70.73	177.98
5.05	-790.97	102.84	26.6	-818.55	100.54	28.43	-981.34	144.03	21.91	-979.42	144.7	68.42	-1123.13	-49.42	31.51	-1131.34	-32.28	51.32	-1217.04	-2.44	182.01	-1176.06	-12.1	213.29	-914.15	81.04	1202.45	0	0	0	-882.52	62.81	1558.69	-874.16	166.61	1546.72	-1050.01	66.34	1585.67	-1036.21	174.88	1572.79	337.53	1549.95	66.77	-224.51	1704.71	70.64	178.76
5.06	-790.44	103.39	26.86	-815.27	100.48	28.74	-981.14	144.04	22.15	-979.02	144.93	68.72	-1107.15	-52.9	31.44	-1114.46	-34.44	50.82	-1202.66	-1.58	177.88	-1162.33	-10.97	210.8	-910.06	81.31	1202.67	0	0	0	-878.12	63.15	1558.65	-868.65	167.27	1546.68	-1040.23	66.76	1586.15	-1032.05	173.91	1573.33	338.05	1550.15	66.7	-221.78	1703.86	71.42	178.93
5.07	-790.09	102.35	26.53	-818.39	100.87	28.09	-981.23	143.79	22.26	-979.25	143.94	68.37	-1080.62	-55.85	33.4	-1092.29	-36.5	51.12	-1187.81	-1.15	172.65	-1147.73	-11.13	207.92	-902.17	81.76	1203.18	0	0	0	-872.07	63.71	1558.53	-862.97	168.08	1546.65	-1026.7	66.24	1586.77	-1026.09	175.16	1573.87	337.69	1550.96	66.49	-221.31	1703.14	71.53	179.04
5.08	-789.81	102.44	26.81	-817.17	100.88	28.02	-981.19	143.66	22.4	-979.12	143.73	68.59	-1058.79	-58.44	34.17	-1070.28	-38.79	50.94	-1171.05	-3.38	167.54	-1133.74	-9.69	203.39	-897.27	82.17	1203.55	0	0	0	-868.24	63.91	1558.52	-858.01	167.81	1546.71	-1021.86	67.66	1586.97	-1020.65	175.61	1574.43	336.6	1550.27	66.42	-221.67	1702.21	72.01	178.57
5.09	-788.82	103.09	27.2	-816.6	100.8	28.48	-981.39	143.11	22.27	-979.24	143.32	68.62	-1036.23	-60.83	34.72	-1046.8	-41.18	50.84	-1154.57	-4.63	161.21	-1118.65	-10.08	198.58	-891.83	82.58	1203.84	0	0	0	-862.16	64.1	1558.45	-856.21	168.47	1546.74	-1016.62	67.53	1587.31	-1015.71	175.68	1574.69	337.07	1550.96	66.33	-221.12	1702.21	72.24	178.35
5.1	-787.03	102.44	27.47	-816.82	100.78	28.13	-981.48	142.71	22.27	-979.3	142.82	68.47	-1010.13	-63.34	35.05	-1025.52	-43.26	49.66	-1136.88	-6.73	154.51	-1103.49	-10.19	192.98	-887.61	82.93	1204.21	0	0	0	-858.23	64.29	1558.48	-849.22	168.94	1546.65	-1011.09	67.1	1587.47	-1011.05	175.44	1575.2	339.09	1549.72	67.16	-225.99	1704.28	70.7	178.63
5.11	-786.28	102.77	28.01	-815.52	100.65	28.45	-981.46	142.47	22.38	-979.03	142.94	68.63	-987.74	-65.31	34.59	-1001.03	-45.9	48.78	-1119.48	-8.11	146.92	-1088.39	-10.55	186.65	-882.97	83.79	1204.49	0	0	0	-851.66	64.23	1558.45	-842.71	168.37	1547.13	-1007.2	69.44	1587.68	-1005.33	176.34	1575.51	339.5	1549.95	67.27	-225.08	1703.7	71.13	178.74
5.12	-786.59	103.69	27.58	-817.09	100.62	28.16	-981.28	142.52	22.6	-979.15	142.46	68.43	-962.16	-66.94	34.21	-978.62	-47.65	47	-1102.14	-8.97	138.54	-1072.07	-12.19	180.12	-878.22	85.02	1204.79	0	0	0	-846.64	64.41	1558.5	-837.27	168.58	1547.34	-1002.26	69.84	1587.91	-1000.49	176.04	1575.9	338.01	1549.81	67.02	-222.45	1703.22	71.84	178.19
5.13	-786.81	101.89	27.94	-816.98	101.1	28	-981.05	142.81	22.94	-978.69	142.78	68.61	-939.62	-68.49	32.76	-955.61	-49.61	44.97	-1083.37	-11.43	130.62	-1055.46	-13.66	172.94	-873.87	85.63	1204.95	0	0	0	-842.35	64.55	1558.66	-834.74	169.49	1547.35	-996.76	69.07	1587.99	-995.11	176.36	1576.16	339.62	1550.55	67.12	-221.8	1704.13	71.55	178.88
5.14	-786.94	102.33	27.83	-815.45	100.82	28.61	-980.87	142.67	23.16	-978.72	142.05	68.49	-916.72	-70.32	31.41	-933.13	-51.9	42.88	-1065.65	-11.45	121.26	-1038.2	-15.29	165.48	-869.04	86.06	1205.18	0	0	0	-837.54	64.63	1558.83	-830.59	169.56	1547.61	-990.89	67.82	1588.11	-989.92	176.87	1576.28	340.26	1550.31	67.07	-220.1	1703.09	71.89	178.25
5.15	-789.9	102.33	27.25	-816.71	100.66	28.37	-980.82	142.43	23.28	-978.18	142.42	68.84	-894.28	-72.12	30.13	-910.08	-53.33	40.95	-1046.83	-12.53	111.9	-1020.84	-17.04	158.14	-864.98	86.57	1205.4	0	0	0	-832.23	64.7	1558.98	-823.76	169.34	1547.87	-986.06	68.22	1588.21	-985.16	176.8	1576.56	339.33	1550.18	66.98	-223.37	1703.88	71.38	177.97
5.16	-780.51	102.07	29.8	-815.43	100.57	28.81	-981.26	141.83	23.14	-978.51	141.3	68.56	-870.29	-73.44	29.65	-887.76	-54.95	39.29	-1026.95	-14.79	103.26	-1003.46	-18.42	150.66	-858.87	86.86	1205.47	0	0	0	-827.35	64.79	1559.15	-819.88	169.13	1548.13	-982.15	70.01	1588.08	-979.68	177.86	1576.65	338.41	1549.23	67.08	-223.77	1703.83	71.22	178.53
5.17	-785.22	101.54	29.17	-814.66	100.94	29.39	-980.93	142.2	23.57	-978.09	141.62	68.89	-846.72	-74.98	29.46	-864.29	-55.92	38.38	-1007.65	-15.82	94.4	-986.04	-19.57	143.12	-853.18	87	1205.34	0	0	0	-822.66	64.68	1559.31	-814.07	169.35	1548.2	-977.48	70.44	1588.07	-974.41	178.2	1576.65	337.74	1549.89	66.91	-223.55	1703.62	71.55	178.71
5.18	-785.38	101.32	29.44	-815.19	100.81	29.61	-981.36	141.4	23.34	-977.83	141.62	68.99	-824.6	-75.51	29.37	-842.37	-56.78	37.45	-987.46	-17.73	86.1	-967.83	-21.15	136.21	-850.56	87.28	1205.24	0	0	0	-816.74	64.64	1559.46	-809.66	169.28	1548.68	-972.34	70.64	1588.05	-968.61	179.88	1576.45	338.48	1549.74	66.93	-223.7	1703.72	71.2	179.27
5.19	-785.11	100.8	29.96	-815.67	101.07	29.82	-980.86	142.08	23.83	-977.39	141.96	69.19	-800.02	-75.44	30.53	-818.98	-57.01	37.54	-966.92	-19.61	78.36	-949.57	-22.87	129.42	-844.22	88.16	1204.93	0	0	0	-812.15	64.49	1559.6	-804.73	169.21	1548.66	-967.73	71.32	1587.97	-964.81	177.79	1576.38	338.86	1550.57	66.59	-220.59	1701.64	72.33	178.53
5.2	-785.43	107.51	33.89	-814.38	101.57	30.68	-981.35	141.04	23.53	-977.49	141.33	69.1	-776.35	-74.89	31.87	-795.21	-57.01	38.29	-946.44	-21.38	70.94	-931.42	-24.42	122.95	-838.8	88.2	1204.76	0	0	0	-807.69	64.54	1559.74	-800.28	169.32	1548.8	-962.44	70.68	1587.87	-960.03	177.51	1576.48	337.64	1550.25	66.63	-223.11	1702.84	71.52	178.29
5.21	-784.78	108.06	34.96	-813.97	102.32	31.83	-981.07	141.38	23.87	-977.42	140.91	69.02	-751.74	-74.61	33.9	-771.58	-56.77	39.4	-925.27	-23.95	64.59	-913.4	-25.66	116.67	-834.18	88.41	1204.4	0	0	0	-801.76	64.36	1559.8	-795.18	168.89	1549.07	-956.88	70.07	1587.78	-954.31	178.53	1576.33	337.81	1551.7	66.35	-222.98	1704.78	71.05	178.37
5.22	-785.84	100.26	29.64	-812.83	102.07	32.73	-980.98	141.47	24.05	-976.81	141.67	69.4	-730.34	-74.04	35.39	-749.44	-56.55	40.2	-904.57	-25.44	58.18	-895.27	-26.4	110.65	-829.38	88.98	1204.27	0	0	0	-796.73	64.29	1559.8	-790.79	169	1549.01	-951.94	70.48	1587.6	-948.93	179.17	1576.1	338.76	1550.6	66.77	-221.16	1704.1	71.33	178.75
5.23	-789.48	100.26	28.6	-812.84	102.24	32.87	-980.99	141.4	24.02	-977.07	140.74	69.12	-707.52	-73.26	37.78	-726.61	-55.91	41.94	-883.86	-26.96	52.48	-876.94	-27.65	105.43	-826.62	89.32	1204.03	0	0	0	-791.81	64.15	1559.79	-784.54	168.73	1548.95	-947.2	70.58	1587.44	-944.41	177.96	1576.12	339.3	1551.04	67.03	-221.97	1702.49	71.85	178.32
5.24	-788.09	100.19	28.75	-811.16	102.63	33.5	-981.18	140.88	23.81	-976.52	141.25	69.38	-685.2	-72.26	39.99	-704.86	-55.17	43.42	-862.72	-29.53	48.14	-858.11	-29.29	100.91	-819.85	89.55	1203.79	0	0	0	-786.47	63.91	1559.68	-778.72	168.64	1548.9	-941.26	69.07	1587.26	-938.87	178.49	1575.94	338.35	1551.14	66.71	-224.85	1703.89	71.05	178.24
5.25	-785.45	100.92	28.62	-811.03	103.43	35.64	-981.32	140.74	23.9	-976.78	140.72	69.17	-663.76	-71.59	42.22	-684.29	-54.43	44.81	-841.91	-31.12	44.01	-839.51	-30.38	96.79	-815.58	89.86	1203.36	0	0	0	-781.64	63.77	1559.61	-774.02	168.4	1549.14	-936.11	69.02	1587.05	-933.66	178.41	1575.84	336.6	1550.55	66.55	-221.77	1702.95	71.82	178.29
5.26	-769.64	116.03	45.5	-807.66	105.59	35.99	-980.89	141.34	24.19	-976.37	140.9	69.34	-644.62	-70.28	43.57	-663.27	-53.26	46.31	-821.3	-32.48	40.7	-820.54	-31.71	93.51	-808.44	89.83	1203.09	0	0	0	-776.58	63.49	1559.46	-768.55	168.24	1548.96	-931.46	69.55	1586.79	-928.78	177.25	1575.6	337.66	1551.04	66.47	-222.28	1702.11	72.02	178.29
5.27	-772.6	113.92	41.79	-809.13	105.8	34.61	-980.97	141.09	24.15	-976.62	140.61	69.25	-622.16	-69.19	46.43	-642.88	-52.22	48.06	-801.18	-33.22	37.95	-802.17	-32.18	90.5	-803.23	89.99	1202.68	0	0	0	-770.78	63.35	1559.33	-764.61	168.1	1548.93	-926.18	69.68	1586.35	-923.83	176.23	1575.5	337.07	1550.5	66.49	-223.2	1702.89	71.74	178.57
5.28	-766.65	114.27	41.32	-810.37	105.79	33.51	-981.38	140.43	23.94	-976.49	140.64	69.35	-601.12	-67.16	49.64	-622.26	-51.15	50.62	-780.95	-34.27	36.14	-783.98	-32.9	88.28	-800.72	89.98	1202.14	0	0	0	-766.18	63.1	1559.17	-758.99	167.93	1548.82	-920.27	68.45	1586	-918.4	176.21	1575.09	340.29	1550.91	67.05	-222.51	1702.59	71.68	178.89
5.29	-767.67	113.4	38.98	-811.14	105.41	32.25	-981.11	140.76	24.13	-976.18	141.18	69.58	-582.48	-65.65	53.13	-603	-50.01	53.83	-761.84	-33.52	34.05	-766.15	-33.54	86.76	-794.92	89.89	1201.53	0	0	0	-760.27	62.83	1558.84	-754.95	167.69	1548.62	-914.95	67.94	1585.64	-912.99	175.65	1574.73	337.16	1551.68	66.19	-224.29	1704.45	71.14	178.85
5.3	-774.59	111.42	35.24	-814.13	104.6	30.71	-981.11	140.98	24.22	-975.97	141.45	69.83	-563.14	-63.67	58.41	-584.03	-48.03	58.25	-742.16	-33.72	33.11	-749.07	-33.12	85.36	-790.28	89.68	1200.99	0	0	0	-754.63	62.33	1558.59	-749.54	167.61	1548.47	-910.19	68.48	1585.09	-907.01	176.54	1574.15	338.71	1550.47	66.94	-223.06	1703.51	71.51	178.74
5.31	-780.19	109.7	32.37	-815.84	101.98	28.87	-981.73	139.91	23.8	-975.96	141.25	69.68	-544.98	-60.85	63.87	-565.08	-45.6	63.5	-723.38	-33.6	32.72	-732.3	-33.34	84.91	-784.48	89.91	1200.27	0	0	0	-749.52	62.23	1558.27	-741.69	167.51	1548.17	-903.98	67.04	1584.62	-901.79	175.44	1573.78	338.11	1550.54	66.81	-224.01	1703.67	71.43	178.45
5.32	-787.12	105.23	28.06	-814.04	101.84	28.95	-981.14	141.02	24.26	-976.39	140.76	69.62	-528.04	-57.89	69.46	-546.22	-43.04	68.98	-705.59	-33.12	32.58	-715.95	-33.79	84.97	-778.43	90.31	1199.56	0	0	0	-743.5	61.82	1557.82	-737.23	167.22	1548	-898.82	67.06	1583.98	-895.78	175.9	1573.23	337.19	1550.61	66.61	-223.8	1703.4	71.58	177.11
5.33	-786.94	104.47	27.61	-815.9	101.77	28.72	-981.19	140.85	24.24	-976.28	140.9	69.56	-511.91	-54.59	75.07	-531.31	-41.87	72.76	-688.07	-33.39	33.28	-700.36	-34.6	85.51	-771.35	89.9	1198.82	0	0	0	-737.97	61.52	1557.37	-728.55	166.09	1547.83	-892.97	65.92	1583.44	-890.81	174.61	1572.81	338.07	1550.96	66.55	-221.9	1702.7	71.78	178.14
5.34	-789.46	104.18	26.91	-815.66	101.65	28.52	-981.37	140.42	24.02	-975.43	142.12	70.1	-494.27	-50.79	80.62	-515.75	-38.89	77.31	-671.96	-33.45	34.21	-685.51	-34.94	86.13	-767.77	90.08	1198	0	0	0	-731.97	60.92	1556.93	-722.17	165.43	1547.52	-886.74	64.12	1582.7	-885.52	173.51	1572.23	337.86	1551.01	66.56	-222.85	1703.11	71.6	177.99
5.35	-789.76	103.89	26.59	-817.41	101.08	28.13	-981.18	141.05	24.49	-975.57	141.38	69.88	-478.87	-46.58	84.99	-500.95	-36.02	81.41	-656.44	-34.1	35.51	-670.97	-35.85	87.23	-762.78	89.78	1197.11	0	0	0	-726.47	60.34	1556.4	-716.41	165.22	1547.12	-880.92	63.37	1582.06	-879.83	173.02	1571.93	336.95	1549.29	66.86	-224	1704.43	70.99	178.73
5.36	-789.56	104.5	26.7	-817.16	101.25	28.14	-980.94	141.31	24.51	-975.47	141.61	70.03	-464.83	-42.74	88.42	-486.75	-32.37	84.93	-642.15	-34.97	37.02	-657.64	-36.4	88.31	-757.11	89.75	1196.28	0	0	0	-720.66	59.9	1555.86	-712.07	165.13	1546.53	-875.31	62.67	1581.37	-873.88	172.57	1571.23	339.29	1550.11	67.03	-221.72	1703.55	71.58	179.28
5.37	-791.24	103.92	26.53	-817.47	101.48	28.11	-981.07	141.02	24.45	-975.63	141.04	69.82	-453.44	-39.13	91.04	-473.67	-29.19	87.39	-628.42	-35.68	38.64	-644.9	-37.37	89.65	-751.14	89.66	1195.37	0	0	0	-714.94	59.25	1555.2	-705.48	164.14	1546.1	-869.99	62.58	1580.76	-867.85	172.34	1570.61	339.53	1549.74	67.26	-222.41	1703.57	71.48	178.67
5.38	-788.17	104.54	27.06	-816.95	100.76	27.62	-981.27	140.93	24.45	-975.08	141.58	70.13	-439.46	-35.56	93.82	-461.68	-26.26	89.67	-615.81	-36.4	40.13	-632.97	-38.16	90.77	-745.67	89.49	1194.38	0	0	0	-709.88	58.56	1554.59	-699.43	163.45	1545.61	-864.02	61.51	1580	-862.9	169.84	1570.11	339.15	1549.01	67.53	-222.04	1703.82	71.72	177.91
5.39	-787.63	104.29	27.37	-818.33	100.42	27.12	-981.31	140.82	24.41	-974.78	141.97	70.35	-428.15	-32.3	96.23	-451.01	-23.77	91.87	-604.24	-36.79	40.98	-622.14	-38.84	91.72	-740.37	89.19	1193.46	0	0	0	-703.05	57.84	1553.85	-693.62	163.08	1545.17	-858.17	60.62	1579.18	-856.47	170.02	1569.44	338.11	1551.16	66.63	-222.39	1703.58	71.8	178.33
5.4	-789.59	103.95	26.87	-816.89	101.1	27.38	-981.4	140.4	24.26	-974.8	141.87	70.34	-420.25	-29.67	98.66	-441.51	-21.83	94.66	-593.78	-37.5	41.55	-612.38	-39.61	92.28	-735.41	88.9	1192.52	0	0	0	-696.34	57.17	1553.21	-687.86	162.34	1544.61	-852.05	58.96	1578.41	-851.05	168.34	1568.73	339.38	1550.31	66.99	-222.98	1703.39	71.6	178.63
5.41	-788.34	104.17	26.76	-820.03	101.2	26.47	-981.18	140.99	24.55	-974.37	142.61	70.8	-409.83	-28.06	101.9	-433.19	-20.16	97.24	-584.65	-37.65	41.57	-603.94	-40.11	92.47	-729.8	88.68	1191.65	0	0	0	-690.42	56.2	1552.51	-682.05	161.56	1544.1	-846.28	58.14	1577.62	-845.59	166.51	1568.21	338.94	1550.27	66.79	-223.4	1704.2	71.52	178.18
5.42	-790.19	103.74	26.35	-817.85	101.42	26.75	-981.49	140.3	24.3	-974.93	141.77	70.59	-403.93	-26.3	103.84	-425.84	-18.72	99.34	-576.58	-38.14	41.61	-596.71	-39.93	92.22	-724.36	88.38	1190.53	0	0	0	-685.17	55.26	1551.95	-676.22	160.73	1543.64	-840.51	57.49	1576.79	-839.23	167.07	1567.52	337.87	1550.59	66.65	-224.98	1703.98	71.14	178.11
5.43	-788.62	103.89	27.28	-817.47	101.3	27.03	-981.4	140.69	24.5	-974.35	142.98	71.33	-397.34	-25.33	104.63	-419.44	-18.23	100.2	-569.37	-39.19	41.79	-590.06	-40.8	92.17	-718.91	88.12	1189.57	0	0	0	-678.76	54.37	1551.3	-670.58	159.37	1543.32	-834.15	55.64	1575.96	-833.6	165.68	1566.87	338.25	1549.64	67.07	-225.08	1704.14	70.95	178.72
5.44	-788.57	104.74	27.12	-818.25	101.4	26.65	-981.27	140.89	24.61	-974.76	142.65	71.41	-389.49	-24.52	104.7	-414.02	-18.13	99.47	-563.98	-38.99	41.08	-584.19	-41.46	91.88	-713.98	87.21	1188.66	0	0	0	-672.25	53.4	1550.63	-664.69	158.41	1542.83	-828.13	54.39	1575.2	-827.79	164.4	1566.26	336.82	1550.46	66.54	-223.48	1704.35	71.36	179.16
5.45	-790.79	104.68	26.76	-816.83	101.4	27.12	-981	141.64	25.06	-974.69	143.35	72.05	-386.78	-24.84	102.62	-409.27	-17.98	97.95	-559.45	-39.38	40.16	-579.64	-41.21	90.86	-706.36	85.54	1187.63	0	0	0	-666.71	52.41	1550.04	-658.63	157.9	1542.32	-822.38	53.55	1574.4	-821.46	163.82	1565.72	337.46	1551.43	66.41	-224.69	1704.76	71.1	178.91
5.46	-790.88	104.51	26.53	-820.25	101.98	26.2	-981.2	141.09	25.07	-974.98	143.14	72.38	-381.7	-25.27	100.34	-405.57	-18.34	95.56	-556.02	-39.69	39.06	-575.77	-41.6	89.81	-699.97	84.54	1186.64	0	0	0	-660.34	51.42	1549.41	-652.56	157.43	1541.79	-816.27	52.11	1573.67	-815.84	162.07	1565.19	338.57	1550.66	66.8	-223.1	1703.18	71.76	178.22
5.47	-788.14	104.71	27.16	-819.05	102.18	26.24	-980.98	141.32	25.56	-974.61	144.11	73.36	-379.58	-25.98	97.32	-402.77	-18.61	92.55	-553.73	-39.7	37.37	-572.75	-42.12	88.47	-694.4	84.32	1186.03	0	0	0	-654.47	50.29	1548.76	-646.84	155.92	1541.41	-809.91	50.53	1572.88	-809.63	160.97	1564.56	338.56	1548.9	67.37	-223.36	1701.32	72.2	178.13
5.48	-789.78	104.6	26.84	-817.29	102.08	26.55	-980.7	141.62	26.22	-974.57	143.84	73.92	-378.15	-27.46	93.76	-400.76	-19.48	89.56	-552.73	-38.54	34.86	-570.93	-41.88	86.59	-689.65	83.58	1185.32	0	0	0	-648.4	49.07	1548.09	-641.02	154.71	1540.95	-803.86	49.32	1572.16	-804.04	158.99	1563.98	339.55	1550.02	67.18	-224.84	1703.19	71.26	177.92
5.49	-788.8	104.99	27.46	-820.11	102.67	25.53	-980.39	141.53	27.01	-973.94	144.27	74.89	-377.38	-29.12	90.07	-399.77	-20.34	86.03	-552.41	-38.15	32.59	-569.85	-41.49	84.48	-682.52	83.13	1184.84	0	0	0	-640.8	47.81	1547.4	-635.19	153.45	1540.42	-797.83	47.78	1571.48	-798.03	158.29	1563.53	338.47	1549.5	67.18	-224.93	1703.13	71.4	177.88
5.5	-789.28	104.83	27.06	-817.27	102.93	26.13	-979.96	141.69	28	-973.87	143.84	75.51	-377.05	-30.09	86.13	-399.61	-21.12	82.23	-552.75	-37.95	30.3	-569.84	-40.68	81.88	-675.15	82.37	1184.32	0	0	0	-635.24	46.43	1546.73	-629.27	152.25	1539.9	-791.91	46.37	1570.84	-792.06	156.82	1562.93	339.01	1549.94	67.13	-222.51	1702.6	71.82	178.82
5.51	-790.57	105.35	26.86	-814.57	102.24	26.89	-979.92	141.01	28.75	-973.4	143.96	76.66	-374.93	-30.62	82.47	-399.72	-22.23	78.06	-553.5	-37.67	29.22	-569.78	-40.9	79.87	-670.38	81.44	1183.9	0	0	0	-629.88	45.26	1546.09	-623.48	151.01	1539.32	-786.01	44.99	1570.31	-786.36	154.72	1562.62	338.39	1549.64	67.15	-223.66	1702.64	71.68	178.78
5.52	-789.44	105.22	27.19	-818.47	102.92	25.74	-979.53	141.49	29.99	-973.03	143.55	77.56	-375.82	-31.71	78.7	-399.51	-22.48	74.59	-554.22	-37.21	27.84	-570.32	-40.06	77.39	-665.4	81.1	1183.51	0	0	0	-624.12	43.99	1545.45	-617.51	149.98	1538.75	-779.67	42.89	1569.82	-780.65	152.99	1562.02	337.54	1550.27	66.76	-222.43	1702.7	71.76	178.68
5.53	-786.52	105.11	27.81	-817.72	102.91	25.71	-979.73	140.46	30.58	-972.56	143.48	78.61	-377.54	-32.96	74.83	-398.67	-23.63	71.46	-553.47	-37.06	27.29	-569.41	-39.49	75.58	-657.57	80.31	1183.17	0	0	0	-617.73	42.89	1544.93	-611.77	148.48	1538.17	-773.81	41.44	1569.35	-774.75	152.26	1561.53	338.07	1550.19	66.81	-223.85	1703.92	71.14	178.91
5.54	-789.63	104.95	27.03	-818.96	102.88	25.7	-979.67	139.85	31.63	-971.51	144.36	80.38	-372.16	-33.21	71.17	-396.3	-23.54	67.8	-551.99	-36.41	27.13	-566.86	-38.73	74.38	-652.06	79.06	1182.87	0	0	0	-612.13	41.35	1544.43	-605.91	147.31	1537.7	-767.46	39.21	1569.07	-769.02	150.44	1561.26	339.26	1549.08	67.3	-224.8	1704.42	71.05	178.92
5.55	-790.45	105.11	27.06	-820.66	102.91	25.13	-979.01	140.46	33.24	-970.66	144.83	82.04	-370.77	-32.86	64	-392.76	-21.25	62.79	-550.48	-36.41	27.35	-562.91	-38.7	73.88	-644.34	78.31	1182.66	0	0	0	-605.39	39.96	1544.07	-600.08	146.1	1537.46	-761.53	37.87	1569.04	-763.35	148.19	1561.17	339.94	1549.71	67.4	-223.9	1703.76	71.5	178.84
5.56	-788.13	104.78	27.5	-817.35	103.24	25.71	-978.64	140.33	34.95	-970.19	144.36	83.45	-367.51	-31.51	56.47	-389.77	-19.98	56.41	-549.23	-35.95	27.2	-559.53	-39.21	73.49	-637.46	77.11	1182.69	0	0	0	-599.66	38.53	1544.04	-594.35	144.61	1537.41	-755.11	35.37	1569.2	-757.79	145.67	1561.46	339.13	1549.98	67.34	-220.31	1701.85	72.36	178.41
5.57	-789.09	105	27.18	-815.74	103.48	25.95	-977.91	140.53	36.84	-968.95	144.79	85.57	-364.13	-29.62	50.27	-387.86	-18.66	50.83	-547.99	-35.97	27.1	-556.97	-39.61	72.86	-632.68	76.42	1182.87	0	0	0	-593.7	36.92	1544.18	-588.43	143.5	1537.54	-749.07	33.63	1569.65	-751.84	143.68	1562.1	338	1549.99	67.02	-222.87	1703.52	71.28	178.2
5.58	-789.32	105.22	26.95	-814.98	103.23	26.13	-977.1	140.97	39.18	-968.31	143.96	87.42	-363.26	-28.74	44.62	-386.57	-17.39	46.23	-547.02	-36.07	26.87	-554.76	-40.38	72.5	-626.08	75.65	1183.31	0	0	0	-587.01	35.41	1544.46	-582.86	141.48	1537.92	-742.48	30.61	1570.11	-745.79	141.71	1562.69	336.69	1551.21	66.33	-222.42	1702.61	71.82	178.45
5.59	-790.96	105.24	26.93	-817.21	103.46	25.5	-976.66	140.42	41.22	-967.17	143.74	89.85	-359.29	-27.67	40.91	-384.53	-16.56	42.74	-546.24	-36.81	27.07	-552.99	-41.31	72.39	-620.43	74.79	1183.94	0	0	0	-580.36	33.48	1544.84	-577.18	139.57	1538.6	-736.19	27.92	1570.66	-740.21	138.81	1563.5	337.06	1551.51	66.33	-223.03	1702.27	71.8	179.3
5.6	-789.89	105.97	26.94	-818.77	103.78	24.73	-975.37	141.37	44.14	-964.85	145.02	92.94	-358.72	-27.23	38.95	-383.64	-15.87	40.72	-545.95	-36.71	26.9	-552.1	-41.39	72.06	-613.73	74.11	1185.01	0	0	0	-574.49	31.87	1545.5	-571.53	137.9	1539.43	-730.23	25.96	1571.37	-734.42	136.91	1564.32	338.39	1551.16	66.62	-223.41	1701.96	71.97	179.95
5.61	-788.97	105.23	27.38	-817.17	103.36	25.47	-974.79	140.67	46.51	-963.35	144.88	95.71	-361.34	-26.96	37.04	-383.55	-15.67	39.8	-545.84	-36.79	26.74	-551.51	-42.11	72.19	-608.41	73.04	1186.32	0	0	0	-567.97	30.03	1546.31	-565.77	136	1540.57	-723.89	23.37	1572.23	-728.38	134.83	1565.43	337.86	1551.31	66.39	-223.71	1702.15	71.85	178.68
5.62	-786.86	105.68	27.5	-820.55	103.58	24.7	-972.79	142.37	50.12	-960.84	145.92	99.18	-362.02	-26.85	35.9	-382.78	-15.57	39.05	-545.43	-37.8	27.14	-551.25	-42.42	72.14	-603.24	71.45	1187.78	0	0	0	-562.06	28.29	1547.33	-560.02	133.99	1541.89	-717.73	20.73	1573.32	-723.6	130.82	1567.2	338.28	1551.04	66.78	-222.27	1702.56	72.11	178.23
5.63	-788.23	105.35	27.31	-819.08	103.43	24.97	-971.45	142.42	53.32	-958.1	146.71	102.77	-358.75	-26.43	36.08	-382.25	-15.25	38.51	-545.49	-37.76	26.89	-551.22	-42.51	72.17	-596.35	70.46	1189.48	0	0	0	-556.09	26.38	1548.46	-557.02	132.49	1543.21	-711.85	18.79	1574.6	-717.53	129.02	1568.71	339.18	1550.86	66.95	-221.37	1703.56	71.75	178.79
5.64	-791.02	106.04	26.63	-815.49	103.63	25.73	-969.46	143.27	57.07	-955.03	147.66	106.85	-359.14	-26.37	35.55	-382.44	-15.27	38.11	-545.63	-37.78	26.75	-550.87	-43.41	72.59	-589.41	69.19	1191.34	0	0	0	-550.51	24.47	1549.64	-551.86	130.7	1544.66	-705.69	16.1	1575.81	-711.59	127.17	1570.05	337.53	1551.14	66.62	-220.29	1702.5	72	179
5.65	-786.52	106.09	27.6	-813.66	103.8	25.99	-967.35	144.23	61.18	-952.02	147.71	110.71	-358.34	-26.29	35.17	-383.31	-15.14	37.29	-545.68	-37.88	26.57	-550.88	-43.23	72.43	-582.84	67.87	1193.32	0	0	0	-544.9	22.64	1550.8	-548.32	128.53	1546.23	-699.63	13.62	1576.98	-706.27	123.55	1571.75	337.74	1552.08	66.32	-223.44	1704.45	71.24	178.72
5.66	-785.36	105.63	27.82	-816.22	103.75	25.32	-964.88	144.76	65.37	-948.45	148.23	114.71	-358.54	-26	34.52	-383.63	-14.97	36.56	-545.68	-37.94	26.47	-550.56	-43.75	72.64	-576.58	66.31	1195.33	0	0	0	-538.76	20.76	1551.97	-539.71	126.88	1547.5	-693.87	11.42	1578.18	-700.73	121.1	1573.28	337.21	1550.27	66.71	-221.49	1702.87	72.15	178.71
5.67	-788.21	105.68	26.72	-816.36	104.01	24.96	-962.55	144.67	69.46	-943.89	149.42	119.38	-358.75	-26.25	33.68	-382.46	-14.8	36.02	-545.52	-38.12	26.59	-550.58	-43.39	72.58	-569.71	64.71	1197.32	0	0	0	-533.03	18.93	1553.06	-534.61	124.8	1548.89	-687.9	8.94	1579.24	-695.04	119.01	1574.61	336.77	1550.62	66.57	-222.38	1703.27	71.54	178.94
5.68	-791.36	105.94	25.92	-815.32	103.95	25.1	-959.13	145.34	74.26	-938.94	150.13	123.97	-358.3	-25.58	33.08	-382.97	-14.92	35.1	-545.33	-38.17	26.74	-549.94	-43.65	72.81	-562.49	63.03	1199.12	0	0	0	-527	17.06	1554.12	-528.76	123.42	1550.13	-682.22	6.91	1580.19	-689.39	116.61	1575.86	337.02	1550.67	66.47	-223.58	1703.5	71.4	179.32
5.69	-787.55	106.55	26.66	-812.05	104.03	25.74	-955.41	145.77	79.24	-933.5	150.86	128.55	-360.11	-25.04	32.02	-384.23	-14.9	34.13	-545.18	-37.93	26.86	-549.4	-43.22	72.79	-554.85	61.14	1200.77	0	0	0	-521.24	15.27	1555.05	-525.05	121.29	1551.22	-676.46	4.69	1580.93	-683.94	114.44	1576.86	338.77	1550.58	66.92	-224.82	1704.94	71.11	179.12
5.7	-786.59	106.04	26.4	-812.55	104.3	26.26	-951.22	145.69	84.36	-927.54	151.36	133.17	-359.45	-25.21	31.01	-382.97	-14.79	33.5	-544.93	-37.66	27.06	-548.65	-43.11	72.94	-549.27	59.35	1202.12	0	0	0	-515.9	13.48	1555.92	-520.32	119.63	1552.1	-670.68	2.42	1581.51	-678.55	112.18	1577.46	338.1	1550.74	66.87	-224.43	1705.94	70.88	178.86
5.71	-785.72	106.49	26.42	-810.48	103.85	26.72	-946.58	145.99	89.89	-921.25	151.84	137.74	-359.16	-24.89	29.86	-383.42	-14.53	32.6	-544.37	-37.44	27.41	-547.81	-42.3	72.91	-543.18	57.49	1203.07	0	0	0	-510.37	11.79	1556.66	-512.91	118.03	1552.85	-665.2	0.55	1581.85	-673.42	109.79	1577.78	338.42	1551.32	66.54	-224.7	1703.9	71.33	178.9
5.72	-785.54	106.06	25.72	-811.17	103.48	26.23	-941.33	146.28	95.6	-914.2	152.78	142.52	-358.94	-24.74	28.9	-383.72	-14.24	31.68	-544.19	-36.93	27.62	-547.09	-40.8	72.57	-536.5	55.84	1203.67	0	0	0	-504.68	10.21	1557.38	-509.93	116.48	1553.68	-659.86	-0.88	1581.98	-668.15	108.01	1577.9	339.24	1550.81	66.86	-222.19	1703.54	71.68	178.34
5.73	-785.5	106.91	25.07	-810.65	103.86	26.13	-935.25	147.28	102.16	-906.37	154.14	147.53	-357.46	-24.89	28.72	-381.85	-14.21	31.67	-543.92	-36.1	27.64	-546.34	-39.75	72.41	-530.96	55.1	1203.86	0	0	0	-499.35	8.61	1558.01	-503.33	115.19	1554.28	-654.18	-3.05	1581.98	-663.25	105.36	1578.13	338.85	1550.36	66.92	-223.24	1704.14	71.48	178.78
5.74	-783.33	106.7	24.73	-808.39	103.97	26.8	-929.15	147.14	108.61	-904.61	154.2	150.37	-356.67	-24.67	28.5	-380.99	-13.64	31.52	-543.76	-35.48	27.82	-545.6	-39.23	72.42	-523.17	53.32	1203.81	0	0	0	-493.48	7.16	1558.58	-497.39	113.73	1554.84	-648.83	-4.74	1581.81	-657.45	105.32	1577.62	337.79	1550.31	66.73	-223.1	1704.21	71.29	177.91
5.75	-783.24	108.04	23.95	-806.71	104.57	27.07	-922.31	147.3	115.87	-887.02	154.89	157.76	-356.3	-24.07	28.06	-381.48	-13.8	31.15	-543.52	-35.44	28.1	-544.91	-38.93	72.54	-518.07	51.88	1203.35	0	0	0	-487.63	5.59	1559.16	-492.68	112.02	1555.44	-643.25	-6.6	1581.58	-652.07	103.44	1577.38	338.33	1550.13	67	-224.99	1704.55	70.75	177.72
5.76	-780.16	107.73	23.27	-802.66	105.04	27.72	-914.12	148.92	124.4	-876.29	155.19	164.08	-356.19	-24.18	27.88	-381.51	-13.47	30.85	-543.29	-35.08	28.15	-544.53	-38.06	72.12	-511.3	50.84	1202.83	0	0	0	-482.29	4.23	1559.74	-487.01	110.77	1555.85	-637.75	-8.26	1581.32	-647.18	100.83	1577	339.02	1550.79	66.94	-226.02	1705.5	70.25	177.73
5.77	-779.5	108.41	22.04	-799.6	105.31	28.33	-905.77	149.03	132.87	-869.58	154.85	169.95	-356.45	-24.21	27.62	-380.3	-13.39	30.99	-543.06	-35.31	28.42	-543.94	-38.26	72.27	-505.52	50.18	1202.09	0	0	0	-476.87	2.93	1560.26	-480.74	109.35	1556.2	-632.18	-9.94	1581	-641.45	100.25	1576.54	337.94	1550.96	66.57	-224.63	1703.73	71.06	177.61
5.78	-774.78	108.71	21.6	-795.76	106.06	29.18	-896.48	149	141.59	-863.19	153.74	175.9	-357.03	-24.2	27.09	-381.37	-12.85	30.43	-542.95	-35.26	28.56	-543.44	-38.43	72.22	-500.56	48.99	1201.38	0	0	0	-471.13	1.61	1560.68	-476.76	108.11	1556.87	-626.64	-11.58	1580.63	-636.22	98.11	1576.27	336.87	1550.47	66.38	-223.25	1703.09	71.5	178.1
5.79	-773.36	109.44	20.21	-792.25	106.22	30.11	-886.01	149.13	150.58	-849.78	152.39	182.74	-356.11	-24.31	27.16	-380.58	-12.72	30.45	-542.83	-35.26	28.65	-543.27	-38.01	71.98	-494.23	48.16	1200.51	0	0	0	-465.74	0.21	1561.02	-469.57	106.8	1557.1	-621.14	-12.96	1580.25	-630.89	96.31	1575.84	337.23	1550.1	66.67	-220.74	1702.54	72.31	178.14
5.8	-771.2	109.55	18.68	-787.53	106.41	31.27	-875.79	147.33	158.89	-836.92	149.85	190.03	-356.93	-23.82	26.69	-381.8	-12.55	30.11	-542.75	-35.05	28.57	-542.93	-38.16	72.01	-487.72	47.34	1199.9	0	0	0	-459.89	-1.03	1561.27	-464.37	105.55	1557.45	-615.55	-14.4	1579.88	-625.21	95.34	1575.52	337.38	1550.83	66.67	-221.99	1703.08	72	177.78
5.81	-766.81	110.03	17.39	-779.86	106.69	32.87	-865.07	145.58	167.19	-824.48	148.08	196.72	-355.62	-23.72	26.88	-382.16	-12.61	29.85	-542.97	-34.5	28.27	-542.96	-37.73	71.78	-483.26	46.5	1199.26	0	0	0	-454.23	-2.2	1561.39	-459.9	104.65	1557.78	-609.88	-15.77	1579.59	-619.17	94.8	1575.12	338.6	1550.02	67.2	-223.41	1704.38	71.35	177.9
5.82	-763.86	110.91	15.52	-772.67	107.48	34.18	-854.65	142.61	175.33	-811.29	146.89	203.66	-356.99	-23.7	26.37	-382.37	-12.13	29.59	-543.03	-34.5	28.31	-542.66	-37.97	71.89	-477.33	46.32	1198.85	0	0	0	-448.38	-3.19	1561.47	-454.61	103.41	1557.92	-604.11	-17.16	1579.29	-613.81	92.69	1574.95	337.79	1549.82	67.17	-224.03	1703.43	71.53	178.37
5.83	-757.43	112.23	14.29	-765.94	108.18	36.16	-844.16	141.82	183.02	-798.86	143.44	209.63	-356	-23.76	26.45	-382.42	-12.21	29.48	-542.84	-34.65	28.41	-542.59	-37.82	71.84	-471.39	45.45	1198.51	0	0	0	-442.22	-4.27	1561.45	-448.75	102.31	1557.91	-598.32	-18.34	1579.19	-608.47	91.23	1574.91	338.41	1549.47	67.24	-221.88	1702.2	72.16	178.36
5.84	-749.34	114.31	16.69	-756.05	109.98	38.77	-829.11	140.13	189.26	-786.27	139.56	214.85	-357.07	-23.85	26.04	-382.81	-12.23	29.4	-542.85	-34.47	28.4	-542.34	-37.78	71.9	-465.67	44.48	1198.4	0	0	0	-436.37	-5.08	1561.38	-442.7	101.23	1557.94	-592.4	-19.57	1579.23	-602.45	90.45	1575.2	338.2	1551.22	66.61	-224.61	1703.51	71.33	178.05
5.85	-735.75	116.97	20.46	-742.16	111.64	42.68	-815.13	136.3	194.12	-772.63	137.61	220.09	-356.23	-23.53	26.46	-382.01	-12.14	29.49	-542.74	-34.6	28.6	-542.13	-37.96	72.07	-460.6	44.2	1198.43	0	0	0	-431.31	-6.04	1561.25	-436.09	100.81	1557.75	-586.3	-20.96	1579.43	-596.61	89.65	1575.58	339.59	1550.22	67.16	-221.34	1702.95	72.13	177.76
5.86	-719.91	120.72	25.16	-725.87	114.18	47.27	-802.68	133.04	197.77	-759.52	134.06	223.83	-356.22	-23.59	25.93	-382.4	-12.27	29.37	-542.55	-34.79	28.81	-542	-37.88	72.2	-456.04	43.5	1198.55	0	0	0	-424.89	-6.85	1560.99	-431.53	100.22	1557.74	-580.35	-21.94	1579.79	-590.73	88.57	1575.88	338.94	1550.22	66.91	-223.94	1703.41	71.55	178.07
5.87	-701.64	124.79	29.6	-709.51	116.88	51.05	-789.54	129.44	199.74	-745.99	130.49	227.09	-356.52	-23.72	25.94	-383.69	-12.33	28.93	-542.77	-34.33	28.62	-541.99	-37.53	72.21	-449.8	42.98	1198.77	0	0	0	-418.73	-7.43	1560.8	-425.28	99.11	1557.68	-574.28	-23.01	1580.26	-585.27	86.63	1576.56	338.04	1549.9	66.94	-224.6	1704.01	71.28	177.49
5.88	-681.32	128.19	33.89	-688.84	120.19	54.93	-775.51	126.11	200.61	-732.07	127.08	229.18	-356.33	-24.12	25.91	-382.98	-12.43	29.11	-542.99	-33.7	28.5	-541.95	-37.07	72.15	-446.2	42.24	1199.07	0	0	0	-413.5	-8.04	1560.61	-419.57	98.58	1557.58	-568.22	-23.81	1580.8	-579.4	85.75	1577.13	337.41	1549.63	67.01	-223.92	1703.72	71.49	178.69
5.89	-659.76	131.69	37.64	-666.73	122.47	58.27	-760.57	122.77	200.19	-717.84	123.71	229.9	-355.67	-23.9	26.13	-382.4	-12.6	29.16	-542.59	-34.24	28.96	-541.54	-37.29	72.45	-442.16	41.58	1199.43	0	0	0	-407.08	-8.39	1560.4	-415.4	98.45	1557.3	-562.19	-24.66	1581.41	-573.87	83.99	1577.78	337.76	1550.67	66.63	-222.46	1703.66	71.75	178.91
5.9	-645.46	134.64	38.74	-649.1	123.66	59.86	-744.72	120.68	198.88	-702.67	121.7	229.64	-355.83	-23.78	25.93	-382.08	-12.47	29.32	-542.66	-33.99	28.99	-541.34	-37.32	72.78	-436.74	41.44	1199.83	0	0	0	-401.19	-8.75	1560.29	-410.24	97.99	1557.18	-556.24	-25.37	1582.04	-567.94	83.54	1578.46	337	1551.05	66.28	-225.27	1705.62	70.57	178.13
5.91	-617.28	136.07	43.02	-628.32	124.47	60.83	-728.49	119.18	196.55	-687.58	118.9	227.82	-355.65	-23.73	26.06	-382.97	-12.75	29.03	-542.65	-33.72	29.01	-541.26	-36.94	72.87	-432.07	40.75	1200.07	0	0	0	-395.68	-9.15	1560.11	-402.96	97.87	1556.91	-550.18	-26.25	1582.63	-562.13	83.14	1578.87	338.81	1549.83	66.97	-222.68	1703.17	71.85	178.87
5.92	-589.92	137.39	45.16	-607.86	124.59	60.71	-711.81	117.6	192.99	-671.69	117.32	225.21	-356.64	-24.21	25.83	-383.88	-12.99	28.79	-542.62	-33.9	29.18	-540.85	-37.24	73.25	-427.99	39.18	1200.12	0	0	0	-389.44	-9.32	1559.97	-397.15	97.76	1556.54	-544.29	-26.75	1583.2	-556.37	83.1	1579.32	338.57	1549.95	66.85	-222.04	1702.16	72.22	178.12
5.93	-568.79	137.02	45.04	-584.83	125.08	60.99	-695.01	115.86	188.11	-655.68	116.12	221.74	-356.79	-24.2	25.5	-382.26	-13.09	29.3	-542.55	-33.83	29.24	-540.72	-37.06	73.36	-423.14	37.95	1200.33	0	0	0	-383.3	-9.59	1559.84	-393.46	97.08	1556.41	-538.39	-27.43	1583.74	-551.18	81.49	1579.97	337.33	1550.36	66.57	-222.62	1702.82	72.02	178.15
5.94	-546.67	137.66	45.22	-560.8	125.19	60.81	-677.23	115.2	182.57	-639.19	115.18	217.4	-356.12	-24.12	25.92	-381.33	-13.21	29.75	-542.79	-33.2	28.94	-540.69	-37.09	73.48	-417.03	37.73	1200.59	0	0	0	-377.83	-9.69	1559.72	-386.81	97.18	1556.13	-532.48	-28.18	1584.24	-545.78	80.61	1580.25	337.46	1550.08	66.84	-223.68	1703.76	71.41	178.12
5.95	-521.17	138.11	44.95	-537.15	125.95	60.09	-659.32	114.41	175.84	-622.43	114.08	212.22	-355.74	-24.78	26.15	-382.27	-13.7	29.58	-542.7	-33.42	29.09	-540.65	-37	73.49	-413.34	36.97	1200.58	0	0	0	-372.59	-9.77	1559.59	-381.68	97.01	1555.7	-526.77	-28.58	1584.68	-540.68	79.39	1580.7	336.78	1550.97	66.38	-225.37	1704.1	71.16	178.4
5.96	-496.26	137.98	45.11	-510.84	126.06	59.65	-640.43	114.76	168.77	-605.16	113.65	206.44	-357.18	-24.36	25.98	-382.77	-13.89	29.53	-542.48	-33.83	29.29	-540.63	-37.08	73.7	-410.76	35.83	1200.55	0	0	0	-367.16	-9.98	1559.44	-375.92	96.62	1555.48	-520.98	-29.17	1585.06	-535.74	77.59	1581.03	338.22	1549.41	67.02	-222.98	1703.83	71.65	178.08
5.97	-470.52	137.99	44.73	-485.46	125.96	58.49	-621.19	114.28	160.44	-587.68	113.43	200.07	-357.84	-24.66	26.21	-381.39	-14.05	30.01	-542.61	-33.78	29.25	-540.77	-37.21	73.98	-405.05	35	1200.58	0	0	0	-361.56	-9.93	1559.23	-370.86	96.93	1555.03	-515.18	-29.75	1585.4	-530.02	77.98	1581.03	338.46	1550.53	66.96	-220.3	1701.15	72.95	177.58
5.98	-445.24	137.23	44.08	-461.04	125.39	57.03	-601.34	114.28	151.92	-569.49	113.75	193.21	-355.96	-24.89	27.14	-382.61	-13.98	29.65	-542.8	-33.21	28.94	-540.64	-37.38	74.14	-399.94	34.39	1200.48	0	0	0	-355.61	-10	1558.98	-365.24	96.46	1554.63	-509.44	-30.29	1585.67	-524.63	77.7	1581.11	337.97	1549.24	67.22	-222.55	1702.19	72.29	178.61
5.99	-419.61	135.92	42.97	-436.97	124.88	54.93	-580.65	114.96	143.07	-550.95	113.7	185.58	-358.19	-24.6	27.02	-383.32	-13.86	29.62	-542.74	-33.5	29.12	-540.75	-37.26	74.23	-395.36	33.85	1200.47	0	0	0	-350.24	-10.18	1558.72	-360.18	96.48	1554.15	-503.81	-30.79	1585.87	-519.58	76.49	1581.36	336.26	1550.34	66.47	-224.9	1702.66	71.56	178.27
6	-394.72	134.32	41.36	-411.91	123.82	52.89	-559.97	114.5	133.56	-532.16	114.16	177.98	-357.87	-24.97	27.74	-382.95	-13.75	29.94	-542.7	-33.7	29.22	-540.94	-36.85	74.19	-391.03	32.29	1200.25	0	0	0	-345.05	-10.26	1558.36	-354.36	96.19	1553.74	-498.29	-31.23	1585.99	-513.84	76.91	1581.21	337	1549.74	66.94	-221.96	1703.56	71.75	177.99
6.01	-367.66	132.94	40.74	-387.23	123.01	51.17	-538.74	114.36	123.77	-513.28	113.95	169.83	-357.39	-25.21	28.12	-382.68	-13.61	30.32	-542.57	-33.93	29.41	-540.82	-36.89	74.36	-387.28	32.35	1200.21	0	0	0	-339.98	-10.33	1558.01	-349.33	96.05	1553.33	-492.73	-31.82	1586.01	-508.51	77.04	1581.01	338.74	1548.94	67.53	-224.52	1704.33	71.21	178.74
6.02	-343.15	131.68	39.86	-362.16	122.43	49.84	-517.92	113.3	113.58	-493.81	114.64	161.82	-358.35	-25.45	28.39	-382.52	-13.8	30.78	-542.55	-34.15	29.53	-540.83	-36.95	74.49	-382.07	31.9	1200.07	0	0	0	-333.7	-10.44	1557.54	-343.88	95.95	1552.82	-487.16	-32.63	1585.89	-503.83	75.27	1580.93	338.87	1550.85	67.04	-223.19	1704.26	71.58	178.51
6.03	-317.53	130.89	39.13	-337.37	121.62	48.59	-496.33	112.76	103.75	-474.25	115.29	153.94	-358.45	-25.63	28.99	-381.61	-14.56	31.92	-542.71	-33.67	29.35	-540.72	-37.05	74.52	-376.38	30.92	1199.68	0	0	0	-328.6	-10.54	1557.12	-339.7	95.69	1552.37	-481.83	-33.07	1585.74	-498.57	74.96	1580.75	339.64	1549.46	67.47	-223.03	1704.65	71.55	178.47
6.04	-291.63	129.7	39.22	-311.03	120.66	48.14	-474.45	112.5	94.39	-454.93	115.44	145.89	-355.84	-26.28	29.92	-380.82	-17.23	35.61	-542.75	-33.56	29.32	-540.31	-37.67	74.86	-371.11	30.66	1199.33	0	0	0	-323.31	-10.74	1556.64	-335.28	95.1	1551.96	-476.66	-33.42	1585.52	-493.56	74.4	1580.43	339.29	1549.66	67.26	-221.13	1703.84	71.95	178.21
6.05	-266.18	128.72	39.43	-288.09	118.8	46.94	-452.71	112.68	85.56	-435.49	115.68	138.2	-356.62	-25.93	32.94	-378.79	-19.17	37.79	-542.62	-33.74	29.58	-540.42	-37.23	74.78	-366.37	30.34	1198.91	0	0	0	-318.58	-11.12	1556.21	-330.4	94.99	1551.46	-471.35	-34.29	1585.17	-488.43	74.11	1580.23	337.23	1549.61	66.92	-223.16	1704.88	71.17	178.11
6.06	-242.48	127.03	39.54	-262.96	117.93	46.49	-430.79	113.28	77.44	-415.54	116.93	130.97	-353.95	-26.2	33.92	-376.37	-20.93	39.7	-542.73	-33.41	29.43	-540.48	-36.7	74.56	-361.51	30.33	1198.59	0	0	0	-312.93	-11.26	1555.72	-326.64	94.98	1551.09	-466.05	-34.99	1584.81	-483.24	73.75	1579.91	336.62	1549.92	66.53	-222.95	1702.2	71.95	177.81
6.07	-217.37	125.18	40.02	-239.39	116.29	46.14	-408.66	113.81	69.74	-395.9	116.77	123.58	-351.36	-25.97	34.11	-374.27	-21.54	40.43	-542.73	-33.46	29.48	-540.29	-36.82	74.74	-358.06	29.48	1197.87	0	0	0	-307.44	-11.55	1555.16	-319.71	95	1550.68	-461.01	-35.08	1584.37	-478.34	72.81	1579.44	336.78	1549.8	66.61	-223.46	1701.94	72.1	178.37
6.08	-193.2	123.24	40.75	-215.32	114.9	45.9	-386.31	114.66	62.69	-376.11	116.53	116.59	-351.8	-25.92	33.4	-373.67	-21.05	39.81	-542.74	-33.47	29.58	-540.14	-36.7	74.74	-352.64	29.8	1197.38	0	0	0	-302.79	-11.7	1554.7	-313.67	94.65	1550.11	-455.87	-35.55	1583.87	-473.66	72.22	1578.95	338.94	1549.69	67.19	-223.4	1703.4	71.78	178.49
6.09	-171.25	121.55	41.47	-193.03	113.4	45.72	-363.62	116.14	56.49	-355.92	116.91	110.17	-350.82	-25.2	32.61	-374.05	-19.8	38.37	-542.63	-33.41	29.74	-539.69	-37.24	75.1	-348.26	30.15	1196.77	0	0	0	-297.75	-11.96	1554.07	-309.76	94.41	1549.68	-450.81	-36.01	1583.29	-468.4	72.92	1578.51	338.08	1549.47	66.99	-221.87	1703.02	72.18	179.02
6.1	-147.26	119.92	42.83	-169.83	112.09	46.43	-340.97	116.81	50.51	-335.44	117.8	104.59	-348.34	-24.77	32.19	-375.46	-19.09	36.74	-542.59	-33.33	29.84	-539.59	-36.68	75.03	-344.39	29	1196.1	0	0	0	-293.13	-12.25	1553.53	-304.57	94.19	1549.21	-445.87	-36.27	1582.67	-463.4	72.49	1578.03	338.92	1547.55	67.86	-225.8	1705.19	70.53	178.72
6.11	-123.94	118.33	45.17	-147.3	110.62	47.65	-318.55	116.97	44.99	-315.37	118.05	99.43	-350.34	-24.8	30.98	-379.51	-16.5	32.72	-542.51	-33.44	30.07	-539.37	-36.54	75.12	-338.69	28.13	1195.48	0	0	0	-288.39	-12.36	1552.91	-300.06	94.03	1548.72	-440.85	-36.58	1582.01	-458.42	72.1	1577.37	338.52	1550.61	66.94	-225.03	1704.11	71.01	178.83
6.12	-102.64	116.22	47.91	-126.2	109.47	49.59	-296.41	118.39	40.96	-295.76	118.18	94.8	-355.33	-25.04	27.96	-380.78	-15.84	31.65	-542.45	-33.22	30.06	-539.01	-36.7	75.35	-333.38	27.53	1194.93	0	0	0	-283.1	-12.53	1552.25	-296.37	94.23	1548.13	-435.94	-36.71	1581.32	-453.74	71.5	1576.77	336.7	1549.61	66.89	-223.74	1702.81	71.87	178.4
6.13	-81.56	115.85	51.68	-105.12	108.48	52.63	-274.87	118.92	37.35	-276.7	117.71	90.63	-355.83	-26.01	27.39	-381.39	-15.32	31.16	-542.44	-33.03	30.14	-538.84	-36.51	75.39	-328.54	28	1194.28	0	0	0	-278	-12.61	1551.55	-290.61	93.57	1547.54	-431.07	-36.8	1580.57	-449.03	71.13	1576.22	336.4	1550.23	66.49	-221.34	1701.44	72.48	178.34
6.14	-60.29	114.27	56.44	-85.56	107.45	56.19	-254.13	119.65	34.76	-258.04	118.98	87.98	-357.88	-25.93	26.67	-380.54	-14.97	31.23	-542.55	-32.58	30.08	-538.79	-36.16	75.38	-323.34	26.95	1193.62	0	0	0	-273.77	-12.81	1550.83	-285.07	93.83	1546.84	-426.35	-36.63	1579.79	-443.56	73.12	1575.28	338.65	1549.66	67.05	-222.94	1702.72	71.91	178.78
6.15	-41.41	112.59	61.3	-65.3	106.33	60.43	-234.25	119.94	32.77	-240.01	120.23	86.13	-356.41	-25.56	27.25	-382.27	-14.8	30.64	-542.72	-32.25	30	-538.38	-36.56	75.69	-319.05	28.71	1193.19	0	0	0	-269.1	-12.84	1550.15	-280.33	93.81	1546.23	-421.62	-36.41	1578.97	-438.36	74.36	1574.48	337.72	1550.2	66.78	-222.53	1702.61	72.17	178.47
6.16	-22.56	111.37	66.64	-48.44	105.22	64.75	-214.95	120.58	31.77	-222.78	120.87	84.84	-356.58	-25.82	26.85	-381.9	-14.62	30.54	-542.35	-33.02	30.46	-538.24	-36.29	75.69	-312.82	29.05	1192.59	0	0	0	-263.73	-12.71	1549.45	-276.06	93.65	1545.52	-416.9	-36.17	1578.15	-433.84	73.15	1573.76	338.95	1551.43	66.79	-222.47	1701.69	72.21	178.07
6.17	-8.1	109.81	70.95	-30.48	103.84	69.38	-197.17	120.61	31.18	-206.4	120.91	83.82	-355.78	-25.78	27.08	-381.72	-14.72	30.53	-542.46	-32.71	30.42	-538.23	-35.94	75.63	-306.93	29.6	1192.06	0	0	0	-259.15	-12.77	1548.81	-270.91	93.74	1544.9	-412.23	-36.01	1577.29	-428.66	74.1	1572.86	338.49	1550.67	66.78	-222.2	1702.16	72.2	178.59
6.18	10.2	108.02	77.25	-15.6	102.3	73.7	-180.42	121.55	31.47	-191.23	121.53	83.6	-356.6	-25.95	26.95	-382.97	-14.57	29.97	-542.38	-32.67	30.57	-537.92	-36.19	75.96	-301.71	30.43	1191.45	0	0	0	-254.82	-12.72	1548.22	-265.63	93.66	1544.24	-407.59	-35.76	1576.39	-423.86	74.86	1571.87	337.04	1551.02	66.5	-223.73	1703.35	71.68	178.63
6.19	24.22	105.94	82.3	-0.97	101.15	78.54	-165.19	121.77	31.76	-177.47	122.03	83.53	-356.64	-26.06	26.8	-382.95	-14.85	29.87	-542.34	-32.8	30.74	-537.81	-36.13	76.11	-298.44	30.32	1190.47	0	0	0	-250.3	-12.4	1547.69	-261.65	94.21	1543.64	-403.04	-35.25	1575.5	-419.17	74.67	1571.04	338.29	1549.91	67.02	-223.17	1703.26	71.73	178.21
6.2	35.78	104.69	86.99	11.28	99.08	82.59	-151.28	122.2	32.18	-164.73	122.89	83.89	-356.87	-25.77	26.4	-382.89	-15.11	29.96	-542.39	-32.62	30.84	-537.49	-36.64	76.66	-291.4	30.2	1189.71	0	0	0	-245.35	-12.15	1547.11	-255.96	94.48	1543.06	-398.47	-34.64	1574.58	-413.85	76.82	1569.96	337.84	1550.14	66.93	-222.05	1701.32	72.39	178.51
6.21	49.44	101.8	91.15	22.86	97.21	85.97	-138.65	123.41	33.05	-153.37	123.81	84.26	-358.06	-26.23	26	-382.19	-15.12	30.02	-542.25	-32.76	31.14	-537.33	-36.73	77.02	-285.39	30.91	1188.98	0	0	0	-239.74	-11.93	1546.51	-250.42	94.77	1542.5	-394.02	-33.77	1573.64	-409.26	76.81	1569.02	337.56	1549.9	66.89	-223.54	1702.4	71.76	178.86
6.22	58.53	100.04	94.21	33.41	95.16	88.8	-127.79	123.95	33.35	-143.18	124.64	84.47	-357.82	-26.49	26.13	-382.29	-15.22	29.93	-542.19	-32.96	31.42	-537.21	-36.71	77.4	-280.16	31.6	1188.33	0	0	0	-235.39	-11.63	1545.98	-245.49	95.1	1541.91	-389.51	-32.84	1572.73	-404.53	77.12	1568.15	338.66	1550.97	66.67	-226.06	1704.17	71.04	179.6
6.23	67.51	96.98	96.44	40.52	93.21	90.01	-118.5	124.65	33.32	-134.41	125.19	84.22	-358.35	-26.21	25.99	-382.88	-15.27	29.86	-541.93	-33.22	31.92	-537.01	-36.81	77.87	-273.82	31.6	1187.49	0	0	0	-231.15	-11.13	1545.47	-239.96	95.5	1541.2	-384.92	-31.89	1571.79	-399.35	78.17	1566.94	336.93	1550.47	66.61	-224.14	1704.02	71.19	179.26
6.24	74.4	95.68	97.51	46.48	90.87	90.66	-110.88	125.4	32.92	-127.13	126.33	83.88	-358.27	-26.9	25.82	-382.41	-15.35	29.88	-542.02	-32.78	32.05	-536.84	-36.68	78.3	-269.81	31.99	1186.69	0	0	0	-226.37	-10.64	1544.92	-234.55	96.03	1540.63	-380.34	-30.77	1570.87	-394.67	79.19	1566	339.16	1550.15	67.22	-222.58	1702.65	71.84	178.17
6.25	80.82	92.78	97.75	52.67	89.1	90.54	-104.94	126.43	31.98	-121.35	127.24	82.95	-357.25	-26.72	26.16	-382.69	-15.37	29.62	-541.88	-32.94	32.59	-536.65	-36.48	78.72	-263.45	32.75	1185.9	0	0	0	-221.19	-10.02	1544.35	-228.97	96.87	1540.04	-375.74	-29.53	1569.97	-389.61	81.15	1564.99	341.52	1549.25	67.86	-222.29	1701.56	72.22	179.28
6.26	84.48	90.41	96.22	55.6	87.32	88.75	-100.4	127.26	30.42	-117.07	128.36	81.49	-357.6	-26.32	26.09	-380.92	-15.21	30.19	-541.71	-32.85	33.19	-536.29	-36.4	79.29	-257.95	33.29	1185.21	0	0	0	-216.27	-9.06	1543.78	-225.38	97.65	1539.46	-371.05	-28.14	1569.13	-384.34	83.09	1563.98	340.35	1549.26	67.6	-221.73	1702.65	72.13	178.73
6.27	84.26	89.12	91.99	59.42	86.65	86.16	-98.36	128.2	29.62	-114.24	128.95	79.66	-357.96	-26.81	25.99	-381.62	-15.44	30.01	-541.77	-32.42	33.69	-535.52	-36.8	80.18	-252.53	33.83	1184.56	0	0	0	-212.38	-8.17	1543.31	-220.74	98.53	1538.89	-366.27	-26.83	1568.34	-379.31	84.22	1563.17	339.11	1549.45	67.32	-223	1702.16	72.05	177.76
6.28	86.91	89.53	87.88	61.25	86.55	81.93	-97.54	129.15	28.22	-112.46	130.19	77.62	-358.36	-26.52	25.77	-381.38	-15.71	29.98	-541.53	-32.49	34.61	-534.84	-37.02	81.08	-248.09	35.65	1185.74	0	0	0	-206.97	-7.36	1542.82	-215.11	99.35	1538.29	-361.58	-25.4	1567.63	-374.54	85.04	1562.47	338.35	1550.1	67.13	-221.4	1700.64	72.93	178.13
6.29	87.12	89.13	81.9	60.31	86.76	76.19	-96.93	129.3	27.15	-112.11	130.33	75.26	-356.98	-26.36	26.02	-380.22	-15.64	30.26	-541.33	-32.45	35.49	-534.35	-36.83	81.89	-242.07	35.97	1183.78	0	0	0	-202.45	-6.41	1542.39	-210.39	100.68	1537.86	-356.89	-23.79	1566.98	-369.49	87.12	1561.6	338.11	1550.02	66.84	-220.72	1701.87	72.6	178.66
6.3	90.82	90.58	76.89	62.97	87.57	71.15	-96.01	129.36	26.61	-111.81	129.34	73.18	-356.89	-26.6	26.22	-380.72	-15.59	29.88	-540.99	-32.85	36.67	-533.74	-36.79	82.85	-236.38	36.65	1183.18	0	0	0	-197.21	-5.1	1542.1	-204.93	101.83	1537.45	-352.18	-21.99	1566.38	-363.87	89.98	1560.72	338.49	1549.15	67.34	-220.41	1702.74	72.22	178.79
6.31	93.19	91.65	69.87	68.57	89.15	66.64	-94.67	129.16	26.24	-109.18	129.01	72.05	-357.52	-26.77	25.7	-380.36	-15.78	30	-540.72	-32.97	37.88	-533.04	-36.93	84.03	-229.92	37.8	1183.13	0	0	0	-192.32	-3.91	1541.93	-199.5	103.07	1537.18	-347.41	-20.18	1565.95	-358.9	91.8	1560.19	337.23	1548.97	67.12	-221.08	1702.8	72.18	177.73
6.32	97.49	93.42	63.81	69.5	90.73	61.03	-93.72	129.04	25.95	-105.31	129.21	72.11	-357.06	-26.32	25.8	-381.04	-15.92	29.6	-540.42	-33.14	39.19	-532.28	-37.07	85.45	-223.88	38.77	1182.88	0	0	0	-187.43	-2.5	1542.02	-194.29	104.38	1537.04	-342.62	-18.3	1565.7	-353.73	93.55	1559.78	337.58	1550.43	66.63	-226	1703.49	71.1	178.56
6.33	97.17	93.9	57.37	72.69	91.31	56.68	-93.18	128.92	25.85	-102.04	129.58	72.35	-357.65	-26.79	25.52	-380.58	-16.15	29.66	-540.19	-33	40.44	-531.62	-36.96	86.87	-219.06	39.35	1182.93	0	0	0	-182.14	-0.92	1542.29	-187.52	106.02	1537.22	-337.75	-16.38	1565.76	-348.34	95.6	1559.72	338.48	1549	67.34	-222.67	1702.55	71.93	178.25
6.34	98.44	93.84	52.65	74	91.28	53.01	-92.56	128.93	25.8	-100.07	129.75	72.06	-357.02	-26.52	25.67	-380.16	-16.05	29.74	-539.62	-33.57	42.36	-530.6	-37.24	88.71	-211.26	40.46	1183.32	0	0	0	-177.67	0.75	1542.79	-182.97	107.92	1537.56	-332.91	-14.13	1566.03	-343.12	97.76	1559.76	337.6	1549.98	66.77	-218.89	1701.11	72.9	178.73
6.35	98.73	93.35	49.59	75.22	90.53	50.53	-92.13	128.89	25.68	-99.32	129.89	71.57	-357.21	-26.94	25.58	-380.21	-15.95	29.66	-539.03	-33.94	44.28	-529.55	-37.64	90.83	-205.8	42.01	1183.86	0	0	0	-172.72	2.53	1543.49	-177.83	109.95	1538.01	-327.85	-12.16	1566.52	-337.65	100.44	1560	338.06	1549.65	67.1	-221.13	1703.28	71.85	179.28
6.36	102.08	92.38	48.6	75.24	89.06	48.88	-91.64	129.16	25.81	-98.92	128.52	71.02	-356.74	-26.59	25.54	-379.67	-16.08	29.66	-538.15	-34.73	46.57	-528.31	-37.89	93.02	-201.27	43.49	1184.6	0	0	0	-167.34	4.36	1544.41	-171.75	111.7	1538.7	-322.81	-9.89	1567.33	-332.62	101.87	1560.73	336.78	1550.09	66.73	-223.06	1702.44	71.85	178.64
6.37	100.25	91.29	46.38	77.33	88.02	48.08	-91.46	128.86	25.65	-98.12	129.07	71.53	-357.65	-26.87	25.12	-380.27	-16.4	29.4	-537.13	-35.6	49.07	-527.1	-38.32	95.62	-195.17	44.44	1185.84	0	0	0	-161.71	6.5	1545.54	-166.68	113.76	1539.58	-317.67	-7.53	1568.44	-327.34	103.54	1561.58	336.24	1550.7	66.27	-222.57	1702.07	72.04	177.94
6.38	101.84	91.07	45.77	76.05	88.03	46.4	-91.24	128.95	25.77	-97.08	129.41	71.92	-356.34	-26.69	25.62	-378.78	-16.44	29.93	-536.23	-35.89	51.46	-525.29	-39.38	98.66	-189.89	46.34	1187.26	0	0	0	-156.65	8.6	1546.78	-161.7	115.39	1540.65	-312.43	-5.02	1569.78	-321.81	106.21	1562.58	336.91	1551.37	66.35	-222.35	1702.73	72.08	178.78
6.39	101.53	91.4	44.97	76.44	88.28	45.74	-91.19	128.93	25.64	-96.46	129.38	72.03	-357.7	-27.32	25.13	-379.81	-16.61	29.68	-535.08	-36.57	54.3	-523.83	-39.34	101.41	-184	47.73	1188.97	0	0	0	-151.96	10.73	1548.18	-157.61	117.64	1541.71	-307.29	-2.39	1571.29	-316.43	108.72	1563.82	338.21	1551.06	66.61	-224.84	1704.04	71.31	178.94
6.4	102.08	91.36	44.26	77.02	88.32	45.36	-91.13	128.96	25.58	-96	129.54	72.12	-356.71	-27.29	25.35	-379.49	-16.9	29.82	-533.61	-37.57	57.35	-521.8	-40.12	104.71	-178.03	48.89	1191	0	0	0	-146.42	12.85	1549.66	-151.18	119.94	1542.72	-301.97	-0.11	1572.89	-311.12	110.38	1565.02	338.23	1549.04	67.12	-225.36	1704.24	71.25	178.59
6.41	100.73	91.23	43.22	76.72	87.8	44.33	-91.04	128.8	25.4	-95.4	130.55	72.48	-356.86	-27.13	25.43	-379.52	-16.85	29.99	-532.16	-38.21	60.35	-519.33	-41.42	108.29	-171.45	50.15	1192.87	0	0	0	-141.56	15.15	1551.18	-146.49	122.03	1544.03	-296.57	2.08	1574.55	-305.71	112.87	1566.38	338.27	1549.68	66.89	-223.62	1703.98	71.53	178.07
6.42	99.92	90.87	42.18	76.87	87.62	43.94	-90.86	129.19	25.55	-95.18	129.91	72.26	-356.21	-27.15	25.54	-379.32	-17.01	30.16	-530.43	-39.35	63.82	-516.65	-42.49	111.87	-166.89	51.39	1194.9	0	0	0	-136.53	17.29	1552.76	-140.5	124.08	1545.21	-291.29	4.53	1576.24	-300.5	114.49	1567.83	339.06	1550.07	66.93	-222.24	1703.07	71.98	177.71
6.43	102.68	90.5	42.14	76.61	87.45	43.07	-90.84	128.92	25.47	-94.76	129.63	72.2	-357.2	-27.61	25.22	-379.29	-17.64	30.55	-528.55	-40.19	67.17	-513.93	-43.04	115.25	-159.8	53.64	1197.15	0	0	0	-131.1	19.46	1554.23	-134.53	126.37	1546.34	-286.13	7.04	1577.88	-295.04	117.18	1569.02	337.3	1550.23	66.52	-223.13	1704.79	71.32	177.57
6.44	101.92	90.03	41.31	77.63	87.24	42.77	-90.67	128.99	25.55	-94.19	130.19	72.45	-358.61	-27.41	24.84	-378.68	-17.66	31.03	-526.09	-41.64	71	-510.34	-44.75	119.17	-155.32	55.34	1199.16	0	0	0	-125.36	21.81	1555.66	-130.19	128.29	1547.52	-280.94	9.49	1579.44	-290.03	118.8	1570.37	337.28	1551.08	66.44	-221.88	1702.91	71.97	177.9
6.45	101.97	89.71	40.68	78.09	86.8	42.21	-90.6	128.85	25.54	-93.76	129.92	72.3	-357.36	-27.56	25.19	-378.71	-18.04	31.57	-523.77	-42.21	74.62	-506.58	-45.81	122.9	-149.42	56.69	1201.02	0	0	0	-120.21	23.79	1557.07	-125.08	130.29	1548.7	-275.77	11.84	1580.83	-284.45	121.51	1571.47	338.89	1549.96	66.98	-222.6	1702.14	72.02	178.17
6.46	102.63	89.73	40.16	76.69	86.27	41.4	-90.44	128.85	25.59	-93.36	129.97	72.3	-358.1	-27.54	24.72	-378.74	-18.43	31.97	-520.95	-43	78.61	-502.59	-46.67	126.6	-143.16	58.11	1202.66	0	0	0	-115.52	25.82	1558.25	-119.77	132.64	1549.62	-270.56	13.99	1582.08	-279.15	123.9	1572.46	338.24	1549.82	67.05	-222.8	1702.54	71.77	178.64
6.47	102.77	89.72	39.23	78.12	86.43	40.85	-90.36	128.71	25.67	-93.01	129.42	72.09	-357.49	-27.54	24.81	-376.43	-18.67	33.02	-518.09	-43.2	82.4	-498.56	-46.86	130.05	-141.39	60.25	1205.69	0	0	0	-109.88	27.81	1559.3	-115.26	134.41	1550.61	-265.46	16.41	1583.17	-273.83	125.99	1573.36	338.25	1551.33	66.5	-222.32	1702.96	71.78	178.93
6.48	102.05	89.43	38.74	78.2	86.19	40.43	-90.25	128.41	25.54	-92.63	129.28	72.08	-356.34	-27.44	25.17	-375.53	-19.16	33.81	-515.03	-43.13	86.35	-493.73	-48.13	134.12	-131.55	61.81	1205.98	0	0	0	-105.24	29.75	1560.21	-109.7	136.08	1551.42	-260.3	18.67	1584.05	-268.6	128.01	1574.19	337.57	1551.6	66.36	-221.44	1702.36	72.2	177.79
6.49	101.9	88.82	38.04	78.25	86.72	39.85	-90.01	128.89	25.9	-92.11	130.08	72.39	-356.89	-27.81	24.86	-373.49	-20.02	34.95	-511.66	-43.13	90.44	-489.01	-48.71	137.86	-124.44	63.03	1206.77	0	0	0	-99.7	31.68	1560.94	-102.71	137.72	1552.11	-255.15	20.8	1584.8	-263.43	130.19	1574.81	338.03	1550.63	66.71	-222.88	1703.31	71.48	178.22
6.5	101.51	89.21	37.61	78.51	86.34	39.66	-90.04	128.52	25.8	-91.96	129.58	72.17	-355.67	-28.23	25.31	-367.55	-19.64	36.89	-508.41	-42.3	94.24	-483.83	-49.57	141.62	-123.78	64.39	1209.31	0	0	0	-94.68	33.43	1561.58	-96.83	139.52	1552.59	-249.98	22.8	1585.42	-258.14	132.47	1575.4	336.58	1551.1	66.35	-223.67	1703.98	71.22	179.26
6.51	101.19	89.12	37.22	77.37	86.43	39.04	-89.97	128.52	25.76	-91.92	129.61	72.09	-357.45	-27.92	24.49	-374.99	-20.24	33.35	-504.23	-43.1	98.88	-478.65	-49.86	145.29	-115.84	65.96	1210.1	0	0	0	-89.44	35.2	1562.06	-93.91	141.46	1553.09	-244.87	24.97	1585.92	-252.79	135.46	1575.72	338.25	1550.39	66.81	-222.17	1702.42	71.93	178.67
6.52	102.79	89.39	37.58	78.53	86.23	39.27	-89.93	128.55	25.8	-91.98	129.61	71.97	-356.55	-28.44	24.73	-366.31	-19.16	37.1	-500.09	-43.23	103.52	-472.63	-51.38	149.62	-109.26	66.96	1209.12	0	0	0	-84.78	36.91	1562.46	-86.05	143.25	1553.31	-239.86	27.25	1586.27	-247.54	137	1576.15	339.84	1549.13	67.44	-223.1	1702.52	71.91	178.57
6.53	103.21	89.14	37.47	79.19	86.29	39.37	-90	128.43	25.66	-91.96	129.77	71.81	-355.44	-28.78	24.93	-366.2	-19.31	37.23	-495.46	-43.73	108.63	-466.69	-52.08	153.73	-102.52	68.3	1209.36	0	0	0	-79.7	38.61	1562.68	-81.06	144.86	1553.54	-235	29.6	1586.56	-242.15	139.52	1576.52	338.38	1549.11	67.25	-221.81	1703.39	71.92	178.61
6.54	102.09	89.57	37.11	80.35	86.63	39.47	-89.91	128.61	25.72	-92.09	130.21	71.74	-355.11	-29.34	24.6	-364.27	-19.69	37.83	-490.69	-43.66	113.95	-460.48	-52.26	157.91	-98.62	69.74	1209.44	0	0	0	-74.45	40.2	1562.88	-76.36	146.41	1553.73	-230.03	31.75	1586.77	-236.78	142.25	1576.6	337.41	1549.49	66.8	-223.81	1704.36	70.94	178.72
6.55	102.21	89.93	37.47	77.95	86.55	38.8	-89.93	128.67	25.55	-92.4	129.66	71.18	-354.34	-29.56	24.41	-365.49	-20.67	37.82	-485.09	-44.13	119.75	-453.47	-53.02	162.65	-92.78	70.99	1209.67	0	0	0	-69.58	41.86	1563.08	-71.17	147.85	1553.98	-225.09	33.88	1586.91	-231.57	144.32	1576.7	338.23	1548.68	67.18	-221.53	1703.16	71.52	178.38
6.56	102.11	90.08	37.37	78.38	86.72	38.93	-90.03	128.48	25.22	-92.44	130.76	71.24	-352.24	-30.34	24.33	-367.11	-21.29	37.8	-479.16	-44.27	125.85	-445.82	-53.7	167.57	-86.97	72.24	1209.7	0	0	0	-64.62	43.58	1563.18	-67.23	149.43	1554.16	-220.21	36.06	1587.05	-226.47	145.32	1576.93	337.31	1549.37	66.92	-221.82	1702.31	72.05	178.98
6.57	102.31	89.72	37.57	79.64	87.01	39.2	-90.04	128.95	25.3	-92.44	131.45	71.23	-350.08	-30.88	24.08	-364.7	-22.05	38.72	-472.58	-44.28	132.22	-437.91	-53.66	172.46	-82.9	73.72	1209.76	0	0	0	-59.91	45.2	1563.29	-61.09	151.08	1554.17	-215.34	38.28	1587.08	-221.08	147.69	1576.91	339.27	1549.73	67.27	-222.96	1703	71.53	178.51
6.58	100.94	89.48	37.05	79.59	87.18	39.32	-90.04	129.22	25.17	-92.44	131.71	70.99	-346.53	-32.05	24.08	-361.97	-21.99	39.26	-465.49	-44.34	138.85	-429.7	-53.05	177.39	-76.57	74.68	1209.76	0	0	0	-55.23	46.76	1563.39	-56.12	152.54	1554.14	-210.49	40.65	1587.16	-215.6	150.24	1576.87	339.13	1548.97	67.35	-219.79	1701.08	72.61	178.53
6.59	102.62	89.79	37.69	78.76	86.63	39.46	-89.98	129.36	25.1	-92.38	132.4	70.98	-344.58	-32.75	23.79	-358.51	-22.12	40.02	-458.18	-43.9	145.52	-420.97	-52.56	182.54	-71.25	75.34	1209.84	0	0	0	-50.23	48.38	1563.39	-50.73	154.09	1554.05	-205.62	42.96	1587.18	-210.23	153.22	1576.72	339.2	1549.04	67.31	-222.99	1703.05	71.65	178.02
6.6	102.27	89.72	37.47	77.23	87.02	39.04	-89.99	129.56	25.06	-92.41	132.69	70.95	-340.92	-32.99	23.59	-353.89	-22.12	41.01	-450.7	-42.95	152.16	-411.83	-52.18	188.02	-65.15	76.51	1209.71	0	0	0	-44.99	50.11	1563.42	-42.73	155.64	1553.53	-200.8	45.11	1587.22	-204.9	155.17	1576.59	337.94	1550.4	66.68	-221.59	1702.04	72.43	178.04
6.61	102.28	89.58	37.89	78.51	87.24	39.21	-90.09	129.12	24.67	-92.41	133.15	70.96	-336.7	-33.85	22.98	-349.36	-22.55	42.01	-443.4	-41.85	158.96	-402.52	-51.55	193.65	-61.31	77.68	1209.46	0	0	0	-40.56	51.72	1563.55	-36.77	157.7	1553.26	-195.9	47.29	1587.25	-199.72	157.34	1576.46	337.67	1549.52	66.7	-220.73	1703.03	72.08	178.5
6.62	101.74	89.67	37.46	78.14	87.36	39.14	-89.99	129.88	24.9	-92.4	133.38	70.9	-331.65	-34.72	22.3	-343.76	-23.4	43.07	-437.46	-40.98	165.39	-393.04	-50.1	199.22	-57.41	78.73	1209.28	0	0	0	-35.66	53.26	1563.6	-31.63	159.05	1553.08	-191.03	49.56	1587.31	-194.49	159.41	1576.25	336.53	1551.43	65.99	-221.92	1702.65	71.83	178.8
6.63	101.75	90.19	37.56	78.9	87.05	39.63	-89.97	129.75	24.73	-92.43	133.38	70.74	-327.11	-35.74	20.9	-337.8	-24.11	44.55	-430.11	-39.44	171.26	-383.43	-48.35	204.28	-52.02	79.76	1209.07	0	0	0	-30.87	54.96	1563.69	-26.43	160.34	1552.9	-186.24	51.99	1587.46	-189.33	161.69	1576.15	338.14	1551.13	66.43	-221.21	1702.81	72.1	177.99
6.64	102.28	89.45	37.48	78.73	87.24	39.6	-89.91	129.97	24.75	-92.26	134.12	70.99	-319.13	-37.71	22.95	-331.44	-25.51	46.29	-418.38	-38.2	176.85	-373.41	-47.1	208.88	-47.28	80.71	1208.9	0	0	0	-25.34	56.54	1563.77	-21.13	162.32	1552.68	-181.33	54.17	1587.61	-183.99	163.6	1576.05	337.77	1550.26	66.4	-222.72	1703.44	71.51	179.1
6.65	101.83	89.29	37.43	77.55	87.37	39.22	-89.91	130	24.67	-92.31	134.19	71.01	-311.13	-40.6	25.46	-323.01	-28.13	48.94	-406.93	-36.89	181.42	-363.25	-45.72	212.75	-44.55	81.24	1208.76	0	0	0	-21.11	58.07	1563.87	-15.93	163.39	1552.58	-176.4	56.15	1587.84	-178.83	165.8	1575.97	338.35	1549.43	66.88	-222.58	1702.16	71.74	178.99
6.66	100.49	90.13	36.96	76.91	87.26	38.94	-89.95	129.69	24.49	-92.28	134.67	71.23	-298.74	-43.15	29.85	-313.32	-30.41	52.11	-396.94	-35.26	184.58	-353.06	-43.7	216.12	-38.88	81.22	1208.54	0	0	0	-16.37	59.48	1564.05	-10.8	164.63	1552.5	-171.57	58.29	1588.17	-173.61	167.84	1575.94	337.85	1550.28	66.67	-222.39	1703.02	71.5	178.75
6.67	100.63	89.69	37.21	78.57	87.19	39.52	-89.82	129.78	24.54	-92.24	134.61	71.28	-286.67	-46.42	33.43	-300.15	-32.88	55.72	-386.78	-33.3	186.12	-342.35	-41.59	218.87	-35.35	82.44	1208.5	0	0	0	-11.24	61.01	1564.21	-5.56	166.24	1552.34	-166.8	60.31	1588.55	-168.29	170.45	1575.97	338.42	1550.19	66.91	-223.9	1703.1	71.38	178.36
6.68	101.72	89.3	37.13	78.22	87	39.48	-89.87	129.65	24.46	-92.25	134.54	71.31	-272.17	-49.83	36.85	-284.74	-35.11	58.39	-375.45	-31.63	186.93	-331.41	-39.28	220.5	-30.6	83.52	1208.7	0	0	0	-6.72	62.37	1564.45	-0.42	167.81	1552.19	-162	62.19	1589.03	-163.21	171.92	1576.22	337.31	1550.2	66.57	-224.79	1702.76	71.34	178.26
6.69	100.47	89.47	37.11	78.77	87	39.42	-89.81	129.97	24.58	-92.26	134.05	71.21	-257.99	-53.32	38.93	-269.7	-37.9	60.24	-363.34	-30.35	186.8	-319.77	-37.75	221.07	-27.24	84.48	1208.7	0	0	0	-1.56	63.76	1564.62	4.6	169.11	1552.16	-157.22	64.05	1589.6	-158.04	173.57	1576.53	337.92	1549.96	66.84	-221.43	1703.05	71.68	178.17
6.7	101.27	89.83	37.02	77.98	87.31	39.14	-89.92	129.56	24.4	-92.18	134.22	71.48	-243.21	-56.83	40.63	-253.2	-40.91	61.81	-350.82	-29.17	185.62	-308	-36.47	220.66	-23.1	85.52	1209.01	0	0	0	3.7	65.03	1564.73	9.49	170.08	1552.19	-152.26	65.4	1590.18	-152.96	175.23	1576.96	337.88	1549.97	66.65	-221.61	1703.05	71.53	178.56
6.71	101.14	89.2	36.93	77.65	87.02	39.14	-89.97	129.51	24.47	-92.24	133.85	71.44	-227.37	-60.45	41.83	-239.7	-43.65	61.95	-337.98	-28.02	183.24	-296	-35.34	219.41	-19.14	86.37	1209.36	0	0	0	8.5	66.2	1564.93	14.33	171.25	1552.2	-147.51	67.2	1590.87	-147.91	177.04	1577.45	338.43	1549.78	66.87	-221.1	1702.44	72.01	178.53
6.72	101.46	89.38	37.02	79.12	87.14	39.31	-90.01	129.16	24.39	-92.12	133.83	71.58	-210.48	-63.63	42.69	-222.22	-46.17	62.34	-324.74	-27.5	180.05	-283.84	-33.95	217.01	-15.61	87.76	1209.87	0	0	0	12.77	67.22	1565.07	19.14	172.51	1552.2	-142.72	68.56	1591.5	-142.9	178.5	1577.97	338.04	1549.89	66.83	-217.57	1704.61	71.65	177.91
6.73	99.83	89.07	36.37	77	87.05	38.63	-89.87	129.71	24.76	-92.1	133.41	71.54	-191.69	-67.34	43.45	-205.57	-48.95	61.71	-311.48	-26.5	175.56	-271.43	-33.05	213.91	-11.6	88.93	1210.47	0	0	0	17.77	68.43	1565.16	23.86	173.37	1552.28	-137.88	69.84	1592.11	-137.98	179.73	1578.61	338.08	1550.43	66.57	-216.56	1705.23	71.36	177.9
6.74	99.7	89.38	36.15	76.99	87.19	38.27	-89.97	129.48	24.74	-91.85	133.9	71.92	-173.07	-70.79	43.61	-186.4	-51.61	61.16	-297.47	-26.7	170.53	-258.85	-31.95	209.7	-8.85	89.9	1210.75	0	0	0	22.52	69.44	1565.21	28.52	174.54	1552.33	-133.21	71.38	1592.71	-133.16	180.97	1579.23	337.64	1549.46	66.79	-216.1	1704.61	71.84	178.1
6.75	100.61	89.69	36.37	78.36	86.84	38.75	-89.89	129.55	24.96	-91.72	133.35	71.8	-153.89	-73.39	44.44	-167.56	-54.13	60.23	-282.91	-27.14	164.6	-246.1	-30.99	204.73	-4.15	90.97	1211.21	0	0	0	26.58	70.34	1565.22	33.12	175.4	1552.35	-128.63	72.66	1593.25	-128.34	182.54	1579.86	337.27	1550.26	66.57	-217.99	1705.36	71.36	178.27
6.76	100.91	89.67	36.25	78.08	87.04	38.43	-89.89	129.07	24.95	-91.57	132.55	71.66	-134.75	-76.57	44.25	-148.42	-58.09	59.59	-268.09	-27.44	157.89	-233.05	-30.65	199.26	-0.78	92.64	1211.65	0	0	0	31.31	71.31	1565.16	37.68	176.31	1552.42	-123.95	73.56	1593.68	-123.76	183.75	1580.45	337.44	1550.81	66.34	-213.96	1704.22	72.37	178.7
6.77	99.96	89.59	35.88	78.06	86.71	38.34	-89.95	128.75	24.91	-91.3	132.72	71.88	-112.07	-79.48	44.88	-127.98	-61.24	58.82	-253.15	-27.53	150.22	-219.56	-30.4	193.19	3.13	94.63	1212.09	0	0	0	35.52	72.15	1565.02	42.18	177.83	1552.39	-119.42	74.75	1594.04	-119.44	184.19	1581	337.54	1550.94	66.1	-216.43	1704.98	71.48	178.15
6.78	102.3	89.69	36.5	77.14	86.98	37.73	-89.93	128.66	25.02	-91.15	132.48	71.91	-94.96	-82.58	43.91	-108.15	-63.63	57.47	-237.68	-27.95	142.24	-205.59	-30.2	186.59	6.81	95.93	1212.36	0	0	0	40.15	72.96	1564.88	46.63	178.87	1552.36	-114.95	75.89	1594.36	-114.82	185.69	1581.46	337.53	1551.74	65.99	-216.77	1704.76	71.74	178.47
6.79	101.06	89.68	35.91	77.75	86.66	37.9	-89.81	129.03	25.33	-91.05	132.5	72.02	-72.66	-85.39	43.99	-88.93	-65.89	55.72	-221.62	-28.26	133.94	-191.36	-30.21	179.55	11.04	97.36	1212.52	0	0	0	44.16	73.91	1564.84	51.02	179.31	1552.42	-110.67	76.96	1594.6	-110.47	186.48	1581.87	338.71	1550	66.92	-213.86	1704.34	72.24	178.31
6.8	100.94	89.73	36.08	78.38	86.97	37.75	-89.73	128.89	25.4	-90.97	132.47	72.2	-51.87	-88.4	42.07	-68.44	-68.78	53.24	-204.87	-29.26	125.72	-176.7	-30.8	172.35	14.09	98.06	1212.54	0	0	0	48.8	74.74	1564.63	55.38	180.35	1552.34	-106.37	77.94	1594.82	-106.2	187.33	1582.19	336.66	1551.1	66.21	-212.2	1703.84	72.91	179.04
6.81	101.17	90.26	36.61	77.75	86.96	37.46	-89.61	128.92	25.45	-90.91	132.56	72.26	-32.88	-90.48	40.61	-49.64	-71.17	50.76	-187.75	-30.73	117.61	-161.53	-31.89	165.09	17.5	99.27	1212.56	0	0	0	53	75.54	1564.39	59.56	180.66	1552.33	-102.16	78.99	1594.95	-102.01	188.43	1582.46	337.77	1551.38	66.38	-211.19	1703.04	73.17	179.36
6.82	101.94	90.27	36.69	76.51	87.18	37.03	-89.67	128.37	25.23	-90.97	131.58	71.91	-11.99	-92.24	39.45	-29.27	-73.01	48.77	-170.42	-32.4	109.47	-146.44	-32.5	157.41	21	100.19	1212.54	0	0	0	56.92	76.5	1564.2	63.85	181.91	1552.15	-98.02	80.05	1595.01	-97.72	189.2	1582.63	338.29	1550.47	66.69	-219.22	1705.81	70.95	179.19
6.83	101.28	90.11	36.89	77.89	86.92	37.52	-89.78	128.23	25.14	-90.91	132.05	72.13	7.33	-93.33	38.39	-8.7	-74.21	47.21	-152.78	-34.6	101.6	-131.01	-33.47	149.95	25.14	100.45	1212.46	0	0	0	61.18	77.47	1563.9	68.03	183	1551.96	-93.89	80.97	1595.02	-93.44	190.55	1582.72	338.17	1550.81	66.5	-217.51	1705.33	71.62	178.35
6.84	101.9	89.65	37.46	78.46	86.83	37.92	-89.68	128.45	25.23	-90.9	131.95	72.13	28.69	-94.24	37.97	11.84	-75.06	45.67	-134.98	-36.08	93.47	-115.53	-34.16	142.55	27.82	102.3	1212.51	0	0	0	64.99	78.39	1563.66	72.07	184.08	1551.7	-89.83	82.11	1595.02	-89.35	191.64	1582.74	337.92	1552.17	66.21	-217.2	1705.6	71.47	178.41
6.85	101.67	90.32	38.24	76.91	87.07	37.33	-89.61	128.81	25.45	-90.88	132.07	72.2	49.84	-94.31	37.64	32.02	-75.15	44.5	-116.94	-38.16	85.97	-99.92	-35.4	135.59	32.26	103.23	1212.37	0	0	0	69.08	79.26	1563.39	76.06	185.06	1551.41	-85.92	83.56	1594.99	-85.24	192.71	1582.74	336.83	1550.77	66.35	-217.82	1705.99	71.11	179.28
6.86	101.13	90.83	38.76	77.94	86.83	37.76	-89.67	128.55	25.29	-90.79	132.32	72.23	70.32	-93.66	37.7	52.13	-75	43.96	-98.98	-39.27	78.5	-83.88	-36.69	129.07	34.15	104.53	1212.2	0	0	0	72.35	80.31	1563.08	79.99	185.89	1551.07	-81.89	84.42	1594.88	-81.08	194.27	1582.65	336.55	1550.59	66.29	-218.63	1705.35	71.42	179.61
6.87	99.92	91.63	39.18	78.9	86.57	38.55	-89.7	128.46	25.16	-90.86	132.03	72.16	92.68	-92.76	38.59	72.94	-74.44	43.99	-80.8	-40.72	71.62	-67.34	-38.59	123.22	39.35	104.89	1212.01	0	0	0	76.47	81.17	1562.8	83.88	186.57	1550.73	-77.93	85.44	1594.82	-77.05	195.56	1582.4	336.85	1549.83	66.65	-220.15	1705.36	71.1	178.59
6.88	101.2	92.06	40.53	77.19	86.72	38.19	-89.66	128.51	25.19	-90.72	132.31	72.25	113.1	-91.54	39.5	93.44	-73.49	44.36	-62.31	-41.45	65.08	-50.84	-40.3	117.84	42.27	104.75	1211.7	0	0	0	80.2	82.22	1562.47	87.71	187.35	1550.39	-74.05	86.61	1594.78	-73.16	196.18	1582.34	337.12	1549.76	66.73	-215.94	1704.36	72.08	178.08
6.89	100.64	92.81	41.3	79.5	86.38	39.14	-89.8	128.35	25.19	-90.66	132.48	72.32	131.99	-90.17	40.36	113.25	-72.2	45.06	-43.69	-42.78	59.48	-34.17	-42.06	112.95	46.98	105.86	1211.61	0	0	0	84.11	83.11	1562.15	91.72	188.6	1550.02	-70.16	87.56	1594.72	-69.25	197.2	1582.23	337.52	1549.69	66.98	-218.18	1705	71.38	178.28
6.9	101.08	93.23	41.7	80.15	85.91	39.57	-89.77	128.39	25.13	-90.49	132.81	72.41	153.06	-88.09	42.43	133.42	-71.06	46.25	-25.11	-44.09	54.5	-17.57	-43.59	108.54	50.29	106.69	1211.44	0	0	0	87.67	84.13	1561.88	95.4	189.8	1549.55	-66.29	88.68	1594.73	-65.42	197.9	1582.05	336.06	1550.32	66.34	-219.7	1705.68	70.97	178.94
6.91	101.4	94.88	43.26	79.36	86.1	39.31	-89.71	128.72	25.32	-90.5	132.61	72.39	173.87	-86.15	44.57	152.97	-69.07	47.62	-6.6	-45.11	50.14	-1.13	-44.17	104.29	53.52	107.21	1211.35	0	0	0	91.85	85.21	1561.59	99.2	190.84	1549.09	-62.37	89.66	1594.67	-61.54	199.02	1581.85	336.59	1550.51	66.48	-216.45	1704.81	71.57	178.74
6.92	101.66	94.16	43.02	80.7	85.77	42.49	-89.75	128.34	25.19	-90.54	132.52	72.36	191.82	-84.32	46.02	171.29	-67.53	48.77	11.46	-45.58	46.29	15.38	-45.2	100.93	55.95	108.3	1211.2	0	0	0	95.47	86.18	1561.31	102.95	191.77	1548.7	-58.46	90.56	1594.57	-57.8	199.8	1581.62	338.77	1550.18	67.29	-216.45	1704.18	71.6	179.04
6.93	104.71	102.94	53.52	82.08	86.23	42.44	-89.74	128.45	25.28	-90.36	132.75	72.48	210.85	-81.74	47.89	189.63	-65.24	50.07	29.41	-46.08	43.34	31.7	-45.68	97.93	58.6	108.71	1210.92	0	0	0	99.53	87.19	1561.01	106.67	193.06	1548.2	-54.61	91.53	1594.49	-54.06	200.59	1581.41	339.55	1549.85	67.42	-217.31	1704.75	71.76	178.18
6.94	114.06	88.06	46.29	83.45	86.94	42.31	-89.75	128.23	25.24	-90.26	132.47	72.45	229.33	-79.56	49.73	207.41	-63.15	51.37	47.15	-45.95	40.82	47.81	-45.64	95.44	62.49	109.18	1210.78	0	0	0	103.26	88.09	1560.77	110.36	193.11	1547.89	-50.73	92.09	1594.34	-50.22	201.68	1581.09	339.14	1550.31	67.02	-214.62	1704.03	72.42	177.61
6.95	105.65	103.4	52.39	85.07	87.84	42.11	-89.78	128.1	25.14	-90.13	132.71	72.6	247.04	-76.88	51.7	225.6	-61.19	53.03	64.94	-45.78	39.22	64.07	-45.45	93.51	66.86	109.74	1210.46	0	0	0	107.12	88.92	1560.5	114.14	194.41	1547.43	-46.88	92.94	1594.24	-46.43	202.53	1580.77	340.25	1549.88	67.19	-214.96	1704.33	72.32	178.45
6.96	109.97	103.1	51.92	80.91	88.42	41.06	-89.81	128.03	25.16	-90.09	132.47	72.51	264.47	-74.33	53.55	242.99	-58.94	54.54	82.38	-44.97	38.1	80.04	-44.91	92.16	70.54	110.18	1210.04	0	0	0	111.13	89.9	1560.23	117.81	195.2	1547.02	-43.04	93.65	1594.05	-42.72	202.99	1580.51	340.91	1548.89	67.72	-212.16	1703.27	73.02	177.94
6.97	110.35	102.77	50.9	80.85	89.68	40.93	-89.82	127.98	25.23	-90.07	132.46	72.58	280.77	-71.92	55.55	259.78	-56.3	56.47	99.29	-44.28	37.67	95.64	-44.47	91.43	74.85	110.83	1209.74	0	0	0	114.85	90.72	1559.96	121.59	195.81	1546.69	-39.19	94.43	1593.91	-38.83	204.33	1580.1	339.22	1550.79	66.79	-218.14	1705.24	71.6	178.26
6.98	111.91	102.14	49.24	77.93	87.32	38.49	-89.68	128.14	25.34	-89.93	132.59	72.73	296.52	-69.19	58.04	275.8	-54.09	58.89	115.49	-42.99	37.43	110.54	-44.24	91.32	77.29	111.52	1209.28	0	0	0	118.63	91.4	1559.69	125.35	196.89	1546.18	-35.29	94.84	1593.67	-35.24	204.54	1579.75	337.07	1551.4	66.29	-216.05	1704.64	71.97	177.67
6.99	111.68	99.69	46.38	78.19	87.64	38.39	-89.62	128.6	25.63	-89.91	132.06	72.52	311.82	-66.62	60.9	290.53	-51.83	61.39	131.12	-41.73	37.7	124.91	-43.09	91.22	79.57	112.03	1210.99	0	0	0	122.82	92.14	1559.38	129.17	197.83	1545.77	-31.41	95.27	1593.43	-31.41	205.17	1579.42	336.93	1550.37	66.59	-216.64	1705.32	71.52	177.97
7	106.01	93.95	40.01	78.89	87.69	38.64	-89.65	128.58	25.57	-89.86	132.4	72.72	326.37	-64.45	64.15	305.56	-49.2	64.92	146.06	-40.44	38.17	138.67	-42.22	91.7	78.02	112.29	1210.84	0	0	0	126.83	92.89	1559.13	132.88	198.5	1545.35	-27.52	95.81	1593.18	-27.74	205.47	1579.11	336.15	1550.27	66.4	-215.86	1705.54	71.85	178.41
7.01	105.62	93.75	39.29	78.58	87.82	38.62	-89.69	128.06	25.41	-89.81	132.48	72.82	342.26	-61.19	68.45	319.33	-46.92	68.23	160.53	-38.78	38.7	151.69	-41.11	92.32	84.17	112.18	1210.41	0	0	0	130.44	93.45	1558.83	136.73	199.09	1544.99	-23.53	96.08	1592.91	-23.97	205.82	1578.68	338.76	1550.56	66.88	-212.93	1703.64	72.58	179.16
7.02	104.75	93.01	38.67	79.55	87.7	38.98	-89.79	127.88	25.31	-89.78	132.71	73.04	354.77	-58.87	71.69	333.28	-44.38	71.82	174.35	-37.24	39.47	164.28	-39.93	93.06	87.15	112.49	1209.95	0	0	0	134.86	93.94	1558.49	140.53	199.33	1544.65	-19.52	96.16	1592.62	-20.17	205.9	1578.35	339.32	1550.42	67.04	-213.99	1703.79	72.27	178.71
7.03	103.75	92.1	37.87	77.96	88.12	38.48	-89.69	128.4	25.52	-89.6	132.76	73.04	368.19	-55.77	75.33	347.05	-41.95	75.49	187.61	-35.73	40.47	176.38	-38.78	94.03	89.21	113.05	1209.58	0	0	0	138.43	94.44	1558.19	144.32	199.8	1544.24	-15.51	96.3	1592.34	-16.24	206.66	1578.02	337.97	1550.25	66.82	-215.11	1704.61	72.23	178.24
7.04	105.92	91.84	38.18	78.95	88.05	38.72	-89.61	128.14	25.5	-89.56	132.68	73.1	380.21	-52.3	77.98	358.63	-39.14	78.08	200.21	-34.47	41.68	188.07	-38.12	95.27	92.05	112.96	1209.04	0	0	0	142.29	94.82	1557.84	148.13	200.52	1543.8	-11.51	96.5	1592.02	-12.4	206.48	1577.65	338.53	1549.88	66.94	-215.16	1704.62	72.23	177.61
7.05	103.85	91.61	37.34	77.77	88.14	38.34	-89.64	128.57	25.66	-89.46	132.54	73.1	391.43	-49.44	80.53	369.52	-36.35	80.07	211.98	-33.48	43.08	199.22	-37.28	96.47	96.75	113.09	1208.36	0	0	0	146.58	94.97	1557.39	151.97	200.62	1543.44	-7.36	96.52	1591.68	-8.41	206.74	1577.33	338.17	1551.2	66.61	-219.18	1705.93	71.06	178.05
7.06	102.25	91.58	36.78	77.45	87.88	38.27	-89.7	128.06	25.54	-89.36	132.7	73.33	402.54	-46.36	82.73	381.15	-33.36	82.44	222.97	-32.58	44.39	209.72	-36.44	97.6	102.37	113.48	1208.05	0	0	0	150.67	95.37	1556.98	155.85	201.03	1542.93	-3.23	96.56	1591.39	-4.38	206.76	1576.99	339.24	1550.58	66.94	-222.78	1706.62	70.33	178.64
7.07	103.83	91.43	37.18	78.54	88.58	38.38	-89.71	127.7	25.46	-89.1	132.88	73.53	413.48	-43.2	85.34	391.58	-30.51	84.87	233.15	-31.53	45.48	219.41	-35.68	98.66	107.31	113.54	1207.61	0	0	0	155.22	95.57	1556.55	159.71	200.7	1542.57	0.97	96.56	1591.04	-0.32	206.66	1576.69	337.04	1550.55	66.49	-218.08	1705.33	71.36	178.94
7.08	103.47	91.14	36.97	78.13	88.5	38.29	-89.54	128.26	25.83	-89.22	132.22	73.42	420.74	-40.71	87.24	400.7	-28.06	87.28	242.5	-30.95	46.56	228.24	-35.18	99.71	109.02	113.81	1207.1	0	0	0	159.32	95.72	1556.05	163.72	201.03	1542.09	5.14	96.41	1590.67	3.68	206.93	1576.26	337.1	1550.69	66.44	-219.34	1706.5	71.2	178.96
7.09	104.25	91.38	37.05	78.93	88.3	38.56	-89.56	127.79	25.78	-89.05	132.46	73.66	429.31	-38.43	89.97	408.43	-26.11	89.8	251.07	-30.04	47.37	236.18	-34.28	100.41	112.14	113.37	1206.7	0	0	0	163.5	95.77	1555.58	167.74	201.27	1541.63	9.43	96.14	1590.3	7.6	206.33	1576	337.49	1550.01	67.03	-222.66	1707.28	70.02	179.05
7.1	102.23	91.15	36.73	78.55	88.4	38.3	-89.56	127.78	25.84	-88.91	133	74.09	437.23	-36.29	92.84	414.01	-25.72	90.74	258.74	-28.98	48.08	243.33	-32.88	100.88	115.37	113.46	1205.92	0	0	0	167.81	95.73	1555.04	171.73	201.02	1541.15	13.77	95.96	1589.97	11.68	206.51	1575.59	338.33	1551.03	66.6	-219.65	1706.17	71.03	178.26
7.11	102.71	91.58	36.8	79.24	88.29	38.71	-89.43	128.26	26.14	-88.68	133.1	74.3	444.25	-34.57	94.99	420.58	-24.76	92.54	265.78	-28.09	48.82	249.94	-31.63	101.42	118.26	113.37	1205.37	0	0	0	172.2	95.76	1554.55	175.86	201.21	1540.58	18.07	95.84	1589.67	15.71	206.45	1575.29	338.69	1550.9	66.81	-216.87	1705.34	71.53	178.01
7.12	102.48	91.92	36.66	78.37	88.68	38.23	-89.46	127.81	26.07	-88.61	132.8	74.37	451.03	-33.26	96.44	426.85	-23.11	93.88	272.08	-26.94	49.43	256.2	-30.91	102.09	122.8	113.23	1205.04	0	0	0	176.31	95.63	1554.04	179.93	201.02	1540.14	22.44	95.23	1589.3	19.79	205.84	1575.01	337.89	1550.4	66.83	-218.2	1705.3	70.99	178.36
7.13	103.47	91.78	36.8	76.97	88.92	37.84	-89.29	128.3	26.47	-88.64	132.23	74.34	456.52	-31.91	97.29	432.79	-21.83	94.56	278	-25.48	49.82	261.94	-29.19	102.19	126.97	113.08	1204.45	0	0	0	180.59	95.63	1553.54	184.08	200.76	1539.65	26.72	94.95	1588.99	23.89	205.79	1574.65	338.9	1549.82	67.08	-214.45	1704.19	72.35	178.91
7.14	102.44	91.68	36.47	78.04	88.8	38.15	-89.2	127.97	26.48	-88.45	132.52	74.63	463.25	-30.63	97.66	438.49	-20.59	94.81	283.57	-23.98	50.04	267.48	-27.9	102.45	132.74	112.74	1204.34	0	0	0	184.2	95.43	1553.03	188.28	200.8	1539.03	31.07	94.65	1588.68	27.99	205.32	1574.35	338.38	1550.21	67.02	-218.44	1705.36	71.39	179.01
7.15	102.55	92.06	36.65	78.34	88.95	38.17	-89.2	127.92	26.7	-88.16	133.23	75.19	467.41	-29.63	97.12	443.82	-19.56	94.75	288.73	-22.61	50.25	272.69	-26.63	102.5	136.14	112.35	1203.87	0	0	0	188.52	95.24	1552.47	192.48	200.53	1538.45	35.52	93.97	1588.29	32.17	205.36	1573.91	338.35	1550.39	66.98	-213.19	1703.69	72.56	178.87
7.16	102.09	91.94	36.3	78.6	89.02	38.03	-89.01	127.97	27.03	-88.01	132.45	75.21	471.93	-28.8	96.55	452.82	-16.42	96.69	293.6	-20.53	49.94	277.63	-24.84	102.23	137.85	112.28	1203.16	0	0	0	193.43	95.07	1551.9	196.72	200.21	1537.92	39.88	93.54	1587.92	36.28	204.6	1573.5	336.73	1550.58	66.46	-210.66	1703.02	73.42	178.25
7.17	102.25	92.36	36.36	78.85	89.27	38.15	-89.07	127.48	27.13	-87.75	132.73	75.65	476.41	-27.27	96.6	457.31	-15.18	96.61	298.38	-19.27	49.87	282.38	-23.61	102.04	141.71	111.78	1202.8	0	0	0	197.98	94.74	1551.33	200.92	200.05	1537.42	44.27	93.05	1587.52	40.54	204.32	1573.2	339.49	1551.07	66.79	-219.01	1705.7	71.04	179.2
7.18	102.56	91.69	36.5	76.87	89.23	37.5	-88.98	127.45	27.5	-87.73	132.33	76	481.09	-26.2	97.04	462.16	-13.83	97.02	302.92	-17.3	49.29	286.67	-21.67	101.35	145.21	111.69	1202.37	0	0	0	202.11	94.41	1550.77	205.1	199.39	1536.88	48.69	92.44	1587.13	44.69	203.33	1572.85	339.05	1551.19	66.68	-219.92	1705.8	70.58	178.96
7.19	101.64	91.78	36.16	78.5	89.23	37.91	-88.97	126.68	27.48	-87.41	132.59	76.47	485.66	-24.24	97.52	462.67	-13.56	95.37	307.26	-15.9	48.72	290.7	-20.23	100.72	150.56	111.28	1202.26	0	0	0	206.41	94.07	1550.21	209.33	198.98	1536.32	53.07	91.76	1586.7	48.91	203.12	1572.37	337.88	1550.54	66.78	-219.84	1705.68	70.8	179.22
7.2	102.65	92.01	36.42	79.99	89.42	38.27	-88.7	127.53	28.18	-87.35	132.57	76.91	489.88	-23.17	98.03	466.28	-12.33	95.3	311.38	-14.08	47.89	294.56	-18.93	100.07	155.01	111.1	1201.64	0	0	0	211.25	93.64	1549.61	213.51	198.41	1535.81	57.49	90.86	1586.3	53.24	202.65	1572	338.45	1549.28	67.16	-217.55	1705.24	71.64	178.72
7.21	102.39	92.26	36.29	77.85	89.39	37.68	-88.7	127.06	28.35	-87.06	132.98	77.45	494.12	-20.76	98.55	469.99	-10.12	95.42	315.43	-12.23	46.9	298.21	-17.43	99.18	158.55	110.87	1201.38	0	0	0	214.82	93.25	1549.06	217.73	198.02	1535.26	61.82	90.14	1585.9	57.47	201.69	1571.68	336.94	1551.04	66.38	-213.34	1704.22	72.85	177.76
7.22	102.23	92.66	36.37	78.1	89.5	37.72	-88.44	127.25	28.78	-86.76	133.25	78.04	495.85	-18.65	98.14	473.26	-8.09	95.41	319.07	-10.98	45.99	301.63	-16.13	98.22	162.54	110.5	1201.14	0	0	0	219.54	92.64	1548.5	221.84	197.57	1534.81	66.19	89.32	1585.45	61.65	200.87	1571.3	338.64	1549.76	67.14	-212.24	1704.06	73.32	178.35
7.23	101.27	92.26	35.97	78.73	89.77	37.85	-88.34	127.18	29.06	-86.67	132.73	78.25	498.73	-16.73	97.78	476.24	-6.08	94.72	322.23	-9.31	44.73	304.59	-14.41	96.92	165.87	110	1200.64	0	0	0	224.09	92.31	1548.01	225.95	197.43	1534.36	70.56	88.59	1584.97	65.84	200.34	1570.83	338.96	1549.71	67.25	-212.58	1703.82	72.57	178.11
7.24	101.93	92.01	36.27	79.83	89.8	38.15	-88.26	126.87	29.34	-86.55	132.48	78.57	501.18	-14.94	96.85	478.75	-4.32	93.72	324.78	-7.95	43.4	307.22	-13.51	95.81	174.62	109.85	1200.26	0	0	0	228.2	91.81	1547.55	230.12	196.62	1533.97	74.93	87.4	1584.45	69.91	198.85	1570.46	337.57	1550.84	66.66	-218.37	1705.5	71.33	178.32
7.25	102.92	92.35	36.7	78.47	89.79	37.66	-88.18	126.86	29.8	-86.06	133.46	79.52	502.86	-12.6	95.58	480.87	-2.33	92.49	326.85	-6.63	41.92	309.32	-12.19	94.27	179.73	109.38	1199.72	0	0	0	232.59	91.03	1547.08	234.19	196.01	1533.64	79.32	86.18	1583.86	73.97	197.91	1569.99	337.19	1550.13	66.77	-215.41	1704.32	71.96	178.55
7.26	100.13	92.66	35.54	78.36	89.95	37.45	-87.95	126.78	30.25	-85.86	132.45	79.62	505.41	-10.39	94.1	482.36	-0.18	90.52	328.38	-5.14	40.12	311.01	-10.83	92.48	182.18	109.05	1199.44	0	0	0	236.6	90.35	1546.7	238.26	195.1	1533.33	83.64	85.1	1583.28	78.08	196.45	1569.44	337.93	1548.56	67.21	-219.59	1706.06	70.69	178.14
7.27	102.85	92.42	36.41	79.91	89.84	37.76	-87.76	126.85	30.98	-85.42	132.44	80.17	506.28	-8.07	92.01	483.43	2.02	88.54	329.19	-4.09	38.26	312.19	-10.14	90.78	188.17	108.45	1198.82	0	0	0	241.06	89.78	1546.35	242.39	194.13	1533.04	88	83.71	1582.64	82.14	195.43	1568.89	338.49	1549.54	67.14	-215.26	1704.92	71.84	177.93
7.28	102.74	92.64	36.09	79.85	89.76	37.77	-87.64	126.84	31.62	-84.92	132.59	80.97	507.45	-5.92	89.42	483.89	3.81	85.81	329.53	-3.33	36.24	312.96	-9.63	88.83	191.52	107.89	1198.42	0	0	0	245.77	88.92	1546.03	246.62	193.36	1532.77	92.36	82.38	1581.99	86.26	194.16	1568.35	337.96	1550.73	66.51	-213.67	1703.91	72.2	177.17
7.29	102.19	92.47	35.95	79.42	90.08	37.24	-87.4	126.76	32.29	-84.4	132.93	81.83	506.2	-3.69	85.62	483.81	5.91	82.52	329.19	-2.07	33.71	313.16	-8.7	86.48	198.16	107.16	1197.65	0	0	0	250.06	87.9	1545.7	250.69	192.6	1532.54	96.79	81.02	1581.32	90.48	193.33	1567.68	337.15	1550.63	66.49	-212.91	1703.04	72.7	177.22
7.3	101.67	92.65	35.48	78.92	90.03	37.06	-87.28	126.42	32.92	-83.89	133.04	82.61	506.42	-0.79	82.22	487.89	9.9	81.21	328.73	-1.38	33.1	313.11	-8.43	84.36	202.49	106.44	1197.05	0	0	0	254.95	87.07	1545.37	254.96	191.75	1532.31	101.19	79.65	1580.64	94.62	191.38	1567.1	337.71	1551.17	66.59	-216.14	1704.46	71.7	178.31
7.31	101.85	92.14	35.45	78.72	89.67	37.01	-87.05	126.52	33.79	-83.49	132.76	83.35	506.45	1.24	79.35	487.73	11.86	78.24	328.65	-0.98	31.82	313.14	-8.47	82.38	208.93	105.81	1196.51	0	0	0	259.58	86.13	1545.08	259	191.54	1532.49	105.68	77.84	1579.94	98.7	189.65	1566.52	337.76	1550.76	66.75	-219.81	1705.73	70.49	179.15
7.32	102.27	92.27	35.71	78.88	90.11	36.85	-86.81	126.68	34.69	-82.96	132.95	84.3	507.83	3	76.75	489.29	13.81	76.03	329.7	-0.35	31.21	314.28	-7.45	80.54	215.08	105.23	1196.08	0	0	0	263.83	85.08	1544.79	261.68	190.87	1532.51	110.2	76.29	1579.28	102.93	188.52	1565.89	340.53	1550.09	67.35	-219.14	1705.41	70.74	178.8
7.33	103.1	92.67	35.98	81.56	90.21	37.34	-86.52	126.96	35.69	-82.44	133.17	85.19	510.52	3.91	73.07	488.46	15.01	71.72	331.2	0.5	31.44	317.08	-7.33	79.8	221.15	104.82	1195.65	0	0	0	268.51	84.05	1544.6	266.31	189.72	1532.32	114.79	74.61	1578.69	107.03	186.07	1565.4	337.56	1550.39	66.71	-217.34	1705.38	71.34	178.16
7.34	102.91	92.83	35.82	79.57	89.92	36.77	-86.31	126.86	36.61	-81.9	133.05	86.15	512.86	5.29	67.2	491.21	16.36	66.87	332.6	1.41	31.43	320.65	-6.78	79.28	220.78	103.85	1195.14	0	0	0	273.55	82.88	1544.51	270.61	188.57	1532.37	119.48	72.8	1578.3	111.34	184.35	1565.1	339.31	1550.48	67.03	-214.34	1704.48	72.18	178.29
7.35	103.8	92.92	35.73	80.02	89.95	36.83	-85.99	127.54	38.01	-81.08	133.61	87.53	515.28	6.45	60.68	492.82	17.43	61.27	333.85	1.5	31.49	323.59	-7.1	79.03	229.39	102.69	1194.94	0	0	0	278.46	81.7	1544.61	275.41	187.41	1532.7	124.4	70.87	1578.16	115.82	182.75	1565.06	338.12	1550.38	66.77	-213.14	1703.75	72.82	177.96
7.36	101.58	92.95	35.25	80.44	90.39	36.82	-85.74	127.3	39.17	-80.35	133.92	88.99	517.72	7.13	55.35	494.55	18.07	56.66	334.93	1.47	31.43	325.74	-7.35	78.61	236.04	102.25	1194.83	0	0	0	282.96	80.28	1544.87	279.99	186.03	1533.05	129.36	69.03	1578.25	120.37	180.3	1565.27	338.06	1551.37	66.42	-211.64	1703.56	73.06	177.45
7.37	101.83	92.61	35.13	80.78	90.29	36.95	-85.21	128.03	40.99	-79.64	133.83	90.55	519.45	8.06	50.38	495.74	18.54	52.56	335.74	1.02	31.48	327.66	-7.4	78.17	240.41	101.45	1194.99	0	0	0	288.23	79	1545.23	284.14	184.53	1533.55	134.42	66.75	1578.43	124.93	178.17	1565.7	336.49	1551.62	66.09	-218.4	1705.43	71.17	179.02
7.38	102.86	93.01	35.46	81.39	90.47	37.07	-84.69	127.94	42.59	-78.42	134.58	92.66	520.76	8.38	45.86	496.65	18.91	48.52	336.34	0.78	31.29	329.28	-8.45	78.13	243.97	100.49	1195.28	0	0	0	293.14	77.5	1545.69	288.18	183.13	1534.35	139.6	64.83	1578.82	129.64	175.85	1566.35	337.53	1550.12	66.76	-217.67	1705.5	71.6	179.12
7.39	102.44	92.82	35.37	79.47	90.67	36.22	-84.17	128.22	44.57	-77.28	134.68	94.78	521.37	8.7	42.68	497.43	19.13	45.69	336.84	0.68	31.23	330.68	-9.3	78.15	251.85	100.05	1196.05	0	0	0	298.36	75.88	1546.29	292.67	181.88	1535.22	144.84	62.8	1579.36	134.41	173.58	1567.12	339.14	1549.68	66.98	-211.26	1703.27	73.24	178.7
7.4	102.92	92.73	35.16	81.42	90.69	36.75	-83.37	128.77	46.87	-75.89	134.63	96.98	522.35	9.36	40.53	498.3	19.93	43.98	337.26	0.34	31.45	331.86	-8.95	77.92	256.38	98.97	1197.13	0	0	0	303.89	74.24	1547.03	297.03	180.22	1536.28	150.11	60.7	1580.02	139.32	171.66	1568.1	339.19	1550.11	67.14	-212.99	1703.52	72.17	177.94
7.41	102.93	92.61	34.81	79.9	90.73	36.02	-82.44	129.08	49.34	-74.01	135.21	99.68	522.73	9.85	39.04	498.51	20.49	42.29	337.56	0.19	31.56	332.72	-9.16	78	260.49	98.1	1198.4	0	0	0	308.98	72.54	1547.85	302.04	178.59	1537.43	155.5	58.56	1580.86	144.12	169.63	1569.2	337.21	1550.74	66.54	-210.39	1702.71	73.3	178.34
7.42	104.17	93.13	34.74	80.9	90.95	35.97	-81.41	128.93	51.87	-71.82	135.81	102.5	522.6	10.44	37.66	499.53	21.25	41.39	337.7	0.14	31.56	333.37	-9.58	78.23	265.43	97.17	1199.57	0	0	0	314.49	70.76	1548.75	306.61	177.09	1538.69	160.87	56.49	1581.82	149.14	167.38	1570.56	337.27	1549.71	66.94	-214.1	1703.78	72.65	178.1
7.43	103.66	92.77	34.04	82.16	91.18	35.73	-80.13	129.16	54.88	-69.56	135.96	105.54	523.76	11.03	37.01	499.01	21.58	40.21	337.86	-0.01	31.62	333.91	-9.77	78.39	273.65	96.12	1201.06	0	0	0	319.49	68.95	1549.74	312	175.4	1539.92	166.28	54.41	1582.85	154.03	164.59	1571.92	336.81	1550.92	66.36	-221.48	1706.48	70.39	177.87
7.44	104.11	92.89	33.36	84.06	91.69	35.67	-78.4	129.72	58.38	-66.86	136.54	109.03	523.25	10.86	36.07	499.41	21.56	39.59	337.94	-0.23	31.6	334.27	-10.14	78.63	281.78	95	1202.76	0	0	0	325.21	67.09	1550.74	317.49	173.81	1541.02	171.64	52.35	1583.87	158.91	162.51	1573.27	339.41	1549.65	67.19	-216.61	1705.39	71.54	177.98
7.45	103.96	93.09	32.73	81.77	91.56	34.6	-76.53	129.95	61.88	-63.95	136.74	112.4	523.57	11.07	35.38	499.27	21.63	38.87	338.04	-0.3	31.56	334.61	-10.13	78.67	282.21	93.93	1204.25	0	0	0	330.43	65.27	1551.74	322.16	172.08	1542.24	176.89	50.31	1584.84	163.95	160.22	1574.42	339.53	1550.97	66.97	-213.11	1703.62	72.56	177.85
7.46	105.14	93.06	32.58	83.24	91.55	34.45	-74.38	130.66	65.79	-60.58	137.36	116.01	523.1	11.32	34.78	499.04	21.85	38.24	338.12	-0.42	31.6	334.95	-10.22	78.77	288.63	92.6	1205.95	0	0	0	335.26	63.43	1552.71	327.45	170.43	1543.4	182.1	48.28	1585.75	168.83	158.66	1575.44	339.09	1549.56	67.09	-215.45	1704.14	72.09	177.17
7.47	104.86	93.1	31.95	85.63	91.66	34.59	-72.04	130.82	69.56	-56.91	138.19	119.83	523.51	11.15	34.47	499.59	21.89	38.07	338.19	-0.11	31.44	335.34	-10.23	78.87	294.5	91.16	1207.13	0	0	0	340.62	61.7	1553.62	331.46	168.53	1544.55	187.27	46.17	1586.53	173.77	156.29	1576.39	338.56	1550.27	66.78	-218.81	1702.57	72.25	178.89
7.48	105.34	92.89	31.7	83.87	91.78	33.78	-69.42	130.93	73.49	-52.98	138.78	123.63	522.84	11.25	33.96	499.18	21.83	37.42	338.34	-0.22	31.5	335.57	-10.13	78.89	300.35	89.94	1208.26	0	0	0	345.3	60.12	1554.5	336.76	167.08	1545.41	192.35	44.31	1587.16	178.69	154.1	1577.19	338.88	1550.89	66.96	-222.57	1703.8	71.39	178.65
7.49	105.08	93.84	31.34	86.77	91.93	34.48	-66.49	130.86	77.44	-48.6	139.82	127.7	522.47	11.07	33.24	500.07	21.96	37.36	338.53	-0.11	31.56	335.82	-9.76	78.81	308.91	88.57	1209.2	0	0	0	350.54	58.47	1555.21	342.07	165.43	1546.23	197.43	42.29	1587.67	183.51	152.04	1577.82	339.56	1550.42	67.03	-222.38	1702.55	71.82	178.12
7.5	106.86	93.94	31.59	86.87	92.06	34.15	-63.21	131.8	82.03	-43.89	140.77	131.59	524.17	10.99	33.24	499.6	21.86	36.9	338.7	-0.13	31.67	336.06	-9.58	78.75	312.26	87.31	1210.18	0	0	0	355.87	56.92	1555.86	346.33	163.84	1546.99	202.41	40.41	1588.12	188.44	150.03	1578.26	340.15	1548.93	67.62	-221.97	1702.94	71.68	178.04
7.51	108.54	94.47	31.76	85.83	91.81	33.87	-59.63	132.97	86.68	-38.69	142.41	135.7	524.01	10.88	32.71	499.71	21.83	36.53	338.81	0.04	31.66	336.2	-9.07	78.61	321.92	85.97	1210.71	0	0	0	360.17	55.42	1556.43	350.85	162.07	1547.68	207.32	38.53	1588.47	193.26	148.12	1578.64	336.74	1550.82	66.3	-219.43	1702.49	72.44	177.71
7.52	107.41	93.75	31.02	86.66	91.82	34.18	-55.9	133.17	91.04	-33.11	143.71	139.71	523.6	11.21	32.39	499.95	22.22	36.41	338.92	0.08	31.72	336.42	-8.89	78.61	324.01	84.65	1210.95	0	0	0	365.09	53.87	1556.94	356.48	160.5	1548.08	212.28	36.53	1588.71	197.99	146.26	1578.92	336.21	1550.08	66.52	-222.38	1703.42	71.42	177.97
7.53	109.33	94.33	31.27	87.32	91.97	34.27	-51.4	134.93	96.13	-26.94	145.15	143.76	523.97	11.22	32.33	499.8	21.74	36.26	339.08	0.25	31.75	336.51	-8.65	78.56	328.41	83.48	1211.16	0	0	0	369.88	52.31	1557.33	360.38	159.06	1548.57	217.17	34.56	1588.88	202.8	143.89	1579.2	338.78	1549.17	67.28	-228.82	1705.85	69.75	178.57
7.54	109	93.98	30.5	90.07	92.35	34.92	-46.75	135.91	101.18	-20.38	147.18	148.1	523.91	11.17	31.97	500.08	21.83	36.04	339.1	0.49	31.59	336.63	-8.78	78.6	332.81	82.21	1211.02	0	0	0	374.82	50.81	1557.72	365.81	157.38	1548.92	222.07	32.52	1588.99	207.47	141.87	1579.35	339.09	1548.82	67.56	-227.07	1704.83	70.32	178.65
7.55	110.21	94.59	30.33	89.69	92.73	34.67	-41.56	138.11	107.04	-14.37	149.08	152.28	524.23	10.98	32.11	500.14	21.6	36.07	339.1	0.49	31.53	336.59	-8.71	78.52	337.61	80.89	1211.19	0	0	0	379.65	49.24	1558.02	369.92	155.75	1549.25	226.88	30.56	1589.03	212.04	140.11	1579.36	332.15	1550.49	65.37	-224.44	1703.5	71.03	178.85
7.56	110.87	95.66	29.44	92.75	93.73	35.26	-36.41	139.18	112.87	-6.99	150.98	157.54	523.23	10.61	31.72	500.12	21.35	36.27	339.11	0.14	31.55	336.59	-8.88	78.5	343.46	79.79	1211.15	0	0	0	384.36	47.6	1558.32	374.91	154.09	1549.63	231.64	28.86	1589.07	216.68	138.42	1579.39	329.17	1551.33	64.32	-225.03	1704.32	71.08	178.04
7.57	113.06	96.18	29.42	93.65	94.38	35.57	-30.64	140.58	119.23	2.82	152.32	163.37	524.12	10.8	32.1	499.36	21.03	36.05	339.13	0.47	31.24	336.6	-9.41	78.55	349.91	78.81	1210.89	0	0	0	389.57	46.05	1558.46	379.16	152.62	1549.87	236.44	26.66	1589.07	221.42	136.24	1579.53	329.45	1551.19	64.54	-224.63	1703.31	71.28	177.22
7.58	114.84	97.06	28.83	95.18	94.94	36.12	-24.47	142.42	126.28	8.61	152.59	168.54	523.63	10.32	31.79	499.87	21.25	36.18	339.19	-0.08	31.33	336.75	-9.79	78.55	353.82	77.73	1210.89	0	0	0	394.07	44.46	1558.63	383.29	150.87	1550.21	241.15	24.77	1589.04	225.95	133.97	1579.58	328.97	1551.35	64.24	-221.31	1703.74	71.65	178.41
7.59	117.33	97.48	28.3	97.97	95.86	36.92	-17.85	143.89	133.54	16.33	152.8	174.02	524.13	10.33	31.82	499.77	20.82	35.92	339.13	-0.09	31.2	336.73	-9.96	78.54	359.89	76.72	1210.77	0	0	0	398.94	42.94	1558.75	387.72	149.28	1550.46	245.85	23.04	1588.99	230.47	132.18	1579.74	330.71	1550.71	64.67	-223.14	1704.11	71.25	178.21
7.6	119.79	98.82	27.47	103.35	96.96	38.44	-11.04	144.42	140.7	24.56	153.17	179.9	523.46	10.5	31.66	499.07	20.69	35.81	339.13	-0.19	31.13	336.8	-10.41	78.6	366.66	75.77	1210.71	0	0	0	403.82	41.33	1558.76	392.34	147.67	1550.67	250.54	21.19	1588.94	235.1	131.09	1579.82	331.11	1550.93	64.92	-221.71	1702.7	71.92	178.77
7.61	121.95	99.41	26.78	106.41	97.49	39.41	-3.57	145.3	148.08	33.19	153.36	185.89	522.97	10.17	31.32	499.7	20.83	35.81	339.18	-0.52	31.17	336.82	-10.37	78.51	367.75	74.68	1210.64	0	0	0	408.17	39.82	1558.78	396.51	146.1	1550.83	255.21	19.25	1588.9	239.55	128.93	1579.97	332.5	1550.32	65.57	-222.03	1701.89	72.05	177.21
7.62	125.52	100.49	26.29	110.14	98.26	40.48	3.79	145.56	155.31	42.01	152.81	191.5	523.59	10.05	31.31	499.57	20.7	35.7	339.17	-0.39	31.04	336.93	-10.75	78.56	372.53	73.66	1210.72	0	0	0	412.53	38.34	1558.73	402.28	144.59	1550.94	259.8	17.7	1588.93	244.05	126.51	1580.24	332.98	1549.89	65.3	-223.05	1703.21	71.52	176.7
7.63	128.99	101.2	25.64	116.57	99.69	42.24	11.04	144.7	162.19	50.97	152.21	197.15	523.88	10.41	31.31	498.79	20.58	35.3	339.16	-0.48	30.99	337.04	-10.65	78.5	378.04	72.67	1210.74	0	0	0	417.19	36.89	1558.66	406	143.17	1551.15	264.44	15.84	1588.99	248.56	125.06	1580.48	332.27	1550.18	65.13	-225.58	1704.13	70.98	178.05
7.64	131.81	102.98	24.49	120.01	100.78	43.1	18.41	143.95	169.04	60.33	151.47	202.61	523.8	10.18	31.3	499.12	20.63	35.13	339.29	-0.33	30.99	337.11	-10.7	78.52	381.15	71.62	1210.92	0	0	0	421.71	35.33	1558.58	410.38	141.47	1551.31	269.02	14.08	1589.09	252.95	123.48	1580.76	332.51	1550.29	65.27	-224.98	1704.74	70.75	178.18
7.65	135.98	104.58	24.03	127.09	102.15	45.28	25.56	143.94	174.84	69.84	150.25	207.68	524.15	10.29	31.1	499.36	20.78	35.04	339.39	-0.44	31.08	337.35	-10.83	78.66	382.72	70.68	1211.03	0	0	0	426.09	34.02	1558.54	414.92	140.11	1551.33	273.57	12.58	1589.25	257.37	121.89	1581.23	331.96	1550.3	65.23	-225.36	1703.03	71.24	178.36
7.66	141.15	106.3	24.91	134.13	104.23	47.75	36.64	143.98	180.76	79.39	148.75	212.15	523.7	10.28	30.88	499.12	20.82	34.73	339.44	-0.38	31.2	337.56	-10.57	78.6	387.26	69.74	1211.45	0	0	0	430.76	32.67	1558.5	418.59	138.79	1551.61	278.04	11.09	1589.41	261.68	120.18	1581.64	330.97	1550.7	64.88	-223.87	1702.76	71.49	178.03
7.67	149.84	109.65	27.35	141.57	107.47	49.49	46.59	142.08	184.97	88.95	147.37	216.27	524.11	10.27	30.91	499.38	20.89	34.86	339.56	-0.38	31.34	337.73	-10.42	78.65	393.13	68.78	1211.65	0	0	0	435.19	31.31	1558.49	423.31	137.66	1551.72	282.47	9.62	1589.57	265.99	118.2	1582.02	329.65	1551.14	64.37	-222.51	1701.14	71.94	178.25
7.68	160.11	114.4	30.21	152.37	110.31	52.36	55.74	141.07	188.23	98.67	146.23	219.86	523.99	10.71	30.64	499.09	21	34.68	339.64	0.16	31.25	337.93	-10.37	78.75	396.75	67.89	1211.93	0	0	0	439.19	30.09	1558.49	427.4	136.34	1551.93	286.86	8.25	1589.73	270.13	117.08	1582.32	329.84	1551.2	64.56	-223.43	1703.78	71.21	178.94
7.69	173.6	119.24	33.98	165.28	114.96	55.65	65.38	139.82	190.33	108.41	144.64	222.67	523.12	10.49	30.43	498.5	21	34.33	339.73	0.34	31.29	338.07	-9.62	78.55	399.22	66.73	1211.89	0	0	0	443.34	28.86	1558.53	431.91	134.72	1552.07	291.14	7.02	1589.89	274.27	116.12	1582.65	328.88	1551.51	64.43	-222.4	1701.71	72.29	178.01
7.7	187.64	125.66	37.03	178.65	119.19	58.15	75.87	138.7	191.5	118.44	143.25	224.7	523.2	9.94	30.28	499.16	20.93	34.17	339.8	0.39	31.47	338.31	-9.68	78.78	403.42	65.92	1211.98	0	0	0	447.38	27.7	1558.56	435.45	133.76	1552.29	295.36	5.82	1590.07	278.38	114.69	1582.86	330.91	1551.06	64.95	-224.89	1702.99	71.22	178.22
7.71	203.48	131.36	39.77	193.05	124.42	60.65	86.88	138.14	191.68	129	142.1	225.65	523.97	10.27	30.24	499.22	21.07	34.12	339.91	0.34	31.64	338.5	-9.65	78.85	408.45	64.66	1212.17	0	0	0	451.89	26.66	1558.64	439.58	132.73	1552.41	299.49	4.64	1590.24	282.37	113.58	1583.21	329.69	1551.13	64.36	-222.61	1703.18	71.5	178.33
7.72	218.61	136.27	42.19	210.26	128.71	62.27	98.31	137.52	190.78	139.91	141.42	225.67	524.53	10.34	30.31	498.74	21.02	33.89	339.94	0.86	31.5	338.66	-9.2	78.79	412.1	63.67	1212.31	0	0	0	455.65	25.51	1558.73	443.45	131.65	1552.58	303.6	3.51	1590.43	286.42	112.06	1583.5	333.47	1549.89	65.62	-221.47	1701.43	72	178.87
7.73	236.96	141.06	44	226.31	132.43	63.57	109.99	137.03	188.8	150.92	140.92	224.65	523.94	10.22	29.97	499.51	21.2	33.99	339.99	0.53	31.76	338.68	-8.95	78.77	413.35	62.97	1212.28	0	0	0	459.13	24.41	1558.84	447.67	130.76	1552.7	307.66	2.66	1590.62	290.41	111.47	1583.69	333.52	1550.01	65.72	-223.29	1702.35	71.66	179.19
7.74	251.42	146.81	45.21	241.48	136.34	63.95	122.24	137.3	186.13	162.15	140.55	222.64	524.07	10.43	30.1	498.7	20.86	33.63	339.98	0.62	31.84	338.85	-9.07	78.94	417.82	61.79	1212.35	0	0	0	463.55	23.42	1558.88	451.84	129.85	1552.83	311.65	1.73	1590.81	294.42	110.65	1583.9	329.14	1551.6	64.49	-222.02	1701.73	71.95	178.89
7.75	271.88	151.66	46.76	260.19	140.13	64.78	135.03	138.3	182.7	173.81	140.73	219.89	524	10.15	29.87	499.13	20.72	33.85	339.92	0.96	31.74	338.82	-8.7	78.95	420.22	60.9	1212.49	0	0	0	467.31	22.48	1558.94	455.54	128.7	1552.99	315.57	0.77	1591	298.38	110.05	1584.11	326.85	1552.37	63.7	-218.7	1701.11	72.72	178.2
7.76	289.2	155.5	47.67	276.54	143.43	64.43	147.96	138.86	178.16	185.76	140.99	216.36	523.91	10.01	29.77	499.36	20.65	33.86	339.95	1.07	31.78	338.89	-8.79	79.14	426.67	60.07	1212.53	0	0	0	471.03	21.55	1559.03	459.18	127.98	1553.05	319.44	0.1	1591.18	302.31	109.44	1584.25	328.81	1551.67	64.33	-222.38	1703.02	71.44	178.17
7.77	308.21	160.59	50.01	293.48	147.58	63.88	161.13	139.99	172.97	198.13	141.52	212.08	524.46	10.04	29.85	499.62	20.61	33.89	339.96	1.03	31.93	338.94	-8.6	79.21	427.53	59.13	1212.54	0	0	0	475.21	20.61	1559.02	463.9	126.83	1553.05	323.27	-0.51	1591.36	306.3	108.51	1584.41	331.79	1550.56	65.07	-223.29	1702.79	71.6	178.8
7.78	324.64	163.96	50.09	311.89	152.9	64.76	174.95	141.2	167.07	210.77	142.32	207.23	524.09	9.98	29.84	499.01	20.28	33.62	339.85	1.4	31.79	338.91	-8.48	79.27	431.02	58.38	1212.61	0	0	0	478.92	19.75	1559.04	467.95	126.33	1552.97	327.12	-1.41	1591.5	310.13	108	1584.56	332.11	1550.43	64.91	-224.35	1702.39	71.6	178.49
7.79	342.2	168.72	50.35	329.32	157.45	63.84	189.1	142.65	160.44	223.64	143.67	201.8	523.24	10.01	29.4	498.87	20.28	33.77	339.9	1.09	32.06	338.89	-8.21	79.22	435.75	57.63	1212.48	0	0	0	482.5	18.97	1559	470.78	125.44	1552.97	330.92	-2.19	1591.62	314.12	106.98	1584.65	330.75	1551.04	64.94	-224.19	1702.43	71.54	178.95
7.8	361.4	172.31	50.5	344.25	160.68	61.6	204.01	144.76	153.56	236.98	144.45	195.61	523.45	10.09	29.52	499.25	20.42	33.96	339.91	1.45	31.97	338.99	-8.54	79.46	438.65	56.89	1212.57	0	0	0	486.06	18.08	1558.9	475.08	124.56	1552.9	334.69	-2.87	1591.74	317.91	106.32	1584.86	331.48	1550.75	64.78	-224.89	1702.85	71.1	178.12
7.81	380.3	175.3	49.89	364.28	163.26	60.41	219.34	146.64	146.11	250.56	145.87	189.23	524.3	9.92	29.97	498.99	20.21	33.96	339.93	1.28	32.14	339.12	-8.21	79.4	442.48	56.36	1212.58	0	0	0	489.95	17.3	1558.75	479.52	123.53	1552.72	338.48	-3.51	1591.83	321.8	105.59	1584.99	327.99	1551.65	63.93	-221.84	1701.64	72.23	178.45
7.82	398.78	175.79	46.28	382.39	165.8	58.56	235.07	148.14	138.1	264.58	147.78	182.64	524.44	10.28	30.06	499.21	20.12	34.17	339.97	1.33	32.18	339.22	-7.92	79.3	445.29	55.46	1212.43	0	0	0	493.74	16.49	1558.57	482.85	123.08	1552.67	342.19	-4.2	1591.89	325.68	104.6	1585.13	327.63	1551.75	64.02	-225.66	1703.04	71.26	178.84
7.83	418.53	177.89	45.13	402.59	165.52	56.18	251	150.09	130.01	278.75	149.37	175.52	524	10.21	30.18	498.92	19.98	34.2	340.04	1.5	32.19	339.32	-8.52	79.65	448.32	54.76	1212.38	0	0	0	497.12	15.72	1558.34	486.36	122.48	1552.51	345.9	-4.8	1591.92	329.55	103.98	1585.21	330.2	1551.4	64.92	-222.01	1701.92	72.03	178.95
7.84	437.66	179.26	43.94	421.54	167.37	54.31	267.29	151.38	121.35	293.2	151.07	168.32	524.04	10.43	30.6	499.4	20.35	34.41	340.08	1.76	32.17	339.49	-8.11	79.47	452.12	54.51	1212.2	0	0	0	501.1	14.95	1558.06	490.22	121.5	1552.32	349.54	-5.46	1591.93	333.36	103.54	1585.35	331.55	1550.48	65.16	-220.25	1703.27	71.97	177.94
7.85	458.38	180.64	42.94	441.41	168.55	53.02	283.78	153.33	113.08	307.93	153.96	161.54	523.93	10.33	30.93	499.03	20.46	34.35	340.09	1.96	32.12	339.6	-8.15	79.55	454.99	53.69	1212.11	0	0	0	504.55	14.1	1557.79	493.77	120.7	1552.15	353.15	-6.12	1591.92	337.19	103.36	1585.38	332	1550.27	65.09	-221.5	1702.16	72.06	178.58
7.86	477.78	181.43	42.19	460.35	169.91	51.39	300.71	156	104.99	322.9	156.12	154.52	523.52	9.87	30.92	499.16	20.72	34.28	340.12	1.92	32.25	339.73	-7.81	79.45	457.74	53.08	1211.77	0	0	0	508.21	13.27	1557.45	497.42	120.02	1551.99	356.7	-6.79	1591.86	340.96	102.52	1585.51	331.59	1550.45	65.03	-221.45	1702.2	71.95	178.1
7.87	498.79	181.43	41.59	479.86	170.95	50.05	317.84	158.58	97.19	338.29	158.35	147.72	523.21	10.43	31.07	499.18	21.25	34.22	340.13	1.96	32.3	339.93	-7.9	79.62	460.2	52.75	1211.61	0	0	0	511.49	12.56	1557.22	501.47	119.36	1551.82	360.23	-7.22	1591.78	344.57	102.05	1585.53	330.59	1550.68	64.64	-221.42	1703.09	71.88	178.27
7.88	517.64	181.6	40.55	498.11	171.29	48.8	335.34	160.93	89.7	354.04	160.08	140.96	522.92	10.43	31.4	499.45	21.85	34.13	340.13	2.13	32.37	340.1	-7.73	79.58	465.32	52.25	1211.48	0	0	0	515.28	11.83	1556.95	504.95	118.78	1551.59	363.71	-7.7	1591.7	348.34	101.44	1585.51	332.5	1550.43	65.25	-224.26	1702.92	71.52	178.75
7.89	538.51	180.66	40.52	517.3	171.08	48.12	353.04	162.75	82.35	369.8	162.25	134.75	522.86	9.73	31.74	499.64	21.82	34.17	340.2	2.16	32.44	340.27	-7.27	79.44	467.72	51.98	1211.31	0	0	0	518.74	11.14	1556.7	509.41	117.9	1551.41	367.15	-8.14	1591.61	352.01	100.78	1585.6	331.59	1550.39	65.13	-224.48	1703.13	71.34	178.32
7.9	556.21	179.91	39.93	536.06	171.23	47.54	370.82	164.47	75.66	385.45	164.07	128.69	523	9.52	32.25	499.07	21.6	34.02	340.17	2.13	32.54	340.55	-7.24	79.49	467.9	51.45	1211.1	0	0	0	521.97	10.44	1556.44	511.39	117.22	1551.36	370.55	-8.51	1591.51	355.7	101	1585.53	335.32	1549.31	66.29	-222.55	1702.46	71.77	178.41
7.91	577.02	179.18	40.97	555.6	170.69	47.62	388.5	167.13	69.82	401.23	164.75	122.68	522.32	9.3	32.29	498.32	23.14	35.18	340.21	2.35	32.54	340.59	-7.32	79.63	472.69	51.29	1210.83	0	0	0	525.49	9.84	1556.16	516	117.03	1551.11	373.95	-8.66	1591.41	359.42	100.4	1585.5	328.29	1551.95	64.17	-222.11	1702.91	71.75	178.44
7.92	595.16	178.16	41.79	573.29	169.92	47.4	405.92	168.63	64.15	416.68	167.05	117.96	520.48	9.94	34.84	498.78	22.67	36.05	340.22	2.48	32.61	340.73	-7.04	79.6	476.45	50.86	1210.72	0	0	0	528.79	9.21	1555.97	519.94	116.54	1550.88	377.36	-8.99	1591.29	363.13	99.99	1585.43	327.88	1551.68	64.05	-223.31	1704.21	71.19	178.66
7.93	613.78	176.74	42.82	591.39	168.49	47.83	423.32	170.21	59.27	432.35	168	113.11	520.85	9.87	35.34	498.15	25.49	38.83	340.21	2.63	32.67	340.92	-6.84	79.59	480.25	50.67	1210.66	0	0	0	532.28	8.68	1555.74	523.83	115.98	1550.75	380.75	-9.15	1591.2	366.71	100.14	1585.42	329.21	1550.99	64.4	-223.58	1703.22	71.39	178.66
7.94	631.66	175.18	43.99	608.45	167.19	48.13	440.52	170.9	54.55	447.83	169.03	108.78	522.28	9.8	35.81	499.7	25.72	39.49	340.22	2.63	32.82	341.07	-6.71	79.59	480.92	50.06	1210.16	0	0	0	535.75	8.25	1555.51	526.95	115.33	1550.59	384.14	-9.44	1591.1	370.37	100.35	1585.37	329.38	1551.14	64.65	-226.55	1704.16	70.51	178.06
7.95	650.6	173.85	46.24	626.3	165.73	49.27	457.61	172.16	50.66	463.35	169.51	104.74	521.55	10.3	35.19	498.12	25.47	38.95	340.25	2.84	32.79	341.32	-6.79	79.75	486.28	50.11	1210.06	0	0	0	539.2	7.69	1555.25	529.55	114.99	1550.38	387.48	-9.42	1591.01	374.02	100.02	1585.29	330.09	1551.22	64.99	-224.51	1703.97	70.85	178.5
7.96	667.24	171.24	47.79	643.12	163.95	50.76	474.9	173.06	47.21	478.99	169.69	101.31	523.13	10.15	35.3	499.87	25.36	39.35	340.22	2.72	32.98	341.53	-6.28	79.58	487.31	49.7	1209.62	0	0	0	542.67	7.42	1555.07	533.68	114.56	1550.22	390.85	-9.46	1590.91	377.69	100.14	1585.27	330.05	1551.26	64.87	-224.68	1703.78	71.16	178.83
7.97	682.96	169.03	50.45	659.05	161.72	52.44	492.04	173.18	44.2	494.37	170.21	98.45	523.18	9.82	35.04	497.84	24.75	38.37	340.28	3.07	32.93	341.68	-6.04	79.61	492.46	49.56	1209.59	0	0	0	546.06	7.18	1554.82	537.02	114.36	1550.01	394.23	-9.49	1590.83	381.24	100.5	1585.09	331.77	1550.84	65.09	-223.3	1703.07	71.78	178.57
7.98	700.59	165.94	53.23	675.35	158.77	55.02	508.81	173.11	41.75	509.36	170.38	96.05	524.73	9.8	35.26	499	24.57	38.31	340.23	2.82	33.15	341.79	-6.15	79.72	493.55	49.46	1209.1	0	0	0	549.45	6.86	1554.62	541.06	114.21	1549.8	397.67	-9.35	1590.76	384.87	100.24	1585.07	328.91	1551.56	64.44	-222.78	1701.91	71.85	178.29
7.99	715.87	162.38	55.93	691.55	156.48	57.28	524.99	173.47	40.04	523.96	169.87	93.93	526.78	10.18	35.33	500.63	22.06	35.76	340.24	3.26	33.01	342.01	-5.89	79.75	496.7	49.3	1208.91	0	0	0	553.01	6.67	1554.4	544.46	114.02	1549.54	401.09	-9.14	1590.69	388.55	100.39	1585.04	330.54	1551.01	64.64	-225.24	1703.28	70.84	178.81
8	731.27	159.77	58.59	705.85	153.71	59.42	540.57	172.98	38.47	538.02	169.96	92.4	525.34	10.3	34.19	499.89	22.13	35.41	340.25	3.49	33	342.22	-6.01	79.92	500.78	49.06	1208.81	0	0	0	556.51	6.55	1554.2	547.85	113.95	1549.36	404.47	-9.03	1590.59	392.21	100.52	1584.88	333.24	1550.21	65.72	-225.28	1704.05	70.8	179.86
8.01	745.67	156.53	61.25	720.98	151.18	61.52	555.45	172.37	37.33	551.63	169.41	91.22	526.49	9.77	32.22	500.87	21.87	35.43	340.27	3.37	33.14	342.37	-5.57	79.78	503.58	48.97	1208.68	0	0	0	559.85	6.32	1553.98	552.01	113.76	1549.19	407.91	-8.72	1590.52	395.85	100.68	1584.82	331.32	1550.56	65.12	-222.73	1701.82	72.03	179.25
8.02	759.11	152.55	63.14	734.46	147.85	63.79	569.49	171.56	36.51	564.43	169.43	90.56	526.59	9.89	31.93	500.07	21.99	35.16	340.31	3.6	33.11	342.61	-5.66	79.92	505.16	48.7	1208.28	0	0	0	563.2	6.25	1553.82	556.13	113.47	1548.91	411.32	-8.6	1590.41	399.45	101.04	1584.64	331.58	1550.72	65.06	-222.97	1700.08	72.32	178.64
8.03	773.39	149.8	66.62	746.87	144.82	65.92	582.76	171.05	36.22	576.82	168.84	89.97	527.55	9.95	31.85	500.81	21.73	35.25	340.32	3.59	33.18	342.78	-5.65	80.04	508.6	48.46	1208.14	0	0	0	566.93	6.22	1553.65	560.37	113.43	1548.66	414.77	-8.09	1590.3	403.11	101.25	1584.51	331.2	1550.59	65.15	-223.05	1701.37	71.81	177.99
8.04	784.37	146.48	68.57	760.01	141.76	68.45	595.6	170.59	36.19	588.5	168.78	89.86	526.98	10.01	31.41	500.57	21.65	35.12	340.3	3.47	33.32	342.91	-5.48	80.07	512.88	48.72	1207.73	0	0	0	570.27	6.22	1553.44	563.63	113.48	1548.38	418.25	-7.78	1590.14	406.69	102.04	1584.29	330.19	1550.87	64.69	-221.73	1702.64	71.74	178.39
8.05	795.37	143.15	71.06	770.48	138.99	70.45	607.65	170.22	36.36	599.57	168.34	89.79	526.9	9.98	31.45	502.47	20.16	35.85	340.34	3.65	33.27	343.02	-5.25	80.03	517.11	48.68	1207.41	0	0	0	573.84	6.28	1553.18	566.26	113.29	1548.16	421.68	-7.39	1589.96	410.31	102.5	1584.02	331.01	1550.73	64.86	-222.38	1702.9	71.56	178.71
8.06	806.52	140.45	74.12	782.05	136.35	73.34	619.15	169.44	36.46	610.06	167.77	89.74	527.56	9.82	31.46	502.2	20.61	35.71	340.3	3.58	33.33	343.14	-5.38	80.22	518.38	48.79	1207.08	0	0	0	577.34	6.62	1552.93	570.15	113.75	1547.71	425.17	-7.02	1589.73	413.89	102.74	1583.75	330.59	1550.43	64.71	-224.14	1703.05	71.4	178.8
8.07	816.07	137.07	76.84	791.59	133.5	76.18	630	168.88	36.72	619.88	167.45	89.91	526.65	9.98	31.33	501.97	21.02	35.63	340.3	3.71	33.28	343.17	-5.17	80.18	522.36	48.71	1206.69	0	0	0	580.64	6.75	1552.65	574.88	113.77	1547.23	428.63	-6.52	1589.49	417.61	103.34	1583.41	330.92	1550.38	64.89	-221.66	1701.83	71.86	177.49
8.08	825.74	134.48	80.07	800.11	130.98	78.68	639.87	168.33	37.01	628.81	167.74	90.36	526.92	10.36	31.28	501.43	21.04	35.27	340.26	3.66	33.31	343.22	-5.04	80.21	525.91	48.78	1206.36	0	0	0	583.98	6.83	1552.33	579.43	113.92	1546.8	432.14	-5.94	1589.24	421.14	104.12	1583.05	334.71	1549.43	65.92	-221.51	1702.23	71.76	178.06
8.09	833.91	131.95	82.79	808.39	129.17	80.34	648.81	167.63	37.26	637.13	167.27	90.54	527.19	10	31.32	501.25	20.97	35.23	340.27	3.65	33.3	343.23	-5.15	80.31	529.42	49.08	1205.95	0	0	0	587.69	7.13	1551.97	582.63	114.12	1546.42	435.65	-5.54	1588.95	424.82	104.64	1582.71	331.08	1550.87	65.03	-223.39	1702.53	71.46	178.41
8.1	840.89	129.67	84.78	815.54	126.63	82.44	656.9	167.65	37.72	644.68	166.56	90.54	526.47	10.07	31.24	501.51	20.85	35.28	340.27	3.39	33.43	343.26	-5.02	80.28	531.73	49.23	1205.59	0	0	0	591.39	7.51	1551.6	587.53	113.43	1545.02	439.23	-4.94	1588.67	428.54	104.92	1582.33	327.13	1552.13	63.86	-223.43	1702.19	71.57	178.08
8.11	847.03	127.51	86.76	821.83	125.33	84.28	664.29	167.08	37.77	651.37	166.31	90.6	525.87	10.17	31.12	500.88	20.89	35.06	340.24	3.33	33.45	343.27	-5.19	80.46	534.71	49.34	1205.24	0	0	0	594.67	7.83	1551.22	591.6	113.58	1544.37	442.74	-4.37	1588.37	432.09	105.96	1581.92	331.88	1550.37	65.4	-222.38	1702.33	71.93	179.05
8.12	853.8	125.87	88.39	828.64	123.37	85.65	670.6	167.12	37.88	657.27	165.89	90.43	526.13	9.97	30.99	501.26	20.98	35.26	340.22	3.55	33.36	343.39	-5.21	80.52	539.28	49.97	1204.77	0	0	0	598	8.22	1550.87	595.29	114.27	1543.92	446.27	-3.6	1588.07	435.7	106.21	1581.61	332.43	1550.05	65.23	-220.8	1702.8	72.18	178.52
8.13	859.13	124.04	89.39	834.41	122.63	86.73	676.31	166.57	37.61	662.51	165.88	90.22	525.18	9.7	30.47	501.18	21.1	35.13	340.19	3.59	33.34	343.42	-4.99	80.48	543.6	50.14	1204.46	0	0	0	601.54	8.55	1550.47	597.12	115.3	1544.46	449.81	-3.02	1587.7	439.36	106.96	1581.16	332.1	1550.42	65.46	-221.92	1703.76	71.6	178.48
8.14	863.21	122.98	89.65	837.78	120.82	86.62	681.02	165.86	37.06	667	165.98	89.86	525.52	10.07	30.91	500.57	21.17	34.88	340.22	3.64	33.31	343.46	-5	80.59	545.14	50.5	1204.02	0	0	0	605.07	9.02	1550.06	600.94	115.95	1544.13	453.32	-2.46	1587.3	442.99	107.87	1580.56	330.72	1550.89	64.92	-221.22	1702.73	71.82	178.01
8.15	866.68	122.1	89.87	841.24	119.77	86.34	684.8	165.83	36.63	670.82	165.57	89.13	524.92	9.69	30.67	500.1	21.1	34.9	340.22	3.51	33.39	343.63	-4.98	80.64	550.53	50.97	1203.65	0	0	0	608.34	9.42	1549.67	606	115.63	1542.74	456.83	-1.78	1586.88	446.64	108.47	1580.15	331.37	1550.43	65.06	-223.08	1702.4	71.68	177.91
8.16	869.63	120.31	88.84	844.13	118.8	85.49	687.89	165.68	35.89	673.93	165.41	88.35	525.89	9.94	31.12	500.67	20.7	35.05	340.13	3.71	33.28	343.75	-4.94	80.75	554.09	51.67	1203.13	0	0	0	612.24	10.02	1549.25	610.08	115.67	1542.11	460.31	-1.19	1586.42	450.33	109.35	1579.7	327.76	1551.5	64.01	-222.04	1700.96	72.05	178.93
8.17	870.62	119.53	87.27	846.08	117.93	84.57	690.08	165.94	35.09	676.24	165.64	87.52	526.36	10.05	31.23	500.72	20.73	35.01	340.19	3.6	33.35	343.8	-5.03	80.88	557.74	51.87	1202.82	0	0	0	615.85	10.61	1548.87	613.75	116.68	1541.62	463.86	-0.33	1585.96	454.07	109.59	1579.26	330.49	1550.7	64.84	-221.69	1700.45	72.03	177.97
8.18	873.32	119.22	86.23	848.64	118.01	83.26	691.66	165.75	33.78	678.05	165.33	86.18	524.89	9.91	30.89	501.17	20.74	35.15	340.2	3.36	33.45	343.93	-4.84	80.88	560.26	52.68	1202.51	0	0	0	619	11.18	1548.5	617.5	117.13	1541.3	467.34	0.41	1585.47	457.65	110.27	1578.74	329.24	1551.28	64.35	-222.96	1701.08	71.91	178.08
8.19	874.33	118.47	83.99	848.91	117.35	80.97	692.48	165.85	32.35	679.11	165.77	85.03	524.94	9.67	30.84	500.1	20.63	34.81	340.16	3.54	33.36	344	-5.11	81.1	563.31	53.14	1201.94	0	0	0	623.01	11.85	1548.14	621.33	117.83	1540.91	470.81	1.2	1584.96	461.39	111.54	1578.13	331.47	1550.38	64.83	-223.35	1702.05	71.83	177.74
8.2	873.77	118.44	81.29	848.86	117.02	79.09	692.49	166.27	30.93	679.56	165.74	83.44	525.15	9.74	30.74	500.62	20.79	34.97	340.2	3.2	33.54	344.07	-5.29	81.24	567.43	53.64	1201.49	0	0	0	626.26	12.58	1547.83	625.03	118.49	1540.54	474.25	2.04	1584.44	465.11	112.72	1577.61	328.8	1551.52	64.24	-221.72	1701.43	72.23	179.28
8.21	873.34	118.6	78.31	847.44	116.87	75.83	692	166.09	29.12	679.39	166.12	81.98	524.53	9.63	30.61	500.42	20.56	34.86	340.17	3.39	33.41	344.14	-4.77	81.15	572.44	54.39	1201.13	0	0	0	629.47	13.25	1547.5	628.77	119.19	1540.1	477.73	2.98	1583.91	468.84	113.75	1576.98	327.9	1551.99	64.14	-222.62	1702.22	71.64	178.61
8.22	873.49	118.66	75.18	847.66	116.52	73.2	691.14	166.23	28.54	678.7	166.49	80.53	525.18	9.68	30.61	500.4	20.39	34.98	340.16	3.26	33.42	344.11	-5.23	81.5	576.23	54.89	1200.71	0	0	0	632.92	13.98	1547.16	632.49	119.67	1539.68	481.17	3.86	1583.37	472.54	114.83	1576.31	330.25	1551.19	64.61	-223.52	1704.01	71.22	178.61
8.23	874.19	118.95	72.51	848.49	116.56	70.67	690.38	165.93	27.84	677.92	165.86	78.59	526.22	9.6	31.26	500.61	20.55	35.05	340.19	2.85	33.53	344.2	-5.43	81.71	581.7	55.69	1200.3	0	0	0	636.82	14.82	1546.86	636.26	120.34	1539.36	484.59	4.9	1582.81	476.34	115.86	1575.71	328.7	1551.58	64.2	-225.59	1702.9	70.99	178.15
8.24	874.08	118.86	69.93	848.92	117.44	67.46	690.48	165.46	27.15	677.31	165.38	77.04	524.15	9.2	30.44	500.13	20.41	34.65	340.2	2.96	33.42	344.29	-5.69	81.96	585.96	56.39	1199.98	0	0	0	640.41	15.63	1546.57	640.08	121.19	1539	488	5.87	1582.24	480.16	116.47	1575.12	332.49	1550.24	65.47	-223.25	1703.03	71.64	177.94
8.25	874.55	120	67.2	848.52	117.85	65.52	691.12	165.69	26.91	677.92	164.57	75.7	525.26	9.71	30.88	499.78	20.09	34.58	340.2	2.64	33.54	344.38	-5.61	82.15	587.76	56.98	1199.26	0	0	0	643.91	16.34	1546.32	643.93	121.71	1538.68	491.45	6.92	1581.73	483.96	117.95	1574.53	330.98	1550.8	65.07	-222.97	1703.31	71.54	178.77
8.26	876.25	120.69	63.98	850.9	119.17	62.22	691.92	165.69	26.66	680.05	164.54	74.93	525.28	9.68	30.82	500.29	20.21	34.73	340.23	2.67	33.56	344.49	-5.99	82.56	595.77	57.79	1199.19	0	0	0	647.62	17.27	1546.09	647.62	122.94	1538.42	494.93	8.13	1581.25	487.6	119.16	1574	331.93	1550.57	65.12	-223.95	1703.45	71.06	178.78
8.27	877.54	121.72	58.9	851.95	119.38	58.41	692.57	165.49	26.38	682.81	164.79	74.62	524.37	9.6	30.65	500.15	20.11	34.62	340.28	2.46	33.79	344.58	-6.34	83.06	601.09	58.72	1199.03	0	0	0	651.08	18.25	1546.01	651.43	124.36	1538.28	498.41	9.42	1580.9	491.48	120.66	1573.59	332.46	1550.21	65.46	-220.75	1700.88	72.48	178.6
8.28	879.48	121.36	53.99	854.65	119.49	54.68	693.08	165.8	26.35	684.81	165.72	74.55	524.14	9.12	30.49	500.11	19.8	34.65	340.41	2.07	34.13	344.82	-6.36	83.48	603.62	59.4	1198.77	0	0	0	654.93	19.16	1546.04	655.43	125.13	1538.25	502.03	11.02	1580.71	495.43	122.29	1573.32	331.4	1550.56	64.98	-221.68	1702.23	71.94	178.32
8.29	881.33	121.84	50.87	855.71	120.09	51.95	693.61	165.72	26.16	686.21	165.63	73.87	524.61	9.21	30.7	499.72	19.86	34.55	340.58	1.93	34.62	345.19	-6.26	83.98	608.05	60.22	1198.64	0	0	0	659.09	20.18	1546.12	659.38	126.23	1538.3	505.61	12.45	1580.63	499.38	123.82	1573.16	331.22	1550.36	65.08	-221.44	1702.17	71.97	177.91
8.3	882.2	121.4	48.37	856.58	119.25	50.07	693.91	165.86	26.08	686.88	165.74	73.52	525.7	9.26	30.7	499.93	19.88	34.58	340.73	1.93	35.1	345.52	-6.12	84.6	610.23	61.02	1198.74	0	0	0	662.54	21.32	1546.36	663.33	126.77	1538.46	509.26	13.97	1580.65	503.35	125.57	1573.11	331.79	1550.28	65.15	-222.42	1703.24	71.4	177.68
8.31	882.28	120.85	46.9	857.18	118.67	48.99	694.14	165.84	26.07	687.31	165.71	73.27	525.32	8.69	30.63	499.98	19.34	34.49	340.98	1.37	35.97	346.05	-7.01	85.8	617.56	62.07	1199.27	0	0	0	666.15	22.55	1546.71	667.36	128.42	1538.56	512.98	15.75	1580.87	507.33	127.77	1573.08	329.04	1551.38	64.56	-221.07	1702.95	71.81	178.77
8.32	882.48	120.66	45.74	857.37	118.18	47.91	694.32	165.85	26.06	688.02	165.08	73.06	524.51	8.88	30.38	499.97	19.51	34.51	341.19	1	36.9	346.57	-6.87	86.68	620.92	63.01	1199.9	0	0	0	669.75	23.7	1547.19	671.46	129.67	1538.94	516.7	17.46	1581.28	511.36	129.38	1573.37	330.77	1550.86	65.2	-220.61	1702.72	71.66	178.4
8.33	883.51	120.61	45.3	857.32	117.82	46.83	694.39	166.07	26.22	688.64	165.39	73.3	525.41	8.81	30.48	500.19	19.24	34.45	341.55	0.64	38.12	347.21	-6.9	87.83	621.74	63.57	1200.14	0	0	0	673.58	25.05	1547.8	675.58	130.97	1539.39	520.51	19.35	1581.87	515.55	130.59	1573.78	328.32	1551.71	64.08	-222.65	1704.34	71.33	179.15
8.34	883.09	119.81	43.97	858.05	117.13	46.31	694.52	166.05	26.21	689.32	165.85	73.59	525.32	8.76	30.45	500.24	19.39	34.5	341.9	0.36	39.47	348.1	-7.02	89.18	629.57	64.48	1201.12	0	0	0	677	26.51	1548.54	679.66	132.25	1539.81	524.31	20.99	1582.58	519.62	132.28	1574.27	330.48	1550.94	64.78	-223.84	1704.07	71.29	178.99
8.35	883.38	119.33	43.13	857.06	117.4	45.23	694.69	165.78	26	689.98	165.54	73.48	524.14	8.71	29.88	500.46	19.3	34.38	342.36	-0.23	41.15	348.99	-7.41	90.8	631.99	65.47	1202.26	0	0	0	681	27.86	1549.32	683.79	133.5	1540.41	528.17	22.95	1583.39	523.65	133.99	1574.76	336.75	1551.75	66.23	-224.21	1702.52	71.37	178.34
8.36	883.1	119.36	42.9	858.38	117.18	45.16	694.74	165.79	25.99	690.3	165.77	73.57	523.97	8.64	29.94	500.1	18.93	34.34	342.89	-1.16	43.13	350.03	-7.82	92.63	637.15	66.25	1203.13	0	0	0	685.22	29.36	1550.21	687.93	135.16	1541.05	532.1	24.71	1584.24	527.7	136.36	1575.24	339.68	1548.83	67.8	-222.45	1703.02	71.6	177.82
8.37	883.46	119.55	42.34	858.15	116.82	44.77	694.82	165.78	25.84	690.76	165.99	73.57	524.44	8.39	29.83	500.41	18.98	34.31	343.45	-1.98	45.19	351.14	-8.55	94.73	640.21	67.31	1203.95	0	0	0	689.13	30.94	1551.15	691.95	136.92	1541.72	536.05	26.69	1585.18	531.83	137.91	1575.97	338.8	1548.33	67.76	-221.33	1702.66	71.95	178.52
8.38	882.69	119.42	41.7	858	116.62	44.45	694.85	166.25	25.98	691.03	166.08	73.57	524.71	8.53	29.78	500.74	18.97	34.41	344.13	-2.7	47.33	352.35	-9.07	96.86	645.29	68.59	1205.04	0	0	0	693.2	32.45	1552.09	695.94	138.88	1542.29	539.94	28.59	1586.12	535.85	139.94	1576.61	338.43	1549.12	67.58	-222.17	1703.58	71.4	178.66
8.39	883.84	119.13	42.01	858.85	116.69	44.27	694.85	166.69	26.14	691.47	165.98	73.5	525.39	8.63	30.02	500.4	18.87	34.35	344.89	-3.72	49.79	353.65	-9.28	98.99	648.49	69.57	1205.97	0	0	0	696.82	33.92	1553.03	700.01	140.29	1543.03	543.85	30.5	1587.05	539.87	141.9	1577.26	338.63	1550	67.28	-222.91	1703.86	71.34	178.42
8.4	883.24	119.03	41.17	857.86	116.61	43.69	695.03	166.05	25.83	691.83	166.1	73.47	525.08	8.43	29.69	501.05	18.57	34.36	345.78	-4.32	52.11	355.19	-10.01	101.35	653.71	71.07	1207.15	0	0	0	700.83	35.5	1553.94	704.09	141.63	1543.75	547.75	32.38	1587.94	543.88	143.25	1578	338.52	1549.79	67.42	-225.07	1704.75	70.9	178.99
8.41	883.22	118.79	40.9	858.17	116.45	43.45	694.98	166.27	25.9	691.98	166.58	73.64	525.24	8.3	29.92	500.73	18.29	34.34	346.7	-5.14	54.67	356.82	-10.34	103.68	657.34	72.22	1208.13	0	0	0	704.29	37.06	1554.8	707.97	143.47	1544.5	551.65	34.14	1588.72	547.83	144.83	1578.64	339.09	1549.67	67.66	-225.51	1704.57	70.74	178.85
8.42	884.39	118.77	40.87	858.24	116.64	43.05	695.04	166.36	25.91	692.25	166.34	73.51	525.75	8.38	29.77	501.08	18.49	34.4	347.78	-6.09	57.36	358.61	-10.86	106.12	660.87	73.6	1209.14	0	0	0	708.24	38.49	1555.57	711.89	144.95	1545.13	555.45	36.09	1589.45	551.74	147.02	1579.2	339.49	1549.01	67.86	-224.38	1704.02	71.16	179.36
8.43	883.18	118.93	40.46	858.3	116.47	42.84	695.12	166.09	25.79	692.36	166.4	73.45	524.9	8.41	29.39	500.75	18.13	34.35	348.9	-6.92	60.05	360.49	-11.2	108.47	664.14	74.83	1210.09	0	0	0	711.91	39.88	1556.26	715.79	146.51	1545.83	559.2	37.77	1590.07	555.66	148.68	1579.82	339.18	1549.49	67.74	-221.45	1702.43	72	179.28
8.44	884.19	118.66	40.38	857.88	116.68	42.48	695.19	165.95	25.77	692.47	166.5	73.41	524.91	8.4	29.45	501.72	18.16	34.73	350.14	-7.56	62.68	362.49	-11.22	110.77	670.85	76.49	1211.03	0	0	0	715.71	41.38	1556.94	719.71	147.77	1546.49	562.95	39.56	1590.61	559.46	150.16	1580.37	339.09	1550.14	67.34	-222.08	1702.61	71.84	179
8.45	883.01	118.53	39.87	858.24	116.25	42.4	695.22	166.41	25.98	692.58	166.37	73.31	524.81	8.16	29.28	502.28	18.06	35.08	351.47	-8.72	65.55	364.59	-11.52	113.21	674.85	78.13	1211.87	0	0	0	719.38	42.8	1557.53	723.59	149.31	1547.11	566.59	41.33	1591.06	563.32	151.88	1580.92	339.23	1550.36	67.24	-225.09	1703.24	71.22	178.29
8.46	882.07	118.83	39.32	857.37	116.64	41.82	695.25	165.93	25.66	692.44	167.22	73.6	526.43	8.22	29.69	501.96	17.96	35.18	352.89	-8.9	68.07	366.89	-12.13	115.82	677	79.53	1212.32	0	0	0	722.95	44.16	1558.06	727.52	150.67	1547.66	570.19	43.28	1591.44	567.13	153.38	1581.32	339.54	1551.49	66.78	-223.35	1703.67	71.28	178.78
8.47	883.77	118.85	39.88	857.87	116.44	41.93	695.34	165.79	25.63	692.65	166.73	73.32	524.95	8.14	29.35	502.4	17.67	35.6	354.49	-9.64	70.87	369.29	-12.77	118.55	682.64	80.71	1213.15	0	0	0	726.32	45.64	1558.6	731.32	152.65	1548.15	573.72	45.05	1591.74	570.83	155.45	1581.58	339.96	1551.56	66.86	-221.47	1702.49	72.25	178.83
8.48	883.34	118.34	39.36	858.27	116.37	41.91	695.33	166.12	25.73	692.65	166.66	73.18	525.23	7.95	29.27	502.49	17.53	36.1	356.27	-10.32	73.88	372.02	-13.06	121.26	686.83	82.23	1213.63	0	0	0	729.63	47.03	1559.08	735.03	154.15	1548.6	577.18	47.01	1592.01	574.55	157.34	1581.84	338.45	1551.51	66.61	-221.26	1702.52	72.26	179.11
8.49	883.1	118.96	39.26	858.45	116.52	41.53	695.35	166.12	25.71	692.77	166.62	73.03	525.12	8.07	29.03	502.66	16.93	36.56	358.25	-10.74	76.99	374.99	-13.28	123.97	691.41	83.51	1214.19	0	0	0	733.49	48.45	1559.49	738.97	155.58	1549	580.62	48.97	1592.24	578.28	159.37	1582	338.09	1551.48	66.49	-223.85	1703.22	71.56	179.68
8.5	882.6	118.39	38.83	858.1	116.58	41.32	695.38	166.33	25.77	692.73	167.53	73.22	525.4	8.18	29.24	502.51	16.29	36.97	360.39	-11.01	80.25	378.16	-13.71	127.01	695.87	85	1214.74	0	0	0	736.42	49.95	1559.93	742.79	156.83	1549.47	583.99	50.99	1592.36	582	161.45	1582.12	336.98	1549.53	66.94	-222.97	1702.05	71.95	178.68
8.51	883.29	118.66	38.86	856.92	116.53	41.01	695.25	166.77	25.87	692.85	167.69	73.14	525.39	7.8	29.08	503.61	15.82	37.6	362.79	-11.16	83.61	381.57	-14.03	130.03	699.97	86.59	1214.99	0	0	0	740.01	51.4	1560.32	746.6	158.1	1549.82	587.32	53.12	1592.47	585.79	163.06	1582.11	340.08	1550.59	67.12	-222.49	1701.96	72.1	178
8.52	883.42	118.3	38.93	858.63	116.73	41.35	695.34	166.28	25.5	693	167.6	72.79	526.13	7.81	29.41	504.08	14.82	38.51	365.4	-10.89	86.92	385.25	-14	132.95	705.16	88.15	1215.4	0	0	0	743.41	52.9	1560.66	750.46	159.33	1550.07	590.62	55	1592.47	589.43	165.35	1582.04	340.01	1550.26	67.39	-224.6	1703.06	71.46	178.66
8.53	882.97	119.34	39.04	857.67	116.64	41.07	695.34	166.43	25.44	693.13	167.81	72.65	525.49	7.67	28.99	506.37	15.26	39.47	368.21	-10.47	90.33	389.24	-14.37	136.16	708.59	89.29	1215.62	0	0	0	746.59	54.43	1560.96	754.18	160.94	1550.25	593.87	56.95	1592.41	593.13	167.27	1581.88	339.8	1549.82	67.55	-224.1	1703	71.62	178.73
8.54	883.31	119.4	39.07	858.29	116.56	41.2	695.42	166.74	25.44	693.27	168.18	72.55	525.82	7.75	29.12	510.16	15.5	41.02	371.27	-10.58	94.15	393.59	-14.91	139.53	712.79	90.59	1215.55	0	0	0	750.21	55.92	1561.18	757.97	162.2	1550.45	597.1	58.89	1592.29	596.8	169.32	1581.64	341.24	1548.91	67.92	-222.74	1701.68	71.97	178.4
8.55	882.42	118.93	38.78	857.73	116.76	40.88	695.48	166.33	25.12	693.28	168.91	72.6	526.91	7.39	29.25	513.91	15.97	42.94	374.74	-11.1	98.39	398.3	-15.12	142.89	717.25	91.78	1215.61	0	0	0	753.16	57.4	1561.37	761.74	163.67	1550.46	600.33	60.96	1592.18	600.55	171.44	1581.36	340.39	1549.48	67.6	-224.58	1703.51	71.18	178.54
8.56	883.3	119.07	38.85	857.58	116.88	40.68	695.31	167.24	25.48	693.45	168.63	72.27	527.69	7.11	29.15	514.26	16.7	44.08	378.38	-11.32	102.76	403.25	-15.77	146.55	720.89	92.87	1215.56	0	0	0	756.75	58.97	1561.55	765.35	165.6	1550.37	603.54	63.22	1592.05	604.32	173.46	1580.96	339.81	1549.13	67.75	-221.72	1701.04	72.46	178.68
8.57	882.11	118.58	38.25	858.31	116.4	40.95	695.49	166.38	25	693.62	168.78	72.19	527.64	7.04	28.92	515.63	16.22	45.73	382.29	-11.48	107.41	408.63	-16.52	150.51	724.32	93.96	1215.68	0	0	0	760.02	60.43	1561.62	769.07	166.73	1550.31	606.81	65.12	1591.84	608.01	175.5	1580.57	338.62	1550.33	67	-221.23	1700.93	72.73	178.87
8.58	882.66	118.79	38.46	858.17	116.36	40.75	695.49	166.7	25.1	693.76	168.88	72	528.63	6.52	28.74	516.97	15.53	46.9	386.53	-11.2	112.15	414.23	-16.62	154.42	729.85	94.86	1215.35	0	0	0	763.71	61.83	1561.66	769.3	169.26	1551.7	610.07	67.02	1591.62	611.75	177.51	1580.15	337.77	1549.27	67.24	-221.64	1700.52	72.67	179.15
8.59	882.84	118.52	38.05	857.73	116.45	40.33	695.6	166.17	24.93	693.89	168.98	71.99	529.02	6.18	28.47	514.53	13.37	46.81	390.99	-11.1	117.2	420.15	-17.1	158.8	732.47	96.02	1215.27	0	0	0	766.52	63.23	1561.71	772.65	170.55	1551.96	613.34	69	1591.39	615.57	179.45	1579.73	337.55	1549.64	67.17	-221.46	1702.51	72.16	178.53
8.6	883.19	119.35	38.24	856.79	116.5	39.55	695.51	166.87	25.21	694.01	168.95	71.85	531.22	5.93	28.34	511.45	12.85	45.89	395.8	-10.88	122.41	426.39	-17.44	163.32	737.22	97.05	1214.93	0	0	0	770.25	64.6	1561.67	775.6	171.9	1551.76	616.61	70.75	1591.11	619.23	181.56	1579.22	339.66	1549.22	67.62	-221.91	1702.26	71.9	178.42
8.61	883.97	118.4	37.58	857.22	116.5	39.41	695.62	166.35	24.99	694.18	169.01	71.78	531.97	5.65	27.78	512.14	12.72	45.94	400.88	-10.63	127.8	432.86	-17.89	168.09	740.5	97.86	1214.52	0	0	0	773.83	65.92	1561.62	780.19	173.22	1551.5	619.98	72.5	1590.85	623.05	182.88	1578.78	336.51	1550.38	66.7	-223.28	1703.74	71.56	178.31
8.62	883.24	118.7	37.13	857.69	116.53	39	695.65	166.72	25.23	694.24	169.15	71.82	534.09	5.48	27.74	514.75	12.27	46.95	406.21	-9.9	133.03	439.6	-17.97	172.88	743.92	98.59	1214.23	0	0	0	777.07	67.21	1561.56	783.31	174.46	1551.27	623.35	74.41	1590.63	626.8	184.41	1578.4	337.12	1550.21	66.82	-223.76	1703.47	71.46	178.54
8.63	883	118.33	36.31	858.15	116.48	39	695.75	166.24	25.08	694.55	168.88	71.73	536.76	4.91	27.6	516.87	11.78	47.94	411.61	-8.87	138.37	446.39	-18	177.75	747.94	99.46	1213.88	0	0	0	780.65	68.47	1561.47	787.28	175.55	1551.03	626.81	76.1	1590.45	630.44	186.5	1577.93	339.22	1549.49	67.29	-224.76	1704.73	70.81	178.13
8.64	883.31	118.12	36.14	859.02	116.26	38.84	695.81	166.08	25.12	694.77	168.74	71.75	539.12	4.42	27.23	520.14	10.98	49.39	417.17	-7.71	143.7	453.2	-18.57	183.04	749.13	100.2	1213.44	0	0	0	783.61	69.67	1561.38	791	176.8	1550.66	630.28	77.78	1590.29	634.07	188.11	1577.57	339.49	1549.28	67.35	-224.78	1703.49	71.52	177.58
8.65	883.1	118.7	35.63	858.82	116.2	38.29	695.85	166.31	25.37	695.06	168.69	71.81	541.81	3.96	26.84	522.93	9.98	50.75	422.64	-6.83	149.24	460	-18.93	188.42	754.81	101.01	1213.21	0	0	0	787.21	70.77	1561.24	793.96	178.18	1550.44	633.74	79.38	1590.18	637.82	189.54	1577.24	337.96	1549.82	66.97	-224.55	1703.39	71.37	178.89
8.66	884.05	118.35	35.44	859.39	116.37	37.94	696.03	165.82	25.36	695.38	168.49	71.86	545.18	3.23	26.52	527.14	9.74	51.44	426.13	-6.39	154.03	466.85	-18.7	193.81	757.28	101.75	1212.95	0	0	0	790.76	72.01	1561.13	798.68	178.73	1550.16	637.26	80.71	1590.07	641.47	191.4	1576.97	339.05	1549.74	67.27	-224.71	1704.12	71.09	178.92
8.67	884.38	118.12	34.92	858.86	116.12	37.51	696.07	165.89	25.64	695.89	167.67	71.56	550.03	2.41	26.19	532.65	10.97	51.28	429.77	-5.98	158.91	473.67	-18.21	198.95	762.33	102.6	1212.95	0	0	0	794.31	72.91	1560.98	801.36	180.07	1549.91	640.74	81.88	1590.01	645.07	192.73	1576.77	339.06	1550.53	67.1	-223.16	1702.11	71.61	179.21
8.68	883.96	117.82	34.47	859.33	116.02	37.24	696.24	165.59	25.7	696.2	167.44	71.57	553.71	1.28	26.02	538.76	11.51	51.95	436.86	-4.66	164.31	480.54	-17.18	203.36	764.29	103.52	1212.88	0	0	0	797.78	73.96	1560.85	804.95	181.26	1549.75	644.25	83.06	1589.96	648.71	193.12	1576.72	339.76	1549.7	67.29	-225.1	1702.51	71.14	179.22
8.69	884.74	117.68	34.27	859.75	116.02	37.06	696.44	165.07	25.71	696.49	167.29	71.6	559.68	-0.69	27.76	543.75	12.04	52.41	445.62	-4.13	168.83	487.27	-15.73	206.96	767.14	104.07	1212.68	0	0	0	801.23	74.97	1560.8	808.53	182.18	1549.54	647.74	84.23	1589.95	652.18	194.6	1576.48	336.96	1550.39	66.46	-224.46	1701.83	71.51	178.54
8.7	885.03	117.8	33.94	859.23	115.7	36.73	696.39	165.15	25.89	696.77	166.65	71.46	567.51	-3.82	30.57	551.09	9.51	54.74	453.15	-3.34	172.3	494.15	-13.99	209.8	769.03	105.05	1212.54	0	0	0	804.95	75.86	1560.67	812.19	182.81	1549.44	651.21	85.29	1589.94	655.73	195.7	1576.41	338.99	1551.07	66.63	-225.61	1703.28	70.91	177.9
8.71	885.18	117.91	33.56	859.46	115.98	36.3	696.51	164.36	25.72	696.86	166.37	71.52	576.62	-8.08	34.17	560.24	6.51	57.95	460.01	-1.61	173.92	501.13	-12.15	212.18	773.12	105.81	1212.44	0	0	0	808.18	76.68	1560.62	815.7	183.57	1549.31	654.62	86.17	1590.01	658.99	196.83	1576.43	338.73	1550.36	67.05	-224.29	1703.72	71.14	177.8
8.72	885.44	117.32	33.63	860.04	115.69	36.4	696.58	164.63	26.06	697.03	166.09	71.51	587.02	-11.68	37.52	570.91	3.33	60.88	467.69	-0.5	174.67	508.54	-10.18	213.84	775.3	106.41	1212.64	0	0	0	811.8	77.54	1560.6	818.96	184.2	1549.32	658.02	86.77	1590.14	662.4	197.44	1576.57	339.3	1550.75	66.94	-222.83	1703.68	71.41	178.43
8.73	885.47	118.02	33.04	860.46	115.72	36.21	696.69	163.78	25.87	697.15	165.49	71.45	597.99	-16.31	40.15	580.91	-0.25	62.32	476.4	1.39	174.43	516.58	-8.67	214.62	778.62	107.14	1212.75	0	0	0	815.09	78.19	1560.6	822.07	184.85	1549.39	661.36	87.27	1590.31	665.83	197.85	1576.84	338.66	1552.09	66.54	-223.97	1703.69	71.22	178.34
8.74	885.44	117.54	32.94	860.52	115.7	36.04	696.55	164.29	26.29	697.34	165.36	71.58	609.53	-21.26	42.16	590.67	-3.92	63.31	485.56	2.67	173.51	524.99	-7.58	214.29	783.75	108.22	1213.12	0	0	0	818.28	78.82	1560.65	824.42	185.81	1549.49	664.73	87.86	1590.5	669.07	198.61	1577.06	339.37	1550.6	66.89	-227.14	1704.91	70.3	178.49
8.75	885.48	117.59	32.69	860.03	115.54	35.8	696.58	164.35	26.48	697.46	165.2	71.71	620.27	-25.73	42.93	601.5	-7.56	63.68	495.02	3.54	171.69	533.64	-6.3	212.93	784.68	108.83	1213.26	0	0	0	821.67	79.45	1560.73	828.43	186.15	1549.6	668.1	88.51	1590.72	672.43	199.04	1577.36	340.08	1549.01	67.62	-224.88	1703.9	71.01	178.99
8.76	885.98	117.5	32.63	860.11	115.53	35.57	696.66	164.1	26.57	697.71	164.8	71.81	632.58	-30.43	44	614.48	-11.22	63.93	504.77	4.29	168.85	542.63	-5.42	210.93	788.63	109.65	1213.51	0	0	0	824.36	80.05	1560.88	831.41	186.72	1549.85	671.37	88.78	1590.93	675.77	199.4	1577.73	338.49	1549.9	67.07	-222.1	1703.46	71.72	178.44
8.77	885.35	117.34	32.33	860.22	115.53	35.5	696.67	163.56	26.51	697.85	164.73	71.95	643.98	-34.65	44.18	625.78	-14.96	63.26	514.99	4.87	165.13	551.86	-4.95	208.24	793.25	110.55	1213.88	0	0	0	827.86	80.53	1561.02	834.3	187.43	1550.08	674.6	89.28	1591.18	679.06	199.8	1578.06	339.73	1549.11	67.62	-222.62	1702.41	71.76	178.77
8.78	886.12	117.53	32.35	860.41	115.25	35.49	696.75	163.16	26.51	698.01	163.66	71.61	658.14	-39.14	44.77	639.45	-18.38	62.69	525.59	5.12	160.66	561.48	-4.26	204.51	793.45	111.11	1213.91	0	0	0	831.13	80.97	1561.16	838.34	188.08	1550.25	677.87	89.89	1591.42	682.23	200.54	1578.37	341.22	1549.62	67.62	-222.77	1703.13	71.55	178.33
8.79	885.9	117.3	32.12	860.89	115.42	35.5	696.63	163.38	26.85	698.16	164.04	71.92	671.6	-43.28	44.53	652.96	-21.78	61.61	536.71	4.81	155.56	571.46	-3.98	200.09	797.18	111.62	1214.2	0	0	0	834.66	81.52	1561.33	841.37	188.19	1550.57	681.07	90.43	1591.67	685.5	200.88	1578.75	339.47	1549.88	67.17	-222.99	1702.85	71.66	177.59
8.8	888.06	117.59	32.64	861.55	115.5	35.52	696.72	163.28	26.95	698.28	163.99	72.06	685.98	-46.94	45.63	668.14	-25.2	60.58	548.21	3.63	150.08	581.78	-3.09	194.62	799.95	112.34	1214.59	0	0	0	837.77	81.96	1561.59	844.37	188.45	1550.9	684.25	90.81	1591.93	688.65	201.42	1579.03	339.49	1548.95	67.56	-223.03	1702.71	71.58	177.91
8.81	887.32	117.2	32.49	860.61	115.53	34.96	696.77	163.02	27.03	698.39	164.12	72.26	699.28	-50.71	44.44	681.73	-28.64	58.59	560.2	2.32	144	592.62	-1.94	188.32	805.51	113.03	1214.73	0	0	0	840.72	82.41	1561.82	847.47	188.9	1551.23	687.42	91.16	1592.17	691.85	201.92	1579.35	338.54	1549.23	67.38	-224.75	1704.26	70.87	178.73
8.82	886.46	116.71	32.16	860.35	115.13	34.96	696.79	162.92	27.01	698.6	163.46	72.06	715.37	-54.11	43.86	696.51	-31.97	56.68	572.66	0.65	137.47	603.76	-1.4	181.71	807.06	113.73	1214.88	0	0	0	843.91	82.76	1562.06	850.91	189.38	1551.52	690.63	91.66	1592.38	695.09	202.16	1579.59	339.8	1548.78	67.73	-223.24	1702.84	71.64	177.99
8.83	888.04	117.17	32.51	860.42	115.31	34.8	696.84	162.78	27.03	698.69	163.79	72.36	731.02	-57.53	42.99	712.17	-35.17	54.8	585.58	-1.75	130.84	615.31	-1.37	175	811.78	114.12	1215.19	0	0	0	846.81	83.12	1562.28	854.39	189.92	1551.61	693.83	92.03	1592.54	698.17	202.84	1579.79	338.27	1548.13	67.46	-218.5	1700.12	73.33	178.37
8.84	887.17	116.57	32.6	861.13	115.38	34.89	696.9	162.51	26.9	698.81	163.44	72.3	747.73	-60.36	42.01	729.69	-38.11	53.16	599.08	-3.97	123.74	627.04	-1.9	168.21	813.96	114.8	1215.25	0	0	0	850.43	83.53	1562.39	857.5	189.89	1551.92	697.03	92.16	1592.69	701.37	203.08	1579.95	338.17	1549.44	67.13	-222.78	1703.8	71.53	179.01
8.85	887.18	116.39	32.64	861.19	115	35.01	696.82	162.74	27.11	698.76	163.82	72.5	764.54	-63.29	41.01	745.8	-40.57	51.16	612.98	-5.98	116.4	638.95	-3.13	161.52	816.33	115.23	1215.28	0	0	0	853.44	83.81	1562.48	860.71	190.3	1552.02	700.32	92.5	1592.79	704.58	203.46	1580.09	340.22	1549.13	67.5	-226.9	1704.44	70.67	178.05
8.86	887.16	116.19	32.81	861.41	115.31	34.96	696.79	162.91	27.23	698.9	164	72.63	783.03	-65.78	38.65	762.68	-42.76	49.58	627.07	-7.57	108.74	651.1	-5.14	155.04	819.13	115.63	1215.26	0	0	0	856.6	84.22	1562.55	863.46	190.62	1552.04	703.59	92.76	1592.86	707.7	203.79	1580.16	340.96	1548.84	67.66	-226.62	1704.7	70.53	178.4
8.87	887.68	115.85	33.09	861.28	115.08	34.97	696.82	162.79	27.15	699.03	163.65	72.5	801.26	-67.39	37.7	778.29	-44.54	47.74	641.23	-9.81	101.47	663.6	-7.82	148.86	821.12	116.19	1215.13	0	0	0	859.67	84.57	1562.53	867.09	190.92	1552.05	706.85	93.03	1592.93	710.85	204.16	1580.22	339.86	1548.77	67.8	-222.73	1703.72	71.33	178.63
8.88	887.19	115.76	32.94	861.43	114.8	35.12	696.78	162.72	27.2	699.06	163.82	72.67	818.21	-68.52	36.78	796.7	-45.68	46.98	655.69	-12.23	94.32	676.24	-10.62	142.94	824.97	116.26	1214.94	0	0	0	863.09	84.89	1562.45	870.32	191.35	1551.95	710.16	93.24	1592.99	714.06	204.34	1580.3	337.32	1550.24	66.66	-223.22	1703.53	71.52	178.63
8.89	888.35	115.92	33.35	861.33	114.62	35.17	696.82	162.62	27.16	699.16	163.72	72.63	836.91	-68.89	36.93	814.28	-46.65	46.19	670.48	-14.99	87.67	689.06	-13.52	137.2	827.63	116.41	1214.86	0	0	0	866.16	85.04	1562.3	873.13	191.61	1551.77	713.43	93.46	1593.04	717.33	204.03	1580.42	336.22	1549.61	66.72	-224.61	1703.47	71.34	179.03
8.9	886.59	115.54	33.07	862.01	114.72	35.34	696.78	162.47	27.17	699.38	163.31	72.5	854.17	-68.97	36.69	832.73	-46.98	46.05	685.46	-17.52	81.11	702.18	-15.95	131.52	830.42	116.77	1214.82	0	0	0	869.24	85.39	1562.15	876.68	192.08	1551.52	716.7	93.48	1593.05	720.53	204.21	1580.42	339.13	1549.19	67.57	-222.97	1703.11	71.57	179.24
8.91	887.32	115.07	33.75	861.65	113.93	35.68	696.8	162.25	27.11	699.45	163.53	72.6	871.78	-69.06	36.76	849.09	-47.18	45.45	700.72	-19.23	74.44	715.47	-18.38	126.11	833.94	116.83	1214.72	0	0	0	872.52	85.6	1561.94	880.56	192.06	1551.36	719.96	93.6	1593.04	723.59	204.82	1580.3	340.38	1549.7	67.41	-223.09	1703.8	71.36	178.76
8.92	887.52	114.68	33.95	861.77	113.73	35.9	696.84	162.36	27.21	699.61	162.98	72.39	888.68	-68.79	37.05	866.33	-47.12	45.45	716.12	-21.06	68.1	729.01	-20.83	121.04	836.94	116.71	1214.65	0	0	0	875.75	85.68	1561.68	883.28	192.37	1551.12	723.19	93.8	1593.04	726.86	204.48	1580.29	338.05	1550.13	66.99	-224.06	1702.65	71.26	178.96
8.93	888.62	115.1	34.2	861.33	113.85	35.81	696.77	162.65	27.38	699.65	163.01	72.37	906.79	-68.21	37.86	883.69	-46.89	45.61	731.73	-23.06	62.43	742.76	-23.09	116.27	839.15	116.77	1214.22	0	0	0	878.87	85.87	1561.42	885.86	192.49	1550.8	726.35	93.75	1592.99	730.03	204.75	1580.22	338.59	1550.27	67.06	-223.8	1703.22	71.09	178.11
8.94	887.8	114.71	34.24	857.59	113.65	38.25	696.87	162.36	27.3	699.73	163.43	72.63	923.43	-68.01	38.21	901.53	-46.66	46.05	747.29	-25.04	57.31	756.47	-25.59	111.94	841.4	116.59	1214.05	0	0	0	882.2	85.94	1561.11	889.04	192.67	1550.47	729.59	93.82	1592.97	733.19	205	1580.13	339.79	1549.69	67.29	-225.42	1704.52	70.67	178.85
8.95	886.73	114.55	33.91	858.6	113.46	38.78	696.83	162.68	27.43	699.88	163.41	72.65	940.43	-67.66	38.96	917.91	-46.26	46.29	762.78	-27.43	52.83	770.16	-27.88	107.82	844.7	116.68	1213.94	0	0	0	885.15	86.02	1560.83	892.51	192.67	1550.09	732.72	93.59	1592.9	736.44	204.73	1580.04	338.61	1549.62	67.17	-225.02	1705.11	70.54	178.67
8.96	887.17	113.56	39.55	858.67	113.62	38.88	696.88	162.17	27.25	699.92	163.65	72.82	957.38	-66.81	39.82	934.74	-46.52	45.53	777.96	-30.12	49.24	784.01	-30	104.12	846.82	116.35	1213.74	0	0	0	888.19	86.07	1560.5	895.69	192.51	1549.73	735.91	93.6	1592.82	739.69	204.45	1579.97	339.27	1550.57	67.03	-223.11	1703.1	71.41	178.62
8.97	886.85	113.87	39.43	861.06	113.61	39.45	696.87	162.34	27.42	700.06	163.14	72.63	973.26	-65.88	40.8	950.96	-46.76	45.73	793.43	-32.63	46.11	797.81	-32.6	101.14	848.11	116.24	1213.54	0	0	0	891.23	85.98	1560.19	898.88	192.81	1549.4	739.07	93.47	1592.74	742.89	204.13	1579.92	340.72	1549.78	67.55	-222.91	1701.34	71.64	178.75
8.98	886.52	114.51	39.09	861.54	113.77	39.39	696.84	162.1	27.43	700.2	163.06	72.68	989.32	-64.94	42.34	966.42	-46.76	46.23	808.75	-34.69	43.28	811.54	-34.88	98.49	850.56	115.91	1213.22	0	0	0	894.45	85.96	1559.86	901.57	192.62	1549.11	742.19	93.35	1592.64	746.03	204.45	1579.73	340.3	1548.36	67.82	-223.07	1703.47	71.25	178.79
8.99	890.42	114.93	40.05	861.24	114.19	39.05	696.82	162.24	27.57	700.32	162.71	72.59	1005.06	-64.16	44.37	982.89	-46.43	47.64	823.87	-37.05	41.17	825.21	-36.4	95.95	852.62	115.82	1212.94	0	0	0	897.79	85.78	1559.55	905.12	192.13	1548.78	745.27	93.14	1592.53	749.08	204.45	1579.61	339.81	1549.55	67.21	-224.07	1704.57	70.92	178.15
9	885.41	115.65	37.74	862.24	114.71	39.24	696.88	162.1	27.64	700.46	162.58	72.62	1020.5	-62.97	46.16	997.7	-45.58	49.25	838.73	-39.01	39.42	838.76	-37.63	93.76	855.79	115.55	1212.8	0	0	0	900.53	85.47	1559.31	907.68	192.29	1548.51	748.38	93.06	1592.41	752.24	204.32	1579.48	339.17	1548.81	67.27	-225.89	1703.97	70.75	177.92
9.01	889.67	116.56	39.08	861.33	115.04	38.46	696.82	162.13	27.75	700.53	162.43	72.63	1034.85	-62.24	48.44	1012.06	-45.04	50.7	853.67	-40.64	38.05	852.3	-38.89	92.08	859.74	115.33	1212.45	0	0	0	903.9	85.4	1559.06	910.12	192.01	1548.23	751.46	92.73	1592.3	755.4	203.54	1579.36	339.35	1548.45	67.57	-226.42	1703.1	71.07	177.78
9.02	889.2	117.46	38.22	860.75	113.62	35.69	696.91	161.83	27.69	700.73	161.99	72.5	1049.66	-61.01	50.64	1025.93	-44.3	52.45	868.21	-41.87	36.91	865.56	-40.22	90.9	863.01	114.91	1212.24	0	0	0	907	85.25	1558.82	913.53	191.61	1547.99	754.53	92.38	1592.16	758.42	203.23	1579.2	338.1	1550.26	66.72	-225.23	1704.36	70.98	177.83
9.03	886.16	117.59	37.02	861.38	114.41	35.52	696.82	161.98	27.83	700.76	162.37	72.71	1063.73	-60.4	52.92	1039.65	-43.82	54.15	882.35	-43	36.21	878.41	-41.63	90.06	864.29	114.49	1212.01	0	0	0	909.88	84.87	1558.6	916.28	191.53	1547.76	757.62	92.1	1592.01	761.45	202.92	1579.04	338.71	1549.22	67.09	-221.91	1702.91	71.75	178.19
9.04	887.59	116.4	33.13	861.98	114.19	35.78	696.86	162.01	27.86	700.94	161.73	72.5	1077.89	-59.66	55.18	1053.51	-43.39	56	895.86	-44.05	35.88	890.87	-42.69	89.46	867.65	114	1211.76	0	0	0	912.9	84.55	1558.37	919.14	191.05	1547.48	760.69	91.56	1591.84	764.45	202.71	1578.85	337.74	1549.92	66.74	-226.4	1703.93	70.46	178.52
9.05	887.04	116.41	32.82	861.15	114.48	35.3	696.88	161.86	27.93	701.08	161.57	72.52	1091.39	-58.55	57.51	1067.4	-42.69	58.13	908.84	-45.55	36.08	902.96	-43.99	89.32	868.87	113.69	1211.45	0	0	0	916.01	84.08	1558.12	922.57	190.55	1547.21	763.8	91.07	1591.66	767.57	202.17	1578.66	338.77	1549.68	66.95	-225.67	1703.43	70.75	178.8
9.06	887.39	116.78	32.7	861.36	114.51	35.36	696.85	161.86	27.93	701.11	161.89	72.75	1103.67	-57.63	59.42	1079.6	-41.99	59.98	921.62	-46.56	36.31	914.84	-45.27	89.4	872.68	113.43	1211.24	0	0	0	918.74	83.64	1557.88	925.3	190.18	1547.05	766.91	90.64	1591.46	770.51	201.67	1578.45	339.21	1549.99	66.89	-224.06	1703.5	70.98	178.35
9.07	887.06	116.65	32.76	861.73	114.77	35.42	696.88	161.57	27.7	701.21	162.14	72.85	1116.25	-56.88	62.03	1091.21	-42.81	61.91	933.93	-47.26	36.58	926.18	-46.33	89.53	876.52	112.91	1211.01	0	0	0	922.22	83.21	1557.61	929.36	189.69	1546.78	770.01	89.99	1591.22	773.5	201	1578.25	339.35	1550.55	66.87	-225.99	1704.07	70.74	179.36
9.08	886.32	116.72	32.52	861.27	115.02	34.97	696.86	161.62	27.83	701.06	162.54	72.99	1127.95	-55.95	64.82	1102.73	-42.77	64.63	945.61	-48.24	37.18	937.04	-47.39	89.84	879.47	112.21	1210.51	0	0	0	925.64	82.51	1557.32	932.52	189.22	1546.57	773.14	89.3	1590.97	776.52	200.42	1577.99	339.59	1549.88	67.17	-223.04	1701.84	71.97	178.8
9.09	887.27	116.96	32.8	860.95	114.9	35.14	696.85	161.64	27.76	701.36	161.74	72.68	1137.7	-55.19	67.72	1113.89	-42.49	67.31	956.7	-49.26	37.83	947.3	-48.3	90.25	882.91	111.7	1210.28	0	0	0	928.59	81.95	1557.03	934.43	188.62	1546.33	776.26	88.75	1590.68	779.43	199.91	1577.7	338.6	1549.61	67.13	-223.77	1703.25	71.38	178.42
9.1	886.92	116.87	32.75	862.4	114.97	35.62	696.83	161.95	27.89	701.38	161.97	72.82	1148.56	-54.54	71.33	1123.9	-41.56	70.45	967.31	-50.11	38.35	956.91	-49.41	90.78	883.24	111.19	1209.62	0	0	0	931.38	81.33	1556.78	938.02	187.9	1546.07	779.39	87.91	1590.37	782.48	199.05	1577.4	339.34	1549.51	67.03	-225.66	1704.16	70.82	178.45
9.11	886.91	117.11	32.69	861.73	114.96	35.4	696.79	161.75	27.85	701.34	161.77	72.79	1157.59	-54.04	74.6	1133.5	-41.29	73.29	977.22	-51.3	39.11	965.94	-50.59	91.36	887.64	110.61	1209.32	0	0	0	934.54	80.59	1556.46	941.41	186.86	1545.79	782.53	86.88	1590	785.57	198.65	1577.06	338.98	1548.58	67.27	-223.89	1702.77	71.39	177.6
9.12	887.2	117.43	32.71	861.6	115	35.5	696.87	161.68	27.76	701.3	162.1	72.9	1167.05	-53.19	77.68	1142.04	-40.73	76.09	986.74	-52	39.6	974.44	-51.71	91.9	890.1	109.97	1208.86	0	0	0	937.87	79.8	1556.1	944.15	186.25	1545.44	785.68	86.09	1589.58	788.69	197.34	1576.77	339.97	1549.48	67.34	-225.11	1702.66	71.33	178.46
9.13	885.61	117.32	32.29	860.9	114.87	35.38	696.81	161.66	27.76	701.36	162.28	73.11	1174.07	-52.28	80.28	1150.88	-40.19	78.64	995.41	-53.05	40.19	982.38	-53.04	92.53	893.51	109.28	1208.24	0	0	0	941.08	79.17	1555.79	947.35	185.56	1545.16	788.84	85.23	1589.21	791.77	196.43	1576.39	341.08	1550.82	67.13	-225.81	1703.21	70.83	178.66
9.14	886.89	117.08	32.76	862.2	115.04	35.6	696.7	161.95	27.86	701.34	162.54	73.18	1181.95	-51.78	82.61	1158.03	-39.75	80.63	1003.24	-54.63	40.91	989.63	-54.12	92.9	894.91	108.64	1207.76	0	0	0	944.41	78.23	1555.43	950.59	184.62	1544.82	792.04	84.25	1588.76	794.84	195.8	1575.98	337.41	1550.44	66.62	-226.25	1703.68	70.98	178.29
9.15	885.96	117.13	32.56	861.4	115.1	35.31	696.63	162.28	27.96	701.5	162.09	73	1188.8	-50.99	84.66	1164.39	-39.58	82.37	1010.43	-55.37	41.07	996.18	-55.7	93.41	898.65	107.85	1207.23	0	0	0	947.72	77.33	1555.04	953.77	183.94	1544.47	795.21	83.07	1588.32	798	194.82	1575.58	338.51	1549.73	67.01	-225.08	1703.52	70.92	178.67
9.16	886.49	117.13	32.72	861.16	115.23	35.22	696.73	161.59	27.63	701.52	162.12	73.02	1194.98	-50.57	85.9	1170.33	-39.35	83.58	1016.69	-56.83	41.5	1001.94	-57.2	93.73	902.21	106.93	1206.7	0	0	0	951.08	76.51	1554.66	956.6	183.04	1544.12	798.47	82.07	1587.89	801.15	193.64	1575.22	338.78	1549.09	67.25	-224.57	1702.48	71.43	178.55
9.17	887.23	117.35	32.97	861.93	115.21	35.49	696.7	162.04	27.81	701.63	162.32	73.16	1200.09	-50.55	87.06	1175.64	-39.44	84.6	1022.06	-58.03	41.54	1007.09	-58.1	93.62	905.88	106.11	1206.49	0	0	0	954.29	75.38	1554.23	959.71	182.03	1543.77	801.75	80.84	1587.45	804.29	192.71	1574.81	338.32	1550.85	66.66	-226.44	1702.62	70.92	178.06
9.18	886.12	117.53	32.55	860.89	115.1	35.29	696.68	162.09	27.81	701.71	161.98	73	1204.78	-50.47	88.05	1179.81	-39.8	85.39	1026.64	-58.88	41.21	1011.27	-59.33	93.49	907.93	105.1	1205.88	0	0	0	957.57	74.35	1553.8	963.5	180.71	1543.44	805.05	79.68	1587.02	807.52	191.35	1574.42	340.82	1549.54	67.34	-226.04	1703.4	70.72	177.93
9.19	886.42	117.46	32.83	861.14	115.51	35.12	696.64	162.22	27.8	701.68	162.51	73.31	1207.37	-50.39	88.55	1183.32	-40	86.03	1030.22	-59.98	40.78	1014.73	-59.86	92.82	910.71	104.23	1205.38	0	0	0	960.82	73.23	1553.33	966.35	179.33	1543.03	808.35	78.35	1586.56	810.7	190.31	1574.02	339.96	1549.02	67.22	-226.47	1703.83	70.66	178.09
9.2	885.93	117.51	32.58	860.83	115.57	35.13	696.8	161.55	27.48	701.88	162.28	73.28	1210.37	-50.71	88.68	1185.8	-40.19	85.98	1033.14	-60.51	39.92	1017.35	-60.57	92.08	914.03	103.39	1204.91	0	0	0	964.11	72.17	1552.9	969.24	178.48	1542.66	811.65	76.98	1586.11	813.93	188.79	1573.66	338.1	1551	66.43	-223.68	1702.46	71.68	178.56
9.21	886.14	117.59	32.6	860.7	115.35	35.14	696.65	162.29	27.71	701.9	162.94	73.51	1212.45	-50.92	88.56	1188.18	-40.67	85.71	1035.15	-61.25	39.07	1019.39	-60.75	91.01	917.15	102.34	1204.47	0	0	0	967.46	71.01	1552.45	973.18	177.28	1542.26	815.02	75.63	1585.66	817.08	187.66	1573.22	337.82	1550.13	66.59	-224.9	1702.48	71.38	178.27
9.22	886.66	117.59	32.92	861.52	115.96	35.02	696.67	161.98	27.53	701.99	163.14	73.65	1213.44	-51.52	87.08	1188.96	-40.76	84.11	1036.49	-61.31	37.77	1020.62	-61.5	90.06	920.34	101.35	1204.04	0	0	0	970.9	69.73	1552.03	975.69	176.11	1541.94	818.41	74.22	1585.2	820.3	186.28	1572.83	339.64	1549.12	67.3	-222.97	1702.47	71.46	178.95
9.23	886.31	117.29	32.8	860.9	115.58	35.12	696.73	162.2	27.52	702.04	163.05	73.68	1214.44	-51.68	85.29	1189.97	-41.25	82.32	1037.01	-61.4	36.3	1021.32	-61.78	88.72	924.35	100.36	1203.64	0	0	0	974.37	68.41	1551.62	979.37	174.56	1541.54	821.78	72.71	1584.73	823.6	184.51	1572.48	338.55	1550.26	66.76	-222.56	1703.39	71.52	178.04
9.24	885.46	117.5	32.46	860.58	115.63	34.99	696.71	162.08	27.45	702.01	163.28	73.8	1214.68	-52.15	82.92	1189.57	-41.68	80	1036.53	-62.31	34.96	1021.44	-62.08	87.2	928.52	99.25	1203.29	0	0	0	977.42	67.05	1551.22	982.56	173.28	1541.21	825.21	71.12	1584.25	826.68	183.09	1572.05	337.86	1550.09	66.6	-225.3	1702.11	71.47	177.97
9.25	885.82	117.97	32.48	860.14	116.05	34.7	696.67	162.45	27.52	702.17	162.97	73.77	1213.96	-52.78	79.95	1188.5	-41.7	77.2	1035.68	-62.36	33.78	1020.85	-62.65	85.67	932.14	98.29	1203.05	0	0	0	980.75	65.62	1550.76	985.93	171.86	1540.76	828.61	69.42	1583.76	829.71	181.99	1571.54	337.91	1550.99	66.53	-223.36	1701.69	71.91	178.32
9.26	886.61	117.82	32.94	860.83	116.24	34.8	696.62	162.73	27.55	702.14	163.61	74.03	1213.19	-52.3	77.29	1188.33	-42.26	74.62	1034.6	-62.06	32.71	1020.04	-62.87	84.04	934.48	97.06	1202.5	0	0	0	984.05	64.23	1550.37	988.59	170.8	1540.34	832	67.67	1583.22	832.87	179.98	1571.1	339.11	1550.52	66.69	-222.99	1703.45	71.4	178.88
9.27	885.64	117.73	32.62	861.16	116.44	34.92	696.57	163.01	27.58	702.04	164.04	74.3	1212.15	-53.28	74.79	1187.8	-42.68	72.5	1033.81	-61.88	31.49	1019.38	-62.18	82.07	939.11	96.06	1202.17	0	0	0	987.69	62.82	1549.95	992.09	169.25	1540.1	835.39	65.93	1582.67	835.97	177.71	1570.7	339.88	1550.61	67.04	-226.96	1705.68	70.36	179
9.28	885.77	118.26	32.66	860.8	116.41	34.88	696.54	163.09	27.61	702.21	163.91	74.33	1212.58	-53.7	73.34	1188.06	-42.82	71.35	1034.01	-61.8	30.9	1019.51	-61.81	80.66	944.3	94.93	1201.85	0	0	0	990.94	61.17	1549.56	998.68	166.31	1537.91	838.76	63.84	1582.1	839.09	175.57	1570.29	339.96	1549.57	67.45	-225.71	1703.76	70.96	178.25
9.29	886.24	118.16	33	861.09	116.38	35.04	696.7	162.94	27.51	702.15	163.95	74.44	1214.3	-54.67	71.82	1190.04	-43.39	70.14	1034.92	-61.42	30.69	1020.91	-61.61	79.73	948.33	93.38	1201.58	0	0	0	994.18	59.64	1549.26	1002.72	164.21	1537.38	842.08	61.83	1581.59	842.09	173.81	1569.89	338.68	1549.51	67.12	-224.53	1702.7	71.35	177.44
9.3	885.52	118.05	32.91	860.97	116.7	34.94	696.72	163.2	27.52	702.09	164.56	74.89	1214.82	-54.91	68.74	1189.92	-43.12	67.28	1035.73	-61.42	30.71	1022.91	-61.92	79.23	950.97	92.23	1201.22	0	0	0	997.6	58.02	1549.01	1005.74	163.12	1537.09	845.45	59.79	1581.14	845.21	171.73	1569.53	339.61	1549.63	67.18	-223.33	1701.64	72.06	177.77
9.31	885.66	118.06	32.97	861.17	116.79	34.92	696.75	163.21	27.66	702.15	164.78	75.24	1217.07	-55	65.18	1191.83	-43.1	64.16	1036.39	-61.16	30.47	1024.47	-62.44	78.75	954.28	90.87	1201.03	0	0	0	1001.06	56.42	1548.89	1008.87	161.36	1537.04	848.9	57.73	1580.82	848.24	169.72	1569.31	339.96	1549.36	67.43	-222.7	1702.31	71.88	177.96
9.32	885.48	118.37	32.77	860.39	116.82	34.68	696.83	163.44	27.98	702.26	164.57	75.57	1219.03	-55.27	61.45	1193.65	-42.86	61.35	1037.11	-61.01	30.25	1025.74	-63.38	78.4	959.46	89.68	1200.89	0	0	0	1004.44	54.72	1548.85	1012.11	159.66	1537.12	852.35	55.46	1580.62	851.35	167.12	1569.24	340.86	1550.06	67.19	-225.14	1703.96	70.81	178.95
9.33	884.67	118.29	32.6	860.32	116.93	34.48	696.92	163.21	28.2	701.57	165.74	76.66	1219.63	-54.82	58.34	1194.51	-42.86	59.02	1037.57	-61.57	30.31	1027.16	-63.56	77.87	963.34	88.17	1200.86	0	0	0	1007.97	53.03	1548.92	1015.35	157.78	1537.33	855.81	53.11	1580.52	854.32	165.24	1569.22	338.84	1549.93	66.91	-228.15	1706.56	69.85	178.54
9.34	884.27	118.04	32.56	859.8	117.18	34.14	697.06	163.44	28.77	701.85	165.82	77.41	1220.48	-54.63	56.27	1195.23	-42.68	57.22	1037.91	-61.46	30.1	1028.05	-63.98	77.54	966.72	86.78	1200.95	0	0	0	1011.6	51.32	1549.01	1018.44	156.35	1537.58	859.28	50.62	1580.48	857.45	162.92	1569.34	338.76	1550.13	67.06	-223.28	1702.67	71.57	178.07
9.35	886.15	118.38	33.14	860.74	116.85	34.57	697.21	162.9	29.12	700.75	165.76	77.75	1221.2	-54.86	54.33	1195.95	-42.82	55.93	1038.35	-61.54	29.93	1028.74	-64.37	77.28	969.52	85.47	1201.12	0	0	0	1015.22	49.44	1549.29	1021.68	154.23	1538.07	862.75	48.16	1580.58	860.61	160.06	1569.66	337	1550.35	66.38	-225.81	1703.05	71.02	177.94
9.36	884.71	118.54	32.52	861.2	117.23	34.62	697.45	162.83	29.71	701.18	165.52	78.5	1221.43	-55.02	52.45	1196.77	-43.14	54.5	1038.52	-61.75	29.82	1029.37	-64.95	77.19	974.03	83.99	1201.73	0	0	0	1018.93	47.58	1549.64	1024.8	152.58	1538.48	866.24	45.58	1580.76	863.7	158.01	1570.01	337.69	1549.17	66.86	-225.52	1704.82	70.57	178.11
9.37	884.04	118.35	32.28	861.37	117	34.73	697.62	162.65	30.52	701	165.4	79.41	1221.57	-55.26	50.85	1196.8	-42.88	53.43	1038.62	-62.21	29.78	1029.91	-65.57	77.18	978.5	82.47	1202.27	0	0	0	1022.58	45.55	1550.1	1028.05	150.36	1539.16	869.67	42.88	1581.03	866.92	155.21	1570.54	338.65	1547.92	67.62	-226.45	1704.15	70.79	177.74
9.38	885.03	118.3	32.68	861.45	116.87	34.59	697.97	162.31	31.38	701.95	165.07	80.46	1222.69	-55.17	50.29	1197.19	-42.55	52.57	1038.71	-62.42	29.72	1030.42	-66.01	77.18	983.32	81.07	1202.84	0	0	0	1025.98	43.48	1550.62	1031.23	148.43	1539.89	873.13	40.37	1581.32	870.01	152.64	1571.1	339.08	1549.41	67.2	-225.97	1703.61	71.01	178.23
9.39	886.5	118.74	32.87	861.85	117.06	34.59	698.29	162.16	32.5	702.47	164.79	81.7	1223.34	-54.19	49.52	1197.39	-42.48	51.68	1038.82	-62.45	29.67	1030.84	-66.26	77.07	987.62	79.59	1203.73	0	0	0	1029.64	41.42	1551.23	1034.34	147.16	1540.76	876.53	37.73	1581.65	873.22	150.13	1571.64	338.57	1550.62	66.74	-222.84	1701.86	71.88	178.74
9.4	886.39	118.33	33.03	861.35	117.49	34.16	698.57	162.3	33.89	703.51	164.59	83.08	1223.61	-53.69	48.36	1197.7	-41.37	50.88	1038.9	-62.69	29.65	1031.35	-66.74	77.17	990.82	78.02	1204.32	0	0	0	1033.05	39.23	1551.89	1037.76	144.5	1541.68	879.98	35.32	1582.06	876.45	147.68	1572.31	338.09	1550.36	66.72	-224.56	1702.29	71.37	178.31
9.41	885.63	118.49	32.57	861.44	117.22	34.16	699.05	162.07	35.07	703.07	164.61	84.41	1223.73	-53.07	47.59	1198.33	-40.89	50.35	1039.02	-62.74	29.65	1031.91	-66.74	77.07	994.45	76.57	1205.09	0	0	0	1036.48	37.15	1552.59	1040.95	142.64	1542.59	883.4	32.78	1582.44	879.73	144.97	1572.92	340.98	1549.74	67.33	-227.72	1704.41	70.38	178
9.42	885.94	118.35	32.59	861.02	117.41	33.9	699.38	162.13	36.52	703.56	164.69	85.92	1223.96	-52.67	46.88	1198.81	-41	49.75	1039.09	-62.87	29.65	1032.28	-67.11	77.15	998.2	74.95	1205.82	0	0	0	1039.9	35.01	1553.3	1044.27	140.27	1543.49	886.86	30.28	1582.83	882.94	142.41	1573.59	339.97	1550.14	67.22	-225.21	1703.9	71	178.09
9.43	886.17	118.98	32.34	861.94	117.65	34.05	699.82	162.24	38.12	705.51	164.7	87.93	1224.37	-52.44	46.01	1199.35	-40.08	48.81	1039.2	-62.96	29.67	1032.75	-67.36	77.22	1003.42	73.25	1206.6	0	0	0	1043.46	32.76	1553.96	1047.55	138.31	1544.37	890.26	27.89	1583.19	886.22	139.78	1574.13	338.96	1549.24	67.32	-224.09	1703.06	71.28	178.26
9.44	885.9	118.77	32.25	861.8	117.46	33.97	700.41	161.85	39.32	706.47	164.21	89.43	1224.61	-52.16	45.33	1199.09	-40.08	47.99	1039.37	-62.72	29.58	1033.19	-67.55	77.25	1006.29	71.51	1207.33	0	0	0	1046.53	30.59	1554.63	1050.81	135.96	1545.17	893.64	25.38	1583.52	889.51	137.45	1574.69	339.52	1549.94	67.3	-227.75	1703.84	70.58	178.48
9.45	885.92	119.31	32.01	862.66	117.83	34.07	700.95	162.2	41.05	707.3	164.37	91.1	1224.93	-51.74	44.38	1199.77	-39.42	47.19	1039.53	-62.71	29.62	1033.69	-67.47	77.11	1011.31	69.79	1208.13	0	0	0	1050.29	28.37	1555.23	1054.24	133.47	1546.06	896.99	22.99	1583.86	892.89	134.7	1575.28	339.4	1551.4	66.83	-225.38	1703.33	71.34	177.46
9.46	886.89	118.9	32.55	862.95	117.7	34.01	701.58	162.06	42.55	707.3	164.57	92.56	1225.57	-51.54	43.42	1200.04	-38.62	46.75	1039.73	-62.57	29.65	1034.14	-67.46	77.13	1013.89	68.08	1208.72	0	0	0	1053.86	26.23	1555.82	1057.44	131.85	1546.78	900.39	20.63	1584.18	896.09	132.8	1575.67	339.22	1550.91	66.86	-223.74	1703.29	71.22	178.63
9.47	886.79	119.27	32.06	863.01	117.74	34.08	702.21	162.4	44.15	709.38	164.58	94.44	1225.67	-50.65	42.73	1200.23	-38.46	45.99	1039.81	-62.61	29.72	1034.71	-67.08	76.92	1018.04	66.28	1209.37	0	0	0	1056.79	24.05	1556.35	1060.54	129.96	1547.43	903.83	18.37	1584.5	899.38	130.19	1576.17	338.97	1549.24	67.44	-222.13	1703.43	71.37	178.59
9.48	886.35	118.96	32.12	862.6	117.76	33.95	702.83	162.7	45.86	709.73	165.05	96.28	1225.76	-50.65	41.72	1200.55	-38.43	45.29	1040.08	-62.35	29.65	1034.94	-67.39	77	1022.76	64.23	1209.76	0	0	0	1060.11	22.12	1556.89	1063.68	128.16	1548.02	907.27	16.27	1584.82	902.46	128.22	1576.55	338.73	1549.93	66.94	-223.47	1701.79	71.6	178.58
9.49	886.9	119.05	32.11	863.79	118.43	33.94	703.56	163.11	47.7	711.08	165.45	98.29	1226.21	-50.72	41.12	1200.23	-38.49	44.88	1040.14	-62.39	29.71	1035.25	-67.22	76.82	1025.97	62.42	1210.18	0	0	0	1063.57	20.15	1557.38	1067.01	125.9	1548.52	910.66	13.88	1585.1	905.77	125.58	1576.92	340.05	1550.02	67.21	-223.81	1702.6	71.43	178.09
9.5	886.88	119.17	32.11	862.89	118.09	33.66	704.4	163.01	49.27	712.81	165.74	100.35	1226.86	-50.69	40.75	1200.56	-38.82	44.54	1040.22	-62.4	29.7	1035.33	-67.55	76.85	1030.45	60.59	1210.62	0	0	0	1066.94	18.19	1557.82	1070.37	123.55	1549.11	914.05	11.56	1585.39	908.98	123.37	1577.24	338.03	1549.74	66.91	-225.94	1702.88	71.04	178.85
9.51	887.21	119.26	32.1	863.39	118.12	33.83	705.2	163.41	51.17	714.32	165.75	102.36	1226.01	-50.43	40.26	1200.89	-38.18	44.27	1040.16	-62.72	29.75	1035.49	-67.33	76.6	1034.19	58.71	1211.06	0	0	0	1070.16	16.25	1558.3	1073.4	122.04	1549.49	917.51	9.45	1585.73	912.04	121.35	1577.56	337.05	1550.19	66.63	-223.8	1702.36	71.48	178.76
9.52	886.95	119.62	31.69	862.65	118.14	33.51	706.04	164.21	53.4	715.17	166.13	104.41	1226.89	-50.47	40.18	1200.89	-37.7	43.61	1040.3	-62.57	29.56	1035.48	-68.01	76.75	1038.06	56.76	1211.49	0	0	0	1073.49	14.35	1558.73	1076.49	120.64	1549.87	920.96	7.26	1586.06	915.15	119.24	1577.83	338.96	1549.94	66.95	-223.38	1702.86	71.44	177.79
9.53	887.17	119.39	31.88	863.72	118.68	33.37	707.01	164.76	55.78	716.76	165.88	106.51	1226.71	-50.56	39.88	1200.67	-37.7	43.62	1040.31	-62.6	29.49	1035.61	-67.93	76.57	1040.68	54.84	1211.94	0	0	0	1077.02	12.55	1559.14	1079.56	118.8	1550.3	924.4	5.08	1586.37	918.35	117.16	1578.12	340.45	1548.09	67.66	-224.24	1703.74	71.12	178.39
9.54	886.7	119.46	31.57	863.24	117.87	33.71	708.18	164.63	57.89	718.33	166.1	108.87	1226.59	-50.25	39.87	1200.91	-37.78	43.2	1040.26	-62.85	29.49	1035.65	-68.18	76.52	1044.18	53.11	1212.37	0	0	0	1080.6	10.82	1559.52	1082.79	116.76	1550.67	927.83	2.97	1586.69	921.42	115.06	1578.43	339.53	1548.45	67.57	-225.14	1703.26	71.01	178.93
9.55	888.22	119.32	31.98	864.08	118.17	33.66	709.47	164.59	60.17	720.5	166.33	111.32	1226.47	-50.42	39.88	1200.99	-37.75	43.42	1040.21	-62.95	29.36	1035.64	-68.76	76.61	1048.79	51.26	1212.63	0	0	0	1083.93	9.04	1559.91	1085.96	114.78	1550.99	931.18	0.74	1586.98	924.44	112.87	1578.71	339.12	1549.83	67.13	-224.38	1702.96	71.28	178.91
9.56	888.3	119.5	31.72	864.95	118.33	33.75	710.8	164.47	62.66	724.56	164.66	113.21	1226.41	-50.39	39.75	1201.04	-37.95	43.36	1040.19	-63.04	29.29	1035.59	-69.17	76.58	1052.21	49.38	1212.96	0	0	0	1087.33	7.18	1560.24	1089	112.89	1551.3	934.57	-1.51	1587.26	927.52	110.62	1579	338.04	1550.07	66.84	-224.87	1703.37	71.15	178.52
9.57	888.42	119.38	31.64	865.79	118.27	33.98	712.29	164.58	65.47	727.16	164.11	115.66	1226.43	-50.25	39.58	1200.86	-37.74	43.31	1040.1	-63.33	29.31	1035.68	-69.35	76.49	1055.77	47.37	1213.36	0	0	0	1090.6	5.45	1560.57	1091.89	111.56	1551.56	937.94	-3.57	1587.54	930.65	108.24	1579.26	337.66	1551.08	66.42	-226.12	1702.83	71.04	178.2
9.58	888.89	119.66	31.48	865.61	118.17	33.72	714	164.15	68.2	727.55	165.57	118.75	1226.2	-50.4	39.31	1201.09	-37.79	43	1040.18	-63.18	29.1	1035.75	-69.59	76.42	1058.39	45.58	1213.63	0	0	0	1093.31	3.69	1560.87	1092.35	110.23	1553.68	941.29	-5.84	1587.77	933.69	105.84	1579.54	338.8	1550.26	66.87	-223.85	1702.68	71.43	178.36
9.59	888.74	119.69	31.23	865.2	117.78	33.6	715.73	164.56	71.51	732.43	164.71	121.51	1226.16	-50.27	39.09	1201.1	-38.36	43.19	1040.14	-63.24	29.07	1035.81	-70.01	76.45	1062.12	43.88	1213.93	0	0	0	1096.85	1.98	1561.11	1094.34	108.76	1554.46	944.59	-7.84	1587.97	936.68	103.84	1579.65	339.28	1549.01	67.23	-223.83	1702.81	71.33	178.83
9.6	889.27	119.53	31.23	865.31	118.11	33.42	717.77	164.44	74.84	735.63	164.85	124.54	1225.95	-50.2	39	1201.3	-37.38	42.44	1040.21	-63.19	28.93	1035.8	-70.5	76.48	1066.07	42.01	1214.22	0	0	0	1099.95	0.33	1561.35	1097.16	107.19	1554.76	947.85	-9.88	1588.14	939.52	102.01	1579.79	339.9	1550.09	66.97	-222.6	1701.46	72.11	178.71
9.61	888.93	119.54	31.03	865.82	117.84	33.41	720.14	164.33	78.27	739.21	164.64	127.59	1226.5	-50.12	38.95	1201.09	-37.44	42.52	1040.1	-63.45	28.88	1035.82	-70.54	76.33	1069.11	40.34	1214.55	0	0	0	1103.15	-1.28	1561.6	1099.56	105.68	1555.09	951.04	-12.12	1588.28	942.39	99.82	1579.99	339.39	1549.93	67.09	-225.73	1701.66	71.33	177.63
9.62	889.28	120.03	30.74	865.99	117.68	33.56	722.76	164.3	82.03	742.96	165.2	131.13	1226.15	-50.11	38.86	1201.54	-37.66	42.15	1040.09	-63.64	28.86	1035.86	-70.48	76.12	1072.77	38.5	1214.68	0	0	0	1106.27	-2.95	1561.83	1103.23	103.8	1555.36	954.2	-14.31	1588.38	945.24	97.19	1580.23	338.95	1549.83	66.9	-226.61	1703.9	70.49	177.5
9.63	889.23	119.63	30.82	866.71	117.32	33.76	725.9	163.84	85.91	745.12	166.42	135.15	1226.33	-49.88	38.45	1201.04	-38.1	42.63	1040.15	-63.55	28.73	1035.84	-70.85	76.22	1076.4	36.79	1214.66	0	0	0	1109.46	-4.52	1562.09	1105.34	102.93	1555.61	957.38	-16.36	1588.46	948	95.43	1580.21	339.2	1550.39	66.79	-223.64	1703.49	71.48	178.6
9.64	890.21	120.11	30.56	866.45	117.22	33.62	729.28	163.72	90.26	749.07	166.76	138.88	1226.54	-49.89	38.61	1201.23	-37.76	41.85	1040.13	-63.78	28.79	1035.84	-71.19	76.28	1078.78	35.04	1214.69	0	0	0	1112.71	-5.93	1562.3	1107.7	101.42	1555.9	960.48	-18.31	1588.46	950.78	93.24	1580.27	339.96	1550.1	67.32	-222.44	1702.43	71.96	178.33
9.65	890.34	119.84	30.45	866.21	117.28	33.46	732.91	163.2	94.76	753.77	166.92	142.72	1226.64	-50.16	38.21	1201.1	-36.9	42.54	1040.18	-63.61	28.65	1035.95	-71.22	76.19	1082.66	33.44	1214.68	0	0	0	1115.78	-7.52	1562.52	1110.46	99.56	1556.28	963.54	-20.41	1588.42	953.7	91.14	1580.25	337.98	1550.66	66.59	-223.4	1702.29	71.95	177.96
9.66	890.58	119.98	30.07	868.88	117.19	34.33	736.81	163.21	99.75	760.37	166.54	147.16	1226.73	-50.04	37.91	1201.43	-37.1	42.17	1040.19	-63.65	28.65	1036.13	-71.06	76.07	1085.55	31.83	1214.61	0	0	0	1118.58	-9	1562.71	1113.24	98	1556.45	966.62	-22.45	1588.33	956.34	89.49	1580.06	339.05	1549.18	67.34	-225.16	1703.08	71.23	178.08
9.67	890.96	120.2	29.68	870.41	117.08	34.76	740.8	162.72	104.92	765.59	166.49	151.56	1226.49	-49.66	37.32	1201.23	-37.44	41.32	1040.34	-63.4	28.53	1036.38	-71.09	76.02	1088.15	30.16	1214.3	0	0	0	1121.57	-10.62	1562.84	1116.01	96.75	1556.53	969.66	-24.45	1588.2	959.05	87.62	1579.92	339.37	1548.48	67.64	-223.69	1703.03	71.38	178.62
9.68	892.68	120.68	29.44	870.89	116.77	34.82	744.99	162.48	110.68	771.71	165.94	156.23	1226.09	-49.6	36.6	1201.48	-37.07	40.92	1040.31	-63.56	28.7	1036.56	-71.02	76.01	1091.72	28.73	1213.99	0	0	0	1124.79	-11.87	1562.9	1118.98	94.97	1556.66	972.72	-26.38	1588.05	961.74	85.77	1579.72	340.1	1548.18	67.84	-225.62	1703.69	70.95	177.6
9.69	893.37	120.66	28.89	872.88	117.18	35.05	749.76	160.76	116.22	777.63	164.79	160.92	1226.58	-49.41	35.87	1201.49	-36.97	40.18	1040.46	-63.51	28.82	1037.01	-70.73	75.88	1092.33	27.08	1213.6	0	0	0	1127.98	-13.47	1562.9	1121.44	93.45	1556.64	975.75	-28.25	1587.85	964.51	83.95	1579.58	338.32	1549.19	67.12	-224.36	1702.17	71.47	177.77
9.7	894.19	120.57	28.16	875.23	116.96	35.82	754.6	160.25	122.41	784.18	163.78	166.19	1226.39	-49.09	35.29	1201.51	-36.56	39.65	1040.61	-63.21	28.78	1037.38	-70.52	75.78	1097.59	25.7	1213.23	0	0	0	1130.78	-14.91	1562.89	1124.21	92.33	1556.55	978.81	-30.1	1587.66	967.49	81.53	1579.38	339.33	1549.43	67.38	-224.27	1702.37	71.52	178.57
9.71	896.21	120.9	27.68	876.81	116.69	36.1	759.62	159.35	128.66	790.75	162.26	171.41	1226.55	-48.85	34.84	1201.28	-36.63	38.82	1040.64	-63.15	28.87	1037.77	-70.35	75.72	1100.02	24.22	1212.76	0	0	0	1134.07	-16.26	1562.73	1127.46	90.56	1556.46	981.87	-31.91	1587.47	970.27	79.75	1579.19	339.65	1548.55	67.54	-224.26	1703.04	71.21	178.04
9.72	898.18	121.07	27.18	880.59	116.3	37.41	761.53	158.91	135.42	797.22	160.2	176.38	1226.81	-48.82	34.45	1201.28	-36.46	38.31	1040.78	-63.07	29.01	1038.1	-70.4	75.8	1103.06	22.66	1212.57	0	0	0	1136.92	-17.69	1562.62	1130.47	89.05	1556.33	984.88	-33.71	1587.3	972.91	78.72	1579	338.59	1549.89	66.92	-224.57	1702.75	71.24	178.08
9.73	899.91	121.29	26.41	883	116.2	38.06	768.41	157.5	142.04	803.92	158.07	181.37	1226.82	-48.34	33.83	1201.13	-36.3	37.72	1040.96	-62.87	29.15	1038.48	-70.17	75.8	1107.77	21.44	1212.38	0	0	0	1139.81	-19.19	1562.42	1133.48	87.66	1556.17	987.95	-35.36	1587.17	975.82	77.02	1578.92	339.91	1550.15	67.02	-224.07	1703.88	71.05	178.46
9.74	902.55	121.17	26.2	886.19	116.45	38.76	776.48	155.52	147.97	811	155.96	186.59	1226.7	-48.59	33.15	1201.58	-36.33	37.24	1041.22	-62.44	29.21	1038.97	-69.87	75.8	1110.57	19.98	1212.07	0	0	0	1142.93	-20.6	1562.19	1135.22	86.41	1556.06	990.97	-37.06	1587.02	978.81	74.85	1578.91	340.89	1549.44	67.32	-223.73	1703.28	71.33	177.79
9.75	904.74	121.31	25.36	890.13	116.35	39.99	782.4	153.31	154.12	818.23	153.54	191.6	1227.25	-48.37	32.58	1201.8	-36.4	36.67	1041.44	-61.99	29.32	1039.52	-69.24	75.76	1112.12	18.69	1211.76	0	0	0	1145.92	-21.94	1561.92	1138.16	84.96	1555.9	993.95	-38.69	1586.9	981.61	73.65	1578.8	339.85	1548.61	67.5	-225.96	1703.05	71.07	178.34
9.76	907.8	121.96	24.49	895.25	116.57	41.5	786.13	151.79	161.04	824.14	151.16	196.32	1227.31	-48.39	31.97	1202.06	-36.19	36.39	1041.55	-62.04	29.76	1040.03	-69	75.83	1113.86	17.27	1211.49	0	0	0	1148.69	-23.37	1561.67	1141.03	83.52	1555.69	996.98	-40.09	1586.77	984.54	71.65	1578.84	339.43	1548.91	67.42	-224.75	1702.63	71.29	178.43
9.77	911.72	122.74	23.8	899.71	117.15	42.76	791.81	149	166.97	833.65	147.55	200.51	1227.77	-48.28	31.63	1202.12	-35.68	36.3	1041.77	-61.61	29.87	1040.53	-68.12	75.59	1116.86	16.02	1211.32	0	0	0	1151.71	-24.73	1561.37	1143.35	82.27	1555.51	999.92	-41.65	1586.64	987.35	70.31	1578.71	338.53	1550.49	66.67	-224.71	1702.08	71.57	178.41
9.78	915.72	123.01	23.44	904.09	117.2	44.64	797.75	147.41	172.33	840.85	144.51	204.82	1228.04	-47.84	31.54	1202.17	-35.71	36.05	1041.86	-61.51	30	1040.72	-67.97	75.64	1119.57	14.75	1211.02	0	0	0	1154.37	-26.09	1561.09	1146.45	80.25	1555.33	1002.82	-43.16	1586.53	990.16	69.24	1578.65	339.98	1550.36	67.04	-225.92	1703.92	70.68	178.64
9.79	921.46	124.07	24.7	909.4	117.81	45.97	805.54	144.93	176.69	848.07	141.32	208.71	1228.07	-47.74	31.41	1202.47	-35.98	35.73	1042	-61.28	30.04	1040.87	-67.9	75.7	1120.04	13.31	1210.85	0	0	0	1157.42	-27.48	1560.81	1149.26	79.57	1555.06	1005.71	-44.51	1586.48	993.09	67.55	1578.76	340.98	1548.51	67.65	-225.88	1703.61	70.86	178.45
9.8	927.65	125.4	27.19	917.72	118.62	48.96	814.27	140.84	178.65	855.03	138.58	212.02	1228.05	-47.61	31.18	1202.91	-36.39	35.46	1042.1	-61.23	30.21	1041.12	-67.4	75.59	1123.21	12.29	1210.67	0	0	0	1160.06	-28.69	1560.61	1152	78.16	1554.92	1008.56	-45.88	1586.49	995.9	66.31	1578.83	340.77	1550.15	67.16	-224.3	1703.61	71.17	178.63
9.81	937.45	127.8	30.92	927.71	120.74	52.41	820.53	138.4	180.56	862.23	135.44	214.31	1228.13	-47.79	30.79	1201.84	-35.19	35.73	1042.16	-61.05	30.2	1041.35	-67.22	75.6	1125.24	11.17	1210.55	0	0	0	1162.87	-29.77	1560.38	1155.38	77.13	1554.71	1011.41	-47.12	1586.58	998.63	65.37	1579.02	338.19	1550.33	66.64	-226.31	1703.71	70.91	178.56
9.82	948.37	129.97	34.3	938.52	123.97	56.57	827.92	135.29	181.36	869.76	132.65	215.88	1228.39	-47.6	30.72	1202.31	-35.55	35.52	1042.22	-61.06	30.34	1041.45	-67.12	75.68	1127.84	9.97	1210.52	0	0	0	1165.63	-31.07	1560.24	1158.31	75.63	1554.53	1014.21	-48.37	1586.7	1001.59	63.55	1579.19	339.79	1550.08	67.04	-226.74	1703.44	70.94	178.66
9.83	960.98	132.02	37.36	948.91	125.49	58.41	834.69	132.97	181.9	877.85	129.73	216.46	1228.21	-47.61	30.65	1202.21	-36.41	34.77	1042.39	-60.69	30.22	1041.52	-67.13	75.78	1128.98	8.72	1210.54	0	0	0	1168.5	-32.29	1560.08	1160.25	74.78	1554.4	1017	-49.41	1586.84	1004.3	62.36	1579.42	339.2	1549.9	66.98	-225.59	1704.23	70.88	178.58
9.84	973.13	133.61	39.69	960.8	126.84	60.12	842.78	130.48	180.92	886.26	127.54	216.28	1228.21	-47.64	30.18	1202.96	-35.88	35.2	1042.46	-60.74	30.39	1041.74	-66.86	75.74	1131.51	7.57	1210.64	0	0	0	1171.13	-33.38	1559.98	1163.73	73.55	1554.24	1019.72	-50.56	1587.03	1006.87	61.93	1579.53	339.2	1548.91	67.35	-224.02	1702.61	71.53	179.2
9.85	986.08	134.95	41.59	973.91	128.07	61.59	854.71	128.07	178.65	895.05	125.47	215.04	1228.58	-47.37	30.27	1202.31	-35.78	34.81	1042.49	-60.81	30.61	1041.93	-66.6	75.72	1133.3	6.44	1210.75	0	0	0	1173.72	-34.49	1559.9	1165.66	72.43	1554.32	1022.35	-51.72	1587.23	1009.47	61.04	1579.72	340.08	1548.67	67.55	-227.01	1703.64	70.96	178.96
9.86	999.54	136.34	42.86	987.27	128.91	62.54	862.29	127.13	176.51	904.12	124.01	213.16	1228.32	-47.6	29.9	1202.2	-35.68	34.49	1042.72	-60.4	30.65	1042.09	-66.9	76	1136.51	5.17	1210.84	0	0	0	1176.45	-35.49	1559.82	1168.91	71.4	1554.22	1024.95	-52.65	1587.44	1012.26	59.63	1580.02	340.08	1549.61	67.03	-226.04	1702.56	71.15	178.73
9.87	1015.54	137.53	44.67	1000.57	129.82	62.86	874.92	125.15	172.51	913.6	122.25	210.45	1228.28	-47.29	29.76	1202.65	-35.19	34.77	1042.73	-60.22	30.8	1042.51	-66.51	76.01	1137.85	4.17	1211.08	0	0	0	1179.05	-36.49	1559.81	1171.17	69.99	1554.2	1027.49	-53.66	1587.64	1014.82	58.65	1580.24	340.1	1548.6	67.52	-224.9	1701.75	71.53	178.57
9.88	1030.22	138.43	45.5	1015.63	130.52	63.38	885.88	124.23	168.4	923.33	121	207.12	1228.43	-47.19	29.72	1201.99	-35.5	34.02	1042.79	-60.24	31.08	1042.84	-65.92	75.86	1139.24	3.04	1211.15	0	0	0	1181.62	-37.43	1559.82	1173.81	69.34	1554.22	1030.06	-54.53	1587.85	1017.4	57.75	1580.39	339.69	1547.61	67.96	-225.65	1701.5	71.35	178.39
9.89	1045.64	139.12	46.31	1030.53	130.98	63.46	897.03	124.13	163.87	933.29	120.24	203.36	1228.4	-46.56	29.42	1202.38	-34.53	34.5	1042.94	-59.99	31.19	1043.11	-65.55	75.89	1142.87	2.02	1211.42	0	0	0	1183.96	-38.43	1559.88	1176.38	68.34	1554.31	1032.55	-55.38	1588.05	1019.94	56.91	1580.57	336.8	1550.47	66.36	-224.1	1701.78	71.73	177.76
9.9	1060.65	140.7	47.93	1045.76	131.52	63.16	909.09	123.16	158.35	943.48	119.61	199.1	1228.22	-45.93	29.88	1202.51	-34.59	34.2	1043.08	-59.69	31.3	1043.38	-65.34	75.93	1144.17	1.19	1211.54	0	0	0	1186.43	-39.31	1559.98	1178.32	67.71	1554.33	1035.02	-56.11	1588.25	1022.48	55.88	1580.78	338.22	1549.55	66.85	-223.76	1702.21	71.66	178.25
9.91	1075.56	141.37	47.65	1062.27	131.85	62.94	921.55	122.81	152.55	954.32	118.98	194.2	1227.82	-45.51	29.85	1202.81	-34.84	33.82	1043.15	-59.42	31.35	1043.74	-64.94	75.92	1146.64	0.15	1211.63	0	0	0	1188.85	-40.16	1560.12	1181.69	67	1554.36	1037.42	-56.95	1588.42	1024.79	55.19	1580.96	339.87	1548.76	67.44	-225.07	1702.39	71.37	178.28
9.92	1092.09	141.73	47.51	1076.76	132.11	61.57	933.97	122.4	146.3	963.48	119.28	189.86	1227.97	-45.52	29.71	1202.25	-34.35	33.74	1043.28	-59.11	31.39	1044	-64.67	75.91	1148.7	-0.85	1211.68	0	0	0	1191.01	-40.97	1560.28	1184.5	66.03	1554.41	1039.8	-57.7	1588.57	1027.34	54.16	1581.02	340.05	1549.41	67.17	-228.47	1703.72	70.44	178.58
9.93	1108.17	141.86	46.89	1093.24	132.32	60.55	946.69	122.49	139.8	974.31	119.18	184.22	1228.69	-45.62	29.69	1202.11	-33.65	34.02	1043.3	-59.1	31.56	1044.19	-64.43	75.95	1151.24	-1.65	1211.81	0	0	0	1193.44	-41.78	1560.42	1186.29	65.33	1554.63	1042.22	-58.37	1588.68	1029.75	53.44	1581.11	340.65	1549.09	67.35	-225.21	1700.58	71.89	179.75
9.94	1124.5	141.68	46.1	1110.22	132.28	59.39	960.03	121.92	132.85	987.3	119.24	179.06	1228.27	-45.36	29.71	1202.64	-34.07	33.68	1043.26	-59.24	31.76	1044.31	-64.5	76.11	1154.02	-2.31	1211.64	0	0	0	1195.85	-42.49	1560.58	1188.14	64.32	1554.82	1044.61	-59.13	1588.76	1031.99	53.09	1581.12	338.32	1549.89	66.84	-223.24	1702.27	71.89	179.23
9.95	1143.08	141.25	46.04	1126.51	131.94	58.07	973.38	122.22	125.95	1000.82	117.72	171.92	1228.71	-45.22	29.56	1201.97	-34.26	33.12	1043.39	-59.05	31.76	1044.47	-64.24	76.08	1156.43	-3.15	1211.62	0	0	0	1198.41	-43.18	1560.69	1191.02	63.32	1554.77	1047.03	-59.81	1588.78	1034.3	52.31	1581.1	339.13	1549.34	67.17	-224.28	1701.08	71.83	178.15
9.96	1161.77	138.94	44.23	1142.01	131.45	56.49	987.76	121.22	118.23	1013.11	118.03	165.98	1227.73	-44.83	29.47	1202.6	-34.44	33.13	1043.33	-59.1	31.83	1044.58	-64.11	76.12	1157.48	-4.06	1211.5	0	0	0	1200.55	-43.86	1560.79	1193.28	62.92	1554.78	1049.41	-60.63	1588.8	1036.7	51.75	1581.02	338.84	1549.87	66.77	-226.07	1702.42	71.15	177.53
9.97	1179.21	138.34	43.72	1159.15	130.72	55.55	1002.02	121.69	111.23	1025.54	118.6	160.09	1229.16	-44.98	29.83	1202.77	-34.2	33.31	1043.38	-58.87	31.8	1044.68	-63.85	76.06	1160.41	-4.65	1211.32	0	0	0	1203.07	-44.53	1560.73	1196.01	61.96	1554.76	1051.86	-61.47	1588.8	1039.21	50.96	1581	340.37	1548.37	67.64	-225.54	1700.65	71.81	178.42
9.98	1196.15	137.21	43.25	1175.79	129.79	54.59	1016.36	121.61	103.97	1038.3	119.03	154.02	1228.73	-44.87	29.68	1203.17	-34.66	33.02	1043.47	-58.89	31.88	1044.74	-63.74	76.08	1161.8	-5.28	1211.17	0	0	0	1205.73	-45.1	1560.7	1198.38	61.42	1554.71	1054.37	-62	1588.84	1041.65	49.86	1581.03	341.65	1548.27	67.81	-229.18	1702.13	70.68	178.18
9.99	1213.5	136.05	42.97	1193.03	128.81	53.93	1031.39	121.38	96.91	1051.53	119.02	147.87	1229.58	-44.79	30.05	1202.05	-32.11	35.24	1043.43	-58.72	31.86	1044.8	-63.8	76.13	1163.83	-5.88	1210.99	0	0	0	1208.03	-45.77	1560.58	1200.79	61.04	1554.56	1056.89	-62.61	1588.84	1044.07	49.38	1580.96	341.56	1548.84	67.72	-224.37	1701.76	71.63	178.17
10	1231.37	134.32	43.26	1209.18	127.47	52.92	1046.78	121.2	90.1	1064.81	119.79	142.2	1226.75	-41.01	32.62	1201.75	-31.64	35.66	1043.42	-58.91	31.97	1044.84	-63.69	76.12	1165.19	-6.34	1210.79	0	0	0	1210.31	-46.32	1560.4	1202.53	60.4	1554.45	1059.37	-63.31	1588.83	1046.4	48.98	1581.02	339.78	1549.29	67.21	-222.86	1700.51	72.16	177.65
10.01	1249.01	132.96	43.46	1226.7	126.21	52.89	1061.96	121.54	83.61	1078.17	119.87	136.36	1227.45	-40.45	33.27	1202.06	-31.49	36.08	1043.45	-58.64	31.88	1044.85	-63.85	76.17	1167.04	-7.07	1210.6	0	0	0	1212.91	-46.87	1560.19	1206.07	59.53	1554.23	1061.85	-64.1	1588.8	1048.84	48.24	1581.05	339.8	1549.55	67.16	-224.06	1702.16	71.54	178.42
10.02	1265	131.26	43.38	1243.71	124.94	52.58	1077.25	121.83	77.46	1091.65	119.58	130.63	1227.8	-40.53	33.58	1202.48	-31.37	36.49	1043.44	-58.74	31.99	1045.03	-63.64	76.1	1169.41	-7.59	1210.46	0	0	0	1215.32	-47.41	1559.94	1208.45	58.81	1553.94	1064.33	-64.79	1588.76	1051.19	47.88	1581.02	339.61	1550.13	66.86	-226	1702.56	71.26	177.82
10.03	1281.91	129.95	43.32	1261.15	121.66	50.95	1092.42	122.03	71.81	1105.13	119.67	125.4	1227.39	-40.44	33.6	1202.65	-31.21	36.91	1043.5	-58.56	31.99	1045.11	-63.63	76.1	1171.42	-8.03	1210.27	0	0	0	1217.61	-47.9	1559.69	1210.27	58.22	1553.77	1066.84	-65.45	1588.7	1053.61	47.11	1581.01	338.59	1551.16	66.57	-225.33	1702.74	71.24	177.26
10.04	1298.82	127.87	43.96	1276.29	119.77	50.17	1107.68	122.22	66.56	1119.15	118.87	120.09	1228.14	-40.44	34.07	1203.11	-31.16	37.15	1043.5	-58.67	32.07	1045.19	-63.67	76.2	1173.29	-8.52	1210.21	0	0	0	1220	-48.38	1559.42	1212.77	57.96	1553.49	1069.33	-66.08	1588.63	1056.08	46.39	1581	338.81	1550.11	66.98	-224.34	1702.7	71.37	178.26
10.05	1315.22	126.41	44.01	1293.25	118.23	49.93	1123.23	121.95	61.5	1133.3	118	115.09	1229.85	-40.35	34.85	1202.43	-31.21	37.06	1043.61	-58.31	32	1045.46	-63.47	76.12	1176.39	-8.95	1210.16	0	0	0	1222.36	-48.92	1559.14	1215.35	57.4	1553.25	1071.79	-66.61	1588.57	1058.53	45.87	1580.91	339.66	1549.89	67.1	-226.01	1702.62	71.32	178.39
10.06	1330.82	124.09	44.8	1308.76	116.17	50.08	1138.94	121.1	56.57	1147.35	117.8	110.7	1228.53	-40.47	34.43	1203.11	-31.38	37.39	1043.59	-58.31	32.07	1045.57	-63.44	76.15	1177.89	-9.42	1209.87	0	0	0	1224.75	-49.33	1558.85	1216.57	56.77	1553.13	1074.27	-67.29	1588.48	1060.99	45.06	1580.91	337.94	1550.22	66.65	-223.47	1701.55	72.06	178.36
10.07	1346.78	121.93	45.92	1324.91	114.56	50.46	1154.66	120.44	52.15	1161.4	116.71	106.41	1229.56	-40.64	34.89	1203.24	-31.48	37.43	1043.66	-58.25	32.14	1045.67	-63.49	76.21	1178.71	-9.8	1209.61	0	0	0	1227.12	-49.89	1558.57	1219.65	56.52	1552.79	1076.72	-67.87	1588.4	1063.39	44.51	1580.92	339.45	1549.66	67.12	-224.37	1702.11	71.7	178.25
10.08	1362.24	119.55	47.48	1340.28	111.88	51.58	1170.35	119.43	48.21	1175.53	115.78	102.55	1231.64	-40.61	35.47	1203.67	-31.56	37.57	1043.64	-58.36	32.25	1045.74	-63.4	76.25	1182.11	-9.95	1209.49	0	0	0	1229.59	-50.2	1558.29	1222.71	56.11	1552.56	1079.17	-68.3	1588.31	1065.86	43.95	1580.94	338.4	1549.62	66.84	-225.05	1703.95	70.98	178.13
10.09	1377.71	116.61	49.81	1355.66	109.47	53.4	1186.07	118.19	44.62	1189.62	114.52	98.95	1230.32	-40.93	35.05	1204.24	-31.68	37.67	1043.58	-58.45	32.4	1045.86	-63.2	76.2	1184.6	-10.32	1209.41	0	0	0	1231.89	-50.55	1558.03	1223.83	55.72	1552.42	1081.59	-68.82	1588.21	1068.23	43.42	1580.86	340.75	1549.36	67.49	-225.32	1703.09	71.04	178.66
10.1	1393.7	113.93	52.6	1370.15	107.2	54.9	1201.6	117.48	41.7	1203.38	113.6	95.91	1231.42	-41.22	35.22	1204.24	-32.03	37.44	1043.68	-58.15	32.31	1045.88	-63.38	76.3	1185.58	-10.89	1209.25	0	0	0	1234.3	-50.87	1557.78	1226.99	55.29	1552.12	1084	-69.32	1588.1	1070.5	43.09	1580.85	339.99	1548.99	67.37	-224.29	1702.42	71.68	178.93
10.11	1408.41	111.01	55.55	1385.2	104.03	57.55	1216.89	116.61	39.25	1217.02	112.71	93.37	1229.5	-41.66	34.37	1204.01	-34.09	34.45	1043.69	-58.05	32.32	1045.98	-63.16	76.28	1186.07	-11.33	1208.9	0	0	0	1236.63	-51.27	1557.51	1229.24	54.71	1551.85	1086.34	-69.79	1587.99	1072.73	42.75	1580.73	339.16	1548.97	67.36	-225.24	1703.94	71.02	178.22
10.12	1423.24	107.88	59	1399.6	101.25	60.48	1231.94	115.5	37.09	1230.34	111.94	91.3	1230.37	-45.21	30.67	1204.1	-34.37	34.05	1043.71	-58.09	32.42	1046.17	-62.93	76.17	1190.34	-11.52	1208.87	0	0	0	1238.86	-51.61	1557.23	1230.83	54.81	1551.72	1088.69	-70.14	1587.89	1075.15	42.32	1580.67	339.37	1549.11	67.32	-228.41	1704.31	70.23	177.74
10.13	1436.89	104.19	62	1413.3	98.41	63.35	1246.3	115.16	35.72	1243.21	111.18	89.54	1229.86	-45.63	30.03	1204.1	-33.72	34.52	1043.75	-57.98	32.44	1046.19	-63.19	76.42	1192.29	-11.85	1208.6	0	0	0	1241.49	-51.79	1556.97	1233.56	54.52	1551.37	1091.05	-70.51	1587.79	1077.39	42.31	1580.49	338.59	1548.68	67.3	-227.27	1704.79	70.14	177.75
10.14	1450.53	101.01	66	1426.59	95.15	67.04	1260.54	113.96	34.49	1256.08	109.89	88.1	1229.87	-45.42	30.18	1204.31	-33.95	34.41	1043.68	-58.15	32.55	1046.3	-62.93	76.33	1193.41	-12.21	1208.48	0	0	0	1243.4	-51.97	1556.72	1236.15	54	1551.14	1093.42	-70.78	1587.71	1079.81	41.58	1580.51	339.21	1549.3	67.27	-225.77	1702.5	71.02	178.08
10.15	1463.74	97.74	69.96	1439.8	92.32	70.54	1274.62	112.47	33.63	1268.15	109.5	87.43	1230.64	-45.4	30.34	1204.52	-34.3	34.11	1043.75	-57.95	32.47	1046.37	-62.96	76.4	1195.57	-12.31	1208.46	0	0	0	1245.77	-52.22	1556.51	1238.64	53.62	1550.87	1095.76	-71.02	1587.62	1082.11	41.75	1580.4	338.69	1549.46	67.08	-225.38	1702.55	71.35	178.06
10.16	1476.18	94	73.98	1452.18	89.45	74.09	1287.68	111.82	33.51	1280.19	108.56	86.89	1230.47	-46.41	29.78	1204.6	-34.34	34.14	1043.72	-57.94	32.48	1046.53	-62.63	76.31	1197.92	-12.71	1208.29	0	0	0	1248.11	-52.41	1556.3	1239.54	53.82	1550.66	1098.11	-71.26	1587.54	1084.51	41.26	1580.28	338.95	1549.91	66.89	-224.93	1701.96	71.7	177.74
10.17	1488.45	91.14	77.94	1464.11	86.84	77.6	1300.57	110.57	33.54	1291.61	107.88	86.81	1230.4	-45.81	29.97	1204.6	-34.32	34.22	1043.69	-57.95	32.56	1046.52	-62.82	76.46	1199.88	-12.87	1208.14	0	0	0	1250.68	-52.44	1556.09	1242.34	53.55	1550.45	1100.47	-71.39	1587.47	1086.67	41.18	1580.18	338.48	1550.62	66.74	-226.31	1702.69	71.29	178.39
10.18	1499.25	89.11	81.8	1474.76	84.41	80.27	1312.4	110.1	34.22	1302.16	108.19	87.57	1230.42	-46.28	29.65	1204.56	-33.89	34.57	1043.72	-58	32.63	1046.51	-62.85	76.51	1203.2	-12.97	1207.97	0	0	0	1252.81	-52.49	1555.92	1245.09	53.38	1550.13	1102.84	-71.54	1587.36	1088.93	41.17	1579.99	337.85	1550.24	66.67	-228.73	1702.82	70.86	178.29
10.19	1509.69	86.55	85.89	1485.9	82.17	84.23	1324.03	108.91	34.85	1312.6	107.1	87.93	1230.34	-46.57	29.62	1204.18	-33.75	34.65	1043.72	-58.06	32.62	1046.57	-62.55	76.5	1206.04	-13.13	1207.82	0	0	0	1255.53	-52.65	1555.72	1246.96	53.44	1549.99	1105.15	-71.74	1587.25	1091.36	40.53	1579.91	339.44	1548.21	67.4	-226.87	1702.56	71.41	177.06
10.2	1519.24	84.11	89.86	1495.19	79.67	87.37	1334.59	108.21	35.92	1322.4	106.11	88.52	1231.01	-46.58	29.89	1204.15	-33.75	34.64	1043.74	-57.93	32.56	1046.58	-62.63	76.62	1206.62	-13.24	1207.62	0	0	0	1257.56	-52.73	1555.58	1249.2	53.52	1549.76	1107.5	-71.87	1587.12	1093.69	40.62	1579.67	341.72	1548.84	67.87	-225.52	1703.88	71.11	177.94
10.21	1528.69	82.01	94.48	1503.87	78.32	90.99	1344.57	107.27	37.02	1331.19	105.75	89.52	1231.05	-46.82	29.78	1204.03	-33.92	34.59	1043.7	-58.01	32.55	1046.44	-62.91	76.83	1208.75	-13.27	1207.33	0	0	0	1259.73	-52.67	1555.41	1251.56	53.45	1549.56	1109.86	-72.02	1586.95	1095.92	40.35	1579.61	340.75	1549.59	67.47	-225.7	1702.91	71.18	178.08
10.22	1536.9	79.93	98.05	1512.36	76.75	94.34	1353.61	106.41	38.19	1339.46	105.4	90.63	1230.25	-46.84	29.53	1204.52	-34	34.82	1043.62	-58.26	32.66	1046.46	-62.76	76.79	1211.2	-13.24	1207.19	0	0	0	1262.08	-52.62	1555.26	1253.66	53.21	1549.45	1112.28	-72.06	1586.82	1098.12	40.25	1579.45	339.83	1549.66	67.24	-224.72	1701.77	71.45	178.22
10.23	1543.65	79.02	101.14	1519.88	75.34	97.58	1361.75	106.02	39.4	1346.69	105.55	91.94	1231.04	-46.83	29.72	1203.85	-33.42	35	1043.69	-58.04	32.56	1046.48	-62.78	76.83	1214.43	-13.12	1207.05	0	0	0	1264.42	-52.58	1555.14	1256.32	53.41	1549.27	1114.63	-72.16	1586.65	1100.47	40.2	1579.25	339.24	1549.98	66.99	-224.33	1702.43	71.49	178.33
10.24	1550.14	78.44	103.74	1526.63	74.11	100.12	1369.03	105.55	40.46	1353.33	105.56	93.07	1230.32	-46.41	29.87	1203.89	-33.54	35.01	1043.74	-57.94	32.49	1046.52	-62.82	76.83	1217.21	-12.97	1206.86	0	0	0	1267.15	-52.37	1554.99	1258.56	53.41	1549.17	1117.09	-72.18	1586.49	1102.64	40.24	1579.08	340.18	1548.82	67.45	-225.13	1702.66	71.52	178.05
10.25	1556.68	76.5	105.89	1532	73.06	102	1375.55	105.04	41.24	1359.7	104.98	93.72	1230.44	-46.62	29.89	1203.76	-33.5	35.03	1043.65	-58.27	32.64	1046.59	-62.95	76.94	1218.09	-12.96	1206.6	0	0	0	1269.24	-52.38	1554.83	1261.04	53.33	1549.12	1119.52	-72.21	1586.36	1105.01	40.16	1579	338.82	1548.9	67.12	-224.64	1704.05	70.84	178.32
10.26	1561.49	75.53	107.25	1537.56	71.97	103.33	1381.52	104.69	42.02	1365.11	104.97	94.6	1230.4	-46.68	29.8	1204.34	-34.62	34.51	1043.7	-58.13	32.54	1046.75	-62.82	76.95	1220.82	-12.72	1206.43	0	0	0	1271.62	-52.17	1554.75	1263.07	53.4	1549.04	1121.96	-72.32	1586.21	1107.35	39.9	1578.86	339.62	1549.8	67.12	-224.79	1702.62	71.25	178.5
10.27	1565.36	74.55	107.75	1543	71.34	104.12	1386.16	104.8	42.75	1369.65	105.17	95.39	1230.06	-46.86	29.59	1203.33	-34.47	34.28	1043.81	-57.71	32.38	1046.73	-63.04	77.1	1224.07	-12.37	1206.38	0	0	0	1274.38	-51.9	1554.61	1264.39	53.68	1549.01	1124.44	-72.31	1586.06	1109.72	39.77	1578.72	338.96	1549.43	67.08	-225.39	1703.05	71.14	178.16
10.28	1570.43	74.65	108.46	1545.84	71.09	104.29	1390.11	104.61	43.24	1373.34	105.82	96.11	1229.26	-46.67	29.41	1203.75	-34.37	34.46	1043.73	-57.96	32.5	1046.8	-63.07	77.22	1225.97	-12.19	1206.18	0	0	0	1276.54	-51.68	1554.47	1266.92	54.24	1548.84	1126.94	-72.42	1585.91	1112.04	40.01	1578.57	339.29	1548.27	67.54	-226.13	1703.62	70.83	178.7
10.29	1573.34	74.38	107.99	1549.29	70.91	104.3	1392.74	105.42	43.81	1376.42	105.64	96.26	1229.08	-46.77	29.36	1203.63	-33.74	34.92	1043.74	-57.96	32.53	1046.88	-63.14	77.35	1228.54	-11.89	1205.96	0	0	0	1279.05	-51.44	1554.34	1269.51	54.32	1548.66	1129.54	-72.33	1585.75	1114.31	40.11	1578.39	339.23	1549.05	67.07	-226.91	1703.75	70.75	178.68
10.3	1576.37	74.63	107.48	1551.58	71.48	103.55	1394.9	105.48	43.72	1379	105.16	95.95	1230.35	-46.46	29.92	1203.51	-34.03	34.63	1043.68	-58.03	32.6	1046.96	-62.97	77.37	1231.16	-11.67	1205.88	0	0	0	1281.6	-51.1	1554.16	1272.44	54.62	1548.42	1132.13	-72.2	1585.6	1116.76	40.08	1578.28	340.75	1548.39	67.7	-223.06	1702.02	71.85	178.37
10.31	1576.98	75.22	105.86	1553.91	71.9	102.71	1396.72	104.66	43.06	1380.33	105.55	95.91	1229.94	-46.57	29.74	1204.18	-34.91	34.27	1043.72	-57.93	32.56	1047	-62.75	77.33	1232.19	-11.57	1205.69	0	0	0	1284.33	-50.68	1554	1275.03	54.69	1548.27	1134.68	-72.2	1585.41	1119.19	40.19	1578.08	339.57	1549.69	67.12	-221.9	1701.07	72.19	178.14
10.32	1578.48	76.05	104.97	1554.85	72.65	101.76	1397.02	105.5	43.02	1381.22	105.77	95.65	1230.29	-46.47	29.85	1203.91	-34.66	34.42	1043.59	-58.39	32.79	1047.05	-62.69	77.38	1236.08	-11.28	1205.49	0	0	0	1286.76	-50.32	1553.84	1276.71	54.94	1548.12	1137.31	-71.97	1585.25	1121.69	40.39	1577.93	338.67	1549.54	67.01	-228.46	1703.27	70.59	177.79
10.33	1579.41	76.58	103.21	1555.73	72.95	99.8	1397.25	105.14	42.32	1381.81	105.59	95.09	1230.23	-46.64	29.68	1203.37	-33.9	34.78	1043.71	-58.02	32.61	1047.11	-62.68	77.51	1238.54	-10.93	1205.34	0	0	0	1289.41	-50.08	1553.62	1279.62	55.6	1547.86	1139.91	-71.82	1585.1	1124.29	40.27	1577.87	338.43	1548.76	67.1	-224.13	1702.41	71.59	177.85
10.34	1580.34	76.97	101.01	1555.71	73.8	97.72	1396.74	105.57	41.83	1382.32	104.81	94.07	1230.34	-46.75	29.62	1203.42	-34.15	34.75	1043.79	-57.92	32.58	1047.23	-62.69	77.64	1241.16	-10.61	1205.13	0	0	0	1292.01	-49.72	1553.38	1281.4	56.18	1547.65	1142.54	-71.63	1584.94	1126.79	40.63	1577.62	339.72	1549.12	67.31	-222.99	1701.47	72.18	178.73
10.35	1580.25	78.67	97.97	1554.71	74.9	94.89	1395.74	105.93	41.23	1381.74	105.92	93.77	1230.08	-46.8	29.59	1204.43	-34.81	34.58	1043.7	-58.25	32.72	1047.18	-62.75	77.81	1244.32	-10.34	1204.96	0	0	0	1294.66	-49.22	1553.15	1284.01	56.27	1547.46	1145.26	-71.3	1584.79	1129.49	40.43	1577.45	339.87	1549.02	67.51	-225.03	1701.57	71.65	178.41
10.36	1579.49	78.96	95.18	1555.09	75.01	92.31	1394.68	105.83	40.17	1381.39	105.61	92.75	1229.6	-46.96	29.39	1203.24	-33.94	34.81	1043.78	-58.12	32.67	1047.2	-62.59	77.85	1246.26	-9.92	1204.77	0	0	0	1296.94	-48.72	1552.95	1286.15	56.84	1547.23	1147.93	-70.99	1584.6	1132.07	40.9	1577.3	338.95	1548.95	67.19	-226.33	1701.38	71.53	178.21
10.37	1579.04	79.3	91.83	1553.68	76.14	89.44	1393.47	105.83	38.98	1380.63	105.9	91.78	1230.27	-47.31	29.41	1203.39	-34.35	34.71	1043.74	-58.21	32.73	1047.18	-62.74	78.06	1248.3	-9.8	1204.52	0	0	0	1299.58	-48.28	1552.71	1289.39	57.05	1546.89	1150.57	-70.76	1584.38	1134.51	41.52	1577.06	338.82	1550.04	66.8	-227.36	1703.29	70.71	177.88
10.38	1577.44	79.71	88.46	1553.14	75.93	86.96	1391.71	106.79	38.08	1379.58	106.24	90.73	1229.81	-46.99	29.46	1203.63	-34.4	34.8	1043.7	-58.26	32.81	1047.16	-62.81	78.24	1251.02	-9.38	1204.37	0	0	0	1302.35	-47.78	1552.38	1291.99	57.47	1546.54	1153.29	-70.3	1584.16	1137.21	41.57	1576.86	339.24	1549.64	66.99	-225.04	1703.22	70.96	177.54
10.39	1575.95	80.55	86.16	1551.68	76.47	84.35	1390.22	106.63	36.5	1378.42	106.36	89.35	1229.86	-46.87	29.56	1203.68	-34.04	35.19	1043.71	-58.23	32.83	1047.14	-62.99	78.37	1254.37	-8.99	1204.21	0	0	0	1304.77	-47.26	1552.1	1294.41	58.09	1546.21	1155.95	-69.88	1583.89	1139.84	42.05	1576.54	338.46	1548.07	67.39	-224.88	1703.31	70.93	178.29
10.4	1574.74	80.84	83.69	1550.14	76.4	81.9	1388.61	106.95	35.01	1377.46	105.94	87.67	1230.06	-47.24	29.38	1203.21	-34.53	34.67	1043.75	-58.29	32.82	1047.17	-62.86	78.42	1256.62	-8.78	1204	0	0	0	1307.63	-46.84	1551.72	1296.78	58.35	1545.85	1158.62	-69.33	1583.63	1142.24	42.99	1576.16	339	1549.26	67.04	-225.63	1703.51	71.09	178.3
10.41	1573.39	80.46	81.27	1547.42	76.55	80.01	1386.29	108.44	33.94	1375.82	106.72	86.44	1229.85	-47.13	29.32	1202.98	-33.86	35.21	1043.78	-58.16	32.78	1047.23	-63.03	78.62	1259.74	-8.32	1203.82	0	0	0	1310.3	-46.36	1551.37	1299.92	58.74	1545.49	1161.25	-68.82	1583.35	1145	43.19	1575.89	338.92	1549.44	66.99	-224.19	1703.44	71.21	178.4
10.42	1571.2	80.34	78.25	1546.63	77.19	77.69	1384.6	108.68	32.26	1374.14	107.31	85	1229.69	-47.23	29.43	1202.93	-33	35.86	1043.74	-58.27	32.81	1047.26	-63.18	78.73	1262.27	-7.97	1203.61	0	0	0	1312.6	-45.83	1551.07	1301.9	59.36	1545.15	1163.88	-68.24	1583.04	1147.73	43.62	1575.62	338.5	1549.63	67.05	-225.21	1703.64	70.81	178.67
10.43	1569.71	80.47	76.14	1544.39	77.12	75.15	1382.29	109.93	30.99	1372.44	107.82	83.51	1229.93	-47.42	29.41	1202.54	-32.72	35.96	1043.68	-58.31	32.84	1047.35	-62.94	78.65	1265.93	-7.57	1203.46	0	0	0	1314.99	-45.25	1550.78	1305.22	59.77	1544.77	1166.48	-67.64	1582.72	1150.28	44.63	1575.21	340.37	1548.5	67.73	-223.88	1702.7	71.52	179.1
10.44	1566.9	80.57	72.76	1541.98	77.01	72.44	1379.61	111.68	29.83	1370.49	108.74	82.21	1230.56	-47.86	29.07	1202.27	-34.33	36.04	1043.7	-58.39	32.86	1047.36	-63.04	78.82	1268.64	-7.23	1203.25	0	0	0	1317.78	-44.79	1550.46	1308.2	60.36	1544.53	1169.08	-66.9	1582.35	1152.93	45.36	1574.86	340	1548.78	67.53	-225	1702.41	71.36	178.53
10.45	1565.25	80.49	70.35	1540	77.54	69.47	1377.29	112.28	28.16	1368.41	109.75	80.76	1230.75	-48.15	29.23	1203.16	-34.51	36.33	1043.71	-58.27	32.8	1047.33	-63.4	79.05	1271.54	-6.58	1203	0	0	0	1320.29	-44.23	1550.17	1310.12	61.15	1544.3	1171.64	-66.15	1581.93	1155.46	46.17	1574.34	339.92	1548.52	67.47	-225.85	1703.42	71	178.68
10.46	1561.91	80.77	67.2	1537.31	77.56	66.85	1374.75	113.09	26.44	1366.39	110.38	79.08	1230.48	-48.21	29.08	1202.09	-34.54	35.95	1043.67	-58.49	32.97	1047.41	-63.42	79.26	1274.22	-6.1	1202.81	0	0	0	1323.04	-43.55	1549.91	1313.06	61.59	1544.04	1174.18	-65.24	1581.49	1158.12	47.04	1573.87	339.42	1549.47	67.15	-226.74	1704.53	70.34	177.78
10.47	1559.58	81.28	64.68	1535.44	77.59	64.45	1372.27	113.5	25.8	1364.06	111.35	77.72	1230.35	-48.47	29.3	1202.42	-34.49	36.12	1043.79	-58.38	32.97	1047.52	-63.07	79.29	1277.43	-5.63	1202.49	0	0	0	1325.4	-42.8	1549.72	1315.43	62.55	1543.71	1176.71	-64.29	1581.04	1160.8	47.82	1573.37	339	1548.96	67.22	-226.89	1704.53	70.5	177.78
10.48	1558.31	81.19	62.5	1533.53	77.72	62.29	1370.26	114.52	25.67	1361.87	111.85	76.14	1230.69	-48.42	29.22	1202.46	-34.6	36.09	1043.76	-58.5	33.11	1047.63	-62.96	79.41	1280.53	-4.86	1202.17	0	0	0	1327.81	-42.07	1549.51	1318.25	63.35	1543.47	1179.18	-63.36	1580.56	1163.46	48.48	1572.88	338.51	1549.5	66.96	-225.5	1702.93	71.18	178.34
10.49	1558.5	81.76	62.05	1533.9	77.85	61.61	1370.13	114.04	25.19	1360.46	111.31	74.72	1230.41	-48.44	29.29	1202.82	-34.69	36.19	1043.83	-58.54	33.18	1047.65	-63.16	79.73	1283.64	-4.24	1201.95	0	0	0	1330.36	-41.3	1549.36	1320.97	64.09	1543.29	1181.63	-62.48	1580.11	1166.07	49.56	1572.38	338.43	1550.39	66.71	-225.3	1702.72	70.98	178.36
10.5	1559.64	81.54	60.51	1534.62	78.69	60.64	1370.94	113.85	25.11	1361.19	110.42	73.54	1230.43	-48.55	28.93	1202.21	-34.77	36.05	1043.83	-58.65	33.28	1047.74	-63.18	80.02	1287.81	-3.51	1201.8	0	0	0	1333.02	-40.5	1549.28	1324.07	64.89	1543.23	1184.11	-61.51	1579.72	1168.76	50.76	1571.89	338.93	1549.92	66.96	-225.72	1703.96	70.7	178.39
10.51	1560.9	82.35	58.4	1536.12	78.63	59.13	1371.55	114.03	24.98	1363.91	110.86	73.26	1230.5	-48.33	29.17	1202.18	-34.86	35.99	1043.85	-58.98	33.56	1047.8	-63.54	80.51	1290.66	-2.67	1201.6	0	0	0	1335.65	-39.67	1549.29	1326.68	65.84	1543.35	1186.64	-60.42	1579.43	1171.51	51.84	1571.58	339.48	1550.08	67.03	-225.48	1702.98	71.18	178.21
10.52	1561.59	81.9	53.72	1537.36	78.54	55.58	1372.24	113.49	24.75	1366.46	111.2	73.1	1230.6	-48.38	29.1	1203.08	-34.83	36.33	1043.94	-58.98	33.76	1047.98	-63.48	80.9	1294.47	-1.74	1201.53	0	0	0	1338.31	-38.69	1549.47	1330.23	67.03	1543.34	1189.28	-59.21	1579.29	1174.34	53.07	1571.44	338.54	1549.97	66.7	-224.71	1702.45	71.28	178.51
10.53	1563.14	81.87	50.44	1539.03	78.08	52.69	1372.75	113.52	24.69	1367.65	112.24	73.01	1230.26	-48.75	28.91	1202.79	-34.95	36.07	1044.07	-58.96	34.01	1048.16	-63.33	81.37	1298.21	-0.8	1201.62	0	0	0	1340.94	-37.75	1549.73	1332.43	67.8	1543.67	1191.89	-57.99	1579.26	1177.17	54.6	1571.48	338.96	1549.63	66.86	-224.54	1702.14	71.43	178.28
10.54	1563.29	81.47	47.83	1539.14	78.06	50.25	1372.96	114	24.74	1368.48	112.03	72.4	1230.79	-48.35	28.94	1203.67	-34.99	36.34	1044.14	-59.26	34.53	1048.47	-63.45	82.04	1301.44	0.12	1201.79	0	0	0	1343.85	-36.68	1550.08	1335.29	68.86	1543.98	1194.52	-56.65	1579.3	1180.13	55.83	1571.34	338.88	1549.9	66.68	-222.17	1702.35	71.88	178.46
10.55	1564.4	81.41	45.99	1540.05	77.72	48.46	1373.41	113.96	24.48	1368.8	111.99	72.02	1230.38	-48.7	28.91	1202.92	-35.06	36.1	1044.26	-59.48	35.12	1048.83	-63.43	82.73	1305.08	1.14	1202.12	0	0	0	1346.83	-35.46	1550.52	1338.81	70.1	1544.33	1197.22	-55.15	1579.43	1183.01	57.46	1571.45	338.02	1549.82	66.62	-224.99	1702.67	71.25	178.25
10.56	1565.21	80.88	44.21	1540.51	77.46	47.05	1373.85	113.68	24.43	1369.17	112.36	72.05	1230.16	-48.39	28.75	1203.53	-35.1	36.29	1044.47	-59.63	35.76	1049.16	-63.71	83.63	1308.46	2.2	1202.49	0	0	0	1349.57	-34.31	1551.07	1341.99	71.38	1544.75	1199.98	-53.71	1579.66	1186.06	59.05	1571.49	336.85	1549.25	66.61	-227.73	1703.46	70.63	178.37
10.57	1564.94	80.81	43.43	1540.44	76.6	45.8	1373.65	114.52	24.76	1370.04	112.08	71.87	1230.44	-48.46	28.59	1202.62	-35.29	35.85	1044.71	-59.88	36.67	1049.55	-64.11	84.74	1311.74	3.29	1202.93	0	0	0	1352.34	-33.14	1551.74	1344.95	72.62	1545.29	1202.83	-52.09	1580.02	1189.16	60.24	1571.72	338.17	1549.74	66.85	-224.55	1703.86	71.08	177.89
10.58	1565.46	80.46	42.26	1541.33	76.53	44.61	1373.95	114.37	24.65	1370.85	112.56	72.03	1230.31	-48.56	28.51	1203.01	-35.37	35.95	1044.94	-60.19	37.74	1050.13	-64.24	85.91	1315.3	4.37	1203.49	0	0	0	1355.45	-31.81	1552.52	1347.86	73.93	1545.97	1205.63	-50.58	1580.5	1192.16	62.02	1572.03	339.59	1550	67.01	-220.4	1704.14	71.72	177.49
10.59	1565.91	80.37	41.05	1541.55	76.25	43.65	1374.16	114.09	24.51	1371.34	112.87	72.1	1228.82	-47.48	28.87	1202.95	-35.56	35.77	1045.28	-60.55	38.93	1050.75	-64.67	87.28	1317.72	5.49	1204.1	0	0	0	1358.58	-30.48	1553.33	1351.04	75.22	1546.6	1208.53	-48.9	1581.06	1195.38	63.61	1572.45	339.48	1548.69	67.43	-222.32	1701.61	72.02	177.77
10.6	1565.63	79.74	40.36	1541.66	76.24	42.88	1374.3	114.08	24.51	1371.99	112.2	71.73	1228.87	-47.52	28.78	1204.49	-38.23	35.17	1045.54	-60.98	40.25	1051.42	-65.13	88.75	1321.73	6.75	1204.83	0	0	0	1361.47	-28.98	1554.18	1354.32	76.7	1547.27	1211.47	-47.31	1581.64	1198.41	65.38	1572.84	338.61	1548.72	67.2	-224.56	1701.34	71.58	177.89
10.61	1565.5	79.43	39.67	1541.73	76.15	42.07	1374.46	114.26	24.52	1372.18	112.67	71.85	1229.74	-47.66	28.93	1204.25	-38.51	34.78	1046.02	-61.09	41.47	1052.21	-65.45	90.29	1325.84	7.96	1205.56	0	0	0	1364.33	-27.86	1554.99	1357.63	77.9	1547.97	1214.46	-45.65	1582.3	1201.63	66.75	1573.33	338.14	1549.59	66.64	-226.76	1701.43	71.13	178.27
10.62	1565.72	79.66	38.9	1541.4	75.92	41.64	1374.46	114.25	24.53	1372.62	112.15	71.57	1229.28	-47.72	28.54	1204.79	-38.62	35.11	1046.36	-61.74	43.09	1052.98	-65.91	91.92	1328.61	9.28	1206.37	0	0	0	1367.76	-26.45	1555.81	1360.85	79.23	1548.7	1217.47	-44.02	1582.94	1204.66	69.06	1573.8	339.36	1548.84	67.21	-222.33	1700.62	72.04	178.32
10.63	1566.52	79.49	39.11	1541.96	75.87	41.42	1374.74	113.62	24.12	1372.84	112.44	71.62	1229.75	-47.65	28.69	1204.5	-38.28	34.48	1046.86	-61.91	44.46	1053.86	-66.32	93.59	1331.78	10.5	1207.16	0	0	0	1370.62	-25.08	1556.58	1364.04	80.77	1549.37	1220.47	-42.43	1583.6	1207.8	70.62	1574.38	338.05	1549.7	66.76	-221.58	1700.5	72.25	178.57
10.64	1566.58	79.69	38.72	1542.12	76.06	41.34	1374.46	114.69	24.66	1372.54	113.51	71.9	1229.85	-48.04	28.46	1205.05	-38.77	34.95	1047.31	-62.39	46.05	1054.78	-66.75	95.32	1334.8	11.98	1207.94	0	0	0	1373.7	-23.58	1557.32	1367.08	82.48	1550.08	1223.56	-40.65	1584.24	1210.82	72.43	1574.91	337.92	1549.79	66.61	-224.75	1703.27	71.13	178.52
10.65	1566.53	79.43	38.71	1541.94	76.01	41.16	1374.48	114.47	24.52	1373.02	112.86	71.6	1230.25	-47.6	28.71	1204.98	-38.85	34.95	1047.83	-62.89	47.66	1055.77	-67.03	96.95	1339.24	13.38	1208.82	0	0	0	1376.62	-22.1	1558.01	1369.77	84.05	1550.74	1226.61	-39.05	1584.86	1214.21	73.74	1575.51	338.56	1550.64	66.66	-223.73	1702.83	71.37	177.96
10.66	1565.46	79.14	38.32	1541.97	76.22	40.77	1374.73	114.14	24.32	1373.05	112.84	71.5	1230	-47.74	28.52	1204.99	-38.82	34.75	1048.41	-63.29	49.28	1056.81	-67.66	98.77	1343.3	14.83	1209.72	0	0	0	1380.01	-20.59	1558.63	1372.9	85.38	1551.4	1229.71	-37.34	1585.48	1217.53	75.16	1576.11	339.23	1549.94	66.92	-225.95	1703.94	70.99	177.54
10.67	1565.76	79.18	38.34	1542.08	76.3	40.76	1374.79	114.14	24.21	1372.92	113.28	71.55	1230.75	-48.02	28.56	1204.7	-38.53	34.41	1049.01	-63.56	50.84	1058	-67.69	100.29	1346.62	16.33	1210.49	0	0	0	1382.88	-19.23	1559.23	1375.84	86.71	1552.02	1232.75	-35.63	1586.05	1220.68	76.71	1576.68	339.08	1549.75	66.94	-225.18	1703.02	71.45	178.52
10.68	1566.13	79.63	38.23	1541.65	76.13	40.73	1374.66	114.29	24.3	1372.93	113.57	71.5	1230.98	-48.12	28.48	1204.83	-38.88	34.71	1049.58	-64.15	52.54	1059.08	-67.97	101.96	1349.56	17.72	1211.27	0	0	0	1385.72	-17.79	1559.76	1379.42	88.26	1552.53	1235.75	-33.93	1586.56	1223.8	78.67	1577.16	339.16	1550.23	66.73	-224.65	1702.38	71.5	179.8
10.69	1565.59	79.53	38.13	1542.07	76.39	40.7	1374.82	114.14	24.13	1372.74	113.95	71.57	1230.15	-47.97	28.22	1205.38	-39.09	35.06	1050.26	-64.52	54.17	1060.24	-68.42	103.74	1353.94	19.24	1212.04	0	0	0	1389.09	-16.3	1560.21	1383.16	89.77	1552.91	1238.71	-32.14	1587.01	1226.87	80.48	1577.61	338.96	1550.77	66.38	-224.35	1702.7	71.5	179.15
10.7	1565.94	79.69	38.05	1542.27	76.2	40.9	1374.36	115.08	24.51	1372.94	113.48	71.26	1230.76	-47.95	28.38	1204.42	-36.57	35.73	1050.89	-64.98	55.83	1061.46	-68.87	105.47	1357.11	20.58	1212.64	0	0	0	1391.91	-14.75	1560.64	1386.26	91.52	1553.4	1241.58	-30.5	1587.41	1229.95	82.13	1578.06	339.89	1549.58	67.09	-224.21	1704.27	71.07	179.46
10.71	1566.12	79.32	38.41	1541.95	75.99	40.92	1374.61	114.78	24.32	1372.84	113.61	71.2	1230.82	-48.37	28.04	1204.02	-36.31	35.64	1051.66	-65.36	57.47	1062.82	-68.92	107.01	1359.81	21.91	1213.17	0	0	0	1394.97	-13.19	1561.05	1389.44	93.21	1553.74	1244.44	-28.64	1587.74	1233	84.3	1578.37	339.85	1549.52	67.14	-221.67	1701.29	72.36	178.82
10.72	1566.3	79.64	38.35	1541.56	76.25	40.58	1374.56	114.9	24.3	1372.68	113.72	71.14	1230.62	-47.82	28.2	1204.7	-36.34	35.9	1052.51	-65.56	59	1064.19	-69.16	108.65	1363.55	23.39	1213.7	0	0	0	1397.63	-11.8	1561.48	1392.47	94.35	1554.17	1247.27	-26.71	1588.03	1236.08	86.17	1578.64	339.03	1550.39	66.76	-222.44	1702.2	71.96	178.44
10.73	1566.1	79.87	38.28	1541.32	75.81	40.85	1374.59	114.76	24.17	1372.65	114.07	71.07	1231.52	-48.24	28.31	1204.64	-36.43	36	1053.26	-65.92	60.61	1065.45	-69.79	110.45	1366.88	24.75	1214.11	0	0	0	1400.33	-10.31	1561.85	1396.43	95.79	1554.43	1250.02	-24.74	1588.27	1239.15	87.93	1578.79	339.99	1547.46	68.07	-222.52	1701.96	71.83	178.29
10.74	1566.12	79.9	38.34	1541.6	76.12	40.91	1374.81	114.44	23.96	1372.63	114.15	71.01	1231.54	-48.65	28	1204.63	-36.48	36.01	1054.11	-66.2	62.17	1066.87	-70.15	112.15	1371.15	26.16	1214.55	0	0	0	1403.52	-8.78	1562.21	1398.92	97.91	1554.72	1252.83	-22.58	1588.47	1242.21	89.86	1578.94	338.62	1550.19	66.9	-225.6	1703.31	71.12	178.51
10.75	1565.7	79.33	38.63	1541.61	76.21	40.83	1374.51	114.97	24.07	1372.67	114.4	70.93	1231.23	-48.16	28.25	1205.14	-36.49	36.34	1054.97	-66.73	63.97	1068.29	-70.55	113.88	1374.83	27.5	1214.84	0	0	0	1405.94	-7.32	1562.58	1401.77	99.69	1554.93	1255.45	-20.8	1588.61	1245.41	91.54	1579.04	339.98	1550.93	66.87	-226.48	1704.17	70.79	178.39
10.76	1565.89	79.77	38.49	1542.24	76.37	41.02	1374.49	115.28	24.11	1372.53	114.98	70.99	1230.86	-48.47	27.84	1204.68	-36.51	36.21	1056.04	-66.65	65.5	1069.81	-70.96	115.63	1378.73	29.02	1215.36	0	0	0	1408.7	-5.66	1562.88	1404.87	101.05	1555.1	1258.14	-18.68	1588.74	1248.36	93.88	1578.95	338.42	1550.22	66.61	-222.87	1701.99	72.09	177.75
10.77	1565.79	79.82	38.45	1541.83	76.27	40.95	1374.51	115.35	24.05	1372.66	115.28	70.85	1231.35	-48.41	27.93	1204.99	-36.48	36.43	1057.04	-66.75	67.14	1071.46	-71.25	117.34	1382.54	30.52	1215.83	0	0	0	1411.5	-3.94	1563.16	1408	102.16	1555.34	1260.78	-16.53	1588.83	1251.32	96.04	1578.91	338.5	1550.92	66.66	-224.19	1702.16	71.63	178.31
10.78	1565.48	79.52	38.41	1541.62	76.09	41	1374.61	115.16	23.91	1372.39	116.13	71.03	1232.28	-49.16	27.5	1204.87	-35.18	36.1	1058.23	-66.78	68.81	1073.17	-71.59	119.18	1386.27	31.99	1216.23	0	0	0	1414.06	-2.3	1563.41	1410.78	103.66	1555.5	1263.42	-14.36	1588.87	1254.44	97.99	1578.82	340.6	1550.46	67.15	-223.98	1702.21	71.47	178.93
10.79	1565.42	79.85	38.24	1541.95	76.34	40.9	1374.47	115.51	23.96	1372.79	115.91	70.67	1232.75	-49.27	27.6	1204.76	-34.13	36.66	1059.25	-67.39	70.78	1074.94	-71.72	120.86	1389.91	33.43	1216.57	0	0	0	1416.7	-0.82	1563.6	1413.94	105.16	1555.5	1266.05	-12.16	1588.82	1257.37	100.07	1578.6	339.99	1549.85	67.08	-224.66	1702.07	71.33	178.44
10.8	1565.86	79.73	38.4	1541.88	76.37	40.75	1374.72	114.78	23.5	1372.88	116.28	70.67	1232.2	-49.53	27.45	1203.49	-31.34	38.22	1060.45	-67.23	72.39	1076.8	-71.73	122.45	1393.47	34.85	1216.86	0	0	0	1419.31	0.94	1563.77	1416.92	106.89	1555.39	1268.65	-9.98	1588.74	1260.07	102.82	1578.19	340.71	1549.35	67.43	-225.74	1702.73	71.07	177.72
10.81	1565.77	79.7	38.29	1542.14	76.21	40.87	1374.73	115.02	23.59	1373.1	116.24	70.57	1232.62	-49.53	27.29	1203.37	-30.23	38.92	1061.64	-67.65	74.42	1078.71	-71.99	124.19	1396.95	36.24	1217.1	0	0	0	1422.46	2.69	1563.86	1419.45	108.56	1555.38	1271.28	-7.97	1588.62	1263.18	104.61	1577.92	338.84	1549	67.14	-226.12	1703.06	70.72	177.8
10.82	1565.13	79.65	37.94	1541.29	76.29	40.44	1374.54	115.31	23.65	1373.1	116.81	70.65	1232.69	-49.59	27.28	1204.42	-35.73	37.12	1062.92	-67.74	76.28	1080.62	-72.59	126.05	1400.35	37.61	1217.28	0	0	0	1424.86	4.29	1563.95	1422.7	110.05	1555.24	1274.03	-5.69	1588.5	1266.23	106.69	1577.53	339.47	1549.04	67.32	-225.21	1702.3	71.08	178.18
10.83	1565.53	79.35	38.32	1541.57	76.07	40.63	1374.63	115.28	23.69	1373.41	116.49	70.42	1232.84	-49.56	27.22	1205.69	-36.09	37.56	1064.31	-67.86	78.18	1082.89	-72.58	127.67	1403.68	38.95	1217.42	0	0	0	1427.61	5.91	1564.04	1427.02	111.39	1554.91	1276.67	-3.63	1588.33	1268.87	109.24	1577.12	340.07	1550.91	66.87	-226.35	1704.2	70.59	177.31
10.84	1566.07	79.37	38.36	1541.81	76.05	40.66	1374.72	115.29	23.6	1373.36	116.64	70.44	1232.9	-49.7	27.08	1204.93	-36.11	37.42	1065.86	-67.97	80.09	1085.02	-73.2	129.51	1406.93	40.26	1217.52	0	0	0	1430.43	7.53	1564.1	1429.14	113.2	1554.7	1279.38	-1.51	1588.23	1271.84	111.28	1576.77	337.82	1551.21	66.38	-223.81	1702.83	71.49	178.24
10.85	1565.58	79.49	38.11	1542.21	76.14	40.74	1374.71	115.24	23.59	1373.56	116.61	70.23	1231.35	-48.78	27.31	1204.89	-36.09	37.59	1067.45	-68.2	82.12	1087.38	-73.4	131.21	1410.11	41.55	1217.57	0	0	0	1433.09	9.34	1564.13	1435.97	114.41	1551.78	1282.06	0.4	1588.13	1274.8	113.16	1576.47	337.42	1550.64	66.45	-222.85	1702.35	71.69	178.18
10.86	1565.19	79.11	38.17	1541.59	75.9	40.57	1374.43	115.71	23.77	1373.54	117.06	70.38	1232	-49.35	27.23	1204.08	-36.23	37.4	1069.04	-68.57	84.24	1089.91	-73.78	133.01	1413.22	42.81	1217.58	0	0	0	1435.72	10.87	1564.17	1440.23	115.58	1551	1284.73	2.24	1588.06	1277.78	114.92	1576.23	339.03	1549.54	67.24	-225.3	1702.9	71.07	178.23
10.87	1565.82	79.24	38.14	1542.02	75.95	40.58	1374.38	115.81	23.72	1373.58	117.25	70.46	1232.43	-50.3	26.9	1205.6	-36.28	38.4	1070.98	-68.57	86.32	1092.58	-74.44	135.01	1416.25	44.05	1217.55	0	0	0	1438.77	12.58	1564.17	1443.19	117.2	1550.72	1287.57	4.33	1588.04	1280.71	116.58	1576.02	338.85	1550.01	66.9	-222.87	1701.94	71.69	178.31
10.88	1566.21	79.27	38.3	1541.6	75.99	40.3	1374.83	115.06	23.49	1373.72	116.86	70.29	1232.51	-49.96	26.78	1204.76	-42.63	39.39	1072.95	-68.85	88.58	1095.28	-75.43	137.2	1419.23	45.26	1217.49	0	0	0	1441.38	14.28	1564.2	1445.78	119.37	1550.5	1290.35	6.18	1588.02	1283.44	118.79	1575.75	339.52	1549.82	67.07	-221.29	1702.62	72.11	178.48
10.89	1565.38	79.55	37.68	1541.41	75.78	40.2	1374.46	115.74	23.77	1373.8	116.75	70.21	1232.11	-50.27	26.65	1205.76	-42.61	39.34	1075.05	-69.17	91.01	1098.41	-75.71	139.15	1422.13	46.45	1217.4	0	0	0	1444.03	15.85	1564.23	1448.84	120.56	1550.49	1293.16	8.03	1588.03	1286.55	120.22	1575.62	340.19	1549.09	67.54	-222.07	1703.08	71.61	178.04
10.9	1565.15	79.77	37.27	1541.96	76.08	40.26	1375	114.9	23.36	1373.91	117.06	70.3	1231.23	-49.39	27	1205.67	-42.96	39.54	1077.19	-69.84	93.67	1101.56	-76.36	141.33	1424.97	47.61	1217.27	0	0	0	1446.84	17.51	1564.23	1451.92	121.99	1550.35	1296.01	9.79	1588.05	1289.39	121.9	1575.51	338.23	1549.5	67.08	-222.32	1701.89	71.87	177.45
10.91	1565.32	79.23	37.68	1541.7	76.19	39.93	1374.77	115.4	23.58	1373.72	117.65	70.43	1232.41	-49.51	27.37	1207.99	-42.6	40.1	1079.52	-70.73	96.56	1104.66	-77.48	143.78	1427.76	48.74	1217.12	0	0	0	1449.64	19.07	1564.21	1454.62	123.64	1550.15	1298.87	11.47	1588.08	1292.17	123.85	1575.39	337.86	1548.93	67.33	-222.75	1701.61	72.14	178.13
10.92	1565.97	79.26	37.66	1541.83	76.01	39.93	1374.88	114.78	23.26	1374.16	116.81	70	1231.93	-49.66	27.08	1208.93	-42.31	40.29	1082.1	-71.13	99.35	1108.05	-78.22	146.18	1430.48	49.85	1216.94	0	0	0	1452.66	20.57	1564.22	1457.64	125.06	1550.17	1301.71	12.92	1588.08	1295.05	125.51	1575.27	338.99	1548.46	67.39	-223.63	1702.7	71.39	179.03
10.93	1566.06	79.46	37.38	1541.75	75.84	39.89	1375	114.82	23.38	1374.19	117.41	70.34	1232.38	-49.95	27.15	1211.91	-41.64	40.75	1084.66	-71.91	102.48	1111.6	-79.06	148.69	1433.14	50.93	1216.74	0	0	0	1455.39	22.13	1564.25	1460.43	126.66	1550.05	1304.61	14.68	1588.12	1298.05	126.77	1575.25	339.7	1548.87	67.36	-220.39	1701.02	72.65	178.27
10.94	1566.3	79.24	37.48	1541.84	75.95	39.47	1374.83	115.24	23.55	1374.58	116.93	70.08	1233.2	-50.04	27.3	1211.66	-42.08	40.72	1087.39	-72.37	105.54	1115.26	-79.84	151.3	1435.75	51.99	1216.53	0	0	0	1458.14	23.57	1564.24	1463.45	127.56	1549.98	1307.39	15.99	1588.12	1300.85	128.48	1575.18	340.32	1549.75	67.32	-223.01	1703.08	71.81	178.52
10.95	1565.89	79.37	36.91	1541.13	75.77	39.16	1374.76	115.3	23.69	1374.41	117.43	70.24	1232.71	-50.2	26.88	1211.75	-41.81	40.32	1090.3	-72.81	108.72	1119.11	-80.28	153.8	1438.3	53.02	1216.29	0	0	0	1460.7	24.98	1564.23	1466.26	128.83	1549.88	1310.25	17.57	1588.16	1303.75	129.63	1575.16	337.65	1549.92	67.02	-222.82	1703.03	71.58	177.71
10.96	1565.19	79.18	36.29	1541.58	75.8	39.11	1375.06	114.89	23.6	1374.9	116.71	70.08	1233.06	-50.55	27.01	1212.3	-41.56	40.32	1093.31	-73.51	112.13	1123.04	-80.78	156.45	1440.8	54.02	1216.04	0	0	0	1463.69	26.29	1564.23	1469.12	129.95	1549.8	1312.98	18.81	1588.13	1306.68	131.07	1575.11	339.99	1549.4	67.48	-227.78	1703.71	70.31	178.08
10.97	1565.68	79.24	36.14	1541.13	75.9	38.43	1374.91	115.11	23.89	1375.21	116.35	69.99	1233.72	-50.8	26.82	1211.14	-38.81	41.18	1096.59	-73.61	115.42	1127	-81.26	159.16	1443.25	55	1215.77	0	0	0	1466.71	27.61	1564.16	1471.5	132.2	1549.69	1315.8	20.33	1588.11	1309.24	132.84	1574.94	340.13	1548.55	67.81	-224.11	1701.68	71.74	178.43
10.98	1565.75	79.37	35.65	1542.49	75.93	38.49	1375.18	114.69	23.87	1375.57	116.07	69.94	1234.23	-51.07	26.66	1212.01	-38.78	41.36	1099.83	-74.16	118.89	1131.14	-81.64	161.88	1445.65	55.95	1215.5	0	0	0	1469.44	28.88	1564.07	1474.48	132.79	1549.54	1318.55	21.63	1588.07	1312.06	134.27	1574.84	338.86	1548.98	67.3	-223.59	1701.37	72.02	178.24
10.99	1565.87	79.07	35.16	1542.26	75.94	38.01	1375.07	114.96	24.14	1376.05	115.55	69.82	1235.09	-51.07	26.71	1211.86	-38.93	41.15	1103.1	-74.69	122.48	1135.41	-81.82	164.51	1448.01	56.88	1215.22	0	0	0	1471.95	30.12	1564	1476.84	134.88	1549.41	1321.41	22.97	1588.01	1314.98	135.32	1574.71	339.39	1548.19	67.61	-223.3	1701.21	71.86	178.08
11	1565.77	78.97	34.62	1542.19	75.96	37.4	1375.4	114.09	24.11	1376.35	115.17	69.83	1235.48	-51.4	26.44	1212.87	-39.24	41.11	1106.57	-74.86	126.03	1139.79	-82.14	167.33	1450.32	57.78	1214.94	0	0	0	1474.26	31.22	1563.92	1478.97	136.27	1549.18	1442.72	32.55	1570.47	1317.46	135.94	1574.65	339.93	1548.45	67.52	-224.19	1702.46	71.39	178.07
11.01	1567.01	78.69	34.62	1542.15	75.65	37.19	1375.26	114.31	24.39	1376.66	114.73	69.79	1235.74	-51.55	26.06	1214.33	-39.42	41.49	1110.23	-74.96	129.65	1144.22	-82.45	170.31	1452.58	58.66	1214.65	0	0	0	1476.83	32.25	1563.73	1481.56	137.18	1548.91	1357.59	27.59	1583.31	1319.97	137	1574.56	340.51	1548.96	67.78	-225.21	1703.57	71.06	179.27
11.02	1566.55	78.86	33.96	1543.33	75.51	37.44	1375.42	114.11	24.53	1376.72	114.8	69.85	1236.7	-51.78	26.02	1215.26	-39.54	41.56	1114.06	-74.54	133.14	1148.83	-82.39	173.21	1454.81	59.51	1214.36	0	0	0	1479.99	33.49	1563.5	1485.11	137.81	1548.8	1329.34	26.49	1587.77	1323.06	138.97	1574.4	339.1	1550.03	67.27	-225.65	1704.46	70.91	179.15
11.03	1566.96	78.78	33.77	1543.4	75.35	37.21	1375.71	113.41	24.42	1376.92	114.27	69.68	1238.04	-51.65	26.1	1217.53	-39.66	42.26	1117.88	-74.27	136.84	1153.63	-81.96	176.19	1456.99	60.33	1214.08	0	0	0	1482.43	34.49	1563.28	1487.5	139.38	1548.42	1331.95	27.51	1587.66	1325.69	140.33	1574.2	338.61	1548.86	67.4	-224.2	1703.8	71.35	178.7
11.04	1567.5	78.85	33.69	1543.58	75.87	36.74	1375.6	113.38	24.47	1377.02	114.18	69.73	1239.37	-51.74	26.08	1219.45	-39.87	42.82	1121.63	-73.82	140.43	1158.26	-81.92	179.35	1459.14	61.13	1213.8	0	0	0	1485.26	35.39	1563.03	1490.5	139.59	1548.13	1334.59	28.67	1587.59	1328.31	141.56	1574.09	338.37	1549.55	67.25	-224.99	1702.55	71.45	178.62
11.05	1567.26	78.34	33.56	1543.4	75.53	36.68	1375.89	113.09	24.38	1376.97	114.19	69.82	1241.36	-52.26	25.89	1221.63	-40.25	43.36	1125.44	-73.04	144.06	1162.82	-81.57	182.57	1461.25	61.9	1213.53	0	0	0	1487.88	36.46	1562.8	1493.4	140.03	1547.93	1337.15	29.73	1587.48	1331.02	142.25	1574	339.01	1549.69	67.43	-223.88	1701.66	71.76	178.74
11.06	1567.22	78.67	33.2	1543.48	75.37	36.64	1375.85	113.36	24.67	1377.48	113.23	69.47	1242.77	-52.41	25.85	1224.04	-40.46	44.09	1129.15	-72.38	147.79	1167.5	-80.76	185.61	1463.33	62.64	1213.27	0	0	0	1490.19	37.39	1562.56	1495.86	140.97	1547.58	1339.73	30.78	1587.4	1333.66	143.08	1573.89	341.04	1550.53	67.44	-221.43	1701.2	72.31	179.06
11.07	1567.25	78.72	33.01	1544.18	75.53	36.58	1375.99	113.04	24.54	1377.4	113.4	69.5	1244.4	-52.63	25.7	1225.93	-40.94	44.56	1132.95	-71.1	151.33	1172	-80.13	188.75	1465.37	63.36	1213.02	0	0	0	1492.61	38.1	1562.3	1498.3	142.17	1547.36	1342.17	31.63	1587.3	1336.22	144.12	1573.77	341.25	1548.36	68.06	-223.63	1701.22	72.1	179.29
11.08	1567.35	78.38	33.11	1543.29	75.04	36.36	1375.91	113.16	24.59	1377.59	113.38	69.53	1245.79	-52.99	25.37	1229.52	-41.42	45.48	1135.9	-69.8	154.39	1176.63	-78.96	191.79	1467.39	64.06	1212.79	0	0	0	1495.17	38.87	1562.04	1500.71	142.96	1547.02	1344.66	32.58	1587.22	1338.77	144.89	1573.7	340.96	1548.73	67.77	-224.8	1703.95	71.13	179.23
11.09	1567.93	78.72	32.9	1543.53	75.49	36.05	1376.04	113.06	24.72	1377.64	113.51	69.56	1248.93	-53.88	25.12	1233.07	-42.02	46.41	1137.79	-68.74	157.49	1181.08	-77.96	195.03	1469.37	64.73	1212.57	0	0	0	1497.66	39.66	1561.79	1503.13	143.85	1546.78	1347.08	33.52	1587.15	1341.42	145.5	1573.59	340.55	1549.05	67.7	-225.14	1702.46	71.44	179.18
11.1	1567.52	78.48	32.76	1543.75	75.56	35.97	1375.96	113.03	24.75	1378.06	112.97	69.41	1251.03	-54.42	24.94	1236.69	-42.68	47.13	1140.5	-67.09	160.66	1185.8	-76.27	197.8	1471.33	65.37	1212.38	0	0	0	1500.09	40.34	1561.6	1505.57	144.72	1546.52	1349.4	34.2	1587.09	1343.68	146.78	1573.47	339.27	1549.96	67.23	-224.61	1702.2	71.71	178.44
11.11	1567.98	78.3	32.82	1543.6	75.56	35.64	1376.2	112.69	24.75	1378.09	113.08	69.57	1253.05	-54.77	24.78	1240.13	-43.31	47.9	1144.69	-65.22	164.12	1190.41	-74.79	200.45	1473.27	65.99	1212.21	0	0	0	1502.51	41.03	1561.43	1508.32	144.86	1546.27	1351.76	35.01	1587.07	1346.06	147.75	1573.37	337.47	1550.89	66.48	-225.75	1703.47	71.25	177.88
11.12	1568.1	78.54	32.42	1544.24	75.48	35.86	1376.11	112.66	24.86	1378.42	112.51	69.36	1256.03	-55.35	24.6	1243.38	-43.91	48.61	1150.05	-63.82	167.74	1195.15	-73.03	202.9	1475.18	66.58	1212.06	0	0	0	1504.67	41.62	1561.32	1510.74	145.5	1546.06	1354.06	35.67	1587.03	1348.58	148.43	1573.35	338.84	1550.38	66.87	-226.62	1703.75	70.96	177.73
11.13	1568.1	78.22	32.5	1544.5	75.02	36.04	1376.1	112.71	25.05	1378.59	112.24	69.43	1258.01	-55.74	24.4	1247.3	-44.67	49.28	1156.31	-63.19	171.6	1199.89	-71.45	205.13	1477.07	67.14	1211.94	0	0	0	1506.83	42.09	1561.26	1512.77	146.84	1545.83	1356.39	36.48	1587.06	1350.96	149.22	1573.26	340	1549.98	67.18	-226.37	1703.4	70.91	178.46
11.14	1568.59	78.19	32.55	1544.12	74.86	35.86	1376.37	112.04	24.87	1378.56	112.41	69.57	1262.3	-56.97	24.85	1251.54	-45.72	49.98	1162.47	-62.36	174.82	1204.6	-70.24	207.21	1478.94	67.68	1211.86	0	0	0	1509.2	42.76	1561.21	1515.31	147.02	1545.75	1358.69	37.14	1587.11	1353.34	149.64	1573.25	340.29	1549.39	67.31	-227.45	1703.75	70.62	177.82
11.15	1567.67	78.11	32.01	1544.35	74.85	35.86	1376.67	111.6	24.85	1378.93	111.87	69.52	1268.03	-58.85	26.88	1257.19	-47.11	51.64	1166.97	-60.34	175.48	1209.34	-68.81	209.06	1480.8	68.19	1211.81	0	0	0	1511.51	43.27	1561.2	1517.63	147.39	1545.72	1360.94	37.77	1587.15	1355.56	150.36	1573.29	338.78	1549.64	67.06	-225.95	1704.38	70.84	178.28
11.16	1568.51	78.23	32.17	1544.25	74.97	35.63	1376.39	112.09	25.21	1378.88	112.09	69.73	1276.34	-61.96	29.54	1263.79	-48.81	53.78	1171.07	-59.16	175.78	1214	-66.95	210.57	1482.64	68.68	1211.79	0	0	0	1513.75	43.78	1561.21	1520.13	147.59	1545.75	1363.19	38.35	1587.24	1357.93	150.91	1573.3	340.46	1550.08	67.3	-225.27	1703.97	71.12	178.77
11.17	1568.09	78.22	31.75	1544.63	74.87	35.75	1376.45	112.13	25.41	1379.41	111.15	69.49	1284.66	-64.63	32.26	1272.78	-51.05	56.14	1176.44	-57.79	175.58	1219.1	-65.03	211.39	1484.46	69.14	1211.81	0	0	0	1516.19	44.13	1561.25	1522.56	147.67	1545.86	1365.41	38.84	1587.34	1360.27	151.23	1573.37	338.94	1551.61	66.57	-225.41	1703.24	71.26	178.72
11.18	1568.7	77.9	32.01	1544.62	74.63	35.68	1376.59	111.5	25.22	1379.37	110.93	69.62	1294.81	-67.41	35.19	1282.53	-53.59	58.17	1182.39	-56.56	174.53	1224.46	-63.4	211.43	1486.27	69.58	1211.87	0	0	0	1518.09	44.54	1561.33	1524.51	148.43	1545.88	1367.64	39.29	1587.46	1362.45	151.78	1573.46	337.84	1550.73	66.73	-226.35	1704.19	70.7	178.34
11.19	1569.58	77.68	32.45	1545.05	74.51	35.79	1376.37	111.87	25.62	1379.49	110.88	69.71	1305.01	-71.46	37.05	1291.67	-56.58	59.41	1188.7	-55.31	172.57	1229.99	-61.88	210.84	1487.07	70.16	1211.8	0	0	0	1520.39	44.91	1561.4	1526.64	148.77	1545.91	1369.84	39.57	1587.59	1364.81	151.98	1573.63	340.45	1549.26	67.56	-226.67	1703.29	70.92	178.08
11.2	1569.53	77.81	32.1	1545.06	74.38	35.91	1376.31	112.04	25.83	1379.62	110.56	69.82	1315.18	-75.15	38.6	1301.57	-59.5	60.29	1195.62	-54.24	170.12	1235.89	-60.34	209.53	1488.6	70.53	1211.77	0	0	0	1522.3	45.11	1561.49	1528.78	149.23	1546.04	1372.05	39.83	1587.74	1366.97	152.33	1573.83	337.88	1550.14	66.69	-226.21	1702.93	71.24	178.08
11.21	1569.52	77.28	32.32	1544.93	74.49	35.51	1376.58	111.49	25.83	1379.9	109.87	69.71	1324.77	-77.4	41.48	1312.16	-62.69	60.77	1202.9	-53.61	167.16	1242.16	-59.23	207.61	1490.87	70.92	1211.97	0	0	0	1524.71	45.56	1561.59	1530.66	150.26	1546.03	1374.28	40.04	1587.93	1369.16	152.59	1574.03	338.74	1550.24	66.97	-225.83	1702.83	71.31	178.75
11.22	1569.32	77.46	31.97	1545.31	74.6	35.48	1376.75	110.91	25.79	1380.31	109.15	69.66	1335.24	-81.17	42.3	1322.13	-65.93	60.69	1210.66	-53.26	163.67	1248.76	-58.03	204.94	1492.03	71.28	1212.01	0	0	0	1526.68	45.47	1561.66	1533.51	149.07	1546.3	1376.5	40.23	1588.12	1371.38	152.51	1574.26	338.22	1550.68	66.84	-226.77	1703.86	70.89	178.06
11.23	1569.53	76.86	32.24	1544.53	74.07	35.29	1376.74	110.63	25.98	1380.17	109.55	70.09	1347.02	-85.19	43.16	1332.38	-69.31	60.25	1218.53	-53.17	159.68	1255.5	-57	201.64	1494.52	71.58	1212.15	0	0	0	1528.81	45.51	1561.71	1535.76	148.64	1546.39	1378.68	40.23	1588.27	1373.4	152.67	1574.49	337.98	1549.68	67.05	-228.61	1703.46	70.7	177.73
11.24	1569.67	77.16	31.71	1545.13	73.65	35.61	1377.08	109.89	25.9	1380.61	108.79	69.94	1358.58	-89.12	43.61	1344.37	-72.45	60.04	1227.12	-52.77	155.04	1262.76	-56.09	197.83	1496.28	71.9	1212.33	0	0	0	1531.19	45.78	1561.75	1537.63	149.15	1546.62	1380.92	40.39	1588.43	1375.47	152.92	1574.79	340.85	1549.82	67.55	-227.49	1702.46	70.99	177.29
11.25	1569.65	77.01	31.64	1545.13	73.83	35.33	1376.78	110.63	26.5	1380.8	108.56	70.03	1369.64	-92.88	43.44	1356.27	-75.72	59.51	1235.48	-53.26	150.22	1269.89	-56.34	193.88	1498.26	72.24	1212.54	0	0	0	1533.65	45.74	1561.73	1539.61	149.46	1546.68	1383.04	40.42	1588.58	1377.61	152.9	1575.02	338.54	1550.06	67.08	-223.77	1701.48	71.68	178.44
11.26	1569.36	76.43	31.8	1545.66	73.37	35.63	1376.91	110.05	26.47	1380.89	108.33	70.11	1381.79	-96.36	43.4	1367.22	-78.89	58.27	1244.25	-53.91	144.83	1277.72	-55.98	189.15	1500.53	72.52	1212.67	0	0	0	1535.4	45.66	1561.73	1541.66	149.52	1546.7	1385.09	40.27	1588.73	1379.77	152.65	1575.26	339.4	1550.1	67.22	-227.63	1703.56	70.61	178.14
11.27	1570.05	76.58	31.67	1545.44	73.5	35.26	1376.96	110.04	26.66	1381.27	107.51	69.95	1394.13	-99.63	43.09	1379.22	-81.82	57.12	1253.34	-54.51	139.09	1285.61	-56.12	184.1	1501.4	72.74	1212.74	0	0	0	1537.45	45.69	1561.69	1543.78	149.32	1546.73	1387.21	40.35	1588.87	1381.69	152.81	1575.46	334.92	1551.08	66.07	-226.42	1703.62	71	178.89
11.28	1569.73	76.2	31.79	1545.56	73.13	35.42	1376.83	110.05	26.82	1381.54	106.98	69.91	1407.37	-102.53	42.93	1391.12	-84.51	55.72	1262.77	-55.54	133.13	1293.87	-56.07	178.55	1503.58	73.01	1212.83	0	0	0	1539.54	45.62	1561.62	1545.95	148.83	1546.9	1389.17	40.09	1588.95	1383.81	152.81	1575.72	338.14	1549.68	67.04	-224.69	1703.54	71.3	178.42
11.29	1570.23	76.34	31.6	1545.44	72.64	35.52	1377.07	109.69	26.84	1381.4	107.58	70.27	1419.73	-104.96	42.29	1403.66	-86.74	54.45	1272.46	-56.72	126.87	1302.19	-56.96	173.09	1504.75	73.12	1212.82	0	0	0	1541.66	45.5	1561.53	1547.33	149.91	1546.73	1391.23	40.05	1589.05	1385.96	152.58	1575.95	339.26	1549.49	67.29	-226.71	1704.88	70.37	177.35
11.3	1569.9	75.92	31.59	1545.96	73.2	35.15	1377.08	109.23	26.75	1381.53	106.86	70.06	1433.52	-106.84	42.18	1417.19	-88.32	53.53	1282.8	-57.4	120.27	1310.85	-57.46	167.25	1507.02	73.24	1212.87	0	0	0	1543.71	45.29	1561.38	1549.11	150.28	1546.65	1393.22	39.98	1589.12	1387.9	152.7	1576.08	338.15	1549.34	67.15	-224.94	1704.47	70.96	177.9
11.31	1570.14	75.78	31.72	1545.96	72.57	35.51	1376.99	109.37	26.93	1381.54	107.01	70.12	1447.19	-107.82	41.71	1430.76	-89.45	52.47	1292.94	-59.18	114	1319.65	-58.54	161.67	1508.25	73.29	1212.86	0	0	0	1545.47	45.03	1561.31	1551.63	149.03	1546.81	1395.16	39.85	1589.16	1390.05	152.21	1576.28	339.47	1549.12	67.31	-226.51	1703.79	70.88	178.38
11.32	1569.63	75.47	31.64	1545.54	72.61	35.23	1377.05	109.37	27.04	1381.83	106.27	69.91	1461.93	-108.09	41.28	1443.04	-90.08	50.79	1303.45	-60.82	107.79	1328.6	-60.51	156.39	1509.41	73.37	1212.87	0	0	0	1547.35	44.79	1561.23	1553.37	149	1546.79	1397.09	39.64	1589.18	1391.96	152.29	1576.38	338.43	1549.59	66.99	-225.88	1704.36	70.65	178.53
11.33	1570.58	75.71	31.7	1545.27	72.1	35.14	1376.95	109.55	27.22	1381.94	105.95	69.9	1473.07	-108.16	39.46	1455.8	-90.2	49.17	1313.72	-63.26	101.92	1337.69	-62.07	150.94	1511.56	73.36	1212.79	0	0	0	1549.2	44.49	1561.14	1555.72	148.04	1546.68	1399.01	39.57	1589.18	1394.13	151.68	1576.51	339.72	1549	67.38	-222.2	1702.84	71.82	178.14
11.34	1569.99	75.25	31.7	1545.94	71.68	35.65	1377.24	108.86	27.05	1381.82	106.47	70.27	1488.51	-107.46	39.46	1468.95	-89.9	48	1324.02	-65.97	96.3	1347.19	-63.42	145.64	1513.75	73.38	1212.78	0	0	0	1551.13	44.17	1561.04	1554.28	148.49	1549.12	1400.83	39.32	1589.14	1396.05	151.44	1576.62	339.04	1550.01	67.09	-224.18	1702.55	71.51	178.18
11.35	1570.23	75.17	31.64	1545.44	71.6	35.31	1377.19	108.85	27.15	1381.99	106.15	70.18	1500.83	-106.66	38.6	1481.95	-89.18	47.23	1334.58	-68.09	90.7	1355.86	-65.7	140.93	1515.08	73.22	1212.66	0	0	0	1552.93	44.01	1560.99	1554.97	148.09	1549.82	1402.6	39.11	1589.11	1397.91	151.64	1576.61	336.26	1551.34	66.17	-224.47	1702.18	71.5	178.62
11.36	1570.16	75.08	31.52	1545.56	71.35	35.33	1377.13	109	27.37	1382.23	105.77	70.12	1514.4	-105.03	38.53	1495.21	-88.13	46.83	1345.16	-70.34	85.37	1365.14	-66.51	135.83	1516.25	73.12	1212.54	0	0	0	1554.78	43.52	1560.85	1556.74	148.43	1549.72	1404.36	38.92	1589.07	1399.9	151.21	1576.69	336.07	1550.94	66.19	-223.91	1703.18	71.26	178.07
11.37	1570.2	74.9	31.72	1545.64	71.41	35.22	1377.02	109.16	27.59	1382.08	106.21	70.41	1528.07	-105.87	36.16	1507.93	-86.9	46.55	1355.61	-71.99	80.11	1373.9	-68.23	131.33	1517.88	73.02	1212.43	0	0	0	1556.29	43.1	1560.79	1559.41	147.75	1549.67	1406.16	38.71	1589.05	1401.71	151.23	1576.68	337.46	1549.07	67.01	-227.89	1703.95	70.44	178.22
11.38	1570.19	74.41	31.87	1546.32	71.24	35.5	1377.14	108.79	27.46	1382.29	105.57	70.18	1541.17	-104.28	36.34	1519.78	-85.65	46.19	1366.08	-73.41	75.03	1382.8	-69.76	126.88	1519.8	72.97	1212.3	0	0	0	1558.04	42.74	1560.73	1560.95	147.67	1549.66	1407.84	38.31	1589	1403.44	151.12	1576.71	336.89	1550.52	66.48	-221.69	1701.32	72.12	178.11
11.39	1570.57	74.69	31.85	1545.51	70.93	35.27	1377.21	108.74	27.56	1382.39	105.45	70.27	1553.03	-102.86	36.48	1530.79	-84.4	45.95	1376.19	-75.04	70.39	1391.76	-71.04	122.7	1520.95	72.71	1212.17	0	0	0	1560	42.38	1560.68	1564.42	147.02	1549.58	1409.6	38.17	1588.97	1405.21	150.87	1576.66	336.52	1550.71	66.36	-220.33	1701.68	72.3	178.49
11.4	1570.31	74.22	31.99	1544.68	72.43	37.68	1377.2	108.69	27.54	1382.35	105.45	70.24	1564.6	-101.12	37.01	1541.7	-83.11	45.92	1386.44	-75.84	65.79	1400.26	-72.68	119.05	1522.85	72.55	1212.04	0	0	0	1561.74	42.04	1560.6	1566.33	147.06	1549.5	1411.38	37.92	1588.94	1407.12	150.61	1576.68	338.24	1550.18	66.84	-221.08	1702.43	72.08	178.75
11.41	1570.86	74.09	32.2	1545.47	72.05	38.32	1377.28	108.48	27.46	1382.19	105.68	70.34	1575.45	-99.54	37.47	1552.1	-81.93	46.03	1396.19	-77.16	61.85	1408.47	-74.49	115.78	1524.87	72.31	1211.98	0	0	0	1563.36	41.76	1560.55	1568.03	146.06	1549.62	1413.02	37.28	1588.87	1409.02	149.93	1576.69	339.28	1550.74	66.8	-223.84	1703.85	71.27	178
11.42	1571.05	74.07	32.25	1544.52	71.82	38.02	1377.2	108.64	27.61	1382.36	105.52	70.3	1585.68	-98.15	37.9	1562.69	-80.74	46.51	1405.67	-78.29	58.33	1416.47	-76.17	112.87	1526.43	72.18	1211.84	0	0	0	1565.15	41.18	1560.47	1569.46	146.03	1549.63	1414.8	37.03	1588.9	1410.94	149.4	1576.83	337.48	1550.43	66.56	-222.33	1702.23	71.75	177.58
11.43	1570.33	75.8	35.52	1545.52	71.58	38.71	1377.23	108.49	27.61	1382.63	104.91	70.11	1595.11	-96.72	38.45	1571.62	-79.73	46.56	1414.56	-80.01	55.62	1424.35	-77.45	110.21	1527.4	72.02	1211.7	0	0	0	1566.84	40.8	1560.39	1570.88	145.62	1549.57	1416.62	36.69	1588.93	1412.73	148.83	1576.94	336.48	1549.07	66.75	-222.32	1701.93	71.88	178.36
11.44	1570.36	75.62	35.51	1544.96	71.57	38.57	1377.6	107.8	27.31	1382.43	105.49	70.43	1604	-95.84	38.7	1580.3	-78.85	46.69	1423.22	-81.14	53.01	1432.19	-78.33	107.76	1528.44	71.7	1211.58	0	0	0	1568.66	40.34	1560.38	1573.27	145.06	1549.58	1418.38	36.24	1588.97	1414.42	148.63	1576.95	336.54	1548.66	67.01	-224.12	1701.99	71.74	177.54
11.45	1570.87	75.51	35.91	1544.85	71.07	38.71	1377.21	108.55	27.59	1382.59	105.18	70.17	1613.24	-94.57	39.65	1589.35	-78.1	47.26	1431.56	-82.3	50.81	1439.32	-80.07	105.98	1530.58	71.53	1211.55	0	0	0	1570.12	39.94	1560.33	1574.25	144.68	1549.66	1420.08	35.75	1589.01	1416.11	148.37	1577.07	338.27	1550.71	66.56	-223.01	1703.25	71.68	178.02
11.46	1570.7	75.62	35.94	1545.09	71.04	38.95	1377.43	107.88	27.3	1382.63	105.23	70.25	1621.74	-93.6	40.52	1597.16	-77.51	47.55	1439.37	-83.95	49.13	1446.37	-81.73	104.43	1531.73	71.2	1211.52	0	0	0	1571.98	39.42	1560.26	1576.13	143.33	1549.8	1421.82	35.17	1589.06	1417.9	147.81	1577.23	337.97	1550.74	66.59	-222.59	1702.8	71.74	178.24
11.47	1570.29	75.58	35.98	1544.55	70.92	38.92	1377.17	108.48	27.63	1382.69	105.34	70.25	1629.97	-93.13	41.38	1605.63	-77.12	48.36	1447.37	-84.57	47.12	1453.04	-82.75	102.78	1532.33	70.91	1211.48	0	0	0	1573.85	38.88	1560.21	1578.01	143.2	1549.71	1423.61	34.68	1589.17	1419.58	147.51	1577.37	339.28	1550	67.18	-221.56	1702.36	72.05	178.32
11.48	1571.15	75.55	36.23	1544.34	70.88	38.92	1377.34	108.31	27.42	1382.76	105.22	70.22	1637.24	-92.76	42.27	1612.86	-76.66	49.03	1454.49	-85.74	45.77	1459.88	-83.26	101.2	1533.72	70.51	1211.44	0	0	0	1575.48	38.33	1560.2	1580.77	142.64	1549.67	1425.41	34.06	1589.23	1421.21	147.07	1577.53	341.25	1548.88	67.72	-220.01	1702.39	72.3	178.33
11.49	1570.86	75.52	36.25	1544.28	71.07	38.85	1377.25	108.3	27.38	1382.76	105.36	70.2	1644.98	-92.5	43.55	1620.06	-76.43	49.91	1461.89	-86.29	44.37	1466.21	-83.85	99.81	1535.6	70.11	1211.47	0	0	0	1577.18	37.79	1560.2	1582.66	141.93	1549.73	1427.21	33.42	1589.34	1423.17	146.13	1577.78	338.6	1550.81	66.54	-221.55	1703.18	71.94	178.54
11.5	1569.74	75.67	36.05	1545.41	71.07	39.4	1377.21	108.37	27.38	1382.77	105.41	70.21	1651.87	-92.29	44.65	1627.34	-76.13	50.98	1469.02	-86.27	42.89	1472.51	-84.07	98.42	1536.79	69.85	1211.47	0	0	0	1578.86	37.3	1560.2	1584.52	141.78	1549.74	1429.08	32.87	1589.49	1424.76	145.76	1577.92	336.91	1550.77	66.21	-225.48	1703.03	71.25	178.47
11.51	1570.94	75.67	36.44	1544.39	71.11	38.97	1377.02	108.78	27.54	1382.44	106.02	70.35	1658.88	-91.87	46.11	1633.74	-75.89	51.77	1475.96	-86.68	41.83	1478.57	-84.57	97.32	1538.39	69.54	1211.46	0	0	0	1580.66	36.69	1560.18	1584.87	141.53	1549.86	1430.95	32.26	1589.65	1426.61	144.75	1578.15	338.45	1550.26	66.87	-224.82	1703.6	71.32	178.85
11.52	1568.74	75.72	35.73	1544.42	71.27	39.02	1376.92	109.05	27.63	1382.52	105.94	70.3	1665.15	-91.54	47	1639.96	-75.6	52.46	1482.63	-86.82	40.72	1484.55	-84.77	96.16	1539.07	69.21	1211.56	0	0	0	1582.39	36.07	1560.19	1586.34	140.59	1549.9	1432.77	31.46	1589.81	1428.3	144.34	1578.36	336.23	1551.55	65.92	-222.56	1701.99	72.18	178.59
11.53	1569	75.71	35.85	1543.5	71.51	38.6	1376.99	108.81	27.46	1382.62	105.82	70.23	1672.43	-91.25	48.15	1646.57	-75.29	53.21	1489.05	-87.18	39.89	1490.48	-85	95.17	1541.24	68.75	1211.64	0	0	0	1584.19	35.33	1560.2	1588.19	139.99	1549.98	1434.61	30.68	1589.98	1430.06	143.64	1578.67	338.07	1550.42	66.71	-224.7	1703.51	71.16	178.59
11.54	1570.1	76.03	36.44	1544.22	71.73	38.94	1377.1	108.57	27.29	1382.59	106.08	70.29	1678.01	-90.71	48.79	1653.22	-75.01	54	1495.62	-86.98	38.86	1496.46	-85.06	94.16	1542.76	68.41	1211.69	0	0	0	1586.05	34.73	1560.23	1589.4	139.06	1550.21	1436.48	29.91	1590.14	1431.94	142.7	1579	339.07	1549.14	67.32	-223.56	1703.58	71.38	178.43
11.55	1568.7	76.01	35.83	1544.62	71.75	38.91	1377.14	108.33	26.99	1382.53	106.22	70.36	1684.41	-90.76	49.24	1659.03	-74.68	54.31	1501.9	-86.97	37.99	1502.04	-85.69	93.48	1544.11	67.93	1211.76	0	0	0	1587.77	34.21	1560.28	1591.56	138.84	1550.39	1438.31	29.12	1590.3	1433.94	141.4	1579.33	338.11	1549.27	67.13	-221.99	1703.25	71.5	178.83
11.56	1569.82	76.28	36.48	1544.65	72.06	38.96	1376.93	108.79	27.18	1382.63	105.94	70.2	1690.56	-91.91	49.13	1664.74	-74.52	54.47	1508.01	-86.94	37.2	1507.68	-85.96	92.71	1545.18	67.4	1211.91	0	0	0	1589.56	33.5	1560.31	1593.1	138.12	1550.58	1440.1	28.26	1590.43	1435.61	140.7	1579.51	338.34	1550.34	67.07	-223.81	1702.33	71.53	179.61
11.57	1569.78	76.41	36.46	1545.21	72	39.13	1376.99	108.67	27.09	1382.41	106.39	70.37	1696.17	-91.39	49.86	1670.69	-74.15	54.94	1513.86	-87.3	36.66	1513.26	-86	91.89	1547.04	66.88	1211.92	0	0	0	1591.61	32.74	1560.32	1594.33	137.37	1550.65	1442	27.5	1590.53	1437.33	139.91	1579.73	338.99	1549.82	67.27	-225.41	1703.79	70.87	178.84
11.58	1570.14	76.54	36.58	1544.74	70.28	36.28	1377	108.73	27.06	1382.21	106.9	70.56	1702.23	-90.8	50.51	1677.17	-73.66	55.94	1519.48	-87.53	36.11	1518.48	-86.25	91.24	1548.34	66.51	1211.89	0	0	0	1593.34	32	1560.38	1596.31	136.61	1550.89	1443.84	26.54	1590.62	1439.02	139.03	1579.89	338.24	1549.85	66.88	-223.6	1703.97	71.04	178.97
11.59	1569.27	76.51	36.05	1545.16	70.81	36.15	1377.04	108.45	26.81	1382.24	106.83	70.52	1707.86	-90.38	51.75	1682.33	-73.17	56.77	1525.18	-87.53	35.39	1523.55	-86.54	90.7	1549.93	65.98	1211.99	0	0	0	1595.07	31.17	1560.42	1597.64	136.18	1550.95	1445.69	25.7	1590.69	1440.9	138.02	1580.14	337.96	1550.21	66.83	-221.71	1703.65	71.92	178.63
11.6	1570.03	76.85	36.36	1544.64	70.81	35.87	1376.81	109.26	27.22	1382.24	106.57	70.43	1713.25	-89.84	53.13	1688.16	-72.52	57.93	1531.05	-87.17	34.72	1528.37	-87.22	90.38	1551.32	65.45	1212.05	0	0	0	1597.03	30.45	1560.47	1600.76	134.67	1551.07	1447.54	24.78	1590.8	1442.56	137.47	1580.36	337.39	1551.01	66.3	-221.58	1701.63	72.24	178.65
11.61	1568.64	77.12	35.64	1545.12	71.02	35.89	1376.74	109.18	27.09	1382.51	106.47	70.35	1719.08	-89.32	54.18	1693.54	-71.9	58.89	1536.42	-87.39	34.36	1533.35	-87.09	89.79	1553.18	64.78	1212.16	0	0	0	1598.63	29.56	1560.56	1601.65	134.21	1551.25	1449.41	23.91	1590.93	1444.35	136.8	1580.51	337	1551.35	66.28	-221.82	1702.79	71.86	178.3
11.62	1569.85	75.18	32.33	1544.74	70.99	35.9	1377.01	108.74	26.96	1382.35	106.84	70.51	1723.89	-88.71	55.05	1698.65	-71.22	59.64	1541.82	-87.62	34	1538.25	-87.33	89.34	1555.26	64.14	1212.3	0	0	0	1600.49	28.63	1560.62	1603.63	133.27	1551.49	1451.26	22.91	1591.07	1446.25	135.85	1580.74	337.12	1550.38	66.58	-222.24	1703	71.9	178.84
11.63	1569.79	74.87	32.47	1544.96	71.22	35.98	1376.89	108.75	26.92	1382.54	106.54	70.41	1729.12	-87.59	55.42	1703.88	-70.62	60.18	1547.05	-88.06	33.74	1543.29	-87.23	88.7	1557.12	63.37	1212.28	0	0	0	1602.56	27.65	1560.66	1604.66	132.6	1551.54	1453.19	22.02	1591.18	1448.34	134.5	1580.91	338.42	1548.72	67.21	-223	1703.36	71.75	178.99
11.64	1570.09	75.48	32.29	1545.11	71.2	35.94	1377.06	108.44	26.67	1382.84	105.91	70.21	1734.21	-86.64	55.62	1709.21	-69.93	60.42	1552.21	-88.22	33.47	1548.16	-87.61	88.36	1558.48	62.63	1212.25	0	0	0	1604.36	26.82	1560.75	1607.04	131.68	1551.61	1455.01	20.9	1591.26	1450.2	133.7	1581.08	337.87	1549.7	66.92	-222.38	1703.39	71.7	178.56
11.65	1570.11	75.16	32.51	1545.28	71.3	36.15	1376.85	108.9	26.81	1382.66	106.4	70.29	1738.89	-85.79	55.37	1714.19	-69.06	60.11	1557.24	-88.51	33.32	1553.01	-87.87	88.01	1560.21	61.97	1212.38	0	0	0	1606.3	25.75	1560.77	1607.94	130.7	1551.82	1456.93	20	1591.32	1452.15	132.76	1581.2	338.46	1549.5	66.99	-223.13	1702.96	71.76	178.78
11.66	1570.02	75.49	32.48	1545.75	71.49	36.13	1376.76	109.04	26.82	1382.63	106.63	70.41	1744.07	-85.05	54.4	1718.65	-68.43	59.25	1562.41	-88.34	33.1	1557.97	-88.02	87.69	1561.89	60.99	1212.35	0	0	0	1608.13	24.8	1560.87	1610.48	129.3	1551.88	1458.86	19.03	1591.38	1454.22	131.65	1581.35	339.83	1549.82	67.19	-223.93	1702.91	71.83	178.87
11.67	1569.65	75.47	32.4	1545.19	71.57	36	1376.74	109.1	26.75	1382.51	107.02	70.55	1748.69	-84.06	53.13	1723.63	-67.78	58.17	1567.1	-88.6	33.13	1562.96	-88.25	87.39	1563.79	60.29	1212.39	0	0	0	1610.25	23.79	1560.89	1612.78	128.4	1551.95	1460.78	17.98	1591.42	1456.13	130.8	1581.48	338.1	1549.72	66.73	-222.56	1702.73	71.94	178.52
11.68	1569.44	75.61	32.28	1544.94	72.06	35.65	1376.55	109.41	26.78	1382.77	106.45	70.25	1753.43	-83.45	52.11	1728.27	-67.47	57.19	1571.54	-88.71	33.03	1567.44	-88.76	87.15	1565.37	59.4	1212.29	0	0	0	1612.07	22.63	1560.93	1614.79	126.84	1552.14	1462.78	17	1591.47	1457.95	130.17	1581.5	337.29	1549.07	67.11	-223.67	1702.82	71.76	178.13
11.69	1569.31	75.72	32.27	1544.91	71.94	35.89	1376.73	109.11	26.59	1382.78	106.45	70.35	1757.56	-83.02	51.79	1732.01	-67.18	56.81	1575.9	-89	32.95	1571.44	-89.42	86.98	1566.67	58.52	1212.31	0	0	0	1614.13	21.53	1560.89	1616.65	126.66	1552.2	1464.85	15.98	1591.47	1460	129.19	1581.62	338.41	1549.73	67.22	-222.59	1702.19	72.07	178.23
[truncated: 849 more rows]
[truncated: 35 more columns]
