# Supplementary material for: The impact of mobile phone use on where we look and how we walk when negotiating floor based obstacles
Source: PLoS One. 2017 Jun 30;12(6):e0179802. doi: 10.1371/journal.pone.0179802 (PMC5493336; doi:10.1371/journal.pone.0179802)
Supplement: S1 File — (ZIP) [file pone.0179802.s001.zip › Gait/PP12/a obs no phone 1.txt]

CODAmotion Analysis Text
Codamotion Analysis Text Save of: BD obs no phone 1.mdf
Time	Markers
Time	1:LTOE.X	1:LTOE.Y	1:LTOE.Z	2:L2nd.X	2:L2nd.Y	2:L2nd.Z	3:LHEE.X	3:LHEE.Y	3:LHEE.Z	4:LANK.X	4:LANK.Y	4:LANK.Z	5:RTOE.X	5:RTOE.Y	5:RTOE.Z	6:R2nd.X	6:R2nd.Y	6:R2nd.Z	7:RHEE.X	7:RHEE.Y	7:RHEE.Z	8:RANK.X	8:RANK.Y	8:RANK.Z	9:STRN.X	9:STRN.Y	9:STRN.Z	10:Marker 10.X	10:Marker 10.Y	10:Marker 10.Z	11:FRHD.X	11:FRHD.Y	11:FRHD.Z	12:FLHD.X	12:FLHD.Y	12:FLHD.Z	13:BRHD.X	13:BRHD.Y	13:BRHD.Z	14:BLHD.X	14:BLHD.Y	14:BLHD.Z	15:BLSTEP.X	15:BLSTEP.Y	15:BLSTEP.Z	16:FLSTEP.X	16:FLSTEP.Y	16:FLSTEP.Z	17:BRSTEP.X
(s)	(mm)	(mm)	(mm)	(mm)	(mm)	(mm)	(mm)	(mm)	(mm)	(mm)	(mm)	(mm)	(mm)	(mm)	(mm)	(mm)	(mm)	(mm)	(mm)	(mm)	(mm)	(mm)	(mm)	(mm)	(mm)	(mm)	(mm)	(mm)	(mm)	(mm)	(mm)	(mm)	(mm)	(mm)	(mm)	(mm)	(mm)	(mm)	(mm)	(mm)	(mm)	(mm)	(mm)	(mm)	(mm)	(mm)	(mm)	(mm)	(mm)
0	-4127.32	374.86	12.61	-4138.67	358.88	10.42	-1454.61	131.27	111.33	-2052.22	202.83	218.45	-3660.2	125.91	16.04	-3684.58	139.6	34.66	-3558.73	307.05	-5.43	-3516.33	305.43	21.61	-2912.31	152.12	1161.2	0	0	0	-3442.18	322.72	1293.34	-2672.63	177.8	1565.32	-3235.95	202.29	1206.69	-1266.44	162.54	1562.48	212.81	-262.48	58.1	653.45	-256.83	54.96	203.34
0.01	-4127.32	374.86	12.61	-4138.67	358.88	10.42	-1454.61	131.27	111.33	-2052.22	202.83	218.45	-3660.2	125.91	16.04	-3684.58	139.6	34.66	-3558.73	307.05	-5.43	-3516.33	305.43	21.61	-2912.31	152.12	1161.2	0	0	0	-3442.18	322.72	1293.34	-2672.63	177.8	1565.32	-3235.95	202.29	1206.69	-1266.44	162.54	1562.48	212.81	-262.48	58.1	653.45	-256.83	54.96	203.34
0.02	-4127.32	374.86	12.61	-4138.67	358.88	10.42	-1454.61	131.27	111.33	-2052.22	202.83	218.45	-3660.2	125.91	16.04	-3684.58	139.6	34.66	-3558.73	307.05	-5.43	-3516.33	305.43	21.61	-2912.31	152.12	1161.2	0	0	0	-3442.18	322.72	1293.34	-2672.63	177.8	1565.32	-3235.95	202.29	1206.69	-1266.44	162.54	1562.48	212.81	-262.48	58.1	653.45	-256.83	54.96	203.42
0.03	-4127.32	374.86	12.61	-4138.67	358.88	10.42	-1454.61	131.27	111.33	-2052.22	202.83	218.45	-3660.2	125.91	16.04	-3684.58	139.6	34.66	-3559.09	307.09	-5.42	-3516.74	305.47	21.62	-2912.31	152.12	1161.2	0	0	0	-3442.85	322.79	1293.61	-2672.63	177.8	1565.32	-3236.73	202.34	1207	-1266.44	162.54	1562.48	212.88	-262.56	58.12	653.68	-256.92	54.98	284.41
0.04	-4127.32	374.86	12.61	-4138.67	358.88	10.42	-1454.61	131.27	111.33	-2052.22	202.83	218.45	-3660.2	125.91	16.04	-3684.58	139.6	34.66	-3921.13	343.79	3.32	-3925.49	349.72	35.57	-2912.31	152.12	1161.2	0	0	0	-4115.35	392.67	1560.65	-2672.63	177.8	1565.32	-4018.76	254.08	1519.07	-1266.44	162.54	1562.48	281.52	-345.98	76.94	880.48	-346.4	74.36	286.8
0.05	-4127.32	374.86	12.61	-4138.67	358.88	10.42	-1454.61	131.27	111.33	-2052.22	202.83	218.45	-3660.2	125.91	16.04	-3684.58	139.6	34.66	-3902.07	343.87	6.72	-3880.36	349.11	42.85	-2912.31	152.12	1161.2	0	0	0	-4101.35	393.33	1560.1	-2672.63	177.8	1565.32	-4006.7	252.69	1518.78	-1266.44	162.54	1562.48	281.85	-346.21	77	880.69	-346.43	74.42	286.33
0.06	-4127.32	374.86	12.61	-4138.67	358.88	10.42	-1454.61	131.27	111.33	-2052.22	202.83	218.45	-3660.2	125.91	16.04	-3684.58	139.6	34.66	-3931.11	344.51	0.88	-3892.66	349.42	39.64	-2912.31	152.12	1161.2	0	0	0	-4088.09	393	1558.89	-2672.63	177.8	1565.32	-4005.46	251.64	1518.67	-1266.44	162.54	1562.48	282.15	-346.28	77.13	880.9	-346.2	74.63	286.47
0.07	-4127.32	374.86	12.61	-4138.67	358.88	10.42	-1454.61	131.27	111.33	-2052.22	202.83	218.45	-3660.2	125.91	16.04	-3684.58	139.6	34.66	-3931.91	344.43	1.38	-3886.4	350.03	41.76	-2912.31	152.12	1161.2	0	0	0	-4091.68	393.69	1558.47	-2672.63	177.8	1565.32	-4007.34	251.08	1518.47	-1266.44	162.54	1562.48	282.13	-346.01	77.12	880.99	-346.38	74.51	286.31
0.08	-4127.32	374.86	12.61	-4138.67	358.88	10.42	-1454.61	131.27	111.33	-2052.22	202.83	218.45	-3660.2	125.91	16.04	-3684.58	139.6	34.66	-3889.98	342.78	8.01	-3886.66	350.81	41.72	-2912.31	152.12	1161.2	0	0	0	-4084.49	394.31	1558.56	-2672.63	177.8	1565.32	-4000.01	249.62	1518.04	-1266.44	162.54	1562.48	282.38	-346.04	77.09	880.69	-346.5	74.42	286.57
0.09	-4127.32	374.86	12.61	-4138.67	358.88	10.42	-1454.61	131.27	111.33	-2052.22	202.83	218.45	-3660.2	125.91	16.04	-3684.58	139.6	34.66	-3893.55	343.79	7	-3889.41	349.92	39.91	-2912.31	152.12	1161.2	0	0	0	-4103.72	395.81	1559.24	-2672.63	177.8	1565.32	-4009.26	248.52	1518.51	-1266.44	162.54	1562.48	282.46	-346.08	77.11	881.09	-346.23	74.68	286.27
0.1	-4127.32	374.86	12.61	-4138.67	358.88	10.42	-1454.61	131.27	111.33	-2052.22	202.83	218.45	-3660.2	125.91	16.04	-3684.58	139.6	34.66	-3944.5	343.82	-0.85	-3869.65	350.19	44.32	-2912.31	152.12	1161.2	0	0	0	-4104.03	395.6	1559.52	-2672.63	177.8	1565.32	-4007.32	247.71	1518.32	-1266.44	162.54	1562.48	282.04	-345.81	77.06	880.78	-346.29	74.51	285.6
0.11	-4127.32	374.86	12.61	-4138.67	358.88	10.42	-1454.61	131.27	111.33	-2052.22	202.83	218.45	-3660.2	125.91	16.04	-3684.58	139.6	34.66	-3908.22	343.95	4.54	-3909.49	350.56	38.24	-2912.31	152.12	1161.2	0	0	0	-4078.72	395.93	1558.61	-2672.63	177.8	1565.32	-4008.13	246.69	1518.41	-1266.44	162.54	1562.48	282.03	-346.1	77.03	880.65	-346.42	74.44	286.06
0.12	-4127.32	374.86	12.61	-4138.67	358.88	10.42	-1454.61	131.27	111.33	-2052.22	202.83	218.45	-3660.2	125.91	16.04	-3684.58	139.6	34.66	-3903.08	342.69	5.29	-3873.76	348.49	44.61	-2912.31	152.12	1161.2	0	0	0	-4082.65	395.8	1557.99	-2672.63	177.8	1565.32	-4010.48	245.46	1518.03	-1266.44	162.54	1562.48	282.64	-345.97	77.15	880.88	-346.38	74.56	286.16
0.13	-4127.32	374.86	12.61	-4138.67	358.88	10.42	-1454.61	131.27	111.33	-2052.22	202.83	218.45	-3660.2	125.91	16.04	-3684.58	139.6	34.66	-3910.54	345.85	4.38	-3888.12	349.39	42.08	-2912.31	152.12	1161.2	0	0	0	-4100.91	396.62	1558.24	-2672.63	177.8	1565.32	-4032.51	244.3	1518.26	-1266.44	162.54	1562.48	281.83	-345.74	77.02	880.73	-346.4	74.54	286.37
0.14	-4127.32	374.86	12.61	-4138.67	358.88	10.42	-1454.61	131.27	111.33	-2052.22	202.83	218.45	-3660.2	125.91	16.04	-3684.58	139.6	34.66	-3924.23	345.61	2.78	-3889.47	350.3	41.59	-2912.31	152.12	1161.2	0	0	0	-4087.91	395.66	1558.63	-2672.63	177.8	1565.32	-4041.2	243.73	1518.7	-1266.44	162.54	1562.48	281.48	-346.14	76.93	881.08	-346.57	74.48	285.94
0.15	-4127.32	374.86	12.61	-4138.67	358.88	10.42	-1454.61	131.27	111.33	-2052.22	202.83	218.45	-3660.2	125.91	16.04	-3684.58	139.6	34.66	-3920.83	344.6	2.41	-3886.59	349.77	41.04	-2912.31	152.12	1161.2	0	0	0	-4079.66	396.22	1558.11	-2672.63	177.8	1565.32	-4026.88	242.96	1518.47	-1266.44	162.54	1562.48	281.58	-346.22	76.91	880.83	-346.52	74.38	286.1
0.16	-4127.32	374.86	12.61	-4138.67	358.88	10.42	-1454.61	131.27	111.33	-2052.22	202.83	218.45	-3660.2	125.91	16.04	-3684.58	139.6	34.66	-3939.72	344.87	-0.38	-3915.18	352.19	37.58	-2912.31	152.12	1161.2	0	0	0	-4087.91	396.16	1557.89	-2672.63	177.8	1565.32	-4017.21	241.62	1518.55	-1266.44	162.54	1562.48	281.62	-346	76.89	880.91	-346.36	74.51	287.16
0.17	-4127.32	374.86	12.61	-4138.67	358.88	10.42	-1454.61	131.27	111.33	-2052.22	202.83	218.45	-3660.2	125.91	16.04	-3684.58	139.6	34.66	-3880.06	344.81	8.77	-3911.67	350.52	39.23	-2912.31	152.12	1161.2	0	0	0	-4080.95	395.43	1557.63	-2672.63	177.8	1565.32	-4048.97	240.22	1519.13	-1266.44	162.54	1562.48	282.41	-346.18	77.19	881	-346.28	74.48	286.82
0.18	-4127.32	374.86	12.61	-4138.67	358.88	10.42	-1454.61	131.27	111.33	-2052.22	202.83	218.45	-3660.2	125.91	16.04	-3684.58	139.6	34.66	-3913.62	345.1	4.01	-3878.84	349.91	43.48	-2912.31	152.12	1161.2	0	0	0	-4056.31	394.85	1556.85	-2672.63	177.8	1565.32	-4043.06	239.28	1518.88	-1266.44	162.54	1562.48	281.73	-346.15	76.97	881.09	-346.4	74.5	286.85
0.19	-4127.32	374.86	12.61	-4138.67	358.88	10.42	-1454.61	131.27	111.33	-2052.22	202.83	218.45	-3660.2	125.91	16.04	-3684.58	139.6	34.66	-3897.2	343.48	5.88	-3868.54	350.62	44.18	-2912.31	152.12	1161.2	0	0	0	-4068.62	394.42	1557.19	-2672.63	177.8	1565.32	-4045.35	238.03	1518.83	-1266.44	162.54	1562.48	281.89	-346.09	76.94	880.79	-346.45	74.47	286.01
0.2	-4127.32	374.86	12.61	-4138.67	358.88	10.42	-1454.61	131.27	111.33	-2052.22	202.83	218.45	-3660.2	125.91	16.04	-3684.58	139.6	34.66	-3922.08	345.2	3.28	-3895.73	351.4	40.68	-2912.31	152.12	1161.2	0	0	0	-4065.5	393.23	1557.17	-2672.63	177.8	1565.32	-4035.47	237.43	1518.68	-1266.44	162.54	1562.48	281.59	-346	76.86	881.09	-346.36	74.56	285.82
0.21	-4127.32	374.86	12.61	-4138.67	358.88	10.42	-1454.61	131.27	111.33	-2052.22	202.83	218.45	-3660.2	125.91	16.04	-3684.58	139.6	34.66	-3923.81	345.98	0.5	-3914.01	351.79	38.7	-2912.31	152.12	1161.2	0	0	0	-4082.41	393.95	1558	-2672.63	177.8	1565.32	-4035.36	235.46	1518.21	-1266.44	162.54	1562.48	282.09	-345.72	77.03	880.72	-346.32	74.46	285.92
0.22	-4127.32	374.86	12.61	-4138.67	358.88	10.42	-1454.61	131.27	111.33	-2052.22	202.83	218.45	-3660.2	125.91	16.04	-3684.58	139.6	34.66	-3889.6	345.47	6.16	-3895.49	351.29	40.52	-2912.31	152.12	1161.2	0	0	0	-4068.8	392.68	1557.18	-2672.63	177.8	1565.32	-4053.66	234.25	1517.95	-1266.44	162.54	1562.48	282.07	-345.97	77.13	880.61	-346.45	74.52	285.79
0.23	-4127.32	374.86	12.61	-4138.67	358.88	10.42	-1454.61	131.27	111.33	-2052.22	202.83	218.45	-3660.2	125.91	16.04	-3684.58	139.6	34.66	-3896.91	346.39	6.09	-3910.22	353.64	39.88	-2912.31	152.12	1161.2	0	0	0	-4068.97	390.41	1556.18	-2672.63	177.8	1565.32	-4047.6	234.01	1517.6	-1266.44	162.54	1562.48	281.27	-345.9	76.92	880.71	-346.62	74.45	286.3
0.24	-4127.32	374.86	12.61	-4138.67	358.88	10.42	-1454.61	131.27	111.33	-2052.22	202.83	218.45	-3660.2	125.91	16.04	-3684.58	139.6	34.66	-3918.52	346.49	1.76	-3878.66	352.42	43.54	-2912.31	152.12	1161.2	0	0	0	-4058.6	388.8	1556.18	-2672.63	177.8	1565.32	-4040.76	232.62	1517.49	-1266.44	162.54	1562.48	282.21	-346.03	77.17	880.63	-346.56	74.36	286.75
0.25	-4127.32	374.86	12.61	-4138.67	358.88	10.42	-1454.61	131.27	111.33	-2052.22	202.83	218.45	-3660.2	125.91	16.04	-3684.58	139.6	34.66	-3885.33	345.46	7.89	-3893.53	352.41	41.56	-2912.31	152.12	1161.2	0	0	0	-4069.75	388.9	1556.63	-2672.63	177.8	1565.32	-4042.11	232.54	1517.72	-1266.44	162.54	1562.48	282.56	-346.34	77.16	880.23	-346.53	74.21	286.07
0.26	-4127.32	374.86	12.61	-4138.67	358.88	10.42	-1454.61	131.27	111.33	-2052.22	202.83	218.45	-3660.2	125.91	16.04	-3684.58	139.6	34.66	-3922.87	345.07	1.62	-3899.5	352.67	41.09	-2912.31	152.12	1161.2	0	0	0	-4055.74	387.79	1555.53	-2672.63	177.8	1565.32	-4060.94	232.66	1518.02	-1266.44	162.54	1562.48	282.13	-346.22	77.11	880.62	-346.58	74.42	285.95
0.27	-4127.32	374.86	12.61	-4138.67	358.88	10.42	-1454.61	131.27	111.33	-2052.22	202.83	218.45	-3660.2	125.91	16.04	-3684.58	139.6	34.66	-3905.89	345.14	4.16	-3872.92	351.64	44.32	-2912.31	152.12	1161.2	0	0	0	-4065.78	387.22	1555.11	-2672.63	177.8	1565.32	-4060.39	231.96	1517.34	-1266.44	162.54	1562.48	281.95	-346.25	77.04	880.59	-346.46	74.44	286.58
0.28	-4127.32	374.86	12.61	-4138.67	358.88	10.42	-1454.61	131.27	111.33	-2052.22	202.83	218.45	-3660.2	125.91	16.04	-3684.58	139.6	34.66	-3916.46	346.42	1.75	-3884.88	351.7	41.17	-2912.31	152.12	1161.2	0	0	0	-4064.38	385.7	1554.97	-2672.63	177.8	1565.32	-4068.12	231.51	1517.93	-1266.44	162.54	1562.48	281.88	-346.13	77.06	880.65	-346.35	74.45	286.12
0.29	-4127.32	374.86	12.61	-4138.67	358.88	10.42	-1454.61	131.27	111.33	-2052.22	202.83	218.45	-3660.2	125.91	16.04	-3684.58	139.6	34.66	-3905.48	345.56	4.23	-3882.52	351.99	43.96	-2912.31	152.12	1161.2	0	0	0	-4073.43	384.92	1554.01	-2672.63	177.8	1565.32	-4073.27	230.86	1517.13	-1266.44	162.54	1562.48	281.88	-346.06	77.05	880.61	-346.53	74.34	285.49
0.3	-4127.32	374.86	12.61	-4138.67	358.88	10.42	-1454.61	131.27	111.33	-2052.22	202.83	218.45	-3660.2	125.91	16.04	-3684.58	139.6	34.66	-3898.75	346.01	5.2	-3865.95	352.3	45.49	-2912.31	152.12	1161.2	0	0	0	-4066.35	383.76	1554.25	-2672.63	177.8	1565.32	-4068.54	230.31	1516.77	-1266.44	162.54	1562.48	282.28	-345.95	77.11	880.6	-346.4	74.35	286.58
0.31	-4127.32	374.86	12.61	-4138.67	358.88	10.42	-1454.61	131.27	111.33	-2052.22	202.83	218.45	-3660.2	125.91	16.04	-3684.58	139.6	34.66	-3904.82	345.63	3.79	-3899.79	352.7	41.22	-2912.31	152.12	1161.2	0	0	0	-4071.06	381.94	1552.84	-2672.63	177.8	1565.32	-4079.36	229.33	1517.07	-1266.44	162.54	1562.48	281.93	-346.05	77	880.8	-346.21	74.35	286.89
0.32	-4127.32	374.86	12.61	-4138.67	358.88	10.42	-1454.61	131.27	111.33	-2052.22	202.83	218.45	-3660.2	125.91	16.04	-3684.58	139.6	34.66	-3898.69	343.64	4.95	-3917.25	352.27	37.87	-2912.31	152.12	1161.2	0	0	0	-4067.87	380.61	1552.2	-2672.63	177.8	1565.32	-4077.51	229.42	1516.15	-1266.44	162.54	1562.48	280.97	-345.97	76.85	881	-346.14	74.49	286.72
0.33	-4127.32	374.86	12.61	-4138.67	358.88	10.42	-1454.61	131.27	111.33	-2052.22	202.83	218.45	-3660.2	125.91	16.04	-3684.58	139.6	34.66	-3932.07	347.5	-0.71	-3893.98	351.51	41.18	-2912.31	152.12	1161.2	0	0	0	-4062.19	379.15	1551.97	-2672.63	177.8	1565.32	-4087.98	228.74	1516.88	-1266.44	162.54	1562.48	281.62	-346.26	76.83	880.81	-346.13	74.62	285.91
0.34	-4127.32	374.86	12.61	-4138.67	358.88	10.42	-1454.61	131.27	111.33	-2052.22	202.83	218.45	-3660.2	125.91	16.04	-3684.58	139.6	34.66	-3923.29	345.66	0.84	-3891.79	351.42	41.59	-2912.31	152.12	1161.2	0	0	0	-4078.15	377.92	1551.12	-2672.63	177.8	1565.32	-4097.31	228.58	1516.81	-1266.44	162.54	1562.48	281.47	-346.45	76.8	881.08	-346.58	74.61	286.5
0.35	-4127.32	374.86	12.61	-4138.67	358.88	10.42	-1454.61	131.27	111.33	-2052.22	202.83	218.45	-3660.2	125.91	16.04	-3684.58	139.6	34.66	-3911.81	344.77	2.75	-3895.62	350.61	42.14	-2912.31	152.12	1161.2	0	0	0	-4077.35	376.1	1550.94	-2672.63	177.8	1565.32	-4121.97	228.03	1516.91	-1266.44	162.54	1562.48	282.46	-345.95	77.16	881.25	-346.51	74.49	286.03
0.36	-4127.32	374.86	12.61	-4138.67	358.88	10.42	-1454.61	131.27	111.33	-2052.22	202.83	218.45	-3660.2	125.91	16.04	-3684.58	139.6	34.66	-3879.22	344.29	8.15	-3877.22	350.84	44.12	-2912.31	152.12	1161.2	0	0	0	-4078.6	374.15	1550.51	-2672.63	177.8	1565.32	-4095.08	226.32	1516.46	-1266.44	162.54	1562.48	281.57	-346.2	76.95	881.13	-346.11	74.58	286.59
0.37	-4127.32	374.86	12.61	-4138.67	358.88	10.42	-1454.61	131.27	111.33	-2052.22	202.83	218.45	-3660.2	125.91	16.04	-3684.58	139.6	34.66	-3883.35	345.45	8.66	-3901.64	351.05	40.37	-2912.31	152.12	1161.2	0	0	0	-4082.83	373.68	1550.31	-2672.63	177.8	1565.32	-4098.2	226.87	1517.05	-1266.44	162.54	1562.48	281.2	-346.35	76.85	880.38	-346.52	74.29	286.75
0.38	-4127.32	374.86	12.61	-4138.67	358.88	10.42	-1454.61	131.27	111.33	-2052.22	202.83	218.45	-3660.2	125.91	16.04	-3684.58	139.6	34.66	-3896.91	344.06	6.44	-3868.67	347.65	46.67	-2912.31	152.12	1161.2	0	0	0	-4090.91	372.11	1549.66	-2672.63	177.8	1565.32	-4085.33	225.79	1517.17	-1266.44	162.54	1562.48	281.62	-346.15	76.98	880.67	-346.64	74.32	286.3
0.39	-4127.32	374.86	12.61	-4138.67	358.88	10.42	-1454.61	131.27	111.33	-2052.22	202.83	218.45	-3660.2	125.91	16.04	-3684.58	139.6	34.66	-3897.2	342.01	5.84	-3908.91	348.14	40.76	-2912.31	152.12	1161.2	0	0	0	-4074.84	369.63	1549.38	-2672.63	177.8	1565.32	-4100.43	224.85	1517.54	-1266.44	162.54	1562.48	282.36	-346.29	77.16	880.9	-346.44	74.47	286.02
0.4	-4127.32	374.86	12.61	-4138.67	358.88	10.42	-1454.61	131.27	111.33	-2052.22	202.83	218.45	-3660.2	125.91	16.04	-3684.58	139.6	34.66	-3915.78	342.54	4.32	-3902.31	347.86	43.52	-2912.31	152.12	1161.2	0	0	0	-4076.87	368.4	1549.41	-2672.63	177.8	1565.32	-4095.11	225.01	1517.32	-1266.44	162.54	1562.48	281.98	-346.09	77.04	880.58	-346.45	74.35	286.74
0.41	-4127.32	374.86	12.61	-4138.67	358.88	10.42	-1454.61	131.27	111.33	-2052.22	202.83	218.45	-3660.2	125.91	16.04	-3684.58	139.6	34.66	-3938.96	342.23	1.71	-3907.67	344.32	42.81	-2912.31	152.12	1161.2	0	0	0	-4074.27	366.49	1548.6	-2672.63	177.8	1565.32	-4099.37	226.33	1517.11	-1266.44	162.54	1562.48	282.5	-345.98	77.15	880.69	-346.42	74.52	286.06
0.42	-4127.32	374.86	12.61	-4138.67	358.88	10.42	-1454.61	131.27	111.33	-2052.22	202.83	218.45	-3660.2	125.91	16.04	-3684.58	139.6	34.66	-3919.24	340.6	3.96	-3924.07	342.59	41.24	-2912.31	152.12	1161.2	0	0	0	-4063.1	364.12	1548.26	-2672.63	177.8	1565.32	-4111.98	224.64	1517.7	-1266.44	162.54	1562.48	282.13	-346.07	77	881.34	-346.19	74.69	286.61
0.43	-4127.32	374.86	12.61	-4138.67	358.88	10.42	-1454.61	131.27	111.33	-2052.22	202.83	218.45	-3660.2	125.91	16.04	-3684.58	139.6	34.66	-3908.45	337.99	7.71	-3929.2	341.17	42.49	-2912.31	152.12	1161.2	0	0	0	-4075.29	362.77	1548.3	-2672.63	177.8	1565.32	-4115.17	224.17	1517.86	-1266.44	162.54	1562.48	282.18	-345.86	77.29	880.54	-346.38	74.39	286.37
0.44	-4127.32	374.86	12.61	-4138.67	358.88	10.42	-1454.61	131.27	111.33	-2052.22	202.83	218.45	-3660.2	125.91	16.04	-3684.58	139.6	34.66	-3898.56	335.5	9.9	-3922.16	337.29	44.13	-2912.31	152.12	1161.2	0	0	0	-4077.15	361.57	1548.96	-2672.63	177.8	1565.32	-4118.28	223.71	1518.02	-1266.44	162.54	1562.48	282.14	-345.92	77.17	880.82	-346.24	74.56	286.55
0.45	-4127.32	374.86	12.61	-4138.67	358.88	10.42	-1454.61	131.27	111.33	-2052.22	202.83	218.45	-3660.2	125.91	16.04	-3684.58	139.6	34.66	-3930.92	334.04	6.37	-3904.61	334.53	48.02	-2912.31	152.12	1161.2	0	0	0	-4071.67	359.51	1548.21	-2672.63	177.8	1565.32	-4121.32	223.26	1518.18	-1266.44	162.54	1562.48	283.15	-345.84	77.25	880.82	-346.58	74.43	286.17
0.46	-4127.32	374.86	12.61	-4138.67	358.88	10.42	-1454.61	131.27	111.33	-2052.22	202.83	218.45	-3660.2	125.91	16.04	-3684.58	139.6	34.66	-3903.18	331.09	9.96	-3904.33	333.21	48.36	-2912.31	152.12	1161.2	0	0	0	-4086.37	357.92	1548.52	-2672.63	177.8	1565.32	-4124.27	222.82	1518.36	-1266.44	162.54	1562.48	282.23	-345.76	77.06	880.31	-346.5	74.34	285.88
0.47	-4127.32	374.86	12.61	-4138.67	358.88	10.42	-1454.61	131.27	111.33	-2052.22	202.83	218.45	-3660.2	125.91	16.04	-3684.58	139.6	34.66	-3921.24	328.63	8.23	-3897.43	328.32	49.72	-2912.31	152.12	1161.2	0	0	0	-4079.97	355.33	1549.25	-2672.63	177.8	1565.32	-4127.14	222.38	1518.53	-1266.44	162.54	1562.48	282.04	-346.12	76.92	880.77	-346.37	74.52	285.94
0.48	-4127.32	374.86	12.61	-4138.67	358.88	10.42	-1454.61	131.27	111.33	-2052.22	202.83	218.45	-3660.2	125.91	16.04	-3684.58	139.6	34.66	-3918.92	324.25	8.5	-3922.97	326.34	48.44	-2912.31	152.12	1161.2	0	0	0	-4089.7	353.41	1548.59	-2672.63	177.8	1565.32	-4129.94	221.95	1518.72	-1266.44	162.54	1562.48	281.64	-346.28	76.86	880.83	-346.55	74.48	285.57
0.49	-4127.32	374.86	12.61	-4138.67	358.88	10.42	-1454.61	131.27	111.33	-2052.22	202.83	218.45	-3660.2	125.91	16.04	-3684.58	139.6	34.66	-3936.8	320.41	6.84	-3940.07	321.12	45.33	-2912.31	152.12	1161.2	0	0	0	-4090.49	352.9	1548.99	-2672.63	177.8	1565.32	-4132.66	221.52	1518.9	-1266.44	162.54	1562.48	281.43	-346.03	76.77	880.43	-346.49	74.35	285.34
0.5	-4127.32	374.86	12.61	-4138.67	358.88	10.42	-1454.61	131.27	111.33	-2052.22	202.83	218.45	-3660.2	125.91	16.04	-3684.58	139.6	34.66	-3904.03	317.75	12.89	-3925.29	317.41	49.09	-2912.31	152.12	1161.2	0	0	0	-4089.96	350.24	1548.82	-2672.63	177.8	1565.32	-4135.3	221.11	1519.1	-1266.44	162.54	1562.48	282.15	-346.16	77.07	881.1	-346.13	74.66	285.84
0.51	-4127.32	374.86	12.61	-4138.67	358.88	10.42	-1454.61	131.27	111.33	-2052.22	202.83	218.45	-3660.2	125.91	16.04	-3684.58	139.6	34.66	-3908.37	312.65	12.57	-3922.15	313.69	51.81	-2912.31	152.12	1161.2	0	0	0	-4091.94	348.58	1549.17	-2672.63	177.8	1565.32	-4137.86	220.69	1519.3	-1266.44	162.54	1562.48	282.51	-345.69	77.17	880.32	-346.47	74.22	286.72
0.52	-4127.32	374.86	12.61	-4138.67	358.88	10.42	-1454.61	131.27	111.33	-2052.22	202.83	218.45	-3660.2	125.91	16.04	-3684.58	139.6	34.66	-3928.96	306.78	10.53	-3963.75	308.42	45.69	-2912.31	152.12	1161.2	0	0	0	-4095.87	346.61	1549.1	-2672.63	177.8	1565.32	-4140.34	220.29	1519.5	-1266.44	162.54	1562.48	281.92	-345.85	77.06	880.55	-346.56	74.27	286.53
0.53	-4127.32	374.86	12.61	-4138.67	358.88	10.42	-1454.61	131.27	111.33	-2052.22	202.83	218.45	-3660.2	125.91	16.04	-3684.58	139.6	34.66	-3943.43	304	9.41	-3939.58	304.48	50.49	-2912.31	152.12	1161.2	0	0	0	-4099.66	344.71	1549.29	-2672.63	177.8	1565.32	-4142.75	219.89	1519.71	-1266.44	162.54	1562.48	281.56	-346.02	77	880.78	-346.23	74.44	285.93
0.54	-4127.32	374.86	12.61	-4138.67	358.88	10.42	-1454.61	131.27	111.33	-2052.22	202.83	218.45	-3660.2	125.91	16.04	-3684.58	139.6	34.66	-3941.05	299.95	10.1	-3949.89	301.52	49.83	-2912.31	152.12	1161.2	0	0	0	-4100.51	342.53	1549.48	-2672.63	177.8	1565.32	-4145.08	219.5	1519.93	-1266.44	162.54	1562.48	282.01	-345.91	77.07	880.62	-346.17	74.49	285.71
0.55	-4127.32	374.86	12.61	-4138.67	358.88	10.42	-1454.61	131.27	111.33	-2052.22	202.83	218.45	-3660.2	125.91	16.04	-3684.58	139.6	34.66	-3938.92	298.46	11.08	-3950.79	298.25	49.26	-2912.31	152.12	1161.2	0	0	0	-4094.11	340.02	1549.72	-2672.63	177.8	1565.32	-4147.34	219.12	1520.15	-1266.44	162.54	1562.48	282.16	-346.29	76.91	880.92	-346.3	74.55	285.89
0.56	-4127.32	374.86	12.61	-4138.67	358.88	10.42	-1454.61	131.27	111.33	-2052.22	202.83	218.45	-3660.2	125.91	16.04	-3684.58	139.6	34.66	-3957.76	295.3	8.9	-3948.36	294.29	50.69	-2912.31	152.12	1161.2	0	0	0	-4102.36	338.18	1549.92	-2672.63	177.8	1565.32	-4149.51	218.74	1520.38	-1266.44	162.54	1562.48	281.49	-346.35	76.87	881.1	-346.08	74.63	286.43
0.57	-4127.32	374.86	12.61	-4138.67	358.88	10.42	-1454.61	131.27	111.33	-2052.22	202.83	218.45	-3660.2	125.91	16.04	-3684.58	139.6	34.66	-3931.32	292.67	13.08	-3965.18	292.62	49.79	-2912.31	152.12	1161.2	0	0	0	-4103.78	337.75	1549.93	-2672.63	177.8	1565.32	-4151.61	218.37	1520.61	-1266.44	162.54	1562.48	282.01	-346.13	77.05	880.91	-346.21	74.56	286.3
0.58	-4127.32	374.86	12.61	-4138.67	358.88	10.42	-1454.61	131.27	111.33	-2052.22	202.83	218.45	-3660.2	125.91	16.04	-3684.58	139.6	34.66	-3982.74	291.17	5.79	-3945.18	289.91	52.87	-2912.31	152.12	1161.2	0	0	0	-4098.25	334.82	1550.19	-2672.63	177.8	1565.32	-4153.64	218.01	1520.84	-1266.44	162.54	1562.48	282.02	-345.95	77.1	880.76	-346.3	74.52	285.85
0.59	-4127.32	374.86	12.61	-4138.67	358.88	10.42	-1454.61	131.27	111.33	-2052.22	202.83	218.45	-3660.2	125.91	16.04	-3684.58	139.6	34.66	-3968.55	288.61	8.63	-3979.46	289.2	48.64	-2912.31	152.12	1161.2	0	0	0	-4101.83	334.25	1550.57	-2672.63	177.8	1565.32	-4155.58	217.65	1521.08	-1266.44	162.54	1562.48	283.03	-345.84	77.33	880.33	-346.34	74.4	285.7
0.6	-4127.32	374.86	12.61	-4138.67	358.88	10.42	-1454.61	131.27	111.33	-2052.22	202.83	218.45	-3660.2	125.91	16.04	-3684.58	139.6	34.66	-4007.85	289.29	3.42	-3988.46	287.18	48.23	-2912.31	152.12	1161.2	0	0	0	-4103.95	333.1	1550.69	-2672.63	177.8	1565.32	-4157.45	217.3	1521.33	-1266.44	162.54	1562.48	282.21	-346.06	77.18	880.79	-346.3	74.43	286.32
0.61	-4127.32	374.86	12.61	-4138.67	358.88	10.42	-1454.61	131.27	111.33	-2052.22	202.83	218.45	-3660.2	125.91	16.04	-3684.58	139.6	34.66	-3976.27	287.31	7.92	-3952.93	283.86	53.58	-2912.31	152.12	1161.2	0	0	0	-4105.72	330.81	1551.73	-2672.63	177.8	1565.32	-4159.25	216.96	1521.58	-1266.44	162.54	1562.48	282.34	-346.11	77.21	880.48	-346.4	74.39	286.61
0.62	-4127.32	374.86	12.61	-4138.67	358.88	10.42	-1454.61	131.27	111.33	-2052.22	202.83	218.45	-3660.2	125.91	16.04	-3684.58	139.6	34.66	-3984.77	286.19	5.61	-3985.6	282.74	49.67	-2912.31	152.12	1161.2	0	0	0	-4101.14	330.04	1552.62	-2672.63	177.8	1565.32	-4160.97	216.62	1521.84	-1266.44	162.54	1562.48	282.41	-345.88	77.21	880.48	-346.66	74.35	286.32
0.63	-4127.32	374.86	12.61	-4138.67	358.88	10.42	-1454.61	131.27	111.33	-2052.22	202.83	218.45	-3660.2	125.91	16.04	-3684.58	139.6	34.66	-3994.75	284.14	4.95	-3994.41	281.8	48.32	-2912.31	152.12	1161.2	0	0	0	-4095.28	328.39	1552.5	-2672.63	177.8	1565.32	-4162.62	216.29	1522.1	-1266.44	162.54	1562.48	282.35	-346.13	77.06	880.27	-346.34	74.31	286.53
0.64	-4127.32	374.86	12.61	-4138.67	358.88	10.42	-1454.61	131.27	111.33	-2052.22	202.83	218.45	-3660.2	125.91	16.04	-3684.58	139.6	34.66	-3991.77	284.1	5.38	-3972.92	279.65	52.05	-2912.31	152.12	1161.2	0	0	0	-4093.78	326.63	1552.61	-2672.63	177.8	1565.32	-4164.19	215.96	1522.37	-1266.44	162.54	1562.48	281.36	-346.29	76.76	880.63	-346.23	74.43	286.13
0.65	-4127.32	374.86	12.61	-4138.67	358.88	10.42	-1454.61	131.27	111.33	-2052.22	202.83	218.45	-3660.2	125.91	16.04	-3684.58	139.6	34.66	-3995.66	281.77	4.97	-3983.64	278.97	51.05	-2912.31	152.12	1161.2	0	0	0	-4110.74	326.38	1553.37	-2672.63	177.8	1565.32	-4165.68	215.64	1522.64	-1266.44	162.54	1562.48	281	-346.35	76.71	880.66	-346.38	74.47	285.8
0.66	-4127.32	374.86	12.61	-4138.67	358.88	10.42	-1454.61	131.27	111.33	-2052.22	202.83	218.45	-3660.2	125.91	16.04	-3684.58	139.6	34.66	-3993.81	281.13	5.9	-4003.91	276.87	49.29	-2912.31	152.12	1161.2	0	0	0	-4110.59	324.3	1554.13	-2672.63	177.8	1565.32	-4167.1	215.33	1522.91	-1266.44	162.54	1562.48	281.91	-346.18	76.9	880.9	-346.17	74.56	286.14
0.67	-4127.32	374.86	12.61	-4138.67	358.88	10.42	-1454.61	131.27	111.33	-2052.22	202.83	218.45	-3660.2	125.91	16.04	-3684.58	139.6	34.66	-3993.58	278.64	6.07	-3975.64	274.03	53.99	-2912.31	152.12	1161.2	0	0	0	-4108.35	323.47	1554.27	-2672.63	177.8	1565.32	-4168.45	215.02	1523.19	-1266.44	162.54	1562.48	282.16	-346	77.05	880.7	-346.4	74.53	286.45
0.68	-4127.32	374.86	12.61	-4138.67	358.88	10.42	-1454.61	131.27	111.33	-2052.22	202.83	218.45	-3660.2	125.91	16.04	-3684.58	139.6	34.66	-3999.63	276.53	5.74	-3996.7	271.7	51.36	-2912.31	152.12	1161.2	0	0	0	-4105.02	322.17	1554.62	-2672.63	177.8	1565.32	-4169.72	214.72	1523.48	-1266.44	162.54	1562.48	282.05	-346.01	77.15	880.77	-346.46	74.44	285.93
0.69	-4127.32	374.86	12.61	-4138.67	358.88	10.42	-1454.61	131.27	111.33	-2052.22	202.83	218.45	-3660.2	125.91	16.04	-3684.58	139.6	34.66	-4013.33	274.76	4.53	-3993.6	269.77	52.33	-2912.31	152.12	1161.2	0	0	0	-4106.58	320.66	1554.4	-2672.63	177.8	1565.32	-4170.92	214.43	1523.77	-1266.44	162.54	1562.48	282.71	-345.9	77.25	880.42	-346.55	74.35	285.69
0.7	-4127.32	374.86	12.61	-4138.67	358.88	10.42	-1454.61	131.27	111.33	-2052.22	202.83	218.45	-3660.2	125.91	16.04	-3684.58	139.6	34.66	-3972.64	270.74	10.44	-3993.03	267.53	52.67	-2912.31	152.12	1161.2	0	0	0	-4106.02	319.8	1554.8	-2672.63	177.8	1565.32	-4172.05	214.14	1524.06	-1266.44	162.54	1562.48	282.84	-345.96	77.28	880.18	-346.5	74.32	286.05
0.71	-4127.32	374.86	12.61	-4138.67	358.88	10.42	-1454.61	131.27	111.33	-2052.22	202.83	218.45	-3660.2	125.91	16.04	-3684.58	139.6	34.66	-3993.48	269.3	8.49	-3988.68	263.62	54.08	-2912.31	152.12	1161.2	0	0	0	-4095.04	317.92	1554.78	-2672.63	177.8	1565.32	-4173.1	213.86	1524.36	-1266.44	162.54	1562.48	282.52	-345.94	77.17	880.29	-346.62	74.3	286.37
0.72	-4127.32	374.86	12.61	-4138.67	358.88	10.42	-1454.61	131.27	111.33	-2052.22	202.83	218.45	-3660.2	125.91	16.04	-3684.58	139.6	34.66	-4001.72	265.02	6.63	-4002.49	261.65	51.88	-2912.31	152.12	1161.2	0	0	0	-4103.54	317.4	1555.13	-2672.63	177.8	1565.32	-4174.08	213.58	1524.66	-1266.44	162.54	1562.48	281.88	-345.96	77.03	880.14	-346.41	74.38	286.34
0.73	-4127.32	374.86	12.61	-4138.67	358.88	10.42	-1454.61	131.27	111.33	-2052.22	202.83	218.45	-3660.2	125.91	16.04	-3684.58	139.6	34.66	-3973.95	260.16	10.66	-3992.32	256.81	54.05	-2912.31	152.12	1161.2	0	0	0	-4123.58	316.54	1555.78	-2672.63	177.8	1565.32	-4174.98	213.31	1524.97	-1266.44	162.54	1562.48	281.51	-345.97	76.94	880.32	-346.31	74.45	286.83
0.74	-4127.32	374.86	12.61	-4138.67	358.88	10.42	-1454.61	131.27	111.33	-2052.22	202.83	218.45	-3660.2	125.91	16.04	-3684.58	139.6	34.66	-4003.52	257.01	6.86	-4011.19	253.79	50.28	-2912.31	152.12	1161.2	0	0	0	-4108.01	314.44	1555.1	-2672.63	177.8	1565.32	-4175.82	213.04	1525.28	-1266.44	162.54	1562.48	281.54	-345.98	76.97	880.86	-346.23	74.46	286.24
0.75	-4127.32	374.86	12.61	-4138.67	358.88	10.42	-1454.61	131.27	111.33	-2052.22	202.83	218.45	-3660.2	125.91	16.04	-3684.58	139.6	34.66	-3965.07	253.28	13.17	-4000.78	250.63	53.47	-2912.31	152.12	1161.2	0	0	0	-4109.27	314.11	1555.01	-2672.63	177.8	1565.32	-4176.58	212.78	1525.6	-1266.44	162.54	1562.48	281.86	-346.08	77.08	880.22	-346.2	74.39	286.18
0.76	-4127.32	374.86	12.61	-4138.67	358.88	10.42	-1454.61	131.27	111.33	-2052.22	202.83	218.45	-3660.2	125.91	16.04	-3684.58	139.6	34.66	-3987.42	250.25	8.95	-4001.24	247.65	52.8	-2912.31	152.12	1161.2	0	0	0	-4102.94	311.06	1554.01	-2672.63	177.8	1565.32	-4177.26	212.53	1525.92	-1266.44	162.54	1562.48	282.73	-345.9	77.43	880.38	-346.28	74.38	286.5
0.77	-4127.32	374.86	12.61	-4138.67	358.88	10.42	-1454.61	131.27	111.33	-2052.22	202.83	218.45	-3660.2	125.91	16.04	-3684.58	139.6	34.66	-3977.38	246.78	9.97	-3973.78	243.75	56.96	-2912.31	152.12	1161.2	0	0	0	-4106.79	310.46	1554.34	-2672.63	177.8	1565.32	-4177.88	212.28	1526.25	-1266.44	162.54	1562.48	282.44	-345.89	77.35	880.72	-346.27	74.47	286.2
0.78	-4127.32	374.86	12.61	-4138.67	358.88	10.42	-1454.61	131.27	111.33	-2052.22	202.83	218.45	-3660.2	125.91	16.04	-3684.58	139.6	34.66	-3974.7	243.04	10.33	-3969.96	239.82	56.99	-2912.31	152.12	1161.2	0	0	0	-4123.36	309.19	1554.34	-2672.63	177.8	1565.32	-4178.42	212.03	1526.58	-1266.44	162.54	1562.48	281.57	-346.26	76.96	880.74	-346.1	74.58	285.94
0.79	-4127.32	374.86	12.61	-4138.67	358.88	10.42	-1454.61	131.27	111.33	-2052.22	202.83	218.45	-3660.2	125.91	16.04	-3684.58	139.6	34.66	-3971.91	239.35	10.68	-3984.41	235.06	53.74	-2912.31	152.12	1161.2	0	0	0	-4111.74	306.96	1554.31	-2672.63	177.8	1565.32	-4178.89	211.8	1526.91	-1266.44	162.54	1562.48	282.23	-346.18	77.08	880.78	-346.47	74.56	286.79
0.8	-4127.32	374.86	12.61	-4138.67	358.88	10.42	-1454.61	131.27	111.33	-2052.22	202.83	218.45	-3660.2	125.91	16.04	-3684.58	139.6	34.66	-3968.99	235.69	11.03	-4000.14	231.73	53.52	-2912.31	152.12	1161.2	0	0	0	-4084.48	305.3	1553.93	-2672.63	177.8	1565.32	-4179.29	211.56	1527.25	-1266.44	162.54	1562.48	281.59	-346.19	76.81	880.47	-346.39	74.41	285.93
0.81	-4127.32	374.86	12.61	-4138.67	358.88	10.42	-1454.61	131.27	111.33	-2052.22	202.83	218.45	-3660.2	125.91	16.04	-3684.58	139.6	34.66	-3965.95	232.08	11.37	-3970.24	226.49	56.84	-2912.31	152.12	1161.2	0	0	0	-4103	304.13	1553.96	-2672.63	177.8	1565.32	-4179.62	211.34	1527.59	-1266.44	162.54	1562.48	280.89	-346.19	76.81	880.8	-346.31	74.51	286.31
0.82	-4127.32	374.86	12.61	-4138.67	358.88	10.42	-1454.61	131.27	111.33	-2052.22	202.83	218.45	-3660.2	125.91	16.04	-3684.58	139.6	34.66	-3962.79	228.5	11.71	-3990.2	224.98	54.56	-2912.31	152.12	1161.2	0	0	0	-4092.74	302.95	1553.85	-2672.63	177.8	1565.32	-4179.88	211.11	1527.94	-1266.44	162.54	1562.48	281.54	-346.01	76.96	881.03	-346.21	74.62	286.22
0.83	-4127.32	374.86	12.61	-4138.67	358.88	10.42	-1454.61	131.27	111.33	-2052.22	202.83	218.45	-3660.2	125.91	16.04	-3684.58	139.6	34.66	-3959.51	224.97	12.04	-3990.03	221.05	54.66	-2912.31	152.12	1161.2	0	0	0	-4095.72	300.52	1554.25	-2672.63	177.8	1565.32	-4180.07	210.9	1528.29	-1266.44	162.54	1562.48	282.34	-345.63	77.28	880.4	-346.43	74.24	286.41
0.84	-4127.32	374.86	12.61	-4138.67	358.88	10.42	-1454.61	131.27	111.33	-2052.22	202.83	218.45	-3660.2	125.91	16.04	-3684.58	139.6	34.66	-3956.12	221.48	12.37	-3989.7	217.16	54.76	-2912.31	152.12	1161.2	0	0	0	-4102.59	299.97	1554.71	-2672.63	177.8	1565.32	-4180.18	210.69	1528.64	-1266.44	162.54	1562.48	282.07	-345.97	77.12	880.49	-346.38	74.5	286.69
0.85	-4127.32	374.86	12.61	-4138.67	358.88	10.42	-1454.61	131.27	111.33	-2052.22	202.83	218.45	-3660.2	125.91	16.04	-3684.58	139.6	34.66	-3952.61	218.03	12.69	-3989.22	213.32	54.86	-2912.31	152.12	1161.2	0	0	0	-4109.29	298.22	1554.71	-2672.63	177.8	1565.32	-4180.23	210.48	1529	-1266.44	162.54	1562.48	281.73	-346.08	76.82	880.59	-346.52	74.43	286.45
0.86	-4127.32	374.86	12.61	-4138.67	358.88	10.42	-1454.61	131.27	111.33	-2052.22	202.83	218.45	-3660.2	125.91	16.04	-3684.58	139.6	34.66	-3948.98	214.62	13.01	-3988.57	209.52	54.96	-2912.31	152.12	1161.2	0	0	0	-4105.54	296.44	1553.61	-2672.63	177.8	1565.32	-4180.2	210.28	1529.36	-1266.44	162.54	1562.48	282	-345.91	76.97	880.74	-346.39	74.4	286.49
0.87	-4127.32	374.86	12.61	-4138.67	358.88	10.42	-1454.61	131.27	111.33	-2052.22	202.83	218.45	-3660.2	125.91	16.04	-3684.58	139.6	34.66	-3945.23	211.24	13.32	-3987.77	205.76	55.06	-2912.31	152.12	1161.2	0	0	0	-4087.26	294.72	1553.38	-2672.63	177.8	1565.32	-4180.11	210.08	1529.72	-1266.44	162.54	1562.48	282.06	-346.02	76.99	881.06	-346.27	74.48	285.98
0.88	-4127.32	374.86	12.61	-4138.67	358.88	10.42	-1454.61	131.27	111.33	-2052.22	202.83	218.45	-3660.2	125.91	16.04	-3684.58	139.6	34.66	-3941.38	207.91	13.63	-3986.82	202.05	55.16	-2912.31	152.12	1161.2	0	0	0	-4099.6	293.93	1553.3	-2672.63	177.8	1565.32	-4179.95	209.89	1530.09	-1266.44	162.54	1562.48	282	-345.91	77.01	880.59	-346.25	74.45	286.09
0.89	-4127.32	374.86	12.61	-4138.67	358.88	10.42	-1454.61	131.27	111.33	-2052.22	202.83	218.45	-3660.2	125.91	16.04	-3684.58	139.6	34.66	-3937.41	204.62	13.93	-3985.71	198.37	55.26	-2912.31	152.12	1161.2	0	0	0	-4074.75	292.39	1551.88	-2672.63	177.8	1565.32	-4179.71	209.71	1530.47	-1266.44	162.54	1562.48	282.65	-346.03	77.21	880.76	-346.48	74.44	285.06
0.9	-4127.32	374.86	12.61	-4138.67	358.88	10.42	-1454.61	131.27	111.33	-2052.22	202.83	218.45	-3660.2	125.91	16.04	-3684.58	139.6	34.66	-3933.32	201.36	14.23	-3984.45	194.74	55.36	-2912.31	152.12	1161.2	0	0	0	-4096.8	292.12	1553.22	-2672.63	177.8	1565.32	-4179.41	209.53	1530.84	-1266.44	162.54	1562.48	281.7	-346.13	77.08	880.8	-346.33	74.53	285.66
0.91	-4127.32	374.86	12.61	-4138.67	358.88	10.42	-1454.61	131.27	111.33	-2052.22	202.83	218.45	-3660.2	125.91	16.04	-3684.58	139.6	34.66	-3929.13	198.15	14.52	-3983.04	191.15	55.46	-2912.31	152.12	1161.2	0	0	0	-4081.59	289.63	1552.34	-2672.63	177.8	1565.32	-4179.04	209.35	1531.22	-1266.44	162.54	1562.48	281.1	-346.07	76.92	880.49	-346.43	74.34	285.99
0.92	-4127.32	374.86	12.61	-4138.67	358.88	10.42	-1454.61	131.27	111.33	-2052.22	202.83	218.45	-3660.2	125.91	16.04	-3684.58	139.6	34.66	-3924.82	194.97	14.81	-3981.47	187.6	55.56	-2912.31	152.12	1161.2	0	0	0	-4075.7	288.15	1552.04	-2672.63	177.8	1565.32	-4178.6	209.18	1531.61	-1266.44	162.54	1562.48	281.6	-346.14	77.02	880.87	-346.32	74.52	285.59
0.93	-4127.32	374.86	12.61	-4138.67	358.88	10.42	-1454.61	131.27	111.33	-2052.22	202.83	218.45	-3660.2	125.91	16.04	-3684.58	139.6	34.66	-3920.41	191.83	15.1	-3979.76	184.1	55.65	-2912.31	152.12	1161.2	0	0	0	-4055.74	286.82	1550.94	-2672.63	177.8	1565.32	-4178.09	209.01	1532	-1266.44	162.54	1562.48	281.98	-346.13	77.14	880.96	-346.34	74.59	285.63
0.94	-4127.32	374.86	12.61	-4138.67	358.88	10.42	-1454.61	131.27	111.33	-2052.22	202.83	218.45	-3660.2	125.91	16.04	-3684.58	139.6	34.66	-3915.89	188.73	15.37	-3977.91	180.63	55.75	-2912.31	152.12	1161.2	0	0	0	-4065.01	286.61	1551.49	-2672.63	177.8	1565.32	-4177.51	208.85	1532.39	-1266.44	162.54	1562.48	282.17	-346.03	77.1	880.58	-346.34	74.41	285.63
0.95	-4127.32	374.86	12.61	-4138.67	358.88	10.42	-1454.61	131.27	111.33	-2052.22	202.83	218.45	-3660.2	125.91	16.04	-3684.58	139.6	34.66	-3911.26	185.67	15.65	-3975.9	177.21	55.85	-2912.31	152.12	1161.2	0	0	0	-4053.98	283.92	1550.37	-2672.63	177.8	1565.32	-4176.86	208.7	1532.78	-1266.44	162.54	1562.48	282.18	-345.75	77.14	880.99	-346.34	74.55	285.76
0.96	-4127.32	374.86	12.61	-4138.67	358.88	10.42	-1454.61	131.27	111.33	-2052.22	202.83	218.45	-3660.2	125.91	16.04	-3684.58	139.6	34.66	-3906.52	182.64	15.91	-3973.75	173.82	55.95	-2912.31	152.12	1161.2	0	0	0	-4062.28	282.69	1549.44	-2672.63	177.8	1565.32	-4176.15	208.54	1533.18	-1266.44	162.54	1562.48	281.84	-346.04	77.09	881.27	-346.05	74.72	285.74
0.97	-4127.32	374.86	12.61	-4138.67	358.88	10.42	-1454.61	131.27	111.33	-2052.22	202.83	218.45	-3660.2	125.91	16.04	-3684.58	139.6	34.66	-3901.68	179.66	16.18	-3971.46	170.48	56.05	-2912.31	152.12	1161.2	0	0	0	-4048.45	281.24	1548.53	-2672.63	177.8	1565.32	-4175.36	208.4	1533.58	-1266.44	162.54	1562.48	281.82	-345.96	77.07	880.67	-346.05	74.54	285.89
0.98	-4127.32	374.86	12.61	-4138.67	358.88	10.42	-1454.61	131.27	111.33	-2052.22	202.83	218.45	-3660.2	125.91	16.04	-3684.58	139.6	34.66	-3896.74	176.71	16.44	-3969.02	167.17	56.15	-2912.31	152.12	1161.2	0	0	0	-4048.13	278.97	1548.87	-2672.63	177.8	1565.32	-4174.51	208.25	1533.99	-1266.44	162.54	1562.48	282.63	-345.82	77.3	880.54	-346.59	74.45	286.47
0.99	-4127.32	374.86	12.61	-4138.67	358.88	10.42	-1454.61	131.27	111.33	-2052.22	202.83	218.45	-3660.2	125.91	16.04	-3684.58	139.6	34.66	-3891.69	173.79	16.69	-3966.44	163.91	56.24	-2912.31	152.12	1161.2	0	0	0	-4033.59	277.32	1547.56	-2672.63	177.8	1565.32	-4173.6	208.11	1534.4	-1266.44	162.54	1562.48	281.68	-346.09	76.96	880.74	-346.55	74.47	286.49
1	-4127.32	374.86	12.61	-4138.67	358.88	10.42	-1454.61	131.27	111.33	-2052.22	202.83	218.45	-3660.2	125.91	16.04	-3684.58	139.6	34.66	-3886.53	170.92	16.94	-3963.72	160.69	56.34	-2912.31	152.12	1161.2	0	0	0	-4042.46	274.33	1546.84	-2672.63	177.8	1565.32	-4172.61	207.98	1534.81	-1266.44	162.54	1562.48	281.92	-345.99	77.07	880.75	-346.16	74.42	286.19
1.01	-4127.32	374.86	12.61	-4138.67	358.88	10.42	-1454.61	131.27	111.33	-2052.22	202.83	218.45	-3660.2	125.91	16.04	-3684.58	139.6	34.66	-3881.28	168.08	17.18	-3960.86	157.5	56.44	-2912.31	152.12	1161.2	0	0	0	-4028.77	273.66	1546.73	-2672.63	177.8	1565.32	-4171.56	207.85	1535.22	-1266.44	162.54	1562.48	281.66	-345.95	76.93	881.08	-346.29	74.49	285.26
1.02	-4127.32	374.86	12.61	-4138.67	358.88	10.42	-1454.61	131.27	111.33	-2052.22	202.83	218.45	-3660.2	125.91	16.04	-3684.58	139.6	34.66	-3875.93	165.28	17.42	-3957.87	154.36	56.54	-2912.31	152.12	1161.2	0	0	0	-4026.42	272.37	1545.92	-2672.63	177.8	1565.32	-4170.44	207.72	1535.64	-1266.44	162.54	1562.48	282.03	-345.85	76.99	880.64	-346.25	74.5	285.35
1.03	-4127.32	374.86	12.61	-4138.67	358.88	10.42	-1454.61	131.27	111.33	-2052.22	202.83	218.45	-3660.2	125.91	16.04	-3684.58	139.6	34.66	-3870.47	162.51	17.66	-3954.73	151.25	56.64	-2912.31	152.12	1161.2	0	0	0	-4038.42	270.96	1545.31	-2672.63	177.8	1565.32	-4169.26	207.6	1536.06	-1266.44	162.54	1562.48	282.36	-346.08	77.21	880.49	-346.06	74.46	285.49
1.04	-4127.32	374.86	12.61	-4138.67	358.88	10.42	-1454.61	131.27	111.33	-2052.22	202.83	218.45	-3660.2	125.91	16.04	-3684.58	139.6	34.66	-3864.92	159.78	17.89	-3951.46	148.19	56.73	-2912.31	152.12	1161.2	0	0	0	-4028.79	268.05	1544.78	-2672.63	177.8	1565.32	-4168	207.49	1536.49	-1266.44	162.54	1562.48	281.94	-346.04	77.15	880.61	-346.39	74.39	285.26
1.05	-4127.32	374.86	12.61	-4138.67	358.88	10.42	-1454.61	131.27	111.33	-2052.22	202.83	218.45	-3660.2	125.91	16.04	-3684.58	139.6	34.66	-3859.27	157.08	18.12	-3948.05	145.16	56.83	-2912.31	152.12	1161.2	0	0	0	-4028.65	266.23	1544.05	-2672.63	177.8	1565.32	-4166.69	207.37	1536.92	-1266.44	162.54	1562.48	281.55	-346.04	76.96	880.59	-346.39	74.41	285.36
1.06	-4127.32	374.86	12.61	-4138.67	358.88	10.42	-1454.61	131.27	111.33	-2052.22	202.83	218.45	-3660.2	125.91	16.04	-3684.58	139.6	34.66	-3853.52	154.43	18.34	-3944.51	142.17	56.93	-2912.31	152.12	1161.2	0	0	0	-4010.69	264.06	1543.06	-2672.63	177.8	1565.32	-4165.3	207.26	1537.35	-1266.44	162.54	1562.48	281.85	-346.1	76.98	880.54	-346.45	74.38	285.76
1.07	-4127.32	374.86	12.61	-4138.67	358.88	10.42	-1454.61	131.27	111.33	-2052.22	202.83	218.45	-3660.2	125.91	16.04	-3684.58	139.6	34.66	-3847.68	151.8	18.56	-3940.84	139.22	57.02	-2912.31	152.12	1161.2	0	0	0	-4008.01	262.04	1542.82	-2672.63	177.8	1565.32	-4163.85	207.16	1537.78	-1266.44	162.54	1562.48	282.37	-346.05	77.27	880.4	-346.24	74.38	286.33
1.08	-4127.32	374.86	12.61	-4138.67	358.88	10.42	-1454.61	131.27	111.33	-2052.22	202.83	218.45	-3660.2	125.91	16.04	-3684.58	139.6	34.66	-3841.74	149.22	18.77	-3937.04	136.31	57.12	-2912.31	152.12	1161.2	0	0	0	-4012.57	261.07	1542.23	-2672.63	177.8	1565.32	-4162.34	207.06	1538.22	-1266.44	162.54	1562.48	282.19	-345.9	77.13	880.34	-346.33	74.34	286.68
1.09	-4127.32	374.86	12.61	-4138.67	358.88	10.42	-1454.61	131.27	111.33	-2052.22	202.83	218.45	-3660.2	125.91	16.04	-3684.58	139.6	34.66	-3835.71	146.66	18.98	-3933.11	133.44	57.22	-2912.31	152.12	1161.2	0	0	0	-3989.51	258.8	1540.96	-2672.63	177.8	1565.32	-4160.76	206.96	1538.66	-1266.44	162.54	1562.48	281.32	-346.01	76.96	881.22	-346.2	74.72	286.52
1.1	-4127.32	374.86	12.61	-4138.67	358.88	10.42	-1454.61	131.27	111.33	-2052.22	202.83	218.45	-3660.2	125.91	16.04	-3684.58	139.6	34.66	-3829.59	144.14	19.18	-3929.04	130.6	57.31	-2912.31	152.12	1161.2	0	0	0	-3974.89	255.8	1539.84	-2672.63	177.8	1565.32	-4159.11	206.87	1539.1	-1266.44	162.54	1562.48	281.48	-346.02	77.04	880.52	-346.23	74.51	286.62
1.11	-4127.32	374.86	12.61	-4138.67	358.88	10.42	-1454.61	131.27	111.33	-2052.22	202.83	218.45	-3660.2	125.91	16.04	-3684.58	139.6	34.66	-3823.37	141.66	19.38	-3924.85	127.8	57.41	-2912.31	152.12	1161.2	0	0	0	-3978.21	253.72	1539.4	-2672.63	177.8	1565.32	-4157.41	206.78	1539.54	-1266.44	162.54	1562.48	281.82	-345.87	77.05	880.45	-346.28	74.49	286.9
1.12	-4127.32	374.86	12.61	-4138.67	358.88	10.42	-1454.61	131.27	111.33	-2052.22	202.83	218.45	-3660.2	125.91	16.04	-3684.58	139.6	34.66	-3817.06	139.21	19.58	-3920.53	125.04	57.5	-2912.31	152.12	1161.2	0	0	0	-3971.18	250.37	1539.68	-2672.63	177.8	1565.32	-4155.63	206.69	1539.99	-1266.44	162.54	1562.48	281.94	-346.1	76.9	880.64	-346.41	74.6	286.47
1.13	-4127.32	374.86	12.61	-4138.67	358.88	10.42	-1454.61	131.27	111.33	-2052.22	202.83	218.45	-3660.2	125.91	16.04	-3684.58	139.6	34.66	-3810.67	136.8	19.77	-3916.09	122.32	57.6	-2912.31	152.12	1161.2	0	0	0	-3974.11	248.93	1539.11	-2672.63	177.8	1565.32	-4153.79	206.61	1540.44	-1266.44	162.54	1562.48	281.32	-345.99	76.91	880.85	-346.48	74.48	286.22
1.14	-4127.32	374.86	12.61	-4138.67	358.88	10.42	-1454.61	131.27	111.33	-2052.22	202.83	218.45	-3660.2	125.91	16.04	-3684.58	139.6	34.66	-3804.18	134.42	19.96	-3911.52	119.63	57.69	-2912.31	152.12	1161.2	0	0	0	-3978.76	246.97	1538.19	-2672.63	177.8	1565.32	-4151.89	206.54	1540.9	-1266.44	162.54	1562.48	282	-346.02	77.12	880.8	-346.6	74.28	286.03
1.15	-4127.32	374.86	12.61	-4138.67	358.88	10.42	-1454.61	131.27	111.33	-2052.22	202.83	218.45	-3660.2	125.91	16.04	-3684.58	139.6	34.66	-3797.6	132.07	20.14	-3906.83	116.98	57.79	-2912.31	152.12	1161.2	0	0	0	-3958	243.98	1536.62	-2672.63	177.8	1565.32	-4149.92	206.46	1541.35	-1266.44	162.54	1562.48	282.17	-346.03	77.07	881.19	-346.25	74.61	286.03
1.16	-4127.32	374.86	12.61	-4138.67	358.88	10.42	-1454.61	131.27	111.33	-2052.22	202.83	218.45	-3660.2	125.91	16.04	-3684.58	139.6	34.66	-3790.94	129.76	20.32	-3902.02	114.36	57.88	-2912.31	152.12	1161.2	0	0	0	-3946.65	241.08	1536.13	-2672.63	177.8	1565.32	-4147.89	206.39	1541.81	-1266.44	162.54	1562.48	282.13	-346.01	77.11	880.88	-346.36	74.55	285.91
1.17	-4127.32	374.86	12.61	-4138.67	358.88	10.42	-1454.61	131.27	111.33	-2052.22	202.83	218.45	-3660.2	125.91	16.04	-3684.58	139.6	34.66	-3784.19	127.48	20.49	-3897.08	111.78	57.98	-2912.31	152.12	1161.2	0	0	0	-3945.3	238.65	1535.16	-2672.63	177.8	1565.32	-4145.8	206.32	1542.27	-1266.44	162.54	1562.48	282.91	-345.97	77.33	879.99	-346.57	74.23	286.17
1.18	-4127.32	374.86	12.61	-4138.67	358.88	10.42	-1454.61	131.27	111.33	-2052.22	202.83	218.45	-3660.2	125.91	16.04	-3684.58	139.6	34.66	-3777.36	125.23	20.66	-3892.03	109.24	58.07	-2912.31	152.12	1161.2	0	0	0	-3953.43	235.42	1536.77	-2672.63	177.8	1565.32	-4143.64	206.26	1542.74	-1266.44	162.54	1562.48	282.4	-345.85	77.18	881.35	-346.33	74.73	286.17
1.19	-4127.32	374.86	12.61	-4138.67	358.88	10.42	-1454.61	131.27	111.33	-2052.22	202.83	218.45	-3660.2	125.91	16.04	-3684.58	139.6	34.66	-3770.44	123.02	20.83	-3886.86	106.74	58.17	-2912.31	152.12	1161.2	0	0	0	-3933.32	231.73	1536.66	-2672.63	177.8	1565.32	-4141.42	206.2	1543.2	-1266.44	162.54	1562.48	282	-345.81	77.05	881.32	-346.36	74.62	286.81
1.2	-4127.32	374.86	12.61	-4138.67	358.88	10.42	-1454.61	131.27	111.33	-2052.22	202.83	218.45	-3660.2	125.91	16.04	-3684.58	139.6	34.66	-3763.44	120.84	20.99	-3881.57	104.27	58.26	-2912.31	152.12	1161.2	0	0	0	-3931.07	227.77	1536.8	-2672.63	177.8	1565.32	-4139.14	206.15	1543.67	-1266.44	162.54	1562.48	281.67	-346	76.98	881.24	-346.34	74.56	286.44
1.21	-4127.32	374.86	12.61	-4138.67	358.88	10.42	-1454.61	131.27	111.33	-2052.22	202.83	218.45	-3660.2	125.91	16.04	-3684.58	139.6	34.66	-3756.36	118.69	21.15	-3876.16	101.83	58.35	-2912.31	152.12	1161.2	0	0	0	-3924.09	225.86	1537.23	-2672.63	177.8	1565.32	-4136.79	206.09	1544.14	-1266.44	162.54	1562.48	281.78	-346.33	76.89	880.48	-346.42	74.34	285.55
1.22	-4127.32	374.86	12.61	-4138.67	358.88	10.42	-1454.61	131.27	111.33	-2052.22	202.83	218.45	-3660.2	125.91	16.04	-3684.58	139.6	34.66	-3749.2	116.57	21.3	-3870.64	99.43	58.45	-2912.31	152.12	1161.2	0	0	0	-3921.05	223.21	1537.47	-2672.63	177.8	1565.32	-4134.38	206.04	1544.61	-1266.44	162.54	1562.48	281.86	-346.22	77	880.67	-346.3	74.39	286.12
1.23	-4127.32	374.86	12.61	-4138.67	358.88	10.42	-1454.61	131.27	111.33	-2052.22	202.83	218.45	-3660.2	125.91	16.04	-3684.58	139.6	34.66	-3741.95	114.49	21.46	-3865	97.06	58.54	-2912.31	152.12	1161.2	0	0	0	-3930.85	220.46	1538.81	-2672.63	177.8	1565.32	-4131.91	206	1545.09	-1266.44	162.54	1562.48	281.63	-346.14	76.82	881.04	-346.07	74.61	286.63
1.24	-4127.32	374.86	12.61	-4138.67	358.88	10.42	-1454.61	131.27	111.33	-2052.22	202.83	218.45	-3660.2	125.91	16.04	-3684.14	138.13	34.04	-3734.63	112.44	21.6	-3859.25	94.73	58.63	-2912.31	152.12	1161.2	0	0	0	-3919.74	217.92	1539.85	-2672.63	177.8	1565.32	-4129.38	205.95	1545.57	-1266.44	162.54	1562.48	281.77	-345.95	76.95	880.82	-346.03	74.68	286.49
1.25	-4127.32	374.86	12.61	-4138.67	358.88	10.42	-1454.61	131.27	111.33	-2052.22	202.83	218.45	-3660.2	125.91	16.04	-3671.8	138.46	35.12	-3727.22	110.42	21.74	-3853.39	92.44	58.73	-2912.31	152.12	1161.2	0	0	0	-3914.99	213.67	1541.21	-2672.63	177.8	1565.32	-4126.79	205.91	1546.05	-1266.44	162.54	1562.48	281.4	-345.73	76.96	880.56	-346.38	74.29	285.99
1.26	-4127.32	374.86	12.61	-4138.67	358.88	10.42	-1454.61	131.27	111.33	-2052.22	202.83	218.45	-3660.2	125.91	16.04	-3735.95	137.94	22.82	-3719.74	108.43	21.88	-3847.42	90.18	58.82	-2912.31	152.12	1161.2	0	0	0	-3909.09	211.78	1542.16	-2672.63	177.8	1565.32	-4124.13	205.88	1546.53	-1266.44	162.54	1562.48	281.66	-346.04	76.9	880.54	-346.4	74.28	286.83
1.27	-4127.32	374.86	12.61	-4138.67	358.88	10.42	-1454.61	131.27	111.33	-2052.22	202.83	218.45	-3660.2	125.91	16.04	-3740.57	138.71	22.27	-3712.19	106.47	22.02	-3841.34	87.95	58.91	-2912.31	152.12	1161.2	0	0	0	-3858.65	208.46	1541.55	-2672.63	177.8	1565.32	-4121.41	205.84	1547.01	-1266.44	162.54	1562.48	281.14	-346.03	76.83	880.15	-346.27	74.2	286.7
1.28	-4127.34	374.86	12.61	-4138.67	358.88	10.42	-1454.61	131.27	111.33	-2052.22	202.83	218.45	-3660.2	125.91	16.04	-3692.86	140.1	28.91	-3704.55	104.54	22.15	-3835.15	85.76	59	-2912.31	152.12	1161.2	0	0	0	-3859.41	205.13	1543.4	-2672.63	177.8	1565.32	-4118.63	205.81	1547.5	-1266.44	162.54	1562.48	281.54	-345.87	76.98	880.59	-346.46	74.35	286.88
1.29	-4153.47	377.58	8.79	-4138.67	358.88	10.42	-1454.61	131.27	111.33	-2052.22	202.83	218.45	-3660.2	125.91	16.04	-3723.97	138.6	22.78	-3696.85	102.65	22.28	-3828.85	83.6	59.09	-2912.31	152.12	1161.2	0	0	0	-3874.47	202.21	1545.13	-2672.63	177.8	1565.32	-4115.79	205.78	1547.99	-1266.44	162.54	1562.48	281.91	-345.94	77.08	881	-346.61	74.41	286.29
1.3	-4137.08	376.9	10.88	-4138.67	358.88	10.42	-1454.61	131.27	111.33	-2052.22	202.83	218.45	-3660.2	125.91	16.04	-3702.32	137.28	25.04	-3689.06	100.78	22.4	-3822.45	81.47	59.19	-2912.31	152.12	1161.2	0	0	0	-3872.13	199.78	1545.62	-2672.63	177.8	1565.32	-4112.9	205.76	1548.48	-1266.44	162.54	1562.48	281.68	-346.02	77.08	881.24	-346.46	74.59	286.07
1.31	-4118.45	376.57	12.35	-4133.33	358.09	8.83	-1454.61	131.27	111.33	-2052.22	202.83	218.45	-3660.2	125.91	16.04	-3684.48	138.21	27.73	-3681.21	98.95	22.52	-3815.94	79.38	59.28	-2912.31	152.12	1161.2	0	0	0	-3833.49	197.06	1545.53	-2672.63	177.8	1565.32	-4109.93	205.74	1548.97	-1266.44	162.54	1562.48	281.83	-346.15	76.99	881.16	-346.25	74.54	285.33
1.32	-4129.37	377.44	9.98	-4145.04	359.63	6.47	-1454.61	131.27	111.33	-2052.22	202.83	218.45	-3660.2	125.91	16.04	-3720.08	138.19	22.32	-3673.29	97.14	22.64	-3809.33	77.32	59.37	-2912.31	152.12	1161.2	0	0	0	-3832.29	194.63	1546.58	-2672.63	177.8	1565.32	-4106.91	205.72	1549.47	-1266.44	162.54	1562.48	281.84	-345.86	77.11	880.52	-346.47	74.33	285.53
1.33	-4184.68	377.77	1.64	-4151.96	362.94	3.81	-1454.61	131.27	111.33	-2052.22	202.83	218.45	-3660.2	125.91	16.04	-3723.19	137.63	20.03	-3665.29	95.37	22.75	-3802.62	75.29	59.46	-2912.31	152.12	1161.2	0	0	0	-3851.73	191.96	1548.01	-2672.63	177.8	1565.32	-4103.83	205.7	1549.96	-1266.44	162.54	1562.48	281.75	-345.99	77.06	880.24	-346.48	74.35	285.66
1.34	-4125.43	378.23	7.37	-4141.74	361.16	4.83	-1454.61	131.27	111.33	-2052.22	202.83	218.45	-3660.2	125.91	16.04	-3736.09	137.09	18.34	-3657.22	93.62	22.86	-3795.8	73.3	59.55	-2912.31	152.12	1161.2	0	0	0	-3852.74	189.04	1548.82	-2672.63	177.8	1565.32	-4100.69	205.69	1550.46	-1266.44	162.54	1562.48	282.41	-346.01	77.23	881.3	-346.12	74.67	285.59
1.35	-4142.8	378.46	4.7	-4140.3	362.16	4.26	-1454.61	131.27	111.33	-2052.22	202.83	218.45	-3660.2	125.91	16.04	-3727.39	137.42	18.23	-3649.09	91.91	22.96	-3788.89	71.33	59.64	-2912.31	152.12	1161.2	0	0	0	-3838.75	185.5	1548.54	-2672.63	177.8	1565.32	-4097.49	205.68	1550.96	-1266.44	162.54	1562.48	282.53	-346.23	77.24	880.81	-346.07	74.55	286.09
1.36	-4125.39	379.03	4.75	-4137.51	364.04	2.75	-1454.61	131.27	111.33	-2052.22	202.83	218.45	-3660.2	125.91	16.04	-3717.32	137.16	17.05	-3640.89	90.22	23.06	-3781.87	69.4	59.73	-2912.31	152.12	1161.2	0	0	0	-3836.5	183.21	1549.34	-2672.63	177.8	1565.32	-4094.23	205.67	1551.46	-1266.44	162.54	1562.48	282.59	-346.13	77.21	880.97	-346.47	74.42	286.93
1.37	-4077.39	379.05	9.53	-4113.37	360.66	6.16	-1454.61	131.27	111.33	-2052.22	202.83	218.45	-3660.2	125.91	16.04	-3720.16	136.55	18.35	-3632.62	88.56	23.16	-3774.76	67.51	59.82	-2912.31	152.12	1161.2	0	0	0	-3819.94	180.46	1549.49	-2672.63	177.8	1565.32	-4090.91	205.66	1551.96	-1266.44	162.54	1562.48	282.17	-346.09	77.02	881.38	-346.2	74.74	286.63
1.38	-4084.76	379.05	4.55	-4111.25	361.47	7.51	-1454.61	131.27	111.33	-2052.22	202.83	218.45	-3660.2	125.91	16.04	-3725.24	136.53	19.54	-3624.28	86.94	23.26	-3767.55	65.64	59.91	-2912.31	152.12	1161.2	0	0	0	-3816.91	178.74	1551.15	-2672.63	177.8	1565.32	-4087.54	205.66	1552.47	-1266.44	162.54	1562.48	282.63	-346.13	77.25	881.35	-346.55	74.69	285.72
1.39	-4085.52	378.83	1.74	-4096.79	360.69	9.66	-1454.61	131.27	111.33	-2052.22	202.83	218.45	-3662	125.41	16.93	-3705.4	135.98	21.47	-3615.88	85.34	23.35	-3760.25	63.81	60	-2912.31	152.12	1161.2	0	0	0	-3824.22	176.35	1550.91	-2672.63	177.8	1565.32	-4084.1	205.66	1552.98	-1266.44	162.54	1562.48	282.25	-345.88	77.29	880.76	-346.23	74.48	286.75
1.4	-4074.62	376.3	2.16	-4082.07	358.79	11.03	-1454.61	131.27	111.33	-2052.22	202.83	218.45	-3665.63	126.81	16.59	-3738.74	134.5	16.41	-3607.42	83.77	23.44	-3752.85	62	60.09	-2912.31	152.12	1161.2	0	0	0	-3804.31	172.77	1551.37	-2672.63	177.8	1565.32	-4080.6	205.66	1553.48	-1266.44	162.54	1562.48	281.77	-346.1	77.13	880.24	-346.24	74.3	286.46
1.41	-4068.7	372.15	2.18	-4051.17	353.38	15.64	-1454.61	131.27	111.33	-2052.22	202.83	218.45	-3742.09	126.07	2.42	-3712.9	134.92	20.03	-3598.89	82.23	23.52	-3745.36	60.23	60.18	-2912.31	152.12	1161.2	0	0	0	-3814.46	169.98	1551.24	-2672.63	177.8	1565.32	-4077.05	205.66	1553.99	-1266.44	162.54	1562.48	281.96	-346.16	77.22	880.79	-346.17	74.48	286.18
1.42	-4020.18	366.48	8.09	-4039.39	349.03	15.8	-1454.61	131.27	111.33	-2052.22	202.83	218.45	-3771.69	125.98	-2.84	-3678.78	136.93	25.83	-3590.3	80.71	23.6	-3737.77	58.49	60.27	-2912.31	152.12	1161.2	0	0	0	-3768.13	167.95	1550.09	-2672.63	177.8	1565.32	-4073.44	205.67	1554.5	-1266.44	162.54	1562.48	281.89	-345.83	77.12	881	-346.08	74.49	286.55
1.43	-4023.55	360.22	5.21	-4039.18	342.55	15.29	-1454.61	131.27	111.33	-2052.22	202.83	218.45	-3763.79	125.75	-1.44	-3741.34	137.18	16.8	-3581.65	79.23	23.68	-3730.1	56.78	60.35	-2912.31	152.12	1161.2	0	0	0	-3757.44	165.47	1550.74	-2672.63	177.8	1565.32	-4069.77	205.68	1555.02	-1266.44	162.54	1562.48	281.85	-345.88	77.04	881.36	-346.03	74.68	286.62
1.44	-4005.56	353.25	5.37	-4001.91	337.8	18.92	-1454.61	131.27	111.33	-2052.22	202.83	218.45	-3732.13	125.52	4.26	-3731.34	136.73	18.87	-3572.94	77.77	23.75	-3722.33	55.1	60.44	-2912.31	152.12	1161.2	0	0	0	-3757.17	163.8	1551.16	-2672.63	177.8	1565.32	-4066.04	205.69	1555.53	-1266.44	162.54	1562.48	282.06	-346.16	77.05	880.96	-346.33	74.4	286.45
1.45	-3973.51	344.76	8.39	-3965.58	330.46	21.48	-1454.61	131.27	111.33	-2052.22	202.83	218.45	-3690.47	125.42	11.92	-3707.11	137.25	22.68	-3564.17	76.34	23.83	-3714.48	53.45	60.53	-2912.31	152.12	1161.2	0	0	0	-3753.17	161.04	1550.84	-2672.63	177.8	1565.32	-4062.26	205.7	1556.04	-1266.44	162.54	1562.48	281.9	-346.21	77.05	880.88	-346.42	74.45	286.8
1.46	-3943.38	337.68	10.49	-3956.08	324.26	20.95	-1454.61	131.27	111.33	-2052.22	202.83	218.45	-3652.55	125.6	19.17	-3727.78	136.73	18.38	-3555.34	74.93	23.89	-3706.54	51.83	60.62	-2912.31	152.12	1161.2	0	0	0	-3738.37	157.74	1550.7	-2672.63	177.8	1565.32	-4058.42	205.72	1556.56	-1266.44	162.54	1562.48	281.45	-346.45	76.97	881.06	-346.17	74.69	286.46
1.47	-3937.76	331.7	8.58	-3955.02	318.49	18.35	-1454.61	131.27	111.33	-2052.22	202.83	218.45	-3632.12	126.19	23.66	-3750.07	136.82	16.12	-3546.45	73.56	23.96	-3698.51	50.24	60.7	-2912.31	152.12	1161.2	0	0	0	-3739.46	155.36	1551.78	-2672.63	177.8	1565.32	-4054.52	205.73	1557.08	-1266.44	162.54	1562.48	282.55	-346.11	77.21	880.74	-346.32	74.52	286.12
1.48	-3915.52	324.89	8.92	-3950.44	313.77	16.97	-1454.61	131.27	111.33	-2052.22	202.83	218.45	-3642.89	127.32	23.03	-3685.8	137.39	27.44	-3537.51	72.21	24.02	-3690.4	48.68	60.79	-2912.31	152.12	1161.2	0	0	0	-3745.72	155.25	1551.68	-2672.63	177.8	1565.32	-4050.56	205.75	1557.6	-1266.44	162.54	1562.48	281.86	-346.09	77.04	881.27	-346.51	74.57	285.91
1.49	-3910.92	319.96	7.5	-3920.25	310.36	19.86	-1454.61	131.27	111.33	-2052.22	202.83	218.45	-3660.61	129.4	20.59	-3726.68	138	22.88	-3528.51	70.88	24.08	-3682.2	47.15	60.88	-2912.31	152.12	1161.2	0	0	0	-3723.93	154.25	1550.89	-2672.63	177.8	1565.32	-4046.55	205.77	1558.12	-1266.44	162.54	1562.48	281.46	-346.16	76.92	881.26	-346.15	74.7	286.46
1.5	-3858.22	314.87	13.11	-3880.3	303.71	22.14	-1454.61	131.27	111.33	-2052.22	202.83	218.45	-3665.29	127.33	20.56	-3723.91	137.19	23.4	-3519.46	69.59	24.13	-3673.92	45.65	60.96	-2912.31	152.12	1161.2	0	0	0	-3723.23	151.91	1550.82	-2672.63	177.8	1565.32	-4042.48	205.8	1558.64	-1266.44	162.54	1562.48	281.61	-346.25	76.93	880.88	-346.11	74.61	286.56
1.51	-3833.47	309.97	14.19	-3875.38	300.04	18.85	-1454.61	131.27	111.33	-2052.22	202.83	218.45	-3742.06	131.71	10.09	-3703.49	136.98	26.75	-3510.35	68.32	24.19	-3665.56	44.18	61.05	-2912.31	152.12	1161.2	0	0	0	-3716.49	149.77	1550.82	-2672.63	177.8	1565.32	-4038.36	205.82	1559.16	-1266.44	162.54	1562.48	281.65	-346.22	77.01	880.77	-346.38	74.51	285.6
1.52	-3824.65	305.75	11.11	-3840.9	298.05	20.17	-1454.61	131.27	111.33	-2052.22	202.83	218.45	-3661.76	132.61	24.48	-3711.25	138	27.63	-3501.2	67.07	24.24	-3657.12	42.74	61.14	-2912.31	152.12	1161.2	0	0	0	-3733.56	146.98	1551.24	-2672.63	177.8	1565.32	-4034.18	205.85	1559.68	-1266.44	162.54	1562.48	281.8	-345.85	76.95	880.28	-346.28	74.38	286.37
1.53	-3770.07	301.11	17.54	-3812.73	294.23	20.97	-1454.61	131.27	111.33	-2052.22	202.83	218.45	-3720.61	132.77	13.68	-3685.86	138.58	32.24	-3491.99	65.85	24.28	-3648.6	41.32	61.22	-2912.31	152.12	1161.2	0	0	0	-3708.76	145.63	1550.15	-2672.63	177.8	1565.32	-4029.94	205.88	1560.21	-1266.44	162.54	1562.48	282.25	-345.88	77.13	880.49	-346.27	74.46	287.07
1.54	-3775.31	298.27	13.31	-3786	291.59	20.2	-1454.61	131.27	111.33	-2052.22	202.83	218.45	-3646.34	134.36	26.84	-3694.52	138.23	32.63	-3482.73	64.66	24.33	-3640	39.93	61.31	-2912.31	152.12	1161.2	0	0	0	-3699.3	144.45	1549.45	-2672.63	177.8	1565.32	-4025.65	205.91	1560.73	-1266.44	162.54	1562.48	282.53	-345.8	77.29	880.46	-346.45	74.35	287.51
1.55	-3736.97	296.46	13.57	-3755.8	289.93	18.65	-1454.61	131.27	111.33	-2052.22	202.83	218.45	-3657.4	135.31	26.05	-3705.62	138.55	31.31	-3473.42	63.49	24.37	-3631.33	38.58	61.39	-2912.31	152.12	1161.2	0	0	0	-3700.88	142.58	1549.26	-2672.63	177.8	1565.32	-4021.3	205.94	1561.26	-1266.44	162.54	1562.48	282.58	-345.85	77.13	881.16	-346.25	74.62	287.45
1.56	-3713.49	293.8	12.36	-3716.89	283.92	19.55	-1454.61	131.27	111.33	-2052.22	202.83	218.45	-3653.24	134.12	28.01	-3694.18	140.23	33.2	-3464.06	62.35	24.4	-3622.57	37.25	61.48	-2912.31	152.12	1161.2	0	0	0	-3672.97	141.37	1548.58	-2672.63	177.8	1565.32	-4016.9	205.97	1561.79	-1266.44	162.54	1562.48	282.04	-346.12	76.97	880.84	-346.64	74.43	286.08
1.57	-3699.56	289.68	9.19	-3666.85	281.98	21.86	-1454.61	131.27	111.33	-2052.22	202.83	218.45	-3662.05	133.88	24.89	-3714.63	140.97	30.82	-3454.65	61.23	24.44	-3613.75	35.94	61.56	-2912.31	152.12	1161.2	0	0	0	-3678.12	140.4	1548.67	-2672.63	177.8	1565.32	-4012.44	206.01	1562.31	-1266.44	162.54	1562.48	282.21	-345.85	77.2	880.49	-346.39	74.3	286.37
1.58	-3668.48	286.62	9.82	-3671.66	278.07	16.07	-1454.61	131.27	111.33	-2052.22	202.83	218.45	-3664.01	133.78	25.07	-3701.77	140.85	32.31	-3445.2	60.14	24.47	-3604.85	34.67	61.65	-2912.31	152.12	1161.2	0	0	0	-3656.45	138.39	1548.15	-2672.63	177.8	1565.32	-4007.93	206.04	1562.84	-1266.44	162.54	1562.48	282.07	-346.07	77.08	880.71	-346.39	74.32	286.2
1.59	-3610.21	282.96	13.65	-3635.9	273.42	17.18	-1454.61	131.27	111.33	-2052.22	202.83	218.45	-3631.68	133.31	29.48	-3692.82	139.31	33.36	-3435.7	59.07	24.5	-3595.88	33.42	61.73	-2912.31	152.12	1161.2	0	0	0	-3633.69	137.55	1547.13	-2672.63	177.8	1565.32	-4003.36	206.08	1563.37	-1266.44	162.54	1562.48	282.55	-346.07	77.2	880.52	-346.33	74.38	286.36
1.6	-3606.85	279.6	11.79	-3588.95	269.25	18.65	-1454.61	131.27	111.33	-2052.22	202.83	218.45	-3708.94	130.18	16.36	-3704.52	139.74	29.69	-3426.16	58.03	24.53	-3586.83	32.2	61.81	-2912.31	152.12	1161.2	0	0	0	-3642.92	137.25	1546.6	-2672.63	177.8	1565.32	-3998.74	206.12	1563.9	-1266.44	162.54	1562.48	282.07	-346.05	77.05	880.39	-346.55	74.26	286.28
1.61	-3562.09	273.95	13.65	-3567.83	264.43	16.3	-1454.61	131.27	111.33	-2052.22	202.83	218.45	-3681.78	129.48	19.76	-3691.05	137.52	29.66	-3416.57	57.01	24.55	-3577.72	31.01	61.9	-2912.31	152.12	1161.2	0	0	0	-3636.93	135.06	1545.36	-2672.63	177.8	1565.32	-3994.07	206.16	1564.43	-1266.44	162.54	1562.48	281.45	-346.31	76.93	880	-346.57	74.21	286.2
1.62	-3511.21	268.29	17.66	-3544.96	259.93	16.5	-1454.61	131.27	111.33	-2052.22	202.83	218.45	-3678.38	130.14	16.9	-3723.86	136.21	22.45	-3406.94	56.01	24.57	-3568.53	29.84	61.98	-2912.31	152.12	1161.2	0	0	0	-3632.93	134.34	1544.92	-2672.63	177.8	1565.32	-3989.34	206.2	1564.96	-1266.44	162.54	1562.48	282.45	-346.12	77.04	880.26	-346.09	74.32	285.56
1.63	-3531.99	261.77	13.56	-3498.47	254.32	21.13	-1454.61	131.27	111.33	-2052.22	202.83	218.45	-3680.16	129.6	15.74	-3737.72	134.45	20.05	-3397.27	55.04	24.59	-3559.28	28.7	62.06	-2912.31	152.12	1161.2	0	0	0	-3622.79	133.46	1544.1	-2672.63	177.8	1565.32	-3984.56	206.24	1565.49	-1266.44	162.54	1562.48	281.04	-346.3	76.75	880.54	-346.4	74.28	285.74
1.64	-3505.9	256.76	13.62	-3486.35	247.05	20.25	-1454.61	131.27	111.33	-2052.22	202.83	218.45	-3681.66	129.13	14.89	-3739.74	133.33	21.25	-3387.56	54.09	24.6	-3549.97	27.59	62.14	-2912.31	152.12	1161.2	0	0	0	-3620.73	133.3	1543.93	-2672.63	177.8	1565.32	-3979.72	206.29	1566.03	-1266.44	162.54	1562.48	281.71	-346.16	77	880.37	-346.35	74.32	286.47
1.65	-3481.01	251.86	13.69	-3468.7	242.96	21.13	-1454.61	131.27	111.33	-2052.22	202.83	218.45	-3682.89	128.71	14.33	-3728.34	133.5	21.61	-3377.8	53.16	24.62	-3540.58	26.5	62.23	-2912.31	152.12	1161.2	0	0	0	-3615.96	132.23	1543.07	-2672.63	177.8	1565.32	-3974.83	206.33	1566.56	-1266.44	162.54	1562.48	281.76	-346.17	77.07	880.3	-346.32	74.35	286.82
1.66	-3457.29	247.06	13.76	-3430.39	237.59	25.74	-1454.61	131.27	111.33	-2052.22	202.83	218.45	-3683.87	128.34	14.02	-3714.54	132.78	24.5	-3368.01	52.26	24.63	-3531.13	25.44	62.31	-2912.31	152.12	1161.2	0	0	0	-3601.66	131.69	1541.87	-2672.63	177.8	1565.32	-3969.89	206.38	1567.09	-1266.44	162.54	1562.48	281.84	-345.93	77.07	880.64	-345.96	74.44	287.09
1.67	-3434.71	242.36	13.84	-3400.52	232.14	27.06	-1454.61	131.27	111.33	-2052.22	202.83	218.45	-3684.6	128.02	13.96	-3695.1	133.57	25.03	-3358.18	51.38	24.63	-3521.62	24.4	62.39	-2912.31	152.12	1161.2	0	0	0	-3596.95	130.83	1541.2	-2672.63	177.8	1565.32	-3964.9	206.43	1567.62	-1266.44	162.54	1562.48	281.95	-345.94	77.07	880.41	-346.28	74.34	286.01
1.68	-3413.26	237.77	13.92	-3372.59	226.98	28.27	-1454.61	131.27	111.33	-2052.22	202.83	218.45	-3685.1	127.74	14.11	-3718.74	133.67	23.35	-3348.32	50.52	24.64	-3512.05	23.39	62.47	-2912.31	152.12	1161.2	0	0	0	-3597.01	130.66	1540.33	-2672.63	177.8	1565.32	-3959.85	206.48	1568.16	-1266.44	162.54	1562.48	281.6	-346.07	77.02	880.04	-346.57	74.21	285.85
1.69	-3392.9	233.27	14	-3346.52	222.08	29.37	-1454.61	131.27	111.33	-2052.22	202.83	218.45	-3685.37	127.49	14.46	-3702.41	131.63	26.99	-3338.41	49.69	24.64	-3502.42	22.4	62.55	-2912.31	152.12	1161.2	0	0	0	-3596.79	129.26	1539.91	-2672.63	177.8	1565.32	-3954.75	206.53	1568.69	-1266.44	162.54	1562.48	281.18	-345.82	76.85	880.6	-346.46	74.37	286.39
1.7	-3373.61	228.88	14.09	-3322.27	217.46	30.36	-1454.61	131.27	111.33	-2052.22	202.83	218.45	-3685.43	127.27	14.98	-3712.03	131.29	24.6	-3328.47	48.88	24.64	-3492.73	21.44	62.63	-2912.31	152.12	1161.2	0	0	0	-3575.08	128.77	1538.16	-2672.63	177.8	1565.32	-3949.6	206.58	1569.23	-1266.44	162.54	1562.48	281.84	-345.95	77.2	880.34	-345.98	74.51	285.96
1.71	-3355.37	224.59	14.19	-3299.78	213.09	31.24	-1454.61	131.27	111.33	-2052.22	202.83	218.45	-3685.3	127.08	15.66	-3726.16	132.54	21.49	-3318.5	48.09	24.64	-3482.97	20.51	62.71	-2912.31	152.12	1161.2	0	0	0	-3555.91	128.48	1537.25	-2672.63	177.8	1565.32	-3944.4	206.63	1569.76	-1266.44	162.54	1562.48	281.84	-346.24	76.96	881.25	-346.07	74.67	286.15
1.72	-3338.16	220.4	14.28	-3278.98	208.97	32.02	-1454.61	131.27	111.33	-2052.22	202.83	218.45	-3684.97	126.9	16.48	-3721.54	130.16	23.46	-3308.5	47.32	24.63	-3473.16	19.59	62.79	-2912.31	152.12	1161.2	0	0	0	-3553.74	127.98	1536.31	-2672.63	177.8	1565.32	-3939.15	206.68	1570.3	-1266.44	162.54	1562.48	280.84	-346.27	76.75	880.77	-346.28	74.38	286.06
1.73	-3321.95	216.31	14.38	-3259.82	205.1	32.7	-1454.61	131.27	111.33	-2052.22	202.83	218.45	-3684.46	126.74	17.4	-3701.24	130.7	26.18	-3298.46	46.57	24.62	-3463.3	18.71	62.87	-2912.31	152.12	1161.2	0	0	0	-3565.67	128.22	1536.16	-2672.63	177.8	1565.32	-3933.84	206.73	1570.83	-1266.44	162.54	1562.48	282.16	-346.14	77.07	880.58	-346.65	74.38	286.26
1.74	-3306.72	212.31	14.48	-3242.25	201.47	33.27	-1454.61	131.27	111.33	-2052.22	202.83	218.45	-3683.78	126.58	18.41	-3705.58	130.71	26.98	-3288.39	45.85	24.62	-3453.38	17.84	62.95	-2912.31	152.12	1161.2	0	0	0	-3551.43	128.18	1534.57	-2672.63	177.8	1565.32	-3928.49	206.79	1571.37	-1266.44	162.54	1562.48	282.09	-346.23	77.19	880.54	-346.67	74.31	285.98
1.75	-3292.44	208.42	14.59	-3226.2	198.07	33.75	-1454.61	131.27	111.33	-2052.22	202.83	218.45	-3682.95	126.43	19.49	-3715.15	130.41	23.8	-3278.29	45.14	24.6	-3443.4	17.01	63.03	-2912.31	152.12	1161.2	0	0	0	-3525.72	128.96	1532.59	-2672.63	177.8	1565.32	-3923.08	206.84	1571.9	-1266.44	162.54	1562.48	282.5	-346.15	77.22	880.64	-346.29	74.42	286.4
1.76	-3279.1	204.62	14.69	-3211.62	194.89	34.13	-1454.61	131.27	111.33	-2052.22	202.83	218.45	-3681.97	126.28	20.62	-3719.96	129.49	23.05	-3268.16	44.46	24.59	-3433.38	16.19	63.11	-2912.31	152.12	1161.2	0	0	0	-3524.41	127.75	1532.02	-2672.63	177.8	1565.32	-3917.62	206.9	1572.44	-1266.44	162.54	1562.48	282.52	-345.98	77.18	880.76	-346.51	74.43	286.55
1.77	-3266.66	200.93	14.8	-3198.45	191.93	34.41	-1454.61	131.27	111.33	-2052.22	202.83	218.45	-3680.85	126.12	21.77	-3706.4	129.49	25.34	-3258	43.8	24.57	-3423.3	15.4	63.18	-2912.31	152.12	1161.2	0	0	0	-3513.19	127.73	1531.37	-2672.63	177.8	1565.32	-3912.11	206.95	1572.97	-1266.44	162.54	1562.48	281.89	-345.89	77.06	881.26	-346.27	74.68	285.56
1.78	-3255.1	197.33	14.92	-3186.63	189.18	34.6	-1454.61	131.27	111.33	-2052.22	202.83	218.45	-3679.61	125.94	22.92	-3708.67	130.12	24.52	-3247.82	43.15	24.55	-3413.17	14.63	63.26	-2912.31	152.12	1161.2	0	0	0	-3514.47	128	1531.65	-2672.63	177.8	1565.32	-3906.55	207.01	1573.51	-1266.44	162.54	1562.48	281.26	-346.32	76.84	880.63	-346.43	74.45	286
1.79	-3244.41	193.82	15.03	-3176.1	186.64	34.7	-1454.61	131.27	111.33	-2052.22	202.83	218.45	-3678.26	125.75	24.06	-3715.46	130.01	23.12	-3237.61	42.53	24.53	-3402.99	13.88	63.34	-2912.31	152.12	1161.2	0	0	0	-3508.05	128.09	1530.85	-2672.63	177.8	1565.32	-3900.94	207.06	1574.04	-1266.44	162.54	1562.48	281.39	-346.06	76.89	880.44	-346.7	74.34	285.81
1.8	-3234.55	190.42	15.14	-3166.81	184.29	34.71	-1454.61	131.27	111.33	-2052.22	202.83	218.45	-3676.8	125.53	25.16	-3696.45	128.87	25.25	-3227.37	41.93	24.51	-3392.76	13.16	63.42	-2912.31	152.12	1161.2	0	0	0	-3497.07	128.81	1530.07	-2672.63	177.8	1565.32	-3895.28	207.12	1574.57	-1266.44	162.54	1562.48	280.82	-346.08	76.74	880.92	-346.53	74.61	286.22
1.81	-3225.5	187.11	15.26	-3158.7	182.13	34.63	-1454.61	131.27	111.33	-2052.22	202.83	218.45	-3675.25	125.28	26.2	-3701.2	128.23	26.45	-3217.11	41.35	24.48	-3382.49	12.46	63.49	-2912.31	152.12	1161.2	0	0	0	-3481.09	128.46	1530.19	-2672.63	177.8	1565.32	-3889.57	207.18	1575.11	-1266.44	162.54	1562.48	281.96	-346	77.11	880.95	-346.67	74.46	285.92
1.82	-3217.24	183.89	15.38	-3151.71	180.16	34.46	-1454.61	131.27	111.33	-2052.22	202.83	218.45	-3673.62	125	27.15	-3691.88	129.37	27.02	-3206.83	40.79	24.46	-3372.17	11.78	63.57	-2912.31	152.12	1161.2	0	0	0	-3479.29	128.64	1531.71	-2672.63	177.8	1565.32	-3883.82	207.23	1575.64	-1266.44	162.54	1562.48	281.46	-345.96	77.01	880.29	-346.11	74.52	285.63
1.83	-3209.75	180.77	15.5	-3145.79	178.36	34.21	-1454.61	131.27	111.33	-2052.22	202.83	218.45	-3671.93	124.68	28	-3702.45	129.32	24.24	-3196.52	40.24	24.43	-3361.81	11.13	63.65	-2912.31	152.12	1161.2	0	0	0	-3476.16	128.67	1532.47	-2672.63	177.8	1565.32	-3878.01	207.29	1576.18	-1266.44	162.54	1562.48	282.04	-346.43	76.99	880.07	-346.1	74.36	285.85
1.84	-3202.99	177.74	15.62	-3140.86	176.73	33.88	-1454.61	131.27	111.33	-2052.22	202.83	218.45	-3670.17	124.31	28.73	-3692.4	128.74	26.51	-3186.19	39.72	24.4	-3351.4	10.49	63.72	-2912.31	152.12	1161.2	0	0	0	-3469.87	129.18	1532.49	-2672.63	177.8	1565.32	-3872.15	207.35	1576.71	-1266.44	162.54	1562.48	281.24	-346.29	76.97	880.73	-346.44	74.42	286.26
1.85	-3196.96	174.81	15.74	-3136.89	175.27	33.47	-1454.61	131.27	111.33	-2052.22	202.83	218.45	-3668.36	123.9	29.3	-3726.15	129.15	21.39	-3175.84	39.22	24.36	-3340.95	9.88	63.8	-2912.31	152.12	1161.2	0	0	0	-3457.19	129.48	1532.77	-2672.63	177.8	1565.32	-3866.25	207.41	1577.24	-1266.44	162.54	1562.48	281.78	-346.3	76.92	880.83	-346.66	74.45	285.87
1.86	-3191.61	171.97	15.86	-3133.8	173.96	32.97	-1454.61	131.27	111.33	-2052.22	202.83	218.45	-3666.52	123.43	29.71	-3735.97	128.38	20.78	-3165.47	38.73	24.33	-3330.46	9.29	63.87	-2912.31	152.12	1161.2	0	0	0	-3447.89	129.44	1533.97	-2672.63	177.8	1565.32	-3860.29	207.47	1577.77	-1266.44	162.54	1562.48	281.74	-345.94	77.04	880.63	-346.69	74.44	285.96
1.87	-3186.94	169.23	15.99	-3131.55	172.8	32.4	-1454.61	131.27	111.33	-2052.22	202.83	218.45	-3664.65	122.89	29.93	-3735.16	127.49	22.03	-3155.08	38.26	24.29	-3319.93	8.72	63.95	-2912.31	152.12	1161.2	0	0	0	-3444.38	129.66	1535.85	-2672.63	177.8	1565.32	-3854.29	207.52	1578.31	-1266.44	162.54	1562.48	281.39	-346.17	76.83	880.58	-346.51	74.4	286.78
1.88	-3182.92	166.57	16.11	-3130.07	171.78	31.75	-1454.61	131.27	111.33	-2052.22	202.83	218.45	-3662.76	122.29	29.94	-3703.38	128.62	29.75	-3144.68	37.82	24.25	-3309.36	8.18	64.02	-2912.31	152.12	1161.2	0	0	0	-3447.16	130.33	1537.35	-2672.63	177.8	1565.32	-3848.24	207.58	1578.84	-1266.44	162.54	1562.48	281.48	-346.1	76.97	880.96	-346.34	74.44	286.68
1.89	-3179.51	164.01	16.23	-3129.31	170.89	31.03	-1454.61	131.27	111.33	-2052.22	202.83	218.45	-3660.88	121.62	29.72	-3709.89	128.82	31.23	-3134.25	37.39	24.21	-3298.75	7.65	64.09	-2912.31	152.12	1161.2	0	0	0	-3414.91	130.35	1539.89	-2672.63	177.8	1565.32	-3842.14	207.64	1579.37	-1266.44	162.54	1562.48	281.77	-346.13	76.99	880.85	-346.4	74.45	286.32
1.9	-3176.71	161.54	16.36	-3129.2	170.13	30.24	-1454.61	131.27	111.33	-2052.22	202.83	218.45	-3658.99	120.87	29.24	-3691.25	127.65	34.64	-3123.81	36.97	24.17	-3288.11	7.15	64.17	-2912.31	152.12	1161.2	0	0	0	-3425.34	130.88	1542.74	-2672.63	177.8	1565.32	-3836	207.7	1579.9	-1266.44	162.54	1562.48	282.72	-345.83	77.31	880.87	-346.47	74.47	286.62
1.91	-3174.48	159.16	16.48	-3129.7	169.5	29.38	-1454.61	131.27	111.33	-2052.22	202.83	218.45	-3657.13	120.04	28.48	-3649.51	127.9	41.89	-3113.36	36.58	24.12	-3277.43	6.66	64.24	-2912.31	152.12	1161.2	0	0	0	-3402.53	131.96	1544.33	-2672.63	177.8	1565.32	-3829.8	207.75	1580.43	-1266.44	162.54	1562.48	281.71	-346.01	76.92	880.63	-346.46	74.46	286.09
1.92	-3172.8	156.87	16.6	-3130.74	168.98	28.44	-1454.61	131.27	111.33	-2052.22	202.83	218.45	-3655.29	119.12	27.43	-3618.87	127.4	47.22	-3102.89	36.2	24.07	-3266.71	6.2	64.31	-2912.31	152.12	1161.2	0	0	0	-3385.15	132.49	1545.96	-2672.63	177.8	1565.32	-3823.56	207.81	1580.96	-1266.44	162.54	1562.48	281.78	-346.07	77.09	881.26	-346.3	74.55	286.46
1.93	-3171.65	154.67	16.72	-3132.26	168.56	27.45	-1454.61	131.27	111.33	-2052.22	202.83	218.45	-3653.5	118.11	26.06	-3620.11	126.68	46.71	-3092.41	35.84	24.03	-3255.97	5.75	64.39	-2912.31	152.12	1161.2	0	0	0	-3409.87	132.77	1548.52	-2672.63	177.8	1565.32	-3817.27	207.87	1581.49	-1266.44	162.54	1562.48	282.22	-346.05	77.08	881	-346.39	74.42	286.9
1.94	-3171	152.56	16.84	-3134.2	168.25	26.38	-1454.61	131.27	111.33	-2052.22	202.83	218.45	-3651.75	117	24.35	-3639.97	125.87	42.38	-3081.92	35.5	23.98	-3245.19	5.33	64.46	-2912.31	152.12	1161.2	0	0	0	-3406.68	133.12	1551.17	-2672.63	177.8	1565.32	-3810.94	207.93	1582.01	-1266.44	162.54	1562.48	282.65	-346.02	77.17	880.73	-346.45	74.47	286.87
1.95	-3170.83	150.54	16.96	-3123.82	167.04	26.95	-1454.61	131.27	111.33	-2052.22	202.83	218.45	-3650.08	115.79	22.28	-3665.18	125.12	36.31	-3071.41	35.18	23.92	-3234.38	4.92	64.53	-2912.31	152.12	1161.2	0	0	0	-3388.18	134.61	1552.81	-2672.63	177.8	1565.32	-3804.56	207.98	1582.54	-1266.44	162.54	1562.48	282.23	-345.91	77.14	880.68	-346.21	74.49	286.14
1.96	-3171.12	148.61	17.08	-3146.72	167.47	22.03	-1454.61	131.27	111.33	-2052.22	202.83	218.45	-3662.57	116.3	18.49	-3682.47	124.58	30.52	-3060.9	34.87	23.87	-3223.54	4.53	64.6	-2912.31	152.12	1161.2	0	0	0	-3369.23	134.8	1554.26	-2672.63	177.8	1565.32	-3798.13	208.04	1583.06	-1266.44	162.54	1562.48	281.82	-346.02	77.1	880.82	-346.3	74.46	285.67
1.97	-3171.84	146.76	17.2	-3126.83	166.42	25.32	-1454.61	131.27	111.33	-2052.22	202.83	218.45	-3629.53	116.48	19.08	-3691.72	123.88	27.12	-3050.38	34.57	23.82	-3212.67	4.17	64.67	-2912.31	152.12	1161.2	0	0	0	-3365.98	135.26	1557.05	-2672.63	177.8	1565.32	-3791.65	208.09	1583.59	-1266.44	162.54	1562.48	281.33	-345.95	76.94	880.76	-346.38	74.53	286.24
1.98	-3172.97	145.01	17.31	-3167.62	166.49	15.74	-1454.61	131.27	111.33	-2052.22	202.83	218.45	-3661.63	115.89	12.56	-3691.02	124.47	24.02	-3039.84	34.3	23.76	-3201.78	3.82	64.74	-2912.31	152.12	1161.2	0	0	0	-3365.13	134.79	1559.39	-2672.63	177.8	1565.32	-3785.13	208.15	1584.11	-1266.44	162.54	1562.48	282.65	-345.73	77.23	880.87	-346.28	74.51	286.87
1.99	-3174.49	143.34	17.42	-3172.6	165.96	16.38	-1454.61	131.27	111.33	-2052.22	202.83	218.45	-3648.83	114	12.41	-3676.76	123	22.85	-3029.31	34.04	23.7	-3190.85	3.49	64.81	-2912.31	152.12	1161.2	0	0	0	-3339.32	135.31	1560.25	-2672.63	177.8	1565.32	-3778.57	208.2	1584.64	-1266.44	162.54	1562.48	282.5	-346.05	77.12	880.86	-346.25	74.59	286.85
2	-3176.37	141.75	17.53	-3169.96	166.43	16.07	-1454.61	131.27	111.33	-2052.22	202.83	218.45	-3686.74	113.27	4.4	-3662.65	121.69	22.76	-3018.76	33.8	23.64	-3179.91	3.18	64.88	-2912.31	152.12	1161.2	0	0	0	-3333.02	134.74	1561.8	-2672.63	177.8	1565.32	-3771.96	208.26	1585.16	-1266.44	162.54	1562.48	281.71	-346.2	76.98	880.29	-346.41	74.41	286.08
2.01	-3178.58	140.25	17.64	-3161.52	168.3	18.37	-1454.61	131.27	111.33	-2052.22	202.83	218.45	-3680.8	109.76	2	-3649.19	119.37	22.72	-3008.21	33.57	23.58	-3168.94	2.89	64.95	-2912.31	152.12	1161.2	0	0	0	-3320.7	135.81	1563.48	-2672.63	177.8	1565.32	-3765.3	208.31	1585.68	-1266.44	162.54	1562.48	282.55	-346.08	77.24	880.56	-346.03	74.54	286.71
2.02	-3181.11	138.84	17.75	-3107.3	166.56	24.42	-1454.61	131.27	111.33	-2052.22	202.83	218.45	-3639.93	108.96	5.15	-3646.01	116.45	23.29	-2997.66	33.36	23.52	-3157.94	2.62	65.02	-2912.31	152.12	1161.2	0	0	0	-3315.53	136.52	1565.64	-2672.63	177.8	1565.32	-3758.6	208.36	1586.2	-1266.44	162.54	1562.48	282.48	-346.05	77.15	880.49	-346.39	74.39	286.62
2.03	-3183.93	137.51	17.85	-3146.39	166.52	20.34	-1454.61	131.27	111.33	-2052.22	202.83	218.45	-3619.58	104.44	8.39	-3635.91	113.34	25.24	-2987.1	33.16	23.45	-3146.93	2.36	65.09	-2912.31	152.12	1161.2	0	0	0	-3315.04	136.38	1567.07	-2672.63	177.8	1565.32	-3751.85	208.42	1586.72	-1266.44	162.54	1562.48	282.61	-345.87	77.2	880.56	-346.45	74.43	287.01
2.04	-3187.02	136.27	17.95	-3126.7	167.96	23.44	-1454.61	131.27	111.33	-2052.22	202.83	218.45	-3600.63	100.5	12.44	-3615.49	108.93	29.23	-2976.54	32.98	23.39	-3135.9	2.12	65.16	-2912.31	152.12	1161.2	0	0	0	-3305.89	134.94	1567.8	-2672.63	177.8	1565.32	-3745.06	208.47	1587.23	-1266.44	162.54	1562.48	281.68	-346.09	76.91	881.56	-346.35	74.7	286.88
2.05	-3190.34	135.11	18.05	-3157	168.93	18.09	-1454.61	131.27	111.33	-2052.22	202.83	218.45	-3587.88	94.93	14.82	-3592.72	104.79	34.31	-2965.98	32.81	23.32	-3124.84	1.9	65.23	-2912.31	152.12	1161.2	0	0	0	-3301.32	134.99	1569.01	-2672.63	177.8	1565.32	-3738.22	208.52	1587.75	-1266.44	162.54	1562.48	281.59	-346.04	76.97	881.27	-346.63	74.57	286.83
2.06	-3193.89	134.03	18.14	-3137.45	167.49	21.15	-1454.61	131.27	111.33	-2052.22	202.83	218.45	-3573.14	91.25	16.89	-3568.2	102	38.26	-2955.41	32.66	23.25	-3113.77	1.7	65.29	-2912.31	152.12	1161.2	0	0	0	-3285.6	135.07	1569.01	-2672.63	177.8	1565.32	-3731.34	208.57	1588.26	-1266.44	162.54	1562.48	281.48	-346.05	76.87	880.24	-346.49	74.33	286.48
2.07	-3197.63	133.04	18.23	-3138.34	168.16	20.58	-1454.61	131.27	111.33	-2052.22	202.83	218.45	-3556.21	87.37	19.49	-3525.51	99.12	44.91	-2944.85	32.52	23.18	-3102.68	1.52	65.36	-2912.31	152.12	1161.2	0	0	0	-3271.87	134.24	1569.81	-2672.63	177.8	1565.32	-3724.42	208.62	1588.78	-1266.44	162.54	1562.48	280.83	-346.08	76.64	880.51	-346.16	74.5	285.93
2.08	-3201.55	132.13	18.32	-3167.67	168.62	15.91	-1454.61	131.27	111.33	-2052.22	202.83	218.45	-3534.03	84.07	21.59	-3504.29	96.27	47.41	-2934.29	32.39	23.11	-3091.58	1.35	65.43	-2912.31	152.12	1161.2	0	0	0	-3265.12	133.46	1570.12	-2672.63	177.8	1565.32	-3717.45	208.66	1589.29	-1266.44	162.54	1562.48	281.28	-346.18	76.88	880.67	-346.25	74.58	286.67
2.09	-3205.61	131.3	18.4	-3158.47	166.99	17.1	-1454.61	131.27	111.33	-2052.22	202.83	218.45	-3514.12	81.26	22.39	-3450.41	93.96	52.74	-2923.73	32.28	23.04	-3080.46	1.2	65.49	-2912.31	152.12	1161.2	0	0	0	-3258.6	132.2	1571.88	-2672.63	177.8	1565.32	-3710.44	208.71	1589.8	-1266.44	162.54	1562.48	282.12	-345.96	76.97	880.28	-346.2	74.49	286.65
2.1	-3209.8	130.56	18.48	-3144.57	169.25	19.78	-1454.61	131.27	111.33	-2052.22	202.83	218.45	-3463.8	79.41	27.71	-3424.05	90.7	53.61	-2913.18	32.19	22.96	-3069.33	1.06	65.56	-2912.31	152.12	1161.2	0	0	0	-3235.08	132.2	1572.68	-2672.63	177.8	1565.32	-3703.39	208.75	1590.31	-1266.44	162.54	1562.48	281.54	-346.01	76.9	880.31	-346.38	74.33	286.48
2.11	-3214.09	129.89	18.56	-3130.77	169.11	22.33	-1454.61	131.27	111.33	-2052.22	202.83	218.45	-3405.94	75.45	33.2	-3373.45	88.64	57.3	-2902.63	32.11	22.89	-3058.18	0.94	65.62	-2912.31	152.12	1161.2	0	0	0	-3224.53	132.19	1573.6	-2672.63	177.8	1565.32	-3696.29	208.8	1590.81	-1266.44	162.54	1562.48	282.13	-346.27	77	880.74	-346.43	74.28	286.03
2.12	-3218.45	129.3	18.63	-3173.73	167.58	16.03	-1454.61	131.27	111.33	-2052.22	202.83	218.45	-3419.73	71.32	26.21	-3346.45	85.39	57	-2892.08	32.04	22.81	-3047.02	0.84	65.69	-2912.31	152.12	1161.2	0	0	0	-3238.79	130.67	1574.83	-2672.63	177.8	1565.32	-3689.15	208.84	1591.32	-1266.44	162.54	1562.48	281.66	-346.2	76.9	881.14	-346.25	74.5	286.41
2.13	-3222.87	128.8	18.69	-3135.67	168.74	21.82	-1454.61	131.27	111.33	-2052.22	202.83	218.45	-3385.93	69.24	26.43	-3327.63	83.54	54.95	-2881.54	31.98	22.74	-3035.86	0.75	65.75	-2912.31	152.12	1161.2	0	0	0	-3220.53	129.75	1574.3	-2672.63	177.8	1565.32	-3681.96	208.88	1591.82	-1266.44	162.54	1562.48	281.43	-346.22	76.86	880.9	-346.52	74.48	286.52
2.14	-3227.31	128.37	18.76	-3144.36	166.82	20.87	-1454.61	131.27	111.33	-2052.22	202.83	218.45	-3315.14	67.35	33.26	-3307.43	81.45	52.5	-2871.01	31.94	22.66	-3024.68	0.68	65.82	-2912.31	152.12	1161.2	0	0	0	-3208.71	129.1	1575.11	-2672.63	177.8	1565.32	-3674.74	208.92	1592.33	-1266.44	162.54	1562.48	281.53	-346.25	76.9	880.93	-346.44	74.49	286.93
2.15	-3231.77	128.02	18.81	-3122.08	167.75	24.8	-1454.61	131.27	111.33	-2052.22	202.83	218.45	-3269.77	65.27	33.64	-3309.87	79.75	46.79	-2860.49	31.91	22.58	-3013.5	0.62	65.88	-2912.31	152.12	1161.2	0	0	0	-3191.38	128.59	1575.22	-2672.63	177.8	1565.32	-3667.47	208.96	1592.83	-1266.44	162.54	1562.48	281.41	-346.17	76.88	880.3	-346.59	74.23	286.21
2.16	-3236.2	127.76	18.86	-3141.2	168.54	22.31	-1454.61	131.27	111.33	-2052.22	202.83	218.45	-3267.85	64.01	29.33	-3273.34	77.41	45.45	-2849.97	31.89	22.5	-3002.31	0.58	65.95	-2912.31	152.12	1161.2	0	0	0	-3187.64	125.85	1573.94	-2672.63	177.8	1565.32	-3660.16	209	1593.33	-1266.44	162.54	1562.48	282.19	-346.22	77.12	880.6	-346.74	74.34	286.2
2.17	-3240.59	127.56	18.91	-3116.19	167.49	27.04	-1454.61	131.27	111.33	-2052.22	202.83	218.45	-3231.7	62.03	29.08	-3246.4	74.54	41.71	-2839.47	31.89	22.42	-2991.12	0.56	66.01	-2912.31	152.12	1161.2	0	0	0	-3167.66	125.69	1573.48	-2672.63	177.8	1565.32	-3652.8	209.03	1593.82	-1266.44	162.54	1562.48	282.41	-345.97	77.19	880.45	-346.71	74.44	286.24
2.18	-3244.92	127.45	18.95	-3150.93	167.79	20.76	-1454.61	131.27	111.33	-2052.22	202.83	218.45	-3215.93	59.79	24.74	-3214.78	71.09	39.24	-2828.98	31.89	22.34	-2979.92	0.55	66.07	-2912.31	152.12	1161.2	0	0	0	-3172.8	126.1	1573.22	-2672.63	177.8	1565.32	-3645.41	209.07	1594.32	-1266.44	162.54	1562.48	282.18	-345.67	77.19	880.43	-346.78	74.41	285.28
2.19	-3249.16	127.41	18.98	-3143.04	167	23.99	-1454.61	131.27	111.33	-2052.22	202.83	218.45	-3169.3	57.82	25.76	-3182.11	69.33	36.58	-2818.49	31.91	22.25	-2968.72	0.55	66.13	-2912.31	152.12	1161.2	0	0	0	-3161.91	124.49	1572.3	-2672.63	177.8	1565.32	-3637.97	209.1	1594.81	-1266.44	162.54	1562.48	281.43	-346.39	76.78	881.14	-346.58	74.6	286.05
2.2	-3253.28	127.46	19.01	-3161.12	167.57	22.6	-1454.61	131.27	111.33	-2052.22	202.83	218.45	-3137.01	55.89	24.51	-3156.74	67.29	33.45	-2808.03	31.94	22.17	-2957.52	0.57	66.2	-2912.31	152.12	1161.2	0	0	0	-3148.02	123.01	1571.97	-2672.63	177.8	1565.32	-3630.5	209.13	1595.3	-1266.44	162.54	1562.48	281.43	-346.07	76.73	880.84	-346.51	74.5	285.62
2.21	-3257.27	127.57	19.03	-3139.75	164.63	26.87	-1454.61	131.27	111.33	-2052.22	202.83	218.45	-3095.35	54.54	23.51	-3128.89	65.64	31.02	-2797.57	31.98	22.08	-2946.31	0.6	66.26	-2912.31	152.12	1161.2	0	0	0	-3135.79	121.37	1571.05	-2672.63	177.8	1565.32	-3622.98	209.16	1595.79	-1266.44	162.54	1562.48	281.54	-345.74	77.01	880.27	-346.51	74.35	286.14
2.22	-3261.09	127.76	19.05	-3136.84	164.57	26.1	-1454.61	131.27	111.33	-2052.22	202.83	218.45	-3071.78	52.72	22.14	-3090.53	64.3	31.55	-2787.13	32.04	22	-2935.11	0.64	66.32	-2912.31	152.12	1161.2	0	0	0	-3111.88	121.23	1569.02	-2672.63	177.8	1565.32	-3615.42	209.19	1596.28	-1266.44	162.54	1562.48	282.05	-345.98	77.19	880.27	-346.42	74.33	286.33
2.23	-3264.74	128.03	19.06	-3124.69	164.65	27.3	-1454.61	131.27	111.33	-2052.22	202.83	218.45	-3030.14	52.72	23.73	-3048.8	63.2	33	-2776.71	32.1	21.91	-2923.91	0.7	66.38	-2912.31	152.12	1161.2	0	0	0	-3117.8	120.69	1568.2	-2672.63	177.8	1565.32	-3607.82	209.22	1596.77	-1266.44	162.54	1562.48	281.66	-345.66	77.17	880.3	-346.51	74.35	286.72
2.24	-3268.17	128.37	19.06	-3129.09	164.54	25.37	-1454.61	131.27	111.33	-2052.22	202.83	218.45	-3030.69	50.6	18.21	-3024.49	63.43	32.3	-2766.3	32.18	21.83	-2912.71	0.78	66.44	-2912.31	152.12	1161.2	0	0	0	-3114.21	119.65	1567.43	-2672.63	177.8	1565.32	-3600.18	209.24	1597.25	-1266.44	162.54	1562.48	282.73	-345.63	77.4	880.56	-346.51	74.23	285.88
2.25	-3271.37	128.79	19.05	-3164.23	167.44	17.8	-1454.61	131.27	111.33	-2052.22	202.83	218.45	-2965.01	51.4	25.11	-2992.74	63.42	33.21	-2755.91	32.26	21.74	-2901.51	0.86	66.5	-2912.31	152.12	1161.2	0	0	0	-3082.42	118.31	1565.41	-2672.63	177.8	1565.32	-3592.5	209.26	1597.73	-1266.44	162.54	1562.48	281.96	-345.91	77.18	881.13	-346.49	74.48	285.89
2.26	-3274.32	129.27	19.04	-3131.04	169	23.02	-1454.61	131.27	111.33	-2052.22	202.83	218.45	-2922.3	50.67	29.07	-2979.57	63.65	31.3	-2745.54	32.36	21.65	-2890.32	0.96	66.56	-2912.31	152.12	1161.2	0	0	0	-3082.95	115.89	1564.38	-2672.63	177.8	1565.32	-3584.78	209.28	1598.21	-1266.44	162.54	1562.48	281.16	-346.37	76.85	880.91	-346.14	74.6	286.71
2.27	-3276.99	129.84	19.02	-3113.47	170.28	25.13	-1454.61	131.27	111.33	-2052.22	202.83	218.45	-2912.51	53.12	27.08	-2932.66	63.99	36.53	-2735.19	32.46	21.56	-2879.14	1.08	66.62	-2912.31	152.12	1161.2	0	0	0	-3075.11	115.88	1563.39	-2672.63	177.8	1565.32	-3577.02	209.3	1598.69	-1266.44	162.54	1562.48	281.14	-346.15	76.77	880.42	-346.45	74.39	287.4
2.28	-3279.35	130.47	19	-3121.85	169.77	23.95	-1454.61	131.27	111.33	-2052.22	202.83	218.45	-2861.52	52.91	33.2	-2904.66	64.45	39.64	-2724.86	32.58	21.47	-2867.96	1.2	66.67	-2912.31	152.12	1161.2	0	0	0	-3083.29	115.86	1562.24	-2672.63	177.8	1565.32	-3569.22	209.32	1599.16	-1266.44	162.54	1562.48	281.56	-346.14	76.91	880.35	-346.46	74.39	286.73
2.29	-3281.39	131.18	18.96	-3162.4	170.35	18.17	-1454.61	131.27	111.33	-2052.22	202.83	218.45	-2832.04	56.37	37.22	-2869.27	65.74	44.4	-2714.56	32.71	21.38	-2856.79	1.34	66.73	-2912.31	152.12	1161.2	0	0	0	-3082.57	114.91	1561.08	-2672.63	177.8	1565.32	-3561.38	209.33	1599.63	-1266.44	162.54	1562.48	281.7	-346	76.94	880.97	-346.5	74.59	286.51
2.3	-3283.08	131.96	18.92	-3126.13	170.03	23.3	-1454.61	131.27	111.33	-2052.22	202.83	218.45	-2788.72	58.36	43.58	-2831.09	69.2	50.95	-2704.27	32.84	21.29	-2845.64	1.49	66.79	-2912.31	152.12	1161.2	0	0	0	-3073.74	113.71	1558.85	-2672.63	177.8	1565.32	-3553.51	209.34	1600.1	-1266.44	162.54	1562.48	282.03	-346.02	77.13	880.65	-346.35	74.47	286.87
2.31	-3284.4	132.8	18.87	-3134.67	171.04	23.55	-1454.61	131.27	111.33	-2052.22	202.83	218.45	-2798.89	58.78	44.62	-2797.11	70.15	53.79	-2694.01	32.99	21.2	-2834.49	1.65	66.85	-2912.31	152.12	1161.2	0	0	0	-3044.7	113.48	1555.79	-2672.63	177.8	1565.32	-3545.59	209.35	1600.57	-1266.44	162.54	1562.48	281.89	-346.02	77.02	880.22	-346.26	74.4	287.13
2.32	-3285.31	133.72	18.81	-3187.82	172.36	13	-1454.61	131.27	111.33	-2052.22	202.83	218.45	-2759.93	58.79	55.72	-2767.64	71.13	55.83	-2683.77	33.14	21.1	-2823.35	1.82	66.9	-2912.31	152.12	1161.2	0	0	0	-3018.41	111.55	1552.79	-2672.63	177.8	1565.32	-3537.64	209.36	1601.04	-1266.44	162.54	1562.48	281.44	-345.94	76.89	880.98	-346.25	74.58	286.45
2.33	-3285.81	134.71	18.74	-3133.44	171.89	21.56	-1454.61	131.27	111.33	-2052.22	202.83	218.45	-2727.94	59.99	61.35	-2742.34	72.12	57.14	-2673.56	33.3	21.01	-2812.23	2.01	66.96	-2912.31	152.12	1161.2	0	0	0	-3017.93	110.88	1550.92	-2672.63	177.8	1565.32	-3529.64	209.37	1601.5	-1266.44	162.54	1562.48	282.48	-346.25	77.13	880.84	-346.41	74.58	285.73
2.34	-3285.86	135.77	18.66	-3157.88	172.81	17.97	-1454.61	131.27	111.33	-2052.22	202.83	218.45	-2696.68	61.2	66.46	-2720.88	73.13	57.78	-2663.38	33.48	20.92	-2801.12	2.21	67.01	-2912.31	152.12	1161.2	0	0	0	-3013.24	110.87	1549.81	-2672.63	177.8	1565.32	-3521.61	209.37	1601.96	-1266.44	162.54	1562.48	281.64	-346.29	77.02	879.94	-346.22	74.36	286.24
2.35	-3285.44	136.9	18.58	-3133.1	172.67	21.75	-1454.61	131.27	111.33	-2052.22	202.83	218.45	-2666.43	62.42	71.03	-2702.94	74.14	57.83	-2653.22	33.66	20.82	-2790.03	2.41	67.07	-2912.31	152.12	1161.2	0	0	0	-3006.1	109.95	1546.99	-2672.63	177.8	1565.32	-3513.54	209.37	1602.42	-1266.44	162.54	1562.48	281.64	-346.12	77.02	880.26	-346.43	74.36	286.33
2.36	-3284.53	138.1	18.49	-3148.3	172.74	20.25	-1454.61	131.27	111.33	-2052.22	202.83	218.45	-2637.46	63.65	75	-2688.16	75.15	57.35	-2643.09	33.85	20.73	-2778.96	2.63	67.12	-2912.31	152.12	1161.2	0	0	0	-3002.34	108.78	1545.4	-2672.63	177.8	1565.32	-3505.43	209.37	1602.87	-1266.44	162.54	1562.48	282.09	-345.89	77.15	880.58	-346.47	74.34	287.17
2.37	-3283.1	139.36	18.38	-3159.27	171.67	17.33	-1454.61	131.27	111.33	-2052.22	202.83	218.45	-2610.05	64.87	78.34	-2676.24	76.15	56.4	-2632.99	34.04	20.63	-2767.9	2.86	67.18	-2912.31	152.12	1161.2	0	0	0	-2994.04	107.59	1543.86	-2672.63	177.8	1565.32	-3497.29	209.37	1603.32	-1266.44	162.54	1562.48	280.8	-346.28	76.74	880.1	-346.72	74.17	285.99
2.38	-3281.13	140.69	18.27	-3131.97	172.14	23.1	-1454.61	131.27	111.33	-2052.22	202.83	218.45	-2584.49	66.08	80.99	-2666.82	77.14	55.05	-2622.92	34.25	20.54	-2756.86	3.1	67.23	-2912.31	152.12	1161.2	0	0	0	-2977.85	107.41	1541.04	-2672.63	177.8	1565.32	-3489.11	209.36	1603.77	-1266.44	162.54	1562.48	281.95	-345.89	77.05	880.44	-346.54	74.37	285.81
2.39	-3278.6	142.09	18.15	-3139.38	171.27	20.18	-1454.61	131.27	111.33	-2052.22	202.83	218.45	-2561.04	67.26	82.93	-2659.58	78.11	53.37	-2612.88	34.46	20.44	-2745.84	3.35	67.29	-2912.31	152.12	1161.2	0	0	0	-2962.19	106.04	1539.43	-2672.63	177.8	1565.32	-3480.89	209.35	1604.22	-1266.44	162.54	1562.48	282.46	-345.69	77.27	880.2	-346.36	74.34	285.16
2.4	-3275.48	143.56	18.01	-3143.99	172.4	18.88	-1454.61	131.27	111.33	-2052.22	202.83	218.45	-2539.99	68.42	84.11	-2654.19	79.06	51.43	-2602.87	34.68	20.35	-2734.84	3.61	67.34	-2912.31	152.12	1161.2	0	0	0	-2950.39	105.36	1537.98	-2672.63	177.8	1565.32	-3472.63	209.34	1604.66	-1266.44	162.54	1562.48	282.24	-345.91	77.17	881.1	-346.08	74.68	285.53
2.41	-3271.75	145.09	17.87	-3147.75	171.65	20.47	-1454.61	131.27	111.33	-2052.22	202.83	218.45	-2521.62	69.54	84.48	-2650.31	79.97	49.28	-2592.9	34.91	20.25	-2723.87	3.88	67.39	-2912.31	152.12	1161.2	0	0	0	-2931.28	104.34	1536.63	-2672.63	177.8	1565.32	-3464.34	209.32	1605.11	-1266.44	162.54	1562.48	281.93	-346.01	77.04	881.11	-346.27	74.64	285.04
2.42	-3267.38	146.69	17.72	-3178.32	174.26	14.19	-1454.61	131.27	111.33	-2052.22	202.83	218.45	-2506.2	70.62	84.01	-2647.61	80.85	47.01	-2582.96	35.14	20.16	-2712.92	4.16	67.44	-2912.31	152.12	1161.2	0	0	0	-2918.19	103.19	1535.46	-2672.63	177.8	1565.32	-3456.01	209.31	1605.54	-1266.44	162.54	1562.48	281.83	-345.94	76.93	880.84	-346.51	74.61	285.32
2.43	-3262.36	148.35	17.55	-3167.42	173.21	17.36	-1454.61	131.27	111.33	-2052.22	202.83	218.45	-2494.01	71.65	82.64	-2645.76	81.68	44.67	-2573.06	35.38	20.06	-2701.99	4.45	67.49	-2912.31	152.12	1161.2	0	0	0	-2914.07	102.74	1534.39	-2672.63	177.8	1565.32	-3447.64	209.29	1605.98	-1266.44	162.54	1562.48	281.69	-346.19	76.96	880.79	-346.32	74.57	286.34
2.44	-3256.65	150.08	17.38	-3137.41	173.6	20.96	-1454.61	131.27	111.33	-2052.22	202.83	218.45	-2485.33	72.62	80.35	-2644.43	82.46	42.34	-2563.19	35.63	19.96	-2691.09	4.75	67.55	-2912.31	152.12	1161.2	0	0	0	-2913.44	101.74	1534.2	-2672.63	177.8	1565.32	-3439.24	209.26	1606.41	-1266.44	162.54	1562.48	281.88	-346.12	77	880.76	-346.77	74.31	285.8
2.45	-3250.24	151.87	17.2	-3164.75	172.13	16.47	-1454.61	131.27	111.33	-2052.22	202.83	218.45	-2480.44	73.53	77.09	-2643.27	83.19	40.07	-2553.36	35.89	19.87	-2680.22	5.06	67.6	-2912.31	152.12	1161.2	0	0	0	-2902.39	100.23	1533.78	-2672.63	177.8	1565.32	-3430.81	209.24	1606.84	-1266.44	162.54	1562.48	281.84	-345.92	77.05	880.93	-346.5	74.47	286.06
2.46	-3243.1	153.72	17	-3145.48	172.87	19.79	-1454.61	131.27	111.33	-2052.22	202.83	218.45	-2479.62	74.37	72.81	-2641.97	83.85	37.94	-2543.57	36.15	19.77	-2669.37	5.38	67.65	-2912.28	152.11	1161.2	0	0	0	-2892.21	99.28	1533.56	-2672.63	177.8	1565.32	-3422.33	209.21	1607.27	-1266.44	162.54	1562.48	281.79	-346.25	76.94	880.47	-346.47	74.4	286.25
2.47	-3235.2	155.64	16.79	-3158.93	173.55	20.14	-1454.61	131.27	111.33	-2052.22	202.83	218.45	-2483.14	75.13	67.47	-2640.18	84.44	36.01	-2533.81	36.41	19.67	-2658.56	5.7	67.7	-2881.64	151.61	1162.48	0	0	0	-2882.07	97.35	1534.29	-2672.63	177.8	1565.32	-3413.82	209.18	1607.69	-1266.44	162.54	1562.48	281.94	-345.97	77.06	880.79	-346.35	74.41	285.57
2.48	-3226.53	157.62	16.57	-3137.12	175.02	23.28	-1454.61	131.27	111.33	-2052.22	202.83	218.45	-2491.32	75.8	61.03	-2637.58	84.95	34.35	-2524.1	36.69	19.58	-2647.77	6.04	67.74	-2873.04	150.18	1164.53	0	0	0	-2869.97	95.6	1535.44	-2672.63	177.8	1565.32	-3405.28	209.14	1608.11	-1266.44	162.54	1562.48	282.5	-346.1	77.12	880.42	-346.62	74.26	285.68
2.49	-3217.05	159.67	16.34	-3153.89	174.67	20.39	-1454.61	131.27	111.33	-2052.22	202.83	218.45	-2536.07	76.36	44.69	-2633.82	85.39	33.03	-2514.43	36.97	19.48	-2637.02	6.38	67.79	-2895.04	149.26	1165.3	0	0	0	-2852.29	94.27	1536.79	-2672.63	177.8	1565.32	-3396.7	209.11	1608.53	-1266.44	162.54	1562.48	281.95	-346.34	76.98	880.36	-346.52	74.38	286.2
2.5	-3206.75	161.77	16.1	-3142.71	174.13	19.83	-1454.61	131.27	111.33	-2052.22	202.83	218.45	-2543.18	77.49	36.32	-2628.57	85.73	32.11	-2504.8	37.25	19.39	-2626.3	6.73	67.84	-2903.35	148.19	1166.85	0	0	0	-2845.98	92.47	1538.11	-2672.63	177.8	1565.32	-3388.09	209.07	1608.94	-1266.44	162.54	1562.48	281.47	-346.2	76.9	880.63	-346.38	74.48	286.36
2.51	-3195.6	163.93	15.85	-3128.06	173.58	21.09	-1454.61	131.27	111.33	-2052.22	202.83	218.45	-2524.57	78.31	37.21	-2597	86.86	34.83	-2495.21	37.54	19.29	-2615.61	7.09	67.89	-2896.41	147.84	1168.28	0	0	0	-2838.52	90.92	1540.36	-2672.63	177.8	1565.32	-3379.44	209.02	1609.35	-1266.44	162.54	1562.48	281.58	-346.11	76.93	880.31	-346.48	74.41	286.53
2.52	-3183.58	166.16	15.58	-3108.91	172.56	21.22	-1454.61	131.27	111.33	-2052.22	202.83	218.45	-2526.05	79.32	33.5	-2609.03	86.44	30.75	-2485.67	37.83	19.19	-2604.96	7.45	67.94	-2879.48	147.59	1170.08	0	0	0	-2830.67	89.58	1541.76	-2672.63	177.8	1565.32	-3370.76	208.97	1609.76	-1266.44	162.54	1562.48	281.7	-345.91	77.1	880.54	-346.5	74.45	287.08
2.53	-3170.66	168.45	15.3	-3120.32	173.79	16.94	-1454.61	131.27	111.33	-2052.22	202.83	218.45	-2538.7	79.6	28.74	-2593.84	87.12	31.32	-2476.17	38.13	19.1	-2594.34	7.83	67.98	-2857.8	146.86	1172.76	0	0	0	-2826.37	88.63	1544.81	-2672.63	177.8	1565.32	-3362.04	208.92	1610.16	-1266.44	162.54	1562.48	281.55	-345.86	77.05	880.68	-346.42	74.64	286.94
2.54	-3156.83	170.79	15.01	-3115.42	172.81	16.64	-1454.61	131.27	111.33	-2052.22	202.83	218.45	-2533.73	78.28	28.8	-2589.53	87.65	30.68	-2466.71	38.43	19	-2583.77	8.21	68.03	-2836.59	145.02	1176.81	0	0	0	-2820.08	86.99	1546.29	-2672.63	177.8	1565.32	-3353.29	208.87	1610.56	-1266.44	162.54	1562.48	281.79	-346.02	77.08	880.73	-346.3	74.61	286.33
2.55	-3142.05	173.2	14.71	-3113.35	174.22	15.4	-1454.61	131.27	111.33	-2052.22	202.83	218.45	-2553.92	78.81	25.09	-2609.27	86.5	25.96	-2457.31	38.74	18.9	-2573.23	8.59	68.07	-2797.18	142.97	1181.59	0	0	0	-2821.97	85.72	1548.1	-2672.63	177.8	1565.32	-3344.51	208.81	1610.96	-1266.44	162.54	1562.48	281.57	-346.18	76.94	880.18	-346.19	74.34	286
2.56	-3126.3	175.66	14.39	-3103.62	175.18	16.62	-1454.61	131.27	111.33	-2052.22	202.83	218.45	-2511.46	78.25	30.05	-2609.36	87.58	25.58	-2447.95	39.05	18.81	-2562.73	8.99	68.12	-2837.73	141.9	1181.84	0	0	0	-2795.79	84.44	1549.6	-2672.63	177.8	1565.32	-3335.69	208.75	1611.35	-1266.44	162.54	1562.48	281.96	-345.92	77	879.92	-346.51	74.2	285.79
2.57	-3109.59	178.18	14.05	-3100.66	175.3	16.76	-1454.61	131.27	111.33	-2052.22	202.83	218.45	-2525.91	79.73	27.88	-2603.13	87.65	25.83	-2438.64	39.37	18.71	-2552.27	9.39	68.16	-2830.3	141.41	1185.1	0	0	0	-2787.71	82.87	1550.77	-2672.63	177.8	1565.32	-3326.84	208.69	1611.74	-1266.44	162.54	1562.48	283.25	-345.91	77.31	880.92	-346.17	74.54	286.04
2.58	-3117.6	180.41	8.07	-3084.78	176.5	18.18	-1454.61	131.27	111.33	-2052.22	202.83	218.45	-2523.05	80.04	27.86	-2592.33	88.08	27.04	-2429.38	39.69	18.62	-2541.85	9.79	68.21	-2811.47	140.6	1186.66	0	0	0	-2781.28	81.39	1552.63	-2672.63	177.8	1565.32	-3317.96	208.62	1612.13	-1266.44	162.54	1562.48	282	-346.03	77.04	880.91	-346.45	74.55	286.05
2.59	-3082.72	180.6	10.23	-3066.28	177.14	20.8	-1454.61	131.27	111.33	-2052.22	202.83	218.45	-2504.75	79.65	30.96	-2597.2	87.45	25.64	-2420.16	40.01	18.52	-2531.48	10.21	68.25	-2794.96	141.09	1188.33	0	0	0	-2774.03	80.45	1553.28	-2672.63	177.8	1565.32	-3309.04	208.55	1612.51	-1266.44	162.54	1562.48	281.96	-345.96	77.23	880.79	-346.35	74.45	286.45
2.6	-3052.07	180.38	11.34	-3053.6	178.32	21.34	-1454.61	131.27	111.33	-2052.22	202.83	218.45	-2540.12	79.03	24.41	-2581.14	86.99	28.47	-2411.01	40.33	18.43	-2521.15	10.62	68.3	-2780.48	139.63	1188.67	0	0	0	-2749.13	79.16	1554.05	-2672.63	177.8	1565.32	-3300.1	208.47	1612.89	-1266.44	162.54	1562.48	281.69	-345.88	77.23	880.64	-346.43	74.36	286.08
2.61	-3082.69	182.65	0.58	-3028.08	179.99	25.61	-1454.61	131.27	111.33	-2052.22	202.83	218.45	-2501.25	78.59	30.44	-2576.96	87.92	29.47	-2401.9	40.66	18.33	-2510.87	11.05	68.34	-2774.97	139.1	1189.86	0	0	0	-2750.14	78.44	1555.34	-2672.63	177.8	1565.32	-3291.11	208.39	1613.27	-1266.44	162.54	1562.48	281.5	-346.39	76.98	880.66	-346.5	74.46	286.15
2.62	-3066.39	185.8	3.32	-3016.42	182.3	28.99	-1454.61	131.27	111.33	-2052.22	202.83	218.45	-2519.87	80.05	27.08	-2596.01	86.87	26.75	-2392.85	41	18.24	-2500.63	11.48	68.38	-2757.7	139.01	1191.58	0	0	0	-2748.97	77.92	1556.67	-2672.63	177.8	1565.32	-3282.1	208.31	1613.64	-1266.44	162.54	1562.48	281.63	-346.28	76.92	880.4	-346.3	74.42	286.17
2.63	-3030.61	189.6	8.96	-2990.6	186.37	34.8	-1454.61	131.27	111.33	-2052.22	202.83	218.45	-2553.87	78.62	22.05	-2581.2	87.93	29	-2383.85	41.33	18.15	-2490.44	11.91	68.42	-2765.89	140.3	1190.43	0	0	0	-2729.12	76.62	1557.29	-2672.63	177.8	1565.32	-3273.06	208.23	1614.01	-1266.44	162.54	1562.48	281.85	-346.21	77	880.7	-346.19	74.49	286.29
2.64	-3008.49	195.05	12.55	-2969.39	190.72	38.98	-1454.61	131.27	111.33	-2052.22	202.83	218.45	-2550	78.61	23.12	-2577.84	87.19	29.89	-2374.9	41.67	18.05	-2480.3	12.35	68.46	-2747.44	138.87	1190.96	0	0	0	-2736.81	75.27	1559.39	-2672.63	177.8	1565.32	-3263.98	208.14	1614.37	-1266.44	162.54	1562.48	281.66	-346.26	76.98	880.95	-346.37	74.57	286.36
2.65	-2954.43	200.6	21.25	-2934.29	194.51	45.05	-1454.61	131.27	111.33	-2052.22	202.83	218.45	-2516.44	78.1	30.23	-2587.34	86.76	27.94	-2366.02	42.01	17.96	-2470.22	12.8	68.5	-2716.67	139.27	1192.2	0	0	0	-2717.44	74.3	1559.96	-2672.63	177.8	1565.32	-3254.87	208.04	1614.73	-1266.44	162.54	1562.48	282.57	-346.24	77.22	880.35	-346.52	74.36	285.75
2.66	-2931.99	204.25	22.73	-2899.89	199.23	48.58	-1454.61	131.27	111.33	-2052.22	202.83	218.45	-2505.81	79.1	32.32	-2583.4	87.13	29.87	-2357.19	42.35	17.87	-2460.18	13.25	68.54	-2723.61	138.91	1191.21	0	0	0	-2710.49	73.22	1560.74	-2672.63	177.8	1565.32	-3245.73	207.94	1615.09	-1266.44	162.54	1562.48	281.82	-345.9	77.04	880.51	-346.24	74.5	286.74
2.67	-2906.58	210.01	24.74	-2857.87	203.42	52.72	-1454.61	131.27	111.33	-2052.22	202.83	218.45	-2536	76.96	27.66	-2581.72	87.22	28.92	-2348.42	42.69	17.78	-2450.19	13.7	68.58	-2716.12	138.51	1192.88	0	0	0	-2706.23	72.52	1561.49	-2672.63	177.8	1565.32	-3236.56	207.84	1615.44	-1266.44	162.54	1562.48	282	-345.9	77.1	880.66	-346.37	74.42	286.69
2.68	-2882.34	213.22	24.77	-2835.35	204.93	53.48	-1454.61	131.27	111.33	-2052.22	202.83	218.45	-2532.66	78.3	26	-2576.03	86.96	31.09	-2339.7	43.03	17.69	-2440.26	14.16	68.62	-2692.27	138.9	1193.13	0	0	0	-2699.86	71.97	1562.1	-2672.63	177.8	1565.32	-3227.36	207.74	1615.79	-1266.44	162.54	1562.48	282.36	-345.79	77.25	880.62	-346.45	74.38	285.3
2.69	-2827.12	216.66	30.92	-2817.15	208.56	51.29	-1454.61	131.27	111.33	-2052.22	202.83	218.45	-2534.29	77.32	27.8	-2586.92	86.91	30.4	-2331.05	43.38	17.6	-2430.38	14.62	68.66	-2678.73	137.46	1193.69	0	0	0	-2701.63	71.77	1563.23	-2672.63	177.8	1565.32	-3218.13	207.63	1616.13	-1266.44	162.54	1562.48	281.54	-346.09	76.89	880.71	-346.34	74.45	285.9
2.7	-2788.84	217.62	32.12	-2788.86	209.54	51.09	-1454.61	131.27	111.33	-2052.22	202.83	218.45	-2536.52	78.07	27.52	-2566.84	87.33	33.39	-2322.46	43.73	17.51	-2420.56	15.08	68.7	-2691.99	136.13	1194.74	0	0	0	-2672.03	71.35	1563.56	-2672.61	177.8	1565.32	-3208.87	207.51	1616.47	-1266.44	162.54	1562.48	281.17	-346.2	76.69	880.79	-346.49	74.49	286.68
2.71	-2754.1	218.25	32.76	-2740.74	209.22	53.49	-1454.61	131.27	111.33	-2052.22	202.83	218.45	-2510.8	77.68	31.25	-2580.12	87.38	31.01	-2313.93	44.08	17.42	-2410.8	15.55	68.74	-2658.75	135.99	1195.28	0	0	0	-2652.62	70.6	1563.63	-2654.42	177.27	1564.71	-3199.57	207.39	1616.81	-1266.44	162.54	1562.48	282.48	-345.99	77.16	880.76	-346.56	74.42	286.21
2.72	-2730.12	217.6	30.5	-2708.94	209.6	52.77	-1454.61	131.27	111.33	-2052.22	202.83	218.45	-2512.88	77.5	31.75	-2574.08	87.27	33.24	-2305.47	44.42	17.33	-2401.1	16.03	68.77	-2660.48	135.84	1195.8	0	0	0	-2647.04	70.55	1563.47	-2667.91	177.11	1565.81	-3190.25	207.27	1617.14	-1266.44	162.54	1562.48	281.19	-346.37	76.81	879.93	-346.37	74.18	285.96
2.73	-2695.75	217.88	31.49	-2673.71	210.16	50.98	-1454.61	131.27	111.33	-2052.22	202.83	218.45	-2507.2	79.16	33.17	-2577.43	87.21	32.65	-2297.06	44.77	17.25	-2391.45	16.5	68.81	-2644.55	134	1196.04	0	0	0	-2644.77	71.16	1563.33	-2672.17	178.04	1565.73	-3180.9	207.15	1617.47	-1266.44	162.54	1562.48	281.84	-346.05	77.1	880.04	-346.34	74.4	285.6
2.74	-2664.87	216.84	29.93	-2665.67	208.4	45.77	-1454.61	131.27	111.33	-2052.22	202.83	218.45	-2518.72	79.91	33.2	-2568.89	86.97	35.44	-2288.73	45.12	17.16	-2381.86	16.98	68.85	-2642.47	133.52	1195.94	0	0	0	-2632.68	70.21	1563.57	-2659.21	175.8	1564.32	-3171.52	207.01	1617.79	-1266.44	162.54	1562.48	282.57	-346.26	77.24	880.91	-346.48	74.52	286.02
2.75	-2616.71	214.51	32.44	-2611.84	207.09	47.49	-1454.61	131.27	111.33	-2052.22	202.83	218.45	-2496.88	81.81	36.68	-2578.91	87.65	34.13	-2280.46	45.47	17.07	-2372.34	17.46	68.88	-2643.43	130.6	1195.76	0	0	0	-2619.85	70.39	1563.4	-2626.61	176.53	1563.02	-3162.1	206.88	1618.11	-1266.44	162.54	1562.48	282.07	-345.77	77.05	880.91	-346.44	74.48	286.15
2.76	-2586.3	213.96	30.43	-2568.82	206.52	46.93	-1454.61	131.27	111.33	-2052.22	202.83	218.45	-2515.97	83.54	34.99	-2564.15	88.3	38.12	-2272.25	45.82	16.99	-2362.88	17.94	68.92	-2627.36	131.44	1196.35	0	0	0	-2612.56	69.98	1563.31	-2628.99	174.74	1563.46	-3152.66	206.74	1618.43	-1266.44	162.54	1562.48	281.36	-345.83	76.91	880.73	-346.23	74.47	286.25
2.77	-2546.74	212.3	29.75	-2541.54	205.28	44.17	-1454.61	131.27	111.33	-2052.22	202.83	218.45	-2537.9	83.92	31.73	-2581.26	88.29	36.4	-2264.12	46.17	16.91	-2353.48	18.43	68.95	-2620.23	131.56	1195.24	0	0	0	-2610.92	69.41	1563.48	-2620.81	175.54	1563.57	-3143.2	206.59	1618.74	-1266.44	162.54	1562.48	281.36	-345.99	76.94	880.46	-346.29	74.37	286.46
2.78	-2499.48	209.91	31.47	-2504.05	203.17	42.84	-1454.61	131.27	111.33	-2052.22	202.83	218.45	-2477.91	83.32	43.3	-2563.89	89.31	39.85	-2256.05	46.52	16.82	-2344.15	18.92	68.98	-2612.53	130.46	1195.54	0	0	0	-2603.64	69.51	1563.29	-2615.55	176.1	1564.22	-3133.7	206.45	1619.04	-1266.44	162.54	1562.48	282.86	-346.08	77.28	880.63	-346.39	74.36	286.42
2.79	-2466.2	207.92	32.03	-2449.64	202.5	44.85	-1454.61	131.27	111.33	-2052.22	202.83	218.45	-2521.73	83.28	33.71	-2583.22	89.04	36.19	-2248.05	46.87	16.74	-2334.89	19.41	69.02	-2607.03	128.35	1195.06	0	0	0	-2587.16	69.37	1562.7	-2614.61	175.92	1562.95	-3124.17	206.29	1619.35	-1266.44	162.54	1562.48	282.36	-346.03	77.14	880.25	-346.31	74.36	287.28
2.8	-2436.84	206.06	31.88	-2399.18	198.99	46.74	-1454.61	131.27	111.33	-2052.22	202.83	218.45	-2490.59	81.93	38.38	-2572.93	88.48	35.78	-2240.12	47.22	16.66	-2325.69	19.9	69.05	-2605.58	128.97	1193.39	0	0	0	-2591.09	69.6	1562.61	-2589.4	174.84	1562.21	-3114.62	206.13	1619.64	-1266.44	162.54	1562.48	281.72	-346.26	76.96	880.63	-346.31	74.39	286.6
2.81	-2406.14	203.42	32.74	-2372.74	197.77	45.76	-1454.61	131.27	111.33	-2052.22	202.83	218.45	-2492.36	80.78	36.63	-2568.82	87.72	34.59	-2232.27	47.56	16.58	-2316.56	20.39	69.08	-2585.31	128	1193.7	0	0	0	-2574.65	69.24	1562.24	-2575.67	176.5	1561.85	-3105.03	205.97	1619.93	-1266.44	162.54	1562.48	282.38	-346.09	77.17	880.96	-346.12	74.59	285.75
2.82	-2348.14	199.9	37.16	-2344.74	196.5	45.07	-1454.61	131.27	111.33	-2052.22	202.83	218.45	-2505.2	78.41	32.86	-2574.02	86.38	32.56	-2224.49	47.91	16.5	-2307.5	20.88	69.11	-2597.51	127.6	1192.42	0	0	0	-2575.29	68.71	1561.73	-2578.53	175.64	1560.83	-3095.42	205.8	1620.22	-1266.44	162.54	1562.48	282.48	-346.05	77.19	881.04	-346.52	74.54	286.29
2.83	-2344.48	199.53	33.81	-2338.25	193.22	41.54	-1454.61	131.27	111.33	-2052.22	202.83	218.45	-2516.19	77.52	29.09	-2567	85.13	33.64	-2216.78	48.25	16.42	-2298.52	21.38	69.14	-2567.71	126.61	1191.53	0	0	0	-2560.6	69.56	1560.93	-2569.8	175.93	1559.4	-3085.79	205.63	1620.51	-1266.44	162.54	1562.48	282.82	-346.12	77.24	880.54	-346.48	74.33	287.27
2.84	-2329.19	196.18	32.64	-2298.52	189.39	43.58	-1454.61	131.27	111.33	-2052.22	202.83	218.45	-2530.85	75.88	26.31	-2573.29	84.05	31.3	-2209.14	48.59	16.35	-2289.6	21.88	69.17	-2554.34	125.94	1190.07	0	0	0	-2547.94	69.06	1559.86	-2555.85	175.45	1559.5	-3076.12	205.45	1620.78	-1266.44	162.54	1562.48	283.03	-345.93	77.2	880.82	-346.78	74.33	286.32
2.85	-2269.01	192.17	41.43	-2276.01	189.07	43.68	-1454.61	131.27	111.33	-2052.22	202.83	218.45	-2518.8	74.09	27.53	-2577.97	83.7	29.99	-2201.59	48.93	16.27	-2280.76	22.37	69.2	-2541.87	126.41	1189.07	0	0	0	-2544.16	69.34	1559.35	-2533.62	176.4	1558.6	-3066.43	205.27	1621.06	-1266.44	162.54	1562.48	281.92	-345.93	76.85	881.06	-346.27	74.62	286.39
2.86	-2299.52	188.39	33.91	-2275.24	184.9	41.03	-1454.61	131.27	111.33	-2052.22	202.83	218.45	-2538.01	75.2	23.2	-2581.4	83.41	28.63	-2194.1	49.27	16.2	-2271.99	22.87	69.23	-2544.45	127.53	1188.56	0	0	0	-2525.35	69.67	1557.87	-2550.82	175.35	1557.53	-3056.71	205.08	1621.33	-1266.44	162.54	1562.48	282.07	-346.16	77.03	880.75	-346.18	74.6	286.88
2.87	-2263.11	182.6	41.22	-2271.39	182.17	42.36	-1454.61	131.27	111.33	-2052.22	202.83	218.45	-2523.3	74.03	26.46	-2590.34	83.13	27.06	-2186.7	49.61	16.13	-2263.3	23.36	69.26	-2530.57	125.13	1187.01	0	0	0	-2522.18	69.75	1557.38	-2540.46	176.6	1555.96	-3046.96	204.89	1621.59	-1266.44	162.54	1562.48	282.06	-345.93	77.14	880.17	-346.52	74.36	286.66
2.88	-2238.7	178.94	42.79	-2253.56	177.79	47.09	-1454.61	131.27	111.33	-2052.22	202.83	218.45	-2508.4	74.67	28.08	-2576.52	82.69	29.99	-2179.37	49.94	16.05	-2254.69	23.86	69.29	-2518.34	126.2	1184.91	0	0	0	-2504.83	70.55	1556.2	-2509.18	177.51	1554.23	-3037.19	204.69	1621.85	-1266.44	162.54	1562.48	282.12	-345.87	77.2	880.55	-346.25	74.5	286.75
2.89	-2216.32	175.85	44.31	-2232.7	178.01	54.82	-1454.61	131.27	111.33	-2052.22	202.83	218.45	-2507.58	75.36	28.21	-2591.33	82.72	27.33	-2172.13	50.27	15.98	-2246.15	24.36	69.32	-2515.93	123.64	1183.88	0	0	0	-2499.98	70.44	1555.19	-2499.58	177.15	1553.52	-3027.39	204.49	1622.1	-1266.44	162.54	1562.48	282.11	-345.83	77.21	881.09	-346.09	74.73	286.58
2.9	-2195.88	173.29	45.77	-2187.16	174.32	67.76	-1454.61	131.27	111.33	-2052.22	202.83	218.45	-2515.38	73.4	27.5	-2583.13	82.07	29.11	-2164.96	50.59	15.91	-2237.69	24.85	69.35	-2528.73	123.9	1182.83	0	0	0	-2489.43	71.21	1553.4	-2507.7	177.41	1552.42	-3017.57	204.29	1622.35	-1266.44	162.54	1562.48	282.3	-345.94	77.16	880.55	-346.53	74.33	286.47
2.91	-2177.32	171.2	47.14	-2174.08	170.83	74.79	-1454.61	131.27	111.33	-2052.22	202.83	218.45	-2519.21	73.72	28.15	-2579.06	83.02	29.41	-2157.88	50.92	15.85	-2229.31	25.35	69.37	-2512.82	124.34	1181.86	0	0	0	-2473.34	72.25	1552.28	-2488.21	178.09	1551.94	-3007.71	204.07	1622.6	-1266.44	162.54	1562.48	282.51	-346.23	77.15	880.64	-346.4	74.4	286.31
2.92	-2160.54	169.55	48.39	-2150.62	169.5	83.46	-1454.61	131.27	111.33	-2052.22	202.83	218.45	-2529.5	72.24	26.6	-2602.98	82.93	25.94	-2150.87	51.24	15.78	-2221.02	25.84	69.4	-2503.04	123.45	1180.87	0	0	0	-2462.22	72.16	1551.77	-2483.35	178.49	1550.92	-2997.84	203.85	1622.84	-1266.44	162.54	1562.48	282.23	-346.23	77.01	880.33	-346.43	74.38	285.8
2.93	-2145.48	168.3	49.51	-2125.03	167.19	92.35	-1454.61	131.27	111.33	-2052.22	202.83	218.45	-2528.52	72.56	26.02	-2582.97	81.69	29.13	-2143.96	51.55	15.71	-2212.81	26.34	69.42	-2484.22	123.97	1179.68	0	0	0	-2457.26	73.19	1550.33	-2459.95	178.45	1548.69	-2987.94	203.63	1623.07	-1266.44	162.54	1562.48	282.2	-346.33	76.96	880.48	-346.44	74.41	286.52
2.94	-2132.05	167.39	50.46	-2108.3	165.86	97.1	-1454.61	131.27	111.33	-2052.22	202.83	218.45	-2552.71	72.75	20.58	-2580.15	82.45	29.33	-2137.12	51.87	15.65	-2204.68	26.83	69.45	-2468.92	123.58	1178.36	0	0	0	-2444.22	73.87	1549.25	-2440.57	179.41	1546.57	-2978.01	203.4	1623.3	-1266.44	162.54	1562.48	283.23	-346.02	77.23	881.04	-346.31	74.52	286.03
2.95	-2120.16	166.79	51.23	-2098.69	165.32	98.3	-1454.61	131.27	111.33	-2052.22	202.83	218.45	-2517.3	74.41	28.99	-2594.24	83.42	27.62	-2130.37	52.17	15.59	-2196.63	27.32	69.47	-2462.59	124.64	1176.94	0	0	0	-2435.91	75.08	1547.82	-2440.04	180.27	1545.05	-2968.06	203.17	1623.52	-1266.44	162.54	1562.48	281.79	-346.12	76.9	881.14	-346.23	74.59	286.17
2.96	-2109.75	166.45	51.79	-2094.45	165.41	96.58	-1454.61	131.27	111.33	-2052.22	202.83	218.45	-2533.92	75.16	25.41	-2608.12	82.17	26.03	-2123.71	52.48	15.53	-2188.67	27.81	69.5	-2459.3	124.95	1176.1	0	0	0	-2430.12	76.06	1547.28	-2467.74	182.69	1546.14	-2958.08	202.93	1623.74	-1266.44	162.54	1562.48	282.58	-345.73	77.26	880.88	-346.26	74.59	286.39
2.97	-2100.72	166.32	52.11	-2093.81	165.93	92.53	-1454.61	131.27	111.33	-2052.22	202.83	218.45	-2542.43	73.86	24.22	-2588.34	82.65	28.77	-2117.13	52.78	15.47	-2180.8	28.29	69.52	-2447.28	124.05	1176.07	0	0	0	-2414.86	77	1545.99	-2444.12	183.46	1543.76	-2948.08	202.68	1623.96	-1266.44	162.54	1562.48	283.28	-345.58	77.46	880.31	-346.54	74.39	286.1
2.98	-2093.01	166.37	52.18	-2095.02	166.71	86.77	-1454.61	131.27	111.33	-2052.22	202.83	218.45	-2527.2	73.3	25.1	-2583.9	82.37	29.86	-2110.64	53.07	15.41	-2173.02	28.78	69.54	-2440.15	126.11	1174.53	0	0	0	-2408.22	78.22	1545.08	-2409.49	183.78	1542.65	-2938.05	202.43	1624.16	-1266.44	162.54	1562.48	282.17	-345.79	77.19	880.59	-346.16	74.58	285.97
2.99	-2086.52	166.55	51.96	-2096.33	167.56	79.91	-1454.61	131.27	111.33	-2052.22	202.83	218.45	-2535.06	73.37	25.71	-2572.25	82.63	31.93	-2104.24	53.36	15.35	-2165.32	29.26	69.56	-2437.47	126.73	1175.24	0	0	0	-2404.73	80.07	1545.65	-2406.18	186.07	1542.33	-2928	202.18	1624.37	-1266.44	162.54	1562.48	282.42	-345.99	77.2	880.81	-346.42	74.42	286.59
3	-2081.19	166.82	51.44	-2095.98	168.31	72.55	-1454.61	131.27	111.33	-2052.22	202.83	218.45	-2530.75	73.19	27.17	-2572.73	81.82	32.68	-2097.93	53.65	15.3	-2157.72	29.74	69.58	-2423.42	127.78	1175.73	0	0	0	-2386.83	80.59	1544.27	-2396.52	186.49	1541.85	-2917.93	201.92	1624.56	-1266.44	162.54	1562.48	281.88	-345.88	77.03	880.59	-346.48	74.34	286.27
3.01	-2076.93	167.13	50.59	-2092.21	168.76	65.3	-1454.61	131.27	111.33	-2052.22	202.83	218.45	-2522.97	74.15	29.03	-2575.34	81.66	33.24	-2091.72	53.93	15.25	-2150.21	30.21	69.61	-2409.08	129.24	1176.14	0	0	0	-2379.94	81.41	1544.19	-2397.1	187.77	1541.72	-2907.83	201.65	1624.76	-1266.44	162.54	1562.48	281.54	-346.16	76.93	880.29	-346.17	74.3	286.65
3.02	-2073.65	167.45	49.39	-2077.32	170.76	60.29	-1454.61	131.27	111.33	-2052.22	202.83	218.45	-2524.54	73.22	27.87	-2567.97	80.77	34.82	-2085.59	54.2	15.19	-2142.79	30.69	69.63	-2389.09	130.83	1176.15	0	0	0	-2379.55	83.38	1545.37	-2369.54	189.47	1541.86	-2897.71	201.38	1624.94	-1266.44	162.54	1562.48	282.13	-346.16	77	880.7	-346.09	74.54	286.31
3.03	-2071.29	167.71	47.81	-2065.26	170.52	56.34	-1454.61	131.27	111.33	-2052.22	202.83	218.45	-2537.01	72.61	27.23	-2577.61	80.65	33.68	-2079.56	54.47	15.14	-2135.47	31.16	69.65	-2376.56	132.06	1178.12	0	0	0	-2370.36	85.09	1546.44	-2376.4	190.96	1543.08	-2887.56	201.1	1625.12	-1266.44	162.54	1562.48	281.82	-346.12	76.93	881	-346.17	74.52	286.02
3.04	-2069.76	167.89	45.83	-2070.09	169.17	49.89	-1454.61	131.27	111.33	-2052.22	202.83	218.45	-2515.25	73.74	32.78	-2559.57	81.84	39.51	-2073.62	54.73	15.1	-2128.24	31.62	69.66	-2365.03	131.96	1179.39	0	0	0	-2363.93	85.95	1547.18	-2347.33	192.81	1543.32	-2877.4	200.81	1625.3	-1266.44	162.54	1562.48	282.09	-346.1	77.07	881	-346.3	74.49	286.26
3.05	-2068.98	167.94	43.42	-2107.79	166.57	38.74	-1454.61	131.27	111.33	-2052.22	202.83	218.45	-2521	74.18	31.84	-2548.64	82.3	43.96	-2067.77	54.99	15.05	-2121.11	32.09	69.68	-2353.19	133.99	1180.66	0	0	0	-2352.93	87.72	1548.77	-2344.22	194.82	1544.86	-2867.21	200.52	1625.47	-1266.44	162.54	1562.48	282.36	-346.25	77.06	881.05	-346.45	74.5	286.09
3.06	-2077.7	166.6	36.52	-2079.25	166.3	39.51	-1454.61	131.27	111.33	-2052.22	202.83	218.45	-2510.83	75.09	33.07	-2507	81.82	53.48	-2062.02	55.24	15.01	-2114.08	32.54	69.7	-2331.32	135.18	1182.98	0	0	0	-2342.35	89.84	1550.4	-2347.62	196.56	1547.5	-2856.99	200.23	1625.63	-1266.44	162.54	1562.48	282.48	-346.22	77.02	880.73	-346.54	74.45	285.87
3.07	-2074.79	167.04	33.84	-2075.03	166.28	38.05	-1454.61	131.27	111.33	-2052.22	202.83	218.45	-2529.64	72.61	30.16	-2462.32	80.86	64.79	-2056.37	55.48	14.96	-2107.14	33	69.72	-2353.15	136.71	1184	0	0	0	-2328.23	91.45	1552.24	-2326.21	196.16	1548.34	-2846.76	199.92	1625.79	-1266.44	162.54	1562.48	282.37	-346.28	77.09	880.6	-346.58	74.45	285.83
3.08	-2046.03	168.7	38.06	-2091.55	167.74	34.08	-1454.61	131.27	111.33	-2052.22	202.83	218.45	-2516.61	72.81	32.18	-2440.99	79.67	69.97	-2050.82	55.71	14.92	-2100.3	33.45	69.73	-2341.07	136.56	1187.2	0	0	0	-2323.59	92.73	1553.8	-2325.58	198.05	1549.52	-2836.5	199.61	1625.94	-1266.44	162.54	1562.48	282.32	-346.04	77.11	880.74	-346.22	74.64	287.43
3.09	-2080.41	167.91	30.14	-2090.13	166.51	31.64	-1454.61	131.27	111.33	-2052.22	202.83	218.45	-2512.06	73.63	31.86	-2470.81	80.06	61.17	-2045.36	55.94	14.88	-2093.57	33.9	69.75	-2323.58	137.91	1190.52	0	0	0	-2312.71	93.96	1554.7	-2317.17	200.08	1549.86	-2826.22	199.3	1626.09	-1266.44	162.54	1562.48	282.23	-345.73	77.08	880.29	-346.39	74.41	286.53
3.1	-2071.04	168.3	28.45	-2075.13	165.56	33.9	-1454.61	131.27	111.33	-2052.22	202.83	218.45	-2531.51	71.97	28.07	-2516.48	82.68	47.58	-2040	56.17	14.85	-2086.94	34.34	69.77	-2313.86	137.56	1192.2	0	0	0	-2288.75	96.17	1555.38	-2319.08	201.02	1551.19	-2815.92	198.98	1626.23	-1266.44	162.54	1562.48	282.06	-345.88	77.04	880.16	-346.49	74.21	286.44
3.11	-2065	167.19	30.17	-2064	165.34	33.78	-1454.61	131.27	111.33	-2052.22	202.83	218.45	-2520.04	72.34	28.49	-2554.43	81	37.93	-2034.75	56.38	14.81	-2080.41	34.77	69.78	-2305.74	137.89	1195.49	0	0	0	-2283.58	97.59	1556.81	-2308.95	202.87	1553.5	-2805.6	198.65	1626.37	-1266.44	162.54	1562.48	282.65	-345.8	77.3	880.66	-346.38	74.42	286.11
3.12	-2083.31	167.94	26.04	-2078.77	165.78	31.52	-1454.61	131.27	111.33	-2052.22	202.83	218.45	-2512.12	70.32	27.01	-2533.27	81.06	39.97	-2029.6	56.59	14.78	-2073.99	35.2	69.79	-2286.35	139.62	1196.81	0	0	0	-2276.3	98.69	1558.15	-2292.49	204.28	1554.22	-2795.25	198.32	1626.5	-1266.44	162.54	1562.48	281.51	-346.05	76.92	881.19	-346.28	74.69	285.81
3.13	-2052.09	168.59	30.73	-2093.84	165.86	27.63	-1454.61	131.27	111.33	-2052.22	202.83	218.45	-2516.96	69.93	22.26	-2503.75	80.66	42.16	-2024.54	56.79	14.75	-2067.67	35.63	69.81	-2286.79	139.41	1199.31	0	0	0	-2272.49	100.11	1559.71	-2282.23	205.82	1554.41	-2784.89	197.98	1626.62	-1266.44	162.54	1562.48	281.89	-345.87	76.97	881.04	-346.3	74.73	285.79
3.14	-2052.77	167.98	30.44	-2088.65	166.27	28.11	-1454.61	131.27	111.33	-2052.22	202.83	218.45	-2496.47	68.59	21.58	-2466.73	79.18	46.61	-2019.6	56.98	14.72	-2061.46	36.05	69.82	-2277.33	138.66	1200.33	0	0	0	-2266.06	101.27	1560.72	-2272.56	207.39	1555.6	-2774.5	197.63	1626.74	-1266.44	162.54	1562.48	282.41	-345.5	77.23	880.96	-346.2	74.58	286.54
3.15	-2047.23	168.23	30.87	-2071.02	166.01	30.69	-1454.61	131.27	111.33	-2052.22	202.83	218.45	-2477.47	66.53	20.23	-2438.2	77.42	51.8	-2014.75	57.16	14.69	-2055.35	36.46	69.83	-2270.62	138.08	1200.41	0	0	0	-2257.75	102.43	1561.75	-2262.86	208.86	1556.82	-2764.1	197.28	1626.85	-1266.44	162.54	1562.48	282.26	-346.18	76.92	880.62	-346.38	74.5	286.66
3.16	-2044.61	168.56	31.27	-2064.23	166.45	32.18	-1454.61	131.27	111.33	-2052.22	202.83	218.45	-2453.01	64.6	27.91	-2424.38	75.14	56.83	-2010.02	57.33	14.67	-2049.36	36.87	69.84	-2251.73	136.79	1202.28	0	0	0	-2238.37	103.73	1562.26	-2253.14	210.24	1558.05	-2753.67	196.92	1626.95	-1266.44	162.54	1562.48	282.37	-346.17	76.96	880.65	-346.66	74.5	286.72
3.17	-2043.44	169.67	30.65	-2088.01	166.1	27.65	-1454.61	131.27	111.33	-2052.22	202.83	218.45	-2425.94	62.79	35.74	-2406.31	73.44	63.42	-2005.38	57.5	14.65	-2043.47	37.27	69.86	-2260.97	137.38	1202.24	0	0	0	-2237.09	104.51	1563.94	-2243.39	211.53	1559.28	-2743.22	196.55	1627.05	-1266.44	162.54	1562.48	282.51	-345.93	77.23	880.68	-346.46	74.43	286.45
3.18	-2078.19	170.23	26.05	-2070.98	166.35	30.92	-1454.61	131.27	111.33	-2052.22	202.83	218.45	-2406.69	60.67	42.73	-2382.09	72.71	70.2	-2000.86	57.65	14.62	-2037.7	37.67	69.87	-2233.22	137.52	1202.52	0	0	0	-2227.51	105.26	1564.55	-2233.61	212.71	1560.5	-2732.75	196.18	1627.14	-1266.44	162.54	1562.48	282.27	-345.85	77.12	880.49	-346.29	74.27	285.92
3.19	-2045.32	169.94	31.6	-2076.01	167.47	30.35	-1454.61	131.27	111.33	-2052.22	202.83	218.45	-2375.27	59.85	49.19	-2367.71	71.8	74.05	-1996.44	57.8	14.61	-2032.04	38.06	69.88	-2241.87	136.69	1202.48	0	0	0	-2219.82	106.64	1565.74	-2223.81	213.8	1561.7	-2722.27	195.8	1627.23	-1266.44	162.54	1562.48	281.74	-345.91	77.02	881.27	-346.23	74.57	286.28
3.2	-2050.13	172.3	30.6	-2089	167.46	27.64	-1454.61	131.27	111.33	-2052.22	202.83	218.45	-2355	59.35	51.92	-2351.47	71.26	76.03	-1992.14	57.94	14.59	-2026.5	38.44	69.88	-2221.54	136.57	1202.63	0	0	0	-2208.86	107.18	1566.69	-2213.99	214.78	1562.87	-2711.76	195.42	1627.31	-1266.44	162.54	1562.48	282.27	-345.93	77.15	881.32	-346.25	74.66	286.43
3.21	-2041.47	171.46	32.17	-2073.78	166.73	31.75	-1454.61	131.27	111.33	-2052.22	202.83	218.45	-2334.89	58.63	54.23	-2332.9	71.23	77.41	-1987.94	58.07	14.58	-2021.07	38.82	69.89	-2208.81	135.69	1202.91	0	0	0	-2201.01	107.22	1567.4	-2204.15	215.67	1564.01	-2701.23	195.03	1627.39	-1266.44	162.54	1562.48	282.41	-345.84	77.11	880.89	-346.76	74.43	286.19
3.22	-2071.32	170.8	28.46	-2065.31	167.83	33.57	-1454.61	131.27	111.33	-2052.22	202.83	218.45	-2306.53	58.68	55.53	-2315.59	70.45	77.31	-1983.86	58.19	14.57	-2015.75	39.18	69.9	-2204.24	135.95	1204	0	0	0	-2191.29	107.94	1568.36	-2194.29	216.44	1565.09	-2690.69	194.63	1627.45	-1266.44	162.54	1562.48	282.16	-345.99	76.99	881.38	-346.64	74.66	285.5
3.23	-2068.59	171.19	29.5	-2080.71	169.38	30.39	-1454.61	131.27	111.33	-2052.22	202.83	218.45	-2285.92	58.23	55.84	-2296.11	70.29	75.85	-1979.88	58.3	14.56	-2010.56	39.54	69.91	-2197.8	135	1203.61	0	0	0	-2168.51	109.38	1568.59	-2184.42	217.11	1566.11	-2680.12	194.22	1627.51	-1266.44	162.54	1562.48	282.38	-345.83	77.26	880.69	-346.68	74.38	286.68
3.24	-2051.41	170.6	33.03	-2080.73	168.02	30.43	-1454.61	131.27	111.33	-2052.22	202.83	218.45	-2267.12	58.11	53.93	-2285.51	70.01	73.25	-1976.02	58.39	14.55	-2005.48	39.9	69.91	-2185.66	135.05	1205.56	0	0	0	-2169.88	109.44	1569.71	-2174.53	217.66	1567.05	-2669.54	193.81	1627.57	-1266.44	162.54	1562.48	282.33	-345.87	77.18	880.58	-346.46	74.44	286.58
3.25	-2031.02	171.88	36.87	-2084.85	167.95	30.29	-1454.61	131.27	111.33	-2052.22	202.83	218.45	-2238.33	57.43	53.42	-2273.94	69.38	69.64	-1972.28	58.48	14.55	-2000.52	40.24	69.92	-2172.92	133.97	1205.94	0	0	0	-2165.4	109.79	1570.65	-2164.63	218.11	1567.92	-2658.94	193.39	1627.62	-1266.44	162.54	1562.48	281.16	-345.95	76.91	880.3	-346.3	74.33	286.61
3.26	-2046.12	169.76	34.21	-2090.25	167.58	29.25	-1454.61	131.27	111.33	-2052.22	202.83	218.45	-2230.29	56.4	50.54	-2247.19	68.33	67.71	-1968.65	58.56	14.54	-1995.68	40.58	69.93	-2165.28	134.28	1207.42	0	0	0	-2159.21	109.26	1571.4	-2154.71	218.43	1568.69	-2648.32	192.96	1627.66	-1266.44	162.54	1562.48	282.25	-345.77	77.15	880.69	-346.49	74.4	287.39
3.27	-2057.96	171.28	33.82	-2076.03	167.4	33.06	-1454.61	131.27	111.33	-2052.22	202.83	218.45	-2186.5	57.16	51.86	-2232.54	68.65	63.42	-1965.13	58.63	14.54	-1990.96	40.91	69.93	-2170.06	134.44	1207.59	0	0	0	-2147.22	109.82	1571.48	-2144.79	218.65	1569.36	-2637.68	192.53	1627.7	-1266.44	162.54	1562.48	282.11	-345.77	77.16	880.67	-346.23	74.58	287.03
3.28	-2066.91	168.71	32.42	-2063.9	167.7	34.06	-1454.61	131.27	111.33	-2052.22	202.83	218.45	-2180.14	56.32	46.62	-2203.41	68.12	61.49	-1961.73	58.68	14.55	-1986.37	41.22	69.93	-2153.63	134.41	1207.59	0	0	0	-2133.22	109.94	1571.96	-2134.85	218.74	1569.91	-2627.03	192.09	1627.72	-1266.44	162.54	1562.48	282.68	-346.08	77.17	881.04	-346.29	74.53	286.45
3.29	-2110.7	167.5	25.67	-2072.93	166.52	31.87	-1454.61	131.27	111.33	-2052.22	202.83	218.45	-2173.55	55.23	41.19	-2193.73	67	55.3	-1958.45	58.73	14.55	-1981.9	41.54	69.94	-2152.67	134.89	1208.93	0	0	0	-2122.17	109.94	1572.07	-2124.91	218.72	1570.33	-2616.35	191.64	1627.75	-1266.44	162.54	1562.48	282.49	-345.87	77.24	880.73	-346.6	74.39	286.31
3.3	-2045.24	166.68	37.3	-2072.31	166.7	32.8	-1454.61	131.27	111.33	-2052.22	202.83	218.45	-2134.13	55.99	41.28	-2161.07	65.99	51.76	-1955.29	58.76	14.56	-1977.56	41.84	69.94	-2126.47	133.71	1209.5	0	0	0	-2116.29	110.2	1572.38	-2114.97	218.57	1570.62	-2605.66	191.19	1627.76	-1266.44	162.54	1562.48	282.98	-345.74	77.36	880.26	-346.31	74.32	285.88
3.31	-2044.01	166.25	38.36	-2085.23	166.57	30.42	-1454.61	131.27	111.33	-2052.22	202.83	218.45	-2106.85	56.91	38.84	-2134.65	65.83	47.33	-1952.25	58.78	14.57	-1973.34	42.13	69.94	-2123.12	133.32	1209.51	0	0	0	-2112.89	109.71	1572.52	-2105.02	218.29	1570.76	-2594.95	190.73	1627.77	-1266.44	162.54	1562.48	282.56	-345.93	77.32	880.71	-346.34	74.5	285.8
3.32	-2055.52	164.99	38.85	-2090.78	164.33	29.79	-1454.61	131.27	111.33	-2052.22	202.83	218.45	-2090.58	57.12	33.27	-2107.47	66.39	43.92	-1949.33	58.79	14.59	-1969.25	42.41	69.94	-2123.4	133.47	1209.05	0	0	0	-2096.9	109.15	1572.23	-2095.06	217.89	1570.75	-2584.23	190.26	1627.77	-1266.44	162.54	1562.48	281.86	-346.23	77.08	880.83	-346.45	74.55	286.01
3.33	-2053.2	164.24	39.09	-2086.23	164.01	30.43	-1454.61	131.27	111.33	-2052.22	202.83	218.45	-2062.58	58.42	30.56	-2091.02	66.72	38.02	-1946.53	58.79	14.6	-1965.29	42.69	69.95	-2125.14	134.09	1207.86	0	0	0	-2081.62	108.9	1571.98	-2085.11	217.36	1570.56	-2573.49	189.78	1627.77	-1266.44	162.54	1562.48	281.27	-345.99	76.93	880.9	-346.61	74.49	286.4
3.34	-2080.69	164.77	33.81	-2085.74	163.24	30.91	-1454.61	131.27	111.33	-2052.22	202.83	218.45	-2033.24	59.34	26.61	-2051.87	68.23	37.36	-1943.86	58.77	14.62	-1961.46	42.95	69.95	-2088.33	134.88	1207.74	0	0	0	-2077.66	108.87	1571.37	-2075.16	216.7	1570.2	-2562.73	189.3	1627.76	-1266.44	162.54	1562.48	281.27	-345.98	77.03	880.85	-346.43	74.35	287.02
3.35	-2085.87	164.18	33.17	-2083.32	162.39	30.72	-1454.61	131.27	111.33	-2052.22	202.83	218.45	-2012.6	59.67	25.34	-2026.22	69.59	35.36	-1941.31	58.74	14.64	-1957.76	43.2	69.95	-2093.16	134.06	1207.01	0	0	0	-2078.76	108.22	1571.41	-2065.21	215.91	1569.64	-2551.95	188.81	1627.74	-1266.44	162.54	1562.48	281.98	-345.98	77.15	880.67	-346.27	74.44	287.58
3.36	-2091.58	163.79	31.77	-2052.52	163.17	35.3	-1454.61	131.27	111.33	-2052.22	202.83	218.45	-1993.42	59.95	26.18	-1987.32	72.06	35.8	-1938.88	58.7	14.67	-1954.2	43.45	69.94	-2078.53	133.62	1205.81	0	0	0	-2070.88	108.05	1571.26	-2055.26	214.98	1568.89	-2541.16	188.31	1627.71	-1266.44	162.54	1562.48	281.7	-346.25	76.82	880.23	-346.37	74.36	286.55
3.37	-2097.72	163.58	29.69	-2081.17	163.77	29.38	-1454.61	131.27	111.33	-2052.22	202.83	218.45	-1968.43	60.73	28.53	-1957.03	74.3	35.3	-1936.58	58.65	14.69	-1950.76	43.68	69.94	-2088.65	133.9	1203.62	0	0	0	-2064.11	107.3	1570.63	-2045.77	213.96	1568.08	-2530.36	187.8	1627.68	-1266.44	162.54	1562.48	281.91	-346.16	76.91	880.86	-346.21	74.54	287.03
3.38	-2104.19	163.53	27	-2076.76	163.64	28.14	-1454.61	131.27	111.33	-2052.22	202.83	218.45	-1930.41	62.56	31.79	-1947.1	75.15	35.58	-1934.4	58.59	14.72	-1947.46	43.9	69.94	-2071.71	134.05	1203.44	0	0	0	-2054.9	107.2	1569.39	-2033.78	210.17	1567.1	-2519.53	187.29	1627.64	-1266.44	162.54	1562.48	282.73	-346.1	77.26	881.3	-346.31	74.63	286.23
3.39	-2110.91	163.65	23.78	-2085.69	165.34	25.53	-1454.61	131.27	111.33	-2052.22	202.83	218.45	-1897.41	65.92	33.33	-1923.85	75.21	37.58	-1932.36	58.51	14.75	-1944.3	44.11	69.94	-2053.15	134.51	1202.07	0	0	0	-2046.24	106.8	1568.72	-2028.38	212.91	1566.76	-2508.7	186.77	1627.59	-1266.44	162.54	1562.48	283.16	-345.88	77.25	880.85	-346.35	74.55	286.15
3.4	-2117.79	163.9	20.1	-2062.44	164.79	29.25	-1454.61	131.27	111.33	-2052.22	202.83	218.45	-1869.51	64.26	37.32	-1895.22	75.79	39.39	-1930.44	58.41	14.79	-1941.28	44.31	69.93	-2058.67	133.58	1200.75	0	0	0	-2034.36	105.79	1567.6	-2019.17	211.73	1565.89	-2497.84	186.24	1627.54	-1266.44	162.54	1562.48	282.19	-346.03	76.99	880.97	-346.03	74.53	286.4
3.41	-2124.73	164.29	16.04	-2069.31	166.45	27.44	-1454.61	131.27	111.33	-2052.22	202.83	218.45	-1847.03	65.89	39.62	-1870.24	74.34	42.15	-1928.65	58.31	14.83	-1938.39	44.5	69.93	-2050.83	133.76	1200.65	0	0	0	-2017.58	105.51	1566.64	-2009.91	210.78	1565.29	-2486.98	185.7	1627.48	-1266.44	162.54	1562.48	281.94	-345.89	76.93	880.26	-346.37	74.29	286.01
3.42	-2131.64	164.8	11.68	-2076.61	167.16	26.21	-1454.61	131.27	111.33	-2052.22	202.83	218.45	-1824.9	65.61	42.5	-1849.66	75.56	43.33	-1926.99	58.19	14.87	-1935.64	44.68	69.92	-2037.62	134.05	1198.97	0	0	0	-2012.6	104.49	1565.38	-2001.06	209.93	1564.28	-2476.09	185.16	1627.41	-1266.44	162.54	1562.48	281.42	-346.22	76.83	880.77	-346.16	74.54	286.46
3.43	-2138.44	165.41	7.09	-2072.68	168.32	25.93	-1454.61	131.27	111.33	-2052.22	202.83	218.45	-1806.03	66.19	44.89	-1829.36	74.34	45.66	-1925.46	58.05	14.91	-1933.03	44.84	69.92	-2021.66	133.29	1198.11	0	0	0	-1996.93	103.06	1563.91	-1992.31	209.03	1563.38	-2465.2	184.6	1627.33	-1266.44	162.54	1562.48	282.3	-345.9	77.14	880.7	-346.23	74.43	286.27
3.44	-2145.02	166.12	2.34	-2094.29	167.03	21.75	-1454.61	131.27	111.33	-2052.22	202.83	218.45	-1787.84	64.49	48.06	-1810.47	72.29	48.64	-1924.07	57.9	14.96	-1930.57	45	69.91	-2011.81	132.82	1196.22	0	0	0	-1992.34	102.21	1563.5	-1982.81	207.43	1562.47	-2454.28	184.04	1627.25	-1266.44	162.54	1562.48	281.87	-346.14	77.05	880.46	-346.48	74.41	286.29
3.45	-2151.3	166.92	-2.48	-2064.75	167.81	26.63	-1454.61	131.27	111.33	-2052.22	202.83	218.45	-1770.84	61.51	51.5	-1796.25	72.22	49.97	-1922.8	57.74	15.01	-1928.24	45.14	69.9	-2018.05	131.47	1196.24	0	0	0	-1983.96	101.27	1562.44	-1975.74	208.03	1561.86	-2443.36	183.47	1627.16	-1266.44	162.54	1562.48	281.67	-345.8	76.92	880.66	-346.61	74.39	285.95
3.46	-2157.19	167.78	-7.3	-2065.99	168.22	26.57	-1454.61	131.27	111.33	-2052.22	202.83	218.45	-1759.39	60.89	53.03	-1781.04	67.98	53.4	-1921.68	57.56	15.06	-1926.06	45.27	69.9	-1996.65	133.05	1197.98	0	0	0	-1971.4	100.53	1561.23	-1966.43	206.11	1560.81	-2432.42	182.9	1627.06	-1266.44	162.54	1562.48	281.62	-346.05	76.99	880.52	-346.54	74.25	286.89
3.47	-2162.6	168.71	-12.05	-2053.08	167.45	28.67	-1454.61	131.27	111.33	-2052.22	202.83	218.45	-1747.26	56.46	55.44	-1769.87	65.6	54.76	-1920.68	57.36	15.12	-1924.03	45.38	69.89	-1985.09	132.24	1197.97	0	0	0	-1969.85	99.58	1560.8	-1957.94	205.27	1559.98	-2421.46	182.31	1626.96	-1266.44	162.54	1562.48	281.34	-346.31	76.78	880.74	-346.27	74.48	286.71
3.48	-2167.42	169.68	-16.65	-2093.14	166.4	20.95	-1454.61	131.27	111.33	-2052.22	202.83	218.45	-1738.04	53.33	56.22	-1762.17	64.29	54.58	-1919.83	57.16	15.18	-1922.14	45.48	69.88	-1980.67	130.85	1197.39	0	0	0	-1956.91	98.33	1563.07	-1948.04	202.5	1559.11	-2410.5	181.72	1626.84	-1266.44	162.54	1562.48	281.57	-346.27	76.89	880.57	-346.37	74.46	286.41
3.49	-2171.59	170.69	-21.03	-2089.92	167.8	20.96	-1454.61	131.27	111.33	-2052.22	202.83	218.45	-1733.39	52.15	54.21	-1756.37	62.76	53	-1919.11	56.93	15.24	-1920.4	45.58	69.87	-1976.35	129.45	1196.65	0	0	0	-1949.13	97.29	1563.07	-1940.09	201.69	1558.5	-2399.52	181.12	1626.72	-1266.44	162.54	1562.48	282.02	-346.12	77.07	880.42	-346.38	74.36	286.49
3.5	-2174.99	171.72	-25.1	-2073.09	167.56	24.83	-1454.61	131.27	111.33	-2052.22	202.83	218.45	-1719.62	50.14	55.59	-1752.24	60.2	50.51	-1918.53	56.69	15.31	-1918.81	45.65	69.86	-1967.8	128.77	1196.54	0	0	0	-1942.31	95.81	1562.56	-1933.52	202.33	1558.2	-2388.52	180.51	1626.6	-1266.44	162.54	1562.48	282.21	-346.18	77.04	880.39	-346.31	74.39	286.58
3.51	-2177.54	172.76	-28.79	-2070.85	167.82	25.5	-1454.61	131.27	111.33	-2052.22	202.83	218.45	-1706.88	48.21	56.51	-1751.3	58.73	45.76	-1916.48	55.3	15.65	-1917.37	45.72	69.85	-1953.52	127.32	1196.5	0	0	0	-1932.49	94.49	1562.2	-1924.52	200.45	1558	-2377.51	179.9	1626.46	-1266.44	162.54	1562.48	282.39	-345.94	77.05	880.7	-346.4	74.38	286.27
3.52	-2179.15	173.81	-32.03	-2080.89	167.78	21.86	-1454.61	131.27	111.33	-2052.22	202.83	218.45	-1695.14	46.36	57	-1751.14	56.71	40.36	-1916.89	55.36	15.27	-1916.07	45.77	69.83	-1944.02	126.62	1196.59	0	0	0	-1920.56	92.89	1561.88	-1916.16	198.79	1557.63	-2366.5	179.27	1626.32	-1266.44	162.54	1562.48	282.34	-345.85	77.17	880.79	-346.28	74.4	285.83
3.53	-2179.73	174.83	-34.74	-2076.56	167.96	23.74	-1454.61	131.27	111.33	-2052.22	202.83	218.45	-1684.38	44.6	57.07	-1744.45	54.68	38.27	-1916.8	55.22	14.95	-1914.93	45.8	69.82	-1937.38	125.26	1196.45	0	0	0	-1913.37	91.44	1561.76	-1908.13	197.7	1557.55	-2355.46	178.64	1626.17	-1266.44	162.54	1562.48	281.93	-345.93	77.08	880.73	-346.56	74.27	286.04
3.54	-2179.19	175.84	-36.84	-2060.57	167.76	27.09	-1454.61	131.27	111.33	-2052.22	202.83	218.45	-1674.56	42.92	56.73	-1738.27	52.88	35.85	-1916.85	55.36	14.86	-1913.95	45.82	69.81	-1922.9	122.7	1197.01	0	0	0	-1905.17	89.92	1562.08	-1900.08	196.42	1557.79	-2344.42	178	1626.01	-1266.44	162.54	1562.48	281.32	-346.06	76.88	880.43	-346.47	74.39	286.44
3.55	-2177.42	176.8	-38.26	-2054.52	167.58	28.44	-1454.61	131.27	111.33	-2052.22	202.83	218.45	-1665.67	41.31	56.01	-1732.6	51.29	33.11	-1917.71	57.01	14.78	-1913.12	45.83	69.79	-1922.02	121.16	1197.38	0	0	0	-1897.1	88.39	1562.67	-1893.18	195.92	1558.2	-2333.36	177.35	1625.84	-1266.44	162.54	1562.48	281.43	-346.06	77.03	880.36	-346.39	74.41	286.23
3.56	-2174.36	177.72	-38.93	-2069.2	168.08	25.95	-1454.61	131.27	111.33	-2052.22	202.83	218.45	-1657.68	39.78	54.92	-1727.4	49.91	30.06	-1915.73	55.65	16.05	-1912.44	45.82	69.78	-1911.57	120.15	1198.26	0	0	0	-1892.1	86.85	1563.27	-1884.05	193.17	1559.21	-2322.3	176.69	1625.67	-1266.44	162.54	1562.48	282.23	-345.84	77.09	880.56	-346.55	74.33	286.31
3.57	-2169.89	178.57	-38.76	-2060.82	167.71	26.47	-1454.61	131.27	111.33	-2052.22	202.83	218.45	-1650.55	38.32	53.48	-1722.68	48.72	26.73	-1913.99	54.5	17.36	-1910.71	44.9	70.36	-1909.43	119.39	1198.98	0	0	0	-1882.24	85.12	1564.13	-1875.92	191.36	1560.06	-2311.22	176.02	1625.49	-1266.44	162.54	1562.48	281.07	-346.14	76.67	880.81	-346.14	74.66	286.26
3.58	-2163.93	179.35	-37.68	-2060.45	167.02	26.65	-1454.61	131.27	111.33	-2052.22	202.83	218.45	-1644.27	36.94	51.69	-1718.41	47.73	23.14	-1915.8	55.95	15.93	-1910.62	44.97	70.22	-1892.45	116.65	1200.4	0	0	0	-1874.49	83.26	1564.97	-1867.15	188.64	1560.51	-2300.13	175.34	1625.3	-1266.44	162.54	1562.48	282.06	-346.04	77.08	880.89	-346.13	74.68	286.05
3.59	-2156.39	180.05	-35.62	-2062.28	166.45	26.35	-1454.61	131.27	111.33	-2052.22	202.83	218.45	-1638.81	35.62	49.59	-1714.58	46.92	19.29	-1915.96	56.15	15.19	-1911.07	45.49	70	-1887.02	114.17	1201.28	0	0	0	-1865.72	81.7	1565.69	-1860.95	188.28	1561.64	-2289.02	174.66	1625.1	-1266.44	162.54	1562.48	281.85	-345.95	77.1	880.98	-346.41	74.57	286.08
3.6	-2147.18	180.64	-32.5	-2061.62	167.3	25.27	-1454.61	131.27	111.33	-2052.22	202.83	218.45	-1634.14	34.37	47.17	-1711.18	46.29	15.21	-1913.53	54.03	16.41	-1909.87	45.33	70.08	-1878.08	113.03	1202.81	0	0	0	-1856.66	79.63	1566.21	-1852.58	185.35	1562.48	-2277.91	173.97	1624.89	-1266.44	162.54	1562.48	282.02	-345.87	77.03	880.19	-346.61	74.27	287.63
3.61	-2136.21	181.13	-28.24	-2069.68	165.8	24.07	-1454.61	131.27	111.33	-2052.22	202.83	218.45	-1630.24	33.19	44.47	-1708.19	45.83	10.9	-1913.14	53.7	17.17	-1909.62	45.87	69.77	-1866.66	111.54	1204.15	0	0	0	-1847.49	77.4	1566.63	-1845.15	183.86	1563.22	-2266.79	173.27	1624.68	-1266.44	162.54	1562.48	281.82	-346.12	76.96	880.31	-346.27	74.41	286.52
3.62	-2123.38	181.5	-22.76	-2050.95	167.63	27.7	-1454.61	131.27	111.33	-2052.22	202.83	218.45	-1627.08	32.06	41.49	-1705.61	45.53	6.39	-1913.24	54.36	17.09	-1909.94	46.81	69.28	-1856.98	109.52	1205.33	0	0	0	-1839.86	75.45	1566.96	-1837.78	181.96	1563.72	-2255.65	172.56	1624.46	-1266.44	162.54	1562.48	283.57	-345.76	77.48	880.55	-346.17	74.55	285.83
3.63	-2108.61	181.73	-16	-2049.03	168.82	27.08	-1454.61	131.27	111.33	-2052.22	202.83	218.45	-1624.63	31	38.26	-1703.41	45.39	1.69	-1914.54	55.86	16.49	-1910.4	47.72	68.84	-1850.13	109.23	1206.29	0	0	0	-1832.38	73.72	1567.28	-1830.7	180.3	1564.21	-2244.51	171.84	1624.23	-1266.44	162.54	1562.48	281.41	-346	76.94	880.73	-346.48	74.41	286.27
3.64	-2091.79	181.81	-7.88	-2050.75	168.79	26.09	-1454.61	131.27	111.33	-2052.22	202.83	218.45	-1622.87	30	34.78	-1701.58	45.4	-3.18	-1913.03	54.42	17.49	-1907.3	45.16	69.85	-1843.86	109.69	1207.26	0	0	0	-1824.06	71.72	1567.79	-1822.27	177.36	1564.64	-2233.36	171.11	1623.99	-1266.44	162.54	1562.48	282.17	-346	77.07	880.5	-346.42	74.43	286.4
3.65	-2072.85	181.74	1.69	-2040.24	170.04	30.44	-1454.61	131.27	111.33	-2052.22	202.83	218.45	-1621.78	29.05	31.07	-1700.1	45.54	-8.2	-1913.86	55.56	17.05	-1906.81	44.76	69.66	-1837.85	108.75	1207.37	0	0	0	-1816.34	69.62	1568.25	-1814.3	174.32	1565	-2222.19	170.37	1623.75	-1266.44	162.54	1562.48	282.06	-345.98	77	880.63	-346.64	74.36	285.74
3.66	-2051.68	181.5	12.77	-2039.62	171.86	34.24	-1454.61	131.27	111.33	-2052.22	202.83	218.45	-1621.33	28.15	27.16	-1698.97	45.82	-13.36	-1914.06	56.07	16.94	-1908.13	46.54	68.96	-1829.73	107.84	1207.07	0	0	0	-1810.92	67.83	1568.96	-1808.1	173.9	1565.99	-2211.02	169.62	1623.49	-1266.44	162.54	1562.48	282.16	-346.26	77.01	880.39	-346.24	74.28	286.56
3.67	-2028.21	181.07	25.44	-2029.55	173.29	44.73	-1454.61	131.27	111.33	-2052.2	202.83	218.46	-1621.48	27.31	23.05	-1698.17	46.23	-18.65	-1913.23	55.6	17.29	-1908.01	46.61	68.76	-1818.08	107.3	1206.41	0	0	0	-1803.44	65.63	1569.59	-1799.98	171.67	1566.62	-2199.83	168.87	1623.23	-1266.44	162.54	1562.48	282.63	-346.21	77.11	880.71	-346.32	74.45	286.44
3.68	-2002.34	180.45	39.78	-2013.19	174.47	59.19	-1454.61	131.27	111.33	-2036.47	202.59	232.45	-1622.22	26.52	18.76	-1697.69	46.75	-24.05	-1912.59	55.56	17.61	-1907.69	46.81	68.96	-1811.8	106.33	1205.28	0	0	0	-1794.76	63.72	1570.19	-1791.64	168.81	1567.25	-2188.64	168.11	1622.96	-1266.44	162.54	1562.48	281.62	-346.15	76.88	880.76	-346.34	74.54	286.49
3.69	-1982.55	179.88	55.35	-1978.18	175.05	76.8	-1454.61	131.27	111.33	-2013.57	201.9	255.07	-1623.52	25.77	14.31	-1697.51	47.39	-29.53	-1911.38	54.83	18.32	-1907.83	47.46	68.88	-1802.9	106.58	1204.2	0	0	0	-1786.15	61.67	1570.65	-1785.85	168.76	1568.04	-2177.44	167.33	1622.68	-1266.44	162.54	1562.48	282.46	-345.96	77.07	880.22	-346.01	74.45	286.85
3.7	-1945.05	179.21	73.83	-1947.13	173.86	93.71	-1454.61	131.27	111.33	-2003.11	200.8	269.01	-1625.36	25.07	9.71	-1697.61	48.13	-35.09	-1913.17	57.08	17.53	-1905.48	45.62	69.58	-1798.63	106.12	1203.6	0	0	0	-1778.28	60.2	1570.94	-1779.07	167.78	1568.81	-2166.23	166.55	1622.39	-1266.44	162.54	1562.48	282.36	-346.32	77.12	880.67	-346.48	74.25	286.11
3.71	-1932.13	182.15	85.86	-1937.05	175.61	106.77	-1454.61	131.27	111.33	-1998.19	199.34	277.29	-1627.7	24.41	4.98	-1697.99	48.97	-40.71	-1912.83	56.96	17.62	-1908.5	49.27	68.34	-1792.69	105.84	1202.99	0	0	0	-1769.73	57.89	1571.45	-1770.62	165.39	1569.36	-2155.01	165.76	1622.09	-1266.44	162.54	1562.48	281.48	-346.42	76.81	880.77	-346.76	74.31	286.13
3.72	-1908.27	180.7	99.46	-1919.74	174.84	119.01	-1454.61	131.27	111.33	-1991.89	197.54	282.9	-1630.52	23.79	0.14	-1698.63	49.89	-46.37	-1913.55	58.06	17.32	-1908.16	48.88	68.77	-1788.15	106.42	1203.32	0	0	0	-1761.99	56.19	1571.6	-1761.2	161.62	1569.71	-2143.78	164.96	1621.79	-1266.44	162.54	1562.48	282	-346.02	77.07	880.98	-346.49	74.5	285.74
3.73	-1880.53	178.89	113.33	-1893.05	173.45	132.23	-1454.61	131.27	111.33	-1977.31	195.45	288.84	-1633.8	23.21	-4.8	-1699.51	50.9	-52.06	-1913.87	58.7	17.34	-1904.67	45.94	70.44	-1776.16	103.54	1203.42	0	0	0	-1757.13	54.42	1571.9	-1753.55	160.22	1570.28	-2132.55	164.15	1621.47	-1266.44	162.54	1562.48	282.36	-345.9	77.27	880.97	-345.97	74.69	286.34
3.74	-1859.48	177.37	125.3	-1865.96	170.63	144.63	-1454.61	131.27	111.33	-1947.54	193.11	298.12	-1637.51	22.67	-9.82	-1700.62	51.98	-57.76	-1912.78	57.62	17.98	-1905.32	47.02	70.25	-1764.7	103.05	1204.12	0	0	0	-1750.18	52.8	1572.21	-1745.92	159.24	1570.68	-2121.31	163.33	1621.15	-1266.44	162.54	1562.48	282.7	-346.07	77.25	880.37	-346.3	74.46	286.63
3.75	-1831.48	175.89	137.15	-1846.4	168.64	154.8	-1454.61	131.27	111.33	-1896.67	191.33	312.01	-1641.62	22.16	-14.91	-1701.96	53.14	-63.45	-1911.94	57.11	18.66	-1905.68	47.69	70.39	-1761	101.56	1204.95	0	0	0	-1743.34	51.2	1572.19	-1738.19	158.18	1570.83	-2110.05	162.5	1620.82	-1266.44	162.54	1562.48	282.86	-345.65	77.37	880.79	-346.37	74.52	286.81
3.76	-1804.94	172.65	147.68	-1816.58	165.6	165.12	-1454.61	131.27	111.33	-1898.06	189.48	315.03	-1646.11	21.68	-20.05	-1703.49	54.35	-69.12	-1911.62	57.11	19.13	-1907.78	50.31	69.8	-1751.2	100.29	1205.87	0	0	0	-1734.24	49.64	1572.07	-1728.98	155.42	1570.42	-2098.8	161.66	1620.48	-1266.44	162.54	1562.48	282.58	-346.09	77.17	880.94	-346.06	74.61	286.27
3.77	-1775.5	170.76	156.65	-1788.71	164.84	173.22	-1454.61	131.27	111.33	-1869.61	187.44	320.99	-1650.96	21.23	-25.22	-1705.21	55.61	-74.75	-1912.32	58.19	19.06	-1906.5	49.63	70.47	-1745.12	101.66	1206.53	0	0	0	-1726.97	48.41	1571.94	-1722.37	155.9	1570.16	-2087.53	160.81	1620.13	-1266.44	162.54	1562.48	283.32	-345.95	77.42	880.43	-346.3	74.35	285.42
3.78	-1747.86	170.99	163.06	-1765.32	164.14	179.06	-1454.61	131.27	111.33	-1851.45	185.51	325.8	-1656.12	20.81	-30.42	-1707.11	56.92	-80.33	-1912.05	58.5	19.27	-1907.02	50.35	70.61	-1742.33	101.28	1207.2	0	0	0	-1717.69	47.03	1571.84	-1712.32	152.23	1569.53	-2076.26	159.95	1619.78	-1266.44	162.54	1562.48	282.05	-346.04	77.12	880.16	-346.53	74.35	286.67
3.79	-1719.97	168.27	169.37	-1737.26	162.84	184.39	-1454.61	131.27	111.33	-1838.71	184.15	325.71	-1661.59	20.42	-35.61	-1709.17	58.27	-85.84	-1912.43	59.24	19.43	-1906.77	50.89	71.15	-1732.78	99.73	1207.72	0	0	0	-1712.15	45.58	1571.86	-1705.37	152.57	1569.2	-2064.98	159.09	1619.41	-1266.44	162.54	1562.48	282.51	-346.07	77.16	880.38	-346.55	74.35	286.53
3.8	-1692.68	165.48	174.1	-1709.51	159.76	188.7	-1454.61	131.27	111.33	-1810.84	181.19	321.41	-1667.34	20.05	-40.79	-1711.38	59.65	-91.26	-1911.51	58.77	20.47	-1906.47	51.18	71.77	-1724.51	98.3	1208.08	0	0	0	-1705.67	44.23	1571.66	-1696.66	150.71	1568.6	-2053.69	158.21	1619.04	-1266.44	162.54	1562.48	282	-345.99	77.02	880.72	-346.36	74.45	286.09
3.81	-1666.46	162.93	177.08	-1682.48	157.1	190.77	-1454.61	131.27	111.33	-1774.05	177.44	318.88	-1673.33	19.7	-45.94	-1713.72	61.05	-96.58	-1910.61	58.19	21.25	-1905.48	50.92	72.44	-1716.19	96.98	1207.97	0	0	0	-1696.35	43.15	1571.43	-1688.96	149.72	1566.36	-2042.4	157.32	1618.65	-1266.44	162.54	1562.48	281.78	-346.29	76.95	880.72	-346.32	74.5	286.36
3.82	-1634.3	160.65	179.35	-1653.14	154.34	191.84	-1454.61	131.27	111.33	-1763.11	175.96	311.55	-1679.54	19.37	-51.04	-1716.18	62.47	-101.78	-1911.78	59.98	20.77	-1905.15	51.29	72.98	-1710.87	95.97	1207.77	0	0	0	-1689.89	42.09	1571.25	-1689.16	149.01	1565.26	-2031.1	156.42	1618.26	-1266.44	162.54	1562.48	282.28	-346.35	77.13	880.51	-346.35	74.49	286.61
3.83	-1607.84	158.74	179.52	-1625.61	152.05	191.83	-1454.61	131.27	111.33	-1737.45	172.24	305.46	-1685.95	19.05	-56.09	-1718.75	63.9	-106.84	-1911.08	60.36	21.59	-1905.57	52.84	72.88	-1705.28	94.53	1207.77	0	0	0	-1682.09	41.3	1570.95	-1677.22	147.09	1564.3	-2019.8	155.52	1617.86	-1266.44	162.54	1562.48	282.49	-346.34	77.12	880.74	-346.43	74.49	286.68
3.84	-1578.22	156.5	179.79	-1597.14	149.12	190.5	-1454.61	131.27	111.33	-1711.44	169.02	299.09	-1692.53	18.75	-61.05	-1721.4	65.33	-111.75	-1910.62	60.21	22.78	-1905.09	53.55	73.74	-1696.59	92.92	1207.32	0	0	0	-1674.96	40.12	1570.58	-1670.8	145.75	1563.51	-2008.49	154.6	1617.45	-1266.44	162.54	1562.48	281.84	-345.93	77.02	880.97	-346.51	74.38	287.16
3.85	-1553.79	153.68	178.45	-1567.25	146.25	189.11	-1454.61	131.27	111.33	-1688.93	166.2	292.1	-1699.26	18.46	-65.92	-1724.13	66.75	-116.5	-1908.59	58.73	24.46	-1903.9	52.9	74.73	-1689.2	91.28	1207.07	0	0	0	-1667.12	38.95	1570.08	-1662.93	144.21	1562.23	-1997.17	153.68	1617.03	-1266.44	162.54	1562.48	282.52	-346.33	77.08	880.59	-346.57	74.45	286.75
3.86	-1523.82	150.61	176.98	-1539.01	143.73	186.18	-1454.61	131.27	111.33	-1668.95	163.71	284.41	-1706.1	18.18	-70.68	-1726.93	68.16	-121.06	-1908.2	58.87	25.3	-1901.99	51.76	76.07	-1681.74	90.58	1206.65	0	0	0	-1658.78	37.95	1569.54	-1657.79	142.94	1561.37	-1985.85	152.74	1616.6	-1266.44	162.54	1562.48	282.05	-345.95	77.11	881.06	-346.59	74.5	286.91
3.87	-1493.01	147.75	176.3	-1511.27	141.41	183.99	-1454.61	131.27	111.33	-1650.55	161.49	275.95	-1713.04	17.91	-75.31	-1729.78	69.55	-125.42	-1907.23	58	26.75	-1902.63	53.27	76.14	-1672.38	89.26	1206.1	0	0	0	-1651.94	36.86	1568.97	-1642.34	142.31	1560	-1974.52	151.79	1616.16	-1266.44	162.54	1562.48	282.39	-345.93	77.07	880.63	-346.57	74.46	286.11
3.88	-1461.47	144.25	173.88	-1482.89	138.02	180.14	-1454.61	131.27	111.33	-1632.79	159.47	266.64	-1720.04	17.65	-79.81	-1732.66	70.92	-129.57	-1907.05	58.22	27.49	-1900.53	51.7	77.9	-1668.62	88.83	1205.6	0	0	0	-1644.31	35.65	1568.29	-1639.31	141.1	1559.3	-1963.19	150.84	1615.71	-1266.44	162.54	1562.48	282.22	-346.09	76.98	880.57	-346.33	74.32	285.95
3.89	-1433.21	140.26	170.43	-1455.52	135.06	175.45	-1454.61	131.27	111.33	-1614.71	157.59	256.43	-1727.08	17.39	-84.14	-1735.56	72.25	-133.49	-1907.66	58.89	27.95	-1900.71	52.64	78.43	-1660.87	87.41	1204.84	0	0	0	-1636.58	34.68	1567.57	-1628.12	139.91	1557.96	-1951.86	149.87	1615.26	-1266.44	162.54	1562.48	281.61	-346.31	77.04	880.54	-346.36	74.27	286.36
3.9	-1409.7	135.53	165.38	-1428.72	131.16	169.98	-1454.61	131.27	111.33	-1595.36	155.78	245.22	-1734.14	17.13	-88.3	-1738.47	73.53	-137.15	-1906.29	57.78	29.33	-1898.05	50.24	80.19	-1652.72	86.55	1204.27	0	0	0	-1627.61	33.46	1566.68	-1615.13	139.35	1556.3	-1940.52	148.89	1614.79	-1266.44	162.54	1562.48	281.73	-346.07	77.06	880.64	-346.52	74.19	286.21
3.91	-1383.96	133.5	160.04	-1402.6	127.88	164.09	-1454.61	131.27	111.33	-1573.79	153.98	232.95	-1741.19	16.87	-92.27	-1741.37	74.77	-140.55	-1906.22	57.83	30.45	-1899.25	51.81	80.25	-1650.05	86.57	1203.39	0	0	0	-1621.22	32.58	1565.76	-1609.21	137.92	1554.98	-1929.17	147.91	1614.32	-1266.44	162.54	1562.48	282.09	-345.8	77.11	881.12	-346.23	74.51	286.44
3.92	-1356.61	129.52	154.4	-1372.78	124.14	158.64	-1454.61	131.27	111.33	-1549.04	152.11	219.54	-1748.2	16.61	-96.03	-1744.25	75.95	-143.68	-1905.2	56.7	31.77	-1899.39	52.17	81.05	-1641.7	85	1202.5	0	0	0	-1613.23	31.37	1564.71	-1601.7	136.45	1553.75	-1917.83	146.91	1613.83	-1266.44	162.54	1562.48	282.37	-345.81	77.18	880.74	-346.32	74.46	286.73
3.93	-1332.18	125.91	149.59	-1349.89	120.66	152.53	-1454.61	131.27	111.33	-1520.17	150.12	204.93	-1755.14	16.34	-99.58	-1747.1	77.07	-146.5	-1904.32	55.84	32.96	-1897.82	50.65	82.69	-1627.64	84.42	1201.01	0	0	0	-1603.74	30.47	1563.51	-1590.97	135.16	1552.01	-1906.47	145.9	1613.34	-1266.44	162.54	1562.48	282.29	-345.97	77.21	880.87	-346.2	74.6	286.42
3.94	-1299.34	121.75	147.47	-1323.02	116.83	148.18	-1454.61	131.27	111.33	-1486.13	147.8	188.45	-1762	16.06	-102.88	-1749.89	78.11	-149.01	-1903.51	54.84	34.42	-1897.98	51.11	83.19	-1622.81	85.27	1198.6	0	0	0	-1596.48	29.63	1562.21	-1580.97	134.29	1550.01	-1895.12	144.88	1612.83	-1266.44	162.54	1562.48	281.69	-346.13	76.97	880.62	-346.33	74.5	285.43
3.95	-1278.55	118.54	143.99	-1299.46	114.26	144.27	-1454.61	131.27	111.33	-1463.1	146.38	177.43	-1768.75	15.78	-105.93	-1752.63	79.08	-151.2	-1904.11	55.42	35.32	-1897.15	50.64	84.59	-1612.98	83.94	1197.71	0	0	0	-1586.24	28.7	1560.78	-1575.59	133.3	1548.34	-1883.76	143.86	1612.32	-1266.44	162.54	1562.48	282.12	-345.94	76.99	880.15	-346.32	74.32	286.47
3.96	-1249.47	116.47	142.09	-1275.38	111.39	140.67	-1454.59	131.27	111.32	-1441.5	144.63	166.21	-1775.35	15.48	-108.71	-1755.28	79.96	-153.04	-1904.52	55.85	35.95	-1896.95	51.23	85.25	-1606.66	83.79	1195.96	0	0	0	-1578.35	27.86	1559.33	-1565.35	132.17	1546.65	-1872.4	142.82	1611.8	-1266.44	162.54	1562.48	281.34	-345.86	76.87	880.74	-346.17	74.52	285.78
3.97	-1233.85	114.95	138.21	-1256.09	110.12	135.87	-1429.48	131.96	102.14	-1420.27	143.31	155.83	-1781.78	15.17	-111.2	-1757.85	80.74	-154.51	-1903.23	54.94	37.49	-1896.24	51.08	86.45	-1598.76	82.72	1194.38	0	0	0	-1569.4	26.86	1557.72	-1559.2	131.56	1545.08	-1861.03	141.77	1611.27	-1266.44	162.54	1562.48	280.95	-346.08	76.71	881.14	-345.89	74.71	286.12
3.98	-1202.94	111.96	136.64	-1231.27	109.5	132.93	-1406.21	130.93	93.1	-1399.24	142.57	146.23	-1788.03	14.85	-113.39	-1760.31	81.43	-155.61	-1901.31	53.13	39.43	-1895.52	50.96	87.64	-1589.22	81.62	1192.49	0	0	0	-1558.45	26.2	1555.97	-1547.03	130.59	1543.01	-1849.66	140.71	1610.73	-1266.44	162.54	1562.48	281.98	-346.04	77.02	880.89	-345.99	74.55	286.82
3.99	-1185.17	112.8	134.38	-1208.84	108.45	130.17	-1383.06	132.31	85.78	-1380.52	140.22	137	-1794.05	14.5	-115.26	-1762.65	82.01	-156.32	-1902.26	54.45	40.37	-1895.22	51.65	88.27	-1579.98	80.18	1190.78	0	0	0	-1549.32	25.29	1554.21	-1533.51	129.54	1541.65	-1838.29	139.64	1610.17	-1266.44	162.54	1562.48	281.67	-345.96	77.03	880.31	-346.14	74.4	286.23
4	-1172.63	113.55	131.27	-1195.69	108.48	126.66	-1361.14	134.15	79	-1362.25	140.38	129.66	-1799.83	14.14	-116.8	-1764.86	82.47	-156.62	-1902.82	55.6	41.14	-1895.27	52.74	88.96	-1571.59	77.76	1189.74	0	0	0	-1542.9	24.72	1552.5	-1525.41	128.53	1539.79	-1826.92	138.56	1609.61	-1266.44	162.54	1562.48	281.34	-346.28	76.94	880.48	-346.11	74.49	286.33
4.01	-1157.35	114.05	130.3	-1177.48	108.59	125.81	-1343.31	133.03	71.6	-1345.63	140.82	123.31	-1805.34	13.75	-117.99	-1766.92	82.81	-156.49	-1900.75	54.18	43.51	-1894.67	53.38	89.76	-1560.66	76.52	1188.41	0	0	0	-1532.9	24.44	1550.57	-1516.95	128.1	1537.65	-1815.55	137.46	1609.04	-1266.44	162.54	1562.48	281.19	-346.27	76.82	880.93	-346.15	74.54	287.2
4.02	-1137.08	116.91	131.22	-1164.95	109.69	124.5	-1327.33	133.93	65.59	-1332.32	139.86	116.83	-1810.55	13.34	-118.81	-1768.82	83.02	-155.92	-1900.1	54.12	45.29	-1892.06	52.04	91.67	-1553.69	75.15	1186.37	0	0	0	-1524.66	24.14	1548.89	-1506.73	127.86	1535.46	-1804.17	136.36	1608.46	-1266.44	162.54	1562.48	281.58	-346.23	76.95	880.9	-346.25	74.55	286.66
4.03	-1126.14	119.74	130.94	-1150.47	112.08	125	-1313.32	135.48	59.66	-1320.48	140.24	111.44	-1815.44	12.9	-119.25	-1770.55	83.09	-154.89	-1898.6	53.34	47.35	-1890.6	51.82	93.18	-1545.1	75.21	1184.9	0	0	0	-1517.63	23.91	1547.2	-1497.53	127.9	1533.45	-1792.79	135.25	1607.87	-1266.44	162.54	1562.48	281.86	-345.91	77.07	880.59	-346.35	74.45	286.38
4.04	-1116.43	120.41	130.9	-1141.6	113.71	123.33	-1302.97	135.47	53.28	-1310.11	142.4	106.93	-1819.98	12.43	-119.29	-1772.08	83.02	-153.39	-1897.27	52.45	49.45	-1890.29	52.67	94.3	-1533.42	75.19	1183.54	0	0	0	-1510.18	23.87	1545.5	-1489.24	127.59	1531.67	-1781.41	134.12	1607.27	-1266.44	162.54	1562.48	281.63	-345.91	76.93	880.78	-346.33	74.37	286.26
4.05	-1110.42	122.4	128.28	-1133.51	115.07	122.16	-1294.07	136.93	48.14	-1301.13	145.2	102.95	-1824.15	11.93	-118.92	-1773.42	82.79	-151.39	-1897.99	53.52	50.86	-1888.58	52.03	96.08	-1523.76	73.1	1181.91	0	0	0	-1499.5	24.09	1544.03	-1480.62	128.19	1529.88	-1770.03	132.99	1606.66	-1266.44	162.54	1562.48	282.38	-345.6	77.19	880.47	-346.41	74.33	285.84
4.06	-1105.21	125.49	125.82	-1128.48	118.82	118.97	-1286.47	139.37	43.06	-1295.73	145.22	97.69	-1827.92	11.4	-118.11	-1774.53	82.41	-148.9	-1896.88	52.97	52.97	-1888.67	52.89	97.13	-1517.15	72.75	1180.11	0	0	0	-1487.88	24.74	1542.78	-1470.8	129.04	1528.58	-1758.65	131.84	1606.04	-1266.44	162.54	1562.48	282.15	-345.71	77.17	880.76	-346.42	74.41	285.46
4.07	-1100.28	126.48	122.57	-1123.36	119.92	115.41	-1282.18	140.27	37.29	-1292.25	145.56	92.46	-1831.26	10.83	-116.86	-1775.42	81.86	-145.87	-1894.44	50.79	55.91	-1887.86	52.98	98.91	-1504.82	72.66	1179.12	0	0	0	-1480.24	25.3	1541.77	-1460.58	130.27	1527.5	-1747.27	130.68	1605.41	-1266.44	162.54	1562.48	281.8	-345.89	76.97	881.37	-345.94	74.71	285.99
4.08	-1095.61	132.22	119.17	-1120.5	121.97	110.23	-1280.15	140.6	31.47	-1288.3	148.36	88.17	-1834.15	10.22	-115.15	-1776.06	81.14	-142.31	-1893.49	49.99	58.43	-1885.09	51.2	101.52	-1496	73.19	1177.96	0	0	0	-1468.85	26.36	1540.96	-1451.44	131.31	1526.63	-1735.88	129.51	1604.77	-1266.44	162.54	1562.48	282.19	-345.94	77.09	881.5	-346.25	74.71	286.24
4.09	-1094.43	132.32	111.81	-1118.69	123.12	103.88	-1278.75	142.48	26.08	-1287.21	149.38	83.08	-1836.56	9.57	-112.96	-1776.44	80.23	-138.2	-1892.68	49.75	60.95	-1881.43	48.84	104.52	-1482.39	72.84	1177.24	0	0	0	-1458.68	27.61	1540.41	-1444.07	132.54	1526.18	-1724.5	128.33	1604.12	-1266.44	162.54	1562.48	281.66	-345.87	76.83	880.32	-346.31	74.41	286.16
4.1	-1095.72	131.63	102.96	-1118.29	124.07	96.4	-1280.21	142.53	19.63	-1287.81	149.35	77.41	-1838.47	8.89	-110.27	-1776.54	79.14	-133.51	-1891.9	49.76	63.9	-1879.2	47.67	107.31	-1473.95	72.32	1176.47	0	0	0	-1447.04	28.97	1540.14	-1433.09	134.02	1525.96	-1713.12	127.14	1603.46	-1266.44	162.54	1562.48	281.75	-346.03	76.91	880.28	-346.38	74.39	285.45
4.11	-1095.59	131.26	95.16	-1118.14	123.66	89.2	-1281.71	143.98	16.55	-1287.65	151.78	73.04	-1839.84	8.15	-107.07	-1776.36	77.85	-128.23	-1890.13	48.78	67.22	-1875.31	45.4	110.88	-1461.73	72.17	1176.46	0	0	0	-1438.45	30.26	1540.1	-1423.53	135.32	1526.19	-1701.73	125.94	1602.79	-1266.44	162.54	1562.48	281.61	-346.05	76.81	880.74	-346.56	74.37	285.85
4.12	-1094.66	132.06	88.44	-1118.87	124.83	81.87	-1282.48	143.41	14.77	-1289.26	150.34	68.15	-1840.67	7.37	-103.35	-1775.88	76.36	-122.36	-1888.93	48.52	70.28	-1871.59	43.8	114.31	-1454.33	73.12	1176.44	0	0	0	-1426.96	31.79	1540.11	-1415.48	137.27	1526.52	-1690.35	124.73	1602.1	-1266.44	162.54	1562.48	280.83	-346.42	76.58	881.5	-346.07	74.56	286.1
4.13	-1089.23	131.39	84.24	-1107.69	124.92	79.41	-1279.85	141.73	14.76	-1287.01	148.17	64.32	-1840.91	6.54	-99.09	-1775.08	74.66	-115.86	-1886.94	47.68	73.77	-1869.59	43.06	117.56	-1442.55	73.19	1176.9	0	0	0	-1417.81	33.58	1540.7	-1406.56	139.01	1527.02	-1678.97	123.5	1601.41	-1266.44	162.54	1562.48	282.2	-346.08	77	880.87	-346.2	74.41	286.41
4.14	-1085.33	130.4	72.97	-1107.1	124.21	70.04	-1277.21	142.83	15.41	-1279.72	150.26	65.92	-1840.54	5.67	-94.26	-1773.96	72.74	-108.73	-1884.28	45.91	77.17	-1866.91	41.81	120.87	-1428.49	73.36	1177.31	0	0	0	-1407.62	35.35	1541.58	-1396.11	140.85	1528.22	-1667.59	122.27	1600.71	-1266.44	162.54	1562.48	281.9	-345.98	77.09	880.48	-346.35	74.36	286.4
4.15	-1084.22	129.95	63.37	-1103.97	123.78	62.04	-1276.91	141.01	15.24	-1274.26	150.99	66.79	-1839.54	4.73	-88.86	-1772.49	70.59	-100.94	-1880.11	43.02	81.2	-1863.75	39.95	124.22	-1412.42	73.8	1178.3	0	0	0	-1394.75	37.18	1543.29	-1387.13	142.67	1530.31	-1656.21	121.02	1600	-1266.44	162.54	1562.48	282.06	-345.96	77.07	880.81	-346.15	74.5	286.39
4.16	-1079.71	128.34	56.79	-1103.85	123.06	55.74	-1275.45	141.61	15.73	-1269.93	153.27	67.36	-1837.87	3.75	-82.87	-1770.66	68.21	-92.49	-1878.78	42.39	84.16	-1858.58	35.84	128.93	-1401.23	73.88	1180.11	0	0	0	-1385.86	39.04	1545.42	-1376.77	144.79	1532.74	-1644.83	119.76	1599.28	-1266.44	162.54	1562.48	282.37	-345.93	77.13	880.8	-346.33	74.48	286.77
4.17	-1076.11	128.39	51.48	-1097.39	122.17	51.69	-1273.98	142.73	16.21	-1270.06	152.5	66.09	-1835.53	2.7	-76.28	-1768.46	65.6	-83.35	-1872.57	37.18	89.56	-1852.73	31.54	134.12	-1390	74.4	1182.08	0	0	0	-1376.49	41.09	1547.75	-1368.08	146.87	1535.36	-1633.45	118.49	1598.54	-1266.44	162.54	1562.48	281.99	-346.25	77.06	880.82	-346.29	74.39	287.21
4.18	-1073.64	129.51	46.52	-1098.92	123.3	46.51	-1273.14	143.34	16.22	-1270.06	151.81	65.17	-1832.47	1.6	-69.06	-1765.88	62.73	-73.52	-1867.96	33.49	94.7	-1846.34	26.81	139.29	-1379.27	74.71	1184.89	0	0	0	-1365.91	43.3	1550.05	-1357.78	149.41	1537.86	-1622.07	117.21	1597.8	-1266.44	162.54	1562.48	281.78	-346.29	77.02	881.03	-346.49	74.46	286.66
4.19	-1072.9	129.59	42.29	-1097.41	124.15	43	-1272.35	144.11	16.54	-1267.98	153.26	65.5	-1828.67	0.43	-61.2	-1762.89	59.61	-62.96	-1863.88	30.93	99.72	-1839.24	22.43	144.63	-1367.28	75.99	1187.54	0	0	0	-1354.41	45.4	1552.43	-1344.04	151.46	1541.19	-1610.7	115.91	1597.04	-1266.44	162.54	1562.48	282.89	-346.24	77.13	881.14	-346.26	74.6	286.27
4.2	-1074.86	128.77	39.12	-1097.42	123.02	40.88	-1272.79	142.98	15.98	-1266.27	153.52	65.68	-1824.11	-0.8	-52.69	-1759.5	56.23	-51.68	-1858.78	28.44	106.16	-1829.73	17.13	150.99	-1354.06	76.63	1190.23	0	0	0	-1343.32	47.17	1554.86	-1333.96	152.83	1544.02	-1599.32	114.61	1596.28	-1266.44	162.54	1562.48	282.12	-346.32	77.02	880.28	-346.33	74.32	286.57
4.21	-1070.92	126.65	37.24	-1095.74	121.08	39.04	-1271.99	143.72	16.43	-1264.46	154.01	65.87	-1818.76	-2.1	-43.51	-1755.67	52.59	-39.64	-1853.67	27.74	112.91	-1820.88	14.59	156.95	-1340.91	77.61	1192.58	0	0	0	-1331.78	48.92	1557.32	-1324.56	154.6	1546.54	-1587.95	113.29	1595.5	-1266.44	162.54	1562.48	281.74	-346.23	76.91	880.63	-346.3	74.49	286.55
4.22	-1073.53	126.14	34.59	-1096.09	120.16	37.02	-1271.3	144.25	16.81	-1263.59	153.53	65.65	-1812.6	-3.46	-33.64	-1751.41	48.66	-26.84	-1846.06	26.22	121.25	-1810.28	11.62	163.8	-1329.8	79.1	1194.63	0	0	0	-1323.23	50.66	1559.74	-1315.23	156.2	1549.07	-1576.59	111.96	1594.72	-1266.44	162.54	1562.48	281.32	-346.04	76.92	880.78	-346.29	74.34	285.43
4.23	-1072.07	125.07	32.97	-1093.55	119.41	35.63	-1271.34	143.94	16.83	-1262.85	153.14	65.67	-1805.6	-4.9	-23.06	-1746.69	44.45	-13.26	-1837.68	24.78	131.11	-1799.21	9.33	171.7	-1318.87	80.97	1196.64	0	0	0	-1313.36	52.08	1562.08	-1310.03	157.43	1550.94	-1565.22	110.62	1593.92	-1266.44	162.54	1562.48	281.46	-346.24	76.79	880.39	-346.3	74.27	286.24
4.24	-1069.55	124.65	32.42	-1094.79	118.98	34	-1271.62	143.07	16.44	-1261.76	153.32	65.98	-1797.72	-6.41	-11.77	-1741.5	39.95	1.12	-1827.69	23.28	143.49	-1788.8	9.54	180	-1306.13	81.78	1198.17	0	0	0	-1302.47	53.67	1564.14	-1303.21	158.26	1553.1	-1553.86	109.27	1593.11	-1266.44	162.54	1562.48	281.41	-346	76.94	880.88	-346.22	74.55	286.17
4.25	-1070.61	124.26	30.39	-1094.82	118.56	32.45	-1270.79	143.85	17.1	-1261.51	151.67	65.8	-1788.96	-7.99	0.25	-1735.82	35.15	16.31	-1818.32	24.13	156.85	-1776.87	9.65	190.51	-1294.88	82.32	1199.06	0	0	0	-1294.29	54.69	1566.18	-1295.06	159.51	1555.15	-1542.5	107.9	1592.29	-1266.44	162.54	1562.48	282.2	-345.98	77.08	880.65	-346.2	74.43	286.74
4.26	-1066.53	123.67	29.76	-1094.3	118.13	31.03	-1270.75	143.07	17.04	-1260.5	151.22	66.07	-1779.28	-9.65	13.03	-1729.65	30.05	32.33	-1808.55	25.52	172.47	-1762.86	9.05	203.22	-1284.07	83.38	1199.8	0	0	0	-1283.73	55.57	1567.87	-1285.96	160.79	1557.13	-1531.14	106.52	1591.47	-1266.44	162.54	1562.48	282	-346.04	77.03	880.49	-346.23	74.35	287.02
4.27	-1068.15	122.41	28.19	-1093.16	117.39	29.98	-1270.69	142.33	17.17	-1258.97	151.64	66.79	-1768.65	-11.39	26.57	-1722.98	24.63	49.19	-1795.29	26.11	190.19	-1749.2	10.76	216.16	-1272.81	84.48	1200.28	0	0	0	-1272.97	56.14	1569.29	-1276.86	161.57	1558.66	-1519.79	105.13	1590.63	-1266.44	162.54	1562.48	282.1	-346.09	77.06	880.99	-346.09	74.6	286.49
4.28	-1067.74	122.07	27.8	-1093.32	116.92	29.11	-1270.07	142.71	17.73	-1258.76	150.28	66.54	-1757.05	-13.21	40.9	-1726.76	20.16	59.18	-1779.84	26.49	208.99	-1733.25	11.18	230.51	-1263.87	84.44	1200.2	0	0	0	-1265.09	56.87	1570.68	-1265.96	162.45	1560.13	-1508.44	103.73	1589.77	-1266.44	162.54	1562.48	281.87	-346.22	77.04	880.81	-346.06	74.6	287.05
4.29	-1067.54	122.37	27.31	-1094.79	117.17	28.44	-1270.55	141.68	17.59	-1258.01	150.22	66.84	-1744.45	-15.11	56.03	-1722.94	11.32	74.26	-1765.39	28.49	227.63	-1717.7	12.44	246.13	-1253.22	84.1	1200.1	0	0	0	-1252.96	57.34	1571.65	-1255.11	162.02	1561.49	-1497.1	102.32	1588.91	-1266.44	162.54	1562.48	281.94	-346.14	77.13	880.81	-346.29	74.47	286.56
4.3	-1068.72	121.97	26.93	-1093.59	117.16	28.27	-1270.77	140.83	17.3	-1258.68	148.57	66.27	-1730.83	-17.1	71.97	-1717.66	4.03	91.6	-1748.63	29.29	246.72	-1702.77	15.19	261.18	-1241.75	84.41	1200.13	0	0	0	-1243.82	57.79	1572.63	-1248.6	162.67	1562.69	-1485.76	100.89	1588.04	-1266.44	162.54	1562.48	282.01	-346.17	77.1	880.37	-346.45	74.39	286.79
4.31	-1069	122.8	26.53	-1094.78	116.96	27.44	-1270.75	140.69	17.42	-1258.24	148.53	66.43	-1716.17	-19.19	88.74	-1712.43	-1.44	108.51	-1730.75	30.07	265.32	-1684.73	15.6	276.69	-1234.85	84.48	1200.03	0	0	0	-1234.01	58.01	1573.46	-1237.32	163.11	1563.63	-1474.42	99.46	1587.15	-1266.44	162.54	1562.48	281.94	-346.15	76.85	880.19	-346.34	74.37	286.92
4.32	-1067.3	123.1	27.25	-1092.49	116.88	27.82	-1270.55	140.94	17.55	-1257.64	149.25	66.95	-1710.35	-23.9	107.65	-1697.13	-4.17	126.6	-1710.99	29.54	283.7	-1666.34	16.5	291.4	-1227.29	84.17	1199.98	0	0	0	-1224.49	58.09	1574.22	-1227.79	163.41	1564.62	-1463.09	98.01	1586.26	-1266.44	162.54	1562.48	281.72	-346.38	76.9	880.22	-346.43	74.15	286.35
4.33	-1072.09	122.41	25.77	-1093.11	117.27	27.58	-1270.3	141.2	17.77	-1257.48	149.27	67.06	-1695.64	-26.1	126.28	-1687.95	-6.86	144.8	-1691.74	30.24	300.56	-1647.61	17.18	305.15	-1218.17	85.17	1200.3	0	0	0	-1216.1	58.02	1575.04	-1218.23	163.46	1565.64	-1451.77	96.54	1585.35	-1266.44	162.54	1562.48	281.96	-346.4	76.97	880.85	-346.27	74.52	286.52
4.34	-1066.37	122.46	27.05	-1094.24	117.6	27.1	-1270.84	140.41	17.31	-1257.11	149.51	67.44	-1679.4	-28.5	146.12	-1676.7	-10.87	163.75	-1670.71	29.24	316.96	-1628.04	17.01	318.35	-1209.9	85.28	1200.74	0	0	0	-1206.31	58.09	1575.64	-1209.06	163.64	1566.43	-1440.45	95.07	1584.43	-1266.44	162.54	1562.48	282.2	-346.36	77.04	880.48	-346.45	74.51	286.39
4.35	-1067.58	121.88	26.51	-1095.66	117.55	26.76	-1270.78	140.34	17.41	-1257.24	149	67.43	-1669.53	-31.06	163.85	-1662.45	-14.42	181.61	-1649.53	28.56	331.83	-1608.84	17.38	330.46	-1204.17	84.72	1201.2	0	0	0	-1197.15	57.85	1576.33	-1200.98	163.04	1567.13	-1429.13	93.58	1583.5	-1266.44	162.54	1562.48	281.9	-346.58	76.93	880.37	-346.39	74.35	287.22
4.36	-1066.41	122.23	26.91	-1094.92	117.07	26.81	-1270.57	140.61	17.67	-1256.96	148.85	67.59	-1656.36	-33.07	179.43	-1647.58	-14.93	196.9	-1628.87	27.71	345.37	-1589.06	17.05	342.41	-1196.61	83.28	1202.29	0	0	0	-1188.47	57.58	1576.86	-1190.17	163.51	1567.69	-1417.82	92.08	1582.56	-1266.44	162.54	1562.48	281.87	-346.13	77.09	880.58	-346.64	74.32	286.76
4.37	-1069.4	121.35	26.03	-1093.46	117.49	26.86	-1270.2	141.02	18.04	-1257.09	148.26	67.54	-1642.08	-32.91	193.04	-1630.89	-15.2	209.4	-1608.94	26.64	357.54	-1568.87	16.18	354.04	-1190.66	85.08	1203.35	0	0	0	-1179.4	57.34	1577.41	-1179.48	162.8	1568.26	-1406.51	90.57	1581.61	-1266.44	162.54	1562.48	282.01	-346.24	76.95	880.89	-346.42	74.39	285.87
4.38	-1070.99	121.32	25.57	-1094.96	117.62	26.43	-1270.46	140.12	17.68	-1256.84	147.72	67.57	-1625.9	-32.08	201.48	-1613.32	-11.28	217.94	-1590.86	26.13	367.63	-1550.12	16.42	364.29	-1181.08	84.95	1204.46	0	0	0	-1170.53	57.07	1577.96	-1168.94	162.52	1568.69	-1395.22	89.04	1580.65	-1266.44	162.54	1562.48	282.66	-346.14	77.06	880.83	-346.39	74.37	286.32
4.39	-1072	121.42	25.28	-1094.33	117.09	26.4	-1270.18	140.63	18.09	-1255.89	148.36	68.15	-1599.88	-31.13	207.73	-1592.2	-6.94	223.61	-1573.1	25.44	375.68	-1531.2	16.73	372.76	-1169.74	84.72	1205.61	0	0	0	-1161.51	56.52	1578.42	-1161.38	161.8	1569.37	-1383.92	87.51	1579.67	-1266.44	162.54	1562.48	282.58	-345.97	77.05	880.63	-346.44	74.33	286.89
4.4	-1070.99	121.27	25.27	-1095.53	116.77	26.22	-1270.68	139.62	17.61	-1255.56	148.23	68.34	-1574.74	-30.46	210.5	-1549.4	-9.38	228.22	-1554.66	23.99	381.65	-1511.87	16.67	379.21	-1158.09	83.22	1205.69	0	0	0	-1153.43	55.88	1578.91	-1154.38	161.2	1569.9	-1372.64	85.96	1578.69	-1266.44	162.54	1562.48	282.68	-345.89	77.15	880.82	-346.5	74.37	287.02
4.41	-1065.88	122.08	26.36	-1092.42	117.24	26.73	-1269.96	140.44	18.14	-1255.29	147.99	68.5	-1547.71	-28.74	210.78	-1519.8	-7.72	231.05	-1535.55	22.24	385.11	-1491.97	15.72	383.71	-1154.14	84.3	1206.92	0	0	0	-1144.98	55.59	1579.32	-1144.59	160.44	1570.71	-1361.36	84.39	1577.69	-1266.44	162.54	1562.48	281.66	-346.29	76.87	880.74	-346.24	74.44	287.45
4.42	-1067.19	121.21	25.93	-1093.68	117.11	26.23	-1269.74	140.54	18.41	-1255.53	147.05	68.29	-1520.1	-26.56	209	-1498.11	-6.16	230.15	-1516.95	21.07	385.96	-1472.86	15.17	385.94	-1147.94	84.3	1207.45	0	0	0	-1136.81	54.82	1579.81	-1130.34	159.43	1571.69	-1350.08	82.82	1576.68	-1266.44	162.54	1562.48	281.86	-346.26	76.84	880.71	-346.53	74.29	286.44
4.43	-1069.12	121.19	25.68	-1095.73	117.03	25.35	-1269.5	140.57	18.59	-1254.76	147.33	68.65	-1489.11	-24.14	205.93	-1489.94	-3.72	226.51	-1498.84	20.22	384.08	-1453.54	14.53	386.19	-1140.56	85.57	1207.32	0	0	0	-1127.64	53.87	1580.17	-1119.92	158.86	1572.19	-1338.82	81.23	1575.66	-1266.44	162.54	1562.48	282.5	-346.08	77.02	880.7	-346.45	74.38	285.9
4.44	-1067.65	121.52	25.44	-1092.83	116.87	25.89	-1270.12	139.64	18.51	-1254.52	147.04	69.01	-1457.72	-23.71	201.42	-1460.93	-4.12	222.28	-1480.23	18.56	379.88	-1434.07	13.71	384.01	-1130.36	85.45	1207.21	0	0	0	-1118.14	53.1	1580.43	-1111.13	157.33	1572.74	-1327.56	79.63	1574.63	-1266.44	162.54	1562.48	282.44	-346.18	77.09	880.5	-346.5	74.32	285.9
4.45	-1071.23	120.96	24.67	-1092.97	116.2	25.71	-1268.96	141.09	19.44	-1254.58	146.11	68.76	-1429.48	-21.94	194.6	-1431.23	-3.59	215.88	-1461.33	16.88	373.04	-1415.1	13.17	379.34	-1123.98	85.54	1207.1	0	0	0	-1109.53	52.11	1580.67	-1102.04	156.56	1573.23	-1316.31	78.01	1573.58	-1266.43	162.53	1562.48	281.79	-346.66	76.83	880.71	-346.56	74.5	286.31
4.46	-1065.89	121.24	25.4	-1093.86	116.86	25.5	-1269.64	139.65	19.14	-1254.6	145.33	68.52	-1395.97	-19.05	186.4	-1398.79	0.08	207.97	-1441.52	14.74	363.75	-1395.66	11.99	372.68	-1113.89	85.33	1206.85	0	0	0	-1100.79	51.18	1580.78	-1093.06	155.8	1573.59	-1305.07	76.39	1572.53	-1258.05	161.38	1562.75	282.74	-346.45	77.13	880.44	-346.58	74.37	287.29
4.47	-1067.39	120.73	24.91	-1094.77	116.83	25.01	-1270.11	138.43	18.98	-1253.55	145.94	69.02	-1357.97	-18.14	178.7	-1363.58	0.56	199.72	-1422.06	13.77	351.4	-1375.37	10.54	363.92	-1104.26	85.11	1206.56	0	0	0	-1091.7	50.28	1580.77	-1084.14	154.68	1573.92	-1293.83	74.74	1571.46	-1248.73	161.65	1563.21	283.18	-346.22	77.34	880.56	-346.49	74.41	286.61
4.48	-1064.76	120.57	25.3	-1093.14	116.51	25.56	-1270.26	137.63	18.94	-1253.18	145.47	69.23	-1325.61	-17.61	168.82	-1333.77	0.66	189.19	-1401.44	12.1	337.03	-1354.56	8.96	352.91	-1097.39	84.42	1206.25	0	0	0	-1083.61	49.57	1580.88	-1074.57	154.38	1574.03	-1282.6	73.09	1570.38	-1240.04	160.7	1563.42	282.67	-346.25	77.11	880.34	-346.22	74.38	286.76
4.49	-1067.47	121.14	24.79	-1095.15	116.02	24.66	-1269.6	137.94	19.73	-1253.58	144.29	68.99	-1292.43	-16.2	157.65	-1299.98	1.58	178.4	-1379.58	10.34	320.89	-1333.29	7.01	340.23	-1086.56	84.23	1205.69	0	0	0	-1073.15	48.61	1580.55	-1065.57	153.33	1574.18	-1271.39	71.42	1569.29	-1230.65	160.69	1563.25	281.32	-346.05	76.87	880.54	-346.46	74.28	286.59
4.5	-1066.32	120.53	24.87	-1092.9	116.2	25.29	-1269.7	137.3	19.72	-1252.61	144.51	69.47	-1258.08	-16.54	146.87	-1265.62	2.43	166.66	-1355.8	7.37	303.62	-1311.53	5.42	325.9	-1079.23	84.79	1205.32	0	0	0	-1065.92	47.8	1580.23	-1056.35	152.62	1574.15	-1260.17	69.74	1568.19	-1222.84	158.46	1563.36	281.96	-346.18	76.94	880.43	-346.47	74.34	285.98
4.51	-1067.75	120.83	24.56	-1094.05	116.28	25.18	-1269.74	136.87	20.13	-1253.75	141.75	68.62	-1221.57	-14.25	135.62	-1233.81	-0.06	154.85	-1331.29	5.06	284.42	-1287.85	2.17	310.8	-1069.24	84.56	1204.4	0	0	0	-1057.97	47.03	1579.82	-1047.15	151.89	1573.85	-1248.97	68.05	1567.07	-1213.39	158.85	1563.11	282.56	-346.03	77.13	880.53	-346.26	74.4	286.27
4.52	-1067.32	122.16	25.27	-1092.59	116.65	25.49	-1270.02	135.9	19.95	-1252.17	143.14	69.52	-1185.31	-13.13	124.5	-1198.52	-0.4	142.65	-1305.53	2.62	264.26	-1263.68	-0.54	294.16	-1061.54	84.22	1203.66	0	0	0	-1048.52	46.15	1579.24	-1038.06	151.23	1573.52	-1237.78	66.34	1565.95	-1203.28	160.09	1562.56	282.07	-346.21	77.08	880.72	-346.37	74.38	286.39
4.53	-1066.19	121.64	25.44	-1092.18	116.33	25.77	-1269.4	136.66	20.61	-1252.16	142.34	69.51	-1148.61	-10.86	113.18	-1162.54	0.2	130.8	-1278.6	0.82	243.34	-1238.76	-3.2	276.53	-1052.04	83.74	1202.82	0	0	0	-1039.36	45.24	1578.51	-1028.98	150.45	1573.08	-1226.6	64.62	1564.81	-1193.38	160.37	1562.17	282.13	-345.96	77.18	880.95	-346.26	74.58	285.85
4.54	-1065.41	121.65	25.98	-1090.35	115.78	26.39	-1269.85	135.71	20.67	-1251.97	141.86	69.46	-1110.62	-10.58	102.69	-1126.02	1.24	119.54	-1249.29	-1.89	222.46	-1213.07	-4.85	258.06	-1045.22	84.27	1201.84	0	0	0	-1031.26	44.63	1577.89	-1019.85	149.78	1572.6	-1215.42	62.89	1563.65	-1184.11	159.91	1561.56	281.99	-346.03	77.07	880.97	-346.57	74.51	285.82
4.55	-1067.57	121.44	25.71	-1089.51	116.78	26.99	-1269.04	136.55	21.35	-1251.65	141.87	69.72	-1071.78	-9.89	93.24	-1088.91	1.99	108.97	-1218.9	-4.06	201.41	-1186.15	-6.79	239.57	-1035.18	84.04	1200.83	0	0	0	-1020.85	43.85	1576.97	-1010.83	148.79	1572.04	-1204.26	61.14	1562.49	-1175.94	157.46	1561.38	281.83	-345.96	76.99	880.63	-346.41	74.35	286.2
4.56	-1065.52	121.14	26.64	-1090.35	117.04	27.06	-1270.01	134.75	20.88	-1251.73	141.11	69.73	-1031.42	-10.05	85.52	-1050.49	2.52	99.6	-1187.47	-6.22	181.1	-1157.96	-9.36	221.72	-1028.1	84.44	1199.56	0	0	0	-1011.43	43.06	1576.24	-1001.44	148.24	1571.44	-1193.1	59.38	1561.32	-1166.75	157.58	1560.41	281.67	-346.26	76.83	880.81	-346.21	74.47	286.18
4.57	-1058.36	120.79	28.02	-1090.95	117.47	28.64	-1269.08	136.1	21.85	-1251.34	141.08	69.93	-991.01	-9.65	78.71	-1013.29	2.34	90.87	-1154.04	-10.09	162.22	-1128.99	-11.14	204.2	-1016.27	84.2	1198.32	0	0	0	-1003.08	42.28	1575.22	-992.06	147.82	1570.77	-1181.96	57.61	1560.13	-1157.68	156.92	1559.54	282.28	-345.79	77.07	881.1	-346.18	74.62	285.77
4.58	-1067.79	117.7	32.25	-1085.13	118.35	30.09	-1269.53	135.08	21.85	-1250.5	141.72	70.45	-952.43	-9.09	72.29	-975.23	2.46	83.17	-1120.65	-12.36	143.74	-1099.21	-13.22	187.78	-1012.24	84.18	1197.01	0	0	0	-993.96	41.67	1574.28	-982.81	147.19	1569.98	-1170.83	55.82	1558.93	-1147.02	158.44	1558.26	281.78	-345.83	76.83	881.03	-346.03	74.5	286.93
4.59	-1047.55	118.24	35.64	-1089.31	118.74	29.25	-1269.08	135.58	22.45	-1251.07	140.61	70.45	-916.2	-9.09	65.99	-937.55	2.25	76.1	-1086.69	-14.8	126.77	-1067.88	-16.56	172.69	-1002.27	83.92	1195.5	0	0	0	-985.5	40.76	1573.18	-973.71	146.45	1569.08	-1159.7	54.02	1557.72	-1138.99	156.09	1557.11	281.46	-346.15	76.7	880.24	-346.23	74.28	285.82
4.6	-1056.42	120.27	32.59	-1091.49	118.46	28.15	-1268.8	135.54	22.96	-1250.74	140.68	70.86	-878.27	-8.59	60.72	-900.08	2.06	69.74	-1053.36	-15.58	110.27	-1036.51	-19.23	158.3	-994.81	84.13	1193.57	0	0	0	-975.58	39.86	1571.92	-964.73	145.26	1568.12	-1148.59	52.2	1556.49	-1129.39	155.97	1555.72	281.3	-346.23	76.78	880.13	-346.48	74.2	286
4.61	-1049.04	128.98	35.12	-1092.89	117.61	27.3	-1268.86	135.31	23.37	-1250.56	140.62	71.3	-839.75	-9.36	56.69	-864.69	1.56	64.12	-1019.26	-16.75	95.15	-1005.56	-21.1	144.63	-987.18	84.07	1191.93	0	0	0	-966.38	39.06	1570.54	-955.65	144.11	1567.07	-1137.49	50.38	1555.25	-1120.21	154.7	1554.37	281.28	-346.32	76.78	880.25	-346.29	74.46	286.3
4.62	-1061.98	125.28	30.56	-1093.56	117.45	25.41	-1268.45	135.72	24.19	-1249.92	141.1	72.04	-805.9	-9.29	53.25	-828.71	0.72	60.24	-985.33	-17.35	81.46	-975.02	-21.93	132.02	-978.9	83.8	1189.87	0	0	0	-955.97	38.37	1569.01	-946.14	143.5	1565.88	-1126.4	48.53	1554	-1111.06	153.95	1552.53	281.22	-346.47	76.73	880.52	-346.28	74.46	285.99
4.63	-1065.22	123.47	25.83	-1094.26	117.09	25.19	-1268.21	135.77	24.96	-1250	140.64	72.55	-768.18	-10.36	53.05	-793.07	-0.02	58.32	-951.5	-17.8	69.55	-944.17	-24.04	121.36	-970.59	83.98	1187.87	0	0	0	-947.22	37.51	1567.53	-936.86	142.61	1564.45	-1115.32	46.68	1552.74	-1101.21	153.86	1550.73	281.59	-346.23	76.89	880.5	-346.34	74.45	285.91
4.64	-1065.51	123.22	25.25	-1091.65	117.57	25.3	-1268.09	135.82	25.79	-1248.86	141.94	73.68	-734.93	-10.4	54.59	-759.28	-0.94	58.73	-917.49	-19.44	60.04	-914.36	-25.2	111.92	-960.86	83.66	1185.98	0	0	0	-938.04	36.55	1565.8	-927.41	142.05	1562.88	-1104.25	44.81	1551.47	-1092.48	152.1	1549	281.53	-346.03	76.91	880.19	-346.39	74.37	286.17
4.65	-1068.29	123.22	24.52	-1092.03	117.18	25.19	-1267.78	135.72	26.81	-1248.96	141.36	74.21	-701.17	-11.34	59.15	-726.28	-1.76	61.64	-885.35	-19.55	51.64	-885.9	-25.51	103.87	-952.93	82.74	1183.64	0	0	0	-928.22	35.64	1564.07	-918.28	140.94	1561.3	-1093.19	42.92	1550.18	-1082.49	151.72	1547.11	282.18	-346.19	76.97	879.5	-346.39	74.18	285.89
4.66	-1065.26	122.71	24.89	-1091.56	116.85	24.97	-1267.44	136.2	27.91	-1248.52	141.41	75.1	-672.68	-12.26	64.93	-695.78	-2.79	66.34	-853.57	-21.85	45.99	-858.26	-26.86	97.93	-942.93	82.47	1181.58	0	0	0	-919.4	34.89	1562.21	-908.7	140.46	1559.66	-1082.15	41.02	1548.88	-1072.91	151.06	1545.06	281.79	-346.39	76.82	880.33	-346.31	74.42	286.32
4.67	-1062.78	122.82	25.09	-1090.88	117.33	25.02	-1267.16	136.14	29.02	-1248.05	141.34	76.02	-642.66	-13.58	73.26	-667.64	-3.99	72.53	-823.85	-23.62	41.7	-832.16	-28.26	93.36	-932.13	82.09	1179.37	0	0	0	-909.28	33.71	1560.31	-899.23	139.53	1557.89	-1071.11	39.11	1547.57	-1063.22	150.22	1543.23	282.52	-346.01	77.21	880.76	-346.63	74.47	286.37
4.68	-1063.17	124.1	24.93	-1090.93	117.77	24.65	-1267.7	135.29	29.88	-1247.3	141.73	77.25	-619.34	-14.94	80.91	-639.08	-5.46	80.05	-796.16	-26.47	39.3	-807.5	-30.72	90.58	-923.73	80.7	1177.19	0	0	0	-900.27	32.75	1558.48	-889.48	138.89	1556.13	-1060.1	37.18	1546.25	-1053.27	149.49	1541.42	282.79	-346.13	77.29	880.73	-346.75	74.41	285.67
4.69	-1066.84	123.34	24.05	-1089.69	117.72	24.91	-1266.68	136.67	31.85	-1246.46	142.45	78.81	-595.14	-15.59	89.55	-617.01	-7.59	86.06	-770.95	-29.95	38.36	-785.64	-32.56	88.81	-912.98	79.71	1175.23	0	0	0	-891.57	31.6	1556.53	-879.83	137.75	1554.34	-1049.09	35.24	1544.91	-1043.29	149.29	1539.64	281.91	-346.34	77.13	880.14	-346.71	74.25	286.37
4.7	-1065.97	123.63	24.39	-1090.65	118.52	24.47	-1265.92	137.59	33.85	-1246.32	141.67	79.7	-573.36	-16.23	97.22	-597.12	-9.72	92.19	-748.43	-33.36	38.73	-765.53	-35.05	88.33	-901.72	78.09	1173.35	0	0	0	-881.44	30.28	1554.62	-869.99	136.77	1552.56	-1039.15	33.92	1543.09	-1034.79	146.37	1538.09	283.03	-346.34	77.25	880.82	-346.52	74.44	286.63
4.71	-1063.95	123.5	24.51	-1092.44	117.74	24.03	-1265.61	137.72	35.58	-1245.16	142.45	81.45	-560.9	-17.26	102.08	-579.77	-10.82	97.58	-730.19	-34.57	38.6	-748.09	-37.15	88.2	-889.73	76.51	1171.65	0	0	0	-871.71	29.19	1552.89	-860.34	135.58	1550.97	-1029.54	32.83	1541.46	-1024.46	145.94	1536.6	282.51	-346.23	77.26	881.12	-346.15	74.58	286.99
4.72	-1066.45	124.03	23.97	-1089.79	118.13	24.48	-1265.31	137.73	37.52	-1243.31	143.94	83.81	-546.49	-18.35	106.09	-565.07	-12.33	101.6	-714.72	-36.02	38.69	-733.79	-38.42	87.85	-882.12	76.22	1169.96	0	0	0	-861.85	27.92	1551.15	-850.9	133.9	1549.38	-1019.18	30.58	1539.95	-1014.82	144.22	1535.2	281.45	-346.42	76.76	880.82	-346.16	74.53	286.53
4.73	-1067.08	123.1	23.56	-1092.96	118.32	23.49	-1265.28	137.03	39.66	-1242.73	143.35	85.41	-531.95	-19.44	108.48	-553.81	-13.38	102.9	-702.44	-36.34	37.67	-722.51	-39.05	86.93	-875.43	75.47	1168.36	0	0	0	-851.6	26.24	1549.6	-841.02	132.76	1547.88	-1008.79	28.16	1538.68	-1004.94	142.67	1534.28	281.8	-346.48	76.94	880.58	-346.3	74.44	286.77
4.74	-1066.06	124.16	23.99	-1092.35	118.58	23.81	-1264.53	137.55	42.31	-1241.54	143.29	87.54	-523	-20.24	107.87	-545.54	-14.4	101.89	-693.74	-35.34	35.01	-713.96	-39.25	85.03	-865	74.59	1167.05	0	0	0	-841.69	24.74	1548.23	-831.06	131.68	1546.63	-998.92	26.44	1537.69	-995.33	140.38	1533.23	282.15	-346.24	77.12	880.44	-346.16	74.38	286.46
4.75	-1065.21	123.54	23.69	-1092.16	118.6	23.65	-1263.24	138.58	45.79	-1240.64	142.68	89.66	-519.26	-21.47	104.12	-540.01	-14.84	98.34	-687.75	-35.14	31.9	-708.39	-38.76	82.1	-854.41	73.21	1165.93	0	0	0	-831.77	23.2	1547.05	-821.3	129.86	1545.57	-989.37	25.12	1536.87	-986.15	138.1	1532.6	282.34	-346.11	77.11	880.86	-346.58	74.39	286.43
4.76	-1065.98	123.86	23.58	-1091.47	119.01	23.5	-1261.65	139.91	49.76	-1238.09	144.4	93.19	-515.74	-21.51	98.36	-536.44	-14.52	92.95	-685.06	-35.14	29.41	-704.96	-38.37	78.86	-844.05	71.58	1165.23	0	0	0	-822.48	21.49	1546.09	-811.44	128.06	1544.7	-979.15	22.59	1536.33	-975.6	137.16	1531.87	283.05	-345.96	77.42	880.62	-346.47	74.55	286.2
4.77	-1063.26	124.42	24.57	-1090.13	119.38	23.66	-1259.76	141.36	53.99	-1235.93	145.03	96.49	-513.24	-22.01	90.43	-534.04	-14.05	85.24	-684.66	-34.75	26.98	-703.49	-37.69	75.33	-833.37	69.74	1164.81	0	0	0	-811.1	19.65	1545.27	-801.28	126.87	1543.82	-969.23	20.79	1535.93	-965.64	134.7	1531.57	282.43	-346.11	77.19	880.14	-346.19	74.29	285.7
4.78	-1067.04	123.51	23.59	-1090.45	119.92	23.66	-1257.87	142.17	58.56	-1233.26	145.88	100.25	-507.29	-22.5	82.84	-530.43	-14.31	78.05	-683.37	-33.36	25.76	-701.59	-36.34	72.31	-823.56	68.89	1164.75	0	0	0	-800.47	17.82	1544.59	-791.31	125.03	1543.23	-958.87	18.32	1535.8	-955.86	132.42	1531.53	282.3	-346.12	77.18	880.6	-346.3	74.43	286.22
4.79	-1061.4	124.2	24.86	-1090.32	119.59	23.62	-1256.01	142.67	63.43	-1229.39	148.03	105.17	-503.62	-23.35	73.44	-525.65	-13.46	70.12	-680.4	-33.5	26.11	-696.26	-36.16	71.73	-812.43	66.98	1164.86	0	0	0	-790.3	15.79	1544.39	-781.38	122.78	1543.13	-948.66	16.3	1536.09	-946.04	130.01	1532.02	282.68	-346.08	77.23	880.88	-346.31	74.59	286.73
4.8	-1064.69	124.16	24.45	-1090.3	119.44	23.61	-1253.24	143.41	69.21	-1226.38	147.66	109.62	-499.22	-22.86	64.39	-521.29	-12.73	63.41	-678.72	-32.96	25.97	-690.05	-36.67	72.16	-804.52	65.12	1165.33	0	0	0	-780.22	13.77	1544.76	-770.98	121.12	1543.54	-938.27	14.43	1537.01	-935.42	128.45	1532.95	282.09	-346.06	77.03	880.38	-346.2	74.48	286.8
4.81	-1061.25	124.56	25.52	-1090.18	119.29	23.75	-1250.17	143.63	75.16	-1221.79	148.05	114.87	-496.88	-21.68	56.75	-518.7	-11.35	56.58	-677.08	-33.17	25.89	-686.91	-36.91	71.58	-792.57	63.22	1166.45	0	0	0	-769.16	11.77	1545.77	-760.52	119.33	1544.47	-927.66	11.92	1538.64	-924.97	126.55	1534.44	282.35	-346.37	77.1	880.18	-346.27	74.53	286.37
4.82	-1065.44	124.94	24.48	-1090.47	119.5	23.94	-1244.78	145.04	82.81	-1214.92	149.68	121.65	-493.63	-21.11	51.86	-517.15	-10.63	52.34	-676.11	-33.19	25.6	-684.84	-37.56	71.45	-780.66	61.54	1168.01	0	0	0	-758.84	9.65	1547.15	-750.14	116.82	1545.93	-916.99	9.31	1540.68	-914.93	123.65	1536.61	282.42	-346.47	77.18	880.31	-346.6	74.42	286.35
4.83	-1063.23	125.03	24.67	-1089.32	119.37	24.02	-1239.26	143.88	90.23	-1206.53	151.34	128.96	-492.49	-21.4	47.63	-515.7	-10.29	49.07	-675.14	-34.26	25.69	-682.64	-39.25	72.09	-772.44	60.92	1170.09	0	0	0	-748.7	7.47	1548.78	-739.63	114.82	1547.52	-906.74	7.45	1543.02	-905.16	120.15	1539.3	282	-346.07	77.01	880.64	-346.35	74.71	286.37
4.84	-1064.92	124.87	24.45	-1088.71	119.04	24.15	-1231.67	143.54	99.08	-1197.33	150.9	136	-489.59	-21.09	44.98	-515.35	-10.74	46.05	-674.99	-34.4	25.13	-681.57	-39.89	71.95	-759.96	59.04	1172.9	0	0	0	-737.75	5.27	1550.52	-729.32	112.58	1549.29	-896.05	4.61	1545.57	-894.24	118.39	1541.74	281.59	-346.08	76.98	880.78	-346.42	74.54	286.32
4.85	-1059.24	124.9	25.66	-1088.41	118.59	24.26	-1222.35	142.26	108.21	-1185.55	151.72	143.93	-487.67	-20.8	43.13	-515.02	-10.95	44.29	-674.54	-35.08	25.04	-680.4	-40.72	71.99	-751.48	56.85	1175.89	0	0	0	-727.36	2.87	1552.24	-719.13	110.13	1551.04	-885.78	2.7	1548.19	-883.93	115.83	1544.42	281.36	-346.09	76.94	880.63	-346.56	74.49	286.63
4.86	-1061.42	125.01	24.49	-1084.97	118.25	24.63	-1211.51	141.73	118.67	-1172.72	151.8	151.77	-489.38	-20.58	40.66	-513.76	-10.33	43	-674.39	-35.47	24.85	-679.47	-41.63	72.18	-741.94	54.16	1179.02	0	0	0	-717.29	0.66	1553.82	-708.6	108.45	1552.64	-875.22	0.13	1550.87	-873.55	113.56	1547.17	282.3	-346.27	77.18	880.74	-346.21	74.52	286.68
4.87	-1059.93	125.63	23.35	-1081.71	118.26	25.19	-1199.19	141.56	130.66	-1158.59	150.5	157.8	-487.86	-19.96	39.06	-513.41	-10	41.43	-674.31	-35.49	24.57	-678.68	-42.12	72.22	-730.04	52.75	1182.26	0	0	0	-706.41	-1.71	1555.09	-698.52	105.92	1554.09	-864.61	-2.64	1553.34	-863.63	110.3	1550	282.46	-346.01	77.28	880.58	-346.42	74.4	286.59
4.88	-1057.1	125.57	21.92	-1079.46	118.17	24.86	-1185.16	142.2	143.66	-1145.03	149.54	168.29	-489.07	-19.51	37.29	-514.09	-9.11	39.8	-673.99	-36.15	24.69	-678.32	-41.81	71.92	-720.68	52.61	1185.23	0	0	0	-695.01	-3.66	1556.26	-688.23	103.93	1555.43	-853.91	-5.45	1555.64	-853.5	107.81	1552.52	282.29	-346.15	77.08	879.76	-346.36	74.25	286.35
4.89	-1052.37	125.5	20.29	-1072.14	118.77	25.99	-1170.73	141.08	156.22	-1129.92	147.62	177.77	-487.7	-19.23	36.27	-513.08	-8.82	38.91	-673.95	-35.98	24.52	-677.8	-41.92	71.95	-712.04	51.29	1187.89	0	0	0	-685.52	-5.78	1557.32	-678.27	101.56	1556.6	-843.25	-8.48	1557.6	-842.92	106.61	1554.62	281.04	-346.33	76.85	880.47	-346.27	74.51	286.11
4.9	-1048.96	126.3	18.32	-1066.46	118.77	27.11	-1154.8	139.17	168.23	-1113.33	145.35	186.5	-487.34	-18.67	35.34	-513.53	-8.64	37.87	-673.7	-35.97	24.56	-677.36	-41.86	72.07	-703.84	48.22	1190.4	0	0	0	-674.44	-7.92	1558.11	-668.39	99.64	1557.66	-833.18	-10.37	1559.51	-833.16	103.31	1556.69	281.74	-346.16	77.15	880.62	-346.42	74.45	286.49
4.91	-1044.69	125.9	16.31	-1057.83	118.26	28.54	-1136.76	138.03	180.15	-1095	143.22	194.94	-488.77	-18.53	34.09	-513.05	-8.13	37.32	-673.39	-36.25	24.69	-676.99	-41.86	72.22	-691.67	49.1	1192.48	0	0	0	-664.29	-10.06	1559.02	-658.6	97.48	1558.7	-822.89	-12.9	1561.16	-823.85	99.7	1558.57	281.53	-346.5	76.87	880.51	-346.6	74.41	286.02
4.92	-1039.84	126.27	13.58	-1049.62	118.41	30.19	-1118.5	135.42	191.06	-1074.45	141.62	202.94	-487.4	-18.12	33.89	-512.95	-8.17	36.78	-673.56	-35.52	24.49	-676.69	-41.72	72.36	-680.95	48.55	1194.03	0	0	0	-654.07	-11.97	1559.84	-648.69	95.35	1559.7	-812.55	-15.66	1562.56	-814.34	96.33	1560.3	281.3	-346.3	76.79	880.66	-346.63	74.42	286.53
4.93	-1033.67	126.39	11.54	-1038.59	118.73	33.41	-1098.25	134.03	202.1	-1053.62	139.61	210.19	-485.69	-18.32	33.88	-512.97	-7.96	36.43	-673.38	-35.56	24.54	-676.29	-41.5	72.36	-672.45	46.91	1195	0	0	0	-643.21	-13.72	1560.62	-638.6	93.92	1560.62	-802.34	-18.06	1563.76	-804.5	94.79	1561.57	282.03	-346.25	77.11	880.94	-346.39	74.59	286.47
4.94	-1018.91	127.03	15.95	-1024.72	119.65	38.27	-1076.41	131.74	210.19	-1032.67	137.05	217.3	-485.53	-18.23	33.77	-511.95	-8.14	36.56	-673.1	-35.87	24.77	-676.05	-41.74	72.43	-662.29	46.17	1195.47	0	0	0	-633.33	-15.5	1561.31	-628.56	92.64	1561.37	-792.15	-20.14	1564.86	-795.01	92.08	1562.86	282.17	-346.16	77.08	880.68	-346.76	74.57	286.14
4.95	-1002.06	129.09	21.7	-1005.1	120.41	44.42	-1055.1	128.38	216.78	-1011.06	134.86	224.18	-485.79	-18.21	33.37	-513.3	-8.28	36.25	-673.11	-35.64	24.57	-676.06	-41.67	72.26	-651.14	46.16	1195.97	0	0	0	-623.12	-17.1	1561.97	-618.93	90.47	1562.27	-782.05	-22.21	1565.85	-785.15	89.68	1564.15	281.81	-346.43	77.05	880.73	-346.69	74.48	286.8
4.96	-976.8	130.24	28.41	-980.46	122.17	51.04	-1035.98	124.98	222.12	-990.7	130.61	229.54	-487.85	-19.29	32.99	-513.36	-8.54	36.5	-672.95	-36.14	24.67	-676.07	-41.84	72.21	-641.69	45.64	1196.27	0	0	0	-613.81	-18.57	1562.65	-609.2	88.78	1563.07	-771.7	-24.34	1566.79	-774.69	88.96	1565.22	281.85	-346.34	76.94	880.54	-346.59	74.57	286.27
4.97	-949.52	131.89	34.24	-954.74	123.26	56.52	-1015.29	121.13	225.47	-969.91	126.44	234.5	-487	-19.26	33.46	-513.41	-8.82	36.83	-673.15	-35.97	24.47	-676.04	-42.34	72.35	-635.19	45.57	1196.5	0	0	0	-602.11	-20.04	1563.13	-599.4	87.44	1563.81	-761.27	-26.7	1567.77	-765.21	86.56	1566.41	281.88	-346.41	77.05	879.99	-346.77	74.27	286.49
4.98	-920.09	133.37	38.91	-926.19	124.02	60.69	-993.29	118.47	227.55	-947.35	123.94	238.52	-486.77	-19.48	33.74	-513.01	-9.19	37.44	-673.21	-36.11	24.34	-675.92	-42.73	72.4	-625.15	44.14	1196.98	0	0	0	-592.78	-21.37	1563.66	-589.77	85.85	1564.5	-751.11	-28.49	1568.8	-755.6	84.31	1567.65	282.05	-346.37	77.14	879.79	-346.65	74.21	287.11
4.99	-892.25	134.58	42.37	-899.08	124.56	63.29	-971.14	114.79	227.83	-924.7	121.05	240.62	-486.31	-19.64	34.53	-513.45	-9.53	37.68	-673.29	-36.3	24.23	-675.99	-43.27	72.57	-616.31	43.57	1197.52	0	0	0	-581.5	-22.59	1563.98	-580.1	84.34	1565.04	-741.06	-30.14	1570.01	-746.03	81.84	1569.1	282.05	-346.22	77.09	880.62	-346.68	74.37	286.45
5	-861.95	135.22	45.19	-869.66	124.34	65.75	-947.48	112.58	227.22	-901.25	118.61	240.95	-487.69	-20.17	34.4	-513.9	-9.91	38.18	-673.36	-36.25	24.02	-676.35	-43.04	72.41	-606.22	42.51	1198.44	0	0	0	-572.28	-23.88	1564.26	-570.08	83.72	1565.36	-730.79	-31.91	1571.15	-735.76	80.46	1570.35	282.35	-346.09	77.22	880.63	-346.83	74.34	285.77
5.01	-831.99	134.86	46.65	-839.27	123.65	67.06	-923.64	110.47	224.97	-877.58	115.96	239.81	-488.25	-20.65	34.68	-513.82	-10.41	38.45	-673.33	-36.73	24.15	-676.27	-43.58	72.58	-598.39	41.26	1199.52	0	0	0	-562.8	-24.78	1564.44	-560.41	82.31	1565.64	-720.56	-33.6	1572.33	-726.05	78.96	1571.73	281.88	-346.62	77.02	880.8	-346.58	74.51	286.08
5.02	-804.63	131.87	46.62	-808.58	122.02	67.1	-899.25	108.74	221.39	-854.04	113.05	237.2	-487.18	-21.42	35.22	-513.58	-10.66	38.84	-673.56	-36.58	23.98	-676.31	-43.85	72.73	-588.39	39.91	1200.63	0	0	0	-552.56	-25.81	1564.47	-553.46	81.71	1565.59	-710.3	-35.23	1573.47	-716.02	78.19	1573	282.62	-346.69	77.22	879.81	-347	74.12	286.73
5.03	-770.74	131.75	46.59	-781.83	122.07	64.17	-874.41	107.19	216.33	-829.51	111.69	233.97	-487.98	-21.18	35.22	-514.57	-11.44	38.82	-673.68	-36.61	24.01	-676.43	-44.1	72.87	-580.87	38.91	1201.81	0	0	0	-542.17	-26.83	1564.3	-543.15	80.53	1565.31	-700.31	-36.15	1574.59	-706.6	75.6	1574.19	281.97	-346.33	77.16	880.19	-346.94	74.24	286.94
5.04	-729.68	126.2	48.15	-748.56	115.83	63.92	-849.4	106	209.92	-805.53	109.11	229.35	-487.94	-21.78	35.56	-514.36	-12.17	39.32	-673.62	-36.86	24.12	-676.87	-43.69	72.77	-572.62	37.28	1202.8	0	0	0	-532.52	-27.7	1564.04	-534.39	79.7	1565.08	-690.09	-37.64	1575.68	-696.66	74.5	1575.27	281.75	-346.26	77.01	880.47	-346.72	74.42	286.36
5.05	-692.23	122.18	47.66	-710.89	111.79	62.73	-823.95	104.09	201.72	-780.94	107.54	223.78	-487.73	-22.61	35.88	-513.36	-12.71	39.77	-673.96	-36.15	23.73	-676.9	-44.02	73.01	-563.96	35.6	1203.73	0	0	0	-521.55	-28.36	1563.6	-523.46	79.21	1564.47	-679.89	-38.99	1576.59	-686.38	73.7	1576.14	281.75	-346.48	76.88	880.48	-346.4	74.46	287.2
5.06	-661.13	121.64	45.21	-674.23	110.51	61.37	-797.6	103.36	192.98	-755.24	105.96	217.16	-486.69	-22.77	36.12	-512.77	-13.26	39.94	-673.93	-36.5	23.94	-676.99	-43.86	73.07	-555.25	34.46	1204.41	0	0	0	-512.48	-29.11	1563.1	-513.37	78.49	1563.94	-669.9	-40	1577.46	-677.41	70.91	1577.17	281.69	-346.7	76.85	880.64	-346.4	74.44	285.75
5.07	-626.08	117.94	43.83	-641.43	108.33	58.73	-769.9	102.93	183.16	-734.67	106.14	208.39	-487.23	-23.17	36.32	-513.51	-13.49	39.89	-673.64	-36.88	24.24	-676.97	-43.77	73.22	-545.91	32.81	1205.05	0	0	0	-502.5	-29.78	1562.47	-505.15	78.2	1563.16	-659.85	-40.99	1578.2	-667.47	70.21	1577.66	282.36	-346.6	76.99	880.11	-346.67	74.35	285.67
5.08	-590.31	115.23	42.09	-606.26	105.17	56.33	-741.84	101.45	172.29	-702.48	104.5	201.57	-488.23	-22.75	36.23	-513.55	-13.39	39.81	-673.75	-36.36	24.14	-676.75	-43.8	73.51	-538.14	31.06	1205.35	0	0	0	-491.94	-30.27	1561.73	-496.71	77.76	1562.49	-649.88	-41.66	1578.74	-657.15	70.27	1577.91	281.74	-346.52	76.9	880.04	-346.6	74.38	286.47
5.09	-553.73	111.4	40.13	-571.35	102.13	53.47	-712.72	100.75	161.12	-674.43	104.07	193.01	-487.81	-22.85	36.58	-513.34	-13.16	39.66	-673.41	-36.62	24.43	-676.29	-43.94	73.93	-528.85	30	1205.38	0	0	0	-482.08	-30.85	1560.87	-487.79	76.78	1561.33	-639.61	-42.53	1579.15	-647.51	68.46	1578.21	282.18	-346.5	77.05	879.85	-346.61	74.33	286.01
5.1	-515.48	107.87	38.53	-533.9	99.51	51.23	-682.67	99.54	149.42	-646.8	102.62	183.48	-489.88	-22.87	36.19	-513.47	-12.66	39.2	-673.31	-36.18	24.62	-675.81	-43.64	74.06	-520.61	28.37	1205.14	0	0	0	-472.06	-31.42	1559.92	-476.42	76.78	1559.92	-629.46	-43.31	1579.41	-637.49	67.47	1578.42	282.58	-346.1	77.27	880.57	-346.39	74.58	286.32
5.11	-477.72	104.11	36.86	-496.84	95.87	49.11	-652.24	98.53	137.32	-618.25	101.07	173.6	-487.23	-22.17	36.81	-512.49	-12.65	39.39	-673.33	-35.43	24.66	-675.74	-42.45	74.02	-511.04	27.12	1204.78	0	0	0	-461.94	-32.04	1558.74	-463.78	76.08	1558.47	-619.11	-44.15	1579.56	-627.27	67.37	1578.23	282.24	-346.28	77.11	880.38	-346.34	74.64	286.13
5.12	-442.21	100.84	35.36	-462.06	92.39	46.63	-621.33	96.66	124.83	-589.66	99.73	163.75	-487.22	-21.96	36.08	-510.48	-13.41	41.33	-673	-34.92	25.01	-675.1	-41.75	74.28	-501.2	25.55	1204.32	0	0	0	-452.39	-32.67	1557.56	-456.14	75.44	1557.14	-609.03	-44.74	1579.5	-617.54	66.19	1577.82	282.63	-346.43	77.25	880.21	-346.3	74.59	285.85
5.13	-404.89	96.06	34.56	-426.44	88.28	44.72	-590.19	94.56	112.47	-560.66	98.07	153.64	-487.3	-21.04	38.39	-507.81	-16.06	43.8	-672.76	-34.36	25.42	-674.17	-41.56	74.75	-495.24	24.15	1203.47	0	0	0	-442.43	-33.33	1556.33	-445.37	75.25	1555.54	-598.98	-45.11	1579.29	-607.49	66.19	1577.28	282.12	-346.61	77.05	880.18	-346.6	74.46	286.39
5.14	-365.07	92.08	35.24	-388.63	84.49	43.91	-558.88	91.06	99.86	-531.49	95.83	143.44	-485.62	-20.69	38.51	-504.33	-17.83	45.6	-672.5	-33.69	25.76	-673.53	-40.67	74.9	-485.78	22.63	1202.52	0	0	0	-432.34	-33.69	1554.99	-437.45	74.63	1554.18	-589	-45.34	1578.93	-597.17	66.21	1576.63	282.74	-346.3	77.23	880.16	-346.77	74.4	286.18
5.15	-329.79	87.64	35.71	-352.48	80.27	42.96	-526.6	88.66	88.33	-500.96	94.33	133.65	-481.36	-20.46	38.38	-503.24	-17.61	44.81	-671.96	-33.7	26.49	-673.01	-39.7	75.06	-476.97	21.76	1201.66	0	0	0	-421.62	-34.22	1553.61	-423.86	73.97	1552.45	-578.75	-46.19	1578.32	-587.43	64.93	1575.97	282.72	-346.4	77.32	880.48	-346.95	74.31	286.04
5.16	-293.66	82.82	36.2	-317.62	75.85	42.6	-493.36	84.99	77.04	-469.54	92.91	124.25	-482.1	-20.08	36.04	-504.72	-15.2	41.06	-671.86	-32.78	26.75	-672.42	-39.12	75.33	-466.75	20.47	1200.44	0	0	0	-411.93	-34.74	1552.16	-413.02	73.63	1550.74	-568.55	-46.81	1577.64	-576.72	65.68	1575.06	282.73	-346.41	77.26	880.27	-346.6	74.41	286.26
5.17	-260.05	78.09	37.45	-281.84	71.91	42.96	-458.81	83.85	67.65	-437.96	91.24	115.6	-480.57	-20.22	33.88	-508.52	-12.37	36.07	-671.25	-32.83	27.42	-671.76	-38.62	75.71	-458.71	18.92	1199.37	0	0	0	-401.91	-35.16	1550.69	-402.77	73.75	1549.07	-558.44	-47.11	1576.77	-566.67	65.06	1573.91	282.08	-346.11	77.05	880.19	-346.67	74.33	287.31
5.18	-223.82	73.29	39.97	-247.49	67.41	44.42	-425.14	81.64	58.92	-407.14	89.08	107.73	-483.58	-21.33	30.66	-510.55	-12.07	34.01	-671.11	-32.28	27.69	-671.08	-38.68	76.39	-448.7	17.79	1197.92	0	0	0	-392.07	-35.58	1549.15	-392.77	72.85	1547.41	-548.26	-47.6	1575.74	-556.88	64.09	1572.78	281.58	-346.38	76.96	880.12	-346.47	74.39	286.87
5.19	-190.23	68.47	43.58	-213.92	62.89	46.9	-392.01	79.4	51.45	-377.1	86.43	100.64	-486.02	-21.92	29.31	-511.12	-11.71	33.45	-670.99	-31.72	28.04	-670.82	-37.82	76.58	-437.49	16.64	1196.8	0	0	0	-382.19	-35.99	1547.47	-382.64	72.37	1545.58	-538.01	-48.08	1574.6	-546.88	63.34	1571.47	282.46	-346.29	77.21	880.03	-346.37	74.39	286.93
5.2	-157.04	64.7	49.27	-182.13	59.21	50.85	-359.42	77.79	45.51	-347.8	84.46	95.26	-486.61	-22.03	28.76	-510.62	-11.5	33.2	-670.57	-32.05	28.75	-670.2	-37.88	77.23	-428.21	15.77	1195.1	0	0	0	-371.78	-36.35	1545.71	-372.66	71.62	1543.69	-527.84	-48.23	1573.25	-536.72	62.89	1570.14	282.75	-346.26	77.26	880.34	-346.68	74.36	286.46
5.21	-126.55	60.57	56.09	-150.15	55.31	56.94	-328.03	76.46	40.87	-319.41	83.36	91.53	-486.39	-22.46	28.58	-511.21	-11.48	32.71	-670.35	-32.02	29.22	-669.92	-37.6	77.74	-419.37	15.1	1193.41	0	0	0	-361.8	-36.61	1543.84	-362.58	70.58	1541.77	-517.33	-49.05	1571.81	-526.27	62.94	1568.49	281.6	-346.41	76.93	880.33	-346.63	74.47	286.64
5.22	-94.87	57.59	65.45	-121.35	52.36	64.08	-297.8	73.94	37.18	-292.33	81.62	88.7	-487.83	-21.65	27.79	-511.66	-11.64	32.16	-670.12	-31.85	29.62	-669.44	-37.48	78.27	-412.12	14.23	1191.7	0	0	0	-351.13	-36.75	1541.83	-352.11	70.84	1539.57	-506.94	-49.15	1570.35	-515.46	63.67	1566.88	281.3	-346.17	76.93	880.15	-346.52	74.36	287.12
5.23	-67.83	55.21	75.67	-94.61	49.87	72.41	-269.17	71.54	34.93	-266.55	80.18	87.09	-487.36	-22.36	27.4	-510.86	-11.94	31.97	-670.11	-31.34	29.97	-668.93	-37.53	79.04	-401.81	13.92	1189.91	0	0	0	-340.73	-37.07	1539.8	-341.88	70.65	1537.41	-496.34	-49.55	1568.85	-504.85	63.49	1565.3	282.34	-346.33	77.03	880.25	-346.44	74.38	287.42
5.24	-41.17	52.94	86.29	-69.11	47.65	81.25	-241.73	69.95	34.27	-242.53	76.78	85.73	-485.13	-22.22	27.56	-511.28	-11.93	31.51	-669.95	-31.02	30.48	-668.19	-37.77	79.99	-390.47	14.03	1188.3	0	0	0	-330.08	-37.11	1537.69	-331.61	70.06	1535.21	-485.79	-49.66	1567.34	-493.98	63.93	1563.65	282.6	-346.45	77.06	880	-346.17	74.41	286.7
5.25	-18.35	51.86	96.82	-47	46.47	90.07	-216.13	68.05	34.43	-219.46	75.18	85.97	-484.42	-22.25	27.55	-509.3	-11.98	31.72	-669.33	-31.28	31.56	-667.71	-37.21	80.75	-379.53	14.19	1186.58	0	0	0	-319.37	-37.13	1535.59	-321.04	70.45	1532.98	-475.05	-49.94	1565.84	-483.28	64.24	1562.04	282.62	-346.1	77.08	880.25	-346.59	74.43	286.39
5.26	3.94	50.7	106.64	-25.48	44.91	98.42	-193.18	65.37	34.62	-198.85	73.46	86.62	-485.72	-22.14	26.66	-510.08	-12.26	31.11	-669.2	-30.97	32.53	-666.53	-38.25	82.25	-370.34	13.4	1184.91	0	0	0	-309.15	-37.3	1533.47	-310.64	70.08	1530.8	-464.48	-49.96	1564.42	-472.67	64.57	1560.5	282.44	-346.01	77.03	880.6	-346.67	74.4	286.26
5.27	15.85	49.98	111.77	-3	44.45	107.01	-172.69	63.66	35.35	-180.55	71.02	86.89	-485.03	-22.02	26.57	-510.28	-12.41	30.74	-668.81	-31.29	33.91	-665.94	-37.91	83.31	-361.44	12.87	1183.25	0	0	0	-297.97	-37.21	1531.36	-300.07	69.7	1528.68	-453.86	-49.57	1563.1	-462.21	63.95	1559.22	282.23	-346.19	77.05	880.14	-346.9	74.28	286.81
5.28	31.18	48.8	117.1	14.28	42.71	112.68	-155.07	61.36	35.76	-164.15	70.02	87.58	-484.4	-21.61	26.51	-509.57	-12.52	30.62	-668.27	-31.74	35.62	-664.43	-38.74	85.1	-349.9	12.59	1181.7	0	0	0	-287.42	-37.04	1529.37	-289.43	69.57	1526.55	-443.15	-49.27	1561.81	-451.57	64.19	1557.92	282.21	-345.93	77.17	880.45	-346.35	74.39	286.45
5.29	44.41	47.82	120.64	21.35	40.65	112.56	-140.45	59.98	35.63	-150.21	68.57	87.39	-484.98	-22.18	25.92	-508.9	-12.6	30.46	-667.71	-32.1	37.5	-663.42	-38.25	86.48	-337.33	12.34	1180.31	0	0	0	-277.34	-36.99	1527.49	-278.82	69.63	1524.58	-432.3	-48.94	1560.69	-440.39	65.05	1556.59	282.12	-346.26	77.01	880.92	-346.33	74.55	285.46
5.3	55.11	47.33	121.56	31.97	39.58	113.3	-128.83	59.19	34.76	-138.87	67.62	86.51	-486.01	-22.31	25.4	-509	-12.74	29.99	-667.26	-32.05	39.53	-661.95	-38.58	88.46	-328.06	11.9	1179.05	0	0	0	-266.45	-36.63	1525.7	-268.12	69.82	1522.66	-421.33	-48.61	1559.7	-429.44	65.3	1555.57	282.95	-346.3	77.07	880.9	-346.39	74.71	286.38
5.31	63.48	45.93	120.13	40.33	38.93	111.39	-120.17	58.25	32.71	-130.47	66.58	84.55	-483.13	-21.68	25.63	-508.6	-12.55	29.81	-666.59	-32.31	41.96	-660.17	-39.37	90.79	-319.76	11.7	1177.83	0	0	0	-255.67	-36.27	1524.09	-257.24	70.1	1520.87	-410.28	-48.2	1558.87	-418.3	66.2	1554.56	282.35	-346.35	77.05	880.44	-346.04	74.57	286.6
5.32	69.79	44.6	115.89	46.67	37.57	107.45	-114.53	57.67	29.7	-124.41	66.17	81.77	-483.81	-21.86	25.19	-509.85	-12.71	29.16	-665.67	-33.02	44.68	-658.28	-40.01	93.27	-308.71	11.53	1177	0	0	0	-244.86	-35.81	1522.64	-246.14	70.42	1519.32	-399.38	-47.39	1558.29	-406.94	67.19	1553.9	282.28	-346.16	77.1	880.26	-346.34	74.41	286.62
5.33	74.11	42.36	109.67	59.84	36.34	105.68	-111.66	57.21	27.69	-120.45	65.11	78.41	-486.58	-22.23	24.18	-508.11	-12.78	29.49	-664.71	-33.77	47.71	-656.13	-40.83	96.16	-297.06	11.73	1176.71	0	0	0	-234.49	-35.26	1521.41	-235	71.02	1517.95	-388.43	-46.49	1557.81	-395.81	67.84	1553.41	282.78	-346.01	77.22	879.62	-346.49	74.23	286.69
5.34	77.49	39.26	100.99	59.55	34.53	96.74	-110.68	56.79	26.21	-118.31	64.18	74.87	-486.14	-22.02	23.75	-508.67	-12.77	29.2	-663.46	-34.56	50.92	-653.74	-42.05	99.53	-285.19	12.21	1176.44	0	0	0	-223.08	-34.7	1520.32	-223.81	71.54	1516.77	-377.43	-45.31	1557.48	-384.46	69.3	1553.02	283.17	-345.88	77.44	880.03	-346.73	74.24	287.42
5.35	84.7	38.18	95.69	58.15	31.98	87.72	-109.2	55.89	25.65	-117.12	62.31	71.41	-485.86	-22.34	23.67	-507.56	-13.17	29.45	-661.99	-35.76	54.69	-651.06	-43.34	103.25	-273.25	12.56	1176.68	0	0	0	-212.66	-33.91	1519.49	-212.71	72.24	1515.83	-366.12	-44.53	1557.26	-373.32	70.45	1552.61	282.61	-346.16	77.24	880.33	-346.51	74.34	287.16
5.36	90.41	35.21	86.47	62.8	29.65	80.3	-106.48	54.91	26.05	-113.91	59.93	69.18	-483.53	-22.72	24.31	-507.1	-13.4	29.61	-660.15	-37.2	58.89	-647.55	-45.22	107.48	-263.72	13.04	1177.05	0	0	0	-201.18	-33.03	1518.96	-201.52	73.2	1515.16	-354.91	-43.39	1557.36	-361.81	71.52	1552.64	282.21	-346.36	77.25	880	-346.42	74.29	286.51
5.37	94.8	31.21	75.53	69.59	27.11	72.26	-104.24	54.85	26.81	-107.53	60.49	69.83	-483.75	-21.94	24.32	-507.16	-13.46	29.8	-657.89	-38.89	63.72	-643.33	-47.61	112.34	-251.52	14.01	1177.62	0	0	0	-189.4	-32.05	1518.94	-190.14	73.78	1515.07	-343.68	-41.86	1558.02	-350.11	73.3	1553.08	282.77	-346.39	77.37	880.12	-346.52	74.39	286.95
5.38	96.36	28.59	66.56	72.53	24.31	64.74	-102.88	53.96	27.05	-101.46	61.37	71.4	-484.39	-22.62	24.18	-506.66	-13.74	30.33	-654.17	-42.1	69.76	-637.97	-50.78	117.99	-239.16	14.59	1178.83	0	0	0	-178.06	-31.22	1519.43	-178.52	74.79	1515.45	-332.28	-40.42	1559.29	-338.49	74.52	1554.23	282.01	-346.63	77.23	880.61	-346.52	74.49	287.08
5.39	98.26	26.45	60.51	73.66	22.3	59.14	-101.54	54.24	27.56	-97.55	61.59	71.59	-483.61	-22.22	24.33	-505.6	-13.87	31.27	-649.74	-44.21	75.95	-631.18	-53.54	124.07	-229.13	15.85	1180.26	0	0	0	-167.18	-30.13	1520.36	-166.91	75.87	1516.16	-320.75	-39.07	1561.01	-326.72	75.82	1555.89	283.09	-346.52	77.56	880.31	-346.51	74.52	286.55
5.4	101.29	26.16	55.5	77.24	22.03	55.23	-100.69	54.49	27.8	-96.5	61.43	71.25	-484.04	-22.98	23.93	-504.5	-14.24	32.44	-644.08	-45.9	83	-622.79	-56.02	130.46	-217.04	16.73	1182.54	0	0	0	-155.69	-29.06	1521.55	-155.28	77.23	1517.19	-309.17	-37.66	1563.01	-315.21	76.63	1557.74	283.39	-346.45	77.58	880.47	-346.42	74.59	286.71
5.41	102.86	25.99	51.43	78.84	21.65	51.48	-100.1	54.51	27.72	-95.55	61.69	71.11	-482.23	-23.36	24.33	-502.77	-14.37	33.49	-637.41	-46.99	90.38	-612.35	-59.22	137.5	-205.88	17.94	1185.12	0	0	0	-144.47	-28.02	1523.03	-143.94	78.38	1518.39	-297.64	-36.43	1565.1	-303.53	77.77	1559.65	282.86	-346.46	77.55	880.13	-346.42	74.41	286.75
5.42	104.5	24.72	47.92	80.41	21.38	48.87	-99.52	54.71	27.83	-93.75	62.34	71.34	-481.26	-23.08	24.31	-496.44	-15.18	35.92	-628.81	-48.8	99.1	-600.88	-61.41	144.33	-194.21	18.47	1188.07	0	0	0	-133.39	-26.95	1524.73	-132.84	79.37	1519.86	-286.4	-34.99	1567.23	-292.51	78.36	1561.59	282.09	-346.6	77.26	879.83	-346.44	74.29	286.9
5.43	104.28	23.74	45.27	80.76	20.13	46.47	-99.14	54.56	27.81	-91.85	62.63	71.55	-482.21	-23.75	23.78	-494.12	-15.95	37.05	-618.96	-50.38	108.93	-587.91	-63.98	151.97	-182.4	18.85	1191.18	0	0	0	-122.79	-25.89	1526.64	-121.87	80.48	1521.45	-275.5	-33.54	1569.33	-281.32	80.2	1563.32	281.92	-346.88	77.13	880.6	-346.51	74.45	286.27
5.44	105.39	22.83	43.21	80.57	19.47	43.99	-98.76	54.8	28.02	-90.26	62.34	71.42	-479.5	-24.58	23.44	-495.78	-16.75	36.49	-607.62	-52.39	120.24	-574.05	-66.01	160.43	-169.84	19.5	1194.08	0	0	0	-111.95	-24.82	1528.62	-110.96	81.55	1523.19	-264.89	-32.27	1571.33	-270.8	81.05	1564.98	282.06	-346.95	77.15	880.41	-346.4	74.45	286.2
5.45	106.05	22.53	41.41	79.96	19.11	41.99	-98.52	54.63	28.05	-89.21	62.28	71.58	-475.33	-25.34	23.3	-490.53	-17.38	37.97	-594.8	-54.38	132.71	-559.04	-67.35	169.44	-158.74	20.6	1196.57	0	0	0	-101	-23.93	1530.79	-100.2	82.34	1525.06	-254.45	-31.1	1573.21	-260.31	82.24	1566.63	282.17	-346.59	77.12	880.62	-346.4	74.57	286.2
5.46	104	20.92	38.81	80.94	18.57	41	-98.35	54.51	28.15	-88.64	62.27	71.71	-471.96	-27.14	22.34	-485.34	-18.81	39.67	-580.5	-55.8	145.69	-542.16	-68.67	179.11	-147.71	21.83	1198.85	0	0	0	-90.76	-23.12	1533.09	-89.45	83.59	1527.11	-244.12	-30.06	1574.98	-249.81	83.37	1568.1	282.31	-346.86	77.12	880.61	-346.49	74.49	286.92
5.47	104.23	20.34	37.84	81.31	18.58	39.97	-98.32	54.41	28.23	-88.26	61.11	71.45	-465.72	-28.08	21.98	-477.12	-20.75	41.85	-564.95	-56.67	158.93	-523.57	-69.66	189.14	-136.12	22.23	1201.05	0	0	0	-80.24	-22.67	1535.45	-78.95	84.74	1529.3	-234.04	-28.98	1576.61	-239.54	84.26	1569.54	282.8	-346.86	77.25	880.45	-346.46	74.55	285.97
5.48	104.4	21.12	37.61	80.87	18.63	39.15	-98.14	54	28.24	-87.82	60.74	71.61	-457.59	-30.32	21.19	-466.59	-23.53	44.51	-548.44	-57.34	172.33	-503.39	-71.12	200.02	-126.57	22.47	1202.81	0	0	0	-70.06	-22	1537.9	-68.71	85.49	1531.62	-224.22	-28.09	1578.09	-229.25	84.89	1570.83	282.53	-346.65	77.33	879.84	-346.69	74.17	285.79
5.49	104.68	20.29	36.81	82.57	18.26	39.13	-98.1	53.91	28.46	-87.65	60.33	71.82	-446.66	-33.61	23.84	-455.08	-27.23	49.7	-530.92	-58.85	185.14	-482.17	-71.82	211.31	-115.98	22.48	1204.24	0	0	0	-60.45	-21.53	1540.49	-58.52	85.84	1534.05	-214.68	-27.06	1579.45	-219.54	85.27	1572.19	282.39	-346.95	77.16	879.59	-346.8	74.12	286.26
5.5	104.79	19.36	36.01	82.33	18.32	38.53	-97.83	53.62	28.47	-87.43	59.62	71.78	-432.64	-37.3	32.45	-439.52	-30.41	58.12	-507.39	-60.26	198.11	-460.24	-72.83	221.84	-105.18	22.55	1205.36	0	0	0	-50.47	-21.29	1543.03	-48.44	86.3	1536.6	-205.26	-26.25	1580.69	-210.04	85.57	1573.37	281.06	-347.34	76.73	880.25	-346.61	74.36	286.1
5.51	104.83	20.42	35.9	82.6	18.34	38.41	-97.58	53.89	28.7	-87.19	59.77	71.96	-413.1	-40.9	43.06	-418.39	-32.98	69.19	-485.68	-61.81	210.67	-438	-73.62	233.33	-94.35	21.83	1206.17	0	0	0	-41.16	-21	1545.53	-38.53	86.96	1538.99	-195.97	-25.74	1581.77	-200.44	86.16	1574.37	280.68	-347.07	76.63	880.26	-346.65	74.36	286.64
5.52	104.98	19.88	35.74	81.58	18.25	37.85	-97.58	53.28	28.49	-87.15	59.65	71.98	-388.2	-43.94	55.05	-392.72	-35.03	81.43	-463.28	-62.76	221.68	-415.78	-73.24	245.1	-85.81	21.39	1206.72	0	0	0	-32.03	-20.89	1547.99	-28.74	87.2	1541.45	-186.85	-25.18	1582.77	-191.01	86.62	1575.29	280.74	-346.89	76.77	880.5	-346.47	74.48	286.42
5.53	104.93	19.49	35.56	81.65	18.68	37.93	-97.37	53.65	28.54	-87.2	59.53	71.89	-362.15	-46.23	66.54	-368.25	-36.57	92.28	-440.06	-63.96	231.72	-392.65	-72.69	256.02	-74.46	21.22	1207.24	0	0	0	-22.25	-20.6	1550.42	-18.92	87.44	1543.89	-177.73	-24.67	1583.71	-181.59	86.94	1576.11	282.05	-346.66	77.13	880.5	-346.48	74.43	285.78
5.54	104.68	18.92	35.3	83.26	18.6	38.48	-97.25	53.57	28.37	-87.11	60.09	72.03	-334.15	-47.61	77.9	-340.97	-37.38	102.98	-415.72	-64.76	240.94	-368.42	-72.6	266.01	-64.51	20.5	1207.46	0	0	0	-13.18	-20.52	1552.82	-9.36	87.67	1546.19	-168.65	-24.26	1584.59	-172.08	87.74	1576.94	281.59	-346.76	77.01	879.97	-346.56	74.34	286.44
5.55	104.48	19.89	35.34	83.22	19.15	38.2	-97.21	53.58	28.2	-86.96	60.78	72.29	-304	-49.15	88.81	-312.51	-38.55	113.31	-390.77	-66.12	249.4	-343.51	-73.04	275.46	-54.34	19.81	1207.82	0	0	0	-3.75	-20.33	1555.12	0.1	87.57	1548.42	-159.64	-23.78	1585.51	-162.82	88.21	1577.84	281.49	-346.83	77.06	879.9	-346.81	74.31	285.97
5.56	104.47	19.94	35.89	81.35	19.15	37.89	-97.22	54.17	28.37	-87.06	60.89	72.42	-273.27	-50.54	99.37	-284.79	-39.83	122.88	-365.49	-67.38	256.84	-318.37	-73.53	284.25	-46.09	19.18	1208.21	0	0	0	5.28	-20.43	1557.23	9.53	87.85	1550.58	-150.61	-23.56	1586.34	-153.53	88.04	1578.71	282.5	-346.83	77.23	880.32	-347.04	74.19	286.28
5.57	104.32	19.29	35.5	80.68	19.04	38.05	-97.36	54.53	28.42	-87.11	61.02	72.59	-242.54	-51.72	108.89	-255.61	-41.7	132.26	-340	-68.06	262.99	-293.3	-73.87	291.9	-35.85	18.57	1208.86	0	0	0	14.5	-20.32	1559.22	18.86	87.82	1552.63	-141.71	-23.29	1587.13	-144.2	88.68	1579.41	282.46	-346.96	77.16	880.76	-346.81	74.49	285.75
5.58	104.3	19.76	35.4	81.47	19.16	38.06	-97.62	54.09	28.27	-87	61.27	72.83	-209.97	-52.41	118.51	-224.14	-42.92	140.9	-314.13	-68.72	268.01	-268.13	-74.06	298.33	-26.28	17.78	1209.74	0	0	0	23.59	-20.26	1561.05	28.2	87.84	1554.49	-132.87	-22.9	1587.91	-135.09	89.19	1580.15	281.58	-346.78	76.86	880.4	-346.75	74.48	285.45
5.59	104.27	20.15	35.36	82.59	19.19	38.46	-97.6	54.51	28.51	-87.01	60.85	72.86	-175.68	-53.15	126.47	-191.86	-43.6	149.11	-288.11	-69.27	271.78	-243	-74.2	303.53	-15.93	17.21	1210.94	0	0	0	33.14	-20.23	1562.78	37.44	87.42	1556.17	-123.98	-22.68	1588.69	-126.06	89.17	1580.97	281.77	-346.65	76.89	880.08	-346.48	74.39	286.07
5.6	104.63	19.8	34.94	83.34	18.86	38.62	-97.61	53.75	28.35	-86.74	60.49	72.92	-140.96	-53.01	134.65	-160.55	-45.47	155.67	-261.6	-69.93	274.34	-217.99	-74.01	307.49	-6.28	16.85	1211.99	0	0	0	42.37	-20.27	1564.35	46.9	87.64	1557.73	-114.99	-22.36	1589.41	-117.02	89.37	1581.7	281.74	-346.39	77.02	880.09	-346.52	74.33	285.57
5.61	104.85	20.33	35.21	81.89	18.83	38.19	-97.58	53.01	28.32	-86.41	60.42	73.21	-107.81	-52.74	142.11	-132.75	-43.5	162.67	-232.19	-70.08	276.16	-192.59	-73.66	310.21	1.44	16.71	1212.82	0	0	0	51.24	-20.34	1565.77	56.26	87.74	1559.09	-106.08	-22.09	1590.13	-107.71	89.45	1582.35	282.32	-346.57	77.27	880.38	-346.7	74.45	285.47
5.62	105.08	20.5	34.83	82.87	18.88	38.37	-97.14	53.4	28.8	-86.08	60.15	73.49	-76.26	-53.54	149.14	-101.6	-43.36	168.64	-207.01	-70.27	275.89	-167.02	-73.36	311.72	10.54	16.59	1213.5	0	0	0	60.19	-20.53	1567.07	66.27	88.31	1560.96	-97.04	-21.64	1590.78	-98.4	90.03	1582.99	280.85	-346.62	76.84	880.17	-346.83	74.38	286.26
5.63	105.2	20.76	35.29	80.56	18.87	37.56	-96.98	52.69	28.75	-85.86	59.39	73.55	-43.94	-55.81	153.76	-68.7	-44.01	174.13	-181.53	-70.65	274.14	-141.24	-73.27	312.15	19.56	16.82	1214.18	0	0	0	69.68	-20.72	1568.21	73.77	88.15	1562.17	-88.07	-21.44	1591.31	-89.09	90.32	1583.46	280.58	-346.7	76.61	881.1	-346.43	74.73	286.68
5.64	104.97	19.83	34.82	80.72	18.71	37.4	-96.81	53.08	29.17	-85.66	59.08	73.63	-9.65	-57.11	159.16	-29.6	-47.16	176.62	-152.87	-70.65	272.16	-115.15	-72.9	311.43	27.09	17.14	1214.75	0	0	0	78.51	-20.73	1569.3	81.66	87.86	1563.36	-79.12	-21.23	1591.75	-79.89	90.21	1584	282.1	-346.72	76.95	880.51	-346.5	74.47	286.58
5.65	104.4	20.28	34.64	82.87	18.6	38.01	-96.79	52.43	29.12	-85.29	59.48	74.09	24.47	-57.87	164.22	4.42	-47.43	180.27	-123.34	-70.76	269.11	-88.88	-72.67	309.87	37.65	17.4	1215.25	0	0	0	87.67	-20.56	1570.24	91.99	87.73	1564.32	-70.12	-21.01	1592.15	-70.85	90.17	1584.44	281.84	-346.48	77.02	879.86	-346.82	74.06	286.41
5.66	104.07	20.72	34.21	82.21	18.7	37.96	-96.7	52.2	29.31	-85.05	59.13	74.28	59.85	-57.3	168.72	38.35	-47.08	183.62	-94.27	-71.14	265.41	-61.88	-72.3	307.38	45.79	17.61	1215.52	0	0	0	96.4	-20.72	1571.11	100.81	87.81	1565.3	-61.19	-20.77	1592.43	-61.58	90.78	1584.73	281.61	-346.38	76.83	880.32	-346.51	74.33	285.73
5.67	104.07	19.72	33.84	83.51	18.98	37.89	-96.63	52	29.41	-84.64	59.11	74.46	94.3	-56.62	172.52	73.05	-45.99	186.81	-64.55	-71.31	260.87	-34.32	-72.22	304.14	55.41	17.65	1215.57	0	0	0	104.94	-20.83	1571.91	109.34	87.37	1566.13	-52.35	-20.47	1592.55	-52.35	91.06	1584.81	281.93	-346.34	76.95	880.14	-346.67	74.17	286.21
5.68	104.38	20.5	33.49	81.95	19.02	37.45	-96.44	52.1	29.74	-84.2	59.44	74.95	129.45	-55.42	175.91	105.49	-44.89	188.91	-34.39	-71.17	255.66	-6.52	-72.01	300.12	65.99	18.23	1215.59	0	0	0	113.99	-20.95	1572.56	120.22	87.04	1566.85	-43.49	-20.29	1592.51	-43.19	90.94	1584.91	281.96	-346.6	76.99	880.26	-346.89	74.14	286.3
5.69	104.72	19.65	33.03	82.87	19.26	37.54	-96.31	52.1	30.01	-83.95	58.71	74.96	163.63	-53.89	178.83	139.83	-43.42	191.07	-4.17	-70.57	249.67	21.53	-71.75	295.45	74.17	18.87	1215.45	0	0	0	122.81	-21.11	1573.11	127.64	86.94	1567.53	-34.66	-20.02	1592.28	-34.11	91.31	1584.73	282.34	-346.41	77.09	880.97	-346.47	74.57	286.53
5.7	105.2	19.48	32.69	83.74	19.6	37.76	-96.32	51.93	30.26	-83.52	59.13	75.39	197.09	-51.67	181.67	174.4	-41.56	193.21	26.28	-69.94	243.28	49.76	-71.46	290.31	84.66	19.31	1214.97	0	0	0	131.42	-21.2	1573.55	137.12	86.71	1568.13	-25.8	-19.92	1591.86	-24.93	91.87	1584.42	280.88	-346.53	76.72	880.92	-346.51	74.51	286.15
5.71	105.54	19.48	32.65	83.59	19.36	37.87	-96.14	52	30.61	-83.12	59.18	75.75	232.1	-49.46	184.67	207.57	-39.78	194.67	57.27	-69.18	236.56	78.56	-70.92	284.7	94.7	19.67	1214.31	0	0	0	140.7	-21.38	1573.84	145.91	86.97	1568.47	-16.96	-19.75	1591.34	-15.64	91.68	1583.97	281.37	-346.66	76.8	880.58	-346.96	74.23	285.77
5.72	105.8	20.31	33.12	82.33	19.76	37.31	-95.96	52.09	31.13	-82.85	58.75	76	266.27	-47.53	187.2	241.97	-37.77	196.32	88.86	-67.63	229.54	107.43	-70.43	278.97	103.24	20.5	1213.55	0	0	0	149.68	-21.54	1574.01	155.54	86.71	1568.79	-8.1	-19.62	1590.68	-6.34	92.25	1583.38	281.35	-346.51	77.21	881.24	-346.56	74.49	285.95
5.73	105.75	19.92	32.87	84.08	20.2	37.62	-95.79	51.97	31.48	-82.43	58.35	76.27	298.91	-45.5	189.57	275.31	-36.02	197.74	120.61	-67.07	222.87	136.3	-70.02	273.04	112.19	20.9	1212.86	0	0	0	159.25	-21.65	1574	164.37	86.48	1568.99	0.87	-19.54	1589.94	2.79	92.41	1582.77	281.9	-346.3	77.54	880.97	-346.82	74.41	286.19
5.74	105.56	20.52	32.84	84.02	20.09	37.49	-95.7	51.22	31.7	-81.89	58.8	76.86	332.87	-43.71	192.25	308.18	-34.21	199.12	152.2	-66.04	216.2	165.28	-69.44	267.05	122.14	21.06	1212.08	0	0	0	168.39	-21.73	1573.92	173.07	86.13	1569.08	9.89	-19.53	1589.14	11.68	91.81	1582.29	280.36	-346.27	76.99	880.74	-347.02	74.34	286.24
5.75	105.51	21.71	32.98	83.12	20.05	37.08	-95.6	50.88	32	-81.54	58.65	77.29	365.7	-41.7	194.68	341.19	-32.34	200.46	183.78	-65.35	210.01	194.42	-68.71	261.2	130.61	21.96	1211.21	0	0	0	177.81	-21.85	1573.73	183.89	86.17	1568.99	19.05	-19.44	1588.28	20.9	92.22	1581.43	281.06	-346.31	77.15	881.03	-346.87	74.36	286.74
5.76	105.56	21.89	33.41	83.13	19.97	37.12	-95.43	51.23	32.71	-81.05	58.75	77.9	397.58	-40.06	196.76	372.95	-30.76	201.46	215.38	-64.16	203.93	223.52	-68.14	255.55	141.47	22.13	1210.39	0	0	0	187.1	-21.88	1573.48	192.49	86	1569.01	28.34	-19.61	1587.35	30.18	92.37	1580.6	282.27	-346.08	77.44	881.08	-346.67	74.44	287.33
5.77	105.44	21.95	33.27	82.25	19.85	36.9	-95.26	50.9	33.17	-80.63	58.75	78.39	428.03	-38.36	198.37	404.39	-29.08	202.47	246	-62.76	197.94	251.97	-67.7	250.16	150.52	22.19	1209.41	0	0	0	196.28	-21.98	1573.07	202.81	85.99	1568.75	37.74	-19.74	1586.3	39.55	92.2	1579.72	282.84	-345.88	77.51	880.48	-346.68	74.27	287.18
5.78	105.19	22.21	33.11	83.7	20.29	36.87	-95.08	51.33	33.94	-80.21	58.39	78.86	457.98	-37.08	199.8	433.83	-28.14	202.77	275.64	-61.58	192.31	279.61	-67.12	245.01	161.3	22.09	1208.45	0	0	0	205.75	-22.1	1572.61	211.4	85.88	1568.46	47.12	-19.76	1585.18	49.17	92.88	1578.6	282.67	-345.95	77.57	880.46	-346.53	74.49	287.02
5.79	105.03	22.14	32.88	83.64	20.37	36.52	-94.79	51.35	34.67	-79.66	58.88	79.73	487.86	-35.88	201.07	463.08	-27.03	203.34	304.69	-60.11	186.93	306.73	-66.85	240.26	171.19	22.35	1207.47	0	0	0	215.13	-22.31	1572.09	221.33	85.65	1567.92	56.62	-19.86	1583.96	58.79	92.89	1577.49	282.46	-346.12	77.51	880.1	-346.72	74.24	286.85
5.8	105.11	21.76	32.51	85.3	20.41	36.94	-94.63	51.1	35.43	-79.34	58.64	80.49	515.62	-35.47	201.92	491.39	-28.1	204.55	333.31	-59.07	182.09	333.41	-67.08	236.14	180.35	22.22	1206.13	0	0	0	224.73	-22.3	1571.47	230.47	85.65	1567.45	66.12	-20.02	1582.66	68.36	93.07	1576.23	281.97	-346.17	76.97	880.47	-346.82	74.23	286.27
5.81	105.23	21.69	32.28	80.99	20.63	35.26	-94.54	50.78	36.15	-78.69	58.5	81.24	542.59	-35.72	203.22	518.85	-27.97	205.04	360.89	-58.04	177.64	359.03	-67.22	232.28	189.92	22.56	1204.9	0	0	0	234.14	-22.38	1570.84	240.37	85.34	1566.92	75.57	-20.03	1581.34	77.87	92.61	1575	282.29	-346.44	76.92	880.19	-346.85	74.28	285.73
5.82	105.55	22.55	32.65	82.86	18.56	34.98	-94.35	50.7	37.19	-78.12	58.68	82.15	568.64	-35.71	205.02	544.31	-28.14	206.17	387.19	-57.49	173.93	383.28	-67.25	228.63	198.8	22.69	1203.56	0	0	0	243.82	-22.47	1570.18	250.31	85	1566.34	85.09	-20.01	1580	87.56	92.87	1573.64	282	-346.29	76.92	880.17	-346.87	74.26	286.1
5.83	105.74	21.96	32.11	83.16	18.58	34.8	-94.05	51.12	38.43	-77.43	59.33	83.36	593.4	-36.49	207.66	569.8	-28.76	208.11	412.38	-57.16	170.73	406.42	-67.38	225.35	208.87	22.73	1202.16	0	0	0	253.7	-22.72	1569.51	258.96	85.06	1565.77	94.72	-20.52	1578.64	97.17	92.39	1572.43	281.15	-346.73	76.67	881.02	-346.78	74.42	286.94
5.84	105.86	22.11	32.07	83.25	18.97	34.51	-93.83	51.03	39.54	-76.82	59.18	84.23	616.45	-37.87	210.32	594.19	-30.01	210.3	436.59	-57.47	168.04	428.58	-67.51	222.32	219.91	22.98	1200.87	0	0	0	263.15	-22.85	1568.89	267.75	84.78	1565.28	104.33	-20.66	1577.33	106.98	92.7	1571.09	281.57	-346.89	76.82	880.49	-346.74	74.19	286.16
5.85	106.09	22.17	32.14	83.57	18.28	34.73	-93.43	51.51	41.14	-75.95	59.68	85.57	637.61	-39.91	213.25	620.73	-31.23	214.03	459.68	-57.99	165.6	449.75	-67.86	219.48	229.21	22.23	1199.6	0	0	0	272.9	-23.1	1568.25	278.45	84.65	1564.62	113.97	-20.83	1576.09	116.8	91.94	1569.92	281.41	-346.52	76.85	880.16	-346.91	74.15	286.01
5.86	106.23	22.71	31.83	83.71	18.74	34.27	-93.15	51.07	42.57	-74.9	60	87	658.58	-42.08	215.84	633.36	-34.92	212.09	481.31	-58.71	163.36	469.77	-68.02	216.72	240.59	22.04	1198.34	0	0	0	282.6	-23.34	1567.72	287.72	84.35	1564.13	123.68	-21.12	1574.8	126.74	91.73	1568.7	281.78	-346.55	77	880.61	-346.77	74.29	286.11
5.87	106.38	22.19	31.71	83.94	18.44	34.22	-92.61	51.38	44.57	-73.96	59.85	88.46	677.33	-44.35	218.54	651.25	-36.67	213.66	500.8	-59.81	161.41	487.93	-68.34	214.1	252.08	22.08	1197.16	0	0	0	292.45	-23.82	1567.14	298.41	83.96	1563.55	133.46	-21.22	1573.58	136.43	92.1	1567.44	282.3	-346.64	76.96	880.42	-346.49	74.29	286.42
5.88	106.49	22.72	31.79	84.16	18.51	33.89	-92.05	51.63	46.69	-72.85	60.21	90.42	693.27	-45.87	220.08	667.97	-38.6	215.13	518.34	-61.16	159.58	504.24	-69.02	211.69	262.08	22.14	1196.18	0	0	0	302.6	-24.31	1566.62	308.97	83.89	1563.12	143.32	-21.57	1572.37	146.37	92.18	1566.18	281.3	-346.75	76.73	880.82	-346.49	74.34	285.35
5.89	106.57	22.13	31.08	84.43	18.19	33.85	-91.57	50.89	48.56	-71.62	60.89	92.57	708.43	-47.72	221.2	682.63	-40.7	215.39	533.71	-62.69	157.75	518.83	-69.11	208.93	273.04	21.75	1195.21	0	0	0	312.79	-24.79	1566.21	319.46	83.4	1562.77	153.36	-21.9	1571.23	156.26	91.45	1565.1	281.35	-346.73	76.78	880.8	-346.73	74.34	286.03
5.9	106.75	22.52	30.94	84.59	18.58	33.49	-90.75	51.97	51.18	-70.25	61.09	94.71	721.33	-49.26	221.4	695.18	-42.76	215.41	547	-64.66	155.93	531.4	-69.45	206.18	283.56	22.18	1194.37	0	0	0	322.93	-25.39	1565.98	328.62	82.57	1562.76	163.63	-22.61	1570.24	166.33	90.7	1564.27	282.6	-346.57	77.05	881.16	-346.55	74.36	286.54
5.91	106.78	22.14	30.78	84.77	18.18	33.51	-89.93	52.24	53.72	-68.91	62.05	97.32	730.72	-50.43	220.36	705.55	-43.98	214.53	557.89	-66.32	153.71	542.04	-70.06	203.36	294.73	21.47	1193.64	0	0	0	333.21	-26.09	1566.02	339.17	82.16	1562.81	173.97	-23.18	1569.49	176.58	90.2	1563.61	282.47	-346.5	76.99	880.95	-346.19	74.42	285.72
5.92	106.95	21.97	30.94	84.95	18.78	33.16	-88.91	53.25	56.85	-67.2	62.7	99.96	739.49	-51.68	218.49	714.04	-45.4	212.69	566.8	-67.84	151.14	550.67	-70.75	200.43	304.91	21.34	1193.04	0	0	0	343.65	-26.76	1566.28	350.97	81.37	1563.27	184.39	-23.95	1568.99	187.04	89.37	1563.18	281.9	-346.36	76.87	880.92	-346.61	74.26	286.18
5.93	107.14	21.82	30.48	85.25	18.19	33.25	-87.51	54.07	60.2	-65.23	63.61	103.17	745.69	-51.57	215.64	720.47	-46.6	210.16	573.66	-68.74	148.04	557.5	-70.9	197.07	313.09	21.21	1193.96	0	0	0	353.71	-27.56	1566.82	361.48	80.27	1563.92	194.89	-24.8	1568.78	197.54	88.26	1563.03	281.99	-346.39	76.97	881.1	-346.49	74.31	286.08
5.94	107.35	21.88	30.52	85.39	18.13	33.21	-85.78	55.27	63.99	-63.05	63.87	106.33	751.39	-51.94	211.48	725.32	-47.79	206.55	578.51	-69.58	144.59	562.57	-71.08	193.51	325.25	21.02	1194.39	0	0	0	364.15	-28.49	1567.68	370.76	79.65	1564.79	205.46	-25.83	1568.84	208.16	87.54	1563.11	282.24	-346.48	76.94	881.17	-346.31	74.37	286.08
5.95	107.46	21.96	30.1	85.74	18.12	32.99	-83.91	56.15	67.99	-60.41	65.19	110.11	754.89	-51.67	206.05	728.72	-48.56	201.62	581.6	-70.45	140.91	566.16	-71.32	189.82	335.74	20.44	1194.96	0	0	0	374.55	-29.55	1568.82	382.18	78.17	1566.01	216.05	-27.07	1569.21	218.75	86.3	1563.56	282.35	-346.49	77.02	880.55	-346.24	74.22	286.79
5.96	107.62	22.1	29.89	86.01	18.28	32.84	-81.65	56.81	72.22	-57.56	65.78	114.01	756.59	-51.39	199.13	731.12	-47.54	194.73	583.11	-70.64	136.63	568.38	-71.68	186.01	347.64	19.93	1195.5	0	0	0	385.52	-30.73	1570.26	392.26	77.09	1567.59	226.69	-28.39	1569.89	229.33	84.93	1564.31	283.12	-346.51	77.21	881.09	-346.09	74.31	286.77
5.97	107.72	22.55	29.69	86.15	18.44	32.66	-78.87	57.82	76.91	-54.41	66.32	118.16	757.65	-50.69	191.43	732.9	-42.88	184.39	583.34	-70.18	131.75	569.43	-71.93	181.89	361.88	19.13	1196.94	0	0	0	396.46	-31.81	1572.07	403.2	75.79	1569.52	237.39	-29.72	1570.88	239.99	83.48	1565.35	282.47	-346.66	77.03	880.7	-346.25	74.22	286.11
5.98	107.95	22.08	29.32	86.67	17.86	32.89	-75.78	59.14	82.05	-50.84	66.4	122.4	756.97	-49.89	183.33	732.95	-41.9	176.32	582.56	-70.08	126.56	569.43	-71.94	177.33	373.84	18.41	1198.83	0	0	0	407.38	-33.16	1574.17	416.47	74.43	1571.78	248.23	-31.49	1572.12	250.72	81.27	1566.79	282.18	-346.44	76.95	881.14	-346.47	74.19	286.58
5.99	108.12	22.31	29.39	86.85	18.54	32.59	-72.31	59.97	87.15	-46.7	67.19	127.14	756.48	-48.96	175.35	732.16	-40.61	168.72	581.12	-70.06	120.88	568.83	-71.46	172.04	385.11	17.52	1200.66	0	0	0	418.48	-34.43	1576.58	426.57	72.65	1574.26	259.1	-33.04	1573.68	261.54	79.54	1568.51	282.47	-346.47	76.95	880.99	-346.28	74.26	286.99
6	108.35	22.57	29.58	87.21	18.48	32.59	-68.37	60.89	92.68	-42.13	68.34	132.31	754.88	-47.39	167.61	730.76	-39.08	161.17	579.6	-69.74	114.37	567.61	-71.72	166.42	399.58	16.66	1202.95	0	0	0	429.17	-36.03	1579.26	436.93	70.08	1576.27	270.11	-35.09	1575.46	272.29	77.8	1570.37	281.47	-346.6	76.83	881.26	-346.44	74.33	286.81
6.01	108.47	22.56	29.6	87.56	18.63	32.66	-63.38	62.68	98.75	-36.7	69.7	137.68	754.16	-46.31	160.21	729.92	-37.33	153.72	578.64	-69.36	109.74	566.49	-72.01	160.11	413.79	15.19	1206.03	0	0	0	440.49	-37.74	1581.98	447.74	67.67	1578.97	281.24	-37.1	1577.47	283.01	75.65	1572.55	281.59	-347.02	76.65	880.86	-346.39	74.19	285.67
6.02	108.72	22.55	29.46	88.04	18.99	32.7	-57.73	64.26	104.73	-30.57	70.93	142.82	756.79	-44.68	152.3	731.85	-39.05	148.71	580.28	-68.43	107.6	567.19	-70.39	154.06	427.68	13.84	1209.02	0	0	0	451.59	-39.31	1584.83	458.54	66.64	1581.81	292.46	-39.26	1579.75	293.66	72.89	1574.9	282.02	-346.86	76.32	880.66	-346.32	74.27	285.96
6.03	109.03	22.73	29.07	88.59	19.49	32.68	-51.45	66.04	110.85	-23.31	72.23	147.79	763.61	-43.67	139.37	740	-32.99	139.4	583.02	-68.49	107.52	575.26	-70.77	153.17	439.88	12.03	1212.43	0	0	0	462.55	-40.95	1588.01	469.39	64.89	1585.01	303.68	-41.45	1582.43	304.13	70.44	1577.57	282.29	-346.4	76.36	880.2	-346.6	74.03	286.25
6.04	109.75	23.27	29.34	89.51	19.69	33.01	-44.08	68.21	117.09	-14.51	74.39	152.73	767.4	-42.07	131.31	742.41	-33.63	133.25	585.06	-68.61	107.58	582.52	-72.45	153.94	454.3	11.43	1216.47	0	0	0	473.44	-42.35	1592.03	480.16	62.97	1588.97	314.97	-43.9	1585.77	314.76	67.84	1580.89	282.99	-346.51	76.91	879.94	-346.79	73.98	286.22
6.05	110.54	23.15	29.02	90.95	19.17	33.73	-35.98	70.81	123.61	-4.68	77.66	157.82	768.46	-41.07	126.39	743.47	-32.5	128.82	585.81	-68.84	107.29	583.63	-73.13	153.08	467.05	10.49	1220.77	0	0	0	484.26	-44.07	1596.35	490.68	61.16	1593.18	326.13	-46.07	1589.32	325.44	65.41	1584.36	282.12	-346.32	76.5	879.96	-346.61	74.05	286.72
6.06	111.8	23.99	28.94	92.94	18.31	34.66	-27.82	73.64	130.79	5.32	80.57	163.15	768.9	-41.09	123	744.79	-32.1	126.11	586.44	-69.21	107.11	582.81	-72.84	155.01	482.65	9.24	1225.64	0	0	0	495.71	-45.75	1600.42	501.25	59.19	1597.43	337.11	-48.47	1592.49	336.05	62.59	1587.66	282.41	-346.39	76.36	880.65	-346.67	74.23	286.12
6.07	113.66	25.11	28.25	95.67	20.09	34.8	-19	76.38	138.64	15.53	83.01	168.95	770.95	-40.55	120.4	745.1	-31.4	123.4	587	-69.6	106.93	584.31	-72.85	155.69	495.22	7.78	1230.26	0	0	0	505.99	-47.79	1604.64	511.65	57.59	1601.69	347.91	-50.69	1595.29	346.68	60.72	1590.46	282.57	-346.46	76.44	880.29	-346.84	74.07	285.82
6.08	115.97	25.48	27.1	99.05	21.42	35.22	-9.56	79.32	147.52	25.92	84.03	175.17	770.84	-40.02	117.59	744.58	-29.22	121.05	587.62	-69.8	106.95	586.41	-73.49	155.74	508.05	6.22	1234.32	0	0	0	516.73	-49.77	1608.96	522.14	55.44	1606.25	358.55	-52.92	1597.96	357.43	58.14	1593.35	282.37	-346.39	76.36	880.27	-346.83	74	285.84
6.09	118.98	25.79	26.24	103.27	22.21	36.29	0.74	80.9	156.9	37.44	85.36	182.6	771.38	-39.53	115.24	745.2	-28.77	118.97	588.11	-69.73	107.01	587.84	-73.38	155.25	523.36	4.36	1238.37	0	0	0	526.72	-51.89	1613.32	532.64	53.54	1610.87	369.1	-54.94	1600.73	368.05	55.87	1596.32	282.36	-346.51	76.24	880.27	-347.04	74.03	286.2
6.1	122.63	25.65	24.97	108.3	22.88	37.96	12.22	82.06	167.13	50.09	87.11	190.88	772.82	-38.69	113.79	746.13	-28.2	117.65	588.47	-69.81	106.99	588.55	-73.38	154.89	536.54	2.84	1242.07	0	0	0	537.47	-53.66	1617.56	543.06	51.73	1615.28	379.71	-56.71	1603.65	378.76	53.84	1599.45	281.92	-346.71	76.23	880.5	-346.96	74.14	286.17
6.11	126.69	27.56	24.44	114.36	23.88	40.05	24.57	81.59	177.74	64.77	86.5	199.6	772.33	-38.38	112.21	746.23	-27.7	116.53	588.77	-69.96	106.98	589.35	-73.35	154.42	545.23	1.28	1245.79	0	0	0	548.13	-55.32	1621.68	553.59	49.61	1619.58	390.29	-58.35	1606.8	389.46	52.32	1602.72	282.81	-346.37	76.36	880.52	-346.91	74.14	287.03
6.12	130.47	30.32	23.16	121.73	30.11	44.25	37.78	81	190.02	78.49	85.58	208.56	771.59	-38.39	111	745.88	-27.59	115.55	588.97	-69.98	107.01	590	-73.67	154.17	555.32	0.2	1249.66	0	0	0	558.74	-57.06	1625.65	564.08	48.59	1623.61	400.97	-59.93	1610.31	400.07	51.37	1606.26	281.89	-346.46	76.15	880.94	-346.82	74.23	286.51
6.13	134.83	34.36	24.95	127.9	33.58	50	52.32	77.81	202.76	95.1	82.74	218.26	772.5	-38.02	110.35	747.03	-27.58	114.95	589.2	-69.76	106.95	590.46	-73.37	154.03	564.2	-0.84	1253.49	0	0	0	570	-58.84	1629.34	574.66	47.29	1627.32	411.68	-61.44	1614.19	410.46	49.74	1610.2	281.97	-346.18	76.13	880.83	-346.81	74.26	285
6.14	141.56	41.2	33.48	134.91	39.93	58.36	68.48	74.27	216.95	111.55	81.47	229.91	773.15	-37.46	109.96	746.17	-27.24	114.25	589.33	-69.63	106.96	590.67	-73.6	154.47	576.36	-1.66	1257.61	0	0	0	580.63	-60.24	1632.76	585.09	45.63	1630.79	422.46	-62.77	1618.4	420.76	48.09	1614.49	282	-346.22	76.24	880.71	-346.96	74.14	285.36
6.15	151.31	48.59	44.45	146.43	46.05	69.9	83.36	70.57	231.9	128.05	80.11	242.96	773.38	-37.63	109.51	745.42	-27.46	113.49	589.51	-69.55	107	590.9	-73.35	154.62	583.23	-1.59	1261.9	0	0	0	590.85	-61.61	1635.86	595.55	44.78	1633.85	433.22	-64.11	1622.76	431.14	46.67	1618.89	281.61	-346.39	76.12	880.2	-347.12	74	286
6.16	161.9	58.05	58.43	157.85	55.41	82.98	99.17	67.77	247.52	144.54	77.81	257.22	772.56	-37.69	108.81	745.27	-27.37	113.27	589.58	-69.78	107.1	590.99	-73.33	154.67	594.92	-1.53	1266.49	0	0	0	601.29	-62.6	1638.73	605.88	44.14	1636.69	443.87	-66.09	1627.12	441.33	45.69	1623.19	281.67	-346.53	76.19	880.14	-347.31	73.9	286.51
6.17	175.98	65.53	72.35	175.54	60.85	96.7	116.7	65.11	263.09	162.19	75.71	271.93	772.82	-37.55	108.72	746.39	-27.49	113.36	589.67	-69.79	107.04	591.02	-73.77	154.77	605.41	-1.35	1271.03	0	0	0	611.47	-63.32	1641.34	616.18	43.36	1639.31	454.27	-67.8	1631.44	451.37	44.45	1627.58	281.87	-346.43	76.3	880.39	-347.09	73.94	285.81
6.18	191.48	70.54	85.94	189.59	65.13	109.34	136.11	63.09	278.37	181.56	73.48	286.07	772.91	-37.91	108.34	745.71	-27.84	112.93	589.73	-69.76	106.99	591.1	-73.96	154.75	614.77	-1.37	1275.41	0	0	0	621.91	-64.32	1643.72	626.4	42.59	1641.6	464.46	-69.34	1635.61	461.37	43.3	1631.78	281.79	-346.61	76.26	880.03	-347.06	73.79	285.96
6.19	206.11	74.48	98.91	205.86	67.82	122.43	156.39	62.35	293.23	202.34	73.18	300.05	772.93	-37.97	108.11	745.91	-27.68	112.91	589.79	-70.22	107.21	591.15	-74.38	154.89	620.15	-1.45	1279.75	0	0	0	631.9	-64.71	1645.99	636.44	41.72	1643.83	474.39	-70.82	1639.53	471.21	42.46	1635.71	281.7	-346.49	76.13	880.37	-346.67	74.14	286.3
6.2	222.86	77.12	111.65	221.23	69.65	134.67	177.89	63.09	307.51	224.08	72.84	312.83	772.3	-38.07	107.62	746.16	-27.8	112.65	589.82	-70.32	107.24	591.2	-74.6	154.98	632.86	-0.94	1283.84	0	0	0	641.6	-65.35	1648.09	646.08	41.69	1645.82	484.18	-72.15	1643.11	480.98	41.48	1639.3	281.5	-346.34	76.25	880.33	-346.56	74.18	285.39
6.21	241.09	78.65	123.46	243.99	71.02	147.75	200.31	64	320.52	246.3	73.23	325.04	772.35	-37.92	107.26	745.75	-27.88	112.35	589.96	-70.58	107.39	591.38	-74.77	155.1	636.77	-0.88	1287.49	0	0	0	651.53	-65.9	1650	655.58	40.72	1647.82	493.84	-73.23	1646.35	490.62	40.15	1642.64	280.27	-346.3	76.3	880.73	-346.73	74.19	285.16
6.22	262.91	79.24	135.02	259.64	71.53	157.97	223.31	64.95	332.15	268.9	73.21	336.12	772.82	-38.4	107.11	744.62	-28.28	111.67	590.03	-70.44	107.41	591.52	-75.07	155.34	648.3	-0.86	1291.28	0	0	0	660.95	-66.45	1651.8	664.94	40.23	1649.54	503.45	-74.2	1649.24	500.08	39.04	1645.5	280.52	-346.17	76.29	880.07	-346.85	74.04	285.54
6.23	286.68	79.21	145.67	282.66	72.27	168.29	246.64	65.93	342.24	291.74	73.68	346.21	772.38	-38.4	107.04	745.22	-28.11	111.86	590.15	-70.37	107.59	591.74	-74.78	155.53	656.61	-0.57	1294.27	0	0	0	671.06	-66.76	1653.41	674.13	40.18	1651	512.92	-75.08	1651.77	509.35	38.82	1648.01	280.82	-346.09	76.28	880.41	-347	74.02	286.38
6.24	311.87	78.47	155.04	307.1	72.56	177.1	270.15	67.18	350.68	314.89	74	355.06	772.27	-38.82	106.62	745.36	-28.07	111.7	590.26	-70.36	107.84	591.9	-75.04	155.92	665.06	-1.15	1296.82	0	0	0	680.32	-67.15	1654.88	683.29	39.45	1652.46	522.38	-75.89	1653.95	518.58	37.56	1650.25	281.2	-345.89	76.32	879.96	-347.15	73.9	285.99
6.25	338.51	78.3	162.7	331.47	72.57	184.23	293.33	68.45	357.12	338.74	74.74	362.52	772.62	-38.89	106.59	746.29	-29.94	111.8	590.46	-70.03	107.96	592.04	-74.76	156.2	672.99	-1.34	1298.87	0	0	0	689.7	-67.56	1656.24	692.4	39.37	1653.7	531.87	-76.55	1655.85	527.64	36.7	1652.12	281.77	-345.66	76.49	880.63	-346.65	74.24	286.44
6.26	368.12	78.04	168.95	362.09	72.74	190.88	316.72	70.31	361.75	363.08	75.31	368.25	772.63	-38.92	106.21	745.71	-28.27	111.49	590.64	-69.93	108.29	592.18	-74.74	156.53	681.97	-1.61	1300.58	0	0	0	698.9	-67.83	1657.39	701.46	39.04	1654.85	541.36	-77.16	1657.49	536.63	35.74	1653.86	281.2	-346.25	76.1	880.31	-346.51	74.12	285.99
6.27	400.35	77.6	173.86	392.47	72.78	195.39	340.79	71.44	364.07	387.55	76.43	372.17	772.07	-38.77	105.69	746.34	-28.96	110.78	590.91	-69.68	108.72	592.48	-74.42	156.82	689.26	-2.27	1301.88	0	0	0	708.2	-68.15	1658.37	710.56	38.95	1655.8	550.87	-77.76	1658.9	545.68	35.01	1655.17	281.36	-346.39	76.06	880.46	-346.53	74.12	285.55
6.28	433.09	77.46	176.78	425.62	72.77	198.83	365.84	72.43	364.31	412.22	76.88	373.8	772.79	-38.81	105.64	746.14	-28.71	110.81	591.17	-69.28	109.09	592.76	-73.97	157.06	698.26	-2.49	1302.95	0	0	0	717.01	-68.36	1659.21	719.6	38.16	1656.62	560.45	-78.43	1660.09	554.66	34.6	1656.32	281.28	-346.36	76.15	880.49	-346.34	74.35	284.81
6.29	467.14	77.95	178.19	457.26	72.68	199.77	391.01	73.9	362.64	437.15	77.76	373.71	773.08	-39.01	105.28	745.91	-28.82	110.39	591.36	-68.95	109.55	593.1	-73.55	157.4	705.06	-2.96	1303.82	0	0	0	726.7	-68.63	1659.77	725.75	38.9	1658.47	570	-79.12	1661.08	563.61	34.15	1657.26	281.55	-346.14	76.24	879.96	-346.97	73.95	285.35
6.3	501.4	77.59	178.4	491.61	72.2	199.97	416.3	74.94	358.95	462.56	78.35	371.8	772.59	-39.09	104.74	745.66	-28.98	109.83	591.55	-68.52	109.96	593.5	-73.02	157.72	714.04	-3.52	1304.39	0	0	0	736.06	-68.74	1660.18	733.37	38.88	1659.29	579.42	-79.65	1661.89	572.61	33.08	1658.24	282.03	-345.77	76.45	880.51	-346.99	74.08	285.54
6.31	536.43	77.03	177.75	527.19	72.34	199.02	442.03	75.34	353.19	488.66	79.34	368.24	773.67	-38.9	104.5	746.14	-28.75	109.6	591.76	-68.02	110.41	593.93	-72.71	158.12	725.29	-3.6	1304.75	0	0	0	745.36	-69	1660.35	741.5	38.98	1659.56	588.8	-80.12	1662.52	581.63	32.85	1658.78	280.57	-346.59	75.78	880.12	-346.9	74.02	285.59
6.32	572.29	79.36	177.23	562.31	72.24	197.01	468.45	76.02	345.62	515.21	79.75	363.11	774.14	-38.97	104.16	746.14	-28.75	109.22	592.01	-67.22	110.71	594.41	-72.2	158.47	731.62	-4.47	1305.08	0	0	0	754.88	-69.1	1660.33	752.52	38.65	1659.36	598.06	-80.59	1662.95	590.84	32.23	1659.25	281.51	-346.24	76.25	880.31	-346.94	74.07	285.59
6.33	610.31	78.86	175.37	598.6	72.18	194.13	496.21	76.38	336.22	541.82	79.71	356.38	774.03	-38.9	103.78	745.93	-28.89	108.57	592.25	-66.76	111.11	594.92	-71.4	158.62	739.31	-4.37	1305.28	0	0	0	764.37	-69.31	1660.14	761.98	38.87	1659.14	607.43	-80.95	1663.23	600.23	31.32	1659.6	281.79	-346.1	76.53	880.55	-346.91	74.1	286.35
6.34	647.27	78.75	172.98	635.72	72.41	190.94	524.37	76.21	325.23	568.7	80.68	348.56	773.58	-38.56	103.55	746.58	-28.19	108.8	592.48	-66.24	111.5	595.4	-70.87	158.89	750.38	-4.37	1305.02	0	0	0	773.95	-69.39	1659.8	770.57	38.89	1658.89	616.87	-81.27	1663.34	609.5	30.94	1659.79	281.81	-346.22	76.29	880.17	-346.9	74.01	285.94
6.35	686.67	78.47	167.89	674.38	71.02	186.6	553.15	76.95	313.44	596.07	80.94	339.33	775.11	-38.01	104.02	745.83	-27.42	108.73	592.7	-65.56	111.71	595.86	-70.43	159.1	760.3	-4.52	1304.48	0	0	0	783.46	-69.42	1659.38	779.22	38.22	1658.54	626.31	-81.61	1663.28	618.88	30.82	1659.7	281.43	-346.43	76.2	880.26	-347.2	74.13	285.93
6.36	727.04	79.19	164.42	711.7	70.83	182.3	582.56	76.55	300.38	624.33	82.51	330.18	773.55	-38.09	103.76	743.46	-25.73	109.81	592.83	-65.33	112.14	596.25	-69.97	159.36	767.32	-5.03	1303.85	0	0	0	792.78	-69.42	1658.88	789.25	38.17	1657.94	635.71	-81.82	1663.04	628.41	30.68	1659.41	281.11	-346.21	76.18	880.09	-347.18	74.24	285.79
6.37	766.16	78.86	160.73	749.61	70.88	177.57	612.72	77.25	287.08	654.31	83.42	319.66	772.02	-38.46	105.08	742.88	-25.31	110.09	592.97	-64.98	112.46	596.61	-69.55	159.58	774.8	-5.08	1303.07	0	0	0	802.41	-69.48	1658.29	798.3	38.25	1657.29	645.05	-81.92	1662.62	637.84	30.81	1658.92	280.89	-346.32	76	880.18	-347.17	74.19	286.07
6.38	805.32	78.24	156.73	787.68	70.96	172.67	644.28	77.81	273.14	684.02	83.56	308.22	772.08	-39.28	105.57	743.84	-25.56	110.43	593.15	-64.42	112.71	597	-69.49	160.07	783.76	-5.49	1302.2	0	0	0	811.89	-69.44	1657.62	807.54	38.31	1656.6	654.44	-81.88	1662.03	647.15	30.34	1658.3	281.76	-346.43	76.38	880.88	-347.26	74.39	286.06
6.39	843.53	78.05	152.34	825.84	70.69	167.51	675.93	78.43	258.86	713.45	83.99	296	772.72	-39.88	105.68	745.44	-26.05	110.84	593.29	-64.25	113.25	597.44	-69	160.42	792.97	-5.69	1301.15	0	0	0	821.12	-69.38	1656.82	816.8	38.49	1655.74	663.77	-82.03	1661.26	656.42	30.4	1657.44	281.41	-346.17	76.29	880.18	-347.27	74.82	286.59
6.4	882.14	76.95	148.4	863.26	70.1	162.26	708.27	78.99	244.38	743.14	83.33	282.33	775.32	-40.36	106.17	748.67	-26.98	109.78	593.46	-63.84	113.69	597.83	-68.81	160.94	803.26	-6.02	1299.88	0	0	0	830.26	-69.25	1655.95	825.94	38.09	1654.82	673.19	-81.97	1660.39	665.62	30.31	1656.5	281.59	-346.22	76.34	879.89	-347.14	74.95	285.56
6.41	920.46	76.35	143.69	900.6	69.55	156.73	741.6	79.57	230.12	774.29	84.63	270.23	776.3	-39.57	104.49	748.68	-27.72	109.28	593.61	-63.89	114.37	598.27	-68.21	161.3	811.68	-6.17	1298.5	0	0	0	839.76	-69.1	1655	835.74	38.36	1653.82	682.7	-81.96	1659.4	674.98	30.71	1655.39	282	-346.59	76.47	879.05	-347.33	74.73	286.37
6.42	956.85	75.52	138.25	936.69	69	150.58	775.62	79.91	216.18	805.97	85.96	258.11	777.4	-39.63	104.31	749.81	-27.83	109.58	593.75	-63.54	114.87	598.64	-68.36	162	819.38	-6.74	1297.4	0	0	0	848.84	-69.04	1653.96	844.88	38.52	1652.73	692.17	-81.73	1658.37	684.32	30.86	1654.26	281.64	-346.37	76.31	879.52	-347.01	74.69	285.86
6.43	994.32	74.08	133.31	973.07	68.65	144.27	809.8	80.29	203.01	837.27	86.51	246.02	777.74	-39.35	104.14	750.07	-28.08	109.43	593.88	-63.69	115.56	599.07	-68.36	162.6	828.87	-7.28	1295.89	0	0	0	857.94	-68.83	1652.86	854.7	39.17	1651.45	701.51	-81.38	1657.26	693.71	30.82	1653.05	281.57	-346.06	76.4	879.54	-346.94	74.67	287.17
6.44	1029.76	72.61	127.77	1008.79	67.3	138.56	842.69	82.57	191.62	868.7	87.01	234.57	777.56	-39.52	103.66	748.82	-28.2	108.96	594.06	-63.71	116.23	599.55	-68.45	163.27	836.07	-7.79	1294.46	0	0	0	867.54	-68.48	1651.66	862.8	39.15	1650.18	710.77	-81.06	1656.02	703.03	30.9	1651.65	282.67	-345.99	76.67	879.78	-347.1	74.08	286.32
6.45	1065.36	71.54	122.22	1042.92	66.1	132.34	875.57	83.03	180.74	900.02	86.86	223.74	775.74	-39.36	103.17	749.3	-28.76	108.79	594.28	-63.61	116.83	600.08	-68.41	163.94	848.04	-7.92	1293.11	0	0	0	876.79	-68.16	1650.38	872.28	39.14	1648.86	719.91	-80.82	1654.63	712.26	31.44	1650.16	282.02	-346	76.5	880.53	-347.19	73.97	286.47
6.46	1100.13	69.98	117.4	1077.12	65	126.84	908.17	84.31	171.78	930.96	88.35	214.67	776.09	-39.5	103.29	748.79	-28.68	108.83	594.37	-63.94	117.63	600.6	-68.48	164.55	855.32	-8.24	1291.63	0	0	0	886.08	-67.83	1649.03	881.92	39.87	1647.35	729.04	-80.49	1653.08	721.52	31.75	1648.49	281.26	-346.26	76.28	880.65	-346.85	73.92	286.31
6.47	1133.33	68.89	112.81	1110.5	63.66	122.19	940.12	84.23	163.6	960.54	88.89	206.61	775.93	-39.73	103.21	748.53	-28.72	108.81	594.47	-64.07	118.32	601.02	-68.75	165.3	866.33	-8.16	1290.04	0	0	0	895.08	-67.33	1647.61	890.99	39.95	1645.74	738.19	-80.11	1651.34	730.76	32.23	1646.64	280.74	-346.51	76.12	880.98	-346.78	73.87	285.85
6.48	1164.7	68.24	108.87	1141.24	62.88	117.81	970.48	83.85	156.7	988.96	89.91	199.86	775.54	-39.73	103.12	748.68	-32.48	110.63	594.63	-64.25	119.05	601.51	-68.88	166.03	874.97	-8.4	1288.47	0	0	0	904.5	-67	1646.01	899.07	40.17	1644.35	747.3	-79.78	1649.38	739.93	32.72	1644.66	281.63	-346.15	76.24	881.08	-346.8	73.9	285.87
6.49	1194.4	67.86	104.98	1172.05	62.66	114.87	999.64	83.72	151.13	1016.56	90.01	194.01	775.5	-39.55	103.17	749.18	-32.65	110.19	594.85	-64.21	119.71	602.06	-68.91	166.75	886.13	-8.27	1286.52	0	0	0	913.43	-66.71	1644.32	908.91	40.93	1642.49	756.48	-78.95	1647.27	749.1	33.6	1642.32	282.38	-346.37	76.35	880.83	-346.97	73.77	286.39
6.5	1223.27	68.3	102.29	1200.4	63.67	112.1	1027.1	83.45	146.5	1042.48	90.59	189.3	775.46	-39.57	103.03	749.56	-32.25	109.6	595.08	-64.23	120.44	602.59	-69.26	167.73	894.1	-8.11	1284.38	0	0	0	922.58	-66.13	1642.54	919.7	41.25	1640.51	765.59	-78.18	1644.88	758.28	33.95	1639.92	282.34	-346.28	76.44	880.67	-346.69	73.86	286.47
6.51	1249.81	69.43	100.36	1227.46	64.49	110.39	1052.95	83.24	142.83	1067.39	90.49	185.22	775.67	-40.17	102.97	750.2	-31.8	109.18	595.31	-64.52	121.31	603.15	-69.73	168.77	904.26	-8.37	1282.05	0	0	0	931.69	-65.53	1640.63	928.03	41.91	1638.64	774.65	-77.7	1642.24	767.54	34.62	1637.15	281.5	-346.04	76.28	880.59	-346.48	73.8	286.08
6.52	1273.71	70.83	98.74	1250.75	65.76	108.35	1077.17	82.07	139.62	1090.32	90.45	181.8	776.03	-40.23	102.84	750.48	-31.83	109.22	595.57	-64.82	122.22	603.85	-69.75	169.62	914.28	-8.1	1279.45	0	0	0	940.92	-65.01	1638.56	937.38	42.32	1636.6	783.78	-76.94	1639.41	776.93	35.03	1634.35	281.25	-345.73	76.2	880.68	-346.26	73.96	286.05
6.53	1296.41	71.51	97.61	1273.71	66.74	107.31	1098.79	82.03	137.29	1111.03	90.88	179.13	775.98	-39.81	102.95	749.49	-31.98	108.8	595.8	-65.29	123.22	604.53	-70.17	170.71	923.65	-7.71	1276.61	0	0	0	949.91	-64.48	1636.37	946.57	42.96	1634.39	792.98	-76.13	1636.4	786.17	35.57	1631.31	282.1	-345.85	76.52	880.38	-346.32	73.82	285.83
6.54	1316.48	71.18	96.56	1293.29	66.35	106.45	1118.51	81.73	134.96	1130.01	91.39	176.81	776	-40.13	102.94	749.7	-32.16	108.91	596.07	-65.66	124.22	605.27	-70.76	171.89	932.09	-7.78	1273.71	0	0	0	958.93	-63.74	1634.08	956.25	43.7	1632.03	802.26	-75.24	1633.23	795.32	36.22	1628.13	281.5	-346.08	76.28	880.89	-346.29	74.02	286.48
6.55	1334.46	70.84	95.89	1311.19	65.86	105.5	1136.26	82.38	132.99	1146.96	92.16	174.78	776.33	-40.25	102.85	749.57	-32.13	108.87	596.46	-65.49	125.15	606.27	-71.01	173.01	943.14	-7.28	1270.79	0	0	0	968.16	-62.96	1631.56	964.54	44.03	1629.78	811.5	-74.27	1629.95	804.57	36.74	1624.84	280.72	-346.24	76.13	880.42	-346.48	73.85	286.44
6.56	1350.74	69.19	95.26	1327.39	64.57	104.78	1151.94	82.94	130.61	1161.95	92.83	172.58	775.9	-40.31	102.79	749.74	-32.65	108.7	596.85	-65.79	126.43	607.43	-71.23	174.13	954.07	-6.9	1267.74	0	0	0	977.49	-62.24	1628.93	974.27	45.06	1627.03	820.69	-73.43	1626.58	813.72	37.28	1621.51	280.37	-346.04	75.91	880.5	-346.57	73.96	286.96
6.57	1364.03	67.69	93.44	1341.78	63.58	103.04	1165.44	83.82	127.92	1174.73	93.03	169.76	775.95	-40.37	102.64	750.22	-33.14	108.48	597.36	-66.21	127.86	608.65	-71.44	175.39	962.95	-6.8	1264.7	0	0	0	986.68	-61.39	1626.23	984.53	45.9	1624.25	829.88	-72.3	1623.15	823.02	38.9	1617.99	280.99	-345.98	76.09	880.67	-346.42	74.05	286.73
6.58	1374.4	67.25	90.44	1351.96	62.79	99.43	1176.73	84.18	124.35	1185.75	92.57	166.22	775.88	-40.36	102.61	749.77	-33.04	108.68	597.91	-66.6	129.33	609.95	-72.09	176.91	975.68	-6.46	1261.61	0	0	0	995.61	-60.54	1623.41	993.66	46.7	1621.33	839.09	-71.23	1619.67	832.36	40.28	1614.51	281.05	-346.1	76.21	880.58	-346.49	74.15	286.11
6.59	1383.5	65.98	84.34	1361.57	63.09	94.42	1185.41	84.37	120.34	1194.99	91.68	161.74	775.95	-40.64	102.79	749.8	-33.36	108.37	598.48	-67.23	131.08	611.38	-72.94	178.67	985.51	-6.06	1258.57	0	0	0	1004.75	-59.62	1620.51	1006.44	45.51	1616.83	848.27	-70.08	1616.14	842.13	41.21	1610.9	281.26	-345.85	76.26	880.5	-346.45	74.13	285.78
6.6	1389.75	66.48	76.52	1366.68	63.2	86.75	1191.92	82.94	115.37	1202.05	91.26	156.86	775.38	-40.27	102.73	749.78	-34.02	108.36	599.19	-68.07	132.97	612.92	-73.54	180.46	996.56	-5.71	1255.69	0	0	0	1013.91	-58.62	1617.5	1016.87	46.09	1613.46	857.56	-68.57	1612.59	851.74	42.76	1607.27	280.86	-346.2	76.1	880.82	-346.3	74.17	286.17
6.61	1392.25	67.66	66.87	1371.06	63.17	77.41	1196.42	81.28	109.49	1207.21	90.5	151.05	775.4	-40.85	102.79	748.69	-32.84	109.62	600.1	-68.74	135.05	614.69	-74.45	182.62	1007.75	-5.04	1252.69	0	0	0	1023.43	-57.34	1614.37	1026.3	47.98	1610.19	866.91	-67.08	1608.92	861.24	44.67	1603.49	280.94	-346.12	76.11	880.49	-346.35	74.22	286.44
6.62	1394.28	66.8	55.42	1373.62	62.42	67.14	1199.31	79.23	102.68	1210.48	89.86	144.61	775.59	-40.82	102.8	747.76	-33.01	109.56	601.22	-69.81	137.54	616.84	-75.25	184.97	1019.42	-4.45	1249.78	0	0	0	1032.96	-56.14	1611.17	1036.09	49.34	1606.88	876.4	-65.28	1605.22	870.98	46.36	1599.61	281.53	-345.98	76.19	880.25	-346.37	74.08	286.62
6.63	1393.83	65.24	43.67	1373.29	61.27	55.76	1200.37	77.91	95.82	1212.73	88.4	137.39	775.4	-40.98	102.95	748.43	-33.27	109.89	602.64	-71.04	140.45	619.47	-76.25	187.64	1030.26	-3.66	1246.79	0	0	0	1042.48	-54.81	1607.88	1045.89	50.76	1603.42	885.88	-63.48	1601.4	880.64	48.75	1595.66	280.83	-346.36	75.94	880.7	-346.57	74.01	286.02
6.64	1391.06	61.47	30.75	1369.62	57.62	43.12	1200.04	77.6	89.17	1213.63	87.41	130.13	774.49	-40.76	102.51	748.25	-33.55	109.99	604.4	-72.25	143.69	622.56	-77.16	190.58	1042.5	-3.02	1243.53	0	0	0	1051.95	-53.3	1604.48	1055.53	53.21	1599.72	895.43	-61.58	1597.51	890.27	51.52	1591.4	281.03	-346.27	75.91	880.61	-346.6	74.04	285.09
6.65	1387.76	55.16	29.87	1364.86	54.18	36.78	1198.3	75.88	80.83	1213.24	85.75	122.5	774.11	-40.74	102.41	747.99	-33.12	109.77	606.58	-73.08	147.17	626.18	-78.37	193.96	1053.01	-2.19	1240.3	0	0	0	1061.26	-51.74	1600.96	1065.53	53.87	1596.06	905.02	-59.64	1593.52	900.14	53.85	1587.2	280.88	-346.22	75.95	880.2	-346.76	74.05	285.01
6.66	1387.41	53.8	30.18	1363.1	51.8	36.16	1194.17	73.09	70.37	1209.74	82.01	113.55	775.25	-40.8	102.72	749.09	-33.48	110.61	609.36	-74.14	151.21	630.4	-79.36	197.53	1064.97	-1.02	1237.09	0	0	0	1071.24	-50.17	1597.32	1075.12	56.24	1592.09	914.61	-57.65	1589.48	910.14	55.61	1582.88	281.41	-346.38	76.2	880.25	-346.55	74.14	286.02
6.67	1386.57	53.57	30.16	1362.87	51.53	36.58	1190.05	68.47	61.11	1202.5	75.9	104.55	775.88	-40.59	103.1	750.19	-33.88	110.42	612.6	-75.24	155.71	635.5	-80.79	201.61	1076.85	0.08	1234.02	0	0	0	1080.41	-48.65	1593.86	1084.87	58.19	1588.33	924.25	-55.64	1585.51	920.08	58.23	1578.63	281.58	-346.18	76.28	879.97	-346.48	74.06	286.76
6.68	1385.67	52.61	30.71	1363.15	51.13	37.38	1186.88	66.28	53.95	1195.47	70.54	98.05	775.86	-40.75	103.05	751.77	-32.73	111.08	616.68	-76.6	160.93	641.55	-82.44	206.1	1087.27	1.13	1230.81	0	0	0	1090.44	-46.98	1590.71	1094.64	60.02	1585.06	933.86	-53.93	1581.81	929.76	60.71	1574.67	281.76	-346.36	76.29	880.25	-346.67	74.06	285.88
6.69	1385.75	52.71	30.78	1362.8	48.95	35.89	1184.71	66.75	49.01	1192.3	68.47	92.76	775.62	-40.93	102.88	753.05	-36.88	113.88	621.79	-77.78	166.59	648.87	-84.32	210.92	1101.57	2.29	1227.94	0	0	0	1100.05	-45.42	1587.98	1104.41	61.88	1582.09	943.55	-52.04	1578.54	939.7	62.69	1571.28	281.97	-345.93	76.51	880.16	-346.5	74.17	285.47
6.7	1385.93	52.49	30.93	1361.72	48.36	34.82	1183.59	65.33	44.61	1191.49	68.86	89.71	776.9	-41.03	103.08	754.92	-33.2	112.85	628.11	-78.93	172.83	657.58	-86.26	216.12	1110.64	3.2	1225.33	0	0	0	1109.64	-43.95	1585.59	1114.4	63.69	1579.53	953.26	-50.13	1575.59	949.76	64.6	1568.15	281.62	-346.26	76.38	880.72	-346.4	74.43	285.98
6.71	1386.19	52.75	30.86	1361.48	48.21	35.23	1182.84	64.82	41.01	1191.68	68.86	86.9	778.03	-41.17	103.26	753.98	-37.22	114.6	635.66	-79.78	179.6	667.77	-88.9	221.87	1123.82	4.38	1223.04	0	0	0	1119.65	-42.38	1583.55	1124.12	66.15	1577.14	963.01	-48.31	1572.86	959.74	66.56	1565.3	280.81	-346.23	76.29	880.46	-346.37	74.44	285.42
6.72	1385.54	52.09	31.22	1361.9	48.02	35.29	1182.16	64.61	38.13	1191.18	69.37	84.65	779.36	-41.12	103.52	764.18	-38.11	123.15	644.72	-80.87	187.28	679.46	-91.26	227.82	1134.96	5.27	1220.93	0	0	0	1129.33	-40.72	1581.83	1134.22	67.36	1575.29	972.76	-46.36	1570.39	969.75	68.41	1562.53	281.07	-346.07	76.44	880.38	-345.88	74.6	285.66
6.73	1386.26	52.35	31.16	1361.72	48.61	34.68	1181.92	63.89	35.93	1191.08	68.7	82.63	780.86	-41.87	103.3	781.14	-33.17	129.91	655.33	-82.03	196.01	692.63	-93.78	234.38	1147.01	6.47	1219.3	0	0	0	1138.79	-39.13	1580.48	1144.26	68.3	1573.8	982.44	-44.58	1568.19	979.9	70.04	1560.14	282.3	-345.74	76.8	880.27	-346.07	74.47	286.72
6.74	1385.27	52.04	30.96	1361.61	48.35	34.7	1181.66	63.49	34.34	1191.37	68.37	80.87	783.65	-42.55	103.35	769.51	-33.7	124.42	667.38	-83.34	206.06	707.28	-95.62	241.46	1157.87	7.34	1218.05	0	0	0	1148.72	-37.73	1579.45	1154.25	70.06	1572.53	992.18	-42.91	1566.24	989.95	72.19	1557.91	282.04	-346.17	76.7	880.33	-346.32	74.5	286.06
6.75	1385.28	52.01	31.16	1361.26	48.19	34.87	1181.43	63.7	32.73	1191.82	69.03	79.51	786.25	-42.34	103.65	770.98	-34.35	123.68	680.9	-85.4	217.36	723.58	-96.94	249.02	1169.23	8.22	1217.1	0	0	0	1158.63	-36.22	1578.77	1164.35	71.47	1571.59	1002.06	-41.11	1564.58	1000.03	74.11	1555.98	281.7	-346.26	76.6	880.69	-346.55	74.55	285.64
6.76	1386.1	52.21	31.55	1361.13	48.11	34.96	1180.93	64.52	31.58	1192.16	70.13	78.29	791.4	-43.21	103.45	773.79	-39.73	124.49	696.13	-87.75	229.54	741.11	-98.35	257.19	1181.6	8.98	1216.17	0	0	0	1168.24	-34.78	1578.31	1174.52	72.82	1570.95	1011.94	-39.35	1563.16	1010.21	75.71	1554.34	281.5	-346.09	76.71	880.84	-346.58	74.61	285.66
6.77	1385.47	51.79	31.81	1360.46	48.19	34.74	1180.66	64.42	30.59	1192.45	70.99	77.04	796.9	-44.09	102.67	782.98	-36.83	125.81	712.91	-89.08	241.35	759.66	-99.14	265.43	1192.38	9.82	1215.61	0	0	0	1178.12	-33.47	1578.05	1184.59	74.65	1570.27	1021.87	-37.65	1561.96	1020.52	76.97	1552.72	281.34	-346.06	76.89	879.87	-346.58	74.34	286.2
6.78	1384.32	51.64	31.61	1360.2	47.67	35.05	1180.4	64.02	29.79	1193.03	70.76	75.57	804.49	-45.6	101.82	793.34	-38.27	127.4	730.98	-89.81	252.87	779.32	-99.1	273.48	1202.97	10.36	1215	0	0	0	1188.13	-32.08	1577.84	1195.04	75.13	1569.81	1031.81	-35.91	1560.86	1030.73	78.4	1551.24	281.83	-345.85	76.98	880.04	-346.59	74.55	286.5
6.79	1384.69	51.5	32.08	1360.19	47.7	35.1	1180.09	63.77	29.53	1193.06	70.85	74.71	811.32	-47.7	99.99	804.53	-41.01	128.42	749.4	-89.56	263.44	799.96	-98.79	281.45	1212.32	10.91	1214.24	0	0	0	1197.44	-30.78	1577.85	1205.11	76.35	1569.33	1041.86	-34.38	1559.9	1040.98	80.03	1549.87	281.43	-345.67	76.85	879.73	-346.87	75.03	286.38
6.8	1384.16	51.42	31.88	1360.25	47.43	35.2	1180.11	62.72	29.18	1193.36	69.31	73.6	822.44	-50.84	102.2	819.11	-44.11	131.39	767.89	-91.02	271.87	821.71	-98.48	288.55	1221.36	10.85	1213.2	0	0	0	1207.4	-29.73	1578.03	1215.09	78	1569.05	1051.93	-32.87	1559.19	1051.46	80.94	1548.68	281.78	-345.98	76.82	880.02	-346.93	75.32	286.37
6.81	1384.39	51.11	32.02	1360.41	46.89	35.59	1179.77	63.07	29.67	1193.35	69.09	73.5	840.08	-55.44	106.59	836.42	-47.79	135.03	791.2	-90.37	278.52	844.25	-98.41	293.69	1231.87	10.5	1212.32	0	0	0	1217.4	-28.78	1578.41	1225.13	79.18	1568.98	1062.03	-31.58	1558.77	1061.79	82.07	1547.85	281.62	-346.03	76.7	880.12	-346.99	75.36	286.73
6.82	1384.31	50.86	32.05	1360.02	47.06	35.3	1179.83	62.73	29.72	1193.95	69.06	73.41	862.11	-59.46	110.69	858.8	-51.18	138.98	813.1	-89.56	283.38	866.74	-97.88	298.69	1243.33	10.17	1211.43	0	0	0	1227.68	-27.77	1579.12	1235.56	79.43	1569.35	1072.13	-30.49	1558.75	1072.05	83.51	1547.41	281.99	-346.15	76.83	879.5	-346.79	75.1	286.49
6.83	1384.33	51.1	31.87	1360.15	46.78	35.51	1179.81	62.71	29.74	1194.6	68.92	73.18	886.91	-63.32	113.75	883	-54.1	141.92	835.62	-89.84	286.48	889.51	-97.31	302.76	1251.65	9.34	1210.61	0	0	0	1237.75	-27.14	1580.05	1245.75	80.41	1570.01	1082.21	-29.42	1559.12	1082.47	84.33	1547.41	282.03	-346.04	76.86	880.42	-346.68	75.39	286.35
6.84	1384.39	50.85	32.03	1359.96	46.78	35.43	1179.94	62.34	29.58	1194.9	69.45	73.39	913.29	-66.2	115.72	909.42	-56.54	143.7	859.68	-90.03	287.69	913.2	-96.7	305.18	1262.31	8.64	1210.09	0	0	0	1248.02	-26.7	1581.12	1255.94	81.07	1570.73	1092.3	-28.6	1559.79	1092.79	85.26	1547.75	282.36	-345.71	77.01	880.85	-346.88	74.88	285.91
6.85	1384.64	51.35	31.77	1360.13	47.01	35.41	1179.83	63.04	29.83	1195.27	69.35	73.58	942.35	-68.74	116.81	936.27	-58.85	144.02	884.09	-90.35	287.3	937.14	-96.04	305.93	1271.85	7.87	1209.96	0	0	0	1257.62	-26.54	1582.24	1266.43	81.29	1571.62	1102.4	-28.09	1560.69	1103.27	85.75	1548.43	281.29	-346.32	76.61	880.29	-346.89	74.35	286.06
6.86	1384.73	51.32	31.92	1359.95	46.95	35.26	1179.99	63.09	29.82	1195.43	69.97	73.99	970.87	-71.25	116.21	965.34	-61.05	143.51	908.69	-90.85	285.36	961.07	-95.52	305.35	1281.41	7.17	1210.43	0	0	0	1268	-26.51	1583.38	1276.9	81.43	1572.55	1112.61	-27.81	1561.86	1113.71	86.26	1549.44	281.54	-346.05	76.86	880.43	-346.62	74.41	286.83
6.87	1383.95	51.42	31.43	1360.05	47.22	35.14	1180.15	62.8	29.56	1195.94	69.68	73.91	999.51	-73.35	114.52	993.8	-63.08	141.39	933.44	-91.13	281.76	984.97	-95.05	303.37	1290.54	6.13	1211.3	0	0	0	1278.04	-26.77	1584.55	1287.23	81.16	1573.62	1122.85	-27.71	1563.25	1124.11	86.58	1550.76	282.02	-346.02	77	880.79	-346.52	74.49	286.77
6.88	1384.15	51.35	31.56	1359.95	46.76	35.36	1180.25	62.88	29.6	1196.07	69.73	74.07	1030.57	-76.5	111.58	1023.2	-65.32	137.99	958.4	-91.16	276.59	1008.81	-94.18	299.76	1299.88	5.46	1212.71	0	0	0	1288.42	-27.12	1585.62	1297.97	80.17	1574.83	1133.05	-27.81	1564.82	1134.58	86.47	1552.39	281.52	-345.56	76.9	880.58	-346.48	74.4	286.45
6.89	1384.27	51.43	31.4	1360.53	46.84	35.41	1180.34	62.79	29.82	1196.28	69.58	74.18	1062.86	-78.82	108.2	1053.18	-67.37	133.77	983.62	-91.29	269.99	1032.79	-93.37	294.91	1308.48	4.59	1214.5	0	0	0	1298.47	-27.73	1586.6	1308.4	79.98	1575.88	1143.25	-28.03	1566.52	1145.09	85.83	1554.34	281.85	-346.11	76.79	880.06	-346.69	74.35	286.31
6.9	1384.25	51.05	31.35	1359.84	46.98	35.09	1179.94	63.22	30.2	1196.56	69.13	74.26	1095.56	-81.54	103.71	1084.3	-69.3	128.69	1009.15	-90.45	261.64	1056.73	-93	288.97	1317.83	3.88	1215.88	0	0	0	1308.84	-28.45	1587.41	1319.03	78.85	1576.97	1153.41	-28.37	1568.31	1155.49	85.84	1556.38	281.68	-346.17	76.81	880.46	-346.3	74.67	286.24
6.91	1384.54	51.23	31.28	1360.2	46.72	35.23	1179.76	63.32	30.49	1196.39	69.42	74.81	1128.83	-83.68	98.85	1116.16	-71.04	122.87	1035.07	-90.01	252.08	1081.22	-92.2	281.66	1327.29	3.54	1217.25	0	0	0	1319.09	-29.41	1588.11	1329.63	77.99	1577.93	1163.61	-28.92	1570.04	1165.73	85.61	1558.45	281.5	-345.96	76.72	880.9	-346.46	74.7	286.08
6.92	1385	50.92	31.36	1360.04	46.94	34.83	1179.89	62.57	30.55	1196.47	68.96	75.15	1163.1	-85.57	93.71	1149.73	-72.54	116.83	1061.68	-89.09	241.06	1106.05	-90.99	273	1336.07	3.61	1218.64	0	0	0	1329.34	-30.38	1588.65	1339.84	77.62	1578.82	1173.82	-29.47	1571.68	1176.19	84.88	1560.53	282.48	-346.14	76.85	881.14	-346.06	74.75	286.35
6.93	1385.33	51.04	31.2	1360.12	46.91	34.7	1180.14	62.09	30.89	1196.41	68.91	75.83	1198.78	-87.44	88.49	1183.74	-73.89	110.33	1089.11	-88.73	228.96	1131.08	-89.65	263.09	1344.35	3.58	1220.15	0	0	0	1339.27	-31.51	1588.97	1346.59	77.53	1582.42	1184.1	-30.01	1573.16	1186.65	84.18	1562.55	281.71	-346.26	76.65	881.05	-346.26	74.55	285.95
6.94	1384.72	50.53	31.07	1360.19	46.82	34.53	1180.33	61.92	31.47	1196.47	68.57	76.52	1234.52	-87.46	84.58	1218.53	-75.74	103.74	1116.94	-88.43	215.83	1156.78	-88.69	252.27	1353.06	3.8	1221.54	0	0	0	1349.93	-32.51	1589.2	1355.43	76.35	1583.9	1194.2	-30.64	1574.41	1196.87	83.75	1564.35	281.08	-346.15	76.56	881.04	-346.26	74.54	286.34
6.95	1384.86	50.29	31.07	1359.75	46.8	34.24	1180.49	61.81	32.4	1196.6	68.35	77.35	1271.72	-88.68	79.05	1254.95	-77.44	96.9	1145.43	-88.34	202.13	1182.8	-88.41	240.53	1362.59	3.62	1222.64	0	0	0	1360.17	-33.75	1589.26	1365.54	75.43	1584.68	1204.22	-31.31	1575.41	1207.06	83.06	1566.01	281.96	-345.89	76.89	881.06	-346.22	74.59	285.94
6.96	1385.29	49.69	31.33	1358.22	48.41	35.56	1180.97	60.87	33.01	1196.87	67.95	78.25	1311.26	-91.2	71.81	1292.99	-78.18	90.83	1174.84	-88.48	187.91	1210.07	-88.03	227.96	1370.72	3.68	1223.3	0	0	0	1369.82	-34.85	1589.28	1375.76	73.96	1585.39	1214.19	-31.88	1576.19	1217.26	82.28	1567.43	281.7	-346.1	76.89	880.76	-346.46	74.55	285.82
6.97	1389.25	51.26	35.72	1360	47.9	36.26	1181.02	61.06	34.37	1197.19	67.53	79.21	1350.83	-91.38	66.56	1329.95	-77.9	84.38	1205.42	-88.33	173.06	1237.64	-87.93	215.06	1380.07	3.97	1223.66	0	0	0	1380.06	-35.91	1589.18	1385.82	73.39	1585.88	1224.11	-32.64	1576.69	1227.28	81.87	1568.55	281.04	-346.39	76.57	881.04	-346.23	74.63	286.32
6.98	1387.02	50.56	35.14	1359.7	47.09	36.15	1181.35	60.46	35.46	1197.87	67	80.18	1388.82	-90.83	61.32	1368.05	-76.91	78.69	1236.52	-88.81	158.2	1265.76	-88.76	202.24	1390.16	4.48	1223.77	0	0	0	1389.76	-37.03	1589.03	1395.82	71.88	1586.36	1234.09	-33.36	1577.03	1237.3	81.34	1569.44	281.3	-346.05	76.87	881.08	-346.37	74.64	286.3
6.99	1388.47	50.23	36.16	1359.98	46.68	36.66	1181.62	60.12	36.82	1198.46	66.88	81.43	1427.65	-89.4	57.11	1406.27	-75.56	73.52	1268.35	-88.93	143.15	1294.36	-89.6	189.07	1398.34	5.05	1223.41	0	0	0	1399.38	-37.91	1588.79	1405.89	71.09	1586.66	1244.09	-33.91	1577.2	1247.42	80.4	1570.11	281.05	-345.72	76.75	881.21	-346.21	74.6	285.98
7	1389.21	50.54	36.88	1362.18	47.03	37.98	1181.77	60.12	38.11	1198.95	67.02	82.7	1466.9	-88.08	53.94	1443.71	-74.13	68.94	1300.87	-89.13	128.08	1323.84	-90.25	175.8	1406.61	5.42	1222.9	0	0	0	1409.55	-38.59	1588.51	1415.91	70.17	1586.74	1253.99	-34.43	1577.2	1257.36	80.07	1570.52	281.58	-345.88	76.81	881.5	-346.2	74.69	285.62
7.01	1387.31	51.45	36.64	1361.82	47.31	38.26	1182.17	59.9	39.34	1199.55	66.58	83.66	1505.23	-86.36	51.69	1480.92	-72.75	65.34	1334.22	-89.89	113.5	1353.63	-90.88	162.7	1415.67	6.14	1222.18	0	0	0	1419.53	-39.31	1588.01	1426.24	69.55	1586.67	1263.9	-34.99	1577	1267.48	79.34	1570.78	280.63	-345.93	76.61	881.72	-346.04	74.92	285.86
7.02	1387.48	52.19	36.6	1362.9	48.03	38.44	1182.31	60.03	40.54	1200.11	66.2	84.56	1542.41	-84.48	50.25	1518.5	-71.18	62.93	1367.5	-91.45	100.23	1383.95	-91.48	150.25	1424.68	6.78	1221.34	0	0	0	1429.46	-39.88	1587.39	1435.84	68.78	1586.4	1273.74	-35.62	1576.65	1277.49	78.81	1570.76	281.24	-345.84	76.73	881.44	-346.11	74.87	285.82
7.03	1386.14	50.45	31.74	1361.97	46.12	35.44	1182.67	59.53	41.63	1200.74	66.15	85.6	1579.98	-82.47	50.33	1556.15	-69.52	61.82	1401.75	-91.83	87.62	1414.45	-92.39	138.46	1433.72	7.36	1220.57	0	0	0	1439.38	-40.45	1586.59	1445.61	68.58	1585.91	1283.92	-36	1576.18	1287.48	78.39	1570.53	280.79	-345.92	76.51	880.94	-346.12	74.63	286.11
7.04	1386.17	50.92	31.37	1361.51	46.67	34.75	1182.78	60.04	42.93	1201.17	66.8	86.87	1616.94	-80.07	51.72	1591.22	-67.84	61.19	1436.73	-91.49	75.89	1445.11	-94.24	128.07	1442.36	7.88	1219.58	0	0	0	1449.58	-40.9	1585.63	1455.43	68.44	1585.28	1294.06	-36.4	1575.6	1297.41	77.93	1570.21	280.65	-345.95	76.61	880.88	-345.85	74.65	285.9
7.05	1386.32	51.57	30.95	1360.64	46.63	34.5	1183.1	60.04	44.18	1201.87	66.75	87.77	1652.17	-78.57	53.85	1626.82	-66.26	62.51	1471.06	-92.09	65.92	1475.62	-95.61	118.79	1452.18	8.3	1218.58	0	0	0	1459.48	-41.22	1584.54	1465.36	68.27	1584.2	1304.21	-36.82	1574.91	1307.26	77.86	1569.63	280.87	-346.22	76.7	881.23	-346.44	74.55	285.33
7.06	1385.33	51.44	30.56	1360.7	47.14	34.34	1183.59	59.48	45.09	1202.45	67.19	88.98	1687.08	-78.01	57.5	1661.36	-64.97	65.43	1504.79	-93.72	58.03	1506.12	-97.06	111.09	1460.46	8.73	1217.57	0	0	0	1469.72	-41.46	1583.25	1476.38	67.51	1583.11	1314.25	-37.36	1574.09	1317.34	77.22	1568.96	281.17	-346.18	76.68	881.35	-346.3	74.66	285.59
7.07	1385.44	51.89	30.3	1360.47	47.37	34.07	1183.71	60.1	46.58	1203.2	67.22	89.91	1720.16	-77.65	63.64	1693.43	-64.25	69.59	1538.69	-93.74	51.06	1535.94	-98.47	104.83	1470.5	9.17	1216.48	0	0	0	1479.46	-41.62	1581.81	1486.09	67.47	1581.63	1324.25	-37.76	1573.11	1327.28	77.01	1568.01	281.91	-346.04	76.88	881.26	-346.11	74.83	286.72
7.08	1385.16	51.83	30.28	1361.05	47.38	34.28	1184.26	59.55	47.46	1204.05	66.76	90.83	1751.7	-77.17	71.47	1725.73	-64.43	74.09	1571.39	-95.31	46.72	1565.21	-99.66	100.15	1479.29	9.53	1215.14	0	0	0	1489.84	-41.57	1580.21	1495.55	67.36	1579.92	1334.24	-38.14	1571.99	1337.21	76.69	1566.77	280.99	-345.95	76.64	880.73	-346.05	74.61	286.4
7.09	1385.11	51.76	30.21	1360.74	47.23	34.26	1184.63	59.28	48.43	1204.49	67.49	92.12	1781.86	-76.23	80.55	1755.69	-64.9	81.21	1602.66	-96.54	44	1593.2	-100.13	96.71	1489.14	9.68	1213.79	0	0	0	1500.15	-41.63	1578.44	1505.81	67.25	1578.1	1344.3	-38.57	1570.72	1347	76.26	1565.49	280.77	-346.14	76.66	881.27	-346.08	74.76	285.61
7.1	1385.92	51.91	30.31	1361.28	47.95	33.94	1184.9	59.68	49.7	1205.33	67.3	93.08	1808.62	-76.9	90.83	1783.57	-65.37	89.85	1632.89	-96.48	42.29	1619.7	-101.32	95.18	1498.26	9.83	1212.07	0	0	0	1510.1	-41.63	1576.65	1515.23	67.3	1576.23	1354.36	-38.98	1569.33	1356.76	75.84	1564	281.7	-346.04	76.95	880.78	-346.24	74.52	286.62
7.11	1386.01	51.98	30.31	1361.29	47.93	34.01	1185.51	59.07	50.63	1206.05	67.16	94.15	1833.51	-77.77	101.26	1808.31	-66.02	98.86	1660.85	-96.83	42.33	1643.99	-102.31	94.79	1508.21	9.95	1210.24	0	0	0	1520.1	-41.61	1574.77	1525.35	67.09	1574.18	1364.34	-39.43	1567.79	1366.39	75.14	1562.31	281.34	-346.32	76.81	880.75	-346.16	74.51	286.14
7.12	1385.66	52.03	30.09	1361.8	48.37	34.15	1185.86	59.23	51.88	1206.87	67.07	95.21	1855.83	-78.93	111.4	1831.83	-67.43	107.71	1685.87	-97.6	43.52	1666.4	-103.32	95.33	1518.27	9.78	1208.35	0	0	0	1530.43	-41.69	1572.79	1535.06	67	1572.06	1374.2	-40.04	1566.08	1376.04	74.56	1560.39	281.09	-346.42	76.69	880.64	-346.23	74.59	285.96
7.13	1385.36	51.96	30.06	1361.71	48.36	34.19	1186.49	59.13	53.12	1207.71	67.38	96.45	1874.7	-81	120	1851.22	-73.41	111.66	1707.95	-98.06	45.09	1686.54	-103.45	95.89	1526.48	9.56	1206.21	0	0	0	1540.21	-41.78	1570.81	1544.81	67.05	1569.77	1384.13	-40.69	1564.26	1385.55	73.95	1558.42	281.58	-346.06	76.76	880.23	-346.17	74.44	286.7
7.14	1386.05	51.93	30.24	1361.39	48.78	33.81	1186.71	59.8	54.72	1208.57	67.76	97.78	1891.56	-82.18	126.56	1868.45	-75.13	116.87	1727.01	-97.85	46.19	1703.57	-103.77	96.55	1537.03	9.26	1204.11	0	0	0	1550.21	-42.08	1568.89	1555	66.96	1567.49	1394.09	-41.39	1562.41	1395.03	73.06	1556.34	281.72	-346.19	76.79	880.5	-346.32	74.46	286.16
7.15	1385.11	52.13	29.84	1361.55	49.48	33.54	1187.3	60	56.04	1209.73	67.99	99.15	1905.11	-83.62	130.55	1882.34	-76.61	120.56	1742.44	-98.32	46.39	1717.7	-104.3	96.51	1547.39	9	1202	0	0	0	1560.29	-42.32	1567.02	1568.66	64.63	1561.76	1404.25	-42.24	1560.56	1404.69	72.13	1554.23	281.96	-345.8	77.01	880.77	-346.28	74.47	286.08
7.16	1385.52	52.44	29.93	1361.52	49.3	33.87	1187.76	60.87	57.89	1210.94	68.36	100.52	1916.23	-84.51	131.5	1893.76	-78.26	121.09	1753.78	-100.06	45.59	1729.24	-104.37	95.13	1556.28	8.36	1199.76	0	0	0	1569.88	-42.63	1565.37	1579.2	63.7	1558.95	1414.36	-43.33	1558.73	1414.36	70.35	1552.1	282.22	-345.89	76.98	881.02	-346.2	74.43	285.6
7.17	1385.37	52.44	29.97	1360.5	51	34.85	1188.67	61.09	59.52	1212.15	69.52	102.35	1925.08	-84.66	129.38	1901.85	-78.3	118.72	1762.04	-101.41	43.15	1738.07	-105.03	92.77	1566.44	7.78	1197.6	0	0	0	1579.96	-42.99	1563.82	1588.54	63.18	1556.98	1424.36	-44.58	1556.98	1423.79	68.82	1550.06	281.44	-345.97	76.8	880.91	-346.04	74.48	285.41
7.18	1385.91	52.49	30.22	1360.01	51.17	34.51	1189.31	62.02	61.64	1213.57	70.23	104.29	1931.28	-84.22	123.68	1907.87	-77.77	113.16	1767.92	-101.77	39.16	1743.64	-106.78	89.74	1576.69	6.83	1195.38	0	0	0	1589.89	-43.56	1562.42	1597.8	62.97	1555.21	1434.29	-45.9	1555.35	1433.4	67.08	1548.12	281.11	-346.36	76.66	880.84	-346.19	74.37	284.99
7.19	1385.58	52.54	30.05	1360.36	51.24	34.41	1190.01	63.13	64.14	1215.43	71.06	106.41	1935.25	-83.45	115.08	1911.85	-74.26	104.26	1770.73	-102.54	34.65	1747.14	-108.49	85.99	1586.48	5.75	1193.42	0	0	0	1599.71	-44.35	1561.12	1607.69	61.46	1553.59	1444.33	-47.29	1553.78	1442.81	65.51	1546.26	281.65	-346.28	76.77	880.41	-346.14	74.37	285.75
7.2	1384.15	52.46	29.63	1360.35	51.34	34.21	1191.2	63.85	66.85	1217.47	71.71	108.7	1937.55	-83.49	105.52	1916.91	-72.56	100.49	1769.91	-104.76	31.35	1749.43	-108.8	81.62	1596.63	4.54	1191.48	0	0	0	1609.31	-45.37	1559.88	1617.47	60.05	1552.12	1454.44	-48.85	1552.26	1452.36	63.56	1544.54	281.69	-346.28	76.96	880.85	-346.43	74.32	285.57
7.21	1385.29	52.91	29.8	1360.03	51.41	33.89	1192.74	64.23	69.79	1219.51	73.07	111.62	1940.23	-84.85	97.3	1917.58	-77.71	88.18	1770.55	-104.96	28.97	1751.2	-108.26	77.67	1605.9	2.89	1189.78	0	0	0	1619.27	-46.43	1558.73	1625.27	59.23	1553.34	1464.45	-50.84	1550.73	1461.86	61.55	1542.83	281.11	-346.16	76.8	880.91	-346.25	74.38	285.51
7.22	1384.78	52.95	29.65	1361.78	51.66	34.34	1194.66	64.45	73.17	1216.87	74.34	114.03	1946.49	-86.76	89.38	1922.74	-77.25	84.28	1773.51	-103.98	28.54	1755.58	-106.53	75.23	1615.96	1.19	1188.45	0	0	0	1629.18	-47.82	1557.73	1633.27	57.94	1552.71	1474.28	-52.88	1549.38	1471.28	59.82	1541.37	281.79	-346.09	77.04	880.69	-346.34	74.48	285.47
7.23	1384.51	53.08	29.44	1360.53	51.88	33.78	1196.85	65.7	77.61	1225.24	74.33	118.43	1953.93	-87.32	77.82	1927.58	-76.57	77.7	1776.11	-103.28	28.53	1762.73	-106.59	75.44	1626.55	-0.48	1187.45	0	0	0	1638.93	-49.38	1557.2	1642.53	56.36	1552.17	1484.01	-55.25	1548.41	1480.89	57.82	1540.45	281.9	-346.35	76.84	880.76	-346.13	74.47	285.49
7.24	1384.99	53.46	29.62	1360.39	51.98	33.69	1199.8	67.01	82.84	1225.74	76.25	123.48	1959.2	-85.82	65.46	1932.23	-72.44	68.63	1778.23	-103.05	28.75	1768.67	-107.27	75.65	1636.59	-2	1186.89	0	0	0	1649.31	-50.84	1557.39	1651.27	55.02	1552.37	1494	-57.55	1548.26	1490.76	55.05	1540.28	282.21	-346.09	77.01	880.4	-345.84	74.38	286.13
7.25	1384.63	53.59	29.42	1361.9	51.92	34	1203.9	67.58	88.73	1230.93	76.45	128.71	1962.3	-83.45	56.94	1935.26	-69.67	60.99	1780.15	-102.97	28.55	1772.65	-107.55	74.86	1646.93	-3.15	1186.94	0	0	0	1659.27	-52.63	1558.2	1664.36	52.49	1550.58	1504.18	-59.78	1548.84	1500.34	52.75	1540.94	281.81	-345.95	77.05	880.58	-346.33	74.31	287.01
7.26	1384.51	53.7	29.39	1360.65	51.59	33.65	1209.13	67.51	95.2	1236.18	76.93	134.19	1965.25	-80.09	50.29	1937.71	-66.7	55.08	1781.41	-103.27	28.65	1775.41	-107.64	75.04	1657.32	-4.39	1187.54	0	0	0	1668.9	-54.38	1559.2	1674.78	50.86	1550.94	1514.54	-62.23	1549.81	1510.12	50.13	1541.97	281.41	-346.39	76.83	880.78	-346.56	74.36	287.06
7.27	1385	53.68	29.59	1361.28	51.43	33.99	1215.38	67.91	102.8	1243.65	76.93	140.21	1967.01	-77.88	44.77	1938.87	-65.03	50.21	1782.35	-103.39	28.9	1777.69	-108.01	75.68	1667.62	-5.53	1188.69	0	0	0	1678.98	-56.21	1560.23	1684.67	48.22	1552.15	1524.79	-64.74	1550.86	1519.92	47.42	1543.18	282.05	-345.92	77.04	880.78	-346.09	74.57	286.53
7.28	1384.4	53.69	29.34	1362.12	51.24	34.31	1222.96	68.54	111.13	1256.94	75.88	146.41	1967.34	-75.73	41.8	1939.27	-64.4	46.59	1783.14	-103.31	29.13	1780.29	-107.43	75.82	1678.22	-6.74	1190.38	0	0	0	1688.63	-58.22	1561.34	1694.01	47.62	1553.2	1534.88	-67.26	1551.94	1529.46	45.29	1544.37	281.79	-346.01	76.95	880.95	-346.28	74.49	286.57
7.29	1384.88	53.76	29.53	1363.84	50.9	34.88	1232.52	67.78	119.69	1268.28	75.56	152.82	1967.24	-74.6	38.62	1940.38	-63.7	44.07	1783.74	-103.39	29.46	1781.67	-107.49	76.25	1688.5	-7.97	1192.25	0	0	0	1698.44	-60.27	1562.55	1704.08	44.87	1554.68	1544.98	-69.6	1553.1	1539.1	42.91	1545.77	281.67	-345.95	76.96	880.63	-346.44	74.28	286.49
7.3	1386.69	54.03	29.75	1364.86	50.53	34.91	1243.45	67.59	129.19	1281.08	74.83	159.04	1967.92	-73.83	36.93	1940.94	-63.01	42.45	1784.19	-103.29	29.6	1783.19	-106.99	76.26	1699.31	-9.2	1194.29	0	0	0	1708.36	-62.39	1563.64	1713.37	43.45	1555.93	1555.02	-72.03	1554.21	1548.85	40.74	1547.15	282.5	-345.95	76.99	880.97	-346.36	74.45	287.2
7.31	1388.09	54.67	29.13	1366.35	50.59	34.72	1255.43	66.5	139.4	1294.95	75.08	165.98	1968.41	-73.67	35.89	1941.35	-62.81	41.47	1784.37	-103.3	29.69	1784.17	-106.68	76.26	1709.23	-10.58	1196.33	0	0	0	1718.57	-64.45	1564.67	1723.29	41.09	1557.38	1565.02	-74.28	1555.26	1558.59	38.48	1548.57	282.4	-346.02	77	881.08	-346.64	74.46	286.93
7.32	1390.64	55	28.23	1372.01	50.76	35.53	1268.65	66.24	150.92	1310.1	74.44	173.53	1968.33	-73.59	34.95	1941.73	-62.72	40.77	1784.68	-103.02	29.62	1784.65	-106.61	76.27	1718.64	-11.68	1198.38	0	0	0	1728.34	-66.36	1565.72	1732.99	38.84	1558.73	1574.8	-76.43	1556.18	1568.37	36.23	1549.82	281.92	-346.07	76.97	880.99	-346.65	74.46	287.12
7.33	1393.72	55.68	26.83	1377.23	50.96	36.26	1283.4	65.13	162.62	1325.83	72.97	181.9	1968.88	-73.06	34.79	1942.36	-62.6	40.5	1784.87	-103	29.66	1785.19	-106.33	76.16	1728.4	-12.82	1200.16	0	0	0	1738.11	-68.34	1566.81	1742.16	38.11	1559.88	1584.53	-78.41	1556.97	1577.98	34.19	1550.82	282.49	-346.16	77.08	881.14	-346.48	74.51	286.57
7.34	1397.72	56.18	25.57	1383.99	51.28	37.68	1300	63.64	174.11	1343.21	71.11	190.53	1969.31	-73.16	34.28	1942.78	-62.58	40.19	1785.09	-102.83	29.68	1785.51	-106.37	76.35	1738.5	-13.72	1201.61	0	0	0	1747.66	-70.16	1567.95	1751.88	35.99	1561.22	1594.2	-80.31	1557.74	1587.55	32.32	1551.84	281.95	-346.12	76.97	881.04	-346.59	74.42	286.85
7.35	1401.52	57	23.61	1391.62	51.79	39.03	1318.3	61.89	185.05	1362.44	68.73	198.36	1969.25	-73.19	34.01	1942.51	-62.62	39.8	1785.32	-102.45	29.54	1785.73	-106.02	76.37	1748.47	-14.4	1202.7	0	0	0	1757.53	-71.65	1569.18	1761.58	34.27	1562.61	1603.9	-82.3	1558.46	1597.15	30.32	1552.81	282.21	-346.21	77.02	881.54	-346.42	74.62	286.3
7.36	1406.88	58.48	21.37	1402.26	52.56	41.22	1338.1	59.39	195.32	1382.55	67.72	205.93	1969.76	-73.16	33.85	1943.08	-62.63	39.87	1785.34	-102.4	29.61	1785.8	-106.14	76.49	1757.57	-14.95	1203.49	0	0	0	1767.07	-73.22	1570.45	1770.79	33.38	1564.03	1613.76	-84.04	1559.16	1606.27	29.07	1553.64	281.83	-346.4	76.92	881.69	-346.47	74.5	286.34
7.37	1413.62	60.65	20.42	1412.37	53.5	43.74	1358.23	57.41	205.31	1403.4	65.59	212.65	1969.54	-73.49	33.48	1943.41	-62.85	39.82	1785.17	-102.94	29.87	1785.93	-106.27	76.5	1766.96	-15.27	1203.96	0	0	0	1776.6	-74.5	1571.76	1780.26	31.9	1565.36	1623.56	-85.78	1559.87	1615.72	27.26	1554.5	281.94	-346.39	76.9	881.05	-346.54	74.32	287.18
7.38	1427.21	62.07	24.55	1428.89	54.87	48.86	1380.88	55.41	212.46	1424.27	63.87	218.95	1969.41	-73.29	33.74	1943.32	-63.05	39.72	1785.38	-102.8	29.79	1786.11	-106.3	76.32	1775.86	-15.37	1204.33	0	0	0	1786.14	-75.54	1573.1	1790.21	29.83	1567.02	1633.34	-87.25	1560.71	1625.26	25.54	1555.33	282.24	-345.9	77.11	881.14	-346.57	74.35	286.84
7.39	1446.49	64.88	30.23	1445.4	57.14	53.42	1401.72	53.91	218.67	1445.01	61.66	224.93	1969.99	-73.8	33.61	1943.44	-63.3	39.74	1785.63	-102.56	29.62	1786.22	-106.4	76.21	1784.68	-15.48	1204.71	0	0	0	1795.98	-76.32	1574.52	1799.17	29.2	1568.14	1642.65	-89.4	1561.41	1634.68	23.96	1556.23	282.04	-346.14	77.13	881.18	-346.08	74.62	286.61
7.4	1469.84	67.95	35.69	1469.23	59.57	59	1421.51	51.19	222.93	1465.79	59.27	230.05	1970.08	-73.8	33.65	1943.87	-63.4	39.92	1785.56	-102.78	29.74	1786.34	-106.52	76.25	1794.63	-15.66	1205.29	0	0	0	1805.47	-77.2	1575.83	1808.12	28.88	1569.34	1652.33	-90.86	1562.44	1644.02	22.66	1557.2	281.86	-346.37	76.96	880.75	-346.05	74.6	286.59
7.41	1496.01	71.14	40.48	1493.79	62.09	63.1	1441.7	48.73	225.6	1486.45	56.7	234.63	1970.43	-73.91	33.67	1943.69	-63.55	39.85	1785.58	-102.86	29.79	1786.09	-107.18	76.58	1804.1	-15.75	1206.09	0	0	0	1814.91	-77.91	1577.09	1812.54	29.46	1574.97	1662.06	-92.18	1563.64	1653.38	20.97	1558.31	281.7	-346.18	76.97	880.77	-346.53	74.36	285.76
7.42	1524.01	74.37	44.19	1521.27	64.61	66.64	1462.8	46.2	226.49	1507.84	53.92	237.42	1970.42	-74.21	33.55	1943.84	-63.7	39.97	1785.75	-102.57	29.66	1786.09	-107.4	76.77	1812.18	-16.08	1206.98	0	0	0	1824.56	-78.34	1578.4	1820.28	29.29	1577.21	1671.72	-93.57	1564.99	1662.36	20.24	1559.42	281.49	-346.12	76.74	880.88	-346.47	74.43	286.14
7.43	1551.76	77.03	46.72	1548.24	66.68	68.7	1483.97	44.46	226.26	1529.44	51.9	238.59	1969.91	-74.22	33.33	1943.58	-63.86	39.82	1785.76	-102.54	29.7	1786.33	-107.18	76.75	1820.85	-16.72	1208.21	0	0	0	1834.12	-78.74	1579.56	1828.83	28.87	1578.18	1681.26	-94.79	1566.45	1671.43	19.11	1560.7	281.59	-347.36	76.08	880.61	-346.45	74.4	286.66
7.44	1582.17	79.06	49.09	1576.98	68.29	70.34	1506.06	42.41	224.23	1551.21	50.14	238.14	1970.02	-74.66	33.09	1943.95	-63.93	39.94	1785.72	-102.68	29.79	1786.48	-107.29	76.97	1829.95	-17.54	1209.65	0	0	0	1843.51	-79.15	1580.7	1837.91	28.28	1579.02	1690.96	-95.58	1568.04	1680.59	17.72	1562.05	281.63	-347.87	75.99	880.87	-346.39	74.42	286.48
7.45	1613.97	80.06	50.81	1607.17	69.01	71.41	1528.35	41.46	221.03	1573.54	48.37	236.36	1970.39	-74.72	33.17	1943.96	-64.03	39.93	1785.67	-102.75	29.93	1786.64	-107.27	77.12	1838.58	-18.65	1211.05	0	0	0	1852.88	-79.29	1581.78	1846.91	27.92	1579.75	1700.15	-97.12	1569.65	1689.5	16.84	1563.31	281.64	-347.86	75.99	881.19	-346.33	74.55	286.98
7.46	1645.86	80.29	51.5	1637.15	69.06	71.35	1550.76	40.8	216.41	1595.51	47.72	233.83	1969.87	-74.83	32.97	1943.97	-64.13	39.95	1785.73	-102.8	30.01	1786.62	-107.56	77.35	1846.57	-19.99	1212.49	0	0	0	1862.02	-79.65	1582.8	1855.96	27.61	1580.31	1709.58	-98.19	1571.17	1698.43	15.92	1564.42	281.68	-347.29	76.14	880.46	-346.62	74.28	286.66
7.47	1678.76	79.51	51.72	1669.07	68.33	71.02	1573.64	40.82	210.74	1618.21	46.37	229.69	1970.18	-74.82	33.12	1944.03	-64.19	39.98	1785.98	-102.56	29.96	1786.73	-107.57	77.44	1855	-21.48	1213.82	0	0	0	1871.14	-80.04	1583.78	1864.67	27.09	1580.89	1719.17	-98.96	1572.51	1707.48	14.8	1565.42	281.61	-347.19	76.09	880.67	-346.42	74.43	286.25
7.48	1713.08	78.42	51.7	1700.89	67.24	69.88	1597.26	40.66	203.62	1640.93	46.28	224.85	1970.11	-75.06	32.89	1944.18	-64.22	39.94	1786.11	-102.57	30.04	1786.63	-107.94	77.74	1863.23	-23.07	1214.87	0	0	0	1880.47	-80.28	1584.69	1873.55	26.79	1581.37	1728.59	-99.85	1573.68	1716.42	13.73	1566.23	281.58	-347.58	76.14	880.6	-346.56	74.21	286.7
7.49	1747.28	76.76	51.08	1734.23	65.9	68.48	1621.43	40.68	195.25	1664.24	45.69	218.76	1969.31	-74.92	32.69	1944.11	-64.32	39.83	1786.13	-102.63	30.22	1786.69	-108.01	77.91	1871.71	-24.57	1215.74	0	0	0	1889.35	-80.77	1585.54	1882.12	26.56	1581.82	1737.67	-100.9	1574.69	1725.06	12.92	1566.95	281.65	-347.81	76.27	880.47	-346.85	74.22	287.84
7.5	1781.86	74.96	50.21	1767.72	64.38	66.82	1645.73	41.82	186.34	1687.39	45.67	211.76	1969.64	-75.19	32.47	1943.63	-64.35	39.51	1786.26	-102.57	30.33	1787	-107.69	77.91	1879.92	-26.01	1216.46	0	0	0	1898.3	-81.21	1586.37	1890.81	25.7	1582.33	1746.49	-102.03	1575.55	1733.85	11.88	1567.49	281.64	-347.61	76.26	880.43	-346.78	74.16	286.87
7.51	1816.12	71.69	48.28	1800.76	62.75	64.72	1670.94	41.84	175.9	1711.65	45.36	204.04	1969.36	-74.47	32.59	1943.75	-64.28	39.34	1786.28	-102.48	30.45	1787.12	-107.73	78.13	1887.84	-27.48	1216.89	0	0	0	1907.1	-82.02	1587.07	1899.7	24.75	1582.82	1755.41	-102.83	1576.32	1742.4	11.25	1567.92	281.71	-347.02	76.29	880.3	-346.41	74.27	287.11
7.52	1850.75	70.77	47.73	1834.35	60.85	62.79	1695.8	43.59	165.66	1735.99	45.92	195.96	1969.69	-74.43	32.6	1943.32	-64.21	38.93	1786.44	-102.32	30.58	1787.08	-108.03	78.61	1895.67	-28.84	1217.33	0	0	0	1915.63	-82.65	1587.78	1908.41	24.19	1583.22	1764.08	-103.89	1576.94	1751.22	10.42	1568.32	281.7	-347.26	76.31	880.54	-346.15	74.39	286.47
7.53	1884.56	68.14	45.94	1868.02	58.6	60.54	1722.26	44.42	154.72	1760.64	46.71	187.39	1970.29	-74.2	32.71	1943.34	-64.1	38.62	1786.4	-102.26	30.8	1787.08	-108.21	79.05	1904.56	-30.1	1217.55	0	0	0	1924	-83.73	1588.37	1917.38	23.22	1583.58	1772.56	-104.89	1577.4	1760.02	9.17	1568.73	281.64	-346.93	76.28	880.33	-346.15	74.46	286.55
7.54	1919.47	65.22	44.81	1901.48	56.05	58.27	1749.36	44.88	143.46	1786.03	49.15	182.43	1968.8	-71.5	35.4	1943.13	-63.99	38.25	1786.71	-101.84	31.02	1787.33	-107.88	79.31	1912.81	-31.25	1217.81	0	0	0	1932.62	-84.91	1588.75	1926.15	21.9	1583.99	1781.23	-105.51	1577.68	1768.64	8.78	1568.92	281.65	-347.28	76.32	880.72	-346.3	74.45	286.31
7.55	1953.21	60.42	42.39	1934.74	53.21	56.2	1777.65	44.46	131.89	1811.46	50.36	173.59	1968.8	-70.77	35.57	1943.47	-63.58	38.42	1786.85	-101.79	31.34	1787.62	-107.72	79.65	1921.26	-32.28	1217.78	0	0	0	1941.04	-85.99	1589	1934.71	20.75	1584.3	1789.51	-106.43	1577.78	1777.55	8.02	1568.96	281.63	-347.17	76.15	880.83	-346.12	74.45	286.71
7.56	1987.29	56.95	41.64	1967.19	50.43	54.23	1806.22	45.02	120.58	1837.42	49.31	160.89	1969.08	-70.37	35.48	1944	-63.14	38.94	1787.02	-101.4	31.59	1787.73	-107.77	80.07	1929.58	-33.12	1217.67	0	0	0	1949.49	-87.22	1589.22	1943.71	19.42	1584.46	1797.76	-107.19	1577.74	1786.48	7.24	1568.85	281.62	-347.39	76.15	880.3	-346.29	74.41	286.65
7.57	2020.36	53.66	40.75	2000.7	47.42	52.92	1835.54	44.24	109.11	1865.05	50.47	154.57	1969.79	-70.32	35.86	1944.06	-63.08	39.3	1787.16	-101.11	31.84	1787.99	-107.53	80.34	1937.79	-33.87	1217.48	0	0	0	1957.67	-88.67	1589.27	1952.41	18.46	1584.43	1806.12	-107.69	1577.51	1795.47	6.3	1568.71	281.65	-347.22	76.29	880.46	-346.46	74.31	286.72
7.58	2053.82	50.33	40.41	2033.08	44.33	51.52	1865.25	44.35	98.27	1891.98	49.53	142.66	1970.17	-70.61	36.22	1944.13	-63.44	39.54	1787.43	-100.78	31.94	1788.4	-107.32	80.54	1945.93	-34.61	1217.13	0	0	0	1965.84	-90.03	1589.11	1961.24	17.15	1584.31	1814.36	-108.38	1577.13	1804.12	5.94	1568.36	281.63	-347.27	76.07	880.32	-346.35	74.26	287.57
7.59	2087.5	46.58	40.86	2065.77	41.29	50.76	1895.95	43.9	87.97	1919.94	49.23	133.67	1968.89	-71.45	35.83	1944.18	-63.99	39.59	1787.48	-100.66	32.16	1788.69	-107.13	80.7	1954.43	-35.29	1216.56	0	0	0	1974.35	-91.14	1588.97	1970.27	15.84	1584.11	1822.79	-108.84	1576.62	1812.63	5.61	1567.86	281.6	-347.16	76.18	880.95	-346.1	74.52	286.89
7.6	2120.93	42.98	41.65	2098.34	38.11	50.44	1927.39	42.87	77.84	1948.69	48.51	124.97	1969.35	-72.24	35.96	1944.18	-64.54	39.46	1787.72	-100.28	32.25	1789.1	-106.88	80.94	1962.45	-36.04	1215.94	0	0	0	1982.77	-92.42	1588.69	1983.87	13.85	1578.7	1831.15	-109.31	1576	1821.11	5.31	1567.18	281.65	-347.07	76.27	880.96	-346.2	74.51	286.72
7.61	2153.76	39.35	42.79	2130.07	35.04	50.54	1958.36	42.55	69.17	1977.81	47.15	116.81	1969.7	-74.69	32.5	1944.11	-65.06	39.12	1787.95	-100.01	32.45	1788.98	-107.4	81.54	1969.95	-36.82	1215.07	0	0	0	1990.93	-93.49	1588.32	1994.34	11.32	1577.25	1839.4	-109.8	1575.24	1829.73	4.62	1566.41	281.61	-347.48	76.17	880.3	-346.26	74.33	286.32
7.62	2185.3	38.18	46.65	2161.88	31.94	51.78	1989.44	41.28	61.01	2006.38	46.16	109.56	1970.39	-75.48	32.14	1944	-65.52	38.81	1787.92	-100	32.78	1789.56	-106.88	81.67	1978.15	-37.64	1214.14	0	0	0	1999.08	-94.58	1587.84	2003.1	10.37	1576.76	1847.68	-110.3	1574.38	1838.24	4.15	1565.52	281.59	-347.32	76.16	880.88	-346.31	74.44	286.59
7.63	2216.6	34.9	49.87	2193.41	28.99	54.11	2020.29	40.24	53.88	2033.78	46.42	103.67	1970.08	-75.72	31.84	1944.06	-65.8	38.73	1788.24	-99.5	32.9	1789.7	-106.98	82.13	1986.3	-38.47	1213.09	0	0	0	2005.25	-94.07	1588.54	2012.13	9.13	1576.16	1856.03	-110.69	1573.38	1846.68	3.86	1564.43	281.69	-347.32	76.33	881.43	-346.31	74.63	286.52
7.64	2247.55	31.99	54.61	2223.69	26.16	57.56	2049.78	40.1	48.29	2061.7	44.7	98.05	1970.29	-76.34	31.41	1944.4	-66.14	38.82	1788.29	-99.51	33.35	1789.89	-107.19	82.64	1995.25	-39.28	1211.98	0	0	0	2013.23	-94.42	1588.07	2020.35	8.51	1575.3	1864.4	-111.06	1572.27	1855.35	3.3	1563.31	281.67	-347.12	76.38	881.63	-346.11	74.75	286.42
7.65	2276.87	29.15	60.3	2253.01	23.5	62.31	2080.02	37.79	43.04	2088.81	43.51	93.68	1970.77	-76.97	31.52	1944.16	-66.3	38.66	1788.57	-99.25	33.73	1790.26	-106.98	83.03	2003.81	-40.11	1210.75	0	0	0	2022	-94.99	1587.24	2028.88	7.81	1574.65	1872.86	-111.51	1571.03	1864.16	2.19	1562.05	281.61	-347.44	76.19	880.69	-346.27	74.34	285.94
7.66	2304.84	26.65	66.89	2280.7	21.14	67.83	2108.32	36.84	39.45	2114.17	43.42	90.94	1970.23	-76.72	31.6	1943.71	-66.54	38.44	1788.84	-98.96	34.09	1790.21	-107.62	83.9	2012.07	-40.83	1209.33	0	0	0	2030.18	-95.46	1586.29	2036.92	7.7	1573.49	1881.53	-111.68	1569.74	1872.95	1.32	1560.73	281.62	-347.56	76.11	880.48	-346.3	74.38	285.68
7.67	2331.05	24.3	74.23	2307.75	19.09	74.48	2135.52	35.87	37.09	2138.64	42.65	88.98	1970.6	-77.25	31.55	1944.01	-66.73	38.53	1788.92	-99.11	34.67	1790.51	-107.71	84.52	2020.59	-41.59	1207.88	0	0	0	2038.74	-95.84	1585.24	2045.11	7.72	1572.15	1890.18	-111.92	1568.36	1881.29	0.98	1559.2	281.63	-346.97	76.33	880.64	-346.24	74.47	285.94
7.68	2357	21.02	80.11	2332.18	17.19	81.34	2161.73	34.8	35.93	2162.52	41.47	87.68	1970.01	-77.24	31.28	1944.22	-66.88	38.56	1788.98	-99.26	35.26	1790.88	-107.65	85.08	2028.97	-42.31	1206.29	0	0	0	2047.26	-96.1	1584	2053.27	7.75	1570.95	1898.77	-112.07	1566.94	1889.63	0.64	1557.64	281.67	-346.93	76.22	880.84	-346.33	74.47	286.81
7.69	2379.91	19.65	88.36	2355.28	15.61	88.71	2185.74	34.15	35.82	2184.83	40.72	87.51	1970.49	-77.43	31.23	1944.2	-67.07	38.48	1788.93	-99.76	36.13	1791.06	-108.22	85.92	2037.28	-42.95	1204.69	0	0	0	2055.39	-96.33	1582.74	2061.76	7.6	1569.73	1907.25	-112.32	1565.5	1897.99	0.33	1556.23	281.67	-346.67	76.38	880.7	-346.54	74.34	286.62
7.7	2401.25	18.31	96.63	2376.42	14.43	96.04	2208.91	31.71	35.58	2206.05	38.8	87.43	1970.58	-77.61	31.27	1944.45	-67.25	38.51	1789.1	-99.87	36.75	1791.6	-108.2	86.56	2046.01	-43.47	1203.11	0	0	0	2064.07	-96.44	1581.4	2071.05	6.4	1568.43	1915.8	-112.39	1564	1906.28	0.07	1554.76	281.58	-346.76	76.44	880.77	-346.39	74.23	286.36
7.71	2419.34	17.47	103.99	2394.97	13.5	102.8	2229.15	31.23	36.57	2225.08	37.72	88.13	1971.19	-77.78	31.27	1944.48	-67.39	38.51	1789.16	-100.18	37.57	1791.98	-108.58	87.42	2054.57	-43.98	1201.61	0	0	0	2072.59	-96.5	1580.06	2079.52	6.13	1567.12	1924.23	-112.48	1562.44	1914.7	0.35	1553.26	281.65	-347.09	76.37	880.75	-346.36	74.33	286.44
7.72	2435.77	17.43	111.25	2411.15	12.77	108.73	2246.94	30.85	37.56	2241.17	37.54	89.08	1970.32	-77.38	31.17	1944.43	-67.55	38.41	1789.37	-100.43	38.43	1792.26	-109.3	88.46	2063.03	-44.3	1200.14	0	0	0	2081.04	-96.51	1578.72	2087.35	7.17	1565.77	1932.67	-112.38	1560.85	1923.07	0.61	1551.75	281.57	-347	76.37	881.05	-346.32	74.59	285.97
7.73	2449.95	16.12	115.79	2424.72	12.1	113.24	2262.95	28.9	37.4	2255.11	36.73	89.57	1970.35	-77.17	31.32	1944.58	-67.74	38.44	1789.61	-100.72	39.34	1792.68	-110.04	89.61	2071.79	-44.3	1198.91	0	0	0	2089.31	-96.46	1577.48	2096.73	5.65	1564.54	1940.93	-112.38	1559.22	1931.75	0.83	1550.16	281.54	-346.84	76.37	880.54	-346.18	74.38	286.98
7.74	2460.72	15.41	118.54	2436.52	11.62	116.09	2275.45	28.19	37.16	2267.45	35.22	88.94	1970.35	-77.65	30.97	1944.74	-67.84	38.46	1789.78	-101.22	40.51	1793.6	-110.14	90.54	2080.73	-44.14	1197.92	0	0	0	2097.5	-96.36	1576.33	2104.66	6.49	1563.34	1949.34	-111.8	1557.67	1940.42	1.09	1548.64	281.61	-346.94	76.34	880.44	-346.51	74.27	287.45
7.75	2470.19	14.94	119.22	2445.32	11.09	116.27	2284.71	27.76	36	2275.83	35.24	88.11	1970.68	-77.6	31.07	1944.71	-68.02	38.37	1789.97	-101.72	41.76	1794.42	-110.84	91.93	2089.85	-43.94	1196.94	0	0	0	2105.46	-96.04	1575.38	2112.62	7.37	1562.15	1957.68	-111.15	1556.23	1949.11	1.35	1547.09	281.58	-347.4	76.24	880.46	-346.53	74.32	286.86
7.76	2476.81	14.87	116.99	2453.16	10.81	114.45	2291.61	26.78	33.69	2282.72	34.37	85.9	1970.51	-77.92	30.79	1945.09	-68.21	38.43	1790.02	-102.72	43.4	1795.3	-111.71	93.58	2099.08	-43.68	1195.88	0	0	0	2113.75	-95.72	1574.49	2121.21	7.71	1561.28	1966.04	-110.35	1554.9	1957.75	1.9	1545.75	281.59	-347.86	76.08	880.86	-346.48	74.51	286.39
7.77	2481.34	14.69	112.38	2457.61	10.31	109.83	2295.21	26.42	31.06	2287.53	33.25	83.13	1971.19	-77.93	30.84	1944.98	-68.36	38.32	1790.12	-103.83	45.35	1796.62	-112.18	95.24	2108.31	-43.49	1194.88	0	0	0	2122.18	-95.17	1573.65	2129.17	9.09	1560.29	1974.61	-109.18	1553.73	1966.22	2.63	1544.41	281.69	-347.23	76.23	881.09	-346.3	74.56	286.67
7.78	2484.04	14.28	105.72	2460.56	9.8	103.73	2297.49	24.83	27.33	2291.26	31.31	79	1970.76	-78.16	30.56	1945.13	-68.54	38.24	1790.47	-104.59	47.25	1798.07	-112.85	97.1	2117.31	-43.11	1194.08	0	0	0	2130.62	-94.5	1573	2138.28	8.63	1559.44	1982.95	-108.33	1552.65	1974.39	3.76	1543.17	281.67	-347.05	76.24	880.85	-346.51	74.38	285.91
7.79	2486.23	12.74	98	2462.19	8.96	96.59	2297.96	23.46	25.57	2291.91	30.69	75.64	1970.72	-78.1	30.28	1945.29	-68.6	38.17	1791.11	-105.27	49.4	1799.69	-113.26	99.09	2126.7	-42.52	1193.53	0	0	0	2138.81	-93.81	1572.4	2147.29	9.1	1558.78	1991.35	-107.34	1551.71	1983.03	4.49	1542.13	281.62	-347.07	76.23	880.64	-346.5	74.34	286.56
7.8	2487.71	12.39	91.1	2463.8	8.08	89.78	2297.77	23.17	24.74	2291.5	29.51	72.47	1970.69	-78.16	29.88	1945.7	-68.78	38.12	1791.99	-105.7	51.56	1801.35	-113.9	101.35	2136.24	-41.92	1193.23	0	0	0	2147.29	-92.97	1571.86	2155.5	9.87	1558.09	1999.66	-106.5	1550.84	1991.48	5.7	1541.04	281.57	-347.05	76.3	880.62	-346.29	74.49	286.39
7.81	2491.33	12.01	84.77	2467.48	7.34	83.91	2299.97	21.93	24.78	2292.31	27.23	69.7	1971.06	-78.03	29.89	1945.51	-69.04	37.89	1793.36	-105.62	53.67	1803.36	-114.35	103.72	2146.29	-41.1	1193.32	0	0	0	2155.85	-92.09	1571.49	2163.48	11.64	1557.52	2007.96	-105.39	1550.04	1999.78	7.17	1540.17	281.54	-347.19	76.18	880.25	-346.41	74.19	286.75
7.82	2496.72	10.85	75.92	2472.56	6.14	76.71	2302.1	21.71	25.38	2297.75	26.31	68.57	1971.31	-78.25	29.57	1945.6	-69.27	37.77	1794.58	-106.34	56.68	1805.78	-115.24	106.55	2156.54	-40.24	1193.64	0	0	0	2164.36	-91.05	1571.38	2171.89	13.27	1557.36	2007.96	-105.39	1550.04	2008.9	7.69	1539.63	281.62	-347.09	76.29	880.77	-346.26	74.34	286.53
7.83	2499.84	9.36	65.75	2477.73	3.87	66.83	2305.24	19.95	25.45	2304.71	27.83	69.73	1971.76	-78.55	29.3	1946.17	-69.45	37.92	1796.02	-107.65	60.37	1808.46	-116.76	109.99	2166.92	-39.29	1194.27	0	0	0	2173	-89.96	1571.75	2180.05	14.91	1557.54	2007.96	-105.39	1550.04	2017.26	9.73	1539.43	281.63	-347.21	76.28	880.91	-346.16	74.54	286.84
7.84	2503.18	6.75	56.25	2480.24	1.12	58.47	2306.14	20.99	26.4	2310.02	28.82	70.37	1971.34	-77.85	29.47	1946.46	-69.75	37.93	1797.95	-109.12	64.42	1811.62	-118.3	113.99	2176.66	-38.4	1195.24	0	0	0	2181.14	-88.85	1572.52	2188.51	16.23	1558.24	2007.96	-105.39	1550.04	2026.04	11.18	1539.74	281.56	-347.43	76.24	880.53	-346.04	74.48	286.98
7.85	2505.07	4.41	49.95	2482.26	-1.03	52.8	2307.09	21.14	26.76	2313.8	28.81	70.01	1971.95	-78.77	28.94	1946.9	-70.03	38.01	1800.29	-110.95	69.03	1815.7	-119.7	118.28	2186.73	-37.55	1196.62	0	0	0	2189.56	-87.51	1573.51	2197.22	17.28	1559.32	2007.96	-105.39	1550.04	2034.73	12.68	1540.36	281.62	-347.41	76.16	880.94	-346.13	74.53	286.47
7.86	2505.49	3.13	46.79	2482.96	-2.09	49.83	2307.52	20.99	27.12	2314.56	28.4	70	1972.88	-78.82	29.17	1947.21	-70.31	38.04	1803.4	-112.66	73.95	1820.81	-121.59	123.31	2196.49	-36.55	1198.26	0	0	0	2198.25	-86.08	1574.74	2207.59	16.5	1560.58	2007.96	-105.39	1550.04	2043.56	14.08	1541.23	281.6	-347.29	76.1	880.47	-346.25	74.35	286.09
7.87	2506.18	2.53	44.54	2483.71	-2.49	47.7	2308.63	20.34	26.81	2315.8	27.36	69.86	1973.1	-79.09	28.81	1947.94	-70.52	38.24	1807.32	-114.31	79.58	1827.39	-122.68	128.1	2206.45	-35.52	1200.24	0	0	0	2206.57	-84.51	1576.29	2215.66	18.76	1561.71	2007.96	-105.39	1550.04	2052.06	16.05	1542.25	281.64	-347.33	76.08	880.18	-346.02	74.49	285.45
7.88	2506.55	2.35	43.31	2484.09	-2.48	46.45	2308.65	20.7	27.14	2317.12	27.2	69.92	1973.79	-79.06	28.87	1948.47	-70.42	38.58	1812.96	-115.08	85.63	1834.95	-123.73	133.28	2216.92	-34.38	1202.47	0	0	0	2214.99	-82.79	1578.01	2224.43	20.47	1563.28	2007.96	-105.39	1550.04	2060.87	17.64	1543.47	281.64	-347.52	76.09	880.64	-346.13	74.6	286.16
7.89	2507.01	2.16	42.63	2484.26	-2.61	45.67	2308.95	20.62	27.05	2318.31	27.33	70.18	1974.41	-79.19	28.78	1948.86	-70.16	39.37	1818.87	-116.06	92.03	1843.3	-124.95	138.73	2226.84	-33.31	1204.92	0	0	0	2223.84	-81.07	1579.84	2232.65	22.66	1564.53	2007.96	-105.39	1550.04	2069.6	19.22	1544.58	281.65	-347.38	76.2	881.15	-346.2	74.64	286.14
7.9	2506.92	2.02	42.04	2484.1	-2.69	44.97	2309.35	20.11	26.82	2320.22	26.27	69.86	1975.28	-79.55	28.67	1949.59	-70.32	40.15	1825.29	-117.75	99.64	1852.28	-127.03	144.72	2236.61	-32.35	1207.57	0	0	0	2232.41	-79.29	1581.74	2241.88	23.68	1565.95	2007.96	-105.39	1550.04	2078.24	21.09	1545.62	281.64	-347.51	76.21	880.91	-346.34	74.5	286.58
7.91	2507.21	1.97	41.73	2484.55	-2.65	44.79	2309.39	20.58	27.14	2319.6	27.64	70.46	1976.47	-79.74	28.73	1950.75	-70.63	40.86	1833.4	-117.56	107.12	1862.92	-127.43	150.27	2246.46	-31.5	1210.22	0	0	0	2240.86	-77.54	1583.62	2250.12	25.92	1567.08	2007.96	-105.39	1550.04	2086.76	22.72	1546.62	281.65	-347.02	76.27	880.8	-346.51	74.36	286.42
7.92	2506.78	1.86	41.19	2484.27	-2.62	44.31	2309.45	20.43	26.95	2319.89	27.21	70.25	1976.91	-79.64	28.63	1952.87	-71.02	41.71	1841.96	-118.17	115.74	1874.16	-127.84	156.67	2256.59	-30.78	1212.76	0	0	0	2249.24	-75.84	1585.44	2259.11	27.19	1568.34	2007.96	-105.39	1550.04	2094.78	25.03	1547.45	281.7	-347.12	76.37	880.47	-346.32	74.21	286.08
7.93	2506.78	1.9	41.07	2484.95	-2.66	44.45	2309.72	20.2	26.92	2320.16	26.73	70.07	1978.46	-80.63	28.17	1955.92	-71.57	42.89	1851.05	-118.33	125.01	1885.28	-129.44	164.22	2266.25	-30.11	1215.07	0	0	0	2257.82	-74.27	1587.2	2266.96	29.54	1569.52	2007.96	-105.39	1550.04	2103.48	26.39	1548.41	281.67	-347.02	76.4	880.67	-346.32	74.37	285.54
7.94	2506.97	1.86	40.95	2484.78	-2.53	44.11	2309.26	20.83	27.05	2319.53	27.45	70.49	1980.57	-81.19	28.2	1959.41	-72.42	44.15	1861.55	-118.2	134.61	1897.47	-130.45	171.84	2276.05	-29.56	1217.09	0	0	0	2266.1	-72.84	1588.83	2276.19	29.67	1570.97	2007.96	-105.39	1550.04	2112.09	27.64	1549.26	281.61	-347.46	76.19	880.71	-346.15	74.56	285.07
7.95	2506.74	1.87	40.58	2484.53	-2.55	43.78	2310.38	19.25	26.46	2319.67	27.05	70.37	1983.6	-82.3	27.81	1964.57	-73.41	46.05	1873.06	-118.06	144.74	1911.04	-130.46	179.62	2285.39	-29.18	1218.89	0	0	0	2274.26	-71.6	1590.35	2283.07	33.45	1571.86	2007.96	-105.39	1550.04	2121.06	28.38	1549.93	281.61	-347.17	76.14	880.83	-346.29	74.51	285.95
7.96	2507.02	1.85	40.44	2484.44	-2.56	43.48	2309.1	20.88	27.21	2319.6	26.88	70.21	1987.92	-83.59	27.44	1970.66	-74.56	47.96	1885.32	-117.59	154.93	1925.32	-130.46	187.54	2294.33	-28.92	1220.24	0	0	0	2282.62	-70.56	1591.64	2292.85	32.77	1572.92	2007.96	-105.39	1550.04	2129.51	29.75	1550.59	281.65	-347.03	76.22	881.86	-347.22	73.84	284.98
7.97	2507.46	1.94	40.37	2484.81	-2.5	43.43	2309.65	20.31	27	2319.02	27.3	70.51	1992.54	-83.71	27.68	1978.62	-76.02	49.88	1897.66	-116.97	164.76	1940.05	-130.4	195.7	2303.61	-28.83	1221.22	0	0	0	2290.79	-69.71	1592.76	2300.55	34.74	1573.78	2007.96	-105.39	1550.04	2137.98	31.28	1551.01	281.69	-347.24	76.07	882.22	-347.62	73.52	285.92
7.98	2507.21	1.99	40.05	2485.15	-2.46	43.46	2309.3	20.68	27.25	2319.37	26.61	70.03	1999.36	-85.62	27.46	1987.91	-78.17	51.77	1909.01	-117.65	174.65	1956.92	-127.93	202.88	2312.35	-28.93	1221.9	0	0	0	2299.08	-69.01	1593.74	2309.65	34.38	1574.89	2007.96	-105.39	1550.04	2147.2	31.63	1551.58	281.64	-346.8	76.28	882.18	-347.13	73.53	285.85
7.99	2507.51	2.11	40.04	2485.16	-2.38	43.33	2309.4	20.67	27.26	2318.57	27.41	70.32	2006.45	-87.54	29.34	1997.85	-80.4	54.34	1924.22	-117.4	183.42	1972.45	-128.44	210.62	2321.57	-29.07	1222.18	0	0	0	2307.24	-68.54	1594.58	2315.25	35.41	1580.32	2007.96	-105.39	1550.04	2155.52	32.95	1551.9	281.67	-347.45	76.11	882.21	-347.57	73.52	285.69
8	2507.6	2.23	39.91	2484.94	-2.3	43.14	2310.03	20.16	27.14	2319.01	26.78	69.96	2016.56	-91.06	32.48	2009.44	-83.29	57.43	1943.2	-115.94	191.06	1989.03	-127.89	216.81	2329.91	-29.33	1222.16	0	0	0	2315.61	-68.23	1595.27	2326.05	35.28	1577.86	2007.96	-105.39	1550.04	2164.27	33.61	1552.21	281.52	-347.57	76.11	882.3	-347.91	73.46	285.75
8.01	2507.36	2.34	39.71	2485.05	-2.12	43.04	2309.38	20.87	27.24	2318.67	27.18	70.04	2030.49	-95.84	36.42	2025.07	-87.13	61.66	1960.84	-115.01	197.8	2006.68	-125.56	222.2	2338.84	-29.41	1222.01	0	0	0	2323.68	-68.03	1595.84	2335.81	35.33	1577.65	2007.96	-105.39	1550.04	2173.04	34.22	1552.57	281.56	-347.38	76.14	882.3	-347.66	73.39	285.69
8.02	2507.62	2.5	39.68	2484.69	-2.13	42.76	2310.07	19.94	26.9	2318.39	27.86	70.4	2048.7	-100.95	41.77	2042.88	-91.35	66.57	1976.84	-114.33	202.98	2023.12	-124.73	228.08	2347.07	-29.41	1221.73	0	0	0	2332.03	-67.96	1596.28	2343.7	36.43	1578	2007.96	-105.39	1550.04	2181.51	35.11	1552.96	281.6	-347.3	76.19	882.24	-347.42	73.5	285.67
8.03	2507.46	2.54	39.58	2485.02	-2.02	42.87	2309.72	20.63	27.03	2318.72	27.82	70.44	2069.73	-105.53	46.96	2062.76	-95.06	71.03	1994.11	-112.61	206.07	2039.7	-123.98	233.26	2354.73	-29.37	1221.49	0	0	0	2340.71	-67.88	1596.67	2351.86	36.98	1578.72	2007.96	-105.39	1550.04	2189.77	36.29	1553.43	281.64	-347.56	76.12	882.28	-347.89	73.45	285.68
8.04	2507.64	2.7	39.63	2484.91	-2.01	42.8	2309.94	20.3	26.85	2319.51	27.23	70.06	2091.4	-110.06	50.92	2084.29	-98.54	74.59	2012.25	-111.45	208.23	2039.7	-123.98	233.26	2363.08	-29.23	1221.39	0	0	0	2348.89	-67.93	1597.03	2362.25	34.91	1579.6	2007.96	-105.39	1550.04	2198.77	36.36	1554.06	281.61	-347.4	76.2	882.2	-347.87	73.4	285.64
8.05	2507.53	2.72	39.58	2484.63	-1.97	42.59	2309.88	20.67	26.98	2319	28.19	70.44	2114.5	-114.43	54.41	2106.91	-102.01	77.51	2031.13	-110.67	209.26	2039.7	-123.98	233.26	2370.96	-29.1	1221.5	0	0	0	2357.6	-68	1597.38	2369.47	36.55	1580.23	2007.96	-105.39	1550.04	2207.43	36.85	1554.84	281.6	-347.22	76.17	882.25	-347.79	73.4	285.65
8.06	2507.33	2.74	39.52	2484.62	-1.89	42.54	2309.86	20.72	27.11	2318.9	28.45	70.65	2138.06	-118.27	56.92	2129.92	-105.13	79.55	2050.33	-110.58	209.2	2039.7	-123.98	233.26	2378.98	-28.9	1221.77	0	0	0	2365.97	-68.22	1597.77	2378.64	35.6	1580.94	2007.96	-105.39	1550.04	2216.45	36.69	1555.76	281.56	-347.09	76.22	882.22	-347.58	73.36	285.66
8.07	2507.17	2.74	39.35	2484.51	-1.87	42.54	2310.13	20.63	26.96	2319.64	27.68	70.43	2162.79	-121.51	58.65	2153.72	-107.85	80.51	2050.33	-110.58	209.2	2039.7	-123.98	233.26	2386.74	-28.56	1222.18	0	0	0	2374.22	-68.5	1598.1	2386.82	36.01	1581.42	2007.96	-105.39	1550.04	2224.52	37.64	1556.7	281.58	-347.52	76.14	882.16	-347.55	73.36	285.62
8.08	2507.34	2.72	39.53	2484.42	-1.88	42.5	2309.96	20.9	27.14	2320.16	27.2	70.68	2187.94	-124.41	59.43	2178.25	-110.17	80.6	2050.33	-110.58	209.2	2039.7	-123.98	233.26	2394.44	-28.14	1222.58	0	0	0	2382.51	-68.81	1598.4	2395.44	35.7	1582.04	2007.96	-105.39	1550.04	2233.82	36.85	1557.75	281.66	-347.44	76.19	882.23	-347.77	73.41	285.69
8.09	2507.35	2.7	39.64	2484.47	-1.84	42.52	2309.98	20.83	27.19	2319.19	28.38	71.38	2214.3	-126.9	59.56	2203.67	-112.13	80.06	2050.33	-110.58	209.2	2039.7	-123.98	233.26	2402.2	-27.77	1223	0	0	0	2390.91	-69.11	1598.63	2405.16	34.25	1582.7	2007.96	-105.39	1550.04	2242.41	36.95	1558.81	281.61	-347.34	76.22	882.17	-347.36	73.48	285.67
8.1	2506.76	2.66	39.29	2484.5	-1.79	42.59	2309.8	21.05	27.34	2319.86	27.76	71.33	2240.9	-128.99	58.73	2230.05	-113.9	78.83	2050.33	-110.58	209.2	2039.7	-123.98	233.26	2409.62	-27.25	1223.46	0	0	0	2399.15	-69.51	1598.76	2413.43	34.14	1583.11	2007.96	-105.39	1550.04	2250.44	37.65	1559.85	281.62	-347.31	76.19	882.19	-347.21	73.56	285.63
8.11	2507.07	2.53	39.53	2484.19	-1.82	42.48	2309.83	20.87	27.29	2320.49	26.96	71.14	2268.7	-130.79	57.54	2256.82	-115.53	76.75	2050.33	-110.58	209.2	2039.7	-123.98	233.26	2416.38	-26.74	1223.85	0	0	0	2407.44	-70.02	1598.71	2421.8	34.05	1583.65	2007.96	-105.39	1550.04	2259.01	37.87	1560.98	281.63	-347.57	76.24	882.15	-347.4	73.61	285.64
8.12	2507.12	2.44	39.62	2484.23	-1.79	42.54	2310.36	19.78	26.97	2320.19	27.37	71.6	2296.89	-132.47	55.75	2285.39	-117.01	74.88	2050.33	-110.58	209.2	2039.7	-123.98	233.26	2422.93	-26.16	1224.1	0	0	0	2415.74	-70.45	1598.66	2430.15	34.03	1583.76	2007.96	-105.39	1550.04	2267.62	37.93	1562.05	281.7	-347.21	76.29	882.14	-347.25	73.6	285.68
8.13	2506.83	2.33	39.51	2484.06	-1.82	42.53	2310.11	20.13	27.22	2320.34	27.55	71.84	2326.33	-133.87	53.9	2315.13	-118.26	73.04	2050.33	-110.58	209.2	2039.7	-123.98	233.26	2430.03	-25.72	1224.27	0	0	0	2423.95	-70.93	1598.47	2439.43	32.36	1584.28	2007.96	-105.39	1550.04	2276.3	37.79	1563.06	281.65	-347.16	76.19	882.14	-347.39	73.45	285.67
8.14	2507.07	2.06	39.67	2484.18	-1.89	42.66	2309.91	20.18	27.37	2320.92	26.93	71.81	2355.61	-135.15	51.23	2343.93	-119.6	69.89	2050.33	-110.58	209.2	2039.7	-123.98	233.26	2437.82	-25.21	1224.24	0	0	0	2432.09	-71.44	1598.19	2441.53	34.2	1591.58	2007.96	-105.39	1550.04	2284.78	38.07	1563.92	281.56	-347.08	76.28	882.19	-347.64	73.43	285.63
8.15	2507.04	1.78	39.75	2484.3	-1.96	42.77	2309.6	20.83	27.81	2320.93	27.52	72.12	2386.06	-136	48.93	2372.95	-120.61	66.51	2050.33	-110.58	209.2	2039.7	-123.98	233.26	2445.14	-24.86	1224.17	0	0	0	2440.16	-71.9	1597.88	2447.87	34.18	1593.49	2007.96	-105.39	1550.04	2292.6	39.03	1564.56	281.56	-346.75	76.33	882.22	-347.68	73.38	285.63
8.16	2507.41	1.52	40.1	2484.43	-2.09	42.97	2310.27	20.17	27.65	2321.5	27.34	72.11	2418.05	-136.32	47.18	2403.71	-121	63.96	2050.33	-110.58	209.2	2039.7	-123.98	233.26	2452.62	-24.54	1224.04	0	0	0	2448.15	-72.21	1597.47	2455.83	33.72	1593.76	2007.96	-105.39	1550.04	2301.19	39.05	1565.12	281.62	-347.55	76.24	882.18	-347.53	73.57	285.62
8.17	2507.41	1.05	40.2	2484.16	-2.25	42.93	2310.06	20.47	28	2321.34	28.2	72.74	2453.7	-135.79	48.14	2434.58	-121.1	61.7	2050.33	-110.58	209.2	2039.7	-123.98	233.26	2460.29	-24.28	1223.69	0	0	0	2455.86	-72.55	1597.08	2463.82	33.5	1593.93	2007.96	-105.39	1550.04	2309.69	39.1	1565.54	281.63	-347.48	76.2	882.19	-347.48	73.53	285.67
8.18	2508.03	0.63	40.61	2484.95	-2.65	43.32	2309.7	20.74	28.18	2321.43	28.49	72.96	2482.67	-135.8	46.06	2464.81	-121.09	59.24	2050.33	-110.58	209.2	2039.7	-123.98	233.26	2467.31	-24.07	1223.19	0	0	0	2463.64	-72.67	1596.66	2471.59	33.35	1593.93	2007.96	-105.39	1550.04	2317.75	39.77	1565.6	281.6	-347.23	76.14	882.11	-347.25	73.49	285.7
8.19	2508.89	0.16	41.2	2484.93	-3.24	43.07	2310.63	19.79	27.79	2322.79	27.22	72.6	2513.38	-135.38	45	2494.99	-120.78	57.09	2050.33	-110.58	209.2	2039.7	-123.98	233.26	2474.83	-23.93	1222.51	0	0	0	2471.47	-72.68	1596.29	2479.86	33.23	1593.78	2007.96	-105.39	1550.04	2325.82	40.32	1565.47	281.57	-347.16	76.24	882.09	-347.38	73.65	285.65
8.2	2509.06	-0.34	41.42	2485.36	-3.61	43.29	2310.3	20.17	28.13	2322.7	27.62	73.02	2544.83	-134.45	44.57	2525.33	-120.2	55.41	2050.33	-110.58	209.2	2039.7	-123.98	233.26	2482.92	-23.6	1221.85	0	0	0	2479.35	-72.58	1595.88	2487.79	33.25	1593.57	2007.96	-105.39	1550.04	2333.94	40.78	1565.17	281.59	-347.3	76.2	882.24	-347.53	73.43	285.68
8.21	2509.71	-0.57	42.1	2485.7	-3.74	43.62	2310.05	20.56	28.43	2322.93	27.77	73.18	2575.65	-133.05	44.17	2555.31	-119.21	53.95	2050.33	-110.58	209.2	2039.7	-123.98	233.26	2490.18	-23.56	1221.04	0	0	0	2487.13	-72.22	1595.45	2495.97	33.41	1593.2	2007.96	-105.39	1550.04	2342.2	41.07	1564.8	281.65	-347.53	76.15	882.25	-347.69	73.33	285.7
8.22	2509.52	-0.48	42.35	2485.67	-3.79	43.8	2310.61	19.82	28.41	2322.91	27.96	73.56	2606.02	-131.26	43.98	2584.87	-117.89	52.78	2050.33	-110.58	209.2	2039.7	-123.98	233.26	2497.01	-23.55	1220.17	0	0	0	2494.7	-71.84	1595.08	2503.74	33.85	1592.69	2007.96	-105.39	1550.04	2350.05	41.77	1564.21	281.53	-347.47	76.24	882.2	-347.9	73.36	285.67
8.23	2509.26	-0.23	42.25	2485.01	-3.68	43.46	2310.04	20.71	29	2323.63	27.4	73.53	2636.78	-130.47	42.25	2614.11	-116.38	51.96	2050.33	-110.58	209.2	2039.7	-123.98	233.26	2504.14	-23.71	1219.29	0	0	0	2502.39	-71.29	1594.68	2511.46	34.71	1592.05	2007.96	-105.39	1550.04	2358	42.27	1563.57	281.53	-347.25	76.27	882.19	-347.43	73.43	285.68
8.24	2508.28	0.43	41.16	2485.25	-3.08	42.98	2310.35	20.4	29.1	2323.34	28.04	74.17	2666.06	-128.52	42.56	2642.53	-114.9	51.43	2050.33	-110.58	209.2	2039.7	-123.98	233.26	2511.57	-23.79	1218.47	0	0	0	2510.19	-70.66	1594.22	2519.13	35.44	1591.32	2007.96	-105.39	1550.04	2365.27	43.65	1562.6	281.66	-347.22	76.25	882.1	-346.81	73.65	285.64
8.25	2507.3	1.51	39.62	2485.23	-2.15	42.45	2310.53	20.21	29.25	2323.73	27.91	74.37	2694.28	-126.32	44.09	2670.49	-113.5	51.83	2050.33	-110.58	209.2	2039.7	-123.98	233.26	2519.1	-24.01	1217.57	0	0	0	2517.94	-69.92	1593.67	2525.71	36.26	1591.66	2007.96	-105.39	1550.04	2373.27	43.81	1561.62	281.7	-347.13	76.28	882.19	-347.3	73.63	285.65
8.26	2507.42	2.67	39.17	2484.93	-1.56	42.13	2310.04	21.01	29.8	2324.71	27.14	74.25	2721.62	-123.54	48.75	2698.19	-112.1	53.61	2050.33	-110.58	209.2	2039.7	-123.98	233.26	2526.61	-24.24	1216.59	0	0	0	2525.73	-69.19	1593.04	2532.95	36.97	1590.95	2007.96	-105.39	1550.04	2380.62	44.66	1560.47	281.59	-347.21	76.07	882.16	-347.21	73.46	285.67
8.27	2506.83	3.32	38.72	2484.61	-1.07	41.91	2310.98	20.02	29.59	2324.4	28.09	75.05	2749.2	-121.78	53.24	2725.28	-110.73	56.69	2050.33	-110.58	209.2	2039.7	-123.98	233.26	2533.86	-24.61	1215.59	0	0	0	2533.45	-68.39	1592.3	2540.63	37.72	1589.76	2007.96	-105.39	1550.04	2388.79	44.48	1559.33	281.54	-347.32	76.15	882.22	-347.23	73.53	285.61
8.28	2507.22	3.79	38.97	2484.58	-0.87	41.9	2310.36	20.82	30.32	2324.52	28.34	75.55	2776.05	-120.16	58.97	2751.65	-109.44	61.01	2050.33	-110.58	209.2	2039.7	-123.98	233.26	2540.99	-25.04	1214.54	0	0	0	2541.42	-67.61	1591.48	2547.86	38.55	1588.51	2007.96	-105.39	1550.04	2396.72	44.38	1558.08	281.58	-347.44	76.17	882.2	-347.45	73.45	285.63
8.29	2506.71	3.98	38.72	2484.74	-0.69	41.94	2310.72	20.45	30.5	2325.05	27.92	75.74	2800.73	-118.96	65.05	2776.58	-108.35	66.01	2050.33	-110.58	209.2	2039.7	-123.98	233.26	2548.6	-25.41	1213.43	0	0	0	2549.14	-66.83	1590.55	2555.65	39.31	1587.1	2007.96	-105.39	1550.04	2403.78	45.15	1556.58	281.59	-347.21	76.25	882.25	-347.9	73.39	285.68
8.3	2507.32	4.16	39	2484.79	-0.58	41.92	2310.52	21.16	30.94	2324.49	29.26	76.55	2824.32	-117.96	71.81	2800.39	-107.53	71.86	2050.33	-110.58	209.2	2039.7	-123.98	233.26	2556.21	-25.73	1212.3	0	0	0	2556.98	-66.15	1589.58	2563.19	40.01	1585.71	2007.96	-105.39	1550.04	2411.42	44.92	1555.16	281.64	-347.43	76.24	882.16	-347.69	73.46	285.7
8.31	2506.86	4.19	38.78	2485.2	-0.35	42.08	2309.84	22.12	31.92	2325.78	28.02	76.5	2846.11	-117.41	78.79	2822.27	-107.03	77.81	2050.33	-110.58	209.2	2039.7	-123.98	233.26	2563.48	-26.09	1211.16	0	0	0	2564.79	-65.5	1588.51	2570.66	40.68	1584.21	2007.96	-105.39	1550.04	2419.15	44.67	1553.75	281.61	-347.43	76.26	882.17	-347.57	73.52	285.69
8.32	2506.98	4.32	38.81	2484.79	-0.2	41.77	2310.52	21.53	31.99	2325.65	28.99	77.29	2865.97	-117.15	85.51	2842.47	-106.78	83.73	2050.33	-110.58	209.2	2039.7	-123.98	233.26	2571.15	-26.43	1209.95	0	0	0	2572.47	-64.99	1587.4	2578.06	41.16	1582.76	2007.96	-105.39	1550.04	2426.07	44.96	1552.28	281.63	-347.07	76.19	882.23	-347.52	73.41	285.72
8.33	2507.27	4.52	38.91	2484.63	-0.15	41.57	2309.61	22.7	33.07	2326.35	28.55	77.72	2884.44	-117.12	92.02	2861.17	-106.64	89.54	2050.33	-110.58	209.2	2039.7	-123.98	233.26	2579.02	-26.78	1208.71	0	0	0	2580.32	-64.67	1586.26	2585.57	41.55	1581.31	2007.96	-105.39	1550.04	2433.76	44.1	1550.87	281.62	-347.2	76.25	882.2	-347.53	73.44	285.71
8.34	2507.06	4.58	38.7	2484.65	0.1	41.47	2310.55	21.85	33.3	2326.6	29.06	78.47	2900.71	-117.11	97.72	2877.9	-106.55	94.8	2050.33	-110.58	209.2	2039.7	-123.98	233.26	2586.91	-27.15	1207.45	0	0	0	2587.88	-64.47	1585.09	2592.98	41.6	1579.92	2007.96	-105.39	1550.04	2441.27	43.21	1549.55	281.62	-347.29	76.12	882.19	-347.68	73.56	285.71
8.35	2507.04	4.62	38.57	2484.9	0.19	41.41	2310.51	22.2	34.18	2326.63	29.55	79.36	2915.12	-117.27	102.7	2892.64	-106.57	99.36	2050.33	-110.58	209.2	2039.7	-123.98	233.26	2594.57	-27.54	1206.19	0	0	0	2595.65	-64.4	1583.91	2600.58	41.49	1578.61	2007.96	-105.39	1550.04	2448.15	42.97	1548.25	281.69	-347.41	76.12	882.19	-347.68	73.48	285.63
8.36	2507.28	4.58	38.62	2485.15	0.29	41.37	2310.65	22.23	34.95	2327.55	29.13	79.97	2927.89	-117.25	106.98	2905.25	-106.51	102.99	2050.33	-110.58	209.2	2039.7	-123.98	233.26	2602.59	-27.89	1205.05	0	0	0	2603.36	-64.51	1582.76	2608.74	41.79	1577.22	2007.96	-105.39	1550.04	2455.11	42.33	1547.01	281.57	-347.1	76.18	882.22	-347.43	73.5	285.66
8.37	2507.27	4.63	38.43	2485.09	0.38	41.17	2310.72	22.25	35.95	2326.95	32.38	85.21	2938.21	-117.33	109.67	2915.54	-106.44	105.24	2050.33	-110.58	209.2	2039.7	-123.98	233.26	2610.4	-28.25	1203.94	0	0	0	2611.02	-64.79	1581.72	2616.73	41.87	1576.09	2007.96	-105.39	1550.04	2461.85	41.68	1545.81	281.6	-347.13	76.16	882.18	-347.56	73.59	285.7
8.38	2507.32	4.62	38.43	2485.64	0.52	41.21	2310.87	22.82	37.45	2327.11	32.58	86.15	2946.98	-117.22	110.92	2924.12	-106.29	106.15	2050.33	-110.58	209.2	2039.7	-123.98	233.26	2618.55	-28.62	1202.98	0	0	0	2618.61	-65.2	1580.71	2624.56	41.74	1575.21	2007.96	-105.39	1550.04	2468.38	41.16	1544.67	281.63	-347.27	76.17	882.26	-347.57	73.39	285.64
8.39	2507.42	4.66	38.33	2485.48	0.61	40.9	2310.24	23.74	39.17	2328.01	32.62	87.65	2953.43	-116.91	109.96	2930.61	-105.94	105.12	2050.33	-110.58	209.2	2039.7	-123.98	233.26	2626.91	-28.97	1202.14	0	0	0	2625.93	-65.82	1579.88	2632.24	41.4	1574.55	2007.96	-105.39	1550.04	2476.05	39.16	1543.6	281.59	-347.22	76.15	882.25	-347.8	73.38	285.72
8.4	2507.8	4.72	38.42	2485.73	0.75	40.89	2311.44	23.08	40.21	2329.09	32.39	89.19	2958.15	-116.19	106.67	2935.47	-105.08	102.2	2050.33	-110.58	209.2	2039.7	-123.98	233.26	2635.15	-29.41	1201.43	0	0	0	2633.24	-66.62	1579.15	2639.78	40.88	1574.11	2007.96	-105.39	1550.04	2482.84	37.96	1542.64	281.63	-346.88	76.25	882.14	-347.66	73.4	285.67
8.41	2507.29	4.66	37.99	2485.64	0.82	40.62	2311.77	23.23	41.79	2331.17	30.27	86.24	2961.61	-115.03	100.6	2938.62	-103.97	96.6	2050.33	-110.58	209.2	2039.7	-123.98	233.26	2643.1	-30.01	1200.75	0	0	0	2640.55	-67.55	1578.5	2647.17	40.19	1573.88	2007.96	-105.39	1550.04	2490.03	36.21	1541.71	281.62	-347.27	76.26	882.15	-347.64	73.42	285.67
8.42	2507.72	4.76	38.09	2485.92	0.98	40.56	2312.33	23.29	43.5	2331.85	30.95	88.04	2963.62	-114.1	93.05	2940.55	-102.99	89.51	2050.33	-110.58	209.2	2039.7	-123.98	233.26	2651.48	-30.76	1200.18	0	0	0	2648.25	-68.55	1577.92	2654.44	39.33	1573.84	2007.96	-105.39	1550.04	2496.87	34.79	1540.78	281.61	-347.1	76.25	882.25	-347.73	73.44	285.67
8.43	2507.91	4.8	38.1	2486.1	1.13	40.47	2312.64	24.28	45.88	2332.42	34.34	95.59	2966.12	-114.11	85.45	2943.41	-102.7	82.59	2050.33	-110.58	209.2	2039.7	-123.98	233.26	2659.85	-31.65	1199.74	0	0	0	2655.29	-69.76	1577.5	2661.59	38.31	1573.98	2007.96	-105.39	1550.04	2503.82	33.01	1540.04	281.58	-346.92	76.35	882.2	-347.68	73.4	285.66
8.44	2507.38	4.8	37.73	2486.34	1.26	40.44	2314.53	23.13	47.54	2332.53	34.17	97.27	2971.51	-114.47	77.55	2947.88	-102.67	75.86	2050.33	-110.58	209.2	2039.7	-123.98	233.26	2668.14	-32.64	1199.46	0	0	0	2662.75	-71.04	1577.35	2668.62	37.16	1574.28	2007.96	-105.39	1550.04	2510.87	31.16	1539.45	281.65	-347.47	76.06	882.17	-347.57	73.39	285.7
8.45	2508.22	4.79	38.04	2486.8	1.34	40.51	2315.93	23.4	50.23	2334.25	34.47	100.09	2975.81	-113.59	69.05	2951.26	-101.92	68.26	2050.33	-110.58	209.2	2039.7	-123.98	233.26	2676.33	-33.72	1199.44	0	0	0	2670.36	-72.4	1577.68	2675.54	35.88	1574.74	2007.96	-105.39	1550.04	2518.26	28.95	1539.35	281.68	-347.43	76.27	882.17	-347.51	73.54	285.69
8.46	2508.27	4.87	37.93	2486.89	1.51	40.3	2317.15	24.11	53.56	2337.57	33.03	98.33	2979.07	-112.03	61.79	2954.28	-100.56	61.78	2050.33	-110.58	209.2	2039.7	-123.98	233.26	2684.34	-34.6	1199.76	0	0	0	2677.52	-73.96	1578.41	2682.37	34.49	1575.34	2007.96	-105.39	1550.04	2525.27	27.19	1539.68	281.62	-347.04	76.24	882.21	-347.31	73.54	285.71
8.47	2508.67	4.86	37.86	2487.35	1.48	40.27	2318.32	24.71	57.57	2338.03	35.89	106.71	2981.54	-110.17	55.79	2956.96	-98.83	56.89	2050.33	-110.58	209.2	2039.7	-123.98	233.26	2692.64	-35.68	1200.49	0	0	0	2684.79	-75.61	1579.4	2689.11	32.99	1576.07	2007.96	-105.39	1550.04	2532.2	25.2	1540.42	281.55	-347.2	76.24	882.14	-347.22	73.58	285.68
8.48	2509.17	4.83	37.8	2487.62	1.48	40.13	2319.46	26.44	62.37	2341.6	36.32	111.39	2982.64	-108.8	51.99	2958.6	-97.49	53.74	2050.33	-110.58	209.2	2039.7	-123.98	233.26	2701.08	-36.71	1201.62	0	0	0	2692.1	-77.35	1580.58	2695.77	31.4	1576.91	2007.96	-105.39	1550.04	2539.11	23.38	1541.3	281.61	-347.06	76.15	882.2	-347.62	73.5	285.67
8.49	2509.83	4.82	37.78	2488.03	1.46	39.98	2322.25	26.55	67.08	2346.73	33.76	110.2	2983.35	-107.94	49.01	2959.5	-96.67	51.17	2050.33	-110.58	209.2	2039.7	-123.98	233.26	2709.17	-37.83	1203.19	0	0	0	2699.41	-79.22	1581.98	2702.36	29.74	1577.86	2007.96	-105.39	1550.04	2547.13	20.2	1542.51	281.64	-347.36	76.22	882.2	-347.61	73.52	285.64
8.5	2510.15	4.8	37.62	2488.89	1.35	40.08	2325.81	25.96	72.17	2348.62	37.38	120.38	2984.18	-107.28	46.65	2960.09	-96.17	48.9	2050.33	-110.58	209.2	2039.7	-123.98	233.26	2717.52	-38.83	1205.09	0	0	0	2706.72	-81.17	1583.52	2708.87	28.01	1578.9	2007.96	-105.39	1550.04	2547.13	20.2	1542.51	281.64	-347.15	76.24	882.15	-347.46	73.55	285.68
8.51	2511.2	4.79	37.73	2489.68	1.2	40.18	2329.55	26.53	78.32	2353.33	37.82	125.91	2984.74	-106.8	45.03	2960.53	-95.74	47.34	2050.33	-110.58	209.2	2039.7	-123.98	233.26	2725.4	-39.75	1207.34	0	0	0	2713.89	-83.23	1585.1	2715.34	26.22	1580.01	2007.96	-105.39	1550.04	2547.13	20.2	1542.51	281.59	-346.8	76.26	882.14	-347.46	73.59	285.72
8.52	2511.95	4.91	37.67	2490.26	0.99	40.29	2333.56	27.57	85.16	2358.66	38.87	131.77	2984.96	-106.58	43.98	2960.77	-95.51	46.37	2050.33	-110.58	209.2	2039.7	-123.98	233.26	2733.32	-40.48	1209.8	0	0	0	2720.85	-85.34	1586.69	2721.75	24.39	1581.19	2007.96	-105.39	1550.04	2547.13	20.2	1542.51	281.61	-347.09	76.25	882.07	-347.29	73.65	285.65
8.53	2512.82	4.96	37.58	2491.07	0.85	40.58	2339.67	27.2	91.73	2367.56	37.37	132.5	2985.16	-106.38	43.31	2960.97	-95.32	45.74	2050.33	-110.58	209.2	2039.7	-123.98	233.26	2741.21	-41.34	1212.42	0	0	0	2727.84	-87.51	1588.14	2728.12	22.53	1582.43	2007.96	-105.39	1550.04	2547.13	20.2	1542.51	281.65	-347.6	76.24	882.13	-347.62	73.4	289.52
8.54	2513.98	5.17	37.6	2491.88	0.7	40.77	2346.13	27.79	99.38	2375.94	37.61	137.93	2985.22	-106.21	42.71	2961.15	-95.16	45.23	2050.33	-110.58	209.2	2039.7	-123.98	233.26	2749.22	-42.02	1214.98	0	0	0	2734.97	-89.62	1589.48	2734.45	20.66	1583.7	2007.96	-105.39	1550.04	2547.13	20.2	1542.51	281.63	-347.36	76.19	882.16	-347.66	73.52	287.24
8.55	2514.81	5.4	37.28	2492.79	0.8	40.94	2352.53	29.74	107.75	2384.92	38.98	144.21	2985.47	-106.09	42.17	2961.32	-95.03	44.74	2050.33	-110.58	209.2	2039.7	-123.98	233.26	2757.1	-42.76	1217.37	0	0	0	2741.98	-91.65	1590.68	2740.76	18.77	1585	2007.96	-105.39	1550.04	2547.13	20.2	1542.51	281.57	-347.03	76.14	882.19	-347.72	73.47	286.84
8.56	2516.16	5.77	37.1	2494.18	1.06	41.21	2360.47	30.9	116.39	2394.87	40.2	150.45	2985.8	-106.01	41.56	2961.66	-94.9	44.29	2050.33	-110.58	209.2	2039.7	-123.98	233.26	2764.81	-43.64	1219.49	0	0	0	2748.85	-93.57	1591.73	2747.05	16.9	1586.32	2007.96	-105.39	1550.04	2547.13	20.2	1542.51	281.62	-347.27	76.16	882.06	-347.4	73.63	287.28
8.57	2517.85	6.37	36.63	2496.36	1.65	41.52	2368.47	32.19	125.48	2405.65	41	156.84	2986.41	-105.92	41.15	2961.98	-94.75	43.87	2050.33	-110.58	209.2	2039.7	-123.98	233.26	2772.83	-44.27	1221.26	0	0	0	2755.89	-95.36	1592.63	2753.34	15.04	1587.64	2007.96	-105.39	1550.04	2547.13	20.2	1542.51	281.64	-347.21	76.29	882.19	-347.55	73.41	287.13
8.58	2520.22	7.04	35.95	2499.37	2.13	42	2377.18	33.7	135.52	2416.5	41.87	164.21	2986.6	-105.9	40.67	2962.21	-94.68	43.55	2050.33	-110.58	209.2	2039.7	-123.98	233.26	2780.42	-44.85	1222.58	0	0	0	2762.85	-97.02	1593.41	2759.62	13.22	1588.94	2007.96	-105.39	1550.04	2547.13	20.2	1542.51	281.65	-347.37	76.15	882.21	-348	73.38	286.7
8.59	2522.27	7.45	34.73	2502.95	2.6	42.86	2387.81	33.31	145.49	2429.5	39.76	171.19	2986.8	-105.98	40.4	2962.39	-94.65	43.36	2050.33	-110.58	209.2	2039.7	-123.98	233.26	2788.27	-45.44	1223.62	0	0	0	2769.66	-98.49	1594.15	2765.9	11.44	1590.23	2007.96	-105.39	1550.04	2547.13	20.2	1542.51	281.64	-347.06	76.28	882.18	-347.89	73.37	285.88
8.6	2524.78	7.98	33.48	2507.35	3.1	44.03	2399.32	32.96	155.54	2442.17	38.85	179.11	2986.97	-106.04	40.22	2962.47	-94.71	43.23	2050.33	-110.58	209.2	2039.7	-123.98	233.26	2795.92	-45.97	1224.19	0	0	0	2776.55	-99.83	1594.93	2772.2	9.71	1591.47	2007.96	-105.39	1550.04	2547.13	20.2	1542.51	281.56	-347.35	76.09	882.14	-347.69	73.46	286.2
8.61	2528.34	8.56	32.6	2512.31	3.77	45.3	2413.05	30.48	164.75	2453.99	40.39	187.88	2986.95	-106.14	40.04	2962.48	-94.78	43.12	2050.33	-110.58	209.2	2039.7	-123.98	233.26	2803.23	-46.45	1224.29	0	0	0	2783.3	-101	1595.72	2778.52	8.05	1592.67	2007.96	-105.39	1550.04	2547.13	20.2	1542.51	281.65	-347.3	76.22	882.19	-347.8	73.49	286.28
8.62	2531.87	9.26	31.25	2518.07	4.46	46.6	2426.37	29.5	174.46	2470.2	37.12	194.61	2987.08	-106.22	40	2962.49	-94.89	43.08	2050.33	-110.58	209.2	2039.7	-123.98	233.26	2810.35	-46.86	1224.04	0	0	0	2790.12	-102.13	1596.47	2784.88	6.47	1593.81	2007.96	-105.39	1550.04	2547.13	20.2	1542.51	281.63	-347.34	76.26	882.18	-347.74	73.44	286.35
8.63	2536.17	10.17	29.94	2525.01	5.45	48.08	2440.36	28.12	183.87	2484.94	36.54	202.01	2987.02	-106.34	39.89	2962.58	-95	43.13	2050.33	-110.58	209.2	2039.7	-123.98	233.26	2817.28	-47.21	1223.48	0	0	0	2797.03	-103.09	1597.18	2791.27	4.98	1594.87	2007.96	-105.39	1550.04	2547.13	20.2	1542.51	281.65	-347.82	76.27	882.19	-347.53	73.51	286.52
8.64	2541.03	11.36	28.48	2532.95	6.86	49.92	2456.02	25.41	192.23	2499.46	36.35	208.97	2987.17	-106.44	39.94	2962.59	-95.09	43.14	2050.33	-110.58	209.2	2039.7	-123.98	233.26	2824.06	-47.58	1222.75	0	0	0	2803.93	-103.98	1597.82	2797.7	3.6	1595.85	2007.96	-105.39	1550.04	2547.13	20.2	1542.51	281.61	-347.44	76.08	882.14	-347.49	73.58	286.99
8.65	2549	13.2	29.94	2543.4	8.53	53.14	2471.17	26.28	199.9	2516.24	34.23	214.86	2987.17	-106.51	39.93	2962.62	-95.17	43.17	2050.33	-110.58	209.2	2039.7	-123.98	233.26	2830.91	-48.07	1222.01	0	0	0	2810.7	-104.83	1598.42	2804.19	2.33	1596.72	2007.96	-105.39	1550.04	2547.13	20.2	1542.51	281.64	-347.2	76.24	882.13	-347.63	73.58	287.22
8.66	2560.92	16	33.64	2555.79	10.98	57.01	2486.91	26.11	206.38	2533.19	32.05	220.27	2987.06	-106.61	39.79	2962.62	-95.22	43.15	2050.33	-110.58	209.2	2039.7	-123.98	233.26	2837.58	-48.59	1221.43	0	0	0	2817.65	-105.58	1598.98	2810.74	1.19	1597.49	2007.96	-105.39	1550.04	2547.13	20.2	1542.51	281.68	-347.31	76.32	882.19	-347.39	73.53	286.76
8.67	2576.43	19.31	38.21	2571.1	13.57	61.42	2503.8	22.72	210.68	2548.36	30.84	227.39	2987.25	-106.62	39.87	2962.63	-95.28	43.15	2050.33	-110.58	209.2	2039.7	-123.98	233.26	2844.34	-49.17	1221.12	0	0	0	2824.42	-106.25	1599.54	2817.36	0.2	1598.13	2007.96	-105.39	1550.04	2547.13	20.2	1542.51	281.64	-347.14	76.2	882.27	-347.77	73.33	286.26
8.68	2595.12	22.84	42.77	2589.23	16.51	65.62	2520.2	20.45	213.99	2561.41	29.8	233.82	2987.12	-106.71	39.74	2962.7	-95.3	43.18	2050.33	-110.58	209.2	2039.7	-123.98	233.26	2851.03	-49.87	1221.08	0	0	0	2831.21	-106.87	1600.1	2824.06	-0.65	1598.63	2007.96	-105.39	1550.04	2547.13	20.2	1542.51	281.56	-347.55	76.11	882.11	-347.4	73.42	287.69
8.69	2615.83	26.59	46.75	2609.21	19.56	69.19	2536.38	19.26	216.13	2572.77	28.93	239.48	2987.26	-106.7	39.83	2962.69	-95.39	43.21	2050.33	-110.58	209.2	2039.7	-123.98	233.26	2857.43	-50.72	1221.22	0	0	0	2838.09	-107.45	1600.66	2830.84	-1.33	1598.98	2007.96	-105.39	1550.04	2547.13	20.2	1542.51	281.62	-347.13	76.3	882.17	-347.36	73.4	287.42
8.7	2637.89	30.23	50.04	2630.9	22.59	72.29	2553.08	18.76	217.08	2582.84	28.22	244.31	2987.31	-106.75	39.93	2962.66	-95.47	43.25	2050.33	-110.58	209.2	2039.7	-123.98	233.26	2863.83	-51.63	1221.55	0	0	0	2844.84	-107.98	1601.24	2836.94	-1.91	1599.44	2007.96	-105.39	1550.04	2547.13	20.2	1542.51	281.59	-347.15	76.31	882.18	-347.49	73.57	286.57
8.71	2661.63	33.63	53.14	2653.55	25.41	74.71	2570.21	17.93	216.47	2592.04	27.64	248.22	2987.22	-106.84	39.92	2962.59	-95.58	43.28	2050.33	-110.58	209.2	2039.7	-123.98	233.26	2869.78	-52.7	1221.97	0	0	0	2851.63	-108.44	1601.82	2843.3	-2.43	1599.83	2007.96	-105.39	1550.04	2547.13	20.2	1542.51	281.55	-347.25	76.37	882.18	-347.56	73.52	286.86
8.72	2686.35	36.53	55.6	2677.24	27.84	76.51	2570.21	17.93	216.47	2600.8	27.19	251.16	2987.32	-106.94	40.05	2962.5	-95.69	43.33	2050.33	-110.58	209.2	2039.7	-123.98	233.26	2875.71	-53.81	1222.45	0	0	0	2858.51	-108.93	1602.33	2849.37	-2.99	1600.2	2007.96	-105.39	1550.04	2547.13	20.2	1542.51	281.58	-347.76	76.05	882.28	-347.85	73.37	286.92
8.73	2712.02	38.89	57.46	2701.71	29.72	77.53	2570.21	17.93	216.47	2609.52	26.84	253.04	2987.17	-107.06	40.05	2962.4	-95.79	43.38	2050.33	-110.58	209.2	2039.7	-123.98	233.26	2881.28	-55	1222.9	0	0	0	2865.39	-109.39	1602.77	2855.64	-3.5	1600.45	2007.96	-105.39	1550.04	2547.13	20.2	1542.51	281.57	-347.63	76.21	882.28	-347.75	73.32	286.34
8.74	2738.6	40.7	58.72	2726.88	31.18	77.88	2570.21	17.93	216.47	2618.62	26.58	253.81	2987.03	-107.12	40.02	2962.29	-95.88	43.39	2050.33	-110.58	209.2	2039.7	-123.98	233.26	2886.74	-56.29	1223.37	0	0	0	2872.04	-109.85	1603.14	2861.9	-3.99	1600.6	2007.96	-105.39	1550.04	2547.13	20.2	1542.51	281.66	-347.38	76.33	882.25	-347.7	73.41	287.9
8.75	2765.96	42.11	59.57	2753.24	32.25	77.96	2570.21	17.93	216.47	2628.52	26.4	253.38	2987.04	-107.21	40.1	2962.18	-95.98	43.38	2050.33	-110.58	209.2	2039.7	-123.98	233.26	2892.45	-57.46	1223.85	0	0	0	2878.72	-110.32	1603.42	2868.25	-4.5	1600.67	2007.96	-105.39	1550.04	2547.13	20.2	1542.51	281.6	-347.17	76.25	882.26	-347.6	73.39	287.49
8.76	2793.09	43.18	59.57	2779.6	33.04	77.13	2570.21	17.93	216.47	2639.65	26.28	251.68	2986.85	-107.3	39.98	2962.19	-96.06	43.43	2050.33	-110.58	209.2	2039.7	-123.98	233.26	2898.06	-58.64	1224.3	0	0	0	2885.28	-110.83	1603.64	2874.36	-5.04	1600.71	2007.96	-105.39	1550.04	2547.13	20.2	1542.51	281.56	-347.08	76.16	882.23	-347.67	73.53	286.63
8.77	2820.7	44.11	59.13	2806.29	33.7	75.79	2570.21	17.93	216.47	2652.4	26.2	248.66	2986.79	-107.37	40.01	2962.07	-96.14	43.43	2050.33	-110.58	209.2	2039.7	-123.98	233.26	2903.81	-59.75	1224.71	0	0	0	2891.91	-111.36	1603.79	2880.63	-5.61	1600.64	2007.96	-105.39	1550.04	2547.13	20.2	1542.51	281.56	-347.12	76.07	882.23	-347.78	73.47	285.71
8.78	2848.45	44.73	58.18	2833.15	34.22	73.91	2570.21	17.93	216.47	2667.21	26.16	244.23	2986.64	-107.54	40.02	2961.93	-96.25	43.46	2050.33	-110.58	209.2	2039.7	-123.98	233.26	2909.57	-60.76	1225.07	0	0	0	2898.43	-111.92	1603.86	2886.7	-6.19	1600.5	2007.96	-105.39	1550.04	2547.13	20.2	1542.51	281.62	-347.26	76.25	882.31	-347.9	73.33	285.83
8.79	2876.07	44.93	56.43	2860.25	34.43	71.52	2570.21	17.93	216.47	2684.48	26.12	238.32	2986.53	-107.73	40	2961.85	-96.31	43.52	2050.33	-110.58	209.2	2039.7	-123.98	233.26	2915.4	-61.7	1225.35	0	0	0	2904.99	-112.49	1603.88	2892.83	-6.83	1600.32	2007.96	-105.39	1550.04	2547.13	20.2	1542.51	281.61	-346.84	76.29	882.22	-347.98	73.34	286.37
8.8	2904.29	44.61	54.58	2887.72	34.2	68.87	2570.21	17.93	216.47	2704.64	26.09	230.87	2986.36	-107.93	40.06	2961.61	-96.4	43.54	2050.33	-110.58	209.2	2039.7	-123.98	233.26	2921.26	-62.6	1225.52	0	0	0	2911.33	-113.08	1603.84	2898.86	-7.45	1600.12	2007.96	-105.39	1550.04	2547.13	20.2	1542.51	281.63	-346.74	76.33	882.29	-347.85	73.3	286.3
8.81	2932.53	43.69	52.73	2915.43	33.46	66.01	2570.21	17.93	216.47	2728.09	26.03	221.8	2986.04	-108.06	40.11	2961.48	-96.48	43.64	2050.33	-110.58	209.2	2039.7	-123.98	233.26	2927.09	-63.47	1225.52	0	0	0	2917.6	-113.71	1603.79	2904.84	-8.16	1599.9	2007.96	-105.39	1550.04	2547.13	20.2	1542.51	281.65	-347.45	76.24	882.23	-347.66	73.45	285.37
8.82	2961.87	42.3	51.49	2943.46	32.17	63.5	2570.21	17.93	216.47	2755.26	25.95	211.04	2985.85	-108.07	40.31	2961.5	-96.47	43.79	2050.33	-110.58	209.2	2039.7	-123.98	233.26	2932.93	-64.42	1225.4	0	0	0	2923.81	-114.38	1603.72	2910.93	-8.88	1599.7	2007.96	-105.39	1550.04	2547.13	20.2	1542.51	281.65	-347.32	76.15	882.16	-347.47	73.48	285.62
8.83	2991.5	40.51	50.43	2972.66	30.58	61.77	2570.21	17.93	216.47	2786.57	25.82	198.53	2985.56	-108.04	40.39	2961.5	-96.41	43.94	2050.33	-110.58	209.2	2039.7	-123.98	233.26	2938.91	-65.27	1225.19	0	0	0	2930	-115.14	1603.58	2917.05	-9.62	1599.46	2007.96	-105.39	1550.04	2547.13	20.2	1542.51	281.67	-347.16	76.34	882.17	-347.44	73.51	286.25
8.84	3021.49	38.32	49.98	3001.36	28.65	59.78	2570.21	17.93	216.47	2822.43	25.62	184.18	2985.61	-107.83	40.63	2961.55	-96.24	44.11	2050.33	-110.58	209.2	2039.7	-123.98	233.26	2944.77	-66.14	1224.82	0	0	0	2936.25	-115.9	1603.39	2923.14	-10.42	1599.22	2007.96	-105.39	1550.04	2547.13	20.2	1542.51	281.66	-347.18	76.3	882.15	-347.64	73.6	285.86
8.85	3050.08	35.69	48.9	3030.39	26.44	58.41	2570.21	17.93	216.47	2863.25	25.35	167.93	2985.55	-107.53	40.73	2961.69	-96.1	44.27	2050.33	-110.58	209.2	2039.7	-123.98	233.26	2950.8	-67.01	1224.4	0	0	0	2942.4	-116.75	1603.17	2929.28	-11.29	1599	2007.96	-105.39	1550.04	2547.13	20.2	1542.51	281.64	-347.71	76.24	882.14	-347.57	73.52	286.26
8.86	3079.39	32.9	48.92	3058.61	23.89	56.94	2570.21	17.93	216.47	2909.43	24.98	149.73	2985.88	-107.21	41.07	2961.86	-96.04	44.48	2050.33	-110.58	209.2	2039.7	-123.98	233.26	2956.57	-67.86	1223.88	0	0	0	2948.64	-117.68	1602.88	2935.22	-12.27	1598.75	2007.96	-105.39	1550.04	2547.13	20.2	1542.51	281.67	-347.2	76.32	882.14	-347.28	73.62	287.08
8.87	3109.14	29.74	49.82	3086.88	20.99	56	2570.21	17.93	216.47	2933.95	24.77	140.11	2985.84	-107.01	41.24	2961.56	-96.16	44.44	2050.33	-110.58	209.2	2039.7	-123.98	233.26	2962.67	-68.7	1223.38	0	0	0	2954.66	-118.67	1602.51	2941.36	-13.22	1598.51	2007.96	-105.39	1550.04	2547.13	20.2	1542.51	281.61	-346.93	76.23	882.13	-347.2	73.52	285.95
8.88	3137.28	26.03	50.18	3115.9	17.77	56.42	2570.21	17.93	216.47	2962.03	24.03	129.64	2985.64	-107.05	41.23	2961.26	-96.35	44.3	2050.33	-110.58	209.2	2039.7	-123.98	233.26	2968.65	-69.52	1222.84	0	0	0	2960.51	-119.66	1602.1	2947.45	-14.25	1598.25	2007.96	-105.39	1550.04	2547.13	20.2	1542.51	281.58	-346.97	76.18	882.21	-347.55	73.37	285.69
8.89	3165.43	22.05	51.42	3143.15	14.09	56.43	2570.21	17.93	216.47	2974.47	23.83	127.41	2985.52	-107.13	41.13	2961.25	-96.56	44.19	2050.33	-110.58	209.2	2039.7	-123.98	233.26	2974.8	-70.34	1222.26	0	0	0	2966.35	-120.66	1601.63	2953.58	-15.32	1597.96	2007.96	-105.39	1550.04	2547.13	20.2	1542.51	281.6	-346.87	76.23	882.24	-347.25	73.39	286.81
8.9	3192.48	17.61	53.05	3143.15	14.09	56.43	2570.21	17.93	216.47	3006.28	25.95	121.05	2985.46	-107.36	40.99	2961.21	-96.83	44.08	2050.33	-110.58	209.2	2039.7	-123.98	233.26	2981.09	-71.05	1221.63	0	0	0	2972.16	-121.75	1601.04	2960.04	-16.38	1597.6	2007.96	-105.39	1550.04	2547.13	20.2	1542.51	281.67	-347.32	76.35	882.18	-347.28	73.6	286.94
8.91	3192.48	17.61	53.05	3143.15	14.09	56.43	2570.21	17.93	216.47	3032.84	27.89	114.79	2985.29	-107.63	40.81	2961.05	-97.1	43.94	2050.33	-110.58	209.2	2039.7	-123.98	233.26	2987.4	-71.8	1220.89	0	0	0	2977.88	-122.87	1600.35	2966.2	-17.48	1597.18	2007.96	-105.39	1550.04	2547.13	20.2	1542.51	281.67	-347.33	76.37	882.27	-347.5	73.43	285.59
8.92	3192.48	17.61	53.05	3143.15	14.09	56.43	2570.21	17.93	216.47	3032.84	27.89	114.79	2984.95	-107.94	40.61	2961.04	-97.21	43.93	2050.33	-110.58	209.2	2039.7	-123.98	233.26	2993.89	-72.44	1220.03	0	0	0	2983.71	-124.05	1599.52	2972.5	-18.54	1596.66	2007.96	-105.39	1550.04	2547.13	20.2	1542.51	281.63	-347.42	76.22	882.24	-347.51	73.44	285.55
8.93	3192.48	17.61	53.05	3143.15	14.09	56.43	2570.21	17.93	216.47	3032.84	27.89	114.79	2984.88	-108.13	40.64	2961.06	-97.37	43.99	2050.33	-110.58	209.2	2039.7	-123.98	233.26	3000.32	-72.97	1219.02	0	0	0	2989.51	-125.18	1598.58	2978.75	-19.54	1596	2007.96	-105.39	1550.04	2547.13	20.2	1542.51	281.69	-347.85	76.21	882.19	-347.42	73.44	285.77
8.94	3192.48	17.61	53.05	3143.15	14.09	56.43	2570.21	17.93	216.47	3032.84	27.89	114.79	2984.84	-108.28	40.72	2961.07	-97.55	44.03	2050.33	-110.58	209.2	2039.7	-123.98	233.26	3006.53	-73.41	1217.9	0	0	0	2995.42	-126.26	1597.5	2985.02	-20.49	1595.27	2007.96	-105.39	1550.04	2547.13	20.2	1542.51	281.65	-347.35	76.1	882.08	-347.41	73.5	285.89
8.95	3192.48	17.61	53.05	3143.15	14.09	56.43	2570.21	17.93	216.47	3032.84	27.89	114.79	2984.9	-108.42	40.84	2961.03	-97.75	44.02	2050.33	-110.58	209.2	2039.7	-123.98	233.26	3012.93	-73.78	1216.69	0	0	0	3001.22	-127.25	1596.35	2991.33	-21.44	1594.45	2007.96	-105.39	1550.04	2547.13	20.2	1542.51	281.59	-347.38	76.18	882.12	-347.58	73.54	286.63
8.96	3192.48	17.61	53.05	3143.15	14.09	56.43	2570.21	17.93	216.47	3032.84	27.89	114.79	2985.02	-108.55	40.96	2961.02	-97.91	44.04	2050.33	-110.58	209.2	2039.7	-123.98	233.26	3019.54	-74.02	1215.43	0	0	0	3007.28	-128.04	1595.12	2997.55	-22.27	1593.61	2007.96	-105.39	1550.04	2547.13	20.2	1542.51	281.6	-347.23	76.2	882.12	-347.51	73.57	285.8
8.97	3192.48	17.61	53.05	3143.15	14.09	56.43	2570.21	17.93	216.47	3032.84	27.89	114.79	2985.15	-108.7	41.07	2961.07	-98.07	44.06	2050.33	-110.58	209.2	2039.7	-123.98	233.26	3026.19	-74.21	1214.07	0	0	0	3013.29	-128.71	1593.89	3004.39	-23.22	1592.86	2007.96	-105.39	1550.04	2547.13	20.2	1542.51	281.61	-347.15	76.23	882.19	-347.35	73.47	285.87
8.98	3192.48	17.61	53.05	3143.15	14.09	56.43	2570.21	17.93	216.47	3032.84	27.89	114.79	2985.09	-108.82	40.98	2961.12	-98.19	44.05	2050.33	-110.58	209.2	2039.7	-123.98	233.26	3032.83	-74.49	1212.78	0	0	0	3019.28	-129.27	1592.62	3011.02	-23.91	1592.08	2007.96	-105.39	1550.04	2547.13	20.2	1542.51	281.63	-347.32	76.2	882.25	-347.5	73.47	285.28
8.99	3192.48	17.61	53.05	3143.15	14.09	56.43	2570.21	17.93	216.47	3032.84	27.89	114.79	2985.07	-108.93	40.91	2961.17	-98.3	44.02	2050.33	-110.58	209.2	2039.7	-123.98	233.26	3039.47	-74.66	1211.58	0	0	0	3025.33	-129.65	1591.41	3017.46	-24.35	1591.29	2007.96	-105.39	1550.04	2547.13	20.2	1542.51	281.6	-347.15	76.33	882.2	-347.43	73.47	285.12
9	3192.48	17.61	53.05	3143.15	14.09	56.43	2570.21	17.93	216.47	3032.84	27.89	114.79	2985.21	-108.93	40.96	2961.17	-98.42	43.93	2050.33	-110.58	209.2	2039.7	-123.98	233.26	3046.17	-74.8	1210.49	0	0	0	3031.32	-129.89	1590.27	3023.74	-24.55	1590.49	2007.96	-105.39	1550.04	2547.13	20.2	1542.51	281.63	-347.25	76.37	882.19	-347.82	73.37	284.68
9.01	3192.48	17.61	53.05	3143.15	14.09	56.43	2570.21	17.93	216.47	3032.84	27.89	114.79	2985.12	-109.07	40.82	2961.21	-98.57	43.88	2050.33	-110.58	209.2	2039.7	-123.98	233.26	3052.96	-74.93	1209.5	0	0	0	3037.2	-129.95	1589.25	3029.88	-24.52	1589.71	2007.96	-105.39	1550.04	2547.13	20.2	1542.51	281.61	-347.29	76.24	882.08	-347.48	73.57	285.67
9.02	3192.48	17.61	53.05	3143.15	14.09	56.43	2570.21	17.93	216.47	3032.84	27.89	114.79	2985.16	-109.15	40.8	2961.26	-98.67	43.82	2050.33	-110.58	209.2	2039.7	-123.98	233.26	3059.82	-74.98	1208.62	0	0	0	3042.98	-129.85	1588.34	3035.91	-24.26	1588.95	2007.96	-105.39	1550.04	2547.13	20.2	1542.51	281.66	-347.27	76.21	882.17	-347.19	73.53	285.32
9.03	3192.48	17.61	53.05	3143.15	14.09	56.43	2570.21	17.93	216.47	3032.84	27.89	114.79	2985.4	-109.14	40.87	2961.29	-98.78	43.73	2050.33	-110.58	209.2	2039.7	-123.98	233.26	3066.69	-74.96	1207.84	0	0	0	3048.85	-129.48	1587.53	3041.85	-23.79	1588.23	2007.96	-105.39	1550.04	2547.13	20.2	1542.51	281.66	-347.16	76.13	882.25	-347.73	73.52	286.35
9.04	3192.48	17.61	53.05	3143.15	14.09	56.43	2570.21	17.93	216.47	3032.84	27.89	114.79	2985.25	-109.18	40.65	2961.4	-98.85	43.65	2050.33	-110.58	209.2	2039.7	-123.98	233.26	3073.54	-74.87	1207.19	0	0	0	3054.66	-128.91	1586.83	3047.72	-23.1	1587.57	2007.96	-105.39	1550.04	2547.13	20.2	1542.51	281.61	-347.49	76.08	882.34	-347.63	73.35	285.19
9.05	3192.48	17.61	53.05	3143.15	14.09	56.43	2570.21	17.93	216.47	3032.84	27.89	114.79	2985.44	-109.2	40.63	2961.54	-98.94	43.57	2050.33	-110.58	209.2	2039.7	-123.98	233.26	3080.42	-74.55	1206.7	0	0	0	3060.61	-128.08	1586.28	3053.56	-22.22	1586.98	2007.96	-105.39	1550.04	2547.13	20.2	1542.51	281.6	-347.17	76.23	882.25	-347.63	73.37	284.99
9.06	3192.48	17.61	53.05	3143.15	14.09	56.43	2570.21	17.93	216.47	3032.84	27.89	114.79	2985.73	-109.21	40.61	2961.61	-99.04	43.42	2050.33	-110.58	209.2	2039.7	-123.98	233.26	3087.46	-74.25	1206.34	0	0	0	3066.51	-127.04	1585.86	3059.37	-21.14	1586.47	2007.96	-105.39	1550.04	2547.13	20.2	1542.51	281.68	-346.95	76.5	882.21	-347.6	73.46	285.24
9.07	3192.48	17.61	53.05	3143.15	14.09	56.43	2570.21	17.93	216.47	3032.84	27.89	114.79	2985.87	-109.3	40.45	2961.8	-99.17	43.31	2050.33	-110.58	209.2	2039.7	-123.98	233.26	3094.58	-73.82	1206.14	0	0	0	3072.55	-125.79	1585.64	3065.19	-19.87	1586.06	2007.96	-105.39	1550.04	2547.13	20.2	1542.51	281.61	-347.23	76.24	882.25	-347.88	73.42	285.25
9.08	3192.48	17.61	53.05	3143.15	14.09	56.43	2570.21	17.93	216.47	3032.84	27.89	114.79	2985.84	-109.36	40.18	2962.01	-99.28	43.18	2050.33	-110.58	209.2	2039.7	-123.98	233.26	3101.69	-73.45	1206.14	0	0	0	3078.8	-124.3	1585.74	3071.05	-18.43	1585.77	2007.96	-105.39	1550.04	2547.13	20.2	1542.51	281.62	-347.2	76.24	882.22	-347.7	73.42	284.76
9.09	3192.48	17.61	53.05	3143.15	14.09	56.43	2570.21	17.93	216.47	3032.84	27.89	114.79	2985.98	-109.35	39.87	2962.21	-99.38	42.98	2050.33	-110.58	209.2	2039.7	-123.98	233.26	3108.73	-72.96	1206.33	0	0	0	3084.96	-122.63	1586.13	3076.96	-16.82	1585.6	2007.96	-105.39	1550.04	2547.13	20.2	1542.51	281.64	-347.09	76.22	882.26	-347.9	73.34	285.48
9.1	3192.48	17.61	53.05	3143.15	14.09	56.43	2570.21	17.93	216.47	3032.84	27.89	114.79	2986.21	-109.41	39.55	2962.48	-99.5	42.79	2050.33	-110.58	209.2	2039.7	-123.98	233.26	3115.95	-72.48	1206.74	0	0	0	3091.31	-120.78	1586.79	3082.95	-15.04	1585.57	2007.96	-105.39	1550.04	2547.13	20.2	1542.51	281.61	-347.4	76.26	882.16	-347.63	73.49	285.49
9.11	3192.48	17.61	53.05	3143.15	14.09	56.43	2570.21	17.93	216.47	3032.84	27.89	114.79	2986.62	-109.41	39.37	2962.86	-99.56	42.64	2050.33	-110.58	209.2	2039.7	-123.98	233.26	3123.06	-71.94	1207.44	0	0	0	3097.72	-118.76	1587.63	3089.05	-13.12	1585.7	2007.96	-105.39	1550.04	2547.13	20.2	1542.51	281.64	-347.26	76.39	882.21	-347.79	73.45	284.4
9.12	3192.48	17.61	53.05	3143.15	14.09	56.43	2570.21	17.93	216.47	3032.84	27.89	114.79	2987.16	-109.45	39.15	2963.29	-99.6	42.55	2050.33	-110.58	209.2	2039.7	-123.98	233.26	3130.09	-71.46	1208.44	0	0	0	3104.24	-116.61	1588.69	3095.27	-11.04	1586	2007.96	-105.39	1550.04	2547.13	20.2	1542.51	281.56	-347.06	76.27	882.23	-347.47	73.47	285.06
9.13	3192.48	17.61	53.05	3143.15	14.09	56.43	2570.21	17.93	216.47	3032.84	27.89	114.79	2987.91	-109.52	39.03	2963.82	-99.69	42.48	2050.33	-110.58	209.2	2039.7	-123.98	233.26	3137.22	-70.89	1209.74	0	0	0	3110.89	-114.36	1589.95	3101.65	-8.83	1586.48	2007.96	-105.39	1550.04	2547.13	20.2	1542.51	281.64	-347.01	76.34	882.17	-347.37	73.59	285.36
9.14	3192.48	17.61	53.05	3143.15	14.09	56.43	2570.21	17.93	216.47	3032.84	27.89	114.79	2988.15	-109.65	38.63	2964.18	-99.8	42.43	2050.33	-110.58	209.2	2039.7	-123.98	233.26	3144.28	-70.22	1211.24	0	0	0	3117.31	-112.12	1591.33	3108.21	-6.49	1587.16	2007.96	-105.39	1550.04	2547.13	20.2	1542.51	281.69	-347.52	76.24	882.19	-347.78	73.56	285.91
9.15	3192.48	17.61	53.05	3143.15	14.09	56.43	2570.21	17.93	216.47	3032.84	27.89	114.79	2988.28	-109.82	38.25	2964.43	-99.89	42.38	2050.33	-110.58	209.2	2039.7	-123.98	233.26	3151.2	-69.62	1212.87	0	0	0	3123.49	-109.84	1592.81	3114.3	-4.23	1587.99	2007.96	-105.39	1550.04	2547.13	20.2	1542.51	281.63	-346.86	76.29	882.18	-347.52	73.52	285.11
9.16	3192.48	17.61	53.05	3143.15	14.09	56.43	2570.21	17.93	216.47	3032.84	27.89	114.79	2988.69	-109.94	37.98	2964.89	-99.95	42.47	2050.33	-110.58	209.2	2039.7	-123.98	233.26	3157.86	-68.87	1214.62	0	0	0	3130.13	-107.51	1594.38	3120.24	-1.98	1588.79	2007.96	-105.39	1550.04	2547.13	20.2	1542.51	281.62	-347.33	76.23	882.22	-347.72	73.36	284.81
9.17	3192.48	17.61	53.05	3143.15	14.09	56.43	2570.21	17.93	216.47	3032.84	27.89	114.79	2988.97	-110.12	37.48	2965.29	-99.86	42.52	2050.33	-110.58	209.2	2039.7	-123.98	233.26	3164.69	-68.22	1216.46	0	0	0	3136.35	-105.29	1595.94	3126.05	0.24	1589.59	2007.96	-105.39	1550.04	2547.13	20.2	1542.51	281.55	-347.38	76.1	882.21	-347.82	73.44	285.61
9.18	3192.48	17.61	53.05	3143.15	14.09	56.43	2570.21	17.93	216.47	3032.84	27.89	114.79	2989.47	-110.31	37.06	2965.81	-99.7	42.73	2050.33	-110.58	209.2	2039.7	-123.98	233.26	3171.6	-67.54	1218.29	0	0	0	3142.46	-103.12	1597.41	3132.19	2.48	1590.35	2007.96	-105.39	1550.04	2547.13	20.2	1542.51	281.59	-347.59	76.12	882.11	-347.57	73.49	285.93
9.19	3192.48	17.61	53.05	3143.15	14.09	56.43	2570.21	17.93	216.47	3032.84	27.89	114.79	2989.86	-110.48	36.7	2966.58	-99.65	43.05	2050.33	-110.58	209.2	2039.7	-123.98	233.26	3178.45	-66.85	1220.09	0	0	0	3148.98	-100.94	1598.73	3138.34	4.62	1591.01	2007.96	-105.39	1550.04	2547.13	20.2	1542.51	281.6	-347.28	76.25	882.18	-347.62	73.33	285.38
9.2	3192.48	17.61	53.05	3143.15	14.09	56.43	2570.21	17.93	216.47	3032.84	27.89	114.79	2990.61	-110.66	36.64	2967.55	-99.71	43.53	2050.33	-110.58	209.2	2039.7	-123.98	233.26	3185.19	-66.31	1221.82	0	0	0	3155.72	-98.76	1599.86	3144.22	6.63	1591.58	2007.96	-105.39	1550.04	2547.13	20.2	1542.51	281.62	-347.09	76.25	882.24	-347.98	73.32	285.79
9.21	3192.48	17.61	53.05	3143.15	14.09	56.43	2570.21	17.93	216.47	3032.84	27.89	114.79	2991.44	-110.83	36.72	2968.81	-99.86	44.3	2050.33	-110.58	209.2	2039.7	-123.98	233.26	3192.08	-65.59	1223.45	0	0	0	3162.19	-96.75	1600.81	3150.08	8.57	1592.02	2007.96	-105.39	1550.04	2547.13	20.2	1542.51	281.61	-347.27	76.24	882.28	-347.54	73.42	285.72
9.22	3192.48	17.61	53.05	3143.15	14.09	56.43	2570.21	17.93	216.47	3032.84	27.89	114.79	2992.58	-111.1	36.95	2970.43	-100.15	45.34	2050.33	-110.58	209.2	2039.7	-123.98	233.26	3198.99	-65.08	1224.92	0	0	0	3168.81	-94.8	1601.56	3155.97	10.41	1592.35	2007.96	-105.39	1550.04	2547.13	20.2	1542.51	281.63	-347.5	76.14	882.24	-347.51	73.48	285.56
9.23	3192.48	17.61	53.05	3143.15	14.09	56.43	2570.21	17.93	216.47	3032.84	27.89	114.79	2993.98	-111.61	37.23	2972.51	-100.68	46.47	2050.33	-110.58	209.2	2039.7	-123.98	233.26	3205.82	-64.63	1226.09	0	0	0	3175.76	-92.92	1602.16	3161.98	12.1	1592.61	2007.96	-105.39	1550.04	2547.13	20.2	1542.51	281.62	-347.81	76.14	882.28	-347.76	73.41	285.6
9.24	3192.48	17.61	53.05	3143.15	14.09	56.43	2570.21	17.93	216.47	3032.84	27.89	114.79	2995.66	-112.29	37.37	2975.01	-101.48	47.58	2050.33	-110.58	209.2	2039.7	-123.98	233.26	3212.54	-64.26	1226.93	0	0	0	3182.51	-91.16	1602.62	3168.01	13.74	1592.79	2007.96	-105.39	1550.04	2547.13	20.2	1542.51	281.66	-347.51	76.17	882.26	-347.72	73.41	285.63
9.25	3192.48	17.61	53.05	3143.15	14.09	56.43	2570.21	17.93	216.47	3032.84	27.89	114.79	2997.84	-113.07	37.45	2977.9	-102.45	48.69	2050.33	-110.58	209.2	2039.7	-123.98	233.26	3219.16	-63.92	1227.47	0	0	0	3189.16	-89.53	1602.99	3173.85	15.26	1592.95	2007.96	-105.39	1550.04	2547.13	20.2	1542.51	281.58	-347.53	76.11	882.15	-347.38	73.55	285.69
9.26	3192.48	17.61	53.05	3143.15	14.09	56.43	2570.21	17.93	216.47	3032.84	27.89	114.79	3000.06	-113.91	37.14	2981.48	-103.49	50.06	2050.33	-110.58	209.2	2039.7	-123.98	233.26	3225.19	-63.75	1227.9	0	0	0	3193.96	-88.36	1603.25	3179.81	16.69	1593.06	2007.96	-105.39	1550.04	2547.13	20.2	1542.51	281.59	-346.95	76.36	882.13	-347.62	73.56	285.71
9.27	3192.48	17.61	53.05	3143.15	14.09	56.43	2570.21	17.93	216.47	3032.84	27.89	114.79	3002.77	-114.77	36.84	2985.73	-104.6	51.63	2050.33	-110.58	209.2	2039.7	-123.98	233.26	3231.64	-63.87	1227.56	0	0	0	3201.43	-86.83	1603.53	3185.66	18.02	1593.17	2007.96	-105.39	1550.04	2547.13	20.2	1542.51	281.62	-347.4	76.22	882.23	-347.93	73.43	285.67
9.28	3192.48	17.61	53.05	3143.15	14.09	56.43	2570.21	17.93	216.47	3032.84	27.89	114.79	3006.03	-115.67	36.43	2990.58	-105.82	53.2	2050.33	-110.58	209.2	2039.7	-123.98	233.26	3239.24	-63.95	1227.23	0	0	0	3209.12	-85.22	1603.86	3191.67	19.29	1593.3	2007.96	-105.39	1550.04	2547.13	20.2	1542.51	281.59	-347.54	76.14	882.2	-347.76	73.41	285.64
9.29	3192.48	17.61	53.05	3143.15	14.09	56.43	2570.21	17.93	216.47	3032.84	27.89	114.79	3009.93	-116.78	35.94	2996.48	-107.37	54.84	2050.33	-110.58	209.2	2039.7	-123.98	233.26	3245.65	-63.9	1226.7	0	0	0	3209.12	-85.22	1603.86	3197.77	20.51	1593.45	2007.96	-105.39	1550.04	2547.13	20.2	1542.51	281.61	-347.45	76.18	882.21	-347.35	73.48	285.62
9.3	3192.48	17.61	53.05	3143.15	14.09	56.43	2570.21	17.93	216.47	3032.84	27.89	114.79	3014.44	-118.21	35.12	3003.18	-109.44	56.42	2050.33	-110.58	209.2	2039.7	-123.98	233.26	3250.52	-63.92	1226.27	0	0	0	3209.12	-85.22	1603.86	3203.76	21.65	1593.62	2007.96	-105.39	1550.04	2547.13	20.2	1542.51	281.69	-347.08	76.34	882.24	-347.42	73.41	285.68
9.31	3192.48	17.61	53.05	3143.15	14.09	56.43	2570.21	17.93	216.47	3032.84	27.89	114.79	3019.84	-120.18	33.97	3010.5	-111.67	58.27	2050.33	-110.58	209.2	2039.7	-123.98	233.26	3257.17	-63.99	1225.49	0	0	0	3209.12	-85.22	1603.86	3203.76	21.65	1593.62	2007.96	-105.39	1550.04	2547.13	20.2	1542.51	281.6	-347.62	76.06	882.2	-347.07	73.47	285.66
9.32	3192.48	17.61	53.05	3143.15	14.09	56.43	2570.21	17.93	216.47	3032.84	27.89	114.79	3027.36	-122.95	35.82	3019.39	-114.15	60.54	2050.33	-110.58	209.2	2039.7	-123.98	233.26	3264.04	-64.03	1224.79	0	0	0	3209.12	-85.22	1603.86	3203.76	21.65	1593.62	2007.96	-105.39	1550.04	2547.13	20.2	1542.51	281.59	-347.57	76.19	882.25	-347.58	73.37	285.68
9.33	3192.48	17.61	53.05	3143.15	14.09	56.43	2570.21	17.93	216.47	3032.84	27.89	114.79	3027.36	-122.95	35.82	3019.39	-114.15	60.54	2050.33	-110.58	209.2	2039.7	-123.98	233.26	3264.04	-64.03	1224.79	0	0	0	3209.12	-85.22	1603.86	3203.76	21.65	1593.62	2007.96	-105.39	1550.04	2547.13	20.2	1542.51	281.59	-347.57	76.19	882.25	-347.58	73.37	285.68
[truncated: 35 more columns]
