# Supplementary material for: The impact of mobile phone use on where we look and how we walk when negotiating floor based obstacles
Source: PLoS One. 2017 Jun 30;12(6):e0179802. doi: 10.1371/journal.pone.0179802 (PMC5493336; doi:10.1371/journal.pone.0179802)
Supplement: S1 File — (ZIP) [file pone.0179802.s001.zip › Gait/PP12/a obs no phone 3.txt]

CODAmotion Analysis Text
Codamotion Analysis Text Save of: BD obs no phone 3.mdf
Time	Markers
Time	1:LTOE.X	1:LTOE.Y	1:LTOE.Z	2:L2nd.X	2:L2nd.Y	2:L2nd.Z	3:LHEE.X	3:LHEE.Y	3:LHEE.Z	4:LANK.X	4:LANK.Y	4:LANK.Z	5:RTOE.X	5:RTOE.Y	5:RTOE.Z	6:R2nd.X	6:R2nd.Y	6:R2nd.Z	7:RHEE.X	7:RHEE.Y	7:RHEE.Z	8:RANK.X	8:RANK.Y	8:RANK.Z	9:STRN.X	9:STRN.Y	9:STRN.Z	10:Marker 10.X	10:Marker 10.Y	10:Marker 10.Z	11:FRHD.X	11:FRHD.Y	11:FRHD.Z	12:FLHD.X	12:FLHD.Y	12:FLHD.Z	13:BRHD.X	13:BRHD.Y	13:BRHD.Z	14:BLHD.X	14:BLHD.Y	14:BLHD.Z	15:BLSTEP.X	15:BLSTEP.Y	15:BLSTEP.Z	16:FLSTEP.X	16:FLSTEP.Y	16:FLSTEP.Z	17:BRSTEP.X
(s)	(mm)	(mm)	(mm)	(mm)	(mm)	(mm)	(mm)	(mm)	(mm)	(mm)	(mm)	(mm)	(mm)	(mm)	(mm)	(mm)	(mm)	(mm)	(mm)	(mm)	(mm)	(mm)	(mm)	(mm)	(mm)	(mm)	(mm)	(mm)	(mm)	(mm)	(mm)	(mm)	(mm)	(mm)	(mm)	(mm)	(mm)	(mm)	(mm)	(mm)	(mm)	(mm)	(mm)	(mm)	(mm)	(mm)	(mm)	(mm)	(mm)
0	-3680.34	208.55	5.72	-3646.29	190.6	11.72	-1506.03	129.83	81.31	-1507.89	130.62	114.43	-3151.38	64.44	23.69	-3211.42	69.68	33.74	-3277.7	250.62	-9.42	-3111.71	247.93	38.36	-2260.41	164.07	1169.33	0	0	0	-3698.61	289.63	1573.35	-2051.12	186.5	1575.79	-2876.17	165.41	1222.11	-2837.54	93.13	1194.67	217.34	-261.26	58.41	656.94	-250.82	55.22	206.42
0.01	-3680.34	208.55	5.72	-3646.29	190.6	11.72	-1506.03	129.83	81.31	-1507.89	130.62	114.43	-3151.38	64.44	23.69	-3211.42	69.68	33.74	-3277.7	250.62	-9.42	-3111.71	247.93	38.36	-2260.41	164.07	1169.33	0	0	0	-3698.61	289.63	1573.35	-2051.12	186.5	1575.79	-2876.17	165.41	1222.11	-2837.54	93.13	1194.67	217.34	-261.26	58.41	656.94	-250.82	55.22	206.42
0.02	-3680.34	208.55	5.72	-3646.29	190.6	11.72	-1506.03	129.83	81.31	-1507.89	130.62	114.43	-3151.38	64.44	23.69	-3211.42	69.68	33.74	-3277.7	250.62	-9.42	-3111.71	247.93	38.36	-2260.41	164.07	1169.33	0	0	0	-3698.61	289.63	1573.35	-2051.12	186.5	1575.79	-2876.17	165.41	1222.11	-2837.54	93.13	1194.67	217.34	-261.26	58.41	656.94	-250.82	55.22	206.5
0.03	-3680.34	208.55	5.72	-3646.29	190.6	11.72	-1506.03	129.83	81.31	-1507.89	130.62	114.43	-3151.38	64.44	23.69	-3211.42	69.68	33.74	-3277.7	250.62	-9.42	-3112.09	247.97	38.38	-2260.41	164.07	1169.33	0	0	0	-3698.61	289.63	1573.35	-2051.12	186.5	1575.79	-2876.87	165.45	1222.43	-2838.34	93.15	1195.01	217.41	-261.34	58.42	657.17	-250.91	55.24	284.62
0.04	-3680.34	208.55	5.72	-3646.29	190.6	11.72	-1506.03	129.83	81.31	-1507.89	130.62	114.43	-3151.38	64.44	23.69	-3211.42	69.68	33.74	-3277.72	250.62	-9.42	-3488.03	282.59	52.61	-2260.41	164.07	1169.33	0	0	0	-3698.61	289.63	1573.35	-2051.12	186.5	1575.79	-3577.63	206.22	1538.85	-3644.08	117.64	1537.9	286.43	-343.74	76.99	885.33	-337.93	74.54	284.5
0.05	-3680.34	208.55	5.72	-3646.29	190.6	11.72	-1506.03	129.83	81.31	-1507.89	130.62	114.43	-3151.38	64.44	23.69	-3211.42	69.68	33.74	-3296.42	253.07	-8	-3472.25	282.33	54.51	-2260.41	164.07	1169.33	0	0	0	-3698.61	289.63	1573.35	-2051.12	186.5	1575.79	-3574	203.12	1538.89	-3634.1	116.38	1538.22	286.53	-343.95	76.9	885.43	-337.76	74.6	283.63
0.06	-3680.34	208.55	5.72	-3646.29	190.6	11.72	-1506.03	129.83	81.31	-1507.89	130.62	114.43	-3151.38	64.44	23.69	-3211.42	69.68	33.74	-3343.47	259.16	-4.54	-3486.96	284.4	53.08	-2260.41	164.07	1169.33	0	0	0	-3698.61	289.63	1573.35	-2051.12	186.5	1575.79	-3580.84	199.68	1539.06	-3622.04	115.04	1537.94	286.55	-344.11	76.94	885.12	-337.92	74.41	284.18
0.07	-3680.34	208.55	5.72	-3646.29	190.6	11.72	-1506.03	129.83	81.31	-1507.89	130.62	114.43	-3151.38	64.44	23.69	-3211.42	69.68	33.74	-3405.38	266.99	-0.15	-3494.67	283.02	51.9	-2260.41	164.07	1169.33	0	0	0	-3698.61	289.63	1573.35	-2051.12	186.5	1575.79	-3574.89	195.57	1538.66	-3663.14	113.05	1538.26	285.87	-343.95	76.71	885.25	-337.49	74.46	284.5
0.08	-3680.34	208.55	5.72	-3646.29	190.6	11.72	-1506.03	129.83	81.31	-1507.89	130.62	114.43	-3151.38	64.44	23.69	-3211.42	69.68	33.74	-3468.68	274.68	4	-3472.26	282.56	55.47	-2260.41	164.07	1169.33	0	0	0	-3698.61	289.63	1573.35	-2051.12	186.5	1575.79	-3562.98	190.36	1537.88	-3644.68	111.42	1537.49	287.3	-343.83	77.15	885.22	-337.65	74.44	284.67
0.09	-3680.34	208.55	5.72	-3646.29	190.6	11.72	-1506.03	129.83	81.31	-1507.89	130.62	114.43	-3151.38	64.44	23.69	-3211.42	69.68	33.74	-3519.89	280.34	6.78	-3466.67	283.44	55.38	-2260.41	164.07	1169.33	0	0	0	-3698.61	289.63	1573.35	-2051.12	186.5	1575.79	-3576.25	186.45	1538.36	-3710.03	111.57	1564.56	286.4	-344.08	76.88	885.76	-337.94	74.45	284.84
0.1	-3680.34	208.55	5.72	-3646.29	190.6	11.72	-1506.03	129.83	81.31	-1507.89	130.62	114.43	-3151.38	64.44	23.69	-3211.42	69.68	33.74	-3545.55	282.1	7.04	-3468.29	283.96	55.62	-2260.41	164.07	1169.33	0	0	0	-3698.61	289.63	1573.35	-2051.12	186.5	1575.79	-3561.68	182	1537.65	-3774.53	111.73	1591.31	285.84	-343.99	76.82	885.25	-337.78	74.48	284.17
0.11	-3680.34	208.55	5.72	-3646.29	190.6	11.72	-1506.03	129.83	81.31	-1507.89	130.62	114.43	-3151.38	64.44	23.69	-3211.42	69.68	33.74	-3559.7	281.09	4.99	-3486.45	284.29	52.61	-2260.41	164.07	1169.33	0	0	0	-3698.61	289.63	1573.35	-2051.12	186.5	1575.79	-3558.35	177.14	1537.34	-3838.2	111.91	1617.75	286.5	-343.86	76.96	885.61	-337.68	74.71	284.08
0.12	-3680.34	208.55	5.72	-3646.29	190.6	11.72	-1506.03	129.83	81.31	-1507.89	130.62	114.43	-3151.38	64.44	23.69	-3211.42	69.68	33.74	-3556.5	280.54	4.84	-3471.12	283.51	55.09	-2260.41	164.07	1169.33	0	0	0	-3698.61	289.63	1573.35	-2051.12	186.5	1575.79	-3557.75	172.45	1536.63	-3901.02	112.1	1643.88	287.21	-343.79	77.22	885.69	-337.64	74.69	284.53
0.13	-3680.34	208.55	5.72	-3646.29	190.6	11.72	-1506.03	129.83	81.31	-1507.89	130.62	114.43	-3151.38	64.44	23.69	-3211.42	69.68	33.74	-3558.2	280.94	5.13	-3462.26	284.27	57.17	-2260.41	164.07	1169.33	0	0	0	-3698.59	289.62	1573.35	-2051.12	186.5	1575.79	-3559.76	167.93	1536.27	-3963.01	112.3	1669.69	287.09	-343.66	77.28	885.68	-337.54	74.56	284.45
0.14	-3680.34	208.55	5.72	-3646.29	190.6	11.72	-1506.03	129.83	81.31	-1507.89	130.62	114.43	-3151.38	64.44	23.69	-3211.42	69.68	33.74	-3565.36	280.59	2.55	-3484.33	284.88	52.92	-2260.41	164.07	1169.33	0	0	0	-3674.36	288.19	1571.99	-2051.12	186.5	1575.79	-3557.78	163.14	1535.74	-4024.16	112.51	1695.2	286.31	-343.81	77.07	885.39	-338.02	74.39	284.16
0.15	-3680.34	208.55	5.72	-3646.29	190.6	11.72	-1506.03	129.83	81.31	-1507.89	130.62	114.43	-3151.38	64.44	23.69	-3211.42	69.68	33.74	-3576.92	280.21	0.6	-3474.85	285.15	55.08	-2260.41	164.07	1169.33	0	0	0	-3678.63	288.15	1572.13	-2051.12	186.5	1575.79	-3576.87	158.17	1536.25	-4084.49	112.73	1720.39	286.88	-343.49	77.21	884.91	-337.71	74.34	284.46
0.16	-3680.34	208.55	5.72	-3646.29	190.6	11.72	-1506.03	129.83	81.31	-1507.89	130.62	114.43	-3151.38	64.44	23.69	-3211.42	69.68	33.74	-3559.22	281.11	3.75	-3460.16	284.63	56.93	-2260.41	164.07	1169.33	0	0	0	-3678.23	285.71	1571.35	-2051.12	186.5	1575.79	-3565.07	153.61	1535.04	-4144	112.96	1745.28	286.58	-343.65	77.13	885.14	-337.76	74.44	284.53
0.17	-3680.34	208.55	5.72	-3646.29	190.6	11.72	-1506.03	129.83	81.31	-1507.89	130.62	114.43	-3151.38	64.44	23.69	-3211.42	69.68	33.74	-3576.63	281.96	0.78	-3475.21	284.47	54.71	-2260.41	164.07	1169.33	0	0	0	-3654.13	283.5	1571.2	-2051.12	186.5	1575.79	-3574.85	148.89	1534.6	-4202.68	113.21	1769.86	286.64	-343.52	77.17	885.23	-337.63	74.53	284.5
0.18	-3680.34	208.55	5.72	-3646.29	190.6	11.72	-1506.03	129.83	81.31	-1507.89	130.62	114.43	-3151.38	64.44	23.69	-3211.42	69.68	33.74	-3577.94	280.38	0.98	-3476.64	283.74	53.4	-2260.41	164.07	1169.33	0	0	0	-3673.11	281.4	1570.79	-2051.12	186.5	1575.79	-3577.94	144.35	1534.59	-4260.55	113.46	1794.14	286.7	-343.97	77.12	885.67	-337.67	74.61	283.83
0.19	-3680.34	208.55	5.72	-3646.29	190.6	11.72	-1506.03	129.83	81.31	-1507.89	130.62	114.43	-3151.38	64.44	23.69	-3211.42	69.68	33.74	-3539.55	281.22	6.38	-3456.82	283.39	56.73	-2260.41	164.07	1169.33	0	0	0	-3667.53	279.65	1569.15	-2051.12	186.5	1575.79	-3573.07	140.03	1534.35	-4317.61	113.73	1818.12	286.24	-344.09	76.93	885.3	-337.57	74.56	284.39
0.2	-3680.34	208.55	5.72	-3646.29	190.6	11.72	-1506.03	129.83	81.31	-1507.89	130.62	114.43	-3151.38	64.44	23.69	-3211.42	69.68	33.74	-3552.1	281.61	5.17	-3465.41	283.44	55.62	-2260.41	164.07	1169.33	0	0	0	-3655.71	278.07	1569.1	-2051.12	186.5	1575.79	-3578.78	135.25	1533.64	-4373.85	114.01	1841.79	286.64	-343.66	77.19	884.98	-337.61	74.51	284.99
0.21	-3680.34	208.55	5.72	-3646.29	190.6	11.72	-1506.03	129.83	81.31	-1507.89	130.62	114.43	-3151.38	64.44	23.69	-3211.42	69.68	33.74	-3556.58	280.81	3.83	-3474.43	282.73	53.91	-2260.41	164.07	1169.33	0	0	0	-3647.46	274.54	1568.14	-2051.12	186.5	1575.79	-3583.19	131.34	1533.27	-4429.3	114.29	1865.17	287.11	-343.83	77.22	885.24	-337.77	74.41	284.43
0.22	-3680.34	208.55	5.72	-3646.29	190.6	11.72	-1506.03	129.83	81.31	-1507.89	130.62	114.43	-3151.38	64.44	23.69	-3211.42	69.68	33.74	-3539.48	281.58	5.66	-3482.05	282.5	52.91	-2260.41	164.07	1169.33	0	0	0	-3645.72	271.62	1567.86	-2051.12	186.5	1575.79	-3578.4	126.86	1533.16	-4483.94	114.59	1888.24	286.51	-343.81	77.05	885.19	-337.84	74.49	284.1
0.23	-3680.34	208.55	5.72	-3646.29	190.6	11.72	-1506.03	129.83	81.31	-1507.89	130.62	114.43	-3151.38	64.44	23.69	-3211.42	69.68	33.74	-3542.89	282.48	4.31	-3451.28	281.97	56.64	-2260.41	164.07	1169.33	0	0	0	-3643.33	269.35	1566.87	-2051.12	186.5	1575.79	-3583.54	121.92	1532.54	-4537.78	114.9	1911.02	286.76	-343.63	77.11	885.26	-337.88	74.34	284.09
0.24	-3680.34	208.55	5.72	-3646.29	190.6	11.72	-1506.03	129.83	81.31	-1507.89	130.62	114.43	-3151.38	64.44	23.69	-3211.42	69.68	33.74	-3541.66	281.34	4.82	-3458.3	281.19	55.07	-2260.41	164.07	1169.33	0	0	0	-3629.41	265.38	1566.94	-2051.12	186.5	1575.79	-3583.74	117.44	1533.25	-4590.83	115.22	1933.5	286.97	-343.92	77.2	884.77	-337.66	74.29	283.41
0.25	-3680.34	208.55	5.72	-3646.29	190.6	11.72	-1506.03	129.83	81.31	-1507.89	130.62	114.43	-3151.38	64.44	23.69	-3211.42	69.68	33.74	-3562.84	282.69	0.92	-3458.47	281.61	55.26	-2260.41	164.07	1169.33	0	0	0	-3632.55	262.25	1566.53	-2051.12	186.5	1575.79	-3593.33	112.64	1532.99	-4643.08	115.55	1955.69	286.93	-343.83	77.13	884.89	-337.67	74.41	284.49
0.26	-3680.34	208.55	5.72	-3646.29	190.6	11.72	-1506.03	129.83	81.31	-1507.89	130.62	114.43	-3151.38	64.44	23.69	-3211.42	69.68	33.74	-3541.06	281.11	3.83	-3438.06	279.92	59.23	-2260.41	164.07	1169.33	0	0	0	-3631.97	259.2	1566.68	-2051.12	186.5	1575.79	-3592.47	108.98	1533.3	-4694.56	115.88	1977.59	286.96	-343.78	77.25	885.68	-337.74	74.56	285.29
0.27	-3680.34	208.55	5.72	-3646.29	190.6	11.72	-1506.03	129.83	81.31	-1507.89	130.62	114.43	-3151.38	64.44	23.69	-3211.42	69.68	33.74	-3551.73	281.82	2.2	-3460.98	278.88	55.27	-2260.41	164.07	1169.33	0	0	0	-3612.52	255.16	1566.19	-2051.12	186.5	1575.79	-3606.64	104.2	1533.37	-4745.24	116.23	1999.19	286.63	-343.65	77.23	885.28	-337.57	74.5	284.63
0.28	-3680.34	208.55	5.72	-3646.29	190.6	11.72	-1506.03	129.83	81.31	-1507.89	130.62	114.43	-3151.38	64.44	23.69	-3211.42	69.68	33.74	-3567.06	283.36	0.82	-3472.21	278.27	53.97	-2260.41	164.07	1169.33	0	0	0	-3613.12	251.5	1565.8	-2051.12	186.5	1575.79	-3622.86	100.63	1534.48	-4795.15	116.59	2020.5	286.35	-343.72	77.02	885.42	-337.52	74.57	284.22
0.29	-3680.34	208.55	5.72	-3646.29	190.6	11.72	-1506.03	129.83	81.31	-1507.89	130.62	114.43	-3151.38	64.44	23.69	-3211.42	69.68	33.74	-3547.17	281.76	3.37	-3465.81	277.59	56.37	-2260.41	164.07	1169.33	0	0	0	-3629.36	248.4	1566.3	-2051.12	186.5	1575.79	-3602.09	97.18	1534.02	-4844.28	116.96	2041.52	287.02	-343.63	77.28	885.73	-337.74	74.57	284.03
0.3	-3680.34	208.55	5.72	-3646.29	190.6	11.72	-1506.03	129.83	81.31	-1507.89	130.62	114.43	-3151.38	64.44	23.69	-3211.42	69.68	33.74	-3537.2	280.86	5.06	-3456.26	275.04	56.73	-2260.41	164.07	1169.33	0	0	0	-3611.3	245.01	1565.97	-2051.12	186.5	1575.79	-3608.91	93.67	1534.68	-4892.64	117.34	2062.26	286.57	-343.93	76.96	885.35	-337.76	74.56	284.71
0.31	-3680.34	208.55	5.72	-3646.29	190.6	11.72	-1506.03	129.83	81.31	-1507.89	130.62	114.43	-3151.38	64.44	23.69	-3211.42	69.68	33.74	-3543.2	280.34	4.02	-3468.75	273.48	55.32	-2260.41	164.07	1169.33	0	0	0	-3619.73	242.21	1566.24	-2051.12	186.5	1575.79	-3610.63	90.98	1535.16	-4940.24	117.73	2082.71	286.11	-343.99	76.8	885.06	-337.62	74.42	284.53
0.32	-3680.34	208.55	5.72	-3646.29	190.6	11.72	-1506.03	129.83	81.31	-1507.89	130.62	114.43	-3151.38	64.44	23.69	-3211.42	69.68	33.74	-3532.85	277.42	5.4	-3461.69	272.16	56.49	-2260.41	164.07	1169.33	0	0	0	-3613.64	238.32	1565.77	-2051.12	186.5	1575.79	-3620.78	87.72	1535.35	-4987.07	118.12	2102.87	286.54	-343.82	77.01	885.08	-337.92	74.34	284.37
0.33	-3680.34	208.55	5.72	-3646.29	190.6	11.72	-1506.03	129.83	81.31	-1507.89	130.62	114.43	-3151.38	64.44	23.69	-3211.42	69.68	33.74	-3546.66	278.59	4.53	-3471.95	269.99	55.37	-2260.41	164.07	1169.33	0	0	0	-3612.61	234.87	1566.15	-2051.12	186.5	1575.79	-3634.78	84.39	1536.31	-5033.13	118.53	2122.75	286.67	-343.65	77.09	885.46	-337.75	74.54	284.47
0.34	-3680.34	208.55	5.72	-3646.29	190.6	11.72	-1506.03	129.83	81.31	-1507.89	130.62	114.43	-3151.38	64.44	23.69	-3211.42	69.68	33.74	-3551.64	276.46	3.46	-3459.9	267.35	56.78	-2260.41	164.07	1169.33	0	0	0	-3623.71	231.85	1566.55	-2051.12	186.5	1575.79	-3656.32	82.6	1537.47	-5078.44	118.94	2142.35	286.66	-343.93	77.18	885.54	-337.65	74.53	284.65
0.35	-3680.34	208.55	5.72	-3646.29	190.6	11.72	-1506.03	129.83	81.31	-1507.89	130.62	114.43	-3151.38	64.44	23.69	-3211.42	69.68	33.74	-3525.04	274.75	8.14	-3464.25	264.55	56.82	-2260.41	164.07	1169.33	0	0	0	-3618.49	228.63	1566.37	-2051.12	186.5	1575.79	-3648.17	80.27	1537.51	-5123	119.37	2161.67	286.56	-343.53	77.12	885.15	-337.63	74.37	284.45
0.36	-3680.34	208.55	5.72	-3646.29	190.6	11.72	-1506.03	129.83	81.31	-1507.89	130.62	114.43	-3151.38	64.44	23.69	-3211.42	69.68	33.74	-3529.74	273.34	7.19	-3463.82	261.73	56.65	-2260.41	164.07	1169.33	0	0	0	-3603.92	224.9	1565.44	-2051.12	186.5	1575.79	-3632.4	77.98	1537.43	-5166.81	119.8	2180.71	287.19	-343.61	77.35	885.38	-337.65	74.56	284.95
0.37	-3680.34	208.55	5.72	-3646.29	190.6	11.72	-1506.03	129.83	81.31	-1507.89	130.62	114.43	-3151.38	64.44	23.69	-3211.42	69.68	33.74	-3534.75	270.74	6.36	-3453.38	258.1	58.26	-2260.41	164.07	1169.33	0	0	0	-3600.99	221.38	1565.44	-2051.12	186.5	1575.79	-3650.41	76.35	1538.41	-5209.87	120.24	2199.46	286.4	-343.56	77.09	885.81	-337.64	74.69	284.47
0.38	-3680.34	208.55	5.72	-3646.29	190.6	11.72	-1506.03	129.83	81.31	-1507.89	130.62	114.43	-3151.38	64.44	23.69	-3211.42	69.68	33.74	-3526.9	268.2	8.5	-3463.05	254.69	55.68	-2260.41	164.07	1169.33	0	0	0	-3596.41	218.17	1566.02	-2051.12	186.5	1575.79	-3668.69	75	1538.78	-5252.19	120.69	2217.95	286.62	-343.72	77.05	885.17	-337.54	74.54	284.68
0.39	-3680.34	208.55	5.72	-3646.29	190.6	11.72	-1506.03	129.83	81.31	-1507.89	130.62	114.43	-3151.38	64.44	23.69	-3211.42	69.68	33.74	-3526.92	265.06	8.55	-3456.05	251.36	57.92	-2260.41	164.07	1169.33	0	0	0	-3587.45	215.01	1566.08	-2051.12	186.5	1575.79	-3661.03	74.95	1539.34	-5293.77	121.15	2236.16	286.76	-343.92	77.06	885.39	-337.82	74.55	283.99
0.4	-3680.34	208.55	5.72	-3646.29	190.6	11.72	-1506.03	129.83	81.31	-1507.89	130.62	114.43	-3151.38	64.44	23.69	-3211.42	69.68	33.74	-3534.47	261.95	7.78	-3472.8	248.06	55.36	-2260.41	164.07	1169.33	0	0	0	-3601.43	212.47	1566.13	-2051.12	186.5	1575.79	-3681.22	72.48	1538.86	-5334.61	121.62	2254.09	287.16	-343.86	77.25	885.42	-337.87	74.49	283.69
0.41	-3680.34	208.55	5.72	-3646.29	190.6	11.72	-1506.03	129.83	81.31	-1507.89	130.62	114.43	-3151.38	64.44	23.69	-3211.42	69.68	33.74	-3524.16	258.83	8.26	-3454.92	243.58	57.89	-2260.41	164.07	1169.33	0	0	0	-3604.91	209.06	1566.58	-2051.12	186.5	1575.79	-3665.22	72.42	1538.78	-5374.72	122.1	2271.75	286.48	-343.98	77.03	885.45	-337.65	74.61	284.5
0.42	-3680.34	208.55	5.72	-3646.29	190.6	11.72	-1506.03	129.83	81.31	-1507.89	130.62	114.43	-3151.38	64.44	23.69	-3211.42	69.68	33.74	-3526.86	254.82	8.27	-3457.32	240.59	57.39	-2260.41	164.07	1169.33	0	0	0	-3585.79	205.85	1565.92	-2051.12	186.5	1575.79	-3680.78	70.72	1539	-5414.11	122.58	2289.14	286.97	-343.81	77.06	885.45	-337.54	74.49	284.95
0.43	-3680.34	208.55	5.72	-3646.29	190.6	11.72	-1506.03	129.83	81.31	-1507.89	130.62	114.43	-3151.38	64.44	23.69	-3211.42	69.68	33.74	-3524.03	251.48	7.6	-3477.04	237.22	54.6	-2260.41	164.07	1169.33	0	0	0	-3576.72	203.48	1566.47	-2051.12	186.5	1575.79	-3686.48	69.2	1539.22	-5452.77	123.08	2306.26	286.32	-343.98	76.97	885.67	-337.43	74.65	284.14
0.44	-3680.34	208.55	5.72	-3646.29	190.6	11.72	-1506.03	129.83	81.31	-1507.89	130.62	114.43	-3151.38	64.44	23.69	-3211.42	69.68	33.74	-3512.82	247.52	9.95	-3442.85	233.71	59.81	-2260.41	164.07	1169.33	0	0	0	-3571.75	200.74	1566.55	-2051.12	186.5	1575.79	-3692.03	67.71	1539.43	-5490.72	123.58	2323.11	286.5	-343.71	77.03	885.45	-338.02	74.5	284.77
0.45	-3680.34	208.55	5.72	-3646.29	190.6	11.72	-1506.03	129.83	81.31	-1507.89	130.62	114.43	-3151.38	64.44	23.69	-3211.42	69.68	33.74	-3502.6	243.3	12.53	-3473.28	229.36	55.07	-2260.41	164.07	1169.33	0	0	0	-3556.44	198.34	1566.55	-2051.12	186.5	1575.79	-3697.43	66.26	1539.63	-5527.94	124.09	2339.7	286.75	-343.79	77.1	885.27	-337.86	74.5	284.8
0.46	-3680.34	208.55	5.72	-3646.29	190.6	11.72	-1506.03	129.83	81.31	-1507.89	130.62	114.43	-3151.38	64.44	23.69	-3211.42	69.68	33.74	-3517.09	237.89	9.15	-3445.87	226.07	60.86	-2260.41	164.07	1169.33	0	0	0	-3569.19	196.54	1566.72	-2051.12	186.5	1575.79	-3702.67	64.84	1539.81	-5564.46	124.61	2356.02	287.53	-343.7	77.34	885.44	-337.51	74.61	284.37
0.47	-3680.34	208.55	5.72	-3646.29	190.6	11.72	-1506.03	129.83	81.31	-1507.89	130.62	114.43	-3151.38	64.44	23.69	-3211.42	69.68	33.74	-3516.27	233.08	9.27	-3448.57	221.22	59.58	-2260.41	164.07	1169.33	0	0	0	-3571.31	193.77	1567.08	-2051.12	186.5	1575.79	-3707.76	63.45	1539.97	-5600.26	125.13	2372.07	286.96	-343.68	77.13	885.28	-337.88	74.48	284.61
0.48	-3680.34	208.55	5.72	-3646.29	190.6	11.72	-1506.03	129.83	81.31	-1507.89	130.62	114.43	-3151.38	64.44	23.69	-3211.42	69.68	33.74	-3514.95	228.54	9.36	-3446.4	217.03	60	-2260.41	164.07	1169.33	0	0	0	-3574.32	191.45	1567.55	-2051.12	186.5	1575.79	-3712.7	62.1	1540.12	-5635.36	125.66	2387.86	286.72	-343.69	77.2	885.23	-338.11	74.34	283.97
0.49	-3680.34	208.55	5.72	-3646.29	190.6	11.72	-1506.03	129.83	81.31	-1507.89	130.62	114.43	-3151.38	64.44	23.69	-3211.42	69.68	33.74	-3513.71	224.08	9.42	-3444.31	212.91	60.36	-2260.41	164.07	1169.33	0	0	0	-3582.11	189.77	1568.09	-2051.12	186.5	1575.79	-3717.49	60.78	1540.25	-5669.76	126.2	2403.39	286.82	-344.03	76.99	885.18	-337.7	74.55	283.51
0.5	-3680.34	208.55	5.72	-3646.29	190.6	11.72	-1506.03	129.83	81.31	-1507.89	130.62	114.43	-3151.38	64.44	23.69	-3211.42	69.68	33.74	-3512.54	219.69	9.44	-3442.3	208.84	60.65	-2260.41	164.07	1169.33	0	0	0	-3578.66	187.56	1568.31	-2051.12	186.5	1575.79	-3722.13	59.5	1540.37	-5703.46	126.75	2418.66	286.22	-344.03	76.85	885.65	-338.15	74.46	283.85
0.51	-3680.34	208.55	5.72	-3646.29	190.6	11.72	-1506.03	129.83	81.31	-1507.89	130.62	114.43	-3151.38	64.44	23.69	-3211.42	69.68	33.74	-3511.45	215.39	9.43	-3440.38	204.82	60.88	-2260.41	164.07	1169.33	0	0	0	-3586.7	185.38	1568.37	-2051.12	186.5	1575.79	-3726.63	58.24	1540.47	-5736.46	127.31	2433.68	286.11	-343.83	76.91	884.99	-337.78	74.43	284.11
0.52	-3680.34	208.55	5.72	-3646.29	190.6	11.72	-1506.03	129.83	81.31	-1507.89	130.62	114.43	-3151.38	64.44	23.69	-3211.42	69.68	33.74	-3510.43	211.16	9.38	-3438.54	200.86	61.05	-2260.41	164.07	1169.33	0	0	0	-3590.7	183.61	1568.4	-2051.12	186.5	1575.79	-3730.97	57.02	1540.56	-5768.78	127.87	2448.43	286.42	-343.62	77.02	885.62	-337.63	74.57	284.81
0.53	-3680.34	208.55	5.72	-3646.29	190.6	11.72	-1506.03	129.83	81.31	-1507.89	130.62	114.43	-3151.38	64.44	23.69	-3211.42	69.68	33.74	-3509.48	207.01	9.29	-3436.78	196.96	61.15	-2260.41	164.07	1169.33	0	0	0	-3588.64	182.14	1569.06	-2051.12	186.5	1575.79	-3735.17	55.83	1540.63	-5800.41	128.44	2462.93	286.19	-344.02	76.93	885.95	-337.47	74.7	283.98
0.54	-3680.34	208.55	5.72	-3646.29	190.6	11.72	-1506.03	129.83	81.31	-1507.89	130.62	114.43	-3151.38	64.44	23.69	-3211.42	69.68	33.74	-3508.59	202.94	9.17	-3435.1	193.11	61.18	-2260.41	164.07	1169.33	0	0	0	-3577.12	180.33	1569.47	-2051.12	186.5	1575.79	-3739.22	54.67	1540.69	-5831.35	129.02	2477.17	286.54	-343.95	76.99	885.63	-337.59	74.53	284.19
0.55	-3680.34	208.55	5.72	-3646.29	190.6	11.72	-1506.03	129.83	81.31	-1507.89	130.62	114.43	-3151.38	64.44	23.69	-3211.42	69.68	33.74	-3507.78	198.94	9.01	-3433.5	189.32	61.16	-2260.41	164.07	1169.33	0	0	0	-3575.11	178.26	1569.42	-2051.12	186.5	1575.79	-3743.12	53.55	1540.73	-5861.62	129.6	2491.16	286.58	-343.85	76.96	885.27	-337.63	74.56	284
0.56	-3680.34	208.55	5.72	-3646.29	190.6	11.72	-1506.03	129.83	81.31	-1507.89	130.62	114.43	-3151.38	64.44	23.69	-3211.42	69.68	33.74	-3507.04	195.01	8.83	-3431.97	185.58	61.07	-2260.41	164.07	1169.33	0	0	0	-3573.79	176.68	1569.03	-2051.12	186.5	1575.79	-3746.88	52.45	1540.76	-5891.21	130.19	2504.9	286.09	-343.76	76.85	885.12	-337.85	74.27	283.82
0.57	-3680.34	208.55	5.72	-3646.29	190.6	11.72	-1506.03	129.83	81.31	-1507.89	130.62	114.43	-3151.38	64.44	23.69	-3211.42	69.68	33.74	-3506.35	191.16	8.6	-3430.52	181.89	60.93	-2260.41	164.07	1169.33	0	0	0	-3579.42	174.87	1569.12	-2051.12	186.5	1575.79	-3750.5	51.39	1540.78	-5920.13	130.79	2518.39	286.92	-343.76	77.14	885.32	-337.76	74.41	284.49
0.58	-3680.34	208.55	5.72	-3646.29	190.6	11.72	-1506.03	129.83	81.31	-1507.89	130.62	114.43	-3151.38	64.44	23.69	-3211.42	69.68	33.74	-3505.74	187.39	8.35	-3429.14	178.26	60.73	-2260.41	164.07	1169.33	0	0	0	-3575.88	173.96	1568.64	-2051.12	186.5	1575.79	-3753.96	50.36	1540.78	-5948.38	131.39	2531.63	287.19	-343.79	77.21	885.66	-337.86	74.54	284.18
0.59	-3680.34	208.55	5.72	-3646.29	190.6	11.72	-1506.03	129.83	81.31	-1507.89	130.62	114.43	-3151.38	64.44	23.69	-3211.42	69.68	33.74	-3505.19	183.69	8.06	-3427.83	174.68	60.46	-2260.41	164.07	1169.33	0	0	0	-3561.56	171.76	1568.3	-2051.12	186.5	1575.79	-3757.29	49.36	1540.77	-5975.96	132	2544.62	286.55	-343.72	76.99	885.01	-337.95	74.28	284.17
0.6	-3680.34	208.55	5.72	-3646.29	190.6	11.72	-1506.03	129.83	81.31	-1507.89	130.62	114.43	-3151.38	64.44	23.69	-3211.42	69.68	33.74	-3504.69	180.06	7.74	-3426.6	171.15	60.14	-2260.41	164.07	1169.33	0	0	0	-3566.3	170.65	1568.39	-2051.12	186.5	1575.79	-3760.47	48.38	1540.74	-6002.89	132.62	2557.36	286.37	-343.74	77	885.17	-337.8	74.45	284.71
0.61	-3680.34	208.55	5.72	-3646.29	190.6	11.72	-1506.03	129.83	81.31	-1507.89	130.62	114.43	-3151.38	64.44	23.69	-3211.42	69.68	33.74	-3504.26	176.5	7.39	-3425.43	167.68	59.76	-2260.41	164.07	1169.33	0	0	0	-3570.65	168.94	1568.16	-2051.12	186.5	1575.79	-3763.51	47.44	1540.7	-6029.16	133.24	2569.86	285.74	-344.1	76.89	885.14	-337.76	74.55	284.36
0.62	-3680.34	208.55	5.72	-3646.29	190.6	11.72	-1506.03	129.83	81.31	-1507.89	130.62	114.43	-3151.38	64.44	23.69	-3211.42	69.68	33.74	-3503.89	173.02	7.01	-3424.33	164.26	59.33	-2260.41	164.07	1169.33	0	0	0	-3552.91	167.54	1567.34	-2051.12	186.5	1575.79	-3766.41	46.53	1540.65	-6054.77	133.87	2582.12	286.92	-343.61	77.28	885.1	-337.97	74.41	284.53
0.63	-3680.34	208.55	5.72	-3646.29	190.6	11.72	-1506.03	129.83	81.31	-1507.89	130.62	114.43	-3151.38	64.44	23.69	-3211.42	69.68	33.74	-3503.58	169.6	6.6	-3423.3	160.89	58.84	-2260.41	164.07	1169.33	0	0	0	-3556.62	166	1567.6	-2051.12	186.5	1575.79	-3769.17	45.65	1540.58	-6079.74	134.51	2594.14	287.28	-343.96	77.23	885.64	-337.65	74.67	284.44
0.64	-3680.34	208.55	5.72	-3646.29	190.6	11.72	-1506.03	129.83	81.31	-1507.89	130.62	114.43	-3151.38	64.44	23.69	-3211.42	69.68	33.74	-3503.32	166.26	6.16	-3422.33	157.57	58.3	-2260.41	164.07	1169.33	0	0	0	-3545.49	164.27	1567.14	-2051.12	186.5	1575.79	-3771.78	44.8	1540.5	-6104.05	135.15	2605.91	286.56	-343.92	77.03	885.6	-337.67	74.59	284.31
0.65	-3680.34	208.55	5.72	-3646.29	190.6	11.72	-1506.03	129.83	81.31	-1507.89	130.62	114.43	-3151.38	64.44	23.69	-3211.42	69.68	33.74	-3503.11	162.99	5.69	-3421.43	154.3	57.7	-2260.41	164.07	1169.33	0	0	0	-3544.82	163.24	1566.81	-2051.12	186.5	1575.79	-3774.26	43.97	1540.41	-6127.73	135.79	2617.44	286.64	-343.7	77.1	885.31	-337.97	74.42	284.95
0.66	-3680.34	208.55	5.72	-3646.29	190.6	11.72	-1506.03	129.83	81.31	-1507.89	130.62	114.43	-3151.38	64.44	23.69	-3211.42	69.68	33.74	-3502.96	159.78	5.2	-3420.59	151.08	57.05	-2260.41	164.07	1169.33	0	0	0	-3553.1	161.87	1566.5	-2051.12	186.5	1575.79	-3776.59	43.18	1540.3	-6150.77	136.45	2628.74	287.19	-343.66	77.16	885.36	-337.96	74.51	285.3
0.67	-3680.34	208.55	5.72	-3646.29	190.6	11.72	-1506.03	129.83	81.31	-1507.89	130.62	114.43	-3151.38	64.44	23.69	-3211.42	69.68	33.74	-3502.87	156.65	4.67	-3419.81	147.91	56.35	-2260.41	164.07	1169.33	0	0	0	-3546.23	160.86	1566.65	-2051.12	186.5	1575.79	-3778.79	42.41	1540.18	-6173.17	137.11	2639.8	286.28	-344.02	76.87	885.53	-337.62	74.5	284.89
0.68	-3680.34	208.55	5.72	-3646.29	190.6	11.72	-1506.03	129.83	81.31	-1507.89	130.62	114.43	-3151.38	64.44	23.69	-3211.42	69.68	33.74	-3502.82	153.58	4.12	-3419.09	144.8	55.6	-2260.41	164.07	1169.33	0	0	0	-3533.28	159.78	1565.76	-2051.12	186.5	1575.79	-3780.85	41.68	1540.05	-6194.94	137.77	2650.62	286.21	-343.69	76.96	885.14	-337.55	74.5	284.35
0.69	-3680.34	208.55	5.72	-3646.29	190.6	11.72	-1506.03	129.83	81.31	-1507.89	130.62	114.43	-3151.38	64.44	23.69	-3211.42	69.68	33.74	-3502.83	150.58	3.54	-3418.43	141.73	54.79	-2260.41	164.07	1169.33	0	0	0	-3526.25	158.1	1565.07	-2051.12	186.5	1575.79	-3782.77	40.97	1539.91	-6216.09	138.44	2661.21	286.19	-344.02	76.91	885.45	-337.55	74.58	283.99
0.7	-3680.34	208.55	5.72	-3646.29	190.6	11.72	-1506.03	129.83	81.31	-1507.89	130.62	114.43	-3151.38	64.44	23.69	-3211.42	69.68	33.74	-3502.88	147.65	2.93	-3417.83	138.71	53.94	-2260.41	164.07	1169.33	0	0	0	-3528.3	157.61	1565.55	-2051.12	186.5	1575.79	-3784.55	40.29	1539.75	-6236.61	139.12	2671.57	286.38	-343.93	76.91	885.25	-337.65	74.45	284.1
0.71	-3680.34	208.55	5.72	-3646.29	190.6	11.72	-1506.03	129.83	81.31	-1507.89	130.62	114.43	-3151.38	64.44	23.69	-3211.42	69.68	33.74	-3502.98	144.78	2.3	-3417.28	135.75	53.04	-2260.41	164.07	1169.33	0	0	0	-3527	155.83	1565.52	-2051.12	186.5	1575.79	-3786.2	39.63	1539.58	-6256.51	139.8	2681.7	286.94	-344.11	77	885.34	-337.58	74.61	284.28
0.72	-3680.34	208.55	5.72	-3646.29	190.6	11.72	-1506.03	129.83	81.31	-1507.89	130.62	114.43	-3151.38	64.44	23.69	-3211.42	69.68	33.74	-3503.12	141.99	1.64	-3416.79	132.83	52.09	-2260.41	164.07	1169.33	0	0	0	-3520.87	154.86	1565.1	-2051.12	186.5	1575.79	-3787.71	39.01	1539.4	-6275.79	140.48	2691.6	286.92	-343.66	77.14	885.66	-337.87	74.52	283.69
0.73	-3680.34	208.55	5.72	-3646.29	190.6	11.72	-1506.03	129.83	81.31	-1507.89	130.62	114.43	-3151.38	64.44	23.69	-3211.42	69.68	33.74	-3503.31	139.25	0.95	-3416.35	129.95	51.09	-2260.41	164.07	1169.33	0	0	0	-3518.39	153.67	1565.11	-2051.12	186.5	1575.79	-3789.09	38.41	1539.21	-6294.47	141.17	2701.27	287.31	-343.47	77.35	885.62	-337.72	74.59	284.6
0.74	-3680.34	208.55	5.72	-3646.29	190.6	11.72	-1506.03	129.83	81.31	-1507.89	130.62	114.43	-3151.38	64.44	23.69	-3211.42	69.68	33.74	-3503.54	136.58	0.24	-3415.96	127.13	50.05	-2260.41	164.07	1169.33	0	0	0	-3512.61	153.35	1564.6	-2051.12	186.5	1575.79	-3790.33	37.83	1539	-6312.53	141.87	2710.71	287	-343.61	77.12	885.26	-337.67	74.49	285.09
0.75	-3680.34	208.55	5.72	-3646.29	190.6	11.72	-1506.03	129.83	81.31	-1507.89	130.62	114.43	-3151.38	64.44	23.69	-3211.42	69.68	33.74	-3503.82	133.98	-0.49	-3415.62	124.36	48.96	-2260.41	164.07	1169.33	0	0	0	-3505.04	150.88	1563.51	-2051.12	186.5	1575.79	-3791.44	37.29	1538.79	-6329.99	142.57	2719.92	286.83	-343.92	76.91	885.2	-337.65	74.56	284.54
0.76	-3680.34	208.55	5.72	-3646.29	190.6	11.72	-1506.03	129.83	81.31	-1507.89	130.62	114.43	-3151.38	64.44	23.69	-3211.42	69.68	33.74	-3504.13	131.44	-1.24	-3415.33	121.63	47.83	-2260.41	164.07	1169.33	0	0	0	-3505.52	150.13	1563.43	-2051.12	186.5	1575.79	-3792.41	36.77	1538.56	-6346.84	143.27	2728.91	286.66	-343.76	77.08	885.52	-337.67	74.63	284.5
0.77	-3680.34	208.55	5.72	-3646.29	190.6	11.72	-1506.03	129.83	81.31	-1507.89	130.62	114.43	-3151.38	64.44	23.69	-3211.42	69.68	33.74	-3504.48	128.96	-2.02	-3415.09	118.95	46.65	-2260.41	164.07	1169.33	0	0	0	-3514.14	149.09	1563.44	-2051.12	186.5	1575.79	-3793.25	36.28	1538.32	-6363.1	143.98	2737.68	286.97	-343.81	77.21	885.44	-337.79	74.43	285.52
0.78	-3680.34	208.55	5.72	-3646.29	190.6	11.72	-1506.03	129.83	81.31	-1507.89	130.62	114.43	-3151.38	64.44	23.69	-3211.42	69.68	33.74	-3504.87	126.54	-2.82	-3414.9	116.31	45.43	-2260.41	164.07	1169.33	0	0	0	-3498.68	147.09	1562.5	-2051.12	186.5	1575.79	-3793.96	35.81	1538.07	-6378.77	144.69	2746.23	286.98	-343.79	77.18	885.77	-337.54	74.57	284.78
0.79	-3680.34	208.55	5.72	-3646.29	190.6	11.72	-1506.03	129.83	81.31	-1507.89	130.62	114.43	-3151.38	64.44	23.69	-3211.42	69.68	33.74	-3505.3	124.19	-3.65	-3414.75	113.72	44.16	-2260.41	164.07	1169.33	0	0	0	-3486.9	146.47	1561.99	-2051.12	186.5	1575.79	-3794.54	35.37	1537.81	-6393.84	145.41	2754.56	287.44	-343.6	77.31	885.69	-337.66	74.54	284.9
0.8	-3680.34	208.55	5.72	-3646.29	190.6	11.72	-1506.03	129.83	81.31	-1507.89	130.62	114.43	-3151.38	64.44	23.69	-3211.42	69.68	33.74	-3505.77	121.9	-4.49	-3414.64	111.18	42.86	-2260.41	164.07	1169.33	0	0	0	-3488.25	145.7	1561.91	-2051.12	186.5	1575.79	-3794.98	34.95	1537.54	-6408.33	146.14	2762.67	287	-343.78	77.09	885.5	-337.78	74.51	283.99
0.81	-3680.34	208.55	5.72	-3646.29	190.6	11.72	-1506.03	129.83	81.31	-1507.89	130.62	114.43	-3151.38	64.44	23.69	-3211.42	69.68	33.74	-3506.26	119.67	-5.36	-3414.58	108.69	41.51	-2260.41	164.07	1169.33	0	0	0	-3472.27	143.82	1561.3	-2051.12	186.5	1575.79	-3795.3	34.56	1537.26	-6422.23	146.86	2770.56	287.15	-343.6	77.25	885.56	-337.68	74.54	283.59
0.82	-3680.34	208.55	5.72	-3646.29	190.6	11.72	-1506.03	129.83	81.31	-1507.89	130.62	114.43	-3151.38	64.44	23.69	-3211.42	69.68	33.74	-3506.79	117.5	-6.24	-3414.56	106.23	40.13	-2260.41	164.07	1169.33	0	0	0	-3478.23	142.86	1560.22	-2051.12	186.5	1575.79	-3795.48	34.2	1536.96	-6435.56	147.59	2778.24	286.74	-343.76	77.07	885.6	-337.69	74.54	284.3
0.83	-3680.34	208.55	5.72	-3646.29	190.6	11.72	-1506.03	129.83	81.31	-1507.89	130.62	114.43	-3151.38	64.44	23.69	-3211.42	69.68	33.74	-3507.35	115.39	-7.15	-3414.57	103.83	38.7	-2260.41	164.07	1169.33	0	0	0	-3475.42	142.05	1560.36	-2051.12	186.5	1575.79	-3795.54	33.85	1536.66	-6448.31	148.33	2785.7	286.78	-344.08	77.08	885.84	-337.67	74.69	284.52
0.84	-3680.34	208.55	5.72	-3646.29	190.6	11.72	-1506.03	129.83	81.31	-1507.89	130.62	114.43	-3151.38	64.44	23.69	-3211.42	69.68	33.74	-3507.94	113.33	-8.08	-3414.63	101.47	37.24	-2260.41	164.07	1169.33	0	0	0	-3485	140.25	1560.06	-2051.12	186.5	1575.79	-3795.47	33.54	1536.35	-6460.48	149.07	2792.94	286.89	-344	77.07	885.76	-337.6	74.65	284.69
0.85	-3680.34	208.55	5.72	-3646.29	190.6	11.72	-1506.03	129.83	81.31	-1507.89	130.62	114.43	-3151.38	64.44	23.69	-3211.42	69.68	33.74	-3508.56	111.34	-9.02	-3414.72	99.15	35.74	-2260.41	164.07	1169.33	0	0	0	-3479.04	138.19	1559.57	-2051.12	186.5	1575.79	-3795.27	33.25	1536.02	-6472.09	149.81	2799.98	287.19	-343.76	77.19	885.38	-337.62	74.46	284.08
0.86	-3680.34	208.55	5.72	-3646.29	190.6	11.72	-1506.03	129.83	81.31	-1507.89	130.62	114.43	-3151.38	64.44	23.69	-3211.42	69.68	33.74	-3509.2	109.41	-9.98	-3414.85	96.88	34.2	-2260.41	164.07	1169.33	0	0	0	-3462.7	137.32	1558.38	-2051.12	186.5	1575.79	-3794.94	32.98	1535.69	-6483.14	150.55	2806.81	287.02	-343.95	77.09	885.53	-337.77	74.55	284.39
0.87	-3680.34	208.55	5.72	-3646.29	190.6	11.72	-1506.03	129.83	81.31	-1507.89	130.62	114.43	-3151.38	64.44	23.69	-3211.42	69.68	33.74	-3509.88	107.53	-10.96	-3415.01	94.65	32.63	-2260.41	164.07	1169.33	0	0	0	-3453.17	136.17	1557.48	-2051.12	186.5	1575.79	-3794.49	32.73	1535.34	-6493.62	151.3	2813.42	285.01	-343.95	76.57	885.24	-337.91	74.49	284.09
0.88	-3680.34	208.55	5.72	-3646.29	190.6	11.72	-1506.03	129.83	81.31	-1507.89	130.62	114.43	-3151.38	64.44	23.69	-3211.42	69.68	33.74	-3510.57	105.71	-11.96	-3415.2	92.46	31.02	-2260.41	164.07	1169.33	0	0	0	-3449.64	134.65	1557.18	-2051.12	186.5	1575.79	-3793.91	32.51	1534.99	-6503.55	152.06	2819.83	285.81	-343.55	76.85	885.05	-337.43	74.55	284.42
0.89	-3680.34	208.55	5.72	-3646.29	190.6	11.72	-1506.03	129.83	81.31	-1507.89	130.62	114.43	-3151.38	64.44	23.69	-3211.42	69.68	33.74	-3511.29	103.94	-12.98	-3415.43	90.32	29.38	-2260.41	164.07	1169.33	0	0	0	-3440.8	132.54	1555.78	-2051.12	186.5	1575.79	-3793.2	32.31	1534.62	-6512.92	152.81	2826.03	286.84	-343.7	77.29	885.53	-337.86	74.52	284.17
0.9	-3680.34	208.55	5.72	-3646.29	190.6	11.72	-1506.03	129.83	81.31	-1507.89	130.62	114.43	-3151.38	64.44	23.69	-3211.42	69.68	33.74	-3512.03	102.23	-14.01	-3415.69	88.22	27.71	-2260.41	164.07	1169.33	0	0	0	-3440.96	131.99	1555.36	-2051.12	186.5	1575.79	-3792.37	32.14	1534.25	-6521.75	153.57	2832.03	287.21	-343.64	77.28	885.17	-337.82	74.39	283.15
0.91	-3680.34	208.55	5.72	-3646.29	190.6	11.72	-1506.03	129.83	81.31	-1507.89	130.62	114.43	-3151.38	64.44	23.69	-3211.42	69.68	33.74	-3512.79	100.58	-15.05	-3415.97	86.16	26	-2260.41	164.07	1169.33	0	0	0	-3446.16	131.24	1554.85	-2051.12	186.5	1575.79	-3791.42	31.98	1533.87	-6530.02	154.33	2837.83	286.31	-343.98	76.94	885.21	-337.73	74.38	283.86
0.92	-3680.34	208.55	5.72	-3646.29	190.6	11.72	-1506.03	129.83	81.31	-1507.89	130.62	114.43	-3151.38	64.44	23.69	-3211.42	69.68	33.74	-3513.57	98.98	-16.12	-3416.28	84.14	24.26	-2260.41	164.07	1169.33	0	0	0	-3431.43	129.45	1554.21	-2051.12	186.5	1575.79	-3790.34	31.85	1533.48	-6537.76	155.1	2843.42	285.7	-344.14	76.74	885.54	-337.8	74.45	283.32
0.93	-3680.34	208.55	5.72	-3646.29	190.6	11.72	-1506.03	129.83	81.31	-1507.89	130.62	114.43	-3151.38	64.44	23.69	-3211.42	69.68	33.74	-3514.37	97.44	-17.19	-3416.62	82.17	22.49	-2260.41	164.07	1169.33	0	0	0	-3430.12	127.76	1553.78	-2051.12	186.5	1575.79	-3789.14	31.74	1533.08	-6544.96	155.87	2848.81	286.22	-343.66	77.04	885.69	-337.67	74.52	283.98
0.94	-3680.34	208.55	5.72	-3646.29	190.6	11.72	-1506.03	129.83	81.31	-1507.89	130.62	114.43	-3151.38	64.44	23.69	-3211.42	69.68	33.74	-3515.19	95.95	-18.28	-3416.98	80.23	20.69	-2260.41	164.07	1169.33	0	0	0	-3430.37	126.61	1553.21	-2051.12	186.5	1575.79	-3787.82	31.66	1532.66	-6551.62	156.64	2854	286.45	-343.94	77.03	885.33	-337.74	74.48	283.95
0.95	-3680.34	208.55	5.72	-3646.29	190.6	11.72	-1506.03	129.83	81.31	-1507.89	130.62	114.43	-3151.38	64.44	23.69	-3211.42	69.68	33.74	-3516.02	94.51	-19.39	-3417.37	78.34	18.86	-2260.41	164.07	1169.33	0	0	0	-3418.9	124.8	1551.44	-2051.12	186.5	1575.79	-3786.37	31.59	1532.25	-6557.75	157.41	2859	286.34	-344.06	76.87	884.92	-337.67	74.31	284.1
0.96	-3680.34	208.55	5.72	-3646.29	190.6	11.72	-1506.03	129.83	81.31	-1507.89	130.62	114.43	-3151.38	64.44	23.69	-3211.42	69.68	33.74	-3516.86	93.12	-20.51	-3417.78	76.49	17	-2260.41	164.07	1169.33	0	0	0	-3404.26	123.29	1550.72	-2051.12	186.5	1575.79	-3784.8	31.55	1531.82	-6563.36	158.19	2863.8	286.81	-343.53	77.19	885.37	-338	74.4	284.55
0.97	-3680.34	208.55	5.72	-3646.29	190.6	11.72	-1506.03	129.83	81.31	-1507.89	130.62	114.43	-3151.38	64.44	23.69	-3211.43	69.68	33.74	-3517.72	91.79	-21.64	-3418.21	74.67	15.11	-2260.41	164.07	1169.33	0	0	0	-3380.23	121.64	1550.12	-2051.12	186.5	1575.79	-3783.12	31.53	1531.38	-6568.44	158.96	2868.4	287.09	-343.47	77.34	885.31	-338	74.46	284.68
0.98	-3680.34	208.55	5.72	-3646.29	190.6	11.72	-1506.03	129.83	81.31	-1507.89	130.62	114.43	-3151.38	64.44	23.69	-3225.57	70.71	29	-3518.59	90.51	-22.78	-3418.66	72.9	13.2	-2260.41	164.07	1169.33	0	0	0	-3386.01	120.04	1549.86	-2051.12	186.5	1575.79	-3781.31	31.53	1530.94	-6573	159.75	2872.81	287.04	-343.83	77.11	885.29	-337.73	74.54	284.44
0.99	-3680.34	208.55	5.72	-3646.29	190.6	11.72	-1506.03	129.83	81.31	-1507.89	130.62	114.43	-3151.38	64.44	23.69	-3201.61	73.09	31.95	-3519.46	89.27	-23.94	-3419.12	71.17	11.26	-2260.41	164.07	1169.33	0	0	0	-3379.18	117.64	1550.14	-2051.12	186.5	1575.79	-3779.38	31.55	1530.48	-6577.04	160.53	2877.02	285.96	-343.85	76.82	885.32	-337.87	74.53	284.36
1	-3680.34	208.55	5.72	-3646.29	190.6	11.72	-1506.03	129.83	81.31	-1507.89	130.62	114.43	-3151.38	64.44	23.69	-3195.1	70.32	34.18	-3520.35	88.09	-25.1	-3419.6	69.48	9.29	-2260.41	164.07	1169.33	0	0	0	-3379.11	115.11	1549.75	-2051.12	186.5	1575.79	-3777.34	31.59	1530.02	-6580.57	161.31	2881.05	286.21	-344.07	76.96	885.32	-337.79	74.57	284.43
1.01	-3680.34	208.55	5.72	-3646.29	190.6	11.72	-1506.03	129.83	81.31	-1507.89	130.62	114.43	-3151.38	64.44	23.69	-3181.08	70.33	36.23	-3521.24	86.96	-26.28	-3420.1	67.82	7.3	-2260.41	164.07	1169.33	0	0	0	-3364.47	113.03	1550.15	-2051.12	186.5	1575.79	-3775.17	31.65	1529.55	-6583.59	162.1	2884.88	285.85	-344.12	76.85	885.34	-337.56	74.45	283.73
1.02	-3680.34	208.55	5.72	-3646.29	190.6	11.72	-1506.03	129.83	81.31	-1507.89	130.62	114.43	-3151.38	64.44	23.69	-3168.98	70.76	37.86	-3522.14	85.88	-27.47	-3420.61	66.2	5.29	-2260.41	164.07	1169.33	0	0	0	-3350.41	110.7	1549.58	-2051.12	186.5	1575.79	-3772.89	31.73	1529.08	-6586.11	162.89	2888.53	285.59	-343.98	76.82	885.23	-337.71	74.48	284.42
1.03	-3680.34	208.55	5.72	-3646.29	190.6	11.72	-1506.03	129.83	81.31	-1507.89	130.62	114.43	-3151.38	64.44	23.69	-3179.82	71.88	34.31	-3523.05	84.84	-28.66	-3421.14	64.63	3.25	-2260.41	164.07	1169.33	0	0	0	-3343.65	107.44	1549.79	-2051.12	186.5	1575.79	-3770.49	31.83	1528.59	-6588.13	163.68	2891.99	286.14	-343.45	76.94	885.53	-337.87	74.5	284.59
1.04	-3680.34	208.55	5.72	-3646.29	190.6	11.72	-1506.03	129.83	81.31	-1507.89	130.62	114.43	-3151.38	64.44	23.69	-3159.64	71.96	37.49	-3523.96	83.85	-29.87	-3421.67	63.09	1.19	-2260.41	164.07	1169.33	0	0	0	-3344.69	105.6	1551.11	-2051.12	186.5	1575.79	-3767.98	31.94	1528.1	-6589.65	164.47	2895.26	286	-343.68	76.93	885.73	-337.87	74.57	284.9
1.05	-3680.33	208.55	5.72	-3646.29	190.6	11.72	-1506.03	129.83	81.31	-1507.89	130.62	114.43	-3151.38	64.44	23.69	-3170.78	70.98	36.19	-3524.86	82.91	-31.08	-3422.22	61.58	-0.89	-2260.41	164.07	1169.33	0	0	0	-3335.09	103.98	1551.7	-2051.12	186.5	1575.79	-3765.35	32.08	1527.6	-6590.67	165.27	2898.35	286.07	-343.77	76.96	885.55	-338.19	74.34	284.9
1.06	-3670.03	208.18	7.56	-3646.29	190.6	11.72	-1506.03	129.83	81.31	-1507.89	130.62	114.43	-3151.38	64.44	23.69	-3179.63	70.69	34.32	-3525.77	82.02	-32.31	-3422.77	60.12	-2.99	-2260.41	164.07	1169.33	0	0	0	-3341.36	101.85	1552.48	-2051.12	186.5	1575.79	-3762.6	32.24	1527.09	-6591.2	166.06	2901.26	286.12	-343.91	77.04	885.16	-337.83	74.43	284.1
1.07	-3652.67	210.06	11.07	-3646.29	190.6	11.72	-1506.03	129.83	81.31	-1507.89	130.62	114.43	-3151.38	64.44	23.69	-3193.2	72.46	32.87	-3526.68	81.17	-33.54	-3423.33	58.69	-5.11	-2260.41	164.07	1169.33	0	0	0	-3334.1	99.74	1552.73	-2051.12	186.5	1575.79	-3759.74	32.42	1526.58	-6591.25	166.86	2903.99	286.82	-344.05	76.96	885.21	-337.71	74.43	284.48
1.08	-3657.13	210.9	8.69	-3646.29	190.6	11.72	-1506.03	129.83	81.31	-1507.89	130.62	114.43	-3151.39	64.45	23.69	-3190.93	70.5	34.01	-3527.59	80.37	-34.77	-3423.9	57.3	-7.25	-2260.41	164.07	1169.33	0	0	0	-3317.91	98.36	1553.96	-2051.12	186.5	1575.79	-3756.77	32.61	1526.06	-6590.81	167.66	2906.53	286.55	-343.61	76.89	885.05	-337.56	74.44	284.64
1.09	-3645.29	212.06	9.08	-3646.29	190.6	11.72	-1506.03	129.83	81.31	-1507.89	130.62	114.43	-3162.16	65.41	23.36	-3184.2	70.04	35.73	-3528.5	79.61	-36.02	-3424.47	55.94	-9.4	-2260.41	164.07	1169.33	0	0	0	-3304.55	97.11	1554.29	-2051.12	186.5	1575.79	-3753.68	32.82	1525.53	-6589.9	168.46	2908.9	286.47	-343.82	76.92	885.32	-337.58	74.61	284.57
1.1	-3674.31	213.53	3.78	-3646.27	190.6	11.72	-1506.03	129.83	81.31	-1507.89	130.62	114.43	-3158.79	64.63	22.96	-3183.29	70.96	34.91	-3529.39	78.9	-37.27	-3425.04	54.62	-11.58	-2260.41	164.07	1169.33	0	0	0	-3320.63	94.96	1556.65	-2051.12	186.5	1575.79	-3750.48	33.05	1525	-6588.51	169.26	2911.09	286.93	-343.57	77.22	885.64	-337.91	74.49	284.36
1.11	-3633.93	213.73	7.57	-3623.51	190.06	11.66	-1506.03	129.83	81.31	-1507.89	130.62	114.43	-3149.75	65.22	24.54	-3192.76	72.12	34.9	-3530.29	78.23	-38.52	-3425.62	53.34	-13.77	-2260.41	164.07	1169.33	0	0	0	-3318.72	93.11	1557.83	-2051.12	186.5	1575.79	-3747.17	33.3	1524.45	-6586.65	170.06	2913.11	286.31	-343.64	77.01	885.69	-337.45	74.66	284.66
1.12	-3615.51	213.59	6.28	-3606.21	191.04	11.99	-1506.03	129.83	81.31	-1507.89	130.62	114.43	-3147.65	62.52	25.53	-3214.38	71.13	31.33	-3531.17	77.61	-39.79	-3426.19	52.09	-15.98	-2260.41	164.07	1169.33	0	0	0	-3293.96	91.97	1557.82	-2051.12	186.5	1575.79	-3743.74	33.57	1523.91	-6584.31	170.86	2914.95	286.54	-343.95	77.03	885.49	-337.82	74.45	284.09
1.13	-3610.26	212.76	3.9	-3612.08	191	9.64	-1506.03	129.83	81.31	-1507.89	130.62	114.43	-3151.96	63.77	24.15	-3224.21	70.25	30.04	-3532.05	77.02	-41.05	-3426.77	50.87	-18.2	-2260.41	164.07	1169.33	0	0	0	-3287.96	90.79	1558.44	-2051.12	186.5	1575.79	-3740.21	33.85	1523.35	-6581.52	171.66	2916.61	285.86	-343.93	76.93	885.43	-337.71	74.53	284.86
1.14	-3604.17	209.68	2.49	-3570.56	187.67	13.99	-1506.03	129.83	81.31	-1507.89	130.62	114.43	-3176.55	64.79	20.57	-3185.96	70.24	37.6	-3532.92	76.48	-42.32	-3427.34	49.69	-20.43	-2260.41	164.07	1169.33	0	0	0	-3283.37	88.84	1559.27	-2051.12	186.5	1575.79	-3736.56	34.15	1522.79	-6578.26	172.47	2918.11	286.86	-344.12	77.11	885.54	-337.97	74.48	284.85
1.15	-3564.46	207.58	5.76	-3565.2	186.19	14.23	-1506.03	129.83	81.31	-1507.89	130.62	114.43	-3140.34	62.31	28.53	-3191.72	69.92	36.53	-3533.77	75.99	-43.59	-3427.91	48.54	-22.68	-2260.41	164.07	1169.33	0	0	0	-3278.53	87.55	1560.23	-2051.12	186.5	1575.79	-3732.81	34.47	1522.23	-6574.55	173.27	2919.43	286.84	-343.89	77.08	885.3	-337.95	74.37	284.63
1.16	-3543.71	201.96	7.35	-3541.96	182.39	15.64	-1506.03	129.83	81.31	-1507.89	130.62	114.43	-3123.6	62.7	30.5	-3187.68	70.5	37.8	-3534.62	75.53	-44.87	-3428.47	47.43	-24.94	-2260.41	164.07	1169.33	0	0	0	-3277.88	86.3	1561.26	-2051.12	186.5	1575.79	-3728.95	34.8	1521.65	-6570.38	174.08	2920.59	286.42	-343.89	77.04	885.12	-337.79	74.43	285.01
1.17	-3515.5	197.32	9.76	-3522.31	177.86	17.85	-1506.03	129.83	81.31	-1507.89	130.62	114.43	-3129.58	64.05	28.87	-3186.53	70.95	36.84	-3535.45	75.11	-46.15	-3429.03	46.35	-27.21	-2260.41	164.07	1169.33	0	0	0	-3261.11	85.13	1561.72	-2051.12	186.5	1575.79	-3724.97	35.15	1521.08	-6565.77	174.88	2921.58	286.65	-343.74	77.12	885.27	-337.77	74.47	284.42
1.18	-3506.03	192	8.74	-3507.71	174.32	19	-1506.03	129.83	81.31	-1507.89	130.62	114.43	-3140.37	64.02	28.33	-3182.01	70.96	36.86	-3536.26	74.73	-47.43	-3429.57	45.3	-29.5	-2260.41	164.07	1169.33	0	0	0	-3260.89	83.92	1562.72	-2051.12	186.5	1575.79	-3720.89	35.52	1520.49	-6560.71	175.69	2922.4	286.85	-343.8	77.06	885.47	-337.8	74.48	284.42
1.19	-3466.7	187.28	14.37	-3493.6	171.83	20.69	-1506.03	129.83	81.31	-1507.89	130.62	114.43	-3158.87	64.1	25.42	-3171.4	71.11	37.3	-3537.06	74.39	-48.71	-3430.11	44.29	-31.79	-2260.41	164.07	1169.33	0	0	0	-3242.75	82.85	1563.22	-2051.12	186.5	1575.79	-3716.71	35.9	1519.9	-6555.2	176.49	2923.06	286.56	-343.88	76.95	885.65	-337.59	74.54	284.27
1.2	-3440.21	185.08	17.04	-3487.05	168.93	21.41	-1506.03	129.83	81.31	-1507.89	130.62	114.43	-3177.72	63.64	21.47	-3183.6	72.21	36.03	-3537.84	74.09	-49.99	-3430.64	43.31	-34.09	-2260.41	164.07	1169.33	0	0	0	-3239.08	81.34	1563.53	-2051.12	186.5	1575.79	-3712.41	36.29	1519.31	-6549.26	177.29	2923.55	286.38	-343.64	77.01	885.6	-337.92	74.53	284.29
1.21	-3440.27	182.89	16.26	-3456.34	168.97	25.11	-1506.03	129.83	81.31	-1507.89	130.62	114.43	-3183.23	63.55	19.55	-3173.85	71.57	37.06	-3538.6	73.83	-51.28	-3431.16	42.36	-36.4	-2260.41	164.07	1169.33	0	0	0	-3239.26	81.36	1564.47	-2051.12	186.5	1575.79	-3708.01	36.7	1518.71	-6542.88	178.1	2923.88	286.63	-343.74	77.12	885.16	-337.72	74.33	284.76
1.22	-3419.56	183.35	17.47	-3432.93	170.17	27.81	-1506.03	129.83	81.31	-1507.89	130.62	114.43	-3161.74	64.74	22.75	-3187.15	73.13	34.83	-3539.34	73.61	-52.56	-3431.66	41.44	-38.72	-2260.41	164.07	1169.33	0	0	0	-3230.53	79.81	1564.79	-2051.12	186.5	1575.79	-3703.51	37.13	1518.11	-6536.07	178.9	2924.05	286.76	-344.03	77.11	884.96	-337.7	74.36	284.27
1.23	-3392.73	185.14	20.73	-3388.74	170.52	33.39	-1506.03	129.83	81.31	-1507.89	130.62	114.43	-3125.68	65.39	29.33	-3169.7	73.43	37.81	-3540.05	73.42	-53.84	-3432.15	40.56	-41.05	-2260.41	164.07	1169.33	0	0	0	-3222.52	79.77	1564.45	-2051.12	186.5	1575.79	-3698.9	37.57	1517.5	-6528.84	179.71	2924.06	287.41	-343.69	77.23	885.65	-337.58	74.77	284.2
1.24	-3365	187.72	23.55	-3340.69	174.32	40.22	-1506.03	129.83	81.31	-1507.89	130.62	114.43	-3118.79	68.37	29.71	-3170.54	74.23	37.57	-3540.75	73.27	-55.12	-3432.63	39.7	-43.38	-2260.41	164.07	1169.33	0	0	0	-3212.32	79.36	1564.19	-2051.12	186.5	1575.79	-3694.19	38.03	1516.88	-6521.18	180.51	2923.92	286.62	-343.84	77.11	885.45	-337.55	74.57	285.05
1.25	-3311.66	190.82	30.56	-3322.01	177.22	41.7	-1506.03	129.83	81.31	-1507.89	130.62	114.43	-3141.56	67.51	25.62	-3186.72	74.13	33.69	-3541.42	73.16	-56.4	-3433.08	38.88	-45.71	-2260.41	164.07	1169.33	0	0	0	-3214.01	79.09	1565.45	-2051.12	186.5	1575.79	-3689.37	38.5	1516.26	-6513.1	181.31	2923.61	286.13	-343.68	77.02	885.31	-337.62	74.4	284.93
1.26	-3273.18	194.18	35.33	-3310.36	180.56	39.64	-1506.03	129.83	81.31	-1507.89	130.62	114.43	-3154.2	69.41	25.67	-3188.07	73.81	35.51	-3542.06	73.08	-57.68	-3433.52	38.08	-48.05	-2260.41	164.07	1169.33	0	0	0	-3200.68	78.63	1564.77	-2051.12	186.5	1575.79	-3684.45	38.98	1515.64	-6504.6	182.12	2923.16	286.32	-343.98	76.84	885.82	-337.54	74.6	284.13
1.27	-3240.63	197.88	38.1	-3296.9	185.95	40.43	-1506.03	129.83	81.31	-1507.89	130.62	114.43	-3139.93	69.27	27.51	-3174.72	74.49	37.49	-3542.68	73.03	-58.96	-3433.94	37.32	-50.4	-2260.41	164.07	1169.33	0	0	0	-3192.37	77.32	1564.67	-2051.12	186.5	1575.79	-3679.43	39.48	1515.01	-6495.7	182.92	2922.54	286.1	-344.09	76.79	886.1	-337.93	74.69	283.64
1.28	-3238.62	202	36.26	-3251.9	190.51	44.14	-1506.03	129.83	81.31	-1507.89	130.62	114.43	-3148.53	70.28	27.25	-3178.26	75.4	36.98	-3543.27	73.02	-60.23	-3434.33	36.58	-52.75	-2260.41	164.07	1169.33	0	0	0	-3187.12	77.15	1564.35	-2051.12	186.5	1575.79	-3674.3	39.99	1514.38	-6486.38	183.72	2921.78	287.12	-343.61	77.25	885.24	-337.76	74.63	283.7
1.29	-3238.43	205.93	33.26	-3237.51	193.84	43.04	-1506.03	129.83	81.31	-1507.89	130.62	114.43	-3144.89	72.75	28.31	-3206.6	76.65	34.69	-3543.82	73.05	-61.5	-3434.71	35.88	-55.09	-2260.41	164.07	1169.33	0	0	0	-3188.33	77.51	1563.88	-2051.12	186.5	1575.79	-3669.08	40.52	1513.75	-6476.66	184.52	2920.86	286.28	-343.69	77.03	885.54	-337.87	74.57	284.79
1.3	-3204.87	212.3	35.71	-3227.66	199.29	40.45	-1506.03	129.83	81.31	-1507.89	130.62	114.43	-3157.08	72.5	26.22	-3169.4	78.42	42.46	-3544.35	73.1	-62.76	-3435.06	35.2	-57.44	-2260.41	164.07	1169.33	0	0	0	-3166.93	77.91	1562.94	-2051.12	186.5	1575.79	-3663.75	41.05	1513.11	-6466.53	185.32	2919.8	286.5	-343.71	77.12	885.69	-337.89	74.58	284.55
1.31	-3170.95	214.56	36.28	-3172.02	204.03	45.82	-1506.03	129.83	81.31	-1507.89	130.62	114.43	-3123.35	75.61	33.64	-3173.98	79.23	41.22	-3544.85	73.19	-64.02	-3435.38	34.56	-59.79	-2260.41	164.07	1169.33	0	0	0	-3168.72	78.27	1562.77	-2051.12	186.5	1575.79	-3658.32	41.6	1512.46	-6456.01	186.12	2918.59	286.6	-343.8	77.04	885.62	-337.63	74.67	284.45
1.32	-3106.53	220.64	43.42	-3147.82	207.63	44.66	-1506.03	129.83	81.31	-1507.89	130.62	114.43	-3148.38	74.29	29.69	-3144.82	81.33	45.64	-3545.31	73.31	-65.28	-3435.68	33.94	-62.14	-2260.41	164.07	1169.33	0	0	0	-3149.79	78.76	1561.89	-2051.12	186.5	1575.79	-3652.8	42.17	1511.82	-6445.1	186.91	2917.23	287.77	-343.62	77.33	885.08	-337.69	74.53	285.02
1.33	-3088.01	224.85	41.49	-3123.22	211.62	44.03	-1506.03	129.83	81.31	-1507.89	130.62	114.43	-3132.62	74.23	30.77	-3160.63	82.37	43.16	-3545.73	73.47	-66.53	-3435.95	33.35	-64.49	-2260.41	164.07	1169.33	0	0	0	-3149.12	78.07	1562.28	-2051.12	186.5	1575.79	-3647.17	42.74	1511.17	-6433.79	187.71	2915.72	287.14	-343.53	77.26	885.22	-337.7	74.45	284.44
1.34	-3101.86	230.81	36.85	-3071.16	215.78	47.61	-1506.03	129.83	81.31	-1507.89	130.62	114.43	-3161.77	75.64	26.04	-3147.48	82.37	43.49	-3546.12	73.65	-67.77	-3436.19	32.78	-66.84	-2260.41	164.07	1169.33	0	0	0	-3161.36	79.32	1562.2	-2051.12	186.5	1575.79	-3641.45	43.33	1510.51	-6422.1	188.5	2914.07	286.51	-343.75	77.09	885.17	-337.75	74.4	283.48
1.35	-3029.99	232.73	43.92	-3042.03	219.04	48.85	-1506.03	129.83	81.31	-1507.89	130.62	114.43	-3133.28	74.02	29.92	-3159.62	81.87	39.31	-3546.47	73.86	-69.01	-3436.39	32.24	-69.18	-2260.41	164.07	1169.33	0	0	0	-3155.25	79.19	1561.92	-2051.12	186.5	1575.79	-3635.63	43.93	1509.85	-6410.02	189.29	2912.28	286.22	-343.43	77.05	885.36	-337.67	74.52	285.09
1.36	-3014.71	235.95	43.44	-3013.18	224.23	49.17	-1506.03	129.83	81.31	-1507.89	130.62	114.43	-3122.38	73.56	29.32	-3162.52	80.29	35.26	-3546.78	74.1	-70.24	-3436.57	31.74	-71.52	-2260.41	164.07	1169.33	0	0	0	-3140.8	80.09	1561.45	-2051.12	186.5	1575.79	-3629.72	44.54	1509.19	-6397.57	190.08	2910.34	287.29	-343.67	77.14	885.33	-337.75	74.51	284.33
1.37	-2975.16	238.43	47.23	-2956.05	224.34	53.98	-1506.03	129.83	81.31	-1507.89	130.62	114.43	-3121.06	73.14	27.62	-3168.05	79.03	32.45	-3547.05	74.38	-71.46	-3436.71	31.25	-73.85	-2260.41	164.07	1169.33	0	0	0	-3113.96	80.04	1560.32	-2051.12	186.5	1575.79	-3623.71	45.16	1508.53	-6384.74	190.87	2908.27	287.02	-343.4	77.25	885.27	-337.75	74.51	285.13
1.38	-2944.96	238.88	49.86	-2961.51	228.97	48.72	-1506.03	129.83	81.31	-1507.89	130.62	114.43	-3136.07	71.23	23.29	-3170.38	75.72	31.81	-3547.28	74.68	-72.67	-3436.82	30.8	-76.18	-2260.41	164.07	1169.33	0	0	0	-3128.55	81.4	1560.4	-2051.12	186.5	1575.79	-3617.6	45.79	1507.86	-6371.54	191.65	2906.06	287.13	-343.63	77.18	885.46	-337.61	74.51	284.82
1.39	-2932.48	241.85	50.76	-2923.43	229.55	52.59	-1506.03	129.83	81.31	-1507.89	130.62	114.43	-3147.27	67.99	20.82	-3209.4	71.44	24.7	-3547.47	75	-73.87	-3436.89	30.37	-78.51	-2260.41	164.07	1169.33	0	0	0	-3109.92	82.19	1559.57	-2051.12	186.5	1575.79	-3611.39	46.43	1507.2	-6357.97	192.44	2903.71	286.01	-343.91	76.9	885.31	-337.71	74.47	284.45
1.4	-2898.24	242.67	53.16	-2899.5	231.76	53.1	-1506.03	129.83	81.31	-1507.89	130.62	114.43	-3119.39	66.14	25.39	-3206.66	72.48	25.78	-3547.61	75.36	-75.07	-3436.93	29.96	-80.82	-2260.41	164.07	1169.33	0	0	0	-3122.93	83.58	1559.12	-2051.12	186.5	1575.79	-3605.1	47.09	1506.52	-6344.03	193.22	2901.22	286.65	-343.91	77.02	884.71	-337.68	74.35	284.05
1.41	-2867.26	245.32	55.15	-2877.1	233.71	54.34	-1506.03	129.83	81.31	-1507.89	130.62	114.43	-3125.16	66.29	23.48	-3174.17	71.24	30.75	-3547.71	75.74	-76.25	-3436.92	29.58	-83.13	-2260.41	164.07	1169.33	0	0	0	-3095.6	84.17	1558.44	-2051.12	186.5	1575.79	-3598.71	47.75	1505.85	-6329.74	194	2898.6	286.77	-343.68	77.11	885.03	-337.65	74.5	284.34
1.42	-2837.78	247.86	57.01	-2833.91	232.86	59.91	-1506.03	129.83	81.31	-1507.89	130.62	114.43	-3160.26	65.86	17.52	-3188.23	71.41	27.59	-3547.76	76.15	-77.43	-3436.88	29.23	-85.43	-2260.41	164.07	1169.33	0	0	0	-3082.02	85	1557.04	-2051.12	186.5	1575.79	-3592.22	48.42	1505.18	-6315.09	194.78	2895.85	286.44	-343.98	76.99	885.18	-337.64	74.61	284.88
1.43	-2809.78	250.28	58.75	-2801.83	234.82	61.76	-1506.03	129.83	81.31	-1507.89	130.62	114.43	-3157.15	64.36	17.11	-3207.17	73.58	24.27	-3547.76	76.59	-78.59	-3436.79	28.89	-87.72	-2260.41	164.07	1169.33	0	0	0	-3068.16	87.06	1556.53	-2051.12	186.5	1575.79	-3585.64	49.11	1504.5	-6300.08	195.55	2892.97	286.47	-343.82	77.01	885.59	-337.62	74.69	284.55
1.44	-2783.22	252.59	60.37	-2772.55	236.6	63.22	-1506.03	129.83	81.31	-1507.89	130.62	114.43	-3131.84	64.4	21.87	-3181.73	72.96	28.82	-3547.71	77.04	-79.75	-3436.66	28.59	-90	-2260.41	164.07	1169.33	0	0	0	-3067.73	88.09	1555.96	-2051.12	186.5	1575.79	-3578.98	49.8	1503.82	-6284.73	196.32	2889.95	286.65	-343.67	77.11	885.71	-337.58	74.61	284.43
1.45	-2758.06	254.78	61.87	-2745.94	238.22	64.32	-1506.03	129.83	81.31	-1507.89	130.62	114.43	-3141.13	62.85	20.62	-3186.33	73.66	27.49	-3547.61	77.53	-80.89	-3436.49	28.31	-92.27	-2260.41	164.07	1169.33	0	0	0	-3055.77	90.79	1554.76	-2051.12	186.5	1575.79	-3572.22	50.5	1503.14	-6269.03	197.09	2886.81	286.77	-343.32	77.2	885.51	-337.81	74.43	283.59
1.46	-2734.29	256.87	63.25	-2721.9	239.68	65.08	-1506.03	129.83	81.31	-1507.89	130.62	114.43	-3151.68	63.33	17.87	-3165.31	73.21	31.42	-3547.45	78.04	-82.02	-3436.27	28.05	-94.53	-2260.41	164.07	1169.33	0	0	0	-3054	91.1	1554.16	-2051.12	186.5	1575.79	-3565.36	51.21	1502.45	-6252.98	197.86	2883.53	287.46	-343.42	77.36	885.37	-337.93	74.43	284.42
1.47	-2711.87	258.85	64.52	-2700.29	241	65.53	-1506.03	129.83	81.31	-1507.89	130.62	114.43	-3158.71	64.64	17.11	-3190.27	72.93	28.52	-3547.25	78.57	-83.13	-3436	27.81	-96.77	-2260.41	164.07	1169.33	0	0	0	-3055.22	93.3	1553.85	-2051.12	186.5	1575.79	-3558.42	51.93	1501.77	-6236.6	198.62	2880.14	286.9	-343.52	77.22	885.37	-337.64	74.43	285.42
1.48	-2690.77	260.72	65.68	-2681.01	242.17	65.68	-1506.03	129.83	81.31	-1507.89	130.62	114.43	-3111.51	65.94	24.26	-3197.45	71.77	26.22	-3546.98	79.12	-84.23	-3435.68	27.6	-99	-2260.41	164.07	1169.33	0	0	0	-3058.28	95.44	1553.33	-2051.12	186.5	1575.79	-3551.39	52.66	1501.08	-6219.89	199.38	2876.61	286.58	-343.73	77.11	884.88	-337.8	74.22	285.31
1.49	-2670.97	262.49	66.72	-2663.93	243.2	65.55	-1506.03	129.83	81.31	-1507.89	130.62	114.43	-3187.18	63.02	10.53	-3170.19	71.28	30.34	-3546.67	79.7	-85.32	-3435.32	27.41	-101.22	-2260.41	164.07	1169.33	0	0	0	-3033.85	97.23	1551.65	-2051.12	186.5	1575.79	-3544.27	53.4	1500.39	-6202.84	200.14	2872.97	285.74	-344.14	76.86	885.01	-337.59	74.44	284.48
1.5	-2652.42	264.16	67.67	-2648.94	244.11	65.17	-1506.03	129.83	81.31	-1507.89	130.62	114.43	-3126.53	62.72	23.7	-3181.8	72.71	28.61	-3546.29	80.3	-86.4	-3434.9	27.24	-103.42	-2260.41	164.07	1169.33	0	0	0	-3031.35	99.32	1551.82	-2051.12	186.5	1575.79	-3537.07	54.14	1499.71	-6185.47	200.89	2869.2	285.45	-344.05	76.55	885.95	-337.55	74.76	284.71
1.51	-2635.1	265.73	68.51	-2635.92	244.89	64.55	-1506.03	129.83	81.31	-1507.89	130.62	114.43	-3141.3	63.19	19.7	-3177.7	72.57	29.17	-3545.85	80.92	-87.46	-3434.43	27.09	-105.61	-2260.41	164.07	1169.33	0	0	0	-3033.37	100.64	1551.44	-2051.12	186.5	1575.79	-3529.77	54.89	1499.02	-6167.77	201.64	2865.31	286.27	-343.84	76.85	885.61	-337.67	74.56	284.64
1.52	-2618.99	267.2	69.25	-2624.75	245.55	63.73	-1506.03	129.83	81.31	-1507.89	130.62	114.43	-3151.99	62.18	17.42	-3204.64	71.75	25.3	-3545.36	81.55	-88.5	-3433.91	26.97	-107.78	-2260.41	164.07	1169.33	0	0	0	-3029.83	103.15	1550.75	-2051.12	186.5	1575.79	-3522.39	55.65	1498.33	-6149.75	202.39	2861.3	285.93	-343.81	76.84	885.53	-337.74	74.63	284.75
1.53	-2604.04	268.58	69.89	-2615.31	246.1	62.71	-1506.03	129.83	81.31	-1507.89	130.62	114.43	-3153.12	63.96	17.73	-3181.48	72.97	28.68	-3544.8	82.21	-89.53	-3433.33	26.87	-109.93	-2260.41	164.07	1169.33	0	0	0	-2995.75	104.21	1549.11	-2051.12	186.5	1575.79	-3514.92	56.42	1497.63	-6131.42	203.13	2857.18	286.66	-343.88	77	885.46	-337.49	74.57	284.98
1.54	-2590.23	269.87	70.44	-2607.49	246.55	61.52	-1506.03	129.83	81.31	-1507.89	130.62	114.43	-3144.01	64.45	19.83	-3198.08	72.44	25.31	-3544.18	82.89	-90.54	-3432.7	26.78	-112.06	-2260.41	164.07	1169.33	0	0	0	-2994.97	106.44	1549.2	-2051.12	186.5	1575.79	-3507.36	57.19	1496.94	-6112.77	203.87	2852.94	286.39	-343.86	77	885.29	-337.48	74.56	285.04
1.55	-2577.54	271.06	70.89	-2601.16	246.91	60.18	-1506.03	129.83	81.31	-1507.89	130.62	114.43	-3170.86	62.58	15.95	-3176.43	71.96	29.13	-3543.5	83.59	-91.54	-3432	26.72	-114.18	-2260.41	164.07	1169.33	0	0	0	-2987.54	107.52	1548.89	-2051.12	186.5	1575.79	-3499.72	57.98	1496.25	-6093.81	204.61	2848.58	286.96	-343.68	77.23	885.37	-337.41	74.66	284.4
1.56	-2565.92	272.17	71.26	-2596.21	247.17	58.72	-1506.03	129.83	81.31	-1507.89	130.62	114.43	-3164.54	61.91	16.9	-3197.37	70.13	26.68	-3542.75	84.31	-92.51	-3431.25	26.68	-116.27	-2260.41	164.07	1169.33	0	0	0	-2980.33	109.99	1548.26	-2051.12	186.5	1575.79	-3492	58.76	1495.56	-6074.55	205.34	2844.11	286.73	-343.62	77.17	885.5	-337.71	74.53	284.81
1.57	-2555.35	273.19	71.54	-2592.52	247.34	57.15	-1506.03	129.83	81.31	-1507.89	130.62	114.43	-3167.49	61.6	16.82	-3181.43	71.48	29.52	-3541.93	85.04	-93.47	-3430.44	26.66	-118.34	-2260.41	164.07	1169.33	0	0	0	-2971.13	113	1548.84	-2051.12	186.5	1575.79	-3484.19	59.56	1494.87	-6054.99	206.07	2839.52	285.4	-344	76.85	885.17	-337.8	74.45	284.5
1.58	-2545.8	274.12	71.73	-2589.98	247.44	55.5	-1506.03	129.83	81.31	-1507.89	130.62	114.43	-3170.03	61.39	17.1	-3168.04	71.21	31.13	-3541.04	85.79	-94.41	-3429.56	26.65	-120.4	-2260.41	164.07	1169.33	0	0	0	-2953.01	115.13	1548.66	-2051.12	186.5	1575.79	-3476.3	60.36	1494.17	-6035.13	206.79	2834.83	286.8	-343.7	77.19	885.35	-337.78	74.48	284.65
1.59	-2537.24	274.97	71.84	-2588.45	247.47	53.78	-1506.03	129.83	81.31	-1507.89	130.62	114.43	-3172.1	61.25	17.65	-3154.57	68.68	34.76	-3540.09	86.56	-95.33	-3428.62	26.67	-122.43	-2260.41	164.07	1169.33	0	0	0	-2952.82	117.48	1548.74	-2051.12	186.5	1575.79	-3468.32	61.16	1493.48	-6014.98	207.51	2830.03	286.02	-343.87	76.87	885.65	-337.59	74.64	284.89
1.6	-2529.64	275.75	71.87	-2587.83	247.44	52.02	-1506.03	129.83	81.31	-1507.89	130.62	114.43	-3173.61	61.18	18.41	-3187.73	68.47	29.88	-3539.06	87.34	-96.24	-3427.62	26.7	-124.43	-2260.41	164.07	1169.33	0	0	0	-2954.82	119.5	1549.09	-2051.12	186.5	1575.79	-3460.27	61.97	1492.79	-5994.54	208.23	2825.11	286	-343.79	76.99	885.73	-337.75	74.61	284.47
1.61	-2522.97	276.44	71.82	-2588	247.34	50.24	-1506.03	129.83	81.31	-1507.89	130.62	114.43	-3174.5	61.16	19.31	-3180.1	68.08	30.59	-3537.96	88.14	-97.12	-3426.55	26.76	-126.41	-2260.41	164.07	1169.33	0	0	0	-2936.47	121.75	1549.95	-2051.12	186.5	1575.79	-3452.13	62.79	1492.1	-5973.8	208.94	2820.09	286.27	-343.52	76.99	885.63	-337.63	74.54	284.1
1.62	-2517.2	277.06	71.7	-2588.84	247.2	48.46	-1506.03	129.83	81.31	-1507.89	130.62	114.43	-3174.69	61.18	20.29	-3171.36	68.78	34.07	-3536.79	88.96	-97.98	-3425.42	26.83	-128.37	-2260.41	164.07	1169.33	0	0	0	-2918.24	123.65	1550.88	-2051.12	186.5	1575.79	-3443.91	63.61	1491.41	-5952.79	209.65	2814.97	287.12	-343.74	77.11	885.28	-337.81	74.4	284.14
1.63	-2512.3	277.6	71.51	-2590.23	247.01	46.69	-1506.03	129.83	81.31	-1507.89	130.62	114.43	-3174.11	61.22	21.27	-3180.81	67.06	34.18	-3535.54	89.78	-98.82	-3424.21	26.92	-130.3	-2260.41	164.07	1169.33	0	0	0	-2922.21	127.17	1553.21	-2051.12	186.5	1575.79	-3435.61	64.44	1490.72	-5931.5	210.35	2809.74	287.34	-343.59	77.29	885.97	-337.6	74.75	284.53
1.64	-2508.23	278.07	71.25	-2592.06	246.78	44.97	-1506.03	129.83	81.31	-1507.89	130.62	114.43	-3172.69	61.27	22.2	-3158.29	68.56	39.7	-3534.22	90.63	-99.64	-3422.94	27.02	-132.21	-2260.41	164.07	1169.33	0	0	0	-2917.81	128.13	1555.22	-2051.12	186.5	1575.79	-3427.23	65.27	1490.03	-5909.93	211.04	2804.41	286.71	-343.49	77.18	885.33	-337.8	74.56	284.29
1.65	-2504.97	278.47	70.93	-2594.2	246.52	43.32	-1506.03	129.83	81.31	-1507.89	130.62	114.43	-3170.36	61.31	22.99	-3151.85	68.83	42.76	-3532.81	91.48	-100.44	-3421.59	27.15	-134.09	-2260.41	164.07	1169.33	0	0	0	-2895.67	129.87	1556.19	-2051.12	186.5	1575.79	-3418.77	66.1	1489.34	-5888.09	211.74	2798.98	286.56	-343.64	77.07	885.47	-337.72	74.56	284.46
1.66	-2502.49	278.81	70.54	-2596.53	246.24	41.75	-1506.03	129.83	81.31	-1507.89	130.62	114.43	-3167.05	61.34	23.6	-3155.1	68.92	43.36	-3531.33	92.35	-101.21	-3420.17	27.29	-135.94	-2260.41	164.07	1169.33	0	0	0	-2895.58	131.72	1559.34	-2051.12	186.5	1575.79	-3410.23	66.94	1488.65	-5865.98	212.42	2793.45	286.94	-343.89	76.95	885.62	-337.73	74.53	284.68
1.67	-2500.76	279.08	70.08	-2598.95	245.94	40.28	-1506.03	129.83	81.31	-1507.89	130.62	114.43	-3162.68	61.34	23.94	-3163.69	68.9	42.14	-3529.77	93.23	-101.96	-3418.68	27.44	-137.76	-2260.41	164.07	1169.33	0	0	0	-2883.99	133.5	1562.02	-2051.12	186.5	1575.79	-3401.62	67.78	1487.97	-5843.61	213.11	2787.81	286.5	-343.61	77.04	885.66	-337.69	74.61	284.38
1.68	-2499.75	279.28	69.57	-2600.35	246.23	38.89	-1506.03	129.83	81.31	-1507.89	130.62	114.43	-3157.18	61.29	23.95	-3173.27	68.83	39.76	-3528.13	94.12	-102.69	-3417.11	27.62	-139.55	-2260.41	164.07	1169.33	0	0	0	-2889.94	135.76	1562.75	-2051.12	186.5	1575.79	-3392.92	68.63	1487.28	-5820.98	213.78	2782.09	287.15	-343.68	77.3	885.72	-337.71	74.65	284.31
1.69	-2499.42	279.42	69.01	-2601	243.88	36.4	-1506.03	129.83	81.31	-1507.89	130.62	114.43	-3150.48	61.18	23.56	-3179.5	68.79	36.84	-3526.4	95.02	-103.4	-3415.46	27.81	-141.31	-2260.41	164.07	1169.33	0	0	0	-2887.84	137.74	1565.33	-2051.12	186.5	1575.79	-3384.15	69.48	1486.6	-5798.09	214.45	2776.26	286.66	-343.76	77.13	885.39	-337.72	74.53	284.2
1.7	-2499.75	279.51	68.39	-2622.05	244.57	31.5	-1506.03	129.83	81.31	-1507.89	130.62	114.43	-3142.5	61	22.71	-3178.03	68.84	34.05	-3524.6	95.93	-104.07	-3413.74	28.01	-143.04	-2260.41	164.07	1169.33	0	0	0	-2874.16	139.67	1566.21	-2051.12	186.5	1575.79	-3375.31	70.33	1485.92	-5774.95	215.12	2770.34	287.01	-343.86	77.08	885.04	-337.75	74.48	284.61
1.71	-2500.71	279.53	67.72	-2599.93	244.51	35.03	-1506.03	129.83	81.31	-1507.89	130.62	114.43	-3133.17	60.73	21.33	-3164.52	69.05	32.02	-3522.7	96.85	-104.73	-3411.93	28.23	-144.74	-2260.41	164.07	1169.33	0	0	0	-2849.24	142.93	1567.19	-2051.12	186.5	1575.79	-3366.39	71.19	1485.24	-5751.55	215.78	2764.33	287.08	-343.75	77.1	885.52	-337.52	74.65	285.08
1.72	-2502.26	279.5	67	-2630.59	244.83	28.97	-1506.03	129.83	81.31	-1507.89	130.62	114.43	-3106.47	59.88	22.93	-3153.4	68.65	30.36	-3520.72	97.79	-105.36	-3410.05	28.46	-146.41	-2260.41	164.07	1169.33	0	0	0	-2836.6	144.65	1568.55	-2051.12	186.5	1575.79	-3357.39	72.04	1484.56	-5727.91	216.44	2758.23	286.48	-343.84	77	885.85	-337.76	74.68	284.58
1.73	-2504.38	279.42	66.24	-2611.77	244.79	32.63	-1506.03	129.83	81.31	-1507.89	130.62	114.43	-3116.68	61.16	17.4	-3138.44	69.55	29.05	-3518.65	98.72	-105.96	-3408.08	28.71	-148.04	-2260.41	164.07	1169.33	0	0	0	-2834.91	145.98	1569.64	-2051.12	186.5	1575.79	-3348.32	72.9	1483.89	-5704.03	217.09	2752.04	286.27	-344.25	76.9	885.77	-337.63	74.69	284.71
1.74	-2507.04	279.29	65.43	-2595.28	243.3	34.76	-1506.03	129.83	81.31	-1507.89	130.62	114.43	-3114.53	60.08	14.12	-3107.29	70.38	30.23	-3516.49	99.67	-106.54	-3406.03	28.97	-149.64	-2260.41	164.07	1169.33	0	0	0	-2844.92	148.07	1571.27	-2051.12	186.5	1575.79	-3339.18	73.76	1483.21	-5679.92	217.73	2745.75	287.35	-343.79	77.26	885.89	-337.73	74.68	284.62
1.75	-2510.21	279.1	64.59	-2643.02	244.47	27.22	-1506.03	129.83	81.31	-1507.89	130.62	114.43	-3109.39	59.75	9.81	-3088.44	70.22	31.77	-3514.24	100.63	-107.08	-3403.89	29.25	-151.2	-2260.41	164.07	1169.33	0	0	0	-2829.63	149.77	1573.08	-2051.12	186.5	1575.79	-3329.96	74.63	1482.54	-5655.56	218.37	2739.38	287.09	-343.73	77.28	885.32	-337.81	74.44	284.75
1.76	-2513.85	278.87	63.7	-2595.42	242.81	34.92	-1506.03	129.83	81.31	-1507.89	130.62	114.43	-3096.6	58.83	10.54	-3063.45	70.59	34.9	-3511.89	101.59	-107.6	-3401.67	29.53	-152.72	-2260.41	164.07	1169.33	0	0	0	-2805.23	150.73	1573.25	-2051.12	186.5	1575.79	-3320.67	75.49	1481.87	-5630.98	219	2732.93	287.22	-343.69	77.23	885.96	-337.68	74.71	284.73
1.77	-2517.93	278.6	62.79	-2610.89	244.51	32.23	-1506.03	129.83	81.31	-1507.89	130.62	114.43	-3088.01	58.95	13.34	-3061.7	70.04	37.13	-3509.45	102.56	-108.1	-3399.36	29.84	-154.21	-2260.41	164.07	1169.33	0	0	0	-2784.25	152.21	1573.51	-2051.12	186.5	1575.79	-3311.31	76.36	1481.21	-5606.17	219.62	2726.39	286.81	-343.64	77.03	885.08	-337.7	74.59	284.76
1.78	-2522.44	278.28	61.83	-2635.93	244.59	28.48	-1506.03	129.83	81.31	-1507.89	130.62	114.43	-3055.24	58.71	20.25	-3033.07	70.06	43.78	-3506.92	103.53	-108.56	-3396.96	30.15	-155.66	-2260.41	164.07	1169.33	0	0	0	-2793.72	152.79	1575.9	-2051.12	186.5	1575.79	-3301.88	77.23	1480.54	-5581.13	220.24	2719.76	286.93	-343.89	77.12	885.24	-337.81	74.41	284.53
1.79	-2527.32	277.92	60.85	-2619.46	244.54	31.24	-1506.03	129.83	81.31	-1507.89	130.62	114.43	-3017.11	58.29	27.95	-3006.8	71.03	50.24	-3504.3	104.51	-109	-3394.47	30.48	-157.08	-2260.41	164.07	1169.33	0	0	0	-2776.49	154.75	1574.82	-2051.12	186.5	1575.79	-3292.38	78.1	1479.89	-5555.88	220.86	2713.06	287.51	-343.45	77.31	885.24	-337.91	74.5	284.78
1.8	-2532.57	277.52	59.85	-2609.76	247.13	34.72	-1506.03	129.83	81.31	-1507.89	130.62	114.43	-3008.13	59.92	32.04	-2981.15	72.59	56.28	-3501.57	105.5	-109.4	-3391.89	30.82	-158.45	-2260.41	164.07	1169.33	0	0	0	-2779.25	156.34	1576.37	-2051.12	186.5	1575.79	-3282.8	78.97	1479.23	-5530.4	221.46	2706.27	286.39	-343.7	77.04	885.26	-337.98	74.37	284.77
1.81	-2538.14	277.09	58.82	-2637	246.1	28.87	-1506.03	129.83	81.31	-1507.89	130.62	114.43	-2977.81	60.76	36.72	-2950.24	75.07	61.91	-3498.74	106.48	-109.77	-3389.22	31.17	-159.78	-2260.41	164.07	1169.33	0	0	0	-2774.83	156.55	1577.5	-2051.12	186.5	1575.79	-3273.16	79.83	1478.58	-5504.72	222.06	2699.4	287.14	-343.85	77.24	885.14	-337.88	74.45	284.56
1.82	-2544	276.62	57.76	-2598.35	244.54	34.97	-1506.03	129.83	81.31	-1507.89	130.62	114.43	-2949.66	63.08	41.26	-2918.13	77	67.15	-3495.82	107.48	-110.12	-3386.45	31.53	-161.08	-2260.41	164.07	1169.33	0	0	0	-2764.22	156.54	1576.87	-2051.12	186.5	1575.79	-3263.45	80.7	1477.93	-5478.83	222.65	2692.46	286.22	-344.03	76.93	885.41	-337.69	74.49	283.46
1.83	-2550.13	276.12	56.69	-2600.12	245.33	36.22	-1506.03	129.83	81.31	-1507.89	130.62	114.43	-2925.69	63.97	42.74	-2888.58	79.68	70.01	-3492.79	108.47	-110.43	-3383.58	31.9	-162.33	-2260.41	164.07	1169.33	0	0	0	-2758.32	157.87	1576.85	-2051.12	186.5	1575.79	-3253.67	81.57	1477.28	-5452.73	223.24	2685.44	286.48	-343.66	77.11	885.35	-337.84	74.4	284.77
1.84	-2556.5	275.59	55.6	-2619.25	244.82	33.25	-1506.03	129.83	81.31	-1507.89	130.62	114.43	-2884.48	66.28	47.24	-2872.19	82.41	69.98	-3489.67	109.47	-110.71	-3380.62	32.28	-163.53	-2260.41	164.07	1169.33	0	0	0	-2742.78	158.53	1576.72	-2051.12	186.5	1575.79	-3243.82	82.44	1476.64	-5426.43	223.82	2678.35	286.74	-343.74	77.05	885.37	-337.46	74.65	284.04
1.85	-2563.07	275.03	54.5	-2600.22	242.72	35.42	-1506.03	129.83	81.31	-1507.89	130.62	114.43	-2852.52	69.22	48.52	-2846.26	85.29	70.27	-3486.43	110.47	-110.96	-3377.56	32.68	-164.7	-2260.41	164.07	1169.33	0	0	0	-2726.62	158.75	1576.67	-2051.12	186.5	1575.79	-3233.91	83.31	1476	-5399.93	224.39	2671.18	287.03	-343.79	77.16	885.18	-337.55	74.68	284.76
1.86	-2569.81	274.44	53.38	-2619.43	243.87	31.07	-1506.03	129.83	81.31	-1507.89	130.62	114.43	-2826	72.24	48.08	-2820.06	88.13	70.48	-3483.09	111.47	-111.18	-3374.4	33.08	-165.82	-2260.41	164.07	1169.33	0	0	0	-2717.09	159.43	1576.63	-2051.12	186.5	1575.79	-3223.93	84.18	1475.36	-5373.24	224.96	2663.94	286.95	-343.79	77.21	885.16	-337.82	74.43	284.75
1.87	-2576.7	273.83	52.26	-2604.6	240.77	33.9	-1506.03	129.83	81.31	-1507.89	130.62	114.43	-2797.58	76.29	47.47	-2801.84	91.07	67.25	-3479.65	112.47	-111.36	-3371.14	33.49	-166.89	-2260.41	164.07	1169.33	0	0	0	-2709.3	159.91	1576.86	-2051.12	186.5	1575.79	-3213.89	85.04	1474.73	-5346.36	225.52	2656.62	286.42	-343.6	77.07	885.55	-337.7	74.6	283.91
1.88	-2583.7	273.2	51.13	-2614.81	242.15	31.86	-1506.03	129.83	81.31	-1507.89	130.62	114.43	-2781.54	80.3	44.3	-2765.91	94.14	67.38	-3476.09	113.47	-111.51	-3367.77	33.91	-167.92	-2260.41	164.07	1169.33	0	0	0	-2709.87	160.33	1576.98	-2051.12	186.5	1575.79	-3203.77	85.91	1474.1	-5319.29	226.07	2649.24	286.79	-343.33	77.16	885.41	-337.47	74.61	284.28
1.89	-2590.79	272.55	50	-2583.56	243.86	39.56	-1506.03	129.83	81.31	-1507.89	130.62	114.43	-2746.75	83.79	44.24	-2735.32	97	65.59	-3472.43	114.47	-111.62	-3364.31	34.35	-168.91	-2260.41	164.07	1169.33	0	0	0	-2687.91	160.08	1575.64	-2051.12	186.5	1575.79	-3193.6	86.77	1473.48	-5292.04	226.61	2641.79	285.97	-343.87	76.76	885.52	-337.93	74.44	285.46
1.9	-2597.93	271.88	48.86	-2602.14	242.45	35.22	-1506.03	129.83	81.31	-1507.89	130.62	114.43	-2712.74	86.99	43.71	-2710.58	99.76	62.11	-3468.66	115.47	-111.7	-3360.73	34.78	-169.84	-2260.41	164.07	1169.33	0	0	0	-2681.87	158.95	1574.95	-2051.12	186.5	1575.79	-3183.36	87.63	1472.86	-5264.61	227.14	2634.28	286.44	-343.95	77.01	885.66	-337.81	74.55	284.48
1.91	-2605.09	271.19	47.73	-2577.82	243.04	38.84	-1506.03	129.83	81.31	-1507.89	130.62	114.43	-2678.67	89.76	43.27	-2673.67	101.36	60.27	-3464.77	116.46	-111.74	-3357.05	35.23	-170.73	-2260.41	164.07	1169.33	0	0	0	-2674.39	159.12	1574.77	-2051.12	186.5	1575.79	-3173.06	88.49	1472.25	-5237.01	227.67	2626.69	287.08	-343.8	77.21	885.23	-337.8	74.5	284.93
1.92	-2612.25	270.49	46.61	-2609.33	241.46	35.53	-1506.03	129.83	81.31	-1507.89	130.62	114.43	-2647.34	93.05	41.14	-2643.79	104.03	58.35	-3460.77	117.46	-111.75	-3353.26	35.69	-171.57	-2260.41	164.07	1169.33	0	0	0	-2662.63	158.83	1574.03	-2051.12	186.5	1575.79	-3162.69	89.34	1471.64	-5209.23	228.19	2619.05	286.57	-343.63	77.05	885.58	-337.66	74.62	284.33
1.93	-2619.37	269.78	45.48	-2622.86	239.57	34.1	-1506.03	129.83	81.31	-1507.89	130.62	114.43	-2612.24	94.89	39.74	-2608.45	106.71	57.15	-3456.66	118.45	-111.72	-3349.37	36.15	-172.35	-2260.41	164.07	1169.33	0	0	0	-2640.34	157.99	1572.27	-2051.12	186.5	1575.79	-3152.27	90.2	1471.04	-5181.29	228.7	2611.34	286.43	-343.69	77.01	885.16	-337.4	74.57	284.3
1.94	-2626.42	269.06	44.37	-2611.45	241.53	35.75	-1506.03	129.83	81.31	-1507.89	130.62	114.43	-2581.55	95.78	38.18	-2578.24	108.2	54.85	-3452.42	119.44	-111.66	-3345.36	36.62	-173.09	-2260.41	164.07	1169.33	0	0	0	-2656.12	157.9	1571.19	-2051.12	186.5	1575.79	-3141.78	91.05	1470.44	-5153.18	229.21	2603.57	286.93	-343.53	77.14	885.22	-337.89	74.48	285.27
1.95	-2633.38	268.33	43.28	-2620.86	240.84	33.53	-1506.03	129.83	81.31	-1507.89	130.62	114.43	-2537.54	98.67	39.79	-2545.05	110.07	53.96	-3448.08	120.43	-111.56	-3341.24	37.1	-173.78	-2260.41	164.07	1169.33	0	0	0	-2647.35	158.72	1570.27	-2051.12	186.5	1575.79	-3131.23	91.89	1469.85	-5124.91	229.71	2595.74	286.4	-343.89	76.98	886.02	-337.92	74.64	284.76
1.96	-2640.21	267.6	42.19	-2597.19	241.27	37.55	-1506.03	129.83	81.31	-1507.89	130.62	114.43	-2506.52	101.25	37.57	-2526.46	111.93	50.94	-3443.61	121.41	-111.42	-3337	37.58	-174.41	-2260.41	164.07	1169.33	0	0	0	-2643.27	157.6	1569.6	-2051.12	186.5	1575.79	-3120.62	92.74	1469.26	-5096.48	230.19	2587.85	286.17	-344.17	76.87	885.59	-337.77	74.58	284.49
1.97	-2646.88	266.86	41.13	-2625.49	243.14	30.74	-1506.03	129.83	81.31	-1507.89	130.62	114.43	-2460.91	102.36	40.09	-2502.81	114.19	48.09	-3439.02	122.38	-111.24	-3332.65	38.07	-174.99	-2260.41	164.07	1169.33	0	0	0	-2607.18	157.26	1566.78	-2051.12	186.5	1575.79	-3109.95	93.58	1468.68	-5067.9	230.67	2579.91	286.2	-343.86	76.99	885.65	-337.7	74.59	284.86
1.98	-2653.37	266.12	40.08	-2618.09	244.53	31.46	-1506.03	129.83	81.31	-1507.89	130.62	114.43	-2432.75	104	40.37	-2473.59	115.97	46.99	-3434.31	123.35	-111.02	-3328.19	38.57	-175.52	-2260.41	164.07	1169.33	0	0	0	-2596.28	157.17	1564.91	-2051.12	186.5	1575.79	-3099.22	94.41	1468.1	-5039.17	231.14	2571.9	286.66	-343.67	77.17	885.17	-337.81	74.37	284.23
1.99	-2659.64	265.38	39.06	-2619.23	245.48	30.83	-1506.03	129.83	81.31	-1507.89	130.62	114.43	-2385.81	105.79	43.68	-2439.28	117.81	47.24	-3429.48	124.32	-110.76	-3323.6	39.07	-175.99	-2260.41	164.07	1169.33	0	0	0	-2597.39	155.71	1564.71	-2051.12	186.5	1575.79	-3088.43	95.25	1467.53	-5010.3	231.61	2563.85	286.62	-343.56	77.1	885.17	-337.72	74.42	284.23
2	-2665.66	264.65	38.06	-2623.27	243.76	28.43	-1506.03	129.83	81.31	-1507.89	130.62	114.43	-2370.55	107.13	42.15	-2428.55	120.29	45.52	-3424.53	125.27	-110.47	-3318.9	39.57	-176.41	-2260.41	164.07	1169.33	0	0	0	-2588.36	156.02	1563.1	-2051.12	186.5	1575.79	-3077.59	96.07	1466.96	-4981.28	232.06	2555.74	286.41	-343.8	77.01	885.28	-337.76	74.42	284.2
2.01	-2671.4	263.92	37.09	-2623.16	245.61	27.08	-1506.03	129.83	81.31	-1507.89	130.62	114.43	-2326.94	108.83	48.03	-2414.96	120.3	43.94	-3419.45	126.22	-110.13	-3314.08	40.08	-176.77	-2260.41	164.07	1169.33	0	0	0	-2559.8	155.2	1560.37	-2051.12	186.5	1575.79	-3066.69	96.9	1466.41	-4952.13	232.51	2547.58	286.48	-343.56	77.06	884.98	-337.57	74.59	284.59
2.02	-2676.83	263.19	36.15	-2628.06	244.9	26.49	-1506.03	129.83	81.31	-1507.89	130.62	114.43	-2321.98	111.53	44.87	-2403.3	121.3	41.3	-3414.24	127.17	-109.75	-3309.14	40.6	-177.07	-2260.41	164.07	1169.33	0	0	0	-2569.38	154.54	1558.89	-2051.12	186.5	1575.79	-3055.73	97.71	1465.85	-4922.83	232.94	2539.37	286.65	-343.84	77.03	885.21	-337.54	74.55	284.77
2.03	-2681.93	262.48	35.25	-2627.75	245.97	26.43	-1506.03	129.83	81.31	-1507.89	130.62	114.43	-2295.89	111.52	47.47	-2380.18	121.37	42.76	-3408.9	128.1	-109.33	-3304.07	41.12	-177.32	-2260.41	164.07	1169.33	0	0	0	-2553.26	154.43	1556.93	-2051.12	186.5	1575.79	-3044.71	98.53	1465.31	-4893.41	233.37	2531.11	286.42	-344.19	76.94	885.16	-337.29	74.6	284.77
2.04	-2686.65	261.78	34.38	-2596.92	246.92	32.17	-1506.03	129.83	81.31	-1507.89	130.62	114.43	-2283.31	111.78	49.71	-2349.77	121.06	46.14	-3403.44	129.02	-108.87	-3298.88	41.64	-177.5	-2260.41	164.07	1169.33	0	0	0	-2544.25	153.68	1555.53	-2051.12	186.5	1575.79	-3033.65	99.33	1464.77	-4863.87	233.79	2522.8	286.32	-343.76	76.92	885.07	-337.64	74.34	285.28
2.05	-2690.98	261.09	33.55	-2596.63	246.53	32.18	-1506.03	129.83	81.31	-1507.89	130.62	114.43	-2244.47	110.9	56.3	-2325.96	121.91	46.16	-3397.84	129.94	-108.36	-3293.56	42.17	-177.63	-2260.41	164.07	1169.33	0	0	0	-2536.52	153.07	1552.79	-2051.12	186.5	1575.79	-3022.52	100.14	1464.23	-4834.19	234.2	2514.45	287.16	-343.63	77.17	885.4	-337.77	74.53	284.82
2.06	-2694.88	260.41	32.76	-2613.9	245.04	26.42	-1506.03	129.83	81.31	-1507.89	130.62	114.43	-2252.23	109.58	57.79	-2302.33	122.5	46.73	-3392.12	130.84	-107.81	-3288.12	42.7	-177.7	-2260.41	164.07	1169.33	0	0	0	-2526.58	153.06	1550.93	-2051.12	186.5	1575.79	-3011.34	100.93	1463.71	-4804.4	234.6	2506.05	287.66	-343.8	77.24	885.69	-337.95	74.56	284.69
2.07	-2698.32	259.76	32.01	-2637.65	245.58	23.64	-1506.03	129.83	81.31	-1507.89	130.62	114.43	-2214.31	110	68.86	-2278.96	122.86	47.79	-3386.26	131.74	-107.22	-3282.55	43.23	-177.7	-2260.41	164.07	1169.33	0	0	0	-2510.47	153.08	1548.45	-2051.12	186.5	1575.79	-3000.11	101.72	1463.19	-4774.49	234.99	2497.61	287.42	-343.87	77.27	885.37	-337.89	74.47	284.62
2.08	-2701.27	259.12	31.31	-2601.82	247.86	29.5	-1506.03	129.83	81.31	-1507.89	130.62	114.43	-2175.62	107.14	80.3	-2255.92	123	49.26	-3380.26	132.62	-106.59	-3276.85	43.77	-177.64	-2260.41	164.07	1169.33	0	0	0	-2500.76	152.16	1546.25	-2051.12	186.5	1575.79	-2988.83	102.5	1462.67	-4744.47	235.37	2489.13	287.63	-343.75	77.3	885.46	-337.39	74.66	284.43
2.09	-2703.7	258.5	30.66	-2600.74	247.03	30.35	-1506.03	129.83	81.31	-1507.89	130.62	114.43	-2149.11	106.51	86.29	-2233.26	122.93	51.09	-3374.13	133.49	-105.91	-3271.02	44.3	-177.53	-2260.41	164.07	1169.33	0	0	0	-2493.72	151.03	1544.07	-2051.12	186.5	1575.79	-2977.49	103.28	1462.17	-4714.34	235.74	2480.61	287.39	-343.9	77.13	885.62	-337.52	74.61	284.75
2.1	-2705.59	257.91	30.06	-2631.23	247.91	26.09	-1506.03	129.83	81.31	-1507.89	130.62	114.43	-2124.57	105.76	91.25	-2211.06	122.68	53.2	-3367.86	134.35	-105.18	-3265.05	44.84	-177.34	-2260.41	164.07	1169.33	0	0	0	-2489.19	150.39	1542.38	-2051.12	186.5	1575.79	-2966.1	104.05	1461.67	-4684.11	236.1	2472.05	286.76	-343.94	77	885.33	-337.76	74.41	284.93
2.11	-2706.89	257.35	29.52	-2650.85	245.87	21.49	-1506.03	129.83	81.31	-1507.89	130.62	114.43	-2101.94	104.9	95.23	-2189.38	122.25	55.52	-3361.45	135.2	-104.41	-3258.95	45.38	-177.09	-2260.41	164.07	1169.33	0	0	0	-2481.15	149.44	1539.48	-2051.12	186.5	1575.79	-2954.66	104.81	1461.18	-4653.78	236.46	2463.45	286.42	-343.65	77	885.33	-337.7	74.53	284.74
2.12	-2707.58	256.81	29.03	-2607.83	246.9	28.74	-1506.03	129.83	81.31	-1507.89	130.62	114.43	-2081.18	103.96	98.29	-2168.27	121.67	57.99	-3354.9	136.03	-103.59	-3252.72	45.93	-176.78	-2260.41	164.07	1169.33	0	0	0	-2471.82	148.83	1537.45	-2051.12	186.5	1575.79	-2943.17	105.57	1460.7	-4623.34	236.8	2454.81	286.43	-343.88	77.03	885.31	-337.54	74.55	283.67
2.13	-2707.63	256.3	28.6	-2620.8	246.54	26.49	-1506.03	129.83	81.31	-1507.89	130.62	114.43	-2062.2	102.95	100.46	-2147.82	120.95	60.53	-3348.21	136.85	-102.73	-3246.35	46.47	-176.4	-2260.41	164.07	1169.33	0	0	0	-2460.65	148.22	1535.18	-2051.12	186.5	1575.79	-2931.63	106.31	1460.22	-4592.82	237.13	2446.14	286.6	-343.8	77.1	885.33	-337.41	74.57	283.86
2.14	-2707.02	255.82	28.23	-2594.59	246.93	31.22	-1506.03	129.83	81.31	-1507.89	130.62	114.43	-2044.96	101.89	101.79	-2128.08	120.11	63.08	-3341.38	137.65	-101.82	-3239.84	47.01	-175.96	-2260.41	164.07	1169.33	0	0	0	-2461.83	146.76	1533.86	-2051.12	186.5	1575.79	-2920.04	107.05	1459.75	-4562.2	237.45	2437.43	287.32	-343.46	77.19	885.44	-337.61	74.45	284.26
2.15	-2705.7	255.38	27.93	-2605.05	247.32	29.92	-1506.03	129.83	81.31	-1507.89	130.62	114.43	-2029.4	100.81	102.33	-2109.11	119.16	65.58	-3334.41	138.44	-100.86	-3233.19	47.55	-175.44	-2260.41	164.07	1169.33	0	0	0	-2451.93	146.1	1532.58	-2051.12	186.5	1575.79	-2908.4	107.78	1459.29	-4531.49	237.77	2428.69	286.54	-343.87	76.93	885.45	-337.79	74.54	285.13
2.16	-2703.65	254.98	27.7	-2609.94	249.22	28.19	-1506.03	129.83	81.31	-1507.89	130.62	114.43	-2015.44	99.72	102.13	-2090.99	118.12	67.94	-3327.29	139.21	-99.86	-3226.4	48.09	-174.86	-2260.41	164.07	1169.33	0	0	0	-2428.28	144.29	1530.24	-2051.12	186.5	1575.79	-2896.72	108.51	1458.84	-4500.71	238.07	2419.93	285.78	-344.04	76.72	885.27	-337.45	74.51	285.37
2.17	-2700.84	254.61	27.53	-2614.36	247.57	27.15	-1506.03	129.83	81.31	-1507.89	130.62	114.43	-2003.04	98.65	101.24	-2073.78	117.01	70.12	-3320.02	139.97	-98.8	-3219.48	48.64	-174.21	-2260.41	164.07	1169.33	0	0	0	-2426.55	143.61	1529.48	-2051.12	186.5	1575.79	-2884.98	109.22	1458.4	-4469.84	238.36	2411.13	286.86	-343.84	77	885.4	-337.48	74.58	284.68
2.18	-2697.24	254.28	27.44	-2604.73	246.91	27.91	-1506.03	129.83	81.31	-1507.89	130.62	114.43	-1992.13	97.6	99.7	-2057.53	115.85	72.02	-3312.6	140.71	-97.7	-3212.4	49.18	-173.49	-2260.41	164.07	1169.33	0	0	0	-2410.09	142.25	1528.93	-2051.12	186.5	1575.79	-2873.2	109.93	1457.96	-4438.9	238.64	2402.3	285.78	-343.67	76.87	885.5	-337.79	74.6	283.64
2.19	-2692.82	254	27.42	-2653.09	249.26	20.07	-1506.03	129.83	81.31	-1507.89	130.62	114.43	-1982.65	96.61	97.55	-2042.33	114.64	73.6	-3305.04	141.43	-96.54	-3205.18	49.72	-172.7	-2260.41	164.07	1169.33	0	0	0	-2413.26	139.85	1527.97	-2051.12	186.5	1575.79	-2861.38	110.62	1457.54	-4407.89	238.91	2393.45	286.13	-343.77	76.77	885.52	-337.61	74.63	284.93
2.2	-2687.55	253.76	27.48	-2583.98	247.44	31.45	-1506.03	129.83	81.31	-1507.89	130.62	114.43	-1974.54	95.69	94.86	-2028.22	113.41	74.77	-3297.32	142.13	-95.34	-3197.82	50.25	-171.84	-2260.41	164.07	1169.33	0	0	0	-2393.78	137.44	1527.5	-2051.12	186.5	1575.79	-2849.5	111.31	1457.12	-4376.81	239.17	2384.57	286.12	-343.92	76.76	885.07	-337.67	74.5	284.85
2.21	-2681.39	253.56	27.63	-2615	247.95	26.03	-1506.03	129.83	81.31	-1507.89	130.62	114.43	-1967.73	94.85	91.65	-2015.29	112.17	75.48	-3289.45	142.81	-94.08	-3190.31	50.79	-170.9	-2260.41	164.07	1169.33	0	0	0	-2377.87	136.45	1526.3	-2051.12	186.5	1575.79	-2837.59	111.99	1456.71	-4345.66	239.42	2375.67	286.32	-343.88	76.91	884.78	-337.49	74.48	284.68
2.22	-2674.33	253.42	27.85	-2625.06	249.42	25.41	-1506.03	129.83	81.31	-1507.89	130.62	114.43	-1962.18	94.13	87.99	-2003.58	110.95	75.65	-3281.43	143.48	-92.78	-3182.65	51.32	-169.89	-2260.41	164.07	1169.33	0	0	0	-2371.86	134.23	1526.26	-2051.12	186.5	1575.79	-2825.62	112.65	1456.31	-4314.46	239.65	2366.74	286.55	-343.84	77.13	885.44	-337.5	74.69	284.75
2.23	-2666.32	253.32	28.16	-2600.21	249.12	29.76	-1506.03	129.83	81.31	-1507.89	130.62	114.43	-1957.81	93.53	83.91	-1993.18	109.74	75.22	-3273.26	144.13	-91.42	-3174.84	51.85	-168.81	-2260.41	164.07	1169.33	0	0	0	-2355.92	133	1526.18	-2051.12	186.5	1575.79	-2813.62	113.31	1455.92	-4283.19	239.88	2357.8	287.31	-343.73	77.19	885.59	-337.74	74.62	284.81
2.24	-2657.34	253.28	28.56	-2614.04	250.14	25.62	-1506.03	129.83	81.31	-1507.89	130.62	114.43	-1954.56	93.08	79.46	-1984.13	108.58	74.11	-3264.93	144.75	-90.01	-3166.88	52.38	-167.65	-2260.41	164.07	1169.33	0	0	0	-2345.89	130.77	1525.99	-2051.12	186.5	1575.79	-2801.57	113.96	1455.54	-4251.88	240.09	2348.83	286.71	-343.71	77.03	885.29	-337.67	74.57	284.65
2.25	-2647.36	253.29	29.05	-2611.92	250.31	26.54	-1506.03	129.83	81.31	-1507.89	130.62	114.43	-1952.38	92.79	74.7	-1976.51	107.48	72.26	-3256.44	145.35	-88.55	-3158.77	52.9	-166.41	-2260.41	164.07	1169.33	0	0	0	-2321.19	128.09	1527.14	-2051.12	186.5	1575.79	-2789.48	114.59	1455.17	-4220.51	240.3	2339.85	286.76	-344.03	77.03	884.94	-337.53	74.43	284.6
2.26	-2636.35	253.36	29.63	-2610.88	249.04	26.01	-1506.03	129.83	81.31	-1507.89	130.62	114.43	-1951.21	92.7	69.66	-1970.39	106.46	69.6	-3247.79	145.94	-87.03	-3150.5	53.42	-165.1	-2260.41	164.07	1169.33	0	0	0	-2319.57	125.32	1528.86	-2051.12	186.5	1575.79	-2777.35	115.22	1454.81	-4189.1	240.49	2330.85	286.4	-343.92	77.01	885.74	-337.6	74.61	284.31
2.27	-2624.27	253.49	30.31	-2611.47	250.03	26.44	-1506.03	129.83	81.31	-1507.89	130.62	114.43	-1950.98	92.81	64.4	-1965.82	105.52	66.06	-3238.98	146.5	-85.46	-3142.07	53.94	-163.72	-2260.41	164.07	1169.33	0	0	0	-2317.48	123.59	1530.91	-2051.12	186.5	1575.79	-2765.17	115.83	1454.45	-4157.65	240.67	2321.83	286.73	-344	76.96	885.7	-337.4	74.57	284.26
2.28	-2611.1	253.68	31.09	-2607.76	250.7	25.67	-1506.03	129.83	81.31	-1507.89	130.62	114.43	-1949.28	94.78	58.03	-1962.87	104.69	61.58	-3230.02	147.04	-83.84	-3133.49	54.45	-162.25	-2260.41	164.07	1169.33	0	0	0	-2304.66	121.79	1533.36	-2051.12	186.5	1575.79	-2752.96	116.43	1454.11	-4126.16	240.84	2312.8	285.95	-343.77	76.95	885.51	-337.77	74.48	285.07
2.29	-2596.81	253.93	31.97	-2586.37	249.98	28.25	-1506.03	129.83	81.31	-1507.89	130.62	114.43	-1961.64	93.21	50.32	-1961.61	103.99	56.08	-3220.88	147.55	-82.16	-3124.76	54.96	-160.7	-2260.41	164.07	1169.33	0	0	0	-2300.34	118.92	1536.55	-2051.12	186.5	1575.79	-2740.7	117.02	1453.78	-4094.63	241	2303.75	286.5	-343.72	77.03	885.19	-337.86	74.44	285.53
2.3	-2581.39	254.25	32.95	-2582.95	249.95	27.42	-1506.03	129.83	81.31	-1507.89	130.62	114.43	-1949.07	93.05	45.97	-1962.1	103.43	49.51	-3211.59	148.04	-80.42	-3115.86	55.46	-159.08	-2260.41	164.07	1169.33	0	0	0	-2282.67	116.22	1538.12	-2051.12	186.5	1575.79	-2728.41	117.6	1453.46	-4063.08	241.14	2294.7	286.97	-343.81	77.1	885.5	-337.5	74.69	285
2.31	-2582.53	255.8	28	-2591.65	250.14	24.78	-1506.03	129.83	81.31	-1507.89	130.62	114.43	-1952.41	91.32	41.69	-1964.4	103.02	41.78	-3202.13	148.51	-78.63	-3106.8	55.96	-157.37	-2260.41	164.07	1169.33	0	0	0	-2264.47	114.44	1540.66	-2051.12	186.5	1575.79	-2716.08	118.17	1453.14	-4031.49	241.28	2285.63	286.46	-343.9	76.92	885.26	-337.48	74.57	284.59
2.32	-2572.74	255.84	24.21	-2558.55	249.7	29.91	-1506.03	129.83	81.31	-1507.89	130.62	114.43	-1953.05	93.17	37.47	-1966.02	102.86	37.62	-3192.5	148.95	-76.79	-3097.58	56.45	-155.59	-2260.38	164.06	1169.34	0	0	0	-2250.99	111.29	1541.94	-2051.12	186.5	1575.79	-2703.7	118.72	1452.84	-3999.89	241.4	2276.56	286.04	-343.47	76.95	885.37	-337.31	74.62	284.61
2.33	-2563.64	255.62	19.49	-2541.82	249.81	32.73	-1506.03	129.83	81.31	-1507.89	130.62	114.43	-1953.24	95.59	34.52	-1970.78	104.06	35.24	-3182.71	149.37	-74.88	-3088.19	56.94	-153.72	-2232.52	160.48	1173.53	0	0	0	-2236.06	109.61	1544.21	-2051.12	186.5	1575.79	-2691.3	119.26	1452.55	-3968.26	241.51	2267.48	286.76	-343.54	77.14	885.36	-337.42	74.61	285.15
2.34	-2565.48	257.41	14.28	-2525.46	250.52	33.83	-1506.03	129.83	81.31	-1507.89	130.62	114.43	-1950.87	94.68	32.82	-1974.65	105.93	35.66	-3172.75	149.76	-72.92	-3078.65	57.41	-151.77	-2218.36	157.64	1176.78	0	0	0	-2226.48	107.42	1547.14	-2051.12	186.5	1575.79	-2678.85	119.79	1452.27	-3936.62	241.6	2258.39	286.5	-343.84	77.05	885.4	-337.6	74.59	284.97
2.35	-2557.28	257.8	10.69	-2501.39	250.14	40.97	-1506.03	129.83	81.31	-1507.89	130.62	114.43	-1949.13	93.68	31.63	-1976.37	107.31	33.37	-3162.61	150.12	-70.9	-3068.93	57.89	-149.73	-2211.07	156.84	1179.01	0	0	0	-2216.72	105.66	1549.67	-2051.12	186.5	1575.79	-2666.37	120.31	1452	-3904.96	241.69	2249.29	286.56	-343.78	77.09	885.35	-337.64	74.63	284.31
2.36	-2523.64	256.63	22.95	-2469.82	249.8	54.26	-1506.03	129.83	81.31	-1507.89	130.62	114.43	-1949.04	94.52	30.16	-1974.89	106.49	33.06	-3152.31	150.46	-68.83	-3059.05	58.35	-147.61	-2203.25	153.68	1181.13	0	0	0	-2206.6	103.88	1551.38	-2051.12	186.5	1575.79	-2653.85	120.81	1451.74	-3873.3	241.76	2240.2	286.7	-343.48	77.11	885.17	-337.53	74.51	285.56
2.37	-2469.27	256.85	40.48	-2436.35	248.69	70.69	-1506.03	129.83	81.31	-1507.89	130.62	114.43	-1950.53	95.92	28.63	-1975.63	107.36	31.89	-3141.83	150.77	-66.69	-3048.99	58.81	-145.4	-2184.82	152.52	1180.78	0	0	0	-2202.8	101.96	1553.81	-2051.12	186.5	1575.79	-2641.29	121.3	1451.49	-3841.63	241.82	2231.1	286.5	-343.72	77.06	885.51	-337.59	74.55	284.65
2.38	-2425.33	256.88	59.63	-2419.48	248.17	82.15	-1506.03	129.83	81.31	-1507.89	130.62	114.43	-1951.65	97.03	27.4	-1975.73	107.55	31.27	-3131.17	151.05	-64.49	-3038.77	59.26	-143.11	-2169.29	151.61	1182.87	0	0	0	-2187.15	100.42	1555.3	-2051.12	186.5	1575.79	-2628.71	121.77	1451.26	-3809.96	241.87	2222	287.06	-343.73	77.26	885.66	-337.8	74.5	285.53
2.39	-2387.46	254.53	75.28	-2386.47	247.76	96.88	-1506.03	129.83	81.31	-1507.89	130.62	114.43	-1951.03	96.82	26.8	-1974.97	107	31.02	-3120.34	151.3	-62.24	-3028.38	59.7	-140.73	-2169.35	150.44	1184.36	0	0	0	-2177.56	98.63	1557.43	-2051.12	186.5	1575.79	-2616.08	122.23	1451.03	-3778.29	241.9	2212.9	287.43	-343.78	77.23	885.57	-337.47	74.58	284.46
2.4	-2364.83	252.77	86.38	-2391.8	245.63	104.21	-1506.03	129.83	81.31	-1507.89	130.62	114.43	-1951.96	97.6	25.95	-1974.01	106.09	31.07	-3109.34	151.52	-59.92	-3017.81	60.13	-138.27	-2168.65	150.94	1185.38	0	0	0	-2162.16	96.57	1558.99	-2051.12	186.5	1575.79	-2603.43	122.68	1450.82	-3746.63	241.92	2203.81	286.89	-343.8	77.03	885.58	-337.34	74.66	283.42
2.41	-2354.23	250.96	94.9	-2366.27	243.13	116.18	-1506.03	129.83	81.31	-1507.89	130.62	114.43	-1953.22	98.54	25.27	-1975	107.14	30.2	-3098.15	151.71	-57.55	-3007.07	60.55	-135.71	-2156.42	150.31	1185.77	0	0	0	-2156.71	95.06	1560.62	-2051.12	186.5	1575.79	-2590.74	123.11	1450.62	-3714.97	241.93	2194.72	286.35	-343.42	77.15	885.84	-337.47	74.75	283.24
2.42	-2346.62	246.99	103.61	-2351.91	239.9	125.31	-1506.03	129.83	81.31	-1507.89	130.62	114.43	-1954.31	99.75	24.31	-1975.09	106.95	30.13	-3086.79	151.87	-55.11	-2996.15	60.97	-133.06	-2141.65	150.44	1188.31	0	0	0	-2140.99	93.82	1563.15	-2051.12	186.5	1575.79	-2578.02	123.53	1450.43	-3683.34	241.92	2185.63	286.31	-343.71	76.97	885.89	-337.66	74.58	284.1
2.43	-2334.15	242.09	110.61	-2340.11	234.7	133.06	-1506.03	129.83	81.31	-1507.89	130.62	114.43	-1951.47	96.69	25.54	-1975.85	107.56	29.65	-3075.24	152	-52.61	-2985.06	61.37	-130.33	-2138.66	149.37	1189.65	0	0	0	-2136.89	93.1	1565.23	-2051.12	186.5	1575.79	-2565.27	123.93	1450.25	-3651.71	241.91	2176.55	287.06	-343.72	77.11	885.97	-337.71	74.74	284.5
2.44	-2303.14	236.28	120.33	-2315.49	229.5	141.52	-1506.03	129.83	81.31	-1507.89	130.62	114.43	-1952.1	97.56	24.99	-1975.29	106.86	29.92	-3063.51	152.1	-50.04	-2973.78	61.77	-127.5	-2133.41	148.69	1190.99	0	0	0	-2116.75	91.83	1566.88	-2051.12	186.5	1575.79	-2552.48	124.32	1450.08	-3620.11	241.87	2167.48	286.57	-343.77	77.07	885.3	-337.73	74.45	284.61
2.45	-2281.37	230.52	127.44	-2298.52	223.75	147.83	-1506.03	129.83	81.31	-1507.89	130.62	114.43	-1953.52	98.7	24.29	-1974.81	106.29	30.12	-3051.6	152.17	-47.42	-2962.33	62.16	-124.58	-2123.82	147.98	1192.69	0	0	0	-2110.23	90.31	1568.14	-2051.12	186.5	1575.79	-2539.67	124.69	1449.93	-3588.54	241.83	2158.41	286.96	-343.61	77.24	884.99	-337.83	74.31	284.07
2.46	-2257.8	224.25	134.77	-2259.4	218.67	156.7	-1506.03	129.83	81.31	-1507.89	130.62	114.43	-1953.25	98.17	24.2	-1975.06	106.41	29.95	-3039.5	152.2	-44.73	-2950.7	62.53	-121.57	-2110.55	145.79	1194.92	0	0	0	-2100.76	90.05	1569.69	-2051.12	186.5	1575.79	-2526.83	125.04	1449.79	-3556.99	241.77	2149.36	287.03	-343.67	77.23	884.7	-337.88	74.35	284.43
2.47	-2223.92	216.56	142.45	-2233.33	211.93	163.25	-1506.03	129.83	81.31	-1507.89	130.62	114.43	-1953.78	98.44	23.83	-1975.25	106.53	29.67	-3027.22	152.2	-41.98	-2938.88	62.89	-118.47	-2107.98	145.37	1196.97	0	0	0	-2085.87	89.06	1570.82	-2051.12	186.5	1575.79	-2513.96	125.38	1449.66	-3525.47	241.7	2140.32	286.79	-343.67	77.07	885.44	-337.75	74.58	283.95
2.48	-2198.41	210.93	148.08	-2207.04	205.76	167.85	-1506.03	129.83	81.31	-1507.89	130.62	114.43	-1952.72	97.2	24.23	-1974.83	105.95	29.88	-3014.75	152.17	-39.16	-2926.88	63.25	-115.27	-2089.74	143.78	1199.16	0	0	0	-2079.8	88.2	1571.69	-2051.12	186.5	1575.79	-2501.05	125.7	1449.54	-3493.99	241.61	2131.29	286.47	-343.76	77.04	885.24	-337.35	74.71	283.96
2.49	-2156.58	203.17	155.16	-2168.65	199.41	174.56	-1506.03	129.83	81.31	-1507.89	130.62	114.43	-1953.96	99.18	22.96	-1975.86	107.22	29.02	-3002.09	152.1	-36.28	-2914.69	63.59	-111.97	-2079.9	142.33	1200.64	0	0	0	-2067.86	87.35	1572.91	-2051.12	186.5	1575.79	-2488.13	126.01	1449.44	-3462.55	241.51	2122.28	286.18	-343.62	77.05	885.83	-337.29	74.81	284.53
2.5	-2113.36	198.01	163.49	-2142.45	193.95	178.7	-1506.03	129.83	81.31	-1507.89	130.62	114.43	-1954.94	100.16	21.9	-1975.72	107.02	28.9	-2989.24	151.99	-33.33	-2902.32	63.92	-108.58	-2069.94	141.43	1201.72	0	0	0	-2061.42	86.24	1574.4	-2051.12	186.5	1575.79	-2475.17	126.29	1449.35	-3431.16	241.4	2113.28	287.02	-343.89	77.2	885.83	-337.71	74.6	284.19
2.51	-2080.96	190.63	169.09	-2103.59	187.12	183.49	-1506.03	129.83	81.31	-1507.89	130.62	114.43	-1954.12	98.57	22.27	-1975.19	106.59	28.73	-2976.19	151.85	-30.31	-2889.76	64.23	-105.1	-2072.62	141.09	1201.89	0	0	0	-2052.52	85.08	1575.16	-2051.12	186.5	1575.79	-2462.19	126.57	1449.27	-3399.81	241.27	2104.3	286.54	-343.96	77.07	885.03	-337.63	74.45	284.64
2.52	-2045.09	184.31	175.2	-2067.25	181.63	189.02	-1506.03	129.83	81.31	-1507.89	130.62	114.43	-1955.2	99.23	21.35	-1976.25	107.56	27.8	-2962.96	151.68	-27.23	-2877.01	64.54	-101.51	-2039.58	139.7	1203.76	0	0	0	-2045.26	84.63	1575.76	-2051.12	186.5	1575.79	-2449.18	126.82	1449.21	-3368.51	241.13	2095.34	285.79	-343.86	76.79	884.86	-337.51	74.42	284.36
2.53	-2033.08	186.39	174.03	-2022.89	177.34	194.62	-1506.03	129.83	81.31	-1507.89	130.62	114.43	-1954.55	99.59	20.92	-1975.74	107.21	27.53	-2949.53	151.46	-24.08	-2864.07	64.83	-97.83	-2038.1	137.81	1204.86	0	0	0	-2033.02	83.62	1576.7	-2051.1	186.5	1575.79	-2436.14	127.06	1449.15	-3337.26	240.97	2086.4	286.06	-343.97	76.8	885.56	-337.75	74.56	284.85
2.54	-1996.74	182.05	177.48	-2015.36	175.02	193.89	-1506.03	129.83	81.31	-1507.89	130.62	114.43	-1955.6	100.99	19.9	-1975.42	107.34	27.03	-2935.9	151.21	-20.87	-2850.94	65.11	-94.05	-2024.41	135.82	1204.8	0	0	0	-2024.47	82.85	1576.87	-2034	186.32	1575.28	-2423.09	127.28	1449.12	-3306.07	240.8	2077.49	286.95	-343.73	77.14	885.39	-337.45	74.61	284.52
2.55	-1953.11	175.96	182.27	-1975.31	171.29	196.87	-1506.03	129.83	81.31	-1507.89	130.62	114.43	-1954.17	99.88	20.18	-1974.91	107.44	26.88	-2922.08	150.93	-17.58	-2837.61	65.37	-90.17	-2030.94	134.37	1204.72	0	0	0	-2007.85	81.27	1577.27	-2015.52	185.33	1575.55	-2410	127.48	1449.09	-3274.95	240.61	2068.59	286.91	-343.89	77.05	885.22	-337.57	74.47	285.04
2.56	-1921.66	170.44	184.7	-1944.34	166.74	198.19	-1506.03	129.83	81.31	-1507.89	130.62	114.43	-1955.41	101.7	18.99	-1974.32	107.27	26.82	-2908.06	150.6	-14.23	-2824.09	65.63	-86.18	-2020.39	133.5	1203.94	0	0	0	-1990.63	80.98	1577.2	-2009.64	184.02	1575.54	-2396.9	127.66	1449.08	-3243.89	240.41	2059.72	286.54	-344.2	76.96	885.66	-337.53	74.62	284.26
2.57	-1879.96	164.5	188.53	-1907.87	160.83	200.23	-1506.03	129.83	81.31	-1507.89	130.62	114.43	-1953.24	99.92	19.69	-1974.63	107.58	26.37	-2893.84	150.23	-10.81	-2810.37	65.86	-82.1	-2011.94	131.85	1204.09	0	0	0	-1988.75	79.73	1577.39	-1995.53	183.49	1574.95	-2383.77	127.82	1449.09	-3212.9	240.2	2050.87	286.66	-343.95	77.09	885.56	-337.4	74.61	284.2
2.58	-1848.96	158.54	190.4	-1871.02	156.36	202.11	-1506.03	129.83	81.31	-1507.89	130.62	114.43	-1955.25	102.03	18.38	-1974.71	107.74	26.12	-2879.41	149.83	-7.32	-2796.46	66.08	-77.91	-1993.5	128.15	1203.6	0	0	0	-1978.11	78.8	1577.46	-1988.96	182.98	1574.88	-2370.61	127.97	1449.1	-3181.98	239.97	2042.05	287.28	-343.85	77.2	885.1	-337.48	74.49	284.34
2.59	-1808.52	153.84	193.47	-1830.2	150.43	204.47	-1506.03	129.83	81.31	-1507.89	130.62	114.43	-1954.67	101.02	18.46	-1974.3	107.35	26.06	-2864.79	149.38	-3.76	-2782.35	66.29	-73.62	-1981.64	127.33	1204.7	0	0	0	-1969.87	77.6	1577.53	-1981.98	180.83	1574.51	-2357.44	128.09	1449.14	-3151.14	239.72	2033.26	286.89	-343.76	77.11	885.21	-337.47	74.51	284.72
2.6	-1781.25	150.33	193.63	-1794.52	145.42	205.44	-1506.03	129.83	81.31	-1507.89	130.62	114.43	-1955.07	101.48	18	-1974.13	107.16	25.99	-2849.96	148.89	-0.13	-2768.04	66.48	-69.23	-1983.2	125.53	1203.96	0	0	0	-1969.43	75.77	1577.22	-1975.78	180.53	1574.3	-2344.24	128.2	1449.18	-3120.38	239.46	2024.5	286.58	-343.95	77.09	885.57	-337.29	74.82	283.95
2.61	-1739.95	144.64	195.86	-1764.79	140.19	204.54	-1506.03	129.83	81.31	-1507.89	130.62	114.43	-1952.27	98.7	19.4	-1974.63	107.34	25.84	-2834.93	148.37	3.58	-2753.52	66.66	-64.73	-1969.58	124.03	1203.02	0	0	0	-1956.16	73.55	1576.48	-1962.44	178.58	1573.44	-2331.03	128.28	1449.24	-3089.7	239.19	2015.77	287.87	-343.44	77.45	886.05	-337.5	74.8	284.27
2.62	-1702.16	139.43	197.04	-1723.91	135.45	204.98	-1506.03	129.83	81.31	-1507.89	130.62	114.43	-1954.15	100.38	18.49	-1973.76	106.42	26.34	-2819.69	147.8	7.35	-2738.8	66.82	-60.12	-1961.64	122.35	1202.37	0	0	0	-1938.86	71.82	1578.43	-1953.28	176.85	1572.54	-2317.79	128.35	1449.32	-3059.11	238.9	2007.08	286.57	-343.8	77.01	885.52	-337.5	74.64	284.09
2.63	-1671.11	134.42	196.8	-1694.59	130.27	203.12	-1506.03	129.83	81.31	-1507.89	130.62	114.43	-1953.97	99.78	18.84	-1973.16	105.64	26.77	-2804.24	147.18	11.2	-2723.88	66.96	-55.41	-1950.9	120.58	1201.48	0	0	0	-1928.61	70.85	1578.09	-1936.96	175.52	1571.36	-2304.54	128.4	1449.41	-3028.61	238.59	1998.42	286.76	-343.86	77.04	885.3	-337.68	74.44	283.91
2.64	-1641.24	128.14	195.68	-1661.86	124.77	202.06	-1506.03	129.83	81.31	-1507.89	130.62	114.43	-1953.36	99.07	18.85	-1973.47	105.92	26.49	-2788.59	146.53	15.12	-2708.76	67.09	-50.59	-1940.32	118.57	1200.73	0	0	0	-1919.29	69.9	1576.87	-1924.24	173.81	1569.83	-2291.26	128.42	1449.51	-2998.21	238.27	1989.79	287.39	-343.69	77.2	885.62	-337.76	74.55	283.47
2.65	-1614.33	123.15	193.83	-1636.4	119.56	198.81	-1506.03	129.83	81.31	-1507.89	130.62	114.43	-1952.77	98.36	19.05	-1973.64	105.96	26.26	-2772.72	145.83	19.11	-2693.42	67.2	-45.67	-1928.53	117.49	1199.75	0	0	0	-1908.88	68.14	1575.31	-1919.51	173.22	1568.02	-2277.97	128.43	1449.63	-2967.9	237.93	1981.2	286.46	-343.6	76.95	885.97	-337.69	74.72	283.98
2.66	-1583.98	118.11	192.56	-1603.47	114.83	197.17	-1506.03	129.83	81.31	-1507.89	130.62	114.43	-1953.99	99.51	18.26	-1972.56	104.88	26.78	-2756.64	145.08	23.18	-2677.88	67.29	-40.63	-1924.28	115.44	1198.66	0	0	0	-1897.93	66.67	1573.44	-1907.11	171.17	1566.11	-2264.66	128.41	1449.77	-2937.7	237.58	1972.65	286.55	-343.95	77.04	885.99	-337.84	74.68	284.54
2.67	-1551.71	112.9	192.15	-1579.35	110.1	194.61	-1506.03	129.83	81.31	-1507.89	130.62	114.43	-1953.25	98.57	18.71	-1972.51	104.91	26.5	-2740.35	144.3	27.32	-2662.13	67.37	-35.49	-1918.41	113.83	1197.83	0	0	0	-1888.97	65.43	1571.49	-1898.42	169.85	1564.19	-2251.34	128.38	1449.92	-2907.6	237.21	1964.14	286.76	-344.04	77.03	885.29	-337.79	74.44	284.86
2.68	-1523.15	110.9	192.02	-1551.24	106.23	192.39	-1506.03	129.83	81.31	-1507.89	130.62	114.43	-1952.28	97.66	18.97	-1972.22	104.62	26.58	-2723.84	143.46	31.54	-2646.17	67.43	-30.23	-1908.8	111.99	1196.8	0	0	0	-1877.78	64.35	1569.1	-1877.77	168.04	1561.6	-2237.99	128.32	1450.09	-2877.62	236.83	1955.66	287.42	-343.98	77.25	885.26	-337.59	74.55	284.53
2.69	-1498.48	107.19	190.28	-1523.52	104.07	191.26	-1506.03	129.83	81.31	-1507.89	130.62	114.43	-1954.29	99.51	17.86	-1972.29	104.61	26.5	-2707.12	142.58	35.83	-2629.99	67.46	-24.87	-1896.57	110.35	1195.29	0	0	0	-1868.87	63.16	1566.64	-1869.83	168.49	1561.13	-2224.64	128.24	1450.27	-2847.74	236.43	1947.23	286.46	-344.05	77.08	884.99	-337.81	74.36	284.54
2.7	-1477.09	104.46	187.71	-1499.87	101.64	188.05	-1506.03	129.83	81.31	-1507.89	130.62	114.43	-1953.07	98.13	18.46	-1972.25	104.53	26.23	-2690.19	141.66	40.2	-2613.6	67.49	-19.39	-1888.41	108.08	1193.93	0	0	0	-1857.93	62.18	1563.87	-1859.79	166.43	1558.79	-2211.26	128.14	1450.47	-2817.99	236.01	1938.85	286.77	-344.19	77.11	885.23	-337.83	74.51	283.96
2.71	-1454.28	101.17	185.2	-1479.68	99.68	184.5	-1506.03	129.83	81.31	-1507.89	130.62	114.43	-1952.46	97.75	18.56	-1972.16	104.54	26.13	-2673.03	140.68	44.64	-2597	67.49	-13.79	-1875.9	106.24	1192.73	0	0	0	-1846.76	60.9	1560.87	-1849.63	165.56	1555.74	-2197.87	128.02	1450.68	-2788.35	235.58	1930.51	287.06	-343.29	77.1	885.39	-337.71	74.54	283.63
2.72	-1432.78	100.68	182.2	-1457.59	97.52	180.49	-1506.03	129.83	81.31	-1507.89	130.62	114.43	-1952.68	98.18	18.12	-1973.27	105.65	25.5	-2655.65	139.66	49.16	-2580.18	67.47	-8.09	-1869.24	104.76	1191.01	0	0	0	-1835.51	60.04	1557.73	-1839.43	164.44	1552.27	-2184.47	127.87	1450.91	-2758.84	235.13	1922.21	286.65	-343.45	77.13	885.48	-337.68	74.47	284.63
2.73	-1412.97	99.6	178.85	-1436.68	96.64	176.24	-1506.03	129.83	81.31	-1507.89	130.62	114.43	-1953.84	98.93	17.58	-1972.16	104.65	25.64	-2638.06	138.59	53.76	-2563.14	67.43	-2.27	-1860.05	103.12	1189.35	0	0	0	-1823.45	59.03	1554.49	-1830.13	164.19	1548.84	-2171.06	127.7	1451.15	-2729.46	234.66	1913.97	286.41	-343.8	77.08	885.91	-337.68	74.68	284.17
2.74	-1399.14	99.38	173.04	-1421.18	96.19	170.86	-1506.03	129.83	81.31	-1507.89	130.62	114.43	-1954.87	99.88	16.8	-1972.37	104.65	25.51	-2620.24	137.47	58.43	-2545.88	67.37	3.67	-1853.93	101.12	1186.84	0	0	0	-1816.14	58.16	1551.32	-1819.34	162.63	1545.35	-2157.63	127.51	1451.42	-2700.21	234.18	1905.77	287.04	-343.67	77.29	885.42	-337.61	74.54	284.11
2.75	-1380.71	100.14	169.25	-1403.16	96.54	166.18	-1506.03	129.83	81.31	-1507.89	130.62	114.43	-1952.27	97.38	17.87	-1972.44	104.82	25.24	-2602.2	136.31	63.19	-2528.4	67.29	9.72	-1841.42	99.48	1184.64	0	0	0	-1805.69	57.33	1547.87	-1809.58	162.24	1541.8	-2144.19	127.3	1451.69	-2671.1	233.68	1897.63	286.45	-343.63	77.16	885.81	-337.64	74.66	284.17
2.76	-1365.66	100.74	164.44	-1387.53	97.36	161.08	-1506.03	129.83	81.31	-1507.89	130.62	114.43	-1953.49	98.73	17.05	-1971.74	104.02	25.42	-2583.93	135.09	68.02	-2510.71	67.2	15.89	-1834.89	97.74	1182.29	0	0	0	-1796.15	56.25	1544.64	-1798.48	160.56	1538.28	-2130.74	127.06	1451.99	-2642.12	233.17	1889.53	286.8	-343.59	77.11	885.78	-337.49	74.73	285.2
2.77	-1352.09	102.03	159.33	-1375.82	98.95	155.56	-1506.03	129.83	81.31	-1507.89	130.62	114.43	-1954.24	99.07	16.66	-1972.5	104.87	24.5	-2565.43	133.82	72.93	-2492.78	67.07	22.17	-1826.46	96.55	1179.68	0	0	0	-1784.46	55.68	1541.21	-1787.68	159.62	1534.65	-2117.28	126.8	1452.3	-2613.29	232.64	1881.49	286.07	-343.77	76.95	885.13	-337.58	74.52	284.97
2.78	-1337.45	106.15	157.44	-1361.49	100.68	151.8	-1506.03	129.83	81.31	-1507.89	130.62	114.43	-1953.96	99.02	16.46	-1972.12	104.44	24.56	-2546.71	132.5	77.92	-2474.64	66.93	28.58	-1814.38	94.05	1176.94	0	0	0	-1773.15	54.73	1537.93	-1777.23	159.02	1531.02	-2103.81	126.51	1452.63	-2584.61	232.09	1873.5	286.59	-343.89	77.02	885.88	-337.41	74.82	284.34
2.79	-1327.68	108.93	153.66	-1352.17	103.52	148.4	-1506.02	129.83	81.31	-1507.89	130.62	114.43	-1955.1	99.97	16.03	-1971.99	104.39	24.35	-2527.76	131.13	82.99	-2456.26	66.77	35.1	-1806.51	92.71	1174.54	0	0	0	-1762.05	54.16	1534.61	-1766.44	157.88	1527.49	-2090.32	126.21	1452.97	-2556.08	231.52	1865.57	286.32	-343.84	76.91	885.36	-337.6	74.59	284.1
2.8	-1319.08	113.81	149.85	-1343.03	105.67	144.2	-1493.76	131.28	74.28	-1507.89	130.62	114.43	-1954.35	99.3	15.98	-1973.37	105.87	23.41	-2508.58	129.71	88.15	-2437.66	66.58	41.75	-1790.77	91.54	1172.46	0	0	0	-1751.64	53.38	1531.56	-1756.96	158	1524.16	-2076.83	125.87	1453.34	-2527.7	230.94	1857.7	286.42	-343.66	76.96	885.04	-337.58	74.56	284.05
2.81	-1313.19	115.09	143.91	-1334.66	107.78	139.59	-1484.09	132.88	67.31	-1507.88	130.61	114.42	-1954.2	99.09	15.98	-1972.19	104.82	23.75	-2489.17	128.23	93.38	-2418.83	66.38	48.51	-1783.6	90.37	1170.31	0	0	0	-1739.18	52.84	1528.59	-1748.2	159.41	1521.57	-2063.33	125.51	1453.72	-2499.48	230.33	1849.89	286.72	-343.93	76.98	885.24	-337.66	74.59	284.44
2.82	-1305.06	116.19	139.51	-1327.13	110.01	134.45	-1475.5	134.58	59.96	-1501.8	129.35	106.65	-1953.35	98.71	15.85	-1973.46	106.25	22.72	-2469.53	126.71	98.7	-2399.78	66.15	55.4	-1771.64	89.28	1168.18	0	0	0	-1730.56	52.35	1526.01	-1736.57	158.49	1518.55	-2049.83	125.13	1454.11	-2471.42	229.72	1842.13	287.24	-343.4	77.36	885.01	-337.64	74.52	284.1
2.83	-1300.98	119.57	133.2	-1322.38	111.83	128.11	-1468.48	136.42	52.56	-1493.61	133.4	100.88	-1954.1	99.37	15.28	-1972.42	105.28	22.99	-2449.65	125.12	104.1	-2380.49	65.89	62.41	-1763.16	87.71	1166.22	0	0	0	-1720.69	52.07	1523.74	-1723.16	155.88	1515.82	-2036.31	124.72	1454.53	-2443.52	229.08	1834.44	286.96	-343.35	77.26	884.86	-337.37	74.55	284.16
2.84	-1296.12	120.47	127.62	-1318.01	112.73	122.24	-1463.52	137.89	44.63	-1488.33	135.46	94.32	-1953.21	98.23	15.57	-1971.94	104.95	23.05	-2429.53	123.49	109.58	-2360.96	65.62	69.54	-1752.77	87.11	1164.24	0	0	0	-1709.02	51.86	1521.63	-1712.87	156.79	1513.66	-2022.79	124.29	1454.96	-2415.8	228.43	1826.81	286.33	-343.77	76.91	885.4	-337.83	74.43	284.31
2.85	-1292.54	119.81	122.39	-1315.72	113.94	115.66	-1461.52	138.83	36.51	-1483.75	138.53	88.11	-1954.22	99.37	15.27	-1972.76	105.58	22.68	-2409.18	121.79	115.15	-2341.21	65.31	76.8	-1741.11	86.52	1162.4	0	0	0	-1698.01	51.72	1519.67	-1701.68	156.97	1511.61	-2009.27	123.83	1455.41	-2388.25	227.75	1819.25	286.31	-343.88	76.91	885.28	-337.59	74.5	284.75
2.86	-1292.23	122.24	114.64	-1312.95	113.46	109.44	-1458.6	141.81	30.03	-1480.06	141.76	82.13	-1954.12	99.83	14.59	-1972.53	105.55	22.59	-2388.59	120.05	120.8	-2321.22	64.99	84.18	-1726.37	85.25	1161.02	0	0	0	-1688.25	51.63	1518.04	-1690.07	157.19	1509.98	-1995.74	123.35	1455.88	-2360.87	227.06	1811.75	286.44	-343.95	76.86	884.95	-337.74	74.39	283.72
2.87	-1290.11	120.57	108.08	-1311.73	114	102.53	-1459.16	141.14	21.73	-1476.87	145.13	76.39	-1953.91	99.28	14.78	-1972.04	105.03	22.77	-2367.76	118.24	126.53	-2300.99	64.64	91.69	-1713.7	84.38	1160.1	0	0	0	-1675.87	51.99	1516.85	-1679.15	158.66	1508.88	-1982.2	122.84	1456.37	-2333.68	226.36	1804.32	286.35	-343.95	76.97	884.83	-337.79	74.3	284.36
2.88	-1289.89	121.43	99.9	-1311.13	111.64	94.42	-1458.48	142.78	18.03	-1474.76	147.67	70.87	-1953.54	98.69	15.16	-1971.55	104.65	23.02	-2346.69	116.38	132.35	-2280.52	64.27	99.33	-1700.53	83.93	1159.12	0	0	0	-1664.64	52.29	1516.02	-1667	158.62	1507.78	-1968.66	122.3	1456.87	-2306.67	225.63	1796.96	286.28	-343.98	76.88	885.21	-337.82	74.37	285.05
2.89	-1286.23	121.59	92.57	-1306.97	112.87	87.89	-1456.68	141.01	16.89	-1470.74	148.9	66.02	-1953.67	98.61	15.3	-1971.76	105	23.05	-2325.38	114.46	138.25	-2259.81	63.87	107.09	-1687.79	83.79	1158.31	0	0	0	-1652.23	52.89	1515.48	-1652.99	157.64	1507	-1955.11	121.74	1457.39	-2279.84	224.89	1789.66	286.38	-343.89	76.81	885.76	-337.6	74.59	284.68
2.9	-1274.65	120.92	82.4	-1298.61	112.89	77.44	-1454.35	138.52	16.13	-1465.71	147	65.85	-1952.19	96.91	16.16	-1971.4	104.28	23.96	-2303.82	112.49	144.24	-2238.87	63.44	114.98	-1670.07	82.85	1157.99	0	0	0	-1639.26	53.58	1515.5	-1640.86	158.48	1507.07	-1941.57	121.15	1457.94	-2253.21	224.13	1782.44	286.89	-343.83	77	885.22	-338.14	74.23	284.39
2.91	-1271.32	117.61	65.51	-1294.26	111.85	63.63	-1452.08	139.23	15.83	-1459.09	146.28	66.75	-1951.06	95.77	16.98	-1971.02	103.53	24.94	-2282.02	110.45	150.32	-2217.68	62.99	123	-1659.5	83.35	1157.89	0	0	0	-1626.39	54.22	1516.49	-1628.54	160.11	1507.9	-1928.02	120.53	1458.5	-2226.77	223.35	1775.29	286.61	-343.67	76.99	885.04	-337.91	74.16	284.7
2.92	-1264.43	115.32	56.45	-1288.97	109.69	55.83	-1450.47	139.49	15.79	-1452.98	147.11	66.82	-1953.45	97.48	16.16	-1971.03	102.95	26.02	-2259.98	108.36	156.48	-2196.25	62.51	131.15	-1645.42	82.73	1158.37	0	0	0	-1615.55	55.46	1518.51	-1614.21	159.68	1509.3	-1914.47	119.89	1459.07	-2200.54	222.55	1768.22	285.97	-343.9	76.8	884.97	-337.72	74.35	284.29
2.93	-1264.44	114.08	50.73	-1289.62	107.59	50.26	-1449.81	139.5	15.54	-1450	148.04	67.15	-1952.93	97.14	16.64	-1970.34	101.7	27.43	-2237.68	106.21	162.74	-2174.57	62.01	139.43	-1634.9	82.84	1159.33	0	0	0	-1602.16	56.68	1520.68	-1601.37	160.83	1511.32	-1900.92	119.21	1459.67	-2174.5	221.73	1761.22	286.72	-344.02	76.97	885.46	-337.64	74.38	283.88
2.94	-1263.06	113.79	45.87	-1286.28	107.28	46.47	-1449.19	139.88	15.39	-1450.31	147.62	66.47	-1951.19	95.17	18.26	-1973.04	103.31	27.45	-2215.14	103.99	169.08	-2152.65	61.48	147.85	-1616.87	83.1	1161.44	0	0	0	-1588.75	58.16	1523.13	-1589.85	163.69	1513.4	-1887.36	118.51	1460.29	-2148.67	220.89	1754.29	287.02	-343.7	77.12	885.43	-337.83	74.32	283.48
2.95	-1257.88	114.1	41.01	-1283.06	108.13	42.11	-1448.36	140.3	15.06	-1448.51	148.53	66.92	-1950.24	94	19.2	-1976.91	107	25.96	-2192.35	101.72	175.5	-2130.47	60.92	156.39	-1604.18	83.98	1163.57	0	0	0	-1577.75	59.56	1525.98	-1575.72	164	1515.7	-1873.81	117.78	1460.93	-2123.05	220.04	1747.45	287.04	-343.65	77.13	885.03	-338.11	74.15	284.24
2.96	-1258.71	114.29	35.63	-1284.7	108.35	36.97	-1448.15	139.57	14.87	-1445.61	148.82	67.82	-1950.07	94.04	19	-1973.56	106.43	26.41	-2169.3	99.38	182.02	-2108.05	60.34	165.07	-1590.46	85.19	1165.73	0	0	0	-1567.29	60.85	1528.74	-1562.19	164.77	1517.74	-1860.26	117.03	1461.58	-2097.65	219.16	1740.69	286.62	-343.71	76.81	885.36	-337.71	74.52	284.28
2.97	-1254.69	113.07	33.02	-1281.14	107.68	34.4	-1447.71	139.28	15.28	-1443.79	147.18	67.83	-1949.84	94.85	17.45	-1967.11	102.87	28.12	-2146.01	96.99	188.63	-2085.38	59.72	173.88	-1576.84	86.43	1168.15	0	0	0	-1553.07	62.03	1531.19	-1549.76	166.28	1520.21	-1846.71	116.24	1462.26	-2072.46	218.27	1734	286.44	-343.75	76.9	885.32	-337.72	74.58	283.57
2.98	-1259.54	111.82	28.9	-1282.21	105.51	31.61	-1446.36	139.68	15.83	-1441.75	147.1	68.25	-1946.32	93.25	16.34	-1960.5	100.41	29.81	-2122.45	94.53	195.33	-2062.46	59.08	182.83	-1563.12	88.01	1170.8	0	0	0	-1539.91	63.34	1533.69	-1536.9	167.87	1522.49	-1833.16	115.43	1462.95	-2047.49	217.36	1727.4	286.63	-343.62	77.04	885.74	-337.4	74.48	284.9
2.99	-1258.73	110.51	26.78	-1282.75	105.32	29.49	-1446.08	139.06	16.04	-1440.55	146.36	68.28	-1942.88	93.47	13.91	-1954.21	99.39	31.22	-2098.65	92.01	202.11	-2039.29	58.41	191.91	-1549.39	89.07	1173.37	0	0	0	-1527.13	64.51	1536.1	-1524.78	169.35	1524.88	-1819.62	114.59	1463.67	-2022.75	216.43	1720.88	286.45	-343.84	76.96	885.4	-337.48	74.45	284.6
3	-1253.59	110.16	26.65	-1279.59	104.75	28.67	-1446.36	138.07	15.82	-1440.66	144.63	67.7	-1937.68	92.22	11.65	-1943.98	94.91	35.16	-2074.58	89.42	208.99	-2015.86	57.71	201.13	-1535.59	90.51	1175.96	0	0	0	-1516.36	65.26	1538.6	-1511.21	168.68	1526.95	-1806.08	113.71	1464.4	-1998.23	215.48	1714.45	286.68	-343.86	77.11	885.66	-337.82	74.6	285.1
3.01	-1255.66	109.81	25.05	-1280.5	104.14	27.13	-1446.76	137.02	15.65	-1440.34	143.88	67.86	-1932.79	89.41	8.65	-1934.9	90.98	36.95	-2050.26	86.77	215.96	-1992.17	56.99	210.48	-1523.17	91.24	1178.08	0	0	0	-1502.27	65.57	1541.15	-1497.47	170.25	1529.58	-1792.54	112.81	1465.16	-1973.95	214.51	1708.1	286.07	-344.02	76.98	885.4	-338.07	74.48	284.41
3.02	-1255.98	109.29	24.19	-1280.19	104.34	26.48	-1446.09	137.35	16.14	-1440.15	142.96	67.76	-1927.36	81.77	8.99	-1924.73	82.37	40.57	-2025.68	84.05	223.03	-1968.23	56.23	219.98	-1506.29	91.07	1180.66	0	0	0	-1491.2	66.21	1543.76	-1485.12	170.72	1532.21	-1779	111.88	1465.93	-1949.91	213.52	1701.84	287.14	-343.78	77.27	885.51	-337.89	74.54	284.34
3.03	-1258.96	108.64	22.83	-1282.95	104.18	25.34	-1446.95	136.08	15.9	-1438.86	143.89	68.36	-1913.67	66.31	22.37	-1912.25	73.21	50.93	-2000.84	81.27	230.18	-1944.03	55.44	229.61	-1498.17	91.06	1182.22	0	0	0	-1479.14	66.55	1546.46	-1471.95	170.9	1534.85	-1765.47	110.92	1466.73	-1926.1	212.51	1695.68	286.22	-343.98	77.07	885.71	-337.57	74.7	284.36
3.04	-1258.04	109.4	22.88	-1283.02	104.76	25.23	-1446.55	136.6	16.04	-1439.49	142.94	68.08	-1897.57	50.86	38.26	-1896.63	63.79	63.96	-1975.74	78.43	237.43	-1919.57	54.62	239.38	-1486.11	90.22	1183.89	0	0	0	-1468.37	66.56	1549.03	-1459.8	170.87	1537.47	-1751.95	109.93	1467.54	-1902.54	211.48	1689.6	286.69	-343.85	77.09	885.9	-337.6	74.73	284.12
3.05	-1258.38	109.01	22.71	-1284.71	104.44	24.24	-1446.09	137.11	16.3	-1438.73	143.73	68.51	-1878.79	38.42	54.08	-1880.21	54.38	77.36	-1950.37	75.52	244.77	-1894.85	53.77	249.29	-1474.68	88.99	1185.15	0	0	0	-1456.49	66.3	1551.49	-1448.72	170.35	1539.47	-1738.43	108.91	1468.38	-1879.22	210.43	1683.61	286.79	-344.07	77.06	885.61	-337.57	74.67	284.22
3.06	-1261	108.81	22.02	-1280.21	104.06	25.15	-1446.66	136.53	15.86	-1438.48	144.2	68.89	-1860.35	25.6	69.94	-1863.81	44.82	91.01	-1924.74	72.54	252.21	-1869.87	52.9	259.35	-1465.65	88.27	1186.29	0	0	0	-1445.78	66.04	1554.01	-1442.06	170.02	1542.05	-1724.92	107.85	1469.24	-1856.15	209.36	1677.72	286.96	-343.83	77.14	885.29	-337.73	74.47	284.34
3.07	-1260.83	108.41	21.78	-1280.94	105.13	24.67	-1446.56	136.98	15.86	-1437.83	145.04	69.12	-1833.77	14.5	86.6	-1839.22	36.6	105.44	-1898.84	69.49	259.74	-1846.49	52.74	272.29	-1452.29	86.65	1187.48	0	0	0	-1434.05	65.83	1556.42	-1432.26	169.56	1544.58	-1711.42	106.77	1470.12	-1833.34	208.27	1671.92	286.95	-343.75	77.21	885.46	-337.74	74.47	283.98
3.08	-1255.57	109.06	22.53	-1282.73	104.41	24.39	-1446.4	137.29	15.82	-1438.01	145.16	69.09	-1815.07	6.89	100.35	-1816.99	28.39	118.38	-1872.68	66.38	267.37	-1825.09	54.67	282.85	-1443	85.21	1188.79	0	0	0	-1422.18	65.61	1558.83	-1419.41	169.16	1547.09	-1697.93	105.65	1471.02	-1810.79	207.16	1666.22	286.81	-343.88	77.03	885.41	-337.49	74.49	284.44
3.09	-1258.83	108.86	22.06	-1280.79	104.83	24.36	-1446.43	137.23	15.7	-1437.97	145.18	69.13	-1786.08	-1.29	114.64	-1790.76	19.91	131.22	-1847.6	64.41	279.12	-1802.49	54.71	293.13	-1433.36	84.6	1190.08	0	0	0	-1412.37	65.18	1561.22	-1409.05	168.77	1549.53	-1684.44	104.51	1471.94	-1788.5	206.03	1660.61	287.53	-343.8	77.38	885.86	-337.63	74.65	284.6
3.1	-1258.5	108.7	21.96	-1281.82	104.39	24.19	-1446.59	137.12	15.65	-1437.92	145.13	69.09	-1762.95	-8.19	125.78	-1764.66	13.27	142.83	-1823.13	62.88	289.33	-1779	53.55	302.74	-1422.09	83.05	1191.61	0	0	0	-1401.57	64.45	1563.61	-1398.3	168.05	1552.35	-1670.97	103.33	1472.88	-1766.47	204.88	1655.11	286.66	-343.92	77.06	885.57	-337.79	74.56	284.96
3.11	-1258.79	108.29	21.93	-1281.09	104.46	24.19	-1446.23	137.62	15.77	-1438.58	144.32	68.72	-1729.39	-15.29	137.78	-1734.54	6.95	153.88	-1798.83	60.85	298.17	-1755.37	51.36	311.45	-1414.26	81.61	1193.36	0	0	0	-1392.39	63.74	1565.79	-1388.58	167.56	1554.77	-1657.5	102.12	1473.84	-1744.71	203.71	1649.7	285.82	-344.25	76.75	885.09	-337.64	74.58	284.67
3.12	-1254.46	108.19	22.74	-1281.61	104.19	23.96	-1446.42	136.97	15.61	-1438.6	144.04	68.7	-1698.34	-21.17	148.17	-1701.65	-0.31	164.51	-1774.81	57.41	305.67	-1732.92	49.79	318.5	-1402.17	80.95	1195.17	0	0	0	-1381.75	63.04	1567.91	-1377.97	166.9	1556.99	-1644.04	100.87	1474.83	-1723.23	202.52	1644.4	286.05	-344.1	76.81	885.48	-337.91	74.63	284.63
3.13	-1256.76	107.91	22.21	-1280.68	104.42	24.47	-1446.76	136.57	15.53	-1438.51	144.28	69.02	-1668.43	-28	157.8	-1676.43	-6.4	172.54	-1751.7	53.83	311.01	-1709.88	47.34	324.44	-1391.04	79.82	1196.4	0	0	0	-1372.82	62.34	1570.06	-1366.22	165.83	1558.98	-1630.6	99.6	1475.83	-1702.02	201.31	1639.2	286.44	-344.18	76.96	885.71	-337.67	74.55	284.44
3.14	-1259.83	108.62	21.43	-1281.23	104.71	24.1	-1446.13	137.38	15.96	-1439.62	142.78	68.64	-1643.82	-34.79	166.66	-1648.79	-12.18	179.67	-1728.6	49.82	314.67	-1686.59	43.59	329.11	-1385.34	80.41	1197.6	0	0	0	-1362.66	61.44	1571.97	-1356.78	165.31	1561.14	-1617.17	98.29	1476.86	-1681.09	200.07	1634.1	286.7	-344.14	76.88	885.48	-337.72	74.42	285.23
3.15	-1256.92	108.18	22.03	-1279.09	104.33	24.74	-1446.3	137.19	16.17	-1438.12	144.7	69.79	-1607.41	-38.39	171.63	-1625.46	-15.86	185.41	-1705.65	45.54	316.72	-1663.8	39.99	332.09	-1371.83	80.33	1198.75	0	0	0	-1351.3	60.75	1573.68	-1346.22	164.46	1562.91	-1603.75	96.95	1477.91	-1660.45	198.82	1629.11	286.7	-344.02	76.95	885.68	-337.92	74.5	284.95
3.16	-1258.35	108.03	21.95	-1281.96	104.36	23.82	-1446.54	136.69	16.06	-1439.01	143.38	69.44	-1581.44	-41.86	174.36	-1592.25	-18.7	187.49	-1683.72	42.2	316.4	-1641.34	36.47	333.05	-1363.64	80.21	1199.7	0	0	0	-1341.26	60.12	1575.17	-1336.86	163.48	1564.79	-1590.34	95.57	1478.99	-1640.1	197.54	1624.23	287.08	-343.95	77.14	885.62	-337.69	74.72	284.69
3.17	-1259.38	108.04	21.39	-1280.67	104.06	24.15	-1446.42	136.83	16.19	-1439.37	142.98	69.67	-1553.91	-43.17	175.18	-1567.4	-21.71	187.91	-1660.22	36.94	314.99	-1618.3	31.92	332.58	-1352.57	80.16	1200.16	0	0	0	-1332.62	59.39	1576.57	-1326.35	162.94	1566.33	-1576.95	94.16	1480.08	-1620.03	196.25	1619.45	286.64	-343.85	77.05	885.37	-337.67	74.56	284.1
3.18	-1259.63	107.77	21.17	-1281.08	104.57	24.07	-1446.98	135.93	15.98	-1438.93	143.28	69.83	-1528.37	-45.52	174.03	-1538.72	-23.01	187.46	-1637.57	32.41	311.27	-1595.55	27.65	330.56	-1340.78	80.52	1200.57	0	0	0	-1323.21	58.74	1577.8	-1318.66	162.5	1567.86	-1563.57	92.72	1481.2	-1600.26	194.93	1614.79	287	-344.07	77.14	884.91	-337.9	74.29	284.22
3.19	-1259.93	107.45	20.83	-1281.58	104.45	23.94	-1447.01	135.71	15.81	-1439.12	142.64	69.95	-1496.79	-46.25	172.25	-1493.85	-23.43	186.89	-1613.41	26.4	306.54	-1571.98	22.29	327.17	-1334.72	80.41	1200.24	0	0	0	-1312.22	58.04	1578.62	-1304.52	161.29	1568.67	-1550.2	91.25	1482.34	-1580.79	193.59	1610.24	286.77	-343.57	77.17	885.29	-337.92	74.4	284.89
3.2	-1259.13	107.38	21.38	-1281.58	104.06	23.64	-1446.93	135.57	15.85	-1438.64	142.42	69.98	-1469.6	-48.91	169.16	-1481.08	-24.88	181.88	-1589.14	20.97	299.69	-1549.45	17.72	321.95	-1322.5	80.45	1200.36	0	0	0	-1302.19	57.23	1579.33	-1296.75	160.99	1569.5	-1536.85	89.74	1483.5	-1561.63	192.23	1605.8	287.46	-343.55	77.3	885.78	-337.73	74.5	284.92
3.21	-1259.15	107.85	21.09	-1282.6	103.82	23.55	-1446.42	135.97	16.31	-1438.6	141.53	69.96	-1439.96	-49.95	164.26	-1452.32	-28.97	177.7	-1565.32	15.88	291.1	-1525.87	12.87	315.36	-1310.81	80.65	1200.14	0	0	0	-1292.55	56.63	1579.75	-1287.62	160.48	1570.2	-1523.52	88.19	1484.69	-1542.76	190.85	1601.47	286.62	-344.28	77.08	885.69	-337.75	74.53	284.49
3.22	-1256.71	107.5	21.62	-1282.21	104.15	23.88	-1446.76	135.21	16.21	-1438.03	141.4	70.2	-1408.13	-50.19	159.28	-1422.1	-30.89	172.24	-1540.12	9.95	281.32	-1501.54	7.63	307.79	-1302.33	80.53	1199.7	0	0	0	-1282.35	55.93	1579.99	-1274.31	159.91	1570.59	-1510.2	86.61	1485.9	-1524.21	189.44	1597.26	287.28	-344.33	77.14	885.35	-338.03	74.4	284.59
3.23	-1254.14	108.38	22.49	-1279.32	104.17	24.43	-1446.16	135.79	16.87	-1436.89	141.95	70.7	-1374.79	-50.36	154.36	-1391.18	-32.31	166.25	-1514.11	4.15	269.91	-1476.56	2	298.89	-1292.98	80.41	1199	0	0	0	-1274.4	55.13	1580.14	-1268.18	159.3	1570.97	-1496.9	85	1487.13	-1505.97	188.02	1593.16	286.35	-343.87	76.94	885.22	-338.08	74.33	284.68
3.24	-1257.78	107.36	21.34	-1278.85	104.83	24.62	-1446.2	135.33	16.92	-1437.73	139.85	70.08	-1342.3	-49.95	148.8	-1359.44	-32.96	159.78	-1488.15	-0.5	257.11	-1452.02	-2.58	288.77	-1282.01	80.81	1198.05	0	0	0	-1263.25	54.6	1579.85	-1253.65	158.79	1570.9	-1483.62	83.35	1488.39	-1488.05	186.57	1589.19	286.46	-343.9	77.02	885.93	-337.81	74.67	284.87
3.25	-1252.47	107.97	22.59	-1281.92	104.47	23.88	-1446.09	135.06	17.27	-1436.35	140.78	70.74	-1310.74	-50.39	142.37	-1327.72	-33.83	153.03	-1461.66	-4.81	243.47	-1426.71	-6.87	277.41	-1270.44	81.07	1196.97	0	0	0	-1253.85	54.27	1579.38	-1246.27	158.36	1570.49	-1470.36	81.66	1489.67	-1470.45	185.1	1585.33	286.62	-343.96	76.88	886.07	-337.71	74.59	285.17
3.26	-1258.47	107.12	20.26	-1280.77	104.29	23.92	-1446.6	133.87	17.26	-1436.38	139.82	70.87	-1279.06	-51.09	135.51	-1294.77	-34.55	146.06	-1434.26	-8.43	228.78	-1402.27	-9.36	264.45	-1261.52	81.71	1195.81	0	0	0	-1244.19	53.56	1578.84	-1236.05	157.71	1569.98	-1457.11	79.94	1490.97	-1453.18	183.61	1581.6	286.92	-344.1	77.02	885.91	-337.73	74.58	284.13
3.27	-1258.46	107.18	19.91	-1279.15	104.58	24.13	-1446.58	133.46	17.55	-1435.56	139.93	71.28	-1245.83	-52.13	129.02	-1263.49	-35.09	138.63	-1405.82	-12.1	213.34	-1377.2	-11.97	250.95	-1249.66	81.98	1194.53	0	0	0	-1232.37	52.99	1577.84	-1225.21	157.53	1569.58	-1443.89	78.18	1492.3	-1436.23	182.09	1577.99	286.82	-343.91	77.05	885.9	-337.71	74.65	284.47
3.28	-1255.29	109.09	22.42	-1275.35	104.21	24.73	-1446.17	133.61	18.2	-1435.52	139.17	71.43	-1211.04	-52.47	122.85	-1229.48	-35.73	131.56	-1376.98	-15.75	197.75	-1351.42	-14.14	236.82	-1241.83	82.62	1193.24	0	0	0	-1221.94	52.21	1576.87	-1217.6	156.24	1568.94	-1430.68	76.39	1493.65	-1419.62	180.56	1574.5	287.16	-343.95	77.22	885.7	-337.89	74.57	284.4
3.29	-1252.63	108.99	22.72	-1278.72	104.46	23.96	-1445.83	133.63	18.54	-1434.5	139.74	72.06	-1177.31	-52.89	116.47	-1196.92	-36.34	124.12	-1347.41	-18.75	181.79	-1323.57	-18.04	222.83	-1230.39	83.07	1191.98	0	0	0	-1212.51	51.72	1575.76	-1207.5	155.34	1568.11	-1417.5	74.56	1495.02	-1403.34	179	1571.13	286.53	-343.85	77.02	885.73	-338.08	74.45	284.39
3.3	-1222.5	101.68	37.39	-1273.79	103.66	27.51	-1445.89	133.3	18.96	-1435.16	138.48	71.86	-1144.06	-52.61	110.09	-1163.55	-36.8	117	-1316.39	-22.33	165.72	-1295.88	-20.97	208.16	-1221.17	82.98	1190.52	0	0	0	-1201.63	51.27	1574.56	-1195.15	155.43	1566.72	-1404.34	72.69	1496.42	-1387.4	177.42	1567.9	286.41	-343.97	76.95	885.44	-338.01	74.51	284.26
3.31	-1223.38	101.91	35.72	-1272.82	103.5	28.05	-1445.66	133.43	19.5	-1434.4	139.15	72.68	-1111.96	-53.02	103.83	-1130.78	-37.23	109.89	-1284.65	-26.27	149.89	-1267	-24.13	193.54	-1210.99	83.62	1188.77	0	0	0	-1190.38	50.54	1573.09	-1184.1	154.58	1565.46	-1391.2	70.79	1497.84	-1371.81	175.81	1564.79	286.86	-343.98	77.06	885.37	-337.94	74.5	284.11
3.32	-1247.31	102.84	28.99	-1273.85	105.09	27.81	-1445.38	133.61	20.13	-1434.27	138.87	72.94	-1074.36	-52.96	99.09	-1097.65	-37.66	102.95	-1253.52	-28.16	133.71	-1237.7	-27.27	179.29	-1200.38	83.72	1187.18	0	0	0	-1179.7	49.89	1571.53	-1173.3	154.61	1563.99	-1378.08	68.84	1499.29	-1356.56	174.19	1561.81	286.68	-344.1	77.02	885.53	-337.76	74.47	284.53
3.33	-1242.93	112.03	30	-1276.45	105.31	27.17	-1444.88	133.92	20.85	-1433.91	138.86	73.36	-1039.93	-53.36	93.88	-1063.29	-37.98	97.02	-1221.91	-29.68	117.97	-1208.1	-30.04	165.02	-1189.52	83.91	1185.74	0	0	0	-1168.97	49.37	1569.87	-1163.44	153.7	1562.68	-1364.99	66.87	1500.76	-1341.66	172.54	1558.96	285.85	-343.69	76.85	885.33	-337.63	74.49	284.52
3.34	-1244.07	112.34	29.29	-1269.44	104.63	27.72	-1445.42	133	21.21	-1432.86	139.9	74.62	-1005.81	-53.35	89.11	-1027.26	-38.11	91.87	-1190.09	-30.42	102.44	-1177.7	-32.82	151.35	-1177.99	83.82	1184	0	0	0	-1160.24	48.98	1568.15	-1152.54	152.91	1561.29	-1351.92	64.85	1502.26	-1327.12	170.86	1556.24	286.34	-344.04	76.88	884.96	-337.66	74.4	285.08
3.35	-1241.77	110.84	27.91	-1275.41	104.13	25.74	-1444.51	133.82	22.57	-1432.72	139.56	75.34	-973.51	-52.66	84.66	-994.02	-38.39	86.46	-1156.57	-31.99	88.07	-1147.51	-35.02	138.14	-1169.96	83.73	1182.27	0	0	0	-1149.61	48.37	1566.37	-1141.28	152.65	1559.5	-1338.88	62.8	1503.78	-1312.94	169.17	1553.66	287.13	-344.01	77.11	885.55	-337.52	74.47	284.1
3.36	-1255.91	110.85	20.71	-1277.97	106.26	23.4	-1444.07	134.22	23.87	-1432.93	138.63	75.98	-940.65	-52.49	80.16	-961.13	-38.27	81.39	-1122.23	-34.49	75.7	-1116.6	-37.08	125.95	-1158.75	83.63	1180.64	0	0	0	-1138.67	47.57	1564.62	-1133.8	152.08	1558	-1325.86	60.7	1505.33	-1299.11	167.45	1551.21	286.19	-344.1	76.92	885.7	-337.81	74.69	284.27
3.37	-1255.1	111.25	20.67	-1280.37	106.88	22.18	-1443.57	134.86	25.48	-1431.93	139.76	77.48	-905.85	-51.7	77.1	-926.47	-37.94	77.58	-1088.16	-36.18	64.88	-1086.09	-38.28	114.63	-1146.66	83.1	1178.79	0	0	0	-1128.45	46.85	1562.96	-1120.93	150.84	1556.34	-1312.86	58.57	1506.9	-1285.65	165.7	1548.89	286.54	-343.98	77.03	885.71	-337.84	74.55	284.11
3.38	-1257.57	111.3	19.9	-1278.07	106.03	22.72	-1442.83	135.61	27.18	-1432.5	138.5	78.08	-873.33	-50.27	74.18	-894.56	-37.1	74.19	-1054.85	-38.04	55.8	-1055.98	-39.98	105.11	-1134.95	82.58	1177.12	0	0	0	-1117.25	46.09	1561.1	-1109.93	150.42	1554.72	-1299.9	56.4	1508.49	-1272.57	163.94	1546.72	286.53	-344.13	77.07	886.15	-337.64	74.7	284.34
3.39	-1255.73	111.06	19.73	-1277.42	106.87	22.32	-1442.88	135.47	28.45	-1431.77	139.1	79.56	-840.84	-48.93	73.43	-862.83	-35.91	72.64	-1023.14	-38.63	48.21	-1026.92	-40.86	97.42	-1125.91	81.81	1175.25	0	0	0	-1106.2	45.1	1559.44	-1099.78	149.83	1553.12	-1286.96	54.19	1510.12	-1259.85	162.15	1544.68	286.58	-343.98	77.11	885.42	-337.54	74.48	284.57
3.4	-1256.22	110.67	19.69	-1279.24	106.87	21.69	-1441.93	136.44	30.51	-1430.96	139.83	81.45	-810.64	-47.17	74.46	-833.57	-34.52	73.15	-992.75	-39.56	42.68	-999.33	-41.82	92.14	-1117.55	81.47	1173.45	0	0	0	-1096	44.17	1557.76	-1088.72	148.95	1551.51	-1274.04	51.94	1511.76	-1247.51	160.33	1542.79	286	-343.96	77.01	885.04	-338.01	74.39	284.83
3.41	-1254.46	110.65	20.26	-1277.37	106.65	22	-1441.9	136.07	31.95	-1430.61	139.37	82.7	-783.04	-45.19	77.93	-806.67	-32.73	75.45	-964.46	-39.33	38.47	-973.35	-42.82	88.65	-1103.99	80.67	1171.85	0	0	0	-1084.55	43.03	1556.15	-1079.61	147.73	1550.33	-1261.16	49.66	1513.44	-1235.55	158.5	1541.03	286.31	-344.08	76.96	885.03	-337.9	74.34	284.72
3.42	-1252.96	110.78	20.44	-1279.45	107.15	21.32	-1441.17	136.66	34.37	-1430.78	138.82	84.36	-758.64	-42.85	83.04	-781.25	-31.92	79.44	-937.93	-40.05	36.39	-950.51	-42.05	85.65	-1093.68	80.28	1170.19	0	0	0	-1073.66	41.7	1554.72	-1067.48	146.85	1548.97	-1248.3	47.33	1515.14	-1225.06	156.99	1539.38	287.08	-343.79	77.19	885.32	-337.82	74.38	285.11
3.43	-1252.93	111.42	20.49	-1278.54	107.46	21.33	-1439.37	138.59	37.47	-1429.95	138.58	86.12	-740.21	-39.58	88.2	-759.48	-29.79	85.09	-914.94	-39.23	34.52	-929.95	-41.71	83.91	-1080.77	79.91	1168.66	0	0	0	-1062.63	40.17	1553.34	-1055.81	145.8	1548.1	-1235.48	44.96	1516.86	-1213.65	156.74	1537.45	286.38	-343.85	77.06	885.31	-337.76	74.51	284.35
3.44	-1252.86	111.45	20.35	-1279.94	107.13	20.74	-1438.74	138.75	40.12	-1429.13	138.56	88.52	-721.48	-36.61	95.23	-741.15	-27.61	90.79	-894.55	-38.97	33.43	-911.77	-41.61	82.76	-1068.94	78.9	1167.17	0	0	0	-1051.68	38.68	1552.15	-1044.34	144.09	1547	-1222.68	42.55	1518.61	-1203.83	153.78	1535.99	286.35	-343.94	77.13	885.1	-337.79	74.49	285.04
3.45	-1252.8	111.44	20.46	-1278.44	107.11	21.06	-1437.86	139.16	43.13	-1428.25	138.19	90.78	-705.01	-33.57	101.02	-725.03	-26.95	96.75	-877.25	-38.82	32.41	-896.4	-41.7	81.65	-1054.88	77.98	1165.93	0	0	0	-1041.66	37.38	1551.39	-1031.6	142.51	1546.21	-1209.92	40.1	1520.39	-1191.89	154.05	1534.21	286.79	-343.9	77.24	885.45	-337.73	74.57	284.43
3.46	-1253	111.24	20.31	-1279.67	107.32	20.48	-1437.31	138.9	46.16	-1426.33	138.7	93.6	-692.56	-30.74	103.75	-713.66	-21.04	97.56	-863.64	-38.78	31.31	-883.93	-41.36	80.29	-1042.53	76.93	1164.74	0	0	0	-1031.52	35.77	1550.75	-1021.54	141.14	1545.84	-1197.18	37.62	1522.2	-1181.94	150.95	1532.62	287.2	-343.91	77.14	885.06	-337.61	74.37	284.35
3.47	-1256.93	111.59	19.17	-1278.84	107.52	20.42	-1435.55	140.09	49.98	-1424.28	139.23	96.83	-683.9	-28.64	103.11	-704.47	-18.13	96.75	-853.73	-38.01	30.2	-874.14	-41.11	78.76	-1032.41	75.88	1163.65	0	0	0	-1020.09	34.1	1550.36	-1012.28	139.54	1545.69	-1184.48	35.09	1524.03	-1172.7	146.98	1531.59	287.35	-343.95	77.17	885.09	-337.86	74.45	284.59
3.48	-1254.46	111.89	19.68	-1276.73	108.15	21.04	-1432.88	142.51	54.59	-1421.88	139.76	100.11	-677.14	-26.52	98.36	-698.2	-16.62	91.97	-847.68	-36.91	29	-867.74	-39.86	75.99	-1017.02	74.49	1163.07	0	0	0	-1010.28	32.25	1550.15	-1001.69	137.68	1545.64	-1171.81	32.51	1525.88	-1160.27	147.47	1530.12	286.15	-344.13	77.02	885.01	-338.04	74.4	284.48
3.49	-1256.73	111.67	19.11	-1276.47	108.3	21.13	-1431.24	142.83	58.73	-1418.3	141.3	104.16	-671.08	-24.36	88.93	-694.52	-15.88	82.92	-845.42	-35.6	27.16	-864.17	-38.23	72.49	-1005.61	73.33	1162.61	0	0	0	-997.52	30.38	1550.17	-988.97	135.73	1546.18	-1159.17	29.9	1527.77	-1149.68	145.08	1528.89	287.02	-344.01	77.24	885.02	-337.37	74.63	284.2
3.5	-1257.19	111.51	19.33	-1280.55	108.35	19.85	-1429.42	143.15	63.48	-1415.76	140.5	107.83	-669.62	-23.82	76.12	-688.45	-16.52	73.82	-843.04	-35.39	26.22	-861.86	-36.79	69.56	-993.6	71.95	1162.12	0	0	0	-987.55	28.49	1550.39	-978.04	133.89	1546.7	-1146.57	27.25	1529.68	-1139.11	142.1	1528.12	286.73	-343.67	77.22	885.45	-337.57	74.58	284.39
3.51	-1257.21	111.55	19.31	-1276.53	108.45	20.68	-1426.84	143.85	68.5	-1412.14	141.05	112.35	-662.23	-24.87	64.14	-685.04	-14.35	63.05	-840.52	-35.37	25.81	-856.02	-37.64	69.45	-979.59	70.18	1162.26	0	0	0	-975.28	26.45	1551.42	-967.48	131.89	1547.75	-1134	24.55	1531.62	-1129.04	138.36	1527.83	287.36	-343.55	77.38	885.46	-337.54	74.64	285.21
3.52	-1256.51	111.97	19.78	-1279.84	108.81	20.03	-1424.15	143.94	73.78	-1405.68	144.41	118.69	-658.47	-25.44	55.68	-683.13	-14.55	55.42	-839.16	-35.84	25.31	-850.22	-39.59	70.18	-965.41	68.17	1162.87	0	0	0	-964.3	24.21	1553.25	-956.83	129.92	1549.65	-1121.47	21.81	1533.58	-1118.95	134.15	1528.39	286.58	-343.75	77.21	885.61	-337.5	74.82	284.92
3.53	-1254.82	112.56	20.25	-1278.71	108.18	20.32	-1419.82	144.73	79.84	-1398.29	147.43	125.36	-653.98	-26.06	49.47	-679.07	-14.78	50.05	-838.19	-36.56	25.04	-848.12	-40.29	69.46	-953.84	66.36	1163.97	0	0	0	-953.22	22.13	1555.88	-945.95	127.83	1552.19	-1108.97	19.03	1535.58	-1108.45	130.5	1529.78	286.3	-344.01	77.09	885.8	-337.67	74.76	284.81
3.54	-1255.6	112.48	19.98	-1273.31	109.46	21.52	-1412.75	146.47	87.51	-1389.16	149.53	132.42	-653.9	-25.9	43.89	-678.16	-14.62	45.48	-837.51	-36.97	24.68	-846.46	-41.13	69.67	-941.41	64.41	1165.76	0	0	0	-942.67	19.83	1558.69	-935.24	125.31	1555.05	-1097.86	16.44	1537.44	-1096.87	128.12	1531.54	286.96	-344.19	77.21	885.6	-337.89	74.6	284.43
3.55	-1250.45	112.44	20.8	-1273.17	108.9	21.37	-1406.92	143.74	94.26	-1377.87	151.26	139.9	-653.58	-24.26	40.72	-676.96	-13.94	42.86	-836.69	-38.16	24.89	-844.03	-42.6	70.44	-929.34	62.72	1168.12	0	0	0	-929.54	17.42	1561.48	-924.4	122.77	1557.89	-1087.16	15.02	1539.42	-1084.98	126.74	1533.22	287.15	-343.84	77.13	884.87	-337.97	74.37	283.96
3.56	-1251.76	112.79	19.74	-1270.01	108.52	21.65	-1396.04	145.28	103.83	-1363.61	153.84	147.95	-651.93	-23.6	38.63	-677.19	-13.47	40.53	-836.72	-38.2	24.55	-842.49	-43.24	70.71	-918.42	60.95	1170.97	0	0	0	-918.02	15.11	1564.24	-913.86	119.7	1560.63	-1075.08	11.35	1541.37	-1074.95	122.06	1535.37	286.25	-344.14	76.9	885.52	-337.84	74.56	284.56
3.57	-1247.31	112.96	19.59	-1267.03	108.7	21.53	-1387.09	142.29	112.73	-1349.33	153.94	155.15	-650.97	-24.32	36.37	-676.09	-13.23	38.88	-836.32	-38.84	24.58	-841.39	-43.61	70.99	-904.24	58.66	1174.21	0	0	0	-909.16	12.5	1566.76	-902.89	117.06	1563.34	-1063.78	8.63	1543.34	-1063.43	119.41	1537.36	286.78	-344.16	77.01	885.19	-337.93	74.43	284.34
3.58	-1245.55	113.68	17.58	-1260.47	108.9	22.2	-1373.22	144.17	124.93	-1334.39	154.6	160.17	-652	-23.84	34.01	-675.82	-13.12	37.21	-836.22	-38.99	24.37	-840.17	-44.29	71.23	-891.46	56.4	1177.39	0	0	0	-897.35	9.97	1568.8	-891.32	115.23	1565.46	-1052.33	6.11	1545.12	-1052.63	116.54	1539.27	286.32	-343.95	77.03	885.14	-337.75	74.5	284.71
3.59	-1241.34	114.33	16.29	-1256.32	108.52	22.34	-1359.05	144.17	137.89	-1319.37	151.83	171.38	-650.29	-23	32.87	-675.1	-12.52	35.98	-835.85	-39.31	24.48	-839.14	-44.64	71.42	-880.69	54.38	1180.28	0	0	0	-885.67	7.92	1570.66	-880.31	112.29	1567.45	-1040.81	3.19	1546.78	-1041.31	114.13	1541.1	286.91	-343.95	77.12	885.46	-337.45	74.65	284.14
3.6	-1238.51	114.09	13.51	-1247.18	108.45	24.01	-1342.63	145	151.56	-1303.68	148.96	181.09	-648.89	-21.99	32.14	-675.73	-12.27	34.64	-835.54	-39.6	24.75	-838.57	-44.23	71.52	-866.85	52.31	1183.09	0	0	0	-874.63	5.63	1572.36	-869.16	110	1569.28	-1029.41	0.93	1548.43	-1029.74	112.52	1542.77	286.8	-343.94	77.12	885.44	-337.67	74.67	283.21
3.61	-1230.81	113.99	11.68	-1240.38	106.96	25.24	-1325.89	143.36	164.26	-1285.29	146.74	190.9	-651.72	-22.14	30.49	-673.79	-12.02	34.03	-835.04	-39.69	25.1	-837.69	-43.98	71.91	-855.54	51.23	1185.45	0	0	0	-863.3	3.42	1573.88	-858.04	107.94	1570.99	-1018.18	-1.28	1549.94	-1019.1	108.55	1544.59	286.2	-343.82	77	884.8	-338.02	74.41	283.68
3.62	-1227.81	114.19	8.14	-1233.89	107.31	26.09	-1307.94	141.16	176.33	-1265.56	143.32	199.63	-649.41	-21.53	30.08	-673.6	-11.27	33.36	-835.23	-38.36	24.85	-837.78	-42.05	71.58	-844.05	49.97	1187.49	0	0	0	-849.47	1.43	1575.24	-846.83	105.79	1572.61	-1006.27	-4.1	1551.47	-1008.71	104.9	1546.29	285.87	-343.94	77	885.04	-337.9	74.42	284.25
3.63	-1217.63	114.77	5.65	-1223.97	107.37	28.7	-1289.29	138.08	187.93	-1243.7	141.11	207.69	-648.36	-21.63	29.49	-673.87	-10.85	32.52	-835.06	-37.72	25.18	-836.85	-41.57	71.89	-830.21	49.14	1189.14	0	0	0	-839.38	-0.5	1576.56	-835.55	104.02	1574.06	-994.83	-6.13	1552.78	-996.92	104.22	1547.74	286.36	-344.18	77.03	884.95	-337.9	74.37	286
3.64	-1206.78	115.23	8.78	-1210.54	108.69	34.54	-1267.1	136.97	198.5	-1221.3	138.35	215.08	-649.32	-21.42	28.47	-674.64	-10.97	31.76	-834.55	-37.72	25.55	-836.29	-40.73	71.85	-820.24	48.41	1190.13	0	0	0	-827.82	-2.42	1577.8	-824.28	102.37	1575.36	-982.81	-8.9	1553.96	-985.01	103.12	1549.17	286.83	-343.78	77.33	885.32	-337.72	74.59	285.4
3.65	-1195.82	118.12	15.46	-1196.68	110.61	41	-1243.22	133.52	207.1	-1198.38	135.86	222.43	-648.67	-20.81	28.16	-673.3	-10.62	31.36	-834.52	-37.06	25.65	-835.79	-40.1	71.82	-811.42	48.35	1190.84	0	0	0	-815.89	-4.01	1578.99	-813.3	100.14	1576.71	-971.38	-10.72	1555.3	-974.05	100.56	1550.27	286.69	-343.76	77.09	884.9	-337.9	74.37	285.06
3.66	-1174.76	119.16	24.35	-1176.35	110.72	48.43	-1220.89	129.27	214.82	-1176.89	131.53	228.91	-649.42	-21.02	27.19	-673.69	-10.55	30.67	-834.49	-36.56	25.69	-835.03	-40.12	72.01	-801.4	47.93	1191.42	0	0	0	-805.29	-5.57	1580.11	-806.11	98.59	1577.63	-960.07	-12.64	1556.38	-963.73	97.32	1551.59	286.48	-344.13	76.94	885.79	-337.66	74.72	285.37
3.67	-1147.92	120.43	33.23	-1151.12	111.85	56.18	-1199.22	126.06	220.92	-1154.54	127.5	236.05	-647.48	-20.71	26.95	-674.02	-10.45	30.13	-833.76	-36.99	26.25	-834.38	-39.74	72.14	-788.45	47.74	1191.74	0	0	0	-794.13	-6.83	1581.29	-796.24	97.3	1578.72	-947.99	-15.55	1557.36	-953.42	93.72	1552.78	286.88	-343.77	77.11	885.05	-337.83	74.4	285.48
3.68	-1121.64	123.13	39.26	-1124.96	114.58	62.13	-1177.53	122.2	225.19	-1131.92	123.44	242.27	-648.42	-21.46	26.47	-673.68	-10.25	29.95	-833.65	-36.56	26.29	-833.76	-39.45	72.39	-779.01	47.19	1192.15	0	0	0	-783.07	-8.33	1582.27	-783.83	96.2	1579.5	-936.7	-16.88	1558.32	-941.15	93.8	1553.49	286.54	-344.02	77.09	885.17	-337.74	74.45	284.51
3.69	-1091.64	125.12	44.91	-1095.14	115.67	67.14	-1154.06	118.62	228.3	-1108.85	119.71	246.74	-647.3	-20.85	26.35	-672.86	-9.86	29.89	-833.6	-36.17	26.31	-832.98	-39.39	72.65	-767.69	47.16	1192.84	0	0	0	-770.04	-9.64	1583.17	-771.18	95.6	1580.39	-925.3	-18.24	1559.22	-930.31	91.76	1554.23	286.33	-344.04	77.04	885.29	-337.97	74.56	284.46
3.7	-1059.75	126.45	49.85	-1062.81	116.43	71.89	-1130.31	115.48	230.02	-1084.1	117.33	250.15	-649.5	-20.52	25.36	-672.77	-9.72	29.58	-833.28	-36.27	26.7	-832.06	-39.46	72.92	-758.62	46.46	1193.27	0	0	0	-758.96	-10.85	1584.01	-759.95	94.03	1581.12	-913.62	-19.86	1560.18	-918.41	91.26	1555.2	286.16	-344.38	76.84	885.17	-337.78	74.61	284.99
3.71	-1030.53	126.44	52.8	-1035.81	116.61	74.16	-1105.86	112.4	230.28	-1059.43	114.68	251.73	-647.61	-20.32	25.72	-672.8	-10.1	29.2	-833.26	-35.81	26.65	-831.53	-38.98	72.98	-747.08	45.9	1193.83	0	0	0	-747.71	-11.84	1584.65	-749.16	93.31	1581.89	-902.03	-21.46	1561.04	-907.83	88.18	1556.5	286.05	-344.31	76.94	885.57	-337.77	74.61	284.71
3.72	-998.05	126.11	55.46	-1002.52	115.98	77.07	-1079.74	110.98	229.67	-1034.43	112.37	252.14	-648.78	-20.35	24.97	-672.52	-9.8	29.32	-833.3	-35.52	26.69	-831.13	-38.56	72.69	-736.58	44.85	1194.46	0	0	0	-735.34	-12.84	1585.19	-740.41	92.42	1582.82	-890.81	-22.64	1561.81	-896.86	86.62	1557.24	287.15	-344.13	77.19	885.04	-337.7	74.53	284.53
3.73	-965	125.67	57.42	-970.68	115.08	78.08	-1053.68	109.56	227.57	-1008.71	110.71	251.25	-647.86	-19.94	25.31	-674.11	-9.87	28.65	-832.98	-35.87	27.06	-830.91	-38.48	72.74	-727.35	43.99	1195.14	0	0	0	-725.28	-13.97	1585.77	-729.38	90.78	1583.43	-879.75	-23.45	1562.57	-885.52	85.2	1558.31	286.62	-343.99	77.09	885.27	-337.48	74.72	284.02
3.74	-936.59	124.75	56.21	-941.7	112.92	77.26	-1027.28	107.54	223.74	-983.65	107.83	248.79	-647.55	-20.52	25.15	-673.12	-10.1	28.84	-833.08	-35.26	26.94	-830.92	-38.12	72.74	-716.12	42.43	1195.59	0	0	0	-713.58	-14.92	1586.12	-719.42	89.81	1583.95	-868.29	-24.7	1563.13	-873.34	86.06	1558.63	286.77	-344.04	77.12	885	-337.71	74.42	284.75
3.75	-899.98	122.62	57.08	-906.33	109.59	76.52	-1000.61	106.17	218.8	-958	105.66	245.43	-648.71	-20.4	24.59	-672.79	-10.18	28.92	-833.04	-35.57	27.31	-830.76	-38.54	73.18	-706.28	41.84	1196.11	0	0	0	-701.62	-15.94	1586.27	-706.04	88.58	1584.13	-857	-25.84	1563.46	-861.85	85.67	1558.97	287.12	-344.04	77.14	884.53	-337.81	74.36	284.51
3.76	-850.45	116.35	59.54	-869.84	106.5	75.38	-972.86	105.75	212.75	-932.08	103.71	240.85	-648.22	-20.48	24.82	-673.07	-10.4	28.66	-832.8	-35.65	27.39	-831.34	-37.79	72.93	-696.67	41.09	1196.47	0	0	0	-690.98	-17.18	1586.35	-695.42	87.94	1584.4	-845.99	-26.54	1563.77	-850.58	84.17	1559.47	286.32	-344.18	76.79	885.68	-337.77	74.61	285.13
3.77	-820.74	116.88	57.16	-832.41	106.37	74.88	-944.22	105.67	205.51	-905.22	102.79	235.55	-647.48	-20.91	25.06	-672.66	-10.85	28.87	-833	-35.21	27.32	-831.39	-37.82	73.05	-687.13	40.75	1196.72	0	0	0	-680.82	-18.2	1586.4	-682.98	86.93	1584.48	-834.64	-27.89	1563.73	-839.86	82.44	1559.82	286.64	-344.05	76.92	885.8	-337.71	74.6	284.91
3.78	-784	114.97	56.27	-799.58	104.51	71.94	-918.44	105.46	196.25	-877.82	101.22	228.59	-648.28	-20.62	25.21	-672.99	-11.47	28.94	-832.74	-35.45	27.62	-831.12	-38.26	73.5	-675.89	40.19	1196.83	0	0	0	-669.27	-19.37	1586.19	-672.62	85.54	1584.67	-823.34	-29.39	1563.52	-828.88	81.59	1559.84	286.73	-344.26	77.02	885.24	-337.55	74.46	285.89
3.79	-748.49	113.4	53.74	-762.72	103.06	69.48	-886.03	103.88	187.19	-849.66	100.57	221.14	-649.75	-21.4	25.22	-671.74	-11.47	29.18	-832.6	-35.33	27.9	-830.36	-39.14	74.15	-666.3	40.19	1196.6	0	0	0	-657.38	-20.23	1585.8	-664.01	84.28	1584.5	-812.47	-30.17	1563.09	-817.75	80.79	1559.54	286.69	-344.21	77.13	885.16	-337.77	74.37	284.64
3.8	-710.76	111.25	51.65	-727.69	101.31	66.21	-855.51	103.17	176.76	-820.77	100.33	212.89	-647	-21.39	26.39	-670.86	-11.03	29.63	-832.31	-35.38	28.34	-830.54	-38.47	74.29	-655.43	39.96	1196.2	0	0	0	-646.63	-21.36	1585.31	-653.66	83.3	1584.35	-801.86	-30.72	1562.41	-806.76	79.99	1559.28	286.22	-344.14	76.86	885.31	-337.8	74.6	284.85
3.81	-671.78	109.2	49.7	-689.25	99.92	63.62	-824.41	101.37	165.36	-791.84	99.63	203.74	-647.07	-20.85	26.9	-670.47	-10.82	30.23	-832.06	-35.14	28.5	-830.37	-38.03	74.45	-644.2	39.47	1195.65	0	0	0	-635.03	-22.63	1584.55	-641.2	81.8	1583.98	-790.77	-32.15	1561.46	-795.89	79	1558.43	285.74	-344.09	76.9	885.6	-337.8	74.62	284.61
3.82	-631.47	106.91	48.08	-653.13	98.02	60.38	-791.96	102.05	154.14	-761.86	99.39	194.27	-647.36	-21.42	27.22	-668.64	-11.79	31.68	-832.28	-34.44	28.62	-829.92	-38.19	74.97	-633.49	39.73	1194.92	0	0	0	-624.81	-23.8	1583.66	-628.71	80.74	1583.27	-779.59	-33.57	1560.32	-784.81	78.13	1557.65	286	-344.08	76.97	885.47	-337.8	74.66	284.99
3.83	-594.25	104.43	45.97	-613.52	95.94	58.28	-759.2	101.12	141.83	-731.92	98.9	184	-645.28	-21.53	27.66	-667.86	-15.04	35.94	-832.19	-34.21	28.94	-829.28	-38.41	75.41	-624.39	39.33	1193.74	0	0	0	-614.21	-25.05	1582.62	-615.84	79.78	1582.29	-768.73	-34.38	1558.96	-773.78	77.1	1556.79	286.45	-343.6	77.16	885.43	-337.62	74.62	284.53
3.84	-554.49	101.7	44.78	-574.71	93.02	55.9	-726.91	99.03	128.83	-702.03	97.59	173.09	-645.54	-20.93	30.21	-663.7	-17.86	39.15	-831.74	-34.4	29.51	-829.11	-37.81	75.52	-612.98	39.25	1192.31	0	0	0	-603.21	-26.34	1581.42	-606.36	79.04	1581.43	-757.94	-35.32	1557.63	-763.07	75.98	1555.55	286.83	-344.06	77.06	885.33	-337.67	74.52	283.57
3.85	-514.95	99.41	43.82	-534.37	90.7	54.08	-693.16	97.93	116.07	-670.9	96.75	162.24	-642.37	-21.22	30.84	-662.4	-18.14	39.35	-831.78	-33.86	29.65	-828.48	-37.88	75.85	-602.97	38.75	1190.78	0	0	0	-591.47	-27.56	1580.05	-594.67	77.52	1580.32	-747.09	-36.19	1556.08	-751.97	75.64	1554.29	287.01	-344.4	77.23	884.24	-337.79	74.36	283.41
3.86	-474.62	96.64	43.7	-497.35	88.62	52.02	-659.41	94.68	102.35	-638.7	96.61	151.4	-643.04	-21.35	30.18	-663.08	-16.59	36.92	-831.58	-33.82	30.14	-827.99	-37.64	76.09	-592.31	38.08	1189.04	0	0	0	-581.36	-28.52	1578.56	-583.5	76.78	1578.83	-736.31	-37.1	1554.5	-741.24	74.04	1552.97	286.32	-344.09	77.03	884.3	-337.84	74.39	284.67
3.87	-434.84	94.63	44.36	-458.56	86.54	51.06	-623.44	92.66	89.54	-605.66	95.3	140.16	-640.66	-20.87	28.93	-668	-14.42	33.2	-831.38	-33.41	30.58	-827.4	-37.43	76.41	-580.88	37.69	1187.04	0	0	0	-571.27	-29.62	1576.98	-572.63	75.74	1577.53	-725.3	-38.26	1552.7	-730.22	74.11	1551.3	286.96	-344.19	77.06	884.46	-337.97	74.32	284.7
3.88	-397.59	92.31	44.86	-419.12	84.83	51.13	-586.77	90.21	77	-571.75	94.69	129.44	-647.79	-20.73	25.68	-670.57	-12.39	29.86	-831.15	-33.29	31.11	-826.63	-37.46	76.97	-570.49	36.79	1185.17	0	0	0	-560.46	-30.58	1575.25	-561.6	75.26	1575.62	-714.48	-38.96	1550.88	-718.81	74.28	1549.57	287.39	-344.06	77.3	884.65	-337.82	74.39	283.88
3.89	-359.67	90.42	46.18	-381.39	82.5	50.98	-549.02	89.66	66.21	-537.76	94.32	119.28	-646.81	-22	24.59	-671.24	-12.03	28.97	-830.88	-33.18	31.97	-826.03	-36.88	77.4	-562.06	35.78	1183	0	0	0	-548.63	-31.4	1573.43	-551.59	74.13	1574.23	-703.66	-39.47	1549.03	-708.09	73.27	1547.64	286.72	-344.33	76.95	885.22	-337.94	74.62	284.03
3.9	-318.38	88.05	49.37	-342.86	80.57	52.07	-511.81	89.22	56.54	-503.85	93.94	110	-646.26	-22.36	24.3	-671.27	-11.51	28.63	-830.72	-32.79	32.81	-825.39	-36.55	77.99	-549.65	35.38	1181.06	0	0	0	-538.41	-31.96	1571.69	-540.21	73.79	1572.34	-692.95	-39.53	1547.17	-696.95	73.48	1545.91	287.02	-344.27	76.98	885.15	-337.77	74.62	283.98
3.91	-280.95	85.7	53.02	-304.04	78.45	54.73	-474.18	89.97	48.78	-470.78	92.31	101.16	-648	-22.41	23.72	-670.73	-11.44	28.52	-830.69	-32.23	33.73	-824.74	-36.31	78.85	-538.77	33.97	1178.83	0	0	0	-527.5	-32.5	1569.72	-525.76	73.31	1570.4	-682.23	-39.62	1545.27	-686.34	72.1	1544.04	287.28	-344.04	77.13	884.81	-338.02	74.45	284.78
3.92	-244.19	83.71	58.87	-268.84	76.3	58.58	-437.8	90.18	42.11	-438.05	92.36	94.24	-645.78	-22.42	24.03	-671.8	-11.09	27.98	-830.47	-31.85	34.79	-824.15	-35.78	79.7	-527.09	33.32	1176.69	0	0	0	-515.47	-32.79	1567.73	-513.76	72.89	1568.4	-671.19	-40.16	1543.39	-675.34	71.58	1542.11	287.77	-344.18	77.32	885.02	-337.89	74.47	284.47
3.93	-208.68	82.17	66.15	-232.72	75.33	64.56	-402.29	90.47	37.22	-405.97	92.41	89.01	-645.65	-22.46	23.6	-671.93	-11.33	27.81	-830.29	-31.84	36.08	-823.28	-36.08	81.01	-518.42	33.45	1174.8	0	0	0	-504.53	-33.13	1565.73	-502.76	72.08	1566.31	-660.11	-40.68	1541.53	-664.12	71.73	1540.13	287.39	-344.07	77.2	884.74	-337.87	74.44	283.76
3.94	-177.2	80.93	74.05	-201.07	74.74	71.5	-367.18	91.41	34.36	-374.38	93.92	86.1	-646.12	-22.18	23.6	-670.82	-11.35	27.86	-829.93	-32.23	37.62	-822.69	-35.86	82.14	-505.51	32.64	1172.79	0	0	0	-494.18	-33.37	1563.69	-491.31	72.81	1563.99	-649.21	-40.45	1539.74	-652.74	72.52	1538.2	287.37	-343.82	77.24	884.84	-337.77	74.42	284.71
3.95	-143.54	81.74	85.1	-169.84	75.07	80.44	-333.9	91.46	32.9	-344.21	93.93	84.23	-646.77	-22.77	23	-670.65	-11.52	27.63	-829.78	-32.04	38.94	-821.86	-36.16	83.64	-495.51	31.98	1170.79	0	0	0	-482.88	-33.32	1561.67	-479.76	73.49	1561.68	-638.05	-40.3	1538.09	-641.38	72.51	1536.27	287.68	-343.72	77.35	885.01	-337.44	74.51	284.78
3.96	-116.57	81.98	96	-143.07	74.73	89.46	-302.53	91.67	33.06	-316.12	93.44	83.52	-646.6	-22.57	23.17	-670.87	-11.85	27.57	-829.24	-32.62	40.71	-820.87	-36.9	85.39	-483.46	31.16	1169.1	0	0	0	-471.22	-33.26	1559.65	-468.56	73.49	1559.46	-626.64	-40.36	1536.55	-630.13	72.22	1534.61	287.17	-343.87	77.25	885.14	-337.81	74.6	284.9
3.97	-91.26	82.44	107.42	-118.36	75.06	99.25	-274.14	90.56	33.79	-290.18	93.86	84.39	-646.35	-22.83	23.11	-670.47	-12.03	27.58	-828.78	-33.25	42.63	-819.83	-37.5	87.25	-470.42	30.93	1167.42	0	0	0	-460.12	-33.2	1557.63	-457.11	73.95	1557.26	-615.26	-40.3	1535.19	-619.26	71.55	1533.1	287.16	-344.03	77.03	885.64	-337.82	74.66	284.8
3.98	-71.16	83.56	116.42	-94.05	75.68	109.21	-248.52	90.77	35.64	-267.02	94.02	85.68	-646.59	-23.11	22.61	-669.8	-12.49	27.56	-828.45	-33.43	44.59	-818.29	-38.66	89.57	-459.09	29.88	1166.05	0	0	0	-448.09	-32.96	1555.71	-445.7	74.58	1555.2	-603.91	-40.16	1533.98	-607.93	71.75	1531.77	286.32	-344.13	76.81	885.76	-337.69	74.59	285.23
3.99	-52.38	84.28	125.54	-72.78	76.05	117.86	-226.09	90.78	37.14	-246.85	94.67	86.88	-645.9	-23.62	22.7	-670.66	-12.68	27.34	-827.45	-34.4	47.14	-816.81	-39.23	91.82	-447.62	29.68	1164.74	0	0	0	-437.49	-32.38	1554.01	-434.37	75.12	1553.24	-592.72	-39.37	1533.12	-596.52	72.78	1530.65	286.42	-344.13	76.88	884.88	-337.43	74.48	285.19
4	-36.57	84.36	131.81	-58.42	75.68	122.01	-207.12	91.11	37.9	-229.78	94.07	86.95	-647.88	-23.57	21.99	-669.69	-13.13	27.43	-826.37	-35.33	49.8	-814.72	-40.61	94.77	-435.72	29.3	1163.83	0	0	0	-425.73	-31.59	1552.5	-422.9	75.92	1551.45	-581.16	-39.02	1532.44	-585.17	73.19	1529.82	286.72	-344.07	77.04	885.21	-337.72	74.45	285.44
4.01	-23.56	83.92	135.32	-45.4	75.38	124.62	-192.24	91.62	37.5	-215.3	95.96	87.07	-645.31	-23.5	22.76	-670.06	-13.23	27.39	-825.14	-36.32	52.79	-812.61	-41.72	97.82	-423.74	28.92	1163.04	0	0	0	-413.76	-30.72	1551.08	-411.48	76.81	1549.86	-569.69	-38.41	1531.95	-573.99	73.68	1529.02	286.09	-344.01	76.88	884.9	-337.82	74.47	285.68
4.02	-13.46	82.61	134.26	-35.02	74.03	124.04	-181.1	92.46	35.7	-204.69	95.74	84.93	-646.28	-23.49	22.36	-669.18	-13.45	27.65	-823.94	-36.99	55.9	-810.12	-43.16	101.35	-411.37	29.12	1162.56	0	0	0	-401.73	-29.73	1549.9	-400.07	77.67	1548.51	-558.31	-37.39	1531.59	-562.48	74.32	1528.53	286.93	-343.78	77.03	885.54	-337.56	74.68	286.37
4.03	-5.55	79.98	129.95	-27.42	72.68	119.62	-173.67	93.72	32.64	-196.99	96.29	81.82	-645.8	-23.73	22.72	-669.37	-13.75	27.59	-822.24	-37.93	59.51	-807.28	-44.45	105.01	-398.62	28.97	1162.26	0	0	0	-390.75	-28.57	1548.97	-388.6	78.47	1547.33	-546.78	-36.41	1531.41	-551.07	75.68	1528.22	288.13	-343.76	77.32	885.28	-337.48	74.56	285.13
4.04	-0.13	78.39	121.76	-22.16	71.1	112.07	-170.19	93.8	29.31	-192.11	96.37	77.7	-647.12	-23.91	22.41	-668.76	-13.99	27.81	-820.22	-38.95	63.45	-804.05	-45.89	109.14	-386.53	29.32	1162.26	0	0	0	-378.7	-27.26	1548.27	-376.94	79.9	1546.37	-535.34	-35.34	1531.47	-539.89	76.62	1527.96	287.77	-344.17	77.24	885.4	-337.57	74.57	284.09
4.05	4.1	77.15	111.35	-18.03	69.25	102.68	-168.95	93.87	26.57	-189.38	96.25	73.23	-646.2	-24.15	22.48	-668.79	-14.44	28.16	-817.68	-40.1	67.79	-800.13	-47.94	113.84	-373.93	29.64	1162.51	0	0	0	-366.89	-25.88	1547.8	-365.38	81.2	1545.56	-523.78	-34.12	1531.63	-528.44	77.69	1528.02	286.19	-343.89	76.96	885.04	-337.87	74.43	284.86
4.06	10.4	75.66	100.69	-10.66	69.09	94.65	-165.81	92.93	26.24	-187.34	92.58	68.42	-645.87	-23.79	22.77	-668.96	-14.6	28.83	-814.37	-42.23	73	-795.41	-50.35	119.15	-361.74	30.23	1163.14	0	0	0	-355.92	-24.51	1547.45	-353.71	82.75	1544.94	-512.2	-32.6	1532	-516.75	79.26	1528.1	286.82	-343.9	77.12	884.82	-337.92	74.34	284.65
4.07	23.16	74.71	89.14	-3.62	68.06	83.68	-162.14	92.64	26.05	-180.91	92.17	67.08	-647.74	-24.18	22.68	-667.51	-15.5	30.15	-810.05	-44.67	78.63	-789.8	-53.04	124.83	-349.21	31.12	1163.95	0	0	0	-344.67	-23.11	1547.5	-341.91	84.31	1544.65	-500.47	-31.26	1532.68	-504.97	80.59	1528.33	286.93	-343.95	77.12	885.32	-337.68	74.62	284.92
4.08	28.84	71.66	75.91	4.56	65.32	73.18	-160.06	92.44	25.8	-171.68	94.65	69.83	-648.55	-24.62	22.69	-667.06	-16.1	31.52	-804.62	-47.11	84.88	-783.03	-55.72	130.85	-337.28	31.84	1165.25	0	0	0	-333.17	-21.4	1548.25	-330.24	85.65	1545.12	-488.57	-29.99	1533.98	-493.24	81.75	1529.43	287.04	-344.02	77.17	885.32	-338.11	74.43	285.93
4.09	31.75	67.57	65.87	10.13	62.09	64.92	-158.26	92.02	25.73	-165.29	95.26	70.59	-646.5	-24.11	23.54	-655.38	-17.51	36.15	-798.67	-48.83	91.26	-774.32	-58.45	137.31	-324.74	32.56	1167.19	0	0	0	-320.44	-19.9	1549.43	-318.4	87.39	1546.17	-476.69	-28.64	1535.87	-481.32	83.78	1531.14	286.65	-343.92	77.18	885.43	-337.79	74.65	285.26
4.1	36.82	63.5	58.89	11.69	58.72	58.36	-156.64	92.29	25.67	-162.04	95.58	70.16	-647.82	-24.19	23.26	-658.11	-17.32	35.61	-790.36	-51.03	99.02	-763.47	-60.62	143.75	-311.96	33.06	1169.47	0	0	0	-308.68	-18.3	1551	-306.4	89.2	1547.44	-464.78	-27.1	1538.22	-469.78	84.75	1533.23	286.75	-344.1	77.11	885.5	-337.77	74.51	285.68
4.11	37.27	61.31	51.73	12.19	55.78	51.74	-155.57	92.37	25.41	-160.44	95.25	69.83	-645.82	-24.9	23.49	-666.69	-16.63	33.05	-780.41	-53.46	107.87	-750.65	-63.18	150.6	-297.06	33.75	1172.47	0	0	0	-297.26	-16.55	1552.78	-294.54	90.56	1548.87	-452.92	-25.3	1540.74	-457.34	87.54	1535.45	287.02	-344.26	77.15	885.66	-337.43	74.72	285.68
4.12	37.76	60.56	45.35	14.87	56.15	46.62	-154.47	93.28	25.22	-158.27	95.71	69.9	-644.92	-25.58	23.38	-663.77	-16.59	33.67	-769.23	-55.21	117.92	-736.38	-65.25	158.29	-284.69	34.84	1175.63	0	0	0	-284.2	-14.84	1554.51	-282.54	92.68	1550.2	-441	-23.55	1543.28	-445.71	88.59	1537.72	287.16	-344.02	77.23	885.31	-337.74	74.63	285.34
4.13	39.48	61.53	41.69	15.88	56.74	43.54	-153.83	93.26	25.27	-155.64	96.31	70.22	-642.21	-26.72	23.13	-652.56	-17.74	36.84	-756.64	-56.43	129.22	-721.68	-65.87	166.41	-270.96	35.49	1178.68	0	0	0	-272.77	-13.03	1556.25	-270.83	93.93	1551.5	-428.95	-22.19	1545.81	-433.9	90.03	1539.78	286.54	-344.38	77	885.61	-337.44	74.66	285.84
4.14	39.48	60.18	39.55	16.59	56.51	41.5	-153.4	92.61	25.22	-153.05	96.97	70.54	-638.74	-27.92	22.57	-650.51	-19.41	37.92	-742.36	-56.96	141.26	-705.09	-66.58	175.49	-258.25	35.92	1181.62	0	0	0	-260.97	-11.49	1558.03	-259.05	95.04	1552.76	-417.04	-20.74	1548.32	-421.8	91.86	1541.69	286.64	-344.12	77.04	885.6	-337.55	74.65	285.57
4.15	39.71	59.26	38.13	16.51	55.47	40.14	-153.02	92.79	25.45	-152.02	95.78	70.3	-633.64	-28.61	21.46	-645.93	-19.99	38.91	-726.08	-57.71	153.71	-686.12	-67.39	184.93	-247.52	36.37	1184.36	0	0	0	-248.59	-9.83	1559.86	-246.95	96.89	1553.98	-405.14	-19.26	1550.97	-409.79	93.83	1543.77	287.51	-343.89	77.39	885.27	-337.95	74.42	285.45
4.16	39.33	59.02	36.71	16.8	55.54	38.94	-152.96	92.27	25.47	-151.44	95.58	70.41	-627.38	-29.29	20.25	-637.18	-20.95	40.67	-708.49	-57.79	166.02	-665.56	-67.42	194.07	-234.46	36.62	1187.09	0	0	0	-236.54	-8.31	1561.74	-234.84	98.39	1555.27	-393.26	-17.78	1553.76	-398.05	94.83	1545.94	287.2	-344.1	77.27	885.21	-337.73	74.35	285.7
4.17	40.58	59.21	36.67	18.09	55.58	38.67	-152.8	92.13	25.68	-151.11	94.71	70.3	-618.33	-30.33	18.8	-626.51	-22.87	42.52	-690.86	-58.31	178.63	-643.71	-67.31	203.57	-224.5	36.6	1189.41	0	0	0	-224.24	-6.98	1563.57	-222.71	99.28	1556.65	-381.29	-16.3	1556.55	-386.04	96.16	1548.17	287.56	-344.39	77.15	885.32	-337.82	74.58	285.01
4.18	41.43	58.87	36.31	16.68	55.46	37.81	-152.63	92.35	25.99	-150.64	94.79	70.63	-608.83	-33.01	19.97	-614.74	-25.07	45.99	-670.9	-59.4	190.73	-620.62	-66.91	213.19	-213.66	36.51	1191.6	0	0	0	-212.67	-5.74	1565.41	-210.68	100.15	1557.99	-369.17	-15.15	1559.37	-373.72	98.17	1550.45	286.4	-344.23	76.88	884.81	-337.81	74.5	284.81
4.19	40.15	59.01	35.84	19.05	55.72	37.96	-152.63	92.09	26.12	-150.42	94.46	70.82	-594.62	-36.68	27.24	-597.76	-28.12	53.18	-645.28	-57.76	201.78	-596.56	-66.76	222.51	-203.07	36.08	1193.63	0	0	0	-201.15	-4.8	1567.15	-198.7	101.16	1559.23	-357.32	-13.69	1562.12	-361.92	98.24	1552.78	286.43	-344.1	77.02	884.71	-337.81	74.36	284.96
4.2	41.41	59.45	35.87	17.56	55.45	37.56	-152.62	91.92	26.19	-150.47	93.53	70.67	-573.35	-40.96	36.34	-576.28	-31.78	62.17	-620.72	-57.33	213.42	-572.65	-65.42	231.89	-190.14	35.84	1195.6	0	0	0	-189.38	-4.03	1568.85	-186.57	102.09	1560.43	-345.58	-12.41	1564.77	-349.86	99.2	1555.01	286.32	-344.31	76.8	884.73	-337.75	74.27	284.6
4.21	42.88	59.41	36.19	17.64	55.53	37.3	-152.69	91.55	26.11	-150.67	93.39	70.79	-547.07	-45.35	46.46	-550.91	-34.94	71.91	-596.21	-55.43	223.41	-548.42	-63.58	241.86	-180.28	35	1197.4	0	0	0	-176.74	-3.36	1570.44	-174.37	102.93	1561.62	-333.67	-11.61	1567.4	-337.87	99.96	1557.27	286.84	-344.77	76.96	885.17	-337.68	74.5	284.96
4.22	40.71	59.1	35.12	17.09	55.62	37.01	-152.54	92	26.46	-150.75	92.63	70.6	-517.18	-48.55	56.35	-521.98	-37.28	81.62	-571.79	-54.23	232.09	-523.75	-61.69	251.56	-170.23	34.16	1199.14	0	0	0	-164.9	-2.96	1571.94	-162.35	102.75	1562.89	-321.91	-10.61	1569.93	-325.56	101.59	1559.35	286.98	-344.32	77.02	885.18	-337.88	74.55	284.28
4.23	40.43	59.31	34.79	16.68	55.65	36.62	-152.51	91.58	26.27	-150.69	92.47	70.63	-487.54	-51.15	65.23	-492.86	-38.89	90.14	-546.7	-53.11	239.53	-498.03	-60.8	260.56	-160.35	32.99	1200.76	0	0	0	-153.52	-2.79	1573.44	-150.18	102.76	1564.07	-310.06	-9.91	1572.37	-313.63	101.28	1561.69	287.06	-343.98	77.14	884.84	-337.74	74.51	284.08
4.24	41.23	59.07	34.65	18.01	55.63	36.88	-152.53	91.25	26.14	-150.68	92.26	70.69	-455.68	-52.45	73.96	-460.97	-38.83	98.48	-520.13	-53.12	246.44	-471.33	-60.01	268.2	-149.41	31.6	1202.38	0	0	0	-141.92	-2.69	1574.76	-138.17	102.92	1565.19	-298.21	-9.41	1574.76	-301.54	102.16	1563.9	286.45	-343.82	77.07	884.57	-338	74.35	284.65
4.25	40.6	58.4	34.4	18.75	55.54	37.01	-152.55	91.07	25.98	-150.38	93.42	71.21	-423.19	-53.03	81.81	-429.33	-39.92	106.05	-492.91	-53.25	252.32	-444.26	-59.59	274.79	-138.91	30.84	1203.94	0	0	0	-129.63	-2.78	1575.9	-126.17	102.78	1566.19	-286.65	-8.48	1577.12	-289.71	101.95	1566.19	286.76	-344.01	77	885.24	-337.93	74.52	284.88
4.26	41.33	58.66	34.56	17.32	55.66	36.61	-152.3	91.45	26.05	-150.22	92.99	71.03	-391.58	-52.97	88.7	-398.49	-40.07	112.63	-465.31	-53.75	257.21	-417.26	-59.34	280.65	-129.39	30.16	1205.32	0	0	0	-117.85	-2.9	1576.93	-114.18	102.54	1567.13	-275	-7.88	1579.37	-277.67	102.17	1568.31	286.22	-344.08	77.05	885.14	-338.1	74.29	284.54
4.27	41.45	58.49	34.55	18.54	55.44	36.82	-152	91.89	26.26	-149.95	92.95	71.12	-356.52	-52.35	96.09	-365.93	-40.15	119.38	-438.01	-54.26	260.83	-390.53	-59.37	285.78	-119.78	29.34	1206.84	0	0	0	-106.41	-3.1	1577.79	-102.1	102.62	1567.85	-263.21	-7.84	1581.52	-265.76	102.74	1570.43	286.67	-344.09	77.1	885.3	-338	74.51	284.15
4.28	39.33	58.56	33.51	18.39	55.37	36.36	-152.08	91.58	26.2	-149.49	93.53	71.54	-321.18	-52.44	102.88	-333.61	-39.91	125.25	-410.82	-54.38	263.17	-364.2	-58.93	289.72	-109.97	28.94	1208.27	0	0	0	-94.48	-3.4	1578.33	-90.11	101.89	1568.39	-251.47	-7.3	1583.56	-253.93	102.53	1572.49	286.9	-344.11	77	884.9	-338.16	74.39	283.26
4.29	40.04	58.11	33.42	17.98	55.25	36.36	-152.25	90.97	26.25	-149.44	92.46	71.45	-285.66	-51.56	109.1	-298.56	-39.38	130.93	-383.26	-54.96	264.59	-337.7	-58.67	292.82	-100.91	28.57	1209.57	0	0	0	-82.72	-3.72	1578.72	-78.16	102.47	1568.95	-239.66	-6.97	1585.41	-241.82	102.99	1574.32	286.97	-344.17	77.08	884.78	-337.99	74.31	284.61
4.3	40.72	57.75	33.25	17.02	55.25	35.97	-152.2	90.86	26.48	-149.38	91.81	71.6	-247.82	-50.9	114.92	-263.76	-40.04	136.28	-355.6	-55.1	264.67	-311.03	-58.77	294.81	-92.5	28.53	1210.69	0	0	0	-71.34	-4.08	1578.94	-67.64	102.04	1569.41	-227.84	-6.98	1587.07	-229.69	103.35	1576.02	286.94	-344	77.16	885.06	-338.06	74.34	284.43
4.31	41.75	58.12	33.44	17.41	55.19	35.57	-152.33	89.59	26.34	-149.22	90.74	71.62	-212.28	-49.09	119.19	-231.91	-37.55	141.46	-327.31	-55.25	263.6	-284.42	-58.57	295.61	-80.97	28.19	1211.69	0	0	0	-59.56	-4.42	1578.99	-57.84	101.75	1569.56	-216.27	-6.87	1588.62	-217.71	103.21	1577.73	285.93	-343.84	76.85	884.82	-338.21	74.31	283.98
4.32	42.56	58.29	33.45	17.76	54.81	35.73	-152.17	89.43	26.85	-149.1	90.04	71.78	-174.9	-47.75	124.3	-199.48	-36.83	144.94	-298.96	-55.57	261.52	-257.69	-58.3	295.2	-72.45	27.85	1212.37	0	0	0	-47.87	-4.95	1578.85	-45.21	101.37	1569.41	-204.67	-6.92	1589.98	-206.11	102.83	1579.24	286.68	-344.35	77	884.9	-337.95	74.35	283.73
4.33	40.57	58.2	32.76	18.07	54.46	35.83	-151.88	89.06	27.17	-148.91	89.6	72.17	-139.76	-48.22	128.96	-166.55	-36.54	148.09	-270.07	-56.18	258.49	-230.75	-58.21	293.75	-63.45	27.97	1212.79	0	0	0	-36.25	-5.41	1578.65	-33.92	101.15	1569.28	-193.17	-6.69	1591.14	-194.39	102.81	1580.56	286.27	-344.63	76.87	884.91	-337.82	74.5	284.04
4.34	42.87	58.78	33.48	18.48	54.29	35.66	-151.74	89.46	27.76	-148.76	88.61	72.24	-105.34	-49.95	131.46	-124.02	-39.88	149.94	-241.01	-56.4	254.37	-203.28	-58.03	291.26	-54.17	28.09	1213.23	0	0	0	-25.06	-5.65	1578.26	-22.37	100.72	1569.05	-181.78	-6.62	1592.09	-182.83	102.14	1581.72	286.29	-344.65	76.73	884.74	-338.15	74.31	284.87
4.35	41.28	58.17	33.01	17.83	54.08	35.58	-151.7	88.55	27.65	-148.7	88.44	72.52	-68.2	-51.08	134.9	-87.91	-40.71	151.73	-211.43	-56.54	249.34	-175.58	-57.82	287.89	-43.65	28.15	1213.31	0	0	0	-13.81	-6.05	1577.74	-9.55	100.56	1568.74	-170.29	-6.82	1592.9	-171.26	102.18	1582.69	286.72	-344.53	76.88	884.78	-338.02	74.41	284.57
4.36	43.26	58.22	33.63	18.68	53.74	35.79	-151.68	88.33	27.84	-148.4	88.47	72.9	-32.72	-51.75	137.75	-51.7	-41.1	153.51	-181.02	-57.35	243.88	-147.5	-57.89	283.82	-34.8	28.51	1213.16	0	0	0	-2.84	-6.5	1577.14	-0.42	100.16	1568.2	-158.86	-6.88	1593.53	-159.49	102.43	1583.58	286.51	-344.45	76.81	884.96	-337.82	74.56	284.7
4.37	42.11	57.85	33.39	15.47	53.3	35.1	-151.53	88.43	28.2	-148.18	87.92	72.99	4.85	-52.71	140.91	-16.1	-41.22	155.22	-150.3	-57.55	237.54	-119.18	-57.8	278.91	-24.6	28.14	1213.05	0	0	0	8.96	-6.96	1576.4	11.7	99.71	1567.72	-147.69	-6.94	1593.98	-148.05	101.99	1584.39	286.23	-344.16	76.68	885.08	-338.04	74.48	284.39
4.38	42.15	56.56	32.28	19.36	55.75	36.78	-151.56	87.99	28.31	-147.88	87.19	72.95	40.3	-52.95	143.07	19.64	-41.16	156.77	-119.24	-57.44	230.6	-90.61	-58.16	273.41	-14.77	28.25	1212.83	0	0	0	20.06	-7.26	1575.57	23.09	99.42	1567.13	-136.48	-7.3	1594.31	-136.76	101.75	1584.92	286.05	-344.23	76.76	884.88	-337.97	74.36	284.22
4.39	41.41	54.94	30.18	24.59	55.57	37.91	-151.49	87.72	28.49	-147.38	87.51	73.48	77.71	-52.58	145.52	54.86	-40.69	158.03	-88.01	-57.57	223.3	-61.06	-59.24	267.77	-4.88	28.71	1212.5	0	0	0	30.93	-7.63	1574.73	34.47	99.1	1566.37	-125.31	-7.43	1594.51	-125.43	102.12	1585.34	286.74	-344.38	76.84	885.07	-338.2	74.25	283.44
4.4	46.37	61.01	36.3	18.88	56.41	36.68	-151.25	87.79	28.85	-146.78	88.11	74.08	114.28	-52.08	147.93	91.16	-40.27	159.29	-56.05	-57.39	215.63	-31.44	-59.68	261.47	3.26	28.7	1212.08	0	0	0	42.42	-8.25	1573.76	45.28	99	1565.61	-114.08	-7.41	1594.57	-114.22	101.58	1585.6	286.55	-344.19	76.71	885.06	-338.18	74.18	283.86
4.41	42.49	58.14	33	18.07	53.5	35.65	-151.08	87.53	29.15	-146.35	87.37	74.18	149.62	-51.68	150.31	126.61	-39.64	160.7	-23.87	-57.55	207.91	-1.72	-60.47	255.29	12.88	29	1211.67	0	0	0	53.64	-8.57	1572.76	57.05	98.73	1564.78	-102.75	-7.8	1594.47	-102.84	101.79	1585.67	286.92	-343.86	76.81	885.11	-337.9	74.27	284.79
4.42	42.24	56.68	30.81	20.15	54.02	35.85	-150.99	87.38	29.64	-146.17	86.26	74.19	186.25	-50.89	153.16	161.68	-39.22	162.27	8.46	-57.66	200.28	27.81	-60.6	248.77	23.46	29.44	1211.1	0	0	0	64.26	-8.76	1571.69	66.82	98.2	1563.9	-91.54	-7.77	1594.31	-91.49	101.93	1585.59	285.95	-344.08	76.61	885.09	-337.85	74.24	284.98
4.43	44.65	57.96	32.02	19.34	54.03	35.54	-150.81	87.06	30.04	-145.54	86.67	74.89	219.88	-50.73	155.37	196.93	-38.99	163.78	40.98	-58.03	193.06	57.75	-60.95	242.43	33.15	29.4	1210.55	0	0	0	75.37	-8.95	1570.56	79.27	97.93	1562.85	-80.38	-7.95	1594.03	-80.3	101.66	1585.45	286.52	-344.33	76.75	884.85	-338.1	74.16	285.04
4.44	44.27	58.49	32.27	20.27	54.24	35.71	-150.77	86.56	30.38	-145.11	86.56	75.45	254.97	-50.65	158.19	233	-38.63	165.64	74.07	-57.91	185.96	87.97	-60.98	236.17	42.74	29.18	1209.92	0	0	0	86.24	-9.23	1569.44	90.15	97.89	1561.87	-69.23	-8.16	1593.68	-69.21	101.7	1585.25	286.16	-344.18	76.68	885.23	-338.13	74.38	284.48
4.45	42.35	58.66	32.06	20.5	54.38	35.69	-150.51	86.3	30.86	-144.79	86.59	76.08	288.81	-50.34	160.77	266.64	-38.4	167.22	106.74	-57.56	179.12	117.75	-60.87	229.99	51.12	29.38	1209.1	0	0	0	97.39	-9.35	1568.28	100.81	97.75	1560.69	-58.09	-8.53	1593.26	-58.12	101.36	1584.9	286.87	-343.61	77.25	885.13	-338.44	74.21	284.05
4.46	44.5	59.39	32.7	20.24	54.44	35.54	-150.44	85.97	31.35	-144.47	86.02	76.64	322.46	-50.54	163.38	299.07	-38.66	168.6	138.67	-56.91	172.42	147.12	-61.21	224.24	60.36	29.46	1208.35	0	0	0	108.32	-9.56	1567.14	111.59	97.54	1559.53	-47.1	-8.77	1592.81	-47.27	100.32	1584.61	286.53	-343.72	77.42	884.85	-337.94	74.27	283.74
4.47	43.89	59.01	32.36	20	54.33	35.41	-150.27	86.05	32.41	-144.07	85.8	77.51	354.47	-50.15	166.01	331.05	-38.55	170.2	170.03	-56.65	166.25	176.08	-62.05	218.9	71	29.55	1207.54	0	0	0	118.83	-9.88	1566.01	122.84	97.03	1558.39	-36.05	-9.29	1592.25	-36.16	100.78	1584.03	285.71	-343.53	77.05	884.88	-337.88	74.27	283.33
4.48	43.71	59.31	32.51	21.98	54.63	35.72	-150.06	85.68	33.33	-143.45	85.92	78.6	385.77	-50.18	168.81	363.19	-38.48	172.27	201.08	-56.74	160.71	204.71	-62.28	213.61	80.38	29.17	1206.6	0	0	0	129.3	-10.06	1564.87	132.62	96.89	1557.42	-25.14	-9.49	1591.66	-25.2	100.89	1583.5	286.83	-343.31	77.15	885.01	-337.95	74.4	283.66
4.49	42.52	59.25	31.98	19.72	54.34	34.99	-149.93	85.6	34.57	-142.8	85.88	79.74	415.94	-50.14	171.39	393.69	-38.79	174.05	231.35	-57.36	155.81	232.68	-63.31	208.97	90.54	29.09	1205.66	0	0	0	140.14	-10.41	1563.78	142.83	96.61	1556.53	-14.24	-9.9	1591.03	-14.31	100.58	1582.92	286.47	-343.49	77.12	885.61	-337.75	74.54	284.56
4.5	42.45	59.79	32.34	20.08	54.29	35.15	-149.62	85.54	35.78	-142.42	86.2	81.13	445.02	-50.31	173.95	421.91	-39.17	175.7	260.36	-58.39	151.48	259.36	-64.31	204.65	100.3	29.02	1204.5	0	0	0	151.27	-10.6	1562.72	155.11	96.36	1555.5	-3.4	-10.3	1590.36	-3.61	99.93	1582.22	287.37	-343.32	77.22	885.08	-338.16	74.1	284.57
4.51	43.23	59.22	32.05	19.59	54.63	34.73	-149.25	85.74	37.19	-141.8	86.37	82.55	473	-50.73	176.63	449.35	-40.08	177.34	288.12	-59.26	147.69	284.87	-64.75	200.4	110.75	28.55	1203.5	0	0	0	162.06	-11.02	1561.79	165.64	95.88	1554.55	7.46	-10.91	1589.66	7.08	99.57	1581.47	286.46	-343.35	76.94	884.36	-338.34	73.95	285.36
4.52	43.78	59.51	32.23	19.57	54.52	34.54	-148.99	85.75	38.53	-141.12	86.87	84.15	498.38	-50.86	179.56	474.43	-40.89	179.57	314.66	-60.14	144.4	309.12	-65.38	196.71	120.2	28.21	1202.52	0	0	0	173.21	-11.43	1560.91	176.27	95.59	1553.73	18.36	-11.37	1588.96	17.7	99.49	1580.93	285.73	-343.64	76.86	884.94	-338.39	74.06	284.48
4.53	43.19	59.54	31.88	21.06	54.74	34.76	-148.47	86.3	40.37	-140.31	86.99	85.79	521.79	-51.36	183.12	501.23	-41.24	183.4	339.75	-61.61	141.77	332.1	-65.74	193.34	129.52	28.23	1201.48	0	0	0	184.02	-12.08	1560.12	186.81	94.97	1553.1	29.23	-12.04	1588.33	28.41	98.96	1580.35	286.47	-343.6	76.88	884.81	-338.13	74.19	285.68
4.54	43.71	59.86	32.03	19.81	54.91	34.38	-148.1	86.18	41.97	-139.22	88.05	87.88	543.41	-51.89	187.32	517.49	-43.46	183.51	362.8	-63.26	139.71	353.14	-65.88	190.25	140.27	27.67	1200.64	0	0	0	194.71	-12.5	1559.47	197.19	94.27	1552.5	40.2	-12.91	1587.78	39.28	98.25	1579.84	286.33	-343.91	76.51	884.8	-338.25	74.23	284.97
4.55	44.8	59.29	32.06	22.25	54.87	34.93	-147.37	87.13	44.2	-138.12	88.79	89.88	562.68	-52.83	191.35	536.32	-44.57	186.63	383.54	-64.55	137.69	372.15	-67.11	188.02	148.77	27.49	1199.98	0	0	0	205.22	-13.25	1558.93	208.6	93.82	1552.03	51.06	-13.96	1587.33	50.04	97.48	1579.55	286.96	-343.89	76.8	884.75	-337.76	74.46	284.77
4.56	44.56	59.61	32.26	20.56	55.12	34.5	-146.61	87.34	46.24	-137	88.84	91.96	579.4	-54.51	194.48	553.6	-46.29	189.25	402.11	-65.92	135.91	389.16	-68.19	185.91	160.12	27.13	1199.57	0	0	0	216.14	-14.07	1558.6	218.41	92.9	1551.87	61.87	-14.98	1587.01	60.6	95.91	1579.43	286.72	-343.93	76.77	884.61	-337.8	74.33	284.77
4.57	43.21	59.64	31.5	19.8	54.97	33.96	-146.03	87.07	48.33	-135.67	89.15	94.11	593.54	-55.36	196.55	568.78	-47.62	191.09	418.4	-67.25	134.18	404.25	-69.22	183.78	170.85	26.71	1199.29	0	0	0	226.96	-15.03	1558.44	229.34	91.94	1551.83	72.53	-16.09	1586.81	71.17	94.92	1579.31	286.86	-343.74	76.8	884.66	-338	74.26	284.39
4.58	45.25	60.33	31.98	21.86	55.25	34.51	-144.99	87.85	51.03	-133.84	90.44	97.01	607.4	-57	197.72	581.79	-49.43	192.13	432.34	-69.25	132.54	417.37	-70.45	181.71	181.08	26.06	1199.17	0	0	0	237.67	-15.91	1558.63	240.45	90.75	1552.15	83.12	-17.46	1586.73	81.76	93.81	1579.34	286.63	-343.89	76.67	885.09	-338.11	74.36	284.72
4.59	44.01	59.89	31.55	20.85	55.08	34.11	-144.02	87.88	53.68	-132.14	90.46	99.6	618.87	-57.74	197.23	592.84	-50.89	191.3	443.93	-70.78	130.57	428.45	-71.71	179.55	193.58	25.71	1199.21	0	0	0	247.86	-17.04	1559.07	251.01	89.55	1552.72	93.69	-18.92	1586.77	92.29	92.52	1579.46	286.2	-343.9	76.61	885.22	-338.14	74.39	284.91
4.6	45.67	59.65	31.82	21.22	55.07	34.17	-142.75	88.25	56.77	-130.11	91.33	102.86	627.16	-58.84	195.33	601.79	-52.67	189.75	453.22	-72.36	128.47	437.55	-73.38	177.36	206.05	25.43	1199.44	0	0	0	258.44	-18.19	1559.79	261.08	88.29	1553.56	104.23	-20.5	1587.01	102.62	90.73	1579.85	286.69	-343.83	76.82	885.16	-338.03	74.42	284.33
4.61	43.54	59.75	31.04	21.8	55.06	34.04	-141.28	88.81	60.23	-127.64	92.35	106.45	635.03	-59.21	192.49	608.96	-53.42	186.9	460.26	-73.39	125.86	444.66	-74.81	175.02	215.5	24.18	1199.88	0	0	0	269.07	-19.43	1560.86	270.8	87.16	1554.8	114.72	-22.14	1587.44	113.04	88.46	1580.47	286.06	-343.87	76.71	885.1	-338.07	74.39	284.88
4.62	44.36	59.73	31.1	22.2	55.64	33.8	-139.37	89.54	64.1	-124.99	92.88	110.26	638.76	-59.74	187.89	614.38	-50.64	180.6	465.28	-74.28	122.92	450.01	-75.6	172.25	225.66	24.2	1200.37	0	0	0	279.76	-20.89	1562.32	282.79	85.34	1556.25	125.18	-23.97	1588.08	123.49	86.83	1581.21	286.17	-343.92	76.66	884.8	-338.21	74.19	284.59
4.63	44.16	59.77	30.86	20.82	55.57	33.32	-137.12	90.37	68.19	-121.85	93.95	114.42	643.05	-59.72	183.37	617.63	-53.61	177.86	468.37	-74.87	119.57	453.5	-76.2	169.2	237.75	24.16	1201.24	0	0	0	290.99	-22.54	1564.02	293.31	83.95	1558.07	135.72	-26.01	1588.96	133.8	85.27	1582.22	287.25	-343.76	77.07	884.88	-338.34	74.19	284.65
4.64	43.53	60.38	30.51	21.43	55.27	33.49	-134.59	90.78	72.49	-118.27	95.61	119.03	644.62	-59.92	177.79	619.52	-53.74	172.91	469.87	-75.48	115.95	455.42	-76.8	165.99	244.67	21.68	1204.73	0	0	0	301.92	-24.43	1566.08	302.83	82.43	1560.32	146.21	-28.14	1590.07	143.93	82.73	1583.33	286.71	-343.78	76.9	884.86	-338.26	74.13	283.91
4.65	45.26	59.83	30.67	21.1	55.58	33.17	-131.81	91.61	77.05	-114.45	96.12	123.48	645.39	-60.39	171.76	620.41	-53.78	167.18	470.17	-75.61	112.77	456.02	-76.94	162.33	257.61	19.86	1206.9	0	0	0	312.57	-26.09	1568.51	315.06	80.55	1562.72	156.83	-30.24	1591.49	154.11	80.32	1584.81	286.52	-343.98	76.9	884.7	-338.19	74.03	284.28
4.66	44.42	60.04	30.71	23.74	55.63	33.82	-128.43	92.49	81.91	-110.12	97.02	128.37	646.24	-60.96	166.14	621.47	-55.04	161.49	470.38	-75.77	110.1	456.04	-76.89	158.75	268.3	18.03	1208.66	0	0	0	323.18	-28.09	1571.19	324.18	78.35	1565.47	167.51	-32.49	1593.15	164.31	77.77	1586.63	286.04	-343.98	76.63	885.55	-338.12	74.48	283.51
4.67	44.54	60.29	30.91	22.18	55.72	33.46	-124.61	93.42	87.11	-105.22	97.59	133.3	648.49	-63.06	160.68	623.6	-56.19	156.71	471.85	-75.18	108.31	457.12	-76.13	155.21	281.94	15.95	1211.03	0	0	0	333.97	-30.08	1574.14	334.2	76.54	1568.5	178.21	-34.95	1595.1	174.61	74.44	1588.68	286.3	-343.94	76.42	885.2	-338.2	74.42	283.37
4.68	44.37	60.75	30.6	22.47	55.66	33.37	-119.97	95	92.77	-99.59	98.01	138.3	652.72	-64.8	151.99	628.4	-56.71	148.95	474.04	-75.36	107.97	461.58	-76.1	153.6	297.17	14.07	1213.96	0	0	0	344.3	-32	1577.53	345.42	74.26	1571.91	188.83	-37.44	1597.49	184.95	71.62	1591	286.26	-343.82	76.11	885.26	-338.18	74.6	283.65
4.69	44.25	60.26	30.58	22.09	55.45	33.46	-114.78	95.49	98.14	-93.13	98.91	143.52	657.31	-65.89	141.9	633.17	-55	141.53	475.72	-75.82	107.74	467.62	-78.02	153.76	307.99	11.51	1217.21	0	0	0	355.14	-34.03	1581.55	357.54	70.59	1575.07	199.49	-40.27	1600.41	195.37	69.05	1593.69	286.74	-343.7	76.43	885.02	-338.19	74.57	284.38
4.7	44.94	60.67	30.72	24.6	56.25	33.87	-108.87	96.63	103.93	-85.47	100.49	148.96	659.98	-65.51	135.27	635.5	-54.01	136.03	477.02	-76.51	107.49	470.97	-78.76	153.06	318.83	9.7	1220.63	0	0	0	365.38	-36.18	1585.94	368.09	68.29	1579.13	210.13	-43.38	1603.63	205.52	66.24	1596.89	286.89	-343.91	76.42	884.5	-338.17	74.28	285.05
4.71	45.83	60.79	30.64	23.25	56.2	33.52	-102.38	97.95	110.09	-77.04	101.62	154.11	660.99	-64.67	129.7	638.17	-53	131.84	478	-76.97	107.23	472.34	-79.73	153.07	334	7.62	1224.44	0	0	0	375.78	-38.35	1590.37	378.19	65.84	1583.41	220.61	-46.36	1606.87	215.59	62.88	1599.93	286.62	-344.29	76.07	884.99	-338.23	74.44	284.35
4.72	46.12	61.32	30.59	26.29	56.73	34.33	-94.87	99.15	116.66	-67.8	102.21	159.01	663.38	-62.94	124.98	639.29	-51.13	127.91	478.72	-77.37	106.91	473.53	-80.12	153.41	345.47	5.08	1228.14	0	0	0	386.23	-40.74	1594.69	388.12	63.18	1587.71	230.85	-49.53	1609.83	225.47	59.66	1602.75	285.41	-344.41	75.88	885.06	-338.49	74.32	284.41
4.73	47.51	60.36	28.81	27.41	57	34.38	-86.77	100.15	123.9	-57.58	102.92	164.18	665.03	-62.02	121.55	640.3	-50.56	124.83	479.51	-77.81	106.8	475.52	-80.92	153.62	356.62	3.02	1231.93	0	0	0	396.37	-43.17	1599	397.96	60.5	1592.09	240.91	-52.82	1612.58	235.08	56.28	1605.58	287.31	-344.31	76.34	884.91	-338.47	74.32	284.01
4.74	49.54	60.73	28.47	31.15	57.93	34.9	-77.94	101.89	132.52	-46.79	104.19	170.35	665.95	-62.02	119.08	641.08	-50.37	122.99	479.93	-78.27	106.66	477.07	-81.54	153.6	372.18	0.62	1235.8	0	0	0	406.75	-45.66	1603.12	407.49	58.36	1596.35	250.87	-56.04	1615.14	244.78	52.89	1608.21	286.57	-344.17	75.94	884.74	-338.56	74.26	284.26
4.75	52.15	60.67	26.79	35.57	57.79	35.95	-68.21	102.64	141.91	-35.94	103.79	177.27	666	-61.7	117.36	641.67	-50.05	121.68	480.23	-78.33	106.34	477.82	-81.97	153.47	381.32	-1.77	1239.33	0	0	0	416.82	-48.21	1607.13	417.12	55.39	1600.57	260.72	-59.18	1617.5	254.28	50.24	1610.59	285.9	-344.43	75.7	884.52	-338.58	74.3	284.49
4.76	55.86	60.58	26.19	38.67	58.18	36.49	-58.06	101.55	151.98	-24	103.08	185.23	665.58	-60.74	116.33	641.52	-49.53	120.58	480.41	-78.86	106.27	478.29	-82.07	153.12	395.14	-3.77	1242.41	0	0	0	426.92	-50.9	1611.02	426.64	52.57	1604.67	270.52	-62.32	1619.72	263.71	47.11	1613.05	286.17	-344.15	75.81	884.69	-338.37	74.29	284.86
4.77	60.01	60.63	24.86	45.02	58.06	38.24	-47.68	101.05	162.5	-11.1	102.47	193.95	665.97	-61.34	115.36	642.02	-49.84	120.21	480.58	-79.11	106.06	478.73	-82.79	152.93	402.87	-5.77	1245.32	0	0	0	437.31	-53.53	1614.73	436.02	50.18	1608.79	280.28	-65.34	1621.93	273.26	43.61	1615.64	286.12	-344.45	75.56	885.21	-338.55	74.32	284.83
4.78	64.89	60.02	24.41	52.47	58.56	40.28	-34.34	99.1	173.62	3.71	100.42	203.02	666.27	-61.66	115.21	642.11	-49.88	120.33	480.66	-79.65	105.96	478.99	-83.63	152.83	418.31	-7.41	1248.46	0	0	0	446.56	-55.8	1618.4	445.61	47.68	1612.68	290.08	-68.33	1624.13	282.55	41.01	1618.03	285.66	-344.26	75.42	884.56	-338.6	74.09	284.18
4.79	70	61.47	22.72	60.18	59.58	44.33	-20.67	98.23	186.45	20.34	97.82	212.78	666.02	-62.08	115.09	641.94	-49.98	120.46	480.6	-79.92	105.68	478.91	-84.14	152.76	428.15	-8.25	1251.16	0	0	0	456.26	-58.01	1621.84	455.1	45.53	1616.4	299.86	-71.19	1626.36	291.92	38.55	1620.51	286.58	-344.27	75.68	884.76	-338.57	74.07	284.09
4.8	75.3	62.9	26.97	68.52	60.75	50.46	-4.96	94.18	198.17	35.53	94.32	221.66	666.06	-62.37	115.22	641.95	-50.54	120.77	480.55	-80.26	105.45	478.77	-84.78	152.93	437.77	-8.64	1253.82	0	0	0	465.62	-60.44	1625.16	464.62	43.46	1619.88	309.58	-73.8	1628.67	301.24	35.88	1622.99	286.27	-344.09	75.72	884.94	-338.47	74.27	283.98
4.81	79.55	68.32	35.08	78.28	63.09	59.19	11.49	90.32	210.93	53.29	91.59	232.04	665.84	-62.69	115.63	642.28	-50.82	121.53	480.43	-80.27	105.13	478.59	-85.44	153.05	447.89	-9.31	1256.68	0	0	0	474.91	-62.76	1628.29	474.18	41.34	1623.29	319.17	-76.23	1630.98	310.59	33.77	1625.51	286.8	-344.34	75.75	884.96	-338.62	74.33	283.72
4.82	96.93	71.61	47.77	91.44	65.43	70.19	26.89	85.54	223.7	70.95	89.79	243.89	665.94	-63.35	116.19	642.24	-51.58	121.86	480.24	-80.7	104.93	478.28	-85.65	152.78	455.65	-9.64	1259.48	0	0	0	484.26	-64.91	1631.27	483.62	39.6	1626.49	328.67	-78.65	1633.35	319.99	32.23	1628.11	286.51	-344.45	75.56	885.43	-338.43	74.49	284.2
4.83	112.72	74.44	60.03	109.52	67.74	82.75	43.12	82.29	236.56	88.8	87.29	256.88	665.82	-63.95	116.7	641.35	-52.39	122.3	480.06	-81.36	104.89	477.92	-86.52	152.72	465.23	-9.62	1262.15	0	0	0	493.16	-66.92	1634.1	492.91	37.78	1629.5	338.02	-80.88	1635.8	329.34	29.87	1630.72	287.03	-344.28	75.69	885.27	-338.5	74.48	284.44
4.84	130.24	77.06	72.38	125.04	69.17	94.37	60.78	80.13	249.69	107.48	84.12	269.75	666.03	-64.93	117.43	640.94	-53.46	123.3	479.92	-81.71	104.63	477.59	-87.36	152.69	476.1	-9.63	1264.8	0	0	0	502.62	-68.74	1636.77	502.16	36.26	1632.34	347.31	-82.81	1638.33	338.73	28.16	1633.39	285.5	-344.28	75.32	884.8	-338.51	74.32	284.56
4.85	147.6	78.35	83.87	145.37	69.57	106.7	79.76	77.04	262.2	127.37	81.05	281.9	665.62	-65.45	117.85	640.22	-54.25	123.8	479.76	-82.3	104.5	477.25	-87.97	152.58	483.94	-9.97	1267.74	0	0	0	512.13	-70.18	1639.31	511.2	34.79	1635.05	356.49	-84.82	1640.85	347.9	26.54	1636.07	285.9	-344.34	75.52	884.6	-338.6	74.14	283.71
4.86	165.54	78.5	94.94	162.07	69.58	117.27	100.15	74.99	274.45	148	79.99	293.75	665.61	-66.41	118.61	640.6	-55.31	124.76	479.63	-82.47	104.17	476.85	-88.44	152.51	492.95	-10.25	1270.6	0	0	0	520.98	-71.68	1641.74	520.29	33.19	1637.6	365.54	-86.43	1643.43	357.01	25.29	1638.69	286.09	-344.55	75.42	884.91	-338.58	74.23	282.84
4.87	185.94	78.18	105.67	180.91	68.63	127.68	121.23	73.26	285.88	169.05	78.26	304.64	664.94	-67.15	119.25	639.85	-56.17	125.27	479.38	-83.11	104.01	476.5	-89.08	152.53	499.72	-10.48	1273.35	0	0	0	529.76	-72.96	1644.03	529.16	32.53	1639.75	374.49	-87.75	1646.02	366	24.1	1641.38	286.34	-343.99	75.51	884.96	-338.46	74.24	283.41
4.88	207.83	76.62	116.06	201.91	67.72	138.09	142.48	72.49	296.59	190.71	77.41	315.17	665.19	-67.68	120.23	638.93	-57.01	125.68	479.22	-83.36	103.68	476.16	-89.67	152.59	509.31	-10.92	1276.04	0	0	0	538.79	-74.06	1646.14	537.91	31.75	1641.74	383.4	-88.81	1648.54	374.85	23.13	1643.8	285.75	-344.04	75.38	884.71	-338.7	74.08	283.65
4.89	230.68	74.98	125.83	224.97	65.49	148.23	163.87	71.42	305.99	212.5	75.94	324.82	665	-68.78	120.8	638.05	-57.93	126.12	479.1	-83.84	103.55	475.88	-90.28	152.73	517.37	-11.41	1278.58	0	0	0	547.57	-74.9	1648.13	546.43	31.49	1643.67	392.2	-89.73	1650.92	383.67	22.41	1646.04	285.41	-343.9	75.37	884.78	-338.28	74.21	283.15
4.9	253.26	72.94	134.52	246.79	62.9	157.21	185.75	71.44	314.52	234.49	74.28	333.5	664.01	-69.25	121.06	639.04	-58.33	126.81	479.01	-84.06	103.39	475.69	-90.73	152.9	526.73	-12.13	1281.05	0	0	0	556.35	-75.43	1650.08	555.06	30.2	1645.52	400.96	-90.48	1653.14	392.12	21.56	1648.14	285.58	-344.19	75.37	885.72	-338.17	74.56	283.5
4.91	278.26	70.74	142.74	271.2	60.85	165.3	208.34	70.18	321.31	256.62	73.23	341.36	664.51	-69.87	121.58	637.84	-59.02	126.84	479.02	-84.17	103.33	475.59	-90.89	153.09	533.77	-13.59	1283.28	0	0	0	565.06	-75.79	1651.91	563.34	29.94	1647.07	409.65	-91.22	1655.16	400.52	19.84	1650.14	286	-343.98	75.66	885.36	-338.32	74.3	284.26
4.92	303.68	68.34	149.89	298.38	58.53	172.97	231.22	69.25	326.88	278.67	71.69	347.86	663.85	-69.89	121.69	638.24	-58.95	126.87	478.98	-83.84	103.19	475.51	-90.79	153.15	541.24	-14.21	1285.29	0	0	0	573.53	-76.19	1653.55	571.6	29.28	1648.56	418.31	-91.87	1656.96	408.75	19.11	1651.72	286.16	-343.8	75.84	885.38	-338.67	74.28	284.2
4.93	332.27	66.39	156.57	324.76	57.07	178.7	254.21	68.47	330.98	300.86	70.62	353.13	663.98	-70.05	121.57	638.19	-58.94	126.73	478.98	-83.78	103.33	475.62	-90.76	153.28	550.14	-15.03	1287.11	0	0	0	582.14	-76.36	1655.05	579.84	28.81	1649.94	426.88	-92.63	1658.48	416.96	18.56	1653.13	286.17	-343.84	76.01	885.05	-338.79	74.14	284.56
4.94	361.18	64.35	162.17	352.14	56.04	183.69	277.11	67.88	333.7	323.08	69.48	357.16	663.58	-69.93	121.13	637.52	-58.83	126.26	479.03	-83.59	103.65	475.79	-90.12	153.28	557.8	-15.99	1288.48	0	0	0	590.38	-76.43	1656.49	585.21	29.59	1652.14	435.42	-93.1	1659.74	425.07	18.58	1653.96	287.18	-343.71	76.33	884.75	-338.68	74.12	283.93
4.95	391.44	62.53	167.35	381.63	54.56	187.99	300	66.48	334.57	345.74	68.46	359.79	664.58	-69.91	120.93	638.3	-58.54	126.14	479.12	-83.33	103.95	476.04	-89.49	153.27	565.42	-17.1	1289.68	0	0	0	598.44	-76.46	1657.83	591.91	29.64	1653.5	443.79	-93.34	1660.77	433.07	17.7	1654.79	287.06	-343.57	76.27	884.81	-338.49	74.26	284.18
4.96	421.85	61.14	171.15	410.68	53.1	191.26	323.21	65.4	334.13	368.71	67.18	360.96	664.41	-69.37	120.53	638.42	-58.03	125.66	479.2	-82.62	104.12	476.24	-88.87	153.35	575.73	-17.94	1290.58	0	0	0	606.56	-76.39	1659.03	600.98	29.91	1654.37	452	-93.54	1661.56	440.98	17.18	1655.28	285.4	-343.62	75.53	885.28	-338.26	74.65	284.25
4.97	451.38	61.75	174.12	441.25	52.08	193.71	347.21	63.95	332.09	391.72	65.66	360.66	664.4	-69.25	120.01	637.42	-58.01	125.2	479.29	-82.27	104.47	476.42	-88.03	153.34	582.1	-18.89	1290.96	0	0	0	614.71	-76.22	1660.21	608.36	30.57	1655.17	460.11	-93.82	1662.1	448.89	17.05	1655.47	285.87	-344.18	75.59	885.43	-338.28	74.59	284.64
4.98	483.24	60.18	176.56	470.9	52.87	195.36	370.46	63.89	329.26	414.64	64.42	359.03	664.69	-69.09	119.45	638.27	-57.37	124.99	479.44	-81.93	104.77	476.63	-87.98	153.68	590.47	-19.75	1291.49	0	0	0	622.57	-76.03	1661.29	616.8	30.76	1655.81	468.12	-93.95	1662.46	456.98	17.45	1655.34	285.78	-343.91	75.6	884.69	-338.62	74.37	283.99
4.99	515.95	59.03	178.49	503.45	51.83	196.55	395.39	61.98	324.41	437.8	63.06	356.03	664.69	-68.59	119.29	638.28	-57.09	124.57	479.59	-81.43	104.95	476.9	-87.05	153.64	599.94	-20.85	1291.7	0	0	0	630.51	-75.78	1662.22	623.95	30.78	1656.45	476.06	-93.86	1662.65	464.97	16.69	1655.11	286.18	-343.78	75.77	885.1	-338.25	74.61	283.27
5	550.7	56.68	178.51	535.58	51.15	196.89	421.12	59.6	317.45	461.37	61.66	351.77	664.46	-68.12	118.81	638.05	-56.89	124.26	479.72	-81.05	105.11	477.14	-86.54	153.74	607.22	-21.91	1291.5	0	0	0	638.49	-75.28	1663.06	631.83	31.29	1656.86	484.03	-93.62	1662.64	472.85	16.85	1654.55	286.6	-343.79	75.84	885.07	-338.29	74.66	284.38
5.01	582.95	55.53	178	568.27	47.62	195.43	446.35	58.55	310.2	485.59	61.13	346.49	664.78	-67.53	118.84	638.76	-56.6	124.17	479.84	-81.03	105.37	477.41	-86.26	153.94	613.85	-23.04	1291.04	0	0	0	646.66	-74.72	1663.86	640.18	32.02	1657.04	491.98	-93.46	1662.47	480.83	17.63	1653.75	286.72	-343.69	75.73	884.99	-338.37	74.55	283.65
5.02	615.82	54.55	176.53	600.24	46.17	193.68	472.41	57.19	301.84	509.92	60.43	340.55	663.73	-67.2	118.06	638.21	-56.44	123.85	480	-80.31	105.42	477.77	-85.94	154.13	622.4	-23.77	1290.75	0	0	0	654.91	-74.16	1664.48	647.53	32.46	1657.21	499.96	-93	1662.14	488.77	17.96	1652.72	285.88	-343.97	75.39	885.04	-338.5	74.49	283.4
5.03	648.97	52.58	174.85	632.5	44.26	191.46	499.31	56.17	292.55	534.9	59.45	333.17	663.08	-67.2	118.88	637.84	-56.87	123.96	480.12	-80.17	105.6	478.15	-85.62	154.25	631.41	-24.84	1290.26	0	0	0	662.62	-73.44	1665.04	655.51	33.14	1657.15	507.97	-92.63	1661.64	496.66	17.69	1651.67	285.96	-343.94	75.48	884.94	-338.93	74.36	283.7
5.04	681.8	50.05	172.6	664.08	41.8	188.61	526.16	55.73	282.67	560.73	58.82	325.05	663.6	-67.27	118.73	638.13	-57.72	124.41	480.23	-80.11	105.86	478.52	-85.38	154.5	640.88	-25.66	1289.35	0	0	0	670.66	-72.8	1665.36	663.09	33.75	1656.97	515.98	-92.22	1660.98	504.67	18.25	1650.37	286.15	-344.02	75.49	885.62	-338.97	74.55	284.07
5.05	713.83	47	169.9	696.16	39.79	185.04	553.57	54.49	271.74	585.24	57.09	314.6	662.72	-68.11	118.43	639.48	-58.47	124.81	480.36	-79.6	105.91	478.81	-84.82	154.53	648.45	-26.48	1288.81	0	0	0	678.63	-72.12	1665.58	670.93	34.02	1656.68	524.07	-92	1660.14	512.54	18.92	1648.91	286.27	-343.77	75.63	885.59	-339.25	74.65	283.68
5.06	746.62	43.76	166.81	727.58	36.55	181.31	581.13	54.6	260.6	612.99	57.05	306.41	663.09	-68.15	117.86	641.17	-59.11	125.29	480.48	-79.17	106.05	479.11	-84.71	154.84	658.97	-27.2	1287.99	0	0	0	686.59	-71.37	1665.64	678.67	34.84	1656.31	532.26	-91.61	1659.19	520.58	19.11	1647.47	286.71	-344.34	75.61	885.63	-338.98	74.72	283.38
5.07	779.73	40.41	163.84	761.04	33.9	177.34	609.53	53.58	248.82	637.92	55.71	294.62	664.67	-68.09	117.82	642.26	-59.46	125.25	480.58	-78.95	106.31	479.41	-84.18	154.94	666.93	-28	1287.05	0	0	0	695.04	-70.76	1665.54	687.4	35.56	1655.74	540.46	-91.09	1658.11	528.48	19.59	1645.88	285.94	-344.26	75.46	885.49	-339.19	74.69	283.97
5.08	812.49	36.67	160.33	793.89	30.48	173.33	638.97	53.43	236.69	664.65	55.31	284.01	666.76	-67.18	116.57	642.41	-59.43	124.71	480.72	-78.84	106.6	479.8	-83.76	155.12	675.34	-28.62	1286.12	0	0	0	703.19	-70.25	1665.29	695.24	36.26	1655.04	548.74	-90.52	1656.9	536.56	20.13	1644.15	286.38	-344.22	75.49	885.04	-338.74	74.68	284.2
5.09	843.76	32.8	156.34	824.78	28.03	168.15	668.54	52.78	224.45	691.81	54.26	272.88	666.77	-66.94	115.79	642.49	-58.51	123.52	480.93	-78.6	106.91	480.32	-83.15	155.21	684.38	-29.16	1284.94	0	0	0	711.2	-69.53	1664.88	703.14	36.39	1654.31	557.15	-89.98	1655.55	544.81	20.35	1642.36	286.71	-344.13	75.64	884.35	-338.65	74.92	283
5.1	875.39	29.47	151.85	855.98	24.6	163.16	698.1	51.22	211.99	718.59	54.48	262.12	666.29	-66.04	114.7	642.44	-57.52	122.14	481.11	-78.33	107.21	480.91	-82.66	155.39	693.71	-29.27	1283.42	0	0	0	719.23	-69	1664.29	711.32	37.02	1653.48	565.62	-89.48	1654.05	552.97	20.2	1640.63	286.67	-344.23	75.71	884.35	-338.67	74.89	283.97
5.11	905.92	25.41	146.97	885.82	21.36	157.38	727.17	50.61	200.18	745.64	54.12	251.19	666.71	-66.26	113.65	642.19	-56.71	120.89	481.32	-77.75	107.35	481.58	-82.31	155.64	702.42	-29.87	1282.3	0	0	0	727.29	-68.54	1663.5	719.26	37.77	1652.46	574.08	-89.19	1652.4	561.38	20.3	1638.72	286.48	-343.89	75.62	885.28	-338.31	75.17	284.6
5.12	936.32	22.51	141.35	915.03	18.17	151.41	756.03	50.16	188.95	772.59	53.45	240.32	667.03	-65.62	112.96	641.76	-56.25	119.81	481.58	-77.44	107.68	482.22	-81.9	155.85	712.34	-30.15	1280.46	0	0	0	735.62	-68	1662.47	727.58	38.25	1651.22	582.49	-88.75	1650.56	569.7	20.55	1636.7	286.26	-344.35	75.35	885.42	-338.02	75.1	284.64
5.13	965.66	20.02	134.92	943.81	15.84	144.53	784.66	50.27	178.77	799.45	52.96	229.96	666.28	-65.28	112.03	641.58	-55.9	118.92	481.83	-77.26	108.15	482.94	-81.59	156.12	721.39	-30.41	1278.85	0	0	0	744.33	-67.43	1661.25	735.55	38.35	1649.94	590.84	-88.4	1648.46	578.14	21.56	1634.34	286.08	-344.19	75.44	884.34	-338.03	74.72	284.76
5.14	995.93	17.98	128.25	972.14	14.09	137.04	812.52	49.93	169.21	825.62	52.27	220.1	665.5	-65.14	111.04	640.9	-55.77	117.88	482.04	-76.68	108.39	483.56	-81.06	156.32	730.53	-30.56	1276.76	0	0	0	752.63	-67.04	1659.75	743.87	38.99	1648.27	599.24	-87.95	1646.19	586.72	21.96	1631.96	285.51	-344.22	75.35	883.67	-338	74.5	284.92
5.15	1022.73	16.04	120.46	999.9	12.2	129.85	839.43	49.7	160.91	851.25	51.95	211.04	665.82	-64.66	110.51	641.36	-55.46	117.16	482.3	-76.17	108.67	484.15	-80.54	156.49	739.5	-30.56	1274.6	0	0	0	761.3	-66.65	1658.02	752.91	39.21	1646.46	607.82	-87.44	1643.77	595.4	22.14	1629.44	286.69	-344	75.69	883	-337.85	74.23	284.58
5.16	1050.51	14.49	113.2	1026.97	10.3	122.77	865.67	49.7	153.29	876.63	51.4	202.56	665.78	-65.05	109.9	642.39	-54.96	116.54	482.51	-75.77	109.03	484.69	-80.16	156.82	747.85	-30.82	1272.14	0	0	0	770.12	-66.16	1656.11	762.52	39.48	1644.4	616.45	-86.85	1641.25	604.26	23.09	1626.72	286.85	-343.7	75.75	883.88	-337.99	73.89	284.27
5.17	1075.49	12.42	106.52	1052.81	8.99	116.41	890.87	49.63	146.32	900.82	51.8	195.17	665.88	-64.85	109.38	642.18	-54.85	114.83	482.72	-75.38	109.38	485.22	-79.85	157.07	759.47	-30.51	1269.75	0	0	0	778.7	-65.83	1654.01	770.44	39.98	1642.42	625.22	-86.33	1638.61	613.28	23.42	1624.03	286.87	-343.77	75.72	885.01	-338.03	74.03	284.2
5.18	1100.63	10.62	101.37	1076.96	7.83	110.96	915.1	49.24	139.96	924.03	51.66	188.38	666.04	-64.45	108.87	642.68	-55.03	114.09	482.95	-75.16	109.78	485.66	-79.5	157.33	768.66	-30.59	1267.3	0	0	0	787.63	-65.4	1651.75	780.21	40.54	1640.13	634.07	-85.57	1635.93	622.42	24.07	1621.33	287.1	-344.01	75.69	885.56	-337.82	74.13	284.81
5.19	1123.27	9.92	97.18	1101.06	6.91	107.12	938.58	47.47	133.71	945.49	52.45	182.66	666.41	-64.6	108.54	642.49	-55.34	113.48	483.13	-75.06	110.22	486.14	-79.26	157.72	779.15	-30.51	1264.8	0	0	0	796.47	-64.75	1649.32	789.07	40.64	1637.72	642.93	-84.77	1633.09	631.76	24.6	1618.6	286.58	-343.98	75.61	885.41	-337.9	74.07	284.5
5.2	1145.66	9.24	94.08	1122.58	6.19	103.22	959.99	46.83	128.59	965.58	51.6	177.16	666.69	-64.3	108.14	642.71	-56.08	112.58	483.25	-74.87	110.66	486.57	-79.37	158.29	788.13	-30.07	1262.23	0	0	0	805.77	-64.22	1646.63	798.43	41.26	1635	651.9	-83.82	1630.1	640.95	25.84	1615.43	286.7	-343.72	75.61	884.74	-337.83	74	284.37
5.21	1166.03	8.89	91.8	1142.7	5.79	100.6	979.22	47.14	124.62	983.79	51.45	172.49	667.87	-64.42	108.04	643.22	-55.62	112.45	483.41	-74.74	111.12	487.07	-79.43	158.87	796.03	-29.99	1259.28	0	0	0	814.58	-63.75	1643.76	807.42	42.01	1632.1	660.96	-82.76	1626.91	650.15	26.69	1612.21	287.22	-343.87	75.8	885.18	-337.79	74.07	284.62
5.22	1184.31	9.38	89.72	1160.6	6.16	98.63	997.11	46.21	120.43	1000.52	51.28	168.39	667.26	-64.63	107.26	642.44	-54.67	113.51	483.58	-74.55	111.58	487.61	-79.39	159.46	807.05	-29.77	1256.2	0	0	0	823.91	-63.24	1640.72	816.55	42.48	1629.13	670.06	-81.72	1623.55	659.55	27.25	1608.95	286.05	-343.97	75.37	885.13	-337.84	74.16	284.69
5.23	1201.46	10.13	88.44	1177.81	6.3	97	1012.87	46.17	116.54	1015.45	51.19	164.38	667.54	-64.63	106.97	642.95	-54.63	113.48	483.82	-74.4	112.21	488.24	-79.32	160.16	818.81	-29.25	1253.2	0	0	0	833.17	-62.76	1637.54	825.79	42.94	1626.06	679.29	-80.5	1620.11	668.85	28.48	1605.5	286.11	-343.85	75.36	884.76	-337.77	74.12	284.08
5.24	1215.29	10.93	86.03	1192.11	6.73	94.01	1026.9	45.6	112.48	1028.55	51.48	160.55	667.52	-64.77	106.36	643.19	-54.65	113.22	484.12	-74.09	112.85	488.99	-79.51	161.08	828.95	-28.92	1249.74	0	0	0	842.24	-62.12	1634.38	835.27	43.28	1623.06	688.67	-79.18	1616.66	678.48	29.63	1602.14	286.75	-343.73	75.68	885.74	-337.84	74.36	285.08
5.25	1227.25	10.67	82.01	1203.52	7.9	90.7	1038.92	44.99	108.41	1039.95	51.14	156.37	667.59	-64.55	106.04	642.9	-54.62	112.68	484.4	-74.44	114.08	489.82	-79.54	162.18	839.1	-28.41	1246.66	0	0	0	851.11	-61.27	1631.25	845.29	44.2	1619.96	698.02	-77.92	1613.26	687.96	31.29	1598.8	286.54	-343.81	75.59	885.54	-337.82	74.43	284.77
5.26	1236.34	11.83	76.15	1214.03	8.33	85.35	1048.98	44.8	104.34	1049.8	51.22	152.11	666.95	-64.09	105.56	642.63	-54.83	112.44	484.77	-74.75	115.47	490.87	-79.58	163.4	850.47	-28.02	1243.51	0	0	0	860.72	-60.55	1628.01	855.31	44.92	1616.86	707.36	-76.48	1609.96	697.78	33.05	1595.51	285.87	-344.2	75.33	885.23	-338.13	74.31	284.91
5.27	1244.3	12.49	68.67	1220.82	9.04	77.73	1056.33	45.91	100.44	1057.75	51.49	147.49	667.8	-64.68	105.16	643.44	-54.92	112.43	485.16	-74.97	117.07	491.99	-79.99	164.99	861.44	-27.46	1240.58	0	0	0	870.42	-59.65	1624.81	864.49	46.19	1613.74	716.69	-74.95	1606.66	707.54	34.56	1592.29	286.37	-343.74	75.58	885.32	-337.87	74.44	284.62
5.28	1248.23	13.01	60.08	1225.62	9.21	69.05	1062	45.08	94.97	1063.89	51.18	142.05	668.15	-64.36	105.22	643.69	-54.74	112.18	485.66	-75.12	118.89	493.35	-80.72	167.02	871.73	-27.02	1237.72	0	0	0	879.95	-58.6	1621.61	874.72	47.06	1610.65	726.1	-73.17	1603.42	717.37	36.72	1589.04	285.98	-343.7	75.47	885.23	-337.87	74.4	284.29
5.29	1250.74	13.36	49.92	1228.67	10.37	58.89	1065.33	45.46	89.36	1067.95	51.34	136.1	668.32	-64.33	104.61	643.27	-54.98	111.92	486.25	-75.97	121.25	494.86	-81.18	169.22	883.81	-26.45	1234.97	0	0	0	889.59	-57.38	1618.44	885.21	47.92	1607.42	735.56	-71.39	1600.19	727.42	38.77	1585.88	286.52	-343.7	75.67	884.97	-338.27	74.27	284.06
5.3	1250.26	13.51	38.13	1229.54	10.84	48.03	1066.61	45.78	83.21	1070.51	50.88	129.36	667.74	-64.54	104.26	643.28	-54.89	111.58	487.03	-76.16	123.74	496.7	-81.5	171.69	892.99	-26.05	1232.41	0	0	0	899.12	-56.08	1615.21	898.94	47.67	1602.77	745.1	-69.48	1596.93	737.38	41.15	1582.61	285.83	-344.17	75.51	885.19	-338.43	74.29	283.49
5.31	1247.03	12.47	29.69	1226.36	10.54	35.91	1066.42	46.36	76.65	1071.18	51.43	122.39	667.55	-64.49	103.66	643.43	-54.93	111.5	488.05	-77.29	127.01	498.89	-82.1	174.76	906.89	-25.11	1229.95	0	0	0	908.95	-54.64	1612.02	910.07	49.08	1599.1	754.77	-67.14	1593.65	747.55	43.44	1579.22	285.65	-344.07	75.42	885.57	-338.16	74.58	283.96
5.32	1245.71	10.52	30.21	1223.44	7.52	35	1064.14	44.87	66.2	1069.08	51.03	114.57	667.06	-64.22	103.28	643.4	-54.99	111.44	489.35	-78.22	130.75	501.54	-82.84	178.43	918.58	-24.13	1227.33	0	0	0	918.96	-53.04	1608.84	920.13	51.55	1595.67	764.44	-65.17	1590.3	757.83	45.82	1575.75	285.55	-344.11	75.33	885.41	-338.02	74.49	283.69
5.33	1246.07	10.01	30.52	1222.95	6.82	35.07	1058.84	44.1	56.15	1062.85	49.15	105.38	667.65	-64.6	103.33	644.15	-55.07	111.6	491.12	-79.03	134.91	504.78	-83.66	182.62	928.03	-23.39	1224.82	0	0	0	928.49	-51.4	1605.79	930.17	53.52	1592.45	774.13	-62.93	1586.96	768.05	48.6	1572.21	285.66	-344.07	75.39	885.33	-338.35	74.45	284.3
5.34	1244.7	9.51	31.16	1221.19	6.55	35.48	1055.24	42.48	48.72	1054.91	44.08	97.36	668.25	-64.49	103.27	644.13	-55.25	111.59	493.42	-80.19	139.9	508.8	-84.74	187.52	940.54	-22.71	1222.49	0	0	0	938.38	-49.56	1603.05	940.26	55.89	1589.49	783.93	-60.74	1583.82	778.28	51.05	1568.92	285.5	-343.92	75.32	885.22	-338.25	74.51	283.48
5.35	1243.89	8.99	31.51	1220.38	6.45	35.35	1053.18	41.47	42.68	1050.19	41.47	91.71	667.91	-64.79	103.02	644.96	-55.27	111.88	496.69	-81.53	145.78	514.02	-85.96	193.1	953.97	-21.58	1220.37	0	0	0	948.2	-47.69	1600.8	950.32	57.9	1587.01	793.8	-58.65	1581.02	788.56	53.29	1565.93	285.3	-343.65	75.43	884.95	-338.47	74.33	283.65
5.36	1243.65	9.07	31.64	1220.41	6.08	35.67	1052.16	42.04	38.9	1048.97	42.24	87.93	668.8	-64.68	102.88	644.87	-55.12	112.11	501.07	-82.69	152.55	520.86	-87.68	199.58	964.12	-20.84	1218.37	0	0	0	957.81	-45.6	1598.83	960.42	59.82	1584.8	803.86	-56.25	1578.52	798.79	55.39	1563.25	285.5	-343.86	75.42	885.11	-338.6	74.19	284.09
5.37	1243.77	9.13	31.68	1219.83	5.89	35.66	1051.44	41.48	36.36	1049.49	42.53	85.63	669.57	-64.84	102.83	647.57	-55.51	112.05	506.69	-83.88	160.09	529.16	-90.12	206.8	977.53	-19.9	1216.46	0	0	0	967.79	-43.66	1597.18	970.74	61.76	1582.92	813.94	-54.1	1576.17	809.01	57.54	1560.67	285.77	-343.84	75.75	885	-338.25	74.14	283.79
5.38	1243.25	8.82	31.77	1219.84	6.01	35.7	1050.66	41.47	34.11	1049.64	42.46	83.08	670.71	-64.84	102.88	649.26	-58.4	115.48	513.71	-84.81	168.24	539.16	-92.77	214.46	988.46	-19.04	1214.75	0	0	0	978.24	-41.57	1595.76	981.03	63.62	1581.25	824.04	-51.78	1573.97	819.22	60.12	1558.12	285.93	-343.84	75.91	885.3	-338.4	74.3	283.68
5.39	1242.54	9.09	31.41	1219.78	5.69	35.89	1050.43	40.43	31.66	1049.04	42.47	81	671.78	-64.98	102.98	660.51	-58.99	123.89	522.25	-85.54	177.05	550.8	-96.6	222.88	999.08	-18.17	1213.3	0	0	0	987.8	-39.54	1594.66	991.11	66.1	1579.71	834.13	-49.55	1571.89	829.71	61.79	1555.67	285.73	-343.63	75.99	885.47	-338.23	74.43	283.74
5.4	1242.9	8.87	31.71	1218.46	5.69	35.63	1050.18	40.01	29.75	1048.78	41.68	78.89	673.35	-65.29	103.16	660.77	-58.71	123.31	532.34	-86.82	186.96	564.24	-99.71	231.21	1012.14	-17.46	1212.1	0	0	0	998	-37.43	1593.8	1001.33	68	1578.51	844.29	-47.35	1570.01	840.05	64.19	1553.35	286.06	-343.68	76.24	885.06	-338.31	74.3	283.74
5.41	1243.13	8.61	32.13	1218.64	5.52	35.74	1049.74	39.7	28.73	1048.77	41.21	76.74	675.63	-66.17	102.98	662.62	-59.04	122.95	544	-88.24	198.08	579.12	-102.29	239.82	1023.63	-16.61	1210.76	0	0	0	1007.92	-35.5	1593.02	1011.37	70.5	1577.17	854.39	-45.46	1568.26	850.47	66.01	1551.22	286.94	-343.83	76.46	885.29	-337.94	74.46	284.14
5.42	1243.49	9.09	32.05	1218.77	5.16	35.88	1049.6	38.93	28.09	1049.27	40.78	75.12	678.73	-67.66	102.53	663.9	-60.21	123.2	557.06	-90.39	210.67	595.46	-104.23	248.97	1033.94	-15.84	1209.73	0	0	0	1017.97	-33.52	1592.32	1021.55	72.33	1576.1	864.58	-43.53	1566.62	860.84	68.11	1549.03	285.49	-343.87	76.26	885.31	-338.12	74.51	284.42
5.43	1242.37	8.5	31.91	1218.94	5.4	35.68	1049.31	39.31	28.12	1049.8	41.08	74.32	683.43	-68.61	102.17	668.51	-61.24	124.4	571.85	-93.84	224.62	612.97	-105.63	258.56	1044.86	-14.76	1208.65	0	0	0	1028.05	-31.63	1591.67	1031.99	74.12	1574.99	874.9	-41.85	1565.1	871.31	69.46	1547.12	285.64	-343.85	76.43	885.29	-338.3	74.33	284.06
5.44	1242.69	8.66	31.79	1217.97	5.09	35.52	1049.16	39.36	28.19	1050.69	41.43	74.03	689.57	-70.26	101.75	675.77	-62.75	126.49	588.13	-95.67	237.74	631.7	-106.63	268.11	1056.61	-14.09	1207.8	0	0	0	1038.24	-29.89	1591.2	1042.29	76.28	1574.12	885.26	-40.17	1563.85	881.8	71.19	1545.5	286.47	-343.57	76.71	884.79	-338.37	74.26	283.98
5.45	1242.74	8.34	32.08	1218.95	4.99	35.8	1049.35	38.87	27.91	1051.53	41.28	73.69	695.62	-71.86	100.59	686.11	-61.19	127.02	605.49	-96.41	250.21	651.79	-107.31	277.66	1067.65	-13.49	1207.03	0	0	0	1048.54	-28.28	1591.01	1052.96	77.51	1573.57	895.67	-38.67	1563.01	892.37	72.67	1544.24	285.98	-343.95	76.74	884.91	-338.45	74.33	283.89
5.46	1242.63	8.35	32.16	1218.61	4.92	35.77	1049.35	38.5	27.56	1052.02	42.21	73.94	704.99	-74.43	99.34	699.57	-64.9	128.86	622.16	-97.09	261.43	673.12	-107.23	286.72	1078.23	-13.22	1206.36	0	0	0	1058.73	-26.73	1591.06	1063.39	78.75	1573.24	906.12	-37.36	1562.57	903.11	74.07	1543.42	286.18	-343.75	76.8	884.74	-338.39	74.3	283.58
5.47	1243.14	8.34	32.41	1218.6	4.73	35.97	1049.11	38.83	27.66	1052.55	42.06	73.93	716.89	-78.87	102.76	713.59	-68.98	132.32	643.46	-98.58	270.92	695.49	-107.33	294.6	1087.24	-13.16	1205.91	0	0	0	1069.09	-25.34	1591.37	1073.76	80.11	1573.12	916.7	-36.09	1562.53	913.8	75.18	1543.03	286.27	-343.77	76.78	885.07	-338.3	74.49	283.4
5.48	1242.19	8.49	32.12	1217.42	4.69	35.52	1048.88	39.85	27.99	1052.9	42.02	73.96	733.87	-84.14	107.92	730.52	-73.56	136.75	667.61	-98.28	278.96	718.49	-107.39	300.66	1097.33	-13.06	1205.56	0	0	0	1079.59	-24.22	1591.76	1084.23	81.24	1573.2	927.22	-34.91	1562.86	924.47	75.85	1542.96	286.35	-343.78	76.7	885.14	-338.35	74.6	284.03
5.49	1242.53	8.29	32.48	1218.64	4.79	36.09	1048.96	39.28	27.5	1053.3	42.17	73.79	753.32	-88.89	113.8	751.27	-78.31	141.85	689.89	-98.44	285.01	741.46	-106.73	306.4	1106.97	-13.3	1205.46	0	0	0	1089.8	-23.3	1592.26	1094.78	82.1	1573.21	937.78	-34.04	1563.45	934.81	77.1	1543.19	286.62	-343.81	76.74	885.31	-338.17	74.63	284.17
5.5	1242.28	8.41	32.41	1218.47	4.72	36.32	1048.88	39.44	27.44	1053.28	42.97	73.86	778.08	-95.41	118.42	775.82	-82.97	146.37	712.94	-99.09	289.22	764.42	-105.76	311.23	1116.78	-13.75	1205.6	0	0	0	1100.47	-22.38	1592.8	1105.26	83.39	1573.42	948.39	-33.1	1564.35	945.27	77.82	1543.74	286.25	-343.72	76.72	885.03	-338.3	74.42	284.32
5.51	1242.29	8.52	32.57	1218.34	4.7	36.38	1048.92	39.27	27.28	1053.41	42.64	73.6	804.23	-100.61	122.16	799.84	-87.49	148.99	737.49	-99.56	291.68	787.79	-104.58	314.19	1126.92	-13.88	1205.99	0	0	0	1111.54	-21.67	1593.44	1115.88	83.96	1573.74	958.95	-32.47	1565.56	955.75	78.46	1544.6	285.66	-343.7	76.71	885.07	-338.26	74.5	284.46
5.52	1242.19	8.62	32.58	1218.24	5.21	36.12	1049.3	38.8	27.04	1053.46	42.7	73.52	831.64	-105.75	124.6	825.7	-92.01	150.46	761.82	-100.13	292.57	811.39	-103.83	315.34	1134.3	-14.44	1206.57	0	0	0	1122.11	-21.45	1594.17	1126.49	84.06	1574.28	969.55	-32.03	1567.05	966.25	78.83	1545.77	286.08	-343.6	76.89	884.14	-338.35	74.89	284.73
5.53	1241.99	8.81	32.41	1218.29	4.87	36.35	1049.19	39.5	27.42	1053.61	43.21	73.8	860.17	-111.78	125.54	854.16	-96.4	151.17	786.57	-100.12	291.51	835.17	-103.23	314.74	1142.37	-14.95	1207.37	0	0	0	1132.38	-21.16	1594.93	1137.11	84.28	1574.79	980.02	-31.76	1568.79	976.73	79.4	1547.35	286.38	-343.51	76.91	883.76	-338.26	75.01	284.53
5.54	1241.2	8.83	32.01	1218.13	5	36.13	1049.41	39.34	27.35	1053.83	43.22	73.86	889.19	-116.84	125.49	882.27	-100.68	150.23	811.48	-100.05	288.8	858.96	-102.59	312.54	1151.61	-15.34	1208.41	0	0	0	1142.79	-21.08	1595.64	1147.83	84.24	1575.28	990.54	-31.54	1570.67	987.04	80.04	1549.14	287.18	-343.57	77.04	883.78	-338.25	75.11	284.6
5.55	1242.07	8.71	32.4	1218.28	5.31	36.05	1049.3	39.66	27.55	1054.04	43.12	73.99	919.04	-121.52	124.3	909.96	-104.74	147.92	836.65	-99.72	284.19	882.51	-102.33	308.81	1161.38	-15.68	1209.74	0	0	0	1153.74	-21.23	1596.22	1158.58	84.08	1575.95	1001.05	-31.5	1572.62	997.5	79.86	1551.17	286.29	-343.41	76.98	884.2	-338.21	75.23	284.39
5.56	1241.86	8.47	32.32	1217.36	4.86	35.88	1049.24	39.76	27.69	1053.89	43.84	74.61	949.22	-126.18	121.93	938.15	-108.4	144.45	861.79	-99.49	277.9	906.39	-102.07	303.56	1169.2	-16.02	1210.86	0	0	0	1164.38	-21.52	1596.73	1169.22	83.83	1576.59	1011.5	-31.53	1574.59	1007.95	79.64	1553.33	286.48	-343.81	76.83	884.91	-338.27	74.66	284.95
5.57	1242.54	8.67	32.43	1217.27	5.12	35.76	1049.15	39.54	27.64	1054.04	43.54	74.91	980.79	-129.48	118.84	968.83	-111.54	140.55	886.75	-99.79	270.19	930.51	-101.74	296.96	1178.84	-16.22	1212.25	0	0	0	1175.04	-22.07	1597.03	1179.86	83.13	1577.12	1021.98	-31.68	1576.45	1018.22	79.37	1555.39	286.74	-343.69	76.74	885.22	-338.19	74.7	285.03
5.58	1242.39	8.58	32.06	1217.1	5.25	35.51	1049.21	39.44	27.79	1053.94	43.56	75.39	1012.24	-132.5	114.77	999.37	-113.97	135.48	912.47	-99.96	260.87	954.83	-102.05	289.26	1186.72	-16.27	1213.05	0	0	0	1185.74	-22.66	1597.23	1190.42	82.92	1577.57	1032.41	-32	1578.12	1028.45	79.28	1557.42	286.95	-343.45	76.85	885.2	-338.12	74.72	284.75
5.59	1241.19	8.34	31.79	1217.95	5.41	35.65	1049.04	39.78	28.08	1053.75	44.16	76.2	1045.18	-134.64	109.87	1031.51	-115.77	129.88	938.59	-100.46	250.08	979.55	-102.66	280.31	1195.67	-16.01	1213.84	0	0	0	1196.16	-23.36	1597.25	1200.76	82.5	1577.88	1042.84	-32.49	1579.54	1038.86	79.02	1559.24	286.92	-343.26	77.08	885.29	-338.27	74.66	284.62
5.6	1241.59	8.5	31.58	1217.39	5.33	35.31	1049.35	39.08	28.18	1053.88	43.74	76.57	1076.87	-134.39	105.64	1064.57	-117.36	123.54	965.45	-101.66	237.98	1004.6	-102.85	269.97	1203.57	-15.88	1214.32	0	0	0	1206.39	-24.2	1597.14	1211.46	81.03	1578.24	1053.28	-32.99	1580.71	1049.3	78.5	1560.88	286.8	-343.76	77.07	885.17	-338.3	74.5	285.29
5.61	1241.9	8.08	31.9	1217.83	5.23	35.35	1049.39	39.55	28.82	1054.24	43.43	77.05	1113.38	-134.84	99.93	1099.69	-118.87	116.45	992.91	-103.06	224.42	1030.17	-103.71	258.68	1213.83	-15.51	1214.73	0	0	0	1217.06	-24.97	1596.85	1222.01	80.03	1578.4	1063.68	-33.56	1581.65	1059.67	77.68	1562.39	286.42	-344.03	76.88	885.39	-337.7	74.54	284.85
5.62	1240.79	7.7	31.57	1217.36	5.06	34.99	1049.36	40.12	29.61	1054.42	43.8	77.87	1147.64	-135.2	92.41	1134.26	-119.53	108.88	1020.77	-104.92	210.04	1056.14	-105.52	246.59	1221.08	-15.09	1215.16	0	0	0	1227.16	-25.98	1596.35	1232.39	79.01	1578.44	1074.01	-34.07	1582.32	1069.83	77.39	1563.6	286.93	-343.59	76.98	885.26	-337.82	74.57	284.98
5.63	1242.33	9.68	35.12	1214.88	6.9	36.21	1049.57	39.65	30	1054.83	43.35	78.52	1187.91	-136.33	84.34	1170.13	-119.35	101.32	1049.61	-107.59	195.3	1083.15	-107.47	233.54	1230.54	-14.61	1215.26	0	0	0	1237.54	-26.95	1595.85	1242.39	78.72	1578.32	1084.19	-34.9	1582.74	1080.18	76.8	1564.6	286.25	-343.46	76.94	885.57	-337.73	74.99	284.54
5.64	1241.07	8.66	35.25	1216.54	6.1	37.29	1049.91	39.45	30.63	1055.05	43.63	79.4	1225.64	-135.81	77.22	1206.2	-118.75	93.75	1079.56	-110.18	179.7	1110.61	-109.53	219.91	1240.74	-13.74	1214.82	0	0	0	1247.6	-27.85	1595.25	1252.96	77.35	1578.24	1094.33	-35.61	1582.94	1090.27	76.36	1565.33	286.13	-343.45	76.84	885.69	-338.07	74.93	284.93
5.65	1243.58	8.38	36.79	1215.96	5.55	37.39	1049.82	39.59	31.58	1055.32	43.65	80.33	1264.07	-134.12	70.82	1243.09	-117.74	86.31	1110.26	-113.02	163.82	1138.75	-111.7	205.98	1249.68	-13.13	1214.49	0	0	0	1257.68	-28.7	1594.56	1263.32	76.53	1577.99	1104.49	-36.24	1582.95	1100.43	75.88	1565.88	286.78	-343.83	77.02	885.29	-338.28	74.85	284.57
5.66	1244.68	7.99	37.78	1218.71	5.82	38.64	1050.28	38.62	32.24	1055.76	43.29	81.08	1302.08	-132.43	64.66	1280.98	-116.46	79.47	1142.19	-115.03	147.59	1167.59	-114.53	191.95	1258.84	-12.43	1213.95	0	0	0	1267.8	-29.72	1593.67	1273.72	75.6	1577.64	1114.71	-36.87	1582.72	1110.79	75.09	1566.25	286.98	-343.87	77.19	885.23	-337.95	74.97	284.56
5.67	1246.4	8.83	39.01	1218.6	6.46	38.96	1050.33	38.79	33.43	1056.23	43.22	82.04	1341.29	-130.72	59.61	1319.76	-114.94	73.72	1175.15	-117.01	131.41	1197.46	-117.19	177.77	1268.62	-11.7	1213.19	0	0	0	1278.47	-30.54	1592.67	1284.07	74.68	1577.15	1124.91	-37.55	1582.3	1121.02	74.51	1566.43	286.52	-343.9	76.84	885.84	-337.96	74.94	284.51
5.68	1246.03	10	38.87	1221.15	7.14	39.93	1050.68	38.39	34.46	1056.75	42.84	82.89	1379.43	-128.45	55.69	1357.42	-113.52	68.76	1209.2	-119.27	115.82	1227.91	-118.95	163.58	1277.37	-10.93	1212.31	0	0	0	1288.95	-31.34	1591.59	1294.23	74.43	1576.46	1135.08	-38.15	1581.68	1131.37	73.71	1566.35	286.49	-343.72	76.83	885.26	-338.23	74.78	285
5.69	1245.13	11.13	37.62	1219.55	5.44	35.75	1050.89	38.13	35.48	1057.41	42.19	83.64	1418.89	-126.35	53.48	1395.82	-111.96	65.19	1243.44	-120.99	101.22	1258.73	-120.72	150.01	1287.06	-10.19	1211.42	0	0	0	1299.12	-32.04	1590.45	1304.64	73.3	1575.85	1145.24	-38.78	1580.91	1141.75	73.05	1566.05	285.81	-343.68	76.73	884.87	-338.27	74.76	284.67
5.7	1243.1	8.45	32.1	1219.67	5.52	35.38	1051.15	38.14	36.67	1057.9	42.1	84.68	1457.78	-125.15	52.09	1433.47	-110.47	62.73	1278.64	-121.17	86.95	1289.77	-122.48	137.19	1297.81	-9.57	1210.33	0	0	0	1309.16	-32.74	1589.18	1314.87	73.11	1574.77	1155.45	-39.21	1579.97	1151.91	72.94	1565.49	285.83	-343.86	76.59	885.65	-338.19	74.88	284.47
5.71	1243.6	8.92	31.93	1219.45	5.79	35.27	1051.58	37.35	37.57	1058.42	42.2	85.66	1494.78	-123.28	52.18	1470.96	-108.82	61.74	1313.78	-122.16	74.55	1321.62	-123.76	125.39	1305.8	-9.11	1209.15	0	0	0	1319.5	-33.51	1587.81	1325.5	72.23	1573.77	1165.68	-39.81	1578.86	1162.2	72.35	1564.74	285.99	-344.09	76.59	885.08	-338.14	74.96	284.77
5.72	1243.14	9.23	31.62	1218.62	6.04	34.73	1051.95	37.05	38.5	1059.17	41.91	86.55	1531.81	-121.07	53.76	1506.55	-106.99	61.54	1348.72	-122.79	63.95	1352.98	-125	115.33	1315.55	-8.45	1207.96	0	0	0	1329.57	-34.36	1586.34	1335.66	71.69	1572.6	1175.97	-40.38	1577.64	1172.59	71.95	1563.86	285.76	-343.84	76.67	885.59	-337.79	75	284.15
5.73	1241.78	8.98	31.29	1218.24	6.51	34.35	1052.18	37.04	39.57	1059.58	42.55	87.83	1567.08	-119.25	56.32	1543.05	-104.79	63.66	1383.84	-122.09	54.84	1384.28	-125.95	106.87	1325.6	-8.01	1206.56	0	0	0	1339.7	-34.87	1584.77	1346.3	70.55	1571.34	1186.19	-40.85	1576.31	1183	71.54	1562.82	285.7	-343.76	76.76	885.44	-337.78	74.84	283.46
5.74	1242.63	9.24	31.48	1218.45	6.12	34.64	1052.69	36.75	40.46	1060.07	43.08	88.95	1600.41	-117.26	60.43	1575.67	-102.55	65.21	1417.68	-122.51	48.26	1415.14	-126.02	99.91	1335.5	-7.48	1205.12	0	0	0	1349.87	-35.7	1583.12	1352.75	71.2	1572.45	1196.4	-41.02	1574.84	1193.53	71.33	1561.55	285.35	-344.03	76.66	885.64	-337.99	74.86	284.64
5.75	1242.19	9.32	31.15	1218.54	6.46	34.21	1052.92	37.1	41.43	1060.6	43.22	89.93	1632.16	-114.57	67.03	1608.09	-100.34	70.37	1451.07	-121.23	42.79	1444.87	-125.74	94.64	1344.84	-7.03	1203.47	0	0	0	1359.73	-36.36	1581.36	1361.54	70.69	1571.5	1206.42	-41.45	1573.15	1203.97	70.96	1559.98	286.33	-343.74	77	885.82	-337.99	74.81	284.28
5.76	1241.94	9.33	31.15	1219.35	7.17	33.99	1053.38	36.92	42.34	1061.22	43.57	91.06	1662.16	-111.61	75.77	1637.11	-99.95	76.19	1482.23	-120.98	39.54	1472.17	-126.56	91.72	1354.7	-6.96	1201.83	0	0	0	1369.83	-37.1	1579.48	1371.04	70.26	1569.9	1216.41	-41.8	1571.29	1214.39	70.5	1558.19	285.64	-343.62	76.71	885.88	-337.94	74.81	284.48
5.77	1243.14	9.71	31.25	1219.1	6.93	33.93	1053.77	37.05	43.4	1061.89	43.6	92.13	1687.93	-108.33	85.53	1663.86	-97.58	84.47	1510.75	-121.65	38.46	1497.89	-125.91	89.89	1365.56	-6.78	1200.11	0	0	0	1379.66	-38.04	1577.51	1381.41	69.53	1568.06	1226.42	-42.22	1569.27	1224.67	70.44	1556.18	285.88	-343.7	76.82	885.97	-338.09	74.76	284.98
5.78	1243.29	9.64	31.28	1218.9	7.07	33.8	1053.8	38.12	44.93	1062.71	44.2	93.4	1711.37	-104.94	96.33	1687.23	-95.04	94.06	1536.87	-121.66	38.48	1520.51	-126.15	89.73	1374.7	-6.65	1198.06	0	0	0	1389.72	-38.9	1575.52	1392.42	68.19	1566.22	1236.46	-42.56	1567.17	1235.01	70.08	1554.13	285.78	-343.82	76.8	885.57	-338.08	74.61	284.31
5.79	1242.38	9.51	30.99	1219.19	7.75	33.61	1054.46	37.7	45.95	1063.37	45.51	95.2	1731.76	-102.96	105.96	1709.44	-92.75	102.78	1560.26	-120.88	39.1	1541	-125.77	89.89	1385.9	-6.82	1195.94	0	0	0	1400.04	-39.75	1573.65	1402.71	67.57	1564.25	1246.47	-42.91	1565.14	1245.32	69.22	1551.99	286.3	-343.48	76.84	885.36	-337.94	74.54	284.55
5.8	1241.92	9.61	30.67	1220.84	7.61	34.14	1054.83	38.34	47.55	1064.62	45.24	96.32	1747.25	-100.24	113.73	1723.8	-93.88	106	1579.31	-120.49	39.96	1558.05	-125.09	90.08	1396.55	-6.94	1194.02	0	0	0	1409.97	-40.62	1571.88	1412.7	66.79	1562.39	1256.39	-43.37	1563.16	1255.77	68.34	1549.94	286.25	-343.59	76.88	885.52	-337.86	74.6	284.56
5.81	1242.7	9.66	30.98	1218.38	7.63	33.04	1055.57	38.03	48.81	1065.55	46.22	98.24	1760.37	-99.16	118.88	1736.85	-92.85	109.87	1594.77	-118.86	39.57	1571.73	-123.81	89.65	1406.52	-7.12	1192.11	0	0	0	1420.03	-41.58	1570.28	1422.7	65.54	1560.88	1266.39	-43.89	1561.31	1266.09	67.32	1548.03	286.6	-343.48	77.05	885.81	-337.88	74.65	284.35
5.82	1242.03	9.87	30.47	1219.12	7.77	33.29	1055.89	39.3	51.01	1066.85	46.64	100.03	1770.26	-99.19	120.24	1747.03	-92.96	110.95	1606.36	-116.58	37.89	1582.21	-121.86	88.14	1416.99	-7.4	1190.28	0	0	0	1429.8	-42.51	1568.96	1432.61	64.49	1559.37	1276.49	-44.61	1559.61	1276.34	66.45	1546.08	286.08	-343.88	76.83	885.89	-337.75	74.75	284.64
5.83	1242.07	9.85	30.64	1219.75	7.88	33.46	1056.69	39.75	53.03	1068.45	46.91	102.03	1778.21	-99.11	117.08	1754.73	-92.34	108.14	1614.12	-113.41	34.68	1589.63	-119.65	85.54	1426.23	-7.94	1188.7	0	0	0	1439.97	-43.46	1567.76	1443.25	63.31	1558.03	1286.71	-45.51	1558	1286.56	65.31	1544.33	286.37	-343.55	77	885.91	-337.95	74.84	284.88
5.84	1242.24	10.08	30.56	1219.52	7.87	33.3	1057.49	40.69	55.52	1070.24	47.49	104.26	1783.97	-98.79	110.02	1759.96	-90.61	101.71	1617.87	-110.7	31.73	1594.45	-117.12	82.06	1438.28	-8.58	1187.26	0	0	0	1450.13	-44.68	1566.66	1452.97	62.2	1556.89	1296.86	-46.77	1556.44	1296.77	63.96	1542.61	287	-343.65	77.09	885.74	-337.96	74.78	284.66
5.85	1242.37	10.14	30.5	1219.55	8.19	33.01	1058.69	40.99	57.86	1072.29	47.9	106.72	1787.48	-96.66	100.31	1763.87	-88.93	92.21	1618.65	-108.83	29.64	1597.32	-114.2	78.3	1449.16	-9.35	1186	0	0	0	1459.97	-46.15	1565.68	1463.71	60.73	1555.77	1307.05	-47.93	1554.89	1306.94	62.43	1540.87	286.36	-343.78	76.92	885.58	-337.69	74.65	284.49
5.86	1243.02	10.31	30.58	1219.53	8.26	32.92	1059.97	42.01	60.88	1074.65	49.23	109.76	1791.6	-94.81	90.45	1770.15	-84.38	86.32	1620.26	-107.16	28.32	1598.82	-111.72	74.79	1460.21	-10.36	1184.97	0	0	0	1470.27	-47.32	1564.78	1473.61	59.15	1554.69	1317.15	-49.33	1553.39	1317	60.79	1539.22	286.74	-343.92	77	885.47	-337.82	74.48	283.96
5.87	1242.08	10	30.39	1219.04	8.88	32.48	1061.73	42.84	63.95	1077.51	50.02	112.92	1799.37	-93.5	81.33	1774.25	-82.08	78.24	1623.98	-105.97	28.6	1604.55	-110.3	73.45	1471.8	-11.91	1184.21	0	0	0	1480.33	-48.93	1564.11	1483.8	57.46	1553.92	1327.27	-50.92	1552.07	1327.1	59.2	1537.75	286.4	-343.79	76.95	885.46	-337.73	74.56	283.74
5.88	1241.63	10.43	30.07	1218.6	8.94	32.2	1063.92	44.76	67.99	1080.5	52.35	117.12	1805.83	-90.03	69.33	1778.93	-76.35	71.87	1626.41	-105.93	28.87	1613.88	-111.7	74.57	1483.33	-13.65	1183.64	0	0	0	1490.89	-50.45	1564.08	1493.24	56.03	1553.93	1337.48	-52.56	1551.35	1337.25	57.46	1536.91	286.2	-343.87	76.77	885.64	-337.82	74.6	284.26
5.89	1241.72	10.44	30.12	1219.45	8.97	32.52	1066.8	45.79	72.43	1084.84	53.09	121.19	1810.21	-87.77	58.17	1783.74	-74.77	60.45	1628.38	-106.05	28.9	1619.76	-112.39	74.39	1494.68	-15.36	1183.57	0	0	0	1501.28	-51.98	1564.94	1503.87	54.41	1554.69	1347.84	-54.37	1551.55	1347.47	55.37	1536.99	286.68	-343.85	76.95	885.38	-337.93	74.52	285.1
5.9	1242.21	10.85	30.17	1219.65	8.96	32.64	1070.41	47.1	77.78	1089.66	54.59	126.41	1813.22	-84.11	49.82	1785.68	-70.92	55.27	1630.16	-106.03	28.61	1622.68	-113.15	73.96	1504.86	-16.71	1184.14	0	0	0	1511.62	-53.58	1566.32	1513.39	52.93	1556.01	1358	-56.63	1552.46	1357.61	53.25	1537.93	286.08	-343.79	76.82	885.33	-337.89	74.49	285.1
5.91	1241.73	10.82	29.89	1219.98	9.25	32.69	1074.84	48.18	83.84	1095.97	54.73	131.65	1815.03	-82.84	43.41	1788.01	-69.38	50.03	1631	-107	28.82	1625.45	-113.43	74.36	1515.79	-18.28	1185.25	0	0	0	1521.84	-55.61	1567.94	1523.73	50.81	1557.55	1368.11	-58.99	1553.7	1367.53	51.57	1539.13	286.55	-343.89	76.9	884.7	-337.81	74.41	284.61
5.92	1242.3	11.03	29.85	1220.65	9.56	32.97	1080.84	47.94	89.8	1090.98	57.08	133.65	1816.28	-82.29	39.65	1789.38	-69.09	46.86	1631.79	-107.6	28.88	1628.06	-114.46	75.17	1526.21	-19.92	1186.87	0	0	0	1531.95	-57.5	1569.63	1533.98	48.86	1559.25	1378.3	-61.31	1555.06	1377.39	49.62	1540.52	285.92	-343.81	76.79	885.22	-337.58	74.64	284.26
5.93	1243.11	11.25	29.74	1219.43	11.57	34.61	1087.6	49.53	97.46	1102.22	58.41	140.76	1817.07	-81.62	37.42	1789.82	-68.93	44.35	1632.54	-107.52	28.72	1629.82	-115.03	75.44	1538.02	-21.15	1189.07	0	0	0	1542.2	-59.47	1571.35	1543.77	47.07	1561.13	1388.64	-63.64	1556.41	1387.36	47.34	1541.91	286	-343.63	76.89	885.46	-337.96	74.63	284.51
5.94	1244.4	11.63	29.54	1220.66	11.74	35.17	1095.41	51.35	105.73	1122.54	58.68	149.75	1817.12	-79.58	35.98	1790.25	-68.23	42.43	1632.8	-108	28.89	1631.08	-114.42	75.26	1549.2	-22.45	1191.43	0	0	0	1552.13	-61.63	1573.1	1553.29	44.97	1563.22	1399.02	-66.06	1557.78	1397.4	44.93	1543.61	285.98	-343.96	76.86	884.81	-338	74.25	284.6
5.95	1245.83	11.85	29.43	1222.91	11.96	35.99	1105.17	51.49	114.27	1135.66	59.03	155.84	1816.92	-78.8	35.07	1790.1	-67.82	41.27	1633.14	-107.95	28.82	1632.08	-114.89	75.6	1560.98	-23.42	1193.89	0	0	0	1562.21	-63.84	1574.77	1563.72	42.83	1565.25	1409.34	-68.43	1559.16	1407.52	42.53	1545.31	285.58	-344.28	76.64	885.12	-337.84	74.36	284.79
5.96	1247.97	12.57	28.87	1225.57	12.16	36.41	1115.22	52.38	124.05	1148.89	60.56	162.75	1817.81	-78.61	34.67	1790.14	-67.69	40.57	1633.37	-107.79	28.78	1632.87	-114.45	75.54	1571.18	-24.62	1196.1	0	0	0	1572.47	-65.97	1576.29	1573.63	40.79	1567.32	1419.5	-70.94	1560.44	1417.48	39.98	1547.11	285.9	-343.98	76.78	885.47	-337.99	74.4	284.22
5.97	1249.88	13.47	27.74	1229.37	12.56	37.03	1126.57	53.17	135.09	1163.18	60.54	170.22	1817.52	-78.32	34.15	1790.14	-67.37	40.14	1633.57	-107.45	28.71	1633.03	-114.26	75.7	1582.45	-25.41	1198.36	0	0	0	1582.27	-67.97	1577.77	1583.29	39.14	1569.14	1429.59	-73.45	1561.65	1427.29	37.8	1548.81	286.75	-343.85	77.1	885.33	-338.02	74.35	284.2
5.98	1253.11	14.8	26.45	1235.21	13.35	38.48	1139.36	53.3	146.6	1177.97	60.52	179.27	1817.79	-78.19	33.96	1790.42	-67.1	39.98	1633.46	-107.38	28.96	1633.04	-113.85	75.98	1593.41	-26.25	1200.35	0	0	0	1592.8	-69.84	1579.18	1598.13	35.6	1567.33	1439.78	-75.87	1562.79	1437.04	35.72	1550.45	286.11	-343.62	76.84	885.42	-338.11	74.48	284.48
5.99	1256.69	15.55	25.45	1242.62	13.93	40.46	1153.91	53.53	158.55	1194.67	58.63	188.25	1817.55	-77.75	33.71	1790.32	-66.92	39.7	1633.59	-106.93	29.06	1633.12	-113	75.94	1603.83	-26.89	1202.03	0	0	0	1602.77	-71.55	1580.63	1609.19	33.43	1568.38	1450.08	-78.3	1563.87	1446.91	33.3	1552.02	286.83	-343.65	76.94	885.45	-338.15	74.43	285.16
6	1261.26	16.5	24.21	1249.51	14.88	41.85	1170.5	52.6	169.8	1213.15	56.95	197.05	1817.49	-77.86	33.52	1790.19	-66.85	39.57	1633.57	-106.84	29.28	1633.13	-112.54	75.79	1614.58	-27.33	1203.5	0	0	0	1612.7	-73.23	1582.07	1618.87	32.03	1570.21	1460.21	-80.74	1564.87	1456.7	30.86	1553.49	287.05	-344.19	77.02	885.87	-337.97	74.62	284.83
6.01	1266.87	18.01	22.83	1259.18	15.86	43.65	1188.4	51.51	180.94	1233.03	55.39	205.5	1817.93	-78.11	33.51	1790.36	-67.03	39.64	1633.65	-106.65	29.24	1632.79	-112.95	75.73	1625.43	-27.58	1204.75	0	0	0	1622.93	-74.78	1583.45	1628.34	31.08	1571.91	1470.36	-83.01	1565.73	1466.3	28.8	1554.72	286.42	-344	76.91	886.5	-338.13	74.77	285.55
6.02	1272.69	20.47	21.15	1269.78	17.82	45.9	1207.17	50.3	191.62	1253.3	54.59	213.23	1817.62	-78.37	33.53	1790.89	-67.47	40.11	1633.64	-106.8	29.13	1632.54	-113.36	75.51	1635.06	-27.51	1205.65	0	0	0	1632.97	-76.22	1584.84	1638.05	29.62	1573.6	1480.55	-85.28	1566.46	1475.83	26.88	1555.75	287.17	-343.78	77.13	885.85	-338.09	74.56	284.19
6.03	1283.13	23.51	25.67	1282.43	19.77	50.29	1228.85	48.69	200.26	1273.95	53.38	220.32	1817.42	-78.47	33.87	1790.96	-67.97	40.37	1633.63	-107.05	28.98	1632.24	-113.92	75.4	1645.1	-27.19	1206.37	0	0	0	1643.03	-77.54	1586.2	1648	27.38	1575.21	1490.77	-87.52	1567.07	1485.64	24.59	1556.64	286.96	-344.11	76.96	885.67	-337.78	74.58	284.37
6.04	1297.33	26.93	30.6	1298.28	22.75	55.48	1251.22	47.58	208.5	1295.17	51.64	227.13	1817.5	-79.39	33.69	1790.3	-68.5	40.34	1633.56	-107.41	28.77	1631.92	-114.51	75.43	1654.53	-26.82	1206.71	0	0	0	1652.68	-78.84	1587.53	1657.17	26.75	1576.66	1501.17	-89.66	1567.55	1495.45	22.25	1557.45	287.21	-343.81	77.14	885.17	-337.95	74.4	284.51
6.05	1319.18	30.83	36.92	1317.54	25.67	60.84	1271.71	45.92	215.32	1316.47	50.23	233.43	1817.35	-79.32	34.01	1790.58	-68.93	40.78	1633.45	-107.91	28.63	1631.77	-115.01	75.45	1665.13	-26.44	1207.23	0	0	0	1662.09	-79.83	1588.83	1666.74	25.3	1578.09	1511.52	-91.66	1567.93	1505.12	20.3	1558.02	286.31	-343.82	76.93	885.5	-337.76	74.39	284.96
6.06	1342.63	35.17	42.53	1342.71	29.08	67.03	1292.34	43.94	220.68	1337.51	47.96	239.6	1817.62	-80.06	34.24	1790.88	-69.37	41.2	1633.2	-108.48	28.51	1631.27	-116.29	75.8	1673.22	-26.02	1207.62	0	0	0	1672.56	-80.63	1589.97	1676.05	24.91	1579.44	1521.74	-93.52	1568.26	1514.6	18.49	1558.57	286.61	-343.82	76.98	885.54	-337.62	74.68	284.96
6.07	1370.33	39.3	48.16	1367.97	32.5	71.68	1313.95	41.95	224.53	1359.15	44.9	244.77	1817.91	-81.65	33.71	1790.42	-70.01	41.41	1633.07	-108.83	28.31	1631.1	-116.83	75.78	1683.04	-25.84	1208.03	0	0	0	1682.17	-81.57	1591.09	1685.44	23.74	1580.66	1531.95	-95.35	1568.59	1524.16	16.67	1559.14	287.12	-343.82	77.11	885.64	-337.65	74.71	285.09
6.08	1397.75	43.14	52.17	1395.31	35.48	75.72	1336.46	39.67	226.98	1381.02	42.92	248.62	1817.59	-82.31	33.93	1790.88	-70.26	42.05	1633.13	-108.96	28.05	1631.1	-117.07	75.69	1693.13	-25.86	1208.48	0	0	0	1692.39	-82.33	1592.12	1694.8	23.35	1581.86	1542.23	-97.05	1569.02	1533.86	14.78	1559.74	286.95	-343.57	77.03	885.51	-337.67	74.65	284.32
6.09	1426.88	46.53	55.84	1421.92	38.19	78.2	1359.52	37.63	228.15	1403.47	40.72	250.85	1817.45	-82.11	34.48	1790.72	-70.62	42.33	1632.89	-109.32	28.04	1630.97	-117.68	75.85	1701.9	-25.81	1208.85	0	0	0	1702.39	-83.04	1593.14	1699.24	23.56	1586.99	1552.5	-98.66	1569.52	1543.2	13.6	1560.41	286.89	-343.65	76.98	885.57	-337.65	74.62	284.89
6.1	1456.9	49.38	58.6	1451.75	40.43	80.8	1383.36	35.37	227.68	1426.19	38.82	251.71	1818.05	-82.39	34.83	1791.29	-70.76	42.86	1632.96	-109.23	27.91	1631	-117.66	75.81	1711.72	-25.88	1209.47	0	0	0	1712.47	-83.89	1594.03	1707.48	22.85	1589.05	1562.68	-100.18	1570.13	1552.91	12.06	1561.18	286.79	-343.96	76.93	885.54	-338	74.48	284.3
6.11	1487.1	51.73	60.33	1480.99	42.2	81.88	1406.79	34.06	226.25	1449.78	36.1	250.79	1818.21	-82.88	34.91	1791.21	-70.94	43.08	1632.81	-109.71	28.12	1630.69	-118.34	76.2	1720.83	-26.33	1210.08	0	0	0	1722.71	-84.04	1594.89	1716.71	22.34	1589.95	1572.77	-101.68	1570.82	1562.57	10.61	1561.96	286.74	-343.86	76.92	885.57	-338.08	74.43	284.59
6.12	1518.72	53.39	61.37	1510.81	43.36	82.06	1430.94	32.64	223.47	1473.35	34.38	248.9	1818.27	-83.2	35.15	1791.7	-71.16	43.63	1632.8	-109.87	28.11	1630.64	-118.3	76.34	1730.07	-26.82	1210.7	0	0	0	1733.09	-84.36	1595.57	1725.8	21.76	1590.7	1582.85	-103.01	1571.56	1572.16	9.41	1562.7	286.86	-343.86	76.92	885.33	-337.94	74.41	284.75
6.13	1550.97	54.25	61.79	1542.24	43.91	81.84	1455.72	31.23	219.12	1496.98	33.03	245.97	1818.21	-83.16	35.59	1791.46	-71.52	43.87	1632.91	-109.84	27.97	1630.32	-118.69	76.71	1738.05	-27.59	1211.16	0	0	0	1742.72	-84.87	1596.16	1735.05	21.28	1591.16	1593.11	-104.03	1572.36	1581.87	7.75	1563.5	287.35	-343.99	77.04	884.66	-337.96	74.1	284.64
6.14	1584.13	54.62	61.49	1574.83	44.05	81.04	1480.81	29.88	213.35	1521.46	30.5	241.28	1818.01	-83.32	35.82	1791.19	-71.76	44.01	1632.87	-110.23	28.08	1630.23	-118.95	76.96	1747.29	-28.22	1211.61	0	0	0	1752.66	-85.16	1596.67	1745.3	20.78	1591.41	1603.35	-105.1	1573.16	1591.43	6.87	1564.19	286.83	-343.91	76.98	884.92	-337.77	74.23	284.47
6.15	1617.3	54.45	60.6	1606.95	43.86	79.37	1506.09	29.17	206.51	1545.34	29.33	236.01	1818.32	-83.66	36.08	1791	-71.9	43.91	1632.83	-110.51	28.15	1630.26	-119.19	77.29	1756.17	-29.02	1212.08	0	0	0	1762.83	-85.3	1596.94	1755.12	20.75	1591.47	1613.58	-106.06	1573.93	1601.1	5.77	1564.79	286.87	-343.92	77.02	884.93	-337.87	74.28	284.8
6.16	1652.52	53.73	58.7	1639.63	43.39	77.17	1532.11	27.53	198.15	1569.54	28.39	229.64	1818.61	-83.37	35.81	1791.02	-71.86	43.75	1632.97	-110.46	28.18	1630.34	-119.44	77.68	1764.06	-29.78	1212.36	0	0	0	1773.01	-85.41	1597.07	1764.63	20.41	1591.39	1623.43	-107.25	1574.58	1610.63	4.92	1565.2	286.63	-343.98	77.02	885.29	-337.77	74.43	284.92
6.17	1686.57	53.46	57.56	1672.91	42.77	74.42	1558.55	26.31	188.75	1594.6	27.08	222.07	1818.22	-83.09	35.74	1791.32	-71.77	43.54	1632.85	-110.72	28.42	1630.64	-119.41	78.04	1774.25	-30.64	1212.65	0	0	0	1782.51	-85.74	1597.12	1774.28	20.16	1591.07	1633.22	-108.19	1575.14	1620.17	4.09	1565.52	285.35	-343.91	76.6	885.14	-337.82	74.33	285.04
6.18	1723.38	52.57	55.87	1707.97	41.91	71.73	1584.73	26.64	178.91	1619.84	26.03	213.58	1818.94	-83.17	35.52	1791.82	-71.56	43.31	1633.01	-110.68	28.62	1630.94	-119.55	78.43	1782.79	-31.55	1212.71	0	0	0	1792.55	-85.91	1597.04	1784.04	19.8	1590.57	1643.09	-109.02	1575.6	1629.99	2.91	1565.68	286.26	-343.95	76.94	885.04	-338.12	74.29	285.31
6.19	1759.15	51.09	53.33	1743.26	40.62	68.63	1612.46	25.25	167.38	1645.4	26.02	204.73	1818.63	-81.2	37.47	1791.84	-71.17	42.85	1633.12	-110.51	28.81	1631.39	-119.35	78.76	1792.03	-32.53	1212.62	0	0	0	1802.45	-85.97	1596.78	1793.8	19.47	1589.94	1653	-109.75	1575.91	1639.72	1.92	1565.73	286.5	-344.06	77	885.27	-338.02	74.35	285.32
6.2	1796.09	47.69	50.21	1779.12	38.9	65.53	1639.58	27.43	156.69	1672.45	24.32	194.43	1818.71	-80.75	37.69	1791.53	-70.66	42.46	1633.4	-110.08	29.12	1631.8	-119.17	79.07	1800.84	-33.53	1212.29	0	0	0	1811.87	-86.13	1596.42	1802.99	19.32	1589.14	1662.92	-110.26	1576.12	1649.07	1.77	1565.48	286.92	-344.09	76.94	884.92	-337.72	74.3	285.29
6.21	1831.87	45.22	47.4	1814.95	36.66	62.23	1669.68	26.17	143.84	1698.95	24.82	184.34	1817.1	-80.93	37.62	1791.88	-70.15	42.38	1633.64	-109.72	29.61	1632.39	-118.72	79.5	1809.68	-34.58	1211.89	0	0	0	1821.77	-85.99	1595.94	1813.07	19.22	1588.21	1672.7	-110.78	1576.19	1658.56	1.27	1565.19	287.47	-343.81	77.06	885.01	-337.72	74.4	285.39
6.22	1868.78	42.59	44.76	1850.74	34.14	58.96	1699.28	26.16	131.31	1727.36	24.12	173.26	1816.63	-81.91	38.08	1791.87	-70.09	42.11	1634.12	-108.85	29.97	1632.95	-118.19	79.98	1818.54	-35.53	1211.34	0	0	0	1831.72	-86.14	1595.28	1822.4	19.15	1587.14	1682.51	-111.16	1576.09	1668.04	0.5	1564.72	287.11	-343.62	77.11	885.06	-337.99	74.43	285.83
6.23	1905.23	39.14	42.67	1887.76	31.43	56.38	1731.91	24.29	117.76	1755.76	25.14	162.41	1815.17	-83.89	38.86	1772.71	-99.38	61.06	1634.23	-108.53	30.66	1633.65	-117.58	80.54	1827.78	-36.58	1210.7	0	0	0	1841.27	-86.08	1594.55	1832.21	19.11	1585.92	1692.19	-111.66	1575.84	1677.23	0.26	1564.07	286.93	-343.88	76.99	885.48	-337.64	74.53	284.92
6.24	1942.38	35.45	41.56	1923.24	28.27	53.76	1764.43	23.92	104.53	1785.05	25.5	151.07	1814.89	-84.57	38.71	1775.76	-97.77	59.65	1634.56	-107.89	31.32	1634.23	-117.16	81.25	1836.52	-37.4	1209.92	0	0	0	1851.01	-86.01	1593.74	1840.83	19.23	1584.78	1701.98	-112.07	1575.42	1686.54	-0.26	1563.28	287.52	-343.76	77.27	885.26	-337.83	74.44	284.52
6.25	1979.9	32.17	41.06	1959.56	25.06	52.19	1798.91	22.21	90.71	1815.59	25.27	139.53	1816.2	-85.05	38.13	1780.72	-93.16	55.47	1634.77	-107.39	32.05	1635.01	-116.21	81.74	1845.49	-38.34	1208.96	0	0	0	1860.29	-86.06	1592.8	1850.54	19.24	1583.42	1711.79	-112.53	1574.9	1695.83	-0.66	1562.35	288.01	-343.77	77.37	885.04	-337.9	74.46	284.18
6.26	2017.68	28.52	41.75	1996.06	21.9	51.52	1833.16	21.27	77.94	1845.46	26	128.57	1818.89	-81.1	32.85	1782.6	-93.39	54.5	1635.23	-106.56	32.64	1635.93	-114.89	82.11	1854.04	-39.16	1207.96	0	0	0	1869.73	-85.81	1591.88	1859.77	19.39	1582.03	1721.67	-112.77	1574.2	1705.04	-1.03	1561.37	287.54	-343.78	77.25	885.35	-337.78	74.52	284.54
6.27	2054.53	24.68	42.97	2032.51	18.53	51.65	1867.35	20.81	66.12	1876.99	25.08	117.52	1819.28	-81.39	31.7	1791.65	-73.64	40.24	1635.27	-106.39	33.53	1636.5	-114.22	82.82	1863.94	-39.87	1206.89	0	0	0	1879.39	-85.51	1590.76	1869.35	19.21	1580.67	1731.38	-113.22	1573.35	1714.92	-2.75	1560.31	286.47	-344.85	76.35	885.98	-337.81	74.71	284.41
6.28	2090.39	20.3	45.18	2067.19	15.28	52.06	1901.7	20.63	55.79	1908.47	24.43	107.33	1819.49	-81.57	31.38	1792.99	-71.75	38.74	1635.67	-105.61	34.18	1637.24	-113.29	83.46	1873.02	-40.35	1205.75	0	0	0	1889.17	-85.03	1589.64	1878.86	19.39	1579.13	1741.02	-113.7	1572.35	1724.15	-3.12	1559.1	286.22	-344.79	76.31	885.13	-337.2	74.7	285.17
6.29	2125.38	16.43	48.61	2102	12.14	54.43	1936.24	20.29	46.61	1939.84	24.42	98.73	1819.76	-82.16	30.85	1792.9	-71.9	38.42	1635.86	-105.55	35.2	1637.92	-112.63	84.18	1881.94	-40.83	1204.43	0	0	0	1898.55	-84.66	1588.48	1887.33	19.7	1577.76	1750.79	-114.11	1571.17	1733.36	-3.67	1557.72	286.26	-344.69	76.52	885.68	-337.51	74.73	284.85
6.3	2159.2	15.88	56.55	2135.89	9.38	58.81	1970.1	20.59	39.49	1970.81	24.78	91.42	1818.84	-81.97	30.49	1792.69	-71.91	38.08	1635.86	-105.58	36.16	1638.54	-112.25	85.03	1891.82	-41.08	1203.08	0	0	0	1906.43	-83.43	1587.99	1896.23	19.88	1576.21	1760.73	-114.46	1569.82	1742.49	-4.31	1556.28	286.21	-345.06	76.31	885.86	-337.79	74.74	285.22
6.31	2191.67	13.1	64.63	2167.97	6.99	65.18	2003.02	21.37	34.56	2000.28	25.41	86.13	1819.53	-82.2	30.44	1793.41	-71.98	38.1	1636.24	-105.13	36.89	1639.07	-112.16	86.03	1900.53	-41.33	1201.36	0	0	0	1915.89	-82.79	1586.62	1905.08	20.2	1574.6	1770.49	-115.05	1568.3	1751.12	-4.46	1554.56	286.17	-344.93	76.25	885.6	-337.85	74.55	284.44
6.32	2221.2	10.92	74.16	2198	5.35	73.5	2035.1	22.3	31.57	2029.12	25.78	82.76	1819.51	-82.44	29.95	1793.03	-72.14	37.75	1636.14	-105.76	38.18	1639.61	-112.24	87.15	1910.61	-41.48	1199.83	0	0	0	1925.44	-82.32	1585.08	1914.29	20.02	1573.13	1780.27	-115.57	1566.66	1760.26	-5.27	1552.84	286.18	-345.08	76.18	885.47	-337.7	74.52	284.69
6.33	2248.94	9.77	85.27	2224.96	4.24	82.73	2065.65	22.55	30.06	2055.06	28.23	81.93	1819.86	-82.32	30	1793.24	-72.19	37.68	1636.59	-105.59	39.22	1640.09	-112.8	88.4	1920.17	-41.47	1198.16	0	0	0	1934.95	-81.72	1583.42	1922.79	20.71	1571.52	1790.17	-115.9	1564.95	1769.34	-6.11	1551.09	286.23	-344.8	76.26	885.29	-337.44	74.74	284.94
6.34	2273.02	9.15	96.33	2250.4	3.66	92.95	2094.1	22.62	29.84	2080.79	27.63	81.1	1819.76	-82.6	29.6	1793.5	-72.3	37.63	1637.16	-105.24	40.18	1641	-112.78	89.44	1929.49	-41.49	1196.49	0	0	0	1944.52	-81.09	1581.79	1931.35	21.24	1570.02	1800.05	-116.22	1563.15	1778.3	-6.73	1549.28	286.18	-344.98	76.36	885.57	-337.61	74.67	284.07
6.35	2296.27	8.02	104.56	2272.38	3.93	102.45	2118.98	22.73	31.07	2102.98	28.09	81.97	1820.13	-82.57	29.59	1793.44	-72.44	37.42	1637.66	-105.2	41.35	1641.84	-113.2	90.75	1939.71	-41.27	1194.78	0	0	0	1954	-80.32	1580.19	1940.62	21.92	1568.44	1810.02	-116.56	1561.28	1787.63	-7.78	1547.55	286.19	-345.23	76.2	885.35	-337.99	74.39	284.71
6.36	2314.74	9.72	114.21	2290.91	4.49	110.31	2139.99	22.49	32.46	2122.05	27.63	82.81	1819.71	-82.43	29.34	1793.86	-72.47	37.39	1638.05	-105.53	42.85	1642.89	-113.69	92.15	1950.19	-41.01	1193.2	0	0	0	1963.76	-79.4	1578.67	1949.6	22.77	1567.06	1819.91	-116.97	1559.41	1796.67	-8.4	1545.88	286.17	-344.93	76.18	885.31	-337.75	74.46	284.05
6.37	2329.89	10.38	119.84	2306.99	5.52	116.11	2157.57	21.48	33.03	2138.19	26.4	82.86	1819.79	-82.42	29.2	1793.82	-72.62	37.27	1638.62	-105.62	44.33	1644.08	-114.34	93.82	1960.63	-40.63	1191.63	0	0	0	1973.09	-78.43	1577.28	1957.82	24.03	1565.93	1829.65	-117.58	1557.53	1805.97	-9.3	1544.36	286.14	-345.14	76.21	885.94	-337.55	74.61	284.91
6.38	2342.15	12.15	123.53	2319.62	6.33	118.88	2171.37	20.53	32.51	2151.63	24.52	81.87	1819.38	-82.48	28.88	1793.73	-72.69	37.06	1639.1	-106.14	46.24	1645.38	-115.28	95.75	1970.84	-40.24	1190.1	0	0	0	1982.57	-77.4	1575.99	1966.63	24.36	1564.83	1839.29	-117.91	1555.72	1814.68	-9.16	1542.83	286.19	-344.98	76.19	885.81	-337.69	74.65	284.81
6.39	2352.54	11.6	122.9	2329.1	6.62	118.32	2181.84	19.57	30.46	2161.24	24.53	80.44	1819.84	-82.64	28.85	1793.54	-72.85	36.77	1639.52	-107.21	48.58	1647.29	-115.69	97.61	1981.27	-39.63	1188.69	0	0	0	1991.91	-76.24	1574.87	1975.45	25.48	1563.94	1849.18	-117.7	1554.04	1823.48	-9.18	1541.26	286.28	-344.82	76.32	885.25	-337.73	74.66	285.03
6.4	2359.5	11.11	119.24	2336.62	5.87	115.01	2188.2	20.3	28.26	2168.48	24.53	77.68	1820.31	-82.54	28.83	1793.72	-72.86	36.69	1640.19	-108.01	51.03	1649.21	-116.44	99.9	1991.49	-38.91	1187.47	0	0	0	2001.22	-74.97	1573.9	1984.18	26.68	1563.17	1859.18	-117.08	1552.43	1832.51	-9.34	1539.89	286.3	-344.87	76.27	885.18	-338.07	74.32	285.1
6.41	2363.69	9.49	111.19	2340.99	4.28	107.67	2191.06	19.23	26.19	2172.87	24.93	74.87	1819.99	-82.64	28.62	1793.83	-73.01	36.61	1641.07	-109.07	53.83	1651.26	-117.21	102.49	2002.34	-37.81	1186.5	0	0	0	2010.58	-73.64	1573.03	1992.69	27.63	1562.63	1869.06	-116.55	1550.87	1841.23	-8.77	1538.46	286.25	-345.07	76.19	885.12	-337.89	74.35	284.85
6.42	2367.34	9.03	101.64	2344.35	3.52	98.38	2192.84	17.13	24.11	2175.34	23.53	70.54	1820.16	-82.66	28.5	1793.78	-73.14	36.5	1641.97	-110.25	56.98	1653.41	-118.35	105.46	2012.86	-36.65	1185.62	0	0	0	2019.72	-72.19	1572.36	2001.59	29.41	1562.07	1878.77	-115.95	1549.37	1850.11	-8.08	1537.09	286.23	-344.84	76.39	885.27	-337.89	74.45	284
6.43	2372.96	10.45	93.29	2350.97	2.19	85.89	2194.72	17.39	24.49	2177.19	19.2	66.9	1819.85	-82.69	28.21	1793.49	-73.27	36.28	1643.49	-111.04	60.27	1656.29	-119.06	108.75	2023.83	-35.21	1185.02	0	0	0	2029.15	-70.52	1571.86	2010.18	30.75	1561.8	1888.5	-115.15	1547.97	1859.38	-7.79	1535.84	286.28	-344.97	76.24	885.12	-337.86	74.43	284.65
6.44	2380.86	10.87	79.58	2358.4	3.99	78.27	2197.02	17.74	24.46	2182.8	19.37	66.31	1819.69	-82.49	28.09	1794.21	-73.41	36.57	1645.85	-111.48	63.83	1659.85	-119.95	112.42	2035.06	-33.67	1184.7	0	0	0	2038.14	-68.86	1571.85	2018.85	32.57	1561.91	1897.88	-114.44	1546.95	1868.94	-7.54	1535.91	286.23	-344.81	76.27	884.61	-337.87	74.25	285
6.45	2385.42	9.98	68.12	2362.17	3.43	67.99	2198.55	17.43	24.59	2189.9	21.97	68.56	1819.38	-82.66	27.85	1794.19	-73.46	36.68	1648.66	-112.52	68.49	1664.07	-120.89	116.76	2045.53	-32.22	1184.67	0	0	0	2047.54	-66.97	1572.5	2027.41	34.28	1562.58	1907.38	-113.23	1546.61	1878.02	-6.35	1535.81	286.17	-344.83	76.37	884.7	-337.83	74.33	284.43
6.46	2388.45	8.08	58.94	2365.78	1.65	60.22	2200.09	17.47	24.84	2195.03	21.38	68.54	1819.53	-82.41	27.7	1793.74	-73.33	36.76	1652.11	-113.72	74.08	1668.67	-122.38	122.11	2055.85	-30.76	1185.14	0	0	0	2057.15	-64.87	1573.61	2036.67	36.43	1563.56	1917.02	-111.73	1546.87	1887.18	-5.02	1535.99	286.24	-344.54	76.46	885.09	-337.68	74.45	284.24
6.47	2390.93	5.39	51.31	2368.6	-0.89	53.89	2202.26	16.13	24.26	2197.54	21.21	67.96	1820.61	-82.6	27.87	1794.6	-73.02	37.62	1656.41	-114.65	80.17	1675.29	-122.95	127.65	2066.6	-29.3	1186.16	0	0	0	2066.38	-62.73	1574.95	2045.89	38.36	1564.91	1926.74	-110.04	1547.53	1896.48	-3.81	1536.59	286.24	-344.83	76.26	884.82	-337.75	74.35	285.15
6.48	2392.18	3.3	46.25	2369.21	-3.08	48.83	2203.19	16.07	24.29	2199.27	20.96	67.81	1821.34	-82.69	27.69	1794.87	-72.96	38.07	1662.43	-114.86	86.84	1683.02	-123.71	133.71	2077.16	-27.88	1187.53	0	0	0	2075.93	-60.42	1576.51	2054.68	40.44	1566.29	1936.39	-108.31	1548.42	1905.73	-2.44	1537.3	286.19	-345.15	76.21	884.92	-337.87	74.41	285.6
6.49	2393.14	3.32	44.53	2369.82	-3.19	47.19	2202.92	17.15	24.77	2200.99	21.8	68.57	1822.16	-82.65	27.68	1794.92	-73.06	38.6	1669.53	-115.3	94.18	1693.08	-123.94	139.68	2088.11	-26.38	1189.21	0	0	0	2085.14	-57.99	1578.23	2063.35	42.83	1567.72	1945.98	-106.4	1549.51	1914.94	-0.72	1538.08	286.19	-344.9	76.25	884.97	-337.85	74.44	284.57
6.5	2392.41	3.85	42.74	2370.01	-2.4	46.1	2202.96	17.44	24.78	2202.35	22.03	68.77	1821.65	-83.13	27.1	1799.54	-73.14	41.19	1677.12	-117.07	102.47	1703.79	-125.93	146.46	2098.3	-25.04	1191.22	0	0	0	2094.36	-55.46	1580.07	2072.5	45.3	1569.22	1955.37	-104.52	1550.83	1924.17	1.29	1539.03	286.2	-344.79	76.27	884.94	-337.77	74.42	284.49
6.51	2393.16	4.04	42.24	2370.28	-2.3	45.47	2203.85	16.81	24.26	2203.14	21.83	68.48	1822.47	-83.14	27.22	1801.72	-74.14	42.42	1686.06	-117.73	111.15	1715.33	-128.53	153.77	2108.84	-23.78	1193.43	0	0	0	2103.71	-52.88	1582.01	2082.03	47.75	1570.63	1964.8	-102.55	1552.36	1933.49	3.69	1540.06	286.16	-344.9	76.25	885.64	-337.65	74.78	284.77
6.52	2393.13	3.94	41.75	2370.14	-2.41	44.99	2203.93	16.78	24.27	2203.84	21.1	68.37	1822.74	-83.58	27.02	1803.55	-74.32	42.93	1696.16	-118.24	120.66	1728.2	-129.83	161.15	2119.09	-22.6	1195.75	0	0	0	2113	-50.18	1583.88	2090.22	50.18	1571.97	1974.14	-100.53	1554.01	1942.51	5.24	1541.17	286.22	-345.06	76.35	885.5	-337.95	74.58	284.56
6.53	2393.15	3.94	41.36	2370.18	-2.37	44.69	2203.83	17.17	24.29	2203.25	22.21	68.74	1825.04	-84.76	26.52	1804.07	-75.26	42.5	1707.07	-119.63	131.44	1741.92	-130.66	169.49	2129.28	-21.6	1198.1	0	0	0	2122.18	-47.52	1585.65	2099.3	52.6	1573.09	1983.41	-98.62	1555.78	1951.57	6.86	1542.26	286.22	-344.66	76.36	885.46	-337.65	74.66	284.49
6.54	2393.2	3.97	41.14	2370.28	-2.42	44.5	2203.71	17.28	24.34	2203.72	21.32	68.6	1827.66	-85.89	25.98	1808.82	-76.02	44.12	1720.04	-119.8	142.01	1756.51	-132.37	178.39	2138.86	-20.81	1200.23	0	0	0	2131.11	-44.89	1587.26	2107.93	55.22	1573.99	1992.44	-97.06	1557.6	1960.56	8.95	1543.47	286.19	-344.69	76.4	885.32	-337.43	74.66	284.29
6.55	2393.36	3.96	41.06	2370.45	-2.28	44.43	2204.23	16.85	23.99	2203.4	22.09	69.1	1832.08	-86.72	25.88	1814.74	-76.92	46.22	1733	-121.88	153.62	1773.04	-132.85	186.79	2148.78	-20.05	1202.19	0	0	0	2140.25	-42.29	1588.82	2116.58	57.85	1574.78	2002.73	-95.12	1559.14	1969.55	11.28	1544.59	286.18	-345.09	76.29	884.76	-337.75	74.4	283.76
6.56	2392.98	4.03	40.71	2370.69	-2.23	44.44	2203.04	18.42	24.44	2203.33	22.04	69.08	1837.66	-87.27	25.86	1822.66	-78.18	48.5	1747.96	-122.35	164.39	1790.68	-133.04	194.8	2158.38	-19.47	1203.97	0	0	0	2149.58	-39.75	1590.24	2125.97	60.22	1575.47	2012.98	-93.31	1560.65	1978.49	12.87	1545.81	286.26	-345.16	76.27	885	-338.06	74.37	284
6.57	2393.63	4.12	40.98	2370.42	-2.16	44.2	2203.7	17.59	24.13	2203.2	22.15	69.01	1844.04	-88.34	25.72	1832.54	-80.23	50.42	1762.83	-124.01	175.13	1808.46	-134.39	202.91	2167.74	-19.13	1205.51	0	0	0	2158.71	-37.36	1591.62	2134.99	62.47	1576.2	2023.18	-91.61	1562.14	1987.6	14.53	1546.87	286.23	-345.05	76.21	885.61	-338.06	74.51	284.24
6.58	2393.68	4.19	40.95	2370.55	-2.09	44.12	2203.6	17.46	24.18	2203.38	21.87	68.83	1851.53	-89.81	26.45	1843.92	-83.02	52.31	1778.43	-124.95	184.23	1827.24	-134.67	210.47	2177.07	-18.89	1206.72	0	0	0	2167.91	-35.05	1592.97	2143.55	64.55	1576.98	2033.35	-90.02	1563.62	1996.36	16.12	1547.81	286.16	-344.92	76.28	885.44	-337.98	74.5	284.11
6.59	2393.56	4.31	40.75	2370.81	-1.99	44.13	2203.67	17.45	23.99	2202.97	22.46	69.17	1862.06	-92.42	29.61	1856.28	-85.54	55.61	1798.19	-125.67	191.71	1846.66	-134.39	216.82	2185.78	-18.71	1207.64	0	0	0	2177.25	-32.92	1594.23	2152.16	66.85	1577.71	2043.48	-88.55	1565.07	2005.26	17.65	1548.81	286.2	-345.02	76.34	884.95	-338.01	74.36	284.43
6.6	2393.94	4.42	40.81	2370.39	-1.95	43.9	2203.5	17.64	24.14	2202.52	23.02	69.25	1876.15	-95.86	33.58	1871.73	-88.66	59.58	1819.04	-126.91	198.96	1865.23	-135.44	223.08	2195.1	-18.44	1208.36	0	0	0	2186.08	-30.96	1595.49	2161.37	68.54	1578.47	2053.57	-87.18	1566.5	2014.39	19.1	1549.66	286.23	-344.79	76.39	885.09	-337.8	74.43	284.83
6.61	2393.68	4.58	40.73	2370.49	-1.82	43.86	2203.6	17.64	24.06	2203.04	22.51	68.79	1894.48	-100.29	38.03	1890.48	-92.33	63.96	1838.83	-127.67	205.19	1883.79	-136.12	229.06	2203.5	-18.21	1208.93	0	0	0	2194.89	-29.19	1596.7	2170.22	70.22	1579.24	2063.62	-85.92	1567.91	2023.56	19.83	1550.56	286.25	-345.26	76.34	885.06	-338.05	74.38	284.77
6.62	2393.42	4.69	40.61	2370.54	-1.71	43.9	2203.52	17.87	23.99	2202.58	23.48	69.23	1916.71	-104.74	42.85	1911.57	-96.11	68.26	1857.89	-127.53	209.11	1903.37	-135.54	233.8	2212.17	-17.9	1209.55	0	0	0	2203.78	-27.5	1597.91	2179.03	72.05	1580.01	2073.64	-84.77	1569.3	2032.16	21.72	1551.24	286.23	-344.92	76.3	884.64	-338.05	74.22	284.41
6.63	2393.58	4.76	40.78	2370.08	-1.62	43.67	2203.65	17.7	23.83	2202.61	23.7	69.19	1940.04	-109.23	46.58	1933.7	-99.89	71.43	1877.46	-127.66	211.61	1923.28	-134.47	237.45	2220.52	-17.47	1210.18	0	0	0	2212.67	-25.96	1599.09	2187.77	73.11	1581.04	2083.61	-83.71	1570.67	2041.1	22.94	1551.96	286.2	-344.86	76.23	884.76	-338.15	74.34	284.38
6.64	2393.48	4.85	40.77	2370.43	-1.47	43.9	2203.63	17.99	23.72	2202.66	23.94	69.19	1965.37	-113.59	49.6	1958.53	-103.39	74.08	1897.87	-128.02	213.14	1943.09	-133.69	239.84	2228.88	-16.97	1210.89	0	0	0	2221.31	-24.58	1600.23	2196.73	74.41	1582.01	2093.55	-82.75	1572.02	2049.86	24.29	1552.74	286.17	-345.11	76.22	885.39	-338.13	74.46	284.36
6.65	2393.32	4.81	40.8	2370.53	-1.5	43.96	2203.03	18.86	24.02	2202.44	24.75	69.66	1991.28	-117.83	51.73	1983.26	-106.99	75.59	1918.85	-128.23	213.22	1963.41	-133.04	240.94	2237.19	-16.33	1211.7	0	0	0	2230.13	-23.32	1601.32	2205.94	75.63	1582.94	2103.45	-81.88	1573.35	2058.66	24.98	1553.64	286.14	-344.61	76.4	884.9	-337.99	74.44	284.29
6.66	2392.46	4.9	40.41	2370.56	-1.43	43.99	2203.69	18.3	23.87	2202.55	24.83	69.86	2019.04	-121.77	53.62	2010.17	-110.24	76.88	1939.97	-129.13	212.2	1983.82	-132.89	240.9	2245.6	-15.55	1212.53	0	0	0	2239.01	-22.11	1602.32	2214.64	76.78	1583.89	2113.31	-81.1	1574.66	2067.51	26.46	1554.68	286.21	-344.85	76.45	884.5	-337.94	74.15	284.32
6.67	2393.53	4.88	40.91	2370.22	-1.4	43.9	2203.73	18.58	23.92	2202.99	24.31	69.71	2047.58	-125.46	53.81	2036.51	-113.3	76.79	1962.49	-128.25	209.13	2005.27	-132.57	244.34	2253.93	-14.62	1213.38	0	0	0	2247.53	-21.06	1603.24	2223.05	78.06	1584.77	2123.13	-80.41	1575.94	2076.42	27.86	1555.66	286.19	-344.93	76.44	886.19	-338.6	73.53	284.35
6.68	2393.17	4.92	40.75	2370.43	-1.39	44.01	2204	18.17	23.85	2203.12	24.2	69.65	2076.91	-129.39	53.87	2065.03	-115.89	76.65	1985.31	-127.78	205.08	2026.3	-132.24	247.5	2261.53	-13.53	1214.2	0	0	0	2256.31	-20.07	1604.03	2231.78	78.94	1585.66	2132.91	-79.8	1577.2	2085.3	28.63	1556.73	286.25	-344.75	76.34	886.85	-339.11	73.47	284.36
6.69	2392.94	4.84	40.67	2370	-1.44	43.83	2203.67	18.55	23.93	2203.03	24.43	70.01	2107.08	-132.4	53.8	2094.11	-118.18	75.83	2008.74	-127.8	204.85	2046.91	-131.9	250.37	2269.9	-12.3	1215.03	0	0	0	2265.07	-19.15	1604.66	2240.69	79.87	1586.41	2142.66	-79.28	1578.44	2093.91	29.66	1557.77	286.25	-344.67	76.45	886.87	-339.58	73.47	284.35
6.7	2393.37	4.83	40.98	2370.06	-1.4	43.89	2203.44	19.04	24.18	2202.92	24.48	70.11	2137.68	-134.56	53.74	2124.13	-120.38	74.8	2032.44	-127.7	204.1	2067.12	-131.55	252.95	2277.5	-11.21	1215.76	0	0	0	2273.83	-18.28	1605.14	2249.25	80.69	1587.15	2152.36	-78.83	1579.66	2102.21	30.76	1557.74	286.26	-345.05	76.25	886.83	-339.02	73.47	284.29
6.71	2393.23	4.69	40.94	2369.83	-1.35	43.88	2203.54	18.58	24.15	2203.31	23.79	70	2168.63	-136.49	54.48	2154.66	-122.32	73.57	2056.36	-127.5	202.85	2086.91	-131.19	255.27	2285.38	-10.03	1216.43	0	0	0	2282.3	-17.5	1605.56	2257.94	81.5	1587.96	2162.03	-78.47	1580.86	2110.05	32.83	1558.37	286.21	-344.84	76.34	886.79	-338.65	73.63	284.3
6.72	2393.14	4.64	40.91	2370.24	-1.34	44.12	2203.9	17.86	23.84	2202.98	23.87	70.29	2200.64	-138.34	54.29	2186.26	-124.04	72.59	2080.46	-127.2	201.12	2106.31	-130.82	257.32	2293.44	-8.77	1217	0	0	0	2290.98	-16.72	1605.85	2266.49	82.52	1588.47	2171.66	-78.17	1582.03	2118.58	34.02	1559.37	286.26	-344.81	76.38	886.85	-339.17	73.5	284.28
6.73	2393.29	4.44	41.09	2370.54	-1.36	44.39	2204.57	16.98	23.65	2203.38	23.46	70.22	2233.66	-139.9	54.21	2216.91	-125.63	70.69	2104.71	-126.8	198.95	2125.3	-130.44	259.1	2301.05	-7.57	1217.45	0	0	0	2299.45	-15.97	1606.01	2275.47	83.21	1588.95	2181.25	-77.94	1583.18	2127.56	34.49	1560.25	286.3	-344.96	76.34	886.82	-339.04	73.43	284.3
6.74	2393.49	4.34	41.3	2370.02	-1.38	44.21	2203.51	18.27	24.37	2203.47	23.44	70.4	2265.37	-141.31	53.38	2248.79	-126.87	69.04	2129.05	-126.32	196.36	2143.9	-130.06	260.63	2308.95	-6.33	1217.88	0	0	0	2308.05	-15.27	1606.1	2283.83	84.12	1589.29	2190.81	-77.79	1584.31	2135.73	36.12	1560.88	286.22	-344.85	76.38	886.76	-338.96	73.54	284.28
6.75	2393.44	4	41.23	2370.74	-1.41	44.6	2203.51	18.24	24.27	2203.75	23.42	70.47	2297.62	-142.05	52.49	2280.74	-127.44	67.41	2153.46	-125.75	193.37	2162.11	-129.67	261.91	2317.06	-5.11	1218.1	0	0	0	2316.44	-14.54	1606.07	2292.36	85.13	1589.62	2200.33	-77.69	1585.42	2144.06	37.51	1561.41	286.21	-344.6	76.45	886.79	-339.18	73.46	284.29
6.76	2393.9	3.78	41.45	2370.44	-1.73	44.37	2203.99	17.68	24.34	2203.85	23.52	70.69	2329.55	-142.28	51.22	2312.18	-127.48	65.38	2177.88	-125.1	190	2179.94	-129.27	262.94	2325.11	-3.84	1218.15	0	0	0	2324.96	-13.79	1605.96	2301.11	85.94	1589.85	2209.81	-77.66	1586.5	2152.9	37.99	1561.96	286.25	-344.61	76.25	886.85	-339.16	73.43	284.29
6.77	2394.34	3.43	41.56	2370.82	-2.02	44.34	2204.51	17.06	23.98	2203.95	23.92	71.03	2360.42	-142.09	49.25	2342.8	-127.13	62.73	2202.28	-124.39	186.29	2197.38	-128.86	263.74	2332.51	-2.63	1218	0	0	0	2333.47	-13	1605.79	2309.56	86.75	1589.93	2219.25	-77.68	1587.56	2160.98	39.57	1562.24	286.26	-344.8	76.13	886.92	-339.11	73.36	283.83
6.78	2394.27	2.92	41.53	2371.12	-2.6	44.32	2204.17	17.51	24.43	2204.49	23.49	70.98	2391.82	-141.33	47.66	2374.03	-126.27	60.3	2226.61	-123.61	182.27	2214.45	-128.44	264.31	2340.48	-1.36	1217.83	0	0	0	2341.78	-12.18	1605.59	2318.02	87.61	1589.97	2228.66	-77.77	1588.6	2169.88	39.91	1562.43	286.22	-344.77	76.25	886.85	-339.26	73.41	284.96
6.79	2394.76	2.44	41.85	2371.73	-2.99	44.54	2204.39	17.39	24.64	2204.12	24.31	71.56	2427.13	-139.56	48.66	2406.66	-124.87	58.9	2250.83	-122.77	177.94	2231.14	-128.02	264.65	2348.36	0.02	1217.57	0	0	0	2350.02	-11.28	1605.32	2326.31	88.4	1589.99	2238.03	-77.9	1589.61	2177.82	41.33	1562.22	286.21	-344.93	76.23	886.81	-339.07	73.45	284.78
6.8	2395.49	2.12	42.44	2371.63	-3.21	44.69	2204.54	16.85	24.56	2204.64	23.77	71.4	2460.73	-137.39	48.9	2438.38	-123.16	57.39	2274.9	-121.87	173.35	2247.47	-127.6	264.77	2356.48	1.26	1217.25	0	0	0	2358.21	-10.33	1605.02	2334.22	89.53	1589.86	2247.36	-78.08	1590.6	2186.46	41.9	1561.98	286.21	-344.81	76.33	886.82	-338.76	73.51	284.33
6.81	2395.63	2.09	42.94	2371.57	-3.25	45	2203.93	17.67	24.93	2205.02	23.71	71.63	2491.99	-136.37	46.21	2469.71	-120.94	55.99	2298.78	-120.93	168.52	2263.43	-127.16	264.68	2364.8	2.58	1216.81	0	0	0	2366.4	-9.34	1604.62	2342.14	90.56	1589.58	2256.65	-78.31	1591.56	2194.47	43.33	1561.53	286.2	-345.14	76.26	886.89	-339.04	73.33	283.96
6.82	2394.35	2.16	42.32	2370.92	-3.12	44.67	2204.38	17.15	24.94	2205.33	23.69	72.06	2523.57	-133.53	45.98	2500.94	-118.18	55.11	2322.42	-119.95	163.47	2279.02	-126.72	264.38	2373.15	3.82	1216.25	0	0	0	2374.59	-8.28	1604.15	2350.63	91.41	1589.15	2265.91	-78.59	1592.5	2202.04	44.9	1560.88	286.17	-345.19	76.19	886.78	-339.21	73.42	283.79
6.83	2393.88	2.71	41.5	2370.53	-2.44	43.69	2204.87	16.58	24.82	2205.19	24.13	72.37	2555.01	-129.51	46.8	2531.92	-114.91	54.77	2345.79	-118.93	158.23	2294.27	-126.28	263.89	2381.27	5.02	1215.56	0	0	0	2382.48	-7.12	1603.61	2358.19	92.91	1588.6	2275.13	-78.9	1593.42	2210.72	44.85	1560.19	286.16	-344.67	76.14	886.89	-339.42	73.37	284.71
6.84	2393.32	3.8	40.16	2370.84	-1.41	43.29	2204.56	16.62	24.99	2205.96	23.64	72.5	2587.36	-126.93	47.13	2562.42	-111.25	55.05	2368.85	-117.89	152.82	2309.16	-125.83	263.19	2389.38	6.26	1214.83	0	0	0	2390.31	-5.95	1602.97	2366.49	93.87	1587.96	2284.31	-79.26	1594.31	2219.04	45.21	1559.16	286.22	-345.09	76.3	886.9	-339.33	73.43	284.72
6.85	2393.37	4.97	39.55	2370.72	-0.67	43.01	2204.68	16.65	25.37	2206.32	23.2	72.56	2617.93	-122.8	49.28	2592.53	-107.24	56.37	2391.54	-116.82	147.27	2323.7	-125.37	262.31	2397.78	7.42	1213.96	0	0	0	2398.46	-4.7	1602.22	2374.15	94.81	1587.17	2293.46	-79.64	1595.18	2226.81	46.16	1558.17	286.19	-344.56	76.4	886.88	-339.35	73.46	284.7
6.86	2392.77	5.48	39.03	2370.63	-0.3	42.77	2203.72	17.75	26.23	2207.37	22.25	72.34	2647.32	-117.58	52.87	2621.99	-103	58.87	2413.84	-115.73	141.61	2337.9	-124.91	261.24	2406.1	8.53	1212.97	0	0	0	2406.51	-3.38	1601.38	2381.62	96.06	1586.15	2302.57	-80.06	1596.02	2234.93	46.44	1556.84	286.18	-344.6	76.33	886.83	-339.18	73.36	284.9
6.87	2392.77	5.82	38.8	2370.94	-0.14	42.75	2204.74	16.34	25.96	2207.09	23.19	73.1	2675.63	-111.9	57.82	2650.51	-98.48	62.47	2435.69	-114.63	135.86	2351.76	-124.45	260	2414.12	9.52	1211.83	0	0	0	2414.53	-2.07	1600.42	2389.37	97.42	1585	2311.65	-80.51	1596.84	2242.68	47.12	1555.28	286.21	-344.76	76.27	886.77	-339	73.61	285.15
6.88	2393.21	6.01	38.89	2370.7	-0.14	42.48	2204.68	16.53	26.54	2207.45	22.77	73.4	2701.46	-104.54	66.37	2677.58	-93.86	67.01	2457.06	-113.53	130.04	2365.28	-123.98	258.59	2422.7	10.54	1210.59	0	0	0	2422.42	-0.71	1599.38	2396.57	98.85	1583.72	2320.68	-80.99	1597.64	2250.36	47.47	1553.78	286.22	-344.79	76.33	886.84	-339.01	73.46	284.47
6.89	2393.27	6.01	38.67	2371.12	-0.05	42.49	2205.1	15.73	26.64	2208.86	21.09	72.93	2727.59	-99.03	73.39	2703.77	-89.07	72.83	2477.9	-112.42	124.19	2378.48	-123.5	257.01	2431.25	11.44	1209.29	0	0	0	2430.57	0.69	1598.28	2403.77	100.18	1582.37	2329.69	-81.49	1598.4	2257.8	48.21	1552.08	286.24	-345.29	76.14	886.8	-339.1	73.49	284.46
6.9	2393.54	5.97	38.61	2371.22	0.08	42.28	2204.49	16.74	27.45	2208.3	22.4	73.96	2752.4	-93.68	81.19	2728.26	-84.35	79.4	2498.18	-111.33	118.32	2391.34	-123.03	255.28	2439.52	12.32	1207.86	0	0	0	2438.73	2.1	1597.12	2411.35	101.27	1580.9	2338.65	-82.01	1599.15	2265.98	47.8	1550.5	286.26	-345.44	76.13	886.83	-339.36	73.44	285.1
6.91	2393.3	6.09	38.38	2371.2	0.22	42.14	2204.85	16.18	27.79	2209.32	21.26	73.84	2774.68	-88.58	89.19	2750.65	-79.68	86.49	2517.85	-110.24	112.47	2403.88	-122.55	253.39	2447.82	13.08	1206.39	0	0	0	2446.68	3.47	1595.94	2419.06	102.12	1579.37	2347.58	-82.55	1599.87	2274.19	47.08	1548.66	286.19	-345.36	76.12	886.81	-339.14	73.47	284.57
6.92	2393.67	6.1	38.46	2371.19	0.31	41.96	2204.72	16.5	28.36	2209.36	21.68	74.63	2795.18	-83.47	97.68	2771	-75.08	93.92	2536.87	-109.17	106.66	2416.11	-122.06	251.36	2456.54	13.73	1204.85	0	0	0	2454.66	4.81	1594.72	2425.82	103.48	1577.81	2356.47	-83.1	1600.56	2282.05	46.53	1546.92	286.2	-345.07	76.21	886.78	-339.08	73.56	285.1
6.93	2393.49	6.23	38.32	2371.66	0.48	41.99	2205.24	15.91	28.74	2209.3	22.31	75.3	2813.54	-78.54	106.01	2788.7	-70.52	100.9	2555.19	-108.13	100.91	2428.02	-121.58	249.18	2465.02	14.29	1203.28	0	0	0	2462.71	6.07	1593.54	2433.04	104.38	1576.33	2365.33	-83.66	1601.22	2289.74	46.31	1544.95	286.27	-344.92	76.37	886.78	-338.96	73.57	285.29
6.94	2393.53	6.31	38.24	2371.87	0.67	41.94	2205.07	16.38	29.36	2209.85	22.19	75.97	2829	-73.68	113.02	2803.92	-66.12	106.9	2572.79	-107.12	95.26	2439.62	-121.09	246.87	2473.54	14.8	1201.72	0	0	0	2470.66	7.26	1592.37	2440.32	105.12	1574.83	2374.15	-84.24	1601.86	2297.54	45.74	1543.1	286.23	-345.02	76.31	886.76	-338.93	73.49	285.11
6.95	2393.61	6.37	38.23	2371.46	0.73	41.52	2205.6	15.63	29.63	2209.65	23.14	76.88	2841.93	-68.89	118.09	2816.87	-61.78	111.43	2589.6	-106.14	89.72	2450.92	-120.6	244.44	2481.86	15.25	1200.23	0	0	0	2478.75	8.39	1591.3	2447.24	106.06	1573.34	2382.94	-84.82	1602.48	2304.76	45.53	1541.41	286.26	-344.63	76.41	886.85	-339.14	73.48	284.52
6.96	2393.81	6.44	38.16	2372.01	0.89	41.61	2206.19	15.28	30.16	2210.29	23.08	77.69	2852.55	-64.01	120.92	2827.37	-57.42	113.8	2605.6	-105.2	84.32	2461.91	-120.1	241.88	2490.57	15.61	1198.87	0	0	0	2486.85	9.43	1590.29	2454.55	106.56	1572.01	2391.69	-85.4	1603.07	2312.73	44.47	1539.74	286.29	-345.04	76.35	886.78	-338.72	73.6	284.32
6.97	2393.64	6.44	38.01	2371.91	0.92	41.35	2205.57	16.54	31.54	2210.75	23.75	78.74	2860.55	-59.12	120.97	2835.76	-53.09	113.89	2620.74	-104.31	79.09	2472.61	-119.61	239.21	2499.38	15.92	1197.67	0	0	0	2494.84	10.28	1589.37	2461.84	107.01	1570.76	2400.4	-85.98	1603.63	2320.78	43.07	1538.24	286.24	-345.06	76.26	886.81	-338.79	73.65	284.37
6.98	2393.98	6.54	38.05	2371.89	0.98	41.11	2205.35	17.31	32.8	2211.7	23.56	79.61	2866.17	-54.25	118.26	2841.58	-48.92	111.37	2634.98	-103.48	74.06	2483.01	-119.11	236.43	2508.26	16.13	1196.67	0	0	0	2502.97	11.01	1588.51	2466.96	107.92	1571.6	2409.08	-86.56	1604.16	2328.7	41.6	1536.89	286.23	-345.09	76.17	886.84	-339.19	73.41	284.39
6.99	2393.58	6.48	37.71	2372.37	1.25	41.05	2206.29	16.6	33.69	2212.48	23.81	80.78	2870.34	-49.96	113.37	2845.47	-45.29	106.57	2648.28	-102.7	69.24	2493.12	-118.61	233.54	2516.91	16.24	1195.79	0	0	0	2510.95	11.63	1587.73	2473.64	108.3	1571.02	2417.72	-87.13	1604.67	2336.94	39.93	1535.56	286.23	-344.95	76.29	886.8	-339.05	73.52	284.32
7	2394.16	6.57	37.87	2372.69	1.36	40.95	2205.86	17.84	35.68	2213.63	23.81	82.11	2872.68	-47.66	105.98	2848.02	-43.33	99.94	2660.6	-101.99	64.67	2502.95	-118.11	230.55	2525.8	16.3	1195.13	0	0	0	2518.95	12.04	1586.99	2480.84	108.38	1570.05	2426.33	-87.7	1605.15	2344.27	39.11	1534.37	286.18	-344.95	76.12	886.84	-338.99	73.51	284.34
7.01	2394.42	6.53	37.8	2373.03	1.38	40.88	2206.46	17.69	37.22	2214.11	24.72	84.08	2875.78	-46.99	98.8	2850.92	-42.65	93.25	2671.89	-101.36	60.36	2512.5	-117.61	227.48	2534.61	16.24	1194.59	0	0	0	2526.91	12.36	1586.31	2488.07	108.3	1569.19	2434.9	-88.25	1605.6	2352.47	37.21	1533.38	286.22	-345.08	76.21	886.84	-339.05	73.52	284.31
7.02	2394.15	6.54	37.39	2373.15	1.48	40.63	2207.87	16.94	38.86	2215.88	24.18	85.71	2880.79	-47.66	90.52	2856.19	-42.82	86.59	2682.11	-100.79	56.36	2521.77	-117.11	224.32	2543.51	16.13	1194.15	0	0	0	2534.94	12.54	1585.84	2495.4	108.12	1568.47	2443.44	-88.79	1606.03	2359.94	36.14	1532.57	286.29	-345.22	76.28	886.85	-339.12	73.39	284.32
7.03	2394.14	6.5	37.24	2373.25	1.57	40.44	2207.99	17.99	41.57	2216.95	24.84	88.25	2887.2	-49.29	80.58	2861.56	-43.93	78.32	2691.22	-100.32	52.67	2530.77	-116.61	221.08	2552.46	15.95	1193.93	0	0	0	2543.1	12.7	1585.73	2502.56	107.89	1568.13	2451.94	-89.31	1606.43	2367.99	34.59	1531.94	286.22	-344.88	76.32	886.83	-339.02	73.41	285.12
7.04	2394.21	6.53	37.16	2373.56	1.66	40.33	2209.2	17.94	44.05	2219.68	23.78	90.51	2891.48	-50.68	71.17	2865.34	-45.08	70.21	2699.18	-99.93	49.33	2539.5	-116.11	217.77	2561.36	15.86	1193.97	0	0	0	2551.15	12.77	1586.13	2509.69	107.57	1568.25	2460.41	-89.81	1606.8	2375.56	33.26	1531.68	286.21	-344.69	76.32	886.87	-339.12	73.38	283.45
7.05	2394.9	6.62	37.27	2373.53	1.75	40.07	2210.84	17.48	46.95	2220.52	25.51	94.31	2894.21	-50.98	63.15	2867.87	-45.22	63.56	2705.95	-99.64	46.37	2547.97	-115.61	214.39	2570.23	15.77	1194.36	0	0	0	2559.22	12.79	1586.91	2516.83	107.23	1568.78	2468.84	-90.29	1607.15	2383.83	30.89	1532.04	286.19	-345.17	76.15	886.85	-338.84	73.37	283.92
7.06	2394.93	6.71	37.17	2374.06	1.82	40.1	2212.02	18.31	50.66	2222.89	25.92	98.16	2896.51	-49.83	56.65	2870.09	-44.19	58.4	2711.49	-99.44	43.8	2556.18	-115.11	210.95	2579.25	15.81	1195.15	0	0	0	2567.19	12.78	1587.97	2524.25	106.77	1569.55	2477.24	-90.74	1607.46	2391.69	29.29	1532.67	286.21	-345.35	76.17	886.82	-339	73.39	284.31
7.07	2394.99	6.73	36.89	2374.72	1.97	40.23	2213.63	19.08	54.68	2225.32	27.27	102.76	2898.06	-48.15	52.19	2871.26	-42.58	54.44	2715.75	-99.36	41.66	2564.13	-114.61	207.45	2588.15	15.81	1196.39	0	0	0	2575.35	12.71	1589.27	2531.34	106.28	1570.6	2485.6	-91.16	1607.75	2399.68	27.38	1533.59	286.24	-344.75	76.38	886.81	-338.81	73.5	284.3
7.08	2395.56	6.88	37.02	2375	2.06	40.11	2215.3	20.29	59.47	2227.94	29.22	107.83	2898.68	-47.34	50.27	2871.65	-41.85	52.6	2718.69	-99.39	39.97	2571.84	-114.11	203.91	2597.04	15.89	1198.11	0	0	0	2583.13	12.59	1590.85	2538.39	105.79	1571.96	2493.93	-91.55	1608.01	2407.23	26.12	1534.67	286.23	-345.17	76.4	886.83	-339.22	73.44	284.33
7.09	2396.07	7.07	36.81	2375.56	2.12	40.07	2218.27	20.89	64.54	2232.99	28.51	112.56	2899.09	-47.46	49	2871.88	-42.08	51.38	2720.27	-99.53	38.75	2579.29	-113.61	200.32	2606.04	15.92	1200.24	0	0	0	2591.07	12.47	1592.69	2545.35	105.24	1573.62	2502.22	-91.9	1608.24	2414.6	24.85	1536.04	286.3	-345.25	76.21	886.81	-339.12	73.45	284.34
7.1	2396.89	7.29	36.54	2376.4	2.04	40.12	2222.46	20.13	69.79	2237.93	29.25	118.16	2899.36	-47.68	48.05	2872.1	-42.31	50.46	2720.46	-99.8	38.04	2586.5	-113.12	196.7	2614.52	15.93	1202.63	0	0	0	2599.18	12.33	1594.72	2552.81	104.68	1575.45	2510.48	-92.22	1608.45	2423.43	22.12	1537.82	286.21	-344.79	76.25	886.75	-338.91	73.53	284.34
7.11	2397.59	7.56	36.06	2376.59	1.92	39.95	2226.19	21.61	76.42	2242.86	31.39	124.47	2899.4	-47.4	47.19	2872.2	-42.18	49.68	2719.82	-100.07	37.53	2593.48	-112.63	193.04	2623.02	15.96	1205.25	0	0	0	2607.21	12.16	1596.75	2559.95	104.08	1577.37	2518.7	-92.5	1608.62	2430.84	20.91	1539.68	286.22	-344.85	76.19	886.74	-339.22	73.54	284.34
7.12	2398.04	7.86	35.42	2377.38	2.02	40.01	2232.11	21.25	82.67	2250.14	32.33	130.43	2899.53	-47.26	46.61	2872.36	-42.07	49.17	2720.04	-100.21	37.63	2600.22	-112.14	189.36	2631.5	16.06	1207.91	0	0	0	2615.16	12	1598.68	2567.04	103.49	1579.31	2526.89	-92.73	1608.77	2438.77	19.24	1541.59	286.22	-345.09	76.34	886.83	-339.12	73.42	284.36
7.13	2399.16	8.16	35.26	2377.66	2.08	39.75	2237.85	22.06	89.7	2257.65	33.57	136.41	2899.7	-47.36	46.29	2872.49	-42.17	48.87	2719.38	-99.88	37.03	2606.73	-111.65	185.67	2640.11	16.36	1210.56	0	0	0	2622.96	11.85	1600.45	2574.27	102.92	1581.16	2535.05	-92.92	1608.88	2446.46	17.61	1543.39	286.22	-344.85	76.37	886.82	-338.92	73.48	284.33
7.14	2400.02	8.55	34.83	2378.31	2.31	39.59	2244.5	22.58	97.31	2265.86	35.79	143.18	2899.58	-47.64	46.04	2872.58	-42.38	48.76	2720.56	-99.74	37.63	2613.01	-111.16	181.96	2648.78	16.79	1213.06	0	0	0	2630.93	11.77	1602.04	2581.02	102.45	1582.96	2543.17	-93.05	1608.97	2454.04	16.07	1545	286.22	-344.45	76.48	886.84	-339.13	73.52	284.27
7.15	2401.02	9.16	34.25	2378.53	2.6	38.92	2250.89	24.38	105.7	2276.12	36.2	148.98	2899.55	-47.87	45.94	2872.55	-42.65	48.75	2722.36	-100.06	38.75	2619.07	-110.68	178.24	2657.23	17.36	1215.33	0	0	0	2638.9	11.79	1603.46	2588.26	102.09	1584.51	2551.26	-93.14	1609.03	2461.13	15.42	1546.24	286.24	-344.76	76.38	886.75	-338.78	73.67	284.31
7.16	2402.45	10.14	33.31	2378.75	3.26	37.68	2258.51	25.13	114.56	2286.14	38.05	155.92	2899.71	-48.19	46.05	2872.62	-42.98	48.87	2723.26	-100.17	38.51	2624.92	-110.2	174.53	2665.85	18.19	1217.28	0	0	0	2646.71	11.95	1604.72	2595.29	101.75	1585.82	2559.31	-93.16	1609.06	2469.39	13	1547.54	286.16	-345.02	76.26	886.76	-339.06	73.53	284.4
7.17	2403.84	11.15	31.69	2381.37	4.19	37.93	2266.18	26.09	124.39	2296.69	39.04	163.29	2899.68	-48.52	45.93	2872.66	-43.34	48.89	2723.94	-100.37	38.23	2630.55	-109.72	170.82	2674.36	19.21	1218.83	0	0	0	2654.28	12.3	1605.85	2602.17	101.53	1586.94	2567.33	-93.13	1609.06	2477.03	11.48	1548.38	286.2	-345.06	76.34	886.85	-338.84	73.44	284.39
7.18	2405.56	12.27	29.94	2386.54	5.35	39.73	2275.57	25.96	134.29	2310.05	37	170.58	2899.78	-48.75	45.92	2872.66	-43.62	48.87	2724.42	-100.64	37.93	2635.97	-109.25	167.12	2682.55	20.5	1219.92	0	0	0	2661.99	12.84	1606.89	2608.61	101.52	1587.88	2575.32	-93.04	1609.03	2484.91	9.63	1548.88	286.21	-345	76.31	886.84	-339.16	73.4	284.35
7.19	2409.14	13.64	28.95	2392.78	6.72	41.91	2285.9	25.75	144.81	2321.63	37.72	179.95	2899.66	-49.08	45.82	2872.62	-43.94	48.87	2724.73	-100.96	37.62	2641.19	-108.78	163.44	2690.85	21.95	1220.61	0	0	0	2669.65	13.62	1607.85	2615.33	101.63	1588.65	2583.27	-92.89	1608.97	2492.69	7.87	1549.31	286.24	-344.87	76.24	886.88	-339.03	73.36	284.29
7.2	2412.53	15.16	27.44	2399.28	8.44	43.58	2296.27	25.82	155.44	2334.77	37.57	188.92	2899.83	-49.35	45.88	2872.58	-44.2	48.88	2724.88	-101.31	37.3	2646.2	-108.32	159.79	2698.78	23.58	1220.86	0	0	0	2677.25	14.63	1608.76	2621.67	101.82	1589.32	2591.19	-92.67	1608.88	2499.31	7.62	1549.25	286.22	-344.65	76.41	886.82	-339.3	73.48	284.33
7.21	2416.25	16.95	25.68	2407.43	10.68	45.63	2308.78	24.03	165.88	2349.72	35.43	197.12	2899.68	-49.52	45.8	2872.54	-44.42	48.88	2724.9	-101.68	36.99	2651.02	-107.86	156.17	2706.5	25.32	1220.74	0	0	0	2684.76	15.88	1609.63	2627.94	102.22	1589.83	2599.08	-92.37	1608.75	2507.99	4.78	1549.2	286.27	-344.84	76.39	886.78	-339.04	73.65	284.36
7.22	2420.95	19.12	24.42	2418.73	13.6	49.62	2320.74	22.74	175.49	2363.16	35.53	205.76	2899.64	-49.79	45.87	2872.43	-44.69	49	2724.81	-102.05	36.69	2655.65	-107.41	152.58	2713.79	27.27	1220.29	0	0	0	2692.21	17.32	1610.44	2634.26	102.75	1590.22	2606.93	-92.01	1608.6	2516.21	2.68	1548.96	286.24	-344.95	76.21	886.9	-339	73.43	284.31
7.23	2429.21	22.62	27.29	2429.57	16.91	54.7	2335.99	22.46	184.09	2379.36	33.45	213.35	2899.62	-50.1	46.09	2872.42	-45.04	49.21	2724.63	-102.4	36.43	2660.09	-106.96	149.03	2720.73	29.26	1219.6	0	0	0	2699.65	19	1611.16	2640.41	103.32	1590.5	2614.75	-91.57	1608.42	2523.74	1.33	1548.64	286.2	-345.24	76.17	886.88	-339.17	73.39	284.35
7.24	2444.53	28.01	34.42	2441.01	21.32	59.36	2353.04	20.81	191.83	2396.18	31.09	219.49	2899.59	-50.43	46.22	2872.3	-45.32	49.31	2724.39	-102.73	36.2	2664.35	-106.52	145.54	2727.77	31.3	1218.84	0	0	0	2707.17	20.88	1611.83	2646.14	104.1	1590.74	2622.54	-91.05	1608.21	2531.8	-0.44	1548.3	286.2	-345.04	76.27	886.79	-339.33	73.38	284.32
7.25	2461.44	34.65	42.69	2452.41	26.68	63.85	2367.76	20.39	199.19	2410.45	31.64	225.89	2899.44	-50.57	46.12	2872.18	-45.5	49.29	2724.11	-103.01	36.02	2668.42	-106.08	142.1	2734.59	33.37	1218.16	0	0	0	2714.58	22.95	1612.47	2652.18	104.97	1590.93	2630.29	-90.44	1607.96	2538.71	-0.76	1547.74	286.22	-344.89	76.39	886.82	-339.08	73.41	284.28
7.26	2473.26	41.86	47.32	2467.26	32.81	69.17	2385.27	16.55	203.74	2427.21	29.38	230.96	2899.58	-50.63	46.08	2872.33	-45.57	49.26	2723.81	-103.23	35.9	2672.32	-105.65	138.71	2741.26	35.35	1217.54	0	0	0	2722.04	25.2	1613.03	2657.88	105.93	1591.17	2638.01	-89.76	1607.69	2547.89	-3.55	1547.7	286.21	-345.08	76.15	886.8	-338.93	73.46	284.31
7.27	2489	49.52	52.68	2483.74	39.47	74.26	2402.41	14.17	207.39	2444.03	27.52	235.22	2899.5	-50.64	45.83	2872.45	-45.58	49.11	2723.52	-103.37	35.86	2676.05	-105.22	135.4	2747.73	37.19	1217.07	0	0	0	2729.36	27.64	1613.57	2663.86	107.07	1591.38	2645.69	-88.98	1607.38	2556.39	-5.6	1547.82	286.22	-345.26	76.1	886.83	-339.3	73.44	284.39
7.28	2506.32	57.35	57.49	2501.02	46.17	78.47	2419.81	12.34	209.82	2461.14	26.04	238.2	2899.71	-50.57	45.57	2872.48	-45.52	48.79	2723.25	-103.41	35.89	2679.62	-104.81	132.16	2753.97	38.98	1216.79	0	0	0	2736.81	30.27	1614.03	2669.43	108.29	1591.66	2653.35	-88.12	1607.05	2564.86	-7.94	1548.03	286.22	-344.98	76.15	886.79	-339.2	73.47	284.29
7.29	2524.25	65.12	61.36	2519.08	52.8	81.79	2436.68	11.96	211.32	2478.21	25.54	239.93	2899.79	-50.41	45.17	2872.56	-45.37	48.38	2723.04	-103.34	36.02	2683.02	-104.39	129	2760.05	40.64	1216.72	0	0	0	2744.16	33.05	1614.4	2675.06	109.58	1591.96	2660.97	-87.16	1606.68	2564.86	-7.94	1548.03	286.17	-344.64	76.3	886.82	-339.46	73.42	284.35
7.3	2543.26	72.55	64.55	2537.71	59.31	84.25	2455.23	10.99	211.19	2495.45	25.38	240.19	2900.11	-50.14	44.81	2872.58	-45.18	47.81	2722.9	-103.14	36.25	2686.26	-103.99	125.92	2766.08	42.21	1216.82	0	0	0	2751.36	35.95	1614.67	2680.71	110.99	1592.15	2668.56	-86.11	1606.28	2564.86	-7.94	1548.03	286.25	-345.04	76.43	886.74	-338.82	73.6	284.36
7.31	2562.98	79.53	66.74	2556.92	65.54	85.67	2473.69	11.07	209.98	2512.53	26.21	239.56	2900.4	-49.84	44.31	2872.66	-44.92	47.17	2722.85	-102.8	36.6	2689.35	-103.59	122.94	2771.69	43.71	1217.08	0	0	0	2758.62	39.02	1614.81	2685.92	112.43	1592.38	2676.11	-84.96	1605.84	2564.86	-7.94	1548.03	286.14	-344.97	76.21	886.87	-339.12	73.43	284.33
7.32	2583.69	86.22	68.09	2577.34	71.43	86.37	2491.39	12.82	207.8	2530.41	26.62	237.23	2900.62	-49.47	43.64	2872.86	-44.55	46.47	2722.92	-102.3	37.06	2692.28	-103.2	120.05	2777.18	45.22	1217.41	0	0	0	2765.88	42.2	1614.81	2691.59	114.03	1592.41	2683.64	-83.7	1605.38	2564.86	-7.94	1548.03	286.23	-345.27	76.22	886.96	-339.62	73.18	284.35
7.33	2605.38	92.69	68.77	2598.77	77.29	86.41	2509.55	14.85	204.6	2547.64	28.47	234.35	2900.79	-49.1	42.89	2873.18	-44.12	45.76	2723.13	-101.63	37.67	2695.07	-102.82	117.27	2782.72	46.74	1217.8	0	0	0	2772.93	45.45	1614.65	2697.04	115.62	1592.37	2691.13	-82.34	1604.88	2564.86	-7.94	1548.03	286.17	-345.15	76.17	886.78	-338.9	73.56	284.36
7.34	2627.6	99.17	68.6	2620.91	83.22	85.8	2526.58	18.65	200.34	2565.1	30.36	230.19	2901.17	-48.69	42.13	2873.5	-43.65	44.99	2723.51	-100.76	38.42	2697.72	-102.45	114.59	2788.34	48.31	1218.15	0	0	0	2780.06	48.83	1614.28	2702.73	117.33	1592.18	2698.58	-80.87	1604.35	2564.86	-7.94	1548.03	286.15	-344.77	76.26	886.88	-338.88	73.43	284.34
7.35	2650.78	105.81	67.99	2643.68	89.31	84.52	2546.97	19.83	193.82	2565.1	30.36	230.19	2901.55	-48.32	41.45	2873.96	-43.16	44.41	2724.07	-99.69	39.32	2700.24	-102.08	112.03	2793.7	49.93	1218.42	0	0	0	2787.01	52.22	1613.77	2708.03	119.13	1591.79	2706.01	-79.29	1603.79	2564.86	-7.94	1548.03	286.12	-345.05	76.17	886.8	-339	73.53	284.25
7.36	2674.54	112.44	66.72	2667.22	95.57	82.76	2565.54	23.63	187.01	2565.1	30.36	230.19	2901.75	-48.06	40.73	2874.3	-42.76	43.92	2724.84	-98.39	40.4	2702.61	-101.73	109.6	2799.2	51.66	1218.56	0	0	0	2793.75	55.64	1613.12	2713.54	120.86	1591.3	2713.4	-77.6	1603.2	2564.86	-7.94	1548.03	286.27	-345.09	76.25	886.77	-339.06	73.51	284.28
7.37	2699.12	119.17	65.08	2691.02	102.01	80.25	2565.54	23.63	187.01	2565.1	30.36	230.19	2902.13	-47.85	40.34	2874.61	-42.43	43.57	2725.28	-97.68	40.98	2704.86	-101.38	107.29	2804.74	53.45	1218.56	0	0	0	2800.32	59.11	1612.35	2718.95	122.79	1590.7	2720.77	-75.79	1602.57	2564.86	-7.94	1548.03	286.27	-344.87	76.44	886.76	-338.97	73.56	284.3
7.38	2724.45	125.96	63.12	2715.87	108.53	77.61	2565.54	23.63	187.01	2565.1	30.36	230.19	2902.28	-47.77	39.91	2874.77	-42.22	43.33	2725.87	-96.73	41.76	2706.99	-101.04	105.11	2810.06	55.31	1218.49	0	0	0	2806.79	62.57	1611.52	2724.18	124.71	1590.06	2728.1	-73.86	1601.91	2564.86	-7.94	1548.03	286.24	-345.13	76.27	886.82	-339.25	73.42	284.3
7.39	2750.65	132.79	61.1	2741.07	115.17	74.63	2565.54	23.63	187.01	2565.1	30.36	230.19	2902.14	-47.78	39.55	2874.88	-42.06	43.23	2726.36	-96.16	42.23	2708.99	-100.71	103.08	2815.53	57.19	1218.18	0	0	0	2813.19	66.1	1610.6	2729.42	126.74	1589.39	2735.39	-71.81	1601.22	2564.86	-7.94	1548.03	286.22	-345.04	76.17	886.77	-338.94	73.61	284.27
7.4	2777.35	139.86	59.13	2767.05	122.09	71.69	2565.54	23.63	187.01	2565.1	30.36	230.19	2902.31	-47.79	39.54	2874.74	-42.02	43.06	2726.75	-95.89	42.45	2710.88	-100.39	101.19	2821.12	59.14	1217.78	0	0	0	2819.45	69.66	1609.63	2734.12	128.8	1588.61	2742.66	-69.63	1600.49	2564.86	-7.94	1548.03	286.21	-345.14	76.27	886.77	-338.73	73.53	284.3
7.41	2803.77	147.11	57	2793.23	129.33	68.87	2565.54	23.63	187.01	2565.1	30.36	230.19	2902.38	-47.84	39.53	2874.53	-42.06	42.83	2727.03	-95.85	42.48	2712.65	-100.09	99.45	2826.4	61.13	1217.23	0	0	0	2825.68	73.27	1608.6	2739.58	130.86	1587.68	2749.89	-67.33	1599.73	2564.86	-7.94	1548.03	286.22	-344.93	76.23	886.8	-339.27	73.41	284.28
7.42	2830.75	154.98	55.35	2819.3	137.07	66	2565.54	23.63	187.01	2565.1	30.36	230.19	2902.23	-47.96	39.37	2874.4	-42.13	42.55	2727.19	-95.98	42.38	2714.32	-99.79	97.87	2831.74	63.2	1216.61	0	0	0	2831.85	76.85	1607.52	2745.16	132.91	1586.64	2757.1	-64.89	1598.94	2564.86	-7.94	1548.03	286.26	-345.16	76.29	886.81	-339.1	73.46	284.28
7.43	2857.56	163.12	53.81	2845.61	145.14	63.5	2565.54	23.63	187.01	2565.1	30.36	230.19	2902.2	-48.09	39.26	2874.53	-42.19	42.42	2727.22	-96.19	42.22	2715.88	-99.5	96.46	2837.06	65.39	1215.98	0	0	0	2837.87	80.48	1606.4	2745.16	132.91	1586.64	2764.27	-62.32	1598.11	2564.86	-7.94	1548.03	286.23	-345.06	76.47	886.89	-339.43	73.32	284.35
7.44	2884.04	171.9	52.44	2871.75	153.82	61.19	2565.54	23.63	187.01	2565.1	30.36	230.19	2902.8	-48.1	39.61	2874.83	-42.25	42.44	2727.11	-96.43	42.05	2717.35	-99.22	95.21	2842.34	67.73	1215.35	0	0	0	2843.84	84.14	1605.26	2745.16	132.91	1586.64	2771.41	-59.61	1597.25	2564.86	-7.94	1548.03	286.16	-345.23	76.33	886.82	-339.31	73.48	284.32
7.45	2910.35	181.05	51.54	2897.3	162.73	58.91	2565.54	23.63	187.01	2565.1	30.36	230.19	2903.23	-48.13	39.94	2875.02	-42.27	42.51	2726.85	-96.63	41.93	2718.72	-98.96	94.14	2847.6	70.19	1214.74	0	0	0	2849.78	87.78	1604.13	2745.16	132.91	1586.64	2778.52	-56.76	1596.35	2564.86	-7.94	1548.03	286.18	-345.21	76.24	886.91	-339.26	73.3	284.32
7.46	2936.43	190.47	50.9	2922.68	171.82	57.05	2565.54	23.63	187.01	2565.1	30.36	230.19	2903.38	-48.15	40.15	2875.13	-42.24	42.65	2726.44	-96.71	41.94	2719.99	-98.7	93.26	2852.66	72.75	1214.15	0	0	0	2855.52	91.41	1603.02	2745.16	132.91	1586.64	2785.59	-53.77	1595.42	2564.86	-7.94	1548.03	286.25	-345.44	76.12	886.84	-339.03	73.48	284.31
7.47	2961.58	199.89	50.1	2948.72	180.9	56.01	2565.54	23.63	187.01	2565.1	30.36	230.19	2903.07	-48.17	39.98	2875.08	-42.25	42.69	2725.86	-96.6	42.13	2721.18	-98.46	92.56	2857.75	75.37	1213.58	0	0	0	2861.08	95.07	1601.91	2745.16	132.91	1586.64	2792.64	-50.63	1594.46	2564.86	-7.94	1548.03	286.15	-344.83	76.09	886.92	-339.49	73.34	284.33
7.48	2986.92	209.18	50.3	2973.33	190.15	55.02	2565.54	23.63	187.01	2565.1	30.36	230.19	2902.74	-48.17	39.61	2874.98	-42.29	42.52	2725.11	-96.24	42.56	2722.29	-98.23	92.06	2862.77	78.04	1213	0	0	0	2866.56	98.73	1600.78	2745.16	132.91	1586.64	2799.65	-47.35	1593.46	2564.86	-7.94	1548.03	286.16	-344.94	76.2	886.87	-339.19	73.43	284.36
7.49	3011.61	218.68	51.88	2997.98	199.5	55.5	2565.54	23.63	187.01	2565.1	30.36	230.19	2902.5	-48.12	39.11	2874.97	-42.26	42.33	2724.69	-95.99	42.85	2723.32	-98.01	91.76	2867.97	80.81	1212.41	0	0	0	2871.98	102.43	1599.63	2745.16	132.91	1586.64	2806.64	-43.91	1592.42	2564.86	-7.94	1548.03	286.16	-344.85	76.1	886.83	-339.5	73.42	284.28
7.5	3035.33	228.57	54.8	3021.63	209.03	57.39	2565.54	23.63	187.01	2565.1	30.36	230.19	2902.39	-47.95	38.7	2875.01	-42.26	42.14	2724.69	-95.99	42.85	2724.27	-97.81	91.67	2873.16	83.7	1211.73	0	0	0	2877.28	106.12	1598.42	2745.16	132.91	1586.64	2813.59	-40.31	1591.36	2564.86	-7.94	1548.03	286.22	-345.06	76.3	886.8	-339.28	73.42	284.3
7.51	3056.91	238.79	58.37	3044.01	218.91	60.49	2565.54	23.63	187.01	2565.1	30.36	230.19	2902.66	-47.74	38.68	2875.1	-42.14	41.99	2724.69	-95.99	42.85	2725.15	-97.61	91.79	2878.4	86.68	1210.98	0	0	0	2882.54	109.81	1597.17	2745.16	132.91	1586.64	2820.51	-36.57	1590.25	2564.86	-7.94	1548.03	286.21	-344.87	76.21	886.78	-339.12	73.56	284.31
7.52	3077.36	249.13	63.38	3064.36	229.21	64.11	2565.54	23.63	187.01	2565.1	30.36	230.19	2902.47	-47.52	38.41	2875.13	-42.06	41.84	2724.69	-95.99	42.85	2725.97	-97.43	92.13	2883.78	89.69	1210.09	0	0	0	2887.78	113.55	1595.84	2745.16	132.91	1586.64	2827.32	-33.35	1589.45	2564.86	-7.94	1548.03	286.22	-344.84	76.23	886.83	-339.29	73.6	284.35
7.53	3096.81	259.43	69.74	3083.3	239.51	68.71	2565.54	23.63	187.01	2565.1	30.36	230.19	2902.56	-47.31	38.33	2875.04	-41.96	41.63	2724.69	-95.99	42.85	2726.73	-97.27	92.69	2889.07	92.76	1209.1	0	0	0	2892.95	117.34	1594.47	2745.16	132.91	1586.64	2834.23	-30.15	1588.54	2564.86	-7.94	1548.03	286.16	-345.26	76.17	886.79	-339.14	73.52	284.3
7.54	3114.58	269.78	76.49	3101.08	249.56	74.22	2565.54	23.63	187.01	2565.1	30.36	230.19	2902.46	-47.16	38.14	2875.01	-41.86	41.48	2724.69	-95.99	42.85	2727.43	-97.11	93.49	2894.41	95.91	1207.99	0	0	0	2898.15	121.17	1593.04	2745.16	132.91	1586.64	2840.68	-26.88	1587.52	2564.86	-7.94	1548.03	286.23	-344.89	76.24	886.92	-339.19	73.28	284.29
7.55	3130.35	279.81	83.08	3117.32	259.15	79.93	2565.54	23.63	187.01	2565.1	30.36	230.19	2902.51	-47.03	38.06	2874.95	-41.82	41.27	2724.69	-95.99	42.85	2728.09	-96.84	94.26	2899.64	99.13	1206.77	0	0	0	2903.25	125.05	1591.61	2745.16	132.91	1586.64	2846.98	-23.39	1586.39	2564.86	-7.94	1548.03	286.23	-345	76.12	886.84	-338.9	73.39	284.28
7.56	3144.23	289.11	89.1	3131.6	268.42	85.11	2565.54	23.63	187.01	2565.1	30.36	230.19	2902.5	-46.92	37.94	2874.93	-41.81	41.14	2724.69	-95.99	42.85	2730.2	-96.12	95.71	2905.04	102.43	1205.44	0	0	0	2908.33	129.04	1590.19	2745.16	132.91	1586.64	2853.04	-19.75	1585.24	2564.86	-7.94	1548.03	286.21	-345.13	76.16	886.8	-339.01	73.37	284.3
7.57	3156.19	297.67	93.84	3144.3	277	89.45	2565.54	23.63	187.01	2565.1	30.36	230.19	2902.32	-46.86	37.75	2874.98	-41.81	41.06	2724.69	-95.99	42.85	2730.07	-96.32	96.06	2910.7	105.8	1204.03	0	0	0	2913.2	133.1	1588.86	2745.16	132.91	1586.64	2858.91	-16.07	1584.09	2564.86	-7.94	1548.03	286.24	-345.03	76.2	886.81	-339.55	73.39	284.33
7.58	3166.22	305.69	97.28	3154.68	284.87	92.49	2565.54	23.63	187.01	2565.1	30.36	230.19	2902.19	-46.87	37.55	2875.06	-41.82	40.98	2724.69	-95.99	42.85	2729.72	-96.56	96.19	2916.22	109.29	1202.57	0	0	0	2917.9	137.17	1587.62	2745.16	132.91	1586.64	2864.3	-12.27	1582.97	2564.86	-7.94	1548.03	286.19	-345.11	76.13	886.82	-339.09	73.44	284.29
7.59	3174.8	312.79	99.74	3163.4	291.8	94.55	2565.54	23.63	187.01	2565.1	30.36	230.19	2902.32	-46.75	37.54	2875.24	-41.84	40.96	2724.69	-95.99	42.85	2729.16	-96.61	96.54	2921.8	112.94	1201.18	0	0	0	2922.51	141.3	1586.46	2745.16	132.91	1586.64	2869.69	-8.28	1581.83	2564.86	-7.94	1548.03	286.21	-344.91	76.22	886.79	-339.22	73.47	284.25
7.6	3181.67	318.81	100.98	3170.46	297.83	95.69	2565.54	23.63	187.01	2565.1	30.36	230.19	2902.26	-46.74	37.36	2875.28	-41.86	40.84	2724.69	-95.99	42.85	2730.84	-96.25	98.12	2927.23	116.82	1199.88	0	0	0	2926.95	145.69	1585.41	2745.16	132.91	1586.64	2875.02	-4.12	1580.72	2564.86	-7.94	1548.03	286.25	-344.49	76.38	886.76	-339.27	73.5	284.33
7.61	3189.27	325.19	102.41	3175.94	302.47	95.59	2565.54	23.63	187.01	2565.1	30.36	230.19	2902.38	-46.66	37.31	2875.35	-41.89	40.72	2724.69	-95.99	42.85	2732.09	-95.98	99.32	2932.84	120.95	1198.75	0	0	0	2931.35	150.07	1584.46	2745.16	132.91	1586.64	2880.27	0.11	1579.71	2564.86	-7.94	1548.03	286.28	-344.71	76.35	886.8	-339.24	73.51	284.29
7.62	3191.86	327.5	100.63	3175.94	302.47	95.59	2565.54	23.63	187.01	2565.1	30.36	230.19	2902.32	-46.69	37.12	2875.44	-41.94	40.62	2724.69	-95.99	42.85	2732.15	-96.37	100.35	2938.39	125.26	1197.83	0	0	0	2935.68	154.54	1583.61	2745.16	132.91	1586.64	2885.14	4.54	1578.78	2564.86	-7.94	1548.03	286.23	-344.91	76.37	886.78	-339.24	73.47	284.31
7.63	3192.55	329.22	93.94	3175.94	302.47	95.59	2565.54	23.63	187.01	2565.1	30.36	230.19	2902.27	-46.66	36.92	2875.6	-42.01	40.53	2724.69	-95.99	42.85	2732.11	-96.35	101.05	2944.07	129.84	1197.13	0	0	0	2939.96	159.27	1582.85	2745.16	132.91	1586.64	2889.96	9.1	1577.98	2564.86	-7.94	1548.03	286.18	-345.18	76.28	886.76	-338.72	73.63	284.35
7.64	3193.35	330.87	87.56	3175.94	302.47	95.59	2565.54	23.63	187.01	2565.1	30.36	230.19	2902.43	-46.67	36.87	2875.82	-42.07	40.51	2724.69	-95.99	42.85	2733.36	-96.45	102.92	2949.55	134.68	1196.64	0	0	0	2944.04	164.12	1582.22	2745.16	132.91	1586.64	2894.51	13.84	1577.33	2564.86	-7.94	1548.03	286.2	-344.95	76.32	886.84	-339.16	73.33	284.41
7.65	3193.29	332.78	80.88	3175.94	302.47	95.59	2565.54	23.63	187.01	2565.1	30.36	230.19	2902.36	-46.66	36.63	2875.92	-42.17	40.4	2724.69	-95.99	42.85	2735.03	-96.26	105.1	2954.99	139.57	1196.33	0	0	0	2948	169.02	1581.71	2745.16	132.91	1586.64	2899.01	18.7	1576.83	2564.86	-7.94	1548.03	286.17	-344.87	76.36	886.85	-339.56	73.39	284.31
7.66	3193.47	336.91	73.67	3175.94	302.47	95.59	2565.54	23.63	187.01	2565.1	30.36	230.19	2902.62	-46.62	36.54	2876.14	-42.22	40.34	2724.69	-95.99	42.85	2736.26	-96.33	107.24	2960.21	144.61	1196.14	0	0	0	2951.89	174.23	1581.46	2745.16	132.91	1586.64	2903.3	23.74	1576.58	2564.86	-7.94	1548.03	286.18	-344.63	76.32	886.8	-339.42	73.39	284.33
7.67	3193.47	336.91	73.67	3175.94	302.47	95.59	2565.54	23.63	187.01	2565.1	30.36	230.19	2902.75	-46.62	36.41	2876.29	-42.27	40.22	2724.69	-95.99	42.85	2736.95	-95.99	109.25	2965.3	149.79	1196.16	0	0	0	2955.64	179.65	1581.62	2745.16	132.91	1586.64	2907.29	28.97	1576.68	2564.86	-7.94	1548.03	286.25	-344.86	76.27	886.83	-339.04	73.42	284.31
7.68	3193.47	336.91	73.67	3175.94	302.47	95.59	2565.54	23.63	187.01	2565.1	30.36	230.19	2902.87	-46.57	36.19	2876.52	-42.23	40.16	2724.69	-95.99	42.85	2738.58	-95.93	112.09	2970.44	154.85	1196.5	0	0	0	2959.18	185.21	1582.13	2745.16	132.91	1586.64	2911.16	34.37	1577.17	2564.86	-7.94	1548.03	286.23	-344.84	76.43	886.79	-339	73.56	284.26
7.69	3193.47	336.91	73.67	3175.94	302.47	95.59	2565.54	23.63	187.01	2565.1	30.36	230.19	2903.08	-46.45	35.93	2876.88	-42.08	40.14	2724.69	-95.99	42.85	2741.32	-95.34	115.98	2975.54	160.06	1197.17	0	0	0	2962.66	190.91	1582.85	2745.16	132.91	1586.64	2914.99	39.83	1577.89	2564.86	-7.94	1548.03	286.24	-344.96	76.32	886.85	-338.96	73.57	284.29
7.7	3193.47	336.91	73.67	3175.94	302.47	95.59	2565.54	23.63	187.01	2565.1	30.36	230.19	2903.08	-46.45	35.93	2876.88	-42.08	40.14	2724.69	-95.99	42.85	2741.32	-95.34	115.98	2975.54	160.06	1197.17	0	0	0	2962.66	190.91	1582.85	2745.16	132.91	1586.64	2914.99	39.83	1577.89	2564.86	-7.94	1548.03	286.24	-344.96	76.32	886.85	-338.96	73.57	284.29
[truncated: 35 more columns]
