# Supplementary material for: The impact of mobile phone use on where we look and how we walk when negotiating floor based obstacles
Source: PLoS One. 2017 Jun 30;12(6):e0179802. doi: 10.1371/journal.pone.0179802 (PMC5493336; doi:10.1371/journal.pone.0179802)
Supplement: S1 File — (ZIP) [file pone.0179802.s001.zip › Gait/PP12/a obs read 1.txt]

CODAmotion Analysis Text
Codamotion Analysis Text Save of: BD obs read 1.mdf
Time	Markers
Time	1:LTOE.X	1:LTOE.Y	1:LTOE.Z	2:L2nd.X	2:L2nd.Y	2:L2nd.Z	3:LHEE.X	3:LHEE.Y	3:LHEE.Z	4:LANK.X	4:LANK.Y	4:LANK.Z	5:RTOE.X	5:RTOE.Y	5:RTOE.Z	6:R2nd.X	6:R2nd.Y	6:R2nd.Z	7:RHEE.X	7:RHEE.Y	7:RHEE.Z	8:RANK.X	8:RANK.Y	8:RANK.Z	9:STRN.X	9:STRN.Y	9:STRN.Z	10:Marker 10.X	10:Marker 10.Y	10:Marker 10.Z	11:FRHD.X	11:FRHD.Y	11:FRHD.Z	12:FLHD.X	12:FLHD.Y	12:FLHD.Z	13:BRHD.X	13:BRHD.Y	13:BRHD.Z	14:BLHD.X	14:BLHD.Y	14:BLHD.Z	15:BLSTEP.X	15:BLSTEP.Y	15:BLSTEP.Z	16:FLSTEP.X	16:FLSTEP.Y	16:FLSTEP.Z	17:BRSTEP.X
(s)	(mm)	(mm)	(mm)	(mm)	(mm)	(mm)	(mm)	(mm)	(mm)	(mm)	(mm)	(mm)	(mm)	(mm)	(mm)	(mm)	(mm)	(mm)	(mm)	(mm)	(mm)	(mm)	(mm)	(mm)	(mm)	(mm)	(mm)	(mm)	(mm)	(mm)	(mm)	(mm)	(mm)	(mm)	(mm)	(mm)	(mm)	(mm)	(mm)	(mm)	(mm)	(mm)	(mm)	(mm)	(mm)	(mm)	(mm)	(mm)	(mm)
0	-3882.47	171.33	4.41	-3863.79	152.24	5.14	-1479.23	157.36	379.2	-1484.87	156.87	426.61	-3321.58	41.94	17.66	-3369.63	45.71	39.56	-3403.16	257.87	-7.64	-3304.59	252.79	28.89	-2632.86	111.46	1168.69	0	0	0	-3834.56	267.05	1557.43	-3120.12	147.63	1529.34	-3042.59	142.5	1217.03	-3033.84	68.87	1188.64	669.95	219.02	58.68	210.65	210.6	58.84	640.26
0.01	-3882.47	171.33	4.41	-3863.79	152.24	5.14	-1479.23	157.36	379.2	-1484.87	156.87	426.61	-3321.58	41.94	17.66	-3369.63	45.71	39.56	-3403.16	257.87	-7.64	-3304.59	252.79	28.89	-2632.86	111.46	1168.69	0	0	0	-3834.56	267.05	1557.43	-3120.12	147.63	1529.34	-3042.59	142.5	1217.03	-3033.84	68.87	1188.64	669.95	219.02	58.68	210.65	210.6	58.84	640.26
0.02	-3882.47	171.33	4.41	-3863.79	152.24	5.14	-1479.23	157.36	379.2	-1484.87	156.87	426.61	-3321.58	41.94	17.66	-3369.63	45.71	39.56	-3403.16	257.87	-7.64	-3304.59	252.79	28.89	-2632.86	111.46	1168.69	0	0	0	-3834.56	267.05	1557.43	-3120.12	147.63	1529.34	-3042.59	142.5	1217.03	-3033.84	68.87	1188.64	669.95	219.02	58.68	210.65	210.6	58.84	640.26
0.03	-3882.47	171.33	4.41	-3863.79	152.24	5.14	-1479.23	157.36	379.2	-1484.87	156.87	426.61	-3321.58	41.94	17.66	-3369.63	45.71	39.56	-3403.49	257.9	-7.63	-3304.98	252.82	28.91	-2632.86	111.46	1168.69	0	0	0	-3834.56	267.05	1557.43	-3120.12	147.63	1529.34	-3043.3	142.54	1217.35	-3034.63	68.89	1188.98	670.17	219.09	58.7	210.72	210.67	58.86	640.51
0.04	-3882.47	171.33	4.41	-3863.79	152.24	5.14	-1479.23	157.36	379.2	-1484.87	156.87	426.61	-3321.58	41.94	17.66	-3369.63	45.71	39.56	-3732.12	286.15	3.34	-3694.3	288.59	44.65	-2632.86	111.46	1168.69	0	0	0	-3834.56	267.05	1557.43	-3120.12	147.63	1529.34	-3756.39	179.66	1532.25	-3820.16	93.16	1528.82	881.85	287.45	77.56	283.74	283.62	79.35	882.75
0.05	-3882.47	171.33	4.41	-3863.79	152.24	5.14	-1479.23	157.36	379.2	-1484.87	156.87	426.61	-3321.58	41.94	17.66	-3369.63	45.71	39.56	-3730.79	287.46	3.54	-3672.26	287.05	48.21	-2632.86	111.46	1168.69	0	0	0	-3834.56	267.05	1557.43	-3120.12	147.63	1529.34	-3752.73	176.73	1531.8	-3796.37	92.59	1529.06	882.51	287.25	77.73	284.18	283.38	79.49	882.98
0.06	-3882.47	171.33	4.41	-3863.79	152.24	5.14	-1479.23	157.36	379.2	-1484.87	156.87	426.61	-3321.58	41.94	17.66	-3369.63	45.71	39.56	-3706.91	286.09	5.85	-3684.33	287.4	47.31	-2632.86	111.46	1168.69	0	0	0	-3834.56	267.05	1557.43	-3120.12	147.63	1529.34	-3741.32	174.49	1531.7	-3837.87	91.06	1530.86	882.23	287.31	77.64	285.15	283.15	79.84	883.08
0.07	-3882.47	171.33	4.41	-3863.79	152.24	5.14	-1479.23	157.36	379.2	-1484.87	156.87	426.61	-3321.58	41.94	17.66	-3369.63	45.71	39.56	-3742.94	286.94	0.75	-3691.73	287.76	45.59	-2632.86	111.46	1168.69	0	0	0	-3834.56	267.05	1557.43	-3120.12	147.63	1529.34	-3754.97	170.94	1531.75	-3853.57	88.26	1531.88	882.61	287.35	77.76	284.8	283.54	79.79	882.76
0.08	-3882.47	171.33	4.41	-3863.79	152.24	5.14	-1479.23	157.36	379.2	-1484.87	156.87	426.61	-3321.58	41.94	17.66	-3369.63	45.71	39.56	-3713.37	286.87	4.81	-3672.63	288.18	48.91	-2632.86	111.46	1168.69	0	0	0	-3834.56	267.05	1557.43	-3120.12	147.63	1529.34	-3744.18	166.98	1531.58	-3859.07	87.97	1530.71	882.78	287.53	77.75	285.19	283.35	79.78	882.87
0.09	-3882.47	171.33	4.41	-3863.79	152.24	5.14	-1479.23	157.36	379.2	-1484.87	156.87	426.61	-3321.58	41.94	17.66	-3369.63	45.71	39.56	-3725.27	286.63	3.11	-3686.7	288.82	46.38	-2632.86	111.46	1168.69	0	0	0	-3834.56	267.05	1557.43	-3120.12	147.63	1529.34	-3741.72	163.67	1531.01	-3934.95	88.43	1558.12	882.24	287.25	77.59	284.65	283.3	79.6	882.5
0.1	-3882.47	171.33	4.41	-3863.79	152.24	5.14	-1479.23	157.36	379.2	-1484.87	156.87	426.61	-3321.58	41.94	17.66	-3369.63	45.71	39.56	-3738.26	287.54	0.2	-3664.11	287.96	49.8	-2632.86	111.46	1168.69	0	0	0	-3834.56	267.05	1557.43	-3120.12	147.63	1529.34	-3752.08	159.99	1531.57	-4010.11	88.89	1585.27	882.44	287.2	77.74	284.28	283.37	79.54	882.72
0.11	-3882.47	171.33	4.41	-3863.79	152.24	5.14	-1479.23	157.36	379.2	-1484.87	156.87	426.61	-3321.58	41.94	17.66	-3369.63	45.71	39.56	-3707.26	284.18	6.05	-3663.2	287.36	50.33	-2632.86	111.46	1168.69	0	0	0	-3834.56	267.05	1557.43	-3120.12	147.63	1529.34	-3754.89	156.4	1531.87	-4084.53	89.33	1612.17	882.41	287.33	77.75	284.11	283.27	79.61	883.3
0.12	-3882.47	171.33	4.41	-3863.79	152.24	5.14	-1479.23	157.36	379.2	-1484.87	156.87	426.61	-3321.58	41.94	17.66	-3369.63	45.71	39.56	-3721.75	287.57	4.06	-3680.79	288.02	47.92	-2632.86	111.46	1168.69	0	0	0	-3834.56	267.05	1557.43	-3120.12	147.63	1529.34	-3749.99	152.48	1531.31	-4158.23	89.77	1638.82	882.19	287.19	77.73	284.04	283.32	79.41	883.02
0.13	-3882.47	171.33	4.41	-3863.79	152.24	5.14	-1479.23	157.36	379.2	-1484.87	156.87	426.61	-3321.58	41.94	17.66	-3369.63	45.71	39.56	-3728.42	286.41	2.44	-3686.2	287.58	46.79	-2632.86	111.46	1168.69	0	0	0	-3834.57	267.05	1557.43	-3120.12	147.63	1529.34	-3742.22	148.11	1531.36	-4231.2	90.19	1665.22	881.95	287.16	77.62	284.33	283.14	79.63	882.72
0.14	-3882.47	171.33	4.41	-3863.79	152.24	5.14	-1479.23	157.36	379.2	-1484.87	156.87	426.61	-3321.58	41.94	17.66	-3369.63	45.71	39.56	-3722.76	286.34	4.37	-3657.59	287.37	51.47	-2632.86	111.46	1168.69	0	0	0	-3844.78	266.17	1558.49	-3120.12	147.63	1529.34	-3741.04	144.34	1531.02	-4303.45	90.61	1691.37	882.2	287.44	77.65	284.45	283.25	79.58	882.69
0.15	-3882.47	171.33	4.41	-3863.79	152.24	5.14	-1479.23	157.36	379.2	-1484.87	156.87	426.61	-3321.58	41.94	17.66	-3369.63	45.71	39.56	-3714.33	285.87	5.02	-3711.5	287.79	43.6	-2632.86	111.46	1168.69	0	0	0	-3844.84	265.6	1558.58	-3120.12	147.63	1529.34	-3752.92	139.93	1531.02	-4374.98	91.02	1717.27	882.37	287.37	77.78	283.64	283.4	79.42	882.93
0.16	-3882.47	171.33	4.41	-3863.79	152.24	5.14	-1479.23	157.36	379.2	-1484.87	156.87	426.61	-3321.58	41.94	17.66	-3369.63	45.71	39.56	-3766.62	287.28	-3.85	-3720.59	287.77	41.95	-2632.86	111.46	1168.69	0	0	0	-3846.25	262	1558.84	-3120.12	147.63	1529.34	-3767.41	136.07	1530.57	-4445.79	91.41	1742.92	882.04	287.37	77.7	284.03	283.51	79.53	882.84
0.17	-3882.47	171.33	4.41	-3863.79	152.24	5.14	-1479.23	157.36	379.2	-1484.87	156.87	426.61	-3321.58	41.94	17.66	-3369.63	45.71	39.56	-3760.87	287.42	-2.02	-3710.89	287.67	41.96	-2632.86	111.46	1168.69	0	0	0	-3845.78	260.18	1559.57	-3120.12	147.63	1529.34	-3758.41	133.05	1530.12	-4515.89	91.8	1768.32	882.55	287.22	77.77	284.55	283.22	79.58	882.91
0.18	-3882.47	171.33	4.41	-3863.79	152.24	5.14	-1479.23	157.36	379.2	-1484.87	156.87	426.61	-3321.58	41.94	17.66	-3369.63	45.71	39.56	-3748.65	286.14	-0.4	-3678.6	286.81	48.78	-2632.86	111.46	1168.69	0	0	0	-3817.46	257.82	1558.7	-3120.12	147.63	1529.34	-3754.97	128.46	1529.63	-4585.27	92.17	1793.48	882.52	287.3	77.75	284.41	283.19	79.52	882.49
0.19	-3882.47	171.33	4.41	-3863.79	152.24	5.14	-1479.23	157.36	379.2	-1484.87	156.87	426.61	-3321.58	41.94	17.66	-3369.63	45.71	39.56	-3756.77	286.27	-1.97	-3690.35	287.45	47.06	-2632.86	111.46	1168.69	0	0	0	-3829.63	256	1559.01	-3120.12	147.63	1529.34	-3754.78	124.08	1528.96	-4653.95	92.54	1818.4	882.54	287.24	77.74	284.21	283.31	79.53	882.39
0.2	-3882.47	171.33	4.41	-3863.79	152.24	5.14	-1479.23	157.36	379.2	-1484.87	156.87	426.61	-3321.58	41.94	17.66	-3369.63	45.71	39.56	-3696.03	287.29	7.15	-3672.71	287.1	49.96	-2632.86	111.46	1168.69	0	0	0	-3825.59	254.32	1558.68	-3120.12	147.63	1529.34	-3759.01	119.89	1528.86	-4721.91	92.9	1843.07	882.44	287.09	77.84	284.48	283.32	79.65	882.92
0.21	-3882.47	171.33	4.41	-3863.79	152.24	5.14	-1479.23	157.36	379.2	-1484.87	156.87	426.61	-3321.58	41.94	17.66	-3369.63	45.71	39.56	-3722.62	286.9	2.95	-3671.72	286.52	50.4	-2632.86	111.46	1168.69	0	0	0	-3854.59	251.6	1558.95	-3120.12	147.63	1529.34	-3765.08	115.1	1528.06	-4789.17	93.25	1867.5	882.39	287.17	77.73	284.32	283.29	79.55	883.55
0.22	-3882.47	171.33	4.41	-3863.79	152.24	5.14	-1479.23	157.36	379.2	-1484.87	156.87	426.61	-3321.58	41.94	17.66	-3369.63	45.71	39.56	-3708.13	286.54	5.83	-3654.84	285.24	52.68	-2632.86	111.46	1168.69	0	0	0	-3841.59	248.86	1558.98	-3120.12	147.63	1529.34	-3764.31	110.4	1528.4	-4855.73	93.58	1891.68	882.63	287.13	77.74	284.2	282.95	79.6	883.25
0.23	-3882.47	171.33	4.41	-3863.79	152.24	5.14	-1479.23	157.36	379.2	-1484.87	156.87	426.61	-3321.58	41.94	17.66	-3369.63	45.71	39.56	-3717.2	286.94	4.18	-3668.61	284.5	51.48	-2632.86	111.46	1168.69	0	0	0	-3844.93	246.33	1558.48	-3120.12	147.63	1529.34	-3763.39	105.85	1528.4	-4921.59	93.91	1915.62	882.8	287.02	77.69	284.28	283.16	79.63	882.82
0.24	-3882.47	171.33	4.41	-3863.79	152.24	5.14	-1479.23	157.36	379.2	-1484.87	156.87	426.61	-3321.58	41.94	17.66	-3369.63	45.71	39.56	-3748.9	287.12	-0.86	-3671.53	286.05	52.2	-2632.86	111.46	1168.69	0	0	0	-3828.77	243.12	1558.73	-3120.12	147.63	1529.34	-3755.8	101.72	1528.08	-4986.75	94.23	1939.33	882.66	287.17	77.73	284.41	283.29	79.41	883.06
0.25	-3882.47	171.33	4.41	-3863.79	152.24	5.14	-1479.23	157.36	379.2	-1484.87	156.87	426.61	-3321.58	41.94	17.66	-3369.63	45.71	39.56	-3725.83	286.84	2.36	-3684.6	286.39	49.29	-2632.86	111.46	1168.69	0	0	0	-3847.1	241.71	1559.1	-3120.12	147.63	1529.34	-3766.66	97.64	1528.06	-5051.21	94.54	1962.79	882.45	287.31	77.77	284.35	283.36	79.54	883
0.26	-3882.47	171.33	4.41	-3863.79	152.24	5.14	-1479.23	157.36	379.2	-1484.87	156.87	426.61	-3321.58	41.94	17.66	-3369.63	45.71	39.56	-3728.3	287.07	1.83	-3688.9	285.65	48.99	-2632.86	111.46	1168.69	0	0	0	-3849.29	238.28	1558.69	-3120.12	147.63	1529.34	-3774.6	93.23	1528.51	-5114.98	94.84	1986.01	881.88	287.22	77.49	283.76	283.52	79.41	882.94
0.27	-3882.47	171.33	4.41	-3863.79	152.24	5.14	-1479.23	157.36	379.2	-1484.87	156.87	426.61	-3321.58	41.94	17.66	-3369.63	45.71	39.56	-3737.04	286.09	0.32	-3664.32	284.3	53.03	-2632.86	111.46	1168.69	0	0	0	-3835.69	235.18	1557.55	-3120.12	147.63	1529.34	-3776.98	88.19	1528.37	-5178.06	95.14	2009	881.92	287.32	77.58	283.9	283.07	79.4	883.12
0.28	-3882.47	171.33	4.41	-3863.79	152.24	5.14	-1479.23	157.36	379.2	-1484.87	156.87	426.61	-3321.58	41.94	17.66	-3369.63	45.71	39.56	-3715.61	286.55	3.35	-3672.64	283.03	52.22	-2632.86	111.46	1168.69	0	0	0	-3819.62	231.32	1557.35	-3120.12	147.63	1529.34	-3772.44	83.85	1528.22	-5240.45	95.42	2031.74	882.34	287.26	77.64	284.52	283.12	79.58	882.55
0.29	-3882.47	171.33	4.41	-3863.79	152.24	5.14	-1479.23	157.36	379.2	-1484.87	156.87	426.61	-3321.58	41.94	17.66	-3369.63	45.71	39.56	-3722.1	287.46	2.99	-3681.63	283.12	50.18	-2632.86	111.46	1168.69	0	0	0	-3812.84	227.88	1557.33	-3120.12	147.63	1529.34	-3767.36	79.9	1528.05	-5302.15	95.69	2054.26	882.02	287.11	77.47	284.54	283.18	79.63	882.71
0.3	-3882.47	171.33	4.41	-3863.79	152.24	5.14	-1479.23	157.36	379.2	-1484.87	156.87	426.61	-3321.58	41.94	17.66	-3369.63	45.71	39.56	-3733.99	287.2	2.12	-3681.56	284.71	50.71	-2632.86	111.46	1168.69	0	0	0	-3824.35	225.54	1557.59	-3120.12	147.63	1529.34	-3784.96	75.21	1529.06	-5363.18	95.96	2076.53	881.8	287.18	77.46	284.5	283.47	79.57	883.25
0.31	-3882.47	171.33	4.41	-3863.79	152.24	5.14	-1479.23	157.36	379.2	-1484.87	156.87	426.61	-3321.58	41.94	17.66	-3369.63	45.71	39.56	-3722.84	286.1	3.42	-3682.34	283.01	52.06	-2632.86	111.46	1168.69	0	0	0	-3830.72	222.15	1558.17	-3120.12	147.63	1529.34	-3785.41	70.95	1528.44	-5423.52	96.21	2098.57	882.02	287.44	77.53	284.36	283.16	79.51	882.76
0.32	-3882.47	171.33	4.41	-3863.79	152.24	5.14	-1479.23	157.36	379.2	-1484.87	156.87	426.61	-3321.58	41.94	17.66	-3369.63	45.71	39.56	-3743.47	287.99	0.38	-3667.18	281.02	52.64	-2632.86	111.46	1168.69	0	0	0	-3818.56	217.66	1558.41	-3120.12	147.63	1529.34	-3794.4	67	1529.49	-5483.18	96.46	2120.38	882.26	287.46	77.47	283.97	283.28	79.43	882.47
0.33	-3882.47	171.33	4.41	-3863.79	152.24	5.14	-1479.23	157.36	379.2	-1484.87	156.87	426.61	-3321.58	41.94	17.66	-3369.63	45.71	39.56	-3713	285.57	4.83	-3687.36	280.34	51.76	-2632.86	111.46	1168.69	0	0	0	-3823.88	216.1	1557.7	-3120.12	147.63	1529.34	-3784.53	63.5	1529.38	-5542.17	96.7	2141.96	882.4	287.39	77.66	284.92	283.47	79.77	882.77
0.34	-3882.47	171.33	4.41	-3863.79	152.24	5.14	-1479.23	157.36	379.2	-1484.87	156.87	426.61	-3321.58	41.94	17.66	-3369.63	45.71	39.56	-3707.74	284.57	5.6	-3689.58	279.57	51.43	-2632.86	111.46	1168.69	0	0	0	-3828.78	212.16	1557.86	-3120.12	147.63	1529.34	-3800.71	58.93	1529.75	-5600.48	96.93	2163.3	882.28	287.37	77.69	285.04	283.36	79.86	882.84
0.35	-3882.47	171.33	4.41	-3863.79	152.24	5.14	-1479.23	157.36	379.2	-1484.87	156.87	426.61	-3321.58	41.94	17.66	-3369.63	45.71	39.56	-3715.99	284.56	4.96	-3695.38	278.2	50.25	-2632.86	111.46	1168.69	0	0	0	-3831.06	209.28	1558.29	-3120.12	147.63	1529.34	-3792.6	55.76	1529.53	-5658.12	97.15	2184.41	882.46	287.16	77.62	284.03	283.27	79.4	882.62
0.36	-3882.47	171.33	4.41	-3863.79	152.24	5.14	-1479.23	157.36	379.2	-1484.87	156.87	426.61	-3321.58	41.94	17.66	-3369.63	45.71	39.56	-3695.28	284.4	8.77	-3699.3	277.33	50.17	-2632.86	111.46	1168.69	0	0	0	-3823.56	206.04	1558.01	-3120.12	147.63	1529.34	-3814.09	53.59	1529.88	-5715.1	97.36	2205.29	882.51	287.24	77.75	283.95	283.38	79.39	883.33
0.37	-3882.47	171.33	4.41	-3863.79	152.24	5.14	-1479.23	157.36	379.2	-1484.87	156.87	426.61	-3321.58	41.94	17.66	-3369.63	45.71	39.56	-3713.89	282.65	5.85	-3673.67	276.08	53.92	-2632.86	111.46	1168.69	0	0	0	-3827.54	203.29	1558.4	-3120.12	147.63	1529.34	-3808.53	49.98	1529.35	-5771.4	97.56	2225.94	882.6	287.39	77.78	284.53	283.15	79.59	882.98
0.38	-3882.47	171.33	4.41	-3863.79	152.24	5.14	-1479.23	157.36	379.2	-1484.87	156.87	426.61	-3321.58	41.94	17.66	-3369.63	45.71	39.56	-3730.34	282.36	2.55	-3683.59	273.75	52.03	-2632.86	111.46	1168.69	0	0	0	-3815.68	200.05	1557.65	-3120.12	147.63	1529.34	-3832.26	46.13	1530.44	-5827.05	97.76	2246.37	882.12	287.45	77.63	284.33	283.25	79.49	882.94
0.39	-3882.47	171.33	4.41	-3863.79	152.24	5.14	-1479.23	157.36	379.2	-1484.87	156.87	426.61	-3321.58	41.94	17.66	-3369.63	45.71	39.56	-3726.76	278.94	3.08	-3694.67	269.99	51.19	-2632.86	111.46	1168.69	0	0	0	-3811.64	196.9	1558.05	-3120.12	147.63	1529.34	-3811.82	44.4	1529.69	-5882.03	97.94	2266.56	881.98	287.64	77.62	284.1	283.31	79.43	883.11
0.4	-3882.47	171.33	4.41	-3863.79	152.24	5.14	-1479.23	157.36	379.2	-1484.87	156.87	426.61	-3321.58	41.94	17.66	-3369.63	45.71	39.56	-3723	276	3.94	-3684.57	266.4	52.87	-2632.86	111.46	1168.69	0	0	0	-3798.63	193.96	1557.57	-3120.12	147.63	1529.34	-3801.8	41.78	1529.99	-5936.36	98.12	2286.53	881.97	287.49	77.66	284.46	283.34	79.61	882.95
0.41	-3882.47	171.33	4.41	-3863.79	152.24	5.14	-1479.23	157.36	379.2	-1484.87	156.87	426.61	-3321.58	41.94	17.66	-3369.63	45.71	39.56	-3715.07	274.62	5.12	-3675.74	264.53	54.5	-2632.86	111.46	1168.69	0	0	0	-3825.07	190.7	1557.93	-3120.12	147.63	1529.34	-3790.68	39.87	1530	-5990.02	98.29	2306.28	882.03	287.25	77.69	284.64	283.41	79.71	882.83
0.42	-3882.47	171.33	4.41	-3863.79	152.24	5.14	-1479.23	157.36	379.2	-1484.87	156.87	426.61	-3321.58	41.94	17.66	-3369.63	45.71	39.56	-3718.75	271.42	4.84	-3676.46	260.8	52.89	-2632.86	111.46	1168.69	0	0	0	-3810.18	187.76	1557.48	-3120.12	147.63	1529.34	-3821.35	36.86	1530.91	-6043.04	98.45	2325.8	882.23	287.36	77.71	284.47	283.44	79.64	882.85
0.43	-3882.47	171.33	4.41	-3863.79	152.24	5.14	-1479.23	157.36	379.2	-1484.87	156.87	426.61	-3321.58	41.94	17.66	-3369.63	45.71	39.56	-3733.53	268.07	3.26	-3671.98	255.58	53.55	-2632.86	111.46	1168.69	0	0	0	-3810.33	185.54	1557.75	-3120.12	147.63	1529.34	-3835.97	34.59	1531.02	-6095.4	98.6	2345.09	882.51	287.21	77.64	284.47	283.24	79.71	883.11
0.44	-3882.47	171.33	4.41	-3863.79	152.24	5.14	-1479.23	157.36	379.2	-1484.87	156.87	426.61	-3321.58	41.94	17.66	-3369.63	45.71	39.56	-3707.31	263.12	7.92	-3670.95	251.96	53.47	-2632.86	111.46	1168.69	0	0	0	-3806.65	182.82	1557.28	-3120.12	147.63	1529.34	-3844.28	31.69	1531.33	-6147.11	98.75	2364.16	882.62	287.16	77.68	284.29	283.35	79.55	882.85
0.45	-3882.47	171.33	4.41	-3863.79	152.24	5.14	-1479.23	157.36	379.2	-1484.87	156.87	426.61	-3321.58	41.94	17.66	-3369.63	45.71	39.56	-3681.1	258.39	11.68	-3679.06	247.75	51.73	-2632.86	111.46	1168.69	0	0	0	-3802.96	179.37	1557.4	-3120.12	147.63	1529.34	-3843.17	29.2	1532	-6198.18	98.89	2383.01	882.65	287.02	77.69	284.78	283.28	79.68	882.86
0.46	-3882.47	171.33	4.41	-3863.79	152.24	5.14	-1479.23	157.36	379.2	-1484.87	156.87	426.61	-3321.58	41.94	17.66	-3369.63	45.71	39.56	-3695.41	253.61	9.79	-3674.69	243.77	52.54	-2632.86	111.46	1168.69	0	0	0	-3799.83	177.3	1557.63	-3120.12	147.63	1529.34	-3852.53	28.07	1532.92	-6248.6	99.02	2401.64	882.2	287.45	77.46	284.18	283.37	79.43	882.69
0.47	-3882.47	171.33	4.41	-3863.79	152.24	5.14	-1479.23	157.36	379.2	-1484.87	156.87	426.61	-3321.58	41.94	17.66	-3369.63	45.71	39.56	-3705.63	249.38	8.25	-3674.73	239.35	52.05	-2632.86	111.46	1168.69	0	0	0	-3801.55	174.63	1557.74	-3120.12	147.63	1529.34	-3856.23	27.44	1534.45	-6298.39	99.14	2420.05	881.64	287.44	77.48	283.83	283.27	79.38	882.69
0.48	-3882.47	171.33	4.41	-3863.79	152.24	5.14	-1479.23	157.36	379.2	-1484.87	156.87	426.61	-3321.58	41.94	17.66	-3369.63	45.71	39.56	-3687.36	244.8	9.9	-3672.41	234.72	52.52	-2632.86	111.46	1168.69	0	0	0	-3800.84	173.01	1557.99	-3120.12	147.63	1529.34	-3853.75	24.74	1533.59	-6347.53	99.25	2438.24	882.03	287.18	77.63	283.98	283.21	79.44	882.95
0.49	-3882.47	171.33	4.41	-3863.79	152.24	5.14	-1479.23	157.36	379.2	-1484.87	156.87	426.61	-3321.58	41.94	17.66	-3369.63	45.71	39.56	-3698.45	239.07	7.55	-3679.75	228.27	51.38	-2632.86	111.46	1168.69	0	0	0	-3792.86	170.5	1558.55	-3120.12	147.63	1529.34	-3865.87	23.96	1533.74	-6396.03	99.35	2456.21	882.13	287.46	77.64	284.22	283.13	79.48	883.02
0.5	-3882.47	171.33	4.41	-3863.79	152.24	5.14	-1479.23	157.36	379.2	-1484.87	156.87	426.61	-3321.58	41.94	17.66	-3369.63	45.71	39.56	-3668.82	233.45	12.04	-3673.22	223.74	52.24	-2632.86	111.46	1168.69	0	0	0	-3791.02	167.13	1558.45	-3120.12	147.63	1529.34	-3860.53	23.33	1534.35	-6443.9	99.45	2473.96	882.48	287.36	77.82	283.9	283.21	79.41	882.65
0.51	-3882.47	171.33	4.41	-3863.79	152.24	5.14	-1479.23	157.36	379.2	-1484.87	156.87	426.61	-3321.58	41.94	17.66	-3369.63	45.71	39.56	-3671.86	227.77	11.82	-3674.71	217.89	52.64	-2632.86	111.46	1168.69	0	0	0	-3794.6	166.1	1557.94	-3120.12	147.63	1529.34	-3890.98	21.98	1535.31	-6491.14	99.54	2491.49	882.43	287.1	77.81	284.62	283.25	79.72	882.89
0.52	-3882.47	171.33	4.41	-3863.79	152.24	5.14	-1479.23	157.36	379.2	-1484.87	156.87	426.61	-3321.58	41.94	17.66	-3369.63	45.71	39.56	-3674.41	221.81	12.49	-3668.17	213.08	53.86	-2632.86	111.46	1168.69	0	0	0	-3786.54	163.48	1558.14	-3120.12	147.63	1529.34	-3899.79	19.9	1535.62	-6537.75	99.62	2508.81	881.72	287.26	77.49	284.23	283.34	79.48	882.46
0.53	-3882.47	171.33	4.41	-3863.79	152.24	5.14	-1479.23	157.36	379.2	-1484.87	156.87	426.61	-3321.58	41.94	17.66	-3369.63	45.71	39.56	-3680.99	216.26	12.44	-3664.52	208.1	54.28	-2632.86	111.46	1168.69	0	0	0	-3790.55	160.74	1559.11	-3120.12	147.63	1529.34	-3879.2	20.12	1537.16	-6583.74	99.69	2525.91	881.92	287.41	77.56	284.46	283.16	79.57	882.4
0.54	-3882.47	171.33	4.41	-3863.79	152.24	5.14	-1479.23	157.36	379.2	-1484.87	156.87	426.61	-3321.58	41.94	17.66	-3369.63	45.71	39.56	-3678.75	210.35	13.09	-3653.79	201.89	55.44	-2632.86	111.46	1168.69	0	0	0	-3787.01	158.6	1558.91	-3120.12	147.63	1529.34	-3882.92	18.86	1537.9	-6629.1	99.76	2542.8	881.97	287.06	77.58	283.82	283.18	79.39	882.51
0.55	-3882.47	171.33	4.41	-3863.79	152.24	5.14	-1479.23	157.36	379.2	-1484.87	156.87	426.61	-3321.58	41.94	17.66	-3369.63	45.71	39.56	-3676.59	204.51	13.82	-3649.94	196.13	56.04	-2632.86	111.46	1168.69	0	0	0	-3791.72	156.07	1558.88	-3120.12	147.63	1529.34	-3886.52	17.61	1538.64	-6673.83	99.82	2559.48	882.58	287.08	77.82	284.04	283.4	79.36	882.64
0.56	-3882.47	171.33	4.41	-3863.79	152.24	5.14	-1479.23	157.36	379.2	-1484.87	156.87	426.61	-3321.58	41.94	17.66	-3369.63	45.71	39.56	-3674.5	198.73	14.65	-3646.19	190.43	56.73	-2632.86	111.46	1168.69	0	0	0	-3779.86	154.16	1558.85	-3120.12	147.63	1529.34	-3890.01	16.37	1539.37	-6717.95	99.87	2575.94	882.25	287.53	77.69	284.33	283.38	79.46	882.3
0.57	-3882.47	171.33	4.41	-3863.79	152.24	5.14	-1479.23	157.36	379.2	-1484.87	156.87	426.61	-3321.58	41.94	17.66	-3369.63	45.71	39.56	-3672.49	193.01	15.57	-3642.52	184.8	57.5	-2632.86	111.46	1168.69	0	0	0	-3775.84	152.39	1558.88	-3120.12	147.63	1529.34	-3893.39	15.15	1540.1	-6761.45	99.91	2592.19	882.18	287.31	77.58	284.37	283.21	79.67	882.61
0.58	-3882.47	171.33	4.41	-3863.79	152.24	5.14	-1479.23	157.36	379.2	-1484.87	156.87	426.61	-3321.58	41.94	17.66	-3369.63	45.71	39.56	-3670.55	187.35	16.58	-3638.93	179.22	58.36	-2632.86	111.46	1168.69	0	0	0	-3772.16	148.77	1558.92	-3120.12	147.63	1529.34	-3896.65	13.95	1540.83	-6804.34	99.95	2608.23	882.4	287.3	77.73	284.35	283.44	79.56	882.78
0.59	-3882.47	171.33	4.41	-3863.79	152.24	5.14	-1479.23	157.36	379.2	-1484.87	156.87	426.61	-3321.58	41.94	17.66	-3369.63	45.71	39.56	-3668.69	181.76	17.67	-3635.42	173.71	59.3	-2632.86	111.46	1168.69	0	0	0	-3777.4	147.36	1558.73	-3120.12	147.63	1529.34	-3899.79	12.77	1541.56	-6846.61	99.98	2624.06	882.28	287.41	77.66	283.97	283.42	79.61	882.17
0.6	-3882.47	171.33	4.41	-3863.79	152.24	5.14	-1479.23	157.36	379.2	-1484.87	156.87	426.61	-3321.58	41.94	17.66	-3369.63	45.71	39.56	-3666.89	176.22	18.86	-3632	168.27	60.33	-2632.86	111.46	1168.69	0	0	0	-3756.69	144.24	1557.73	-3120.12	147.63	1529.34	-3902.82	11.6	1542.28	-6888.28	100	2639.68	882.31	287.41	77.65	284.02	283.41	79.53	882.57
0.61	-3882.47	171.33	4.41	-3863.79	152.24	5.14	-1479.23	157.36	379.2	-1484.87	156.87	426.61	-3321.58	41.94	17.66	-3369.63	45.71	39.56	-3665.17	170.75	20.13	-3628.66	162.88	61.44	-2632.86	111.46	1168.69	0	0	0	-3762.48	141.12	1558.71	-3120.12	147.63	1529.34	-3905.74	10.44	1542.99	-6929.33	100.02	2655.1	882.7	287.24	77.88	283.86	283.47	79.49	882.96
0.62	-3882.47	171.33	4.41	-3863.79	152.24	5.14	-1479.23	157.36	379.2	-1484.87	156.87	426.61	-3321.58	41.94	17.66	-3369.63	45.71	39.56	-3663.52	165.34	21.49	-3625.39	157.56	62.64	-2632.86	111.46	1168.69	0	0	0	-3760.79	138.31	1558.77	-3120.12	147.63	1529.34	-3908.55	9.3	1543.7	-6969.79	100.02	2670.3	882.4	287.05	77.83	284.01	283.58	79.5	882.5
0.63	-3882.47	171.33	4.41	-3863.79	152.24	5.14	-1479.23	157.36	379.2	-1484.87	156.87	426.61	-3321.58	41.94	17.66	-3369.63	45.71	39.56	-3661.93	159.99	22.93	-3622.21	152.29	63.91	-2632.86	111.46	1168.69	0	0	0	-3758.96	136.76	1558.54	-3120.12	147.63	1529.34	-3911.24	8.18	1544.41	-7009.64	100.03	2685.3	882.25	287.32	77.73	284.47	283.55	79.63	883.02
0.64	-3882.47	171.33	4.41	-3863.79	152.24	5.14	-1479.23	157.36	379.2	-1484.87	156.87	426.61	-3321.58	41.94	17.66	-3369.63	45.71	39.56	-3660.41	154.69	24.46	-3619.1	147.09	65.26	-2632.86	111.46	1168.69	0	0	0	-3750.93	133.63	1558.78	-3120.12	147.63	1529.34	-3913.82	7.07	1545.12	-7048.89	100.02	2700.09	882.2	287.46	77.63	284.32	283.42	79.59	883.28
0.65	-3882.47	171.33	4.41	-3863.79	152.24	5.14	-1479.23	157.36	379.2	-1484.87	156.87	426.61	-3321.58	41.94	17.66	-3369.63	45.71	39.56	-3658.96	149.46	26.07	-3616.06	141.95	66.7	-2632.86	111.46	1168.69	0	0	0	-3753.83	131.81	1559.07	-3120.12	147.63	1529.34	-3916.3	5.97	1545.82	-7087.54	100.01	2714.68	882.62	287.22	77.8	283.82	283.35	79.4	882.93
0.66	-3882.47	171.33	4.41	-3863.79	152.24	5.14	-1479.23	157.36	379.2	-1484.87	156.87	426.61	-3321.58	41.94	17.66	-3369.63	45.71	39.56	-3657.57	144.29	27.77	-3613.11	136.87	68.21	-2632.86	111.46	1168.69	0	0	0	-3756.67	128.72	1559.36	-3120.12	147.63	1529.34	-3918.66	4.89	1546.52	-7125.6	99.98	2729.07	881.98	287.38	77.6	284.5	283.28	79.62	882.84
0.67	-3882.47	171.33	4.41	-3863.79	152.24	5.14	-1479.23	157.36	379.2	-1484.87	156.87	426.61	-3321.58	41.94	17.66	-3369.63	45.71	39.56	-3656.25	139.18	29.54	-3610.22	131.85	69.8	-2632.86	111.46	1168.69	0	0	0	-3753.63	126.99	1559.52	-3120.12	147.63	1529.34	-3920.91	3.83	1547.21	-7163.06	99.96	2743.25	881.85	287.55	77.38	284.38	283.41	79.57	882.8
0.68	-3882.47	171.33	4.41	-3863.79	152.24	5.14	-1479.23	157.36	379.2	-1484.87	156.87	426.61	-3321.58	41.94	17.66	-3369.63	45.71	39.56	-3654.98	134.12	31.39	-3607.41	126.89	71.46	-2632.86	111.46	1168.69	0	0	0	-3752.4	124.01	1559.71	-3120.12	147.63	1529.34	-3923.05	2.78	1547.9	-7199.94	99.92	2757.23	882.29	287.7	77.5	283.65	283.31	79.47	882.87
0.69	-3882.47	171.33	4.41	-3863.79	152.24	5.14	-1479.23	157.36	379.2	-1484.87	156.87	426.61	-3321.58	41.94	17.66	-3369.63	45.71	39.56	-3653.78	129.13	33.33	-3604.67	121.99	73.21	-2632.86	111.46	1168.69	0	0	0	-3746.33	121.57	1559.35	-3120.12	147.63	1529.34	-3925.08	1.75	1548.58	-7236.23	99.88	2771.01	882.11	287.2	77.62	284.13	283.28	79.69	882.72
0.7	-3882.47	171.33	4.41	-3863.79	152.24	5.14	-1479.23	157.36	379.2	-1484.87	156.87	426.61	-3321.58	41.94	17.66	-3369.63	45.71	39.56	-3652.64	124.19	35.34	-3601.99	117.15	75.02	-2632.86	111.46	1168.69	0	0	0	-3738.49	119.1	1559.39	-3120.12	147.63	1529.34	-3927	0.73	1549.27	-7271.93	99.84	2784.59	881.7	287.23	77.5	283.96	283.45	79.59	882.81
0.71	-3882.47	171.33	4.41	-3863.79	152.24	5.14	-1479.23	157.36	379.2	-1484.87	156.87	426.61	-3321.58	41.94	17.66	-3369.63	45.71	39.56	-3651.56	119.31	37.43	-3599.39	112.37	76.91	-2632.86	111.46	1168.69	0	0	0	-3735.97	115.92	1559.31	-3120.12	147.63	1529.34	-3928.82	-0.27	1549.94	-7307.05	99.78	2797.97	881.91	287.11	77.6	284.08	283.27	79.55	882.87
0.72	-3882.47	171.33	4.41	-3863.79	152.24	5.14	-1479.23	157.36	379.2	-1484.87	156.87	426.61	-3321.58	41.94	17.66	-3369.63	45.71	39.56	-3650.53	114.49	39.6	-3596.86	107.64	78.87	-2632.86	111.46	1168.69	0	0	0	-3733.09	113.74	1559.11	-3120.12	147.63	1529.34	-3930.52	-1.26	1550.62	-7341.59	99.72	2811.15	882.57	287.23	77.72	284.59	283.24	79.65	882.89
0.73	-3882.47	171.33	4.41	-3863.79	152.24	5.14	-1479.23	157.36	379.2	-1484.87	156.87	426.61	-3321.58	41.94	17.66	-3369.63	45.71	39.56	-3649.56	109.73	41.84	-3594.39	102.98	80.91	-2632.86	111.46	1168.69	0	0	0	-3729.74	111.15	1559.12	-3120.12	147.63	1529.34	-3932.12	-2.24	1551.29	-7375.55	99.65	2824.13	882.55	287.17	77.85	284.33	283.38	79.62	882.61
0.74	-3882.47	171.33	4.41	-3863.79	152.24	5.14	-1479.23	157.36	379.2	-1484.87	156.87	426.61	-3321.58	41.94	17.66	-3369.63	45.71	39.56	-3648.65	105.02	44.15	-3591.99	98.37	83.01	-2632.86	111.46	1168.69	0	0	0	-3723.11	109.63	1559.54	-3120.12	147.63	1529.34	-3933.61	-3.2	1551.96	-7408.94	99.58	2836.92	882.66	287.44	77.82	284.2	283.28	79.58	882.72
0.75	-3882.47	171.33	4.41	-3863.79	152.24	5.14	-1479.23	157.36	379.2	-1484.87	156.87	426.61	-3321.58	41.94	17.66	-3369.63	45.71	39.56	-3647.79	100.38	46.54	-3589.65	93.83	85.19	-2632.86	111.46	1168.69	0	0	0	-3717.47	107.91	1559.13	-3120.12	147.63	1529.34	-3935	-4.14	1552.62	-7441.75	99.5	2849.51	882.31	287.6	77.56	284.81	283.18	79.77	882.89
0.76	-3882.47	171.33	4.41	-3863.79	152.24	5.14	-1479.23	157.36	379.2	-1484.87	156.87	426.61	-3321.58	41.94	17.66	-3369.63	45.71	39.56	-3646.98	95.79	49	-3587.37	89.34	87.44	-2632.86	111.46	1168.69	0	0	0	-3709.67	104.81	1558.74	-3120.12	147.63	1529.34	-3936.28	-5.07	1553.28	-7473.99	99.41	2861.9	882.41	287.1	77.63	284.96	283.41	79.9	882.98
0.77	-3882.47	171.33	4.41	-3863.79	152.24	5.14	-1479.23	157.36	379.2	-1484.87	156.87	426.61	-3321.58	41.94	17.66	-3369.63	45.71	39.56	-3646.22	91.25	51.54	-3585.16	84.9	89.75	-2632.86	111.46	1168.69	0	0	0	-3727.2	102.51	1559.04	-3120.12	147.63	1529.34	-3937.45	-5.99	1553.93	-7505.67	99.32	2874.1	882.61	287.32	77.93	283.76	283.64	79.5	882.66
0.78	-3882.47	171.33	4.41	-3863.79	152.24	5.14	-1479.23	157.36	379.2	-1484.87	156.87	426.61	-3321.58	41.94	17.66	-3369.63	45.71	39.56	-3645.52	86.77	54.14	-3583.01	80.53	92.13	-2632.86	111.46	1168.69	0	0	0	-3723.83	101.51	1558.81	-3120.12	147.63	1529.34	-3938.52	-6.89	1554.59	-7536.78	99.22	2886.11	882.54	287.24	77.65	284.64	283.4	79.64	882.71
0.79	-3882.47	171.33	4.41	-3863.79	152.24	5.14	-1479.23	157.36	379.2	-1484.87	156.87	426.61	-3321.58	41.94	17.66	-3369.63	45.71	39.56	-3644.86	82.35	56.81	-3580.91	76.21	94.58	-2632.86	111.46	1168.69	0	0	0	-3717.59	99.42	1558.49	-3120.12	147.63	1529.34	-3939.49	-7.78	1555.24	-7567.33	99.12	2897.93	882.2	287.45	77.69	284.51	283.35	79.62	883.16
0.8	-3882.47	171.33	4.41	-3863.79	152.24	5.14	-1479.23	157.36	379.2	-1484.87	156.87	426.61	-3321.58	41.94	17.66	-3369.63	45.71	39.56	-3644.26	77.99	59.55	-3578.88	71.94	97.09	-2632.86	111.46	1168.69	0	0	0	-3723	97.91	1558.25	-3120.12	147.63	1529.34	-3940.35	-8.65	1555.88	-7597.31	99.01	2909.55	882.27	287.26	77.66	285.09	283.3	79.79	882.72
0.81	-3882.47	171.33	4.41	-3863.79	152.24	5.14	-1479.23	157.36	379.2	-1484.87	156.87	426.61	-3321.58	41.94	17.66	-3369.63	45.71	39.56	-3643.7	73.68	62.36	-3576.9	67.74	99.66	-2632.86	111.46	1168.69	0	0	0	-3709.77	96.55	1557.72	-3120.12	147.63	1529.34	-3941.11	-9.52	1556.52	-7626.74	98.89	2920.98	882.85	287.11	77.91	285.01	283.23	79.88	882.98
0.82	-3882.47	171.33	4.41	-3863.79	152.24	5.14	-1479.23	157.36	379.2	-1484.87	156.87	426.61	-3321.58	41.94	17.66	-3369.63	45.71	39.56	-3643.18	69.42	65.23	-3574.98	63.59	102.31	-2632.86	111.46	1168.69	0	0	0	-3714.43	95.26	1557.58	-3120.12	147.63	1529.34	-3941.76	-10.36	1557.16	-7655.61	98.77	2932.23	882.26	287.21	77.6	283.87	283.17	79.42	882.98
0.83	-3882.47	171.33	4.41	-3863.79	152.24	5.14	-1479.23	157.36	379.2	-1484.87	156.87	426.61	-3321.58	41.94	17.66	-3369.63	45.71	39.56	-3642.71	65.22	68.18	-3573.11	59.49	105.01	-2632.86	111.46	1168.69	0	0	0	-3714.28	93.33	1557.15	-3120.12	147.63	1529.34	-3942.31	-11.19	1557.79	-7683.93	98.64	2943.28	882.48	287.17	77.83	283.99	283.56	79.39	882.56
0.84	-3882.47	171.33	4.41	-3863.79	152.24	5.14	-1479.23	157.36	379.2	-1484.87	156.87	426.61	-3321.58	41.94	17.66	-3369.63	45.71	39.56	-3642.28	61.07	71.18	-3571.3	55.45	107.77	-2632.86	111.46	1168.69	0	0	0	-3708.83	91.13	1556.72	-3120.12	147.63	1529.34	-3942.76	-12.01	1558.42	-7711.7	98.5	2954.15	882.17	287.23	77.7	283.78	283.43	79.31	882.21
0.85	-3882.47	171.33	4.41	-3863.79	152.24	5.14	-1479.23	157.36	379.2	-1484.87	156.87	426.61	-3321.58	41.94	17.66	-3369.63	45.71	39.56	-3641.9	56.98	74.25	-3569.54	51.47	110.6	-2632.86	111.46	1168.69	0	0	0	-3693.34	89.79	1555.43	-3120.12	147.63	1529.34	-3943.11	-12.82	1559.05	-7738.92	98.36	2964.83	881.83	287.43	77.57	284.81	283.29	79.68	882.5
0.86	-3882.47	171.33	4.41	-3863.79	152.24	5.14	-1479.23	157.36	379.2	-1484.87	156.87	426.61	-3321.58	41.94	17.66	-3369.63	45.71	39.56	-3641.56	52.95	77.38	-3567.84	47.54	113.48	-2632.86	111.46	1168.69	0	0	0	-3690.15	88.67	1555.1	-3120.12	147.63	1529.34	-3943.35	-13.61	1559.67	-7765.6	98.22	2975.32	882.36	287.3	77.72	284.43	283.26	79.62	882.47
0.87	-3882.47	171.33	4.41	-3863.79	152.24	5.14	-1479.23	157.36	379.2	-1484.87	156.87	426.61	-3321.58	41.94	17.66	-3369.63	45.71	39.56	-3641.25	48.96	80.57	-3566.18	43.66	116.43	-2632.86	111.46	1168.69	0	0	0	-3687.25	87.59	1554.74	-3120.12	147.63	1529.34	-3943.5	-14.39	1560.29	-7791.73	98.06	2985.63	882.6	287.21	77.72	284.17	283.09	79.61	882.86
0.88	-3882.47	171.33	4.41	-3863.79	152.24	5.14	-1479.23	157.36	379.2	-1484.87	156.87	426.61	-3321.58	41.94	17.66	-3369.63	45.71	39.56	-3640.99	45.03	83.82	-3564.57	39.84	119.43	-2632.86	111.46	1168.69	0	0	0	-3693.47	86.82	1554.85	-3120.12	147.63	1529.34	-3943.54	-15.15	1560.9	-7817.32	97.91	2995.76	882.26	287.34	77.51	284.56	283.33	79.64	882.67
0.89	-3882.47	171.33	4.41	-3863.79	152.24	5.14	-1479.23	157.36	379.2	-1484.87	156.87	426.61	-3321.58	41.94	17.66	-3369.63	45.71	39.56	-3640.76	41.16	87.14	-3563.01	36.07	122.49	-2632.86	111.46	1168.69	0	0	0	-3684.12	84.85	1553.91	-3120.12	147.63	1529.34	-3943.49	-15.9	1561.51	-7842.37	97.74	3005.7	882.6	287.63	77.64	283.89	283.43	79.52	882.76
0.9	-3882.47	171.33	4.41	-3863.79	152.24	5.14	-1479.23	157.36	379.2	-1484.87	156.87	426.61	-3321.58	41.94	17.66	-3369.63	45.71	39.56	-3640.57	37.34	90.51	-3561.5	32.36	125.61	-2632.86	111.46	1168.69	0	0	0	-3672.77	83.97	1553.35	-3120.12	147.63	1529.34	-3943.33	-16.64	1562.12	-7866.88	97.58	3015.45	881.81	287.42	77.5	283.51	283.28	79.45	882.5
0.91	-3882.47	171.33	4.41	-3863.79	152.24	5.14	-1479.23	157.36	379.2	-1484.87	156.87	426.61	-3321.58	41.94	17.66	-3369.63	45.71	39.56	-3640.42	33.57	93.94	-3560.03	28.7	128.78	-2632.86	111.46	1168.69	0	0	0	-3675	82.06	1553.31	-3120.12	147.63	1529.34	-3943.08	-17.36	1562.72	-7890.87	97.4	3025.03	882.16	287.44	77.73	284.32	283.37	79.67	882.44
0.92	-3882.47	171.33	4.41	-3863.79	152.24	5.14	-1479.23	157.36	379.2	-1484.87	156.87	426.61	-3321.58	41.94	17.66	-3369.63	45.71	39.56	-3640.29	29.85	97.42	-3558.61	25.09	132	-2632.86	111.46	1168.69	0	0	0	-3662.79	80.75	1552.11	-3120.12	147.63	1529.34	-3942.73	-18.07	1563.32	-7914.32	97.22	3034.43	881.49	287.33	77.49	284.33	283.19	79.58	882.45
0.93	-3882.47	171.33	4.41	-3863.79	152.24	5.14	-1479.23	157.36	379.2	-1484.87	156.87	426.61	-3321.58	41.94	17.66	-3369.63	45.71	39.56	-3640.21	26.18	100.96	-3557.23	21.54	135.28	-2632.86	111.46	1168.69	0	0	0	-3655.12	80.14	1551.43	-3120.12	147.63	1529.34	-3942.28	-18.77	1563.92	-7937.24	97.04	3043.64	882.15	287.19	77.59	283.94	283.44	79.44	882.85
0.94	-3882.47	171.33	4.41	-3863.79	152.24	5.14	-1479.23	157.36	379.2	-1484.87	156.87	426.61	-3321.58	41.94	17.66	-3369.63	45.71	39.56	-3640.15	22.57	104.56	-3555.9	18.03	138.62	-2632.86	111.46	1168.69	0	0	0	-3661.04	78.93	1552.32	-3120.12	147.63	1529.34	-3941.73	-19.46	1564.51	-7959.64	96.85	3052.68	882.18	287.21	77.51	284.05	283.2	79.59	882.91
0.95	-3882.47	171.33	4.41	-3863.79	152.24	5.14	-1479.23	157.36	379.2	-1484.87	156.87	426.61	-3321.58	41.94	17.66	-3369.63	45.71	39.56	-3640.12	19.01	108.21	-3554.6	14.59	142	-2632.86	111.46	1168.69	0	0	0	-3662.02	77.76	1551.88	-3120.12	147.63	1529.34	-3941.09	-20.13	1565.1	-7981.51	96.65	3061.53	882.33	287.14	77.67	284.56	283.01	79.67	882.72
0.96	-3882.47	171.33	4.41	-3863.79	152.24	5.14	-1479.23	157.36	379.2	-1484.87	156.87	426.61	-3321.58	41.94	17.66	-3369.63	45.71	39.56	-3640.13	15.5	111.91	-3553.35	11.19	145.43	-2632.86	111.46	1168.69	0	0	0	-3651.86	76.06	1551	-3120.12	147.63	1529.34	-3940.35	-20.79	1565.68	-8002.86	96.45	3070.21	882.49	287.13	77.78	284	282.99	79.36	883.22
0.97	-3882.47	171.33	4.41	-3863.79	152.24	5.14	-1479.23	157.36	379.2	-1484.87	156.87	426.61	-3321.58	41.94	17.66	-3369.63	45.71	39.56	-3640.16	12.04	115.67	-3552.14	7.84	148.92	-2632.86	111.46	1168.69	0	0	0	-3650.3	76.18	1551.04	-3120.12	147.63	1529.34	-3939.51	-21.44	1566.26	-8023.69	96.25	3078.72	882.05	287.27	77.69	283.57	283.21	79.28	883.1
0.98	-3882.47	171.33	4.41	-3863.79	152.24	5.14	-1479.23	157.36	379.2	-1484.87	156.87	426.61	-3321.58	41.94	17.66	-3369.63	45.71	39.56	-3640.22	8.64	119.47	-3550.96	4.55	152.45	-2632.86	111.46	1168.69	0	0	0	-3624.22	74.35	1550.01	-3120.12	147.63	1529.34	-3938.58	-22.07	1566.84	-8044.01	96.04	3087.05	882.21	287.1	77.84	283.77	283.18	79.43	883
0.99	-3882.47	171.33	4.41	-3863.79	152.24	5.14	-1479.23	157.36	379.2	-1484.87	156.87	426.61	-3321.58	41.94	17.66	-3369.63	45.71	39.56	-3640.3	5.28	123.33	-3549.82	1.3	156.03	-2632.86	111.46	1168.69	0	0	0	-3638.56	73.71	1549.48	-3120.12	147.63	1529.34	-3937.55	-22.69	1567.41	-8063.81	95.82	3095.2	882.29	287.35	77.76	283.82	283.42	79.32	882.53
1	-3882.47	171.33	4.41	-3863.79	152.24	5.14	-1479.23	157.36	379.2	-1484.87	156.87	426.61	-3321.58	41.94	17.66	-3369.63	45.71	39.56	-3640.41	1.97	127.23	-3548.71	-1.89	159.66	-2632.86	111.46	1168.69	0	0	0	-3615.87	73.09	1549.57	-3120.12	147.63	1529.34	-3936.43	-23.3	1567.98	-8083.1	95.6	3103.18	882.31	287.43	77.89	284.35	283.26	79.58	883.04
1.01	-3882.47	171.33	4.41	-3863.79	152.24	5.14	-1479.23	157.36	379.2	-1484.87	156.87	426.61	-3321.58	41.94	17.66	-3369.63	45.71	39.56	-3640.54	-1.28	131.18	-3547.64	-5.03	163.33	-2632.86	111.46	1168.69	0	0	0	-3620.68	72.92	1549.61	-3120.12	147.63	1529.34	-3935.22	-23.9	1568.55	-8101.88	95.37	3110.98	882.36	287.26	77.76	283.85	283.49	79.44	882.16
1.02	-3882.47	171.33	4.41	-3863.79	152.24	5.14	-1479.23	157.36	379.2	-1484.87	156.87	426.61	-3321.58	41.94	17.66	-3369.65	45.72	39.55	-3640.7	-4.49	135.18	-3546.61	-8.13	167.05	-2632.86	111.46	1168.69	0	0	0	-3585.94	70.61	1549.33	-3120.12	147.63	1529.34	-3933.91	-24.48	1569.11	-8120.16	95.14	3118.62	882.36	286.85	77.87	284.36	283.26	79.67	882.49
1.03	-3882.47	171.33	4.41	-3863.79	152.24	5.14	-1479.23	157.36	379.2	-1484.87	156.87	426.61	-3321.58	41.94	17.66	-3391.52	48.03	33.55	-3640.88	-7.65	139.22	-3545.6	-11.17	170.81	-2632.86	111.46	1168.69	0	0	0	-3597.87	68.98	1551.08	-3120.12	147.63	1529.34	-3932.5	-25.05	1569.67	-8137.93	94.91	3126.08	881.98	287.12	77.52	284.26	283.22	79.59	883.33
1.04	-3882.47	171.33	4.41	-3863.79	152.24	5.14	-1479.23	157.36	379.2	-1484.87	156.87	426.61	-3321.58	41.94	17.66	-3356.3	49.13	36.13	-3641.07	-10.76	143.31	-3544.63	-14.16	174.62	-2632.86	111.46	1168.69	0	0	0	-3611.41	67.47	1552.21	-3120.12	147.63	1529.34	-3931.01	-25.61	1570.23	-8155.2	94.67	3133.37	882.12	287.1	77.55	284.32	283.35	79.57	882.99
1.05	-3882.47	171.33	4.41	-3863.79	152.24	5.14	-1479.23	157.36	379.2	-1484.87	156.87	426.61	-3321.58	41.94	17.66	-3356.27	49.76	32.97	-3641.29	-13.81	147.44	-3543.68	-17.11	178.47	-2632.86	111.46	1168.69	0	0	0	-3589.45	67.04	1552.22	-3120.12	147.63	1529.34	-3929.42	-26.16	1570.78	-8171.96	94.43	3140.5	882.21	287.06	77.66	284.39	283.43	79.57	883.21
1.06	-3882.47	171.33	4.41	-3863.79	152.24	5.14	-1479.23	157.36	379.2	-1484.87	156.87	426.61	-3321.58	41.94	17.66	-3383.66	49.43	26.73	-3641.52	-16.82	151.62	-3542.77	-20	182.36	-2632.86	111.46	1168.69	0	0	0	-3587.11	65.01	1553.48	-3120.12	147.63	1529.34	-3927.74	-26.69	1571.33	-8188.24	94.18	3147.45	882.64	287.1	77.81	284.11	283.4	79.55	882.83
1.07	-3882.47	171.33	4.41	-3863.79	152.24	5.14	-1479.23	157.36	379.2	-1484.87	156.87	426.61	-3321.58	41.94	17.66	-3387.51	48.35	24.34	-3641.77	-19.78	155.84	-3541.88	-22.85	186.29	-2632.86	111.46	1168.69	0	0	0	-3576.79	63.73	1554.51	-3120.12	147.63	1529.34	-3925.97	-27.22	1571.87	-8204.02	93.92	3154.24	882.62	287.19	77.86	283.92	283.4	79.39	882.81
1.08	-3882.47	171.33	4.41	-3863.79	152.24	5.14	-1479.23	157.36	379.2	-1484.87	156.87	426.61	-3321.58	41.94	17.66	-3380.11	48.98	24.28	-3642.03	-22.7	160.1	-3541.02	-25.64	190.26	-2632.86	111.46	1168.69	0	0	0	-3566.53	61.57	1555.25	-3120.12	147.63	1529.34	-3924.11	-27.73	1572.41	-8219.3	93.67	3160.86	882.22	287.36	77.57	283.54	283.34	79.41	883.57
1.09	-3882.47	171.33	4.41	-3863.79	152.24	5.14	-1479.23	157.36	379.2	-1484.87	156.87	426.61	-3321.58	41.94	17.66	-3377.91	50.45	22.17	-3642.31	-25.56	164.39	-3540.18	-28.39	194.27	-2632.86	111.46	1168.69	0	0	0	-3560.65	60.11	1556.06	-3120.12	147.63	1529.34	-3922.16	-28.23	1572.95	-8234.1	93.4	3167.31	882.22	287.37	77.58	283.72	283.29	79.39	883.24
1.1	-3882.47	171.33	4.41	-3863.79	152.24	5.14	-1479.23	157.36	379.2	-1484.87	156.87	426.61	-3321.58	41.94	17.66	-3383.53	48.6	20.21	-3642.6	-28.38	168.73	-3539.37	-31.1	198.31	-2632.86	111.46	1168.69	0	0	0	-3553.9	58.68	1557	-3120.12	147.63	1529.34	-3920.11	-28.71	1573.48	-8248.41	93.14	3173.6	882.04	287.17	77.59	284.06	283.56	79.46	882.64
1.11	-3882.47	171.33	4.41	-3863.79	152.24	5.14	-1479.23	157.36	379.2	-1484.87	156.87	426.61	-3321.58	41.94	17.66	-3373.06	49.61	24.12	-3642.91	-31.15	173.11	-3538.58	-33.75	202.4	-2632.86	111.46	1168.69	0	0	0	-3559.62	58.73	1558.7	-3120.12	147.63	1529.34	-3917.98	-29.19	1574.01	-8262.24	92.87	3179.72	881.79	287.41	77.39	283.71	283.43	79.46	882.42
1.12	-3882.47	171.33	4.41	-3863.79	152.24	5.14	-1479.23	157.36	379.2	-1484.87	156.87	426.61	-3321.58	41.94	17.66	-3381.01	47.18	22.07	-3643.22	-33.87	177.52	-3537.81	-36.36	206.52	-2632.86	111.46	1168.69	0	0	0	-3539.97	57.11	1559.61	-3120.12	147.63	1529.34	-3915.76	-29.65	1574.54	-8275.58	92.59	3185.69	881.64	287.28	77.48	283.48	283.37	79.3	882.78
1.13	-3882.44	171.33	4.41	-3863.79	152.24	5.14	-1479.23	157.36	379.2	-1484.87	156.87	426.61	-3321.58	41.94	17.66	-3347.56	48.32	26.96	-3643.54	-36.55	181.97	-3537.06	-38.92	210.67	-2632.86	111.46	1168.69	0	0	0	-3532.96	56.36	1560.48	-3120.12	147.63	1529.34	-3913.45	-30.11	1575.06	-8288.45	92.31	3191.48	882.47	287.46	77.63	284.15	283.39	79.46	882.66
1.14	-3860.36	172	5.4	-3863.77	152.24	5.14	-1479.23	157.36	379.2	-1484.87	156.87	426.61	-3321.58	41.94	17.66	-3379.63	47.3	21.39	-3643.88	-39.18	186.45	-3536.34	-41.43	214.86	-2632.86	111.46	1168.69	0	0	0	-3530.01	54.52	1561.58	-3120.12	147.63	1529.34	-3911.05	-30.55	1575.58	-8300.83	92.03	3197.12	882.46	287.31	77.5	284.24	283.54	79.41	882.51
1.15	-3869	173.47	3.09	-3840.24	153.54	7.63	-1479.23	157.36	379.2	-1484.87	156.87	426.61	-3319.2	42.85	18.05	-3355.81	47.09	26.16	-3644.21	-41.76	190.97	-3535.63	-43.9	219.08	-2632.86	111.46	1168.69	0	0	0	-3517.18	53.98	1562.24	-3120.12	147.63	1529.34	-3908.57	-30.98	1576.09	-8312.75	91.74	3202.6	882.26	287.17	77.56	283.83	283.26	79.44	882.32
1.16	-3830.07	174.39	7.22	-3808.27	155.09	11.86	-1479.23	157.36	379.2	-1484.87	156.87	426.61	-3335.19	41.97	15.6	-3351.43	47.66	26.15	-3644.56	-44.3	195.52	-3534.93	-46.32	223.34	-2632.86	111.46	1168.69	0	0	0	-3533.74	52.89	1564.11	-3120.12	147.63	1529.34	-3906	-31.4	1576.6	-8324.19	91.45	3207.91	882.08	287.2	77.66	284.13	283.29	79.44	882.33
1.17	-3837.64	177.75	2.59	-3833.98	156.38	8.69	-1479.23	157.36	379.2	-1484.87	156.87	426.61	-3337.73	41.37	15.07	-3385.87	46.41	20.02	-3644.91	-46.79	200.1	-3534.26	-48.69	227.62	-2632.86	111.46	1168.69	0	0	0	-3516.26	51.4	1565.11	-3120.12	147.63	1529.34	-3903.34	-31.8	1577.11	-8335.16	91.15	3213.07	882.3	287.11	77.74	284.22	283.16	79.46	883.08
1.18	-3815.82	176.62	2.4	-3832.93	156.14	6.99	-1479.23	157.36	379.2	-1484.87	156.87	426.61	-3339.37	41.69	15.21	-3368.74	45.97	22.65	-3645.26	-49.24	204.71	-3533.6	-51.02	231.94	-2632.86	111.46	1168.69	0	0	0	-3501.18	49.2	1564.91	-3120.12	147.63	1529.34	-3900.59	-32.2	1577.61	-8345.66	90.86	3218.07	882.67	287.11	77.83	284.67	283.36	79.58	882.73
1.19	-3808.77	174.16	1.32	-3801.71	155.31	11.88	-1479.23	157.36	379.2	-1484.87	156.87	426.61	-3326.73	42.77	17.65	-3368.49	46.86	23.64	-3645.62	-51.64	209.36	-3532.95	-53.3	236.28	-2632.86	111.46	1168.69	0	0	0	-3485.01	48.28	1565.48	-3120.12	147.63	1529.34	-3897.76	-32.58	1578.11	-8355.7	90.55	3222.91	882.46	287.27	77.65	284.36	283.39	79.57	882.67
1.2	-3784.09	171.93	3.65	-3789.32	152.7	12.82	-1479.23	157.36	379.2	-1484.87	156.87	426.61	-3311.87	42.17	22.22	-3367.4	47.23	24.6	-3645.97	-53.99	214.03	-3532.32	-55.54	240.65	-2632.86	111.46	1168.69	0	0	0	-3485.53	46.75	1567.18	-3120.12	147.63	1529.34	-3894.85	-32.96	1578.61	-8365.27	90.25	3227.6	882.38	287.35	77.6	284.32	283.33	79.67	882.86
1.21	-3772.61	167.88	5.49	-3798.29	148.88	11.71	-1479.23	157.36	379.2	-1484.87	156.87	426.61	-3301.92	39.87	22.28	-3369.61	47.09	24.52	-3646.33	-56.3	218.73	-3531.69	-57.74	245.06	-2632.86	111.46	1168.69	0	0	0	-3484.26	45.57	1568.26	-3120.12	147.63	1529.34	-3891.85	-33.32	1579.1	-8374.39	89.94	3232.13	882.04	287.1	77.48	284.69	283.33	79.72	882.99
1.22	-3731.09	164.75	11.42	-3751.38	147.63	19.53	-1479.23	157.36	379.2	-1484.87	156.87	426.61	-3306.24	42.14	24.75	-3371.49	46.48	24.74	-3646.69	-58.57	223.46	-3531.08	-59.88	249.48	-2632.86	111.46	1168.69	0	0	0	-3484.67	43.36	1568.45	-3120.12	147.63	1529.34	-3888.76	-33.67	1579.59	-8383.05	89.62	3236.51	882.12	287.26	77.55	283.91	283.22	79.37	882.89
1.23	-3697.1	161.15	15.63	-3727.78	144.7	23.04	-1479.23	157.36	379.2	-1484.87	156.87	426.61	-3301.87	41.81	24.31	-3391.2	45.64	20.88	-3647.04	-60.79	228.21	-3530.47	-61.99	253.94	-2632.86	111.46	1168.69	0	0	0	-3457.85	42.55	1569.29	-3120.12	147.63	1529.34	-3885.6	-34.01	1580.08	-8391.25	89.3	3240.73	882.3	287.43	77.63	284.39	282.95	79.56	883.07
1.24	-3690.14	157.65	16.56	-3742.98	142.48	23.15	-1479.23	157.36	379.2	-1484.87	156.87	426.61	-3324.08	39.8	21.49	-3363.53	45.97	26.85	-3647.39	-62.97	232.99	-3529.88	-64.05	258.42	-2632.86	111.46	1168.69	0	0	0	-3472.04	40.3	1570.52	-3120.12	147.63	1529.34	-3882.34	-34.35	1580.56	-8399	88.98	3244.8	882.29	287.67	77.63	284.49	283.19	79.64	882.57
1.25	-3685.75	155.46	15.83	-3705.9	140.04	28.21	-1479.23	157.36	379.2	-1484.87	156.87	426.61	-3375.73	39.93	13.26	-3365.23	44.62	26.03	-3647.74	-65.11	237.8	-3529.29	-66.07	262.92	-2632.86	111.46	1168.69	0	0	0	-3443.26	37.61	1570.38	-3120.12	147.63	1529.34	-3879.01	-34.67	1581.04	-8406.31	88.66	3248.72	881.77	287.55	77.51	284.31	283.39	79.53	882.38
1.26	-3666.06	152.79	18	-3691.43	139.19	29.79	-1479.23	157.36	379.2	-1484.87	156.87	426.61	-3390.27	38.71	11.36	-3362.42	45.4	27.79	-3648.08	-67.2	242.62	-3528.71	-68.04	267.44	-2632.86	111.46	1168.69	0	0	0	-3450.04	35.75	1571.34	-3120.12	147.63	1529.34	-3875.59	-34.98	1581.51	-8413.16	88.33	3252.49	881.55	287.32	77.49	284.24	283.18	79.52	882.58
1.27	-3647.02	153.77	19.18	-3684.7	138.78	28.67	-1479.23	157.36	379.2	-1484.87	156.87	426.61	-3359.12	38.64	17.12	-3384.32	44.64	25.11	-3648.41	-69.24	247.47	-3528.13	-69.98	271.99	-2632.86	111.46	1168.69	0	0	0	-3432.77	34.4	1571.15	-3120.12	147.63	1529.34	-3872.09	-35.27	1581.98	-8419.57	88	3256.1	882.62	287.19	77.8	284.48	283.07	79.68	882.94
1.28	-3603.56	153.33	24.04	-3661.86	139.7	30.6	-1479.23	157.36	379.2	-1484.87	156.87	426.61	-3360.06	38.91	18.09	-3361.24	44.87	30.27	-3648.73	-71.25	252.35	-3527.55	-71.87	276.56	-2632.86	111.46	1168.69	0	0	0	-3424.75	33.14	1570.66	-3120.12	147.63	1529.34	-3868.51	-35.56	1582.45	-8425.53	87.66	3259.57	882.21	287.37	77.74	284.4	283.06	79.61	882.61
1.29	-3600.6	153.49	22.12	-3617.21	140.65	35.51	-1479.23	157.36	379.2	-1484.87	156.87	426.61	-3300.58	41.2	27.57	-3378.85	44.54	27.83	-3649.05	-73.21	257.24	-3526.98	-73.71	281.15	-2632.86	111.46	1168.69	0	0	0	-3408.21	31.17	1570.82	-3120.12	147.63	1529.34	-3864.85	-35.84	1582.91	-8431.06	87.32	3262.89	882.19	287.2	77.64	284.02	283.26	79.38	882.43
1.3	-3604.42	154.85	18.92	-3570.37	140.87	40.19	-1479.23	157.36	379.2	-1484.87	156.87	426.61	-3328.54	40.38	22.77	-3376.85	44.75	28.16	-3649.35	-75.13	262.15	-3526.41	-75.52	285.76	-2632.86	111.46	1168.69	0	0	0	-3389.36	29.69	1570.87	-3120.12	147.63	1529.34	-3861.11	-36.11	1583.37	-8436.14	86.98	3266.06	881.92	287.16	77.58	283.64	283.42	79.42	883.04
1.31	-3548.07	156.21	24.38	-3578.86	143.48	36.35	-1479.23	157.36	379.2	-1484.87	156.87	426.61	-3303.79	40.32	27.35	-3375.75	44.4	28.96	-3649.65	-77.01	267.07	-3525.83	-77.28	290.38	-2632.86	111.46	1168.69	0	0	0	-3388.95	29.12	1570.56	-3120.12	147.63	1529.34	-3857.29	-36.37	1583.83	-8440.8	86.64	3269.09	881.69	287.5	77.43	283.85	283.3	79.52	883.04
1.32	-3514.54	159.06	27.79	-3559.37	146.53	35.71	-1479.23	157.36	379.2	-1484.87	156.87	426.61	-3325.21	40.25	26.17	-3380.63	45.56	29.51	-3649.93	-78.85	272.02	-3525.26	-79	295.03	-2632.86	111.46	1168.69	0	0	0	-3385.38	28.23	1570.59	-3120.12	147.63	1529.34	-3853.39	-36.62	1584.28	-8445.02	86.29	3271.96	882.14	287.23	77.54	284.8	283.24	79.61	882.02
1.33	-3525.25	160.27	23.04	-3524.38	148.04	37.36	-1479.23	157.36	379.2	-1484.87	156.87	426.61	-3348.15	39.93	23.32	-3379.34	43.52	29.3	-3650.19	-80.65	276.98	-3524.69	-80.68	299.69	-2632.86	111.46	1168.69	0	0	0	-3386.78	27.8	1570.15	-3120.12	147.63	1529.34	-3849.41	-36.86	1584.73	-8448.8	85.94	3274.7	881.81	287.76	77.45	284.82	283.15	79.66	882.45
1.34	-3468.01	162.34	27	-3494.75	150.45	35.68	-1479.23	157.36	379.2	-1484.87	156.87	426.61	-3310.3	41.34	29.13	-3349.69	45.59	34.87	-3650.44	-82.4	281.96	-3524.11	-82.32	304.36	-2632.86	111.46	1168.69	0	0	0	-3362.94	27.54	1569.16	-3120.12	147.63	1529.34	-3845.35	-37.08	1585.18	-8452.16	85.59	3277.29	881.81	287.55	77.34	284.59	283.41	79.7	882.76
1.35	-3454.47	166.02	24.64	-3450.57	153.77	36.83	-1479.23	157.36	379.2	-1484.87	156.87	426.61	-3324.7	43.69	28.86	-3355.18	46.68	34.65	-3650.68	-84.12	286.95	-3523.52	-83.92	309.05	-2632.86	111.46	1168.69	0	0	0	-3379.35	25.94	1568.78	-3120.12	147.63	1529.34	-3841.21	-37.3	1585.62	-8455.1	85.23	3279.74	882.4	287.23	77.75	283.65	283.53	79.46	883.43
1.36	-3436.33	168.69	24.19	-3420.5	156.83	35.7	-1479.23	157.36	379.2	-1484.87	156.87	426.61	-3314.83	45.81	31.55	-3339.16	46.64	39.04	-3650.89	-85.79	291.96	-3522.93	-85.48	313.76	-2632.86	111.46	1168.69	0	0	0	-3362.29	25.49	1568.06	-3120.12	147.63	1529.34	-3837	-37.51	1586.06	-8457.61	84.87	3282.04	882.71	287.22	77.81	283.84	283.62	79.34	883
1.37	-3386.91	169.52	26.39	-3377.89	159.5	36.13	-1479.23	157.36	379.2	-1484.87	156.87	426.61	-3326.51	46.5	30.21	-3353.77	46.21	36.48	-3651.09	-87.42	296.98	-3522.34	-87	318.48	-2632.86	111.46	1168.69	0	0	0	-3342.3	24.35	1567.22	-3120.12	147.63	1529.34	-3832.7	-37.71	1586.5	-8459.7	84.51	3284.21	882.12	287.5	77.64	284.53	283.39	79.67	882.54
1.38	-3341.51	172.21	27.82	-3351.91	161.69	34.6	-1479.23	157.36	379.2	-1484.87	156.87	426.61	-3303.06	44.8	36.07	-3343.49	47.94	39.92	-3651.27	-89.01	302.01	-3521.73	-88.47	323.2	-2632.86	111.46	1168.69	0	0	0	-3344.42	24.19	1566.04	-3120.12	147.63	1529.34	-3828.33	-37.9	1586.93	-8461.37	84.15	3286.23	882.35	287.36	77.68	284.08	283.33	79.59	882.89
1.39	-3294.99	174.72	28.56	-3311.92	164.07	33.68	-1479.23	157.36	379.2	-1484.87	156.87	426.61	-3364.05	46.62	25.02	-3338.83	48.36	40.15	-3651.43	-90.57	307.05	-3521.12	-89.91	327.94	-2632.86	111.46	1168.69	0	0	0	-3330.14	22.79	1565.4	-3120.12	147.63	1529.34	-3823.89	-38.08	1587.35	-8462.63	83.78	3288.11	882.46	287.59	77.72	285.04	283.14	79.8	882.89
1.4	-3312.33	176.73	20.45	-3276.65	166.08	33.55	-1479.23	157.36	379.2	-1484.87	156.87	426.61	-3350.54	48.19	25.34	-3324.57	49.06	41.44	-3651.56	-92.08	312.1	-3520.49	-91.31	332.69	-2632.86	111.46	1168.69	0	0	0	-3330.62	22.01	1564.41	-3120.12	147.63	1529.34	-3819.37	-38.25	1587.78	-8463.48	83.41	3289.86	882.42	287.59	77.67	284.29	283.22	79.7	882.82
1.41	-3239.71	178.17	26.39	-3241.4	168.56	34.3	-1479.23	157.36	379.2	-1484.87	156.87	426.61	-3331.41	45.96	28.18	-3338.36	49.42	37.14	-3651.67	-93.55	317.15	-3519.86	-92.67	337.45	-2632.86	111.46	1168.69	0	0	0	-3317.47	21.95	1562.94	-3120.12	147.63	1529.34	-3814.77	-38.41	1588.2	-8463.91	83.04	3291.46	882.55	287.2	77.72	284.17	283.36	79.57	882.77
1.42	-3232.36	180.15	22.36	-3240.53	167.74	28.73	-1479.23	157.36	379.2	-1484.87	156.87	426.61	-3317.82	47.36	25.41	-3342.29	49.78	33.18	-3651.76	-94.99	322.22	-3519.21	-93.99	342.22	-2632.86	111.46	1168.69	0	0	0	-3324.63	21.46	1562.06	-3120.12	147.63	1529.34	-3810.1	-38.56	1588.62	-8463.93	82.66	3292.93	882.62	287.18	77.78	284.25	283.37	79.58	883.11
1.43	-3193.85	182.12	24.19	-3211.07	170.87	28.22	-1479.23	157.36	379.2	-1484.87	156.87	426.61	-3324.38	45.98	22.54	-3361.98	47.99	28.12	-3651.82	-96.39	327.29	-3518.55	-95.28	347	-2632.86	111.46	1168.69	0	0	0	-3296.98	21.24	1560.81	-3120.12	147.63	1529.34	-3805.36	-38.7	1589.03	-8463.55	82.28	3294.27	882.11	287.31	77.54	283.69	283.31	79.47	882.91
1.44	-3158.05	181.98	24.46	-3190.14	169.35	24.63	-1479.23	157.36	379.2	-1484.87	156.87	426.61	-3322.93	42.54	21.3	-3342.99	45.87	29.04	-3651.86	-97.74	332.37	-3517.87	-96.52	351.78	-2632.86	111.46	1168.69	0	0	0	-3289.86	19.8	1558.87	-3120.12	147.63	1529.34	-3800.54	-38.84	1589.44	-8462.77	81.91	3295.47	882.28	287.06	77.53	283.94	283.42	79.55	882.91
1.45	-3125.23	180.95	24.96	-3131.46	170.23	29.52	-1479.23	157.36	379.2	-1484.87	156.87	426.61	-3322.32	41.99	20.04	-3353.94	44.38	27.38	-3651.86	-99.06	337.45	-3517.18	-97.73	356.56	-2632.86	111.46	1168.69	0	0	0	-3277.71	19.93	1557.21	-3120.12	147.63	1529.34	-3795.64	-38.96	1589.85	-8461.58	81.52	3296.53	881.75	287.23	77.45	283.58	283.26	79.53	882.59
1.46	-3082.56	178.75	29.91	-3105.42	168.35	29.34	-1479.23	157.36	379.2	-1484.87	156.87	426.61	-3322	41.57	19.02	-3364.23	42.85	25.34	-3651.84	-100.35	342.54	-3516.47	-98.9	361.36	-2632.86	111.46	1168.69	0	0	0	-3275.37	19.91	1556.51	-3120.12	147.63	1529.34	-3790.68	-39.08	1590.25	-8460	81.14	3297.46	882.35	287.3	77.6	284.06	283.32	79.55	882.54
1.47	-3061.63	176.28	29.66	-3074.52	168.71	28.9	-1479.23	157.36	379.2	-1484.87	156.87	426.61	-3321.93	41.26	18.22	-3391.3	41.3	20.04	-3651.79	-101.59	347.62	-3515.74	-100.03	366.15	-2632.86	111.46	1168.69	0	0	0	-3274.42	18.86	1555.61	-3120.12	147.63	1529.34	-3785.64	-39.18	1590.65	-8458.02	80.75	3298.26	882.48	287.41	77.69	284.13	283.31	79.44	882.68
1.48	-3027	176.04	30.56	-3046.79	165	32.19	-1479.23	157.36	379.2	-1484.87	156.87	426.61	-3322.1	41.05	17.62	-3366.18	42.89	24.29	-3651.7	-102.8	352.71	-3514.99	-101.13	370.95	-2632.86	111.46	1168.69	0	0	0	-3253.78	19.42	1552.68	-3120.12	147.63	1529.34	-3780.53	-39.28	1591.04	-8455.64	80.36	3298.93	882.7	287.31	77.85	284.23	283.37	79.37	882.85
1.49	-2993.17	175.83	31.61	-3020.34	163.59	32.5	-1479.23	157.36	379.2	-1484.87	156.87	426.61	-3322.46	40.93	17.22	-3365.62	43.08	24.86	-3651.59	-103.97	357.81	-3514.22	-102.19	375.75	-2632.86	111.46	1168.69	0	0	0	-3252.28	19.14	1551.76	-3120.12	147.63	1529.34	-3775.35	-39.37	1591.43	-8452.88	79.97	3299.47	882.47	287.39	77.68	284.35	283.08	79.44	882.65
1.5	-2960.16	175.63	32.8	-2977.66	160.35	38.32	-1479.23	157.36	379.2	-1484.87	156.87	426.61	-3322.99	40.9	16.99	-3350.5	42.68	27.15	-3651.43	-105.1	362.9	-3513.43	-103.21	380.55	-2632.86	111.46	1168.69	0	0	0	-3239.88	20.3	1550.21	-3120.12	147.63	1529.34	-3770.1	-39.45	1591.82	-8449.72	79.58	3299.87	882.45	287.46	77.59	283.95	283.29	79.43	882.82
1.51	-2927.98	175.45	34.12	-2943.64	158.71	40.1	-1479.23	157.36	379.2	-1484.87	156.87	426.61	-3323.66	40.94	16.92	-3350.63	44.43	27.41	-3651.25	-106.2	367.98	-3512.61	-104.2	385.35	-2632.86	111.46	1168.69	0	0	0	-3235.66	20.44	1548.09	-3120.12	147.63	1529.34	-3764.77	-39.52	1592.21	-8446.18	79.19	3300.15	881.93	287.38	77.61	283.22	283.24	79.28	882.57
1.52	-2896.65	175.29	35.56	-2913.65	157.2	41.69	-1479.23	157.36	379.2	-1484.87	156.87	426.61	-3324.45	41.05	17	-3351.18	43.06	26.87	-3651.02	-107.26	373.07	-3511.78	-105.15	390.15	-2632.86	111.46	1168.69	0	0	0	-3228.26	20.31	1547.05	-3120.12	147.63	1529.34	-3759.38	-39.58	1592.59	-8442.26	78.79	3300.3	881.79	287.15	77.47	283.6	283.49	79.35	882.96
1.53	-2866.19	175.14	37.11	-2887.42	155.81	43.07	-1479.23	157.36	379.2	-1484.87	156.87	426.61	-3325.32	41.21	17.2	-3365.76	42.93	24.69	-3650.76	-108.28	378.15	-3510.91	-106.07	394.94	-2632.86	111.46	1168.69	0	0	0	-3224.87	21.98	1545.28	-3120.12	147.63	1529.34	-3753.92	-39.64	1592.97	-8437.95	78.39	3300.32	882.05	287.39	77.52	283.73	283.34	79.44	883.01
1.54	-2836.6	175	38.76	-2864.72	154.55	44.25	-1479.23	157.36	379.2	-1484.87	156.87	426.61	-3326.24	41.41	17.52	-3374.68	41.33	22.85	-3650.46	-109.27	383.23	-3510.02	-106.95	399.74	-2632.86	111.46	1168.69	0	0	0	-3205.61	22.49	1543.24	-3120.12	147.63	1529.34	-3748.39	-39.68	1593.34	-8433.27	77.99	3300.22	882.17	287.15	77.43	283.75	283.31	79.41	882.51
1.55	-2807.91	174.87	40.49	-2845.31	153.39	45.23	-1479.23	157.36	379.2	-1484.87	156.87	426.61	-3327.19	41.64	17.93	-3363.81	44.07	25.27	-3650.13	-110.22	388.31	-3509.1	-107.79	404.53	-2632.86	111.46	1168.69	0	0	0	-3199.54	23.82	1541.65	-3120.12	147.63	1529.34	-3742.79	-39.72	1593.71	-8428.2	77.59	3299.99	882.42	287.14	77.62	283.5	283.34	79.35	882.67
1.56	-2780.14	174.74	42.31	-2828.92	152.34	46.01	-1479.23	157.36	379.2	-1484.87	156.87	426.61	-3328.13	41.9	18.43	-3357.97	43.95	25.87	-3649.75	-111.14	393.38	-3508.16	-108.6	409.31	-2632.86	111.46	1168.69	0	0	0	-3193.58	25.22	1540.2	-3120.12	147.63	1529.34	-3737.12	-39.75	1594.08	-8422.77	77.19	3299.63	882.71	287.2	77.66	283.58	283.23	79.53	882.64
1.57	-2753.29	174.62	44.2	-2815.33	151.38	46.58	-1479.23	157.36	379.2	-1484.87	156.87	426.61	-3329.04	42.16	18.99	-3369.52	42.75	24.41	-3649.32	-112.02	398.44	-3507.18	-109.38	414.09	-2632.86	111.46	1168.69	0	0	0	-3189.31	25.51	1538.72	-3120.12	147.63	1529.34	-3731.38	-39.77	1594.44	-8416.96	76.78	3299.15	882.53	287.26	77.71	284.17	283.47	79.55	882.7
1.58	-2727.39	174.5	46.15	-2804.27	150.52	46.96	-1479.23	157.36	379.2	-1484.87	156.87	426.61	-3329.89	42.43	19.6	-3370.14	43.11	23.88	-3648.86	-112.87	403.49	-3506.17	-110.12	418.87	-2632.86	111.46	1168.69	0	0	0	-3183.48	26.68	1537.02	-3120.12	147.63	1529.34	-3725.58	-39.79	1594.8	-8410.79	76.37	3298.55	882.64	287.36	77.7	283.59	283.71	79.4	882.97
1.59	-2702.45	174.39	48.14	-2795.51	149.73	47.13	-1479.23	157.36	379.2	-1484.87	156.87	426.61	-3330.64	42.69	20.24	-3380.2	42.1	21.56	-3648.35	-113.69	408.53	-3505.13	-110.83	423.63	-2632.86	111.46	1168.69	0	0	0	-3171.38	28.77	1535.96	-3120.12	147.63	1529.34	-3719.7	-39.79	1595.16	-8404.24	75.97	3297.83	882.13	287.15	77.58	284.22	283.16	79.49	882.65
1.6	-2678.49	174.26	50.18	-2788.79	149.02	47.1	-1479.23	157.36	379.2	-1484.87	156.87	426.61	-3331.28	42.93	20.9	-3375.09	41.32	22.85	-3647.79	-114.47	413.56	-3504.06	-111.51	428.39	-2632.86	111.46	1168.69	0	0	0	-3155.31	30.03	1534.53	-3120.12	147.63	1529.34	-3713.77	-39.79	1595.51	-8397.34	75.56	3296.99	882.21	287.29	77.62	284.29	283.2	79.64	882.81
1.61	-2655.52	174.14	52.25	-2783.88	148.37	46.87	-1479.23	157.36	379.2	-1484.87	156.87	426.61	-3331.76	43.14	21.57	-3365.78	42.89	23.48	-3647.19	-115.21	418.59	-3502.95	-112.15	433.14	-2632.86	111.46	1168.69	0	0	0	-3141.08	31.82	1533.22	-3120.12	147.63	1529.34	-3707.76	-39.78	1595.86	-8390.07	75.15	3296.02	882.21	287.19	77.7	284.17	283.15	79.48	883.35
1.62	-2633.56	174.01	54.33	-2780.52	147.79	46.44	-1479.23	157.36	379.2	-1484.87	156.87	426.61	-3332.07	43.32	22.22	-3374.26	43.3	22.54	-3646.54	-115.92	423.6	-3501.81	-112.76	437.88	-2632.86	111.46	1168.69	0	0	0	-3113.39	34.5	1532.49	-3120.12	147.63	1529.34	-3701.7	-39.76	1596.21	-8382.44	74.73	3294.94	882.16	287.34	77.68	284.67	283.39	79.52	883.43
1.63	-2612.62	173.86	56.43	-2778.46	147.25	45.81	-1479.23	157.36	379.2	-1484.87	156.87	426.61	-3332.16	43.44	22.84	-3347.54	43.27	27.98	-3645.84	-116.6	428.59	-3500.63	-113.33	442.61	-2632.86	111.46	1168.69	0	0	0	-3134.55	35.75	1532.61	-3120.12	147.63	1529.34	-3695.56	-39.74	1596.55	-8374.46	74.32	3293.73	882.1	287.31	77.57	284.31	283.3	79.65	882.76
1.64	-2592.73	173.71	58.52	-2777.47	146.76	44.98	-1479.23	157.36	379.2	-1484.87	156.87	426.61	-3332.02	43.51	23.42	-3337.78	43.97	29.92	-3645.09	-117.25	433.57	-3499.41	-113.88	447.32	-2632.86	111.46	1168.69	0	0	0	-3115.56	37.58	1531.83	-3120.12	147.63	1529.34	-3689.36	-39.7	1596.89	-8366.12	73.9	3292.41	882.15	287.67	77.68	284.06	283.57	79.52	882.85
1.65	-2573.9	173.54	60.61	-2777.29	146.31	43.95	-1479.23	157.36	379.2	-1484.87	156.87	426.61	-3331.61	43.5	23.93	-3347.88	42.26	28.7	-3644.29	-117.86	438.54	-3498.15	-114.39	452.02	-2632.86	111.46	1168.69	0	0	0	-3119.14	39.98	1531.66	-3120.12	147.63	1529.34	-3683.1	-39.66	1597.22	-8357.43	73.49	3290.98	882.32	287.42	77.67	284.39	283.6	79.67	882.42
1.66	-2556.14	173.36	62.67	-2777.68	145.89	42.72	-1479.23	157.36	379.2	-1484.87	156.87	426.61	-3330.91	43.42	24.38	-3344.45	43.01	29.85	-3643.43	-118.44	443.49	-3496.86	-114.87	456.71	-2632.86	111.46	1168.69	0	0	0	-3108.88	41.45	1531.73	-3120.12	147.63	1529.34	-3676.78	-39.61	1597.55	-8348.39	73.07	3289.43	882.26	287.18	77.56	284.76	283.52	79.8	882.54
1.67	-2539.47	173.16	64.71	-2778.39	145.5	41.28	-1479.23	157.36	379.2	-1484.87	156.87	426.61	-3329.88	43.24	24.73	-3347.14	42.4	30.96	-3642.53	-118.99	448.43	-3495.52	-115.32	461.38	-2632.86	111.46	1168.69	0	0	0	-3097.02	44.21	1532.33	-3120.12	147.63	1529.34	-3670.39	-39.56	1597.88	-8339	72.65	3287.76	882.33	287.45	77.54	284.42	283.22	79.65	882.61
1.68	-2523.91	172.94	66.7	-2779.18	145.11	39.65	-1479.23	157.36	379.2	-1484.87	156.87	426.61	-3328.49	42.97	24.97	-3341.37	42.02	33.65	-3641.56	-119.51	453.34	-3494.14	-115.74	466.04	-2632.86	111.46	1168.69	0	0	0	-3073.89	47.07	1533.09	-3123.53	148.73	1530.15	-3663.94	-39.5	1598.21	-8329.27	72.23	3285.98	882.06	287.24	77.58	284.52	283.18	79.75	882.57
1.69	-2509.47	172.69	68.64	-2779.81	144.74	37.81	-1479.23	157.36	379.2	-1484.87	156.87	426.61	-3326.73	42.58	25.09	-3318.25	41.29	40.8	-3640.54	-120	458.24	-3492.71	-116.13	470.68	-2632.86	111.46	1168.69	0	0	0	-3070	49.27	1535.3	-3106.31	153.15	1532.05	-3657.42	-39.43	1598.53	-8319.19	71.81	3284.08	882.2	287.5	77.47	285	283.35	79.8	882.31
1.7	-2496.17	172.42	70.53	-2793.69	142.65	31.14	-1479.23	157.36	379.2	-1484.87	156.87	426.61	-3324.55	42.07	25.07	-3323.99	41.28	42.78	-3639.47	-120.45	463.12	-3491.24	-116.48	475.3	-2632.86	111.46	1168.69	0	0	0	-3056.5	52.42	1537.15	-3102.65	155.6	1533.23	-3650.85	-39.35	1598.84	-8308.78	71.39	3282.07	882.02	287.26	77.39	284.66	283.28	79.8	882.45
1.71	-2484.03	172.12	72.34	-2775.68	142.91	33.24	-1479.23	157.36	379.2	-1484.87	156.87	426.61	-3321.93	41.43	24.9	-3320.88	40.88	46.23	-3638.33	-120.87	467.98	-3489.72	-116.81	479.91	-2632.86	111.46	1168.69	0	0	0	-3069.96	54.28	1539.35	-3084.78	158.05	1536.12	-3644.21	-39.27	1599.16	-8298.03	70.97	3279.96	881.54	287.33	77.36	284.74	283.13	79.73	883.02
1.72	-2473.05	171.8	74.07	-2759.15	144.71	34.85	-1479.23	157.36	379.2	-1484.87	156.87	426.61	-3318.84	40.66	24.55	-3324.68	40.52	46.87	-3637.14	-121.26	472.81	-3488.16	-117.11	484.49	-2632.86	111.46	1168.69	0	0	0	-3045.89	56.66	1540.94	-3076.09	160.45	1536.45	-3637.52	-39.17	1599.47	-8286.94	70.55	3277.73	881.73	287.12	77.59	284.66	283.35	79.67	882.88
1.73	-2463.26	171.44	75.71	-2741.69	143.85	36.5	-1479.23	157.36	379.2	-1484.87	156.87	426.61	-3315.25	39.73	24.02	-3331.96	40.21	45.46	-3635.88	-121.63	477.62	-3486.55	-117.37	489.06	-2632.86	111.46	1168.69	0	0	0	-3041.98	58.97	1542.93	-3047.83	161.24	1536.58	-3630.76	-39.08	1599.78	-8275.52	70.13	3275.39	882.26	287.44	77.48	284.09	283.39	79.48	882.91
1.74	-2454.68	171.05	77.25	-2786.76	142.09	27.84	-1479.23	157.36	379.2	-1484.87	156.87	426.61	-3311.13	38.63	23.29	-3339.25	39.98	42.77	-3634.56	-121.96	482.41	-3484.89	-117.61	493.6	-2632.86	111.46	1168.69	0	0	0	-3045.31	62.36	1545.64	-3071.3	165.25	1539.95	-3623.94	-38.97	1600.08	-8263.78	69.7	3272.94	882.35	287.4	77.5	283.41	283.27	79.43	882.48
1.75	-2447.31	170.62	78.68	-2791.08	144.13	25.8	-1479.23	157.36	379.2	-1484.87	156.87	426.61	-3306.45	37.37	22.34	-3343.09	39.84	39.55	-3633.18	-122.26	487.17	-3483.18	-117.82	498.12	-2632.86	111.46	1168.69	0	0	0	-3028.89	64.54	1546.76	-3049.12	167.4	1540.65	-3617.07	-38.86	1600.38	-8251.7	69.28	3270.39	882.75	287.42	77.82	283.49	283.33	79.46	882.81
1.76	-2441.18	170.16	79.99	-2805.46	142.43	22.51	-1479.23	157.36	379.2	-1484.87	156.87	426.61	-3301.24	35.92	21.16	-3340.05	39.81	36.56	-3631.73	-122.53	491.91	-3481.41	-118	502.62	-2632.86	111.46	1168.69	0	0	0	-3024.33	65.81	1548.14	-3059.53	169.52	1543.31	-3610.13	-38.74	1600.68	-8239.3	68.85	3267.72	882.38	287.43	77.64	283.67	283.38	79.3	882.27
1.77	-2436.31	169.65	81.17	-2782.03	142.28	27.09	-1479.23	157.36	379.2	-1484.87	156.87	426.61	-3352.5	34.56	10.92	-3326.66	39.89	34.55	-3630.22	-122.77	496.62	-3479.6	-118.15	507.09	-2632.86	111.46	1168.69	0	0	0	-3005.42	68.56	1549.36	-3059.89	171.2	1544.57	-3603.14	-38.62	1600.97	-8226.58	68.43	3264.96	882.72	287.28	77.69	284.38	283.28	79.55	882.51
1.78	-2432.7	169.1	82.21	-2800.58	142.6	23.17	-1479.23	157.36	379.2	-1484.87	156.87	426.61	-3317.51	34.4	13.66	-3315.86	40.32	33.64	-3628.64	-122.98	501.3	-3477.73	-118.27	511.54	-2632.86	111.46	1168.69	0	0	0	-2994.7	71.04	1550.23	-3035.51	174.73	1545.63	-3596.09	-38.48	1601.26	-8213.53	68	3262.08	882.88	287.16	77.92	284.58	283.41	79.61	882.57
1.79	-2430.37	168.51	83.1	-2784.57	142.1	25.79	-1479.23	157.36	379.2	-1484.87	156.87	426.61	-3319.28	32.73	10.26	-3298.79	40.19	32.02	-3627	-123.17	505.95	-3475.8	-118.36	515.97	-2632.86	111.46	1168.69	0	0	0	-2991.95	73.09	1551.32	-3026.05	175.08	1544.78	-3588.98	-38.35	1601.54	-8200.17	67.58	3259.1	882.61	287.35	77.73	284.83	283.25	79.79	882.81
1.8	-2429.34	167.86	83.82	-2756.62	142.1	31.1	-1479.23	157.36	379.2	-1484.87	156.87	426.61	-3319.87	31.87	7.94	-3276.63	39.84	32.27	-3625.28	-123.32	510.58	-3473.82	-118.43	520.36	-2632.86	111.46	1168.69	0	0	0	-2988.07	74.88	1551.94	-3024.24	177.9	1544.82	-3581.82	-38.2	1601.83	-8186.5	67.15	3256.02	882.58	287.21	77.7	284.41	283.27	79.71	882.41
1.81	-2429.63	167.17	84.38	-2790.73	142.13	24.75	-1479.23	157.36	379.2	-1484.87	156.87	426.61	-3302.36	30.88	7.08	-3254.68	38.15	33.62	-3623.49	-123.45	515.17	-3471.78	-118.47	524.73	-2632.86	111.46	1168.69	0	0	0	-2984.15	76.91	1552.92	-3016.79	180.24	1545.71	-3574.59	-38.05	1602.11	-8172.51	66.72	3252.84	882.24	287.28	77.77	284.18	283.53	79.57	882.45
1.82	-2431.26	166.43	84.76	-2772.53	143.25	28.06	-1479.23	157.36	379.2	-1484.87	156.87	426.61	-3259.35	29.98	10.87	-3250.62	36.4	34.5	-3621.64	-123.55	519.73	-3469.68	-118.48	529.07	-2632.86	111.46	1168.69	0	0	0	-2974.35	77.81	1554.23	-3009.25	182.43	1546.52	-3567.32	-37.9	1602.38	-8158.21	66.3	3249.55	882.75	287.19	77.8	284.09	283.08	79.45	882.39
1.83	-2434.23	165.63	84.94	-2765.57	143.58	29.35	-1479.23	157.36	379.2	-1484.87	156.87	426.61	-3240.6	27.1	15.39	-3243.22	34.67	36.82	-3619.71	-123.62	524.26	-3467.53	-118.47	533.38	-2632.86	111.46	1168.69	0	0	0	-2959.5	80.29	1554.45	-3001.63	184.48	1547.25	-3559.98	-37.73	1602.65	-8143.61	65.87	3246.16	882.59	287.17	77.86	284.37	283.18	79.68	882.74
1.84	-2438.56	164.78	84.93	-2780.11	142.86	27.11	-1479.23	157.36	379.2	-1484.87	156.87	426.61	-3228.9	23.3	17.9	-3216.6	32.3	41.92	-3617.7	-123.66	528.75	-3465.31	-118.43	537.66	-2632.86	111.46	1168.69	0	0	0	-2954.79	80.66	1554.87	-2993.93	186.4	1547.89	-3552.6	-37.56	1602.92	-8128.7	65.44	3242.68	881.97	287.12	77.44	284.14	283.15	79.57	882.69
1.85	-2444.28	163.87	84.7	-2770.13	142.72	28.8	-1479.23	157.36	379.2	-1484.87	156.87	426.61	-3189.98	20.91	26.45	-3207.38	29.43	45.17	-3615.62	-123.68	533.21	-3463.03	-118.36	541.91	-2632.86	111.46	1168.69	0	0	0	-2948.39	82.19	1556.48	-2986.14	188.17	1548.46	-3545.15	-37.39	1603.19	-8113.48	65.02	3239.09	882.7	287.14	77.76	284.18	283.27	79.5	882.26
1.86	-2451.39	162.9	84.26	-2779.76	143.37	27.46	-1479.23	157.36	379.2	-1484.87	156.87	426.61	-3202.97	16.5	26.09	-3193.57	27.74	48.16	-3613.47	-123.67	537.64	-3460.68	-118.26	546.12	-2632.86	111.46	1168.69	0	0	0	-2941.14	83.7	1557.01	-2978.28	189.82	1548.95	-3537.66	-37.21	1603.45	-8097.97	64.59	3235.41	882.32	287.2	77.66	284.15	283.59	79.43	882.42
1.87	-2459.91	161.86	83.58	-2778.64	144.28	27.59	-1479.23	157.36	379.2	-1484.87	156.87	426.61	-3178.74	13.48	31.19	-3156.76	26.18	54.6	-3611.24	-123.63	542.02	-3458.28	-118.14	550.3	-2632.86	111.46	1168.69	0	0	0	-2941.41	84.61	1557.69	-2970.34	191.33	1549.36	-3530.11	-37.02	1603.71	-8082.15	64.17	3231.63	882.11	287.04	77.55	284.48	283.29	79.65	882.84
1.88	-2469.87	160.76	82.66	-2756.34	143.57	30.85	-1479.23	157.36	379.2	-1484.87	156.87	426.61	-3140.06	11.87	36.56	-3145.11	24.46	56.14	-3608.93	-123.57	546.37	-3455.8	-118	554.45	-2632.86	111.46	1168.69	0	0	0	-2928.06	85.51	1557.97	-2962.33	192.72	1549.71	-3522.5	-36.83	1603.96	-8066.05	63.74	3227.75	881.83	287.27	77.51	284.69	283.41	79.81	883.09
1.89	-2481.27	159.59	81.49	-2761.45	143.32	29.11	-1479.23	157.36	379.2	-1484.87	156.87	426.61	-3132.06	9.14	36.57	-3125.35	23.04	58.25	-3606.54	-123.48	550.68	-3453.26	-117.83	558.56	-2632.86	111.46	1168.69	0	0	0	-2925.36	86.47	1558.86	-2954.25	193.98	1550	-3514.85	-36.63	1604.21	-8049.64	63.31	3223.77	882.12	287.09	77.57	284.56	283.53	79.64	882.56
1.9	-2494.13	158.36	80.07	-2787.31	144.2	25.18	-1479.23	157.36	379.2	-1484.87	156.87	426.61	-3089.73	8.95	40.46	-3092.85	22.17	61.01	-3604.06	-123.36	554.96	-3450.65	-117.64	562.64	-2632.86	111.46	1168.69	0	0	0	-2906.83	87.76	1559.41	-2946.11	195.12	1550.22	-3507.14	-36.43	1604.46	-8032.95	62.89	3219.7	882.44	287.39	77.7	284.68	283.13	79.76	882.92
1.91	-2508.47	157.05	78.37	-2783.82	142.69	25.92	-1479.23	157.36	379.2	-1484.87	156.87	426.61	-3069.09	7.94	40.81	-3067.56	22.01	62.43	-3601.51	-123.22	559.19	-3447.98	-117.42	566.68	-2632.86	111.46	1168.69	0	0	0	-2891.06	88.91	1558.9	-2937.89	196.15	1550.38	-3499.38	-36.22	1604.71	-8015.97	62.46	3215.54	882.42	287.19	77.71	284.34	283.22	79.53	882.73
1.92	-2524.3	155.66	76.39	-2780.24	143.56	27.29	-1479.23	157.36	379.2	-1484.87	156.87	426.61	-3048.51	7.34	40.86	-3027.04	22.26	64.55	-3598.87	-123.05	563.38	-3445.23	-117.17	570.68	-2632.86	111.46	1168.69	0	0	0	-2881.25	89.1	1559.6	-2929.62	197.05	1550.48	-3491.57	-36.01	1604.95	-7998.71	62.04	3211.29	882.13	286.96	77.59	284.2	283.27	79.5	882.89
1.93	-2541.64	154.21	74.12	-2767.31	143.55	27.78	-1479.23	157.36	379.2	-1484.87	156.87	426.61	-3024.68	5.77	39.91	-2997.32	21.75	64.54	-3596.15	-122.86	567.52	-3442.41	-116.91	574.64	-2632.86	111.46	1168.69	0	0	0	-2872.75	88.76	1559.34	-2921.28	197.85	1550.53	-3483.71	-35.79	1605.18	-7981.16	61.61	3206.94	881.93	287.23	77.51	284.21	283.14	79.48	882.46
1.94	-2560.5	152.67	71.55	-2767.95	142.71	27.56	-1479.23	157.36	379.2	-1484.87	156.87	426.61	-2994.42	6.69	40.91	-2973.32	20.98	62.84	-3593.35	-122.64	571.63	-3439.52	-116.61	578.57	-2632.86	111.46	1168.69	0	0	0	-2868.76	90.38	1559.88	-2912.89	198.54	1550.52	-3475.79	-35.56	1605.42	-7963.33	61.19	3202.5	882.03	287.26	77.42	284.03	283.19	79.58	882.61
1.95	-2580.91	151.05	68.66	-2769.32	142.98	28.5	-1479.23	157.36	379.2	-1484.87	156.87	426.61	-2955.61	6.99	42.43	-2943.86	21.04	62.34	-3590.45	-122.4	575.68	-3436.55	-116.3	582.45	-2632.86	111.46	1168.69	0	0	0	-2881.82	89.41	1560.97	-2904.44	199.12	1550.47	-3467.83	-35.33	1605.65	-7945.22	60.76	3197.97	882.31	287.1	77.65	284.51	283.5	79.69	883.13
1.96	-2602.88	149.35	65.46	-2783.35	142.23	25.17	-1479.23	157.36	379.2	-1484.87	156.87	426.61	-2935.7	6.54	40.52	-2923.29	19.89	59.77	-3587.47	-122.13	579.7	-3433.51	-115.96	586.29	-2632.86	111.46	1168.69	0	0	0	-2860.55	89.98	1560.31	-2895.93	199.6	1550.37	-3459.82	-35.09	1605.88	-7926.84	60.34	3193.35	881.83	287.19	77.57	284.54	283.51	79.57	882.98
1.97	-2626.42	147.56	61.93	-2780.08	142.33	26.79	-1479.23	157.36	379.2	-1484.87	156.87	426.61	-2912.16	6.15	39.08	-2893.41	19.7	58.45	-3584.4	-121.84	583.66	-3430.4	-115.6	590.09	-2632.86	111.46	1168.69	0	0	0	-2853.94	89.78	1560.06	-2887.38	199.98	1550.23	-3451.76	-34.85	1606.1	-7908.18	59.92	3188.65	882.2	287.18	77.65	283.81	283.26	79.43	882.86
1.98	-2651.55	145.69	58.05	-2767.82	141.26	28.46	-1479.23	157.36	379.2	-1484.87	156.87	426.61	-2874.06	5.97	39.57	-2872.66	17.88	55.59	-3581.24	-121.53	587.58	-3427.21	-115.22	593.84	-2632.86	111.46	1168.69	0	0	0	-2848.58	91.22	1560.2	-2878.78	200.26	1550.05	-3443.65	-34.61	1606.32	-7889.25	59.5	3183.85	882.68	287.22	77.76	284.14	283.25	79.4	882.83
1.99	-2678.29	143.72	53.83	-2767.19	140.87	30.18	-1479.23	157.36	379.2	-1484.87	156.87	426.61	-2829.04	4.94	40.79	-2833.77	17.18	54.84	-3577.99	-121.19	591.45	-3423.94	-114.81	597.55	-2632.86	111.46	1168.69	0	0	0	-2839.06	90.97	1560.23	-2870.13	200.44	1549.84	-3435.49	-34.36	1606.54	-7870.06	59.08	3178.97	882.67	287.14	77.71	284.44	283.3	79.66	882.52
2	-2706.65	141.66	49.24	-2741.03	141.86	35.28	-1479.23	157.36	379.2	-1484.87	156.87	426.61	-2804.1	4.9	37.81	-2824.93	15.4	49.38	-3574.64	-120.83	595.27	-3420.59	-114.39	601.22	-2632.86	111.46	1168.69	0	0	0	-2829.97	90.44	1560.26	-2861.43	200.54	1549.58	-3427.29	-34.1	1606.75	-7850.6	58.66	3174	882.31	286.97	77.79	284.7	283.35	79.8	882.45
2.01	-2736.63	139.52	44.29	-2763.19	139.58	31.34	-1479.23	157.36	379.2	-1484.87	156.87	426.61	-2776.25	3.59	35.04	-2798.41	14.85	46.62	-3571.2	-120.44	599.04	-3417.16	-113.94	604.84	-2632.86	111.46	1168.69	0	0	0	-2827.33	90.54	1559.29	-2852.7	200.55	1549.3	-3419.04	-33.84	1606.96	-7830.87	58.24	3168.95	881.94	287.24	77.6	284.19	283.17	79.55	883.21
2.02	-2752.05	138.42	41.72	-2781.49	139.47	28.61	-1479.23	157.36	379.2	-1484.87	156.87	426.61	-2746.55	2.72	33.89	-2767.88	13.95	44.92	-3567.67	-120.04	602.76	-3413.65	-113.47	608.41	-2632.86	111.46	1168.69	0	0	0	-2813.54	90.42	1558.98	-2843.93	200.47	1548.99	-3410.74	-33.58	1607.17	-7810.88	57.82	3163.82	882.24	287.2	77.63	284.45	283.21	79.57	882.53
2.03	-2776.92	136.6	37.86	-2749.31	138.87	34.25	-1479.23	157.36	379.2	-1484.87	156.87	426.61	-2714.92	0.74	33.56	-2724.75	13.03	46.23	-3564.04	-119.61	606.43	-3410.05	-112.98	611.93	-2632.86	111.46	1168.69	0	0	0	-2808.96	89.99	1558.89	-2835.12	200.3	1548.66	-3402.4	-33.31	1607.37	-7790.64	57.41	3158.6	882.58	287.36	77.64	284.42	283.12	79.65	882.82
2.04	-2799.18	135	34.52	-2770.1	138.86	30.5	-1479.23	157.36	379.2	-1484.87	156.87	426.61	-2708.39	-0.59	29.11	-2702.52	12.64	44.31	-3560.31	-119.16	610.04	-3406.37	-112.47	615.41	-2632.86	111.46	1168.69	0	0	0	-2804.12	89.45	1558.71	-2826.28	200.06	1548.3	-3394.01	-33.04	1607.57	-7770.14	56.99	3153.29	882.18	287.35	77.65	284.56	283.25	79.55	882.65
2.05	-2818.92	133.64	31.66	-2790.85	139.53	26.02	-1479.23	157.36	379.2	-1484.87	156.87	426.61	-2669.98	-0.85	31.27	-2675.37	11.75	43.74	-3556.49	-118.68	613.6	-3402.61	-111.93	618.83	-2632.86	111.46	1168.69	0	0	0	-2811.19	89.82	1558.42	-2817.4	199.75	1547.92	-3385.57	-32.76	1607.77	-7749.38	56.58	3147.91	881.65	287.36	77.65	284.08	283.34	79.46	882.97
2.06	-2836.26	132.48	29.27	-2774.19	139.03	27.99	-1479.23	157.36	379.2	-1484.87	156.87	426.61	-2615.53	-0.92	36.16	-2654.94	11.34	42.23	-3552.56	-118.19	617.11	-3398.76	-111.38	622.2	-2632.86	111.46	1168.69	0	0	0	-2789.92	89.79	1557.86	-2808.5	199.35	1547.53	-3377.09	-32.48	1607.96	-7728.37	56.16	3142.45	881.71	287.32	77.51	284.63	283.32	79.68	882.65
2.07	-2851.3	131.52	27.31	-2768.28	141.89	26.13	-1479.23	157.36	379.2	-1484.87	156.87	426.61	-2575.95	0.05	38.81	-2630.19	11.89	42.03	-3548.54	-117.67	620.55	-3394.82	-110.81	625.52	-2632.86	111.46	1168.69	0	0	0	-2780.2	89.78	1556.78	-2799.57	198.89	1547.12	-3368.57	-32.19	1608.15	-7707.12	55.75	3136.9	882.2	287.31	77.57	284.29	283.31	79.62	882.33
2.08	-2864.13	130.76	25.76	-2787.44	142.82	22.36	-1479.23	157.36	379.2	-1484.87	156.87	426.61	-2550.3	0.98	39.45	-2599.76	12.54	44.46	-3544.41	-117.14	623.94	-3390.8	-110.22	628.79	-2632.86	111.46	1168.69	0	0	0	-2766.41	88.56	1555.32	-2790.61	198.36	1546.71	-3360	-31.9	1608.33	-7685.62	55.34	3131.28	882.19	287.61	77.53	284.86	283.25	79.83	882.16
2.09	-2874.87	130.19	24.58	-2770.12	142.72	26.75	-1479.23	157.36	379.2	-1484.87	156.87	426.61	-2516.01	1.73	41.99	-2583.01	12.33	43.9	-3540.18	-116.58	627.27	-3386.68	-109.6	632.01	-2632.86	111.46	1168.69	0	0	0	-2753.61	89.51	1554.38	-2781.63	197.77	1546.28	-3351.39	-31.61	1608.52	-7663.87	54.93	3125.58	882.3	287.15	77.75	284.51	283.24	79.58	882.4
2.1	-2883.62	129.79	23.76	-2768.64	143.86	26.02	-1479.23	157.36	379.2	-1484.87	156.87	426.61	-2479.42	1.09	47.09	-2557.34	12.69	45.91	-3535.84	-116	630.55	-3382.48	-108.97	635.17	-2632.86	111.46	1168.69	0	0	0	-2748.36	89.45	1553.93	-2772.64	197.11	1545.85	-3342.74	-31.31	1608.7	-7641.88	54.53	3119.8	881.92	287.2	77.75	284.88	283.36	79.79	882.94
2.11	-2890.48	129.56	23.25	-2792.35	143.55	21.04	-1479.23	157.36	379.2	-1484.87	156.87	426.61	-2457.89	2.13	51	-2551.01	13.02	44.76	-3531.4	-115.4	633.76	-3378.18	-108.32	638.27	-2632.86	111.46	1168.69	0	0	0	-2740.74	88.87	1552.83	-2763.62	196.39	1545.42	-3334.04	-31	1608.87	-7619.66	54.12	3113.95	882.4	287.31	77.83	284.2	283.3	79.47	883.12
2.12	-2895.55	129.48	23.04	-2762.77	144	26.75	-1479.23	157.36	379.2	-1484.87	156.87	426.61	-2407.29	3.17	60.39	-2528.11	13.2	44.89	-3526.86	-114.78	636.91	-3373.79	-107.66	641.32	-2632.86	111.46	1168.69	0	0	0	-2738.89	88.02	1552.03	-2754.59	195.62	1544.99	-3325.31	-30.7	1609.04	-7597.19	53.72	3108.02	882.46	287.41	77.66	284.25	283.21	79.51	883.05
2.13	-2898.94	129.56	23.1	-2777.17	145.48	24.85	-1479.23	157.36	379.2	-1484.87	156.87	426.61	-2388.06	3.24	66.34	-2506.74	13.61	45.13	-3522.2	-114.15	640	-3369.3	-106.97	644.32	-2632.86	111.46	1168.69	0	0	0	-2722.44	87.81	1550.31	-2745.55	194.8	1544.56	-3316.53	-30.39	1609.21	-7574.5	53.31	3102.01	882.58	287.25	77.77	284.81	283.06	79.77	882.44
2.14	-2900.76	129.78	23.39	-2777.66	144.74	23.87	-1479.23	157.36	379.2	-1484.87	156.87	426.61	-2408.84	3.53	66.68	-2486.84	14.22	45.46	-3517.44	-113.49	643.02	-3364.72	-106.27	647.25	-2632.86	111.46	1168.69	0	0	0	-2722.22	87.75	1549.28	-2736.5	193.92	1544.14	-3307.71	-30.07	1609.38	-7551.57	52.91	3095.93	882.62	287.38	77.65	284.54	283.21	79.67	883.04
2.15	-2901.1	130.12	23.89	-2800.82	145.13	20.16	-1479.23	157.36	379.2	-1484.87	156.87	426.61	-2413.1	1.31	72.63	-2468.36	15.02	45.86	-3512.56	-112.81	645.98	-3360.04	-105.54	650.12	-2632.86	111.46	1168.69	0	0	0	-2718.94	87.55	1548.04	-2727.44	193	1543.74	-3298.85	-29.75	1609.54	-7528.41	52.51	3089.78	882.7	287.27	77.79	284.35	283.21	79.66	882.88
2.16	-2900.07	130.59	24.58	-2802.62	144.75	19.85	-1479.23	157.36	379.2	-1484.87	156.87	426.61	-2392.1	1.72	82.67	-2451.25	15.97	46.29	-3507.58	-112.12	648.88	-3355.27	-104.81	652.94	-2632.86	111.46	1168.69	0	0	0	-2708.2	86.75	1546.34	-2718.38	192.03	1543.34	-3289.95	-29.43	1609.7	-7505.02	52.12	3083.56	882.67	287.33	77.75	284.25	283.34	79.52	882.61
2.17	-2897.77	131.17	25.42	-2790.71	145.26	21.45	-1479.23	157.36	379.2	-1484.87	156.87	426.61	-2345.9	2.45	95.92	-2435.45	17.05	46.75	-3502.48	-111.4	651.71	-3350.39	-104.05	655.69	-2632.86	111.46	1168.69	0	0	0	-2703.6	85.75	1545.26	-2709.31	191.03	1542.96	-3281.01	-29.11	1609.86	-7481.41	51.72	3077.27	882.56	287.39	77.71	284.39	283.18	79.65	882.49
2.18	-2894.31	131.86	26.38	-2771.54	146.01	24.91	-1479.23	157.36	379.2	-1484.87	156.87	426.61	-2338.69	3.07	101.29	-2420.91	18.23	47.2	-3497.27	-110.67	654.47	-3345.42	-103.28	658.38	-2632.86	111.46	1168.69	0	0	0	-2694.81	84.74	1544.37	-2700.24	189.98	1542.6	-3272.03	-28.78	1610.01	-7457.58	51.33	3070.9	882.68	287.47	77.77	285.32	283.14	79.84	882.56
2.19	-2889.79	132.64	27.45	-2802.97	146.04	19.3	-1479.23	157.36	379.2	-1484.87	156.87	426.61	-2317.55	3.58	110.25	-2407.57	19.51	47.61	-3491.94	-109.92	657.17	-3340.35	-102.49	661.01	-2632.86	111.46	1168.69	0	0	0	-2676.53	84.02	1542.04	-2691.18	188.9	1542.26	-3263.01	-28.45	1610.16	-7433.53	50.93	3064.47	882.43	287.45	77.66	284.67	283.26	79.59	882.72
2.2	-2884.31	133.51	28.59	-2778.07	146.47	23.56	-1479.23	157.36	379.2	-1484.87	156.87	426.61	-2304.31	4.3	115.55	-2395.38	20.84	47.98	-3486.5	-109.15	659.79	-3335.17	-101.68	663.57	-2632.86	111.46	1168.69	0	0	0	-2663.82	83.13	1540.3	-2682.12	187.78	1541.94	-3253.96	-28.11	1610.3	-7409.27	50.54	3057.97	882.38	287.05	77.67	284.31	283.42	79.43	882.38
2.21	-2877.99	134.45	29.76	-2792.58	145.8	20.82	-1479.23	157.36	379.2	-1484.87	156.87	426.61	-2297.29	5.23	117.56	-2384.28	22.21	48.27	-3480.94	-108.36	662.35	-3329.89	-100.86	666.07	-2632.86	111.46	1168.69	0	0	0	-2660.85	82.45	1539.14	-2673.07	186.64	1541.65	-3244.87	-27.78	1610.44	-7384.78	50.16	3051.4	882.5	287.35	77.75	284.75	283.23	79.7	882.88
2.22	-2870.91	135.46	30.96	-2767.92	146.82	24.96	-1479.23	157.36	379.2	-1484.87	156.87	426.61	-2294.83	6.36	116.62	-2374.23	23.6	48.46	-3475.26	-107.56	664.83	-3324.5	-100.02	668.51	-2632.86	111.46	1168.69	0	0	0	-2644.85	81.93	1538.02	-2664.02	185.47	1541.4	-3235.74	-27.43	1610.58	-7360.09	49.77	3044.77	882.48	287.48	77.58	284.64	283.17	79.66	882.77
2.23	-2863.19	136.54	32.14	-2777.6	146.52	23.57	-1479.23	157.36	379.2	-1484.87	156.87	426.61	-2295.27	7.69	113.09	-2365.16	24.97	48.52	-3469.46	-106.74	667.25	-3319.01	-99.17	670.88	-2632.86	111.46	1168.69	0	0	0	-2635.83	80.87	1538.05	-2654.99	184.28	1541.17	-3226.57	-27.09	1610.72	-7335.19	49.39	3038.07	882.61	287.42	77.74	284.38	283.02	79.6	882.91
2.24	-2854.92	137.66	33.28	-2786.48	147.59	22.77	-1479.23	157.36	379.2	-1484.87	156.87	426.61	-2296.95	9.22	107.32	-2357.03	26.31	48.44	-3463.54	-105.9	669.58	-3313.41	-98.3	673.18	-2632.86	111.46	1168.69	0	0	0	-2632.66	80.05	1537.16	-2645.97	183.07	1540.98	-3217.37	-26.74	1610.85	-7310.08	49.01	3031.3	882.31	287.32	77.72	284.38	283.44	79.59	883.02
2.25	-2846.22	138.82	34.35	-2763.85	147.22	27.91	-1479.23	157.36	379.2	-1484.87	156.87	426.61	-2298.19	10.94	99.66	-2349.77	27.6	48.19	-3457.5	-105.05	671.85	-3307.71	-97.42	675.41	-2632.86	111.46	1168.69	0	0	0	-2628.17	78.71	1537.1	-2636.97	181.83	1540.84	-3208.13	-26.39	1610.98	-7284.76	48.63	3024.47	882.18	287.41	77.63	285.01	283.34	79.79	883.12
2.26	-2837.18	140.02	35.33	-2763.32	147.31	26.97	-1479.23	157.36	379.2	-1484.87	156.87	426.61	-2297.34	12.86	90.47	-2343.34	28.8	47.74	-3451.33	-104.18	674.04	-3301.89	-96.53	677.57	-2632.87	111.46	1168.69	0	0	0	-2618.88	77.47	1536.53	-2627.99	180.59	1540.73	-3198.86	-26.04	1611.1	-7259.24	48.25	3017.58	882.16	287.32	77.58	284.65	283.31	79.7	883.59
2.27	-2827.91	141.23	36.18	-2784.54	146.82	23.67	-1479.23	157.36	379.2	-1484.87	156.87	426.61	-2292.74	14.97	80.09	-2337.68	29.9	47.07	-3445.05	-103.3	676.15	-3295.97	-95.62	679.66	-2639.95	111.17	1167.68	0	0	0	-2608.27	75.74	1536.43	-2619.02	179.33	1540.67	-3189.55	-25.68	1611.22	-7233.53	47.88	3010.63	882.06	287.21	77.57	284.6	283.29	79.69	883.06
2.28	-2818.52	142.47	36.88	-2792.38	148.5	21.54	-1479.23	157.36	379.2	-1484.87	156.87	426.61	-2295.1	16.71	69.63	-2332.74	30.87	46.17	-3438.63	-102.4	678.19	-3289.93	-94.69	681.68	-2620.8	110.5	1168.21	0	0	0	-2595.68	74.61	1536.38	-2610.09	178.07	1540.65	-3180.21	-25.33	1611.34	-7207.61	47.51	3003.61	882.25	287.52	77.69	284.41	283.43	79.72	882.78
2.29	-2809.1	143.7	37.4	-2813.57	148.31	18.15	-1479.23	157.36	379.2	-1484.87	156.87	426.61	-2263.34	19	62.9	-2328.45	31.69	45	-3432.09	-101.48	680.15	-3283.78	-93.75	683.63	-2619.21	108.35	1167.89	0	0	0	-2586.38	72.38	1536.65	-2601.17	176.79	1540.69	-3170.83	-24.97	1611.46	-7181.5	47.14	2996.53	882.03	287.24	77.59	284.44	283.28	79.66	882.84
2.3	-2799.76	144.94	37.71	-2773.03	149.13	25.56	-1479.23	157.36	379.2	-1484.87	156.87	426.61	-2289.48	20.02	51.2	-2324.78	32.33	43.54	-3425.42	-100.55	682.03	-3277.52	-92.8	685.51	-2594.36	107.16	1169.05	0	0	0	-2585.6	71.64	1537.76	-2592.29	175.52	1540.78	-3161.42	-24.6	1611.57	-7155.2	46.77	2989.4	882.24	287.26	77.52	284.22	283.22	79.65	882.81
2.31	-2790.6	146.16	37.78	-2783.55	147.16	22.68	-1479.23	157.36	379.2	-1484.87	156.87	426.61	-2266.68	21.75	49.85	-2321.66	32.78	41.76	-3418.63	-99.6	683.83	-3271.14	-91.84	687.31	-2582.68	106.33	1170.61	0	0	0	-2579.6	71.04	1538.91	-2583.44	174.24	1540.93	-3151.98	-24.24	1611.68	-7128.71	46.41	2982.2	882.17	287.22	77.51	283.92	283.27	79.57	882.69
2.32	-2781.74	147.36	37.59	-2777.9	148.19	24.44	-1479.23	157.36	379.2	-1484.87	156.87	426.61	-2274.33	23.66	42.3	-2319.03	33	39.66	-3411.7	-98.64	685.55	-3264.65	-90.86	689.04	-2582.23	103.82	1172.19	0	0	0	-2560.87	69.91	1540.2	-2574.62	172.97	1541.14	-3142.5	-23.87	1611.78	-7102.03	46.05	2974.95	882.38	287.11	77.84	284.44	283.32	79.67	882.93
2.33	-2773.26	148.53	37.11	-2777.1	147.98	23.27	-1479.23	157.36	379.2	-1484.87	156.87	426.61	-2240.66	22.73	42.61	-2314.56	32.51	36.09	-3404.64	-97.67	687.19	-3258.03	-89.87	690.69	-2578.61	105.13	1172.85	0	0	0	-2558.79	67.67	1542.53	-2565.84	171.71	1541.41	-3133	-23.5	1611.88	-7075.17	45.69	2967.64	882.01	287.41	77.65	284.27	283.32	79.72	883.16
2.34	-2765.28	149.66	36.31	-2773.03	148	22.9	-1479.23	157.36	379.2	-1484.87	156.87	426.61	-2231.69	23.02	40.92	-2333.68	33.02	28.89	-3397.45	-96.68	688.74	-3251.3	-88.87	692.26	-2576.02	103.56	1175.28	0	0	0	-2559.55	65.75	1543.57	-2557.09	170.45	1541.75	-3123.46	-23.13	1611.98	-7048.12	45.34	2960.28	881.91	287.32	77.63	284.78	283.23	79.72	882.67
2.35	-2757.89	150.74	35.17	-2778.69	147.02	21.78	-1479.23	157.36	379.2	-1484.87	156.87	426.61	-2249.76	25.23	34.9	-2299.57	32.8	33.26	-3390.13	-95.68	690.21	-3244.45	-87.85	693.76	-2559.1	103.77	1177.17	0	0	0	-2555.59	64.49	1544.98	-2548.39	169.21	1542.15	-3113.89	-22.75	1612.08	-7020.89	44.99	2952.86	882.74	287.21	77.78	284.67	282.98	79.67	882.83
2.36	-2751.21	151.76	33.64	-2759.4	146.5	24.29	-1479.23	157.36	379.2	-1484.87	156.87	426.61	-2251.3	24.58	31.85	-2304.69	33.54	29.52	-3382.67	-94.66	691.6	-3237.48	-86.83	695.18	-2559.12	101.27	1178.84	0	0	0	-2543.95	62.53	1546.61	-2539.73	167.98	1542.63	-3104.29	-22.37	1612.17	-6993.49	44.64	2945.38	882.64	287.34	77.76	283.92	282.96	79.51	883.36
2.37	-2745.34	152.72	31.72	-2751.97	147.24	23.92	-1479.23	157.36	379.2	-1484.87	156.87	426.61	-2255.08	25.45	29.35	-2306.03	33.69	27.94	-3375.07	-93.63	692.9	-3230.39	-85.79	696.52	-2548.72	101.4	1181.02	0	0	0	-2531.15	61.46	1547.69	-2531.11	166.76	1543.18	-3094.66	-22	1612.26	-6965.91	44.29	2937.85	882.23	287.38	77.62	283.58	283.17	79.46	882.31
2.38	-2740.37	153.6	29.36	-2774.58	147.82	19.47	-1479.23	157.36	379.2	-1484.87	156.87	426.61	-2223.05	27.11	33.67	-2306.78	33.67	26.23	-3367.34	-92.59	694.11	-3223.18	-84.75	697.77	-2528.19	98.83	1182.81	0	0	0	-2523.3	60.34	1548.62	-2522.54	165.57	1543.81	-3085	-21.62	1612.34	-6938.16	43.95	2930.27	882.07	287.18	77.65	284.24	283.22	79.64	882.57
2.39	-2738.16	153.43	28.18	-2756.21	148.8	21.21	-1479.23	157.36	379.2	-1484.87	156.87	426.61	-2237.13	25.93	29.61	-2302.98	34.29	25.76	-3359.47	-91.53	695.24	-3215.84	-83.69	698.95	-2522.7	97.3	1183.91	0	0	0	-2508.23	58.97	1549.58	-2514.03	164.41	1544.51	-3075.31	-21.23	1612.42	-6910.24	43.61	2922.64	882.28	286.99	77.66	284.4	283.22	79.55	882.46
2.4	-2743.34	154.28	23.68	-2755.46	148.52	20.7	-1479.23	157.36	379.2	-1484.87	156.87	426.61	-2237.25	25.84	29.72	-2297.46	34.08	26.22	-3351.46	-90.47	696.28	-3208.37	-82.62	700.05	-2529.79	96.98	1186.58	0	0	0	-2501.89	57.54	1550.93	-2505.56	163.26	1545.3	-3065.6	-20.85	1612.5	-6882.15	43.27	2914.96	882.23	287.23	77.77	284.06	283.62	79.56	882.67
2.41	-2750.5	154.95	18.53	-2730.28	148.88	25.73	-1479.23	157.36	379.2	-1484.87	156.87	426.61	-2242	24.93	27.24	-2300.23	34.09	24.78	-3343.3	-89.39	697.22	-3200.78	-81.54	701.06	-2505.42	96.04	1187.57	0	0	0	-2497.37	56.7	1552.13	-2497.15	162.15	1546.18	-3055.85	-20.46	1612.58	-6853.89	42.94	2907.23	882.72	287.41	77.89	284.14	283.37	79.52	883.13
2.42	-2727.66	155.32	18.18	-2728.66	151.04	24.61	-1479.23	157.36	379.2	-1484.87	156.87	426.61	-2247.18	25.76	25.88	-2304.84	33.43	23.73	-3335.01	-88.3	698.08	-3193.07	-80.45	701.98	-2484.8	94.84	1188.57	0	0	0	-2483.68	56.02	1553.04	-2488.81	161.07	1547.15	-3046.08	-20.08	1612.65	-6825.47	42.61	2899.44	882.16	287.44	77.6	285.05	283.28	79.73	882.68
2.43	-2724.01	156.03	13.91	-2704.34	151.4	28.74	-1479.23	157.36	379.2	-1484.87	156.87	426.61	-2231.23	26.76	28.47	-2296.81	34.25	25.24	-3326.58	-87.19	698.85	-3185.22	-79.35	702.83	-2470.52	93.99	1188.42	0	0	0	-2469.96	55.08	1553.68	-2490.05	159.74	1549.76	-3036.28	-19.69	1612.72	-6796.89	42.28	2891.62	882.31	287.38	77.61	284.59	283.32	79.61	882.63
2.44	-2724.06	157.29	10.06	-2691.12	152.6	30.45	-1479.23	157.36	379.2	-1484.87	156.87	426.61	-2244.52	25.67	26.16	-2283.26	35.34	27.52	-3317.99	-86.08	699.52	-3177.24	-78.25	703.58	-2473.94	93.16	1189.09	0	0	0	-2467.32	53.59	1554.8	-2474.95	158.81	1549.96	-3026.45	-19.3	1612.78	-6768.15	41.96	2883.74	882.57	287.47	77.71	284.16	283.45	79.59	883.47
2.45	-2724.62	158.43	4.79	-2680.48	153.62	32.66	-1479.23	157.36	379.2	-1484.87	156.87	426.61	-2251.64	25	25.84	-2299.78	34.02	24.25	-3309.27	-84.96	700.1	-3169.13	-77.13	704.25	-2480.89	92.74	1189.25	0	0	0	-2453.77	52.25	1555.49	-2460.94	157.71	1550.6	-3016.6	-18.91	1612.84	-6739.26	41.64	2875.81	882.29	287.44	77.63	284.54	283.29	79.64	882.56
2.46	-2709.21	159.54	8.88	-2655.45	154.64	38.33	-1479.23	157.36	379.2	-1484.87	156.87	426.61	-2245.96	24.47	25.82	-2301.71	34.71	24.37	-3300.4	-83.82	700.58	-3160.89	-76	704.84	-2457.98	92.62	1190.17	0	0	0	-2443.08	51.43	1555.67	-2463.83	156.34	1551.87	-3006.72	-18.51	1612.9	-6710.21	41.33	2867.85	882.21	287.43	77.6	284.17	283.27	79.6	882.76
2.47	-2674.62	163.36	16.86	-2638.94	157.06	43.64	-1479.23	157.36	379.2	-1484.87	156.87	426.61	-2229.88	26.22	29.26	-2292.04	34.25	26.11	-3291.38	-82.67	700.97	-3152.52	-74.87	705.33	-2443.85	91.56	1190.55	0	0	0	-2428.05	51.13	1556.48	-2461.08	155.3	1552.54	-2996.82	-18.12	1612.95	-6681.02	41.01	2859.83	882.42	287.43	77.54	283.75	283.11	79.45	882.83
2.48	-2663.46	165.33	21.53	-2618.37	159.03	49.38	-1479.23	157.36	379.2	-1484.87	156.87	426.61	-2226.49	26.64	29.31	-2286.53	35.11	26.97	-3282.21	-81.52	701.26	-3144.01	-73.73	705.73	-2445.64	91.27	1190.43	0	0	0	-2418.07	49.81	1556.96	-2451.18	155.71	1553.19	-2986.89	-17.73	1613.01	-6651.67	40.71	2851.78	882.55	287.45	77.59	283.8	283.57	79.34	882.4
2.49	-2625.37	168.17	28.41	-2590.96	160.76	56.74	-1479.23	157.36	379.2	-1484.87	156.87	426.61	-2244.7	25.83	25.72	-2295	34.74	25.49	-3272.89	-80.35	701.45	-3135.37	-72.58	706.05	-2434.29	90.13	1190.27	0	0	0	-2418.38	49.07	1557.41	-2422.66	154.01	1552.95	-2976.94	-17.33	1613.05	-6622.18	40.4	2843.68	882.18	287.6	77.64	284.5	283.39	79.41	882.67
2.5	-2585.08	171.09	36.84	-2566.72	163.9	61.48	-1479.23	157.36	379.2	-1484.87	156.87	426.61	-2241.98	25.67	26.22	-2296.47	34.81	25.79	-3263.42	-79.18	701.55	-3126.59	-71.42	706.27	-2416	90.49	1192.01	0	0	0	-2405.7	48.69	1557.46	-2428.54	153.09	1553.59	-2966.96	-16.93	1613.1	-6592.55	40.1	2835.54	882.21	287.5	77.69	284.98	283.27	79.69	882.35
2.51	-2545.17	173.46	43.94	-2526.77	166.3	67.46	-1479.23	157.36	379.2	-1484.87	156.87	426.61	-2215.81	27.34	29.98	-2293.66	35.92	26.8	-3253.8	-77.99	701.55	-3117.67	-70.26	706.4	-2409.74	90.14	1192.18	0	0	0	-2395.68	48.92	1557.61	-2421.22	153.53	1554.17	-2956.96	-16.54	1613.14	-6562.77	39.8	2827.35	881.95	287.48	77.53	283.53	283.52	79.33	882.67
2.52	-2513.34	175.61	48.12	-2505.28	166.8	70.71	-1479.23	157.36	379.2	-1484.87	156.87	426.61	-2222.17	25.67	29.44	-2286.3	36.06	27.09	-3244.02	-76.8	701.44	-3108.61	-69.09	706.43	-2416.48	87.51	1192.01	0	0	0	-2395.97	48.07	1558.22	-2397.38	153.46	1553.42	-2946.94	-16.14	1613.18	-6532.86	39.51	2819.13	881.98	287.5	77.56	284.01	283.26	79.38	882.87
2.53	-2485.26	176.89	51.04	-2489.56	169.75	70.47	-1479.23	157.36	379.2	-1484.87	156.87	426.61	-2219.9	26.43	30.96	-2301.61	35.38	24.62	-3234.09	-75.59	701.23	-3099.42	-67.91	706.37	-2415.23	87.35	1193	0	0	0	-2385.06	47.11	1558.7	-2404.04	153.02	1554.58	-2936.89	-15.74	1613.22	-6502.81	39.22	2810.87	882.13	287.43	77.65	284.33	283.31	79.58	883.01
2.54	-2472.43	178.23	50.09	-2457.52	169.62	73.22	-1479.23	157.36	379.2	-1484.87	156.87	426.61	-2216.06	26.38	31.12	-2289.08	35.44	27.61	-3224	-74.38	700.93	-3090.08	-66.73	706.22	-2367.55	88.23	1194.45	0	0	0	-2363.98	46.37	1558.14	-2401.86	152.42	1555.51	-2926.82	-15.34	1613.25	-6472.63	38.93	2802.57	882.49	287.2	77.72	284.47	283.16	79.62	883.04
2.55	-2420.94	179.65	55.78	-2434.92	171.67	72.16	-1479.23	157.36	379.2	-1484.87	156.87	426.61	-2222.3	26.36	29.52	-2288	36.12	27.29	-3213.76	-73.16	700.51	-3080.6	-65.54	705.97	-2364.95	85.2	1194.6	0	0	0	-2350.52	46.26	1557.83	-2388.82	150.83	1555.68	-2916.73	-14.94	1613.28	-6442.32	38.65	2794.23	882.04	287.25	77.74	284.24	283.37	79.62	882.53
2.56	-2405.47	179.73	53.37	-2409.81	171.08	71.48	-1479.23	157.36	379.2	-1484.87	156.87	426.61	-2214.52	27.24	31.33	-2292.46	35.37	27.43	-3203.36	-71.94	700	-3070.97	-64.34	705.62	-2366.92	85.04	1194.79	0	0	0	-2358.28	45.54	1558.81	-2373.44	151.04	1555.11	-2906.62	-14.54	1613.3	-6411.88	38.38	2785.85	882.32	287.19	77.78	283.71	283.61	79.51	882.84
2.57	-2383.1	180.09	52.28	-2375.6	170.66	71.18	-1479.23	157.36	379.2	-1484.87	156.87	426.61	-2211.45	27.33	31.7	-2286.78	36.58	28.7	-3192.79	-70.7	699.37	-3061.2	-63.14	705.18	-2366.47	83.69	1195.01	0	0	0	-2345.47	45.68	1558.55	-2350.96	150.17	1554.52	-2896.49	-14.14	1613.32	-6381.31	38.1	2777.44	882.1	287.38	77.46	284.34	283.31	79.54	882.76
2.58	-2356.66	179.05	51.6	-2355.02	172.22	67.73	-1479.23	157.36	379.2	-1484.87	156.87	426.61	-2223.73	27.64	31.14	-2284.03	36.97	29.83	-3182.07	-69.46	698.65	-3051.29	-61.93	704.63	-2382.6	82.62	1195.23	0	0	0	-2339.49	45.19	1558.52	-2352.13	149.12	1553.65	-2886.34	-13.74	1613.34	-6350.62	37.83	2769	882.44	287.38	77.68	284.81	283.41	79.66	882.8
2.59	-2342.59	179.53	47.44	-2332.46	171.25	64.34	-1479.23	157.36	379.2	-1484.87	156.87	426.61	-2229.89	27.76	32.3	-2290.7	36.29	29.54	-3171.19	-68.21	697.81	-3041.22	-60.72	703.99	-2347.17	83.19	1195.92	0	0	0	-2329.9	44.31	1558.31	-2349.44	149.16	1554.52	-2876.17	-13.33	1613.36	-6319.8	37.57	2760.52	882.56	287.26	77.77	283.84	283.53	79.45	882.73
2.6	-2311.11	179.8	46.91	-2315	170.56	60.17	-1479.23	157.36	379.2	-1484.87	156.87	426.61	-2211.94	30.46	35.8	-2296.94	36.86	29.1	-3160.14	-66.95	696.87	-3031.01	-59.5	703.25	-2337.21	82.19	1195.23	0	0	0	-2321.18	43.79	1558.15	-2342.6	149.73	1554.27	-2865.98	-12.93	1613.37	-6288.87	37.31	2752.01	882.11	287.39	77.51	284.38	283.49	79.61	882.79
2.61	-2279.21	179.21	46.08	-2284.92	171.03	59.02	-1479.23	157.36	379.2	-1484.87	156.87	426.61	-2232.05	30.55	33.16	-2297.12	37.27	29.09	-3148.93	-65.69	695.81	-3020.65	-58.28	702.4	-2323.79	81.87	1194.4	0	0	0	-2307.34	43.97	1557.77	-2330.06	150	1554.32	-2855.77	-12.53	1613.38	-6257.82	37.05	2743.46	882.51	287.36	77.59	284.43	283.42	79.63	883.13
2.62	-2287.12	177.52	36.64	-2272	169.92	53.28	-1479.23	157.36	379.2	-1484.87	156.87	426.61	-2225.25	31.06	35.56	-2282.02	38.33	33.76	-3137.55	-64.42	694.65	-3010.14	-57.06	701.45	-2320.4	82.53	1194.38	0	0	0	-2300.86	43.84	1557.48	-2328.59	149.41	1552.93	-2845.54	-12.13	1613.38	-6226.66	36.8	2734.88	882.44	287.44	77.68	284.51	283.27	79.62	883.04
2.63	-2247.79	176.98	37.6	-2235.96	169.38	51.73	-1479.23	157.36	379.2	-1484.87	156.87	426.61	-2218.33	31.98	36.41	-2293.64	38.86	33.05	-3126.01	-63.14	693.37	-2999.48	-55.83	700.4	-2328.14	81.1	1194.1	0	0	0	-2293.64	43.53	1557.1	-2314.23	149.14	1552.32	-2835.3	-11.73	1613.39	-6195.39	36.56	2726.28	882.38	287.25	77.72	284.53	283.21	79.53	882.65
2.64	-2230.2	174.92	33.37	-2235.11	168.97	44.24	-1479.23	157.36	379.2	-1484.87	156.87	426.61	-2211.66	31.84	38.21	-2298.31	39.71	32.27	-3114.3	-61.86	691.98	-2988.67	-54.59	699.24	-2325.16	79.57	1193.56	0	0	0	-2280.81	43.45	1556.68	-2304.72	148.32	1551.76	-2825.04	-11.32	1613.39	-6164.01	36.32	2717.64	882.66	287.32	77.74	284.43	283.18	79.59	882.77
2.65	-2205.36	174.05	31.18	-2213.36	166.78	40.58	-1479.23	157.36	379.2	-1484.87	156.87	426.61	-2217.56	31.42	38.3	-2283.01	39.51	35.05	-3102.42	-60.57	690.48	-2977.7	-53.36	697.98	-2308.65	79.97	1192.39	0	0	0	-2279.36	42.98	1555.98	-2283.72	148.56	1551.31	-2814.76	-10.92	1613.38	-6132.52	36.08	2708.98	882.46	287.46	77.69	284.26	283.22	79.56	882.93
2.66	-2179.49	172.32	29.86	-2190.98	166.57	38.32	-1479.23	157.36	379.2	-1484.87	156.87	426.61	-2228.61	31.65	35.34	-2301.96	38.57	30.1	-3090.37	-59.28	688.87	-2966.57	-52.12	696.62	-2325.74	80.45	1191.34	0	0	0	-2276.84	42.94	1555.59	-2293.52	145.89	1550.62	-2804.46	-10.52	1613.37	-6100.92	35.85	2700.28	882.31	287.4	77.64	283.86	283.39	79.48	882.91
2.67	-2174.48	171.22	25.25	-2187.35	164.36	32.65	-1479.23	157.36	379.2	-1484.87	156.87	426.61	-2214.79	30.31	36.75	-2286.49	38.79	32.64	-3078.15	-57.98	687.14	-2955.29	-50.88	695.14	-2319.07	79.49	1190.9	0	0	0	-2266.76	42.82	1554.97	-2286.54	146.97	1550.21	-2794.15	-10.12	1613.36	-6069.23	35.62	2691.56	883.07	287.32	77.85	284.02	283.35	79.54	883.36
2.68	-2155.39	169.5	23.85	-2165.81	162.52	30.71	-1479.23	157.36	379.2	-1484.87	156.87	426.61	-2233.16	28.96	32.53	-2297.27	37	29.46	-3065.75	-56.68	685.29	-2943.85	-49.64	693.56	-2290.53	78.88	1190.65	0	0	0	-2252.76	42.67	1554.01	-2277.46	147.16	1550.06	-2783.83	-9.72	1613.35	-6037.44	35.4	2682.82	882.83	287.36	77.75	283.99	283.32	79.64	882.7
2.69	-2156.85	166.79	18.47	-2132.09	162.22	31.38	-1479.23	157.36	379.2	-1484.87	156.87	426.61	-2230.05	28.11	30.98	-2284.57	35.58	30.71	-3053.19	-55.37	683.32	-2932.26	-48.39	691.87	-2276.93	77.9	1190.22	0	0	0	-2248.44	42.09	1553.46	-2265.73	147.37	1548.69	-2773.48	-9.32	1613.33	-6005.55	35.18	2674.05	882.62	287.31	77.82	283.96	283.21	79.61	882.78
2.7	-2122.1	163.52	20.49	-2118.06	160.37	28.75	-1479.23	157.36	379.2	-1484.87	156.87	426.61	-2229.74	26.76	30.29	-2301.87	35.45	26.44	-3040.45	-54.06	681.24	-2920.5	-47.14	690.06	-2282.67	76.5	1188.61	0	0	0	-2239.34	42.1	1552.82	-2250.35	148.5	1548.02	-2763.13	-8.92	1613.31	-5973.56	34.96	2665.25	882.5	287.31	77.65	284.61	283.26	79.63	882.9
2.71	-2072.46	161.65	26.64	-2089.23	158.06	29.12	-1479.23	157.36	379.2	-1484.87	156.87	426.61	-2212.53	25.35	32.88	-2290.13	33.58	28.55	-3027.53	-52.74	679.04	-2908.58	-45.89	688.15	-2254.61	76.93	1188.08	0	0	0	-2232.94	42.44	1551.85	-2260.74	147.42	1547.58	-2752.76	-8.52	1613.29	-5941.49	34.76	2656.43	882.29	287.69	77.7	283.73	283.32	79.46	883.42
2.72	-2055.75	157.88	28.18	-2061.71	155.01	31.72	-1479.23	157.36	379.2	-1484.87	156.87	426.61	-2250.46	23.84	26.52	-2309.89	33.45	24.81	-3014.43	-51.43	676.72	-2896.5	-44.64	686.13	-2248.98	76.98	1187.38	0	0	0	-2227.09	41.34	1550.91	-2239.51	146.26	1545.49	-2742.37	-8.12	1613.26	-5909.32	34.55	2647.59	882.57	287.32	77.78	284.07	283.53	79.3	882.98
2.73	-2023.64	163.75	32.24	-2039.65	154.23	34.47	-1479.23	157.36	379.2	-1484.87	156.87	426.61	-2243.27	24.09	26.96	-2301.08	32.91	25.51	-3001.16	-50.1	674.27	-2884.26	-43.39	683.99	-2243.36	77.52	1186.39	0	0	0	-2211.94	41.29	1549.41	-2232.65	146.34	1544.66	-2731.98	-7.73	1613.23	-5877.07	34.36	2638.73	882.45	287.33	77.74	284.27	283.23	79.51	882.36
2.74	-2000.69	162.67	36.25	-2013.86	155.49	39.6	-1479.23	157.36	379.2	-1484.87	156.87	426.61	-2244.75	23.47	27.06	-2285.65	32.95	28.47	-2987.71	-48.78	671.71	-2871.85	-42.14	681.74	-2245.11	77.11	1185.41	0	0	0	-2202.8	41.87	1548.33	-2226.1	146.49	1543.82	-2721.57	-7.33	1613.2	-5844.73	34.16	2629.84	882.86	287.39	77.77	283.84	283.01	79.64	882.77
2.75	-1971.06	158.76	44.15	-1995.61	155.02	42.49	-1479.23	157.36	379.2	-1484.87	156.87	426.61	-2229.95	23.56	29.44	-2299.41	32.79	26.45	-2974.08	-47.45	669.02	-2859.28	-40.89	679.37	-2226.76	77.14	1184.09	0	0	0	-2193.46	41.65	1547.51	-2213.21	146.79	1542.36	-2711.15	-6.94	1613.16	-5812.31	33.98	2620.94	882.22	287.42	77.66	283.84	283.22	79.49	883.12
2.76	-1930.18	156.87	53.25	-1961.52	152.78	49.82	-1479.23	157.36	379.2	-1484.87	156.87	426.61	-2224.98	23.51	30.91	-2302.56	32.87	26.51	-2960.26	-46.12	666.21	-2846.54	-39.64	676.89	-2220.26	77.73	1183.1	0	0	0	-2183.02	41.36	1545.84	-2207.28	146.17	1541.49	-2700.71	-6.54	1613.12	-5779.82	33.79	2612.02	882.08	287.27	77.72	284.76	283.66	79.72	883.27
2.77	-1931.05	156.06	56.29	-1932.52	150.15	57.43	-1479.23	157.36	379.2	-1484.87	156.87	426.61	-2248.51	21.79	25.93	-2288.79	31.24	28.49	-2946.26	-44.79	663.27	-2833.64	-38.39	674.29	-2216.5	77.21	1181.59	0	0	0	-2174.12	42.29	1544.31	-2196.23	147.2	1540.65	-2690.27	-6.15	1613.08	-5747.24	33.62	2603.07	882.19	287.25	77.68	284.5	283.18	79.71	882.89
2.78	-1898.7	154.18	64.54	-1915.08	149.59	63.28	-1479.23	157.36	379.2	-1484.87	156.87	426.61	-2238.09	22.38	27.99	-2318.52	30.61	23.09	-2932.08	-43.45	660.21	-2820.56	-37.14	671.58	-2227.35	76.97	1179.76	0	0	0	-2169.19	41.5	1543.8	-2186.55	147.1	1538.9	-2679.82	-5.76	1613.03	-5714.59	33.45	2594.12	882.3	287.17	77.68	284.25	283.09	79.59	882.86
2.79	-1866.34	151.97	73.54	-1897.49	148.83	67.95	-1479.23	157.36	379.2	-1484.87	156.87	426.61	-2246.48	21.63	25.73	-2297.19	31.53	27.48	-2917.72	-42.11	657.02	-2807.31	-35.89	668.74	-2216.2	77.61	1178.94	0	0	0	-2169.11	42.27	1542.85	-2174.52	146.36	1537.66	-2669.35	-5.37	1612.98	-5681.87	33.28	2585.14	882.28	287.23	77.64	284	283.26	79.53	883.05
2.8	-1856.37	156.75	78.77	-1866.81	148.41	77.19	-1479.23	157.36	379.2	-1484.87	156.87	426.61	-2231.71	21.53	29.84	-2305.16	31.52	25.74	-2903.16	-40.78	653.7	-2793.9	-34.64	665.79	-2200.17	78.31	1177.16	0	0	0	-2156.35	42.88	1541.35	-2164.68	147.23	1536.04	-2658.88	-4.98	1612.93	-5649.08	33.12	2576.15	882.46	287.38	77.73	284.42	283.42	79.65	882.92
2.81	-1837.67	153.5	86.89	-1854.42	147.05	82.36	-1479.23	157.36	379.2	-1484.87	156.87	426.61	-2231.47	22.08	28.59	-2300.32	30.63	26.45	-2888.42	-39.44	650.25	-2780.31	-33.39	662.72	-2179.41	78.36	1176.99	0	0	0	-2150.38	43.17	1540.33	-2157.51	147.41	1535.67	-2648.39	-4.59	1612.87	-5616.22	32.97	2567.14	882.46	287.33	77.84	284.56	283.27	79.56	883.29
2.82	-1823.1	151.5	93.51	-1846	144.71	87.38	-1479.23	157.36	379.2	-1484.87	156.87	426.61	-2244.76	21.95	26.43	-2296.14	30.28	27.04	-2873.49	-38.1	646.67	-2766.54	-32.14	659.53	-2180.36	78.45	1175.3	0	0	0	-2147.89	43.27	1539.73	-2162.03	147.48	1535.32	-2637.9	-4.21	1612.81	-5583.3	32.82	2558.13	882.47	287.29	77.75	284.9	283.07	79.77	882.52
2.83	-1811.7	150.02	98.76	-1836.41	144.3	93.13	-1479.23	157.36	379.2	-1484.87	156.87	426.61	-2207.7	21.39	33.77	-2302.39	30.59	26.41	-2858.37	-36.75	642.96	-2752.61	-30.9	656.21	-2180.72	78.82	1174.34	0	0	0	-2136.93	44.09	1538.77	-2152.61	148.62	1533.73	-2627.4	-3.82	1612.75	-5550.31	32.67	2549.09	882.32	287.3	77.81	284.7	283.25	79.69	882.65
2.84	-1802.79	148.52	102.63	-1827.26	143.41	95.87	-1479.23	157.36	379.2	-1484.87	156.87	426.61	-2226.19	21.76	31.06	-2287.96	29.58	28.93	-2843.06	-35.41	639.12	-2738.49	-29.66	652.77	-2164.32	79.85	1173.49	0	0	0	-2128.84	44.62	1537.78	-2141.88	149.44	1532.81	-2616.89	-3.44	1612.69	-5517.27	32.54	2540.05	882.91	287.37	77.82	284.12	283.39	79.47	882.88
2.85	-1796.18	147.83	103.45	-1820.67	142.74	96.46	-1479.23	157.36	379.2	-1484.87	156.87	426.61	-2234.53	21.13	29.62	-2303.63	30.21	26.51	-2827.56	-34.07	635.15	-2724.2	-28.42	649.21	-2150.19	81.61	1172.67	0	0	0	-2118.83	45.24	1537.18	-2126.62	150.36	1531.88	-2606.37	-3.06	1612.62	-5484.16	32.4	2530.99	883	287.43	77.9	284.33	283.45	79.52	882.58
2.86	-1789.2	145.24	101.77	-1814.08	140.75	94.62	-1479.23	157.36	379.2	-1484.87	156.87	426.61	-2230.2	20.07	30.7	-2296.34	29.62	27.56	-2811.86	-32.73	631.04	-2709.74	-27.18	645.52	-2142.2	80.9	1172.32	0	0	0	-2109.72	45.85	1536.06	-2129.62	151.68	1530.86	-2595.85	-2.68	1612.55	-5451.01	32.28	2521.93	882.66	287.31	77.73	284.14	283.26	79.5	882.52
2.87	-1787.59	147.07	95.32	-1810.71	140.85	89.51	-1479.23	157.36	379.2	-1484.87	156.87	426.61	-2219.58	20.84	33.39	-2296.65	29.35	27.83	-2795.97	-31.39	626.8	-2695.09	-25.95	641.71	-2138.6	81.34	1171.83	0	0	0	-2103.19	46.75	1535.49	-2128.2	151.17	1531.05	-2585.32	-2.3	1612.47	-5417.8	32.16	2512.85	882.82	287.52	77.63	284.27	283.26	79.61	882.54
2.88	-1782.6	144.97	88.18	-1807.87	140.94	81.88	-1479.23	157.36	379.2	-1484.87	156.87	426.61	-2224.32	20.65	31.96	-2294.02	29.56	28.67	-2779.89	-30.05	622.42	-2680.26	-24.72	637.77	-2122.98	82.8	1171.22	0	0	0	-2097.53	47.69	1534.91	-2129.8	151.66	1529.75	-2574.79	-1.93	1612.39	-5384.54	32.04	2503.77	882.78	287.62	77.61	284.19	283.19	79.61	883.11
2.89	-1781.14	146.68	79.18	-1801.25	139.68	74.14	-1479.23	157.36	379.2	-1484.87	156.87	426.61	-2234.14	22.07	30.65	-2296.39	28.61	28.08	-2763.6	-28.71	617.9	-2665.25	-23.49	633.71	-2119.18	83.36	1171.5	0	0	0	-2095.13	48.17	1534.59	-2110.4	153.5	1528.97	-2564.24	-1.55	1612.31	-5351.23	31.94	2494.68	882.61	287.31	77.59	284.15	282.93	79.53	882.72
2.9	-1776.22	145.86	71.47	-1800.03	139.64	66.13	-1479.23	157.36	379.2	-1484.87	156.87	426.61	-2254.88	19.88	27.45	-2291.74	29.06	29.39	-2747.12	-27.37	613.25	-2650.06	-22.27	629.51	-2118.53	84.56	1171.28	0	0	0	-2082.27	49.28	1533.98	-2103.12	154.17	1529.61	-2553.7	-1.18	1612.23	-5317.88	31.83	2485.58	882.34	287.48	77.74	284.29	283.28	79.55	882.71
2.91	-1770.43	144.36	62.24	-1796.6	140.43	59.54	-1479.23	157.36	379.2	-1484.87	156.87	426.61	-2256.11	19.81	27.2	-2278.44	28.52	31.32	-2730.44	-26.03	608.46	-2634.68	-21.05	625.19	-2100.61	86.25	1171.05	0	0	0	-2073.96	50.62	1533.77	-2089.98	155.42	1529.6	-2543.15	-0.81	1612.14	-5284.48	31.74	2476.48	882.24	287.43	77.62	284.37	283.27	79.55	883.05
2.92	-1769.78	145.94	51.56	-1794.95	141	50.86	-1479.23	157.36	379.2	-1484.87	156.87	426.61	-2237.87	21.66	31.47	-2305.24	27.8	27.33	-2713.56	-24.7	603.52	-2619.12	-19.84	620.73	-2095.84	87.65	1171.27	0	0	0	-2065.52	51.55	1534.08	-2078.87	156.47	1529.75	-2532.59	-0.45	1612.05	-5251.05	31.65	2467.37	882.95	287.19	77.68	284.6	283.26	79.65	882.88
2.93	-1765.13	141.64	45.58	-1790.81	137.62	45.42	-1479.23	157.36	379.2	-1484.87	156.87	426.61	-2227.63	20.06	32.37	-2281.06	28.93	31.63	-2696.47	-23.37	598.45	-2603.37	-18.63	616.15	-2086.07	89.1	1172.63	0	0	0	-2062.56	52.49	1534.6	-2071.35	157.56	1530.33	-2522.03	-0.08	1611.95	-5217.57	31.57	2458.26	882.19	287.2	77.58	284.31	283.43	79.47	882.86
2.94	-1760.97	140.67	37.61	-1787.81	134.85	41.58	-1479.23	157.36	379.2	-1484.87	156.87	426.61	-2233.24	21.7	31.79	-2291.92	28.58	30.9	-2679.19	-22.04	593.24	-2587.44	-17.42	611.43	-2080.31	89.48	1173.33	0	0	0	-2055.07	54.14	1535.81	-2066.64	159.48	1531.03	-2511.47	0.28	1611.85	-5184.06	31.49	2449.14	882.92	287.36	77.81	284.32	283.42	79.53	882.55
2.95	-1757.15	139.76	29.65	-1787.09	135.36	37.27	-1479.23	157.36	379.2	-1484.87	156.87	426.61	-2242.45	20.57	32.25	-2285.95	27.46	33.29	-2661.7	-20.71	587.88	-2571.32	-16.22	606.58	-2081.39	90.35	1174.54	0	0	0	-2044.5	55.63	1536.59	-2063.42	160.23	1532.42	-2500.91	0.64	1611.75	-5150.52	31.42	2440.02	882.68	287.33	77.73	284.3	283.12	79.56	882.84
2.96	-1753.66	138.91	21.71	-1785.39	134.88	34.32	-1479.23	157.36	379.2	-1484.87	156.87	426.61	-2238.47	19.86	32.8	-2290.14	27.01	34.71	-2644	-19.38	582.38	-2555	-15.03	601.59	-2063.54	92.52	1177.78	0	0	0	-2032.99	57.11	1537.71	-2069.91	161.34	1533.22	-2490.34	0.99	1611.65	-5116.95	31.36	2430.9	882.48	287.51	77.81	284.46	283.46	79.6	882.83
2.97	-1750.48	138.12	13.79	-1784.97	134.58	30.94	-1479.23	157.36	379.2	-1484.87	156.87	426.61	-2241.56	19.12	32.15	-2268.92	27.38	41.75	-2626.1	-18.06	576.73	-2538.5	-13.85	596.47	-2044.16	92.75	1179.69	0	0	0	-2019.3	58.14	1538.78	-2035.83	162.49	1534.52	-2479.77	1.35	1611.54	-5083.35	31.3	2421.78	883.02	287.26	77.85	284.73	283.24	79.66	883.29
2.98	-1747.61	137.38	5.9	-1784.7	134.07	27.93	-1479.23	157.36	379.2	-1484.87	156.87	426.61	-2239.53	20.23	32.46	-2117.06	30.79	77.57	-2607.99	-16.74	570.94	-2521.8	-12.67	591.22	-2038.03	94.61	1182.1	0	0	0	-2016.21	59.83	1540.45	-2030.01	163.98	1537.84	-2469.2	1.7	1611.43	-5049.73	31.25	2412.66	882.7	287.12	77.77	284.46	283.08	79.6	882.86
2.99	-1745.05	136.71	-1.96	-1783.1	132.52	27.09	-1479.23	157.36	379.2	-1484.87	156.87	426.61	-2237.93	19	31.72	-2104.19	28.89	83.68	-2589.67	-15.43	565	-2504.92	-11.49	585.83	-2035.16	96.64	1184.65	0	0	0	-2006.42	61.37	1541.62	-2024.1	165.97	1539.66	-2458.63	2.05	1611.32	-5016.08	31.2	2403.54	882.44	287.07	77.77	283.43	283.04	79.37	883.49
3	-1742.78	136.09	-9.79	-1782.5	132.15	26.35	-1479.23	157.36	379.2	-1484.87	156.87	426.61	-2217.96	18.64	36.33	-2183.85	24.92	66.03	-2571.14	-14.12	558.91	-2487.83	-10.32	580.3	-2018.55	96.7	1186.8	0	0	0	-2007.58	62.66	1542.85	-2012.98	166.44	1540.63	-2448.06	2.39	1611.2	-4982.41	31.17	2394.43	882.84	287.39	77.84	283.92	283.19	79.35	883.05
3.01	-1740.8	135.52	-17.57	-1782.85	132.69	25.53	-1479.23	157.36	379.2	-1484.87	156.87	426.61	-2229.58	17.79	32.65	-2230.52	24.51	55.22	-2552.41	-12.81	552.68	-2470.56	-9.17	574.63	-2014.67	97.06	1188.99	0	0	0	-1986.16	64.33	1543.68	-1999.15	167.85	1541.62	-2437.49	2.73	1611.08	-4948.72	31.14	2385.31	882.26	287.22	77.69	283.68	283.13	79.33	882.65
3.02	-1739.09	135.01	-25.3	-1781.88	131.66	25.65	-1479.23	157.36	379.2	-1484.87	156.87	426.61	-2236.08	17.94	30.84	-2182.6	24.23	60.33	-2533.45	-11.51	546.29	-2453.08	-8.01	568.82	-2003.22	100.09	1191.02	0	0	0	-1975.51	65.07	1544.65	-1993.74	169.87	1542.38	-2426.92	3.07	1610.96	-4915.02	31.11	2376.2	882.32	287.19	77.76	284.7	283.35	79.66	883.06
3.03	-1737.66	134.55	-32.99	-1782.5	132.3	24.8	-1479.23	157.36	379.2	-1484.87	156.87	426.61	-2231.07	16.09	31.34	-2213.6	24.89	50.33	-2514.29	-10.21	539.76	-2435.41	-6.87	562.87	-2007.02	101.54	1192.55	0	0	0	-1972.32	66.59	1545.6	-1984.18	169.7	1543.12	-2416.35	3.41	1610.83	-4881.3	31.1	2367.1	882.16	287.28	77.6	284.92	283.04	79.66	882.62
3.04	-1736.49	134.14	-40.61	-1782.85	132.61	24.56	-1479.23	157.36	379.2	-1484.87	156.87	426.61	-2223	15.47	31.34	-2247.21	24	41.7	-2494.91	-8.92	533.07	-2417.54	-5.73	556.78	-1979.06	102.58	1193.45	0	0	0	-1967.29	67.41	1546.16	-1977.77	171.65	1543.72	-2405.79	3.74	1610.7	-4847.58	31.09	2358	882.57	287.26	77.72	284.66	283.02	79.64	882.94
3.05	-1735.57	133.78	-48.17	-1782.54	132.18	24.54	-1479.23	157.36	379.2	-1484.87	156.87	426.61	-2195.54	15.81	33.23	-2256.71	23.29	39.18	-2475.31	-7.63	526.23	-2399.47	-4.6	550.55	-1998.27	103.16	1194.68	0	0	0	-1956.09	69.12	1547.11	-1964.86	172.76	1544.33	-2395.22	4.07	1610.57	-4813.84	31.08	2348.91	882.43	287.36	77.8	284.42	283.06	79.72	882.58
3.06	-1734.89	133.47	-55.67	-1782.01	131.33	24.84	-1479.23	157.36	379.2	-1484.87	156.87	426.61	-2206.31	14.04	28.6	-2239.99	22.06	40.72	-2455.5	-6.35	519.24	-2381.2	-3.48	544.18	-1980.37	105.19	1195.51	0	0	0	-1951.04	70.08	1547.45	-1957.06	174.38	1544.97	-2384.66	4.4	1610.44	-4780.1	31.09	2339.82	882.07	287.3	77.7	284.37	282.97	79.66	882.48
3.07	-1734.46	133.2	-63.09	-1782.97	132.32	24.4	-1479.23	157.36	379.2	-1484.87	156.87	426.61	-2206.21	12.4	24.48	-2221.65	20.78	42.9	-2435.47	-5.07	512.09	-2362.72	-2.37	537.66	-1962.15	107.31	1196.07	0	0	0	-1946.96	70.77	1548.23	-1947.19	174.41	1545.45	-2374.1	4.72	1610.3	-4746.36	31.1	2330.74	882.35	287.35	77.71	284.58	283.3	79.57	882.91
3.08	-1734.25	132.99	-70.43	-1781.93	131.18	24.97	-1479.23	157.36	379.2	-1484.87	156.87	426.61	-2191.99	10.07	24.08	-2204.37	18.39	47.79	-2415.22	-3.8	504.79	-2344.04	-1.27	530.99	-1965.76	107.88	1197.79	0	0	0	-1937.01	71.24	1551.77	-1942.48	175.22	1546.51	-2363.54	5.04	1610.16	-4712.61	31.12	2321.67	882.29	287.4	77.69	284.86	283.36	79.75	882.58
3.09	-1734.27	132.82	-77.7	-1783.25	132.44	24.46	-1479.23	157.36	379.2	-1484.87	156.87	426.61	-2190.1	6.25	29.88	-2196.28	15.33	55.24	-2394.75	-2.54	497.33	-2325.16	-0.18	524.18	-1959.98	109.34	1198.12	0	0	0	-1927.72	72.11	1552.84	-1941.1	176.64	1546.9	-2352.99	5.35	1610.01	-4678.87	31.14	2312.61	882.17	287.1	77.66	284.98	283.13	79.74	882.58
3.1	-1734.5	132.69	-84.87	-1782.59	131.61	24.89	-1479.23	157.36	379.2	-1484.87	156.87	426.61	-2179.52	1.7	39.81	-2192.85	11.64	64.18	-2374.06	-1.28	489.71	-2306.07	0.9	517.23	-1949.54	109.89	1198.12	0	0	0	-1919.51	72.96	1553.16	-1931.56	177.58	1547.41	-2342.44	5.66	1609.86	-4645.13	31.18	2303.57	882.47	287.33	77.79	284.22	283.42	79.52	883.01
3.11	-1734.94	132.61	-91.95	-1783.21	132.24	24.52	-1479.23	157.36	379.2	-1484.87	156.87	426.61	-2177.67	-2.45	50.85	-2199.12	8.36	72.44	-2353.15	-0.03	481.93	-2286.78	1.97	510.12	-1945.15	109.76	1198.18	0	0	0	-1910.52	74.11	1553.59	-1926.39	179.01	1547.69	-2331.9	5.97	1609.71	-4611.4	31.22	2294.53	882.52	286.99	77.67	283.84	283.31	79.45	882.48
3.12	-1735.57	132.57	-98.93	-1782.19	131.16	25.17	-1479.23	157.36	379.2	-1484.87	156.87	426.61	-2162.85	-5.17	63.92	-2174.11	6.71	86.91	-2332.01	1.21	474	-2267.28	3.04	502.87	-1934.79	110.54	1198.23	0	0	0	-1903.76	75.09	1554.15	-1912.15	179.39	1548.12	-2321.36	6.28	1609.56	-4577.67	31.26	2285.51	882.33	287.33	77.63	284.24	283.14	79.53	882.94
3.13	-1736.39	132.57	-105.81	-1782.57	131.39	25.15	-1479.23	157.36	379.2	-1484.87	156.87	426.61	-2160.17	-7.02	74.29	-2169.76	5.55	97.04	-2310.65	2.44	465.9	-2247.57	4.09	495.46	-1926.64	110.68	1198.39	0	0	0	-1898.03	75.87	1554.78	-1905.78	180.19	1548.73	-2310.83	6.58	1609.4	-4543.96	31.32	2276.5	882.69	287.22	77.92	284.78	283.22	79.65	883.2
3.14	-1737.39	132.61	-112.58	-1782.28	130.98	25.53	-1479.23	157.36	379.2	-1484.87	156.87	426.61	-2147.05	-6.4	86.61	-2147.94	7.03	110.8	-2289.06	3.67	457.64	-2227.64	5.13	487.91	-1924.24	110.62	1198.32	0	0	0	-1888.21	76.85	1555.15	-1902.3	181.27	1549.01	-2300.31	6.87	1609.24	-4510.26	31.38	2267.5	882.38	287.29	77.73	284.66	283.09	79.72	882.84
3.15	-1738.57	132.69	-119.24	-1781.88	130.51	25.68	-1479.23	157.36	379.2	-1484.87	156.87	426.61	-2111.65	-3.63	101.93	-2125.86	8.58	124.26	-2267.24	4.89	449.22	-2207.51	6.16	480.21	-1917.31	111.05	1198.61	0	0	0	-1880.76	77.69	1555.58	-1892.86	182.22	1549.27	-2289.79	7.16	1609.07	-4476.58	31.45	2258.52	881.75	287.67	77.39	284.01	283.15	79.41	882.67
3.16	-1739.91	132.8	-125.78	-1782.84	131.28	25.38	-1479.23	157.36	379.2	-1484.87	156.87	426.61	-2086.73	-0.26	115.08	-2107.72	11.54	136.47	-2245.19	6.1	440.64	-2187.16	7.18	472.35	-1914.16	110.33	1199.05	0	0	0	-1873.87	78.43	1556.13	-1882.07	183.52	1549.54	-2279.28	7.45	1608.91	-4442.91	31.53	2249.56	882.07	287.43	77.46	284.41	283.47	79.51	882.75
3.17	-1741.41	132.96	-132.2	-1781.93	130.36	25.84	-1479.23	157.36	379.2	-1484.87	156.87	426.61	-2063.73	3.93	127.77	-2078.88	15.26	149.57	-2222.92	7.3	431.89	-2166.61	8.18	464.34	-1903.85	109.98	1199.76	0	0	0	-1865.6	78.97	1556.41	-1877.59	183.66	1549.9	-2268.77	7.73	1608.74	-4409.27	31.61	2240.61	882.14	287.22	77.61	284.42	283.36	79.61	882.38
3.18	-1743.05	133.15	-138.49	-1780.43	128.8	26.75	-1479.23	157.36	379.2	-1484.87	156.87	426.61	-2051.36	7.16	138.39	-2052.39	18.94	161.71	-2200.41	8.5	422.98	-2145.83	9.18	456.17	-1898.09	110.23	1200.27	0	0	0	-1860.62	79.71	1556.88	-1869.24	184.14	1550.07	-2258.28	8.01	1608.56	-4375.65	31.71	2231.68	882.44	287.49	77.59	284.48	283.32	79.66	882.14
3.19	-1744.84	133.37	-144.64	-1781.78	130.05	26.08	-1479.23	157.36	379.2	-1484.87	156.87	426.61	-2028.21	11.24	149.8	-2029.23	23.11	172.73	-2177.67	9.68	413.9	-2124.84	10.16	447.85	-1890.34	110.22	1200.9	0	0	0	-1851.43	80.33	1557.33	-1855.96	185.69	1550.11	-2247.79	8.29	1608.39	-4342.06	31.81	2222.77	882.13	287.45	77.63	283.82	283.38	79.47	882.5
3.2	-1746.76	133.63	-150.66	-1781.74	130.29	26.04	-1479.23	157.36	379.2	-1484.87	156.87	426.61	-1993.05	15.81	161.59	-2010.12	26.83	182.4	-2154.7	10.85	404.65	-2103.63	11.13	439.37	-1885.96	108.96	1201.37	0	0	0	-1843.96	80.91	1557.85	-1850.73	185.82	1550.84	-2237.31	8.56	1608.21	-4308.49	31.92	2213.88	882.25	287.26	77.82	284.21	283.1	79.48	882.8
3.21	-1748.81	133.92	-156.53	-1780.94	129.49	26.39	-1479.23	157.36	379.2	-1484.87	156.87	426.61	-1967.69	20.52	172.41	-1988.34	30.23	191.81	-2131.49	12.02	395.24	-2082.21	12.08	430.74	-1878.3	110.05	1202.07	0	0	0	-1839.11	81.62	1558.46	-1839.71	186.01	1551.26	-2226.84	8.82	1608.03	-4274.96	32.03	2205.01	882.39	287.37	77.82	283.88	283.18	79.53	882.83
3.22	-1750.97	134.24	-162.25	-1781.34	129.91	25.99	-1479.23	157.36	379.2	-1484.87	156.87	426.61	-1946.12	24.22	181.07	-1974.18	33.84	199.11	-2108.05	13.17	385.65	-2060.56	13.03	421.95	-1872.57	110.07	1202.21	0	0	0	-1830.24	81.93	1558.82	-1835	186.37	1551.83	-2216.39	9.08	1607.84	-4241.46	32.16	2196.16	882.28	287.2	77.78	284.4	283.33	79.55	882.8
3.23	-1753.24	134.59	-167.82	-1782.72	131.4	25.08	-1479.23	157.36	379.2	-1484.87	156.87	426.61	-1915.65	28.37	190.3	-1943.1	36.75	208.01	-2084.37	14.32	375.9	-2038.69	13.95	413	-1864.91	110.03	1202.45	0	0	0	-1825.56	83.15	1559.53	-1836.18	188.08	1552.73	-2205.94	9.34	1607.65	-4208	32.29	2187.33	882.25	287.3	77.72	284.21	283.5	79.51	882.81
3.24	-1755.61	134.96	-173.23	-1781.59	130.47	25.72	-1479.23	157.36	379.2	-1484.87	156.87	426.61	-1899.81	32.13	195.75	-1914.56	38.68	214.54	-2060.45	15.45	365.97	-2016.61	14.87	403.89	-1861.57	110.05	1202.59	0	0	0	-1818.86	83.59	1560.04	-1830.33	188.29	1553.5	-2195.5	9.59	1607.46	-4174.57	32.43	2178.53	882.57	287.51	77.62	284.41	283.52	79.63	882.88
3.25	-1758.07	135.37	-178.48	-1781.7	130.67	25.65	-1479.23	157.36	379.2	-1484.87	156.87	426.61	-1871.73	32.06	200.25	-1892.25	39.69	216.95	-2036.3	16.58	355.87	-1994.3	15.77	394.62	-1857.05	110.91	1202.55	0	0	0	-1810.38	84.24	1560.37	-1820.41	188.05	1553.6	-2185.08	9.84	1607.26	-4141.19	32.58	2169.75	882.52	287.24	77.68	283.95	283.43	79.45	882.89
3.26	-1760.62	135.8	-183.56	-1781.74	130.95	25.58	-1479.23	157.36	379.2	-1484.87	156.87	426.61	-1846.83	33.82	203.84	-1868.74	41.25	218.98	-2011.9	17.69	345.6	-1971.76	16.66	385.19	-1852.4	110.93	1202.87	0	0	0	-1806.18	84.74	1560.85	-1816.27	189.95	1554.06	-2174.66	10.08	1607.07	-4107.84	32.74	2160.99	883.13	287.11	77.8	284.06	283.46	79.47	883.27
3.27	-1763.24	136.26	-188.46	-1782.32	131.44	25.42	-1479.23	157.36	379.2	-1484.87	156.87	426.61	-1818.65	34.37	207.21	-1839.92	43.27	221.25	-1987.26	18.79	335.15	-1949	17.53	375.59	-1845.92	112.05	1202.89	0	0	0	-1799.17	85.5	1561.31	-1799.87	190.95	1553.93	-2164.26	10.32	1606.86	-4074.55	32.9	2152.26	882.05	287.46	77.54	284.73	283.27	79.65	883.35
3.28	-1765.93	136.75	-193.19	-1781.59	130.82	25.61	-1479.23	157.36	379.2	-1484.87	156.87	426.61	-1795.98	36.06	207.87	-1811.89	45.2	222.85	-1962.38	19.88	324.53	-1926.01	18.39	365.83	-1842.28	113.17	1202.77	0	0	0	-1791.03	86.33	1561.48	-1793.25	190.21	1553.92	-2153.87	10.55	1606.66	-4041.3	33.08	2143.56	882.07	287.57	77.54	284.6	283.09	79.64	882.92
3.29	-1768.68	137.25	-197.73	-1782.61	131.88	25.05	-1479.23	157.36	379.2	-1484.87	156.87	426.61	-1763.25	37.85	210	-1783.96	47.41	223.52	-1937.25	20.96	313.74	-1902.8	19.23	355.91	-1830.93	112.53	1202.77	0	0	0	-1784.18	86.81	1561.65	-1789.12	191.5	1554.4	-2143.5	10.78	1606.45	-4008.1	33.26	2134.89	881.92	287.49	77.55	284.66	283.13	79.62	882.77
3.3	-1771.48	137.78	-202.08	-1781.98	131.34	25.47	-1479.23	157.36	379.2	-1484.87	156.87	426.61	-1736.88	39.76	210.9	-1753.48	49.35	224.17	-1911.88	22.03	302.76	-1879.36	20.06	345.82	-1824.54	114.23	1202.8	0	0	0	-1777.77	87.47	1561.81	-1785.48	192.44	1554.58	-2133.14	11	1606.24	-3974.96	33.45	2126.24	882.31	287.22	77.65	284.81	283.3	79.8	882.67
3.31	-1774.33	138.33	-206.23	-1783.45	133.4	24.46	-1479.23	157.36	379.2	-1484.87	156.87	426.61	-1706.15	42.34	211.19	-1729.1	51.89	222.78	-1886.27	23.08	291.61	-1855.69	20.87	335.57	-1818.48	114.1	1202.61	0	0	0	-1772.34	88.33	1562.05	-1777.18	193.24	1554.9	-2122.79	11.21	1606.03	-3941.87	33.65	2117.62	882.43	287.23	77.56	284.04	283.4	79.44	883.05
3.32	-1777.21	138.9	-210.19	-1782.27	132.1	25.15	-1479.23	157.36	379.2	-1484.87	156.87	426.61	-1676.99	44.88	210.91	-1700.89	54.24	221.44	-1860.4	24.12	280.28	-1831.78	21.67	325.15	-1815.22	114.77	1202.15	0	0	0	-1766.64	89.05	1562.2	-1778.43	193.58	1555.28	-2112.46	11.42	1605.81	-3908.84	33.86	2109.04	882.29	287.09	77.53	284.45	283.5	79.54	882.59
3.33	-1780.12	139.49	-213.94	-1782.47	132.58	25.02	-1479.23	157.36	379.2	-1484.87	156.87	426.61	-1648.17	48.5	209.35	-1675.2	56.81	218.94	-1834.29	25.15	268.77	-1809.26	22.38	316.73	-1808.1	115.58	1202.34	0	0	0	-1760.98	89.24	1562.21	-1766.64	194.44	1555.24	-2102.14	11.63	1605.59	-3875.87	34.07	2100.48	882.32	287.32	77.56	283.9	283.31	79.51	882.2
3.34	-1783.04	140.1	-217.49	-1783.62	133.72	24.5	-1479.23	157.36	379.2	-1484.87	156.87	426.61	-1625.51	50.71	206.72	-1646.97	58.64	216.24	-1808.92	25.41	258.76	-1786.95	23.2	307.39	-1805.31	117.08	1202.13	0	0	0	-1753.4	89.64	1562.15	-1763.61	194.39	1555.81	-2091.84	11.83	1605.37	-3842.96	34.3	2091.96	882.42	287.46	77.65	284.74	283.57	79.82	882.6
3.35	-1785.98	140.72	-220.82	-1782.46	132.17	25.2	-1479.23	157.36	379.2	-1484.87	156.87	426.61	-1593.45	53.11	205.17	-1619.77	60.59	212.85	-1783.31	25.26	248.75	-1765.19	24.33	297.67	-1800.33	117.61	1201.84	0	0	0	-1748.04	90.36	1562.13	-1759.84	194.94	1555.36	-2081.56	12.02	1605.14	-3810.12	34.53	2083.47	882.33	287.19	77.65	283.55	283.72	79.59	882.71
3.36	-1788.93	141.36	-223.92	-1782.66	132.34	24.99	-1479.23	157.36	379.2	-1484.87	156.87	426.61	-1569.6	55.2	201.26	-1597.43	62.36	208.15	-1758.78	26.09	237.97	-1742.53	24.68	287.99	-1790.83	118.42	1201.66	0	0	0	-1742.83	91.03	1561.99	-1756.2	196.02	1555.54	-2071.29	12.21	1604.92	-3777.34	34.78	2075.01	882	287.22	77.6	283.99	283.37	79.61	882.37
3.37	-1791.86	142.01	-226.81	-1782.16	131.7	25.38	-1479.23	157.36	379.2	-1484.87	156.87	426.61	-1543.55	56.41	197.41	-1573.16	63.73	203.78	-1734.91	27.35	226.99	-1720.93	25.68	277.88	-1781.71	119.04	1201.29	0	0	0	-1736.57	91.64	1561.77	-1742.88	196.59	1554.87	-2061.04	12.39	1604.68	-3744.64	35.03	2066.59	882.25	287.11	77.74	284.45	283.24	79.63	882.2
3.38	-1794.79	142.68	-229.46	-1782.3	131.88	25.4	-1479.23	157.36	379.2	-1484.87	156.87	426.61	-1517.8	58.25	193.71	-1547.63	64.96	199.37	-1711.88	28.84	215.99	-1698.75	25.24	268.06	-1778.72	119.31	1200.82	0	0	0	-1729.33	92.29	1561.55	-1736.12	197.19	1554.81	-2050.81	12.57	1604.45	-3712.01	35.29	2058.2	882.31	287.19	77.68	283.96	283.38	79.52	882.03
3.39	-1797.69	143.35	-231.88	-1782.69	132.29	24.91	-1479.23	157.36	379.2	-1484.87	156.87	426.61	-1498.4	59.08	188.94	-1523.15	66.2	194.84	-1688.93	30.08	205.22	-1678.07	26.37	257.77	-1771.41	119.35	1200.11	0	0	0	-1723.67	92.79	1561.3	-1740.16	197.56	1554.78	-2040.59	12.74	1604.21	-3679.45	35.56	2049.85	882.5	287.13	77.71	283.26	283.25	79.17	882.75
3.4	-1800.57	144.04	-234.06	-1783.89	133.81	24.31	-1479.23	157.36	379.2	-1484.87	156.87	426.61	-1478.5	59.19	183.91	-1501.99	66.31	189.44	-1666.45	31.34	194.52	-1657.41	26.77	247.72	-1768.49	121.09	1199.76	0	0	0	-1717.68	93.33	1560.9	-1730.07	197.48	1554.32	-2030.4	12.9	1603.97	-3646.97	35.83	2041.54	882.64	287.34	77.76	283.73	283.16	79.43	882.13
3.41	-1803.41	144.74	-235.99	-1781.81	131.53	25.47	-1479.23	157.36	379.2	-1484.87	156.87	426.61	-1457.39	58.15	179.28	-1479.96	66.1	184.24	-1645.93	33.73	183.57	-1638.25	28	237.56	-1760.03	121.65	1199.16	0	0	0	-1710.52	94.06	1560.48	-1737.25	198.06	1552.3	-2020.22	13.06	1603.72	-3614.58	36.12	2033.26	882.47	287.47	77.76	284.44	283.21	79.57	882.84
3.42	-1806.2	145.45	-237.68	-1783.11	133.04	24.64	-1479.23	157.36	379.2	-1484.87	156.87	426.61	-1437.62	57.14	174.15	-1460.14	65.39	178.39	-1625.75	36.18	172.96	-1619.58	29.35	227.4	-1757.54	123.4	1198.21	0	0	0	-1705.08	94.36	1559.92	-1726.86	199.19	1551.52	-2010.06	13.21	1603.48	-3582.26	36.42	2025.03	882.03	287.24	77.58	285.07	283.16	79.76	883.46
3.43	-1808.94	146.17	-239.1	-1783.89	133.92	24.38	-1479.23	157.36	379.2	-1484.87	156.87	426.61	-1417.68	55.21	168.6	-1439.9	64	173.08	-1606.24	38.31	162.81	-1601.39	30.79	217.73	-1746.74	123.65	1197.61	0	0	0	-1699.25	94.92	1559.41	-1729.31	199.2	1550.83	-1999.92	13.36	1603.23	-3550.03	36.72	2016.83	882.25	287.28	77.6	284.37	283.41	79.59	883.28
3.44	-1811.62	146.89	-240.27	-1783.17	133.38	24.73	-1479.23	157.36	379.2	-1484.87	156.87	426.61	-1396.15	52.95	164.38	-1420.75	62.44	167.54	-1587.16	39.66	153.32	-1583.93	31.78	208.23	-1742.96	124.38	1196.83	0	0	0	-1693.23	95.2	1558.77	-1712.06	200.05	1549.64	-1989.8	13.5	1602.97	-3517.89	37.04	2008.67	882.09	287.46	77.51	284.86	283.25	79.75	882.76
3.45	-1814.23	147.62	-241.17	-1783.32	133.45	24.54	-1479.23	157.36	379.2	-1484.87	156.87	426.61	-1379.88	51.29	158.89	-1399.85	61.13	162.51	-1569.8	41.95	143.67	-1566.97	32.42	199.16	-1738.09	125.6	1196.12	0	0	0	-1687.36	95.47	1558.02	-1713.1	200.46	1549.37	-1979.71	13.63	1602.72	-3485.83	37.36	2000.56	882.3	287.15	77.65	284.42	283.07	79.66	882.43
3.46	-1816.76	148.35	-241.81	-1782.49	132.67	25.12	-1479.23	157.36	379.2	-1484.87	156.87	426.61	-1358.47	49.67	155.5	-1381.67	59.37	157.87	-1552.6	43.79	134.34	-1552.08	34.62	189.44	-1733.02	124.98	1195.17	0	0	0	-1682.16	95.79	1557.26	-1704.13	200.09	1548.06	-1969.63	13.76	1602.46	-3453.87	37.7	1992.49	882.7	287.38	77.83	284.55	283.07	79.62	882.68
3.47	-1819.2	149.08	-242.16	-1782.99	132.91	25	-1479.23	157.36	379.2	-1484.87	156.87	426.61	-1342.35	47.64	151.97	-1368.48	57.51	153	-1534.75	44.73	125.7	-1536.41	35.23	180.77	-1725.79	125.81	1194.31	0	0	0	-1675.48	95.7	1556.32	-1679.73	200.79	1547.06	-1959.58	13.88	1602.19	-3422	38.04	1984.46	882.51	287.33	77.84	284.08	283.25	79.6	882.84
3.48	-1821.55	149.82	-242.24	-1783.52	133.67	24.44	-1479.23	157.36	379.2	-1484.87	156.87	426.61	-1330.34	44.84	148.95	-1351.47	55.33	150.19	-1518.04	45.15	117.89	-1521.8	35.33	172.64	-1718.45	126.99	1193.23	0	0	0	-1670.83	95.92	1555.32	-1692.54	200.83	1547.22	-1949.55	13.99	1601.93	-3390.24	38.39	1976.48	882.1	286.95	77.66	284.65	283.31	79.73	882.81
3.49	-1823.8	150.56	-242.03	-1782.87	132.79	24.92	-1479.23	157.36	379.2	-1484.87	156.87	426.61	-1316.5	43.73	147.18	-1335.4	54.25	148.38	-1501.56	44.44	110.65	-1509.1	36.26	164.38	-1710.4	126.71	1192.11	0	0	0	-1664.32	95.75	1554.28	-1686.72	201.29	1545.82	-1939.54	14.1	1601.66	-3358.57	38.75	1968.54	881.8	287.26	77.49	284.79	283.4	79.57	883.2
3.5	-1825.94	151.3	-241.53	-1783.14	133.33	24.48	-1479.23	157.36	379.2	-1484.87	156.87	426.61	-1297.18	41.4	147.56	-1321.42	52.21	146.83	-1487.43	44.4	104	-1497.07	36.52	156.91	-1701.51	126.56	1191.11	0	0	0	-1659.85	95.65	1553.19	-1677.19	200.63	1544.76	-1929.55	14.2	1601.39	-3327	39.13	1960.64	882.42	287.21	77.67	283.65	283.23	79.29	882.81
3.51	-1827.97	152.03	-240.73	-1782.08	132.11	25.08	-1479.23	157.36	379.2	-1484.87	156.87	426.61	-1287.58	38.92	145.66	-1312.84	49.85	144.5	-1470.82	40.13	99.48	-1486.73	37.45	149.65	-1698.87	126.55	1189.69	0	0	0	-1651.8	95.55	1552.1	-1674.94	201.12	1543.59	-1919.59	14.29	1601.11	-3295.54	39.51	1952.8	882.04	287.45	77.55	284.2	283.12	79.49	882.78
3.52	-1829.86	152.77	-239.63	-1782.76	132.76	24.74	-1479.23	157.36	379.2	-1484.87	156.87	426.61	-1276.24	37.25	144.8	-1301.88	47.4	142.85	-1457.81	38.05	94.17	-1475.93	36.61	143.49	-1691.08	126.64	1188.7	0	0	0	-1646.93	95.3	1551.03	-1668.45	200.68	1542.64	-1909.66	14.38	1600.84	-3264.18	39.9	1945	882.33	287.1	77.69	284.18	283	79.44	882.7
3.53	-1831.62	153.5	-238.23	-1782.98	133.26	24.35	-1479.23	157.36	379.2	-1484.87	156.87	426.61	-1265.85	34.96	143.33	-1292.52	44.82	140.29	-1445.95	36.06	89.11	-1467.19	36.9	137.1	-1685.56	127.08	1187.19	0	0	0	-1641.51	94.8	1549.91	-1660.62	200.43	1541.43	-1899.74	14.46	1600.56	-3232.93	40.3	1937.25	882.51	287.18	77.74	283.78	283.11	79.38	882.67
3.54	-1833.24	154.23	-236.51	-1783.21	133.34	23.91	-1479.23	157.36	379.2	-1484.87	156.87	426.61	-1260.31	32.26	141.03	-1283.07	43.79	138.44	-1435.57	33.77	84.22	-1458.38	35.35	131.71	-1675.34	126.12	1185.76	0	0	0	-1633.56	94.46	1548.79	-1657.13	199.04	1540.23	-1889.86	14.53	1600.27	-3201.8	40.71	1929.55	882.22	287.35	77.61	283.45	283.29	79.21	882.67
3.55	-1834.71	154.95	-234.48	-1783.87	133.51	22.8	-1479.23	157.36	379.2	-1484.87	156.87	426.61	-1248.94	29.49	139.54	-1274.61	41.55	136.35	-1426.98	31.76	79.32	-1449.96	32.7	127.17	-1667.75	125.93	1184.33	0	0	0	-1628.47	94.07	1547.71	-1655.28	199.43	1539.03	-1879.99	14.59	1599.99	-3170.78	41.13	1921.9	882.48	287.24	77.83	284.4	283.52	79.53	882.77
3.56	-1836.02	155.66	-232.13	-1784.92	133.76	21.07	-1479.23	157.36	379.2	-1484.87	156.87	426.61	-1244.18	27.52	137.22	-1267.92	38.95	133.75	-1419.63	29.65	74.82	-1443.04	30.61	122.7	-1662.81	126.46	1182.9	0	0	0	-1621.99	93.71	1546.58	-1649.47	199.12	1538.29	-1870.16	14.65	1599.7	-3139.88	41.56	1914.3	882.2	287.16	77.64	284.13	283.58	79.49	882.74
3.57	-1837.17	156.37	-229.45	-1786.31	134.09	18.82	-1479.23	157.36	379.2	-1484.87	156.87	426.61	-1241.41	25.86	134.59	-1262.88	37.13	131.26	-1411.99	25.45	71.37	-1438.26	29.7	118.06	-1653.55	125.51	1181.36	0	0	0	-1615.34	92.97	1545.57	-1633.09	197.74	1537.7	-1860.35	14.7	1599.4	-3109.09	42	1906.76	882.27	287.25	77.61	284.86	283.39	79.68	882.74
3.58	-1838.14	157.07	-226.44	-1788	134.5	16.09	-1479.23	157.36	379.2	-1484.87	156.87	426.61	-1235.62	24.27	132.96	-1258.57	34.97	129.06	-1407.04	22.85	67.19	-1433.2	26.9	114.28	-1646.8	124.85	1180.2	0	0	0	-1609.41	92.12	1544.54	-1633.96	196.93	1536.37	-1850.57	14.75	1599.11	-3078.43	42.45	1899.27	881.93	287.27	77.59	284.35	283.22	79.44	883
3.59	-1838.92	157.75	-223.1	-1789.94	134.97	12.97	-1479.23	157.36	379.2	-1484.87	156.87	426.61	-1235.46	22.25	129.87	-1255.58	34.62	126.27	-1400.52	19.87	62.48	-1429.01	24.33	110.51	-1642.89	124.12	1177.63	0	0	0	-1602.99	91.14	1543.62	-1617.4	195.99	1534.98	-1840.81	14.78	1598.81	-3047.9	42.91	1891.83	882.12	287.01	77.74	284.23	283.53	79.39	883
3.6	-1839.52	158.43	-219.41	-1792.08	135.51	9.53	-1479.23	157.36	379.2	-1484.87	156.87	426.61	-1232.41	20.93	126.49	-1253.28	31.32	122.89	-1397.18	18.66	58.57	-1426.7	23.25	106	-1629	123.44	1175.97	0	0	0	-1597.16	89.96	1542.96	-1619.68	195.32	1534.47	-1831.09	14.81	1598.51	-3017.49	43.38	1884.44	882.22	287.23	77.63	284.1	283.46	79.5	883.66
3.61	-1839.92	159.09	-215.37	-1794.37	136.11	5.83	-1479.23	157.36	379.2	-1484.87	156.87	426.61	-1232.94	20.19	122.46	-1252.11	31.33	118.49	-1396.38	18.56	54.8	-1424.09	20.95	102.23	-1633.51	123.06	1175.04	0	0	0	-1589.17	88.64	1542.39	-1620.44	193.43	1534.87	-1821.39	14.83	1598.2	-2987.2	43.87	1877.12	882.06	287.23	77.54	284.02	283.35	79.42	883.21
3.62	-1840.11	159.74	-210.99	-1796.78	136.76	1.94	-1479.23	157.36	379.2	-1484.87	156.87	426.61	-1227.75	20.35	118.28	-1251.88	29.72	113.42	-1397.47	18.93	50.53	-1423.88	20.61	97.36	-1626.51	122.05	1173.77	0	0	0	-1582.72	87.63	1542	-1599.76	193.25	1533.85	-1811.72	14.84	1597.89	-2957.05	44.36	1869.84	882.4	287.13	77.66	284.45	283.24	79.61	882.61
3.63	-1840.08	160.38	-206.24	-1799.25	137.46	-2.06	-1479.23	157.36	379.2	-1484.87	156.87	426.61	-1227	20.13	113.77	-1252.74	29.93	107.94	-1399.82	19.13	45.11	-1422.37	17.76	93.73	-1607.99	120.21	1173.16	0	0	0	-1575.31	86.28	1541.68	-1600.92	192.1	1533.74	-1802.08	14.85	1597.58	-2927.04	44.86	1862.63	882.16	287.17	77.66	284.1	283.17	79.54	882.45
3.64	-1839.84	161	-201.14	-1801.73	138.21	-6.1	-1479.23	157.36	379.2	-1484.87	156.87	426.61	-1232.91	19.08	107.36	-1253.41	29.49	102.9	-1402.79	18.5	37.9	-1422.77	16.38	89.33	-1608.75	119.63	1172.68	0	0	0	-1569.41	84.63	1541.48	-1590.96	189.86	1533.43	-1792.47	14.84	1597.27	-2897.16	45.37	1855.47	882.31	287.16	77.56	283.8	283.38	79.4	882.23
3.65	-1839.36	161.6	-195.67	-1804.19	138.99	-10.11	-1479.23	157.36	379.2	-1484.87	156.87	426.61	-1234.67	19.88	101.33	-1255	29.29	97.37	-1404.45	17.55	29.92	-1424.47	16	84.62	-1600.34	118.7	1171.55	0	0	0	-1561.57	82.89	1541.48	-1562.03	187.97	1532.57	-1782.89	14.83	1596.95	-2867.42	45.89	1848.38	882.25	287.35	77.54	284.15	283.54	79.48	882.81
3.66	-1838.64	162.19	-189.82	-1806.56	139.81	-14.02	-1479.23	157.36	379.2	-1484.87	156.87	426.61	-1236.75	21.28	95.29	-1257.86	30.51	91.18	-1407	16.16	24.77	-1426.29	14.61	80.09	-1586.01	118.44	1172.57	0	0	0	-1554.05	81.1	1541.46	-1566.37	186.31	1533.72	-1773.34	14.81	1596.63	-2837.82	46.43	1841.34	882.5	287.09	77.68	284.8	283.22	79.76	883.22
3.67	-1837.67	162.76	-183.6	-1808.82	140.66	-17.77	-1479.23	157.36	379.2	-1484.87	156.87	426.61	-1237.46	22.34	89.86	-1260.28	30.91	85.11	-1410.68	16.17	21.53	-1427.16	11.62	76.37	-1576.87	117.31	1172.61	0	0	0	-1546.46	79.35	1541.59	-1569.76	184.49	1533.93	-1763.82	14.78	1596.31	-2808.37	46.97	1834.37	882	287.22	77.49	284.62	283.18	79.74	883.15
3.68	-1836.45	163.3	-177	-1810.9	141.53	-21.28	-1479.23	157.36	379.2	-1484.87	156.87	426.61	-1240.41	22.14	84.56	-1261.58	31.02	80.31	-1413.17	17.49	18.36	-1428.67	11.02	72.24	-1562.08	114.19	1172.32	0	0	0	-1540.58	77.4	1541.8	-1567.2	181.96	1534.71	-1754.34	14.75	1595.98	-2779.06	47.53	1827.45	882.24	287.23	77.63	284.68	283.21	79.71	883.01
3.69	-1834.97	163.83	-170.01	-1812.77	142.42	-24.48	-1479.23	157.36	379.2	-1484.87	156.87	426.61	-1237.21	20.06	80.49	-1259.22	29.2	76.67	-1412.1	19.6	17.63	-1429.11	9.47	67.86	-1552.42	112.66	1172.33	0	0	0	-1532.56	75.23	1542.27	-1547.02	180.61	1533.94	-1744.88	14.7	1595.65	-2749.9	48.09	1820.6	882.46	287.32	77.65	284.48	283.34	79.63	882.41
3.7	-1833.21	164.33	-162.63	-1814.37	143.32	-27.3	-1479.23	157.36	379.2	-1484.87	156.87	426.61	-1234.33	18.82	72.23	-1255.39	28.85	69.84	-1409.44	18.81	18.15	-1429.38	8.11	64	-1543.58	111.47	1172.87	0	0	0	-1524.41	73.15	1543.14	-1541.78	178.48	1535.2	-1735.46	14.65	1595.32	-2720.89	48.67	1813.81	882.6	287.11	77.69	283.34	283.08	79.28	883.04
3.71	-1831.17	164.81	-154.85	-1815.67	144.23	-29.68	-1479.23	157.36	379.2	-1484.87	156.87	426.61	-1232.21	17.12	63.08	-1252.44	29.19	61.43	-1408.93	19.61	17.86	-1429.49	6.93	60.62	-1534.39	109.58	1173.35	0	0	0	-1517.12	70.91	1544.62	-1529.83	176.1	1537.33	-1726.08	14.59	1594.99	-2692.03	49.25	1807.09	882.1	287.21	77.46	283.57	283.11	79.34	883.28
3.72	-1828.85	165.26	-146.66	-1816.6	145.14	-31.53	-1479.23	157.36	379.2	-1484.87	156.87	426.61	-1230.08	15.22	54.94	-1251.3	27.85	54.91	-1408.2	19.75	17.33	-1429.44	5.91	57.72	-1524.74	108.1	1174.11	0	0	0	-1510.08	68.84	1546.34	-1528.03	173.63	1538.95	-1716.72	14.52	1594.65	-2663.34	49.85	1800.43	882.22	287.22	77.58	283.55	282.96	79.34	882.93
3.73	-1826.23	165.69	-138.08	-1817.14	146.06	-32.79	-1479.23	157.36	379.2	-1484.87	156.87	426.61	-1225.21	13.68	50.03	-1248.5	26.43	50.29	-1407.48	19.36	16.8	-1429.24	5.06	55.25	-1514.35	106.34	1175.14	0	0	0	-1501.63	66.43	1548.03	-1509.39	171.46	1542.74	-1707.4	14.45	1594.31	-2634.8	50.46	1793.84	882.45	287.46	77.59	284.54	283.04	79.63	882.43
3.74	-1823.31	166.09	-129.07	-1817.22	146.96	-33.39	-1479.23	157.36	379.2	-1484.87	156.87	426.61	-1227.04	12.46	44.66	-1247.25	25.21	46.37	-1406.91	18.52	16.53	-1428.9	4.36	53.21	-1505.44	103.49	1175.97	0	0	0	-1492.71	63.84	1549.9	-1495.2	168.92	1545.02	-1698.12	14.36	1593.96	-2606.42	51.08	1787.32	882.95	287.33	77.9	284.06	283.15	79.39	882.65
3.75	-1820.07	166.47	-119.65	-1816.81	147.86	-33.26	-1479.23	157.36	379.2	-1484.87	156.87	426.61	-1223.88	11.4	41.35	-1244.41	24.76	43.94	-1406.21	17.5	16.64	-1428.44	3.8	51.56	-1494.17	101.98	1178.27	0	0	0	-1485.79	61.29	1552.16	-1486.7	166.35	1547.45	-1688.87	14.26	1593.62	-2578.2	51.71	1780.86	882.7	287.59	77.71	283.68	283.34	79.37	882.93
3.76	-1816.52	166.81	-109.81	-1815.86	148.73	-32.33	-1479.23	157.36	379.2	-1484.87	156.87	426.61	-1222.58	11.97	39.77	-1245.41	25.32	42.22	-1406.52	17.94	16.1	-1427.86	3.38	50.28	-1487.9	99.6	1180.35	0	0	0	-1477.12	59.01	1554.34	-1485.71	163.96	1550.15	-1679.65	14.16	1593.27	-2550.15	52.35	1774.48	882.63	287.45	77.71	283.53	283.22	79.33	882.4
3.77	-1812.63	167.13	-99.54	-1814.32	149.59	-30.52	-1479.23	157.36	379.2	-1484.87	156.87	426.61	-1221.28	13.67	38.52	-1245.15	26.38	41.07	-1406.81	18.07	15.79	-1427.16	3.09	49.35	-1478.17	98.15	1182.95	0	0	0	-1469.45	57	1556.69	-1475	160.92	1552.29	-1670.47	14.05	1592.92	-2522.27	53.01	1768.16	882.55	287.38	77.68	283.67	283.07	79.33	882.28
3.78	-1808.41	167.41	-88.84	-1812.14	150.41	-27.77	-1479.23	157.36	379.2	-1484.87	156.87	426.61	-1222.67	13.41	36.98	-1244.76	27.03	40.38	-1406.89	18.04	15.74	-1426.36	2.92	48.75	-1467.81	94.82	1185.53	0	0	0	-1461.33	54.5	1559.05	-1467.64	158.3	1554.84	-1661.33	13.93	1592.56	-2494.56	53.67	1761.91	882.55	287.34	77.7	283.49	283.19	79.34	882.59
3.79	-1803.85	167.66	-77.7	-1809.28	151.21	-24.01	-1479.23	157.36	379.2	-1484.87	156.87	426.61	-1219.93	13.88	36.27	-1243.2	27.85	39.98	-1406.28	17.07	15.81	-1425.47	2.86	48.44	-1461.77	93.52	1188.11	0	0	0	-1454.49	52.16	1561.06	-1458.15	156.33	1556.82	-1652.23	13.79	1592.2	-2467.02	54.35	1755.74	882.45	287.42	77.78	283.6	282.92	79.33	882.88
3.8	-1798.93	167.88	-66.11	-1805.69	151.97	-19.17	-1479.23	157.36	379.2	-1484.87	156.87	426.61	-1222.63	13.78	34.98	-1243.26	27.27	39.3	-1405.83	16.43	15.86	-1424.5	2.9	48.42	-1450.62	92.43	1190.71	0	0	0	-1446.86	49.78	1562.82	-1447.41	153.49	1558.56	-1643.16	13.65	1591.84	-2439.66	55.03	1749.63	882.41	287.26	77.69	283.96	283.16	79.42	882.53
3.81	-1793.65	168.06	-54.08	-1801.33	152.68	-13.18	-1479.23	157.36	379.2	-1484.87	156.87	426.61	-1219.02	13.76	35.02	-1244.65	27.46	38.54	-1405.85	16.67	15.47	-1423.45	3.04	48.65	-1442.77	90.3	1192.98	0	0	0	-1437.6	47.09	1564.22	-1440.92	151.39	1560.26	-1634.13	13.51	1591.48	-2412.48	55.73	1743.61	882.62	287.18	77.72	283.68	283.28	79.45	882.04
3.82	-1788.01	168.21	-41.59	-1796.14	153.35	-5.95	-1479.23	157.36	379.2	-1484.87	156.87	426.61	-1222.19	13.76	33.61	-1243.71	27.68	38.36	-1406.13	16.75	15.54	-1422.33	3.26	49.11	-1432.7	87.76	1194.73	0	0	0	-1431	45.05	1565.57	-1433.62	149.3	1561.47	-1625.14	13.35	1591.11	-2385.48	56.44	1737.65	882.37	287.17	77.59	285.09	283.13	79.85	882.71
3.83	-1781.98	168.32	-28.65	-1790.09	153.97	2.56	-1479.23	157.36	379.2	-1484.87	156.87	426.61	-1219.58	13.66	33.59	-1244.78	27.71	37.28	-1406.53	17.24	15.33	-1421.15	3.56	49.77	-1423.98	85.62	1196.19	0	0	0	-1422.65	42.55	1566.57	-1426.85	147.09	1562.7	-1616.18	13.18	1590.74	-2358.66	57.16	1731.77	882.29	287.12	77.52	284.39	282.97	79.62	883.27
3.84	-1775.58	168.39	-15.24	-1783.12	154.53	12.44	-1479.23	157.36	379.2	-1484.87	156.87	426.61	-1220.07	14.78	32.76	-1244.32	27.92	36.66	-1406.54	17.36	15.2	-1419.93	3.93	50.62	-1415.82	84.58	1197.31	0	0	0	-1415.03	40.39	1567.58	-1414.51	144.89	1563.59	-1607.27	13	1590.36	-2332.03	57.9	1725.97	882.5	287.14	77.79	283.59	283.21	79.38	883.16
3.85	-1768.78	168.43	-1.37	-1775.19	155.03	23.76	-1479.23	157.36	379.2	-1484.87	156.87	426.61	-1218.73	14.68	31.99	-1245.55	28.05	35.62	-1406.48	17.88	15.14	-1418.67	4.37	51.63	-1409.47	83.19	1197.99	0	0	0	-1407.64	38.35	1568.38	-1412.41	143.21	1564.78	-1598.4	12.82	1589.99	-2305.58	58.64	1720.24	882.11	287.28	77.75	283.43	283.38	79.21	882.66
3.86	-1761.57	168.42	12.98	-1766.25	155.45	36.58	-1479.23	157.36	379.2	-1484.87	156.87	426.61	-1219.36	14.53	30.89	-1242.2	28.5	35.5	-1406.24	17.88	15.27	-1417.37	4.86	52.78	-1401.68	82.22	1198.62	0	0	0	-1398.32	36.34	1569.02	-1400.86	141.21	1565.38	-1589.56	12.62	1589.61	-2279.33	59.4	1714.59	882.23	287.06	77.72	284.36	283.04	79.53	882.57
3.87	-1753.96	168.37	27.81	-1756.26	155.81	50.97	-1479.23	157.36	379.2	-1484.87	156.87	426.61	-1216.94	15.2	30.39	-1243.25	28.26	34.5	-1405.68	17.47	15.74	-1416.06	5.39	54.04	-1391.14	80.59	1199.03	0	0	0	-1391.64	34.59	1569.6	-1394.92	139.24	1566.33	-1580.77	12.41	1589.23	-2253.27	60.16	1709.02	882.31	287.5	77.68	284.37	283.09	79.71	882.58
3.88	-1745.93	168.28	43.12	-1745.16	156.09	67.01	-1479.23	157.36	379.2	-1484.87	156.87	426.61	-1219.11	15.95	28.89	-1243.47	28.53	33.47	-1405.23	17.57	15.88	-1414.73	5.96	55.38	-1388.42	79.53	1199.25	0	0	0	-1383.44	32.85	1569.94	-1391.81	137.52	1566.87	-1572.02	12.2	1588.84	-2227.4	60.94	1703.53	882.58	287.3	77.86	284.17	283.11	79.62	882.92
3.89	-1737.48	168.15	58.92	-1736.16	157.1	81.17	-1479.23	157.36	379.2	-1484.87	156.87	426.61	-1217.03	15.81	28.25	-1241.58	28.62	32.84	-1405.31	18.33	15.84	-1413.39	6.55	56.8	-1381.32	78.15	1199.51	0	0	0	-1376.02	31.18	1570.25	-1381.67	136.07	1567.07	-1563.31	11.97	1588.45	-2201.73	61.74	1698.12	882.54	287.44	77.9	284.64	283.06	79.7	882.5
3.9	-1728.6	167.97	75.21	-1730.11	158.32	96.92	-1479.23	157.36	379.2	-1484.87	156.87	426.61	-1221.7	16.14	26.16	-1242.43	28.97	31.7	-1405.27	18.67	16.04	-1412.06	7.17	58.25	-1374.52	76.8	1199.89	0	0	0	-1369.13	29.9	1570.41	-1371	134.25	1567.19	-1554.64	11.74	1588.06	-2176.27	62.54	1692.79	882.6	287.07	77.98	284.05	283.4	79.44	882.84
3.91	-1727.94	168.56	90.55	-1728.07	158.76	111.13	-1479.23	157.36	379.2	-1484.87	156.87	426.61	-1220.53	16.56	25.05	-1243.03	29.13	30.75	-1404.97	18.81	16.46	-1410.75	7.8	59.73	-1368.14	75.38	1200.32	0	0	0	-1361.63	28.39	1570.43	-1366.49	133.23	1567.64	-1546.02	11.49	1587.67	-2151	63.35	1687.54	882.44	287.19	77.76	284.65	283.22	79.54	883.16
3.92	-1719.48	169.56	107.03	-1692.01	158.69	127.9	-1479.23	157.36	379.2	-1484.87	156.87	426.61	-1219.92	17.03	24.4	-1241.52	29.47	30.26	-1404.96	19.48	16.51	-1409.46	8.43	61.19	-1360.27	74.99	1201.15	0	0	0	-1353.75	27.06	1570.38	-1357.51	131.85	1567.54	-1537.43	11.24	1587.27	-2125.94	64.18	1682.37	882.02	287.43	77.48	284.96	282.9	79.73	882.78
3.93	-1712.49	171.39	120.73	-1672.4	158.61	146.25	-1479.23	157.36	379.2	-1484.87	156.87	426.61	-1219.1	16.16	23.3	-1240.44	29.83	29.69	-1404.47	19.48	17.09	-1408.2	9.06	62.63	-1354.64	73.72	1202.02	0	0	0	-1346.91	25.7	1570.32	-1353.35	130.74	1567.6	-1528.9	10.97	1586.87	-2101.09	65.02	1677.29	881.97	287.22	77.48	284.58	283.1	79.74	882.57
3.94	-1698.89	171.38	137.79	-1678.06	157.74	160.79	-1479.23	157.36	379.2	-1484.87	156.87	426.61	-1217.68	16.53	22.6	-1241.53	30.1	28.46	-1404.34	20.09	17.39	-1406.98	9.68	64.02	-1347.99	72.27	1203.04	0	0	0	-1339.63	24.7	1570.16	-1344.52	130.09	1567.43	-1520.4	10.69	1586.47	-2076.45	65.87	1672.3	882.43	287.24	77.69	284.44	283.01	79.66	882.87
3.95	-1686.73	168.95	154.93	-1672.73	157.49	176.85	-1479.23	157.36	379.2	-1484.87	156.87	426.61	-1215.85	17.16	22.2	-1240.88	30.45	27.85	-1404.74	21.19	17.47	-1405.8	10.27	65.33	-1341.21	71	1203.85	0	0	0	-1334.19	23.62	1570.05	-1340.9	129.05	1567.32	-1511.95	10.41	1586.06	-2052.02	66.74	1667.39	882.43	287.43	77.76	283.93	283.13	79.6	882.87
3.96	-1680.89	168.54	169.05	-1666.63	156.97	191.16	-1479.23	157.36	379.2	-1484.87	156.87	426.61	-1216.31	17.48	21.46	-1241.6	30.75	27.07	-1404.23	21.07	18.13	-1404.69	10.84	66.54	-1336.37	69.39	1204.8	0	0	0	-1325.81	22.78	1569.88	-1332.17	127.87	1567.27	-1503.55	10.11	1585.65	-2027.8	67.61	1662.56	882.54	287.35	77.77	284.12	283.2	79.64	882.81
3.97	-1673.68	165.89	182.65	-1655.43	155.13	204.87	-1479.23	157.36	379.2	-1484.87	156.87	426.61	-1215.54	17.59	21	-1241	30.8	26.63	-1403.9	21.31	18.5	-1403.65	11.37	67.62	-1329.42	68.44	1205.75	0	0	0	-1318.67	21.99	1569.83	-1325.99	127.2	1567.06	-1495.19	9.81	1585.24	-2003.81	68.5	1657.82	882.65	287.27	77.68	284.2	283.15	79.55	882.38
3.98	-1658.16	163.8	195.86	-1636.97	153.98	217.53	-1479.23	157.36	379.2	-1484.87	156.87	426.61	-1215.42	17.73	20.76	-1241.05	31.3	26.18	-1403.25	21.09	19.13	-1402.68	11.85	68.56	-1323.65	67.07	1206.5	0	0	0	-1311.99	21.29	1569.94	-1314.39	126.35	1566.4	-1486.87	9.49	1584.83	-1980.03	69.4	1653.18	882.26	287.41	77.65	284.23	283.11	79.53	882.09
3.99	-1645.09	161.98	205.75	-1623.81	152.42	228.53	-1479.23	157.36	379.2	-1484.87	156.87	426.61	-1217.8	18.03	19.71	-1240.25	30.95	25.79	-1402.74	20.93	19.71	-1401.79	12.27	69.33	-1313.19	65.53	1207.12	0	0	0	-1305.61	20.76	1569.93	-1307.38	125.66	1566.39	-1478.6	9.16	1584.41	-1956.48	70.32	1648.62	882.48	287.34	77.63	284.86	283.07	79.84	882.83
4	-1627.3	159.57	214.78	-1615.91	150.5	235.14	-1479.23	157.36	379.2	-1484.87	156.87	426.61	-1215.28	17.83	20.12	-1240.48	31.63	25.45	-1402.71	21.47	19.98	-1401	12.64	69.91	-1310.07	64.42	1207.35	0	0	0	-1298.78	20.49	1569.92	-1301.98	125.33	1566.13	-1470.38	8.82	1583.99	-1933.15	71.24	1644.15	882.57	287.24	77.77	284.5	283.08	79.71	882.79
4.01	-1606.66	157.5	222.06	-1590.52	148.09	243.83	-1479.23	157.36	379.2	-1484.87	156.87	426.61	-1218.06	17.5	19.21	-1239.66	31.78	25.44	-1402.93	22.13	20.13	-1400.31	12.93	70.26	-1304.8	63.54	1207.48	0	0	0	-1292.14	19.79	1569.83	-1294.65	124.64	1565.86	-1462.21	8.47	1583.57	-1910.05	72.18	1639.77	882.28	287.48	77.69	284.27	283.09	79.6	882.51
4.02	-1573.04	154.75	226.65	-1570.82	146.16	249.37	-1479.23	157.36	379.2	-1484.87	156.87	426.61	-1216.07	18.12	19.36	-1240.1	31.75	25.05	-1402.95	22.57	20.07	-1399.26	12.7	70.94	-1298.61	62.54	1207.52	0	0	0	-1285.79	19.3	1569.79	-1287.96	124.08	1565.64	-1454.09	8.11	1583.14	-1887.17	73.13	1635.48	882.19	287.46	77.63	284.9	283.06	79.87	882.52
4.03	-1551.67	152.55	230.17	-1556.6	144.89	252.31	-1479.23	157.36	379.2	-1484.87	156.87	426.61	-1214.96	18.13	19.33	-1240.25	32.13	24.83	-1403.13	23.1	20.18	-1398.61	12.71	71.09	-1292.66	62.12	1207.43	0	0	0	-1278.3	19.06	1569.7	-1281.92	123.88	1565.32	-1446.01	7.74	1582.71	-1864.53	74.1	1631.29	882.23	287.07	77.71	284.59	283.39	79.62	882.88
4.04	-1534.41	151.05	231.75	-1536.62	142.87	253.66	-1479.23	157.36	379.2	-1484.87	156.87	426.61	-1216.78	18.17	18.66	-1241.05	32.2	24.33	-1403.26	23.6	20.16	-1398.06	12.99	71.29	-1286.65	61.28	1207.25	0	0	0	-1271.37	18.64	1569.61	-1273.4	123.59	1565.05	-1437.98	7.36	1582.28	-1842.13	75.07	1627.19	882.07	287.37	77.52	284.7	283.22	79.7	882.46
4.05	-1515.45	149.45	231.53	-1510.69	142.26	254.53	-1479.23	157.36	379.2	-1484.87	156.87	426.61	-1214.65	18.4	19.15	-1238.89	32.6	24.66	-1403.25	24.14	20.21	-1397.37	13.1	71.58	-1280.83	60.38	1207.05	0	0	0	-1265.57	18.34	1569.46	-1269.94	122.93	1564.82	-1430	6.97	1581.85	-1819.96	76.06	1623.18	882.16	287.31	77.56	284.54	283.42	79.68	882.49
4.06	-1499.07	146.5	231.95	-1505.76	138.46	253.9	-1479.23	157.36	379.2	-1484.87	156.87	426.61	-1216.47	18.57	18.67	-1241.01	32.59	24.13	-1402.79	23.92	20.72	-1397.64	14.26	71.31	-1274.57	60.07	1206.83	0	0	0	-1258.56	17.93	1569.14	-1260.92	122.9	1564.65	-1422.07	6.56	1581.41	-1798.03	77.07	1619.27	882.55	287.12	77.67	283.85	283.46	79.59	882.04
4.07	-1479.14	145.82	229	-1482.41	137.67	251.48	-1479.23	157.36	379.2	-1484.86	156.87	426.6	-1218.27	18.31	18.11	-1239.77	32.83	24.2	-1402.32	23.78	21.1	-1396.71	14.09	71.62	-1268.2	59.94	1206.45	0	0	0	-1252	17.7	1568.93	-1254.08	122.21	1564.18	-1414.19	6.15	1580.97	-1776.35	78.08	1615.46	882.17	287.42	77.65	284.33	283.27	79.54	882.36
4.08	-1459.46	144.55	224.2	-1459.78	136.66	247.44	-1479.23	157.36	379.2	-1470.85	157.76	422.07	-1219.33	18.08	17.68	-1241.13	33.11	23.74	-1401.93	23.64	21.45	-1396.48	14.73	71.59	-1262.38	60.16	1206.07	0	0	0	-1245.27	17.29	1568.65	-1250.7	121.88	1563.86	-1406.36	5.72	1580.53	-1754.9	79.11	1611.74	882.26	287.39	77.72	284.1	283.23	79.43	883.29
4.09	-1423.79	145.03	219.67	-1438.18	136.24	241.33	-1479.23	157.36	379.2	-1457.04	157.54	415.43	-1218.79	18.17	17.78	-1241.2	33.38	23.55	-1402.52	24.7	21.33	-1396.51	15.84	71.4	-1256.26	60.37	1205.66	0	0	0	-1239.35	17.13	1568.28	-1239.54	122.39	1563.27	-1398.59	5.28	1580.08	-1733.71	80.15	1608.12	882.21	287.28	77.7	284.07	283.22	79.48	882.37
4.1	-1397.1	145.14	213.4	-1417.34	135.32	233.9	-1479.23	157.36	379.2	-1443.76	156.91	406.95	-1219.37	18.9	17.34	-1239.79	33.57	23.96	-1401.84	24.3	21.86	-1395.36	15.34	72	-1249.9	60.11	1205.21	0	0	0	-1232.82	16.67	1567.84	-1235.46	121.69	1562.99	-1390.86	4.83	1579.63	-1712.76	81.21	1604.6	882.08	287.49	77.68	284.48	283.1	79.51	882.66
4.11	-1391.67	147.04	203.8	-1401.25	139.35	224.96	-1479.21	157.36	379.18	-1430.22	156.31	397.19	-1215.7	18.9	18.17	-1239.85	33.62	23.93	-1402.3	25.08	21.9	-1395.48	16.23	71.84	-1243.91	59.52	1204.81	0	0	0	-1226.03	16.35	1567.37	-1230.36	121.11	1562.74	-1383.18	4.37	1579.18	-1692.07	82.27	1601.18	882.26	287.45	77.62	284.02	283.32	79.45	882.85
4.12	-1370.24	147.24	194.78	-1379.25	139.78	215.79	-1462.38	159.44	366.74	-1415.28	156.82	386.17	-1213.98	18.87	18.43	-1239.85	33.84	23.81	-1401.61	24.65	22.49	-1394.68	15.74	72.31	-1238.25	59.23	1204.3	0	0	0	-1219.51	16.28	1566.87	-1227.77	120.5	1562.53	-1375.56	3.9	1578.72	-1671.63	83.35	1597.86	881.95	287.32	77.54	284.63	283.37	79.66	882.69
4.13	-1346.04	148.49	185.68	-1352.79	139.8	206.37	-1445.32	161.11	352.98	-1399.6	157.42	374.18	-1215.31	19.26	18.19	-1240.04	34.18	23.82	-1402.02	25.34	22.42	-1393.62	14.97	73	-1231.2	59.7	1203.73	0	0	0	-1212.91	15.96	1566.45	-1219.12	120.37	1561.93	-1368.84	3.41	1578.2	-1651.45	84.45	1594.64	881.68	287.12	77.37	284.47	283.19	79.69	882.92
4.14	-1318.79	148.7	176.34	-1328.66	141.45	196.19	-1427.76	162.37	337.59	-1382.85	158.89	361.3	-1216.05	19.11	18.11	-1239.01	34.28	23.95	-1401.7	25.57	22.58	-1394.23	16.23	72.75	-1225.11	59.71	1203.23	0	0	0	-1205.66	15.79	1565.84	-1213.15	120.4	1561.47	-1362.04	2.97	1577.93	-1631.53	85.55	1591.52	881.35	287.29	77.35	284.22	283.18	79.73	882.75
4.15	-1294.76	149.4	165.25	-1302.34	142.21	185.48	-1409.71	163.1	320.74	-1366.19	159.7	347.24	-1218.7	18.86	17.22	-1239.56	34.25	23.74	-1401.66	25.76	22.82	-1394.37	17.19	72.64	-1218.77	59.21	1202.62	0	0	0	-1199.23	15.44	1565.21	-1206.42	120.27	1561.06	-1354.9	2.42	1577.57	-1611.87	86.68	1588.51	882.35	286.99	77.76	283.85	283.18	79.44	883.56
4.16	-1265.38	149.29	154.74	-1278.02	142.88	173.71	-1393.64	164.13	301.26	-1348.81	160.43	332.23	-1218.96	19.36	17.48	-1240.3	34.39	23.65	-1402	26.24	22.84	-1393.55	16.59	73.05	-1213.06	59.46	1202.02	0	0	0	-1192.14	15.4	1564.6	-1201.21	120.34	1560.56	-1347.5	1.13	1577	-1592.47	87.81	1585.6	882.32	287.24	77.59	284.32	283.36	79.53	882.59
4.17	-1237.72	148.95	144.36	-1249.11	142.62	162.77	-1367.19	164.38	283.57	-1329.74	162.59	315.56	-1217.64	19.05	17.62	-1238.11	34.3	24.22	-1401.11	25.5	23.46	-1393.29	16.51	73.43	-1205.83	58.21	1201.34	0	0	0	-1185.33	15.19	1563.94	-1190.65	120.34	1559.74	-1340.71	0.83	1576.57	-1573.34	88.96	1582.8	882.07	287.31	77.46	283.86	283.14	79.51	882.7
4.18	-1210.87	148.28	133.1	-1221.69	143.11	151.25	-1351.67	161.94	263.62	-1308.28	162.76	298.98	-1216.36	19.13	17.94	-1237.62	34.83	24.32	-1400.99	25.48	23.75	-1393.42	17.07	73.47	-1200.45	54.25	1200.89	0	0	0	-1177.94	15.2	1563.36	-1184.67	119.71	1559.1	-1334.67	1.57	1576.21	-1554.48	90.12	1580.1	882.03	287.24	77.54	284.53	283.04	79.6	882.84
4.19	-1181.28	147.3	123.1	-1195.72	142.02	139.72	-1329.22	162.9	244.24	-1288.85	161.73	281.22	-1213.28	19.38	18.78	-1237.25	34.04	24.34	-1400.91	25.43	24.05	-1393.84	17.66	73.53	-1193.48	55.53	1200.31	0	0	0	-1171.12	15.04	1562.7	-1176.97	120.08	1558.42	-1327.28	0.9	1575.96	-1535.89	91.29	1577.5	881.99	287.16	77.64	284.21	283.34	79.5	882.8
4.2	-1150.24	146.34	113.18	-1167.66	140.71	128.54	-1305.58	164.28	225.07	-1274.12	159.12	262.83	-1213.35	19.57	18.88	-1238.43	34.05	23.77	-1400.55	25.21	24.44	-1394.01	18.44	73.58	-1186.27	56.56	1199.72	0	0	0	-1164.03	15	1562.03	-1170.59	119.6	1557.98	-1320.71	1.22	1575.41	-1517.57	92.48	1575.02	881.99	287.13	77.7	283.65	283.59	79.25	883.26
4.21	-1122	145.33	103.24	-1139.13	140	117.34	-1281.52	164.92	205.91	-1253.11	160.74	244.4	-1213.89	22.29	19.56	-1242.41	33.9	22.8	-1401.25	26.34	24.14	-1393.33	17.91	74.21	-1181.05	59.39	1198.71	0	0	0	-1155.79	14.84	1561.29	-1167.33	119.41	1557.29	-1312.88	-0.05	1574.97	-1499.53	93.68	1572.64	882.34	287.32	77.69	284.22	283.57	79.4	882.86
4.22	-1092.53	144.66	93.39	-1109.43	139.44	106.78	-1256.12	166.53	187.59	-1229.76	162.14	228.43	-1215.44	21.04	19.62	-1238.45	33.22	24.03	-1401.63	26.82	24.18	-1392.98	17.8	74.6	-1175.24	59.94	1197.98	0	0	0	-1147.56	14.9	1560.61	-1157.84	119.56	1556.72	-1306.35	0.68	1574.62	-1481.77	94.9	1570.38	882.44	287.42	77.72	284.14	283.45	79.52	883.14
4.23	-1060.6	143.25	84.37	-1079.29	138.35	96.66	-1230.6	167.35	169.28	-1207.04	162.42	211.24	-1213.68	20.57	20.05	-1236.77	32.32	24.74	-1400.73	25.88	25.09	-1392.61	17.87	75.18	-1167.98	58.46	1197.1	0	0	0	-1140.85	15.08	1559.98	-1149.22	120.18	1555.71	-1299.08	0.3	1574.15	-1464.29	96.13	1568.22	882.53	287.28	77.7	284.59	283.32	79.69	882.61
4.24	-1033.3	142.09	75.14	-1051.1	136.71	86.42	-1205.56	165.58	150.37	-1183.22	163.33	194.75	-1212.9	19.6	20.3	-1239.53	31.28	24.77	-1400.7	26.06	25.5	-1392.31	17.84	75.71	-1161.63	58.15	1196.3	0	0	0	-1135.32	15.09	1559.22	-1142.47	120.5	1554.82	-1291.94	0.2	1573.6	-1447.1	97.37	1566.18	882.73	287.57	77.82	284.5	283.01	79.62	883.05
4.25	-1000.97	140.84	67.39	-1022.14	135.43	77.44	-1180.45	163.42	131.87	-1159.37	163.71	178.76	-1213.07	19.96	20.52	-1239.36	31.06	25.02	-1399.95	25.45	26.45	-1392.82	18.75	76.07	-1155.92	58.78	1195.46	0	0	0	-1128.82	15.38	1558.41	-1133.41	120.66	1554.02	-1284.58	0.36	1573.04	-1430.19	98.63	1564.24	882.08	287.61	77.49	284.78	283.07	79.69	883.3
4.26	-970.22	140.68	60.4	-992.6	134.66	69.04	-1154.51	161.01	114.3	-1134.87	163.39	163.26	-1213.71	19.26	20.46	-1238.45	31.41	25.09	-1400.05	25.81	26.98	-1392.37	18.78	76.85	-1149.17	58.79	1194.63	0	0	0	-1121.2	15.46	1557.52	-1125.02	120.52	1553.36	-1277.78	1.02	1572.4	-1413.57	99.9	1562.42	882.48	287.24	77.62	284.19	283.29	79.58	883.17
4.27	-942.81	139.2	54.51	-963.3	133.14	62.41	-1126.99	160.24	98.82	-1111.06	161.65	148.24	-1213.72	20.31	20.16	-1238.17	32.21	24.39	-1400.29	26.19	27.49	-1392.01	18.76	77.72	-1141.75	58.93	1193.63	0	0	0	-1113.68	15.53	1556.64	-1120.96	120.54	1552.51	-1269.57	-0.28	1571.66	-1397.24	101.19	1560.72	882.67	287.28	77.72	284.14	283.5	79.4	882.87
4.28	-913.57	138.66	51.5	-935.59	132.5	57.84	-1099.81	158.86	84.56	-1087.01	160.93	135	-1214.36	17.09	18.03	-1238.57	32.05	24.05	-1400.28	26.35	28.32	-1392.02	19.22	78.21	-1135.62	58.43	1192.53	0	0	0	-1107.57	15.66	1555.67	-1115.54	120.96	1551.64	-1262.35	-0.09	1570.88	-1381.2	102.49	1559.13	882.41	287.14	77.68	283.91	283.54	79.38	882.64
4.29	-884.69	137.55	50.39	-908.57	131.77	55.09	-1072.81	157.52	72.27	-1064.42	157.37	122.21	-1213.91	17.15	17.72	-1238.64	32.23	23.71	-1399.56	25.64	29.71	-1390.81	18.26	79.47	-1128.95	58.76	1191.41	0	0	0	-1099.39	15.73	1554.57	-1108.63	121	1550.67	-1254.63	-0.84	1570.04	-1365.46	103.8	1557.65	882.19	287.32	77.44	284.1	283.41	79.37	882.78
4.3	-855.94	136.11	51.01	-881.07	130.89	54.21	-1046.88	155.71	61.6	-1040.86	157.02	112.26	-1218.4	16.94	16.78	-1237.67	32.24	23.78	-1398.96	25.14	30.9	-1390.7	18.67	80.2	-1121.9	58.11	1190.32	0	0	0	-1092.48	15.83	1553.38	-1100.23	121.34	1549.59	-1247.94	0.1	1569.14	-1350.02	105.13	1556.29	882.67	287.72	77.56	284.1	283.43	79.5	882.82
4.31	-831.08	135.1	52.13	-856.45	128.97	54.38	-1022.4	153.25	52.64	-1018.69	155.76	103.92	-1215.46	17.03	17.28	-1239.3	32.55	23.19	-1399.2	25.77	31.45	-1389.76	18.23	81.25	-1114.67	58.46	1189.18	0	0	0	-1084.92	15.93	1552.31	-1093.03	121.79	1548.38	-1240.4	-0.08	1568.18	-1334.88	106.47	1555.05	882.54	287.43	77.66	284.03	283.4	79.49	882.47
4.32	-806.53	133.23	54.75	-833.3	128.18	55.57	-998.09	152.53	46	-997.5	154.61	97.09	-1213.93	17.27	17.19	-1238.57	32.53	23.26	-1399.3	25.77	32.56	-1389.42	18.5	82.13	-1107.71	57.93	1188.11	0	0	0	-1077.44	16.09	1551.14	-1086.1	122.15	1547.52	-1233.01	-0.21	1567.03	-1320.05	107.83	1553.92	882.23	287.52	77.72	284.11	283.05	79.63	882.53
4.33	-783.91	132.57	58.38	-811.31	127.18	58.23	-976.05	151.71	40.76	-978.22	153.37	91.63	-1214.97	16.96	16.91	-1237.76	32.12	23.11	-1398.71	25.18	33.73	-1389.28	19.01	82.79	-1099.95	58.13	1187.11	0	0	0	-1070.03	16.26	1549.86	-1078.43	122.01	1546.35	-1225.91	0.5	1566	-1305.52	109.2	1552.92	882.24	287.41	77.66	284.24	283.22	79.65	882.6
4.34	-764.26	130.9	63.39	-789.68	126.22	62.42	-955.51	151.1	36.8	-959.75	153.77	88	-1214.33	17.11	17.05	-1237.58	32.39	23.18	-1398.43	25.04	34.84	-1388.18	17.84	84.35	-1092.72	58.83	1185.79	0	0	0	-1062.88	16.48	1548.65	-1069.91	122.57	1545.16	-1218.69	1.07	1564.74	-1291.29	110.59	1552.03	882.06	287.53	77.51	284.04	283.15	79.51	882.52
4.35	-747.84	130.83	68.97	-771.82	125.75	67.17	-936.97	150.51	33.85	-943.78	153.12	85.01	-1213.33	16.58	16.89	-1238.04	31.98	22.85	-1398.46	25.01	35.9	-1388.29	18.43	84.97	-1085.43	59.59	1184.49	0	0	0	-1055.15	16.87	1547.38	-1061.86	122.74	1543.83	-1211.63	1.6	1563.4	-1277.38	111.99	1551.27	882.25	287.28	77.55	284.61	283.24	79.62	882.67
4.36	-731.24	130.47	75.69	-757.89	125.25	71.17	-920.47	150.54	31.88	-930.09	152.35	82.57	-1214.57	16.62	16.72	-1237.7	31.76	22.84	-1397.67	24.03	37.35	-1386.79	17.18	86.68	-1078.39	59.53	1183.01	0	0	0	-1048.41	17.34	1546.24	-1053.74	123.19	1542.52	-1204.28	2.32	1562.15	-1263.78	113.4	1550.63	882.27	287.01	77.69	284.17	283.47	79.63	882.62
4.37	-717.23	129.02	80.86	-747.35	124.75	75.11	-906.41	151.08	30.61	-917.41	153.41	81.52	-1213.69	16.67	16.75	-1237.64	31.67	22.96	-1396.8	22.89	39	-1386.53	17.31	87.62	-1071.71	61.72	1181.82	0	0	0	-1040.76	17.78	1545.01	-1046.91	123.8	1541.51	-1196.95	2.67	1560.82	-1250.5	114.83	1550.11	882.27	287.5	77.6	284.57	283.18	79.63	883.05
4.38	-712.18	130.38	83.99	-736.68	123.95	78.31	-895.35	150.74	29.25	-907.1	153.77	80.21	-1214.82	16.71	16.49	-1237.73	31.92	22.82	-1396.34	22.3	40.41	-1385.76	16.83	89.01	-1064.46	57.01	1180.82	0	0	0	-1033.24	18.41	1543.83	-1039.13	124.98	1540.4	-1189.93	3.7	1559.65	-1237.54	116.28	1549.71	882.21	287.31	77.58	283.98	283.07	79.4	882.97
4.39	-703.99	128.5	86.05	-728.45	123.92	79.89	-885.49	152.24	28.39	-899.34	153.09	78.46	-1217.43	16.71	15.95	-1238.39	31.92	22.62	-1395.63	21.69	42.05	-1385.44	17.29	90.06	-1057.44	55.67	1179.34	0	0	0	-1027.14	18.97	1542.9	-1031.38	125.62	1539.47	-1182.71	4.64	1558.46	-1224.89	117.74	1549.44	882.74	287.18	77.79	283.87	283.08	79.49	882.67
4.4	-695.98	129.09	86.54	-722.98	123.17	80.09	-879.2	151.72	26.39	-893.28	153.35	76.69	-1213.35	16.36	16.38	-1238.57	31.57	22.61	-1395.06	20.9	43.63	-1384.37	16.52	91.66	-1048.79	61.44	1178.52	0	0	0	-1019.42	19.88	1542.01	-1024.58	126.66	1538.31	-1175.97	6.31	1557.49	-1212.57	119.21	1549.29	882.31	287.51	77.58	284.29	283.07	79.47	882.04
4.41	-692.45	128.09	83.64	-719.48	122.62	77.9	-875.86	150.92	25.92	-889.72	152.46	74.56	-1214.26	16.65	16.64	-1237.39	31.53	22.69	-1394.88	20.35	44.71	-1383.27	15.66	93.57	-1040.27	63.62	1177.71	0	0	0	-1011.94	20.82	1541.07	-1016.38	127.49	1537.49	-1168.91	7.8	1556.57	-1200.58	120.7	1549.27	882.12	287.53	77.5	283.74	283.4	79.37	882.78
4.42	-692.33	126.33	77.52	-718.51	122.7	72.17	-874.43	150.44	24.63	-887.66	152.14	71.86	-1212.58	16.37	16.75	-1237.68	31.03	22.81	-1394.82	19.93	45.67	-1382.07	15.27	95.31	-1032.46	63.68	1176.93	0	0	0	-1003.81	21.89	1540.34	-1010.61	128.6	1536.88	-1161.07	8.43	1555.62	-1188.91	122.21	1549.38	881.84	287.59	77.58	284.08	283.03	79.51	882.48
4.43	-689.17	126.63	70.06	-715.06	122.24	65.12	-873.69	150.34	23.57	-887.56	150.69	68.86	-1217.08	16.27	15.58	-1236.96	31.42	22.96	-1394.64	19.56	46.86	-1380.7	14.78	97.32	-1023.98	67.81	1176.52	0	0	0	-997.18	23.15	1539.83	-1001.3	129.75	1536.14	-1153.85	10.1	1554.9	-1177.58	123.72	1549.61	882.04	287.55	77.56	284.17	283.38	79.48	882.63
4.44	-681.66	126.9	61.46	-711.73	122.61	57.17	-871.96	150.48	23.07	-885.46	149.59	66.76	-1214.17	16.17	16.64	-1237.47	31	22.76	-1394.05	19.15	48.67	-1378.86	13.81	99.75	-1014.95	70.31	1175.75	0	0	0	-990.7	24.52	1539.64	-993.62	131	1535.82	-1146.72	11.75	1554.37	-1166.57	125.26	1549.97	882.19	287.43	77.51	284.09	283.39	79.67	882.62
4.45	-679.36	128.42	53.34	-707.3	123.77	51.72	-870.65	151.2	22.76	-880.61	150.87	67.33	-1215.64	15.86	16.17	-1235.79	31.17	23.23	-1392.82	18.59	51.46	-1376.91	13.28	102.52	-1010.29	70.45	1175.25	0	0	0	-983.02	25.66	1539.91	-987.4	132.26	1536.16	-1138.88	12.93	1554.38	-1155.9	126.81	1550.46	882.62	287.51	77.74	284.38	283.07	79.65	882.54
4.46	-678.09	129.09	47.86	-707.5	124.16	46.47	-870.44	150.69	22.33	-877	151.49	67.93	-1215.45	15.6	16.42	-1236.62	31.04	23.05	-1390.68	17.79	55.58	-1373.69	11.54	106.05	-1006.48	69.6	1175.32	0	0	0	-974.81	27.19	1540.6	-978.83	133.33	1536.84	-1131.82	14.82	1554.98	-1145.57	128.37	1551.09	881.72	287.35	77.42	284.33	283.3	79.51	882.5
4.47	-677.68	129.38	43.47	-705.42	123.86	43.18	-869.41	152.01	22.62	-875.06	152.81	68.02	-1213.49	15.99	17.09	-1238.26	30.41	22.84	-1387.36	16.66	61.42	-1372.02	12.35	108.92	-1000	69.12	1176.27	0	0	0	-967.45	28.94	1541.7	-973.6	135.66	1538.03	-1124.18	16.58	1555.89	-1135.58	129.95	1551.84	882.17	287.36	77.51	284.5	283.29	79.7	882.88
4.48	-678.89	129.5	40.32	-704.76	123.55	41.16	-869.09	151.91	22.29	-874.77	152.74	67.57	-1214.69	15.49	16.96	-1236.54	30.69	23.62	-1384.47	15.54	67.42	-1368.83	11.66	112.74	-987.34	70.38	1178.41	0	0	0	-960.05	30.74	1543.17	-965.06	137.38	1539.22	-1116.67	18.61	1557.24	-1125.94	131.55	1552.73	882.4	287.53	77.55	284.14	282.98	79.57	882.76
4.49	-676.07	128.22	39.97	-703.97	122.92	40.6	-869.14	151.76	22	-874.5	152.73	67.46	-1212.73	16.32	17.36	-1236.51	30.28	24.28	-1381.65	14.64	72.03	-1364.77	10.74	117.19	-974.62	72.21	1180.25	0	0	0	-951.98	32.56	1544.96	-955.07	138.4	1540.68	-1108.9	20.4	1558.68	-1116.63	133.16	1553.75	882.14	287.13	77.53	284.62	283.08	79.5	882.37
4.5	-676.65	127.73	38.51	-701.42	122.93	39.91	-868.87	152.09	21.88	-873.55	154.12	68.2	-1212.42	15.72	17.56	-1234.41	30.07	25.49	-1378.41	13.81	77.24	-1358.98	8.64	122.42	-966.24	73.73	1182.22	0	0	0	-943.92	34.52	1546.92	-946.19	140.25	1542.31	-1100.9	22.11	1560.38	-1107.68	134.78	1554.9	882.1	287.39	77.53	284.33	283.25	79.46	882.51
4.51	-676.58	128.5	37.63	-704.21	123.3	38.46	-868.84	152.44	21.73	-872.84	154.49	68.15	-1215.67	15.97	17.14	-1231.82	29.59	26.86	-1373.03	12.05	83.52	-1352.24	7.07	127.98	-958.66	69.61	1184.4	0	0	0	-936.59	36.38	1548.89	-938.38	142.04	1544	-1093.4	24.7	1562.29	-1099.07	136.42	1556.19	881.71	287.24	77.55	283.78	283.33	79.39	882.07
4.52	-677.96	129.18	36.84	-703.04	123.59	38.31	-868.38	153.47	21.97	-872.38	154.49	68.01	-1214.58	15.91	17.33	-1230.35	28.93	28.12	-1367.21	11.39	89.79	-1345.85	7.42	133.13	-949.38	75.21	1186.67	0	0	0	-928.61	38.36	1550.78	-929.78	143.86	1545.53	-1085.43	26.75	1564.16	-1091.32	137.55	1557.87	881.9	287.42	77.63	284.83	283.43	79.73	882.31
4.53	-674.48	128.51	37.02	-704.05	122.92	37.61	-868.38	153.22	21.75	-871.69	155.4	68.31	-1212.55	15.87	17.76	-1222.96	27.95	30.81	-1361.6	12.16	95.78	-1337.68	7.15	138.61	-941.95	78.17	1188.86	0	0	0	-921.32	40.1	1552.55	-924.38	145.39	1547.12	-1077.53	28.63	1565.87	-1084.79	137.4	1559.4	882.25	287.16	77.64	284.99	283.24	79.73	882.83
4.54	-675.29	128.59	35.95	-703.3	122.43	37.05	-868.03	154.06	22.2	-871.39	155.22	68.35	-1214.46	16.03	17.74	-1217.65	28.38	32.16	-1355.42	13.06	102.55	-1328.91	6.95	144.48	-933.53	80.67	1191.14	0	0	0	-914.17	41.78	1554.12	-914.74	147.29	1548.31	-1069.53	30.46	1567.38	-1077.02	138.86	1560.61	882.85	287.12	77.83	284.58	283.15	79.61	882.77
4.55	-676.46	127.68	35.12	-702.35	122.09	36.51	-868.36	152.99	21.85	-870.95	155.11	68.56	-1211.89	15.09	17.78	-1222.01	28.55	30.76	-1348.54	14.43	109.72	-1320.02	7.61	150.41	-924.32	81.07	1193.04	0	0	0	-905.94	43.54	1555.41	-907.64	149.1	1549.43	-1062.19	32.85	1568.88	-1068.85	141.66	1561.62	882.13	287.28	77.66	284.57	283.24	79.61	882.29
4.56	-673.32	127.64	34.91	-703.32	121.91	35.72	-867.92	153.27	22.2	-870.75	154.36	68.4	-1210.87	13.87	17.31	-1224.44	28.4	30	-1340	15.25	117.92	-1310.43	8.64	156.75	-916.52	81.35	1194.77	0	0	0	-897.68	45.22	1556.5	-902.42	150.68	1550.49	-1054.62	35.1	1570.2	-1061.44	142.73	1563.07	881.77	287.5	77.45	284.82	283.36	79.71	882.28
4.57	-675.44	126.84	33.5	-702.59	121.42	34.68	-868.24	151.99	21.88	-870.36	153.77	68.21	-1207.47	14.63	16.99	-1221.68	28.82	30.03	-1330.9	16.31	126.59	-1298.78	8.57	163.96	-908.22	84.99	1196.33	0	0	0	-889.17	46.69	1557.37	-894.45	152	1551.26	-1046.85	36.68	1571.29	-1052.96	145.46	1563.91	881.68	287.47	77.4	283.77	283.44	79.28	882.38
4.58	-673.25	126.28	33.07	-701.22	121.58	34.24	-868	152.05	22.1	-869.64	153.62	68.28	-1204.29	13.87	16.06	-1218.31	28.5	30.52	-1321.15	18.54	135.12	-1286.47	9.28	170.72	-900.1	85.91	1197.51	0	0	0	-882.33	48.29	1558.15	-886.41	153.96	1551.82	-1038.76	37.82	1572.25	-1044.06	149.09	1564.66	882.11	287.37	77.55	284.55	283.01	79.46	882.78
4.59	-674.83	126.36	32.09	-701.08	121.21	33.45	-867.58	152.26	22.28	-869.26	153.13	68.11	-1201.49	13.6	14.96	-1213.42	28.3	31.51	-1310.25	20.74	143.75	-1273.71	10.99	177.2	-892.41	87.04	1198.35	0	0	0	-874.31	49.77	1558.82	-876.3	155.27	1552.32	-1031.21	39.8	1573.1	-1036.54	150.53	1565.51	882.09	287.18	77.64	284.26	283.11	79.43	882.89
4.6	-674.85	126.16	31.45	-702.42	121.34	32.14	-867.65	151.59	22.28	-868.93	152.51	67.86	-1198.57	13.55	13.61	-1208.88	27.51	32.26	-1298.22	22.5	152.52	-1259.61	11.69	184.16	-885.05	88.01	1198.79	0	0	0	-864.89	51.07	1559.37	-870.46	156.24	1553.09	-1023.53	41.47	1573.72	-1029.77	151.14	1566.21	881.9	287.18	77.56	283.9	283.1	79.44	882.84
4.61	-674.94	126.46	30.46	-700.27	120.89	32.28	-867.37	151.45	22.31	-868.52	152.14	67.77	-1192.19	12.12	12.36	-1201.78	26.63	33.41	-1285.79	23.28	161.66	-1245.05	12.79	190.93	-877.77	88.53	1198.93	0	0	0	-859.25	52.3	1559.97	-862.1	157.21	1553.56	-1016.42	43.88	1574.4	-1022.5	152.25	1566.8	882.09	287.23	77.68	284.38	282.87	79.53	882.52
4.62	-677.09	126.18	29.06	-700.63	120.99	31.57	-867.12	151.49	22.42	-867.61	152.23	67.71	-1186.97	10.15	10.1	-1194.21	24.81	34.38	-1274.05	25.74	170.16	-1229.63	14.05	197.47	-870.63	89.31	1198.83	0	0	0	-851.66	53.34	1560.34	-853.87	158.94	1553.71	-1009.28	46.11	1574.88	-1014.57	154.05	1567.25	882.34	287.13	77.74	284.49	283.19	79.48	882.54
4.63	-674.88	125.48	29.08	-701.53	120.9	30.71	-866.68	151.75	22.74	-867.16	152.01	67.66	-1180.08	7.43	8.76	-1184.84	23.01	36.06	-1259.61	27.73	177.5	-1214.49	16.23	203.21	-863.66	89.71	1198.61	0	0	0	-844.79	54.47	1560.66	-843.93	159.84	1553.92	-1001.76	47.69	1575.28	-1006.52	155.66	1567.49	882.08	287.18	77.76	283.9	283.44	79.43	882.52
4.64	-673.7	126.21	29.26	-702.15	121.11	30.27	-866.83	151.24	22.59	-866.63	151.88	67.62	-1173.23	3.18	10.81	-1173.06	20.93	39.85	-1242.93	27.83	183.77	-1198.89	17.51	208.21	-856.87	90.37	1198.3	0	0	0	-837.36	55.56	1561.02	-836.8	160.88	1554.1	-993.88	48.44	1575.59	-998.97	156.3	1567.72	881.84	287.24	77.53	283.97	283.01	79.52	882.72
4.65	-674	125.22	28.48	-700.47	120.8	30.6	-866.48	151.74	22.78	-866.08	152.04	67.68	-1157.4	2.52	17.77	-1158.46	19.06	44.26	-1226.94	29.36	188.73	-1182.72	17.98	212.97	-849.76	90.37	1198.04	0	0	0	-829.3	56.57	1561.16	-828.83	161.99	1554.31	-986.09	49.26	1575.91	-991.09	158.18	1568.02	881.86	287.18	77.73	283.92	283.04	79.33	882.62
4.66	-673.64	125.25	28.59	-700.36	121.05	30.26	-866.53	151.39	22.53	-866	152.17	67.64	-1138.95	2.66	25.14	-1143.9	17.21	48.05	-1211.45	31.04	192.18	-1166.58	18.93	217.51	-842.87	90.47	1197.85	0	0	0	-821.68	57.71	1561.42	-822.56	162.87	1554.4	-978.89	50.96	1576.32	-982.79	160.82	1568.15	881.85	287.03	77.59	283.55	282.94	79.26	882.14
4.67	-673.49	125.21	28.61	-698.71	120.7	30.75	-866.66	150.9	22.18	-866.04	152.21	67.52	-1119.87	-0.06	29.26	-1125.12	15.75	51.64	-1195.17	31.79	194.59	-1150.41	20.64	220.72	-836.08	91	1197.9	0	0	0	-813.93	58.51	1561.69	-813.9	163.68	1554.61	-971.2	52.15	1576.82	-975.64	160.93	1568.7	881.87	287.04	77.55	283.43	283.24	79.33	882.58
4.68	-674.7	125.08	28.28	-699.48	120.74	30.51	-866.28	151.52	22.42	-865.98	152.44	67.65	-1099.51	-2.87	32.67	-1106.5	13.5	54.26	-1178.05	32.18	195.79	-1133.28	21.03	223.04	-828.97	90.78	1198.06	0	0	0	-807.13	59.37	1561.96	-806.73	164.64	1554.89	-964.15	54.33	1577.55	-967.93	162.23	1569.29	882.06	286.85	77.65	283.92	283.25	79.41	882.25
4.69	-671.68	124.94	28.86	-701.22	121.14	29.9	-866.61	151.38	22.34	-866.17	152.5	67.81	-1077.87	-4.73	35.45	-1084.6	11.54	56.78	-1160.43	32.32	195.72	-1116.67	21.94	223.73	-822.79	91.66	1198.45	0	0	0	-798.86	60.17	1562.18	-798.13	165.16	1554.98	-955.99	54.75	1578.2	-959.25	164.35	1569.9	881.9	287.16	77.64	284.14	282.89	79.58	882.69
4.7	-672.7	124.83	28.5	-700.48	120.75	30.03	-866.56	151.37	22.33	-866.59	152.27	67.95	-1056.18	-6.73	37.06	-1061.88	10.14	58.37	-1142.48	32.06	194.7	-1099.14	21.58	223.89	-816.08	91.88	1198.96	0	0	0	-791.46	60.82	1562.43	-787.65	165.53	1555.26	-948.51	55.94	1579.02	-952.3	164.24	1570.61	882.21	287.09	77.69	284.91	283.19	79.74	882.96
4.71	-673.29	125.14	28.44	-700.19	121.09	30.16	-866.63	151.71	22.43	-866.46	152.98	68.4	-1033.2	-8.2	38.04	-1039.55	8.54	58.96	-1124.74	31.98	192.08	-1081.75	21.92	222.68	-809.29	91.83	1199.5	0	0	0	-783.7	61.42	1562.73	-779.49	165.92	1555.44	-941.09	57.29	1579.91	-943.87	166.33	1571.31	882.25	287.23	77.78	284.55	283.15	79.64	882.65
4.72	-672.8	124.73	28.56	-702.61	120.51	29.32	-866.76	151.8	22.31	-866.74	153	68.56	-1008.44	-9.75	38.75	-1017.1	7.5	58.77	-1106.72	31.28	188.43	-1064.4	22.25	220.11	-802.89	91.9	1200.03	0	0	0	-776.6	62.01	1562.97	-771.77	166.7	1555.48	-933.46	58.23	1580.81	-936.14	166.98	1572.1	881.92	287.21	77.47	284.57	283.11	79.65	882.49
4.73	-672.87	125.96	28.74	-701.5	120.89	29.72	-867.38	150.67	21.88	-867.04	153.03	68.78	-981.45	-10.61	39.56	-992.62	6.64	58.17	-1087.58	29.61	183.96	-1046.38	21.43	217.01	-797.03	92.56	1200.59	0	0	0	-769.39	62.36	1563.22	-764.13	166.93	1555.59	-925.72	59.02	1581.61	-928.69	167.89	1572.87	882.1	287.22	77.47	284.24	283.08	79.37	882.66
4.74	-674.45	125.02	28.29	-701.01	121.21	29.61	-867.44	150.71	21.92	-867.28	152.47	68.81	-957.32	-11.24	38.9	-969.16	6.49	56.66	-1068.26	27.88	178.4	-1029.1	21.66	212.44	-790.75	92.94	1201.07	0	0	0	-761.87	62.81	1563.43	-756.48	167.38	1555.62	-917.93	59.28	1582.5	-920.54	169.58	1573.48	882.3	287.23	77.75	284.9	283.23	79.61	882.75
4.75	-672.75	125.77	28.68	-699.26	121.06	30.25	-867.16	151.36	22.43	-866.98	152.71	69.15	-932.24	-10.23	37.43	-941.83	5.5	56.03	-1048.79	26.34	171.66	-1010.47	20.04	207.85	-784.22	92.6	1201.51	0	0	0	-754.4	63.12	1563.51	-748.87	167.58	1555.76	-910.75	60.26	1583.29	-913.31	169.48	1574.39	882.33	287.27	77.45	284.77	283.3	79.68	882.98
4.76	-674.01	126.06	28.63	-699.91	121.02	29.71	-867.42	150.7	22.3	-866.71	152.83	69.37	-901.29	-12.68	38.12	-915.72	4.27	54.75	-1028.05	23.79	164.44	-992.25	19.58	201.9	-777.92	92.45	1201.87	0	0	0	-748	63.18	1563.75	-741.22	168.02	1555.78	-903.64	61.19	1584.07	-905.77	170.16	1575.07	882.15	287.22	77.57	284.11	283.3	79.39	882.7
4.77	-674.03	126.03	28.35	-700.55	121.78	29.6	-867.22	150.63	22.58	-866.88	151.75	69.17	-874.59	-13.95	37.36	-887.94	2.71	53.45	-1007.52	21.7	156.22	-973.01	17.41	195.81	-772.28	93.13	1202.09	0	0	0	-741	63.48	1563.86	-733.64	168.39	1555.9	-896.04	61.68	1584.72	-898.25	170.84	1575.77	882.06	287.49	77.57	283.9	283.18	79.24	882.81
4.78	-674.69	125.7	28.27	-699.47	121.16	29.73	-866.95	150.72	22.75	-866.33	151.85	69.46	-845.38	-15.54	36.01	-861.17	0.47	51.07	-985.51	18.49	148.06	-954.03	16.07	188.54	-766.4	93.86	1202.16	0	0	0	-732.46	63.59	1563.94	-726.42	168.17	1556.03	-888.96	62.45	1585.32	-890.98	171.29	1576.43	882.12	287.33	77.57	284.34	282.96	79.49	882.53
4.79	-669.84	126.05	29.28	-699.65	121.61	29.48	-866.7	150.24	22.91	-866.05	151.01	69.23	-818.91	-16.5	34.23	-834.43	-0.95	48.52	-964.04	15.99	139.12	-934.29	14.3	181.02	-760.52	94.28	1202.28	0	0	0	-725.84	63.63	1564.09	-719.09	168.31	1556.16	-882.15	63.36	1585.71	-883.28	172.27	1576.83	882.02	287.34	77.43	284.62	282.74	79.61	882.36
4.8	-671.04	126.19	29.24	-699.46	121.18	29.37	-866.55	149.88	23.05	-865.25	151.08	69.42	-789.91	-17.59	33.14	-808.04	-2.53	45.98	-941.47	12.7	130.38	-913.44	11.14	173.57	-754.42	94.36	1202.24	0	0	0	-718.27	63.85	1564.13	-711.82	168.42	1556.22	-875.33	64.15	1586.15	-876.34	172.03	1577.22	882.78	287.27	77.65	284.15	282.77	79.53	882.81
4.81	-669.39	126.24	29.89	-700	121.13	29.25	-866.56	149.62	23.2	-864.95	150.67	69.45	-762.2	-19.5	31.81	-781.8	-4.2	43.73	-919.08	10.69	120.92	-892.76	8.21	165.9	-748.29	94.97	1202.23	0	0	0	-713.04	63.98	1564.2	-704.94	168.17	1556.3	-868.21	64.21	1586.47	-869.76	171.6	1577.73	882.38	287.25	77.56	284.42	282.84	79.54	883.2
4.82	-670.93	126.43	30.04	-699.33	120.91	29.33	-865.88	150.25	23.71	-864.43	150.91	69.82	-736.05	-20.21	30.45	-754.82	-5.25	41.94	-896.28	8.2	111.63	-871.83	5.53	158.01	-741.71	94.85	1202.13	0	0	0	-704.96	64.01	1564.1	-697.61	168.78	1556.2	-861.52	64.97	1586.68	-862.1	172.15	1577.88	882.15	287.22	77.58	284.41	283.27	79.54	882.83
4.83	-673.76	126.48	30.22	-698.2	121.32	30.04	-866.07	149.66	23.81	-863.69	151.32	70.3	-707.81	-20.46	29.8	-728.13	-6.07	40.56	-873.36	6.26	102.19	-850.49	2.62	150.28	-735.55	95.51	1202.09	0	0	0	-698.74	64.14	1563.96	-690.5	169.08	1556.09	-854.87	65.57	1586.74	-854.85	172.95	1578.31	882.4	287.3	77.59	284.18	283.02	79.44	882.74
4.84	-668.91	127.74	32.11	-700.21	121.16	29.99	-865.98	149.61	24.07	-864.1	149.67	69.88	-679.69	-20.96	29.67	-700.77	-6.62	39.64	-849.24	2.96	93.48	-829.65	0.9	142.19	-729.59	96.46	1201.97	0	0	0	-692.09	64.4	1563.79	-683.61	169.14	1555.95	-847.98	65.87	1586.71	-847.71	173.25	1578.3	882.25	287.1	77.46	284.32	283.04	79.49	882.34
4.85	-672.01	128.53	32.68	-697.28	121.18	31.31	-866.22	148.62	23.8	-863.69	149.64	70.07	-653.81	-21.49	29.88	-674.52	-7.07	38.93	-825.25	0.21	84.93	-808.32	-1.58	134.67	-723.44	97.01	1201.83	0	0	0	-685.2	64.37	1563.4	-676.93	168.67	1555.69	-841	65.95	1586.7	-840.4	174.41	1578.29	882.41	287.03	77.54	284.34	283.08	79.46	882.38
4.86	-669.44	130.85	34.6	-696.49	121.12	31.75	-865.95	148.87	24.22	-863.24	149.91	70.4	-627.32	-21.74	30.59	-647.93	-7.24	39.01	-801.62	-2.02	76.71	-786.69	-4.03	127.51	-717.38	97.25	1201.55	0	0	0	-677.32	64.46	1562.9	-670.28	168.54	1555.42	-834.21	66.07	1586.66	-833.85	174.04	1578.28	882.43	287.21	77.69	283.71	283.32	79.17	882.71
4.87	-669.71	131.54	34.99	-697.14	121.81	32.34	-866.26	147.91	23.97	-863.13	149.46	70.39	-598.79	-21.77	32.26	-622.22	-7.6	39.17	-777.29	-4.59	69.18	-765.1	-5.86	120.49	-711.56	98.09	1201.22	0	0	0	-671.66	64.44	1562.52	-663.29	168.85	1554.96	-827.42	66.17	1586.48	-826.73	175.24	1578.16	882.24	287.23	77.58	283.65	282.81	79.28	882.81
4.88	-670.13	123.97	29.4	-696.88	123.44	34.97	-866.36	147.34	23.92	-862.98	149.03	70.43	-572.65	-21.49	33.71	-595.6	-7.93	40.06	-753.27	-6.45	61.91	-743.61	-7.5	113.78	-705.69	98.79	1200.98	0	0	0	-665.12	64.56	1561.93	-656.68	169.08	1554.44	-820.64	66.17	1586.32	-820.09	175.33	1578.03	882.29	287.39	77.63	283.9	282.69	79.33	882.51
4.89	-661.47	137.66	45.02	-695.33	123.47	35.55	-865.96	148.03	24.47	-862.58	149.43	70.75	-548	-21.76	35.43	-571.58	-8.12	40.52	-729.19	-8.6	55.65	-721.72	-9.88	107.91	-699.74	99.18	1200.55	0	0	0	-658.25	64.42	1561.35	-650.04	169.17	1553.92	-814.02	66.26	1586.07	-813.17	175.64	1577.92	882.22	287.32	77.42	284.62	282.98	79.63	882.34
4.9	-658.79	138.59	43.98	-692.61	123.35	34.94	-866.15	147.49	24.44	-862.34	149.59	71.07	-521.12	-20.81	38.08	-544.94	-8	42.16	-704.93	-11.15	50.17	-700.04	-11.59	102.52	-693.93	99.59	1200.15	0	0	0	-651.82	64.35	1560.71	-643.59	168.98	1553.35	-807.6	66.59	1585.76	-806.75	175.36	1577.66	882.74	287.5	77.75	284.69	283.13	79.64	882.72
4.91	-658.99	136.3	40.95	-691.2	122.66	33.62	-866.12	147.24	24.5	-862.12	149.63	71.27	-495.84	-21.05	40.59	-520.73	-8.17	43.75	-681.04	-12.84	45.36	-678.64	-13.2	97.89	-690.3	99.42	1199.79	0	0	0	-645.37	64.39	1560	-637.22	168.97	1552.76	-800.79	66.02	1585.3	-799.88	176.05	1577.23	881.77	287.07	77.51	283.72	283.18	79.32	882.65
4.92	-657.4	133.9	37.97	-693.07	122.62	32.05	-865.63	148.13	25.09	-862.39	148.85	71.14	-472.05	-20.47	43.72	-496.28	-8.31	46.16	-657.44	-14.77	41.54	-657.39	-14.84	93.96	-682.92	98.76	1199.11	0	0	0	-639.72	64.41	1559.4	-630.74	169.03	1552.18	-794.36	66.07	1584.86	-793.66	175.34	1576.83	882.58	287.08	77.6	284.49	282.9	79.55	882.7
4.93	-656.1	131.23	35.42	-696.68	122.29	30.67	-865.78	147.99	25.03	-862.3	148.86	71.24	-449.16	-21.08	47.27	-474.02	-8.15	48.79	-633.93	-16.07	38.46	-636.47	-15.7	90.64	-674.8	97.96	1198.46	0	0	0	-632.09	64.18	1558.64	-624.3	169.29	1551.43	-788.01	66.06	1584.37	-787.7	174.52	1576.37	882.44	287.54	77.59	285.18	283.04	79.82	882.56
4.94	-665.63	130.55	31.72	-697.81	121.5	29.6	-865.71	147.81	25.13	-862.06	148.91	71.56	-427.28	-20.43	51.91	-450.52	-8.1	53.17	-610.87	-16.97	36.32	-615.73	-16.93	88.31	-668.58	97.86	1197.82	0	0	0	-626	64.27	1557.99	-617.87	169.59	1550.65	-782.15	66.75	1583.81	-780.91	175.33	1575.8	882.61	287.33	77.79	284.83	283.18	79.67	882.75
4.95	-669.75	127.62	27.91	-698.7	121.26	28.97	-865.9	147.39	25.01	-861.94	149.01	71.65	-406.93	-20.69	57.15	-430.57	-8.48	57.49	-588.77	-17.52	34.88	-595.73	-18.33	87	-662.57	98.35	1197.13	0	0	0	-620.51	64.22	1557.31	-611.79	168.87	1550.05	-775.74	66.48	1583.18	-774.63	175.57	1574.95	882.66	287.02	77.66	284.29	283.05	79.54	882.21
4.96	-671.25	128.07	27.52	-699.68	121.55	28.87	-865.67	147.77	25.25	-862.21	148.4	71.49	-385.7	-20.08	63.96	-409.52	-8.48	63.3	-566.99	-19.04	34.93	-576.73	-19.19	86.41	-656.41	98.2	1196.4	0	0	0	-614.18	64.09	1556.58	-605.52	168.79	1549.28	-769.04	65.59	1582.37	-768.54	175.25	1574.35	881.79	287.03	77.47	284.85	283.09	79.71	882.62
4.97	-673.85	126.96	26.54	-700.04	121.91	28.59	-865.98	147	25.07	-862.13	148.25	71.72	-366.12	-20.67	71	-388.82	-8.79	70.09	-547.14	-18.72	34.81	-558.76	-19.54	86.22	-650.22	97.89	1195.63	0	0	0	-607.46	64.1	1555.87	-599.05	169.16	1548.47	-762.92	65.51	1581.59	-762.37	174.91	1573.66	881.8	287.26	77.47	284.46	282.98	79.67	882.72
4.98	-674.12	127.05	26.57	-698.55	122.09	28.87	-865.92	147.18	25.19	-861.39	149.43	72.33	-348.92	-20.51	78.51	-366.08	-8.31	78.13	-528.18	-19.1	35.61	-541.84	-20.05	86.8	-644.18	98.36	1194.79	0	0	0	-601.4	63.9	1555.2	-592.87	168.91	1547.7	-756.6	65.25	1580.81	-756.32	174.7	1572.73	882.29	287.27	77.65	284.64	282.86	79.59	882.95
4.99	-671.4	126.55	27.13	-698.62	121.91	28.65	-865.8	147.47	25.48	-861.41	149.32	72.45	-335.09	-19.88	85.17	-355.27	-9.61	82.56	-510.57	-19.37	36.81	-526.46	-19.93	87.38	-637.77	98.02	1193.95	0	0	0	-595.01	63.59	1554.46	-586.65	168.7	1546.99	-750.14	64.52	1580.02	-749.92	174.94	1571.77	881.68	287.13	77.31	284.56	282.99	79.53	882.75
5	-673.35	126.77	26.92	-699.15	121.57	28.57	-865.76	147.43	25.59	-861.27	149.42	72.74	-317.99	-18.82	92.07	-340.67	-9.73	88.38	-494.28	-19.62	38.17	-511.74	-20.82	88.7	-631.61	97.85	1193.08	0	0	0	-588.35	63.23	1553.73	-580.54	168.58	1546.23	-744.04	64.56	1579.27	-743.74	174.32	1570.84	881.99	287.09	77.54	283.96	283.15	79.4	882.57
5.01	-670.61	126.33	27.41	-699.94	122.22	28.22	-865.54	147.78	25.99	-861.09	149.72	73.1	-302.82	-18.23	98.01	-327.23	-9.4	93.27	-479.63	-19.63	39.45	-498.47	-21.24	89.79	-625.47	97.58	1192.19	0	0	0	-581.71	62.88	1553.06	-574.4	168.17	1545.5	-737.97	64.1	1578.46	-737.89	173.47	1570.01	882.14	287.39	77.6	284.59	283.27	79.6	882.85
5.02	-672.52	126.75	26.64	-699.78	122.15	28.21	-865.58	147.63	26.05	-860.79	149.75	73.48	-292.59	-17.76	102.09	-315.34	-8.79	97.24	-466.61	-19.98	40.59	-486.34	-22.18	90.87	-618.87	96.62	1191.38	0	0	0	-576.38	62.51	1552.37	-568.17	168.11	1544.69	-731.86	63.88	1577.55	-731.31	173.73	1569.12	881.84	287.34	77.42	284.97	283.16	79.84	882.76
5.03	-672.13	127.55	26.99	-698.63	122.35	28.35	-865.48	147.61	26.37	-860.68	149.79	73.95	-281.86	-17.3	105.78	-304.74	-8.38	100.68	-455.19	-20.56	41.34	-475.77	-22.93	91.59	-612.64	96.33	1190.61	0	0	0	-569.89	61.97	1551.68	-562.03	167.59	1543.95	-725.53	63.27	1576.77	-725.27	172.33	1568.35	881.78	287.38	77.54	284.73	282.97	79.73	882.9
5.04	-674.53	127.15	26.26	-698.47	122.07	28.34	-865.41	147.73	26.74	-860.12	150.42	74.64	-272.92	-16.48	108.19	-295.95	-7.73	102.92	-445.32	-21.59	41.76	-466.77	-23.46	91.73	-606.33	95.62	1189.74	0	0	0	-563.18	61.4	1550.9	-556.03	166.83	1543.29	-718.94	61.72	1576	-719.58	170.43	1567.6	881.63	287.18	77.45	284.51	283.19	79.74	883.04
5.05	-674.25	126.39	26.62	-697.5	122.39	28.54	-865.4	147.41	27.18	-860.17	149.72	74.96	-265.31	-16.19	109.34	-288.68	-7.74	103.9	-437.77	-21.61	41.28	-459.46	-23.99	91.36	-600.08	95.11	1188.94	0	0	0	-557.45	60.77	1550.29	-549.81	166.23	1542.68	-712.8	60.96	1575.18	-713.18	170.19	1566.74	881.74	287.18	77.49	285	283.16	79.78	882.84
5.06	-670.03	127.42	27.44	-698.87	122.59	27.92	-865.19	147.37	27.74	-859.58	150.22	75.82	-258.81	-17.04	109	-283.08	-8.35	103.04	-431.52	-22.26	40.52	-453.58	-24.31	90.57	-593.59	94.15	1188.17	0	0	0	-550.26	60.02	1549.63	-543.46	165.88	1542	-706.32	59.69	1574.49	-706.44	170.28	1565.96	881.44	287.17	77.36	285.4	282.86	79.95	882.86
5.07	-671.59	127.02	27.22	-698.04	122.58	28.39	-864.78	147.71	28.54	-859.33	150.05	76.42	-256.33	-17.02	106.28	-278.3	-8.24	101.08	-427.45	-21.82	38.81	-448.91	-24.5	89.19	-587.2	93.33	1187.43	0	0	0	-543.29	59.09	1549.04	-537.24	164.99	1541.44	-699.83	58.4	1573.76	-700.57	168.55	1565.3	881.99	287.22	77.39	284.69	283	79.8	883
5.08	-669.23	126.62	27.69	-697.6	122.95	28.32	-864.54	147.94	29.48	-858.84	150.11	77.13	-251.82	-16.95	103.13	-274.92	-8.6	97.81	-424.63	-22.06	36.93	-445.48	-24.79	87.52	-580.89	92.58	1186.82	0	0	0	-536.92	58.16	1548.42	-531.11	163.92	1540.98	-693.33	56.94	1573.03	-694.37	167.81	1564.6	882.36	286.88	77.63	284.39	283.26	79.49	882.75
5.09	-671.03	127.26	27.26	-698.95	123.03	28.04	-864.64	147.33	30.1	-858.31	150.25	78.13	-247.14	-17.81	99.49	-272.68	-8.71	93.85	-423.02	-22.39	34.89	-443.07	-25.21	85.65	-574.26	91.28	1186.19	0	0	0	-530.93	57.27	1547.95	-524.81	163.06	1540.44	-686.94	55.82	1572.45	-688.32	166.22	1564.14	881.86	287.05	77.55	283.69	282.99	79.4	882.21
5.1	-674	127.04	26.79	-697.39	122.81	28.18	-864.44	147.38	31.01	-857.55	150.74	79.32	-247.69	-18.03	94.09	-271.69	-8.82	89.11	-422.83	-22.27	32.22	-441.94	-24.97	83.17	-567.84	90.43	1185.6	0	0	0	-523.26	56.12	1547.44	-518.79	161.89	1539.99	-680.34	54.18	1571.89	-682.27	164.17	1563.61	882.32	287.31	77.64	285.27	282.78	79.83	882.6
5.11	-674.53	126.95	26.71	-696.64	122.9	28.36	-864.25	147.34	32.05	-856.92	151.1	80.45	-248.07	-18.06	88.55	-271.21	-8.58	84.02	-423.49	-21.92	30.41	-441.54	-24.76	80.75	-561.25	89.36	1185.15	0	0	0	-517.6	54.86	1547.02	-512.38	161.09	1539.54	-674.06	53.03	1571.3	-676.19	162.59	1562.96	882.2	287.19	77.46	284.91	283.07	79.68	882.87
5.12	-673.7	126.93	26.97	-697.63	123.78	28.22	-863.86	147.79	33.38	-856.32	151.23	81.78	-247.12	-18.03	84.01	-271.04	-8.68	79.55	-424.42	-21.37	28.76	-441.67	-24.44	78.56	-554.42	87.76	1184.82	0	0	0	-510.96	53.61	1546.6	-506.09	160.13	1539.13	-667.39	51.32	1570.8	-669.48	162.02	1562.47	882.11	287.13	77.54	284.75	282.99	79.87	883
5.13	-672.83	127.55	27.35	-698.4	123.39	28.05	-863.45	148.05	34.78	-855.52	151.47	83.21	-246.04	-18.15	80.48	-270.28	-8.73	76.14	-423.97	-21.22	27.71	-440.96	-24.3	76.82	-547.6	86.45	1184.58	0	0	0	-505.03	52.43	1546.26	-500.03	158.51	1538.82	-660.86	49.6	1570.41	-663.28	160.05	1562.23	882	287.12	77.37	284.06	282.98	79.54	882.78
5.14	-673.36	126.51	26.95	-700.38	122.73	26.93	-863.17	148.08	36.31	-854.73	151.83	84.84	-242.46	-18.7	77.34	-268.06	-9.76	73.1	-422.73	-20.58	27.56	-438.92	-23.45	75.55	-541	85.5	1184.45	0	0	0	-498.33	50.99	1546.06	-493.88	156.89	1538.63	-654.28	47.63	1570.15	-656.78	158.75	1561.85	882.19	287.13	77.47	284.06	283.09	79.43	882.84
5.15	-671.24	127.51	27.4	-699.21	123.2	27	-862.8	147.91	37.79	-853.65	152.55	86.91	-241.1	-19.09	71.99	-265.5	-9.45	68.89	-421.02	-20.65	27.82	-435.35	-23.59	75.25	-534.23	84.59	1184.53	0	0	0	-491.67	49.51	1546.03	-487.44	155.7	1538.56	-647.78	45.61	1570.1	-650.54	156.85	1561.83	882.1	287.05	77.52	284.9	283	79.71	882.83
5.16	-672.76	127.33	27.3	-700.48	122.9	26.92	-862.08	148.65	39.99	-852.56	152.83	89.01	-238	-19.02	65.13	-260.26	-7.47	64.3	-419.82	-20.43	27.75	-432.38	-23.65	74.69	-527.17	83.07	1184.73	0	0	0	-485.29	48.06	1546.24	-481.12	154.46	1538.83	-641.22	43.71	1570.31	-644.49	154.72	1562.08	882.04	287.05	77.34	284.92	283.25	79.78	882.74
5.17	-671.91	127.23	27.43	-701.15	123.78	26.43	-861.16	149.17	42.27	-851.56	152.46	91.03	-237.66	-18.71	58.36	-259.33	-6.92	58.68	-418.92	-20.06	27.29	-430.07	-24.18	74.15	-520.17	81.14	1185.28	0	0	0	-478.88	46.49	1546.73	-475.23	153.45	1539.01	-634.64	41.52	1570.76	-638.57	152.47	1562.54	881.98	287.06	77.56	284.39	283.02	79.53	882.81
5.18	-672.24	127.29	27.52	-700.46	123.76	26.45	-860.33	149.32	44.88	-849.92	152.72	93.69	-235.91	-17.62	53.1	-257.29	-6.24	54.57	-417.8	-20.35	27.05	-428.03	-24.68	73.63	-513.36	80.05	1185.95	0	0	0	-472.18	44.74	1547.3	-469.72	151.59	1539.95	-628.12	39.53	1571.42	-632.86	148.66	1563.44	882.02	286.94	77.6	284.65	283.18	79.71	882.82
5.19	-672.99	127.58	27.4	-698.42	123.92	26.82	-859.74	148.65	47.29	-848.3	152.43	96.52	-232.21	-17.25	49.73	-257.1	-6.05	50.74	-417.15	-20.9	26.97	-426.14	-25.46	73.43	-506.12	78.39	1186.85	0	0	0	-464.91	43.09	1548.05	-462.33	149.2	1541.03	-621.32	36.76	1572.17	-626.29	146.85	1564.21	881.91	287.28	77.46	284.78	282.78	79.74	883.03
5.2	-673.03	127.26	26.98	-697.31	123.5	27.15	-858.13	149.66	50.75	-845.89	152.95	99.8	-231.27	-17.38	46.66	-256.17	-5.98	48.11	-416.7	-21.03	26.83	-425.06	-26.17	73.33	-499.18	77.46	1188.07	0	0	0	-458.94	41.32	1549.12	-459.58	146.92	1542.37	-614.61	34.38	1573.06	-619.78	145.22	1565.4	881.5	286.93	77.41	284.46	282.84	79.59	882.62
5.21	-670.69	127.19	27.7	-697.31	124	26.87	-856.39	150.7	54.53	-843.12	154.11	103.84	-230.94	-16.58	45.07	-255.14	-5.13	46.93	-416.5	-21.27	26.86	-424.03	-27.16	73.54	-492.69	77.36	1189.53	0	0	0	-451.37	39.44	1550.33	-453.38	145.07	1543.77	-607.92	31.71	1574.14	-613.3	143.09	1566.58	882.01	287.08	77.54	284.49	283.34	79.55	882.84
5.22	-672.33	127.31	27.46	-697.98	124.33	27.31	-854.64	150.99	58.43	-839.96	155.05	108.1	-230.07	-16.13	44.01	-255.4	-4.82	45.99	-416.3	-21.91	26.98	-423.83	-27.12	73.37	-485.15	75.01	1191.12	0	0	0	-445.14	37.47	1551.73	-447.73	143.56	1545.3	-601.17	29	1575.29	-606.89	140.81	1568.02	881.88	287.03	77.52	284.57	283.23	79.64	883.15
5.23	-673.16	127.76	26.97	-696.27	124.06	27.51	-852.08	151.67	63.05	-836.37	155.34	112.47	-229.8	-15.94	43.41	-254.03	-4.48	45.79	-416.36	-21.9	26.69	-423.61	-27.37	73.38	-477.81	73.12	1192.85	0	0	0	-438.53	35.51	1553.26	-441.39	141.58	1547.07	-594.55	26.55	1576.63	-600.69	137.82	1569.64	881.94	286.92	77.49	284.27	283.13	79.64	882.53
5.24	-671.1	127.86	27.42	-694.68	123.95	27.53	-849.07	152.09	68.35	-832.13	155.03	117.14	-229.79	-15.83	42.86	-253.65	-4.31	45.48	-416.32	-22.42	26.79	-423.39	-28.09	73.57	-470.76	71.73	1194.76	0	0	0	-432.47	33.7	1554.83	-434.89	139.9	1548.83	-587.97	24.17	1578.04	-594.58	134.46	1571.42	882.04	287	77.53	284.52	282.97	79.74	882.54
5.25	-674	127.66	26.57	-695.03	123.74	27.49	-845.67	151.72	73.76	-826.32	156.34	122.83	-229.55	-15.84	42.51	-254.64	-4.15	44.69	-416.36	-22.4	26.57	-423.35	-28.41	73.57	-462.11	70.02	1197.22	0	0	0	-426.17	31.55	1556.39	-429.1	138.1	1550.52	-581.2	21.42	1579.4	-588.28	131.88	1573.01	882.18	286.81	77.6	284.88	282.93	79.75	881.96
5.26	-672.5	127.86	26.74	-693.92	123.25	27.72	-841.43	152.08	79.85	-820.05	157.07	128.69	-230.01	-15.4	41.52	-254.73	-3.92	44.07	-416.33	-22.68	26.48	-423.06	-28.81	73.71	-456.23	69.58	1199.11	0	0	0	-418.86	29.56	1557.75	-422.26	135.92	1552.14	-574.68	19.21	1580.72	-581.99	129.37	1574.52	882.26	286.93	77.64	284.57	283.02	79.54	882.07
5.27	-671.09	128.1	26.71	-694.59	122.86	27.48	-836.38	152.36	86.5	-813	157.82	134.59	-228.28	-15.02	41.06	-254.55	-3.37	43.31	-416.2	-23.04	26.56	-422.71	-28.98	73.73	-450.43	68.46	1201	0	0	0	-413.35	27.61	1559.1	-417.04	133.88	1553.61	-568	16.46	1581.83	-575.64	127.71	1575.77	882.18	287.14	77.62	284.8	282.85	79.63	882.19
5.28	-669.77	128.67	26.55	-694.32	122.31	27.66	-830.61	152.33	93.45	-805.27	157.63	140.24	-228.53	-14.85	40.26	-254.1	-3.51	42.64	-416.09	-23.04	26.52	-422.46	-28.97	73.64	-443.28	66.86	1202.69	0	0	0	-406.35	25.79	1560.2	-411.11	131.97	1554.9	-561.61	14.19	1582.82	-570.12	123.14	1576.95	881.94	287.09	77.59	284.33	283.01	79.55	882.99
5.29	-671.57	128.85	25.94	-694.08	122.75	27.38	-824.15	151.98	100.85	-796.19	158.83	146.59	-229.13	-14.79	39.43	-253.93	-3.25	42.31	-415.94	-23.22	26.55	-422.15	-29.29	73.63	-438.4	65.39	1204.2	0	0	0	-399.72	23.95	1561.17	-404.55	130.5	1556.01	-555.22	12.04	1583.55	-563.51	121.96	1577.7	881.7	287.14	77.5	284.49	283.1	79.56	882.95
5.3	-669.86	128.83	25.38	-689.47	122.96	28.28	-817.16	151.82	108.79	-786.33	159.57	152.87	-228.71	-14.86	38.99	-253.62	-3.19	41.93	-415.74	-23.39	26.54	-421.88	-29.37	73.53	-429.76	63.26	1205.45	0	0	0	-393.57	22.14	1562	-398.69	128.78	1556.97	-548.83	9.92	1584.09	-556.96	121.27	1578.11	881.81	287.3	77.58	284.3	282.71	79.54	882.69
5.31	-666.35	129.27	24.81	-688.86	123.43	28.05	-809.03	152.04	117.64	-776.36	159.62	159.57	-228.74	-14.61	38.27	-253.13	-3.23	41.51	-415.81	-23.01	26.39	-421.84	-29	73.25	-422.93	61.65	1206.42	0	0	0	-386.32	20.49	1562.67	-392.31	126.94	1557.68	-542.34	7.52	1584.48	-551.31	118.13	1578.79	882.17	287.09	77.56	284.53	283.21	79.52	882.49
5.32	-666.34	129.95	23.34	-684.68	123.66	28.74	-799.64	152.93	127.55	-770.74	160.49	165.57	-228.36	-15.23	37.86	-252.62	-3.34	41.3	-415.79	-22.78	26.13	-421.69	-28.99	73.1	-414.7	60.2	1207.05	0	0	0	-379.19	18.88	1563.25	-385.64	125.41	1558.28	-535.72	5.07	1584.71	-545.6	114.85	1579.05	881.89	287.16	77.45	284.74	282.91	79.59	882.69
5.33	-664.29	130.2	21.9	-680.9	124.28	29.39	-789.56	152.89	137.41	-754.93	158.83	174.27	-228.27	-15.03	37.72	-253.44	-3.55	41	-415.7	-22.93	26.16	-421.76	-28.73	72.88	-407.28	59.51	1207.31	0	0	0	-373.93	17.44	1563.9	-380.14	123.73	1558.87	-529.19	2.99	1584.85	-539.31	113.62	1579.14	881.86	286.86	77.64	284.94	283.1	79.54	882.66
5.34	-659.35	130.77	21.23	-675.19	124.73	30.53	-778.22	153.88	147.87	-741.94	157.12	182.56	-228.24	-15.2	37.65	-253.53	-3.43	40.94	-415.7	-23.15	26.12	-421.66	-29.32	72.95	-402.49	58.4	1207.26	0	0	0	-367.62	15.89	1564.35	-373.96	122.15	1559.34	-522.7	1.08	1584.9	-533.77	109.99	1579.32	881.9	286.91	77.46	285.5	283.08	79.79	882.46
5.35	-655.88	130.98	19.98	-670.99	125.34	31.56	-767.16	152.52	157.5	-728.53	155.73	190.01	-227.94	-15.44	37.89	-253.23	-3.84	41.25	-415.54	-23.72	26.25	-421.85	-29.47	72.83	-395.97	57.17	1206.95	0	0	0	-360.72	14.4	1564.73	-367.75	120.89	1559.8	-515.99	-1.08	1584.96	-527.52	108.32	1579.47	882.03	287.25	77.44	284.63	282.75	79.64	882.17
5.36	-651.55	131.35	18.61	-665.56	125.56	32.61	-754.95	152.2	167.38	-714.66	154.01	197.2	-228.13	-15.54	38.15	-253.64	-4.39	41.56	-415.96	-22.99	25.62	-421.98	-30.12	72.96	-389.46	57.32	1206.67	0	0	0	-353.66	13.18	1565.05	-361.27	119.17	1560.18	-509.49	-2.73	1584.99	-521.07	107.1	1579.47	882.22	287.09	77.65	284.37	283.22	79.5	882.51
5.37	-647.31	131.78	16.41	-657.99	125.88	34.35	-743.17	149.94	176.66	-700.24	152.74	204.41	-228.48	-16.12	38.56	-253.5	-4.55	41.95	-415.96	-23.12	25.36	-422.2	-30.12	72.68	-381.44	55.52	1206.27	0	0	0	-347	11.56	1565.24	-354.15	117.99	1560.42	-502.63	-4.98	1584.99	-514.7	105.33	1579.6	881.99	287.31	77.49	284.57	283.15	79.65	882.65
5.38	-640.11	132.64	15.97	-648.66	125.89	37.44	-730.31	148.88	184.9	-685.88	150.14	211.02	-226.77	-16.37	39.48	-253.42	-4.57	42.45	-416.11	-23.38	25.33	-422.19	-30.89	72.89	-376.85	54.15	1205.79	0	0	0	-340.81	10.22	1565.4	-349.27	116.57	1560.82	-495.88	-6.96	1584.98	-508.71	102.2	1579.86	881.83	287.58	77.49	284.52	282.83	79.72	882.27
5.39	-628.43	133.65	20.05	-636.47	127.23	41.35	-713.92	146.64	191.43	-671.42	146.97	216.81	-229.28	-16.57	39.18	-254.18	-5.04	42.74	-416.14	-23.55	25.16	-422.22	-31.3	72.87	-372.64	53.98	1205.55	0	0	0	-333.73	8.95	1565.36	-342.97	115.45	1561.02	-489.23	-8.67	1584.98	-502.11	100.99	1579.91	882.12	287.25	77.72	285.38	282.83	79.91	882.54
5.4	-613.07	135.22	25.44	-620.54	128.59	46.63	-699.43	143.85	196.77	-656.76	144.17	222.16	-230.05	-16.85	39.41	-254.95	-5.33	43.05	-416.27	-23.64	24.99	-422.68	-31.05	72.6	-364.11	53.1	1205.46	0	0	0	-327.24	7.72	1565.34	-335.59	114.13	1561.15	-482.51	-10.6	1584.97	-495.68	98.54	1580.2	882.16	287.12	77.76	284.8	283.03	79.75	882.65
5.41	-594.01	137.96	31.3	-603.04	129.96	52.11	-684.92	141.78	200.77	-642.04	141.55	226.66	-229.38	-17.16	40.11	-255.51	-5.84	43.33	-416.37	-24.22	25.12	-422.6	-31.58	72.75	-358.36	51.44	1205.54	0	0	0	-320.65	6.57	1565.31	-329.04	113.09	1561.29	-475.74	-12.29	1585.07	-489.16	96.86	1580.51	882.16	286.89	77.55	284.06	283.16	79.56	882.51
5.42	-574.88	140.54	36.06	-583.51	131.49	56.97	-669.45	139.22	203	-627.03	138.08	230.07	-230.89	-18.01	39.93	-254.78	-6.03	43.96	-416.57	-24.2	24.95	-422.81	-31.99	72.93	-352.61	50.96	1205.68	0	0	0	-313.68	5.39	1565.25	-322.88	111.77	1561.51	-469.1	-13.51	1585.27	-482.38	96.08	1580.87	882.33	286.85	77.77	284.45	283.09	79.79	882.93
5.43	-553.6	142.25	40.63	-563.38	132.88	60.43	-653.65	136.03	203.81	-611	135.38	232.22	-229.57	-17.93	40.96	-255.35	-6.41	44.35	-416.56	-24.51	25.01	-423.09	-31.81	72.94	-347.27	50.37	1205.92	0	0	0	-306.79	4.37	1565.21	-315.73	110.68	1561.59	-462.31	-15.1	1585.51	-476.19	93.88	1581.47	882.37	287.14	77.83	284.22	283	79.61	882.37
5.44	-533.37	143.23	43.89	-541.52	133.79	63.45	-637.1	133.37	203.59	-594.45	132.57	232.85	-229.72	-18.25	41.33	-255.19	-6.97	44.79	-416.97	-24.13	24.81	-423.24	-32.05	73.17	-340.94	50.1	1206.19	0	0	0	-299.86	3.46	1565.17	-310.19	109.97	1561.79	-455.48	-16.51	1585.81	-469.97	90.95	1582.13	881.64	287.22	77.67	284.24	283.1	79.71	882.33
5.45	-513.89	144.63	45.37	-520.32	133.07	65.08	-619.24	131.9	202.46	-577.58	130.29	232.28	-230.88	-19	41.25	-256.04	-7.48	44.82	-417.04	-24.03	24.76	-423.34	-31.75	73.2	-334.49	49.37	1206.6	0	0	0	-293.65	2.53	1565.11	-302.72	108.9	1561.82	-448.58	-18.06	1586.13	-463.35	90.64	1582.51	881.61	287.14	77.43	284.37	282.99	79.82	882.37
5.46	-484.79	144.01	48.58	-496.79	132.31	66.17	-601.12	130	199.82	-560.61	127.8	230.33	-230.95	-19.01	41.7	-256.16	-7.77	44.98	-417.26	-23.38	24.53	-423.38	-31.42	73.35	-328.64	49.08	1206.86	0	0	0	-287.38	1.54	1565.04	-295.96	107.85	1561.8	-441.87	-19.45	1586.44	-456.88	89.51	1582.89	882.2	287	77.69	284.36	283.16	79.62	882.18
5.47	-456.15	141.02	50.59	-469.72	130.46	67.12	-586.76	129.43	195.15	-543.14	126.02	227.45	-230.37	-19.02	41.62	-255.88	-7.94	45.12	-417.12	-23.42	24.73	-423.29	-31.05	73.54	-324.18	49.81	1208.35	0	0	0	-280.74	0.79	1564.97	-291.43	106.76	1561.93	-435.14	-20.53	1586.73	-450.08	88.49	1583.28	882	286.89	77.63	284.9	283.18	79.75	882.5
5.48	-432.01	138.37	51.22	-445.04	127.9	66.9	-567.64	127.56	189.84	-525.63	123.97	223.57	-231.33	-19.28	41.42	-255.52	-8.21	44.87	-416.82	-23.88	25.17	-423.27	-30.23	73.45	-319.89	49	1208.88	0	0	0	-274.18	0.03	1564.89	-284.27	106.23	1561.81	-428.44	-21.5	1587.01	-443.8	87.07	1583.59	882.33	287.15	77.77	284.21	283.13	79.65	882.88
5.49	-404.63	138.7	51.26	-420.52	125.71	66.1	-544.8	125.08	184.09	-507.5	122.83	218.75	-231.61	-19.27	41.11	-255.11	-8.31	44.86	-416.78	-23.64	25.25	-422.76	-30.35	73.84	-311.42	45.82	1207.81	0	0	0	-267.3	-0.55	1564.85	-277.19	105.61	1561.68	-421.68	-22.57	1587.26	-437.52	85.65	1583.78	881.85	287.17	77.59	284.37	283.03	79.61	882.4
5.5	-380.2	136.51	50.89	-395.87	125.8	65.25	-524.49	124.48	176.88	-488.54	122.07	213.04	-230.07	-19.37	41.29	-255.55	-8.34	44.48	-416.91	-22.67	25.09	-422.56	-29.42	73.63	-305.29	45.39	1207.79	0	0	0	-260.82	-1.24	1564.87	-271.33	104.74	1561.65	-415.06	-23.42	1587.5	-430.45	86.19	1583.83	881.71	287.08	77.62	284.41	282.8	79.54	882.74
5.51	-355.02	134.3	49.57	-370.29	123.74	63.41	-503.82	123.59	168.53	-469.43	120.58	206.09	-231.02	-19.35	40.77	-255.06	-8.03	44.17	-416.69	-22.88	25.38	-421.71	-30.3	74.28	-300.21	44.72	1207.7	0	0	0	-253.8	-1.79	1564.84	-266.03	104.28	1561.54	-408.39	-24.38	1587.69	-424.18	84.73	1584.04	882.11	286.89	77.63	285.14	282.99	79.98	882.79
5.52	-327.29	131.84	48.68	-343.69	121.78	61.36	-482.31	122.46	159.11	-449.95	119.73	198.42	-231.36	-18.85	40.7	-254.89	-7.75	43.89	-416.67	-22.38	25.28	-421.6	-29.31	74.1	-293.63	44.07	1207.39	0	0	0	-247.47	-2.32	1564.81	-258.82	103.54	1561.43	-401.68	-25.29	1587.82	-417.88	83.53	1584.04	881.94	287.24	77.57	284.67	282.74	79.89	882.57
5.53	-298.48	128.76	47.29	-315.05	119.08	59.77	-460.06	122.16	149.31	-429.91	119.04	190.26	-229.89	-18.88	41.03	-254.82	-7.33	43.78	-416.44	-22.3	25.51	-421.34	-28.52	73.98	-288.64	43.25	1207.23	0	0	0	-241.29	-2.85	1564.75	-252.91	103.28	1561.26	-394.94	-26.17	1587.92	-411.25	82.61	1584.07	882.08	287.22	77.67	284.06	282.72	79.5	882.48
5.54	-271.22	124.7	45.4	-288.98	116.12	57.12	-437.61	120.42	138.54	-409.63	117.44	181.24	-231.81	-18.88	40.7	-254.5	-7.1	43.41	-416.22	-22.45	25.8	-420.61	-29.12	74.43	-282.32	42.48	1207.04	0	0	0	-234.14	-3.35	1564.66	-246.84	102.98	1561.14	-388.15	-26.92	1587.97	-404.75	82.03	1584.04	881.73	287.25	77.45	283.96	283.03	79.48	882.96
5.55	-241.84	120.31	43.89	-262.15	111.96	54.89	-414.06	119.7	127.95	-388.62	116.99	172.41	-232.61	-18.83	40.25	-254.56	-7.25	42.81	-416.07	-22.36	26.02	-420.31	-28.27	74.35	-276.46	40.46	1206.79	0	0	0	-227.11	-3.9	1564.56	-239.35	102.2	1560.82	-381.32	-27.74	1587.97	-398.26	81.16	1583.9	881.82	287.32	77.36	284.56	282.79	79.64	882.59
5.56	-213.68	115.94	42.48	-233.38	107.95	52.99	-390.68	117.11	116.59	-367.33	115.87	162.96	-232.56	-18.62	40.08	-254.47	-7	42.39	-415.88	-22.04	26.14	-419.64	-28.34	74.72	-269.7	39.45	1206.5	0	0	0	-220.61	-4.46	1564.34	-232.05	101.57	1560.47	-374.43	-28.45	1587.91	-391.6	80.28	1583.69	882.11	287.38	77.58	284.59	282.92	79.7	882.02
5.57	-185.1	111.44	41.6	-204.81	103.73	51.34	-366.77	114.96	105.33	-345.63	114.7	153.64	-231.32	-19.03	40.18	-253.68	-6.65	43.33	-415.68	-21.71	26.26	-419.02	-28.01	74.92	-262.45	38.76	1206.23	0	0	0	-213.65	-4.91	1564.09	-225.79	101.27	1560.2	-367.42	-29.35	1587.75	-384.99	79.52	1583.54	882.13	287.55	77.67	284.7	283.17	79.63	881.94
5.58	-157.03	106.68	40.55	-178.17	99.78	49.33	-342.59	112.51	94.43	-323.64	113.59	144.33	-230.7	-18.47	43.09	-252.63	-6.97	43.72	-415.51	-21.32	26.51	-418.71	-27.01	74.71	-256.15	38.47	1205.92	0	0	0	-206.56	-5.4	1563.82	-219.69	100.7	1559.85	-360.54	-30.01	1587.6	-378.36	78.13	1583.32	881.75	287.06	77.62	284.24	283.03	79.55	882
5.59	-130.55	100.97	39.4	-150.79	95.21	47.86	-318.28	109.95	83.82	-301.54	112.52	135.33	-231.37	-18.51	43.07	-249.73	-8.28	45.04	-415.45	-20.95	26.6	-417.85	-27.2	75.13	-250.33	37.84	1205.58	0	0	0	-199.95	-5.94	1563.5	-211.93	99.95	1559.66	-353.65	-30.74	1587.37	-371.39	78.19	1583.08	881.4	286.85	77.59	284.55	282.65	79.56	882.05
5.6	-103.52	95.67	39.03	-125.72	90.26	46.22	-293.52	108.62	74.44	-279.24	111.56	126.71	-228.78	-18.18	43.14	-248.28	-8.9	45.4	-415.23	-20.82	26.95	-417.47	-26.41	75.08	-242.19	36.79	1205.29	0	0	0	-193.1	-6.4	1563.16	-207.31	99.62	1559.25	-346.81	-31.22	1587.08	-364.74	77.24	1582.75	881.39	287.17	77.54	284.75	282.77	79.59	882.58
5.61	-77.92	89.92	38.54	-99.95	85.04	44.96	-268.89	106.8	65.66	-257.23	109.72	118.41	-225.17	-17.1	42.72	-246.88	-8.84	44.95	-415.1	-20.14	27.06	-416.94	-25.78	75.14	-235.65	35.45	1204.98	0	0	0	-186.25	-6.91	1562.71	-200.85	99.52	1558.86	-340	-31.68	1586.73	-357.95	75.88	1582.31	881.7	287.27	77.57	284.11	283.01	79.39	882.76
5.62	-52.37	84.89	39.74	-75.61	80.26	44.52	-244.44	105.66	58.1	-235.35	107.46	110.55	-223.65	-16.54	41.46	-246.14	-8.71	43.89	-414.7	-19.95	27.33	-416.31	-25.59	75.42	-230.09	35.02	1204.46	0	0	0	-179.62	-7.31	1562.22	-192.11	99.08	1558.23	-333.2	-32.03	1586.31	-350.95	76.4	1581.84	881.59	287.37	77.38	283.93	283.02	79.45	882.64
5.63	-29.33	80.08	41.03	-51.2	75.96	45.44	-220.02	104.37	51.48	-213.37	105.73	103.87	-223.75	-15.76	39.3	-246.63	-7.96	41.84	-414.33	-20.02	27.83	-415.53	-25.31	75.75	-222.19	34.03	1203.97	0	0	0	-172.75	-7.75	1561.66	-184.19	98.63	1557.5	-326.37	-32.34	1585.79	-343.87	76.84	1581.22	881.6	287.23	77.43	283.96	282.84	79.51	882.45
5.64	-5.03	75.32	43.95	-27.9	71.95	47.12	-196.44	102.66	45.73	-192.19	104.73	98.66	-222.05	-15.55	37.85	-249.37	-6.96	38.41	-414.25	-19.09	27.8	-415.2	-24.34	75.66	-216.03	32.64	1203.19	0	0	0	-166.13	-7.91	1561.07	-176.52	98.44	1556.73	-319.58	-32.48	1585.26	-337.09	76.35	1580.56	881.67	287.15	77.37	284.14	283.09	79.56	882.49
5.65	17.43	71.97	47.51	-6.92	68.68	49.37	-173.95	101.19	41.36	-172.19	103.12	94.04	-225.61	-15.1	35.26	-250.06	-6.46	36.99	-413.81	-19.23	28.38	-414.63	-24	75.87	-210.17	34.41	1204.02	0	0	0	-159.11	-8.1	1560.39	-170.07	98	1556.04	-312.8	-32.55	1584.68	-330.33	76.01	1579.89	881.86	287.27	77.49	283.78	283.05	79.24	882.49
5.66	36.07	69.74	51.22	14.05	65.98	52.87	-152.65	100.04	38.13	-153.26	101.35	90.42	-226.89	-16.09	32.78	-250.41	-6.11	36.35	-413.75	-18.53	28.54	-414.07	-23.87	76.21	-207.98	34.28	1203.32	0	0	0	-151.89	-8.35	1559.62	-163.29	98.21	1555.28	-306.01	-32.58	1584.11	-323.14	76.6	1579.23	882.08	287	77.64	284.25	282.76	79.5	882.2
5.67	58.3	68.28	56.82	34.25	64.51	56.92	-133.11	98.45	35.81	-135.77	99.78	87.81	-226.3	-16.19	32.28	-251.06	-5.85	35.64	-413.5	-18.16	28.81	-413.89	-23	76.22	-195.35	34.12	1202.84	0	0	0	-145.48	-8.51	1558.98	-158.01	98.06	1554.68	-299.25	-32.49	1583.5	-316.31	76.77	1578.54	881.48	287.2	77.27	284.27	282.89	79.68	882.18
5.68	74.83	67.48	61.7	50.5	63.43	60.84	-115.58	97.09	34.29	-119.96	98.83	86.13	-226.66	-16.08	32.02	-251.86	-5.45	35.15	-413.2	-18.2	29.23	-413.43	-22.78	76.48	-192.16	33.85	1202.27	0	0	0	-139.06	-8.66	1558.32	-150.27	97.97	1553.82	-292.44	-32.5	1582.86	-309.49	76.78	1577.84	881.8	287.26	77.53	284.62	282.71	79.88	882.3
5.69	90.88	66.26	66.32	64.72	63.55	64.71	-100.03	95.87	33.23	-106.1	97.12	84.73	-228.31	-16.33	31.19	-251.6	-5.3	34.77	-413.05	-17.89	29.6	-412.82	-22.71	76.91	-186.84	33.47	1201.48	0	0	0	-132.11	-8.46	1557.65	-143.92	98.21	1553.19	-285.8	-31.92	1582.21	-302.59	76.89	1577.08	882.23	287.24	77.56	284.17	282.87	79.52	882.55
5.7	102.64	67.27	71.1	78.1	63.3	68.57	-86.67	94.22	32.28	-94.18	95.87	83.71	-227.59	-16.3	31.03	-251.57	-5.25	34.47	-412.73	-17.87	30.13	-412.3	-22.7	77.44	-178.17	33.59	1200.84	0	0	0	-125.84	-8.27	1557.12	-136.97	98.52	1552.54	-279.14	-31.67	1581.47	-296.07	76.4	1576.39	882.13	287.08	77.47	284.25	282.67	79.58	882.35
5.71	113.93	67.82	74.7	89.28	63.11	71.72	-75.38	93.56	31.73	-84.2	94.9	82.74	-227.09	-16.39	30.6	-251.79	-5.24	34.11	-412.4	-17.84	30.71	-411.71	-22.65	78.04	-172.09	33.27	1200.06	0	0	0	-118.71	-8.12	1556.59	-130.12	98.46	1551.82	-272.54	-31.19	1580.69	-289.01	77.79	1575.33	882.41	287.07	77.7	284.48	282.91	79.69	883.13
5.72	121.89	68.19	76.72	97.04	63.48	73.07	-66.82	92.55	30.68	-76.29	93.56	81.42	-227.64	-16.28	30.29	-252.04	-5.24	33.74	-412.36	-17.1	30.94	-411.05	-22.84	78.89	-163.94	33.28	1199.26	0	0	0	-112.15	-7.72	1556.04	-122.09	99.14	1551.11	-265.91	-30.63	1579.93	-282.23	78.39	1574.38	882.46	287.01	77.64	285.04	282.86	79.79	882.93
5.73	128.82	68.04	77.63	102.87	63.24	73.56	-60.66	91.71	29.03	-70.42	93.29	80.19	-227.24	-16.71	29.97	-251.34	-5.18	33.59	-411.88	-17.34	31.8	-410.36	-22.82	79.72	-154.77	31.22	1197.14	0	0	0	-105.34	-7.19	1555.49	-116.15	99.43	1550.54	-259.27	-29.92	1579.2	-275.44	79.05	1573.55	882.16	286.91	77.65	284.72	282.51	79.83	882.33
5.74	132.3	67.29	76.51	106.74	62.57	72.71	-56.92	92.33	29	-66.6	93.43	78.84	-227.1	-16.42	29.66	-251.65	-5.6	33.28	-411.66	-16.86	32.35	-409.86	-22.47	80.55	-144.14	31.6	1196.33	0	0	0	-99.34	-6.81	1555	-110.68	99.97	1549.95	-252.59	-29.11	1578.51	-268.34	80.59	1572.68	882.45	287.14	77.68	285.53	282.68	80.02	882.17
5.75	133.67	66.99	72.79	109.86	62.47	69.77	-55.69	92.37	28.08	-64.46	93.83	77.21	-227.51	-16.38	29.14	-251.68	-5.34	32.98	-411.23	-16.94	33.49	-408.86	-22.75	81.85	-137.86	31.23	1195.87	0	0	0	-92.73	-6.19	1554.56	-104	100.81	1549.38	-245.65	-28.53	1577.89	-261.65	81.21	1572.08	881.51	287.15	77.29	284.97	282.9	79.84	882.3
5.76	134.07	66.69	68.52	110.01	62.31	65.42	-55.67	92.26	27.17	-64.35	94.14	75.37	-226.54	-16.75	29.35	-251.23	-5.83	32.99	-410.96	-16.88	34.7	-407.86	-23.18	83.46	-134.38	34.65	1196.63	0	0	0	-84.6	-5.39	1554.02	-95.4	101.66	1548.72	-238.8	-27.62	1577.46	-254.68	82.11	1571.54	882.02	286.82	77.46	285.23	282.7	79.98	882.7
5.77	135.32	67.14	64.44	110.38	62.83	61.16	-55.29	92.63	26.81	-65.2	93.11	73.61	-227.31	-16.54	28.77	-250.8	-5.68	32.82	-410.5	-17.35	36.46	-406.8	-23.48	85.16	-127.29	35.63	1196.51	0	0	0	-78.24	-4.53	1553.68	-87.84	102.44	1548.26	-231.94	-26.42	1577.27	-247.71	83.66	1571.13	882.01	287.2	77.5	284.02	282.56	79.68	882.55
5.78	136.7	68.67	59.38	111.77	64.08	57.49	-54.42	92.47	26.56	-63.95	92.43	72.45	-227.33	-16.32	28.74	-250.14	-5.9	32.77	-409.88	-18.08	38.7	-405.28	-24.44	87.45	-121.2	36.33	1196.51	0	0	0	-70.83	-3.62	1553.48	-81.08	103.38	1548.03	-225.03	-25.31	1577.31	-240.49	85.24	1571.02	881.63	287.09	77.39	283.81	282.74	79.51	882.21
5.79	138.4	69.96	54.54	114.07	65.52	54.14	-53.82	92.27	26.42	-60.66	92.99	72.8	-227.39	-16.34	28.31	-250.84	-5.8	32.4	-409.17	-18.54	41.35	-403.77	-24.68	89.93	-116.21	37.09	1196.83	0	0	0	-63.44	-2.61	1553.53	-74.7	104.57	1548.08	-218.15	-23.98	1577.67	-233.29	86.8	1571.41	882.11	286.84	77.76	284.48	282.77	79.75	882.47
5.8	136.74	70.87	49.39	116.04	65.9	50.7	-53.13	92.61	26.67	-57.79	92.91	72.89	-228.02	-16.66	27.85	-250.22	-5.87	32.4	-408.13	-19.06	44.61	-401.92	-24.69	92.9	-105.45	36.32	1196.07	0	0	0	-57.46	-1.37	1553.86	-67.24	105.22	1548.31	-211.24	-22.71	1578.3	-226.56	87.01	1571.96	882.27	287.06	77.76	284.52	282.92	79.87	882.26
5.81	139.94	70.65	47	116.82	65.24	47.95	-52.66	92.63	26.67	-56.08	92.87	72.78	-226.22	-16.74	27.6	-249.68	-5.97	32.13	-406.74	-19.6	48.63	-399.32	-25.16	96.7	-96.75	36.12	1196.92	0	0	0	-50.44	-0.27	1554.33	-59.3	106.62	1548.59	-204.38	-21.14	1579.09	-219.04	89.32	1572.65	882.16	287.22	77.79	284.14	282.98	79.72	882.4
5.82	140.29	67.82	44.49	118.54	63.66	46.83	-52.32	91.99	26.36	-55	93.08	72.77	-226.32	-17.11	26.98	-249.93	-6.08	31.79	-404.92	-19.76	53.2	-395.92	-25.88	101.25	-87.83	36.99	1198.11	0	0	0	-43.71	0.89	1554.99	-52.29	107.75	1549.22	-197.57	-19.45	1579.98	-212.35	90	1573.48	882.1	287.26	77.61	283.84	282.97	79.7	882.7
5.83	140.79	66.68	42.9	119.38	62.05	45.78	-52.05	92.15	26.45	-54.15	92.68	72.65	-226.98	-16.78	26.41	-248.9	-6.19	32.05	-402.57	-20.49	58.81	-391.77	-27	106.73	-80.63	37.39	1199.29	0	0	0	-36.64	2.19	1555.86	-46.17	108.97	1549.96	-190.65	-17.95	1580.96	-205	92.34	1574.18	882.39	286.95	77.75	284.05	283.08	79.66	882.57
5.84	141.27	66.8	41.69	118.6	62.11	43.94	-51.85	91.88	26.27	-53.23	92.88	72.82	-227.48	-17.46	25.95	-249.76	-6.64	31.99	-399.11	-21.86	65.55	-386.82	-27.74	113.02	-76.47	37.65	1200.55	0	0	0	-29.58	3.53	1556.85	-38.79	110.26	1550.79	-183.88	-16.18	1582.09	-197.96	94	1575.22	881.99	287.07	77.58	284.13	282.72	79.8	882.08
5.85	141.67	66.88	40.67	117.9	62.42	42.98	-51.59	92.47	26.53	-52.29	93.44	72.96	-227.06	-17.41	25.68	-248.41	-6.86	32.92	-394.77	-22.53	73	-380.09	-29.08	120.24	-68.33	38.75	1202.02	0	0	0	-22.68	4.93	1557.89	-31.25	111.43	1551.6	-177.09	-14.32	1583.25	-191.24	94.73	1576.39	882.38	287.09	77.85	283.72	282.76	79.67	882.05
5.86	141.77	66.56	39.61	117.73	61.12	40.96	-51.42	92.52	26.48	-51.73	93.16	72.81	-225.97	-17.44	25.52	-247.2	-7.15	33.91	-389.05	-23.42	81.32	-371.75	-30.56	127.89	-62.04	42.73	1204.54	0	0	0	-15.98	6.17	1558.93	-24.77	112.61	1552.5	-170.31	-12.61	1584.36	-184.14	97	1577.22	882.3	286.89	77.71	284.47	283.04	79.68	882.73
5.87	142.08	66	38.72	117.95	60.54	40.17	-51.23	92.4	26.5	-51.21	92.91	72.65	-225	-17.79	25.59	-244.72	-8.01	35.51	-381.94	-24.52	90.48	-361.16	-33.55	136.5	-51.78	43.91	1206.14	0	0	0	-9.14	7.26	1559.84	-17.47	113.82	1553.22	-163.65	-10.85	1585.32	-177.14	98.64	1577.9	882.08	287.24	77.61	283.64	282.81	79.58	882.78
5.88	142.13	65.58	37.81	118.22	59.91	39.7	-51.13	92.17	26.47	-50.66	92.12	72.43	-224.73	-17.84	25.41	-238.89	-8.52	37.82	-373.61	-25.74	100.3	-349.2	-36.42	145.16	-46.09	42.06	1206.42	0	0	0	-2.51	8.54	1560.65	-11.06	115.1	1553.9	-157.07	-9.12	1586.08	-170.29	100.43	1578.43	882.13	287.15	77.72	283.44	283.05	79.5	882.09
5.89	142.5	65.74	37.42	118.36	59.85	39.02	-50.87	92.31	26.62	-50.28	92.44	72.69	-223.61	-18.63	25.36	-238.75	-9.3	37.88	-364.05	-27.33	111.28	-336.03	-39.29	154.35	-38.63	42.8	1207.42	0	0	0	3.4	9.67	1561.41	-3.56	116.46	1554.41	-150.64	-7.45	1586.61	-163.35	102.42	1578.77	882.53	287.38	77.82	283.71	282.94	79.6	882.44
5.9	142.61	65.16	36.49	118.54	59.83	38.48	-50.71	91.74	26.49	-49.92	91.88	72.48	-221.7	-20.32	24.83	-236.53	-10.85	38.98	-352.82	-29.68	123.67	-322.17	-41.33	164.17	-35.45	46	1209.25	0	0	0	10.26	10.84	1561.96	3.14	117.8	1554.79	-144.28	-5.9	1586.91	-156.5	103.47	1578.91	881.9	287.28	77.62	283.41	282.96	79.47	882.17
5.91	142.74	65.16	36.08	118.71	59.36	38.12	-50.55	91.8	26.62	-49.51	91.5	72.36	-216.98	-21.24	24.79	-231.82	-11.19	40.15	-340.1	-31.88	136.66	-306.95	-43.91	174.77	-29.63	47.16	1209.96	0	0	0	17.42	11.81	1562.44	9.43	118.45	1555.24	-137.88	-4.53	1587.05	-149.66	104.85	1579.01	881.96	287.38	77.55	284.38	282.86	79.67	882.81
5.92	142.64	64.33	35.36	118.85	59.29	37.83	-50.38	91.86	26.79	-49.11	91.15	72.21	-211.54	-22.48	24.27	-225.97	-11.88	41.77	-326.1	-34.43	149.94	-290.4	-45.8	185.19	-21.58	47.49	1210.01	0	0	0	23.32	12.75	1563.02	16.8	119.71	1555.58	-131.51	-2.97	1587.18	-142.64	107.38	1578.94	881.88	287.18	77.56	284.02	282.86	79.46	883.01
5.93	142.66	64.21	34.94	119	59.31	37.61	-50.35	91.16	26.58	-48.69	91.29	72.29	-205.64	-23.27	23.51	-217.48	-13.55	43.96	-311.51	-36.94	163.13	-272.51	-47.9	195.93	-11.91	44.91	1208.65	0	0	0	30.16	13.63	1563.5	23.34	120.59	1556.03	-125	-1.62	1587.25	-135.99	108.56	1578.93	880.86	287.35	77.25	283.44	283.17	79.21	882.65
5.94	142.67	64.6	34.35	119.13	59.41	37.39	-50.3	91.51	26.89	-48.55	90.81	72.04	-195.93	-24.97	23.45	-208.35	-14.92	47.36	-296.19	-39.21	176.11	-253.96	-50.23	207.01	-3.27	44.68	1207.84	0	0	0	37.7	14.46	1563.94	29.68	121.3	1556.45	-118.39	-0.15	1587.35	-129.23	109.46	1578.92	881.7	287.25	77.32	283.29	283.12	79.19	882.72
5.95	142.7	64.25	34.39	119.07	59.57	37.19	-50.36	91.36	26.84	-48.38	90.81	72.03	-186.02	-27.35	30.39	-195.62	-16.76	55.01	-277.91	-40.86	188.31	-236.01	-52.02	217.86	4.58	45.18	1207.44	0	0	0	44	15.18	1564.35	38.08	122.07	1556.75	-111.76	1.15	1587.44	-122.41	110.81	1578.86	881.31	287.26	77.24	284.07	282.89	79.46	882.29
5.96	142.74	64.89	34.19	119.31	59.13	37.33	-50.53	91.19	26.79	-48.46	90.62	72.01	-170.09	-29.91	40.7	-178.95	-19.1	65.13	-260.56	-42.76	200.03	-217.93	-53.74	228.69	11.64	44.37	1206.31	0	0	0	50.82	15.92	1564.74	45.47	122.87	1556.97	-104.91	2.17	1587.58	-115.42	111.96	1578.86	881.24	287.36	77.24	283.84	282.74	79.2	882.16
5.97	142.74	64.81	33.91	119.3	59.48	36.99	-50.62	90.67	26.71	-48.33	90.18	71.89	-148.27	-32.56	52.62	-157.82	-20.72	76.53	-243.59	-44.07	210.57	-200.48	-54.13	239.96	17.79	43.9	1205.37	0	0	0	57.41	16.58	1565.1	52.26	123.74	1557.32	-98.04	3.24	1587.82	-108.48	113.03	1579.04	881.79	287.01	77.33	283.67	282.51	79.18	882.31
5.98	142.91	64.74	33.85	119.4	59.35	37	-50.72	90.2	26.61	-48.24	90.02	71.77	-126.54	-35.13	64.28	-141.69	-22.73	88.77	-225.37	-46.12	220.67	-182.88	-53.68	250.43	25.06	43.93	1204.92	0	0	0	64.64	17.19	1565.44	58.83	124.57	1557.49	-91.21	4.4	1588.16	-101.25	114.31	1579.24	881.93	287.05	77.44	283.91	282.68	79.27	882.52
5.99	143.04	64.75	33.82	119.38	59.59	36.86	-50.6	90.24	26.78	-48.18	89.9	71.81	-104.05	-35.34	75.31	-118.77	-24.64	99.69	-206.55	-47.16	229.66	-164.51	-53.37	259.83	31.21	45.95	1204.97	0	0	0	71.32	17.66	1565.85	65.68	124.94	1557.72	-84.18	5.19	1588.63	-93.99	115.47	1579.53	881.94	287.08	77.56	284.12	282.51	79.24	882.34
6	143.12	65.14	33.9	119.44	59.24	36.96	-50.56	90.11	26.88	-48.08	89.7	71.83	-79.49	-35.68	86.36	-89.66	-24.15	110.58	-187.38	-48	237.85	-145.83	-53.3	268.4	39.59	45.79	1206.51	0	0	0	78.08	18.24	1566.32	73.71	125.27	1557.91	-77.05	5.89	1589.22	-86.72	116.01	1579.96	881.41	287.24	77.42	284.49	282.21	79.37	882.33
6.01	143.19	65.71	33.95	119.48	59.56	36.82	-50.4	89.99	27.06	-47.9	89.45	71.91	-57.34	-36.74	96.84	-69.82	-26.49	120.52	-168.55	-47.89	244.63	-127.37	-53.07	276.08	43.14	44.71	1206.85	0	0	0	85.47	18.74	1566.69	81.01	126.09	1558.18	-69.97	6.71	1589.9	-79.47	116.81	1580.52	881.25	287.13	77.31	284.02	282.58	79.35	882.34
6.02	143.39	65.48	33.99	119.47	59.92	36.57	-50.31	89.7	27.18	-47.77	88.82	71.85	-34.62	-36.96	106.83	-51.97	-29.18	129.55	-149.52	-48.16	250.52	-109.13	-53.1	283.04	48.79	44.86	1207.48	0	0	0	92.63	19.05	1567.02	88.04	126.08	1558.39	-62.89	7.51	1590.63	-72.02	117.44	1581.1	881.71	286.7	77.68	284.15	282.47	79.41	882.37
6.03	143.48	65.7	33.99	119.56	58.8	37.12	-50.14	89.66	27.56	-47.64	88.5	72.05	-9.28	-39.38	116.7	-30.26	-28.34	136.87	-130.5	-48.28	255.23	-91.03	-53.11	289.07	52.41	47.88	1209.39	0	0	0	99.39	19.26	1567.25	95.18	126.38	1558.61	-55.83	7.95	1591.31	-64.77	117.78	1581.72	881.66	286.99	77.42	283.71	282.36	79.44	882.61
6.04	143.4	66.14	34.25	119.55	59.4	36.68	-50.07	89.97	27.93	-47.52	87.94	72.11	14.97	-40.26	125.81	-1.98	-29.8	145.23	-111.34	-48.42	258.95	-72.63	-52.88	294.03	58.19	48.78	1210.3	0	0	0	106.63	19.52	1567.47	101.68	126.47	1558.74	-48.77	8.56	1591.98	-57.54	118.18	1582.36	881.87	287.23	77.59	283.77	282.48	79.49	883.02
6.05	143.1	65.43	34	119.55	59.2	36.74	-50.03	89.33	27.84	-47.35	88.09	72.42	38.68	-41.1	133.92	22.94	-30.42	153.58	-91.87	-48.33	261.49	-54.08	-52.83	297.96	65.34	48.73	1210.95	0	0	0	114.02	19.5	1567.6	109.61	126.45	1558.76	-41.66	8.83	1592.6	-50.23	118.5	1582.99	882.04	287.21	77.66	284.23	282.24	79.55	883.27
6.06	142.52	64.39	33.36	119.54	59.06	36.76	-50.01	89.14	27.94	-47.16	88.22	72.69	63.75	-41.44	141.51	46.5	-30.58	160.04	-71.88	-48.47	263.08	-35.52	-52.55	300.7	68.79	48.48	1211.39	0	0	0	120.66	19.5	1567.74	116.92	126.45	1558.9	-34.61	9.24	1593.19	-42.82	118.97	1583.48	881.6	286.95	77.62	284.23	282.38	79.4	882.27
6.07	142.34	64.31	33.21	119.57	58.51	36.96	-49.89	88.92	28.15	-47.02	87.39	72.74	90.04	-41.32	148.62	70.59	-30.23	165.97	-51.62	-48.61	263.52	-16.93	-52.02	302.26	74.52	48.64	1211.82	0	0	0	127.45	19.29	1567.9	124.89	126.3	1559.08	-27.56	9.41	1593.67	-35.39	119.75	1584	881.76	287.12	77.44	284.82	282.5	79.43	882.37
6.08	142.22	63.35	32.81	119.72	58.65	36.81	-49.92	88.6	28.14	-46.77	87.47	72.98	115.64	-41.19	154.56	94.67	-29.95	171.22	-31.19	-48.22	262.83	1.93	-51.74	302.89	80.62	48.82	1211.96	0	0	0	134.22	19.23	1568.09	131.67	126.22	1559.32	-20.57	9.75	1594.04	-28.08	119.5	1584.45	881.68	287.17	77.5	284.01	282.58	79.21	882.67
6.09	142.46	62.84	31.92	119.85	58.32	36.9	-49.76	89.02	28.58	-46.46	86.79	72.91	141.52	-40.92	159.95	120.85	-29.52	175.9	-10.62	-47.79	261.13	20.89	-51.28	302.5	91.49	49.57	1212.17	0	0	0	141.46	18.96	1568.2	139.28	125.87	1559.47	-13.64	10.02	1594.28	-20.61	120.07	1584.74	881.6	287.17	77.52	283.68	282.47	79.05	882.85
6.1	142.79	62.18	31.66	119.91	58.5	36.71	-49.69	88.88	28.73	-46.18	86.67	73.08	166.25	-40.69	164.3	144.79	-29.05	179.58	10.36	-47.66	258.67	40.05	-50.57	301.02	98.25	49.56	1211.7	0	0	0	148.79	18.7	1568.27	145.56	125.38	1559.74	-6.67	10.18	1594.39	-13.19	120.33	1584.9	882.14	287.17	77.59	283.61	282.64	78.78	882.55
6.11	143.24	62.53	31.38	119.97	58.76	36.53	-49.81	87.62	28.55	-45.82	87.05	73.39	192.41	-39.94	168.36	170.87	-28.61	182.87	31.51	-47.36	255.33	59.86	-50.22	298.85	101.57	49.39	1211.29	0	0	0	156.14	18.45	1568.29	154.29	125.18	1559.65	0.39	10.31	1594.35	-5.75	120.51	1584.97	881.67	287.1	77.43	284.33	282.82	78.92	882.5
6.12	143.72	61.9	30.84	119.99	58.73	36.4	-49.74	87.59	28.77	-45.29	87.02	73.73	218.15	-39.89	171.78	195.57	-28.21	185.27	53.23	-47.28	251.44	80.09	-49.84	295.89	108.93	49.59	1211.19	0	0	0	163.01	18.25	1568.24	162.17	124.87	1559.76	7.5	10.36	1594.25	1.56	120.69	1585.07	881.68	287.28	77.37	284.79	282.46	79.02	882.12
6.13	144.04	61.61	30.3	119.96	59.13	36.02	-49.5	87.65	29.17	-44.97	86.4	73.76	244.42	-39.45	174.97	221.03	-27.62	187.28	75.48	-46.6	246.71	100.42	-49.22	292.14	120.09	48.33	1209.42	0	0	0	169.94	17.88	1568.15	168.15	124.39	1559.93	14.75	10.39	1594.11	8.9	120.84	1585.07	881.93	287.18	77.47	283.86	282.28	78.81	882.74
6.14	144.49	62.61	30.92	120.06	58.65	36.21	-49.48	87.79	29.61	-44.65	86.34	74	269.46	-38.87	177.31	246.3	-27.54	188.73	98.16	-46.35	241.56	120.88	-48.47	287.62	123.01	50.19	1210.1	0	0	0	177.4	17.49	1567.91	177.91	123.11	1559.33	22.07	10.34	1593.93	16.36	120.84	1585.05	881.45	287.5	77.34	283.69	282.03	78.8	883.26
6.15	144.57	62.76	30.91	120.16	58.4	36.28	-49.49	86.87	29.38	-44.11	86.46	74.33	294.44	-38.65	179.16	272.2	-26.97	190.01	120.92	-45.88	235.82	141.55	-48.55	282.88	134.01	48	1208.86	0	0	0	185.12	17.31	1567.55	186.19	123.18	1558.94	29.5	10.29	1593.65	23.71	120.46	1585.01	881.67	287.58	77.4	284.8	281.96	79.07	882.91
6.16	144.61	62.85	31.26	120.19	58.51	36.1	-49.52	86.66	29.49	-43.93	85.82	74.31	321.39	-38.13	181.41	297.85	-26.45	190.98	143.89	-45.35	229.66	162.6	-47.92	277.4	141.24	47.19	1208.07	0	0	0	192.46	17.01	1567.21	193.89	122.87	1558.7	37.09	9.97	1593.29	31.28	120.77	1584.78	881.54	287.25	77.46	284.03	282.41	78.78	882.85
6.17	144.34	63.29	31.58	120.24	58.75	36	-49.44	86.93	29.78	-43.65	85.5	74.37	346.09	-37.63	182.42	322.87	-25.91	191.37	167.35	-44.92	223.27	184.08	-48.16	271.87	145.31	51.59	1208.75	0	0	0	200.04	16.78	1566.73	201.53	122.48	1558.37	44.58	9.87	1592.9	38.94	120.69	1584.5	881.86	287.21	77.34	284.51	282.47	78.8	882.9
6.18	144.34	63.77	31.52	120.27	58.94	35.81	-49.4	86.85	29.9	-43.33	86	74.76	371.44	-36.89	183.57	347.82	-25.25	191.65	191.15	-44.78	216.83	205.81	-48.21	266.05	150.76	52.27	1208.36	0	0	0	207.47	16.54	1566.22	209.21	122.34	1557.96	52.18	9.84	1592.46	46.66	120.62	1584.17	882.32	287.43	77.61	285.93	282.27	79.12	882.37
6.19	144.09	64.76	32.07	120.27	58.75	35.77	-49.31	86.72	30.1	-43.05	86.08	75.03	396.42	-36.3	184.77	373.06	-24.35	192.16	215.19	-44.64	210.23	227.53	-48.46	260.08	155.22	52.65	1207.74	0	0	0	214.93	16.34	1565.58	216.96	122.48	1557.46	59.82	9.84	1591.96	54.45	120.78	1583.79	881.49	286.93	77.49	285.74	282.14	79	882.93
6.2	143.88	64.05	31.79	120.38	58.6	35.85	-49.15	87.19	30.54	-42.74	86.01	75.31	421.03	-35.47	185.64	397.3	-23.89	192.06	238.81	-44.62	203.65	248.97	-48.42	253.93	168.91	53.39	1207.25	0	0	0	222.67	16.17	1564.88	224.74	122.29	1556.87	67.5	9.64	1591.42	62.2	120.72	1583.3	882.03	287.32	77.45	285.35	282.18	78.88	882.7
6.21	143.9	64.88	32.28	120.28	59.16	35.53	-49.15	86.78	30.63	-42.6	86.03	75.6	445.15	-34.65	186.55	422.66	-23.25	192.47	261.96	-45.26	197.43	270.05	-48.94	248.01	176.17	53.1	1206.28	0	0	0	229.77	16.12	1564.17	232.44	122.35	1556.19	75.15	9.58	1590.84	70.01	120.93	1582.75	881.84	287.33	77.39	285.93	282.37	79.04	882.93
6.22	143.74	65.42	32.53	120.24	58.93	35.5	-49.14	85.96	30.57	-42.34	86.15	76.09	468.18	-33.91	187.12	445.11	-22.53	192.22	284.73	-44.86	190.77	290.92	-49.64	242.23	179.74	53.35	1205.37	0	0	0	237.65	15.82	1563.38	240.1	121.9	1555.57	82.9	9.39	1590.25	77.7	120.61	1582.27	881.95	287.31	77.33	286.39	282.94	79.47	882.76
6.23	143.37	65.38	32.17	120.27	58.89	35.49	-48.97	86.26	31.08	-41.89	86.82	76.68	491.34	-32.83	187.78	467.42	-24.99	193.18	307.19	-44.37	184.14	311.61	-49.91	236.4	186.56	53.28	1204.91	0	0	0	244.62	15.73	1562.69	246.72	121.54	1555.02	90.71	9.22	1589.6	85.47	120.18	1581.7	882.39	287.45	77.43	287.96	282.65	79.77	882.79
6.24	143.17	65.2	32.16	120.23	58.94	35.44	-48.8	86.69	31.63	-41.74	86.54	77.08	513.05	-32.49	188.04	490.45	-22.12	191.75	329.5	-44.01	177.94	332.09	-50.62	230.97	191.75	52.59	1204.02	0	0	0	252.38	15.75	1561.94	254.17	121.44	1554.26	98.57	9.18	1588.96	93.37	120.17	1581.05	882.26	287.47	77.32	286.46	282.63	79.4	882.96
6.25	142.95	65.49	32.14	120.17	59.2	35.21	-48.76	86.54	32	-41.54	86.93	77.65	535.28	-32.03	188.06	511.02	-21.4	190.89	351.12	-43.79	172.02	352.08	-51.79	225.98	198.93	52.82	1203.01	0	0	0	261.69	15.7	1561.05	263.41	121.57	1553.27	106.44	8.94	1588.24	101.16	120.05	1580.31	882.32	287.25	77.5	285.58	282.49	79.3	882.58
6.26	143.03	65.86	32.14	120.35	59.07	35.28	-48.67	86.4	32.36	-41.24	87.24	78.37	555.11	-32.07	187.72	531.45	-23.64	190.73	371.92	-44.12	166.69	371.29	-52.33	220.81	206.73	52.43	1201.81	0	0	0	269.01	15.59	1560.32	271.21	121.49	1552.55	114.37	8.7	1587.53	109.17	120.2	1579.59	882.15	287.38	77.44	284.94	282.25	79.32	882.15
6.27	142.96	65.94	31.89	120.5	58.89	35.32	-48.61	86.53	33.1	-40.87	87.33	79.07	575.73	-32.9	187.93	551.2	-24.31	190.03	392	-44.79	161.82	389.78	-53.28	216.09	214.65	52.37	1200.96	0	0	0	277.74	15.59	1559.56	279.08	121.85	1551.68	122.36	8.58	1586.84	117.16	119.94	1578.95	881.49	287.42	77.27	285.22	282.63	79.44	882.02
6.28	143.12	65.95	32.04	120.59	59.71	34.87	-48.41	86.38	33.83	-40.31	88.03	80.27	593.85	-33.51	187.9	569.99	-24.72	189.27	411.35	-45.69	157.26	407.51	-53.83	211.32	223.88	52.32	1200.05	0	0	0	285.36	15.46	1558.88	287.01	121.44	1551.06	130.45	8.24	1586.13	125.18	120.21	1578.15	881.96	287.42	77.38	284.7	282.7	79.29	882.38
6.29	143.19	66.05	31.76	120.94	59.07	35.13	-48.16	87.11	35.05	-39.77	88.09	81.14	612.78	-34.47	188.76	588.35	-25.97	189.09	429.9	-46.94	153.2	424.43	-54.26	206.66	231.57	51.91	1199.08	0	0	0	293.59	15.24	1558.29	294.99	121.41	1550.43	138.54	7.9	1585.43	133.08	119.46	1577.49	882.02	287.26	77.39	285.04	282.66	79.32	882.43
6.3	143.42	65.77	31.89	120.97	60.25	34.59	-47.93	87.26	36.21	-39.03	89.2	82.64	629.02	-36.3	188.93	606.36	-26.46	189.03	447.53	-48.12	149.37	440.55	-54.07	201.92	240.23	51.82	1198.28	0	0	0	302.16	15.08	1557.76	302.96	121.1	1549.94	146.71	7.72	1584.77	141.03	118.39	1576.97	882.07	287.67	77.33	284.71	282.9	79.32	882.36
6.31	143.62	66.09	32.04	121.28	59.7	34.72	-47.67	86.74	37.18	-38.5	89.11	83.73	644.51	-37.34	188.95	622.9	-27.97	188.86	464.09	-49.53	145.94	455.77	-53.7	197.36	245.1	51.86	1197.49	0	0	0	310.32	14.81	1557.35	311.05	121.05	1549.57	155.02	7.24	1584.15	149.06	118.42	1576.29	882.21	287.3	77.45	284.66	282.86	79.47	882.83
6.32	143.73	66.12	31.7	121.39	59.98	34.48	-47.22	87.62	38.94	-37.8	89.18	84.94	658.61	-38.45	188.41	637.62	-29.15	188.04	479.38	-50.9	142.67	469.94	-54.2	193.52	257.69	51.71	1196.98	0	0	0	318.97	14.51	1557.08	316.87	121.38	1549.88	163.4	6.71	1583.56	157.01	118.13	1575.66	881.72	287.16	77.34	284.24	282.91	79.26	883.01
6.33	143.78	66.71	31.53	121.64	59.9	34.56	-46.82	88.07	40.65	-36.8	90.46	86.84	672.14	-39.31	187.28	653.66	-30.04	187.33	492.75	-52.59	139.75	482.79	-54.26	189.74	262.92	51.48	1196.29	0	0	0	327.18	14.24	1556.96	325.26	121.24	1550.06	171.81	6.33	1583.01	165.15	117.69	1575.08	882.6	287.24	77.57	284.18	283.02	79.26	883.47
6.34	143.97	66.77	31.51	121.71	60.35	34.23	-46.4	87.87	42.13	-35.98	90.42	88.35	682.83	-40.26	185.44	664.1	-31.75	185.45	504.3	-53.73	136.78	493.86	-55.16	186.52	272.91	51.36	1195.5	0	0	0	335.64	13.77	1556.95	333.03	120.82	1550.15	180.23	5.77	1582.55	173.35	116.9	1574.73	882.27	287.52	77.5	284	283.26	79.39	883.23
6.35	144.1	66.14	31.27	121.78	60.62	34.04	-45.8	88.33	44.13	-34.9	91.18	90.25	692.11	-41.1	183.32	668.32	-31.9	178.47	514.02	-55	133.99	503.25	-55.96	183.39	281.67	51.2	1195.29	0	0	0	343.73	13.35	1557.18	342.05	120.6	1550.31	188.67	5.03	1582.18	181.56	115.72	1574.35	882.49	287.42	77.67	284.29	282.82	79.41	883.04
6.36	144.21	66.04	31.16	122.11	60.29	34.09	-45.11	88.74	46.32	-33.81	91.61	92.34	699.18	-42.38	180.24	683.73	-31.47	179.76	521.87	-56.33	131.2	510.95	-56.48	180.3	288.22	51.04	1194.85	0	0	0	352.7	12.92	1557.52	349.41	119.99	1550.94	197.13	4.34	1581.97	190.05	115.28	1574.11	882.29	287.41	77.55	284.7	282.68	79.62	883.02
6.37	144.35	66.39	31.06	122.29	60.65	33.85	-44.28	88.88	48.38	-32.57	92.42	94.81	705.15	-43.43	176.85	691.34	-32.31	176.97	527.83	-57.15	128.2	517.01	-57.14	177.22	297.11	50.59	1194.62	0	0	0	360.83	12.3	1558.06	357.98	119.68	1551.39	205.61	3.38	1581.85	198.51	114.79	1574.03	882.18	287.26	77.59	284.52	282.79	79.56	882.89
6.38	144.45	66.44	30.72	122.48	61.05	33.51	-43.51	89.01	50.77	-31.29	92.45	97.02	709.51	-44.63	173.02	693.24	-33.49	172.1	532.08	-57.78	124.96	521.48	-58.05	174.24	309.61	50.12	1194.96	0	0	0	369.49	11.67	1558.78	367.19	119.02	1552.16	214.11	2.44	1581.92	206.85	113.22	1574.3	881.72	287.19	77.53	284.38	283.04	79.45	882.7
6.39	144.57	66.17	30.61	122.75	61.31	33.31	-42.37	89.53	53.35	-29.58	93.61	100.02	712.9	-45.74	168.45	694.56	-34.55	167.1	534.62	-58.32	121.61	524.47	-58.68	171.1	316.84	49.72	1194.91	0	0	0	378.16	10.75	1559.69	375.15	118.36	1553.19	222.67	1.43	1582.19	215.29	112	1574.61	882.35	287.28	77.64	284.51	283.2	79.46	882.76
6.4	144.79	66.33	30.65	123.02	60.8	33.5	-41.08	90.18	56.29	-27.7	94.15	102.93	714.11	-46.72	163.29	694.99	-35.18	161.67	535.88	-58.7	118.15	526.2	-59	167.82	324.43	48.97	1195.53	0	0	0	386.82	10.01	1560.82	383.71	117.58	1554.47	231.34	0.18	1582.64	223.85	111.42	1575.04	882.15	287.59	77.73	284.32	283.26	79.29	882.41
6.41	144.87	66.67	30.34	123.26	61.36	33.16	-39.58	91.24	59.65	-25.55	95.71	106.45	715.59	-47.3	157.59	693.8	-34.85	155.69	535.94	-58.99	114.6	526.89	-59.21	164.44	337.11	48.43	1196.17	0	0	0	395.66	9.17	1562.21	392.42	116.54	1556.01	240.02	-1	1583.33	232.36	110.21	1575.74	881.97	287.56	77.57	284.2	283.11	79.38	882.77
6.42	144.9	67.18	30.46	123.42	61.21	33.16	-38	91.7	62.86	-23.29	96.78	110.1	714.98	-46.42	151.45	694.07	-34.28	149.86	535.6	-58.45	111.75	526.79	-58.93	160.76	346.64	47.81	1197.19	0	0	0	404.54	8.18	1563.85	400.21	115.21	1557.89	248.82	-2.36	1584.27	240.97	108.25	1576.79	882.41	287.6	77.69	284.51	282.82	79.54	882.27
6.43	145.03	66.64	30.11	123.63	61.19	33.21	-36.06	92.78	66.61	-20.57	98.63	114.3	716.15	-45.54	145.99	694.05	-33.52	144.34	535.77	-57.98	109.6	526.6	-58.51	157.29	356.8	46.62	1198.62	0	0	0	413.43	7.32	1565.75	410.29	114.18	1559.73	257.72	-3.95	1585.49	249.73	106.63	1578	881.78	287.46	77.59	284.57	283.1	79.61	882.43
6.44	145.14	66.99	30.33	123.76	61.87	32.87	-33.68	94.21	70.8	-17.7	99.5	118.33	718.27	-44.46	140.43	696.86	-32.17	139.66	537.34	-58.09	108.95	528.19	-57.92	154.48	366.32	45.57	1200.09	0	0	0	422.38	6.19	1567.96	418.28	112.82	1561.95	266.74	-5.53	1587.02	258.45	104.88	1579.62	881.33	287.62	77.41	284.66	283.06	79.58	882.17
6.45	145.18	67.24	30.37	124	62	32.78	-30.95	95.53	75.2	-14.15	101.31	123.11	721.67	-43.2	133.41	698.45	-30.1	133.93	538.94	-58.52	108.97	533.26	-58.93	154.16	377.75	44.86	1202.25	0	0	0	431.99	5.07	1570.62	426.41	111.55	1564.75	275.86	-7.4	1589.01	267.23	103.1	1581.69	881.5	287.43	77.67	284.08	282.78	79.56	882.4
6.46	145.26	66.95	30.28	124.33	61.44	33.07	-27.89	96.38	79.71	-10.2	102.1	127.69	723.66	-41.65	128.55	699.44	-28.93	129.74	539.92	-58.5	108.83	537.21	-60.19	154.8	389.25	43.98	1204.98	0	0	0	441.19	3.63	1573.84	436.59	110.35	1567.98	285.2	-9.13	1591.59	275.98	100.83	1584.34	881.79	287.62	77.62	283.55	283.02	79.34	882.69
6.47	145.47	67.19	30.34	124.52	62.34	32.71	-24.14	98.45	84.92	-5.45	103.92	132.83	724.53	-41.03	125.53	700.06	-28.48	127.23	540.45	-58.51	108.63	537.92	-60.32	154.69	396.41	42.65	1207.97	0	0	0	451.02	2.28	1577.33	445.21	108.51	1571.53	294.59	-11.24	1594.45	284.85	99.01	1587.3	881.48	287.68	77.39	284.7	282.82	79.73	883.08
6.48	145.44	67.62	30.19	124.9	62.38	32.82	-19.93	99.92	90.17	-0.19	105.36	138.04	725.18	-41.25	123.21	701.07	-28.94	125.3	540.81	-59.09	108.56	538.11	-60.18	155.25	408.6	41.07	1211.53	0	0	0	459.7	0.61	1581.01	454.82	106.98	1575.22	303.92	-13.21	1597.41	293.71	96.09	1590.35	882.18	287.63	77.51	284.2	282.71	79.65	882.48
6.49	145.8	67.26	30.42	125.29	62.47	33.08	-15.05	101.11	95.2	5.72	106.04	142.82	726.11	-41.84	120.32	700.6	-32.59	123.62	541.19	-59.8	108.35	539.13	-60.76	155.78	420.33	39.61	1215.03	0	0	0	468.98	-0.88	1584.96	462.98	105.01	1579.27	313.19	-15.11	1600.51	302.61	93.93	1593.47	882.01	287.72	77.59	284.79	282.83	79.79	882.24
6.5	146.16	68.1	30.29	125.81	62.72	33.28	-9.55	103.37	100.81	12.48	108.16	148.05	726.54	-41.81	117.38	701.47	-33.05	121.71	541.78	-59.78	107.9	540.65	-61.48	155.74	428.96	38.09	1218.85	0	0	0	477.69	-2.53	1589.15	471.95	103.05	1583.5	322.35	-17.09	1603.79	311.69	92.03	1596.75	881.85	287.65	77.5	284.26	283.01	79.69	882.46
6.51	146.75	67.9	30.29	126.38	63.55	33.28	-3.74	104.91	106.3	19.99	110.58	153.07	726.93	-40.86	115.18	702.18	-28.78	118.53	542.23	-60.07	108.02	542.16	-61.66	155.52	439.66	36.06	1222.93	0	0	0	486.78	-4.23	1593.44	481.35	101.18	1587.72	331.48	-19.15	1607.19	320.82	90.07	1600.15	882.06	287.56	77.6	283.65	282.61	79.5	882.88
6.52	147.7	68.46	30.25	127.75	63.37	33.98	2.4	107.11	112.34	28.09	112.54	157.97	728.01	-39.91	113.39	702.92	-28.04	116.62	542.66	-59.77	108.01	543.44	-61.6	155.29	450.81	34.07	1227.07	0	0	0	495.66	-6.09	1597.63	489.97	98.94	1592.02	340.49	-21.37	1610.63	329.78	87.89	1603.52	881.68	287.89	77.6	283.63	282.63	79.64	882.48
6.53	148.73	69.09	29.92	129.58	63.61	34.66	9.21	110.2	119.46	36.54	114.61	163.24	729.19	-39.7	112.11	703.82	-27.9	115.46	542.99	-59.92	108.23	544.52	-61.48	155.02	460.1	32.32	1231.22	0	0	0	504.79	-7.93	1601.67	499	97.18	1596.12	349.37	-23.48	1614.04	338.82	85.66	1607.05	881.31	287.82	77.36	284.34	282.56	79.91	882.67
6.54	150.55	69.6	29.1	132.26	64.6	35.16	16.35	112.51	127.4	45.2	115.87	169.32	728.23	-39.42	110.69	703.48	-27.73	114.37	543.16	-59.95	108.22	545.38	-61.39	154.73	471.47	30.5	1235.24	0	0	0	514.19	-9.98	1605.59	508.09	95.3	1600.24	358.1	-25.32	1617.43	347.68	83.19	1610.56	881.97	287.56	77.6	284.15	282.66	79.88	882.99
6.55	152.62	70.19	28.56	135.42	64.6	36.04	24.04	113.21	136.22	54.46	115.92	176.3	728.14	-39.26	109.93	703.53	-27.03	113.77	543.36	-59.8	108.17	545.97	-60.97	154.48	482.72	29.02	1239.44	0	0	0	522.49	-11.97	1609.45	517.28	93.01	1604.37	366.7	-27.28	1620.75	356.62	81.82	1613.94	881.61	287.69	77.6	284.36	282.67	79.93	882.85
6.56	155.36	70.03	27.73	139.22	64.71	37.26	32.85	112.3	145.66	64.67	115.1	183.79	728.43	-38.98	109.33	704.04	-26.88	113.34	543.48	-59.57	108.22	546.49	-60.48	154.54	493.05	27.48	1243.54	0	0	0	531.04	-14.09	1613.14	525.21	91.31	1608.36	375.21	-29.14	1624	365.4	80.08	1617.47	881.84	287.82	77.51	284.25	282.39	79.9	882.3
6.57	157.89	71.12	26.75	142.92	66.03	38.27	42.22	111.07	156.39	76.04	113.25	191.95	728.34	-38.56	108.99	704.17	-26.66	113.08	543.51	-59.48	108.31	546.78	-60.2	154.77	502.58	26.33	1247.39	0	0	0	539.32	-15.97	1616.69	533.8	89.37	1612.16	383.68	-30.77	1627.19	374.14	78.33	1621	882	287.51	77.54	283.21	282.74	79.72	882.55
6.58	159.13	72.77	25.74	146.08	65.99	40.59	51.72	108.26	168.2	88.64	111.91	201.5	728.3	-38.4	108.85	703.99	-26.74	112.74	543.54	-59.07	108.27	546.93	-59.65	154.83	511.49	25.52	1251.15	0	0	0	547.78	-17.77	1620.01	542.26	87.29	1615.75	392.05	-32.32	1630.34	382.81	76.8	1624.35	881.68	287.79	77.48	283.73	282.49	80.06	883.34
6.59	158.49	76.25	23.67	148.22	65.71	44.42	61.01	104.51	181.8	100.72	107.62	211.16	728.77	-38.35	108.83	704.03	-26.46	112.68	543.49	-59.2	108.46	547.06	-59.11	154.78	521.84	24.98	1254.8	0	0	0	556.43	-19.44	1623.11	551.3	85.77	1619.03	400.41	-34.11	1633.37	391.25	74.96	1627.81	881.75	287.76	77.58	283.68	282.83	79.93	882.91
6.6	155.9	79.41	24.98	148.15	76.12	49.86	71.8	99.62	196.9	113.18	103.6	222.7	728.26	-38.63	108.34	703.95	-26.87	112.27	543.57	-58.73	108.34	547.26	-58.92	154.75	528.74	24.22	1258.22	0	0	0	565.07	-20.97	1625.92	559.75	84.43	1622.12	408.7	-35.58	1636.32	399.76	74.13	1630.99	881.27	287.69	77.52	283.27	282.84	79.85	883
6.61	154.29	83.87	34.22	147.24	79.67	58.71	84.07	93.71	212.6	126.44	100.31	235.57	728.35	-38.6	108.28	703.99	-26.6	112.27	543.61	-58.87	108.51	547.46	-58.91	154.77	539.62	24.29	1261.44	0	0	0	572.88	-22.29	1628.56	567.97	83.2	1624.98	416.91	-36.89	1639.17	407.89	73.1	1634.06	882.08	287.73	77.59	283.39	282.7	79.9	883.28
6.62	155.3	88.47	46.59	149.99	82.42	71.77	95.85	88.17	229.37	140.17	97.86	249.73	727.9	-38.46	108.06	703.34	-26.74	111.98	543.68	-58.82	108.59	547.65	-58.66	154.64	546.5	23.88	1264.48	0	0	0	581.07	-23.59	1630.87	576.65	81.99	1627.44	424.98	-38.18	1641.82	416.06	72.09	1636.9	881.58	287.64	77.61	283.73	283.26	80.14	883.25
6.63	157.24	94.21	62.92	156.69	87.39	86.14	108.72	84.33	247.08	153.75	95.09	265.09	727.41	-38.26	107.54	703.14	-26.52	111.81	543.72	-58.63	108.55	547.86	-58.79	154.62	553.63	23.74	1267.32	0	0	0	588.6	-24.75	1632.96	584.46	81.06	1629.68	433.03	-39.26	1644.37	424.19	71.48	1639.55	881.99	287.65	77.69	283.13	283.21	79.99	882.63
6.64	163.55	96.29	79.29	161.87	89.17	101.28	122.59	81.73	264.99	168.18	91.7	280.85	728.22	-38.52	107.84	703.39	-26.75	111.7	543.74	-58.63	108.59	548.07	-59.01	154.64	560.33	23.26	1269.91	0	0	0	596.36	-25.71	1634.81	591.87	80.32	1631.62	440.95	-40	1646.82	432.16	71.41	1642.03	881.78	287.79	77.59	283.31	282.95	79.95	882.86
6.65	172.51	98.21	95.11	168.75	89.58	116.91	138	79.48	282.38	183.86	89.18	296.72	728	-38.37	107.57	702.5	-26.65	111.35	543.77	-58.65	108.66	548.31	-58.77	154.56	569.18	22.73	1273.28	0	0	0	603.5	-26.7	1636.61	600.07	79.68	1633.25	448.73	-40.53	1649.15	440.09	69.81	1644.55	881.6	287.85	77.45	283.54	282.83	80.04	882.99
6.66	181.26	96.68	110.1	181.46	88.72	132.82	154.3	78.63	299.24	200.81	88.12	312.38	727.67	-38.55	107.39	702.49	-26.84	111.07	543.75	-58.59	108.67	548.5	-59	154.64	577.68	22.24	1276.36	0	0	0	611.08	-27.5	1638.23	607.19	79.15	1634.94	456.36	-41.13	1651.38	447.87	69.92	1646.64	881.54	287.72	77.45	283.35	282.69	79.92	882.99
6.67	195.35	95.41	125.19	194.77	87.36	147.84	171.64	79.12	315.33	218.59	86.76	326.95	728.18	-38.14	107.4	702.76	-26.42	111.07	543.82	-58.35	108.65	548.73	-58.86	154.64	585.86	21.78	1279.16	0	0	0	618.77	-27.94	1639.8	615.3	78.5	1636.4	463.86	-41.66	1653.51	455.5	70.1	1648.61	881.34	287.97	77.37	283.11	282.66	79.68	883.02
6.68	208.52	93.07	139.16	205.76	84.99	161	189.88	79.4	329.94	237.14	86.45	340.8	727.64	-38.69	106.92	702.6	-26.52	110.71	543.9	-58.45	108.84	549.08	-58.73	154.7	593.76	21.36	1281.68	0	0	0	626.15	-28.31	1641.27	622.83	78.09	1637.68	471.26	-41.98	1655.5	463.1	69.85	1650.44	880.93	287.95	77.29	283.47	282.63	79.8	882.99
6.69	226.16	90.12	152.41	224.78	83.05	174.91	209.08	80.28	343.17	256.1	85.86	353.34	728.96	-38.32	107.1	702.63	-26.29	110.58	544.02	-58.26	108.86	549.3	-58.45	154.66	601.39	20.96	1283.94	0	0	0	633.92	-28.47	1642.68	629.85	78.2	1638.87	478.63	-42.29	1657.36	470.47	69.79	1652.02	881.81	287.74	77.51	283	282.72	79.62	882.04
6.7	245.96	87.19	164.39	244.32	80.94	187.05	228.93	81.79	354.92	275.28	85.74	364.76	727.94	-38.32	106.57	703.45	-26.16	110.58	544.17	-58.16	109.02	549.55	-58.13	154.61	608.8	20.59	1285.95	0	0	0	641.34	-28.49	1644.05	636.6	78.01	1639.93	485.93	-42.6	1659.03	477.89	69.56	1653.27	881.06	287.93	77.24	283.49	282.68	79.75	881.94
6.71	265.84	84.35	174.34	261.17	78.75	196.4	248.56	82.36	364.66	294.61	85.47	374.9	727.48	-38.33	106.23	703.53	-26.04	110.4	544.34	-57.98	109.16	549.76	-57.94	154.66	616	20.24	1287.7	0	0	0	648.55	-28.59	1645.36	644.31	78.17	1640.85	493.21	-42.85	1660.5	485.07	69.7	1654.38	881.91	287.95	77.37	283.66	282.88	79.72	882
6.72	289.33	82.38	183.08	284.72	77.05	205.69	268.11	83.25	372.75	314.13	85.88	383.7	728.39	-38.4	106.19	703.25	-26.21	110.03	544.52	-57.57	109.22	549.94	-57.75	154.73	623.04	19.92	1289.22	0	0	0	655.92	-28.5	1646.54	651.05	78.19	1641.67	500.47	-43.1	1661.78	492.17	68.76	1655.39	882.16	287.82	77.45	282.8	283.71	79.27	882.26
6.73	313.12	80.51	190.09	312.92	72.74	213.22	287.33	84.27	379.07	334.02	85.9	390.84	728.9	-38.39	106.18	703.02	-26.13	109.79	544.68	-57.4	109.42	550.22	-57.4	154.7	629.93	19.6	1290.5	0	0	0	663.2	-28.27	1647.66	657.86	78.53	1642.46	507.77	-43.35	1662.84	499.24	68.68	1656.11	881.53	287.85	77.39	282.59	284.29	79.23	882.43
6.74	338.54	79.61	195.38	338.58	71.8	218.79	306.8	84.56	383.3	354.19	86.04	396.29	728.92	-38.66	105.82	703.7	-26.13	109.84	544.81	-57.05	109.46	550.3	-57.12	154.72	636.71	19.3	1291.57	0	0	0	670.09	-28.09	1648.73	665.1	78.38	1643.16	515	-43.73	1663.71	506.19	68.28	1656.72	881.95	287.94	77.39	283.63	283.31	79.51	882.43
6.75	366.95	78.5	199.89	364.27	71.14	222.79	326.62	85.96	386.03	374.57	86.6	400.14	729.57	-38.57	105.8	703.56	-26	109.68	544.91	-56.96	109.63	550.48	-56.81	154.75	643.41	19.01	1292.42	0	0	0	677.42	-28.07	1649.67	672.53	78.55	1643.86	522.26	-44.12	1664.45	512.94	68.09	1657.18	882.1	287.87	77.45	284.39	282.99	79.74	882.7
6.76	395.55	78.06	202.53	391.5	70.29	225.51	347.17	87.01	386.69	394.98	86.9	402.15	729.22	-38.67	105.51	704.01	-26.17	109.61	544.98	-56.87	109.73	550.63	-56.84	154.89	650.06	18.73	1293.07	0	0	0	684.78	-27.97	1650.55	679.1	78.82	1644.51	529.62	-44.5	1665.08	519.87	67.5	1657.61	882.02	287.65	77.41	283.97	282.73	79.6	883.09
6.77	424.3	77.54	203.84	420.22	70.73	226.67	368.14	87.63	385.29	415.49	87.77	402.72	729.75	-38.98	105.49	703.38	-25.73	109.49	545.01	-56.72	109.79	550.87	-56.85	155.02	656.68	18.45	1293.53	0	0	0	692.19	-27.82	1651.32	686.48	78.57	1645.13	537.02	-44.96	1665.6	526.76	66.67	1657.99	881.71	287.68	77.45	283.52	283.13	79.4	882.64
6.78	455.07	77.16	204.08	449.09	70.35	226.86	389.37	89.35	382.44	436.18	89.39	401.77	730	-38.34	105.46	703.15	-26.25	108.99	545.03	-56.68	109.92	551.03	-56.72	155.06	663.31	18.18	1293.8	0	0	0	699.5	-27.72	1651.94	693.55	79.1	1645.54	544.46	-45.53	1665.98	533.63	65.8	1658.28	881.44	287.99	77.26	283.39	283.16	79.5	882.35
6.79	485.48	76.75	203.28	478.07	70.88	225.14	410.87	90.77	377.72	457.22	90.62	399.07	729.66	-38.54	105.02	703.67	-26.26	109	545.01	-56.64	110.05	551.21	-56.53	155.03	669.97	17.9	1293.89	0	0	0	706.89	-27.69	1652.4	699.83	78.96	1646.03	551.96	-46.17	1666.23	540.58	65.47	1658.41	881.55	287.71	77.37	283.62	283.24	79.67	882.31
6.8	516.12	76.51	201.45	507.71	70.31	223.05	432.71	92.27	371.28	478.81	92.33	395.02	729.5	-38.77	105	703.51	-26.07	108.89	545.1	-56.46	110.16	551.29	-56.37	155.03	676.7	17.61	1293.81	0	0	0	714.17	-27.79	1652.72	707.25	78.85	1646.31	559.56	-46.71	1666.38	547.54	64.93	1658.53	882.13	287.51	77.33	283.27	283.46	79.42	882.46
6.81	545.46	77.77	199.46	534.3	72.16	219.91	455.07	93.96	363.37	500.81	93.64	389.38	730.03	-38.6	105.01	703.89	-26.36	108.71	545.2	-56.29	110.31	551.52	-56.38	155.16	683.52	17.32	1293.57	0	0	0	721.51	-27.98	1652.89	713.74	78.82	1646.66	567.2	-47.32	1666.43	554.6	64.1	1658.66	882.16	287.68	77.43	284.08	283.22	79.62	882.92
6.82	576.76	77.66	195.99	567.49	72.24	216.39	478.22	95.56	354.02	522.8	94.98	382.44	730.53	-38.77	105.16	703.46	-26.32	108.52	545.25	-56.33	110.56	551.71	-56.18	155.2	690.47	17.01	1293.18	0	0	0	728.7	-28.07	1652.97	720.78	78.31	1646.8	574.81	-47.96	1666.36	561.7	63.29	1658.63	881.92	287.84	77.39	283.78	283.33	79.7	882.68
6.83	609.43	78.63	192.23	599.55	73.34	211.96	502.12	96.75	343.19	544.98	96.73	374.37	729.69	-38.11	104.97	703.21	-25.82	108.6	545.3	-55.93	110.62	551.83	-55.79	155.17	697.56	16.7	1292.65	0	0	0	736.28	-28.39	1652.79	727.89	78.17	1646.82	582.41	-48.55	1666.2	568.91	62.39	1658.58	882.34	287.66	77.59	283.09	283.35	79.56	882.57
6.84	645.88	78.42	186.63	633.94	73.1	206.18	526.42	97.93	331.39	567.44	97.53	364.9	730.23	-38.03	105.31	703.48	-24.98	109.23	545.39	-55.68	110.77	551.97	-55.53	155.18	704.84	16.36	1291.99	0	0	0	744.21	-28.54	1652.58	735.17	77.74	1646.75	589.99	-49.1	1665.95	576.22	61.45	1658.53	882.95	287.53	77.7	283.47	283.27	79.61	883.04
6.85	679.49	79.86	181.57	665.89	74.48	200.33	551.07	99.04	318.57	589.66	100.07	355.54	729.53	-37.82	105.07	703.55	-24.41	109.49	545.46	-55.55	110.93	552.13	-55.12	155.21	712.34	16	1291.2	0	0	0	751.61	-29	1652.21	742.25	77.2	1646.61	597.54	-49.68	1665.64	583.74	60.36	1658.4	882.65	287.78	77.39	284.27	283.28	79.76	882.56
6.86	712.71	82.31	175.72	698.08	76.51	193.99	576.34	99.77	304.82	613.59	100.91	344.4	726.8	-37.92	106	701.4	-22.91	111.14	545.5	-55.17	110.97	552.28	-55.21	155.39	720.07	15.63	1290.29	0	0	0	759.3	-29.47	1651.72	750.71	77.15	1646.19	605.14	-50.36	1665.24	591.34	60.16	1658.08	882.22	287.61	77.23	284.09	283.04	79.69	881.93
6.87	746	84.28	169.69	730.43	77.83	187.7	602.1	101.47	291.01	638.26	102.63	332.74	726.26	-38.27	106.12	701.74	-22.85	111.39	545.53	-54.88	111.01	552.39	-55.27	155.53	728.07	15.22	1289.28	0	0	0	767.2	-29.8	1651.14	758.74	76.6	1645.74	612.91	-50.87	1664.81	599.05	59.8	1657.77	882.23	287.76	77.38	283.82	282.78	79.63	882.11
6.88	780.14	85.69	164.12	762.65	79.49	180.86	628.94	102.79	276.41	663.73	103.86	320.69	726.06	-39.05	106.09	701.44	-23.4	111.32	545.56	-54.87	111.18	552.47	-55.16	155.64	736.37	14.78	1288.17	0	0	0	774.81	-30.25	1650.42	765.51	76.55	1645.22	620.78	-51.23	1664.3	606.81	59.03	1657.38	882.39	287.79	77.38	284.01	283.11	79.68	882.94
6.89	813.31	87.19	158.22	796.21	81.15	174.38	656.33	105.13	261.97	687.9	103.73	306.26	727.74	-39.13	106.27	704.29	-25.16	109.78	545.57	-55.03	111.44	552.56	-55.26	155.8	743.34	14.29	1287.37	0	0	0	782.54	-30.67	1649.57	773.73	75.98	1644.36	628.71	-51.68	1663.67	614.79	58.25	1656.94	882.22	287.72	77.38	284.18	283.04	79.75	882.65
6.9	846.75	88.18	152.45	828.94	82.33	167.74	684.37	106.07	246.95	716.12	106.45	295.33	728.49	-40.05	106.66	704.36	-25.46	109.69	545.64	-54.75	111.49	552.63	-55.27	155.92	751.58	13.84	1286.63	0	0	0	790.6	-31.04	1648.6	782.01	75.26	1643.39	636.67	-52.09	1662.92	622.89	58.2	1656.2	881.24	288.22	77.69	284.42	283.17	79.92	881.96
6.91	879.54	88.45	146.85	861.15	83.23	160.8	712.84	107.42	232.35	739.36	107.47	280.16	730.46	-39.65	105.45	705.1	-25.78	109.8	545.64	-54.62	111.56	552.77	-55.1	156.03	758.96	13.29	1285.61	0	0	0	798.53	-31.37	1647.54	789.54	74.82	1642.34	644.63	-52.3	1662.11	630.92	58.38	1655.3	880.57	288.72	77.93	284.82	283.6	80.09	881.3
6.92	912.98	89.35	140.95	892.48	83.43	153.88	742	109.39	218.3	765.66	109.27	266.91	730.77	-39.93	105.58	704.61	-26.22	109.55	545.69	-54.75	111.7	552.88	-55.42	156.26	767.15	12.97	1284.62	0	0	0	806.76	-31.78	1646.34	797.64	74.49	1641.19	652.68	-52.67	1661.17	639.05	58.49	1654.3	880.38	289.07	78.12	284.58	283.45	80.02	881.27
6.93	945.08	89.23	135.03	924.07	84.4	146.91	771.09	112.22	205.02	792.45	110.54	253.77	731.29	-40.48	105.69	705.14	-26.37	109.75	545.75	-54.65	111.81	552.96	-55.48	156.39	775.63	12.6	1283.53	0	0	0	814.74	-32.17	1645.09	806.7	74.27	1639.81	660.75	-52.96	1660.14	647.26	58.09	1653.28	879.46	289.16	77.88	284.45	283.2	79.96	881.42
6.94	977.17	89.82	129.5	955.79	84.81	140.43	800.22	113.58	191.99	818.72	110.9	240.75	730.4	-40.48	105.56	705.02	-27.16	109.5	545.72	-54.72	111.97	553.1	-56	156.74	782.37	12.42	1282.12	0	0	0	823.2	-32.53	1643.63	814.1	73.81	1638.4	668.8	-53.19	1658.97	655.49	57.76	1652.09	879.1	289.81	78.07	284.37	283.32	79.91	881.66
6.95	1008.48	89.66	124.02	985.71	85.02	133.83	827.99	116.2	180.33	844.55	112.1	228.67	730.15	-40.91	105.16	705.18	-27.45	109.57	545.8	-54.62	111.99	553.2	-56.23	156.88	790.4	11.97	1280.96	0	0	0	831.22	-32.86	1642.02	822.53	73.53	1636.89	676.98	-53.2	1657.65	663.8	57.32	1650.75	879.59	290.03	78.37	284.76	283.37	80.05	882.3
6.96	1037.88	89.63	117.76	1015.85	85.53	127.3	856.22	115.55	168.64	870.44	112.95	217.44	729.84	-40.62	105.18	704.94	-27.7	109.59	545.79	-55	112.2	553.17	-56.66	157.15	799.01	11.46	1279.39	0	0	0	839.07	-33.14	1640.36	830.35	72.96	1635.22	685.23	-53.17	1656.18	672.08	57.12	1649.3	880.29	290.06	78.63	283.92	283.46	79.91	882.45
6.97	1067.56	90.12	111.07	1044.31	85.07	120.54	883.83	116.04	158.82	896.11	114.55	207.64	729.88	-40.87	105.22	704.17	-28.17	109.33	545.83	-54.81	112.27	553.26	-56.76	157.25	805.24	11.14	1277.72	0	0	0	847.18	-33.59	1638.48	838.75	72.61	1633.34	693.48	-53.14	1654.55	680.45	57.58	1647.66	881.21	290.24	78.89	284.09	283.34	79.99	882.42
6.98	1095.4	89.41	104.44	1072.71	85.03	113.75	911.12	115.58	150.16	921.96	115.72	199.05	728.91	-41.18	104.81	704.93	-28.34	109.54	545.86	-55.05	112.5	553.47	-56.85	157.52	813.21	11.32	1275.89	0	0	0	855.12	-33.92	1636.41	847.3	72.37	1631.22	701.64	-53.13	1652.71	688.75	57.89	1645.76	882.01	289.14	78.29	284.61	283.33	80.08	882.52
6.99	1122.3	89.03	98.11	1099.26	84.14	107.64	937.34	115.69	143.19	946.83	116.44	191.79	728.72	-40.87	104.75	704.56	-28.82	109.38	545.93	-54.96	112.66	553.65	-57.18	157.87	822.55	10.93	1274.08	0	0	0	863.36	-34.18	1634.19	855.75	72.01	1629.12	709.76	-53.03	1650.67	697.22	57.36	1643.95	881.79	288.91	77.77	284.34	282.99	80.05	882.67
7	1146.46	88.66	92.26	1123.97	83.79	102.19	961.7	115.93	137.6	970.3	116.9	185.63	729.18	-40.94	104.64	704.56	-28.81	109.47	546.03	-55.17	113.01	553.85	-57.46	158.23	831.1	10.74	1271.93	0	0	0	871.38	-34.57	1631.77	863.94	71.46	1626.81	717.82	-52.82	1648.49	705.51	57.83	1641.79	882.43	288.71	77.88	284.76	282.94	80.2	882.8
7.01	1170.55	87.18	88.89	1147.37	82.52	98.48	984.95	115.68	132.77	992.65	117.19	180.58	729.82	-41.34	104.73	704.48	-31.29	110.41	546.07	-55.1	113.29	554.12	-57.61	158.63	840.4	10.89	1269.75	0	0	0	879.77	-34.75	1629.2	872.24	71.38	1624.34	725.87	-52.52	1646.14	713.88	58.2	1639.54	882.93	288.62	77.96	285.02	283.16	80.22	883.03
7.02	1192.1	86.1	85.99	1168.9	82.03	95.33	1006.64	114.78	128.35	1012.88	117.81	176.65	729.88	-41.45	104.57	704.57	-31.56	109.98	546.18	-55.14	113.67	554.39	-57.8	159.21	850.09	10.8	1267.28	0	0	0	888.01	-35.03	1626.47	880.93	70.81	1621.86	733.95	-52.03	1643.64	722.43	58.24	1637.16	883.1	288.75	77.93	284.86	283.19	80.25	882.93
7.03	1212.18	84.74	83.47	1189.21	80.41	94.21	1026.35	114.08	124.5	1031.51	117.58	172.79	729.66	-41.64	104.61	705.34	-31.77	109.81	546.31	-55.31	114.24	554.68	-58.19	159.98	856.8	11.03	1264.87	0	0	0	895.75	-35.21	1623.65	889.55	70.75	1619.22	742	-51.64	1640.94	730.99	58.55	1634.61	882.9	288.59	77.76	284.42	282.87	80.18	882.88
7.04	1230.39	83.24	82.99	1207.43	79.41	93.1	1044.38	113.84	120.99	1048.27	118.05	169.58	729.24	-42.07	104.25	705.12	-32.02	109.71	546.44	-55.6	115.02	555.07	-58.52	160.9	865.94	11.11	1262.29	0	0	0	904.19	-35.27	1620.71	897.35	71.25	1616.41	750.08	-50.93	1638.16	739.46	59.18	1631.98	882.92	288.6	77.7	284.21	282.89	80.06	882.81
7.05	1247.06	81.35	82.31	1223.61	78.07	92.29	1060.63	113.13	117.17	1063.51	117.87	166.05	728.89	-41.84	104.05	704.64	-32.14	109.54	546.62	-55.9	115.88	555.57	-58.87	161.85	874.99	11.5	1259.49	0	0	0	912.44	-35.32	1617.72	905.96	71.15	1613.66	758.14	-50.16	1635.28	747.96	59.6	1629.28	882.43	288.35	77.65	283.96	283.28	80.08	882.86
7.06	1261.27	79.83	80.67	1237.66	77.28	90.53	1074.89	112.5	113.48	1076.55	118.51	162.94	728.53	-41.83	103.89	705.17	-32.15	109.39	546.81	-56.24	116.85	556.16	-59.35	163	881.74	11.97	1256.67	0	0	0	920.59	-35.07	1614.72	914.68	71.38	1610.68	766.17	-49.43	1632.34	756.41	60.73	1626.39	881.83	288.15	77.4	284.22	283.12	80.2	882.63
7.07	1273.44	78.58	78.55	1250.24	75.86	88.52	1087.05	112.19	109.96	1088.05	118.81	159.65	729.25	-42.46	103.79	705.38	-32.89	109.25	547.05	-57	118.12	556.96	-60.24	164.53	892.07	12.34	1253.99	0	0	0	928.57	-34.82	1611.65	923.47	71.5	1607.6	774.17	-48.44	1629.37	765.2	61.14	1623.49	881.73	288.2	77.55	283.95	282.89	80.15	882.35
7.08	1282.54	77.8	74.22	1259.34	74.84	84.69	1096.58	113.05	106.73	1097.5	119.06	156	728.72	-42.4	103.51	705.12	-32.85	109.08	547.41	-57.64	119.58	557.92	-60.97	166.08	900.19	12.73	1251.27	0	0	0	936.71	-34.3	1608.63	931.74	71.74	1604.62	782.26	-47.52	1626.37	773.77	62.11	1620.6	881.78	288.17	77.69	284.11	282.81	80.26	882.59
7.09	1289.57	76.96	68.98	1267.45	74.61	79.47	1104.3	112.42	102.59	1105.15	118.64	151.79	728.96	-42.63	103.51	705.59	-32.87	109.07	547.88	-57.84	121.16	559.08	-61.52	167.79	911.51	13.38	1248.55	0	0	0	944.84	-33.7	1605.58	940.55	72.18	1601.53	790.29	-46.49	1623.41	782.11	63.55	1617.67	881.47	288.16	77.42	284.33	282.81	80.29	882.84
7.1	1294.66	77.37	61.49	1272.93	75.01	72.42	1109.8	111.23	97.67	1110.8	118.02	147	729.24	-42.7	103.3	705.81	-33.28	109	548.42	-58.39	123.19	560.43	-61.69	169.57	919.53	13.7	1246.04	0	0	0	952.97	-32.91	1602.49	949.99	73.49	1598.13	798.38	-45.26	1620.46	790.43	64.99	1614.67	882.02	288.35	77.66	283.63	283.13	80.13	882.78
7.11	1298.08	78.12	53.26	1275.47	75.36	64.2	1113.03	110.16	92.4	1114.67	117.49	141.73	730.13	-42.36	103.41	705.76	-33.34	108.91	549.11	-58.85	125.31	561.98	-62.42	171.88	927.78	14.48	1243.68	0	0	0	960.76	-32.09	1599.47	958.13	74.39	1595.02	806.52	-44.02	1617.46	798.75	66.22	1611.64	882.21	287.96	77.81	283.87	283.11	80.11	882.67
7.12	1298.09	79.43	42.45	1277.25	76.13	54.73	1114.52	108.28	86.2	1117.2	116.15	135.72	729.59	-42.63	103.02	706.54	-33.76	109.12	549.95	-59.73	127.96	563.77	-62.72	174.27	938.17	15.22	1241.3	0	0	0	968.9	-31.12	1596.37	965.51	75.51	1592.02	814.62	-42.54	1614.41	807.16	67.35	1608.49	881.6	288.15	77.53	283.79	282.9	80.06	882.44
7.13	1296.09	79.36	31.61	1276.65	76.58	43.95	1113.97	107.89	80.38	1118.16	114.84	129.19	730.07	-42.86	102.83	705.95	-33.54	109.03	551.01	-59.98	130.65	565.84	-63.08	177.01	946.93	16.02	1239.01	0	0	0	977.32	-30.14	1593.23	974.59	76.58	1588.73	822.69	-40.97	1611.3	815.54	68.68	1605.34	881.38	287.9	77.42	283.5	283.04	80.06	882.14
7.14	1292.88	74.41	29.89	1271.83	72.82	36.71	1112.7	107.13	73.63	1117.57	114.04	122.87	730.8	-42.76	102.91	706.52	-33.58	109.14	552.32	-60.54	133.75	568.25	-63.4	179.99	959.2	17.26	1236.82	0	0	0	984.99	-29.01	1590.16	982.05	77.6	1585.82	830.64	-39.47	1608.04	823.75	70.84	1602.01	881.67	287.81	77.46	282.72	282.62	79.81	882.16
7.15	1291.46	71.96	30	1268.63	71.25	37.54	1109.61	106.39	65.03	1115.23	110.43	115.04	730.03	-42.96	102.47	706.55	-33.77	109.12	553.89	-61.02	137.16	571.05	-63.43	183.26	969.65	18.23	1234.53	0	0	0	992.78	-27.83	1587.06	990.95	79.04	1582.29	838.63	-37.55	1604.76	831.9	72.78	1598.57	881.37	287.52	77.48	283.04	282.73	79.87	882.18
7.16	1291.82	71.82	30.33	1268.14	68.59	35.07	1105.27	103.7	57.2	1109.92	106.69	107.45	730.24	-42.84	102.61	707.29	-33.42	109.56	555.88	-61.61	141	574.25	-64.31	187.19	979.24	19.09	1232.22	0	0	0	1001.1	-26.6	1584.02	999.02	80.04	1579.21	846.59	-35.56	1601.5	840.27	74.62	1595.23	881.53	287.24	77.55	283.37	282.91	79.93	882.52
7.17	1290.89	71.48	30.68	1267.75	68.22	35.52	1102.19	101.02	51.15	1102.73	101.24	100.42	729.72	-43.22	102.51	707.63	-33.59	109.75	558.27	-62.97	145.58	578.06	-65.41	191.72	989.08	20	1230.1	0	0	0	1009.2	-25.43	1581.24	1010.65	81.13	1574.64	854.49	-33.7	1598.43	848.42	77.35	1591.91	881.87	287.18	77.66	283.5	282.84	79.92	882.49
7.18	1290.17	70.65	30.94	1266.87	67.26	35.41	1099.86	99.87	45.77	1098.29	97.42	95	730.61	-43.33	102.56	708.24	-33.82	110.4	561.35	-64.09	150.78	582.71	-66.93	196.87	998	21.06	1228.28	0	0	0	1017.05	-24.03	1578.78	1019.8	82.39	1571.65	862.45	-31.64	1595.67	856.86	79.32	1588.98	881.21	287.17	77.35	283.36	282.78	79.84	881.99
7.19	1290.54	70.91	30.98	1266.46	67.05	35.33	1098.59	99.06	42.05	1096.54	96.73	90.85	730.56	-43.39	102.63	708.64	-34.9	111.64	565.36	-64.93	156.5	588.57	-68.37	202.55	1008.36	22.11	1226.29	0	0	0	1025	-22.7	1576.51	1028.07	84.69	1569.11	870.5	-29.5	1593.1	865.18	81.98	1586.21	881.41	287	77.48	284.26	282.96	79.98	882.06
7.2	1290.04	70.57	30.73	1266.39	66.84	35.1	1097.77	98.11	39.33	1096.11	96.12	87.88	731.11	-43.26	102.75	709.3	-37.53	114.21	570.35	-65.46	162.73	595.75	-70.49	208.89	1019.4	23.01	1224.76	0	0	0	1033.27	-21.38	1574.47	1036.7	86.34	1566.8	878.55	-27.75	1590.68	873.52	84.34	1583.6	881.94	287.03	77.6	283.99	282.91	79.85	882.27
7.21	1290.82	70.33	30.88	1266.85	66.77	35.14	1097.41	96.73	36.8	1096.27	94.92	84.91	732.18	-43.18	102.92	710.6	-37.22	114.82	576.56	-65.81	169.64	604.4	-72.66	215.57	1030.83	24.16	1223.51	0	0	0	1041.27	-19.8	1572.79	1045.34	87.58	1564.95	886.62	-25.74	1588.46	881.91	86.57	1581.07	881.37	287.06	77.31	283.75	282.79	79.87	882.17
7.22	1290.16	69.82	30.82	1266.46	66.48	34.94	1096.99	95.83	34.72	1096.37	93.86	82.02	732.19	-43.39	102.88	708.28	-45.28	118.32	583.92	-66.65	177.57	614.38	-74.92	222.54	1039.02	25.14	1222.21	0	0	0	1049.3	-18.21	1571.41	1054.04	88.88	1563.36	894.82	-23.58	1586.51	890.5	88.8	1578.79	881.58	287.23	77.4	283.31	282.93	79.63	882.47
7.23	1290.62	69.9	30.73	1265.81	66.64	34.59	1096.74	95.12	32.65	1096.17	93.3	79.86	733.57	-43.82	103.21	709.81	-44.31	118.17	592.81	-67.1	186.19	625.78	-77.01	229.64	1048.66	26	1221.15	0	0	0	1057.76	-16.84	1570.36	1062.71	90.09	1562.06	902.96	-21.63	1584.71	899.2	91.06	1576.69	881.5	287.27	77.4	283.61	283.12	79.53	882.66
7.24	1290.71	69.77	30.93	1266.28	66.34	34.72	1096.25	95.19	30.81	1096.05	93.14	77.71	735.25	-44.84	103.2	729.25	-38.55	125.7	602.95	-68.18	196.28	638.41	-78.78	237.25	1060.08	27.08	1220.04	0	0	0	1066.07	-15.5	1569.58	1071.41	91.38	1561.02	911.2	-19.66	1583.06	907.94	92.99	1574.8	881.95	287.17	77.48	283.82	283.09	79.44	882.49
7.25	1290.45	69.45	31.02	1265.88	66	34.74	1095.88	95.11	29.87	1096.3	92.98	75.68	738.28	-45.68	103.26	723.13	-38.88	123.03	614.46	-70.13	207.94	652.6	-79.99	245.62	1070.8	28.02	1219.21	0	0	0	1074.33	-14.11	1569.06	1080.11	92.55	1560.27	919.54	-17.67	1581.47	916.54	95.27	1572.83	882.24	287.14	77.58	283.98	283.07	79.73	882.29
7.26	1290.18	68.92	31.03	1265.88	65.8	34.68	1095.63	94.61	29.39	1096.94	92.31	74.13	742.07	-46.77	103.05	726.99	-39.02	123.77	627.53	-72.27	220.53	668.39	-80.87	254.41	1080.94	28.96	1218.23	0	0	0	1082.78	-12.86	1568.65	1088.63	94.5	1559.62	927.8	-15.96	1579.9	925.08	97.59	1570.96	881.21	287.36	77.61	284.03	283.11	79.68	882.57
7.27	1290.56	69.06	31	1265.89	65.65	34.59	1095.84	93.45	29.06	1097.45	92.67	73.8	745.13	-46.09	102.81	732.13	-38.73	124.6	642.26	-73.24	232.76	685.76	-81.01	263.08	1089.52	29.79	1217.13	0	0	0	1091.26	-11.6	1568.54	1097.57	95.09	1559.36	936.19	-14.27	1578.49	933.97	98.71	1569.45	881.26	287.54	77.84	284.49	283.11	79.69	882.39
7.28	1290.11	68.85	30.9	1266.23	65.46	34.82	1095.68	93.73	29.2	1098.42	92.86	73.72	751.36	-46.83	102.34	740.07	-36.45	125.82	658.77	-73.09	244.64	704.46	-81.09	271.82	1099.28	30.71	1216.13	0	0	0	1099.6	-10.53	1568.79	1106.38	96.49	1559.38	944.71	-12.72	1577.43	942.84	100.32	1568.16	881.78	287.61	78.03	284.22	282.97	79.58	882.7
7.29	1290.76	69.02	31	1266.18	65.43	34.7	1095.7	93.51	29.11	1099.35	93.21	73.69	759.48	-48.42	101.36	750.97	-38.23	127.13	676.02	-72.32	256.07	724.35	-80.52	280.54	1110.94	31.31	1215.31	0	0	0	1108.39	-9.54	1569.29	1115.62	97.1	1559.87	953.37	-11.24	1576.74	951.84	102.21	1567.28	881.14	287.76	77.95	284.38	283.41	79.61	883.08
7.3	1290.33	68.9	31.12	1265.97	65.16	35.02	1095.54	93.97	29.13	1099.63	94.18	74.02	769.04	-50.5	101.19	763.75	-41.24	129.42	692.3	-73.21	266.48	745.2	-79.64	289.14	1118.15	31.51	1214.55	0	0	0	1117.24	-8.68	1569.96	1124.77	98.52	1560.36	962.13	-9.84	1576.32	961.07	103.54	1566.76	880.34	287.83	77.89	284.47	283.19	79.68	882.78
7.31	1289.18	68.51	30.81	1265.69	65.38	34.81	1095.44	94.24	28.93	1099.97	94.31	74.07	782.26	-55.04	105.63	778.12	-44.66	133.78	715.12	-72.23	274.93	766.6	-78.51	295.71	1127.24	31.8	1213.81	0	0	0	1126.45	-7.94	1570.74	1134.36	98.76	1561.11	971.06	-8.41	1576.15	970.48	105.09	1566.41	880.44	287.46	77.77	283.77	283.16	79.45	882.88
7.32	1290.36	69.18	31.01	1265.89	65.58	35.03	1095.28	94.64	28.81	1100.26	94.24	73.94	800.57	-59.9	110.6	796.26	-48.37	138.36	736.62	-70.24	281.6	788.4	-76.76	301.34	1137.17	31.73	1213.18	0	0	0	1135.25	-7.37	1571.58	1143.95	99.16	1561.84	979.99	-7.17	1576.19	979.95	106.67	1566.27	881.12	287.19	77.97	284.18	283.22	79.51	882.57
7.33	1289.43	68.85	31.01	1265.49	65.82	34.66	1095.57	94.32	28.44	1100.29	94.92	74.11	822.45	-64.72	115.54	817.76	-52.14	142.75	757.92	-69.01	286.28	810.29	-74.57	306.62	1143.99	31.79	1212.7	0	0	0	1144.59	-6.77	1572.49	1153.48	100.29	1562.54	989.04	-6.04	1576.49	989.69	107.69	1566.44	880.41	287.38	77.96	284.28	283.33	79.51	882.15
7.34	1289.34	69.24	30.84	1265.73	65.8	34.94	1095.4	94.91	28.53	1100.42	95.48	74.15	846.6	-69.49	119.35	841.68	-55.87	145.96	780.64	-67.65	289.21	832.53	-72.54	310.39	1153.5	31.52	1212.61	0	0	0	1153.74	-6.37	1573.39	1163.14	100.81	1563.24	998.26	-4.77	1577.08	999.23	109.2	1566.79	880.6	287.19	78.02	284.44	283.02	79.49	882.53
7.35	1289.19	69.21	31	1265.6	66.2	34.87	1095.53	94.63	28.32	1100.75	94.84	73.74	871.28	-73.59	121.84	866.76	-59.42	147.9	804.14	-66.39	290.53	855.35	-70.43	312.32	1160.11	31.21	1212.58	0	0	0	1162.8	-5.93	1574.31	1173.09	100.81	1564.06	1007.66	-3.61	1577.91	1008.97	109.94	1567.5	880.58	287.23	77.92	284.73	283.2	79.63	881.61
7.36	1289.18	69.26	30.99	1265.64	66.05	34.94	1095.46	95.19	28.57	1100.9	94.96	73.87	898.46	-77.7	123.48	893.99	-62.63	148.95	827.82	-65.01	290.15	877.89	-68.24	312.51	1169.27	30.93	1212.91	0	0	0	1172.26	-5.65	1575.15	1182.85	101.39	1564.87	1017.05	-2.65	1578.98	1018.84	111.04	1568.43	880.33	287.16	77.89	284.61	283.14	79.73	881.34
7.37	1288.41	69.04	30.82	1265.61	66.09	34.98	1095.74	94.55	28.4	1101.01	95.56	74.16	925.34	-81.75	123.67	918.19	-65.82	147.76	851.78	-63.57	288.05	900.18	-66.53	311.23	1177.54	30.66	1213.45	0	0	0	1181.51	-5.58	1575.93	1190.3	102.41	1567.88	1026.58	-1.89	1580.25	1028.89	111.8	1569.66	879.89	286.92	77.7	284.67	283.2	79.75	881.79
7.38	1288.89	69.45	30.8	1265.55	65.93	35.04	1095.84	94.62	28.41	1101.39	95.25	74.15	953.6	-85.55	122.82	944.94	-68.78	145.97	875.77	-61.83	284.1	922.84	-64.45	308.13	1186.87	30.84	1214.19	0	0	0	1191.18	-5.31	1576.61	1198.35	102.69	1569.17	1036.15	-1.08	1581.68	1039.02	111.95	1571.12	881.19	286.35	77.65	284.38	283.1	79.65	882.01
7.39	1289.32	69.31	30.95	1265.33	66.07	34.79	1095.62	94.99	28.67	1101.53	95.39	74.29	982.81	-88.79	120.86	973.02	-71.19	143.29	899.49	-60.32	278.47	945.6	-62.75	303.61	1195.75	31.11	1215.13	0	0	0	1200.7	-5.18	1577.24	1207.59	102.57	1570.04	1045.77	-0.43	1583.14	1049.09	112.43	1572.6	882.05	286.1	77.66	284.48	282.83	79.64	882.46
7.4	1288.44	69.36	30.47	1265.26	66.19	34.74	1095.78	94.3	28.37	1101.36	95.87	74.79	1012	-90.98	117.84	1000.93	-73.1	139.23	923.65	-58.85	271.16	968.61	-61.28	297.72	1202.49	31.36	1216.04	0	0	0	1209.96	-5.12	1577.76	1217.34	102.72	1570.63	1055.41	0.01	1584.56	1058.85	113	1574.15	881.83	286.32	77.52	284.83	282.65	79.59	882.18
7.41	1288.65	69.39	30.58	1265.23	66.26	34.81	1095.55	94.55	28.52	1101.5	95.49	74.97	1043.01	-92.1	113.9	1030.38	-74.35	134.3	948	-58.67	262.64	991.71	-60.41	290.53	1210.21	31.67	1217.02	0	0	0	1219.45	-5.27	1578.11	1226.95	102.74	1571.23	1065.12	0.72	1585.89	1068.75	113.07	1575.75	881.94	286.52	77.45	284.92	282.56	79.48	882.42
7.42	1288.38	68.95	30.72	1265.71	66.45	34.92	1095.41	95	28.73	1101.28	95.78	75.45	1074.02	-93.31	108.72	1061.65	-74.94	128.82	973.02	-58.06	252.28	1014.92	-60.02	282.08	1218.8	32.24	1218.04	0	0	0	1228.94	-5.31	1578.42	1235.95	102.74	1571.8	1074.68	1.16	1587.07	1078.39	113.7	1577.16	882.25	286.71	77.41	284.85	283.02	79.58	882.37
7.43	1288.06	69.43	30.27	1265.55	66.18	34.97	1095.43	94.88	28.77	1101.27	95.43	75.55	1106.23	-93.34	102.84	1092.9	-75.3	122.22	998.43	-57.88	240.59	1038.54	-60.2	272.54	1226.98	32.68	1218.72	0	0	0	1238.62	-5.36	1578.7	1245.38	102.63	1572.39	1084.1	1.48	1588.05	1088.09	113.88	1578.43	881.91	286.58	77.17	284.25	282.95	79.46	882.92
7.44	1289.09	69.09	30.87	1264.78	66.21	34.75	1095.47	94.95	28.89	1101.24	95.92	76.04	1137.87	-91.3	97.81	1124.75	-75.52	115	1024.19	-58.33	227.61	1062.5	-60.79	261.96	1235.26	33.12	1219.31	0	0	0	1247.77	-5.47	1578.92	1255.54	102.39	1572.89	1093.39	1.8	1588.84	1097.8	113.88	1579.54	881.9	286.74	77.25	284.61	282.86	79.45	882.35
7.45	1288.17	68.82	30.69	1263.82	66.28	34.23	1095.46	95.27	29.08	1101.38	95.85	76.27	1172.82	-89.78	91.29	1159.89	-74.81	107.98	1050.65	-59.49	213.54	1087.21	-61.38	250.44	1243.66	33.7	1219.62	0	0	0	1257.06	-5.55	1579.03	1264.81	102.32	1573.39	1102.61	2.2	1589.43	1107.36	113.83	1580.51	882.05	286.98	77.29	284.3	283.17	79.51	882.47
7.46	1288.7	68.74	31.09	1263.2	67.75	36.77	1095.62	94.83	29.05	1101.39	96.35	76.81	1209.33	-87.97	84.63	1194.87	-73.44	101.02	1078.11	-61.27	198.97	1112.6	-62.11	237.94	1251.97	34.47	1219.69	0	0	0	1266.1	-5.64	1579.12	1274.35	102.15	1573.76	1111.75	2.48	1589.8	1116.76	114.3	1581.19	882.18	286.78	77.45	284	283.19	79.49	882.62
7.47	1287.71	69.56	34.11	1262.59	67.27	36.65	1095.75	94.57	29.22	1101.42	96.12	77.16	1248.36	-87.42	76.82	1229.9	-71.6	93.77	1106.44	-63.53	184.18	1138.09	-63.76	224.89	1258.89	34.93	1219.61	0	0	0	1275.12	-5.58	1579.21	1283.23	102.24	1574.09	1120.89	2.71	1590.02	1125.98	114.98	1581.6	882.4	286.62	77.79	284.28	283.03	79.5	882.2
7.48	1288.77	69.01	35.04	1263.63	66.58	37.29	1095.68	94.93	29.72	1101.29	96.3	77.68	1285.92	-85.49	70.74	1265.63	-69.68	87.23	1135.43	-64.86	168.49	1164.44	-65.4	211.32	1267.93	35.64	1219.49	0	0	0	1284.07	-5.51	1579.17	1292.95	102.07	1574.3	1129.94	2.75	1590.03	1135.31	114.99	1581.84	882.18	286.47	77.71	284.41	283.14	79.73	883.02
7.49	1291.29	68.84	36.62	1264.41	66.13	37.99	1095.83	94.65	29.93	1101.53	95.68	77.92	1323.4	-83.22	65.83	1301.88	-67.58	81.32	1165.26	-66.56	152.73	1191.39	-67.1	197.68	1275.76	36.33	1219.18	0	0	0	1293.34	-5.31	1579.02	1302.11	102.06	1574.51	1139	2.96	1589.86	1144.35	115.23	1581.88	882.39	286.68	77.68	284.16	283	79.48	883.33
7.5	1292.72	68.96	37.9	1265.48	66.35	38.92	1095.91	94.21	30.37	1101.67	95.59	78.46	1360.23	-80.79	61.58	1338.8	-65.49	76.51	1195.75	-68.24	137.16	1219.18	-69.15	184.22	1285.19	36.95	1218.8	0	0	0	1302.32	-5.27	1578.76	1311.33	102.52	1574.46	1147.96	3.1	1589.5	1153.38	115.47	1581.67	882.36	286.81	77.71	283.63	282.85	79.36	882.95
7.51	1293.34	69.72	38.67	1265.93	66.42	39.59	1096	94.06	30.82	1101.88	95.2	78.77	1397.52	-78.51	58.55	1375.2	-63.59	72.48	1227.41	-69.24	121.99	1247.08	-70.66	170.68	1293.13	37.4	1218.2	0	0	0	1311.05	-5.2	1578.47	1319.64	102.52	1574.3	1156.87	3.11	1588.92	1162.44	115.61	1581.26	881.92	286.53	77.65	283.97	282.64	79.46	882.86
7.52	1292.1	70.46	38.25	1265.13	67.12	39.23	1095.99	93.99	31.23	1102.15	95.17	79.24	1433.19	-76.64	56.22	1410.37	-61.88	69.17	1259.44	-69.76	107.42	1275.32	-72.69	157.99	1302.48	38.13	1217.38	0	0	0	1320.11	-5.08	1577.92	1328.55	102.75	1573.93	1165.73	3.09	1588.12	1171.32	116.2	1580.62	881.95	286.66	77.55	284	282.91	79.45	882.84
7.53	1293.12	71.59	38	1265.2	65.45	36.06	1096.07	93.76	31.7	1102.51	94.49	79.51	1469.36	-74.99	55.33	1445.4	-60.22	67.02	1291.46	-71.58	94.81	1303.94	-73.74	145.81	1311.09	38.82	1216.41	0	0	0	1328.88	-4.99	1577.24	1337.52	102.91	1573.37	1174.68	3.08	1587.12	1180.28	116.05	1579.85	882.17	286.82	77.7	283.75	283.34	79.38	882.72
7.54	1289.81	69.52	32.17	1265.38	66.06	35.59	1096.21	93.33	32.04	1102.77	94.6	79.95	1504.53	-72.69	56	1479.97	-58.53	66.21	1323.54	-73.15	83.52	1333.28	-74.1	134.52	1319.61	39.28	1215	0	0	0	1337.65	-4.82	1576.41	1346.64	102.96	1572.69	1183.65	3.08	1585.92	1189.29	115.55	1578.84	882.29	286.49	77.7	284.32	283.14	79.64	883.13
7.55	1290.05	69.9	31.83	1266.16	65.96	35.76	1096.36	92.98	32.54	1103.18	94.69	80.48	1538.55	-70.64	57.69	1513.67	-56.89	66.43	1355.85	-73.61	73.18	1362.12	-74.87	124.47	1328.18	39.94	1213.74	0	0	0	1346.68	-4.65	1575.45	1354.9	103.63	1571.79	1192.61	2.91	1584.53	1197.89	115.66	1577.5	882.54	286.64	77.76	285.3	282.91	79.92	882.98
7.56	1289.34	70.53	31.19	1265.36	66.38	35.15	1096.35	92.98	33.21	1103.62	94.7	80.98	1571.41	-69.89	59.92	1546.21	-55.42	67.92	1387.79	-73.58	63.98	1390.4	-76.35	116.04	1336.58	40.29	1212.36	0	0	0	1355.31	-4.71	1574.35	1363.71	103.39	1570.87	1201.49	2.71	1582.97	1206.59	115.72	1576.07	882.68	286.5	77.84	283.84	283.13	79.48	882.71
7.57	1289.23	70.52	31.08	1265.03	66.7	34.87	1096.51	92.85	33.82	1104.23	93.8	81.2	1602.35	-68.87	63.7	1577.47	-53.91	70.84	1419.23	-73.31	56.24	1418.24	-77.3	108.77	1344.73	40.88	1210.68	0	0	0	1364.06	-4.56	1573.16	1372.74	103.13	1569.84	1210.31	2.53	1581.24	1215.14	115.76	1574.35	882.18	286.7	77.71	284.46	283.08	79.65	883.01
7.58	1289.24	70.54	31.2	1264.04	66.38	34.53	1096.56	92.69	34.34	1104.57	93.9	81.78	1631.19	-67.1	69.16	1606.88	-52.5	75.11	1449.52	-74.34	50.86	1445.17	-78.98	103.55	1354.22	41.39	1208.98	0	0	0	1372.75	-4.55	1571.75	1381.37	103.24	1568.48	1219.07	2.19	1579.33	1223.55	116.04	1572.52	882.27	286.65	77.72	284.27	283.07	79.51	883.02
7.59	1289.14	70.78	30.88	1264.45	66.67	34.48	1096.68	92.63	34.99	1104.85	94.34	82.44	1659.02	-65.07	76.05	1634.51	-51.62	78.49	1478.47	-74.84	46.92	1470.9	-79.53	99.45	1362.46	41.61	1207.11	0	0	0	1381.41	-4.61	1570.24	1389.79	103.07	1567.11	1227.76	1.63	1577.23	1232.07	115.87	1570.47	882.57	286.42	77.67	283.91	283.2	79.35	883.39
7.6	1288.88	70.89	30.64	1264.74	66.9	34.28	1096.87	92.46	35.6	1105.08	94.54	83.2	1684.84	-63.78	83.36	1660.51	-52.62	83.26	1505.77	-75.48	44.55	1495.13	-80.13	96.92	1371.74	41.85	1205.08	0	0	0	1390.62	-4.53	1568.59	1398.39	103.17	1565.45	1236.54	1.16	1575.03	1240.83	114.88	1568.34	882.58	286.64	77.73	283.57	283.11	79.33	882.79
7.61	1288.72	70.76	30.59	1265.64	67.35	34.28	1097.24	92.39	36.27	1105.54	94.58	83.83	1707.65	-63.23	91.45	1683.86	-52.66	89.96	1530.97	-76.03	43.62	1517.84	-80	95.4	1379.6	41.99	1202.8	0	0	0	1399.44	-4.62	1566.82	1407.17	103.29	1563.64	1245.41	0.58	1572.74	1249.33	114.49	1566.02	882.3	286.56	77.8	283.95	283.12	79.39	883.07
7.62	1289.19	70.94	30.59	1265.61	67.47	34.17	1097.33	92.74	37.12	1105.8	95.54	84.92	1728.69	-62.81	99.77	1705.06	-52.16	96.88	1554.02	-75.89	43.47	1537.93	-80.17	94.88	1389.95	41.92	1200.56	0	0	0	1408.4	-4.77	1565.05	1416.31	102.79	1561.78	1254.23	-0.12	1570.5	1257.93	113.58	1563.77	882.4	286.83	77.8	284.1	283.09	79.6	883.43
7.63	1288.41	71.08	30.32	1265.28	67.68	34.07	1097.43	93.35	38.12	1106.39	95.81	85.84	1746.46	-62.97	107.17	1723.4	-52.68	103.42	1574.18	-75.6	43.98	1555.89	-79.8	94.71	1399.28	41.73	1198.27	0	0	0	1417.41	-5.04	1563.25	1424.9	102.41	1560.03	1263.04	-0.9	1568.35	1266.36	112.95	1561.6	882.11	287.09	77.58	283.72	282.93	79.46	883.09
7.64	1288.98	71.07	30.64	1265.32	68.02	33.95	1097.85	93.26	39.01	1106.84	96.68	87.04	1761.24	-63.35	113.52	1741.23	-52.91	110.42	1591.31	-74.65	44.39	1571.42	-78.75	94.59	1407.49	41.38	1196.11	0	0	0	1426.32	-5.38	1561.49	1433.77	102	1558.21	1271.95	-1.56	1566.42	1274.9	112.17	1559.67	882.31	287.12	77.71	283.69	283.13	79.3	883.33
7.65	1289.5	71.54	30.62	1265.13	68.02	33.85	1098.2	93.88	40.14	1107.41	97.27	88.26	1773.04	-64.47	118.14	1750.87	-56.16	110.25	1605.13	-73.66	44.37	1583.99	-77.75	94.32	1415.32	40.9	1194.21	0	0	0	1435.09	-5.98	1559.85	1442.41	101.32	1556.36	1280.78	-2.63	1564.64	1283.49	110.84	1557.89	882.05	286.96	77.69	283.51	283.17	79.2	883.53
7.66	1288.97	71.22	30.52	1264.91	68.13	33.68	1098.65	94.25	41.36	1108.08	98.34	89.92	1782.93	-65.2	119.86	1760.43	-56.97	111.39	1615.99	-71.97	43.18	1593.82	-76.39	93.17	1424.36	40.21	1192.63	0	0	0	1444.12	-6.55	1558.34	1451.52	100.62	1554.71	1289.77	-3.73	1563.13	1291.92	110.03	1556.27	882.58	286.83	77.78	283.51	283.06	79.24	883.26
7.67	1287.88	71.63	30.1	1264.82	69.19	32.86	1099.16	94.99	43.06	1109	99.4	91.68	1790.43	-65.2	118.31	1767.87	-57.33	109.83	1623.93	-69.97	40.91	1601.16	-75.31	91.33	1434.25	39.31	1191.31	0	0	0	1452.87	-7.31	1556.92	1459.6	100.02	1553.06	1298.87	-5.02	1561.87	1300.82	108	1554.98	882.23	286.89	77.77	283.29	283.39	79.16	882.47
7.68	1287.73	71.41	30.21	1264.97	69.16	33.05	1099.8	95.57	44.98	1110.23	100.14	93.66	1796.38	-64.48	113.88	1773.2	-55.97	105.4	1628.5	-68.39	37.94	1606.38	-73.54	88.45	1442.99	38.27	1190.2	0	0	0	1461.59	-8.21	1555.71	1472.69	96.86	1548.71	1308	-6.37	1560.77	1309.35	106.55	1553.82	882.62	287	77.79	283.93	283.32	79.26	883.2
7.69	1289.1	71.67	30.61	1264.76	69.39	32.84	1100.48	96.95	47.44	1111.76	101.11	96.04	1799.41	-63.3	106.58	1776.72	-54.85	98.43	1630.18	-66.81	34.28	1609.42	-71.53	84.73	1452.92	36.95	1189.62	0	0	0	1470.49	-9.16	1554.59	1482.08	95.61	1546.81	1317.04	-8.06	1559.82	1318	104.88	1552.8	882.99	287.09	77.85	284.35	283.11	79.6	883.15
7.7	1287.85	72.16	29.89	1265.28	69.28	33.08	1101.34	97.65	50.06	1113.43	102.3	98.86	1800.49	-60.98	97.86	1779.28	-50.25	93.65	1629.72	-64.97	31.23	1610.7	-69.61	80.82	1462.12	35.38	1188.94	0	0	0	1479.43	-10.18	1553.63	1491.04	93.82	1545.8	1326.06	-9.7	1559.01	1326.66	103.11	1551.85	882.33	286.74	77.63	284.34	283.24	79.51	882.74
7.71	1288.44	71.76	30.35	1265.49	69.88	32.67	1102.7	98.48	53.04	1115.47	103.33	101.96	1802.24	-58.91	90.18	1780.57	-48.25	85.73	1629.17	-63.99	28.87	1610.92	-67.21	76.91	1471.23	33.58	1188.53	0	0	0	1488.35	-11.48	1552.82	1499.34	92.7	1544.79	1334.97	-11.5	1558.32	1335.06	101.26	1551.06	882.1	286.98	77.65	284.59	283.09	79.68	882.97
7.72	1287.22	71.98	29.88	1265.23	70.06	32.52	1104.24	98.84	56.12	1117.99	104.2	105.22	1805.89	-57.24	84.18	1783.79	-46.46	80.26	1631.52	-62.5	28.27	1613.25	-64.7	74.11	1480.53	31.82	1188.24	0	0	0	1497.32	-12.72	1552.22	1507.62	91.49	1543.99	1343.83	-13.55	1557.74	1343.62	98.83	1550.37	882.17	287	77.69	284.64	283.31	79.53	883.16
7.73	1288.63	72.01	30.51	1265.66	70.34	32.61	1105.99	100	60.04	1120.58	106.33	109.55	1812.51	-54.67	76.87	1787.35	-42.44	77.06	1634.36	-62.25	29.1	1619.82	-64.89	74.27	1490	29.83	1188.28	0	0	0	1506.46	-14.13	1552	1516.25	89.86	1543.6	1352.75	-15.73	1557.54	1351.91	96.87	1550.04	882.32	286.92	77.74	283.68	283.42	79.33	883.06
7.74	1288.46	72.2	30.58	1265.37	70.5	32.49	1108.39	101.18	64.55	1124.25	107.2	114.13	1817.93	-51.04	66.27	1791.58	-36.24	69.08	1637.02	-61.24	28.97	1627.29	-65.84	74.87	1500.77	28.21	1188.58	0	0	0	1515.66	-15.87	1552.41	1524.22	89.18	1543.87	1361.79	-18.08	1557.93	1360.25	94.75	1550.33	882.32	287.19	77.77	283.81	283.3	79.47	882.64
7.75	1288.07	72.45	30.19	1265.49	70.32	32.86	1111.51	101.79	69.71	1128.66	108.82	119.46	1821.96	-47.5	56.56	1796.19	-33.89	59.04	1638.99	-61.54	28.88	1631.17	-66.88	74.28	1509.63	26.6	1189.4	0	0	0	1524.58	-17.55	1553.34	1531.06	88.17	1547.03	1370.76	-20.54	1558.84	1368.58	92.55	1551.19	882.45	287.29	77.75	284.38	283.18	79.61	882.44
7.76	1288.21	72.54	29.9	1265.99	70.74	32.87	1115.63	102.05	75.61	1134.19	110.09	125.39	1824.83	-45	48.89	1798.58	-31.05	54.37	1640.6	-62.11	28.66	1633.91	-68.05	73.84	1517.87	24.89	1190.6	0	0	0	1533.6	-19.22	1554.46	1539.22	85.88	1548.48	1379.62	-23.24	1559.98	1377.08	89.88	1552.36	882.92	286.92	78.06	284.82	283.33	79.61	882.47
7.77	1288.45	72.68	29.75	1265.2	72.28	34.21	1120.5	103.15	82.51	1141.13	111.09	131.79	1826.97	-44.38	42.82	1799.7	-30.44	48.88	1641.52	-63.03	28.84	1636.71	-68.29	73.78	1527.95	23.34	1192.28	0	0	0	1542.69	-21.15	1555.78	1546.93	83.16	1549.89	1388.43	-26.1	1561.16	1385.72	86.95	1553.55	882.75	287.18	77.89	284.48	283.37	79.5	882.73
7.78	1288.79	73.24	29.34	1265.22	72.2	34.22	1126.91	103.66	89.87	1141.18	112.65	135.71	1828.2	-44.11	39.7	1800.52	-30.53	45.96	1642.42	-63.22	28.93	1638.56	-69.15	74.1	1537.88	21.73	1194.29	0	0	0	1551.51	-23.17	1557.3	1554.81	82.32	1551.48	1397.3	-28.93	1562.35	1394.11	84.44	1554.81	882.51	287.25	77.68	283.76	283.23	79.45	883.51
7.79	1290.31	73.14	29.58	1266.65	72.05	34.9	1134.56	104.94	98.16	1159.61	112.59	144.86	1828.47	-43.42	37.44	1801.14	-30.14	44.08	1642.83	-63.41	28.99	1639.7	-69.41	74.25	1548.04	20.25	1196.46	0	0	0	1560.46	-25.23	1558.96	1566.19	79.54	1550.91	1406.35	-31.68	1563.63	1402.45	81.77	1556.22	882.88	287	77.91	283.74	283.54	79.44	883.16
7.8	1291.04	73.11	29.55	1268.47	72.12	35.47	1143.26	106.59	107.14	1172.21	113.81	151.72	1828.18	-41.18	36.49	1801.74	-29.55	42.81	1643.16	-63.4	29.02	1640.52	-69.01	74.17	1557.92	19	1198.7	0	0	0	1569.07	-27.44	1560.71	1575.33	77.23	1552.17	1415.33	-34.54	1564.91	1410.88	78.9	1557.6	882.6	287.03	77.8	284.32	283.38	79.47	883.04
7.81	1293.52	73.83	29.42	1269.83	72.22	35.53	1153.22	108.7	117.34	1185.54	115.75	158.85	1828.6	-40.8	35.74	1801.88	-29.48	41.97	1643.36	-63.45	28.93	1641.16	-68.88	74.19	1568.08	18.06	1200.95	0	0	0	1577.83	-29.72	1562.38	1583.68	75.16	1554.07	1424.24	-37.39	1566.02	1419.5	75.68	1559	882.71	287.2	77.84	284.12	283.31	79.48	883.49
7.82	1294.99	74.78	28.14	1273.96	72.78	36.15	1164.34	109.63	128.11	1200.41	116.03	166.03	1828.94	-40.83	35.12	1801.77	-29.3	41.27	1643.43	-63.52	28.95	1641.55	-68.93	74.28	1577.81	17.11	1203.21	0	0	0	1586.84	-32.06	1563.91	1592.41	72.39	1555.93	1432.92	-40.34	1566.87	1427.74	73	1560.2	882.8	287.36	77.81	284.21	283.15	79.52	882.9
7.83	1297.98	75.79	27.07	1279.3	73.35	37.3	1176.85	110.39	139.85	1215.1	117.1	174.95	1828.95	-40.4	34.83	1802.33	-29.17	41.08	1643.55	-63.43	28.98	1641.89	-68.66	74.37	1588.39	16.21	1205.18	0	0	0	1595.44	-34.36	1565.38	1600.47	70.75	1557.8	1441.67	-42.95	1567.48	1435.96	70.56	1561.13	882.9	287.17	77.82	284.03	283.17	79.5	883.31
7.84	1301.36	76.73	25.88	1284.66	74.12	38.63	1191.11	110.1	151.47	1231.02	116.63	184.2	1829.16	-40.61	34.42	1802.28	-29.05	40.68	1643.71	-63.08	28.98	1642.15	-68.09	74.36	1597.7	15.34	1206.85	0	0	0	1603.93	-36.71	1566.83	1603.59	69.81	1563.09	1450.46	-45.64	1567.96	1444.29	68.04	1561.92	882.33	287.4	77.58	283.76	283.18	79.37	883.27
7.85	1304.81	77.24	24.65	1291.64	74.92	40.3	1206.31	110.95	163.36	1248.37	115.02	193.24	1828.61	-40.19	34.1	1802.59	-28.99	40.54	1643.8	-62.95	29.1	1642.09	-68.09	74.58	1607.83	14.56	1208.1	0	0	0	1612.83	-38.92	1568.2	1610.42	68.37	1565.8	1459.17	-48.43	1568.35	1453.09	64.76	1562.76	882.05	287.42	77.48	283.65	283.36	79.3	882.84
7.86	1310.25	78.69	23.11	1299.86	75.52	41.96	1223.04	110.58	174.37	1266.85	114.43	201.85	1828.11	-40.04	33.84	1802.59	-29.02	40.38	1643.89	-62.81	29.25	1642.43	-67.43	74.33	1617.71	14.08	1209.02	0	0	0	1621.7	-41.05	1569.59	1618.87	66.25	1567.69	1467.97	-51.08	1568.68	1461.76	62	1563.56	882.82	287.08	77.84	284.02	283.08	79.46	882.87
7.87	1315.76	79.16	21.96	1309.8	76.62	43.91	1240.69	109.47	184.75	1286.77	112.61	209.04	1828.85	-40.55	33.6	1802.5	-29.13	40.17	1643.96	-62.74	29.24	1642.53	-67.38	74.26	1626.45	13.68	1209.59	0	0	0	1630.48	-43.12	1570.9	1627.78	64.07	1569.47	1476.85	-53.46	1569	1470.34	59.71	1564.37	882.74	286.87	77.78	284.53	283.18	79.65	883.59
7.88	1322.42	82.24	22.34	1321.65	78.17	46.88	1259.47	108.35	194.28	1307.13	110.24	215.17	1828.77	-40.82	33.44	1802.3	-29.35	40.17	1644.02	-62.7	29.23	1642.28	-67.92	74.42	1635.81	13.58	1209.98	0	0	0	1639.13	-45.22	1572.16	1636.46	61.87	1571.23	1485.57	-55.96	1569.29	1478.91	57.85	1565.12	882.45	287.11	77.61	283.99	283.32	79.48	883.28
7.89	1335.18	84.86	25.9	1336.11	80.44	50.89	1280.74	107.98	201.49	1327.25	108.73	221.16	1829.06	-41.21	33.48	1802.66	-29.53	40.44	1643.92	-62.87	29.23	1642.2	-67.88	74.29	1644.83	13.53	1210.14	0	0	0	1647.95	-47.12	1573.31	1645.29	59.96	1572.81	1494.55	-58.13	1569.6	1487.65	55.63	1565.75	881.93	287.29	77.41	284.05	283.35	79.5	882.96
7.9	1354.61	88.69	30.72	1354.54	83.51	55.14	1302.29	104.54	207.33	1347.29	106.41	226.48	1828.88	-41.28	33.61	1802.41	-29.83	40.49	1643.9	-62.86	29.05	1642.03	-67.97	74.22	1652.39	13.41	1210.26	0	0	0	1656.91	-48.93	1574.31	1653.82	58.27	1574.3	1503.55	-60.4	1569.91	1496.62	53.19	1566.57	882.24	287.18	77.51	283.99	283.3	79.53	882.58
7.91	1378.3	93	35.62	1376.75	86.86	59.62	1321.69	101.94	211.42	1367.05	103.59	231.38	1829.25	-41.75	33.73	1803.16	-29.94	41.02	1643.86	-62.95	28.88	1641.98	-68.31	74.2	1660.47	13.29	1210.47	0	0	0	1665.85	-50.62	1575.16	1663.19	56.71	1575.57	1512.8	-62.42	1570.29	1505.52	50.95	1567.42	882.79	287.02	77.69	284.27	283.32	79.66	882.84
7.92	1404.2	97.56	40.13	1402.41	90.49	63.91	1341.2	99.71	213.92	1386.36	100.24	235.65	1828.67	-41.45	34.09	1802.55	-30.35	40.97	1643.87	-63	28.68	1641.63	-69.12	74.45	1669.27	13.06	1210.77	0	0	0	1674.54	-51.99	1576.03	1671.99	55	1576.88	1522.02	-64.31	1570.71	1514.37	49.22	1568.22	881.87	287.27	77.48	283.4	283.1	79.31	882.88
7.93	1431.76	101.84	43.72	1428.85	94.13	67.02	1361.46	97.52	214.9	1406.17	97.49	238.27	1829.14	-41.91	34.3	1802.66	-30.52	41.27	1643.49	-63.65	28.84	1641.36	-69.95	74.74	1678.12	12.8	1211.35	0	0	0	1683.73	-53.53	1576.71	1680.49	53.64	1578.01	1531.22	-66.03	1571.26	1523.31	47.23	1569.23	882.15	286.89	77.61	283.79	283.01	79.37	882.9
7.94	1460.87	105.96	46.85	1455.39	97.4	69.07	1382.47	94.09	214.08	1426.5	95.46	239.33	1829.21	-41.67	34.69	1802.67	-30.64	41.47	1643.56	-63.61	28.66	1641.62	-69.59	74.53	1686.68	12.45	1211.96	0	0	0	1692.86	-54.65	1577.27	1689.51	52.37	1578.92	1540.4	-67.53	1571.91	1532.39	45.6	1570.28	882.4	287.04	77.59	284.52	283.29	79.66	883.05
7.95	1490.52	109.26	49.38	1483.87	100.21	70.88	1403.87	91.66	212.07	1447.68	92.47	238.58	1829.4	-43.24	34.08	1802.95	-30.62	41.65	1643.51	-63.68	28.59	1641.42	-70.02	74.71	1695.19	12.12	1212.74	0	0	0	1701.85	-55.61	1577.73	1699.29	51.21	1579.55	1549.54	-69.04	1572.57	1541.44	44.23	1571.16	882.6	287.24	77.74	284.08	283.41	79.43	882.7
7.96	1520.66	111.68	50.95	1512.46	101.96	71.73	1426.07	89.62	208.85	1468.8	90.57	236.71	1829.05	-43.63	33.9	1802.88	-30.6	41.58	1643.42	-63.86	28.63	1641.37	-70.04	74.79	1703.45	11.68	1213.52	0	0	0	1711.19	-56.45	1578.09	1707.98	50.48	1580.06	1558.79	-70.4	1573.25	1550.46	43.12	1572.07	882.09	287.04	77.68	283.84	283.24	79.37	881.94
7.97	1550.76	112.85	51.64	1542.61	102.81	72.03	1448.7	88.09	204.45	1490.68	87.92	233.26	1828.98	-41.91	34.41	1803.42	-30.58	41.68	1643.58	-63.65	28.6	1641.55	-69.6	74.78	1711.24	11.18	1214.12	0	0	0	1720.13	-57.32	1578.4	1716.72	49.44	1580.48	1568.17	-71.4	1573.93	1559.5	41.91	1572.91	882.52	286.8	77.75	283.89	283.33	79.44	882.66
7.98	1581.55	113.05	51.73	1571.95	102.65	71.16	1471.55	87.54	199.13	1512.59	85.55	228.75	1829.46	-41.47	34.63	1803.26	-30.44	41.32	1643.49	-63.77	28.78	1641.41	-69.81	75.08	1719.77	10.56	1214.66	0	0	0	1729.05	-57.84	1578.68	1725.36	49.07	1580.64	1577.35	-72.32	1574.57	1568.49	41.16	1573.48	882.3	287.12	77.66	283.97	283.41	79.41	882.76
7.99	1614.42	111.44	50.97	1602.58	101.76	70.21	1494.87	86.92	192.51	1534.31	84.21	223.58	1828.91	-41.15	34.26	1803.45	-30.36	41.09	1643.49	-63.79	28.96	1641.55	-69.6	75.17	1727.78	9.91	1215.02	0	0	0	1738.25	-58.23	1578.9	1734.06	48.24	1580.74	1586.55	-73.1	1575.15	1577.25	40.61	1573.85	882.05	287.19	77.65	284.88	283.29	79.7	882.69
8	1646.49	109.65	50.39	1633.88	100.16	68.63	1516.83	88.01	187.19	1556.62	82.67	217.13	1829.56	-41.12	34.09	1803.55	-30.23	40.74	1643.79	-63.19	28.86	1641.9	-68.89	75.14	1736.48	9.06	1215.23	0	0	0	1747.52	-58.56	1579.09	1743.22	48.01	1580.61	1595.57	-73.98	1575.61	1586.29	39.68	1574.17	882.29	287.09	77.63	284.49	283.11	79.73	882.75
8.01	1680.18	107.62	49.44	1664.93	98.2	66.55	1542.75	84.96	175.65	1579.2	81.88	210.02	1829.68	-41.1	33.63	1803.6	-30.03	40.25	1643.76	-63.15	29.18	1642.38	-68.25	75.23	1745.25	8.27	1215.28	0	0	0	1756.52	-58.9	1579.26	1752.18	47.85	1580.58	1604.81	-74.63	1576.02	1595.09	39.13	1574.27	881.95	287.08	77.51	284.84	282.97	79.8	882.6
8.02	1712.64	105.82	48.72	1697.5	95.69	64.39	1567.18	85.28	166.19	1602.28	81.14	202.1	1829.86	-40.51	33.49	1803.6	-29.86	39.68	1643.88	-62.88	29.44	1642.67	-68.07	75.49	1752.96	7.33	1215.18	0	0	0	1765.78	-58.99	1579.46	1761.23	47.62	1580.37	1613.99	-75.28	1576.34	1604.21	38.26	1574.27	881.72	286.92	77.48	284.62	283.25	79.55	882.85
8.03	1745.85	102.6	46.54	1729.11	92.98	61.23	1593.15	84.13	155.34	1625.43	81.58	193.73	1830.35	-40.16	33.22	1804.24	-29.52	39.28	1643.92	-62.78	29.77	1643.16	-67.5	75.55	1761.42	6.31	1214.96	0	0	0	1774.9	-59.16	1579.53	1769.91	47.63	1579.96	1623.2	-75.84	1576.53	1612.97	37.89	1574.02	881.79	287.27	77.33	284.57	283.42	79.69	883.02
8.04	1780.48	98.03	43.53	1762.16	89.9	58.5	1619.67	83.15	143.9	1649.66	80.49	184.19	1829.71	-37.14	36.1	1804.33	-29.09	38.73	1644.44	-61.79	29.69	1643.47	-67.33	75.88	1769.7	5.2	1214.43	0	0	0	1783.95	-59.28	1579.51	1778.6	47.36	1579.58	1632.32	-76.34	1576.63	1621.91	37.49	1573.68	881.66	287.09	77.43	284.53	283.23	79.65	882.55
8.05	1813.08	93.89	41.22	1794.87	86.54	55.76	1646.83	81.73	131.83	1674.06	81.71	177.47	1829.46	-36.27	35.88	1804.34	-28.56	38.6	1644.56	-61.68	30.1	1644.09	-66.7	75.86	1777.4	4.09	1213.85	0	0	0	1792.93	-59.42	1579.48	1787.59	47.13	1579.14	1641.38	-76.77	1576.59	1630.68	37.29	1573.14	881.32	287.08	77.35	284.59	283.25	79.65	882.43
8.06	1846.98	90.15	39.61	1827.32	83.16	53.21	1674.17	80.54	119.48	1699.23	79.64	164.69	1829.99	-35.77	35.86	1804.77	-28.12	38.95	1644.81	-61.13	30.18	1644.78	-65.96	75.85	1785.78	2.9	1213.17	0	0	0	1802.17	-59.21	1579.34	1796.57	47.02	1578.5	1650.31	-77.23	1576.46	1639.69	36.59	1572.63	880.82	287.33	77.11	284.19	283.29	79.54	882.38
8.07	1879.48	86.18	38.29	1860.33	79.65	51.27	1703.03	78.93	106.78	1724.69	79.22	154.52	1830.76	-35.59	36.13	1804.57	-27.99	39.11	1644.91	-61.04	30.43	1644.98	-66.21	76.25	1793.92	1.64	1212.35	0	0	0	1811.04	-59.34	1579.16	1805	47.22	1577.82	1659.35	-77.61	1576.22	1648.46	36.18	1571.94	881.23	287.19	77.23	285.13	283.19	79.94	882.19
8.08	1912.37	81.73	37.83	1892.19	76.01	49.49	1732.84	76.23	94.12	1751.2	78.27	144.27	1830.35	-35.98	36.13	1804.39	-28.32	39.14	1645.04	-60.72	30.57	1645.48	-65.84	76.37	1802.4	0.55	1211.49	0	0	0	1819.95	-59.22	1578.94	1813.86	46.99	1577.13	1668.52	-77.89	1575.91	1657.32	35.23	1571.24	881.79	286.94	77.45	285.54	283.09	80.04	882.36
8.09	1945.71	77.58	38.11	1925.11	72.19	48.88	1762.97	75.04	82.54	1778.51	77.16	133.94	1829.36	-36.71	35.9	1804.39	-28.8	39.23	1645.03	-60.81	30.83	1645.74	-65.77	76.53	1810.51	-0.68	1210.66	0	0	0	1828.82	-59.29	1578.55	1822.44	47.17	1576.36	1677.59	-78.2	1575.47	1665.99	35.12	1570.38	881.61	287.08	77.33	284.56	283.37	79.57	882.37
8.1	1978.66	73.12	39.11	1957.12	68.16	48.64	1793.83	73.46	71.68	1806.07	75.91	123.77	1830.11	-37.38	36.23	1791.65	-50.24	53.74	1645.18	-60.64	30.94	1645.79	-66.13	76.95	1818.64	-1.67	1209.74	0	0	0	1837.57	-59.25	1578.16	1831.84	46.67	1575.59	1686.69	-78.46	1574.91	1674.5	34.96	1569.41	881.83	287.21	77.41	284.28	283.42	79.59	882.43
8.11	2010.6	68.36	40.55	1988.58	64.08	49.04	1824.6	71.46	61.46	1833.07	75.81	114.71	1829.16	-38.39	35.35	1792.89	-51.34	53.69	1645.08	-60.72	31.12	1646.12	-65.86	77.02	1827.16	-2.76	1208.87	0	0	0	1846.64	-59.01	1577.65	1840.47	46.63	1574.7	1695.67	-78.76	1574.24	1683.04	34.81	1568.31	881.83	287.29	77.42	284.38	283.15	79.6	882.48
8.12	2042.4	64.17	42.49	2019.78	59.95	50.25	1855.29	71.04	52.88	1861.97	72.9	105.33	1830.5	-40.96	31.87	1802.84	-32.11	39.3	1645.17	-60.6	31.24	1646.36	-65.92	77.23	1835.66	-3.71	1207.94	0	0	0	1855.77	-58.82	1577.07	1849	46.91	1573.74	1704.51	-79.11	1573.42	1691.61	34.76	1567.13	882.2	287.26	77.67	284.6	283.24	79.71	883.02
8.13	2073.41	59.33	45.66	2050	55.85	51.96	1884.51	71.74	45.94	1888.36	73.74	98.52	1830.47	-41.76	31.3	1804.26	-30.58	38.11	1645.34	-60.46	31.28	1646.44	-66.21	77.59	1844.3	-4.45	1206.81	0	0	0	1864.39	-58.73	1576.41	1857.63	46.67	1572.8	1713.54	-79.32	1572.49	1700.9	33.31	1566	881.7	287.18	77.45	285.49	283.13	79.91	883.37
8.14	2102.75	54.78	49.28	2079	52.09	54.6	1914.31	70.83	39.49	1915.58	72.98	92.23	1830.48	-41.89	31.31	1804.1	-30.79	37.98	1645.22	-60.79	31.74	1646.71	-66.15	77.82	1852.91	-5.1	1205.71	0	0	0	1873.06	-58.63	1575.66	1865.84	47.23	1571.76	1722.64	-79.43	1571.44	1709.37	33.37	1564.56	882.1	287.11	77.64	284.71	283.23	79.6	882.88
8.15	2131.3	50.51	54.59	2107.46	48.7	58.69	1943.8	69.56	34.35	1941.91	72.18	87.28	1830.43	-42.36	31.12	1803.96	-31.06	37.87	1645.31	-60.67	31.87	1647	-66.02	78.1	1861.71	-5.67	1204.48	0	0	0	1881.95	-58.42	1574.82	1874.37	47.36	1570.66	1731.68	-79.63	1570.23	1718.17	32.74	1563.16	881.89	287.18	77.44	284.46	283.34	79.47	882.78
8.16	2158.86	47.36	60.81	2134.49	45.64	63.93	1971.39	69.16	31.07	1967.54	70.78	83.59	1830.01	-42.51	30.98	1803.98	-31.14	37.88	1645.45	-60.67	32.17	1647.1	-66.34	78.58	1870.2	-6.19	1203.12	0	0	0	1890.92	-58.23	1573.85	1883.08	47.19	1569.56	1740.68	-79.84	1568.93	1727.03	31.99	1561.66	881.94	286.98	77.54	284.66	283.33	79.62	882.99
8.17	2183.19	47.55	70.51	2161.13	42.19	68.96	1998.04	68.54	29.56	1991.44	70.21	81.47	1830.36	-42.51	31.29	1804.1	-31.26	37.89	1645.48	-60.75	32.5	1647.36	-66.44	79.09	1878.91	-6.57	1201.6	0	0	0	1899.72	-57.75	1572.88	1891.26	47.52	1568.39	1749.55	-80.04	1567.53	1735.78	31.49	1560.01	881.71	287.14	77.48	283.91	283.37	79.48	883.11
8.18	2206.55	45.43	78.56	2183.58	40.96	77.3	2023.47	66.96	28.89	2014.55	68.61	80.32	1830.51	-43.16	30.92	1804.25	-31.32	37.82	1645.67	-60.64	32.74	1647.51	-67.06	79.81	1887.52	-6.96	1200.08	0	0	0	1908.08	-57.35	1571.87	1900.35	47.74	1566.95	1758.49	-79.94	1566.15	1744.31	31.37	1558.41	881.87	287.5	77.55	284.15	283.25	79.51	882.78
8.19	2230.37	42	84.53	2205.1	39.49	84.66	2047.14	65.14	29.3	2036.01	67.05	80.16	1830.24	-42.97	30.75	1804.38	-31.57	37.83	1645.85	-60.62	33.15	1647.85	-67.35	80.48	1896.23	-7.32	1198.56	0	0	0	1916.84	-56.98	1570.77	1908.55	48.31	1565.67	1767.37	-79.87	1564.74	1752.8	31.28	1556.74	881.7	287.06	77.41	284.36	283.25	79.55	882.65
8.2	2249	41.29	92.96	2224.61	38.24	92.15	2068.46	63.71	30.55	2055.97	64.98	80.61	1830.25	-43.2	30.58	1804.91	-31.7	37.91	1645.85	-60.98	33.83	1648.52	-67.29	81.05	1905.26	-7.57	1196.99	0	0	0	1925.84	-56.38	1569.73	1917.34	48.36	1564.42	1776.36	-79.5	1563.36	1761.35	31.16	1555.11	882.16	287.27	77.58	283.49	283.3	79.32	882.82
8.21	2266.18	41.01	100.75	2241.47	37.44	98.88	2087.63	61.48	31.48	2072.75	64.12	81.77	1830.4	-43.26	30.46	1804.94	-31.86	37.79	1646.11	-60.9	34.32	1648.87	-67.72	81.89	1914.11	-7.85	1195.41	0	0	0	1934.19	-55.92	1568.69	1925.88	48.74	1563.19	1785.11	-79.34	1561.96	1769.75	31.87	1553.53	882.35	287.3	77.8	283.93	283.31	79.37	882.68
8.22	2281.02	40.62	107.55	2256.47	36.93	105.03	2104.38	59.79	32.27	2086.94	63.56	82.8	1830.53	-43.26	30.44	1804.82	-32.06	37.57	1646.19	-61.16	35.13	1649.55	-68.12	82.8	1922.65	-8.11	1193.92	0	0	0	1942.62	-55.36	1567.7	1933.91	49.34	1561.96	1793.83	-79.06	1560.6	1778.5	31.79	1551.95	882.6	287.08	77.75	284.44	283.18	79.58	882.58
8.23	2293.15	40.18	112.25	2268.77	36.28	109.25	2118.14	58.73	32.59	2099.97	62.4	82.93	1830.35	-42.84	30.44	1805.07	-32.1	37.52	1646.27	-61.57	36.1	1650.15	-68.99	84.04	1931.41	-8.42	1192.61	0	0	0	1951.14	-55.01	1566.71	1942.81	50.12	1560.76	1802.36	-78.79	1559.28	1787.38	31.68	1550.56	882.32	287.03	77.67	284.54	283.21	79.54	882.75
8.24	2303.23	38.75	114.36	2279.16	35.38	111.53	2129.49	58.08	31.92	2110	62.39	82.45	1830.88	-43.38	30.17	1804.95	-32.28	37.31	1646.55	-61.83	37.19	1651.12	-69.26	85.11	1941.35	-8.58	1191.46	0	0	0	1959.58	-54.28	1565.88	1951.33	50.62	1559.81	1810.89	-78.35	1558.04	1795.7	32.63	1549.21	882.82	287.31	77.81	284.18	282.84	79.54	882.81
8.25	2310.67	37.52	114.09	2286.86	34.11	110.89	2137.48	58.83	30.7	2118.51	61.97	80.88	1830.78	-43.38	30.06	1804.65	-32.46	37.01	1646.74	-62.47	38.64	1651.97	-70.02	86.55	1950.05	-8.73	1190.32	0	0	0	1968.24	-53.69	1565.11	1959.65	51.08	1558.98	1819.27	-77.91	1556.89	1803.78	33.73	1547.84	882.2	287.45	77.6	284.49	283.14	79.63	883.36
8.26	2316.38	35.84	110.35	2292.74	32.67	107.54	2143.94	58.17	28.27	2124.62	61.87	78.66	1830.33	-43.12	29.92	1804.91	-32.62	36.97	1647.07	-62.93	40.16	1652.98	-70.83	88.26	1958.96	-8.82	1189.35	0	0	0	1976.76	-52.91	1564.54	1968.19	51.65	1558.19	1827.72	-77.3	1555.81	1812.3	34.51	1546.61	881.67	287.39	77.39	284.6	283.26	79.65	883.19
8.27	2321.22	34	103.46	2297.4	31.44	101.59	2146.59	57.99	27.37	2129.78	60.45	75.76	1831.07	-43.86	29.5	1805.28	-32.7	37	1647.72	-63.19	41.82	1654.05	-71.84	90.32	1968.93	-8.73	1188.65	0	0	0	1985.1	-52.03	1564.03	1976.93	52.71	1557.57	1836.28	-76.45	1554.82	1821.4	34.42	1545.65	881.82	287.49	77.4	284.99	283.35	79.77	883.1
8.28	2324.3	34.35	95.1	2300.62	31.12	93.55	2146.58	59.14	26.72	2131.9	61.38	73.24	1830.84	-43.49	29.43	1805.15	-32.83	36.74	1648.3	-63.6	43.78	1655.57	-72.31	92.33	1978.02	-8.37	1188.08	0	0	0	1993.41	-51.49	1563.7	1985.44	53.59	1557.1	1844.86	-75.47	1553.93	1829.87	35.44	1544.58	881.89	287.3	77.41	284.81	283.39	79.71	882.83
8.29	2327.67	34.61	86.4	2303.85	31.01	85.42	2148.98	56.91	25.23	2133.08	59.63	70.23	1830.72	-43.47	29.34	1805.09	-33.09	36.55	1648.81	-64.47	46.26	1657.12	-73.01	94.76	1987.32	-7.97	1187.65	0	0	0	2002.1	-50.35	1563.48	1994.09	54.62	1556.79	1853.49	-74.32	1553.17	1838.41	36.76	1543.59	881.63	287.26	77.28	284.64	283.33	79.61	882.77
8.3	2333.77	35.33	77.56	2308.84	31.48	77.66	2150.17	57.96	25.51	2135.45	58.5	68.33	1830.64	-43.89	28.8	1805.1	-33.21	36.39	1649.84	-64.69	48.82	1659.01	-73.49	97.38	1997.19	-7.4	1187.42	0	0	0	2010.24	-49.33	1563.53	2002.56	55.74	1556.71	1862.06	-73	1552.6	1846.97	38.11	1542.83	881.44	287.37	77.2	284.72	283.39	79.69	882.53
8.31	2337.43	36.66	69.74	2313.37	31.55	69.3	2151.18	58.69	25.35	2141.54	58.43	68.13	1830.98	-44.04	28.68	1805.35	-33.4	36.35	1651.04	-65.46	51.98	1661.21	-74.21	100.47	2006.6	-6.83	1187.36	0	0	0	2019.06	-48.2	1563.84	2011.05	56.8	1556.93	1870.68	-71.57	1552.38	1855.96	38.89	1542.54	881.9	286.8	77.78	284.58	283.36	79.54	882.55
8.32	2339.96	35.81	61.11	2316.66	30.75	62.22	2152.47	58.26	25.26	2146.8	59.2	68.99	1831.31	-43.89	28.56	1805.57	-33.55	36.27	1652.56	-66.15	55.6	1663.92	-74.84	103.89	2016.33	-6.22	1187.69	0	0	0	2027.35	-47.11	1564.59	2019.91	57.68	1557.71	1879.22	-70.35	1552.62	1864.6	40.27	1542.66	881.74	286.94	77.56	284.29	283.27	79.52	882.79
8.33	2341.25	34.2	54.33	2318.8	29.37	56.97	2153.87	57.77	24.88	2148.92	60.72	69.4	1831.15	-43.93	28.18	1805.8	-33.69	36.26	1654.77	-66.35	59.23	1666.8	-76.11	108.1	2025.91	-5.72	1188.5	0	0	0	2036.05	-45.68	1565.69	2028.57	59.17	1558.76	1887.82	-68.98	1553.28	1873.19	42.01	1543.19	881.74	287.05	77.38	284.2	283.34	79.43	882.75
8.34	2342.63	32.44	50.19	2320.15	27.58	53.21	2155.02	57.09	24.44	2150.08	60.4	69.09	1831.19	-44.23	27.88	1805.91	-33.94	36.39	1656.96	-67.77	63.9	1670.25	-77.63	112.85	2035.27	-5.21	1189.65	0	0	0	2043.39	-43.54	1567.8	2037.85	60.19	1559.96	1896.39	-67.75	1554.23	1882.17	43.09	1544.07	881.84	287.33	77.32	284.26	283.38	79.48	882.8
8.35	2343.36	31.58	48.07	2320.23	26.67	50.83	2155.45	57.05	24.52	2150.95	60.17	69.23	1831.34	-44.37	27.84	1806.29	-34.16	36.71	1659.73	-69.55	69.33	1674.75	-78.92	118.07	2045.02	-4.7	1191.24	0	0	0	2051.74	-41.91	1569.57	2046.25	62.15	1561.31	1905.17	-66.16	1555.48	1890.76	45.04	1545.07	881.84	287.26	77.48	284.32	283.22	79.51	882.84
8.36	2344.21	31.17	46.4	2320.49	26.36	49.04	2155.08	58.39	24.9	2152.24	59.71	69.37	1831.85	-44.33	27.86	1806.87	-34.14	37.43	1663.65	-70.79	75.33	1681.48	-79.1	123.3	2054.24	-4.27	1193.13	0	0	0	2060.79	-40.3	1571.38	2054.6	63.73	1562.9	1914.01	-64.51	1557.07	1899.64	46.67	1546.37	882.36	287.26	77.64	283.84	283.2	79.38	882.78
8.37	2344	31.18	44.74	2321.06	26.36	47.83	2155.82	57.63	24.55	2154.24	59.35	69.48	1832.48	-44.34	27.51	1806.79	-34.09	37.66	1669.08	-71.33	81.86	1688.84	-80.2	129.46	2063.94	-3.98	1195.22	0	0	0	2069.4	-38.59	1573.31	2063.74	65.34	1564.44	1923.01	-62.6	1558.88	1908.37	48.75	1547.73	882.16	287.29	77.43	284.57	283.12	79.64	882.49
8.38	2344.4	31.13	44	2321.17	26.37	46.9	2155.99	57.72	24.57	2154.42	60.91	70.16	1832.84	-44.76	27.04	1807.14	-34.2	38.02	1675.14	-72.36	89.2	1697.46	-81.63	135.92	2073.84	-3.94	1197.54	0	0	0	2078.5	-36.77	1575.19	2072.35	67.16	1565.82	1931.92	-60.76	1560.78	1917.54	49.75	1549.09	882.15	287.17	77.63	284.01	283.07	79.63	882.43
8.39	2344.4	30.83	43.31	2321.23	26.24	46.23	2156.04	58.2	24.59	2155.64	60	70.02	1833.59	-45.09	26.77	1808.43	-34.4	38.91	1682.02	-73.83	97.35	1707.02	-83.16	142.45	2083.03	-3.85	1199.82	0	0	0	2087.24	-34.95	1577.01	2081.18	68.78	1567.25	1940.76	-59	1562.63	1926.28	51.41	1550.26	881.48	287.07	77.47	283.92	283.21	79.52	882.67
8.4	2344.75	30.76	43.01	2321.27	26.22	45.77	2156.13	58.06	24.58	2155.85	60.46	70.22	1834.2	-45.26	26.66	1810.3	-34.79	39.96	1690.63	-73.76	105.28	1718.04	-84.36	149.14	2092.4	-3.86	1201.99	0	0	0	2096.01	-33.18	1578.75	2089.91	70.66	1568.36	1949.66	-57.22	1564.4	1934.88	53.22	1551.37	881.86	287.11	77.6	283.8	283.46	79.46	882.27
8.41	2344.55	30.78	42.54	2321.22	26.17	45.46	2155.75	58.44	24.63	2155.44	61.43	70.63	1835.52	-46.01	26.52	1812.57	-35.34	40.82	1698.86	-75.02	114.65	1729.97	-85.43	156.28	2101.91	-3.82	1204.03	0	0	0	2104.75	-31.42	1580.36	2098.56	72.25	1569.31	1958.48	-55.63	1565.99	1943.61	54.8	1552.21	882.09	287.15	77.58	284.44	283.34	79.64	881.98
8.42	2344.72	30.67	42.36	2321.96	26.11	45.5	2156.36	57.75	24.39	2155.99	60.81	70.48	1836.27	-47.14	25.81	1815.25	-36.16	41.78	1708.75	-74.58	124.39	1741.63	-87.22	164.5	2111.23	-3.94	1205.84	0	0	0	2113.86	-29.8	1581.72	2107.44	73.7	1570.1	1967.46	-54.02	1567.46	1952.2	56.59	1553.05	882.01	286.73	77.6	283.7	283.41	79.41	882.51
8.43	2344.86	30.6	42.22	2321.74	26.04	45.18	2154.94	59.84	25.26	2156.04	61.06	70.73	1839.12	-47.89	25.86	1819.48	-36.99	43.27	1719.3	-75.62	135.59	1754.73	-87.76	172.89	2120.7	-4.18	1207.33	0	0	0	2122.82	-28.31	1582.98	2115.99	75.77	1570.67	1976.14	-52.71	1568.7	1960.83	58.35	1553.82	881.37	286.81	77.46	284.01	283.37	79.45	883.21
8.44	2344.74	30.55	41.82	2321.47	25.94	44.84	2155.7	58.44	24.9	2156.28	60.67	70.77	1842.04	-48.35	25.75	1824.88	-38	45.22	1732.13	-74.89	146.37	1769.39	-88.01	181.21	2129.61	-4.36	1208.51	0	0	0	2131.74	-26.98	1584.08	2124.96	77.01	1571.3	1984.76	-51.71	1569.8	1969.87	59.69	1554.45	881.99	287.14	77.71	284.14	283.37	79.54	882.35
8.45	2344.81	30.56	41.66	2321.56	25.84	44.73	2155.99	58.06	24.68	2156.57	59.68	70.48	1846.7	-49.45	25.59	1831.72	-39.23	47.26	1745.1	-75.51	157.41	1784.21	-90.05	190.45	2138.66	-4.59	1209.36	0	0	0	2140.34	-25.85	1584.99	2133.98	78.05	1571.86	1993.53	-50.46	1570.78	1979.07	60.63	1555.01	881.96	287.26	77.65	284.42	283.06	79.51	881.87
8.46	2345.21	30.62	41.62	2321.83	25.97	44.66	2156.2	57.59	24.51	2156.89	59.15	70.27	1852.32	-50.46	25.48	1840.07	-41.09	49.03	1758.72	-75.09	167.82	1801.21	-89.67	198.61	2147.56	-4.99	1209.83	0	0	0	2149.07	-24.87	1585.77	2143.14	78.88	1572.33	2002.3	-49.26	1571.6	1988.05	61.84	1555.5	882.01	287.12	77.68	283.94	282.94	79.46	882.1
8.47	2345.5	30.65	41.57	2321.91	26.01	44.44	2155.57	58.46	24.81	2157.17	59.04	70.13	1859.99	-52.25	25.27	1850.06	-43.59	50.96	1771.66	-76.9	177.96	1818.52	-89.86	206.78	2156.13	-5.43	1209.98	0	0	0	2157.76	-24.09	1586.44	2152.43	79.69	1572.76	2010.93	-48.3	1572.29	1997	63.04	1555.91	881.78	287.12	77.51	283.55	283.31	79.33	882.63
8.48	2345.67	30.71	41.49	2321.76	26	44.18	2156.11	57.71	24.44	2157.3	59.18	70.2	1868.37	-53.79	28.67	1861.22	-45.8	53.96	1789.82	-78.17	186.91	1836.31	-90.47	213.95	2164.17	-5.99	1209.84	0	0	0	2166.71	-23.42	1586.98	2161.37	80.39	1573.19	2019.68	-47.41	1572.83	2005.74	64.54	1556.25	881.73	286.98	77.48	284.21	282.9	79.63	882.26
8.49	2345.34	30.76	41.23	2321.85	25.99	44.13	2155.88	58.07	24.67	2157.45	58.92	69.94	1880	-56.85	32.13	1874.54	-48.51	57.48	1811.15	-78.3	194.42	1854.86	-89.95	219.58	2172.21	-6.56	1209.62	0	0	0	2175.37	-22.95	1587.38	2170.75	81.02	1573.42	2028.64	-46.31	1573.4	2014.97	65.23	1556.7	881.93	286.92	77.56	283.99	283.14	79.52	881.73
8.5	2345.63	30.87	41.41	2322.31	26.05	44.32	2156.16	57.87	24.52	2157.48	59.17	70.08	1896.79	-61.1	36.75	1891.87	-52.07	62.07	1830.47	-79.54	201.52	1873.42	-89.65	225.37	2180.4	-7.11	1209.43	0	0	0	2184.54	-22.55	1587.7	2179.72	81.37	1573.66	2037.52	-45.53	1573.99	2024.06	66.23	1557.07	881.71	287.03	77.6	284.31	283.22	79.6	882.33
8.51	2345.6	30.99	41.42	2321.95	26.2	44.15	2156.48	57.33	24.23	2157.06	59.96	70.52	1917.54	-65.74	42.08	1911.75	-55.92	66.83	1848.72	-79.7	206.22	1892.33	-89.19	230.78	2188.17	-7.69	1209.28	0	0	0	2193.6	-22.31	1587.96	2188.84	81.55	1573.85	2046.35	-44.96	1574.67	2033.38	66.79	1557.61	881.72	286.99	77.58	284.26	283.03	79.57	882.57
8.52	2345.74	31.01	41.47	2321.78	26.14	44.01	2156.25	57.91	24.32	2156.89	60.49	70.66	1940.64	-70.38	46.7	1933.69	-59.85	70.82	1867.52	-79.77	209.02	1911.32	-88.81	235.15	2195.82	-8.29	1209.35	0	0	0	2202.67	-22.16	1588.22	2198.25	81.57	1574.01	2046.35	-44.96	1574.67	2042.67	67.45	1558.3	881.97	286.99	77.56	284.19	282.8	79.62	882.52
8.53	2345.44	30.98	41.37	2321.85	26.27	43.97	2156.62	57.64	24.15	2157.85	59.78	70.17	1965.45	-75.05	50.53	1958.04	-63.67	74.2	1887.41	-80.36	210.85	1931.31	-88.27	237.88	2203.4	-8.88	1209.63	0	0	0	2211.81	-22.14	1588.46	2207.08	81.85	1574.17	2046.35	-44.96	1574.67	2051.87	68.01	1559.25	881.9	287.05	77.7	284.07	282.95	79.54	882.94
8.54	2345.59	30.99	41.49	2322.08	26.28	44.12	2156.17	58.59	24.61	2157.96	60.2	70.35	1991.53	-79.46	53.55	1982.46	-67.53	76.32	1908.91	-80.2	210.82	1951.69	-88.45	239.27	2211.45	-9.52	1210.06	0	0	0	2220.66	-22.3	1588.65	2216.94	81.55	1574.33	2046.35	-44.96	1574.67	2060.86	68.91	1560.14	881.92	287.24	77.58	284.62	283.1	79.65	882.72
8.55	2345.38	31.05	41.47	2321.79	26.3	44.04	2156.26	58.48	24.44	2157.83	60.92	70.69	2018.24	-83.68	55.67	2009.21	-71.09	78.19	1930.37	-80.47	209.42	1972.2	-88.7	239.28	2218.91	-10.19	1210.7	0	0	0	2229.65	-22.53	1588.81	2225.71	81.45	1574.56	2046.35	-44.96	1574.67	2070.38	68.91	1561.29	882.24	287.08	77.57	284.77	283.07	79.78	882.42
8.56	2345.09	30.89	41.39	2322.15	26.26	44.22	2156.51	58.28	24.32	2158.67	59.71	70.11	2046.27	-87.5	57.16	2035.61	-74.43	78.66	1952.67	-80.81	206.6	1993.28	-88.63	238.02	2226.61	-10.78	1211.37	0	0	0	2238.71	-22.92	1588.87	2235.22	80.98	1574.61	2046.35	-44.96	1574.67	2079.51	69.32	1562.44	881.87	287.27	77.66	284.46	283.03	79.79	883.77
8.57	2344.97	30.91	41.38	2321.67	26.28	44.09	2156.59	58.14	24.28	2157.93	60.73	70.78	2075.25	-90.98	57.96	2064.29	-77.4	78.97	1974.78	-82.7	203.11	2014.76	-89.32	235.59	2234.34	-11.25	1212.09	0	0	0	2247.87	-23.44	1588.86	2244.65	80.52	1574.69	2046.35	-44.96	1574.67	2088.45	70.07	1563.61	882.37	287.13	77.82	284.28	282.77	79.69	884.36
8.58	2344.63	30.75	41.2	2321.95	26.28	44.2	2156.89	57.53	23.98	2157.52	61.08	71.05	2105.39	-94.41	58.38	2093.44	-80.41	78.62	1998.21	-83.31	197.85	2035.74	-91.14	232.26	2242.07	-11.66	1212.71	0	0	0	2256.98	-24.08	1588.7	2253.79	80.12	1574.63	2046.35	-44.96	1574.67	2097.93	70.08	1564.81	882.43	287.03	77.87	284.32	282.92	79.67	884.3
8.59	2344.43	30.61	41.13	2321.73	26.19	44.18	2156.44	57.84	24.23	2157.71	60.45	71.02	2136.64	-98.62	57.12	2123.6	-83.38	77.96	2021.72	-85.29	191.48	2058.2	-91.37	227.2	2250.01	-12.07	1213.32	0	0	0	2265.63	-24.89	1588.45	2263.53	78.95	1574.54	2046.35	-44.96	1574.67	2107.69	69.81	1566.06	882.17	287.32	77.66	283.49	283.11	79.42	884.37
8.6	2344.81	30.46	41.35	2322	26.24	44.4	2155.85	58.68	24.83	2157.5	60.46	71.3	2167.56	-100.99	57.82	2153.89	-86.53	76.6	2045.64	-87.08	184.19	2058.2	-91.37	227.2	2256.62	-12.49	1213.71	0	0	0	2274.62	-25.76	1588.1	2272.74	78.08	1574.52	2046.35	-44.96	1574.67	2117.16	69.8	1567.18	882.5	287.25	77.65	283.35	283.08	79.33	884.4
8.61	2345.23	30.22	41.54	2321.98	26.22	44.44	2156.48	57.47	24.29	2157.21	60.91	71.8	2199.29	-104.3	57.02	2184.99	-89.96	74.85	2069.49	-90.2	175.97	2058.2	-91.37	227.2	2264.46	-12.8	1214.11	0	0	0	2283.43	-26.71	1587.63	2282.06	77.2	1574.37	2046.35	-44.96	1574.67	2126.55	69.74	1568.16	882.42	287.42	77.78	283.95	283.12	79.52	884.34
8.62	2345.54	30.05	41.64	2322.23	26.17	44.59	2156.43	57.46	24.43	2157.64	60.11	71.6	2231.89	-107.73	56.05	2216.03	-93.27	72.65	2069.49	-90.2	175.97	2058.2	-91.37	227.2	2271.63	-13.07	1214.3	0	0	0	2292.23	-27.74	1587.1	2291.29	76.33	1574.04	2046.35	-44.96	1574.67	2135.44	70.14	1568.89	882.63	287.1	77.83	283.5	283.51	79.42	884.29
8.63	2345.45	29.79	41.63	2321.9	26.16	44.41	2156.07	57.91	24.78	2157.65	60.26	71.88	2263.65	-111.12	54.25	2247.51	-96.39	70.3	2069.49	-90.2	175.97	2058.2	-91.37	227.2	2279.45	-13.24	1214.4	0	0	0	2301.12	-28.82	1586.55	2300.71	75.26	1573.69	2046.35	-44.96	1574.67	2144.54	70.08	1569.58	882.16	286.91	77.82	283.19	283.49	79.3	884.24
8.64	2346.28	29.42	41.82	2322.08	25.84	44.41	2155.94	58.06	24.9	2158.06	59.78	71.9	2295.8	-114.45	52.47	2279.68	-99.46	67.95	2069.49	-90.2	175.97	2058.2	-91.37	227.2	2287.34	-13.27	1214.36	0	0	0	2309.85	-29.91	1585.95	2316.49	72.22	1566.81	2046.35	-44.96	1574.67	2153.75	69.71	1570.16	881.93	286.99	77.6	283.81	283.1	79.41	884.29
8.65	2346.3	29.04	41.77	2322.16	25.36	44.07	2156.32	57.51	24.95	2158.74	59.15	71.82	2327.66	-117.58	50.54	2311.57	-102.5	65.26	2069.49	-90.2	175.97	2058.2	-91.37	227.2	2295.29	-13.27	1214.14	0	0	0	2318.36	-31.09	1585.33	2326.52	71.6	1564.89	2046.35	-44.96	1574.67	2163.31	68.9	1570.53	882.13	287.21	77.78	283.69	283.21	79.31	884.29
8.66	2347.72	28.78	42.37	2322.58	24.96	44	2156.26	57.56	25.18	2158.96	59.35	72.04	2359.2	-120.66	48.18	2342.94	-105.5	62.31	2069.49	-90.2	175.97	2058.2	-91.37	227.2	2303.27	-13.29	1213.77	0	0	0	2327.03	-32.26	1584.66	2336.28	69.43	1564.73	2046.35	-44.96	1574.67	2172.45	68.44	1570.73	882.04	287	77.65	283.43	283.38	79.24	884.28
8.67	2347.58	28.36	42.34	2323.36	24.72	44.29	2156.44	57.14	25.13	2159.83	58.42	71.88	2392.45	-123.52	47.33	2375.59	-108.4	60.36	2069.49	-90.2	175.97	2058.2	-91.37	227.2	2311.11	-13.21	1213.14	0	0	0	2335.63	-33.44	1583.97	2345.25	68.59	1564.43	2046.35	-44.96	1574.67	2180.93	68.53	1570.62	881.89	286.95	77.67	283.85	283.28	79.4	884.3
8.68	2348.1	28.39	42.85	2323.46	24.72	44.53	2156.62	56.79	25.24	2160.42	58.02	72.08	2429.46	-125.79	49.33	2409.24	-111.02	59.71	2069.49	-90.2	175.97	2058.2	-91.37	227.2	2319.58	-13.01	1212.46	0	0	0	2344.2	-34.57	1583.19	2354.45	66.8	1564.06	2046.35	-44.96	1574.67	2189.6	68.35	1570.36	882	287.2	77.79	283.35	283.33	79.28	884.34
8.69	2347.87	28.51	42.73	2323.18	24.66	44.51	2156.48	56.69	25.52	2160.81	57.87	72.25	2462.93	-128.27	50.49	2442.26	-113.62	59.36	2069.49	-90.2	175.97	2058.2	-91.37	227.2	2327.39	-12.94	1211.65	0	0	0	2352.49	-35.79	1582.4	2361.76	67.61	1563.21	2046.35	-44.96	1574.67	2199.13	66.71	1570.07	882.19	287.28	77.63	284.19	283.02	79.52	884.31
8.7	2347.2	28.78	41.8	2322.96	25.04	43.78	2156.55	56.59	25.73	2160.84	58.28	72.61	2495.47	-130.76	51.89	2474.9	-116.06	59.56	2069.49	-90.2	175.97	2058.2	-91.37	227.2	2335.78	-12.8	1210.69	0	0	0	2360.86	-37.02	1581.49	2371.51	64.98	1562.86	2046.35	-44.96	1574.67	2207.46	66.49	1569.35	882.5	287.48	77.61	283.57	283.13	79.31	884.34
8.71	2346.04	29.56	40.1	2322.6	25.64	42.83	2156.7	56.34	25.85	2161.43	57.84	72.64	2528.05	-133.05	54.17	2507.19	-118.37	60.52	2069.49	-90.2	175.97	2058.2	-91.37	227.2	2344.09	-12.58	1209.65	0	0	0	2369.19	-38.22	1580.55	2379.52	64.73	1562.09	2046.35	-44.96	1574.67	2216.07	65.81	1568.62	882.28	287.29	77.61	284.18	283.31	79.41	884.26
8.72	2345.27	30.4	38.77	2322.49	26.13	42.3	2157.63	55.07	25.65	2162.04	57.48	72.91	2561.36	-136.05	55.45	2538.95	-120.41	62.19	2069.49	-90.2	175.97	2058.2	-91.37	227.2	2352.77	-12.43	1208.48	0	0	0	2377.6	-39.46	1579.49	2388.24	63.65	1561.37	2046.35	-44.96	1574.67	2224.72	65.13	1567.81	882.3	287.42	77.67	283.92	283.22	79.33	884.32
8.73	2345.88	30.9	38.56	2322.42	26.41	42.11	2157.27	55.24	25.99	2162.42	57.09	72.92	2593.22	-137.91	58.98	2570.27	-122.22	64.74	2069.49	-90.2	175.97	2058.2	-91.37	227.2	2361.25	-12.38	1207.25	0	0	0	2386	-40.74	1578.3	2398.1	60.94	1560.64	2046.35	-44.96	1574.67	2233.28	64.29	1566.72	882.2	287.37	77.72	284	283.34	79.52	884.36
8.74	2345.7	31.17	38.33	2322.86	26.61	42.16	2157.1	55.53	26.39	2162.91	56.79	73.06	2624.3	-139.61	63.26	2600.7	-123.82	68.02	2069.49	-90.2	175.97	2058.2	-91.37	227.2	2370.02	-12.43	1205.97	0	0	0	2394.34	-42	1577.02	2406.99	59.42	1559.99	2046.35	-44.96	1574.67	2242.41	62.66	1565.58	882.26	287.37	77.84	283.23	283.33	79.41	884.29
8.75	2345.22	31.31	37.9	2322.45	26.75	41.82	2157.64	54.61	26.41	2163.29	58.94	75.91	2653.64	-140.58	68.73	2630.26	-125.29	72.44	2069.49	-90.2	175.97	2058.2	-91.37	227.2	2378.56	-12.56	1204.5	0	0	0	2402.47	-43.29	1575.59	2415.42	58.4	1558.83	2046.35	-44.96	1574.67	2250.92	61.91	1564.2	881.82	287.34	77.39	282.77	283.32	79.26	884.24
8.76	2345.66	31.33	37.94	2322.66	26.72	41.74	2157.77	54.32	26.6	2162.36	59.46	76.54	2681.32	-141.25	75.57	2658.11	-126.64	77.96	2069.49	-90.2	175.97	2058.2	-91.37	227.2	2387.54	-12.77	1202.94	0	0	0	2410.7	-44.67	1574.01	2424.37	56.63	1557.6	2046.35	-44.96	1574.67	2259.67	61	1562.61	882.22	287.15	77.54	283.44	283.26	79.48	884.29
8.77	2346.15	31.47	37.98	2322.64	26.86	41.56	2158.17	53.87	26.79	2162.36	59.33	76.87	2708.03	-142.07	83.94	2684.86	-127.89	85.11	2069.49	-90.2	175.97	2058.2	-91.37	227.2	2395.9	-13.09	1201.15	0	0	0	2419.03	-46.08	1572.31	2432.29	55.97	1555.97	2046.35	-44.96	1574.67	2268.08	60.14	1560.92	881.99	287	77.46	284.05	283.26	79.47	884.35
8.78	2346.35	31.55	37.9	2322.72	26.94	41.45	2157.67	54.35	27.39	2162.22	59.55	77.48	2731.69	-141.84	95.28	2709.46	-129.01	93.1	2069.49	-90.2	175.97	2058.2	-91.37	227.2	2404.9	-13.52	1199.36	0	0	0	2427.28	-47.53	1570.51	2441.81	53.58	1554.7	2046.35	-44.96	1574.67	2277.22	58.26	1559.2	881.8	287.22	77.48	283.62	283.11	79.4	884.34
8.79	2346	31.58	37.63	2322.13	27.03	40.99	2157.8	54.29	27.87	2162.27	59.64	77.91	2754.18	-142.49	105.07	2732.05	-130.05	101.48	2069.49	-90.2	175.97	2058.2	-91.37	227.2	2413.8	-13.94	1197.48	0	0	0	2435.61	-49.04	1568.63	2450.84	51.77	1552.79	2046.35	-44.96	1574.67	2286.03	56.85	1557.34	881.96	287.35	77.55	284.64	282.88	79.8	884.41
8.8	2345.83	31.56	37.34	2322.58	27.19	41.05	2158.15	53.65	28.23	2162.23	59.73	78.56	2774.52	-143.18	114.22	2752.36	-130.98	109.43	2069.49	-90.2	175.97	2058.2	-91.37	227.2	2422.76	-14.59	1195.55	0	0	0	2444.01	-50.54	1566.73	2458.88	50.84	1551.2	2046.35	-44.96	1574.67	2293.56	56.94	1555.52	882.09	287.21	77.61	283.47	282.95	79.35	884.33
8.81	2346.07	31.71	37.41	2322.34	27.25	40.81	2158.83	52.93	28.45	2162.19	60.16	79.25	2792.75	-143.77	122.3	2770.54	-131.73	116.43	2069.49	-90.2	175.97	2058.2	-91.37	227.2	2431.47	-15.29	1193.64	0	0	0	2452.32	-52.16	1564.88	2466.27	50.67	1549.38	2046.35	-44.96	1574.67	2302.53	55.09	1553.65	882.22	287.04	77.58	284.35	283.24	79.52	884.36
8.82	2346.05	31.8	37.28	2322.61	27.43	40.74	2158.33	53.83	29.25	2162.95	60.11	80.01	2808.57	-144.24	128.63	2786.21	-132.31	121.89	2069.49	-90.2	175.97	2058.2	-91.37	227.2	2440.45	-16.07	1191.78	0	0	0	2460.74	-53.82	1563.09	2475.52	48.17	1547.68	2046.35	-44.96	1574.67	2311	53.78	1551.87	881.73	287.22	77.45	283.93	283.53	79.55	884.39
8.83	2345.88	31.92	37.08	2322.72	27.57	40.62	2158.38	54.09	30.27	2163.54	59.7	80.6	2821.94	-144.39	132.74	2799.5	-132.75	125.41	2069.49	-90.2	175.97	2058.2	-91.37	227.2	2449.34	-17.05	1190.01	0	0	0	2469.01	-55.5	1561.41	2477.31	48.79	1553.21	2046.35	-44.96	1574.67	2320.11	51.49	1550.35	881.59	287.04	77.51	283.62	283.26	79.57	884.31
8.84	2345.82	31.87	36.97	2322.6	27.72	40.3	2159.62	52.61	30.35	2164.2	59.36	81.47	2833.02	-144.1	134.32	2810.12	-132.81	126.4	2069.49	-90.2	175.97	2058.2	-91.37	227.2	2458.16	-18.13	1188.38	0	0	0	2477.57	-57.25	1559.86	2484.06	47.3	1553.45	2046.35	-44.96	1574.67	2328.76	49.69	1548.93	882.29	286.95	77.62	284.1	283.28	79.53	884.37
8.85	2346	31.92	36.87	2323.06	27.9	40.31	2159.2	53.83	32.05	2164.87	59.76	82.93	2841.83	-143.33	133.15	2818.54	-132.45	124.88	2069.49	-90.2	175.97	2058.2	-91.37	227.2	2467.18	-19.43	1186.95	0	0	0	2486.41	-59.06	1558.43	2492.43	45.5	1552.06	2046.35	-44.96	1574.67	2337.18	47.98	1547.54	882.22	287.11	77.71	283.6	283.57	79.42	884.25
8.86	2345.81	32.12	36.8	2323.36	28.12	40.12	2160.32	52.9	32.95	2164.88	60.57	84.4	2848.73	-142.14	129.08	2825.49	-131.67	121.08	2069.49	-90.2	175.97	2058.2	-91.37	227.2	2476.32	-20.92	1185.71	0	0	0	2494.8	-60.91	1557.2	2501.23	43.65	1550.74	2046.35	-44.96	1574.67	2345.92	45.7	1546.36	882.02	286.95	77.73	283.85	283.49	79.56	884.21
8.87	2346.33	32.09	36.96	2323.7	28.21	40.02	2160.43	53.72	34.86	2165.48	61.08	86.38	2853.69	-141.06	122.53	2830.16	-130.98	114.82	2069.49	-90.2	175.97	2058.2	-91.37	227.2	2485.27	-22.63	1184.74	0	0	0	2503.45	-62.87	1556.14	2509.42	41.74	1549.75	2046.35	-44.96	1574.67	2354.23	43.82	1545.29	882.47	287.36	77.81	284.48	283.15	79.8	884.35
8.88	2345.75	32.07	36.53	2323.79	28.54	39.76	2160.58	54.86	37.17	2166.08	61.11	88.04	2856.45	-141.28	114.17	2833.81	-131.16	107.17	2069.49	-90.2	175.97	2058.2	-91.37	227.2	2494.37	-24.47	1184.06	0	0	0	2512.02	-64.91	1555.22	2518.12	39.38	1548.75	2046.35	-44.96	1574.67	2362.71	41.54	1544.39	882.22	287.13	77.67	284.49	283.19	79.66	884.31
8.89	2346.45	32.17	36.79	2324.25	28.69	39.7	2160.84	55.57	39.53	2170.24	59.59	87.59	2858.98	-143.14	106.49	2836.5	-132.65	100	2069.49	-90.2	175.97	2058.2	-91.37	227.2	2503.63	-26.57	1183.59	0	0	0	2520.6	-66.99	1554.39	2526.09	37.52	1547.84	2046.35	-44.96	1574.67	2371.47	38.55	1543.58	882.55	286.97	77.68	283.8	282.99	79.5	884.28
8.9	2346	32.14	36.41	2324.2	28.79	39.43	2161.77	56.03	42.33	2172.29	59.43	90.04	2863.98	-146.63	98.7	2841.33	-135.46	93.36	2069.49	-90.2	175.97	2058.2	-91.37	227.2	2512.94	-28.78	1183.4	0	0	0	2529.42	-69.23	1553.78	2534.69	35.45	1547.36	2046.35	-44.96	1574.67	2379.3	36.63	1542.86	882.44	287.02	77.86	283.77	283.02	79.61	884.32
8.91	2346.35	32.25	36.5	2325.06	28.97	39.55	2163.12	56.26	45.35	2172.11	62.3	97.45	2871.01	-150.17	88.55	2847.74	-138.28	85.16	2069.49	-90.2	175.97	2058.2	-91.37	227.2	2522.58	-31.06	1183.46	0	0	0	2538.04	-71.53	1553.55	2542.78	33.31	1547.32	2046.35	-44.96	1574.67	2387.61	34.04	1542.66	882.52	287.1	77.65	284.07	283.02	79.48	884.3
8.92	2346.8	32.18	36.63	2324.99	29.08	39.26	2164.74	56.57	48.88	2174.7	62.64	101.53	2876.16	-151.4	77.18	2852.85	-139.44	75.66	2069.49	-90.2	175.97	2058.2	-91.37	227.2	2531.95	-33.44	1183.88	0	0	0	2547	-73.87	1553.85	2550.46	31.1	1547.67	2046.35	-44.96	1574.67	2395.94	31.17	1543.09	882.33	287.37	77.48	283.91	283.25	79.52	884.35
8.93	2346.93	32.26	36.66	2325.31	29.16	39.25	2167.3	56.11	52.27	2177.84	63.65	105.49	2880.24	-150.92	67.86	2856.77	-138.9	67.93	2069.49	-90.2	175.97	2058.2	-91.37	227.2	2541.2	-35.74	1184.73	0	0	0	2555.7	-76.35	1554.66	2557.81	28.82	1548.39	2046.35	-44.96	1574.67	2404.94	27.31	1544.13	882.13	287.49	77.62	283.14	283.3	79.23	884.38
8.94	2347.62	32.43	36.95	2325.69	29.26	39.24	2169.07	57.38	57.2	2181.75	64.13	111.46	2883.52	-149.14	60.56	2859.75	-137.17	61.88	2069.49	-90.2	175.97	2058.2	-91.37	227.2	2550.46	-38.01	1186.14	0	0	0	2564.44	-78.99	1555.79	2564.95	26.45	1549.43	2046.35	-44.96	1574.67	2413.26	24.42	1545.41	881.96	287.29	77.54	283.66	283.24	79.37	884.32
8.95	2348.09	32.44	36.99	2326.38	29.3	39.31	2171.72	58.36	62.63	2186.34	62.22	112.15	2885.58	-147.15	53.99	2861.87	-135.31	56.52	2069.49	-90.2	175.97	2058.2	-91.37	227.2	2560.02	-40.29	1187.98	0	0	0	2573.27	-81.64	1557.21	2571.98	23.99	1550.77	2046.35	-44.96	1574.67	2421.48	21.29	1546.92	882.61	287.38	77.73	283.25	283.15	79.2	884.4
8.96	2348.63	32.56	36.91	2326.79	29.2	39.18	2175.77	57.72	68.25	2189.22	65.24	122.64	2886.96	-146.1	50.62	2863.28	-134.08	53.63	2069.49	-90.2	175.97	2058.2	-91.37	227.2	2569.7	-42.47	1190.13	0	0	0	2581.94	-84.46	1558.87	2578.97	21.44	1552.37	2046.35	-44.96	1574.67	2429.9	17.96	1548.67	882.7	287.29	77.73	283.92	282.99	79.38	884.42
8.97	2349.82	32.54	37.12	2327.59	28.89	39.37	2179.59	58.9	75.54	2195.33	65.33	129.16	2887.61	-145.82	48.59	2863.84	-133.82	51.74	2069.49	-90.2	175.97	2058.2	-91.37	227.2	2579.26	-44.64	1192.58	0	0	0	2590.93	-87.31	1560.78	2586.05	18.79	1554.19	2046.35	-44.96	1574.67	2438.53	14.5	1550.6	882.56	286.83	77.74	283.67	283.19	79.37	884.34
8.98	2349.73	32.56	36.49	2328.08	28.52	39.4	2185.8	58.39	82.26	2202.77	66.21	136.01	2888.27	-145.75	47.19	2864.25	-133.82	50.35	2069.49	-90.2	175.97	2058.2	-91.37	227.2	2588.98	-46.75	1195.05	0	0	0	2599.96	-90.23	1562.85	2593.29	16.04	1556.21	2046.35	-44.96	1574.67	2446.71	11.36	1552.48	882.22	286.96	77.61	283.56	283.13	79.4	884.3
8.99	2350.91	32.66	36.55	2328.75	28.18	39.51	2191.04	60.12	90.89	2211.15	66.56	142.79	2888.5	-145.47	46.17	2864.42	-133.58	49.28	2069.49	-90.2	175.97	2058.2	-91.37	227.2	2598.37	-48.67	1197.65	0	0	0	2608.5	-93.22	1564.94	2600.81	13.19	1558.4	2046.35	-44.96	1574.67	2455.73	7.34	1554.49	882.3	287.35	77.71	283.98	283.16	79.51	884.27
9	2351.67	32.84	36.22	2329.13	27.99	39.32	2198.87	59.91	99.18	2224.28	64.19	144.98	2888.74	-145.14	45.54	2864.52	-133.33	48.53	2069.49	-90.2	175.97	2058.2	-91.37	227.2	2608.09	-50.48	1200.26	0	0	0	2617.44	-96.22	1566.91	2608.69	10.22	1560.7	2046.35	-44.96	1574.67	2464.27	3.93	1556.47	882.42	287.41	77.61	283.6	283.19	79.3	884.33
9.01	2352.74	33.06	35.78	2331.02	28.07	39.57	2207.65	60.09	108.48	2234.96	65.72	152.23	2888.83	-145.11	45.01	2864.73	-133.21	48.08	2069.49	-90.2	175.97	2058.2	-91.37	227.2	2617.89	-52.2	1202.9	0	0	0	2626.17	-99.3	1568.73	2617.04	7.14	1563.11	2046.35	-44.96	1574.67	2472.75	0.65	1558.32	882.23	287.18	77.67	284.01	283.03	79.45	884.32
9.02	2353.83	33.38	34.77	2333.47	28.17	39.7	2214.9	62.24	123.39	2247.99	65.41	159.17	2888.83	-145.01	44.59	2864.74	-133.16	47.66	2069.49	-90.2	175.97	2058.2	-91.37	227.2	2627.78	-53.86	1205.33	0	0	0	2635.06	-102.29	1570.37	2625.96	3.94	1565.57	2046.35	-44.96	1574.67	2481.22	-2.58	1559.86	881.99	287.27	77.53	283.47	283.07	79.4	884.29
9.03	2356.48	33.77	33.77	2337.18	28.37	40.11	2227.39	60.22	129.37	2261.5	65.02	167.05	2888.79	-145.01	44.3	2864.78	-133.16	47.37	2069.49	-90.2	175.97	2058.2	-91.37	227.2	2637.95	-55.36	1207.58	0	0	0	2643.79	-105.28	1571.87	2635.53	0.61	1568.06	2046.35	-44.96	1574.67	2490.06	-6.12	1561.18	881.67	287.32	77.34	284.03	283.14	79.43	884.25
9.04	2359.55	34.13	32.4	2341.29	28.71	40.82	2238.54	60.28	140.93	2275.85	63.43	175.36	2888.72	-145.07	44.04	2864.71	-133.25	47.09	2069.49	-90.2	175.97	2058.2	-91.37	227.2	2647.81	-56.84	1209.45	0	0	0	2652.46	-108.11	1573.26	2645.86	-2.85	1570.54	2046.35	-44.96	1574.67	2498.1	-8.63	1562.42	881.44	287.37	77.46	284.5	282.75	79.58	884.34
9.05	2362.77	34.33	30.93	2346.26	29.03	41.97	2250.53	60.59	152.84	2290.88	61.89	184.46	2888.66	-145.14	43.75	2864.66	-133.36	46.85	2069.49	-90.2	175.97	2058.2	-91.37	227.2	2657.4	-58.17	1210.91	0	0	0	2661.26	-110.89	1574.6	2657.05	-6.44	1572.99	2046.35	-44.96	1574.67	2506.65	-11.38	1563.45	881.91	287.37	77.47	284.4	282.86	79.44	884.43
9.06	2366.84	34.67	29.51	2352.26	29.21	43.25	2266.79	57.07	163.4	2307.65	59.38	193.56	2888.61	-145.24	43.46	2864.63	-133.49	46.6	2069.49	-90.2	175.97	2058.2	-91.37	227.2	2666.81	-59.11	1211.96	0	0	0	2670.17	-113.47	1575.9	2669.19	-10.18	1575.35	2046.35	-44.96	1574.67	2515.77	-14.68	1564.38	881.88	287.18	77.33	283.89	282.81	79.23	884.36
9.07	2372.12	35.2	28.19	2357.7	29.53	43.38	2281.48	56.34	174.66	2326	56.07	201.48	2888.62	-145.31	43.16	2864.6	-133.61	46.26	2069.49	-90.2	175.97	2058.2	-91.37	227.2	2675.85	-59.89	1212.65	0	0	0	2679.46	-115.83	1577.12	2677.75	-12.67	1576.94	2046.35	-44.96	1574.67	2523.95	-16.9	1565.11	882.14	287.26	77.49	283.6	282.83	79.15	884.39
9.08	2377.56	35.92	26.33	2364	30.1	43.54	2299.69	51.86	184.36	2344.24	53.67	209.28	2888.72	-145.39	42.85	2864.61	-133.69	45.96	2069.49	-90.2	175.97	2058.2	-91.37	227.2	2684.7	-60.36	1213	0	0	0	2688.41	-118.06	1578.27	2685.94	-15.3	1578.41	2046.35	-44.96	1574.67	2532.98	-19.81	1565.88	882.24	287.02	77.69	283.63	283.15	79.17	884.29
9.09	2385.5	36.49	27.16	2377.39	30.76	48.33	2315.65	51.54	194.26	2362.27	51.85	216.73	2888.75	-145.42	42.67	2864.56	-133.8	45.72	2069.49	-90.2	175.97	2058.2	-91.37	227.2	2693.13	-60.72	1213.09	0	0	0	2697.57	-120.12	1579.26	2695.76	-18.36	1580.4	2046.35	-44.96	1574.67	2541.82	-22.34	1566.42	881.58	286.96	77.45	283.54	282.84	79.24	884.32
9.1	2393.5	37.61	28.78	2393.31	31.9	54.48	2337.37	47.76	201.52	2382.83	47.06	222.76	2888.55	-145.5	42.39	2864.58	-133.82	45.54	2069.49	-90.2	175.97	2058.2	-91.37	227.2	2701.57	-60.97	1213.02	0	0	0	2706.72	-121.99	1580.16	2702.71	-20.47	1581.89	2046.35	-44.96	1574.67	2550.55	-24.61	1566.98	881.73	287.03	77.53	283.22	282.69	78.98	884.34
9.11	2407.22	39.39	31.92	2413.96	33.24	61.88	2355.89	44.68	207.99	2401.54	44.6	228.61	2888.58	-145.5	42.23	2864.56	-133.86	45.37	2069.49	-90.2	175.97	2058.2	-91.37	227.2	2709.71	-61.31	1212.93	0	0	0	2716.03	-123.67	1580.97	2707.64	-21.81	1582.95	2046.35	-44.96	1574.67	2558.92	-26.25	1567.35	881.6	287.1	77.43	283.97	282.86	79.16	884.28
9.12	2436.16	41.97	42.3	2433.55	34.71	67.35	2374.31	41.23	213.13	2420.07	41.43	233.94	2888.58	-145.5	42.03	2864.53	-133.9	45.18	2069.49	-90.2	175.97	2058.2	-91.37	227.2	2717.85	-61.67	1212.86	0	0	0	2725.38	-125.13	1581.61	2711.4	-22.54	1583.66	2046.35	-44.96	1574.67	2568.46	-29.31	1567.85	881.65	287.43	77.55	284.47	282.84	79.51	884.36
9.13	2461.86	44.41	49.9	2455.68	36.25	72.37	2394.47	36.26	216.2	2439.85	35.95	238.22	2888.64	-145.56	41.89	2864.54	-133.93	45.03	2069.49	-90.2	175.97	2058.2	-91.37	227.2	2725.57	-62.12	1212.84	0	0	0	2734.6	-126.52	1582.17	2714.84	-22.85	1584.08	2046.35	-44.96	1574.67	2576.01	-29.89	1568.21	881.34	287.73	77.3	283.69	282.7	79.41	884.31
9.14	2484.27	46.38	53.84	2479.69	37.68	76.66	2413.84	32.48	218.49	2458.83	32.28	241.81	2888.73	-145.53	41.77	2864.51	-133.96	44.89	2069.49	-90.2	175.97	2058.2	-91.37	227.2	2733.47	-62.64	1212.96	0	0	0	2743.76	-127.7	1582.63	2718.81	-22.9	1584.28	2046.35	-44.96	1574.67	2585.19	-32.15	1568.93	881.06	287.47	77.17	283.37	282.66	79.25	884.38
9.15	2509.87	48.31	57.83	2504.24	38.82	79.91	2433.27	29.36	219.34	2477.71	28.86	243.97	2888.64	-145.53	41.56	2864.5	-134.03	44.82	2069.49	-90.2	175.97	2058.2	-91.37	227.2	2741.45	-63.28	1213.19	0	0	0	2753.12	-128.68	1582.99	2724.16	-22.86	1584.34	2046.35	-44.96	1574.67	2585.19	-32.15	1568.93	881.38	287.12	77.24	283.58	282.91	79.37	884.42
9.16	2536.51	49.94	61.11	2530.2	39.78	82.69	2454.18	25.27	218.54	2497.06	25.76	244.62	2888.86	-145.59	41.53	2864.51	-134.07	44.69	2069.49	-90.2	175.97	2058.2	-91.37	227.2	2749.14	-64.08	1213.46	0	0	0	2762.42	-129.53	1583.28	2731.74	-22.92	1584.31	2046.35	-44.96	1574.67	2585.19	-32.15	1568.93	881.15	287.21	77.35	283.94	282.51	79.46	884.35
9.17	2564.18	51.03	63.69	2556.43	40.24	84.38	2474.48	22.35	216.74	2516.94	22.47	243.87	2888.98	-145.62	41.34	2864.46	-134.12	44.49	2069.49	-90.2	175.97	2058.2	-91.37	227.2	2756.75	-65.03	1213.84	0	0	0	2771.67	-130.21	1583.49	2742.39	-23.24	1584.28	2046.35	-44.96	1574.67	2585.19	-32.15	1568.93	881.11	287.35	77.42	283.73	282.75	79.37	884.27
9.18	2592.52	51.46	65.46	2583.67	40.16	85.4	2494.99	19.59	213.59	2537.49	18.77	241.55	2888.83	-145.75	41	2864.52	-134.14	44.34	2069.49	-90.2	175.97	2058.2	-91.37	227.2	2764.09	-66.18	1214.17	0	0	0	2780.9	-130.7	1583.66	2756.98	-24	1584.3	2046.35	-44.96	1574.67	2585.19	-32.15	1568.93	881.05	287.32	77.24	283.96	283.01	79.46	884.31
9.19	2621.55	51.24	66.43	2611.52	39.56	85.6	2516.52	16.58	209.15	2558.65	14.69	237.8	2889.06	-145.76	40.87	2864.59	-134.14	44.18	2069.49	-90.2	175.97	2058.2	-91.37	227.2	2771.61	-67.39	1214.45	0	0	0	2790.14	-131.06	1583.78	2780.96	-26.18	1585.31	2046.35	-44.96	1574.67	2585.19	-32.15	1568.93	881.56	287.44	77.5	284.63	282.84	79.51	884.38
9.2	2651.11	50.48	66.7	2640.04	38.51	85.07	2537.96	14.07	203.21	2580.03	10.62	232.97	2889.15	-145.81	40.58	2864.65	-134.15	43.96	2069.49	-90.2	175.97	2058.2	-91.37	227.2	2778.99	-68.65	1214.65	0	0	0	2799.24	-131.31	1583.85	2790.22	-26.48	1584.9	2046.35	-44.96	1574.67	2585.19	-32.15	1568.93	881.86	287.35	77.51	284.45	282.71	79.39	884.37
9.21	2680.8	49.23	66.1	2668.86	37.02	83.71	2559.49	12.81	196.63	2580.03	10.62	232.97	2889.24	-145.88	40.36	2864.65	-134.2	43.75	2069.49	-90.2	175.97	2058.2	-91.37	227.2	2786.39	-69.89	1214.79	0	0	0	2808.45	-131.41	1583.93	2799.51	-26.62	1584.45	2046.35	-44.96	1574.67	2585.19	-32.15	1568.93	882.1	287.61	77.58	283.66	282.57	79.21	884.35
9.22	2711.3	47.44	65.11	2697.96	35.21	81.63	2582.8	9.37	188.03	2580.03	10.62	232.97	2889.15	-146.06	40.05	2864.82	-134.23	43.7	2069.49	-90.2	175.97	2058.2	-91.37	227.2	2793.64	-71.18	1214.91	0	0	0	2817.61	-131.46	1583.97	2808.07	-26.75	1584.07	2046.35	-44.96	1574.67	2585.19	-32.15	1568.93	881.92	287.43	77.6	284.14	282.67	79.32	884.26
9.23	2741.84	45.21	63.51	2727.65	33.02	79.13	2582.8	9.37	188.03	2580.03	10.62	232.97	2889.3	-146.19	39.88	2865.11	-134.27	43.77	2069.49	-90.2	175.97	2058.2	-91.37	227.2	2800.67	-72.47	1214.99	0	0	0	2826.57	-131.51	1584.01	2816.46	-26.83	1583.72	2046.35	-44.96	1574.67	2585.19	-32.15	1568.93	882.06	286.99	77.73	284.53	282.84	79.39	884.29
9.24	2773.35	42.65	61.89	2757.89	30.37	76.44	2582.8	9.37	188.03	2580.03	10.62	232.97	2889.59	-146.36	39.87	2865.13	-134.32	43.7	2069.49	-90.2	175.97	2058.2	-91.37	227.2	2807.96	-73.83	1214.94	0	0	0	2835.53	-131.53	1584.01	2824.55	-26.91	1583.39	2046.35	-44.96	1574.67	2585.19	-32.15	1568.93	881.59	287.29	77.42	283.9	282.67	79.27	884.4
9.25	2804.35	39.46	59.73	2788.71	27.48	73.67	2582.8	9.37	188.03	2580.03	10.62	232.97	2889.67	-146.55	39.79	2865.25	-134.35	43.7	2069.49	-90.2	175.97	2058.2	-91.37	227.2	2815.29	-75.09	1214.98	0	0	0	2844.27	-131.59	1583.96	2832.55	-27.07	1582.96	2046.35	-44.96	1574.67	2585.19	-32.15	1568.93	882.01	287.14	77.5	284.03	282.52	79.34	884.36
9.26	2836.09	35.76	57.82	2819.16	23.96	70.57	2582.8	9.37	188.03	2580.03	10.62	232.97	2889.72	-146.65	39.75	2865.27	-134.41	43.64	2069.49	-90.2	175.97	2058.2	-91.37	227.2	2822.61	-76.39	1214.87	0	0	0	2852.82	-131.63	1583.86	2840.6	-27.18	1582.49	2046.35	-44.96	1574.67	2585.19	-32.15	1568.93	882.2	287.06	77.46	283.08	282.73	79	884.39
9.27	2867.97	31.75	55.97	2850.12	20.16	67.58	2582.8	9.37	188.03	2580.03	10.62	232.97	2889.76	-146.77	39.74	2865.28	-134.46	43.5	2069.49	-90.2	175.97	2058.2	-91.37	227.2	2830.09	-77.71	1214.68	0	0	0	2861.42	-131.72	1583.69	2848.41	-27.35	1582.02	2046.35	-44.96	1574.67	2585.19	-32.15	1568.93	881.91	287.15	77.46	283.85	282.89	79.29	884.38
9.28	2900.04	27.37	54.22	2881.58	16.32	64.97	2582.8	9.37	188.03	2580.03	10.62	232.97	2889.64	-146.85	39.6	2865.43	-134.42	43.47	2069.49	-90.2	175.97	2058.2	-91.37	227.2	2837.66	-78.89	1214.46	0	0	0	2869.81	-131.79	1583.44	2856.15	-27.54	1581.52	2046.35	-44.96	1574.67	2585.19	-32.15	1568.93	881.58	287.04	77.41	283.82	282.81	79.24	884.31
9.29	2931.81	23.24	52.76	2912.87	12.5	62.49	2582.8	9.37	188.03	2580.03	10.62	232.97	2889.84	-146.72	39.51	2865.52	-134.34	43.41	2069.49	-90.2	175.97	2058.2	-91.37	227.2	2845.13	-80.01	1214.19	0	0	0	2878.14	-131.91	1583.11	2863.95	-27.75	1580.95	2046.35	-44.96	1574.67	2585.19	-32.15	1568.93	881.47	287.13	77.31	282.64	282.76	78.91	884.29
9.3	2964.26	19.34	52.22	2943.89	8.82	60.52	2582.8	9.37	188.03	2580.03	10.62	232.97	2890.09	-146.41	39.52	2865.75	-134.14	43.43	2069.49	-90.2	175.97	2058.2	-91.37	227.2	2852.57	-81.11	1213.86	0	0	0	2886.32	-132.05	1582.69	2871.55	-27.98	1580.39	2046.35	-44.96	1574.67	2585.19	-32.15	1568.93	881.46	287.08	77.31	283	282.8	79.06	884.34
9.31	2995.47	15.42	51.5	2975.18	5.19	59.19	2582.8	9.37	188.03	2580.03	10.62	232.97	2890.26	-146.1	39.52	2865.83	-134.05	43.45	2069.49	-90.2	175.97	2058.2	-91.37	227.2	2859.87	-82.22	1213.53	0	0	0	2894.28	-132.24	1582.21	2879.26	-28.21	1579.77	2046.35	-44.96	1574.67	2585.19	-32.15	1568.93	881.42	287.12	77.37	283.57	282.83	79.11	884.39
9.32	3026.33	11.42	51.29	3005.65	1.39	57.79	2582.8	9.37	188.03	2580.03	10.62	232.97	2890.48	-145.74	39.65	2865.54	-134.05	43.28	2069.49	-90.2	175.97	2058.2	-91.37	227.2	2867.25	-83.26	1213.12	0	0	0	2902.12	-132.44	1581.64	2886.78	-28.45	1579.1	2046.35	-44.96	1574.67	2585.19	-32.15	1568.93	881.52	287.31	77.44	283.68	282.76	79.28	884.45
9.33	3055.42	7.12	50.33	3035.54	-2.57	56.8	2582.8	9.37	188.03	2580.03	10.62	232.97	2890.18	-145.63	39.39	2865.49	-134.18	43.1	2069.49	-90.2	175.97	2058.2	-91.37	227.2	2874.69	-84.2	1212.69	0	0	0	2909.78	-132.62	1580.99	2894.34	-28.68	1578.37	2046.35	-44.96	1574.67	2585.19	-32.15	1568.93	881.46	287.63	77.36	283.85	282.71	79.31	884.37
9.34	3085.02	2.85	50.82	3063.47	-6.74	55.28	2582.8	9.37	188.03	2580.03	10.62	232.97	2890.05	-145.68	39.03	2865.64	-134.36	42.94	2069.49	-90.2	175.97	2058.2	-91.37	227.2	2882.23	-85.04	1212.17	0	0	0	2917.59	-132.79	1580.24	2901.66	-28.9	1577.54	2046.35	-44.96	1574.67	2585.19	-32.15	1568.93	881.87	287.15	77.42	283.92	282.86	79.28	884.32
9.35	3114.48	-1.23	52.57	3091.69	-10.4	55.41	2582.8	9.37	188.03	2580.03	10.62	232.97	2889.92	-145.84	38.73	2865.52	-134.58	42.74	2069.49	-90.2	175.97	2058.2	-91.37	227.2	2889.63	-85.85	1211.56	0	0	0	2925.3	-132.95	1579.4	2908.94	-29.1	1576.61	2046.35	-44.96	1574.67	2585.19	-32.15	1568.93	882	287.1	77.53	283.72	282.94	79.22	884.35
9.36	3141.69	-4.83	54.28	3120.05	-13.8	57.2	2582.8	9.37	188.03	2580.03	10.62	232.97	2889.96	-146.08	38.57	2865.6	-134.73	42.67	2069.49	-90.2	175.97	2058.2	-91.37	227.2	2897.02	-86.57	1210.84	0	0	0	2933.07	-133.05	1578.43	2916.12	-29.28	1575.61	2046.35	-44.96	1574.67	2585.19	-32.15	1568.93	882.4	287.16	77.69	283.03	282.79	78.95	884.31
9.37	3168.02	-8.05	57.21	3146.12	-16.54	59.35	2582.8	9.37	188.03	2580.03	10.62	232.97	2889.86	-146.24	38.46	2865.68	-134.85	42.61	2069.49	-90.2	175.97	2058.2	-91.37	227.2	2904.45	-87.22	1210.05	0	0	0	2940.61	-133.1	1577.35	2923.27	-29.4	1574.48	2046.35	-44.96	1574.67	2585.19	-32.15	1568.93	881.89	287.18	77.43	283.81	282.7	79.28	884.31
9.38	3193.05	-10.44	61.78	3146.12	-16.54	59.35	2582.8	9.37	188.03	2580.03	10.62	232.97	2889.88	-146.37	38.39	2865.8	-134.98	42.58	2069.49	-90.2	175.97	2058.2	-91.37	227.2	2911.79	-87.82	1209.18	0	0	0	2948.09	-133.11	1576.18	2930.38	-29.48	1573.25	2046.35	-44.96	1574.67	2585.19	-32.15	1568.93	882.3	287.41	77.71	283.67	282.68	79.23	884.33
9.39	3193.05	-10.44	61.78	3146.12	-16.54	59.35	2582.8	9.37	188.03	2580.03	10.62	232.97	2890.16	-146.46	38.44	2866.01	-135.08	42.57	2069.49	-90.2	175.97	2058.2	-91.37	227.2	2919.16	-88.35	1208.18	0	0	0	2955.37	-133.07	1574.92	2937.21	-29.52	1571.98	2046.35	-44.96	1574.67	2585.19	-32.15	1568.93	882.11	287.27	77.62	283.14	282.78	78.94	884.38
9.4	3193.05	-10.44	61.78	3146.12	-16.54	59.35	2582.8	9.37	188.03	2580.03	10.62	232.97	2890.25	-146.65	38.4	2866.21	-135.19	42.54	2069.49	-90.2	175.97	2058.2	-91.37	227.2	2926.56	-88.81	1207.1	0	0	0	2962.51	-132.93	1573.65	2944.1	-29.45	1570.63	2046.35	-44.96	1574.67	2585.19	-32.15	1568.93	881.96	287.29	77.61	283.29	282.79	79.11	884.39
9.41	3193.05	-10.44	61.78	3146.12	-16.54	59.35	2582.8	9.37	188.03	2580.03	10.62	232.97	2890.47	-146.77	38.4	2866.26	-135.33	42.44	2069.49	-90.2	175.97	2058.2	-91.37	227.2	2934.43	-89.19	1205.9	0	0	0	2969.52	-132.73	1572.38	2950.96	-29.32	1569.3	2046.35	-44.96	1574.67	2585.19	-32.15	1568.93	882.26	287.31	77.62	283.35	282.91	79.11	884.41
9.42	3193.05	-10.44	61.78	3146.12	-16.54	59.35	2582.8	9.37	188.03	2580.03	10.62	232.97	2890.59	-146.83	38.33	2866.43	-135.45	42.4	2069.49	-90.2	175.97	2058.2	-91.37	227.2	2942.11	-89.5	1204.64	0	0	0	2976.36	-132.46	1571.14	2957.82	-29.07	1567.99	2046.35	-44.96	1574.67	2585.19	-32.15	1568.93	882.28	287.27	77.5	283.56	282.63	79.22	884.35
9.43	3193.05	-10.44	61.78	3146.12	-16.54	59.35	2582.8	9.37	188.03	2580.03	10.62	232.97	2890.79	-146.93	38.34	2866.57	-135.55	42.38	2069.49	-90.2	175.97	2058.2	-91.37	227.2	2949.67	-89.7	1203.37	0	0	0	2983.18	-132.11	1569.93	2964.71	-28.71	1566.76	2046.35	-44.96	1574.67	2585.19	-32.15	1568.93	881.65	287.05	77.33	282.67	282.66	79.02	884.28
9.44	3193.05	-10.44	61.78	3146.12	-16.54	59.35	2582.8	9.37	188.03	2580.03	10.62	232.97	2890.78	-147.02	38.28	2866.74	-135.67	42.36	2069.49	-90.2	175.97	2058.2	-91.37	227.2	2957.18	-89.83	1202.1	0	0	0	2990	-131.64	1568.82	2971.52	-28.28	1565.62	2046.35	-44.96	1574.67	2585.19	-32.15	1568.93	882.24	286.92	77.59	282.62	282.69	78.99	884.26
9.45	3193.05	-10.44	61.78	3146.12	-16.54	59.35	2582.8	9.37	188.03	2580.03	10.62	232.97	2890.92	-147.09	38.24	2866.83	-135.83	42.32	2069.49	-90.2	175.97	2058.2	-91.37	227.2	2965.08	-89.79	1200.89	0	0	0	2996.82	-131.07	1567.82	2978.34	-27.77	1564.59	2046.35	-44.96	1574.67	2585.19	-32.15	1568.93	882.52	287.17	77.64	282.37	282.6	78.92	884.33
9.46	3193.05	-10.44	61.78	3146.12	-16.54	59.35	2582.8	9.37	188.03	2580.03	10.62	232.97	2891.08	-147.11	38.3	2866.92	-135.99	42.27	2069.49	-90.2	175.97	2058.2	-91.37	227.2	2973.03	-89.62	1199.78	0	0	0	3003.6	-130.4	1566.95	2985.03	-27.11	1563.71	2046.35	-44.96	1574.67	2585.19	-32.15	1568.93	882.11	287.39	77.5	282.65	282.61	78.98	884.43
9.47	3193.05	-10.44	61.78	3146.12	-16.54	59.35	2582.8	9.37	188.03	2580.03	10.62	232.97	2891.23	-147.15	38.35	2867.05	-136.18	42.27	2069.49	-90.2	175.97	2058.2	-91.37	227.2	2981.01	-89.31	1198.84	0	0	0	3010.53	-129.59	1566.19	2991.73	-26.33	1562.96	2046.35	-44.96	1574.67	2585.19	-32.15	1568.93	882.05	287.43	77.38	282.59	282.59	78.97	884.39
9.48	3193.05	-10.44	61.78	3146.12	-16.54	59.35	2582.8	9.37	188.03	2580.03	10.62	232.97	2891.36	-147.23	38.37	2867.26	-136.38	42.31	2069.49	-90.2	175.97	2058.2	-91.37	227.2	2989.07	-88.8	1198.1	0	0	0	3017.31	-128.66	1565.59	2998.18	-25.47	1562.37	2046.35	-44.96	1574.67	2585.19	-32.15	1568.93	882.33	287.27	77.61	283.18	282.83	79.19	884.36
9.49	3193.05	-10.44	61.78	3146.12	-16.54	59.35	2582.8	9.37	188.03	2580.03	10.62	232.97	2891.51	-147.28	38.43	2867.4	-136.59	42.33	2069.49	-90.2	175.97	2058.2	-91.37	227.2	2997.07	-88.15	1197.53	0	0	0	3024.09	-127.62	1565.13	3004.64	-24.49	1561.89	2046.35	-44.96	1574.67	2585.19	-32.15	1568.93	882.53	287.19	77.75	282.51	282.97	78.99	884.34
9.5	3193.05	-10.44	61.78	3146.12	-16.54	59.35	2582.8	9.37	188.03	2580.03	10.62	232.97	2891.67	-147.38	38.48	2867.43	-136.87	42.27	2069.49	-90.2	175.97	2058.2	-91.37	227.2	3005.21	-87.23	1197.13	0	0	0	3030.83	-126.45	1564.8	3011.11	-23.35	1561.53	2046.35	-44.96	1574.67	2585.19	-32.15	1568.93	882.41	287.26	77.57	282.25	282.67	78.85	884.34
9.51	3193.05	-10.44	61.78	3146.12	-16.54	59.35	2582.8	9.37	188.03	2580.03	10.62	232.97	2891.93	-147.37	38.58	2867.25	-137.15	42.1	2069.49	-90.2	175.97	2058.2	-91.37	227.2	3013.4	-86.25	1196.93	0	0	0	3037.57	-125.17	1564.68	3017.69	-22.04	1561.38	2046.35	-44.96	1574.67	2585.19	-32.15	1568.93	882.72	287.35	77.7	282.5	282.75	78.91	884.37
9.52	3193.05	-10.44	61.78	3146.12	-16.54	59.35	2582.8	9.37	188.03	2580.03	10.62	232.97	2891.54	-147.49	38.23	2867.36	-137.41	42.1	2069.49	-90.2	175.97	2058.2	-91.37	227.2	3021.62	-85.16	1196.96	0	0	0	3044.41	-123.76	1564.97	3024.4	-20.61	1561.63	2046.35	-44.96	1574.67	2585.19	-32.15	1568.93	882.67	287.25	77.7	282.4	282.64	78.92	884.33
9.53	3193.05	-10.44	61.78	3146.12	-16.54	59.35	2582.8	9.37	188.03	2580.03	10.62	232.97	2891.4	-147.6	37.96	2867.49	-137.6	42.07	2069.49	-90.2	175.97	2058.2	-91.37	227.2	3029.8	-84.12	1197.32	0	0	0	3051.39	-122.2	1565.68	3031.14	-19.08	1562.32	2046.35	-44.96	1574.67	2585.19	-32.15	1568.93	882.43	287.18	77.66	282.5	282.92	78.97	884.31
9.54	3193.05	-10.44	61.78	3146.12	-16.54	59.35	2582.8	9.37	188.03	2580.03	10.62	232.97	2891.37	-147.67	37.72	2867.59	-137.85	42.02	2069.49	-90.2	175.97	2058.2	-91.37	227.2	3037.85	-83.1	1198.07	0	0	0	3058.47	-120.49	1566.65	3037.87	-17.41	1563.22	2046.35	-44.96	1574.67	2585.19	-32.15	1568.93	883.02	287.28	77.84	282.59	283.04	79	884.31
9.55	3193.05	-10.44	61.78	3146.12	-16.54	59.35	2582.8	9.37	188.03	2580.03	10.62	232.97	2891.55	-147.76	37.58	2867.83	-138.08	42	2069.49	-90.2	175.97	2058.2	-91.37	227.2	3046.06	-82.03	1199.18	0	0	0	3065.19	-118.7	1567.79	3044.66	-15.57	1564.26	2046.35	-44.96	1574.67	2585.19	-32.15	1568.93	882.73	286.95	77.78	282.23	282.64	79.02	884.15
9.56	3193.05	-10.44	61.78	3146.12	-16.54	59.35	2582.8	9.37	188.03	2580.03	10.62	232.97	2892.06	-147.88	37.47	2868.27	-138.26	42.11	2069.49	-90.2	175.97	2058.2	-91.37	227.2	3054.21	-80.97	1200.55	0	0	0	3071.89	-116.78	1569.15	3051.67	-13.62	1565.41	2046.35	-44.96	1574.67	2585.19	-32.15	1568.93	882.81	287.26	77.71	282.59	282.71	79.21	884.26
9.57	3193.05	-10.44	61.78	3146.12	-16.54	59.35	2582.8	9.37	188.03	2580.03	10.62	232.97	2892.41	-148.01	37.22	2868.85	-138.29	42.24	2069.49	-90.2	175.97	2058.2	-91.37	227.2	3062.59	-79.84	1202.23	0	0	0	3078.89	-114.65	1570.78	3058.47	-11.57	1566.74	2046.35	-44.96	1574.67	2585.19	-32.15	1568.93	882.16	287.35	77.61	282.68	282.66	79.02	884.43
9.58	3193.05	-10.44	61.78	3146.12	-16.54	59.35	2582.8	9.37	188.03	2580.03	10.62	232.97	2893.12	-148.1	36.99	2869.61	-138.15	42.46	2069.49	-90.2	175.97	2058.2	-91.37	227.2	3070.77	-78.85	1204.09	0	0	0	3085.63	-112.41	1572.59	3065.14	-9.4	1568.2	2046.35	-44.96	1574.67	2585.19	-32.15	1568.93	882.56	287.01	77.76	282.89	282.81	79.01	884.38
9.59	3193.05	-10.44	61.78	3146.12	-16.54	59.35	2582.8	9.37	188.03	2580.03	10.62	232.97	2894.05	-148.18	36.85	2870.59	-137.65	43.02	2069.49	-90.2	175.97	2058.2	-91.37	227.2	3078.99	-77.85	1206.12	0	0	0	3092.04	-110.12	1574.5	3071.78	-7.12	1569.68	2046.35	-44.96	1574.67	2585.19	-32.15	1568.93	882.89	286.9	77.83	281.91	282.69	78.75	884.3
9.6	3193.05	-10.44	61.78	3146.12	-16.54	59.35	2582.8	9.37	188.03	2580.03	10.62	232.97	2894.96	-148.26	36.85	2871.27	-137.24	43.55	2069.49	-90.2	175.97	2058.2	-91.37	227.2	3086.95	-76.88	1208.18	0	0	0	3098.72	-107.66	1576.39	3078.35	-4.73	1571.06	2046.35	-44.96	1574.67	2585.19	-32.15	1568.93	883.15	286.83	78.05	281.99	282.76	78.72	884.28
9.61	3193.05	-10.44	61.78	3146.12	-16.54	59.35	2582.8	9.37	188.03	2580.03	10.62	232.97	2895.83	-148.22	36.84	2872.15	-136.95	44.18	2069.49	-90.2	175.97	2058.2	-91.37	227.2	3095.05	-75.82	1210.28	0	0	0	3105.51	-105.09	1578.22	3084.7	-2.29	1572.31	2046.35	-44.96	1574.67	2585.19	-32.15	1568.93	882.51	287.09	77.74	283.04	282.73	79.05	884.39
9.62	3193.05	-10.44	61.78	3146.12	-16.54	59.35	2582.8	9.37	188.03	2580.03	10.62	232.97	2896.68	-148.19	36.91	2873.31	-136.83	44.92	2069.49	-90.2	175.97	2058.2	-91.37	227.2	3103.18	-74.73	1212.28	0	0	0	3112.26	-102.48	1579.94	3090.93	0.2	1573.38	2046.35	-44.96	1574.67	2585.19	-32.15	1568.93	883.02	287.16	77.97	282.75	282.82	78.91	884.37
9.63	3193.05	-10.44	61.78	3146.12	-16.54	59.35	2582.8	9.37	188.03	2580.03	10.62	232.97	2897.84	-148.3	37.01	2875.22	-136.94	45.89	2069.49	-90.2	175.97	2058.2	-91.37	227.2	3111.41	-73.59	1214.07	0	0	0	3119	-99.92	1581.52	3097.21	2.7	1574.29	2046.35	-44.96	1574.67	2585.19	-32.15	1568.93	882.59	287.14	77.89	282.83	282.66	79.05	884.25
9.64	3193.05	-10.44	61.78	3146.12	-16.54	59.35	2582.8	9.37	188.03	2580.03	10.62	232.97	2899	-148.74	36.98	2877.51	-137.44	46.83	2069.49	-90.2	175.97	2058.2	-91.37	227.2	3119.54	-72.45	1215.64	0	0	0	3125.89	-97.4	1582.93	3103.47	5.16	1575.11	2046.35	-44.96	1574.67	2585.19	-32.15	1568.93	882.96	287.14	77.98	282.69	282.65	79.05	884.27
9.65	3193.05	-10.44	61.78	3146.12	-16.54	59.35	2582.8	9.37	188.03	2580.03	10.62	232.97	2900.5	-149.57	36.75	2880.19	-138.35	47.78	2069.49	-90.2	175.97	2058.2	-91.37	227.2	3127.67	-71.35	1216.96	0	0	0	3132.36	-94.98	1584.21	3109.79	7.56	1575.79	2046.35	-44.96	1574.67	2585.19	-32.15	1568.93	883.25	287.07	78.11	282.35	282.8	78.9	884.34
9.66	3193.05	-10.44	61.78	3146.12	-16.54	59.35	2582.8	9.37	188.03	2580.03	10.62	232.97	2902.61	-150.5	36.42	2883.38	-139.37	48.79	2069.49	-90.2	175.97	2058.2	-91.37	227.2	3135.7	-70.29	1217.95	0	0	0	3138.61	-92.65	1585.37	3116.14	9.94	1576.39	2046.35	-44.96	1574.67	2585.19	-32.15	1568.93	882.77	287.11	77.82	283.54	282.76	79.25	884.33
9.67	3193.05	-10.44	61.78	3146.12	-16.54	59.35	2582.8	9.37	188.03	2580.03	10.62	232.97	2904.88	-151.45	35.79	2887.38	-140.52	50.14	2069.49	-90.2	175.97	2058.2	-91.37	227.2	3143.66	-69.27	1218.64	0	0	0	3145.2	-90.33	1586.43	3122.45	12.25	1576.96	2046.35	-44.96	1574.67	2585.19	-32.15	1568.93	882.74	287.16	77.81	283.05	282.84	78.98	884.38
9.68	3193.05	-10.44	61.78	3146.12	-16.54	59.35	2582.8	9.37	188.03	2580.03	10.62	232.97	2907.59	-152.47	35.03	2892.18	-141.77	51.72	2069.49	-90.2	175.97	2058.2	-91.37	227.2	3151.5	-68.3	1218.96	0	0	0	3151.81	-88.04	1587.4	3128.87	14.49	1577.46	2046.35	-44.96	1574.67	2585.19	-32.15	1568.93	883.32	286.94	77.96	282.35	282.69	78.83	884.42
9.69	3193.05	-10.44	61.78	3146.12	-16.54	59.35	2582.8	9.37	188.03	2580.03	10.62	232.97	2911.32	-153.59	34.24	2898.21	-143.23	53.3	2069.49	-90.2	175.97	2058.2	-91.37	227.2	3159.15	-67.36	1218.92	0	0	0	3158.12	-85.78	1588.26	3135.28	16.67	1577.94	2046.35	-44.96	1574.67	2585.19	-32.15	1568.93	883.25	287.15	78.07	282.5	282.62	78.83	884.29
9.7	3193.05	-10.44	61.78	3146.12	-16.54	59.35	2582.8	9.37	188.03	2580.03	10.62	232.97	2916.19	-154.94	33.47	2905.5	-145.21	54.82	2069.49	-90.2	175.97	2058.2	-91.37	227.2	3166.6	-66.49	1218.63	0	0	0	3164.46	-83.57	1589.04	3141.48	18.75	1578.37	2046.35	-44.96	1574.67	2585.19	-32.15	1568.93	882.8	287.13	77.94	282.89	282.67	79.02	884.36
9.71	3193.05	-10.44	61.78	3146.12	-16.54	59.35	2582.8	9.37	188.03	2580.03	10.62	232.97	2922.56	-156.72	32.48	2913.44	-147.45	56.36	2069.49	-90.2	175.97	2058.2	-91.37	227.2	3173.98	-65.6	1218.14	0	0	0	3171.11	-81.4	1589.76	3147.53	20.75	1578.77	2046.35	-44.96	1574.67	2585.19	-32.15	1568.93	882.56	287.18	77.81	282.47	282.59	79.05	884.38
9.72	3193.05	-10.44	61.78	3146.12	-16.54	59.35	2582.8	9.37	188.03	2580.03	10.62	232.97	2930.29	-158.77	34.2	2922.62	-149.46	58.57	2069.49	-90.2	175.97	2058.2	-91.37	227.2	3181.27	-64.67	1217.56	0	0	0	3177.84	-79.28	1590.39	3153.59	22.69	1579.13	2046.35	-44.96	1574.67	2585.19	-32.15	1568.93	882.71	287.07	77.86	283.2	282.65	79.15	884.32
9.73	3193.05	-10.44	61.78	3146.12	-16.54	59.35	2582.8	9.37	188.03	2580.03	10.62	232.97	2941.31	-161.47	37.26	2934.61	-151.96	61.67	2069.49	-90.2	175.97	2058.2	-91.37	227.2	3188.42	-63.65	1216.95	0	0	0	3184.34	-77.28	1590.97	3159.8	24.57	1579.46	2046.35	-44.96	1574.67	2585.19	-32.15	1568.93	882.55	287.08	77.7	283.04	282.69	79.14	884.3
9.74	3193.05	-10.44	61.78	3146.12	-16.54	59.35	2582.8	9.37	188.03	2580.03	10.62	232.97	2956.13	-164.97	41.37	2949.73	-154.82	65.79	2069.49	-90.2	175.97	2058.2	-91.37	227.2	3195.72	-62.52	1216.37	0	0	0	3191.03	-75.28	1591.5	3166.12	26.42	1579.75	2046.35	-44.96	1574.67	2585.19	-32.15	1568.93	882.46	287.19	77.64	283.16	282.99	79.19	884.26
9.75	3193.05	-10.44	61.78	3146.12	-16.54	59.35	2582.8	9.37	188.03	2580.03	10.62	232.97	2974.21	-168.57	46.16	2967.68	-157.71	70.34	2069.49	-90.2	175.97	2058.2	-91.37	227.2	3202.8	-61.34	1215.96	0	0	0	3197.98	-73.32	1592.03	3172.22	28.21	1580.06	2046.35	-44.96	1574.67	2585.19	-32.15	1568.93	881.98	287.08	77.56	282.92	282.92	79.12	884.32
9.76	3193.05	-10.44	61.78	3146.12	-16.54	59.35	2582.8	9.37	188.03	2580.03	10.62	232.97	2994.34	-172.22	50.26	2987.34	-160.64	74.05	2069.49	-90.2	175.97	2058.2	-91.37	227.2	3209.74	-60.13	1215.8	0	0	0	3205	-71.41	1592.56	3178.19	29.91	1580.4	2046.35	-44.96	1574.67	2585.19	-32.15	1568.93	882.29	286.74	77.66	283.57	282.95	79.34	884.34
9.77	3193.05	-10.44	61.78	3146.12	-16.54	59.35	2582.8	9.37	188.03	2580.03	10.62	232.97	3016.12	-175.82	53.79	3008.31	-163.54	77.06	2069.49	-90.2	175.97	2058.2	-91.37	227.2	3216.58	-58.83	1215.86	0	0	0	3205	-71.41	1592.56	3184.23	31.54	1580.75	2046.35	-44.96	1574.67	2585.19	-32.15	1568.93	882.86	287.2	78.02	284.37	283.2	79.67	884.36
9.78	3193.05	-10.44	61.78	3146.12	-16.54	59.35	2582.8	9.37	188.03	2580.03	10.62	232.97	3038.83	-179.31	56.63	3030.07	-166.46	79.11	2069.49	-90.2	175.97	2058.2	-91.37	227.2	3223.14	-57.45	1216.11	0	0	0	3205	-71.41	1592.56	3190.42	33.13	1581.12	2046.35	-44.96	1574.67	2585.19	-32.15	1568.93	882.55	287.36	77.84	284.03	283.21	79.43	884.37
9.79	3193.05	-10.44	61.78	3146.12	-16.54	59.35	2582.8	9.37	188.03	2580.03	10.62	232.97	3062.17	-182.74	58.65	3052.38	-169.16	80.23	2069.49	-90.2	175.97	2058.2	-91.37	227.2	3229.63	-55.94	1216.53	0	0	0	3205	-71.41	1592.56	3196.68	34.67	1581.48	2046.35	-44.96	1574.67	2585.19	-32.15	1568.93	882.14	287.42	77.61	283.79	283.33	79.35	884.31
9.8	3193.05	-10.44	61.78	3146.12	-16.54	59.35	2582.8	9.37	188.03	2580.03	10.62	232.97	3085.47	-186	59.09	3075.89	-171.59	80.98	2069.49	-90.2	175.97	2058.2	-91.37	227.2	3236.1	-54.33	1216.99	0	0	0	3205	-71.41	1592.56	3202.73	36.14	1581.86	2046.35	-44.96	1574.67	2585.19	-32.15	1568.93	882.25	287.5	77.65	283.87	283.33	79.41	884.35
9.81	3193.05	-10.44	61.78	3146.12	-16.54	59.35	2582.8	9.37	188.03	2580.03	10.62	232.97	3110.42	-188.66	59.84	3099.91	-173.77	81.04	2069.49	-90.2	175.97	2058.2	-91.37	227.2	3242.42	-52.62	1217.46	0	0	0	3205	-71.41	1592.56	3208.68	37.53	1582.24	2046.35	-44.96	1574.67	2585.19	-32.15	1568.93	882.93	287.43	77.87	283.45	283.23	79.35	884.36
9.82	3193.05	-10.44	61.78	3146.12	-16.54	59.35	2582.8	9.37	188.03	2580.03	10.62	232.97	3110.42	-188.66	59.84	3099.91	-173.77	81.04	2069.49	-90.2	175.97	2058.2	-91.37	227.2	3242.42	-52.62	1217.46	0	0	0	3205	-71.41	1592.56	3208.68	37.53	1582.24	2046.35	-44.96	1574.67	2585.19	-32.15	1568.93	882.93	287.43	77.87	283.45	283.23	79.35	884.36
[truncated: 35 more columns]
