# Supplementary material for: The impact of mobile phone use on where we look and how we walk when negotiating floor based obstacles
Source: PLoS One. 2017 Jun 30;12(6):e0179802. doi: 10.1371/journal.pone.0179802 (PMC5493336; doi:10.1371/journal.pone.0179802)
Supplement: S1 File — (ZIP) [file pone.0179802.s001.zip › Gait/PP12/a obs write 2.txt]

CODAmotion Analysis Text
Codamotion Analysis Text Save of: BD obs write 2.mdf
Time	Markers
Time	1:LTOE.X	1:LTOE.Y	1:LTOE.Z	2:L2nd.X	2:L2nd.Y	2:L2nd.Z	3:LHEE.X	3:LHEE.Y	3:LHEE.Z	4:LANK.X	4:LANK.Y	4:LANK.Z	5:RTOE.X	5:RTOE.Y	5:RTOE.Z	6:R2nd.X	6:R2nd.Y	6:R2nd.Z	7:RHEE.X	7:RHEE.Y	7:RHEE.Z	8:RANK.X	8:RANK.Y	8:RANK.Z	9:STRN.X	9:STRN.Y	9:STRN.Z	10:Marker 10.X	10:Marker 10.Y	10:Marker 10.Z	11:FRHD.X	11:FRHD.Y	11:FRHD.Z	12:FLHD.X	12:FLHD.Y	12:FLHD.Z	13:BRHD.X	13:BRHD.Y	13:BRHD.Z	14:BLHD.X	14:BLHD.Y	14:BLHD.Z	15:BLSTEP.X	15:BLSTEP.Y	15:BLSTEP.Z	16:FLSTEP.X	16:FLSTEP.Y	16:FLSTEP.Z	17:BRSTEP.X
(s)	(mm)	(mm)	(mm)	(mm)	(mm)	(mm)	(mm)	(mm)	(mm)	(mm)	(mm)	(mm)	(mm)	(mm)	(mm)	(mm)	(mm)	(mm)	(mm)	(mm)	(mm)	(mm)	(mm)	(mm)	(mm)	(mm)	(mm)	(mm)	(mm)	(mm)	(mm)	(mm)	(mm)	(mm)	(mm)	(mm)	(mm)	(mm)	(mm)	(mm)	(mm)	(mm)	(mm)	(mm)	(mm)	(mm)	(mm)	(mm)	(mm)
0	-3832.23	114.56	0.2	-3820.01	94.52	-9.88	-1521.45	136.22	260.6	-1497.37	134.5	307.45	-3078.23	-26.49	13.3	-3078.98	-18.61	17.62	-1793.81	-13.5	224.53	-1806.42	-17.26	279.05	243.14	223.43	67.91	0	0	0	-2943.39	14.45	1288.16	-2873.22	184.35	1541.64	-1697.79	5.58	1566.45	-1169.26	150.49	1574.08	217.38	-260.93	58.13	657.33	-250.18	55.02	205.92
0.01	-3832.23	114.56	0.2	-3820.01	94.52	-9.88	-1521.45	136.22	260.6	-1497.37	134.5	307.45	-3078.23	-26.49	13.3	-3078.98	-18.61	17.62	-1793.81	-13.5	224.53	-1806.42	-17.26	279.05	243.14	223.43	67.91	0	0	0	-2943.39	14.45	1288.16	-2873.22	184.35	1541.64	-1697.79	5.58	1566.45	-1169.26	150.49	1574.08	217.38	-260.93	58.13	657.33	-250.18	55.02	205.92
0.02	-3832.23	114.56	0.2	-3820.01	94.52	-9.88	-1521.45	136.22	260.6	-1497.37	134.5	307.45	-3078.23	-26.49	13.3	-3078.98	-18.61	17.62	-1793.81	-13.5	224.53	-1806.42	-17.26	279.05	243.14	223.43	67.91	0	0	0	-2943.39	14.45	1288.16	-2873.22	184.35	1541.64	-1697.79	5.58	1566.45	-1169.26	150.49	1574.08	217.38	-260.93	58.13	657.33	-250.18	55.02	205.92
0.03	-3832.13	114.57	0.22	-3819.95	94.52	-9.86	-1521.45	136.22	260.6	-1497.37	134.5	307.45	-3078.39	-26.49	13.31	-3079.2	-18.61	17.63	-1793.81	-13.5	224.53	-1806.42	-17.26	279.05	242.75	223.42	68.06	0	0	0	-2943.95	14.46	1288.43	-2873.22	184.35	1541.64	-1697.79	5.58	1566.45	-1169.26	150.49	1574.08	217.45	-261.02	58.15	657.56	-250.27	55.04	206
0.04	-3734.37	122.33	17.27	-3757.7	103.88	11.95	-1521.45	136.22	260.6	-1497.37	134.5	307.45	-3238.75	-23.69	25.46	-3297.99	-16.18	30.15	-1793.81	-13.5	224.53	-1806.42	-17.26	279.05	241.6	223.38	68.5	0	0	0	-3506.16	18.66	1555.79	-2873.22	184.35	1541.64	-1697.79	5.58	1566.45	-1169.26	150.49	1574.08	287.16	-343.61	77.17	885.59	-337.29	74.32	284.67
0.05	-3792.7	122.23	7.64	-3754.47	105.13	10.53	-1521.45	136.22	260.6	-1497.37	134.5	307.45	-3221	-21.22	26.44	-3308.24	-16.36	26.11	-1793.81	-13.5	224.53	-1806.42	-17.26	279.05	239.7	223.32	69.23	0	0	0	-3471.97	16.99	1556.23	-2873.22	184.35	1541.64	-1697.79	5.58	1566.45	-1169.26	150.49	1574.08	286.55	-343.99	77.01	885.43	-337.38	74.47	284.96
0.06	-3757.15	124.39	12.18	-3766.8	105.77	7.43	-1521.45	136.22	260.6	-1497.37	134.5	307.45	-3196.74	-22.16	31.03	-3286.11	-14.98	29.37	-1793.81	-13.5	224.53	-1806.42	-17.26	279.05	237.06	223.23	70.23	0	0	0	-3459.65	13.18	1557.13	-2873.22	184.35	1541.64	-1697.79	5.58	1566.45	-1169.26	150.49	1574.08	286.57	-343.81	77.08	885.22	-337.45	74.5	285.03
0.07	-3757.17	126.28	10.64	-3736.52	106.42	11.15	-1521.45	136.22	260.6	-1497.37	134.5	307.45	-3215.86	-21.35	26.23	-3294.68	-15.57	26.87	-1793.81	-13.5	224.53	-1806.42	-17.26	279.05	233.69	223.11	71.52	0	0	0	-3453.17	11.57	1558.27	-2873.22	184.35	1541.64	-1697.79	5.58	1566.45	-1169.26	150.49	1574.08	287.14	-344.02	77.1	885.69	-337.5	74.52	284.26
0.08	-3718.52	126.4	12.56	-3740.22	107.67	9.1	-1521.45	136.22	260.6	-1497.37	134.5	307.45	-3224.33	-20.85	24.05	-3292.39	-14.84	26.9	-1793.81	-13.5	224.53	-1806.42	-17.26	279.05	229.59	222.97	73.08	0	0	0	-3458.83	7.17	1559.67	-2873.22	184.35	1541.64	-1697.79	5.58	1566.45	-1169.26	150.49	1574.08	286.96	-344.03	77.07	885.65	-337.66	74.57	284.47
0.09	-3751.41	127.42	5.3	-3738.69	108.93	8.99	-1521.45	136.22	260.6	-1497.37	134.5	307.45	-3215.72	-21.14	24.58	-3277.56	-14.42	29.03	-1793.81	-13.5	224.53	-1806.42	-17.26	279.05	224.79	222.81	74.92	0	0	0	-3466.55	5	1559.62	-2873.22	184.35	1541.64	-1697.79	5.58	1566.45	-1169.26	150.49	1574.08	285.9	-344.09	76.82	885.8	-337.44	74.64	284.13
0.1	-3754.22	129.9	1.15	-3728.27	110.24	10.94	-1521.45	136.22	260.6	-1497.37	134.5	307.45	-3204.03	-19.93	25.69	-3270.62	-15.17	30.11	-1793.81	-13.5	224.53	-1806.42	-17.26	279.05	219.29	222.62	77.02	0	0	0	-3448.13	2.64	1560.75	-2873.22	184.35	1541.64	-1697.79	5.58	1566.45	-1169.26	150.49	1574.08	287.6	-343.7	77.32	885.59	-337.51	74.51	283.95
0.11	-3725.86	130.64	1.39	-3726.55	111.32	12.49	-1521.45	136.22	260.6	-1497.37	134.5	307.45	-3252.02	-22.78	19.8	-3288.31	-15.48	28.09	-1793.81	-13.5	224.53	-1806.42	-17.26	279.05	213.1	222.4	79.39	0	0	0	-3426.72	-1.6	1561.19	-2873.22	184.35	1541.64	-1697.79	5.58	1566.45	-1169.26	150.49	1574.08	286.91	-343.84	77.12	885.44	-337.49	74.53	284.54
0.12	-3724.01	130.58	1.73	-3722.46	111.82	13.62	-1521.45	136.22	260.6	-1497.37	134.5	307.45	-3187.03	-21.78	28.72	-3302.44	-15.84	24.82	-1793.81	-13.5	224.53	-1806.42	-17.26	279.05	206.24	222.17	82.01	0	0	0	-3443.2	-3	1561.48	-2873.22	184.35	1541.64	-1697.79	5.58	1566.45	-1169.26	150.49	1574.08	286.53	-343.93	77.04	885.92	-337.52	74.75	284.57
0.13	-3702.58	129.89	5.59	-3703.9	111.89	17.52	-1521.45	136.22	260.6	-1497.37	134.5	307.45	-3217.11	-22.22	23.01	-3263.95	-14.38	31.57	-1793.81	-13.5	224.53	-1806.42	-17.26	279.05	198.71	221.91	84.9	0	0	0	-3424.39	-6.29	1561.69	-2873.22	184.35	1541.64	-1697.79	5.58	1566.45	-1169.26	150.49	1574.08	287.1	-343.94	77.18	886.19	-337.41	74.71	284.26
0.14	-3673.9	130.33	11.42	-3672.53	112.67	23.58	-1521.45	136.22	260.6	-1497.37	134.5	307.45	-3232.87	-24.49	22.28	-3274.95	-14.67	29.95	-1793.81	-13.5	224.53	-1806.42	-17.26	279.05	190.52	221.62	88.03	0	0	0	-3400.75	-8.49	1561.33	-2873.22	184.35	1541.64	-1697.79	5.58	1566.45	-1169.26	150.49	1574.08	286.9	-344.08	77.11	885.71	-337.52	74.66	284.64
0.15	-3657.54	129.19	13.75	-3646.6	112.74	29.42	-1521.45	136.22	260.6	-1497.37	134.5	307.45	-3207.71	-22.35	26.96	-3294.02	-15.91	26.4	-1793.81	-13.5	224.53	-1806.42	-17.26	279.05	181.69	221.31	91.41	0	0	0	-3421.49	-10.74	1563.04	-2873.22	184.35	1541.64	-1697.79	5.58	1566.45	-1169.26	150.49	1574.08	286.63	-343.9	77.08	885.43	-337.71	74.55	284.33
0.16	-3645.75	128.7	15.63	-3652.94	112.11	27.9	-1521.45	136.22	260.6	-1497.37	134.5	307.45	-3212.7	-22	25.34	-3281.58	-15.03	27.75	-1793.81	-13.5	224.53	-1806.42	-17.26	279.05	172.23	220.98	95.04	0	0	0	-3402.96	-13.37	1563.2	-2873.22	184.35	1541.64	-1697.79	5.58	1566.45	-1169.26	150.49	1574.08	287.11	-343.81	77.28	885.28	-337.75	74.47	284
0.17	-3609.98	128.39	19.72	-3634.48	112.51	30.34	-1521.45	136.22	260.6	-1497.37	134.5	307.45	-3230.79	-23.64	23.18	-3294.33	-15.85	25.35	-1793.81	-13.5	224.53	-1806.42	-17.26	279.05	162.14	220.63	98.9	0	0	0	-3388.55	-12.88	1562.6	-2873.22	184.35	1541.64	-1697.79	5.58	1566.45	-1169.26	150.49	1574.08	286.84	-344.04	77.12	885.14	-337.6	74.51	283.66
0.18	-3595.39	126.83	21.15	-3617.18	112.53	32.23	-1521.45	136.22	260.6	-1497.37	134.5	307.45	-3203.94	-22.62	26.66	-3301.2	-15.17	25.59	-1793.81	-13.5	224.53	-1806.42	-17.26	279.05	151.44	220.26	103.01	0	0	0	-3358.69	-14.57	1563.66	-2873.22	184.35	1541.64	-1697.79	5.58	1566.45	-1169.26	150.49	1574.08	287.03	-344.18	77.12	885.77	-337.43	74.68	283.9
0.19	-3563.18	126.51	24.46	-3595.07	112.4	33.39	-1521.45	136.22	260.6	-1497.37	134.5	307.45	-3191.96	-21.84	29.21	-3279.21	-15.11	30.06	-1793.81	-13.5	224.53	-1806.42	-17.26	279.05	140.14	219.86	107.34	0	0	0	-3388.81	-16.36	1564.47	-2873.22	184.35	1541.64	-1697.79	5.58	1566.45	-1169.26	150.49	1574.08	287.37	-343.48	77.24	885.6	-337.56	74.54	283.43
0.2	-3521.76	125.41	28.06	-3563.55	112.35	36.03	-1521.45	136.22	260.6	-1497.37	134.5	307.45	-3227.59	-23	23.57	-3288.09	-15.26	28.24	-1793.81	-13.5	224.53	-1806.42	-17.26	279.05	128.25	219.44	111.91	0	0	0	-3387.53	-17.6	1564.98	-2873.22	184.35	1541.64	-1697.79	5.58	1566.45	-1169.26	150.49	1574.08	287.4	-343.67	77.33	885.72	-337.72	74.41	283.98
0.21	-3512.44	126.15	25.91	-3502.02	113.03	43.31	-1521.45	136.22	260.6	-1497.37	134.5	307.45	-3232.86	-22.97	24.6	-3276.21	-13.41	30.46	-1793.81	-13.5	224.53	-1806.42	-17.26	279.05	115.78	219	116.7	0	0	0	-3370.13	-18.1	1564.69	-2873.22	184.35	1541.64	-1697.79	5.58	1566.45	-1169.26	150.49	1574.08	286.86	-343.91	77.21	885.65	-337.62	74.49	284.02
0.22	-3499.21	127	25.81	-3507.7	114.9	40.04	-1521.45	136.22	260.6	-1497.37	134.5	307.45	-3186.31	-19.06	30.8	-3267.07	-13.85	33.13	-1793.81	-13.5	224.53	-1806.42	-17.26	279.05	102.74	218.54	121.71	0	0	0	-3364.06	-18.74	1564.75	-2873.22	184.35	1541.64	-1697.79	5.58	1566.45	-1169.26	150.49	1574.08	286.3	-344.02	77.07	885.71	-337.68	74.54	284.42
0.23	-3462.28	130.01	27.86	-3452.87	117.05	44.24	-1521.45	136.22	260.6	-1497.37	134.5	307.45	-3206.95	-21.42	28.55	-3284.05	-14.18	31.23	-1793.81	-13.5	224.53	-1806.42	-17.26	279.05	89.14	218.06	126.94	0	0	0	-3354.22	-19.82	1564.43	-2873.22	184.35	1541.64	-1697.79	5.58	1566.45	-1169.26	150.49	1574.08	287.22	-343.85	77.33	885.51	-337.65	74.53	284.33
0.24	-3454.07	131.97	26.37	-3421.11	119.15	44.92	-1521.45	136.22	260.6	-1497.37	134.5	307.45	-3214.5	-19.66	28.15	-3271.91	-13.11	33.95	-1793.81	-13.5	224.53	-1806.42	-17.26	279.05	74.99	217.55	132.38	0	0	0	-3326.65	-19.51	1563.77	-2873.22	184.35	1541.64	-1697.79	5.58	1566.45	-1169.26	150.49	1574.08	287.8	-343.47	77.29	885.34	-337.57	74.58	284.45
0.25	-3391.55	134.16	32.62	-3367.19	121.91	48.28	-1521.45	136.22	260.6	-1497.37	134.5	307.45	-3210.5	-20.42	30.8	-3279.31	-13.16	32.37	-1793.81	-13.5	224.53	-1806.42	-17.26	279.05	60.31	217.03	138.03	0	0	0	-3328.41	-18.79	1564.17	-2873.22	184.35	1541.64	-1697.79	5.58	1566.45	-1169.26	150.49	1574.08	286.88	-343.58	77.13	885.5	-337.66	74.53	284.01
0.26	-3376.67	137.32	29.77	-3374.89	125.75	42.82	-1521.45	136.22	260.6	-1497.37	134.5	307.45	-3192.02	-17.9	33.92	-3280.58	-11.4	33.95	-1793.81	-13.5	224.53	-1806.42	-17.26	279.05	45.1	216.48	143.88	0	0	0	-3308.59	-19.51	1563.9	-2873.22	184.35	1541.64	-1697.79	5.58	1566.45	-1169.26	150.49	1574.08	287.24	-344.02	77.25	885.31	-337.71	74.51	284.38
0.27	-3304.24	140.28	37.78	-3308.37	131.02	47.77	-1521.45	136.22	260.6	-1497.37	134.5	307.45	-3235.31	-17.2	28.73	-3274.95	-12.34	36.72	-1793.81	-13.5	224.53	-1806.42	-17.26	279.05	29.38	215.92	149.94	0	0	0	-3305.8	-20.59	1563.31	-2873.22	184.35	1541.64	-1697.79	5.58	1566.45	-1169.26	150.49	1574.08	287.41	-343.69	77.29	885.63	-337.67	74.59	284.39
0.28	-3281.88	144.66	35.6	-3315.84	133.92	41.78	-1521.45	136.22	260.6	-1497.37	134.5	307.45	-3214.11	-16.8	33.39	-3285.5	-11.3	35.75	-1793.81	-13.5	224.53	-1806.42	-17.26	279.05	13.15	215.34	156.19	0	0	0	-3298.64	-19.71	1563.15	-2873.22	184.35	1541.64	-1697.79	5.58	1566.45	-1169.26	150.49	1574.08	286.67	-343.64	77.13	886.01	-337.35	74.76	284.87
0.29	-3278.06	148.14	31.7	-3272.56	137.14	42.35	-1521.45	136.22	260.6	-1497.37	134.5	307.45	-3209.5	-14.85	33.87	-3242.96	-10.25	43.39	-1793.81	-13.5	224.53	-1806.42	-17.26	279.05	-3.57	214.73	162.64	0	0	0	-3311.87	-21.41	1563.09	-2873.22	184.35	1541.64	-1697.79	5.58	1566.45	-1169.26	150.49	1574.08	287.4	-343.74	77.34	885.84	-337.51	74.65	283.55
0.3	-3241.75	152.31	32.29	-3260.9	141.34	40.05	-1521.45	136.22	260.6	-1497.37	134.5	307.45	-3226.69	-15.55	31.6	-3237.52	-8.62	44.66	-1793.81	-13.5	224.53	-1806.42	-17.26	279.05	-20.77	214.11	169.28	0	0	0	-3295.31	-19.54	1562.58	-2873.22	184.35	1541.64	-1697.79	5.58	1566.45	-1169.26	150.49	1574.08	287.54	-343.93	77.33	885.26	-337.69	74.38	283.82
0.31	-3243.97	154.91	28.3	-3240.68	144.38	36.44	-1521.45	136.22	260.6	-1497.37	134.5	307.45	-3212.25	-15.15	32.69	-3279.84	-9.71	36.14	-1793.81	-13.5	224.53	-1806.42	-17.26	279.05	-38.45	213.47	176.1	0	0	0	-3282.32	-19.11	1562.07	-2873.22	184.35	1541.64	-1697.79	5.58	1566.45	-1169.26	150.49	1574.08	287.82	-343.93	77.33	885.55	-337.64	74.65	284.19
0.32	-3194.1	160.43	32.12	-3182.97	149.87	40.71	-1521.45	136.22	260.6	-1497.37	134.5	307.45	-3211.6	-14.82	31.82	-3269.47	-8.58	37.88	-1793.81	-13.5	224.53	-1806.42	-17.26	279.05	-56.58	212.81	183.11	0	0	0	-3281.53	-19.11	1561.8	-2873.22	184.35	1541.64	-1697.79	5.58	1566.45	-1169.26	150.49	1574.08	287.12	-343.88	77.26	885.5	-337.52	74.53	283.97
0.33	-3143.78	163.27	35.68	-3157.98	152.7	39.4	-1521.45	136.22	260.6	-1497.37	134.5	307.45	-3212.47	-15.65	30.2	-3281.6	-9.98	33.72	-1793.81	-13.5	224.53	-1806.42	-17.26	279.05	-75.17	212.13	190.29	0	0	0	-3271.66	-18.91	1561.44	-2873.22	184.35	1541.64	-1697.79	5.58	1566.45	-1169.26	150.49	1574.08	286.87	-343.85	77.2	885.37	-337.34	74.5	283.85
0.34	-3123.69	165.74	33.71	-3116.7	153.03	41.14	-1521.45	136.22	260.6	-1497.37	134.5	307.45	-3199.63	-17.65	30.72	-3271.62	-11.44	32.78	-1793.81	-13.5	224.53	-1806.42	-17.26	279.05	-94.2	211.44	197.65	0	0	0	-3277.54	-18.19	1561.18	-2873.22	184.35	1541.64	-1697.79	5.58	1566.45	-1169.26	150.49	1574.08	286.63	-343.63	77.21	885.59	-337.49	74.57	283.9
0.35	-3088.94	167.99	35.91	-3110.53	156.27	36.78	-1521.45	136.22	260.6	-1497.37	134.5	307.45	-3204.08	-18.45	29.12	-3270.08	-11.05	32.64	-1793.81	-13.5	224.53	-1806.42	-17.26	279.05	-113.65	210.72	205.18	0	0	0	-3251.41	-17.63	1559.47	-2873.22	184.35	1541.64	-1697.79	5.58	1566.45	-1169.26	150.49	1574.08	287.02	-343.71	77.21	885.84	-337.63	74.72	284.23
0.36	-3081.57	169.24	32.87	-3083.21	156.97	35.15	-1521.45	136.22	260.6	-1497.37	134.5	307.45	-3185.38	-20.19	29.83	-3295.26	-13.69	27.8	-1793.81	-13.5	224.53	-1806.42	-17.26	279.05	-133.53	209.99	212.87	0	0	0	-3260.83	-18.06	1559.01	-2873.22	184.35	1541.64	-1697.79	5.58	1566.45	-1169.26	150.49	1574.08	287.1	-343.86	77.15	885.21	-337.71	74.44	285
0.37	-3036.1	169.25	37.13	-3049.62	158.59	37.71	-1521.45	136.22	260.6	-1497.37	134.5	307.45	-3203.03	-21.52	25.17	-3254.45	-14.72	34.43	-1793.81	-13.5	224.53	-1806.42	-17.26	279.05	-153.81	209.24	220.73	0	0	0	-3244.57	-17.61	1557.08	-2873.22	184.35	1541.64	-1697.79	5.58	1566.45	-1169.26	150.49	1574.08	286.06	-343.99	76.84	885.55	-337.49	74.59	284.5
0.38	-2997.06	170.49	40.44	-3029.39	161.06	35.06	-1521.45	136.22	260.6	-1497.37	134.5	307.45	-3235.86	-21.96	20.32	-3289.88	-16.74	28.35	-1793.81	-13.5	224.53	-1806.42	-17.26	279.05	-174.48	208.47	228.74	0	0	0	-3236.18	-15.55	1556.29	-2873.22	184.35	1541.64	-1697.79	5.58	1566.45	-1169.26	150.49	1574.08	286.61	-343.81	77.16	885.8	-337.55	74.58	284.46
0.39	-2962.84	172.61	41.82	-2972.58	160.27	40.67	-1521.45	136.22	260.6	-1497.37	134.5	307.45	-3203.76	-22.71	26.73	-3289.9	-15.72	29.04	-1793.81	-13.5	224.53	-1806.42	-17.26	279.05	-195.55	207.69	236.91	0	0	0	-3223.63	-14.93	1554.43	-2873.22	184.35	1541.64	-1697.79	5.58	1566.45	-1169.26	150.49	1574.08	287.37	-343.69	77.36	885.04	-337.69	74.4	284.12
0.4	-2929.89	174.6	43.2	-2956.11	160.38	41.7	-1521.45	136.22	260.6	-1497.37	134.5	307.45	-3210.34	-22.66	25.57	-3289.15	-14.82	28.2	-1793.81	-13.5	224.53	-1806.42	-17.26	279.05	-216.98	206.89	245.24	0	0	0	-3212	-14.26	1553.63	-2873.22	184.35	1541.64	-1697.79	5.58	1566.45	-1169.26	150.49	1574.08	287.61	-343.53	77.3	885.32	-337.63	74.42	284.97
0.41	-2898.2	176.48	44.57	-2924.9	161.56	42.29	-1521.45	136.22	260.6	-1497.37	134.5	307.45	-3213.56	-23.49	24.34	-3283.65	-15.98	29.22	-1793.81	-13.5	224.53	-1806.42	-17.26	279.05	-238.78	206.07	253.7	0	0	0	-3209.97	-12.75	1552.32	-2873.22	184.35	1541.64	-1697.79	5.58	1566.45	-1169.26	150.49	1574.08	286.55	-343.78	77.15	885.6	-337.82	74.39	284.69
0.42	-2867.73	178.24	45.93	-2896.86	162.37	42.73	-1521.45	136.22	260.6	-1497.37	134.5	307.45	-3252.25	-24.5	17.95	-3306.69	-16.42	25.29	-1793.81	-13.5	224.53	-1806.42	-17.26	279.05	-260.94	205.24	262.32	0	0	0	-3185.32	-10.99	1550	-2873.22	184.35	1541.64	-1697.79	5.58	1566.45	-1169.26	150.49	1574.08	286.82	-343.97	77.22	885.67	-337.64	74.55	284.35
0.43	-2838.47	179.89	47.29	-2871.84	162.83	43.03	-1521.45	136.22	260.6	-1497.37	134.5	307.45	-3237.67	-24.49	20.42	-3300.45	-16.99	25.86	-1793.81	-13.5	224.53	-1806.42	-17.26	279.05	-283.44	204.39	271.07	0	0	0	-3198.04	-10.44	1548.52	-2873.22	184.35	1541.64	-1697.79	5.58	1566.45	-1169.26	150.49	1574.08	286.52	-343.94	77.07	885.07	-337.58	74.48	284.34
0.44	-2810.41	181.43	48.64	-2849.65	162.97	43.19	-1521.45	136.22	260.6	-1497.37	134.5	307.45	-3180.15	-23.66	29	-3297.32	-17.96	26.88	-1793.81	-13.5	224.53	-1806.42	-17.26	279.05	-306.27	203.53	279.95	0	0	0	-3184.29	-9.28	1546.58	-2873.22	184.35	1541.64	-1697.79	5.58	1566.45	-1169.26	150.49	1574.08	286.47	-344	77.04	885.27	-337.57	74.5	284.83
0.45	-2783.52	182.86	49.98	-2830.13	162.82	43.23	-1521.45	136.22	260.6	-1497.37	134.5	307.45	-3226.52	-25.88	22.62	-3283.37	-16.59	29.95	-1793.81	-13.5	224.53	-1806.42	-17.26	279.05	-329.42	202.65	288.97	0	0	0	-3175.26	-6.09	1544.51	-2873.22	184.35	1541.64	-1697.79	5.58	1566.45	-1169.26	150.49	1574.08	287.4	-343.88	77.28	885.5	-337.37	74.57	284.46
0.46	-2757.78	184.18	51.31	-2813.1	162.42	43.15	-1521.45	136.22	260.6	-1497.37	134.5	307.45	-3235.82	-25.45	21.77	-3275.37	-17.19	30.87	-1793.81	-13.5	224.53	-1806.42	-17.26	279.05	-352.88	201.76	298.11	0	0	0	-3159.8	-4.86	1542.03	-2873.22	184.35	1541.64	-1697.79	5.58	1566.45	-1169.26	150.49	1574.08	286.56	-343.86	77.04	885.7	-337.53	74.51	284.85
0.47	-2733.17	185.39	52.63	-2798.4	161.79	42.96	-1521.45	136.22	260.6	-1497.37	134.5	307.45	-3250.81	-25.22	19.86	-3280.12	-17.52	29.99	-1793.81	-13.5	224.53	-1806.42	-17.26	279.05	-376.64	200.85	307.38	0	0	0	-3142.64	-3.18	1540.72	-2873.22	184.35	1541.64	-1697.79	5.58	1566.45	-1169.26	150.49	1574.08	286.43	-344.23	76.95	885.49	-337.55	74.5	284.5
0.48	-2709.68	186.5	53.94	-2785.85	160.96	42.69	-1521.45	136.22	260.6	-1497.37	134.5	307.45	-3232.39	-24.25	22.2	-3297.7	-17.2	27.56	-1793.81	-13.5	224.53	-1806.42	-17.26	279.05	-400.69	199.92	316.77	0	0	0	-3144.96	-1.44	1539.24	-2873.22	184.35	1541.64	-1697.79	5.58	1566.45	-1169.26	150.49	1574.08	287.32	-343.92	77.23	885.38	-337.49	74.49	283.92
0.49	-2687.28	187.52	55.23	-2775.28	159.98	42.33	-1521.45	136.22	260.6	-1497.37	134.5	307.45	-3233.95	-24.21	22.25	-3272.28	-17.12	32.21	-1793.81	-13.5	224.53	-1806.42	-17.26	279.05	-425.01	198.99	326.27	0	0	0	-3135.78	0.6	1537.35	-2873.22	184.35	1541.64	-1697.79	5.58	1566.45	-1169.26	150.49	1574.08	286.43	-343.89	76.99	885.68	-337.46	74.61	284.53
0.5	-2665.95	188.43	56.52	-2766.51	158.86	41.89	-1521.45	136.22	260.6	-1497.37	134.5	307.45	-3234.7	-24.1	22.78	-3286.02	-17.64	29.07	-1793.81	-13.5	224.53	-1806.42	-17.26	279.05	-449.61	198.04	335.89	0	0	0	-3126.23	2.87	1535.92	-2873.22	184.35	1541.64	-1697.79	5.58	1566.45	-1169.26	150.49	1574.08	286.45	-343.72	77.04	885.69	-337.59	74.49	284.16
0.51	-2645.68	189.25	57.79	-2759.38	157.63	41.4	-1521.45	136.22	260.6	-1497.37	134.5	307.45	-3234.71	-23.93	23.71	-3272.56	-17.53	31.68	-1793.81	-13.5	224.53	-1806.42	-17.26	279.05	-474.46	197.07	345.61	0	0	0	-3115.79	4.17	1534.48	-2873.22	184.35	1541.64	-1697.79	5.58	1566.45	-1169.26	150.49	1574.08	286.71	-344.12	77.07	885.74	-337.66	74.43	283.81
0.52	-2626.43	189.98	59.04	-2753.72	156.34	40.85	-1521.45	136.22	260.6	-1497.37	134.5	307.45	-3234.07	-23.72	24.96	-3271.48	-16.68	32.29	-1793.81	-13.5	224.53	-1806.42	-17.26	279.05	-499.55	196.09	355.44	0	0	0	-3102.21	8.61	1533.62	-2873.22	184.35	1541.64	-1697.79	5.58	1566.45	-1169.26	150.49	1574.08	286.65	-343.94	77.01	885.59	-337.5	74.5	283.84
0.53	-2608.21	190.62	60.28	-2749.35	155	40.25	-1521.45	136.22	260.6	-1497.37	134.5	307.45	-3232.84	-23.48	26.46	-3289.84	-17.29	28.04	-1793.81	-13.5	224.53	-1806.42	-17.26	279.05	-524.88	195.1	365.37	0	0	0	-3102.16	10.11	1532.83	-2873.22	184.35	1541.64	-1697.79	5.58	1566.45	-1169.26	150.49	1574.08	287.06	-343.7	77.18	885.52	-337.62	74.45	284.16
0.54	-2590.97	191.17	61.5	-2746.1	153.65	39.62	-1521.45	136.22	260.6	-1497.37	134.5	307.45	-3231.09	-23.23	28.12	-3259.5	-17.16	32.71	-1793.81	-13.5	224.53	-1806.42	-17.26	279.05	-550.44	194.1	375.4	0	0	0	-3085.04	12.38	1531.35	-2873.22	184.35	1541.64	-1697.79	5.58	1566.45	-1169.26	150.49	1574.08	286.97	-343.8	77.22	885.45	-337.41	74.62	284.14
0.55	-2574.71	191.63	62.71	-2743.8	152.33	38.97	-1521.45	136.22	260.6	-1497.37	134.5	307.45	-3228.91	-22.99	29.88	-3279.6	-18.13	31	-1793.81	-13.5	224.53	-1806.42	-17.26	279.05	-576.2	193.08	385.51	0	0	0	-3087.2	15.8	1531.35	-2873.22	184.35	1541.64	-1697.79	5.58	1566.45	-1169.26	150.49	1574.08	286.35	-343.9	77.06	885.56	-337.49	74.6	284.26
0.56	-2559.41	192.01	63.9	-2742.28	151.05	38.31	-1521.45	136.22	260.6	-1497.37	134.5	307.45	-3226.36	-22.77	31.65	-3312.99	-19.45	24.99	-1793.81	-13.5	224.53	-1806.42	-17.26	279.05	-602.17	192.05	395.72	0	0	0	-3079.67	18.16	1531.08	-2873.22	184.35	1541.64	-1697.79	5.58	1566.45	-1169.26	150.49	1574.08	286.51	-343.84	77.01	885.57	-337.25	74.63	284.57
0.57	-2545.04	192.3	65.07	-2741.36	149.86	37.65	-1521.45	136.22	260.6	-1497.37	134.5	307.45	-3223.51	-22.58	33.36	-3291.6	-17.72	28.24	-1793.81	-13.5	224.53	-1806.42	-17.26	279.05	-628.33	191.01	406.01	0	0	0	-3063.92	21.92	1530.63	-2873.22	184.35	1541.64	-1697.79	5.58	1566.45	-1169.26	150.49	1574.08	286.83	-343.73	77.09	885.26	-337.18	74.58	283.85
0.58	-2531.59	192.52	66.22	-2740.88	148.78	36.99	-1521.45	136.22	260.6	-1497.37	134.5	307.45	-3220.45	-22.45	34.93	-3266.39	-18.01	33.03	-1793.81	-13.5	224.53	-1806.42	-17.26	279.05	-654.68	189.95	416.38	0	0	0	-3055.58	25.06	1531	-2873.22	184.35	1541.64	-1697.79	5.58	1566.45	-1169.26	150.49	1574.08	286.85	-343.9	77.12	885.4	-337.56	74.5	283.92
0.59	-2519.03	192.66	67.35	-2740.66	147.84	36.35	-1521.45	136.22	260.6	-1497.37	134.5	307.45	-3217.25	-22.38	36.29	-3264.9	-18.44	33.1	-1793.81	-13.5	224.53	-1806.42	-17.26	279.05	-681.19	188.89	426.83	0	0	0	-3044.31	27.66	1532.13	-2873.22	184.35	1541.64	-1697.79	5.58	1566.45	-1169.26	150.49	1574.08	286.91	-343.9	77.1	885.91	-337.49	74.58	284.64
0.6	-2507.34	192.73	68.46	-2740.53	147.08	35.74	-1521.45	136.22	260.6	-1497.37	134.5	307.45	-3213.98	-22.4	37.35	-3276.08	-18.14	32.04	-1793.81	-13.5	224.53	-1806.42	-17.26	279.05	-707.86	187.81	437.35	0	0	0	-3055.56	30.22	1533.47	-2873.22	184.35	1541.64	-1697.79	5.58	1566.45	-1169.26	150.49	1574.08	286.66	-344.14	76.91	886.04	-337.62	74.75	284.01
0.61	-2496.51	192.73	69.54	-2740.31	146.52	35.17	-1521.45	136.22	260.6	-1497.37	134.5	307.45	-3210.71	-22.52	38.04	-3258.09	-19.16	38.6	-1793.81	-13.5	224.53	-1806.42	-17.26	279.05	-734.68	186.72	447.94	0	0	0	-3044.06	33.24	1534.51	-2873.22	184.35	1541.64	-1697.79	5.58	1566.45	-1169.26	150.49	1574.08	287.04	-344.09	77.11	885.82	-337.48	74.72	284.34
0.62	-2486.52	192.65	70.61	-2739.85	146.19	34.64	-1521.45	136.22	260.6	-1497.37	134.5	307.45	-3207.52	-22.75	38.28	-3203.18	-18.82	50.43	-1793.81	-13.5	224.53	-1806.42	-17.26	279.05	-761.64	185.62	458.6	0	0	0	-3033.95	36.08	1536.16	-2873.22	184.35	1541.64	-1697.79	5.58	1566.45	-1169.26	150.49	1574.08	287.17	-343.65	77.21	885.83	-337.4	74.62	284.01
0.63	-2477.34	192.51	71.65	-2738.96	146.14	34.18	-1521.45	136.22	260.6	-1497.37	134.5	307.45	-3204.48	-23.11	38	-3204.99	-17.39	51.26	-1793.81	-13.5	224.53	-1806.42	-17.26	279.05	-788.72	184.51	469.31	0	0	0	-3025.9	38.91	1537.92	-2873.22	184.35	1541.64	-1697.79	5.58	1566.45	-1169.26	150.49	1574.08	286.91	-343.94	77.02	885.6	-337.59	74.55	283.7
0.64	-2468.96	192.3	72.66	-2741.58	146.8	33.87	-1521.45	136.22	260.6	-1497.37	134.5	307.45	-3201.67	-23.62	37.12	-3192.34	-16.13	54.81	-1793.81	-13.5	224.53	-1806.42	-17.26	279.05	-815.92	183.39	480.09	0	0	0	-3001.85	42.74	1539.41	-2873.22	184.35	1541.64	-1697.79	5.58	1566.45	-1169.26	150.49	1574.08	286.95	-343.79	77.2	886.02	-337.53	74.62	284.23
0.65	-2461.36	192.03	73.65	-2697.98	147.22	40.77	-1521.45	136.22	260.6	-1497.37	134.5	307.45	-3199.16	-24.3	35.56	-3199.44	-15.53	53.29	-1793.81	-13.5	224.53	-1806.42	-17.26	279.05	-843.23	182.26	490.91	0	0	0	-3008.62	45.05	1541.39	-2873.22	184.35	1541.64	-1697.79	5.58	1566.45	-1169.26	150.49	1574.08	286.34	-343.75	77.05	885.63	-337.48	74.55	284.27
0.66	-2454.51	191.7	74.62	-2724.61	147.95	34.32	-1521.45	136.22	260.6	-1497.37	134.5	307.45	-3197.06	-25.15	33.24	-3216.98	-15.57	48.65	-1793.81	-13.5	224.53	-1806.42	-17.26	279.05	-870.63	181.12	501.79	0	0	0	-3013.79	48.75	1543.55	-2873.22	184.35	1541.64	-1697.79	5.58	1566.45	-1169.26	150.49	1574.08	286.95	-344.07	77.04	885.75	-337.43	74.56	284.65
0.67	-2448.41	191.31	75.55	-2714.37	147.36	35.57	-1521.45	136.22	260.6	-1497.37	134.5	307.45	-3233.54	-26.95	23.51	-3235.68	-16.23	42.85	-1793.81	-13.5	224.53	-1806.42	-17.26	279.05	-898.11	179.98	512.71	0	0	0	-2981.81	51.47	1544.41	-2873.22	184.35	1541.64	-1697.79	5.58	1566.45	-1169.26	150.49	1574.08	286.79	-344.03	77.05	885.58	-337.08	74.63	284.41
0.68	-2443.01	190.87	76.46	-2730.57	145.34	32.29	-1521.45	136.22	260.6	-1497.37	134.5	307.45	-3217.04	-26.57	25.59	-3246.25	-17.5	37.85	-1793.81	-13.5	224.53	-1806.42	-17.26	279.05	-925.67	178.82	523.68	0	0	0	-2969.49	54.41	1545.25	-2873.22	184.35	1541.64	-1697.79	5.58	1566.45	-1169.26	150.49	1574.08	286.23	-344.2	76.93	885.86	-337.41	74.56	284.07
0.69	-2438.32	190.37	77.34	-2766.81	145.27	24.88	-1521.45	136.22	260.6	-1497.37	134.5	307.45	-3188.35	-26.98	26.36	-3257.61	-18.92	35.05	-1793.81	-13.5	224.53	-1806.42	-17.26	279.05	-953.29	177.65	534.68	0	0	0	-2982.06	56.39	1546.63	-2873.22	184.35	1541.64	-1697.79	5.58	1566.45	-1169.26	150.49	1574.08	287.04	-343.8	77.18	885.9	-337.52	74.51	284.37
0.7	-2434.3	189.83	78.19	-2730.69	147.3	30.93	-1521.45	136.22	260.6	-1497.37	134.5	307.45	-3200.79	-28.51	19.46	-3241.64	-19.19	32.76	-1793.81	-13.5	224.53	-1806.42	-17.26	279.05	-980.96	176.47	545.72	0	0	0	-2980.07	59.2	1547.88	-2873.22	184.35	1541.64	-1697.79	5.58	1566.45	-1169.26	150.49	1574.08	286.95	-343.85	77.05	885.36	-337.41	74.4	284.79
0.71	-2430.94	189.23	79.01	-2730.95	145.74	31.92	-1521.45	136.22	260.6	-1497.37	134.5	307.45	-3175.22	-28.32	20.83	-3221.39	-18.23	32.46	-1793.81	-13.5	224.53	-1806.42	-17.26	279.05	-1008.67	175.29	556.79	0	0	0	-2962.17	62.27	1548.54	-2873.22	184.35	1541.64	-1697.79	5.58	1566.45	-1169.26	150.49	1574.08	286.86	-343.95	77.03	885.68	-337.35	74.6	284.85
0.72	-2428.22	188.59	79.8	-2744.12	146.59	28.2	-1521.45	136.22	260.6	-1497.37	134.5	307.45	-3180.69	-31.05	16.46	-3212.98	-19.76	30.76	-1793.81	-13.5	224.53	-1806.42	-17.26	279.05	-1036.42	174.09	567.88	0	0	0	-2951.91	63.11	1549.11	-2873.22	184.35	1541.64	-1697.79	5.58	1566.45	-1169.26	150.49	1574.08	286.95	-343.97	77.08	885.31	-337.65	74.5	283.65
0.73	-2426.12	187.9	80.56	-2750.03	146.06	27.38	-1521.45	136.22	260.6	-1497.37	134.5	307.45	-3153.43	-30.96	18.32	-3199.47	-20.02	31.78	-1793.81	-13.5	224.53	-1806.42	-17.26	279.05	-1064.18	172.89	579	0	0	0	-2934.38	65.08	1549.35	-2873.22	184.35	1541.64	-1697.79	5.58	1566.45	-1169.26	150.49	1574.08	287	-344.22	77.12	885.43	-337.56	74.51	284.62
0.74	-2424.62	187.17	81.28	-2735.99	147.67	30.48	-1521.45	136.22	260.6	-1497.37	134.5	307.45	-3158.37	-31.96	20.33	-3185.26	-20.62	36.63	-1793.81	-13.5	224.53	-1806.42	-17.26	279.05	-1091.95	171.68	590.13	0	0	0	-2932.24	66.74	1550.25	-2873.22	184.35	1541.64	-1697.79	5.58	1566.45	-1169.26	150.49	1574.08	286.85	-343.87	77.21	885.73	-337.73	74.52	284.37
0.75	-2423.69	186.4	81.97	-2728.24	145.77	32.45	-1521.45	136.22	260.6	-1497.37	134.5	307.45	-3187.67	-33.29	18.38	-3157.69	-19.38	43.64	-1793.81	-13.5	224.53	-1806.42	-17.26	279.05	-1119.71	170.47	601.28	0	0	0	-2938.49	67.84	1550.67	-2873.22	184.35	1541.64	-1697.79	5.58	1566.45	-1169.26	150.49	1574.08	286.69	-343.69	77.16	885.37	-337.55	74.51	284.6
0.76	-2423.33	185.6	82.63	-2746.24	146.44	28.64	-1521.45	136.22	260.6	-1497.37	134.5	307.45	-3148.26	-31.25	27.37	-3140.35	-17.45	49.58	-1793.81	-13.5	224.53	-1806.42	-17.26	279.05	-1147.47	169.24	612.44	0	0	0	-2930.78	70.72	1550.66	-2873.22	184.35	1541.64	-1697.79	5.58	1566.45	-1169.26	150.49	1574.08	287.07	-343.77	77.24	885.59	-337.36	74.64	285.49
0.77	-2423.5	184.76	83.25	-2713.91	147.53	34.06	-1521.45	136.22	260.6	-1497.37	134.5	307.45	-3127.21	-28.99	33.31	-3115.39	-14.62	55.8	-1793.81	-13.5	224.53	-1806.42	-17.26	279.05	-1175.2	168.01	623.61	0	0	0	-2920.27	72.99	1551.04	-2873.22	184.35	1541.64	-1697.79	5.58	1566.45	-1169.26	150.49	1574.08	287.19	-344.07	77.03	885.24	-337.32	74.55	284.24
0.78	-2424.19	183.88	83.84	-2739.64	146.53	28.35	-1521.45	136.22	260.6	-1497.37	134.5	307.45	-3092.01	-25.44	40.56	-3106.37	-11.61	58.17	-1793.81	-13.5	224.53	-1806.42	-17.26	279.05	-1202.89	166.78	634.78	0	0	0	-2903.55	74.49	1551.45	-2873.22	184.35	1541.64	-1697.79	5.58	1566.45	-1169.26	150.49	1574.08	286.82	-343.69	77.15	885.51	-337.53	74.56	283.63
0.79	-2425.39	182.98	84.38	-2730.39	147.1	30.66	-1521.45	136.22	260.6	-1497.37	134.5	307.45	-3069.28	-22.52	44.31	-3073.75	-8.4	63.4	-1793.81	-13.5	224.53	-1806.42	-17.26	279.05	-1230.54	165.53	645.95	0	0	0	-2895.77	75.2	1551.73	-2873.22	184.35	1541.64	-1697.79	5.58	1566.45	-1169.26	150.49	1574.08	286.62	-343.68	77.1	885.68	-337.4	74.7	284.06
0.8	-2427.06	182.05	84.89	-2721.59	145.1	31.7	-1521.45	136.22	260.6	-1497.37	134.5	307.45	-3031	-19.51	49.61	-3042.51	-5.38	67.1	-1793.81	-13.5	224.53	-1806.42	-17.26	279.05	-1258.13	164.28	657.11	0	0	0	-2888.82	76.87	1552.19	-2873.22	184.35	1541.64	-1697.79	5.58	1566.45	-1169.26	150.49	1574.08	286.89	-343.9	77.07	885.41	-337.4	74.56	283.95
0.81	-2429.19	181.09	85.36	-2722.24	145.45	31.06	-1521.45	136.22	260.6	-1497.37	134.5	307.45	-3014.84	-16.4	50.67	-3024.01	-2.08	68.61	-1793.81	-13.5	224.53	-1806.42	-17.26	279.05	-1285.66	163.03	668.26	0	0	0	-2886.35	77.91	1552.51	-2873.22	184.35	1541.64	-1697.79	5.58	1566.45	-1169.26	150.49	1574.08	286.53	-343.94	76.96	885.37	-337.17	74.67	283.74
0.82	-2431.77	180.12	85.8	-2744.17	145.47	27.65	-1521.45	136.22	260.6	-1497.37	134.5	307.45	-3004.77	-13.78	49.04	-2968.36	2.01	73.81	-1793.81	-13.5	224.53	-1806.42	-17.26	279.05	-1313.1	161.77	679.41	0	0	0	-2865.48	79.34	1552.56	-2873.22	184.35	1541.64	-1697.79	5.58	1566.45	-1169.26	150.49	1574.08	286.91	-343.65	77.18	886.05	-337.24	74.79	283.67
0.83	-2434.76	179.12	86.19	-2759.25	146.84	24.54	-1521.45	136.22	260.6	-1497.37	134.5	307.45	-2969.52	-9.06	50.85	-2969.53	4.86	70.61	-1793.81	-13.5	224.53	-1806.42	-17.26	279.05	-1340.46	160.5	690.53	0	0	0	-2866.77	79.63	1552.28	-2873.22	184.35	1541.64	-1697.79	5.58	1566.45	-1169.26	150.49	1574.08	286.6	-343.77	77.2	885.37	-337.47	74.48	284.08
0.84	-2438.16	178.1	86.54	-2748.87	146.09	25.89	-1521.45	136.22	260.6	-1497.37	134.5	307.45	-2940.4	-5.57	52.33	-2928.87	7.1	72.65	-1793.81	-13.5	224.53	-1806.42	-17.26	279.05	-1367.72	159.23	701.64	0	0	0	-2856.53	80.41	1553.21	-2873.22	184.35	1541.64	-1697.79	5.58	1566.45	-1169.26	150.49	1574.08	286.4	-344.17	77.07	885.19	-337.8	74.37	283.19
0.85	-2441.94	177.06	86.85	-2730.92	145.68	28.58	-1521.45	136.22	260.6	-1497.37	134.5	307.45	-2925.26	-3.62	50.09	-2903.62	9.97	71.84	-1793.81	-13.5	224.53	-1806.42	-17.26	279.05	-1394.87	157.95	712.72	0	0	0	-2863.77	81.28	1553.8	-2873.21	184.35	1541.64	-1697.79	5.58	1566.45	-1169.26	150.49	1574.08	286.46	-344.07	77.05	885.05	-337.8	74.32	284.23
0.86	-2446.08	176.02	87.11	-2763.86	147.14	22.55	-1521.45	136.22	260.6	-1497.37	134.5	307.45	-2895.89	0.12	50	-2879.28	12.36	70.48	-1793.81	-13.5	224.53	-1806.42	-17.26	279.05	-1421.9	156.67	723.77	0	0	0	-2845.76	82.59	1552.92	-2861.4	185.21	1541.57	-1697.79	5.58	1566.45	-1169.26	150.49	1574.08	287.06	-343.61	77.12	885.86	-337.48	74.7	285.13
0.87	-2450.56	174.96	87.33	-2720.35	146.19	30.05	-1521.45	136.22	260.6	-1497.37	134.5	307.45	-2866.02	1.11	49.53	-2857.2	13.8	68.34	-1793.81	-13.5	224.53	-1806.42	-17.26	279.05	-1448.8	155.38	734.79	0	0	0	-2838.64	82.4	1553.04	-2848.76	186.18	1541.36	-1697.79	5.58	1566.45	-1169.26	150.49	1574.08	286.76	-343.93	77.06	885.87	-337.35	74.83	284.89
0.88	-2455.36	173.89	87.51	-2721.65	144.51	30.24	-1521.45	136.22	260.6	-1497.37	134.5	307.45	-2847.04	3.52	46.68	-2854.69	15.36	62.08	-1793.81	-13.5	224.53	-1806.42	-17.26	279.05	-1475.55	154.09	745.78	0	0	0	-2828.42	82.27	1553.07	-2843.35	185.29	1542.16	-1697.79	5.58	1566.45	-1169.26	150.49	1574.08	286.65	-343.98	77.07	885.87	-337.51	74.67	284.04
0.89	-2460.47	172.81	87.64	-2761.91	144.4	24.84	-1521.45	136.22	260.6	-1497.37	134.5	307.45	-2811.68	5.62	47.03	-2816.11	15.91	61.68	-1793.81	-13.5	224.53	-1806.42	-17.26	279.05	-1502.15	152.8	756.72	0	0	0	-2822.24	83.71	1552.66	-2825.89	187.03	1540.69	-1697.79	5.58	1566.45	-1169.26	150.49	1574.08	286.47	-343.98	77.03	885.37	-337.71	74.52	284.22
0.9	-2465.85	171.73	87.73	-2718.56	143.92	31.51	-1521.45	136.22	260.6	-1497.37	134.5	307.45	-2795.04	6.85	43.47	-2783.62	16.32	60.2	-1793.81	-13.5	224.53	-1806.42	-17.26	279.05	-1528.59	151.5	767.62	0	0	0	-2817.05	83.23	1552.31	-2838.07	187.18	1541.22	-1697.79	5.58	1566.45	-1169.26	150.49	1574.08	287.34	-343.78	77.17	885.69	-337.61	74.7	284.39
0.91	-2471.5	170.65	87.77	-2758.09	143.02	25.56	-1521.45	136.22	260.6	-1497.37	134.5	307.45	-2762.66	5.77	42.4	-2766.84	16.99	55.43	-1793.81	-13.5	224.53	-1806.42	-17.26	279.05	-1554.85	150.2	778.48	0	0	0	-2811.83	83.65	1551.64	-2826.76	186.21	1541.13	-1697.79	5.58	1566.45	-1169.26	150.49	1574.08	287.28	-344.02	77.19	885.38	-337.7	74.44	284.67
0.92	-2477.4	169.57	87.76	-2764.24	142.17	26.02	-1521.45	136.22	260.6	-1497.37	134.5	307.45	-2729.33	7.11	41.28	-2735.05	17.11	54.24	-1793.81	-13.5	224.53	-1806.42	-17.26	279.05	-1580.92	148.9	789.28	0	0	0	-2807.77	84.87	1551.62	-2827.62	187.21	1541.62	-1697.79	5.58	1566.45	-1169.26	150.49	1574.08	287.48	-343.84	77.26	885.65	-337.35	74.62	283.92
0.93	-2483.51	168.49	87.7	-2741.39	141.88	30.63	-1521.45	136.22	260.6	-1497.37	134.5	307.45	-2708.97	6.46	37.77	-2707.51	17.75	52.51	-1793.81	-13.5	224.53	-1806.42	-17.26	279.05	-1606.8	147.59	800.03	0	0	0	-2794.36	85.22	1551.47	-2785.82	189.25	1541.08	-1697.79	5.58	1566.45	-1169.26	150.49	1574.08	287.41	-344.14	77.15	885.58	-337.55	74.56	283.84
0.94	-2489.83	167.42	87.59	-2734.12	142.3	31.09	-1521.45	136.22	260.6	-1497.37	134.5	307.45	-2653.23	5.59	41.59	-2691.11	16.63	49.2	-1793.81	-13.5	224.53	-1806.42	-17.26	279.05	-1632.47	146.28	810.71	0	0	0	-2791.22	85.69	1550.94	-2787.37	188.88	1540.04	-1697.79	5.58	1566.45	-1169.26	150.49	1574.08	286.84	-344.1	76.94	885.74	-337.48	74.65	284.27
0.95	-2496.33	166.35	87.44	-2758.29	142.17	27.01	-1521.45	136.22	260.6	-1497.37	134.5	307.45	-2642.35	4.76	39.64	-2674.57	15.88	46.42	-1793.81	-13.5	224.53	-1806.42	-17.26	279.05	-1657.93	144.97	821.34	0	0	0	-2786.51	86.01	1550.97	-2781.62	189.66	1539.44	-1697.79	5.58	1566.45	-1169.26	150.49	1574.08	287.05	-343.79	77.23	885.31	-337.51	74.44	284.56
0.96	-2503	165.29	87.23	-2742.63	141.08	30.01	-1521.45	136.22	260.6	-1497.37	134.5	307.45	-2597.21	5.15	41.72	-2653.36	15.45	45.79	-1793.81	-13.5	224.53	-1806.42	-17.26	279.05	-1683.15	143.66	831.89	0	0	0	-2785.71	85.83	1550.15	-2760.88	189.71	1538.96	-1697.79	5.58	1566.45	-1169.26	150.49	1574.08	288.26	-343.75	77.42	885.35	-337.31	74.44	285.26
0.97	-2509.81	164.25	86.97	-2719.57	142.22	32.23	-1521.45	136.22	260.6	-1497.37	134.5	307.45	-2551.45	3.7	45.98	-2606.73	14.84	49.77	-1793.81	-13.5	224.53	-1806.42	-17.26	279.05	-1708.14	142.34	842.38	0	0	0	-2773.99	86.7	1549.7	-2766.72	189.6	1539.83	-1697.79	5.58	1566.45	-1169.26	150.49	1574.08	287.74	-343.78	77.34	885.26	-337.18	74.42	284.58
0.98	-2516.75	163.22	86.65	-2743.71	144.33	27.19	-1521.45	136.22	260.6	-1497.37	134.5	307.45	-2517.48	3.69	47.09	-2591.54	15.16	48.09	-1793.81	-13.5	224.53	-1806.42	-17.26	279.05	-1732.87	141.03	852.79	0	0	0	-2784.91	86.2	1549.34	-2744.49	190.18	1537.66	-1697.79	5.58	1566.45	-1169.26	150.49	1574.08	287.39	-343.81	77.32	885.56	-337.41	74.57	284.21
0.99	-2523.78	162.2	86.29	-2742.6	146.06	26.36	-1521.45	136.22	260.6	-1497.37	134.5	307.45	-2496.33	4.27	50.38	-2579.66	14.09	47.28	-1793.81	-13.5	224.53	-1806.42	-17.26	279.05	-1757.34	139.71	863.12	0	0	0	-2774.43	85.68	1549.06	-2718.59	190.07	1537.39	-1697.79	5.58	1566.45	-1169.26	150.49	1574.08	287.04	-344.06	77.07	885.37	-337.33	74.52	284.68
1	-2530.91	161.21	85.87	-2747.76	144.94	24.98	-1521.45	136.22	260.6	-1497.37	134.5	307.45	-2487.95	3.32	49.86	-2558.88	13.02	48.02	-1793.81	-13.5	224.53	-1806.42	-17.26	279.05	-1781.54	138.39	873.37	0	0	0	-2746.12	86.29	1547.56	-2729.76	191.66	1535.93	-1697.79	5.58	1566.45	-1169.26	150.49	1574.08	287.55	-343.87	77.2	885.59	-337.3	74.52	284.56
1.01	-2538.1	160.23	85.39	-2730.29	145.96	28.48	-1521.45	136.22	260.6	-1497.37	134.5	307.45	-2459.83	2.4	52.69	-2532.1	12.99	51.23	-1793.81	-13.5	224.53	-1806.42	-17.26	279.05	-1805.46	137.07	883.53	0	0	0	-2748.11	86.14	1546.89	-2751.93	190.32	1536.5	-1697.79	5.58	1566.45	-1169.26	150.49	1574.08	286.8	-343.88	77.09	885.33	-337	74.59	284.31
1.02	-2545.33	159.28	84.86	-2742.37	144.76	26.21	-1521.45	136.22	260.6	-1497.37	134.5	307.45	-2416.53	2.61	60.46	-2519.7	12.82	51.89	-1793.81	-13.5	224.53	-1806.42	-17.26	279.05	-1829.09	135.75	893.61	0	0	0	-2739.77	86.64	1545.85	-2736.83	189.99	1535.23	-1697.79	5.58	1566.45	-1169.26	150.49	1574.08	286.17	-344.09	77.04	886	-337.13	74.68	284.2
1.03	-2552.59	158.36	84.27	-2742.33	147.25	26.59	-1521.45	136.22	260.6	-1497.37	134.5	307.45	-2421.2	0.8	59.38	-2497.69	12.41	52.48	-1793.81	-13.5	224.53	-1806.42	-17.26	279.05	-1852.41	134.43	903.58	0	0	0	-2734.07	86.59	1544.41	-2726.19	189.83	1534.17	-1697.79	5.58	1566.45	-1169.26	150.49	1574.08	287.34	-343.95	77.34	885.71	-337.56	74.43	284.81
1.04	-2559.86	157.46	83.62	-2745.59	146.62	25.41	-1521.45	136.22	260.6	-1497.37	134.5	307.45	-2421.62	0.84	62.1	-2476.99	12.16	53.16	-1793.81	-13.5	224.53	-1806.42	-17.26	279.05	-1875.41	133.11	913.46	0	0	0	-2714.77	86.49	1543.46	-2730.62	188.91	1533.9	-1697.79	5.58	1566.45	-1169.26	150.49	1574.08	287.12	-343.89	77.32	885.66	-337.19	74.49	285.03
1.05	-2567.11	156.59	82.92	-2721.04	148.52	29.51	-1521.45	136.22	260.6	-1497.37	134.5	307.45	-2406.06	-2.86	68.52	-2457.59	12.07	53.91	-1793.81	-13.5	224.53	-1806.42	-17.26	279.05	-1898.09	131.79	923.24	0	0	0	-2711.61	86.51	1542.13	-2713.69	190.7	1532.82	-1697.79	5.58	1566.45	-1169.26	150.49	1574.08	286.79	-343.78	77.14	885.8	-337.54	74.65	284.24
1.06	-2574.33	155.76	82.15	-2729.53	149.01	27.15	-1521.45	136.22	260.6	-1497.37	134.5	307.45	-2413.19	-2.67	70.9	-2439.45	12.11	54.71	-1793.81	-13.5	224.53	-1806.42	-17.26	279.05	-1920.44	130.47	932.91	0	0	0	-2693.03	86.2	1540.67	-2722.01	189.93	1531.92	-1697.79	5.58	1566.45	-1169.26	150.49	1574.08	287.45	-343.66	77.29	885.39	-337.79	74.51	284.08
1.07	-2581.49	154.96	81.33	-2771.61	147.54	20.34	-1521.45	136.22	260.6	-1497.37	134.5	307.45	-2388.58	-5.55	79.43	-2422.55	12.28	55.52	-1793.81	-13.5	224.53	-1806.42	-17.26	279.05	-1942.43	129.16	942.47	0	0	0	-2689.34	85.9	1540.09	-2703.65	189.32	1530.38	-1697.79	5.58	1566.45	-1169.26	150.49	1574.08	287.4	-343.87	77.2	885.14	-337.49	74.42	285.03
1.08	-2588.58	154.2	80.44	-2739.63	148.29	26.65	-1521.45	136.22	260.6	-1497.37	134.5	307.45	-2351.71	-4.77	92.76	-2406.88	12.56	56.31	-1793.81	-13.5	224.53	-1806.42	-17.26	279.05	-1964.07	127.84	951.92	0	0	0	-2697.12	85.37	1538.97	-2687.41	190.09	1529.21	-1697.79	5.58	1566.45	-1169.26	150.49	1574.08	286.73	-343.97	77.06	885.18	-337.31	74.49	285.23
1.09	-2595.58	153.48	79.49	-2743.53	148.77	25.43	-1521.45	136.22	260.6	-1497.37	134.5	307.45	-2348.31	-5.31	99.59	-2392.41	12.95	57.06	-1793.81	-13.5	224.53	-1806.42	-17.26	279.05	-1985.34	126.52	961.25	0	0	0	-2682.35	85.1	1537.42	-2674.69	189.67	1528.47	-1697.79	5.58	1566.45	-1169.26	150.49	1574.08	286.76	-344.08	77.07	885.36	-337.53	74.46	284.7
1.1	-2602.46	152.8	78.48	-2740.19	148.3	25.93	-1521.45	136.22	260.6	-1497.37	134.5	307.45	-2331.62	-5.98	108.4	-2379.13	13.43	57.75	-1793.81	-13.5	224.53	-1806.42	-17.26	279.05	-2006.23	125.21	970.46	0	0	0	-2679.03	85.18	1536.85	-2671.03	187.96	1527.13	-1697.79	5.58	1566.45	-1169.26	150.49	1574.08	286.81	-343.69	77.05	885.43	-337.4	74.48	284.37
1.11	-2609.21	152.17	77.41	-2761.37	147.52	23.38	-1521.45	136.22	260.6	-1497.37	134.5	307.45	-2321.98	-6.57	113.49	-2367	13.98	58.34	-1793.81	-13.5	224.53	-1806.42	-17.26	279.05	-2026.72	123.9	979.54	0	0	0	-2670.87	84.52	1536.56	-2677.85	188.02	1527.34	-1697.79	5.58	1566.45	-1169.26	150.49	1574.08	286.75	-343.63	77.06	885.53	-337.33	74.6	284.34
1.12	-2615.81	151.58	76.27	-2727.88	147.58	27.25	-1521.45	136.22	260.6	-1497.37	134.5	307.45	-2317.7	-7	115.31	-2356	14.6	58.8	-1793.81	-13.5	224.53	-1806.42	-17.26	279.05	-2046.82	122.59	988.5	0	0	0	-2665.68	83.22	1535.76	-2681.77	187.44	1526.52	-1697.79	5.58	1566.45	-1169.26	150.49	1574.08	286.99	-343.87	77.23	885.51	-337.57	74.41	283.82
1.13	-2622.24	151.04	75.06	-2740.09	149.71	26.57	-1521.45	136.22	260.6	-1497.37	134.5	307.45	-2317.09	-7.14	114.35	-2346.13	15.28	59.12	-1793.81	-13.5	224.53	-1806.42	-17.26	279.05	-2066.5	121.28	997.32	0	0	0	-2661.55	81.88	1534.95	-2664.3	187.47	1525.37	-1697.79	5.58	1566.45	-1169.26	150.49	1574.08	286.68	-343.86	77.17	885.37	-337.74	74.38	284.07
1.14	-2628.47	150.56	73.79	-2764.03	150.52	22.39	-1521.45	136.22	260.6	-1497.37	134.5	307.45	-2318.46	-6.9	111.07	-2337.34	16	59.25	-1793.81	-13.5	224.53	-1806.42	-17.26	279.05	-2085.76	119.98	1006	0	0	0	-2664.95	81.48	1534.16	-2655.7	187.06	1524.89	-1697.79	5.58	1566.45	-1169.26	150.49	1574.08	287.49	-343.71	77.35	885.41	-337.43	74.55	284.3
1.15	-2634.49	150.12	72.46	-2739.14	148.83	25.97	-1521.45	136.22	260.6	-1497.37	134.5	307.45	-2320.12	-6.18	105.95	-2329.63	16.74	59.18	-1793.81	-13.5	224.53	-1806.42	-17.26	279.05	-2104.59	118.67	1014.54	0	0	0	-2652.76	80.6	1533.75	-2671.23	185.98	1525.12	-1697.79	5.58	1566.45	-1169.26	150.49	1574.08	287.67	-343.96	77.27	885.25	-337.36	74.59	283.62
1.16	-2640.29	149.75	71.05	-2742.86	149.54	25.5	-1521.45	136.22	260.6	-1497.37	134.5	307.45	-2320.39	-4.87	99.45	-2322.96	17.51	58.87	-1793.81	-13.5	224.53	-1806.42	-17.26	279.05	-2122.97	117.38	1022.94	0	0	0	-2637.2	79.71	1532.92	-2653.08	183.84	1524.96	-1697.79	5.58	1566.45	-1169.26	150.49	1574.08	286.72	-344.21	77.12	885.49	-337.56	74.46	283.77
1.17	-2645.83	149.43	69.58	-2751.01	149.75	24.66	-1521.45	136.22	260.6	-1497.37	134.5	307.45	-2317.57	-2.87	92.05	-2317.33	18.28	58.3	-1793.81	-13.5	224.53	-1806.42	-17.26	279.05	-2140.9	116.08	1031.19	0	0	0	-2636.55	78.8	1532.49	-2637.6	183.21	1524.62	-1697.79	5.58	1566.45	-1169.26	150.49	1574.08	286.62	-343.89	77.08	885.7	-337.26	74.64	284.49
1.18	-2651.09	149.17	68.03	-2734.98	150.25	26.37	-1521.45	136.22	260.6	-1497.37	134.5	307.45	-2309.97	-0.08	84.23	-2312.7	19.04	57.44	-1793.81	-13.5	224.53	-1806.42	-17.26	279.05	-2158.36	114.79	1039.28	0	0	0	-2627.86	77.45	1532.39	-2630.19	182	1523.87	-1697.79	5.58	1566.45	-1169.26	150.49	1574.08	287.25	-343.67	77.29	885	-337.37	74.36	284.01
1.19	-2656.07	148.98	66.42	-2753.09	149.28	23.69	-1521.45	136.22	260.6	-1497.37	134.5	307.45	-2288.32	2.72	81.55	-2309.05	19.79	56.27	-1793.81	-13.5	224.53	-1806.42	-17.26	279.05	-2175.35	113.5	1047.22	0	0	0	-2621.31	75.32	1531.85	-2621.43	180.8	1522.56	-1697.79	5.58	1566.45	-1169.26	150.49	1574.08	288.14	-343.66	77.54	885.28	-337.05	74.47	284.08
1.2	-2660.74	148.85	64.74	-2766.2	149.22	20.8	-1521.45	136.22	260.6	-1497.37	134.5	307.45	-2288.84	4.61	72.95	-2306.37	20.5	54.75	-1793.81	-13.5	224.53	-1806.42	-17.26	279.05	-2191.85	112.22	1055	0	0	0	-2608.61	75	1531.57	-2609.38	179.03	1522.92	-1697.79	5.58	1566.45	-1169.26	150.49	1574.08	287.24	-343.84	77.22	885.13	-337.33	74.48	284.61
1.21	-2665.08	148.79	62.98	-2762.17	149.19	22.78	-1521.45	136.22	260.6	-1497.37	134.5	307.45	-2292.59	6.25	63.2	-2304.63	21.17	52.85	-1793.81	-13.5	224.53	-1806.42	-17.26	279.05	-2207.85	110.94	1062.61	0	0	0	-2609.39	73.2	1532.11	-2611.31	177.85	1523.39	-1697.79	5.58	1566.45	-1169.26	150.49	1574.08	286.87	-343.55	77.3	885.1	-337.61	74.46	285.04
1.22	-2669.06	148.8	61.15	-2733.93	149.14	27.49	-1521.45	136.22	260.6	-1497.37	134.5	307.45	-2285.92	11.89	56.12	-2303.81	21.79	50.56	-1793.81	-13.5	224.53	-1806.42	-17.26	279.05	-2223.33	109.66	1070.06	0	0	0	-2601.94	71.22	1532.45	-2594.65	177.8	1523.98	-1697.79	5.58	1566.45	-1169.26	150.49	1574.08	287.17	-343.79	77.12	885.1	-337.38	74.57	284.14
1.23	-2672.68	148.88	59.25	-2744.72	150.45	25.49	-1521.45	136.22	260.6	-1497.37	134.5	307.45	-2279.45	13.44	48.39	-2303.88	22.34	47.83	-1793.81	-13.5	224.53	-1806.42	-17.26	279.05	-2238.3	108.4	1077.33	0	0	0	-2585.7	70.44	1532.41	-2579.03	175.82	1523.87	-1697.79	5.58	1566.45	-1169.26	150.49	1574.08	287.65	-343.85	77.27	885.95	-337.61	74.56	284.14
1.24	-2675.91	149.03	57.28	-2741.48	150.13	25.99	-1521.45	136.22	260.6	-1497.37	134.5	307.45	-2276.68	13.93	44.81	-2304.84	22.81	44.65	-1793.81	-13.5	224.53	-1806.42	-17.26	279.05	-2252.74	107.13	1084.43	0	0	0	-2579.74	68.58	1533.49	-2579.31	173.32	1524.76	-1697.79	5.58	1566.45	-1169.26	150.49	1574.08	287.35	-343.89	77.26	885.74	-337.8	74.45	284.4
1.25	-2678.73	149.27	55.22	-2755.77	150.26	21.25	-1521.45	136.22	260.6	-1497.37	134.5	307.45	-2277.42	15.52	38.4	-2319.91	23.44	36.28	-1793.81	-13.5	224.53	-1806.42	-17.26	279.05	-2266.64	105.87	1091.34	0	0	0	-2577.39	67.5	1534.59	-2562.47	172.47	1525.87	-1697.79	5.58	1566.45	-1169.26	150.49	1574.08	286.25	-344.17	76.97	885.54	-337.51	74.53	284.24
1.26	-2681.11	149.58	53.1	-2758.55	150.16	21.65	-1521.45	136.22	260.6	-1497.37	134.5	307.45	-2261.38	14.2	35.67	-2322.81	23.75	31.87	-1793.81	-13.5	224.53	-1806.42	-17.26	279.05	-2279.99	104.62	1098.07	0	0	0	-2566.48	66.03	1535.19	-2569.23	171.06	1527.14	-1697.79	5.58	1566.45	-1169.26	150.49	1574.08	287.03	-344.02	77.25	885.36	-337.41	74.42	284.87
1.27	-2683.05	149.98	50.89	-2752.86	151.11	22.1	-1521.45	136.22	260.6	-1497.37	134.5	307.45	-2236.49	16.13	36.91	-2310.18	24.66	30.93	-1793.81	-13.5	224.53	-1806.42	-17.26	279.05	-2292.77	103.37	1104.62	0	0	0	-2569.05	64.28	1536.8	-2582.55	169.5	1528.09	-1697.79	5.58	1566.45	-1169.26	150.49	1574.08	286.66	-343.8	77.05	885.38	-337.38	74.57	285.04
1.28	-2684.52	150.45	48.61	-2717.34	150.25	28.75	-1521.45	136.22	260.6	-1497.37	134.5	307.45	-2255.32	16.99	31.02	-2320.83	24.32	26.14	-1793.81	-13.5	224.53	-1806.42	-17.26	279.05	-2304.98	102.13	1110.97	0	0	0	-2548.91	63.02	1537.18	-2559.6	169.2	1530.9	-1697.79	5.58	1566.45	-1169.26	150.49	1574.08	287.11	-343.86	77.1	885.54	-337.53	74.55	284.99
1.29	-2685.51	151.02	46.25	-2728.85	148.45	25.95	-1521.45	136.22	260.6	-1497.37	134.5	307.45	-2249.2	17	29.73	-2322.45	25.24	24.35	-1793.81	-13.5	224.53	-1806.42	-17.26	279.05	-2316.6	100.9	1117.13	0	0	0	-2557.6	61.21	1538.42	-2551.21	166.25	1531.84	-1697.79	5.58	1566.45	-1169.26	150.49	1574.08	287.52	-344.28	77.26	885.38	-337.84	74.4	283.74
1.3	-2685.98	151.67	43.81	-2740.7	150.38	23.06	-1521.45	136.22	260.6	-1497.37	134.5	307.45	-2251.32	16.26	27.33	-2310.87	24.72	25.36	-1793.81	-13.5	224.53	-1806.42	-17.26	279.05	-2327.63	99.67	1123.09	0	0	0	-2553.37	60.51	1540.37	-2533.45	164.8	1532.77	-1697.79	5.58	1566.45	-1169.26	150.49	1574.08	286.43	-344.14	77.05	885.42	-337.46	74.53	284.03
1.31	-2685.93	152.42	41.29	-2707.8	149.79	27.66	-1521.45	136.22	260.6	-1497.37	134.5	307.45	-2246.45	17.01	27.85	-2309.42	25.96	24.94	-1793.81	-13.5	224.53	-1806.42	-17.26	279.05	-2338.05	98.45	1128.84	0	0	0	-2538.25	58.51	1540.96	-2522.93	163.01	1533.81	-1697.79	5.58	1566.45	-1169.26	150.49	1574.08	286.91	-343.98	77.11	885.34	-337.22	74.64	284.79
1.32	-2685.32	153.26	38.69	-2732.92	151.12	23.28	-1521.45	136.22	260.6	-1497.37	134.5	307.45	-2240.21	16.82	28.94	-2303.98	25.33	25.07	-1793.81	-13.5	224.53	-1806.42	-17.26	279.05	-2347.85	97.24	1134.39	0	0	0	-2524.69	57.55	1542.55	-2519.3	162.16	1535.11	-1697.79	5.58	1566.45	-1169.26	150.49	1574.08	286.82	-343.73	77.13	885.53	-337.19	74.6	284.27
1.33	-2684.15	154.19	36.01	-2733.73	149.74	23.03	-1521.45	136.22	260.6	-1497.37	134.5	307.45	-2230.74	17.54	29.75	-2295.54	25.9	26.35	-1793.81	-13.5	224.53	-1806.42	-17.26	279.05	-2357.03	96.04	1139.73	0	0	0	-2518.73	55.53	1543.92	-2510.79	160.74	1536.51	-1697.79	5.58	1566.45	-1169.26	150.49	1574.08	287.39	-343.75	77.23	885.47	-337.33	74.55	284.84
1.34	-2682.39	155.23	33.24	-2736.51	151.01	21.88	-1521.45	136.22	260.6	-1497.37	134.5	307.45	-2210.45	17.52	32.95	-2301.25	26.19	24.51	-1793.81	-13.5	224.53	-1806.42	-17.26	279.05	-2365.57	94.84	1144.85	0	0	0	-2505.91	54.25	1545.2	-2514.81	159.47	1538.48	-1697.79	5.58	1566.45	-1169.26	150.49	1574.08	287	-343.85	77.14	885.76	-337.35	74.61	285.12
1.35	-2675.67	156.16	32.61	-2710.23	152.23	24.86	-1521.45	136.22	260.6	-1497.37	134.5	307.45	-2221.74	16.97	31.78	-2303.29	25.48	24.14	-1793.81	-13.5	224.53	-1806.42	-17.26	279.05	-2373.46	93.65	1149.75	0	0	0	-2495.81	52.72	1546.69	-2506.91	157.44	1539.74	-1697.79	5.58	1566.45	-1169.26	150.49	1574.08	287.52	-343.83	77.33	885.59	-337.21	74.59	283.84
1.36	-2708.82	157.22	23.4	-2704.64	152.53	25.23	-1521.45	136.22	260.6	-1497.37	134.5	307.45	-2221.14	17.62	31.49	-2287.75	26.92	26.82	-1793.81	-13.5	224.53	-1806.42	-17.26	279.05	-2380.69	92.47	1154.43	0	0	0	-2495.03	51.44	1548.02	-2479.5	156.07	1540.29	-1697.79	5.58	1566.45	-1169.26	150.49	1574.08	287.07	-343.72	77.28	885.8	-337.39	74.66	284.26
1.37	-2687.82	156.9	22.54	-2703.22	153.46	25.41	-1521.45	136.22	260.6	-1497.37	134.5	307.45	-2241.69	16.99	27.32	-2304.25	26.37	24.2	-1793.81	-13.5	224.53	-1806.42	-17.26	279.05	-2387.24	91.3	1158.88	0	0	0	-2485.68	50.4	1548.97	-2484.83	155.46	1540.87	-1697.79	5.58	1566.45	-1169.26	150.49	1574.08	286.5	-343.61	77.11	885.47	-337.36	74.62	283.68
1.38	-2696.49	156.81	17.39	-2669.66	153.79	30.98	-1521.45	136.22	260.6	-1497.37	134.5	307.45	-2233.42	17.44	29.57	-2303.18	26.1	23.96	-1793.81	-13.5	224.53	-1806.42	-17.26	279.05	-2393.12	90.14	1163.11	0	0	0	-2483.74	49.23	1550.45	-2491.95	153.52	1543.23	-1697.79	5.58	1566.45	-1169.26	150.49	1574.08	286.44	-343.87	77.03	885.85	-337.23	74.68	284.55
1.39	-2676.93	158.38	17.2	-2660.54	154.23	31.55	-1521.45	136.22	260.6	-1497.37	134.5	307.45	-2223.66	16.58	29.87	-2305.9	26.28	23.61	-1793.81	-13.5	224.53	-1806.42	-17.26	279.05	-2398.31	88.98	1167.09	0	0	0	-2481.05	47.79	1551.33	-2468.9	153.6	1543.32	-1697.79	5.58	1566.45	-1169.26	150.49	1574.08	286.56	-343.83	76.96	886.06	-337.27	74.81	284.72
1.4	-2685.72	160.4	11.21	-2644.86	155.68	34.07	-1521.45	136.22	260.6	-1497.37	134.5	307.45	-2212.37	18.48	32.17	-2311.72	26.55	23.19	-1793.81	-13.5	224.53	-1806.42	-17.26	279.05	-2402.79	87.84	1170.84	0	0	0	-2474.63	46.66	1552.07	-2460.32	152.93	1544.26	-1697.79	5.58	1566.45	-1169.26	150.49	1574.08	286.76	-343.87	77.06	885.46	-337.55	74.52	284.4
1.41	-2676.41	161.12	9.19	-2635.75	157.2	36.99	-1521.45	136.22	260.6	-1497.37	134.5	307.45	-2222.44	16.94	29.62	-2311.59	27.01	22.85	-1793.81	-13.5	224.53	-1806.42	-17.26	279.05	-2406.55	86.71	1174.35	0	0	0	-2461	45.3	1552.74	-2451.8	151.82	1545.4	-1697.79	5.58	1566.45	-1169.26	150.49	1574.08	286.72	-343.88	77.14	885.56	-337.64	74.61	284.56
1.42	-2665.04	163.67	12.47	-2606.11	159.6	43.16	-1521.45	136.22	260.6	-1497.37	134.5	307.45	-2237.79	16.96	26.24	-2295.71	27.06	25.82	-1793.81	-13.5	224.53	-1806.42	-17.26	279.05	-2409.59	85.58	1177.61	0	0	0	-2454.97	43.86	1552.79	-2443.42	150.75	1546.48	-1697.79	5.58	1566.45	-1169.26	150.49	1574.08	286.77	-343.93	77.16	885.62	-337.3	74.55	284.24
1.43	-2638.52	166.47	19.45	-2598.4	161.57	47.06	-1521.45	136.22	260.6	-1497.37	134.5	307.45	-2234.55	16.41	28.48	-2300.61	25.74	25.06	-1793.81	-13.5	224.53	-1806.42	-17.26	279.05	-2411.9	84.47	1180.62	0	0	0	-2447.54	43.13	1553.63	-2435.19	149.72	1547.5	-1697.79	5.58	1566.45	-1169.26	150.49	1574.08	286.48	-343.86	77.04	885.33	-337.28	74.46	283.71
1.44	-2609.64	169.24	26.64	-2577.61	164.19	53.95	-1521.45	136.22	260.6	-1497.37	134.5	307.45	-2235.01	16.96	27.59	-2292.59	26.6	27.02	-1793.81	-13.5	224.53	-1806.42	-17.26	279.05	-2413.46	83.36	1183.38	0	0	0	-2433.09	42.51	1554.34	-2427.09	148.74	1548.46	-1697.79	5.58	1566.45	-1169.26	150.49	1574.08	286.18	-344.35	76.85	885.65	-337.53	74.52	284.59
1.45	-2586.69	172.65	31.4	-2545.21	166.15	60	-1521.45	136.22	260.6	-1497.37	134.5	307.45	-2228.39	16.79	28.37	-2293.46	25.74	26.44	-1793.81	-13.5	224.53	-1806.42	-17.26	279.05	-2414.26	82.27	1185.88	0	0	0	-2420.68	41	1555.16	-2419.14	147.81	1549.37	-1697.79	5.58	1566.45	-1169.26	150.49	1574.08	286.69	-344.24	77.01	885.85	-337.27	74.64	284.05
1.46	-2554.63	175.44	37.27	-2528.31	168.87	64.24	-1521.45	136.22	260.6	-1497.37	134.5	307.45	-2224.46	16.1	30	-2303.3	27.08	24.97	-1793.81	-13.5	224.53	-1806.42	-17.26	279.05	-2414.3	81.19	1188.11	0	0	0	-2414.23	40.18	1555.38	-2411.32	146.92	1550.22	-1697.79	5.58	1566.45	-1169.26	150.49	1574.08	287.38	-343.71	77.37	885.64	-337.6	74.53	285.19
1.47	-2530.58	178.47	42.43	-2503.26	170.94	68.7	-1521.45	136.22	260.6	-1497.37	134.5	307.45	-2252.44	15.85	24.64	-2302.03	26.56	24.73	-1793.81	-13.5	224.53	-1806.42	-17.26	279.05	-2413.55	80.12	1190.09	0	0	0	-2398.15	39.88	1555.33	-2403.63	146.07	1551.02	-1697.79	5.58	1566.45	-1169.26	150.49	1574.08	287.17	-343.86	77.28	885.41	-337.65	74.5	285.06
1.48	-2496.83	181.34	47.38	-2485.43	174	69.81	-1521.45	136.22	260.6	-1497.37	134.5	307.45	-2231.25	16.27	28.85	-2302.11	26.63	25.3	-1793.81	-13.5	224.53	-1806.42	-17.26	279.05	-2412.02	79.06	1191.79	0	0	0	-2402.1	38.96	1556.12	-2396.06	145.28	1551.77	-1697.79	5.58	1566.45	-1169.26	150.49	1574.08	287.06	-343.6	77.28	885.35	-337.43	74.51	284.06
1.49	-2469.81	183.61	50.92	-2460.69	175.11	72.55	-1521.45	136.22	260.6	-1497.37	134.5	307.45	-2224.74	17.18	28.93	-2291.32	26.57	27.72	-1793.81	-13.5	224.53	-1806.42	-17.26	279.05	-2409.69	78.01	1193.22	0	0	0	-2394.35	38.26	1556.19	-2388.63	144.52	1552.46	-1697.79	5.58	1566.45	-1169.26	150.49	1574.08	287.32	-343.96	77.24	885.42	-337.27	74.54	283.9
1.5	-2442.59	185.01	53.23	-2436.99	176.77	73.83	-1521.45	136.22	260.6	-1497.37	134.5	307.45	-2207.23	17.41	32.66	-2297.97	26.92	26.13	-1793.81	-13.5	224.53	-1806.42	-17.26	279.05	-2406.54	76.98	1194.37	0	0	0	-2392.2	36.87	1556.28	-2381.31	143.81	1553.11	-1697.79	5.58	1566.45	-1169.26	150.49	1574.08	286.92	-343.99	77.1	885.49	-337.37	74.5	284.73
1.51	-2429.54	185.82	53.23	-2397.62	176.56	77.35	-1521.45	136.22	260.6	-1497.37	134.5	307.45	-2214.94	16.62	31.21	-2294.72	28.15	27.27	-1793.81	-13.5	224.53	-1806.42	-17.26	279.05	-2402.57	75.95	1195.24	0	0	0	-2391.04	36.16	1556.35	-2374.11	143.15	1553.72	-1697.79	5.58	1566.45	-1169.26	150.49	1574.08	286.65	-343.78	77.2	885.31	-337.41	74.56	284.4
1.52	-2384.73	186.28	56.84	-2394.93	176.39	73.7	-1521.45	136.22	260.6	-1497.37	134.5	307.45	-2221.99	16.29	30.38	-2291.25	27.24	28.08	-1793.81	-13.5	224.53	-1806.42	-17.26	279.05	-2397.77	74.94	1195.82	0	0	0	-2370.04	35.04	1556.29	-2367.02	142.54	1554.27	-1697.79	5.58	1566.45	-1169.26	150.49	1574.08	287.17	-343.94	77.21	885.76	-337.39	74.65	284.62
1.53	-2361.43	185.86	56.89	-2369.83	176.62	72.32	-1521.45	136.22	260.6	-1497.37	134.5	307.45	-2226.71	17.33	29.5	-2288.02	27.99	29.28	-1793.81	-13.5	224.53	-1806.42	-17.26	279.05	-2392.12	73.95	1196.12	0	0	0	-2363.32	34.24	1556.36	-2360.04	141.97	1554.78	-1697.79	5.58	1566.45	-1169.26	150.49	1574.08	286.93	-343.97	76.98	885.46	-337.15	74.48	284.99
1.54	-2343.15	184.85	55.25	-2352.76	175.57	68.97	-1521.45	136.22	260.6	-1497.37	134.5	307.45	-2208.81	16.39	32.81	-2278.73	28.33	30.66	-1793.81	-13.5	224.53	-1806.42	-17.26	279.05	-2375.21	72.21	1196.54	0	0	0	-2359.12	33.43	1556.53	-2353.17	141.44	1555.25	-1697.79	5.58	1566.45	-1169.26	150.49	1574.08	287.03	-343.96	77.11	885.69	-337.6	74.54	284.42
1.55	-2332.13	184.58	52.83	-2310.27	174.85	70.68	-1521.45	136.22	260.6	-1497.37	134.5	307.45	-2233.34	17.12	29.84	-2279.8	27.62	30.84	-1793.81	-13.5	224.53	-1806.42	-17.26	279.05	-2378.63	70.49	1197.08	0	0	0	-2346.37	33.07	1556.26	-2346.4	140.96	1555.68	-1697.79	5.58	1566.45	-1169.26	150.49	1574.08	286.67	-343.82	77.1	885.49	-337.45	74.62	284.01
1.56	-2310.45	181.96	51.46	-2323	173.89	61.83	-1521.45	136.22	260.6	-1497.37	134.5	307.45	-2232.7	19.6	29.78	-2288.11	27.84	29.81	-1793.81	-13.5	224.53	-1806.42	-17.26	279.05	-2373.74	70.86	1197.66	0	0	0	-2338.25	32.98	1556.31	-2339.73	140.53	1556.07	-1697.79	5.58	1566.45	-1169.26	150.49	1574.08	286.04	-343.92	76.85	885.93	-337.28	74.66	284.19
1.57	-2279.34	180.37	50.66	-2290.6	172.92	61.63	-1521.45	136.22	260.6	-1497.37	134.5	307.45	-2241.05	18.25	29.02	-2286.53	28.53	30.96	-1793.81	-13.5	224.53	-1806.42	-17.26	279.05	-2370.72	70.06	1198.41	0	0	0	-2334.79	32.17	1556.53	-2333.16	140.14	1556.42	-1697.79	5.58	1566.45	-1169.26	150.49	1574.08	286.53	-343.81	77.02	886.31	-337.59	74.74	284.64
1.58	-2270.53	177.47	47.67	-2280	170.25	57.03	-1521.45	136.22	260.6	-1497.37	134.5	307.45	-2245.48	18.93	30	-2297.33	27.76	29.75	-1793.81	-13.5	224.53	-1806.42	-17.26	279.05	-2371.25	69.92	1197.06	0	0	0	-2325.53	30.79	1556.2	-2326.68	139.8	1556.73	-1697.79	5.58	1566.45	-1169.26	150.49	1574.08	287.08	-343.89	77.09	885.87	-337.84	74.43	284.35
1.59	-2266.21	173.45	42.58	-2256.69	167.54	55.12	-1521.45	136.22	260.6	-1497.37	134.5	307.45	-2238.39	18.97	30.24	-2282.5	29.27	33.58	-1793.81	-13.5	224.53	-1806.42	-17.26	279.05	-2365.12	69.33	1196.64	0	0	0	-2325.97	30.78	1556.02	-2320.28	139.5	1557	-1697.79	5.58	1566.45	-1169.26	150.49	1574.08	287.36	-343.67	77.26	885.3	-337.65	74.37	284.77
1.6	-2245.67	170.26	39.9	-2237.83	163.53	52.45	-1521.45	136.22	260.6	-1497.37	134.5	307.45	-2217.1	20.72	35.76	-2294	29.25	31.53	-1793.81	-13.5	224.53	-1806.42	-17.26	279.05	-2341.33	68.52	1196.86	0	0	0	-2316.81	30.01	1555.67	-2313.98	139.25	1557.24	-1697.79	5.58	1566.45	-1169.26	150.49	1574.08	286.98	-343.86	77.29	885.47	-337.69	74.34	284.06
1.61	-2216.67	165.17	39.88	-2235.65	160.51	47.35	-1521.45	136.22	260.6	-1497.37	134.5	307.45	-2221.96	20.16	34.56	-2282.53	29.8	34.47	-1793.81	-13.5	224.53	-1806.42	-17.26	279.05	-2342.97	66.16	1197.13	0	0	0	-2301.83	29.15	1554.61	-2307.75	139.05	1557.45	-1697.79	5.58	1566.45	-1169.26	150.49	1574.08	286.9	-343.74	77.21	885.56	-337.38	74.47	283.92
1.62	-2209.07	160.56	36.83	-2212.16	156.03	45.55	-1521.45	136.22	260.6	-1497.37	134.5	307.45	-2215.48	19.64	34.95	-2283.82	30.06	33.41	-1793.81	-13.5	224.53	-1806.42	-17.26	279.05	-2349.92	66.06	1196.04	0	0	0	-2303.23	28.66	1554.86	-2301.61	138.89	1557.63	-1697.79	5.58	1566.45	-1169.26	150.49	1574.08	286.72	-343.91	77.04	885.78	-336.98	74.74	284.34
1.63	-2192.46	156.24	34.41	-2204.08	152.33	40.98	-1521.45	136.22	260.6	-1497.37	134.5	307.45	-2231.4	18.28	32.11	-2289.25	28.32	32.32	-1793.81	-13.5	224.53	-1806.42	-17.26	279.05	-2349.09	66.3	1195.27	0	0	0	-2297.98	28.06	1554.11	-2295.54	138.78	1557.77	-1697.79	5.58	1566.45	-1169.26	150.49	1574.08	285.99	-344.02	76.9	885.61	-337.37	74.54	284.52
1.64	-2181.04	151.24	31.06	-2169.35	148.43	41.81	-1521.45	136.22	260.6	-1497.37	134.5	307.45	-2242.05	18.09	29.41	-2285.7	27.99	32.41	-1793.81	-13.5	224.53	-1806.42	-17.26	279.05	-2330.98	64.43	1195.24	0	0	0	-2287.24	26.92	1553.44	-2289.54	138.71	1557.89	-1697.79	5.58	1566.45	-1169.26	150.49	1574.08	286.82	-343.97	77.04	885.71	-337.35	74.64	284.1
1.65	-2161.25	147.07	30.73	-2155.17	144.69	38.55	-1521.45	136.22	260.6	-1497.37	134.5	307.45	-2215.33	17.11	34.4	-2285.56	26.18	30.94	-1793.81	-13.5	224.53	-1806.42	-17.26	279.05	-2320.82	63.44	1195.57	0	0	0	-2282.73	26.27	1553.01	-2283.61	138.69	1557.98	-1697.79	5.58	1566.45	-1169.26	150.49	1574.08	286.82	-343.94	77.06	885.9	-337.29	74.74	284.17
1.66	-2124.44	142.64	32.56	-2152.99	139.19	34.84	-1521.45	136.22	260.6	-1497.37	134.5	307.45	-2241.38	16.13	29.35	-2291.6	25.36	30.05	-1793.81	-13.5	224.53	-1806.42	-17.26	279.05	-2313.1	63.99	1194.58	0	0	0	-2277.76	25.44	1552.38	-2277.75	138.72	1558.04	-1697.79	5.58	1566.45	-1169.26	150.49	1574.08	286.72	-343.97	77.1	885.93	-337.11	74.83	284.87
1.67	-2132.85	138.21	28.05	-2130	136.22	35.02	-1521.45	136.22	260.6	-1497.37	134.5	307.45	-2223.39	16.59	31.34	-2307.51	24.15	26.87	-1793.81	-13.5	224.53	-1806.42	-17.26	279.05	-2317.48	62.12	1194.16	0	0	0	-2267.24	25	1551.13	-2271.94	138.79	1558.08	-1697.79	5.58	1566.45	-1169.26	150.49	1574.08	286.84	-344	77.16	885.55	-337.45	74.62	285.09
1.68	-2089.28	134.07	33.29	-2127.36	131.93	31.46	-1521.45	136.22	260.6	-1497.37	134.5	307.45	-2231.63	14.55	29.23	-2292.63	23.84	28.85	-1793.81	-13.5	224.53	-1806.42	-17.26	279.05	-2301.89	62.09	1192.99	0	0	0	-2263.56	24.25	1551.04	-2266.2	138.91	1558.1	-1697.79	5.58	1566.45	-1169.26	150.49	1574.08	286.5	-344.79	76.52	885.69	-337.33	74.62	284.84
1.69	-2074.88	128.85	32.82	-2081.98	127.97	38.05	-1521.45	136.22	260.6	-1497.37	134.5	307.45	-2212.39	14	33.27	-2286.36	23.42	30.35	-1793.81	-13.5	224.53	-1806.42	-17.26	279.05	-2295.28	62.55	1193.02	0	0	0	-2249.46	23.46	1549.86	-2260.5	139.07	1558.09	-1697.79	5.58	1566.45	-1169.26	150.49	1574.08	285.71	-344.5	76.7	885.38	-337.65	74.36	284.16
1.7	-2056.46	127.05	35.7	-2094.88	126.14	32.17	-1521.45	136.22	260.6	-1497.37	134.5	307.45	-2231.46	14.53	28.04	-2299.08	22.78	27.43	-1793.81	-13.5	224.53	-1806.42	-17.26	279.05	-2279.13	62.08	1193.21	0	0	0	-2247.44	22.74	1549.14	-2254.86	139.28	1558.06	-1697.79	5.58	1566.45	-1169.26	150.49	1574.08	286.46	-343.84	77.23	885.43	-337.42	74.48	283.94
1.71	-2051.71	123.85	35.36	-2067.15	123.34	35.6	-1521.45	136.22	260.6	-1497.37	134.5	307.45	-2233.29	13.46	28.72	-2302.57	22.7	26.08	-1793.81	-13.5	224.53	-1806.42	-17.26	279.05	-2283.61	62.22	1192.81	0	0	0	-2230.44	23.02	1548.57	-2249.27	139.54	1558.02	-1697.79	5.58	1566.45	-1169.26	150.49	1574.08	287.03	-344.04	77.24	884.62	-337.39	74.24	284.28
1.72	-2015.64	119.31	45.81	-2045.4	121.1	41.2	-1521.45	136.22	260.6	-1497.37	134.5	307.45	-2232.27	12.75	29.24	-2305.04	22.43	26.01	-1793.81	-13.5	224.53	-1806.42	-17.26	279.05	-2278.66	62.45	1191.86	0	0	0	-2228.03	22.53	1548.14	-2243.72	139.84	1557.95	-1697.79	5.58	1566.45	-1169.26	150.49	1574.08	287.22	-344.05	77.2	884.29	-337.96	73.92	284.9
1.73	-2007.48	119.01	46.81	-2020.33	118.29	45.11	-1521.45	136.22	260.6	-1497.37	134.5	307.45	-2239.46	11.39	26.84	-2307.76	22.44	25.67	-1793.81	-13.5	224.53	-1806.42	-17.26	279.05	-2271.94	61.85	1190.96	0	0	0	-2225.92	22.28	1547.27	-2238.21	140.19	1557.87	-1697.79	5.58	1566.45	-1169.26	150.49	1574.08	287.54	-343.89	77.37	885.18	-337.78	74.27	285.04
1.74	-1986.52	116.5	52.67	-2029.57	116.48	43.27	-1521.45	136.22	260.6	-1497.37	134.5	307.45	-2219.69	11.8	30.81	-2303.24	21.43	26.16	-1793.81	-13.5	224.53	-1806.42	-17.26	279.05	-2259.66	62.34	1190.64	0	0	0	-2232.14	21.7	1547.29	-2232.74	140.59	1557.78	-1697.79	5.58	1566.45	-1169.26	150.49	1574.08	286.49	-343.66	77.22	884.43	-337.68	74	284.9
1.75	-1971.77	121.96	53.75	-1987.03	114.08	51.35	-1521.45	136.22	260.6	-1497.37	134.5	307.45	-2229.48	11.81	29.04	-2292.93	22.3	27.25	-1793.81	-13.5	224.53	-1806.42	-17.26	279.05	-2279.08	62.17	1190.14	0	0	0	-2222.02	21.53	1546.37	-2227.3	141.03	1557.67	-1697.79	5.58	1566.45	-1169.26	150.49	1574.08	286.68	-343.93	76.95	882.77	-337.97	73.18	284.35
1.76	-1963.85	119.32	57.01	-1973.67	113.22	55.13	-1521.45	136.22	260.6	-1497.37	134.5	307.45	-2222.26	12.06	30.48	-2303.25	22.46	25.62	-1793.81	-13.5	224.53	-1806.42	-17.26	279.05	-2268.98	62.54	1189.01	0	0	0	-2212.77	22.09	1545.69	-2221.89	141.52	1557.55	-1697.79	5.58	1566.45	-1169.26	150.49	1574.08	287.02	-343.89	77.09	883.62	-337.88	73.54	284.83
1.77	-1945.76	117.63	61.82	-1975.81	113.52	57.27	-1521.45	136.22	260.6	-1497.37	134.5	307.45	-2219.3	12.41	31.36	-2309.46	21.63	25.36	-1793.81	-13.5	224.53	-1806.42	-17.26	279.05	-2258.2	63.71	1188.67	0	0	0	-2206.73	21.59	1545.46	-2216.51	142.05	1557.42	-1697.79	5.58	1566.45	-1169.26	150.49	1574.08	287.74	-343.82	77.39	882.99	-337.69	73.52	284.58
1.78	-1945.31	118.71	61.35	-1962.57	111.52	59.94	-1521.45	136.22	260.6	-1497.37	134.5	307.45	-2224.46	13.22	29.63	-2296.26	22.12	27.83	-1793.81	-13.5	224.53	-1806.42	-17.26	279.05	-2252.41	62.24	1188.89	0	0	0	-2191.04	21.97	1544.55	-2211.15	142.63	1557.28	-1697.79	5.58	1566.45	-1169.26	150.49	1574.08	287.34	-343.54	77.45	884.14	-337.62	74.05	284.59
1.79	-1933.96	116.47	64.04	-1951.18	108.47	62.23	-1521.45	136.22	260.6	-1497.37	134.5	307.45	-2217.48	11.97	31.5	-2312.73	21.36	24.08	-1793.81	-13.5	224.53	-1806.42	-17.26	279.05	-2246.14	64.26	1187.94	0	0	0	-2191.49	22	1544.08	-2205.81	143.26	1557.14	-1697.79	5.58	1566.45	-1169.26	150.49	1574.08	286.89	-343.95	77.15	883.67	-337.75	73.74	284.41
1.8	-1923.25	113.85	66.9	-1937.91	107.19	64.66	-1521.45	136.22	260.6	-1497.37	134.5	307.45	-2227.32	11.48	29.09	-2293.72	21.83	27.82	-1793.81	-13.5	224.53	-1806.42	-17.26	279.05	-2235.34	64.22	1187.03	0	0	0	-2188.87	22.03	1543.88	-2200.49	143.94	1556.98	-1697.79	5.58	1566.45	-1169.26	150.49	1574.08	287.01	-344.1	77.15	884.39	-337.78	74	284.26
1.81	-1913.44	111.3	69.77	-1928.56	106.28	67.13	-1521.45	136.22	260.6	-1497.37	134.5	307.45	-2237.89	11.79	28.27	-2314.72	21.4	24.07	-1793.81	-13.5	224.53	-1806.42	-17.26	279.05	-2226.52	63.8	1185.98	0	0	0	-2187.89	22.54	1543.13	-2195.18	144.66	1556.83	-1697.79	5.58	1566.45	-1169.26	150.49	1574.08	287.29	-343.76	77.22	884.58	-337.61	74.1	284.41
1.82	-1907.33	111.12	71.26	-1929	104.94	66.86	-1521.45	136.22	260.6	-1497.37	134.5	307.45	-2238.8	11.99	28.6	-2325.23	21.48	22.43	-1793.81	-13.5	224.53	-1806.42	-17.26	279.05	-2212.09	65.39	1186.25	0	0	0	-2175.1	23.86	1542.08	-2189.88	145.43	1556.67	-1697.79	5.58	1566.45	-1169.26	150.49	1574.08	288.27	-343.58	77.53	885.16	-337.41	74.38	284.61
1.83	-1899.65	109.04	73.1	-1931.18	104.45	66.4	-1521.45	136.22	260.6	-1497.37	134.5	307.45	-2225	11.7	31.37	-2308.28	21.17	26.03	-1793.81	-13.5	224.53	-1806.42	-17.26	279.05	-2205.29	66.36	1185.72	0	0	0	-2171.54	24.8	1542.03	-2184.58	146.24	1556.5	-1697.79	5.58	1566.45	-1169.26	150.49	1574.08	286.89	-345.02	76.59	885.33	-337.59	74.38	284.38
1.84	-1895.95	109.63	72.93	-1920.11	104.57	68.27	-1521.45	136.22	260.6	-1497.37	134.5	307.45	-2216.82	12.94	32.16	-2299.72	21.39	27.45	-1793.81	-13.5	224.53	-1806.42	-17.26	279.05	-2227.84	66.5	1184.21	0	0	0	-2170.68	25.51	1541.7	-2179.29	147.1	1556.34	-1697.79	5.58	1566.45	-1169.26	150.49	1574.08	286.19	-344.35	76.82	885.55	-337.41	74.43	283.77
1.85	-1892.06	109.59	72.31	-1921.13	104.97	66.43	-1521.45	136.22	260.6	-1497.37	134.5	307.45	-2232.53	13.06	29.38	-2304.8	21.29	27.2	-1793.81	-13.5	224.53	-1806.42	-17.26	279.05	-2202.95	68.93	1183.05	0	0	0	-2159.57	26.06	1540.76	-2174	148.01	1556.18	-1697.79	5.58	1566.45	-1169.26	150.49	1574.08	287.08	-343.85	77.32	885.79	-337.57	74.42	283.32
1.86	-1889.45	110.29	70.49	-1913.89	105.23	65.37	-1521.45	136.22	260.6	-1497.37	134.5	307.45	-2233.72	12.49	29.31	-2303.71	21.69	26.59	-1793.81	-13.5	224.53	-1806.42	-17.26	279.05	-2209.27	69.07	1182.65	0	0	0	-2165.27	27.33	1540.55	-2168.7	148.96	1556.02	-1697.79	5.58	1566.45	-1169.26	150.49	1574.08	286.25	-343.89	76.96	885.04	-337.62	74.26	283.75
1.87	-1888.96	112.33	67.61	-1906.09	106.1	64.18	-1521.45	136.22	260.6	-1497.37	134.5	307.45	-2213.56	12.23	32.88	-2305.24	21.79	27.13	-1793.81	-13.5	224.53	-1806.42	-17.26	279.05	-2209.28	70.56	1182.37	0	0	0	-2152.02	28.68	1540.06	-2163.39	149.97	1555.86	-1697.79	5.58	1566.45	-1169.26	150.49	1574.08	286.45	-343.99	76.98	885.4	-337.63	74.41	284.47
1.88	-1887.43	113.78	64.83	-1907.93	108.57	60.08	-1521.45	136.22	260.6	-1497.37	134.5	307.45	-2239.15	11.6	29.14	-2302.85	21.98	27.78	-1793.81	-13.5	224.53	-1806.42	-17.26	279.05	-2185.96	70.77	1182.31	0	0	0	-2145.8	30.4	1539.62	-2158.07	151.01	1555.71	-1697.79	5.58	1566.45	-1169.26	150.49	1574.08	287.21	-343.62	77.31	885.81	-337.66	74.63	284.35
1.89	-1888.86	118.68	60.13	-1903.04	111.46	57.56	-1521.45	136.22	260.6	-1497.37	134.5	307.45	-2230.46	12.08	30.67	-2307.61	21.74	26.52	-1793.81	-13.5	224.53	-1806.42	-17.26	279.05	-2178.47	73.51	1182.44	0	0	0	-2137.15	32.44	1539.55	-2152.74	152.11	1555.56	-1697.79	5.58	1566.45	-1169.26	150.49	1574.08	287.62	-343.72	77.41	885.87	-337.61	74.56	283.85
1.9	-1888.02	122.39	57.23	-1903.89	115.31	54.24	-1521.45	136.22	260.6	-1497.37	134.5	307.45	-2239.62	11.73	29.02	-2303.25	21.53	27.83	-1793.81	-13.5	224.53	-1806.42	-17.26	279.05	-2180.05	75.52	1181.98	0	0	0	-2134.09	32.91	1539.02	-2147.39	153.25	1555.42	-1697.79	5.58	1566.45	-1169.26	150.49	1574.08	286.98	-343.82	77.25	885.84	-337.35	74.76	283.96
1.91	-1887.2	128.28	53.62	-1908.4	120.48	50.13	-1521.45	136.22	260.6	-1497.37	134.5	307.45	-2238.73	12.31	29.51	-2303.26	21.72	28.74	-1793.81	-13.5	224.53	-1806.42	-17.26	279.05	-2155.5	76.4	1181.87	0	0	0	-2133.41	35.51	1539.25	-2142.01	154.44	1555.3	-1697.79	5.58	1566.45	-1169.26	150.49	1574.08	286.93	-343.66	77.2	885.55	-337.53	74.63	284.28
1.92	-1885.51	133.93	50.25	-1910.83	125.35	46.84	-1521.45	136.22	260.6	-1497.37	134.5	307.45	-2226.18	12.81	31.9	-2296.65	21.61	29.52	-1793.81	-13.5	224.53	-1806.42	-17.26	279.05	-2158.55	78.07	1181.03	0	0	0	-2129.72	37.12	1539.99	-2136.62	155.68	1555.18	-1697.79	5.58	1566.45	-1169.26	150.49	1574.08	286.85	-344.05	77.04	885.79	-337.6	74.63	284.84
1.93	-1883.21	137.49	46.56	-1908.36	131.59	44.55	-1521.45	136.22	260.6	-1497.37	134.5	307.45	-2237.97	12.3	29.64	-2285.59	21.84	31.53	-1793.81	-13.5	224.53	-1806.42	-17.26	279.05	-2160.72	80.75	1181.4	0	0	0	-2120.8	38.99	1539.87	-2131.19	156.96	1555.07	-1697.79	5.58	1566.45	-1169.26	150.49	1574.08	287.19	-343.7	77.29	885.53	-337.65	74.34	284.83
1.94	-1882.16	138.79	42.29	-1906.33	132.17	41.27	-1521.45	136.22	260.6	-1497.37	134.5	307.45	-2229.94	11.67	30.36	-2305.58	22.7	27.87	-1793.81	-13.5	224.53	-1806.42	-17.26	279.05	-2171.73	81.85	1180.62	0	0	0	-2118.29	41.34	1540.17	-2125.73	158.29	1554.98	-1697.79	5.58	1566.45	-1169.26	150.49	1574.08	286.36	-343.96	77.05	885.39	-337.83	74.33	284.58
1.95	-1879.66	137.22	39.25	-1905.64	132.42	37.73	-1521.45	136.22	260.6	-1497.37	134.5	307.45	-2211.07	13.12	35.31	-2301.01	21.76	29.11	-1793.81	-13.5	224.53	-1806.42	-17.26	279.05	-2152.54	84.05	1181.19	0	0	0	-2116.88	43.49	1541.07	-2120.23	159.67	1554.91	-1697.79	5.58	1566.45	-1169.26	150.49	1574.08	286.3	-344.03	77.03	885.91	-337.44	74.59	284.72
1.96	-1877.76	134.9	36.32	-1905.29	131.46	34.97	-1521.45	136.22	260.6	-1497.37	134.5	307.45	-2221.28	11.51	33.2	-2298.69	21.97	29.07	-1793.81	-13.5	224.53	-1806.42	-17.26	279.05	-2131.68	87.34	1181.21	0	0	0	-2104.68	45.17	1541.49	-2114.69	161.09	1554.85	-1697.79	5.58	1566.45	-1169.26	150.49	1574.08	287.16	-343.75	77.24	885.55	-337.03	74.63	285.24
1.97	-1875.68	132.26	34.33	-1903.15	128.66	33.32	-1521.45	136.22	260.6	-1497.37	134.5	307.45	-2233.51	10.82	32.53	-2295.49	21.59	31.13	-1793.81	-13.5	224.53	-1806.42	-17.26	279.05	-2128.9	88.24	1181.67	0	0	0	-2100.64	47.62	1542.56	-2109.11	162.56	1554.8	-1697.79	5.58	1566.45	-1169.26	150.49	1574.08	286.28	-343.68	76.97	885.34	-337.26	74.54	285.01
1.98	-1875.84	133.16	32.27	-1902.39	128.11	32.41	-1521.45	136.22	260.6	-1497.37	134.5	307.45	-2225.58	11.27	34.96	-2312.9	21.58	29.5	-1793.81	-13.5	224.53	-1806.42	-17.26	279.05	-2131.63	91.99	1182.92	0	0	0	-2098.18	50	1543.14	-2103.49	164.08	1554.78	-1697.79	5.58	1566.45	-1169.26	150.49	1574.08	287.17	-343.85	77.18	886.09	-337.21	74.75	284.62
1.99	-1874.76	133.19	32.12	-1902.98	129.6	31.84	-1521.45	136.22	260.6	-1497.37	134.5	307.45	-2225.24	12.42	35.94	-2296.09	21.63	33.2	-1793.81	-13.5	224.53	-1806.42	-17.26	279.05	-2125.33	93.32	1185.05	0	0	0	-2092.41	52.63	1544.2	-2097.81	165.65	1554.78	-1697.79	5.58	1566.45	-1169.26	150.49	1574.08	286.74	-344.03	77.06	885.7	-337.36	74.55	285
2	-1874.73	133.81	32.18	-1901.51	128.8	32.94	-1521.45	136.22	260.6	-1497.37	134.5	307.45	-2238.67	11.33	34.17	-2277.33	20.97	39.58	-1793.81	-13.5	224.53	-1806.42	-17.26	279.05	-2121.64	95.48	1186.09	0	0	0	-2087.6	55.05	1545.55	-2092.08	167.26	1554.8	-1697.79	5.58	1566.45	-1169.26	150.49	1574.08	285.85	-343.76	76.85	885.68	-337.14	74.61	284.56
2.01	-1875.04	134.11	32.07	-1902.52	129.96	32.54	-1521.45	136.22	260.6	-1497.37	134.5	307.45	-2238.09	11.08	34.53	-2255.17	20.31	45.19	-1793.81	-13.5	224.53	-1806.42	-17.26	279.05	-2122.7	98.47	1186.26	0	0	0	-2077.64	58.5	1547.03	-2086.3	168.92	1554.84	-1697.79	5.58	1566.45	-1169.26	150.49	1574.08	286.3	-343.87	77.06	885.33	-337.31	74.41	284.26
2.02	-1875.99	135.63	31.4	-1901.89	129.48	33.04	-1521.45	136.22	260.6	-1497.37	134.5	307.45	-2210.92	11.87	39.76	-2187.03	22.2	60.29	-1793.81	-13.5	224.53	-1806.42	-17.26	279.05	-2090.61	101.31	1188.76	0	0	0	-2062.26	61.01	1548.17	-2080.45	170.63	1554.91	-1697.79	5.58	1566.45	-1169.26	150.49	1574.08	286.75	-344.06	77.03	885.21	-337.37	74.36	284.23
2.03	-1875.53	135.46	31.72	-1902.27	130.44	33.1	-1521.45	136.22	260.6	-1497.37	134.5	307.45	-2215.17	10.81	38.93	-2143.12	23.16	70.36	-1793.81	-13.5	224.53	-1806.42	-17.26	279.05	-2084.46	102.7	1190.67	0	0	0	-2067.83	63.34	1549.87	-2074.54	172.38	1555	-1697.79	5.58	1566.45	-1169.26	150.49	1574.08	287.06	-344.04	77.19	885.48	-337.49	74.46	284.32
2.04	-1874.54	134.87	32.57	-1901.62	130.18	33.8	-1521.45	136.22	260.6	-1497.37	134.5	307.45	-2217.04	10.11	36.78	-2152.43	22.99	68.36	-1793.81	-13.5	224.53	-1806.42	-17.26	279.05	-2077.84	105.06	1192.24	0	0	0	-2059.19	66.36	1551.19	-2068.57	174.19	1555.12	-1697.79	5.58	1566.45	-1169.26	150.49	1574.08	287.95	-343.58	77.48	886.04	-337.45	74.58	283.66
2.05	-1876.02	136.55	32.25	-1902.49	131.31	33.96	-1521.45	136.22	260.6	-1497.37	134.5	307.45	-2229.32	10.93	34.78	-2189.02	21.84	59.62	-1793.81	-13.5	224.53	-1806.42	-17.26	279.05	-2091.21	106.43	1193.36	0	0	0	-2057.43	68.84	1552.55	-2062.52	176.04	1555.27	-1697.79	5.58	1566.45	-1169.26	150.49	1574.08	287.11	-343.5	77.25	885.38	-337.58	74.37	284.04
2.06	-1875.33	136.2	33.01	-1901.19	130.3	35.06	-1521.45	136.22	260.6	-1497.37	134.5	307.45	-2228.53	10.28	32.39	-2227.02	19.83	49.48	-1793.81	-13.5	224.53	-1806.42	-17.26	279.05	-2080.99	109.48	1193.89	0	0	0	-2043.3	71.62	1553.2	-2056.4	177.93	1555.46	-1697.79	5.58	1566.45	-1169.26	150.49	1574.08	287.37	-343.86	77.19	885.67	-337.61	74.43	284.69
2.07	-1875.29	136.44	33.73	-1901.4	131.2	35.62	-1521.45	136.22	260.6	-1497.37	134.5	307.45	-2218.49	8.25	31.76	-2268.83	17.44	39.4	-1793.81	-13.5	224.53	-1806.42	-17.26	279.05	-2075.83	110.54	1195.31	0	0	0	-2052.61	73.94	1554.46	-2050.2	179.88	1555.67	-1697.79	5.58	1566.45	-1169.26	150.49	1574.08	286.78	-343.96	77.08	885.22	-337.37	74.43	284.51
2.08	-1875.39	137.48	34.15	-1902.56	132.69	35.85	-1521.45	136.22	260.6	-1497.37	134.5	307.45	-2204.77	6.77	29.97	-2245.19	17.42	41.5	-1793.81	-13.5	224.53	-1806.42	-17.26	279.05	-2063.56	111.55	1195.05	0	0	0	-2047.43	76.44	1555.54	-2043.92	181.87	1555.92	-1697.79	5.58	1566.45	-1169.26	150.49	1574.08	287.2	-343.75	77.21	885.48	-337.73	74.51	284.32
2.09	-1873.76	136.41	35.93	-1902.9	133.7	36.77	-1521.45	136.22	260.6	-1497.37	134.5	307.45	-2203.73	4.22	25.86	-2221.6	15.69	45.54	-1793.81	-13.5	224.53	-1806.42	-17.26	279.05	-2050.02	113.42	1195.95	0	0	0	-2033.15	78.56	1556.01	-2037.56	183.91	1556.2	-1697.79	5.58	1566.45	-1169.26	150.49	1574.08	286.73	-343.87	77.17	885.92	-337.48	74.66	283.65
2.1	-1876.71	140.01	35.13	-1901.31	132.76	38.55	-1521.45	136.22	260.6	-1497.37	134.5	307.45	-2196.77	1.93	28.64	-2215.91	12.37	49.57	-1793.81	-13.5	224.53	-1806.42	-17.26	279.05	-2056.92	114.22	1196.35	0	0	0	-2018.29	81.22	1557.13	-2031.1	186	1556.52	-1697.79	5.58	1566.45	-1169.26	150.49	1574.08	286.49	-343.72	77.1	885.79	-337.63	74.41	284.68
2.11	-1878	141.97	35.74	-1901.96	133.99	39.39	-1521.45	136.22	260.6	-1497.37	134.5	307.45	-2189.46	-1.74	37.33	-2207.89	9.9	58.7	-1793.81	-13.5	224.53	-1806.42	-17.26	279.05	-2072.07	115.58	1196.7	0	0	0	-2023.4	84.14	1557.93	-2023.55	186.38	1556.89	-1697.79	5.58	1566.45	-1169.26	150.49	1574.08	286.64	-343.76	77.07	885.68	-337.71	74.48	285.08
2.12	-1877.26	141.76	37.17	-1903.36	136.06	40.12	-1521.45	136.22	260.6	-1497.37	134.5	307.45	-2184.96	-4.31	48.25	-2211.38	7.38	67.68	-1793.81	-13.5	224.53	-1806.42	-17.26	279.05	-2038.73	115.45	1196.3	0	0	0	-2019.38	85.9	1558.69	-2018.56	189.55	1557.62	-1697.79	5.58	1566.45	-1169.26	150.49	1574.08	286.84	-343.74	77.1	885.49	-337.69	74.33	284.28
2.13	-1878.29	143.95	37.57	-1902.62	136.13	41.77	-1521.45	136.22	260.6	-1497.37	134.5	307.45	-2177.01	-7.44	60.05	-2201.62	5.05	79.24	-1793.81	-13.5	224.53	-1806.42	-17.26	279.05	-2038.64	117.59	1196.03	0	0	0	-1999.05	88.78	1559.17	-2012.44	191.44	1557.84	-1697.79	5.58	1566.45	-1169.26	150.49	1574.08	286.66	-343.83	77.05	885.56	-337.67	74.43	284.86
2.14	-1877.92	143.96	39.06	-1904.14	138.56	41.93	-1521.45	136.22	260.6	-1497.37	134.5	307.45	-2174.71	-10.32	69.4	-2192.81	2.78	89.67	-1793.81	-13.5	224.53	-1806.42	-17.26	279.05	-2034.95	118.19	1196.14	0	0	0	-2002.77	90.2	1559.78	-2007.41	194.14	1558.23	-1697.79	5.58	1566.45	-1169.26	150.49	1574.08	286.85	-343.6	77.27	885.04	-337.66	74.32	284.37
2.15	-1878.75	145.17	39.64	-1903.71	138.2	43.18	-1521.45	136.22	260.6	-1497.37	134.5	307.45	-2165.22	-11.44	79.46	-2177.37	2.1	100.48	-1793.81	-13.5	224.53	-1806.42	-17.26	279.05	-2045.63	118.57	1196.37	0	0	0	-2000.4	92.39	1560.45	-2001.06	195.43	1558.57	-1697.79	5.58	1566.45	-1169.26	150.49	1574.08	286.98	-343.9	77.17	885.37	-337.66	74.44	284.64
2.16	-1877.75	144.51	40.62	-1903.93	138.93	43.63	-1521.45	136.22	260.6	-1497.37	134.5	307.45	-2154.09	-12.19	88.31	-2160.21	1.26	110.52	-1793.81	-13.5	224.53	-1806.42	-17.26	279.05	-2034.41	119.27	1196.55	0	0	0	-2001.74	94.8	1561.13	-1995.11	197.35	1558.72	-1697.79	5.58	1566.45	-1169.26	150.49	1574.08	287.28	-344.05	77.15	885.36	-337.51	74.45	284
2.17	-1878.16	145.31	40.8	-1904.41	139.44	43.81	-1521.45	136.22	260.6	-1497.37	134.5	307.45	-2127.41	-12.06	99.96	-2140.89	0.96	121.05	-1793.81	-13.5	224.53	-1806.42	-17.26	279.05	-2024.56	120.58	1197.44	0	0	0	-1989.73	96.98	1561.37	-1989.96	199.86	1558.57	-1697.79	5.58	1566.45	-1169.26	150.49	1574.08	287.62	-343.87	77.38	885.68	-337.52	74.46	284.25
2.18	-1878.51	145.27	40.94	-1904.4	139.45	44.2	-1521.45	136.22	260.6	-1497.37	134.5	307.45	-2105.65	-12.05	110.52	-2126.63	1.4	129.5	-1793.81	-13.5	224.53	-1806.42	-17.26	279.05	-2032.9	121.68	1198.45	0	0	0	-1991.73	98.46	1561.95	-1985.65	203.1	1558.63	-1697.79	5.58	1566.45	-1169.26	150.49	1574.08	287.38	-343.69	77.4	885.57	-337.53	74.56	284.36
2.19	-1879.9	147.18	39.86	-1903	138.41	44.5	-1521.45	136.22	260.6	-1497.37	134.5	307.45	-2096.5	-11.69	117.03	-2103.46	1.79	139.58	-1793.81	-13.5	224.53	-1806.42	-17.26	279.05	-2024.19	121.97	1199.1	0	0	0	-1984.59	100.09	1561.83	-1979.48	204.01	1558.48	-1697.79	5.58	1566.45	-1169.26	150.49	1574.08	287.32	-343.56	77.26	885.48	-337.59	74.41	284.58
2.2	-1878.66	145.32	40.59	-1902.14	137.26	44.8	-1521.45	136.22	260.6	-1497.37	134.5	307.45	-2066.56	-9.87	127.83	-2080.75	2.15	147.94	-1793.81	-13.5	224.53	-1806.42	-17.26	279.05	-2001.79	122.49	1200.46	0	0	0	-1976.79	102.55	1561.99	-1972.97	204.31	1558.4	-1697.79	5.58	1566.45	-1169.26	150.49	1574.08	287.23	-343.5	77.27	885.25	-337.5	74.41	284.15
2.21	-1877.75	143.68	40.66	-1902.55	137.3	44.07	-1521.45	136.22	260.6	-1497.37	134.5	307.45	-2045.27	-9.47	135.97	-2062.19	2.37	155.19	-1793.81	-13.5	224.53	-1806.42	-17.26	279.05	-2004.58	123.66	1200.36	0	0	0	-1972.07	104.58	1562.21	-1969.53	207.9	1558.27	-1697.79	5.58	1566.45	-1169.26	150.49	1574.08	287.35	-344.16	77.2	884.94	-337.35	74.29	284.24
2.22	-1878.19	144.15	39.35	-1902.31	136.98	43.28	-1521.45	136.22	260.6	-1497.37	134.5	307.45	-2028.28	-8.96	142.15	-2038.97	2.63	162.61	-1793.81	-13.5	224.53	-1806.42	-17.26	279.05	-1995.14	123.86	1201.39	0	0	0	-1964.45	104.97	1565.18	-1964.97	210.03	1558.3	-1697.79	5.58	1566.45	-1169.26	150.49	1574.08	286.87	-344.28	77.08	885.35	-337.62	74.43	283.88
2.23	-1876.72	142.39	38.9	-1901.78	136.01	42.4	-1521.45	136.22	260.6	-1497.37	134.5	307.45	-2001.98	-8.63	149.86	-2016.77	2.23	168.87	-1793.81	-13.5	224.53	-1806.42	-17.26	279.05	-1984.43	125.84	1201.75	0	0	0	-1959.66	106.54	1565.74	-1959.73	211.02	1557.66	-1697.79	5.58	1566.45	-1169.26	150.49	1574.08	287.52	-344.06	77.28	885.87	-337.4	74.71	283.99
2.24	-1877.26	142.31	37.54	-1900.79	134.29	41.78	-1521.45	136.22	260.6	-1497.37	134.5	307.45	-1979.24	-7.87	156.22	-2002.2	0.86	173.12	-1793.81	-13.5	224.53	-1806.42	-17.26	279.05	-1986.74	127.25	1204.31	0	0	0	-1956.31	107.73	1565.78	-1953.48	211.11	1557.3	-1697.79	5.58	1566.45	-1169.26	150.49	1574.08	287.54	-344.11	77.35	885.83	-337.73	74.62	284.29
2.25	-1874.7	139.54	37.56	-1899.34	132.74	40.91	-1521.45	136.22	260.6	-1497.37	134.5	307.45	-1956.13	-8.19	162.4	-1982.85	0.18	177.34	-1793.81	-13.5	224.53	-1806.42	-17.26	279.05	-1979.56	127.76	1205.32	0	0	0	-1950.59	108.95	1565.6	-1948.1	211.85	1557.07	-1697.79	5.58	1566.45	-1169.26	150.49	1574.08	287.66	-343.73	77.34	885.94	-337.46	74.68	284.48
2.26	-1875.2	139.47	36.12	-1900.84	133.8	39.09	-1521.45	136.22	260.6	-1497.37	134.5	307.45	-1938.72	-8.97	166.63	-1965.61	-0.1	180.76	-1793.81	-13.5	224.53	-1806.42	-17.26	279.05	-1983.08	128	1205.82	0	0	0	-1943.68	109.74	1565.37	-1945.06	215.13	1557.1	-1697.79	5.58	1566.45	-1169.26	150.49	1574.08	286.92	-343.82	77.15	885.9	-337.59	74.6	284.55
2.27	-1875.14	138.87	34.92	-1900.8	133.44	37.47	-1521.45	136.22	260.6	-1497.37	134.5	307.45	-1923.21	-9.92	169.06	-1938.93	-0.93	184.62	-1793.81	-13.5	224.53	-1806.42	-17.26	279.05	-1975.59	129.06	1206.33	0	0	0	-1941.2	110.84	1565.38	-1939.11	215.07	1555.04	-1697.79	5.58	1566.45	-1169.26	150.49	1574.08	287.19	-343.63	77.35	885.23	-337.69	74.4	284.56
2.28	-1874.9	138.06	33.67	-1899.55	131.7	36.87	-1521.45	136.22	260.6	-1497.37	134.5	307.45	-1909.75	-10.91	170.97	-1914.71	-1.57	188.52	-1793.81	-13.5	224.53	-1806.42	-17.26	279.05	-1974.03	130.15	1206.65	0	0	0	-1938.59	111.66	1565.2	-1935.56	215.38	1554.49	-1697.79	5.58	1566.45	-1169.26	150.49	1574.08	287.46	-343.97	77.33	885.37	-337.72	74.45	284.15
2.29	-1873.41	136	32.98	-1899.67	130.93	35.55	-1521.45	136.22	260.6	-1497.37	134.5	307.45	-1874.96	-12.12	175.79	-1887.8	-2.05	191.58	-1793.81	-13.5	224.53	-1806.42	-17.26	279.05	-1969.13	131.29	1206.87	0	0	0	-1932.45	112.72	1564.98	-1929.87	217.44	1553.88	-1697.79	5.58	1566.45	-1169.26	150.49	1574.08	286.79	-343.88	77.16	885.37	-337.71	74.41	284.3
2.3	-1874	136.05	31.36	-1899.86	131.06	33.85	-1521.45	136.22	260.6	-1497.37	134.5	307.45	-1849.12	-13.94	178.86	-1864.31	-2.87	194.19	-1793.81	-13.5	224.53	-1806.42	-17.26	279.05	-1960.19	132.3	1207.34	0	0	0	-1930.4	113.51	1564.79	-1928.25	217.8	1553.25	-1697.79	5.58	1566.45	-1169.26	150.49	1574.08	287.14	-343.95	77.19	885.52	-337.61	74.5	284.41
2.31	-1874.08	135.37	29.89	-1900.04	131.01	31.99	-1521.45	136.22	260.6	-1497.37	134.5	307.45	-1831.83	-15.01	180.74	-1847.22	-3.29	195.36	-1793.81	-13.5	224.53	-1806.42	-17.26	279.05	-1963.44	132.55	1207.39	0	0	0	-1925.31	114.15	1564.46	-1918.63	218.54	1552.6	-1697.79	5.58	1566.45	-1169.26	150.49	1574.08	287	-343.48	77.27	885.51	-337.37	74.59	284.83
2.32	-1874.12	135.15	28.38	-1899.25	130.2	30.4	-1521.45	136.22	260.6	-1497.37	134.5	307.45	-1802.97	-15.82	184.69	-1824.96	-2.82	197.45	-1793.81	-13.5	224.53	-1806.42	-17.26	279.05	-1958.8	132.92	1207.78	0	0	0	-1918.16	114.75	1564.04	-1915.9	218.45	1552.43	-1697.79	5.58	1566.45	-1169.26	150.49	1574.08	286.37	-344.03	76.95	885.62	-337.88	74.31	284.56
2.33	-1873.46	133.6	27.1	-1900.95	131.72	27.39	-1521.45	136.22	260.6	-1497.37	134.5	307.45	-1778.88	-16.69	188.08	-1794.59	-3.32	200.98	-1793.81	-13.5	224.53	-1806.42	-17.26	279.05	-1951.77	132.34	1208.23	0	0	0	-1915.59	115.66	1563.74	-1909.54	219.58	1551.83	-1697.79	5.58	1566.45	-1169.26	150.49	1574.08	286.67	-343.89	77.06	885.61	-337.51	74.59	284.33
2.34	-1873.74	133.83	25.1	-1902.44	133.1	24.5	-1521.45	136.22	260.6	-1497.37	134.5	307.45	-1747.42	-17.24	193.35	-1775.11	-4.84	203.1	-1793.81	-13.5	224.53	-1806.42	-17.26	279.05	-1955.87	134.52	1208.29	0	0	0	-1913.26	116.28	1563.38	-1904.91	220.5	1551.13	-1697.79	5.58	1566.45	-1169.26	150.49	1574.08	286.58	-344.18	77.09	885.59	-337.54	74.5	284.9
2.35	-1872.71	132.35	24.22	-1899.98	130.2	24.38	-1521.45	136.22	260.6	-1497.37	134.5	307.45	-1725.3	-18.2	196.55	-1745.88	-5.85	206.49	-1793.81	-13.5	224.53	-1806.42	-17.26	279.05	-1944.15	134.47	1208.53	0	0	0	-1907.15	116.7	1562.88	-1907.33	220.43	1550.39	-1697.79	5.58	1566.45	-1169.26	150.49	1574.08	286.47	-344.25	77.03	885.41	-337.63	74.37	284.04
2.36	-1872.09	131.73	23.85	-1899.81	129.99	23.58	-1521.45	136.22	260.6	-1497.37	134.5	307.45	-1696.4	-20.16	201.32	-1721.42	-6.64	209.1	-1793.81	-13.5	224.53	-1806.42	-17.26	279.05	-1946.62	135.16	1208.67	0	0	0	-1903.88	117.1	1562.46	-1905.22	221.18	1549.97	-1697.79	5.58	1566.45	-1169.26	150.49	1574.08	286.19	-343.95	76.89	884.98	-337.48	74.37	283.77
2.37	-1872.02	131.55	23.04	-1900.44	130.61	22.4	-1521.45	136.22	260.6	-1497.37	134.5	307.45	-1676.8	-21.43	203.88	-1695.05	-7.56	211.49	-1793.81	-13.5	224.53	-1806.42	-17.26	279.05	-1937.83	135.32	1208.37	0	0	0	-1899.67	117.37	1561.78	-1899.47	221.82	1549.47	-1697.79	5.58	1566.45	-1169.26	150.49	1574.08	286.99	-343.88	77.18	885.64	-337.52	74.58	284.12
2.38	-1872.63	131.73	22.56	-1902.59	132.4	21.25	-1521.45	136.22	260.6	-1497.37	134.5	307.45	-1648.4	-23.12	207.9	-1668.76	-8.78	214.09	-1793.81	-13.5	224.53	-1806.42	-17.26	279.05	-1934.41	135.7	1208.46	0	0	0	-1896.34	118.15	1561.31	-1896.24	222.67	1548.74	-1697.79	5.58	1566.45	-1169.26	150.49	1574.08	287.02	-343.99	77.29	885.44	-337.56	74.48	284.99
2.39	-1872.66	131.35	22.35	-1900.1	129.51	22.52	-1521.45	136.22	260.6	-1497.37	134.5	307.45	-1623.53	-25.16	210	-1643.17	-10.06	216.11	-1793.81	-13.5	224.53	-1806.39	-17.26	279.05	-1929.01	136.74	1207.98	0	0	0	-1890.54	118.43	1560.75	-1885.76	222.5	1548.11	-1697.79	5.58	1566.45	-1169.26	150.49	1574.08	287.6	-343.76	77.29	885.18	-337.46	74.35	285.33
2.4	-1872.55	131.27	22.19	-1899.95	129.12	22.59	-1521.45	136.22	260.6	-1497.37	134.5	307.45	-1602.76	-25.36	211.46	-1623.25	-11.61	216.3	-1793.79	-13.5	224.53	-1785.16	-17.33	274.37	-1923.87	136.7	1207.42	0	0	0	-1889.07	118.68	1560.28	-1885.73	221.9	1547.4	-1697.79	5.58	1566.45	-1169.26	150.49	1574.08	287.41	-344.01	77.14	885.37	-337.7	74.36	284.74
2.41	-1873.24	131.79	21.92	-1900.82	130.01	22.03	-1521.45	136.22	260.6	-1497.37	134.5	307.45	-1579.72	-26.36	212.09	-1601.29	-12.17	216.28	-1770.86	-13.13	219.28	-1764.65	-16.58	269.17	-1920.16	136.7	1207.07	0	0	0	-1885.18	118.69	1559.62	-1882.87	222.41	1546.79	-1697.79	5.58	1566.45	-1169.26	150.49	1574.08	287.02	-344	77.09	885.59	-337.77	74.51	284.7
2.42	-1872.81	131.34	22.12	-1902.52	131.97	20.91	-1521.45	136.22	260.6	-1497.37	134.5	307.45	-1556.03	-26.45	212.24	-1580.88	-12.64	215.24	-1748.7	-12.18	213.85	-1743.49	-16.84	264.33	-1917.81	137.73	1206.47	0	0	0	-1878.91	118.94	1559.03	-1881.92	223.31	1545.83	-1697.79	5.58	1566.45	-1169.26	150.49	1574.08	286.71	-344.21	76.98	885.44	-337.54	74.6	285.1
2.43	-1872.64	130.95	22.13	-1901.29	130.39	21.7	-1521.45	136.22	260.6	-1497.37	134.5	307.45	-1533.67	-26.21	211.19	-1558.03	-12.92	214.19	-1726.64	-11.66	208.5	-1722.52	-17.09	259.74	-1913.89	137.37	1205.97	0	0	0	-1873.58	119.29	1558.27	-1871.16	223.53	1545.18	-1697.79	5.58	1566.45	-1169.26	150.49	1574.08	287.03	-344.07	77.18	885.27	-337.4	74.49	284.46
2.44	-1872.19	130.6	22.27	-1901.88	131.13	21.01	-1521.45	136.22	260.6	-1497.37	134.5	307.45	-1512.99	-26.22	210.16	-1534.68	-12.39	213.04	-1703.75	-12.39	203.75	-1703.28	-16.32	254.35	-1910.05	138.04	1205.4	0	0	0	-1871.54	119.12	1557.79	-1869.87	222.89	1544.65	-1697.79	5.58	1566.45	-1169.26	150.49	1574.08	287.54	-343.81	77.24	885.78	-337.49	74.51	284.78
2.45	-1872.95	131.3	21.95	-1900.39	129.61	21.83	-1521.45	136.22	260.6	-1497.37	134.5	307.45	-1490.7	-25.23	209.55	-1514.54	-11.89	211.84	-1682.33	-12.53	198.82	-1683.42	-17.03	249.69	-1905.02	137.66	1204.89	0	0	0	-1866.68	118.93	1557.08	-1860.22	222.12	1543.96	-1697.79	5.58	1566.45	-1169.26	150.49	1574.08	287.47	-343.81	77.26	885.48	-337.31	74.49	284.94
2.46	-1873.78	132.23	21.37	-1900.28	129.57	21.81	-1521.45	136.22	260.6	-1497.37	134.5	307.45	-1470.8	-24.69	208.78	-1494.57	-11.64	210.91	-1662.52	-11.56	193.4	-1665.01	-16.74	244.83	-1901.19	137.04	1204.52	0	0	0	-1860.13	119.16	1556.34	-1864.15	223.19	1543.77	-1697.79	5.58	1566.45	-1169.26	150.49	1574.08	287.21	-344	77.17	885.28	-337.41	74.39	284.44
2.47	-1873.33	131.56	21.66	-1901.21	130.48	21.03	-1521.45	136.22	260.6	-1497.37	134.5	307.45	-1452.59	-24.02	208.46	-1474.48	-10.85	210.22	-1643.48	-10.8	188.39	-1647.57	-16.1	239.68	-1895.14	137.34	1203.94	0	0	0	-1857.98	119.16	1555.75	-1855.31	223.75	1542.88	-1697.79	5.58	1566.45	-1169.26	150.49	1574.08	287.35	-343.78	77.16	885.32	-337.67	74.5	284.05
2.48	-1873.06	131.3	21.62	-1900.65	129.98	21.45	-1521.45	136.22	260.6	-1497.37	134.5	307.45	-1434.87	-24.07	208.24	-1456.31	-10.58	209.84	-1623.43	-11.66	184.44	-1630.4	-16.52	235.24	-1891.69	136.98	1202.93	0	0	0	-1852.11	118.95	1555.08	-1852.51	222.82	1542.18	-1697.79	5.58	1566.45	-1169.26	150.49	1574.08	286.5	-344.03	76.88	885.85	-337.73	74.56	284.44
2.49	-1873.4	131.71	21.42	-1900.16	129.45	21.68	-1521.45	136.22	260.6	-1497.37	134.5	307.45	-1417.86	-23.54	207.92	-1436.27	-10.39	209.73	-1606.74	-10.17	179.52	-1614.63	-15.88	230.49	-1884.53	137.59	1202.5	0	0	0	-1847.36	118.98	1554.5	-1849.15	222.16	1541.6	-1697.79	5.58	1566.45	-1169.26	150.49	1574.08	286.66	-344.02	77.04	886.13	-337.62	74.65	284.81
2.5	-1872.84	130.98	21.72	-1901.04	130.25	21.26	-1521.45	136.22	260.6	-1497.37	134.5	307.45	-1397.34	-23.8	208.34	-1417.45	-10.12	209.6	-1590.61	-9.59	175.13	-1599.11	-16.17	226.46	-1879.63	137.55	1202	0	0	0	-1842.68	118.58	1553.64	-1850.24	222.58	1541.24	-1697.79	5.58	1566.45	-1169.26	150.49	1574.08	287.21	-343.51	77.28	886.28	-337.57	74.8	284.88
2.51	-1872.89	131.06	21.59	-1900.97	130.07	21.24	-1521.45	136.22	260.6	-1497.37	134.5	307.45	-1384	-22.7	207.52	-1411.26	-10.52	206.88	-1574.02	-10.47	171.48	-1584.97	-15.62	222.05	-1873.48	136.9	1201.56	0	0	0	-1838.07	118.56	1552.89	-1839.57	221.98	1540.15	-1697.79	5.58	1566.45	-1169.26	150.49	1574.08	286.51	-343.76	77.05	885.79	-337.61	74.5	285.14
2.52	-1874.15	132.37	20.88	-1900.1	129.34	21.47	-1521.45	136.22	260.6	-1497.37	134.5	307.45	-1370.17	-23.61	206.65	-1398.38	-11.5	205.06	-1558.42	-10.47	167.49	-1572.52	-14.47	217.57	-1877.66	136.89	1200.56	0	0	0	-1837.39	118.03	1552.46	-1839.14	221.65	1539.76	-1697.79	5.58	1566.45	-1169.26	150.49	1574.08	286.14	-343.63	76.99	885.01	-337.85	74.26	284.76
2.53	-1873.13	131.37	21.36	-1900.23	129.34	21.24	-1521.45	136.22	260.6	-1497.37	134.5	307.45	-1355.87	-23.75	205.47	-1384.44	-11.1	203.9	-1544.26	-10.11	163.34	-1557.86	-16.57	214.55	-1874.83	136.92	1200.21	0	0	0	-1832.34	117.87	1551.71	-1835.86	221.88	1539.19	-1697.79	5.58	1566.45	-1169.26	150.49	1574.08	287.14	-343.57	77.32	885.47	-337.6	74.45	284.4
2.54	-1873.57	131.76	21.24	-1901.14	129.95	20.91	-1521.45	136.22	260.6	-1497.37	134.5	307.45	-1341.47	-24.21	204.53	-1372.07	-12.36	202.27	-1532.22	-9.1	159.15	-1546.26	-16.72	210.71	-1863.51	137.34	1199.68	0	0	0	-1827.08	117.38	1551.17	-1826.29	222.03	1538.25	-1697.79	5.58	1566.45	-1169.26	150.49	1574.08	286.38	-344.18	76.87	885.55	-337.45	74.45	284.2
2.55	-1874.77	132.93	20.39	-1901.14	129.81	21.02	-1521.45	136.22	260.6	-1497.37	134.5	307.45	-1334.56	-23.99	202.02	-1359.63	-11.31	201.45	-1519.99	-9.36	155.73	-1534.96	-17.56	207.16	-1857.83	137.05	1199.3	0	0	0	-1822.49	116.87	1550.47	-1825.89	220.91	1537.85	-1697.79	5.58	1566.45	-1169.26	150.49	1574.08	286.46	-344.17	76.84	885.75	-337.43	74.56	284.34
2.56	-1874.23	132.36	20.65	-1900.46	129.19	21.16	-1521.45	136.22	260.6	-1497.37	134.5	307.45	-1323.53	-24.32	201.14	-1351.55	-12.09	199.11	-1510.16	-8.68	151.79	-1525.78	-18.03	203.43	-1855.1	136.77	1198.2	0	0	0	-1819.45	116.39	1549.89	-1819.44	220.46	1537.68	-1697.79	5.58	1566.45	-1169.26	150.49	1574.08	286.85	-343.8	77.17	885.36	-337.35	74.51	283.72
2.57	-1874.87	132.91	20.24	-1901.43	130.24	20.77	-1521.45	136.22	260.6	-1497.37	134.5	307.45	-1319.04	-24.62	199.36	-1342.87	-12.9	198.05	-1498.55	-12.01	149.39	-1516.49	-19.95	200.23	-1855.03	136.77	1197.46	0	0	0	-1814.87	116.15	1549.22	-1811.74	220.08	1536.67	-1697.79	5.58	1566.45	-1169.26	150.49	1574.08	286.35	-343.78	77.13	885.26	-337.71	74.46	285.28
2.58	-1873.25	131.34	20.99	-1902.56	131.28	20.11	-1521.45	136.22	260.6	-1497.37	134.5	307.45	-1306.13	-25.56	199.79	-1335.88	-13.33	196.75	-1490.24	-13.16	146.01	-1509.57	-20.1	196.49	-1843.71	136.2	1196.8	0	0	0	-1809.93	115.4	1548.5	-1806.08	218.08	1537.77	-1697.79	5.58	1566.45	-1169.26	150.49	1574.08	287.02	-343.54	77.29	885.2	-337.72	74.38	284.84
2.59	-1873.5	131.41	21.04	-1901.57	130.28	20.3	-1521.45	136.22	260.6	-1497.37	134.5	307.45	-1302.34	-26.39	198.88	-1330.12	-14.04	195.74	-1484	-13.58	142.47	-1503.3	-21.49	193.1	-1840.24	135.57	1196.26	0	0	0	-1803.27	114.58	1548.01	-1802.83	218.74	1537.95	-1697.79	5.58	1566.45	-1169.26	150.49	1574.08	287.83	-343.69	77.42	885.31	-337.44	74.4	284.06
2.6	-1874.58	132.52	20.25	-1900.79	129.74	20.53	-1521.45	136.22	260.6	-1497.37	134.5	307.45	-1295.15	-27.08	198.66	-1325.06	-15.9	194.8	-1479.45	-13.57	138.62	-1498.15	-22.78	189.52	-1835.71	135.04	1195.32	0	0	0	-1799.05	113.77	1547.39	-1799.75	219.32	1537.62	-1697.79	5.58	1566.45	-1169.26	150.49	1574.08	287.34	-343.6	77.27	885.17	-337.7	74.27	283.79
2.61	-1873.47	131.24	20.95	-1900.94	129.82	20.46	-1521.45	136.22	260.6	-1497.37	134.5	307.45	-1292.9	-29.02	196.75	-1320.9	-17.63	193.43	-1473.34	-16.34	135.49	-1495.05	-22.35	185.08	-1830.72	134.68	1194.63	0	0	0	-1792.85	112.74	1546.7	-1793.21	215.99	1536.96	-1697.79	5.58	1566.45	-1169.26	150.49	1574.08	287.05	-343.86	77.07	885.19	-337.35	74.38	284.47
2.62	-1873.58	131.08	20.96	-1901.85	130.75	19.97	-1521.45	136.22	260.6	-1497.37	134.5	307.45	-1294.15	-31.04	194.28	-1317.59	-20.12	191.81	-1470.11	-16.97	131.33	-1493	-21.57	180.12	-1827.65	135.12	1193.68	0	0	0	-1788.43	111.84	1546.21	-1789.43	216.09	1536.49	-1697.79	5.58	1566.45	-1169.26	150.49	1574.08	286.8	-343.9	77.09	885.47	-337.42	74.44	284.74
2.63	-1874.12	131.76	20.54	-1901.88	130.83	19.89	-1521.45	136.22	260.6	-1497.37	134.5	307.45	-1290.57	-31.6	191.88	-1315.59	-21.42	188.83	-1468.49	-16.65	126.43	-1489.59	-23.25	176.11	-1817.25	134.24	1192.74	0	0	0	-1785.12	110.78	1545.68	-1785.49	215.65	1536	-1697.79	5.58	1566.45	-1169.26	150.49	1574.08	286.68	-344.05	76.96	885.46	-337.64	74.37	283.4
2.64	-1874.41	131.99	20.45	-1901.04	130.4	20.06	-1521.45	136.22	260.6	-1497.37	134.5	307.45	-1285.71	-32.05	188.77	-1313.53	-23.57	185.64	-1465.17	-17.11	122.07	-1487.64	-23.63	171.72	-1815.49	133.05	1191.93	0	0	0	-1781	109.71	1545.06	-1778.84	212.48	1535.32	-1697.79	5.58	1566.45	-1169.26	150.49	1574.08	286.53	-344.08	76.95	885.25	-337.51	74.39	283.7
2.65	-1875.43	132.89	19.99	-1900.91	130.04	20.01	-1521.45	136.22	260.6	-1497.37	134.5	307.45	-1290.6	-32.71	183.45	-1312.28	-21.51	181.19	-1463.31	-17.08	119.04	-1488.66	-21.22	165.63	-1807.91	132.74	1191.19	0	0	0	-1776.89	108.64	1544.34	-1775.31	212.76	1534.93	-1697.79	5.58	1566.45	-1169.26	150.49	1574.08	287.38	-344.06	77.14	885.17	-337.23	74.45	284.11
2.66	-1874.34	131.95	20.55	-1900.56	129.89	20.26	-1521.45	136.22	260.6	-1497.37	134.5	307.45	-1289.34	-33.39	178.37	-1311.96	-20.6	176.54	-1462.73	-16.73	116.63	-1489.31	-20.09	160.06	-1800.82	132.45	1190.21	0	0	0	-1771.35	107.34	1543.62	-1770.46	211.59	1534.35	-1697.79	5.58	1566.45	-1169.26	150.49	1574.08	287.03	-344.03	77.12	885.37	-337.31	74.49	284.35
2.67	-1874.33	131.71	20.34	-1900.75	130.25	19.92	-1521.45	136.22	260.6	-1497.37	134.5	307.45	-1292.47	-34.2	172.97	-1312.23	-19.48	171.43	-1463.26	-16.24	114.12	-1489.85	-19.81	154.26	-1802	131.76	1189.16	0	0	0	-1764.55	106.31	1542.86	-1765.93	211.05	1533.87	-1697.79	5.58	1566.45	-1169.26	150.49	1574.08	287.08	-343.76	77.22	885.63	-337.47	74.42	284.34
2.68	-1874.56	131.87	20.5	-1900.94	130.65	19.77	-1521.45	136.22	260.6	-1497.37	134.5	307.45	-1292.07	-34.42	167.46	-1314.98	-21.52	164.65	-1464.72	-15.78	110.81	-1490.08	-19.8	148.93	-1795.66	130.88	1188.48	0	0	0	-1760.05	105.08	1542.03	-1761.15	209.59	1533.39	-1697.79	5.58	1566.45	-1169.26	150.49	1574.08	286.63	-344.07	77.11	884.98	-337.58	74.24	284.46
2.69	-1875.14	132.38	20.24	-1900.42	130.12	20.17	-1521.45	136.22	260.6	-1497.37	134.5	307.45	-1295.48	-33.34	160.3	-1317.59	-20.65	157.58	-1466.92	-15.53	105.97	-1491.89	-19.23	143.2	-1788.15	130.78	1187.9	0	0	0	-1753.11	103.45	1541.16	-1755.23	207.86	1532.77	-1697.79	5.58	1566.45	-1169.26	150.49	1574.08	287.65	-343.62	77.48	885.58	-337.46	74.49	284.36
2.7	-1874.09	131.16	20.71	-1901.09	131.02	19.59	-1521.45	136.22	260.6	-1497.37	134.5	307.45	-1295.04	-31.98	154.5	-1319.14	-18.81	151.57	-1469.68	-15.65	98.89	-1496.06	-16.09	136.37	-1780.01	130.05	1187.28	0	0	0	-1746.6	101.78	1540.23	-1750.64	207	1532.15	-1697.79	5.58	1566.45	-1169.26	150.49	1574.08	287.39	-343.62	77.23	886.01	-337.57	74.56	283.81
2.71	-1875.12	132.32	20.26	-1900.54	130.5	19.78	-1521.45	136.22	260.6	-1497.37	134.5	307.45	-1300.73	-31.25	147.33	-1321.36	-17.27	144.72	-1472.83	-16.33	88.86	-1497.63	-16.28	130.67	-1772.56	129.29	1186.32	0	0	0	-1742.78	100.15	1539.4	-1745.08	204.89	1531.4	-1697.79	5.58	1566.45	-1169.26	150.49	1574.08	286.76	-343.8	77.12	885.59	-337.34	74.43	283.98
2.72	-1875.39	132.42	20.28	-1901.03	131.55	19.15	-1521.45	136.22	260.6	-1497.37	134.5	307.45	-1300.26	-27.86	141.45	-1323.26	-16.29	138.61	-1475.52	-16.49	79.71	-1500.49	-15.52	124.89	-1766.78	128.72	1185.78	0	0	0	-1734.96	98.57	1538.63	-1746.45	203.26	1530.62	-1697.79	5.58	1566.45	-1169.26	150.49	1574.08	287.25	-343.61	77.29	885.66	-337.37	74.46	284.28
2.73	-1875.63	132.76	19.81	-1899.54	130.1	19.95	-1521.45	136.22	260.6	-1497.37	134.5	307.45	-1298.11	-26.06	136.35	-1325.68	-14.24	132.33	-1476.7	-18.18	74.54	-1502.23	-16.3	119.75	-1763.29	127.59	1184.75	0	0	0	-1728.13	96.94	1537.79	-1757.03	202.61	1530	-1697.79	5.58	1566.45	-1169.26	150.49	1574.08	287.25	-343.76	77.2	885.42	-337.46	74.46	284.66
2.74	-1875.29	132.2	20.24	-1898.51	129.24	20.43	-1521.45	136.22	260.6	-1497.37	134.5	307.45	-1307.3	-24.8	129.48	-1327.66	-12	126.75	-1478.35	-19.59	67.28	-1504.75	-15.75	113.89	-1758.66	126.6	1183.88	0	0	0	-1722.38	95.32	1536.9	-1762.98	201.68	1528.91	-1697.79	5.58	1566.45	-1169.26	150.49	1574.08	286.51	-343.76	77.05	885.34	-337.68	74.35	284.02
2.75	-1874.28	131.5	20.78	-1899.62	130.64	19.59	-1521.45	136.22	260.6	-1497.37	134.5	307.45	-1307.23	-23.15	124.79	-1329.81	-11.12	121.7	-1479.01	-20.48	63.45	-1505.76	-17.58	109.22	-1751.47	125.79	1183.2	0	0	0	-1716.74	93.78	1536.22	-1750.46	199.19	1526.76	-1697.79	5.58	1566.45	-1169.26	150.49	1574.08	287.08	-343.7	77.27	885.29	-337.65	74.46	284.72
2.76	-1873.87	131	20.91	-1899.06	130.49	19.69	-1521.45	136.22	260.6	-1497.37	134.5	307.45	-1310.56	-21.17	119.92	-1332.16	-11.12	116.87	-1479.77	-21.2	60.77	-1508.91	-17.08	103.65	-1742.04	124.69	1182.48	0	0	0	-1708.89	91.98	1535.39	-1726.99	196.1	1524.04	-1697.79	5.58	1566.45	-1169.26	150.49	1574.08	287.35	-344.16	77.32	885.48	-337.54	74.55	284.11
2.77	-1874.17	131.19	20.57	-1899.12	130.38	19.62	-1521.45	136.22	260.6	-1497.37	134.5	307.45	-1309.03	-19.4	116.14	-1334.57	-9.96	111.95	-1481.71	-22.13	56.99	-1510.51	-18.19	99.04	-1733.66	123.59	1181.84	0	0	0	-1703.09	90.08	1534.46	-1721.27	194.93	1523.72	-1697.79	5.58	1566.45	-1169.26	150.49	1574.08	286.7	-343.73	77.13	885.78	-337.43	74.58	284.82
2.78	-1874.39	131.51	20.51	-1899.78	131.18	19.21	-1521.45	136.22	260.6	-1497.37	134.5	307.45	-1318.03	-18.93	110.22	-1336.43	-11.42	107.35	-1485.93	-23.59	49.83	-1512.53	-19.23	94.53	-1728.33	122.27	1181.31	0	0	0	-1697.75	88.32	1533.78	-1707.03	193.14	1522.94	-1697.79	5.58	1566.45	-1169.26	150.49	1574.08	287.22	-343.64	77.36	886.01	-337	74.66	284.12
2.79	-1873.44	130.67	20.83	-1898.42	130.17	19.62	-1521.45	136.22	260.6	-1497.37	134.5	307.45	-1317.77	-18.37	105.1	-1339.79	-8.4	101.06	-1489.43	-25.43	42.91	-1512.72	-22.83	90.92	-1721.02	120.8	1180.66	0	0	0	-1689.47	86.18	1533	-1722.56	191.17	1522.96	-1697.79	5.58	1566.45	-1169.26	150.49	1574.08	287.43	-343.87	77.38	885.45	-337.28	74.58	285.06
2.8	-1873.83	131	20.66	-1899.49	131.14	18.88	-1521.45	136.22	260.6	-1497.37	134.5	307.45	-1319.93	-17.15	99.82	-1342.67	-7.99	95.01	-1493.89	-25.47	37.54	-1514.01	-25	86.93	-1714.09	119.65	1180.09	0	0	0	-1683.61	84.22	1532.61	-1705.14	189.52	1522.1	-1697.79	5.58	1566.45	-1169.26	150.49	1574.08	287	-343.66	77.22	885.95	-337.42	74.65	285.24
2.81	-1875.52	132.9	19.57	-1899.36	131.53	18.85	-1521.45	136.22	260.6	-1497.37	134.5	307.45	-1323.43	-17.65	93.62	-1346.64	-9.66	88.09	-1499.47	-24.57	32.06	-1515.74	-26.46	81.94	-1709.93	117.62	1179.65	0	0	0	-1679.56	82.1	1532.19	-1695.75	187.61	1522.08	-1697.79	5.58	1566.45	-1169.26	150.49	1574.08	286.24	-344.06	76.94	885.64	-337.44	74.49	285.14
2.82	-1873.53	131.22	20.5	-1896.98	129.06	19.99	-1521.45	136.22	260.6	-1497.37	134.5	307.45	-1325.31	-19.12	87.37	-1349.64	-10.17	81.46	-1504.51	-24.3	26.85	-1517.38	-27.83	77.11	-1694.66	116.11	1179.34	0	0	0	-1670.29	79.81	1531.64	-1693.67	185.02	1522.11	-1697.79	5.58	1566.45	-1169.26	150.49	1574.08	286.19	-344.03	76.89	885.38	-337.24	74.56	284.83
2.83	-1874.55	132.07	20	-1897.61	129.93	19.37	-1521.45	136.22	260.6	-1497.37	134.5	307.45	-1332.06	-21.15	79.61	-1352.15	-11.73	74.97	-1508.2	-24.91	24.19	-1518.93	-29.11	72.45	-1692.04	114.37	1179.03	0	0	0	-1663.43	77.42	1531.16	-1685.78	182.82	1521.72	-1697.79	5.58	1566.45	-1169.26	150.49	1574.08	286.98	-343.93	77.23	885.17	-337.3	74.55	284.38
2.84	-1874.64	132.56	19.71	-1897.41	130.15	19.13	-1521.45	136.22	260.6	-1497.37	134.5	307.45	-1333.85	-24.51	75.11	-1353.5	-15.47	69.55	-1508.84	-25.28	22.25	-1520.4	-30.3	67.95	-1681.64	112.8	1178.45	0	0	0	-1655.82	74.99	1530.87	-1679.87	180	1521.13	-1697.79	5.58	1566.45	-1169.26	150.49	1574.08	287.09	-343.83	77.18	885.34	-337.26	74.53	284.26
2.85	-1874.57	132.22	19.93	-1898	130.66	18.8	-1521.45	136.22	260.6	-1497.37	134.5	307.45	-1327.35	-29.85	69.89	-1350.04	-20.22	65.22	-1509.51	-25.63	20.38	-1521.78	-31.41	63.62	-1675.3	111.4	1177.89	0	0	0	-1648.75	72.47	1530.84	-1673.51	177.32	1521.64	-1697.79	5.58	1566.45	-1169.26	150.49	1574.08	287.43	-344.07	77.24	885.96	-337.26	74.8	284.89
2.86	-1873.99	132.03	19.75	-1896.92	129.76	19.25	-1521.45	136.22	260.6	-1497.37	134.5	307.45	-1324.92	-33.9	58.96	-1347.65	-21.07	56.64	-1507.6	-25.54	20.46	-1523.09	-32.44	59.43	-1669.77	109.36	1177.2	0	0	0	-1642.23	69.82	1531.3	-1655.67	174.16	1521.78	-1697.79	5.58	1566.45	-1169.26	150.49	1574.08	287.02	-344.26	77.07	886.03	-337.63	74.75	285.07
2.87	-1874.52	132.74	19.72	-1897.66	130.76	18.8	-1521.45	136.22	260.6	-1497.37	134.5	307.45	-1323.39	-34.89	50.22	-1346.29	-21.01	49.2	-1504.71	-25.37	21.24	-1524.31	-33.39	55.41	-1659.23	108.17	1177.33	0	0	0	-1635.91	67.07	1531.94	-1657.71	171.68	1522.79	-1697.79	5.58	1566.45	-1169.26	150.49	1574.08	286.29	-344.24	76.93	885.64	-337.52	74.58	284.53
2.88	-1873.63	131.84	19.95	-1896.53	129.86	19.13	-1521.45	136.22	260.6	-1497.37	134.5	307.45	-1319.68	-33.01	43.52	-1341.8	-19.79	44.38	-1502.41	-25.45	21.47	-1525.45	-34.26	51.54	-1653.34	106.08	1177.5	0	0	0	-1626.85	64	1532.89	-1647.56	169.08	1524.21	-1697.79	5.58	1566.45	-1169.26	150.49	1574.08	286.46	-343.78	76.98	885.74	-337.49	74.57	284.58
2.89	-1872.41	130.85	20.39	-1896.45	129.97	18.93	-1521.45	136.22	260.6	-1497.37	134.5	307.45	-1317.6	-32.12	38.36	-1340.85	-19.08	39.92	-1501.66	-25.27	20.89	-1526.51	-35.06	47.82	-1646.61	104.33	1177.9	0	0	0	-1620.25	61.02	1534.02	-1644.46	165.77	1525.7	-1697.79	5.58	1566.45	-1169.26	150.49	1574.08	286.46	-343.31	77.19	885.63	-337.79	74.41	284.43
2.9	-1872.73	131.42	20.34	-1895.23	129.23	19.29	-1521.45	136.22	260.6	-1497.37	134.5	307.45	-1318.22	-32.41	33.39	-1340.3	-18.27	36.33	-1500.19	-26.29	21.12	-1527.5	-35.78	44.26	-1638.33	102.85	1179.2	0	0	0	-1614.19	57.97	1535.46	-1644.56	163.47	1528.43	-1697.79	5.58	1566.45	-1169.26	150.49	1574.08	287.3	-343.88	77.33	885.52	-337.57	74.51	284.44
2.91	-1874.08	133.37	19.52	-1896.98	131.25	18.26	-1521.45	136.22	260.6	-1497.37	134.5	307.45	-1313.67	-30.74	30.8	-1340.4	-17.25	33.22	-1499.77	-26.88	21.45	-1528.41	-36.43	40.84	-1629.31	100.64	1180.27	0	0	0	-1604.27	54.75	1536.88	-1625.94	159.34	1529.67	-1697.79	5.58	1566.45	-1169.26	150.49	1574.08	286.77	-343.8	77.17	885.74	-337.58	74.59	284.23
2.92	-1873.12	132.42	19.83	-1895.56	130.35	18.77	-1521.45	136.22	260.6	-1497.37	134.5	307.45	-1314.17	-30.4	28.24	-1339.66	-16.65	31.43	-1499.59	-26.51	21.38	-1529.25	-37.01	37.57	-1620.42	99.07	1181.71	0	0	0	-1597.9	51.5	1538.45	-1617.32	155.79	1531.56	-1697.79	5.58	1566.45	-1169.26	150.49	1574.08	286.24	-343.93	76.99	886.01	-337.37	74.66	284.78
2.93	-1871.98	132.16	20.26	-1894.53	129.41	19.3	-1521.45	136.22	260.6	-1497.37	134.5	307.45	-1312.93	-30.13	26.29	-1338	-16.36	30.01	-1499.08	-26.73	21.39	-1530.01	-37.53	34.45	-1612.6	96.73	1183.45	0	0	0	-1590.67	48.07	1540.09	-1613.43	152.32	1534.43	-1697.79	5.58	1566.45	-1169.26	150.49	1574.08	286.57	-343.5	77.12	885.51	-337.44	74.56	284.57
2.94	-1871.13	131.81	20.42	-1894.66	130.16	19.19	-1521.45	136.22	260.6	-1497.37	134.5	307.45	-1312.51	-30.29	24.64	-1337.94	-15.98	28.81	-1499.62	-25.97	20.95	-1530.71	-37.97	31.47	-1598.51	94.33	1185.32	0	0	0	-1583.38	44.79	1541.69	-1598.84	149.57	1536.63	-1697.79	5.58	1566.45	-1169.26	150.49	1574.08	287.34	-343.94	77.28	885.52	-337.37	74.47	284.32
2.95	-1870.57	131.9	20.2	-1892.8	128.53	19.92	-1521.45	136.22	260.6	-1497.37	134.5	307.45	-1313.46	-30.48	23.44	-1336.67	-15.89	28.34	-1498.9	-26.48	21.29	-1531.33	-38.36	28.63	-1594.3	92.21	1187.12	0	0	0	-1576.25	41.64	1543.37	-1610.1	146.05	1539.4	-1697.79	5.58	1566.45	-1169.26	150.49	1574.08	287.62	-343.63	77.32	885.64	-337.17	74.59	284.52
2.96	-1869.1	131.38	20.5	-1891.71	127.97	20.31	-1521.45	136.22	260.6	-1497.37	134.5	307.45	-1312.32	-30.01	22.95	-1336.55	-15.99	27.6	-1498.88	-26.33	21.1	-1531.89	-38.68	25.93	-1587.6	89.23	1189.14	0	0	0	-1566.65	38.69	1544.8	-1599.38	143.08	1541.4	-1697.79	5.58	1566.45	-1169.26	150.49	1574.08	286.36	-343.85	77.04	885.41	-337.35	74.57	284.21
2.97	-1868.61	132.24	20.04	-1890.12	127.82	20.84	-1521.45	136.22	260.6	-1497.37	134.5	307.45	-1309.49	-30.46	23.01	-1337.32	-15.91	26.82	-1498.94	-26.3	21.13	-1532.37	-38.94	23.37	-1574.47	86.54	1191.4	0	0	0	-1560.21	35.75	1546.23	-1594.16	139.62	1542.9	-1697.79	5.58	1566.45	-1169.26	150.49	1574.08	286.41	-344.1	76.99	885.57	-337.32	74.57	284.36
2.98	-1866.22	131.47	20.12	-1885.83	125.2	22.52	-1521.45	136.22	260.6	-1497.37	134.5	307.45	-1310.49	-30.49	21.81	-1334.54	-15.87	26.9	-1498.59	-26.41	21.25	-1532.79	-39.14	20.95	-1566.78	82.86	1193.68	0	0	0	-1552.4	32.67	1547.45	-1576.32	138.2	1543.42	-1697.79	5.58	1566.45	-1169.26	150.49	1574.08	286.89	-343.7	77.17	885.44	-337.51	74.48	284.16
2.99	-1863.68	131.58	19.5	-1881.22	124.07	24.04	-1521.45	136.22	260.6	-1497.37	134.5	307.45	-1310.23	-29.97	21.46	-1336.67	-16.07	25.93	-1498.39	-26.15	21.6	-1533.15	-39.29	18.66	-1558	80.35	1195.19	0	0	0	-1543.99	30.21	1548.56	-1564.49	134.96	1544.69	-1697.78	5.57	1566.46	-1169.26	150.49	1574.08	286.59	-343.87	77.2	885.49	-337.44	74.58	284.21
3	-1860.56	132.05	18.61	-1875.76	122.75	26.11	-1521.45	136.22	260.6	-1497.37	134.5	307.45	-1311.21	-30.39	20.92	-1335.96	-15.9	25.82	-1499.24	-24.65	20.98	-1533.44	-39.38	16.51	-1549.21	78.21	1196.68	0	0	0	-1537.45	27.53	1549.78	-1562.58	132.12	1546.32	-1691.26	4.06	1567.28	-1169.26	150.49	1574.08	287.03	-343.56	77.22	885.8	-337.26	74.66	283.12
3.01	-1857.59	132.89	17.34	-1869.43	121.22	28.59	-1521.45	136.22	260.6	-1497.37	134.5	307.45	-1309.97	-29.71	21	-1335.4	-15.89	25.42	-1498.41	-25.31	21.57	-1533.68	-39.42	14.49	-1541.33	76.02	1197.62	0	0	0	-1528.54	25.41	1550.88	-1548.09	129.44	1547.89	-1683.35	1.77	1568.22	-1169.26	150.49	1574.08	286.56	-343.77	77.01	885.45	-337.35	74.53	284.23
3.02	-1853.86	133.49	16.47	-1864.13	121.44	31.04	-1521.45	136.22	260.6	-1497.37	134.5	307.45	-1313.73	-30.35	19.76	-1335.73	-15.66	25.12	-1498.24	-24.98	21.48	-1533.85	-39.41	12.6	-1535.05	74.17	1198.18	0	0	0	-1520.76	23.16	1551.96	-1538.39	127.12	1550.88	-1675.88	-0.11	1568.99	-1169.26	150.49	1574.08	287.47	-343.85	77.27	885.37	-337.85	74.38	284.75
3.03	-1849.47	133.2	16.01	-1858.26	121.39	33.91	-1521.45	136.22	260.6	-1497.37	134.5	307.45	-1310.14	-29.75	20.46	-1335.18	-15.77	25.14	-1498.2	-24.77	21.76	-1533.96	-39.35	10.83	-1527.57	72.38	1198.65	0	0	0	-1512.46	21.06	1552.98	-1528.1	125.04	1552.14	-1668.71	-1.81	1569.81	-1169.26	150.49	1574.08	286.97	-343.74	77.25	885.84	-337.62	74.53	284.5
3.04	-1846.88	133.97	15.58	-1855.35	124.72	36.54	-1521.45	136.22	260.6	-1497.37	134.5	307.45	-1309.05	-29.64	20.31	-1334.99	-15.86	25.02	-1497.94	-24.3	21.8	-1534.01	-39.25	9.19	-1520.95	70.56	1198.44	0	0	0	-1505.89	19.19	1553.78	-1517.11	123.05	1553.03	-1666.16	-2.03	1570.13	-1169.26	150.49	1574.08	286.81	-343.86	77.15	885.85	-337.57	74.64	283.93
3.05	-1843.84	135.13	20.72	-1851.74	127.77	42.38	-1521.45	136.22	260.6	-1497.37	134.5	307.45	-1311.95	-29.86	19.39	-1336.89	-15.57	24.22	-1497.94	-23.96	21.78	-1534.01	-39.1	7.68	-1512.13	69.7	1198.54	0	0	0	-1499.21	17.27	1554.56	-1511.18	121.51	1553.78	-1662.4	-2.51	1570.39	-1169.26	150.49	1574.08	286.96	-343.68	77.22	885.31	-337.45	74.55	283.82
3.06	-1841.8	140.51	30.57	-1850.89	135.47	51.44	-1521.45	136.22	260.6	-1497.37	134.5	307.45	-1311.33	-29.6	19.5	-1335.69	-15.49	24.48	-1498.28	-23.37	21.61	-1533.95	-38.91	6.29	-1508.03	68.63	1198.53	0	0	0	-1492.09	15.8	1555.2	-1506.58	120.04	1554.62	-1651.63	-4.98	1571.06	-1169.26	150.49	1574.08	286.5	-343.65	77.09	885.66	-337.46	74.56	284.17
3.07	-1841.01	150.73	41.59	-1844.64	142.84	61.71	-1521.45	136.22	260.6	-1497.37	134.5	307.45	-1310.54	-29.91	19.4	-1335.1	-15.53	24.44	-1498.41	-22.87	21.51	-1533.84	-38.68	5.02	-1503.22	66.82	1198.34	0	0	0	-1484.94	14.38	1555.54	-1496.29	118.15	1554.63	-1639.82	-7.43	1571.79	-1169.26	150.49	1574.08	286.8	-344.03	77.16	885.62	-337.48	74.58	284.74
3.08	-1835.42	156.85	55.11	-1835.25	145.97	75.71	-1521.45	136.22	260.6	-1497.37	134.5	307.45	-1308.54	-30	19.73	-1335.78	-15.18	24.34	-1497.78	-23.43	21.91	-1533.68	-38.41	3.87	-1497.42	67.09	1198.26	0	0	0	-1478.33	13.02	1555.75	-1487.42	116.56	1554.88	-1631.02	-10.6	1572.4	-1169.26	150.49	1574.08	286.95	-344.24	77.12	885.61	-337.55	74.57	284.48
3.09	-1825.12	160.33	68.69	-1825.25	149.56	90.12	-1521.45	136.22	260.6	-1497.37	134.5	307.45	-1311.7	-29.83	18.87	-1335.79	-14.82	24.22	-1498.13	-22.71	21.73	-1533.46	-38.1	2.83	-1493.39	65.62	1198.39	0	0	0	-1470.04	11.64	1555.79	-1483.05	115.6	1555.28	-1624.36	-11.13	1573.03	-1169.26	150.49	1574.08	286.35	-344.14	76.92	885.76	-337.25	74.74	284.72
3.1	-1817.68	162.61	82.73	-1815.42	150.11	104.37	-1521.45	136.22	260.6	-1497.37	134.5	307.45	-1309.91	-30.06	19.3	-1335.28	-15.18	24.21	-1497.89	-23.09	21.98	-1533.2	-37.76	1.92	-1484.7	64.71	1198.71	0	0	0	-1462.07	10.38	1555.9	-1475.7	114.23	1555.5	-1617.89	-11.56	1573.68	-1169.26	150.49	1574.08	287.02	-343.93	77.23	884.92	-337.13	74.44	284.82
3.11	-1803.22	163.26	97.11	-1803.23	150.92	118.18	-1521.45	136.22	260.6	-1497.37	134.5	307.45	-1308.9	-29.46	19.37	-1336.1	-15.04	23.97	-1497.7	-22.85	21.84	-1532.89	-37.39	1.11	-1480.16	64.02	1198.93	0	0	0	-1456.39	9.33	1555.89	-1467.87	113.37	1555.41	-1610.92	-12.49	1574.44	-1169.26	150.49	1574.08	286.74	-343.96	77.19	885.66	-337.44	74.54	284.52
3.12	-1792.93	162.91	110.6	-1785.27	149.58	129.97	-1521.45	136.22	260.6	-1497.37	134.5	307.45	-1311.44	-29.46	18.77	-1335.76	-14.88	23.97	-1496.95	-23.73	22.37	-1532.53	-36.98	0.42	-1474.22	63.05	1199.61	0	0	0	-1450.16	8.45	1555.83	-1462.4	112.8	1555.55	-1603.8	-13.91	1575.34	-1169.26	150.49	1574.08	287.05	-343.78	77.22	885.63	-337.63	74.52	284.17
3.13	-1786.08	162.56	122.6	-1775.15	148.62	142.05	-1521.45	136.22	260.6	-1497.37	134.5	307.45	-1315.31	-29.35	17.85	-1334.54	-14.62	24.17	-1497.23	-23.21	22.09	-1532.12	-36.55	-0.16	-1469.34	62.46	1200.21	0	0	0	-1442.78	7.62	1555.74	-1453.51	111.6	1555.62	-1596.03	-15.41	1576.27	-1169.26	150.49	1574.08	286.18	-343.98	76.98	885.6	-337.32	74.61	284.74
3.14	-1771.64	161.04	134.78	-1764.35	147.37	153.67	-1521.45	136.22	260.6	-1497.37	134.5	307.45	-1313.45	-29.09	18.25	-1335.8	-13.91	23.82	-1497.27	-23.18	22.23	-1531.67	-36.09	-0.64	-1461.86	61.27	1200.75	0	0	0	-1435.85	7.04	1555.68	-1446.76	110.75	1555.61	-1589.17	-16.23	1577.21	-1169.26	150.49	1574.08	287.14	-343.82	77.3	885.41	-337.39	74.59	284.02
3.15	-1765.01	160.56	144.34	-1747.29	145.37	166.28	-1521.45	136.22	260.6	-1497.37	134.5	307.45	-1312.9	-28.49	18.15	-1335.53	-13.97	23.76	-1498.31	-21.87	21.52	-1531.18	-35.61	-1	-1458.77	60.08	1201.33	0	0	0	-1429.93	6.38	1555.8	-1440.75	110.46	1555.51	-1582.8	-16.64	1577.96	-1169.26	150.49	1574.08	287.31	-343.62	77.3	885.66	-337.41	74.68	284.35
3.16	-1744.04	159.17	155.78	-1724.62	143.47	178.33	-1521.45	136.22	260.6	-1497.37	134.5	307.45	-1310.69	-27.97	18.75	-1335.19	-13.55	23.84	-1497.99	-22.05	21.68	-1530.64	-35.1	-1.27	-1454.77	59.58	1201.89	0	0	0	-1422.72	6.26	1555.94	-1436.57	110.02	1555.61	-1576.05	-17.32	1578.94	-1169.26	150.49	1574.08	287.01	-343.64	77.19	885.5	-337.43	74.6	284.28
3.17	-1733.67	157.73	163.96	-1715.04	141.54	187.75	-1521.45	136.22	260.6	-1497.37	134.5	307.45	-1311.02	-27.78	18.59	-1334.89	-13.46	23.91	-1496.87	-23.36	22.35	-1530.07	-34.57	-1.42	-1449.52	58.37	1202.29	0	0	0	-1416.8	5.93	1556.18	-1430.27	109.27	1555.84	-1570.22	-16.97	1579.78	-1169.26	150.49	1574.08	287.59	-343.79	77.36	885.22	-337.31	74.58	284.17
3.18	-1693.64	150.81	174.68	-1715.04	139.86	195.37	-1521.45	136.22	260.6	-1497.37	134.5	307.45	-1310.74	-27.95	18.87	-1334.95	-12.93	23.86	-1497.41	-22.75	22.27	-1529.45	-34.03	-1.48	-1444.83	57.1	1202.53	0	0	0	-1410.3	5.5	1556.45	-1425.57	109.21	1555.79	-1563.44	-18.17	1580.63	-1169.26	150.49	1574.08	287.59	-343.71	77.33	885.05	-337.37	74.49	284.54
3.19	-1687.31	148.58	179.69	-1685.6	137.94	202.72	-1521.45	136.22	260.6	-1497.37	134.5	307.45	-1311.72	-28.03	18.67	-1335.35	-13.06	23.65	-1497.54	-22.42	22.22	-1528.8	-33.46	-1.44	-1438.34	56.52	1202.88	0	0	0	-1404.45	5.25	1556.73	-1421.56	108.94	1555.97	-1557.61	-18.19	1581.16	-1169.26	150.49	1574.08	286.44	-343.89	77.09	885.69	-337.2	74.74	284.46
3.2	-1660.37	145.73	187.05	-1668.18	135.52	208.13	-1521.45	136.22	260.6	-1497.37	134.5	307.45	-1309.49	-27.35	19	-1334.7	-12.93	23.69	-1497.24	-22.55	22.35	-1528.12	-32.88	-1.3	-1433.41	55.76	1203	0	0	0	-1397.48	5.21	1557.06	-1410.81	108.59	1555.95	-1551.76	-18.28	1581.72	-1169.26	150.49	1574.08	286.62	-344	77.13	885.66	-337.27	74.66	284.52
3.21	-1636.76	143.36	191.96	-1648.37	133.71	212.88	-1521.45	136.22	260.6	-1497.37	134.5	307.45	-1311.51	-27.58	18.52	-1334.5	-12.7	23.73	-1496.24	-23.67	23.04	-1527.39	-32.29	-1.07	-1426.05	54.75	1203.17	0	0	0	-1390.93	4.89	1557.32	-1404.69	108.71	1555.93	-1545.78	-18.54	1582.29	-1169.26	150.49	1574.08	287.08	-343.9	77.26	885.46	-337.13	74.74	284.08
3.22	-1624.98	140.79	193.92	-1628.69	131.93	215.46	-1521.45	136.22	260.6	-1497.37	134.5	307.45	-1308.45	-27.65	19.04	-1334.11	-12.52	23.72	-1497.83	-21.85	22.19	-1526.64	-31.69	-0.74	-1421.39	54.42	1203.34	0	0	0	-1386.37	4.74	1557.76	-1401	108.73	1556.13	-1539.16	-19.61	1582.65	-1169.26	150.49	1574.08	287.01	-343.76	77.33	885.6	-337.36	74.68	284.23
3.23	-1597.9	139.15	197.03	-1612.36	130.13	216.08	-1521.45	136.22	260.6	-1497.37	134.5	307.45	-1308.77	-27.05	18.91	-1335.71	-12.28	23.21	-1497.25	-22.29	22.47	-1525.85	-31.08	-0.31	-1417.98	53.19	1203.42	0	0	0	-1380.58	4.74	1558.12	-1391.89	108.56	1555.93	-1533.67	-19.44	1583.17	-1169.26	150.49	1574.08	286.96	-343.57	77.3	885.58	-337.48	74.61	284
3.24	-1594.04	137.67	194.25	-1595.05	128.7	215.65	-1521.45	136.22	260.6	-1497.37	134.5	307.45	-1314.44	-27.61	17.63	-1335.02	-12.46	23.37	-1496.95	-22.5	22.68	-1525.03	-30.46	0.2	-1411.57	52.75	1203.35	0	0	0	-1375.62	4.5	1558.45	-1387.74	108.21	1555.93	-1529.06	-18.7	1583.55	-1169.26	150.49	1574.08	287.53	-343.75	77.45	885.79	-337.39	74.62	284.42
3.25	-1566.31	136.05	194.82	-1568.95	127.24	215.46	-1521.45	136.22	260.6	-1497.37	134.5	307.45	-1312.61	-27.84	17.97	-1335.66	-12.28	23.2	-1496.95	-22.31	22.54	-1524.18	-29.84	0.8	-1405.47	51.89	1203.49	0	0	0	-1370.34	4.34	1558.55	-1381.54	108.39	1555.85	-1522.49	-19.82	1583.69	-1169.26	150.49	1574.08	287.18	-343.85	77.3	884.98	-337.27	74.57	284.36
3.26	-1546.49	134.7	191.98	-1559.57	126.09	211.49	-1521.45	136.22	260.6	-1497.37	134.5	307.45	-1308.46	-27.29	18.8	-1336.2	-12.38	22.81	-1496.46	-22.57	22.87	-1523.31	-29.21	1.49	-1399.39	51.22	1203.42	0	0	0	-1365.34	4.39	1558.66	-1374.79	108.01	1556.07	-1516.79	-20.01	1583.89	-1169.26	150.49	1574.08	287.06	-343.98	77.13	886.03	-337.3	74.81	284.91
3.27	-1530.09	133.24	187.75	-1538.09	124.62	208.51	-1521.45	136.22	260.6	-1497.37	134.5	307.45	-1310.53	-27.64	18.1	-1335.88	-12.49	23.02	-1497.38	-21.18	22.37	-1522.4	-28.58	2.27	-1393.91	50.32	1203.42	0	0	0	-1358	4.07	1558.65	-1369.84	107.94	1555.97	-1510.86	-20.56	1584.1	-1169.26	150.49	1574.08	287.58	-343.79	77.26	885.61	-337.43	74.57	284.63
3.28	-1529.89	136.84	180.71	-1523.98	123.16	201.57	-1521.45	136.22	260.6	-1497.37	134.5	307.45	-1310.05	-26.96	18.24	-1334.15	-11.8	23.33	-1497.5	-21.04	22.35	-1521.48	-27.95	3.13	-1388.82	49.85	1203.45	0	0	0	-1351.32	3.81	1558.58	-1366.11	107.58	1555.77	-1505.51	-20.48	1584.31	-1169.26	150.49	1574.08	287.33	-343.73	77.36	885.19	-337.23	74.59	284.54
3.29	-1509.19	135.92	175.88	-1518.18	126.44	196.64	-1521.45	136.22	260.6	-1497.37	134.5	307.45	-1312.12	-27.46	17.93	-1335.18	-11.62	23.04	-1496.53	-22.02	23.01	-1520.52	-27.33	4.07	-1386.6	49.06	1203.24	0	0	0	-1345.75	3.25	1558.43	-1361.02	107.16	1555.85	-1499.34	-21.43	1584.38	-1169.26	150.49	1574.08	286.78	-343.93	77.23	885.53	-337.19	74.73	284.54
3.3	-1488.75	135.79	169.13	-1498.04	125.38	189.39	-1521.45	136.22	260.6	-1497.37	134.5	307.45	-1310.25	-27.4	18.21	-1335.81	-11.93	22.94	-1496.48	-21.71	23.15	-1519.55	-26.71	5.09	-1378.35	48.54	1203.25	0	0	0	-1341.41	3.2	1558.4	-1354.47	107.17	1555.47	-1494.16	-21.07	1584.53	-1169.26	150.49	1574.08	287.92	-343.96	77.42	885.6	-337.36	74.7	283.85
3.31	-1468.77	134.3	161.53	-1482.37	125.18	180.65	-1521.45	136.22	260.6	-1497.37	134.5	307.45	-1310.38	-26.89	18.1	-1336.15	-12.23	22.92	-1495.91	-22.22	23.51	-1518.55	-26.1	6.18	-1373.73	47.61	1202.99	0	0	0	-1335.26	2.8	1558.22	-1348.17	107.09	1555.32	-1488.29	-21.71	1584.43	-1169.26	150.49	1574.08	287.27	-343.76	77.19	885.8	-337.47	74.78	284.22
3.32	-1446.76	134.66	154	-1457.33	124.98	172.64	-1521.45	136.22	260.6	-1497.37	134.5	307.45	-1310.22	-26.92	17.98	-1334.65	-11.83	23.2	-1496.1	-21.91	23.43	-1517.54	-25.49	7.36	-1367.48	47.31	1202.82	0	0	0	-1328.85	2.49	1557.96	-1344.42	106.51	1555.17	-1482.49	-22.08	1584.44	-1169.26	150.49	1574.08	286.21	-343.89	77.1	885.77	-337.31	74.76	283.81
3.33	-1422.84	133.4	145.96	-1435.88	125	163.66	-1521.45	136.22	260.6	-1497.37	134.5	307.45	-1311.66	-26.95	17.83	-1334.86	-11.58	23.18	-1496.23	-21.57	23.25	-1516.5	-24.9	8.61	-1364.59	46.3	1202.48	0	0	0	-1323.94	2.13	1557.84	-1338.5	106.09	1554.81	-1477.19	-21.91	1584.45	-1169.26	150.49	1574.08	286.79	-343.96	77.15	885.61	-337.58	74.51	284.16
3.34	-1401.23	132.32	137.49	-1414.77	125.7	154	-1521.45	136.22	260.6	-1497.35	134.51	307.44	-1312.06	-26.52	17.66	-1334.96	-11.36	23.08	-1495.99	-21.66	23.56	-1515.45	-24.32	9.93	-1359.31	45.24	1202.25	0	0	0	-1318.81	1.85	1557.63	-1331.02	106.21	1554.67	-1472.07	-21.5	1584.42	-1169.26	150.49	1574.08	286.41	-343.94	77	885.7	-337.48	74.59	283.99
3.35	-1378.65	130.28	128.37	-1390.07	124.51	145.2	-1521.43	136.22	260.58	-1476.02	136.37	294.44	-1310.68	-26.96	17.94	-1334.54	-11.72	23.37	-1496.63	-20.48	22.84	-1514.38	-23.75	11.33	-1355.57	45.22	1201.92	0	0	0	-1313.3	1.51	1557.49	-1325.36	106.03	1554.35	-1466.18	-22.05	1584.19	-1169.26	150.49	1574.08	286.44	-344.15	76.98	885.51	-337.49	74.57	284.09
3.36	-1353.5	129.58	120.14	-1365.71	124	136.32	-1503.41	137.36	243.42	-1461.44	138.09	279.41	-1311.45	-27.01	17.98	-1334.3	-11.67	23.34	-1496.84	-20.62	23.05	-1513.3	-23.2	12.79	-1350.12	44.66	1201.59	0	0	0	-1307.24	1.42	1557.41	-1318.8	105.9	1553.98	-1459.88	-23.19	1584	-1169.26	150.49	1574.08	287.23	-343.86	77.34	885.24	-337.48	74.56	284.04
3.37	-1331.07	128.9	110.82	-1343.56	122.86	126.51	-1483.83	139.43	226.78	-1448.73	136.33	264.62	-1309.55	-27.85	18.43	-1334.57	-11.91	23.39	-1496.17	-21.26	23.5	-1512.2	-22.67	14.32	-1345.43	44.6	1201.24	0	0	0	-1303.28	1.27	1557.34	-1313.12	105.04	1554.01	-1455.17	-22.49	1583.85	-1169.26	150.49	1574.08	287.11	-343.94	77.15	885.74	-337.44	74.6	284.55
3.38	-1306.34	127.93	102.46	-1319.88	122.04	117.54	-1463.67	141.18	210.03	-1427.65	138.7	248.18	-1308.84	-27.26	18.68	-1332.9	-12.3	23.93	-1495.48	-22.02	23.85	-1511.1	-22.16	15.92	-1337.92	44.06	1200.98	0	0	0	-1297.85	1.03	1557.22	-1308.74	105.25	1553.86	-1450.58	-21.56	1583.58	-1169.26	150.49	1574.08	287.47	-343.83	77.36	885.73	-337.45	74.54	283.78
3.39	-1280.11	126.8	95.05	-1295.12	121.47	108.63	-1443.41	142.81	193.16	-1407.76	141.16	233.11	-1308.68	-27.34	18.7	-1332.82	-12.42	24.02	-1496.36	-21.04	23.43	-1509.98	-21.67	17.58	-1333.48	43.27	1200.64	0	0	0	-1291.65	0.75	1557.11	-1303.97	104.95	1553.61	-1445.55	-21.29	1583.4	-1169.26	150.49	1574.08	286.62	-343.95	77.16	885.18	-337.43	74.49	284.21
3.4	-1255.91	127.11	87.11	-1272.62	120.99	100.03	-1422.38	144.69	176.48	-1395.03	141.05	219.4	-1308.9	-27.57	18.67	-1331.91	-12.66	24.55	-1496.58	-20.94	23.3	-1508.85	-21.2	19.3	-1327.31	43.09	1200.16	0	0	0	-1287.38	0.53	1557.08	-1300.71	104.78	1553.59	-1439.57	-21.87	1583.02	-1169.26	150.49	1574.08	286.75	-344.09	77.09	885.21	-337.44	74.5	284.01
3.41	-1230.43	126.78	80.58	-1247.11	120.86	92.31	-1401.56	145.42	159.77	-1375.65	143.98	205.21	-1309.83	-25.18	19.42	-1327.58	-14.36	26.33	-1496.66	-20.6	23.21	-1507.72	-20.76	21.09	-1320.78	43.2	1199.8	0	0	0	-1281.39	0.45	1557.06	-1293.35	104.82	1553.49	-1434.23	-21.66	1582.68	-1169.26	150.49	1574.08	287.69	-343.84	77.42	885.05	-337.44	74.46	284.38
3.42	-1207.04	126.27	73.89	-1224.57	121.43	84.38	-1380.26	146.22	143.63	-1357.34	144.44	190.3	-1305.47	-25.54	20.64	-1337.58	-8.02	23.78	-1497.03	-20.07	23.04	-1506.58	-20.35	22.93	-1313.9	42.74	1199.34	0	0	0	-1275.12	0.39	1556.94	-1288.62	105.08	1553.27	-1429.36	-20.98	1582.24	-1169.26	150.49	1574.08	286.22	-343.9	77.24	885.36	-337.43	74.55	284.62
3.43	-1181.58	125.43	68.22	-1198.32	121.31	78	-1358.86	146.71	128.09	-1337.85	146.03	176.8	-1309.06	-27.01	20.64	-1338.09	-8.33	23.02	-1496.46	-20.76	23.42	-1505.43	-19.97	24.83	-1309.32	42.22	1198.61	0	0	0	-1271.63	0.41	1556.9	-1280.4	105.16	1552.91	-1424.59	-19.81	1581.82	-1169.26	150.49	1574.08	286.19	-343.74	77.03	885.24	-337.32	74.59	284.64
3.44	-1154.05	126.23	63.89	-1177.29	120.72	71.53	-1337.26	146.92	113.9	-1317.01	149.07	164.43	-1307.23	-26.11	21.34	-1332.09	-8.89	24.23	-1495.84	-21.27	23.69	-1504.28	-19.62	26.78	-1305.71	42.17	1197.96	0	0	0	-1266.51	0.39	1556.71	-1275.77	105.39	1552.54	-1419.26	-19.17	1581.33	-1169.26	150.49	1574.08	286.79	-343.72	77.17	885.14	-337.32	74.6	283.31
3.45	-1131.44	126.26	58.94	-1151.63	121.37	66.56	-1314.31	149.45	102.02	-1296.81	151.37	152.83	-1309.05	-26.41	21.03	-1338.12	-8.82	22.54	-1496.55	-20.57	23.52	-1503.13	-19.31	28.79	-1300.58	42.78	1197.11	0	0	0	-1259.43	0.65	1556.35	-1270.1	105.55	1552.17	-1413.24	-19.47	1580.73	-1169.26	150.49	1574.08	286.98	-343.71	77.37	885.32	-337.25	74.58	283.96
3.46	-1107.5	127.01	55.39	-1129	121.64	61.76	-1292	151.52	90.89	-1278.09	151.07	141.21	-1306.95	-26.89	21.99	-1334.23	-9.64	23.09	-1497.01	-20.05	23.27	-1501.97	-19.03	30.85	-1294.41	42.46	1196.38	0	0	0	-1253.36	0.72	1556.01	-1263.17	105.43	1551.83	-1407.23	-19.55	1580.07	-1169.26	150.49	1574.08	286.9	-343.94	77.23	885.74	-337.48	74.7	284.58
3.47	-1084.07	127.2	52.51	-1105.92	121.65	57.93	-1270.85	151.71	79.97	-1259.09	151.42	131.01	-1309.01	-26.31	21.26	-1333.59	-14.95	26.68	-1496.48	-20.54	23.34	-1500.82	-18.79	32.96	-1287.96	41.79	1195.71	0	0	0	-1248.27	0.94	1555.64	-1257.2	105.44	1551.25	-1401.7	-18.71	1579.51	-1169.26	150.49	1574.08	286.66	-343.95	77.13	885.89	-337.54	74.72	284.44
3.48	-1059.92	127.5	51.16	-1085.53	122.08	54.74	-1249.75	152.15	70.02	-1241.28	150.24	121.28	-1309.79	-26.56	21.16	-1336.45	-14.33	25.64	-1496.86	-20.34	23.44	-1499.67	-18.59	35.12	-1283.31	41.86	1194.99	0	0	0	-1242.41	1.18	1555.17	-1252.06	106.23	1550.81	-1396.08	-17.95	1578.93	-1169.26	150.49	1574.08	286.43	-344.06	76.96	885.67	-337.48	74.57	283.65
3.49	-1039.39	127.5	49.9	-1061.83	122.05	53.53	-1229.06	152.78	60.97	-1222.45	151.03	113.38	-1311.29	-25.81	20.26	-1335.69	-13.65	25.18	-1497.19	-20.24	23.49	-1498.52	-18.43	37.32	-1276.76	41.69	1194.07	0	0	0	-1237.96	1.55	1554.8	-1247.79	106.64	1550.08	-1390.55	-16.96	1578.28	-1169.26	150.49	1574.08	286.98	-344.01	77.14	885.92	-337.22	74.83	284.13
3.5	-1018.41	127.77	50.29	-1040.75	123.05	53.04	-1208.44	153.55	53.59	-1203.49	153.06	106.99	-1310.29	-26.12	20.5	-1333.43	-13.48	24.83	-1497.15	-20.08	23.22	-1497.38	-18.32	39.57	-1269.72	41.96	1193.19	0	0	0	-1231.68	1.88	1554.14	-1241.07	106.93	1549.49	-1384.89	-16.13	1577.55	-1169.26	150.49	1574.08	286.77	-343.94	77.1	885.7	-337.36	74.65	284.25
3.51	-998.19	127.28	51.55	-1021.78	123.08	53.8	-1187.98	155.54	47.44	-1186.38	153.35	100.61	-1313.36	-25.75	19.6	-1335.04	-14.02	24.43	-1497.94	-19.25	23.09	-1496.24	-18.25	41.86	-1264.62	41.77	1192.18	0	0	0	-1225.76	2.26	1553.66	-1229.8	107.64	1548.46	-1378.73	-15.68	1576.69	-1169.26	150.49	1574.08	286.52	-343.88	77.11	885.51	-337.34	74.66	284.09
3.52	-978.39	127.73	54.58	-1003.3	123.89	55.23	-1167.97	158.62	43.27	-1169.54	155.06	96.2	-1310.84	-29.13	19.37	-1334.34	-13.71	24.36	-1497.45	-19.71	23.6	-1495.11	-18.23	44.2	-1259.53	41.8	1190.83	0	0	0	-1219.56	2.69	1552.95	-1225.8	107.99	1547.74	-1373.67	-13.76	1575.9	-1169.26	150.49	1574.08	285.91	-343.96	77	885.71	-337.39	74.63	284.6
3.53	-964.24	126.99	56.34	-987.82	123.93	57.4	-1149.46	161.33	40.37	-1153.12	157.47	92.77	-1311.53	-29.22	19.09	-1334.35	-13.23	24.23	-1498.26	-18.86	23.33	-1493.99	-18.26	46.57	-1251.07	41.92	1189.9	0	0	0	-1214.43	3.27	1552.32	-1221.78	108	1546.89	-1368.19	-12.44	1574.93	-1169.26	150.49	1574.08	286.91	-343.65	77.16	885.95	-337.41	74.6	284.41
3.54	-945.77	127.59	61.3	-968.72	123.75	60.88	-1132.23	163.02	38.12	-1137.83	159.74	90.46	-1311.65	-29.49	18.9	-1335.13	-13.36	23.85	-1497.57	-19.33	23.82	-1492.87	-18.34	48.98	-1244.84	41.5	1188.67	0	0	0	-1208.71	3.76	1551.54	-1213.49	108.97	1545.96	-1361.89	-11.79	1573.94	-1169.26	150.49	1574.08	286.99	-343.59	77.22	885.99	-337.33	74.68	284.66
3.55	-931.81	127.44	65.99	-957.22	124.59	63.95	-1116.98	164.14	36.33	-1124.95	160.28	88.03	-1310.47	-28.68	19.08	-1335.81	-13.91	23.62	-1497.85	-18.96	23.89	-1491.77	-18.47	51.42	-1238.46	42.45	1187.72	0	0	0	-1201.8	4.56	1550.82	-1207.18	109.77	1545.03	-1356.35	-9.51	1573.08	-1169.26	150.49	1574.08	286.49	-344.03	76.95	885.87	-337.4	74.73	284.55
3.56	-916.91	127.5	71.26	-945.64	124.54	67.91	-1104.2	163.94	34.49	-1113.21	160.97	86.07	-1309.43	-29.24	19.14	-1335.14	-13.37	23.78	-1497.44	-19.39	24.3	-1490.68	-18.66	53.9	-1233.19	42.1	1186.51	0	0	0	-1195.77	5.36	1550.21	-1202.34	110.15	1544.18	-1350.14	-8.62	1572.03	-1169.26	150.49	1574.08	286.01	-344.01	76.81	885.93	-337.53	74.64	284.42
3.57	-906.87	127.18	76.68	-934.01	124.7	72.1	-1091.87	164.99	33.13	-1102.88	162.24	84.63	-1310.25	-29.73	18.71	-1332.78	-13.67	24.12	-1498.33	-18.15	24.04	-1489.61	-18.91	56.41	-1226.91	42.79	1185.47	0	0	0	-1190.38	6.49	1549.56	-1194.51	111.4	1542.92	-1342.98	-8.17	1571.12	-1169.26	150.49	1574.08	286.95	-343.74	77.09	885.47	-337.41	74.56	284.07
3.58	-897.52	129.04	79.77	-926.43	124.67	74.52	-1081.57	165.87	31.88	-1094.28	162.33	82.8	-1311.13	-29.31	18.41	-1334.59	-13.82	23.75	-1497.66	-18.81	24.58	-1488.55	-19.22	58.96	-1221.13	43.21	1184.47	0	0	0	-1183.39	7.52	1548.9	-1192.63	112.65	1542.23	-1337.14	-6.39	1570.26	-1169.26	150.49	1574.08	286.39	-343.95	76.99	885.4	-337.47	74.6	284.18
3.59	-888.32	130.06	82.54	-916.92	125.45	76.64	-1072.88	166.27	30.27	-1086.51	163.01	81.3	-1308.87	-29.15	18.93	-1335.88	-13.68	23.37	-1497.79	-18.62	24.72	-1487.51	-19.59	61.53	-1210.97	44.01	1183.56	0	0	0	-1177.15	8.9	1548.18	-1182.81	113.24	1540.91	-1331.37	-4.46	1569.31	-1169.26	150.49	1574.08	286.77	-343.73	77.29	885.16	-337.53	74.41	284.75
3.6	-883.77	131.35	82.52	-908.87	126.87	77.45	-1065.78	166.71	28.39	-1079.89	164.42	79.75	-1311.73	-30.07	17.9	-1336.08	-14.05	23.26	-1498.13	-18.15	25.02	-1486.48	-20.02	64.12	-1205.08	44.03	1182.59	0	0	0	-1170.98	10.32	1547.48	-1171.01	115.19	1540.23	-1325.34	-2.22	1568.29	-1169.26	150.49	1574.08	286.66	-344.06	77.14	885.32	-337.48	74.65	284.5
3.61	-878.46	131.96	81.75	-906.69	127.02	76.13	-1060.47	167.78	27.37	-1074.77	164.97	77.62	-1312.01	-29.73	17.53	-1334.53	-14.39	23.7	-1497.46	-18.64	25.63	-1485.47	-20.52	66.75	-1199.48	44.13	1181.52	0	0	0	-1164.89	11.95	1546.88	-1163.69	116.58	1539.21	-1320.11	0.82	1567.27	-1169.26	150.49	1574.08	286.62	-344.03	77.12	885.62	-337.59	74.67	283.93
3.62	-873.99	134.54	79.23	-902.38	128.12	73.5	-1057.56	168.12	26.14	-1070.28	166.48	76.13	-1307.4	-30.48	18.45	-1334.88	-14.14	23.35	-1497.55	-18.3	26.06	-1484.49	-21.08	69.39	-1192.36	44.96	1180.45	0	0	0	-1158.23	13.31	1546.15	-1157.16	118.03	1538.03	-1313.68	2.12	1566.24	-1169.26	150.49	1574.08	287.06	-344.16	77.24	885.51	-337.47	74.59	284.62
3.63	-873.75	133.61	74.39	-896.54	129.55	70.03	-1056.23	169.03	24.27	-1068.31	166.86	73.53	-1307.96	-30.16	18.3	-1335.17	-14.37	23.29	-1497.28	-18.56	26.87	-1483.53	-21.72	72.06	-1185.9	45.91	1179.39	0	0	0	-1151.43	14.95	1545.3	-1150.22	120.16	1536.91	-1307.56	4.54	1565.23	-1169.26	150.49	1574.08	287.6	-343.71	77.38	885.77	-337.24	74.61	285.25
3.64	-872.14	135.4	67.47	-898.64	130.88	63.29	-1055.16	169.04	23.45	-1067.74	166.61	70.69	-1312.12	-30.68	17.75	-1334.27	-14.72	23.42	-1496.76	-19.01	27.99	-1482.59	-22.43	74.74	-1178.46	46.97	1178.3	0	0	0	-1144.07	16.38	1544.47	-1143.37	122.45	1535.72	-1300.51	5.67	1564	-1169.26	150.49	1574.08	287.1	-343.51	77.45	885.61	-337.52	74.45	284.82
3.65	-868.04	136.4	59.21	-894.75	133	56.52	-1054.53	168.16	22.36	-1067.04	165.82	68.41	-1312.48	-30.67	17.61	-1333.75	-14.94	23.66	-1496.11	-20.13	29.57	-1481.62	-23.73	76.33	-1172.58	47.19	1177.59	0	0	0	-1137.88	18.03	1543.78	-1136.77	124.18	1534.7	-1294.87	8.7	1563.46	-1169.26	150.49	1574.08	286.93	-343.8	77.19	885.36	-337.49	74.45	284.26
3.66	-865.5	138.04	50.31	-891.77	133.61	49.62	-1053.17	168.88	21.97	-1063.66	166.29	67.6	-1312.52	-31.22	17.54	-1335.43	-15.1	23.22	-1496.11	-20.77	30.73	-1481.32	-24.39	77.91	-1162.95	48.15	1176.82	0	0	0	-1131.15	19.78	1543.33	-1130.42	125.57	1534.06	-1287.8	10.4	1562.9	-1169.26	150.49	1574.08	287	-344.2	76.99	885.43	-337.57	74.46	284.47
3.67	-863.66	137.76	43.27	-888.17	133.45	44.1	-1052.02	169.23	21.86	-1059.42	168.15	68.43	-1311.61	-31.24	17.44	-1333.99	-15.58	23.49	-1495.55	-21.48	32.65	-1481.45	-23.92	79.33	-1157.5	49.07	1176.58	0	0	0	-1125.23	21.44	1543.29	-1123.86	127.3	1533.8	-1281.27	12.18	1562.84	-1169.26	150.49	1574.08	286.65	-343.89	77.06	885.73	-337.47	74.63	284.65
3.68	-863.65	137.07	37.73	-885.34	133.1	39.86	-1051.23	169.24	21.77	-1056.93	168.29	68.64	-1312.81	-31.43	17.16	-1333.45	-15.8	23.54	-1493.63	-23.56	35.54	-1480.41	-24.62	81.79	-1151.17	50.24	1176.67	0	0	0	-1119	23.37	1543.51	-1117.16	128.98	1533.79	-1274.76	14.38	1563.05	-1169.26	150.49	1574.08	286.91	-343.75	76.99	885.76	-337.46	74.61	284.25
3.69	-860.14	136	35.6	-884.18	130.9	37.97	-1050.59	169.52	21.87	-1055.33	168.08	68.39	-1310.59	-31.69	17.61	-1334.21	-16.25	23.18	-1492.43	-24.85	38.59	-1479.86	-25.15	84.79	-1144.01	51.06	1177.12	0	0	0	-1111.82	25.17	1543.89	-1110.45	130.8	1534.06	-1268.02	16.01	1563.76	-1169.26	150.49	1574.08	287	-343.71	77.18	885.42	-337.42	74.62	283.7
3.7	-860.54	135.07	34.01	-886.92	131.72	35.6	-1050.56	169.1	21.72	-1054.43	168.08	68.59	-1308.42	-32.51	17.96	-1333.13	-17.09	23.07	-1491.16	-26.19	41.76	-1478.25	-26.43	88.28	-1136.69	51.57	1178.13	0	0	0	-1104.86	27.25	1544.67	-1103.93	132.23	1534.55	-1262.09	19.24	1564.72	-1169.26	150.49	1574.08	286.76	-343.82	77.11	885.64	-337.3	74.63	283.75
3.71	-858	135.07	33.29	-885.99	130.88	34.57	-1050.44	169.07	21.57	-1054.18	167.41	68.46	-1311.74	-32.52	17.29	-1333.92	-17.38	23.04	-1489.75	-27.57	45.52	-1477.76	-26.66	91.7	-1129.78	53.53	1179.38	0	0	0	-1097.93	29.1	1545.72	-1096.92	134.23	1535.32	-1254.46	20.14	1566.2	-1169.26	150.49	1574.08	286.53	-343.95	77.07	885.64	-337.61	74.55	283.97
3.72	-861.27	135.9	31.35	-886.43	131.22	33.26	-1050.36	169.08	21.56	-1053.22	168.17	68.83	-1309.93	-32.58	17.7	-1334.94	-17.66	22.67	-1488.85	-28.28	49.32	-1475.61	-27.82	96.06	-1124.65	54.43	1181.1	0	0	0	-1091.12	31.19	1546.97	-1090.07	135.94	1536.26	-1248.08	22.94	1567.89	-1169.26	150.49	1574.08	287.25	-343.88	77.29	885.85	-337.06	74.74	284.36
3.73	-861.26	135.4	30.63	-886.9	131.07	32.43	-1049.96	169.59	21.73	-1052.75	168.01	68.86	-1310.99	-32.69	17.32	-1333.57	-18.02	23.02	-1486.47	-29.99	54.33	-1472.95	-29.08	100.71	-1115.51	56.34	1183.16	0	0	0	-1084.5	33.47	1548.4	-1083.14	138.06	1537.26	-1239.94	23.6	1569.9	-1169.26	150.49	1574.08	286.39	-344.04	76.91	886.04	-337.38	74.69	284.05
3.74	-859.69	134.71	30.06	-887.91	130.82	31.26	-1049.75	169.53	21.79	-1051.59	168.14	69.14	-1311.2	-32.63	17.22	-1332.97	-18.08	23.33	-1484.53	-30.47	59.2	-1470.23	-29.57	105.38	-1112.38	58.65	1185.53	0	0	0	-1078.6	35.37	1549.93	-1076.25	140.2	1538.36	-1232.97	26.14	1572.05	-1169.26	150.49	1574.08	286.13	-343.74	77.01	885.99	-337.31	74.66	284.56
3.75	-861.03	135.03	29.34	-886.23	130.51	31.23	-1049.64	169.44	21.87	-1051.07	168.15	69.3	-1311.4	-32.87	16.79	-1332.88	-18.05	23.39	-1481.69	-31.58	64.54	-1465.52	-31.51	110.82	-1102.78	60.55	1188.15	0	0	0	-1071.65	37.26	1551.49	-1069.69	141.76	1539.63	-1226.41	28.88	1574.29	-1169.26	150.49	1574.08	287.54	-343.79	77.38	885.56	-337.22	74.58	284.74
3.76	-858.75	134.78	29.21	-887.31	130.63	30.44	-1049.61	169.34	21.82	-1050.34	168.82	69.81	-1308.67	-33.27	17.36	-1330.92	-18.58	24.26	-1478.83	-32.36	69.88	-1460.64	-32.89	116.14	-1097.41	62.13	1190.98	0	0	0	-1064.46	39.39	1552.92	-1062.81	143.67	1540.92	-1220.19	31.63	1576.6	-1169.26	150.49	1574.08	287.12	-343.94	77.15	885.08	-337.36	74.54	284.55
3.77	-859.69	134.41	28.51	-886.52	130.59	30.23	-1049.28	169.65	22.12	-1050.17	168.43	69.8	-1310.41	-33.12	17.27	-1330.55	-18.9	24.83	-1475.03	-33.29	75.64	-1455.03	-34.37	121.63	-1090.66	63.72	1193.61	0	0	0	-1057.29	41.11	1554.38	-1056.3	145.22	1542.23	-1214.67	35.04	1578.83	-1169.26	150.49	1574.08	286.65	-343.87	77.06	885.58	-337.42	74.61	283.71
3.78	-860.56	134.35	27.66	-884.26	131.04	30.23	-1049.24	169.38	22.11	-1050.16	167.71	69.5	-1307.01	-33.24	17.94	-1328.51	-19.17	25.63	-1471.39	-33.13	81.27	-1449.9	-34.27	126.54	-1083.09	65.61	1196.11	0	0	0	-1050.94	42.71	1555.7	-1050.08	146.29	1543.59	-1207.08	35.41	1580.89	-1169.26	150.49	1574.08	286.49	-343.75	77.05	885.78	-337.35	74.64	283.75
3.79	-858.52	134.04	27.78	-885.86	130.75	29.09	-1049.03	169.36	22.31	-1049.89	167.12	69.35	-1309.64	-34.01	17.4	-1328.41	-19.3	26.16	-1466.95	-32.91	87.21	-1442.99	-35.24	132.22	-1074.22	67.88	1198.55	0	0	0	-1044.25	44.16	1556.89	-1043.26	148.29	1544.88	-1200.2	36.46	1582.46	-1169.26	150.49	1574.08	286.42	-344.05	77.1	885.22	-337.51	74.43	283.85
3.8	-859.54	134.49	27.3	-883.43	131.35	29.22	-1049.04	168.72	22.26	-1049.55	166.92	69.43	-1308.79	-33.97	17.5	-1325.19	-19.68	27.18	-1461.2	-32.89	93.6	-1435.72	-35.55	137.68	-1067.87	69.27	1200.49	0	0	0	-1037.68	45.4	1557.96	-1036.95	149.3	1546.18	-1194.08	38.17	1583.57	-1169.26	150.49	1574.08	287	-343.76	77.27	885.33	-337.82	74.32	284.48
3.81	-856.12	134.18	27.4	-883.45	130.91	28.97	-1049.05	168.15	22.14	-1049.59	166.08	69.28	-1305.57	-34.09	18.11	-1323.02	-20.03	27.95	-1456.04	-31.72	100.04	-1427.15	-36.61	143.77	-1061.51	71.15	1202.27	0	0	0	-1031.5	46.54	1558.93	-1030.69	150.39	1547.29	-1186.56	37.72	1584.5	-1169.26	150.49	1574.08	286.75	-343.92	77.1	885.44	-337.27	74.48	284.73
3.82	-858.27	134.6	26.97	-883.06	130.37	28.5	-1048.84	168.3	22.47	-1049.35	165.56	69.07	-1307.14	-34.55	16.99	-1323.57	-20.13	27.83	-1450.29	-30.65	106.74	-1419.78	-35.64	149.32	-1054.23	72.85	1203.47	0	0	0	-1025.63	47.59	1559.79	-1023.97	151.97	1548.29	-1180.91	39.92	1585.09	-1169.26	150.49	1574.08	287.28	-344.02	77.18	885.71	-337.22	74.74	284.24
3.83	-861.42	135.07	25.61	-884.6	130.63	27.87	-1048.71	168	22.44	-1048.68	166	69.29	-1306.62	-34.72	16.54	-1320.38	-19.67	28.48	-1442.82	-30.63	114.46	-1411.75	-34.29	155.17	-1048.37	75.03	1204.45	0	0	0	-1019.36	48.56	1560.45	-1017.8	152.52	1549.31	-1174.98	41.56	1585.58	-1169.26	150.49	1574.08	287.22	-343.97	77.28	885.92	-337.39	74.65	284.18
3.84	-858.92	133.84	25.92	-886.02	130.81	27.27	-1048.39	168.25	22.63	-1048.4	165.75	69.2	-1305.52	-35.46	15.49	-1319.27	-19.95	28.65	-1435.56	-28.86	121.73	-1402.1	-34.15	161.62	-1043.51	76.46	1204.7	0	0	0	-1013.28	49.45	1561.12	-1011.49	153.4	1550.18	-1169.47	43.74	1585.76	-1169.26	150.49	1574.08	286.79	-344.08	77.1	886.04	-337.19	74.7	284.4
3.85	-859.85	133.55	25.34	-885.34	130.77	27.42	-1048.5	167.82	22.51	-1048.45	165.03	68.95	-1302.47	-34.87	15.3	-1315.67	-20.05	29.22	-1427.73	-26.75	129.02	-1392.03	-32.96	167.84	-1034.61	77.34	1204.83	0	0	0	-1006.68	50.3	1561.62	-1004.83	154.63	1550.82	-1162.95	44.41	1585.84	-1169.25	150.49	1574.08	286.92	-344.01	77.17	885.55	-337.42	74.63	284.7
3.86	-856.73	134.5	25.51	-885.21	130.32	27.23	-1048.55	167.58	22.36	-1048.19	165	68.93	-1297.82	-34.93	14.97	-1312.09	-20.1	29.67	-1418.04	-25.26	136.76	-1382.44	-30.34	173.35	-1026.68	78.08	1204.81	0	0	0	-1001.24	51.17	1562.04	-998.46	155.25	1551.41	-1157.19	46.03	1585.76	-1162.39	152.36	1574.15	286.98	-343.68	77.22	885.94	-337.53	74.6	284.45
3.87	-858.24	134.06	25.23	-885.34	130.29	27.16	-1048.49	167.53	22.36	-1047.88	165.15	68.8	-1296.84	-35.05	13.7	-1306.74	-20.25	30.62	-1408.81	-22.49	144.06	-1370.98	-28.76	179.22	-1023.91	78.96	1204.44	0	0	0	-995.65	51.93	1562.38	-991.83	156.26	1551.81	-1151.4	47.24	1585.52	-1155.76	154.5	1573.87	287.13	-343.5	77.35	885.6	-337.23	74.54	284.32
3.88	-856.97	134.06	25.29	-882.58	130.06	27.47	-1048.25	167.73	22.51	-1047.71	165.09	68.75	-1291.82	-35.07	12.92	-1300.95	-20.85	31.56	-1398.99	-20.77	151.53	-1359.12	-27.59	185.15	-1016.19	79.13	1204.03	0	0	0	-989	52.76	1562.55	-985.37	157	1552.04	-1146.33	49.68	1585.34	-1148.5	157.14	1573.63	287.31	-343.85	77.34	885.72	-337.57	74.58	283.64
3.89	-856.43	133.74	25.38	-883.3	130.87	27.47	-1048.64	167.02	22.28	-1047.09	165.67	68.8	-1289.55	-36.21	10.88	-1292.97	-21.32	32.83	-1391.22	-19.44	158.85	-1347.63	-24.57	190.4	-1011.64	79.49	1203.53	0	0	0	-983.6	53.53	1562.64	-979.05	157.58	1552.15	-1139.94	51.36	1585.51	-1141.97	158.66	1573.25	286.81	-344.02	77.04	885.92	-337.52	74.68	284.08
3.9	-857.82	132.97	24.47	-882.86	130.44	27.45	-1048.29	167.61	22.58	-1047.37	164.75	68.29	-1282.68	-37.56	8.63	-1286.86	-22.35	34.12	-1381.8	-15.9	165.57	-1334.85	-22.37	195.47	-1003.87	80.06	1203.01	0	0	0	-977.03	54.08	1562.82	-972.73	158.09	1552.21	-1133.64	52.98	1585.69	-1135.81	159.32	1573.48	286.92	-343.97	77.03	885.3	-337.48	74.55	283.92
3.91	-856.13	133.66	25.29	-883.35	129.61	27.4	-1048.31	167.23	22.47	-1047.2	164.82	68.34	-1274.17	-38.91	10.17	-1277.43	-23.72	36.08	-1368.19	-12.28	170.97	-1322.24	-20.09	200.11	-998.79	80.36	1202.62	0	0	0	-971.17	54.76	1562.86	-966.16	158.82	1552.17	-1127.41	54.52	1585.87	-1129.57	159.58	1573.37	287.33	-343.62	77.3	885.55	-337.37	74.57	284.71
3.92	-856.45	133.16	25.16	-884.63	130.35	26.73	-1048.12	167.62	22.7	-1047.06	164.76	68.45	-1262.66	-41.45	13.89	-1266.71	-25.68	39.22	-1353	-10.44	176.33	-1308.57	-18.52	204.49	-993.03	80.86	1202.36	0	0	0	-965.66	55.35	1562.8	-959.06	159.91	1551.68	-1121.25	55.98	1586.06	-1122.98	160.97	1573.19	286.89	-344.01	77.08	885.7	-337.65	74.54	284.78
3.93	-855.57	132.77	25.16	-884.67	129.51	26.65	-1048.45	166.98	22.4	-1046.98	164.99	68.55	-1248.98	-44.81	18.01	-1253.85	-27.77	43.04	-1339.81	-6.95	179.67	-1295.59	-15.62	207.99	-986.62	80.75	1202.18	0	0	0	-959.71	55.78	1562.67	-954.45	160.64	1551.43	-1115.17	57.37	1586.24	-1116.16	162.4	1572.92	286.58	-343.85	77.14	885.42	-337.66	74.46	285.08
3.94	-856.7	132.79	24.81	-885.45	130.01	26.44	-1048.58	166.65	22.46	-1046.6	165.2	68.74	-1234.6	-46.64	23.33	-1239.94	-29.54	46.85	-1325.9	-4.31	181.7	-1282.51	-12.26	210.57	-981.13	81.46	1201.96	0	0	0	-953.9	56.3	1562.5	-947.51	160.79	1551.15	-1109.15	58.67	1586.43	-1109.27	163.81	1573.1	286.68	-343.91	77.19	885.65	-337.67	74.47	284.71
3.95	-856.24	133.4	24.98	-882.69	129.61	27.19	-1048.38	166.98	22.61	-1046.36	165.35	68.77	-1215.9	-50.12	27.96	-1223.71	-31.29	50.01	-1311.36	-2.6	182.61	-1268.57	-9.18	212.41	-977.03	81.18	1202.07	0	0	0	-946.16	56.75	1562.3	-942.97	161.22	1550.84	-1103.19	59.89	1586.61	-1102.14	165.57	1573.27	287.09	-343.89	77.26	885.95	-337.44	74.73	284.46
3.96	-856.55	133.13	24.65	-883.93	129.53	26.71	-1048.25	167.24	22.84	-1045.98	165.51	69.09	-1199.78	-51.87	31.73	-1206.68	-33.1	52.29	-1296.15	0.23	181.93	-1253.34	-7.36	213.36	-969.83	81.32	1202.27	0	0	0	-940.43	56.97	1561.97	-936.39	161.62	1550.43	-1097.28	61.03	1586.79	-1096.3	165.37	1573.85	287.15	-343.57	77.34	885.46	-337.46	74.6	284.38
3.97	-858.19	132.73	24.57	-883.9	129.58	26.68	-1048.41	166.92	22.91	-1046.43	164.52	68.72	-1182.22	-54.22	34.23	-1189.19	-34.35	53.42	-1280.32	2.11	180.3	-1238.05	-5.52	212.68	-963.87	81.49	1202.38	0	0	0	-934.47	57.24	1561.68	-931.36	161.84	1550.26	-1091.42	62.07	1586.96	-1089.7	166.2	1574.26	286.81	-343.66	77.26	885.83	-337.54	74.7	284.86
3.98	-853.44	133.21	25.65	-882.45	129.87	26.9	-1048.2	167.08	23.07	-1046.29	164.34	68.88	-1160.97	-56.69	36.73	-1170.33	-35.93	54.31	-1263.83	3.34	177.81	-1223.17	-3.3	210.71	-960.62	81.53	1202.52	0	0	0	-928.23	57.22	1561.28	-925.32	161.73	1549.8	-1085.61	63.03	1587.12	-1082.87	167.34	1574.58	286.8	-343.84	77.22	886.01	-337.44	74.73	284.41
3.99	-855.37	132.86	25.1	-883.24	128.95	26.79	-1048.27	167.04	23.24	-1046.05	164.16	69.08	-1139.73	-57.57	37.98	-1150.01	-37.59	54.72	-1246.97	4.15	174.13	-1207.17	-2.32	208.17	-955.77	82.12	1202.59	0	0	0	-921.52	57.15	1560.87	-919.26	161.75	1549.39	-1079.84	63.9	1587.27	-1075.72	168.55	1574.9	286.72	-343.73	77.09	885.65	-337.45	74.56	283.91
4	-857.05	133.29	25.05	-882.25	129.31	27.22	-1048.17	167.12	23.59	-1045.97	163.94	69.13	-1117.84	-58.46	38.22	-1129.97	-38.72	53.88	-1230.12	4.95	169.26	-1190.71	-1.66	204.61	-949.34	81.77	1202.82	0	0	0	-915.35	57.01	1560.44	-913.51	161.66	1549.06	-1074.11	64.66	1587.41	-1070.26	167	1575.66	287.73	-343.81	77.32	885.99	-337.61	74.68	284.64
4.01	-856.55	133.3	25.34	-882.71	129.38	27.07	-1048.34	166.3	23.47	-1045.44	163.69	69.37	-1093.82	-60.11	38.09	-1107.79	-39.57	52.83	-1212.3	5.11	163.37	-1174.73	-0.7	199.86	-946.22	81.65	1203.03	0	0	0	-909.79	56.45	1560.15	-907.58	161.08	1548.79	-1068.4	65.34	1587.53	-1063.64	167.79	1576.05	287.19	-344.18	77.09	886.26	-337.56	74.67	284.31
4.02	-852.53	133.62	26.28	-882.45	129.43	26.99	-1048.7	165.5	23.37	-1045.33	163.11	69.22	-1069.11	-61.74	37.57	-1080.97	-40.96	52.25	-1193.02	3.41	157.24	-1158.3	0	194.46	-940.45	81.99	1202.96	0	0	0	-904.23	55.89	1559.8	-898.63	160.97	1548.48	-1062.73	65.91	1587.64	-1057.3	167.65	1576.46	286.54	-343.95	77.01	885.29	-337.64	74.42	283.96
4.03	-853.89	133.06	26.3	-883.39	129.3	26.88	-1048.36	165.85	23.71	-1045.08	162.55	69.24	-1046.49	-62.48	36.6	-1057.5	-42	50.45	-1173.81	1.96	150.48	-1140.01	-1.77	189.21	-934.72	81.96	1202.88	0	0	0	-899.54	55.38	1559.49	-891.78	159.94	1548.55	-1057.07	66.38	1587.73	-1050.81	167.95	1576.69	286.5	-343.89	77.04	885.44	-337.51	74.57	284.13
4.04	-857.01	133.77	25.67	-885.37	128.77	26.36	-1048.29	165.74	23.78	-1044.22	163.22	69.63	-1019.81	-63.5	35.81	-1034.52	-43.43	48.14	-1154.42	0.75	142.6	-1122.8	-1.6	182.56	-932.24	81.94	1202.76	0	0	0	-893.03	54.79	1559.18	-887.87	158.85	1548.42	-1051.43	66.75	1587.8	-1045.41	166.41	1577.23	287.25	-344.03	77.21	885.56	-337.54	74.67	284.11
4.05	-855.37	133.8	26.32	-883.98	129.68	26.92	-1047.93	166.14	24.16	-1044.35	162.47	69.48	-994.03	-64.89	34.58	-1009.74	-44.69	46.14	-1134.74	-0.33	134.05	-1104.82	-2.51	175.51	-925.07	82.3	1202.73	0	0	0	-886.93	54.22	1558.95	-880.5	158.53	1548.39	-1045.81	67.01	1587.84	-1039.53	165.6	1577.66	287.66	-343.52	77.39	885.88	-337.48	74.62	283.63
4.06	-857.68	133.7	26.19	-884.86	128.76	26.64	-1047.95	165.86	24.26	-1043.96	162.5	69.52	-966.71	-64.78	33.47	-984.81	-45.53	44.06	-1114.31	-1.94	125.44	-1085.81	-4.81	168.74	-922.54	81.96	1202.51	0	0	0	-880.98	53.28	1558.64	-875.71	157.96	1548.64	-1040.19	67.16	1587.86	-1032.86	166.7	1577.83	286.86	-343.66	77.1	885.87	-337.56	74.66	284.23
4.07	-854.57	134.02	27.48	-882	129.18	27.77	-1048.06	165.61	24.25	-1043.68	162.28	69.55	-942.7	-65.72	31.8	-959.75	-46.47	42.2	-1093.29	-4.2	116.76	-1066.6	-7.02	161.52	-915.8	82.14	1202.29	0	0	0	-875.79	52.62	1558.36	-868.37	157.23	1548.38	-1034.58	67.2	1587.86	-1026.8	166.36	1578.08	286.32	-343.82	76.97	885.66	-337.53	74.58	284.22
4.08	-857.08	134.47	27.4	-884.23	129.34	27.49	-1048.22	165.14	24.06	-1043.27	162.26	69.73	-917.27	-65.76	30.55	-932.64	-47.64	41.01	-1072.11	-6.29	107.75	-1046.31	-10.47	154.64	-908.54	82.05	1202.08	0	0	0	-870.49	51.75	1558.06	-864.48	156.49	1548.35	-1028.97	67.13	1587.83	-1020.97	165.97	1578.1	287.11	-343.92	77.02	885.82	-337.8	74.54	284.01
4.09	-854.42	134.28	28.31	-884	129.05	28.01	-1048.03	165.42	24.48	-1043.46	161.46	69.67	-892.64	-67.06	30.18	-907.26	-48.55	39.96	-1049.83	-9.07	98.99	-1027.08	-12.61	147.04	-905.67	82.39	1201.66	0	0	0	-865.22	50.8	1557.76	-858.35	155.7	1548.32	-1023.35	66.94	1587.77	-1015.14	165.74	1578.25	286.31	-343.87	76.95	885.75	-337.51	74.56	284.47
4.1	-855.78	135.36	29.65	-881.83	129.15	28.94	-1047.79	165.67	24.76	-1043.47	161.01	69.65	-865.07	-67.74	30.28	-881.28	-49.39	39.39	-1027.86	-11.57	90.14	-1007.71	-14.49	139.57	-900.93	82.11	1201.32	0	0	0	-859.66	49.93	1557.46	-850.94	154.86	1548.17	-1017.72	66.63	1587.67	-1009.45	164.92	1578.35	287.07	-343.96	77.13	885.14	-336.96	74.6	284.44
4.11	-856.76	131.18	27.08	-882.39	129.3	29.34	-1048.26	164.61	24.47	-1043.33	160.76	69.6	-839.12	-68.88	30.73	-856.28	-50.36	38.96	-1005.1	-15.23	82.41	-986.97	-18.44	133.09	-896.2	82.17	1200.88	0	0	0	-854.04	49	1556.98	-844.19	153.96	1547.92	-1012.07	66.21	1587.54	-1003.02	164.72	1578.23	287.34	-343.74	77.31	885.46	-337.33	74.53	285.12
4.12	-856.89	130.54	26.75	-882.41	129.11	29.61	-1048.22	164.69	24.64	-1042.48	162	70.39	-811.54	-68.75	31.83	-831.01	-51.16	38.8	-982.52	-18.28	74.62	-966.92	-21.1	126.14	-891.2	81.48	1200.47	0	0	0	-848.72	48.03	1556.55	-840.32	153.11	1547.65	-1006.41	65.66	1587.38	-997.53	163.51	1578.21	286.3	-343.94	76.96	885.32	-337.62	74.43	284.13
4.13	-856.4	131.16	26.68	-880.49	129.31	30.65	-1048.08	165.01	24.81	-1042.41	161.57	70.07	-787.37	-69.73	32.6	-805.25	-51.8	39.22	-959.27	-22.58	67.84	-946.29	-25.02	119.93	-884.88	81.2	1200.06	0	0	0	-842.91	47.1	1556.1	-833	152.3	1547.27	-1000.72	64.98	1587.18	-991.42	163.09	1578.11	286.29	-344.29	76.9	885.49	-337.73	74.46	284.59
4.14	-855.32	131.29	27.03	-879.03	129.68	30.92	-1047.79	165.27	24.93	-1042.54	160.86	69.99	-761.66	-69.89	34.23	-781.31	-52.77	39.73	-936.5	-26.68	61.23	-926.25	-28.16	113.67	-878.29	81	1199.7	0	0	0	-837.13	46.18	1555.58	-826.7	151.16	1546.76	-995	64.18	1586.94	-985.18	163.15	1578.01	286.52	-343.88	77.06	885.9	-337.56	74.56	284.32
4.15	-854.69	131.03	26.93	-881.28	129.49	30.02	-1047.63	165.71	25.35	-1042.21	161.27	70.18	-734.92	-70.47	36.38	-756.59	-53.99	40.79	-913.62	-30.76	55.24	-906.12	-31.37	107.88	-873.19	80.38	1199.28	0	0	0	-831.15	45.2	1554.93	-822.09	150.08	1546.24	-989.25	63.25	1586.65	-978.76	163.47	1577.8	287.07	-343.82	77.21	885.42	-337.68	74.53	284.44
4.16	-855.35	131.68	26.18	-879.81	130.07	31.6	-1048.12	164.79	24.85	-1042.08	161.23	70.13	-714.59	-71.14	37.33	-733.61	-55	41.57	-890.35	-35.45	50.03	-885.59	-34.85	102.58	-870.32	80.06	1198.75	0	0	0	-826.25	44.25	1554.34	-815.13	149.46	1545.73	-983.45	62.19	1586.33	-973.08	162.23	1577.61	286.69	-343.98	77.13	885.32	-337.57	74.43	284.86
4.17	-855.32	131.78	26.25	-877.18	129.89	31.68	-1048.35	164.2	24.67	-1042.36	160.5	69.92	-686.89	-71.24	40.38	-709.68	-56.14	43.12	-868.2	-38.82	45.08	-865.02	-39.4	98.49	-865.18	79.39	1198.42	0	0	0	-820.56	43.18	1553.66	-811.03	148.54	1545.1	-977.62	61	1585.96	-967.68	160.46	1577.35	286.43	-344.1	77.03	885.07	-337.2	74.41	284.85
4.18	-842.64	130.61	31.16	-882.46	129.39	29.79	-1048.13	164.53	24.97	-1042.14	160.45	70	-664.43	-71.97	42.8	-686.61	-57.14	45.16	-845.62	-43.33	41.52	-844.98	-42.72	94.53	-860.54	79.05	1197.64	0	0	0	-814.33	42.15	1552.79	-805.35	147.3	1544.41	-971.74	59.66	1585.54	-961.18	160.82	1576.86	286.88	-343.84	77.04	885.37	-337.73	74.37	285.09
4.19	-852.3	131.42	29.37	-885.64	129.56	28.95	-1047.89	164.91	25.3	-1042.38	159.78	69.79	-641.44	-73.41	45.85	-664.68	-58.63	47.49	-823.43	-46.97	38.48	-825.72	-45.38	90.84	-853.21	78.32	1197.01	0	0	0	-808.18	41.11	1551.95	-799.4	146.19	1543.71	-965.8	58.19	1585.07	-955.82	159.01	1576.63	286.73	-343.87	77.08	885.46	-337.45	74.67	284.24
4.2	-849.47	138.47	31.82	-887.28	129.22	28.33	-1048.26	164.01	24.86	-1042.08	160.05	69.95	-620.58	-74.39	49.89	-642.66	-59.63	51.04	-801.92	-50.48	36.03	-806.21	-49.14	88.38	-847.89	77.77	1196.3	0	0	0	-802.81	40	1551.05	-794.22	145.25	1542.78	-959.81	56.58	1584.55	-949.08	159.51	1575.83	286.08	-344.41	76.83	885.84	-337.2	74.87	284.26
4.21	-849.53	137.41	31.04	-889.14	129.07	27.81	-1048.09	164.53	25.22	-1041.53	160.87	70.36	-599.62	-75.4	55.66	-623.43	-60.98	55.43	-781.26	-53.6	34.12	-787.29	-53.06	86.76	-844.64	77.3	1195.76	0	0	0	-797.14	38.66	1550	-788.87	144.29	1541.92	-953.76	54.83	1583.98	-943.81	157.66	1575.48	286.75	-344.07	77.1	885.48	-337.52	74.59	284.99
4.22	-846.69	135.67	30.18	-884.66	128.69	28.09	-1047.95	164.89	25.43	-1041.39	160.97	70.49	-579.43	-75.81	61.95	-604.28	-62.27	60.52	-761.22	-56.53	33.04	-769.61	-56.36	85.68	-837.41	76.59	1195.13	0	0	0	-790.69	37.45	1548.93	-784.39	142.65	1541.09	-947.64	52.93	1583.35	-937.99	156.05	1574.99	286.27	-343.76	77.07	885.42	-337.58	74.56	285.25
4.23	-856.03	134.61	28.11	-884.64	128.63	27.44	-1048.09	164.39	25.3	-1041.64	160.56	70.43	-561.87	-76.06	67.96	-585.65	-63.38	66.31	-741.91	-59.56	32.66	-752.15	-60.06	85.51	-832.67	75.98	1194.34	0	0	0	-784.25	36.06	1547.8	-776.63	141.55	1539.97	-941.45	50.88	1582.67	-932.1	154.85	1574.24	287.14	-344.02	77.27	885.42	-337.4	74.56	284.19
4.24	-858.75	133.7	26.44	-882.92	128.72	27.76	-1048.05	164.61	25.49	-1041.29	160.98	70.6	-544.63	-75.45	74.23	-567.82	-63.22	71.82	-724.28	-62.29	32.71	-736.09	-63.3	85.54	-827.02	75.11	1193.7	0	0	0	-779.82	34.87	1546.73	-770.36	140.34	1538.91	-935.19	48.69	1581.92	-926.34	153.5	1573.71	286.04	-344.36	76.86	885.76	-337.45	74.59	283.78
4.25	-860.39	133.47	26.05	-884.82	128.34	27.12	-1048.06	164.52	25.46	-1041.44	160.63	70.6	-530.15	-75.25	79.9	-549.68	-62.85	77.7	-707.52	-65.9	33.73	-721.11	-66.47	85.94	-822.77	73.82	1192.83	0	0	0	-774.32	33.31	1545.58	-764.99	139.51	1537.89	-928.84	46.34	1581.12	-920.54	151.79	1573.21	286.36	-343.88	76.93	885.28	-337.47	74.49	284.29
4.26	-855.9	133.54	25.54	-884.29	128.97	27.14	-1048.21	164.2	25.4	-1041.06	161.05	70.87	-513.53	-73.81	85.56	-536.76	-63.78	81.16	-692.45	-69.3	35.02	-707.33	-70.1	86.86	-818.36	73.05	1192.08	0	0	0	-767.79	31.97	1544.31	-759.96	137.78	1536.97	-922.41	43.83	1580.25	-914.33	150.91	1572.4	286.77	-344.01	77.1	885.5	-337.55	74.55	284.45
4.27	-857.54	133.18	24.87	-885.51	129.07	26.94	-1047.85	164.93	25.92	-1041.35	160.47	70.78	-502.13	-73.07	89.33	-523.97	-63.16	84.95	-679.44	-72.2	36.3	-695.12	-72.76	87.49	-812.31	72.36	1191.23	0	0	0	-761.62	30.24	1543.23	-753.43	136.03	1535.96	-915.89	41.17	1579.32	-908.68	149.29	1571.74	286.7	-344.34	77.01	885.56	-337.52	74.57	284.2
4.28	-855.56	133.86	25.61	-884.21	128.79	26.95	-1047.88	164.77	25.95	-1041.52	159.97	70.75	-492.89	-71.46	91.93	-512.95	-62.86	87.91	-667.78	-75.09	37.44	-684.02	-75.9	88.27	-805.47	71.18	1190.35	0	0	0	-755.18	28.44	1542.18	-749.61	134.79	1534.83	-909.15	37.86	1578.48	-903.39	146.92	1571.1	286.75	-344.21	77.14	885.47	-337.55	74.49	285.05
4.29	-856.92	133.8	25.15	-883.15	129.54	27.41	-1048	164.34	25.79	-1040.49	161.26	71.52	-484.15	-70.08	94.3	-503.44	-62.88	90.2	-658.01	-77.57	38.1	-674.72	-78.49	88.62	-799.01	70.14	1189.44	0	0	0	-749.67	26.95	1541.09	-743.64	133.27	1534.01	-903.13	35.55	1577.63	-897.71	145.29	1570.3	287.14	-344.14	77.25	885.13	-337.29	74.5	284.44
4.3	-857.87	134.01	25.11	-882.32	129.14	27.62	-1048.19	164.16	26.03	-1040.9	160.14	71.24	-474.25	-70.4	96.2	-495.88	-62.77	91.6	-649.82	-80.13	38.1	-667.1	-80.91	88.4	-794.15	68.92	1188.41	0	0	0	-744.18	25.1	1540.02	-736.95	131.42	1533.06	-897.98	34.35	1576.65	-892.46	142.58	1569.51	286.63	-344.1	77.06	885.26	-337.6	74.51	284.28
4.31	-855.67	133.2	25.5	-883.54	129.13	27.22	-1048.16	164	26.15	-1040.62	160.19	71.46	-469.59	-70.09	96.33	-489.39	-65.21	93	-643.46	-82.52	37.27	-661.06	-83.36	87.74	-787.3	67.55	1187.66	0	0	0	-738.68	23.23	1538.99	-730.03	129.85	1532.23	-891.92	31.85	1575.71	-886.49	141.14	1568.62	285.75	-343.96	76.87	885.24	-337.47	74.56	285.23
4.32	-857.48	133.86	25.18	-883.38	128.92	27.14	-1048.22	163.61	26.19	-1040.18	160.58	71.92	-465.81	-70.85	94.92	-485.32	-65.62	91.43	-638.92	-84.5	35.79	-656.8	-85.07	86.29	-783.51	66.5	1186.82	0	0	0	-733.09	21.35	1538.04	-725.75	128.04	1531.47	-886.27	29.79	1574.87	-880.85	138.85	1568.05	286.5	-343.68	77.15	885.57	-337.52	74.65	284.66
4.33	-855.1	133.93	25.77	-884.09	128.88	26.81	-1047.92	164.13	26.59	-1040.14	160.38	72.18	-462.39	-72.35	92.42	-482.4	-66.28	88.82	-636.33	-86.14	33.83	-653.76	-86.9	84.6	-775.59	65.05	1186.03	0	0	0	-726.23	19.33	1537.13	-721.7	125.99	1530.75	-879.74	26.05	1574.01	-875.13	137.04	1567.22	286.68	-343.77	77.05	884.84	-337.81	74.35	284.24
4.34	-858.44	134.42	25.06	-884.74	129.5	26.71	-1048.07	163.65	26.53	-1039.64	160.88	72.69	-460.3	-74.28	88.17	-481.1	-67.05	83.93	-635.39	-88.2	32.16	-651.85	-88.68	82.75	-770.19	63.2	1185.32	0	0	0	-721.76	17.29	1536.25	-714.16	123.72	1530.05	-874.12	23.56	1573.12	-870.11	133.41	1566.72	286.57	-343.86	77.02	885.29	-337.35	74.61	284.79
4.35	-856.08	133.38	25.38	-882.05	130.29	27.04	-1048.24	163.3	26.55	-1039.28	161.81	73.45	-458.95	-76.08	83.12	-480.72	-68.65	78.44	-635.31	-88.92	30.08	-650.91	-90.2	80.57	-765.46	61.38	1184.62	0	0	0	-715.39	15.11	1535.48	-709.25	121.58	1529.42	-868.73	21.75	1572.27	-864.76	130.53	1566.09	286.19	-344.32	76.93	885.45	-337.32	74.53	284.45
4.36	-856.41	134.59	25.71	-882.11	130.77	26.94	-1047.72	164.16	27.22	-1039.65	161.52	73.8	-459.7	-79.57	77.95	-480.19	-71.05	73.61	-635.21	-89.45	28.4	-650.66	-90.74	78.23	-759.08	59.83	1184.05	0	0	0	-710.79	12.75	1534.73	-704.44	119.22	1528.85	-862.58	18.21	1571.52	-858.53	129.24	1565.23	286.86	-344.08	77.21	885.46	-337.64	74.55	284.6
4.37	-857.15	134.16	25.64	-882.72	130.71	27.01	-1047.33	164.66	27.97	-1038.83	163.06	75.28	-455.36	-82.31	73.61	-474.8	-72.08	70.57	-634.28	-89.32	27.46	-649.55	-90.39	76.36	-753.26	57.72	1183.46	0	0	0	-704.62	10.51	1534.04	-699.46	116.74	1528.52	-856.93	15.75	1570.75	-853.23	126.55	1564.65	286.82	-344.03	77.13	885.42	-337.86	74.44	284.88
4.38	-857.56	134.74	25.54	-882.08	130.91	26.67	-1047.07	164.96	29.02	-1038.81	162.84	76.14	-452.65	-85.52	67.8	-475.5	-74.54	65.2	-632.91	-89.7	27.19	-646.57	-90.05	75.39	-747.05	55.67	1182.97	0	0	0	-698.7	8.18	1533.47	-691.75	114.68	1528.04	-851.43	13.25	1570.09	-848.01	123.32	1564.28	286.55	-344.31	77.03	885.49	-337.39	74.54	285.13
4.39	-856.26	134.07	25.57	-883.44	131.12	26.35	-1047	164.66	30.04	-1039.06	161.79	77.07	-452.13	-86.21	60.8	-472.86	-75.39	59.88	-631.58	-89.79	27.03	-642.7	-91.13	75.2	-741.15	53.67	1182.62	0	0	0	-693.4	5.57	1533.16	-687.21	112.37	1528.04	-845.26	9.59	1569.65	-842.32	120.65	1564.05	287.5	-344.02	77.36	885.36	-337.32	74.49	285.31
4.4	-856.36	134.37	25.97	-882.52	131.64	26.46	-1047.11	163.95	31.32	-1037.96	162.38	78.88	-448.61	-85.77	54.81	-472.16	-75.17	54.07	-630.56	-89.56	26.75	-640.23	-91.25	74.42	-734.42	51.45	1182.54	0	0	0	-687.94	3.05	1533.06	-682.08	109.71	1528.15	-839.44	6.71	1569.54	-836.8	117.74	1564.25	287.63	-343.79	77.35	885.41	-337.58	74.52	284.64
4.41	-854.35	134.86	26.08	-884.02	132.11	26.07	-1046.56	164.27	33.34	-1037.39	162.18	80.78	-446.06	-84.98	50.25	-469.64	-74.04	50.28	-629.23	-90.09	26.73	-638.2	-91.79	73.95	-729.63	49.63	1182.56	0	0	0	-681.11	0.35	1533.19	-676.56	107.28	1528.39	-833.73	3.97	1569.71	-831.44	114.06	1564.59	287.55	-344.26	77.31	885.01	-337.48	74.44	284.02
4.42	-856.84	134.6	25.74	-882.57	131.7	26.18	-1046.28	163.83	35.35	-1036.41	162.18	83.05	-444.01	-84.06	46.61	-469.15	-72.9	47.01	-628.65	-89.76	26.5	-636.44	-92.37	73.83	-724.38	47.18	1182.91	0	0	0	-674.13	-2.19	1533.5	-671.72	104.22	1528.92	-827.85	0.97	1570.01	-825.5	111.72	1565.13	286.86	-344.01	77.17	885.45	-337.41	74.54	284.97
4.43	-855.7	134.67	25.97	-882.51	132.08	25.81	-1045.73	163.49	37.62	-1034.94	162.51	85.77	-443.47	-83.48	43.21	-467.74	-72.56	44.45	-627.99	-90.06	26.34	-635.07	-92.97	73.75	-717.12	45.12	1183.71	0	0	0	-668.47	-4.94	1533.97	-664.39	101.74	1529.59	-821.67	-2.43	1570.56	-819.96	107.75	1566.09	286.87	-344.06	77.08	885.41	-337.74	74.56	284.75
4.44	-854.74	134.76	26.09	-888.21	131.57	23.63	-1044.94	163.48	40.3	-1033.01	163.41	89.02	-440.98	-83.74	40.98	-467.27	-73.08	42.17	-627.82	-90.24	25.96	-634.29	-93.61	73.58	-711.18	43.35	1184.67	0	0	0	-663.4	-7.7	1534.71	-659.61	99.33	1530.55	-815.59	-5.81	1571.36	-813.93	105.17	1566.99	287.68	-344.13	77.36	885.19	-337.65	74.57	285.17
4.45	-856.37	135.02	25.74	-884.71	131.48	24.41	-1043.67	163.64	43.26	-1031.17	163.75	92.45	-440.86	-84.01	39.49	-466.47	-73.32	41.14	-627.35	-91.11	26.25	-633.43	-94.16	73.54	-704.52	40.76	1185.88	0	0	0	-657.34	-10.53	1535.56	-653.45	96.29	1531.68	-809.85	-8.6	1572.37	-807.84	102.64	1568.23	287.22	-344	77.22	885.75	-337.58	74.69	285.02
4.46	-855.79	135	25.78	-883.47	131.79	25.01	-1042.83	163.13	46.17	-1029.85	162.97	95.34	-442.37	-84	37.92	-465.73	-73.03	40.36	-627.12	-91.6	26.24	-633.06	-94.59	73.55	-698.36	38.54	1187.54	0	0	0	-651.6	-13.45	1536.57	-648.05	93.7	1532.91	-803.58	-12.42	1573.55	-802.48	98.94	1569.66	286.5	-344.12	77.02	885.94	-337.54	74.62	284.61
4.47	-856.37	135.01	25.8	-880.43	132.27	26	-1040.96	164.42	50.09	-1027.56	163.26	99.14	-442.59	-83.23	36.79	-465.66	-72.7	39.43	-627.23	-91.51	25.93	-632.73	-94.86	73.44	-692.65	36.42	1189.38	0	0	0	-646.07	-16.31	1537.77	-641.38	90.65	1534.38	-798.03	-14.9	1574.96	-797.22	95.08	1571.33	287.13	-343.87	77.15	885.18	-337.88	74.37	284.16
4.48	-857.61	134.53	24.98	-881.02	132.33	25.56	-1039.75	163.92	53.41	-1025.23	163.15	102.87	-441.51	-83.2	36.06	-464.91	-72.43	38.81	-627.08	-91.89	25.95	-632.2	-95.46	73.63	-686.88	34.08	1191.13	0	0	0	-639.71	-19.37	1539.06	-635.84	87.84	1535.97	-792.2	-18.02	1576.37	-791.49	91.82	1573.17	286.41	-344.13	77.01	885.6	-337.67	74.56	284.21
4.49	-855.81	134.88	25.44	-880.62	132.25	25.68	-1038.12	163.94	57.2	-1022.06	163.82	107.15	-441.96	-82.78	34.97	-464.62	-72.08	37.95	-627.04	-92.25	25.99	-631.87	-95.78	73.73	-679.9	31.45	1193.04	0	0	0	-633.92	-22.14	1540.52	-630.67	84.92	1537.63	-785.92	-22.05	1577.82	-785.47	89.35	1574.93	287.1	-343.97	77.13	885.32	-337.57	74.4	285.43
4.5	-855.77	135.38	25.41	-879.92	132.54	25.8	-1036.19	163.95	61.25	-1018.38	164.6	111.76	-440.32	-82.72	34.2	-465.09	-71.81	36.61	-626.93	-92.45	25.91	-631.72	-95.91	73.73	-675.09	28.66	1195.13	0	0	0	-627.55	-25.11	1541.98	-625.35	81.77	1539.29	-780.59	-24.56	1579.31	-779.99	85.68	1576.56	286.92	-343.91	77.21	885.21	-337.52	74.39	285.04
4.51	-857.32	135.19	25.54	-879.75	131.71	25.81	-1033.21	164.82	65.99	-1014.8	164.25	115.83	-440.83	-82.14	32.87	-465.2	-71.4	35.5	-626.87	-92.29	25.74	-631.37	-96.12	73.76	-669.59	25.88	1197.11	0	0	0	-622.01	-28.01	1543.53	-619.18	79.2	1540.8	-775.01	-27.52	1580.67	-774.55	82.74	1577.99	287.02	-343.98	77.23	885.13	-337.43	74.48	284.31
4.52	-854.9	135.26	25.8	-881.29	131.97	25.32	-1030.1	165.35	70.83	-1011.08	163.41	120	-440.21	-82.19	31.97	-464.72	-71.09	34.69	-626.57	-92.52	25.83	-630.93	-96.35	73.83	-663.31	23.49	1198.79	0	0	0	-616.54	-30.83	1545.01	-613.59	76.83	1542.42	-769.58	-30.26	1581.9	-769.31	79.11	1579.4	287.48	-344.06	77.29	885.32	-337.34	74.69	284.77
4.53	-854.48	134.76	25.44	-880.76	131.27	25.34	-1026.9	165.14	75.81	-1006.33	163.51	124.67	-439.4	-82.03	31.23	-464.31	-71.18	33.82	-626.4	-92.31	25.93	-630.34	-96.42	73.91	-656.46	20.47	1200.38	0	0	0	-610.56	-33.62	1546.44	-607.98	73.99	1543.96	-763.68	-34.05	1582.95	-763.65	76.86	1580.52	286.77	-343.79	77.2	885.33	-337.9	74.46	284.38
4.54	-853.94	135.41	25.56	-878.86	131.05	25.92	-1024.16	163.32	80.39	-1000.71	163.96	129.63	-438.89	-81.8	30.49	-463.12	-70.96	33.39	-626.16	-92.19	26.07	-629.94	-95.85	73.78	-649.19	18.35	1201.9	0	0	0	-604.43	-36.22	1547.73	-604.06	71.32	1545.33	-758.5	-36.5	1583.87	-759.02	72.56	1581.61	286.99	-343.99	77.29	885.56	-337.89	74.48	284.56
4.55	-854.58	135.19	25.38	-878.02	130.44	26.16	-1020.09	163.03	85.85	-994.93	163.8	134.51	-439.44	-81.69	29.47	-463.01	-70.74	32.72	-626.22	-91.57	26	-629.65	-95.59	73.72	-643.71	15.97	1203.27	0	0	0	-599.63	-38.79	1548.97	-597.2	68.48	1546.47	-752.97	-39.86	1584.64	-753.96	69.85	1582.34	287.38	-343.87	77.28	885.25	-337.68	74.5	284.94
4.56	-852.13	135.98	25.47	-877.64	130.47	26.1	-1014.95	163.04	91.75	-988.69	163.65	139.46	-438.08	-81.37	29.29	-464.4	-70.95	31.79	-626.06	-91.3	26.04	-629.49	-95.2	73.48	-637.22	13.33	1204.24	0	0	0	-594.29	-41.47	1550.09	-590.77	66.14	1547.51	-747.81	-42.85	1585.26	-749.12	66.9	1583.05	287.38	-343.6	77.33	885.31	-337.04	74.67	284.06
4.57	-852.27	136.04	25.27	-878.09	130.76	25.7	-1010.44	161.42	97.49	-982.56	162.05	144.01	-437.16	-81.54	29.02	-463.27	-71.22	31.75	-626.09	-91.17	26.03	-629.14	-95.4	73.45	-629.01	11.05	1205.12	0	0	0	-589.69	-43.95	1551.06	-588.43	63.58	1548.63	-742.48	-46.15	1585.69	-744.68	63.07	1583.5	287.28	-343.6	77.34	885.39	-337.3	74.55	284.24
4.58	-851.37	136.49	25.17	-877.74	130.52	25.27	-1005.29	159.52	103.5	-979.03	161.45	147.42	-439.07	-81.6	28.31	-463.6	-71.17	31.44	-625.8	-91.39	26.09	-629.21	-95.11	73.19	-625.32	8.84	1205.63	0	0	0	-584.62	-46.5	1551.98	-583.57	61.49	1549.51	-737.39	-49.09	1586.09	-740.02	59.94	1583.86	287.53	-343.65	77.43	885.33	-337.59	74.48	284.33
4.59	-851.55	136.6	24.3	-874.54	130.23	25.8	-998.8	159.1	110.48	-971.5	161.14	152.6	-437.45	-81.4	28.57	-463.16	-71.08	31.3	-625.67	-91.57	26.17	-628.91	-95.73	73.3	-619.45	6.4	1206.12	0	0	0	-578.39	-48.81	1552.73	-578.57	58.75	1550.49	-732	-52.53	1586.3	-734.97	57.61	1584.15	287.1	-343.87	77.32	885.03	-337.53	74.5	284.55
4.6	-849.92	136.13	23.91	-873.27	130.13	25.82	-992.69	157.28	117.3	-961.67	159.09	158	-439.4	-81.41	27.63	-463.81	-71.36	31.04	-625.98	-90.99	25.83	-628.76	-96.01	73.26	-614.16	4.55	1206.34	0	0	0	-573.13	-51.16	1553.44	-573.59	56.51	1551.2	-727.11	-55.18	1586.44	-730.02	54.89	1584.28	286.37	-343.69	77.12	885.26	-337.58	74.54	284.09
4.61	-846.3	136.44	23.97	-869.2	129.73	26.59	-985.79	155.33	124.72	-953.41	157.46	163.79	-438.55	-81.53	27.64	-462.7	-71.31	31.09	-625.75	-91.26	25.85	-628.9	-95.73	73.05	-608.37	2.48	1206.51	0	0	0	-568.21	-53.45	1554.04	-567.12	54.01	1551.69	-721.99	-58.27	1586.41	-725.35	51.94	1584.32	286.74	-344.01	77.11	885.62	-337.41	74.65	284.6
4.62	-849.07	135.8	21.67	-867.03	129.38	26.75	-978.05	154.1	132.68	-946.44	155.12	169.31	-438.55	-81.8	27.43	-462.79	-71.46	30.86	-625.51	-91.68	26.02	-628.47	-96.38	73.11	-601.17	0.37	1206.65	0	0	0	-563.04	-55.79	1554.51	-561.36	51.6	1552.22	-716.76	-61.41	1586.36	-721.03	48.73	1584.57	286.87	-344.11	77.1	885.17	-337.73	74.37	284.53
4.63	-844.99	135.73	21.08	-862.59	129.42	27.87	-970.43	151.47	140.44	-934.64	152.16	175.78	-438.48	-81.58	27.24	-463.17	-71.16	30.69	-625.39	-91.67	26.04	-628.09	-96.79	73.14	-597.24	-1.07	1206.51	0	0	0	-558.13	-58.28	1554.74	-557.47	49.3	1552.68	-711.73	-64.23	1586.2	-716.18	45.81	1584.45	287.07	-343.97	77.1	884.9	-337.53	74.35	284.03
4.64	-841.29	136.39	20.38	-861.62	128.85	28.23	-961.44	149.89	148.64	-923.18	149.07	182.29	-437.81	-81.15	27.01	-463.1	-71.28	30.26	-625.47	-91.26	25.98	-627.87	-96.47	72.87	-591.25	-2.67	1206.3	0	0	0	-552.85	-60.57	1554.87	-556.12	46.99	1553.19	-706.63	-67.09	1585.99	-711.44	42.59	1584.42	286.33	-343.75	76.99	885.26	-337.37	74.51	284.24
4.65	-838.38	136.2	19.31	-855.83	128.66	29.39	-954.77	146.38	155.01	-916.95	146.25	187.68	-437.23	-81.54	26.98	-462.58	-71.11	30.26	-625.52	-90.88	25.94	-627.39	-96.38	72.83	-587.12	-4.31	1205.94	0	0	0	-548.01	-62.83	1554.93	-550.21	44.64	1553.37	-701.26	-70.46	1585.8	-706.73	39.9	1584.19	286.73	-344.03	77.15	885.52	-337.5	74.6	284.23
4.66	-835.74	136.19	17.72	-851.63	128.7	30.52	-944.56	143.3	163.97	-906.21	142.86	193.79	-437.89	-81.04	26.52	-462.37	-70.93	30.08	-625.21	-90.94	26.22	-627	-95.83	72.59	-583.16	-5.96	1205.71	0	0	0	-542.28	-65.15	1554.87	-545.78	42.29	1553.72	-696.63	-72.56	1585.63	-702.07	37.26	1584.53	287.19	-343.8	77.24	884.71	-337.58	74.47	283.59
4.67	-831.36	136.68	16.38	-845.43	128.51	31.84	-940.03	139.22	170.28	-890.19	139.74	200.92	-437.47	-81.23	26.48	-462.27	-70.47	29.93	-625.27	-90.4	26.12	-626.37	-95.69	72.66	-576.49	-7.53	1205.78	0	0	0	-537.68	-67.39	1554.73	-539.97	40.55	1553.73	-691.55	-75.32	1585.47	-697.17	35.01	1584.63	287.34	-343.96	77.37	885.26	-337.64	74.53	284.14
4.68	-827.02	137.24	15.15	-837.75	127.58	34.89	-927.72	136.28	177.86	-883.26	134.45	206.4	-436.21	-80.65	26.73	-462.16	-70.18	29.88	-625.03	-90.45	26.42	-625.84	-95.5	72.66	-573.35	-8.93	1205.67	0	0	0	-532.88	-69.42	1554.47	-531.53	37.74	1553.87	-686.55	-77.8	1585.36	-692.63	31.93	1584.95	287.22	-344.1	77.2	885.29	-337.52	74.61	283.7
4.69	-818.86	137.77	18.18	-829.87	127.92	37.76	-920.71	131.29	182.34	-873.45	129.1	211.19	-436.74	-80.95	26.39	-462.64	-70.07	29.64	-624.85	-90.34	26.6	-625.22	-95.32	72.75	-569.09	-10.23	1205.66	0	0	0	-528.28	-71.43	1554.24	-526.09	35.27	1553.98	-681.61	-80.13	1585.31	-687.81	29.46	1585.26	286.82	-344.25	77.23	885.45	-337.21	74.7	283.55
4.7	-808.24	138.64	22.66	-818.03	128.1	42.41	-905.58	125.33	187.89	-862.62	125.21	215.8	-438.77	-80.97	25.75	-462.81	-69.83	29.28	-624.82	-89.93	26.65	-625.12	-94.49	72.5	-566.15	-11.66	1205.61	0	0	0	-522.89	-73.2	1554.01	-521.36	33.77	1553.91	-676.69	-82.21	1585.34	-682.51	28.83	1585.49	286.88	-344.26	77.22	885.56	-337.61	74.56	284.14
4.71	-794.26	139.4	28.46	-804.36	128.25	47.45	-895.36	121.1	191.05	-851.99	120.72	219.46	-438.39	-80.57	25.78	-462.66	-70.05	29.28	-625.07	-89.2	26.47	-624.6	-94.62	72.72	-561.94	-13.25	1205.79	0	0	0	-517.66	-75.02	1553.74	-516.68	32.08	1553.86	-671.74	-84.58	1585.42	-678.03	26.39	1585.83	287.56	-343.94	77.21	885.27	-337.71	74.49	284.33
4.72	-779.99	140.4	34.1	-790.77	127.45	52.12	-884	116.87	192.74	-841.23	115.59	221.96	-438.01	-81.02	25.57	-463.2	-70	29.15	-624.7	-89.8	26.81	-624.33	-94.71	72.82	-557.57	-14.64	1206.03	0	0	0	-512.92	-76.72	1553.6	-512.11	30.47	1553.87	-667.2	-86.24	1585.59	-674.09	22.97	1586.05	287.64	-344	77.26	885.91	-337.65	74.6	284.12
4.73	-763.94	140.34	38.57	-776.03	127.67	55.8	-871.88	112.71	193.37	-829.88	110.25	223.23	-438.91	-81.03	25.61	-462.17	-69.76	29.33	-624.74	-89.7	26.87	-624.23	-94.75	72.9	-553.74	-16.19	1206.17	0	0	0	-508.75	-78.2	1553.6	-507.65	29.18	1553.92	-662.43	-88.15	1585.79	-669.33	22.18	1586.3	287.04	-344.2	77.08	885.38	-337.66	74.45	284.3
4.74	-748.71	139.43	41.5	-761.19	126.59	58.6	-860.17	107.85	192.69	-817.52	106.61	223.79	-438.6	-80.81	25.47	-463.12	-69.96	29.01	-624.68	-89.65	26.8	-624.03	-94.81	72.9	-549.41	-17.42	1206.38	0	0	0	-504.74	-79.7	1553.65	-503.65	26.86	1554.14	-657.79	-90.13	1586.09	-664.91	19.95	1586.63	286.42	-343.77	76.89	885.45	-337.43	74.62	283.92
4.75	-730.8	138.58	44.25	-745.88	125.43	60.22	-847.14	103.97	191.27	-805.16	102.76	223.03	-437.28	-80.8	25.88	-462.13	-69.75	29.32	-624.66	-89.6	26.88	-624.11	-94.47	72.86	-546.08	-18.65	1206.84	0	0	0	-499.58	-80.86	1553.77	-499.15	26.47	1554.12	-653.29	-91.69	1586.36	-660.68	17.75	1586.95	287.29	-343.63	77.26	885.74	-337.38	74.78	284.36
4.76	-713.01	137.59	46.06	-724.5	123.74	61.91	-833.38	100.97	188.86	-792.61	99.3	221.28	-437.64	-81.23	25.72	-462.6	-69.84	29.37	-624.62	-89.9	27.04	-624.29	-94.03	72.67	-541.71	-19.94	1206.97	0	0	0	-495.04	-82	1553.98	-495.12	25.58	1554.27	-648.97	-93.15	1586.64	-657.03	15.4	1587.35	286.78	-343.99	77.05	885.62	-337.46	74.6	284.53
4.77	-693.47	136.29	46.89	-709.31	122.04	61.88	-819.55	98.08	185.37	-779.92	95.93	218.52	-437.88	-80.89	25.67	-462.65	-70.08	29.31	-624.68	-89.67	26.95	-624	-94.41	72.86	-538.05	-21.63	1207.37	0	0	0	-491.62	-82.97	1554.34	-491.25	24.2	1554.49	-644.72	-94.74	1586.86	-652.94	14.73	1587.35	286.06	-344.14	76.89	885.24	-337.63	74.43	284.95
4.78	-674.19	134.18	47.44	-692.95	120.42	61.2	-805.54	95.2	180.46	-766.44	93.36	215.15	-438.82	-81.35	25.25	-462.05	-69.97	29.31	-624.65	-89.66	26.97	-623.92	-94.49	72.96	-534.31	-22.66	1207.61	0	0	0	-487.8	-83.98	1554.71	-487.63	23.11	1554.68	-640.64	-96.07	1587.05	-648.67	14.24	1587.35	287	-343.86	77.07	885.3	-337.63	74.49	284.51
4.79	-653.02	132.18	46.95	-669.41	117.39	61.39	-791.22	92.8	174.81	-753.08	90.39	210.74	-438.78	-81.44	25.41	-463.76	-70.42	28.95	-624.82	-89.15	26.77	-623.81	-94.73	73.08	-529.41	-23.97	1207.65	0	0	0	-483.44	-84.7	1555.1	-483.89	22.06	1554.91	-636.59	-97.47	1587.2	-644.76	12.93	1587.31	286.38	-343.88	76.91	885.44	-337.86	74.44	284.35
4.8	-632.02	130.47	47.06	-649.33	116.66	60.58	-776.33	90.13	168.01	-739.12	88.29	205.77	-438.22	-81.33	25.65	-462.8	-70.37	29.19	-624.62	-89.53	27.09	-623.92	-94.4	72.88	-526.17	-25.34	1207.74	0	0	0	-478.91	-85.59	1555.54	-480.18	21.71	1555.13	-632.73	-98.66	1587.33	-641.05	11.72	1587.19	287.25	-343.98	77.24	885.57	-337.57	74.58	284.12
4.81	-610.96	128.07	46.56	-627.69	114.28	59.66	-760.85	87.73	160.52	-725.27	86.24	200.01	-439.03	-80.99	25.45	-462.47	-70.54	29.51	-624.69	-89.18	26.97	-623.65	-94.92	73.07	-520.91	-26.5	1207.82	0	0	0	-475.41	-86.26	1556.07	-476.67	20.69	1555.41	-628.76	-100.08	1587.4	-638.29	9.16	1586.99	287.29	-344.16	77.14	884.88	-337.76	74.33	284.65
4.82	-590.5	125.92	45.85	-606.79	112.23	58.41	-744.66	86.74	152.95	-710.95	84.29	193.6	-437.97	-81.63	25.94	-462.94	-70.88	29.23	-624.57	-89.44	27.15	-623.46	-95.01	73.1	-517.15	-28.03	1207.8	0	0	0	-471.24	-87.06	1556.56	-473.25	19.56	1555.8	-624.91	-101.51	1587.37	-634.48	8.46	1586.74	287.44	-344.25	77.23	885.03	-337.59	74.47	284.36
4.83	-569.24	123.72	45.03	-585.53	109.63	56.81	-728.27	84.79	144.62	-695.69	82.63	186.98	-438.7	-81.6	26.04	-462.08	-70.9	29.63	-624.75	-89.07	27.03	-623.63	-94.54	72.94	-515.49	-29.23	1207.55	0	0	0	-467.51	-87.85	1557.1	-469.88	19.05	1556.12	-621.3	-102.63	1587.25	-630.84	7.87	1586.37	286.79	-344.28	77.05	885.32	-337.87	74.42	284.01
4.84	-547.52	120.67	44.16	-565.52	107.07	54.93	-711.53	82.89	135.84	-680.71	80.35	179.48	-438.75	-81.51	26.08	-462.5	-70.69	29.51	-624.42	-89.52	27.39	-623.35	-95.06	73.28	-511.48	-30.33	1207.47	0	0	0	-464.19	-88.63	1557.6	-466.5	18.47	1556.4	-617.55	-103.95	1587.08	-627.39	7.15	1586.06	288.04	-343.7	77.43	885.24	-337.66	74.62	284.37
4.85	-526.79	117.57	42.54	-544.3	104.76	52.81	-693.93	81.82	127.09	-665.4	79.34	172.04	-437.75	-81.84	26.59	-461.71	-70.68	29.84	-624.36	-89.26	27.37	-623.63	-94.36	72.93	-507.53	-31.48	1207.27	0	0	0	-460.09	-89.53	1558.05	-463.06	17.49	1556.82	-613.86	-105.32	1586.81	-624.01	5.58	1585.56	287.39	-343.61	77.29	885.54	-337.54	74.59	283.93
4.86	-504.64	115.13	41.71	-522.96	102.43	50.82	-676.72	79.46	117.57	-649.72	78.09	164.37	-437.82	-81.86	26.8	-462.11	-70.55	29.9	-624.47	-89	27.33	-623.5	-94.41	73	-502.34	-32.63	1206.92	0	0	0	-456.51	-90.36	1558.46	-459.6	16.68	1557.14	-610.36	-106.46	1586.49	-620.7	4.8	1585.11	286.58	-344.17	77.12	885.34	-337.44	74.65	284.49
4.87	-482.42	111.64	40.83	-502.71	99.14	48.71	-658.77	79.27	108.91	-633.51	77.37	157	-439.68	-81.62	26.87	-462.39	-70.61	29.86	-624.6	-88.74	27.24	-623.4	-94.5	73.03	-500.87	-33.59	1206.31	0	0	0	-452.49	-91.21	1558.77	-456.35	15.71	1557.49	-606.68	-107.83	1586.09	-617.55	3.21	1584.69	286.88	-344.05	77.09	885.24	-337.45	74.57	284.71
4.88	-461.99	108.02	39.45	-481.76	96.28	47.21	-641.45	76.14	99.02	-617.67	76.31	149.28	-438.87	-81.66	27.14	-461.5	-70.27	30.04	-624.58	-88.74	27.28	-623.47	-94.47	73.03	-496.95	-34.71	1205.82	0	0	0	-448.69	-92.16	1558.97	-453.01	14.47	1557.8	-603.17	-109.02	1585.65	-614.5	1.45	1584.25	287.4	-344.16	77.13	884.96	-337.88	74.34	284.71
4.89	-441.85	105.08	38.27	-460.88	93.57	45.63	-623.11	75.45	90.54	-601.59	75.57	141.82	-439.46	-82.4	27.35	-462.03	-70.28	29.82	-624.39	-89.13	27.58	-623.44	-94.42	73.09	-492.77	-35.76	1205.36	0	0	0	-445.29	-93.07	1559.21	-449.72	13.58	1558.04	-599.53	-110.55	1585.17	-610.92	-0.03	1583.89	286.89	-344.11	77.06	884.97	-337.53	74.53	284.26
4.9	-420.05	101.69	37.57	-441.81	90.79	43.71	-604.79	75.03	82.41	-585.83	73.98	134.33	-438.38	-82.2	27.82	-461.47	-70.15	30.07	-624.37	-89.02	27.55	-623.42	-94.55	73.24	-488.33	-36.75	1204.77	0	0	0	-442.16	-94.05	1559.31	-446.32	12.58	1558.34	-596.05	-111.75	1584.7	-607.99	-1.96	1583.59	286.68	-343.85	77.05	884.79	-337.59	74.43	284.46
4.91	-400.53	98.66	36.47	-421.43	87.82	42.69	-587.21	72.8	74.11	-569.38	74.24	127.87	-439.17	-82.72	27.92	-461.96	-70.31	30.16	-624.48	-88.69	27.41	-623.57	-94.38	73.17	-485.44	-37.83	1204.21	0	0	0	-438.2	-95.04	1559.37	-442.77	11.95	1558.48	-592.47	-112.98	1584.2	-604.81	-2.96	1583.21	287.47	-343.97	77.21	885.03	-337.47	74.57	284.47
4.92	-380.26	94.71	35.85	-403.19	84.47	41.18	-569.2	71.86	66.85	-553.23	73.73	121.41	-438.27	-82.8	28.74	-461.56	-70.73	30.27	-624.54	-88.6	27.45	-623.82	-93.87	72.95	-482.67	-38.32	1203.71	0	0	0	-434.67	-95.97	1559.4	-439.39	11.01	1558.67	-588.97	-114.04	1583.7	-601.28	-3.93	1582.81	288.15	-343.89	77.27	884.74	-337.47	74.42	284.44
4.93	-360.14	90.85	35.73	-383.37	81.17	40.41	-551.04	71.83	60.39	-537.37	72.93	115.24	-437.6	-82.84	28.94	-461.77	-71.11	30.38	-624.25	-89.1	27.71	-623.52	-94.53	73.28	-478.77	-39.09	1203.13	0	0	0	-431.63	-97	1559.33	-437.91	9.59	1558.77	-585.45	-115.28	1583.23	-597.43	-4.58	1582.51	287.63	-343.89	77.21	884.98	-337.52	74.54	284.9
4.94	-341.73	87.45	35.6	-362.77	77.77	40.22	-533.19	71.23	54.51	-521.38	72.19	109.7	-435.6	-82.85	29.44	-458.67	-71.19	32.41	-624.27	-89.05	27.73	-623.46	-94.53	73.33	-475.56	-39.74	1202.66	0	0	0	-428.23	-98.02	1559.22	-434.46	8.66	1558.76	-581.81	-116.51	1582.78	-594.42	-7.04	1582.39	287.94	-343.8	77.42	885.43	-337.64	74.58	284.2
4.95	-322.15	83.56	36.11	-344.53	74.64	40.09	-515.46	70.57	49.26	-505.17	71.93	104.77	-436.08	-82.33	29.43	-457.88	-71.89	33.13	-624.52	-88.65	27.59	-623.42	-94.54	73.35	-473.04	-40.72	1202.12	0	0	0	-424.44	-98.92	1559.07	-434.48	7.67	1559.08	-578.32	-117.49	1582.32	-590.59	-6.87	1582.04	287.32	-343.96	77.13	885.2	-337.67	74.53	284.65
4.96	-302	80.74	37.89	-326.33	71.54	40.49	-497.67	69.64	44.33	-489.69	70.36	99.91	-434.21	-82.38	31.66	-457.51	-72.41	33.49	-624.49	-88.68	27.62	-623.45	-94.2	73.19	-468.62	-41.43	1201.64	0	0	0	-420.76	-99.87	1558.83	-429.57	6.74	1558.91	-574.94	-118.27	1581.87	-587.42	-8.46	1581.86	287.16	-344.1	77.12	885.64	-337.59	74.65	285.42
4.97	-285.16	77.8	39.85	-308	68.14	42.13	-480.11	68.89	40.33	-474.23	68.46	95.34	-433.26	-82.38	31.67	-457.13	-72.94	33.83	-624.58	-88.47	27.57	-623.18	-94.58	73.38	-464.38	-42.14	1201.25	0	0	0	-417.48	-100.77	1558.6	-423.17	6.03	1558.52	-571.42	-119.02	1581.45	-583.56	-8.09	1581.4	286.39	-344.05	76.97	885.53	-337.8	74.65	284.79
4.98	-267.94	73.31	42.22	-290.97	65.03	44.04	-462.48	68.57	37.07	-458.75	67.26	91.88	-432.87	-81.38	31.09	-456.75	-72.76	33.84	-624.69	-88.21	27.46	-623.03	-94.68	73.41	-461.05	-43.12	1200.85	0	0	0	-414.29	-101.51	1558.29	-418.62	4.94	1558.54	-567.85	-119.9	1581.04	-580.53	-10.38	1581.34	287.74	-344.01	77.27	884.86	-337.76	74.43	283.97
4.99	-252.16	70.26	45.41	-274.11	61.67	46.64	-445.33	67.67	34.38	-443.23	67.13	89.41	-432.31	-81.63	30.85	-456.63	-72.9	33.76	-624.61	-88.19	27.52	-623.15	-94.3	73.28	-456.94	-43.49	1200.48	0	0	0	-410.93	-102.35	1557.99	-414.74	4.45	1558.32	-564.28	-120.66	1580.71	-576.87	-11.04	1581	286.65	-344.2	76.98	884.83	-337.67	74.4	283.76
5	-233.79	66.28	49.18	-260.25	58.12	48.83	-428.53	66.01	31.93	-428.53	65.1	86.75	-432.04	-81.48	30.29	-457.92	-72.54	33.11	-624.51	-88.45	27.62	-622.98	-94.27	73.28	-454.89	-44.37	1200.07	0	0	0	-406.62	-103.02	1557.65	-411.16	3.49	1558.04	-560.87	-121	1580.46	-573.01	-10.68	1580.9	286.76	-344.26	76.96	884.81	-337.69	74.4	284.39
5.01	-219.48	63.09	52.25	-243.88	55.02	52.16	-412.11	65.11	30.58	-414.1	63.46	84.82	-435.52	-81.14	28.95	-458.45	-72.25	32.8	-624.42	-88.53	27.76	-622.82	-94.48	73.36	-450.62	-45.1	1199.69	0	0	0	-403.09	-103.6	1557.24	-407.46	2.99	1557.73	-557.39	-121.29	1580.23	-569.61	-11.27	1580.8	287.71	-343.79	77.25	884.78	-337.84	74.36	284.94
5.02	-202.24	59.46	56.73	-227.18	51.35	55.62	-396.43	63.16	29.24	-399.73	62.48	83.73	-433.86	-81.51	29.18	-459.84	-71.88	31.5	-624.43	-88.45	27.74	-622.63	-94.78	73.59	-447.23	-45.78	1199.18	0	0	0	-399.74	-104.06	1556.85	-403.84	1.92	1557.41	-553.79	-121.76	1579.98	-566.23	-12.32	1580.47	287.45	-344.06	77.16	884.93	-337.82	74.41	285.2
5.03	-189.02	55.61	60.1	-214.91	47.96	58.42	-381.44	61.75	28.66	-386.19	60.73	82.77	-434.94	-81.15	28.43	-459.81	-71.87	31.12	-624.69	-87.88	27.48	-622.52	-94.68	73.57	-444.27	-46.34	1198.81	0	0	0	-395.88	-104.71	1556.42	-400.09	1.53	1557.01	-550.08	-122.19	1579.74	-562.28	-12.08	1580.19	287.59	-343.95	77.12	884.97	-337.76	74.37	284.83
5.04	-174.72	51.55	64.48	-200.63	44.46	62.34	-366.94	59.63	28.21	-372.92	60.29	82.74	-437.37	-82.39	26.79	-460.74	-71.55	30.85	-624.6	-88.28	27.75	-622.43	-94.54	73.55	-440.35	-46.81	1198.5	0	0	0	-392.49	-105.11	1555.97	-396.14	1.74	1556.5	-546.44	-122.49	1579.54	-558.74	-13.08	1580.11	287.32	-344.02	77.14	884.27	-338	74.22	284.65
5.05	-164.58	48.17	68.05	-187.32	41.56	65.7	-353.07	58.87	28.65	-360.5	59.01	82.7	-436.45	-82.58	26.9	-461.63	-71.48	30.53	-624.51	-88.25	27.75	-622.5	-94.12	73.35	-437.34	-47.35	1198.08	0	0	0	-388.82	-105.52	1555.48	-392.33	1.24	1555.97	-542.87	-122.44	1579.38	-554.57	-12.62	1579.85	287.06	-344.21	77.18	885.11	-337.8	74.44	284.59
5.06	-150.17	44.66	72.53	-175.76	37.65	69.36	-340.15	57.4	29.17	-348.77	57.76	83.03	-436.89	-82.27	26.6	-462.13	-71.38	30.39	-624.55	-88.24	27.75	-622.33	-94.3	73.46	-434.15	-47.86	1197.73	0	0	0	-384.55	-105.9	1554.9	-388.53	0.84	1555.44	-539.14	-122.6	1579.2	-550.33	-12.03	1579.55	287.31	-343.99	77.15	885.27	-337.72	74.46	284.74
5.07	-136.63	40.98	77.09	-164.94	34.05	72.42	-328.14	55.97	29.82	-337.64	56.49	83.5	-437.3	-82.4	26.69	-461.97	-71.13	30.44	-624.39	-88.52	27.98	-621.91	-94.84	73.85	-430.22	-48.36	1197.31	0	0	0	-380.95	-106.23	1554.27	-384.52	0.87	1554.8	-535.35	-122.63	1579.03	-546.51	-12.27	1579.32	287.35	-344.15	77.25	885.07	-337.65	74.49	284.96
5.08	-127.8	37.6	80.05	-153.43	31.52	75.99	-316.88	54.24	30.43	-327.03	55.95	84.39	-438.14	-82.02	26.45	-462.56	-71.32	30.28	-624.61	-88.21	27.79	-622.01	-94.28	73.58	-426.79	-49.05	1196.94	0	0	0	-377.6	-106.37	1553.75	-380.75	0.29	1554.1	-531.68	-122.29	1578.9	-542.43	-11.68	1579.14	287.39	-343.89	77.32	885.05	-337.62	74.45	285.15
5.09	-118.82	34.19	83.24	-145.74	28.41	78.48	-306.25	53.95	31.58	-317.36	55.29	85.27	-438.59	-82.09	26.37	-462.51	-71.23	30.26	-624.57	-88.23	27.85	-622.11	-94.07	73.55	-423.92	-49.66	1196.58	0	0	0	-373.79	-106.41	1553.06	-376.79	0.37	1553.4	-527.83	-122.24	1578.73	-538.64	-12.38	1578.97	287.28	-344.1	77.22	884.71	-337.72	74.31	284.94
5.1	-109.71	30.82	86.28	-136.57	25.85	81.32	-296.75	52.52	32.34	-308.31	54.61	86.08	-439.12	-82.22	26.47	-462.61	-70.95	30.24	-624.5	-88.45	27.92	-622.01	-93.97	73.54	-421.5	-49.8	1196.26	0	0	0	-370.1	-106.5	1552.38	-372.81	0.17	1552.6	-523.87	-122.15	1578.57	-534.47	-12.26	1578.79	287.97	-343.85	77.4	884.99	-337.61	74.44	284.59
5.11	-100.32	28.85	89.44	-126.92	22.9	83.85	-287.73	52.57	33.59	-299.96	53.96	86.9	-437.41	-82.33	26.67	-461.96	-70.96	30.25	-624.57	-88.2	27.94	-621.84	-94.26	73.7	-417.38	-50.3	1196.01	0	0	0	-365.84	-106.52	1551.71	-368.95	0.03	1551.83	-520	-121.75	1578.44	-530.41	-11.64	1578.49	287.42	-343.8	77.27	884.68	-337.71	74.29	284.35
5.12	-91.83	26.45	91.23	-120.65	20.88	85.44	-279.78	51.32	34.16	-292.34	53.48	87.69	-439.04	-82.28	26.38	-462.88	-71.02	30.13	-624.62	-88.16	27.98	-621.71	-94.31	73.87	-413.97	-50.34	1195.49	0	0	0	-361.94	-106.47	1550.95	-364.5	0.89	1550.84	-516.09	-121.3	1578.31	-525.7	-9.8	1578.19	286.8	-344.03	77.05	884.92	-337.87	74.35	285.05
5.13	-85.31	24.06	92.33	-113.42	19.52	86.83	-272.46	50.95	34.94	-284.98	53.53	88.49	-438.19	-82.33	26.62	-461.8	-71.04	30.45	-624.66	-88.1	27.92	-621.73	-94.06	73.82	-411.35	-50.43	1195.07	0	0	0	-358.55	-106.43	1550.24	-360.51	0.86	1550.01	-511.99	-121.04	1578.19	-521.59	-9.64	1577.94	287.44	-343.91	77.31	885.39	-337.88	74.45	283.88
5.14	-79.47	22.17	93.15	-105.74	17.9	87.99	-265.84	50.19	35.5	-278.56	52.8	88.92	-440.36	-82.35	25.84	-463.33	-71.16	29.94	-624.53	-88.25	28.18	-621.61	-93.87	73.88	-406.21	-50.26	1194.78	0	0	0	-354.14	-106.23	1549.42	-356.38	1.06	1549.06	-508	-120.54	1578.05	-517.53	-9.72	1577.63	286.77	-344.12	77.12	885.13	-337.63	74.47	283.71
5.15	-73.52	21.03	93.9	-100.05	16.76	88.4	-259.44	50.43	36.15	-272.74	52	89.14	-439.08	-82.14	26.4	-462.65	-70.97	30.08	-624.64	-87.85	28.02	-621.4	-93.88	74.05	-404.11	-50.45	1194.25	0	0	0	-349.71	-106.03	1548.66	-352.03	1.75	1548.12	-503.84	-120.18	1577.88	-512.62	-7.61	1577.22	287.32	-344	77.26	885.27	-337.49	74.5	285.45
5.16	-66.79	19.9	94.36	-94.19	15.26	88.63	-253.94	50.34	36.54	-267.02	51.96	89.62	-438.75	-81.97	26.75	-462.79	-71.09	30.02	-624.66	-87.74	28.05	-621.23	-93.86	74.1	-399.07	-50.37	1193.96	0	0	0	-346.07	-105.73	1547.85	-348.03	1.24	1547.15	-499.77	-119.34	1577.73	-508.69	-7.78	1576.92	287.29	-344.01	77.25	885.01	-337.58	74.43	285.45
5.17	-62.78	18.74	93.75	-89.92	14.48	88.5	-248.99	50.17	36.74	-261.84	52.62	90.13	-438.14	-82.17	26.63	-462.77	-71.13	29.89	-624.72	-87.68	28.14	-620.99	-93.99	74.34	-396.77	-50.42	1193.49	0	0	0	-341.66	-105.35	1547.04	-343.73	1.57	1546.24	-495.56	-118.69	1577.56	-504.9	-8.26	1576.94	287.55	-343.89	77.22	884.9	-337.68	74.49	284.69
5.18	-57.42	17.83	93.39	-84.29	13.84	88.26	-244.13	50.63	37.09	-257.05	52.4	90.24	-437.52	-82.35	26.74	-463.32	-70.89	29.79	-624.65	-87.67	28.21	-620.9	-93.81	74.34	-392	-50.1	1193.14	0	0	0	-337.75	-104.78	1546.24	-339.46	2	1545.31	-491.36	-118.09	1577.34	-500.17	-6.85	1576.46	287.05	-343.82	77.17	884.8	-337.71	74.38	284.81
5.19	-53.26	17.39	92.85	-81.23	12.98	87.66	-239.86	50.36	36.88	-252.59	52.55	90.28	-438.88	-82.14	26.42	-463.69	-70.97	29.62	-624.41	-88.01	28.46	-620.66	-94	74.53	-388.36	-49.81	1192.82	0	0	0	-333.72	-104.2	1545.4	-335.18	2.35	1544.37	-486.96	-117.59	1577.1	-495.99	-6.69	1576.24	287.33	-343.88	77.22	885.18	-337.74	74.42	284.76
5.2	-48.45	16.81	92.35	-75.97	13.45	87.36	-235.59	51.01	36.92	-248.36	53.07	90.3	-439.44	-82.07	26.35	-463.33	-71.16	29.82	-624.45	-87.83	28.46	-620.93	-93.1	74.27	-385.3	-49.47	1192.44	0	0	0	-328.94	-103.7	1544.62	-330.92	3.08	1543.43	-482.67	-116.76	1576.86	-491.42	-5.79	1575.85	287.76	-343.84	77.31	884.86	-337.94	74.31	283.93
5.21	-45.42	16.75	91.04	-72.14	12.31	86.48	-231.69	51.6	36.81	-244.2	53.7	90.26	-440.53	-82.48	26.19	-463.8	-71.13	29.46	-624.66	-87.36	28.35	-620.39	-93.91	74.81	-380.98	-49.37	1192.03	0	0	0	-324.86	-103.14	1543.84	-326.54	3.73	1542.54	-478.42	-115.77	1576.6	-486.45	-3.97	1575.38	287.59	-343.64	77.3	885.09	-337.63	74.43	284.38
5.22	-40.46	16.48	90.57	-68.58	12.16	85.55	-227.92	52.02	36.47	-240.26	53.23	89.7	-438.96	-82.03	26.46	-462.49	-71.16	29.9	-624.55	-87.74	28.66	-620.34	-93.65	74.95	-376.81	-48.98	1191.66	0	0	0	-320.83	-102.45	1543.1	-322.31	3.98	1541.7	-474.1	-114.66	1576.32	-482.26	-3.24	1575.1	286.8	-344.04	77.14	885.26	-337.67	74.53	285
5.23	-37.87	17.36	89.13	-64.48	12.55	84.32	-223.9	52.89	36.35	-236	54.69	89.66	-439.41	-82.25	26.39	-463.45	-71.29	29.53	-624.38	-87.97	28.86	-620.02	-93.85	75.28	-371.74	-48.53	1191.26	0	0	0	-316.53	-101.73	1542.46	-317.92	4.59	1540.97	-469.68	-113.75	1576.05	-477.86	-1.87	1574.56	286.94	-343.99	77.18	885.27	-337.48	74.52	284.83
5.24	-32.27	16.42	88.33	-58.85	12.67	83.97	-219.72	53.89	35.98	-231.92	55.22	89.2	-439.74	-82.24	26.19	-463.6	-71.33	29.54	-624.38	-88	29.01	-619.8	-93.92	75.6	-368.11	-48.07	1190.79	0	0	0	-312.59	-100.88	1541.86	-313.49	5.37	1540.2	-465.11	-113.02	1575.71	-473.03	-0.76	1574.12	286.95	-344.01	77.05	885.47	-337.35	74.68	284.49
5.25	-28.46	17.49	87.15	-56.87	12.79	82.66	-215.74	54.95	35.67	-227.54	55.98	88.82	-439.56	-82.13	26.1	-462.49	-71.14	29.84	-624.3	-87.84	29.27	-619.57	-93.8	75.88	-365.12	-47.69	1190.25	0	0	0	-308.15	-99.99	1541.29	-309.01	6.78	1539.48	-460.77	-112.08	1575.37	-468.67	0.34	1573.5	287.04	-344.27	77	885.17	-337.23	74.75	284.22
5.26	-27.93	18.33	85.49	-52.75	14.44	81.57	-211.67	55.47	35.13	-223.36	56.46	88.24	-439.62	-82.21	26.24	-463.58	-71.21	29.45	-624.3	-87.71	29.46	-619.35	-93.79	76.18	-360.37	-47.53	1189.72	0	0	0	-302.89	-98.95	1540.78	-304.72	7.42	1538.87	-456.27	-111.1	1575.03	-464.5	0.59	1573.21	287.12	-344.1	77.13	884.99	-337.55	74.55	284.58
5.27	-21.75	19.78	85.51	-45.79	15.74	81.52	-207.13	57.25	34.99	-218.8	57.29	87.63	-439.17	-82.19	26.38	-463.11	-71.33	29.44	-624.17	-87.95	29.82	-619.27	-93.7	76.45	-355.57	-47.21	1189.27	0	0	0	-299	-97.94	1540.4	-300.17	8.71	1538.26	-451.82	-110.04	1574.64	-459.92	1.81	1572.65	287.06	-343.98	77.13	885.29	-337.66	74.53	284.19
5.28	-15.79	20.6	85.06	-41.53	16.88	81.13	-203.01	57.14	33.95	-214.47	57.8	86.88	-439.81	-82.54	26.09	-463.46	-71.35	29.47	-624.01	-88.04	30.23	-618.84	-94.14	77.12	-350.67	-46.41	1188.68	0	0	0	-294.06	-96.94	1540.02	-295.78	9.81	1537.74	-447.53	-108.51	1574.33	-455.37	3.89	1572.14	287.5	-343.94	77.33	885.25	-337.79	74.58	284.23
5.29	-10.63	22.22	84.93	-37.68	17.9	80.5	-198.56	58.58	33.63	-210.15	58.52	86.19	-437.21	-81.94	26.66	-462.66	-71.11	29.57	-624.04	-87.8	30.54	-618.64	-94.2	77.67	-346.24	-46.44	1188.31	0	0	0	-289.88	-95.78	1539.78	-291.37	10.62	1537.36	-443.18	-107.25	1574	-451.17	4.66	1571.7	288.16	-343.98	77.46	885.01	-337.4	74.72	284.42
5.3	-8.99	23.85	83.98	-34.14	19.09	80.11	-194.28	58.78	32.53	-205.84	59.18	85.37	-439.71	-82.31	25.95	-463.17	-71.29	29.34	-624	-87.76	31	-618.36	-94.43	78.29	-341.96	-45.7	1187.87	0	0	0	-285.88	-94.61	1539.6	-287.03	11.48	1537.05	-438.79	-105.91	1573.66	-446.51	6.43	1571.21	287.78	-343.78	77.35	884.65	-337.69	74.49	284.21
5.31	-4.16	25.49	83.61	-28.93	20.78	79.63	-190.11	59.56	31.76	-201.8	59.47	84.3	-439.08	-82.31	26.15	-463.05	-71.43	29.26	-623.53	-88.55	31.96	-617.99	-94.67	79.11	-336.93	-45.14	1187.43	0	0	0	-281.47	-93.34	1539.46	-282.29	13.22	1536.63	-434.41	-104.36	1573.36	-441.91	8.06	1570.59	286.81	-344.1	77.06	885.18	-338.06	74.32	284.77
5.32	2.33	26.59	83.49	-25.2	21.88	78.99	-186.33	59.63	30.47	-197.83	60.07	83.36	-439.63	-82.48	26.11	-463.02	-71.36	29.29	-623.4	-88.62	32.7	-617.61	-95.1	80.03	-331.1	-44.71	1187.06	0	0	0	-276.74	-92.06	1539.36	-277.79	14.37	1536.32	-430.04	-102.59	1573.1	-437.36	9.74	1570	287.58	-344.23	77.27	884.88	-337.68	74.42	284.79
5.33	5.89	28.28	82.85	-21.37	23.68	77.98	-182.64	60.55	29.56	-194.12	61.24	82.5	-438.19	-82.53	26.41	-463.51	-71.62	29.11	-623.51	-88.15	33.2	-617.12	-95.53	81.07	-328.11	-44.31	1186.68	0	0	0	-272.1	-90.61	1539.33	-273.13	15.6	1536.07	-425.73	-100.58	1572.85	-433	11.12	1569.52	287.9	-343.92	77.38	885.39	-337.81	74.53	284.58
5.34	9.06	29.31	81.26	-16.97	24.39	76.79	-179.37	62.01	29.18	-190.74	61.23	80.99	-437.94	-82.65	26.41	-462.55	-71.68	29.3	-623.23	-88.71	34.24	-616.67	-96.16	82.21	-322.32	-43.44	1186.4	0	0	0	-268.25	-89.29	1539.35	-268.49	16.89	1535.85	-421.34	-98.85	1572.62	-428.24	12.8	1569.02	286.57	-344.04	77.08	885.33	-337.47	74.61	284.59
5.35	10.31	29.69	78.41	-15.09	25.81	74.88	-176.79	62.25	28.69	-187.54	62.39	80.01	-440.36	-82.37	25.88	-463.16	-71.9	29.1	-622.88	-89.33	35.31	-616.34	-96.68	83.36	-317.07	-42.85	1186.29	0	0	0	-263.42	-87.64	1539.35	-263.76	18.48	1535.62	-416.83	-97.15	1572.39	-423.47	15.32	1568.47	287.3	-344.2	77.24	885.19	-337.61	74.52	285.3
5.36	14.61	30.96	76.32	-11.27	26.56	73	-174.82	62.74	28.17	-185.01	63.09	78.62	-440.85	-82.8	25.39	-463.1	-71.97	29.1	-622.57	-90.11	36.5	-616.06	-96.99	84.34	-312.26	-42.26	1186.05	0	0	0	-259.03	-86.07	1539.38	-260.65	20.88	1535.4	-412.44	-95.1	1572.21	-418.65	17.58	1568	287.02	-343.97	77.19	885.05	-337.66	74.46	284.97
5.37	15.88	31.52	73.11	-10.14	27.05	70.05	-173.84	62.71	27.17	-183.31	63.64	77.07	-438.58	-82.71	26.03	-462.04	-72.13	29.36	-622.47	-90.16	37.34	-615.59	-97.5	85.63	-305.7	-41.14	1186	0	0	0	-254.46	-84.43	1539.45	-255.77	22.24	1535.54	-407.84	-93.18	1572.07	-414.22	19.26	1567.72	286.81	-343.78	77.18	885.14	-337.64	74.54	284.52
5.38	15.45	31.94	68.7	-10.78	27.26	65.6	-173.03	63.44	26.74	-182.32	63.34	75.29	-439.7	-82.68	25.95	-462.19	-72.57	29.32	-622.15	-90.71	38.45	-615.07	-98.42	87.13	-300.9	-40.06	1185.94	0	0	0	-249.66	-82.68	1539.52	-253.64	24.14	1535.27	-403.41	-91.13	1571.93	-409.16	21.91	1567.05	286.42	-344.17	77.1	885.08	-337.58	74.45	285.13
5.39	17.95	32.29	63.93	-7.57	27.57	61.38	-172.37	63.16	26.6	-181.67	62.71	73.91	-439.39	-82.69	26.16	-462.46	-72.91	29.18	-621.86	-91.22	39.71	-614.46	-99.11	88.65	-294.9	-38.81	1185.9	0	0	0	-245.15	-81.01	1539.7	-248.58	25.8	1535.2	-398.87	-88.88	1571.85	-404.55	23.54	1566.79	287.24	-344.15	77.26	884.82	-337.78	74.31	284.3
5.4	19.86	31.5	58.02	-5.68	27.67	56.92	-171.62	63.12	26.35	-180.35	61.56	72.73	-437.94	-82.85	26.48	-461.72	-72.77	29.45	-621.38	-92.01	41.21	-614.04	-99.29	90.03	-288.91	-37.53	1186.02	0	0	0	-240.83	-79.24	1539.97	-242.72	27.46	1535.28	-394.33	-86.6	1571.93	-399.56	26.03	1566.67	287.51	-343.97	77.34	885.25	-337.91	74.43	284.39
5.41	22	31.15	52.8	-2.66	27.26	52.61	-170.85	62.37	25.85	-177.6	61.94	72.75	-439.23	-82.83	25.99	-462.02	-72.94	29.35	-620.95	-92.61	42.79	-613.28	-100.24	91.89	-283.01	-36.16	1186.23	0	0	0	-236.26	-77.3	1540.43	-238.03	29.47	1535.59	-389.8	-84.16	1572.18	-394.3	28.79	1566.59	287.31	-344.3	77.22	885.08	-337.42	74.54	284.5
5.42	21.76	30.68	47.52	-2.28	26.67	48.1	-170.05	63.05	26.21	-175.16	61.66	72.53	-440.63	-82.9	25.74	-462.55	-73	29.14	-620.49	-92.93	44.5	-612.37	-100.56	93.85	-278.54	-35.15	1186.81	0	0	0	-231.04	-75.42	1541.1	-233.11	31.55	1535.99	-385.18	-81.74	1572.63	-389.52	30.87	1566.93	287.65	-344.37	77.42	885.28	-337.45	74.48	284.69
5.43	23.76	29.87	43.42	-1.43	26.38	44.51	-169.54	62.91	26.21	-173.33	61.52	72.45	-440.3	-83.08	25.58	-461.33	-72.96	29.37	-619.74	-93.64	46.55	-611.18	-101.21	95.95	-272.34	-33.43	1187.36	0	0	0	-226.09	-73.42	1541.87	-227.6	33.69	1536.54	-380.38	-79.37	1573.23	-384.5	33.49	1567.2	287.48	-344.19	77.37	885.43	-337.68	74.59	285.25
5.44	24.25	29.89	40.73	1.57	26.07	42.84	-169.03	62.38	26.04	-171.8	61.45	72.55	-440.9	-82.83	25.33	-461.94	-73.08	29.24	-619.05	-93.76	48.48	-609.76	-101.65	98.25	-267.81	-32.1	1188.21	0	0	0	-221.56	-71.31	1542.77	-221.3	36.22	1537.07	-375.57	-76.95	1573.91	-379.51	35.61	1567.71	288.04	-344.31	77.47	885.61	-337.71	74.72	284.99
5.45	25.01	28.78	38.92	1.9	25.31	41.23	-168.54	62.36	26.18	-170.66	61.53	72.77	-439.75	-83.2	25.71	-461.75	-73.07	29.33	-618.13	-94.32	50.82	-608.53	-101.6	100.44	-260.61	-30.83	1189.17	0	0	0	-216.23	-69.1	1543.83	-216.04	38.09	1537.78	-370.77	-74.42	1574.74	-374.43	37.98	1568.12	287.95	-344.14	77.49	885.34	-338.12	74.45	284.59
5.46	25.81	28.28	37.98	3.65	24.73	40.46	-168.42	61.52	25.92	-170	60.99	72.73	-438.84	-83.1	25.79	-462.54	-73.36	29.22	-617.18	-94.68	53.23	-606.5	-102.59	103.26	-255.82	-29.17	1190.28	0	0	0	-211.41	-66.81	1545.06	-211	40.56	1538.7	-366.01	-71.48	1575.7	-369.52	40.37	1568.74	287.51	-344.2	77.35	885.48	-337.66	74.58	285.25
5.47	24.59	28.72	37.38	0.41	24.69	39.18	-168.2	62.07	26.17	-169.21	61.09	72.92	-437.75	-82.99	25.94	-461.68	-73.4	29.4	-615.69	-95.74	56.16	-604.73	-102.58	105.8	-251.23	-27.63	1191.49	0	0	0	-207.07	-64.56	1546.38	-206.51	42.68	1539.69	-361.03	-68.94	1576.79	-364.46	42.97	1569.5	287.54	-344.27	77.23	884.92	-337.57	74.41	285.49
5.48	26.3	28.45	37.13	2.85	25.03	39.25	-168.11	62.01	26.24	-168.76	61.42	73.08	-438.54	-83.55	25.71	-461.09	-73.43	29.68	-614.55	-95.85	58.72	-602.32	-103.63	108.88	-245.05	-25.92	1192.85	0	0	0	-201.84	-62.09	1547.79	-201.32	45.32	1540.78	-355.91	-66.63	1577.99	-359.41	45.42	1570.35	287.35	-344.04	77.44	885.1	-338.01	74.39	284.76
5.49	25.21	28.81	36.54	1.8	25.02	38.47	-168.04	61.65	26.04	-168.42	61.43	73.04	-438.44	-83.51	25.47	-460.79	-73.32	29.92	-612.81	-96.73	61.91	-599.99	-103.84	111.64	-238.58	-24.46	1194.46	0	0	0	-196.24	-59.58	1549.2	-197.14	47.64	1541.77	-350.86	-63.9	1579.26	-354.5	47.19	1571.3	287.21	-344.45	77.27	884.89	-338	74.44	285.62
5.5	26.94	28.46	36.41	1.87	25.1	38.16	-167.9	61.76	25.96	-168.13	61.56	73.07	-438.64	-83.7	25.56	-460.01	-73.24	30.43	-611.03	-97.49	65.09	-597.28	-104.43	114.74	-233.86	-23.01	1196.11	0	0	0	-191.33	-57.02	1550.69	-190.65	50.02	1542.86	-345.98	-61.19	1580.58	-349.27	50.62	1572.15	286.78	-344.53	77.07	884.75	-337.74	74.47	285.41
5.51	24.48	28.36	35.51	3.37	25.17	38.35	-167.87	61.92	26.01	-167.98	61.58	73.06	-437.57	-83.35	25.67	-459.52	-73.61	30.94	-608.78	-98.73	68.57	-594.3	-105.11	117.95	-226.45	-21.32	1197.9	0	0	0	-187.01	-54.56	1552.13	-186.1	52.51	1544.09	-340.87	-58.95	1581.87	-344.24	53.3	1572.98	286.96	-344.31	77.22	885.27	-337.88	74.57	285.64
5.52	24.41	28.62	35.56	1.76	24.81	37.68	-167.81	61.94	25.9	-167.9	61.55	72.97	-437.39	-83.59	25.68	-459.66	-73.63	31.54	-606.85	-99.01	71.65	-591.5	-104.97	120.79	-221.04	-19.64	1199.41	0	0	0	-181.53	-52.08	1553.55	-180.3	55.15	1545.07	-335.89	-56.39	1583.15	-339.53	54.98	1573.92	287.73	-344.21	77.42	884.67	-337.94	74.23	285.34
5.53	25.79	28.59	35.45	2.27	24.93	37.58	-167.66	62.48	26.12	-167.84	61.69	72.91	-436.81	-83.61	25.69	-459.44	-74.12	31.98	-604.5	-100.02	75.12	-588.21	-105.49	124.01	-216.67	-18.04	1201.04	0	0	0	-176.36	-49.72	1554.87	-177.35	57.54	1546.19	-331.01	-53.86	1584.36	-334.38	58.2	1574.78	286.72	-344.07	77.16	885.28	-337.68	74.45	285.17
5.54	25.17	28.3	35.07	0.84	25.01	36.87	-167.61	62.71	26.13	-167.78	62.04	72.98	-438.71	-83.47	25.09	-459.54	-74.17	32.24	-601.77	-101.03	78.66	-584.44	-106.59	127.43	-210.6	-16.28	1202.53	0	0	0	-171.76	-47.26	1556.22	-171.93	59.57	1547.15	-326.04	-51.55	1585.48	-329.73	59.55	1575.69	287.34	-344.24	77.22	885.17	-337.4	74.61	284.45
5.55	24.36	28.25	34.59	1.56	25.19	36.9	-167.61	62.17	25.83	-167.77	62.12	72.76	-437.95	-83.98	25.2	-455.81	-74.82	33.74	-599.11	-101.73	82.08	-580.48	-107.45	130.7	-205.97	-14.79	1203.83	0	0	0	-166.78	-44.97	1557.42	-167.14	62.03	1548.2	-321.23	-49.17	1586.55	-324.98	61.73	1576.46	287.38	-344.14	77.23	885.22	-337.55	74.49	284.4
5.56	25.29	28.28	34.48	3.4	25.02	37.27	-167.58	62.47	25.89	-167.7	62.85	72.9	-438.87	-84.28	24.96	-452.95	-75.3	35.13	-595.82	-103.4	86.1	-576.23	-108.64	134.16	-198.99	-13.19	1205.13	0	0	0	-161.76	-42.59	1558.46	-163.11	64.23	1549.1	-316.46	-46.92	1587.44	-320.11	64.05	1577.27	287.59	-344.21	77.52	885.18	-337.61	74.58	284.33
5.57	26.34	28.31	34.69	2.42	25.32	36.73	-167.71	62.36	25.72	-167.77	62.38	72.48	-438.59	-84.14	25.03	-457.95	-77.11	33.03	-592.52	-104.28	89.97	-571.55	-109.8	137.67	-191.76	-11.63	1206.27	0	0	0	-157.65	-40.51	1559.5	-157.65	66.37	1549.79	-311.7	-44.67	1588.26	-315.32	66.45	1577.78	287.49	-344.51	77.26	885.26	-337.68	74.59	285.04
5.58	25.77	28.76	34.56	1.98	25.61	36.4	-167.66	62.17	25.65	-167.61	62.69	72.45	-437.95	-84.47	25.13	-458.16	-76.87	32.89	-588.94	-105	93.99	-566.77	-110.2	140.97	-187.35	-10.12	1207.25	0	0	0	-152.83	-38.37	1560.37	-153.12	68.62	1550.46	-307.1	-42.37	1588.88	-310.83	67.81	1578.29	287.18	-344.53	77.29	885.01	-337.55	74.48	285.64
5.59	24.27	28.53	34.13	2.17	25.32	36.44	-167.53	62.68	25.87	-167.54	62.81	72.32	-437.74	-84.99	25	-452.1	-76.09	35.68	-585.05	-105.44	98.21	-561.34	-111.29	144.77	-182.39	-8.96	1208.05	0	0	0	-147.97	-36.33	1561.12	-147.79	70.61	1551.1	-302.33	-40.48	1589.32	-306.11	70.03	1578.69	287.19	-344.53	77.4	885.18	-337.53	74.63	285.24
5.6	25.15	28.14	34.09	2.4	25.59	36.32	-167.62	62.44	25.72	-167.54	63.21	72.4	-439.04	-84.9	24.36	-452.23	-75.96	35.85	-581.06	-105.81	102.72	-556	-111.89	148.5	-176.44	-7.49	1208.72	0	0	0	-143.6	-34.56	1561.72	-143.12	72.5	1551.75	-297.81	-38.13	1589.68	-301.43	71.84	1578.94	286.92	-344.17	77.23	885.33	-337.45	74.68	284.95
5.61	27.34	27.81	34.33	3.06	25.83	36.2	-167.49	62.73	25.87	-167.64	62.9	72.11	-437.09	-85.15	24.74	-452.75	-75.8	35.75	-576.93	-105.52	107.33	-550.11	-112.61	152.48	-171.3	-5.96	1209.16	0	0	0	-139.02	-32.71	1562.24	-139.63	74.5	1552.17	-293.28	-36.15	1589.95	-296.65	73.94	1578.94	286.69	-344.63	77.03	885.04	-337.6	74.5	284.49
5.62	25.68	28.72	34.04	2.02	25.6	35.87	-167.45	62.75	25.71	-167.71	62.94	71.87	-434.7	-85.56	24.97	-449.7	-76.38	36.48	-572.18	-105.5	112.39	-543.91	-113.2	156.77	-165.78	-4.53	1209.46	0	0	0	-134.65	-30.91	1562.73	-133.18	76.52	1552.46	-288.83	-34.17	1590.09	-292.03	75.87	1579.12	286.57	-344.97	76.93	885.15	-337.74	74.48	285.33
5.63	26.03	29.06	33.96	3.62	25.55	36.27	-167.54	62.74	25.6	-167.47	63.99	72.03	-434.57	-85.9	24.61	-444.31	-76.42	38.19	-567.26	-105.22	117.73	-537.26	-113.64	161.33	-160.84	-3.2	1209.65	0	0	0	-129.86	-29.08	1563.19	-129.24	78.16	1552.96	-284.39	-32.11	1590.21	-287.57	77.61	1579.06	287.5	-344.57	77.19	885.25	-337.89	74.42	284.86
5.64	25.13	28.8	33.68	2.61	25.73	35.87	-167.36	63.3	25.93	-167.47	64.16	71.88	-432.83	-86.66	24.41	-445.35	-77.35	38.44	-561.96	-104.59	123.44	-530.02	-113.88	166.14	-155.72	-1.95	1209.85	0	0	0	-125.47	-27.36	1563.6	-125.29	79.67	1553.28	-280.03	-30.18	1590.2	-283.09	79.37	1578.92	287.71	-344.24	77.48	885.44	-337.69	74.46	284.63
5.65	25.77	28.74	33.97	2.23	25.96	35.68	-167.49	62.76	25.49	-167.35	64.31	71.77	-431.01	-87.34	24.16	-444.54	-78.36	39.01	-556.29	-103.4	129.31	-522.39	-113.95	171.16	-151.4	-0.54	1209.79	0	0	0	-121.02	-25.74	1563.96	-119.87	81.53	1553.51	-275.76	-28.35	1590.15	-278.64	81.25	1578.9	287.07	-344.68	77.2	885.83	-337.98	74.56	284.82
5.66	27.3	28.88	34.33	2.27	25.88	35.76	-167.31	63.24	25.62	-167.18	64.41	71.67	-428.53	-87.8	23.97	-442.03	-78.48	39.82	-549.6	-103.21	135.85	-514.22	-113.83	176.32	-145.48	0.84	1209.72	0	0	0	-116.66	-24.17	1564.3	-116.08	82.97	1553.83	-271.5	-26.52	1590.01	-274.32	82.9	1578.62	286.86	-344.43	77.18	885.48	-337.93	74.41	285.16
5.67	26.01	28.84	33.84	1.71	25.69	35.58	-167.36	63.18	25.64	-166.9	64.7	71.74	-426.8	-88.21	23.4	-440.32	-78.45	40.31	-542.68	-101.93	142.24	-505.85	-113.07	181.47	-141.23	2.01	1209.58	0	0	0	-112.48	-22.37	1564.64	-110.56	84.17	1554.02	-267.35	-24.47	1589.84	-269.9	84.97	1578.34	287.62	-344.24	77.26	885.33	-337.71	74.45	284.56
5.68	26.81	29.11	33.98	3.14	25.78	35.59	-167.23	63.54	25.84	-166.78	64.59	71.63	-423.7	-89.19	23.27	-436.68	-78.99	41.28	-535.32	-100.96	149.01	-496.9	-112.49	186.85	-137.18	3.24	1209.33	0	0	0	-107.78	-21.06	1564.86	-105.77	86.03	1554.13	-263.12	-22.93	1589.62	-265.5	86.82	1578.04	287.05	-344.69	77	885.46	-337.71	74.49	284.16
5.69	27.23	28.65	33.84	2.62	25.57	35.47	-167.2	63.14	25.61	-166.44	64.9	71.68	-419.08	-89.73	22.99	-432.51	-79.38	42.1	-527.54	-100.02	155.86	-487.79	-111.23	192.21	-132.5	4.39	1209.11	0	0	0	-103.77	-19.61	1565.02	-101.41	87.52	1554.25	-258.96	-21.19	1589.47	-261.1	88.81	1577.69	287.31	-344.51	77.21	885.25	-337.57	74.55	283.92
5.7	26.22	28.56	33.49	3.14	25.73	35.62	-166.97	63.69	25.94	-166.62	63.97	71.21	-414.71	-90.45	22.61	-426.34	-80.1	43.29	-519.78	-98.92	162.84	-478.05	-110.15	197.78	-126.89	5.8	1208.8	0	0	0	-100.06	-18.16	1565.25	-98.44	88.54	1554.4	-254.71	-19.67	1589.38	-256.73	90.23	1577.52	287.18	-344.37	77.25	885.01	-337.58	74.43	284.47
5.71	26.11	28.38	33.24	3.3	26.04	35.47	-167.1	63.07	25.66	-166.21	64.41	71.42	-410.64	-91.71	21.62	-419.84	-81.28	44.66	-513.05	-98.05	169.43	-468.19	-108.37	203.18	-123.59	7.08	1208.56	0	0	0	-95.88	-16.91	1565.38	-94.1	89.89	1554.38	-250.42	-18.05	1589.34	-252.37	91.76	1577.38	287.57	-343.81	77.38	884.87	-337.51	74.4	284.79
5.72	26.44	28.58	33.44	1.92	25.73	35.2	-167.11	63.05	25.64	-166.13	64.91	71.65	-404.8	-93.03	21.48	-413.99	-82.64	46.06	-504.45	-96.56	175.44	-457.63	-106.93	208.38	-119.64	8.11	1208.32	0	0	0	-90.7	-15.33	1565.47	-87.99	91.6	1554.47	-246.28	-16.37	1589.39	-248.05	93.72	1577.22	287.1	-344.39	77.13	884.72	-337.9	74.29	284.92
5.73	26.27	28.83	33.31	2.54	25.4	35.31	-167.01	62.81	25.53	-166	64.78	71.61	-398.01	-94.77	23.91	-408.22	-84.17	48.19	-493.13	-94.7	180.97	-446.99	-105.35	212.93	-116	9.43	1208.14	0	0	0	-86.33	-14.05	1565.54	-83.08	92.84	1554.48	-242.05	-14.93	1589.5	-243.77	94.97	1577.21	286.47	-344.59	76.99	884.97	-337.69	74.32	284.92
5.74	25.03	28.26	32.86	2.04	25.94	34.96	-167.05	62.5	25.35	-165.83	65.14	71.79	-390.88	-96.56	27.04	-400.93	-85.61	51.15	-481.91	-93.07	186.43	-436.23	-104.07	217.4	-111.87	10.22	1208.19	0	0	0	-82.72	-12.8	1565.68	-79.16	94.12	1554.49	-237.9	-13.41	1589.69	-239.68	96.14	1577.41	287.45	-344.19	77.25	885.18	-337.74	74.26	284.13
5.75	25.14	28.25	32.83	2.79	25.3	35.29	-166.77	63.31	25.74	-165.88	64.7	71.61	-382.54	-98.96	30.6	-390.85	-87.25	55.05	-470.75	-91.26	191.36	-425.36	-102.83	221.84	-109.84	11.22	1208.2	0	0	0	-78.32	-11.64	1565.73	-75.4	95.13	1554.56	-233.78	-11.9	1589.98	-235.25	98.06	1577.58	287.12	-344	77.22	885.39	-337.79	74.26	284.05
5.76	25.73	28.19	32.92	3.9	25.74	35.35	-166.9	63.09	25.68	-165.73	65.33	71.81	-372.05	-101.69	35.02	-379.77	-88.73	59.13	-459.76	-90.11	195.6	-414.38	-101.37	226.01	-105.69	12.78	1208.43	0	0	0	-74.27	-10.42	1565.77	-72.59	96.53	1554.53	-229.58	-10.72	1590.33	-230.94	99.77	1577.85	287.37	-343.88	77.34	885	-337.73	74.41	284.59
5.77	26.43	27.87	33.04	1.44	25.41	34.89	-166.8	63.16	25.72	-165.57	65.39	71.98	-361.45	-103.32	39.17	-369.15	-89.8	62.77	-448.79	-88.55	198.97	-403.22	-100.22	229.96	-102.15	13.84	1208.66	0	0	0	-70.62	-9.26	1565.77	-67.91	97.38	1554.43	-225.55	-9.58	1590.71	-226.86	100.16	1578.34	286.36	-344.15	76.94	885.23	-337.76	74.39	285.13
5.78	25.5	28.47	32.76	2.61	25.36	35.18	-166.87	62.68	25.49	-165.45	64.97	71.85	-348.84	-104.88	43.27	-358.11	-90.51	66.16	-437.33	-87.8	202.1	-391.94	-98.85	233.41	-99.6	14.88	1208.94	0	0	0	-66.82	-8.1	1565.75	-63.95	98.67	1554.37	-221.55	-8.34	1591.14	-223	100.9	1578.92	286.6	-344.31	76.88	884.97	-337.66	74.41	283.75
5.79	25.63	27.68	32.23	3.08	25.41	35.11	-166.87	62.77	25.54	-165.49	64.95	71.98	-335.49	-106.18	47.31	-344.6	-91.09	69.78	-425.68	-87.22	204.86	-380.53	-97.72	236.32	-96.02	16.02	1209.2	0	0	0	-62.66	-7.05	1565.7	-60.7	99.75	1554.36	-217.58	-7.25	1591.61	-218.77	102.5	1579.31	286.36	-344.57	76.79	884.91	-337.7	74.42	283.96
5.8	25.37	27.73	32.38	2.76	25.5	34.88	-166.94	62.34	25.47	-165.31	65.06	72.08	-320.9	-106.59	50.92	-330.03	-91.16	73.07	-413.66	-87	207.17	-369.18	-96.56	238.66	-92.12	17.26	1209.4	0	0	0	-58.76	-6.11	1565.57	-57.22	100.4	1554.36	-213.76	-5.93	1592.15	-214.92	104.09	1579.85	286.52	-344.25	77.02	885.49	-337.76	74.62	284.5
5.81	25.08	28.12	32	4.48	25.7	35.18	-166.9	62.74	25.7	-165.32	64.59	71.97	-307.56	-106.65	54	-318.9	-91.74	75.58	-401.72	-86.86	208.87	-357.57	-96.1	240.89	-89.6	18.42	1209.75	0	0	0	-55.11	-5.18	1565.47	-53.38	101.6	1554.33	-209.87	-5.05	1592.59	-211.14	104.96	1580.4	287.02	-344.29	77.08	885.34	-337.66	74.57	285.23
5.82	27.19	27.85	32.74	2.23	25.31	34.73	-166.86	62.68	25.79	-165.13	64.79	72.12	-291.4	-106.91	57.42	-302.12	-91.25	78.77	-389.84	-86.53	210.02	-346.03	-95.57	242.62	-87.37	19.8	1210.08	0	0	0	-51.51	-4.09	1565.32	-49.5	102.5	1554.18	-206.09	-4.17	1593.04	-207.4	105.76	1580.95	286.28	-344.37	76.84	884.83	-337.32	74.59	284.46
5.83	25	27.36	31.56	2.77	25.38	34.67	-167.06	62.14	25.63	-164.75	65.52	72.49	-275.94	-106.75	60.4	-289.26	-91.52	81.18	-377.96	-86.56	210.77	-334.69	-94.74	243.85	-84.46	20.86	1210.35	0	0	0	-48.44	-3.16	1565.17	-45.37	103.66	1553.99	-202.32	-3.37	1593.49	-203.78	106.17	1581.54	285.41	-344.28	76.75	884.66	-337.73	74.37	283.97
5.84	26.61	27.5	32.4	3.66	25.59	34.76	-167	61.97	25.75	-164.81	64.41	72.14	-261.9	-106.52	62.77	-274.76	-91.34	83.5	-366.12	-86.61	211.16	-323.1	-94.42	244.96	-81.29	21.96	1210.64	0	0	0	-44.44	-2.34	1564.94	-41.93	104.28	1554.01	-198.71	-2.37	1593.88	-200.12	107.23	1582.07	286.27	-344.31	76.95	885.04	-337.43	74.55	283.92
5.85	25.68	27.91	32.13	2.29	25.68	34.26	-167.02	61.78	25.85	-164.7	64.13	72.14	-244.28	-106.26	66.09	-256.56	-91.23	86.52	-354	-87.02	211.24	-311.49	-94.29	245.84	-78.11	23.4	1210.74	0	0	0	-41.07	-1.39	1564.7	-38.36	105.39	1553.82	-195.09	-1.48	1594.26	-196.6	108.02	1582.53	286.56	-344.4	76.88	884.88	-337.52	74.46	283.82
5.86	25.63	27.53	31.66	2.33	25.36	34.23	-167.13	61.44	25.94	-164.53	64.2	72.29	-229.43	-105.23	68.62	-239.48	-90.82	89.4	-342.02	-87.19	210.94	-299.96	-94.27	246.38	-77.09	24.73	1210.89	0	0	0	-37.44	-0.61	1564.47	-34.94	106.29	1553.66	-191.59	-0.7	1594.57	-193.24	108.76	1582.97	286.85	-344.35	77.09	884.88	-337.75	74.33	284.04
5.87	26.39	27.89	32.2	3.54	25.15	34.61	-167	61.42	25.99	-164.56	63.57	72.15	-215.69	-104.94	70.78	-224.36	-90.88	91.69	-329.9	-87.31	210.31	-288.52	-94.17	246.71	-71.98	25.74	1211.07	0	0	0	-34.17	0.19	1564.15	-32.5	106.94	1553.45	-188.21	0.26	1594.88	-189.76	109.85	1583.37	286.16	-344.31	76.86	884.82	-337.77	74.28	284.66
5.88	25.92	28.27	31.96	2.88	25.17	34.39	-166.98	61.44	26.23	-164.25	63.79	72.23	-194.27	-104.11	74.65	-208.61	-90.41	94.16	-317.52	-88.06	209.72	-277.21	-93.81	246.68	-71.5	26.65	1210.98	0	0	0	-30.74	1.05	1563.84	-28.72	107.92	1553.17	-184.65	0.76	1595.13	-186.47	110.42	1583.76	287.25	-344.16	77.17	885.3	-337.6	74.46	285.04
5.89	26.49	27.8	31.9	2.57	25	34.12	-166.94	61.09	26.31	-164.26	62.7	71.87	-179.01	-103.32	76.91	-192.57	-90.19	96.64	-305.38	-88.31	208.61	-265.62	-94.06	246.66	-69.36	27.95	1211	0	0	0	-27.69	1.85	1563.5	-25.17	108.8	1553.02	-181.27	1.59	1595.34	-183.13	111.67	1584.17	285.65	-344.29	76.65	884.38	-337.7	74.28	284
5.9	26.06	28.47	32.22	2.16	25.06	33.97	-166.94	61.1	26.38	-164.06	63.13	72.14	-161.63	-101.88	79.56	-178.76	-89.92	98.53	-293.08	-88.94	207.58	-254.11	-94.16	246.24	-66.29	28.81	1211.1	0	0	0	-24.4	2.72	1563.15	-22.9	109.59	1552.7	-177.83	2.06	1595.55	-179.78	112.19	1584.49	287.14	-344.05	77.03	884.58	-337.67	74.26	284.04
5.91	26.58	28.43	32.36	1.9	25.27	33.78	-166.95	60.72	26.4	-163.95	62.71	72.05	-146.38	-101.42	82.1	-165.78	-89.48	99.95	-280.61	-89.64	206.36	-242.53	-94.48	245.75	-63.29	29.88	1211.08	0	0	0	-21.13	3.45	1562.77	-17.89	110.45	1552.27	-174.57	3	1595.77	-176.5	112.92	1584.86	286.38	-344.38	76.68	885.34	-337.9	74.28	284.83
5.92	25.8	28.2	32.01	2.97	25.07	34.14	-166.9	60.75	26.48	-163.81	62.76	72.11	-130.16	-101.5	83.76	-149.67	-88.81	101.9	-268.3	-90.03	204.81	-231.11	-94.46	244.87	-59.75	30.77	1211.04	0	0	0	-18.59	4.28	1562.42	-16.16	110.98	1552.07	-171.29	3.73	1595.94	-173.25	113.89	1585.02	286.35	-344.2	76.91	885.43	-337.67	74.48	284.65
5.93	27.64	29.07	32.7	1.01	24.71	33.58	-166.83	60.65	26.58	-163.82	62.37	71.98	-117.02	-100.85	85.16	-133.25	-88.74	103.13	-255.9	-90.71	203.31	-219.68	-94.94	243.98	-57.53	31.87	1210.96	0	0	0	-15.21	5.03	1562.04	-11.87	111.71	1551.65	-168.09	4.45	1596.11	-170.11	114.13	1585.27	286.98	-343.6	77.15	884.79	-337.46	74.49	284.52
5.94	29.04	28.29	33.01	2.81	25.17	33.78	-166.84	60.56	26.71	-163.56	62.68	72.21	-101.74	-99.49	86.96	-118.77	-88.38	104.52	-243.81	-90.83	201.44	-208.14	-95.26	243	-56.64	32.73	1210.98	0	0	0	-12.49	5.69	1561.66	-9.96	112.55	1551.32	-164.97	5.17	1596.21	-167.11	114.54	1585.41	286.52	-343.86	76.97	884.66	-337.88	74.15	284.26
5.95	26.85	28.67	32.32	2.19	25.08	33.77	-166.74	60.26	26.76	-163.62	61.84	71.98	-86.36	-98.7	89.16	-103.34	-87.82	106.37	-231.43	-91.84	199.87	-196.61	-95.54	241.98	-55.33	33.45	1210.88	0	0	0	-9.46	6.48	1561.24	-6.54	113.4	1550.96	-161.81	5.71	1596.26	-163.98	115.22	1585.61	287.52	-343.77	77.31	884.88	-337.73	74.31	284.88
5.96	27.78	28.34	32.52	2.52	24.56	34.04	-166.78	60.35	26.99	-163.46	61.62	72.02	-71.68	-97.88	91.28	-89.36	-87.58	108.1	-219.22	-92.48	198.15	-185.13	-95.88	241.01	-52.4	34.28	1210.8	0	0	0	-5.89	7.1	1560.72	-4.74	113.98	1550.55	-158.76	6.47	1596.34	-161.09	115.64	1585.64	287.41	-343.74	77.28	884.78	-337.81	74.29	283.79
5.97	28.73	28.14	32.96	3.19	24.44	34.2	-166.71	59.92	26.96	-163.42	61.01	71.82	-56.41	-97.9	94.07	-74.78	-86.96	110.19	-206.84	-93.36	196.56	-173.85	-96.03	240.05	-51.03	35.28	1210.58	0	0	0	-3.17	7.83	1560.29	-1.44	114.88	1550.04	-155.77	7.14	1596.39	-157.99	116.94	1585.71	286.81	-344	77	885.36	-337.71	74.33	284.16
5.98	27.6	27.93	32.72	2.5	24.43	33.98	-166.81	59.59	27	-163.2	60.79	71.85	-40.52	-97.43	96.73	-59.61	-86.54	112.26	-194.35	-93.64	194.83	-162.63	-95.97	239.03	-47.91	35.81	1210.48	0	0	0	-0.09	8.49	1559.85	1.34	115.42	1549.64	-152.78	7.63	1596.47	-155.08	117.22	1585.84	286.6	-344.12	77.05	885.45	-337.61	74.43	284.15
5.99	27.24	27.75	32.78	1.23	23.91	33.83	-166.58	60.03	27.44	-163.04	60.51	71.89	-25.92	-97.4	99.38	-45.11	-85.93	114.38	-181.79	-94.38	193.31	-151.43	-95.75	237.89	-46.01	36.15	1210.43	0	0	0	2.35	9.27	1559.45	4.07	116.29	1549.15	-149.83	7.98	1596.56	-152.2	117.78	1585.91	287.74	-343.6	77.41	885.1	-337.77	74.32	285.32
6	25.18	30.41	33.83	4	23.95	34.75	-166.57	59.69	27.48	-162.9	60.73	72.13	-10.12	-97.26	102.27	-30.54	-85.86	116.35	-169.44	-94.42	191.54	-140.13	-95.85	236.86	-42.83	36.79	1210.32	0	0	0	5.4	9.86	1559.07	5.98	116.99	1548.83	-146.95	8.61	1596.6	-149.26	118.43	1586.04	286.2	-343.89	76.86	885.5	-337.66	74.49	284.99
6.01	25.5	29.8	33.89	3.11	23.81	34.51	-166.7	59.58	27.51	-162.71	60.2	71.96	4.42	-97.5	104.63	-15.86	-85.86	118.35	-157.07	-94.66	189.88	-128.79	-95.57	235.65	-42.46	37.58	1210.21	0	0	0	8.15	10.46	1558.68	9.3	117.22	1548.51	-144.12	9.19	1596.65	-146.42	119.33	1585.9	286.34	-344.16	76.92	884.98	-337.47	74.46	285.13
6.02	25.49	30.51	34.35	-0.76	24.36	34.92	-166.62	59.28	27.48	-162.49	59.99	71.96	17.77	-97.7	106.8	-2.44	-85.6	120.03	-144.92	-94.24	187.95	-117.62	-95.02	234.3	-38.97	37.99	1210.01	0	0	0	10.98	11.13	1558.34	12.46	118	1548.02	-141.39	9.85	1596.68	-143.76	119.39	1586.03	287.43	-343.81	77.07	885.21	-337.61	74.5	284.63
6.03	29.04	27.11	33.38	3.35	24.59	36.79	-166.55	59.4	27.61	-162.35	60.2	72.07	32.36	-98.08	109.25	12.26	-85.53	122.04	-132.69	-94.08	186.19	-106.47	-94.69	233.06	-38.22	38.68	1209.86	0	0	0	13.1	11.67	1558	14.96	118.55	1547.72	-138.63	10.22	1596.68	-141.14	119.53	1586.05	286.64	-343.71	76.94	885.31	-337.77	74.38	284.25
6.04	32.76	27.53	38.78	4.09	24.45	36.96	-166.63	59.17	27.6	-162.3	60.09	72.08	47.34	-98.11	112.01	25.62	-85.54	123.85	-120.49	-93.76	184.4	-95.57	-94.16	231.7	-36.5	39.14	1209.71	0	0	0	16.2	12.19	1557.65	17.56	118.74	1547.38	-135.82	10.56	1596.65	-138.48	120.07	1586.11	286.93	-344.13	76.84	885.01	-337.56	74.33	283.82
6.05	34.36	27.57	39.55	10.37	24.51	38.96	-166.61	59.1	27.68	-162.07	60.35	72.28	60.63	-97.51	114.34	39.67	-85.1	125.69	-108.44	-93.26	182.5	-84.66	-93.3	230.27	-34.14	39.51	1209.48	0	0	0	18.87	12.56	1557.33	19.24	119.49	1547.07	-133.15	11.05	1596.67	-135.86	120.56	1586.14	287.13	-344.14	76.84	885.06	-337.94	74.26	283.65
6.06	35.38	28.14	39.34	4.62	24.92	37.02	-166.65	58.72	27.58	-162.06	60.07	72.24	75.53	-97.61	117.03	53.41	-85.08	127.87	-96.41	-92.77	180.64	-73.58	-92.73	228.88	-33.36	40.02	1209.43	0	0	0	21.61	12.98	1556.9	22.46	119.74	1546.74	-130.58	11.7	1596.69	-133.16	121.48	1586.1	286.63	-343.88	76.87	885.44	-337.63	74.43	284.13
6.07	35.16	28.35	39.31	11.2	25.34	38.75	-166.58	59.11	27.86	-161.99	59.52	72.07	89.65	-97.3	119.94	66.81	-84.67	130.05	-84.53	-91.77	178.48	-62.52	-91.85	227.34	-30.3	40.56	1209.27	0	0	0	23.76	13.43	1556.56	24.67	120.46	1546.35	-127.88	11.97	1596.72	-130.71	121.47	1586.14	286.4	-343.95	76.89	885.13	-337.58	74.42	284
6.08	36.87	28.79	39.79	2.02	25.42	36.68	-166.5	59.15	27.96	-161.92	59.37	72.11	103.39	-96.99	122.69	80.48	-84.12	132.27	-72.36	-90.86	176.29	-51.48	-91.15	225.79	-29.31	41.05	1209.11	0	0	0	26.44	13.99	1556.29	28.45	120.94	1546	-125.21	12.23	1596.76	-128.05	121.99	1586.25	286.52	-343.86	76.9	884.92	-337.57	74.43	283.53
6.09	41.53	28.95	41.22	5.8	25.97	38.07	-166.69	58.35	27.62	-161.77	59.93	72.34	117.13	-96.26	125.38	93.62	-83.75	134.35	-60.18	-89.9	174.14	-40.6	-90.02	224.05	-26.11	41.57	1209.01	0	0	0	29.47	14.41	1555.95	29.75	121.33	1545.74	-122.51	12.49	1596.79	-125.65	122.39	1586.31	286.71	-343.6	76.94	885.84	-337.64	74.64	283.72
6.1	29.38	28.98	37.36	7.06	26.31	38.22	-166.43	59.06	28.14	-161.69	59.64	72.31	130.12	-95.93	128	106.72	-82.59	136.26	-47.94	-89.02	171.96	-29.6	-88.77	222.13	-24.21	41.78	1208.86	0	0	0	31.74	14.74	1555.58	33.43	121.53	1545.41	-119.95	12.85	1596.81	-123.1	122.87	1586.28	286.33	-344.1	76.63	884.82	-337.76	74.35	283.97
6.11	36.42	29.15	39.74	5.22	26.24	37.88	-166.54	58.63	27.98	-161.52	59.48	72.27	143.52	-95.04	130.52	120.76	-82.14	138.45	-35.76	-88.23	169.84	-18.66	-87.67	220.22	-25.31	42	1208.79	0	0	0	34.33	15.08	1555.27	35.2	122.07	1545.17	-117.39	13.12	1596.78	-120.81	122.51	1586.35	286.9	-344.05	76.8	885.11	-337.67	74.37	284.58
6.12	38.76	30.76	40.43	10.19	26.68	38.75	-166.55	58.52	27.97	-161.58	59.23	72.29	156.07	-93.75	132.55	133.72	-81.29	140.2	-23.69	-86.78	167.45	-7.83	-86.63	218.36	-21.14	42.88	1208.65	0	0	0	36.75	15.43	1554.99	36.45	122.32	1544.88	-114.93	13.44	1596.78	-118.36	122.77	1586.44	286.4	-343.78	76.71	885.03	-337.9	74.35	284.48
6.13	31.25	30.79	37.94	4.79	23.63	35.54	-166.54	58.87	28.09	-161.43	59.55	72.42	168.79	-93.08	134.91	146.23	-80.51	142.02	-11.74	-85.67	165.27	3.14	-85.73	216.54	-19.04	43.23	1208.6	0	0	0	39.36	15.83	1554.71	39.66	122.65	1544.59	-112.39	13.74	1596.78	-115.91	123.56	1586.43	287.11	-343.9	76.92	885.13	-337.86	74.32	284.19
6.14	32.82	34.42	37.48	3.95	24.13	34.94	-166.63	58.76	27.99	-161.46	59.63	72.42	181.06	-92.02	136.7	160.03	-77.8	143.46	0.23	-84.46	163.13	13.92	-84.42	214.58	-15.86	43.6	1208.48	0	0	0	41.6	16.16	1554.44	41.76	122.81	1544.42	-109.88	14.22	1596.8	-113.72	123.12	1586.52	287.48	-344.08	77.02	885.1	-337.63	74.42	284.72
6.15	31.13	30.21	34.23	5.02	24.14	35.14	-166.63	58.79	27.88	-161.63	60.08	72.69	193.69	-90.53	138.51	172.43	-76.44	144.64	12.25	-83.42	161.05	24.7	-83.47	212.65	-14.4	43.82	1208.5	0	0	0	43.82	16.48	1554.19	44.63	123.32	1544.23	-107.36	14.35	1596.78	-111.05	124.2	1586.45	286.88	-344.25	76.74	885.02	-337.8	74.46	284.19
6.16	29.95	29.66	33.58	4.57	24.38	35.09	-166.71	58.39	27.64	-161.63	60.34	72.79	206.93	-89.16	140.34	185.51	-74.82	146.03	24.23	-82.26	158.9	35.42	-82.42	210.79	-13.06	44.5	1208.23	0	0	0	46.27	16.71	1553.95	47	123.59	1544.01	-104.91	14.51	1596.75	-108.72	124	1586.57	287.07	-344.46	76.81	884.83	-337.74	74.3	284.02
6.17	28.45	29.41	32.77	3.91	24.82	34.81	-166.48	59.62	27.95	-161.79	60.12	72.6	218.87	-87.52	141.72	197.66	-75.06	147.65	36.04	-81.61	156.98	46.15	-81.75	208.98	-11.9	44.72	1208.2	0	0	0	48.83	17	1553.8	49.33	124.25	1543.69	-102.48	14.89	1596.74	-106.28	125.02	1586.49	287.96	-344.53	77.08	884.86	-337.64	74.45	283.96
6.18	28.35	30.2	33.12	3.76	25	34.73	-166.72	58.93	27.41	-161.78	61.38	73.1	230.47	-86.45	142.89	208.8	-73.75	148.56	47.79	-80.55	154.73	56.87	-81.05	207.13	-10.22	45.08	1208.05	0	0	0	51.2	17.35	1553.65	50.77	124.31	1543.7	-100.09	15.13	1596.75	-103.94	124.99	1586.54	287.78	-344.41	77.18	885.44	-337.72	74.58	284.16
6.19	28.87	30.23	33.26	2.91	25.58	34.38	-166.7	59.59	27.47	-161.99	61.66	73.2	243.77	-84.75	144.87	219.88	-72.35	149.42	59.62	-79.31	152.44	67.53	-80.23	205.21	-8.39	45.28	1208.03	0	0	0	53.71	17.63	1553.5	53.05	124.42	1543.65	-97.66	15.09	1596.75	-101.57	125.05	1586.68	287.55	-344.29	76.92	884.95	-337.9	74.35	284.52
6.2	28.48	29.96	32.81	3.95	26.08	34.65	-166.76	59.68	27.27	-162.31	62.04	73.3	256.62	-83.09	146.93	232.25	-70.91	151.04	71.52	-78.31	150.24	78.03	-79.5	203.31	-6.94	45.56	1207.9	0	0	0	55.97	17.72	1553.39	56	124.46	1543.54	-95.35	15.58	1596.78	-99.18	125.1	1586.76	286.82	-344.56	76.7	884.74	-337.94	74.29	283.45
6.21	26.94	29.84	32.5	2.71	26.04	34.29	-166.78	60.25	27.24	-162.48	62.58	73.43	266.61	-81.78	148.62	243.8	-69.5	152.77	83.25	-77.72	148.37	88.43	-78.85	201.58	-3.56	45.5	1207.87	0	0	0	57.92	18.04	1553.33	59.07	125.07	1543.42	-93.08	16.11	1596.84	-96.73	125.96	1586.78	286.88	-344.64	76.76	884.67	-338	74.22	283.97
6.22	28.46	30.34	33.22	3.44	26.42	34.55	-166.64	60.96	27.28	-162.61	63.87	73.94	278.15	-80.93	151	254.84	-67.97	154.27	94.6	-76.59	146.31	98.65	-78.26	199.88	-1.38	45.79	1207.8	0	0	0	60.07	18.36	1553.31	61.16	125.28	1543.32	-90.61	16.35	1596.92	-94.31	126.16	1586.83	286.88	-343.98	77.27	884.85	-337.69	74.36	283.99
6.23	26.86	30.4	32.73	2.91	26.78	34.37	-166.73	60.82	27.07	-162.9	64.04	74.15	288.89	-79.61	152.77	265.09	-67.13	155.71	105.81	-75.56	144.47	108.47	-77.19	198.06	0.03	46.01	1207.88	0	0	0	62.65	18.57	1553.23	63.88	125.52	1543.32	-88.19	16.61	1597.03	-91.9	126.66	1586.9	287.17	-343.63	77.41	885.46	-337.64	74.64	284.06
6.24	26.72	30.39	32.36	3.53	26.85	34.66	-166.76	60.83	26.99	-162.96	64.2	74.28	298.78	-78.54	154.76	277.11	-65.92	157.46	116.69	-74.99	142.91	118.14	-76.62	196.51	2.29	45.19	1207.92	0	0	0	64.91	18.89	1553.17	66.42	125.55	1543.23	-85.83	17.16	1597.12	-89.44	127.12	1586.92	286.53	-343.79	77.23	885.2	-337.96	74.4	283.62
6.25	27.45	30.5	32.53	4.12	26.96	34.61	-166.7	60.72	27	-162.88	64.15	74.43	309.43	-77.96	156.84	287.78	-65.23	159.19	127.28	-74.24	141.49	127.61	-75.73	194.94	4.15	44.88	1207.83	0	0	0	67.57	19.17	1553.06	67.64	126.03	1543.08	-83.39	17.54	1597.2	-87.01	126.85	1587.03	286.91	-343.69	77.36	885.35	-337.78	74.45	282.93
6.26	27.91	30.45	32.87	4.92	27.13	34.82	-166.73	60.69	27.09	-162.95	64.26	74.53	321.29	-76.95	158.84	297.75	-64.95	160.59	137.42	-73.74	140.29	136.89	-75.37	193.78	6.2	45.13	1207.83	0	0	0	69.42	19.59	1553.05	69.88	126.32	1542.93	-80.91	17.84	1597.26	-84.6	127.27	1587.01	286.58	-343.85	77.26	885.58	-337.78	74.6	283.31
6.27	27.83	31.17	33.01	3.81	26.95	34.65	-166.74	60.5	27.16	-162.72	64.39	74.69	330.43	-76.58	159.79	307.61	-64.28	161.6	147.22	-73.03	139.18	145.83	-74.68	192.51	8.04	45.56	1207.72	0	0	0	71.73	19.83	1552.99	73.08	126.81	1542.7	-78.55	18.33	1597.32	-81.95	128.67	1586.75	286.17	-343.56	77.06	885.35	-337.64	74.49	283.54
6.28	28.17	30.7	32.86	3.97	27.2	34.61	-166.62	60.84	27.39	-162.67	64.02	74.75	340.64	-76.4	160.48	316.76	-63.87	161.83	156.71	-73.03	138.36	154.7	-74.34	191.51	8.93	46.08	1207.67	0	0	0	73.89	20.16	1552.88	75.32	127.03	1542.53	-76.07	18.71	1597.31	-79.52	128.79	1586.78	286.69	-343.65	77.28	885.26	-337.8	74.48	283.63
6.29	27.32	30.52	32.39	3.22	26.99	34.46	-166.68	60.5	27.35	-162.62	64.47	74.96	349.54	-76.37	160.51	327.29	-63.56	162	165.82	-72.8	137.68	163.4	-74.18	190.6	12.28	47.07	1207.6	0	0	0	76.69	20.44	1552.71	76.72	127.47	1542.23	-73.63	19.02	1597.29	-77.11	129.01	1586.61	286.58	-343.72	77.15	885.41	-337.92	74.51	284.66
6.3	26.32	30.68	32.46	2.19	26.95	34.17	-166.61	60.35	27.45	-162.45	63.86	74.85	357.95	-75.94	160.58	335.95	-63.24	161.79	174.71	-72.44	136.8	171.81	-74.23	189.82	14.97	47.25	1207.47	0	0	0	79.15	20.63	1552.52	79.34	127.46	1542	-71.22	19.57	1597.22	-74.73	129.61	1586.4	287.25	-343.71	77.45	885	-337.76	74.44	284.7
6.31	26.85	30.94	32.76	2.41	27.26	34.16	-166.67	60.23	27.66	-162.3	63.96	75	367.99	-75.6	161.02	344.16	-63.3	161.78	183.4	-72.9	136.25	179.9	-74.15	188.91	15.86	47.81	1207.23	0	0	0	81.55	20.99	1552.3	82.32	127.95	1541.72	-68.72	19.69	1597.08	-72.37	128.6	1586.28	287.1	-343.59	77.32	885.23	-337.84	74.43	284.16
6.32	26.87	30.43	32.76	2.48	26.92	34.19	-166.56	60.11	27.58	-162.12	64.06	75.23	375.19	-75.25	161.24	352.69	-63.05	162.39	191.98	-73.08	135.54	187.93	-74.47	188.22	18.29	47.82	1206.86	0	0	0	83.89	21.35	1552.03	85.76	128.01	1541.41	-66.26	19.89	1596.87	-69.83	129.16	1586.04	286.94	-343.47	77.24	884.96	-337.99	74.26	283.48
6.33	26.15	30.47	32.4	2.17	26.58	34.16	-166.47	60.18	27.8	-162	63.69	75.07	382.99	-74.95	162.1	360.82	-62.33	163.06	200.33	-73.42	134.83	195.67	-74.8	187.53	20.56	48.06	1206.61	0	0	0	86.58	21.59	1551.72	86.63	128.17	1541.15	-63.78	20.13	1596.64	-67.34	129.71	1585.79	286.99	-343.55	77.27	885.55	-337.71	74.46	283.62
6.34	26.75	30.76	32.8	0.64	27	33.59	-166.48	60.07	27.77	-161.8	63.83	75.15	391.65	-74.27	162.94	369.14	-61.97	163.73	208.57	-73.98	134.37	203.25	-75.17	186.83	22.27	48.15	1206.29	0	0	0	88.97	21.78	1551.38	90.09	128.51	1540.83	-61.31	20.4	1596.41	-64.91	130.02	1585.43	286.82	-343.72	77.25	885.24	-337.77	74.4	284.26
6.35	26.84	29.94	32.73	2.98	26.9	34.16	-166.57	59.59	27.75	-161.73	63.13	74.9	399.81	-72.91	163.91	376.73	-61.11	164.24	216.47	-74.69	134.03	210.71	-75.8	186.32	24.21	48.13	1205.89	0	0	0	91.4	21.99	1551	92.06	128.52	1540.46	-58.84	20.58	1596.12	-62.48	129.65	1585.26	286.46	-343.73	77.21	885.74	-337.36	74.67	285.16
6.36	25.57	30.39	32.4	3.16	26.55	34.37	-166.55	59.63	27.81	-161.57	62.75	74.71	406.76	-71.75	164.22	385.18	-60.48	165.14	224.15	-75.34	133.74	217.98	-76.47	185.93	26.87	48.12	1205.67	0	0	0	93.67	22.19	1550.68	95.2	129.05	1539.97	-56.38	20.7	1595.79	-60.05	130.24	1584.83	286.49	-343.82	77.17	885.44	-337.69	74.49	284.05
6.37	25.92	30.53	32.52	3.99	26.72	34.45	-166.62	59.33	27.69	-161.3	63.08	74.82	414.86	-70.78	164.53	391.03	-59.57	164.45	231.5	-75.77	133.39	225	-77.1	185.56	28.9	48.52	1205.21	0	0	0	96.49	22.47	1550.34	97.22	129.13	1539.63	-53.81	20.62	1595.49	-57.74	130.27	1584.42	286.37	-343.57	77.07	885.15	-337.65	74.44	284.93
6.38	27.02	30.11	32.79	3.33	26.51	34.47	-166.47	59.91	28	-161.19	62.77	74.66	421.61	-69.75	163.83	397.87	-59.36	164.07	238.67	-76.98	133.47	231.91	-78.02	185.34	30.22	48.89	1204.66	0	0	0	99.01	22.65	1550.06	99.18	129.09	1539.26	-51.33	20.79	1595.16	-55.27	131.07	1583.99	285.59	-343.74	77	885.44	-337.76	74.44	285.64
6.39	25.09	30.59	32.42	3.2	26.41	34.28	-166.52	59.64	28.03	-161.03	62.94	74.73	429.83	-69.09	163.49	405.44	-58.76	163.58	245.43	-77.72	133.32	238.53	-78.76	185.13	34.5	48.92	1204.38	0	0	0	101.45	22.76	1549.82	102.28	129.42	1538.92	-48.85	20.84	1594.81	-52.82	130.87	1583.57	286.11	-343.49	77.03	885.09	-337.72	74.32	284.53
6.4	26.75	29.75	32.59	2.38	26.42	34.03	-166.59	59.43	27.92	-161.05	62.54	74.48	435.05	-68.54	162.76	411.42	-58.26	162.9	251.89	-78.27	133.06	244.77	-79.11	184.67	36.24	48.96	1203.8	0	0	0	104.32	22.82	1549.57	104.81	129.3	1538.71	-46.35	20.74	1594.43	-50.47	130.19	1583.17	286.04	-343.73	77.12	885.54	-337.65	74.49	283.63
6.41	26.87	30.25	32.99	3.33	26.33	34.33	-166.5	59.9	28.16	-161	62.31	74.35	441.26	-68.69	162.59	418.25	-58.45	163.12	257.96	-78.93	132.73	250.66	-79.96	184.38	39.66	48.4	1203.5	0	0	0	106.52	22.91	1549.38	107.11	129.5	1538.49	-43.81	20.5	1594.01	-48.18	130.07	1582.7	286.85	-343.62	77.16	885.61	-337.67	74.56	284.61
6.42	25.8	30.35	32.58	5.27	26	35.03	-166.8	59.1	27.74	-160.88	62.48	74.37	446.88	-68.57	163.37	422.77	-58.26	163.53	263.67	-79.48	132.24	255.94	-80.71	183.92	41.47	47.89	1203.26	0	0	0	109.16	22.96	1549.28	108.67	129.57	1538.4	-41.26	20.23	1593.57	-45.79	130.39	1582.15	287.07	-343.34	77.17	885.34	-338.06	74.35	284.69
6.43	27.72	29.41	32.85	2.56	25.94	34.37	-166.8	59.04	27.65	-160.96	61.87	74.04	451.51	-68.76	164.68	428.14	-58.5	164.66	269.25	-80.45	131.87	260.82	-81.58	183.47	43.57	47.42	1202.69	0	0	0	111.98	22.93	1549.18	111.2	129.54	1538.27	-38.75	20.07	1593.12	-43.3	130.78	1581.64	286.79	-343.54	77.16	885.41	-337.94	74.32	285.63
6.44	25.83	30.33	32.76	2.27	25.9	34.27	-166.79	59.42	27.83	-161	62.05	74.06	456.45	-69.41	166.42	434.35	-59.08	166.75	274.37	-81.39	131.46	265.3	-82.28	182.95	47.51	46.94	1202.28	0	0	0	114.77	22.9	1549.1	114.24	129.36	1538.19	-36.19	19.76	1592.67	-40.96	129.87	1581.18	286.18	-343.81	77.1	885.19	-337.85	74.23	284.56
6.45	27.02	29.56	32.89	3.03	26.29	34.49	-166.71	59.55	27.88	-160.86	62.14	74.13	461.08	-69.85	168.02	439.08	-59.66	167.86	279.28	-82.02	130.97	269.62	-82.82	182.38	49.33	46.84	1201.69	0	0	0	117.14	22.84	1549.09	116.26	129.36	1538.18	-33.64	19.3	1592.24	-38.58	129.6	1580.7	285.6	-343.8	76.86	885.37	-337.94	74.15	284.38
6.46	25.78	29.99	32.5	3.52	26.32	34.49	-166.79	59.33	27.77	-160.73	62.25	74.11	465.42	-70.46	169.11	444.35	-60.68	169.08	283.82	-83.05	130.71	273.71	-83.66	182.02	51.97	46.38	1201.38	0	0	0	119.92	22.69	1549.14	118.03	129.08	1538.33	-31.03	19.03	1591.8	-36.21	128.98	1580.35	286.27	-343.68	77.01	885.24	-337.96	74.21	285.23
6.47	26.8	29.91	33.33	2.57	25.83	34.4	-166.7	59.66	27.87	-160.73	62.08	73.97	469.36	-71.69	169.61	449.21	-61.2	169.86	288.08	-84.27	130.54	277.75	-84.27	181.58	54.75	46.06	1200.91	0	0	0	122.74	22.47	1549.22	121.04	129.08	1538.24	-28.31	18.31	1591.32	-33.66	128.69	1579.82	286.94	-343.39	77.09	885.39	-338.05	74.32	284.89
6.48	25.81	29.63	32.68	1.69	25.78	34.2	-166.78	59.54	27.79	-160.65	62.25	74.01	473.17	-72.28	169.69	453.52	-62.02	170.12	292.13	-85.95	130.58	281.52	-85.6	181.44	56.22	45.84	1200.35	0	0	0	125.73	22.32	1549.27	124.5	128.87	1538.43	-25.65	17.81	1590.81	-31.2	127.7	1579.41	287.26	-343.5	77.22	885.13	-337.76	74.27	285.62
6.49	25.97	29.48	32.83	3.09	25.93	34.38	-166.84	59.49	27.75	-160.55	62.14	73.89	476.17	-73.48	169.25	455.39	-63.51	169.47	295.75	-86.91	130.21	285.19	-86.72	181.25	59.41	46.22	1199.7	0	0	0	128.55	22.07	1549.43	128.71	128.36	1538.55	-22.91	16.9	1590.3	-28.74	127.05	1578.96	287.02	-343.61	77.09	885.05	-337.61	74.4	285.56
6.5	25.76	29.15	32.74	3.38	25.19	34.86	-166.75	59.65	27.88	-160.34	62.5	74.01	480.14	-74.59	168.94	459.63	-64.62	169.2	299.32	-88.13	130.07	288.66	-87.73	180.94	62.94	46.36	1199.02	0	0	0	131.49	21.77	1549.56	131.82	128.21	1538.79	-20.19	16.38	1589.78	-25.99	127.15	1578.41	286.18	-343.79	76.94	885.7	-337.66	74.56	284.95
6.51	25.41	30.05	32.82	1.99	25.39	34.33	-166.79	59.8	27.89	-160.32	61.99	73.82	484.25	-76.09	168.76	462.15	-66.24	168.65	302.6	-89.59	130.02	291.97	-88.83	180.68	65.12	46.56	1198.32	0	0	0	134.44	21.24	1549.66	133.89	127.86	1538.97	-17.43	15.84	1589.3	-23.43	126	1577.99	287.31	-343.8	77.4	885.34	-337.71	74.47	284.06
6.52	26.7	29.47	33.27	0.84	25.56	33.86	-166.9	59.38	27.7	-160.15	62.2	73.92	487.07	-77.27	167.89	466.22	-67.67	167.98	305.76	-90.36	129.65	295.16	-89.79	180.32	68.8	45.21	1198.19	0	0	0	137.14	20.76	1549.86	137.78	126.64	1538.77	-14.52	14.76	1588.8	-20.64	125.64	1577.51	287.62	-343.69	77.43	885.49	-337.96	74.33	284.08
6.53	26.38	29.52	33.09	2.18	25.81	34.36	-166.77	59.66	27.87	-160.08	62.23	73.94	490.84	-78.54	167.25	470.34	-67.11	167.13	308.85	-91.4	129.35	298.32	-90.87	180.04	71.76	44.92	1197.69	0	0	0	140.45	20.31	1550.04	140.92	125.98	1538.95	-11.58	13.78	1588.3	-17.84	124.69	1577.2	286.86	-343.83	77.3	885.73	-337.44	74.68	285.25
6.54	26.8	29.34	33.19	3.13	25.48	34.6	-166.82	59.9	28.05	-160.02	62.28	74.16	493.47	-79.96	166.58	472.41	-68.24	165.94	311.74	-92.66	129.02	301.34	-91.67	179.5	75.14	45.53	1197.09	0	0	0	143.43	19.67	1550.24	143.97	125.57	1539.23	-8.63	12.92	1587.82	-14.94	123.4	1576.84	286.7	-343.78	77.3	885.78	-337.77	74.6	284.91
6.55	26.58	29.1	32.84	4.31	25.59	34.97	-166.81	59.71	28.05	-159.95	62.55	74.36	495.98	-82.01	165.39	475.58	-69.6	165.05	314.57	-93.34	128.44	304.32	-92.32	178.83	74.43	45.45	1197.96	0	0	0	147.01	18.97	1550.46	146.99	124.76	1539.61	-5.54	11.86	1587.34	-12.06	121.91	1576.57	288.11	-343.53	77.6	885.7	-337.6	74.53	285
6.56	25.54	29.91	32.7	3.73	25.95	34.48	-166.8	59.49	28	-159.85	62.84	74.73	498.21	-83.67	164.1	477.73	-71.26	163.59	317.51	-94.82	128.11	307.35	-93.16	178.17	81.39	43.1	1196.44	0	0	0	150.74	18.44	1550.69	150.03	123.96	1540.03	-2.47	10.91	1586.87	-9	121.81	1576.17	286.55	-344.02	77.22	885.33	-337.75	74.32	285.09
6.57	25.64	29.32	32.99	2.14	25.4	34.21	-166.77	59.85	28.32	-159.84	62.77	74.91	502.5	-85.01	163.07	481.65	-72.53	162.52	320.29	-95.5	127.35	310.24	-94.13	177.42	86.42	42.85	1195.81	0	0	0	153.49	17.6	1550.95	153.19	123.5	1540.42	0.67	9.89	1586.39	-6.09	120.33	1575.73	287.1	-344	77.4	885.6	-337.48	74.66	285.26
6.58	25.62	29.77	32.77	1.68	25.69	34.01	-166.77	59.74	28.35	-159.83	62.7	75.12	504.98	-85.64	161.64	483.96	-73.45	160.79	323.08	-96.49	126.67	313.22	-95.17	176.74	89.67	42.96	1195.22	0	0	0	157.33	16.73	1551.14	156.4	123.1	1540.78	3.86	8.8	1585.85	-2.93	119.49	1575.43	287.32	-344.05	77.39	885.38	-337.45	74.56	285.97
6.59	26.2	29.78	32.95	2.88	25.71	34.2	-166.74	59.44	28.32	-159.82	62.46	75.25	507.89	-86.61	159.82	486.01	-74.43	158.87	325.75	-97.55	125.94	316.18	-96.46	176.1	93.15	42.41	1194.74	0	0	0	160.44	15.72	1551.32	159.73	121.76	1541.18	7.13	7.48	1585.3	0.18	118.53	1575.03	286.24	-344.04	77.15	885.46	-337.57	74.55	285.3
6.6	24.39	29.27	32.42	3.39	25.67	34.43	-166.59	59.9	28.62	-159.72	62.58	75.47	510.47	-87.38	157.75	488.69	-75.12	156.85	328.41	-98.81	125.33	319.13	-97.46	175.24	97.98	41.38	1194.49	0	0	0	163.75	14.84	1551.43	163.1	121.08	1541.45	10.52	6.12	1584.76	3.39	116.93	1574.71	286.84	-343.72	77.21	885.91	-337.84	74.61	284.66
6.61	26.58	29.27	33.13	3.84	26.02	34.37	-166.52	60.29	28.97	-159.5	62.76	75.7	513.25	-88.12	155.81	490.54	-75.94	154.73	330.99	-99.63	124.46	321.93	-98.1	174.18	99.82	40.04	1193.89	0	0	0	167.74	13.82	1551.45	166.46	120.03	1541.75	13.88	5.14	1584.22	6.59	115.58	1574.38	288.14	-343.92	77.76	885.22	-338.01	74.35	284.95
6.62	25.39	29.24	32.66	3.6	26.08	34.37	-166.52	60.09	29.1	-159.37	62.49	75.83	515.53	-88.72	153.57	493.6	-76.7	152.91	333.56	-100.88	123.61	324.69	-99.36	173.29	105.14	40.7	1193.36	0	0	0	170.99	12.81	1551.57	169.96	118.85	1541.98	17.39	3.67	1583.69	9.86	114.26	1574.03	287.57	-344	77.53	884.77	-337.84	74.31	284.82
6.63	26.46	29.18	32.81	2.73	26.23	33.92	-166.57	59.61	29.1	-159.04	63.17	76.33	517.65	-89.6	151.63	495.63	-77.24	151.01	335.98	-102.14	122.6	327.22	-100.22	172.04	109.03	40.68	1192.78	0	0	0	175.04	11.65	1551.62	173.55	117.61	1542.29	20.9	2.41	1583.17	13.31	113.13	1573.68	286.42	-344.14	77.24	885.11	-337.72	74.55	285.58
6.64	25.11	28.93	32.55	3.16	26.09	34.07	-166.44	59.95	29.43	-158.87	63	76.5	520.09	-90.41	150.04	497.89	-78.31	149.24	338.18	-103.13	121.23	329.52	-101.18	170.74	114.37	40.12	1192.42	0	0	0	178.59	10.45	1551.62	177.17	116.65	1542.42	24.5	0.95	1582.57	16.86	111.71	1573.26	287.46	-344.11	77.51	885.37	-337.72	74.47	285.13
6.65	25.58	29.56	32.88	3.36	25.69	34.19	-166.37	59.98	29.77	-158.64	62.85	76.68	522.42	-91.69	148.13	498.88	-79.07	147.19	340.23	-104.43	119.92	331.57	-102.57	169.49	117.86	38.59	1192.03	0	0	0	182.37	9.14	1551.66	180.93	115.41	1542.63	28.21	-0.57	1582	20.26	110.44	1572.83	287.36	-344.09	77.21	885.09	-337.68	74.44	285.79
6.66	27.84	29.75	33.35	2.91	25.7	33.93	-166.18	60.41	30.42	-158.35	63.43	77.42	523.95	-92.01	146.4	501.74	-79.54	145.8	342.05	-105.35	118.21	333.37	-103.2	167.73	121.45	38.43	1191.48	0	0	0	186.09	7.9	1551.68	184.77	113.95	1542.8	31.96	-2.01	1581.45	24.02	109.26	1572.41	286.77	-344.16	76.9	885.17	-337.53	74.42	285.28
6.67	25.46	29.88	32.57	3.34	26.21	33.98	-166.07	59.91	30.61	-158.02	63.94	78.15	526.17	-92.17	144.91	503.99	-79.8	144.17	343.56	-106.18	116.34	335	-104.32	166.08	125.27	36.89	1191.06	0	0	0	190.24	6.54	1551.66	188.71	112.97	1542.95	35.76	-3.45	1580.92	27.75	108.09	1571.99	287.32	-344.45	77.11	885.3	-337.36	74.53	284.63
6.68	25.95	29.46	32.65	3.49	26.01	33.98	-165.95	60.3	31.31	-157.92	63.79	78.65	526.79	-92.76	142.66	505.08	-80.43	142.08	344.81	-106.61	114.14	336.27	-105.22	164.22	130.29	36.06	1190.56	0	0	0	193.85	5.21	1551.73	192.66	111.84	1543.13	39.7	-5.02	1580.43	31.56	106.41	1571.74	287.79	-344.44	77.4	885.62	-337.67	74.51	284.78
6.69	26.98	29.55	32.81	4.53	25.9	34.11	-165.75	60.55	31.98	-157.68	64.63	79.71	527.84	-93.29	139.92	506.4	-80.38	139.83	345.57	-107.1	113.12	337.33	-105.86	162.24	135.3	36.1	1190.22	0	0	0	197.74	3.71	1551.81	196.7	110.25	1543.43	43.69	-6.62	1580.03	35.48	104.86	1571.47	287.13	-344.54	77.12	885.2	-337.71	74.31	285.47
6.7	25.66	29.44	32.18	3.21	26.09	33.61	-165.56	61.18	33.07	-157.42	65.08	80.69	528.37	-93.04	136.45	505.62	-80.29	136.44	346.43	-106.83	112.45	338.15	-106.17	160.13	139.78	34.78	1190.02	0	0	0	201.9	2.3	1551.86	200.7	108.33	1543.72	47.73	-8.18	1579.73	39.48	103.07	1571.35	286.82	-344.6	76.92	885.84	-337.42	74.69	284.92
6.71	26.59	30.05	32.62	1.72	26.41	32.91	-165.3	61.54	33.95	-157.02	66	81.97	529.62	-92.38	132.82	506.38	-80.11	132.93	347.15	-106.78	111.78	338.78	-106.61	158.51	143.95	34.02	1189.87	0	0	0	206.28	0.86	1551.97	204.98	106.93	1543.98	51.94	-9.97	1579.57	43.69	101.8	1571.43	287.08	-344.55	76.7	885.31	-337.8	74.45	283.86
6.72	25.51	29.69	32.05	2.5	26.42	33.31	-164.98	62.41	35.15	-156.56	67.2	83.54	530.58	-92.07	128.55	506.63	-79.87	128.87	347.88	-106.73	111.34	339.86	-106.39	157.12	147.84	32.79	1190.08	0	0	0	210.66	-0.68	1552.18	209.24	105.18	1544.38	56.16	-11.53	1579.56	48.03	100.24	1571.56	287.1	-344.15	76.6	885.31	-337.94	74.48	284.94
6.73	27.42	29.59	32.7	3.41	26.62	33.59	-164.66	62.42	36.07	-156.4	67.05	84.58	531.85	-92.09	124.05	508.54	-79.57	125.33	348.65	-106.96	111.22	341.89	-106.55	156.53	152.17	32.28	1191.62	0	0	0	214.75	-2.2	1552.59	213.63	104.05	1544.86	60.54	-12.95	1579.78	52.35	98.64	1571.97	286.9	-344.24	76.42	885.22	-337.97	74.47	284.36
6.74	26.14	29.71	32.44	3.5	27.25	33.38	-164.41	62.85	37.29	-155.84	68.28	86.29	532.34	-92.01	120.31	508.46	-79.24	122.01	349.26	-106.85	110.98	344.04	-106.98	156.41	153.24	31.05	1192.28	0	0	0	218.93	-3.84	1553.08	218.1	102.52	1545.5	64.99	-14.69	1580.23	56.79	96.96	1572.49	286.58	-344.35	75.8	884.81	-338.18	74.59	283.91
6.75	25.9	29.57	32.06	3.75	26.77	33.6	-163.85	63.79	38.79	-155.3	68.75	87.76	533.39	-92.08	117.85	510.25	-79.09	120.31	349.53	-107.25	110.96	345.26	-107.37	156.25	158.82	29.6	1192.64	0	0	0	223.27	-5.32	1553.78	222.58	100.69	1546.27	69.52	-16.24	1580.85	61.3	95.2	1573.28	286.94	-344.56	75.5	884.42	-337.99	74.64	284.14
6.76	24.18	29.73	31.69	4.22	26.92	33.77	-163.31	64.47	40.47	-154.46	70.08	89.81	533.25	-92.37	117.05	509.65	-79.48	119.24	349.6	-107.19	110.79	345.65	-107.17	156.03	163.93	28.26	1193.29	0	0	0	228.18	-6.96	1554.6	227.15	98.81	1547.19	74.1	-18.08	1581.55	65.97	93.44	1574.13	286.95	-344.34	75.5	884.74	-338.01	74.78	284.83
6.77	26.74	29.73	32.38	3.86	27.47	33.37	-162.56	65.62	42.23	-153.51	70.94	91.72	534	-92.17	117.25	510.49	-79.56	119.41	349.67	-107.06	110.73	345.78	-106.98	156.07	168.35	26.77	1194.21	0	0	0	232.74	-8.63	1555.58	231.79	97.51	1548.19	78.67	-19.68	1582.35	70.53	91.27	1574.92	287.04	-344.04	75.74	884.98	-338.03	74.92	285.01
6.78	27.32	30.16	32.62	4.55	27.25	33.61	-161.97	66.15	43.92	-152.66	71.14	93.48	533.74	-92.06	116.68	509.89	-79.46	118.81	349.76	-107.25	110.95	345.9	-106.96	156.36	172.56	25.19	1195.09	0	0	0	237.55	-10.3	1556.73	236.54	95.71	1549.4	83.35	-21.38	1583.2	75.24	89.65	1575.75	286.55	-344.62	75.57	885.14	-338.23	74.83	287.34
6.79	28.01	30.09	32.54	1.6	26.81	32.99	-161.28	66.65	45.61	-151.69	71.81	95.54	533.46	-92.02	115.83	510.65	-79.1	118.52	349.94	-107.23	111.13	346.41	-106.89	156.65	179.95	23.86	1196.06	0	0	0	242.28	-12.07	1558.03	241.38	94.04	1550.74	88.13	-23.23	1584.12	80.12	88.06	1576.72	286.84	-344.4	75.9	884.98	-337.99	74.6	285.87
6.8	26.65	30.33	32.35	4.26	27.41	33.39	-160.58	67.5	47.61	-150.38	73.23	97.96	533.92	-91.7	115.32	510.66	-79.03	117.79	350.25	-107.25	111.33	347.16	-106.79	156.88	181.21	22.14	1196.84	0	0	0	247.48	-13.64	1559.41	246.37	91.92	1552.21	93	-25.2	1585.03	84.92	85.91	1577.72	286.78	-344.18	75.9	885.2	-337.9	74.6	285.49
6.81	24.94	30.24	31.54	6.49	27.7	33.97	-159.72	67.68	49.49	-149.26	73.74	100.17	535.65	-91.89	114.72	511.43	-78.64	117.33	350.47	-106.7	111.24	347.93	-106.59	157.01	190.22	21.04	1198.24	0	0	0	252.45	-15.4	1560.87	251.34	89.64	1553.77	97.89	-26.91	1585.99	89.93	83.56	1578.73	287.1	-344.19	76.26	884.9	-337.71	74.6	285.39
6.82	27.03	30.17	32	3.95	27.63	33.31	-158.87	68.24	51.62	-147.76	74.78	102.6	535.15	-91.7	113.52	511.49	-79.13	116.3	350.75	-106.75	111.49	348.74	-106.61	157.18	196.38	19.45	1199.37	0	0	0	257.2	-17.15	1562.42	256.42	87.85	1555.33	102.9	-28.82	1587	94.78	81.66	1579.84	286.78	-344.27	76.21	885.06	-337.65	74.59	285.2
6.83	26.43	30.73	31.97	4.21	27.97	33.16	-157.8	68.58	53.7	-146.29	75.67	105.16	535.76	-92.04	113	511.98	-78.75	115.95	351.04	-106.57	111.53	349.48	-106.55	157.27	202.45	17.7	1200.45	0	0	0	262.35	-18.98	1563.98	261.56	86.25	1556.91	107.94	-30.7	1588.09	99.9	80.08	1580.93	286.59	-344.42	76.29	884.66	-337.98	74.39	284.85
6.84	27.29	29.89	31.96	6.06	27.94	33.72	-156.62	69.45	56.24	-144.67	76.14	107.66	535.87	-91.84	112.42	512.01	-78.74	115.46	351.11	-106.29	111.41	350.03	-106.71	157.32	209.85	16.49	1201.69	0	0	0	267.56	-20.95	1565.55	266.79	84.21	1558.51	113.1	-32.68	1589.25	105.23	77.71	1582.23	287.15	-344.46	76.33	885.35	-337.68	74.8	285.97
6.85	26.82	29.92	31.48	4.93	28.04	33.36	-155.4	70.01	58.81	-142.98	76.28	110.09	535.63	-91.96	111.92	511.14	-78.93	114.8	351.26	-106.53	111.42	350.38	-106.52	157.09	214.38	15.04	1202.91	0	0	0	273.18	-22.9	1567.05	272.14	82.53	1560.17	118.39	-34.71	1590.5	110.4	75.71	1583.52	286.29	-344.73	75.83	885.23	-337.7	74.82	285.5
6.86	25.7	30.37	31.46	3.55	27.98	32.9	-153.97	70.59	61.44	-141.07	76.7	112.76	536.65	-92.06	111.81	512.07	-78.83	114.85	351.26	-106.62	111.3	350.7	-106.73	156.91	220.43	13.48	1204.38	0	0	0	278.11	-24.82	1568.57	277.52	80.67	1561.73	123.76	-36.75	1591.82	115.73	73.85	1585	287.1	-344.7	75.76	884.6	-338.09	74.58	284.81
6.87	27.44	30.84	31.76	4.7	27.86	33.13	-152.32	71.29	64.26	-138.69	77.5	115.56	536.27	-92.24	111.2	511.72	-78.99	114.45	351.28	-106.67	111.06	350.89	-106.79	156.6	226.49	11.7	1205.89	0	0	0	283.49	-26.85	1570.09	282.89	78.2	1563.39	129.19	-38.77	1593.24	121.47	71.77	1586.58	286.72	-344.47	75.58	884.59	-337.86	74.87	285.91
6.88	27.91	30.65	31.85	5.09	28.18	33.1	-150.6	71.47	67.05	-136.24	77.98	118.33	536.35	-92.33	111.07	511.59	-79.39	114.23	351.21	-106.61	110.77	350.99	-106.85	156.31	233.24	10.12	1207.72	0	0	0	289.35	-28.96	1571.6	288.44	76.47	1565.07	134.71	-40.73	1594.79	126.94	68.93	1588.32	287.47	-344.37	75.59	885.15	-337.84	75.19	285.31
6.89	26.62	30.47	31.29	7.18	28	33.64	-148.79	71.82	70.04	-133.69	78.38	121.26	536.73	-92.34	111.05	510.63	-79.39	113.74	351.23	-106.8	110.66	351.14	-107.15	156.2	240.06	8.8	1209.56	0	0	0	295.19	-30.9	1573.15	293.96	74.14	1566.82	140.32	-42.78	1596.43	132.45	67.21	1590.14	287.02	-344.52	75.38	884.37	-338.1	74.9	285.49
6.9	26.61	30.35	31.21	5.17	27.73	33.06	-146.67	72.67	73.2	-130.95	78.67	124.06	535.65	-92.51	110.38	511.28	-79.26	113.81	351.27	-106.8	110.6	351.46	-107.07	156.06	242.35	6.95	1211.05	0	0	0	301.13	-32.88	1574.81	299.56	71.99	1568.67	145.95	-44.83	1598.23	138.05	64.48	1592.12	285.96	-344.53	75.16	884.5	-338.02	74.9	285.01
6.91	27.34	30.47	31.51	6.39	28.55	33.01	-144.35	73.15	76.34	-127.94	79.03	126.93	535.85	-92.19	110.14	511.75	-79.09	113.72	351.31	-106.66	110.49	351.88	-107	156.01	251.73	5.56	1213.34	0	0	0	306.73	-34.81	1576.61	305.18	69.58	1570.62	151.69	-46.97	1600.1	143.72	62.51	1594.2	286.44	-344.72	75.17	884.99	-337.89	75.21	284.29
6.92	28.27	30.57	31.53	6.33	28.31	33.08	-141.81	74.34	79.91	-124.71	79.32	129.9	536.7	-92.17	110.03	513.08	-79.13	113.74	351.47	-106.64	110.44	352.43	-107.08	156.07	259.55	3.89	1215.37	0	0	0	312.67	-36.97	1578.52	310.97	67.72	1572.62	157.53	-49.09	1602.1	149.32	60.05	1596.38	286.73	-344.3	75.23	885.03	-338.17	75.11	284.08
6.93	27.36	30.59	31.33	5.78	28.12	32.88	-138.94	75.21	83.26	-121.1	80.01	132.92	536.9	-92.33	109.86	512.31	-82.89	115.16	351.53	-106.93	110.51	352.82	-107.16	156.11	262.36	2.21	1217.6	0	0	0	318.38	-39.1	1580.58	316.82	65.67	1574.67	163.4	-51.38	1604.2	155	57.55	1598.56	287	-344.23	75.08	884.99	-338.25	75.01	284.61
6.94	29.39	30.71	31.57	6.27	28.17	32.98	-135.96	75.85	86.54	-117.21	80.9	136.07	536.53	-92.21	109.47	512.6	-79.61	113.34	351.58	-106.97	110.39	353.18	-107.1	155.97	266.4	0.18	1219.79	0	0	0	323.89	-41.15	1582.81	322.7	62.97	1576.98	169.31	-53.68	1606.37	160.84	56.16	1600.74	286.17	-344.46	74.9	885.12	-338.23	75.07	284.51
6.95	29.16	30.78	31.8	7.63	28.58	33.22	-132.81	76.82	90.01	-112.92	82.24	139.32	536.19	-92.31	109.2	512.22	-82.16	114.38	351.65	-107.19	110.34	353.47	-107.07	155.8	277.59	-1.3	1222.46	0	0	0	329.62	-43.23	1585.17	328.5	61.04	1579.32	175.19	-55.77	1608.65	166.5	53.66	1603.07	286.43	-344.41	75	884.92	-338.31	75.13	285.39
6.96	27.91	31.12	30.89	8.5	28.41	33.52	-129.37	77.88	93.66	-108.3	83.84	142.79	537.09	-92.62	109.28	512.61	-82.03	114.31	351.56	-107.17	110.11	353.72	-107.45	155.78	282.61	-3.08	1224.78	0	0	0	335.81	-45.34	1587.6	334.33	59.2	1581.78	181.1	-58.08	1611.06	172.28	51.33	1605.42	286.05	-344.52	74.76	884.93	-337.87	75.26	285.37
6.97	28.94	30.82	30.88	8.94	28.58	33.73	-126.01	78.36	97.22	-103.65	84.28	145.71	536.26	-92.46	108.92	512.35	-82.08	113.95	351.58	-107.24	109.91	353.93	-107.51	155.61	288.77	-5.41	1227.68	0	0	0	341.43	-47.36	1590.17	340.11	56.99	1584.31	186.96	-60.4	1613.57	178.15	48.99	1607.95	286.43	-344.43	74.85	884.71	-338.22	75.11	284.4
6.98	30.26	31.1	31.25	8.73	28.51	33.68	-122.09	79.79	101.43	-98.91	84.65	148.84	536.48	-92.47	108.91	512.26	-82.43	113.99	351.53	-107.16	109.69	354.08	-107.66	155.47	293.99	-7.67	1230.29	0	0	0	347.31	-49.39	1592.82	345.84	54.45	1586.98	192.79	-62.68	1616.15	183.96	46.41	1610.51	286.61	-344.41	74.96	885.08	-338.15	75.18	284.66
6.99	29.92	31.37	30.76	9.92	28.74	33.79	-118.19	80.87	105.81	-93.94	84.4	151.89	536.72	-92.09	108.87	511.5	-82.13	113.79	351.52	-107.34	109.64	354.15	-108.03	155.45	297.2	-9.65	1233.05	0	0	0	352.92	-51.7	1595.6	351.46	51.78	1589.75	198.58	-65.26	1618.79	189.61	44.35	1613.12	286.98	-344.22	75.02	885.42	-337.97	75.26	284.42
7	31.06	31.35	30.67	11.46	29.09	34.33	-114.19	81.31	110.21	-88.61	84.54	155.45	536.68	-92.3	109	512.05	-81.79	113.59	351.5	-107.56	109.51	354.15	-108.28	155.27	304.94	-11.7	1236.1	0	0	0	358.26	-53.91	1598.4	357.08	49.77	1592.48	204.31	-67.65	1621.58	195.26	42.19	1615.8	287.18	-344.2	74.96	884.79	-338.28	75.05	284.67
7.01	30.27	31.99	30.3	12.21	29.12	34.51	-110.11	81.3	114.7	-83.16	84.93	159.28	536.2	-92.13	108.83	511.96	-81.61	113.55	351.47	-107.76	109.31	354.02	-108.49	155.09	311.76	-13.63	1239.29	0	0	0	363.9	-56.28	1601.2	362.62	47.09	1595.29	210.02	-70.48	1624.44	200.79	38.92	1618.71	287.11	-344.47	74.92	885	-338.54	75.06	284.1
7.02	32.23	31.78	29.96	13.49	29.34	34.63	-105.98	81.58	119.53	-77.76	84.51	162.99	536.41	-91.94	108.84	511.78	-81.42	113.53	351.34	-108.03	109.23	353.84	-109	155.01	314.92	-15.48	1242.14	0	0	0	369.29	-58.65	1604.03	367.96	44.44	1598.09	215.59	-73.38	1627.31	206.16	36.47	1621.52	286.35	-345.01	74.66	884.46	-338.42	74.93	284.49
7.03	33.56	31.98	29.73	14.98	29.09	34.84	-101.57	81.29	124.46	-72.05	84.3	167.02	536.64	-92.33	108.96	511.96	-81.84	113.67	351.29	-108.56	109.1	353.63	-109.86	155.01	320.79	-17.45	1245.48	0	0	0	374.43	-61.1	1606.79	373.13	42.58	1600.85	221.13	-76.56	1630.16	211.59	33.54	1624.39	286.29	-344.54	74.65	884.22	-338.39	74.87	284.59
7.04	34.2	31.97	28.88	17.13	29.13	35.27	-97.19	80.41	129.44	-66.77	82.89	170.86	536.62	-92.61	109.09	511.87	-81.66	113.66	351.21	-108.72	108.85	353.33	-110.58	154.86	323.69	-19.47	1248.69	0	0	0	379.83	-63.6	1609.6	378.17	40.29	1603.63	226.53	-79.73	1632.96	216.73	30.94	1627.24	286.6	-344.4	74.9	884.71	-338.1	74.93	283.68
7.05	36.85	32.23	28.75	19.6	28.99	35.71	-92.48	79.87	134.69	-61.3	80.83	174.75	535.93	-92.55	108.94	512.18	-81.71	113.99	351.08	-109.29	108.73	353.09	-111.16	154.76	330.77	-21.06	1251.74	0	0	0	385.35	-66.1	1612.29	383.16	37.49	1606.5	231.77	-82.94	1635.7	221.6	28.04	1630.09	286.67	-344.24	74.89	884.75	-338.39	75.04	284.64
7.06	36.62	32.54	27.58	22.72	29.25	36.31	-87.75	78.97	140.03	-55.46	80.07	179.22	536.5	-92.84	109.39	511.74	-81.63	114.1	350.97	-109.48	108.45	352.8	-112.01	154.73	336.18	-22.46	1254.98	0	0	0	390.66	-68.75	1614.94	388.01	34.69	1609.36	236.86	-86.32	1638.31	226.45	24.61	1632.88	286.06	-344.74	74.64	884.32	-338.64	74.83	284.62
7.07	39.08	31.08	26.06	24.34	28.74	36.87	-82.86	77.84	145.53	-48.97	79.81	184.18	536.61	-93.14	109.53	511.76	-81.64	114.23	350.86	-109.89	108.34	352.4	-112.34	154.49	340.12	-23.74	1258.13	0	0	0	395.52	-71.35	1617.51	392.62	31.51	1612.2	241.82	-89.74	1640.8	231.23	21.34	1635.55	286.21	-344.37	74.9	885.11	-338.13	75.18	284.11
7.08	41.51	30.66	25.48	27.29	29.06	37.43	-78.02	74.99	150.57	-44.46	77.81	188.53	535.93	-93.07	109.38	511.69	-81.85	114.49	350.81	-110.3	108.26	352.18	-113.23	154.55	343.79	-25.41	1260.41	0	0	0	400.3	-74.31	1619.92	397.06	28.54	1614.95	246.63	-93.11	1643.16	235.77	18.18	1638.27	286.82	-344.52	74.77	885.6	-338.23	75.3	284.68
7.09	44.16	31.25	24.75	30.77	28.94	38.7	-74.78	74.26	156.19	-37.75	74.91	193.15	536.01	-93.53	109.41	512.21	-81.68	114.77	350.73	-110.72	108.27	351.88	-113.63	154.45	354.07	-26.48	1263.35	0	0	0	405.2	-77.27	1622.19	401.44	26.94	1617.36	251.26	-96.46	1645.34	240.16	15.01	1640.76	286.78	-344.46	74.85	884.73	-338.51	75.05	284.41
7.1	47.08	31.61	24.72	35.2	28.98	39.74	-68.89	71.25	162.31	-31.77	72.04	198.31	536	-93.3	109.61	511.75	-82.03	114.72	350.69	-110.74	108.13	351.74	-113.94	154.34	357.99	-27.88	1265.95	0	0	0	409.2	-80.35	1624.34	405.53	23.43	1619.95	255.76	-99.91	1647.35	244.39	11.93	1643.15	287.07	-344.47	74.92	884.73	-338.8	74.99	284.13
7.11	50.61	32.46	24.23	39.49	29.52	41.59	-64.77	67.71	167.6	-27.14	68.94	202.93	536.36	-93.5	109.52	511.75	-81.88	114.54	350.69	-110.64	107.95	351.63	-114.25	154.28	359.8	-29.28	1268.35	0	0	0	413.54	-83.37	1626.27	409.48	21.04	1622.3	260.11	-103.1	1649.17	248.41	8.07	1645.5	287.21	-344.56	74.89	885.04	-338.33	75.22	284.54
7.12	54.69	33.22	23.79	43.46	30.28	44.17	-60.06	63.59	172.85	-20.58	65.89	208.15	536.47	-92.9	109.39	511.72	-81.76	114.2	350.65	-110.7	107.94	351.62	-114.33	154.22	365.63	-30.33	1270.9	0	0	0	417.48	-86.42	1628.08	411.1	19.14	1625.26	264.27	-106.13	1650.88	252.24	5.27	1647.66	286.86	-344.61	74.75	885.23	-338.37	75.18	284.67
7.13	58.33	33.97	25.14	47.88	30.25	46.89	-54.12	59.64	178.39	-12.62	62.53	213.54	536.58	-93	109.1	511.79	-81.97	113.95	350.69	-110.75	108.09	351.64	-114.2	154.12	371.04	-31.8	1273.81	0	0	0	422.17	-89.4	1629.68	413.1	16.53	1627.71	268.37	-109.41	1652.42	255.93	0.9	1649.81	286.75	-344.49	74.87	885.17	-338.05	75.22	284.17
7.14	62.91	34.31	28.97	53.11	30.27	50.6	-48.7	55.15	183.6	-8.21	58.15	217.36	536.75	-93.09	108.68	511.54	-81.96	113.42	350.73	-110.52	108.12	351.73	-114.24	154.14	376.29	-33.25	1276.58	0	0	0	425.56	-92.24	1631.26	417.95	13.67	1629.68	272.38	-112.84	1653.81	259.47	-2.46	1651.67	287.53	-344.46	75.09	885.18	-338.47	75.11	283.85
7.15	67.23	36.5	34.15	56.92	31.34	54.66	-43.61	49.85	188.26	-2.21	55.32	222.52	537.35	-92.62	108.68	511.94	-81.26	113.24	350.82	-110.25	108.14	351.95	-114.13	154.16	381.39	-34.68	1279.2	0	0	0	429.26	-95.14	1632.63	421.51	11.21	1631.5	276.2	-115.92	1655.08	262.98	-5.82	1653.5	287.18	-344.69	74.99	885.55	-338.41	75.21	284.55
7.16	73.25	36.98	39.15	63.56	30.75	59.74	-38.24	45.41	193.16	3.55	51.43	227.39	536.33	-92.55	108.17	512.25	-81.5	112.93	350.95	-110.19	108.31	352.07	-113.42	153.94	386.35	-36.08	1281.68	0	0	0	433.29	-97.8	1633.91	423.98	8.37	1633.42	279.9	-118.92	1656.22	266.48	-8.73	1655.03	286.74	-344.5	74.7	885.16	-338.47	75.12	284.84
7.17	78.78	36.96	43.87	70.39	30.31	65.03	-32.67	40.38	197.79	9.5	47.8	232.65	536.04	-92.68	107.86	512.12	-80.91	112.45	351.04	-109.68	108.27	352.2	-113.2	153.95	391.16	-37.45	1284.01	0	0	0	436.78	-100.44	1635.12	427.54	6.1	1634.86	283.57	-122.02	1657.21	269.75	-11.66	1656.52	287.05	-344.37	74.85	885	-338.42	75	284.09
7.18	85.45	37.05	48.84	76.63	29.95	69.58	-26.23	36.2	202.62	15.99	44.97	238.03	536.82	-92.18	107.86	511.44	-81.11	112.17	351.14	-109.68	108.47	352.4	-113.01	153.98	395.82	-38.8	1286.2	0	0	0	440.57	-103.06	1636.2	429.61	3.85	1636.39	287.09	-124.88	1658.09	273.02	-14.39	1657.73	286.4	-344.53	74.76	884.57	-338.26	74.91	283.36
7.19	91.02	37.13	53.37	82.21	29.92	74.06	-19.44	32.87	207.65	22.68	41.81	243.1	536.32	-92.17	107.49	511.9	-80.75	112.25	351.2	-109.18	108.41	352.55	-112.66	153.9	400.35	-40.12	1288.27	0	0	0	443.89	-105.4	1637.28	432.29	1.56	1637.7	290.53	-127.58	1658.87	276.01	-17.1	1658.88	286.83	-344.28	74.88	884.54	-338.55	74.91	284.45
7.2	97.49	37.59	58.01	88.26	29.08	78.34	-12.64	29.38	212.39	29.65	38.41	247.69	536.39	-91.98	107.28	512.02	-80.94	112.04	351.23	-109.2	108.56	352.52	-112.53	153.92	404.75	-41.41	1290.2	0	0	0	447.42	-107.74	1638.21	436.8	-1.12	1639.1	293.93	-130.26	1659.56	279.15	-20.53	1659.94	287.53	-344.59	74.98	885.06	-338.41	75.12	284.81
7.21	101.79	37.44	61.59	94.3	28.6	82	-5.54	25.83	217.02	36.91	35.31	252.1	536.6	-91.95	107.56	512.42	-80.85	112.19	351.26	-109.44	108.71	352.55	-112.6	153.93	409.01	-42.68	1292	0	0	0	450.7	-109.92	1639.08	439.82	-3.33	1640.25	297.22	-132.77	1660.18	282.15	-23.83	1660.9	286.59	-344.64	74.76	885.49	-338.35	75.31	285.01
7.22	107.14	37.66	65.15	99.66	28.49	85.61	1.58	22.95	221.75	44.18	32.36	256.38	537.15	-92.42	107.53	512.16	-80.98	112.09	351.32	-109.2	108.63	352.49	-112.45	153.82	413.15	-43.92	1293.67	0	0	0	453.61	-112.12	1639.9	443.09	-5.34	1641.25	300.4	-135.24	1660.76	284.98	-25.45	1661.54	287.27	-344.55	74.94	884.61	-338.37	74.99	284.42
7.23	113.73	38.39	69.14	106.1	28.64	89.41	8.67	19.57	226.2	51.78	29.81	260.41	537.06	-92.18	107.58	512.19	-80.67	112.03	351.27	-109.04	108.54	352.38	-112.82	153.93	417.16	-45.14	1295.23	0	0	0	456.84	-114.29	1640.59	445.47	-7.65	1642.28	303.54	-137.52	1661.29	288.01	-27.31	1662.27	286.36	-344.42	74.8	884.6	-338.78	74.94	284.21
7.24	118.22	38.83	72.41	111.15	29.31	92.78	16.06	16.86	230.66	59.37	27.35	264.23	537	-91.88	107.36	512.59	-81.04	112.35	351.31	-109.18	108.62	352.24	-112.71	153.82	421.04	-46.33	1296.66	0	0	0	459.67	-116.36	1641.23	449.2	-9.88	1643.22	306.6	-139.77	1661.76	290.86	-29.7	1663.01	286.4	-344.48	74.77	885.23	-338.78	75.07	283.8
7.25	123.73	39.9	75.67	116.67	29.33	96.17	23.53	14.72	235.08	66.84	24.95	267.82	536.76	-92.34	107.36	512.03	-81.05	112	351.39	-109.46	108.75	352.08	-112.69	153.79	424.81	-47.5	1297.99	0	0	0	462.75	-118.32	1641.82	451.79	-11.84	1643.9	309.57	-141.89	1662.17	293.56	-32.57	1663.71	287.09	-344.66	75.03	885	-338.73	74.99	284.55
7.26	129.81	40.67	79.27	122.67	31.75	99.62	30.85	11.54	238.62	74.44	23.17	271.51	537.2	-92.28	107.62	511.85	-81.06	111.85	351.36	-109.44	108.72	352	-112.73	153.7	428.46	-48.63	1299.19	0	0	0	465.63	-120.2	1642.28	453.26	-13.88	1644.64	312.46	-143.97	1662.54	296.43	-33.88	1664.11	287.64	-344.19	75.11	884.96	-338.74	75.03	284.39
7.27	136.62	42.32	83.01	129.02	32.53	102.91	38.45	9.25	242.2	81.88	20.7	274.59	536.35	-92.28	107.25	512.4	-81.46	112.14	351.38	-109.43	108.73	351.98	-112.98	153.81	432	-49.75	1300.3	0	0	0	468.79	-121.91	1642.67	455.26	-15.61	1645.1	315.3	-145.94	1662.82	299.19	-36.53	1664.64	286.93	-344.41	74.8	885.06	-338.63	74.95	284.15
7.28	143.24	43.94	86.3	136.38	33.99	106.45	45.79	6.9	245.38	89.26	18.72	277.72	536.78	-92.39	107.21	512.11	-81.42	111.98	351.38	-109.33	108.75	352.02	-112.88	153.77	435.43	-50.84	1301.29	0	0	0	470.82	-123.77	1643.02	459.15	-17.57	1645.53	318.05	-147.89	1663.03	301.74	-38.89	1665.14	286.92	-344.39	74.94	884.99	-338.63	74.9	284.64
7.29	150.32	45.42	89.59	145.27	35.22	110.16	53.34	5.26	248.25	96.52	17.07	280.61	536.6	-92.36	107.29	511.71	-81.35	111.88	351.43	-109.26	108.8	352.05	-113.03	153.82	438.75	-51.9	1302.18	0	0	0	473.63	-125.58	1643.26	462.38	-18.59	1645.85	320.73	-149.75	1663.18	304.47	-40.62	1665.54	286.65	-344.54	74.94	884.09	-338.53	74.75	284.08
7.3	158.9	47.36	93.47	152.45	35.86	112.99	60.88	3.17	250.4	103.9	15.64	283.17	536.89	-92.21	107.11	512.29	-81.35	111.78	351.57	-109.21	108.83	352.14	-112.71	153.65	441.96	-52.94	1302.98	0	0	0	476.34	-127.3	1643.48	465.55	-20.91	1646.37	323.38	-151.48	1663.28	307.13	-42.51	1665.74	286.43	-344.74	74.83	884.61	-338.66	74.87	283.95
7.31	167.31	48.86	96.51	161.2	37.61	116.44	68.23	1.82	252.3	111.22	14.11	285.27	536.47	-92.38	106.97	511.9	-81.47	111.43	351.64	-108.9	108.79	352.31	-112.74	153.73	445.08	-53.95	1303.67	0	0	0	479	-128.93	1643.66	467.43	-22.61	1646.85	325.94	-153.18	1663.35	309.8	-44.52	1666.09	286.12	-344.53	74.84	884.59	-338.63	74.87	283.95
7.32	178.34	50	100.13	169.04	38.59	119.02	76.01	1.5	253.86	118.75	12.72	286.95	536.94	-92.24	106.98	511.73	-81.39	111.26	351.73	-108.86	108.95	352.61	-112.38	153.64	448.1	-54.94	1304.28	0	0	0	481.59	-130.58	1643.78	469.78	-24.07	1647.12	328.42	-154.79	1663.38	312.32	-45.39	1666.24	287.21	-344.44	75.15	884.93	-338.49	75.08	283.76
7.33	188.97	51.2	103.1	180.56	39.35	122.08	83.57	0.64	254.71	126.3	12.62	288.65	536.61	-92	106.67	511.79	-80.92	111.05	351.87	-108.61	109.06	352.94	-112.02	153.64	451.02	-55.9	1304.8	0	0	0	483.98	-132.07	1643.9	473.02	-25.82	1647.48	330.91	-156.3	1663.35	314.91	-47.26	1666.41	286.36	-344.66	74.91	885.4	-338.56	75.18	283.45
7.34	200.31	52.45	105.99	189.26	39.96	124.25	91.24	0.45	255.15	133.74	12.17	289.67	537.38	-92.27	106.67	511.44	-80.91	110.68	351.97	-108.28	109.17	353.41	-111.54	153.65	453.85	-56.84	1305.23	0	0	0	486.47	-133.48	1644.01	475.59	-27.21	1647.79	333.35	-157.77	1663.28	317.36	-48.91	1666.59	285.91	-344.84	74.85	884.47	-338.71	74.87	283.46
7.35	211.39	53.36	108.74	202.2	40.51	126.99	99.18	1.5	255.34	141.32	12.69	290.55	537.25	-91.88	106.41	511.59	-80.75	110.61	352.07	-108.06	109.26	353.8	-111.11	153.63	456.6	-57.75	1305.57	0	0	0	488.66	-134.92	1644.11	477.84	-28.49	1648	335.76	-159.2	1663.14	319.9	-50	1666.66	286.46	-344.91	74.94	884.73	-338.68	74.94	283.02
7.36	223.03	54.22	110.66	212.94	40.56	128.7	107.09	1.87	254.71	148.94	13.05	290.79	537.74	-92.15	106.37	511.73	-80.56	110.35	352.16	-107.88	109.39	354.12	-110.68	153.59	459.26	-58.64	1305.84	0	0	0	491.3	-136.24	1644.14	480.33	-30.22	1648.22	338.11	-160.46	1663.01	322.35	-50.81	1666.66	286.64	-344.57	75.07	884.81	-338.56	74.84	282.85
7.37	236.45	54.52	113.01	224.31	41.49	130.31	115.37	2.79	253.76	156.65	13.67	290.52	537.14	-91.74	105.93	512.27	-80.52	110.45	352.25	-107.4	109.42	354.39	-110.2	153.55	461.83	-59.5	1306.03	0	0	0	493.45	-137.53	1644.22	482.89	-31.28	1648.37	340.51	-161.61	1662.87	324.86	-51.6	1666.54	286.18	-344.63	75.02	884.4	-338.69	74.7	283.37
7.38	248.4	55.2	114.56	236.6	41.61	131.66	123.78	4.71	252.52	164.43	14.59	289.91	537.46	-91.69	105.8	512.1	-79.96	110.05	352.27	-107.19	109.59	354.69	-109.75	153.51	464.33	-60.34	1306.15	0	0	0	495.72	-138.74	1644.24	485.51	-32.28	1648.52	342.88	-162.62	1662.76	327.38	-53.5	1666.66	285.89	-344.56	74.94	884.91	-338.62	74.82	283.87
7.39	261.16	55.74	116.29	249.61	42.01	133.18	132.03	6.64	250.71	172.37	16.14	289.05	537.13	-91.68	105.29	511.94	-79.88	109.94	352.38	-106.86	109.69	354.95	-109.14	153.46	466.75	-61.15	1306.2	0	0	0	497.88	-139.75	1644.22	488.32	-33.73	1648.66	345.32	-163.57	1662.7	329.94	-54.17	1666.71	286.24	-344.78	74.96	884.53	-338.51	74.78	283.5
7.4	274.68	56.9	118.32	262.21	43.24	134.56	140.61	8.17	248.25	180.45	17.32	287.6	537.12	-91.73	105.29	512.67	-78.37	109.44	352.41	-106.53	109.78	355.22	-108.45	153.33	469.1	-61.94	1306.18	0	0	0	500.63	-140.76	1644.11	491.4	-34.19	1648.5	347.77	-164.45	1662.68	332.63	-55.15	1666.82	287.17	-344.19	75.35	884.48	-338.34	74.78	283.47
7.41	287.94	58.09	120.02	275.55	43.48	135.44	149.22	10.66	245.68	188.68	18.55	285.77	537.01	-91.42	105.05	512.35	-79.28	109.5	352.38	-106.31	109.83	355.44	-108.28	153.39	471.38	-62.71	1306.1	0	0	0	503.23	-141.51	1644.04	493.11	-35.47	1648.7	350.3	-165.12	1662.72	335.12	-55.13	1666.81	287.04	-344.4	75.3	884.3	-338.41	74.76	283.82
7.42	301.13	59.38	121.07	289.65	45.5	136.83	158.23	12.76	242.52	197	20.49	283.6	538.12	-91.42	105.27	512.55	-77.98	109.06	352.43	-106.13	109.91	355.55	-108.12	153.46	473.59	-63.45	1305.96	0	0	0	505.86	-142.26	1643.95	496.22	-36.06	1648.66	352.82	-165.69	1662.83	337.83	-55.45	1666.9	287.51	-344.26	75.41	884.92	-338.26	75.01	283.4
7.43	313.44	61.02	121.83	300.78	46.6	136.47	167.71	16.12	239.3	205.73	22.1	280.82	537.95	-91.27	105.15	512.47	-78.08	108.65	352.44	-106.02	110.05	355.69	-107.42	153.28	475.74	-64.16	1305.76	0	0	0	508.65	-142.93	1643.85	499.05	-36.62	1648.5	355.38	-166.3	1662.97	340.54	-56.28	1667.18	286.08	-344.46	75.03	885.08	-338.44	75.03	284.09
7.44	324.76	62.35	122.28	312.21	47.57	135.79	177.11	18.84	235.4	214.57	24.42	277.69	537.77	-91.6	104.94	513.39	-77.68	108.91	352.46	-106	110.2	355.81	-107.46	153.43	477.83	-64.85	1305.51	0	0	0	510.97	-143.49	1643.74	501.06	-37.1	1648.37	358.02	-166.77	1663.16	343.25	-56.92	1667.4	286.25	-344.28	75.34	885.32	-338.62	75	283.74
7.45	338.19	63.9	122.23	325.78	49.41	135.79	186.87	20.97	231.06	223.66	26.92	274.33	538.35	-91.18	104.96	512.23	-77.76	108.46	352.56	-105.82	110.29	355.91	-107.09	153.42	479.86	-65.52	1305.21	0	0	0	513.46	-143.87	1643.6	503.58	-37.96	1648.26	360.67	-167.14	1663.39	345.9	-57.18	1667.57	286.59	-344.24	75.63	885.22	-338.39	74.99	283.42
7.46	352.88	65.2	122.52	337.77	51.3	135.16	196.85	24.39	226.77	232.66	28.83	270.48	538.14	-90.89	104.75	512.72	-77.86	108.27	352.6	-105.63	110.4	356.02	-106.89	153.47	481.84	-66.16	1304.86	0	0	0	516.18	-144.29	1643.36	506.29	-38.13	1648.13	363.31	-167.34	1663.62	348.66	-57.82	1667.83	287.27	-344.28	75.83	884.85	-338.44	74.79	284.02
7.47	365.56	66.89	122.09	349.41	54.71	134.87	207.15	27.01	221.96	241.72	31.14	266.64	538.46	-90.89	104.83	513.03	-77.81	108.31	352.6	-105.49	110.46	356.18	-106.66	153.46	483.76	-66.78	1304.47	0	0	0	518.97	-144.61	1643.15	508.85	-38.49	1647.91	365.99	-167.59	1663.83	351.58	-57.41	1667.96	287.73	-344.19	75.94	884.69	-338.62	74.89	283.86
7.48	375.69	68.46	121.29	362.37	57.91	133.76	217.34	30.56	217.26	251.01	32.93	262.32	538.18	-91.07	104.58	512.85	-77.64	108.24	352.63	-105.53	110.6	356.32	-106.71	153.55	485.64	-67.37	1304.03	0	0	0	521.57	-144.83	1642.96	511.11	-38.64	1647.62	368.65	-167.74	1664.02	354.28	-57.49	1668.04	287.11	-344.3	75.84	884.8	-338.65	74.86	284.32
7.49	390.99	69.76	121.36	373.81	59.64	132.54	228.08	33.61	212.26	260.39	35.56	258.14	538.42	-91.08	104.64	512.34	-77.65	107.98	352.69	-105.38	110.65	356.38	-106.48	153.49	487.48	-67.95	1303.56	0	0	0	524.3	-145.03	1642.67	513.69	-38.56	1647.33	371.32	-168.01	1664.2	357.12	-58.06	1668.38	287.46	-344.26	75.87	884.95	-338.26	74.96	283.85
7.5	405.44	71.76	121.28	390.19	61.51	132.54	238.69	36.06	206.89	269.88	37.98	253.76	538.86	-90.82	104.75	512.54	-77.38	108.14	352.66	-105.17	110.67	356.5	-106.17	153.41	489.27	-68.49	1303.06	0	0	0	526.75	-145.2	1642.48	516.36	-39.41	1646.99	374.02	-168.02	1664.41	359.81	-58.38	1668.54	286.72	-344.1	75.52	884.79	-338.1	74.9	283.39
7.51	419.11	74.84	120.08	403.19	63.61	131.36	249.71	39.13	201.6	279.56	40.13	249.04	538.02	-90.75	104.68	514.03	-77.13	108.6	352.76	-105.16	110.75	356.54	-106.11	153.47	491.02	-69.01	1302.52	0	0	0	529.7	-145.24	1642.2	520.22	-39.14	1646.66	376.72	-168.01	1664.61	362.57	-57.81	1668.59	286.71	-344.18	75.5	884.84	-338.63	74.87	284.74
7.52	431.73	76.31	119.23	415.24	64.31	128.99	260.83	42.53	196.53	289.34	42.26	244.32	538.76	-90.79	105.02	513.29	-77.28	108.3	352.77	-104.8	110.64	356.62	-106.34	153.59	492.74	-69.51	1301.96	0	0	0	532.18	-145.38	1641.99	523.45	-39.1	1646.19	379.38	-168	1664.81	365.23	-58.56	1668.82	285.75	-344.34	75.27	885.31	-338.32	75.08	284.32
7.53	445.99	77.73	119.05	428.51	66.07	127.94	272.31	44.98	191.11	299.3	44.63	239.66	538.27	-90.44	105.07	512.81	-76.81	108.32	352.78	-105.01	110.81	356.72	-106.28	153.63	494.42	-69.99	1301.37	0	0	0	534.65	-145.18	1641.75	525.56	-38.95	1645.96	382.05	-167.94	1665.01	368.06	-58.44	1669.04	286.69	-344.05	75.4	885.15	-338.33	74.98	285.13
7.54	459.98	78.58	118.38	441.91	67.82	127.07	283.63	47.18	185.75	309.58	46.3	234.77	538.36	-90.73	105.28	513.55	-76.67	108.62	352.8	-104.82	110.75	356.84	-106.06	153.52	496.08	-70.44	1300.77	0	0	0	537.09	-145.07	1641.53	527.37	-39.28	1645.73	384.7	-167.9	1665.2	370.77	-58.2	1669.06	286.23	-343.97	75.28	885.11	-338.22	74.88	285.33
7.55	473.66	79.81	117.39	456.45	68.92	126.52	295.35	49.83	180.59	319.82	48.01	230.04	538.32	-90.45	105.5	513.96	-76.77	108.73	352.84	-104.91	110.82	356.96	-106.23	153.59	497.71	-70.87	1300.14	0	0	0	539.94	-144.94	1641.36	533.2	-39.95	1644.39	387.34	-167.8	1665.39	373.43	-58.76	1669.21	286.69	-343.92	75.36	885.34	-338.52	74.83	284.53
7.56	487.87	80.64	117.33	468.75	69.9	125.3	307.25	52.78	175.79	330.46	49.94	225.41	537.98	-90.57	105.88	513.71	-76.7	108.76	352.83	-104.89	110.84	356.98	-106.1	153.59	499.32	-71.27	1299.5	0	0	0	542.44	-144.86	1641.2	536.57	-39.88	1643.9	389.96	-167.54	1665.59	376.03	-58.02	1669.22	286.5	-344.08	75.25	885.2	-338.33	74.85	284.83
7.57	501.21	81.04	116.76	481.18	70.37	124.14	319	54.31	170.53	341.26	51.55	220.78	538.13	-91.06	106.23	513.78	-76.49	108.98	352.86	-104.89	110.8	356.91	-106.16	153.59	500.91	-71.65	1298.85	0	0	0	545.1	-144.65	1641.05	539.08	-39.96	1643.6	392.61	-167.36	1665.75	378.72	-58.15	1669.34	286.38	-344.2	74.92	885.27	-338.35	74.9	285.26
7.58	514.62	80.96	116.32	496.18	70.52	123.47	331.12	55.63	165.51	352.16	52.66	216.19	537.39	-91.18	106.09	513.2	-76.67	108.86	352.83	-105.1	110.86	356.9	-106.66	153.74	502.48	-72.01	1298.19	0	0	0	547.45	-144.36	1640.9	541.67	-39.95	1643.29	395.26	-167.19	1665.91	381.3	-58.22	1669.31	286.34	-344.47	74.58	884.28	-338.55	74.61	284.73
7.59	528.51	80.76	115.78	508.59	70.19	122.54	343.19	57.67	160.89	363.05	53.43	211.64	538.16	-91.05	106.56	513.76	-76.56	109.3	352.82	-105.05	110.8	356.83	-106.6	153.68	504.03	-72.34	1297.52	0	0	0	550.45	-144.1	1640.66	544.22	-39.67	1642.94	397.91	-167.05	1666.06	383.86	-57.88	1669.29	286.91	-344.49	75.04	883.82	-338.5	74.5	284.23
7.6	542.01	79.89	115.51	521.87	69.97	121.69	355.57	59.13	156.12	373.92	54.02	207.2	537.28	-91.23	106.81	513.16	-76.51	109.28	352.85	-105.15	110.79	356.69	-106.89	153.76	505.58	-72.65	1296.86	0	0	0	553.18	-143.84	1640.41	546.71	-39.73	1642.54	400.58	-166.84	1666.2	386.49	-57.4	1669.32	286.13	-344.54	74.67	884.94	-338.22	74.88	284.26
7.61	554.01	78.61	114.96	535.16	68.66	121.22	367.8	59.19	151.01	384.69	55.57	203.26	537.72	-91.31	107.36	513.25	-76.77	109.54	352.81	-105.01	110.61	356.42	-107.16	153.85	507.12	-72.94	1296.19	0	0	0	556.04	-143.45	1640.13	549.19	-39.07	1642.15	403.24	-166.7	1666.35	389.03	-57.91	1669.34	286.44	-344.44	74.9	885.09	-338.5	74.94	284.39
7.62	567.77	76.49	115.31	549.03	67.26	121.32	379.96	60.36	146.54	395.54	56.62	199.35	536.92	-92.13	107.26	511.83	-73.85	112.2	352.68	-105.23	110.63	356.22	-107.22	153.83	508.65	-73.21	1295.53	0	0	0	558.45	-143.22	1639.86	551.52	-38.53	1641.7	405.91	-166.54	1666.5	391.46	-56.77	1669.37	286.16	-344.31	74.79	885.07	-338.54	74.81	283.96
7.63	581.51	74.12	115.93	560.53	65.15	120.92	392.25	60.23	141.9	406.21	56.38	195.23	536.64	-92.14	107.49	513.45	-73.56	113.4	352.6	-105.44	110.55	355.97	-107.57	153.88	510.19	-73.45	1294.88	0	0	0	560.73	-142.96	1639.57	554.02	-38.63	1641.28	408.59	-166.28	1666.67	394.09	-57.22	1669.44	286.07	-344.64	74.72	884.96	-338.49	74.61	283.45
7.64	594.96	71.56	116.64	573.14	62.38	121.33	404.35	60.49	137.58	417	56.52	191.41	533.95	-93.72	110.09	512.73	-74.01	113.44	352.56	-105.62	110.5	355.62	-108.09	154.04	511.72	-73.67	1294.24	0	0	0	563.45	-142.57	1639.26	556.44	-38.52	1640.91	411.25	-166.12	1666.84	396.51	-57.31	1669.47	285.69	-344.64	74.62	884.98	-338.48	74.65	284.11
7.65	608.11	68.61	117.37	586.49	59.98	121.71	416.37	60.35	133.43	427.55	56.62	187.95	534.92	-93.78	110.74	514.45	-74.19	114.12	352.49	-105.85	110.46	355.28	-108.35	154.1	513.26	-73.86	1293.61	0	0	0	565.86	-142.37	1638.98	558.73	-37.81	1640.43	413.92	-166.08	1666.98	399.03	-57.52	1669.53	286.42	-344.57	74.85	885.05	-338.23	74.73	284.3
7.66	621.29	65.74	118.3	598.91	57.45	122.05	428.28	60.64	129.94	438.14	56.8	184.76	536.07	-93.69	111.31	515.29	-74.57	114.47	352.48	-105.99	110.38	354.99	-108.74	154.17	514.81	-74.04	1293	0	0	0	568.37	-142.05	1638.72	561.18	-37.85	1640.08	416.53	-165.94	1667.1	401.5	-56.98	1669.49	286.54	-344.37	74.89	884.76	-338.54	74.52	283.88
7.67	632.77	61.9	118.95	610.79	54.24	122.36	440.1	59.59	126.29	448.52	56.87	181.88	535.28	-93.56	111.1	515.54	-74.86	114.55	352.38	-106.15	110.35	354.74	-109.07	154.25	516.37	-74.19	1292.42	0	0	0	570.87	-141.81	1638.45	563.63	-37.97	1639.76	419.16	-165.82	1667.2	403.94	-56.75	1669.52	285.46	-344.51	74.75	885.23	-338.35	74.72	284.34
7.68	644.89	58.42	119.62	622.87	51.05	122.74	451.57	59.56	123.59	458.89	56.38	179.17	535.32	-93.58	111.32	513.95	-75.24	114.2	352.37	-105.98	110.15	354.56	-109.25	154.23	517.94	-74.31	1291.85	0	0	0	573.44	-141.46	1638.21	565.82	-37.52	1639.27	421.75	-165.63	1667.26	406.35	-56.47	1669.46	286.05	-344.73	74.75	885.29	-338.26	74.65	284.55
7.69	656.95	53.81	119.49	633.65	47.55	122.77	462.85	58.99	120.99	469.22	55.78	176.8	535.38	-93.79	111.39	515.28	-75.76	114.43	352.36	-106.11	110.12	354.35	-109.46	154.22	519.53	-74.42	1291.32	0	0	0	575.7	-141.22	1637.95	568.18	-37.16	1638.99	424.27	-165.58	1667.27	408.84	-56.14	1669.35	286.51	-344.34	74.86	885.35	-338.1	74.8	283.39
7.7	667.77	50.77	119.99	644.37	43.94	122.95	473.89	58.15	118.76	479.2	55.66	174.81	535.89	-94	111.72	514.07	-76.07	114.09	352.29	-106.47	110.21	354.1	-109.44	154.22	521.15	-74.5	1290.82	0	0	0	578.13	-140.94	1637.72	570.42	-37.09	1638.68	426.79	-165.39	1667.28	411.12	-56.35	1669.27	286.28	-344.37	74.92	885.23	-338.17	74.65	283.88
7.71	677.33	47.3	119.99	654.44	41.01	122.88	484.64	57.2	116.79	489.01	54.97	172.99	537.03	-94.08	111.94	514.81	-76.28	114.25	352.27	-106.38	110.14	353.86	-109.75	154.33	522.78	-74.56	1290.35	0	0	0	580.47	-140.65	1637.47	572.78	-36.36	1638.3	429.28	-165.28	1667.26	413.36	-55.7	1669.13	286.23	-344.58	74.87	885.56	-338	74.79	284.58
7.72	687.4	43.77	120.4	664.32	37.52	123.55	494.93	56.35	115.07	498.46	53.84	171.24	535.73	-94.06	111.41	513.86	-76.79	113.82	352.23	-106.42	110.09	353.76	-109.79	154.32	524.44	-74.6	1289.91	0	0	0	582.94	-140.47	1637.2	575.1	-36.29	1638.01	431.73	-165.2	1667.21	415.68	-56.3	1669.19	286.78	-344.16	75.03	885.24	-338.33	74.58	284.19
7.73	696.79	40.55	121.52	674.8	35.31	124.39	505	54.42	113.32	507.38	53.07	169.89	536.62	-94.39	111.65	515.18	-90.04	119.87	352.19	-106.19	109.97	353.65	-110.16	154.49	526.14	-74.61	1289.52	0	0	0	585.31	-140.33	1636.92	577.3	-36.44	1637.77	434.17	-164.92	1667.2	418	-55.58	1669.06	286.37	-344.43	74.87	884.78	-338.55	74.42	283.75
7.74	706.33	37.44	123.31	682.88	32.39	125.6	514.41	53.09	112.06	515.87	51.84	168.63	537.57	-94.3	111.67	512.9	-78.43	113.96	352.22	-106.65	110.14	353.59	-110.1	154.47	527.86	-74.61	1289.17	0	0	0	587.56	-140.21	1636.62	579.57	-35.84	1637.32	436.59	-164.78	1667.15	420.41	-55.53	1669.03	286.86	-344.31	75.04	885.17	-338.03	74.76	284.31
7.75	715.29	35.03	125.6	691.23	29.72	127.75	523.42	52.31	111.3	523.71	51.14	167.76	538.17	-94.5	111.84	516.07	-90.06	119.92	352.22	-106.42	109.99	353.47	-109.96	154.46	529.62	-74.58	1288.87	0	0	0	589.59	-140	1636.37	581.93	-35.57	1637	438.94	-164.57	1667.11	422.66	-55.28	1668.89	287.03	-344.3	74.9	885.17	-337.77	74.61	284.48
7.76	722.83	32.69	128.14	699.94	27.42	129.87	531.99	50.87	110.39	531.23	49.78	166.94	539.02	-94.35	111.61	515.48	-78.92	114.44	352.21	-106.72	110.12	353.47	-110.11	154.5	533.42	-74.56	1288.71	0	0	0	591.62	-139.8	1636.12	584.23	-35.45	1636.81	441.25	-164.27	1667.06	425.04	-54.79	1668.86	287.64	-344.35	75.23	885.19	-337.79	74.6	284.96
7.77	730.85	31.32	130.7	707.24	25.68	131.6	540.15	49.57	109.77	538.39	48.71	166.32	538.67	-94.51	111.4	516.34	-89.66	119.33	352.17	-106.68	110.15	353.48	-110.31	154.6	530.65	-74.96	1288.53	0	0	0	594.04	-139.66	1635.88	586.61	-35.53	1636.53	443.55	-163.92	1667.02	427.35	-54.83	1668.82	286.3	-344.71	74.73	885.69	-338.22	74.74	284.83
7.78	738.13	29.14	132.85	714.47	23.99	133.56	547.78	47.92	109.14	545.24	47.29	165.69	539.08	-94.16	111.03	516.61	-90.26	119.56	352.2	-106.56	110.13	353.65	-110.43	154.63	532.09	-74.97	1288.01	0	0	0	596.28	-139.58	1635.66	588.92	-35.26	1636.25	445.84	-163.63	1666.94	429.75	-54.45	1668.59	285.79	-344.33	74.62	885	-338.1	74.44	284.25
7.79	745.23	27.8	134.61	720.8	22.48	135.12	554.96	47.01	108.95	551.72	46.43	165.37	539.52	-94.51	110.94	515.75	-87.66	115.92	352.25	-106.57	110.08	353.77	-110.14	154.52	534.12	-74.87	1287.97	0	0	0	598.5	-139.32	1635.43	591.18	-35.34	1636.03	448.1	-163.27	1666.87	431.93	-53.72	1668.51	285.98	-344.32	74.61	885.01	-337.8	74.6	284.58
7.8	751.48	26.47	136.2	729.02	21	136.97	561.65	45.34	108.57	557.86	45.63	165.14	539.69	-94.57	110.89	515.67	-87.31	115.31	352.3	-106.72	110.27	353.93	-110.18	154.56	535.97	-74.69	1287.64	0	0	0	601.14	-139.11	1635.19	593.64	-35.16	1635.76	450.3	-162.93	1666.76	434.38	-53.33	1668.38	286.16	-344.44	74.74	884.91	-337.99	74.63	283.92
7.81	757.09	25.44	137.91	734.06	19.81	138.01	567.86	44.9	108.7	563.57	44.85	164.97	541.42	-94.28	111.04	516.01	-87.15	115.31	352.25	-106.57	110.26	354.07	-109.88	154.44	538.29	-74.54	1287.43	0	0	0	602.69	-138.89	1635	596	-34.43	1635.45	452.51	-162.53	1666.62	436.94	-53.6	1668.32	287.03	-344.31	74.95	885.29	-338.21	74.58	283.77
7.82	763.03	23.97	138.53	738.6	18.63	138.59	573.52	43.43	108.51	568.94	43.65	164.72	540.48	-94.44	108.15	516.08	-86.55	114.94	352.3	-106.37	110.24	354.28	-109.66	154.36	541.07	-74.48	1287.28	0	0	0	604.92	-138.78	1634.78	598.5	-34.37	1635.15	454.69	-161.98	1666.47	439.41	-52.91	1668.05	287.26	-344.06	75.11	884.92	-338.03	74.45	284.65
7.83	768.21	23.04	139.25	744.47	17.84	139.24	578.9	42.63	108.57	573.81	43.24	164.68	540.47	-93.74	107.94	516.4	-86.23	114.81	352.26	-106.34	110.25	354.48	-109.91	154.53	545.51	-73.79	1286.71	0	0	0	607.45	-138.46	1634.48	600.99	-34.26	1634.86	456.9	-161.4	1666.28	441.67	-51.98	1667.75	286.61	-344.36	74.85	884.96	-338.04	74.46	284.96
7.84	772.23	21.79	139.38	749.4	16.77	139.68	583.61	42.53	108.82	578.44	42.62	164.61	540.32	-93.66	107.67	516.22	-85.99	114.62	352.26	-106.25	110.25	354.63	-109.59	154.37	546.13	-73.61	1286.45	0	0	0	609.99	-138.12	1634.19	603.38	-33.76	1634.5	459.1	-160.8	1666.07	444.05	-50.76	1667.43	287.32	-344.33	75.11	885.06	-337.95	74.38	283.8
7.85	778.2	20.58	140.14	753.8	15.67	139.97	588.01	42.21	109.02	582.75	41.96	164.34	539.77	-93.58	107.51	516.02	-85.74	114.45	352.22	-106.25	110.23	354.72	-109.75	154.44	547.99	-73.31	1286.18	0	0	0	612.18	-137.79	1633.87	605.9	-33.57	1634.12	461.36	-160.17	1665.84	446.56	-50.75	1667.32	287.29	-344.22	74.94	885.19	-337.98	74.44	284.45
7.86	781.47	20.01	140.03	757.21	14.82	139.64	591.85	41.48	108.9	586.6	41.33	164.1	540.57	-93.61	107.58	516.3	-85.57	114.34	352.2	-106.26	110.25	354.75	-109.43	154.32	550.15	-72.94	1285.89	0	0	0	614.36	-137.29	1633.59	608.49	-33.63	1633.9	463.63	-159.42	1665.6	449.07	-50.03	1666.98	287.02	-344.17	74.99	885.15	-337.89	74.58	284.59
7.87	784.58	18.42	139.6	760.98	13.65	139.69	595.38	41.32	108.9	590.13	41.42	163.98	540.72	-93.83	107.51	515.79	-85.47	114	352.17	-106.1	110.15	354.84	-109.43	154.31	552.03	-72.64	1285.34	0	0	0	616.44	-136.81	1633.29	610.89	-32.87	1633.38	465.86	-158.71	1665.34	451.56	-49.3	1666.64	287.02	-344.17	75.01	885.07	-337.8	74.49	283.87
7.88	787.96	17.85	139.5	764.99	13.29	139.61	598.5	41.34	108.88	593.15	41.22	163.81	540.35	-93.68	107.25	515.64	-85.1	113.72	352.18	-106.29	110.26	354.92	-109.4	154.26	553.51	-72.35	1285.15	0	0	0	618.83	-136.47	1632.91	613.49	-32.11	1632.92	468.16	-157.88	1665.11	454.11	-47.95	1666.29	286.22	-344.51	74.72	885.35	-337.92	74.48	284.07
7.89	790.43	17.09	138.97	766.61	12.59	138.83	601.39	40.62	108.43	595.85	41.42	163.55	540.2	-93.42	107.21	515.3	-84.79	113.48	352.12	-106.23	110.14	354.96	-109.58	154.38	552.93	-71.96	1284.41	0	0	0	621.06	-135.96	1632.58	616.14	-31.7	1632.61	470.47	-156.93	1664.89	456.69	-46.24	1665.89	285.88	-344.64	74.56	885.66	-337.76	74.62	284.36
7.9	793.2	16.74	138.47	768.98	11.92	138.27	603.47	41.13	108.47	598.18	41.22	163.13	540.34	-93.52	107.2	515.37	-84.77	113.28	352.12	-106.55	110.23	354.84	-109.66	154.47	557.11	-71.37	1284.05	0	0	0	623.75	-135.31	1632.19	618.74	-31.27	1632.11	472.83	-156.15	1664.66	459.25	-45.42	1665.56	286.4	-344.46	74.8	885.43	-337.77	74.61	284.14
7.91	793.76	15.8	137.69	770.98	11.34	137.66	605.5	41.07	107.95	600.23	41.04	162.61	540.21	-93.28	107.01	515.46	-84.33	113.1	352.13	-106.63	110.21	354.75	-109.32	154.31	558.61	-70.98	1283.74	0	0	0	625.97	-134.57	1631.87	621.16	-29.8	1631.57	475.18	-155.26	1664.42	461.87	-44.16	1665.19	286.81	-344.2	75.08	885.32	-337.8	74.55	284.73
7.92	795.47	15.03	137.15	771.5	10.9	136.56	606.76	41.6	107.6	601.74	41.26	162.08	539.12	-93.46	106.82	515.51	-84.05	113.26	352.07	-106.61	110.14	354.75	-109.83	154.6	563.22	-70.41	1283.56	0	0	0	628.7	-133.82	1631.45	623.81	-29.5	1631.1	477.55	-154.32	1664.17	464.47	-43.91	1665	286.7	-344.19	74.88	885.06	-337.76	74.51	284.79
7.93	796.1	14.5	136.01	772.62	10.32	135.69	607.83	41.45	106.85	602.88	41.34	161.44	539.57	-93.15	106.84	515.72	-84.22	113.06	352	-106.58	110.03	354.7	-109.92	154.65	564.88	-69.8	1283.2	0	0	0	630.43	-133.11	1631.11	626.56	-28.47	1630.52	480	-153.15	1663.91	467.22	-43.1	1664.59	286.57	-344.35	74.82	884.87	-337.62	74.44	284.43
7.94	797.29	13.94	134.91	772.03	9.92	134.13	608.35	41.81	106.19	603.73	41.92	160.88	540.12	-93.25	106.96	514.95	-84.29	112.8	351.98	-106.68	110.03	354.7	-110.16	154.78	567.74	-69.38	1282.6	0	0	0	632.94	-132.13	1630.67	629.3	-28.08	1630.1	482.4	-152.06	1663.63	469.84	-41.48	1664.09	286.39	-344.64	74.62	884.85	-337.94	74.21	283.94
7.95	797.24	13.59	133.46	773.61	9.39	133.27	608.5	42.04	105.82	604.23	42.24	160.16	540	-93.55	107.03	515.26	-84.26	112.93	352	-106.82	110.11	354.7	-110.06	154.72	570.39	-68.49	1282.26	0	0	0	635.35	-131.18	1630.27	631.84	-27.16	1629.6	484.82	-150.86	1663.34	472.36	-40.78	1663.81	286.31	-344.33	74.7	885.01	-337.84	74.47	284.19
7.96	796.51	13.4	131.59	772.89	9.4	131.56	608.51	41.79	105.46	604.26	42.47	159.37	540.24	-93.48	107.29	516.03	-84.43	113.09	351.9	-106.74	110	354.64	-110.19	154.72	572.25	-68.07	1281.87	0	0	0	637.96	-130.18	1629.89	634.37	-25.64	1629	487.21	-149.58	1663.03	474.9	-39.13	1663.24	286.9	-344.36	74.76	885.19	-337.69	74.54	284.25
7.97	795.92	13.23	129.86	773.17	9.18	130.28	608.31	41.65	105.19	604.09	42.12	158.36	539.24	-93.48	106.99	515.44	-84.36	113.01	351.79	-106.4	109.8	354.52	-110.03	154.69	574.69	-67.44	1281.38	0	0	0	640.58	-128.98	1629.51	637.06	-24.79	1628.48	489.62	-148.17	1662.72	477.55	-37.87	1662.81	286.8	-344.22	75.02	885.46	-337.7	74.6	284.59
7.98	796.03	12.99	128.48	773.23	8.71	129.05	608.33	41.49	105	603.92	41.93	157.34	539.46	-93.51	107.02	514.94	-84.39	112.66	351.78	-106.54	109.83	354.36	-109.93	154.68	577.3	-67.04	1281.05	0	0	0	642.84	-127.88	1629.17	639.66	-23.52	1627.93	492.02	-146.75	1662.39	480.21	-36.52	1662.24	286.3	-344.37	74.78	884.99	-337.87	74.4	284.64
7.99	797.33	12.92	127.55	772.64	8.64	127.57	608.31	41.99	105.05	603.98	41.8	156.34	540.06	-93.63	107.24	515.83	-84.18	112.89	351.76	-106.71	109.88	354.32	-110.09	154.75	580.42	-66.25	1280.6	0	0	0	645.65	-126.64	1628.88	642.32	-22.68	1627.47	494.43	-145.3	1662.05	482.76	-34.96	1661.67	286.38	-344.26	74.75	884.95	-337.95	74.41	283.79
8	797.84	12.79	126.12	773.32	8.81	126.21	608.71	41.31	104.76	604.55	41.25	155.18	539.6	-93.79	107.02	515.24	-84.22	112.76	351.73	-106.73	109.9	354.34	-110.09	154.82	580.88	-66.04	1280.19	0	0	0	647.91	-125.4	1628.61	644.87	-21.65	1627.01	496.87	-143.72	1661.74	485.43	-33.57	1661.13	286.6	-343.93	74.94	885.57	-337.91	74.59	284.6
8.01	797.21	12.2	123.95	774.65	8.44	124.77	608.92	41.07	104.59	605.2	41.1	154.37	540	-93.46	107.04	515.09	-83.94	112.8	351.69	-106.84	109.97	354.34	-110.23	155	584.59	-65.41	1279.72	0	0	0	650.41	-124.11	1628.46	647.59	-20.56	1626.67	499.29	-142.26	1661.44	488.01	-31.8	1660.56	286.49	-344.17	74.93	885.97	-338.2	74.64	284.97
8.02	798.35	12.19	121.7	773.37	8.31	122.21	609.26	40.97	104.37	605.99	40.96	153.7	539.69	-93.46	107.03	514.55	-84.05	112.62	351.73	-106.69	109.93	354.39	-110.29	155.14	587.48	-64.64	1279.49	0	0	0	652.74	-122.77	1628.4	650.32	-19.39	1626.34	501.73	-140.65	1661.22	490.6	-30.8	1660.12	285.37	-344.26	74.64	885.47	-338.15	74.6	284.86
8.03	799.06	12.09	120.01	774.84	7.67	121.26	609.43	41.61	104.46	606.9	41.38	153.39	539.39	-93.71	106.82	514.82	-84.13	112.62	351.8	-106.7	109.95	354.44	-110.47	155.37	591.53	-63.86	1279.13	0	0	0	655.58	-121.4	1628.38	652.98	-17.56	1626.03	504.24	-138.86	1661.11	493.43	-28.96	1659.79	286.38	-344.18	74.9	885.27	-337.71	74.54	284.79
8.04	799.24	12.05	118.78	776.56	7.59	120.81	609.64	41.15	104.22	607.62	41.16	153.06	539.41	-93.57	106.86	514.45	-83.76	112.47	351.86	-106.89	110.11	354.51	-110.35	155.53	598.66	-63.14	1279.04	0	0	0	657.97	-119.98	1628.54	655.61	-15.59	1625.97	506.77	-137.11	1661.1	496.13	-27.28	1659.47	286.6	-344.28	74.93	885	-337.86	74.41	284.85
8.05	799.84	11.96	117.92	776.29	7.8	119.69	609.85	40.86	104.01	608.19	41.05	152.87	539.79	-93.75	106.66	514.76	-83.98	112.6	351.98	-106.87	110.21	354.64	-110.21	155.78	596.94	-62.68	1278.9	0	0	0	660.65	-118.53	1628.77	658.51	-13.93	1625.94	509.34	-135.35	1661.2	498.89	-25.04	1659.23	286.02	-344.55	74.76	885	-337.77	74.38	285.13
8.06	800.37	12.1	117.22	775.9	7.7	118.82	610.04	41.29	104.02	608.59	40.81	152.73	539.86	-93.78	106.97	514.71	-84.15	112.33	352.04	-107.19	110.55	354.77	-110.14	156.14	599.45	-62.01	1279.16	0	0	0	663.16	-117.06	1629.1	661.26	-12.38	1625.97	511.94	-133.6	1661.36	501.7	-23.54	1659.2	285.94	-344.32	74.73	885.45	-337.94	74.4	285.05
8.07	800.6	11.84	116.75	776.01	7.63	118.31	610.05	41.07	103.82	609.08	40.79	152.63	539.38	-93.36	106.66	515.3	-84.21	112.34	352.22	-106.99	110.74	354.98	-110.2	156.64	602.7	-61.38	1279.23	0	0	0	666.08	-115.38	1629.52	664.19	-11.34	1626.12	514.61	-131.75	1661.6	504.48	-21.21	1659.06	286.46	-344.39	75.05	884.66	-337.74	74.15	284.65
8.08	799.69	11.76	115.82	776.53	7.42	118.03	610.2	41.28	103.8	609.48	41.04	152.64	539.54	-93.65	106.41	515.49	-83.96	112.52	352.37	-106.97	111.09	355.21	-110.19	157.16	606.87	-60.2	1279.52	0	0	0	668.9	-113.79	1629.95	667.03	-9.53	1626.25	517.28	-129.95	1661.89	507.3	-19.37	1659.04	286.28	-344.32	74.97	884.84	-337.64	74.33	284.88
8.09	801.2	11.79	115.86	777.98	7.53	117.87	610.33	41.09	103.68	609.77	41.33	152.69	539.44	-93.76	106.39	515.46	-84.24	112.42	352.53	-106.91	111.51	355.45	-110.21	157.82	611.1	-59.49	1279.87	0	0	0	671.79	-112.08	1630.42	669.87	-7.91	1626.42	520.04	-128.11	1662.24	510.18	-17.83	1659.09	286.13	-344.67	74.85	884.95	-337.65	74.5	284.94
8.1	800.27	11.67	114.79	776.46	7.49	116.76	610.46	41.78	103.89	610.29	41.13	152.67	539.91	-93.48	106.55	515.75	-84.33	112.26	352.8	-107.05	112.13	355.78	-110.19	158.56	614.28	-58.69	1280.26	0	0	0	674.69	-110.41	1630.91	672.78	-5.96	1626.47	522.87	-126.26	1662.63	513.06	-15.87	1659.12	286.44	-344.28	75	884.93	-337.76	74.35	285.26
8.11	800.69	12.13	113.89	777.66	7.49	116.4	610.63	41.07	103.52	610.9	41.11	152.51	539.84	-93.59	106.36	515.33	-84.33	112.23	353.07	-106.85	112.57	356.17	-110.26	159.39	617.13	-58.05	1280.72	0	0	0	677.81	-108.63	1631.38	675.68	-3.95	1626.58	525.75	-124.34	1663.08	515.99	-13.42	1659.13	286.92	-344.01	75.28	885.01	-337.78	74.38	285.42
8.12	799.8	11.73	112.87	777.76	7.52	115.68	610.78	41.69	103.8	611.36	41.57	152.54	540.32	-94.05	106.24	515.7	-84.37	112.19	353.3	-106.94	113.28	356.54	-110.41	160.35	621.93	-56.55	1281.21	0	0	0	680.57	-106.95	1631.9	678.69	-3.22	1626.85	528.62	-122.4	1663.59	518.84	-11.45	1659.27	286.36	-344.21	75.19	885.25	-337.87	74.4	285.1
8.13	801.47	11.93	112.49	777.5	7.52	115.08	610.8	42.21	103.91	611.89	41.7	152.52	540.78	-93.68	106.1	515.52	-84.54	112.04	353.63	-106.82	114.09	356.98	-110.27	161.33	622.96	-55.82	1281.95	0	0	0	683.2	-105.18	1632.47	681.5	-0.92	1627.04	531.55	-120.58	1664.11	521.78	-8.83	1659.42	286.24	-344.31	75.13	885.14	-337.68	74.33	284.74
8.14	801.69	11.8	112.03	777	7.66	114.23	610.99	41.99	103.78	612.18	41.95	152.4	540.86	-94.06	106.04	515.89	-84.37	112.05	353.95	-106.82	114.96	357.38	-110.53	162.52	626.47	-55.11	1282.46	0	0	0	686.29	-103.48	1633	684.48	0.38	1627.33	534.46	-118.84	1664.71	524.7	-7.83	1659.75	286.8	-344.15	75.19	885.56	-337.82	74.5	285.54
8.15	802.53	11.53	111.7	778.15	7.49	114.09	611.2	41.04	103.51	612.43	41.57	152.28	540.35	-94.21	105.83	515.87	-84.71	112.02	354.3	-107.13	116.15	357.86	-110.77	163.75	630.95	-53.95	1283.02	0	0	0	689.29	-101.74	1633.53	687.38	2.33	1627.61	537.41	-116.92	1665.35	527.72	-5.86	1660.02	286.13	-344.31	75.06	884.98	-338.17	74.18	284.95
8.16	801.99	11.36	110.95	777.74	7.41	113.48	611.23	41.2	103.65	612.71	41.71	152.31	540.34	-93.95	105.67	516	-84.55	112.08	354.59	-107.36	117.27	358.43	-111.31	165.2	633.75	-52.87	1283.58	0	0	0	692.17	-99.95	1634.1	690.24	3.72	1627.82	540.4	-114.91	1666.07	530.59	-4.09	1660.5	286.62	-344.34	75.13	884.88	-337.81	74.23	285.01
8.17	802.58	11.5	110.74	778.39	7.63	113.24	611.56	40.81	103.65	612.98	40.96	152.13	540.55	-93.96	105.73	516.09	-84.88	112.08	355.01	-108.09	118.71	359.03	-111.72	166.6	636.42	-52.09	1284.46	0	0	0	694.81	-98.22	1634.68	693.09	5.88	1628.04	543.34	-113.13	1666.75	533.52	-2.54	1661.03	286.8	-344.16	75.11	885.08	-337.84	74.29	284.7
8.18	801.88	11.66	110.22	777.14	7.27	112.68	611.57	41.5	104.09	613.09	40.72	152.05	540.62	-94.33	105.51	516.23	-84.95	112.11	355.36	-108.35	119.92	359.59	-112.06	168.05	637.84	-51.22	1284.92	0	0	0	697.75	-96.49	1635.26	695.97	7.35	1628.46	546.22	-111.36	1667.48	536.26	-0.65	1661.46	286.66	-344.22	75.12	884.8	-337.77	74.2	284.65
8.19	801.93	11.46	109.94	779.07	7.56	112.99	611.61	41.15	104.04	613.16	40.93	152.16	540.19	-94.49	105.48	516.57	-84.93	112.09	355.79	-108.82	121.28	360.29	-112.55	169.56	640.23	-50.31	1285.83	0	0	0	700.55	-94.81	1635.87	698.67	9.53	1628.84	549.06	-109.56	1668.23	539.15	0.6	1661.99	286.61	-344.05	75.28	885.59	-337.78	74.39	284.86
8.2	802.75	11.56	109.94	779.42	7.71	112.68	611.61	41.26	104.12	613.16	40.49	151.91	540.34	-94.42	105.47	516.19	-85.18	111.94	356.11	-108.94	122.43	360.92	-112.93	171.01	644.87	-49.24	1286.43	0	0	0	703.58	-93.12	1636.48	701.41	10.84	1629.33	551.9	-107.7	1668.97	541.98	2.49	1662.6	286.53	-343.92	75.32	885.45	-337.63	74.49	284.73
8.21	802.3	11.31	109.58	778.75	7.52	112.51	611.6	40.89	103.98	613.09	40.8	152.03	540.16	-94.44	105.43	516.52	-85.19	112.13	356.55	-109.43	123.79	361.57	-113.36	172.47	648.11	-48.15	1287.18	0	0	0	706.37	-91.51	1637.11	704.17	12.57	1629.74	554.68	-106.12	1669.66	544.72	4.16	1663.21	286.33	-343.83	75.35	885.03	-337.52	74.43	285.21
8.22	801.75	11.1	109.38	779.43	7.72	112.57	611.66	41.19	104.15	613.01	40.22	151.84	540.71	-94.27	105.53	516.62	-85.5	112.11	357.02	-109.78	125.06	362.28	-113.94	174.02	648.08	-47.24	1287.99	0	0	0	709.04	-89.93	1637.82	706.76	15.02	1630.27	557.31	-104.33	1670.35	547.28	6.37	1663.65	286.87	-343.93	75.32	884.96	-337.88	74.3	285
8.23	802.77	11.76	109.22	779.15	7.97	112.31	611.74	41.04	104.17	612.91	40.99	152.13	540.44	-94.05	105.45	516.6	-85.58	112.09	357.52	-110.47	126.5	363.07	-114.52	175.6	651.93	-45.83	1288.55	0	0	0	711.33	-88.4	1638.52	709.52	15.8	1630.96	559.94	-102.58	1671	549.9	8.25	1664.26	287.05	-343.92	75.5	885.21	-337.91	74.13	284.92
8.24	802.04	11.36	108.83	778.83	7.81	112.11	611.77	41	104.21	613.01	40.42	151.93	540.77	-94.83	105.57	516.39	-85.31	112.19	357.99	-110.77	127.74	363.94	-115.02	177.11	657.3	-44.64	1289.49	0	0	0	713.94	-86.89	1639.26	712.21	17.28	1631.57	562.46	-100.84	1671.6	552.57	9.31	1664.78	286.28	-343.99	75.3	885.13	-337.45	74.3	285.9
8.25	802.34	11.5	108.71	779.32	7.86	111.98	611.82	41.42	104.32	613.04	41.13	152.11	540.57	-94.98	105.44	516.7	-85.67	112.35	358.49	-111.04	128.96	364.85	-115.43	178.52	660.42	-43.63	1290.22	0	0	0	716.31	-85.32	1640.02	714.72	19.27	1632.27	564.91	-98.99	1672.14	555.09	11.71	1665.18	286.29	-344.03	75.32	884.66	-337.66	74.18	285.4
8.26	802.74	11.43	108.8	779.42	7.94	111.84	611.98	41.1	104.24	613.19	41.1	152.09	541.46	-94.91	105.87	516.84	-85.49	112.49	358.96	-111.72	130.32	365.73	-116.24	180.06	662.84	-42.33	1291.02	0	0	0	718.66	-83.66	1640.79	717.39	20.8	1632.91	567.32	-97.21	1672.59	557.58	13.66	1665.53	286.83	-343.95	75.53	885.04	-337.86	74.15	284.85
8.27	801.9	11.12	108.43	779.21	7.8	111.65	611.98	40.86	104.26	613.3	41.56	152.22	540.77	-94.89	105.57	516.84	-85.64	112.52	359.5	-112.17	131.6	366.64	-116.67	181.42	665.75	-41.09	1291.59	0	0	0	721.45	-81.97	1641.48	720.06	21.75	1633.65	569.67	-95.45	1672.98	560.08	15.17	1665.84	287.26	-343.92	75.64	885.33	-337.72	74.2	285.11
8.28	802.41	11.41	108.3	778.91	7.74	111.51	612.01	40.72	104.32	613.55	41.49	152.25	540.6	-95.2	105.44	517.02	-85.9	112.48	360.07	-112.43	132.78	367.57	-117.13	182.74	668.97	-39.53	1291.97	0	0	0	723.97	-80.31	1642.16	722.59	23.65	1634.11	571.96	-93.42	1673.35	562.59	17.26	1665.93	286.04	-344.01	75.28	884.9	-337.78	74.24	284.96
8.29	802.8	11.24	108.28	779.61	7.8	111.45	612.18	40.53	104.4	613.7	40.88	152.07	539.83	-95.09	105.27	517.12	-85.92	112.74	360.6	-112.84	134.01	368.58	-117.46	184.01	672.44	-38.19	1292.56	0	0	0	725.9	-78.78	1642.84	725.06	25.41	1634.6	574.25	-91.32	1673.64	564.99	18.78	1666.06	287.32	-343.87	75.7	885.23	-337.34	74.41	286.14
8.3	802.67	11.46	107.94	780.05	7.74	111.52	612.18	40.34	104.47	613.98	40.37	151.88	539.68	-95.28	105.2	517.74	-86.55	112.77	361.16	-113.2	135.21	369.52	-117.61	185.13	674.53	-37.08	1292.65	0	0	0	728.46	-76.97	1643.45	727.59	26.79	1635.07	576.51	-89.51	1673.83	567.44	21.07	1666.05	286.4	-344.03	75.45	884.99	-337.67	74.21	285.57
8.31	802.33	11.03	107.68	780.83	7.79	111.68	612.27	40.45	104.67	614.09	40.12	151.76	540.45	-95.2	105.22	517.75	-85.68	113.11	361.73	-113.5	136.35	370.51	-118.37	186.51	678.89	-35.69	1292.96	0	0	0	730.7	-75.23	1643.95	730.14	29.04	1635.33	578.77	-87.59	1674	569.84	23.34	1665.99	286.81	-343.86	75.61	885.45	-337.86	74.26	284.91
8.32	802.62	10.88	107.72	780.02	7.6	111.23	612.31	40.1	104.74	614.06	41.01	152.17	540.11	-95.27	105.08	517.25	-87.05	113.47	362.28	-114.08	137.58	371.47	-118.81	187.74	683.1	-34.16	1293.11	0	0	0	733.16	-73.52	1644.41	732.62	30.94	1635.55	581.08	-85.54	1674.11	572.34	24.99	1665.92	286.78	-343.85	75.71	885.43	-337.99	74.09	285.07
8.33	802.51	10.78	107.69	779.47	7.66	111.01	612.34	40.05	104.88	614.19	40.25	151.92	541.15	-95.25	105.46	517.44	-87.1	113.45	362.88	-114.34	138.66	372.5	-119.51	189.01	682.36	-33.3	1293.24	0	0	0	735.48	-71.68	1644.77	735.14	32.6	1635.82	583.33	-83.66	1674.14	574.7	26.99	1665.78	285.84	-344.24	75.35	884.72	-337.81	74.14	285.61
8.34	802.76	11.1	107.47	780.18	7.6	111.08	612.35	40.27	105.05	614.3	39.87	151.8	540.78	-95.27	105.22	517.67	-87.24	113.44	363.55	-114.94	139.94	373.57	-119.82	190.17	687.48	-31.98	1293.31	0	0	0	738.18	-69.96	1645.11	737.61	34.4	1635.93	585.62	-81.65	1674.15	577.14	28.78	1665.59	285.81	-344	75.34	885.03	-337.81	74.21	285.55
8.35	802.28	10.95	107.21	779.61	7.4	110.81	612.37	40.06	105.08	614.39	39.41	151.67	540.83	-95.42	105.22	517.76	-87.22	113.41	364.19	-115.44	141.13	374.68	-119.83	191.22	688.81	-30.6	1293.15	0	0	0	740.31	-68.16	1645.32	740.21	35.84	1636.08	587.96	-79.58	1674.16	579.58	30.77	1665.35	286.11	-343.93	75.65	884.72	-337.49	74.23	286.13
8.36	802.66	10.89	107.24	780.57	7.44	111.01	612.42	39.9	105.03	614.45	39.36	151.54	540.45	-95.6	104.85	518.3	-87.45	113.54	364.86	-115.8	142.25	375.8	-120.61	192.57	693.28	-29.3	1292.98	0	0	0	742.51	-66.43	1645.52	742.73	37.47	1636.12	590.29	-77.68	1674.12	582.02	32.61	1665.23	286.36	-344.01	75.68	884.32	-337.8	74.03	285.68
8.37	803.44	11.13	107.29	779.28	7.76	110.47	612.36	40.03	105.11	614.51	39.66	151.66	540	-95.64	104.78	517.99	-87.63	113.45	365.56	-116.36	143.49	376.91	-121.15	193.85	696.13	-27.9	1293.12	0	0	0	744.74	-64.58	1645.66	745.26	39.14	1636.07	592.65	-75.84	1674.07	584.39	35.1	1665	286.99	-343.56	75.87	885.24	-337.63	74.37	285.92
8.38	802.93	10.98	107.12	780.12	7.74	110.64	612.41	39.82	105.01	614.54	39.78	151.62	540.61	-95.58	105.01	518.57	-87.5	113.45	366.3	-116.93	144.75	378.14	-121.93	195.18	700	-26.32	1293.17	0	0	0	747.25	-62.75	1645.71	747.74	41.44	1635.91	595	-73.87	1674.04	586.87	36.72	1664.86	286.81	-343.6	75.71	885.23	-337.93	74.24	285.85
8.39	801.49	10.73	106.66	779.84	7.79	110.61	612.46	39.61	104.96	614.6	40	151.7	540.92	-95.76	104.92	518.96	-87.84	113.64	367.03	-117.27	145.87	379.36	-122.18	196.31	701.53	-25.44	1293.21	0	0	0	750.06	-60.92	1645.7	750.14	43.72	1635.63	597.38	-71.9	1674	589.35	38.91	1664.61	286.14	-343.62	75.48	884.92	-337.85	74.14	285.38
8.4	802.95	10.98	107	779.44	7.67	110.4	612.41	39.76	105.12	614.76	40	151.6	540.81	-96.17	104.93	519.2	-88.03	113.68	367.78	-117.78	147.08	380.62	-122.87	197.63	704.13	-23.84	1293.24	0	0	0	752.21	-59.13	1645.64	752.76	45.06	1635.46	599.76	-70.07	1673.96	591.85	40.97	1664.29	286.27	-343.56	75.64	884.76	-337.85	74.16	285.74
8.41	803.47	11.09	107.03	780.17	7.7	110.45	612.47	39.97	105.24	614.93	39.69	151.55	541.75	-96.21	105.09	519.18	-88.48	113.84	368.59	-118.38	148.33	381.91	-123.31	198.81	704.42	-22.64	1293.01	0	0	0	754.73	-57.18	1645.58	755.19	46.77	1635.26	602.12	-68.23	1673.91	594.32	42.34	1664.16	285.99	-343.87	75.65	884.35	-337.77	74.02	285.82
8.42	802.41	10.91	106.67	779.4	7.39	110.33	612.52	39.78	105.21	615.09	39.77	151.6	541.14	-96.3	104.82	518.64	-88.73	113.65	369.46	-119.19	149.73	383.3	-124.05	200.14	707.21	-21.12	1293.07	0	0	0	756.9	-55.26	1645.55	757.64	48.76	1634.99	604.48	-66.38	1673.87	596.74	44.4	1663.88	286.28	-343.59	75.74	884.71	-337.76	74	285.79
8.43	803.16	10.92	106.8	779.82	7.65	110.32	612.54	39.75	105.31	615.25	39.51	151.59	541	-96.07	104.77	519.08	-88.84	113.76	370.26	-119.5	150.9	384.72	-125.03	201.59	710.37	-19.92	1293.02	0	0	0	759.52	-53.41	1645.44	760.11	50.49	1634.83	606.89	-64.6	1673.84	599.07	46.22	1663.69	286.29	-343.86	75.68	885.25	-337.68	74.15	285.79
8.44	803.98	10.64	106.99	779.88	7.41	110.21	612.61	39.61	105.49	615.46	39.2	151.62	541.02	-96.28	104.74	519.52	-89.05	113.82	371.15	-119.79	152.09	386.15	-125.93	203.01	711.97	-18.45	1293.09	0	0	0	761.85	-51.58	1645.38	762.51	52.17	1634.62	609.24	-62.91	1673.76	601.43	48.42	1663.45	286.23	-343.94	75.82	885.34	-337.66	74.09	285.77
8.45	803.31	10.79	106.58	780.24	7.48	110.23	612.63	39.57	105.63	615.4	40.05	151.93	541	-96.61	104.65	519.49	-89.37	113.96	372.09	-120.6	153.55	387.69	-126.69	204.36	716.04	-17.01	1292.95	0	0	0	764.24	-49.73	1645.29	764.7	54.54	1634.33	611.59	-61	1673.72	603.79	50.33	1663.22	286.73	-343.65	75.92	885.5	-337.73	74.21	285.74
8.46	803.73	11.19	106.38	780.21	7.28	110.16	612.66	39.5	105.74	615.64	38.96	151.63	541.15	-96.26	104.64	519.74	-89.62	114.05	373.13	-121.52	155.06	389.31	-127.42	205.69	718.62	-15.33	1292.85	0	0	0	766.16	-47.94	1645.27	767.06	56.28	1634.16	613.94	-59.29	1673.63	606.04	51.5	1663.12	286.46	-343.7	75.88	885.48	-337.58	74.3	285.38
8.47	803.08	10.78	106.29	780.11	7.14	110.15	612.73	38.92	105.63	615.77	39.12	151.76	540.29	-96.92	104.25	519.68	-89.75	114.05	374.15	-122.27	156.55	390.96	-128.04	207.04	719.36	-14.08	1292.8	0	0	0	768.61	-46.05	1645.18	769.29	58.16	1633.94	616.26	-57.63	1673.53	608.26	53.55	1662.82	286.6	-343.43	75.88	884.96	-337.41	74.3	285.04
8.48	803.52	10.72	106.45	779.88	7.17	109.95	612.81	38.33	105.51	615.89	39.36	151.82	540.96	-96.89	104.55	520.15	-90	114.32	375.25	-122.72	157.92	392.64	-128.88	208.43	722.72	-12.59	1292.89	0	0	0	771.16	-44.15	1645.1	771.52	59.95	1633.79	618.59	-55.86	1673.46	610.48	55.3	1662.59	286.29	-343.47	75.88	885.12	-337.08	74.26	285.8
8.49	803.65	10.76	106.22	780.73	7.05	110.25	612.78	38.96	105.78	616.07	39.07	151.68	541.6	-96.67	104.73	520.58	-90.2	114.57	376.38	-123.22	159.34	394.4	-129.95	209.93	727.21	-10.98	1292.7	0	0	0	773.2	-42.4	1645.05	773.78	61.59	1633.62	620.85	-54.18	1673.37	612.68	56.88	1662.46	285.8	-343.4	75.8	884.96	-337.33	74.08	285.29
8.5	802.8	10.7	106.02	779.98	7.25	109.85	612.64	39.28	105.92	616.13	39.08	151.67	541.43	-96.98	104.75	520.13	-90.62	114.53	377.57	-124	160.86	396.21	-130.75	211.34	729.22	-9.45	1292.73	0	0	0	775.84	-40.66	1644.94	775.97	62.96	1633.48	623.11	-52.56	1673.26	614.82	58.48	1662.25	286.28	-343.49	75.81	885.06	-337.55	74.01	284.62
8.51	804.39	10.85	106.34	781.42	7.27	110.22	612.76	39.07	105.75	616.3	39.04	151.63	541.3	-97.41	104.63	520.68	-90.96	114.86	378.78	-124.68	162.49	398.11	-131.89	212.97	730.34	-7.97	1292.76	0	0	0	778.05	-38.86	1644.83	777.97	65.18	1633.3	625.38	-50.79	1673.18	616.98	59.95	1662.05	285.56	-343.81	75.69	885.28	-337.59	74.19	284.84
8.52	803.6	10.91	105.99	779.81	7.15	109.66	612.77	39.06	105.74	616.43	38.87	151.4	541.4	-97.45	104.76	520.95	-91.26	115.28	380.08	-125.33	164.15	400.07	-132.44	214.38	732.13	-6.47	1292.52	0	0	0	780.35	-36.96	1644.75	780.12	66.5	1633.22	627.6	-49.24	1673.04	619.09	61.66	1661.86	285.92	-343.26	75.83	885	-337.81	74.06	284.67
8.53	802.92	10.82	105.77	780.3	7.05	109.93	612.65	39.43	105.84	616.48	39.01	151.43	541.77	-97.55	104.74	521.38	-91.66	115.54	381.51	-125.98	165.98	402.17	-133.55	216.17	735.69	-4.7	1292.46	0	0	0	781.94	-35.25	1644.68	782.19	68.48	1633.1	629.78	-47.75	1672.92	621.21	63.72	1661.67	286.76	-343.26	76.35	885.22	-337.74	74.1	284.35
8.54	803.33	10.8	105.75	780.83	7.07	109.9	612.75	39.33	105.77	616.53	39.45	151.43	541.01	-97.89	104.38	521.88	-92.01	115.87	383.07	-126.63	168	404.35	-134.62	218.13	737.7	-3.18	1292.5	0	0	0	784.15	-33.61	1644.59	784.18	70.4	1632.96	631.93	-46.24	1672.82	623.3	64.96	1661.56	286.46	-343.66	76.15	885.19	-337.93	74.11	283.99
8.55	803.52	10.99	105.69	780.11	7.26	109.58	612.67	39.34	105.61	616.46	39.82	151.42	541.65	-97.81	104.53	522.03	-92.57	116.19	384.78	-127.08	170.14	406.72	-135.53	220.24	739.02	-1.94	1292.24	0	0	0	786.34	-31.8	1644.51	786.16	71.88	1632.82	634.05	-44.57	1672.74	625.38	66.37	1661.54	286.37	-343.87	76.06	885.1	-337.52	74.03	284.78
8.56	803.35	10.81	105.67	780.16	7.46	109.55	612.64	39.44	105.46	616.49	40.35	151.46	542.54	-98.02	104.52	522.72	-92.66	116.37	386.53	-127.44	172.44	409.32	-136.43	222.55	742.56	-0.26	1292.27	0	0	0	788.48	-30.19	1644.42	788.14	73.71	1632.73	636.19	-42.98	1672.67	627.53	67.64	1661.47	286.18	-343.73	75.93	885.26	-337.62	74.08	285.09
8.57	802.17	10.92	105.22	780.07	7.36	109.52	612.65	39.83	105.5	616.49	40.07	151.3	542.78	-98.23	104.58	523.59	-92.82	116.76	388.48	-127.77	175.06	412.09	-137.4	225.16	743.07	1.06	1292.33	0	0	0	790.5	-28.47	1644.38	790.19	75.24	1632.65	638.3	-41.32	1672.63	629.65	69.53	1661.32	286.43	-343.74	76.2	885.11	-337.85	73.89	285.13
8.58	803	10.93	105.51	781.12	7.62	109.74	612.6	39.31	105.29	616.45	40.59	151.44	542.38	-98.36	104.06	524.62	-93.01	117.03	390.7	-127.94	177.87	415.24	-138.45	228.06	746.35	2.72	1292.35	0	0	0	792.75	-26.8	1644.28	792.37	76.8	1632.4	640.31	-39.75	1672.61	631.71	71.18	1661.22	285.44	-343.79	75.97	884.96	-337.61	74.01	284.86
8.59	803.67	10.92	105.73	780.4	7.42	109.57	612.61	39.6	105.34	616.46	40.69	151.44	543.42	-98.46	104.12	525.82	-93.21	117.39	393.12	-128.22	181.04	418.51	-139.31	231.15	749.65	4.19	1292.29	0	0	0	794.9	-25.17	1644.17	794.36	78.39	1632.35	642.32	-37.93	1672.61	633.77	72.89	1661.16	286.18	-343.53	76.33	885.28	-337.52	74.15	284.59
8.6	803.37	10.86	105.64	779.59	7.69	109.12	612.54	40.13	105.52	616.39	40.69	151.39	543.79	-98.72	103.68	526.58	-93.67	117.71	395.73	-128.25	184.44	422.13	-140.17	234.5	750.22	5.32	1292.08	0	0	0	796.54	-23.61	1644.12	796.3	80.29	1632.24	644.33	-36.13	1672.62	635.8	74.56	1661.14	285.7	-343.73	76.11	885.32	-337.72	74.14	284.91
8.61	803.04	11.24	105.4	780.37	7.57	109.36	612.47	39.85	105.34	616.43	40.53	151.33	544.77	-98.88	103.41	528.47	-93.43	118.08	398.58	-128.15	188.11	426	-140.64	237.96	752.33	6.67	1292.03	0	0	0	798.52	-21.99	1644.07	798.32	81.58	1632.05	646.28	-34.45	1672.59	637.76	76.19	1661.05	285.33	-343.52	76.11	885.57	-337.89	74.04	284.62
8.62	802.59	11.03	105.33	780.57	7.87	109.27	612.4	40.3	105.43	616.39	40.93	151.43	546.13	-99.12	103.16	530.83	-93.67	118.75	401.64	-127.59	191.81	430.08	-140.49	241.44	754.76	8.12	1291.99	0	0	0	800.5	-20.45	1643.94	800.25	83.48	1631.89	648.23	-32.69	1672.59	639.78	78.29	1660.93	286.11	-343.43	76.41	885.49	-337.56	73.95	284.45
8.63	803.3	11.3	105.37	780.71	7.92	109.23	612.5	40.19	105.37	616.3	41.74	151.57	547.37	-99.69	103.21	533.7	-93.65	119.48	404.83	-127.42	195.92	434.6	-140.72	245.31	755.22	9.61	1291.84	0	0	0	802.29	-18.96	1643.84	802.25	84.96	1631.75	650.11	-31.08	1672.54	641.87	79.7	1660.89	286.14	-343.5	76.46	884.85	-337.56	73.91	284.55
8.64	803.04	11.05	105.38	780.33	7.73	109.14	612.43	40.11	105.29	616.36	41.43	151.36	549.21	-100.12	103.21	535.57	-93.8	119.97	408.11	-127.13	200.09	439.31	-140.52	249.23	756.23	10.54	1291.47	0	0	0	804.27	-17.42	1643.74	804.21	86.26	1631.58	651.99	-29.35	1672.48	643.75	81.47	1660.74	285.75	-343.45	76.4	885.02	-337.49	74	284.59
8.65	802.28	10.96	105.15	779.13	7.78	108.71	612.43	40.34	105.3	616.37	41.81	151.45	550.79	-100.59	103.01	538.06	-94.19	120.7	411.32	-126.76	204.34	444.39	-140.57	253.47	760.1	12.06	1291.48	0	0	0	806.38	-15.92	1643.58	806.06	87.69	1631.29	653.86	-27.58	1672.43	645.76	83.2	1660.58	286.04	-343.5	76.51	885.46	-337.49	74.13	284.21
8.66	801.7	11.14	104.81	779.91	7.72	108.95	612.42	40.11	105.14	616.35	42.01	151.47	553.19	-101.21	103.31	541.2	-94.49	121.43	414.51	-126.98	208.95	449.75	-140.2	257.64	760.69	13.2	1291.4	0	0	0	807.78	-14.36	1643.45	807.99	89.16	1631.1	655.69	-26	1672.34	647.71	84.8	1660.4	285.85	-343.35	76.5	885.31	-337.48	74.1	283.72
8.67	802.03	11.3	104.77	779.91	8.05	108.78	612.41	40.22	105.19	616.29	42.61	151.48	557.08	-102.03	103.73	543.6	-95.12	122.45	418.29	-127.31	213.89	455.4	-140.04	261.91	760.96	14.23	1291.18	0	0	0	809.64	-12.79	1643.3	809.92	90.98	1630.78	657.51	-24.26	1672.28	649.57	86.4	1660.23	285.82	-343.73	76.55	885.36	-337.38	74.1	284.84
8.68	801.24	11.57	104.42	779.89	7.99	108.76	612.41	40.46	105.17	616.27	42.37	151.32	559.59	-103.12	103.7	548.13	-95.63	124.51	423.5	-127.96	219.81	461.32	-139.51	265.9	762.4	15.63	1291.05	0	0	0	811.48	-11.31	1643.11	811.76	92.48	1630.47	659.32	-22.53	1672.21	651.46	88.1	1660	285.96	-343.37	76.7	885.15	-337.73	73.96	285.29
8.69	801.93	11.49	104.62	779.67	8	108.71	612.4	39.88	104.86	616.37	41.96	151.04	563.13	-104.42	103.97	551.17	-96.55	126.01	429.78	-129.5	226.33	467.46	-138.9	269.65	763.47	16.35	1290.88	0	0	0	813.07	-9.78	1642.94	813.59	93.8	1630.27	661.06	-21	1672.14	653.16	89.95	1659.84	286.43	-343.33	76.77	885.32	-337.44	74.08	284.85
8.7	802.13	11.66	104.72	780.2	8.12	108.69	612.37	40.13	104.96	616.21	42.48	151.23	568.36	-105.68	104.85	555.62	-97.74	128.16	435.85	-129.77	231.63	473.76	-138.71	273.39	767.34	17.61	1290.56	0	0	0	814.84	-8.24	1642.76	815.43	95.09	1629.91	662.8	-19.51	1672.08	654.98	91.5	1659.6	286.54	-343.6	76.85	885.32	-337.45	74.2	284.43
8.71	803.75	11.84	105.14	779.77	8.06	108.55	612.25	40.26	105.01	616.12	42.66	151.33	573.3	-107.46	107.18	561.31	-98.9	130.65	441.76	-130.22	234.74	480.06	-138.34	276.93	766.89	18.61	1290.27	0	0	0	816.62	-6.76	1642.54	817.07	96.85	1629.57	664.52	-18.03	1672.01	656.83	92.7	1659.5	286.22	-343.73	76.72	885.14	-337.22	74.19	285.07
8.72	802.93	11.43	104.98	779.7	8.41	108.48	612.29	40.62	105.15	616.1	42.67	151.22	580.11	-109.32	110.46	568.9	-100.09	133.61	448.26	-130.45	237.24	486.58	-137.82	279.75	767.19	19.55	1290.16	0	0	0	818.41	-5.3	1642.28	818.83	98.12	1629.24	666.2	-16.59	1671.96	658.46	94.32	1659.38	285.85	-343.69	76.62	884.86	-336.91	74.19	284.73
8.73	802.54	11.55	104.84	779.45	7.82	108.55	612.3	40.03	104.99	616.1	42.71	151.22	590.21	-110.86	114.08	576.67	-101.64	136.4	455.84	-130.97	239.2	493.72	-137.67	281.79	770.86	20.52	1290.24	0	0	0	820.1	-3.85	1642.03	820.46	99.56	1628.85	667.86	-14.9	1671.96	660.16	95.64	1659.28	285.91	-343.48	76.69	885.43	-337.18	74.18	284.85
8.74	803.21	11.67	104.92	779.17	8	108.42	612.34	39.94	104.94	616.07	42.61	151.19	598.78	-112.74	117.12	585.85	-103.01	138.49	464.05	-131.18	239.89	501.28	-137.14	282.99	772.45	21.33	1290.1	0	0	0	821.72	-2.51	1641.78	822	100.76	1628.45	669.47	-13.53	1671.99	661.78	97.5	1659.06	286.67	-343.65	76.83	885.38	-336.84	74.26	285.67
8.75	803.05	11.81	104.78	779.33	8.11	108.2	612.25	40	105.12	616.01	42.93	151.43	609.17	-115.29	119.1	595.63	-105.1	139.84	472.87	-131.94	240.1	509.33	-137.49	283.64	772.22	22.26	1289.77	0	0	0	822.87	-1.21	1641.59	823.47	102.67	1628.05	671.08	-12	1672.05	663.39	99	1658.98	287.16	-343.49	77.05	885.41	-337.22	74.24	284.38
8.76	803.49	11.84	104.87	779.23	7.91	108.32	612.32	40.13	105.23	616.06	42.43	151.33	620.2	-117.85	120.2	605.79	-107.3	140.43	482.1	-132.57	239.35	517.85	-137.43	283.12	773.81	22.93	1289.75	0	0	0	824.63	0.19	1641.38	825.12	104.17	1627.72	672.66	-10.6	1672.15	665.01	100.2	1658.97	286.22	-343.35	76.83	885.55	-337.07	74.39	284.89
8.77	803.2	11.51	104.92	779.39	8.12	108.19	612.28	40.04	105.31	616.24	42.07	151.19	631.03	-121.12	120.53	616.71	-110.24	140.48	491.65	-133.35	237.56	526.7	-137.82	281.95	774.96	24.07	1289.82	0	0	0	825.87	1.56	1641.2	826.55	105.73	1627.34	674.19	-9.19	1672.28	666.64	101.45	1658.93	286.79	-343.78	76.77	885.1	-337.1	74.23	285.58
8.78	802.89	11.66	104.62	779.73	8.21	108.19	612.49	39.2	105.09	616.2	42.34	151.38	642.74	-124.34	120.29	627.95	-113.43	139.92	501.68	-133.91	234.7	535.94	-138.3	280.02	776.29	24.74	1289.82	0	0	0	827.35	2.92	1641.03	828.13	106.18	1627.04	675.7	-7.84	1672.43	668.18	103.06	1658.96	286.69	-343.86	76.91	884.91	-337.18	74.04	285.9
8.79	803.03	11.43	104.73	779.03	8.06	107.99	612.48	39.77	105.43	616.26	42.48	151.57	655.9	-128	119.98	640.35	-117.42	139.61	512.24	-134.25	230.94	545.59	-139.08	277.39	778.54	25.35	1289.81	0	0	0	828.7	4.26	1640.9	829.53	107.56	1626.77	677.21	-6.51	1672.58	669.55	104.48	1658.99	285.94	-343.83	76.7	885.08	-337.05	74.25	284.48
8.8	802.29	11.26	104.44	778.75	7.96	107.91	612.52	39.36	105.36	616.25	42.85	151.79	670.25	-132.03	119.93	653.93	-121.29	138.89	523.5	-134.84	226.41	555.68	-140.03	274.07	777.91	26.21	1289.83	0	0	0	830.15	5.33	1640.69	830.9	108.96	1626.43	678.61	-5.25	1672.76	670.94	105.77	1659.03	286.47	-343.72	76.74	885.04	-337.19	74.22	284.97
8.81	802.98	11.22	104.78	780.36	8.16	108.32	612.52	39.98	105.7	616.35	42.1	151.66	684.7	-136.36	119.48	668.13	-125.68	138.22	535.37	-135.66	221.26	566.25	-141.09	270.21	777.36	26.82	1289.95	0	0	0	831.8	6.57	1640.53	832.32	109.64	1626.21	679.98	-3.87	1672.97	672.38	107.05	1659.1	286.54	-343.62	76.88	885.28	-337.03	74.26	284.6
8.82	803.53	11.22	105.02	779.1	8.27	107.89	612.58	39.69	105.61	616.35	42.5	151.84	700.84	-141.6	118.36	683.19	-130.1	137.37	547.73	-137.1	215.69	577.16	-142.06	265.61	778.55	27.68	1290.13	0	0	0	832.99	7.83	1640.44	833.43	111.39	1625.99	681.28	-2.52	1673.15	673.64	108.17	1659.18	286.55	-343.61	76.97	884.9	-337.15	74.17	284.7
8.83	803.46	10.92	105.1	779.36	7.97	107.91	612.63	39.94	105.77	616.37	42.8	152.1	717.92	-146.76	118.26	698.99	-132.29	136.78	560.81	-139.22	209.8	588.74	-143.07	260.36	780.34	28.54	1290.18	0	0	0	834.17	9.04	1640.38	834.61	112.73	1625.78	682.57	-1.21	1673.32	674.93	109.31	1659.26	286.49	-343.7	76.89	884.74	-337.33	74.15	284.22
8.84	802.61	11.21	104.48	778.46	7.81	107.77	612.65	39.81	105.79	616.36	42.75	152.11	734.06	-151.72	117.87	714.25	-136.75	135.37	574.59	-141.42	203.52	600.82	-144.55	254.78	780.78	29.5	1290.31	0	0	0	834.92	10.06	1640.41	835.9	113.44	1625.7	683.81	-0.01	1673.52	676.1	111.12	1659.35	285.99	-343.56	76.76	884.64	-337.4	74.06	284.76
8.85	803.66	10.92	105.07	779.05	7.84	107.89	612.62	40.02	105.88	616.37	43.37	152.47	751.63	-157.29	117.74	729.8	-141.54	133.98	589.08	-143.65	196.93	613.29	-145.72	248.58	782.33	30.11	1290.47	0	0	0	836.04	11.18	1640.4	836.95	114.79	1625.6	684.99	1.26	1673.73	677.36	112.17	1659.43	286.45	-343.82	76.94	884.99	-337.6	74.11	284.55
8.86	803.66	10.6	105.33	779.81	7.88	108.18	612.78	39.39	105.77	616.43	43.13	152.44	769.43	-162.34	117.42	747.94	-146.04	133.03	604.11	-146.48	190.33	626.32	-146.62	241.73	782.66	30.88	1290.51	0	0	0	837.31	12.45	1640.42	838.09	115.94	1625.47	686.11	2.4	1673.91	678.44	113.39	1659.47	286.16	-343.79	76.75	885.14	-337.96	74.19	285.12
8.87	803.71	10.78	105.38	779.43	7.66	108.23	612.79	39.65	105.95	616.47	43.22	152.59	787.8	-167.81	117.2	767.6	-150.36	132.3	619.54	-149.24	183.48	639.95	-147.96	234.7	783.07	31.71	1290.78	0	0	0	838.39	13.47	1640.42	839.22	116.89	1625.39	687.18	3.49	1674.08	679.41	114.92	1659.51	286.32	-343.83	76.79	885.22	-337.78	74.39	283.97
8.88	805.7	10.82	105.83	780.19	7.32	108.81	612.88	39.93	106.22	616.59	42.9	152.62	806.53	-172.28	116.88	783.9	-154.79	130.79	635.34	-152.21	176.6	654.15	-149.94	227.94	783.73	32.42	1290.99	0	0	0	839.05	14.59	1640.51	840.12	118.08	1625.27	688.25	4.88	1674.31	680.55	115.44	1659.68	286.8	-343.67	77.01	885.65	-337.95	74.5	284.86
8.89	805.54	10.78	105.98	776.89	8.19	110.42	612.96	39.17	106.05	616.62	42.78	152.74	824.53	-176.96	116.54	801.42	-158.91	129.43	651.91	-155.68	170.02	668.79	-152.17	221.33	786.22	33.31	1290.8	0	0	0	840.21	15.7	1640.56	841.2	118.87	1625.27	689.23	6.01	1674.43	681.55	116.96	1659.62	286.32	-343.69	77.05	885.3	-338.4	74.47	285.85
8.9	804.87	10.37	110.96	776.59	8.5	110.96	612.94	39.17	106.22	616.65	42.62	152.77	843.65	-180.76	116.17	819.54	-162.36	127.9	668.92	-158.74	163.49	683.93	-154.82	215.13	785.31	33.72	1290.91	0	0	0	841.16	16.86	1640.62	842.06	120.27	1625.17	690.2	7.28	1674.59	682.49	118.16	1659.6	286.32	-343.77	76.9	885.76	-338.11	74.88	285.31
8.91	803.02	10.52	110.62	777.13	8.27	111.43	612.98	39.56	106.46	616.71	42.74	152.91	862.82	-184.43	116.01	838.43	-165.52	126.95	686.28	-161.98	157.38	699.5	-157.37	209.15	786.01	34.3	1290.94	0	0	0	841.88	17.96	1640.68	842.92	121.65	1625.03	691.16	8.44	1674.69	683.25	119.79	1659.49	286.96	-343.94	76.97	884.75	-337.85	75.3	284.92
8.92	805.17	10.8	111.3	777.9	8.14	111.58	612.99	39.35	106.55	616.75	42.35	152.93	881.12	-187.13	115.86	856.34	-168.35	126.06	704.08	-164.93	151.41	715.46	-160.39	203.78	789.16	34.97	1291.01	0	0	0	842.82	19.05	1640.7	843.79	122.25	1624.91	692.07	9.64	1674.77	684.19	120.32	1659.46	287.07	-344.08	76.99	885.19	-337.83	75.92	285.25
8.93	802.83	11.06	110.57	778.35	8.5	111.83	613	39.12	106.64	616.85	42.28	153.01	900.87	-189.29	116.7	875	-170.48	126.09	722.28	-167.96	146.01	731.5	-163.63	198.96	787.32	35.74	1291.24	0	0	0	844.13	20.23	1640.64	844.51	123.65	1624.7	692.94	10.69	1674.82	685	121.54	1659.36	286.57	-344.18	76.92	883.96	-338.19	75.76	285.09
8.94	805.33	11.79	111.32	780.01	9.03	111.99	612.99	39.27	106.76	616.96	42.11	153.01	920.74	-190.61	118.37	894.57	-172.04	127.17	740.62	-170.6	140.92	747.5	-166.5	194.46	787.58	36.49	1291.1	0	0	0	844.58	21.14	1640.54	845.46	124.12	1624.52	693.78	11.68	1674.81	685.73	123.05	1659.15	286.84	-344.11	76.93	884.32	-338.08	76.01	285.25
8.95	802.52	12.37	109.94	778.13	9.37	111.42	612.97	38.6	106.66	616.97	41.64	152.89	939.68	-191.22	120.25	913.08	-173.25	128.25	758.96	-173.18	136.51	763.69	-169.65	190.63	789.3	37.01	1290.98	0	0	0	845.63	22.27	1640.35	846.19	125.16	1624.2	694.57	12.46	1674.72	686.52	123.69	1658.93	286.59	-344.11	76.9	883.27	-338.42	75.89	285.22
8.96	806.41	13.38	110.87	777.72	9.43	110.82	612.89	38.71	106.7	617.01	41.41	152.74	959.44	-191.67	122.55	932.28	-173.8	129.8	777.53	-175.58	132.84	780.13	-171.98	187.18	790.03	37.7	1290.95	0	0	0	845.91	23.17	1640.19	846.57	126.66	1623.87	695.38	13.44	1674.6	687.3	123.97	1658.79	286.87	-344.02	76.97	883.49	-338.75	76.26	284.76
8.97	804.15	13.6	109.8	781.09	7.76	109.13	612.87	38.63	106.71	617.16	41.19	152.48	978.22	-191.18	124.88	953.44	-175.07	130.65	796.02	-177.98	130.13	796.77	-174.32	184.46	790.48	38.32	1290.5	0	0	0	846.55	24.19	1639.97	847.4	126.82	1623.58	696.11	14.17	1674.43	687.87	124.99	1658.5	286.83	-343.86	76.95	883.67	-338.66	76.18	285.09
8.98	804.96	11.91	105.62	781.86	7.66	109.35	612.97	38.22	106.64	617.17	41.5	152.6	996.22	-191.25	126.78	971.85	-175.24	132.16	814.3	-180.28	128.4	813.28	-176.51	182.45	791.68	39.08	1290.14	0	0	0	847.6	25.05	1639.67	847.86	128.01	1623.16	696.87	15.05	1674.22	688.49	125.34	1658.25	285.73	-343.98	76.58	883.72	-338.48	75.94	285.24
8.99	805.05	11.82	105.44	780.73	8.02	108.9	612.87	38.23	106.56	617.34	40.27	151.89	1014.52	-190.39	129	989.54	-175.95	133.19	832.45	-182.18	127.31	829.96	-178.6	181.31	792.29	39.3	1289.91	0	0	0	848.49	26.03	1639.42	848.45	128.86	1622.88	697.53	15.78	1674	689.08	126.43	1657.91	286.21	-343.88	76.69	884.22	-338.43	75.94	285.3
9	805.04	12.12	105.25	780.91	7.72	108.84	612.89	38.07	106.51	617.39	40.47	151.9	1032.6	-189.28	131.11	1007.1	-173.93	135.74	850.12	-183.53	126.92	846.35	-180.43	180.94	790.53	39.72	1289.78	0	0	0	848.74	26.88	1639.16	849.04	129.65	1622.51	698.25	16.43	1673.69	689.52	127.24	1657.51	286.88	-344.05	76.88	884.26	-338.36	75.83	285.14
9.01	804.85	12.33	105.08	781.72	8.1	108.98	612.8	38.13	106.49	617.45	40.12	151.6	1049.37	-188.13	133	1024.34	-173.25	137.55	867.08	-184.57	127.32	862.29	-181.65	181.06	792.28	40.49	1289.43	0	0	0	849.55	27.66	1638.85	849.49	130.74	1622.17	698.88	17.06	1673.4	690.06	127.85	1657.11	286.83	-343.95	76.93	884.69	-338.03	75.68	285.78
9.02	805.08	12.39	105.23	780.88	7.92	108.9	612.82	37.92	106.32	617.35	40.49	151.66	1065.24	-186.74	134.63	1040.28	-172.11	139.19	883.41	-185.24	128.44	877.73	-182.7	181.94	792.18	40.93	1288.74	0	0	0	849.95	28.29	1638.57	849.95	131.25	1621.77	699.51	17.75	1673.1	690.51	128.42	1656.69	286.55	-343.73	76.88	884.66	-338.01	74.95	285.92
9.03	805.11	12.23	105.25	781.6	8.04	109.09	612.74	37.74	106.14	617.42	40.17	151.43	1081.32	-184.73	136.53	1056.29	-172.25	141.34	899.13	-185.81	130.33	892.9	-183.45	183.32	793.41	41.21	1288.58	0	0	0	850.48	29.02	1638.29	850.47	131.83	1621.5	700.12	18.21	1672.78	690.99	128.84	1656.39	287.36	-343.62	77.17	885.01	-337.88	74.55	284.8
9.04	806.28	12.3	105.58	780.26	8.01	108.65	612.78	37.58	106.07	617.39	40.54	151.5	1096.19	-182.63	138.33	1072.04	-171.01	143.47	914.07	-185.91	132.67	907.37	-184.12	185.33	794.44	41.19	1288.34	0	0	0	850.91	29.63	1638.01	850.94	132.82	1620.99	700.74	18.78	1672.51	691.51	129.58	1655.97	287.11	-343.61	77.14	884.65	-337.72	74.46	285.18
9.05	806.05	12.39	105.63	781.63	8.23	109	612.72	37.87	106.08	617.4	40.6	151.48	1110.25	-180.13	140.16	1084.82	-169.42	146.78	928.42	-185.32	135.21	921.23	-184.5	187.76	795.37	41.39	1287.9	0	0	0	851.63	30.24	1637.67	851.48	133.25	1620.66	701.34	19.38	1672.27	692.07	130.11	1655.66	286.31	-343.54	76.99	885.06	-337.54	74.27	284.93
9.06	805.54	12.42	105.24	780.28	8.09	108.66	612.75	38.24	106.22	617.44	40.77	151.55	1124.31	-177.66	142.81	1097.87	-166.67	148.8	942	-184.49	137.99	934.25	-184.67	190.47	797.28	41.59	1287.83	0	0	0	852.73	30.87	1637.38	852.1	133.69	1620.33	701.97	19.91	1672.06	692.64	130.27	1655.33	286.93	-343.56	77.08	884.89	-337.88	73.94	284.74
9.07	805.21	12.47	105.32	781.96	8.21	109.23	612.67	38.33	106.25	617.46	40.62	151.46	1137.07	-174.95	145.29	1110.28	-164.16	151.59	954.65	-184.02	141.11	946.65	-184.6	193.29	795.06	41.6	1287.55	0	0	0	852.85	31.3	1637.13	852.57	133.81	1620.04	702.58	20.3	1671.89	693.26	130.22	1655.19	287.02	-343.35	77.1	884.89	-338.12	73.8	285.15
9.08	804.48	12.61	104.9	781.92	8.01	109.21	612.59	38.37	106.32	617.57	40.68	151.5	1148.09	-171.53	148.15	1122.22	-161.29	154.82	966.44	-183.47	144.27	958.07	-184.63	196.33	796.56	41.58	1287.31	0	0	0	853.46	31.81	1636.86	853.18	134.13	1619.61	703.19	20.67	1671.73	693.72	131	1654.92	287.38	-343.14	76.99	885.31	-337.72	73.9	284.86
9.09	803.96	12.4	104.85	781.1	7.86	109	612.71	38.02	106.1	617.54	40.66	151.48	1158.9	-168.2	151.61	1132.16	-158.43	157.97	977.41	-182.55	147.11	968.44	-184.84	199.45	798.64	41.77	1287.19	0	0	0	853.92	32.22	1636.63	853.67	135.09	1619.2	703.82	21.1	1671.59	694.31	131.26	1654.62	286.86	-343.62	76.96	886.02	-337.66	74.01	285.01
9.1	804.69	12.46	105.12	780.98	7.88	109.15	612.55	38.48	106.33	617.59	40.63	151.4	1168.33	-165.04	155.31	1142.27	-155.43	161.78	987.33	-182.27	150.2	977.96	-184.83	202.52	798.71	41.89	1287.16	0	0	0	854.57	32.69	1636.41	854.11	135.69	1618.81	704.46	21.34	1671.47	694.87	131.64	1654.37	286.35	-343.66	76.98	885.93	-337.78	73.97	285.67
9.11	804.05	12.14	105	781.6	8.26	109.02	612.57	38	106.12	617.6	40.27	151.21	1178.05	-161.64	159.55	1151.5	-152.43	165.84	996.43	-181.77	153.01	986.42	-184.93	205.47	797.03	41.72	1286.98	0	0	0	855.29	33.03	1636.19	854.73	135.69	1618.54	705.14	21.59	1671.36	695.41	132.15	1654.15	286.43	-343.64	76.94	886	-337.46	73.94	285.35
9.12	805.38	12.74	105.2	781.05	8.22	108.89	612.57	37.96	106.12	617.67	40.36	151.21	1186.3	-158.54	164.01	1159.58	-149.63	169.97	1004.92	-180.8	155.32	994.17	-184.52	208.08	798	41.68	1286.77	0	0	0	856.03	33.32	1635.99	855.23	136.23	1618.18	705.82	21.94	1671.32	696.04	131.98	1654.01	286.45	-343.67	77.01	885.95	-337.46	73.98	285.89
9.13	804.68	12.39	105.11	780.89	7.7	109.09	612.62	37.98	106.1	617.81	40.26	151.15	1193.41	-155.57	168.41	1165.73	-147.27	173.82	1012.5	-180.25	157.74	1001.19	-184	210.54	799.94	41.88	1286.57	0	0	0	856.41	33.53	1635.79	855.83	136.13	1617.99	706.5	22.23	1671.29	696.7	132.25	1653.89	287.17	-343.56	77.1	885.68	-337.42	73.83	286.17
9.14	805.69	12.43	105.45	780.4	8.21	108.62	612.52	38.2	106.19	617.75	40.01	151.03	1199.34	-152.68	172.53	1172.79	-144.68	177.81	1019.46	-179.46	159.93	1007.51	-183.55	213	799.42	41.67	1286.45	0	0	0	856.99	33.77	1635.59	856.48	136.31	1617.64	707.2	22.3	1671.23	697.3	132.76	1653.73	286.5	-344.24	76.81	885.22	-337.44	73.72	285.91
9.15	804.78	12.43	105.17	781.49	7.87	109.23	612.63	37.71	105.99	617.86	40.07	151.07	1205.44	-150.68	176.38	1177.78	-142.98	181.37	1025.63	-178.82	162.18	1013.27	-182.62	215.2	799.04	41.52	1286.33	0	0	0	857.62	33.75	1635.39	857.28	135.93	1617.52	707.87	22.25	1671.19	697.89	132.73	1653.67	286.78	-343.88	77.04	885.33	-337.4	73.65	285.21
9.16	804.51	12.4	105.23	780.52	7.96	108.88	612.56	37.85	105.91	617.82	40.33	151.12	1211.48	-148.1	179.65	1183	-140.83	184.21	1031.33	-177.79	164.34	1018.67	-181.51	217.28	799.52	41.37	1286.19	0	0	0	858.39	33.99	1635.2	857.67	136.47	1617.29	708.59	22.35	1671.16	698.58	132.15	1653.71	287.11	-343.56	77.15	885.57	-337.56	73.73	285.21
9.17	804.23	12.36	105.02	781.11	7.86	109.03	612.58	38.24	106.08	617.84	40.23	151.04	1215.25	-146.65	181.87	1188.09	-138.94	186.66	1036.48	-177	166.62	1023.71	-180.2	219.22	799.67	41.28	1286.07	0	0	0	859.32	33.99	1634.95	858.29	136.62	1617.14	709.29	22.24	1671.1	699.21	132.49	1653.72	285.78	-343.75	76.69	885.52	-337.57	73.75	285.21
9.18	804.77	12.53	105.21	780.6	8.04	108.89	612.59	37.79	105.94	617.82	40.57	151.25	1220.14	-145.2	183.94	1192.58	-137.57	188.63	1041.16	-176.03	168.85	1028.51	-178.66	221	799.62	41.23	1285.84	0	0	0	860.01	33.93	1634.7	858.88	136.65	1616.92	709.99	22.08	1671.05	699.89	132.68	1653.75	285.74	-343.99	76.64	885.51	-337.5	73.73	284.6
9.19	805.13	12.29	105.4	780.85	7.88	109.11	612.65	37.85	105.95	617.81	39.92	151.06	1224.92	-144.66	185.16	1196.68	-136.76	190.11	1045.57	-175.11	171.15	1033.09	-177.45	222.84	801.76	41.28	1285.76	0	0	0	860.5	33.9	1634.48	859.53	136.12	1616.83	710.73	22.16	1671.01	700.54	132.6	1653.75	286.52	-343.85	76.81	885.51	-337.57	73.7	285.42
9.2	804.88	12.72	105.15	779.58	7.94	108.7	612.58	37.65	105.85	617.78	40.38	151.28	1228.65	-143.96	185.65	1201.59	-135.85	191.2	1049.83	-173.63	173.23	1037.6	-176.07	224.57	800.43	41.39	1285.82	0	0	0	861.11	33.74	1634.27	860.18	136.15	1616.67	711.43	22.03	1670.96	701.22	132.34	1653.79	286.37	-343.95	76.9	885.32	-337.48	73.67	285.52
9.21	804.53	12.46	105.31	781.03	7.88	109.16	612.53	38.51	106.24	617.86	40.32	151.35	1232.73	-143.48	185.99	1203.06	-132.64	192.26	1053.75	-172.39	175.3	1042	-174.79	226.31	800.03	41.14	1285.65	0	0	0	862.21	33.74	1634.01	860.73	136.54	1616.45	712.15	21.84	1670.91	701.86	132.57	1653.79	286.92	-343.7	77.02	885.52	-337.49	73.73	285.57
9.22	804.92	12.45	105.32	780.41	8.22	108.83	612.56	37.84	105.94	617.79	40.3	151.29	1237.45	-143.21	186.18	1206.58	-132.05	192.55	1057.56	-170.98	177.25	1046.26	-173.33	227.89	801.3	41.31	1285.64	0	0	0	862.4	33.52	1633.74	861.52	135.98	1616.31	712.85	21.73	1670.86	702.63	131.92	1653.92	287.01	-343.78	77	885.3	-337.27	73.88	285.35
9.23	804.83	12.8	105.2	781.33	7.97	109.11	612.57	38	106.08	617.74	40.91	151.6	1241.16	-142.75	186.1	1212.14	-131.62	193.21	1060.97	-169.82	179.3	1050.26	-172.3	229.52	803.91	41.35	1285.69	0	0	0	862.49	33.3	1633.52	862.24	135.58	1616.19	713.53	21.43	1670.8	703.32	131.94	1653.93	286.93	-343.58	76.96	885.62	-337.21	73.98	285.23
9.24	804.69	12.34	105.52	781.22	8.08	109.17	612.51	38.34	106.15	617.68	40.76	151.63	1244.93	-143.08	185.93	1215.32	-131.74	193.12	1064.4	-168.41	181.04	1054.14	-171.13	230.94	804.63	41.2	1285.72	0	0	0	863.35	33.09	1633.23	862.94	135.28	1615.89	714.2	21.39	1670.79	704.12	131.92	1654.04	287.03	-343.74	77.05	885.64	-337.31	73.84	284.68
9.25	805.16	12.34	105.53	780.6	8.18	108.96	612.63	37.92	105.98	617.67	40.57	151.54	1248.34	-142.91	185.92	1219.28	-131.72	193.52	1067.6	-167.37	182.8	1057.82	-169.56	232	802.89	41.41	1285.57	0	0	0	864.01	32.85	1632.95	863.45	135.43	1615.58	714.85	21.29	1670.77	704.73	132.12	1653.94	285.75	-343.83	76.68	885.09	-337.39	73.59	285.16
9.26	804.24	12.44	105.28	781.62	8.43	109.17	612.53	38.32	106.08	617.61	41.09	151.79	1251.86	-143.46	185.77	1221.6	-131.86	193.42	1070.7	-165.89	184.18	1061.07	-168.61	233.2	803.16	41.39	1285.66	0	0	0	864.71	32.75	1632.71	864.15	135.08	1615.4	715.47	21.2	1670.74	705.48	131.65	1654.05	286.34	-343.6	76.82	884.96	-337.46	73.56	285.76
9.27	804.3	12.93	105.08	780.99	8.3	108.99	612.52	37.89	105.9	617.63	41.01	151.74	1254.72	-143.61	186.13	1225.13	-131.74	194.05	1073.57	-164.5	185.36	1064.14	-167.63	234.2	804.89	41.57	1285.68	0	0	0	865.17	32.41	1632.43	864.54	135.77	1615.16	716.11	21.01	1670.7	706.17	131.58	1654.06	287.83	-343.62	77.25	885.44	-337.24	73.85	285.25
9.28	804.45	12.26	105.59	780.31	8.2	109	612.52	38.03	105.91	617.65	40.82	151.76	1257.58	-143.7	186.57	1228.57	-131.67	194.57	1076.25	-162.98	186.27	1066.92	-166.62	234.95	803.33	41.66	1285.72	0	0	0	866.09	32.3	1632.16	865.27	135	1615.01	716.7	20.69	1670.63	706.73	131.41	1654.12	286.81	-343.55	76.97	885.47	-337.45	73.8	284.92
9.29	805.27	12.63	105.61	780.45	8.57	108.75	612.49	38.77	106.24	617.58	41.39	151.93	1259.81	-144	186.97	1230.89	-131.4	195.17	1078.64	-161.73	187.09	1069.44	-165.28	235.45	803.08	41.46	1285.8	0	0	0	866.68	32.04	1631.91	865.88	134.4	1614.78	717.29	20.6	1670.57	707.25	131.42	1654.08	287.01	-343.4	77.12	886.01	-337.53	73.93	285.85
9.3	805.26	12.81	105.53	780.98	8.37	109.05	612.59	38.1	105.91	617.58	41.61	152.05	1262.84	-143.54	188.13	1233.5	-131.13	196.02	1081.03	-160.22	187.47	1071.63	-164.08	235.84	805.41	41.77	1285.85	0	0	0	866.97	31.89	1631.65	866.28	134.54	1614.62	717.86	20.26	1670.5	707.9	130.59	1654.09	286.6	-343.83	76.83	885.67	-337.51	73.77	285.86
9.31	804.55	12.73	105.38	780.7	8.5	108.92	612.58	37.67	105.83	617.78	41.19	151.99	1264.47	-143.17	189.03	1235.61	-130.65	196.97	1083.07	-159.11	187.87	1073.48	-162.77	236	806.73	41.86	1285.72	0	0	0	867.18	31.59	1631.43	866.9	134.17	1614.39	718.43	20.06	1670.41	708.36	130.29	1654.08	286.14	-343.75	76.82	885.2	-337.52	73.71	285.29
9.32	805.6	12.78	105.74	779.96	8.47	108.71	612.54	38.39	106.14	617.83	40.99	151.87	1266.04	-142.38	190.42	1238.46	-129.97	198.25	1084.96	-157.65	187.84	1075.1	-161.28	235.91	807.66	41.8	1285.77	0	0	0	868.02	31.41	1631.19	867.29	133.78	1614.34	718.95	19.82	1670.31	708.76	130.51	1653.9	286.8	-343.71	76.89	885.65	-337.52	73.82	285
9.33	804.93	12.66	105.53	780.55	8.49	108.88	612.51	38.12	106.05	617.82	41.37	152.09	1267.75	-142.04	191.53	1238.43	-129.44	198.63	1086.52	-156.75	187.89	1076.31	-159.99	235.7	807.99	41.78	1285.79	0	0	0	868.6	31.23	1631	867.63	133.87	1614.04	719.48	19.42	1670.18	709.18	130.4	1653.85	286.77	-343.95	76.94	885.95	-337.36	73.94	285.23
9.34	803.8	12.79	105.1	781.32	8.81	108.96	612.51	38.25	106.14	617.9	40.98	151.89	1268.58	-141.1	192.76	1240.23	-128.49	199.87	1087.92	-155.22	187.38	1077.25	-158.53	235.25	806.36	41.73	1285.68	0	0	0	869.1	30.9	1630.75	868.08	133.08	1613.97	719.98	19.07	1670.01	709.68	129.35	1653.84	286.82	-343.8	76.97	885.94	-337.67	73.93	285.19
9.35	804.55	12.7	105.49	781.28	8.61	109.17	612.49	38.33	106.18	617.88	41.66	152.16	1270.1	-140.4	193.69	1241.7	-127.56	200.76	1088.94	-154.23	186.88	1077.81	-157.39	234.7	806.95	41.61	1285.75	0	0	0	869.35	30.75	1630.58	868.39	133.01	1613.83	720.47	18.71	1669.84	709.93	129.14	1653.68	286.6	-343.51	76.93	885.82	-337.34	73.94	285.13
9.36	804.55	12.97	105.34	779.91	8.62	108.56	612.56	37.94	106.03	617.93	41.66	152.21	1271.24	-139.17	194.65	1243.09	-129.75	200.72	1089.7	-152.91	186	1078.2	-156.18	233.92	808.47	41.71	1285.64	0	0	0	869.72	30.51	1630.41	868.63	133.33	1613.65	720.95	18.26	1669.66	710.41	128.65	1653.56	286.72	-343.61	76.98	885.93	-337.37	73.93	284.95
9.37	805.25	12.78	105.63	781.19	8.2	109.23	612.55	38.1	106.04	618	41.29	152.06	1272.16	-138.63	195.19	1244.06	-128.73	200.89	1090.2	-151.61	184.96	1078.29	-155.2	233.1	810.01	41.41	1285.47	0	0	0	870.73	30.24	1630.17	869	132.79	1613.56	721.43	17.73	1669.45	710.64	128.58	1653.33	286.57	-343.67	76.96	885.57	-337.54	73.78	284.54
9.38	804.21	12.64	105.29	780.44	8.48	108.92	612.57	38.23	106.11	618.04	41.49	152.14	1271.88	-137.36	194.95	1244.11	-127.73	200.68	1090.3	-150.53	183.83	1078.25	-153.84	231.95	809.65	41.36	1285.41	0	0	0	870.89	29.96	1630	869.36	132.3	1613.46	721.95	17.25	1669.26	710.97	127.69	1653.25	287.28	-343.54	77.16	885.44	-337.34	73.72	284.04
9.39	803.75	12.95	105.03	780.89	8.35	109.12	612.54	37.99	106.03	618.09	41.88	152.36	1271.08	-136.06	194.54	1244.57	-126.08	199.87	1090.25	-149.23	182.44	1077.92	-152.95	230.89	810.71	41.24	1285.33	0	0	0	871.31	29.65	1629.83	869.92	131.63	1613.39	722.43	16.71	1669.04	711.37	126.75	1653.2	286.83	-343.42	76.96	885.35	-337.41	73.72	285.09
9.4	804.14	12.76	105.24	780.32	8.63	108.84	612.52	38.27	106.11	618.05	41.92	152.29	1270.94	-134.6	193.31	1243.45	-125.05	198.62	1089.79	-148.15	181.16	1077.44	-151.85	229.66	812.63	41.09	1285.03	0	0	0	871.87	29.2	1629.65	870.29	131.53	1613.28	722.9	16.05	1668.81	711.77	126.3	1653	287.02	-343.6	77.07	885.13	-337.21	73.76	285.54
9.41	803.66	12.81	105.15	779.75	8.78	108.47	612.53	38.07	106.11	618.24	41.2	152.07	1270.2	-133.95	191.57	1242.93	-123.5	196.96	1089.17	-146.8	179.62	1076.93	-150.7	228.3	814.26	40.8	1284.98	0	0	0	872.06	28.83	1629.5	870.56	131.22	1613.13	723.45	15.72	1668.66	712.26	125.39	1652.89	286.49	-343.72	76.92	885.9	-337.14	74.03	284.65
9.42	804.45	12.48	105.55	780.03	8.57	108.76	612.55	38.25	106.15	618.31	41.39	152.14	1269.83	-132.34	189.44	1241.8	-122.52	194.99	1088.22	-145.59	178.12	1076.15	-149.56	226.86	810.48	40.58	1285.09	0	0	0	872.85	28.54	1629.32	871.06	130.5	1613.06	724	15.05	1668.44	712.61	125.23	1652.72	285.93	-343.69	76.81	885.45	-337.5	73.76	285.28
9.43	805.39	12.9	105.54	781.03	8.41	109.16	612.58	37.49	105.85	618.39	41.64	152.35	1268.51	-130.88	186.71	1241.35	-120.71	192.22	1087.01	-144.38	176.61	1075.23	-148.64	225.45	813.92	40.24	1284.92	0	0	0	873.12	28.13	1629.2	871.44	130.42	1612.89	724.51	14.46	1668.22	712.97	125.05	1652.44	286.8	-344.04	77.03	885.77	-337.58	73.85	284.67
9.44	804.44	12.89	105.25	781.11	8.6	109.03	612.56	38.31	106.23	618.49	41.42	152.26	1267.17	-129.26	183.46	1240.48	-119.27	189.4	1085.51	-143.41	175.19	1074.28	-147.51	223.91	814.61	39.67	1284.8	0	0	0	874	27.69	1629.02	871.84	130.19	1612.73	725.07	13.87	1668.01	713.42	123.94	1652.36	287.3	-344.01	77.12	885.33	-337.22	73.87	284.6
9.45	804.99	13.01	105.4	780.3	8.86	108.76	612.55	38.38	106.27	618.53	41.57	152.36	1265.26	-127.69	179.73	1238.84	-117.57	185.9	1083.84	-142.28	173.68	1073.16	-146.39	222.38	815.59	39.47	1284.81	0	0	0	874.44	27.18	1628.88	872.26	129.66	1612.58	725.64	13.19	1667.78	713.94	122.96	1652.27	287	-343.66	77.11	885.27	-337.23	73.77	284.74
9.46	803.05	12.77	104.92	780.47	8.58	108.82	612.56	38.79	106.36	618.68	41.01	152.17	1263.89	-126.65	175.88	1236.92	-116.08	182.36	1082.05	-141.37	172.23	1072.02	-145.28	220.76	815.05	38.81	1284.54	0	0	0	874.99	26.68	1628.75	872.62	129.53	1612.45	726.18	12.6	1667.55	714.38	122.21	1652.01	286.9	-343.68	77.04	885.71	-337.47	73.87	284.69
9.47	804.45	12.66	105.41	780.98	8.63	108.99	612.58	37.86	105.98	618.68	41.59	152.39	1262.75	-124.76	172.01	1235.12	-115.19	179.02	1080.09	-140.21	170.66	1070.76	-144.2	219.12	817.98	38.66	1284.37	0	0	0	875.51	26	1628.63	873.32	128.58	1612.44	726.77	12.05	1667.31	714.88	121.72	1651.73	287.14	-343.69	77.05	885.17	-337.59	73.7	284.64
9.48	804.41	12.53	105.51	780.3	8.45	108.75	612.6	38.21	106.15	618.78	41.61	152.34	1259.55	-123	167.58	1232.72	-113.81	175.16	1078.06	-138.84	168.92	1069.21	-143.68	217.6	817.75	37.92	1284.34	0	0	0	876.23	25.41	1628.49	873.88	128.1	1612.29	727.34	11.16	1667.04	715.46	121.15	1651.49	287.5	-343.55	77.21	885.17	-337.48	73.63	284.56
9.49	804.21	12.92	105.26	780.62	8.78	108.74	612.56	38.06	106.05	618.82	41.48	152.28	1257.67	-122.05	163.45	1231.02	-112.63	171.7	1075.92	-137.64	167.21	1067.76	-142.67	215.87	818.79	37.44	1284.21	0	0	0	876.94	24.81	1628.37	874.5	127.52	1612.22	727.94	10.53	1666.78	716.02	120.14	1651.32	287.32	-343.51	77.25	885.47	-337.41	73.83	284.88
9.5	804.16	12.8	105.33	780.39	8.54	108.8	612.53	38.27	106.09	618.9	41.69	152.37	1255.21	-121	159.35	1228.77	-111.18	167.74	1073.63	-136.7	165.65	1066.12	-141.91	214.23	819.55	37.37	1283.99	0	0	0	877.78	24.2	1628.24	875.17	126.56	1612.24	728.59	9.7	1666.49	716.62	119.55	1651.07	286.97	-343.49	77.11	885.56	-337.24	73.83	285.08
9.51	804.68	12.77	105.53	780.54	8.69	108.76	612.66	38.06	106.08	618.94	41.91	152.48	1253.02	-119.21	155.22	1226.21	-109.71	163.92	1071.26	-135.85	164.07	1064.46	-141.23	212.53	820.61	36.88	1283.73	0	0	0	878.35	23.46	1628.17	875.85	125.71	1612.23	729.26	8.89	1666.2	717.19	118.85	1650.78	286.38	-343.94	76.77	885.8	-337.47	73.88	285.48
9.52	804.73	12.81	105.41	780.61	8.67	108.82	612.56	38.08	106.11	619.13	41.54	152.38	1250.85	-117.89	151.32	1224.52	-108.21	160.43	1068.96	-134.86	162.33	1062.62	-140.39	210.65	821.59	36.32	1283.54	0	0	0	879.09	22.69	1628.06	876.45	125.24	1612.11	729.96	7.98	1665.88	717.9	117.88	1650.56	287.14	-344.05	77.01	885.15	-337.56	73.82	284.86
9.53	804.58	12.77	105.35	780.2	8.61	108.69	612.56	38.12	106.1	619.19	41.66	152.41	1248.07	-116.38	147.45	1221.13	-107.16	156.63	1066.53	-133.95	160.53	1060.69	-139.81	208.92	823.49	35.73	1283.22	0	0	0	879.9	21.95	1627.94	877.28	124.33	1612.03	730.73	7.19	1665.59	718.57	117.17	1650.29	287.13	-343.9	76.98	885.08	-337.62	73.81	285.06
9.54	803.25	12.87	104.93	780.24	8.5	108.72	612.55	38.26	106.17	619.24	41.33	152.45	1245.07	-115.2	143.6	1218.99	-106.14	153.5	1064.04	-133.04	158.64	1058.78	-139.04	207	825	35.35	1282.98	0	0	0	880.75	21.06	1627.83	878.15	123.34	1612.08	731.54	6.35	1665.28	719.26	116.59	1649.99	286.77	-343.48	77.08	885.54	-337.47	73.82	284.5
9.55	804.1	13.01	105.09	780.1	8.73	108.59	612.62	37.95	106.16	619.31	41.68	152.67	1242.31	-113.44	140.1	1216.01	-105.96	150.74	1061.65	-132.1	156.67	1056.74	-138.36	205.07	827.95	34.96	1282.9	0	0	0	881.52	20.25	1627.71	879	122.46	1612.11	732.42	5.28	1664.95	720.09	115.34	1649.83	286.96	-343.66	77.08	885.48	-337.14	73.9	284.48
9.56	803.79	13.14	104.89	780.74	8.87	108.67	612.55	38.33	106.37	619.43	41.92	152.8	1239.85	-112.76	136.41	1213.24	-104.68	147.51	1059.18	-131.14	154.63	1054.68	-137.76	203.19	827.23	34.43	1282.82	0	0	0	882.61	19.4	1627.57	879.91	121.82	1612.04	733.31	4.39	1664.64	721.04	114.05	1649.67	286.74	-344.02	76.94	885.73	-337.3	74.04	284.41
9.57	804.97	12.58	105.61	779.7	8.67	108.37	612.7	37.92	106.25	619.49	41.7	152.83	1237.01	-111.48	133.34	1210.54	-103.07	144.11	1056.69	-130.31	152.61	1052.44	-137.31	201.28	826.82	33.94	1282.49	0	0	0	883.52	18.44	1627.38	880.76	121.18	1612	734.24	3.36	1664.32	721.92	113.03	1649.5	286.24	-344.25	76.78	885.35	-337.71	73.93	284.51
9.58	803.42	12.66	105.04	779.55	8.71	108.38	612.64	38.43	106.5	619.67	41.75	152.96	1234.61	-110.66	130.1	1208.12	-101.7	141.05	1054.03	-130.03	150.78	1050.14	-136.7	199.35	829.43	33.51	1282.41	0	0	0	884.22	17.59	1627.23	881.86	120.21	1611.92	735.28	2.27	1664	722.98	111.92	1649.31	287.2	-343.88	77.04	885.14	-337.7	73.98	284.73
9.59	803.63	12.89	105	779.79	8.44	108.64	612.64	38.25	106.44	619.82	41.84	153.05	1231.76	-109.43	127.23	1205.81	-101.04	138.6	1051.53	-129.34	148.78	1047.84	-136.11	197.38	833.12	32.9	1282.13	0	0	0	885.79	16.62	1626.98	882.84	119.1	1611.88	736.3	1.11	1663.69	724.02	110.86	1649.19	286.44	-343.57	76.95	885.31	-337.62	73.88	284.71
9.6	802.9	12.71	104.83	780.45	8.48	108.8	612.62	38.52	106.6	619.92	41.71	153.04	1229.12	-108.49	124.05	1202.95	-99.93	135.62	1048.84	-129.02	146.92	1045.46	-135.66	195.52	833.15	32.21	1281.9	0	0	0	886.89	15.66	1626.79	883.82	118.6	1611.71	737.39	0.12	1663.41	725.01	109.78	1649.01	286.44	-343.8	76.89	885.28	-337.12	74.01	284.74
9.61	804.52	12.73	105.34	780.51	8.51	108.82	612.69	38.26	106.48	620.08	41.68	153.1	1225.67	-107.08	121.13	1200.13	-98.57	132.47	1046.14	-128.61	145.01	1043.09	-135.12	193.59	832.9	31.29	1281.7	0	0	0	888.25	14.67	1626.56	885	117.17	1611.68	738.52	-1.06	1663.1	726.03	108.96	1648.78	286.57	-343.52	76.95	885.52	-337.31	74.04	285.35
9.62	804.49	12.82	105.28	779.6	8.73	108.32	612.67	38.63	106.62	620.16	42.23	153.4	1223.19	-106.49	118	1196.59	-98.26	129.65	1043.58	-128.14	143.06	1040.8	-134.56	191.64	835.4	31.01	1281.64	0	0	0	889.12	13.54	1626.34	886.18	116.15	1611.58	739.7	-2.15	1662.79	727.06	107.73	1648.57	286.5	-343.61	76.96	885.85	-337.13	74.19	285
9.63	804.22	12.85	105.3	780.44	8.51	108.76	612.71	38.89	106.82	620.35	42.31	153.52	1219.98	-105	114.85	1194.24	-97.64	126.92	1040.89	-127.78	141.15	1038.44	-134.3	189.76	838.05	30.33	1281.31	0	0	0	890.49	12.56	1626.09	887.39	115.01	1611.5	740.88	-3.36	1662.44	728.25	106.19	1648.4	287.06	-343.63	77.15	886.03	-337.45	74.11	285.49
9.64	804.57	13.07	105.28	780.52	8.5	108.63	612.73	38.79	106.84	620.59	41.66	153.38	1217.32	-104.57	111.4	1191.37	-97.25	124.03	1038.1	-127.75	139.38	1036.07	-133.92	187.77	837.87	29.46	1281.14	0	0	0	891.42	11.42	1625.9	888.64	113.66	1611.43	742.11	-4.5	1662.07	729.42	105.42	1648.04	287.29	-343.77	77.1	885.84	-337.43	74.11	285.2
9.65	804.26	12.52	105.4	780.14	8.92	108.34	612.75	38.66	106.86	620.74	42.06	153.68	1214.69	-104.05	108.11	1188.27	-93.24	120.54	1035.39	-127.07	137.29	1033.79	-133.48	185.77	840.48	28.75	1280.9	0	0	0	892.88	10.27	1625.62	889.88	112.74	1611.3	743.38	-5.78	1661.63	730.65	104	1647.77	287.51	-343.79	77.18	885.86	-337.37	74.31	285.1
9.66	803.3	12.59	105.01	781.21	8.99	108.7	612.77	38.28	106.78	620.87	42.15	153.77	1211.52	-104.01	104.56	1184.73	-92.58	116.9	1032.78	-126.51	135.28	1031.46	-133.36	183.85	841.42	28.11	1280.54	0	0	0	894.22	9.02	1625.31	888.55	113.08	1612.28	744.66	-7.04	1661.19	731.93	102.87	1647.44	287.54	-343.52	77.07	885.96	-337.43	74.3	284.72
9.67	804.01	13.13	105.04	779.82	8.36	108.61	612.73	38.91	107.13	621.01	42.28	153.95	1208.05	-103.65	100.83	1182.14	-92.32	113.49	1030.03	-126.16	133.39	1029.22	-133.17	181.96	843.49	27.4	1280.25	0	0	0	895.71	7.91	1624.99	888.03	112.07	1612.54	745.98	-8.31	1660.7	733.28	101.67	1647.05	286.89	-343.74	76.95	885.91	-337.42	74.17	284.33
9.68	804.43	12.92	105.27	779.89	8.89	108.28	612.84	38.37	107.03	621.26	41.96	153.92	1205.07	-103.63	96.69	1179.68	-92.17	110.11	1027.27	-126.04	131.68	1027	-133.05	180.06	843.91	26.54	1279.83	0	0	0	897.19	6.69	1624.62	892.9	109.45	1611	747.39	-9.63	1660.19	734.55	100.34	1646.71	286.3	-343.7	76.86	886.24	-337.7	74.11	284.87
9.69	803.76	12.72	105.04	780.08	9.02	108.28	612.82	38.66	107.1	621.38	42.01	154.01	1201.77	-103.45	92.64	1176.45	-92.14	106.27	1024.76	-125.38	129.77	1024.87	-132.85	178.16	845.92	25.65	1279.29	0	0	0	898.63	5.36	1624.16	895.31	107.84	1610.37	748.8	-11.07	1659.66	735.98	98.77	1646.32	286.51	-343.74	77.1	885.87	-337.35	74.25	284.48
9.7	804.78	12.5	105.56	780	8.98	108.36	612.76	38.45	106.99	621.47	42.32	154.02	1198.94	-103.28	88.78	1173.74	-92.23	102.6	1022.15	-125.02	127.98	1022.77	-132.51	176.22	848.62	24.81	1278.98	0	0	0	900	4.12	1623.81	896.86	106.34	1610.14	750.24	-12.51	1659.08	737.34	97.86	1645.87	286.79	-343.55	77.24	885.56	-337.21	74.23	285.31
9.71	804.23	13	105.22	779.56	8.9	108.32	612.76	39.04	107.19	621.66	41.91	153.95	1195.51	-103.17	84.86	1170.93	-92.36	98.9	1019.52	-124.71	126.17	1020.57	-132.73	174.48	850.79	23.95	1278.64	0	0	0	901.66	2.79	1623.31	898.27	105.29	1609.8	751.74	-13.95	1658.49	738.84	95.75	1645.47	286.44	-343.53	76.99	885.39	-337.45	74.22	285.39
9.72	804.09	12.8	105.31	780.32	9.11	108.41	612.77	38.65	106.93	621.69	42.66	154.3	1192.87	-103.67	80.87	1168.6	-92.38	95.43	1016.92	-124.75	124.47	1018.51	-132.68	172.58	852.51	23.13	1278.06	0	0	0	903.19	1.44	1622.82	897.72	105.45	1610.49	753.32	-15.35	1657.85	740.3	94.45	1644.9	286.58	-343.75	76.91	885.56	-337.49	74.12	284.34
9.73	804.41	12.98	105.35	780.73	8.93	108.76	612.74	38.36	106.74	621.77	42.87	154.3	1189.6	-104.39	76.59	1165.07	-92.76	91.49	1014.36	-124.61	122.61	1016.6	-132.53	170.58	855.1	22.24	1277.53	0	0	0	905.21	-0.1	1622.22	900.72	103.45	1609.16	754.87	-16.98	1657.14	741.8	92.86	1644.33	286.09	-343.6	76.8	885.72	-337.28	74.17	284.36
9.74	803.07	12.77	105.12	780.11	9.02	108.47	612.71	38.86	106.84	621.92	42.2	154.03	1186.75	-104.33	72.57	1162.2	-93.25	87.72	1011.85	-124.6	120.75	1014.69	-132.57	168.61	856.03	21.18	1276.95	0	0	0	906.86	-1.47	1621.65	900.46	102.97	1609.69	756.52	-18.59	1656.38	743.35	91.34	1643.75	286.57	-343.84	77	886.23	-337.54	74.44	285.3
9.75	804.19	12.68	105.51	780.03	9.08	108.49	612.68	39.14	106.88	622.06	42.71	154.19	1184.31	-104.54	68.83	1158.81	-93.58	83.93	1009.41	-124.76	118.9	1012.58	-133.11	166.75	857.02	20.23	1276.19	0	0	0	908.42	-3.03	1621.04	902.58	101.78	1609.4	758.19	-20.13	1655.6	744.99	89.68	1643.11	285.94	-343.83	76.91	885.7	-337.68	74.23	285.51
9.76	804.05	12.95	105.56	779.83	9.31	108.39	612.65	39.22	106.94	622.09	42.75	154.22	1180.94	-105.56	64.36	1155.98	-94	80.12	1006.98	-124.99	116.95	1010.73	-133	164.6	859.46	19.13	1275.63	0	0	0	909.9	-4.47	1620.38	903.51	99.98	1609.05	759.88	-21.86	1654.73	746.54	88.1	1642.35	286.73	-343.56	77.03	885.28	-337.51	74.3	284.15
9.77	803.39	12.91	105.36	779	9.09	108.26	612.57	39.03	106.78	622.2	42.59	154.16	1177.96	-106.31	60.84	1153.32	-94.59	76.6	1004.53	-125.39	115.01	1008.89	-133.02	162.39	863.38	18.42	1274.95	0	0	0	911.79	-6.02	1619.62	904.9	98.44	1608.42	761.61	-23.56	1653.81	748.2	86.15	1641.62	286.34	-343.47	76.98	885.42	-337.69	74.17	284.85
9.78	803.03	12.72	105.25	779.52	9.14	108.36	612.62	38.82	106.62	623.56	43.71	155.11	1175.47	-107.25	57.21	1150.69	-95.38	73.13	1002.24	-125.49	112.91	1006.86	-133.28	160.23	864.32	17.2	1274.24	0	0	0	913.38	-7.69	1618.83	904.95	96.89	1608.06	763.4	-25.32	1652.8	749.96	84.09	1640.84	286.48	-343.5	77.11	885.81	-337.84	74.31	284.64
9.79	803.69	12.89	105.5	780.24	9.1	108.53	612.55	39.03	106.69	622.57	43.86	155.05	1173.09	-108.56	53.58	1147.35	-96.31	69.41	999.94	-125.85	110.82	1004.96	-133.33	157.94	865.99	15.91	1273.33	0	0	0	915.57	-9.22	1617.93	909.35	94.98	1607.01	765.21	-27.14	1651.7	751.73	82.26	1639.89	286.2	-343.45	76.99	885.23	-337.6	74.2	285.15
9.8	803.65	12.85	105.55	779.66	9.09	108.43	612.53	39.15	106.72	622.57	43.73	154.9	1169.86	-109.62	50.24	1145.75	-97.35	66.34	997.68	-126.15	108.67	1002.98	-133.39	155.62	867.82	15.02	1272.38	0	0	0	917.54	-10.88	1616.97	912.92	92.13	1604.95	767.04	-29.12	1650.51	753.4	80.57	1638.77	286.03	-343.71	76.89	885.76	-337.6	74.35	284.73
9.81	803.71	12.5	105.82	780.48	8.82	108.96	612.54	38.75	106.49	622.54	43.44	154.63	1167.3	-111.27	46.78	1143.56	-98.57	63.16	995.56	-125.94	106.28	1001.09	-133.17	153.14	871.08	13.75	1271.47	0	0	0	919.29	-12.55	1615.98	915.21	89.3	1603.9	768.91	-30.89	1649.32	755.22	78.56	1637.76	286.97	-343.73	77.08	885.79	-337.54	74.43	285.03
9.82	803.2	12.72	105.49	779.9	8.95	108.65	612.44	38.86	106.42	622.74	43.17	154.66	1165.99	-113.27	43.64	1141.3	-100.11	59.84	993.3	-126.26	104.09	999.17	-133.15	150.73	874.48	12.49	1270.45	0	0	0	921.5	-14.21	1614.89	917	87.75	1602.96	770.84	-32.55	1648.06	757.1	76.63	1636.62	286.64	-343.78	77.05	885.39	-337.42	74.36	285.03
9.83	804.06	13.02	105.74	779.04	9.18	108.41	612.39	38.68	106.29	622.61	43.46	154.5	1162.94	-115.35	39.95	1139.26	-101.91	56.55	991.03	-126.71	101.95	997.08	-133.29	148.42	876.14	11.3	1269.44	0	0	0	923.47	-16.06	1613.77	918.88	86.17	1601.92	772.82	-34.53	1646.7	759.02	74.8	1635.4	287.02	-343.77	77.09	886.01	-337.9	74.44	285.57
9.84	804	12.43	106.21	779.23	8.73	108.61	612.27	38.84	106.23	623.01	43.34	154.56	1160.25	-117.38	36.47	1136.55	-103.86	52.94	988.83	-127.13	99.79	995.15	-133.51	146.1	877.79	9.82	1268.31	0	0	0	925.4	-17.82	1612.57	920.63	85.02	1600.72	774.79	-36.59	1645.29	761	72.69	1634.08	286.41	-343.91	76.84	885.04	-337.83	74.14	285.02
9.85	804.06	12.56	106.3	779.14	8.63	108.63	612.2	39.09	106.25	622.14	43.23	154.28	1158.07	-120.46	32.78	1134.49	-105.9	49.37	986.64	-127.57	97.64	993.37	-133.65	143.68	882.62	8.53	1267.2	0	0	0	927.24	-19.78	1611.33	922.78	82.51	1599.63	776.82	-38.65	1643.87	763.08	70.3	1632.81	286.58	-343.59	77.02	884.87	-337.79	74.05	285.06
9.86	803.17	12.69	105.86	779.62	9.22	108.66	612.22	39.3	106.35	622.35	43.42	154.39	1155.75	-122.05	28.82	1131.75	-107.98	45.32	984.65	-127.43	95.2	991.79	-133.84	141.22	885.52	6.99	1266.08	0	0	0	929.4	-21.69	1610.03	924.81	80.86	1598.43	778.91	-40.82	1642.38	765.15	68.06	1631.51	286.2	-343.66	76.86	885.08	-337.74	74.08	285.05
9.87	802.16	12.8	105.6	779.71	9.36	108.77	612.12	39.13	106.22	622.62	43.7	154.48	1151.95	-122.68	27.73	1129.45	-108.59	43.39	983.47	-127.82	92.4	990.32	-134.14	138.67	887.76	5.49	1265.03	0	0	0	931.7	-23.67	1608.69	926.77	79.57	1597.2	781.03	-43	1640.82	767.19	66.1	1630.01	286.29	-343.79	76.92	884.73	-337.7	74.01	284.48
9.88	803.27	12.95	106.06	779.46	9.22	108.81	612.19	39.06	106.21	622.15	43.26	154.27	1151.89	-121.86	27.6	1128.5	-107.72	42.71	981.21	-128.77	88.84	988.69	-134.1	135.73	890.33	3.82	1263.94	0	0	0	933.99	-25.63	1607.33	926.47	78.74	1597.33	783.26	-44.92	1639.22	769.21	64.45	1628.51	286.14	-343.71	76.9	885.26	-337.9	74.11	285.06
9.89	803	12.9	105.97	779.21	9.42	108.68	612.16	38.95	106.23	622.68	43.3	154.64	1151.35	-120.93	27.57	1128.28	-106.29	42.28	979.07	-129.1	84.89	987.07	-134.02	132.8	895.25	2.36	1262.69	0	0	0	935.82	-27.64	1605.99	928.11	77.13	1596.3	785.45	-46.92	1637.53	771.5	61.98	1626.93	286.51	-343.78	76.98	885.74	-337.62	74.32	284.9
9.9	803.37	12.92	106.15	778.02	9.43	108.3	612.14	39.34	106.47	622.43	43.16	154.71	1151.52	-120.06	27.67	1126.12	-105.3	41.04	977.33	-128.79	81.13	985.45	-133.79	129.93	897.61	0.58	1261.31	0	0	0	938.3	-29.76	1604.54	929.66	75.25	1594.97	787.68	-49.16	1635.72	773.75	59.44	1625.24	286.88	-343.47	77.19	885.96	-337.82	74.57	284.42
9.91	802.84	12.92	106.06	779.31	9.27	108.9	612.19	39.06	106.52	622.93	43.62	155.2	1150.4	-119.67	27.73	1123.46	-113.34	44.41	976.09	-127.63	77.53	983.54	-133.03	126.96	900.52	-1.48	1259.86	0	0	0	940.95	-31.96	1603.07	931.81	73.32	1593.66	789.95	-51.49	1633.84	776.04	57.34	1623.43	286.67	-343.73	77.09	886.09	-337.91	74.51	284.2
9.92	803.72	13.2	106.54	780.31	9.61	109.13	612.27	39.38	106.83	622.72	43.44	155.38	1149.53	-118.98	27.81	1121.55	-114.04	44.17	974.68	-127.01	74.2	981.64	-132.02	123.91	905.15	-2.84	1258.44	0	0	0	943.14	-34.21	1601.58	934.77	70.97	1592.27	792.27	-53.67	1631.88	778.31	55.06	1621.55	287.02	-343.69	77.19	885.71	-337.63	74.44	284.31
9.93	802.58	13.05	106.37	778.84	10.02	108.69	612.45	38.78	106.92	622.96	43.63	155.99	1149.35	-118.72	27.65	1120.94	-112.71	42.8	973.46	-125.97	71.07	979.93	-130.75	120.98	909.45	-4.58	1256.78	0	0	0	945.57	-36.49	1600.05	936.55	69	1590.89	794.68	-55.93	1629.83	780.7	52.72	1619.62	286.44	-343.75	76.98	885.79	-337.84	74.43	284.29
9.94	803.67	13.2	106.7	779.3	10.19	108.89	612.42	39.37	107.7	622.91	43.15	156.4	1148.89	-118.82	27.3	1120.86	-111.8	41.67	972.12	-124.95	68.17	977.86	-129.71	118.41	912.23	-6.58	1255.09	0	0	0	947.95	-38.85	1598.49	939.47	66.69	1589.33	797.13	-58.29	1627.72	783.24	50.02	1617.63	286.75	-343.62	77.14	885.38	-337.84	74.43	284.11
9.95	802.96	13.34	106.63	778.64	10.52	108.5	612.72	39.38	108.36	622.93	43.3	157.27	1149.21	-117.99	27.56	1121.45	-111.3	41.39	970.78	-123.6	65.36	975.66	-127.94	115.51	915.51	-8.2	1253.41	0	0	0	950.68	-41.09	1596.89	941.68	64.66	1587.89	799.7	-60.75	1625.6	785.81	47.5	1615.69	286.14	-344.05	76.86	885.91	-337.67	74.56	284.4
9.96	803.98	13.31	107.03	779.2	10.37	108.82	613.03	39.62	109.35	623.6	43.12	158.44	1148.65	-117.87	27.29	1121.84	-109.55	40.17	969.63	-122.05	62.44	973.49	-126.26	112.73	919.96	-10.02	1251.42	0	0	0	953.62	-43.27	1595.35	945.29	62.64	1586.31	802.36	-63	1623.54	788.41	45.53	1613.71	285.99	-343.88	76.93	886.34	-337.8	74.64	284.86
9.97	805.09	13.72	107.29	777.73	10.69	108.26	613.32	39.43	110.56	623.94	42.45	159.38	1148.72	-117.93	27.29	1122.17	-108.03	39.08	968.55	-120.98	59.95	971.51	-124.98	110.13	923.24	-11.98	1249.5	0	0	0	956.36	-45.71	1593.75	947.97	60.19	1584.9	805.15	-65.37	1621.46	791.01	43.3	1611.81	285.35	-344.02	76.8	885.95	-338.05	74.35	285.1
9.98	803.83	13.56	107.02	779.32	10.59	108.72	613.69	39.65	112.08	624.53	42.25	160.89	1148.65	-117.7	27.38	1121.17	-107.07	37.8	967.5	-120.05	57.55	969.65	-123.83	107.51	925.06	-14.05	1247.72	0	0	0	959.12	-48.14	1592.18	950.63	58.11	1583.62	807.91	-67.75	1619.34	793.74	41.03	1609.76	286.36	-344.01	76.93	885.94	-337.95	74.39	284.82
9.99	803.89	13.72	106.86	779.37	10.7	108.67	614.18	39.4	113.68	625.11	41.77	162.32	1148.13	-117.55	27.46	1121.59	-106.65	37.57	966.43	-119.59	55.31	967.86	-123.05	105.04	928.27	-15.89	1245.7	0	0	0	961.72	-50.39	1590.66	953.5	55.97	1582.18	810.7	-70.19	1617.19	796.54	39.02	1607.65	286.13	-343.95	76.94	886.18	-337.74	74.42	284.25
10	804.82	13.6	107.15	780.61	10.55	109.08	614.7	39.47	115.61	625.13	41.73	164.08	1148.55	-117.45	27.65	1121.71	-105.71	36.94	965.47	-119.07	52.85	965.98	-122.78	102.64	933.29	-17.69	1243.71	0	0	0	964.82	-52.63	1589.08	956.42	53.28	1580.74	813.58	-72.67	1615.03	799.43	36.57	1605.65	286.72	-343.99	77.09	886.27	-337.54	74.44	284.8
10.01	804.5	13.7	107.1	779.07	10.77	108.51	615.43	39.56	117.76	626.97	40.91	166.05	1147.35	-117.55	27.66	1122.24	-105.24	36.89	964.65	-118.55	50.2	964.13	-122.63	100.14	938.14	-19.35	1241.7	0	0	0	967.91	-55.08	1587.48	959.89	51.05	1579.29	816.53	-74.94	1612.86	802.43	34.07	1603.59	286.85	-343.86	77.16	886.07	-337.51	74.39	284.4
10.02	804.13	13.59	107.09	779.56	10.77	108.76	616.1	39.63	120.04	627.26	41	168.11	1147.37	-117.43	27.7	1121.9	-104.78	36.48	963.6	-119.08	47.93	962.3	-123.43	97.91	942.03	-21.07	1239.89	0	0	0	970.92	-57.41	1585.83	962.33	48.98	1577.76	819.51	-77.27	1610.69	805.42	31.56	1601.52	287.14	-343.82	77.24	886.1	-337.75	74.49	284.58
10.03	803.92	13.76	106.95	780.88	11.04	108.99	616.84	39.78	122.46	629.51	40.92	170.7	1147	-117.47	28.22	1121.95	-105.02	36.61	962.58	-119.59	45.51	960.55	-124.45	95.74	947.22	-22.61	1237.85	0	0	0	974.19	-59.7	1584.16	965.03	46.56	1576.3	822.5	-79.63	1608.48	808.38	29.61	1599.48	287.14	-343.64	77.29	886.45	-337.51	74.51	284.8
10.04	804.79	13.97	107.08	780.02	10.83	108.87	617.84	39.63	125.07	632.23	39.02	172.37	1146.99	-117.38	28.69	1121.34	-104.8	36.46	961.67	-120.32	43.15	959.01	-125.54	93.61	949.44	-24.59	1235.98	0	0	0	977.15	-62.03	1582.47	968.45	44.26	1574.88	825.52	-82.15	1606.34	811.39	27.79	1597.33	286.39	-343.85	76.99	886.2	-337.32	74.5	284.62
10.05	806.06	13.75	107.52	780.44	10.97	108.91	619.08	39.69	127.97	632.76	40.32	175.67	1146.29	-117.39	29.04	1120.45	-104.44	36.09	960.64	-121.27	40.93	957.73	-126.64	91.55	952.04	-26.39	1234.11	0	0	0	980.6	-64.41	1580.8	971.53	42.02	1573.28	828.58	-84.47	1604.29	814.44	25.58	1595.38	285.66	-344	76.83	885.55	-336.95	74.33	284.73
10.06	806.27	14.29	107.23	781	10.87	109.03	620.5	39.37	130.78	635.62	40.21	178.65	1145.11	-117.21	29.31	1119.55	-104.67	36.42	959.79	-122.1	38.76	956.67	-127.62	89.52	955.45	-28.09	1232.08	0	0	0	983.67	-66.63	1579.19	973.38	39.88	1571.83	831.67	-86.82	1602.34	817.4	23.57	1593.52	285.69	-343.69	76.83	886.21	-337.14	74.44	284.22
10.07	805.74	14.06	107.09	781	11.15	108.85	621.85	40.1	134.11	639.01	38.85	180.93	1144.95	-117.1	29.76	1119.03	-104.37	36.56	959.03	-122.73	36.56	955.6	-129.04	87.86	958.22	-29.72	1230.16	0	0	0	986.6	-69.11	1577.62	977.59	37.32	1570.37	834.76	-89.11	1600.44	820.29	21.91	1591.68	286.19	-343.75	77.06	886.47	-337.16	74.63	284.35
10.08	807.02	14.01	107.47	780.26	10.66	108.76	623.34	40.38	137.11	641.65	38.64	183.64	1144.11	-117.33	30.16	1118.82	-104.35	36.91	958.41	-123.39	34.63	954.76	-130.09	86.25	962.17	-31.65	1228.38	0	0	0	990.07	-71.26	1576	980.98	35.18	1568.85	837.87	-91.48	1598.57	823.52	19.6	1589.95	286.43	-343.8	77.14	885.56	-337.26	74.41	285.03
10.09	806.93	14.22	107.25	781.35	10.94	108.9	624.77	41.29	140.42	642.93	40.58	187.25	1143.57	-116.75	30.66	1118.1	-104.23	36.93	957.84	-123.92	33.09	954.27	-130.62	84.73	964.84	-33.48	1226.6	0	0	0	992.92	-73.51	1574.44	983.77	33.01	1567.34	840.9	-93.88	1596.73	826.6	17.35	1588.23	286.34	-344.01	77.01	886.03	-337.15	74.44	285.15
10.1	807.49	14.26	107.35	782.3	10.48	109.23	626.47	41.2	143.26	646.74	38.9	189.22	1142.89	-116.66	30.61	1118.35	-104.27	37.31	957.55	-123.97	32	954.01	-130.64	83.45	968.27	-35.51	1225.04	0	0	0	996.05	-75.75	1572.9	987.13	30.85	1565.95	843.96	-96.04	1595	829.69	15.22	1586.56	285.92	-343.97	76.81	886.22	-337.12	74.5	284.5
10.11	807.64	13.86	107.66	782.32	10.94	108.96	628.25	41.71	146.46	648.49	41.12	193.12	1143.71	-116.72	30.95	1118.35	-104.06	37.29	957.41	-123.75	31.63	954.13	-130.38	82.38	972.42	-37.23	1223.44	0	0	0	999.08	-77.91	1571.47	990.18	28.28	1564.63	846.98	-98.27	1593.4	832.67	13.32	1584.98	286.55	-343.65	77.2	886.22	-337.17	74.43	284.55
10.12	807.76	14	107.62	782.28	10.93	108.84	630.29	41.85	149.79	652.55	39.72	195.23	1143.62	-116.62	31.09	1117.96	-103.99	37.22	957.36	-123.37	31.46	954.26	-129.99	81.47	975.91	-39.14	1222.01	0	0	0	1002.16	-80.17	1570.11	993.5	25.8	1563.28	850	-100.56	1591.98	835.73	11.29	1583.65	286.16	-343.88	77.1	885.98	-337.16	74.46	284.36
10.13	807.43	14.26	107.39	782.89	11.08	108.81	632.6	41.88	153.32	656.03	40.07	198.37	1143.53	-116.64	31.06	1118.02	-103.64	37.2	957.28	-123.14	31.42	954.3	-129.82	80.75	980.23	-41.49	1220.91	0	0	0	1005.1	-82.36	1568.8	997.57	23.7	1561.93	853.03	-102.83	1590.7	838.7	9.11	1582.49	285.72	-344.03	76.92	885.99	-337.03	74.52	285.02
10.14	807.1	14.17	107.3	782.77	11.04	108.65	635.18	43.04	157.49	659.68	42.11	203	1142.59	-116.97	30.67	1117.84	-103.37	37.09	957.32	-122.39	31.11	954.33	-129.47	79.98	983.28	-43.53	1219.86	0	0	0	1008.41	-84.72	1567.53	1000.28	21.49	1560.85	855.96	-105.03	1589.57	841.72	6.87	1581.47	285.96	-343.93	76.94	886.38	-337.06	74.64	285.51
10.15	808.74	14.85	107.3	783.56	11.25	108.71	638.21	42.91	161.4	664.2	40.8	205.3	1142.55	-116.31	30.94	1117.97	-103.04	37.03	957.35	-121.9	30.97	954.41	-128.97	79.2	985.08	-45.9	1218.92	0	0	0	1011.14	-87.03	1566.37	1005.69	17.63	1558.14	858.88	-107.21	1588.57	844.91	5	1580.63	286.58	-344	77.14	886.78	-337.13	74.79	285.42
10.16	809.18	14.46	107.5	782.73	10.86	108.62	641.68	43.01	165.62	668.77	41.46	209.15	1142.37	-116.72	31.06	1118.53	-103.01	37.5	957.3	-121.54	30.82	954.5	-128.52	78.53	988.09	-48.12	1218.12	0	0	0	1014.17	-89.2	1565.34	1009.12	15.65	1556.77	861.78	-109.17	1587.72	847.84	3.03	1579.89	286.59	-344	77.15	886.59	-337.2	74.66	284.8
10.17	808.24	14.46	107.18	784.06	10.71	109.01	645.34	43.01	170.28	673.74	41.56	212.96	1142.34	-116.43	31.27	1118.37	-102.54	37.3	957.12	-121.59	30.83	954.54	-128.23	77.98	989.83	-50.22	1217.41	0	0	0	1016.99	-91.58	1564.44	1012.1	13.56	1555.92	864.58	-111.16	1586.97	850.9	0.43	1579.35	286.03	-343.77	77	886.65	-336.29	75.08	284.5
10.18	809.11	14.41	107.13	784.71	10.72	109.37	649.3	43.13	175.21	679.14	41.92	217.01	1142.67	-115.96	31.19	1118.36	-102.75	37.77	957.01	-121.7	30.87	954.66	-127.99	77.5	992.91	-52.53	1216.78	0	0	0	1019.95	-93.85	1563.67	1015.13	10.74	1555.28	867.31	-113.19	1586.35	853.79	-1.16	1578.71	285.88	-344.14	77.06	887.53	-336.39	75.67	285.19
10.19	810.69	14.93	107.15	786.4	10.53	109.9	653.55	42.21	180.16	684.78	42	221.31	1142.72	-116.08	31.44	1117.81	-102.61	37.48	956.97	-121.31	30.62	954.77	-128.1	77.21	994.71	-54.48	1216.43	0	0	0	1022.73	-96.09	1563.1	1017.97	8.75	1554.81	869.94	-115.27	1585.84	856.74	-2.99	1578.32	286.34	-344.21	77.13	886.35	-336.72	75.44	285.31
10.2	812.26	15.16	107	787.23	10.87	109.9	658.19	42.05	185.86	690.78	42.28	225.98	1143.1	-116.5	31.39	1117.66	-102.81	37.65	956.9	-121.48	30.62	954.86	-128.18	77.01	998.39	-56.33	1216.1	0	0	0	1025.45	-98.17	1562.65	1020.85	6.54	1554.48	872.54	-117.29	1585.48	859.57	-4.82	1578.05	286.62	-344.2	77.09	885.79	-336.92	75.29	284.76
10.21	811.9	15.41	106.16	789.63	10.47	110.54	663.09	41.4	191.7	697.02	41.92	230.85	1143.14	-116.43	31.49	1117.52	-102.97	37.68	956.85	-121.48	30.55	954.95	-128.48	76.96	1001.28	-58.17	1215.73	0	0	0	1027.98	-100.38	1562.36	1023.66	4.39	1554.21	875.16	-119.03	1585.24	862.54	-7.13	1578	286.7	-344.04	77.22	885.61	-337.05	75.21	284.32
10.22	812.61	15.27	105.55	790.71	10.09	110.91	668.47	40.57	197.69	703.47	42.18	236.16	1142.65	-116.32	31.47	1117.94	-103.02	38.02	956.82	-121.64	30.49	955.05	-128.66	76.83	1003.36	-59.94	1215.61	0	0	0	1030.5	-102.66	1562.19	1026.57	2.2	1554.18	877.71	-120.92	1585.04	865.4	-9	1577.84	286.05	-343.99	77	885.8	-337.09	75.34	284.67
10.23	814.64	15.54	105.03	793.52	10.33	111.44	674	40.04	204.09	710.3	41.83	241.4	1143.26	-116.38	31.8	1117.44	-103.3	38.12	956.73	-121.75	30.39	955.04	-129.03	76.82	1006.43	-61.61	1215.53	0	0	0	1032.94	-104.86	1562.04	1029.23	0	1554.16	880.19	-122.79	1584.91	867.93	-10.41	1577.78	286.77	-343.91	77.28	886.61	-337.27	75.77	284.89
10.24	816.6	15.92	104.19	795.44	10.63	111.72	679.9	39.05	210.49	717.49	41.75	246.86	1142.96	-116.14	31.91	1117.91	-103.32	38.3	956.7	-121.78	30.26	955	-129.06	76.71	1007.06	-63.06	1215.65	0	0	0	1035.44	-107.06	1561.96	1032.04	-2.24	1554.16	882.64	-124.73	1584.79	870.68	-12.34	1577.82	286.85	-344.11	77.15	885.97	-337.41	75.6	284.87
10.25	819.29	15.9	103.59	799.28	10.53	112.89	685.07	40.72	218.53	724.95	41.03	252.2	1142.88	-116.46	31.98	1117.65	-103.3	38.24	956.64	-122.03	30.27	955.04	-129.17	76.57	1009.87	-64.38	1215.6	0	0	0	1038.15	-109.1	1561.91	1034.61	-4.38	1554.28	885.03	-126.57	1584.71	873.12	-13.71	1577.91	287.51	-344.23	77.44	885.66	-337.34	75.52	284.64
10.26	820.43	16.36	102.46	802.35	11.2	113.58	692.01	39.54	225.4	732.29	40.48	257.95	1142.52	-116.51	31.99	1117.76	-103.49	38.52	956.61	-122.08	30.21	954.95	-129.45	76.59	1011.67	-65.76	1215.49	0	0	0	1040.26	-111.23	1561.93	1037.17	-6.05	1554.38	887.39	-128.34	1584.68	875.68	-15.59	1578.07	287.46	-343.42	77.49	886.79	-337.38	75.99	285.02
10.27	822.89	16.67	101.87	806.27	11.21	115.08	698.49	37.04	230.59	739.59	39.22	263.39	1142.65	-116.84	31.96	1117.84	-103.65	38.7	956.61	-121.94	30.11	954.88	-129.53	76.55	1013.97	-66.99	1215.68	0	0	0	1042.84	-113.36	1561.92	1039.84	-8.59	1554.76	889.73	-130.28	1584.61	878.33	-17.72	1578.19	286.22	-343.44	77.25	886.57	-337.4	75.83	284.77
10.28	824.61	17.53	100.6	810.31	11.71	116.72	704.67	35.7	237.02	746.88	38.54	268.83	1142.7	-116.57	32.19	1117.3	-103.7	38.49	956.62	-122.08	30.14	954.84	-129.73	76.59	1017.37	-68.31	1215.84	0	0	0	1045.39	-115.33	1561.9	1042.29	-10.34	1554.91	892.05	-132.03	1584.59	880.79	-19.53	1578.38	286.35	-343.92	77.26	886.8	-337.5	75.99	284.59
10.29	828.58	18.44	100.48	814.76	12.52	118.57	710.78	35.79	243.54	753.87	38.25	274.14	1142.91	-116.55	32.2	1117.89	-103.81	38.83	956.68	-121.78	30.08	954.85	-129.92	76.72	1018.74	-69.67	1215.74	0	0	0	1047.5	-117.36	1561.95	1044.85	-12.13	1555.1	894.32	-133.72	1584.57	883.19	-20.59	1578.51	286.56	-344.22	77.09	887.02	-337.59	76.16	284.45
10.3	833.1	19.72	101.42	819.79	12.86	121.26	717.41	34.34	248.45	761.14	37.26	278.65	1142.98	-116.6	31.72	1117.67	-103.59	38.44	956.69	-121.78	30.11	954.96	-129.56	76.55	1021.67	-70.77	1215.93	0	0	0	1049.43	-119.28	1561.96	1047.37	-14.3	1555.3	896.59	-135.37	1584.53	885.61	-22.16	1578.72	285.88	-343.97	76.92	886.45	-337.65	76.02	284.62
10.31	838.86	21.25	104.44	826.9	14.68	124.47	723.73	33.53	252.49	768.33	36.63	282.86	1142.46	-116.33	31.56	1117.67	-103.32	37.97	956.77	-121.63	30.17	955.05	-129.47	76.53	1023.75	-72.36	1215.68	0	0	0	1051.72	-121.23	1561.99	1049.95	-16.88	1555.52	898.76	-137	1584.49	888.12	-24.08	1578.94	286.48	-343.71	77.06	886.45	-337.61	75.93	284.76
10.32	846.9	23.17	108.1	834.44	15.75	128.29	730.57	32.54	255.84	775.54	35.4	286.08	1142.62	-116.51	31.39	1117.59	-103.17	37.72	956.8	-121.71	30.37	955.22	-129.07	76.41	1025.63	-73.65	1215.83	0	0	0	1054.02	-123.03	1562.05	1052.12	-17.75	1555.74	900.94	-138.58	1584.47	890.56	-26.37	1579.1	286.01	-343.88	77.05	885.77	-337.72	75.72	284.94
10.33	854.78	24.95	111.06	841.98	17.4	130.95	737.87	31.72	258.41	782.82	35.03	288.97	1142.85	-116.05	31.09	1117.87	-102.88	37.46	956.92	-121.39	30.46	955.46	-129.04	76.47	1027.56	-75.16	1215.91	0	0	0	1056.47	-124.88	1562.03	1054.6	-19.66	1555.84	903.07	-140.02	1584.46	892.82	-27.19	1579.12	286.16	-343.81	76.94	885.53	-337.82	75.71	285.03
10.34	862.6	26.17	113.47	850.25	19.03	133.25	745.46	31.66	260.37	790.44	34.55	291.06	1142.88	-116.11	31.02	1117.51	-103.27	37.37	956.94	-121.42	30.72	955.78	-128.98	76.57	1030.38	-76.46	1215.97	0	0	0	1058.46	-126.66	1562.03	1057.01	-21.44	1555.97	905.18	-141.56	1584.43	895.23	-28.78	1579.32	286.31	-343.69	77.05	886.62	-337.61	76	284.5
10.35	871.11	27.58	115.24	859.52	20.34	135.04	753.42	31.56	261.33	798.07	34.34	292.13	1142.81	-116.17	30.54	1117.67	-102.7	36.84	957.17	-120.73	30.71	956.29	-128.15	76.37	1033.34	-77.87	1216.05	0	0	0	1060.09	-128.3	1562.02	1059.66	-24.36	1556.27	907.29	-142.83	1584.43	897.59	-29.67	1579.4	286.65	-343.8	77.23	885.77	-337.75	75.79	284.34
10.36	880.92	29.62	116.21	868.81	22.34	135.84	761.27	31.83	261.39	805.8	34.62	292.51	1143.47	-115.97	30.33	1117.83	-102.59	36.7	957.31	-120.25	30.8	956.65	-127.85	76.46	1033.45	-79.21	1215.79	0	0	0	1062.32	-130.01	1561.94	1061.97	-25.48	1556.21	909.32	-144.18	1584.43	899.95	-31.13	1579.44	286.39	-343.8	77.12	885.82	-338.13	76.01	284.2
10.37	890.42	31.7	116.41	877.17	23.92	135.81	769.45	31.89	260.23	813.62	34.79	291.84	1143.01	-115.87	30.12	1118.23	-102.38	36.69	957.43	-120.05	31.04	957.12	-127.28	76.4	1036.38	-80.54	1215.93	0	0	0	1064.67	-131.65	1561.87	1064.04	-26.42	1556.25	911.43	-145.42	1584.43	902.35	-32.7	1579.59	286.43	-343.8	77.02	885.41	-338.14	75.89	284.37
10.38	900.29	33.82	115.85	888.17	26.47	135.05	777.85	32.68	258.29	821.43	34.91	290.2	1143.31	-115.53	29.76	1117.21	-102.11	36.04	957.57	-119.59	31.15	957.64	-126.7	76.32	1039.23	-81.69	1215.9	0	0	0	1066.51	-133.22	1561.79	1066.12	-27.14	1556.11	913.48	-146.6	1584.44	904.57	-33.7	1579.73	286.32	-343.84	77.04	885.39	-337.89	75.78	283.96
10.39	911.05	35.93	114.82	895.83	29.19	134.4	786.56	33.98	255.49	829.44	35.62	287.8	1143.06	-115.5	29.61	1118.06	-101.72	36.08	957.69	-119.22	31.31	958.01	-126.28	76.3	1040.37	-83.2	1215.9	0	0	0	1068.72	-134.52	1561.74	1068.33	-28.6	1556.13	915.47	-147.77	1584.46	906.76	-34.42	1579.73	286.62	-343.63	77.21	885.13	-338.04	75.86	284.01
10.4	923.07	38.12	113.4	905.69	31.07	132.13	795.68	35.61	251.76	837.74	36.23	284.47	1143.42	-115.12	29.35	1117.17	-99.67	36.68	957.8	-118.89	31.42	958.33	-126.05	76.36	1041.91	-84.31	1215.91	0	0	0	1070.7	-136.1	1561.71	1070.78	-30.57	1556.21	917.52	-148.76	1584.51	909.17	-35.99	1579.85	287.04	-343.68	77.28	885.9	-338.09	76.2	284.66
10.41	933.8	40.04	111.07	918.3	33.16	130.05	804.29	38.04	247.99	846.26	36.94	280.17	1143.69	-114.92	29.48	1117.11	-99.39	36.46	957.85	-118.71	31.56	958.64	-125.83	76.36	1043.69	-85.41	1216.03	0	0	0	1072.51	-137.58	1561.7	1071.47	-31.06	1558.38	919.45	-149.92	1584.53	911.3	-36.61	1579.92	286.51	-343.88	77.12	885.84	-337.94	76.07	285.79
10.42	947.07	42.69	108.66	930.39	35.52	127.03	814.09	39.44	242.45	855.01	37.98	275.25	1143.43	-115.09	29.18	1117.22	-99.08	36.28	957.94	-118.42	31.63	958.95	-125.67	76.41	1047.83	-86.47	1216.09	0	0	0	1074.37	-138.89	1561.75	1072.21	-31.94	1558.94	921.46	-150.93	1584.53	913.52	-37.94	1579.98	287.3	-343.63	77.32	885.9	-337.72	76.03	285.55
10.43	960.02	45.84	107.3	944.16	37.9	123.85	824.36	39.03	233.93	864.16	38.51	269.28	1143.32	-114.94	29.06	1117.8	-100.41	34.49	957.97	-118.27	31.76	959.21	-125.39	76.41	1048.54	-87.52	1216	0	0	0	1076.6	-140.16	1561.76	1073.73	-33.53	1559.1	923.42	-151.99	1584.52	915.92	-39.2	1580.02	286.64	-343.49	77.22	886.42	-337.67	76.17	285.18
10.44	973.24	48.34	103.94	956.64	40.29	119.79	834.77	40.2	226.28	873.57	39.78	262.85	1143.99	-114.47	29.17	1117.85	-100.01	34.38	958.05	-118.04	31.87	959.54	-124.75	76.31	1049.91	-88.36	1215.95	0	0	0	1078.41	-141.52	1561.79	1076.05	-34.5	1559.18	925.4	-152.96	1584.52	917.91	-39.91	1580.05	287.11	-343.96	77.19	886.38	-337.59	76.13	285.05
10.45	987.71	50.96	100.04	970.62	42.54	115.5	845.3	42.64	218.41	883.26	41.16	255.65	1144.21	-114.6	29	1118.47	-100.09	34.18	958.12	-117.89	31.98	959.67	-124.62	76.41	1052.78	-89.32	1215.81	0	0	0	1080.33	-142.75	1561.86	1077.6	-35.6	1559.38	927.41	-153.86	1584.5	920.2	-40.99	1580.19	286.82	-344.38	77.05	886.85	-337.38	76.14	284.07
10.46	1003.85	53.31	96.45	986.08	44.99	111.32	856.76	43.63	209.3	893.33	42.91	247.89	1143.85	-113.9	28.93	1118.03	-98.75	34.64	958.2	-117.58	31.99	959.96	-123.99	76.28	1054.5	-90.39	1215.72	0	0	0	1082.38	-143.92	1561.87	1079.69	-36.91	1559.53	929.36	-154.87	1584.48	922.28	-41.81	1580.16	286.77	-344.02	77.05	886.83	-337.14	76.01	284.79
10.47	1020.37	55.53	92.55	1002.51	47.31	106.89	868.46	45.91	200.23	903.89	44.21	239.5	1144.33	-113.6	28.96	1117.92	-99.5	33.84	958.24	-117.41	32.08	960.14	-123.59	76.24	1055.53	-91.44	1215.55	0	0	0	1084.42	-145.06	1561.94	1082.06	-38.17	1559.57	931.36	-155.84	1584.47	924.48	-42.53	1580.11	287.06	-343.88	77.21	886.41	-337.59	74.98	285.17
10.48	1036.36	57.78	88.4	1018	49.45	102.03	880.49	48.37	190.47	913.65	47.25	232.27	1143.85	-114.02	28.76	1117.43	-98.99	33.64	958.32	-117.29	32.25	960.28	-123.83	76.54	1058.08	-92.27	1215.59	0	0	0	1086.65	-146.19	1561.94	1084.12	-39.39	1559.69	933.41	-156.62	1584.5	926.89	-43.88	1580.3	287.6	-343.82	77.28	886.38	-337.33	74.83	284.52
10.49	1051.78	59.84	83.68	1035.81	51.77	97.6	893.09	51.32	180.79	924.7	48.65	223.18	1143.93	-113.44	28.46	1118.18	-98.73	33.69	958.45	-116.9	32.23	960.62	-123.24	76.39	1060.94	-93.17	1215.42	0	0	0	1088.44	-147.18	1561.91	1085.51	-40.52	1559.75	935.45	-157.53	1584.5	929.06	-44.88	1580.35	287.2	-343.58	77.3	886.42	-337.41	74.81	284.73
10.5	1071.47	60.48	78.23	1052.15	53.48	92.78	906.01	54.09	170.62	935.65	50.56	213.8	1144.17	-113.57	28.48	1116.67	-97.09	34.55	958.52	-116.75	32.37	960.82	-123.04	76.41	1064.26	-93.87	1215.27	0	0	0	1090.41	-148.3	1561.89	1088.18	-41.23	1559.78	937.49	-158.37	1584.5	931.24	-45.98	1580.39	287.13	-343.96	77.25	886.46	-337.21	74.8	284.25
10.51	1089.01	61.8	74.15	1068.34	54.9	87.73	919.5	57.14	160.64	949.61	50.88	203.22	1143.54	-113.69	28.37	1116.73	-96.66	34.65	958.53	-116.81	32.57	961.07	-123.02	76.59	1063.58	-94.7	1215.22	0	0	0	1092.58	-149.31	1561.83	1089.91	-42.18	1559.78	939.51	-159.21	1584.52	933.37	-46.38	1580.53	287.07	-343.72	77.27	886.24	-337.15	74.67	284.09
10.52	1106.52	62.67	70.2	1085.39	56.2	83.15	933.79	59.02	150.09	960.86	54.86	195.44	1142.98	-112.71	30.23	1116.4	-96.48	34.52	958.62	-116.72	32.62	961.34	-122.49	76.4	1064.21	-95.5	1215.09	0	0	0	1094.85	-150.24	1561.73	1092.13	-43.08	1559.69	941.58	-160.01	1584.52	935.69	-47.33	1580.56	286.55	-343.97	77.09	886.28	-337.14	74.74	284.58
10.53	1124.27	63.3	66.52	1104.11	55.01	78.01	948.13	60.79	139.86	974.16	55.03	184.95	1142.48	-112.52	30.19	1116.26	-96.2	34.53	958.7	-116.5	32.57	961.53	-122.49	76.47	1066.85	-96.48	1214.88	0	0	0	1096.72	-151.21	1561.64	1094.32	-43.8	1559.58	943.65	-160.74	1584.54	937.81	-47.85	1580.62	287.03	-343.77	77.26	886.87	-337.23	74.96	283.56
10.54	1141.8	63.66	62.99	1122.31	55.42	74.17	962.5	62.87	129.91	982.65	58.9	175.87	1142.15	-113.06	30.46	1117.26	-95.79	34.95	958.69	-116.75	32.75	961.56	-122.72	76.62	1069.62	-96.99	1214.93	0	0	0	1098.9	-152.06	1561.5	1096.26	-45.13	1559.7	945.71	-161.51	1584.56	940.09	-48.76	1580.59	287.01	-343.59	77.18	886.39	-337.28	74.82	283.47
10.55	1158.85	63.43	59.82	1138.29	55.43	70.16	977.17	64.33	120.1	999.29	59.87	167.77	1142.21	-113.37	30.75	1115.71	-95.83	34.69	958.76	-116.53	32.63	961.6	-122.8	76.7	1069.23	-97.88	1214.82	0	0	0	1100.67	-153.08	1561.36	1098.83	-46.01	1559.46	947.75	-162.3	1584.55	942.29	-49.39	1580.65	287.15	-343.35	77.35	885.87	-337.38	74.63	283.79
10.56	1176.67	62.79	57.54	1155.72	55.09	66.85	992.34	65.73	110.58	1012.59	61.6	159.64	1142.22	-113.47	30.95	1116.44	-95.79	35.11	958.75	-116.65	32.69	961.68	-122.52	76.58	1072.42	-98.73	1214.7	0	0	0	1102.51	-153.88	1561.18	1102.24	-46.86	1559.29	949.81	-162.96	1584.55	944.46	-49.63	1580.73	286.5	-343.76	76.97	886	-337.34	74.78	283.48
10.57	1192.84	62.43	54.77	1171.97	54.81	63.63	1007.78	66.27	101.13	1015.77	64.93	148.28	1141.85	-113.8	31.02	1116.33	-95.84	35.27	958.78	-116.72	32.73	961.62	-122.52	76.57	1075.28	-99.09	1214.56	0	0	0	1105.02	-154.56	1560.92	1103.18	-47.77	1559.05	951.89	-163.55	1584.56	946.56	-49.77	1580.63	286.16	-343.73	76.97	886.44	-337.52	74.88	284.53
10.58	1211.25	61.44	53.41	1188.9	54.47	60.99	1023.46	67.01	92.4	1039.01	63.89	143.8	1142.02	-114.65	31.7	1116.28	-95.96	35.42	958.78	-116.79	32.74	961.58	-122.48	76.56	1075.88	-99.94	1214.37	0	0	0	1107.17	-155.36	1560.64	1104.85	-48.56	1558.85	953.94	-164.2	1584.54	948.83	-50.98	1580.68	286.89	-343.61	77.24	886.59	-337.57	74.86	284.7
10.59	1228.54	60.51	52	1206.97	53.82	59.17	1039.22	68.12	84.55	1051.65	66.19	136.08	1140.66	-114.81	31.4	1116.32	-96.16	35.59	958.84	-116.74	32.71	961.5	-122.9	76.74	1077.17	-100.85	1214.3	0	0	0	1108.89	-156.14	1560.37	1107.1	-48.81	1558.6	955.98	-164.9	1584.53	951	-52.03	1580.71	287.06	-343.76	77.18	886.22	-337.28	74.88	284.86
10.6	1244.98	59.11	50.9	1222.93	52.18	57.46	1055.23	68.3	76.87	1065.09	67.14	129.25	1141.34	-115.34	32.16	1117.15	-96.43	35.95	958.81	-116.69	32.69	961.36	-123.29	76.92	1078.85	-101.3	1214	0	0	0	1111.25	-156.78	1560.09	1109.24	-49.3	1558.29	958.05	-165.48	1584.55	953.18	-52.72	1580.77	285.88	-343.81	76.9	886.14	-337.23	74.89	284.83
10.61	1262.66	57.37	50.62	1239.66	50.89	56.11	1071.67	68.14	69.86	1076.63	67.29	122.22	1140.94	-116.02	32.26	1117.43	-96.5	36.04	958.85	-116.69	32.69	961.36	-123.06	76.76	1081.6	-101.9	1214.1	0	0	0	1113.16	-157.51	1559.8	1111.33	-50.54	1558.08	960.09	-166.06	1584.56	955.21	-52.8	1580.78	285.57	-343.78	76.75	886.48	-337.25	74.95	284.72
10.62	1278.66	55.72	49.92	1255.76	49.27	55.18	1087.91	67.61	63.43	1088	66.64	115.1	1141.61	-116.24	32.69	1117.37	-96.74	36.07	958.84	-116.74	32.73	961.34	-123.39	76.87	1080.94	-102.53	1213.85	0	0	0	1115.21	-158.12	1559.51	1113.89	-51.11	1557.79	962.08	-166.56	1584.55	957.24	-53.44	1580.76	286.71	-343.93	77.08	886.72	-337.23	74.98	283.54
10.63	1295.34	53.51	50.37	1273.09	47.75	55.05	1104.07	67.09	57.59	1109.82	64.94	111.6	1141.62	-116.38	32.83	1118.15	-96.99	36.28	958.71	-117.16	32.98	961.4	-123.43	76.82	1083.76	-102.88	1213.91	0	0	0	1117.27	-158.8	1559.27	1114.8	-51.84	1557.59	964	-167.18	1584.52	959.35	-53.79	1580.78	287.3	-343.99	77.15	887	-337.38	74.99	283.79
10.64	1311.31	51.59	50.84	1288.06	45.87	54.61	1119.93	67.08	52.87	1124.28	64.48	106.87	1142.27	-116.23	32.91	1118.43	-98.45	34.36	958.83	-116.59	32.76	961.37	-123.59	76.84	1084.92	-103.67	1213.64	0	0	0	1118.93	-159.47	1559.04	1116.6	-52.39	1557.47	965.98	-167.65	1584.48	961.26	-54.16	1580.76	287.43	-343.77	77.09	886.61	-337.25	74.97	283.85
10.65	1327.03	48.93	52.1	1303.06	43.27	55.17	1135.58	66.78	48.61	1138.41	63.68	102.56	1142.48	-116.81	33.1	1118.86	-99.18	34	958.83	-116.82	32.91	961.54	-123.15	76.62	1086.28	-104.38	1213.43	0	0	0	1120.93	-160.03	1558.83	1119.83	-52.76	1557.21	967.89	-168.06	1584.41	963.23	-54.63	1580.73	286.67	-343.78	77.08	886.57	-337.24	75.05	283.55
10.66	1342.9	46.71	53.87	1319.36	40.86	56.77	1151.25	66.04	45.1	1152.28	63.08	99.04	1143.33	-115.97	30.16	1119.09	-99.61	33.8	958.83	-116.74	32.93	961.56	-123.46	76.78	1088.22	-104.96	1213.29	0	0	0	1122.61	-160.61	1558.62	1121	-53.29	1557.07	969.71	-168.52	1584.35	965.24	-55.15	1580.68	285.41	-343.85	76.7	886.25	-337.16	75.03	284.27
10.67	1356.6	43.42	56.09	1334.09	38.31	58.76	1166.69	65.33	42.16	1165.98	62.29	96.12	1143.94	-115.81	29.55	1118.93	-99.6	33.72	958.92	-116.48	32.81	961.58	-123.48	76.75	1089.73	-105.51	1213.02	0	0	0	1124.59	-161.12	1558.48	1123.12	-54.16	1556.97	971.53	-168.87	1584.27	967.33	-55.81	1580.68	286.71	-343.81	77.03	886.38	-337.31	74.96	284.26
10.68	1372.43	40.5	59.93	1347.86	35.68	61.44	1181.54	64.51	39.89	1179.21	61.37	93.84	1144.23	-115.97	29.49	1118.93	-99.06	34.06	958.92	-116.6	32.93	961.67	-123.39	76.74	1092.11	-105.95	1212.96	0	0	0	1126.33	-161.69	1558.36	1125.33	-54.39	1556.73	973.35	-169.21	1584.19	969.16	-55.99	1580.6	286.92	-343.67	77.08	886.43	-337.41	74.92	283.9
10.69	1386.19	37.12	63.4	1361.91	32.68	65.04	1196.55	62.71	37.99	1191.95	60.62	92.3	1144.91	-115.79	29.54	1119.24	-99.43	33.93	958.91	-116.57	32.95	961.65	-123.6	76.88	1092.85	-106.43	1212.76	0	0	0	1128.04	-162.28	1558.23	1126.71	-54.99	1556.57	975.1	-169.62	1584.07	970.97	-56.02	1580.37	286.64	-343.59	77.01	886.21	-337.62	74.95	283.99
10.7	1398.77	33.94	68.52	1374.95	29.41	69.27	1210.89	61.68	37.22	1204.48	59.37	91.22	1145.35	-115.66	29.38	1119.27	-98.38	34.62	958.86	-116.63	33.02	961.65	-123.58	76.79	1096.61	-107.09	1212.62	0	0	0	1129.7	-162.8	1558.13	1128.55	-55.7	1556.58	976.86	-169.89	1583.96	973.02	-56.21	1580.2	285.96	-343.52	76.9	885.98	-337.57	74.78	284.7
10.71	1411.71	29.78	73.98	1387.26	26.13	74.09	1224.41	60.52	36.96	1216.26	58.6	90.89	1145.68	-115.73	29.26	1118.82	-99.37	33.97	958.87	-116.53	32.96	961.74	-123.39	76.67	1098.2	-107.49	1212.24	0	0	0	1132.06	-163.28	1557.95	1130.27	-56	1556.47	978.57	-170.18	1583.84	975.01	-56.91	1580.16	286.74	-343.37	77.17	886.13	-337.42	74.78	284.49
10.72	1423.21	26.04	79.3	1398.88	23.27	78.31	1237.19	59.41	37.38	1227.33	58.15	91.37	1145.68	-115.72	29.04	1118.98	-99.12	34.22	958.88	-116.54	32.99	961.71	-123.55	76.7	1099.44	-107.81	1212.02	0	0	0	1133.45	-163.72	1557.83	1132.8	-56.58	1556.25	980.3	-170.35	1583.74	976.91	-57.15	1580.08	287.42	-343.4	77.38	886.07	-337.51	74.84	284.6
10.73	1433.57	22.4	84.58	1409.21	19.39	82.51	1249.07	58.55	38.45	1238.21	56.64	91.74	1145.83	-115.16	29.06	1118.89	-98.6	34.51	958.93	-116.43	33	961.72	-123.52	76.67	1099.89	-108.42	1211.79	0	0	0	1135.35	-164.07	1557.72	1134.49	-57.64	1556.21	982.07	-170.5	1583.65	978.83	-57.39	1579.98	287.65	-343.73	77.31	886.34	-337.39	74.92	284.24
10.74	1444.34	18.89	89.68	1419.54	16.26	86.8	1260.54	56	39.09	1248.51	54.6	92.37	1146.12	-115.58	28.86	1118.7	-98.11	34.8	958.9	-116.46	33.04	961.72	-123.6	76.7	1099.66	-108.82	1211.42	0	0	0	1136.99	-164.52	1557.62	1135.97	-57.37	1556	983.85	-170.66	1583.56	980.65	-56.94	1579.79	286.19	-343.84	76.91	886.42	-337.37	74.99	285.77
10.75	1453.27	16.56	93.33	1429.44	13.95	90.62	1270.7	54.55	40.57	1257.74	53.49	93.56	1146.01	-115.02	28.83	1118.53	-97.77	34.96	958.94	-116.24	32.96	961.72	-123.38	76.56	1103.1	-109.21	1211.08	0	0	0	1138.91	-164.92	1557.53	1138.33	-57.65	1555.87	985.64	-170.76	1583.5	982.63	-57.25	1579.75	285.8	-343.75	76.9	886.43	-337.03	75.04	284.66
10.76	1462.55	14.02	97.38	1437.94	10.67	94.09	1280.26	52.74	42.03	1266.14	52.44	95.03	1145.99	-115.43	28.82	1118.84	-98.45	34.65	958.85	-116.57	33.13	961.84	-123.19	76.48	1105.18	-109.5	1211.14	0	0	0	1140.73	-165.22	1557.45	1140.51	-58.14	1555.71	987.44	-170.89	1583.45	984.52	-56.73	1579.57	286.17	-343.64	77.02	886.49	-337.36	74.95	284.4
10.77	1470.21	11.62	100.66	1445.99	8.91	97.05	1288.89	50.65	43.24	1273.96	51.2	96.5	1145.35	-115.19	28.59	1118.47	-97.83	34.86	958.89	-116.36	33.05	961.75	-123.43	76.59	1106.09	-109.97	1210.71	0	0	0	1142.42	-165.53	1557.38	1142.88	-58.41	1555.6	989.28	-170.96	1583.43	986.61	-57.51	1579.64	286.92	-343.67	77.28	886.32	-337.53	74.96	284.23
10.78	1477.48	9.63	103.17	1452.88	6.93	99.89	1296.61	49.27	44.73	1281.02	50.2	98.06	1145.22	-115.04	28.61	1119.51	-98.29	34.96	958.83	-116.51	33.13	961.86	-123.12	76.48	1106.84	-110.23	1210.55	0	0	0	1144.3	-165.8	1557.28	1145.08	-58.72	1555.58	991.16	-171.03	1583.41	988.53	-58.04	1579.52	286.92	-343.65	77.15	886.67	-337.58	74.91	284.68
10.79	1483.11	7.32	105.37	1458.93	5.12	102.11	1303.75	46.96	45.71	1287.38	48.89	99.36	1145.52	-114.83	28.81	1118.94	-99.22	34.26	958.83	-116.69	33.22	961.86	-123.04	76.44	1108.14	-110.44	1210.46	0	0	0	1146.2	-166.05	1557.23	1145.87	-58.91	1555.54	993.03	-171.1	1583.41	990.38	-57.42	1579.41	286.52	-343.82	76.99	886.42	-337.59	74.83	284.63
10.8	1488.94	5.65	107.85	1464.63	3.07	104.46	1309.47	46.3	46.97	1292.65	48.26	100.66	1146.11	-115.28	28.83	1119.03	-99.23	34.31	958.9	-116.45	33.07	961.79	-123.44	76.69	1110.63	-110.45	1210.31	0	0	0	1148.03	-166.19	1557.18	1147.83	-59.3	1555.5	994.9	-171.21	1583.41	992.4	-57.87	1579.42	286.21	-343.63	76.85	886.56	-337.38	74.84	284.38
10.81	1493.4	3.55	109.64	1469.33	0.88	106.24	1314.53	45.32	48.15	1297.41	47.17	101.74	1145.18	-115.53	28.63	1119.14	-99.78	34.05	958.83	-116.44	33.05	961.72	-123.62	76.79	1113.09	-110.42	1210.09	0	0	0	1150.08	-166.38	1557.14	1150.57	-59.31	1555.32	996.82	-171.34	1583.46	994.28	-57.61	1579.4	286.41	-343.71	77.05	886.21	-337.47	74.77	284.38
10.82	1497.44	1.74	111.07	1472.6	-0.2	107.54	1318.87	44.27	49.09	1301.34	46.62	102.8	1145.12	-115.39	28.49	1118.19	-99.78	33.73	958.86	-116.4	32.99	961.68	-123.66	76.87	1113.96	-110.62	1209.98	0	0	0	1152.2	-166.49	1557.05	1152.37	-59.47	1555.16	998.84	-171.37	1583.53	996.32	-57.83	1579.43	286.71	-343.75	77.18	886.51	-337.19	75	284.22
10.83	1500.39	0.24	111.83	1475.97	-1.58	107.98	1321.73	44.36	50.4	1304.74	45.35	103.55	1145.17	-115.63	28.43	1118.68	-99.94	33.79	958.82	-116.62	33.11	961.89	-123.11	76.67	1114.99	-110.7	1209.74	0	0	0	1153.99	-166.65	1556.98	1153.98	-59.3	1555.12	1000.83	-171.48	1583.6	998.31	-57.82	1579.58	286.69	-343.71	77.07	886.86	-337.1	75.07	284.2
10.84	1502.93	-1.02	111.69	1478.66	-2.61	108.03	1324.3	43.2	50.89	1307.27	44.62	104.22	1144.65	-115.06	28.35	1118.69	-98.65	34.72	958.87	-116.46	33.01	961.79	-123.54	76.9	1115.24	-110.65	1209.72	0	0	0	1156.1	-166.67	1556.96	1155.47	-59.48	1555.07	1002.81	-171.63	1583.7	1000.29	-58.1	1579.64	286.48	-343.89	77.03	886.42	-337.18	74.82	285.21
10.85	1504.52	-1.67	110.61	1480.92	-3.24	107.64	1326.27	40.97	50.82	1309.51	42.89	104.52	1145.25	-115.19	28.77	1118.28	-100.1	33.7	958.86	-116.51	33.05	961.67	-123.82	77.04	1118.86	-110.57	1209.64	0	0	0	1157.94	-166.69	1556.9	1157.76	-59.85	1555.03	1004.88	-171.71	1583.79	1002.36	-58.48	1579.7	287.16	-343.58	77.17	886.56	-337.25	74.93	285.06
10.86	1506.52	-2.19	109.44	1482.35	-4.07	106.31	1326.88	40.95	51.54	1310.63	42.28	104.98	1144.84	-115.47	28.25	1118.81	-100.59	33.55	958.77	-116.84	33.19	961.69	-123.91	77.16	1120.45	-110.58	1209.62	0	0	0	1160.01	-166.61	1556.86	1159.63	-59.63	1554.8	1007.01	-171.69	1583.9	1004.29	-58.54	1579.67	285.92	-343.96	76.79	886.87	-337.15	75.19	284.76
10.87	1507.73	-2.27	107.5	1483.68	-4.26	104.53	1327.09	40.08	51.82	1311.59	40.93	105.09	1145.87	-115.43	28.58	1117.58	-99.24	35.37	958.92	-116.45	33	961.65	-123.76	77.14	1120.85	-110.71	1209.51	0	0	0	1161.97	-166.6	1556.78	1162.08	-59.74	1554.73	1009.05	-171.81	1584	1006.29	-58.6	1579.75	286.79	-343.84	77.2	886.78	-337.36	75.07	283.44
10.88	1508.93	-3.17	104.9	1484.19	-5.15	102.9	1326.78	38.98	52.02	1312.02	40.15	105.45	1145.33	-115.54	28.47	1118.15	-99.1	35.83	958.82	-116.8	33.16	961.69	-123.67	77.19	1122.83	-110.65	1209.45	0	0	0	1163.87	-166.63	1556.69	1163.7	-59.6	1554.59	1011.1	-171.96	1584.07	1008.3	-58.87	1579.84	286.53	-343.85	77.14	887	-337.14	75.15	283.87
10.89	1508.6	-2.71	102.55	1484.42	-5.46	100.55	1326.4	37.69	52	1311.99	39.17	105.58	1144.69	-115.7	28.46	1117.44	-99.18	35.49	958.81	-116.84	33.21	961.65	-123.68	77.32	1123.31	-110.66	1209.5	0	0	0	1166.01	-166.49	1556.58	1165.84	-59.61	1554.41	1013.24	-172.01	1584.15	1010.25	-58.71	1579.8	286.55	-343.64	77.01	886.67	-337.55	74.89	284.56
10.9	1508.62	-3.5	100.26	1484.03	-6.41	98.46	1325.44	37.09	52.09	1311.74	38.48	105.79	1145.05	-115.81	28.47	1118.2	-101.11	33.47	958.87	-116.78	33.24	961.65	-123.69	77.46	1125.71	-110.64	1209.38	0	0	0	1168.18	-166.23	1556.4	1168.25	-59.13	1554.12	1015.37	-172.11	1584.22	1012.09	-58.81	1579.82	285.54	-343.58	76.91	886.71	-337.42	75.11	284.17
10.91	1507.93	-4.11	97.83	1483.74	-6.75	96.56	1324.27	36.43	52.12	1311.53	37.1	105.51	1144.94	-115.52	28.27	1118.8	-100.04	34.28	958.9	-116.55	33.14	961.6	-123.74	77.57	1127.6	-110.66	1209.31	0	0	0	1170.04	-166.12	1556.23	1169.05	-59.36	1554.07	1017.52	-172.13	1584.29	1014.13	-59.15	1579.9	285.88	-343.89	77.01	886.07	-337.09	75.04	283.94
10.92	1507.65	-5.1	95.6	1482.64	-7.44	94.32	1322.87	36.07	52.06	1310.88	36.89	105.62	1144.53	-115.52	28.38	1118.61	-99.3	35.8	958.9	-116.79	33.3	961.59	-123.92	77.75	1127.98	-110.72	1209.34	0	0	0	1172.16	-165.98	1556	1171.75	-58.79	1553.68	1019.67	-172.2	1584.37	1016.11	-59.39	1579.92	286.09	-343.92	76.97	886.22	-337	75.03	284.03
10.93	1506.24	-5.37	93.17	1482.41	-8	92.53	1322.03	34.94	51.73	1310.05	36.59	105.62	1144.67	-116.03	28.15	1117.5	-99.45	35.59	959.02	-116.54	33.16	961.69	-123.61	77.71	1130.06	-110.72	1209.12	0	0	0	1174.29	-165.72	1555.74	1173.64	-58.57	1553.27	1021.84	-172.37	1584.45	1017.82	-58.99	1579.84	285.99	-343.96	76.99	886.25	-337.21	74.92	284.54
10.94	1505.97	-5.74	91.31	1481.63	-8.55	90.72	1320.89	34.51	51.48	1309.59	35.56	105.26	1145.35	-115.81	28.39	1118.26	-99.36	35.81	959	-116.58	33.22	961.63	-123.57	77.82	1131.17	-110.82	1209.13	0	0	0	1176.29	-165.55	1555.48	1174.72	-58.53	1553.15	1023.93	-172.57	1584.53	1019.86	-59.7	1579.94	287.11	-343.6	77.12	886.72	-337.55	74.97	284.24
10.95	1505.93	-6.62	89.5	1480.42	-9.06	89.06	1323.21	36.04	54.95	1308.74	35.42	105.2	1145.32	-115.92	28.34	1117.4	-99.53	35.39	958.98	-116.61	33.27	961.66	-123.7	78.03	1132.16	-110.95	1209.08	0	0	0	1178.4	-165.39	1555.19	1176.53	-58.34	1552.69	1026.06	-172.62	1584.61	1021.63	-59.62	1579.95	286.32	-343.65	76.99	886.51	-337.7	74.89	284.33
10.96	1504.74	-7.42	87.5	1480.39	-10.15	87.46	1320.52	36.11	54.27	1308.54	34.36	104.62	1145.06	-116.03	28.11	1117.62	-103.82	36.25	959.01	-116.69	33.38	961.65	-123.57	78.05	1133.99	-110.95	1209.09	0	0	0	1180.38	-165.14	1554.89	1178.15	-58.04	1552.35	1028.13	-172.78	1584.68	1023.57	-59.69	1580.07	286.55	-343.46	77.1	886.59	-337.31	74.95	284.65
10.97	1504.06	-8.48	85.7	1478.58	-10.94	85.58	1321.04	35.86	54.2	1307.95	34.51	104.54	1144.59	-115.92	28.2	1118	-104.25	36.52	959.05	-116.71	33.47	961.66	-123.68	78.23	1135.79	-111.13	1209.07	0	0	0	1182.25	-164.91	1554.57	1180.31	-58.03	1552	1030.19	-172.9	1584.73	1025.48	-59.95	1580.17	285.67	-343.92	76.82	886.2	-337.21	74.81	284.19
10.98	1502.37	-8.44	83.98	1477.97	-11.4	84.12	1317.61	33.59	50.2	1307.58	34.33	104.08	1145.07	-115.91	28.16	1118.04	-104.34	36.46	958.97	-116.82	33.56	961.7	-123.46	78.24	1137.84	-111.09	1208.97	0	0	0	1183.88	-164.66	1554.3	1181.98	-57.73	1551.65	1032.19	-172.93	1584.79	1027.18	-59.78	1580.17	286.42	-343.77	77	886.46	-337.24	75.06	283.73
10.99	1501.84	-9.4	82.91	1477.52	-11.74	83.14	1316.8	33.86	49.71	1306.8	35.1	104.03	1144.66	-115.67	28.23	1117.64	-104.52	36.32	959.01	-116.87	33.64	961.72	-123.41	78.33	1138.79	-111.05	1209.01	0	0	0	1185.64	-164.53	1554.04	1183.88	-57.58	1551.34	1034.14	-172.99	1584.83	1029.06	-60.04	1580.24	286.24	-343.7	77.02	886.53	-337.23	75.14	283.81
11	1501.34	-10.21	82.04	1477.2	-12.63	81.88	1316.38	33.75	49.16	1306.69	34.77	103.37	1144.96	-115.86	28.34	1117.73	-104.78	36.64	959.04	-116.61	33.53	961.67	-123.89	78.72	1140.42	-111.23	1209.03	0	0	0	1187.6	-164.34	1553.79	1185.65	-57.72	1551.1	1036.06	-172.94	1584.87	1030.89	-60.08	1580.2	286.25	-343.55	77.06	886.22	-337.08	75.05	284.83
11.01	1500.48	-10.22	80.75	1476.91	-12.76	80.92	1315.82	33.99	48.74	1306.35	35.07	102.91	1145.03	-115.86	28.49	1117.71	-104.67	36.44	959.08	-116.67	33.65	961.67	-123.78	78.82	1143	-111.12	1209.05	0	0	0	1189.19	-164.25	1553.58	1187.23	-57.61	1550.87	1037.92	-173.02	1584.86	1032.51	-59.88	1580.23	286.18	-343.61	76.91	885.95	-337.32	74.84	284.93
11.02	1501.42	-10.67	79.97	1476.35	-12.71	80.16	1315.62	33.7	47.92	1306.21	34.59	102.05	1145.43	-115.82	28.43	1117.97	-104.75	36.49	959.07	-116.87	33.84	961.76	-123.53	78.82	1143.54	-111.24	1209	0	0	0	1190.97	-164.01	1553.47	1188.91	-57.28	1550.67	1039.68	-173.09	1584.81	1034.18	-60.02	1580.23	286.26	-343.89	76.91	886.12	-337.45	74.94	283.78
11.03	1500.23	-10.36	79.06	1476.04	-12.34	79.57	1315.24	33.88	47.41	1305.97	34.7	101.45	1144.52	-116.31	28.29	1117.71	-104.66	36.29	959.17	-116.58	33.74	961.76	-123.47	78.9	1146.54	-111.09	1209.1	0	0	0	1192.76	-163.79	1553.34	1190.62	-57.12	1550.56	1041.43	-172.95	1584.74	1035.89	-60.08	1580.16	286.25	-343.77	76.8	886.19	-337.45	74.99	283.57
11.04	1500.49	-10.51	78.2	1475.22	-12.5	78.56	1314.89	33.98	46.61	1305.65	35.15	100.89	1144.73	-115.97	28.23	1117.17	-104.9	36.24	959.15	-116.79	33.84	961.79	-123.35	78.93	1147.89	-110.85	1209	0	0	0	1194.82	-163.55	1553.24	1192.32	-56.72	1550.44	1043.13	-172.89	1584.61	1037.52	-59.91	1580.04	286.49	-343.55	77.08	886.45	-337.37	75.12	284.49
11.05	1499.45	-10.82	77.06	1474.88	-12.57	77.48	1314.38	34.47	46.04	1305.57	34.76	99.93	1144.31	-116.02	28.01	1117.74	-104.18	35.79	959.13	-116.71	33.85	961.69	-123.83	79.26	1149.28	-110.82	1208.92	0	0	0	1196.46	-163.39	1553.12	1193.17	-56.49	1550.45	1044.84	-172.65	1584.48	1039.2	-59.82	1579.92	286.03	-343.55	76.99	886.63	-337.49	74.96	284.06
11.06	1499.48	-9.9	76.68	1475.25	-12.47	76.6	1313.99	34.66	45.31	1305.24	34.92	99.15	1144.96	-116.08	28.39	1118.1	-104.36	36.05	959.16	-116.69	33.86	961.73	-123.7	79.28	1151.01	-110.6	1208.61	0	0	0	1198.13	-163.29	1553.07	1194.88	-56.68	1550.39	1046.54	-172.47	1584.33	1040.86	-59.55	1579.79	286.35	-343.52	77.1	886.51	-337.39	75.05	283.94
11.07	1498.83	-10.28	75.39	1474.41	-12.34	75.68	1313.59	34.89	44.63	1304.97	35.31	98.5	1144.86	-116.06	28.16	1117.97	-103.99	35.68	959.15	-116.79	33.96	961.59	-124.06	79.5	1151.15	-110.42	1208.47	0	0	0	1199.59	-163.2	1552.99	1197.03	-56.35	1550.3	1048.2	-172.29	1584.17	1042.63	-59.35	1579.66	286.36	-343.52	77.17	886.77	-337.3	75.12	283.7
11.08	1498.79	-10.91	74.14	1473.82	-12.49	74.26	1313	35.28	43.93	1304.79	34.9	97.33	1145.22	-116.18	28.43	1117.22	-103.84	35.15	959.19	-116.76	33.96	961.69	-123.85	79.51	1154.92	-109.98	1208.4	0	0	0	1201.31	-162.93	1552.91	1199.83	-56.2	1550.12	1049.85	-172.07	1583.99	1044.18	-58.28	1579.35	286.09	-343.77	77.06	886.83	-337.22	75.17	284.5
11.09	1497.92	-10.65	73.04	1473.27	-12.79	73.38	1312.6	35.29	43.01	1304.33	35.57	96.62	1144.59	-116.68	27.9	1117.5	-103.88	35.24	959.18	-116.7	33.94	961.77	-123.73	79.57	1155.63	-109.89	1208.24	0	0	0	1203.29	-162.74	1552.8	1200.8	-56.02	1550.11	1051.51	-171.76	1583.82	1046.03	-58.31	1579.23	286.26	-343.87	77.04	886.85	-337.18	75.08	284.17
11.1	1497.46	-10.86	71.97	1472.51	-12.79	72.26	1311.99	35.58	42.11	1303.94	35.41	95.49	1144.5	-116.25	28.13	1117.25	-104.03	35.13	959.17	-116.95	34.09	961.74	-123.73	79.6	1158.16	-109.43	1208.11	0	0	0	1204.85	-162.44	1552.68	1202.05	-55.83	1550.07	1053.22	-171.39	1583.63	1047.99	-58.81	1579.11	286.38	-343.89	77.04	886.99	-337.04	75.2	284.1
11.11	1496.94	-10.89	71.05	1472.41	-12.63	71.12	1311.48	35.4	40.97	1303.16	35.93	94.74	1144.69	-116.24	27.94	1118.42	-103.74	35.43	959.24	-116.73	33.93	961.8	-123.8	79.68	1159.4	-108.99	1207.9	0	0	0	1206.55	-162.21	1552.54	1204.43	-55.29	1549.89	1054.91	-171.13	1583.45	1049.8	-58.13	1578.88	286.28	-343.82	76.99	886.41	-337.17	75.04	284.04
11.12	1495.55	-11.52	69.31	1471.61	-12.86	70.1	1310.55	36.06	40.1	1302.48	36.1	93.61	1144.55	-116.48	28.4	1117.91	-103.93	35.31	959.12	-117.03	34.1	961.78	-123.85	79.77	1162.05	-108.57	1207.86	0	0	0	1208.44	-161.94	1552.39	1206.36	-55.09	1549.8	1056.67	-170.61	1583.27	1051.79	-58.12	1578.77	286.41	-343.9	77.05	886.53	-337.12	75.07	283.57
11.13	1494.46	-10.88	68.45	1470.18	-12.96	68.38	1309.48	36.21	39.08	1301.61	36.6	92.62	1144.62	-116.18	28.22	1118.47	-103.8	35.32	959.23	-116.84	34.03	961.74	-123.95	79.89	1164.61	-108.06	1207.83	0	0	0	1209.84	-161.59	1552.26	1208.33	-54.75	1549.69	1058.45	-170.06	1583.08	1053.4	-57.07	1578.55	285.89	-343.88	76.96	886.13	-337.29	74.92	283.55
11.14	1493.8	-11.33	66.76	1469.47	-13.1	66.84	1308.34	36.88	38.17	1300.62	36.96	91.65	1144.53	-116.04	28.33	1118.01	-103.72	35.08	959.12	-117.15	34.18	961.63	-124.71	80.39	1165.72	-107.75	1207.61	0	0	0	1211.74	-161.2	1552.05	1209.44	-54.59	1549.56	1060.21	-169.55	1582.87	1055.27	-56.49	1578.36	286.12	-343.74	77.09	885.65	-337.3	74.81	284.45
11.15	1492.22	-11.44	64.79	1467.68	-11.98	65.46	1307.07	36.96	37.06	1299.34	37.22	90.51	1144.6	-116.27	28.13	1118.26	-103.87	35.16	959.18	-117.09	34.17	961.7	-124.42	80.34	1168.79	-106.89	1207.5	0	0	0	1213.71	-160.79	1551.91	1211.9	-54.1	1549.41	1062	-168.97	1582.67	1057.23	-56.03	1578.16	286.36	-343.48	77.19	886.29	-337.14	75.02	284.17
11.16	1491.35	-11.01	63.16	1465.79	-12.61	63.5	1305.22	38.04	36.27	1298.26	37.35	89.4	1144.43	-116.33	28.11	1118.59	-103.57	34.99	959.15	-117.2	34.3	961.63	-124.83	80.71	1169.67	-106.32	1207.23	0	0	0	1215.33	-160.22	1551.8	1214.34	-53.51	1549.31	1063.89	-168.28	1582.47	1059.23	-55.45	1578.03	285.96	-343.76	76.92	886.33	-337.19	75.1	284.7
11.17	1488.73	-10.46	60.92	1464.48	-12	61.53	1303.35	38.73	35.25	1296.74	37.5	88.25	1144.83	-116.51	28.23	1118.14	-104.11	35.1	959.19	-117.41	34.49	961.7	-124.86	80.88	1170.68	-105.85	1207.16	0	0	0	1217.35	-159.75	1551.64	1215.86	-52.85	1549.18	1065.81	-167.66	1582.28	1061.11	-54.25	1577.77	285.8	-343.73	76.89	886.35	-336.98	75.07	284.43
11.18	1487.46	-10.29	59.53	1462.76	-11.66	60.3	1301.71	38.76	34.01	1295.21	38.13	87.3	1144.99	-116.31	28.46	1118.25	-103.98	35.06	959.23	-117.32	34.48	961.79	-124.92	81.12	1174.49	-105.07	1207	0	0	0	1219.39	-159.1	1551.55	1218.2	-52.69	1549.11	1067.73	-166.96	1582.1	1063.14	-53.94	1577.65	286.66	-343.8	77.08	886.07	-337.2	74.94	284.51
11.19	1485.15	-9.53	57.25	1460.55	-11.13	58.1	1299.47	39.46	33.08	1293.5	38.19	85.97	1145.15	-116.3	28.07	1118.33	-103.86	34.91	959.22	-117.49	34.66	962.01	-124.4	81.09	1177.08	-104.14	1206.89	0	0	0	1221.48	-158.34	1551.42	1220.38	-51.63	1548.95	1069.74	-166.15	1581.91	1065.17	-53.08	1577.49	285.76	-343.99	76.82	886.39	-337.53	74.93	284.67
11.2	1482.9	-9.2	56.02	1459.22	-10.43	57.21	1297.53	39.52	31.77	1291.65	38.88	84.99	1144.76	-116.58	27.98	1118.82	-103.89	34.95	959.29	-117.28	34.64	962.06	-124.52	81.38	1179.94	-103.47	1206.75	0	0	0	1223.39	-157.53	1551.28	1221.48	-51.21	1548.96	1071.79	-165.34	1581.76	1067.34	-52.51	1577.33	286.26	-343.74	76.97	886	-337.53	74.78	284.45
11.21	1481.81	-7.84	54.05	1456.74	-9.46	55.12	1295.37	40.08	30.68	1289.83	39.1	83.75	1144.87	-116.34	28.05	1118.85	-104	35.09	959.26	-117.44	34.85	962.18	-124.57	81.61	1181.52	-103	1206.71	0	0	0	1225.55	-156.92	1551.16	1223.64	-50.27	1548.8	1073.89	-164.46	1581.6	1069.35	-51.5	1577.2	286.41	-343.8	77.16	886	-337.18	74.99	284.14
11.22	1480.33	-6.86	52.45	1454.86	-8.49	53.2	1293.17	40.15	29.3	1287.81	39.52	82.51	1144.71	-116.6	28.18	1118.63	-103.67	34.58	959.32	-117.64	35.05	962.23	-125.05	82.05	1183.39	-102.03	1206.73	0	0	0	1227.3	-156.07	1551.03	1226.36	-49.18	1548.6	1075.94	-163.7	1581.42	1071.62	-50.7	1577.03	286.19	-343.65	77.08	886.61	-337.28	75.15	283.22
11.23	1477.75	-5.9	50.58	1452.67	-7.67	51.6	1290.61	41.29	28.25	1285.64	40.11	81.31	1144.81	-116.51	28.14	1118.72	-104.02	34.78	959.32	-117.81	35.27	962.37	-125.03	82.31	1185.71	-101.05	1206.45	0	0	0	1229.51	-155.18	1550.91	1228.8	-48.33	1548.46	1078.01	-162.71	1581.23	1073.89	-50.16	1576.9	286.17	-343.6	76.82	886.52	-337	75.22	283.8
11.24	1475.93	-4.82	49.09	1450.92	-6.92	50.15	1288.58	41.32	26.87	1283.58	40.38	79.93	1145.02	-116.75	28.19	1119.06	-103.91	34.81	959.37	-117.85	35.42	962.39	-125.58	82.79	1188.83	-100.06	1206.45	0	0	0	1231.76	-154.11	1550.82	1230.6	-47.46	1548.43	1080.08	-161.74	1581.01	1076.1	-48.93	1576.66	286.91	-343.62	77.08	886.14	-337.35	74.97	284.19
11.25	1474.22	-3.74	47.59	1449.54	-5.63	48.57	1286.54	41.56	26.43	1281.54	40.37	78.62	1145.23	-116.7	28.14	1119.33	-103.88	34.76	959.33	-118.17	35.8	962.56	-125.65	83.1	1190.11	-99.21	1206.24	0	0	0	1233.8	-153.09	1550.69	1232.85	-46.39	1548.3	1082.16	-160.72	1580.76	1078.02	-47.23	1576.32	287.2	-343.62	77.12	886.72	-337.3	75.09	284.14
11.26	1472.71	-2.81	46.42	1447.98	-4.89	47.36	1284.79	42.47	26.37	1279.74	40.61	77.33	1145.25	-116.4	28.07	1118.92	-104.06	34.61	959.4	-118.18	35.97	962.67	-125.83	83.44	1190.95	-98.56	1206.08	0	0	0	1235.63	-152.08	1550.61	1234.63	-45.54	1548.14	1084.25	-159.55	1580.5	1080.27	-45.88	1576.03	286.76	-343.64	77.14	886.73	-337.27	75.07	283.98
11.27	1472.17	-1.99	46.24	1448.62	-4.05	47.42	1284.61	42.11	25.92	1278.55	40.3	76.13	1144.95	-116.47	27.99	1119.07	-104.16	34.72	959.45	-118.4	36.32	962.85	-125.82	83.72	1194.73	-97.51	1205.94	0	0	0	1238.15	-150.94	1550.47	1237.6	-44.66	1548.01	1086.38	-158.32	1580.25	1082.43	-44.36	1575.75	286.29	-343.57	77.07	886.34	-337.16	75	284.16
11.28	1473.27	-1.45	46.49	1448.47	-3.29	47.22	1284.97	42.05	25.73	1278.64	40.01	75.28	1145.22	-116.53	28.08	1119.57	-103.88	34.62	959.53	-118.37	36.57	962.97	-126.02	84.11	1197.13	-96.53	1205.68	0	0	0	1240.52	-149.89	1550.4	1239.68	-43.16	1547.96	1088.48	-156.98	1580.04	1084.92	-43.48	1575.62	286.52	-343.69	77.12	886.3	-337.25	74.97	283.66
11.29	1473.35	-1.09	44.68	1448.8	-3.23	46.24	1285.6	41.34	25.37	1280.2	39.88	74.64	1144.92	-116.39	27.94	1119.35	-104.1	34.58	959.67	-118.28	36.85	963.16	-126.17	84.59	1200.6	-95.27	1205.65	0	0	0	1242.86	-148.76	1550.44	1241.8	-42.22	1547.95	1090.64	-155.58	1579.91	1087.25	-42.07	1575.45	287.37	-343.67	77.33	886.28	-337.35	75.05	283.69
11.3	1474.33	-1.68	42.34	1450.68	-3.72	44.56	1285.53	41.89	25.58	1281.51	40.54	74.82	1145.61	-116.19	28.02	1119.13	-104.27	34.46	959.72	-118.43	37.34	963.44	-126.17	85.07	1202.47	-94.44	1205.69	0	0	0	1244.9	-147.4	1550.66	1244.14	-41.09	1548.21	1092.92	-154.01	1579.98	1089.67	-40.58	1575.45	286.92	-343.68	77.1	886.57	-337.47	75.13	284.72
11.31	1475.61	-1.93	40.81	1450.27	-4.4	42.76	1285.94	41.52	25.51	1282.62	40.36	74.51	1145.05	-116.19	27.68	1119.52	-104.09	34.46	959.92	-118.58	37.95	963.69	-126.14	85.69	1205.53	-93.54	1205.83	0	0	0	1247.55	-146.16	1550.92	1246.64	-39.35	1548.51	1095.27	-152.37	1580.22	1092.25	-39.09	1575.59	286.36	-343.98	76.91	886.21	-337.08	75	284.04
11.32	1475.14	-2.52	40.19	1450.5	-4.8	42.43	1286.04	41.34	25.44	1282.87	40.85	74.5	1144.74	-116.38	27.47	1119.74	-104.28	34.69	959.97	-119.16	38.94	963.93	-126.59	86.71	1207.51	-92.38	1206.13	0	0	0	1249.74	-144.77	1551.29	1249.66	-38.15	1548.76	1097.62	-150.69	1580.57	1094.74	-37.08	1575.77	286.66	-343.74	77.11	886.65	-337.06	75.04	284.38
11.33	1475.12	-2.21	39.46	1450.4	-4.5	41.73	1286.12	41.59	25.64	1283.22	39.59	74.11	1145.17	-116.5	27.4	1119.32	-104.17	34.28	960.25	-118.99	39.53	964.31	-126.72	87.62	1210.64	-91.45	1206.67	0	0	0	1252.09	-143.38	1551.77	1252.25	-36.75	1549.05	1100.01	-148.98	1581.06	1097.22	-35.09	1576.2	285.86	-343.93	76.92	886.42	-337.38	75.08	284.6
11.34	1475.5	-2.24	39.16	1451.12	-4.48	41.58	1286.29	41.31	25.58	1283.03	40.07	74.44	1145.25	-116.47	27.59	1119.4	-104.24	34.22	960.5	-119.23	40.44	964.75	-126.69	88.57	1213.05	-90.47	1207.23	0	0	0	1254.53	-141.86	1552.35	1255.02	-35.31	1549.5	1102.46	-147.25	1581.65	1099.85	-33.7	1576.58	285.8	-343.93	76.86	886.25	-337.4	74.99	283.85
11.35	1475.87	-2.36	38.74	1450.6	-4.68	41.03	1286.34	41.18	25.68	1283.47	39.72	74.41	1145.84	-116.89	27.53	1118.9	-104.64	34.19	960.71	-119.55	41.4	965.14	-127.18	89.81	1215.59	-89.22	1207.92	0	0	0	1257.21	-140.25	1553.02	1258.09	-33.8	1549.9	1104.97	-145.51	1582.3	1102.46	-31.87	1577.02	285.94	-343.63	77.05	886.31	-337.54	74.98	283.36
11.36	1475.71	-2.54	38.32	1450.7	-4.86	40.66	1286.56	40.86	25.6	1283.7	40.43	74.8	1145.96	-116.44	27.51	1119.23	-104.63	34.19	961	-119.85	42.42	965.69	-127.51	91.04	1219.29	-87.87	1208.77	0	0	0	1259.65	-138.61	1553.75	1260.53	-32.44	1550.46	1107.53	-143.68	1583.04	1105.11	-30.46	1577.56	286.43	-343.31	77.13	886.15	-337.51	74.89	283.92
11.37	1476.76	-2.39	38.26	1451.7	-4.97	40.73	1286.65	41.22	25.83	1284.32	39.86	74.62	1145.26	-116.66	27.27	1119.17	-104.76	34.21	961.3	-120.28	43.54	966.2	-127.84	92.32	1221.3	-86.55	1209.59	0	0	0	1262.26	-136.94	1554.53	1262.73	-30.71	1551.1	1110.08	-141.9	1583.8	1107.76	-28.65	1578.2	286.09	-343.94	76.93	886.45	-337.07	75.1	283.83
11.38	1475.51	-2.59	37.49	1451.35	-4.94	40.36	1286.61	41.23	25.92	1284.7	39.74	74.5	1145.56	-116.96	27.16	1119.16	-104.84	34.12	961.6	-120.78	44.72	966.74	-128.46	93.7	1223.77	-85.27	1210.33	0	0	0	1264.76	-135.3	1555.31	1264.7	-28.63	1551.65	1112.68	-140	1584.57	1110.26	-26.51	1578.69	286.95	-343.7	77.21	886.59	-337.23	75.12	283.46
11.39	1475.94	-2.71	37.48	1451.51	-4.87	40.08	1286.64	41.12	25.8	1284.52	40.25	74.76	1145.83	-116.91	27.48	1119.14	-105	34.05	961.95	-121	45.77	967.37	-128.83	94.98	1227.83	-83.71	1211.27	0	0	0	1267.22	-133.54	1556.08	1267.45	-27.11	1552.33	1115.24	-138.24	1585.31	1112.99	-25.23	1579.3	286.91	-343.68	77.13	886.48	-337.52	75.1	283.61
11.4	1476.26	-3.01	37.54	1451.66	-4.79	39.85	1286.57	41.32	25.92	1284.76	39.96	74.54	1145.79	-116.94	27.25	1119.65	-105.03	34.28	962.37	-121.33	46.88	968.05	-129.11	96.22	1230.3	-82.28	1212.09	0	0	0	1270.02	-131.79	1556.81	1269.76	-25.07	1552.99	1117.83	-136.34	1586	1115.6	-23.52	1579.87	286	-343.82	76.93	886.33	-337.57	75.01	284.28
11.41	1476.1	-2.83	37.27	1450.97	-4.88	39.52	1286.78	41.11	25.74	1284.72	40.28	74.58	1145.13	-116.56	27.27	1119.96	-105.03	34.34	962.72	-121.68	47.99	968.67	-129.46	97.48	1232.18	-80.79	1212.88	0	0	0	1272.45	-130.04	1557.57	1272.16	-23.18	1553.66	1120.34	-134.56	1586.62	1118.14	-21.44	1580.35	286.52	-343.86	77.06	886.07	-337.65	74.82	283.92
11.42	1475.88	-2.95	37.01	1451.63	-4.94	39.73	1286.74	41.34	25.83	1284.67	40.67	74.55	1145.48	-116.79	27.15	1119.97	-105.19	34.38	963.07	-122.11	49.15	969.4	-129.62	98.67	1236.16	-79.47	1213.49	0	0	0	1274.83	-128.29	1558.3	1275.25	-21.78	1554.3	1122.84	-132.71	1587.16	1120.63	-19.71	1580.83	286.47	-343.89	76.97	885.98	-337.68	74.84	284.52
11.43	1476.05	-2.47	36.71	1451.35	-4.84	39.39	1286.64	41.5	25.84	1284.77	40.28	74.37	1146.02	-116.78	27.41	1119.68	-105.16	34.2	963.62	-121.78	49.98	970.13	-129.81	99.81	1239.24	-77.61	1214.07	0	0	0	1277.16	-126.68	1558.97	1277.61	-20.08	1554.92	1125.37	-130.81	1587.61	1123.09	-17.34	1581.17	286.28	-343.87	76.98	885.84	-337.46	74.83	284.67
11.44	1476.71	-2.76	36.98	1451.82	-4.75	39.35	1286.67	41.72	25.83	1284.91	39.93	74.06	1145.16	-117.16	27.29	1119.68	-105.24	34.14	963.97	-122.19	51.13	970.81	-130.1	101.05	1242.2	-76.22	1214.49	0	0	0	1279.48	-124.99	1559.54	1279.97	-18.2	1555.52	1127.89	-128.91	1587.98	1125.65	-15.56	1581.62	286.05	-344.21	76.8	886.29	-337.53	74.92	284.08
11.45	1476.41	-2.87	36.78	1451.27	-4.85	38.92	1286.77	41.46	25.72	1284.97	40.21	74.03	1145.85	-117.33	27.4	1120.17	-105.11	34.31	964.39	-122.52	52.2	971.54	-130.32	102.15	1245.07	-74.54	1214.77	0	0	0	1282.04	-123.17	1560.06	1283.13	-16.53	1556.09	1130.39	-126.89	1588.3	1128.39	-13.85	1581.94	286.79	-344.07	77.08	885.59	-337.4	74.81	283.56
11.46	1476.81	-2.59	36.39	1452.17	-4.96	39.25	1286.97	41.05	25.45	1284.96	40.47	74.07	1145.25	-117.02	27.1	1120.07	-105.53	34.47	964.74	-122.94	53.42	972.28	-130.52	103.31	1248.85	-72.79	1215.19	0	0	0	1284.63	-121.41	1560.55	1285.96	-14.83	1556.51	1132.85	-124.94	1588.54	1131.05	-11.75	1582.16	287.33	-343.55	77.33	885.58	-337.4	74.79	285.17
11.47	1476.36	-2.75	35.96	1451.67	-4.84	38.67	1287.09	41	25.44	1285.38	39.61	73.52	1145.72	-116.63	27.53	1119.83	-105.5	34.3	965.16	-123.43	54.57	973.01	-130.83	104.44	1250.8	-71.27	1215.58	0	0	0	1287.44	-119.6	1560.96	1289.09	-12.8	1556.94	1135.33	-122.97	1588.75	1133.78	-9.96	1582.42	286.18	-343.85	76.91	885.59	-337.6	74.86	284.98
11.48	1476.72	-2.6	35.84	1451.85	-4.79	38.6	1286.99	41.25	25.64	1285.45	39.5	73.39	1145.4	-116.77	27.29	1120.36	-105.43	34.54	965.66	-123.53	55.52	973.83	-130.74	105.41	1253.53	-69.67	1215.72	0	0	0	1290.14	-117.69	1561.34	1291.34	-10.86	1557.41	1137.89	-120.81	1588.92	1136.29	-7.54	1582.52	286.36	-343.95	76.99	885.87	-337.34	74.94	284.05
11.49	1476.73	-2.98	35.82	1451.9	-4.4	38.1	1287.05	41.22	25.59	1285.12	40.48	73.61	1145.57	-116.86	27.13	1120.37	-105.57	34.53	966.06	-124.32	56.84	974.62	-130.91	106.53	1256.06	-67.96	1216.01	0	0	0	1292.32	-115.96	1561.67	1293.75	-9.26	1557.7	1140.37	-118.66	1589.07	1138.92	-5.27	1582.65	286.87	-343.88	77.19	886.14	-337.46	75	283.96
11.5	1476.98	-2.67	35.64	1452.34	-4.5	38.36	1287.1	41.04	25.43	1285.26	40.14	73.39	1146.22	-117.08	27.16	1119.9	-105.76	34.52	966.65	-124.18	57.68	975.41	-131.32	107.76	1259.5	-66.27	1216.22	0	0	0	1294.87	-114.12	1561.95	1296.96	-7.13	1557.96	1142.89	-116.39	1589.23	1141.55	-2.78	1582.75	286.7	-343.65	77.2	886.04	-337.46	74.92	284.84
11.51	1477.4	-2.53	35.69	1451.56	-4.88	38.13	1287.13	41.26	25.52	1285.14	40.43	73.37	1146.09	-117.33	27.22	1120.31	-105.67	34.68	967.04	-124.74	58.85	976.13	-131.74	108.98	1261.77	-64.71	1216.53	0	0	0	1297.22	-112.15	1562.22	1299.53	-5.5	1558.21	1145.41	-114.1	1589.38	1144.5	-0.97	1582.9	286.23	-343.7	77.16	885.68	-337.35	74.76	284.9
11.52	1476.72	-2.91	35.62	1451.75	-4.58	37.95	1287.16	41.1	25.37	1285.18	40.37	73.2	1145.28	-117.13	27.08	1119.48	-106.04	34.59	967.58	-124.92	59.84	976.91	-132.29	110.23	1264.28	-63.03	1216.78	0	0	0	1299.96	-110.08	1562.48	1302.59	-3.68	1558.4	1147.91	-111.79	1589.55	1147.35	1	1583.07	286.9	-343.78	77.15	885.27	-337.52	74.73	285.13
11.53	1476.72	-2.52	35.29	1452.19	-4.56	38.18	1287.23	40.86	25.19	1285.1	40.73	73.11	1145.75	-117.13	27.22	1119.95	-105.57	34.5	968.08	-125.44	60.95	977.71	-132.57	111.38	1268.27	-61.25	1216.99	0	0	0	1302.28	-108.06	1562.73	1304.72	-1.24	1558.53	1150.43	-109.41	1589.71	1150.06	3.55	1583.1	287.25	-343.83	77.18	885.68	-337.64	74.89	284.93
11.54	1477.12	-2.54	35.56	1452.17	-4.56	38.2	1287.04	41.53	25.38	1285.08	41.19	73.11	1145.36	-116.78	27.1	1120.3	-105.92	34.94	968.6	-125.88	62.04	978.68	-132.91	112.56	1270.97	-59.69	1217.38	0	0	0	1304.92	-106.1	1562.93	1307.24	0.61	1558.65	1152.96	-106.93	1589.9	1152.79	6	1583.15	287.52	-343.68	77.36	886.09	-337.34	74.88	284.38
11.55	1476.54	-2.67	35.37	1452.09	-4.77	38.31	1287.12	41.4	25.18	1285.4	40.67	72.72	1145.53	-117.18	27.22	1120.38	-105.81	34.86	969.19	-126.06	63.05	979.64	-133.11	113.6	1273.96	-57.89	1217.56	0	0	0	1307.05	-104.03	1563.18	1310.04	2.79	1558.77	1155.45	-104.5	1590.06	1155.35	9	1583.07	286.4	-343.69	77.17	886.25	-337.24	75.09	285.45
11.56	1476.49	-2.73	35.46	1451.91	-4.53	38.05	1287	41.74	25.17	1285.15	41.67	72.83	1145.64	-116.87	27.18	1119.74	-106.07	34.85	969.7	-126.49	64.09	980.57	-133.25	114.67	1277.53	-55.97	1217.82	0	0	0	1309.74	-101.82	1563.4	1313.08	4.95	1558.74	1158	-101.87	1590.23	1158.14	11.41	1583.07	286.56	-343.52	77.21	886.19	-337.42	75.12	285.44
11.57	1476.09	-2.76	35.37	1452.46	-4.37	38.31	1286.81	42.53	25.34	1285.16	42.09	72.73	1145.98	-117.07	27.5	1120.25	-105.97	35.11	970.19	-127.05	65.26	981.53	-133.58	115.82	1279.71	-54.14	1218.22	0	0	0	1312.3	-99.58	1563.61	1316.11	6.93	1558.85	1160.54	-99.19	1590.39	1160.68	14.19	1582.99	286.39	-343.68	77.14	885.89	-337.77	74.93	284.72
11.58	1476.64	-2.78	35.64	1452.19	-4.42	38.23	1287.22	41.48	24.73	1285.07	42.46	72.64	1146.08	-117.23	27.45	1120.53	-106.13	35.35	970.79	-127.23	66.25	982.5	-133.79	116.85	1281.32	-52.78	1218.5	0	0	0	1314.57	-97.45	1563.84	1318.79	8.88	1558.94	1163.03	-96.64	1590.49	1163.41	16.83	1582.91	286.25	-343.8	77.07	885.83	-337.73	74.94	284.18
11.59	1476.41	-2.57	35.43	1451.47	-4.52	37.98	1286.91	42.35	25.02	1285.37	42.17	72.27	1145.5	-117.49	27.26	1120.05	-106.24	35.46	971.26	-127.79	67.41	983.44	-134.07	117.95	1285.33	-50.9	1218.68	0	0	0	1316.94	-95.17	1564.05	1321.14	11.28	1558.9	1165.45	-94.08	1590.54	1166.25	18.89	1582.81	286.54	-343.72	77.1	885.61	-337.62	74.88	284.87
11.6	1476.06	-2.84	35.49	1452.49	-4.45	38.23	1286.77	42.76	25.1	1285.16	42.92	72.28	1145.87	-117.22	27.32	1120.43	-106.2	35.65	971.87	-127.97	68.41	984.44	-134.36	119.06	1288.25	-49.18	1218.79	0	0	0	1319.5	-92.9	1564.24	1323.67	13.65	1558.94	1167.9	-91.48	1590.57	1168.84	21.55	1582.54	286.67	-343.78	77.13	885.34	-337.44	74.76	285.21
11.61	1475.85	-2.46	35.22	1451.67	-4.22	37.94	1286.94	42.6	24.9	1285.26	43.12	72.14	1146.13	-117.75	27.42	1119.59	-106.15	35.42	972.54	-128.17	69.43	985.45	-134.45	120.1	1291.13	-47.52	1218.87	0	0	0	1322.26	-90.61	1564.39	1326.6	15.96	1558.9	1170.36	-88.79	1590.55	1171.3	24.44	1582.21	286.59	-343.89	77.08	885.58	-337.55	74.83	285.28
11.62	1476.33	-2.37	35.61	1451.74	-4.24	37.98	1286.81	42.77	24.8	1285.37	42.98	71.82	1145.15	-117.56	27.04	1119.4	-106.67	35.86	973.27	-128.13	70.4	986.57	-134.52	121.1	1294.47	-45.78	1218.99	0	0	0	1324.76	-88.4	1564.56	1329.1	18.33	1558.88	1172.77	-86.3	1590.47	1173.66	27.44	1581.96	286.85	-343.58	77.14	885.62	-337.68	74.75	284.95
11.63	1475.37	-2.84	35.6	1452.05	-4.2	38.17	1286.76	43.05	24.74	1285.3	43.88	71.92	1145.46	-117.24	27.2	1119.94	-106.81	36.47	973.87	-128.73	71.75	987.73	-134.65	122.24	1296.69	-43.98	1218.95	0	0	0	1327.06	-86.08	1564.74	1332.35	20.41	1558.86	1175.2	-83.74	1590.41	1176.37	29.59	1581.72	286.32	-343.85	77	885.79	-337.72	74.75	284.05
11.64	1476.3	-2.35	35.79	1452.45	-4.13	38.41	1286.75	43.03	24.58	1285.31	44.45	71.89	1145.8	-117.25	27.33	1119.7	-107.92	37.3	974.71	-128.77	72.91	988.94	-134.55	123.28	1300.36	-42.02	1218.92	0	0	0	1329.69	-83.86	1564.89	1334.02	22.58	1558.91	1177.68	-81.17	1590.35	1179.05	31.9	1581.51	286.42	-343.69	77.09	885.76	-337.48	74.84	283.99
11.65	1475.73	-2.69	35.95	1451.24	-4.44	38.28	1286.73	43.16	24.53	1285.22	44.71	71.79	1145.85	-117.48	27.36	1119.64	-108.32	37.86	975.54	-128.83	74.05	990.26	-134.81	124.58	1303.95	-40.37	1218.96	0	0	0	1331.71	-81.62	1565.07	1336.64	25.08	1558.86	1180.12	-78.67	1590.28	1181.67	34.57	1581.23	286.99	-343.66	77.21	885.81	-337.59	75.02	284.04
11.66	1475.99	-2.42	36.13	1451.27	-4.58	38.52	1286.75	43.18	24.45	1285.04	45.48	71.88	1146.03	-117.31	27.25	1118.68	-103.13	36.69	976.33	-129.37	75.55	991.75	-134.54	125.68	1305.34	-38.7	1218.85	0	0	0	1334.47	-79.19	1565.2	1338.71	27.5	1558.81	1182.65	-76.03	1590.24	1184.37	36.79	1581.05	286.56	-343.7	77.12	885.39	-337.63	74.86	283.86
11.67	1476.56	-2.48	36.58	1451.55	-4.57	38.76	1286.71	43.17	24.29	1285.27	45.23	71.6	1145.33	-117.65	26.95	1119.23	-102.36	37.03	977.3	-129.53	76.99	993.26	-134.66	127	1308.1	-36.92	1218.66	0	0	0	1337.11	-76.86	1565.3	1341.97	29.73	1558.75	1185.2	-73.47	1590.18	1186.91	39.47	1580.77	287.42	-343.81	77.36	885.54	-337.49	74.87	284.32
11.68	1475.54	-2.7	36.4	1450.93	-4.56	38.67	1286.47	43.73	24.42	1285.11	45.53	71.5	1145.76	-117.63	27.11	1119.36	-102.21	37.36	978.38	-129.76	78.52	994.8	-135.06	128.5	1310.94	-35.28	1218.67	0	0	0	1339.95	-74.57	1565.4	1344.92	32.23	1558.62	1187.74	-70.95	1590.13	1189.33	42.52	1580.52	287.14	-343.61	77.37	885.59	-337.67	74.85	284.95
11.69	1475.5	-2.67	36.44	1451.34	-4.4	38.87	1286.54	43.58	24.2	1285.29	45.67	71.31	1146.32	-117.33	27.45	1117.37	-112.22	41.55	979.59	-129.67	79.92	996.65	-135.31	129.93	1313.58	-33.41	1218.75	0	0	0	1342.22	-72.3	1565.49	1347.31	34.02	1558.62	1190.27	-68.45	1590.12	1192.09	44.86	1580.35	287.29	-343.73	77.26	885.47	-337.96	74.76	284.66
11.7	1475.48	-2.42	36.54	1450.74	-4.13	38.49	1286.44	43.76	24.2	1285.39	45.7	71.19	1146.11	-117.68	27.22	1117.3	-112.11	41.16	980.9	-129.79	81.57	998.58	-135.51	131.4	1316.69	-31.71	1218.59	0	0	0	1344.32	-70.03	1565.6	1350.2	36.46	1558.55	1192.82	-66.07	1590.13	1194.84	46.97	1580.13	286.5	-343.84	76.98	885.54	-337.85	74.72	283.8
11.71	1475.65	-2.71	36.93	1451.44	-4	38.88	1286.57	43.62	23.97	1285.26	46.5	71.26	1145.78	-118.09	27.16	1118.74	-111.18	41.03	982.28	-130.04	83.39	1000.65	-135.69	132.92	1319.72	-29.81	1218.71	0	0	0	1347.06	-67.66	1565.67	1352.52	38.7	1558.46	1195.46	-63.58	1590.19	1197.67	49.27	1579.99	286.57	-343.68	76.98	885.39	-337.86	74.71	284.43
11.72	1475.32	-2.35	36.82	1451.27	-4.25	39.16	1286.47	43.92	24.02	1285.13	47.07	71.34	1146.44	-118.05	27.26	1117.55	-111.36	40.6	983.76	-130.6	85.45	1002.72	-136.49	134.78	1321.98	-28.1	1218.67	0	0	0	1349.68	-65.43	1565.73	1355.2	41.26	1558.35	1198.06	-61.19	1590.26	1200.28	51.64	1579.89	285.89	-343.71	76.96	885.45	-337.61	74.71	284.57
[truncated: 754 more rows]
[truncated: 35 more columns]
