# Supplementary material for: The impact of mobile phone use on where we look and how we walk when negotiating floor based obstacles
Source: PLoS One. 2017 Jun 30;12(6):e0179802. doi: 10.1371/journal.pone.0179802 (PMC5493336; doi:10.1371/journal.pone.0179802)
Supplement: S1 File — (ZIP) [file pone.0179802.s001.zip › Gait/PP12/a obs write 3.txt]

CODAmotion Analysis Text
Codamotion Analysis Text Save of: BD obs write 3.mdf
Time	Markers
Time	1:LTOE.X	1:LTOE.Y	1:LTOE.Z	2:L2nd.X	2:L2nd.Y	2:L2nd.Z	3:LHEE.X	3:LHEE.Y	3:LHEE.Z	4:LANK.X	4:LANK.Y	4:LANK.Z	5:RTOE.X	5:RTOE.Y	5:RTOE.Z	6:R2nd.X	6:R2nd.Y	6:R2nd.Z	7:RHEE.X	7:RHEE.Y	7:RHEE.Z	8:RANK.X	8:RANK.Y	8:RANK.Z	9:STRN.X	9:STRN.Y	9:STRN.Z	10:Marker 10.X	10:Marker 10.Y	10:Marker 10.Z	11:FRHD.X	11:FRHD.Y	11:FRHD.Z	12:FLHD.X	12:FLHD.Y	12:FLHD.Z	13:BRHD.X	13:BRHD.Y	13:BRHD.Z	14:BLHD.X	14:BLHD.Y	14:BLHD.Z	15:BLSTEP.X	15:BLSTEP.Y	15:BLSTEP.Z	16:FLSTEP.X	16:FLSTEP.Y	16:FLSTEP.Z	17:BRSTEP.X
(s)	(mm)	(mm)	(mm)	(mm)	(mm)	(mm)	(mm)	(mm)	(mm)	(mm)	(mm)	(mm)	(mm)	(mm)	(mm)	(mm)	(mm)	(mm)	(mm)	(mm)	(mm)	(mm)	(mm)	(mm)	(mm)	(mm)	(mm)	(mm)	(mm)	(mm)	(mm)	(mm)	(mm)	(mm)	(mm)	(mm)	(mm)	(mm)	(mm)	(mm)	(mm)	(mm)	(mm)	(mm)	(mm)	(mm)	(mm)	(mm)	(mm)
0	-3710.17	390.3	2.1	-3658.3	364.44	10.38	-1529.91	121.86	343.6	-1515.78	117.33	395.19	-3215	101.07	22.37	-3411.15	339.09	42.34	-3220.3	361.56	-2.47	-3107.81	354.7	37.2	-2361.42	78.33	1194.26	0	0	0	-3674.29	458.04	1570.52	-2907.19	197.71	1541.9	-2843.46	296.51	1230.2	-2812.55	205.94	1196.96	219.75	-250.11	59.07	658.8	-237.14	55	206.92
0.01	-3710.17	390.3	2.1	-3658.3	364.44	10.38	-1529.91	121.86	343.6	-1515.78	117.33	395.19	-3215	101.07	22.37	-3411.15	339.09	42.34	-3220.3	361.56	-2.47	-3107.81	354.7	37.2	-2361.42	78.33	1194.26	0	0	0	-3674.29	458.04	1570.52	-2907.19	197.71	1541.9	-2843.46	296.51	1230.2	-2812.55	205.94	1196.96	219.75	-250.11	59.07	658.8	-237.14	55	206.92
0.02	-3710.17	390.3	2.1	-3658.3	364.44	10.38	-1529.91	121.86	343.6	-1515.78	117.33	395.19	-3215	101.07	22.37	-3411.15	339.09	42.34	-3220.3	361.56	-2.47	-3107.81	354.7	37.2	-2361.42	78.33	1194.26	0	0	0	-3674.29	458.04	1570.52	-2907.19	197.71	1541.9	-2843.46	296.51	1230.2	-2812.55	205.94	1196.96	219.75	-250.11	59.07	658.8	-237.14	55	206.92
0.03	-3710.17	390.3	2.1	-3658.3	364.44	10.38	-1529.91	121.86	343.6	-1515.78	117.33	395.19	-3215	101.07	22.37	-3411.15	339.09	42.34	-3220.62	361.6	-2.47	-3108.18	354.75	37.22	-2361.42	78.33	1194.26	0	0	0	-3674.29	458.04	1570.52	-2907.19	197.71	1541.9	-2844.19	296.59	1230.53	-2813.36	206	1197.3	219.82	-250.19	59.09	659.03	-237.22	55.02	207
0.04	-3710.17	390.3	2.1	-3658.3	364.44	10.38	-1529.91	121.86	343.6	-1515.78	117.33	395.19	-3215	101.07	22.37	-3411.15	339.09	42.34	-3544.89	404.09	5.73	-3477.35	404.74	52.53	-2361.42	78.33	1194.26	0	0	0	-3674.29	458.04	1570.52	-2907.19	197.71	1541.9	-3578.64	372.69	1550.43	-3624.11	265.58	1541.34	289.47	-328.74	77.55	888.04	-319.98	74.48	284.94
0.05	-3710.17	390.3	2.1	-3658.3	364.44	10.38	-1529.91	121.86	343.6	-1515.78	117.33	395.19	-3215	101.07	22.37	-3411.15	339.09	42.34	-3537.62	405.67	7.4	-3469.02	404.84	54.02	-2361.42	78.33	1194.26	0	0	0	-3674.29	458.04	1570.52	-2907.19	197.71	1541.9	-3578.34	372.77	1550.81	-3615.09	266.53	1540.11	289.66	-328.69	77.54	888.67	-319.99	74.72	284.94
0.06	-3710.17	390.3	2.1	-3658.3	364.44	10.38	-1529.91	121.86	343.6	-1515.78	117.33	395.19	-3215	101.07	22.37	-3411.15	339.09	42.34	-3535.55	405.84	7.56	-3457.71	404.8	55.27	-2361.42	78.33	1194.26	0	0	0	-3674.29	458.04	1570.52	-2907.19	197.71	1541.9	-3577.07	373.52	1550.15	-3621.39	266.51	1540.78	289.91	-328.25	77.66	888.39	-319.67	74.7	285.57
0.07	-3710.17	390.3	2.1	-3658.3	364.44	10.38	-1529.91	121.86	343.6	-1515.78	117.33	395.19	-3215	101.07	22.37	-3411.15	339.09	42.34	-3530.2	405.57	8.39	-3478.97	406.32	51.53	-2361.42	78.33	1194.26	0	0	0	-3674.29	458.04	1570.52	-2907.19	197.71	1541.9	-3582.21	374.04	1550.18	-3625.23	266.54	1541.66	290	-328.32	77.72	888.12	-319.82	74.82	286.41
0.08	-3710.17	390.3	2.1	-3658.3	364.44	10.38	-1529.91	121.86	343.6	-1515.78	117.33	395.19	-3215	101.07	22.37	-3411.15	339.09	42.34	-3545.67	405.56	5.47	-3472.87	407.05	51.77	-2361.42	78.33	1194.26	0	0	0	-3674.29	458.04	1570.52	-2907.19	197.71	1541.9	-3576.47	373.01	1550.16	-3613.34	266.07	1541.46	289.23	-328.45	77.47	887.83	-320.16	74.62	285.92
0.09	-3710.17	390.3	2.1	-3658.3	364.44	10.38	-1529.91	121.86	343.6	-1515.78	117.33	395.19	-3215	101.07	22.37	-3411.15	339.09	42.34	-3516.02	405.31	9.72	-3450.95	405.18	55.13	-2361.42	78.33	1194.26	0	0	0	-3674.29	458.04	1570.52	-2907.19	197.71	1541.9	-3585.05	373.74	1550.6	-3606	266.66	1540.41	290.02	-328.46	77.65	888.42	-320.15	74.8	285.53
0.1	-3710.17	390.3	2.1	-3658.3	364.44	10.38	-1529.91	121.86	343.6	-1515.78	117.33	395.19	-3215	101.07	22.37	-3411.15	339.09	42.34	-3533.76	406.09	7.34	-3450.19	405.73	55.23	-2361.42	78.33	1194.26	0	0	0	-3674.29	458.04	1570.52	-2907.19	197.71	1541.9	-3588.49	373.61	1550.42	-3609.66	267.73	1540.39	289.08	-328.37	77.47	888.75	-319.96	74.93	285.32
0.11	-3710.17	390.3	2.1	-3658.3	364.44	10.38	-1529.91	121.86	343.6	-1515.78	117.33	395.19	-3215	101.07	22.37	-3411.15	339.09	42.34	-3535.05	406.44	6.19	-3447.27	406.71	55.89	-2361.42	78.33	1194.26	0	0	0	-3674.29	458.04	1570.52	-2907.19	197.71	1541.9	-3571.03	373.45	1549.92	-3623.03	268.19	1541.07	289.1	-328.58	77.44	888.63	-319.99	74.79	285.44
0.12	-3710.17	390.3	2.1	-3658.3	364.44	10.38	-1529.91	121.86	343.6	-1515.78	117.33	395.19	-3215	101.07	22.37	-3411.15	339.09	42.34	-3521.44	405.07	8.57	-3448.61	406.83	55.3	-2361.42	78.33	1194.26	0	0	0	-3674.29	458.04	1570.52	-2907.19	197.71	1541.9	-3571.41	372.57	1549.83	-3615.33	268.6	1540.78	289.92	-328.48	77.71	888.3	-319.94	74.65	285.33
0.13	-3710.17	390.3	2.1	-3658.3	364.44	10.38	-1529.91	121.86	343.6	-1515.78	117.33	395.19	-3215	101.07	22.37	-3411.15	339.09	42.34	-3520.68	405.95	8.73	-3457.32	406.48	54.35	-2361.42	78.33	1194.26	0	0	0	-3674.29	458.04	1570.52	-2907.19	197.71	1541.9	-3570.08	372.62	1549.61	-3607.48	267.31	1540.67	289.77	-328.42	77.66	888.33	-319.84	74.84	285.33
0.14	-3710.17	390.3	2.1	-3658.3	364.44	10.38	-1529.91	121.86	343.6	-1515.78	117.33	395.19	-3215	101.07	22.37	-3411.15	339.09	42.34	-3512.3	404.84	9.78	-3444.23	406.51	55.82	-2361.42	78.33	1194.26	0	0	0	-3674.29	458.04	1570.52	-2907.19	197.71	1541.9	-3563.8	372.35	1549.18	-3635.72	268.81	1541.1	289.16	-328.29	77.54	888.12	-320.08	74.6	285.17
0.15	-3710.17	390.3	2.1	-3658.3	364.44	10.38	-1529.91	121.86	343.6	-1515.78	117.33	395.19	-3215	101.07	22.37	-3411.15	339.09	42.34	-3548.73	405.53	4.62	-3450.47	406.67	54.51	-2361.42	78.33	1194.26	0	0	0	-3674.29	458.04	1570.52	-2907.19	197.71	1541.9	-3561.98	372.36	1549.07	-3619.6	269.23	1539.93	288.74	-328.41	77.37	888.19	-319.99	74.67	284.86
0.16	-3710.17	390.3	2.1	-3658.3	364.44	10.38	-1529.91	121.86	343.6	-1515.78	117.33	395.19	-3215	101.07	22.37	-3411.15	339.09	42.34	-3513.23	404.83	10.7	-3474.66	408.33	51.32	-2361.42	78.33	1194.26	0	0	0	-3674.29	458.04	1570.52	-2907.19	197.71	1541.9	-3566.99	371.72	1549.22	-3629.07	269.23	1540.84	289.12	-328.29	77.53	888.06	-319.93	74.67	284.22
0.17	-3710.17	390.3	2.1	-3658.3	364.44	10.38	-1529.91	121.86	343.6	-1515.78	117.33	395.19	-3215	101.07	22.37	-3411.15	339.09	42.34	-3547.82	406.51	4.71	-3470.77	407.48	51.65	-2361.42	78.33	1194.26	0	0	0	-3674.29	458.04	1570.52	-2907.19	197.71	1541.9	-3569.88	371.47	1548.63	-3630.74	268.78	1540.27	289.95	-328.28	77.74	888.02	-319.91	74.75	284.67
0.18	-3710.17	390.3	2.1	-3658.3	364.44	10.38	-1529.91	121.86	343.6	-1515.78	117.33	395.19	-3215	101.07	22.37	-3411.15	339.09	42.34	-3532.28	404.94	7.34	-3470.1	408.01	50.95	-2361.42	78.33	1194.26	0	0	0	-3674.29	458.04	1570.52	-2907.19	197.71	1541.9	-3571.08	371.31	1548.37	-3613.52	268.17	1539.42	289.07	-328.56	77.39	888.35	-319.96	74.73	284.87
0.19	-3710.17	390.3	2.1	-3658.3	364.44	10.38	-1529.91	121.86	343.6	-1515.78	117.33	395.19	-3215	101.07	22.37	-3411.15	339.09	42.34	-3541.11	405.83	5.05	-3454.66	407.56	53.78	-2361.42	78.33	1194.26	0	0	0	-3674.29	458.04	1570.52	-2907.19	197.71	1541.9	-3573.77	370.88	1548.24	-3610.88	268.35	1538.86	289.81	-328.44	77.63	888.7	-320.12	74.77	285.02
0.2	-3710.17	390.3	2.1	-3658.3	364.44	10.38	-1529.91	121.86	343.6	-1515.78	117.33	395.19	-3215	101.07	22.37	-3411.15	339.09	42.34	-3531.88	406.05	5.9	-3452.19	408.78	54.36	-2361.42	78.33	1194.26	0	0	0	-3674.29	458.04	1570.52	-2907.19	197.71	1541.9	-3564.12	370.02	1547.86	-3611.74	269.36	1539.56	289.79	-328.48	77.63	888.38	-319.76	74.9	285.38
0.21	-3710.17	390.3	2.1	-3658.3	364.44	10.38	-1529.91	121.86	343.6	-1515.78	117.33	395.19	-3215	101.07	22.37	-3411.15	339.09	42.34	-3543.84	406.69	4.86	-3468.02	408.51	51.74	-2361.42	78.33	1194.26	0	0	0	-3674.29	458.04	1570.52	-2907.19	197.71	1541.9	-3572.62	369.04	1548	-3630.75	270.48	1539.48	289.76	-328.2	77.64	888.02	-319.71	74.77	285.27
0.22	-3710.17	390.3	2.1	-3658.3	364.44	10.38	-1529.91	121.86	343.6	-1515.78	117.33	395.19	-3215	101.07	22.37	-3411.15	339.09	42.34	-3535.31	406.22	6.35	-3450.03	408.33	54.06	-2361.42	78.33	1194.26	0	0	0	-3674.29	458.04	1570.52	-2907.19	197.71	1541.9	-3562.21	367.73	1546.69	-3614.48	269.12	1538.82	288.59	-328.42	77.31	887.91	-319.74	74.7	284.48
0.23	-3710.17	390.3	2.1	-3658.3	364.44	10.38	-1529.91	121.86	343.6	-1515.78	117.33	395.19	-3215	101.07	22.37	-3411.15	339.09	42.34	-3541.18	404.79	5.73	-3457.94	409.86	52.55	-2361.42	78.33	1194.26	0	0	0	-3674.29	458.04	1570.52	-2907.19	197.71	1541.9	-3558.47	366.94	1546.24	-3624.25	268.98	1539.61	289.55	-328.23	77.66	888.14	-319.93	74.67	285.14
0.24	-3710.17	390.3	2.1	-3658.3	364.44	10.38	-1529.91	121.86	343.6	-1515.78	117.33	395.19	-3215	101.07	22.37	-3411.15	339.09	42.34	-3532.82	405.49	7.06	-3468.19	409.57	50.96	-2361.42	78.33	1194.26	0	0	0	-3674.29	458.04	1570.52	-2907.19	197.71	1541.9	-3548.17	365.84	1545.67	-3623.94	269.58	1538.97	289.5	-328.33	77.64	888.7	-320.11	74.91	285.32
0.25	-3710.17	390.3	2.1	-3658.3	364.44	10.38	-1529.91	121.86	343.6	-1515.78	117.33	395.19	-3215	101.07	22.37	-3411.15	339.09	42.34	-3534.61	406.95	6.94	-3460.72	409.71	52.32	-2361.42	78.33	1194.26	0	0	0	-3674.29	458.04	1570.52	-2907.19	197.71	1541.9	-3558.25	366.05	1545.81	-3602.55	268.65	1537.35	289.98	-328.47	77.55	888.56	-319.92	74.92	284.77
0.26	-3710.17	390.3	2.1	-3658.3	364.44	10.38	-1529.91	121.86	343.6	-1515.78	117.33	395.19	-3215	101.07	22.37	-3411.15	339.09	42.34	-3532.34	406.11	7.14	-3479.05	410.84	49.33	-2361.42	78.33	1194.26	0	0	0	-3674.29	458.04	1570.52	-2907.19	197.71	1541.9	-3560.02	364.69	1545.59	-3648.41	270.08	1538.31	289.62	-328.38	77.46	888.52	-319.98	74.82	284.74
0.27	-3710.17	390.3	2.1	-3658.3	364.44	10.38	-1529.91	121.86	343.6	-1515.78	117.33	395.19	-3215	101.07	22.37	-3411.15	339.09	42.34	-3543.58	406.38	5.05	-3466.71	410.02	51.36	-2361.42	78.33	1194.26	0	0	0	-3674.29	458.04	1570.52	-2907.19	197.71	1541.9	-3563.06	363.19	1545.43	-3615.18	268.57	1536.47	289.4	-328.03	77.65	888.28	-319.82	74.68	284.98
0.28	-3710.17	390.3	2.1	-3658.3	364.44	10.38	-1529.91	121.86	343.6	-1515.78	117.33	395.19	-3215	101.07	22.37	-3411.15	339.09	42.34	-3509.72	406.9	10.05	-3476.29	408.65	50.46	-2361.42	78.33	1194.26	0	0	0	-3674.29	458.04	1570.52	-2907.19	197.71	1541.9	-3546.77	361.63	1545	-3641.73	269.08	1536.92	289.41	-328.3	77.54	887.69	-319.84	74.5	285.23
0.29	-3710.17	390.3	2.1	-3658.3	364.44	10.38	-1529.91	121.86	343.6	-1515.78	117.33	395.19	-3215	101.07	22.37	-3411.15	339.09	42.34	-3539.36	405.64	6.32	-3481.05	410.41	49.49	-2361.42	78.33	1194.26	0	0	0	-3674.29	458.04	1570.52	-2907.19	197.71	1541.9	-3551.31	360.56	1543.87	-3627.76	269.4	1536.78	289.56	-328.28	77.52	888.2	-319.86	74.75	285.07
0.3	-3710.17	390.3	2.1	-3658.3	364.44	10.38	-1529.91	121.86	343.6	-1515.78	117.33	395.19	-3215	101.07	22.37	-3411.15	339.09	42.34	-3530.71	405.89	7.37	-3474.11	410.61	49.53	-2361.42	78.33	1194.26	0	0	0	-3674.29	458.04	1570.52	-2907.19	197.71	1541.9	-3564.02	359.91	1544.19	-3621.55	268.51	1535.86	289.15	-328.34	77.5	888.29	-319.95	74.86	285.64
0.31	-3710.17	390.3	2.1	-3658.3	364.44	10.38	-1529.91	121.86	343.6	-1515.78	117.33	395.19	-3215	101.07	22.37	-3411.15	339.09	42.34	-3535.63	405.73	6.43	-3446.85	409.78	53.81	-2361.42	78.33	1194.26	0	0	0	-3674.29	458.04	1570.52	-2907.19	197.71	1541.9	-3567.58	358.63	1543.78	-3634.51	269.54	1536.15	288.72	-328.62	77.32	887.73	-319.76	74.68	285.57
0.32	-3710.17	390.3	2.1	-3658.3	364.44	10.38	-1529.91	121.86	343.6	-1515.78	117.33	395.19	-3215	101.07	22.37	-3411.15	339.09	42.34	-3541.73	407.43	4.16	-3464.28	409.62	50.05	-2361.42	78.33	1194.26	0	0	0	-3674.29	458.04	1570.52	-2907.19	197.71	1541.9	-3558.56	356.66	1543.4	-3650.58	269.02	1536.72	289.19	-328.35	77.53	888.46	-320.06	74.8	285.41
0.33	-3710.17	390.3	2.1	-3658.3	364.44	10.38	-1529.91	121.86	343.6	-1515.78	117.33	395.19	-3215	101.07	22.37	-3411.15	339.09	42.34	-3515.56	406.48	9.25	-3442.09	409.28	53.47	-2361.42	78.33	1194.26	0	0	0	-3674.29	458.04	1570.52	-2907.19	197.71	1541.9	-3553.53	355.85	1543.14	-3629.36	267.31	1534.85	289.84	-328.19	77.63	888.07	-319.85	74.76	284.54
0.34	-3710.17	390.3	2.1	-3658.3	364.44	10.38	-1529.91	121.86	343.6	-1515.78	117.33	395.19	-3215	101.07	22.37	-3411.15	339.09	42.34	-3541.82	405.7	5.28	-3470.85	409.82	49.88	-2361.42	78.33	1194.26	0	0	0	-3674.29	458.04	1570.52	-2907.19	197.71	1541.9	-3561.05	354.35	1543.49	-3643.43	267.32	1535.56	288.64	-328.54	77.44	888.15	-319.89	74.84	285.1
0.35	-3710.17	390.3	2.1	-3658.3	364.44	10.38	-1529.91	121.86	343.6	-1515.78	117.33	395.19	-3215	101.07	22.37	-3411.15	339.09	42.34	-3531.82	406	7.06	-3459.13	409.34	51.86	-2361.42	78.33	1194.26	0	0	0	-3674.29	458.04	1570.52	-2907.19	197.71	1541.9	-3549.48	351.61	1542.91	-3642.1	266.51	1536.93	289.34	-328.3	77.51	888.46	-319.82	74.81	285.35
0.36	-3710.17	390.3	2.1	-3658.3	364.44	10.38	-1529.91	121.86	343.6	-1515.78	117.33	395.19	-3215	101.07	22.37	-3411.15	339.09	42.34	-3544.84	407.05	4.64	-3460.71	409.62	51.16	-2361.42	78.33	1194.26	0	0	0	-3674.29	458.04	1570.52	-2907.19	197.71	1541.9	-3548.22	350.04	1542.7	-3647.56	267.81	1535.89	289.92	-328.27	77.64	888.52	-319.66	74.91	284.92
0.37	-3710.17	390.3	2.1	-3658.3	364.44	10.38	-1529.91	121.86	343.6	-1515.78	117.33	395.19	-3215	101.07	22.37	-3411.15	339.09	42.34	-3541.04	406.44	4.77	-3458.93	409.54	51.58	-2361.42	78.33	1194.26	0	0	0	-3674.29	458.04	1570.52	-2907.19	197.71	1541.9	-3556.2	348.62	1542.92	-3625.43	267.91	1534.1	289.45	-328.41	77.45	888.63	-319.89	74.94	284.88
0.38	-3710.17	390.3	2.1	-3658.3	364.44	10.38	-1529.91	121.86	343.6	-1515.78	117.33	395.19	-3215	101.07	22.37	-3411.15	339.09	42.34	-3525.2	407.52	7.56	-3469.21	410.08	50.54	-2361.42	78.33	1194.26	0	0	0	-3674.29	458.04	1570.52	-2907.19	197.71	1541.9	-3560.78	345.77	1543.1	-3623.43	267.83	1533.69	289.57	-328.33	77.65	888.19	-320.07	74.56	284.74
0.39	-3710.17	390.3	2.1	-3658.3	364.44	10.38	-1529.91	121.86	343.6	-1515.78	117.33	395.19	-3215	101.07	22.37	-3411.15	339.09	42.34	-3530.11	406.02	7.29	-3450.27	410.05	52.33	-2361.42	78.33	1194.26	0	0	0	-3674.29	458.04	1570.52	-2907.19	197.71	1541.9	-3556.43	343.6	1542.68	-3621.4	267.73	1533.27	289.26	-328.4	77.4	887.72	-319.83	74.49	284.51
0.4	-3710.17	390.3	2.1	-3658.3	364.44	10.38	-1529.91	121.86	343.6	-1515.78	117.33	395.19	-3215	101.07	22.37	-3411.15	339.09	42.34	-3529.22	407.4	6.77	-3475.84	409.39	48.62	-2361.42	78.33	1194.26	0	0	0	-3674.29	458.04	1570.52	-2907.19	197.71	1541.9	-3551.06	341.18	1542.46	-3619.34	267.61	1532.87	289.39	-328.19	77.57	888.02	-320.04	74.61	284.55
0.41	-3710.17	390.3	2.1	-3658.3	364.44	10.38	-1529.91	121.86	343.6	-1515.78	117.33	395.19	-3215	101.07	22.37	-3411.15	339.09	42.34	-3545.01	407.85	4.29	-3460.41	409.83	51.26	-2361.42	78.33	1194.26	0	0	0	-3674.29	458.04	1570.52	-2907.19	197.71	1541.9	-3557.52	338.03	1542.27	-3617.25	267.49	1532.47	289.73	-328.51	77.61	887.88	-319.73	74.68	284.73
0.42	-3710.17	390.3	2.1	-3658.3	364.44	10.38	-1529.91	121.86	343.6	-1515.78	117.33	395.19	-3215	101.07	22.37	-3411.15	339.09	42.34	-3534.33	406.88	5.27	-3455.51	409.18	52.55	-2361.42	78.33	1194.26	0	0	0	-3674.29	458.04	1570.52	-2907.19	197.71	1541.9	-3563.16	335.4	1542.37	-3615.13	267.35	1532.07	289.8	-328.3	77.63	887.94	-319.9	74.74	285.42
0.43	-3710.17	390.3	2.1	-3658.3	364.44	10.38	-1529.91	121.86	343.6	-1515.78	117.33	395.19	-3215	101.07	22.37	-3411.15	339.09	42.34	-3528.98	406.1	6.82	-3467.51	408.86	50.62	-2361.42	78.33	1194.26	0	0	0	-3674.29	458.04	1570.52	-2907.19	197.71	1541.9	-3555.81	333.33	1541.93	-3612.98	267.2	1531.68	288.6	-328.34	77.29	888.11	-319.87	74.66	285.28
0.44	-3710.17	390.3	2.1	-3658.3	364.44	10.38	-1529.91	121.86	343.6	-1515.78	117.33	395.19	-3215	101.07	22.37	-3411.15	339.09	42.34	-3509.56	405.98	9.96	-3458.22	408.93	51.95	-2361.42	78.33	1194.26	0	0	0	-3674.27	458.04	1570.52	-2907.19	197.71	1541.9	-3555.22	329.7	1541.7	-3610.81	267.03	1531.3	289.91	-328.24	77.64	888.08	-320.02	74.56	285.56
0.45	-3710.17	390.3	2.1	-3658.3	364.44	10.38	-1529.91	121.86	343.6	-1515.78	117.33	395.19	-3215	101.07	22.37	-3411.15	339.09	42.34	-3533.23	406.57	6.25	-3448.83	408.62	52.36	-2361.42	78.33	1194.26	0	0	0	-3654.18	455.19	1571.51	-2907.19	197.71	1541.9	-3563.58	327.44	1541.86	-3608.61	266.85	1530.92	289.64	-328.27	77.64	888.11	-320.06	74.62	286.22
0.46	-3710.17	390.3	2.1	-3658.3	364.44	10.38	-1529.91	121.86	343.6	-1515.78	117.33	395.19	-3215	101.07	22.37	-3411.15	339.09	42.34	-3531.47	407.37	6.24	-3460.09	408.81	51.98	-2361.42	78.33	1194.26	0	0	0	-3668.88	457.03	1572.39	-2907.19	197.71	1541.9	-3559.65	323.84	1541.16	-3606.37	266.66	1530.55	289.08	-328.38	77.47	888.29	-320.07	74.78	285.54
0.47	-3710.17	390.3	2.1	-3658.3	364.44	10.38	-1529.91	121.86	343.6	-1515.78	117.33	395.19	-3215	101.07	22.37	-3411.15	339.09	42.34	-3518.29	406.9	7.22	-3454.99	408.82	52.27	-2361.42	78.33	1194.26	0	0	0	-3660.35	456.33	1572.48	-2907.19	197.71	1541.9	-3558.69	319.2	1540.23	-3604.11	266.46	1530.18	289.66	-328.38	77.71	888.24	-319.83	74.89	285.13
0.48	-3710.17	390.3	2.1	-3658.3	364.44	10.38	-1529.91	121.86	343.6	-1515.78	117.33	395.19	-3215	101.07	22.37	-3411.15	339.09	42.34	-3519.54	406.79	7.46	-3477.78	408.81	48.24	-2361.42	78.33	1194.26	0	0	0	-3650.7	454.55	1571.94	-2907.19	197.71	1541.9	-3565.47	315.9	1540.08	-3601.82	266.24	1529.83	289.27	-328.41	77.57	887.76	-320.07	74.59	284.94
0.49	-3710.17	390.3	2.1	-3658.3	364.44	10.38	-1529.91	121.86	343.6	-1515.78	117.33	395.19	-3215	101.07	22.37	-3411.15	339.09	42.34	-3518.77	407.34	7.57	-3445.32	408.64	53.19	-2361.42	78.33	1194.26	0	0	0	-3648.8	453.13	1571.78	-2907.19	197.71	1541.9	-3566.64	312.76	1539.79	-3599.51	266.01	1529.47	290.06	-328.35	77.71	888.74	-319.96	74.94	285.46
0.5	-3710.17	390.3	2.1	-3658.3	364.44	10.38	-1529.91	121.86	343.6	-1515.78	117.33	395.19	-3215	101.07	22.37	-3411.15	339.09	42.34	-3531.19	407.87	4.47	-3443.88	408.39	53.38	-2361.42	78.33	1194.26	0	0	0	-3650.72	453.49	1572.81	-2907.19	197.71	1541.9	-3565.94	308.74	1539.08	-3597.16	265.77	1529.12	289.6	-328.37	77.53	889.01	-320.02	74.98	285.65
0.51	-3710.17	390.3	2.1	-3658.3	364.44	10.38	-1529.91	121.86	343.6	-1515.78	117.33	395.19	-3215	101.07	22.37	-3411.15	339.09	42.34	-3526.91	408.15	4.94	-3459.03	408.84	51.28	-2361.42	78.33	1194.26	0	0	0	-3645.43	450.21	1572.33	-2907.19	197.71	1541.9	-3560.84	305.35	1538.29	-3594.79	265.52	1528.78	289.95	-328.49	77.46	888.66	-320.25	74.73	285.53
0.52	-3710.17	390.3	2.1	-3658.3	364.44	10.38	-1529.91	121.86	343.6	-1515.78	117.33	395.19	-3215	101.07	22.37	-3411.15	339.09	42.34	-3539.06	409.01	3.11	-3457.21	408.82	51.15	-2361.42	78.33	1194.26	0	0	0	-3625.3	448.91	1572.07	-2907.19	197.71	1541.9	-3560.7	300.34	1536.27	-3592.39	265.25	1528.44	289.83	-328.59	77.53	888.42	-320.22	74.67	285.16
0.53	-3710.17	390.3	2.1	-3658.3	364.44	10.38	-1529.91	121.86	343.6	-1515.78	117.33	395.19	-3215	101.07	22.37	-3411.15	339.09	42.34	-3521.91	407.43	6.18	-3443.37	407.99	52.62	-2361.42	78.33	1194.26	0	0	0	-3636.27	447.95	1572.65	-2907.19	197.71	1541.9	-3555.04	297.04	1534.69	-3589.96	264.97	1528.11	289.56	-328.5	77.57	888.55	-320.26	74.73	284.97
0.54	-3710.17	390.3	2.1	-3658.3	364.44	10.38	-1529.91	121.86	343.6	-1515.78	117.33	395.19	-3215	101.07	22.37	-3411.15	339.09	42.34	-3522.92	408.42	5.14	-3436.71	407.74	53.84	-2361.42	78.33	1194.26	0	0	0	-3626.47	444.95	1571.46	-2907.19	197.71	1541.9	-3571.5	292.91	1534.78	-3587.5	264.68	1527.79	289.22	-328.37	77.57	887.97	-320.4	74.49	285.55
0.55	-3710.17	390.3	2.1	-3658.3	364.44	10.38	-1529.91	121.86	343.6	-1515.78	117.33	395.19	-3215	101.07	22.37	-3411.15	339.09	42.34	-3518.44	407.39	6.45	-3439.9	407.53	52.92	-2361.42	78.33	1194.26	0	0	0	-3604.35	442.24	1570.51	-2907.19	197.71	1541.9	-3578.54	288.8	1533.51	-3585.02	264.37	1527.47	289.86	-328.26	77.71	888.27	-319.86	74.67	285.41
0.56	-3710.17	390.3	2.1	-3658.3	364.44	10.38	-1529.91	121.86	343.6	-1515.78	117.33	395.19	-3215	101.07	22.37	-3411.15	339.09	42.34	-3523.88	408.21	3.96	-3461.55	408.55	49.64	-2361.42	78.33	1194.26	0	0	0	-3599.54	439.93	1570.52	-2907.19	197.71	1541.9	-3572.59	285.48	1532.39	-3582.51	264.06	1527.15	290.11	-328.08	77.82	887.77	-320.04	74.5	284.87
0.57	-3710.17	390.3	2.1	-3658.3	364.44	10.38	-1529.91	121.86	343.6	-1515.78	117.33	395.19	-3215	101.07	22.37	-3411.15	339.09	42.34	-3515.68	409.1	5.06	-3445.84	407.81	52	-2361.42	78.33	1194.26	0	0	0	-3600.79	435.77	1569.75	-2907.19	197.71	1541.9	-3578.12	282.02	1531.4	-3579.97	263.73	1526.84	289.23	-328.25	77.49	888.34	-320.37	74.68	285.27
0.58	-3710.17	390.3	2.1	-3658.3	364.44	10.38	-1529.91	121.86	343.6	-1515.78	117.33	395.19	-3215	101.07	22.37	-3411.15	339.09	42.34	-3535.39	408.25	1.73	-3435.04	406.76	52.5	-2361.42	78.33	1194.26	0	0	0	-3600.72	433.21	1569.71	-2907.19	197.71	1541.9	-3571.84	279	1529.98	-3577.41	263.39	1526.54	289.25	-328.11	77.61	888.43	-319.8	74.86	284.69
0.59	-3710.17	390.3	2.1	-3658.3	364.44	10.38	-1529.91	121.86	343.6	-1515.78	117.33	395.19	-3215	101.07	22.37	-3411.15	339.09	42.34	-3528.79	408.93	3.05	-3448.3	407.33	50.86	-2361.42	78.33	1194.26	0	0	0	-3578.76	429.02	1568.36	-2907.19	197.71	1541.9	-3562.64	275.08	1528.91	-3574.82	263.04	1526.24	288.33	-328.36	77.29	888.43	-319.78	74.82	285.29
0.6	-3710.17	390.3	2.1	-3658.3	364.44	10.38	-1529.91	121.86	343.6	-1515.78	117.33	395.19	-3215	101.07	22.37	-3411.15	339.09	42.34	-3521.77	409.76	3.24	-3417.39	407.33	54.95	-2361.42	78.33	1194.26	0	0	0	-3587.58	425.48	1567.46	-2907.19	197.71	1541.9	-3575.15	273.63	1528.09	-3572.2	262.67	1525.95	289.33	-328.25	77.43	888.64	-319.74	74.9	284.67
0.61	-3710.17	390.3	2.1	-3658.3	364.44	10.38	-1529.91	121.86	343.6	-1515.78	117.33	395.19	-3215	101.07	22.37	-3411.15	339.09	42.34	-3525.75	409.03	2.22	-3439.7	407.04	51.54	-2361.42	78.33	1194.26	0	0	0	-3584.14	421.87	1566.51	-2907.19	197.71	1541.9	-3586.46	270.52	1527.5	-3569.55	262.3	1525.66	289.21	-328.51	77.36	888.64	-319.68	75	284.86
0.62	-3710.17	390.3	2.1	-3658.3	364.44	10.38	-1529.91	121.86	343.6	-1515.78	117.33	395.19	-3215	101.07	22.37	-3411.15	339.09	42.34	-3511.66	408.77	4.04	-3426.97	407.18	53.32	-2361.42	78.33	1194.26	0	0	0	-3579.09	418.67	1565.64	-2907.19	197.71	1541.9	-3588.37	268.06	1527.26	-3566.88	261.91	1525.38	289.93	-328.31	77.78	888.19	-320.09	74.65	285.09
0.63	-3710.17	390.3	2.1	-3658.3	364.44	10.38	-1529.91	121.86	343.6	-1515.78	117.33	395.19	-3215	101.07	22.37	-3411.15	339.09	42.34	-3514.36	408.04	2.66	-3431.92	406.6	52.84	-2361.42	78.33	1194.26	0	0	0	-3581.9	415.41	1564.65	-2907.19	197.71	1541.9	-3606.45	267.05	1527.94	-3564.18	261.51	1525.1	289.44	-328.42	77.63	888.49	-320.27	74.64	285.14
0.64	-3710.17	390.3	2.1	-3658.3	364.44	10.38	-1529.91	121.86	343.6	-1515.78	117.33	395.19	-3215	101.07	22.37	-3411.15	339.09	42.34	-3510.57	409.75	2.7	-3432.21	406.71	51.5	-2361.42	78.33	1194.26	0	0	0	-3574.75	411	1564.13	-2907.19	197.71	1541.9	-3623.41	265.92	1527.1	-3561.45	261.1	1524.83	288.83	-328.66	77.39	888.64	-319.83	74.71	284.92
0.65	-3710.17	390.3	2.1	-3658.3	364.44	10.38	-1529.91	121.86	343.6	-1515.78	117.33	395.19	-3215	101.07	22.37	-3411.15	339.09	42.34	-3527.91	409.34	-0.12	-3428.79	406.85	52.19	-2361.42	78.33	1194.26	0	0	0	-3571.57	407.9	1563.09	-2907.19	197.71	1541.9	-3623.89	263.67	1526.89	-3558.7	260.68	1524.57	288.63	-328.85	77.18	888.21	-319.87	74.7	285.5
0.66	-3710.17	390.3	2.1	-3658.3	364.44	10.38	-1529.91	121.86	343.6	-1515.78	117.33	395.19	-3215	101.07	22.37	-3411.15	339.09	42.34	-3509.4	409.34	1.35	-3420.7	406.15	53.16	-2361.42	78.33	1194.26	0	0	0	-3558.87	403.95	1562.43	-2907.19	197.71	1541.9	-3608.18	262.38	1527.16	-3555.92	260.25	1524.31	289.26	-328.4	77.48	888.41	-320	74.7	285.25
0.67	-3710.17	390.3	2.1	-3658.3	364.44	10.38	-1529.91	121.86	343.6	-1515.78	117.33	395.19	-3215	101.07	22.37	-3411.15	339.09	42.34	-3487.71	409.12	4.04	-3415.16	405.22	53.92	-2361.42	78.33	1194.26	0	0	0	-3554.48	400.1	1561.74	-2907.19	197.71	1541.9	-3611.98	260.25	1526.84	-3553.12	259.8	1524.05	289.04	-328.32	77.42	888.44	-320.06	74.8	285.25
0.68	-3710.17	390.3	2.1	-3658.3	364.44	10.38	-1529.91	121.86	343.6	-1515.78	117.33	395.19	-3215	101.07	22.37	-3411.15	339.09	42.34	-3495.64	410.11	3.51	-3430.66	404.84	51.2	-2361.42	78.33	1194.26	0	0	0	-3555.4	396.24	1561.34	-2907.19	197.71	1541.9	-3615.69	258.14	1526.54	-3550.29	259.35	1523.81	289.36	-328.39	77.49	888.28	-320.03	74.71	284.31
0.69	-3710.17	390.3	2.1	-3658.3	364.44	10.38	-1529.91	121.86	343.6	-1515.78	117.33	395.19	-3215	101.07	22.37	-3411.15	339.09	42.34	-3506.31	410.14	1.76	-3417.08	404.95	52.78	-2361.42	78.33	1194.26	0	0	0	-3563.3	394.11	1561.53	-2907.19	197.71	1541.9	-3619.29	256.03	1526.24	-3547.43	258.88	1523.56	289.78	-328.12	77.66	888.39	-319.96	74.72	284.39
0.7	-3710.17	390.3	2.1	-3658.3	364.44	10.38	-1529.91	121.86	343.6	-1515.78	117.33	395.19	-3215	101.07	22.37	-3411.15	339.09	42.34	-3499.97	409.95	2.29	-3435.87	404.56	49.85	-2361.42	78.33	1194.26	0	0	0	-3561.98	390.26	1561.12	-2907.19	197.71	1541.9	-3622.78	253.94	1525.95	-3544.55	258.4	1523.32	289.07	-328.57	77.39	887.91	-319.6	74.74	285.05
0.71	-3710.17	390.3	2.1	-3658.3	364.44	10.38	-1529.91	121.86	343.6	-1515.78	117.33	395.19	-3215	101.07	22.37	-3411.15	339.09	42.34	-3508.33	410.78	0.84	-3430.99	403.54	50.97	-2361.42	78.33	1194.26	0	0	0	-3557.68	387.26	1560.53	-2907.19	197.71	1541.9	-3626.18	251.85	1525.66	-3541.64	257.91	1523.09	289.61	-328.19	77.67	888.24	-320.04	74.7	285.26
0.72	-3710.17	390.3	2.1	-3658.3	364.44	10.38	-1529.91	121.86	343.6	-1515.78	117.33	395.19	-3215	101.07	22.37	-3411.15	339.09	42.34	-3507.56	410.7	1.68	-3421.47	403.07	52.85	-2361.42	78.33	1194.26	0	0	0	-3565.35	385.46	1560.31	-2907.19	197.71	1541.9	-3629.47	249.78	1525.39	-3538.7	257.41	1522.86	289.55	-327.97	77.63	888.36	-320.08	74.73	285.04
0.73	-3710.17	390.3	2.1	-3658.3	364.44	10.38	-1529.91	121.86	343.6	-1515.78	117.33	395.19	-3215	101.07	22.37	-3411.15	339.09	42.34	-3496.65	409.95	3.3	-3414.74	399.79	54.12	-2361.42	78.33	1194.26	0	0	0	-3563.79	382.73	1560.48	-2907.19	197.71	1541.9	-3632.67	247.72	1525.12	-3535.74	256.9	1522.64	289.46	-328.4	77.46	888.4	-320.21	74.6	285.37
0.74	-3710.17	390.3	2.1	-3658.3	364.44	10.38	-1529.91	121.86	343.6	-1515.78	117.33	395.19	-3215	101.07	22.37	-3411.15	339.09	42.34	-3493.28	407.98	4.2	-3405.32	399.51	55.9	-2361.42	78.33	1194.26	0	0	0	-3558.49	379.87	1559.73	-2907.19	197.71	1541.9	-3635.76	245.67	1524.85	-3532.76	256.38	1522.42	289.81	-328.35	77.64	888.48	-320.04	74.7	285.1
0.75	-3710.17	390.3	2.1	-3658.3	364.44	10.38	-1529.91	121.86	343.6	-1515.78	117.33	395.19	-3215	101.07	22.37	-3411.15	339.09	42.34	-3503.61	408.67	2.71	-3423.66	396.66	53.76	-2361.42	78.33	1194.26	0	0	0	-3557.73	377.07	1559.41	-2907.19	197.71	1541.9	-3638.75	243.63	1524.6	-3529.75	255.85	1522.21	289.82	-328.5	77.63	888.38	-320.04	74.64	285.74
0.76	-3710.17	390.3	2.1	-3658.3	364.44	10.38	-1529.91	121.86	343.6	-1515.78	117.33	395.19	-3215	101.07	22.37	-3411.15	339.09	42.34	-3511.83	407.25	1.71	-3406.29	394.42	56.52	-2361.42	78.33	1194.26	0	0	0	-3561.23	375.24	1559.65	-2907.19	197.71	1541.9	-3641.65	241.61	1524.35	-3526.71	255.3	1522	289.5	-328.48	77.43	888.36	-320.04	74.59	285.26
0.77	-3710.17	390.3	2.1	-3658.3	364.44	10.38	-1529.91	121.86	343.6	-1515.78	117.33	395.19	-3215	101.07	22.37	-3411.15	339.09	42.34	-3510.42	406	2.42	-3419.39	393.49	54.9	-2361.42	78.33	1194.26	0	0	0	-3554.18	372.87	1559.06	-2907.19	197.71	1541.9	-3644.44	239.59	1524.11	-3523.65	254.75	1521.8	289.61	-328.15	77.68	888.46	-319.96	74.68	285.31
0.78	-3710.17	390.3	2.1	-3658.3	364.44	10.38	-1529.91	121.86	343.6	-1515.78	117.33	395.19	-3215	101.07	22.37	-3411.15	339.09	42.34	-3505.8	403.62	3.18	-3427.17	390.91	54.5	-2361.42	78.33	1194.26	0	0	0	-3563.38	370.75	1559.91	-2907.19	197.71	1541.9	-3647.14	237.58	1523.88	-3520.56	254.19	1521.6	289.9	-328.44	77.64	888.96	-319.96	74.92	284.9
0.79	-3710.17	390.3	2.1	-3658.3	364.44	10.38	-1529.91	121.86	343.6	-1515.78	117.33	395.19	-3215	101.07	22.37	-3411.15	339.09	42.34	-3508.95	400.79	2.72	-3414.04	389.12	57.13	-2361.42	78.33	1194.26	0	0	0	-3560.47	368.79	1559.79	-2907.19	197.71	1541.9	-3649.73	235.59	1523.65	-3517.45	253.61	1521.41	289.73	-328.2	77.76	888.78	-319.91	74.84	284.9
0.8	-3710.17	390.3	2.1	-3658.3	364.44	10.38	-1529.91	121.86	343.6	-1515.78	117.33	395.19	-3215	101.07	22.37	-3411.15	339.09	42.34	-3508.83	399.41	3.85	-3424.65	385.07	56.07	-2361.42	78.33	1194.26	0	0	0	-3564.94	366.58	1560.22	-2907.19	197.71	1541.9	-3652.23	233.6	1523.43	-3514.31	253.03	1521.22	289.5	-328.1	77.66	888.14	-320.08	74.6	285.06
0.81	-3710.17	390.3	2.1	-3658.3	364.44	10.38	-1529.91	121.86	343.6	-1515.78	117.33	395.19	-3215	101.07	22.37	-3411.15	339.09	42.34	-3512.7	396.14	4.26	-3416.15	381.18	57.17	-2361.42	78.33	1194.26	0	0	0	-3555.29	364.99	1560.54	-2907.19	197.71	1541.9	-3654.63	231.63	1523.22	-3511.15	252.43	1521.04	289.24	-328.42	77.48	888	-319.99	74.51	285.22
0.82	-3710.17	390.3	2.1	-3658.3	364.44	10.38	-1529.91	121.86	343.6	-1515.78	117.33	395.19	-3215	101.07	22.37	-3411.15	339.09	42.34	-3528.15	393.82	1.82	-3422.23	377.54	57	-2361.42	78.33	1194.26	0	0	0	-3559.36	362.82	1561.15	-2907.19	197.71	1541.9	-3656.93	229.67	1523.01	-3507.96	251.83	1520.86	289.81	-328.48	77.49	888.45	-319.99	74.75	285.49
0.83	-3710.17	390.3	2.1	-3658.3	364.44	10.38	-1529.91	121.86	343.6	-1515.78	117.33	395.19	-3215	101.07	22.37	-3411.15	339.09	42.34	-3523.36	389.22	3.14	-3405.44	371.86	59.93	-2361.42	78.33	1194.26	0	0	0	-3562.21	362.46	1561.03	-2907.19	197.71	1541.9	-3659.14	227.71	1522.81	-3504.75	251.21	1520.68	289.97	-328.63	77.59	888.03	-319.91	74.61	285.88
0.84	-3710.17	390.3	2.1	-3658.3	364.44	10.38	-1529.91	121.86	343.6	-1515.78	117.33	395.19	-3215	101.07	22.37	-3411.15	339.09	42.34	-3508.36	384.72	6.29	-3417.06	366.97	59.24	-2361.42	78.33	1194.26	0	0	0	-3547.92	361.43	1560.26	-2907.19	197.71	1541.9	-3661.25	225.77	1522.62	-3501.52	250.58	1520.52	289.7	-328.57	77.56	888.08	-320.37	74.52	285.14
0.85	-3710.17	390.3	2.1	-3658.3	364.44	10.38	-1529.91	121.86	343.6	-1515.78	117.33	395.19	-3215	101.07	22.37	-3411.15	339.09	42.34	-3520.24	378.76	5.3	-3388.07	360.26	64.08	-2361.42	78.33	1194.26	0	0	0	-3544.36	359.82	1560.85	-2907.19	197.71	1541.9	-3663.27	223.84	1522.43	-3498.26	249.95	1520.35	289.35	-328.78	77.45	888.57	-320.26	74.73	284.74
0.86	-3710.17	390.3	2.1	-3658.3	364.44	10.38	-1529.91	121.86	343.6	-1515.78	117.33	395.19	-3215	101.07	22.37	-3411.15	339.09	42.34	-3517.81	371.94	4.52	-3397.74	355.85	62.09	-2361.42	78.33	1194.26	0	0	0	-3557.97	358.55	1561.87	-2907.19	197.71	1541.9	-3665.19	221.92	1522.25	-3494.97	249.3	1520.2	289.08	-328.54	77.48	888.8	-319.92	74.75	285.17
0.87	-3710.17	390.3	2.1	-3658.3	364.44	10.38	-1529.91	121.86	343.6	-1515.78	117.33	395.19	-3215	101.07	22.37	-3411.15	339.09	42.34	-3495.73	364.65	9.46	-3418.5	349.54	62.63	-2361.42	78.33	1194.26	0	0	0	-3557.95	357.55	1561.68	-2907.19	197.71	1541.9	-3667.01	220.01	1522.08	-3491.66	248.65	1520.04	289.08	-328.62	77.39	888.62	-320.17	74.73	284.91
0.88	-3710.17	390.3	2.1	-3658.3	364.44	10.38	-1529.91	121.86	343.6	-1515.78	117.33	395.19	-3215	101.07	22.37	-3411.15	339.09	42.34	-3512.91	356.58	7.55	-3436.65	343.16	60.49	-2361.42	78.33	1194.26	0	0	0	-3567.62	356.3	1562.34	-2907.19	197.71	1541.9	-3668.74	218.11	1521.92	-3488.33	247.98	1519.89	289.73	-328.09	77.74	888.36	-320.11	74.64	285.74
0.89	-3710.17	390.3	2.1	-3658.3	364.44	10.38	-1529.91	121.86	343.6	-1515.78	117.33	395.19	-3215	101.07	22.37	-3411.15	339.09	42.34	-3512.92	350.26	8.21	-3417.63	334.57	65.57	-2361.42	78.33	1194.26	0	0	0	-3551.02	354.42	1562.08	-2907.19	197.71	1541.9	-3670.37	216.22	1521.76	-3484.98	247.31	1519.75	290.19	-328.23	77.74	888.44	-320.13	74.68	285.41
0.9	-3710.17	390.3	2.1	-3658.3	364.44	10.38	-1529.91	121.86	343.6	-1515.78	117.33	395.19	-3215	101.07	22.37	-3411.15	339.09	42.34	-3512.99	344.01	8.93	-3418.36	327.91	66.79	-2361.42	78.33	1194.26	0	0	0	-3551.52	353.29	1562.58	-2907.19	197.71	1541.9	-3671.92	214.34	1521.61	-3481.59	246.63	1519.61	290.15	-328.2	77.78	888.37	-319.81	74.76	285.02
0.91	-3710.17	390.3	2.1	-3658.3	364.44	10.38	-1529.91	121.86	343.6	-1515.78	117.33	395.19	-3215	101.07	22.37	-3411.15	339.09	42.34	-3513.13	337.81	9.71	-3419.14	321.31	68.07	-2361.42	78.33	1194.26	0	0	0	-3544.09	351.62	1562.48	-2907.19	197.71	1541.9	-3673.36	212.47	1521.46	-3478.19	245.93	1519.48	289.31	-328.36	77.56	888.68	-320.17	74.7	286.35
0.92	-3710.17	390.3	2.1	-3658.3	364.44	10.38	-1529.91	121.86	343.6	-1515.78	117.33	395.19	-3215	101.07	22.37	-3411.15	339.09	42.34	-3513.32	331.68	10.57	-3419.96	314.79	69.39	-2361.42	78.33	1194.26	0	0	0	-3542.88	349.32	1562.7	-2907.19	197.71	1541.9	-3674.72	210.62	1521.32	-3474.76	245.23	1519.35	289.39	-328.43	77.58	887.9	-320.08	74.6	285.61
0.93	-3710.17	390.3	2.1	-3658.3	364.44	10.38	-1529.91	121.86	343.6	-1515.78	117.33	395.19	-3215	101.07	22.37	-3411.15	339.09	42.34	-3513.57	325.61	11.48	-3420.81	308.33	70.77	-2361.42	78.33	1194.26	0	0	0	-3542.98	347.79	1562.61	-2907.19	197.71	1541.9	-3675.98	208.77	1521.19	-3471.31	244.52	1519.22	289.74	-328.33	77.62	888.19	-319.92	74.8	284.89
0.94	-3710.17	390.3	2.1	-3658.3	364.44	10.38	-1529.91	121.86	343.6	-1515.78	117.33	395.19	-3215	101.07	22.37	-3411.15	339.09	42.34	-3513.88	319.59	12.47	-3421.71	301.94	72.19	-2361.42	78.33	1194.26	0	0	0	-3541.11	346.55	1562.15	-2907.19	197.71	1541.9	-3677.15	206.93	1521.06	-3467.84	243.79	1519.1	288.57	-328.82	77.16	888.42	-320.03	74.72	285.22
0.95	-3710.17	390.3	2.1	-3658.3	364.44	10.38	-1529.91	121.86	343.6	-1515.78	117.33	395.19	-3215	101.07	22.37	-3411.15	339.09	42.34	-3514.24	313.64	13.51	-3422.64	295.62	73.67	-2361.42	78.33	1194.26	0	0	0	-3535.43	344.14	1562.28	-2907.19	197.71	1541.9	-3678.23	205.11	1520.94	-3464.34	243.06	1518.99	288.95	-328.36	77.45	888.7	-320.02	74.99	284.72
0.96	-3710.17	390.3	2.1	-3658.3	364.44	10.38	-1529.91	121.86	343.6	-1515.78	117.33	395.19	-3215	101.07	22.37	-3411.15	339.09	42.34	-3514.65	307.75	14.62	-3423.6	289.36	75.19	-2361.42	78.33	1194.26	0	0	0	-3536.36	342.34	1562.03	-2907.19	197.71	1541.9	-3679.22	203.29	1520.83	-3460.82	242.32	1518.88	289.22	-328.46	77.56	888.16	-320.14	74.65	284.73
0.97	-3710.17	390.3	2.1	-3658.3	364.44	10.38	-1529.91	121.86	343.6	-1515.78	117.33	395.19	-3215	101.07	22.37	-3411.15	339.09	42.34	-3515.12	301.91	15.79	-3424.61	283.17	76.76	-2361.42	78.33	1194.26	0	0	0	-3522.1	339.78	1561.57	-2907.19	197.71	1541.9	-3680.11	201.48	1520.72	-3457.27	241.57	1518.77	289.63	-328.34	77.56	888.52	-320.17	74.74	284.99
0.98	-3710.17	390.3	2.1	-3658.3	364.44	10.38	-1529.91	121.86	343.6	-1515.78	117.33	395.19	-3215	101.07	22.37	-3411.15	339.09	42.34	-3515.64	296.14	17.02	-3425.64	277.05	78.38	-2361.42	78.33	1194.26	0	0	0	-3526.86	338.05	1561.57	-2907.19	197.71	1541.9	-3680.92	199.69	1520.62	-3453.7	240.82	1518.67	289.26	-328.16	77.56	888.42	-320.21	74.6	285.31
0.99	-3710.17	390.3	2.1	-3658.3	364.44	10.38	-1529.91	121.86	343.6	-1515.78	117.33	395.19	-3215	101.07	22.37	-3411.15	339.09	42.34	-3516.21	290.42	18.31	-3426.71	270.99	80.05	-2361.42	78.33	1194.26	0	0	0	-3524.3	335.35	1561.57	-2907.19	197.71	1541.9	-3681.63	197.9	1520.53	-3450.11	240.05	1518.57	289.51	-328.4	77.5	888.55	-319.87	74.64	284.86
1	-3710.17	390.3	2.1	-3658.3	364.44	10.38	-1529.91	121.86	343.6	-1515.78	117.33	395.19	-3215	101.07	22.37	-3411.15	339.09	42.34	-3516.83	284.76	19.66	-3427.81	265	81.76	-2361.42	78.33	1194.26	0	0	0	-3522.31	332.27	1561.65	-2907.19	197.71	1541.9	-3682.26	196.12	1520.44	-3446.5	239.27	1518.48	289.37	-328.7	77.43	888.47	-319.7	74.69	284.93
1.01	-3710.17	390.3	2.1	-3658.3	364.44	10.38	-1529.91	121.86	343.6	-1515.78	117.33	395.19	-3215	101.07	22.37	-3411.13	339.07	42.35	-3517.49	279.16	21.08	-3428.95	259.08	83.51	-2361.42	78.33	1194.26	0	0	0	-3523.4	329.16	1562.35	-2907.19	197.71	1541.9	-3682.8	194.36	1520.36	-3442.86	238.49	1518.39	288.75	-328.54	77.36	888.61	-319.89	74.72	285.01
1.02	-3710.17	390.3	2.1	-3658.3	364.44	10.38	-1529.91	121.86	343.6	-1515.78	117.33	395.19	-3215	101.07	22.37	-3392.11	323.93	45.9	-3518.2	273.62	22.55	-3430.11	253.22	85.32	-2361.42	78.33	1194.26	0	0	0	-3498.02	325.12	1561.38	-2907.19	197.71	1541.9	-3683.25	192.6	1520.28	-3439.2	237.7	1518.31	289.53	-328.41	77.53	888.73	-319.8	74.83	284.96
1.03	-3710.17	390.3	2.1	-3658.3	364.44	10.38	-1529.91	121.86	343.6	-1515.78	117.33	395.19	-3215	101.07	22.37	-3374.06	311.99	47.73	-3518.96	268.13	24.07	-3431.3	247.42	87.16	-2361.42	78.33	1194.26	0	0	0	-3508.2	321.71	1561.65	-2907.19	197.71	1541.9	-3683.61	190.86	1520.22	-3435.52	236.89	1518.23	289.17	-328.54	77.46	888.44	-319.85	74.78	285.32
1.04	-3710.17	390.3	2.1	-3658.3	364.44	10.38	-1529.91	121.86	343.6	-1515.78	117.33	395.19	-3215	101.07	22.37	-3407.16	301.74	39.58	-3519.77	262.71	25.66	-3432.52	241.69	89.05	-2361.42	78.33	1194.26	0	0	0	-3505.15	318.65	1561.36	-2907.19	197.71	1541.9	-3683.88	189.12	1520.15	-3431.81	236.08	1518.16	290.08	-328.2	77.74	887.79	-320.1	74.62	285.07
1.05	-3710.17	390.3	2.1	-3658.3	364.44	10.38	-1529.91	121.86	343.6	-1515.78	117.33	395.19	-3215	101.07	22.37	-3412.61	288.95	39.92	-3520.61	257.34	27.3	-3433.77	236.03	90.99	-2361.42	78.33	1194.26	0	0	0	-3498.29	314.85	1561.04	-2907.19	197.71	1541.9	-3684.06	187.39	1520.09	-3428.09	235.27	1518.09	289.73	-328.25	77.59	888.51	-319.79	74.88	285.1
1.06	-3710.17	390.3	2.1	-3658.3	364.44	10.38	-1529.91	121.86	343.6	-1515.78	117.33	395.19	-3215	101.07	22.37	-3396.42	277.14	39.83	-3521.5	252.02	29	-3435.04	230.43	92.96	-2361.42	78.33	1194.26	0	0	0	-3493.6	311.82	1560.78	-2907.19	197.71	1541.9	-3684.16	185.68	1520.04	-3424.34	234.44	1518.02	289.21	-328.47	77.42	888.3	-319.92	74.68	285.04
1.07	-3710.17	390.3	2.1	-3658.3	364.44	10.38	-1529.91	121.86	343.6	-1515.78	117.33	395.19	-3215	101.07	22.37	-3372.41	265.44	44.71	-3522.43	246.77	30.75	-3436.34	224.89	94.98	-2361.42	78.33	1194.26	0	0	0	-3493.29	307.85	1561.25	-2907.19	197.71	1541.9	-3684.17	183.97	1520	-3420.57	233.6	1517.96	288.94	-328.23	77.38	888.5	-320.05	74.75	285.47
1.08	-3710.17	390.3	2.1	-3658.3	364.44	10.38	-1529.91	121.86	343.6	-1515.78	117.33	395.19	-3215	101.07	22.37	-3376.66	252.57	42.84	-3523.4	241.56	32.56	-3437.66	219.41	97.04	-2361.42	78.33	1194.26	0	0	0	-3485.87	304	1561.72	-2907.19	197.71	1541.9	-3684.1	182.27	1519.96	-3416.77	232.76	1517.9	288.92	-328.68	77.23	888.59	-320.12	74.7	285.11
1.09	-3710.17	390.3	2.1	-3658.3	364.44	10.38	-1529.91	121.86	343.6	-1515.78	117.33	395.19	-3215	101.07	22.37	-3379.07	243.18	43.99	-3524.4	236.42	34.42	-3439.01	214	99.14	-2361.42	78.33	1194.26	0	0	0	-3480.54	300.63	1561.83	-2907.19	197.71	1541.9	-3683.94	180.59	1519.92	-3412.96	231.91	1517.85	289.31	-328.55	77.47	888.04	-319.95	74.5	284.65
1.1	-3710.17	390.3	2.1	-3658.3	364.44	10.38	-1529.91	121.86	343.6	-1515.78	117.33	395.19	-3215	101.07	22.37	-3317.29	231.34	51.65	-3525.45	231.33	36.33	-3440.37	208.65	101.28	-2361.42	78.33	1194.26	0	0	0	-3463.91	296.3	1561.35	-2907.19	197.71	1541.9	-3683.69	178.91	1519.9	-3409.12	231.05	1517.8	289.56	-328.19	77.57	888.04	-319.77	74.68	285.65
1.11	-3710.13	390.3	2.11	-3658.3	364.44	10.38	-1529.91	121.86	343.6	-1515.78	117.33	395.19	-3215	101.07	22.37	-3318.89	220.74	51.66	-3526.53	226.3	38.3	-3441.76	203.36	103.46	-2361.42	78.33	1194.26	0	0	0	-3468.71	292.41	1561.51	-2907.19	197.71	1541.9	-3683.36	177.24	1519.87	-3405.26	230.18	1517.76	289.54	-328.37	77.54	888.34	-319.88	74.72	285.46
1.12	-3670.02	390.84	8	-3658.3	364.44	10.38	-1529.91	121.86	343.6	-1515.78	117.33	395.19	-3215	101.07	22.37	-3307.29	212.54	51.5	-3527.64	221.32	40.32	-3443.17	198.14	105.68	-2361.42	78.33	1194.26	0	0	0	-3479.29	288.66	1561.61	-2907.19	197.71	1541.9	-3682.94	175.58	1519.86	-3401.38	229.3	1517.72	290.19	-328.07	77.85	888.52	-319.82	74.82	284.92
1.13	-3626.66	389.06	14.29	-3658.3	364.44	10.38	-1529.91	121.86	343.6	-1515.78	117.33	395.19	-3215	101.07	22.37	-3315.88	202.5	48.77	-3528.79	216.4	42.39	-3444.6	192.98	107.94	-2361.42	78.33	1194.26	0	0	0	-3464.5	284.05	1562.26	-2907.19	197.71	1541.9	-3682.44	173.94	1519.85	-3397.48	228.42	1517.68	289.64	-328.37	77.58	888.34	-319.91	74.77	284.89
1.14	-3646.46	388.66	11.97	-3658.3	364.44	10.38	-1529.91	121.86	343.6	-1515.78	117.33	395.19	-3215	101.07	22.37	-3249.64	195.01	58.07	-3529.97	211.53	44.5	-3446.04	187.87	110.24	-2361.42	78.33	1194.26	0	0	0	-3453.11	279.75	1561.86	-2907.19	197.71	1541.9	-3681.86	172.3	1519.84	-3393.55	227.53	1517.65	288.99	-328.57	77.39	887.93	-319.99	74.66	285.21
1.15	-3675.93	388.63	7.18	-3658.3	364.44	10.38	-1529.91	121.86	343.6	-1515.78	117.33	395.19	-3215	101.07	22.37	-3283.6	184.96	50.89	-3531.19	206.72	46.67	-3447.51	182.83	112.57	-2361.42	78.33	1194.26	0	0	0	-3455.34	276.29	1561.65	-2907.19	197.71	1541.9	-3681.19	170.67	1519.84	-3389.61	226.63	1517.62	289.1	-328.36	77.56	888.1	-319.87	74.79	285.01
1.16	-3669.07	387.3	8.73	-3658.3	364.44	10.38	-1529.91	121.86	343.6	-1515.78	117.33	395.19	-3215	101.07	22.37	-3283.15	177.37	48.9	-3532.43	201.96	48.89	-3448.98	177.85	114.94	-2361.42	78.33	1194.26	0	0	0	-3453.02	272.66	1561.96	-2907.19	197.71	1541.9	-3680.44	169.05	1519.85	-3385.64	225.72	1517.6	289.43	-328.18	77.51	888.47	-319.96	74.83	284.54
1.17	-3657.31	387.84	9.62	-3658.3	364.44	10.38	-1529.91	121.86	343.6	-1515.78	117.33	395.19	-3215	101.07	22.37	-3285.84	168.85	45.69	-3533.7	197.25	51.15	-3450.48	172.94	117.35	-2361.42	78.33	1194.26	0	0	0	-3447.36	268.1	1562.22	-2907.19	197.71	1541.9	-3679.61	167.44	1519.86	-3381.65	224.81	1517.58	289.58	-328.31	77.54	888.32	-319.94	74.79	284.83
1.18	-3630.51	387.67	14.21	-3658.3	364.44	10.38	-1529.91	121.86	343.6	-1515.78	117.33	395.19	-3215	101.07	22.37	-3269.13	160.98	45.1	-3535	192.6	53.47	-3451.99	168.08	119.79	-2361.42	78.33	1194.26	0	0	0	-3432.63	263.98	1561.76	-2907.19	197.71	1541.9	-3678.69	165.84	1519.88	-3377.64	223.89	1517.56	289.28	-328.69	77.42	888.35	-319.84	74.75	285.23
1.19	-3668.07	387.63	8.3	-3658.3	364.44	10.38	-1529.91	121.86	343.6	-1515.78	117.33	395.19	-3215	101.07	22.37	-3243.34	152.21	51.04	-3536.33	188	55.82	-3453.51	163.28	122.27	-2361.42	78.33	1194.26	0	0	0	-3436.69	258.58	1561.59	-2907.19	197.71	1541.9	-3677.7	164.25	1519.9	-3373.61	222.96	1517.55	288.99	-328.51	77.28	888.38	-319.99	74.75	286.01
1.2	-3626.32	387.83	15.14	-3658.3	364.44	10.38	-1529.91	121.86	343.6	-1515.78	117.33	395.19	-3215	101.07	22.37	-3253.58	144.52	50.36	-3537.68	183.46	58.23	-3455.04	158.54	124.78	-2361.42	78.33	1194.26	0	0	0	-3432.55	254.52	1561.42	-2907.19	197.71	1541.9	-3676.62	162.67	1519.93	-3369.56	222.02	1517.54	289.56	-328.07	77.63	888.47	-319.98	74.71	284.96
1.21	-3665.87	388.43	9.38	-3658.3	364.44	10.38	-1529.91	121.86	343.6	-1515.78	117.33	395.19	-3215	101.07	22.37	-3233.25	140.53	52.45	-3539.06	178.97	60.68	-3456.58	153.86	127.32	-2361.42	78.33	1194.26	0	0	0	-3415.25	249.56	1561.22	-2907.19	197.71	1541.9	-3675.46	161.1	1519.97	-3365.49	221.08	1517.54	289.1	-328.65	77.39	888.22	-319.64	74.68	285.05
1.22	-3650.85	387.82	11.25	-3658.3	364.44	10.38	-1529.91	121.86	343.6	-1515.78	117.33	395.19	-3215	101.07	22.37	-3215	133.4	54	-3540.46	174.53	63.17	-3458.14	149.24	129.9	-2361.42	78.33	1194.26	0	0	0	-3409.96	245.26	1560.9	-2907.19	197.71	1541.9	-3674.22	159.53	1520.01	-3361.4	220.13	1517.54	288.87	-328.58	77.41	888.95	-319.68	74.92	284.71
1.23	-3680.14	388.79	5.55	-3658.3	364.44	10.38	-1529.91	121.86	343.6	-1515.78	117.33	395.19	-3215	101.07	22.37	-3217.21	125.2	49.77	-3541.88	170.14	65.71	-3459.7	144.68	132.52	-2361.42	78.33	1194.26	0	0	0	-3406.02	241.06	1560.99	-2907.19	197.71	1541.9	-3672.9	157.98	1520.05	-3357.29	219.17	1517.55	288.87	-328.34	77.46	888.47	-319.63	74.74	284.67
1.24	-3668.58	387.6	7.93	-3658.3	364.44	10.38	-1529.91	121.86	343.6	-1515.78	117.33	395.19	-3215	101.07	22.37	-3216.76	120.03	46.05	-3543.32	165.81	68.29	-3461.27	140.17	135.16	-2361.42	78.33	1194.26	0	0	0	-3417.34	237.49	1560.53	-2907.19	197.71	1541.9	-3671.51	156.44	1520.1	-3353.15	218.2	1517.56	289.14	-328.17	77.66	888.38	-320.16	74.59	284.49
1.25	-3673.5	388.04	7.74	-3658.3	364.44	10.38	-1529.91	121.86	343.6	-1515.78	117.33	395.19	-3215	101.07	22.37	-3241.99	113.53	39.17	-3544.79	161.53	70.92	-3462.85	135.73	137.84	-2361.42	78.33	1194.26	0	0	0	-3427.98	231.72	1560.13	-2907.19	197.71	1541.9	-3670.03	154.9	1520.16	-3349	217.23	1517.57	289.12	-328.25	77.5	888.45	-320.01	74.79	284.71
1.26	-3660.87	390.57	9.64	-3658.3	364.44	10.38	-1529.91	121.86	343.6	-1515.78	117.33	395.19	-3215	101.07	22.37	-3231.28	110.96	39.29	-3546.27	157.3	73.58	-3464.43	131.34	140.54	-2361.42	78.33	1194.26	0	0	0	-3410.74	227.09	1560.21	-2907.19	197.71	1541.9	-3668.47	153.37	1520.22	-3344.83	216.25	1517.59	288.84	-328.54	77.38	888.69	-319.99	74.86	284.95
1.27	-3657.82	389.74	9.04	-3658.3	364.44	10.38	-1529.91	121.86	343.6	-1515.78	117.33	395.19	-3215	101.07	22.37	-3225.18	112.52	38.84	-3547.77	153.12	76.29	-3466.02	127.01	143.28	-2361.42	78.33	1194.26	0	0	0	-3414.67	222.88	1560.95	-2907.19	197.71	1541.9	-3666.84	151.86	1520.28	-3340.63	215.27	1517.61	289.27	-328.41	77.59	888.87	-319.98	74.83	284.57
1.28	-3662.6	389.67	9.36	-3658.3	364.44	10.38	-1529.91	121.86	343.6	-1515.78	117.33	395.19	-3215	101.07	22.37	-3236.17	112.91	35.61	-3549.28	148.99	79.04	-3467.61	122.73	146.05	-2361.42	78.33	1194.26	0	0	0	-3393.35	217.27	1561.36	-2907.19	197.71	1541.9	-3665.13	150.35	1520.36	-3336.42	214.28	1517.63	289.13	-328.12	77.59	888.8	-320.1	74.77	285.34
1.29	-3660.71	388.1	8.42	-3658.3	364.44	10.38	-1529.91	121.86	343.6	-1515.78	117.33	395.19	-3215	101.07	22.37	-3244.86	111.65	34.06	-3550.81	144.91	81.82	-3469.21	118.52	148.84	-2361.42	78.33	1194.26	0	0	0	-3408.38	213.3	1562.5	-2907.19	197.71	1541.9	-3663.34	148.85	1520.43	-3332.19	213.28	1517.66	288.97	-328.43	77.38	888.49	-320.32	74.62	285.53
1.3	-3624.63	387.62	12.49	-3658.3	364.44	10.38	-1529.91	121.86	343.6	-1515.78	117.33	395.19	-3215	101.07	22.37	-3246.81	111.38	32.79	-3552.35	140.88	84.65	-3470.8	114.36	151.67	-2361.42	78.33	1194.26	0	0	0	-3389.6	209.42	1562.87	-2907.19	197.71	1541.9	-3661.47	147.36	1520.51	-3327.93	212.27	1517.69	289.71	-328.25	77.63	888.38	-320.09	74.61	285.66
1.31	-3639.91	388.03	13.34	-3658.28	364.44	10.38	-1529.91	121.86	343.6	-1515.78	117.33	395.19	-3215	101.07	22.37	-3240.2	111.7	32.93	-3553.91	136.91	87.51	-3472.4	110.25	154.52	-2361.42	78.33	1194.26	0	0	0	-3370.23	205.09	1563.83	-2907.19	197.71	1541.9	-3659.53	145.88	1520.6	-3323.66	211.26	1517.73	289.8	-328.38	77.61	888.65	-320.09	74.77	285.91
1.32	-3657.04	389.61	8.14	-3640.63	364.13	12.48	-1529.91	121.86	343.6	-1515.78	117.33	395.19	-3215	101.07	22.37	-3249.91	111.89	31.24	-3555.48	132.98	90.41	-3474	106.2	157.4	-2361.42	78.33	1194.26	0	0	0	-3369.46	201.14	1564.8	-2907.19	197.71	1541.9	-3657.51	144.41	1520.69	-3319.36	210.24	1517.77	289.3	-328.34	77.45	888.41	-320.26	74.7	285.36
1.33	-3649.11	389.64	8.25	-3657.34	365.2	9.27	-1529.91	121.86	343.6	-1515.78	117.33	395.19	-3215	101.07	22.37	-3249.73	110.26	31.19	-3557.05	129.11	93.35	-3475.6	102.21	160.31	-2361.42	78.33	1194.26	0	0	0	-3382.63	196.1	1566.38	-2907.19	197.71	1541.9	-3655.42	142.95	1520.79	-3315.05	209.22	1517.81	289.78	-328.23	77.66	888.29	-320.03	74.69	285.37
1.34	-3648.42	390.28	7.07	-3669.3	366.38	7.98	-1529.91	121.86	343.6	-1515.78	117.33	395.19	-3215	101.07	22.37	-3246.32	110.44	33.12	-3558.64	125.28	96.32	-3477.19	98.27	163.24	-2361.42	78.33	1194.26	0	0	0	-3357.43	191.75	1566.64	-2907.19	197.71	1541.9	-3653.25	141.5	1520.89	-3310.72	208.19	1517.86	289.03	-328.5	77.35	888.43	-319.98	74.78	285.43
1.35	-3646.29	389.91	8.28	-3661.37	367.09	8.22	-1529.91	121.86	343.6	-1515.78	117.33	395.19	-3215	101.07	22.37	-3234.61	112.01	33.44	-3560.23	121.5	99.33	-3478.79	94.39	166.2	-2361.42	78.33	1194.26	0	0	0	-3361.41	187.08	1569.22	-2907.19	197.71	1541.9	-3651	140.05	1520.99	-3306.37	207.15	1517.91	289.08	-328.42	77.37	888.4	-319.82	74.79	285.7
1.36	-3633	389.03	8.3	-3651.18	366.85	7.93	-1529.91	121.86	343.6	-1515.78	117.33	395.19	-3215	101.07	22.37	-3228.26	109.7	35.15	-3561.84	117.77	102.38	-3480.37	90.56	169.19	-2361.42	78.33	1194.26	0	0	0	-3345.41	183.55	1568.71	-2907.19	197.71	1541.9	-3648.68	138.62	1521.11	-3302	206.11	1517.96	289.24	-328.41	77.53	888.23	-319.86	74.65	285.26
1.37	-3640.86	388.64	5.27	-3648.73	367.17	6.6	-1529.91	121.86	343.6	-1515.78	117.33	395.19	-3215.3	101.07	22.34	-3230.76	109.39	36.18	-3563.44	114.09	105.46	-3481.96	86.79	172.2	-2361.42	78.33	1194.26	0	0	0	-3340.35	180.64	1569.35	-2907.19	197.71	1541.9	-3646.29	137.19	1521.22	-3297.61	205.06	1518.02	288.82	-328.39	77.37	888.88	-319.86	74.89	285.08
1.38	-3619.75	385.18	5.58	-3634.74	363.12	6.8	-1529.91	121.86	343.6	-1515.78	117.33	395.19	-3216.11	101.05	22.27	-3233.8	108.46	35.95	-3565.05	110.46	108.57	-3483.53	83.07	175.23	-2361.42	78.33	1194.26	0	0	0	-3352.89	174.96	1570.31	-2907.19	197.71	1541.9	-3643.82	135.77	1521.34	-3293.2	204	1518.08	289.93	-328.32	77.62	888.32	-319.85	74.63	285.5
1.39	-3586.63	379.35	10.15	-3630.18	360.29	7.89	-1529.91	121.86	343.6	-1515.78	117.33	395.19	-3217.34	101.03	22.17	-3263.51	107.01	32.12	-3566.67	106.88	111.71	-3485.1	79.41	178.29	-2361.42	78.33	1194.26	0	0	0	-3360.63	171.59	1571.26	-2907.19	197.71	1541.9	-3641.28	134.36	1521.47	-3288.77	202.94	1518.15	289.98	-328.5	77.66	887.96	-319.98	74.52	284.87
1.4	-3582.61	375.8	11.12	-3611.7	355.58	12.65	-1529.91	121.86	343.6	-1515.78	117.33	395.19	-3218.88	101	22.05	-3244.83	108.83	35.37	-3568.28	103.35	114.89	-3486.67	75.79	181.37	-2361.42	78.33	1194.26	0	0	0	-3351.54	167.42	1571.05	-2907.19	197.71	1541.9	-3638.67	132.96	1521.6	-3284.33	201.88	1518.22	288.82	-328.58	77.49	888.41	-320.08	74.66	285.73
1.41	-3548.35	369.41	17.43	-3588.28	350.53	19.08	-1529.91	121.86	343.6	-1515.78	117.33	395.19	-3220.62	100.99	21.92	-3214.58	108.27	41.85	-3569.9	99.86	118.09	-3488.22	72.24	184.47	-2361.42	78.33	1194.26	0	0	0	-3319.36	163.53	1569.83	-2907.19	197.71	1541.9	-3635.98	131.57	1521.73	-3279.86	200.8	1518.29	289.45	-328.69	77.48	888.48	-319.93	74.77	285.41
1.42	-3543.09	365.71	19.73	-3546.91	345.51	28.25	-1529.91	121.86	343.6	-1515.78	117.33	395.19	-3222.45	100.98	21.8	-3243.06	108.69	37.73	-3571.52	96.42	121.33	-3489.76	68.73	187.59	-2361.42	78.33	1194.26	0	0	0	-3316.23	160.5	1570.63	-2907.19	197.71	1541.9	-3633.23	130.19	1521.87	-3275.38	199.72	1518.37	289.94	-328.51	77.69	888.35	-320.11	74.63	284.89
1.43	-3522.95	360.54	22.02	-3528.92	341.31	32.91	-1529.91	121.86	343.6	-1515.78	117.33	395.19	-3224.26	100.98	21.71	-3236.31	108.61	37.03	-3573.13	93.03	124.6	-3491.29	65.28	190.73	-2361.42	78.33	1194.26	0	0	0	-3309.12	156.64	1571.6	-2907.19	197.71	1541.9	-3630.4	128.81	1522.02	-3270.87	198.64	1518.45	289.55	-328.09	77.6	888.37	-320.14	74.72	285.19
1.44	-3510.16	354.69	24.94	-3496.15	335.1	38.5	-1529.91	121.86	343.6	-1515.78	117.33	395.19	-3225.96	101	21.65	-3208.08	108.09	42.95	-3574.74	89.68	127.89	-3492.81	61.87	193.9	-2361.42	78.33	1194.26	0	0	0	-3318.21	153.22	1571.69	-2907.19	197.71	1541.9	-3627.5	127.45	1522.16	-3266.35	197.55	1518.53	288.95	-328.13	77.45	888.65	-319.7	74.95	285.37
1.45	-3482.8	348.98	29.18	-3451.7	330.28	47.08	-1529.91	121.86	343.6	-1515.78	117.33	395.19	-3227.43	101.05	21.64	-3212.99	106.3	42.51	-3576.35	86.39	131.22	-3494.32	58.52	197.08	-2361.42	78.33	1194.26	0	0	0	-3328.25	149.52	1572.91	-2907.19	197.71	1541.9	-3624.53	126.09	1522.32	-3261.81	196.46	1518.62	288.77	-328.47	77.45	888.52	-320.01	74.66	284.71
1.46	-3472.4	344.53	31.56	-3438.66	326.01	49.6	-1529.91	121.86	343.6	-1515.78	117.33	395.19	-3228.57	101.12	21.7	-3210.02	108.15	42.08	-3577.96	83.13	134.57	-3495.81	55.23	200.29	-2361.42	78.33	1194.26	0	0	0	-3311.71	146.47	1573.09	-2907.19	197.71	1541.9	-3621.49	124.74	1522.48	-3257.26	195.36	1518.71	288.84	-328.33	77.42	888.42	-320.05	74.65	285.19
1.47	-3412.61	338.05	41.1	-3423.44	320.41	51.96	-1529.91	121.86	343.6	-1515.78	117.33	395.19	-3229.27	101.22	21.83	-3196.39	108.9	44.08	-3579.55	79.93	137.95	-3497.29	51.98	203.51	-2361.42	78.33	1194.26	0	0	0	-3308.29	143.39	1572.71	-2907.19	197.71	1541.9	-3618.38	123.4	1522.64	-3252.68	194.25	1518.8	288.84	-328.49	77.37	888.4	-319.92	74.73	284.41
1.48	-3386.47	333.6	44.6	-3409.06	316.12	53.95	-1529.91	121.86	343.6	-1515.78	117.33	395.19	-3229.42	101.37	22.05	-3197.25	109.24	44.45	-3581.14	76.77	141.35	-3498.75	48.78	206.75	-2361.42	78.33	1194.26	0	0	0	-3308.33	140.09	1572.75	-2907.19	197.71	1541.9	-3615.2	122.07	1522.8	-3248.09	193.14	1518.9	289.32	-328.65	77.41	888.16	-320.03	74.61	284.32
1.49	-3382.74	328.28	45.94	-3352.94	312.15	63.61	-1529.91	121.86	343.6	-1515.78	117.33	395.19	-3228.92	101.55	22.38	-3222.45	109.32	38.75	-3582.72	73.65	144.78	-3500.19	45.64	210.01	-2361.42	78.33	1194.26	0	0	0	-3300.73	137.14	1572.44	-2907.19	197.71	1541.9	-3611.95	120.74	1522.97	-3243.48	192.03	1519	289.76	-328.58	77.53	888.2	-319.97	74.7	285.23
1.5	-3377.47	322.63	46.59	-3403.69	309.12	54.94	-1529.91	121.86	343.6	-1515.78	117.33	395.19	-3227.66	101.78	22.83	-3211.59	109.88	40.35	-3584.3	70.59	148.24	-3501.62	42.54	213.29	-2361.42	78.33	1194.26	0	0	0	-3265.31	133.99	1571.25	-2907.19	197.71	1541.9	-3608.63	119.43	1523.15	-3238.85	190.91	1519.1	290.09	-328.43	77.76	888.6	-320.03	74.77	285.37
1.51	-3340.5	318.68	51.07	-3377.46	305.29	58.03	-1529.91	121.86	343.6	-1515.78	117.33	395.19	-3225.53	102.06	23.4	-3240.17	109.55	34.67	-3585.86	67.56	151.72	-3503.03	39.5	216.58	-2361.42	78.33	1194.26	0	0	0	-3283.17	130.59	1571.38	-2907.19	197.71	1541.9	-3605.25	118.12	1523.33	-3234.2	189.78	1519.21	289.37	-328.42	77.39	888.31	-320.31	74.54	285.63
1.52	-3331.58	314.76	50.61	-3359.93	300.69	58.85	-1529.91	121.86	343.6	-1515.78	117.33	395.19	-3222.43	102.39	24.13	-3216.63	108.9	37.56	-3587.41	64.59	155.22	-3504.41	36.5	219.88	-2361.42	78.33	1194.26	0	0	0	-3290.4	129.01	1571.49	-2907.19	197.71	1541.9	-3601.8	116.82	1523.51	-3229.53	188.65	1519.32	289.64	-328.17	77.6	888.86	-320	74.76	286.01
1.53	-3325.13	308.36	49.89	-3329.48	295.93	61.18	-1529.91	121.86	343.6	-1515.78	117.33	395.19	-3218.19	102.79	25.01	-3227.46	109.13	36.42	-3588.94	61.65	158.74	-3505.78	33.55	223.21	-2361.42	78.33	1194.26	0	0	0	-3279.22	125.57	1570.59	-2907.19	197.71	1541.9	-3598.28	115.53	1523.7	-3224.85	187.51	1519.43	289.6	-328.19	77.67	888.8	-319.77	74.84	285.7
1.54	-3298.4	304.37	51.62	-3305.38	292.38	61.83	-1529.91	121.86	343.6	-1515.78	117.33	395.19	-3156.37	103.73	34.32	-3217.94	109.34	38.69	-3590.46	58.76	162.29	-3507.12	30.66	226.55	-2361.42	78.33	1194.26	0	0	0	-3287.33	123.39	1571.17	-2907.19	197.71	1541.9	-3594.69	114.25	1523.89	-3220.15	186.37	1519.55	289.49	-328.43	77.62	888.05	-319.75	74.71	285.15
1.55	-3281.99	298.54	50.58	-3282.17	288.18	61.7	-1529.91	121.86	343.6	-1515.78	117.33	395.19	-3170.88	102.86	33.27	-3227.51	109.79	35.92	-3591.97	55.92	165.86	-3508.44	27.81	229.9	-2361.42	78.33	1194.26	0	0	0	-3259.01	120.02	1569.04	-2907.19	197.71	1541.9	-3591.03	112.98	1524.09	-3215.44	185.23	1519.67	289.07	-328.44	77.39	888.3	-319.84	74.78	285.05
1.56	-3265.41	294.99	50.33	-3266.53	284.1	60.02	-1529.91	121.86	343.6	-1515.78	117.33	395.19	-3206.15	104.81	27.08	-3206.11	110.71	40.82	-3593.45	53.12	169.45	-3509.74	25.01	233.26	-2361.42	78.33	1194.26	0	0	0	-3251.86	118.19	1569.03	-2907.19	197.71	1541.9	-3587.31	111.71	1524.29	-3210.7	184.08	1519.79	289.52	-328.28	77.54	888.6	-320.18	74.73	285.35
1.57	-3224.13	289.91	52.93	-3249.59	280.24	58.75	-1529.91	121.86	343.6	-1515.78	117.33	395.19	-3178.32	105.43	31.79	-3224.9	111.66	38.93	-3594.92	50.36	173.06	-3511.01	22.26	236.64	-2361.42	78.33	1194.26	0	0	0	-3261.93	115.94	1568.9	-2907.19	197.71	1541.9	-3583.53	110.46	1524.49	-3205.95	182.93	1519.91	289.39	-328.46	77.54	888.5	-320.4	74.57	285.46
1.58	-3233.7	286.43	47.22	-3233.17	275.63	57.47	-1529.91	121.86	343.6	-1515.78	117.33	395.19	-3198.47	103.24	29.3	-3198.17	113.44	44.29	-3596.37	47.64	176.69	-3512.25	19.55	240.03	-2361.42	78.33	1194.26	0	0	0	-3248.21	113.18	1568.53	-2907.19	197.71	1541.9	-3579.68	109.21	1524.7	-3201.18	181.77	1520.04	288.89	-328.5	77.37	888.84	-319.79	74.76	284.41
1.59	-3189.53	282.01	50.29	-3210.44	273.29	56.71	-1529.91	121.86	343.6	-1515.78	117.33	395.19	-3208.24	106.25	29.03	-3189.25	112.07	46.32	-3597.81	44.97	180.33	-3513.47	16.9	243.43	-2361.42	78.33	1194.26	0	0	0	-3244.81	111.43	1567.89	-2907.19	197.71	1541.9	-3575.76	107.96	1524.91	-3196.4	180.6	1520.18	289.37	-328.42	77.58	889.02	-319.84	74.84	284.3
1.6	-3150.69	279.17	52.4	-3180.15	269.41	56.16	-1529.91	121.86	343.6	-1515.78	117.33	395.19	-3247.13	105.14	21.2	-3198.48	112.12	44.76	-3599.21	42.34	184	-3514.66	14.29	246.85	-2361.42	78.33	1194.26	0	0	0	-3230.99	109.24	1566.7	-2907.19	197.71	1541.9	-3571.78	106.73	1525.13	-3191.6	179.44	1520.31	290.1	-328.36	77.72	888.62	-319.94	74.76	284.07
1.61	-3148.31	275.36	50.13	-3139.83	263.54	57.74	-1529.91	121.86	343.6	-1515.78	117.33	395.19	-3228.4	104.48	24.87	-3214.37	112.45	41.09	-3600.6	39.76	187.68	-3515.82	11.73	250.27	-2361.42	78.33	1194.26	0	0	0	-3229.39	106.91	1565.86	-2907.19	197.71	1541.9	-3567.74	105.51	1525.35	-3186.78	178.27	1520.45	289.37	-328.46	77.53	888.44	-319.93	74.76	285.07
1.62	-3088.75	268.8	55.07	-3101.33	258.99	59.94	-1529.91	121.86	343.6	-1515.78	117.33	395.19	-3197.32	104.15	28.16	-3197.02	112.3	42.3	-3601.96	37.22	191.38	-3516.95	9.21	253.7	-2361.42	78.33	1194.26	0	0	0	-3229.13	104.95	1565.66	-2907.19	197.71	1541.9	-3563.63	104.29	1525.57	-3181.94	177.09	1520.59	288.85	-328.6	77.32	888.46	-320.04	74.71	285.49
1.63	-3054.73	264.52	56.68	-3077.74	255.28	57.87	-1529.91	121.86	343.6	-1515.78	117.33	395.19	-3192.78	102.83	30.14	-3230.29	110.05	35.81	-3603.3	34.71	195.09	-3518.05	6.74	257.15	-2361.42	78.33	1194.26	0	0	0	-3203.98	103.32	1563.7	-2907.19	197.71	1541.9	-3559.46	103.08	1525.8	-3177.09	175.91	1520.73	289.73	-328.54	77.51	888.08	-319.85	74.64	285.08
1.64	-3033.19	259.6	56.15	-3068.93	251.45	55.1	-1529.91	121.86	343.6	-1515.78	117.33	395.19	-3214.43	101.24	25.35	-3250.1	109.59	31.1	-3604.61	32.25	198.82	-3519.12	4.32	260.6	-2361.42	78.33	1194.26	0	0	0	-3203.45	101.7	1563.94	-2907.19	197.71	1541.9	-3555.23	101.88	1526.03	-3172.22	174.73	1520.88	289.67	-328.45	77.59	888.12	-319.82	74.74	284.79
1.65	-3002.37	254.25	56.58	-3026.36	244.16	57.12	-1529.91	121.86	343.6	-1515.78	117.33	395.19	-3175.05	100.98	29.53	-3220.96	108	35.99	-3605.9	29.84	202.56	-3520.15	1.94	264.06	-2361.42	78.33	1194.26	0	0	0	-3193.67	100.74	1562.21	-2907.19	197.71	1541.9	-3550.94	100.68	1526.27	-3167.34	173.54	1521.03	289.83	-328.52	77.57	888.41	-320.08	74.61	284.83
1.66	-2973.06	245.94	59.59	-3012.92	240.23	55.12	-1529.91	121.86	343.6	-1515.78	117.33	395.19	-3165.94	97.86	30	-3235.26	107.83	32.36	-3607.15	27.46	206.32	-3521.15	-0.39	267.53	-2361.42	78.33	1194.26	0	0	0	-3206.67	98.96	1562.19	-2907.19	197.71	1541.9	-3546.58	99.5	1526.51	-3162.44	172.35	1521.19	289.72	-328.48	77.61	888.1	-319.89	74.64	284.87
1.67	-2961.47	240.71	56.3	-3001.62	234.82	53.07	-1529.91	121.86	343.6	-1515.78	117.33	395.19	-3158.86	96.75	30.45	-3229.9	106.98	32.37	-3608.38	25.12	210.09	-3522.11	-2.68	271	-2361.42	78.33	1194.26	0	0	0	-3188.94	96.72	1560.54	-2907.19	197.71	1541.9	-3542.16	98.32	1526.75	-3157.52	171.16	1521.34	289.8	-328.31	77.67	888.28	-320.04	74.68	285.09
1.68	-2932.4	234.81	56.8	-2977.64	228.92	51.62	-1529.91	121.86	343.6	-1515.78	117.33	395.19	-3153.05	95.79	30.85	-3224.17	105.75	33.14	-3609.57	22.83	213.87	-3523.04	-4.92	274.48	-2361.42	78.33	1194.26	0	0	0	-3168.61	95.9	1559.03	-2907.19	197.71	1541.9	-3537.68	97.15	1527	-3152.59	169.96	1521.5	289.53	-328.38	77.64	888.46	-320.13	74.7	284.75
1.69	-2904.51	229.09	57.28	-2925.32	221.65	55.92	-1529.91	121.86	343.6	-1515.78	117.33	395.19	-3148.43	94.99	31.19	-3238.31	104.9	31.12	-3610.73	20.58	217.66	-3523.93	-7.12	277.97	-2361.42	78.33	1194.26	0	0	0	-3175.75	94.66	1558.25	-2907.19	197.71	1541.9	-3533.14	95.99	1527.25	-3147.64	168.75	1521.66	289.83	-328.47	77.7	888.32	-320.02	74.74	285.17
1.7	-2877.79	223.54	57.72	-2911.18	215.32	53.91	-1529.91	121.86	343.6	-1515.78	117.33	395.19	-3144.93	94.33	31.49	-3234.17	104.46	31.66	-3611.86	18.36	221.47	-3524.79	-9.28	281.46	-2361.42	78.33	1194.26	0	0	0	-3164.46	93.82	1556.44	-2907.19	197.71	1541.9	-3528.54	94.83	1527.5	-3142.67	167.55	1521.83	290.33	-328.44	77.7	888.23	-319.98	74.7	285.29
1.71	-2852.21	218.15	58.15	-2884.26	209.23	53.46	-1529.91	121.86	343.6	-1515.78	117.33	395.19	-3142.47	93.8	31.74	-3250.66	103.89	28.75	-3612.96	16.19	225.28	-3525.6	-11.39	284.96	-2361.42	78.33	1194.26	0	0	0	-3170.26	91.39	1555.25	-2907.19	197.71	1541.9	-3523.88	93.69	1527.76	-3137.69	166.34	1522	289.72	-328.62	77.51	888.19	-320.02	74.72	284.81
1.72	-2827.77	212.92	58.54	-2859.44	203.55	52.96	-1529.91	121.86	343.6	-1515.78	117.33	395.19	-3140.99	93.39	31.94	-3222.22	103.8	34.13	-3614.02	14.05	229.1	-3526.37	-13.45	288.46	-2361.42	78.33	1194.26	0	0	0	-3158.15	89.51	1554.45	-2907.19	197.71	1541.9	-3519.17	92.55	1528.02	-3132.7	165.13	1522.17	289.13	-328.29	77.4	888.01	-319.79	74.67	285.43
1.73	-2804.42	207.85	58.91	-2836.64	198.27	52.4	-1529.91	121.86	343.6	-1515.78	117.33	395.19	-3140.41	93.09	32.1	-3242.76	104.49	30.19	-3615.04	11.96	232.94	-3527.1	-15.48	291.97	-2361.42	78.33	1194.26	0	0	0	-3139.44	89.43	1552.06	-2907.19	197.71	1541.9	-3514.39	91.42	1528.28	-3127.69	163.91	1522.34	289.9	-328.21	77.68	888.21	-319.51	74.76	285.72
1.74	-2782.17	202.95	59.25	-2815.79	193.38	51.78	-1529.91	121.86	343.6	-1515.78	117.33	395.19	-3140.65	92.89	32.21	-3240.66	104.2	30.93	-3616.02	9.9	236.77	-3527.79	-17.46	295.47	-2361.42	78.33	1194.26	0	0	0	-3141.21	89.5	1551.1	-2907.19	197.71	1541.9	-3509.55	90.29	1528.55	-3122.66	162.69	1522.52	290.02	-328.2	77.69	888.34	-319.95	74.67	285.49
1.75	-2760.98	198.2	59.57	-2796.81	188.85	51.12	-1529.91	121.86	343.6	-1515.78	117.33	395.19	-3141.65	92.79	32.28	-3247.21	104.09	29.43	-3616.97	7.89	240.62	-3528.44	-19.4	298.98	-2361.42	78.33	1194.26	0	0	0	-3131.23	88.13	1548.85	-2907.19	197.71	1541.9	-3504.66	89.17	1528.82	-3117.62	161.47	1522.69	289.24	-328.13	77.59	888.5	-320.08	74.7	284.63
1.76	-2740.84	193.6	59.86	-2779.62	184.69	50.41	-1529.91	121.86	343.6	-1515.78	117.33	395.19	-3143.32	92.77	32.3	-3261.35	104.92	26.64	-3617.87	5.91	244.47	-3529.04	-21.29	302.5	-2361.42	78.33	1194.26	0	0	0	-3130.86	86.2	1548.14	-2907.19	197.71	1541.9	-3499.71	88.06	1529.1	-3112.56	160.24	1522.88	289	-328.34	77.49	888.41	-319.98	74.73	284.49
1.77	-2721.73	189.16	60.12	-2764.14	180.86	49.65	-1529.91	121.86	343.6	-1515.78	117.33	395.19	-3145.61	92.82	32.29	-3236.47	103.61	30.45	-3618.73	3.97	248.33	-3529.6	-23.15	306.01	-2361.42	78.33	1194.26	0	0	0	-3122.52	86.14	1547.17	-2907.19	197.71	1541.9	-3494.7	86.96	1529.37	-3107.49	159.02	1523.06	289.78	-328.24	77.7	888.4	-319.83	74.69	284.46
1.78	-2703.62	184.87	60.36	-2750.29	177.37	48.86	-1529.91	121.86	343.6	-1515.78	117.33	395.19	-3148.43	92.93	32.23	-3224.66	103.33	32.48	-3619.55	2.07	252.2	-3530.11	-24.96	309.52	-2361.42	78.33	1194.26	0	0	0	-3101.4	84.76	1544.61	-2907.19	197.71	1541.9	-3489.63	85.87	1529.65	-3102.4	157.79	1523.25	289.43	-328.11	77.76	888.62	-319.97	74.74	285.53
1.79	-2686.51	180.73	60.58	-2738	174.18	48.04	-1529.91	121.86	343.6	-1515.78	117.33	395.19	-3151.71	93.1	32.14	-3240.02	103.09	29.89	-3620.33	0.2	256.07	-3530.57	-26.73	313.04	-2361.42	78.33	1194.26	0	0	0	-3117.8	84.9	1543.45	-2907.19	197.71	1541.9	-3484.51	84.78	1529.94	-3097.3	156.55	1523.44	289.34	-328.34	77.63	888.5	-319.97	74.78	285.53
1.8	-2670.36	176.73	60.77	-2727.19	171.29	47.19	-1529.91	121.86	343.6	-1515.78	117.33	395.19	-3155.38	93.31	32	-3226.66	103.57	31.99	-3621.06	-1.62	259.94	-3530.99	-28.46	316.55	-2361.42	78.33	1194.26	0	0	0	-3105.13	83.79	1541.75	-2907.19	197.71	1541.9	-3479.33	83.7	1530.23	-3092.19	155.31	1523.63	289.33	-328.06	77.64	888.06	-319.94	74.67	285.13
1.81	-2655.15	172.88	60.94	-2717.78	168.69	46.31	-1529.91	121.86	343.6	-1515.78	117.33	395.19	-3159.36	93.55	31.83	-3273.17	103.23	24.93	-3621.75	-3.41	263.81	-3531.36	-30.15	320.06	-2361.42	78.33	1194.26	0	0	0	-3097.04	82.98	1540.95	-2907.19	197.71	1541.9	-3474.1	82.63	1530.52	-3087.05	154.07	1523.82	289.22	-328.37	77.42	888.39	-319.95	74.77	284.88
1.82	-2640.88	169.17	61.08	-2709.69	166.35	45.41	-1529.91	121.86	343.6	-1515.78	117.33	395.19	-3163.58	93.82	31.63	-3226.32	101.88	30.94	-3622.38	-5.16	267.69	-3531.67	-31.8	323.57	-2361.42	78.33	1194.26	0	0	0	-3079.17	83.63	1540.08	-2907.19	197.71	1541.9	-3468.81	81.56	1530.81	-3081.91	152.83	1524.02	289.24	-328.35	77.49	888.31	-320.13	74.6	285
1.83	-2627.51	165.61	61.21	-2702.84	164.27	44.49	-1529.91	121.86	343.6	-1515.78	117.33	395.19	-3167.98	94.1	31.38	-3230.96	102.66	32.5	-3622.97	-6.88	271.57	-3531.94	-33.41	327.08	-2361.42	78.33	1194.26	0	0	0	-3062.24	84.08	1537.73	-2907.19	197.71	1541.9	-3463.47	80.51	1531.11	-3076.75	151.59	1524.22	289.42	-328.22	77.65	888.21	-320.25	74.62	284.7
1.84	-2615.03	162.18	61.31	-2697.16	162.43	43.56	-1529.91	121.86	343.6	-1515.78	117.33	395.19	-3172.47	94.38	31.11	-3237.29	101.89	30.17	-3623.51	-8.56	275.45	-3532.15	-34.98	330.59	-2361.42	78.33	1194.26	0	0	0	-3065.37	83.41	1536.02	-2907.19	197.71	1541.9	-3458.07	79.46	1531.41	-3071.57	150.34	1524.42	288.67	-328.34	77.41	888.48	-319.92	74.76	285.42
1.85	-2603.42	158.88	61.38	-2692.57	160.81	42.62	-1529.91	121.86	343.6	-1515.78	117.33	395.19	-3176.98	94.66	30.8	-3254.89	101.75	27.53	-3624	-10.2	279.33	-3532.31	-36.51	334.09	-2361.42	78.33	1194.26	0	0	0	-3052.21	83.23	1535.24	-2907.19	197.71	1541.9	-3452.62	78.41	1531.71	-3066.39	149.09	1524.63	288.92	-328.4	77.38	888.81	-319.65	74.84	285.25
1.86	-2592.65	155.73	61.44	-2688.98	159.4	41.67	-1529.91	121.86	343.6	-1515.78	117.33	395.19	-3181.44	94.93	30.46	-3225.06	101.93	31.79	-3624.44	-11.8	283.21	-3532.41	-38	337.59	-2361.42	78.33	1194.26	0	0	0	-3049.04	83.07	1534.32	-2907.19	197.71	1541.9	-3447.11	77.38	1532.01	-3061.18	147.84	1524.83	289.43	-328.5	77.5	888.6	-319.63	74.79	285.28
1.87	-2582.72	152.7	61.47	-2686.33	158.18	40.72	-1529.91	121.86	343.6	-1515.78	117.33	395.19	-3185.78	95.17	30.09	-3254.57	100.55	26.35	-3624.82	-13.37	287.09	-3532.46	-39.45	341.08	-2361.42	78.33	1194.26	0	0	0	-3039.33	84.32	1533.18	-2907.19	197.71	1541.9	-3441.56	76.35	1532.32	-3055.96	146.58	1525.04	290.34	-328.5	77.76	888.03	-319.85	74.65	285.33
1.88	-2573.59	149.8	61.49	-2684.53	157.15	39.78	-1529.91	121.86	343.6	-1515.78	117.33	395.19	-3189.92	95.37	29.69	-3233.1	102.68	29.29	-3625.15	-14.91	290.96	-3532.45	-40.87	344.57	-2361.42	78.33	1194.26	0	0	0	-3032.51	84.76	1531.9	-2907.19	197.71	1541.9	-3435.95	75.32	1532.63	-3050.73	145.33	1525.25	290.12	-328.19	77.79	887.95	-320.04	74.65	285.34
1.89	-2565.25	147.04	61.48	-2683.5	156.28	38.84	-1529.91	121.86	343.6	-1515.78	117.33	395.19	-3193.79	95.53	29.26	-3220.5	100.84	31.56	-3625.42	-16.41	294.83	-3532.39	-42.24	348.05	-2361.42	78.33	1194.26	0	0	0	-3022.49	84.35	1530.88	-2907.19	197.71	1541.9	-3430.28	74.31	1532.95	-3045.49	144.07	1525.47	290.17	-328.34	77.7	887.94	-319.96	74.74	285.14
1.9	-2557.68	144.39	61.45	-2683.17	155.57	37.91	-1529.91	121.86	343.6	-1515.78	117.33	395.19	-3197.32	95.64	28.81	-3242.59	101.76	26.5	-3625.64	-17.87	298.7	-3532.27	-43.58	351.53	-2361.42	78.33	1194.26	0	0	0	-3016.96	85.44	1530.46	-2907.19	197.71	1541.9	-3424.57	73.3	1533.26	-3040.23	142.81	1525.69	289.91	-328.35	77.77	888.16	-319.93	74.77	285.03
1.91	-2550.86	141.87	61.4	-2683.47	154.99	36.99	-1529.91	121.86	343.6	-1515.78	117.33	395.19	-3200.44	95.68	28.33	-3237.82	100.39	28.33	-3625.79	-19.3	302.57	-3532.09	-44.88	355	-2361.42	78.33	1194.26	0	0	0	-3012.14	85.13	1530.65	-2907.19	197.71	1541.9	-3418.8	72.3	1533.58	-3034.96	141.55	1525.9	289.9	-328.7	77.61	888.43	-319.93	74.82	285.11
1.92	-2544.77	139.48	61.33	-2684.3	154.53	36.09	-1529.91	121.86	343.6	-1515.78	117.33	395.19	-3203.06	95.64	27.82	-3245.8	100.47	25.99	-3625.89	-20.69	306.43	-3531.84	-46.14	358.46	-2361.42	78.33	1194.26	0	0	0	-3024.1	86.38	1531.12	-2907.19	197.71	1541.9	-3412.99	71.31	1533.91	-3029.67	140.28	1526.13	288.94	-328.56	77.3	888.3	-320.1	74.64	286.46
1.93	-2539.38	137.2	61.25	-2685.59	154.18	35.21	-1529.91	121.86	343.6	-1515.78	117.33	395.19	-3205.12	95.53	27.29	-3226.15	100.68	28.71	-3625.93	-22.05	310.29	-3531.54	-47.37	361.91	-2361.42	78.33	1194.26	0	0	0	-2992.94	86.13	1531.22	-2907.19	197.71	1541.9	-3407.12	70.32	1534.23	-3024.37	139.02	1526.35	288.79	-328.6	77.35	888.2	-319.97	74.62	285.62
1.94	-2534.69	135.04	61.14	-2687.27	153.92	34.36	-1529.91	121.86	343.6	-1515.78	117.33	395.19	-3206.55	95.32	26.73	-3241.92	99.46	25.12	-3625.91	-23.38	314.14	-3531.17	-48.56	365.36	-2361.42	78.33	1194.26	0	0	0	-2975.29	87.31	1532.21	-2907.19	197.71	1541.9	-3401.21	69.34	1534.56	-3019.06	137.75	1526.58	288.93	-328.54	77.44	888.24	-320	74.51	285.09
1.95	-2530.66	133	61.02	-2689.26	153.74	33.54	-1529.91	121.86	343.6	-1515.78	117.33	395.19	-3207.27	95	26.16	-3236.85	99.63	25.29	-3625.82	-24.67	317.98	-3530.75	-49.71	368.79	-2361.42	78.33	1194.26	0	0	0	-2977.03	87.67	1534.24	-2907.19	197.71	1541.9	-3395.24	68.37	1534.89	-3013.73	136.48	1526.8	288.38	-328.69	77.27	888.91	-319.98	74.81	284.88
1.96	-2527.29	131.07	60.87	-2691.47	153.62	32.75	-1529.91	121.86	343.6	-1515.78	117.33	395.19	-3207.2	94.58	25.56	-3246.93	99.34	22.03	-3625.67	-25.93	321.81	-3530.25	-50.83	372.22	-2361.42	78.33	1194.26	0	0	0	-2968.04	88.93	1536.01	-2907.19	197.71	1541.9	-3389.22	67.4	1535.22	-3008.4	135.21	1527.03	289.24	-328.4	77.54	888.69	-319.98	74.76	285.39
1.97	-2524.54	129.25	60.71	-2693.84	153.56	31.99	-1529.91	121.86	343.6	-1515.78	117.33	395.19	-3206.28	94.03	24.94	-3228.86	99.14	25.28	-3625.46	-27.15	325.64	-3529.69	-51.91	375.63	-2361.42	78.33	1194.26	0	0	0	-2962.87	89.65	1538.1	-2907.19	197.71	1541.9	-3383.16	66.44	1535.56	-3003.04	133.94	1527.27	288.76	-328.5	77.44	888.3	-319.9	74.76	284.6
1.98	-2522.4	127.54	60.54	-2699.1	153.86	30.34	-1529.91	121.86	343.6	-1515.78	117.33	395.19	-3204.44	93.35	24.3	-3220.38	98.26	27.14	-3625.17	-28.35	329.46	-3529.07	-52.96	379.04	-2361.42	78.33	1194.26	0	0	0	-2961.51	90.63	1540.7	-2907.19	197.71	1541.9	-3377.05	65.49	1535.89	-2997.68	132.66	1527.5	288.04	-328.65	77.13	888.29	-319.9	74.73	285.02
1.99	-2520.86	125.93	60.34	-2720.78	154.53	26.04	-1529.91	121.86	343.6	-1515.78	117.33	395.19	-3201.59	92.52	23.65	-3232.06	98.32	26.92	-3624.83	-29.51	333.27	-3528.38	-53.97	382.43	-2361.42	78.33	1194.26	0	0	0	-2959.43	91.26	1542.2	-2907.19	197.71	1541.9	-3370.89	64.54	1536.24	-2992.3	131.39	1527.74	288.97	-328.56	77.33	887.97	-320.24	74.58	285.24
2	-2519.88	124.44	60.13	-2708.31	154.58	28.41	-1529.91	121.86	343.6	-1515.78	117.33	395.19	-3197.67	91.54	22.98	-3230.54	98.91	29.83	-3624.41	-30.63	337.07	-3527.62	-54.94	385.81	-2361.42	78.33	1194.26	0	0	0	-2957.3	92.35	1544.54	-2907.19	197.71	1541.9	-3364.68	63.6	1536.58	-2986.91	130.11	1527.98	288.92	-328.41	77.39	888.08	-319.99	74.72	285.28
2.01	-2519.45	123.04	59.9	-2708.9	153.05	28.23	-1529.91	121.86	343.6	-1515.78	117.33	395.19	-3192.58	90.41	22.29	-3198.26	98.63	40.85	-3623.92	-31.73	340.85	-3526.79	-55.88	389.18	-2361.42	78.33	1194.26	0	0	0	-2947.8	93.36	1545.5	-2907.19	197.71	1541.9	-3358.42	62.67	1536.92	-2981.51	128.83	1528.22	289.56	-328.21	77.63	888.06	-320.01	74.67	285.62
2.02	-2519.55	121.75	59.66	-2688.76	153.77	31.34	-1529.91	121.86	343.6	-1515.78	117.33	395.19	-3160.99	89.71	26.52	-3209.48	97.3	38.06	-3623.36	-32.79	344.63	-3525.89	-56.79	392.53	-2361.42	78.33	1194.26	0	0	0	-2945.26	94.73	1547.35	-2907.19	197.71	1541.9	-3352.12	61.74	1537.27	-2976.09	127.55	1528.46	289.96	-328.14	77.82	888.68	-320.03	74.82	286.03
2.03	-2520.16	120.55	59.4	-2699.76	152.45	29.41	-1529.91	121.86	343.6	-1515.78	117.33	395.19	-3160.06	89.66	25.06	-3215.08	97.25	37.55	-3622.73	-33.82	348.39	-3524.91	-57.66	395.87	-2361.42	78.33	1194.26	0	0	0	-2924.02	95	1548.15	-2907.19	197.71	1541.9	-3345.77	60.82	1537.62	-2970.66	126.27	1528.71	289.22	-328.38	77.57	888.38	-320.06	74.81	285.44
2.04	-2521.26	119.46	59.12	-2703.29	152.97	29.83	-1529.91	121.86	343.6	-1515.78	117.33	395.19	-3166.53	88.57	24.79	-3225.85	95.98	34.33	-3622.03	-34.82	352.14	-3523.87	-58.5	399.2	-2361.42	78.33	1194.26	0	0	0	-2916.7	96.42	1549.63	-2907.19	197.71	1541.9	-3339.38	59.91	1537.97	-2965.22	124.99	1528.96	289.77	-328.4	77.72	888.05	-319.81	74.8	284.66
2.05	-2522.83	118.45	58.83	-2687.64	152.49	30.66	-1529.91	121.86	343.6	-1515.78	117.33	395.19	-3160.96	86.86	22.33	-3216.27	96.26	32.78	-3621.25	-35.79	355.87	-3522.75	-59.31	402.51	-2361.42	78.33	1194.26	0	0	0	-2913.65	96.92	1550.72	-2912.89	200.24	1542.92	-3332.94	59	1538.33	-2959.77	123.71	1529.2	289.81	-328.25	77.66	888.27	-319.68	74.86	285.12
2.06	-2524.86	117.54	58.53	-2739.11	152	20.47	-1529.91	121.86	343.6	-1515.78	117.33	395.19	-3168.62	85.3	20.57	-3212.93	94.97	29.95	-3620.4	-36.73	359.59	-3521.56	-60.08	405.8	-2361.42	78.33	1194.26	0	0	0	-2894.93	98.33	1550.6	-2911.57	201.6	1544.56	-3326.46	58.1	1538.68	-2954.31	122.43	1529.46	289.11	-328.35	77.46	888.14	-319.91	74.78	284.99
2.07	-2527.31	116.72	58.21	-2703.42	153.44	28.66	-1529.91	121.86	343.6	-1515.78	117.33	395.19	-3169.52	85.3	17.05	-3188.3	93.68	31.41	-3619.47	-37.64	363.3	-3520.29	-60.82	409.08	-2361.42	78.33	1194.26	0	0	0	-2890.35	99.2	1551.58	-2913.42	200.74	1546.43	-3319.93	57.2	1539.04	-2948.83	121.14	1529.71	288.75	-328.57	77.36	888.59	-320.16	74.81	284.72
2.08	-2530.17	115.99	57.87	-2695.11	153.65	27.81	-1529.91	121.86	343.6	-1515.78	117.33	395.19	-3162	82.41	16.97	-3173.89	91.49	30.87	-3618.46	-38.52	366.99	-3518.95	-61.53	412.34	-2361.42	78.33	1194.26	0	0	0	-2891.04	100.12	1552.58	-2882.73	203.13	1546	-3313.36	56.32	1539.4	-2943.34	119.86	1529.96	289.73	-328.37	77.65	888.2	-320.22	74.7	284.73
2.09	-2533.42	115.35	57.53	-2699.3	154.1	29.93	-1529.91	121.86	343.6	-1515.78	117.33	395.19	-3160.49	81.25	13.83	-3157.2	89.08	32.39	-3617.37	-39.36	370.66	-3517.53	-62.21	415.59	-2361.42	78.33	1194.26	0	0	0	-2870.13	100.85	1552.72	-2870.39	203.51	1546.06	-3306.74	55.43	1539.77	-2937.84	118.57	1530.22	289.83	-328.35	77.7	887.97	-320.05	74.5	284.17
2.1	-2537.05	114.78	57.17	-2726.31	153.25	23.92	-1529.91	121.86	343.6	-1515.78	117.33	395.19	-3167.7	78.74	10.11	-3142.46	86.24	34.08	-3616.2	-40.18	374.31	-3516.03	-62.86	418.81	-2361.42	78.33	1194.26	0	0	0	-2864.06	101.07	1553.73	-2853.11	203.2	1546.31	-3300.08	54.56	1540.13	-2932.33	117.29	1530.48	288.78	-328.63	77.32	888.04	-319.92	74.6	284.9
2.11	-2541.02	114.31	56.8	-2699.31	154.9	28.86	-1529.91	121.86	343.6	-1515.78	117.33	395.19	-3166.01	75.17	10.89	-3120.44	84.01	38.13	-3614.95	-40.97	377.95	-3514.45	-63.47	422.02	-2361.42	78.33	1194.26	0	0	0	-2848.4	101.1	1553.35	-2869.9	204.59	1547.86	-3293.38	53.69	1540.5	-2926.8	116	1530.74	288.84	-328.35	77.47	888.22	-319.66	74.69	285.11
2.12	-2545.33	113.91	56.41	-2694.22	153.67	29.9	-1529.91	121.86	343.6	-1515.78	117.33	395.19	-3135.46	72.28	16.53	-3092.23	81.9	44.12	-3613.62	-41.73	381.57	-3512.79	-64.05	425.21	-2361.42	78.33	1194.26	0	0	0	-2840.94	102.46	1553.87	-2846.55	205.26	1547.62	-3286.63	52.83	1540.87	-2921.27	114.72	1531	288.98	-328.76	77.37	888.42	-319.94	74.67	284.9
2.13	-2549.94	113.59	56.02	-2714.46	154.96	27.32	-1529.91	121.86	343.6	-1515.78	117.33	395.19	-3104.03	68.05	23.27	-3075.11	77.67	48.8	-3612.2	-42.45	385.17	-3511.05	-64.6	428.38	-2361.42	78.33	1194.26	0	0	0	-2835.6	102.78	1553.7	-2866.53	205.32	1547.91	-3279.85	51.97	1541.24	-2915.72	113.43	1531.27	289.31	-328.86	77.25	888.19	-320.13	74.6	284.74
2.14	-2554.85	113.34	55.61	-2681.16	152.95	34.09	-1529.91	121.86	343.6	-1515.78	117.33	395.19	-3087.68	63.73	27.16	-3056.36	73.93	52.99	-3610.7	-43.15	388.75	-3509.23	-65.12	431.52	-2361.42	78.33	1194.26	0	0	0	-2833.43	102.91	1554.28	-2841.23	205.57	1546.86	-3273.02	51.12	1541.61	-2910.16	112.15	1531.54	289.31	-328.31	77.4	888.35	-320	74.59	285.96
2.15	-2560.03	113.17	55.19	-2722.93	155.26	26.98	-1529.91	121.86	343.6	-1515.78	117.33	395.19	-3069.84	59.55	30.91	-3038.85	70.73	57.16	-3609.11	-43.83	392.3	-3507.32	-65.62	434.65	-2361.42	78.33	1194.26	0	0	0	-2829.94	103.3	1554.78	-2834.71	206.1	1547.1	-3266.15	50.28	1541.98	-2904.59	110.86	1531.8	289.58	-328.56	77.54	888.04	-320.09	74.52	285.48
2.16	-2565.46	113.08	54.76	-2679.12	155.85	32.49	-1529.91	121.86	343.6	-1515.78	117.33	395.19	-3060.51	56.19	31.72	-3017.06	67.4	60.25	-3607.44	-44.47	395.84	-3505.33	-66.08	437.76	-2361.42	78.33	1194.26	0	0	0	-2822.4	103.04	1554.52	-2822.66	208.04	1546.6	-3259.24	49.44	1542.36	-2899.01	109.57	1532.07	289.75	-328.23	77.66	888.4	-320.04	74.61	285.04
2.17	-2571.12	113.05	54.32	-2725.94	156.5	24.56	-1529.91	121.86	343.6	-1515.78	117.33	395.19	-3030.87	52.51	35.65	-3000.42	63.78	61.39	-3605.67	-45.08	399.35	-3503.26	-66.51	440.84	-2361.42	78.33	1194.26	0	0	0	-2808.88	104.64	1554.68	-2806.78	207.64	1545.97	-3252.29	48.61	1542.74	-2893.42	108.29	1532.34	289.87	-328.11	77.69	888.2	-319.65	74.76	284.39
2.18	-2577	113.09	53.87	-2679.61	154.62	33.56	-1529.91	121.86	343.6	-1515.78	117.33	395.19	-3002.08	47.29	38.14	-2965.6	61.17	64.98	-3603.82	-45.67	402.84	-3501.09	-66.91	443.9	-2361.42	78.33	1194.26	0	0	0	-2812.27	104.82	1555.04	-2834.84	209.13	1546.63	-3245.29	47.78	1543.12	-2887.82	107	1532.62	289.72	-328.41	77.63	888.5	-320.08	74.66	285.32
2.19	-2583.06	113.19	53.41	-2674.72	153.81	34.11	-1529.91	121.86	343.6	-1515.78	117.33	395.19	-2988.35	44.71	38.15	-2954.1	57.97	63.38	-3601.88	-46.23	406.31	-3498.84	-67.29	446.94	-2361.42	78.33	1194.26	0	0	0	-2806.96	105.41	1554.18	-2817.16	209.31	1546.23	-3238.26	46.96	1543.5	-2882.2	105.71	1532.89	288.82	-328.45	77.34	888.48	-319.85	74.74	285.51
2.2	-2589.3	113.36	52.94	-2716.36	153.57	25.7	-1529.91	121.86	343.6	-1515.78	117.33	395.19	-2961.77	41.22	38.87	-2923.73	55.38	65.53	-3599.84	-46.77	409.75	-3496.51	-67.63	449.95	-2361.42	78.33	1194.26	0	0	0	-2790.08	105.41	1553.24	-2794.59	207.73	1545.13	-3231.2	46.15	1543.88	-2876.58	104.43	1533.17	289.33	-328.57	77.39	888.33	-320.24	74.65	285.46
2.21	-2595.69	113.59	52.46	-2693.7	154.92	29.85	-1529.91	121.86	343.6	-1515.78	117.33	395.19	-2934.19	37.76	39.14	-2905.88	52.4	63.95	-3597.71	-47.27	413.17	-3494.08	-67.95	452.94	-2361.42	78.33	1194.26	0	0	0	-2794.87	106	1553.38	-2780.54	208.77	1542.98	-3224.09	45.34	1544.27	-2870.95	103.14	1533.45	289.66	-328.17	77.57	888.74	-320.1	74.74	285.13
2.22	-2602.21	113.88	51.97	-2670.29	153.99	33.57	-1529.91	121.86	343.6	-1515.78	117.33	395.19	-2919.71	34.54	37.36	-2885.37	48.39	62.29	-3595.49	-47.75	416.56	-3491.56	-68.24	455.9	-2361.42	78.33	1194.26	0	0	0	-2776.37	105.65	1552	-2760.16	208.59	1542.15	-3216.94	44.54	1544.65	-2865.3	101.86	1533.73	289.26	-328.44	77.5	888.53	-320.12	74.71	284.75
2.23	-2608.84	114.23	51.48	-2677.56	153.63	32.73	-1529.91	121.86	343.6	-1515.78	117.33	395.19	-2871.21	31.37	40.17	-2872.33	44.95	58.72	-3593.17	-48.2	419.92	-3488.95	-68.5	458.84	-2361.42	78.33	1194.26	0	0	0	-2763.69	105.2	1551.41	-2759.75	209.27	1540.78	-3209.76	43.74	1545.04	-2859.65	100.57	1534.01	289.05	-328.61	77.47	888.5	-320.23	74.63	285.42
2.24	-2615.57	114.63	50.97	-2692.34	152.19	30.18	-1529.91	121.86	343.6	-1515.78	117.33	395.19	-2859.16	27.08	36.92	-2848.54	41.16	56.86	-3590.75	-48.63	423.26	-3486.25	-68.73	461.76	-2361.42	78.33	1194.26	0	0	0	-2752.87	105.15	1549.37	-2763.36	208.58	1540.89	-3202.53	42.95	1545.43	-2853.98	99.29	1534.29	288.52	-328.68	77.2	888.39	-320.23	74.73	284.97
2.25	-2622.36	115.08	50.46	-2703.81	153.07	27.84	-1529.91	121.86	343.6	-1515.78	117.33	395.19	-2823.39	25.56	37.27	-2813.85	38.49	55.55	-3588.23	-49.03	426.57	-3483.45	-68.94	464.64	-2361.42	78.33	1194.26	0	0	0	-2765.36	105.84	1549.49	-2735.79	208.35	1538.61	-3195.28	42.17	1545.82	-2848.3	98	1534.58	289.34	-328.18	77.59	888	-319.93	74.69	285.59
2.26	-2629.21	115.59	49.94	-2690.28	152.28	30.34	-1529.91	121.86	343.6	-1515.78	117.33	395.19	-2809.12	22.41	33.26	-2793.9	34.69	52.29	-3585.62	-49.4	429.85	-3480.56	-69.12	467.5	-2361.42	78.33	1194.26	0	0	0	-2740.51	104.86	1547.75	-2743.29	208	1537.61	-3187.98	41.39	1546.21	-2842.62	96.72	1534.86	289.23	-328.15	77.57	888.29	-320.09	74.69	285.26
2.27	-2636.1	116.14	49.41	-2717.32	152.54	26.43	-1529.91	121.86	343.6	-1515.78	117.33	395.19	-2766.54	19.15	33.33	-2778.1	31.12	47.46	-3582.9	-49.75	433.1	-3477.58	-69.27	470.33	-2361.42	78.33	1194.26	0	0	0	-2724.62	104.78	1546.22	-2731.88	206.66	1535.63	-3180.65	40.62	1546.61	-2836.92	95.44	1535.15	289.06	-328.53	77.34	888.32	-319.87	74.81	284.87
2.28	-2642.99	116.75	48.88	-2700.32	151.81	31	-1529.91	121.86	343.6	-1515.78	117.33	395.19	-2747.24	13.61	31.07	-2743.28	26.95	46.47	-3580.09	-50.08	436.32	-3474.5	-69.4	473.13	-2361.42	78.33	1194.26	0	0	0	-2739.91	104.39	1545.36	-2725.4	208.19	1534.47	-3173.28	39.85	1547	-2831.22	94.16	1535.44	289.58	-328.28	77.48	888.05	-319.81	74.69	285.19
2.29	-2649.88	117.39	48.34	-2695.56	149.23	31.16	-1529.91	121.86	343.6	-1515.78	117.33	395.19	-2729.23	11.95	27.86	-2721.92	23.93	43	-3577.17	-50.38	439.51	-3471.32	-69.5	475.9	-2361.42	78.33	1194.26	0	0	0	-2716.79	103.51	1542.27	-2735.68	207.08	1532.82	-3165.88	39.09	1547.4	-2825.5	92.88	1535.73	289.56	-328.38	77.54	887.97	-319.93	74.67	285.33
2.3	-2656.74	118.08	47.8	-2687.84	148.26	33.24	-1529.91	121.86	343.6	-1515.78	117.33	395.19	-2678.25	9.76	30.52	-2690.04	21.93	42.55	-3574.15	-50.65	442.66	-3468.04	-69.58	478.65	-2361.42	78.33	1194.26	0	0	0	-2704.49	103.76	1540.17	-2741.06	208.11	1532.59	-3158.44	38.33	1547.8	-2819.78	91.6	1536.02	289.8	-328.43	77.6	888.27	-319.88	74.77	285.12
2.31	-2663.55	118.81	47.25	-2701.61	148.85	30.78	-1529.91	121.86	343.6	-1515.78	117.33	395.19	-2663.63	7	27.92	-2664.29	18.84	41.91	-3571.02	-50.9	445.79	-3464.66	-69.63	481.36	-2361.42	78.33	1194.26	0	0	0	-2711.3	102.94	1538.4	-2701.62	205.4	1529.18	-3150.97	37.58	1548.19	-2814.04	90.32	1536.31	289.89	-328.37	77.59	888.21	-320.02	74.63	285.58
2.32	-2670.3	119.58	46.69	-2686.74	147.72	32.97	-1529.91	121.86	343.6	-1515.78	117.33	395.19	-2625.65	4.65	29.09	-2646.23	16.81	39.3	-3567.78	-51.12	448.88	-3461.18	-69.66	484.04	-2361.42	78.33	1194.26	0	0	0	-2706.88	102.45	1536.78	-2694.53	205.66	1527.09	-3143.47	36.84	1548.59	-2808.3	89.04	1536.61	289.56	-328.34	77.57	888.16	-319.9	74.6	285.28
2.33	-2676.96	120.39	46.14	-2678.25	147.56	34.25	-1529.91	121.86	343.6	-1515.78	117.33	395.19	-2589.86	4.39	30.42	-2617.78	14.88	39.09	-3564.44	-51.33	451.94	-3457.6	-69.66	486.69	-2361.42	78.33	1194.26	0	0	0	-2693.4	101.61	1534.62	-2693.71	205.11	1525.69	-3135.93	36.1	1549	-2802.54	87.76	1536.9	289.11	-328.38	77.49	888.11	-319.72	74.75	284.92
2.34	-2683.51	121.23	45.57	-2688.42	147.18	31.68	-1529.91	121.86	343.6	-1515.78	117.33	395.19	-2581.65	0.93	27.89	-2592.67	13.96	38.83	-3560.99	-51.5	454.97	-3453.92	-69.64	489.31	-2361.42	78.33	1194.26	0	0	0	-2693.18	100.56	1532.84	-2677.19	204.05	1523.27	-3128.36	35.36	1549.4	-2796.78	86.49	1537.2	289.83	-328.19	77.75	888.51	-319.8	74.78	284.98
2.35	-2689.94	122.1	45	-2681.55	151.34	31.65	-1529.91	121.86	343.6	-1515.78	117.33	395.19	-2546.97	1.25	30.33	-2575.58	12.97	37.86	-3557.43	-51.66	457.96	-3450.14	-69.59	491.89	-2361.42	78.33	1194.26	0	0	0	-2688.93	100.63	1530.92	-2673.7	203.61	1520.95	-3120.75	34.64	1549.8	-2791.01	85.22	1537.5	289.28	-328.47	77.43	888.47	-320.18	74.64	285.34
2.36	-2696.22	123	44.43	-2684.28	153.18	30.24	-1529.91	121.86	343.6	-1515.78	117.33	395.19	-2510.11	1.76	33.51	-2537.27	11.96	40.97	-3553.76	-51.79	460.91	-3446.25	-69.52	494.44	-2361.42	78.33	1194.26	0	0	0	-2678.42	99.13	1528.45	-2672.34	201.52	1519.52	-3113.11	33.91	1550.21	-2785.23	83.94	1537.8	290.16	-328.37	77.71	887.73	-320.28	74.49	284.52
2.37	-2702.33	123.93	43.86	-2691.39	152.43	28.95	-1529.91	121.86	343.6	-1515.78	117.33	395.19	-2445.73	2.65	41.86	-2542.4	12.38	37.05	-3549.98	-51.9	463.83	-3442.25	-69.43	496.96	-2361.42	78.33	1194.26	0	0	0	-2669.61	98.77	1526.16	-2666.47	202.33	1517.39	-3105.44	33.2	1550.61	-2779.44	82.67	1538.1	289.98	-328.5	77.64	887.75	-320.01	74.55	284.56
2.38	-2708.26	124.89	43.28	-2695.91	151.56	28.15	-1529.91	121.86	343.6	-1515.78	117.33	395.19	-2447.38	3.01	39.04	-2534.38	12.55	35.59	-3546.08	-51.99	466.71	-3438.15	-69.31	499.45	-2361.42	78.33	1194.26	0	0	0	-2678.43	97.48	1525.22	-2656.37	202.27	1515.76	-3097.74	32.48	1551.02	-2773.64	81.4	1538.4	289.95	-328.31	77.75	888.78	-319.99	74.89	285.27
2.39	-2713.98	125.87	42.7	-2690.22	151.56	28.79	-1529.91	121.86	343.6	-1515.78	117.33	395.19	-2413.91	4.67	44.4	-2521	13.41	35.62	-3542.07	-52.05	469.55	-3433.94	-69.17	501.9	-2361.42	78.33	1194.26	0	0	0	-2657.01	96.78	1522.53	-2641.23	199.58	1513.11	-3090.01	31.78	1551.42	-2767.83	80.14	1538.71	289.74	-328.15	77.71	888.3	-320.15	74.55	285.68
2.4	-2719.48	126.87	42.12	-2703.46	151.37	26.67	-1529.91	121.86	343.6	-1515.78	117.33	395.19	-2375.92	6.68	48.66	-2517.25	12.96	33.62	-3537.94	-52.09	472.35	-3429.63	-69.01	504.31	-2361.42	78.33	1194.26	0	0	0	-2656.74	96.05	1521.04	-2648.32	199.87	1511.83	-3082.25	31.08	1551.83	-2762.01	78.87	1539.01	289.68	-328.6	77.42	888.45	-320.31	74.58	285.22
2.41	-2724.72	127.9	41.53	-2707.07	151.19	25.92	-1529.91	121.86	343.6	-1515.78	117.33	395.19	-2354.39	8.31	52.41	-2475.41	14.17	39.59	-3533.7	-52.11	475.12	-3425.2	-68.83	506.69	-2361.42	78.33	1194.26	0	0	0	-2632.95	94.34	1518.46	-2646.61	197.99	1509.62	-3074.46	30.38	1552.24	-2756.19	77.61	1539.32	290.18	-328.28	77.62	888.24	-320.23	74.65	285.38
2.42	-2729.71	128.94	40.95	-2705.85	151.41	25.92	-1529.91	121.86	343.6	-1515.78	117.33	395.19	-2349.44	9.4	55.73	-2450.23	15.14	43.77	-3529.34	-52.11	477.84	-3420.66	-68.63	509.03	-2361.42	78.33	1194.26	0	0	0	-2634.63	93.8	1517.16	-2620.23	196.55	1507.43	-3066.63	29.69	1552.65	-2750.35	76.35	1539.62	290.03	-328.14	77.67	888.1	-319.96	74.76	285.22
2.43	-2734.41	130	40.36	-2701.2	151.91	26.45	-1529.91	121.86	343.6	-1515.78	117.33	395.19	-2356.55	9.03	56.51	-2429.29	15.42	45.29	-3524.86	-52.09	480.53	-3416.01	-68.4	511.33	-2361.42	78.33	1194.26	0	0	0	-2623.24	93.61	1515.85	-2628.27	196.48	1506.24	-3058.78	29	1553.06	-2744.51	75.09	1539.93	289.26	-328.58	77.38	888.37	-320.12	74.66	285.77
2.44	-2738.8	131.07	39.77	-2694.55	152.58	27.32	-1529.91	121.86	343.6	-1515.78	117.33	395.19	-2374.15	8.77	57.56	-2409.87	15.26	46.64	-3520.26	-52.04	483.17	-3411.25	-68.15	513.6	-2361.42	78.33	1194.26	0	0	0	-2616	92.25	1513.09	-2619.23	196.5	1504.3	-3050.9	28.32	1553.47	-2738.66	73.83	1540.24	288.95	-328.61	77.29	888.38	-320.18	74.58	285.54
2.45	-2742.86	132.15	39.18	-2687.32	153.31	28.32	-1529.91	121.86	343.6	-1515.78	117.33	395.19	-2352.01	9.15	68.69	-2391.96	14.72	47.81	-3515.53	-51.98	485.77	-3406.37	-67.88	515.82	-2361.42	78.33	1194.26	0	0	0	-2594.55	90.35	1511.25	-2600.9	194.02	1502.4	-3042.99	27.65	1553.89	-2732.8	72.57	1540.55	289.49	-328.55	77.5	888.42	-320.19	74.75	285.15
2.46	-2746.58	133.24	38.6	-2680.92	154	29.24	-1529.91	121.86	343.6	-1515.78	117.33	395.19	-2311.12	9.42	81.02	-2375.57	13.86	48.8	-3510.69	-51.89	488.33	-3401.38	-67.59	518.01	-2361.42	78.33	1194.26	0	0	0	-2598.4	89.39	1509.63	-2599.48	194.51	1500.25	-3035.05	26.98	1554.3	-2726.93	71.32	1540.86	289.17	-328.69	77.51	888.67	-320.02	74.79	284.94
2.47	-2749.94	134.34	38.01	-2676.78	154.54	29.88	-1529.91	121.86	343.6	-1515.78	117.33	395.19	-2331.73	8.07	82.85	-2360.69	12.75	49.59	-3505.72	-51.79	490.84	-3396.28	-67.29	520.16	-2361.42	78.33	1194.26	0	0	0	-2584.1	88.78	1507.88	-2589.61	193.58	1498.46	-3027.09	26.31	1554.71	-2721.06	70.07	1541.17	289.5	-328.56	77.56	888.66	-320.08	74.66	284.54
2.48	-2752.91	135.44	37.42	-2676.3	154.83	30.03	-1529.91	121.86	343.6	-1515.78	117.33	395.19	-2325.69	7.41	89.07	-2347.32	11.45	50.18	-3500.62	-51.66	493.31	-3391.06	-66.96	522.27	-2361.42	78.33	1194.26	0	0	0	-2585.78	88.16	1505.95	-2579.88	192.32	1497.1	-3019.1	25.65	1555.13	-2715.18	68.82	1541.49	290.51	-328.45	77.8	888.65	-319.79	74.77	285.15
2.49	-2755.48	136.55	36.84	-2680.91	154.74	29.49	-1529.91	121.86	343.6	-1515.78	117.33	395.19	-2323.24	6.48	91.27	-2335.47	10.01	50.56	-3495.4	-51.52	495.74	-3385.72	-66.61	524.33	-2361.42	78.33	1194.26	0	0	0	-2581.29	86.74	1504.69	-2571.05	191.41	1495.46	-3011.08	25	1555.54	-2709.29	67.57	1541.8	290.11	-328.29	77.72	888.26	-319.91	74.67	285.12
2.5	-2757.62	137.66	36.25	-2695.37	153.34	28.2	-1529.91	121.86	343.6	-1515.78	117.33	395.19	-2322.85	5.32	90.15	-2325.14	8.51	50.72	-3490.05	-51.35	498.12	-3380.26	-66.24	526.36	-2361.42	78.33	1194.26	0	0	0	-2566.79	85.5	1503.45	-2580.83	189.49	1494.54	-3003.03	24.35	1555.96	-2703.39	66.33	1542.11	289.2	-328.33	77.51	888.3	-319.92	74.72	284.55
2.51	-2759.31	138.77	35.67	-2683.03	153.33	29.64	-1529.91	121.86	343.6	-1515.78	117.33	395.19	-2322.97	3.94	86.4	-2316.33	7.01	50.65	-3484.58	-51.17	500.45	-3374.68	-65.85	528.34	-2361.42	78.33	1194.26	0	0	0	-2555.36	84.13	1501.85	-2550.5	188.24	1493.13	-2994.96	23.7	1556.37	-2697.48	65.09	1542.43	288.99	-328.28	77.5	888.43	-320.02	74.7	285.14
2.52	-2760.54	139.87	35.09	-2698.42	155.8	27.23	-1529.91	121.86	343.6	-1515.78	117.33	395.19	-2322.07	2.38	80.72	-2309.03	5.56	50.35	-3478.97	-50.97	502.74	-3368.98	-65.45	530.28	-2361.42	78.33	1194.26	0	0	0	-2553.89	83.09	1500.63	-2530.18	188.02	1492.33	-2986.86	23.06	1556.79	-2691.57	63.85	1542.75	289.9	-328.42	77.68	888.06	-319.91	74.67	285.17
2.53	-2761.29	140.97	34.51	-2707.72	154.04	25.33	-1529.91	121.86	343.6	-1515.78	117.33	395.19	-2318.6	0.67	73.79	-2303.26	4.23	49.8	-3473.23	-50.75	504.97	-3363.16	-65.03	532.18	-2361.42	78.33	1194.26	0	0	0	-2535.95	81.88	1499.33	-2536.97	184.78	1491.29	-2978.74	22.42	1557.2	-2685.65	62.62	1543.06	289.89	-328.47	77.61	888.47	-319.92	74.8	284.96
2.54	-2761.53	142.06	33.94	-2711.63	154.56	25.87	-1529.91	121.86	343.6	-1515.78	117.33	395.19	-2311.01	-1.17	66.31	-2299	3.08	48.99	-3467.36	-50.51	507.16	-3357.22	-64.58	534.04	-2361.42	78.33	1194.26	0	0	0	-2533.07	80.08	1498.7	-2557.66	184.63	1491.99	-2970.59	21.79	1557.62	-2679.72	61.38	1543.38	289.15	-328.34	77.53	889.13	-319.78	75	285.45
2.55	-2761.25	143.15	33.37	-2680.54	156.05	30.27	-1529.91	121.86	343.6	-1515.78	117.33	395.19	-2297.78	-3.1	58.96	-2296.27	2.18	47.92	-3461.36	-50.25	509.31	-3351.16	-64.12	535.85	-2361.42	78.33	1194.26	0	0	0	-2523.59	78.65	1498.03	-2536.04	182.84	1490.21	-2962.42	21.17	1558.04	-2673.79	60.15	1543.7	290	-328.1	77.74	888.96	-319.93	74.81	285.36
2.56	-2760.42	144.22	32.8	-2694.86	154.14	27.74	-1529.91	121.86	343.6	-1515.78	117.33	395.19	-2277.46	-7.21	51.69	-2295.05	1.58	46.58	-3455.22	-49.97	511.4	-3344.97	-63.65	537.61	-2361.42	78.33	1194.26	0	0	0	-2507.02	76.64	1497.14	-2540.97	181.06	1489.79	-2954.22	20.55	1558.45	-2667.85	58.93	1544.02	289.68	-328.29	77.6	888.37	-319.95	74.66	285.31
2.57	-2759.03	145.28	32.24	-2695.68	153.66	26.46	-1529.91	121.86	343.6	-1515.78	117.33	395.19	-2266	-7.7	47.16	-2295.36	1.36	44.96	-3448.95	-49.68	513.44	-3338.65	-63.15	539.33	-2361.42	78.33	1194.26	0	0	0	-2519.49	74.8	1497.87	-2516.27	179.37	1490.2	-2946	19.93	1558.87	-2661.9	57.7	1544.34	289.96	-328.34	77.72	888.66	-319.94	74.82	285.75
2.58	-2757.05	146.32	31.68	-2700.77	153.43	26.46	-1529.91	121.86	343.6	-1515.78	117.33	395.19	-2261.67	-7.91	40.43	-2297.22	1.56	43.04	-3442.54	-49.37	515.43	-3332.21	-62.64	541	-2361.42	78.33	1194.26	0	0	0	-2507.45	72.97	1497.49	-2496.95	178.5	1490.09	-2937.76	19.32	1559.29	-2655.94	56.48	1544.66	289.97	-328.22	77.75	888.03	-320.03	74.63	285.22
2.59	-2754.47	147.35	31.13	-2705.22	153.41	24.73	-1529.91	121.86	343.6	-1515.78	117.33	395.19	-2253.51	-5.31	40.22	-2325.85	2.97	34.64	-3435.99	-49.04	517.36	-3325.64	-62.12	542.63	-2361.42	78.33	1194.26	0	0	0	-2498.4	72.06	1498.12	-2503.96	175.59	1490.83	-2929.5	18.71	1559.71	-2649.98	55.26	1544.99	289.79	-328.18	77.73	888.04	-320.16	74.48	285.26
2.6	-2751.27	148.35	30.58	-2680.04	155.75	28.85	-1529.91	121.86	343.6	-1515.78	117.33	395.19	-2245.92	-3.68	39.65	-2330.46	2.92	31.95	-3429.3	-48.69	519.25	-3318.94	-61.57	544.21	-2361.42	78.33	1194.26	0	0	0	-2493.04	69.99	1498.57	-2472.32	174.7	1491.09	-2921.21	18.11	1560.12	-2644.01	54.05	1545.31	289.79	-328.36	77.6	888.31	-319.84	74.73	285.43
2.61	-2747.42	149.34	30.03	-2709.1	154.11	25.19	-1529.91	121.86	343.6	-1515.78	117.33	395.19	-2224.94	-3.93	41.29	-2300.71	3.33	36.3	-3422.47	-48.33	521.08	-3312.11	-61.01	545.74	-2361.42	78.33	1194.26	0	0	0	-2480.8	67.92	1499.57	-2489.32	171.94	1492.58	-2912.9	17.51	1560.54	-2638.04	52.84	1545.63	289.51	-328.51	77.47	888.57	-319.82	74.89	285.15
2.62	-2742.91	150.3	29.5	-2712.01	155.14	24.49	-1529.91	121.86	343.6	-1515.78	117.33	395.19	-2262.63	-5.44	34.55	-2295.26	3.17	36.54	-3415.51	-47.95	522.86	-3305.15	-60.44	547.23	-2361.42	78.33	1194.26	0	0	0	-2475.31	66.71	1500.77	-2499.13	170.25	1494.56	-2904.57	16.91	1560.96	-2632.06	51.63	1545.96	290.1	-328.3	77.77	888.14	-319.76	74.74	285.94
2.63	-2737.71	151.24	28.96	-2681.2	155.03	29.14	-1529.91	121.86	343.6	-1515.78	117.33	395.19	-2232.58	-2.45	39.13	-2294.23	3.16	36.23	-3408.39	-47.56	524.58	-3298.06	-59.85	548.66	-2361.42	78.33	1194.26	0	0	0	-2461.14	64.68	1501.71	-2465.65	169.41	1495.17	-2896.22	16.33	1561.38	-2626.07	50.43	1546.28	289.99	-328.34	77.68	888.86	-320.01	74.88	285.04
2.64	-2731.81	152.14	28.44	-2707.47	153.84	25.08	-1529.91	121.86	343.6	-1515.78	117.33	395.19	-2243.58	-2.43	36.95	-2303.65	3.33	34.49	-3401.14	-47.15	526.24	-3290.84	-59.24	550.05	-2361.42	78.33	1194.26	0	0	0	-2455.21	63.01	1503.07	-2469.77	166.59	1497.16	-2887.85	15.74	1561.8	-2620.07	49.22	1546.61	289.24	-328.17	77.55	888.7	-319.93	74.81	285.59
2.65	-2725.19	153.02	27.92	-2711.29	153.27	24.14	-1529.91	121.86	343.6	-1515.78	117.33	395.19	-2236.75	-5.3	38.27	-2301.25	3.85	35.18	-3393.74	-46.72	527.86	-3283.48	-58.62	551.38	-2361.42	78.33	1194.26	0	0	0	-2454.72	61.37	1504.77	-2445.69	166.05	1497.43	-2879.46	15.16	1562.21	-2614.07	48.03	1546.93	288.86	-328.34	77.36	888.11	-320.12	74.62	286.21
2.66	-2717.83	153.87	27.41	-2671.48	153.99	31.46	-1529.91	121.86	343.6	-1515.78	117.33	395.19	-2245.27	-3.72	36.66	-2309.14	3.77	33.08	-3386.19	-46.28	529.41	-3275.99	-57.99	552.66	-2361.42	78.33	1194.26	0	0	0	-2445.67	59.97	1506.26	-2438.01	163.63	1499.22	-2871.04	14.59	1562.63	-2608.07	46.83	1547.26	288.52	-328.44	77.35	888.15	-319.99	74.74	285.66
2.67	-2709.7	154.68	26.91	-2673.52	153.16	29.31	-1529.91	121.86	343.6	-1515.78	117.33	395.19	-2246.26	-4.24	35.52	-2319.62	3.06	31.71	-3378.49	-45.83	530.91	-3268.36	-57.34	553.9	-2361.42	78.33	1194.26	0	0	0	-2440.15	58.23	1507.85	-2431.45	161.6	1501.5	-2862.61	14.01	1563.05	-2602.05	45.64	1547.58	289.35	-328.27	77.42	888.09	-319.89	74.72	285.47
2.68	-2700.79	155.45	26.41	-2698.78	153.85	23.89	-1529.91	121.86	343.6	-1515.78	117.33	395.19	-2239.91	-5	36.54	-2296.03	2.57	36.73	-3370.65	-45.36	532.34	-3260.6	-56.68	555.08	-2361.42	78.33	1194.26	0	0	0	-2428.75	56.47	1510.1	-2440.98	160.62	1504.23	-2854.16	13.45	1563.47	-2596.04	44.46	1547.91	289.3	-328.61	77.32	888.19	-319.56	74.75	285.55
2.69	-2691.07	156.19	25.93	-2696.75	154.04	22.06	-1529.91	121.86	343.6	-1515.78	117.33	395.19	-2234.23	-3.67	38.54	-2295.89	2.77	36.23	-3362.66	-44.87	533.72	-3252.7	-56.01	556.21	-2361.42	78.33	1194.26	0	0	0	-2419.27	55.41	1511.27	-2441.68	159.95	1505.64	-2845.69	12.88	1563.89	-2590.01	43.28	1548.24	290.69	-328.46	77.74	888.05	-319.83	74.68	285.34
2.7	-2680.54	156.88	25.45	-2656.39	153.51	28.59	-1529.91	121.86	343.6	-1515.78	117.33	395.19	-2232.33	-6.5	37.92	-2294.25	3.7	37.69	-3354.51	-44.37	535.04	-3244.66	-55.32	557.28	-2361.42	78.33	1194.26	0	0	0	-2422.43	53.79	1513.36	-2438.23	157.44	1506.44	-2837.21	12.33	1564.3	-2583.98	42.1	1548.57	290.11	-328.5	77.6	888.15	-319.98	74.71	284.19
2.71	-2669.15	157.54	24.98	-2669.61	154.44	24.48	-1529.91	121.86	343.6	-1515.78	117.33	395.19	-2224.35	-4.96	39.78	-2298.56	2.74	36.76	-3346.21	-43.86	536.3	-3236.48	-54.62	558.3	-2361.42	78.33	1194.26	0	0	0	-2411.02	51.79	1515.2	-2433.93	155.67	1508.14	-2828.7	11.77	1564.72	-2577.95	40.93	1548.9	288.28	-328.48	77.18	888.12	-320.04	74.64	284.78
2.72	-2654.23	159.05	23.98	-2650.18	153.66	27.23	-1529.91	121.86	343.6	-1515.78	117.33	395.19	-2245.05	-6.69	37.42	-2318.95	2.23	33.37	-3337.76	-43.33	537.5	-3228.16	-53.9	559.27	-2361.42	78.33	1194.26	0	0	0	-2402.69	50.17	1516.54	-2429.49	153.97	1509.83	-2820.18	11.22	1565.14	-2571.91	39.76	1549.23	289.06	-328.33	77.38	888.19	-319.97	74.65	285.87
2.73	-2661	158.47	19.02	-2643.64	153.83	27.82	-1529.91	121.86	343.6	-1515.78	117.33	395.19	-2214.39	-5.55	42.53	-2302.59	1.08	36.73	-3329.16	-42.79	538.63	-3219.7	-53.18	560.18	-2361.42	78.33	1194.26	0	0	0	-2391.66	48.79	1517.98	-2424.93	152.35	1511.49	-2811.64	10.68	1565.55	-2565.86	38.59	1549.56	288.84	-328.45	77.45	888.7	-319.82	74.82	285.74
2.74	-2660.53	160.81	15.16	-2636.69	153.63	28.3	-1529.91	121.86	343.6	-1515.78	117.33	395.19	-2224.35	-6.05	42.21	-2294.62	1.45	38.28	-3320.4	-42.23	539.71	-3211.09	-52.44	561.04	-2361.42	78.33	1194.26	0	0	0	-2398.02	46.76	1519.91	-2420.23	150.81	1513.13	-2803.09	10.13	1565.97	-2559.81	37.43	1549.89	289.85	-328.31	77.63	888.33	-319.68	74.78	285.47
2.75	-2648.6	160.45	13.4	-2596.44	154.01	36.26	-1529.91	121.86	343.6	-1515.78	117.33	395.19	-2220.64	-7	43.11	-2293.64	0.32	38.93	-3311.48	-41.67	540.72	-3202.34	-51.69	561.84	-2361.42	78.33	1194.26	0	0	0	-2383.16	45.72	1520.47	-2415.41	149.34	1514.73	-2794.52	9.6	1566.38	-2553.75	36.27	1550.22	289.97	-328.58	77.62	888.58	-319.55	74.91	285.78
2.76	-2637.04	160.72	10.35	-2602.58	153.28	35.79	-1529.91	121.86	343.6	-1515.78	117.33	395.19	-2218.33	-7.73	43.19	-2308.5	1.54	36.57	-3302.41	-41.09	541.66	-3193.45	-50.93	562.59	-2361.42	78.33	1194.26	0	0	0	-2383.82	44.87	1522.1	-2410.46	147.94	1516.3	-2785.93	9.06	1566.8	-2547.69	35.12	1550.55	288.92	-328.44	77.42	888.42	-319.77	74.78	284.6
2.77	-2627.41	160.94	12.85	-2583.58	153.17	40.54	-1529.91	121.86	343.6	-1515.78	117.33	395.19	-2246.02	-7.43	38.57	-2322.65	0.44	33.75	-3293.17	-40.49	542.54	-3184.41	-50.16	563.27	-2361.42	78.33	1194.26	0	0	0	-2370.87	43.26	1523.47	-2405.39	146.63	1517.83	-2777.33	8.53	1567.21	-2541.63	33.98	1550.88	289.61	-328.25	77.52	888.21	-319.91	74.59	284.95
2.78	-2597.4	161.34	20.33	-2559.6	153.87	48.16	-1529.91	121.86	343.6	-1515.78	117.33	395.19	-2243.69	-7.05	40.02	-2301.78	0.41	38.25	-3283.78	-39.89	543.36	-3175.23	-49.38	563.9	-2361.42	78.33	1194.26	0	0	0	-2367.74	42.35	1524.61	-2400.19	145.39	1519.31	-2768.72	8.01	1567.63	-2535.56	32.83	1551.21	289.37	-328.46	77.38	888.52	-319.91	74.72	285.19
2.79	-2562.29	162.13	30.47	-2516.21	152.69	58.96	-1529.91	121.86	343.6	-1515.78	117.33	395.19	-2247.07	-7.26	37.19	-2296.31	0.55	38.92	-3274.22	-39.27	544.11	-3165.89	-48.59	564.47	-2361.42	78.33	1194.26	0	0	0	-2363.92	40.59	1526.12	-2394.87	144.23	1520.75	-2760.09	7.48	1568.04	-2529.48	31.69	1551.54	289.82	-328.45	77.54	888.45	-320.01	74.78	285.36
2.8	-2545.51	161.93	35.76	-2516.4	153.19	62.64	-1529.91	121.86	343.6	-1515.78	117.33	395.19	-2244.24	-6.15	37.9	-2298.24	1.07	36.82	-3264.5	-38.64	544.79	-3156.41	-47.79	564.99	-2361.42	78.33	1194.26	0	0	0	-2358.86	39.8	1526.72	-2389.42	143.16	1522.14	-2751.45	6.97	1568.45	-2523.4	30.56	1551.87	290	-328.6	77.66	888.33	-319.66	74.89	284.83
2.81	-2507.15	161.13	45.32	-2489	152.31	68.8	-1529.91	121.86	343.6	-1515.78	117.33	395.19	-2233.71	-6.06	38.39	-2301.89	1.57	34.05	-3254.62	-38	545.41	-3146.78	-46.98	565.44	-2361.42	78.33	1194.26	0	0	0	-2357.22	38.7	1528.1	-2383.86	142.16	1523.47	-2742.79	6.45	1568.86	-2517.32	29.43	1552.2	289.86	-328.19	77.72	888.44	-319.77	74.85	285.93
2.82	-2480.11	159.4	52.08	-2461.65	150.82	74.29	-1529.91	121.86	343.6	-1515.78	117.33	395.19	-2252.82	-6.06	32.21	-2300.79	2.31	32.98	-3244.57	-37.35	545.96	-3137	-46.16	565.83	-2361.42	78.33	1194.26	0	0	0	-2347.62	37.69	1528.84	-2378.18	141.23	1524.75	-2734.12	5.94	1569.27	-2511.23	28.31	1552.53	290.26	-328.44	77.72	888.02	-319.64	74.66	285.84
2.83	-2462.06	158.31	54.7	-2447.69	148.57	76.71	-1529.91	121.86	343.6	-1515.78	117.33	395.19	-2252.83	-5.14	31.04	-2308.48	2.58	28.98	-3234.36	-36.69	546.44	-3127.07	-45.33	566.16	-2361.42	78.33	1194.26	0	0	0	-2346	37.24	1530.46	-2372.38	140.4	1525.97	-2725.44	5.44	1569.69	-2505.13	27.19	1552.87	290	-328.19	77.72	887.85	-319.51	74.68	285.73
2.84	-2425.16	156.36	60	-2429.74	145.27	78.9	-1529.91	121.86	343.6	-1515.78	117.33	395.19	-2227.67	-3.35	34.39	-2297.35	2.62	29.78	-3223.98	-36.02	546.85	-3116.98	-44.49	566.44	-2361.42	78.33	1194.26	0	0	0	-2333.97	36.44	1531.63	-2366.46	139.64	1527.12	-2716.74	4.93	1570.09	-2499.04	26.08	1553.2	289.02	-328.35	77.45	887.98	-319.59	74.58	285.19
2.85	-2385.15	153.41	63.66	-2405.7	144.58	79.18	-1529.91	121.86	343.6	-1515.78	117.33	395.19	-2207.46	-3	38.89	-2282.22	4.23	32.59	-3213.43	-35.34	547.19	-3106.74	-43.64	566.64	-2361.42	78.33	1194.26	0	0	0	-2324.82	35.55	1532.3	-2360.42	138.96	1528.2	-2708.04	4.44	1570.5	-2492.93	24.97	1553.53	289.58	-328.42	77.48	888.23	-320.1	74.6	285.02
2.86	-2378.93	150.23	61.9	-2399.82	140.76	77.13	-1529.91	121.86	343.6	-1515.78	117.33	395.19	-2227.52	-1.86	33.79	-2294.72	4.91	29.48	-3202.71	-34.64	547.45	-3096.34	-42.79	566.79	-2361.42	78.33	1194.26	0	0	0	-2312.67	35.09	1533.18	-2354.28	138.37	1529.21	-2699.32	3.94	1570.91	-2486.83	23.87	1553.86	289.76	-328.1	77.65	888.28	-319.79	74.72	284.99
2.87	-2351.19	148.02	62.42	-2358.87	139.08	79.5	-1529.91	121.86	343.6	-1515.78	117.33	395.19	-2217.67	-0.9	35.15	-2285.71	5.71	30.98	-3191.81	-33.94	547.65	-3085.79	-41.93	566.88	-2361.41	78.33	1194.26	0	0	0	-2311.04	34.45	1534.02	-2348.02	137.85	1530.15	-2690.59	3.45	1571.32	-2480.72	22.77	1554.19	288.42	-328.4	77.27	888.39	-319.8	74.87	285.15
2.88	-2345.98	145.68	58.63	-2354.69	136.54	74.28	-1529.91	121.86	343.6	-1515.78	117.33	395.19	-2209.37	-0.83	38.35	-2293.51	6.38	30.33	-3180.75	-33.23	547.77	-3075.09	-41.06	566.9	-2349.96	78.59	1195.01	0	0	0	-2307.53	33.8	1534.91	-2341.65	137.42	1531	-2681.85	2.96	1571.72	-2474.61	21.68	1554.53	288.58	-328.34	77.4	888.59	-319.95	74.82	285.46
2.89	-2324.48	142.85	56.69	-2312.9	136.03	76.08	-1529.91	121.86	343.6	-1515.78	117.33	395.19	-2233.5	1.19	34.46	-2304.07	6.52	29.45	-3169.51	-32.51	547.83	-3064.22	-40.18	566.85	-2356.3	77.8	1194.2	0	0	0	-2306.52	33.86	1535.96	-2335.17	137.08	1531.77	-2673.1	2.48	1572.13	-2468.49	20.59	1554.86	289.74	-328.2	77.7	888.39	-319.91	74.75	285.47
2.9	-2302.37	139.93	55.69	-2317.87	133.33	68.94	-1529.91	121.86	343.6	-1515.78	117.33	395.19	-2238.59	2.6	33.78	-2287.57	7.36	32.58	-3158.1	-31.78	547.8	-3053.2	-39.3	566.74	-2345.28	77.97	1195.56	0	0	0	-2296.88	33.45	1536.79	-2328.58	136.82	1532.45	-2664.34	2	1572.53	-2462.37	19.51	1555.19	289.43	-328.23	77.57	888.47	-319.94	74.83	285.48
2.91	-2289.22	139.5	51.58	-2308.37	131.04	63.13	-1529.91	121.86	343.6	-1515.78	117.33	395.19	-2238.41	2.4	35.84	-2291.19	8.38	33	-3146.52	-31.04	547.71	-3042.02	-38.4	566.57	-2356.4	76.42	1194.8	0	0	0	-2282.31	34.12	1536.94	-2321.88	136.64	1533.05	-2655.58	1.52	1572.94	-2456.24	18.43	1555.52	289.32	-328.36	77.5	888.09	-319.84	74.77	285.42
2.92	-2285.33	136.72	46.28	-2264.34	129.41	65.15	-1529.91	121.86	343.6	-1515.78	117.33	395.19	-2230.77	3.34	36.53	-2301.62	9.19	32.3	-3134.75	-30.29	547.53	-3030.67	-37.51	566.33	-2339.36	78	1194.79	0	0	0	-2277.36	34.28	1537.62	-2315.07	136.55	1533.54	-2646.8	1.05	1573.34	-2450.12	17.36	1555.86	289.38	-328.26	77.61	888.22	-320	74.74	285.65
2.93	-2252.1	135.82	46.37	-2265.95	128.03	57.88	-1529.91	121.86	343.6	-1515.78	117.33	395.19	-2225.16	3.42	38.7	-2293.12	10.87	34.78	-3122.81	-29.53	547.28	-3019.17	-36.61	566.02	-2338.8	77.18	1194.93	0	0	0	-2277.17	33.91	1537.85	-2308.16	136.55	1533.94	-2638.02	0.58	1573.74	-2443.99	16.3	1556.19	289.87	-328.21	77.75	888.47	-319.97	74.77	285.87
2.94	-2240.08	133.23	42.73	-2241.98	126.59	56.42	-1529.91	121.86	343.6	-1515.78	117.33	395.19	-2229.75	3.72	37.09	-2297.74	10.39	34.19	-3110.69	-28.77	546.96	-3007.5	-35.7	565.65	-2319.62	78.31	1194.08	0	0	0	-2272.59	34.16	1538.17	-2301.15	136.63	1534.24	-2629.22	0.11	1574.14	-2437.85	15.24	1556.52	289.83	-328.22	77.63	888.26	-320.13	74.59	285.67
2.95	-2211.54	133.27	43.19	-2225.27	125.12	52.54	-1529.91	121.86	343.6	-1515.78	117.33	395.19	-2231.69	3.58	36.57	-2288.19	11.13	35.68	-3098.39	-27.99	546.56	-2995.66	-34.78	565.21	-2321.53	77.02	1193.35	0	0	0	-2264.88	34.11	1538.23	-2294.04	136.8	1534.43	-2620.42	-0.35	1574.54	-2431.71	14.19	1556.85	289.82	-328.15	77.7	888.57	-319.94	74.77	285.21
2.96	-2201.16	131.99	39.1	-2182.53	124.72	54.33	-1529.91	121.86	343.6	-1515.78	117.33	395.19	-2214.67	2.7	39.81	-2310.12	10.01	30.52	-3085.9	-27.21	546.08	-2983.67	-33.86	564.7	-2302.86	76.41	1193.28	0	0	0	-2251.17	34.17	1538.19	-2286.82	137.06	1534.51	-2611.62	-0.81	1574.93	-2425.57	13.14	1557.18	289.53	-328.34	77.46	888.21	-320	74.66	286.01
2.97	-2170.97	130.75	38.92	-2193.83	123.89	45.69	-1529.91	121.86	343.6	-1515.78	117.33	395.19	-2225.37	0.88	37.12	-2290.34	9.84	33.17	-3073.24	-26.43	545.52	-2971.5	-32.94	564.12	-2294.79	76.46	1192.2	0	0	0	-2247.58	35.09	1538.63	-2279.51	137.4	1534.48	-2602.8	-1.27	1575.33	-2419.43	12.1	1557.51	288.94	-328.5	77.32	888.3	-320.28	74.65	285.57
2.98	-2160.77	130.38	35.15	-2160.64	123.96	45.54	-1529.91	121.86	343.6	-1515.78	117.33	395.19	-2225.12	1.26	35.9	-2292.55	9.39	31.95	-3060.39	-25.63	544.88	-2959.17	-32.01	563.47	-2306.58	76.79	1192.52	0	0	0	-2246.46	35.14	1538.54	-2272.09	137.84	1534.33	-2593.98	-1.72	1575.73	-2413.29	11.06	1557.84	289.43	-328.75	77.37	888.45	-320.05	74.61	285.02
2.99	-2149.54	130.31	32.01	-2140.31	124.5	43.12	-1529.91	121.86	343.6	-1515.78	117.33	395.19	-2225.73	-0.75	34.61	-2278.01	8.78	33.16	-3047.35	-24.83	544.16	-2946.68	-31.08	562.75	-2289.51	77.34	1192.29	0	0	0	-2232.84	35.7	1537.81	-2264.58	138.36	1534.06	-2585.16	-2.17	1576.12	-2407.14	10.04	1558.18	289.36	-328.43	77.52	888.64	-320.03	74.81	285.58
3	-2108.33	129.9	34.17	-2117.17	125.4	42.23	-1529.91	121.86	343.6	-1515.78	117.33	395.19	-2212.95	0.84	35.23	-2299.49	6.95	28.63	-3034.13	-24.02	543.36	-2934.01	-30.15	561.97	-2276.31	78.1	1190.83	0	0	0	-2224.16	36.18	1537.3	-2256.97	138.97	1533.66	-2576.32	-2.62	1576.51	-2400.99	9.01	1558.51	288.46	-328.52	77.41	888.79	-319.89	74.91	285.69
3.01	-2102.05	129.85	31.25	-2108.63	124.93	37.54	-1529.91	121.86	343.6	-1515.78	117.33	395.19	-2224.09	-1.55	33.28	-2287.26	7.58	30.59	-3020.72	-23.21	542.48	-2921.18	-29.21	561.11	-2289.52	77.41	1190.18	0	0	0	-2216.51	36.81	1537.28	-2249.27	139.68	1533.14	-2567.49	-3.06	1576.9	-2394.83	8	1558.84	289.47	-328.41	77.72	888.54	-319.92	74.87	285.74
3.02	-2036.09	128.1	38.28	-2060.57	125.36	40.88	-1529.91	121.86	343.6	-1515.78	117.33	395.19	-2221.47	-2.41	33.03	-2289.6	6.93	29.93	-3007.13	-22.39	541.52	-2908.17	-28.27	560.18	-2275.49	77.39	1188.39	0	0	0	-2211.32	37.46	1536.85	-2241.48	140.47	1532.49	-2558.65	-3.5	1577.29	-2388.68	6.99	1559.17	289.34	-328.37	77.54	888.38	-319.91	74.86	285.38
3.03	-2037.82	127.79	34.32	-2040.13	124.94	41.17	-1529.91	121.86	343.6	-1515.78	117.33	395.19	-2201.18	-1.45	36.1	-2294.29	7.25	28.57	-2993.34	-21.56	540.47	-2894.99	-27.32	559.17	-2263.26	78.86	1188.24	0	0	0	-2208.18	37.84	1535.75	-2233.59	141.36	1531.7	-2549.8	-3.94	1577.68	-2382.52	5.99	1559.5	289.33	-328.76	77.48	888.01	-319.97	74.63	285.25
3.04	-2000.51	128.93	39.05	-2004.12	125.34	42.77	-1529.91	121.86	343.6	-1515.78	117.33	395.19	-2232.17	-2.44	30.65	-2302.6	6.45	26.57	-2979.36	-20.73	539.34	-2881.64	-26.37	558.1	-2246.61	77.6	1187.36	0	0	0	-2200.49	38.3	1535.69	-2225.61	142.33	1530.77	-2540.95	-4.37	1578.06	-2376.36	4.99	1559.83	289.69	-328.53	77.5	888.26	-319.95	74.64	285.16
3.05	-1984.98	136.26	39.35	-1979.56	126.74	46.14	-1529.91	121.86	343.6	-1515.78	117.33	395.19	-2233.64	-1.77	30.02	-2305.26	6.52	25.86	-2965.19	-19.9	538.13	-2868.11	-25.42	556.95	-2247.34	77.51	1185.15	0	0	0	-2200.79	39.93	1535.46	-2218.73	142.99	1530.61	-2532.1	-4.8	1578.45	-2370.2	4	1560.15	289.4	-328.55	77.31	888.04	-319.89	74.67	285.89
3.06	-1959.93	135.7	43.74	-1980.18	130.18	45.36	-1529.91	121.86	343.6	-1515.78	117.33	395.19	-2235.95	-3.15	29.75	-2294.32	6.77	28.46	-2950.83	-19.06	536.83	-2854.41	-24.47	555.72	-2241.75	78.03	1184.38	0	0	0	-2189.31	40.57	1534.38	-2233.89	143.47	1530.06	-2523.25	-5.23	1578.83	-2364.03	3.02	1560.48	288.42	-328.76	77.08	888.23	-319.99	74.75	285.09
3.07	-1934.84	136.17	50.01	-1948.49	131.39	51.35	-1529.91	121.86	343.6	-1515.78	117.33	395.19	-2228.41	-3.57	30.53	-2282.91	7.53	30.55	-2936.27	-18.21	535.44	-2840.54	-23.52	554.42	-2227.27	78.82	1183.09	0	0	0	-2184.05	40.87	1533.32	-2206.2	144.35	1528.47	-2514.39	-5.66	1579.21	-2357.86	2.04	1560.81	289.47	-328.51	77.38	887.97	-319.79	74.61	285.28
3.08	-1894.86	136.78	60.27	-1933.39	132.62	55.65	-1529.91	121.86	343.6	-1515.78	117.33	395.19	-2240.22	-2.72	29.43	-2303.16	5.79	27.08	-2921.51	-17.36	533.97	-2826.49	-22.57	553.05	-2209.58	79.56	1182.84	0	0	0	-2179.08	41.49	1532.6	-2180.49	146.04	1527.28	-2505.53	-6.08	1579.59	-2351.7	1.07	1561.14	288.92	-328.91	77.21	888.03	-319.81	74.75	285.49
3.09	-1891.9	141.33	63.67	-1914.41	133.87	61.56	-1529.91	121.86	343.6	-1515.78	117.33	395.19	-2225.91	-2.69	32.27	-2291.75	6.52	28.43	-2906.56	-16.5	532.41	-2812.26	-21.61	551.6	-2203.07	79.7	1180.66	0	0	0	-2167.49	43.26	1531.55	-2189.23	146.81	1526.4	-2496.67	-6.5	1579.97	-2345.53	0.11	1561.46	288.76	-328.51	77.33	888.55	-319.9	74.85	285.13
3.1	-1874.12	143.93	70.13	-1900.02	137.28	66.7	-1529.91	121.86	343.6	-1515.78	117.33	395.19	-2204.9	-3.14	35.15	-2285.88	6.94	30.15	-2891.41	-15.65	530.77	-2797.85	-20.65	550.07	-2196.15	79.62	1179.97	0	0	0	-2159.05	44.26	1530.47	-2180.39	148.24	1524.68	-2487.81	-6.91	1580.34	-2339.36	-0.84	1561.79	289.19	-328.44	77.39	888.66	-319.96	74.83	284.9
3.11	-1856.93	144.77	77.17	-1875.11	138.99	74.07	-1529.91	121.86	343.6	-1515.78	117.33	395.19	-2235.57	-4.46	29.38	-2307	5.42	25.81	-2876.06	-14.78	529.03	-2783.26	-19.7	548.47	-2194.28	81.34	1178.38	0	0	0	-2149.24	45.75	1530.11	-2181.04	148.71	1523.76	-2478.95	-7.33	1580.72	-2333.18	-1.79	1562.12	289.66	-328.47	77.59	888.33	-320	74.67	284.49
3.12	-1843.25	147.58	82.15	-1869.04	139.79	76.58	-1529.91	121.86	343.6	-1515.78	117.33	395.19	-2231.71	-3.31	30.87	-2290.27	6.6	28.86	-2860.52	-13.92	527.21	-2768.49	-18.74	546.79	-2205.47	81.54	1176.39	0	0	0	-2145.59	46.97	1528.97	-2160.13	149.86	1523.35	-2470.08	-7.74	1581.09	-2327.01	-2.73	1562.44	288.7	-328.69	77.29	888.66	-319.92	74.81	285.42
3.13	-1830.64	148.54	86.4	-1849.52	142.01	81.2	-1529.91	121.86	343.6	-1515.78	117.33	395.19	-2248.89	-3.66	27.79	-2312.93	5.95	25.37	-2844.77	-13.05	525.29	-2753.54	-17.79	545.03	-2183.43	82.17	1175.29	0	0	0	-2138.13	48.4	1527.81	-2155.5	152.02	1521.81	-2461.22	-8.14	1581.46	-2320.83	-3.66	1562.77	288.68	-328.41	77.21	888.78	-319.91	74.78	285.61
3.14	-1819.96	150.28	88.57	-1842.66	144.11	81.86	-1529.91	121.86	343.6	-1515.78	117.33	395.19	-2235.79	-3.59	29.74	-2308.35	5.15	25.93	-2828.81	-12.18	523.29	-2738.4	-16.83	543.19	-2185.15	83.82	1173.09	0	0	0	-2127.84	49.84	1526.73	-2142.33	153.79	1520.68	-2452.36	-8.55	1581.83	-2314.66	-4.59	1563.09	289.45	-328.49	77.52	888.49	-320.12	74.74	284.23
3.15	-1811.38	151.5	89.23	-1835.72	147.12	82.87	-1529.91	121.86	343.6	-1515.78	117.33	395.19	-2234.75	-5.04	30.07	-2283.87	6.41	31.3	-2812.66	-11.31	521.19	-2723.09	-15.88	541.28	-2162.2	85.17	1172.12	0	0	0	-2128.55	51.6	1526.17	-2135.96	155.57	1519.78	-2443.5	-8.95	1582.19	-2308.48	-5.51	1563.41	289.58	-328.41	77.68	888.34	-319.82	74.65	284.66
3.16	-1807.35	156.88	85.84	-1829.31	149.95	81.29	-1529.91	121.86	343.6	-1515.78	117.33	395.19	-2225.08	-5.26	31.27	-2288.85	6.27	30.33	-2796.29	-10.43	519	-2707.58	-14.92	539.28	-2158.63	85.15	1171.15	0	0	0	-2117.03	53.36	1525.41	-2137.07	157.23	1519.05	-2434.63	-9.35	1582.56	-2302.3	-6.42	1563.74	290.38	-328.09	77.85	888.23	-319.93	74.67	285.54
3.17	-1798.35	156.39	84.08	-1824.83	151.4	76.46	-1529.91	121.86	343.6	-1515.78	117.33	395.19	-2229.49	-3.91	31.72	-2284.19	5.59	31.46	-2779.73	-9.55	516.72	-2691.89	-13.97	537.2	-2136.75	86.55	1169.46	0	0	0	-2108.05	55.53	1524.18	-2131.88	159.44	1517.93	-2425.78	-9.75	1582.92	-2296.12	-7.32	1564.06	290.38	-328.39	77.79	888.46	-319.63	74.86	285.43
3.18	-1796.51	162.27	77.17	-1821.94	155.06	71.09	-1529.91	121.86	343.6	-1515.78	117.33	395.19	-2210.66	-3.58	36.63	-2289.84	5.93	30.51	-2762.95	-8.67	514.35	-2676.02	-13.02	535.04	-2134.62	88.76	1168.63	0	0	0	-2095.5	57.07	1522.96	-2105.43	160.86	1516.4	-2416.92	-10.14	1583.28	-2289.94	-8.22	1564.38	289.71	-328.3	77.72	888.02	-319.66	74.7	285.1
3.19	-1793.18	167.38	68.31	-1811.83	159.22	64.59	-1529.91	121.86	343.6	-1515.78	117.33	395.19	-2194.64	-4.62	37.02	-2292.94	4.81	30.73	-2745.97	-7.79	511.88	-2659.95	-12.07	532.8	-2142.47	89.83	1167.22	0	0	0	-2088.59	59.46	1522.44	-2112.06	163.99	1516.41	-2408.07	-10.53	1583.64	-2283.76	-9.11	1564.7	289.72	-328.45	77.53	888.61	-319.85	74.71	285.18
3.2	-1788.61	172.63	55.91	-1812.6	166.3	54.06	-1529.91	121.86	343.6	-1515.78	117.33	395.19	-2241.82	-5.72	30.96	-2292.1	4.9	30.51	-2728.77	-6.91	509.31	-2643.7	-11.13	530.48	-2122.25	90.8	1167.2	0	0	0	-2076.76	61.94	1522.17	-2093.55	165.41	1514.56	-2399.22	-10.92	1583.99	-2277.58	-9.99	1565.02	288.94	-328.63	77.38	888.54	-320.25	74.59	285.47
3.21	-1785.31	176.22	45.26	-1807.92	167.54	46.36	-1529.91	121.86	343.6	-1515.78	117.33	395.19	-2257.35	-5.59	27.94	-2293.73	4.06	30.81	-2711.37	-6.02	506.65	-2627.26	-10.19	528.08	-2115.29	92.88	1165.64	0	0	0	-2078.02	63.66	1522.46	-2093.68	167.74	1515.19	-2390.37	-11.31	1584.35	-2271.4	-10.86	1565.34	289.3	-328.68	77.46	888.79	-319.87	74.77	285.01
3.22	-1782.39	174.74	38.95	-1806.41	167.65	40.34	-1529.91	121.86	343.6	-1515.78	117.33	395.19	-2227.84	-4.33	33.62	-2281.97	4.25	32.71	-2693.75	-5.14	503.9	-2610.63	-9.25	525.59	-2105.26	93.57	1165.9	0	0	0	-2067.98	65.63	1522.96	-2086.38	169.42	1515.53	-2381.53	-11.69	1584.7	-2265.22	-11.72	1565.66	289.86	-328.28	77.58	888.57	-319.45	74.88	285.39
3.23	-1780.65	172.43	33.74	-1805.75	166.3	35.52	-1529.91	121.86	343.6	-1515.78	117.33	395.19	-2228.56	-6.33	33.55	-2279.88	3.22	33.8	-2675.92	-4.25	501.05	-2593.8	-8.31	523.01	-2112.52	94.45	1165.86	0	0	0	-2055.99	67.66	1523.75	-2075.22	171.11	1516.52	-2372.69	-12.07	1585.05	-2259.04	-12.58	1565.98	289.18	-328.28	77.5	887.93	-319.86	74.59	285.35
3.24	-1780.17	170.4	31.28	-1805.04	164.1	33.24	-1529.91	121.86	343.6	-1515.78	117.33	395.19	-2230.71	-4.56	32.04	-2283.22	3.76	32.66	-2657.87	-3.37	498.1	-2576.78	-7.38	520.36	-2089.88	96.85	1166.21	0	0	0	-2048.82	70.18	1524.7	-2063.94	172.8	1517.29	-2363.85	-12.45	1585.39	-2252.85	-13.43	1566.29	289.44	-328.67	77.41	888.77	-319.65	74.94	285.76
3.25	-1779.68	169.7	29.42	-1804.98	164.12	31.05	-1529.91	121.86	343.6	-1515.78	117.33	395.19	-2226.4	-5.78	32.2	-2270.85	3.41	35.04	-2639.61	-2.48	495.05	-2559.57	-6.45	517.61	-2081.86	99.12	1168.39	0	0	0	-2037.8	72.81	1526.35	-2052.85	175.54	1517.74	-2355.02	-12.83	1585.74	-2246.67	-14.27	1566.61	288.97	-329.05	77.23	888.66	-319.78	74.89	285.41
3.26	-1779.62	170.39	27.68	-1803.58	163.26	30.4	-1529.91	121.86	343.6	-1515.78	117.33	395.19	-2236.8	-6.93	32.65	-2282.29	2.03	34.88	-2621.13	-1.59	491.9	-2542.17	-5.53	514.79	-2069.93	100.73	1170.34	0	0	0	-2031.1	75.23	1528.42	-2068.94	178.33	1520.79	-2346.2	-13.2	1586.08	-2240.49	-15.1	1566.93	288.49	-328.92	77.21	888.5	-319.77	74.77	285.45
3.27	-1778.17	169.25	27.03	-1802.86	163.39	29.56	-1529.91	121.86	343.6	-1515.78	117.33	395.19	-2231.01	-5.8	33.71	-2283.96	2.64	35.15	-2602.44	-0.71	488.65	-2524.56	-4.61	511.87	-2063.11	102.69	1172.47	0	0	0	-2031.87	76.96	1530.66	-2043.19	180.99	1524.41	-2337.38	-13.58	1586.42	-2234.31	-15.92	1567.24	288.88	-328.39	77.49	887.95	-319.74	74.74	284.86
3.28	-1777.21	168.35	26.37	-1802.39	162.78	28.83	-1529.91	121.86	343.6	-1515.78	117.33	395.19	-2236.41	-5.69	32.39	-2277.09	2.35	38.1	-2583.52	0.17	485.3	-2506.76	-3.69	508.87	-2066.14	104.89	1174.71	0	0	0	-2019.61	79.3	1532.89	-2032.5	182.44	1526.38	-2328.57	-13.95	1586.76	-2228.12	-16.74	1567.55	289.56	-328.29	77.63	887.76	-320	74.56	285.02
3.29	-1777.89	168.99	25.27	-1801.83	162.19	28.45	-1529.91	121.86	343.6	-1515.78	117.33	395.19	-2217.64	-5.8	37.41	-2270.7	3	38.16	-2564.39	1.06	481.85	-2488.77	-2.78	505.78	-2037.71	107.57	1177.5	0	0	0	-2010.7	82.28	1534.92	-2024.64	184.71	1528.13	-2319.77	-14.31	1587.09	-2221.94	-17.55	1567.86	289.24	-328.28	77.51	887.87	-319.77	74.68	285.95
3.3	-1777.04	168.61	22.57	-1802.49	163.16	27.58	-1529.91	121.86	343.6	-1515.78	117.33	395.19	-2228.84	-6.38	34.62	-2210.19	4.14	54.01	-2545.03	1.94	478.3	-2470.57	-1.88	502.6	-2031.62	110.01	1180.32	0	0	0	-2008.04	84.68	1537.02	-2018.1	186.81	1529.7	-2310.97	-14.68	1587.42	-2215.76	-18.34	1568.18	289.24	-328.37	77.41	888.31	-319.86	74.65	284.93
3.31	-1776.34	168.33	19.74	-1801.69	162.36	27.62	-1529.91	121.86	343.6	-1515.78	117.33	395.19	-2252.85	-7.3	28.61	-2245.74	2.44	43.89	-2525.45	2.82	474.65	-2452.17	-0.98	499.34	-2036.72	112.78	1182.96	0	0	0	-1999.97	86.84	1538.9	-2011.4	188.73	1531.12	-2302.18	-15.04	1587.75	-2209.58	-19.13	1568.49	289.22	-328.52	77.44	887.68	-320.12	74.39	284.91
3.32	-1775.79	168.15	16.77	-1801.59	162.56	27.2	-1529.91	121.86	343.6	-1515.78	117.33	395.19	-2210	-7.1	34.36	-2255.89	2.54	39.09	-2505.64	3.7	470.89	-2433.58	-0.09	495.98	-2023.27	113.87	1185.75	0	0	0	-1989.41	88.42	1539.87	-2001.42	190.26	1532.9	-2293.4	-15.4	1588.08	-2203.4	-19.92	1568.79	288.52	-328.76	77.14	888.22	-320.16	74.62	285.28
3.33	-1775.37	168.07	13.68	-1801.68	162.65	26.73	-1529.91	121.86	343.6	-1515.78	117.33	395.19	-2207.84	-7.12	31.11	-2247.24	2.41	38.92	-2485.61	4.58	467.03	-2414.78	0.79	492.54	-2015.77	116.24	1188.43	0	0	0	-1987.89	89.37	1541.13	-1994.34	192.5	1534.15	-2284.62	-15.76	1588.4	-2197.22	-20.69	1569.1	289.47	-328.65	77.44	888.25	-319.89	74.66	285.39
3.34	-1775.09	168.08	10.46	-1802.36	163.62	26.18	-1529.91	121.86	343.6	-1515.78	117.33	395.19	-2197.35	-8.7	27.6	-2222.76	1.58	42.12	-2465.36	5.45	463.06	-2395.78	1.67	489	-2015.07	116.92	1190.58	0	0	0	-1983.49	90.82	1542.78	-1981.14	193.11	1535.48	-2275.86	-16.12	1588.73	-2191.04	-21.45	1569.41	288.8	-328.5	77.24	888.37	-319.89	74.79	285.07
3.35	-1774.94	168.17	7.13	-1801.04	162.7	26.43	-1529.91	121.86	343.6	-1515.78	117.33	395.19	-2196.2	-10.99	24.79	-2200	1.02	47.2	-2444.88	6.32	458.99	-2376.57	2.54	485.38	-2000.1	117.95	1192.25	0	0	0	-1973.01	92.41	1543.83	-1981.81	196.04	1537.22	-2267.11	-16.47	1589.04	-2184.87	-22.2	1569.72	288.79	-328.55	77.38	888.1	-319.71	74.79	284.88
3.36	-1774.92	168.36	3.69	-1800.1	161.64	26.76	-1529.91	121.86	343.6	-1515.78	117.33	395.19	-2184.3	-10.4	32.11	-2195.35	0.83	55.14	-2424.16	7.19	454.81	-2357.16	3.41	481.66	-1988.82	119.33	1193.56	0	0	0	-1951.65	93.23	1544.72	-1976.54	196.52	1538.29	-2258.36	-16.83	1589.36	-2178.69	-22.95	1570.02	289.15	-328.54	77.46	888.3	-319.53	75.01	285.34
3.37	-1775.02	168.63	0.16	-1800.15	162.1	26.37	-1529.91	121.86	343.6	-1515.78	117.33	395.19	-2181.95	-12.08	42.96	-2208.81	0.41	63.52	-2403.22	8.05	450.52	-2337.54	4.26	477.85	-1984.63	119.39	1196.67	0	0	0	-1950.84	93.74	1549.34	-1967.06	197.49	1539.27	-2249.63	-17.18	1589.67	-2172.52	-23.69	1570.32	290.42	-328.46	77.71	888.22	-319.98	74.75	285.81
3.38	-1775.24	168.98	-3.48	-1800.07	161.98	26.3	-1529.91	121.86	343.6	-1515.78	117.33	395.19	-2181.54	-10.66	54.44	-2200.02	1.72	76.4	-2382.05	8.92	446.13	-2317.72	5.11	473.95	-1977.34	120.82	1197.63	0	0	0	-1945.8	94.88	1551.01	-1955.32	198.25	1540.37	-2240.9	-17.53	1589.98	-2166.34	-24.41	1570.63	288.93	-328.23	77.58	887.97	-320.02	74.64	285.88
3.39	-1775.57	169.41	-7.2	-1801.24	163.46	25.45	-1529.91	121.86	343.6	-1515.78	117.33	395.19	-2172.51	-9.58	68.06	-2186.75	3.13	89.78	-2360.65	9.78	441.63	-2297.69	5.95	469.95	-1969.08	120.89	1198.2	0	0	0	-1939.3	95.74	1551.86	-1945.65	199.15	1541.33	-2232.19	-17.87	1590.29	-2160.17	-25.13	1570.93	289.23	-328.14	77.48	888.04	-319.92	74.65	285.32
3.4	-1776.02	169.92	-11.01	-1800.42	162.79	25.58	-1529.91	121.86	343.6	-1515.78	117.33	395.19	-2162.38	-6.54	79.97	-2166.72	6.22	103.74	-2339.01	10.63	437.02	-2277.45	6.78	465.86	-1964.54	121.51	1199.02	0	0	0	-1930.3	96.63	1552.87	-1940.02	200.45	1542.19	-2223.49	-18.22	1590.6	-2154	-25.84	1571.23	289.37	-328.3	77.47	888.53	-319.64	74.81	285.49
3.41	-1776.57	170.5	-14.89	-1799.64	161.79	25.99	-1529.91	121.86	343.6	-1515.78	117.33	395.19	-2142.03	-3.83	93.68	-2139.41	9.27	118.55	-2317.14	11.48	432.3	-2257	7.6	461.67	-1956.86	121.26	1199.86	0	0	0	-1925.44	97.67	1553.92	-1935.3	200.84	1542.92	-2214.8	-18.56	1590.9	-2147.83	-26.54	1571.53	288.98	-328.9	77.31	888.79	-319.62	74.95	285.24
3.42	-1777.22	171.15	-18.84	-1800.53	162.77	25.43	-1529.91	121.86	343.6	-1515.78	117.33	395.19	-2122.87	0.27	107.01	-2124.75	12.88	131.52	-2295.03	12.33	427.47	-2236.34	8.42	457.4	-1953.55	121.8	1200.53	0	0	0	-1919.04	98.04	1554.75	-1929.62	202.52	1544.31	-2206.12	-18.9	1591.2	-2141.66	-27.23	1571.82	288.76	-328.67	77.28	888.21	-320.08	74.69	285.69
3.43	-1777.97	171.87	-22.86	-1799.41	161.61	25.81	-1529.91	121.86	343.6	-1515.78	117.33	395.19	-2096.64	4.03	120.86	-2104.34	16.67	144.31	-2272.68	13.17	422.53	-2215.46	9.22	453.02	-1947.34	122.13	1201.81	0	0	0	-1912.92	98.46	1555.56	-1919.08	201.64	1544.4	-2197.46	-19.24	1591.49	-2135.5	-27.91	1572.12	289.11	-328.63	77.39	888.27	-320.19	74.59	285.86
3.44	-1778.82	172.66	-26.93	-1798.51	160.49	26.07	-1529.91	121.86	343.6	-1515.78	117.33	395.19	-2077.66	8.7	133.5	-2099.37	20.58	154.27	-2250.1	14.01	417.47	-2194.38	10.01	448.55	-1940.26	121.98	1203.18	0	0	0	-1906.3	99.16	1556.36	-1912.52	203.84	1547.68	-2188.8	-19.58	1591.78	-2129.33	-28.58	1572.41	289.69	-328.87	77.48	888.32	-320.08	74.6	286.05
3.45	-1779.75	173.51	-31.06	-1798.81	160.96	25.8	-1529.91	121.86	343.6	-1515.78	117.33	395.19	-2050.24	12.99	146.93	-2070.26	23.86	167.67	-2227.28	14.84	412.31	-2173.08	10.8	443.98	-1930.22	122.27	1204.27	0	0	0	-1898.39	99.52	1557.07	-1905.68	204.6	1548.82	-2180.17	-19.92	1592.07	-2123.17	-29.24	1572.71	289.64	-328.62	77.47	888.3	-319.88	74.66	286.28
3.46	-1780.77	174.42	-35.23	-1798.56	160.55	25.74	-1529.91	121.86	343.6	-1515.78	117.33	395.19	-2037.97	17.79	156.5	-2040.49	28.65	180.24	-2204.21	15.66	407.03	-2151.56	11.57	439.31	-1925.59	122.85	1205.54	0	0	0	-1891.22	99.94	1557.81	-1900.07	205.05	1549.57	-2171.54	-20.25	1592.36	-2117.01	-29.89	1573	288.94	-328.54	77.31	887.93	-319.95	74.63	285.94
3.47	-1781.87	175.38	-39.44	-1798.58	160.33	25.74	-1529.91	121.86	343.6	-1515.78	117.33	395.19	-2004.75	21.35	169.16	-2021.2	31.67	190.78	-2180.91	16.48	401.64	-2129.83	12.33	434.55	-1925.6	123.48	1206.75	0	0	0	-1887.43	99.98	1558.56	-1893.69	204.48	1549.52	-2162.93	-20.59	1592.64	-2110.86	-30.53	1573.29	289.3	-328.64	77.34	888.09	-320.16	74.53	286.11
3.48	-1783.05	176.4	-43.68	-1798.63	160.15	25.73	-1529.91	121.86	343.6	-1515.78	117.33	395.19	-1990.55	24.66	178.06	-2003.16	35	200.54	-2157.36	17.3	396.13	-2107.88	13.08	429.69	-1918.43	124.19	1207.8	0	0	0	-1880.54	100.42	1559.08	-1885.16	204.14	1550.39	-2154.34	-20.92	1592.92	-2104.7	-31.16	1573.58	289.5	-328.51	77.53	887.33	-320.18	74.17	285.4
3.49	-1784.3	177.48	-47.95	-1798.47	160.22	25.56	-1529.91	121.86	343.6	-1515.78	117.33	395.19	-1966.34	27.62	188.63	-1984.07	37.35	210.04	-2133.57	18.11	390.51	-2085.72	13.82	424.73	-1913.61	124.09	1208.42	0	0	0	-1872.75	100.34	1559.54	-1878.86	204.45	1550.95	-2145.76	-21.25	1593.2	-2098.55	-31.78	1573.87	289.24	-328.3	77.54	886.7	-320.47	73.99	285.25
3.5	-1785.62	178.6	-52.23	-1797.62	159.04	26.15	-1529.91	121.86	343.6	-1515.78	117.33	395.19	-1931.94	30.44	199.78	-1966.7	39.84	217.59	-2109.53	18.91	384.77	-2063.33	14.55	419.66	-1906.13	123.95	1209.27	0	0	0	-1870.14	100.23	1560.1	-1872.51	204.28	1551.43	-2137.19	-21.58	1593.47	-2092.4	-32.4	1574.15	289.52	-328.42	77.48	887.95	-320.07	74.52	285.54
3.51	-1787	179.77	-56.54	-1797.98	159.47	25.86	-1529.91	121.86	343.6	-1515.78	117.33	395.19	-1913.43	32.33	207.43	-1940.73	40.66	225.97	-2085.25	19.7	378.91	-2040.73	15.26	414.5	-1900.29	123.76	1209.81	0	0	0	-1863.88	99.78	1560.36	-1864.45	201.99	1551.64	-2128.65	-21.9	1593.74	-2086.25	-33	1574.44	289.41	-328.65	77.31	888.38	-319.94	74.69	285.66
3.52	-1788.45	180.98	-60.85	-1798.74	159.99	25.55	-1529.91	121.86	343.6	-1515.78	117.33	395.19	-1880.79	34.09	215.92	-1916.87	41.14	232.33	-2060.72	20.49	372.94	-2017.9	15.96	409.24	-1890.79	123.81	1210.16	0	0	0	-1857.37	99.64	1560.68	-1859.26	203.16	1552.25	-2120.12	-22.23	1594.01	-2080.1	-33.59	1574.72	290.71	-328.38	77.83	888.35	-319.93	74.69	285.18
3.53	-1789.95	182.24	-65.16	-1797.09	157.75	26.38	-1529.91	121.86	343.6	-1515.78	117.33	395.19	-1869.98	32.44	219.33	-1893.23	41.85	236.02	-2035.94	21.27	366.85	-1994.85	16.65	403.87	-1886.36	124.07	1210.63	0	0	0	-1851.97	99.16	1560.94	-1853.4	203.03	1552.56	-2111.6	-22.55	1594.27	-2073.96	-34.17	1575	290.08	-328.13	77.76	888.26	-319.82	74.55	285.55
3.54	-1791.51	183.53	-69.47	-1798.42	159.18	25.68	-1529.91	121.86	343.6	-1515.78	117.33	395.19	-1840.59	32.47	226	-1864.33	42.43	241.3	-2010.91	22.04	360.64	-1971.58	17.33	398.41	-1881.24	123.44	1210.77	0	0	0	-1844.68	99	1561.1	-1847.51	203.07	1552.99	-2103.1	-22.87	1594.53	-2067.82	-34.74	1575.28	288.76	-328.91	77.25	888.41	-319.92	74.62	286.13
3.55	-1793.11	184.85	-73.76	-1798.31	159.01	25.74	-1529.91	121.86	343.6	-1515.78	117.33	395.19	-1813.85	31.98	230.57	-1837.23	42.44	245.73	-1985.63	22.81	354.31	-1948.09	18	392.84	-1871.22	122.71	1211.02	0	0	0	-1838.66	98.49	1561.24	-1840.61	201.74	1553.39	-2094.62	-23.2	1594.79	-2061.69	-35.3	1575.56	289.55	-328.66	77.42	888.48	-319.88	74.65	285.23
3.56	-1794.75	186.22	-78.04	-1797.84	158.01	26.07	-1529.91	121.86	343.6	-1515.78	117.33	395.19	-1782.48	31.42	236.2	-1807.43	42.83	250.08	-1960.1	23.57	347.86	-1924.37	18.65	387.17	-1872.08	122.98	1211.11	0	0	0	-1833.3	97.76	1561.35	-1834.55	201.16	1553.51	-2086.16	-23.52	1595.04	-2055.55	-35.85	1575.84	289.16	-328.62	77.36	888.42	-320.2	74.63	285.24
3.57	-1796.44	187.61	-82.29	-1798.21	158.24	26.03	-1529.91	121.86	343.6	-1515.78	117.33	395.19	-1760.13	30.96	239.36	-1774.84	42.64	254.45	-1934.32	24.31	341.29	-1900.42	19.28	381.39	-1866.65	123.31	1211.24	0	0	0	-1828.87	97.23	1561.54	-1827.8	200.26	1553.65	-2077.72	-23.83	1595.29	-2049.42	-36.39	1576.11	288.95	-328.58	77.32	888.4	-319.99	74.74	285.35
3.58	-1798.16	189.02	-86.52	-1798.29	158.46	26	-1529.91	121.86	343.6	-1515.78	117.33	395.19	-1729.25	30.15	244.12	-1750.42	42.68	257.16	-1908.28	25.05	334.59	-1876.25	19.9	375.51	-1861.47	122.92	1210.91	0	0	0	-1821.61	96.61	1561.54	-1820.19	198.25	1553.93	-2069.3	-24.15	1595.53	-2043.3	-36.91	1576.39	289.29	-328.62	77.45	888.99	-320.03	74.86	285.19
3.59	-1799.91	190.47	-90.71	-1799	159.22	25.48	-1529.91	121.86	343.6	-1515.78	117.33	395.19	-1700.43	29.95	248.3	-1719.77	42.9	260.32	-1881.98	25.79	327.78	-1851.85	20.51	369.52	-1857.78	122.42	1210.69	0	0	0	-1816.47	96.02	1561.43	-1816.67	200.29	1554.17	-2060.89	-24.47	1595.78	-2037.17	-37.43	1576.66	289.42	-328.72	77.44	888.56	-320.12	74.61	285.48
3.6	-1801.69	191.93	-94.85	-1799.51	160.1	25.19	-1529.91	121.86	343.6	-1515.78	117.33	395.19	-1676.14	30.03	250.74	-1691.88	43.05	262.94	-1855.43	26.51	320.84	-1827.22	21.1	363.43	-1849.58	122.74	1210.52	0	0	0	-1810.25	95.12	1561.34	-1810.06	198.92	1554.09	-2052.51	-24.78	1596.01	-2031.06	-37.94	1576.93	289.15	-328.65	77.37	888.47	-320	74.7	284.63
3.61	-1803.5	193.42	-98.95	-1798.77	159.11	25.34	-1529.91	121.86	343.6	-1515.78	117.33	395.19	-1645.41	30.25	254.8	-1662.65	43.28	265.21	-1828.62	27.22	313.78	-1803.92	20.94	359.18	-1844.08	123.03	1210.59	0	0	0	-1803.66	94.56	1561.2	-1804.65	198.73	1554.19	-2044.15	-25.1	1596.25	-2024.94	-38.43	1577.2	289.24	-328.49	77.41	888.17	-319.85	74.73	285.84
3.62	-1805.32	194.92	-103	-1798.47	158.58	25.78	-1529.91	121.86	343.6	-1515.78	117.33	395.19	-1614.95	31.08	258.54	-1639.96	43.2	266.48	-1803.36	27.84	307.69	-1780.78	21.01	354.44	-1842.4	122.89	1210.41	0	0	0	-1799.25	93.94	1560.93	-1797.91	197.35	1553.9	-2035.8	-25.41	1596.48	-2018.83	-38.92	1577.46	289.34	-328.52	77.43	888.78	-319.88	74.79	285.43
3.63	-1807.15	196.43	-106.98	-1798.32	158.17	25.91	-1529.91	121.86	343.6	-1515.78	117.33	395.19	-1591.96	30.67	259.72	-1613.5	43.43	267.88	-1777.94	28.26	301.44	-1758.53	22.46	348.77	-1831.21	123.12	1210.53	0	0	0	-1791.85	93.16	1560.72	-1790.53	195.25	1553.71	-2027.48	-25.72	1596.7	-2012.72	-39.39	1577.73	289.75	-328.54	77.47	888.61	-319.81	74.83	285.17
3.64	-1809	197.96	-110.89	-1797.5	156.91	26.34	-1529.91	121.86	343.6	-1515.78	117.33	395.19	-1562.94	31.06	262.58	-1586.78	43.23	269.41	-1753.33	29.53	294.98	-1736.43	23.74	342.73	-1825.79	123.01	1210.09	0	0	0	-1786.7	92.54	1560.35	-1785.6	195.72	1553.69	-2019.18	-26.03	1596.93	-2006.61	-39.85	1577.99	289.98	-328.34	77.51	888.27	-319.78	74.73	285.32
3.65	-1810.86	199.49	-114.73	-1798.39	157.7	25.77	-1529.91	121.86	343.6	-1515.78	117.33	395.19	-1536.73	31.15	263.5	-1559.38	43.53	270.01	-1729.07	30.68	288.28	-1714.43	24.92	336.62	-1821.64	123.26	1210.07	0	0	0	-1782.47	91.57	1560.03	-1778.92	194.18	1553.29	-2010.9	-26.34	1597.15	-2000.51	-40.3	1578.25	289.51	-328.44	77.46	888.57	-320.03	74.75	285.17
3.66	-1812.71	201.03	-118.49	-1798.18	157.35	25.98	-1529.91	121.86	343.6	-1515.78	117.33	395.19	-1510.73	31.9	263.86	-1535.28	43.91	269.08	-1705.73	32.48	281.18	-1691.43	24.7	330.34	-1820.78	122.43	1209.64	0	0	0	-1775.62	90.9	1559.73	-1773.53	194.46	1553.18	-2002.65	-26.65	1597.36	-1994.42	-40.74	1578.51	290.1	-328.67	77.69	887.86	-320.55	74.55	285.46
3.67	-1814.57	202.58	-122.17	-1797.93	156.95	26.06	-1529.91	121.86	343.6	-1515.78	117.33	395.19	-1491.22	32.57	261.36	-1510.26	44.91	267.22	-1681.28	32.92	274.53	-1670.14	25.93	323.55	-1813.22	122.99	1209.75	0	0	0	-1769.35	90.25	1559.18	-1767.99	194.47	1553.05	-1994.41	-26.96	1597.57	-1988.33	-41.17	1578.77	289.83	-328.53	77.69	887.98	-320.33	74.6	284.93
3.68	-1816.41	204.12	-125.75	-1797.92	157.02	26.09	-1529.91	121.86	343.6	-1515.78	117.33	395.19	-1459.81	32.23	259.09	-1487.78	45.49	263.15	-1656.8	32.39	268	-1648	26	316.98	-1805.29	121.84	1209.38	0	0	0	-1762.87	89.71	1558.77	-1761.52	193.28	1552.61	-1986.2	-27.27	1597.78	-1982.24	-41.59	1579.02	289.16	-328.37	77.49	888.17	-319.9	74.75	285.42
3.69	-1818.25	205.66	-129.23	-1798.41	157.52	25.63	-1529.91	121.86	343.6	-1515.78	117.33	395.19	-1443.25	33.39	252.32	-1462.51	45.22	258.1	-1632.99	32	261.7	-1626.05	25.39	310.56	-1802.16	122.85	1208.62	0	0	0	-1756.32	88.8	1558.28	-1755.08	192.11	1551.97	-1978.02	-27.57	1597.98	-1976.15	-42	1579.28	289.25	-328.38	77.45	888.16	-319.99	74.67	285.91
3.7	-1820.08	207.19	-132.61	-1797.98	157.26	25.93	-1529.91	121.86	343.6	-1515.78	117.33	395.19	-1422.39	33.78	244.82	-1442.87	45.28	250.63	-1610.47	31.63	255.01	-1605.24	25.19	303.94	-1798.6	122.59	1207.98	0	0	0	-1750.57	88.14	1557.69	-1749.65	192.43	1551.38	-1969.85	-27.88	1598.18	-1970.08	-42.39	1579.53	289.72	-328.5	77.6	888.1	-320.12	74.58	285.81
3.71	-1821.88	208.72	-135.88	-1798.45	157.54	25.68	-1529.91	121.86	343.6	-1515.78	117.33	395.19	-1400.77	33.07	237.06	-1422.06	44.86	242.85	-1588.24	29.89	248.79	-1585.18	24.38	297.37	-1787.84	122.34	1207.44	0	0	0	-1744.44	87.41	1556.96	-1744.24	192.42	1551.02	-1961.72	-28.18	1598.38	-1964	-42.77	1579.78	290.11	-328.49	77.61	888.89	-320.09	74.9	285.24
3.72	-1823.66	210.24	-139.03	-1798.57	157.91	25.47	-1529.91	121.86	343.6	-1515.78	117.33	395.19	-1379.82	32.94	228.75	-1402.19	44.16	234.84	-1569.83	31	241.07	-1566.41	23.8	290.42	-1786.01	122.52	1206.55	0	0	0	-1739.56	86.84	1556.18	-1737.95	191.59	1550.47	-1953.6	-28.49	1598.57	-1957.93	-43.14	1580.03	289.44	-328.55	77.43	888.63	-319.85	75	285.32
3.73	-1825.42	211.74	-142.05	-1798.48	157.88	25.44	-1529.91	121.86	343.6	-1515.78	117.33	395.19	-1359.68	31.68	220.56	-1382.94	43.41	226.83	-1550	28.64	234.78	-1547.7	21.53	283.8	-1779.77	122.49	1205.63	0	0	0	-1732.34	86.1	1555.24	-1734.22	190.75	1547.96	-1945.52	-28.79	1598.75	-1951.87	-43.5	1580.27	289.55	-328.6	77.44	888.49	-320.27	74.78	285.26
3.74	-1827.14	213.23	-144.95	-1797.72	156.83	26.13	-1529.91	121.86	343.6	-1515.78	117.33	395.19	-1343.85	31.41	212.04	-1366.35	42.42	218.83	-1532.55	27.58	227.54	-1531.22	20.3	276.62	-1774.84	122.62	1204.61	0	0	0	-1727.17	85.45	1554.18	-1729.79	188.55	1546.56	-1937.45	-29.09	1598.94	-1945.81	-43.85	1580.52	289.98	-328.66	77.49	888.62	-319.93	74.93	284.89
3.75	-1828.83	214.7	-147.71	-1799.47	158.76	24.93	-1529.91	121.86	343.6	-1515.78	117.33	395.19	-1326.32	30.12	204.07	-1350.6	40.5	210.89	-1515.17	25.1	220.78	-1513.76	16.61	270.07	-1766.2	122.53	1203.49	0	0	0	-1721.17	84.55	1553.06	-1724.04	188.86	1545.78	-1929.42	-29.39	1599.11	-1939.75	-44.18	1580.76	289.71	-328.67	77.47	888.87	-320.16	74.82	284.7
3.76	-1830.48	216.15	-150.33	-1799.06	158.19	25.1	-1529.91	121.86	343.6	-1515.78	117.33	395.19	-1314.11	27.33	195.44	-1333.65	38.35	203.62	-1499.53	22.82	213.54	-1498.11	13.04	263.24	-1763.24	121.94	1202.6	0	0	0	-1716.77	83.55	1551.94	-1715.03	186.56	1544.49	-1921.41	-29.69	1599.29	-1933.7	-44.51	1581	289.51	-328.6	77.57	888.81	-319.98	74.83	285.1
3.77	-1832.09	217.57	-152.8	-1798.13	157.23	25.73	-1529.91	121.86	343.6	-1515.78	117.33	395.19	-1298.19	25.36	188.06	-1320.68	36.14	195.81	-1485.66	21.17	205.84	-1484.03	10.12	256.38	-1759.02	122.32	1201.46	0	0	0	-1709.01	82.91	1550.63	-1712.89	187.62	1542.94	-1913.43	-29.99	1599.46	-1927.66	-44.82	1581.23	289.67	-328.53	77.59	888.56	-319.79	74.79	285.93
3.78	-1833.65	218.97	-155.11	-1797.97	157.23	25.6	-1529.91	121.86	343.6	-1515.78	117.33	395.19	-1281.87	22.38	181.41	-1307.34	33.33	188.74	-1471.52	17.88	198.79	-1471.07	7.05	249.27	-1753.05	122.22	1200.66	0	0	0	-1703.53	82	1549.26	-1706.95	186.7	1541.75	-1905.47	-30.29	1599.62	-1921.62	-45.12	1581.47	289.42	-328.63	77.37	888.35	-320.16	74.61	285.52
3.79	-1835.16	220.33	-157.26	-1797.83	157.21	25.68	-1529.91	121.86	343.6	-1515.78	117.33	395.19	-1272.37	18.79	173.62	-1295.24	29.18	181.41	-1459.19	15.27	191.31	-1460.54	5.61	241.47	-1746.44	121.47	1199.78	0	0	0	-1698.04	81.03	1547.97	-1702.39	186.08	1541.06	-1897.55	-30.59	1599.78	-1915.59	-45.4	1581.7	289.03	-328.56	77.32	888.79	-320.07	74.74	285.85
3.8	-1836.61	221.67	-159.25	-1798.96	158.58	25.02	-1529.91	121.86	343.6	-1515.78	117.33	395.19	-1262.58	15.01	166.14	-1284.21	25.4	174.35	-1447.05	11.67	184.14	-1449.79	3.03	233.9	-1739.15	120.48	1198.82	0	0	0	-1692.35	80.51	1546.84	-1699.57	185.36	1539.6	-1889.65	-30.89	1599.94	-1909.56	-45.68	1581.93	289.4	-328.48	77.42	888.97	-319.69	74.93	285.76
3.81	-1838	222.97	-161.06	-1799.86	159.92	24.28	-1529.91	121.86	343.6	-1515.78	117.33	395.19	-1252.49	10.32	158.86	-1271.24	20.52	167.55	-1436.59	9.09	176.7	-1438.53	-1.29	227.2	-1733.5	120.15	1197.74	0	0	0	-1686.23	79.71	1545.55	-1690.07	184.01	1538.01	-1881.78	-31.19	1600.09	-1903.54	-45.94	1582.16	289.58	-328.83	77.35	888.57	-319.84	74.69	285.27
3.82	-1839.33	224.23	-162.69	-1799.26	159.2	24.62	-1529.91	121.86	343.6	-1515.78	117.33	395.19	-1240.92	5.03	151.71	-1262.16	16.35	160.09	-1426.96	6.32	169.62	-1429.99	-3.47	219.4	-1729.23	119.53	1196.57	0	0	0	-1680.11	78.89	1544.39	-1680.85	183.6	1536.94	-1873.94	-31.49	1600.24	-1897.52	-46.19	1582.39	289.62	-329.06	77.38	888.77	-319.98	74.74	286.27
3.83	-1840.59	225.45	-164.14	-1799.11	159.28	24.49	-1529.91	121.86	343.6	-1515.78	117.33	395.19	-1229.41	0.49	144.98	-1254.44	10.81	152.72	-1417.48	2.31	162.76	-1421.94	-6.15	211.81	-1717.89	119.91	1195.43	0	0	0	-1674.94	78.09	1543.27	-1674.75	182.13	1535.87	-1866.13	-31.78	1600.38	-1891.51	-46.42	1582.61	288.71	-328.82	77.32	888.44	-319.87	74.64	285.86
3.84	-1841.77	226.62	-165.39	-1799.79	160.62	23.94	-1529.91	121.86	343.6	-1515.78	117.33	395.19	-1222.48	-5.7	137.94	-1246.42	5.64	145.62	-1409.93	-0.66	155.76	-1414.76	-9.37	204.49	-1717.81	118.91	1194.33	0	0	0	-1667.27	77.21	1542.12	-1670.71	182.19	1534.75	-1858.35	-32.08	1600.52	-1885.51	-46.65	1582.83	289.19	-328.5	77.46	888.75	-319.64	74.86	285.42
3.85	-1842.88	227.76	-166.44	-1799.79	160.32	24.1	-1529.91	121.86	343.6	-1515.78	117.33	395.19	-1215.88	-10.85	131.34	-1238.14	0.53	139.2	-1402.74	-4.87	149.24	-1407.07	-13.77	197.84	-1709.64	116.9	1193.19	0	0	0	-1661.57	75.92	1541.04	-1656.73	181.05	1533.48	-1850.6	-32.38	1600.65	-1879.51	-46.86	1583.05	289.23	-328.55	77.42	888.36	-319.53	74.92	284.89
3.86	-1843.91	228.84	-167.29	-1799.59	160.55	23.9	-1529.91	121.86	343.6	-1515.78	117.33	395.19	-1210.79	-16.64	124.51	-1232.87	-4.96	132.36	-1396.86	-8.59	142.65	-1402.2	-15.9	190.17	-1701.89	116.22	1192.03	0	0	0	-1652.99	74.71	1539.75	-1651.95	179.52	1533.68	-1842.88	-32.68	1600.78	-1873.52	-47.06	1583.27	289.45	-328.88	77.34	888.07	-319.96	74.53	284.99
3.87	-1844.86	229.87	-167.93	-1798.96	159.89	24.23	-1529.91	121.86	343.6	-1515.78	117.33	395.19	-1207.73	-21.88	117.28	-1228.18	-10.24	125.45	-1390.88	-13.99	136.81	-1396.82	-20.71	183.74	-1700.02	115.49	1191.2	0	0	0	-1646.87	73.57	1538.71	-1646.84	178.38	1532.72	-1835.19	-32.97	1600.91	-1867.53	-47.24	1583.49	289.48	-328.8	77.43	888.2	-320	74.64	285.28
3.88	-1845.71	230.85	-168.35	-1799.19	160.2	23.96	-1529.91	121.86	343.6	-1515.78	117.33	395.19	-1204.09	-26.72	110.15	-1225.23	-15.13	118.06	-1387.38	-17.67	130.26	-1392.46	-24.92	177.01	-1690.78	114.46	1190.34	0	0	0	-1639.18	72.36	1537.7	-1640.39	177.11	1531.82	-1827.53	-33.27	1601.02	-1861.55	-47.42	1583.7	289.69	-328.88	77.51	888.64	-320.01	74.6	284.74
3.89	-1846.47	231.77	-168.54	-1800.11	161.13	23.45	-1529.91	121.86	343.6	-1515.78	117.33	395.19	-1202.7	-31.98	102.23	-1222.14	-19.98	110.47	-1384.56	-21.67	124.03	-1391.14	-26.46	169.6	-1684.58	113.88	1188.97	0	0	0	-1632.03	70.91	1536.53	-1635.33	177.05	1530.79	-1819.91	-33.56	1601.14	-1855.58	-47.58	1583.91	289.34	-329.08	77.43	888.88	-320.11	74.83	284.16
3.9	-1847.14	232.63	-168.51	-1800.49	161.78	23.24	-1529.91	121.86	343.6	-1515.78	117.33	395.19	-1198.72	-36.91	94.74	-1221.79	-24.69	102.27	-1381.14	-28.2	118.94	-1386.59	-33.08	164.1	-1679.63	113.23	1187.93	0	0	0	-1626.42	69.43	1535.43	-1627.31	173.8	1529.48	-1812.32	-33.86	1601.25	-1849.61	-47.72	1584.12	288.83	-328.91	77.32	888.59	-319.97	74.79	285.1
3.91	-1847.7	233.42	-168.24	-1799.57	160.84	23.66	-1529.91	121.86	343.6	-1515.78	117.33	395.19	-1198.14	-41.79	86.91	-1221.76	-29.24	94.03	-1381.97	-30.53	112.12	-1384.88	-37.02	157.6	-1672.34	112.57	1186.6	0	0	0	-1619.93	67.94	1534.31	-1621.29	172.97	1528.61	-1804.76	-34.15	1601.35	-1843.65	-47.86	1584.32	289.53	-328.53	77.6	888.69	-319.76	74.91	285.07
3.92	-1848.15	234.16	-167.73	-1799.8	161.26	23.32	-1529.91	121.86	343.6	-1515.78	117.33	395.19	-1200.71	-47.33	77.81	-1223.74	-33.5	85.06	-1381	-36.15	107.01	-1383.44	-41.45	151.72	-1665.31	111.86	1185.74	0	0	0	-1614.41	66.41	1533.33	-1614.07	171.45	1527.49	-1797.23	-34.45	1601.45	-1837.7	-47.98	1584.52	288.59	-328.89	77.32	888.61	-320.21	74.67	285.24
3.93	-1848.5	234.82	-166.96	-1798.78	160.41	23.89	-1529.91	121.86	343.6	-1515.78	117.33	395.19	-1204.5	-51.39	68.01	-1224.93	-37.87	76.09	-1382.47	-39.29	100.83	-1384.54	-43.67	145.17	-1655.19	110.63	1184.79	0	0	0	-1605.12	64.42	1532.24	-1606.99	169.88	1526.27	-1789.74	-34.75	1601.55	-1831.75	-48.08	1584.72	288.35	-328.58	77.3	888.8	-320.41	74.68	285.02
3.94	-1848.73	235.42	-165.95	-1798.7	160.37	23.76	-1529.91	121.86	343.6	-1515.78	117.33	395.19	-1206.93	-55.08	58.45	-1227.21	-41.07	66.77	-1384.39	-42.86	94.98	-1384.62	-47.9	139.21	-1648.29	109.68	1183.75	0	0	0	-1599.48	62.53	1531.19	-1600.01	168.23	1525	-1782.28	-35.04	1601.64	-1825.81	-48.18	1584.92	289.6	-328.41	77.63	888.27	-320.08	74.74	284.58
3.95	-1848.85	235.94	-164.67	-1799.37	161.42	23.26	-1529.91	121.86	343.6	-1515.78	117.33	395.19	-1209.79	-58.39	48.07	-1230.43	-44.37	57.1	-1386.72	-46.21	88.83	-1387.53	-49.45	132.48	-1643.69	108.36	1183.01	0	0	0	-1592.91	60.42	1530.13	-1593.11	166.51	1523.72	-1774.86	-35.34	1601.72	-1819.88	-48.26	1585.12	288.76	-328.51	77.35	888.24	-320.01	74.73	284.24
3.96	-1848.84	236.38	-163.12	-1798.18	160.66	23.65	-1529.91	121.86	343.6	-1515.78	117.33	395.19	-1212.61	-61.7	37.44	-1235.15	-46.37	47.22	-1390.39	-48.22	82.01	-1391.1	-49.99	125.23	-1635.54	107.25	1182.13	0	0	0	-1586.15	58.42	1529.24	-1586.25	164.7	1522.46	-1767.47	-35.63	1601.8	-1813.95	-48.32	1585.31	288.73	-328.47	77.5	888.47	-320.11	74.71	284.68
3.97	-1848.7	236.75	-161.3	-1798.84	161.63	23.16	-1529.91	121.86	343.6	-1515.78	117.33	395.19	-1216.81	-62.26	26.9	-1238.4	-47.46	37.77	-1393.08	-51.41	75.7	-1394.04	-51.75	118.59	-1628.59	105.35	1181.34	0	0	0	-1578.71	56	1528.26	-1579.4	162.8	1521.26	-1760.12	-35.93	1601.88	-1808.03	-48.38	1585.5	289.16	-328.49	77.52	888.3	-320.02	74.79	284.95
3.98	-1848.44	237.04	-159.2	-1799.21	162.47	22.73	-1529.91	121.86	343.6	-1515.78	117.33	395.19	-1219.5	-61.98	16.5	-1242.75	-47.96	28.15	-1396.62	-53.34	68.39	-1397.82	-53.08	111.56	-1620.44	103.8	1180.49	0	0	0	-1570.74	54	1527.27	-1572.53	160.79	1520.17	-1752.8	-36.22	1601.95	-1802.12	-48.42	1585.68	288.78	-328.32	77.46	888.39	-319.99	74.83	285.49
3.99	-1848.03	237.24	-156.82	-1798.42	162.1	22.81	-1529.91	121.86	343.6	-1515.78	117.33	395.19	-1225.78	-60.54	18.8	-1248.41	-46	26.52	-1401.17	-53.65	58.43	-1399.75	-55.53	104.38	-1611.65	102	1179.57	0	0	0	-1563.28	51.74	1526.35	-1565.6	158.68	1519.23	-1745.52	-36.52	1602.01	-1796.22	-48.44	1585.87	289.76	-328.25	77.66	888.48	-319.77	74.85	285.91
4	-1847.49	237.35	-154.14	-1797.22	161.02	23.29	-1529.91	121.86	343.6	-1515.78	117.33	395.19	-1226.66	-59.87	18.43	-1248.46	-44.94	25.7	-1404.77	-56.86	48.48	-1401.61	-57.88	97.42	-1602.22	100.25	1178.67	0	0	0	-1555.93	49.32	1525.64	-1558.59	156.45	1518.48	-1738.28	-36.82	1602.07	-1790.33	-48.45	1586.05	289.91	-328.27	77.65	888.09	-320.18	74.5	285.94
4.01	-1846.81	237.38	-151.16	-1796.99	161.05	23.32	-1529.91	121.86	343.6	-1515.78	117.33	395.19	-1226.9	-59.4	19.32	-1249.43	-44.57	25.45	-1408.2	-55.37	40.66	-1403.41	-60.14	90.7	-1591.45	97.83	1178.21	0	0	0	-1548.96	46.79	1524.92	-1551.45	154.09	1517.96	-1731.07	-37.11	1602.12	-1784.44	-48.45	1586.23	290.06	-328.54	77.63	887.96	-320.29	74.49	285.88
4.02	-1845.98	237.31	-147.88	-1797.87	162.5	22.66	-1529.91	121.86	343.6	-1515.78	117.33	395.19	-1230.1	-59.67	18.86	-1249.9	-44.66	25.42	-1412.09	-51.98	33.43	-1405.15	-62.3	84.2	-1589.41	95.58	1177.43	0	0	0	-1541.53	44.34	1524.22	-1544.16	151.6	1517.71	-1723.9	-37.41	1602.17	-1778.56	-48.43	1586.41	290.24	-328.27	77.62	888.5	-319.91	74.86	285.15
4.03	-1845	237.15	-144.28	-1796.23	160.98	23.26	-1529.91	121.86	343.6	-1515.78	117.33	395.19	-1227.57	-59.5	19.43	-1251.82	-44.46	25.1	-1414.1	-50.22	28.79	-1406.83	-64.36	77.92	-1580.08	93.77	1176.83	0	0	0	-1534.87	41.51	1523.9	-1536.69	148.97	1517.77	-1716.77	-37.7	1602.22	-1772.69	-48.4	1586.58	290.33	-328.59	77.72	888.54	-319.95	74.85	284.83
4.04	-1843.86	236.89	-140.37	-1797.32	162.41	22.63	-1529.91	121.86	343.6	-1515.78	117.33	395.19	-1229.08	-58.69	19.3	-1252.55	-44.51	24.92	-1416.17	-48.28	23.97	-1408.45	-66.33	71.86	-1570.4	91.18	1176.55	0	0	0	-1524.99	38.66	1523.62	-1529	146.2	1518.19	-1709.68	-38	1602.25	-1766.82	-48.36	1586.75	290.36	-328.31	77.88	888.33	-320.1	74.69	284.61
4.05	-1842.56	236.53	-136.14	-1796.64	161.97	22.78	-1529.91	121.86	343.6	-1515.78	117.33	395.19	-1229.9	-58.8	19.84	-1252.08	-44.31	25.26	-1416.04	-48.69	20.97	-1410.01	-68.2	66.02	-1561.24	87.55	1176.76	0	0	0	-1519.03	35.87	1523.82	-1521.05	143.26	1518.99	-1702.62	-38.3	1602.29	-1760.97	-48.3	1586.92	289.51	-328.39	77.54	888.05	-320.16	74.56	284.86
4.06	-1841.1	236.06	-131.57	-1796.64	161.94	22.7	-1529.91	121.86	343.6	-1515.78	117.33	395.19	-1228.08	-59.04	20.11	-1252.74	-43.98	25.09	-1416.53	-46.96	19.57	-1411.52	-69.99	60.39	-1551.95	84.92	1176.9	0	0	0	-1511.07	32.8	1524.18	-1512.83	140.16	1520.23	-1695.61	-38.6	1602.31	-1755.12	-48.23	1587.08	288.75	-328.61	77.26	887.99	-319.87	74.68	285.5
4.07	-1839.47	235.49	-126.67	-1796.03	162.11	22.67	-1529.91	121.86	343.6	-1515.78	117.33	395.19	-1229.64	-59.08	19.45	-1251.73	-43.92	25.18	-1416.69	-45.65	19.57	-1412.96	-71.69	54.97	-1542.27	82.14	1177.35	0	0	0	-1503.77	29.77	1524.85	-1504.29	136.89	1521.95	-1688.63	-38.9	1602.33	-1749.28	-48.14	1587.25	288.8	-328.85	77.29	888.2	-319.84	74.75	285.31
4.08	-1837.67	234.81	-121.42	-1795.7	162.24	22.32	-1529.91	121.86	343.6	-1515.78	117.33	395.19	-1226.42	-58.86	19.57	-1250.91	-43.5	24.94	-1416.22	-44.74	19.96	-1414.35	-73.3	49.76	-1535.99	79.12	1177.92	0	0	0	-1496.34	27.04	1525.82	-1496.49	134.03	1523.11	-1681.7	-39.19	1602.35	-1743.45	-48.04	1587.41	288.79	-328.9	77.21	888.01	-320.08	74.7	284.66
4.09	-1835.69	234.03	-115.83	-1795.47	162.38	22.37	-1529.91	121.86	343.6	-1515.78	117.33	395.19	-1227.02	-58.59	19.33	-1250.65	-43.45	24.62	-1416.93	-43.7	19.84	-1415.69	-74.83	44.76	-1528.19	76.5	1178.8	0	0	0	-1488.06	24.4	1527.2	-1488.62	131.12	1524.66	-1674.8	-39.49	1602.36	-1737.63	-47.92	1587.56	288.86	-328.9	77.26	888.66	-319.8	74.93	285.33
4.1	-1833.53	233.12	-109.88	-1794.66	162.02	22.65	-1529.91	121.86	343.6	-1515.78	117.33	395.19	-1230.71	-58.16	18.47	-1250.9	-43.31	24.43	-1416.09	-44.63	20.35	-1416.97	-76.27	39.96	-1519.42	73.66	1180.15	0	0	0	-1480.35	21.24	1528.93	-1481.08	127.66	1526.57	-1667.95	-39.79	1602.37	-1731.81	-47.79	1587.72	288.69	-328.62	77.24	888.86	-319.99	74.89	285.37
4.11	-1831.18	232.1	-103.57	-1794.84	162.75	22.29	-1529.91	121.86	343.6	-1515.78	117.33	395.19	-1227.82	-58.87	19.01	-1250.9	-43.1	24.35	-1416.36	-44.11	19.9	-1418.2	-77.63	35.36	-1512.08	70.73	1181.83	0	0	0	-1471.65	18.52	1530.86	-1473.1	124.87	1528.6	-1661.14	-40.09	1602.36	-1726.01	-47.65	1587.87	289.18	-328.38	77.49	888.82	-320.12	74.79	284.29
4.12	-1828.65	230.96	-96.89	-1793.46	161.74	22.92	-1529.91	121.86	343.6	-1515.78	117.33	395.19	-1226.41	-58.55	19.16	-1251.7	-43.1	24.17	-1416.04	-44.89	20.08	-1419.37	-78.9	30.95	-1502.42	67.47	1183.89	0	0	0	-1465.57	15.73	1532.94	-1465.44	121.64	1530.8	-1654.37	-40.4	1602.36	-1720.21	-47.49	1588.02	289	-328.52	77.42	888.3	-320.35	74.58	284
4.13	-1825.92	229.7	-89.84	-1793.01	162.01	23	-1529.91	121.86	343.6	-1515.78	117.33	395.19	-1226.43	-58.68	19.25	-1250.65	-43.54	24.33	-1416.88	-44.57	19.43	-1420.49	-80.1	26.74	-1493.35	64.32	1186.05	0	0	0	-1457.9	12.78	1534.96	-1457.19	119.7	1532.78	-1647.64	-40.7	1602.35	-1714.42	-47.31	1588.16	289.69	-328.52	77.6	888.16	-320.1	74.7	283.75
4.14	-1823	228.31	-82.41	-1792.97	162.57	23.06	-1529.91	121.86	343.6	-1515.78	117.33	395.19	-1227.89	-58.2	18.96	-1251.45	-43.25	24.38	-1415.51	-46.51	20.13	-1421.56	-81.22	22.73	-1486.46	61.28	1188.34	0	0	0	-1450.69	10.24	1536.91	-1450.61	115.63	1535.01	-1640.95	-41	1602.33	-1708.64	-47.12	1588.3	289.47	-328.36	77.53	888.35	-319.93	74.78	284.28
4.15	-1819.87	226.8	-74.59	-1791.54	162.31	23.54	-1529.91	121.86	343.6	-1515.78	117.33	395.19	-1228.85	-58.15	18.79	-1251.49	-43.47	24.17	-1416.46	-45.65	19.51	-1422.58	-82.27	18.9	-1478.27	57.49	1190.43	0	0	0	-1442.39	7.69	1538.88	-1443.05	112.99	1537.03	-1634.31	-41.3	1602.3	-1702.87	-46.92	1588.44	289.27	-328.45	77.49	888.06	-319.78	74.68	284.87
4.16	-1816.54	225.15	-66.38	-1789.14	161.89	24.36	-1529.91	121.86	343.6	-1515.78	117.33	395.19	-1229.96	-58.34	18.47	-1250.28	-43.18	24.45	-1416.51	-45.3	19.3	-1423.54	-83.24	15.25	-1469.8	54.57	1192.15	0	0	0	-1434.91	5.18	1540.75	-1435.89	109.98	1538.98	-1627.71	-41.61	1602.28	-1697.11	-46.7	1588.58	289.02	-328.59	77.36	888.11	-319.9	74.77	285.17
4.17	-1813	223.38	-57.77	-1787.82	163.44	24.05	-1529.91	121.86	343.6	-1515.78	117.33	395.19	-1226.75	-57.83	18.95	-1251.35	-42.91	24.09	-1417.08	-44.51	19.06	-1424.46	-84.13	11.79	-1462.58	52.31	1193.79	0	0	0	-1426.97	2.8	1542.43	-1428.59	107.52	1540.6	-1621.15	-41.91	1602.24	-1691.36	-46.46	1588.71	289.65	-328.69	77.51	888.29	-320.22	74.67	285.53
4.18	-1809.24	221.46	-48.75	-1784.3	163.38	24.86	-1529.91	121.86	343.6	-1515.78	117.33	395.19	-1227.91	-57.89	18.6	-1251.81	-42.58	23.79	-1417.27	-44.1	19.08	-1425.33	-84.96	8.51	-1454.08	49.4	1195.22	0	0	0	-1422.2	0.41	1544.21	-1421.32	105.27	1542.21	-1614.64	-42.22	1602.2	-1685.62	-46.21	1588.84	289.97	-328.73	77.74	888.69	-319.99	74.93	284.55
4.19	-1805.27	219.41	-39.33	-1781.57	164.39	25.54	-1529.91	121.86	343.6	-1515.78	117.33	395.19	-1231.14	-57.39	18.13	-1250.81	-42.2	23.94	-1416.99	-44.1	19.24	-1426.15	-85.71	5.4	-1446.38	46.59	1196.51	0	0	0	-1415.05	-1.89	1545.74	-1414.08	103.4	1543.6	-1608.18	-42.52	1602.15	-1679.89	-45.94	1588.97	289.98	-328.6	77.71	888.7	-319.79	74.9	285.1
4.2	-1801.08	217.22	-29.48	-1778.48	165.17	26.87	-1529.91	121.86	343.6	-1515.78	117.33	395.19	-1228.52	-57.75	18.29	-1250.84	-41.92	23.72	-1416.56	-44.15	19.58	-1426.93	-86.4	2.47	-1438.4	44.12	1197.51	0	0	0	-1408.3	-3.99	1547.18	-1406.89	101.75	1544.76	-1601.76	-42.83	1602.1	-1674.17	-45.66	1589.09	289.39	-328.34	77.54	888.85	-319.89	74.84	285.42
4.21	-1796.65	214.88	-19.21	-1775.22	166.08	28.87	-1529.91	121.86	343.6	-1515.78	117.33	395.19	-1228.33	-57.44	18.36	-1249.78	-41.71	24.06	-1415.77	-44.48	20	-1427.66	-87.01	-0.28	-1432.22	42.54	1198.36	0	0	0	-1401.93	-5.91	1548.52	-1400.67	98.93	1546	-1595.38	-43.14	1602.04	-1668.45	-45.37	1589.21	289.03	-328.69	77.51	888.46	-319.93	74.76	285.16
4.22	-1792	212.39	-8.51	-1774.05	170.04	30.68	-1529.91	121.86	343.6	-1515.78	117.33	395.19	-1227.09	-57.63	18.53	-1250.63	-41.67	23.87	-1416.72	-43.24	19.4	-1428.34	-87.57	-2.87	-1426.25	40.5	1199	0	0	0	-1394.75	-8.02	1549.7	-1394.06	97.15	1546.92	-1589.05	-43.45	1601.97	-1662.75	-45.05	1589.33	289.36	-328.34	77.54	888	-319.75	74.63	285.62
4.23	-1787.11	209.76	2.62	-1773.34	174.48	34.12	-1529.91	121.86	343.6	-1515.78	117.33	395.19	-1228.27	-57.06	18.1	-1250.72	-41.64	23.73	-1416.44	-43.48	19.58	-1428.98	-88.06	-5.3	-1418.86	38.72	1199.59	0	0	0	-1389.17	-10.37	1550.75	-1387.75	94.97	1547.81	-1582.77	-43.76	1601.9	-1657.06	-44.73	1589.44	288.58	-328.52	77.26	887.79	-319.99	74.5	285.21
4.24	-1781.99	206.97	14.2	-1772.33	177.81	40.83	-1529.91	121.86	343.6	-1515.78	117.33	395.19	-1228.53	-57.38	18.26	-1251.3	-41.34	23.63	-1416.7	-43.18	19.53	-1429.57	-88.48	-7.56	-1413.69	37.04	1200.28	0	0	0	-1383.62	-12.2	1551.67	-1381.29	93.29	1548.61	-1576.53	-44.07	1601.82	-1651.38	-44.38	1589.55	289.18	-328.48	77.39	886.89	-320.16	74.32	285.79
4.25	-1776.62	204.03	26.23	-1772.12	182.2	50.31	-1529.91	121.86	343.6	-1515.78	117.33	395.19	-1226.4	-56.6	18.59	-1251.62	-41	23.37	-1417.42	-42.26	19.24	-1430.12	-88.85	-9.66	-1410.69	35.63	1200.7	0	0	0	-1376.6	-14.51	1552.3	-1375.1	91.39	1549.22	-1570.34	-44.38	1601.74	-1645.7	-44.02	1589.66	289.71	-328.53	77.57	888.87	-320.6	73.92	285.22
4.26	-1771	200.93	38.71	-1768.54	182.51	62.05	-1529.91	121.86	343.6	-1515.78	117.33	395.19	-1225.84	-56.71	18.96	-1249.77	-41	23.97	-1416.62	-43.28	19.64	-1430.63	-89.15	-11.6	-1403.5	33.87	1201.26	0	0	0	-1371.47	-16.46	1552.92	-1369.37	88.98	1549.85	-1564.2	-44.69	1601.65	-1640.04	-43.65	1589.76	289.04	-328.64	77.4	887.59	-320.41	74.16	284.8
4.27	-1765.13	197.68	51.65	-1762.27	182.61	73.41	-1529.91	121.86	343.6	-1515.78	117.33	395.19	-1226.1	-56.88	18.82	-1250.02	-41.08	23.8	-1416.43	-43.25	19.64	-1431.1	-89.4	-13.39	-1397.79	30.98	1201.67	0	0	0	-1365.89	-18.2	1553.49	-1363.74	87	1550.35	-1558.11	-45.01	1601.55	-1634.39	-43.26	1589.86	288.87	-328.32	77.46	888.5	-319.76	74.73	284.6
4.28	-1759.01	194.25	65.06	-1762.64	182.11	85.34	-1529.91	121.86	343.6	-1515.78	117.33	395.19	-1228.1	-56.14	18.39	-1250.25	-40.78	23.89	-1416.05	-43.68	19.88	-1431.52	-89.59	-15.02	-1392.61	30.49	1202.2	0	0	0	-1358.25	-20.19	1553.91	-1358.15	85.17	1550.76	-1552.06	-45.32	1601.45	-1628.75	-42.85	1589.96	289.74	-328.7	77.67	888.41	-320.08	74.71	284.53
4.29	-1753.59	191.3	77.9	-1758.27	180.17	98.64	-1529.91	121.86	343.6	-1515.78	117.33	395.19	-1227.26	-56.23	18.75	-1251.07	-40.95	23.52	-1416.16	-43.59	19.99	-1431.91	-89.73	-16.51	-1387.52	28.83	1202.76	0	0	0	-1354.46	-21.94	1554.34	-1352.87	82.97	1551.24	-1546.07	-45.64	1601.34	-1623.11	-42.43	1590.05	289.52	-328.66	77.5	888.37	-320.06	74.78	284.59
4.3	-1750.24	189.12	91.32	-1744.25	177.2	113.54	-1529.91	121.86	343.6	-1515.78	117.33	395.19	-1227.94	-56.13	18.69	-1251.12	-40.48	23.69	-1417.26	-42.27	19.29	-1432.25	-89.81	-17.85	-1385.04	27.57	1203.24	0	0	0	-1348.13	-23.42	1554.69	-1347.56	81.62	1551.65	-1540.12	-45.96	1601.23	-1617.49	-41.99	1590.14	289.05	-328.83	77.3	889.03	-319.51	75.1	284.37
4.31	-1744.86	186.14	104.46	-1744.38	175.49	124.7	-1529.91	121.86	343.6	-1515.78	117.33	395.19	-1228.11	-56.47	18.43	-1251.01	-40.64	23.59	-1416.58	-43.05	19.73	-1432.56	-89.85	-19.05	-1379.61	25.22	1204.06	0	0	0	-1344.12	-24.98	1555.08	-1342.26	80.43	1551.93	-1534.22	-46.28	1601.11	-1611.88	-41.54	1590.23	288.79	-328.57	77.4	888.78	-319.66	75.01	284.93
4.32	-1742.97	183.11	116.24	-1736.22	172.34	137.55	-1529.91	121.86	343.6	-1515.78	117.33	395.19	-1226.88	-56.16	18.6	-1250.86	-39.98	23.66	-1416.39	-43.09	19.84	-1432.83	-89.83	-20.11	-1372.57	24.02	1204.82	0	0	0	-1338.88	-26.36	1555.34	-1336.9	79.53	1552.29	-1528.38	-46.6	1600.98	-1606.29	-41.06	1590.31	289.26	-328.31	77.61	888.1	-319.96	74.77	284.72
4.33	-1736.45	180.94	127.9	-1721.36	169.44	151.55	-1529.91	121.86	343.6	-1515.78	117.33	395.19	-1226.93	-55.86	18.79	-1247.71	-40.1	24.19	-1417.1	-42.14	19.47	-1433.06	-89.76	-21.03	-1370.17	22.24	1205.6	0	0	0	-1334.08	-27.84	1555.84	-1332.72	77.33	1552.77	-1522.58	-46.92	1600.84	-1600.7	-40.58	1590.39	288.93	-328.62	77.37	888.16	-320.04	74.86	284.52
4.34	-1728.57	177.54	140.05	-1725.96	165.48	162.37	-1529.91	121.86	343.6	-1515.78	117.33	395.19	-1225.67	-55.64	18.74	-1250.24	-40.03	23.76	-1416.63	-42.79	19.88	-1433.26	-89.65	-21.81	-1368.26	20.56	1206.24	0	0	0	-1329.12	-28.88	1556.26	-1327.92	76.55	1553.17	-1516.84	-47.24	1600.7	-1595.12	-40.07	1590.47	289.46	-328.41	77.51	888.07	-319.9	74.79	285.26
4.35	-1716.03	172.59	153.02	-1712.93	158	175.96	-1529.91	121.86	343.6	-1515.78	117.33	395.19	-1225.11	-55.01	18.82	-1251.28	-39.63	23.51	-1416.44	-42.91	20.02	-1433.42	-89.49	-22.47	-1362.06	18.65	1206.74	0	0	0	-1324.96	-29.85	1556.81	-1323.55	75.25	1553.65	-1511.14	-47.57	1600.56	-1589.55	-39.55	1590.54	288.88	-328.29	77.5	888.35	-319.76	74.9	285.02
4.36	-1710.18	168.11	163.61	-1705.14	154.32	187.42	-1529.91	121.86	343.6	-1515.78	117.33	395.19	-1226.14	-55.23	18.74	-1251.34	-39.44	23.55	-1416.12	-43.2	20.23	-1433.54	-89.29	-22.99	-1359.34	17.28	1207.19	0	0	0	-1320.03	-30.78	1557.35	-1318.91	74.7	1554.01	-1505.5	-47.89	1600.4	-1584	-39.02	1590.61	289.71	-328.22	77.62	888.62	-319.99	74.83	284.96
4.37	-1702.57	161.43	174.33	-1698.05	149.42	197.96	-1529.91	121.86	343.6	-1515.78	117.33	395.19	-1226.2	-55.09	18.52	-1249.61	-39.16	23.83	-1416.21	-43.01	20.22	-1433.63	-89.05	-23.39	-1352.29	16.24	1207.64	0	0	0	-1316.98	-31.69	1557.88	-1314.98	73.34	1554.46	-1499.91	-48.22	1600.24	-1578.46	-38.46	1590.68	289.82	-328.37	77.78	888.88	-320.01	74.95	284.86
4.38	-1692.03	157.06	184.16	-1683.63	144.61	208.5	-1529.91	121.86	343.6	-1515.78	117.33	395.19	-1227.21	-55.06	18.57	-1249.57	-39.15	23.77	-1416.36	-42.74	20.15	-1433.69	-88.76	-23.66	-1351.38	14.87	1207.91	0	0	0	-1312.17	-32.44	1558.42	-1310.79	72.74	1554.82	-1494.38	-48.55	1600.07	-1572.92	-37.89	1590.74	289.44	-328.17	77.67	888.53	-319.84	74.81	285.61
4.39	-1676.38	152.44	193.14	-1676.66	141.16	216.28	-1529.91	121.86	343.6	-1515.78	117.33	395.19	-1228.53	-55.51	18.1	-1251.57	-38.99	23.1	-1416.42	-42.49	19.95	-1433.72	-88.44	-23.81	-1344.44	13.53	1208.22	0	0	0	-1308.41	-33.11	1558.91	-1306.95	71.88	1555.2	-1488.89	-48.88	1599.9	-1567.4	-37.3	1590.8	289.04	-328.51	77.48	888.19	-319.9	74.84	285.91
4.4	-1666.99	147.64	200.34	-1665.24	136.98	223.81	-1529.91	121.86	343.6	-1515.78	117.33	395.19	-1227.05	-55.05	18.32	-1249.69	-38.92	23.76	-1416.5	-42.41	19.92	-1433.71	-88.07	-23.85	-1338.29	12.23	1208.47	0	0	0	-1305.16	-33.96	1559.39	-1303.14	71.32	1555.56	-1483.46	-49.21	1599.72	-1561.9	-36.7	1590.86	288.36	-328.74	77.35	888.47	-320.06	74.87	285.28
4.41	-1656.59	143.58	206.07	-1651.64	134.84	229.78	-1529.91	121.86	343.6	-1515.78	117.33	395.19	-1229.88	-54.82	17.8	-1250.62	-38.88	23.4	-1416.75	-42.2	19.78	-1433.67	-87.67	-23.77	-1336.47	11.01	1208.5	0	0	0	-1300.82	-34.36	1559.77	-1299.32	70.55	1555.76	-1478.09	-49.54	1599.53	-1556.4	-36.08	1590.91	289.44	-328.2	77.71	888.71	-320.1	74.89	285.06
4.42	-1628.13	139.58	210.75	-1640.23	131.59	234.47	-1529.91	121.86	343.6	-1515.78	117.33	395.19	-1225.47	-54.34	18.69	-1250.16	-39.12	23.58	-1417.13	-41.76	19.84	-1433.61	-87.24	-23.58	-1332.93	9.86	1208.65	0	0	0	-1295.58	-35.01	1560.1	-1295.58	69.97	1556.08	-1472.76	-49.88	1599.34	-1550.91	-35.44	1590.95	289.73	-327.96	77.83	888.55	-320.1	74.84	284.99
4.43	-1610.52	136.96	215.47	-1613.03	127.74	237.85	-1529.91	121.86	343.6	-1515.78	117.33	395.19	-1229.29	-54.46	17.86	-1250.13	-38.71	23.4	-1416.68	-42.39	20.03	-1433.51	-86.78	-23.28	-1329.76	9.27	1208.62	0	0	0	-1292.36	-35.52	1560.42	-1291.89	69.27	1556.31	-1467.5	-50.22	1599.14	-1545.44	-34.79	1591	289.15	-328.51	77.43	889.29	-320.59	74.04	285.36
4.44	-1595.35	133.89	218.06	-1595.48	124.5	240.43	-1529.91	121.86	343.6	-1515.78	117.33	395.19	-1226.76	-55.36	18.29	-1251.76	-39.11	22.96	-1417.03	-41.86	19.83	-1433.39	-86.28	-22.87	-1325.84	8.47	1208.98	0	0	0	-1289.63	-36.31	1560.7	-1288.38	68.62	1556.35	-1462.29	-50.55	1598.93	-1539.98	-34.11	1591.04	288.65	-328.7	77.23	890.42	-319.93	74.92	286.02
4.45	-1580.53	131.43	218.98	-1582.78	123.12	241.99	-1529.91	121.86	343.6	-1515.78	117.33	395.19	-1229.63	-55.44	17.68	-1250.12	-39.09	23.37	-1416.39	-42.34	20.24	-1433.23	-85.75	-22.36	-1319.88	7.2	1208.98	0	0	0	-1285.3	-36.59	1560.93	-1284.71	68.17	1556.46	-1457.13	-50.89	1598.71	-1534.53	-33.42	1591.08	289.61	-328.47	77.66	889.8	-319.64	75.04	285.44
4.46	-1573.25	128.33	217.91	-1572.41	119.39	241.66	-1529.91	121.86	343.6	-1515.78	117.33	395.19	-1227.77	-54.46	18.15	-1251.03	-38.6	23.21	-1416.92	-41.65	19.99	-1433.05	-85.2	-21.74	-1318.24	7.14	1208.92	0	0	0	-1281.42	-37.28	1561.02	-1281.35	67.37	1556.58	-1452.03	-51.24	1598.49	-1529.09	-32.72	1591.11	289.58	-328.18	77.79	888.72	-319.65	74.83	285.24
4.47	-1546.02	125.68	220.11	-1545.52	117.43	242.85	-1529.91	121.86	343.6	-1515.78	117.33	395.19	-1227.91	-54.78	18.03	-1251.49	-38.41	23.08	-1416.98	-41.52	19.83	-1432.84	-84.61	-21.03	-1315.82	6.45	1208.98	0	0	0	-1277.69	-37.73	1561.1	-1277.7	66.92	1556.56	-1446.99	-51.58	1598.26	-1523.67	-31.99	1591.14	289.28	-328.41	77.61	888.94	-319.65	75.02	285.06
4.48	-1529.56	123.09	218.08	-1532.22	114.98	241.09	-1529.91	121.86	343.6	-1515.78	117.33	395.19	-1228.13	-55.14	17.77	-1251.17	-38.64	22.92	-1416.83	-41.74	20.08	-1432.61	-84	-20.23	-1310.67	4.47	1209.06	0	0	0	-1274.68	-38.23	1561.28	-1274.12	66.28	1556.58	-1442	-51.93	1598.03	-1518.26	-31.25	1591.16	289.26	-328.31	77.55	888.56	-319.64	74.91	284.73
4.49	-1521.13	121.11	217.29	-1526.72	111.13	239.12	-1529.91	121.86	343.6	-1515.78	117.33	395.19	-1229.46	-55.09	17.5	-1250.83	-38.75	23.14	-1416.45	-42.08	20.18	-1432.35	-83.37	-19.33	-1307.43	3.81	1209.06	0	0	0	-1269.6	-38.75	1561.28	-1270.03	66.5	1556.53	-1437.07	-52.27	1597.78	-1512.86	-30.49	1591.18	289.72	-328.35	77.55	888.44	-320.02	74.8	284.87
4.5	-1501.6	118.41	214.2	-1512.26	109.17	235.44	-1529.91	121.86	343.6	-1515.78	117.33	395.19	-1228.68	-54.72	17.87	-1250.33	-38.28	23.15	-1416.07	-42.3	20.24	-1432.07	-82.72	-18.34	-1304.06	2.98	1209.21	0	0	0	-1265.93	-39.12	1561.42	-1266.65	65.94	1556.55	-1432.2	-52.62	1597.53	-1507.47	-29.72	1591.2	289.52	-328.67	77.51	888.84	-320.03	74.86	285.21
4.51	-1488.42	116.16	209.31	-1494.26	107.61	231.21	-1529.91	121.86	343.6	-1515.78	117.33	395.19	-1227.98	-54.36	17.86	-1251.39	-38.4	22.95	-1416.41	-42	20.35	-1431.77	-82.05	-17.27	-1299.08	1.48	1209.08	0	0	0	-1262.27	-39.48	1561.49	-1263.53	64.95	1556.58	-1427.39	-52.97	1597.27	-1502.1	-28.92	1591.21	289.02	-328.54	77.44	888.7	-320.05	74.94	284.88
4.52	-1451.33	113.39	204.48	-1475.52	104.86	225.77	-1529.91	121.86	343.6	-1515.77	117.33	395.18	-1229.57	-55	17.77	-1251.48	-37.94	22.92	-1415.99	-42.42	20.41	-1431.44	-81.35	-16.11	-1296.41	0.83	1209.21	0	0	0	-1259.52	-39.92	1561.58	-1260.05	64.45	1556.5	-1422.63	-53.33	1597.01	-1496.74	-28.11	1591.22	289.37	-328.36	77.61	888.9	-320	75	285.3
4.53	-1438.47	111.22	198.03	-1455.94	102.97	219.37	-1529.91	121.86	343.6	-1504.93	116.7	386.9	-1227.66	-54.11	18.07	-1250.81	-38.17	23	-1416.74	-41.52	19.97	-1431.09	-80.64	-14.87	-1292.63	0.16	1209.09	0	0	0	-1256.76	-40.13	1561.65	-1256.81	63.95	1556.37	-1417.94	-53.68	1596.74	-1491.39	-27.28	1591.23	288.78	-328.34	77.5	888.97	-319.76	74.95	285.42
4.54	-1436.22	113.93	189.13	-1434.04	102.7	213.04	-1529.91	121.86	343.6	-1494.41	115.29	377.33	-1229.15	-54.72	17.69	-1251.51	-37.69	22.9	-1416.52	-41.7	20.23	-1430.72	-79.91	-13.55	-1290.32	-0.84	1209.06	0	0	0	-1252.92	-40.51	1561.75	-1252.87	64.47	1556.1	-1413.3	-54.04	1596.46	-1486.05	-26.43	1591.23	289.08	-328.38	77.34	888.82	-319.73	75.02	284.6
4.55	-1418.48	112.81	180.78	-1427.9	104.09	201.82	-1529.89	121.86	343.59	-1482.86	115.23	367.26	-1227.29	-54.25	17.85	-1251.38	-37.49	22.9	-1415.96	-42.32	20.54	-1430.33	-79.17	-12.16	-1285.64	-0.98	1209.24	0	0	0	-1249.05	-40.7	1561.8	-1249.42	64.25	1556.03	-1408.73	-54.4	1596.17	-1480.73	-25.56	1591.23	289.32	-328.3	77.54	888.56	-319.98	74.9	284.37
4.56	-1399.75	111.13	172.63	-1409.88	102.57	192.92	-1512.3	120.9	330.12	-1471.3	114.69	356.34	-1225.4	-53.74	18.52	-1251.39	-37.31	22.89	-1416.14	-41.87	20.42	-1429.92	-78.42	-10.69	-1284.21	-2.34	1209.35	0	0	0	-1245.44	-40.86	1561.74	-1246.25	64.01	1555.75	-1404.21	-54.76	1595.88	-1475.42	-24.68	1591.22	288.75	-328.3	77.38	888.55	-319.85	74.99	285.11
4.57	-1377.33	110.43	165.48	-1390.03	102.22	184.27	-1502.94	120.18	316.2	-1461.19	115.3	343.32	-1228.24	-53.39	17.87	-1250.9	-37.6	23.08	-1416.33	-41.61	20.43	-1429.49	-77.65	-9.15	-1281.1	-3.01	1209.26	0	0	0	-1241.98	-40.68	1561.82	-1242.65	64.25	1555.48	-1399.76	-55.13	1595.58	-1470.13	-23.78	1591.21	289.46	-328.52	77.57	889.29	-320.15	75.05	285.83
4.58	-1357.05	109.08	157.01	-1370.04	101.17	175.24	-1489.53	120.87	300.09	-1443.15	115.29	331.44	-1228.02	-53.2	18.13	-1251.32	-37.44	22.92	-1415.72	-42.43	21.01	-1429.05	-76.88	-7.55	-1278.04	-3.48	1209.23	0	0	0	-1238.68	-40.63	1561.78	-1239.76	63.86	1555.29	-1395.36	-55.49	1595.27	-1464.85	-22.86	1591.2	289.44	-328.31	77.65	889.15	-319.93	74.93	285.25
4.59	-1338.03	106.99	148.61	-1351.11	100.25	166.01	-1472.22	120.83	285.31	-1434.04	114.91	317.25	-1228.87	-54.09	17.7	-1252.1	-37.33	22.97	-1416.19	-41.74	20.53	-1428.58	-76.09	-5.88	-1274.5	-4.25	1209.11	0	0	0	-1235.76	-40.79	1561.81	-1236.69	63.47	1555.15	-1391.03	-55.86	1594.95	-1459.58	-21.92	1591.18	289.53	-328.52	77.62	889.38	-319.66	75.13	285.25
4.6	-1315.89	104.61	140.57	-1329.92	99.36	157	-1454.76	119.76	269.34	-1414.68	114.33	304.36	-1229.66	-53.64	17.41	-1252.24	-37.26	22.88	-1416.74	-41.05	20.16	-1428.1	-75.3	-4.15	-1271.25	-4.91	1209.15	0	0	0	-1233.21	-40.82	1561.88	-1233.19	63.82	1554.85	-1386.76	-56.23	1594.63	-1454.32	-20.96	1591.16	288.96	-328.37	77.45	889.2	-319.86	74.97	284.55
4.61	-1295.48	103.57	131.72	-1307.83	97.11	148.07	-1444.75	116.63	252.96	-1401.2	114.35	289.93	-1227.19	-53.89	18.03	-1249.68	-37.42	23.6	-1416.2	-41.46	20.52	-1427.61	-74.51	-2.37	-1267.76	-5.63	1208.9	0	0	0	-1228.58	-40.74	1561.81	-1229.76	64.09	1554.55	-1382.55	-56.6	1594.3	-1449.08	-19.99	1591.13	289.11	-328.58	77.51	888.74	-320.01	74.79	285.01
4.62	-1273.92	102.04	123.43	-1287.34	96.28	138.58	-1428.29	116.02	236.48	-1386.67	113.06	274.77	-1227.63	-54.19	18.14	-1251.04	-37.38	23.34	-1416.49	-41.3	20.51	-1427.1	-73.71	-0.52	-1267.14	-6.7	1208.61	0	0	0	-1225.88	-40.86	1561.83	-1226.67	63.95	1554.43	-1378.41	-56.98	1593.96	-1443.86	-18.99	1591.1	289.4	-328.81	77.42	888.61	-319.72	74.92	285.42
4.63	-1252.8	99.76	114.2	-1267.22	93.81	129.15	-1410.6	116.33	220.41	-1368.99	112.14	259.78	-1230.45	-53.81	17.46	-1250.63	-37.87	23.36	-1416.34	-41.19	20.41	-1426.58	-72.91	1.37	-1262.26	-7.23	1208.19	0	0	0	-1222.02	-40.99	1561.76	-1223.43	63.97	1554.23	-1374.33	-57.35	1593.61	-1438.64	-17.98	1591.06	289.48	-328.51	77.46	889.06	-319.81	74.91	284.89
4.64	-1230.24	97.59	106	-1245.18	92.47	119.64	-1392.71	116.27	204.5	-1363.43	107.79	244.51	-1228.53	-54.4	17.86	-1250.25	-37.64	23.71	-1416.31	-41.06	20.46	-1426.04	-72.1	3.32	-1259.3	-7.38	1207.92	0	0	0	-1217.9	-40.82	1561.64	-1220.3	63.77	1553.97	-1370.31	-57.73	1593.26	-1433.45	-16.95	1591.02	289.25	-328.62	77.4	889.16	-319.92	74.94	284.98
4.65	-1208.48	95.13	97.55	-1224.6	90.25	110.72	-1374.22	116.84	189.08	-1347.53	108.19	230.43	-1227.15	-54.48	18.29	-1248.65	-38.11	24.32	-1416.69	-40.77	20.31	-1425.49	-71.3	5.31	-1255.04	-8.02	1207.54	0	0	0	-1214.51	-40.92	1561.43	-1216.75	64.16	1553.59	-1366.35	-58.12	1592.9	-1428.26	-15.9	1590.98	289.61	-328.79	77.59	888.39	-319.91	74.76	284.75
4.66	-1188.67	93.72	89.59	-1203.93	88.75	101.92	-1356.21	115.59	173.74	-1328.11	111.29	215.15	-1225.75	-54.99	18.83	-1247.79	-38.7	24.78	-1416.69	-40.56	20.41	-1424.93	-70.5	7.35	-1250.27	-9.16	1207.04	0	0	0	-1210.73	-41	1561.19	-1215.23	64.16	1552.6	-1362.46	-58.5	1592.53	-1423.09	-14.83	1590.93	288.69	-328.61	77.27	888.37	-320.15	74.75	284.7
4.67	-1165.32	90.85	82.83	-1185.26	85.51	93.64	-1337.48	115.38	159.45	-1310.14	111.44	202.15	-1224.9	-54.59	19.19	-1246.91	-39.2	25.96	-1416.24	-41.27	20.77	-1424.35	-69.71	9.43	-1249.76	-9.68	1206.46	0	0	0	-1208.09	-41.13	1561.02	-1218.57	63.65	1552.54	-1358.57	-59.27	1592.29	-1417.93	-13.74	1590.88	289.2	-328.41	77.53	888.41	-320.34	74.72	285.32
4.68	-1144.65	89.78	76.65	-1162.12	84.11	87.62	-1318.1	116.23	146.39	-1296.82	111.73	189.07	-1225.51	-52.41	20.89	-1244.65	-40.95	27.34	-1416.15	-41.29	20.64	-1423.77	-68.92	11.55	-1247.65	-10.39	1206.02	0	0	0	-1203.89	-41.35	1560.67	-1214.01	63.39	1552.03	-1355.83	-58.7	1592.02	-1412.79	-12.63	1590.82	289.89	-328.44	77.61	888.4	-319.98	74.88	284.78
4.69	-1121.32	87.04	71.82	-1143.71	81.59	81.35	-1300.33	114.53	133.05	-1278.82	110.55	177.29	-1223.8	-52.47	21.58	-1243.75	-42.7	28.65	-1416.62	-40.72	20.44	-1423.18	-68.14	13.7	-1242.53	-10.86	1205.59	0	0	0	-1200.13	-41.68	1560.22	-1213.39	63.27	1551.74	-1353.14	-58.02	1591.71	-1407.67	-11.51	1590.76	290.02	-328.43	77.6	888.44	-319.93	74.78	285.52
4.7	-1101.95	84.96	67.19	-1123.93	79.19	76.05	-1282.61	112.61	120.66	-1264.16	111.21	167.15	-1221.37	-53.17	22.47	-1240.63	-44.15	30.28	-1416.37	-40.78	20.53	-1422.58	-67.37	15.89	-1238.48	-11.2	1205.08	0	0	0	-1195.94	-41.98	1559.82	-1205.91	63.15	1550.81	-1349.04	-59.01	1591.29	-1402.56	-10.36	1590.7	289.48	-328.54	77.65	888.54	-319.75	74.82	284.94
4.71	-1085.39	82.01	62.87	-1105.97	76.63	71.09	-1266.34	109.67	108.73	-1248.83	109.09	159.17	-1222.4	-53.79	22.68	-1241.89	-44.4	30.52	-1416.81	-40.38	20.33	-1421.97	-66.61	18.11	-1237.65	-11.79	1204.69	0	0	0	-1192.58	-42.28	1559.38	-1203.97	62.93	1550.25	-1344.77	-60.52	1590.95	-1397.46	-9.2	1590.63	289.08	-328.53	77.39	888.78	-319.69	74.9	284.63
4.72	-1065.21	79.27	59.94	-1086.28	74.88	67.52	-1249.88	107.08	97.99	-1233	108.92	150.26	-1222.81	-53.96	22.46	-1241.72	-44.02	30.42	-1415.77	-41.51	21.01	-1421.35	-65.86	20.35	-1232.99	-12.38	1204.2	0	0	0	-1188.72	-42.48	1558.91	-1197.13	63.04	1549.69	-1340.87	-61.34	1590.56	-1392.38	-8.01	1590.55	289.36	-328.4	77.49	888.33	-319.78	74.82	284.35
4.73	-1045.35	77.15	57.9	-1069.08	72.56	64.38	-1233.04	105.26	88.08	-1218.28	107.06	141.13	-1221.93	-53.85	23.06	-1246.05	-43.13	28.89	-1416.82	-40.31	20.55	-1420.73	-65.12	22.62	-1231.3	-13.1	1203.54	0	0	0	-1185.09	-42.9	1558.37	-1198.48	62.69	1549.34	-1338.27	-60.49	1590.16	-1387.31	-6.81	1590.48	289.97	-328.38	77.7	888.27	-320.09	74.78	284.69
4.74	-1029.66	74.59	55.75	-1051.7	69.85	61.78	-1216.22	104.4	79.51	-1204.1	105.24	132.91	-1217.74	-54.75	23.48	-1244.61	-42.78	28.8	-1417.52	-39.34	20	-1420.1	-64.4	24.91	-1226.53	-13.4	1202.99	0	0	0	-1182.7	-43.31	1557.98	-1194.03	62.19	1548.75	-1333.84	-62.06	1589.58	-1382.26	-5.59	1590.39	289.77	-328.66	77.58	888.67	-319.94	74.91	284.91
4.75	-1012.22	71.78	54.95	-1035.46	68.2	59.24	-1200.34	103.04	71.73	-1190	104.2	125.79	-1223.19	-53.93	21.91	-1247.6	-41.77	27.14	-1417.09	-39.95	20.44	-1419.47	-63.69	27.22	-1223.65	-13.47	1202.39	0	0	0	-1178.18	-43.66	1557.56	-1190	61.91	1548.5	-1330.51	-62.19	1589.19	-1377.22	-4.35	1590.31	289.4	-328.45	77.63	888.52	-320.04	74.81	284.17
4.76	-993.99	70.09	53.98	-1016.75	66.52	58.35	-1184.35	102.47	65.23	-1176.02	103.13	119.64	-1225.26	-54.93	21.43	-1249.32	-41.65	25.95	-1416.58	-40.78	20.98	-1418.83	-63	29.55	-1218.56	-14.38	1201.98	0	0	0	-1175.43	-44.08	1557.14	-1184.05	61.58	1547.79	-1326.94	-62.7	1588.86	-1372.2	-3.08	1590.21	288.96	-328.4	77.45	888.46	-320.33	74.66	284.29
4.77	-977.06	68.44	54.55	-1003.63	64.45	57.17	-1168.11	102.72	60.06	-1162.81	101.6	114.25	-1225.33	-54.57	21	-1251.76	-40.99	24.82	-1416.58	-40.74	20.93	-1418.19	-62.34	31.89	-1215.14	-14.25	1201.54	0	0	0	-1170.91	-44.28	1556.74	-1180.91	61.2	1547.36	-1323.1	-62.86	1588.6	-1367.19	-1.8	1590.12	288.92	-328.45	77.43	887.9	-320.19	74.7	285.43
4.78	-966.78	67.79	54.44	-992.48	63.19	56.5	-1153.39	102.05	55.58	-1149.86	101.08	109.86	-1226.72	-54.59	20.43	-1253.04	-41.21	24.11	-1416.61	-41.02	21.13	-1417.55	-61.69	34.24	-1213.44	-14.83	1201.07	0	0	0	-1167.32	-44.8	1556.28	-1175.76	60.86	1546.71	-1319.86	-62.49	1588.19	-1362.2	-0.5	1590.02	289.51	-328.56	77.48	887.9	-319.9	74.79	284.96
4.79	-951.18	65.61	55.87	-977.46	62.71	58.01	-1139.71	101.52	51.95	-1138.97	98.91	105.42	-1229.92	-55.14	19.43	-1250.75	-40.9	24	-1416.99	-40.71	20.79	-1416.9	-61.07	36.6	-1210.1	-15.37	1200.72	0	0	0	-1164.1	-45.12	1555.93	-1170.6	60.41	1546.23	-1315.54	-63.71	1587.73	-1357.23	0.82	1589.91	289.7	-328.41	77.58	888.78	-319.88	74.98	284.98
4.8	-941.18	65.43	57.43	-965.69	61.81	59.04	-1127.17	100.14	48.57	-1127.78	98.17	102.12	-1229.91	-55.27	19.43	-1251.54	-41.06	23.7	-1416.71	-41.22	21.15	-1416.25	-60.47	38.96	-1205.33	-15.02	1200.28	0	0	0	-1161.24	-45.43	1555.52	-1170.96	60.32	1546.11	-1312.16	-63.55	1587.4	-1352.27	2.16	1589.8	289	-328.49	77.58	888.52	-319.8	74.91	284.52
4.81	-927.22	65.28	59.91	-952.43	60.44	60.46	-1115.99	98.08	45.31	-1117.78	97.11	99.33	-1232	-55.09	18.82	-1250.62	-41.1	23.59	-1417.34	-40.49	20.73	-1415.61	-59.89	41.33	-1200.33	-15.55	1200.09	0	0	0	-1156.81	-45.84	1555.17	-1166.17	59.73	1545.93	-1308.65	-63.54	1586.95	-1347.32	3.52	1589.69	288.91	-328.55	77.54	887.72	-320.11	74.64	285.12
4.82	-916.75	64.56	62.04	-942.17	60.42	61.97	-1104.93	97.24	43.27	-1107.66	96.69	97.19	-1228.93	-58.07	17.88	-1250.9	-41.68	23.53	-1416.89	-41.26	21.03	-1414.96	-59.35	43.69	-1198.67	-15.39	1199.52	0	0	0	-1153.61	-46.04	1554.81	-1161.44	59.28	1545.32	-1305.1	-63.85	1586.57	-1342.39	4.9	1589.57	289.27	-328.39	77.56	888.35	-319.74	74.91	285.36
4.83	-906.54	63.41	63.47	-933.77	60.39	62.89	-1095.11	95.93	41.25	-1098.66	95.91	95.28	-1226.83	-58.72	18.17	-1251.56	-41.54	23.28	-1417.07	-41.1	20.89	-1414.32	-58.83	46.05	-1191.84	-15.94	1199.03	0	0	0	-1149.6	-46.67	1554.45	-1158.1	58.97	1545.09	-1301.12	-64.39	1586.08	-1337.48	6.3	1589.44	289.9	-328.42	77.67	888.53	-319.55	74.88	285.61
4.84	-898.55	64.44	65.14	-922.73	60.34	64.77	-1086.21	94.5	39.45	-1090.12	95.51	93.86	-1225.84	-58.08	18.12	-1251.46	-41.7	23.35	-1416.94	-41.35	21.1	-1413.68	-58.34	48.4	-1190.36	-15.61	1198.6	0	0	0	-1144.55	-46.8	1554	-1156.79	58.62	1544.97	-1297.61	-64.38	1585.57	-1332.59	7.72	1589.32	289.56	-328.51	77.63	888.59	-319.5	74.9	284.73
4.85	-887.16	64.57	67.21	-916.63	60.49	65.39	-1077.33	95.05	38.79	-1082.48	95.3	92.57	-1227.54	-58.25	17.84	-1250.4	-41.79	23.53	-1416.73	-41.74	21.24	-1413.04	-57.89	50.75	-1186.92	-16.67	1197.95	0	0	0	-1142.33	-47.01	1553.79	-1152.4	58.65	1544.65	-1294.41	-63.89	1585.01	-1327.71	9.16	1589.18	289.3	-328.65	77.61	888.74	-319.84	74.96	284.31
4.86	-882.91	64.68	67.7	-909.69	60.91	66.08	-1069.63	94.56	37.99	-1075.84	94.42	91.04	-1229.68	-58.65	17.52	-1251.6	-42.16	23.3	-1416.54	-42	21.36	-1412.4	-57.47	53.08	-1184.77	-16.65	1197.5	0	0	0	-1138.26	-47.33	1553.48	-1149.84	58.09	1544.25	-1290.62	-64.04	1584.48	-1322.85	10.62	1589.04	288.74	-328.86	77.32	888.54	-319.93	74.82	284.26
4.87	-874.56	64.88	69.07	-901.26	60.7	67.19	-1062.93	93.93	37.06	-1069.74	93.61	89.95	-1229.02	-58.8	17.56	-1249.94	-42.01	23.65	-1417.26	-41.48	21.15	-1411.77	-57.08	55.4	-1180.72	-16.8	1196.93	0	0	0	-1133.53	-47.48	1553.11	-1144.88	58.03	1544.16	-1287.27	-63.85	1583.96	-1318	12.11	1588.9	288.66	-328.59	77.38	888.79	-319.75	74.84	284.97
4.88	-865.76	66.37	71.06	-895.05	61.14	68.02	-1057.34	92.57	35.91	-1064.74	92.57	88.61	-1227.11	-58.5	17.68	-1250.76	-42.28	23.59	-1416.97	-41.75	21.47	-1411.14	-56.73	57.7	-1175.23	-16.66	1196.29	0	0	0	-1130.44	-47.64	1552.81	-1141.11	57.99	1543.67	-1283.12	-64.31	1583.45	-1313.17	13.61	1588.75	288.99	-328.34	77.46	888.48	-319.65	74.84	284.92
4.89	-864.28	66.39	70.8	-891	61.73	68.28	-1051.81	92.12	34.91	-1059.93	91.94	87.4	-1228.92	-58.75	17.16	-1250.53	-42.7	23.42	-1417.49	-41.08	21.3	-1410.52	-56.42	59.98	-1167.39	-16.47	1195.84	0	0	0	-1126.77	-47.8	1552.44	-1139.21	57.52	1543.48	-1279.13	-64.58	1582.88	-1308.36	15.13	1588.6	288.42	-328.38	77.33	888.69	-319.77	74.96	284.72
4.9	-859.06	67.21	71.39	-886.05	62.15	68.87	-1047.28	91.67	33.94	-1056.01	90.69	86.05	-1229.65	-58.25	17.01	-1251.28	-42.54	23.32	-1416.5	-42.24	22.1	-1409.91	-56.15	62.24	-1166.44	-17.1	1195.39	0	0	0	-1122.97	-48.03	1552.21	-1132.31	57.48	1543.16	-1275.17	-64.71	1582.48	-1303.56	16.68	1588.44	289.16	-328.74	77.41	887.57	-320.09	74.54	285.11
4.91	-855.4	67.41	71.61	-881.78	62.13	68.88	-1043.32	91.34	33.01	-1052.84	90.05	84.91	-1227.27	-58.5	17.26	-1250.63	-42.91	23.38	-1415.46	-43.32	22.92	-1409.3	-55.92	64.46	-1163.3	-17.25	1194.83	0	0	0	-1119.46	-48.28	1551.95	-1126.19	57.46	1542.62	-1271.58	-64.22	1582.11	-1298.78	18.24	1588.28	289.51	-328.62	77.52	888.05	-320.15	74.67	285.52
4.92	-854.63	67.37	70.5	-877.1	62.42	68.83	-1040.09	90.57	31.85	-1049.95	89.09	83.55	-1227.75	-58.7	17.3	-1251.43	-43.19	23.27	-1415.36	-43.31	23.24	-1408.71	-55.73	66.67	-1158.2	-17.75	1194.41	0	0	0	-1114.97	-48.09	1551.72	-1125.13	57.38	1542.6	-1268.11	-63.88	1581.7	-1294.02	19.82	1588.11	288.9	-328.44	77.31	888.26	-319.93	74.73	285.46
4.93	-852.49	67.78	69.35	-876.52	61.05	67.08	-1037.93	90.02	30.63	-1047.01	89.62	82.78	-1229.15	-59.09	16.9	-1250.95	-43.51	23.2	-1416.17	-42.47	23.15	-1408.12	-55.58	68.83	-1152.58	-17.67	1194.27	0	0	0	-1110.74	-48.36	1551.43	-1114.78	57.35	1542.71	-1263.96	-64	1581.38	-1289.27	21.43	1587.94	289.61	-328.41	77.47	888.17	-319.78	74.83	284.54
4.94	-844.77	66.88	69.06	-873.92	60.43	65.9	-1035.74	90.32	29.76	-1045.63	88.55	81.17	-1229.88	-59.34	16.67	-1250.28	-43.79	23.36	-1415.3	-43.37	24.21	-1407.54	-55.49	70.97	-1148.94	-16.98	1194.07	0	0	0	-1107.58	-48.44	1551.22	-1108.65	58.05	1542.56	-1260.65	-62.94	1581.04	-1284.54	23.06	1587.77	289.29	-328.71	77.49	888.03	-319.66	74.82	284.95
4.95	-847.34	65.1	66.89	-872.78	59.22	64.32	-1034.17	90.75	28.71	-1044.14	88.51	79.78	-1224.34	-59.21	17.65	-1250.05	-43.67	23.47	-1415.65	-42.99	24.54	-1406.97	-55.44	73.07	-1146.62	-15.99	1193.59	0	0	0	-1104.45	-48.45	1551.08	-1104.85	57.54	1542.46	-1256.45	-62.86	1580.67	-1279.83	24.71	1587.58	289.48	-328.46	77.71	888.1	-319.99	74.65	285.61
4.96	-844.02	62.89	65.5	-871.69	57.94	62.33	-1033.46	90.89	27.36	-1043.02	88.77	78.49	-1228.07	-59.39	16.91	-1250.15	-44.06	23.31	-1415.5	-43.3	25.24	-1406.41	-55.44	75.12	-1141.74	-15.86	1193.3	0	0	0	-1099.24	-48.47	1550.92	-1101	57.09	1542.48	-1252.28	-63.17	1580.56	-1275.14	26.37	1587.4	288.86	-328.62	77.5	888.4	-319.94	74.69	284.77
4.97	-845.48	61.48	62.96	-873.16	56.83	59.76	-1032.73	91.93	26.42	-1042.56	88.48	76.98	-1229.15	-59.8	16.46	-1250.49	-44.14	23.17	-1415.62	-43.29	25.8	-1405.87	-55.49	77.14	-1138.82	-15.14	1193.2	0	0	0	-1095.76	-48.47	1550.85	-1096.84	57.09	1542.39	-1248.06	-63.02	1580.29	-1270.46	28.06	1587.21	288.98	-328.66	77.31	888.55	-319.93	74.85	285.36
4.98	-844.99	59.91	60.77	-874.97	55.11	56.79	-1033.5	90.92	25.06	-1042.59	88.94	75.82	-1228.1	-60.3	17.02	-1250.57	-44.71	23.29	-1414.53	-44.71	27.25	-1405.33	-55.59	79.1	-1135.82	-15.22	1193.24	0	0	0	-1091.43	-48.24	1550.74	-1092.37	57.82	1542.34	-1244.74	-61.82	1580.23	-1265.8	29.78	1587.01	289.46	-328.32	77.53	888.61	-319.75	74.91	285.29
4.99	-842.74	57.81	58.42	-873.59	52.85	55.01	-1033.43	90.23	24.36	-1042.33	89.04	74.43	-1230.55	-60.12	16.24	-1250.09	-44.66	23.39	-1414.04	-45.4	28.52	-1404.81	-55.74	81.02	-1130.88	-14.52	1193.18	0	0	0	-1088.11	-48.03	1550.69	-1088.31	58.1	1542.34	-1240.81	-61.25	1580.13	-1261.16	31.51	1586.81	289.14	-328.28	77.49	888.55	-319.4	75.01	284.9
5	-844.02	56.22	56.19	-874.5	51.72	52.91	-1032.37	90.88	24.4	-1042.37	88.46	72.98	-1224.98	-59.91	17.3	-1250.15	-44.93	23.39	-1413.35	-46.59	29.95	-1404.31	-55.95	82.89	-1125.23	-14	1193.26	0	0	0	-1084.41	-47.67	1550.64	-1083.95	58.55	1542.42	-1236.26	-61.45	1579.94	-1256.53	33.26	1586.6	289.87	-328.52	77.6	888.37	-319.56	74.82	285.64
5.01	-845.99	54.42	52.79	-872.34	50.01	51.1	-1031.66	90.46	23.81	-1041.15	88.02	71.8	-1226.58	-60.27	17.37	-1250.97	-45.4	23.23	-1412.96	-47.29	31.3	-1403.82	-56.22	84.7	-1120.39	-13.14	1193.4	0	0	0	-1079.88	-47.67	1550.66	-1080.07	58.19	1542.64	-1232.94	-60.36	1579.79	-1251.93	35.04	1586.39	289.37	-328.45	77.61	888.17	-319.89	74.86	285.21
5.02	-837.68	52.59	50.43	-870.16	48.35	48	-1031.03	90.23	23.58	-1038.95	87.96	71.2	-1228.03	-60.07	16.86	-1252.32	-45.63	22.97	-1411.98	-48.7	33.17	-1403.96	-56.14	85.84	-1116.77	-12.64	1193.55	0	0	0	-1075.36	-47.49	1550.68	-1075.77	58.75	1542.79	-1229.05	-59.45	1579.85	-1247.34	36.84	1586.17	289.67	-328.4	77.64	888.52	-319.68	74.98	285.49
5.03	-841.71	50.97	44.31	-869.1	47.46	44.17	-1030.48	89.8	23.28	-1036.35	88.75	71.16	-1231.02	-60.22	16.27	-1250.82	-45.38	23.37	-1411.48	-49.42	34.82	-1404.74	-55.33	86.77	-1110.48	-11.7	1193.98	0	0	0	-1072.09	-47.06	1550.92	-1071.63	59.02	1543.2	-1224.51	-59.65	1580.02	-1242.77	38.66	1585.95	289.35	-328.45	77.64	888.1	-319.82	74.79	285.53
5.04	-842.04	50.31	38.94	-868.47	47.7	39.8	-1029.25	90.68	23.48	-1034.45	88.94	70.89	-1229.45	-60.62	16.66	-1251.55	-45.78	23.2	-1410.17	-51.16	36.86	-1404.04	-55.88	88.26	-1110.59	-10.9	1194.44	0	0	0	-1068.67	-46.7	1551.28	-1067.48	59.28	1543.71	-1221.56	-57.68	1580.39	-1238.22	40.5	1585.72	289.29	-328.55	77.66	888.17	-320	74.7	284.89
5.05	-841.51	51.18	34.47	-866.2	47.75	36.05	-1029.01	90.32	23.04	-1033.24	88.87	70.24	-1230.52	-60.61	16.49	-1250.55	-45.85	23.28	-1410.14	-51.33	38.52	-1402.93	-57.08	90.59	-1102.42	-10.24	1195.32	0	0	0	-1065.44	-46.2	1551.67	-1063.14	59.78	1544.33	-1218.04	-56.4	1580.8	-1233.68	42.36	1585.49	289.12	-328.6	77.42	888.34	-319.88	74.81	285.12
5.06	-840.7	50.32	31.32	-866.55	47.73	33.54	-1028.47	90.55	23.04	-1031.87	89.52	70.21	-1228.27	-60.47	16.74	-1252.19	-45.99	23.09	-1409.35	-52.19	40.75	-1402.16	-57.69	92.36	-1096.69	-9.35	1196.22	0	0	0	-1060.59	-45.65	1552.13	-1058.84	60.48	1544.96	-1212.96	-57.21	1581.17	-1229.17	44.24	1585.25	289.33	-328.55	77.44	888.4	-319.98	74.76	285.62
5.07	-840.11	51.26	31.4	-864.47	47.3	33.29	-1028.46	90.23	22.9	-1031.07	89.09	69.75	-1228.5	-60.62	17.06	-1251.4	-46.25	23.21	-1408.72	-52.74	42.61	-1401	-58.55	94.57	-1091.22	-8.82	1197.06	0	0	0	-1056.74	-44.97	1552.84	-1054.64	61.38	1545.67	-1209.71	-55.47	1581.74	-1224.67	46.15	1585.01	288.65	-328.58	77.32	888.45	-320.12	74.73	284.37
5.08	-836.97	51.16	31	-864.95	47.85	32.46	-1028.44	89.98	22.75	-1030.72	88.97	69.74	-1227.75	-60.87	17.02	-1250.29	-46.31	23.54	-1407.47	-54.03	44.93	-1400.01	-59.1	96.66	-1088.46	-7.56	1198.09	0	0	0	-1051.82	-44.21	1553.67	-1050.52	62.02	1546.45	-1205.72	-54.58	1582.49	-1220.19	48.08	1584.76	289.7	-328.36	77.6	888.53	-320.06	74.87	284.77
5.09	-839.5	50.38	29.77	-866.89	47.15	31.29	-1028.04	90.44	23.06	-1030.56	89.08	69.75	-1228.89	-60.46	16.82	-1250.44	-46.17	23.55	-1406.67	-55.07	47.46	-1399.55	-58.98	98.39	-1082.39	-6.62	1199.17	0	0	0	-1048.17	-43.4	1554.7	-1046.24	63.2	1547.5	-1202	-53.5	1583.2	-1215.74	50.03	1584.5	289.89	-328.38	77.83	888.84	-320.37	74.77	285.73
5.1	-841	51.13	28.81	-865.75	47.54	31.17	-1027.58	90.88	23.22	-1030.33	89.02	69.84	-1225.84	-60.69	17.58	-1250.05	-46.25	23.74	-1404.68	-57.13	50.53	-1398.34	-59.18	100.38	-1078.4	-5.69	1200.4	0	0	0	-1044.47	-42.38	1555.76	-1042.28	64.07	1548.59	-1199.44	-50.46	1584.14	-1211.29	52	1584.24	289.96	-328.67	77.61	888.78	-320.21	74.84	285.52
5.11	-837.3	51.34	29.28	-864.68	48.07	30.65	-1027.64	90.71	23.31	-1030.16	88.59	69.78	-1226.93	-60.94	17.31	-1250.21	-46.43	23.7	-1403.67	-57.83	53.02	-1397.38	-59.11	102.38	-1074.99	-4.79	1201.67	0	0	0	-1040.76	-41.14	1556.85	-1038.66	64.29	1549.7	-1195.19	-49.83	1584.97	-1206.87	53.99	1583.98	289.23	-328.54	77.41	888.48	-320.06	74.73	285.18
5.12	-842.44	50.44	27.61	-865.74	47.76	29.88	-1027.67	90.46	23.32	-1029.85	88.73	69.97	-1228.33	-60.88	16.9	-1250.26	-47.03	23.85	-1402.39	-58.82	55.57	-1395.41	-60.15	104.84	-1069.5	-3.61	1203.09	0	0	0	-1036.76	-40.06	1558.05	-1034.49	65.63	1550.71	-1191.13	-48.48	1585.67	-1202.47	56.01	1583.71	288.8	-328.56	77.32	888.53	-319.7	74.88	284.97
5.13	-840.47	50.51	27.37	-863.86	47.65	29.82	-1027.76	90.06	23.25	-1029.42	89.1	70.19	-1230.62	-60.83	16.5	-1249.52	-46.89	24.13	-1402	-58.97	57.77	-1393.6	-61.18	107.37	-1066.17	-2.43	1204.12	0	0	0	-1032.82	-38.86	1559.27	-1030.61	66.87	1551.82	-1187.11	-47.09	1586.35	-1198.09	58.05	1583.44	289.35	-328.52	77.37	887.87	-320.2	74.63	285.66
5.14	-836.7	50.43	28.18	-864.67	47.93	29.27	-1027.43	90.25	23.37	-1029.32	88.94	70.16	-1228.25	-61.1	17.05	-1249.42	-46.78	24.01	-1400.97	-59.46	60.09	-1391.41	-62.31	109.94	-1060.51	-1.68	1205.35	0	0	0	-1029.67	-37.63	1560.49	-1026.67	68.18	1552.9	-1183.13	-45.66	1586.99	-1193.72	60.11	1583.15	289.75	-328.34	77.62	888.13	-320.39	74.55	285.59
5.15	-836.89	50.48	27.56	-864.36	47.71	29.23	-1026.83	91.19	23.89	-1029.31	88.8	70.04	-1227.61	-60.72	17.09	-1249.17	-47.04	24.46	-1399.01	-60.95	62.93	-1387.63	-65.27	113.21	-1055.69	-0.83	1206.67	0	0	0	-1026.11	-36.34	1561.71	-1022.95	69.19	1554.13	-1179.18	-44.19	1587.6	-1189.38	62.2	1582.87	289.8	-328.7	77.58	888.17	-320.26	74.68	285.51
5.16	-840.21	50.93	26.8	-862.04	47.85	29.31	-1026.79	90.97	23.96	-1028.87	88.8	70.19	-1225.33	-61.09	17.92	-1249.1	-46.94	24.59	-1397.47	-62.17	65.74	-1386.08	-65.65	115.45	-1052	0.55	1207.69	0	0	0	-1021.72	-35.05	1562.8	-1019.04	70.57	1555.13	-1175.27	-42.69	1588.18	-1185.05	64.3	1582.58	289.49	-328.38	77.5	888.25	-319.96	74.86	285.19
5.17	-837.47	50.68	27.02	-864.54	47.77	28.57	-1026.97	90.43	23.85	-1028.8	88.46	70.13	-1228.97	-61.75	16.95	-1248.5	-47.07	24.96	-1395.51	-63.72	68.55	-1383.75	-66.63	117.83	-1045.99	2.01	1208.74	0	0	0	-1019.04	-33.47	1563.84	-1015.44	71.66	1556.1	-1171.39	-41.15	1588.73	-1180.74	66.43	1582.28	289.37	-328.71	77.38	888.1	-319.98	74.79	284.87
5.18	-835.16	50.27	27.12	-862.88	47.21	28.6	-1027.09	89.87	23.78	-1028.85	88.06	69.78	-1231.17	-61.46	16.91	-1247.67	-47.56	25.45	-1394.59	-64.19	70.66	-1381.24	-68.23	120.32	-1040.97	3.38	1209.66	0	0	0	-1015.04	-32.06	1564.77	-1011.64	73.16	1557.07	-1167.54	-39.59	1589.25	-1176.46	68.58	1581.98	290.12	-328.32	77.73	888.03	-319.91	74.71	284.76
5.19	-835.92	50.11	26.75	-862.97	47.03	28.48	-1026.8	90.43	24.01	-1028.93	87.65	69.51	-1228.28	-60.57	17.28	-1248.92	-47.64	25.52	-1392.41	-65.85	73.54	-1377.65	-70.74	123.3	-1034.75	4.52	1210.53	0	0	0	-1012.03	-30.64	1565.69	-1007.95	74.27	1557.94	-1163.72	-38	1589.75	-1172.19	70.76	1581.67	288.95	-328.45	77.41	887.9	-320.02	74.51	285.27
5.2	-839	50.46	25.55	-864.05	47.69	28.22	-1026.73	90.08	23.86	-1028.82	87.52	69.35	-1229.33	-61.35	17.55	-1247.81	-47.44	26.35	-1391.55	-65.83	75.47	-1375.44	-71.63	125.5	-1033.18	6.11	1211.09	0	0	0	-1008.87	-29.24	1566.46	-1004.29	75.64	1558.72	-1159.93	-36.38	1590.21	-1167.94	72.96	1581.36	289.27	-328.35	77.64	888.53	-320.11	74.73	284.83
5.21	-836.07	50.71	26.12	-864.56	47.38	27.85	-1026.88	89.84	23.82	-1028.39	88.3	69.76	-1229.27	-61.43	17.45	-1247.59	-48.27	27.18	-1390.08	-66.49	77.76	-1372.47	-73.53	128.19	-1027.53	7.79	1211.56	0	0	0	-1005.54	-27.75	1567.11	-1000.48	77.39	1559.37	-1156.16	-34.74	1590.65	-1165.22	73.49	1581.39	289.47	-328.5	77.59	888.82	-319.96	74.93	284.7
5.22	-836.83	50.11	26.1	-865.55	47.15	27.45	-1026.85	89.79	23.77	-1028.13	88.64	69.75	-1228.54	-61.7	17.85	-1244.65	-48.7	28.47	-1388.85	-66.73	80.13	-1369.19	-75.07	130.69	-1021.94	9.2	1211.88	0	0	0	-1000.81	-26.35	1567.58	-996.77	78.7	1559.89	-1152.42	-33.08	1591.06	-1159.65	78.06	1580.99	289.3	-328.73	77.5	888.74	-319.74	74.94	285.79
5.23	-834.61	50.68	26.51	-863.81	47.76	27.84	-1026.56	90.37	24	-1028.79	87.31	68.99	-1225.38	-61.49	18.51	-1241.84	-48.71	29.75	-1386.84	-67.28	82.71	-1365.81	-76.49	133.37	-1015	10.52	1212.23	0	0	0	-997.64	-24.81	1568.07	-996.46	80.76	1559.91	-1148.7	-31.41	1591.44	-1156.24	79.39	1580.72	289.76	-328.31	77.63	888.58	-319.97	74.8	286.09
5.24	-839.8	50.07	25.34	-863.42	48.24	28.18	-1026.75	89.98	23.78	-1028.23	88.13	69.16	-1228.5	-62.1	17.85	-1232.67	-50.13	33.05	-1384.82	-67.65	85.36	-1362.49	-77.37	135.89	-1011.06	11.93	1212.27	0	0	0	-994.14	-23.29	1568.36	-992.92	82.33	1560.15	-1145	-29.72	1591.8	-1152.67	80.72	1580.52	289.44	-328.18	77.57	888.32	-319.54	74.85	285.4
5.25	-837.73	51.07	26.17	-864.56	47.49	27.44	-1027.09	89.73	23.46	-1028.3	88.06	68.89	-1227.17	-62.28	18.16	-1244.72	-50.49	28.98	-1381.8	-69.03	89.08	-1358.9	-78.36	138.27	-1008.72	13.38	1212.06	0	0	0	-990.52	-21.64	1568.64	-991.97	83.94	1560.44	-1141.32	-28.01	1592.13	-1148.81	82.96	1580.37	289.67	-328.63	77.42	887.92	-319.73	74.81	284.44
5.26	-837.09	50.52	25.67	-864.64	47.94	27.55	-1026.95	90.17	23.51	-1028.34	88.36	68.8	-1228.88	-62.62	18.01	-1240.16	-50.38	30.87	-1379.18	-69.44	92.48	-1354.16	-80.05	141.46	-1003.07	15.02	1212.04	0	0	0	-987.25	-20.22	1568.75	-986.23	85.11	1560.38	-1137.66	-26.3	1592.44	-1143.76	87.21	1579.57	289.71	-328.25	77.71	887.78	-320.09	74.66	284.96
5.27	-837.6	50.55	25.7	-863.07	47.91	27.93	-1026.66	90.58	23.52	-1028.12	89.07	68.81	-1226.12	-62.97	18.7	-1243.31	-49.94	30.24	-1374.99	-71.64	97.1	-1349.26	-81.84	144.87	-998.55	16.23	1211.87	0	0	0	-982.9	-18.84	1568.84	-981.5	86.14	1560.57	-1134.02	-24.58	1592.72	-1140.55	87.57	1579.14	289.78	-328.13	77.75	887.83	-320.08	74.55	285.59
5.28	-837.76	50.86	25.59	-863.15	48.03	27.63	-1026.89	90.34	23.26	-1028	89.17	68.73	-1227.47	-63.46	17.94	-1238.85	-50.19	31.26	-1371.69	-71.9	101.31	-1343.32	-84.07	148.9	-995.09	17.76	1211.5	0	0	0	-978.42	-17.13	1568.84	-975.85	87.56	1560.55	-1130.38	-22.85	1592.98	-1137.3	88.66	1578.84	288.91	-328.07	77.56	888.16	-319.99	74.62	285.22
5.29	-837.7	50.9	25.93	-864.13	48.18	27.91	-1027.1	90.45	23.17	-1028.31	88.87	68.36	-1225.94	-63.44	17.87	-1234.8	-50.88	32.15	-1367.3	-72.7	106.09	-1337.66	-85.67	152.84	-989.62	18.8	1211.27	0	0	0	-975.08	-15.71	1568.86	-973.7	89.41	1560.63	-1126.77	-21.12	1593.22	-1133.77	89.83	1578.45	289.06	-328.45	77.65	888.23	-319.82	74.79	285.18
5.3	-839.09	50.52	25.19	-863.55	48.01	27.57	-1026.89	90.5	23.07	-1028.24	89.13	68.24	-1224.56	-63.9	17.67	-1234.1	-51.65	32.39	-1361.31	-75.03	112.06	-1331.51	-86.43	156.74	-987.14	19.89	1210.91	0	0	0	-971.93	-14.32	1568.89	-968.1	90.78	1560.43	-1123.16	-19.39	1593.43	-1129.54	92.17	1577.75	289.51	-328.39	77.57	888.91	-319.85	74.98	284.83
5.31	-835.84	50.35	25.87	-863.9	48.48	27.69	-1027.05	90.57	23	-1028.16	89.23	68.16	-1221.74	-64.41	17.81	-1235.64	-52.56	32.27	-1356.25	-75.44	117.4	-1324.06	-88.2	161.5	-980.38	21.64	1210.6	0	0	0	-967.8	-12.73	1568.8	-965.81	92.14	1560.32	-1119.56	-17.66	1593.62	-1125.56	93.7	1577.58	289.44	-328.25	77.6	888.38	-319.97	74.66	285.01
5.32	-833.94	50.32	26.6	-861.99	47.98	28.06	-1027.15	90.38	22.82	-1027.82	89.93	68.44	-1221.69	-64.78	17.12	-1235.74	-52.51	32.13	-1350.72	-75.67	122.95	-1316.81	-89.02	166.19	-977.52	22.56	1210.29	0	0	0	-964.31	-11.23	1568.77	-962.1	93.59	1560.12	-1115.96	-15.94	1593.79	-1120.51	96.82	1577.08	289.49	-328.12	77.54	888.18	-319.81	74.63	285.21
5.33	-835.34	50.38	25.99	-863.55	47.88	27.69	-1026.79	91.23	23.19	-1028.25	89.38	68.03	-1218.17	-65.4	16.86	-1234.89	-53.21	32.59	-1344.04	-76.67	129.07	-1309.57	-88.74	170.68	-974.49	23.41	1210	0	0	0	-960.25	-9.68	1568.73	-956.35	95.45	1559.91	-1112.38	-14.22	1593.94	-1116.61	98.73	1576.64	289.25	-328.13	77.6	888.43	-319.74	74.83	285.85
5.34	-838.03	49.92	25.54	-864.28	48.01	27.63	-1027.45	90.1	22.55	-1027.66	90.08	68.23	-1217.55	-66.44	15.8	-1230.59	-54.33	33.68	-1337.02	-77.24	135.29	-1301.28	-88.79	175.62	-969.24	24.52	1209.5	0	0	0	-956.16	-8.03	1568.65	-951.94	97.03	1559.54	-1108.79	-12.51	1594.06	-1112.63	99.88	1576.25	289.43	-328.32	77.56	887.8	-320	74.59	285.38
5.35	-834.82	50.81	26.57	-861.27	48.4	28.45	-1026.99	90.94	22.85	-1027.6	89.97	68.08	-1215	-66.31	15.28	-1227.28	-54.98	34.73	-1331.8	-75.81	140.62	-1292.85	-88.33	180.6	-964.45	26.2	1209.14	0	0	0	-951.75	-6.47	1568.54	-950.01	98.54	1559.32	-1105.21	-10.81	1594.17	-1107.54	103.16	1575.78	289.88	-328.26	77.76	888.22	-319.7	74.84	285.01
5.36	-835.7	50.89	26.3	-865.53	48.06	26.93	-1027.24	90.52	22.69	-1027.59	89.99	68.01	-1209.81	-66.67	14.88	-1222.17	-56.32	35.96	-1325.25	-76.56	147.08	-1283.33	-88.81	186.22	-963.02	26.89	1208.6	0	0	0	-948.83	-5.29	1568.45	-943.99	99.91	1559.01	-1101.63	-9.13	1594.26	-1102.98	105.58	1575.31	289.21	-328.34	77.57	888.43	-319.82	74.92	285.56
5.37	-837.32	49.71	25.59	-864.74	47.9	27.45	-1027.07	90.74	22.8	-1026.98	90.5	68.11	-1206.95	-67.53	13.71	-1217.66	-57.67	36.65	-1319.65	-77.21	153.42	-1274.32	-88.03	191.31	-957.73	27.73	1208.27	0	0	0	-944.53	-3.78	1568.31	-938.08	101.12	1558.54	-1098.05	-7.46	1594.32	-1099.59	105.32	1575.06	289.14	-328.2	77.44	888.46	-319.99	74.72	286.31
5.38	-834.47	49.97	26.49	-863.83	47.51	27.83	-1026.98	90.93	22.94	-1026.93	90.5	68.12	-1201.9	-69.03	12.62	-1212.84	-59.07	37.49	-1312.16	-76.43	159.53	-1265.44	-86.57	195.88	-955.71	28.18	1207.74	0	0	0	-939.34	-2.22	1568.1	-935.8	102.84	1558.28	-1094.47	-5.81	1594.37	-1095.46	106.56	1574.84	289.74	-328.39	77.54	888.35	-319.86	74.59	285.63
5.39	-839.91	50.17	25.38	-863.05	47.11	27.78	-1027.05	90.8	22.91	-1026.99	89.85	67.77	-1195.59	-71.18	12.91	-1204.75	-61.16	39.15	-1301.42	-76.47	165.55	-1256.09	-85.47	200.39	-950.99	29.2	1207.24	0	0	0	-936.38	-1.05	1567.97	-933.65	104.32	1557.8	-1090.88	-4.18	1594.4	-1090.52	109	1574.59	289.73	-328.16	77.59	888.5	-320.1	74.74	285.27
5.4	-834.63	49.43	26.32	-863.31	47.3	27.95	-1027.39	90.06	22.65	-1026.86	89.7	67.87	-1188.53	-74.38	14.56	-1197.17	-64.12	40.94	-1289.67	-76.35	170.34	-1246.45	-84.13	204.27	-948.1	29.74	1206.77	0	0	0	-931.54	0.19	1567.78	-929.97	105.58	1557.37	-1087.29	-2.58	1594.42	-1085.61	111.48	1574.39	289.13	-328.3	77.48	888.71	-319.85	74.87	284.98
5.41	-835.47	48.98	25.88	-864.06	46.84	27.28	-1027.41	90.06	22.78	-1026.88	89.19	67.68	-1178.27	-78.32	18.21	-1186.78	-67.32	43.72	-1278.08	-75.33	173.99	-1237.12	-81.82	207.07	-944.22	30.44	1206.5	0	0	0	-927.1	1.46	1567.64	-923.5	107.2	1556.82	-1083.68	-1	1594.41	-1081.79	112.45	1574.12	288.8	-328.8	77.26	888.24	-320.07	74.72	284.78
5.42	-834.43	50.25	26.61	-862.94	47.49	27.92	-1027.2	90.42	22.95	-1026.55	89.46	67.81	-1164.68	-83.08	22.88	-1175.08	-71.84	46.66	-1267.89	-74.33	176.03	-1226.95	-80.05	209.5	-940.75	31.28	1206.37	0	0	0	-922.85	2.72	1567.49	-919.98	108.16	1556.58	-1080.07	0.55	1594.39	-1077.62	113.6	1574.11	288.89	-328.39	77.48	888.13	-320.03	74.67	285.23
5.43	-834.93	49.08	26.43	-862.59	47.22	28.04	-1027.43	89.99	22.95	-1026.76	88.8	67.56	-1153.21	-88.95	26.28	-1162.28	-75.18	49.26	-1257.78	-72.81	176.42	-1216.89	-77.71	210.89	-936.87	31.86	1206.21	0	0	0	-918.73	4	1567.34	-912.81	109.4	1556.18	-1076.45	2.07	1594.36	-1072.46	116.04	1574.31	289.23	-328.25	77.53	887.95	-320.02	74.7	285.68
5.44	-834.06	49.9	26.83	-863.44	47.4	27.74	-1027.82	89.06	22.51	-1025.92	89.96	68.23	-1141.02	-94.26	28.68	-1150.34	-78.74	50.33	-1246.42	-71.51	176.07	-1205.9	-76.4	211.55	-935.19	32.42	1206.1	0	0	0	-914.52	5.1	1567.27	-912.56	110.59	1555.99	-1072.81	3.56	1594.31	-1068.22	116.77	1574.53	289.46	-328.49	77.49	887.81	-320.13	74.64	285.11
5.45	-833.79	49.09	26.76	-863.43	46.93	27.47	-1027.68	89.47	22.87	-1026.21	89.19	67.98	-1127.97	-99.03	30.36	-1136	-82.93	51.52	-1234.33	-70.31	174.81	-1194.86	-74.82	210.78	-931.41	33.42	1206.11	0	0	0	-910.61	6.06	1567.17	-904.4	111.49	1555.54	-1069.16	5.01	1594.24	-1063.64	118.16	1574.79	288.79	-328.32	77.4	887.88	-319.95	74.65	285.86
5.46	-834.7	49.57	26.66	-864.48	46.99	27.55	-1027.26	90.19	23.28	-1025.94	89.52	68.32	-1112.38	-103.36	32.05	-1121.76	-87.18	51.88	-1222.06	-69.62	172.46	-1183.25	-73.85	209.15	-930.36	33.87	1206.13	0	0	0	-906.17	7.14	1567.03	-900.32	112.2	1555.35	-1065.49	6.42	1594.16	-1059.75	119.09	1575.2	288.52	-328.68	77.22	888.52	-319.65	74.86	285.27
5.47	-834.18	49.72	26.99	-861.65	47.36	28.24	-1027.37	89.94	23.37	-1026.15	88.73	67.95	-1093.26	-107.89	33.78	-1106.56	-91.07	51.91	-1209.09	-69.51	169.37	-1171.18	-73.26	206.68	-927.68	34.66	1206.36	0	0	0	-901.68	8.11	1566.78	-897.85	113.58	1555.09	-1061.81	7.8	1594.07	-1055.24	120.6	1575.52	289.26	-328.64	77.33	888.9	-319.92	74.93	285.16
5.48	-832.9	50.21	27.68	-863.79	47.11	27.49	-1027.63	89.28	23.08	-1025.98	88.75	68.21	-1076.25	-111.16	33.94	-1089.17	-94.59	51.47	-1195.29	-69.86	165.36	-1158.48	-73.11	203.4	-924.84	35.39	1206.51	0	0	0	-897.28	8.91	1566.7	-892.86	114.2	1554.85	-1058.1	9.13	1593.96	-1052.06	119.66	1576.12	289.38	-328.47	77.48	888.56	-320.15	74.84	284.3
5.49	-832.4	49.65	27.25	-863.5	47.29	27.56	-1027.25	89.9	23.42	-1025.66	89.21	68.59	-1058.38	-115.75	33.76	-1071.53	-98.03	50.57	-1181.59	-70.31	160.27	-1146.27	-72.22	198.88	-920.17	36.29	1206.82	0	0	0	-893.49	9.71	1566.52	-890.95	115.02	1554.81	-1054.38	10.41	1593.84	-1046.62	122.58	1576.37	288.7	-328.43	77.26	887.89	-319.85	74.69	284.74
5.5	-832.89	49.75	27.45	-862.62	47.41	27.91	-1027.49	89.41	23.27	-1025.49	89.1	68.54	-1037.94	-119.51	34.03	-1051.39	-101.36	49.87	-1168.19	-69.32	153.67	-1133.32	-72.47	193.88	-918.28	37.15	1206.88	0	0	0	-889.15	10.46	1566.37	-887.02	115.85	1554.6	-1050.63	11.65	1593.71	-1043.22	122.21	1577.21	288.26	-328.31	77.26	887.89	-319.68	74.74	285.07
5.51	-835.24	50.24	27.02	-861.12	47.19	28.37	-1027.19	89.67	23.53	-1025.24	89.31	68.6	-1017.16	-122.96	34.2	-1033.19	-104.31	48.45	-1153.82	-69.6	146.67	-1119.98	-72.99	188.16	-916.31	38.21	1207.1	0	0	0	-885.5	11.02	1566.21	-882.85	116.67	1554.58	-1046.85	12.84	1593.57	-1039.09	122.94	1577.66	288.79	-328.53	77.3	887.72	-319.8	74.78	285.23
5.52	-835.36	50.39	27.27	-860.32	47.4	28.55	-1027.15	89.62	23.46	-1025.07	89.19	68.71	-999.89	-125.73	33.22	-1013.35	-107.07	47.06	-1138.97	-70.05	139.16	-1106.83	-72.78	181.65	-911.78	39.2	1207.3	0	0	0	-882.21	11.54	1566.15	-878.83	117.05	1554.54	-1043.05	13.97	1593.41	-1035.17	123.53	1578.28	289.48	-328.58	77.48	888.15	-319.64	74.79	284.99
5.53	-831.52	50.5	28.57	-863.42	47.01	27.65	-1026.95	89.89	23.73	-1025.19	88.67	68.52	-978.47	-129.21	32.96	-993.21	-109.59	45.76	-1123.14	-71.52	131.26	-1093.28	-72.89	174.84	-908.88	39.92	1207.47	0	0	0	-876.57	11.99	1565.96	-872.9	117.47	1554.57	-1039.22	15.06	1593.25	-1030.89	124.82	1578.46	289.84	-328.52	77.63	888.31	-320.1	74.67	285.2
5.54	-833.46	49.81	27.83	-861.88	47.5	28.32	-1027.2	89.29	23.51	-1025.31	88.16	68.33	-957.81	-130.65	32.38	-974.63	-111.86	43.9	-1106.83	-72.58	122.99	-1078.6	-74.28	168.18	-903.82	40.55	1207.52	0	0	0	-873.07	12.63	1565.84	-872	118.09	1554.7	-1035.36	16.08	1593.07	-1028.37	123.33	1579.17	289.34	-328.43	77.55	888.48	-320.09	74.67	284.88
5.55	-831.24	50.59	29.28	-862.73	46.8	27.85	-1027.1	89.36	23.52	-1024.91	88.84	68.72	-937.09	-132.12	31.72	-953.34	-113.6	42.62	-1090.69	-73.14	114.28	-1063.99	-74.79	160.8	-902.57	41.61	1207.49	0	0	0	-871.04	13.09	1565.9	-864.53	118.5	1554.64	-1031.47	17.04	1592.89	-1023.83	124.96	1579.21	289.8	-328.37	77.71	888.67	-319.9	74.89	285
5.56	-831.62	50.13	28.26	-861.08	46.95	28.67	-1027.37	89.19	23.46	-1024.7	89.22	68.88	-915.23	-133.46	31.42	-932.6	-114.96	41.17	-1073.07	-74.96	106.02	-1048.67	-76.2	153.65	-897.85	42.28	1207.32	0	0	0	-867.14	13.68	1565.79	-859.62	118.88	1554.69	-1027.55	17.95	1592.69	-1020.23	125.14	1579.53	289.4	-328.29	77.57	888.89	-319.73	74.93	285.05
5.57	-832.42	51.31	30.32	-864.08	47.82	28.53	-1027.27	89.19	23.36	-1024.83	88.9	68.88	-893.03	-134.15	31.26	-912.55	-116.01	39.78	-1055.32	-76.76	98.14	-1033.34	-77.43	146.6	-893.75	42.97	1207.2	0	0	0	-862.83	14.25	1565.7	-856.43	119.7	1554.66	-1023.59	18.78	1592.49	-1016.15	126.38	1579.45	288.96	-328.49	77.4	888.53	-319.78	74.83	284.58
5.58	-833.64	52.83	30.83	-861.26	47.5	29.35	-1027.22	89.48	23.57	-1024.81	88.99	68.81	-871.69	-134.77	30.92	-891.93	-116.37	38.68	-1037.4	-78.64	90.21	-1017.22	-79.13	139.73	-889.99	43.54	1207.11	0	0	0	-859.85	14.69	1565.59	-854.11	120.14	1554.68	-1019.59	19.55	1592.28	-1012.87	126.09	1579.54	288.98	-328.59	77.41	888.12	-319.78	74.62	284.55
5.59	-833.14	52.54	31.44	-863.82	47.45	28.93	-1027.26	89.27	23.49	-1025.07	88.32	68.48	-850.58	-134.5	30.88	-870.5	-116.18	38.15	-1018.86	-80.66	82.93	-1000.93	-80.81	133.17	-888.55	44.14	1206.9	0	0	0	-856.72	15.28	1565.52	-852.3	120.89	1554.59	-1015.56	20.26	1592.06	-1008.6	128.21	1579.64	289.92	-328.76	77.64	888.32	-319.97	74.72	284.58
5.6	-832.57	53.08	32.71	-862.14	47.5	29.72	-1027.42	89.16	23.43	-1024.63	88.98	68.83	-832.6	-134.26	30.24	-849.32	-115.46	37.8	-999.67	-83.46	76.4	-984.94	-81.68	126.55	-886.89	44.49	1206.75	0	0	0	-853	15.79	1565.38	-847.34	121.2	1554.32	-1011.49	20.89	1591.84	-1005.35	127.71	1579.66	289.46	-329.07	77.35	888.4	-320.08	74.7	285.38
5.61	-832.76	54.31	32.99	-861.6	47.51	30.35	-1027.45	88.92	23.39	-1024.62	88.87	68.75	-806.99	-131.81	32.07	-829.17	-114.62	37.65	-980.97	-84.84	69.72	-969.04	-82.37	120.23	-884.09	45.18	1206.43	0	0	0	-847.85	16.3	1565.08	-843.18	121.54	1554.16	-1007.37	21.44	1591.61	-1001.57	128.24	1579.42	289.08	-328.8	77.42	887.98	-320.03	74.65	284.76
5.62	-833.83	54.73	33.64	-859.89	47.73	31.08	-1027.31	89.24	23.66	-1024.63	88.85	68.75	-788.76	-130.99	32.32	-809.86	-113.55	37.56	-962.4	-86.02	63.36	-952.69	-83.35	114.41	-880.63	45.3	1206.1	0	0	0	-844.45	16.88	1564.82	-841.07	122.34	1553.85	-1003.21	21.92	1591.38	-997.48	129.59	1579.28	289.4	-328.43	77.61	888.22	-319.93	74.9	284.71
5.63	-832.21	55.41	34.37	-862.37	48.11	30.8	-1026.87	89.98	23.99	-1024.61	88.86	68.69	-768.19	-129.41	33.31	-789.09	-111.83	38.29	-943.77	-86.99	57.55	-936.04	-84.34	109.33	-875.69	45.71	1205.72	0	0	0	-840.51	17.44	1564.53	-837.85	122.61	1553.5	-999.01	22.32	1591.13	-993.77	130.11	1579.06	289.54	-328.58	77.47	888.1	-319.67	74.75	284.73
5.64	-830.62	55.71	34.88	-859.27	47.89	31.75	-1026.83	89.86	23.92	-1024.72	88.85	68.74	-748.21	-126.81	34.57	-768.47	-110.29	39.12	-925.19	-87.4	51.96	-919.18	-85.45	104.59	-874.03	45.92	1205.51	0	0	0	-836.61	17.84	1564.19	-834.4	123.24	1553.19	-994.76	22.64	1590.89	-990.8	129.64	1578.96	289.77	-328.71	77.6	888.26	-319.76	74.83	285.06
5.65	-835.51	48.45	28.4	-859.55	47.78	31.66	-1027.36	89.38	23.68	-1025.09	88.03	68.45	-726.01	-125.01	36.77	-748.89	-108.67	40.11	-906.16	-89.15	47.91	-902.65	-86.4	100.38	-870.71	46.7	1205.04	0	0	0	-833.13	18.4	1563.83	-827.77	123.97	1552.65	-990.46	22.88	1590.64	-987.29	129.78	1578.76	288.94	-328.54	77.52	889.08	-319.77	75.06	285.38
5.66	-831.18	55.46	34.21	-858.97	47.08	33.51	-1027.44	89.17	23.59	-1024.65	88.99	68.8	-706.93	-123.15	38.61	-730.31	-106.62	41.42	-888.62	-88.06	43.14	-886.18	-86.84	96.43	-868.91	46.47	1204.71	0	0	0	-829.48	19.03	1563.5	-827.89	124.35	1552.2	-986.11	23.03	1590.39	-983.37	130.66	1578.55	288.93	-328.7	77.47	888.55	-320.01	74.75	285.19
5.67	-827.39	55.07	34.34	-854.71	47.54	33.81	-1027.57	88.81	23.43	-1024.49	89.02	68.75	-688.16	-120.02	41.07	-709.9	-104.6	43.83	-869.92	-88.71	40.08	-869.23	-87.8	93.5	-863.15	46.39	1204.31	0	0	0	-825.81	19.46	1563.09	-824.23	125.04	1551.59	-981.71	23.09	1590.13	-980.36	129.53	1578.3	289.92	-328.45	77.6	887.83	-320.19	74.44	284.82
5.68	-820.72	60.25	42.03	-857.14	47.87	32.41	-1027.21	89.51	23.89	-1024.32	89.27	68.97	-669.87	-117.49	44.29	-692.66	-102.5	46.08	-851.64	-89.16	37.78	-852.65	-88.78	91.23	-860.71	46.76	1203.94	0	0	0	-822.23	19.95	1562.51	-821.74	125.34	1551.17	-977.26	23.06	1589.87	-976.01	130.85	1577.93	289.51	-328.59	77.47	887.65	-320.22	74.5	284.8
5.69	-818.84	58.34	40.12	-860.18	48.39	31.47	-1027.37	89.39	23.66	-1024.62	89.03	68.76	-652.51	-114.67	47.81	-674.09	-99.89	49.48	-834.56	-87.89	35.48	-836.42	-89.45	89.69	-857.95	47.1	1203.49	0	0	0	-818.21	20.24	1561.87	-814.76	125.69	1550.3	-972.75	22.94	1589.61	-971.71	131.57	1577.62	289.01	-328.29	77.5	887.87	-320.44	74.57	285.6
5.7	-819.11	59.9	39.02	-856.5	48.57	31.53	-1027.68	88.87	23.42	-1024.46	88.88	68.7	-634.36	-112.18	52.18	-656.99	-97.41	52.9	-816.64	-88.24	34.63	-820.82	-89.23	88.26	-854.77	47.08	1203.24	0	0	0	-813.7	20.63	1561.35	-809.52	126.19	1549.63	-969.24	23.91	1589.39	-968.46	130.6	1577.5	289.48	-328.21	77.6	888.02	-320.28	74.62	285.35
5.71	-825.74	58.71	35.98	-860.76	48.11	29.65	-1027.63	88.67	23.23	-1024.29	89.26	68.91	-617.22	-108.8	56.72	-640.84	-95.08	56.81	-799.45	-87.82	34.02	-805.85	-88.47	87.24	-853.16	47.27	1202.68	0	0	0	-809.98	20.91	1560.81	-807.07	126.36	1549.16	-964.56	22.96	1589.26	-964.21	131.83	1577.15	289.44	-328.23	77.63	888.19	-319.92	74.81	285.77
5.72	-823.82	57.44	34.91	-863.64	49.13	29.31	-1026.97	90.14	23.9	-1024.09	89.58	69.08	-600.69	-106.01	61.73	-622.86	-92.61	61.75	-783.02	-87.15	34.01	-790.9	-88.71	87.41	-848.86	47	1202.3	0	0	0	-805.57	21.22	1560.24	-803.53	126.44	1548.48	-960.39	22.8	1589.08	-959.69	132.76	1576.73	289.51	-328.22	77.63	888.46	-319.87	74.92	285.61
5.73	-827.66	57.56	33.47	-862.62	48.24	28.78	-1027.35	89.32	23.54	-1024.04	89.47	68.94	-586.12	-103.64	67.02	-608.82	-90.13	66.25	-766.95	-87.08	34.82	-777.12	-87.93	87.5	-845.23	47.27	1201.73	0	0	0	-802.07	21.27	1559.7	-798.01	126.56	1547.88	-955.64	21.53	1588.9	-955.97	132.26	1576.47	289.57	-328.47	77.51	888.14	-319.83	74.77	284.53
5.74	-830.2	54.96	31.05	-862.72	48.36	28.63	-1027.63	89.17	23.37	-1024.14	89.33	68.93	-572.7	-101.19	71.85	-593.44	-87.63	71.22	-752.28	-85.76	35.41	-763.82	-87.64	88.14	-843.33	47.17	1201.29	0	0	0	-797.2	21.47	1559.07	-793.99	127.18	1547.27	-951.72	21.43	1588.61	-952.39	131.77	1576.24	289.4	-328.79	77.44	887.97	-319.91	74.71	285.12
5.75	-833.58	52.47	27.51	-863.74	48.48	28.3	-1027.44	89.51	23.56	-1023.81	90.18	69.23	-557.84	-97.86	77.09	-580.1	-86.43	75.32	-738.33	-84.96	36.49	-751.13	-87.47	89.13	-839.93	47.37	1200.79	0	0	0	-793.81	21.53	1558.57	-793.48	127.25	1546.72	-947.87	21.76	1588.2	-948.46	131.55	1575.88	289.18	-328.84	77.3	888.18	-320.22	74.59	285.93
5.76	-834.27	52.05	27.5	-862.65	48.22	28.5	-1027.28	89.86	23.63	-1024.03	89.53	69.01	-545.95	-95.7	81.41	-567.38	-84.38	79.68	-724.5	-84.95	38.08	-738.96	-87.34	90.41	-835.69	47.03	1200.41	0	0	0	-790.45	21.5	1558.08	-787.73	127.39	1546.13	-944.02	22.05	1587.87	-945.01	130.84	1575.61	289.54	-328.6	77.51	888.41	-320.37	74.65	284.52
5.77	-835.46	52.04	27.28	-863.63	48.35	28.16	-1027.78	88.93	23.18	-1024.22	89.01	68.88	-534.8	-92.83	85.42	-555.54	-82.28	83.66	-712.09	-84.54	39.54	-727.75	-86.99	91.61	-832.91	47.02	1199.69	0	0	0	-786.74	21.51	1557.64	-785.22	127.13	1545.66	-939.91	21.9	1587.64	-941.21	130.33	1575.26	289.71	-328.72	77.61	888.54	-320.05	74.81	285.15
5.78	-837.94	52.59	26.68	-861.36	48.27	28.41	-1027.45	89.56	23.38	-1023.99	89.67	69.17	-524.05	-90.51	89.49	-544.75	-79.69	87.13	-700.67	-83.78	40.79	-716.97	-86.88	92.94	-827.47	46.58	1199.28	0	0	0	-781.82	21.44	1557.07	-778.21	126.94	1545.13	-935.53	21.23	1587.25	-937.4	129.78	1574.86	289.06	-328.68	77.49	888.59	-319.95	74.83	285.82
5.79	-835.06	51.65	26.8	-864.95	48.3	27.75	-1027.5	89.5	23.37	-1023.86	89.8	69.18	-511.07	-88.84	93.29	-534.84	-78.12	90.24	-690.41	-82.97	41.88	-707.14	-87.08	94.31	-823.27	46.35	1198.78	0	0	0	-777.22	21.23	1556.58	-773.03	126.81	1544.52	-931.68	21.27	1586.8	-933.7	128.69	1574.63	289.54	-328.26	77.63	888.05	-320.14	74.71	286.28
5.8	-835.62	51.43	27.36	-859.84	48.69	28.82	-1027.82	89.15	23.17	-1023.76	90.11	69.35	-500.47	-86.57	96.66	-525.79	-75.9	93.29	-680.84	-82.69	42.96	-698.28	-87.25	95.49	-820.53	46.05	1198.26	0	0	0	-772.93	21.02	1556.08	-770.63	126.7	1544.1	-927.35	20.1	1586.26	-929.1	129.35	1574.03	289.27	-328.42	77.61	888.17	-319.9	74.73	285.72
5.81	-835.99	51.99	27.45	-864.24	48.91	28.06	-1027.76	89.56	23.26	-1023.78	90.12	69.27	-495.22	-84.53	98.64	-517.94	-74.25	95.49	-671.97	-82.82	43.98	-690.49	-87.09	96.12	-816.69	45.84	1197.62	0	0	0	-769.36	20.74	1555.59	-766.5	126.34	1543.84	-922.53	18.59	1585.8	-924.85	129.14	1573.46	289.76	-328.63	77.63	887.84	-320.04	74.66	285.63
5.82	-835.02	51.75	27.42	-863.46	48.55	28.32	-1027.6	89.76	23.39	-1023.72	90.19	69.42	-488.1	-83.33	100.48	-510.48	-72.78	97.92	-664.16	-82.75	44.58	-683.45	-87.14	96.62	-813.4	45.18	1197.07	0	0	0	-765.3	20.24	1555.09	-764.68	125.88	1543.42	-918.61	18.16	1585.28	-920.55	129.01	1572.87	289.62	-328.65	77.65	888.19	-320.04	74.74	284.6
5.83	-836.42	51.99	27.24	-863.69	48.79	28.24	-1027.81	89.41	23.19	-1023.75	90.15	69.41	-483.44	-81.28	101.73	-504.29	-71.4	99.35	-657.75	-82.44	44.58	-677.54	-86.78	96.64	-808.56	45	1196.51	0	0	0	-761.22	19.8	1554.59	-761.53	125.36	1542.89	-914.39	17.59	1584.78	-917.37	126.91	1572.55	290.11	-328.59	77.79	888.58	-320.19	74.8	285.22
5.84	-836.27	51.05	26.88	-864.22	48.83	27.94	-1027.69	89.83	23.27	-1023.56	90.64	69.61	-477.69	-80.17	102.61	-499.21	-70.28	100.04	-651.86	-82.65	44.47	-671.94	-87.46	96.86	-804.36	44.65	1195.76	0	0	0	-756.54	19.04	1553.97	-754.95	124.86	1542.3	-910.59	17.4	1584.22	-912.9	126.6	1571.99	289.94	-328.4	77.7	888.08	-320.37	74.58	285.58
5.85	-836.46	51.12	26.86	-862.85	48.78	28.29	-1027.65	89.93	23.34	-1024.15	89.62	69.29	-473.16	-79.49	102.6	-494.81	-69.62	99.97	-647.3	-82.39	43.92	-667.35	-87.49	96.44	-801.67	43.98	1195.06	0	0	0	-752.97	18.45	1553.42	-751.44	124.4	1541.82	-906.26	16.08	1583.6	-908.56	126.33	1571.46	289.17	-328.6	77.36	887.93	-320.03	74.62	285.06
5.86	-836.87	51.24	26.94	-864.53	48.73	28	-1027.06	90.81	23.66	-1023.93	90.13	69.47	-467.22	-78.06	102.41	-490.94	-68.45	99.41	-643.39	-82.78	43.35	-663.85	-86.94	95.36	-796.53	43.66	1194.52	0	0	0	-748.89	17.67	1552.75	-747.45	123.43	1541.26	-902.09	15.35	1582.9	-904.74	125.05	1570.97	289.16	-328.45	77.47	888.28	-320.19	74.68	285.02
5.87	-836.97	51.85	27.06	-864.82	48.75	27.88	-1028.1	89.2	22.94	-1023.56	90.91	69.89	-466	-77.88	100.94	-487.73	-68.25	98.43	-640.77	-82.39	42.12	-660.96	-86.59	94.26	-792.32	43.34	1193.83	0	0	0	-744.01	16.74	1552.04	-742.14	122.74	1540.72	-898.32	15.23	1582.25	-899.75	125.12	1570.41	290.32	-328.34	77.85	887.99	-320.25	74.51	285.34
5.88	-840.17	51.66	26.47	-864.19	49.29	27.96	-1028.02	89.43	22.92	-1023.99	90.22	69.57	-465.31	-77.93	98.53	-485.81	-68.2	96.32	-638.45	-83.19	41.09	-658.74	-86.65	92.96	-789.24	42.82	1193.22	0	0	0	-740.41	15.84	1551.33	-739.37	121.62	1540.13	-893.51	13.57	1581.65	-895.61	123.79	1569.99	289.52	-328.58	77.55	888.57	-320.07	74.85	285.39
5.89	-836.49	52.48	27.54	-863.5	49.06	28.18	-1027.93	89.67	23	-1023.91	90.5	69.8	-462.22	-78.21	96.72	-484.61	-68.04	94.03	-637.4	-82.51	38.93	-657.24	-86.81	91.41	-785.07	42.59	1192.68	0	0	0	-735.35	14.74	1550.47	-736.48	120.84	1539.53	-889.15	12.65	1581.06	-891.72	121.71	1569.58	289.51	-328.58	77.55	888.45	-319.96	74.92	285.65
5.9	-836.84	53.06	27.69	-863.25	48.87	28.4	-1027.88	89.66	23	-1023.6	91.32	70.24	-463.11	-78.41	93.8	-483.92	-68.46	91.76	-637.17	-82.08	36.82	-656.76	-86.15	89.36	-779.3	41.81	1192.1	0	0	0	-731.08	13.69	1549.61	-729.35	119.73	1538.76	-884.45	11.15	1580.44	-887.19	120.77	1569.12	289.04	-328.32	77.49	887.46	-320.22	74.56	286.29
5.91	-838.2	52.35	27.02	-863.42	49.29	28.31	-1027.69	90.17	23.17	-1023.88	90.73	70.16	-461.89	-78.49	91.29	-484.07	-68.63	88.84	-637.77	-81.62	34.41	-656.78	-85.93	87.27	-777.91	41.73	1191.52	0	0	0	-726.19	12.73	1548.73	-725.43	118.5	1538.12	-880.14	10.14	1579.76	-882.29	120.58	1568.7	288.91	-328.71	77.4	888.1	-320.03	74.63	285.87
5.92	-835.79	52.18	27.6	-864.07	49.38	28.11	-1028.07	89.6	22.81	-1023.82	90.85	70.3	-462.41	-78.5	88.11	-484.81	-68.75	85.58	-638.87	-81.44	32.01	-657.1	-86.08	85.2	-772.59	41.16	1191.04	0	0	0	-722.23	11.32	1547.78	-721.67	117.53	1537.55	-875.9	9.24	1579.21	-877.83	119.06	1568.42	287.87	-328.63	77.15	888.6	-320.04	74.71	285.66
5.93	-837.87	52.83	27.32	-865.02	49.02	27.74	-1027.7	90.26	23.14	-1023.54	91.51	70.71	-464.01	-78.37	84.51	-486.42	-68.54	81.8	-640.37	-81.78	29.79	-658.18	-85.82	82.7	-768.32	40.84	1190.59	0	0	0	-717.62	9.97	1546.64	-714.86	116.46	1536.61	-871.03	7.56	1578.56	-874.02	116.19	1568.05	289.45	-328.45	77.56	888.3	-320.18	74.73	285.76
5.94	-834.23	52.57	28.26	-863.77	49.68	27.92	-1027.8	89.93	23.07	-1023.35	91.75	70.95	-465.14	-77.64	80.4	-488.23	-68.53	77.79	-642.84	-81.11	27.75	-659.94	-85.44	80.18	-763.53	40.06	1190.15	0	0	0	-712.69	8.74	1545.58	-711.53	115.01	1535.63	-866.12	6.05	1578.12	-868.82	115.58	1567.67	289.87	-328.28	77.64	888.03	-320.09	74.77	285.91
5.95	-838.25	52.19	27.54	-863.9	48.98	28.07	-1027.35	90.96	23.59	-1023.52	91.72	71.07	-465.91	-77.78	76.82	-490.17	-68.61	73.72	-645.04	-80.99	26.48	-661.68	-85.31	77.96	-757.44	39.72	1189.65	0	0	0	-708.21	7.29	1544.46	-708.85	113.61	1534.77	-861.25	4.34	1577.51	-864.19	114.43	1567.18	290.12	-328.38	77.58	888.46	-319.82	75.01	285.21
5.96	-836.07	53.23	28.1	-865.03	49.61	27.69	-1027.77	90.06	23.44	-1023.36	92.06	71.58	-466.52	-78.62	74.07	-490.81	-68.83	70.97	-646.03	-80.57	25.03	-663.37	-83.89	75.42	-753.18	39.32	1189.36	0	0	0	-703.82	5.95	1543.26	-703.31	112.23	1533.8	-856.33	2.15	1576.83	-860.06	111.9	1566.88	290.12	-328.78	77.61	887.77	-320.2	74.57	285.38
5.97	-838.14	53.1	27.63	-865.95	49.51	27.56	-1027.18	91.1	24.07	-1023.09	92.43	71.93	-466.92	-78.86	71.4	-489.61	-69.06	68.86	-645.14	-79.54	24.76	-662.69	-82.11	73.55	-748.66	38.89	1188.84	0	0	0	-698.89	4.43	1542.13	-699.63	110.83	1533.01	-851.97	0.99	1576.26	-855.5	110.3	1566.72	289.71	-328.51	77.57	887.87	-320.23	74.61	285.76
5.98	-834.46	52.46	28.26	-863.6	50.58	28.18	-1027.26	90.88	24.21	-1023.25	92.03	72.23	-464.06	-79.22	67.45	-486.97	-68.87	65.55	-643.78	-78.63	25.01	-659.08	-81.75	72.94	-743.52	38.34	1188.64	0	0	0	-694.67	2.89	1541.18	-694.07	109.12	1532.15	-846.92	-1.12	1575.78	-850.42	109.56	1566.31	289.34	-328.42	77.47	888.04	-319.98	74.78	285.51
5.99	-838.35	52.48	27.4	-865.29	50	27.79	-1027.43	90.77	24.59	-1022.87	92.64	73.11	-461.86	-78.85	60.94	-483.33	-66.96	61.19	-642.45	-78.91	25.54	-654.81	-82.82	72.94	-740.18	38.24	1188.41	0	0	0	-689.4	1.2	1540.33	-688.09	107.76	1531.58	-842.22	-2.67	1575.57	-845.8	107.13	1566.38	289.74	-328.48	77.54	888.4	-319.96	74.81	285.98
6	-836.64	52.77	28.45	-864.86	50.18	27.72	-1027.23	90.66	25.15	-1022.49	93.32	74.05	-459.3	-77.71	55.12	-482.11	-66.48	55.92	-641.44	-78.65	25.5	-652.86	-82.57	72.02	-734.88	37.94	1188.34	0	0	0	-685.53	-0.44	1539.69	-683.69	105.98	1531.21	-837.31	-4.6	1575.46	-840.65	105.48	1566.43	290.22	-328.46	77.82	888.51	-319.81	74.75	285.48
6.01	-836.11	53.01	28.22	-863.82	50.48	28.32	-1027.14	90.42	25.84	-1022.38	93.19	74.94	-456.65	-77.08	50.33	-480.13	-65.5	51.63	-640.6	-78.48	25.31	-651.2	-83.03	71.53	-729.05	36.85	1188.53	0	0	0	-680.35	-2.14	1539.09	-680.05	104.06	1531.01	-832.16	-6.81	1575.39	-836.12	103.62	1566.76	289.41	-328.27	77.64	888.22	-319.73	74.79	285.77
6.02	-838.87	52.94	27.66	-863.72	50.6	27.97	-1026.56	90.73	27.01	-1022.37	92.86	76	-455.43	-76.9	46.19	-480.13	-64.88	47.57	-640.01	-78.56	25.32	-649.52	-83.31	71.39	-724.35	36.57	1188.91	0	0	0	-675.54	-4.04	1538.62	-675.03	102.47	1530.88	-827.12	-9.18	1575.4	-830.91	102.22	1567.29	289.78	-328.49	77.56	887.55	-319.95	74.67	285.9
6.03	-837.03	53.33	28.07	-863.82	50.73	28.38	-1026.49	90.09	27.87	-1021.89	92.86	77.31	-454.52	-76.27	42.56	-477.62	-64.22	44.91	-639.26	-79.11	25.62	-647.89	-83.77	71.34	-719.95	35.72	1189.34	0	0	0	-670.56	-6.02	1538.31	-669.78	100.05	1530.91	-821.97	-11.55	1575.63	-825.98	99.51	1567.85	289.1	-328.72	77.39	888.03	-320.1	74.75	285.78
6.04	-835.58	52.51	28.57	-863.67	50.68	27.73	-1026.3	89.63	29.11	-1021.27	92.81	78.88	-451.98	-74.89	40.28	-478.07	-63.15	42.27	-638.95	-78.71	25.54	-646.64	-83.2	70.95	-716.87	35.09	1190.17	0	0	0	-665.21	-7.94	1538.11	-665.91	98.45	1531.05	-817.19	-13.39	1575.89	-820.79	98.34	1568.38	289.05	-328.45	77.39	888.75	-319.84	74.97	286.25
6.05	-838.92	53.09	27.74	-862.47	50.9	28.13	-1025.49	90.16	30.94	-1020.96	92.01	80.36	-451.58	-73.81	38.32	-477.38	-62.34	40.71	-638.56	-78.77	25.83	-645.52	-83.26	71.06	-712.13	34.6	1190.97	0	0	0	-660.33	-9.91	1537.98	-662.14	96.38	1531.2	-812.09	-15.66	1576.33	-815.79	95.92	1569.27	289.96	-328.49	77.67	888.57	-320.09	74.71	285.35
6.06	-837.15	53.15	27.79	-863.01	51.05	27.57	-1025.55	89.41	32.51	-1020.38	91.52	82.08	-452.95	-72.68	36.53	-477.2	-61.38	39.46	-638.38	-78.5	25.85	-644.37	-84.12	71.54	-705.88	33.94	1191.88	0	0	0	-654.93	-12.11	1537.92	-656.2	94.49	1531.7	-806.8	-18.27	1576.95	-811.18	92.76	1570.34	290.12	-328.51	77.7	887.72	-320.1	74.55	285.45
6.07	-838.08	52.33	27.31	-862.56	50.76	27.52	-1025.1	89.14	34.38	-1018.62	92.45	84.75	-452.34	-72.23	35.95	-475.86	-61.11	38.73	-638.23	-78.53	25.89	-644.09	-83.86	71.41	-701.76	33	1192.9	0	0	0	-650.04	-14.2	1537.99	-650.54	92.42	1531.93	-801.64	-20.29	1577.57	-806.52	89.8	1571.69	289.97	-328.58	77.63	887.87	-319.86	74.72	285.41
6.08	-838.58	53.57	27.58	-866.32	51.05	26.22	-1024.62	88.84	36.52	-1017.24	92.76	87.07	-450.36	-72.14	35.44	-475.27	-60.83	38.17	-638.15	-78.59	25.83	-643.68	-84.05	71.43	-695.43	31.45	1194.24	0	0	0	-644.91	-16.1	1538.09	-646.64	90.13	1532.52	-796.14	-23.06	1578.26	-801.8	86.52	1572.83	289.75	-328.75	77.57	888.62	-319.92	74.9	285.29
6.09	-834.1	53.53	28.12	-863.76	50.76	27.11	-1023.74	89.08	38.83	-1015.23	93.77	89.78	-451.07	-71.61	34.76	-476.19	-60.5	37.3	-638.2	-78.77	25.76	-643.41	-84.55	71.64	-690.53	30.35	1195.47	0	0	0	-640.18	-18.26	1538.32	-641.65	88.24	1533.08	-790.97	-25.22	1579.05	-796.49	84.73	1573.8	289.66	-328.67	77.48	888.15	-320.04	74.74	285.89
6.1	-837.02	53.43	27.28	-862.41	50.75	27.08	-1022.29	90.47	41.83	-1013.86	93.55	92.17	-451.73	-71.34	33.97	-475.83	-60.24	36.87	-638.32	-78.82	25.65	-643.27	-84.91	71.74	-685.17	29.36	1196.72	0	0	0	-634.46	-20.28	1538.45	-636.62	86.32	1533.52	-785.78	-27.23	1579.9	-791.14	82.88	1575.13	289.9	-328.43	77.72	887.99	-319.85	74.86	285.41
6.11	-835.44	53.07	27.41	-865.01	51.2	26.44	-1021.19	91.38	44.67	-1011.96	94.23	94.9	-451.22	-71.37	34.04	-475.64	-60.17	36.62	-638.09	-79.22	25.71	-643.11	-85.22	71.77	-680.29	27.59	1197.96	0	0	0	-629.52	-22.48	1538.69	-631.63	84.54	1534.02	-780.47	-29.8	1580.67	-786.34	80.47	1576.33	289.55	-328.48	77.65	887.52	-320.12	74.64	285.2
6.12	-835.54	53.13	27.54	-861.96	51.1	26.73	-1020.42	91.32	46.92	-1010.05	94.77	97.63	-452.12	-71.1	33.31	-475.39	-60.04	36.27	-638.1	-79.37	25.61	-642.98	-85.78	71.93	-676.42	25.75	1199.04	0	0	0	-624.24	-24.37	1538.97	-625.86	82.14	1534.54	-775.42	-31.65	1581.43	-781.4	77.63	1577.36	289.45	-328.37	77.69	887.13	-319.95	74.6	285.25
6.13	-833.64	53.65	27.8	-863.66	51.39	26.49	-1019.35	91.82	49.75	-1008.14	95.15	100.38	-451.87	-70.95	33	-475.71	-60.05	36.03	-638.21	-79.2	25.45	-643.1	-85.35	71.63	-671.73	24.64	1199.92	0	0	0	-619.57	-26.38	1539.29	-622.17	80.1	1535.14	-770.09	-34.17	1582.11	-776.59	75.14	1578.29	289.23	-328.57	77.49	888.9	-320.43	74.11	285.66
6.14	-835.82	53.46	27.11	-860.38	51.09	26.96	-1018.18	92.03	52.45	-1005.73	95.95	103.6	-449.9	-71.44	33.35	-475.76	-60.34	35.83	-638.02	-79.83	25.69	-642.81	-85.92	71.82	-667.4	22.66	1200.84	0	0	0	-614.4	-28.26	1539.59	-616.61	78.57	1535.47	-764.96	-36.31	1582.73	-771.47	73.21	1579.02	289.74	-328.58	77.52	888.75	-320.31	74.58	285.25
6.15	-834.55	53.66	27.11	-861.35	51.07	26.58	-1017.14	91.48	55.17	-1003.25	96.23	106.53	-452.2	-71.53	32.58	-475.54	-59.95	35.71	-638.28	-79.26	25.31	-642.88	-85.62	71.65	-659.19	21.27	1201.65	0	0	0	-609.3	-29.99	1539.87	-612.06	76.68	1535.88	-760.04	-37.9	1583.31	-766.01	71.96	1579.7	289.9	-328.41	77.73	888.28	-319.98	74.78	284.66
6.16	-834.79	53.51	26.79	-859.25	51.7	27.13	-1015.58	91.56	58.33	-1000.12	96.93	109.93	-451.81	-71.06	32.36	-476.29	-59.97	35.19	-638.34	-79.17	25.19	-642.85	-85.67	71.63	-656.23	19.4	1202.37	0	0	0	-604.32	-31.88	1540.11	-605.6	75.11	1536.1	-754.74	-40.3	1583.86	-761.57	68.77	1580.45	290.08	-328.45	77.71	888.24	-319.87	74.73	285.35
6.17	-835.31	54.38	26.72	-861.53	51.54	26.48	-1013.56	92.01	61.85	-996.71	97.82	113.43	-451.4	-70.68	32.12	-476.08	-59.86	34.9	-637.97	-79.78	25.5	-642.51	-85.95	71.77	-651.29	17.87	1203.03	0	0	0	-599.48	-33.64	1540.31	-601.06	73.33	1536.37	-749.64	-42.49	1584.34	-756.93	66.49	1580.89	290.61	-328.72	77.78	888.23	-319.85	74.79	284.82
6.18	-833.65	53.83	26.42	-859.44	51.54	26.55	-1011.16	92.3	65.79	-992.86	98.66	117.17	-450.51	-71.32	31.75	-475.99	-60.1	34.32	-637.88	-79.58	25.54	-642.79	-85.06	71.47	-647.03	15.84	1203.53	0	0	0	-594.56	-35.47	1540.34	-597.38	71.19	1536.53	-744.44	-44.82	1584.66	-751.88	64.71	1581.38	290.4	-328.55	77.67	888.08	-320.22	74.61	286.08
6.19	-837	54.05	25.43	-859.25	50.99	26.52	-1008.59	92.89	70.06	-988.9	98.76	120.65	-451.93	-70.93	31.1	-475.66	-59.95	34.03	-637.75	-79.74	25.61	-642.51	-85.24	71.61	-643.09	13.93	1203.97	0	0	0	-589.81	-37.13	1540.43	-591.94	69.64	1536.44	-739.52	-46.67	1584.94	-746.96	62.88	1581.8	289.08	-328.23	77.55	888.03	-320.03	74.71	285.55
6.2	-834.41	54.11	25.87	-858.81	51.26	26.53	-1005.75	92.64	74.34	-984.63	98.86	124.42	-450.51	-70.83	30.73	-475.22	-59.91	33.7	-637.76	-79.36	25.47	-642.37	-84.74	71.53	-636.36	12.51	1204.5	0	0	0	-584.7	-38.73	1540.33	-587.32	68.2	1536.47	-734.61	-48.47	1585.23	-742.19	61.15	1582.04	289.53	-328.48	77.62	888.09	-319.89	74.77	285.62
6.21	-834.12	53.98	25.39	-858.65	51.02	26.68	-1002.43	92.54	78.96	-979.62	99.29	128.55	-452.75	-70.7	29.85	-475	-59.73	33.34	-637.65	-79.34	25.56	-641.49	-85.34	71.81	-632.39	11.19	1204.54	0	0	0	-580.18	-40.41	1540.28	-583.79	66.45	1536.46	-729.54	-50.82	1585.4	-737.16	59.93	1581.97	290.32	-328.3	77.75	887.85	-320.08	74.59	285.45
6.22	-831.51	54.63	25.65	-856.88	51.1	27.16	-998.31	92.9	84.2	-973.56	99.99	132.82	-450.67	-70.94	30.14	-474.77	-59.82	33.01	-637.74	-78.94	25.42	-641.38	-85	71.68	-628.18	9.49	1204.93	0	0	0	-575.11	-42.23	1540.22	-577.84	64.81	1536.53	-724.7	-52.77	1585.48	-733.34	56.28	1582.28	289.25	-328.27	77.61	887.89	-320.15	74.71	285.61
6.23	-831.01	54.57	25.59	-856.37	51.17	27.07	-993.4	93.68	89.93	-966.91	101.22	137.49	-452.98	-70.6	29.21	-475.21	-59.8	32.59	-637.74	-78.79	25.34	-641	-85.12	71.71	-623	8.02	1204.9	0	0	0	-570.42	-44	1540.18	-573.72	63.33	1536.5	-720.02	-54.42	1585.43	-728.71	54.3	1582.54	289.5	-328.32	77.68	888.18	-320.03	74.77	284.9
6.24	-832.69	55.05	24.73	-855.8	51.02	27.09	-988	94.42	95.92	-959.9	101.9	142.08	-452.76	-70.69	28.95	-474.78	-59.41	32.64	-637.49	-79.17	25.55	-640.8	-85.05	71.66	-617.56	6.54	1204.82	0	0	0	-565.22	-45.71	1540.15	-570.62	61.2	1536.56	-715.3	-56.27	1585.38	-724.56	51.17	1582.66	288.83	-328.67	77.36	887.94	-319.78	74.79	285.03
6.25	-831.68	54.81	24.1	-854.4	51.82	27.34	-981.74	95.73	102.77	-952.28	102.22	147.07	-452.32	-70.85	28.9	-474.96	-59.61	32.28	-637.45	-79.18	25.56	-640.56	-85.01	71.51	-613.21	5.34	1204.66	0	0	0	-560.89	-47.26	1540.22	-564.13	60.09	1536.61	-710.55	-58.36	1585.27	-719.47	49.92	1582.5	289.02	-328.55	77.47	888.18	-319.99	74.73	285.11
6.26	-828.12	55.75	23.97	-853.23	52.08	27.55	-974.64	97.49	110.66	-944.11	103.97	151.74	-450.3	-70.29	29.02	-475.03	-59.62	32.24	-637.7	-78.46	25.13	-640.08	-85.46	71.66	-609.57	4.69	1204.27	0	0	0	-556.41	-48.98	1540.27	-557.27	57.47	1536.92	-705.96	-60.14	1585.05	-715.28	48.14	1582.4	289.12	-328.68	77.58	888.58	-319.88	74.88	285.45
6.27	-826.22	56.01	23.32	-850.13	52.94	28.09	-967.19	98.49	118.57	-938.74	104.35	157.25	-449.94	-70.25	29	-475.46	-59.39	31.81	-637.43	-78.82	25.4	-639.81	-85.22	71.52	-604.42	3.57	1204	0	0	0	-551.42	-50.71	1540.29	-552.07	56.36	1537.08	-701.51	-61.85	1584.81	-710.7	46.3	1582.17	289.54	-328.61	77.61	888.15	-319.81	74.84	285.46
6.28	-826.24	56.7	22.03	-846.17	53.05	28.8	-960.02	97.61	126.24	-926.85	104.31	164.23	-450.21	-70.39	28.59	-474.39	-59.17	31.86	-637.46	-78.68	25.34	-639.52	-85.07	71.35	-601.31	2.33	1203.45	0	0	0	-546.66	-52.24	1540.35	-547.7	54.75	1537.28	-696.81	-64.15	1584.5	-705.96	45.3	1581.8	290.58	-328.58	77.89	889.14	-320.59	74.09	285.46
6.29	-822.76	57.41	21.06	-845.43	53.23	29.05	-951.69	97.77	134.68	-918.75	103.75	170.56	-450.58	-70.17	28.3	-474.5	-59.21	31.61	-637.31	-78.84	25.57	-639.16	-85.05	71.34	-598.24	1.38	1202.76	0	0	0	-541.62	-53.92	1540.43	-543.39	52.93	1537.54	-692.41	-65.8	1584.1	-701.72	43.52	1581.73	289.59	-328.63	77.62	887.9	-320.39	74.31	284.89
6.3	-820.48	57.08	20.1	-841.41	53.78	30	-943.23	97.11	142.86	-907.94	103.59	177.61	-450.64	-70.4	28.22	-473.79	-58.95	31.67	-637.09	-78.87	25.71	-638.93	-84.56	71.1	-594.68	0.82	1202.02	0	0	0	-536.78	-55.31	1540.55	-538.99	51.47	1537.82	-688.26	-67.09	1583.72	-697.08	42.94	1581.54	288.58	-328.64	77.28	887.92	-320.15	74.69	285.41
6.31	-818.02	58.73	18.98	-833.75	54.38	32.04	-934.43	96.28	151.03	-897.69	102.87	184.26	-450.76	-69.76	28.01	-475.23	-59.13	31.15	-637.14	-78.45	25.67	-638.33	-84.75	71.22	-589.76	0.09	1201.44	0	0	0	-532.95	-56.87	1540.68	-534.69	49.83	1538.12	-683.7	-69.21	1583.28	-693.44	39.92	1581.45	289.07	-328.42	77.55	888.18	-319.99	74.81	285.22
6.32	-814.11	58.89	17.69	-829.11	54.65	32.72	-925.25	95.41	159.33	-885.26	101.77	191.58	-449.75	-70	28.23	-474.08	-58.83	31.31	-637.03	-78.32	25.79	-637.86	-84.58	71.2	-586.88	-1.69	1200.66	0	0	0	-528.4	-58.32	1540.83	-530.28	48.6	1538.42	-679.22	-71.01	1582.88	-689.82	36.8	1581.31	288.25	-328.42	77.36	888.08	-320.05	74.79	285.37
6.33	-810.94	59.73	16.1	-821.42	55.29	34.55	-915.95	94.38	167.58	-873.42	98.42	198.7	-450.18	-69.96	27.96	-474.28	-58.94	31.21	-637.18	-77.88	25.71	-637.42	-84.65	71.39	-582.11	-2.58	1200.32	0	0	0	-524.59	-59.78	1540.87	-525.92	47.08	1538.68	-675.07	-72.44	1582.5	-684.65	37.54	1580.92	288.95	-328.5	77.5	887.94	-320.31	74.63	285.39
6.34	-804.89	61.81	15.34	-814.87	56.87	36.63	-906.93	93.38	174.81	-862.2	96.6	205.3	-450.05	-69.8	27.95	-474.85	-58.68	30.98	-636.94	-78	25.99	-637.03	-84.68	71.46	-577.92	-2.35	1199.85	0	0	0	-519.85	-61.02	1540.96	-521.43	46.13	1539.08	-670.65	-74.1	1582.15	-680.16	36.73	1580.61	289.71	-328.4	77.7	888.15	-320.27	74.7	285.91
6.35	-799.01	63.73	17	-806.72	58.26	39.16	-893.88	92.63	181.33	-851.13	93.75	210.86	-450.33	-69.71	27.84	-473.94	-58.72	31.07	-636.97	-77.84	26.03	-637.02	-83.87	71.28	-573.01	-3	1199.43	0	0	0	-515.55	-62.3	1541.07	-517.28	44.19	1539.3	-666.58	-75.31	1581.85	-676.24	34.28	1580.7	289.49	-328.82	77.52	888.01	-320.45	74.58	285.51
6.36	-786.53	66.03	20.82	-796.02	60.48	42.92	-882.22	89.56	186.2	-839.8	91.33	215.76	-449.53	-69.65	27.78	-474.68	-58.73	30.81	-637.03	-77.53	26.04	-636.63	-84.05	71.46	-569.22	-4.09	1198.91	0	0	0	-511.07	-63.44	1541.14	-512.9	43.22	1539.53	-662.33	-76.79	1581.63	-672.24	32.4	1580.74	289.27	-328.58	77.49	887.71	-320.33	74.44	284.47
6.37	-773.1	70.03	25.67	-781.57	63.72	47.38	-872.01	86.41	189.49	-828.29	89.05	219.88	-450.87	-69.73	27.19	-474.97	-58.65	30.47	-637.1	-76.97	25.97	-636.44	-83.64	71.35	-566.16	-4.96	1198.72	0	0	0	-506.7	-64.59	1541.27	-508.73	42.09	1539.83	-657.98	-78.35	1581.43	-667.59	32.7	1580.35	289.76	-328.66	77.66	888.14	-319.8	74.74	284.98
6.38	-755.39	73.7	30.66	-765.92	66.75	51.46	-860.06	83.82	191.76	-816.79	85.94	223.05	-450.66	-70.33	27.29	-475.13	-58.91	30.33	-636.97	-77.34	26.33	-636.29	-83.29	71.41	-562.63	-5.49	1198.61	0	0	0	-502.72	-65.78	1541.45	-504.67	40.84	1540.08	-653.78	-79.58	1581.34	-663.21	31.27	1580.46	289.16	-328.71	77.49	888.02	-319.82	74.86	285.1
6.39	-739.86	77.17	34.19	-751.99	68.25	53.82	-847.85	80.98	192.73	-804.84	83.34	225.14	-451.13	-69.94	27.07	-474.59	-58.89	30.38	-636.75	-77.31	26.48	-636.12	-83.12	71.57	-558.61	-6.45	1198.44	0	0	0	-498.57	-66.64	1541.7	-500.26	40.34	1540.32	-649.58	-80.81	1581.37	-659.75	28.94	1580.7	288.94	-328.81	77.29	888.25	-320.16	74.67	284.7
6.4	-722.92	79.5	36.78	-734.69	71.44	56.59	-834.51	79.24	192.69	-792.4	80.82	225.81	-450.15	-69.67	27.2	-475.07	-59.1	30.08	-636.56	-77.38	26.76	-635.8	-83	71.76	-555.28	-7.32	1198.35	0	0	0	-494.74	-67.54	1541.95	-496.18	39.6	1540.61	-645.43	-82	1581.5	-656.11	26.72	1580.78	289.67	-328.78	77.47	887.84	-320.19	74.65	284.82
6.41	-704.11	82.11	38.98	-717.74	72.51	57.55	-820.42	78.49	191.95	-779.28	78.82	225.2	-449.98	-69.61	27.21	-474.68	-58.88	30.06	-636.5	-77.23	26.87	-635.71	-82.39	71.69	-550.42	-8.31	1198.55	0	0	0	-489.79	-68.25	1542.22	-492.18	38.64	1540.87	-641.38	-82.79	1581.69	-651.4	26.62	1580.93	289.18	-328.56	77.46	887.56	-320.23	74.58	285.21
6.42	-684.59	83.85	40.58	-698.4	73.13	58.2	-806.5	76.84	189.69	-765.75	77.26	223.74	-450.03	-69.36	27.07	-474.63	-58.67	30.09	-636.44	-76.77	26.96	-635.63	-81.37	71.54	-546.28	-9.58	1198.54	0	0	0	-485.41	-69.19	1542.53	-488.33	37.53	1541.21	-637	-84.11	1581.92	-647.26	25.97	1581.18	290.26	-328.18	77.8	887.65	-320.19	74.51	285.95
6.43	-663.02	85.64	42.24	-679.5	74.4	58.54	-791.78	76.46	186.6	-751.99	76.58	221.24	-450.75	-69.69	26.73	-474.29	-58.78	30.1	-636.62	-76.18	26.91	-635.1	-81.23	71.8	-543	-10.48	1198.92	0	0	0	-481.63	-69.93	1542.89	-484.4	36.88	1541.43	-632.87	-84.99	1582.25	-643.44	24.3	1581.37	290.73	-328.13	78	887.92	-320.15	74.61	285.66
6.44	-645.3	87.8	42.27	-658.66	75.59	58.6	-776.98	75.57	182	-738.52	75.18	217.42	-450	-69.99	27.01	-474.06	-58.89	30.09	-636.35	-76.06	27.15	-634.8	-80.86	71.81	-539.38	-11.87	1199.09	0	0	0	-477.91	-70.51	1543.22	-480.42	36.37	1541.61	-628.75	-85.85	1582.6	-639.59	22.5	1581.72	289.84	-328.74	77.53	887.92	-319.93	74.68	285.56
6.45	-623.59	88.93	41.59	-638.75	77.95	57.88	-761.69	74.6	175.92	-724.48	74.36	212.8	-448.09	-69.68	27.34	-473.75	-58.49	30.13	-636.26	-75.77	27.24	-634.38	-80.72	72.02	-535.23	-12.68	1199.42	0	0	0	-472.53	-71.11	1543.53	-476.53	35.78	1541.88	-624.52	-86.76	1582.94	-635.66	22.03	1581.87	289.49	-328.76	77.45	888.17	-319.89	74.76	285.33
6.46	-603.51	90.5	41.29	-619.26	79.54	56.47	-745.93	74.59	168.98	-710.48	73.54	207.24	-449.42	-69.81	26.97	-474.17	-58.61	29.88	-636.41	-75.17	27.18	-633.89	-80.51	72.21	-532.53	-13.89	1199.56	0	0	0	-468.64	-71.8	1543.86	-472.55	35.31	1542.12	-620.38	-87.58	1583.31	-632.06	20.67	1582.02	290.37	-328.39	77.75	888.54	-320.15	74.85	284.79
6.47	-581.26	91.56	40.55	-596.4	80.47	55.4	-730.02	74.52	161.21	-695.77	72.94	200.94	-450.2	-69.42	26.8	-473.33	-58.65	30.25	-636.01	-75.55	27.57	-633.75	-80.02	72.07	-528.81	-15.5	1199.87	0	0	0	-464.24	-72.4	1544.24	-468.59	34.94	1542.3	-616.33	-88.29	1583.7	-627.78	20.7	1582.4	289.18	-328.74	77.43	888.42	-320.17	74.75	284.79
6.48	-559.51	92.49	39.98	-575.72	81.6	54.06	-713.47	73.89	152.65	-680.65	72.77	193.99	-449.73	-69.51	27.17	-473.29	-58.31	30.12	-635.86	-75.44	27.7	-633.2	-80.21	72.34	-526.24	-16.46	1200.05	0	0	0	-460.95	-73.05	1544.59	-464.63	34.45	1542.48	-612.34	-88.97	1584.06	-623.83	19.94	1582.64	289.6	-328.8	77.6	888.33	-320.25	74.79	285.36
6.49	-536.17	93.23	39.23	-554.54	82.38	52.23	-695.69	74.75	144.05	-665.06	73.26	186.93	-449.02	-69.66	27.62	-474.05	-58.37	29.82	-635.77	-75.41	27.94	-633.06	-79.56	72.17	-521.65	-17.79	1200.12	0	0	0	-456.94	-73.72	1544.94	-461.05	33.09	1542.76	-608.31	-89.62	1584.4	-619.83	19.63	1582.82	290.16	-328.79	77.64	888.36	-319.92	74.8	285.34
6.5	-514.53	93.85	38.21	-532.02	82.86	50.72	-677.97	74.31	134.77	-649.08	73.05	179.23	-449.98	-69.74	27.86	-472.42	-57.78	30.21	-635.73	-75.28	28.03	-632.67	-79.52	72.44	-516.76	-19.17	1200.28	0	0	0	-453.23	-74.48	1545.22	-457.07	32.62	1542.87	-604.28	-90.46	1584.66	-615.62	19.14	1582.89	289.84	-328.56	77.58	888.2	-319.91	74.84	284.89
6.51	-489.64	93.79	37.87	-509.69	83.1	49.16	-659.66	74.53	125.49	-632.54	73.6	171.36	-449.14	-69.54	28.32	-471.86	-57.23	30.46	-635.7	-75.03	28.09	-632.47	-79.2	72.4	-513.39	-19.96	1200.39	0	0	0	-448.8	-75.07	1545.45	-453.1	32.17	1543.09	-600.29	-91.13	1584.83	-611.47	19.11	1582.97	288.94	-328.62	77.37	887.68	-320.36	74.54	284.7
6.52	-467.49	93.3	37.05	-486.94	82.51	47.84	-641.17	73.98	115.91	-615.83	74.33	163.64	-448.8	-69.5	28.68	-473.2	-57.04	30.08	-635.87	-74.48	27.92	-632.12	-79.1	72.52	-509.21	-21.22	1200.53	0	0	0	-444.91	-75.76	1545.7	-449.51	30.65	1543.3	-596.27	-92.08	1584.98	-607.89	17.58	1583.09	290.09	-328.21	77.73	888.34	-319.96	74.85	285.22
6.53	-445.28	92.69	36.47	-465.33	82.08	46.15	-622.08	74.2	106.53	-599.39	74.09	155.49	-448.32	-69.93	29.04	-473.08	-57.16	30.54	-635.66	-74.61	28.14	-632	-78.75	72.51	-503.06	-21.99	1200.58	0	0	0	-440.66	-76.49	1545.85	-445.42	30.29	1543.36	-592.45	-92.66	1585.01	-603.66	18.04	1582.86	288.97	-328.66	77.34	888.01	-320.19	74.63	285.42
6.54	-421.84	91.76	35.91	-442.84	81.68	45.03	-603.4	73.88	97.27	-582.2	75.04	147.81	-449.08	-70.04	29.23	-471.54	-57.4	31.4	-635.61	-74.47	28.19	-631.9	-78.21	72.41	-500.13	-22.75	1200.42	0	0	0	-437.61	-77.3	1546.01	-441.55	29.39	1543.44	-588.64	-93.29	1585.01	-600.33	16.48	1582.89	289.64	-328.56	77.53	887.78	-320.07	74.63	285.35
6.55	-400.8	90.24	35.24	-422.36	80.3	43.45	-584.36	74.19	88.58	-565.61	74.98	140.08	-448.89	-70.42	29.62	-470.62	-58.23	32.38	-635.73	-74.14	28.21	-631.37	-78.5	72.69	-497.7	-24.04	1200.22	0	0	0	-433.21	-77.83	1546.1	-437.63	28.98	1543.53	-584.86	-93.94	1584.93	-596.5	15.62	1582.79	289.71	-328.46	77.59	887.47	-320.04	74.46	285.14
6.56	-377.7	88.05	35.14	-399.56	78.82	42.67	-564.94	75.38	80.72	-548.74	74.97	132.54	-448.3	-70.32	29.7	-468.13	-61.45	36.97	-635.37	-74.6	28.57	-631.25	-78.1	72.64	-493.91	-24.66	1200.13	0	0	0	-428.88	-78.59	1546.15	-433.73	28.11	1543.52	-580.95	-94.76	1584.77	-592.43	15.3	1582.55	290.18	-328.37	77.63	887.94	-320.05	74.63	284.74
6.57	-357.66	85.87	34.57	-379.46	76.4	41.46	-546.13	74.64	72.7	-531.31	76.25	125.83	-447.8	-70.45	29.86	-465.21	-64.89	40.03	-635.37	-74.37	28.59	-631	-78.07	72.76	-489.22	-25.3	1200.01	0	0	0	-425.34	-79.42	1546.21	-429.82	27.33	1543.59	-577.28	-95.16	1584.63	-588.77	14	1582.54	290	-328.64	77.67	888.12	-319.73	74.72	285
6.58	-335.45	83.08	34.41	-357.92	74.03	40.82	-527.05	74.94	65.76	-514.05	76.32	119.09	-446.09	-70.28	32.91	-460.73	-66.79	42.58	-635.41	-74.09	28.57	-630.74	-78.11	72.86	-485.63	-25.71	1199.55	0	0	0	-421.49	-80.15	1546.23	-425.83	26.86	1543.61	-573.55	-95.57	1584.43	-584.51	14.52	1582	289.57	-328.51	77.48	888.08	-319.85	74.79	285.15
6.59	-313.77	80.54	35	-336.98	71.87	40.51	-507.31	76.03	59.51	-496.22	77.28	113.41	-443.65	-69.79	33.07	-461.19	-68.25	43.15	-635.3	-74.17	28.72	-630.8	-77.64	72.79	-481.41	-26.38	1199.33	0	0	0	-417.74	-80.91	1546.1	-421.7	26.32	1543.53	-569.6	-96.34	1584.15	-581.23	12.66	1582.15	289.72	-328.55	77.51	888.56	-320.14	74.79	285.45
6.6	-294.02	77.35	35.46	-315.85	69.38	40.68	-487.93	75.51	53.48	-478.61	77.36	107.9	-444.98	-69.99	32.52	-460.93	-67.58	42.68	-635.21	-74.13	28.85	-630.55	-77.63	72.9	-477.23	-27.02	1199.02	0	0	0	-414.35	-81.5	1546.03	-417.86	25.26	1543.52	-565.82	-96.87	1583.84	-576.91	13.41	1581.77	289.52	-328.61	77.46	888.54	-320.09	74.85	285.3
6.61	-275.45	73.66	36.21	-296.87	66.06	41.06	-468.43	75.78	48.48	-461.18	77.53	103.18	-440.23	-69.45	32.5	-461.06	-66.16	41.26	-635.16	-74.02	28.97	-630.65	-76.99	72.74	-473.62	-27.66	1198.61	0	0	0	-409.93	-82.13	1545.92	-413.83	24.66	1543.5	-562.01	-97.43	1583.5	-572.37	13.92	1581.39	289.55	-328.56	77.39	888.56	-320.1	74.81	284.94
6.62	-255.36	70.64	38	-277.7	63.34	42.25	-449.01	75.98	44.24	-444.39	76.01	98.37	-441.12	-68.58	31.29	-462.25	-64.34	39.24	-635.3	-73.47	28.75	-630.43	-76.94	72.86	-469.37	-28.13	1198.23	0	0	0	-406.27	-82.81	1545.74	-409.82	24.13	1543.35	-558.14	-97.97	1583.13	-568.91	12.87	1581.13	289.42	-328.63	77.48	887.81	-320.12	74.63	285.36
6.63	-234.89	67.99	41.3	-260.89	60.71	43.92	-429.86	75.62	40.64	-427.31	75.82	94.78	-442.09	-68.7	30.42	-464.25	-62.24	36.94	-635.13	-73.61	28.99	-630.11	-77.16	73.03	-465.86	-28.7	1197.65	0	0	0	-402	-83.4	1545.51	-405.88	23.2	1543.16	-554.29	-98.39	1582.75	-564.64	13.33	1580.88	289.86	-328.75	77.68	887.73	-320.21	74.51	285.79
6.64	-217.35	64.95	44.1	-241.5	58.23	46.53	-411.26	74.52	37.41	-410.7	74.97	91.71	-441.04	-69.13	30.17	-466.8	-60.85	34.88	-635	-73.76	29.17	-629.66	-77.52	73.38	-461.04	-29.18	1197.44	0	0	0	-397.71	-83.9	1545.23	-401.89	22.58	1543.08	-550.41	-98.72	1582.36	-560.85	12.29	1580.66	290.18	-328.68	77.7	888.26	-320.03	74.72	285.1
6.65	-199.75	62.07	48.05	-222.62	55.52	49.88	-393.07	73.81	35.16	-394.55	74.09	89.22	-444.63	-68.73	28.45	-469.89	-58.59	31.42	-635.22	-73.03	28.97	-629.63	-77.21	73.27	-458.01	-29.46	1196.97	0	0	0	-394.31	-84.52	1544.96	-397.7	22.04	1542.86	-546.45	-99.16	1581.96	-556.97	11.1	1580.39	290.12	-328.47	77.67	887.97	-320.11	74.7	285.59
6.66	-182.88	59.99	52.59	-206.93	53.15	53.46	-375.39	73.59	33.66	-378.93	73.77	87.61	-445.97	-69.25	26.62	-472.71	-56.04	28.94	-634.96	-73.45	29.25	-629.71	-76.5	73.15	-454.21	-29.62	1196.51	0	0	0	-390.75	-85	1544.63	-393.64	21.59	1542.6	-542.49	-99.49	1581.56	-553.18	10.29	1580.07	288.92	-328.85	77.31	887.88	-320.11	74.62	284.9
6.67	-165.53	57.09	57.64	-191.21	51.47	57.64	-358.4	72.76	32.57	-363.76	73.14	86.4	-447.04	-69.73	26.09	-471.51	-57.34	29.97	-634.9	-73.37	29.31	-629.34	-77.03	73.48	-450.49	-30.26	1196.06	0	0	0	-386.23	-85.4	1544.3	-389.45	21.65	1542.38	-538.57	-99.67	1581.16	-548.99	11.03	1579.46	289.34	-328.3	77.58	888.2	-319.91	74.88	284.94
6.68	-152.6	54.53	61.87	-176.42	48.99	61.83	-342.41	71.93	32.18	-349.27	73.42	86.17	-448.29	-69.33	25.84	-472.63	-56.84	29.43	-634.97	-73.14	29.31	-629.37	-76.56	73.38	-444.26	-30.52	1195.68	0	0	0	-382.18	-85.53	1543.99	-385.34	21.43	1542.12	-534.59	-99.96	1580.72	-544.84	10.8	1579.03	289.14	-328.74	77.56	887.91	-320.1	74.69	285.64
6.69	-136.92	52.77	67.53	-160.33	47.19	66.35	-327.44	70.69	32.08	-335.63	72.27	85.83	-446.6	-69.17	26	-473.07	-56.81	29.29	-634.82	-73.31	29.54	-629.01	-76.85	73.59	-441.16	-30.84	1195.24	0	0	0	-378.71	-85.87	1543.71	-381.25	20.96	1541.83	-530.65	-99.92	1580.33	-541	10.29	1578.9	289.52	-328.69	77.64	888.17	-319.96	74.79	285.2
6.7	-124.93	50.31	71.59	-148.35	44.71	70.13	-313.31	69.86	32.53	-322.93	71.13	85.79	-447.64	-69.76	25.67	-472.52	-56.78	29.3	-634.64	-73.54	29.69	-628.67	-77.3	73.92	-437.7	-31.26	1194.72	0	0	0	-374.86	-86.14	1543.34	-377.08	20.75	1541.49	-526.74	-99.92	1579.93	-536.7	10.34	1578.52	289.45	-328.45	77.62	888.5	-320.03	74.77	285.4
6.71	-109.08	48.25	77.19	-136.47	42.56	74.16	-299.98	69.38	33.38	-310.92	70.51	86.3	-447.78	-69.54	25.47	-472.21	-56.67	29.19	-634.71	-73.13	29.57	-628.84	-76.7	73.78	-433.03	-31.07	1194.24	0	0	0	-370.89	-86.32	1542.99	-372.83	20.69	1541.14	-522.62	-100.26	1579.46	-532.67	10.48	1577.9	289.44	-328.57	77.39	887.94	-320.02	74.52	285.65
6.72	-99.33	45.9	81.16	-124.71	41.19	78.26	-287.75	68.55	34.24	-299.47	70.62	87.3	-448.1	-69.94	25.18	-473.66	-56.65	28.66	-634.56	-73.3	29.82	-628.44	-77.21	74.27	-427.89	-31.72	1193.71	0	0	0	-366.26	-86.45	1542.61	-368.65	20.68	1540.86	-518.63	-100.23	1579.05	-528.05	11.82	1577.47	288.88	-328.71	77.35	887.67	-320.34	74.48	285.34
6.73	-88.92	44.07	85.33	-113.83	39.28	82.1	-276.4	67.9	35.22	-289.15	69.98	88	-447.69	-69.7	25.2	-472.76	-56.58	28.64	-634.7	-72.99	29.76	-628.53	-76.69	74.13	-425.35	-31.82	1193.15	0	0	0	-362.17	-86.52	1542.26	-364.47	20.56	1540.5	-514.69	-99.95	1578.63	-524.06	10.42	1577.32	289.45	-328.61	77.54	887.49	-320.61	74.33	285.3
6.74	-76.52	43.22	90.39	-104.43	37.84	85.67	-266.14	67.66	36.28	-279.75	69.48	88.79	-447.92	-70.12	24.9	-471.79	-56.76	28.95	-634.66	-72.92	29.89	-628.43	-76.81	74.36	-420.43	-31.85	1192.76	0	0	0	-358.69	-86.61	1541.93	-360.5	19.91	1540.19	-510.62	-99.77	1578.24	-519.63	10.62	1576.84	290.05	-328.4	77.71	888.07	-320.03	74.72	285.1
6.75	-68.37	41.71	93.43	-97.15	36.81	88.39	-256.72	66.75	37.07	-271.33	68.64	89.39	-448.26	-70.31	24.82	-472.49	-56.85	28.64	-634.66	-72.87	30.01	-628.4	-76.75	74.55	-415.58	-32.09	1192.31	0	0	0	-353.99	-86.5	1541.57	-356.1	20.48	1539.8	-506.6	-99.43	1577.84	-515.45	11.41	1576.25	289.9	-328.51	77.63	888.56	-320.24	74.71	284.99
6.76	-62.22	39.88	95.71	-88.38	35.73	91.39	-248.42	66.04	37.79	-263.41	68.9	90.34	-447.38	-70.4	25.13	-472.82	-57.04	28.54	-634.75	-72.71	29.97	-628.21	-77.01	74.9	-412.68	-32.25	1191.84	0	0	0	-349.92	-86.38	1541.28	-352.01	20.3	1539.46	-502.53	-99.11	1577.46	-511.56	10.76	1575.98	289.6	-328.41	77.57	888.13	-320.18	74.62	284.94
6.77	-53.99	39.65	98.33	-82.23	35.09	92.8	-240.67	66.06	38.58	-256.33	68.57	90.85	-448.21	-70.57	24.53	-473.14	-56.91	28.29	-634.56	-72.95	30.21	-628.11	-77.46	75.19	-408.1	-32.14	1191.39	0	0	0	-345.72	-86.13	1541	-347.79	20.24	1539.11	-498.56	-98.62	1577.06	-507.31	11.63	1575.46	289.79	-328.61	77.61	887.93	-320.09	74.66	286.13
6.78	-46.8	39.53	99.68	-74.49	34.52	94.21	-233.88	66.08	39.21	-249.61	68.95	91.53	-447.74	-70.13	24.53	-472.93	-57.27	28.32	-634.48	-73.22	30.34	-628.3	-77.2	75.27	-402.56	-32.11	1191.05	0	0	0	-341.65	-85.81	1540.74	-343.41	20.83	1538.76	-494.33	-98.36	1576.7	-502.82	12.93	1575.12	289.67	-328.53	77.61	888.17	-319.94	74.67	286.19
6.79	-41.12	39.08	100.01	-68.3	34.45	94.58	-228.02	66.21	39.8	-244.03	68.01	91.59	-448.51	-70.41	24.47	-472.22	-57.22	28.56	-634.53	-73.29	30.48	-628.09	-77.53	75.61	-399.33	-31.77	1190.59	0	0	0	-337.63	-85.47	1540.46	-339.18	21.11	1538.35	-490.08	-97.98	1576.34	-498.25	14.25	1574.49	290.02	-328.48	77.65	888.1	-319.79	74.74	286.15
6.8	-37.45	38.99	99.57	-62.07	33.99	94.62	-222.8	66.01	39.88	-238.61	67.8	91.62	-448.27	-70.64	24.66	-471.75	-57.38	28.7	-634.47	-73.29	30.67	-627.94	-77.61	75.89	-393.46	-31.57	1190.24	0	0	0	-333.55	-85.09	1540.14	-334.79	21.67	1537.88	-485.9	-97.37	1576	-494.34	14.04	1573.99	289.92	-328.22	77.69	887.72	-319.85	74.67	285.88
6.81	-30.6	38.96	99.04	-59.29	33.74	93.24	-218.31	65.17	39.67	-233.7	67.32	91.43	-447.53	-70.76	24.6	-472.25	-57.67	28.54	-634.43	-73.17	30.93	-627.92	-77.2	76.07	-390.34	-31.54	1189.76	0	0	0	-329.08	-84.64	1539.83	-330.57	22.12	1537.44	-481.8	-96.39	1575.67	-489.84	15.54	1573.36	289.72	-328.57	77.56	887.76	-320.16	74.63	285.01
6.82	-28.37	38.31	97.07	-52.82	34.23	92.97	-214.16	64.8	39.45	-229.21	67.72	91.62	-448.41	-70.81	24.43	-472.38	-57.64	28.37	-634.27	-73.26	31.24	-627.66	-77.28	76.38	-386.26	-31.47	1189.35	0	0	0	-325.22	-84.03	1539.54	-326.36	22.32	1537	-477.49	-95.89	1575.3	-485.89	15.24	1572.89	290.23	-328.41	77.66	887.83	-320.09	74.63	284.96
6.83	-22.55	38.69	96.65	-49.2	33.66	91.95	-210.25	64.98	39.52	-225.18	66.87	91.13	-447.9	-69.99	24.33	-472.98	-57.68	28.22	-634.4	-72.76	31.49	-627.46	-77.17	76.62	-382.45	-31.34	1188.93	0	0	0	-321.08	-83.51	1539.2	-322	23.17	1536.5	-473.21	-95.23	1574.98	-481.64	15.36	1572.55	290.41	-328.23	77.74	888.43	-320.5	74.71	285.54
6.84	-20.25	38.93	95.32	-46.17	34.19	90.97	-206.6	64.75	39.13	-221.23	66.31	90.65	-447.86	-70.58	24.46	-473.21	-57.66	27.98	-634.3	-72.67	31.93	-627.03	-77.68	77.36	-378.28	-30.83	1188.53	0	0	0	-316.32	-82.74	1538.89	-317.82	23.41	1536.11	-468.9	-94.42	1574.68	-476.91	17.29	1571.92	290.19	-328.56	77.72	888.24	-320.23	74.81	285.15
6.85	-16.54	38.65	94.2	-41.56	33.75	90.37	-203.16	64.02	38.33	-217.42	66.12	90.25	-447.73	-70.42	24.43	-472	-57.63	28.34	-634.3	-72.64	32.49	-626.91	-77.34	77.75	-373.83	-30.78	1187.99	0	0	0	-312.52	-82.02	1538.62	-313.49	23.89	1535.69	-464.65	-93.46	1574.34	-472.6	18.12	1571.45	290.21	-328.41	77.77	887.94	-320.09	74.55	285.13
6.86	-12.66	39.23	94.15	-38.76	34	89.4	-199.55	63.69	37.75	-213.81	65.83	89.54	-448.61	-70.81	24.21	-472.23	-57.72	28.23	-634.12	-72.7	33.06	-626.46	-77.77	78.48	-369.35	-31	1187.51	0	0	0	-307.91	-81.24	1538.35	-309.04	24.83	1535.26	-460.33	-92.63	1574.06	-467.98	20.18	1570.88	289.12	-328.62	77.36	888.75	-319.85	74.91	285.76
6.87	-8.19	39.23	94.08	-34.75	33.57	89.26	-196.01	63.9	37.26	-210.3	65.22	88.78	-448.19	-71.01	24.33	-472.03	-57.82	28.33	-633.85	-72.96	33.87	-626.1	-77.99	79.13	-365.15	-30.95	1187.14	0	0	0	-303.46	-80.38	1538.08	-304.67	25.73	1534.89	-455.91	-91.85	1573.78	-463.81	19.95	1570.71	290.11	-328.75	77.59	888.14	-319.84	74.76	286.18
6.88	-5.8	38.8	93.14	-29	34.37	89.69	-192.52	64.19	36.75	-206.81	65.25	88.13	-447.06	-70.67	24.6	-471.95	-57.89	28.19	-633.71	-73.22	34.5	-625.97	-77.9	79.75	-359.51	-30.49	1186.71	0	0	0	-298.75	-79.62	1537.81	-300.38	26.18	1534.48	-451.51	-90.98	1573.59	-459.72	20.17	1570.41	289.69	-328.34	77.62	887.79	-319.94	74.7	286.13
6.89	-3.76	39.49	92.69	-28.45	34.61	88.39	-189.19	63.71	35.77	-203.46	65.13	87.28	-448.29	-70.89	23.94	-472.46	-57.97	28.01	-633.38	-73.63	35.44	-625.76	-77.99	80.41	-355.57	-30.26	1186.5	0	0	0	-295.1	-78.77	1537.65	-295.98	27.03	1534.16	-447.15	-89.94	1573.41	-454.9	22.37	1569.87	289.73	-328.15	77.64	888.24	-320.03	74.68	284.8
6.9	0.48	40.14	92.58	-25.22	35.23	87.99	-185.86	63.63	34.97	-200.19	64.95	86.35	-446.28	-71.11	24.63	-472.33	-58.1	28.05	-633.28	-73.29	35.99	-625.53	-77.83	81.09	-350.58	-29.69	1186.36	0	0	0	-290.12	-77.63	1537.46	-291.49	28.73	1533.66	-442.72	-88.85	1573.31	-450.44	23.75	1569.57	289.58	-328.89	77.46	888.24	-320.03	74.75	285.58
6.91	4.95	40.39	92	-22	35.49	87.28	-182.92	63.67	33.89	-197.2	64.65	85.19	-447.07	-70.81	24.25	-471.5	-58.3	28.34	-633.42	-73.12	36.7	-625.26	-77.57	81.83	-346.74	-29.3	1186.17	0	0	0	-286.06	-76.74	1537.3	-287.16	29.14	1533.42	-438.36	-87.57	1573.22	-446	24.78	1569.3	289.54	-328.71	77.57	888.39	-319.91	74.82	285.81
6.92	8.28	41.03	91.58	-17.96	37.05	87.11	-180.4	62.34	32.17	-194.4	64.63	84.18	-447.92	-71.07	23.98	-471.35	-58.35	28.23	-633.12	-73.49	37.81	-624.6	-78.14	83.08	-341.52	-28.77	1186.14	0	0	0	-281.64	-75.63	1537.15	-282.72	30.41	1533.06	-433.99	-86.41	1573.14	-441.75	25.34	1569.08	290.32	-328.51	77.72	888.09	-319.88	74.74	286.27
6.93	8.68	42.34	90.16	-16.77	36.55	85.09	-177.88	63.9	31.61	-191.99	64.27	82.67	-446.66	-70.92	24.18	-471.73	-58.62	28.14	-632.86	-73.38	38.8	-624.19	-77.9	84.02	-337.89	-28.41	1186.17	0	0	0	-277.52	-74.57	1537.02	-278.35	31.21	1532.78	-429.44	-85.29	1573.06	-437.12	27.2	1568.85	290.27	-328.53	77.72	887.91	-319.96	74.59	285.41
6.94	11.16	42.93	88.49	-14.25	37.68	83.54	-176.14	63.77	30.26	-189.92	64.51	81.41	-448.91	-71.75	23.57	-470.9	-58.53	28.18	-632.42	-73.74	40.06	-623.48	-77.96	85.11	-332.11	-27.49	1186.19	0	0	0	-272.97	-73.36	1536.85	-273.77	32.58	1532.56	-425.09	-83.89	1573.04	-432.62	28.01	1568.7	290.96	-328.65	77.94	887.85	-319.73	74.68	286.09
6.95	13.2	44.94	86.54	-12.34	38.77	81.68	-174.98	63.82	29.08	-188.3	64.33	79.91	-448.57	-71.26	23.56	-471.09	-58.44	28.24	-632.02	-74.12	41.34	-622.55	-78.41	86.39	-327.84	-27.13	1186.3	0	0	0	-268.14	-72.06	1536.78	-269.35	33.54	1532.33	-420.7	-82.41	1572.95	-428.12	29.26	1568.45	289.73	-328.22	77.63	888.24	-319.76	74.73	285.44
6.96	14.66	46.37	83.53	-12.39	39.89	78.64	-174.79	63.86	28.71	-186.9	64.57	78.49	-447.81	-71.67	23.75	-471.05	-58.49	28.13	-631.99	-73.41	42.18	-621.99	-78.26	87.52	-321.47	-25.81	1186.27	0	0	0	-263.58	-70.79	1536.76	-264.84	34.96	1532.1	-416.29	-80.91	1572.84	-423.71	31.19	1568.22	289.15	-328.41	77.59	888.1	-319.74	74.75	285.9
6.97	14.73	47.84	79.83	-11.34	41.26	75.24	-174.35	64.18	28.43	-185.98	64.68	76.84	-446.14	-71.03	24.05	-470.98	-58.75	28.09	-631.56	-73.5	43.37	-621.13	-78.72	88.95	-317.85	-25.03	1186.26	0	0	0	-259.2	-69.42	1536.73	-260.2	36.72	1531.94	-412.01	-79.06	1572.74	-418.97	33.58	1567.97	289.68	-328.84	77.57	888.48	-319.82	74.88	285.63
6.98	15.9	48.8	76.12	-9.13	41.78	72.44	-173.79	64.15	27.88	-185.61	64.29	75.06	-446.62	-71	24.01	-471.22	-58.88	28.06	-631.16	-73.65	44.62	-620.37	-78.89	90.33	-311.74	-24.79	1186.33	0	0	0	-255.29	-67.98	1536.78	-255.81	37.8	1531.89	-407.8	-77.12	1572.65	-414.51	35.09	1567.61	289.57	-328.73	77.63	888.15	-320.05	74.81	286.37
6.99	17.91	49.14	72.75	-8.35	42.04	69.17	-173.09	64.13	27.32	-184.94	63.49	73.33	-447.26	-71.49	23.75	-471.09	-58.7	28.06	-630.5	-74.1	46.16	-619.88	-78.32	91.39	-305.94	-23.62	1186.32	0	0	0	-250.75	-66.31	1536.94	-251.14	39.55	1531.82	-403.47	-75.33	1572.49	-410.2	36.66	1567.2	289.41	-328.46	77.67	887.25	-320.12	74.53	285.97
7	19.34	48.34	67.57	-5.43	42.61	65.17	-171.92	64.13	26.99	-182.87	63.92	72.47	-447.29	-71.53	23.75	-470.51	-58.86	28.24	-630.23	-74.01	47.41	-618.86	-79.04	93.08	-300.61	-22.42	1186.29	0	0	0	-246.41	-64.6	1537.12	-246.68	40.55	1531.9	-399.11	-73.66	1572.44	-405.72	38.8	1566.9	290.02	-328.49	77.86	887.59	-320.02	74.53	285.79
7.01	20.87	47.39	62.02	-4.14	40.79	60.12	-171.05	63.77	26.34	-180.01	64.75	72.23	-448.5	-71.59	23.18	-471.25	-59.12	27.89	-629.53	-74.72	49.12	-618	-79.16	94.57	-295.26	-21.11	1186.29	0	0	0	-242.07	-62.88	1537.52	-241.82	42.92	1531.99	-394.69	-71.75	1572.51	-401.29	39.74	1566.9	289.35	-328.95	77.52	888.01	-320.17	74.56	286.11
7.02	21.76	44.75	55.77	-1.26	39.14	55.7	-169.98	64.3	26.41	-177.48	65.05	71.92	-446.94	-71.63	23.7	-471.12	-59.28	27.9	-629.05	-74.92	50.57	-616.72	-80.21	96.67	-289.57	-20.05	1186.6	0	0	0	-237.53	-61.25	1538.04	-236.99	44.77	1532.32	-390.19	-69.75	1572.81	-396.34	42.68	1566.93	288.76	-328.57	77.46	887.99	-320.24	74.61	285.8
7.03	24.29	42.88	51.41	0.13	37.39	51.7	-169.07	64.26	26.18	-175.46	65.91	71.73	-447.17	-71.49	23.6	-470.01	-59.14	28.2	-628.41	-75.33	52.36	-615.69	-80.59	98.43	-283.42	-18.66	1187.14	0	0	0	-233.04	-59.38	1538.63	-232.24	46.33	1532.74	-385.6	-67.68	1573.22	-391.72	44.32	1567.14	289.42	-328.57	77.76	888.18	-319.93	74.86	285.02
7.04	26.84	41.93	48.7	3.86	36.65	49.63	-168.61	64.24	25.87	-174.21	65.58	71.18	-446.74	-71.88	23.6	-470.36	-59.18	28.09	-627.66	-75.79	54.09	-614.79	-80.73	100.3	-278.92	-17.55	1187.69	0	0	0	-227.57	-57.39	1539.36	-230.98	49.17	1533.31	-380.98	-65.39	1573.83	-387.08	46.05	1567.53	290	-328.94	77.73	888.66	-320.25	74.87	285.09
7.05	27.34	42.16	46.47	2.26	36	46.72	-168.25	64.38	25.71	-173.5	65.74	70.87	-447.19	-72.33	23.56	-471.05	-59.8	27.98	-626.48	-77.17	56.3	-613.4	-81.98	102.73	-273.49	-16.41	1188.45	0	0	0	-222.66	-55.31	1540.16	-223.15	51.74	1534.02	-376.24	-63.24	1574.59	-382.11	48.57	1567.89	289.63	-328.74	77.64	888.42	-320	74.87	285.65
7.06	26.71	42.5	44.59	2.31	37.6	45.83	-168.03	64.72	25.69	-172.82	66.43	70.95	-447.79	-71.99	23.55	-470.73	-60.05	28.21	-625.49	-78.26	58.39	-612.4	-82.3	104.82	-269.15	-15.15	1189.45	0	0	0	-217.68	-53.26	1541.22	-219.61	53.91	1534.67	-371.32	-61.05	1575.53	-377.01	51.14	1568.51	289.92	-328.91	77.73	887.89	-320.19	74.61	285.34
7.07	26.65	42.86	43.85	2.71	37.37	45.04	-167.91	65.14	25.8	-172.55	65.82	70.62	-448.02	-72.24	23.56	-469.08	-60.58	28.67	-624.4	-79.4	60.71	-610.8	-83.4	107.45	-262.2	-13.78	1190.64	0	0	0	-212.81	-51.05	1542.36	-216.39	56	1535.5	-366.34	-58.74	1576.69	-372.23	52.95	1569.28	289.48	-329.04	77.56	888.51	-320.12	74.82	286.07
7.08	26.88	42.66	42.8	2.89	37.09	44.27	-167.8	64.89	25.44	-171.65	67.46	71.31	-447.74	-72.07	23.65	-470.44	-60.64	28.61	-623.09	-80.63	63.07	-609.05	-84.73	110.29	-257.44	-12.43	1192.14	0	0	0	-208.09	-48.84	1543.57	-211.16	58.23	1536.28	-361.29	-56.32	1578.01	-367.08	55.29	1570.19	290.52	-329.1	77.72	888.67	-319.96	74.83	286.1
7.09	28.2	41.95	41.74	4.26	36.89	43.39	-167.63	65.06	25.48	-171.14	67.31	71.17	-447.92	-72.52	23.79	-470.6	-60.96	28.67	-621.73	-81.92	65.58	-607.31	-85.73	113.03	-251.01	-10.74	1193.75	0	0	0	-202.87	-46.49	1544.81	-203.14	60.14	1536.97	-356.17	-53.92	1579.4	-361.92	57.67	1571.24	289.52	-329.37	77.56	888.03	-320.14	74.55	285.59
7.1	28.37	41.94	40.62	4.24	37.13	42.39	-167.42	65.22	25.46	-170.61	67.39	71.35	-448.43	-72.67	23.57	-470.13	-61.31	29.19	-620.1	-83.08	68.28	-605.16	-87	116.08	-246.32	-9.92	1195.45	0	0	0	-198.08	-44.24	1546.13	-197.41	62.56	1537.84	-351.03	-51.7	1580.85	-357.16	59.28	1572.36	290.46	-329.05	77.9	888.24	-320.05	74.8	285.65
7.11	27.4	41.74	39.3	4.13	36.97	41.32	-167.4	64.74	25.27	-170.07	67.4	71.37	-447.62	-72.93	23.99	-469.97	-61.69	29.8	-618.16	-84.47	71.43	-602.31	-88.41	119.34	-240.54	-8.22	1197.18	0	0	0	-193.01	-41.84	1547.4	-192.53	64.66	1538.66	-345.9	-49.5	1582.27	-352.27	61.4	1573.44	290.05	-328.83	77.79	888.3	-320.24	74.72	285.26
7.12	28.52	41.51	38.71	5.51	37.06	40.66	-166.97	65.49	25.58	-169.65	67.75	71.57	-449.03	-72.98	23.82	-469.37	-62.24	30.51	-615.91	-85.64	74.63	-598.87	-89.96	122.79	-234.1	-6.52	1198.81	0	0	0	-187.48	-39.63	1548.63	-187.54	66.92	1539.62	-340.75	-47.26	1583.63	-347.23	63.48	1574.52	288.82	-328.84	77.48	888.49	-320.04	74.78	285.44
7.13	27.28	41.57	38.03	3.69	36.81	39.83	-166.93	65.69	25.76	-169.39	67.5	71.5	-448.81	-72.81	23.96	-469.67	-62.79	31.15	-613.58	-86.64	77.99	-595.5	-90.95	126.11	-230.5	-5.15	1200.33	0	0	0	-182.92	-37.32	1549.82	-182.63	69.38	1540.45	-335.66	-45.12	1584.9	-342.5	64.82	1575.52	289.03	-328.7	77.59	888.32	-320.05	74.79	285.74
7.14	29.71	41.75	38.08	3.89	36.67	39.58	-166.86	64.99	25.5	-169.24	66.69	71.36	-449.68	-73.16	23.91	-469.31	-63.28	31.9	-610.83	-87.87	81.62	-592.06	-91.62	129.22	-225.15	-3.82	1201.88	0	0	0	-178.04	-35.06	1550.89	-177.83	71.29	1541.27	-330.78	-42.81	1586.09	-337.55	66.74	1576.36	289.68	-328.71	77.68	888.01	-320.05	74.67	286.43
7.15	28.81	41.67	37.35	6.1	36.77	39.34	-166.59	65.41	25.83	-168.75	66.72	71.4	-449.17	-73.08	23.88	-466.71	-63.96	33.31	-607.85	-88.91	85.29	-588.01	-92.55	132.68	-219.73	-1.87	1203.25	0	0	0	-172.88	-33.03	1551.9	-173.01	73.44	1542.05	-325.82	-40.9	1587.06	-332.51	69.83	1577.08	290.13	-329.04	77.74	887.55	-320.22	74.59	286.28
7.16	27.56	41.05	36.19	5.43	36.76	38.72	-166.56	64.89	25.72	-168.31	66.35	71.32	-448.59	-73.03	24.15	-462.43	-64.3	35.17	-604.86	-89.07	88.87	-583.76	-93.1	136.1	-213.73	0.24	1204.41	0	0	0	-167.69	-31.01	1552.77	-168.15	75.26	1542.76	-320.86	-39.12	1587.83	-327.73	71.63	1577.79	290.46	-329.27	77.85	888.1	-320.14	74.63	285.81
7.17	27.05	41.27	35.95	5.27	36.7	38	-166.51	64.45	25.68	-167.71	66.7	71.64	-449.19	-73.2	24.14	-468.09	-64.89	32.5	-601.71	-89.05	92.65	-579.16	-93.62	139.71	-208.27	1.43	1205.45	0	0	0	-162.97	-29.15	1553.5	-163.36	77.07	1543.5	-316.2	-36.97	1588.52	-322.98	73.25	1578.47	290.13	-328.72	77.77	888.47	-320.2	74.62	285.66
7.18	28.26	41.59	35.84	7.37	36.18	38.26	-166.3	64.31	25.79	-167.43	66.16	71.45	-448.86	-72.98	24.29	-468.09	-64.77	32.41	-598.04	-89.2	96.74	-574.37	-94.13	143.29	-202.46	3.22	1206.23	0	0	0	-158.38	-27.25	1554.18	-158.55	79.27	1544.09	-311.52	-35.05	1589.06	-318.43	74.75	1578.96	290.37	-329.06	77.93	888.51	-319.94	74.82	285.88
7.19	28.72	40.59	35.06	4.75	36.3	37.17	-166.12	64.61	26.06	-167.09	65.9	71.39	-450.14	-73.5	24	-461.25	-63.85	35.27	-594.36	-88.9	100.85	-569.53	-94.29	146.86	-196.93	5.01	1206.81	0	0	0	-153.7	-25.45	1554.78	-153.83	81.14	1544.67	-306.88	-33.34	1589.45	-313.81	76.58	1579.29	289.72	-329.24	77.62	888.78	-320.07	74.86	285.44
7.2	28.91	41.16	34.88	6.03	36.56	36.92	-166.07	63.77	25.78	-166.7	66.13	71.63	-447.28	-73.81	24.57	-462.4	-63.45	35.11	-590.38	-88.87	105.07	-564.39	-94.83	150.71	-191.8	6.08	1207.26	0	0	0	-149.43	-23.53	1555.36	-149.18	82.86	1545.2	-302.31	-31.45	1589.78	-309.15	78.35	1579.59	289.68	-329.3	77.53	888.05	-320.06	74.63	285.17
7.21	29.14	41.15	34.8	6.92	36.27	37.12	-165.9	63.95	25.97	-166.51	65.74	71.43	-446.81	-73.85	24.76	-463.04	-63.68	34.95	-586.43	-88.23	109.3	-558.75	-95.66	154.76	-187.08	8.04	1207.54	0	0	0	-144.96	-21.97	1555.85	-144.59	84.53	1545.63	-297.85	-29.6	1589.98	-304.39	81.04	1579.68	289.65	-329.21	77.67	888.04	-320.03	74.71	285.68
7.22	29.62	41.23	34.7	5.91	36.51	36.45	-165.83	64.01	25.9	-166.07	66.2	71.61	-447.22	-74.29	24.49	-460.37	-64.06	35.67	-582.15	-87.93	113.76	-552.71	-96.66	158.95	-187.68	10.33	1209.32	0	0	0	-139.98	-20.23	1556.34	-139.99	86.5	1546.02	-293.35	-27.84	1590.12	-299.83	82.79	1579.77	289.39	-329.13	77.58	888.2	-319.96	74.74	285.95
7.23	28.57	40.53	33.96	6.07	36.34	36.32	-165.79	64.26	26.17	-165.86	65.47	71.23	-446.1	-74.67	24.23	-456.48	-64.43	36.71	-577.36	-87.96	118.62	-546.64	-96.96	162.75	-177.47	10.51	1208.14	0	0	0	-135.76	-18.53	1556.73	-135.4	88.02	1546.31	-289.02	-25.9	1590.2	-295.73	83.32	1579.92	288.65	-329.02	77.36	887.88	-320.12	74.59	285.91
7.24	29.83	40.8	34.56	6.24	36.39	36.22	-165.7	64.06	26.13	-165.64	65.3	71.07	-444.63	-75.24	24.15	-454.25	-64.98	37.56	-572.08	-88.32	123.6	-539.79	-97.92	166.95	-171.77	11.57	1207.88	0	0	0	-131.57	-16.96	1557.09	-130.88	89.2	1546.64	-284.72	-23.99	1590.25	-291.08	85.65	1579.84	290.18	-328.74	77.83	888.5	-320.31	74.7	285.89
7.25	29.02	41.53	34.08	5.47	36.24	35.92	-165.78	63.65	25.99	-165.15	65.24	71	-443.78	-75.83	24.05	-456.19	-65.89	37.29	-566.6	-88.52	128.71	-532.8	-98.38	171.02	-173.93	13.81	1209.65	0	0	0	-127.34	-15.5	1557.35	-126.39	90.69	1546.78	-280.45	-22.29	1590.26	-286.59	87.33	1579.68	289.68	-329	77.61	888.55	-320	74.85	286.23
7.26	28.08	40.75	33.44	7.15	36.26	36.18	-165.54	63.93	26.28	-164.81	65.02	71	-443.06	-76.47	23.72	-454.85	-66.79	38.02	-560.55	-88.96	133.92	-525.13	-99.36	175.24	-163.92	15.8	1210.23	0	0	0	-122.68	-14.04	1557.54	-121.78	92.42	1546.87	-276.21	-20.43	1590.26	-282.14	89.4	1579.42	289.52	-328.93	77.57	888.51	-320.03	74.79	285.73
7.27	28.97	40.57	33.84	5.82	36.31	35.4	-165.54	63.28	26.15	-164.31	65.36	71.17	-440.23	-76.8	23.7	-452.55	-67.9	38.93	-554.11	-89.29	139.3	-517.43	-99.69	179.24	-161.26	17.28	1210.28	0	0	0	-118.68	-12.57	1557.69	-117.24	93.94	1546.87	-271.98	-18.55	1590.25	-277.86	90.68	1579.27	290.33	-328.98	77.69	888.1	-320.1	74.61	285.47
7.28	30.4	40.59	33.73	4.75	35.98	35.15	-165.25	63.89	26.66	-164.15	64.19	70.89	-437.97	-77.4	23.55	-450.37	-67.93	39.44	-547.13	-89.99	144.92	-509.4	-100	183.25	-153.28	17.13	1208.42	0	0	0	-114.25	-11.19	1557.74	-112.74	95.31	1546.78	-267.7	-17	1590.24	-273.35	92.72	1579.19	289.68	-329.3	77.55	888.13	-319.82	74.69	285.06
7.29	30.62	40.97	33.71	8.63	36.67	35.83	-165.21	63.06	26.48	-164.01	63.81	70.78	-436.11	-78.31	23.2	-447.51	-68.27	40.17	-539.8	-90.62	150.58	-501.05	-100.2	187.35	-147.48	18.1	1208.23	0	0	0	-110.06	-9.84	1557.78	-110.18	97.32	1546.92	-263.54	-15.19	1590.32	-268.94	94.3	1579.05	289.12	-329.3	77.49	887.96	-319.67	74.73	285.49
7.3	30.01	40.59	33.36	7.39	35.65	35.68	-165.25	62.8	26.6	-163.52	63.79	70.98	-434.13	-78.82	22.81	-444.7	-68.87	40.67	-532.42	-91.03	156.1	-492.37	-100.65	191.58	-143.96	19.36	1208.26	0	0	0	-106.2	-8.5	1557.79	-107.31	97.91	1546.87	-259.31	-13.5	1590.46	-264.55	95.64	1579.1	290.2	-328.99	77.81	888	-319.84	74.75	286.25
7.31	29.12	40.31	32.57	9.06	35.61	36.05	-165.12	62.89	26.68	-163.5	63.3	70.71	-431.21	-78.99	22.47	-440.84	-69.36	41.42	-525.05	-91.01	161.42	-483.41	-100.9	195.86	-140.31	20.58	1208.36	0	0	0	-101.79	-7.25	1557.79	-101.92	99.38	1546.74	-255.12	-11.87	1590.61	-260.03	98.07	1579.07	289.9	-329.16	77.69	887.93	-320.1	74.54	285.75
7.32	30.03	40.77	32.92	6.65	35.66	35.28	-165.04	63.04	26.8	-163.16	63.72	70.99	-427.97	-80.01	21.99	-436.35	-69.42	42.21	-517.97	-90.96	166.7	-474.53	-100.56	199.89	-136.89	22	1208.27	0	0	0	-97.39	-6	1557.76	-96.28	100.77	1546.63	-250.83	-10.46	1590.81	-255.9	98.77	1579.14	288.94	-329.24	77.28	887.61	-320.03	74.67	285.23
7.33	30.45	40.84	33.19	7.24	36.02	35.18	-164.91	62.9	26.72	-163.07	63.09	70.69	-424.81	-80.62	21.23	-432.35	-70.6	42.61	-511.29	-91.32	172.08	-465.37	-100.24	204.07	-137.74	23.78	1210.15	0	0	0	-93.46	-4.77	1557.75	-92.26	101.83	1546.48	-246.67	-8.85	1591.08	-251.4	100.84	1579.28	288.84	-328.98	77.43	887.5	-320.18	74.49	285.34
7.34	31.45	40.08	33.15	6.6	35.8	35.01	-164.93	62.69	26.58	-162.78	64.2	71.21	-419.69	-81.09	20.8	-426.87	-71.12	43.89	-504.45	-90.93	177.06	-456.15	-100.01	208.06	-129.58	23.33	1208.89	0	0	0	-89.68	-3.65	1557.75	-89.3	103.38	1546.45	-242.5	-7.52	1591.32	-247.2	102.09	1579.46	288.8	-328.79	77.59	887.76	-320.26	74.37	285.65
7.35	30.83	40.23	32.92	6.11	35.6	35.02	-164.81	63.17	26.74	-162.79	63.72	70.98	-415.93	-82.37	19.07	-421.7	-72.26	44.84	-495.17	-90.49	182.2	-446.84	-99.75	211.77	-126.31	24	1208.74	0	0	0	-85.4	-2.6	1557.67	-86.4	104.77	1546.42	-238.34	-6.27	1591.59	-242.87	103.52	1579.66	289.56	-329.08	77.6	888.26	-320.12	74.54	285.48
7.36	29.4	40.06	32.55	5.77	35.62	34.95	-164.81	62.87	26.59	-162.41	64.29	71.18	-411.48	-83.66	19.81	-417.46	-74.21	45.89	-484.01	-90.31	186.81	-437.52	-99.6	215.28	-122.91	24.74	1208.89	0	0	0	-81.2	-1.41	1557.55	-82.3	105.66	1546.28	-234.2	-5.11	1591.87	-238.8	104.67	1579.99	289.83	-328.87	77.63	887.73	-320.17	74.56	285.29
7.37	30.69	39.94	32.92	6.54	35.71	35.1	-164.75	63	26.6	-162.5	63.85	70.96	-405.11	-85.62	21.97	-410.56	-76.09	48.02	-473.32	-90.02	191.07	-428.22	-99.39	218.39	-118.88	26.2	1209.01	0	0	0	-77.63	-0.32	1557.5	-77.94	106.52	1546.11	-230.29	-3.83	1592.11	-234.79	105.95	1580.22	289.64	-329.06	77.61	887.51	-320.17	74.47	284.8
7.38	30.16	40.04	32.67	8.97	35.66	35.76	-164.74	63.15	26.64	-162.2	64.43	71.28	-396.88	-88.32	25.07	-402.62	-77.86	50.85	-463.96	-89.26	194.79	-418.9	-99.1	221.66	-114.66	26.86	1209.09	0	0	0	-73.14	0.64	1557.35	-74.04	107.6	1546.06	-226.36	-2.78	1592.39	-230.78	107.13	1580.57	289.04	-329	77.42	887.38	-320.04	74.42	284.57
7.39	29.53	40.17	32.43	7.5	35.77	35.35	-164.71	63.3	26.63	-162.02	64.91	71.44	-387.44	-90.76	28.61	-392.67	-79.38	53.91	-455.25	-88.57	197.83	-409.89	-98.44	225.04	-111.67	28.08	1209.43	0	0	0	-69.54	1.65	1557.3	-71.41	108.52	1546.1	-222.5	-1.75	1592.67	-226.92	108.22	1580.88	289.6	-329.03	77.57	887.88	-320.09	74.54	285.2
7.4	29.75	40.19	32.77	6.6	35.77	35.08	-164.7	63.72	26.72	-162.08	64.71	71.37	-376.38	-93.4	31.98	-383.47	-81.63	56.9	-446.36	-87.67	200.42	-400.89	-97.57	228.21	-109.19	29.75	1209.52	0	0	0	-66.21	2.61	1557.24	-66.62	109.53	1546.1	-218.65	-1.09	1592.94	-223.23	108.83	1581.23	289.41	-328.9	77.56	887.95	-320.15	74.5	284.29
7.41	29.09	40.27	32.45	6.67	36.21	35.14	-164.82	63.32	26.43	-162.09	65.22	71.59	-366.27	-96.07	35.32	-373.9	-83.31	59.59	-437.21	-87.45	203.02	-391.75	-96.76	231.11	-104.85	30.43	1209.61	0	0	0	-62.55	3.64	1557.23	-61.8	110.48	1546.17	-215.01	0.11	1593.26	-219.67	109.5	1581.76	289.35	-328.85	77.51	888.03	-320.01	74.59	284.41
7.42	29.65	40.37	32.51	6.34	35.9	35.2	-164.95	63	26.18	-162.16	65.28	71.6	-354.57	-98.75	38.55	-363.12	-85.06	62.5	-427.92	-87.16	205.12	-382.37	-96.38	233.78	-102.47	31.67	1209.85	0	0	0	-59.36	4.59	1557.24	-58.69	111.41	1546.26	-211.47	1.13	1593.57	-216.02	110.31	1582.22	289.68	-329.04	77.46	888.32	-319.8	74.59	285.18
7.43	28.61	40.42	32.19	5.47	36.39	34.8	-164.9	63.83	26.43	-162.24	65.76	71.72	-341.86	-101	41.85	-352.07	-86.55	65.35	-418.39	-86.83	206.91	-373.11	-95.86	236.13	-98.95	33.74	1209.95	0	0	0	-56.09	5.69	1557.31	-55.23	112.37	1546.45	-208.03	2.15	1593.91	-212.53	111.14	1582.66	289.24	-328.85	77.45	888.08	-319.92	74.57	283.98
7.44	29.1	40.34	32.33	6.04	36.25	35.17	-165.09	63.38	26.11	-162.3	66.46	72.03	-329.89	-102.06	45.02	-338.88	-87.38	68.29	-408.71	-87.13	208.74	-363.92	-95.26	238.34	-97.27	35.25	1210.1	0	0	0	-52.56	6.71	1557.38	-52.29	113.65	1546.5	-204.55	2.93	1594.18	-209.1	112.3	1583.07	289.19	-329.33	77.41	888.07	-320.11	74.58	284.6
7.45	27.27	40.29	32.11	6.23	36.45	35.19	-165.04	64.06	26.22	-162.52	66.63	72.05	-317.78	-103.55	48.05	-327.53	-88.27	70.85	-398.93	-87.3	210.18	-354.5	-94.96	240.41	-95.07	36.39	1210.18	0	0	0	-49.2	7.79	1557.44	-49.17	114.67	1546.64	-201.21	3.65	1594.43	-205.89	113.12	1583.43	289.06	-329.14	77.48	887.78	-320.32	74.36	285.09
7.46	31.25	40.01	33.12	5.31	36.09	35.12	-165.51	63.22	25.68	-162.73	66.83	72.07	-304.32	-104.57	51.15	-316.96	-89.03	73.1	-389.17	-87.6	211.41	-344.99	-94.77	242.19	-93.21	37.43	1210.34	0	0	0	-45.65	8.8	1557.56	-45.57	115.59	1546.87	-197.94	4.59	1594.68	-202.62	114.08	1583.7	288.92	-329.25	77.38	887.84	-320.27	74.4	284.86
7.47	26.97	40.51	31.95	7.17	36.81	35.48	-165.37	64	25.88	-162.95	66.54	71.89	-291.59	-104.99	53.75	-304.06	-89.42	75.5	-379.37	-87.84	212.38	-335.56	-94.59	243.63	-89.59	38.41	1210.54	0	0	0	-42.38	9.93	1557.6	-42.2	116.95	1546.91	-194.91	5.88	1594.93	-199.52	115.64	1583.95	289.26	-328.97	77.37	888.07	-320.12	74.63	285.2
7.48	27.66	40.72	32.31	5.94	36.58	35.28	-165.64	63.6	25.68	-163.02	66.96	72.03	-279.83	-105.46	55.72	-291.01	-89.66	77.87	-369.68	-88.21	213.13	-326.03	-94.5	244.87	-86.37	39.54	1210.63	0	0	0	-39.97	11.03	1557.67	-39.53	117.88	1546.95	-191.84	6.94	1595.15	-196.65	116.22	1584.27	289.43	-328.77	77.45	888.17	-320.12	74.61	284.29
7.49	30.55	41.08	32.97	7.15	36.62	35.6	-165.59	63.78	25.71	-162.96	67.68	72.4	-268.4	-105.37	57.66	-277.52	-89.85	79.98	-360.07	-88.55	213.51	-316.49	-94.79	246.07	-84.4	40.63	1210.72	0	0	0	-37.03	12.16	1557.75	-37.37	118.85	1546.98	-188.86	8.27	1595.36	-193.42	117.97	1584.37	289.8	-328.88	77.61	887.69	-320.2	74.42	285.54
7.5	29.31	40.93	32.6	6.84	36.74	35.44	-165.57	63.91	25.77	-163.03	67.11	72.11	-253.57	-104.74	60.31	-263.58	-89.75	82.18	-350.39	-89.45	213.93	-307.23	-94.84	246.86	-82.31	41.6	1210.7	0	0	0	-34.1	13.23	1557.74	-33.67	119.86	1547.05	-185.82	9.06	1595.52	-190.52	119.11	1584.56	289.52	-328.6	77.53	887.98	-320.13	74.64	284.62
7.51	28.59	40.71	32.45	5.83	37.14	34.94	-165.49	64	25.87	-162.93	67.64	72.34	-241.48	-104.68	62.35	-249.36	-89.59	84.27	-340.86	-89.97	214	-297.97	-95.41	247.69	-80.67	42.22	1210.84	0	0	0	-31.22	14.33	1557.63	-30.2	120.82	1546.97	-182.95	10.22	1595.67	-187.99	119.11	1584.8	288.99	-328.84	77.34	887.89	-320.43	74.4	284.56
7.52	29.15	40.8	32.58	7.32	36.69	35.49	-165.57	63.74	25.82	-162.9	67.29	72.26	-228.89	-104.04	64.33	-235.77	-89.37	86.53	-331.23	-90.88	214.1	-288.88	-95.69	248.26	-77.51	43.32	1210.87	0	0	0	-28.35	15.59	1557.61	-29.52	121.96	1546.85	-180.14	11.46	1595.85	-185.32	120.01	1584.86	289.66	-328.75	77.59	888.11	-320.35	74.46	285.09
7.53	28.42	41.16	32.52	6.43	36.43	35.15	-165.63	63.37	25.81	-162.73	66.87	72.28	-216.06	-103.4	66.09	-227.33	-89.52	87.76	-321.67	-91.97	214.12	-279.8	-96.43	248.85	-74.16	43.86	1210.9	0	0	0	-25.42	16.8	1557.48	-27.32	123.13	1546.69	-177.34	12.49	1595.97	-182.57	121.32	1584.9	289.9	-328.5	77.73	887.75	-319.91	74.53	285.7
7.54	29.24	40.48	32.52	5.99	36.83	34.75	-165.35	64.08	26.4	-162.38	66.66	72.28	-202.31	-102.89	68.47	-216.13	-89.29	89.27	-312.22	-92.75	213.91	-270.82	-96.85	249.19	-70.63	44.31	1210.85	0	0	0	-22.7	17.89	1557.39	-24.37	124.52	1546.37	-174.66	13.49	1596.1	-179.82	122.9	1584.97	289.54	-328.62	77.44	887.82	-319.88	74.66	285.49
7.55	28.54	41.23	32.13	6.14	37.08	34.53	-165.41	62.9	26.07	-162.22	65.9	72.19	-190.97	-101.88	69.63	-203.31	-89.01	91.29	-302.91	-93.88	213.73	-261.87	-97.44	249.49	-70.74	45.29	1210.81	0	0	0	-20.03	19.19	1557.28	-20.03	125.68	1546.15	-172.01	14.86	1596.26	-177.16	124.13	1584.95	288.99	-329	77.26	887.9	-320.31	74.61	284.81
7.56	28.84	41.22	32.2	6.45	36.25	34.74	-165.39	62.1	26.04	-161.93	65.87	72.31	-178.19	-101.18	71.5	-192.71	-88.93	92.79	-293.9	-94.58	213.3	-253.05	-98.34	249.81	-68.18	46.62	1210.97	0	0	0	-18.17	20.28	1557.17	-18.74	126.86	1545.97	-169.34	15.66	1596.36	-174.86	124.93	1584.94	289.48	-328.9	77.43	888.3	-320.23	74.66	284.18
7.57	28.84	41.39	32.01	7.34	36.69	34.8	-165.22	62.2	26.47	-161.85	64.87	72.03	-168.7	-100.49	72.68	-184.62	-88.72	93.6	-284.91	-95.39	212.95	-244.49	-98.68	249.9	-66.33	46.99	1210.86	0	0	0	-15.8	21.5	1557.03	-14.9	127.83	1545.58	-166.88	16.75	1596.5	-172.68	125.37	1584.89	289.01	-328.55	77.32	887.73	-320.39	74.47	284.17
7.58	30.53	41.01	32.33	6.23	36.66	34.06	-165.03	62.4	26.95	-161.52	64.37	72.04	-156.3	-99.91	74.67	-171.52	-88.47	95.69	-276.05	-96.38	212.63	-236.17	-99.4	250.09	-62.48	47.77	1210.83	0	0	0	-13.16	22.56	1556.9	-14.7	129.13	1545.27	-164.46	17.85	1596.58	-170.1	127.02	1584.85	288.78	-329.02	77.16	887.91	-320.11	74.73	284.52
7.59	30.6	41.44	32.41	6.16	36.38	34	-164.9	62	27.1	-161.14	64.12	72.18	-146.79	-99.34	75.87	-161.09	-88.35	97.06	-267.4	-97.47	212.47	-228.01	-100.09	250.32	-60.79	48.76	1210.75	0	0	0	-11	23.67	1556.74	-12.57	130.2	1545.04	-162.2	18.85	1596.64	-167.79	128.2	1584.76	290	-329.18	77.49	887.92	-320.11	74.5	284.51
7.6	28.46	41.12	31.74	6.37	35.89	34.1	-164.87	61.58	27.18	-161.09	63.47	72.04	-135.04	-99.88	77.5	-152.5	-88.38	98.24	-259.04	-98.33	212.22	-219.99	-101	250.68	-58.84	49.38	1210.83	0	0	0	-8.98	24.75	1556.56	-8.38	131.36	1544.78	-159.91	19.64	1596.68	-165.7	129.68	1584.6	289.14	-329.44	77.27	888.03	-320.16	74.47	285.6
7.61	29.23	41.19	31.97	7.41	35.39	34.37	-164.85	61.16	27.35	-160.87	62.92	72.02	-125.07	-100.11	79.17	-142.01	-88.05	99.64	-250.78	-99.17	212.03	-212.43	-101.24	250.8	-56.82	50.34	1210.71	0	0	0	-6.61	25.75	1556.37	-8.37	132.62	1544.53	-157.67	20.2	1596.7	-163.97	129.49	1584.63	288.95	-329.07	77.3	887.78	-320.5	74.45	284.78
7.62	29.92	40.98	32.13	6.84	35.68	34.21	-164.84	60.71	27.32	-160.68	62.82	72.12	-116.14	-99.58	80.84	-131.71	-88.93	100.75	-243	-99.62	211.68	-204.97	-101.63	251.01	-56.59	50.51	1210.67	0	0	0	-4.38	26.77	1556.14	-5.65	133.71	1544.21	-155.58	20.95	1596.67	-161.99	130.06	1584.5	289.55	-328.89	77.43	888.45	-320.29	74.76	284.24
7.63	31.65	40.89	32.55	5.83	34.89	34.09	-164.67	60.99	27.55	-160.65	62.67	72.09	-105.64	-99.61	82.94	-122.7	-88.96	102.14	-235.29	-100.43	211.64	-197.7	-102.06	251.35	-54.89	51.56	1210.65	0	0	0	-2.36	27.64	1555.99	-3.37	134.37	1544.08	-153.56	21.59	1596.67	-160.15	131.29	1584.45	289.64	-328.82	77.54	888	-320.2	74.75	285.04
7.64	30.94	41.97	32.74	6.92	35.55	33.93	-164.64	61.14	27.72	-160.55	62.83	72.22	-97.21	-99.55	84.36	-114.65	-89.7	103.53	-227.84	-100.99	211.61	-190.6	-102.35	251.66	-52.97	52.29	1210.68	0	0	0	-0.42	28.66	1555.8	0.02	134.9	1543.36	-151.55	22.04	1596.64	-158.19	132.39	1584.31	288.97	-328.89	77.34	887.8	-320.1	74.61	284.79
7.65	30.75	40.75	31.91	6.47	35.34	33.88	-164.62	61.08	27.82	-160.53	62.75	72.2	-88.41	-99.97	86.11	-104.86	-89.68	105.42	-220.64	-101.69	211.78	-183.8	-102.41	251.95	-52.02	52.8	1210.61	0	0	0	1.34	29.49	1555.67	1.96	135.49	1543.15	-149.74	22.84	1596.64	-156.67	132.16	1584.44	289.85	-328.92	77.56	888.22	-320.26	74.7	284.89
7.66	29.98	40.72	31.8	6.91	34.98	33.98	-164.66	60.7	27.72	-160.67	61.9	71.91	-80.13	-100.01	87.9	-97.41	-90.43	106.94	-213.7	-101.82	211.8	-177.14	-102.8	252.53	-51	53.47	1210.61	0	0	0	3.12	30.31	1555.49	3.45	136.07	1542.98	-147.96	23.32	1596.62	-155.12	132.58	1584.47	289.9	-328.57	77.62	887.94	-320.03	74.71	284.71
7.67	32.15	40.21	32.63	7.25	35.24	34.23	-164.59	60.8	27.76	-160.54	62.13	72.06	-72.39	-100.23	89.73	-89.61	-90.55	108.75	-206.94	-101.88	211.98	-170.82	-102.71	253.02	-48.04	54.04	1210.69	0	0	0	4.77	30.98	1555.33	4.95	136.75	1542.75	-146.25	23.88	1596.57	-153.52	133.22	1584.32	290.29	-328.69	77.67	888.28	-320.22	74.73	285.23
7.68	29.07	41.2	32.12	6.14	34.66	34.07	-164.75	60.51	27.75	-160.46	62.16	72.25	-63.62	-100.42	91.94	-81.88	-91.16	110.7	-200.23	-102.47	212.42	-164.55	-102.88	253.65	-46.55	54.61	1210.55	0	0	0	6.25	31.67	1555.19	6.37	137.38	1542.6	-144.65	24.51	1596.58	-151.97	133.94	1584.22	289.68	-328.68	77.46	888.39	-320.31	74.63	285.37
7.69	30.88	40.24	32.03	6.01	35.13	33.8	-164.49	61.07	28.09	-160.4	61.9	72.14	-56.02	-100.74	94.22	-72.91	-91.17	113.17	-193.72	-102.65	212.87	-158.6	-102.63	254.26	-45.67	54.65	1210.51	0	0	0	7.97	32.39	1555.07	7.81	138.19	1542.45	-143.15	24.93	1596.52	-150.46	134.33	1584.18	289.67	-328.64	77.59	888.27	-320.01	74.76	285.19
7.7	30.64	40.06	32.1	7.73	34.59	34.58	-164.69	60.56	27.94	-160.32	61.45	72.1	-47.72	-100.71	97.02	-66	-91.56	115.25	-187.4	-102.77	213.37	-152.79	-102.48	255.01	-43.91	54.86	1210.51	0	0	0	9.55	32.87	1554.99	9.13	138.49	1542.31	-141.7	25.41	1596.48	-149.07	134.65	1584.1	289.76	-328.6	77.51	887.86	-320.17	74.55	284.39
7.71	30.56	39.43	32.26	5.84	33.99	34.31	-164.65	60.17	27.94	-159.9	61.81	72.32	-39.84	-101	99.61	-58.33	-92.04	117.65	-181.15	-102.74	213.88	-147.07	-102.45	255.91	-42.69	55	1210.42	0	0	0	10.42	33.28	1554.94	10.35	139	1542.25	-140.34	25.73	1596.43	-147.77	135.07	1584	288.98	-328.66	77.26	887.49	-320.27	74.39	285.08
7.72	29.09	39.32	31.91	6.83	34.29	34.44	-164.6	60.08	28.08	-159.8	61.3	72.28	-31.98	-100.9	102.64	-50.46	-92.56	120.75	-174.98	-102.71	214.42	-141.48	-102.19	256.74	-41.23	54.99	1210.44	0	0	0	11.75	33.71	1554.85	11.63	139.39	1542.15	-139.02	26	1596.35	-146.72	134.79	1583.96	288.93	-328.65	77.36	888.13	-320.22	74.54	285.46
7.73	29.92	39.23	32.12	7.82	33.58	34.9	-164.46	60.24	28.31	-159.69	61.03	72.25	-24.39	-100.64	105.46	-44.48	-90	121.42	-168.99	-102.53	215	-135.95	-101.53	257.44	-39.49	55.81	1210.52	0	0	0	13.24	34.13	1554.83	12.79	139.62	1542.11	-137.85	26.46	1596.27	-145.36	136.01	1583.87	289.59	-329.02	77.45	888.04	-320.09	74.58	284.91
7.74	29.78	39.06	32.17	6.02	33.75	34.32	-164.49	59.95	28.27	-159.67	60.59	72.17	-17.07	-100.61	107.73	-36.36	-89.24	123.77	-162.96	-102.27	215.61	-130.35	-101.26	258.21	-36.94	57.16	1210.52	0	0	0	14.68	34.54	1554.82	13.97	140.44	1542.02	-136.62	26.67	1596.2	-144.18	136.21	1583.68	288.25	-328.86	77.21	887.92	-320.27	74.49	284.92
7.75	29.76	39.88	32.52	5.8	34	34.18	-164.57	59.72	28.29	-159.43	60.48	72.14	-9.65	-100.69	110.3	-29.83	-88.76	125.65	-156.98	-101.65	215.93	-124.8	-100.57	258.8	-37.11	58.73	1210.69	0	0	0	15.73	34.87	1554.88	15.1	140.81	1542.1	-135.5	27.12	1596.19	-143.01	136.37	1583.6	288.9	-328.77	77.41	887.83	-320.23	74.56	284.84
7.76	30.77	38.72	32.35	6.62	33.76	34.4	-164.36	60.51	28.64	-159.27	60.7	72.24	-2.96	-100.22	112.21	-22.8	-88.18	127.41	-150.91	-101.19	216.25	-119.2	-99.64	259.27	-38.22	58.24	1211.83	0	0	0	17.09	35.12	1554.95	16.21	141.04	1542.17	-134.4	27.48	1596.19	-141.78	137.03	1583.58	289.41	-328.73	77.45	888.27	-319.97	74.7	285.02
7.77	31.34	39.02	32.37	7.14	33.72	34.54	-164.35	60.28	28.58	-159.27	60.38	72.12	6.05	-99.76	114.6	-15.69	-87.72	129.12	-144.85	-100.53	216.38	-113.51	-99.1	259.64	-36.44	58.48	1212.06	0	0	0	17.84	35.39	1555.12	17.22	141.29	1542.26	-133.29	27.47	1596.17	-140.83	137.06	1583.64	290.17	-328.72	77.66	888.15	-320.25	74.68	284.91
7.78	28.58	39.66	31.76	7.26	33.54	34.85	-164.48	60.14	28.5	-159.03	60.47	72.18	12.85	-99.75	116.21	-9.46	-87.12	130.37	-138.52	-99.82	216.19	-107.58	-98.49	259.82	-36.61	59.05	1212.36	0	0	0	19.21	35.66	1555.22	18.28	141.31	1542.37	-132.2	27.8	1596.17	-139.93	136.74	1583.66	289.8	-329.11	77.52	887.51	-320.06	74.42	284.26
7.79	30.46	39.14	32.02	5.27	33.48	34.07	-164.42	59.94	28.45	-159.04	60.52	72.27	21.21	-98.76	118.15	-1.43	-86.61	131.81	-132.15	-99.07	215.71	-101.76	-97.57	259.61	-33.38	59.52	1212.36	0	0	0	20.37	35.97	1555.32	19.3	141.76	1542.49	-131.18	27.99	1596.23	-138.84	137.21	1583.55	289.35	-328.98	77.48	887.64	-320.17	74.52	284.79
7.8	28.57	39.59	31.58	10.96	34.64	37.37	-164.5	59.89	28.41	-159.02	60.19	72.12	28.71	-98.41	119.65	7.35	-85.49	133.45	-125.56	-97.92	214.83	-95.74	-96.5	259.15	-32.39	60.99	1211.12	0	0	0	21.2	36.21	1555.44	20.14	141.98	1542.6	-130.17	28.01	1596.25	-137.92	137.05	1583.73	289.52	-328.64	77.37	888.13	-320.2	74.72	284.71
7.81	30.07	38.65	31.44	9.05	34.79	36.47	-164.44	60.08	28.51	-159.07	60.16	72.15	38.19	-97.81	121.64	15.85	-84.65	134.82	-118.58	-97.02	213.75	-89.6	-95.36	258.44	-30.92	61.33	1210.95	0	0	0	21.96	36.28	1555.58	21.05	142.12	1542.76	-129.11	27.96	1596.28	-136.98	137.22	1583.81	289.77	-328.44	77.52	888.4	-320.15	74.77	284.49
7.82	28.98	38.28	30.83	12.02	35.45	37.36	-164.42	60.69	28.75	-159.05	60.47	72.21	47.39	-96.65	123.49	25.03	-83.67	136.29	-111.39	-95.98	212.26	-83.26	-94.24	257.4	-29.49	60.05	1211.04	0	0	0	23.14	36.35	1555.74	22.32	142.54	1542.93	-128.11	27.99	1596.31	-136	137.15	1583.91	288.86	-328.94	77.11	888.26	-320.06	74.79	284.5
7.83	33.92	39.92	36.27	4.42	35.27	35.64	-164.63	59.58	28.21	-159.04	60.49	72.27	58.04	-95.72	125.42	34.4	-82.92	137.52	-103.95	-94.84	210.47	-76.46	-93.22	256.16	-27.67	59.72	1211.06	0	0	0	24.19	36.46	1555.85	23.13	142.28	1543.16	-127.19	28.11	1596.36	-135.04	137.61	1583.94	288.91	-328.83	77.08	887.55	-320.09	74.44	285.5
7.84	26.72	39.88	34.2	5.54	35.79	35.97	-164.51	60.35	28.44	-159.08	61.38	72.61	67.72	-94.78	126.77	44.1	-81.6	138.59	-96.12	-93.78	208.41	-69.42	-92.07	254.52	-27.83	59.43	1211.11	0	0	0	25.28	36.53	1556.01	24.08	142.33	1543.39	-126.26	28.14	1596.4	-134.12	137.43	1584.1	289.63	-328.62	77.43	888.19	-320.02	74.71	284.77
7.85	41.19	40.43	38.4	6.97	35.78	36.14	-164.53	60.42	28.44	-159.06	61.2	72.53	78.03	-93.75	128.01	54	-80.68	139.25	-87.85	-92.85	206.16	-62	-90.53	252.46	-25.9	59.17	1211.05	0	0	0	25.77	36.36	1556.11	24.98	142.12	1543.65	-125.38	28.34	1596.4	-133.19	137.62	1584.26	289.67	-328.68	77.49	888.3	-320.13	74.53	285.32
7.86	40.43	40.69	38.15	4.88	35.71	35.47	-164.72	60.04	28.13	-159.3	61.08	72.4	87.76	-92.65	128.78	64.45	-79.42	139.84	-79.29	-91.57	203.55	-54.15	-89.46	250.38	-31.28	60.73	1212.5	0	0	0	27.16	36.42	1556.19	25.89	142.05	1543.89	-124.51	28.25	1596.45	-132.31	137.28	1584.4	289.56	-329.13	77.34	888.59	-320.1	74.69	284.82
7.87	35.27	41.06	36.87	8.9	36.45	36.77	-164.73	60.54	28.13	-159.37	61.84	72.58	98.14	-91.47	129.54	75.26	-78.36	140.29	-70.28	-90.28	200.81	-46.02	-87.88	247.85	-22.47	58.78	1211.31	0	0	0	28.15	36.5	1556.37	26.92	142.28	1544.15	-123.65	28.29	1596.42	-131.35	137.95	1584.49	289.6	-328.62	77.37	888.17	-320.04	74.57	285.24
7.88	37.09	40.75	38.63	10.54	37.07	37.24	-164.82	60.79	27.97	-159.61	62.16	72.52	110.03	-90.22	130.56	86.04	-76.93	140.67	-60.79	-88.9	197.77	-37.62	-86.67	245.34	-22.59	58.52	1211	0	0	0	29.17	36.41	1556.46	27.91	142.41	1544.38	-122.73	28.09	1596.44	-130.5	136.96	1584.74	289.38	-328.74	77.29	888.37	-320.21	74.53	284.98
7.89	37.19	41.83	38.18	8.75	37.3	36.72	-164.91	60.92	27.64	-159.89	62.77	72.69	120.69	-89.19	131.25	98.04	-75.44	141.35	-50.9	-87.63	194.7	-28.8	-85.52	242.76	-22.03	58.59	1211.12	0	0	0	30.01	36.32	1556.61	28.89	142.24	1544.6	-121.85	28.04	1596.47	-129.43	137.87	1584.82	289.06	-328.79	77.26	887.67	-320.22	74.33	285.47
7.9	43.03	42.79	39.71	9.72	37.19	36.77	-165.09	61.1	27.52	-159.96	63.34	72.76	132.15	-87.86	132.32	109.35	-74.47	141.79	-40.85	-86.08	191.36	-19.87	-84.01	239.9	-21.42	59.4	1211.33	0	0	0	30.44	36.25	1556.74	29.98	142.34	1544.83	-121.08	28.38	1596.52	-128.51	137.68	1585.08	289.55	-329.08	77.28	887.74	-320.28	74.52	285.41
7.91	36.41	42.77	38.42	11.52	38.21	37.57	-165.08	61.5	27.31	-160.04	64.1	72.94	145.1	-86.29	133.71	120.98	-72.94	142.51	-30.33	-84.64	188.08	-10.72	-82.24	236.85	-19.99	60.06	1211.58	0	0	0	31.35	36.24	1556.88	31.02	141.96	1545.11	-120.26	28.52	1596.55	-127.57	137.74	1585.15	288.87	-329.07	77.14	887.89	-320.41	74.59	285.42
7.92	27.75	43.25	36.05	7.88	35.69	34.98	-165.17	62.12	27.28	-160.43	64.65	73.02	157.43	-85.05	135.21	132.96	-71.61	143.4	-19.53	-82.7	184.45	-1.28	-80.43	233.74	-18.81	60.48	1211.61	0	0	0	32.19	36.1	1556.97	32.05	141.99	1545.3	-119.52	28.92	1596.56	-126.64	137.63	1585.32	290.19	-329.07	77.5	888.2	-320.5	74.67	285.6
7.93	35.88	41.38	33.48	8.49	35.6	35.43	-165.42	62.17	26.97	-160.66	65.48	73.23	168.04	-83.77	136.53	146.47	-70.43	144.58	-8.34	-81.11	181	8.62	-79.08	230.74	-17.65	60.96	1211.63	0	0	0	33.02	36.12	1557.11	33.13	142.29	1545.49	-118.75	29.37	1596.56	-125.62	137.81	1585.42	289.42	-329.12	77.08	887.78	-320.27	74.49	285.09
7.94	30.33	40.76	32.87	6.93	35.88	34.94	-165.38	62.37	26.73	-161.09	65.31	72.99	181.81	-82.58	138.28	159.46	-68.93	145.83	3.03	-78.97	177.28	18.75	-77.58	227.63	-17.66	61.19	1211.64	0	0	0	33.91	36.23	1557.21	34.15	142.17	1545.66	-117.89	29.43	1596.58	-124.49	138.95	1585.39	289.6	-329.14	77.3	887.45	-320.12	74.35	284.54
7.95	31.04	41.94	33.06	7.1	36.31	34.98	-165.41	62.88	26.72	-161.3	66.03	73.09	195.32	-81.03	140.1	172.47	-67.17	147.09	14.93	-77.26	173.79	29.2	-76	224.49	-17.45	61.27	1211.71	0	0	0	34.82	36.25	1557.26	35.23	142.36	1545.74	-117.05	29.75	1596.61	-123.37	139.34	1585.4	289.78	-329.01	77.27	887.91	-320.18	74.47	285.81
7.96	31.3	42.08	33.4	6.36	36.85	34.94	-165.44	63.06	26.68	-161.59	66.29	73.18	207.67	-80	141.68	186.64	-65.96	148.36	27.09	-75.49	170.3	39.88	-74.63	221.41	-17.25	62.06	1211.88	0	0	0	36.19	36.39	1557.35	36.41	142.48	1545.87	-116.17	30.25	1596.63	-122.15	140.33	1585.38	289.36	-329.15	77.19	887.91	-320.31	74.4	285.65
7.97	31.42	43.07	34.12	6.99	37.14	35.14	-165.5	63.43	26.65	-161.63	66.98	73.36	221.92	-78.82	143.21	199.04	-64.77	149.15	39.59	-74.16	167.03	50.98	-73.33	218.45	-14.43	61.97	1211.91	0	0	0	36.76	36.51	1557.43	37.48	142.31	1545.94	-115.28	30.75	1596.69	-121.1	140.77	1585.4	289.58	-328.99	77.37	887.91	-320.56	74.32	285.41
7.98	30.67	42.72	33.97	7.14	37.55	35.23	-165.54	63.52	26.46	-161.83	66.93	73.35	234.66	-77.61	144.53	213.15	-63.54	150.18	52.29	-72.46	163.79	62.47	-72.42	215.63	-14.78	61.66	1211.74	0	0	0	37.5	36.71	1557.51	37.5	143.09	1546.25	-114.34	31.21	1596.71	-120.21	140.92	1585.44	288.73	-329.04	77.27	888.1	-320.18	74.55	285.4
7.99	31.12	43.03	34.36	4.77	37.13	35.04	-165.59	63.11	26.22	-162.18	66.96	73.23	248.41	-76.14	145.89	225.44	-62.43	150.65	65.44	-71.25	160.82	74.2	-71.02	212.75	-11.86	61.84	1211.88	0	0	0	38.64	36.99	1557.54	37.64	143.32	1546.46	-113.48	31.88	1596.75	-119.06	141.45	1585.41	289.3	-329.41	77.34	887.94	-320.05	74.54	285.16
8	30.28	43.02	33.99	5.98	37.93	35.09	-165.5	63.71	26.35	-162.28	67.27	73.28	261.85	-74.79	147.36	238.6	-60.62	151.57	78.65	-69.52	157.75	86.09	-69.74	210	-11.01	61.78	1212.04	0	0	0	39.4	37.36	1557.6	38.28	143.8	1546.33	-112.54	32.56	1596.78	-117.93	141.98	1585.36	289	-329.49	77.26	888.39	-320.33	74.64	284.58
8.01	29.51	43.07	33.79	6.83	37.69	35.61	-165.67	63.5	26.15	-162.33	67.63	73.43	275.56	-73.49	148.84	252.12	-59.71	152.73	91.94	-68.43	154.97	98.04	-69.21	207.67	-9.44	62.18	1212.02	0	0	0	40.09	37.52	1557.66	39.62	143.91	1546.28	-111.53	33.05	1596.78	-116.81	142.45	1585.2	291.13	-328.67	78.27	888.15	-320.49	74.58	285.09
8.02	29.55	43.03	34.02	5.24	37.77	35.35	-165.78	63.36	26.03	-162.56	67.88	73.42	288.69	-72.3	150.81	265.74	-58.43	154.32	105.26	-67.48	152.47	109.79	-68.26	205.22	-12.95	64.29	1213.71	0	0	0	41.52	37.82	1557.66	40.7	144.38	1546.23	-110.5	33.45	1596.76	-115.79	143.15	1585.07	290.68	-328.61	78.26	888.17	-320.22	74.56	285.38
8.03	29.77	43.31	34.04	6.01	38.12	35.54	-165.72	64.25	26.27	-162.58	68.6	73.72	301.63	-70.82	153.19	279.62	-57.25	156.48	118.44	-66.36	149.98	121.49	-67.55	203.05	-9.27	64.9	1213.98	0	0	0	42.69	38.31	1557.69	42.12	144.62	1546.25	-109.56	34.26	1596.75	-114.52	143.44	1585.02	289.46	-328.75	77.9	887.39	-320.55	74.34	285.01
8.04	29.25	43.22	34.28	5.48	38.32	35.55	-165.73	64.14	26.11	-163.01	67.69	73.37	314.57	-70.02	156.06	291.7	-56.26	158.53	131.5	-65.35	147.72	133.05	-66.58	200.88	-10.09	65.08	1213.9	0	0	0	43.75	38.68	1557.72	43.61	145.13	1546.19	-108.48	34.81	1596.67	-113.52	144.63	1584.76	288.43	-328.74	77.64	887.62	-320.62	74.36	284.87
8.05	29.4	43.09	34.3	6.66	38.92	35.86	-165.74	64.05	25.97	-163.04	68.47	73.7	327.56	-68.7	159.24	305.02	-55.08	161.04	144.58	-64.25	145.6	144.62	-66.19	199	-7.73	65.48	1213.87	0	0	0	44.76	39.21	1557.74	43.89	145.81	1546.03	-107.38	35.33	1596.6	-112.45	145.02	1584.59	288.06	-328.9	77.66	887.82	-320.28	74.46	284.14
8.06	29.92	43.85	34.58	7.3	38.19	36.58	-165.81	64.16	26.01	-163.35	68.32	73.64	339.92	-67.97	161.98	318.43	-54.14	163.61	157.51	-63.69	143.81	156.15	-65.41	197.01	-5.22	66.13	1214	0	0	0	45.69	39.71	1557.78	45.73	146.12	1545.87	-106.28	36.03	1596.59	-111.28	145.02	1584.46	289.68	-328.69	78.01	887.97	-320.34	74.52	283.59
8.07	29.22	43.61	34.62	5.35	38.38	36.34	-165.9	64.12	25.84	-163.63	68.48	73.71	353.5	-67.24	164.99	332.14	-53.34	166.18	170.32	-62.93	142.08	167.59	-64.65	195.16	-6.11	65.79	1214.24	0	0	0	46.99	40.22	1557.7	47.26	146.61	1545.7	-105.19	36.82	1596.51	-110.22	145.75	1584.27	290.11	-328.81	78.15	887.6	-320.14	74.42	285.51
8.08	26.62	43.61	33.95	5.8	38.82	36.47	-165.89	64.73	26.07	-163.72	68.65	73.74	366.65	-66.16	167.75	344.67	-52.68	168.4	183.08	-62.24	140.64	179.04	-64.13	193.56	-5.59	65.76	1213.86	0	0	0	48.41	40.75	1557.66	48.22	147.15	1545.54	-103.9	37.01	1596.42	-108.98	146.71	1584.06	289.04	-328.72	77.86	888.26	-320.29	74.57	283.95
8.09	27.72	44.45	34.86	6.57	38.67	36.77	-165.91	64.55	25.97	-163.71	68.59	73.71	378.25	-65.56	169.58	357.27	-54.62	171.33	195.79	-62.01	139.54	190.54	-63.54	192.16	-6.64	66.01	1213.95	0	0	0	49.23	41.21	1557.65	48.45	147.7	1545.39	-102.74	37.66	1596.32	-107.75	146.93	1583.79	288.48	-328.64	77.59	888.51	-320.08	74.69	284.63
8.1	26.92	43.76	34.46	6.42	39.07	36.82	-165.93	64.45	25.86	-163.83	68.9	73.94	390.75	-65	170.92	372.22	-51.82	172.19	208.25	-61.65	138.68	201.96	-63.32	191.07	-0.51	65.07	1212.42	0	0	0	50.76	41.75	1557.56	49.64	148.05	1545.23	-101.56	38.29	1596.26	-106.47	147.74	1583.51	288.64	-328.81	77.67	888.87	-320.08	74.82	284.87
8.11	26.64	43.91	34.76	5.73	39.45	36.76	-166.08	64.03	25.69	-163.83	68.91	73.91	402.95	-64.33	171.52	383.05	-52.66	172.68	220.35	-61.35	137.97	213.25	-62.82	190.09	2.89	64.29	1211.93	0	0	0	51.98	42.34	1557.54	51.12	148.87	1545.03	-100.29	38.87	1596.16	-105.12	148.49	1583.32	289.82	-328.68	78.04	888.09	-320.37	74.52	285.33
8.12	26.86	44.11	34.64	4.75	39.58	36.37	-166.07	64.01	25.65	-163.73	69.13	74.06	414.21	-64.12	170.82	395.06	-52.06	172.18	231.98	-61.37	137.58	224.39	-63.16	189.63	4.87	63.41	1211.87	0	0	0	53.08	42.79	1557.53	52.43	149.24	1544.81	-98.89	39.42	1596.05	-103.8	148.94	1582.97	289.91	-328.7	78	888.15	-320.4	74.54	285
8.13	28.52	44.11	34.87	5.82	38.85	36.75	-165.99	64.41	25.92	-163.63	68.74	73.94	426.15	-63.72	170.12	405.31	-51.62	170.79	243.07	-61.29	137.24	235.18	-63.35	189.2	6.78	64.16	1211.83	0	0	0	54.48	43.36	1557.48	53.4	149.73	1544.67	-97.42	39.67	1595.9	-102.59	149.28	1582.7	289.28	-328.74	77.74	887.98	-320.22	74.47	284.08
8.14	28.12	44.14	34.89	5.08	38.53	36.57	-165.85	64.3	26	-163.36	68.49	73.86	436.26	-62.88	169.23	414.41	-50.76	169.46	253.78	-61.62	137.26	245.51	-63.87	189.06	6.31	64.89	1211.68	0	0	0	56.55	43.89	1557.39	55.49	150.27	1544.41	-95.92	39.88	1595.72	-101.36	149.12	1582.36	289.26	-328.64	77.77	887.42	-320.46	74.34	285
8.15	29.44	43.99	35.08	5.27	38.79	36.29	-165.77	64.26	26.17	-163.02	68.12	73.75	446.87	-62	169.1	424.77	-50.82	169.57	263.95	-61.86	137.41	255.27	-64.56	189.14	4.65	66.16	1213.12	0	0	0	57.96	44.4	1557.32	57.66	150.63	1543.99	-94.45	40.32	1595.56	-99.99	149.64	1582.01	289.34	-328.49	77.7	887.69	-320.48	74.41	285.72
8.16	27.84	44.04	34.46	7.11	38.3	36.68	-165.76	64.06	26.28	-162.58	67.56	73.61	455.7	-61.86	168.97	434.51	-50.15	169.72	273.48	-62.45	137.79	264.33	-64.97	189.18	10.37	66.03	1211.75	0	0	0	58.99	44.8	1557.26	59.97	150.67	1543.45	-92.84	40.51	1595.31	-98.47	150.19	1581.54	289.63	-328.64	77.92	888.19	-320.15	74.63	285.24
8.17	28.02	43.35	34.34	5	38.28	35.88	-165.61	63.6	26.26	-162.16	67.31	73.58	465.82	-60.99	169.73	442.72	-49.58	169.92	282.6	-63.4	138.38	272.92	-65.97	189.61	11.18	66.2	1212.64	0	0	0	61.07	45.29	1557.1	62.04	150.46	1543.09	-91.22	41.06	1595.08	-97.11	150.21	1581.11	288.78	-328.72	77.76	887.72	-320.14	74.46	286.38
8.18	28.35	43.68	34.51	6.02	37.59	36.44	-165.65	63.27	26.29	-161.78	67.47	73.68	473.87	-60.61	170.16	451.6	-49.31	170.5	291.19	-64.31	138.89	281.04	-66.9	190	11.71	66.53	1212.73	0	0	0	62.83	45.75	1556.96	63.62	151.21	1542.7	-89.47	41.07	1594.79	-95.6	150.67	1580.57	289.12	-328.47	77.69	887.77	-320.2	74.53	285.5
8.19	28.2	42.81	34.22	6.25	37.65	36.29	-165.62	62.9	26.31	-161.54	67	73.47	481.46	-60.39	170.77	460.39	-49.17	171.42	299.28	-65.16	139.42	288.63	-67.79	190.32	15.29	65.04	1210.93	0	0	0	64.5	45.98	1556.76	65.19	151.74	1542.37	-87.62	40.88	1594.45	-94.06	150.27	1580.14	289.57	-328.56	77.96	888.3	-320.14	74.69	285.16
8.2	28.4	43.5	34.48	5.98	37.66	36.09	-165.74	62.57	26.3	-161.26	67.19	73.56	489.22	-60.19	171.43	466.58	-48.8	171.68	306.84	-66.51	140.04	295.8	-68.88	190.74	18.53	64.67	1210.39	0	0	0	66.6	46.32	1556.52	66.8	151.78	1542.04	-85.79	40.89	1594.11	-92.44	150.59	1579.54	289.67	-328.54	77.96	887.91	-320.08	74.46	285.42
8.21	28.68	42.7	34.51	6.92	37.77	36.38	-165.69	62.95	26.42	-161.08	66.87	73.34	496.38	-59.36	172.08	473.7	-48.85	172.22	313.84	-67.9	140.62	302.43	-70.17	191.28	19.62	64.86	1209.98	0	0	0	68.23	46.61	1556.29	68.52	152.08	1541.65	-83.82	40.51	1593.71	-90.84	150.37	1579.04	288.79	-328.73	77.63	887.65	-320.35	74.37	286.11
8.22	27.44	43.21	34.22	4.63	37.34	35.85	-165.83	62.86	26.41	-161.18	66.1	72.99	502.37	-59.22	172.51	479.7	-49.14	172.69	320.17	-69.32	141.19	308.6	-71.67	191.91	21.31	65.09	1209.65	0	0	0	69.68	46.71	1556.02	70.23	152.17	1541.28	-81.79	40.34	1593.31	-89.06	149.86	1578.43	289.11	-328.72	77.74	887.96	-320.53	74.32	285.63
8.23	28.75	43.13	34.68	5.13	37.11	35.97	-165.87	63.02	26.51	-161.18	66	73.01	507.71	-58.96	172.75	486.47	-49.03	173.27	325.87	-70.92	141.87	314.17	-72.96	192.36	22.65	65.16	1209.02	0	0	0	72.82	46.7	1555.62	71.75	152.39	1540.9	-79.68	39.97	1592.92	-87.14	149.71	1578.02	289.56	-328.67	77.86	887.95	-320.31	74.46	286.11
8.24	27.06	42.68	34.04	5.94	37.83	35.96	-165.84	62.65	26.36	-161.34	65.95	73.04	513.27	-59.05	173.19	490.85	-49.79	173.92	330.96	-72.43	142.5	319.17	-74.25	192.76	25.79	64.35	1208.53	0	0	0	74.95	46.77	1555.33	73.65	152.3	1540.52	-77.57	39.69	1592.5	-85.28	149.48	1577.53	288.84	-328.76	77.72	888.14	-320.12	74.56	285.11
8.25	29.27	42.69	34.74	3.34	36.91	35.59	-165.91	62.68	26.34	-161.19	66.4	73.09	517.02	-59.51	173.24	493.85	-51	173.89	335.49	-73.96	143.02	323.69	-75.57	193	25.47	64.44	1209.83	0	0	0	76.57	46.6	1555.07	75.93	151.91	1540.17	-75.34	39.3	1592.08	-83.38	148.8	1577.07	289.36	-328.45	77.71	887.92	-320.29	74.43	285.2
8.26	29.83	42.88	34.87	5.73	36.98	36.25	-165.91	62.72	26.33	-161.3	66.37	73.1	521.49	-60.34	173.65	499.37	-49.69	173.83	339.44	-75.28	143.25	327.51	-76.54	192.98	30.8	63.7	1208.05	0	0	0	79.28	46.33	1554.7	78.06	151.93	1539.78	-73.06	38.9	1591.69	-81.23	148.38	1576.65	288.18	-328.51	77.36	888.01	-320.31	74.43	285.67
8.27	29.45	42.79	34.64	5.76	37.48	35.87	-165.88	63.05	26.43	-161.27	66.44	73.17	524.02	-61.27	173.93	503.75	-50.37	174.38	342.97	-76.79	143.38	330.91	-77.54	192.83	27.2	63.55	1209.21	0	0	0	81.43	46.02	1554.38	80.27	151.63	1539.41	-70.7	38.25	1591.3	-79.09	147.63	1576.23	289.75	-327.88	77.61	888	-320.15	74.39	286.33
8.28	30.08	42.48	34.67	5.08	36.93	35.85	-165.89	63	26.36	-161.22	66.64	73.26	527.15	-63.01	174.13	507.36	-51.48	175.04	346.03	-77.68	143.02	333.9	-78.76	192.64	28.75	63.21	1209.06	0	0	0	84.03	45.72	1554.04	82.44	151.11	1539.08	-68.25	37.66	1590.89	-76.72	147.52	1575.8	289.46	-328.61	77.26	888.16	-319.91	74.62	286.34
8.29	28.79	42.15	34.21	4.92	37.22	35.82	-165.98	62.81	26.29	-161.2	66.6	73.24	530.48	-64.26	174.46	509.58	-53.29	174.68	348.73	-79.06	142.76	336.48	-79.29	192.04	38.06	62.17	1208.71	0	0	0	86.56	45.23	1553.7	84.85	150.77	1538.76	-65.81	37.22	1590.51	-74.35	146.83	1575.41	290.32	-328.73	77.61	887.86	-320.24	74.48	286.52
8.3	28.22	42.51	34.39	4.77	36.98	35.8	-165.89	62.85	26.24	-161.12	66.23	73.11	532.26	-66.33	173.97	513.39	-55.15	174.77	351.04	-80.23	142.26	338.81	-80.49	191.68	33.73	61.76	1208.11	0	0	0	88.95	44.7	1553.42	87.25	149.95	1538.47	-63.21	36.39	1590.14	-71.97	145.64	1575.01	289.95	-328.65	77.51	887.98	-320.15	74.44	285.86
8.31	28.42	42.63	34.28	5.31	37.13	35.73	-165.79	63.37	26.54	-160.83	65.95	72.95	535.17	-68.55	173.58	514.27	-56.77	173.89	353.14	-81.68	141.78	340.96	-81.65	191.17	37.76	61.22	1207.94	0	0	0	92.2	44.03	1553.13	89.91	149.38	1538.13	-60.53	35.33	1589.76	-69.34	145.09	1574.62	289.64	-329.09	77.38	888.06	-320.01	74.57	286.23
8.32	29.16	42.62	34.77	6.14	36.85	36	-165.73	63.57	26.79	-160.55	65.91	73.04	536.8	-70.07	172.57	516.35	-58.81	172.9	354.92	-83.01	141.17	342.97	-83.1	190.7	43.1	60.72	1207.74	0	0	0	94.28	43.3	1552.84	92.56	148.61	1537.9	-57.86	34.67	1589.37	-66.8	143.91	1574.31	289.51	-328.76	77.45	888.56	-320.22	74.55	287.34
8.33	28.86	41.85	34.19	6.22	37.29	35.91	-165.8	62.98	26.56	-160.4	65.98	73.13	538.67	-71.77	171.39	516.21	-60.72	170.97	356.46	-84.37	140.43	344.82	-84.43	190.02	43.95	59.99	1207.32	0	0	0	97.17	42.5	1552.47	95.37	148.08	1537.6	-55.04	33.69	1588.92	-63.88	143.72	1573.94	289.1	-329.07	77.24	888.15	-320.4	74.45	285.4
8.34	28.21	42.25	34.13	5.73	36.8	35.82	-165.86	62.4	26.49	-159.94	66.21	73.31	539.37	-73.72	169.65	517.07	-62.39	169.2	357.87	-86.52	139.93	346.54	-85.8	189.27	51.43	59.9	1207.09	0	0	0	100.18	41.5	1552.16	98.21	146.97	1537.36	-52.17	32.65	1588.46	-61.04	142.68	1573.49	288.56	-328.97	77.23	887.88	-320.19	74.43	284.96
8.35	28.69	42.32	34.15	5.69	36.46	35.76	-165.85	62.23	26.46	-159.72	65.7	73.09	541.93	-75.18	168.33	519.41	-63.16	168.18	359.07	-88.67	139.4	348.21	-87.57	188.55	55.82	58.73	1206.67	0	0	0	103.28	40.62	1551.87	101.16	145.96	1537.11	-49.24	31.68	1587.98	-58.16	141.15	1573.07	288.85	-329.04	77.19	888.25	-320.43	74.49	285.77
8.36	28.46	42.2	34.43	5.93	36.57	35.8	-165.74	62.44	26.73	-159.45	65.58	73.2	542.54	-76.96	166.48	519.52	-65.05	166.03	360.23	-90.86	138.76	349.59	-88.65	187.37	57.55	58.18	1206	0	0	0	106.07	39.38	1551.55	104.17	144.7	1536.94	-46.14	30.31	1587.42	-55.2	139.96	1572.61	289.27	-329.06	77.35	887.9	-320.11	74.58	286.21
8.37	28.66	41.63	34.17	6.3	36.82	35.59	-165.74	62.5	26.75	-159.28	65.99	73.38	543.57	-78.43	165.26	521.18	-66.88	164.66	361.32	-92.52	137.67	350.87	-90.53	186.38	61.62	58.08	1205.61	0	0	0	109.81	38.32	1551.21	107.36	143.45	1536.78	-42.97	29.04	1586.85	-52.03	138.62	1572.18	289.33	-329.27	77.22	887.83	-319.83	74.57	286.25
8.38	28.79	42.11	34.14	6.43	36.54	35.89	-165.7	62.69	26.82	-159.13	65.19	73.09	544.3	-79.97	163.73	522.04	-68.24	163.32	362.2	-94.73	136.62	351.99	-92.36	185.3	67.7	57.52	1205.18	0	0	0	112.84	37.13	1550.88	110.65	142.23	1536.57	-39.75	27.83	1586.23	-48.77	138.18	1571.69	289.46	-328.87	77.56	887.93	-320.04	74.4	286.79
8.39	29.46	42.56	34.63	5.68	36.55	35.58	-165.67	62.68	26.83	-158.96	65.79	73.42	545.54	-81.45	162.67	521.94	-69.52	161.74	363.05	-96.54	135.3	352.89	-93.81	183.97	66.5	56.52	1204.45	0	0	0	116.43	35.82	1550.5	114.04	140.97	1536.39	-36.38	26.41	1585.63	-45.38	136.79	1571.22	289.86	-329	77.48	888.5	-320.15	74.67	286.15
8.4	29.29	41.69	34.09	5.14	36.45	35.31	-165.65	62.88	27	-158.77	65.6	73.45	545.98	-82.88	160.96	523.21	-71.14	160.27	363.8	-98.06	133.82	353.89	-95.43	182.66	73.75	56	1204.29	0	0	0	119.68	34.55	1550.11	117.59	139.83	1536.19	-32.91	24.96	1584.99	-41.88	135.26	1570.84	289.48	-329.22	77.35	888.46	-320.32	74.67	286.02
8.41	29.02	41.95	34.06	5.14	36.61	35.29	-165.64	62.9	26.99	-158.69	66.01	73.77	547.13	-83.87	159.72	523.16	-72.35	158.51	364.48	-99.38	132.14	354.72	-96.81	181.19	74.25	55.28	1203.48	0	0	0	123.15	32.96	1549.71	121.2	138.16	1535.99	-29.35	23.52	1584.34	-38.32	133.8	1570.45	288.9	-328.93	77.29	888.55	-320.34	74.73	285.69
8.42	27.96	42.13	33.8	6.11	36.55	35.51	-165.71	62.61	26.98	-158.62	65.4	73.58	547.82	-84.93	157.88	525.12	-73.13	157.1	365.16	-100.55	130.42	355.57	-97.72	179.51	82.04	54.57	1203	0	0	0	126.98	31.58	1549.26	125.03	137.08	1535.76	-25.65	22.12	1583.71	-34.53	132.7	1569.97	289.77	-328.95	77.52	888.31	-320.1	74.67	285.74
8.43	29.88	41.9	34.11	5.12	36.68	34.93	-165.54	62.86	27.22	-158.41	65.43	73.85	547.76	-85.94	155.8	525.21	-74.31	154.8	365.73	-101.81	128.65	356.39	-99.09	177.92	82.24	53.42	1202.29	0	0	0	130.82	30.15	1548.78	128.87	135.28	1535.51	-21.83	20.52	1583.09	-30.67	130.69	1569.61	289.72	-329.12	77.51	888.49	-320.2	74.62	286.08
8.44	29.19	42.14	33.81	7.06	36.78	35.45	-165.71	62.12	27.04	-158.14	66.09	74.33	547.92	-86.68	153.23	525.94	-75.15	152.68	366.26	-103.13	126.7	357.09	-100.25	176.14	89.95	53.12	1202.05	0	0	0	134.3	28.58	1548.32	132.86	134.01	1535.2	-17.91	18.83	1582.48	-26.71	129.45	1569.24	289.8	-328.94	77.46	887.85	-320.38	74.45	286.01
8.45	28.59	41.94	33.77	6.63	36.96	35.12	-165.51	62.84	27.55	-158.1	66.24	74.64	548.3	-87.28	150.85	527.1	-75.64	150.64	366.76	-104.62	124.85	357.74	-101.09	174.18	90.05	52.08	1201.42	0	0	0	138.64	26.98	1547.74	136.91	132.34	1534.92	-13.86	17.18	1581.84	-22.56	128.16	1568.79	289.57	-328.96	77.51	887.79	-320.22	74.35	286.23
8.46	27.66	41.45	33.35	6.86	36.64	35.12	-165.44	63.2	27.85	-158	65.9	74.73	548.79	-88.09	148.54	526.41	-76.3	147.6	367.09	-105.75	122.82	358.29	-102.26	172.32	95.64	51.17	1200.68	0	0	0	143.71	25.43	1547.22	141.01	130.54	1534.61	-9.69	15.52	1581.24	-18.32	126.68	1568.36	289.46	-329.25	77.46	888.15	-320.34	74.53	285.4
8.47	28.51	42.01	33.57	7.49	36.82	35.26	-165.46	62.84	28.02	-157.9	66.2	75.16	549.44	-87.7	145.68	526.14	-76.73	144.72	367.32	-106.62	120.6	358.77	-102.99	170.19	98.78	50.24	1200.25	0	0	0	147.54	23.78	1546.8	145.39	129.1	1534.38	-5.36	13.78	1580.66	-14.05	124.57	1568.08	290.19	-329.08	77.7	888.36	-320.54	74.55	287
8.48	29.88	42.12	33.99	5.14	36.83	34.57	-165.28	63.07	28.42	-157.65	66.48	75.71	549.2	-88.77	142.24	526.69	-76.88	141.97	367.48	-107.39	118.26	359.2	-104.16	168.14	105.03	49.15	1199.91	0	0	0	152.31	21.96	1546.3	149.81	127.38	1534.09	-0.93	12.04	1580.12	-9.5	122.95	1567.74	289.02	-329.31	77.44	888.18	-320.79	74.34	286.49
8.49	28.73	42.05	33.48	7.81	37.27	34.93	-165.05	63.87	29.05	-157.47	67.22	76.46	548.97	-88.74	138.9	526.52	-77.12	138.91	367.48	-107.84	115.7	359.47	-105.18	166.03	109.76	48.21	1199.52	0	0	0	156.63	20.27	1545.86	154.3	125.23	1533.94	3.68	10.09	1579.61	-4.97	120.68	1567.59	289.28	-329.28	77.59	887.99	-320.21	74.66	285.78
8.5	29.4	42.06	33.65	6.36	36.93	34.69	-165.08	63.51	29.31	-157.49	67.21	76.91	549.08	-89.07	135.55	527.25	-77.24	135.96	367.45	-108.4	113.36	359.58	-105.81	163.79	117.08	47.46	1198.97	0	0	0	161.68	18.62	1545.45	159.02	123.74	1533.74	8.41	8.33	1579.18	-0.31	118.99	1567.28	289.91	-329.01	77.95	888.21	-320.27	74.61	285.31
8.51	29.52	42.13	33.58	6.18	37.31	34.34	-165.02	63.61	29.62	-157.38	68.48	78	549.92	-89.19	132.38	526.39	-77.26	132.59	367.98	-108.24	112.46	359.73	-106.35	161.52	120.75	46.39	1198.84	0	0	0	166.36	16.8	1545.15	163.82	122.18	1533.6	13.26	6.55	1578.8	4.45	117.48	1567.03	289.37	-329.17	77.68	887.89	-320.1	74.55	285.74
8.52	27.77	42.52	33.16	7.17	37.66	34.78	-164.67	64.61	30.53	-157.46	68.8	78.77	549.54	-89.77	129	526.77	-77.4	129.62	368.7	-108.19	111.83	360.11	-106.7	159.52	125.89	45.22	1198.59	0	0	0	171.51	15.16	1544.92	168.78	120.29	1533.6	18.3	4.72	1578.5	9.31	115.76	1566.94	289.03	-329.38	77.37	888.5	-319.73	74.97	285.2
8.53	29.83	42.98	33.47	8.33	37.86	35.01	-164.63	64.82	31.22	-157.34	69.68	79.93	550.82	-88.41	126.03	527.58	-76.44	126.77	369.27	-108.2	111.22	361.2	-106.87	157.84	130.54	43.69	1198.31	0	0	0	176.72	13.38	1544.84	173.83	118.82	1533.65	23.52	2.8	1578.3	14.45	114.37	1566.91	289.74	-329.23	77.26	888.2	-319.93	74.76	284.93
8.54	27.15	43.06	32.71	7.01	38.21	34.57	-164.27	66.22	32.61	-156.97	70.46	81.21	552.49	-87.05	122.45	528.7	-75.29	123.41	370.01	-108.54	111.08	363.21	-107.21	157.01	133.49	42.7	1198.22	0	0	0	182.1	11.77	1544.95	179.14	116.65	1533.97	28.91	0.81	1578.27	19.56	112.14	1567.12	289.92	-329.09	77	887.96	-320.25	74.64	286.5
8.55	29.63	42.3	33.24	5.4	38.52	33.79	-164.02	66.45	33.78	-156.44	71.07	82.63	552.69	-85.86	118.11	528.6	-73.75	120.06	370.54	-108.78	111.18	365.37	-107.74	156.95	139.45	41.63	1198.19	0	0	0	187.85	10.1	1545.23	184.76	115.28	1534.42	34.44	-0.96	1578.46	24.99	110.53	1567.47	289.43	-329.11	76.59	887.99	-320.57	74.68	286.19
8.56	29.55	43.37	33.25	6.34	38.63	33.98	-163.6	67.24	35.36	-155.72	71.97	84.38	553.82	-84.95	116.33	529.14	-73.18	118.14	370.87	-108.46	111.12	366.62	-108.19	157.17	148.5	39.95	1198.41	0	0	0	193.62	8.23	1545.69	190.33	113.43	1535.02	40.16	-3.03	1578.81	30.52	108.1	1567.97	290.11	-329.23	76.64	887.73	-320.39	74.75	287.16
8.57	29.07	42.64	32.71	6.27	38.53	33.93	-163.16	67.69	36.93	-154.98	72.35	85.99	554.23	-85.11	116.31	529.41	-72.74	118.13	370.91	-108.47	111.1	367.03	-108.05	157.34	150.91	38.5	1198.81	0	0	0	199.08	6.46	1546.3	196.09	111.9	1535.71	45.97	-5.31	1579.24	36.01	105.98	1568.54	289.43	-329.48	76.26	887.59	-320.73	74.6	287.74
8.58	29.5	42.93	32.94	6.02	38.5	33.87	-162.61	68.3	38.84	-153.82	73.73	88.33	554.52	-85.4	116.49	529.95	-73.09	118.46	370.92	-108.63	111.16	366.92	-108.05	157.67	154.97	37.19	1199.17	0	0	0	204.89	4.83	1547.07	201.94	109.94	1536.57	51.9	-7.18	1579.79	41.88	103.61	1569.26	289.7	-329.32	76.46	887.83	-320.61	74.57	286.24
8.59	29.48	42.85	32.74	7.43	38.2	34.25	-161.99	68.6	40.7	-152.9	73.13	89.99	553.89	-85.55	116.2	530.02	-73.67	118.31	370.95	-108.87	111.22	366.87	-107.96	157.91	161.73	35.41	1199.75	0	0	0	210.92	2.93	1547.92	208.02	108.38	1537.51	57.98	-9.33	1580.4	48.06	102.05	1569.98	290.02	-328.98	76.82	887.9	-320.59	74.61	285.54
8.6	30.03	43.04	32.68	7.63	38.43	34.18	-161.39	68.72	42.64	-151.68	74.06	92.33	554.41	-85.85	115.98	530.37	-73.3	118.26	371	-108.8	111.25	367.25	-108.21	158.18	168.9	33.84	1200.46	0	0	0	217.18	1.03	1548.87	214.12	106.47	1538.5	64.16	-11.41	1581.15	54.2	100.08	1570.83	289.41	-329.14	76.96	887.36	-320.35	74.43	284.99
8.61	29.59	42.67	32.32	6.86	38.18	33.85	-160.67	68.9	44.76	-150.29	74.52	94.64	554.35	-84.84	115.34	529.66	-73.49	117.53	371.22	-108.7	111.36	367.93	-108.21	158.35	174.25	32.09	1201.13	0	0	0	223.41	-0.85	1549.89	220.39	104.42	1539.64	70.41	-13.19	1582.03	60.43	98.02	1571.82	289.29	-329.33	77.12	887.89	-320.32	74.48	285.47
8.62	29.56	43.33	32.24	8.55	38.78	33.91	-159.72	69.51	47.17	-148.6	75.07	97.13	554.79	-84.91	114.54	530.83	-73.29	117.1	371.47	-108.77	111.6	368.78	-108.18	158.44	182.77	30.22	1201.64	0	0	0	229.54	-2.98	1550.99	226.73	102.8	1540.74	76.77	-15.29	1583	66.76	95.26	1572.85	289.32	-329.19	77.1	887.68	-320.62	74.5	285.61
8.63	29.76	42.74	31.91	7.75	38.94	33.71	-158.68	69.87	49.62	-147.16	75.12	99.51	555.85	-85.29	113.85	531.06	-73.02	116.55	371.71	-108.69	111.59	369.6	-108.51	158.49	188.54	28.34	1202.62	0	0	0	235.77	-4.92	1552.15	233.16	101.12	1541.88	83.27	-17.45	1584.07	73.2	93.47	1573.8	288.77	-329.46	76.74	888.13	-320.59	74.64	285.53
8.64	31.17	43.25	32.44	6.24	38.84	33.06	-157.59	69.78	51.99	-145.35	76.04	102.5	555.71	-85.56	113.18	531.29	-73.42	116.17	371.82	-108.78	111.48	370.27	-108.82	158.3	195.83	26.57	1203.6	0	0	0	242.56	-6.85	1553.32	239.64	98.11	1543.17	89.86	-19.69	1585.17	79.73	90.87	1575.08	289.22	-329.01	76.87	888.04	-320.45	74.67	285.56
8.65	30.76	43.14	32.31	8.46	38.35	33.74	-156.32	70.59	55.03	-143.4	76.31	105.31	555.82	-85.49	112.97	530.85	-73.63	115.9	371.8	-108.58	111.16	370.52	-108.5	157.77	199.32	24.56	1204.4	0	0	0	249.04	-8.96	1554.56	246.24	95.96	1544.45	96.52	-22.04	1586.34	86.21	88.16	1576.41	289.22	-329.38	76.5	887.61	-320.27	74.64	285.29
8.66	30.7	42.99	31.98	7.86	38.56	33.42	-155.13	70.09	57.49	-141.27	76.97	108.33	555.92	-85.54	112.96	530.65	-73.96	115.69	371.67	-108.96	110.96	370.5	-108.88	157.49	204.93	22.8	1205.66	0	0	0	256.15	-11.1	1555.81	252.84	93.84	1545.81	103.31	-24.41	1587.62	92.86	85.71	1577.77	289.63	-328.92	76.33	887.18	-320.56	74.74	286.04
8.67	30.03	43.24	31.83	7.6	38.96	32.96	-153.57	70.8	60.62	-139.27	76.47	110.92	555.9	-85.86	112.64	531.15	-74.03	115.7	371.56	-109.13	110.65	370.55	-108.84	157.04	213.24	21.14	1206.9	0	0	0	262.58	-13.21	1557.14	259.56	91.74	1547.27	110.17	-26.85	1588.94	99.62	83.04	1579.3	290.05	-329.43	75.92	886.93	-320.75	74.73	286
8.68	31.07	42.96	31.69	9.11	38.87	33.37	-151.93	70.99	63.58	-136.83	77.47	114.14	555.66	-85.98	112.16	530.62	-74.23	115.48	371.49	-109.39	110.4	370.67	-109.04	156.69	218.81	19.2	1208.17	0	0	0	269.84	-15.46	1558.48	266.31	89.42	1548.81	117.08	-29.47	1590.32	106.46	80.34	1580.89	289.26	-329.29	75.5	887.14	-320.84	75.02	286.22
8.69	30.18	42.93	31.43	7.9	38.75	33.06	-150.15	71.37	66.77	-134.15	78.09	117.39	556.17	-86.27	112.36	531.13	-74.3	115.44	371.49	-109.31	110.16	370.83	-109.22	156.47	225.86	17.23	1209.67	0	0	0	276.78	-17.78	1559.85	273.07	86.87	1550.42	124.1	-32.24	1591.81	113.32	77.01	1582.72	289.39	-329.39	75.31	887.45	-320.86	75.16	286.29
8.7	30.59	43.22	31.7	8.32	38.83	33.07	-147.9	72.72	70.28	-131.37	78.46	120.43	555.82	-86.16	111.77	530.85	-74.4	115.07	371.57	-109.18	110.07	371.3	-109.31	156.46	236.93	15.58	1211.32	0	0	0	284	-20.04	1561.32	279.91	85	1552.06	131.23	-34.92	1593.4	120.28	74.32	1584.54	288.89	-329.36	75.16	887.51	-320.72	75.1	285.36
8.71	30.61	43.06	31.4	8.97	38.74	33.24	-145.71	73.35	73.67	-128.35	79.16	123.79	555.72	-86.32	111.1	531.89	-74.13	115.01	371.74	-109.42	110.25	371.94	-109.36	156.47	241.13	13.77	1212.88	0	0	0	290.98	-22.57	1562.9	286.82	82.19	1553.93	138.38	-37.58	1595.13	127.31	72.13	1586.46	289.42	-329.21	75.47	887.31	-320.64	75.19	285.31
8.72	30.92	43.13	31.34	9.38	38.53	33.25	-143.23	73.9	77.13	-125.14	79.44	127.03	556.07	-86.01	110.91	531.8	-74.14	114.74	371.86	-109.18	110.17	372.55	-109.22	156.46	244.66	11.88	1214.23	0	0	0	298.2	-24.97	1564.62	293.81	79.56	1555.8	145.55	-40.38	1596.95	134.2	68.14	1588.72	289.39	-329.41	75.39	888	-320.73	75.14	285.56
8.73	31.47	42.88	31.3	10.43	38.55	33.39	-140.51	74.96	81.04	-121.65	80.06	130.39	555.44	-86.24	110.26	531.85	-74.31	114.28	371.99	-109.27	110.2	373.02	-109.11	156.5	248.98	9.89	1216.2	0	0	0	306.17	-27.71	1566.39	300.78	76.85	1557.9	152.84	-43.31	1598.89	141.15	64.95	1590.94	289.81	-329.07	75.47	887.47	-320.87	75.08	285.34
8.74	32.44	43.82	31.59	10.68	38.89	33.34	-137.57	75.68	84.79	-117.76	80.89	133.93	556.95	-86.25	110.32	532.04	-74.39	114.11	372.11	-108.97	110.05	373.45	-109.31	156.58	262.05	7.74	1218.11	0	0	0	313.14	-30.23	1568.33	307.87	74.61	1559.96	160.17	-46.05	1600.92	148.2	62.83	1593.13	289.26	-329.21	75.22	887.72	-320.54	75.26	285.38
8.75	31.51	43.58	31.31	9.32	38.65	33	-134.42	75.75	88.43	-113.68	81.91	137.52	557.08	-85.83	110.14	532.23	-74.09	114.01	372.17	-108.93	110.04	373.8	-109.07	156.44	266.06	5.62	1220.09	0	0	0	320.53	-32.73	1570.39	315.03	71.77	1562.21	167.59	-49.12	1603.09	155.18	59.33	1595.52	288.75	-329.17	75.15	887.77	-320.69	75.24	285.29
8.76	32.25	43.36	31.33	12	38.55	33.75	-131.18	76.28	92.45	-109.51	81.75	140.75	556.5	-86.15	109.65	532.95	-73.79	113.88	372.24	-109.08	110.09	374.09	-109.01	156.35	272.69	3.28	1222.45	0	0	0	327.41	-35.36	1572.62	322.24	69.46	1564.51	175.05	-52.13	1605.36	162.38	56.96	1598	289.39	-329.26	75.35	886.83	-321.02	74.8	285.17
8.77	32.95	43.44	31.16	12.27	38.76	33.53	-127.63	76.98	96.63	-104.9	82.31	144.29	555.83	-85.85	109.29	532.7	-74.31	113.44	372.28	-109.28	110.13	374.5	-109.04	156.24	280.47	0.88	1224.92	0	0	0	334.35	-38.01	1574.89	329.43	66.55	1566.9	182.47	-54.9	1607.79	169.64	54.27	1600.48	289.26	-329.58	75.17	887.36	-321.33	74.89	284.7
8.78	33.99	43.53	31.25	12.62	39.03	33.65	-123.86	77.49	100.98	-100.21	82.3	147.75	556.86	-86.02	109.24	531.68	-73.77	113.12	372.36	-109.1	110.04	374.9	-109.4	156.26	286.44	-1.67	1227.29	0	0	0	341.79	-40.56	1577.22	336.54	63.6	1569.39	189.9	-57.8	1610.33	176.96	50.78	1603.2	287.92	-329.45	74.78	887.8	-321.14	75.04	284.73
8.79	33.14	43.39	30.53	13.24	38.89	33.83	-119.8	78.39	105.72	-95.53	81.67	151.08	556.59	-85.85	108.82	532.64	-73.92	113.02	372.52	-109.28	110.09	375.28	-109.21	156.05	292.05	-4.2	1229.67	0	0	0	349.36	-43.18	1579.57	343.72	60.65	1571.96	197.32	-60.8	1612.99	184.25	48.24	1605.95	287.97	-329.48	74.9	887.74	-321.04	75.17	285.47
8.8	34.58	43.03	30.6	13.19	38.83	33.76	-115.77	78.45	110.14	-90.32	81.8	154.72	556.76	-85.95	108.64	532.07	-73.94	112.5	372.59	-109.19	110.04	375.66	-109.39	156.04	301	-6.47	1232.43	0	0	0	356.51	-45.71	1582.04	350.81	58.29	1574.39	204.71	-63.86	1615.72	191.46	44.9	1608.75	288.76	-329.27	75.14	887.77	-320.94	75.12	285.43
8.81	35	43.75	30.54	13.86	38.88	33.97	-111.67	78.6	114.7	-85.03	82.09	158.55	556.46	-85.81	108.22	532.05	-77.27	113.91	372.7	-109.18	109.99	375.97	-109.31	155.9	306.56	-9.01	1235.12	0	0	0	363.4	-48.53	1584.54	357.8	55.42	1576.94	212	-66.97	1618.48	198.55	41.64	1611.63	288.46	-329.65	74.87	888.2	-320.76	75.17	284.62
8.82	35.87	44.03	30.19	15.64	39.14	34.25	-107.45	79.01	119.52	-79.6	82.54	162.54	557.35	-85.73	108.25	531.74	-76.01	113.18	372.74	-109.07	109.9	376.15	-109.58	155.89	312.34	-11.31	1237.93	0	0	0	370.48	-51	1587.07	364.84	52.55	1579.64	219.19	-70.03	1621.32	205.62	39.45	1614.54	288.64	-329.3	75.08	888.01	-320.88	75.05	284.96
8.83	36.3	44.69	30.02	17.4	39.44	34.57	-103.19	78.78	124.23	-74.27	81.92	166.27	557.24	-86.23	108.1	532.3	-76.89	113.56	372.76	-109.21	109.86	376.28	-109.58	155.75	319.18	-13.41	1240.9	0	0	0	377.25	-53.59	1589.68	371.56	49.68	1582.29	226.33	-73.36	1624.13	212.57	35.36	1617.59	289.19	-329.25	75.19	887.74	-320.81	75.14	285.77
8.84	37.73	44.23	29.42	19.73	39.77	34.83	-98.6	79.18	129.43	-68.81	81.64	170.35	556.93	-86	107.73	532.41	-76.86	113.57	372.84	-109.44	109.85	376.36	-109.85	155.67	324.84	-15.85	1243.83	0	0	0	384.16	-56.36	1592.32	378.31	46.81	1585.1	233.28	-76.81	1626.95	219.46	32.58	1620.51	289.63	-329	75.28	887.34	-321.14	74.95	285.12
8.85	38.87	44.52	28.83	22.56	40.41	35.32	-93.91	78.66	134.29	-63.24	81.27	174.64	558.51	-86.07	108.02	532.91	-76.78	113.29	372.77	-109.45	109.72	376.38	-110.08	155.57	332.29	-18.32	1246.61	0	0	0	390.56	-59.02	1594.93	384.9	44.13	1587.92	240.16	-80.4	1629.73	226.07	29.55	1623.51	289.23	-328.94	75.03	887.57	-321.03	74.99	285.13
8.86	40.47	44.49	28.18	25.1	40.4	35.51	-89.07	79.22	139.75	-57.37	81.45	179.34	557.03	-85.97	107.68	532.48	-76.49	112.81	372.8	-109.65	109.68	376.39	-110.34	155.48	339.96	-20.18	1249.36	0	0	0	397.44	-61.79	1597.53	391.39	40.93	1590.81	246.91	-83.84	1632.5	232.47	25.6	1626.56	289.48	-328.98	75.23	887.92	-320.62	75.17	285.49
8.87	42.27	43.57	26.62	26.86	40.67	35.61	-84.03	79.11	145.3	-51.36	80.76	183.91	557.05	-86.15	107.6	532.61	-76.21	112.86	372.78	-109.75	109.53	376.32	-111.16	155.56	342.84	-22.4	1252.27	0	0	0	404.21	-64.68	1600.05	395.37	39.07	1594.38	253.55	-87.17	1635.23	239.08	23	1629.52	288.78	-329.18	75.08	887.91	-320.72	75.12	285.72
8.88	44.43	44.23	26.17	30.67	40.7	36.71	-78.66	77.87	150.56	-45.37	79.46	188.44	557.38	-85.98	107.5	532.6	-76.06	112.56	372.75	-109.89	109.41	376.18	-111.37	155.42	348.64	-24.4	1254.84	0	0	0	410.66	-67.38	1602.59	402.93	36.21	1596.99	260.05	-90.63	1637.89	245.4	19.54	1632.48	288.52	-329.49	74.85	887.69	-320.62	75.14	285.81
8.89	46.82	44.84	25.23	34.25	40.8	37.42	-73.57	76.25	156.01	-39.45	78.97	193.37	557.39	-86.13	107.52	532.48	-75.97	112.57	372.72	-110.26	109.38	376.07	-111.56	155.26	354.37	-26.23	1257.57	0	0	0	417.05	-70.19	1605.03	405.88	33.88	1600	266.41	-93.89	1640.47	251.64	16.6	1635.39	289.23	-329.3	75.11	887.75	-321.26	75	286.31
8.9	49.74	45.11	24.93	39.53	41.52	39.12	-68.33	75.42	162.01	-31.36	76.96	198.59	557.53	-86.05	107.64	532.99	-75.99	112.57	372.74	-110.64	109.36	375.92	-112.11	155.22	362.07	-27.75	1259.79	0	0	0	423	-73.01	1607.35	413.12	31.24	1602.36	272.67	-97.12	1642.92	257.54	13.74	1637.96	289.88	-329.32	75.24	888.07	-321.31	75.11	285.87
8.91	52.91	46.52	24.24	42.56	42.56	40.43	-63.22	72.59	167.5	-25.2	74.69	203.32	557.22	-86.69	107.46	533.08	-75.8	112.64	372.69	-110.54	109.13	375.66	-112.64	155.17	366.05	-29.71	1262.43	0	0	0	428.91	-75.66	1609.52	418.01	28.38	1605.06	278.64	-100.28	1645.27	263.32	10.14	1640.61	289.54	-329.54	74.96	887.7	-321.09	75.11	285.1
8.92	57.13	47.32	23.83	46.54	43.64	43.08	-57.78	69.96	173.06	-18.77	72.34	208.33	556.86	-86.53	107.27	532.36	-76.15	112.63	372.65	-110.88	109.07	375.4	-113.39	155.17	370.99	-31.7	1264.68	0	0	0	435.29	-78.21	1611.56	424.24	25.53	1607.31	284.55	-103.38	1647.48	268.89	6.9	1643.14	289.07	-329.38	74.93	888.09	-321.14	75.18	285.38
8.93	61.19	48.96	24.36	50.82	44.55	45.98	-51.41	67.03	179.05	-12.33	68.12	212.76	556.9	-86.63	107.25	532.53	-76.5	112.51	372.63	-111.15	108.96	375.1	-113.61	155.02	376.96	-33.01	1267.08	0	0	0	441.07	-80.83	1613.53	431.23	23.14	1609.34	290.32	-106.26	1649.59	274.28	3.09	1645.67	288.85	-329.41	74.88	887.71	-321.15	75.08	285.66
8.94	65.83	51.23	27.81	54.99	46.5	49.42	-44.73	62.77	184.78	-5.24	65.46	217.95	557.46	-87.4	107.1	532.63	-76.81	112.74	372.63	-111.59	108.96	374.8	-114.28	154.97	382.59	-34.68	1269.45	0	0	0	446.28	-83.39	1615.39	434.94	20.45	1611.71	295.91	-109.12	1651.61	279.31	0.51	1647.94	289.42	-329.16	75.02	887.49	-321.21	75.08	284.63
8.95	70.69	54.76	33.81	61.47	47.68	54.55	-38.61	58.95	190.43	1.57	63.06	223.58	557.92	-87.31	107.32	532.53	-77.25	112.82	372.59	-111.47	108.68	374.53	-115.05	155.12	386.49	-36.21	1271.41	0	0	0	451.72	-85.95	1617.07	440.66	17.94	1613.49	301.35	-112.13	1653.53	284.53	-2.66	1650.15	289.66	-329.24	75.12	887.69	-321.49	75	284.81
8.96	77.86	57.92	39.99	68.49	49.74	60.38	-32.79	54.21	195.62	7.85	59.63	229.25	557.06	-87.64	107.18	532.94	-77.5	113.01	372.57	-111.94	108.66	374.19	-115.53	155.08	391.86	-37.64	1273.23	0	0	0	456.33	-88.71	1618.64	445.39	15.32	1615.34	306.58	-115.16	1655.31	289.38	-5.46	1652.24	289.53	-329.29	75.12	887.41	-321.38	74.92	284.92
8.97	84.85	59.86	46.02	75.68	51.52	66.42	-26.78	49.8	200.78	14.24	56.49	235.25	557.38	-87.95	107.29	532.22	-77.3	112.94	372.52	-112.23	108.6	373.87	-116.03	155.11	394.99	-39.23	1275.28	0	0	0	461.32	-91.3	1620.03	449.08	13.14	1617.11	311.63	-118.16	1656.98	293.86	-9.05	1654.34	288.39	-329.35	74.8	887.58	-321.49	74.94	285.4
8.98	91.57	62.35	52.12	81.98	53.3	72.07	-19.95	46.48	206.17	21.01	53.23	241.15	556.89	-88.09	107.11	533.27	-77.52	113.17	372.49	-112.43	108.51	373.56	-116.61	155.17	399.35	-40.9	1276.75	0	0	0	465.95	-93.92	1621.32	453.16	10.78	1618.66	316.52	-121.04	1658.53	298.48	-11.91	1656.07	288.38	-329.18	74.72	887.33	-321.36	74.95	284.92
8.99	98.11	64.36	57.84	89.33	54.58	77.92	-12.96	42.85	211.36	28.06	50.13	246.76	557.78	-87.92	107.61	532.92	-78.01	113.43	372.49	-112.56	108.45	373.33	-116.71	155.05	401.24	-42.67	1278.51	0	0	0	470.19	-96.4	1622.48	458.56	8.22	1619.92	321.14	-123.86	1659.96	302.68	-15.32	1657.73	289.42	-329.21	75.07	887.54	-321.28	75.01	284.72
9	105.06	66.16	63.39	95.85	55.41	82.99	-5.5	40.28	216.73	35.54	47.26	251.95	556.67	-88	107.04	532.59	-78.19	113.36	372.43	-112.72	108.44	373.13	-116.87	155	402.91	-44.08	1280.03	0	0	0	474.03	-98.95	1623.59	462.25	5.9	1621.16	325.55	-126.52	1661.29	306.78	-17.39	1659.34	289.14	-329.08	75.06	887.49	-321.28	74.96	284.61
9.01	111.15	67.49	68.49	102.81	55.64	87.97	1.97	36.9	221.69	43.22	43.9	256.58	556.62	-88.39	106.99	532.63	-77.76	113.49	372.47	-112.77	108.45	372.91	-117.11	155.06	407.73	-45.88	1281.41	0	0	0	477.99	-101.52	1624.57	465.21	3.43	1622.52	329.77	-129.31	1662.48	310.78	-21.04	1660.85	289.89	-329.22	75.13	887.32	-321.26	75.03	285.65
9.02	117.98	67.68	73.01	110.15	56.33	92.63	9.52	34.19	226.5	51.04	41.1	261.15	556.59	-88.34	107.05	532.71	-78.24	113.53	372.55	-112.88	108.5	372.75	-116.83	154.95	411.26	-47.6	1282.56	0	0	0	482.19	-104.09	1625.5	468.81	1.22	1623.71	333.78	-132.22	1663.55	314.5	-23.51	1662.1	290.18	-329.37	75.11	887.3	-320.84	75.1	285.18
9.03	124.17	68.56	77.73	116.11	58.44	97.25	17.15	31.55	231.15	58.95	38.77	265.4	557.32	-88.52	107.21	532.54	-77.93	113.47	372.58	-112.6	108.45	372.6	-117.06	154.98	414.29	-49.5	1283.72	0	0	0	485.82	-106.47	1626.36	471.44	-1.54	1625.03	337.61	-135.07	1664.52	318.08	-26.04	1663.33	288.85	-329.43	74.87	888.03	-321.13	75.31	285.41
9.04	130.75	69.08	81.81	124.07	58.82	101.77	24.87	29.09	235.44	66.66	36.32	269.33	557.54	-88.22	107.34	532.31	-78.03	113.47	372.55	-112.58	108.49	372.47	-117.23	155.02	418.41	-51.05	1284.72	0	0	0	489.08	-108.86	1627.2	474.91	-4.15	1626.18	341.23	-137.79	1665.37	321.55	-29.03	1664.48	289	-329.31	75.04	887.17	-321.48	74.98	285.67
9.05	137.99	69.69	86	130.31	59.19	105.7	32.63	27.35	239.42	74.4	34.24	273.16	556.38	-88.6	106.94	532.57	-78.51	113.64	372.52	-112.61	108.54	372.29	-116.89	154.85	419.41	-52.86	1285.82	0	0	0	492.57	-111.35	1627.97	478.76	-6.16	1627.1	344.69	-140.46	1666.12	324.86	-32.23	1665.61	289.31	-329.52	75.04	887.29	-321.36	74.96	285.85
9.06	146.43	70.88	90.61	136.61	59.21	109.37	40.25	24.39	242.58	82.18	32.31	276.67	557.8	-88.2	107.62	532.85	-78.27	113.81	372.51	-112.59	108.55	372.14	-117.2	154.94	424.31	-54.9	1286.82	0	0	0	495.7	-113.87	1628.64	481.1	-8.37	1628.17	347.96	-143.22	1666.75	328.03	-34.87	1666.65	289.34	-329.78	75.08	887.7	-321.16	75.02	285.04
9.07	153.73	70.85	94.2	146.1	58.97	113.23	48.02	23.21	245.83	89.92	31.08	280.01	556.32	-88.56	107.14	532.97	-78.6	114.02	372.58	-112.56	108.54	371.99	-117.03	154.84	429.27	-56.24	1287.65	0	0	0	498.97	-116.3	1629.26	483.58	-10.81	1629.17	351.1	-145.88	1667.28	331.07	-37.12	1667.34	289.06	-329.75	74.97	887.55	-321.26	75.03	285.24
9.08	164	70.65	98.27	153.75	57.94	116.26	56.01	21.13	248.14	97.71	29.09	282.56	557.01	-88.37	107.46	532.64	-78.52	114.07	372.54	-112.66	108.59	371.86	-117.16	154.84	431.83	-57.74	1288.23	0	0	0	502.15	-118.66	1629.82	486.6	-13.49	1630.09	354.05	-148.42	1667.72	333.98	-40.52	1668.17	289.06	-329.36	75.08	887.99	-321.13	75.15	284.88
9.09	173.64	70.8	101.74	164.08	58.62	120.26	64.07	20.32	250.26	105.67	28.25	284.9	557.38	-88.55	107.8	532.49	-78.84	113.87	372.55	-112.52	108.52	371.71	-117.23	154.8	430.82	-59.43	1288.75	0	0	0	504.93	-120.99	1630.32	489.52	-15.8	1630.79	356.93	-150.9	1668.08	336.83	-42.99	1668.81	288.71	-329.11	75.02	887.37	-320.95	75.06	284.62
9.1	183.53	70.46	104.51	173.29	57.8	123.07	71.95	19.23	251.72	113.63	27.42	286.83	556.59	-88.57	107.51	532.24	-78.66	114.03	372.52	-112.36	108.44	371.52	-117.29	154.73	434.84	-60.67	1289.48	0	0	0	507.71	-123.43	1630.71	492.55	-18.04	1631.48	359.67	-153.21	1668.35	339.74	-44.55	1669.34	289.53	-329.2	75.24	887.44	-321.15	75	284.82
9.11	194.58	70.16	107.61	184.89	57.48	126.08	80.25	19.04	252.83	121.63	27.05	288.28	557.24	-88.65	107.67	532.15	-78.96	113.99	372.54	-112.41	108.41	371.42	-117.28	154.64	440.8	-61.83	1289.93	0	0	0	510.14	-125.66	1631.01	496.06	-20.16	1632.1	362.28	-155.43	1668.56	342.44	-47.29	1670.05	288.44	-329.49	74.9	887.82	-321.23	75.03	284.5
9.12	205.04	69.25	109.82	194.1	56.36	127.82	88.49	18.9	253.43	129.62	26.91	289.39	557.29	-88.59	107.86	531.84	-79.19	114.03	372.52	-112.51	108.47	371.27	-117.21	154.56	438.56	-63.24	1290.31	0	0	0	512.98	-127.92	1631.17	498.95	-22.57	1632.64	364.81	-157.65	1668.71	345	-49.64	1670.53	289.36	-329.04	75.16	887.34	-321.29	74.82	284.98
9.13	215.98	68.65	112.06	205.75	56.37	130.32	96.72	18.74	253.41	137.52	26.84	289.95	557.22	-88.79	107.94	532.21	-78.73	114.24	372.56	-112.34	108.4	371.24	-117.39	154.62	444.24	-64.48	1290.75	0	0	0	515.22	-130.2	1631.27	500.73	-24.76	1633.1	367.22	-159.86	1668.81	347.51	-51.91	1670.94	288.6	-329.39	75.1	887.08	-321.27	74.8	285.27
9.14	228.62	68.12	114.23	216.68	55.36	131.81	105.03	18.59	252.77	145.31	26.58	290	556.72	-89.15	107.73	531.92	-79.04	114.11	372.54	-112.41	108.44	371.2	-117.11	154.49	446.55	-65.48	1290.98	0	0	0	517.4	-132.3	1631.34	504.4	-26.73	1633.35	369.53	-161.94	1668.85	350.02	-54	1671.4	288.96	-329.3	75.21	887.7	-321.29	74.98	285.31
9.15	239.79	67.54	116.01	228.38	54.66	133.28	113.29	19.26	251.82	153.16	27.35	289.89	556.91	-88.85	107.9	532.02	-79.47	113.73	372.53	-112.23	108.41	371.27	-117.31	154.6	446.79	-66.44	1291.11	0	0	0	520	-134.31	1631.31	507.23	-28.88	1633.57	371.73	-163.92	1668.85	352.37	-55.29	1671.6	288.71	-329.35	75.05	887.49	-321.37	74.85	285.82
9.16	253.55	66.89	117.53	241.25	53.99	134.52	121.78	20.24	250.41	161.1	27.52	289.06	556.99	-89.04	107.54	532.19	-79.29	113.88	372.59	-112.29	108.52	371.34	-116.99	154.49	449.55	-67.5	1291.57	0	0	0	522	-136.41	1631.2	508.77	-30.98	1633.85	373.87	-165.73	1668.84	354.56	-57.88	1672.03	288.29	-329.33	74.83	887.53	-321.32	74.83	284.77
9.17	265.41	67.3	118.54	251.6	53.93	134.72	130.36	20.91	248.54	169.14	27.43	287.58	556.83	-88.92	107.56	531.63	-79.3	113.5	372.59	-112	108.5	371.46	-116.78	154.45	450.46	-68.59	1291.59	0	0	0	524.21	-138.27	1631.11	510.56	-32.7	1634.08	375.93	-167.63	1668.81	356.79	-59.78	1672.29	287.84	-329.62	74.69	887.84	-320.95	75.08	284.75
9.18	276.88	66.77	118.93	263.27	52.67	134.8	139.08	22.35	246.28	177.31	28.28	285.97	557.23	-88.87	107.36	532.46	-79.13	113.54	372.63	-111.81	108.59	371.62	-116.54	154.43	454.14	-69.24	1292.07	0	0	0	526	-140.1	1631.03	512.64	-34.78	1634.31	377.89	-169.4	1668.76	359.07	-60.07	1672.34	288.33	-329.4	74.86	887.92	-321.11	75.12	284.77
9.19	289.02	67.37	119.35	276.4	52.8	134.98	147.77	23.52	243.41	185.59	29.12	283.68	556.8	-88.72	107	531.96	-78.92	113.04	372.73	-111.42	108.62	371.96	-116.07	154.31	454.6	-70.25	1292.17	0	0	0	528.23	-141.97	1630.9	515.57	-36.01	1634.18	379.76	-171.07	1668.68	361.07	-62.78	1672.61	289.12	-329.15	75.11	886.99	-320.99	74.94	284.54
9.2	301.86	67.39	119.23	288.02	53.32	134.66	156.62	24.25	239.93	194.1	29.69	280.89	557.2	-88.3	106.77	532.42	-78.69	112.83	372.73	-111.11	108.72	372.33	-115.82	154.39	459.52	-71.28	1292.29	0	0	0	529.92	-143.72	1630.8	517.02	-38.09	1634.46	381.57	-172.61	1668.58	363.1	-65.07	1672.86	288.5	-329.44	74.98	887.4	-321.28	74.75	285.13
9.21	314.14	68.18	119.39	300.53	53.16	134.21	165.94	25.62	236.32	202.75	31.09	278.03	557.25	-87.89	106.75	532.26	-78.28	112.35	372.83	-110.98	109.01	372.64	-115.11	154.23	461.91	-72.28	1292.25	0	0	0	531.42	-145.36	1630.78	518.18	-39.99	1634.71	383.28	-174.04	1668.47	364.99	-65.34	1672.84	288.85	-329.47	75.04	887.28	-321.42	74.63	285.48
9.22	326.49	68.99	119.03	313	54.61	133.95	175.28	27.26	232.26	211.41	32.14	274.74	557.1	-88.19	106.42	532.64	-78.11	112.16	372.78	-110.21	108.96	373.04	-114.68	154.22	462.66	-73	1292.45	0	0	0	533.44	-146.92	1630.66	521.31	-41.79	1634.63	384.95	-175.33	1668.3	366.81	-66.92	1672.94	289.25	-329.03	75.38	888.09	-321.3	75.04	285.8
9.23	337.05	69.64	117.73	324.38	55.78	132.52	184.78	28.63	227.83	220.14	33.22	271.12	557.56	-87.7	106.47	532.34	-77.67	111.76	372.89	-110.24	109.22	373.37	-114.04	154.09	463.75	-73.9	1292.38	0	0	0	535.16	-148.42	1630.59	525.26	-44.14	1633.94	386.59	-176.57	1668.11	368.65	-67.87	1672.82	288.38	-328.79	75.61	887.71	-321.21	74.92	284.77
9.24	351.72	71.68	120.31	336.3	57.01	131.92	194.63	30.42	223.35	229.09	34.48	267.19	557.22	-87.78	106.16	532.72	-77.34	111.89	372.85	-110.03	109.32	373.46	-113.65	153.98	466.45	-74.73	1292.27	0	0	0	536.93	-149.85	1630.47	527.27	-44.81	1634.41	388.13	-177.66	1667.93	370.61	-68.77	1672.85	288.75	-328.77	75.88	887.61	-321.07	74.91	284.6
9.25	364.5	72.91	120.32	351.31	58.14	132.29	204.6	32.24	218.5	237.84	35.65	263.2	558.15	-87.65	106.33	532.3	-77.18	111.59	372.8	-109.45	109.24	373.6	-113.23	153.84	466.22	-75.73	1291.95	0	0	0	538.49	-151.14	1630.35	529.43	-46.67	1634.01	389.67	-178.71	1667.73	372.54	-69.81	1672.81	289.55	-328.67	75.99	888.06	-321.17	75.04	285.07
9.26	377.43	74.68	120.58	361.93	59.92	131.37	214.63	33.97	213.39	246.78	36.77	258.84	558.23	-87.62	106.42	532.36	-77.18	111.49	372.87	-109.5	109.38	373.72	-113.22	153.85	465.12	-76.45	1292.04	0	0	0	540.03	-152.38	1630.23	531.28	-48.44	1633.91	391.2	-179.65	1667.6	374.4	-71.4	1672.84	289.9	-328.6	75.97	887.79	-321.4	74.83	284.84
9.27	389.94	75.79	120.37	373.45	61.09	130.27	225.11	35.46	208.2	255.87	38.11	254.53	557.51	-87.45	106.04	532.47	-77.13	111.22	372.82	-109.34	109.41	373.8	-112.92	153.68	469.46	-77.15	1291.84	0	0	0	541.74	-153.47	1630.08	533.19	-49.56	1633.86	392.75	-180.52	1667.48	376	-72.79	1672.92	290.39	-328.21	76.07	887.94	-321.1	75	285.51
9.28	403.11	77.38	120.14	387.08	62.37	129.62	235.5	36.92	203.04	265.23	38.68	249.82	557.85	-87.19	105.96	532.46	-76.88	111.04	372.86	-109.07	109.38	373.93	-113.2	153.81	470.63	-77.84	1292.04	0	0	0	543.2	-154.52	1629.96	534.89	-50.44	1633.82	394.28	-181.21	1667.47	377.91	-73.68	1673.04	289.75	-328.59	75.9	887.69	-321.29	75.03	283.85
9.29	416.15	78.52	119.76	401.09	62.73	128.33	246.25	38.4	197.78	274.68	40.29	245.28	557.78	-87.14	105.92	531.84	-76.61	110.57	372.91	-109.07	109.52	374.11	-112.84	153.74	472.58	-78.3	1292.17	0	0	0	544.83	-155.47	1629.84	536.75	-51.47	1633.79	395.84	-181.79	1667.52	379.78	-73.93	1673.25	289.51	-328.6	75.89	887.65	-321.18	75.02	284.24
9.3	427.06	79.11	118.5	411.52	64.73	127.16	257.22	40.45	192.79	284.22	40.86	240.45	557.46	-87.16	105.9	532.39	-76.42	110.66	372.94	-109.07	109.65	374.31	-112.59	153.71	474.83	-78.52	1292.29	0	0	0	546.56	-156.35	1629.75	538.58	-52.15	1633.72	397.38	-182.38	1667.58	381.63	-74.45	1673.38	290.41	-328.21	76	887.22	-321.39	74.81	285.02
9.31	441.37	78.76	115.55	424.54	65.82	126.39	268.05	41.65	187.47	293.92	41.7	235.73	558.34	-87.02	106.06	532.04	-76.11	110.34	372.99	-108.94	109.7	374.46	-112.17	153.57	476.87	-78.72	1292.52	0	0	0	547.92	-157.18	1629.71	540.37	-53.17	1633.81	398.9	-182.81	1667.64	383.35	-74.64	1673.46	289.14	-328.57	75.68	887.58	-321.42	74.81	284.57
9.32	454.16	78.72	115.07	437.37	66.7	124.56	278.89	42.85	182.5	303.59	42.39	231.03	557.65	-86.78	105.94	531.62	-75.71	110.07	373	-108.73	109.78	374.56	-111.82	153.52	479.46	-79.38	1292.96	0	0	0	549.91	-157.77	1629.68	542.08	-53.85	1633.76	400.44	-183.13	1667.69	385.02	-74.76	1673.54	289.21	-328.54	75.7	887.14	-321.11	74.93	284.95
9.33	467.64	79	114.86	451.64	66.56	123.33	289.93	44.33	177.76	313.3	43.28	226.69	557.8	-86.08	106.05	532.06	-75.69	110.36	373.07	-108.59	109.85	374.69	-111.74	153.58	480.38	-79.57	1292.92	0	0	0	550.96	-158.42	1629.66	543.75	-54.3	1633.71	401.97	-183.39	1667.71	386.75	-74.83	1673.57	288.66	-328.58	75.51	887.56	-321.09	75.02	285.42
9.34	480.09	77.79	114.06	463.05	66.43	122.18	300.91	45.18	172.87	322.98	44.09	222.47	557.97	-85.87	106.19	531.73	-75.99	110.58	373.08	-108.31	109.9	374.76	-111.35	153.49	480.72	-79.65	1292.89	0	0	0	552.8	-158.89	1629.59	545.58	-54.43	1633.65	403.5	-183.73	1667.67	388.63	-75.52	1673.53	289.48	-328.71	75.78	887.87	-321.11	75.09	285.3
9.35	492.96	76.77	113.98	474.93	65.18	121.65	311.9	46.21	168.1	333.03	44.74	218.33	557.55	-86	106.34	532.11	-76.37	110.93	373.12	-108.24	109.88	374.75	-111.36	153.54	485.76	-79.75	1292.99	0	0	0	554.47	-159.33	1629.54	547.28	-55.13	1633.67	405.05	-183.96	1667.64	390.21	-75.69	1673.57	288.33	-328.67	75.42	887.76	-321.23	75.02	285.67
9.36	506.21	74.96	113.86	487.57	64.06	121.37	322.93	46.57	163.46	342.82	44.67	214.13	558.09	-86.21	106.6	532.43	-76.57	111.36	373.1	-108.2	109.88	374.55	-111.35	153.49	486.77	-79.85	1292.92	0	0	0	556.11	-159.65	1629.47	548.98	-55.46	1633.59	406.64	-184.13	1667.63	392.05	-75.53	1673.44	288.77	-328.95	75.1	887.62	-320.9	74.94	285.67
9.37	518.45	73.01	113.94	500.18	62.89	121.39	334.03	47.13	159.07	352.75	45.61	210.48	557.01	-86.29	106.66	532.44	-76.39	111.33	373.04	-108.22	109.79	374.4	-111.46	153.47	485.01	-80.35	1292.9	0	0	0	557.76	-159.89	1629.4	550.58	-55.2	1633.45	408.27	-184.26	1667.66	393.73	-75.41	1673.46	289.28	-328.8	75.14	888.21	-321.06	75	285.13
9.38	530.63	71.57	114.34	512.4	61.59	121.21	344.98	47.74	154.9	362.48	45.67	206.65	556.39	-86.6	106.62	532.06	-75.98	111.14	372.99	-108.37	109.77	374.13	-111.65	153.46	487.55	-80.45	1293.03	0	0	0	559.26	-160.1	1629.33	552.28	-55.64	1633.37	409.93	-184.25	1667.71	395.3	-75.8	1673.49	289.34	-329.16	74.96	888.11	-321.04	74.96	285.1
9.39	542.51	69.44	114.16	524.27	59.84	121.42	356.14	48.27	150.84	372.29	45.86	203.11	557.17	-86.21	107.34	531.8	-76.01	110.8	372.97	-108.38	109.67	373.9	-112.07	153.59	491.94	-80.53	1293.04	0	0	0	560.91	-160.16	1629.28	554	-55.95	1633.22	411.61	-184.32	1667.76	397.01	-75.39	1673.41	289.28	-329.34	75.04	887.43	-320.99	74.84	285.64
9.4	554.01	67	114.3	534.67	58.23	120.98	366.82	48.11	146.8	381.79	46.3	199.8	557.15	-86.33	107.64	531.92	-75.47	110.79	372.92	-108.58	109.62	373.59	-112.18	153.53	492.78	-80.67	1292.92	0	0	0	562.62	-160.15	1629.2	555.68	-55.85	1633.11	413.32	-184.24	1667.82	398.67	-76.14	1673.48	289.39	-329.15	75.13	887.56	-321.47	74.72	285.2
9.41	566.5	65.23	114.77	546.16	55.9	121.16	377.58	48.71	143.39	391.29	46.78	196.67	556.55	-86.59	107.85	531.39	-76.1	111.01	372.87	-108.8	109.6	373.19	-112.44	153.51	492.74	-80.85	1292.92	0	0	0	564.6	-160.03	1629.16	557.45	-56.3	1633.03	415.03	-184.26	1667.81	400.37	-75.99	1673.47	288.8	-329.12	74.89	887.82	-321.31	74.94	284.55
9.42	576.87	62.7	114.48	556.31	54.31	120.57	387.85	48.82	139.96	400.65	47.37	193.72	556.1	-86.53	108.31	531.62	-76.13	111.15	372.79	-109.01	109.51	372.79	-112.67	153.5	495.88	-80.56	1292.89	0	0	0	566.46	-160	1629.14	559.05	-55.79	1632.93	416.77	-184.13	1667.83	401.99	-75.83	1673.39	289.39	-329.33	75.09	888.1	-321.18	75	284.67
9.43	589.19	60.05	114.69	567.13	51.97	120.61	398.17	48.95	136.72	409.71	47.32	190.77	556.03	-87.12	108.41	530.25	-76.14	112.69	372.75	-109.27	109.43	372.38	-113	153.52	496.31	-80.55	1292.62	0	0	0	567.9	-159.91	1629.15	560.68	-55.66	1632.82	418.55	-184.12	1667.8	403.68	-75.25	1673.12	288.66	-329.29	74.95	888.29	-320.82	75.05	285.3
9.44	599.35	57.95	114.83	578	49.99	120.59	408.01	48.81	133.52	418.7	47.39	187.99	555.92	-87.21	108.76	531.2	-76.09	113.27	372.66	-109.66	109.45	371.99	-113.38	153.58	497.18	-80.55	1292.66	0	0	0	569.9	-159.75	1629.07	562.52	-56.4	1632.76	420.35	-183.97	1667.8	405.44	-75.46	1673.11	288.43	-329.39	74.89	888.12	-320.73	74.96	284.6
9.45	610.36	55.62	115.48	587.73	48.1	120.71	417.83	48.82	130.66	427.5	46.91	185.31	553.41	-87.42	111.09	530.58	-76.98	113.86	372.61	-109.62	109.3	371.64	-113.46	153.58	499.66	-80.76	1292.48	0	0	0	571.32	-159.6	1629.04	564.21	-55.99	1632.67	422.19	-183.91	1667.76	407.05	-74.95	1672.98	288.5	-329.47	74.85	888.25	-321.01	74.83	284.27
9.46	620.1	53.29	116.1	599.01	45.87	121.48	427.38	49.01	128.23	436.09	47.13	183.02	555.02	-87.29	112.07	530.4	-77.95	114.7	372.56	-110.07	109.34	371.35	-113.84	153.67	497.84	-80.67	1292.35	0	0	0	573.51	-159.27	1628.97	565.83	-55.34	1632.45	424.04	-183.78	1667.7	408.89	-74.86	1672.91	289.23	-329.68	75.06	888.11	-321.08	74.79	285.01
9.47	630.1	50.68	117.03	607	43.31	121.58	436.92	49.13	125.92	444.45	47.77	181.19	553.79	-87.42	111.98	530.19	-79.24	115.63	372.51	-109.98	109.17	371.14	-114.04	153.71	500.54	-80.34	1292.4	0	0	0	575.25	-159.01	1628.87	567.54	-54.84	1632.26	425.97	-183.55	1667.66	410.51	-75.03	1672.82	289.2	-329.16	75.18	887.35	-321.04	74.58	285.17
9.48	639.19	49.42	118.05	617.14	41.54	122.35	445.95	48.89	123.76	452.57	47.27	179.1	553.75	-87.35	112.23	530.14	-80.83	116.88	372.45	-110.18	109.21	370.98	-114.16	153.67	505.33	-80.12	1292.18	0	0	0	577	-158.62	1628.73	569.37	-54.79	1632.23	427.93	-183.5	1667.58	412.34	-74.55	1672.63	289.53	-328.9	75.33	887.65	-321.05	74.66	285.7
9.49	647.99	46.43	119.07	626.31	39.5	123.4	454.64	48.3	121.71	460.58	47.59	177.58	553.16	-87.71	112.39	530.77	-82.29	118.26	372.43	-110.09	109.11	370.79	-114.34	153.68	505.87	-79.94	1291.97	0	0	0	578.69	-158.39	1628.6	571.09	-54.46	1631.98	429.87	-183.33	1667.5	414.24	-75.15	1672.63	288.97	-329.29	75.05	887.87	-320.96	74.69	285.07
9.5	657.35	43.92	120.29	633.1	36.83	123.98	463.11	47.91	120	468.16	47.05	175.98	552.89	-88.16	112.56	531.72	-83.12	119.29	372.36	-110.2	109.08	370.72	-114.11	153.58	508.51	-79.57	1291.72	0	0	0	580.66	-158.01	1628.5	572.86	-54.14	1631.86	431.83	-183.01	1667.4	415.98	-74.45	1672.52	289.75	-328.85	75.47	888.1	-320.93	74.92	284.63
9.51	664.99	41.39	121.37	642.3	35.08	125.18	471.21	47.54	118.56	475.57	47.05	174.66	554.35	-87.32	112.96	531.52	-85.12	120.71	372.37	-110.32	109.12	370.64	-114.29	153.67	511.41	-79.37	1291.68	0	0	0	582.5	-157.71	1628.38	574.76	-53.79	1631.72	433.82	-182.79	1667.31	417.77	-73.51	1672.36	289.28	-328.9	75.3	888.19	-320.68	74.93	284.2
9.52	672.74	40.07	123.33	649.8	33.19	126.38	479.07	47.43	117.42	482.56	46.62	173.48	554.16	-87.52	113.14	531.49	-86.72	121.91	372.35	-110.4	109.13	370.71	-114.29	153.68	512.77	-79.33	1291.29	0	0	0	584.48	-157.25	1628.24	576.68	-53.39	1631.56	435.85	-182.44	1667.22	419.76	-73.72	1672.29	289.26	-328.91	75.19	888.03	-320.77	74.82	284.63
9.53	680.69	38	124.55	657.04	31.33	127.71	486.4	46.48	116.11	489.07	46.07	172.33	554.82	-87.39	113.32	534.65	-73.93	116.88	372.33	-110.37	109.13	370.74	-114.39	153.74	512.08	-79.17	1291.25	0	0	0	586.51	-156.9	1628.08	578.64	-53	1631.36	437.88	-182.16	1667.11	421.76	-73.56	1672.18	289.55	-328.81	75.37	888.41	-320.5	75.1	285.55
9.54	686.53	36.18	126.02	663.47	29.86	128.69	493.27	46.04	115.19	495.28	46.21	171.57	555.1	-87.43	113.43	534.19	-72.84	116.2	372.31	-110.15	109.02	370.82	-114.23	153.65	514.85	-79.09	1290.86	0	0	0	588.16	-156.48	1627.93	580.56	-52.65	1631.28	439.89	-181.79	1667.03	423.62	-74.4	1672.27	289.02	-328.84	75.22	888.33	-320.86	74.95	285.05
9.55	691.97	34.32	126.88	668.93	27.85	129.59	499.89	45.46	114.31	501.21	45.32	170.55	555.42	-87.5	113.57	534.21	-72.96	116.11	372.29	-110.14	109.01	370.84	-114.24	153.68	516.8	-78.53	1290.6	0	0	0	590.36	-155.91	1627.74	582.44	-51.9	1631.09	441.92	-181.29	1666.97	425.58	-72.95	1672.04	289.9	-328.96	75.3	888.42	-320.93	74.89	285.45
9.56	698.88	33.32	128.59	676.17	26.78	130.64	505.97	44.81	113.73	506.72	44.91	169.86	554.82	-87.61	113.37	534.46	-73.02	116.09	372.24	-110.09	108.98	370.82	-114.24	153.68	516.1	-78.5	1290.51	0	0	0	592.37	-155.43	1627.55	584.42	-51.51	1630.83	443.96	-180.82	1666.91	427.58	-71.4	1671.81	289.3	-329.33	75.05	888.12	-320.84	74.77	285.34
9.57	705	31.54	129.42	680.74	25.31	131.06	511.66	43.71	112.88	512.07	44.16	169.09	555.27	-87.51	113.51	533.45	-73.36	115.83	372.24	-110.18	108.97	370.81	-114.09	153.57	523.02	-77.83	1290.11	0	0	0	594.32	-154.88	1627.38	586.48	-51.13	1630.62	446.01	-180.31	1666.84	429.57	-71.72	1671.83	288.59	-329.29	74.89	888.05	-320.77	74.78	284.89
9.58	709.38	30.07	129.82	684.47	24.18	131.12	517.1	43.37	112.45	516.85	44.17	168.72	555.89	-87.49	113.65	533.09	-73.47	115.73	372.2	-110.18	108.91	370.82	-114.2	153.56	520.95	-77.79	1289.97	0	0	0	596.06	-154.34	1627.16	588.37	-50.25	1630.28	448.07	-179.66	1666.78	431.72	-71.05	1671.72	289.08	-329.24	75.06	888.32	-320.66	74.89	284.86
9.59	713.08	28.89	129.77	689.85	23.11	131.52	522.05	42.62	111.96	521.53	43.27	168.01	555.75	-87.26	113.31	533.22	-73.6	115.64	372.17	-110.4	108.93	370.78	-114.27	153.62	524.46	-77.27	1289.91	0	0	0	598.15	-153.7	1626.97	590.55	-49.61	1630	450.11	-178.88	1666.74	433.86	-70.37	1671.66	289.15	-329.03	75.21	887.91	-320.75	74.72	284.98
9.6	718.78	27.54	130.69	694.63	21.57	132.09	526.47	42.42	111.71	525.61	43.04	167.66	555.52	-87.2	113.2	533.94	-73.82	115.9	372.13	-110.42	108.87	370.77	-114.46	153.66	523.64	-76.74	1289.71	0	0	0	600.47	-152.98	1626.78	592.61	-49.03	1629.75	452.13	-178.14	1666.68	435.99	-69.58	1671.52	288.59	-329.22	75.09	888.33	-320.7	74.8	284.45
9.61	721.86	26.17	130.71	699.59	20.27	132.83	530.6	42.1	111.36	529.46	42.84	167.33	555.33	-87.53	113.26	532.52	-73.88	115.48	372.1	-110.25	108.76	370.7	-114.39	153.66	522.99	-76.5	1289.41	0	0	0	602.49	-152.3	1626.55	594.79	-48.61	1629.45	454.22	-177.42	1666.63	438.05	-68.68	1671.32	289.15	-328.8	75.25	888.38	-320.66	74.77	285.03
9.62	725.51	24.83	131.2	702.18	19.21	132.84	534.37	41.1	110.78	533.08	42.2	166.8	556.02	-87.27	113.47	534.5	-74.11	115.93	372.11	-110.35	108.81	370.76	-114.43	153.71	528.63	-75.83	1289.18	0	0	0	604.12	-151.59	1626.33	596.85	-47.31	1629.11	456.31	-176.52	1666.6	440.32	-67.85	1671.21	289.54	-329.08	75.3	888.1	-320.74	74.67	284.48
9.63	729.32	23.59	131.57	704.84	17.92	133.02	537.86	41.24	110.73	536.24	42.15	166.56	558.55	-87.39	114.12	533.11	-74.06	115.35	372.09	-110.33	108.79	370.72	-114.51	153.78	527.92	-75.45	1289.01	0	0	0	606.44	-150.76	1626.11	598.91	-46.92	1628.84	458.38	-175.68	1666.53	442.26	-67.06	1671.03	289.92	-329.33	75.43	888.05	-320.92	74.65	284.65
9.64	732.36	22.8	132.18	707.76	17.11	133.18	540.88	41.14	110.5	539.16	41.69	166.06	555.81	-87.31	113.14	532.21	-74.17	115.26	372.08	-110.4	108.82	370.76	-114.8	153.95	531.41	-74.9	1288.6	0	0	0	608.86	-149.92	1625.85	600.99	-45.9	1628.49	460.47	-174.77	1666.45	444.36	-66.06	1670.99	289.06	-329.06	75.21	888.15	-320.88	74.64	285.47
9.65	734.32	21.91	132.04	711.03	16.27	133.25	543.63	41.31	110.45	541.79	41.55	165.79	556.77	-87.52	113.36	533.4	-74.14	115.48	372.08	-110.51	108.85	370.68	-114.29	153.7	532.2	-74.23	1288.53	0	0	0	610.76	-149.02	1625.66	603.14	-45.22	1628.29	462.59	-173.79	1666.43	446.62	-64.96	1670.77	288.51	-329.6	74.85	888.54	-320.65	74.87	285.22
9.66	737.13	20.31	132.16	713.33	15.17	133.4	546.16	40.37	109.9	544.2	41.41	165.35	556.77	-87.4	113.32	533.04	-74.11	115.47	372.06	-110.45	108.78	370.63	-114.37	153.8	537.53	-73.37	1288.38	0	0	0	612.4	-148.04	1625.51	605.28	-44.22	1627.92	464.69	-172.74	1666.4	448.78	-63.43	1670.54	289.31	-329.34	75.12	888.46	-320.58	74.86	285.42
9.67	739	19.76	131.96	715.31	14.09	132.99	548.43	40.56	109.77	546.45	40.98	164.92	556.74	-87.29	113.14	533.52	-74.19	115.48	372	-110.48	108.8	370.61	-114.48	153.85	536.88	-72.81	1288.44	0	0	0	615.01	-147.04	1625.27	607.41	-43.26	1627.67	466.81	-171.72	1666.35	450.9	-62.72	1670.43	288.86	-328.97	75.07	888.52	-320.74	74.84	284.98
9.68	742.23	19.37	132.16	716.64	13.65	132.21	550.45	40.36	109.32	548.51	40.82	164.4	557.43	-87.37	113.45	533	-74.3	115.31	371.99	-110.33	108.69	370.6	-114.49	153.95	541.57	-71.85	1288.19	0	0	0	617.12	-145.89	1625.13	609.57	-42.6	1627.45	468.94	-170.63	1666.3	453.04	-61.95	1670.28	289.06	-329.35	75.08	888.94	-320.71	74.9	284.44
9.69	741.89	18.43	130.95	719.32	12.98	132.17	552.36	40.12	108.82	550.33	40.55	163.89	556.86	-87.27	113.01	533.07	-74.16	115.36	371.99	-110.57	108.79	370.53	-114.51	153.95	541.63	-71.33	1288.13	0	0	0	619.11	-144.69	1625.03	611.58	-41.42	1627.13	471.07	-169.45	1666.22	455.18	-60.31	1670	289.35	-329.37	75.11	887.92	-320.52	74.76	284.86
9.7	744.6	17.59	130.61	721.34	12.35	131.71	553.99	39.7	108.35	552.02	41.23	163.54	557.85	-87.31	113.34	533.85	-74.3	115.61	371.91	-110.53	108.73	370.5	-114.67	154.06	542.21	-70.55	1287.88	0	0	0	621.28	-143.49	1624.93	613.78	-39.87	1626.88	473.21	-168.33	1666.12	457.37	-59.55	1669.85	289.05	-329.43	75.09	888.04	-320.8	74.75	285.42
9.71	745.74	16.72	129.99	722.57	11.71	131.13	555.44	39.37	107.8	553.58	40.22	162.63	557.15	-87.12	113	530.8	-74.45	114.65	371.88	-110.58	108.74	370.45	-114.66	154.1	546.19	-69.88	1287.51	0	0	0	623.22	-142.36	1624.84	615.89	-38.8	1626.64	475.32	-167.1	1666.01	459.54	-58.74	1669.62	289.34	-329.48	75.18	887.67	-320.81	74.54	284.67
9.72	746.8	16.2	129.22	723.17	11.49	130.5	556.89	39.33	107.23	554.97	39.48	161.83	558.02	-87.41	113.42	533.29	-74.37	115.5	371.85	-110.82	108.81	370.37	-114.45	153.99	546.88	-69.23	1287.06	0	0	0	625.29	-141.06	1624.8	618.05	-37.18	1626.38	477.48	-165.73	1665.87	461.66	-57.11	1669.22	289.37	-329.16	75.21	888.01	-320.77	74.63	285.05
9.73	747.98	15.76	128.86	724.96	11.06	130.26	558.03	39.11	106.66	556.01	40.04	161.42	557.47	-87.27	113.05	533.05	-74.48	115.45	371.82	-110.92	108.78	370.39	-114.48	153.98	548.66	-68.46	1286.98	0	0	0	627.52	-139.73	1624.7	620.36	-36.95	1626.29	479.66	-164.49	1665.71	463.77	-55.1	1668.88	289.34	-328.99	75.24	888.15	-320.65	74.78	285.89
9.74	749.16	15.34	128.93	725.64	10.75	129.89	558.98	38.98	106.03	556.99	39.66	160.65	557.03	-87.04	112.88	535.1	-89.03	124.24	371.76	-110.83	108.68	370.34	-115.02	154.23	552.58	-67.43	1286.85	0	0	0	629.65	-138.47	1624.61	622.59	-35.16	1625.98	481.8	-163.12	1665.57	466.07	-53.84	1668.6	289.24	-328.91	75.2	887.76	-320.81	74.64	284.98
9.75	749.3	16.36	128.57	726.81	10.8	129.41	559.77	38.7	105.53	557.79	39.46	159.97	557.67	-87.32	113.1	534.79	-90.56	125	371.77	-110.84	108.62	370.37	-114.79	154.19	554.77	-66.74	1286.58	0	0	0	632.16	-136.95	1624.55	624.98	-34.01	1625.83	483.95	-161.63	1665.46	468.27	-52.98	1668.39	289.06	-329.35	75.09	888.08	-320.66	74.83	285.42
9.76	749.58	15.35	127.67	727.31	10.49	128.75	560.28	38.57	105.66	558.51	39.67	159.45	557.27	-87.02	112.85	535.6	-90.15	124.98	371.72	-110.7	108.55	370.4	-114.68	154.14	559.37	-65.81	1286.43	0	0	0	634.37	-135.5	1624.51	627.15	-32.14	1625.54	486.12	-160.16	1665.33	470.39	-51.03	1668.01	289.56	-329.29	75.24	888.19	-320.76	74.78	285.7
9.77	750.56	15.72	126.59	728.32	10.73	127.73	560.49	38.45	105.83	558.98	39.63	158.86	557.51	-87.5	113.1	535.3	-90.39	124.99	371.7	-110.89	108.63	370.4	-114.73	154.22	561.56	-64.73	1286.15	0	0	0	636.61	-134.12	1624.42	629.49	-30.65	1625.32	488.32	-158.53	1665.2	472.78	-49.51	1667.66	288.95	-329.37	75.02	888.31	-320.69	74.83	286.17
9.78	750.52	16.24	124.96	727.37	11.28	126.05	560.6	37.9	105.72	559.24	39.03	158.05	557.31	-87.09	112.87	534.69	-90.16	124.67	371.72	-110.89	108.62	370.47	-114.77	154.31	565.73	-63.7	1285.94	0	0	0	638.72	-132.64	1624.38	631.91	-29.01	1625.08	490.5	-156.96	1665.09	475.09	-47.6	1667.33	288.13	-329.32	74.87	888.31	-320.86	74.79	286.81
9.79	750.27	16.83	123.35	727.74	11.65	124.72	560.55	38.27	105.94	559.24	39.13	157.45	558.53	-86.55	113.04	535	-90.16	124.83	371.73	-110.98	108.64	370.49	-114.89	154.48	563.93	-63.02	1285.66	0	0	0	641.18	-131.15	1624.33	634.38	-27.7	1624.8	492.66	-155.29	1664.97	477.29	-45.85	1667.01	289.98	-329.1	75.35	888.58	-320.36	75.08	286.48
9.8	751.69	17.15	122.65	727.21	12.09	123.46	560.66	37.88	105.71	559.39	38.14	156.37	557.64	-86.84	112.85	535.27	-89.63	124.58	371.64	-111.09	108.73	370.54	-114.67	154.46	567.29	-61.99	1285.43	0	0	0	643.34	-129.6	1624.31	636.75	-25.85	1624.51	494.84	-153.58	1664.81	479.79	-44.15	1666.74	290.17	-329.12	75.33	888.14	-320.93	74.69	285.93
9.81	751.62	17.17	121.81	727.82	11.77	123.16	560.72	38.02	105.6	559.51	38.44	155.71	557.2	-86.98	112.86	534.65	-89.99	124.67	371.66	-110.96	108.67	370.58	-114.46	154.47	572.77	-60.87	1285.18	0	0	0	645.58	-127.9	1624.28	639.17	-24.16	1624.33	497.01	-151.64	1664.65	482.1	-41.74	1666.31	289.29	-329.08	75.37	888.51	-320.98	74.72	284.98
9.82	751	16.5	120.75	727.93	11.89	122.12	560.71	37.91	105.44	559.76	38.61	155.03	557.57	-86.87	112.98	535.11	-89.54	124.6	371.66	-110.98	108.71	370.65	-114.59	154.65	575.59	-59.54	1285.24	0	0	0	647.62	-126.15	1624.35	641.52	-22.21	1624.1	499.19	-149.68	1664.51	484.52	-40.22	1665.98	288.38	-329.25	74.9	888.1	-320.91	74.69	285
9.83	751.98	16.4	119.86	727.19	11.13	121.01	560.9	37.56	105.17	560.16	38.18	154.42	558.51	-86.9	113.3	534.88	-89.63	124.46	371.57	-110.76	108.59	370.69	-114.53	154.81	578.21	-58.24	1285.04	0	0	0	649.86	-124.47	1624.39	643.98	-21.32	1624.04	501.37	-147.69	1664.39	486.82	-38.43	1665.6	287.92	-329.38	74.84	887.9	-320.56	74.79	285.21
9.84	752.29	16.12	118.93	728.13	10.99	120.16	560.99	37.56	105.21	560.56	38.07	154.11	557.44	-87.27	113.13	535.47	-89.8	124.83	371.65	-110.95	108.73	370.6	-114.73	155.05	581.59	-57.09	1284.77	0	0	0	652.47	-122.57	1624.48	646.41	-18.98	1623.87	503.56	-145.49	1664.34	489.24	-36.19	1665.25	289.29	-329.2	75.23	888.09	-320.38	74.86	285.21
9.85	751.99	16.17	117.64	728.64	10.96	119.57	561.22	36.94	104.87	561.11	37.96	153.87	557.67	-86.93	113.12	536.02	-89.68	124.85	371.63	-110.92	108.73	370.69	-114.54	155.13	583.87	-56.06	1284.72	0	0	0	654.6	-120.69	1624.67	648.93	-17.19	1623.79	505.8	-143.37	1664.35	491.62	-33.83	1665.05	288.85	-329.33	75	888.16	-320.4	75.04	284.69
9.86	752.15	16.19	116.86	728.59	10.91	118.75	561.3	37.16	105.06	561.73	37.32	153.42	557.01	-86.63	112.78	534.18	-89.57	124.21	371.66	-111.09	108.83	370.79	-114.63	155.35	585.29	-54.78	1284.66	0	0	0	656.73	-118.71	1624.92	651.28	-14.98	1623.8	508.07	-141.12	1664.46	494.04	-31.3	1664.89	288.52	-329.39	75.07	888.09	-320.63	74.9	284.97
9.87	752.12	16.17	115.9	728.83	11.06	117.92	561.47	37.01	104.91	562.3	37.32	153.4	557.12	-86.93	112.93	535.04	-89.73	124.56	371.72	-111.05	108.92	370.92	-114.62	155.64	588.87	-53.29	1285	0	0	0	659.32	-116.51	1625.19	653.77	-13.24	1623.91	510.34	-138.82	1664.61	496.45	-29.24	1664.8	288.84	-328.97	75.02	887.78	-321.07	74.57	284.87
9.88	752.06	15.59	115.48	729.17	10.71	117.52	561.53	37.07	104.8	562.75	37.73	153.36	557.72	-86.8	113.09	536.02	-89.17	124.45	371.78	-110.8	108.89	371.14	-114.45	155.89	592.36	-51.81	1284.92	0	0	0	661.65	-114.4	1625.53	656.17	-11.16	1624.04	512.6	-136.53	1664.8	498.79	-26.7	1664.68	288.96	-329.04	75.06	887.8	-320.71	74.55	284.59
9.89	752.43	16.29	114.58	729.57	10.48	117.34	561.7	37.52	104.97	563.21	37.52	153.22	558.19	-86.47	112.94	535.12	-89.25	124.15	371.88	-110.89	109.12	371.4	-114.17	156.1	593.09	-50.38	1285.11	0	0	0	664.16	-112.11	1625.91	658.54	-8.3	1624.01	514.93	-134.17	1665.01	501.15	-23.56	1664.45	288.95	-329.03	75.01	887.81	-320.55	74.62	285.59
9.9	754	16.06	114.63	729.92	10.72	116.77	561.77	37.36	104.69	563.63	38.01	153.23	557.49	-86.95	112.83	534.94	-89.36	123.99	372.04	-110.77	109.36	371.63	-113.9	156.42	596.82	-49.01	1285.53	0	0	0	666.36	-109.84	1626.34	660.93	-6.61	1624.17	517.26	-131.79	1665.23	503.66	-21.29	1664.31	289.15	-328.8	75.34	888.08	-320.68	74.76	284.71
9.91	753.6	16.07	114.01	730.02	10.6	116.5	561.94	37.44	104.55	563.91	37.62	152.72	557.83	-87.01	112.72	535.23	-89.31	124	372.15	-110.59	109.61	372.01	-113.81	156.87	599.86	-47.55	1285.69	0	0	0	668.73	-107.52	1626.73	663.27	-3.89	1624.14	519.58	-129.32	1665.49	505.85	-18.95	1664.33	289.62	-328.9	75.47	888.48	-320.73	74.81	285.14
9.92	753.33	15.85	113.65	731.61	10.99	116.45	561.9	37.67	104.45	564.05	38.57	152.84	558.11	-86.86	112.74	535.6	-88.8	123.7	372.34	-110.36	109.92	372.42	-113.71	157.4	603.63	-45.88	1286.14	0	0	0	671.17	-105.03	1627.18	665.58	-1.22	1624.27	521.92	-126.88	1665.75	508.13	-16.15	1664.19	288.82	-329.13	75.16	888.42	-320.53	74.89	285.57
9.93	754.05	16.34	113.49	730.01	10.63	116.1	561.96	38.02	104.39	564.06	38.58	152.51	557.46	-86.78	112.47	535.36	-88.81	123.64	372.55	-110.44	110.42	372.82	-113.58	157.97	605.91	-44.58	1286.6	0	0	0	673.38	-102.62	1627.66	667.97	0.86	1624.52	524.28	-124.51	1666.04	510.53	-14.54	1664.22	288.88	-329.36	75.36	888.29	-320.69	74.77	285.45
9.94	754.18	16.04	113.46	730.14	10.88	115.74	561.95	37.83	104.1	563.95	39.01	152.35	557.69	-86.68	112.37	536.29	-88.91	123.99	372.73	-110.26	110.84	373.22	-113.3	158.59	608.87	-43.15	1286.94	0	0	0	676.18	-100.17	1628.11	670.3	3.11	1624.62	526.62	-121.91	1666.37	512.81	-12.26	1664.34	288.69	-328.65	75.6	888.15	-320.82	74.46	285.53
9.95	754.13	16.56	113.14	730.75	11.19	115.72	562.02	37.38	103.78	563.98	39.2	152.12	558.71	-86.63	112.55	536.06	-88.78	123.73	372.97	-110.14	111.35	373.63	-113.21	159.4	614.04	-41.43	1287.12	0	0	0	678.04	-97.75	1628.59	672.55	5.42	1624.81	528.9	-119.43	1666.72	514.99	-9.11	1664.31	289.01	-328.72	75.66	888.35	-320.65	74.59	285.67
9.96	753.4	16.38	112.83	730.08	11.14	115.47	561.94	38.01	103.82	563.91	39.23	152.01	559.35	-86.75	112.75	535.77	-88.85	123.61	373.23	-109.86	111.86	374.2	-112.89	160.22	615.4	-40.14	1287.47	0	0	0	680.52	-95.35	1629.05	674.89	7.93	1625.03	531.19	-116.84	1667.06	517.2	-6.53	1664.34	289.06	-329	75.78	888.3	-320.67	74.57	285.04
9.97	754.09	16.42	112.82	730.61	11.22	115.34	561.93	38.11	103.78	563.85	39.67	152.02	558.3	-86.91	112.2	534.84	-88.46	122.95	373.54	-109.59	112.53	374.77	-112.54	161.19	620.08	-38.57	1288	0	0	0	682.91	-92.83	1629.54	677.22	10.69	1625.16	533.47	-114.26	1667.43	519.55	-4.38	1664.37	288.25	-328.75	75.49	888.48	-320.52	74.59	285.43
9.98	754.67	16.64	112.8	730.82	11.29	115.19	561.97	38.77	104.04	563.84	39.73	151.83	559.46	-87	112.51	535.6	-88.51	123	373.94	-109.38	113.35	375.49	-112.31	162.33	622.54	-37.03	1288.35	0	0	0	684.87	-90.44	1630.08	679.51	12.88	1625.36	535.64	-111.63	1667.82	521.92	-2.05	1664.41	288.84	-329.05	75.53	888.1	-320.46	74.55	285.35
9.99	753.9	16.15	112.42	729.79	11.57	114.69	562.05	37.96	103.67	563.65	40.66	152.11	558.17	-86.92	111.77	536.04	-87.96	122.64	374.34	-109.18	114.38	376.25	-112.2	163.68	623.55	-35.59	1288.75	0	0	0	687.42	-88	1630.58	681.82	15.39	1625.57	537.84	-109.1	1668.21	524.17	1.16	1664.47	288.99	-328.52	75.69	887.99	-320.39	74.46	285.03
10	754.12	16.31	112	729.72	11.64	114.36	562.06	37.82	103.63	563.87	40.08	151.85	557.65	-87.17	111.45	536.7	-87.94	122.63	374.84	-109.2	115.74	377.19	-111.95	165.05	627.06	-34.2	1289.13	0	0	0	689.65	-85.56	1631.11	684.06	18.07	1625.78	540.02	-106.45	1668.61	526.33	3.75	1664.48	288.23	-328.7	75.65	888.11	-320.52	74.59	285.52
10.01	753.25	16.59	111.26	730.39	11.31	114.37	562.11	38.11	103.72	564.07	39.92	151.69	559.5	-87.13	111.76	535.54	-87.73	121.85	375.36	-109.17	117.2	378.19	-111.76	166.52	630.02	-32.9	1289.69	0	0	0	691.81	-83.16	1631.68	686.26	20.43	1626.02	542.22	-103.76	1669.07	528.55	6.75	1664.61	288.42	-329	75.64	888.31	-320.64	74.58	285.51
10.02	754.01	16.2	111.24	730.53	11.64	113.99	562.2	38.47	103.96	564.18	39.94	151.65	558.94	-87.35	111.46	536.62	-87.66	121.97	375.89	-109.03	118.56	379.29	-112.11	168.32	632.68	-31.34	1290.19	0	0	0	694.07	-80.73	1632.25	688.57	22.85	1626.32	544.38	-101.11	1669.52	530.75	9.15	1664.79	288.45	-329.05	75.67	888.24	-320.69	74.5	285.78
10.03	755.76	16.19	111.51	731.31	11.48	114.05	562.19	38.9	104.13	564.37	40.08	151.7	558.72	-87.52	111.32	536.61	-87.93	121.81	376.4	-109.19	120.13	380.33	-112.03	170	636.36	-29.77	1290.55	0	0	0	696.25	-78.34	1632.82	690.71	25.52	1626.58	546.51	-98.51	1670.02	533.04	11.49	1665.01	288.59	-328.48	75.91	888.23	-320.56	74.53	285.5
10.04	755.01	16.25	110.84	731.12	11.5	113.7	562.29	38.04	103.91	564.43	40.25	151.7	558.29	-87.86	111.04	537.02	-87.82	121.66	377.01	-109.67	121.85	381.56	-112.83	172.1	638.29	-28.28	1291.44	0	0	0	698.25	-75.98	1633.38	692.97	27.67	1626.81	548.63	-95.82	1670.56	535.3	14.08	1665.22	288.81	-328.98	75.9	887.81	-320.69	74.37	285.26
10.05	753.57	16.03	110.14	730.53	11.69	113.21	562.36	38.16	103.92	564.72	40.1	151.55	559.06	-87.78	110.94	536.83	-87.78	121.3	377.66	-110.32	123.74	382.81	-113.28	174.01	638.67	-26.63	1291.99	0	0	0	700.37	-73.63	1633.95	695.17	30.34	1627.05	550.78	-93.39	1671.04	537.43	16.98	1665.42	288.31	-329.08	75.73	887.23	-320.42	74.39	285.03
10.06	754.4	16	110.1	730.97	11.53	113.02	562.46	38.36	104.09	564.93	40.49	151.73	558.94	-87.99	110.71	536.6	-87.64	121.01	378.33	-110.98	125.56	384.24	-113.73	176	643.87	-25	1292.49	0	0	0	702.2	-71.13	1634.5	697.4	32.81	1627.25	552.89	-90.82	1671.52	539.53	19.31	1665.6	288.41	-328.59	75.87	887.84	-320.65	74.38	284.7
10.07	754.83	15.95	109.91	730.93	11.2	112.84	562.45	38.58	104.45	565.21	39.5	151.43	559	-88.1	110.67	536.02	-88.29	121.06	379.07	-111.71	127.49	385.7	-114.36	178.03	646.56	-22.95	1293	0	0	0	704.53	-68.67	1635.01	699.49	35.13	1627.52	554.96	-88.21	1671.97	541.63	21.66	1665.81	288.79	-328.71	76	888.19	-320.8	74.33	285.01
10.08	754.38	16.03	109.24	731.07	11.52	112.46	562.67	37.89	104.37	565.45	40.24	151.92	559.74	-88.2	110.72	536.75	-88.64	121.5	379.87	-112.17	129.3	387.3	-115.13	180.12	647.49	-21.41	1293.59	0	0	0	706.26	-66.45	1635.48	701.63	37.51	1627.75	557.04	-85.73	1672.36	543.7	24.11	1665.9	288.24	-328.85	75.75	887.9	-320.66	74.28	285.47
10.09	754.28	15.87	109.01	731.38	11.4	112.33	562.79	37.22	104.23	565.76	39.27	151.5	559.74	-88.46	110.69	537.3	-88.23	121.35	380.68	-112.7	131.22	388.95	-115.8	182.19	650.31	-19.28	1294.2	0	0	0	708.39	-63.97	1635.94	703.64	39.91	1627.96	559.06	-83.37	1672.63	545.56	26.73	1665.97	289.05	-328.8	76.02	887.84	-320.73	74.31	285.59
10.1	754.7	15.85	108.76	731.35	11.28	112.18	562.85	37.54	104.65	565.95	39.52	151.65	560.04	-88.82	110.74	537.5	-88.49	121.55	381.63	-113.61	133.37	390.72	-116.64	184.31	653.5	-17.21	1294.44	0	0	0	710.49	-61.66	1636.35	705.72	42.04	1628.22	561.1	-80.98	1672.86	547.54	29.4	1665.86	288.85	-328.88	76.03	887.73	-320.59	74.37	285.26
10.11	753.84	15.39	108.39	731.58	11.33	111.78	563.01	37.16	104.65	566.19	38.78	151.49	559.71	-88.98	110.68	538.62	-88.72	122.05	382.59	-114.42	135.52	392.47	-117.04	186.32	655.85	-15.47	1294.64	0	0	0	712.55	-59.43	1636.67	707.76	44.1	1628.35	563.16	-78.64	1672.99	549.59	31.5	1665.78	288.81	-328.81	76.06	888.12	-320.42	74.57	285.38
10.12	753.99	15.71	108.03	732.08	11.23	111.78	563.04	37.57	105.02	566.43	39	151.66	559.98	-88.85	110.45	537.32	-89.64	122.18	383.71	-114.9	137.66	394.35	-117.66	188.4	659.31	-13.79	1294.97	0	0	0	714.88	-57.02	1636.91	709.79	46.29	1628.5	565.14	-76.3	1673.07	551.62	33.6	1665.75	289	-328.76	76.03	888.59	-320.61	74.55	285.12
10.13	755.15	15.53	108.22	730.2	10.95	111.21	563.09	36.97	104.85	566.48	38.42	151.41	558.58	-89.21	110.02	538.83	-89.95	123.01	384.93	-115.59	140.05	396.41	-118.32	190.68	661.39	-11.59	1294.96	0	0	0	716.97	-54.71	1637.18	711.84	48.65	1628.54	567.11	-73.97	1673.12	553.52	36.29	1665.55	289.31	-328.4	76.27	888.09	-320.91	74.24	284.84
10.14	754.63	15.57	107.82	731.77	11.09	111.52	563.11	37.08	105.04	566.6	38.5	151.42	560.01	-89	110.19	535.46	-77.86	115.81	386.26	-115.98	142.42	398.58	-119.01	193.02	664.5	-9.66	1294.94	0	0	0	718.7	-52.58	1637.39	713.82	51.23	1628.59	569.12	-71.85	1673.07	555.5	38.49	1665.34	288.63	-328.47	76.14	888.12	-320.53	74.45	285.57
10.15	754.44	15.47	107.61	731.68	11.04	111.24	563.21	37.01	104.86	566.66	38.61	151.42	559.74	-89.38	110.23	534.55	-76.85	115.24	387.73	-116.49	145.03	400.99	-119.48	195.47	667.58	-7.84	1295.02	0	0	0	720.87	-50.27	1637.53	715.88	53.2	1628.68	571.11	-69.48	1673.01	557.37	41.27	1665.2	288.37	-328.97	76.02	888.11	-320.62	74.34	285.49
10.16	753.83	15.38	107.3	731.29	11.04	110.99	563.2	37.47	104.98	566.6	38.84	151.47	560.3	-89.37	110.06	535.54	-76.72	115.93	389.48	-116.53	147.69	403.53	-119.9	198.03	669.62	-5.89	1295.1	0	0	0	723.02	-48.03	1637.66	717.89	55.55	1628.66	573.01	-67.41	1672.87	559.4	42.94	1665.07	288.86	-328.69	76.22	887.55	-320.59	74.15	285.73
10.17	755.21	15.76	107.45	731.43	11.12	110.76	563.26	37	104.74	566.77	39.03	151.36	560.58	-89.61	110.15	537.07	-76.73	116.58	391.35	-117.05	150.76	406.47	-120.42	200.87	673.89	-4.21	1294.91	0	0	0	724.8	-45.89	1637.8	719.93	57.7	1628.74	574.94	-65.11	1672.74	561.35	45.04	1664.8	289.75	-328.45	76.62	888.13	-320.07	74.47	285.32
10.18	754.88	15.63	107.34	731.39	11.23	110.68	563.22	37.26	104.79	566.73	39.38	151.35	560.34	-89.39	109.76	537.26	-77.02	117.15	393.5	-117.41	154	409.68	-121.25	204.02	674.96	-2.65	1294.64	0	0	0	726.93	-43.81	1637.89	722.08	59.45	1628.8	576.88	-62.86	1672.59	563.34	47.38	1664.53	288.55	-328.42	76.5	887.69	-320.68	74.21	285.17
10.19	753.75	15.63	106.9	731.51	11.38	110.51	563.33	37.56	104.84	566.76	39.19	151.2	559.93	-89.14	109.48	539.26	-76.87	118.18	395.79	-117.4	157.39	413.26	-121.74	207.23	677.27	-0.85	1294.68	0	0	0	728.84	-41.69	1637.99	724.21	61.57	1628.76	578.77	-60.63	1672.42	565.44	49.34	1664.29	288.83	-328.17	76.61	888.33	-320.79	74.45	285.92
10.2	754.22	15.92	106.68	731.47	11.62	110.34	563.27	38	105	566.79	39.45	151.14	559.98	-89.35	109.44	540.12	-76.77	118.85	398.51	-117.66	161.18	417.2	-122.42	210.76	679.28	0.89	1294.49	0	0	0	730.72	-39.67	1638.06	726.3	64.08	1628.66	580.71	-58.24	1672.25	567.52	52.49	1663.83	289.49	-328.3	76.71	888.01	-320.58	74.25	285.66
10.21	753.35	16.05	106.24	731.27	11.82	110.01	563.29	37.45	104.79	566.62	40.6	151.49	559.43	-89.48	108.92	539.86	-77.05	119.01	401.42	-117.88	165.28	421.46	-123.55	214.76	682.97	2.73	1294.16	0	0	0	732.78	-37.57	1638.16	728.59	65.64	1628.64	582.68	-55.99	1672.09	569.59	54.37	1663.54	288.68	-328.35	76.8	887.8	-320.7	74.16	285.75
10.22	754.86	16.03	106.64	730.63	11.5	109.91	563.36	37.47	104.79	566.8	40.29	151.36	561.2	-89.91	109.27	540.69	-77.29	119.34	404.52	-118.06	169.6	426.03	-124.65	219.05	685.48	4.05	1294.07	0	0	0	735.15	-35.51	1638.18	730.7	68.11	1628.55	584.66	-53.76	1671.91	571.68	56.71	1663.25	288.56	-328.34	76.79	887.68	-320.64	74.3	285.98
10.23	755.22	16.18	106.69	731.24	11.68	109.89	563.4	37.52	104.85	566.86	40.19	151.17	561.32	-90.05	108.73	541.33	-77.65	116.93	407.93	-118.36	174.2	430.83	-126.32	223.91	686.05	5.75	1293.88	0	0	0	737.16	-33.55	1638.21	732.94	70.5	1628.37	586.68	-51.54	1671.74	573.89	58.82	1663.02	288.45	-328.31	76.78	888.24	-320.44	74.42	285.71
10.24	754.49	16.06	106.29	732.32	11.53	110.2	563.35	37.58	104.8	566.81	39.76	151.04	562.82	-89.74	108.13	541.68	-78.11	118.98	411.43	-118.32	178.94	435.9	-127.33	228.68	689.41	7.25	1293.77	0	0	0	739	-31.43	1638.26	735.16	72.31	1628.28	588.7	-49.42	1671.57	576.01	61.59	1662.62	288.36	-328.1	76.82	887.72	-320.49	74.29	285.05
10.25	753.34	16.18	105.85	731.65	11.45	109.97	563.37	37.52	104.88	566.85	40.38	151.18	565.17	-90.06	107.99	544.69	-78.62	120.08	415.17	-118.64	184.1	441.23	-128.59	233.8	693.15	8.72	1293.24	0	0	0	741.46	-29.46	1638.19	737.64	73.46	1628.27	590.8	-47.14	1671.43	578.23	63.53	1662.33	288.43	-328.16	76.7	887.85	-320.47	74.43	285.32
10.26	754.32	15.98	106.06	731.21	11.83	109.46	563.36	37.57	104.84	566.89	39.81	150.92	566.18	-90.29	107.11	545.27	-79.35	120.06	418.96	-118.62	189.32	446.63	-129.12	238.76	694.29	10.3	1292.91	0	0	0	743.43	-27.51	1638.15	740	75.5	1628.06	592.87	-44.81	1671.27	580.63	65.24	1662.02	288.7	-328.18	76.79	888.37	-320.6	74.45	285.66
10.27	753.3	16.34	105.55	731.44	11.83	109.4	563.4	37.37	104.81	566.86	40.18	150.99	568.8	-90.7	106.96	548.72	-79.89	121.05	422.79	-118.76	194.72	452.27	-129.36	243.7	698.72	11.74	1292.82	0	0	0	745.76	-25.42	1638.05	742.28	77.84	1627.76	594.98	-42.72	1671.1	582.77	67.95	1661.63	288.47	-328.34	76.8	888.29	-320.12	74.54	285.7
10.28	754.51	16.65	105.69	730.39	11.87	109.14	563.39	37.49	104.86	566.76	40.68	151.15	571.74	-90.89	106.62	551.57	-80.74	121.72	425.9	-118.8	199.53	458.03	-129.3	248.58	696.32	12.79	1292.33	0	0	0	747.98	-23.44	1637.95	744.58	79.55	1627.49	597.14	-40.46	1670.99	585.02	70.11	1661.39	289.06	-327.96	76.97	888.27	-320.1	74.49	286.68
10.29	754.49	16.1	105.93	731.66	11.63	109.47	563.39	37.46	104.84	566.76	40.99	151.24	574.65	-91.62	106.4	557.94	-92.31	129.63	428.48	-119.29	204.14	463.89	-128.96	253.41	699.44	14.48	1291.84	0	0	0	750.01	-21.64	1637.76	746.88	81.85	1627.14	599.29	-38.36	1670.89	587.52	71.8	1661.17	288.91	-327.83	76.89	888.59	-320.14	74.55	285.59
10.3	754.37	16.57	105.68	731.71	11.75	109.33	563.39	37.77	104.96	566.71	41.01	151.3	578.38	-92.63	106.29	562.97	-90.81	129.76	433.51	-119.16	209.86	469.9	-128.77	258.06	700.52	16.1	1291.74	0	0	0	752.51	-19.79	1637.58	749.26	83.69	1626.81	601.55	-36.21	1670.78	589.76	74.23	1660.84	288.88	-328.14	76.91	888.64	-319.85	74.62	286.02
10.31	753.68	16.18	105.5	732.48	11.93	109.48	563.33	37.67	104.95	566.72	41.18	151.33	582.17	-93.92	106.48	567.03	-89.8	129.42	440.03	-119.98	215.8	475.78	-128.05	262.36	703.29	17.38	1291.42	0	0	0	754.64	-17.86	1637.37	751.66	85.37	1626.48	603.78	-34.2	1670.73	592.06	76.06	1660.67	289.03	-328.24	76.99	888.27	-319.95	74.51	285.31
10.32	754.47	16.5	105.61	731.23	11.74	109.14	563.46	37.36	104.84	566.59	40.98	151.24	587.74	-96.41	107.64	573.63	-89.9	130.07	446.99	-120.77	220.91	481.88	-127.38	266.13	704.95	18.47	1291.03	0	0	0	756.66	-16.09	1637.06	754.07	86.89	1626.14	606.02	-32.27	1670.69	594.44	77.85	1660.48	289.14	-328	76.91	888.53	-320.23	74.45	285.4
10.33	753.84	16.17	105.42	732.24	11.92	109.33	563.58	37.54	104.88	566.67	41.06	151.37	594.91	-99.27	111.03	579.33	-91.22	131.84	453.06	-120.99	224	488.33	-126.37	269.09	708.87	19.83	1291	0	0	0	759.11	-14.23	1636.77	756.27	89.02	1625.6	608.29	-30.5	1670.65	596.8	79.64	1660.4	289.26	-328	77.03	888.58	-319.96	74.5	285.61
10.34	755.46	16.21	105.92	731.89	11.76	109.19	563.59	37.21	104.88	566.71	40.92	151.42	602.57	-102.27	114.14	586.14	-93.59	134.36	459.79	-120.73	226.12	495.09	-125.42	271.57	709.26	20.99	1290.91	0	0	0	760.95	-12.39	1636.46	758.55	90.77	1625.15	610.58	-28.57	1670.71	599.07	81.96	1660.22	289.55	-327.98	77.23	888.4	-319.93	74.46	285.49
10.35	753.7	15.98	105.42	731.9	12.29	108.95	563.61	37.1	104.99	566.77	40.76	151.42	610.89	-105.23	116.5	594.96	-97.09	137.38	467.79	-120.8	227.99	502.16	-124.82	273.3	710.1	22.23	1290.67	0	0	0	763.35	-10.72	1636.08	760.89	92.65	1624.57	612.83	-26.73	1670.81	601.62	83.62	1660.29	290.07	-327.87	77.46	888.38	-319.81	74.69	285.59
10.36	754.34	16.04	105.52	731.75	11.92	109.06	563.66	36.85	105	566.79	40.88	151.65	621.03	-108.35	118.49	602.31	-96.49	137.77	476.27	-120.8	228.77	509.86	-124.28	274.11	712.79	23.35	1290.49	0	0	0	765.83	-8.98	1635.73	763.07	94.22	1624.11	615.11	-24.98	1670.94	603.95	85.28	1660.28	289.58	-328.16	77.29	888.21	-320.04	74.44	286.05
10.37	754.49	16.09	105.65	731.21	12.04	108.71	563.76	36.55	105.1	566.85	40.69	151.6	630.76	-111.88	119.91	611.94	-99.5	138.72	484.96	-120.64	228.4	518.02	-123.61	273.95	712.2	24.58	1290.67	0	0	0	767.99	-7.53	1635.32	765.29	95.94	1623.62	617.39	-23.26	1671.12	606.19	87.32	1660.27	289.02	-328.21	76.98	888.27	-319.97	74.51	285.6
10.38	755.07	16.06	105.71	730.97	11.53	108.85	563.79	36.65	105.36	567.04	40.67	151.78	642.07	-115.88	121.2	623.71	-102.88	139.54	494.1	-120.37	227.01	526.43	-123.6	273.06	715.34	25.94	1290.7	0	0	0	770.16	-5.97	1634.94	767.54	97.15	1623.22	619.61	-21.48	1671.29	608.42	89.23	1660.26	289.39	-328.07	77.21	887.91	-319.96	74.33	285.67
10.39	753.33	15.74	105.37	731.84	11.69	108.94	563.86	36.47	105.47	567.19	40.55	151.84	653.64	-120.14	120.65	634.4	-106.35	139.57	503.7	-120.14	224.62	535.28	-123.13	271.18	715.88	27.19	1290.68	0	0	0	771.93	-4.37	1634.63	769.63	98.62	1622.77	621.76	-19.72	1671.5	610.67	90.96	1660.42	289.37	-328.4	77.17	887.79	-320.1	74.12	286.06
10.4	755.09	15.73	105.77	732.53	11.55	109.1	564.01	36.51	105.59	567.31	40.5	151.96	666.86	-124.24	121.49	647.86	-109.32	139.9	513.95	-120.16	221.44	544.5	-123.64	268.88	715.92	28.22	1290.8	0	0	0	773.6	-2.85	1634.36	771.71	99.95	1622.42	623.85	-18.25	1671.66	612.86	91.89	1660.63	288.06	-328.25	76.91	888.29	-320.25	74.28	285.4
10.41	754.83	15.34	105.78	731.25	11.76	108.56	563.98	36.51	105.79	567.4	40.58	152.18	679.66	-127.1	121.64	659.91	-112.5	139.46	524.66	-120.51	217.44	554.05	-124.28	265.89	716.53	29.61	1290.92	0	0	0	775.62	-1.22	1634.13	773.61	101.52	1622.01	625.88	-16.62	1671.83	614.91	93.93	1660.68	288.59	-328.6	76.86	888.04	-320.21	74.27	286.43
10.42	754.57	15.21	105.7	731.99	11.33	109.06	564.12	36.17	105.79	567.55	40.46	152.19	693.51	-130.96	121.52	673.46	-115.44	139.05	535.95	-121.2	212.82	564.14	-124.88	262.2	722.06	31.03	1291.18	0	0	0	777.68	0.18	1633.88	775.55	102.46	1621.81	627.86	-14.97	1672.02	616.98	95.5	1660.77	288.96	-328.38	77.06	888.19	-320.36	74.46	285.54
10.43	755.23	15.25	105.86	730.22	11.16	108.55	564.22	36.16	105.88	567.57	40.63	152.41	707.93	-134.14	121.59	689.15	-118.2	138.79	547.77	-122.18	207.64	574.69	-125.46	257.74	719.81	32.28	1291.26	0	0	0	779.49	1.67	1633.72	777.28	104.73	1621.52	629.78	-13.56	1672.16	618.98	97.43	1660.83	288.4	-328.42	76.95	888.49	-320.33	74.58	285.9
10.44	755.03	15.08	105.95	731.59	11.34	108.93	564.2	36.55	106.11	567.68	40.62	152.51	722.93	-137.46	121.19	701.76	-121	137.16	560.18	-123.91	202.21	585.76	-126.28	252.75	723.13	33.42	1291.26	0	0	0	781.16	3.17	1633.6	779.1	106.34	1621.25	631.61	-11.97	1672.31	620.88	98.71	1660.96	289.38	-327.94	77.37	888.09	-320.35	74.44	286.16
10.45	755	15.18	105.98	730.76	10.85	108.92	564.23	36	105.95	567.7	40.51	152.59	738.08	-140.28	120.44	717.68	-123.49	136.27	573.18	-126.24	196.62	597.26	-127.79	247.57	724.16	34.82	1291.41	0	0	0	782.88	4.53	1633.5	780.86	107.85	1621.13	633.41	-10.51	1672.43	622.76	100.49	1660.98	289.71	-327.92	77.37	888.32	-320.64	74.49	285.49
10.46	755.53	15.23	106.24	727.88	12.21	110.54	564.3	36.25	106.15	567.67	40.73	152.83	753.61	-143.22	119.65	731.24	-125.82	134.36	586.74	-128.15	190.47	609.2	-128.6	241.53	724.55	35.94	1291.46	0	0	0	784.64	6.08	1633.42	782.62	108.81	1621.04	635.19	-9.08	1672.53	624.51	101.8	1661.05	288.92	-328.12	77.08	888.22	-320.88	74.46	285.62
10.47	752.9	14.33	109.99	725.98	11.96	110.23	564.24	36.28	106.25	567.95	40.26	152.77	770.67	-145.62	118.73	748.72	-127.75	133.3	600.79	-130.31	184.15	621.56	-129.19	234.97	726.35	37.1	1291.54	0	0	0	786.43	7.48	1633.33	784.28	110.35	1620.82	636.94	-7.56	1672.61	626.27	103.09	1661.08	289.65	-328.14	77.29	888.24	-320.46	74.45	285.89
10.48	750.65	14.34	109.97	731.84	12.03	112.43	564.43	36	106.3	567.88	40.53	153.02	786.69	-147.2	117.81	763.05	-129.48	131.13	615.25	-132.46	177.61	634.19	-130.08	228.16	727.9	38.29	1291.62	0	0	0	787.83	9.01	1633.25	785.87	111.95	1620.68	638.65	-6.17	1672.69	627.94	105.18	1661.05	289.11	-328.31	77.1	888.69	-320.61	74.64	286.55
10.49	753.55	14.43	111.15	727.93	11.73	111.68	564.3	35.79	106.32	567.93	41.03	153.34	803.6	-148.76	116.96	780.1	-130.81	129.81	630.01	-134.56	170.98	647.33	-131.64	221.68	729.06	39.48	1291.39	0	0	0	789.39	10.42	1633.16	787.38	114	1620.39	640.35	-4.58	1672.71	629.64	106.8	1660.91	289.47	-328.18	77.23	888.68	-320.62	74.69	285.27
10.5	750.21	14.78	110.19	729.65	12.05	112.18	564.49	36.23	106.68	567.91	41.09	153.59	821.09	-149.94	116.24	796.02	-131.92	128.13	645.16	-136.88	164.44	660.85	-133.37	215.34	731.63	40.36	1291.48	0	0	0	791.1	11.94	1633.02	789.11	114.8	1620.26	642.05	-3	1672.75	631.31	107.81	1660.96	289	-328.63	77.02	888.56	-320.82	74.57	285.82
10.51	757.9	14.88	112.42	732.61	11.94	113.21	564.45	36.01	106.66	567.93	40.49	153.42	839.19	-150.55	115.82	814.35	-133.19	126.15	660.89	-139.34	158.1	674.61	-135.61	209.42	732.05	41.6	1291.33	0	0	0	792.71	13.4	1632.91	790.65	116.18	1620.01	643.71	-1.45	1672.79	632.96	108.93	1660.86	289.65	-328.49	77.38	889.07	-320.85	74.88	286.06
10.52	753.04	14.93	111.09	728.87	12.32	112.24	564.46	35.99	106.72	568.02	40.5	153.56	856.25	-151.1	115.56	831.85	-134.94	124.5	676.78	-141.81	152.06	688.63	-137.67	203.7	734.1	42.69	1291.5	0	0	0	794.56	14.92	1632.73	792.1	117.66	1619.74	645.39	-0.08	1672.81	634.39	110.79	1660.74	289.24	-328.68	77.2	887.83	-320.65	75.2	285.78
10.53	756.33	16.11	111.84	733.16	12.72	112.95	564.61	35.89	106.85	567.87	41.21	154.02	872.99	-150.82	115.62	848.79	-134.85	124.02	693.1	-143.83	146.18	702.99	-139.55	198.25	735.13	43.57	1291.36	0	0	0	796.15	16.45	1632.49	793.63	119.38	1619.4	647.07	1.26	1672.83	636.05	112.08	1660.59	289.61	-328.56	77.15	887.78	-320.6	75.49	286.11
10.54	756.63	16.84	111.53	731.05	13.07	112.36	564.54	36.17	107.03	567.9	41	153.97	891.4	-150.3	116.6	865.73	-135.54	123.51	709.63	-145.65	140.73	717.59	-141.82	193.36	736.2	44.74	1291.28	0	0	0	797.2	17.86	1632.29	795.12	120.71	1619	648.72	2.76	1672.82	637.7	113.3	1660.47	290.27	-328.44	77.39	887.18	-321.03	75.48	285.91
10.55	755.89	17.56	110.76	730.2	13.81	111.67	564.58	35.75	106.98	568	40.55	153.91	908.12	-150.05	117.33	882.47	-134.92	123.9	726.51	-147.15	135.69	732.35	-143.63	188.79	738.3	45.77	1291.26	0	0	0	799.26	19.46	1631.99	796.41	122.21	1618.6	650.34	4.2	1672.78	639.08	114.76	1660.33	289.81	-328.44	77.3	886.92	-321.16	75.65	285.59
10.56	755.92	18.53	110.26	731.27	13.9	111.71	564.63	35.7	106.94	567.99	40.38	153.96	925.55	-148.75	118.76	900.18	-134.95	124.44	743.26	-148.62	131.26	747.03	-145.49	184.78	739.84	46.93	1291.01	0	0	0	800.7	20.9	1631.7	797.85	123.73	1618.21	651.89	5.48	1672.7	640.47	116.62	1660.06	289.08	-328.31	77.22	887.35	-321.02	75.84	286.13
10.57	755.51	19.45	109.73	733.53	12.6	109.77	564.69	35.2	106.73	567.91	40.96	154.11	942.4	-148	120.11	917.34	-134.04	125.42	759.86	-149.81	127.42	761.72	-147.44	181.46	739.85	47.87	1291.05	0	0	0	802.21	22.4	1631.36	799.25	125.14	1617.81	653.46	6.77	1672.61	641.97	117.63	1659.91	288.7	-328.15	77.14	887.02	-321.26	75.84	286.68
10.58	757.32	16.98	106.32	733.53	12.64	109.6	564.64	35.43	106.82	567.98	40.52	154.01	958.98	-147.25	121.37	933.7	-133.78	126.02	776.49	-150.8	124.26	776.54	-149.28	178.7	741.65	48.43	1290.83	0	0	0	803.85	23.87	1631.05	800.57	126.66	1617.29	655.02	7.92	1672.49	643.38	118.63	1659.72	290.1	-328.28	77.46	887.24	-321.45	75.94	285.74
10.59	756.36	17.75	105.52	732.54	13.06	109.44	564.67	35.71	106.89	567.88	41.06	154.26	974.68	-146.76	121.83	949.64	-133.52	126.32	792.85	-152.18	122.16	791.34	-151.02	176.65	742.87	49.81	1290.68	0	0	0	805.28	25.28	1630.73	801.79	128.28	1616.85	656.58	9.32	1672.38	644.65	120.39	1659.46	289.96	-328.2	77.43	887.29	-321.37	75.94	284.85
10.6	756.88	18.05	105.65	733.64	13.23	109.6	564.65	35.84	106.93	567.92	41.3	154.34	991.38	-146.04	122.61	965.15	-133.21	126.71	808.81	-153.39	120.81	806.08	-152.49	175.22	745.31	50.52	1290.41	0	0	0	806.31	26.52	1630.46	803.24	129.11	1616.55	658.06	10.61	1672.3	645.96	121.61	1659.29	289.47	-328.01	77.27	887.25	-321.37	75.9	286.05
10.61	757.43	18.01	105.82	734.4	13.58	109.7	564.77	35.79	106.85	568.02	41.56	154.6	1006.81	-145.08	122.98	980.7	-132.29	127.36	824.31	-154.68	120.47	820.56	-154.02	174.69	744.5	51.45	1290.35	0	0	0	807.92	27.93	1630.09	804.53	130.23	1616.14	659.54	11.87	1672.2	647.37	122.71	1659.12	289.13	-328.23	77.05	886.67	-321.43	75.71	285.65
10.62	756.54	18.31	105.33	733.55	13.69	109.41	564.77	35.9	106.93	568.1	41.48	154.69	1021.32	-144.07	123.31	995.94	-131.99	127.71	839.49	-155.27	120.69	835.02	-154.9	174.62	747.33	52.22	1290.18	0	0	0	809.27	29.22	1629.8	805.72	131.68	1615.77	660.98	13.06	1672.09	648.77	123.33	1658.98	290.24	-328.25	77.47	886.38	-321.26	75.44	285.96
10.63	757.7	18.73	105.34	733.59	13.66	109.62	564.68	36.24	107.03	568.16	41.74	154.95	1035.43	-143.26	123.54	1010.05	-131.19	128.23	853.87	-156.09	121.77	848.73	-156.13	175.51	747.62	53.11	1290.2	0	0	0	810.55	30.49	1629.49	806.91	132.87	1615.41	662.41	14.34	1672	649.96	124.75	1658.75	289.78	-328.62	77.28	886.93	-321.17	75.62	285.82
10.64	757.09	18.61	105.42	733.9	14	109.62	564.75	36.15	107.12	568.21	42.2	155.19	1049.1	-142.36	123.86	1023.13	-133.93	130.31	867.5	-156.31	123.3	861.91	-156.87	176.72	747.13	53.81	1290.08	0	0	0	811.79	31.89	1629.28	808.11	134.23	1615	663.76	15.39	1671.87	651.2	125.59	1658.6	289.02	-328.5	77.21	887.01	-321.08	75.55	286.36
10.65	757.4	19.01	105.43	733.88	14.11	109.64	564.83	36.1	107.07	568.28	42.11	155.36	1062.05	-141.27	124.31	1036.81	-132.86	130.43	880.32	-156.39	125.4	874.4	-157.52	178.5	749.57	54.37	1290.07	0	0	0	813.17	33.26	1629.07	809.28	135.35	1614.63	665.12	16.47	1671.78	652.36	127.02	1658.37	288.9	-328.42	77.25	887.25	-320.87	75.44	286.47
10.66	755.66	18.72	104.98	733.36	14.45	109.34	564.83	35.77	106.96	568.35	41.98	155.34	1074.11	-140.15	124.97	1048.06	-130.52	131.99	892.44	-156.12	127.76	886.22	-157.82	180.57	751.63	55.06	1289.95	0	0	0	814.69	34.38	1628.8	810.46	136.38	1614.31	666.47	17.63	1671.68	653.59	128.42	1658.12	289.48	-328.49	77.25	887.86	-320.79	74.87	286.08
10.67	756.73	18.66	105.39	732.76	14.49	109.21	564.75	36.52	107.3	568.36	42.13	155.58	1085.5	-139.15	126.47	1058.8	-129.61	134	903.81	-155.28	130.16	897.23	-157.9	182.83	752.57	55.57	1289.71	0	0	0	815.67	35.71	1628.65	809.66	138.89	1614.98	667.78	18.74	1671.61	654.81	129.19	1657.96	289.92	-328.62	77.38	887.91	-320.73	74.6	286.05
10.68	755.72	19.14	104.89	733.35	14.57	109.65	564.9	35.6	107.01	568.34	42.81	155.99	1095.72	-137.69	128.71	1069.88	-128.29	136.24	914.28	-154.68	132.75	907.38	-157.63	185.11	752.95	56.17	1289.79	0	0	0	816.99	36.93	1628.48	808.85	140.19	1615.09	669.09	19.65	1671.53	655.78	130.23	1657.73	289.45	-328.41	77.26	887.4	-320.74	74.4	286.49
10.69	756.33	19.25	105.17	732.3	14.67	109.36	564.82	36.47	107.4	568.29	42.92	156.22	1105.03	-137.33	131.11	1078.52	-127.75	138.75	923.87	-153.62	135.05	916.35	-157.83	187.5	753.71	56.61	1289.51	0	0	0	818.28	38.07	1628.34	810.76	141.12	1614.69	670.36	20.85	1671.49	657.04	131.09	1657.42	289.65	-328.4	77.31	888.06	-320.12	74.56	286.65
10.7	756.28	19.19	105.28	733.67	14.59	109.9	564.82	36.37	107.38	568.23	42.92	156.38	1113.73	-135.98	134.44	1087.63	-126.62	141.89	932.53	-152.81	137.07	924.3	-157.86	189.64	754.22	57.02	1289.33	0	0	0	819.61	39.25	1628.28	811	142.85	1614.46	671.62	21.88	1671.46	658.2	132.14	1657.21	289.87	-328.45	77.28	887.87	-320.45	74.3	286.73
10.71	755.83	19.14	105.4	733.2	14.61	109.8	564.81	36.82	107.59	568.21	42.19	156.22	1121.68	-134.99	138.12	1094.79	-125.9	145.14	940.12	-152.4	138.71	931.33	-157.64	191.38	758.26	57.4	1289.38	0	0	0	820.86	40.4	1628.15	813.35	143.84	1614.14	672.88	22.79	1671.43	659.25	133.41	1657.02	289.54	-328.4	77.37	888.43	-320.52	74.37	286.2
10.72	756.67	19.43	105.53	733.3	14.9	110	564.81	36.58	107.51	568.26	42.99	156.72	1129.03	-134.2	142.15	1101.89	-125.13	148.82	946.95	-151.63	139.74	937.27	-157.34	192.82	757.26	57.53	1289.38	0	0	0	821.87	41.54	1628.08	813.47	144.84	1613.97	674.19	23.91	1671.46	660.4	133.98	1656.86	288.47	-328.57	77.04	888.92	-320.35	74.54	285.35
10.73	755.41	19.35	105.28	733.4	15.23	110.01	564.9	36.95	107.7	568.16	43.6	157.08	1134.63	-133.75	146.17	1107.12	-124.92	152.59	952.93	-151.34	140.67	942.36	-157.16	194.05	759.42	57.88	1289.35	0	0	0	823.34	42.56	1628	814.76	145.88	1613.83	675.5	24.85	1671.46	661.62	134.95	1656.67	289.51	-328.18	77.3	888.36	-320.48	74.23	285.89
10.74	755.64	19.43	105.28	734.02	15.14	110.3	564.92	36.46	107.54	568.15	43.47	157.17	1139.02	-133.1	149.99	1113.08	-124.26	156.01	958.07	-150.8	141.37	946.75	-156.46	194.85	760.81	57.99	1289.09	0	0	0	824.36	43.66	1627.94	815.14	146.97	1613.64	676.83	25.79	1671.45	662.75	135.75	1656.48	289.43	-328.3	77.26	888.41	-320.35	74.27	285.63
10.75	756.39	19.38	105.66	734.06	15.35	110.32	564.93	37.03	107.73	568.08	43.59	157.43	1142.93	-132.47	152.95	1116.63	-123.69	158.46	962.36	-150.44	142.18	950.67	-155.61	195.56	762.84	58.44	1288.94	0	0	0	826.15	44.78	1627.84	816.55	148.1	1613.37	678.21	26.79	1671.46	663.92	136.83	1656.26	289.54	-328.24	77.37	888.49	-320.2	74.24	286.16
10.76	756.7	19.69	105.7	733.3	15.49	110.18	564.93	36.81	107.72	568.09	44.27	157.9	1146.68	-132.21	155.21	1120.33	-123.17	160.44	965.93	-149.99	143.07	954.05	-154.78	196.31	764.31	58.6	1289.14	0	0	0	827.12	45.64	1627.74	817.42	149.32	1613.12	679.55	27.61	1671.44	665.1	137.49	1656.1	289.29	-328.56	77.26	888.27	-320.36	74.22	286.13
10.77	756.06	19.81	105.59	734.12	15.67	110.5	564.93	37.17	107.89	568.01	44.34	158.05	1149.72	-131.16	156.19	1123.17	-122.75	161.38	968.96	-149.68	144.2	957.1	-153.72	197	763.61	58.22	1289.08	0	0	0	828.39	46.72	1627.7	818.82	150.15	1612.95	680.91	28.38	1671.42	666.26	137.99	1655.9	289.47	-328.59	77.33	887.95	-320.18	74.22	285.67
10.78	756.69	19.72	105.99	732.86	15.36	110.23	564.93	37.66	108.14	568.24	44.14	158.16	1152.34	-131.49	155.86	1126.17	-122.14	161.42	971.54	-149	145.28	960.05	-152.41	197.59	762.77	58.24	1289.09	0	0	0	829.93	47.72	1627.59	819.92	151.19	1612.64	682.29	29.22	1671.37	667.48	139.06	1655.66	289.87	-328.16	77.42	888.4	-320.48	74.34	286.08
10.79	756.18	20.03	105.64	733.98	15.65	110.62	565.04	37.52	108.29	568.28	44.57	158.59	1154.75	-131.33	154.64	1128.33	-121.62	160.48	973.72	-148.25	146.46	962.83	-150.97	198.28	766.04	58.28	1288.89	0	0	0	831.17	48.64	1627.51	820.84	152.25	1612.25	683.64	29.76	1671.28	668.63	140.1	1655.38	289.42	-328.43	77.42	888.13	-320.49	74.13	286.41
10.8	756.77	19.72	106.02	732.43	15.53	110.27	565.1	37.29	108.38	568.36	44.77	158.87	1157.3	-130.97	152.89	1130.49	-121.35	158.82	975.67	-147.21	147.61	965.67	-149.53	198.89	768.09	58.22	1289.02	0	0	0	832.26	49.47	1627.36	822.09	152.64	1611.99	685.02	30.74	1671.29	669.85	140.07	1655.16	289.46	-328.21	77.49	888.42	-320.34	74.34	286.52
10.81	755.81	19.59	105.71	733.75	16.12	110.34	565.1	37.65	108.77	568.43	44.8	159.26	1158.96	-131.07	149.89	1131.73	-121.97	157.02	977.56	-146.04	148.86	968.58	-148.08	199.52	770.84	58.37	1288.94	0	0	0	833.63	50.24	1627.16	823.38	153.56	1611.54	686.47	31.52	1671.24	671.21	140.26	1654.88	288.25	-328.5	77.01	888.3	-320.18	74.29	286.18
10.82	755.57	19.98	105.54	735.11	15.73	110.86	565.16	37.55	108.97	568.65	45.04	159.62	1160.71	-130.92	146.4	1133.14	-123.07	155.04	979.4	-144.55	149.96	971.53	-147	200.3	770.24	58.3	1288.79	0	0	0	834.88	51	1626.91	824.44	154.1	1611.18	687.91	31.8	1671.07	672.41	141.36	1654.57	290.2	-328.34	77.51	888.54	-320.31	74.2	286.27
10.83	755.88	19.66	105.64	733.79	15.68	110.42	565.19	37.34	109.25	568.92	44.79	159.76	1162.34	-131.22	142.72	1134.79	-118.4	151.33	981.35	-142.73	151.04	974.59	-145.71	200.89	771.18	57.91	1288.64	0	0	0	836.56	51.67	1626.66	825.22	154.24	1610.85	689.39	32.37	1670.98	673.65	141.56	1654.4	289.76	-328.32	77.36	888.14	-320.42	74.17	286.69
10.84	755.55	19.86	105.46	735.26	15.77	110.62	565.37	36.9	109.31	569.24	44.38	159.89	1164.73	-131.16	138.88	1137.33	-117.85	148.12	983.42	-141.02	152.14	977.82	-144.47	201.47	771.61	57.89	1288.67	0	0	0	837.6	52.13	1626.38	827.47	155.15	1610.29	690.84	32.74	1670.87	674.95	142.19	1654.04	289.75	-328.51	77.43	888.55	-320.26	74.24	285.87
10.85	756.26	19.66	105.77	733.98	15.45	110.3	565.44	37.32	109.78	569.42	44.18	159.97	1166.48	-131.78	135.06	1139.8	-117.78	144.97	985.53	-139.2	153.11	980.88	-143.22	201.85	774.96	57.95	1288.51	0	0	0	839.27	52.64	1626.09	828.54	155.65	1609.81	692.31	33.15	1670.75	676.24	142.64	1653.72	289.55	-328.53	77.35	887.95	-320.67	73.94	285.85
10.86	756.98	19.42	106.11	734.61	15.61	110.36	565.44	36.89	109.93	569.68	44.26	160.18	1167.55	-131.24	131.14	1140.5	-117.66	141.46	987.62	-137.69	154.06	984.04	-142.12	202.09	778.15	57.85	1288.44	0	0	0	840.82	52.95	1625.76	830.23	155.95	1609.3	693.81	33.46	1670.57	677.61	142.72	1653.39	290.04	-328.17	77.58	888.4	-320.7	74.05	286.8
10.87	757.04	19.62	105.92	735.09	15.38	110.37	565.48	36.39	110.03	570.02	44.28	160.36	1170.46	-131.07	127.95	1143.27	-117.18	139	989.84	-135.91	154.68	987.03	-140.78	202.1	777.18	57.61	1288.33	0	0	0	841.88	53.38	1625.46	830.48	156.31	1608.89	695.27	33.69	1670.31	678.81	143.26	1652.95	289.5	-328.04	77.26	888.23	-320.46	74.19	286.03
10.88	757.34	19.31	106.03	734.76	15.48	109.97	565.58	36.83	110.41	570.29	43.9	160.35	1171.49	-130.77	124.65	1144.83	-116.54	136.42	991.94	-134.44	155.1	989.85	-139.4	201.9	779.77	57.41	1288.04	0	0	0	843.54	53.54	1625.09	832.03	156.43	1608.38	696.72	33.76	1670.02	680.02	143.27	1652.42	288.84	-328.38	77.1	888.26	-320.34	74.27	285.51
10.89	756.5	19.46	105.62	732.98	15.29	109.44	565.61	37.37	110.86	570.61	43.61	160.42	1173.73	-130.24	122.41	1146.88	-120.22	135.36	994.16	-132.64	155.07	992.5	-138.41	201.7	779.32	57.02	1287.7	0	0	0	844.66	53.65	1624.73	833.62	156.5	1607.89	698.18	33.85	1669.61	681.35	143.05	1651.94	289.17	-328.65	77.26	888.62	-320.27	74.33	286.32
10.9	755.4	19.46	105.14	733.75	15.13	109.38	565.8	36.52	110.74	570.87	43.47	160.47	1175.23	-128.82	120.44	1148.59	-119.18	133.48	996.34	-131.05	154.77	994.86	-137.29	201.25	782.43	56.68	1287.38	0	0	0	846.14	53.71	1624.32	835.05	156.73	1607.31	699.64	33.66	1669.17	682.67	142.38	1651.42	290.14	-328.25	77.57	888	-320.38	74.17	286.39
10.91	756.46	19.33	105.53	734.44	15.11	109.67	565.73	36.47	110.92	571.15	42.48	160.25	1176.88	-127.47	119.48	1151.31	-117.14	132.28	998.43	-129.82	154.32	997.01	-136.08	200.6	785.27	56.5	1286.85	0	0	0	847.44	53.61	1623.9	836.51	156.41	1606.8	701.1	33.54	1668.7	683.96	142.51	1650.75	289.72	-328.6	77.37	888.05	-320.39	74.18	286.09
10.92	756.47	19.16	105.47	734.32	14.73	109.59	565.75	36.33	111	571.35	42.96	160.4	1179.36	-125.72	119.04	1153.37	-116.27	132.38	1000.56	-128.27	153.35	999.02	-134.69	199.79	784.05	56.06	1286.31	0	0	0	849.2	53.53	1623.43	837.19	156.21	1606.3	702.61	33.23	1668.16	685.25	142.45	1650.09	288.92	-328.64	77.12	888.22	-320.35	74.19	286.43
10.93	756.89	19.54	105.42	734.36	14.83	109.56	565.79	36.04	110.94	571.44	42.59	160.18	1181.94	-123.98	119.16	1156.06	-113.41	131.71	1002.54	-127.06	152.31	1000.73	-133.42	198.79	786.58	55.63	1285.85	0	0	0	850.71	53.37	1622.93	838.55	156.18	1605.65	704.12	32.91	1667.62	686.74	141.13	1649.53	289.49	-328.54	77.18	888.33	-320.08	74.41	285.93
10.94	757.33	19.22	105.66	734.1	15.11	109.22	565.74	36.38	111.07	571.51	42.48	160.09	1183.86	-121.75	119.57	1158.32	-111.7	132.1	1004.5	-126.01	151.07	1002.22	-132.3	197.79	789.89	55.15	1285.23	0	0	0	852.22	53.08	1622.38	841.04	155.56	1605.04	705.67	32.32	1667.04	688	140.93	1648.85	290.2	-328.2	77.53	888.43	-320.17	74.38	286.19
10.95	755.69	18.94	105.1	733.04	14.71	108.9	565.8	36.1	111.02	571.75	41.81	159.78	1186	-120.05	119.92	1160.52	-109.61	132.41	1006.43	-124.61	149.43	1003.57	-130.69	196.38	793.09	54.82	1284.75	0	0	0	853.89	52.77	1621.81	841.39	155.22	1604.52	707.25	31.74	1666.37	689.32	140.28	1648.18	289.4	-328.03	77.43	887.96	-320.32	74.19	285.53
10.96	757.02	18.65	105.69	733.31	14.9	108.94	565.71	35.78	110.85	571.77	41.72	159.72	1187.85	-117.07	120.71	1162.44	-107.14	132.51	1008.15	-123.35	147.68	1004.73	-129.24	194.91	793.62	54.16	1283.99	0	0	0	855.33	52.28	1621.26	842.66	154.67	1603.97	708.89	30.94	1665.67	690.8	139.24	1647.41	289.31	-328.17	77.38	888.25	-320.48	74.29	285.7
10.97	755.92	19.13	105.16	733.6	14.57	109.17	565.67	35.74	110.9	571.84	41.52	159.56	1190.49	-115.03	121.65	1164.27	-104.8	132.56	1009.65	-122.05	145.7	1005.64	-128.17	193.42	795.48	53.51	1283.28	0	0	0	857.05	51.79	1620.68	843.72	154.51	1603.37	710.5	30.24	1664.95	692.13	138.54	1646.64	289.68	-328.36	77.41	888.09	-320.49	74.1	286.55
10.98	755.97	18.65	105.37	734.4	14.47	109.28	565.8	34.95	110.67	572.09	41.16	159.43	1191.89	-112.98	121.7	1165.8	-102.57	132.35	1010.92	-120.89	143.64	1006.45	-126.95	191.69	798.52	52.94	1282.58	0	0	0	859.01	51.21	1620.08	845.96	153.75	1602.72	712.19	29.13	1664.15	693.68	137.36	1645.94	289.84	-328.22	77.43	888.64	-320.74	74.14	286.7
10.99	755.98	18.52	105.34	733.31	14.21	108.98	565.81	34.89	110.73	572.29	41.38	159.54	1193.04	-110.87	121.32	1167.4	-100.03	131.51	1012.18	-119.08	141.3	1007.19	-125.99	189.92	798.76	52.29	1281.9	0	0	0	860.55	50.44	1619.49	846.99	152.98	1602.24	713.96	28.12	1663.33	695.05	136.73	1645.04	289.92	-327.95	77.48	888.48	-320.51	74.26	286.21
11	756.66	18.38	105.69	733.42	14.26	108.85	565.73	34.4	110.65	572.41	40.83	159.28	1193.88	-108.81	120.22	1168.92	-98.22	130.55	1013.02	-117.98	139.3	1007.83	-125.13	188.2	802.2	51.71	1281.3	0	0	0	862.24	49.63	1618.89	848.7	152.12	1601.62	715.74	27.01	1662.52	696.61	135.33	1644.3	289.97	-328.05	77.49	888.28	-320.32	74.25	285.84
11.01	755.62	18.57	105.35	733.46	14.22	109.06	565.77	34.66	110.71	572.48	41.02	159.36	1195.06	-106.36	118.34	1168.88	-96.38	128.35	1013.74	-116.73	137.26	1008.69	-123.92	186.32	802.68	50.89	1280.52	0	0	0	864.2	48.69	1618.22	850.81	151.4	1600.97	717.58	25.84	1661.68	698.39	133.89	1643.56	289.3	-328.27	77.31	888.8	-320.42	74.38	285.68
11.02	756.32	18.68	105.35	733.93	14.04	109.17	565.6	34.4	110.6	572.54	40.81	159.17	1195.15	-104.37	115.35	1169.61	-94.38	125.75	1014.33	-115.46	135.33	1009.42	-123.4	184.68	804.92	49.95	1279.58	0	0	0	866.14	47.75	1617.54	852.1	150.18	1600.3	719.48	24.53	1660.86	699.97	132.59	1642.76	289.4	-328.34	77.25	888.59	-320.55	74.32	286.47
11.03	756.21	18.86	105.21	732.62	14.13	108.72	565.63	34.34	110.44	572.59	40.91	159.1	1195.17	-102.22	111.58	1170.64	-92.37	122.52	1014.75	-114.17	133.49	1010.33	-122.22	182.81	807.96	49.31	1278.95	0	0	0	868.1	46.59	1616.77	853	148.93	1599.77	721.44	23.23	1660.01	701.79	130.97	1641.95	289.58	-328.38	77.33	888.55	-320.73	74.26	286.53
11.04	756.88	18.26	105.6	733.98	13.93	109.25	565.56	34.37	110.39	572.83	40.43	158.8	1195.68	-100.99	107.92	1170.53	-91.17	118.75	1015	-112.98	131.76	1011.17	-121.42	180.99	811.82	48.49	1278.29	0	0	0	869.97	45.54	1616.09	855.9	148.03	1599.06	723.41	21.74	1659.09	703.47	129.64	1641.1	289	-328.34	77.28	888.97	-320.65	74.23	285.78
11.05	755.56	18.3	105.16	733.77	14.29	108.92	565.58	34.29	110.39	572.95	40.18	158.65	1194.61	-99.72	103.12	1170.16	-89.91	114.64	1015.15	-111.63	129.91	1011.78	-121.02	179.31	814.02	47.74	1277.3	0	0	0	872.33	44.27	1615.27	857.51	146.68	1598.35	725.48	20.21	1658.13	705.31	128.17	1640.21	289.16	-328.42	77.21	889.39	-320.5	74.45	285.56
11.06	757.39	18.35	105.67	733.97	13.94	109.12	565.52	34.12	110.4	573.14	40.1	158.56	1194.26	-98.75	98.64	1169.56	-88.99	110.29	1015.07	-110.45	128.17	1012.52	-119.74	177.21	815.53	46.61	1276.38	0	0	0	874.56	42.83	1614.49	859.09	145.32	1597.7	727.55	18.42	1657.13	707.23	126.19	1639.38	289.39	-327.97	77.34	889.1	-320.25	74.44	285.76
11.07	757.1	18.27	105.55	733.56	13.95	109	565.58	33.35	110.2	573.24	39.46	158.42	1193.81	-97.64	93.72	1169.27	-88.14	105.95	1014.96	-109.12	126.37	1013.13	-118.69	175.25	818.76	45.44	1275.49	0	0	0	876.51	41.39	1613.7	860.82	143.67	1597.03	729.67	16.63	1656.09	709.18	124.18	1638.5	289.23	-327.99	77.26	889.6	-320.19	74.68	286.89
11.08	757.04	18.58	105.27	733.15	13.99	108.74	565.57	33.48	110.3	573.38	39.1	158.37	1192.92	-97.48	88.86	1169.01	-87.73	101.7	1014.72	-108.07	124.72	1013.57	-117.78	173.26	824.17	44.54	1274.56	0	0	0	878.72	39.86	1612.87	862.9	142.24	1596.36	731.84	14.62	1655.02	711.2	122.39	1637.59	289.59	-327.83	77.58	889.03	-320.41	74.58	285.66
11.09	756.64	18.32	105.44	733.45	14.02	108.97	565.45	33.68	110.39	573.51	38.93	158.29	1191.89	-97.04	83.82	1168.08	-87.16	97.07	1014.42	-107.02	122.98	1013.88	-116.8	171.17	824.81	43.34	1273.63	0	0	0	880.96	38.15	1612.04	865.88	140.46	1595.66	734.06	12.53	1653.92	713.32	120.13	1636.73	289.38	-328.21	77.5	888.2	-320.24	74.41	285.49
11.1	757.13	18.57	105.5	732.91	13.89	108.74	565.59	33.08	110.1	573.53	39.09	158.2	1190.89	-96.87	79.23	1167.47	-87.19	93.02	1014	-105.73	121.08	1014.06	-115.7	169.03	828.04	42.32	1272.74	0	0	0	883.2	36.4	1611.21	867.98	138.74	1595.06	736.38	10.45	1652.82	715.45	117.52	1635.85	288.85	-328.13	77.19	888.62	-320.19	74.46	285.83
11.11	757.03	18.21	105.62	733.68	14.11	108.95	565.47	33.25	110.09	573.56	39.53	158.29	1190.15	-97.52	74.76	1166.43	-87.45	88.96	1013.45	-104.4	119.04	1013.98	-114.55	166.75	830.02	41.32	1271.88	0	0	0	885.55	34.28	1610.33	870.21	136.95	1594.3	738.7	8.24	1651.68	717.57	116.12	1634.78	289.56	-328.05	77.46	888.52	-320.56	74.25	286.72
11.12	756.86	18.37	105.56	732.35	13.58	108.87	565.46	32.95	109.77	573.53	39.15	157.94	1189.04	-97.94	70.57	1165.48	-87.42	84.78	1012.83	-103.11	116.76	1013.71	-113.74	164.52	833.75	39.91	1270.98	0	0	0	888.02	32.4	1609.47	872.37	134.91	1593.57	741.13	5.89	1650.5	720.02	113.23	1633.88	289.08	-328.08	77.21	888.61	-320.08	74.5	286.44
11.13	756.03	18.52	105.36	732.89	13.79	108.93	565.31	33.51	109.83	573.57	39.09	157.73	1188.28	-98.95	66.44	1163.65	-88.09	80.67	1012.08	-102.03	114.49	1013.4	-112.34	161.93	837.6	38.63	1269.98	0	0	0	890.32	30.37	1608.55	874.46	133.05	1592.85	743.61	3.75	1649.28	722.29	111.04	1632.8	289.69	-328.17	77.43	888.15	-320.39	74.36	286.35
11.14	757.12	18.46	105.71	733.05	14.15	108.94	565.25	33.77	109.81	573.63	39.2	157.53	1185.92	-99.84	62.37	1162.86	-88.83	76.72	1011.19	-100.88	112.1	1012.85	-111.19	159.3	839.3	37.18	1268.87	0	0	0	893.2	28.08	1607.52	877.27	130.81	1592.2	746.12	1.19	1647.95	724.72	108.56	1631.69	288.88	-328.37	77.12	888.57	-320.73	74.3	286.73
11.15	755.87	18.21	105.64	733.35	13.83	109.09	565.27	33.59	109.63	573.65	39.1	157.38	1184.94	-101.4	57.92	1161.74	-89.79	72.7	1010.05	-100.42	109.78	1012.17	-110.36	156.66	843.7	35.97	1267.74	0	0	0	895.67	25.82	1606.58	879.57	128.34	1591.43	748.74	-1.08	1646.58	727.24	105.97	1630.54	289.83	-328.47	77.48	888.45	-320.65	74.44	286.26
11.16	756.54	18.16	105.9	733.43	13.98	108.99	565.25	32.78	109.23	573.7	38.67	157.07	1183.38	-103.58	53.94	1160.29	-91.08	68.51	1008.89	-99.63	107.21	1011.37	-109.05	153.65	846.53	34.38	1266.51	0	0	0	898.03	23.37	1605.54	882.35	126.32	1590.65	751.38	-3.79	1645.08	729.67	103.58	1629.33	289.85	-328.03	77.54	888.55	-320.38	74.5	286.01
11.17	755.72	18.23	105.65	732.77	13.98	108.91	565.17	32.95	109.29	573.79	38.47	156.94	1180.86	-105.38	49.03	1158.97	-92.64	64.4	1007.47	-99.13	104.57	1010.33	-108.79	150.99	848.35	33	1265.27	0	0	0	900.79	20.84	1604.45	885.66	123.8	1589.73	754.07	-6.51	1643.5	732.39	100.88	1628.02	289.99	-328.36	77.46	888.33	-320.41	74.4	286.42
11.18	755.22	18.39	105.3	733.81	13.8	109.32	565.19	32.82	109.23	573.86	38.31	156.83	1178.67	-107.94	44.31	1157.24	-94.05	60.1	1005.79	-99.11	102.02	1009.32	-108.22	148.04	853.56	31.51	1264.08	0	0	0	903.68	18.13	1603.25	888.5	121.36	1588.83	756.86	-9.23	1641.86	735.12	98.28	1626.71	288.68	-328.63	77.04	888.02	-320.63	74.28	286.12
11.19	755.36	18.15	105.68	732.68	14.05	108.9	565.14	32.54	109.14	573.95	38	156.73	1176.47	-109.8	39.41	1154.22	-96	55.6	1004.07	-99.17	99.48	1008.16	-108	145.18	856.44	30.28	1262.65	0	0	0	906.84	15.6	1601.99	890.48	119	1588	759.77	-12.05	1640.15	737.88	95.33	1625.34	288.4	-328.5	77.06	888.42	-320.59	74.44	285.51
11.2	755.22	18.31	105.52	732.22	14.03	108.74	565.08	32.74	109.33	574.08	37.68	156.61	1173.78	-110.51	34.48	1151.06	-94.37	50.47	1002.37	-99.41	96.91	1007.11	-107.73	142.15	859.76	28.66	1261.27	0	0	0	909.52	12.92	1600.74	892.66	116.24	1587.04	762.7	-14.87	1638.36	740.89	91.81	1623.85	289.63	-328.19	77.44	887.93	-320.74	74.24	285.69
11.21	755.61	18.27	105.63	732.25	14.39	108.8	564.97	32.84	109.35	574.04	38.1	156.8	1171.49	-111.61	28.88	1148.63	-94.48	45.24	1000.68	-99.5	94.16	1006.08	-107.51	139.07	863.2	27.15	1259.88	0	0	0	912.86	10.05	1599.29	896.57	113.76	1585.94	765.74	-17.84	1636.48	743.93	88.82	1622.37	288.77	-328.68	77.13	887.83	-321.08	74.19	285.95
11.22	755.61	18.15	105.8	732	14.47	108.58	565.02	32.71	109.27	574.06	37.78	156.69	1167.68	-109.93	27.5	1145.56	-93.33	42.63	999.43	-100.2	90.86	1004.94	-107.64	135.89	867.49	25.97	1258.29	0	0	0	915.77	7.28	1597.88	899.92	111.14	1584.93	768.86	-20.89	1634.49	747.05	86.1	1620.79	289.34	-328.66	77.08	888.02	-320.63	74.32	285.68
11.23	756.01	18.14	106.07	731.52	14.09	108.86	565.03	32.52	109.18	573.96	37.6	156.7	1167.94	-108.57	27.82	1144.28	-91.56	41.5	996.88	-100.57	86.36	1003.41	-106.95	132.1	872.03	24.39	1256.58	0	0	0	919.22	4.49	1596.36	903.69	108.49	1583.62	772.04	-23.84	1632.44	750.29	82.89	1619.13	289.78	-328.29	77.56	889.67	-320.37	74.98	286.1
11.24	755.58	18.37	106.12	731.61	13.99	108.93	564.96	32.88	109.2	573.76	37.78	156.85	1167.07	-107.57	27.45	1144.16	-90.15	40.71	994.46	-100.31	81.63	1001.13	-106.32	128.43	877.9	22.96	1254.96	0	0	0	922.99	1.67	1594.75	906.87	105.7	1582.45	775.31	-26.72	1630.31	753.68	79.41	1617.45	289.76	-328.24	77.42	889.21	-320.44	74.77	286.03
11.25	755.27	18.51	106.05	732.1	14.22	109.2	564.99	33.11	109.29	573.7	37.49	157	1165.92	-106.82	27.37	1140.88	-98.19	43.65	992.7	-99.47	77.34	998.91	-105.09	124.73	882.68	21.3	1253.19	0	0	0	926.34	-1.36	1593.06	910.51	102.87	1581.17	778.61	-29.89	1628.14	757.11	76.63	1615.58	289.77	-328.42	77.43	888.36	-320.54	74.56	285.57
11.26	755.55	18.59	106.13	732.13	14.59	109.16	564.9	33.27	109.53	573.39	38.71	157.8	1165.54	-106.49	27.76	1142.21	-88.7	39.19	990.92	-98.34	73.18	996.39	-103.67	121	884.78	19.48	1251.38	0	0	0	929.83	-4.19	1591.43	913.71	100.26	1579.88	782.09	-32.93	1625.97	760.65	73.72	1613.66	288.79	-327.9	77.46	888.14	-320.67	74.4	285.97
11.27	755.51	18.61	106.27	731.97	14.6	109.22	564.92	33.86	110.04	573.34	38.56	158.28	1166.1	-106.12	27.8	1142.01	-87.19	37.77	989.3	-96.87	69.16	993.98	-101.55	117.17	890	17.71	1249.66	0	0	0	933.52	-7.04	1589.75	917.86	97.69	1578.48	785.69	-35.96	1623.81	764.24	70.82	1611.82	288.69	-328.15	77.3	888.48	-320.42	74.62	285.68
11.28	754.17	18.4	106.23	731.46	14.99	108.92	565.07	33.66	110.42	573.31	38.97	159.22	1165.78	-105.52	27.55	1140.88	-86.95	36.77	987.8	-95.63	65.82	991.62	-99.8	113.87	893.1	15.76	1247.82	0	0	0	937.32	-9.88	1588.12	921.81	94.96	1577.21	789.38	-38.9	1621.65	767.99	68.15	1610.02	289.79	-328.39	77.51	888.5	-320.59	74.55	285.37
11.29	754.62	18.44	106.47	731.02	15.01	109.04	565.32	34.27	111.25	573.51	38.58	159.96	1165.26	-105.58	27.65	1140.4	-86.43	36.25	986.54	-94.11	62.68	989.35	-97.71	110.58	899.7	14.18	1246.16	0	0	0	941.26	-12.75	1586.51	925.39	92.22	1575.88	793.16	-41.91	1619.57	771.97	65.48	1608.24	289.09	-328.32	77.36	888.64	-320.67	74.61	285.88
11.3	755.07	18.7	106.68	730.71	15.05	108.81	565.48	34.95	112.38	573.82	39.16	161.32	1164.93	-105.31	27.48	1140.52	-86.16	36.02	985.49	-92.48	59.78	987.25	-95.88	107.68	904.29	12.61	1244.39	0	0	0	945.1	-15.68	1584.99	929.08	89.56	1574.62	797.09	-44.81	1617.59	776.02	62.54	1606.6	289.28	-328.17	77.41	888.53	-320.59	74.64	285.27
11.31	755.39	18.85	106.77	731.63	15.05	109.2	565.73	35.65	113.75	574.37	39.19	162.71	1165.1	-105.29	27.46	1140.05	-85.95	35.77	984.62	-90.97	57.16	985.6	-94.11	104.85	910.63	10.68	1242.87	0	0	0	949.58	-18.39	1583.48	933.99	86.53	1573.32	801.18	-47.58	1615.72	780.21	59.73	1604.96	289.68	-328.12	77.61	888.71	-320.7	74.59	285.57
11.32	754.98	18.72	106.72	731.63	15.31	109.2	566.06	36.09	115.39	575.08	38.88	164.12	1165.15	-104.98	27.66	1139.38	-92.89	38.79	983.82	-89.95	54.78	984.07	-92.58	102.09	914.93	8.66	1241.37	0	0	0	953.67	-21.27	1582.05	937.56	83.86	1572.32	805.36	-50.22	1613.88	784.47	56.9	1603.37	288.99	-328.54	77.27	888.61	-320.56	74.69	285.8
11.33	756.15	18.95	106.88	731.72	15.6	109.1	566.66	36.3	117.09	576.07	39.14	165.96	1164.71	-105.16	27.49	1139.38	-91.78	37.66	983.14	-88.59	52.27	982.5	-91.32	99.45	919.36	6.88	1239.75	0	0	0	957.87	-24.03	1580.72	942.03	81.33	1571.28	809.58	-52.8	1612.02	788.74	54.5	1601.76	289.28	-328.48	77.38	888.63	-320.52	74.75	285.72
11.34	756.52	18.86	107.31	732.02	15.45	109.27	567.19	36.69	119.09	577.26	39.5	168.04	1164.7	-105.22	27.55	1139.01	-90.96	36.98	982.33	-88.08	50.06	981	-90.53	96.92	924.54	5.24	1238.01	0	0	0	962.21	-26.69	1579.38	947.11	78.45	1570.22	813.83	-55.42	1610.13	792.96	52.71	1599.99	289.39	-328.5	77.36	888.56	-320.17	74.88	285.2
11.35	754.34	19.15	106.32	730.93	15.66	108.78	567.88	37.14	121.29	578.61	39.09	169.99	1164.3	-104.76	27.81	1139.13	-90.46	36.71	981.63	-87.6	47.8	979.56	-90.3	94.61	929.73	3.33	1236.42	0	0	0	966.97	-29.44	1578.1	951.36	75.97	1569.13	818.11	-58.05	1608.24	797.45	49.71	1598.38	289.43	-328.71	77.46	888.29	-320.29	74.51	284.82
11.36	756.36	19.14	107.07	731.92	15.79	109.04	568.48	37.75	123.69	580.18	39.65	172.42	1164.71	-104.59	28.3	1139.55	-89.53	36.25	980.93	-87.32	45.44	978.21	-90.55	92.51	934.58	1.52	1234.81	0	0	0	971.52	-32.11	1576.86	955.72	73.46	1568.15	822.46	-60.59	1606.45	801.98	47.45	1596.79	289.36	-328.59	77.42	888.65	-320.38	74.57	285.48
11.37	755.83	18.95	107.13	732.68	16.07	108.99	569.5	37.46	125.78	581.91	40.03	174.72	1164.28	-104.48	28.34	1138.99	-89.67	36.29	980.2	-87.58	43.28	977.18	-90.77	90.36	939.68	-0.37	1233.22	0	0	0	975.99	-34.68	1575.68	961.24	70.97	1567.23	826.89	-62.87	1604.77	806.45	46.02	1595.17	288.72	-328.59	77.32	888.91	-320.1	74.78	285.75
11.38	755.86	19.52	106.87	732.1	15.85	108.9	570.3	38.7	128.66	583.83	40.27	177.12	1163.19	-104.52	28.3	1138.44	-89.44	36.01	979.59	-87.74	41.21	976.12	-91.31	88.56	943.78	-2.15	1231.48	0	0	0	980.83	-37.16	1574.52	965.69	68.11	1566.3	831.41	-65.13	1603.18	811.01	43.9	1593.76	289.45	-328.83	77.4	889.15	-320.09	74.85	285.44
11.39	756.52	19.7	106.69	732.91	15.9	109.24	571.44	39.25	131.34	585.72	40.51	179.62	1163.29	-104.17	28.59	1138.66	-88.88	35.79	978.93	-88.06	39.37	975.37	-92.31	87.16	949.93	-3.85	1230.08	0	0	0	985.23	-39.73	1573.39	970.39	65.99	1565.32	835.94	-67.62	1601.66	815.57	42.35	1592.39	289.48	-328.6	77.37	888.88	-320.27	74.65	285.72
11.4	757.12	19.38	107.09	732.99	16.24	108.95	572.65	39.93	134.21	587.91	41.03	182.2	1162.62	-103.71	28.72	1137.95	-88.8	35.48	978.55	-88.09	37.71	974.99	-92.83	85.76	954.26	-5.72	1228.71	0	0	0	990.11	-42.24	1572.34	975.44	63.69	1564.4	840.58	-69.93	1600.28	820.45	40.02	1591.24	289.96	-328.33	77.55	888.75	-320.29	74.63	285.68
11.41	756.04	19.64	106.63	733.21	16.38	108.95	574.02	40.57	137.05	590.31	41.99	185.07	1162.56	-104.06	28.63	1138.57	-88.72	35.83	978.27	-87.94	36.21	974.86	-93.12	84.53	961.14	-7.16	1227.49	0	0	0	994.85	-44.62	1571.41	980.57	61.44	1563.59	845.26	-72.05	1599.06	825.49	37.48	1590.19	289.03	-328.27	77.39	888.17	-320.21	74.47	285.03
11.42	757.44	19.67	106.86	733.95	16.44	109.05	575.65	41.19	140.23	592.97	42.09	187.77	1161.98	-103.81	28.97	1138.78	-88.64	35.91	977.9	-88.27	35.24	974.6	-93.85	83.83	966.16	-9.01	1226.35	0	0	0	999.58	-47.02	1570.52	985.04	58.73	1562.92	849.94	-74.29	1597.93	830.54	35.02	1589.29	288.98	-328.41	77.29	889.02	-320.06	74.78	285.37
11.43	758.26	19.58	107.14	734.17	16.19	109.01	577.35	41.85	143.45	595.97	42.93	190.83	1162.46	-103.8	29.07	1138.23	-88.59	35.82	977.72	-88.13	34.25	974.57	-93.85	82.97	971.25	-10.85	1225.26	0	0	0	1004.48	-49.47	1569.59	990.57	56.66	1562.22	854.7	-76.45	1596.91	835.33	33.67	1588.4	288.75	-328.71	77.16	889.55	-320.19	74.89	285.69
11.44	758.46	19.73	107.13	733.6	16.15	108.87	579.43	42.51	146.97	599.06	43.65	194.01	1162.4	-103.94	29.16	1137.93	-88.43	35.63	977.62	-87.77	33.44	974.66	-93.8	82.18	976.15	-12.72	1224.39	0	0	0	1009.27	-51.8	1568.76	994.99	54.38	1561.65	859.5	-78.43	1595.98	840.23	31.81	1587.71	288.78	-328.8	77.19	889.43	-320.46	74.75	285.65
11.45	758.65	20	106.92	734.98	16.62	108.95	581.6	43.45	150.83	602.63	43.97	197.19	1161.92	-103.69	29.08	1138	-88.4	35.74	977.61	-87.66	33.22	974.87	-93.57	81.52	981.51	-14.16	1223.49	0	0	0	1014.34	-54.02	1567.95	1000.4	51.68	1561.14	864.37	-80.56	1595.15	845.34	29.83	1587.05	289.66	-328.73	77.4	889.1	-320.22	74.71	286.06
11.46	759.69	20.33	107.12	736.04	16.94	108.99	584.13	43.7	154.62	606.37	44.96	200.64	1162.15	-103.52	29.08	1139.01	-87.52	35.45	977.69	-87.09	33.03	975.3	-93.18	80.95	984.68	-16.1	1222.63	0	0	0	1019.09	-56.44	1567.26	1005.19	49.58	1560.66	869.21	-82.54	1594.44	850.32	28.17	1586.45	288.6	-328.61	77.05	888.66	-320.48	74.56	285.23
11.47	759.16	20.01	107.01	735.77	16.56	108.85	586.99	44.49	158.72	610.65	45.29	204.09	1162.6	-103.56	29.06	1138.85	-87.87	35.8	977.74	-86.81	32.99	975.61	-93.21	80.59	989.57	-17.87	1222.06	0	0	0	1024.08	-58.64	1566.56	1010.06	47.37	1560.2	874.04	-84.63	1593.8	855.53	25.79	1586.06	288.49	-328.82	77.13	889.27	-320.26	74.59	285.25
11.48	759.14	20.18	106.66	736.92	16.81	109.01	590.05	44.95	162.9	615.19	46.2	207.91	1162.51	-103.44	29.12	1138.24	-87.63	35.48	977.76	-86.59	32.96	975.79	-93.31	80.22	994.81	-19.5	1221.56	0	0	0	1028.8	-60.75	1565.94	1015.31	45.27	1559.65	878.89	-86.47	1593.26	860.61	23.59	1585.76	289.4	-328.46	77.42	888.67	-320.23	74.52	286
11.49	760.46	20.76	106.68	738.77	17.02	109.47	593.64	45.46	167.51	620.4	47.02	211.92	1162.39	-102.99	29.24	1138.7	-87.44	35.39	977.71	-86.5	32.89	976.07	-92.93	79.67	998.4	-21.27	1220.82	0	0	0	1033.83	-62.95	1565.3	1021.02	43.36	1559.11	883.65	-88.52	1592.76	865.4	22.47	1585.32	289.37	-328.21	77.58	889.06	-320.29	74.67	286.48
11.5	761.31	20.74	106.91	737.62	17.12	109.16	597.58	46.18	172.69	625.99	47.87	216.06	1162.28	-103.18	29.18	1138.51	-87.29	35.36	977.62	-86.2	32.75	976.38	-92.65	79.16	1003.57	-22.98	1220.57	0	0	0	1038.65	-64.89	1564.74	1025.42	40.9	1558.69	888.39	-90.43	1592.26	870.32	20.68	1584.95	289.1	-328.51	77.55	889.28	-320.27	74.86	286.36
11.51	762.58	21.1	106.73	740.5	17.45	110.17	601.93	46.57	177.96	632	48.84	220.54	1162.88	-103.08	29.28	1137.92	-87.03	35.06	977.75	-85.46	32.43	976.66	-92.5	78.74	1007.59	-24.47	1220.17	0	0	0	1043.61	-67.03	1564.14	1030.77	38.75	1558.3	893.03	-92.34	1591.76	875.15	18.92	1584.65	288.94	-328.55	77.35	889.41	-320.12	74.84	285.34
11.52	762.68	21.5	106.12	740.98	17.41	110.31	606.65	46.76	183.55	638.45	49.93	225.36	1162.5	-102.87	29.12	1137.97	-87.07	35.18	977.8	-85.02	32.32	976.93	-92	78.23	1011.87	-26.18	1219.48	0	0	0	1048.08	-68.95	1563.59	1035.34	37.05	1557.92	897.65	-94.14	1591.26	879.93	17.35	1584.28	289.02	-328.1	77.48	888.98	-320.26	74.76	285.19
11.53	763.99	21.73	105.9	742.4	17.52	110.97	611.81	47.17	189.64	645.28	50.54	230.41	1162.98	-102.79	29.13	1138.34	-86.66	35.24	977.81	-84.8	32.43	977.36	-91.36	77.77	1016.19	-28.01	1218.82	0	0	0	1052.85	-70.9	1563.04	1040.09	34.88	1557.44	902.23	-95.9	1590.75	884.87	15.22	1583.9	289.45	-328.72	77.48	888.95	-320.27	74.77	285.46
11.54	765.93	22.22	105.48	745.12	17.83	111.48	617.52	47.43	196.13	652.53	51.59	235.85	1162.59	-102.79	28.92	1138.01	-86.38	34.77	977.81	-84.59	32.51	977.64	-91.46	77.72	1020.41	-29.5	1218.17	0	0	0	1057.02	-72.89	1562.61	1045.26	32.98	1556.98	906.76	-97.48	1590.31	889.28	14.47	1583.5	289.1	-328.8	77.34	889.18	-320.15	74.92	285.7
11.55	767.47	22.73	105.02	746.43	18.21	111.8	623.78	46.96	202.65	660.02	52.32	241.51	1162.5	-102.64	28.87	1138.77	-85.86	34.9	977.91	-84.1	32.38	977.91	-91.44	77.6	1024.22	-31.09	1217.42	0	0	0	1061.61	-74.97	1562.19	1049.88	30.89	1556.65	911.18	-99.2	1589.97	894.05	12.58	1583.28	288.93	-328.97	77.32	889.26	-319.97	75.04	285.62
11.56	769.52	23.03	104.48	750.12	18.93	112.65	630.48	47.15	209.53	668.11	51.84	246.97	1162.78	-102.4	29.03	1138.62	-86.35	35.19	977.9	-84.26	32.55	978.38	-90.95	77.26	1028.02	-32.47	1216.86	0	0	0	1066.04	-76.76	1561.93	1055.11	29.21	1556.34	915.69	-100.89	1589.75	898.67	11.06	1583.06	289.33	-328.7	77.33	889.38	-320.39	74.94	285.66
11.57	770.68	23.46	103.75	752.5	18.88	113.55	637.62	47.11	216.54	676.51	52.44	252.91	1163.21	-102.5	28.95	1138.39	-86.66	35.41	977.96	-83.96	32.56	978.76	-90.56	77.06	1031.8	-33.74	1216.32	0	0	0	1070.43	-78.56	1561.6	1059.14	27.36	1556.2	920.14	-102.51	1589.59	903.49	8.76	1583.1	289.22	-328.71	77.3	889.4	-320.16	75.09	285.83
11.58	773.33	23.94	103.23	755.57	19.4	114.42	645.41	46.93	223.66	685.33	52.12	258.59	1162.25	-102.37	28.72	1137.88	-83.9	35.93	977.96	-84.07	32.75	979.09	-90.42	77.03	1034.99	-35.13	1215.84	0	0	0	1075.01	-80.2	1561.33	1064.08	25.45	1555.99	924.53	-104.11	1589.47	907.98	7.7	1583.11	289.11	-328.5	77.4	889.61	-320.29	75.1	285.67
11.59	774.1	24.32	102.06	759.62	19.5	115.67	653.01	46.73	230.77	694.49	51.44	264.19	1162.81	-102.79	28.72	1137.62	-86.97	35.78	978.07	-83.82	32.77	979.3	-90.22	77.04	1037.63	-36.07	1215.39	0	0	0	1079.07	-82.05	1561.06	1068.96	23.54	1555.69	928.94	-105.42	1589.41	912.56	5.81	1583.2	289.83	-328.31	77.68	889.42	-320.32	75.03	285.36
11.6	777.55	25.13	101.45	763.67	20.46	116.62	660.91	45.85	237.56	703.64	50.79	269.75	1163.08	-102.41	28.85	1137.47	-83.77	35.65	978.09	-83.82	32.92	979.55	-90.03	77.02	1041.41	-37.16	1215.1	0	0	0	1083.27	-83.75	1560.82	1076.12	20.49	1553.7	933.2	-107.1	1589.36	916.95	4.33	1583.24	290.82	-328.46	77.87	889.56	-320.22	75.2	286.24
11.61	779.86	26	100.38	768.92	21.17	118.34	668.57	46.02	244.75	712.86	50.63	275.41	1162.49	-102.53	28.58	1138.09	-83.16	35.87	978.17	-83.34	32.82	979.81	-89.68	76.93	1046.89	-38.12	1214.96	0	0	0	1087.55	-85.22	1560.58	1081.13	18.66	1553.21	937.46	-108.6	1589.37	921.3	3.18	1583.34	290.98	-328.33	77.95	889.85	-320.23	75.28	286.72
11.62	782.86	27	99.58	773.2	22.28	119.71	676.49	45.54	251.37	721.98	49.7	280.47	1162.93	-102.44	28.85	1138.16	-83.25	35.88	978.16	-83.54	33.07	979.97	-89.62	76.92	1048.75	-39.06	1214.87	0	0	0	1091.45	-86.81	1560.3	1085.18	17.67	1552.9	941.63	-110.08	1589.43	925.7	1.47	1583.53	289.44	-328.65	77.5	889.83	-320.41	75.32	285.5
11.63	787.69	28.11	99.97	779.35	23.28	121.87	685.69	44.21	256.98	731.17	49.16	285.22	1163.14	-102.44	29	1137.93	-83.05	35.68	978.27	-83.18	32.97	980.12	-89.5	76.93	1051.38	-40.09	1214.89	0	0	0	1095.54	-88.37	1560.02	1084.82	16.96	1554.96	945.81	-111.46	1589.52	929.96	-0.01	1583.89	289.19	-328.55	77.5	889.2	-320.61	74.94	285.57
11.64	794.36	29.79	102.24	786	24.51	124.17	693.83	43.67	260.87	740.37	47.95	289.17	1163.5	-102.11	28.98	1137.7	-83.15	35.68	978.29	-83.09	33.02	980.28	-89.28	76.86	1054.24	-41.12	1214.77	0	0	0	1099.51	-89.73	1559.74	1092.4	14.56	1553.23	949.84	-112.96	1589.63	934.2	-1.53	1584.27	289.16	-328.47	77.48	889.12	-320.56	75.02	285.37
11.65	802.87	32.52	105.34	795.31	26.11	127.71	702.07	42.35	263.9	749.46	46.15	292.36	1162.95	-102.28	28.82	1138.26	-83.1	35.73	978.33	-83.18	33.09	980.25	-89.51	77.02	1057.51	-41.71	1214.75	0	0	0	1103.67	-91.05	1559.4	1097.48	12.88	1552.53	953.89	-114.25	1589.78	938.13	-2.52	1584.53	288.83	-328.49	77.45	889.02	-320.39	75.23	285.74
11.66	813.62	34.44	108.65	805.25	27.43	130.81	711.04	41.13	266.15	758.17	45.77	295.14	1163.03	-102.48	28.63	1139.14	-83.04	36.04	978.39	-83.22	33.11	980.37	-89.31	77.01	1060.24	-42.78	1214.78	0	0	0	1107.41	-92.4	1559.11	1101.11	12.03	1552.39	957.81	-115.55	1589.98	942.05	-3.49	1584.87	289.33	-328.77	77.43	889.17	-320.28	75.34	285.63
11.67	825.08	36.76	111.09	816.03	29.43	132.71	720.24	40.44	267.7	767.23	44.21	296.8	1163	-102.47	28.76	1138.44	-83.13	35.9	978.41	-83.34	33.2	980.48	-89.2	76.94	1063.89	-43.77	1214.84	0	0	0	1111.33	-93.62	1558.81	1105.04	10.13	1552.25	961.64	-116.86	1590.22	945.93	-4.77	1585.28	289.36	-328.24	77.63	889.26	-320.55	75.28	285.19
11.68	836.17	38.48	112.55	826.14	31.1	133.81	730.17	39.81	268.19	776.56	43.52	297.69	1163.09	-102.31	28.5	1137.52	-83.07	35.43	978.52	-83.23	33.14	980.46	-89.67	77.21	1065.95	-44.54	1214.94	0	0	0	1114.62	-94.73	1558.59	1108.7	8.88	1552.22	965.34	-118.29	1590.48	949.71	-6.12	1585.69	289.1	-328.38	77.43	889.52	-320.57	76.01	285.61
11.69	847.7	40.39	113.1	835.42	34.86	134.64	739.86	39.49	267.96	786.15	42.95	297.52	1162.97	-102.23	28.75	1137.05	-83.16	35.26	978.54	-83.26	33.21	980.6	-89.33	77.08	1067.97	-45.98	1215.05	0	0	0	1118.19	-95.76	1558.42	1112.05	8.13	1552.13	969.06	-119.45	1590.76	953.3	-7.4	1586.17	289.33	-328.16	77.65	888.84	-320.59	76.01	285.33
11.7	859.84	42.7	113.04	847.22	36.48	134.4	750.05	38.68	266.51	795.75	42.04	296.22	1162.88	-102.7	28.68	1137.58	-83.08	35.37	978.58	-83.36	33.3	980.72	-89.09	77	1071.77	-46.68	1215.21	0	0	0	1121.68	-96.8	1558.3	1115.48	6.69	1552.05	972.6	-120.61	1591.04	956.89	-9.4	1586.64	288.84	-328.39	77.46	888.56	-320.69	75.99	285.28
[truncated: 859 more rows]
[truncated: 35 more columns]
