# Supplementary material for: The impact of mobile phone use on where we look and how we walk when negotiating floor based obstacles
Source: PLoS One. 2017 Jun 30;12(6):e0179802. doi: 10.1371/journal.pone.0179802 (PMC5493336; doi:10.1371/journal.pone.0179802)
Supplement: S1 File — (ZIP) [file pone.0179802.s001.zip › Gait/PP12/BD no obs no phone 2.txt]

CODAmotion Analysis Text
Codamotion Analysis Text Save of: BD no obs no phone 2.mdf
Time	Markers
Time	1:LTOE.X	1:LTOE.Y	1:LTOE.Z	2:L2nd.X	2:L2nd.Y	2:L2nd.Z	3:LHEE.X	3:LHEE.Y	3:LHEE.Z	4:LANK.X	4:LANK.Y	4:LANK.Z	5:RTOE.X	5:RTOE.Y	5:RTOE.Z	6:R2nd.X	6:R2nd.Y	6:R2nd.Z	7:RHEE.X	7:RHEE.Y	7:RHEE.Z	8:RANK.X	8:RANK.Y	8:RANK.Z	9:STRN.X	9:STRN.Y	9:STRN.Z	10:Marker 10.X	10:Marker 10.Y	10:Marker 10.Z	11:FRHD.X	11:FRHD.Y	11:FRHD.Z	12:FLHD.X	12:FLHD.Y	12:FLHD.Z	13:BRHD.X	13:BRHD.Y	13:BRHD.Z	14:BLHD.X	14:BLHD.Y	14:BLHD.Z	15:BLSTEP.X	15:BLSTEP.Y	15:BLSTEP.Z	16:FLSTEP.X	16:FLSTEP.Y	16:FLSTEP.Z	17:BRSTEP.X
(s)	(mm)	(mm)	(mm)	(mm)	(mm)	(mm)	(mm)	(mm)	(mm)	(mm)	(mm)	(mm)	(mm)	(mm)	(mm)	(mm)	(mm)	(mm)	(mm)	(mm)	(mm)	(mm)	(mm)	(mm)	(mm)	(mm)	(mm)	(mm)	(mm)	(mm)	(mm)	(mm)	(mm)	(mm)	(mm)	(mm)	(mm)	(mm)	(mm)	(mm)	(mm)	(mm)	(mm)	(mm)	(mm)	(mm)	(mm)	(mm)	(mm)
0.00000	-3806.68	95.17	3.82	-3806.20	76.21	2.41	-1433.30	161.03	225.33	-1593.09	201.12	170.25	-3313.18	-24.63	14.52	-3501.01	84.67	35.93	-3377.57	123.55	-11.57	-3320.21	124.60	19.93	-2324.84	138.43	1188.67	0.00	0.00	0.00	-3270.12	152.03	1296.96	-2762.99	203.00	1568.17	-3032.09	58.97	1221.05	-2982.71	-1.49	1192.21	351.47	774.90	54.47	787.28	707.41	55.67	385.28
0.01000	-3806.68	95.17	3.82	-3806.20	76.21	2.41	-1433.30	161.03	225.33	-1593.09	201.12	170.25	-3313.18	-24.63	14.52	-3501.01	84.67	35.93	-3377.57	123.55	-11.57	-3320.21	124.60	19.93	-2324.84	138.43	1188.67	0.00	0.00	0.00	-3270.12	152.03	1296.96	-2762.99	203.00	1568.17	-3032.09	58.97	1221.05	-2982.71	-1.49	1192.21	351.47	774.90	54.47	787.28	707.41	55.67	385.28
0.02000	-3806.68	95.17	3.82	-3806.20	76.21	2.41	-1433.30	161.03	225.33	-1593.09	201.12	170.25	-3313.18	-24.63	14.52	-3501.01	84.67	35.93	-3377.57	123.55	-11.57	-3320.21	124.60	19.93	-2324.84	138.43	1188.67	0.00	0.00	0.00	-3270.12	152.03	1296.96	-2762.99	203.00	1568.17	-3032.09	58.97	1221.05	-2982.71	-1.49	1192.21	351.58	775.15	54.49	787.55	707.66	55.69	385.28
0.03000	-3806.68	95.17	3.82	-3806.20	76.21	2.41	-1433.30	161.03	225.33	-1593.09	201.12	170.25	-3313.18	-24.63	14.52	-3501.01	84.67	35.93	-3377.88	123.57	-11.55	-3320.61	124.62	19.95	-2324.84	138.43	1188.67	0.00	0.00	0.00	-3270.12	152.03	1296.96	-2762.99	203.00	1568.17	-3032.80	58.99	1221.36	-2982.71	-1.49	1192.21	462.87	1020.82	71.64	1061.51	953.71	74.94	385.43
0.04000	-3806.68	95.17	3.82	-3806.20	76.21	2.41	-1433.30	161.03	225.33	-1593.09	201.12	170.25	-3313.18	-24.63	14.52	-3501.01	84.67	35.93	-3686.31	143.22	1.48	-3718.69	146.58	33.91	-2324.84	138.43	1188.67	0.00	0.00	0.00	-3270.12	152.03	1296.96	-2762.99	203.00	1568.17	-3743.98	76.92	1537.24	-2982.70	-1.49	1192.22	462.69	1021.03	71.63	1061.35	953.52	75.01	531.56
0.05000	-3806.68	95.17	3.82	-3806.20	76.21	2.41	-1433.30	161.03	225.33	-1593.09	201.12	170.25	-3313.18	-24.63	14.52	-3501.01	84.67	35.93	-3688.30	144.06	1.70	-3715.23	146.22	34.06	-2324.84	138.43	1188.67	0.00	0.00	0.00	-3270.69	152.07	1297.23	-2762.99	203.00	1568.17	-3732.60	74.76	1537.17	-2982.65	-1.48	1192.26	462.38	1020.66	71.69	1061.11	953.50	74.91	530.62
0.06000	-3806.68	95.17	3.82	-3806.20	76.21	2.41	-1433.30	161.03	225.33	-1593.09	201.12	170.25	-3313.18	-24.63	14.52	-3501.01	84.67	35.93	-3651.50	143.24	6.57	-3696.10	146.97	37.89	-2324.84	138.43	1188.67	0.00	0.00	0.00	-3840.16	184.80	1567.43	-2762.99	203.00	1568.17	-3736.38	70.86	1536.97	-2982.59	-1.46	1192.33	462.93	1020.60	71.75	1061.13	953.68	74.89	530.28
0.07000	-3806.68	95.17	3.82	-3806.20	76.21	2.41	-1433.30	161.03	225.33	-1593.09	201.12	170.25	-3313.18	-24.63	14.52	-3501.01	84.67	35.93	-3684.65	143.04	1.82	-3722.20	145.98	33.60	-2324.84	138.43	1188.67	0.00	0.00	0.00	-3824.73	183.89	1566.38	-2762.99	203.00	1568.17	-3740.31	66.27	1537.06	-2982.49	-1.43	1192.43	462.96	1020.90	71.69	1061.12	953.87	74.89	529.89
0.08000	-3806.68	95.17	3.82	-3806.20	76.21	2.41	-1433.30	161.03	225.33	-1593.09	201.12	170.25	-3313.18	-24.63	14.52	-3501.01	84.67	35.93	-3660.06	144.81	4.43	-3688.88	146.53	38.57	-2324.84	138.43	1188.67	0.00	0.00	0.00	-3825.85	182.33	1567.07	-2762.99	203.00	1568.17	-3742.33	61.73	1537.32	-2982.37	-1.40	1192.55	463.03	1021.09	71.57	1060.71	953.93	74.72	531.88
0.09000	-3806.68	95.17	3.82	-3806.20	76.21	2.41	-1433.30	161.03	225.33	-1593.09	201.12	170.25	-3313.18	-24.63	14.52	-3501.01	84.67	35.93	-3664.12	145.35	5.26	-3721.43	144.70	33.69	-2324.84	138.43	1188.67	0.00	0.00	0.00	-3820.55	180.64	1567.59	-2762.99	203.00	1568.17	-3748.73	56.93	1537.26	-2982.21	-1.36	1192.70	462.84	1021.07	71.46	1060.68	953.77	74.65	529.96
0.10000	-3806.68	95.17	3.82	-3806.20	76.21	2.41	-1433.30	161.03	225.33	-1593.09	201.12	170.25	-3313.18	-24.63	14.52	-3501.01	84.67	35.93	-3670.68	144.54	3.59	-3721.90	146.28	33.45	-2324.84	138.43	1188.67	0.00	0.00	0.00	-3822.86	178.81	1567.23	-2762.99	203.00	1568.17	-3742.94	51.98	1537.33	-2982.03	-1.31	1192.88	463.03	1020.90	71.56	1061.19	953.72	74.88	531.09
0.11000	-3806.68	95.17	3.82	-3806.20	76.21	2.41	-1433.30	161.03	225.33	-1593.09	201.12	170.25	-3313.18	-24.63	14.52	-3501.01	84.67	35.93	-3655.96	144.30	7.17	-3689.43	145.69	39.77	-2324.84	138.43	1188.67	0.00	0.00	0.00	-3818.91	176.38	1567.10	-2762.99	203.00	1568.17	-3743.51	48.04	1537.05	-2981.83	-1.25	1193.08	463.58	1020.72	71.75	1061.09	953.70	74.88	529.61
0.12000	-3806.68	95.17	3.82	-3806.20	76.21	2.41	-1433.30	161.03	225.33	-1593.09	201.12	170.25	-3313.18	-24.63	14.52	-3501.01	84.67	35.93	-3670.72	145.62	2.22	-3688.53	145.41	39.27	-2324.84	138.43	1188.67	0.00	0.00	0.00	-3795.55	174.96	1565.85	-2762.99	203.00	1568.17	-3732.60	44.36	1536.68	-2981.59	-1.19	1193.31	462.43	1020.96	71.49	1061.17	953.76	74.96	531.20
0.13000	-3806.68	95.17	3.82	-3806.20	76.21	2.41	-1433.30	161.03	225.33	-1593.09	201.12	170.25	-3313.18	-24.63	14.52	-3501.01	84.67	35.93	-3686.70	142.97	1.55	-3698.54	145.91	37.21	-2324.84	138.43	1188.67	0.00	0.00	0.00	-3797.59	173.39	1565.44	-2762.99	203.00	1568.17	-3748.34	38.54	1537.11	-2981.33	-1.12	1193.56	462.87	1020.97	71.65	1060.99	953.41	75.03	530.79
0.14000	-3806.68	95.17	3.82	-3806.20	76.21	2.41	-1433.30	161.03	225.33	-1593.09	201.12	170.25	-3313.18	-24.63	14.52	-3501.01	84.67	35.93	-3656.83	144.28	5.21	-3729.46	144.80	32.51	-2324.84	138.43	1188.67	0.00	0.00	0.00	-3812.35	170.93	1566.73	-2762.99	203.00	1568.17	-3750.26	33.46	1537.11	-2981.04	-1.04	1193.84	463.10	1020.80	71.73	1060.70	953.22	75.00	531.54
0.15000	-3806.68	95.17	3.82	-3806.20	76.21	2.41	-1433.30	161.03	225.33	-1593.09	201.12	170.25	-3313.18	-24.63	14.52	-3501.01	84.67	35.93	-3667.28	143.61	3.07	-3714.22	144.44	35.41	-2324.84	138.43	1188.67	0.00	0.00	0.00	-3798.50	168.48	1566.60	-2762.99	203.00	1568.17	-3743.72	28.70	1536.50	-2980.72	-0.96	1194.15	462.86	1020.72	71.75	1060.98	953.49	74.94	530.73
0.16000	-3806.68	95.17	3.82	-3806.20	76.21	2.41	-1433.30	161.03	225.33	-1593.09	201.12	170.25	-3313.18	-24.63	14.52	-3501.01	84.67	35.93	-3668.38	144.26	2.93	-3707.11	144.43	35.97	-2324.84	138.43	1188.67	0.00	0.00	0.00	-3798.62	166.99	1566.55	-2762.99	203.00	1568.17	-3751.89	24.11	1536.15	-2980.38	-0.86	1194.48	462.81	1020.82	71.69	1061.08	953.56	74.97	530.84
0.17000	-3806.68	95.17	3.82	-3806.20	76.21	2.41	-1433.30	161.03	225.33	-1593.09	201.12	170.25	-3313.18	-24.63	14.52	-3501.01	84.67	35.93	-3663.27	142.81	5.08	-3713.42	144.22	35.74	-2324.84	138.43	1188.67	0.00	0.00	0.00	-3812.00	163.24	1566.74	-2762.99	203.00	1568.17	-3756.71	19.85	1535.60	-2980.00	-0.77	1194.84	462.50	1020.94	71.48	1061.23	953.52	74.96	530.00
0.18000	-3806.68	95.17	3.82	-3806.20	76.21	2.41	-1433.30	161.03	225.33	-1593.09	201.12	170.25	-3313.18	-24.63	14.52	-3501.01	84.67	35.93	-3680.45	143.57	0.51	-3710.95	143.99	36.17	-2324.84	138.43	1188.67	0.00	0.00	0.00	-3806.03	161.15	1566.56	-2762.99	203.00	1568.17	-3756.87	14.65	1535.12	-2979.60	-0.66	1195.22	462.53	1020.79	71.66	1061.24	953.40	74.97	532.07
0.19000	-3806.68	95.17	3.82	-3806.20	76.21	2.41	-1433.30	161.03	225.33	-1593.09	201.12	170.25	-3313.18	-24.63	14.52	-3501.01	84.67	35.93	-3682.50	144.28	1.80	-3707.89	143.35	37.23	-2324.84	138.43	1188.67	0.00	0.00	0.00	-3799.97	158.46	1566.15	-2762.99	203.00	1568.17	-3750.84	9.78	1534.67	-2979.17	-0.55	1195.63	463.13	1020.74	71.81	1060.86	953.31	74.87	531.18
0.20000	-3806.68	95.17	3.82	-3806.20	76.21	2.41	-1433.30	161.03	225.33	-1593.09	201.12	170.25	-3313.18	-24.63	14.52	-3501.01	84.67	35.93	-3641.18	143.08	7.85	-3703.30	142.16	37.79	-2324.84	138.43	1188.67	0.00	0.00	0.00	-3782.37	154.91	1565.82	-2762.99	203.00	1568.17	-3753.88	5.46	1533.91	-2978.72	-0.43	1196.06	462.93	1020.79	71.61	1061.13	953.63	74.80	531.79
0.21000	-3806.68	95.17	3.82	-3806.20	76.21	2.41	-1433.30	161.03	225.33	-1593.09	201.12	170.25	-3313.18	-24.63	14.52	-3501.01	84.67	35.93	-3643.57	143.32	6.98	-3697.59	140.80	38.06	-2324.84	138.43	1188.67	0.00	0.00	0.00	-3787.33	151.26	1566.90	-2762.99	203.00	1568.17	-3763.62	1.23	1534.00	-2978.23	-0.30	1196.52	463.09	1020.99	71.61	1061.35	953.68	74.94	532.50
0.22000	-3806.68	95.17	3.82	-3806.20	76.21	2.41	-1433.30	161.03	225.33	-1593.09	201.12	170.25	-3313.18	-24.63	14.52	-3501.01	84.67	35.93	-3674.27	143.40	1.84	-3696.65	141.16	38.75	-2324.84	138.43	1188.67	0.00	0.00	0.00	-3770.88	147.69	1566.68	-2762.99	203.00	1568.17	-3762.15	-3.89	1533.85	-2977.72	-0.17	1197.00	463.01	1021.08	71.53	1061.15	953.80	74.79	531.88
0.23000	-3806.68	95.17	3.82	-3806.20	76.21	2.41	-1433.30	161.03	225.33	-1593.09	201.12	170.25	-3313.18	-24.63	14.52	-3501.01	84.67	35.93	-3663.54	142.96	3.49	-3724.43	140.13	34.74	-2324.84	138.43	1188.67	0.00	0.00	0.00	-3782.49	144.11	1567.26	-2762.99	203.00	1568.17	-3775.90	-9.22	1534.48	-2977.18	-0.03	1197.51	462.55	1020.84	71.56	1060.90	953.81	74.82	530.00
0.24000	-3806.68	95.17	3.82	-3806.20	76.21	2.41	-1433.30	161.03	225.33	-1593.09	201.12	170.25	-3313.18	-24.63	14.52	-3501.01	84.67	35.93	-3649.70	142.65	6.30	-3733.25	138.83	34.24	-2324.84	138.43	1188.67	0.00	0.00	0.00	-3773.16	140.98	1566.95	-2762.99	203.00	1568.17	-3779.43	-13.55	1534.56	-2976.61	0.12	1198.04	462.61	1021.11	71.55	1061.12	953.62	74.92	531.61
0.25000	-3806.68	95.17	3.82	-3806.20	76.21	2.41	-1433.30	161.03	225.33	-1593.09	201.12	170.25	-3313.18	-24.63	14.52	-3501.01	84.67	35.93	-3665.28	141.66	3.33	-3708.09	138.01	38.19	-2324.84	138.43	1188.67	0.00	0.00	0.00	-3779.04	138.12	1567.99	-2762.99	203.00	1568.17	-3793.30	-15.78	1534.93	-2976.01	0.27	1198.59	462.88	1021.05	71.63	1061.24	953.37	74.90	530.76
0.26000	-3806.68	95.17	3.82	-3806.20	76.21	2.41	-1433.30	161.03	225.33	-1593.09	201.12	170.25	-3313.18	-24.63	14.52	-3501.01	84.67	35.93	-3670.54	141.53	2.48	-3696.39	136.60	39.87	-2324.84	138.43	1188.67	0.00	0.00	0.00	-3762.45	134.58	1567.14	-2762.99	203.00	1568.17	-3788.40	-18.90	1534.93	-2975.38	0.43	1199.17	462.70	1021.12	71.54	1061.31	953.59	74.92	531.93
0.27000	-3806.68	95.17	3.82	-3806.20	76.21	2.41	-1433.30	161.03	225.33	-1593.09	201.12	170.25	-3313.18	-24.63	14.52	-3501.01	84.67	35.93	-3696.86	141.00	-1.32	-3715.55	134.31	36.79	-2324.84	138.43	1188.67	0.00	0.00	0.00	-3745.04	131.78	1566.56	-2762.99	203.00	1568.17	-3788.94	-21.74	1535.09	-2974.73	0.59	1199.77	462.36	1021.35	71.43	1061.29	953.41	75.02	532.34
0.28000	-3806.68	95.17	3.82	-3806.20	76.21	2.41	-1433.30	161.03	225.33	-1593.09	201.12	170.25	-3313.18	-24.63	14.52	-3501.01	84.67	35.93	-3645.18	138.52	7.03	-3700.84	132.30	39.86	-2324.84	138.43	1188.67	0.00	0.00	0.00	-3760.69	127.96	1566.95	-2762.99	203.00	1568.17	-3791.34	-24.37	1535.55	-2974.05	0.77	1200.39	462.18	1021.01	71.47	1061.26	953.24	75.05	530.79
0.29000	-3806.68	95.17	3.82	-3806.20	76.21	2.41	-1433.30	161.03	225.33	-1593.09	201.12	170.25	-3313.18	-24.63	14.52	-3501.01	84.67	35.93	-3651.43	135.89	5.86	-3702.79	128.65	40.17	-2324.84	138.43	1188.67	0.00	0.00	0.00	-3766.02	123.60	1566.33	-2762.99	203.00	1568.17	-3797.10	-28.00	1535.13	-2973.34	0.95	1201.04	462.75	1020.81	71.65	1061.15	953.24	75.11	531.89
0.30000	-3806.68	95.17	3.82	-3806.20	76.21	2.41	-1433.30	161.03	225.33	-1593.09	201.12	170.25	-3313.18	-24.63	14.52	-3501.01	84.67	35.93	-3668.28	131.80	3.21	-3697.14	124.35	40.31	-2324.84	138.43	1188.67	0.00	0.00	0.00	-3766.41	120.07	1566.84	-2762.99	203.00	1568.17	-3816.42	-31.13	1535.17	-2972.60	1.13	1201.71	463.13	1020.77	71.72	1060.74	953.51	74.92	531.51
0.31000	-3806.68	95.17	3.82	-3806.20	76.21	2.41	-1433.30	161.03	225.33	-1593.09	201.12	170.25	-3313.18	-24.63	14.52	-3501.01	84.67	35.93	-3671.24	128.02	2.65	-3676.62	119.15	42.38	-2324.84	138.43	1188.67	0.00	0.00	0.00	-3741.42	116.98	1566.24	-2762.99	203.00	1568.17	-3806.06	-33.85	1535.29	-2971.83	1.32	1202.40	463.20	1020.72	71.74	1060.81	953.27	74.97	530.42
0.32000	-3806.68	95.17	3.82	-3806.20	76.21	2.41	-1433.30	161.03	225.33	-1593.09	201.12	170.25	-3313.18	-24.63	14.52	-3501.01	84.67	35.93	-3675.48	124.33	2.43	-3696.34	114.43	39.30	-2324.84	138.43	1188.67	0.00	0.00	0.00	-3726.09	112.37	1565.66	-2762.99	203.00	1568.17	-3800.86	-35.39	1534.97	-2971.03	1.52	1203.12	463.04	1020.66	71.69	1060.78	953.32	74.97	531.71
0.33000	-3806.68	95.17	3.82	-3806.20	76.21	2.41	-1433.30	161.03	225.33	-1593.09	201.12	170.25	-3313.18	-24.63	14.52	-3501.01	84.67	35.93	-3659.82	120.89	5.01	-3716.50	110.08	35.39	-2324.84	138.43	1188.67	0.00	0.00	0.00	-3737.02	108.38	1565.22	-2762.99	203.00	1568.17	-3821.67	-36.90	1534.07	-2970.21	1.72	1203.86	462.74	1020.71	71.68	1061.11	953.51	74.87	530.48
0.34000	-3806.68	95.17	3.82	-3806.20	76.21	2.41	-1433.30	161.03	225.33	-1593.09	201.12	170.25	-3313.18	-24.63	14.52	-3501.01	84.67	35.93	-3660.22	114.27	4.70	-3709.81	104.86	36.82	-2324.84	138.43	1188.67	0.00	0.00	0.00	-3745.07	104.88	1565.71	-2762.99	203.00	1568.17	-3812.48	-38.69	1534.86	-2969.36	1.93	1204.62	463.06	1020.76	71.75	1061.18	953.27	75.06	531.57
0.35000	-3806.68	95.17	3.82	-3806.20	76.21	2.41	-1433.30	161.03	225.33	-1593.09	201.12	170.25	-3313.18	-24.63	14.52	-3501.01	84.67	35.93	-3632.84	109.35	9.17	-3688.88	101.08	40.52	-2324.84	138.43	1188.67	0.00	0.00	0.00	-3747.39	101.30	1565.75	-2762.99	203.00	1568.17	-3815.24	-41.21	1534.84	-2968.48	2.15	1205.40	463.12	1020.72	71.79	1061.36	953.44	74.99	533.01
0.36000	-3806.68	95.17	3.82	-3806.20	76.21	2.41	-1433.30	161.03	225.33	-1593.09	201.12	170.25	-3313.18	-24.63	14.52	-3501.01	84.67	35.93	-3639.59	103.76	8.51	-3704.34	95.63	36.95	-2324.84	138.43	1188.67	0.00	0.00	0.00	-3741.36	98.91	1564.70	-2762.99	203.00	1568.17	-3817.89	-43.68	1534.82	-2967.57	2.37	1206.20	462.50	1020.89	71.66	1061.45	953.70	74.98	531.93
0.37000	-3806.68	95.17	3.82	-3806.20	76.21	2.41	-1433.30	161.03	225.33	-1593.09	201.12	170.25	-3313.18	-24.63	14.52	-3501.01	84.67	35.93	-3654.06	99.85	6.07	-3686.68	91.18	38.80	-2324.84	138.43	1188.67	0.00	0.00	0.00	-3735.14	96.04	1564.40	-2762.99	203.00	1568.17	-3820.42	-46.11	1534.79	-2966.63	2.60	1207.03	463.00	1020.62	71.81	1061.37	953.29	75.03	531.42
0.38000	-3806.68	95.17	3.82	-3806.20	76.21	2.41	-1433.30	161.03	225.33	-1593.09	201.12	170.25	-3313.18	-24.63	14.52	-3501.01	84.67	35.93	-3648.57	94.23	7.20	-3691.53	84.43	38.84	-2324.84	138.43	1188.67	0.00	0.00	0.00	-3743.79	91.57	1564.12	-2762.99	203.00	1568.17	-3822.83	-48.48	1534.77	-2965.66	2.83	1207.87	462.43	1020.77	71.56	1061.29	953.46	74.94	531.80
0.39000	-3806.68	95.17	3.82	-3806.20	76.21	2.41	-1433.30	161.03	225.33	-1593.09	201.12	170.25	-3313.18	-24.63	14.52	-3501.01	84.67	35.93	-3647.20	89.00	7.61	-3684.46	79.28	39.03	-2324.84	138.43	1188.67	0.00	0.00	0.00	-3745.56	87.42	1564.69	-2762.99	203.00	1568.17	-3825.12	-50.82	1534.75	-2964.66	3.07	1208.74	462.77	1020.57	71.75	1061.69	953.39	75.21	530.95
0.40000	-3806.68	95.17	3.82	-3806.20	76.21	2.41	-1433.30	161.03	225.33	-1593.09	201.12	170.25	-3313.18	-24.63	14.52	-3501.01	84.67	35.93	-3645.96	83.87	8.12	-3681.99	73.71	39.10	-2324.84	138.43	1188.67	0.00	0.00	0.00	-3738.70	84.08	1564.15	-2762.99	203.00	1568.17	-3827.30	-53.10	1534.73	-2963.64	3.32	1209.63	463.12	1020.84	71.76	1061.23	953.39	75.06	531.00
0.41000	-3806.68	95.17	3.82	-3806.20	76.21	2.41	-1433.30	161.03	225.33	-1593.09	201.12	170.25	-3313.18	-24.63	14.52	-3501.01	84.67	35.93	-3644.85	78.85	8.74	-3679.65	68.25	39.26	-2324.84	138.43	1188.67	0.00	0.00	0.00	-3739.09	80.86	1564.04	-2762.99	203.00	1568.17	-3829.36	-55.34	1534.71	-2962.59	3.57	1210.54	462.45	1021.14	71.56	1061.02	953.65	74.90	530.50
0.42000	-3806.68	95.17	3.82	-3806.20	76.21	2.41	-1433.30	161.03	225.33	-1593.09	201.12	170.25	-3313.18	-24.63	14.52	-3501.01	84.67	35.93	-3643.87	73.94	9.48	-3677.42	62.90	39.53	-2324.84	138.43	1188.67	0.00	0.00	0.00	-3731.00	77.62	1563.84	-2762.99	203.00	1568.17	-3831.30	-57.53	1534.68	-2961.50	3.83	1211.47	462.90	1021.03	71.69	1060.74	953.45	74.87	530.41
0.43000	-3806.68	95.17	3.82	-3806.20	76.21	2.41	-1433.30	161.03	225.33	-1593.09	201.12	170.25	-3313.18	-24.63	14.52	-3501.01	84.67	35.93	-3643.03	69.13	10.31	-3675.30	57.65	39.89	-2324.84	138.43	1188.67	0.00	0.00	0.00	-3733.72	74.78	1563.95	-2762.99	203.00	1568.17	-3833.13	-59.68	1534.66	-2960.39	4.09	1212.42	463.05	1021.25	71.59	1061.22	953.48	74.96	530.47
0.44000	-3806.68	95.17	3.82	-3806.20	76.21	2.41	-1433.30	161.03	225.33	-1593.09	201.12	170.25	-3313.18	-24.63	14.52	-3501.01	84.67	35.93	-3642.32	64.43	11.26	-3673.30	52.52	40.34	-2324.84	138.43	1188.67	0.00	0.00	0.00	-3728.91	71.62	1563.62	-2762.99	203.00	1568.17	-3834.84	-61.78	1534.64	-2959.25	4.36	1213.39	462.31	1021.03	71.53	1061.29	953.52	75.05	532.06
0.45000	-3806.68	95.17	3.82	-3806.20	76.21	2.41	-1433.30	161.03	225.33	-1593.09	201.12	170.25	-3313.18	-24.63	14.52	-3501.01	84.67	35.93	-3641.73	59.83	12.31	-3671.41	47.48	40.89	-2324.84	138.43	1188.67	0.00	0.00	0.00	-3722.06	69.10	1563.55	-2762.99	203.00	1568.17	-3836.44	-63.84	1534.62	-2958.09	4.63	1214.39	462.90	1021.03	71.61	1060.89	953.50	74.97	531.17
0.46000	-3806.68	95.17	3.82	-3806.20	76.21	2.41	-1433.30	161.03	225.33	-1593.09	201.12	170.25	-3313.18	-24.63	14.52	-3501.01	84.67	35.93	-3641.26	55.34	13.46	-3669.62	42.55	41.53	-2324.84	138.43	1188.67	0.00	0.00	0.00	-3730.84	65.36	1563.87	-2762.99	203.00	1568.17	-3837.92	-65.85	1534.60	-2956.89	4.91	1215.40	462.61	1021.02	71.49	1060.55	953.52	74.86	531.11
0.47000	-3806.68	95.17	3.82	-3806.20	76.21	2.41	-1433.30	161.03	225.33	-1593.09	201.12	170.25	-3313.18	-24.63	14.52	-3501.01	84.67	35.93	-3640.92	50.94	14.71	-3667.94	37.73	42.27	-2324.84	138.43	1188.67	0.00	0.00	0.00	-3709.09	62.34	1562.91	-2762.99	203.00	1568.17	-3839.29	-67.82	1534.57	-2955.66	5.20	1216.43	462.94	1020.95	71.64	1060.93	953.55	74.94	531.66
0.48000	-3806.68	95.17	3.82	-3806.20	76.21	2.41	-1433.30	161.03	225.33	-1593.09	201.12	170.25	-3313.18	-24.63	14.52	-3501.01	84.67	35.93	-3640.69	46.65	16.06	-3666.37	33.01	43.09	-2324.84	138.43	1188.67	0.00	0.00	0.00	-3718.22	59.87	1563.08	-2762.99	203.00	1568.17	-3840.54	-69.74	1534.55	-2954.41	5.49	1217.48	462.98	1020.88	71.70	1061.35	953.44	75.04	529.85
0.49000	-3806.68	95.17	3.82	-3806.20	76.21	2.41	-1433.30	161.03	225.33	-1593.09	201.12	170.25	-3313.18	-24.63	14.52	-3501.01	84.67	35.93	-3640.58	42.46	17.51	-3664.89	28.38	44.01	-2324.84	138.43	1188.67	0.00	0.00	0.00	-3717.26	57.15	1562.87	-2762.99	203.00	1568.17	-3841.69	-71.62	1534.53	-2953.12	5.79	1218.55	462.86	1021.15	71.64	1061.23	953.35	75.05	531.59
0.50000	-3806.68	95.17	3.82	-3806.20	76.21	2.41	-1433.30	161.03	225.33	-1593.09	201.12	170.25	-3313.18	-24.63	14.52	-3501.01	84.67	35.93	-3640.59	38.37	19.06	-3663.52	23.86	45.01	-2324.84	138.43	1188.67	0.00	0.00	0.00	-3716.58	54.66	1562.88	-2762.99	203.00	1568.17	-3842.71	-73.46	1534.51	-2951.81	6.09	1219.64	462.82	1021.20	71.58	1060.74	953.46	74.91	532.35
0.51000	-3806.68	95.17	3.82	-3806.20	76.21	2.41	-1433.30	161.03	225.33	-1593.09	201.12	170.25	-3313.18	-24.63	14.52	-3501.01	84.67	35.93	-3640.71	34.38	20.71	-3662.25	19.45	46.11	-2324.84	138.43	1188.67	0.00	0.00	0.00	-3703.51	51.22	1562.45	-2762.99	203.00	1568.17	-3843.63	-75.25	1534.49	-2950.47	6.40	1220.75	462.37	1021.18	71.47	1061.17	953.20	75.10	532.22
0.52000	-3806.68	95.17	3.82	-3806.20	76.21	2.41	-1433.30	161.03	225.33	-1593.09	201.12	170.25	-3313.18	-24.63	14.52	-3501.01	84.67	35.93	-3640.95	30.48	22.45	-3661.07	15.13	47.28	-2324.84	138.43	1188.67	0.00	0.00	0.00	-3705.22	49.08	1562.39	-2762.99	203.00	1568.17	-3844.44	-77.00	1534.47	-2949.10	6.71	1221.88	462.20	1020.65	71.53	1061.01	953.82	74.86	531.72
0.53000	-3806.68	95.17	3.82	-3806.20	76.21	2.41	-1433.30	161.03	225.33	-1593.09	201.12	170.25	-3313.18	-24.63	14.52	-3501.01	84.67	35.93	-3641.29	26.69	24.28	-3659.99	10.91	48.55	-2324.84	138.43	1188.67	0.00	0.00	0.00	-3709.81	47.70	1563.01	-2762.99	203.00	1568.17	-3845.13	-78.70	1534.45	-2947.70	7.03	1223.02	462.17	1021.11	71.45	1061.47	953.56	75.02	532.90
0.54000	-3806.68	95.17	3.82	-3806.20	76.21	2.41	-1433.30	161.03	225.33	-1593.09	201.12	170.25	-3313.18	-24.63	14.52	-3500.96	84.66	35.93	-3641.73	22.98	26.21	-3659.00	6.78	49.90	-2324.84	138.43	1188.67	0.00	0.00	0.00	-3708.16	45.31	1562.98	-2762.99	203.00	1568.17	-3845.71	-80.37	1534.43	-2946.27	7.35	1224.19	462.64	1020.58	71.69	1061.47	953.44	75.11	532.99
0.55000	-3806.68	95.17	3.82	-3806.20	76.21	2.41	-1433.30	161.03	225.33	-1593.09	201.12	170.25	-3313.18	-24.63	14.52	-3454.82	79.71	42.12	-3642.28	19.38	28.23	-3658.11	2.76	51.33	-2324.84	138.43	1188.67	0.00	0.00	0.00	-3688.93	43.75	1562.42	-2762.99	203.00	1568.17	-3846.19	-81.99	1534.41	-2944.81	7.68	1225.37	462.68	1020.86	71.64	1061.50	953.51	75.01	532.26
0.56000	-3806.68	95.17	3.82	-3806.20	76.21	2.41	-1433.30	161.03	225.33	-1593.09	201.12	170.25	-3313.18	-24.63	14.52	-3368.06	70.12	53.75	-3642.94	15.87	30.33	-3657.30	-1.17	52.84	-2324.84	138.43	1188.67	0.00	0.00	0.00	-3710.12	41.22	1562.22	-2762.99	203.00	1568.17	-3846.55	-83.57	1534.39	-2943.32	8.01	1226.57	462.87	1020.99	71.69	1061.63	953.69	74.98	531.31
0.57000	-3806.68	95.17	3.82	-3806.20	76.21	2.41	-1433.30	161.03	225.33	-1593.09	201.12	170.25	-3313.18	-24.63	14.52	-3291.86	61.10	63.97	-3643.69	12.45	32.53	-3656.58	-5.00	54.43	-2324.84	138.43	1188.67	0.00	0.00	0.00	-3685.70	39.79	1561.30	-2762.99	203.00	1568.17	-3846.80	-85.11	1534.37	-2941.80	8.35	1227.79	462.66	1021.12	71.49	1061.22	953.55	74.94	531.46
0.58000	-3806.68	95.17	3.82	-3806.20	76.21	2.41	-1433.30	161.03	225.33	-1593.09	201.12	170.25	-3313.18	-24.63	14.52	-3225.70	52.63	72.84	-3644.54	9.13	34.81	-3655.94	-8.74	56.11	-2324.84	138.43	1188.67	0.00	0.00	0.00	-3704.00	36.86	1562.23	-2762.99	203.00	1568.17	-3846.95	-86.61	1534.35	-2940.25	8.69	1229.03	462.95	1020.70	71.66	1061.23	953.62	74.99	530.47
0.59000	-3806.68	95.17	3.82	-3806.20	76.21	2.41	-1433.30	161.03	225.33	-1593.09	201.12	170.25	-3313.18	-24.63	14.52	-3169.06	44.71	80.44	-3645.49	5.90	37.18	-3655.39	-12.38	57.86	-2324.84	138.43	1188.67	0.00	0.00	0.00	-3688.00	35.57	1561.74	-2762.99	203.00	1568.17	-3846.98	-88.06	1534.33	-2938.68	9.04	1230.28	462.78	1020.98	71.63	1061.14	953.59	75.02	530.48
0.60000	-3806.68	95.17	3.82	-3806.20	76.21	2.41	-1433.30	161.03	225.33	-1593.09	201.12	170.25	-3313.18	-24.63	14.52	-3121.43	37.32	86.81	-3646.53	2.76	39.64	-3654.92	-15.93	59.69	-2324.84	138.43	1188.67	0.00	0.00	0.00	-3668.43	32.73	1560.55	-2762.99	203.00	1568.17	-3846.91	-89.48	1534.31	-2937.07	9.39	1231.56	463.22	1021.06	71.63	1060.69	953.09	75.02	531.96
0.61000	-3806.68	95.17	3.82	-3806.20	76.21	2.41	-1433.30	161.03	225.33	-1593.09	201.12	170.25	-3313.18	-24.63	14.52	-3082.30	30.43	92.04	-3647.66	-0.28	42.18	-3654.53	-19.39	61.59	-2324.84	138.43	1188.67	0.00	0.00	0.00	-3672.33	31.22	1560.89	-2762.99	203.00	1568.17	-3846.73	-90.85	1534.29	-2935.44	9.75	1232.85	462.71	1021.14	71.58	1060.70	953.43	74.81	533.88
0.62000	-3806.68	95.17	3.82	-3806.20	76.21	2.41	-1433.30	161.03	225.33	-1593.09	201.12	170.25	-3313.18	-24.63	14.52	-3051.16	24.03	96.17	-3648.88	-3.24	44.80	-3654.22	-22.76	63.57	-2324.84	138.43	1188.67	0.00	0.00	0.00	-3665.96	29.74	1559.55	-2762.99	203.00	1568.17	-3846.44	-92.19	1534.27	-2933.77	10.11	1234.15	462.30	1021.12	71.54	1061.50	953.46	74.97	532.44
0.63000	-3806.68	95.17	3.82	-3806.20	76.21	2.41	-1433.30	161.03	225.33	-1593.09	201.12	170.25	-3313.18	-24.63	14.52	-3027.49	18.11	99.28	-3650.19	-6.11	47.50	-3653.98	-26.03	65.63	-2324.84	138.43	1188.67	0.00	0.00	0.00	-3666.44	27.98	1559.34	-2762.99	203.00	1568.17	-3846.04	-93.48	1534.25	-2932.08	10.48	1235.47	462.68	1020.76	71.72	1061.29	953.47	75.09	531.98
0.64000	-3806.68	95.17	3.82	-3806.20	76.21	2.41	-1433.30	161.03	225.33	-1593.09	201.12	170.25	-3313.18	-24.63	14.52	-3010.78	12.65	101.42	-3651.58	-8.89	50.28	-3653.82	-29.21	67.76	-2324.84	138.43	1188.67	0.00	0.00	0.00	-3662.60	26.40	1558.88	-2762.99	203.00	1568.17	-3845.54	-94.74	1534.23	-2930.36	10.85	1236.81	463.13	1020.41	71.88	1061.15	953.23	75.03	533.31
0.65000	-3806.68	95.17	3.82	-3806.20	76.21	2.41	-1433.30	161.03	225.33	-1593.09	201.12	170.25	-3313.18	-24.63	14.52	-3000.51	7.64	102.67	-3653.06	-11.58	53.14	-3653.73	-32.31	69.96	-2324.84	138.43	1188.67	0.00	0.00	0.00	-3653.58	25.07	1558.58	-2762.99	203.00	1568.17	-3844.93	-95.96	1534.22	-2928.60	11.22	1238.17	463.25	1020.65	71.88	1061.16	953.47	74.94	532.49
0.66000	-3806.68	95.17	3.82	-3806.20	76.21	2.41	-1433.30	161.03	225.33	-1593.09	201.12	170.25	-3313.18	-24.63	14.52	-2996.18	3.04	103.08	-3654.62	-14.18	56.07	-3653.72	-35.31	72.23	-2324.84	138.43	1188.67	0.00	0.00	0.00	-3665.64	24.31	1558.46	-2762.99	203.00	1568.17	-3844.22	-97.14	1534.20	-2926.82	11.60	1239.54	462.54	1020.78	71.68	1060.75	953.86	74.75	529.25
0.67000	-3806.68	95.17	3.82	-3806.20	76.21	2.41	-1433.30	161.03	225.33	-1593.09	201.12	170.25	-3313.18	-24.63	14.52	-2997.26	-1.14	102.72	-3656.25	-16.70	59.08	-3653.77	-38.23	74.57	-2324.84	138.43	1188.67	0.00	0.00	0.00	-3652.30	22.37	1558.08	-2762.99	203.00	1568.17	-3843.40	-98.27	1534.18	-2925.01	11.99	1240.93	462.53	1021.05	71.60	1060.75	953.80	74.78	528.85
0.68000	-3806.68	95.17	3.82	-3806.20	76.21	2.41	-1433.30	161.03	225.33	-1593.09	201.12	170.25	-3313.18	-24.63	14.52	-3003.26	-4.93	101.66	-3657.96	-19.14	62.17	-3653.88	-41.06	76.97	-2324.84	138.43	1188.67	0.00	0.00	0.00	-3654.73	20.96	1557.69	-2762.99	203.00	1568.17	-3842.47	-99.38	1534.16	-2923.17	12.38	1242.34	462.62	1020.85	71.67	1060.87	953.20	74.95	530.59
0.69000	-3806.68	95.17	3.82	-3806.20	76.21	2.41	-1433.30	161.03	225.33	-1593.09	201.12	170.25	-3313.18	-24.63	14.52	-3013.65	-8.34	99.95	-3659.74	-21.49	65.33	-3654.07	-43.81	79.45	-2324.84	138.43	1188.67	0.00	0.00	0.00	-3645.58	20.43	1556.27	-2762.99	203.00	1568.17	-3841.45	-100.44	1534.15	-2921.29	12.77	1243.76	462.15	1021.23	71.42	1061.18	953.32	75.05	531.73
0.70000	-3806.68	95.17	3.82	-3806.20	76.21	2.41	-1433.30	161.03	225.33	-1593.09	201.12	170.25	-3313.18	-24.63	14.52	-3027.92	-11.39	97.66	-3661.60	-23.75	68.56	-3654.31	-46.47	81.99	-2324.84	138.43	1188.67	0.00	0.00	0.00	-3650.65	19.23	1556.11	-2762.99	203.00	1568.17	-3840.31	-101.46	1534.13	-2919.39	13.17	1245.19	462.36	1021.08	71.56	1061.13	953.64	74.90	532.10
0.71000	-3806.68	95.17	3.82	-3806.20	76.21	2.41	-1433.30	161.03	225.33	-1593.09	201.12	170.25	-3313.18	-24.63	14.52	-3045.55	-14.10	94.86	-3663.53	-25.93	71.86	-3654.62	-49.04	84.60	-2324.84	138.43	1188.67	0.00	0.00	0.00	-3651.89	17.17	1555.90	-2762.99	203.00	1568.17	-3839.08	-102.45	1534.11	-2917.46	13.57	1246.64	462.45	1020.89	71.57	1061.08	953.82	74.79	531.77
0.72000	-3806.68	95.17	3.82	-3806.20	76.21	2.41	-1433.30	161.03	225.33	-1593.09	201.12	170.25	-3313.18	-24.63	14.52	-3066.04	-16.48	91.61	-3665.52	-28.04	75.23	-3654.98	-51.53	87.27	-2324.84	138.43	1188.67	0.00	0.00	0.00	-3650.65	15.99	1555.93	-2762.99	203.00	1568.17	-3837.74	-103.40	1534.10	-2915.50	13.98	1248.11	462.53	1021.07	71.57	1061.03	953.64	74.91	531.98
0.73000	-3806.68	95.17	3.82	-3806.20	76.21	2.41	-1433.30	161.03	225.33	-1593.09	201.12	170.25	-3313.18	-24.63	14.52	-3088.88	-18.55	87.97	-3667.58	-30.06	78.66	-3655.41	-53.93	90.00	-2324.84	138.43	1188.67	0.00	0.00	0.00	-3639.68	14.95	1555.01	-2762.99	203.00	1568.17	-3836.30	-104.32	1534.08	-2913.51	14.39	1249.59	462.44	1021.07	71.57	1061.23	953.68	74.92	531.47
0.74000	-3806.68	95.17	3.82	-3806.20	76.21	2.41	-1433.30	161.03	225.33	-1593.09	201.12	170.25	-3313.18	-24.63	14.52	-3113.54	-20.33	84.01	-3669.70	-31.99	82.17	-3655.88	-56.26	92.80	-2324.84	138.43	1188.67	0.00	0.00	0.00	-3634.60	13.45	1553.34	-2762.99	203.00	1568.17	-3834.76	-105.20	1534.07	-2911.49	14.81	1251.09	462.60	1020.89	71.61	1061.11	953.60	74.84	530.91
0.75000	-3806.68	95.17	3.82	-3806.20	76.21	2.41	-1433.30	161.03	225.33	-1593.09	201.12	170.25	-3313.18	-24.63	14.52	-3139.52	-21.83	79.78	-3671.88	-33.85	85.74	-3656.42	-58.50	95.65	-2324.84	138.43	1188.67	0.00	0.00	0.00	-3604.58	12.32	1552.15	-2762.99	203.00	1568.17	-3833.11	-106.04	1534.05	-2909.44	15.23	1252.60	463.08	1020.67	71.78	1061.02	953.93	74.75	530.93
0.76000	-3806.68	95.17	3.82	-3806.20	76.21	2.41	-1433.30	161.03	225.33	-1593.09	201.12	170.25	-3313.18	-24.63	14.52	-3166.30	-23.06	75.37	-3674.12	-35.64	89.37	-3657.00	-60.66	98.57	-2324.84	138.43	1188.67	0.00	0.00	0.00	-3611.96	11.93	1551.40	-2762.99	203.00	1568.17	-3831.37	-106.84	1534.04	-2907.36	15.65	1254.12	462.50	1021.11	71.53	1061.12	953.40	74.90	530.86
0.77000	-3806.68	95.17	3.82	-3806.20	76.21	2.41	-1433.30	161.03	225.33	-1593.09	201.12	170.25	-3313.18	-24.63	14.52	-3193.37	-24.05	70.82	-3676.42	-37.34	93.07	-3657.63	-62.74	101.54	-2324.84	138.43	1188.67	0.00	0.00	0.00	-3611.86	9.76	1550.50	-2762.99	203.00	1568.17	-3829.52	-107.61	1534.03	-2905.25	16.08	1255.66	462.25	1021.02	71.52	1060.66	953.40	74.85	531.33
0.78000	-3806.68	95.17	3.82	-3806.20	76.21	2.41	-1433.30	161.03	225.33	-1593.09	201.12	170.25	-3313.18	-24.63	14.52	-3220.21	-24.82	66.20	-3678.77	-38.96	96.82	-3658.32	-64.74	104.57	-2324.84	138.43	1188.67	0.00	0.00	0.00	-3622.48	8.33	1549.69	-2762.99	203.00	1568.17	-3827.57	-108.35	1534.01	-2903.11	16.51	1257.21	462.42	1020.84	71.51	1060.77	953.33	75.02	532.01
0.79000	-3806.68	95.17	3.82	-3806.20	76.21	2.41	-1433.30	161.03	225.33	-1593.09	201.12	170.25	-3313.18	-24.63	14.52	-3246.32	-25.37	61.58	-3681.18	-40.51	100.64	-3659.04	-66.67	107.66	-2324.84	138.43	1188.67	0.00	0.00	0.00	-3603.45	7.39	1549.31	-2762.99	203.00	1568.17	-3825.52	-109.05	1534.00	-2900.94	16.95	1258.78	462.76	1021.08	71.54	1061.13	953.42	74.94	530.22
0.80000	-3806.68	95.17	3.82	-3806.20	76.21	2.41	-1433.30	161.03	225.33	-1593.09	201.12	170.25	-3313.18	-24.63	14.52	-3271.18	-25.73	57.02	-3683.63	-41.99	104.52	-3659.82	-68.51	110.80	-2324.84	138.43	1188.67	0.00	0.00	0.00	-3605.04	7.58	1548.29	-2762.99	203.00	1568.17	-3823.38	-109.71	1533.99	-2898.74	17.38	1260.36	462.72	1021.05	71.52	1060.97	953.43	75.01	529.98
0.81000	-3806.68	95.17	3.82	-3806.20	76.21	2.41	-1433.30	161.03	225.33	-1593.09	201.12	170.25	-3313.18	-24.63	14.52	-3294.28	-25.90	52.59	-3686.14	-43.39	108.45	-3660.63	-70.28	113.99	-2324.84	138.43	1188.67	0.00	0.00	0.00	-3593.28	6.38	1546.73	-2762.99	203.00	1568.17	-3821.13	-110.34	1533.98	-2896.51	17.83	1261.95	462.92	1020.93	71.65	1060.87	953.71	74.87	530.89
0.82000	-3806.68	95.17	3.82	-3806.20	76.21	2.41	-1433.30	161.03	225.33	-1593.09	201.12	170.25	-3313.18	-24.63	14.52	-3315.10	-25.92	48.34	-3688.69	-44.71	112.44	-3661.49	-71.97	117.24	-2324.84	138.43	1188.67	0.00	0.00	0.00	-3585.77	6.06	1545.82	-2762.99	203.00	1568.17	-3818.79	-110.94	1533.97	-2894.24	18.28	1263.56	462.36	1021.18	71.50	1060.85	953.42	74.89	530.16
0.83000	-3806.68	95.17	3.82	-3806.20	76.21	2.41	-1433.30	161.03	225.33	-1593.09	201.12	170.25	-3313.18	-24.63	14.52	-3333.13	-25.79	44.35	-3691.28	-45.96	116.49	-3662.38	-73.58	120.54	-2324.84	138.43	1188.67	0.00	0.00	0.00	-3568.46	5.12	1544.89	-2762.99	203.00	1568.17	-3816.34	-111.50	1533.96	-2891.95	18.73	1265.18	462.97	1020.94	71.76	1061.03	953.50	74.96	531.34
0.84000	-3806.68	95.17	3.82	-3806.20	76.21	2.41	-1433.30	161.03	225.33	-1593.09	201.12	170.25	-3313.18	-24.63	14.52	-3347.86	-25.53	40.67	-3693.91	-47.14	120.59	-3663.31	-75.13	123.89	-2324.84	138.43	1188.67	0.00	0.00	0.00	-3569.89	4.29	1545.02	-2762.99	203.00	1568.17	-3813.80	-112.03	1533.95	-2889.63	19.18	1266.82	462.92	1020.93	71.64	1060.83	953.34	74.92	532.02
0.85000	-3806.68	95.17	3.82	-3806.20	76.21	2.41	-1433.30	161.03	225.33	-1593.09	201.12	170.25	-3313.18	-24.63	14.52	-3358.78	-25.15	37.37	-3696.59	-48.25	124.74	-3664.28	-76.59	127.29	-2324.84	138.43	1188.67	0.00	0.00	0.00	-3585.55	2.21	1544.68	-2762.99	203.00	1568.17	-3811.17	-112.53	1533.94	-2887.28	19.64	1268.46	462.98	1020.75	71.77	1060.78	953.58	74.84	533.04
0.86000	-3806.68	95.17	3.82	-3806.20	76.21	2.41	-1433.30	161.03	225.33	-1593.09	201.12	170.25	-3313.18	-24.63	14.52	-3365.37	-24.68	34.51	-3699.30	-49.29	128.94	-3665.27	-77.99	130.74	-2324.84	138.43	1188.67	0.00	0.00	0.00	-3541.22	2.07	1542.75	-2762.99	203.00	1568.17	-3808.43	-112.99	1533.93	-2884.90	20.10	1270.12	462.52	1020.87	71.64	1061.00	953.79	74.75	531.91
0.87000	-3806.68	95.17	3.82	-3806.20	76.21	2.41	-1433.30	161.03	225.33	-1593.09	201.12	170.25	-3313.18	-24.63	14.52	-3367.12	-24.13	32.16	-3702.04	-50.26	133.19	-3666.30	-79.31	134.23	-2324.84	138.43	1188.67	0.00	0.00	0.00	-3538.31	1.65	1543.36	-2762.99	203.00	1568.17	-3805.60	-113.42	1533.92	-2882.49	20.57	1271.79	462.23	1021.14	71.33	1060.93	953.49	74.80	531.15
0.88000	-3806.68	95.17	3.82	-3806.20	76.21	2.41	-1433.30	161.03	225.33	-1593.09	201.12	170.25	-3313.18	-24.63	14.52	-3371.58	-23.63	27.53	-3704.82	-51.16	137.49	-3667.36	-80.56	137.77	-2324.84	138.43	1188.67	0.00	0.00	0.00	-3555.25	0.59	1544.01	-2762.99	203.00	1568.17	-3802.67	-113.82	1533.91	-2880.04	21.03	1273.48	462.32	1021.35	71.43	1061.01	953.27	74.92	531.57
0.89000	-3806.68	95.17	3.82	-3806.20	76.21	2.41	-1433.30	161.03	225.33	-1593.09	201.12	170.25	-3313.18	-24.63	14.52	-3353.38	-21.60	29.90	-3707.63	-51.99	141.84	-3668.45	-81.74	141.35	-2324.84	138.43	1188.67	0.00	0.00	0.00	-3550.32	-1.60	1544.49	-2762.99	203.00	1568.17	-3799.65	-114.18	1533.90	-2877.57	21.51	1275.17	463.11	1020.97	71.78	1061.07	953.60	74.93	531.52
0.90000	-3806.68	95.17	3.82	-3806.20	76.21	2.41	-1433.30	161.03	225.33	-1593.09	201.12	170.25	-3313.18	-24.63	14.52	-3355.81	-20.74	27.76	-3710.47	-52.75	146.23	-3669.56	-82.85	144.98	-2324.84	138.43	1188.67	0.00	0.00	0.00	-3537.59	-1.22	1544.37	-2762.99	203.00	1568.17	-3796.53	-114.52	1533.89	-2875.07	21.98	1276.88	463.01	1020.98	71.65	1061.15	953.58	74.94	531.08
0.91000	-3806.68	95.17	3.82	-3806.20	76.21	2.41	-1433.30	161.03	225.33	-1593.09	201.12	170.25	-3313.18	-24.63	14.52	-3368.54	-22.08	24.45	-3713.33	-53.45	150.67	-3670.70	-83.88	148.65	-2324.84	138.43	1188.67	0.00	0.00	0.00	-3520.28	-3.28	1545.12	-2762.99	203.00	1568.17	-3793.32	-114.82	1533.89	-2872.53	22.46	1278.60	463.07	1021.22	71.57	1060.94	953.69	74.86	530.34
0.92000	-3806.68	95.17	3.82	-3806.20	76.21	2.41	-1433.30	161.03	225.33	-1593.09	201.12	170.25	-3313.18	-24.63	14.52	-3361.54	-19.61	22.06	-3716.22	-54.08	155.15	-3671.85	-84.86	152.37	-2324.84	138.43	1188.67	0.00	0.00	0.00	-3528.75	-3.55	1546.81	-2762.99	203.00	1568.17	-3790.02	-115.09	1533.88	-2869.97	22.94	1280.33	463.33	1020.88	71.72	1060.99	953.66	74.81	530.64
0.93000	-3806.68	95.17	3.82	-3806.20	76.21	2.41	-1433.30	161.03	225.33	-1593.09	201.12	170.25	-3313.18	-24.63	14.52	-3350.51	-19.93	22.47	-3719.13	-54.64	159.68	-3673.03	-85.76	156.12	-2324.84	138.43	1188.67	0.00	0.00	0.00	-3508.76	-4.26	1548.45	-2762.99	203.00	1568.17	-3786.61	-115.33	1533.88	-2867.37	23.43	1282.07	463.13	1020.77	71.65	1061.24	953.37	74.95	530.96
0.94000	-3806.68	95.17	3.82	-3806.20	76.21	2.41	-1433.30	161.03	225.33	-1593.09	201.12	170.25	-3313.18	-24.63	14.52	-3367.55	-21.33	17.67	-3722.05	-55.15	164.24	-3674.22	-86.60	159.91	-2324.84	138.43	1188.67	0.00	0.00	0.00	-3492.47	-4.96	1549.19	-2762.99	203.00	1568.17	-3783.12	-115.54	1533.87	-2864.75	23.92	1283.82	463.13	1021.10	71.63	1061.21	953.49	75.00	530.93
0.95000	-3806.68	95.17	3.82	-3806.20	76.21	2.41	-1433.30	161.03	225.33	-1593.09	201.12	170.25	-3313.18	-24.63	14.52	-3359.32	-21.91	16.77	-3725.00	-55.58	168.84	-3675.44	-87.37	163.74	-2324.84	138.43	1188.67	0.00	0.00	0.00	-3493.15	-4.50	1550.53	-2762.99	203.00	1568.17	-3779.53	-115.72	1533.87	-2862.09	24.41	1285.59	463.48	1020.81	71.90	1060.87	953.49	74.88	530.90
0.96000	-3806.68	95.17	3.82	-3806.20	76.21	2.41	-1433.30	161.03	225.33	-1593.09	201.12	170.25	-3313.18	-24.63	14.52	-3376.98	-21.22	13.40	-3727.96	-55.96	173.48	-3676.66	-88.07	167.60	-2324.84	138.43	1188.67	0.00	0.00	0.00	-3484.65	-5.13	1551.78	-2762.99	203.00	1568.17	-3775.86	-115.87	1533.86	-2859.40	24.90	1287.36	463.42	1020.88	71.92	1060.81	953.66	74.87	530.11
0.97000	-3806.68	95.17	3.82	-3806.20	76.21	2.41	-1433.30	161.03	225.33	-1593.09	201.12	170.25	-3313.18	-24.63	14.52	-3364.01	-20.02	15.95	-3730.94	-56.27	178.16	-3677.90	-88.71	171.51	-2324.84	138.43	1188.67	0.00	0.00	0.00	-3495.48	-5.50	1553.94	-2762.99	203.00	1568.17	-3772.09	-115.99	1533.86	-2856.69	25.40	1289.15	463.48	1020.64	71.89	1061.35	953.55	74.93	529.64
0.98000	-3806.68	95.17	3.82	-3806.20	76.21	2.41	-1433.30	161.03	225.33	-1593.09	201.12	170.25	-3313.18	-24.63	14.52	-3371.81	-20.21	15.01	-3733.93	-56.52	182.88	-3679.15	-89.29	175.44	-2324.84	138.43	1188.67	0.00	0.00	0.00	-3492.38	-6.34	1555.72	-2762.99	203.00	1568.17	-3768.22	-116.08	1533.86	-2853.94	25.90	1290.94	462.50	1021.04	71.51	1061.01	953.53	74.78	530.32
0.99000	-3806.68	95.17	3.82	-3806.20	76.21	2.41	-1433.30	161.03	225.33	-1593.09	201.12	170.25	-3313.18	-24.63	14.52	-3364.47	-18.75	15.97	-3736.92	-56.72	187.62	-3680.40	-89.80	179.41	-2324.84	138.43	1188.67	0.00	0.00	0.00	-3486.14	-6.45	1557.26	-2762.99	203.00	1568.17	-3764.27	-116.15	1533.86	-2851.16	26.40	1292.75	462.11	1020.65	71.57	1060.73	953.77	74.68	530.07
1.00000	-3806.68	95.17	3.82	-3806.18	76.22	2.41	-1433.30	161.03	225.33	-1593.09	201.12	170.25	-3313.18	-24.63	14.52	-3365.90	-18.30	15.08	-3739.92	-56.85	192.40	-3681.67	-90.25	183.42	-2324.84	138.43	1188.67	0.00	0.00	0.00	-3457.32	-6.22	1558.65	-2762.99	203.00	1568.17	-3760.22	-116.18	1533.86	-2848.35	26.91	1294.56	462.60	1020.70	71.72	1061.45	953.63	74.92	529.72
1.01000	-3806.65	95.17	3.82	-3785.55	78.95	2.99	-1433.30	161.03	225.33	-1593.09	201.12	170.25	-3313.18	-24.63	14.52	-3345.47	-18.98	20.29	-3742.93	-56.92	197.22	-3682.93	-90.64	187.45	-2324.84	138.43	1188.67	0.00	0.00	0.00	-3451.89	-7.34	1559.84	-2762.99	203.00	1568.17	-3756.09	-116.18	1533.86	-2845.51	27.42	1296.39	462.84	1021.00	71.68	1061.08	953.51	74.87	531.40
1.02000	-3780.69	99.04	4.89	-3797.94	79.39	1.26	-1433.30	161.03	225.33	-1593.09	201.12	170.25	-3313.18	-24.63	14.52	-3341.59	-18.11	19.65	-3745.94	-56.94	202.06	-3684.20	-90.97	191.51	-2324.84	138.43	1188.67	0.00	0.00	0.00	-3429.50	-8.18	1560.54	-2762.99	203.00	1568.17	-3751.87	-116.16	1533.86	-2842.64	27.93	1298.22	462.53	1020.81	71.61	1060.96	953.46	74.84	530.67
1.03000	-3777.46	99.92	2.38	-3780.82	81.30	2.60	-1433.30	161.03	225.33	-1593.09	201.12	170.25	-3313.18	-24.63	14.52	-3387.36	-19.51	13.38	-3748.95	-56.90	206.93	-3685.48	-91.24	195.61	-2324.84	138.43	1188.67	0.00	0.00	0.00	-3427.74	-8.22	1561.00	-2762.99	203.00	1568.17	-3747.55	-116.11	1533.86	-2839.73	28.45	1300.07	463.11	1020.65	71.85	1060.90	953.49	74.82	530.26
1.04000	-3794.82	102.67	-4.52	-3774.19	83.01	6.57	-1433.30	161.03	225.33	-1593.09	201.12	170.25	-3313.18	-24.63	14.52	-3358.04	-19.03	19.45	-3751.96	-56.80	211.83	-3686.75	-91.45	199.73	-2324.84	138.43	1188.67	0.00	0.00	0.00	-3443.35	-8.92	1562.89	-2762.99	203.00	1568.17	-3743.15	-116.03	1533.86	-2836.80	28.96	1301.92	462.82	1020.66	71.70	1061.00	953.43	74.91	531.26
1.05000	-3766.26	103.09	-1.73	-3754.88	84.39	9.78	-1433.30	161.03	225.33	-1593.09	201.12	170.25	-3313.18	-24.63	14.52	-3367.97	-18.90	18.44	-3754.96	-56.65	216.76	-3688.02	-91.60	203.87	-2324.84	138.43	1188.67	0.00	0.00	0.00	-3406.24	-8.03	1561.97	-2762.99	203.00	1568.17	-3738.66	-115.92	1533.86	-2833.84	29.48	1303.79	463.05	1021.04	71.70	1060.71	953.50	74.81	532.49
1.06000	-3748.84	103.14	0.21	-3744.68	85.09	10.57	-1433.30	161.03	225.33	-1593.09	201.12	170.25	-3313.18	-24.63	14.52	-3370.12	-18.71	18.02	-3757.96	-56.45	221.71	-3689.28	-91.69	208.05	-2324.84	138.43	1188.67	0.00	0.00	0.00	-3397.79	-7.91	1562.74	-2762.99	203.00	1568.17	-3734.08	-115.79	1533.87	-2830.84	30.01	1305.66	462.97	1021.08	71.68	1060.96	953.60	74.86	530.45
1.07000	-3742.32	103.69	1.13	-3748.19	85.03	12.32	-1433.30	161.03	225.33	-1593.09	201.12	170.25	-3313.18	-24.63	14.52	-3347.76	-17.80	22.26	-3760.95	-56.19	226.68	-3690.54	-91.73	212.24	-2324.84	138.43	1188.67	0.00	0.00	0.00	-3380.03	-7.27	1563.29	-2762.99	203.00	1568.17	-3729.41	-115.63	1533.87	-2827.81	30.53	1307.54	463.06	1020.48	71.87	1061.03	953.72	74.87	529.20
1.08000	-3714.18	103.25	4.06	-3721.10	86.98	15.89	-1433.30	161.03	225.33	-1593.09	201.12	170.25	-3313.18	-24.63	14.52	-3348.60	-19.79	22.04	-3763.92	-55.87	231.68	-3691.79	-91.71	216.46	-2324.84	138.43	1188.67	0.00	0.00	0.00	-3386.92	-7.33	1563.76	-2762.99	203.00	1568.17	-3724.66	-115.44	1533.88	-2824.76	31.06	1309.43	462.53	1020.93	71.58	1061.21	953.46	74.96	529.27
1.09000	-3688.21	103.40	8.27	-3714.18	87.29	17.08	-1433.30	161.03	225.33	-1593.09	201.12	170.25	-3313.14	-24.63	14.52	-3311.91	-18.14	28.17	-3766.89	-55.51	236.70	-3693.03	-91.63	220.71	-2324.84	138.43	1188.67	0.00	0.00	0.00	-3377.35	-7.61	1563.89	-2762.99	203.00	1568.17	-3719.82	-115.23	1533.88	-2821.67	31.59	1311.32	463.10	1021.14	71.75	1060.75	953.19	74.91	532.98
1.10000	-3666.75	102.18	8.79	-3708.00	86.85	16.83	-1433.30	161.03	225.33	-1593.09	201.12	170.25	-3271.65	-22.05	19.85	-3335.95	-18.01	25.96	-3769.84	-55.09	241.74	-3694.26	-91.50	224.97	-2324.84	138.43	1188.67	0.00	0.00	0.00	-3388.63	-8.23	1565.35	-2762.99	203.00	1568.17	-3714.89	-114.99	1533.89	-2818.55	32.12	1313.23	462.98	1020.64	71.71	1060.95	953.69	74.76	531.30
1.11000	-3656.15	102.85	9.71	-3690.84	87.93	17.99	-1433.30	161.03	225.33	-1593.09	201.12	170.25	-3323.47	-24.18	12.03	-3327.65	-17.10	27.78	-3772.77	-54.63	246.79	-3695.47	-91.32	229.25	-2324.84	138.43	1188.67	0.00	0.00	0.00	-3366.25	-7.48	1564.96	-2762.99	203.00	1568.17	-3709.88	-114.73	1533.89	-2815.40	32.66	1315.14	463.25	1020.69	71.78	1061.02	953.23	75.03	531.30
1.12000	-3629.88	103.58	11.11	-3648.58	89.94	22.19	-1433.30	161.03	225.33	-1593.09	201.12	170.25	-3331.77	-23.99	8.60	-3315.15	-17.29	30.21	-3775.69	-54.11	251.87	-3696.67	-91.09	233.56	-2324.84	138.43	1188.67	0.00	0.00	0.00	-3362.70	-7.49	1565.41	-2762.99	203.00	1568.17	-3704.78	-114.44	1533.90	-2812.21	33.19	1317.06	463.27	1020.54	71.83	1061.07	953.65	74.85	530.69
1.13000	-3620.76	104.02	9.69	-3632.95	90.20	23.51	-1433.30	161.03	225.33	-1593.09	201.12	170.25	-3301.94	-21.98	17.12	-3330.63	-16.57	29.02	-3778.58	-53.54	256.96	-3697.85	-90.80	237.88	-2324.84	138.43	1188.67	0.00	0.00	0.00	-3341.01	-6.93	1565.10	-2762.99	203.00	1568.17	-3699.59	-114.12	1533.91	-2809.00	33.73	1318.99	462.73	1020.43	71.84	1060.85	953.57	74.85	533.24
1.14000	-3593.83	105.15	11.02	-3599.80	93.08	24.87	-1433.30	161.03	225.33	-1593.09	201.12	170.25	-3346.26	-25.11	8.96	-3340.46	-16.30	27.44	-3781.45	-52.93	262.07	-3699.01	-90.46	242.21	-2324.84	138.43	1188.67	0.00	0.00	0.00	-3346.66	-8.87	1565.15	-2762.99	203.00	1568.17	-3694.33	-113.78	1533.92	-2805.76	34.28	1320.93	462.61	1020.79	71.67	1060.85	953.42	75.03	532.24
1.15000	-3575.49	109.38	10.33	-3552.61	96.24	29.76	-1433.30	161.03	225.33	-1593.09	201.12	170.25	-3337.38	-21.50	10.52	-3345.61	-17.15	27.67	-3784.29	-52.27	267.18	-3700.15	-90.07	246.57	-2324.84	138.43	1188.67	0.00	0.00	0.00	-3355.75	-9.35	1566.13	-2762.99	203.00	1568.17	-3688.97	-113.42	1533.93	-2802.48	34.82	1322.87	462.79	1021.14	71.65	1061.07	953.54	74.89	531.54
1.16000	-3547.38	112.43	11.42	-3538.62	100.88	28.21	-1433.30	161.03	225.33	-1593.09	201.12	170.25	-3326.94	-24.12	12.94	-3321.15	-15.81	32.31	-3787.11	-51.56	272.32	-3701.26	-89.63	250.93	-2324.84	138.43	1188.67	0.00	0.00	0.00	-3301.90	-7.87	1564.76	-2762.99	203.00	1568.17	-3683.54	-113.03	1533.94	-2799.17	35.36	1324.82	462.54	1021.14	71.52	1061.17	953.63	74.83	531.86
1.17000	-3525.39	114.91	12.97	-3513.05	104.04	27.70	-1433.30	161.03	225.33	-1593.09	201.12	170.25	-3283.97	-19.06	20.87	-3319.59	-14.96	34.09	-3789.90	-50.81	277.46	-3702.35	-89.14	255.31	-2324.84	138.43	1188.67	0.00	0.00	0.00	-3311.09	-7.54	1565.04	-2762.99	203.00	1568.17	-3678.02	-112.62	1533.95	-2795.83	35.91	1326.78	462.52	1021.18	71.41	1061.26	953.33	75.10	531.57
1.18000	-3493.97	120.85	13.46	-3438.58	110.00	34.50	-1433.30	161.03	225.33	-1593.09	201.12	170.25	-3293.63	-19.15	21.28	-3352.55	-14.30	30.16	-3792.65	-50.01	282.61	-3703.42	-88.60	259.70	-2324.84	138.43	1188.67	0.00	0.00	0.00	-3310.90	-7.56	1564.98	-2762.99	203.00	1568.17	-3672.42	-112.19	1533.97	-2792.46	36.46	1328.74	462.78	1021.02	71.57	1061.34	953.76	74.89	530.64
1.19000	-3467.08	125.69	13.83	-3433.03	113.96	30.30	-1433.30	161.03	225.33	-1593.09	201.12	170.25	-3310.87	-19.19	18.48	-3307.44	-14.74	37.95	-3795.37	-49.17	287.77	-3704.45	-88.02	264.11	-2324.84	138.43	1188.67	0.00	0.00	0.00	-3297.88	-7.51	1563.89	-2762.99	203.00	1568.17	-3666.73	-111.73	1533.98	-2789.06	37.01	1330.71	462.63	1020.95	71.66	1060.97	953.59	74.78	531.87
1.20000	-3395.17	132.15	19.96	-3432.49	119.73	27.06	-1433.30	161.03	225.33	-1593.09	201.12	170.25	-3293.38	-17.55	22.43	-3355.94	-13.48	31.12	-3798.05	-48.29	292.94	-3705.45	-87.39	268.52	-2324.84	138.43	1188.67	0.00	0.00	0.00	-3298.74	-7.41	1563.97	-2762.99	203.00	1568.17	-3660.97	-111.25	1534.00	-2785.63	37.57	1332.69	463.02	1021.27	71.57	1061.03	953.27	75.02	530.49
1.21000	-3345.87	136.65	22.91	-3367.69	125.09	30.57	-1433.30	161.03	225.33	-1593.09	201.12	170.25	-3291.66	-15.13	25.53	-3356.19	-12.66	32.59	-3800.69	-47.36	298.11	-3706.42	-86.71	272.94	-2324.84	138.43	1188.67	0.00	0.00	0.00	-3287.31	-6.36	1563.62	-2762.99	203.00	1568.17	-3655.12	-110.74	1534.01	-2782.16	38.12	1334.67	462.43	1021.38	71.32	1060.85	953.30	75.00	531.93
1.22000	-3333.00	141.37	20.14	-3337.80	129.75	29.98	-1433.30	161.03	225.33	-1593.09	201.12	170.25	-3302.94	-14.99	20.55	-3354.42	-11.31	31.81	-3803.30	-46.39	303.29	-3707.36	-85.99	277.37	-2324.84	138.43	1188.67	0.00	0.00	0.00	-3268.39	-6.00	1563.06	-2762.99	203.00	1568.17	-3649.19	-110.22	1534.03	-2778.67	38.68	1336.66	462.19	1020.94	71.51	1060.92	953.69	74.84	531.24
1.23000	-3286.64	147.61	22.95	-3330.32	135.26	26.19	-1433.30	161.03	225.33	-1593.09	201.12	170.25	-3323.17	-15.40	17.75	-3331.33	-10.91	34.33	-3805.86	-45.38	308.47	-3708.26	-85.22	281.81	-2324.84	138.43	1188.67	0.00	0.00	0.00	-3261.62	-5.05	1561.93	-2762.99	203.00	1568.17	-3643.18	-109.67	1534.05	-2775.14	39.24	1338.65	462.43	1020.84	71.63	1061.17	953.42	74.98	530.48
1.24000	-3261.47	152.17	23.31	-3317.79	140.35	21.88	-1433.30	161.03	225.33	-1593.09	201.12	170.25	-3336.38	-18.05	15.09	-3337.23	-10.85	32.74	-3808.37	-44.33	313.65	-3709.12	-84.41	286.25	-2324.84	138.43	1188.67	0.00	0.00	0.00	-3259.58	-4.72	1560.73	-2762.99	203.00	1568.17	-3637.09	-109.10	1534.06	-2771.58	39.80	1340.65	462.79	1020.71	71.73	1060.93	953.17	74.96	531.70
1.25000	-3230.47	155.84	21.63	-3266.14	143.78	23.98	-1433.30	161.03	225.33	-1593.09	201.12	170.25	-3365.21	-18.16	8.61	-3300.84	-11.10	37.16	-3810.84	-43.24	318.83	-3709.94	-83.56	290.69	-2324.84	138.43	1188.67	0.00	0.00	0.00	-3246.29	-5.03	1560.33	-2762.99	203.00	1568.17	-3630.92	-108.51	1534.08	-2767.99	40.36	1342.66	462.77	1020.99	71.56	1061.28	953.39	75.07	532.31
1.26000	-3214.70	161.84	19.62	-3234.58	148.83	24.02	-1433.30	161.03	225.33	-1593.09	201.12	170.25	-3324.67	-17.42	13.09	-3340.50	-13.63	28.21	-3813.25	-42.11	324.02	-3710.72	-82.66	295.14	-2324.84	138.43	1188.67	0.00	0.00	0.00	-3238.96	-4.35	1560.26	-2762.99	203.00	1568.17	-3624.67	-107.90	1534.10	-2764.37	40.93	1344.67	462.81	1020.93	71.56	1061.38	953.51	74.99	530.23
1.27000	-3177.24	164.40	22.73	-3179.95	151.69	26.90	-1433.30	161.03	225.33	-1593.09	201.12	170.25	-3291.50	-21.13	18.19	-3311.15	-14.15	31.36	-3815.62	-40.95	329.20	-3711.46	-81.72	299.59	-2324.84	138.43	1188.67	0.00	0.00	0.00	-3223.67	-4.35	1559.06	-2762.99	203.00	1568.17	-3618.35	-107.27	1534.12	-2760.71	41.49	1346.68	463.21	1020.96	71.69	1061.02	953.58	74.88	531.87
1.28000	-3148.89	167.68	21.79	-3161.50	156.45	25.36	-1433.30	161.03	225.33	-1593.09	201.12	170.25	-3314.51	-22.79	11.56	-3323.86	-15.77	26.79	-3817.93	-39.75	334.37	-3712.15	-80.75	304.04	-2324.84	138.43	1188.67	0.00	0.00	0.00	-3210.71	-3.21	1557.60	-2762.99	203.00	1568.17	-3611.94	-106.62	1534.15	-2757.02	42.06	1348.70	463.62	1020.82	71.88	1061.04	953.65	74.88	531.87
1.29000	-3099.20	169.50	26.70	-3095.76	157.26	30.44	-1433.30	161.03	225.33	-1593.09	201.12	170.25	-3332.16	-23.78	6.91	-3355.79	-19.25	21.39	-3820.19	-38.51	339.54	-3712.79	-79.73	308.49	-2324.84	138.43	1188.67	0.00	0.00	0.00	-3211.14	-1.57	1557.38	-2762.99	203.00	1568.17	-3605.46	-105.94	1534.17	-2753.31	42.63	1350.73	462.50	1021.13	71.56	1060.89	953.61	74.91	531.08
1.30000	-3078.84	171.68	27.68	-3088.38	160.25	27.02	-1433.30	161.03	225.33	-1593.09	201.12	170.25	-3317.30	-25.91	9.80	-3334.18	-20.97	24.81	-3822.38	-37.24	344.71	-3713.38	-78.67	312.94	-2324.84	138.43	1188.67	0.00	0.00	0.00	-3205.03	-1.31	1555.76	-2762.99	203.00	1568.17	-3598.90	-105.25	1534.19	-2749.56	43.20	1352.76	462.70	1021.02	71.69	1060.78	953.66	74.88	530.94
1.31000	-3032.54	172.89	31.55	-3088.20	162.50	22.46	-1433.30	161.03	225.33	-1593.09	201.12	170.25	-3305.13	-24.63	12.73	-3350.15	-20.80	21.98	-3824.52	-35.93	349.87	-3713.92	-77.58	317.38	-2324.84	138.43	1188.67	0.00	0.00	0.00	-3188.11	0.21	1555.52	-2762.99	203.00	1568.17	-3592.26	-104.54	1534.22	-2745.77	43.77	1354.79	462.70	1020.93	71.66	1060.88	953.65	74.89	532.08
1.32000	-2997.12	175.81	33.07	-3027.89	162.34	30.27	-1433.30	161.03	225.33	-1593.09	201.12	170.25	-3345.52	-26.22	4.52	-3362.06	-21.25	19.64	-3826.59	-34.59	355.02	-3714.41	-76.45	321.83	-2324.84	138.43	1188.67	0.00	0.00	0.00	-3177.91	1.85	1553.81	-2762.99	203.00	1568.17	-3585.54	-103.81	1534.25	-2741.96	44.34	1356.83	463.37	1020.66	71.74	1061.04	953.51	74.95	532.50
1.33000	-2964.80	178.17	34.21	-3007.76	162.59	30.95	-1433.30	161.03	225.33	-1593.09	201.12	170.25	-3365.30	-27.90	1.13	-3352.33	-21.04	21.20	-3828.60	-33.22	360.16	-3714.84	-75.28	326.26	-2324.84	138.43	1188.67	0.00	0.00	0.00	-3176.41	1.54	1552.98	-2762.99	203.00	1568.17	-3578.75	-103.06	1534.27	-2738.11	44.92	1358.87	463.02	1021.04	71.69	1061.13	953.30	75.02	531.53
1.34000	-2935.44	180.01	34.99	-2968.69	161.68	38.20	-1433.30	161.03	225.33	-1593.09	201.12	170.25	-3333.07	-26.93	7.31	-3302.50	-21.46	29.13	-3830.55	-31.81	365.29	-3715.22	-74.08	330.70	-2324.84	138.43	1188.67	0.00	0.00	0.00	-3159.11	2.69	1551.54	-2762.99	203.00	1568.17	-3571.89	-102.29	1534.30	-2734.24	45.49	1360.92	462.42	1020.99	71.58	1061.18	953.63	74.87	530.39
1.35000	-2908.90	181.37	35.44	-2935.48	162.73	40.41	-1433.30	161.03	225.33	-1593.09	201.12	170.25	-3326.93	-26.96	8.21	-3372.29	-22.19	17.33	-3832.42	-30.38	370.41	-3715.54	-72.84	335.12	-2324.84	138.43	1188.67	0.00	0.00	0.00	-3145.29	3.46	1549.44	-2762.99	203.00	1568.17	-3564.94	-101.50	1534.33	-2730.33	46.07	1362.96	461.98	1021.18	71.36	1060.65	953.50	74.91	529.85
1.36000	-2885.06	182.28	35.59	-2906.40	163.47	42.01	-1433.30	161.03	225.33	-1593.09	201.12	170.25	-3305.96	-25.71	11.39	-3338.85	-22.29	24.19	-3834.22	-28.91	375.51	-3715.79	-71.57	339.54	-2324.84	138.43	1188.67	0.00	0.00	0.00	-3151.82	5.02	1548.54	-2762.99	203.00	1568.17	-3557.93	-100.69	1534.36	-2726.38	46.64	1365.02	462.59	1021.04	71.50	1060.94	953.45	74.93	532.56
1.37000	-2863.77	182.78	35.47	-2881.18	163.92	43.04	-1433.30	161.03	225.33	-1593.09	201.12	170.25	-3311.53	-28.15	10.32	-3349.03	-21.47	22.38	-3835.95	-27.42	380.60	-3715.98	-70.26	343.94	-2324.84	138.43	1188.67	0.00	0.00	0.00	-3124.18	8.54	1548.04	-2762.99	203.00	1568.17	-3550.84	-99.87	1534.39	-2722.41	47.22	1367.07	462.98	1021.08	71.55	1061.03	953.66	74.88	531.10
1.38000	-2844.90	182.90	35.10	-2859.57	164.12	43.56	-1433.30	161.03	225.33	-1593.09	201.12	170.25	-3328.70	-29.18	7.33	-3343.96	-22.09	22.90	-3837.60	-25.89	385.67	-3716.11	-68.92	348.34	-2324.84	138.43	1188.67	0.00	0.00	0.00	-3122.65	8.79	1547.24	-2762.99	203.00	1568.17	-3543.67	-99.03	1534.42	-2718.40	47.80	1369.13	462.35	1021.06	71.51	1061.01	953.46	74.89	530.94
1.39000	-2828.32	182.68	34.51	-2841.31	164.09	43.60	-1433.30	161.03	225.33	-1593.09	201.12	170.25	-3342.91	-28.78	4.90	-3345.34	-21.52	22.21	-3839.18	-24.34	390.73	-3716.17	-67.55	352.72	-2324.84	138.43	1188.67	0.00	0.00	0.00	-3116.12	10.74	1545.17	-2762.99	203.00	1568.17	-3536.43	-98.17	1534.46	-2714.37	48.38	1371.19	462.64	1020.87	71.64	1061.08	953.36	75.01	533.14
1.40000	-2813.89	182.16	33.73	-2826.14	163.88	43.22	-1433.30	161.03	225.33	-1593.09	201.12	170.25	-3366.47	-28.69	0.93	-3332.40	-21.31	24.75	-3840.67	-22.76	395.76	-3716.17	-66.15	357.10	-2324.84	138.43	1188.67	0.00	0.00	0.00	-3125.63	13.43	1544.80	-2762.99	203.00	1568.17	-3529.12	-97.29	1534.49	-2710.29	48.96	1373.25	462.98	1020.82	71.76	1060.90	953.40	74.96	530.50
1.41000	-2801.48	181.36	32.78	-2813.81	163.51	42.47	-1433.30	161.03	225.33	-1593.09	201.12	170.25	-3297.46	-26.75	12.14	-3323.93	-21.28	26.69	-3842.08	-21.15	400.78	-3716.09	-64.72	361.45	-2324.84	138.43	1188.67	0.00	0.00	0.00	-3108.28	14.54	1543.29	-2762.99	203.00	1568.17	-3521.73	-96.40	1534.53	-2706.19	49.54	1375.32	463.33	1020.82	71.79	1061.08	953.87	74.88	531.21
1.42000	-2790.94	180.34	31.69	-2804.06	163.00	41.37	-1433.30	161.03	225.33	-1593.09	201.12	170.25	-3355.01	-29.08	3.88	-3311.43	-21.62	28.16	-3843.41	-19.52	405.77	-3715.94	-63.25	365.80	-2324.84	138.43	1188.67	0.00	0.00	0.00	-3123.11	15.59	1543.57	-2762.99	203.00	1568.17	-3514.28	-95.49	1534.56	-2702.06	50.13	1377.39	462.69	1020.94	71.62	1061.36	953.57	74.99	531.66
1.43000	-2782.16	179.11	30.49	-2796.63	162.41	40.00	-1433.30	161.03	225.33	-1593.09	201.12	170.25	-3342.12	-28.82	5.76	-3328.54	-21.64	25.07	-3844.65	-17.87	410.74	-3715.72	-61.76	370.12	-2324.84	138.43	1188.67	0.00	0.00	0.00	-3094.10	18.30	1541.37	-2762.99	203.00	1568.17	-3506.75	-94.57	1534.60	-2697.89	50.71	1379.46	462.63	1021.35	71.47	1061.17	953.44	75.01	530.75
1.44000	-2774.98	177.72	29.21	-2791.26	161.74	38.38	-1433.30	161.03	225.33	-1593.09	201.12	170.25	-3343.63	-29.03	5.63	-3312.70	-22.46	28.73	-3845.81	-16.19	415.69	-3715.42	-60.24	374.43	-2324.84	138.43	1188.67	0.00	0.00	0.00	-3090.87	20.10	1541.26	-2762.99	203.00	1568.17	-3499.15	-93.63	1534.64	-2693.69	51.29	1381.53	462.71	1021.20	71.44	1060.61	953.71	74.75	531.50
1.45000	-2769.28	176.20	27.87	-2787.70	161.05	36.56	-1433.30	161.03	225.33	-1593.09	201.12	170.25	-3308.44	-26.71	9.56	-3331.30	-22.98	24.99	-3846.87	-14.49	420.61	-3715.04	-58.70	378.73	-2324.84	138.43	1188.67	0.00	0.00	0.00	-3058.66	22.33	1539.67	-2762.99	203.00	1568.17	-3491.48	-92.67	1534.68	-2689.46	51.88	1383.60	462.60	1021.17	71.52	1061.12	953.67	74.92	532.07
1.46000	-2764.92	174.60	26.50	-2785.70	160.35	34.60	-1433.30	161.03	225.33	-1593.09	201.12	170.25	-3299.07	-26.23	10.90	-3328.07	-23.56	25.83	-3847.84	-12.76	425.51	-3714.59	-57.12	383.00	-2324.84	138.43	1188.67	0.00	0.00	0.00	-3062.98	25.40	1539.79	-2762.99	203.00	1568.17	-3483.74	-91.70	1534.72	-2685.19	52.47	1385.68	462.16	1021.10	71.46	1061.12	953.73	74.88	531.18
1.47000	-2761.76	172.93	25.12	-2784.98	159.68	32.53	-1433.30	161.03	225.33	-1593.09	201.12	170.25	-3296.04	-26.15	11.85	-3337.97	-23.06	25.50	-3848.72	-11.01	430.37	-3714.05	-55.53	387.25	-2324.84	138.43	1188.67	0.00	0.00	0.00	-3043.45	27.82	1539.44	-2762.99	203.00	1568.17	-3475.92	-90.72	1534.76	-2680.90	53.05	1387.75	462.47	1020.97	71.59	1060.83	953.46	74.83	530.96
1.48000	-2759.67	171.25	23.77	-2785.30	159.08	30.41	-1433.30	161.03	225.33	-1593.09	201.12	170.25	-3297.95	-26.38	12.45	-3329.31	-22.99	27.72	-3849.49	-9.25	435.21	-3713.43	-53.90	391.48	-2324.84	138.43	1188.67	0.00	0.00	0.00	-3042.29	29.99	1540.21	-2762.99	203.00	1568.17	-3468.04	-89.72	1534.81	-2676.57	53.64	1389.83	463.01	1020.77	71.71	1060.92	953.42	74.89	531.40
1.49000	-2758.52	169.57	22.47	-2786.40	158.56	28.27	-1433.30	161.03	225.33	-1593.09	201.12	170.25	-3303.40	-26.83	12.75	-3322.67	-21.50	28.51	-3850.17	-7.46	440.02	-3712.72	-52.26	395.69	-2324.84	138.43	1188.67	0.00	0.00	0.00	-3025.09	33.43	1541.44	-2762.99	203.00	1568.17	-3460.09	-88.70	1534.85	-2672.20	54.22	1391.91	463.42	1020.98	71.61	1060.78	953.47	74.89	531.89
1.50000	-2758.17	167.95	21.25	-2788.02	158.17	26.18	-1433.30	161.03	225.33	-1593.09	201.12	170.25	-3310.98	-27.39	12.78	-3300.10	-21.23	34.21	-3850.75	-5.66	444.80	-3711.93	-50.59	399.87	-2324.84	138.43	1188.67	0.00	0.00	0.00	-3021.82	36.01	1541.95	-2762.99	203.00	1568.17	-3452.07	-87.67	1534.90	-2667.81	54.81	1393.99	463.21	1020.58	71.83	1060.54	953.31	74.97	532.23
1.51000	-2758.48	166.42	20.14	-2789.90	157.93	24.16	-1433.30	161.03	225.33	-1593.09	201.12	170.25	-3319.31	-27.99	12.60	-3324.34	-22.59	31.40	-3851.22	-3.83	449.54	-3711.04	-48.89	404.03	-2324.84	138.43	1188.67	0.00	0.00	0.00	-3021.23	39.35	1543.34	-2762.99	203.00	1568.17	-3443.99	-86.63	1534.95	-2663.38	55.40	1396.07	462.38	1020.89	71.51	1060.69	953.37	75.00	532.12
1.52000	-2759.33	165.01	19.15	-2791.80	157.88	22.26	-1433.30	161.03	225.33	-1593.09	201.12	170.25	-3326.98	-28.52	12.24	-3324.27	-22.96	32.14	-3851.59	-1.99	454.25	-3710.07	-47.18	408.16	-2324.84	138.43	1188.67	0.00	0.00	0.00	-3001.55	42.21	1545.12	-2762.99	203.00	1568.17	-3435.83	-85.57	1535.00	-2658.92	55.99	1398.15	462.83	1020.82	71.66	1061.11	953.35	75.02	532.01
1.53000	-2760.56	163.75	18.33	-2797.59	155.62	16.42	-1433.30	161.03	225.33	-1593.09	201.12	170.25	-3332.60	-28.89	11.75	-3317.30	-23.14	32.57	-3851.84	-0.13	458.92	-3709.01	-45.44	412.26	-2324.84	138.43	1188.67	0.00	0.00	0.00	-2998.25	45.53	1547.23	-2762.99	203.00	1568.17	-3427.61	-84.51	1535.05	-2654.43	56.58	1400.23	462.53	1021.28	71.49	1061.14	953.52	75.06	530.14
1.54000	-2762.06	162.69	17.69	-2835.83	156.76	8.44	-1433.30	161.03	225.33	-1593.09	201.12	170.25	-3334.77	-29.02	11.18	-3307.22	-23.05	32.50	-3851.99	1.74	463.55	-3707.85	-43.68	416.34	-2324.84	138.43	1188.67	0.00	0.00	0.00	-2996.46	48.07	1549.34	-2762.99	203.00	1568.17	-3419.32	-83.42	1535.10	-2649.91	57.16	1402.31	462.95	1020.89	71.72	1061.19	953.70	74.95	531.15
1.55000	-2763.68	161.85	17.26	-2782.51	157.82	16.77	-1433.30	161.03	225.33	-1593.09	201.12	170.25	-3332.09	-28.80	10.57	-3297.85	-22.64	31.76	-3852.03	3.63	468.15	-3706.59	-41.91	420.38	-2324.84	138.43	1188.67	0.00	0.00	0.00	-2981.13	51.65	1551.44	-2762.99	203.00	1568.17	-3410.96	-82.33	1535.15	-2645.35	57.75	1404.39	463.19	1020.69	71.77	1061.45	953.60	75.07	532.00
1.56000	-2765.29	161.28	17.08	-2838.58	158.07	6.31	-1433.30	161.03	225.33	-1593.09	201.12	170.25	-3323.16	-28.15	9.96	-3292.99	-21.84	30.15	-3851.95	5.53	472.71	-3705.23	-40.11	424.40	-2324.84	138.43	1188.67	0.00	0.00	0.00	-2982.75	54.13	1553.69	-2762.99	203.00	1568.17	-3402.54	-81.23	1535.20	-2640.76	58.34	1406.47	462.98	1021.23	71.60	1061.40	953.59	74.95	532.63
1.57000	-2766.76	161.01	17.16	-2797.21	158.31	12.99	-1433.30	161.03	225.33	-1593.09	201.12	170.25	-3306.25	-25.01	12.82	-3296.44	-20.61	27.50	-3851.75	7.45	477.23	-3703.78	-38.30	428.38	-2324.84	138.43	1188.67	0.00	0.00	0.00	-2976.99	57.75	1556.02	-2762.99	203.00	1568.17	-3394.05	-80.11	1535.26	-2636.13	58.93	1408.55	462.33	1021.29	71.45	1061.21	953.52	74.96	531.38
1.58000	-2767.94	161.07	17.54	-2771.26	159.29	18.54	-1433.30	161.03	225.33	-1593.09	201.12	170.25	-3313.93	-26.16	8.99	-3308.55	-19.33	27.22	-3851.44	9.37	481.70	-3702.22	-36.47	432.33	-2324.84	138.43	1188.67	0.00	0.00	0.00	-2984.02	60.81	1558.58	-2762.99	203.00	1568.17	-3385.50	-78.98	1535.31	-2631.48	59.52	1410.63	462.63	1020.80	71.73	1061.15	953.50	74.89	530.21
1.59000	-2768.71	161.51	18.24	-2777.17	158.46	17.07	-1433.30	161.03	225.33	-1593.09	201.12	170.25	-3314.73	-26.75	4.21	-3323.34	-18.75	20.33	-3851.00	11.31	486.13	-3700.56	-34.63	436.25	-2324.84	138.43	1188.67	0.00	0.00	0.00	-2968.76	63.31	1559.76	-2762.99	203.00	1568.17	-3376.88	-77.84	1535.37	-2626.79	60.11	1412.70	462.82	1020.76	71.64	1061.11	953.05	75.15	531.36
1.60000	-2768.97	162.35	19.28	-2790.17	158.36	16.14	-1433.30	161.03	225.33	-1593.09	201.12	170.25	-3258.67	-25.86	10.50	-3297.28	-17.11	20.37	-3850.44	13.27	490.52	-3698.79	-32.77	440.13	-2324.84	138.43	1188.67	0.00	0.00	0.00	-2944.24	67.80	1561.61	-2762.99	203.00	1568.17	-3368.20	-76.69	1535.43	-2622.07	60.70	1414.78	463.30	1020.87	71.74	1061.12	953.28	74.98	531.97
1.61000	-2807.03	163.99	12.38	-2808.99	160.47	14.40	-1433.30	161.03	225.33	-1593.09	201.12	170.25	-3265.87	-25.78	5.85	-3281.66	-16.28	20.56	-3849.76	15.23	494.86	-3696.91	-30.89	443.97	-2324.84	138.43	1188.67	0.00	0.00	0.00	-2939.94	68.40	1563.92	-2762.99	203.00	1568.17	-3359.45	-75.52	1535.49	-2617.31	61.29	1416.86	463.13	1020.63	71.79	1061.24	953.61	74.90	531.62
1.62000	-2749.96	164.23	24.36	-2772.49	160.58	23.26	-1433.30	161.03	225.33	-1593.09	201.12	170.25	-3219.85	-26.27	9.69	-3287.04	-16.47	19.10	-3848.94	17.20	499.15	-3694.93	-29.00	447.78	-2324.84	138.43	1188.67	0.00	0.00	0.00	-2938.86	71.49	1564.63	-2762.99	203.00	1568.17	-3350.64	-74.35	1535.55	-2612.52	61.87	1418.93	463.11	1020.75	71.69	1061.17	953.42	75.07	532.25
1.63000	-2777.75	164.87	22.84	-2799.75	161.54	17.41	-1433.30	161.03	225.33	-1593.09	201.12	170.25	-3208.91	-23.73	11.64	-3276.27	-14.33	23.14	-3848.00	19.17	503.40	-3692.83	-27.10	451.54	-2324.84	138.43	1188.67	0.00	0.00	0.00	-2923.43	74.44	1565.74	-2762.99	203.00	1568.17	-3341.77	-73.17	1535.61	-2607.70	62.46	1421.00	463.27	1020.31	71.86	1061.38	953.75	74.92	532.95
1.64000	-2738.28	165.64	29.35	-2796.18	161.56	18.96	-1433.30	161.03	225.33	-1593.09	201.12	170.25	-3225.37	-22.15	13.63	-3263.65	-10.70	27.58	-3846.93	21.16	507.59	-3690.62	-25.18	455.27	-2324.84	138.43	1188.67	0.00	0.00	0.00	-2918.11	77.04	1567.77	-2762.99	203.00	1568.17	-3332.84	-71.97	1535.68	-2602.85	63.05	1423.07	463.55	1020.82	71.77	1060.80	953.62	74.88	531.18
1.65000	-2775.46	166.55	21.78	-2821.60	162.40	14.24	-1433.30	161.03	225.33	-1593.09	201.12	170.25	-3234.96	-17.85	15.14	-3256.56	-6.20	31.94	-3845.72	23.15	511.73	-3688.30	-23.25	458.96	-2324.84	138.43	1188.67	0.00	0.00	0.00	-2919.13	78.90	1570.09	-2762.99	203.00	1568.17	-3323.84	-70.77	1535.74	-2597.96	63.64	1425.14	463.23	1020.93	71.67	1061.15	953.54	75.02	532.23
1.66000	-2763.18	167.77	27.22	-2826.41	162.46	15.83	-1433.30	161.03	225.33	-1593.09	201.12	170.25	-3221.03	-12.87	19.63	-3233.90	-0.66	38.13	-3844.37	25.15	515.82	-3685.85	-21.31	462.61	-2324.84	138.43	1188.67	0.00	0.00	0.00	-2892.54	81.20	1571.33	-2762.99	203.00	1568.17	-3314.78	-69.56	1535.81	-2593.04	64.22	1427.21	462.69	1021.26	71.43	1061.10	953.41	75.03	529.31
1.67000	-2762.57	168.79	28.72	-2780.94	164.25	25.84	-1433.30	161.03	225.33	-1593.09	201.12	170.25	-3198.26	-6.63	24.78	-3220.29	4.09	42.31	-3842.89	27.16	519.86	-3683.29	-19.37	466.21	-2324.84	138.43	1188.67	0.00	0.00	0.00	-2888.07	83.88	1571.98	-2762.99	203.00	1568.17	-3305.66	-68.34	1535.88	-2588.09	64.81	1429.27	462.56	1021.09	71.49	1061.33	953.59	74.99	529.93
1.68000	-2765.30	169.70	29.34	-2813.40	166.15	19.60	-1433.30	161.03	225.33	-1593.09	201.12	170.25	-3172.35	-0.58	30.36	-3201.08	11.69	46.55	-3841.26	29.17	523.84	-3680.61	-17.41	469.77	-2324.84	138.43	1188.67	0.00	0.00	0.00	-2885.91	84.94	1572.70	-2762.99	203.00	1568.17	-3296.48	-67.11	1535.95	-2583.10	65.40	1431.33	462.61	1020.71	71.70	1060.85	953.71	74.79	532.14
1.69000	-2770.31	170.47	29.30	-2811.70	163.66	22.04	-1433.30	161.03	225.33	-1593.09	201.12	170.25	-3167.76	4.35	30.52	-3178.93	17.71	49.97	-3839.50	31.18	527.77	-3677.80	-15.44	473.28	-2324.84	138.43	1188.67	0.00	0.00	0.00	-2861.89	87.85	1574.29	-2762.99	203.00	1568.17	-3287.24	-65.87	1536.02	-2578.08	65.98	1433.39	462.89	1020.60	71.87	1060.70	953.74	74.81	532.86
1.70000	-2776.59	171.08	28.86	-2818.97	165.98	21.63	-1433.30	161.03	225.33	-1593.09	201.12	170.25	-3127.18	12.38	36.03	-3159.13	24.78	52.48	-3837.59	33.19	531.63	-3674.87	-13.47	476.74	-2324.84	138.43	1188.67	0.00	0.00	0.00	-2877.06	88.90	1575.48	-2762.99	203.00	1568.17	-3277.94	-64.63	1536.09	-2573.03	66.57	1435.44	462.83	1020.72	71.68	1060.87	953.68	74.88	531.74
1.71000	-2783.09	171.53	28.26	-2820.10	167.13	22.70	-1433.30	161.03	225.33	-1593.09	201.12	170.25	-3112.44	18.11	35.49	-3139.92	30.22	53.80	-3835.53	35.21	535.44	-3671.82	-11.49	480.16	-2324.84	138.43	1188.67	0.00	0.00	0.00	-2872.47	90.07	1576.34	-2762.99	203.00	1568.17	-3268.58	-63.38	1536.16	-2567.94	67.15	1437.49	462.90	1020.89	71.62	1060.92	953.71	74.90	532.39
1.72000	-2788.80	171.79	27.76	-2824.69	165.73	22.38	-1433.30	161.03	225.33	-1593.09	201.12	170.25	-3091.31	23.74	36.60	-3107.68	35.36	55.91	-3833.32	37.23	539.19	-3668.63	-9.50	483.53	-2324.84	138.43	1188.67	0.00	0.00	0.00	-2852.76	91.75	1576.68	-2762.99	203.00	1568.17	-3259.16	-62.11	1536.24	-2562.82	67.74	1439.54	463.17	1021.10	71.64	1061.27	953.78	75.01	530.69
1.73000	-2792.68	171.85	27.59	-2789.59	167.63	29.43	-1433.30	161.03	225.33	-1593.09	201.12	170.25	-3060.50	28.80	38.03	-3080.07	40.51	56.31	-3830.96	39.25	542.88	-3665.32	-7.51	486.85	-2324.84	138.43	1188.67	0.00	0.00	0.00	-2861.18	93.57	1577.48	-2762.99	203.00	1568.17	-3249.68	-60.85	1536.31	-2557.67	68.32	1441.59	463.14	1020.68	71.79	1061.13	953.56	74.96	532.09
1.74000	-2793.70	171.69	28.00	-2804.51	165.53	28.14	-1433.30	161.03	225.33	-1593.09	201.12	170.25	-3032.30	32.35	38.66	-3051.97	44.66	56.11	-3828.44	41.27	546.50	-3661.87	-5.51	490.12	-2324.84	138.43	1188.67	0.00	0.00	0.00	-2849.08	94.34	1578.65	-2762.99	203.00	1568.17	-3240.14	-59.57	1536.39	-2552.48	68.90	1443.63	463.34	1020.80	71.82	1060.75	953.40	74.85	532.99
1.75000	-2790.83	171.31	29.24	-2792.20	168.57	27.79	-1433.30	161.03	225.33	-1593.09	201.12	170.25	-3005.87	36.20	37.37	-3004.17	48.21	58.37	-3825.77	43.28	550.06	-3658.29	-3.51	493.33	-2324.84	138.43	1188.67	0.00	0.00	0.00	-2822.92	95.43	1577.67	-2762.99	203.00	1568.17	-3230.55	-58.29	1536.47	-2547.27	69.48	1445.67	463.40	1021.01	71.70	1060.86	953.46	74.95	532.54
1.76000	-2783.06	170.67	31.54	-2799.02	165.68	29.30	-1433.30	161.03	225.33	-1593.09	201.12	170.25	-2956.74	38.93	40.28	-2990.74	51.43	54.13	-3822.95	45.30	553.56	-3654.57	-1.50	496.50	-2324.84	138.43	1188.67	0.00	0.00	0.00	-2816.15	96.35	1577.92	-2762.99	203.00	1568.17	-3220.90	-57.00	1536.55	-2542.01	70.06	1447.70	463.08	1020.76	71.69	1061.46	953.25	75.15	531.91
1.77000	-2794.21	170.12	31.80	-2807.14	166.61	27.70	-1433.30	161.03	225.33	-1593.09	201.12	170.25	-2944.08	41.66	35.73	-2956.22	54.49	52.74	-3819.96	47.31	556.98	-3650.72	0.50	499.61	-2324.84	138.43	1188.67	0.00	0.00	0.00	-2819.09	96.82	1577.20	-2762.99	203.00	1568.17	-3211.19	-55.71	1536.64	-2536.73	70.64	1449.73	462.87	1020.89	71.66	1061.64	953.10	75.20	530.13
1.78000	-2742.95	170.28	39.14	-2852.95	167.64	20.25	-1433.30	161.03	225.33	-1593.09	201.12	170.25	-2932.94	44.12	30.27	-2941.57	56.98	47.40	-3816.81	49.32	560.34	-3646.72	2.51	502.66	-2324.84	138.43	1188.67	0.00	0.00	0.00	-2805.87	97.74	1576.76	-2762.99	203.00	1568.17	-3201.42	-54.41	1536.72	-2531.41	71.22	1451.76	462.71	1020.78	71.65	1060.95	953.43	74.88	532.49
1.79000	-2715.62	167.97	46.20	-2803.43	166.11	30.06	-1433.30	161.03	225.33	-1593.09	201.12	170.25	-2898.92	47.00	29.03	-2908.98	57.65	43.84	-3813.49	51.32	563.63	-3642.59	4.52	505.65	-2324.84	138.43	1188.67	0.00	0.00	0.00	-2802.07	98.07	1577.89	-2762.99	203.00	1568.17	-3191.60	-53.11	1536.81	-2526.05	71.80	1453.78	462.93	1020.73	71.64	1061.19	953.45	74.91	532.35
1.80000	-2799.58	168.97	31.60	-2802.03	165.86	30.07	-1433.30	161.03	225.33	-1593.09	201.12	170.25	-2858.49	48.64	26.18	-2883.14	59.40	38.52	-3810.01	53.32	566.85	-3638.31	6.53	508.59	-2324.84	138.43	1188.67	0.00	0.00	0.00	-2787.91	98.55	1577.51	-2762.99	203.00	1568.17	-3181.72	-51.80	1536.89	-2520.66	72.38	1455.79	462.86	1021.02	71.58	1060.91	953.32	74.94	530.83
1.81000	-2730.44	166.50	45.52	-2784.46	165.77	32.48	-1433.30	161.03	225.33	-1593.09	201.12	170.25	-2821.18	50.03	24.27	-2847.95	60.98	35.41	-3806.36	55.32	570.00	-3633.88	8.54	511.47	-2324.84	138.43	1188.67	0.00	0.00	0.00	-2778.20	99.46	1576.57	-2762.99	203.00	1568.17	-3171.79	-50.48	1536.98	-2515.24	72.95	1457.80	463.07	1020.76	71.70	1060.94	953.55	74.97	531.26
1.82000	-2780.32	167.19	38.43	-2808.58	162.27	29.12	-1433.30	161.03	225.33	-1593.09	201.12	170.25	-2786.99	52.42	20.65	-2815.01	63.20	31.18	-3802.54	57.30	573.07	-3629.31	10.55	514.29	-2324.84	138.43	1188.67	0.00	0.00	0.00	-2783.38	98.26	1576.48	-2762.99	203.00	1568.17	-3161.81	-49.17	1537.07	-2509.79	73.52	1459.81	463.03	1020.74	71.75	1061.04	953.90	74.84	531.31
1.83000	-2765.35	166.63	39.27	-2799.57	163.07	32.33	-1433.30	161.03	225.33	-1593.09	201.12	170.25	-2770.99	53.58	14.57	-2792.88	65.30	26.76	-3798.55	59.28	576.07	-3624.59	12.55	517.05	-2324.84	138.43	1188.67	0.00	0.00	0.00	-2765.90	100.12	1575.43	-2764.57	203.20	1569.39	-3151.77	-47.84	1537.16	-2504.30	74.10	1461.81	463.26	1020.78	71.81	1061.22	953.48	75.00	531.00
1.84000	-2789.76	168.45	33.55	-2827.25	165.17	26.99	-1433.30	161.03	225.33	-1593.09	201.12	170.25	-2731.53	57.31	12.71	-2766.98	67.91	23.21	-3794.38	61.25	579.00	-3619.72	14.55	519.75	-2324.84	138.43	1188.67	0.00	0.00	0.00	-2754.80	100.22	1574.66	-2757.54	204.28	1569.05	-3141.67	-46.52	1537.26	-2498.78	74.67	1463.80	463.29	1020.72	71.80	1061.75	953.54	75.16	531.91
1.85000	-2798.01	169.15	31.55	-2819.71	166.50	25.28	-1433.30	161.03	225.33	-1593.09	201.12	170.25	-2685.93	59.97	12.85	-2723.74	71.38	23.04	-3790.03	63.21	581.84	-3614.69	16.55	522.38	-2324.84	138.43	1188.67	0.00	0.00	0.00	-2760.22	100.96	1573.46	-2776.78	204.72	1569.87	-3131.52	-45.19	1537.35	-2493.22	75.24	1465.79	462.89	1021.03	71.57	1061.57	953.68	75.11	530.30
1.86000	-2803.82	169.16	30.56	-2799.67	168.60	27.11	-1433.30	161.03	225.33	-1593.09	201.12	170.25	-2654.66	62.35	12.22	-2673.32	73.91	24.75	-3785.50	65.16	584.61	-3609.51	18.54	524.95	-2324.84	138.43	1188.67	0.00	0.00	0.00	-2753.10	101.75	1572.56	-2747.91	205.42	1569.17	-3121.32	-43.85	1537.45	-2487.63	75.81	1467.77	462.62	1021.04	71.55	1060.88	953.52	74.95	532.06
1.87000	-2809.71	169.07	29.61	-2797.13	168.11	24.45	-1433.30	161.03	225.33	-1593.09	201.12	170.25	-2623.70	64.67	11.73	-2655.64	76.17	21.78	-3780.79	67.10	587.30	-3604.18	20.53	527.45	-2324.84	138.43	1188.67	0.00	0.00	0.00	-2736.49	101.70	1571.26	-2731.59	206.50	1567.42	-3111.07	-42.52	1537.54	-2482.01	76.38	1469.75	462.78	1020.72	71.70	1060.88	953.47	74.93	530.56
1.88000	-2815.63	168.90	28.71	-2810.83	168.44	22.02	-1433.30	161.03	225.33	-1593.09	201.12	170.25	-2583.49	66.82	13.53	-2630.06	77.96	21.04	-3775.90	69.03	589.91	-3598.68	22.51	529.88	-2324.84	138.43	1188.67	0.00	0.00	0.00	-2734.84	102.68	1571.15	-2717.63	205.50	1566.76	-3100.77	-41.18	1537.64	-2476.35	76.94	1471.72	463.08	1020.81	71.79	1060.92	953.40	74.93	530.40
1.89000	-2821.51	168.64	27.84	-2785.33	170.25	26.88	-1433.30	161.03	225.33	-1593.09	201.12	170.25	-2573.09	69.74	11.98	-2609.94	80.48	19.88	-3770.82	70.94	592.43	-3593.03	24.48	532.25	-2324.84	138.43	1188.67	0.00	0.00	0.00	-2727.34	102.95	1569.60	-2719.65	206.77	1567.07	-3090.41	-39.83	1537.75	-2470.66	77.51	1473.68	463.45	1020.61	71.90	1061.06	953.58	74.88	531.38
1.90000	-2827.32	168.31	27.01	-2831.63	171.33	18.32	-1433.30	161.03	225.33	-1593.09	201.12	170.25	-2519.68	72.16	17.49	-2558.41	83.69	26.74	-3765.55	72.85	594.87	-3587.21	26.45	534.55	-2324.84	138.43	1188.67	0.00	0.00	0.00	-2704.35	103.31	1567.73	-2716.56	208.42	1565.26	-3080.00	-38.49	1537.85	-2464.93	78.07	1475.64	463.09	1020.67	71.74	1061.05	953.60	74.84	531.99
1.91000	-2832.98	167.93	26.21	-2785.22	167.91	24.37	-1433.30	161.03	225.33	-1593.09	201.12	170.25	-2515.32	74.32	16.03	-2522.20	85.15	32.64	-3760.10	74.73	597.23	-3581.23	28.41	536.78	-2324.84	138.43	1188.67	0.00	0.00	0.00	-2705.53	104.09	1566.35	-2701.59	209.49	1563.64	-3069.54	-37.15	1537.95	-2459.17	78.63	1477.59	463.07	1020.58	71.73	1061.30	953.52	74.94	532.25
1.92000	-2838.46	167.50	25.44	-2792.56	167.48	22.80	-1433.30	161.03	225.33	-1593.09	201.12	170.25	-2490.91	77.43	21.78	-2459.21	87.42	43.58	-3754.45	76.61	599.50	-3575.08	30.35	538.93	-2324.84	138.43	1188.67	0.00	0.00	0.00	-2706.69	104.89	1565.26	-2698.80	209.56	1562.96	-3059.04	-35.80	1538.06	-2453.38	79.19	1479.53	463.14	1020.52	71.87	1060.97	953.32	75.02	532.45
1.93000	-2843.69	167.04	24.70	-2838.37	167.97	14.19	-1433.30	161.03	225.33	-1593.09	201.12	170.25	-2439.30	78.24	32.19	-2418.24	89.92	47.19	-3748.60	78.46	601.68	-3568.77	32.29	541.02	-2324.84	138.43	1188.67	0.00	0.00	0.00	-2686.34	105.45	1563.44	-2684.19	209.16	1560.60	-3048.48	-34.45	1538.17	-2447.55	79.75	1481.47	463.10	1020.50	71.79	1060.83	953.06	75.08	531.50
1.94000	-2848.62	166.55	23.99	-2801.56	166.99	19.27	-1433.30	161.03	225.33	-1593.09	201.12	170.25	-2414.66	80.75	40.89	-2381.41	92.24	50.62	-3742.56	80.30	603.78	-3562.28	34.22	543.03	-2324.84	138.43	1188.67	0.00	0.00	0.00	-2679.61	105.96	1562.28	-2662.27	209.95	1558.66	-3037.87	-33.10	1538.28	-2441.69	80.30	1483.40	463.37	1020.88	71.71	1060.62	953.47	74.90	528.86
1.95000	-2853.20	166.05	23.29	-2804.06	167.14	15.99	-1433.30	161.03	225.33	-1593.09	201.12	170.25	-2402.10	80.13	49.13	-2348.52	94.40	53.85	-3736.32	82.13	605.78	-3555.63	36.13	544.96	-2324.84	138.43	1188.67	0.00	0.00	0.00	-2680.46	106.96	1559.64	-2679.12	210.87	1557.37	-3027.21	-31.75	1538.39	-2435.80	80.86	1485.32	462.99	1020.93	71.70	1061.13	953.77	74.93	529.22
1.96000	-2857.38	165.54	22.62	-2809.31	165.45	14.72	-1433.30	161.03	225.33	-1593.09	201.12	170.25	-2375.63	81.70	56.03	-2319.38	96.40	56.83	-3729.87	83.93	607.69	-3548.80	38.04	546.82	-2324.84	138.43	1188.67	0.00	0.00	0.00	-2663.87	107.82	1557.64	-2684.35	213.45	1555.83	-3016.51	-30.40	1538.50	-2429.87	81.41	1487.23	462.55	1020.94	71.60	1061.47	953.62	75.02	533.45
1.97000	-2861.10	165.04	21.96	-2786.64	166.04	16.39	-1433.30	161.03	225.33	-1593.09	201.12	170.25	-2354.64	83.06	61.33	-2293.78	98.25	59.55	-3723.23	85.72	609.51	-3541.79	39.93	548.60	-2324.84	138.43	1188.67	0.00	0.00	0.00	-2653.57	107.77	1555.48	-2644.55	212.38	1552.83	-3005.75	-29.05	1538.61	-2423.90	81.96	1489.14	462.68	1020.86	71.62	1061.23	953.37	74.94	532.40
1.98000	-2864.31	164.57	21.31	-2817.88	165.17	11.43	-1433.30	161.03	225.33	-1593.09	201.12	170.25	-2338.43	84.22	65.13	-2271.53	99.94	61.97	-3716.37	87.48	611.24	-3534.61	41.80	550.31	-2324.84	138.43	1188.67	0.00	0.00	0.00	-2653.15	108.42	1553.92	-2655.05	213.89	1552.56	-2994.95	-27.70	1538.73	-2417.90	82.51	1491.04	462.83	1020.77	71.61	1061.03	953.32	74.93	531.99
1.99000	-2866.95	164.12	20.67	-2828.14	164.78	8.12	-1433.30	161.03	225.33	-1593.09	201.12	170.25	-2326.29	85.23	67.58	-2252.42	101.48	64.07	-3709.31	89.23	612.87	-3527.25	43.66	551.94	-2324.84	138.43	1188.67	0.00	0.00	0.00	-2636.63	108.30	1552.11	-2626.14	215.65	1551.03	-2984.10	-26.35	1538.85	-2411.87	83.06	1492.92	463.46	1020.89	71.73	1060.61	953.77	74.80	532.12
2.00000	-2868.98	163.72	20.03	-2811.18	163.79	9.95	-1433.30	161.03	225.33	-1593.09	201.12	170.25	-2317.51	86.11	68.78	-2236.26	102.88	65.82	-3702.04	90.95	614.40	-3519.71	45.51	553.48	-2324.84	138.43	1188.67	0.00	0.00	0.00	-2639.93	108.82	1550.41	-2626.51	213.39	1548.53	-2973.21	-25.00	1538.97	-2405.80	83.60	1494.81	462.79	1021.12	71.52	1061.17	953.81	74.85	532.05
2.01000	-2870.33	163.37	19.40	-2784.43	164.80	12.55	-1433.30	161.03	225.33	-1593.09	201.12	170.25	-2311.39	86.89	68.88	-2222.85	104.14	67.20	-3694.56	92.66	615.84	-3511.98	47.34	554.94	-2324.84	138.43	1188.67	0.00	0.00	0.00	-2618.07	108.44	1548.64	-2622.40	214.47	1546.52	-2962.27	-23.66	1539.09	-2399.70	84.14	1496.68	462.88	1020.92	71.48	1061.15	953.62	74.94	531.29
2.02000	-2870.96	163.08	18.78	-2837.98	163.56	3.06	-1433.30	161.03	225.33	-1593.09	201.12	170.25	-2307.22	87.61	67.99	-2211.99	105.26	68.17	-3686.86	94.33	617.18	-3504.07	49.15	556.32	-2324.84	138.43	1188.67	0.00	0.00	0.00	-2592.16	109.28	1546.84	-2599.34	214.64	1546.28	-2951.28	-22.31	1539.21	-2393.57	84.68	1498.54	462.52	1020.75	71.53	1061.09	953.76	74.82	529.97
2.03000	-2870.81	162.86	18.14	-2829.44	164.11	5.35	-1433.30	161.03	225.33	-1593.09	201.12	170.25	-2304.29	88.28	66.23	-2203.47	106.26	68.71	-3678.95	95.99	618.41	-3495.98	50.94	557.62	-2324.84	138.43	1188.67	0.00	0.00	0.00	-2587.67	109.29	1546.00	-2564.46	214.50	1543.15	-2940.25	-20.97	1539.34	-2387.40	85.22	1500.39	463.21	1020.84	71.74	1060.84	953.65	74.83	530.27
2.04000	-2869.82	162.74	17.51	-2790.55	163.81	12.34	-1433.30	161.03	225.33	-1593.09	201.12	170.25	-2301.89	88.95	63.74	-2197.10	107.13	68.78	-3670.82	97.62	619.55	-3487.69	52.72	558.83	-2324.84	138.43	1188.67	0.00	0.00	0.00	-2587.03	108.88	1545.23	-2567.05	215.12	1542.01	-2929.17	-19.62	1539.46	-2381.19	85.76	1502.24	462.95	1020.83	71.70	1060.85	953.97	74.72	530.17
2.05000	-2867.95	162.70	16.86	-2801.68	164.37	10.51	-1433.30	161.03	225.33	-1593.09	201.12	170.25	-2299.32	89.64	60.63	-2192.67	107.87	68.37	-3662.46	99.22	620.58	-3479.22	54.47	559.96	-2324.84	138.43	1188.67	0.00	0.00	0.00	-2584.81	109.09	1544.79	-2572.27	214.30	1542.50	-2918.05	-18.28	1539.59	-2374.95	86.29	1504.07	463.03	1020.84	71.75	1061.09	953.59	74.84	532.57
2.06000	-2865.14	162.78	16.20	-2800.54	164.23	10.22	-1433.30	161.03	225.33	-1593.09	201.12	170.25	-2295.87	90.38	57.04	-2190.00	108.50	67.44	-3653.89	100.80	621.51	-3470.55	56.21	561.00	-2324.84	138.43	1188.67	0.00	0.00	0.00	-2571.12	107.32	1543.46	-2579.29	213.36	1541.25	-2906.88	-16.95	1539.72	-2368.68	86.82	1505.90	462.84	1020.89	71.75	1061.01	953.30	75.07	531.45
2.07000	-2861.34	162.97	15.53	-2791.43	164.20	10.66	-1433.30	161.03	225.33	-1593.09	201.12	170.25	-2290.83	91.20	53.08	-2188.87	109.02	65.97	-3645.09	102.35	622.33	-3461.69	57.92	561.95	-2324.84	138.43	1188.67	0.00	0.00	0.00	-2543.81	107.01	1542.75	-2539.85	214.40	1540.51	-2895.67	-15.61	1539.85	-2362.37	87.35	1507.71	462.86	1020.76	71.68	1060.96	953.46	74.92	531.18
2.08000	-2856.49	163.30	14.84	-2779.75	165.53	14.68	-1433.30	161.03	225.33	-1593.09	201.12	170.25	-2283.49	92.14	48.89	-2189.09	109.43	63.93	-3636.06	103.88	623.04	-3452.63	59.62	562.81	-2324.84	138.43	1188.67	0.00	0.00	0.00	-2541.40	106.63	1543.17	-2546.44	213.47	1540.07	-2884.42	-14.28	1539.99	-2356.03	87.87	1509.52	462.74	1020.76	71.69	1060.69	953.26	75.02	531.89
2.09000	-2850.54	163.76	14.14	-2799.66	164.86	9.88	-1433.30	161.03	225.33	-1593.09	201.12	170.25	-2273.14	93.21	44.58	-2190.47	109.74	61.28	-3626.80	105.37	623.65	-3443.37	61.29	563.58	-2324.84	138.43	1188.67	0.00	0.00	0.00	-2517.78	107.07	1542.85	-2526.64	212.35	1540.47	-2873.12	-12.96	1540.12	-2349.65	88.40	1511.32	462.86	1020.97	71.68	1060.73	953.44	74.96	531.18
2.10000	-2843.43	164.38	13.40	-2765.51	165.82	13.72	-1433.30	161.03	225.33	-1593.09	201.12	170.25	-2259.07	94.46	40.29	-2192.79	109.94	58.01	-3617.31	106.84	624.15	-3433.92	62.93	564.26	-2324.84	138.43	1188.67	0.00	0.00	0.00	-2521.37	105.39	1543.64	-2506.29	211.14	1540.85	-2861.79	-11.63	1540.26	-2343.24	88.92	1513.10	462.99	1021.12	71.66	1061.08	953.26	75.09	529.37
2.11000	-2835.12	165.15	12.65	-2811.17	166.17	6.82	-1433.30	161.03	225.33	-1593.09	201.12	170.25	-2221.01	99.17	37.77	-2195.86	110.05	54.09	-3607.58	108.27	624.53	-3424.26	64.55	564.85	-2324.84	138.43	1188.67	0.00	0.00	0.00	-2505.14	105.44	1545.84	-2492.82	210.55	1540.44	-2850.41	-10.31	1540.40	-2336.79	89.44	1514.88	462.88	1020.91	71.65	1060.75	953.17	74.96	530.52
2.12000	-2825.55	166.10	11.86	-2773.38	166.26	12.11	-1433.30	161.03	225.33	-1593.09	201.12	170.25	-2216.04	99.02	32.32	-2199.49	110.07	49.47	-3597.62	109.68	624.81	-3414.40	66.15	565.34	-2324.84	138.43	1188.67	0.00	0.00	0.00	-2506.58	104.68	1547.61	-2479.68	209.92	1540.13	-2838.99	-9.00	1540.54	-2330.31	89.95	1516.64	463.16	1020.92	71.64	1060.88	953.54	74.86	533.12
2.13000	-2814.67	167.24	11.04	-2765.11	167.96	11.83	-1433.30	161.03	225.33	-1593.09	201.12	170.25	-2198.53	99.42	29.26	-2215.93	109.54	41.15	-3587.42	111.05	624.97	-3404.34	67.72	565.74	-2324.84	138.43	1188.67	0.00	0.00	0.00	-2489.61	103.73	1549.64	-2466.85	209.26	1539.90	-2827.52	-7.69	1540.68	-2323.80	90.47	1518.39	463.22	1020.51	71.85	1060.59	953.37	74.87	531.76
2.14000	-2802.41	168.57	10.19	-2779.60	167.46	9.02	-1433.30	161.03	225.33	-1593.09	201.12	170.25	-2197.24	98.08	24.96	-2213.17	108.46	36.61	-3576.99	112.39	625.02	-3394.07	69.27	566.04	-2324.84	138.43	1188.67	0.00	0.00	0.00	-2496.30	103.18	1552.21	-2454.31	208.56	1539.75	-2816.02	-6.38	1540.83	-2317.25	90.98	1520.14	462.77	1020.77	71.64	1060.40	953.13	74.88	531.36
2.15000	-2788.70	170.11	9.30	-2769.43	169.32	8.73	-1433.30	161.03	225.33	-1593.09	201.12	170.25	-2182.41	98.82	23.77	-2206.23	108.20	32.71	-3566.30	113.69	624.95	-3383.58	70.79	566.25	-2324.84	138.43	1188.67	0.00	0.00	0.00	-2469.96	102.77	1553.49	-2442.05	207.83	1539.69	-2804.48	-5.08	1540.98	-2310.66	91.48	1521.87	462.72	1020.94	71.60	1061.06	953.37	74.95	531.00
2.16000	-2734.96	171.53	16.27	-2756.88	169.21	9.71	-1433.30	161.03	225.33	-1593.09	201.12	170.25	-2200.89	100.12	17.07	-2214.30	108.43	27.18	-3555.38	114.96	624.76	-3372.89	72.28	566.35	-2324.84	138.43	1188.67	0.00	0.00	0.00	-2458.12	101.29	1555.88	-2430.06	207.07	1539.69	-2792.89	-3.79	1541.13	-2304.04	91.99	1523.59	462.59	1020.52	71.75	1060.88	953.50	74.95	531.44
2.17000	-2725.21	172.32	13.80	-2775.75	169.17	5.29	-1433.30	161.03	225.33	-1593.09	201.12	170.25	-2202.18	99.44	12.85	-2219.87	109.75	23.28	-3544.21	116.20	624.46	-3361.99	73.74	566.36	-2324.84	138.43	1188.67	0.00	0.00	0.00	-2432.81	99.78	1556.92	-2418.32	206.29	1539.76	-2781.27	-2.50	1541.28	-2297.38	92.49	1525.29	462.31	1021.10	71.52	1060.75	953.22	75.01	530.74
2.18000	-2754.66	174.62	7.36	-2753.08	169.65	8.00	-1433.30	161.03	225.33	-1593.09	201.12	170.25	-2195.41	101.73	11.09	-2225.79	111.06	18.78	-3532.78	117.40	624.03	-3350.87	75.17	566.27	-2324.84	138.43	1188.67	0.00	0.00	0.00	-2431.06	98.53	1557.85	-2406.83	205.49	1539.90	-2769.61	-1.22	1541.43	-2290.69	92.99	1526.99	462.67	1021.13	71.55	1061.29	953.11	75.14	530.33
2.19000	-2729.99	174.17	7.60	-2754.67	171.55	6.22	-1433.30	161.03	225.33	-1593.09	201.12	170.25	-2209.75	100.40	6.77	-2212.86	110.55	19.97	-3521.11	118.56	623.48	-3339.53	76.57	566.07	-2324.84	138.43	1188.67	0.00	0.00	0.00	-2425.87	98.40	1559.53	-2395.57	204.66	1540.09	-2757.91	0.06	1541.58	-2283.97	93.48	1528.67	462.44	1020.74	71.57	1061.21	953.06	75.14	530.65
2.20000	-2714.54	175.93	6.67	-2730.43	173.91	10.14	-1433.30	161.03	225.33	-1593.09	201.12	170.25	-2190.26	100.77	10.11	-2219.13	110.42	17.77	-3509.18	119.69	622.81	-3327.97	77.94	565.77	-2324.84	138.43	1188.67	0.00	0.00	0.00	-2405.70	97.07	1561.36	-2384.53	203.82	1540.34	-2746.17	1.33	1541.74	-2277.21	93.98	1530.34	462.55	1020.93	71.53	1061.03	953.36	75.04	532.76
2.21000	-2726.49	177.72	-0.10	-2734.12	174.77	8.07	-1433.30	161.03	225.33	-1593.09	201.12	170.25	-2181.55	101.58	11.02	-2227.52	111.07	14.72	-3497.00	120.78	622.02	-3316.20	79.28	565.37	-2324.84	138.43	1188.67	0.00	0.00	0.00	-2397.17	96.00	1562.36	-2373.69	202.97	1540.64	-2734.40	2.59	1541.90	-2270.41	94.47	1532.00	462.53	1021.05	71.52	1061.35	953.39	75.04	532.23
2.22000	-2728.46	179.25	-4.47	-2720.85	177.12	9.38	-1433.30	161.03	225.33	-1593.09	201.12	170.25	-2202.15	101.41	6.35	-2231.28	112.02	14.59	-3484.56	121.82	621.10	-3304.20	80.58	564.86	-2324.84	138.43	1188.67	0.00	0.00	0.00	-2386.63	95.23	1562.99	-2363.05	202.10	1540.98	-2722.59	3.84	1542.06	-2263.58	94.95	1533.65	463.20	1020.98	71.65	1061.27	953.39	74.99	531.88
2.23000	-2693.15	181.11	-1.84	-2709.55	179.61	12.92	-1433.30	161.03	225.33	-1593.09	201.12	170.25	-2200.31	101.42	6.86	-2218.29	111.21	17.12	-3471.86	122.83	620.06	-3291.98	81.85	564.25	-2324.84	138.43	1188.67	0.00	0.00	0.00	-2379.87	94.77	1563.52	-2352.58	201.22	1541.36	-2710.74	5.09	1542.22	-2256.72	95.43	1535.28	462.98	1021.09	71.63	1060.69	953.68	74.84	531.25
2.24000	-2683.28	185.33	-0.12	-2685.52	183.74	17.92	-1433.30	161.03	225.33	-1593.09	201.12	170.25	-2201.62	100.77	7.26	-2219.03	111.26	16.68	-3458.90	123.80	618.89	-3279.53	83.09	563.52	-2324.84	138.43	1188.67	0.00	0.00	0.00	-2369.57	93.55	1564.20	-2342.28	200.34	1541.77	-2698.85	6.33	1542.38	-2249.82	95.91	1536.90	462.77	1020.75	71.66	1060.80	953.51	74.96	531.13
2.25000	-2676.57	191.26	2.14	-2682.70	188.44	19.03	-1433.30	161.03	225.33	-1593.09	201.12	170.25	-2183.17	101.30	10.58	-2223.91	111.84	15.78	-3445.67	124.73	617.59	-3266.85	84.29	562.69	-2324.84	138.43	1188.67	0.00	0.00	0.00	-2368.93	91.79	1566.25	-2332.14	199.45	1542.22	-2686.93	7.56	1542.55	-2242.88	96.39	1538.51	462.47	1021.22	71.45	1061.00	953.54	74.95	531.89
2.26000	-2653.25	195.69	5.44	-2668.90	193.04	22.43	-1433.30	161.03	225.33	-1593.09	201.12	170.25	-2205.34	100.79	6.29	-2231.16	111.75	15.19	-3432.18	125.61	616.16	-3253.95	85.46	561.75	-2324.84	138.43	1188.67	0.00	0.00	0.00	-2353.46	90.92	1566.69	-2322.13	198.56	1542.69	-2674.98	8.78	1542.72	-2235.91	96.86	1540.11	463.11	1020.88	71.62	1060.87	953.14	75.02	530.86
2.27000	-2627.80	201.88	8.70	-2628.21	198.56	28.81	-1433.30	161.03	225.33	-1593.09	201.12	170.25	-2206.49	100.56	6.47	-2223.25	111.10	17.31	-3418.42	126.45	614.60	-3240.81	86.59	560.70	-2324.84	138.43	1188.67	0.00	0.00	0.00	-2343.02	90.82	1568.66	-2312.25	197.68	1543.18	-2662.98	9.99	1542.89	-2228.90	97.33	1541.69	463.05	1020.85	71.68	1061.09	953.65	74.98	531.87
2.28000	-2600.40	208.34	11.95	-2595.91	202.45	32.72	-1433.30	161.03	225.33	-1593.09	201.12	170.25	-2196.79	100.41	8.48	-2212.71	111.78	18.61	-3404.39	127.25	612.90	-3227.44	87.68	559.54	-2324.81	138.43	1188.67	0.00	0.00	0.00	-2334.87	89.16	1569.96	-2302.49	196.79	1543.68	-2650.96	11.20	1543.06	-2221.86	97.80	1543.26	462.85	1021.03	71.53	1060.45	953.85	74.75	532.17
2.29000	-2561.20	211.73	15.62	-2576.96	206.71	34.05	-1433.30	161.03	225.33	-1593.09	201.12	170.25	-2181.17	101.12	10.11	-2211.31	111.06	19.61	-3390.08	128.00	611.07	-3213.83	88.74	558.26	-2298.66	137.64	1189.20	0.00	0.00	0.00	-2314.47	88.48	1570.19	-2292.83	195.92	1544.20	-2638.90	12.39	1543.24	-2214.78	98.26	1544.81	463.51	1020.71	71.80	1060.36	953.28	74.82	531.58
2.30000	-2527.71	217.04	17.90	-2538.64	210.67	35.91	-1433.30	161.03	225.33	-1593.09	201.12	170.25	-2221.21	100.02	3.71	-2203.62	111.24	20.82	-3375.50	128.70	609.11	-3199.99	89.75	556.87	-2286.54	137.69	1189.78	0.00	0.00	0.00	-2306.31	88.12	1570.96	-2283.26	195.05	1544.72	-2626.81	13.58	1543.41	-2207.67	98.72	1546.35	463.54	1021.07	71.64	1060.52	953.75	74.70	533.76
2.31000	-2510.28	221.10	15.78	-2505.26	213.29	37.17	-1433.30	161.03	225.33	-1593.09	201.12	170.25	-2171.72	101.00	12.92	-2218.48	111.18	17.93	-3360.64	129.36	607.01	-3185.91	90.73	555.37	-2294.68	136.34	1191.13	0.00	0.00	0.00	-2286.43	87.44	1571.58	-2273.77	194.19	1545.24	-2614.68	14.75	1543.59	-2200.52	99.18	1547.87	462.55	1020.99	71.50	1061.08	953.81	74.82	533.16
2.32000	-2465.83	223.14	18.22	-2454.32	215.45	40.52	-1433.30	161.03	225.33	-1593.09	201.12	170.25	-2185.79	101.87	10.29	-2218.77	111.45	18.06	-3345.51	129.97	604.77	-3171.58	91.66	553.75	-2269.11	136.01	1191.84	0.00	0.00	0.00	-2279.76	86.80	1573.01	-2264.34	193.35	1545.76	-2602.52	15.91	1543.77	-2193.34	99.63	1549.38	462.87	1020.71	71.73	1061.03	953.64	74.83	532.87
2.33000	-2439.29	225.08	17.36	-2426.04	217.36	37.82	-1433.30	161.03	225.33	-1593.09	201.12	170.25	-2200.44	101.25	8.13	-2210.49	111.91	20.36	-3330.09	130.54	602.39	-3157.02	92.56	552.01	-2278.97	135.79	1192.71	0.00	0.00	0.00	-2265.09	86.26	1572.77	-2254.96	192.53	1546.27	-2590.33	17.07	1543.96	-2186.12	100.08	1550.88	462.87	1020.79	71.69	1061.11	953.46	74.92	533.19
2.34000	-2411.95	226.91	14.88	-2388.19	218.64	38.24	-1433.30	161.03	225.33	-1593.09	201.12	170.25	-2220.25	100.02	3.19	-2212.69	111.79	20.73	-3314.39	131.05	599.87	-3142.20	93.41	550.15	-2245.75	135.03	1194.48	0.00	0.00	0.00	-2241.23	84.95	1573.26	-2245.62	191.73	1546.76	-2578.11	18.21	1544.14	-2178.87	100.52	1552.36	462.87	1020.79	71.70	1060.79	953.22	75.07	530.39
2.35000	-2370.10	227.64	16.41	-2375.30	219.81	32.93	-1433.30	161.03	225.33	-1593.09	201.12	170.25	-2204.35	101.57	8.47	-2209.23	111.97	21.29	-3298.40	131.52	597.21	-3127.15	94.22	548.17	-2231.00	133.18	1194.77	0.00	0.00	0.00	-2243.29	84.83	1574.09	-2236.31	190.95	1547.24	-2565.86	19.34	1544.33	-2171.58	100.96	1553.83	462.78	1021.10	71.52	1060.31	953.42	74.82	531.39
2.36000	-2321.79	228.63	19.01	-2335.80	220.95	32.77	-1433.30	161.03	225.33	-1593.09	201.12	170.25	-2208.56	102.43	7.83	-2211.22	112.33	22.35	-3282.12	131.93	594.41	-3111.84	94.98	546.07	-2225.20	133.23	1195.32	0.00	0.00	0.00	-2232.25	83.72	1573.69	-2227.01	190.19	1547.69	-2553.57	20.46	1544.52	-2164.25	101.40	1555.28	463.25	1020.66	71.77	1060.32	953.88	74.66	531.72
2.37000	-2290.43	229.46	16.63	-2296.39	221.55	31.12	-1433.30	161.03	225.33	-1593.09	201.12	170.25	-2198.85	102.88	9.73	-2202.76	112.12	25.55	-3265.56	132.29	591.46	-3096.28	95.70	543.85	-2214.50	133.45	1195.62	0.00	0.00	0.00	-2228.26	84.08	1573.84	-2217.70	189.47	1548.12	-2541.25	21.57	1544.71	-2156.89	101.83	1556.72	462.85	1020.74	71.68	1060.70	953.65	74.89	531.20
2.38000	-2253.19	230.45	15.61	-2254.41	222.86	29.58	-1433.30	161.03	225.33	-1593.09	201.12	170.25	-2212.09	105.26	9.69	-2214.32	112.60	24.56	-3248.70	132.60	588.36	-3080.47	96.38	541.51	-2214.39	132.88	1196.03	0.00	0.00	0.00	-2223.93	83.71	1573.46	-2208.39	188.77	1548.51	-2528.91	22.67	1544.90	-2149.49	102.26	1558.14	463.29	1020.74	71.77	1061.12	953.16	75.18	531.03
2.39000	-2200.52	230.49	18.98	-2208.53	222.94	29.44	-1433.30	161.03	225.33	-1593.09	201.12	170.25	-2197.95	105.74	13.80	-2203.13	114.52	27.98	-3231.54	132.86	585.12	-3064.41	97.01	539.04	-2183.57	129.92	1195.70	0.00	0.00	0.00	-2199.58	82.83	1572.58	-2199.05	188.11	1548.87	-2516.53	23.75	1545.10	-2142.06	102.69	1559.54	463.18	1020.82	71.76	1061.19	953.04	75.20	530.42
2.40000	-2179.82	229.96	13.31	-2194.43	222.18	23.61	-1433.30	161.03	225.33	-1593.09	201.12	170.25	-2196.01	104.63	14.59	-2213.60	114.13	26.25	-3214.09	133.07	581.73	-3048.09	97.59	536.45	-2187.43	131.01	1194.93	0.00	0.00	0.00	-2190.20	82.37	1572.23	-2189.67	187.48	1549.18	-2504.13	24.82	1545.29	-2134.59	103.11	1560.93	463.00	1021.05	71.56	1061.38	953.01	75.27	530.03
2.41000	-2134.45	228.86	14.53	-2149.77	220.23	23.50	-1433.30	161.03	225.33	-1593.09	201.12	170.25	-2216.15	104.62	9.94	-2211.95	113.50	24.54	-3196.34	133.22	578.19	-3031.51	98.13	533.73	-2182.26	129.93	1193.81	0.00	0.00	0.00	-2180.12	81.89	1571.65	-2180.24	186.89	1549.45	-2491.70	25.88	1545.49	-2127.09	103.52	1562.30	463.06	1020.78	71.72	1061.21	953.23	75.11	532.15
2.42000	-2095.44	230.98	21.49	-2109.98	218.75	21.42	-1433.30	161.03	225.33	-1593.09	201.12	170.25	-2203.57	102.34	10.98	-2207.73	112.08	24.76	-3178.29	133.31	574.50	-3014.68	98.61	530.88	-2192.90	128.18	1193.73	0.00	0.00	0.00	-2170.14	80.77	1570.77	-2170.75	186.34	1549.66	-2479.24	26.92	1545.69	-2119.55	103.94	1563.66	463.22	1020.99	71.65	1060.95	953.35	75.00	531.90
2.43000	-2061.79	229.35	20.52	-2066.01	217.86	32.05	-1433.30	161.03	225.33	-1593.09	201.12	170.25	-2191.87	100.78	11.99	-2211.97	110.72	22.22	-3159.94	133.35	570.66	-2997.58	99.05	527.90	-2165.76	128.89	1192.86	0.00	0.00	0.00	-2146.62	81.22	1569.52	-2161.18	185.84	1549.82	-2466.75	27.95	1545.90	-2111.98	104.34	1565.00	463.30	1020.78	71.71	1060.83	953.36	75.02	531.47
2.44000	-2015.97	225.87	22.09	-2030.24	215.15	30.82	-1433.30	161.03	225.33	-1593.09	201.12	170.25	-2183.69	99.30	12.30	-2218.04	109.93	20.17	-3141.28	133.33	566.66	-2980.22	99.44	524.80	-2150.47	126.75	1191.34	0.00	0.00	0.00	-2143.10	80.89	1568.67	-2151.51	185.38	1549.91	-2454.23	28.97	1546.11	-2104.36	104.75	1566.32	463.02	1021.11	71.53	1060.68	953.29	74.87	530.95
2.45000	-1978.31	220.91	23.29	-1996.45	211.76	29.96	-1433.30	161.03	225.33	-1593.09	201.12	170.25	-2199.24	97.63	8.31	-2222.51	108.44	18.89	-3122.31	133.26	562.51	-2962.59	99.78	521.56	-2138.06	126.64	1189.93	0.00	0.00	0.00	-2133.35	80.26	1567.07	-2141.75	184.98	1549.94	-2441.69	29.97	1546.31	-2096.72	105.15	1567.63	462.83	1021.04	71.62	1060.57	953.55	74.95	531.93
2.46000	-1936.21	216.24	26.37	-1952.02	208.22	31.20	-1433.30	161.03	225.33	-1593.09	201.12	170.25	-2186.98	97.86	9.91	-2217.88	107.91	19.39	-3103.04	133.12	558.21	-2944.69	100.06	518.19	-2137.93	124.39	1187.95	0.00	0.00	0.00	-2122.08	80.16	1565.84	-2131.87	184.62	1549.90	-2429.12	30.96	1546.52	-2089.03	105.54	1568.92	462.83	1020.70	71.70	1060.71	953.28	75.05	532.79
2.47000	-1901.13	211.21	29.21	-1926.17	203.60	30.95	-1433.30	161.03	225.33	-1593.09	201.12	170.25	-2207.27	97.89	6.35	-2218.91	107.09	19.81	-3083.45	132.93	553.74	-2926.53	100.30	514.68	-2128.51	124.03	1186.27	0.00	0.00	0.00	-2113.20	79.45	1564.49	-2121.86	184.32	1549.79	-2416.52	31.93	1546.74	-2081.31	105.93	1570.19	463.17	1020.83	71.68	1061.02	953.47	74.90	530.50
2.48000	-1868.52	204.74	33.40	-1889.27	198.96	34.81	-1433.30	161.03	225.33	-1593.09	201.12	170.25	-2196.87	97.81	7.48	-2216.91	107.49	19.88	-3063.54	132.67	549.12	-2908.09	100.48	511.05	-2119.95	123.86	1184.83	0.00	0.00	0.00	-2096.31	79.67	1562.71	-2111.72	184.07	1549.59	-2403.90	32.89	1546.95	-2073.56	106.32	1571.44	462.79	1020.89	71.56	1061.35	953.40	74.93	530.94
2.49000	-1827.97	198.43	41.64	-1849.27	192.21	41.35	-1433.30	161.03	225.33	-1593.09	201.12	170.25	-2217.54	95.64	3.10	-2213.55	107.62	19.66	-3043.33	132.36	544.34	-2889.39	100.61	507.27	-2122.78	121.61	1182.39	0.00	0.00	0.00	-2089.18	79.54	1561.08	-2101.41	183.89	1549.30	-2391.25	33.83	1547.17	-2065.77	106.70	1572.68	463.09	1021.14	71.57	1060.89	953.50	74.86	532.65
2.50000	-1793.55	191.32	50.75	-1816.41	185.43	50.09	-1433.30	161.03	225.33	-1593.09	201.12	170.25	-2214.89	96.41	4.20	-2202.40	107.26	21.85	-3022.79	131.98	539.39	-2870.40	100.68	503.36	-2087.84	121.56	1181.12	0.00	0.00	0.00	-2076.68	79.44	1559.68	-2090.95	183.77	1548.93	-2378.58	34.76	1547.39	-2057.94	107.08	1573.90	463.47	1020.59	71.86	1060.94	953.38	75.04	531.09
2.51000	-1753.32	184.43	62.92	-1775.95	180.52	61.20	-1433.30	161.03	225.33	-1593.09	201.12	170.25	-2203.62	96.18	6.76	-2223.59	105.50	18.40	-3001.93	131.54	534.29	-2851.14	100.70	499.31	-2086.85	121.40	1179.51	0.00	0.00	0.00	-2065.12	78.42	1557.88	-2080.30	183.71	1548.46	-2365.88	35.67	1547.61	-2050.08	107.45	1575.10	463.23	1020.69	71.71	1061.26	953.25	75.11	531.68
2.52000	-1726.63	180.40	76.05	-1746.37	175.10	72.33	-1433.30	161.03	225.33	-1593.09	201.12	170.25	-2197.42	95.36	7.89	-2233.26	106.83	16.13	-2980.75	131.03	529.01	-2831.61	100.66	495.13	-2062.66	120.00	1176.95	0.00	0.00	0.00	-2067.26	77.93	1556.54	-2069.46	183.72	1547.89	-2353.16	36.57	1547.84	-2042.18	107.82	1576.29	463.06	1020.45	71.81	1060.85	953.34	74.92	531.44
2.53000	-1701.34	175.97	88.08	-1723.78	170.50	82.61	-1433.30	161.03	225.33	-1593.09	201.12	170.25	-2215.71	95.60	5.70	-2233.68	106.09	15.81	-2959.24	130.47	523.58	-2811.79	100.56	490.80	-2058.15	119.97	1174.40	0.00	0.00	0.00	-2055.22	77.88	1554.67	-2058.42	183.80	1547.22	-2340.42	37.45	1548.06	-2034.24	108.18	1577.45	462.89	1020.56	71.71	1060.73	953.58	74.87	532.58
2.54000	-1680.12	173.45	99.59	-1702.47	167.71	94.67	-1433.30	161.03	225.33	-1593.09	201.12	170.25	-2206.05	94.89	5.88	-2227.39	106.04	16.64	-2937.41	129.83	517.98	-2791.69	100.41	486.33	-2060.06	119.04	1172.04	0.00	0.00	0.00	-2039.94	78.79	1552.91	-2049.61	183.74	1548.10	-2327.65	38.31	1548.29	-2026.27	108.54	1578.60	463.02	1020.42	71.77	1060.91	953.59	74.83	532.23
2.55000	-1660.47	169.86	111.13	-1682.96	164.97	104.52	-1433.30	161.03	225.33	-1593.09	201.12	170.25	-2201.57	93.44	8.43	-2217.04	106.25	18.68	-2915.25	129.13	512.21	-2771.30	100.20	481.72	-2030.29	118.48	1171.01	0.00	0.00	0.00	-2026.84	78.73	1551.60	-2041.34	183.30	1547.18	-2314.87	39.15	1548.52	-2018.26	108.90	1579.73	463.07	1020.80	71.68	1060.94	953.80	74.86	531.77
2.56000	-1642.49	167.09	120.77	-1668.38	165.37	111.58	-1433.30	161.03	225.33	-1593.09	201.12	170.25	-2223.78	95.80	4.97	-2219.72	105.03	17.99	-2892.75	128.37	506.27	-2750.63	99.93	476.97	-2022.02	117.72	1169.74	0.00	0.00	0.00	-2009.41	79.24	1549.49	-2030.56	182.87	1545.83	-2302.05	39.98	1548.76	-2010.22	109.25	1580.84	462.40	1020.94	71.60	1060.79	953.28	75.03	532.49
2.57000	-1629.89	167.56	126.05	-1655.14	165.59	116.25	-1433.30	161.03	225.33	-1593.09	201.12	170.25	-2211.62	95.31	7.17	-2209.54	105.12	20.36	-2869.93	127.54	500.16	-2729.67	99.60	472.07	-2016.85	117.17	1167.58	0.00	0.00	0.00	-2005.76	79.48	1548.25	-2021.70	182.30	1543.96	-2289.22	40.79	1548.99	-2002.14	109.59	1581.93	462.91	1020.55	71.72	1061.25	953.04	75.13	531.69
2.58000	-1620.10	168.58	127.20	-1643.93	165.02	117.82	-1433.30	161.03	225.33	-1593.09	201.12	170.25	-2210.55	95.67	6.69	-2210.80	104.39	19.85	-2846.76	126.63	493.88	-2708.42	99.20	467.02	-2015.05	117.02	1166.40	0.00	0.00	0.00	-1989.91	80.03	1547.00	-2001.40	182.61	1543.18	-2276.37	41.58	1549.23	-1994.02	109.93	1583.00	462.97	1020.74	71.72	1061.46	953.52	75.04	530.18
2.59000	-1613.19	169.42	123.40	-1636.04	164.82	114.51	-1433.30	161.03	225.33	-1593.09	201.12	170.25	-2219.58	95.22	5.60	-2235.01	104.99	15.13	-2823.26	125.66	487.42	-2686.88	98.75	461.83	-1993.87	115.95	1166.04	0.00	0.00	0.00	-1980.03	79.56	1546.43	-1997.54	184.67	1542.27	-2263.49	42.35	1549.47	-1985.87	110.26	1584.05	463.02	1021.15	71.64	1060.98	953.47	74.92	531.31
2.60000	-1605.81	167.15	116.64	-1629.40	162.86	107.81	-1433.30	161.03	225.33	-1593.09	201.12	170.25	-2199.64	94.54	10.70	-2221.37	104.53	17.39	-2799.42	124.62	480.79	-2665.05	98.24	456.49	-1985.98	116.92	1166.69	0.00	0.00	0.00	-1972.07	80.18	1546.46	-1988.22	184.98	1541.81	-2250.60	43.10	1549.71	-1977.68	110.59	1585.08	463.47	1020.78	71.74	1060.75	953.24	74.93	531.31
2.61000	-1601.13	164.96	106.24	-1625.55	161.83	98.26	-1433.30	161.03	225.33	-1593.09	201.12	170.25	-2213.29	93.33	7.05	-2229.45	104.57	15.76	-2775.24	123.51	473.99	-2642.92	97.66	451.00	-1970.83	118.67	1166.68	0.00	0.00	0.00	-1961.90	81.58	1546.17	-1978.15	185.48	1541.14	-2237.68	43.84	1549.96	-1969.45	110.92	1586.09	462.99	1020.87	71.62	1060.73	953.54	74.91	532.47
2.62000	-1597.79	164.24	94.54	-1620.82	159.12	88.24	-1433.30	161.03	225.33	-1593.09	201.12	170.25	-2194.95	93.85	10.47	-2227.96	104.01	16.10	-2750.71	122.33	467.01	-2620.49	97.01	445.37	-1961.30	118.25	1166.56	0.00	0.00	0.00	-1950.83	82.25	1546.35	-1970.27	186.91	1541.40	-2224.75	44.55	1550.21	-1961.19	111.24	1587.08	462.79	1021.16	71.52	1060.91	953.58	74.87	530.34
2.63000	-1593.40	165.24	85.33	-1616.61	159.46	79.97	-1433.30	161.03	225.33	-1593.09	201.12	170.25	-2210.49	95.04	7.55	-2223.80	103.52	16.58	-2725.84	121.08	459.85	-2597.77	96.31	439.58	-1948.95	118.82	1166.57	0.00	0.00	0.00	-1941.43	82.14	1549.64	-1947.74	187.05	1540.95	-2211.79	45.25	1550.46	-1952.89	111.55	1588.06	463.07	1021.03	71.66	1061.22	953.43	75.22	531.37
2.64000	-1587.10	165.90	75.70	-1603.54	158.09	72.96	-1433.30	161.03	225.33	-1593.09	201.12	170.25	-2188.95	93.58	11.89	-2221.63	102.88	17.25	-2700.61	119.75	452.51	-2574.74	95.53	433.63	-1941.06	119.04	1167.26	0.00	0.00	0.00	-1931.74	83.04	1550.82	-1934.83	188.13	1540.82	-2198.82	45.93	1550.71	-1944.56	111.86	1589.01	463.17	1020.94	71.65	1061.12	953.35	75.03	531.89
2.65000	-1575.62	160.94	64.64	-1600.86	156.44	62.19	-1433.30	161.03	225.33	-1593.09	201.12	170.25	-2175.10	93.21	15.45	-2225.89	103.02	16.11	-2675.04	118.35	444.99	-2551.41	94.70	427.54	-1924.08	119.08	1168.26	0.00	0.00	0.00	-1920.43	84.52	1551.95	-1921.43	188.16	1541.71	-2185.83	46.58	1550.96	-1936.18	112.16	1589.94	463.52	1020.69	71.86	1061.14	953.22	75.05	531.36
2.66000	-1583.03	157.80	51.94	-1601.73	153.97	52.38	-1433.30	161.03	225.33	-1593.09	201.12	170.25	-2194.38	92.73	11.14	-2220.44	101.74	18.79	-2649.11	116.87	437.29	-2527.77	93.79	421.29	-1907.38	119.08	1169.93	0.00	0.00	0.00	-1908.72	85.61	1553.62	-1917.95	189.01	1543.25	-2172.82	47.22	1551.22	-1927.78	112.46	1590.85	463.07	1020.67	71.86	1061.24	953.28	75.04	530.93
2.67000	-1576.42	151.74	47.03	-1599.55	150.29	46.78	-1433.30	161.03	225.33	-1593.09	201.12	170.25	-2210.10	92.60	8.23	-2206.54	102.06	23.91	-2622.83	115.32	429.41	-2503.83	92.82	414.88	-1898.72	120.34	1171.40	0.00	0.00	0.00	-1897.49	86.84	1555.59	-1903.29	190.20	1545.17	-2159.80	47.83	1551.48	-1919.33	112.75	1591.74	462.39	1020.79	71.61	1061.17	953.33	75.05	531.54
2.68000	-1574.21	151.66	42.59	-1597.73	146.49	41.49	-1433.30	161.03	225.33	-1593.09	201.12	170.25	-2192.92	92.41	11.58	-2178.03	101.63	34.29	-2596.19	113.69	421.34	-2479.58	91.77	408.31	-1884.96	120.65	1173.82	0.00	0.00	0.00	-1884.51	87.92	1557.72	-1890.47	191.80	1547.02	-2146.76	48.43	1551.74	-1910.85	113.04	1592.61	463.11	1020.68	71.80	1060.87	953.43	74.90	532.37
2.69000	-1573.59	150.27	37.13	-1596.78	146.83	35.81	-1433.30	161.03	225.33	-1593.09	201.12	170.25	-2180.84	92.65	14.40	-2158.89	99.73	39.42	-2569.19	111.98	413.09	-2455.02	90.66	401.59	-1874.58	121.03	1176.38	0.00	0.00	0.00	-1871.96	89.17	1559.86	-1878.09	193.43	1549.06	-2133.70	49.00	1552.01	-1902.33	113.32	1593.46	463.59	1020.81	71.84	1060.87	953.63	74.93	532.45
2.70000	-1572.39	149.37	30.66	-1597.17	147.33	33.00	-1433.30	161.03	225.33	-1593.09	201.12	170.25	-2181.19	93.05	14.67	-2194.71	99.25	29.24	-2541.82	110.20	404.64	-2430.15	89.48	394.71	-1860.13	121.24	1178.81	0.00	0.00	0.00	-1864.39	90.74	1562.26	-1870.40	195.06	1550.99	-2120.62	49.55	1552.28	-1893.77	113.60	1594.28	463.56	1021.05	71.75	1060.95	953.53	74.90	530.71
2.71000	-1576.84	149.46	26.29	-1593.66	148.70	27.88	-1433.30	161.03	225.33	-1593.09	201.12	170.25	-2184.17	91.13	13.64	-2231.99	97.79	16.61	-2514.10	108.34	396.01	-2404.96	88.23	387.67	-1848.38	120.97	1181.42	0.00	0.00	0.00	-1853.34	92.75	1564.21	-1858.31	197.03	1552.50	-2107.53	50.08	1552.55	-1885.18	113.87	1595.09	463.11	1020.87	71.70	1060.89	953.46	74.90	531.23
2.72000	-1579.60	150.11	22.59	-1595.37	147.58	25.16	-1433.30	161.03	225.33	-1593.09	201.12	170.25	-2186.13	91.34	11.24	-2219.31	97.61	17.94	-2486.01	106.40	387.19	-2379.46	86.90	380.47	-1831.62	120.74	1183.94	0.00	0.00	0.00	-1841.70	93.85	1566.06	-1852.52	197.98	1553.74	-2094.43	50.59	1552.82	-1876.55	114.13	1595.87	462.83	1020.70	71.66	1061.03	953.54	74.95	531.00
2.73000	-1579.58	149.93	21.27	-1591.58	147.18	24.31	-1433.30	161.03	225.33	-1593.09	201.12	170.25	-2186.30	91.04	9.44	-2184.07	98.17	26.20	-2457.55	104.37	378.18	-2353.64	85.51	373.10	-1817.04	121.03	1186.28	0.00	0.00	0.00	-1828.41	95.04	1567.97	-1835.57	199.38	1555.08	-2081.31	51.07	1553.09	-1867.89	114.39	1596.63	462.98	1020.74	71.71	1061.06	953.33	74.96	531.70
2.74000	-1577.90	149.38	20.48	-1600.05	147.92	21.30	-1433.30	161.03	225.33	-1593.09	201.12	170.25	-2192.29	89.11	4.50	-2199.44	98.06	22.44	-2428.72	102.27	368.98	-2327.49	84.04	365.57	-1803.62	120.60	1188.24	0.00	0.00	0.00	-1817.52	96.05	1569.76	-1827.87	199.92	1556.54	-2068.17	51.53	1553.37	-1859.18	114.65	1597.37	463.06	1020.54	71.75	1061.09	953.34	74.85	532.48
2.75000	-1571.96	148.25	21.19	-1595.29	147.79	21.58	-1433.30	161.03	225.33	-1593.09	201.12	170.25	-2162.33	88.13	6.83	-2187.04	96.80	20.85	-2399.51	100.08	359.58	-2301.03	82.49	357.88	-1796.54	120.03	1189.90	0.00	0.00	0.00	-1807.11	97.01	1571.66	-1810.78	200.99	1557.51	-2055.02	51.97	1553.65	-1850.44	114.89	1598.08	462.56	1020.95	71.50	1061.13	953.57	74.95	532.15
2.76000	-1575.41	149.29	19.56	-1598.03	147.75	20.33	-1433.30	161.03	225.33	-1593.09	201.12	170.25	-2178.56	86.44	0.45	-2166.63	95.21	20.39	-2369.93	97.81	349.99	-2274.25	80.88	350.02	-1786.49	119.27	1191.69	0.00	0.00	0.00	-1794.17	97.90	1573.25	-1803.73	201.91	1558.62	-2041.86	52.39	1553.93	-1841.67	115.14	1598.78	462.26	1021.30	71.33	1060.68	953.54	74.81	531.70
2.77000	-1573.90	149.10	19.61	-1600.83	147.88	19.31	-1433.30	161.03	225.33	-1593.09	201.12	170.25	-2154.41	83.64	-0.49	-2151.34	91.98	20.56	-2339.98	95.46	340.20	-2247.13	79.18	341.99	-1778.68	118.25	1192.98	0.00	0.00	0.00	-1783.33	98.34	1574.69	-1790.68	202.56	1559.56	-2028.69	52.78	1554.22	-1832.85	115.37	1599.45	462.74	1021.02	71.54	1060.82	953.57	74.90	531.63
2.78000	-1576.94	148.92	18.92	-1596.31	147.62	20.41	-1433.30	161.03	225.33	-1593.09	201.12	170.25	-2134.50	79.69	1.23	-2140.20	87.60	22.43	-2309.64	93.03	330.22	-2219.69	77.41	333.79	-1768.69	117.53	1194.16	0.00	0.00	0.00	-1770.96	99.07	1576.03	-1776.01	201.66	1560.46	-2015.50	53.14	1554.50	-1824.00	115.60	1600.09	463.37	1021.02	71.66	1060.81	953.50	74.86	531.72
2.79000	-1575.22	148.85	19.16	-1600.01	147.45	19.27	-1433.30	161.03	225.33	-1593.09	201.12	170.25	-2125.20	74.28	4.30	-2113.88	83.40	28.17	-2278.93	90.50	320.03	-2191.93	75.56	325.43	-1757.91	116.57	1194.96	0.00	0.00	0.00	-1760.87	99.47	1577.25	-1771.30	201.93	1561.91	-2002.30	53.49	1554.79	-1815.11	115.83	1600.72	463.44	1020.86	71.75	1061.06	953.38	75.01	532.34
2.80000	-1578.03	148.63	18.46	-1598.62	147.49	19.12	-1433.30	161.03	225.33	-1593.09	201.12	170.25	-2095.97	67.94	10.91	-2094.58	77.27	33.56	-2247.83	87.90	309.65	-2163.83	73.64	316.89	-1741.95	115.37	1195.81	0.00	0.00	0.00	-1747.27	99.51	1578.39	-1761.29	202.45	1562.91	-1989.09	53.81	1555.09	-1806.19	116.04	1601.32	462.92	1021.11	71.58	1061.28	953.77	74.91	531.78
2.81000	-1577.30	147.98	18.48	-1599.28	147.92	19.05	-1433.30	161.03	225.33	-1593.09	201.12	170.25	-2063.12	60.64	17.98	-2063.57	71.79	40.80	-2216.34	85.20	299.06	-2135.39	71.63	308.18	-1729.97	114.25	1196.57	0.00	0.00	0.00	-1734.91	99.54	1579.36	-1740.28	203.22	1563.72	-1975.87	54.10	1555.38	-1797.22	116.26	1601.90	462.91	1020.95	71.72	1060.76	953.57	74.84	532.18
2.82000	-1574.96	148.56	18.49	-1600.76	147.95	18.56	-1433.30	161.03	225.33	-1593.09	201.12	170.25	-2041.38	53.92	21.27	-2041.29	66.79	45.19	-2184.47	82.42	288.27	-2106.63	69.55	299.30	-1721.25	113.45	1197.18	0.00	0.00	0.00	-1722.03	99.29	1580.21	-1727.95	202.16	1564.68	-1962.64	54.37	1555.68	-1788.22	116.46	1602.45	462.21	1021.14	71.41	1060.75	953.75	74.81	532.08
2.83000	-1574.47	148.62	18.83	-1594.71	147.85	19.84	-1433.30	161.03	225.33	-1593.09	201.12	170.25	-2011.08	48.58	25.93	-2000.13	61.44	51.12	-2152.21	79.55	277.28	-2077.52	67.39	290.25	-1707.76	112.65	1198.22	0.00	0.00	0.00	-1711.14	98.76	1581.14	-1715.53	201.66	1565.72	-1949.40	54.61	1555.98	-1779.19	116.66	1602.98	462.31	1021.23	71.30	1060.68	953.81	74.73	531.39
2.84000	-1574.87	149.41	18.70	-1595.44	147.42	19.73	-1433.30	161.03	225.33	-1593.09	201.12	170.25	-1972.49	42.14	31.36	-1967.68	56.41	54.49	-2119.55	76.59	266.08	-2048.08	65.14	281.02	-1690.53	111.37	1198.97	0.00	0.00	0.00	-1698.66	98.27	1581.89	-1707.67	201.02	1566.22	-1936.15	54.83	1556.28	-1770.11	116.85	1603.49	463.32	1020.35	71.89	1061.15	953.51	74.97	530.95
2.85000	-1583.28	147.78	17.20	-1600.20	146.80	18.86	-1433.30	161.03	225.33	-1593.09	201.12	170.25	-1949.76	36.41	31.80	-1935.73	51.67	56.99	-2086.50	73.54	254.68	-2018.30	62.82	271.61	-1687.59	110.29	1199.54	0.00	0.00	0.00	-1685.70	97.58	1582.48	-1696.52	200.58	1567.17	-1922.88	55.02	1556.59	-1761.00	117.04	1603.97	463.30	1020.98	71.74	1060.77	953.31	75.06	530.61
2.86000	-1573.41	148.73	19.34	-1602.11	147.44	18.26	-1433.30	161.03	225.33	-1593.09	201.12	170.25	-1918.96	31.16	32.86	-1913.42	47.38	56.48	-2053.06	70.40	243.06	-1988.17	60.41	262.03	-1675.09	109.20	1199.92	0.00	0.00	0.00	-1672.96	96.91	1582.90	-1679.27	199.65	1567.74	-1909.61	55.18	1556.90	-1751.85	117.22	1604.43	463.07	1021.01	71.71	1060.89	953.49	75.01	533.18
2.87000	-1572.63	148.08	19.55	-1602.03	147.87	17.96	-1433.30	161.03	225.33	-1593.09	201.12	170.25	-1890.25	26.00	41.41	-1891.07	42.81	65.22	-2019.21	67.16	231.24	-1957.70	57.91	252.27	-1665.55	108.97	1200.32	0.00	0.00	0.00	-1661.42	96.25	1583.28	-1664.94	199.08	1568.57	-1896.33	55.32	1557.21	-1742.67	117.40	1604.86	462.64	1020.96	71.64	1061.26	953.53	75.01	531.15
2.88000	-1574.74	148.72	18.88	-1601.55	146.94	18.19	-1433.30	161.03	225.33	-1593.09	201.12	170.25	-1858.43	22.76	41.35	-1861.14	37.35	65.09	-1984.97	63.84	219.21	-1926.89	55.34	242.33	-1651.49	108.13	1200.88	0.00	0.00	0.00	-1650.25	95.40	1583.26	-1650.84	198.46	1569.22	-1883.05	55.43	1557.52	-1733.44	117.56	1605.27	463.06	1020.96	71.62	1061.02	953.72	74.92	530.82
2.89000	-1571.58	150.29	19.67	-1596.70	147.32	19.05	-1433.30	161.03	225.33	-1593.09	201.12	170.25	-1824.80	19.62	40.12	-1827.89	34.56	63.00	-1950.32	60.42	206.97	-1895.72	52.68	232.21	-1641.39	108.11	1200.91	0.00	0.00	0.00	-1637.96	94.50	1583.13	-1636.97	197.80	1569.70	-1869.75	55.52	1557.84	-1724.18	117.72	1605.65	462.53	1020.98	71.58	1061.18	953.56	74.89	531.84
2.90000	-1569.28	147.59	20.18	-1594.15	147.35	19.35	-1433.30	161.03	225.33	-1593.09	201.12	170.25	-1786.80	16.31	39.40	-1791.91	31.31	60.57	-1915.27	56.91	194.51	-1864.21	49.93	221.91	-1633.21	107.17	1201.05	0.00	0.00	0.00	-1625.63	93.36	1582.87	-1623.32	197.10	1570.00	-1856.45	55.57	1558.16	-1714.88	117.88	1606.01	462.60	1021.11	71.54	1060.91	953.43	74.87	531.63
2.91000	-1570.19	147.75	20.30	-1595.15	146.37	19.42	-1433.30	161.03	225.33	-1593.09	201.12	170.25	-1740.44	14.26	32.40	-1755.02	27.69	57.71	-1879.80	53.30	181.84	-1838.09	48.62	214.20	-1624.31	107.44	1200.97	0.00	0.00	0.00	-1614.12	92.38	1582.44	-1609.89	196.35	1570.12	-1843.14	55.60	1558.48	-1705.55	118.03	1606.34	463.27	1020.98	71.70	1061.38	953.25	75.14	532.34
2.92000	-1572.23	151.95	18.39	-1603.58	147.24	17.52	-1433.30	161.03	225.33	-1593.09	201.12	170.25	-1712.27	11.00	34.08	-1721.12	24.81	53.47	-1843.94	49.60	168.95	-1808.68	44.56	206.69	-1613.20	107.56	1200.54	0.00	0.00	0.00	-1603.33	91.25	1582.02	-1596.66	195.56	1570.06	-1829.83	55.60	1558.80	-1696.18	118.17	1606.65	463.07	1020.73	71.88	1061.19	953.36	75.06	532.57
2.93000	-1569.40	147.66	21.31	-1603.81	146.96	17.53	-1433.30	161.03	225.33	-1593.09	201.12	170.25	-1674.51	7.55	32.04	-1683.66	21.67	49.60	-1814.48	47.70	157.19	-1780.31	41.91	197.55	-1602.67	107.57	1200.11	0.00	0.00	0.00	-1591.75	90.44	1581.22	-1583.64	194.73	1569.81	-1816.51	55.57	1559.13	-1686.76	118.30	1606.93	463.00	1021.00	71.71	1061.01	953.53	74.96	532.71
2.94000	-1571.28	147.52	20.94	-1602.83	147.46	17.76	-1433.30	161.03	225.33	-1593.09	201.12	170.25	-1638.37	2.41	30.69	-1648.22	18.52	45.58	-1782.78	43.79	145.81	-1752.42	40.77	186.86	-1593.98	106.94	1199.52	0.00	0.00	0.00	-1579.75	89.48	1580.23	-1570.82	193.87	1569.38	-1803.18	55.51	1559.46	-1677.32	118.43	1607.19	462.86	1021.04	71.61	1061.20	953.62	74.84	531.88
2.95000	-1569.91	147.60	22.02	-1602.78	146.87	18.54	-1433.30	161.03	225.33	-1593.09	201.12	170.25	-1597.21	-1.48	28.05	-1609.36	16.07	45.03	-1750.59	40.88	133.63	-1723.65	38.78	175.86	-1579.71	107.27	1198.70	0.00	0.00	0.00	-1568.35	88.37	1579.14	-1558.19	192.96	1568.75	-1789.85	55.43	1559.79	-1667.83	118.55	1607.42	462.49	1020.75	71.68	1060.69	953.57	74.87	530.76
2.96000	-1567.59	147.39	22.68	-1598.95	147.12	19.40	-1433.30	161.03	225.33	-1593.09	201.12	170.25	-1561.09	-3.89	25.48	-1571.98	13.07	41.61	-1717.80	37.48	121.44	-1692.57	34.91	165.31	-1571.79	107.41	1197.84	0.00	0.00	0.00	-1555.48	87.40	1577.86	-1545.75	192.02	1567.94	-1776.51	55.31	1560.13	-1658.30	118.67	1607.62	462.69	1020.77	71.70	1060.73	953.43	74.96	529.96
2.97000	-1570.04	147.79	21.43	-1597.19	146.76	19.71	-1433.30	161.03	225.33	-1593.09	201.12	170.25	-1520.51	-7.03	23.51	-1533.36	10.48	38.84	-1682.11	31.75	110.04	-1662.24	32.20	154.14	-1565.63	107.85	1196.94	0.00	0.00	0.00	-1544.13	86.27	1576.53	-1533.48	191.04	1566.94	-1763.17	55.17	1560.47	-1648.74	118.78	1607.80	462.76	1021.17	71.54	1061.19	953.15	75.05	529.11
2.98000	-1568.40	148.03	21.40	-1597.21	145.20	19.48	-1433.30	161.03	225.33	-1593.09	201.12	170.25	-1480.96	-9.46	22.33	-1496.71	7.80	36.20	-1648.09	28.73	97.21	-1631.68	29.45	143.22	-1553.31	107.93	1195.75	0.00	0.00	0.00	-1533.13	85.30	1574.89	-1521.40	190.03	1565.73	-1749.83	54.99	1560.81	-1639.14	118.88	1607.95	462.63	1021.05	71.61	1061.39	953.60	75.03	530.95
2.99000	-1565.82	146.39	21.82	-1596.05	139.44	17.83	-1433.30	161.03	225.33	-1593.09	201.12	170.25	-1443.65	-11.24	22.06	-1459.42	5.47	34.86	-1612.99	25.02	85.17	-1600.87	27.00	132.38	-1537.37	108.53	1194.48	0.00	0.00	0.00	-1521.43	84.30	1573.16	-1509.48	188.98	1564.33	-1736.48	54.79	1561.15	-1629.51	118.97	1608.07	462.37	1020.73	71.62	1061.16	953.56	75.05	530.83
3.00000	-1565.67	139.90	22.71	-1595.92	141.21	16.91	-1433.30	161.03	225.33	-1593.09	201.12	170.25	-1400.18	-13.08	23.77	-1420.89	3.46	34.42	-1578.49	22.10	73.40	-1567.14	21.57	123.12	-1530.32	109.02	1193.21	0.00	0.00	0.00	-1508.87	83.37	1571.21	-1497.72	187.90	1562.73	-1723.13	54.55	1561.50	-1619.83	119.06	1608.17	462.65	1020.97	71.57	1060.94	953.57	74.98	530.24
3.01000	-1561.94	142.63	21.41	-1599.88	144.01	14.93	-1433.30	161.03	225.33	-1593.09	201.12	170.25	-1364.23	-14.64	25.35	-1383.34	1.77	34.69	-1542.59	17.73	62.68	-1533.90	17.18	114.12	-1515.38	108.83	1192.11	0.00	0.00	0.00	-1497.44	82.45	1569.42	-1486.12	186.79	1560.93	-1709.78	54.29	1561.85	-1610.12	119.14	1608.24	462.52	1021.44	71.41	1061.34	953.80	74.99	530.93
3.02000	-1575.19	144.85	18.42	-1592.64	143.66	16.20	-1433.30	161.03	225.33	-1593.09	201.12	170.25	-1325.52	-16.12	28.33	-1346.89	0.56	35.81	-1505.65	13.17	53.18	-1498.95	11.01	106.71	-1509.46	109.58	1190.65	0.00	0.00	0.00	-1486.07	81.30	1567.35	-1474.67	185.66	1558.92	-1696.43	53.99	1562.20	-1600.37	119.21	1608.28	462.96	1021.21	71.65	1061.24	953.61	75.03	531.53
3.03000	-1579.15	145.14	17.72	-1599.29	149.29	16.83	-1433.30	161.03	225.33	-1593.09	201.12	170.25	-1281.41	-15.41	33.92	-1308.32	-0.51	38.46	-1467.25	7.31	45.22	-1465.46	6.77	99.62	-1495.44	109.09	1189.21	0.00	0.00	0.00	-1473.51	80.50	1565.34	-1463.37	184.49	1556.71	-1683.07	53.66	1562.55	-1590.58	119.27	1608.29	462.85	1021.17	71.60	1061.04	952.97	75.17	531.65
3.04000	-1576.54	150.23	16.80	-1593.01	148.16	17.92	-1433.30	161.03	225.33	-1593.09	201.12	170.25	-1248.68	-16.36	38.60	-1271.62	-1.30	42.11	-1430.21	3.65	37.39	-1431.82	2.13	93.68	-1485.95	109.20	1187.65	0.00	0.00	0.00	-1460.03	79.56	1563.29	-1456.42	183.48	1554.05	-1669.72	53.30	1562.91	-1580.75	119.33	1608.28	462.23	1021.03	71.51	1061.12	953.39	75.04	531.80
3.05000	-1572.17	151.38	17.46	-1598.29	149.30	16.66	-1433.30	161.03	225.33	-1593.09	201.12	170.25	-1214.72	-16.61	45.04	-1234.65	-1.76	47.84	-1394.73	0.89	30.58	-1399.11	-2.17	88.98	-1472.59	108.36	1186.04	0.00	0.00	0.00	-1451.29	78.42	1561.24	-1449.08	182.21	1552.24	-1656.36	52.91	1563.27	-1570.89	119.38	1608.24	462.42	1021.00	71.48	1060.88	953.61	74.88	532.73
3.06000	-1570.78	150.59	17.89	-1590.58	148.28	18.54	-1433.30	161.03	225.33	-1593.09	201.12	170.25	-1178.71	-15.49	54.83	-1201.07	-1.92	55.09	-1360.58	-1.47	25.57	-1367.46	-6.47	85.14	-1464.66	108.44	1184.19	0.00	0.00	0.00	-1438.60	77.04	1558.90	-1437.23	181.71	1550.21	-1643.00	52.48	1563.63	-1560.99	119.43	1608.17	463.39	1020.95	71.77	1061.23	953.33	74.98	532.33
3.07000	-1571.47	150.34	17.56	-1599.35	149.26	16.29	-1433.30	161.03	225.33	-1593.09	201.12	170.25	-1147.25	-15.91	64.90	-1165.53	-2.29	65.10	-1325.41	-6.85	24.00	-1337.90	-9.59	82.38	-1453.23	108.33	1182.74	0.00	0.00	0.00	-1427.62	75.97	1556.75	-1424.89	180.54	1548.38	-1629.64	52.02	1564.00	-1551.04	119.46	1608.07	463.22	1020.73	71.76	1061.10	953.23	75.13	531.14
3.08000	-1569.32	151.18	18.42	-1597.19	149.39	16.66	-1433.30	161.03	225.33	-1593.09	201.12	170.25	-1116.29	-14.67	76.76	-1139.21	-3.34	74.10	-1294.62	-9.16	23.19	-1310.72	-11.78	80.99	-1442.38	108.14	1181.17	0.00	0.00	0.00	-1415.65	74.84	1554.73	-1412.79	179.45	1546.40	-1616.29	51.53	1564.37	-1541.07	119.49	1607.95	462.70	1021.06	71.52	1061.03	953.61	74.98	531.32
3.09000	-1571.91	150.66	17.31	-1596.32	148.85	16.83	-1433.30	161.03	225.33	-1593.09	201.12	170.25	-1095.38	-13.88	87.50	-1113.12	-3.07	84.84	-1266.57	-10.50	23.39	-1286.23	-12.50	80.25	-1430.97	107.57	1179.69	0.00	0.00	0.00	-1404.94	73.52	1552.62	-1400.88	177.93	1544.59	-1602.93	51.01	1564.74	-1531.05	119.51	1607.79	462.95	1020.97	71.59	1060.87	953.76	74.82	532.03
3.10000	-1573.56	150.73	17.44	-1598.48	149.25	16.36	-1433.30	161.03	225.33	-1593.09	201.12	170.25	-1067.37	-13.22	100.73	-1089.60	-3.35	95.77	-1240.09	-13.00	25.93	-1264.02	-12.82	80.66	-1416.98	106.66	1178.37	0.00	0.00	0.00	-1395.40	72.14	1550.65	-1388.65	177.09	1542.58	-1589.58	50.45	1565.12	-1520.99	119.53	1607.61	462.34	1021.23	71.47	1060.70	953.94	74.69	530.82
3.11000	-1579.34	151.72	15.95	-1596.44	149.30	16.66	-1433.30	161.03	225.33	-1593.09	201.12	170.25	-1049.37	-13.35	110.33	-1067.82	-4.85	106.94	-1217.22	-14.99	28.35	-1244.49	-12.31	81.06	-1405.35	106.09	1177.10	0.00	0.00	0.00	-1380.81	71.07	1548.78	-1377.50	175.64	1540.99	-1576.23	49.86	1565.50	-1510.90	119.53	1607.39	462.62	1020.61	71.67	1061.03	953.51	74.97	531.17
3.12000	-1574.78	151.46	16.88	-1594.79	149.59	16.66	-1433.30	161.03	225.33	-1593.09	201.12	170.25	-1032.62	-11.99	117.91	-1047.14	-17.70	118.65	-1198.10	-16.19	29.89	-1231.67	-11.78	80.45	-1392.08	105.57	1175.78	0.00	0.00	0.00	-1370.08	69.59	1547.28	-1364.23	174.44	1539.34	-1562.88	49.24	1565.88	-1500.77	119.53	1607.15	462.66	1020.97	71.64	1060.72	953.58	74.81	531.67
3.13000	-1578.46	151.62	15.93	-1595.89	150.42	16.12	-1433.30	161.03	225.33	-1593.09	201.12	170.25	-1019.21	-12.60	121.68	-1034.14	-19.03	122.26	-1183.39	-16.40	29.13	-1215.96	-11.93	79.36	-1379.20	104.70	1174.76	0.00	0.00	0.00	-1359.42	68.00	1546.11	-1354.19	173.07	1538.35	-1549.54	48.58	1566.26	-1490.60	119.52	1606.88	463.25	1020.92	71.74	1061.06	953.59	74.95	531.88
3.14000	-1566.20	151.18	18.62	-1593.65	149.63	17.07	-1433.30	161.03	225.33	-1593.09	201.12	170.25	-1010.87	-13.19	120.00	-1025.86	-17.13	120.27	-1173.55	-16.25	26.82	-1205.34	-12.96	77.54	-1367.29	103.88	1173.92	0.00	0.00	0.00	-1346.89	66.82	1544.94	-1340.09	171.79	1537.25	-1536.19	47.88	1566.65	-1480.39	119.51	1606.58	463.13	1020.51	71.79	1060.95	953.68	74.89	530.63
3.15000	-1576.97	152.41	16.26	-1597.02	149.91	16.56	-1433.30	161.03	225.33	-1593.09	201.12	170.25	-1007.87	-10.72	113.45	-1020.92	-12.73	113.00	-1167.85	-15.90	23.54	-1198.18	-13.40	74.47	-1355.34	102.79	1173.12	0.00	0.00	0.00	-1335.47	65.29	1544.12	-1328.27	170.93	1536.50	-1522.85	47.15	1567.04	-1470.14	119.48	1606.25	462.77	1020.86	71.65	1061.24	953.32	75.13	529.57
3.16000	-1575.21	152.23	16.93	-1596.04	149.33	16.64	-1433.30	161.03	225.33	-1593.09	201.12	170.25	-998.91	-7.02	104.00	-1019.60	-4.65	100.05	-1166.14	-14.78	20.52	-1193.91	-12.61	70.41	-1343.76	101.60	1172.44	0.00	0.00	0.00	-1324.33	63.58	1543.40	-1318.16	169.39	1535.74	-1509.52	46.39	1567.43	-1459.86	119.45	1605.89	463.13	1020.81	71.76	1060.71	953.74	74.76	530.82
3.17000	-1579.57	152.32	15.82	-1593.44	150.07	16.94	-1433.30	161.03	225.33	-1593.09	201.12	170.25	-999.42	-6.36	92.60	-1015.07	3.28	89.70	-1164.57	-12.35	18.42	-1190.04	-12.45	66.66	-1329.51	99.76	1172.01	0.00	0.00	0.00	-1312.10	61.80	1542.89	-1306.24	167.92	1535.21	-1496.19	45.59	1567.82	-1449.54	119.41	1605.50	462.37	1021.08	71.50	1060.88	953.41	74.84	532.92
3.18000	-1578.24	151.99	16.24	-1591.94	150.58	17.20	-1433.30	161.03	225.33	-1593.09	201.12	170.25	-989.06	-5.69	82.24	-1008.44	4.38	79.53	-1161.31	-10.55	18.82	-1182.72	-13.65	65.35	-1319.19	98.40	1171.76	0.00	0.00	0.00	-1300.11	60.00	1542.60	-1296.49	165.87	1535.11	-1482.87	44.75	1568.22	-1439.17	119.36	1605.08	462.85	1020.81	71.64	1060.98	953.34	74.91	531.13
3.19000	-1568.20	153.15	18.36	-1597.12	150.71	16.08	-1433.30	161.03	225.33	-1593.09	201.12	170.25	-979.43	-4.11	69.76	-1002.13	6.57	68.13	-1158.44	-10.62	19.42	-1174.94	-12.79	66.31	-1303.57	96.65	1171.97	0.00	0.00	0.00	-1287.15	58.20	1543.01	-1285.98	163.53	1535.64	-1469.55	43.88	1568.62	-1428.77	119.30	1604.63	462.89	1020.80	71.67	1061.48	953.06	75.21	530.48
3.20000	-1574.85	152.46	17.22	-1593.29	151.30	16.43	-1433.30	161.03	225.33	-1593.09	201.12	170.25	-975.31	-0.19	58.55	-999.00	10.16	58.05	-1154.74	-12.78	20.77	-1168.95	-13.41	66.34	-1294.56	94.51	1172.32	0.00	0.00	0.00	-1275.21	56.28	1544.31	-1272.62	162.05	1536.80	-1456.23	42.97	1569.03	-1418.33	119.24	1604.14	463.56	1020.65	71.90	1061.42	953.33	75.15	531.47
3.21000	-1571.44	152.57	17.61	-1595.74	151.40	15.67	-1433.30	161.03	225.33	-1593.09	201.12	170.25	-973.41	1.67	50.44	-996.30	12.76	51.23	-1154.38	-11.34	20.12	-1165.83	-14.51	65.79	-1283.69	92.41	1173.49	0.00	0.00	0.00	-1264.01	54.74	1546.02	-1255.99	159.99	1538.90	-1442.93	42.03	1569.44	-1407.86	119.17	1603.63	463.02	1020.94	71.65	1061.13	953.58	74.91	529.90
3.22000	-1566.18	153.26	18.15	-1595.02	150.58	15.84	-1433.30	161.03	225.33	-1593.09	201.12	170.25	-967.33	3.71	45.36	-993.97	14.17	46.07	-1153.65	-11.55	19.99	-1163.24	-15.39	66.58	-1269.35	90.98	1175.17	0.00	0.00	0.00	-1251.56	52.53	1547.80	-1243.07	158.19	1540.83	-1429.63	41.05	1569.85	-1397.34	119.09	1603.09	463.20	1020.97	71.78	1061.20	953.85	74.84	527.43
3.23000	-1565.46	152.26	18.33	-1591.45	150.48	16.28	-1433.30	161.03	225.33	-1593.09	201.12	170.25	-967.68	4.44	41.01	-993.32	14.39	42.40	-1152.58	-12.66	20.37	-1160.94	-15.65	67.20	-1258.05	89.25	1177.33	0.00	0.00	0.00	-1239.05	50.73	1549.74	-1231.74	155.69	1542.88	-1416.33	40.03	1570.26	-1386.79	119.00	1602.51	462.89	1020.92	71.67	1061.37	953.58	74.95	530.18
3.24000	-1569.23	153.38	16.36	-1587.88	150.87	16.51	-1433.30	161.03	225.33	-1593.09	201.12	170.25	-966.69	5.09	37.54	-991.43	15.35	39.22	-1151.91	-13.11	20.50	-1159.00	-15.90	67.55	-1243.85	87.52	1180.08	0.00	0.00	0.00	-1228.57	48.56	1551.78	-1220.01	153.57	1544.95	-1403.05	38.97	1570.68	-1376.19	118.90	1601.90	462.47	1020.93	71.51	1061.32	953.54	74.97	531.40
3.25000	-1567.60	153.03	15.41	-1585.10	151.10	16.27	-1433.30	161.03	225.33	-1593.09	201.12	170.25	-967.46	6.05	33.39	-990.77	16.18	36.00	-1151.49	-12.92	20.43	-1156.72	-16.65	68.32	-1231.90	85.98	1182.81	0.00	0.00	0.00	-1217.34	46.60	1553.56	-1208.40	151.18	1546.97	-1389.77	37.88	1571.10	-1365.56	118.80	1601.27	462.88	1021.14	71.58	1061.37	953.64	75.04	532.52
3.26000	-1566.47	154.54	13.23	-1581.49	150.62	16.42	-1433.30	161.03	225.33	-1593.09	201.12	170.25	-965.91	7.05	30.75	-991.31	17.00	32.98	-1150.61	-13.29	21.01	-1155.33	-15.61	68.12	-1219.59	84.40	1185.47	0.00	0.00	0.00	-1204.36	44.31	1555.04	-1196.66	148.69	1548.88	-1376.51	36.74	1571.52	-1354.89	118.68	1600.60	462.54	1021.08	71.53	1061.27	953.43	75.09	532.26
3.27000	-1560.72	154.40	11.79	-1573.41	150.55	17.62	-1433.30	161.03	225.33	-1593.09	201.12	170.25	-963.47	7.84	29.47	-990.00	17.45	31.49	-1150.38	-12.77	21.09	-1153.81	-15.56	68.44	-1207.25	82.81	1188.18	0.00	0.00	0.00	-1190.65	42.08	1556.41	-1185.22	145.94	1550.73	-1363.25	35.57	1571.95	-1344.18	118.56	1599.89	462.95	1021.07	71.71	1061.23	953.50	74.99	531.65
3.28000	-1560.95	155.08	8.22	-1562.04	150.31	19.55	-1433.30	161.03	225.33	-1592.63	198.61	178.10	-966.39	7.64	27.63	-990.37	17.74	30.13	-1150.32	-12.11	21.20	-1153.42	-14.28	68.19	-1197.13	81.20	1190.56	0.00	0.00	0.00	-1179.24	40.06	1557.80	-1173.20	144.49	1552.36	-1350.00	34.36	1572.38	-1333.43	118.43	1599.16	462.61	1021.07	71.51	1061.45	953.67	75.05	531.58
3.29000	-1552.84	155.53	6.31	-1557.53	150.18	19.92	-1433.30	161.03	225.33	-1588.57	194.73	191.48	-966.51	7.54	26.46	-990.70	17.97	29.19	-1149.74	-12.17	21.81	-1152.07	-14.09	68.77	-1182.78	79.92	1192.94	0.00	0.00	0.00	-1167.35	37.80	1559.01	-1161.59	142.28	1554.11	-1336.76	33.11	1572.81	-1322.65	118.29	1598.39	463.01	1021.12	71.68	1061.00	953.46	74.99	532.21
3.30000	-1547.25	156.36	3.25	-1543.09	149.23	21.86	-1433.30	161.03	225.33	-1578.44	192.48	201.09	-964.76	8.74	25.94	-988.64	18.30	29.06	-1149.84	-11.00	21.86	-1151.74	-12.42	68.62	-1172.27	79.45	1194.71	0.00	0.00	0.00	-1154.94	36.14	1560.28	-1149.74	140.57	1555.71	-1323.53	31.82	1573.24	-1311.82	118.15	1597.59	462.71	1020.82	71.63	1060.90	953.58	75.00	529.59
3.31000	-1538.50	156.13	0.58	-1533.14	148.69	23.93	-1433.30	161.03	225.33	-1562.65	190.84	208.22	-964.56	8.65	25.79	-988.75	18.56	28.62	-1149.33	-10.88	22.41	-1150.74	-12.04	68.93	-1160.57	78.24	1196.51	0.00	0.00	0.00	-1144.37	34.44	1561.39	-1137.73	139.19	1557.06	-1310.31	30.49	1573.68	-1300.96	117.99	1596.76	463.00	1020.81	71.65	1060.65	953.73	74.92	530.82
3.32000	-1523.09	157.28	3.22	-1512.54	149.41	32.83	-1433.30	161.03	225.33	-1541.58	188.81	214.13	-963.26	8.46	25.67	-989.16	18.73	28.03	-1149.54	-9.95	22.23	-1150.65	-11.02	68.84	-1146.28	77.95	1197.54	0.00	0.00	0.00	-1131.74	33.00	1562.45	-1126.14	137.29	1558.22	-1297.11	29.12	1574.12	-1290.05	117.83	1595.90	463.05	1020.93	71.69	1061.26	953.65	75.12	532.19
3.33000	-1503.22	156.70	10.89	-1496.62	149.06	39.45	-1433.30	161.03	225.33	-1515.61	185.40	220.10	-966.69	8.85	24.75	-989.78	18.74	27.70	-1149.30	-10.01	22.45	-1150.12	-11.27	68.95	-1135.87	78.14	1198.41	0.00	0.00	0.00	-1120.56	31.40	1563.42	-1114.79	135.59	1559.29	-1283.91	27.71	1574.57	-1279.11	117.65	1595.00	463.14	1021.20	71.68	1061.19	953.67	74.96	533.42
3.34000	-1477.26	159.09	18.50	-1469.42	150.20	47.61	-1433.30	161.03	225.33	-1485.14	179.60	227.38	-965.01	8.30	24.79	-988.15	18.69	27.92	-1149.53	-9.52	22.23	-1149.48	-11.75	69.15	-1125.78	77.83	1198.96	0.00	0.00	0.00	-1107.51	30.09	1564.34	-1103.46	133.94	1560.28	-1270.73	26.26	1575.01	-1268.13	117.47	1594.07	463.58	1020.78	71.85	1061.28	953.22	75.06	532.43
3.35000	-1452.60	160.57	25.36	-1443.59	150.37	54.65	-1433.30	161.03	225.33	-1459.59	172.81	235.31	-966.52	8.62	24.37	-988.45	18.83	27.78	-1149.56	-9.26	22.10	-1149.50	-11.47	69.05	-1112.49	77.68	1199.31	0.00	0.00	0.00	-1095.12	28.80	1565.21	-1091.59	133.08	1561.15	-1257.56	24.77	1575.47	-1257.11	117.28	1593.10	463.38	1020.81	71.74	1060.98	953.67	74.84	530.59
3.36000	-1417.09	161.37	33.16	-1417.17	151.40	59.96	-1433.30	161.03	225.33	-1436.25	168.71	240.54	-962.50	8.45	24.96	-989.25	18.71	27.49	-1149.24	-9.83	22.21	-1150.00	-10.65	68.77	-1100.35	77.82	1199.65	0.00	0.00	0.00	-1082.93	27.76	1566.12	-1080.08	131.56	1562.07	-1244.40	23.24	1575.92	-1246.05	117.08	1592.10	463.19	1020.92	71.67	1060.73	953.39	74.89	530.45
3.37000	-1388.24	161.98	37.73	-1386.83	152.98	64.29	-1433.30	161.03	225.33	-1412.93	164.34	243.94	-964.47	8.48	24.58	-988.51	18.59	27.71	-1148.73	-10.36	22.62	-1149.09	-11.47	69.33	-1091.48	77.53	1200.12	0.00	0.00	0.00	-1071.30	26.50	1566.76	-1068.32	130.74	1562.70	-1231.26	21.67	1576.38	-1234.95	116.87	1591.07	463.02	1021.32	71.51	1061.19	953.16	75.14	529.93
3.38000	-1356.91	162.90	41.87	-1359.77	153.12	66.54	-1433.28	161.02	225.33	-1388.94	160.06	245.46	-963.23	8.82	24.49	-988.58	19.03	27.65	-1149.13	-9.75	22.43	-1149.33	-10.62	69.14	-1083.10	76.90	1200.19	0.00	0.00	0.00	-1060.42	25.65	1567.29	-1056.68	130.00	1563.29	-1218.13	20.05	1576.84	-1223.81	116.66	1590.01	462.81	1021.39	71.54	1061.40	953.24	75.10	529.95
3.39000	-1328.48	162.78	44.26	-1330.04	152.50	69.05	-1408.64	157.28	224.44	-1364.61	156.13	245.65	-965.48	8.61	23.70	-989.09	18.88	27.34	-1149.07	-9.49	22.71	-1148.74	-10.89	69.42	-1071.00	76.28	1200.38	0.00	0.00	0.00	-1048.97	24.51	1567.72	-1045.61	128.24	1563.77	-1205.35	17.26	1577.41	-1212.63	116.43	1588.91	462.64	1021.08	71.61	1061.21	953.43	75.11	529.74
3.40000	-1294.55	160.59	46.08	-1301.74	151.43	69.44	-1382.61	154.82	222.35	-1339.66	152.96	244.74	-964.37	8.72	24.15	-988.20	19.09	27.54	-1148.69	-9.79	23.09	-1148.50	-10.58	69.51	-1059.97	75.46	1200.71	0.00	0.00	0.00	-1037.22	23.63	1567.98	-1033.70	127.85	1564.04	-1193.63	16.04	1577.98	-1201.41	116.19	1587.77	462.60	1020.90	71.68	1061.12	953.66	74.96	530.26
3.41000	-1259.52	158.61	47.61	-1268.83	148.49	68.24	-1356.08	152.90	219.03	-1313.24	151.53	243.38	-964.44	8.14	24.13	-988.05	19.19	27.47	-1148.98	-9.07	23.01	-1148.75	-9.91	69.38	-1049.51	74.57	1200.95	0.00	0.00	0.00	-1025.29	22.66	1568.03	-1022.25	126.84	1564.21	-1181.60	14.48	1578.47	-1190.16	115.95	1586.60	462.78	1020.89	71.69	1060.91	953.60	74.87	532.05
3.42000	-1232.61	155.26	46.56	-1236.13	146.01	67.78	-1329.79	149.79	213.76	-1287.92	148.50	240.00	-963.87	7.98	23.97	-988.64	18.92	27.23	-1148.99	-8.66	23.10	-1148.59	-9.87	69.64	-1038.76	73.48	1201.22	0.00	0.00	0.00	-1014.23	21.85	1568.04	-1010.79	125.88	1564.16	-1170.36	14.02	1578.98	-1178.86	115.70	1585.40	463.29	1020.88	71.77	1061.27	953.82	74.90	530.94
3.43000	-1195.55	151.19	46.32	-1206.39	141.56	65.30	-1302.04	148.97	208.18	-1261.71	146.31	235.86	-966.42	7.72	23.07	-988.41	18.49	27.21	-1148.70	-8.51	23.44	-1148.40	-9.79	69.95	-1027.97	72.52	1201.35	0.00	0.00	0.00	-1002.66	21.08	1567.89	-999.41	124.97	1563.97	-1157.98	12.13	1579.28	-1167.53	115.43	1584.16	462.99	1021.48	71.51	1061.19	953.59	75.02	531.71
3.44000	-1155.91	151.55	46.94	-1169.05	141.24	64.88	-1274.26	146.89	200.70	-1235.13	144.73	230.66	-963.87	7.48	23.66	-988.27	18.08	27.25	-1148.74	-8.20	23.66	-1148.09	-9.69	70.23	-1020.13	71.54	1201.47	0.00	0.00	0.00	-988.93	20.37	1567.41	-988.06	124.58	1563.59	-1146.06	10.72	1579.63	-1156.16	115.16	1582.88	463.43	1021.10	71.74	1061.02	953.51	74.97	531.56
3.45000	-1121.05	149.93	45.45	-1132.70	139.21	63.17	-1245.85	145.36	192.16	-1207.71	143.19	224.25	-965.22	7.67	23.49	-986.14	18.23	27.54	-1148.62	-7.79	23.84	-1147.80	-9.69	70.65	-1009.49	70.10	1201.52	0.00	0.00	0.00	-978.43	19.55	1566.99	-977.02	123.59	1563.12	-1134.74	10.08	1579.87	-1144.74	114.88	1581.57	463.13	1020.96	71.72	1060.89	953.43	74.92	530.34
3.46000	-1083.89	148.33	43.67	-1097.24	138.04	60.40	-1216.24	144.36	182.70	-1179.80	142.13	216.88	-962.18	7.69	24.34	-987.33	18.13	27.28	-1148.42	-7.51	24.13	-1147.43	-9.68	71.16	-998.13	68.95	1201.48	0.00	0.00	0.00	-966.33	18.86	1566.34	-965.85	122.89	1562.43	-1122.93	8.63	1579.98	-1133.29	114.59	1580.23	462.20	1020.98	71.50	1061.07	953.22	75.13	530.68
3.47000	-1044.75	147.57	42.13	-1057.71	137.16	58.09	-1185.84	143.09	172.25	-1151.62	140.56	208.32	-964.91	6.98	24.11	-987.95	18.11	27.06	-1148.18	-7.44	24.77	-1146.84	-9.95	71.80	-987.94	68.48	1201.15	0.00	0.00	0.00	-955.21	18.36	1565.66	-954.46	122.73	1561.59	-1111.82	8.11	1580.06	-1121.80	114.29	1578.85	462.55	1020.85	71.61	1061.39	953.52	74.99	531.24
3.48000	-1006.26	146.01	40.31	-1022.46	136.61	55.53	-1154.51	142.14	161.19	-1122.23	139.35	199.00	-961.33	7.44	25.63	-986.61	18.30	27.65	-1147.97	-7.21	25.21	-1146.74	-9.10	71.97	-976.79	67.70	1200.81	0.00	0.00	0.00	-943.49	17.83	1564.88	-943.38	122.30	1560.77	-1100.68	7.26	1579.82	-1110.27	113.98	1577.43	463.27	1021.02	71.69	1061.42	953.59	74.90	531.79
3.49000	-967.35	144.55	39.01	-983.48	134.88	53.10	-1122.70	140.23	148.78	-1092.92	138.02	189.13	-961.38	7.68	25.78	-985.95	18.34	28.41	-1147.56	-7.05	25.86	-1146.74	-8.35	72.06	-966.60	67.03	1200.16	0.00	0.00	0.00	-932.79	17.30	1564.09	-932.58	121.61	1559.85	-1089.50	6.55	1579.40	-1098.69	113.67	1575.98	462.68	1021.05	71.52	1060.87	953.22	75.04	532.49
3.50000	-928.64	143.46	37.77	-945.61	133.44	50.86	-1090.41	138.05	135.69	-1062.73	137.02	178.90	-959.47	7.04	26.56	-982.86	17.12	30.24	-1147.91	-6.19	26.20	-1146.69	-7.58	72.51	-957.37	65.63	1199.31	0.00	0.00	0.00	-921.52	16.57	1563.26	-921.58	121.39	1558.87	-1078.44	5.86	1578.80	-1087.08	113.34	1574.49	462.43	1021.17	71.49	1060.91	953.80	74.80	531.70
3.51000	-888.05	141.17	37.01	-907.11	132.57	48.68	-1056.98	137.10	122.96	-1032.39	136.13	168.22	-958.84	6.30	26.82	-978.18	14.33	35.15	-1147.86	-5.32	26.53	-1146.06	-7.33	72.98	-947.75	65.26	1198.22	0.00	0.00	0.00	-911.64	16.16	1562.41	-910.59	121.42	1557.82	-1067.40	5.23	1578.07	-1075.43	113.00	1572.97	462.91	1021.13	71.57	1061.54	953.78	74.99	531.23
3.52000	-847.81	139.82	36.66	-868.88	131.36	46.63	-1024.40	133.91	109.32	-1001.56	135.26	157.20	-957.31	6.58	29.27	-975.76	13.01	37.07	-1147.57	-5.04	27.41	-1144.95	-7.62	73.88	-936.96	64.75	1197.19	0.00	0.00	0.00	-900.20	15.70	1561.49	-899.84	121.10	1556.91	-1056.39	4.57	1577.16	-1063.74	112.65	1571.40	462.53	1021.19	71.48	1060.91	953.86	74.85	530.63
3.53000	-807.64	138.14	36.76	-829.94	129.62	45.29	-990.11	132.27	96.18	-970.02	134.41	145.92	-955.77	6.67	29.31	-977.81	13.95	35.19	-1147.10	-5.14	28.47	-1144.85	-6.21	74.02	-924.28	64.25	1195.83	0.00	0.00	0.00	-889.82	15.42	1560.65	-889.25	120.26	1555.96	-1045.57	3.85	1576.10	-1053.56	111.44	1570.29	462.62	1021.12	71.64	1060.89	953.71	74.89	531.63
3.54000	-769.53	136.40	36.76	-791.20	127.84	44.20	-955.12	130.13	83.17	-937.09	133.95	134.67	-958.52	7.09	27.02	-981.26	16.01	32.00	-1146.80	-4.98	29.40	-1144.15	-6.04	74.75	-912.75	63.50	1194.28	0.00	0.00	0.00	-878.00	15.12	1559.71	-878.48	119.95	1554.90	-1034.55	2.91	1574.87	-1041.83	112.41	1568.87	462.84	1021.14	71.59	1060.85	953.57	74.96	532.60
3.55000	-728.78	134.02	38.16	-750.34	126.04	44.28	-918.19	129.53	71.43	-904.17	132.82	123.75	-960.26	7.32	25.34	-984.21	17.42	29.28	-1146.38	-4.91	30.51	-1143.55	-5.57	75.55	-903.77	62.39	1192.68	0.00	0.00	0.00	-868.49	14.72	1558.84	-867.75	119.83	1553.96	-1023.63	2.23	1573.59	-1031.06	112.07	1567.38	462.69	1021.16	71.47	1061.06	953.43	74.96	531.57
3.56000	-690.21	131.28	38.77	-714.00	123.45	43.43	-880.85	128.87	60.63	-870.74	131.11	112.75	-959.56	6.12	23.48	-984.88	17.54	27.54	-1146.15	-4.80	31.74	-1142.24	-6.45	76.92	-894.18	62.95	1191.31	0.00	0.00	0.00	-857.67	14.50	1557.94	-857.29	119.25	1553.03	-1013.06	2.05	1572.26	-1021.38	110.50	1566.16	462.35	1021.12	71.54	1060.96	953.74	74.81	530.78
3.57000	-653.12	128.37	40.40	-675.27	121.48	44.00	-843.96	128.81	51.11	-837.13	131.02	103.67	-960.27	5.85	23.12	-986.19	17.54	26.67	-1145.87	-4.79	32.98	-1142.25	-5.33	77.66	-884.51	62.39	1189.71	0.00	0.00	0.00	-845.56	14.16	1556.97	-850.87	119.71	1551.60	-1002.23	1.67	1570.81	-1010.62	110.62	1564.64	462.63	1020.96	71.60	1060.80	953.56	74.87	530.11
3.58000	-615.42	126.73	44.21	-638.66	119.35	46.24	-807.21	129.48	43.39	-803.95	131.46	95.62	-960.69	6.30	22.90	-985.78	17.78	26.61	-1145.65	-4.77	34.32	-1141.95	-4.84	78.62	-872.32	62.26	1188.00	0.00	0.00	0.00	-835.72	13.95	1555.99	-841.49	119.65	1550.62	-991.50	1.37	1569.31	-999.31	111.29	1562.92	462.25	1020.96	71.51	1061.02	953.49	75.00	531.26
3.59000	-575.79	123.98	50.66	-603.24	117.19	50.44	-771.67	129.55	36.97	-771.90	131.61	88.97	-963.32	6.05	21.82	-986.59	17.82	26.20	-1145.81	-4.29	35.35	-1141.39	-4.84	79.88	-863.36	61.89	1186.43	0.00	0.00	0.00	-825.29	13.92	1554.96	-830.86	119.34	1549.69	-980.58	0.85	1567.72	-989.95	109.66	1561.41	462.22	1020.85	71.50	1060.91	953.65	74.97	531.95
3.60000	-544.89	122.37	57.37	-568.38	116.16	56.95	-736.64	130.43	32.48	-740.90	131.37	83.87	-960.38	6.22	22.37	-985.80	17.53	26.25	-1145.67	-4.37	36.74	-1140.41	-5.53	81.44	-853.13	61.63	1184.77	0.00	0.00	0.00	-815.01	14.00	1553.82	-820.10	119.58	1548.21	-969.92	0.44	1566.05	-978.53	110.48	1559.59	462.26	1021.45	71.38	1060.76	953.61	74.88	531.49
3.61000	-509.14	121.44	67.79	-538.02	115.40	64.24	-703.22	131.46	29.76	-710.96	132.54	80.99	-960.36	5.54	22.38	-985.88	17.06	26.06	-1145.22	-5.00	38.30	-1138.96	-6.84	83.44	-840.75	61.46	1183.26	0.00	0.00	0.00	-804.10	14.21	1552.59	-807.62	119.97	1546.86	-959.43	0.66	1564.42	-967.88	110.73	1557.72	462.66	1021.23	71.46	1060.92	953.84	74.87	530.97
3.62000	-480.53	121.14	78.09	-510.20	113.82	73.18	-671.60	131.57	28.37	-682.28	133.67	79.64	-962.91	5.07	21.69	-984.98	17.29	26.03	-1145.55	-4.59	39.50	-1138.28	-6.84	84.92	-829.22	61.34	1181.67	0.00	0.00	0.00	-793.39	14.19	1551.25	-797.75	120.12	1545.43	-948.86	1.00	1562.75	-957.84	109.73	1556.06	462.42	1021.35	71.42	1061.21	953.64	75.05	530.83
3.63000	-455.03	120.46	89.78	-483.81	113.24	82.56	-642.44	132.19	28.74	-656.02	133.98	79.41	-960.13	5.16	22.19	-985.69	16.97	25.70	-1145.16	-5.04	41.31	-1136.80	-8.28	87.04	-817.81	60.98	1180.04	0.00	0.00	0.00	-781.80	14.53	1549.90	-785.32	120.46	1543.93	-937.99	1.06	1561.16	-947.63	108.93	1554.30	462.76	1021.27	71.43	1060.84	953.24	75.04	532.02
3.64000	-434.48	120.32	100.41	-459.34	112.71	92.33	-615.82	132.22	29.75	-631.75	135.39	80.49	-960.45	5.47	21.95	-986.05	16.66	25.59	-1144.52	-5.85	43.26	-1135.90	-8.58	88.76	-805.59	60.97	1178.54	0.00	0.00	0.00	-771.52	14.82	1548.64	-776.20	120.92	1542.47	-927.05	1.17	1559.58	-936.44	110.13	1552.69	463.16	1021.04	71.72	1061.27	953.36	75.07	531.18
3.65000	-413.63	119.84	108.63	-437.79	111.88	100.91	-592.52	131.65	30.62	-610.85	134.54	80.86	-960.63	5.20	22.02	-984.79	16.65	25.88	-1144.05	-6.28	45.28	-1134.51	-9.48	90.85	-795.96	60.82	1177.23	0.00	0.00	0.00	-760.27	15.04	1547.40	-764.83	121.25	1541.29	-916.26	1.39	1558.00	-923.59	114.25	1550.82	462.67	1020.92	71.61	1060.88	953.30	74.95	531.84
3.66000	-395.99	120.19	116.50	-419.14	111.19	108.10	-572.89	131.28	31.10	-592.16	136.14	81.86	-961.96	4.88	21.60	-984.42	16.62	26.07	-1143.39	-6.69	47.43	-1132.85	-10.20	93.16	-783.73	60.60	1175.88	0.00	0.00	0.00	-749.61	15.59	1546.28	-754.53	121.55	1540.14	-905.58	1.99	1556.56	-914.47	111.92	1549.47	462.72	1020.78	71.73	1061.05	953.31	74.96	529.92
3.67000	-381.86	119.70	120.80	-405.05	109.93	111.04	-556.25	132.26	31.30	-577.23	136.08	81.22	-959.75	5.30	22.23	-984.09	16.23	26.00	-1142.31	-7.82	50.17	-1130.91	-11.31	95.87	-770.65	60.39	1174.62	0.00	0.00	0.00	-739.21	16.17	1545.30	-744.64	122.48	1539.24	-894.99	2.71	1555.22	-902.92	114.37	1547.82	463.08	1021.03	71.65	1061.07	953.33	74.96	529.62
3.68000	-370.71	118.18	121.81	-393.55	108.98	111.73	-543.20	133.69	30.39	-565.05	136.95	80.13	-959.44	5.13	22.30	-984.43	15.81	26.03	-1141.43	-8.24	52.76	-1128.77	-12.41	98.80	-758.53	59.99	1173.47	0.00	0.00	0.00	-729.26	16.84	1544.57	-735.31	122.73	1538.36	-884.53	3.89	1553.98	-891.57	115.54	1546.33	462.78	1021.21	71.63	1061.10	953.45	74.97	531.57
3.69000	-361.99	116.44	119.94	-384.86	106.86	109.76	-534.43	134.96	28.69	-555.76	138.86	78.26	-960.42	4.85	21.99	-983.93	15.84	26.18	-1140.49	-8.44	55.46	-1126.36	-13.47	101.94	-743.44	60.12	1172.50	0.00	0.00	0.00	-717.97	17.46	1543.91	-722.43	123.29	1537.46	-873.80	4.85	1552.85	-881.09	115.68	1545.24	462.68	1021.03	71.51	1061.26	953.84	74.89	533.01
3.70000	-356.02	114.32	112.65	-378.75	105.40	103.95	-529.93	136.34	26.89	-549.76	139.30	75.11	-964.56	4.73	21.08	-983.68	15.71	26.29	-1138.92	-9.46	58.89	-1123.23	-14.94	105.52	-734.55	60.03	1171.62	0.00	0.00	0.00	-706.80	18.41	1543.44	-710.68	124.37	1536.94	-863.39	6.63	1551.84	-870.41	116.50	1544.09	462.80	1020.60	71.76	1060.92	953.77	74.79	531.15
3.71000	-351.67	113.42	102.16	-375.00	106.63	93.91	-527.99	136.56	24.91	-546.09	139.11	70.89	-962.49	4.86	21.68	-984.01	15.17	26.15	-1136.66	-10.85	62.83	-1119.78	-16.78	109.52	-724.17	60.89	1170.90	0.00	0.00	0.00	-696.47	19.34	1543.21	-699.25	125.30	1536.50	-852.65	7.69	1550.85	-858.71	119.49	1543.10	462.64	1020.99	71.67	1060.57	953.82	74.73	530.64
3.72000	-344.04	115.58	90.03	-366.16	108.76	83.35	-525.39	135.67	24.23	-544.05	137.02	67.17	-960.46	4.74	21.88	-984.09	15.27	26.26	-1134.20	-12.14	67.16	-1116.07	-18.08	113.48	-712.12	61.39	1170.75	0.00	0.00	0.00	-685.66	20.41	1543.19	-692.37	126.40	1536.69	-841.81	8.60	1550.04	-847.48	121.24	1541.98	463.34	1020.94	71.76	1060.97	953.72	74.95	530.42
3.73000	-338.28	116.57	74.01	-362.14	110.26	70.71	-523.14	135.03	23.31	-538.72	136.32	65.54	-958.29	4.97	22.71	-983.14	14.73	27.00	-1131.11	-13.68	71.92	-1111.84	-19.63	118.07	-697.02	61.97	1170.83	0.00	0.00	0.00	-673.78	21.58	1543.66	-675.42	127.69	1537.04	-831.09	9.82	1549.67	-836.88	122.51	1541.40	463.50	1020.79	71.78	1060.98	953.29	75.05	530.97
3.74000	-333.12	115.98	62.78	-357.65	110.42	61.13	-521.68	135.14	23.16	-531.82	137.78	67.37	-962.36	4.70	22.13	-983.53	14.59	27.79	-1127.61	-14.12	76.69	-1106.33	-21.44	123.19	-684.11	62.59	1171.35	0.00	0.00	0.00	-663.40	22.76	1544.80	-662.64	129.17	1538.07	-820.49	11.80	1550.08	-825.98	123.82	1541.67	463.30	1021.13	71.63	1061.06	953.34	75.09	532.25
3.75000	-330.19	115.05	54.26	-353.29	109.81	54.39	-520.47	135.23	23.26	-527.26	138.17	68.11	-960.96	4.86	22.57	-981.31	13.97	29.28	-1122.80	-15.42	82.55	-1099.95	-23.20	128.76	-672.04	63.50	1172.44	0.00	0.00	0.00	-652.66	24.24	1546.44	-651.82	129.99	1539.53	-809.35	13.45	1551.06	-814.67	125.18	1542.62	462.91	1020.86	71.66	1060.93	953.32	75.13	531.77
3.76000	-327.06	112.30	48.22	-352.95	106.81	48.21	-519.12	135.16	23.11	-524.57	138.37	67.81	-961.90	4.53	22.65	-980.49	13.47	30.72	-1116.71	-17.42	89.22	-1092.70	-24.90	134.61	-660.45	64.40	1174.22	0.00	0.00	0.00	-641.56	25.73	1548.39	-640.29	131.92	1541.21	-798.26	15.13	1552.41	-803.82	126.21	1543.88	463.11	1020.75	71.74	1060.70	953.79	74.81	529.99
3.77000	-325.89	109.11	42.90	-349.57	104.28	44.37	-518.36	135.02	23.02	-523.08	138.24	68.00	-962.09	4.32	22.67	-966.85	11.79	35.91	-1109.68	-19.03	96.21	-1083.61	-26.77	140.95	-646.49	65.33	1176.25	0.00	0.00	0.00	-630.01	27.40	1550.58	-629.11	133.18	1543.15	-787.21	17.18	1554.07	-792.70	128.15	1545.13	462.91	1021.22	71.57	1061.05	953.66	74.94	529.69
3.78000	-324.33	108.88	40.23	-348.63	103.35	41.43	-517.67	135.27	22.90	-521.50	137.80	68.12	-958.22	4.20	23.69	-973.85	12.63	34.39	-1101.19	-19.76	103.84	-1072.97	-27.96	147.08	-635.79	66.07	1178.70	0.00	0.00	0.00	-618.71	29.08	1552.83	-617.76	134.72	1545.17	-775.89	18.62	1555.83	-781.92	129.28	1546.64	462.71	1020.92	71.65	1061.18	953.19	75.15	530.18
3.79000	-326.43	109.18	36.74	-349.60	104.25	38.52	-517.25	135.86	23.22	-519.61	138.50	68.71	-959.96	4.13	23.00	-977.72	13.36	32.88	-1091.63	-20.62	112.58	-1060.76	-29.11	153.79	-621.38	67.29	1181.40	0.00	0.00	0.00	-607.93	30.80	1555.14	-606.44	136.25	1547.02	-764.76	20.37	1557.61	-770.60	131.23	1548.04	462.89	1020.91	71.70	1060.91	953.34	75.07	531.46
3.80000	-323.50	109.26	34.84	-347.89	104.51	36.69	-516.82	135.60	23.16	-517.65	138.58	68.96	-958.53	3.85	22.64	-970.89	12.85	34.37	-1081.32	-20.68	122.21	-1047.18	-30.75	161.52	-610.20	68.50	1184.15	0.00	0.00	0.00	-596.43	32.54	1557.37	-595.25	137.89	1548.81	-753.74	22.62	1559.47	-759.17	133.52	1549.45	462.51	1020.94	71.60	1060.64	953.83	74.73	532.71
3.81000	-323.24	108.91	33.81	-347.55	103.95	35.46	-516.73	135.25	23.05	-516.57	138.39	68.98	-956.11	2.39	22.00	-970.52	11.82	34.66	-1069.38	-20.92	132.98	-1033.40	-30.58	169.45	-597.92	69.68	1186.94	0.00	0.00	0.00	-585.08	34.14	1559.58	-584.10	139.55	1550.40	-742.58	24.44	1561.39	-748.04	134.82	1550.63	462.84	1020.81	71.67	1060.57	953.76	74.73	532.57
3.82000	-324.32	108.13	32.36	-348.40	103.71	34.56	-516.52	135.47	23.18	-515.97	138.03	68.98	-950.29	2.06	21.69	-966.65	11.01	35.40	-1056.35	-19.82	143.60	-1018.83	-29.09	177.07	-585.23	70.47	1189.43	0.00	0.00	0.00	-573.88	35.75	1561.70	-573.02	141.11	1551.89	-731.28	25.90	1563.24	-736.89	136.46	1551.70	462.85	1021.31	71.55	1060.74	953.34	74.90	529.67
3.83000	-322.97	108.39	31.96	-347.79	103.93	33.80	-516.51	135.37	23.27	-515.51	137.92	69.14	-946.63	1.49	20.64	-961.30	10.76	36.68	-1041.30	-19.37	154.68	-1002.20	-28.44	185.05	-574.51	71.24	1191.77	0.00	0.00	0.00	-562.51	37.31	1563.83	-561.90	142.43	1553.36	-720.01	27.07	1565.14	-726.28	136.99	1553.10	462.56	1020.91	71.66	1060.94	953.44	75.02	531.26
3.84000	-322.91	108.44	31.74	-345.44	103.44	34.34	-516.52	135.25	23.30	-515.24	137.66	69.22	-942.87	0.85	19.25	-952.69	10.52	38.48	-1025.17	-18.45	165.44	-984.39	-27.34	192.81	-562.48	71.84	1194.06	0.00	0.00	0.00	-552.20	38.63	1565.84	-550.69	143.89	1554.80	-708.88	28.35	1567.12	-714.67	138.91	1554.46	463.09	1020.72	71.80	1061.06	953.52	75.02	532.08
3.85000	-321.77	108.56	31.38	-347.70	104.37	33.31	-516.23	135.83	23.63	-514.80	137.76	69.33	-936.49	-1.10	17.70	-944.10	9.43	39.76	-1009.93	-17.07	175.84	-965.90	-25.36	200.26	-551.45	71.68	1195.90	0.00	0.00	0.00	-540.59	39.70	1567.74	-539.61	144.65	1556.27	-697.98	29.78	1568.98	-703.78	139.94	1555.85	462.43	1020.85	71.65	1061.23	953.27	75.21	532.23
3.86000	-322.92	108.32	31.12	-347.94	104.05	32.59	-516.36	135.24	23.52	-514.51	137.61	69.40	-927.89	-3.25	15.72	-931.95	7.01	41.72	-994.47	-16.19	185.52	-945.96	-24.12	208.02	-540.41	71.25	1197.51	0.00	0.00	0.00	-530.18	40.75	1569.54	-528.68	145.36	1557.66	-687.24	31.28	1570.63	-692.33	141.74	1557.11	463.80	1020.49	72.07	1061.68	953.53	75.19	528.97
3.87000	-323.65	108.71	30.95	-347.23	104.49	32.74	-516.44	135.12	23.47	-514.36	137.34	69.42	-918.02	-5.95	19.40	-918.32	4.52	45.65	-972.73	-14.04	193.43	-925.36	-23.07	214.98	-528.16	70.70	1198.71	0.00	0.00	0.00	-518.95	41.40	1571.20	-517.66	146.34	1558.97	-676.11	32.07	1572.16	-681.72	141.52	1558.31	463.05	1020.59	71.84	1061.43	953.37	75.11	530.49
3.88000	-322.41	108.49	30.60	-346.91	104.52	32.69	-516.43	134.95	23.48	-514.32	136.91	69.51	-901.93	-9.58	24.68	-901.68	2.12	50.61	-949.96	-12.58	201.26	-904.47	-21.49	220.98	-518.63	69.84	1199.58	0.00	0.00	0.00	-508.06	42.12	1572.74	-506.84	146.45	1560.43	-664.94	32.59	1573.41	-670.77	141.99	1559.32	463.13	1020.85	71.78	1061.20	953.62	75.00	531.30
3.89000	-324.88	108.20	30.05	-346.37	104.67	32.58	-516.45	134.74	23.53	-514.01	136.74	69.50	-879.88	-13.50	30.90	-881.06	-0.50	56.21	-928.07	-11.39	208.24	-882.63	-20.22	227.46	-508.07	69.23	1200.09	0.00	0.00	0.00	-496.92	42.49	1574.18	-495.71	146.86	1561.74	-653.88	33.04	1574.58	-659.52	143.05	1560.35	462.88	1021.09	71.64	1061.12	953.49	75.03	530.97
3.90000	-323.73	108.76	29.94	-347.16	104.87	32.32	-516.37	134.77	23.50	-513.90	136.50	69.59	-856.49	-17.32	36.60	-860.23	-4.39	60.76	-906.32	-9.60	213.28	-860.61	-18.82	233.51	-495.62	68.44	1200.67	0.00	0.00	0.00	-486.29	42.90	1575.54	-484.47	147.50	1562.94	-643.26	34.16	1575.68	-647.84	144.89	1561.27	462.70	1020.82	71.56	1060.90	953.45	74.95	530.67
3.91000	-324.23	107.75	29.30	-349.14	104.42	31.13	-516.05	135.00	23.66	-513.63	136.65	69.66	-830.24	-20.91	41.73	-832.05	-6.89	65.93	-884.45	-8.19	216.86	-838.35	-16.85	238.36	-485.69	67.87	1201.08	0.00	0.00	0.00	-475.38	42.97	1576.81	-473.36	147.74	1564.20	-632.55	34.72	1576.69	-637.24	144.63	1562.40	462.92	1020.87	71.68	1061.15	953.62	74.95	530.62
3.92000	-322.04	108.04	29.96	-348.12	104.14	31.16	-515.96	134.75	23.51	-513.49	136.26	69.57	-802.91	-24.35	45.55	-805.80	-9.54	69.18	-861.52	-6.78	219.07	-814.80	-16.05	242.24	-477.03	67.44	1201.48	0.00	0.00	0.00	-464.41	43.41	1578.10	-462.36	147.58	1565.45	-621.72	35.21	1577.64	-626.33	145.27	1563.21	462.79	1020.89	71.62	1061.46	953.71	75.01	529.86
3.93000	-324.78	107.62	28.87	-349.76	103.37	31.02	-515.83	134.60	23.44	-513.16	136.58	69.79	-773.86	-27.36	48.98	-777.84	-12.75	71.82	-837.70	-5.78	220.10	-791.59	-14.50	243.98	-465.91	66.65	1202.26	0.00	0.00	0.00	-453.61	43.27	1579.26	-451.48	147.57	1566.65	-610.92	35.44	1578.59	-615.27	145.31	1564.12	462.92	1021.01	71.63	1061.10	953.94	74.78	531.14
3.94000	-321.00	107.68	29.45	-347.58	103.71	31.23	-515.82	134.31	23.26	-512.65	137.04	70.08	-746.05	-30.70	50.65	-749.68	-14.82	73.44	-813.72	-4.85	219.76	-767.58	-13.66	244.77	-455.16	66.21	1202.96	0.00	0.00	0.00	-443.00	43.37	1580.35	-440.56	147.16	1567.77	-600.08	35.40	1579.53	-604.59	144.77	1565.10	462.78	1021.02	71.60	1061.05	953.53	74.97	530.31
3.95000	-323.31	107.86	29.29	-348.18	103.45	31.06	-515.58	134.45	23.42	-512.47	136.97	70.15	-715.64	-33.73	52.05	-721.05	-16.99	74.21	-788.95	-4.55	218.23	-743.92	-12.27	244.21	-444.33	66.17	1203.71	0.00	0.00	0.00	-431.67	43.22	1581.16	-429.60	147.29	1568.64	-589.37	35.71	1580.39	-593.54	144.93	1566.11	463.46	1020.52	71.92	1061.15	953.49	75.08	531.52
3.96000	-322.58	107.49	29.00	-349.22	103.89	30.53	-515.69	134.38	23.49	-512.50	136.02	69.92	-685.74	-35.69	52.39	-691.27	-19.08	73.97	-763.74	-4.26	215.31	-719.92	-11.25	242.42	-435.54	65.72	1204.44	0.00	0.00	0.00	-421.62	42.99	1581.86	-418.64	147.06	1569.44	-578.56	35.64	1581.16	-582.53	145.54	1566.98	462.98	1020.66	71.83	1061.06	953.52	74.88	531.35
3.97000	-322.14	107.59	29.18	-346.90	103.81	30.95	-515.83	134.01	23.44	-512.02	136.71	70.54	-653.13	-38.00	52.34	-659.67	-20.43	73.51	-738.43	-4.12	211.10	-695.28	-10.51	239.55	-426.03	66.23	1204.88	0.00	0.00	0.00	-410.28	42.90	1582.45	-407.86	146.59	1570.11	-568.09	36.15	1581.84	-571.65	145.05	1567.75	462.75	1020.73	71.71	1061.28	953.23	75.06	530.32
3.98000	-322.62	107.22	28.65	-347.50	103.69	30.73	-516.05	133.46	23.47	-512.15	135.83	70.40	-619.48	-39.08	51.95	-628.91	-21.35	71.63	-712.55	-4.41	205.68	-670.60	-10.18	235.60	-413.37	66.52	1205.57	0.00	0.00	0.00	-400.01	42.68	1582.88	-396.97	146.49	1570.56	-557.48	36.34	1582.36	-560.49	146.31	1568.29	463.45	1020.73	71.93	1061.27	953.05	75.05	531.72
3.99000	-320.80	107.85	29.25	-348.62	103.84	30.17	-516.16	132.94	23.51	-512.06	135.47	70.51	-585.68	-39.77	50.80	-596.81	-20.86	69.08	-685.63	-5.57	199.34	-645.70	-9.78	230.42	-405.69	66.33	1205.94	0.00	0.00	0.00	-389.58	42.25	1583.10	-386.15	146.26	1570.89	-546.95	36.60	1582.85	-549.68	146.20	1568.97	462.86	1020.94	71.65	1061.35	953.34	75.09	531.43
4.00000	-323.09	108.01	28.64	-346.75	103.76	30.48	-515.97	133.00	23.75	-511.72	135.75	71.06	-549.91	-39.88	48.91	-561.86	-21.71	66.67	-658.56	-6.75	191.74	-619.91	-10.30	224.40	-395.94	66.56	1206.28	0.00	0.00	0.00	-379.21	42.10	1583.24	-375.31	146.09	1571.05	-536.36	36.96	1583.21	-539.06	146.05	1569.45	463.37	1020.87	71.83	1061.36	953.19	75.17	531.66
4.01000	-320.21	108.50	29.95	-347.09	103.74	30.30	-515.78	133.14	24.16	-511.71	134.99	71.03	-513.63	-40.26	46.66	-528.55	-23.28	63.33	-630.54	-7.98	182.95	-594.00	-10.46	217.10	-385.76	66.79	1206.35	0.00	0.00	0.00	-368.37	41.80	1583.06	-364.49	145.95	1571.12	-525.73	37.01	1583.29	-528.49	145.72	1569.79	463.13	1021.01	71.72	1060.94	953.39	74.96	531.46
4.02000	-320.71	108.88	29.88	-349.07	103.90	29.58	-515.51	133.13	24.58	-511.60	134.57	71.18	-476.22	-42.19	44.06	-490.48	-25.95	60.28	-602.15	-9.23	173.15	-566.89	-12.23	209.64	-375.02	66.88	1206.24	0.00	0.00	0.00	-357.41	41.44	1582.82	-353.74	145.56	1571.05	-515.06	36.68	1583.19	-517.89	145.58	1569.84	462.69	1021.01	71.59	1061.08	953.41	74.90	532.22
4.03000	-322.39	109.51	29.77	-348.87	103.96	29.52	-515.48	132.72	24.72	-511.29	134.50	71.48	-439.98	-43.35	41.51	-455.93	-27.83	56.46	-573.07	-10.24	162.49	-539.81	-12.96	200.78	-365.17	67.06	1205.95	0.00	0.00	0.00	-347.31	41.16	1582.50	-343.02	145.14	1570.92	-504.65	36.95	1582.93	-506.84	146.60	1569.59	463.14	1020.79	71.74	1061.07	953.18	75.04	531.84
4.04000	-322.91	109.08	30.47	-347.96	104.64	30.67	-515.26	132.87	25.04	-510.87	134.55	71.84	-402.35	-44.38	38.92	-419.77	-29.20	53.04	-542.88	-11.96	151.37	-511.80	-14.80	191.62	-355.37	67.52	1205.34	0.00	0.00	0.00	-337.83	40.86	1582.04	-332.48	144.43	1570.62	-494.22	36.83	1582.46	-496.18	146.51	1569.47	463.50	1020.52	71.91	1060.57	953.30	74.87	532.06
4.05000	-321.73	110.12	32.13	-347.72	105.38	31.74	-515.29	132.17	25.00	-510.47	134.13	71.97	-365.56	-45.62	36.00	-381.13	-30.29	50.24	-512.36	-13.02	139.30	-483.27	-16.05	181.73	-344.40	67.53	1204.46	0.00	0.00	0.00	-327.37	40.48	1581.49	-321.84	144.11	1570.18	-483.67	36.51	1581.81	-485.54	146.24	1568.97	463.00	1020.52	71.82	1060.85	953.29	75.02	531.66
4.06000	-320.71	113.63	34.82	-347.24	106.19	32.79	-515.19	131.93	25.32	-510.08	134.25	72.22	-328.19	-46.64	33.47	-343.62	-30.78	47.02	-480.50	-14.78	127.31	-454.33	-17.24	171.33	-333.75	67.70	1203.43	0.00	0.00	0.00	-316.16	40.26	1580.67	-311.15	144.06	1569.64	-473.29	36.48	1580.96	-474.81	146.69	1568.16	463.01	1021.15	71.61	1061.12	953.47	75.00	532.60
4.07000	-320.95	106.39	30.66	-345.36	107.14	34.85	-515.04	131.97	25.68	-509.62	133.80	72.33	-290.44	-47.40	31.62	-305.82	-31.50	44.45	-448.46	-15.49	114.65	-424.82	-18.56	160.84	-324.40	67.82	1202.23	0.00	0.00	0.00	-305.77	39.79	1579.86	-300.55	143.93	1568.92	-462.97	36.47	1579.94	-463.99	146.89	1567.35	463.15	1020.89	71.69	1061.27	953.60	74.90	531.33
4.08000	-322.91	106.55	29.85	-343.93	114.07	41.51	-515.00	131.64	25.89	-509.36	133.13	72.40	-249.23	-47.84	31.47	-268.35	-32.40	42.39	-415.73	-17.14	102.61	-395.00	-19.87	150.14	-313.73	67.83	1200.93	0.00	0.00	0.00	-295.90	39.39	1578.95	-290.00	143.63	1568.17	-452.69	36.50	1578.80	-453.47	146.55	1566.41	462.90	1020.87	71.68	1060.87	953.72	74.78	531.14
4.09000	-308.28	103.33	41.71	-340.23	115.11	43.35	-514.76	131.62	26.43	-508.83	133.03	72.73	-210.00	-48.44	31.40	-231.61	-33.05	40.80	-382.09	-19.60	91.29	-364.30	-22.04	139.82	-303.41	68.14	1199.72	0.00	0.00	0.00	-285.61	39.09	1578.05	-279.48	143.08	1567.34	-442.19	36.04	1577.54	-442.92	146.42	1565.22	463.08	1021.01	71.71	1060.87	953.36	75.02	530.74
4.10000	-315.36	104.83	37.73	-341.26	113.80	41.14	-514.80	130.80	26.56	-508.35	132.74	73.07	-171.42	-49.07	32.13	-192.38	-33.66	40.51	-347.29	-22.39	80.43	-333.09	-23.40	129.39	-292.63	68.15	1198.31	0.00	0.00	0.00	-274.65	38.78	1577.08	-268.83	143.09	1566.43	-431.85	35.73	1576.18	-432.41	146.41	1563.89	463.09	1020.98	71.68	1060.72	953.79	74.83	529.85
4.11000	-307.80	124.49	45.28	-340.18	110.40	37.69	-514.74	130.51	27.01	-507.88	132.33	73.48	-134.01	-49.46	33.45	-153.96	-33.81	40.87	-312.06	-24.55	69.93	-301.30	-25.27	119.68	-283.38	68.30	1196.75	0.00	0.00	0.00	-263.96	38.33	1575.96	-258.43	142.86	1565.46	-421.56	35.72	1574.76	-422.00	145.74	1562.61	463.03	1020.96	71.65	1060.52	953.77	74.70	530.68
4.12000	-307.81	118.86	39.10	-343.30	105.74	32.54	-514.40	130.55	27.70	-507.42	131.92	73.80	-96.79	-49.10	35.94	-117.47	-34.15	41.80	-276.20	-26.42	60.27	-268.99	-27.48	110.79	-271.80	68.10	1195.30	0.00	0.00	0.00	-253.41	37.87	1574.95	-248.04	142.22	1564.48	-411.10	35.36	1573.25	-411.47	145.78	1561.17	463.03	1020.94	71.61	1060.99	953.66	74.94	532.07
4.13000	-319.38	111.36	29.64	-344.18	105.17	31.33	-514.41	129.95	28.22	-507.04	131.40	74.26	-59.09	-48.75	39.34	-80.18	-34.19	43.87	-240.49	-28.19	51.62	-236.43	-30.65	103.23	-262.26	68.58	1193.67	0.00	0.00	0.00	-243.64	37.41	1573.88	-237.46	141.94	1563.43	-400.65	34.98	1571.65	-400.93	145.86	1559.57	462.98	1020.86	71.63	1061.03	953.36	75.00	528.85
4.14000	-320.51	109.72	28.43	-347.60	104.43	30.08	-514.25	129.75	28.89	-506.54	131.16	74.95	-22.19	-48.20	43.43	-44.13	-34.10	46.63	-204.45	-30.58	44.65	-203.71	-33.68	96.58	-252.28	68.00	1192.03	0.00	0.00	0.00	-232.47	36.79	1572.69	-226.77	141.80	1562.39	-389.92	34.49	1569.95	-390.52	144.66	1558.10	463.04	1020.75	71.72	1060.76	953.45	74.90	529.97
4.15000	-321.50	109.30	28.09	-346.79	104.76	30.24	-514.02	129.40	30.00	-505.90	131.35	76.04	11.43	-47.52	47.74	-8.65	-34.00	50.52	-169.22	-33.19	39.14	-171.57	-36.62	91.28	-240.77	68.17	1190.26	0.00	0.00	0.00	-221.67	36.25	1571.50	-216.10	141.50	1561.24	-379.32	33.88	1568.18	-380.16	143.77	1556.39	463.25	1020.71	71.81	1060.80	953.40	75.07	531.79
4.16000	-319.68	109.12	27.99	-344.83	104.29	30.12	-513.95	129.18	31.13	-505.47	130.81	77.01	48.48	-47.13	54.76	25.27	-34.07	55.33	-134.77	-35.73	35.44	-140.20	-39.42	87.55	-229.07	67.92	1188.66	0.00	0.00	0.00	-210.72	35.69	1570.21	-205.51	140.87	1560.08	-368.54	32.72	1566.32	-369.46	143.39	1554.65	463.40	1020.74	71.80	1061.08	953.59	75.04	532.66
4.17000	-321.76	109.42	27.10	-345.00	104.57	29.97	-513.64	128.99	32.47	-504.62	131.14	78.41	81.35	-46.75	62.13	58.49	-34.09	61.31	-101.59	-38.09	33.80	-109.83	-41.56	85.17	-218.79	67.41	1186.77	0.00	0.00	0.00	-200.95	34.98	1568.94	-195.09	140.00	1558.97	-357.95	31.88	1564.41	-359.03	142.38	1552.87	463.77	1020.62	71.95	1060.93	953.46	75.02	529.93
4.18000	-321.69	109.04	26.92	-344.48	104.18	29.77	-513.37	128.89	33.96	-504.24	130.78	79.79	111.32	-45.94	70.57	89.96	-33.67	69.16	-69.69	-39.87	34.06	-80.76	-43.34	84.48	-206.53	66.96	1185.11	0.00	0.00	0.00	-190.27	34.30	1567.60	-184.63	139.53	1557.74	-347.28	30.77	1562.50	-348.32	141.51	1551.07	463.18	1020.58	71.79	1060.69	953.63	74.88	529.73
4.19000	-320.38	109.70	27.19	-347.57	104.60	28.50	-512.85	129.35	35.69	-503.42	131.14	81.47	138.81	-44.64	80.35	119.24	-33.47	78.66	-39.79	-41.40	36.05	-53.31	-45.25	85.73	-196.32	66.59	1183.40	0.00	0.00	0.00	-179.26	33.43	1566.29	-174.01	139.36	1556.47	-336.63	29.74	1560.61	-337.58	141.11	1549.30	463.29	1020.72	71.74	1060.61	953.45	74.95	531.75
4.20000	-320.63	109.27	27.18	-346.15	105.02	28.37	-512.24	130.08	37.64	-502.47	131.50	83.31	165.59	-44.52	92.60	141.52	-34.19	87.47	-12.60	-42.13	38.37	-28.73	-46.08	87.43	-186.08	65.67	1181.83	0.00	0.00	0.00	-169.36	32.49	1565.01	-163.53	138.27	1555.37	-325.91	28.55	1558.79	-327.13	139.59	1547.64	462.88	1020.96	71.62	1060.78	953.40	74.98	531.11
4.21000	-322.63	109.57	26.49	-344.90	105.05	28.68	-511.81	130.05	39.42	-501.44	132.04	85.30	186.18	-43.97	104.29	162.73	-34.49	98.61	11.69	-42.75	40.88	-7.23	-46.73	89.46	-175.27	65.21	1180.42	0.00	0.00	0.00	-158.75	31.41	1563.69	-153.05	137.41	1554.26	-315.12	27.08	1557.04	-316.54	138.33	1546.02	463.20	1020.71	71.65	1060.96	953.57	74.98	533.35
4.22000	-319.34	109.66	27.30	-345.49	105.30	28.43	-511.04	130.87	41.66	-500.14	132.86	87.53	204.15	-43.02	115.79	180.73	-33.79	108.96	32.74	-43.68	43.13	11.34	-47.80	91.33	-162.11	64.23	1179.13	0.00	0.00	0.00	-148.32	30.32	1562.60	-142.62	136.35	1553.36	-304.28	25.38	1555.43	-306.02	136.97	1544.67	463.08	1020.70	71.60	1060.87	953.76	74.85	530.94
4.23000	-321.90	109.39	26.51	-343.31	106.13	28.45	-510.26	131.42	43.94	-498.88	133.02	89.57	217.10	-42.19	123.81	195.01	-33.47	116.61	50.12	-44.65	43.55	26.55	-49.22	92.05	-151.75	63.62	1177.93	0.00	0.00	0.00	-137.52	29.06	1561.67	-132.30	135.22	1552.47	-293.59	23.75	1554.02	-295.63	135.21	1543.40	463.01	1020.77	71.55	1060.92	953.98	74.69	531.47
4.24000	-320.73	109.78	26.77	-343.24	106.08	28.51	-509.25	132.08	46.44	-496.76	134.78	92.56	229.03	-40.41	128.28	205.66	-32.01	120.08	63.49	-46.71	42.57	38.32	-50.98	91.34	-140.83	63.09	1176.80	0.00	0.00	0.00	-125.99	28.04	1560.90	-122.04	134.20	1551.75	-282.95	22.20	1552.79	-285.16	133.68	1542.22	463.31	1020.51	71.79	1060.80	953.71	74.81	532.46
4.25000	-319.41	109.99	27.38	-345.51	105.94	28.00	-508.38	132.52	49.06	-494.91	135.38	95.29	238.26	-36.92	127.57	213.48	-30.47	118.94	72.46	-48.73	40.21	46.85	-52.75	89.29	-129.10	62.19	1175.90	0.00	0.00	0.00	-115.25	26.76	1560.31	-111.65	133.23	1551.36	-272.05	20.06	1551.73	-274.63	132.37	1541.26	463.02	1020.80	71.67	1060.88	953.68	74.86	531.92
4.26000	-320.92	109.75	26.86	-346.07	106.06	27.73	-506.98	133.43	52.29	-492.51	136.70	98.76	245.22	-34.31	121.37	219.17	-28.43	113.11	77.11	-50.72	36.80	52.67	-55.01	86.41	-117.59	61.09	1175.33	0.00	0.00	0.00	-104.22	25.50	1559.91	-101.28	131.89	1551.06	-261.04	17.96	1550.77	-264.19	130.36	1540.42	462.86	1021.01	71.59	1060.48	953.19	74.92	531.11
4.27000	-319.75	110.05	27.33	-345.20	106.20	27.81	-505.50	134.08	55.82	-489.74	137.23	102.13	248.17	-33.29	110.86	223.14	-27.99	103.54	78.14	-51.38	32.35	56.02	-56.08	82.56	-105.11	60.04	1174.82	0.00	0.00	0.00	-93.43	24.15	1559.69	-90.80	130.63	1550.84	-250.05	15.77	1549.98	-253.98	128.62	1539.71	463.07	1020.69	71.73	1060.73	953.20	75.08	532.42
4.28000	-320.40	110.52	27.28	-347.02	106.21	27.46	-503.66	134.70	59.81	-486.78	137.87	105.99	251.36	-34.54	100.32	226.38	-28.62	93.16	79.07	-51.69	29.16	57.62	-55.20	78.06	-93.50	58.54	1174.70	0.00	0.00	0.00	-82.23	22.76	1559.52	-80.42	128.94	1550.68	-239.11	13.80	1549.34	-243.65	126.04	1539.10	462.79	1021.05	71.71	1060.71	953.35	74.90	532.38
4.29000	-320.05	110.71	27.06	-344.21	106.15	28.22	-501.44	135.42	64.23	-483.14	138.53	110.35	254.85	-39.20	90.07	232.29	-31.51	84.18	81.65	-52.21	27.54	61.03	-54.34	75.26	-82.78	57.19	1174.61	0.00	0.00	0.00	-71.42	21.28	1559.61	-69.96	127.75	1550.71	-228.20	11.53	1548.83	-233.36	122.87	1538.60	462.45	1020.71	71.66	1060.44	953.44	74.76	532.83
4.30000	-321.36	110.47	26.84	-345.40	106.62	27.73	-498.11	137.13	69.65	-478.69	140.41	115.72	263.06	-44.19	78.36	241.66	-34.30	76.24	83.83	-52.97	26.65	69.01	-55.60	75.80	-69.89	55.67	1174.89	0.00	0.00	0.00	-61.21	19.55	1560.15	-59.64	126.17	1551.21	-217.27	9.08	1548.75	-222.80	121.47	1538.40	462.30	1020.83	71.49	1060.47	953.45	74.79	530.89
4.31000	-321.61	111.22	27.10	-346.22	106.44	27.69	-494.71	137.29	75.08	-473.53	142.18	121.74	268.34	-45.67	66.48	245.70	-35.70	66.44	85.67	-53.17	26.29	76.01	-57.57	76.21	-59.60	54.03	1175.61	0.00	0.00	0.00	-50.33	18.17	1561.24	-50.99	124.73	1552.64	-206.41	6.84	1549.34	-212.05	119.37	1538.93	462.31	1020.85	71.56	1060.45	953.25	74.91	531.24
4.32000	-321.67	111.11	26.86	-343.86	106.71	28.52	-490.02	137.97	81.57	-467.30	143.49	128.46	271.58	-44.19	57.79	248.53	-33.52	58.64	87.61	-53.19	26.10	78.90	-58.28	74.80	-45.85	52.40	1176.77	0.00	0.00	0.00	-38.97	16.41	1562.70	-41.92	122.73	1554.27	-195.47	4.43	1550.52	-201.62	116.82	1540.11	463.02	1020.63	71.75	1061.08	953.46	74.95	531.16
4.33000	-318.30	111.36	27.76	-342.92	105.93	28.61	-483.81	138.40	88.93	-459.43	144.31	135.46	274.43	-40.19	50.79	251.45	-30.10	53.05	89.20	-53.29	25.76	81.43	-59.39	74.52	-34.88	51.05	1178.42	0.00	0.00	0.00	-28.50	14.58	1564.50	-30.18	121.15	1555.90	-184.49	2.10	1552.09	-191.49	113.45	1541.72	463.66	1020.52	71.95	1060.92	953.42	74.91	532.08
4.34000	-320.68	111.19	26.73	-342.24	105.26	29.00	-476.57	137.67	96.66	-449.84	144.55	142.64	275.55	-36.45	44.97	253.24	-26.79	47.99	90.28	-53.68	25.63	84.45	-60.31	75.05	-22.94	49.46	1180.50	0.00	0.00	0.00	-17.75	12.79	1566.35	-20.38	119.40	1557.91	-173.53	-0.41	1553.80	-180.87	111.26	1543.44	462.74	1020.65	71.77	1061.06	953.47	75.05	531.74
4.35000	-318.34	111.30	27.02	-341.57	105.47	28.84	-467.26	137.90	105.65	-438.26	144.26	149.87	276.82	-35.15	41.32	254.09	-25.14	44.75	91.02	-54.28	25.86	87.39	-61.16	75.70	-11.14	47.82	1182.72	0.00	0.00	0.00	-6.65	11.01	1568.28	-10.64	117.13	1559.89	-162.71	-2.55	1555.62	-170.20	109.75	1545.20	462.46	1020.55	71.70	1061.40	953.23	75.20	532.40
4.36000	-318.60	111.44	26.40	-340.07	105.41	28.79	-456.73	137.47	114.98	-425.18	143.85	157.00	277.74	-35.06	38.61	254.49	-25.48	42.18	91.48	-54.50	25.93	88.70	-60.76	75.75	-0.05	46.36	1185.30	0.00	0.00	0.00	4.04	9.01	1570.19	0.57	114.93	1561.83	-151.81	-5.29	1557.36	-159.58	107.38	1546.96	462.93	1020.60	71.72	1061.00	953.19	75.08	532.59
4.37000	-316.75	111.75	25.51	-336.68	105.33	29.24	-444.51	137.98	126.17	-410.35	143.68	164.29	277.83	-34.93	36.21	255.39	-24.74	40.01	91.86	-54.65	25.87	89.72	-60.40	75.79	11.13	45.09	1187.97	0.00	0.00	0.00	15.04	6.88	1571.95	10.96	113.20	1563.82	-141.15	-7.80	1559.04	-149.04	104.84	1548.82	463.05	1020.40	71.84	1061.01	953.06	75.20	532.45
4.38000	-313.45	111.92	24.19	-331.53	105.47	29.62	-431.23	138.27	138.43	-394.72	142.55	171.81	277.63	-33.86	34.49	255.53	-23.94	38.25	92.19	-54.15	25.78	91.25	-60.44	76.04	23.53	43.86	1190.35	0.00	0.00	0.00	25.67	4.69	1573.48	21.86	111.51	1565.75	-130.53	-10.13	1560.51	-138.68	102.00	1550.67	463.04	1020.19	71.78	1060.65	953.09	74.99	531.56
4.39000	-309.73	112.01	22.59	-326.89	105.15	30.33	-416.39	136.94	150.94	-378.34	141.06	180.71	279.49	-33.87	33.94	256.16	-23.81	37.50	92.34	-53.95	25.86	92.30	-60.13	76.18	34.81	42.76	1192.64	0.00	0.00	0.00	37.28	2.57	1574.86	31.47	109.51	1567.53	-119.82	-12.38	1561.79	-128.37	98.96	1552.37	462.29	1020.56	71.62	1060.54	953.54	74.76	531.27
4.40000	-304.80	112.28	21.17	-319.24	105.07	31.82	-399.72	135.36	163.33	-360.50	138.64	190.04	279.55	-33.26	33.21	255.86	-23.72	36.75	92.47	-53.94	25.94	92.85	-59.89	76.27	46.88	41.50	1194.74	0.00	0.00	0.00	47.71	0.46	1576.17	41.23	107.03	1569.34	-109.10	-14.61	1562.92	-117.82	97.24	1553.93	462.56	1020.38	71.70	1060.50	953.05	74.94	530.57
4.41000	-299.90	112.76	19.17	-311.94	105.52	32.92	-381.06	134.07	175.25	-340.25	137.12	199.18	279.11	-33.72	32.51	256.61	-23.78	36.44	92.54	-53.81	25.88	93.35	-59.58	76.37	57.30	40.36	1196.46	0.00	0.00	0.00	57.94	-1.47	1577.51	53.64	105.13	1570.94	-98.30	-16.71	1564.01	-107.41	95.02	1555.46	462.96	1020.66	71.68	1060.45	953.23	74.92	532.12
4.42000	-294.23	113.11	17.20	-301.84	106.93	34.59	-361.35	131.72	186.18	-318.60	134.83	206.95	278.83	-33.82	32.22	255.74	-23.53	35.99	92.57	-54.09	26.10	93.75	-59.51	76.56	67.32	39.66	1197.94	0.00	0.00	0.00	68.91	-3.41	1578.81	63.53	103.07	1572.72	-87.56	-18.79	1565.03	-96.74	93.25	1556.83	463.10	1020.53	71.71	1060.43	953.49	74.78	532.45
4.43000	-286.78	114.40	14.46	-290.91	106.99	36.92	-340.63	129.72	197.28	-295.94	132.58	213.81	279.20	-33.84	31.75	255.64	-23.61	35.62	92.65	-53.79	26.09	94.03	-58.86	76.47	80.56	39.12	1199.13	0.00	0.00	0.00	78.75	-5.19	1580.07	75.51	101.16	1574.35	-76.77	-20.66	1565.96	-86.19	90.97	1558.10	462.81	1020.45	71.65	1060.74	953.47	74.89	531.91
4.44000	-275.52	115.28	18.13	-275.02	107.94	42.10	-317.52	127.57	205.83	-273.04	129.85	220.17	279.43	-34.22	31.27	255.68	-23.92	35.28	92.74	-53.56	26.12	94.36	-58.52	76.47	90.36	38.82	1199.98	0.00	0.00	0.00	89.73	-6.59	1581.32	85.10	99.33	1575.89	-66.02	-22.46	1566.80	-75.59	89.82	1559.09	462.76	1020.89	71.57	1061.25	953.42	74.91	531.57
4.45000	-257.97	117.38	23.81	-256.24	108.50	47.35	-291.96	123.99	212.73	-250.22	127.03	226.47	279.25	-33.70	30.90	255.69	-23.99	34.81	92.83	-53.64	26.35	94.91	-58.51	76.62	100.72	38.19	1200.72	0.00	0.00	0.00	100.36	-8.05	1582.49	95.59	98.06	1577.29	-55.29	-24.27	1567.57	-64.96	87.66	1560.09	463.11	1020.79	71.73	1061.35	953.13	75.11	530.84
4.46000	-230.34	119.92	30.55	-230.08	110.24	53.64	-269.92	120.42	218.59	-227.51	123.33	232.55	279.86	-33.89	30.62	255.79	-23.75	34.43	92.99	-53.32	26.42	95.37	-58.04	76.55	110.84	37.81	1201.26	0.00	0.00	0.00	110.59	-9.40	1583.63	106.00	96.85	1578.51	-44.64	-25.81	1568.26	-54.38	85.63	1560.99	462.55	1020.34	71.79	1061.09	953.25	74.92	530.95
4.47000	-200.51	123.08	36.67	-202.01	112.90	59.03	-248.04	117.25	222.69	-204.60	119.08	238.29	279.01	-33.72	29.87	255.36	-23.78	33.91	93.03	-52.74	26.39	95.78	-57.86	76.66	121.81	37.79	1201.56	0.00	0.00	0.00	121.56	-10.62	1584.76	116.60	95.29	1579.69	-33.87	-27.20	1568.95	-43.76	84.65	1561.73	462.50	1020.47	71.63	1061.14	953.27	75.00	533.04
4.48000	-168.69	125.05	41.07	-171.72	114.15	63.57	-225.12	113.78	224.96	-181.39	115.08	242.82	279.81	-34.05	29.81	255.57	-23.84	33.66	93.24	-52.57	26.55	96.02	-56.91	76.48	130.04	38.55	1203.46	0.00	0.00	0.00	132.43	-11.68	1585.72	127.41	94.20	1580.81	-23.08	-28.42	1569.68	-33.25	82.54	1562.65	462.94	1021.17	71.53	1060.77	953.20	74.94	532.71
4.49000	-135.48	127.40	45.69	-140.42	116.08	67.96	-201.23	110.65	225.79	-157.31	111.93	245.75	279.76	-34.21	29.26	255.59	-24.00	33.29	93.37	-52.35	26.78	96.36	-56.65	76.72	136.94	38.49	1204.36	0.00	0.00	0.00	142.83	-12.62	1586.77	137.46	93.09	1581.91	-12.27	-29.74	1570.49	-22.44	81.46	1563.40	462.81	1021.42	71.41	1060.79	953.21	74.95	531.39
4.50000	-101.21	129.22	49.59	-104.52	120.65	72.01	-176.77	107.78	225.42	-132.58	109.14	246.78	279.49	-34.22	28.74	255.32	-23.62	32.86	93.61	-52.14	27.08	96.85	-56.36	77.00	147.51	37.61	1205.04	0.00	0.00	0.00	154.08	-13.29	1587.66	147.98	92.59	1582.89	-1.48	-31.07	1571.44	-11.87	80.23	1564.40	462.27	1021.25	71.32	1061.26	953.26	75.01	532.47
4.51000	-67.80	130.13	51.95	-73.71	120.46	73.41	-151.06	105.48	223.71	-107.54	107.12	246.60	280.04	-34.30	28.59	255.60	-24.14	32.51	93.70	-51.65	27.18	97.26	-56.17	77.32	157.55	36.90	1206.02	0.00	0.00	0.00	165.02	-13.99	1588.48	157.98	91.54	1583.74	9.35	-32.08	1572.55	-1.14	79.46	1565.51	462.83	1020.97	71.55	1061.30	953.44	74.98	529.52
4.52000	-32.38	129.17	53.88	-45.01	119.92	73.20	-125.19	102.79	220.40	-82.04	104.79	244.81	280.08	-34.37	28.16	256.22	-23.95	32.43	93.85	-51.34	27.42	97.57	-55.61	77.42	166.97	36.16	1206.68	0.00	0.00	0.00	176.16	-14.62	1589.23	168.14	91.04	1584.37	20.31	-32.97	1573.74	9.38	78.14	1566.73	462.77	1020.83	71.64	1061.07	953.49	74.88	530.65
4.53000	1.96	128.00	54.58	-10.76	117.98	73.81	-98.84	101.20	216.13	-56.33	102.72	242.08	280.74	-34.44	28.01	255.72	-23.91	32.02	94.04	-51.38	27.82	97.92	-54.87	77.50	177.59	35.52	1207.99	0.00	0.00	0.00	186.91	-14.99	1589.84	179.68	90.44	1584.79	31.41	-34.10	1574.96	19.95	77.42	1567.74	462.22	1020.83	71.46	1060.73	953.59	74.82	530.42
4.54000	39.83	125.03	55.86	28.95	114.24	73.95	-71.45	99.82	210.43	-30.73	99.91	237.84	280.25	-34.34	27.66	256.26	-24.08	31.93	94.08	-50.90	28.02	98.32	-54.69	77.72	190.98	34.98	1208.79	0.00	0.00	0.00	198.03	-15.33	1590.25	190.97	90.08	1585.08	42.50	-34.65	1576.20	30.71	76.40	1568.87	462.81	1020.88	71.62	1060.89	953.43	74.95	530.01
4.55000	83.82	118.61	58.26	64.04	113.21	73.92	-44.04	98.73	203.50	-4.50	97.94	232.91	280.95	-34.83	27.58	256.08	-24.35	31.80	94.27	-50.77	28.37	98.59	-54.19	77.78	198.66	34.18	1209.42	0.00	0.00	0.00	209.17	-15.65	1590.41	202.45	90.01	1585.11	53.61	-35.53	1577.31	41.60	75.37	1569.87	463.40	1020.64	71.77	1061.03	953.28	74.98	530.11
4.56000	115.24	117.72	57.87	102.12	110.74	73.52	-15.69	98.06	195.55	21.71	96.09	226.80	280.77	-34.58	27.41	256.26	-24.52	31.67	94.42	-50.62	28.71	98.83	-53.90	78.03	210.54	33.45	1210.47	0.00	0.00	0.00	220.23	-15.82	1590.46	212.04	89.63	1584.93	64.72	-36.27	1578.31	52.42	74.47	1570.67	462.92	1020.59	71.62	1060.94	953.43	75.02	529.35
4.57000	152.24	116.02	54.71	137.50	106.77	70.69	13.22	96.69	186.22	49.07	95.24	219.83	280.48	-34.59	27.36	256.45	-24.48	32.02	94.54	-50.35	29.04	99.09	-53.80	78.39	215.84	33.08	1211.29	0.00	0.00	0.00	230.58	-16.08	1590.29	223.54	89.10	1584.40	75.72	-36.86	1579.16	63.16	73.98	1571.18	462.82	1021.01	71.62	1060.77	953.51	74.83	529.08
4.58000	189.60	114.61	53.50	174.65	104.48	68.60	42.78	95.97	176.06	76.95	93.70	211.65	280.06	-34.48	27.89	256.45	-24.26	32.04	94.64	-50.00	29.37	99.38	-53.37	78.53	224.17	32.34	1211.56	0.00	0.00	0.00	241.68	-16.29	1589.80	233.67	88.70	1583.82	86.64	-37.47	1579.80	73.91	73.59	1571.57	463.20	1021.04	71.68	1060.26	953.36	74.83	533.02
4.59000	227.61	112.31	51.76	211.85	101.84	66.37	73.44	95.33	165.40	105.65	93.85	203.32	280.51	-34.18	28.46	256.22	-23.24	31.71	94.70	-49.24	29.41	99.56	-53.16	78.85	236.60	31.34	1211.96	0.00	0.00	0.00	252.81	-16.41	1589.13	244.36	88.57	1582.93	97.64	-38.20	1580.28	84.70	72.99	1571.94	463.48	1020.91	71.74	1060.80	953.44	74.91	530.60
4.60000	265.30	109.69	50.29	250.57	99.47	64.63	104.84	94.52	154.04	134.67	94.07	194.36	279.82	-34.82	28.87	255.96	-23.30	32.10	94.89	-49.24	29.89	99.78	-53.09	79.15	247.49	31.09	1211.64	0.00	0.00	0.00	263.92	-16.52	1588.26	254.56	88.94	1581.77	108.59	-38.80	1580.58	95.18	72.23	1572.08	463.18	1021.05	71.71	1060.92	953.19	74.94	531.37
4.61000	304.51	106.86	49.38	287.90	97.22	62.31	136.87	93.95	142.23	163.69	92.99	184.56	279.31	-35.91	32.45	259.04	-18.58	36.31	95.05	-49.11	30.39	100.02	-53.02	79.50	258.43	30.38	1211.50	0.00	0.00	0.00	274.85	-16.60	1587.17	265.19	88.39	1580.41	119.53	-39.43	1580.71	105.61	70.64	1572.17	462.66	1021.66	71.50	1060.89	953.70	74.83	532.72
4.62000	343.49	103.40	48.93	325.91	94.41	60.55	169.09	93.56	130.16	193.75	92.84	174.59	279.43	-36.91	33.55	258.09	-18.49	36.72	95.13	-48.38	30.63	100.15	-52.64	79.75	264.19	29.48	1211.07	0.00	0.00	0.00	285.93	-16.82	1585.88	276.69	88.09	1578.90	130.49	-39.99	1580.70	116.27	70.13	1571.87	462.85	1021.12	71.66	1061.09	953.16	75.08	531.20
4.63000	383.12	100.35	48.96	363.80	91.95	58.96	202.52	92.59	117.92	224.56	92.60	164.36	282.00	-38.44	35.11	260.94	-19.27	37.52	95.27	-48.12	31.13	100.24	-52.18	79.96	276.89	28.71	1210.37	0.00	0.00	0.00	297.29	-16.97	1584.49	285.77	87.83	1577.34	141.47	-40.59	1580.53	127.02	69.31	1571.45	463.33	1020.85	71.72	1061.15	953.10	75.12	530.84
4.64000	421.82	97.84	49.26	400.33	88.93	57.76	237.03	91.46	105.50	256.14	92.28	153.82	283.12	-38.39	35.01	261.08	-20.03	37.05	95.42	-47.83	31.60	100.46	-52.03	80.32	284.01	27.43	1209.54	0.00	0.00	0.00	308.12	-17.13	1582.94	297.86	87.82	1575.48	152.47	-41.06	1580.19	137.57	68.52	1570.97	463.10	1020.79	71.63	1060.67	953.46	74.86	531.69
4.65000	458.24	95.18	49.35	437.61	86.88	56.97	272.36	90.65	93.35	288.31	92.16	143.34	285.47	-37.15	34.00	263.27	-32.57	42.70	95.53	-47.34	31.97	100.76	-51.81	80.69	296.78	27.32	1208.43	0.00	0.00	0.00	319.10	-17.25	1581.32	308.09	87.69	1573.61	163.58	-41.57	1579.65	147.89	68.13	1570.21	462.26	1020.97	71.31	1060.30	953.61	74.67	530.49
4.66000	496.80	92.88	49.99	475.12	84.93	56.93	307.86	89.71	81.54	320.62	92.19	133.00	286.03	-36.06	32.21	260.68	-27.89	36.13	95.79	-47.52	32.70	101.20	-52.05	81.27	304.34	26.31	1207.14	0.00	0.00	0.00	329.59	-17.57	1579.59	317.84	87.68	1571.77	174.76	-42.11	1578.92	158.53	67.23	1569.41	461.95	1020.99	71.28	1060.14	953.65	74.62	527.15
4.67000	533.50	90.41	51.46	511.30	83.03	57.26	343.62	89.57	70.96	353.50	93.26	123.55	283.34	-35.49	28.14	259.43	-25.88	33.57	96.00	-47.30	33.28	101.67	-52.17	81.88	313.96	25.65	1205.92	0.00	0.00	0.00	340.59	-17.60	1577.87	329.36	87.63	1569.80	185.85	-42.42	1578.07	169.12	67.08	1568.25	462.13	1021.06	71.36	1060.46	953.55	74.69	527.86
4.68000	569.98	88.69	54.29	548.56	81.56	58.84	379.47	89.48	61.37	385.72	93.43	114.45	282.06	-35.42	26.96	258.57	-25.18	32.55	96.22	-47.15	34.07	102.14	-52.47	82.62	323.45	25.15	1204.54	0.00	0.00	0.00	351.59	-17.74	1576.12	340.40	87.53	1567.89	196.90	-42.82	1577.05	179.92	66.46	1567.13	462.23	1020.94	71.37	1060.86	953.41	74.90	529.96
4.69000	605.85	86.64	58.15	582.37	79.63	61.30	414.25	90.54	53.65	417.18	94.22	106.55	282.10	-35.44	26.63	258.16	-24.58	32.09	96.44	-46.81	34.82	102.55	-52.23	83.22	334.60	24.85	1202.97	0.00	0.00	0.00	362.86	-17.90	1574.31	351.37	87.57	1565.95	207.85	-43.14	1575.87	190.75	66.10	1565.76	462.18	1020.91	71.30	1061.04	952.91	75.13	528.79
4.70000	640.44	85.97	63.87	616.29	78.71	65.35	448.05	91.35	47.20	447.76	94.90	99.93	282.16	-35.18	26.52	257.98	-24.48	31.73	96.59	-46.62	35.61	102.94	-52.09	83.96	344.90	24.35	1201.45	0.00	0.00	0.00	373.54	-17.88	1572.54	361.42	87.32	1564.03	218.69	-43.43	1574.58	201.43	65.31	1564.30	462.27	1020.99	71.33	1060.64	953.20	74.94	526.58
4.71000	672.76	85.11	71.51	648.76	77.86	71.26	481.86	92.74	42.27	478.08	95.32	94.53	282.15	-35.07	26.31	257.62	-24.42	31.16	96.88	-46.94	36.80	103.53	-52.35	85.02	354.90	24.03	1199.64	0.00	0.00	0.00	383.83	-17.83	1570.76	370.90	87.28	1562.16	229.54	-43.93	1573.16	212.15	65.09	1562.77	462.73	1020.78	71.44	1060.95	953.26	74.97	525.17
4.72000	703.33	84.61	80.62	680.21	77.85	78.87	514.68	93.99	39.16	507.45	96.47	91.07	281.35	-35.34	25.80	258.07	-24.80	30.99	97.15	-47.15	38.07	104.21	-52.74	86.30	364.25	23.65	1198.26	0.00	0.00	0.00	394.76	-17.84	1568.88	382.13	87.44	1560.22	240.34	-44.27	1571.65	222.89	65.29	1561.18	462.64	1020.85	71.49	1061.16	953.48	74.96	531.22
4.73000	732.07	84.10	91.19	708.26	77.19	87.76	545.53	94.52	37.66	535.11	96.36	88.75	281.68	-35.50	25.56	257.97	-24.74	30.62	97.38	-47.00	39.20	104.96	-53.08	87.60	374.20	23.12	1196.30	0.00	0.00	0.00	405.88	-17.82	1567.01	393.40	87.76	1558.19	251.11	-44.52	1570.14	233.36	65.20	1559.57	462.76	1020.71	71.53	1061.18	953.49	74.93	528.57
4.74000	757.50	84.27	101.92	734.55	77.33	97.22	573.91	94.94	37.80	560.67	96.48	88.13	281.49	-35.69	25.19	258.63	-24.92	30.61	97.79	-47.70	40.86	105.85	-53.51	89.02	386.93	22.90	1194.91	0.00	0.00	0.00	416.84	-17.60	1565.21	403.45	87.74	1556.29	261.88	-44.71	1568.66	244.01	64.30	1558.00	463.05	1020.72	71.67	1060.73	953.41	74.91	525.67
4.75000	781.17	84.52	112.44	756.95	77.24	106.31	599.60	94.53	38.81	583.80	96.87	88.81	282.22	-35.48	25.23	259.16	-24.95	30.56	98.23	-48.31	42.56	106.81	-54.00	90.63	397.40	22.63	1193.19	0.00	0.00	0.00	427.66	-17.38	1563.53	413.89	87.63	1554.57	272.67	-44.62	1567.30	254.59	64.77	1556.47	463.36	1020.65	71.68	1060.53	953.70	74.64	527.25
4.76000	801.07	85.12	122.18	775.96	77.59	114.53	622.72	93.41	39.83	604.31	96.17	89.47	282.43	-35.28	25.10	259.00	-25.40	30.23	98.67	-48.46	44.17	107.99	-54.66	92.38	409.91	21.99	1192.08	0.00	0.00	0.00	438.39	-17.04	1561.90	424.16	88.02	1552.84	283.54	-44.46	1566.06	265.22	64.31	1555.27	464.07	1020.52	71.84	1060.54	953.56	74.70	528.91
4.77000	819.36	84.93	130.30	793.09	77.77	121.23	642.71	92.45	40.58	621.94	96.32	90.41	281.50	-35.26	24.85	259.46	-25.45	30.41	99.22	-49.20	46.25	109.23	-55.14	94.17	419.94	21.81	1190.65	0.00	0.00	0.00	449.59	-16.75	1560.47	435.05	88.54	1551.21	294.48	-44.11	1565.01	275.80	65.03	1554.05	463.10	1020.67	71.55	1060.69	953.70	74.74	527.23
4.78000	830.20	84.43	131.96	808.01	76.86	125.77	658.77	91.78	40.73	636.90	95.47	90.24	281.54	-35.30	24.57	258.77	-25.66	29.98	99.87	-49.58	48.28	110.68	-55.85	96.20	429.30	21.64	1189.64	0.00	0.00	0.00	459.70	-16.47	1559.21	445.80	88.90	1549.74	305.39	-43.66	1564.03	286.41	65.05	1553.03	462.56	1020.84	71.45	1060.81	953.63	74.93	528.34
4.79000	841.01	82.95	133.62	820.93	75.45	127.61	670.92	92.02	40.06	648.82	95.85	89.66	282.54	-35.31	24.74	259.36	-25.80	30.13	100.80	-51.06	50.95	112.38	-56.83	98.54	440.97	21.09	1188.95	0.00	0.00	0.00	470.66	-16.00	1558.05	456.68	89.22	1548.50	316.26	-43.24	1563.15	297.05	65.67	1551.97	462.32	1020.96	71.40	1060.80	953.41	74.89	528.96
4.80000	849.33	79.71	131.60	829.14	73.45	125.43	679.38	92.88	38.26	657.30	95.82	87.63	282.19	-35.27	24.48	259.43	-26.14	30.01	101.74	-51.94	53.54	114.34	-57.88	101.13	449.43	21.15	1187.86	0.00	0.00	0.00	481.48	-15.52	1557.08	467.86	90.34	1547.49	327.02	-42.70	1562.39	307.72	66.32	1551.11	462.19	1020.98	71.37	1060.66	953.42	74.80	528.22
4.81000	854.95	76.81	126.42	834.15	70.50	120.10	684.22	93.87	35.15	662.77	95.89	84.51	281.65	-35.62	24.14	259.65	-26.09	30.15	102.90	-53.07	56.48	116.50	-58.99	103.99	468.04	21.00	1187.56	0.00	0.00	0.00	491.80	-14.85	1556.36	478.43	90.87	1546.61	337.65	-42.00	1561.75	318.49	67.34	1550.30	462.38	1020.88	71.36	1060.68	953.28	74.89	528.77
4.82000	858.37	73.20	118.10	839.04	67.91	112.80	685.83	93.63	30.82	665.48	95.92	80.30	282.43	-35.69	24.21	259.85	-26.38	30.09	104.39	-54.67	59.92	119.05	-60.40	107.35	476.48	21.05	1187.32	0.00	0.00	0.00	502.24	-14.15	1555.80	488.95	91.99	1545.88	348.21	-40.96	1561.21	329.58	67.60	1549.70	462.81	1020.85	71.54	1060.39	953.28	74.80	528.51
4.83000	860.89	71.29	109.09	840.57	66.33	103.64	685.86	93.51	28.14	666.15	95.41	75.88	282.04	-35.52	24.13	260.05	-26.54	29.78	106.09	-55.64	63.41	121.84	-62.13	111.10	486.34	21.47	1187.02	0.00	0.00	0.00	513.02	-13.11	1555.41	500.39	92.84	1545.24	358.70	-39.80	1560.79	340.45	69.32	1549.00	462.82	1020.86	71.59	1061.04	953.31	75.03	529.75
4.84000	865.83	71.52	103.32	842.05	65.74	95.73	687.54	92.98	26.97	666.49	92.95	71.42	282.19	-35.63	24.13	260.35	-26.88	30.11	108.24	-57.42	67.54	125.02	-63.57	115.03	498.11	21.91	1187.31	0.00	0.00	0.00	523.22	-12.29	1555.18	510.92	93.62	1544.89	369.04	-38.44	1560.48	351.19	70.06	1548.52	462.94	1021.05	71.62	1061.14	953.33	74.93	531.07
4.85000	872.14	72.30	94.53	847.32	66.63	88.91	691.16	91.68	26.47	670.88	92.03	69.25	282.59	-35.76	24.30	260.26	-26.64	30.27	110.75	-59.07	71.89	128.57	-65.07	119.23	509.87	22.37	1187.64	0.00	0.00	0.00	534.14	-11.49	1555.19	521.42	94.58	1544.76	379.43	-37.06	1560.40	362.06	71.73	1548.21	462.13	1020.95	71.35	1061.30	952.84	75.12	529.27
4.86000	877.83	71.88	82.10	853.13	66.50	79.14	693.21	92.55	26.58	679.38	92.79	70.60	281.35	-35.79	24.11	260.05	-26.97	30.54	113.72	-60.14	76.30	132.79	-66.70	123.77	524.01	23.46	1188.52	0.00	0.00	0.00	544.68	-10.31	1555.73	533.45	95.89	1545.06	389.82	-35.68	1560.78	372.83	73.79	1548.35	461.97	1020.99	71.30	1061.08	953.46	74.98	529.39
4.87000	883.39	69.66	70.60	857.72	64.40	69.50	694.98	91.62	26.02	686.15	93.98	71.54	282.39	-35.84	24.62	260.37	-27.39	31.35	117.43	-61.82	81.34	137.70	-68.44	128.72	535.76	24.12	1189.61	0.00	0.00	0.00	555.14	-9.16	1556.83	543.67	97.13	1545.91	400.33	-33.89	1561.74	383.61	75.28	1549.11	462.95	1020.75	71.60	1060.82	953.45	74.88	530.27
4.88000	887.14	66.82	62.71	861.13	62.13	62.66	696.55	92.13	26.02	690.21	94.61	71.14	281.16	-36.10	24.44	260.63	-28.36	32.88	122.03	-63.60	86.89	143.60	-70.55	134.22	546.52	25.07	1191.25	0.00	0.00	0.00	566.07	-7.76	1558.20	554.37	98.32	1547.24	410.84	-32.18	1563.02	394.47	77.04	1550.22	463.39	1020.79	71.66	1060.37	953.27	74.83	528.49
4.89000	888.92	65.34	56.08	863.60	59.91	56.49	697.89	91.98	25.81	692.18	94.39	70.55	281.39	-36.83	24.58	262.38	-29.68	34.86	127.77	-65.64	93.13	151.16	-72.47	139.82	557.58	25.81	1193.22	0.00	0.00	0.00	576.97	-6.36	1559.81	565.14	99.42	1548.74	421.40	-30.43	1564.44	405.31	78.82	1551.51	461.77	1020.98	71.20	1060.55	953.47	74.84	528.38
4.90000	890.34	63.35	49.96	866.12	59.01	50.94	698.98	92.39	25.59	693.87	94.85	70.42	281.73	-36.42	24.64	260.60	-30.70	33.52	134.58	-66.84	99.65	160.40	-73.84	145.30	571.31	27.09	1195.59	0.00	0.00	0.00	587.26	-4.85	1561.62	575.84	100.77	1550.39	431.96	-28.41	1565.92	416.07	80.96	1552.70	462.67	1020.76	71.43	1061.11	953.62	74.87	530.01
4.91000	892.65	63.55	44.86	866.91	58.69	46.24	699.81	92.99	25.65	696.20	95.73	70.67	283.02	-36.58	24.78	263.21	-30.04	35.80	142.60	-67.78	107.09	171.11	-75.39	151.24	582.97	27.82	1197.96	0.00	0.00	0.00	597.30	-3.52	1563.50	587.55	102.13	1551.99	442.54	-26.28	1567.34	426.84	82.99	1553.90	462.05	1020.99	71.35	1060.79	953.51	74.96	528.74
4.92000	892.51	63.46	41.13	868.19	59.11	43.26	700.39	92.52	25.59	698.92	95.63	70.69	283.77	-36.87	24.50	263.37	-31.04	37.00	151.46	-68.64	115.47	182.75	-76.36	157.39	594.75	28.69	1200.16	0.00	0.00	0.00	607.62	-2.13	1565.43	597.09	103.71	1553.61	452.89	-24.36	1568.60	437.61	85.30	1554.75	462.54	1020.97	71.48	1060.56	953.79	74.71	527.39
4.93000	894.17	62.78	39.00	869.13	58.40	40.98	700.79	92.64	25.77	700.68	95.65	70.84	286.90	-37.78	24.52	267.60	-31.59	40.57	161.14	-68.36	124.52	195.25	-76.75	164.25	607.22	29.35	1202.60	0.00	0.00	0.00	617.34	-0.85	1567.42	608.11	105.15	1555.19	463.15	-22.31	1569.78	448.46	86.91	1555.49	462.66	1020.94	71.57	1060.93	953.54	74.86	528.27
4.94000	894.50	62.07	37.46	868.98	57.86	39.14	701.09	92.24	25.85	701.86	94.94	70.80	290.12	-38.93	24.04	274.75	-31.94	43.05	171.99	-67.88	134.73	208.74	-76.69	171.90	618.36	30.32	1204.16	0.00	0.00	0.00	628.30	0.56	1569.37	619.34	105.92	1556.74	473.31	-20.20	1570.93	459.32	89.12	1556.10	463.17	1020.70	71.72	1061.23	953.48	75.01	528.63
4.95000	893.72	61.62	36.22	869.75	57.46	38.44	701.32	92.03	25.92	702.42	94.43	70.72	292.47	-39.84	23.79	278.34	-33.28	44.71	184.50	-66.75	145.42	223.48	-76.61	180.29	630.70	30.52	1206.03	0.00	0.00	0.00	638.61	1.80	1571.35	630.32	107.54	1558.28	483.48	-18.24	1572.06	470.27	91.42	1556.73	463.02	1020.82	71.66	1060.93	953.28	74.94	530.12
4.96000	894.33	61.24	35.79	869.77	57.63	37.65	701.45	92.09	26.09	702.89	93.81	70.68	297.39	-40.68	23.68	283.29	-34.84	46.71	198.52	-65.51	156.26	239.63	-76.50	188.82	643.52	30.88	1207.78	0.00	0.00	0.00	649.18	2.94	1573.36	640.75	108.75	1559.95	493.64	-16.46	1573.20	481.30	93.16	1557.39	462.90	1020.84	71.62	1060.81	953.39	74.87	527.95
4.97000	894.33	61.60	34.91	870.33	57.35	37.41	701.62	91.95	26.26	703.28	93.49	70.81	303.41	-41.00	23.55	291.45	-35.81	48.79	213.46	-64.27	167.02	256.85	-76.47	197.62	655.47	30.67	1209.07	0.00	0.00	0.00	659.43	4.01	1575.33	651.85	109.74	1561.34	503.88	-14.59	1574.29	492.36	94.67	1558.00	462.82	1020.84	71.64	1060.81	953.23	75.03	531.11
4.98000	895.03	60.96	35.01	870.91	57.38	37.24	701.62	91.37	26.13	703.63	93.27	71.04	309.83	-43.15	22.58	302.54	-35.14	49.13	227.83	-64.04	178.08	275.22	-75.94	206.33	664.16	30.10	1210.00	0.00	0.00	0.00	670.00	5.11	1577.20	662.68	110.93	1562.68	514.11	-12.96	1575.31	503.35	96.71	1558.48	462.25	1020.93	71.40	1060.90	953.15	75.13	530.00
4.99000	893.57	61.17	34.11	869.53	57.58	36.46	701.61	91.62	26.35	703.73	93.10	71.14	317.64	-45.20	22.28	312.04	-34.85	50.47	244.15	-63.88	188.26	294.82	-74.75	214.20	675.99	29.67	1210.64	0.00	0.00	0.00	680.12	5.80	1578.94	673.82	111.78	1563.98	524.38	-11.25	1576.28	514.23	98.46	1558.99	462.62	1020.98	71.51	1061.32	953.15	75.11	528.69
5.00000	894.11	61.40	33.87	869.97	57.33	36.37	701.81	91.07	26.17	703.65	93.14	71.28	328.54	-47.70	25.92	323.81	-36.59	54.23	265.70	-62.98	197.45	315.17	-73.62	220.72	686.64	29.04	1211.32	0.00	0.00	0.00	690.57	6.59	1580.59	684.04	112.37	1565.32	534.77	-9.71	1577.21	525.09	99.81	1559.51	463.46	1020.89	71.74	1060.93	953.36	74.78	530.22
5.01000	894.20	61.05	33.94	870.44	57.48	36.34	701.70	90.98	26.25	703.55	93.14	71.34	342.79	-50.45	30.93	338.98	-38.94	58.89	287.62	-62.43	206.20	336.03	-71.97	226.69	696.59	28.36	1211.83	0.00	0.00	0.00	701.44	7.20	1582.08	694.79	112.76	1566.52	545.18	-8.34	1578.08	535.88	101.51	1559.95	463.01	1020.82	71.57	1060.95	952.97	75.06	531.06
5.02000	894.25	61.11	33.78	869.78	57.42	36.10	701.64	91.29	26.34	703.66	92.16	70.88	360.22	-54.35	35.99	357.01	-41.87	63.57	309.84	-61.45	213.51	357.18	-70.34	232.89	704.36	27.32	1212.17	0.00	0.00	0.00	711.55	7.55	1583.53	706.17	113.44	1567.75	555.70	-6.86	1578.94	546.69	103.00	1560.40	462.54	1020.38	71.82	1061.55	953.25	75.08	532.27
5.03000	894.62	61.34	33.89	870.79	57.31	36.46	701.62	91.41	26.31	703.46	92.38	70.98	381.99	-57.82	41.15	378.95	-44.62	68.66	331.73	-59.24	218.66	378.26	-68.03	238.38	716.16	26.28	1212.69	0.00	0.00	0.00	721.82	8.03	1584.91	717.61	113.54	1568.76	566.24	-5.69	1579.75	557.66	103.96	1560.93	462.67	1020.44	71.99	1060.89	953.09	74.93	532.00
5.04000	894.17	60.93	33.85	870.26	57.31	36.42	701.62	91.51	26.18	703.25	93.24	71.28	407.04	-60.91	46.06	402.88	-46.86	72.99	353.23	-57.83	222.44	399.50	-65.61	243.04	727.22	25.69	1213.15	0.00	0.00	0.00	731.87	8.16	1586.15	728.44	113.27	1569.77	576.77	-4.61	1580.57	568.61	104.88	1561.50	463.15	1020.74	71.92	1061.25	953.13	74.98	531.05
5.05000	892.95	61.15	33.36	869.55	57.41	36.10	701.65	91.65	26.06	703.22	93.37	71.23	431.30	-63.43	49.44	429.08	-48.90	76.65	375.29	-56.39	224.84	421.14	-63.20	246.57	734.52	24.93	1213.63	0.00	0.00	0.00	742.15	7.99	1587.32	739.78	113.57	1570.54	587.18	-3.67	1581.37	579.44	105.52	1562.18	463.07	1020.87	71.86	1060.96	953.10	74.96	531.56
5.06000	893.72	61.31	33.59	870.09	57.73	36.08	701.81	91.48	25.90	703.36	93.30	71.27	459.80	-65.70	52.83	455.49	-50.58	78.97	398.07	-55.33	225.91	443.60	-61.34	248.67	744.04	24.10	1214.27	0.00	0.00	0.00	752.25	7.95	1588.38	753.34	112.59	1570.33	597.46	-2.94	1582.17	590.42	106.56	1562.86	463.04	1020.33	72.02	1061.08	953.15	75.06	530.81
5.07000	893.47	61.54	33.36	868.99	57.49	35.88	701.90	91.93	25.97	703.51	94.16	71.73	488.49	-68.07	54.69	482.41	-52.34	80.33	421.22	-54.28	225.49	466.63	-59.76	249.38	756.83	23.50	1214.66	0.00	0.00	0.00	763.27	7.69	1589.26	764.96	112.58	1570.94	607.68	-2.47	1582.93	601.42	107.19	1563.53	463.11	1020.59	71.97	1061.28	952.95	75.08	530.96
5.08000	894.98	61.81	33.61	869.23	57.80	35.80	702.11	91.62	25.73	703.74	93.87	71.67	518.41	-69.22	56.87	513.27	-53.57	81.70	444.96	-53.26	223.67	489.57	-58.24	248.89	765.42	23.32	1215.15	0.00	0.00	0.00	774.14	7.31	1589.98	775.94	111.87	1571.69	618.00	-2.13	1583.63	612.50	107.23	1564.34	462.29	1021.07	71.60	1061.19	953.14	75.03	531.68
5.09000	893.36	61.78	32.93	869.21	57.80	35.73	702.11	91.71	25.77	703.93	93.66	71.77	549.25	-71.21	57.16	542.55	-54.72	81.39	469.22	-52.68	220.61	512.50	-56.90	247.13	775.67	22.85	1215.67	0.00	0.00	0.00	784.19	6.82	1590.57	786.84	111.21	1572.44	628.38	-2.04	1584.21	623.52	108.03	1564.99	462.96	1020.41	71.98	1061.14	953.41	74.99	531.75
5.10000	894.80	61.76	33.26	870.17	57.85	35.84	701.95	92.00	25.99	703.92	93.92	72.14	581.42	-72.65	57.05	571.68	-55.71	80.26	493.65	-52.15	216.13	535.80	-56.29	244.32	783.96	22.90	1215.85	0.00	0.00	0.00	794.42	6.38	1591.01	797.47	111.33	1572.99	638.77	-1.79	1584.71	634.41	107.92	1565.74	463.15	1021.01	71.81	1061.08	953.36	74.91	530.98
5.11000	894.31	61.73	32.95	870.99	57.85	35.94	701.93	91.13	25.78	704.03	93.56	72.36	613.73	-73.50	56.20	601.81	-56.42	78.29	518.33	-51.32	210.04	559.46	-55.80	240.34	794.13	23.07	1215.98	0.00	0.00	0.00	804.96	5.77	1591.33	808.12	110.50	1573.59	649.09	-1.76	1585.04	645.13	107.90	1566.42	463.03	1020.94	71.79	1060.73	953.50	74.82	529.51
5.12000	895.66	61.89	33.23	870.60	57.72	35.73	701.74	91.32	26.03	704.03	92.74	72.37	646.23	-74.01	54.55	632.67	-56.84	75.76	543.69	-49.42	201.97	583.65	-54.98	234.91	803.30	23.34	1215.83	0.00	0.00	0.00	815.70	5.00	1591.49	818.88	109.63	1574.18	659.41	-1.78	1585.28	655.84	108.22	1566.95	463.20	1020.53	71.94	1061.16	953.49	75.05	530.87
5.13000	894.98	61.85	32.79	869.72	57.50	35.37	701.78	90.81	26.14	704.11	92.62	72.64	679.73	-74.46	52.51	666.27	-57.13	73.36	569.74	-47.84	192.82	608.41	-54.46	228.40	812.01	23.47	1215.72	0.00	0.00	0.00	825.95	4.30	1591.57	829.71	108.77	1574.60	669.74	-2.04	1585.35	666.45	108.17	1567.41	463.22	1020.78	71.83	1061.43	953.39	75.05	531.90
5.14000	896.41	61.62	33.24	870.66	57.66	35.38	701.78	90.60	26.37	704.51	92.23	72.81	711.43	-72.49	51.34	699.95	-57.45	70.09	596.74	-47.37	183.16	633.26	-53.94	220.77	824.14	24.32	1215.46	0.00	0.00	0.00	836.21	3.46	1591.52	840.23	108.49	1574.93	680.07	-2.35	1585.29	677.09	108.31	1567.78	462.65	1020.99	71.68	1061.28	953.43	75.02	532.33
5.15000	896.40	60.93	33.38	870.73	57.51	35.17	701.99	90.14	26.56	704.87	92.18	73.00	746.22	-72.20	48.50	731.70	-58.47	65.53	624.16	-48.89	173.46	658.84	-52.75	211.71	830.45	24.79	1214.98	0.00	0.00	0.00	846.13	2.70	1591.36	850.78	107.68	1575.26	690.45	-2.63	1585.10	687.66	108.09	1567.99	463.21	1020.92	71.77	1061.05	953.59	74.98	531.01
5.16000	895.60	60.51	33.18	871.08	57.15	35.21	702.20	89.79	26.70	705.57	91.49	72.93	785.02	-75.13	43.65	767.70	-58.85	61.97	652.10	-50.43	163.00	685.10	-51.59	201.75	841.35	25.43	1214.39	0.00	0.00	0.00	856.34	1.88	1591.09	861.50	106.48	1575.48	700.82	-3.07	1584.71	698.26	107.68	1568.14	462.71	1020.84	71.73	1060.69	953.59	74.83	532.04
5.17000	896.08	60.17	33.42	870.81	56.73	35.23	702.35	89.64	26.92	706.10	91.31	73.04	821.89	-75.68	40.48	802.46	-59.26	58.00	681.03	-52.15	152.03	711.99	-51.36	191.53	852.30	25.94	1213.70	0.00	0.00	0.00	866.89	1.10	1590.59	872.04	106.02	1575.56	711.13	-3.25	1584.18	708.83	107.18	1568.12	463.04	1020.94	71.69	1060.88	953.57	74.90	531.53
5.18000	896.63	60.09	33.50	871.37	56.20	35.52	702.32	89.87	27.31	706.62	91.26	73.26	859.10	-75.87	37.74	839.49	-59.45	54.67	710.82	-52.88	140.10	739.63	-52.66	181.53	861.40	26.49	1213.00	0.00	0.00	0.00	876.74	0.40	1590.02	878.96	106.68	1576.75	721.32	-3.62	1583.49	719.21	107.34	1567.86	462.66	1021.11	71.52	1060.69	953.62	74.94	531.89
5.19000	901.05	57.84	40.74	868.65	55.65	38.23	702.43	89.87	27.59	707.33	90.70	73.26	896.78	-77.02	35.43	875.71	-59.65	51.41	741.74	-54.07	128.07	767.41	-54.59	171.49	870.90	27.54	1212.18	0.00	0.00	0.00	886.74	-0.49	1589.33	889.59	106.35	1576.89	731.49	-4.15	1582.62	729.68	106.97	1567.50	462.86	1021.03	71.63	1060.98	953.46	74.98	531.12
5.20000	897.18	57.41	40.76	869.56	55.49	39.42	702.60	89.62	27.84	707.91	90.85	73.56	934.73	-77.16	33.94	913.37	-59.67	48.93	772.95	-55.18	115.83	795.99	-56.18	161.18	880.00	28.20	1211.11	0.00	0.00	0.00	897.00	-1.10	1588.50	899.15	105.93	1576.59	741.66	-4.86	1581.56	740.15	106.70	1566.97	462.68	1020.94	71.51	1061.32	953.36	75.08	531.80
5.21000	875.45	138.66	90.40	869.15	55.72	39.67	702.72	89.23	28.00	708.51	90.74	73.73	973.37	-77.28	33.68	950.24	-59.60	46.97	805.27	-56.05	103.60	825.37	-56.71	150.29	890.64	28.67	1210.15	0.00	0.00	0.00	907.31	-1.82	1587.54	910.39	104.95	1576.11	751.88	-5.55	1580.42	750.74	106.15	1566.36	463.21	1020.51	71.83	1061.21	953.36	75.00	532.79
5.22000	878.30	132.72	86.94	870.81	56.54	39.85	702.81	88.78	28.03	708.92	90.61	73.95	1010.89	-77.85	33.71	988.80	-59.77	46.46	838.79	-55.82	91.09	855.55	-57.50	139.74	901.66	29.23	1209.12	0.00	0.00	0.00	917.55	-2.59	1586.42	919.27	104.10	1575.63	762.15	-6.14	1579.18	761.33	105.42	1565.62	463.18	1020.95	71.75	1061.19	953.32	75.06	531.93
5.23000	884.25	127.02	82.66	862.11	111.07	72.08	702.79	88.87	28.38	709.24	90.17	74.15	1048.68	-77.91	35.02	1025.30	-59.90	46.09	873.27	-55.95	79.36	886.10	-58.76	129.64	909.63	29.85	1207.65	0.00	0.00	0.00	928.43	-3.31	1585.17	930.70	103.92	1574.74	772.43	-6.80	1577.83	771.73	105.69	1564.58	462.78	1021.25	71.57	1061.78	953.04	75.24	532.42
5.24000	885.73	123.87	76.66	871.71	57.49	36.35	702.97	88.67	28.58	709.57	90.62	74.68	1086.17	-77.43	37.10	1061.90	-59.81	46.81	907.67	-57.15	68.90	917.05	-60.02	120.04	919.33	29.90	1206.21	0.00	0.00	0.00	938.99	-3.88	1583.87	940.84	103.34	1573.90	782.72	-7.57	1576.36	782.00	105.49	1563.47	462.83	1021.07	71.60	1061.24	952.95	75.15	531.81
5.25000	897.33	61.64	32.81	871.80	57.69	35.08	702.97	89.05	29.10	709.85	90.24	74.98	1123.02	-77.30	40.15	1097.71	-59.63	48.22	942.40	-59.10	59.73	948.38	-61.55	111.35	931.38	30.37	1205.00	0.00	0.00	0.00	949.22	-4.41	1582.47	951.65	103.11	1572.84	793.09	-8.12	1574.82	792.17	105.44	1562.22	463.37	1020.79	71.83	1061.09	953.21	75.06	531.15
5.26000	896.98	61.66	32.65	871.73	57.55	35.17	703.22	88.27	29.21	710.17	90.19	75.37	1159.32	-76.68	43.56	1135.44	-59.64	49.91	977.24	-61.20	51.92	980.07	-62.93	103.41	942.08	30.34	1203.32	0.00	0.00	0.00	959.42	-5.18	1580.99	962.24	102.36	1571.70	803.50	-8.65	1573.18	802.45	104.54	1560.98	463.60	1020.63	71.93	1061.27	953.25	75.06	532.76
5.27000	896.18	61.75	32.33	871.18	57.86	34.79	703.25	88.77	29.91	710.52	90.33	75.89	1193.80	-76.06	48.25	1170.55	-59.64	52.76	1011.87	-62.87	45.15	1011.29	-65.07	96.90	951.18	30.26	1201.59	0.00	0.00	0.00	969.74	-5.82	1579.38	971.82	101.86	1570.44	813.98	-9.42	1571.42	812.76	103.55	1559.57	463.14	1021.11	71.69	1061.23	953.24	75.02	532.48
5.28000	896.20	61.83	32.27	871.13	57.71	34.81	703.38	88.79	30.60	710.75	90.21	76.43	1228.03	-74.96	54.14	1203.90	-59.52	56.68	1045.91	-64.63	40.00	1042.14	-66.91	91.54	960.77	30.14	1199.84	0.00	0.00	0.00	980.17	-6.57	1577.69	981.77	101.25	1568.92	824.45	-10.16	1569.56	822.96	103.20	1557.97	463.44	1020.83	71.83	1061.18	952.77	75.23	531.42
5.29000	895.33	61.99	31.88	870.54	57.88	34.39	703.64	88.45	31.16	711.04	90.43	77.34	1259.84	-73.27	61.67	1237.02	-60.36	62.85	1078.97	-67.16	36.94	1072.13	-69.33	88.10	972.03	30.07	1197.93	0.00	0.00	0.00	990.09	-7.32	1575.91	992.17	100.23	1567.50	834.79	-10.86	1567.59	833.23	102.41	1556.33	463.77	1020.80	71.88	1061.05	953.28	75.12	531.32
5.30000	895.73	62.61	31.51	871.39	58.18	34.36	703.78	88.10	31.93	711.56	90.17	78.11	1290.30	-71.74	71.39	1266.67	-60.15	70.51	1111.16	-69.11	35.52	1100.81	-72.47	86.72	984.73	29.74	1196.09	0.00	0.00	0.00	1000.37	-8.15	1574.03	1002.43	99.91	1565.78	845.17	-11.36	1565.50	843.58	101.41	1554.51	462.95	1021.04	71.59	1060.83	953.50	74.99	530.59
5.31000	896.79	62.51	31.73	871.81	58.56	34.05	703.92	87.82	33.00	712.01	90.54	79.43	1317.74	-70.51	82.39	1294.72	-58.95	79.95	1141.14	-71.04	35.94	1127.54	-74.64	86.40	994.79	29.71	1193.93	0.00	0.00	0.00	1010.86	-8.76	1572.18	1012.17	99.74	1564.04	855.43	-12.34	1563.31	853.78	100.44	1552.51	463.20	1021.00	71.64	1060.97	953.59	75.11	531.18
5.32000	895.78	62.39	31.28	872.25	58.91	33.88	704.16	87.39	34.12	712.77	89.58	80.20	1343.09	-69.21	93.94	1319.59	-58.24	89.95	1168.84	-72.47	37.60	1152.16	-76.16	87.22	1004.39	29.12	1191.95	0.00	0.00	0.00	1020.69	-9.60	1570.38	1025.97	98.13	1560.65	865.64	-13.29	1561.19	863.86	99.77	1550.58	463.37	1020.83	71.89	1060.78	953.67	74.98	531.82
5.33000	896.75	62.73	31.32	873.08	58.48	34.36	704.52	86.73	35.26	713.48	89.58	81.50	1364.32	-68.16	104.46	1341.65	-57.52	99.16	1193.63	-73.53	39.83	1174.52	-77.08	88.52	1015.92	28.67	1190.20	0.00	0.00	0.00	1031.09	-10.26	1568.63	1037.13	96.95	1558.61	875.96	-14.33	1559.14	873.98	98.74	1548.62	462.77	1020.83	71.70	1060.93	953.63	74.98	531.45
5.34000	896.75	62.61	31.35	872.46	58.96	33.56	704.79	86.72	36.82	714.32	90.11	83.18	1382.69	-67.48	113.59	1361.74	-58.59	106.08	1215.60	-73.74	41.61	1194.13	-77.63	89.90	1025.90	28.37	1188.29	0.00	0.00	0.00	1041.41	-11.12	1567.05	1047.50	95.62	1557.17	886.32	-15.53	1557.24	884.32	96.87	1546.91	463.15	1020.79	71.73	1060.57	953.67	74.89	530.43
5.35000	895.96	62.74	30.75	873.34	58.93	33.84	705.35	86.34	38.40	715.33	90.34	84.76	1399.41	-67.41	120.35	1377.71	-58.50	112.20	1233.83	-74.70	42.95	1210.85	-78.85	91.08	1036.71	28.21	1186.61	0.00	0.00	0.00	1052.05	-12.01	1565.69	1057.63	94.62	1555.88	896.71	-16.76	1555.53	894.45	95.94	1545.22	463.05	1020.86	71.83	1061.06	953.61	75.04	528.79
5.36000	897.28	62.57	31.23	872.44	58.92	33.40	705.79	86.85	40.36	716.53	90.90	86.56	1412.21	-66.43	124.32	1390.63	-57.86	115.34	1248.39	-75.64	42.75	1224.43	-80.25	91.17	1047.50	27.50	1185.15	0.00	0.00	0.00	1062.53	-12.75	1564.61	1067.66	93.62	1554.80	907.09	-18.12	1554.04	904.59	94.54	1543.72	462.96	1021.00	71.69	1061.16	953.51	74.94	531.20
5.37000	897.12	62.57	31.22	872.96	59.20	33.17	706.41	87.41	42.55	717.92	91.22	88.58	1421.60	-64.87	124.11	1400.45	-56.88	115.01	1259.20	-77.22	41.18	1234.65	-82.36	90.18	1057.28	26.92	1183.74	0.00	0.00	0.00	1073.00	-13.73	1563.75	1077.49	93.06	1553.88	917.59	-19.51	1552.74	914.76	92.99	1542.33	463.30	1020.88	71.80	1061.12	953.59	75.01	532.44
5.38000	896.92	63.09	30.85	872.66	59.61	32.96	707.20	87.93	45.01	719.41	92.13	91.06	1428.87	-62.73	120.39	1407.41	-54.97	111.32	1266.15	-79.24	38.65	1242.13	-84.19	87.79	1069.52	26.30	1182.60	0.00	0.00	0.00	1083.28	-14.73	1563.06	1087.47	91.90	1553.09	928.05	-21.11	1551.55	924.79	91.29	1541.14	463.79	1020.58	72.01	1060.27	953.68	74.69	532.58
5.39000	897.09	62.81	31.09	873.25	59.71	32.87	708.09	88.44	47.58	721.11	93.10	93.73	1433.83	-61.00	113.26	1411.95	-53.85	104.35	1269.46	-81.26	35.28	1246.73	-86.54	84.90	1079.95	25.40	1181.69	0.00	0.00	0.00	1093.69	-15.78	1562.53	1097.17	91.27	1552.44	938.58	-22.85	1550.52	934.78	89.09	1540.03	463.07	1020.88	71.77	1060.63	953.60	74.83	531.90
5.40000	898.07	62.93	31.41	873.75	59.88	32.84	709.29	89.21	50.59	723.14	94.16	96.91	1436.12	-61.48	104.05	1414.70	-54.67	95.80	1269.94	-82.46	31.95	1249.51	-87.20	81.01	1091.33	24.29	1181.02	0.00	0.00	0.00	1103.89	-16.94	1562.16	1107.39	89.36	1552.09	949.05	-24.73	1549.60	944.75	87.05	1539.09	462.99	1020.68	71.79	1061.27	953.55	75.07	533.28
5.41000	896.72	63.15	30.80	873.80	60.07	32.85	710.69	89.72	53.92	725.43	95.10	100.43	1439.69	-64.04	96.08	1418.05	-57.35	87.96	1271.59	-82.07	29.91	1251.04	-86.26	77.25	1101.38	23.15	1180.59	0.00	0.00	0.00	1114.29	-18.23	1561.86	1117.51	87.77	1551.83	959.54	-26.54	1548.78	954.80	84.77	1538.29	462.76	1020.85	71.67	1060.98	953.58	74.98	530.79
5.42000	897.21	63.35	31.02	873.87	60.00	32.86	712.44	89.95	57.65	728.02	95.91	104.48	1446.48	-68.18	86.40	1424.92	-59.14	82.10	1274.35	-81.64	29.68	1255.44	-84.79	75.44	1113.79	21.53	1180.30	0.00	0.00	0.00	1124.49	-19.58	1561.80	1127.37	86.48	1551.76	969.98	-28.62	1548.19	964.85	82.73	1537.72	463.54	1020.89	71.82	1061.13	953.57	75.16	533.23
5.43000	897.02	63.57	31.12	873.33	60.31	32.72	714.61	90.81	62.24	731.13	97.26	109.35	1454.23	-71.34	74.59	1429.38	-60.33	73.40	1276.60	-81.39	29.67	1262.77	-85.56	76.25	1125.34	19.98	1180.55	0.00	0.00	0.00	1135.21	-20.97	1562.20	1137.26	85.73	1552.10	980.39	-30.84	1548.10	974.92	80.42	1537.63	463.43	1020.84	71.87	1061.35	953.44	75.17	531.68
5.44000	896.37	63.88	31.16	873.43	60.55	32.90	717.26	92.01	67.56	734.75	98.84	114.98	1459.19	-72.08	63.54	1433.89	-60.38	63.84	1278.40	-81.33	29.61	1268.37	-86.40	76.11	1135.03	18.56	1181.16	0.00	0.00	0.00	1145.20	-22.67	1563.15	1147.36	83.87	1553.09	990.85	-33.01	1548.65	984.99	78.44	1538.22	463.41	1020.72	71.85	1060.45	953.57	74.76	530.55
5.45000	895.54	63.63	31.37	872.39	60.69	32.62	721.06	92.77	73.75	739.67	99.28	121.14	1462.75	-70.91	55.26	1437.47	-57.90	56.81	1280.00	-81.46	29.59	1271.22	-86.52	75.07	1145.24	17.06	1182.21	0.00	0.00	0.00	1156.04	-24.37	1564.45	1157.42	82.40	1554.47	1001.36	-35.27	1549.76	995.04	76.22	1539.33	462.91	1020.97	71.60	1060.74	953.54	74.90	532.11
5.46000	896.66	63.92	31.45	873.87	60.33	33.04	725.81	93.00	80.78	746.09	99.93	127.97	1465.03	-68.58	48.85	1439.44	-53.81	54.12	1281.39	-81.50	29.37	1273.94	-86.92	75.07	1157.92	15.44	1183.74	0.00	0.00	0.00	1166.00	-25.97	1566.02	1167.44	81.25	1555.92	1011.90	-37.53	1551.23	1005.35	73.88	1540.86	462.95	1021.14	71.67	1060.50	953.63	74.81	535.49
5.47000	897.11	64.34	31.12	874.01	60.21	33.00	731.73	93.77	88.94	754.50	99.40	134.96	1467.00	-64.80	43.65	1441.22	-52.80	47.45	1282.35	-81.86	29.44	1276.66	-87.20	75.23	1169.67	14.11	1185.72	0.00	0.00	0.00	1176.61	-27.64	1567.80	1177.79	79.32	1557.79	1022.49	-39.73	1552.93	1015.29	71.89	1542.62	463.15	1021.35	71.64	1060.81	953.57	74.92	533.85
5.48000	898.21	64.62	31.05	874.75	59.54	33.51	739.27	94.26	97.74	765.10	100.80	143.48	1467.98	-63.81	40.57	1443.04	-52.28	44.50	1283.16	-81.80	29.58	1278.90	-87.62	75.56	1181.40	12.76	1187.93	0.00	0.00	0.00	1187.07	-29.32	1569.67	1188.14	77.23	1559.72	1033.03	-41.92	1554.77	1025.43	69.63	1544.55	462.65	1021.25	71.51	1061.28	953.53	75.14	532.04
5.49000	898.02	65.01	30.29	875.78	59.77	33.95	748.53	94.41	107.08	776.59	99.93	150.43	1469.28	-63.64	38.50	1443.03	-51.02	44.28	1283.45	-82.25	29.87	1280.42	-87.34	75.74	1192.20	11.19	1190.60	0.00	0.00	0.00	1197.41	-30.95	1571.43	1198.20	75.63	1561.58	1043.48	-44.41	1556.59	1035.62	67.68	1546.51	463.33	1021.24	71.57	1061.27	953.37	75.09	532.41
5.50000	899.54	65.28	29.94	874.55	61.99	35.57	759.35	94.74	117.38	790.44	99.57	157.72	1469.87	-63.48	36.40	1443.35	-50.44	42.72	1284.05	-81.88	29.78	1281.43	-86.93	75.82	1202.94	10.08	1193.05	0.00	0.00	0.00	1207.49	-32.60	1573.08	1204.87	74.54	1565.68	1054.12	-46.49	1558.37	1045.81	65.60	1548.41	462.81	1020.95	71.66	1060.74	953.62	74.94	532.13
5.51000	901.48	65.63	29.25	879.31	62.06	36.36	771.60	94.44	128.32	805.80	99.90	165.13	1470.66	-62.80	35.78	1443.55	-49.93	41.66	1284.23	-81.92	29.98	1282.62	-86.84	76.01	1214.03	8.85	1195.73	0.00	0.00	0.00	1217.91	-34.12	1574.55	1214.03	73.09	1567.82	1064.61	-48.60	1559.92	1055.99	63.51	1550.26	462.45	1020.58	71.68	1061.04	953.51	74.96	530.24
5.52000	905.05	65.88	28.30	883.24	62.41	36.74	785.35	93.50	140.01	821.91	100.28	173.17	1469.95	-62.68	34.77	1444.70	-49.70	41.35	1284.50	-81.64	29.95	1283.49	-86.73	76.16	1224.28	7.69	1197.93	0.00	0.00	0.00	1228.29	-35.77	1575.72	1223.24	71.40	1569.44	1074.96	-50.57	1561.27	1065.82	62.16	1551.86	462.79	1021.15	71.60	1061.29	953.55	75.11	530.65
5.53000	908.52	66.80	26.72	889.68	62.56	38.07	800.06	93.14	152.43	838.63	98.59	181.68	1470.42	-63.14	34.07	1443.89	-49.58	40.49	1284.58	-81.72	30.03	1284.14	-86.52	76.30	1236.55	6.56	1200.01	0.00	0.00	0.00	1238.86	-37.19	1576.85	1233.59	69.78	1570.96	1085.23	-52.59	1562.40	1076.05	59.99	1553.29	463.14	1021.19	71.72	1061.59	953.10	75.17	530.52
5.54000	912.68	67.25	25.32	896.57	62.94	39.65	816.34	91.98	164.50	856.44	97.33	191.43	1470.43	-62.46	34.06	1444.09	-49.56	40.30	1284.63	-81.59	30.03	1284.63	-86.30	76.36	1246.37	5.82	1201.78	0.00	0.00	0.00	1248.85	-38.76	1577.92	1243.88	68.63	1572.29	1095.46	-54.43	1563.43	1086.02	58.14	1554.60	462.98	1021.51	71.48	1061.78	952.89	75.35	532.09
5.55000	917.41	68.08	23.56	904.33	63.49	40.85	833.95	91.02	176.18	875.69	95.02	200.25	1470.03	-62.38	33.67	1445.01	-49.40	40.38	1284.73	-81.47	30.02	1285.05	-86.13	76.42	1257.29	5.13	1202.85	0.00	0.00	0.00	1259.14	-40.02	1578.94	1253.57	67.57	1573.52	1105.82	-56.05	1564.41	1095.94	56.40	1555.85	462.81	1021.12	71.58	1061.37	952.86	75.23	531.30
5.56000	923.54	69.10	21.60	916.58	64.47	43.08	852.68	89.24	187.26	896.25	92.71	208.26	1470.23	-62.58	33.48	1444.11	-49.50	39.84	1284.85	-81.35	30.00	1285.25	-86.08	76.55	1267.43	4.29	1203.88	0.00	0.00	0.00	1269.18	-41.33	1580.01	1263.20	66.29	1574.85	1116.21	-57.57	1565.32	1105.79	55.05	1556.93	463.07	1021.05	71.71	1061.24	952.92	75.19	529.22
5.57000	931.11	70.07	20.46	927.81	65.71	45.07	871.77	87.05	198.00	917.69	90.11	215.73	1470.10	-62.39	33.41	1444.40	-49.54	39.78	1284.93	-81.21	30.02	1285.42	-86.16	76.71	1276.05	3.92	1204.49	0.00	0.00	0.00	1279.77	-42.36	1581.04	1273.29	64.98	1576.00	1126.48	-59.09	1566.14	1115.87	53.48	1557.90	463.47	1021.17	71.67	1061.21	953.23	75.04	530.42
5.58000	943.91	71.04	24.19	943.28	66.82	50.04	894.79	85.68	205.79	939.18	87.71	222.94	1469.95	-62.13	33.21	1444.41	-49.69	39.53	1284.84	-81.57	30.29	1285.70	-85.85	76.65	1287.19	3.76	1204.92	0.00	0.00	0.00	1290.00	-43.16	1582.13	1283.19	63.95	1577.12	1136.84	-60.39	1566.90	1125.92	52.16	1558.69	463.46	1021.28	71.65	1060.94	952.91	75.15	530.34
5.59000	962.22	73.99	29.30	963.09	68.72	55.50	918.48	82.24	212.35	960.79	85.19	229.25	1470.22	-62.24	33.11	1444.70	-49.77	39.47	1285.00	-81.10	30.12	1285.94	-85.65	76.58	1296.84	3.58	1205.11	0.00	0.00	0.00	1300.30	-43.97	1583.13	1292.31	63.28	1578.28	1147.12	-61.79	1567.62	1136.01	50.78	1559.39	462.87	1021.12	71.59	1061.10	953.02	75.20	532.69
5.60000	987.91	76.94	35.87	984.85	71.07	60.47	939.54	79.09	217.62	982.29	82.95	234.82	1470.23	-62.71	32.72	1444.34	-49.89	39.07	1285.03	-81.00	30.22	1286.17	-85.44	76.57	1306.17	3.40	1205.39	0.00	0.00	0.00	1310.22	-44.69	1584.09	1303.22	62.66	1579.22	1157.53	-62.93	1568.32	1146.03	49.32	1560.15	463.43	1020.99	71.76	1061.38	952.89	75.23	531.97
5.61000	1014.21	80.46	41.13	1010.92	73.67	65.53	960.28	77.21	221.52	1003.83	79.45	239.74	1470.91	-62.72	32.79	1444.94	-49.94	39.09	1285.04	-81.02	30.32	1286.37	-85.39	76.66	1315.67	3.31	1205.77	0.00	0.00	0.00	1320.35	-45.18	1585.06	1312.55	62.01	1580.14	1168.09	-63.92	1569.04	1156.01	48.30	1560.78	463.37	1020.75	71.83	1060.66	953.23	74.93	531.33
5.62000	1042.48	83.98	45.41	1039.09	76.25	69.65	981.83	74.27	223.58	1025.58	76.44	243.33	1470.70	-62.69	32.58	1445.06	-50.01	38.92	1285.23	-80.42	30.15	1286.48	-85.31	76.86	1326.00	3.01	1206.31	0.00	0.00	0.00	1330.70	-45.45	1586.00	1322.75	61.01	1581.10	1178.55	-65.00	1569.82	1165.90	47.69	1561.45	463.43	1020.82	71.77	1060.82	953.26	74.97	531.03
5.63000	1071.11	87.98	48.17	1068.29	78.82	72.64	1004.34	71.36	224.08	1048.00	73.52	245.40	1471.61	-62.72	32.57	1444.85	-50.02	38.57	1285.37	-80.29	30.19	1286.81	-84.92	76.91	1336.25	2.66	1206.93	0.00	0.00	0.00	1341.17	-45.90	1586.83	1333.43	60.71	1581.80	1188.93	-65.99	1570.70	1176.11	46.32	1562.31	463.12	1021.18	71.67	1060.30	953.23	74.92	532.74
5.64000	1100.98	89.83	51.29	1096.80	80.88	74.52	1027.14	68.44	223.23	1070.80	71.81	246.19	1471.15	-62.99	32.08	1445.18	-50.05	38.45	1285.44	-80.18	30.30	1287.20	-84.31	76.80	1345.58	1.96	1207.53	0.00	0.00	0.00	1351.89	-46.29	1587.57	1342.92	60.73	1582.49	1199.39	-66.74	1571.69	1186.16	45.53	1563.19	463.19	1021.15	71.59	1060.45	953.34	74.85	531.33
5.65000	1132.43	92.18	53.04	1125.42	81.91	75.30	1050.64	66.44	221.11	1094.27	68.99	244.97	1471.12	-63.17	31.79	1444.90	-49.95	38.14	1285.44	-80.27	30.45	1287.37	-84.27	76.94	1355.69	1.61	1208.53	0.00	0.00	0.00	1361.65	-46.56	1588.23	1352.97	60.32	1583.05	1209.78	-67.63	1572.72	1196.40	44.22	1564.22	462.75	1021.07	71.55	1060.64	953.05	75.07	530.43
5.66000	1164.96	92.91	54.00	1157.31	82.46	75.93	1075.41	64.20	217.53	1117.69	66.98	242.55	1471.16	-63.13	31.64	1445.53	-49.80	38.16	1285.53	-80.25	30.51	1287.55	-84.24	77.11	1364.75	1.17	1209.30	0.00	0.00	0.00	1372.10	-46.71	1588.83	1363.09	60.31	1583.43	1220.28	-68.46	1573.78	1206.37	43.69	1565.17	462.92	1021.19	71.60	1060.62	953.34	75.01	532.01
5.67000	1196.88	92.43	53.96	1187.81	82.11	75.15	1100.05	63.01	212.80	1141.31	65.46	239.26	1471.50	-62.95	31.78	1445.03	-49.88	37.80	1285.61	-80.27	30.61	1287.51	-84.60	77.48	1373.69	0.56	1210.12	0.00	0.00	0.00	1382.20	-46.65	1589.32	1372.64	60.17	1583.78	1230.70	-69.30	1574.84	1216.40	42.81	1566.04	463.40	1021.25	71.60	1060.75	953.56	74.88	531.75
5.68000	1231.05	91.06	53.99	1221.05	81.14	74.36	1124.93	62.10	206.78	1165.23	64.04	234.84	1471.28	-62.62	31.50	1444.94	-49.82	37.48	1285.65	-80.12	30.58	1287.72	-84.49	77.55	1383.00	-0.08	1210.75	0.00	0.00	0.00	1392.73	-46.66	1589.63	1382.62	59.82	1583.93	1241.07	-70.00	1575.81	1226.52	41.42	1566.88	463.51	1021.39	71.61	1060.65	953.30	75.02	531.29
5.69000	1266.26	89.68	53.65	1254.02	79.60	72.88	1150.32	61.99	199.54	1189.55	62.78	229.41	1472.29	-62.61	31.75	1444.84	-49.78	37.17	1285.68	-80.12	30.71	1287.95	-84.61	77.77	1391.57	-0.65	1211.32	0.00	0.00	0.00	1403.08	-46.62	1589.78	1392.67	59.78	1583.80	1251.39	-70.81	1576.68	1236.20	41.07	1567.46	463.68	1020.83	71.91	1060.87	953.39	75.03	532.68
5.70000	1301.24	87.61	52.65	1286.88	77.96	70.65	1176.44	62.01	191.24	1214.17	62.11	222.94	1472.47	-62.44	31.60	1444.93	-49.64	36.86	1285.72	-80.06	30.84	1288.08	-84.70	77.96	1400.12	-1.48	1211.90	0.00	0.00	0.00	1413.09	-46.56	1589.85	1401.62	59.83	1583.65	1261.68	-71.55	1577.41	1246.16	39.94	1568.02	462.68	1020.93	71.62	1060.69	953.15	75.02	531.49
5.71000	1335.39	86.71	52.03	1324.22	76.66	69.42	1203.11	63.23	182.28	1239.82	60.91	215.21	1472.49	-62.32	31.44	1445.67	-49.39	36.85	1285.82	-79.81	30.88	1288.29	-84.62	78.09	1410.05	-2.08	1212.23	0.00	0.00	0.00	1423.25	-46.32	1589.78	1411.69	59.91	1583.11	1272.19	-72.22	1578.00	1256.01	38.76	1568.42	463.19	1021.28	71.50	1060.93	952.89	75.18	534.32
5.72000	1372.36	85.21	50.48	1358.25	75.25	66.49	1229.38	64.70	173.70	1265.34	61.16	207.06	1472.51	-62.05	31.28	1445.67	-49.22	36.54	1285.80	-79.86	31.12	1288.49	-84.67	78.33	1419.96	-2.59	1212.30	0.00	0.00	0.00	1433.29	-46.24	1589.55	1421.70	59.88	1582.51	1282.65	-72.85	1578.43	1265.72	38.29	1568.49	463.11	1020.95	71.66	1060.53	953.43	74.90	533.53
5.73000	1409.91	82.70	47.28	1393.99	74.06	63.96	1258.23	64.11	161.09	1291.29	61.56	198.25	1472.71	-61.59	31.44	1445.44	-48.91	36.31	1286.04	-79.34	31.14	1288.91	-84.35	78.39	1428.24	-3.30	1212.20	0.00	0.00	0.00	1443.53	-45.96	1589.19	1431.38	59.85	1581.81	1293.01	-73.61	1578.66	1275.35	37.71	1568.44	462.17	1020.70	71.53	1060.59	953.49	74.91	534.25
5.74000	1447.43	81.09	46.00	1429.27	72.66	61.35	1287.05	64.41	149.41	1317.89	61.98	188.98	1472.74	-57.12	35.12	1445.77	-48.25	36.97	1286.19	-79.07	31.23	1289.11	-84.16	78.47	1437.38	-4.08	1211.92	0.00	0.00	0.00	1453.33	-45.85	1588.73	1441.05	59.84	1580.93	1303.30	-74.30	1578.75	1285.05	36.90	1568.26	462.19	1021.17	71.37	1060.94	953.25	75.06	533.07
5.75000	1485.16	79.32	45.16	1465.50	71.17	59.40	1317.21	63.48	136.92	1345.23	62.72	179.30	1472.78	-56.33	35.63	1446.64	-47.79	37.93	1286.29	-78.75	31.43	1289.21	-84.40	78.80	1447.45	-4.74	1211.34	0.00	0.00	0.00	1463.47	-45.77	1588.09	1450.89	59.97	1580.07	1313.45	-75.02	1578.66	1294.70	36.28	1567.90	463.03	1021.30	71.55	1060.73	953.18	75.05	531.86
5.76000	1522.64	77.67	44.55	1503.05	69.75	58.10	1347.93	63.93	124.80	1373.33	63.24	169.25	1472.75	-56.43	35.84	1447.46	-47.82	38.71	1286.38	-78.69	31.68	1289.67	-83.89	78.78	1456.88	-5.42	1210.74	0.00	0.00	0.00	1473.20	-45.49	1587.35	1460.72	59.76	1578.99	1323.70	-75.62	1578.38	1304.36	35.32	1567.34	463.14	1021.20	71.66	1060.89	952.89	75.14	531.55
5.77000	1558.92	75.72	44.09	1540.01	68.17	56.87	1379.75	63.71	112.26	1402.09	63.75	159.03	1472.06	-57.02	35.89	1447.61	-48.41	39.03	1286.30	-78.82	32.11	1290.03	-83.66	78.92	1466.34	-6.01	1209.89	0.00	0.00	0.00	1483.67	-45.19	1586.55	1470.26	59.94	1577.79	1333.98	-76.25	1577.93	1314.01	34.46	1566.65	463.61	1021.04	71.80	1061.07	952.97	75.23	533.18
5.78000	1596.22	73.91	44.21	1574.58	66.69	55.14	1412.90	62.47	99.51	1431.94	64.39	148.57	1472.96	-57.79	36.30	1424.23	-103.24	75.11	1286.66	-78.08	32.15	1290.35	-83.84	79.32	1475.92	-6.62	1208.95	0.00	0.00	0.00	1493.66	-44.94	1585.66	1479.77	60.03	1576.59	1344.08	-77.02	1577.29	1323.52	34.14	1565.68	463.04	1021.25	71.60	1061.10	952.88	75.18	531.85
5.79000	1632.76	72.12	44.74	1611.04	65.46	54.55	1446.82	62.29	87.44	1462.93	63.63	137.54	1472.32	-58.69	35.73	1424.64	-103.63	74.42	1286.78	-77.78	32.43	1290.85	-83.44	79.46	1485.72	-7.27	1207.87	0.00	0.00	0.00	1503.21	-44.86	1584.76	1489.39	59.85	1575.28	1354.17	-77.73	1576.45	1333.22	33.27	1564.58	462.71	1021.53	71.46	1060.81	953.42	74.94	530.87
5.80000	1669.41	70.57	45.76	1646.93	64.27	54.20	1481.84	61.21	75.43	1494.00	64.02	127.17	1473.02	-62.35	31.26	1445.94	-54.62	40.91	1286.99	-77.44	32.70	1291.39	-83.16	79.66	1495.07	-7.79	1206.58	0.00	0.00	0.00	1513.25	-44.62	1583.79	1498.38	59.86	1574.02	1364.21	-78.32	1575.45	1343.03	32.54	1563.32	462.89	1021.27	71.62	1060.89	953.20	75.03	531.34
5.81000	1705.15	68.53	46.83	1682.43	63.02	54.14	1516.25	61.53	64.87	1525.15	64.56	117.26	1473.92	-62.96	30.92	1447.93	-50.54	37.49	1287.01	-77.75	33.37	1291.70	-83.15	80.05	1505.87	-8.18	1205.28	0.00	0.00	0.00	1523.16	-44.36	1582.67	1507.69	60.11	1572.59	1374.30	-78.90	1574.29	1352.60	32.30	1561.81	463.24	1021.25	71.75	1060.54	953.18	74.91	531.32
5.82000	1740.95	67.31	47.95	1717.65	61.95	54.32	1550.67	61.03	55.06	1556.30	64.95	107.96	1473.77	-63.64	30.34	1447.50	-50.76	37.11	1287.27	-77.37	33.66	1291.99	-83.34	80.62	1515.01	-8.71	1203.82	0.00	0.00	0.00	1533.34	-44.04	1581.51	1517.33	60.29	1571.13	1384.53	-79.44	1572.96	1362.37	31.37	1560.26	463.00	1021.08	71.68	1061.01	953.11	74.96	529.95
5.83000	1776.18	65.21	50.08	1751.88	60.69	54.92	1584.15	62.97	47.60	1587.89	65.14	99.49	1473.57	-64.26	29.89	1447.17	-51.10	36.87	1287.33	-77.51	34.26	1292.42	-83.19	81.02	1524.44	-9.20	1202.07	0.00	0.00	0.00	1542.95	-43.67	1580.32	1526.94	60.42	1569.67	1394.84	-79.86	1571.52	1372.15	30.30	1558.56	463.04	1021.10	71.71	1060.99	953.10	75.05	530.30
5.84000	1810.18	64.36	52.42	1786.79	57.72	55.63	1618.13	63.47	40.83	1619.02	66.26	92.90	1472.64	-64.06	29.77	1446.85	-51.28	36.61	1287.65	-76.98	34.53	1292.72	-83.32	81.68	1534.91	-9.55	1200.32	0.00	0.00	0.00	1552.81	-43.33	1579.04	1536.08	60.65	1568.11	1405.16	-80.16	1569.94	1381.93	29.33	1556.72	462.59	1020.99	71.58	1060.64	953.25	74.92	531.29
5.85000	1843.56	62.60	57.70	1819.76	56.29	59.44	1652.12	63.62	35.43	1650.22	66.53	87.44	1473.20	-64.40	29.65	1447.13	-51.32	36.62	1287.63	-77.23	35.29	1293.06	-83.40	82.33	1544.85	-10.00	1198.53	0.00	0.00	0.00	1562.90	-42.93	1577.67	1545.91	60.70	1566.41	1415.22	-80.65	1568.16	1391.52	28.76	1554.74	463.23	1020.93	71.80	1060.92	953.71	74.76	533.47
5.86000	1875.10	62.07	64.47	1851.51	55.46	65.45	1684.20	64.49	32.06	1679.50	66.97	83.70	1473.08	-64.65	29.27	1447.28	-51.51	36.45	1287.91	-77.06	36.04	1293.43	-83.53	83.27	1554.79	-10.40	1196.60	0.00	0.00	0.00	1572.91	-42.36	1576.17	1555.78	60.87	1564.65	1425.40	-80.88	1566.30	1401.15	28.36	1552.66	463.25	1021.19	71.71	1060.92	953.26	74.94	531.72
5.87000	1904.89	61.09	73.94	1880.67	54.37	73.40	1715.44	65.17	30.57	1707.86	67.08	81.62	1473.13	-64.66	29.10	1447.13	-51.75	36.31	1288.01	-77.33	37.17	1293.99	-83.79	84.34	1565.53	-10.61	1194.58	0.00	0.00	0.00	1582.66	-41.99	1574.64	1564.98	61.04	1562.86	1435.71	-80.95	1564.41	1411.01	27.71	1550.53	462.95	1021.00	71.72	1060.79	953.61	74.79	530.66
5.88000	1931.94	59.46	85.05	1908.02	53.75	82.53	1744.93	65.02	30.34	1734.42	67.19	81.04	1473.35	-64.33	29.34	1447.68	-51.88	36.41	1288.16	-77.76	38.40	1294.52	-84.33	85.52	1575.07	-10.97	1192.62	0.00	0.00	0.00	1592.48	-41.65	1573.14	1575.06	61.52	1561.08	1445.98	-81.20	1562.51	1420.82	27.06	1548.44	463.63	1020.73	71.95	1060.37	953.86	74.64	529.77
5.89000	1957.06	58.41	96.46	1932.35	52.24	92.97	1772.62	64.36	31.26	1759.08	66.45	81.41	1473.30	-64.67	29.09	1447.42	-52.14	36.20	1288.41	-78.18	39.65	1295.26	-84.49	86.67	1585.97	-11.15	1190.65	0.00	0.00	0.00	1602.79	-40.95	1571.63	1584.47	61.99	1559.39	1456.25	-81.31	1560.69	1430.71	26.62	1546.35	462.96	1021.17	71.71	1060.67	953.52	74.83	531.19
5.90000	1977.88	57.39	106.30	1954.62	51.10	103.02	1797.50	63.29	32.43	1781.22	66.06	82.58	1472.44	-65.07	28.29	1447.52	-52.37	36.13	1288.69	-78.60	41.00	1295.95	-85.38	88.26	1596.95	-11.23	1188.91	0.00	0.00	0.00	1612.69	-40.12	1570.24	1593.83	62.00	1557.83	1466.54	-81.18	1559.00	1440.55	26.35	1544.47	462.45	1021.05	71.55	1060.81	953.35	74.89	529.10
5.91000	1996.17	55.32	115.96	1972.86	50.13	111.22	1819.13	61.76	33.43	1799.94	66.30	84.12	1472.75	-64.87	28.48	1447.74	-52.62	36.10	1289.04	-79.45	42.59	1296.90	-86.22	89.90	1607.24	-11.44	1187.19	0.00	0.00	0.00	1622.59	-39.35	1569.08	1603.64	62.89	1556.31	1476.72	-80.99	1557.47	1450.23	26.56	1542.66	462.55	1021.16	71.59	1060.54	953.20	74.90	528.82
5.92000	2011.81	53.93	123.01	1988.36	48.66	116.24	1837.19	60.51	34.03	1816.19	65.56	84.60	1473.09	-64.60	28.54	1447.50	-52.95	35.92	1289.55	-80.00	44.24	1297.96	-87.16	91.79	1617.92	-11.56	1185.54	0.00	0.00	0.00	1632.68	-38.50	1568.07	1613.57	63.54	1554.98	1487.09	-80.67	1556.15	1460.18	26.47	1541.11	462.63	1021.20	71.61	1060.64	953.63	74.88	531.95
5.93000	2024.19	51.93	127.19	2000.30	46.20	119.78	1850.74	61.04	34.49	1829.09	65.42	84.68	1473.10	-64.66	28.46	1447.58	-53.19	35.74	1290.11	-80.83	46.18	1299.31	-88.20	93.84	1628.53	-11.69	1184.15	0.00	0.00	0.00	1643.10	-37.16	1567.20	1623.16	64.70	1553.93	1497.54	-80.38	1554.98	1470.02	26.55	1539.63	462.44	1020.78	71.70	1061.08	953.39	75.04	533.97
5.94000	2034.00	49.18	127.99	2009.68	44.14	120.09	1861.33	60.40	32.99	1839.17	64.65	83.32	1472.96	-65.17	28.00	1447.57	-53.55	35.71	1290.87	-81.70	48.31	1300.87	-89.54	96.20	1639.74	-11.68	1182.97	0.00	0.00	0.00	1653.15	-36.11	1566.52	1632.52	65.59	1553.01	1508.10	-79.93	1553.96	1480.00	26.69	1538.38	463.43	1021.26	71.82	1060.94	953.46	74.89	530.90
5.95000	2040.26	45.57	124.47	2016.26	42.00	116.59	1867.58	60.19	30.59	1845.87	64.08	80.99	1472.56	-65.55	27.42	1447.45	-53.94	35.60	1291.68	-82.99	50.91	1302.55	-91.16	98.97	1650.08	-11.49	1182.20	0.00	0.00	0.00	1663.24	-34.96	1566.10	1642.77	66.63	1552.30	1518.52	-79.56	1553.14	1490.34	26.47	1537.33	463.62	1021.10	71.79	1061.17	953.80	74.83	530.44
5.96000	2044.62	44.18	117.12	2020.81	39.21	110.77	1870.13	60.20	27.54	1850.05	62.46	77.29	1472.96	-65.59	27.42	1447.70	-55.83	34.51	1292.71	-84.35	53.89	1304.66	-92.32	101.91	1661.61	-11.32	1181.62	0.00	0.00	0.00	1671.53	-32.84	1566.57	1652.22	67.56	1551.84	1528.92	-79.01	1552.50	1500.25	27.27	1536.39	463.38	1020.93	71.71	1061.00	953.15	75.08	532.59
5.97000	2047.85	41.17	108.23	2024.55	37.26	101.80	1871.33	58.38	26.05	1851.63	61.68	73.87	1472.70	-65.98	27.17	1447.80	-54.79	35.71	1294.01	-85.90	57.36	1307.09	-93.64	105.33	1673.13	-10.72	1181.36	0.00	0.00	0.00	1681.38	-31.31	1566.64	1661.73	68.81	1551.50	1539.27	-78.43	1552.05	1509.87	28.25	1535.64	462.97	1020.81	71.65	1060.76	953.55	74.97	531.55
5.98000	2051.45	40.00	99.48	2026.84	34.23	93.64	1872.24	57.54	24.70	1852.58	59.12	69.70	1472.70	-65.44	27.58	1447.44	-57.07	34.97	1295.71	-87.35	61.24	1310.16	-94.58	109.04	1684.83	-10.05	1181.41	0.00	0.00	0.00	1691.37	-29.80	1566.74	1671.44	70.29	1551.31	1549.77	-77.71	1551.77	1520.18	28.01	1535.26	463.01	1020.69	71.71	1060.66	953.42	74.87	532.08
5.99000	2055.94	37.67	92.11	2031.79	32.85	86.52	1874.94	57.57	24.45	1855.47	56.29	66.58	1472.64	-65.97	27.25	1448.03	-55.39	36.09	1297.81	-89.09	65.75	1313.63	-96.27	113.59	1696.14	-8.96	1181.87	0.00	0.00	0.00	1701.74	-28.26	1566.91	1681.35	71.57	1551.36	1560.38	-76.78	1551.71	1530.10	28.42	1535.03	463.13	1021.07	71.74	1060.74	953.24	74.99	534.50
6.00000	2062.26	37.24	81.34	2037.87	31.59	80.58	1877.73	57.02	24.11	1862.63	57.43	66.95	1472.79	-66.22	27.31	1447.28	-55.55	36.08	1300.55	-91.10	70.90	1317.81	-98.63	118.83	1706.80	-7.89	1182.57	0.00	0.00	0.00	1711.94	-26.60	1567.55	1691.49	73.39	1551.76	1570.86	-75.93	1552.08	1540.02	29.31	1535.13	463.08	1021.12	71.69	1061.05	952.94	75.22	534.56
6.01000	2066.99	34.51	69.83	2043.21	30.30	69.65	1879.65	56.69	23.58	1870.41	59.49	68.82	1471.93	-66.11	27.16	1447.76	-55.71	36.72	1304.28	-93.04	76.62	1323.12	-100.41	124.42	1719.31	-6.72	1183.97	0.00	0.00	0.00	1722.08	-24.97	1568.66	1700.74	74.77	1552.79	1581.31	-74.83	1552.97	1550.19	30.12	1535.87	463.15	1021.17	71.82	1060.70	953.09	75.00	533.93
6.02000	2069.71	32.36	60.87	2046.10	27.80	61.93	1881.36	57.22	23.48	1875.17	60.46	68.75	1472.31	-66.63	27.07	1448.40	-55.74	37.80	1309.00	-94.99	82.95	1330.21	-101.30	129.94	1730.44	-5.58	1185.75	0.00	0.00	0.00	1732.53	-23.31	1570.08	1710.86	76.46	1554.07	1591.78	-73.64	1554.25	1560.45	30.79	1536.98	463.17	1021.19	71.81	1060.92	953.60	74.85	532.38
6.03000	2072.32	31.15	53.61	2048.91	26.78	55.51	1882.52	57.58	23.36	1877.53	60.88	68.18	1472.66	-66.48	27.35	1449.20	-55.82	39.02	1315.08	-96.42	89.66	1338.50	-102.76	136.11	1742.22	-4.46	1187.82	0.00	0.00	0.00	1742.74	-21.64	1571.60	1720.99	78.17	1555.47	1602.23	-72.51	1555.66	1570.53	31.89	1538.32	463.62	1020.68	71.97	1060.87	953.37	74.98	532.66
6.04000	2074.15	29.96	47.33	2050.47	26.09	49.79	1883.24	58.58	23.33	1879.32	60.24	67.44	1472.26	-67.11	26.72	1451.25	-56.05	40.78	1322.32	-97.70	96.95	1348.17	-104.60	142.54	1753.92	-3.43	1190.02	0.00	0.00	0.00	1753.16	-19.96	1573.12	1730.96	79.84	1556.98	1612.74	-71.30	1557.04	1580.32	33.70	1539.63	463.50	1021.21	71.77	1060.68	953.18	74.97	532.62
6.05000	2074.60	29.42	43.74	2051.08	25.81	46.58	1884.44	58.18	22.92	1881.13	61.08	67.71	1473.38	-67.07	27.13	1461.34	-55.68	46.22	1330.79	-98.59	104.57	1359.04	-106.38	148.91	1765.75	-2.38	1192.23	0.00	0.00	0.00	1763.19	-18.34	1574.70	1741.06	81.46	1558.46	1623.20	-70.12	1558.36	1590.47	34.91	1540.88	463.65	1021.28	71.76	1060.33	953.41	74.78	532.36
6.06000	2074.57	29.20	40.86	2051.67	25.61	44.15	1884.67	58.46	23.14	1883.82	61.17	67.93	1474.51	-67.05	27.38	1461.13	-56.41	46.20	1340.75	-98.00	112.41	1371.36	-107.74	155.39	1777.07	-1.26	1194.50	0.00	0.00	0.00	1773.21	-16.77	1576.19	1750.86	83.06	1559.89	1633.64	-68.83	1559.55	1600.59	36.12	1541.90	463.05	1020.83	71.69	1060.87	953.65	74.79	531.44
6.07000	2075.49	28.95	39.38	2052.38	25.86	42.42	1884.86	58.95	23.49	1885.44	61.54	68.10	1474.99	-67.81	26.87	1462.15	-56.61	46.24	1350.62	-99.37	122.10	1384.86	-107.98	161.93	1788.63	-0.30	1196.59	0.00	0.00	0.00	1783.89	-15.16	1577.76	1760.52	84.74	1561.17	1643.80	-67.75	1560.70	1610.80	37.27	1542.88	462.52	1021.23	71.53	1060.89	953.70	74.79	531.18
6.08000	2076.00	28.93	38.30	2052.49	25.44	41.64	1885.01	58.99	23.56	1886.06	61.63	68.38	1477.20	-68.46	26.56	1459.26	-57.10	44.02	1362.09	-98.74	132.03	1398.23	-109.13	169.69	1799.41	0.47	1198.47	0.00	0.00	0.00	1793.92	-13.66	1579.32	1770.87	86.17	1562.46	1653.89	-66.59	1561.82	1620.93	38.65	1543.74	463.48	1021.15	71.79	1060.64	953.52	74.89	531.45
6.09000	2076.70	29.24	37.47	2052.70	25.61	40.83	1885.49	58.45	23.31	1886.47	61.15	68.42	1479.62	-68.95	26.02	1460.94	-57.92	43.89	1374.48	-99.23	143.15	1412.76	-109.45	177.96	1810.63	1.07	1200.20	0.00	0.00	0.00	1804.20	-12.19	1580.91	1780.77	87.61	1563.87	1664.04	-65.35	1562.98	1631.06	40.13	1544.53	463.23	1020.85	71.72	1060.73	953.19	75.03	530.82
6.10000	2076.37	28.78	36.87	2053.00	25.44	40.53	1885.51	58.42	23.42	1886.77	60.73	68.41	1483.90	-69.45	25.96	1466.17	-58.56	45.39	1388.56	-98.96	154.21	1428.67	-109.65	186.38	1821.72	1.23	1201.71	0.00	0.00	0.00	1814.37	-10.76	1582.54	1790.90	89.08	1565.14	1674.20	-64.14	1564.21	1641.18	41.45	1545.38	463.08	1020.85	71.73	1060.93	953.35	75.01	533.06
6.11000	2076.90	28.76	36.64	2053.05	25.45	40.17	1886.31	57.25	23.04	1887.38	60.10	68.52	1489.50	-70.33	25.34	1473.49	-59.53	47.41	1403.64	-98.96	165.05	1445.63	-109.76	194.73	1831.93	1.38	1203.08	0.00	0.00	0.00	1824.24	-9.48	1584.21	1800.94	90.21	1566.43	1684.20	-63.07	1565.40	1651.28	42.62	1546.21	462.58	1020.92	71.55	1061.16	953.65	74.97	534.20
6.12000	2076.70	28.62	36.27	2052.91	25.37	39.69	1885.64	58.19	23.60	1887.50	59.80	68.81	1495.16	-70.69	24.70	1483.53	-60.99	49.34	1419.35	-98.89	175.75	1463.45	-109.05	202.58	1842.60	1.32	1204.19	0.00	0.00	0.00	1834.10	-8.35	1585.88	1811.08	91.01	1567.77	1694.36	-61.77	1566.57	1661.44	43.53	1547.02	463.88	1020.71	71.98	1061.01	953.35	74.97	533.84
6.13000	2077.45	28.42	36.37	2053.36	25.21	39.63	1885.99	57.58	23.69	1887.67	59.65	69.13	1503.28	-72.48	23.48	1494.87	-63.30	50.34	1434.33	-99.73	185.76	1482.42	-108.09	210.17	1852.70	1.10	1205.14	0.00	0.00	0.00	1843.97	-7.28	1587.50	1821.18	92.39	1569.00	1704.24	-60.79	1567.69	1671.54	44.66	1547.78	463.23	1021.41	71.59	1060.63	953.48	74.86	532.93
6.14000	2077.59	28.42	36.01	2053.48	24.93	39.65	1886.26	57.18	23.75	1887.50	59.48	69.29	1513.26	-74.84	25.84	1507.91	-65.59	53.34	1453.10	-99.59	194.02	1501.89	-107.19	216.98	1862.62	0.63	1205.97	0.00	0.00	0.00	1854.33	-6.33	1588.99	1831.53	93.23	1570.22	1714.13	-59.75	1568.72	1681.89	45.57	1548.54	462.65	1021.15	71.45	1060.94	953.64	74.99	531.00
6.15000	2077.51	28.47	35.68	2053.86	25.23	39.53	1886.08	57.24	24.02	1888.24	58.37	69.07	1525.78	-77.30	31.38	1522.76	-68.46	57.33	1474.96	-97.99	201.05	1521.37	-106.24	222.63	1873.70	0.22	1206.73	0.00	0.00	0.00	1864.53	-5.57	1590.46	1841.33	94.18	1571.50	1724.05	-58.76	1569.66	1692.08	46.84	1549.21	463.22	1021.12	71.69	1060.46	953.49	74.82	531.84
6.16000	2077.44	28.37	35.76	2053.90	25.03	39.72	1886.04	56.89	23.89	1888.17	58.32	68.97	1542.77	-81.44	35.78	1541.50	-71.86	61.73	1495.73	-97.28	207.60	1541.48	-104.36	227.92	1883.67	-0.15	1207.45	0.00	0.00	0.00	1874.13	-5.00	1591.96	1851.58	94.84	1572.75	1734.06	-57.85	1570.58	1702.15	48.18	1549.84	462.82	1020.76	71.71	1060.53	953.38	74.80	533.03
6.17000	2077.26	28.30	35.55	2054.09	25.10	39.36	1886.33	56.64	23.73	1888.26	58.40	69.07	1564.54	-85.85	40.67	1562.12	-75.40	66.05	1515.34	-96.27	212.30	1561.58	-102.67	233.00	1893.01	-0.57	1208.13	0.00	0.00	0.00	1884.24	-4.48	1593.33	1861.79	95.54	1574.06	1744.16	-56.86	1571.50	1712.19	49.31	1550.45	462.86	1020.71	71.64	1061.09	953.60	74.87	532.02
6.18000	2077.34	28.39	35.46	2053.94	25.47	39.20	1886.02	57.21	23.88	1888.23	58.87	69.23	1589.99	-90.70	43.89	1585.09	-78.69	69.75	1535.00	-94.89	214.96	1581.74	-100.82	237.15	1902.38	-1.01	1208.84	0.00	0.00	0.00	1894.33	-4.01	1594.70	1872.28	96.11	1575.32	1754.19	-56.04	1572.39	1722.52	49.90	1551.09	462.80	1021.02	71.52	1061.23	953.42	75.10	531.50
6.19000	2077.74	28.79	35.49	2054.47	25.72	39.35	1886.57	56.29	23.49	1888.36	58.95	69.17	1615.84	-94.93	46.99	1610.13	-81.80	72.50	1556.34	-93.29	216.23	1602.32	-99.61	240.27	1912.00	-1.26	1209.56	0.00	0.00	0.00	1904.31	-3.61	1596.01	1882.66	96.09	1576.56	1764.02	-55.57	1573.27	1732.77	50.49	1551.88	462.81	1020.96	71.61	1061.14	953.27	75.06	530.28
6.20000	2077.07	28.88	35.07	2053.59	25.29	39.23	1885.99	57.23	23.88	1888.78	58.88	69.21	1643.32	-98.69	49.67	1635.63	-84.85	74.11	1577.58	-92.88	216.66	1623.81	-97.94	241.54	1921.79	-1.41	1210.22	0.00	0.00	0.00	1914.01	-3.36	1597.28	1892.85	96.66	1577.66	1773.86	-55.10	1574.11	1742.80	51.30	1552.60	462.61	1020.82	71.62	1061.38	953.20	75.07	530.74
6.21000	2076.78	28.69	35.13	2054.02	25.57	39.28	1886.40	56.77	23.68	1889.01	59.24	69.45	1671.33	-102.32	51.39	1662.73	-87.63	75.28	1599.73	-92.39	215.63	1645.39	-97.02	241.71	1931.06	-1.44	1210.83	0.00	0.00	0.00	1924.30	-3.18	1598.41	1902.53	96.83	1578.92	1783.72	-54.63	1574.92	1752.95	52.05	1553.40	462.02	1021.16	71.40	1061.08	953.29	75.01	531.12
6.22000	2077.06	28.63	35.24	2053.39	25.35	39.15	1886.30	57.15	23.93	1889.60	59.05	69.37	1700.14	-105.64	52.24	1691.03	-90.21	75.72	1622.96	-91.57	213.03	1667.43	-95.81	240.52	1940.13	-1.41	1211.44	0.00	0.00	0.00	1934.17	-3.04	1599.45	1912.74	97.29	1579.94	1793.71	-54.18	1575.66	1763.34	52.22	1554.26	462.36	1021.00	71.53	1061.06	953.56	74.76	532.14
6.23000	2076.76	28.61	35.08	2053.98	25.83	38.98	1886.30	57.33	24.15	1890.10	58.65	69.32	1730.26	-108.51	52.42	1719.24	-92.47	74.88	1646.06	-91.22	209.28	1689.60	-94.57	238.06	1948.88	-1.29	1212.03	0.00	0.00	0.00	1944.18	-2.99	1600.38	1922.64	97.37	1580.97	1803.53	-53.89	1576.34	1773.17	52.95	1554.92	462.22	1021.00	71.51	1061.08	953.64	74.91	531.50
6.24000	2077.42	28.76	35.13	2054.03	25.49	39.07	1886.53	56.92	24.12	1890.07	58.82	69.62	1761.06	-110.20	52.31	1749.36	-94.17	73.84	1669.72	-91.52	204.38	1712.26	-93.55	234.32	1957.90	-1.05	1212.51	0.00	0.00	0.00	1954.21	-2.93	1601.12	1933.05	97.36	1581.92	1813.35	-53.76	1576.92	1783.35	53.04	1555.65	462.29	1020.90	71.48	1060.91	953.46	74.95	530.37
6.25000	2077.23	28.45	35.19	2054.45	25.95	38.96	1886.70	56.61	24.15	1890.33	58.27	69.73	1792.33	-111.25	52.63	1780.65	-95.56	72.41	1694.05	-90.99	197.93	1734.82	-93.82	229.99	1966.67	-0.77	1212.86	0.00	0.00	0.00	1963.63	-3.08	1601.76	1942.84	97.49	1582.77	1823.21	-53.44	1577.41	1793.15	53.57	1556.25	462.19	1020.87	71.47	1060.94	953.30	74.97	531.49
6.26000	2077.81	28.45	35.19	2054.34	25.55	39.19	1886.97	56.01	24.17	1890.29	58.12	69.91	1824.67	-112.60	51.32	1812.06	-96.75	70.15	1718.54	-91.69	190.92	1757.86	-93.49	224.38	1975.36	-0.49	1213.12	0.00	0.00	0.00	1973.50	-3.23	1602.26	1952.85	97.21	1583.48	1832.98	-53.18	1577.77	1803.00	53.82	1556.84	463.13	1020.76	71.72	1060.73	953.62	74.80	531.55
6.27000	2077.24	28.21	35.02	2053.78	25.05	39.18	1886.29	56.43	24.51	1890.67	57.13	69.81	1857.65	-113.86	49.44	1844.52	-97.69	67.68	1744.47	-90.87	182.01	1781.49	-93.64	217.80	1985.00	-0.14	1213.22	0.00	0.00	0.00	1983.26	-3.33	1602.64	1963.18	97.17	1584.09	1842.68	-53.15	1578.03	1812.80	54.40	1557.31	463.21	1021.29	71.55	1060.24	953.70	74.67	532.31
6.28000	2078.23	28.31	35.15	2053.88	25.25	38.98	1886.71	55.55	24.51	1890.26	57.64	70.18	1892.13	-114.61	47.71	1877.69	-98.49	64.93	1770.01	-92.28	173.07	1805.77	-93.40	210.12	1993.95	0.30	1213.22	0.00	0.00	0.00	1993.15	-3.45	1602.88	1972.90	96.94	1584.61	1852.47	-53.07	1578.17	1822.64	54.69	1557.73	463.35	1021.17	71.70	1060.56	953.53	74.76	533.07
6.29000	2077.96	28.09	34.97	2054.11	25.07	39.02	1886.60	55.64	24.80	1890.61	57.01	70.21	1926.61	-115.20	45.76	1911.29	-99.30	61.98	1796.37	-93.18	163.01	1830.42	-93.52	201.72	2003.21	0.74	1213.07	0.00	0.00	0.00	2003.32	-3.58	1603.00	1982.89	97.34	1585.06	1862.36	-52.81	1578.20	1832.42	54.95	1558.04	463.31	1021.33	71.59	1060.73	953.33	74.83	533.52
6.30000	2078.25	27.69	35.14	2054.37	25.08	38.88	1887.35	54.16	24.42	1890.87	56.92	70.19	1961.80	-115.52	43.95	1945.89	-99.89	59.20	1823.90	-93.40	151.84	1856.13	-93.05	192.51	2012.22	1.14	1212.80	0.00	0.00	0.00	2013.00	-3.81	1603.02	1992.82	97.15	1585.42	1872.03	-52.85	1578.03	1842.65	54.50	1558.31	462.76	1021.10	71.53	1060.56	953.44	74.80	535.23
6.31000	2078.52	27.30	35.20	2053.50	26.32	40.34	1886.90	54.92	24.87	1891.10	56.88	70.32	1996.38	-115.57	41.89	1979.84	-100.06	56.40	1851.67	-94.50	140.57	1881.42	-94.42	183.44	2021.18	1.67	1212.45	0.00	0.00	0.00	2022.81	-3.96	1602.93	2002.38	97.13	1585.64	1881.80	-52.58	1577.73	1851.85	55.55	1558.26	463.95	1020.93	71.83	1060.21	953.56	74.62	534.00
6.32000	2078.55	29.10	38.00	2053.87	25.73	40.34	1886.65	55.26	25.22	1891.46	56.73	70.46	2031.98	-115.29	40.48	2014.49	-99.84	54.04	1879.75	-95.93	129.56	1907.89	-94.69	173.55	2030.38	2.31	1211.88	0.00	0.00	0.00	2032.43	-4.15	1602.73	2011.73	96.96	1585.79	1891.44	-52.54	1577.28	1861.93	55.10	1558.16	463.29	1021.20	71.79	1060.58	953.51	74.76	532.70
6.33000	2079.41	28.23	38.33	2054.14	24.87	40.47	1887.13	54.34	25.00	1891.89	56.37	70.39	2067.31	-114.60	39.54	2049.21	-99.37	52.00	1909.65	-96.10	117.97	1934.76	-95.34	163.60	2038.92	2.84	1211.16	0.00	0.00	0.00	2042.01	-4.26	1602.34	2021.93	96.87	1585.70	1901.10	-52.56	1576.70	1871.56	55.00	1557.84	463.76	1021.04	71.88	1060.81	953.50	74.92	532.21
6.34000	2080.48	27.56	39.25	2055.49	24.17	41.26	1887.01	54.24	25.33	1892.20	56.39	70.51	2103.89	-114.64	37.52	2083.97	-98.69	50.27	1939.70	-96.89	106.55	1961.29	-97.14	154.00	2048.22	3.38	1210.42	0.00	0.00	0.00	2051.65	-4.40	1601.86	2031.63	96.59	1585.51	1910.70	-52.71	1575.91	1881.18	55.07	1557.37	463.88	1020.88	71.89	1061.35	953.48	75.03	532.88
6.35000	2080.39	27.20	39.63	2055.87	23.93	41.86	1887.20	54.01	25.44	1892.37	56.45	70.80	2139.35	-113.63	37.17	2118.49	-97.81	48.88	1970.01	-98.19	95.43	1989.49	-97.10	143.78	2057.31	3.87	1209.55	0.00	0.00	0.00	2061.50	-4.49	1601.26	2040.97	96.79	1585.29	1920.36	-52.79	1575.05	1890.69	55.20	1556.75	463.56	1021.01	71.83	1061.21	953.36	75.02	532.01
6.36000	2079.83	27.25	40.03	2055.47	24.00	42.08	1886.80	54.43	25.74	1892.62	56.39	70.88	2174.55	-112.75	36.92	2152.50	-96.79	47.69	2000.85	-99.87	85.11	2017.84	-97.71	133.79	2066.34	4.43	1208.61	0.00	0.00	0.00	2070.89	-4.54	1600.61	2050.04	96.70	1585.08	1930.06	-52.88	1574.10	1900.35	55.32	1556.05	462.92	1021.47	71.57	1061.25	953.41	74.97	532.47
6.37000	2078.61	27.66	39.25	2054.88	24.26	41.64	1887.19	53.99	25.69	1893.26	55.62	70.74	2209.21	-111.21	37.55	2186.12	-95.65	47.07	2032.34	-101.01	73.43	2045.18	-98.37	124.33	2075.78	4.94	1207.53	0.00	0.00	0.00	2080.05	-4.62	1599.92	2059.63	96.35	1584.63	1939.67	-52.97	1573.00	1910.19	54.67	1555.29	462.78	1021.08	71.68	1061.31	953.18	75.10	530.55
6.38000	2079.31	27.13	35.31	2054.90	23.50	39.11	1886.84	54.32	25.94	1893.45	55.69	70.92	2243.14	-109.27	38.65	2219.64	-94.20	47.20	2062.64	-102.22	62.36	2071.53	-99.10	115.40	2084.97	5.29	1206.48	0.00	0.00	0.00	2089.61	-4.63	1599.07	2069.06	96.51	1584.03	1949.25	-53.27	1571.81	1920.04	53.91	1554.43	462.78	1021.03	71.72	1061.69	953.62	75.06	531.24
6.39000	2078.67	27.52	34.66	2054.61	24.04	38.56	1887.73	53.03	25.58	1893.86	55.69	71.05	2277.25	-107.16	40.76	2252.69	-92.57	47.94	2091.78	-103.48	51.89	2096.91	-99.89	106.99	2094.16	5.63	1205.27	0.00	0.00	0.00	2099.02	-4.73	1598.18	2078.42	96.22	1583.46	1958.99	-53.31	1570.57	1929.12	53.96	1553.39	462.63	1021.13	71.62	1061.52	953.35	75.19	532.05
6.40000	2078.73	28.42	33.98	2054.42	24.88	38.04	1887.32	53.77	26.11	1893.74	55.93	71.39	2310.26	-104.60	43.53	2285.66	-90.79	49.65	2119.77	-104.80	42.02	2121.33	-100.74	99.09	2103.18	5.86	1204.00	0.00	0.00	0.00	2108.19	-4.79	1597.25	2087.76	96.07	1582.82	1968.82	-53.54	1569.26	1938.35	53.82	1552.29	463.08	1021.47	71.65	1061.17	953.49	74.98	532.12
6.41000	2078.17	28.63	33.88	2054.16	24.91	38.18	1887.51	53.55	26.24	1894.12	55.97	71.70	2342.73	-102.49	46.94	2317.75	-88.99	52.20	2146.64	-106.17	32.73	2144.81	-101.64	91.68	2112.52	6.08	1202.75	0.00	0.00	0.00	2118.02	-4.74	1596.24	2096.86	96.24	1582.00	1978.68	-53.70	1567.92	1948.00	52.55	1552.10	462.64	1021.17	71.58	1060.87	953.39	74.95	532.03
6.42000	2078.03	28.83	33.82	2054.38	25.55	37.83	1887.26	54.09	26.76	1894.29	55.95	71.98	2374.37	-100.27	51.67	2348.62	-87.13	55.83	2172.41	-107.59	24.01	2167.37	-102.59	84.77	2122.13	6.31	1201.40	0.00	0.00	0.00	2127.36	-4.70	1595.21	2106.27	96.18	1581.13	1988.58	-53.85	1566.46	1957.43	51.59	1551.17	462.69	1021.28	71.50	1061.34	953.42	75.12	531.57
6.43000	2077.95	28.96	33.56	2054.26	25.40	37.84	1887.63	53.41	26.87	1895.02	55.27	72.02	2405.11	-97.69	57.94	2378.48	-85.23	60.78	2197.10	-109.06	15.85	2189.02	-103.60	78.33	2131.40	6.47	1199.98	0.00	0.00	0.00	2136.77	-4.62	1594.11	2115.12	96.12	1580.22	1998.23	-54.51	1564.81	1966.64	51.21	1549.63	463.44	1021.02	71.71	1060.91	953.47	74.94	531.07
6.44000	2077.96	29.13	33.31	2054.54	25.49	37.73	1887.69	53.56	27.59	1895.19	55.77	72.75	2433.75	-95.11	65.42	2407.19	-83.29	67.06	2220.73	-110.58	8.24	2209.78	-104.65	72.37	2140.95	6.63	1198.53	0.00	0.00	0.00	2146.25	-4.51	1592.96	2123.65	96.28	1579.22	2007.76	-55.27	1562.99	1975.85	50.32	1547.97	463.29	1020.89	71.81	1061.09	953.42	74.98	532.29
6.45000	2078.62	29.15	33.62	2055.06	25.68	37.94	1888.04	53.34	28.01	1895.71	55.84	73.41	2460.03	-92.48	73.80	2433.79	-81.46	74.32	2243.31	-112.14	1.18	2229.68	-105.75	66.86	2150.73	6.79	1197.01	0.00	0.00	0.00	2155.63	-4.40	1591.76	2132.49	96.20	1578.08	2017.21	-56.41	1561.02	1985.07	49.26	1546.28	462.95	1021.22	71.52	1060.86	953.49	75.01	532.47
6.46000	2078.55	29.15	33.57	2054.73	26.00	37.54	1887.93	53.56	28.84	1895.68	56.70	74.43	2484.73	-90.51	82.67	2457.79	-79.77	82.10	2264.87	-113.74	-5.36	2248.72	-106.90	61.81	2160.33	6.91	1195.41	0.00	0.00	0.00	2164.89	-4.27	1590.54	2141.34	96.05	1576.98	2026.87	-57.51	1559.00	1994.17	48.14	1544.47	463.09	1021.05	71.62	1060.79	953.29	75.00	532.96
6.47000	2078.57	29.14	33.54	2055.25	26.37	37.78	1888.01	53.62	29.51	1896.18	56.79	75.31	2505.46	-88.19	92.11	2479.61	-78.42	88.76	2285.43	-115.38	-11.38	2266.93	-108.08	57.20	2170.12	6.91	1193.81	0.00	0.00	0.00	2174.23	-4.12	1589.34	2149.90	96.04	1575.79	2036.60	-58.64	1556.96	2003.57	47.42	1542.59	462.58	1021.12	71.48	1060.84	953.42	74.85	533.94
6.48000	2078.78	29.52	33.44	2054.94	26.59	37.44	1888.81	52.73	29.92	1896.84	57.02	76.34	2523.95	-86.28	101.30	2498.29	-77.04	96.48	2305.02	-117.06	-16.89	2284.31	-109.31	53.03	2179.81	6.98	1192.24	0.00	0.00	0.00	2183.63	-3.94	1588.19	2158.22	96.02	1574.79	2036.60	-58.64	1556.96	2012.72	45.94	1540.75	463.22	1020.65	71.62	1060.76	953.65	74.76	533.66
6.49000	2078.08	29.59	33.18	2055.55	27.31	37.49	1888.98	53.06	31.00	1896.71	60.27	80.50	2540.43	-84.99	108.86	2514.53	-75.95	102.99	2323.64	-118.77	-21.90	2300.90	-110.57	49.28	2189.34	7.01	1190.67	0.00	0.00	0.00	2192.88	-3.83	1587.17	2166.32	95.98	1573.80	2036.60	-58.64	1556.96	2021.41	44.67	1538.97	463.39	1020.71	71.87	1060.87	953.25	75.01	532.39
6.50000	2078.30	29.45	33.53	2055.00	27.44	37.10	1888.64	54.58	32.56	1895.34	60.84	81.27	2552.80	-82.85	114.42	2527.21	-74.52	107.42	2341.32	-120.52	-26.43	2316.70	-111.87	45.94	2199.33	7.08	1189.29	0.00	0.00	0.00	2202.31	-3.71	1586.28	2175.41	95.75	1572.89	2036.60	-58.64	1556.96	2030.50	42.91	1537.37	462.99	1021.24	71.59	1061.31	953.39	75.11	532.76
6.51000	2077.98	29.69	33.46	2055.00	27.98	36.81	1889.58	54.59	33.67	1895.69	62.32	83.06	2562.36	-80.25	117.05	2536.43	-72.42	109.38	2358.08	-122.29	-30.48	2331.74	-113.20	43.01	2209.37	7.04	1188.05	0.00	0.00	0.00	2211.79	-3.62	1585.49	2183.76	95.68	1572.09	2036.60	-58.64	1556.96	2039.26	41.41	1535.91	462.72	1021.32	71.51	1061.11	953.60	74.92	532.24
6.52000	2078.04	29.77	33.54	2054.52	29.86	38.02	1889.71	55.72	35.53	1898.48	61.12	83.11	2568.87	-77.41	116.15	2543.14	-70.69	107.92	2373.95	-124.09	-34.06	2346.03	-114.56	40.48	2219.37	6.91	1187.08	0.00	0.00	0.00	2221.07	-3.55	1584.84	2192.10	95.64	1571.29	2036.60	-58.64	1556.96	2048.29	40.07	1534.72	462.87	1020.88	71.71	1060.97	953.58	74.94	530.99
6.53000	2078.16	30.02	33.56	2054.99	30.10	38.07	1890.21	56.83	37.88	1899.27	62.44	85.44	2574.04	-75.64	111.14	2547.34	-69.06	102.99	2388.94	-125.91	-37.19	2359.58	-115.95	38.33	2229.55	6.68	1186.35	0.00	0.00	0.00	2230.37	-3.50	1584.28	2200.65	95.18	1570.59	2036.60	-58.64	1556.96	2057.52	37.76	1533.67	462.86	1021.28	71.52	1061.19	953.68	74.96	531.26
6.54000	2078.64	30.27	33.67	2054.44	30.20	37.76	1890.85	57.72	40.24	1900.64	63.59	88.05	2577.15	-75.10	102.75	2551.35	-68.24	96.53	2403.07	-127.76	-39.88	2372.42	-117.37	36.56	2239.59	6.28	1185.86	0.00	0.00	0.00	2239.60	-3.55	1583.77	2208.95	94.81	1570.02	2036.60	-58.64	1556.96	2066.80	36.32	1532.79	462.75	1021.28	71.51	1060.61	953.74	74.87	531.60
6.55000	2078.40	30.37	33.72	2055.30	30.26	37.98	1891.32	59.06	43.10	1902.12	65.02	91.00	2580.60	-75.54	93.66	2555.09	-68.91	88.29	2416.36	-129.63	-42.13	2384.56	-118.81	35.15	2249.23	5.61	1185.57	0.00	0.00	0.00	2249.03	-3.65	1583.37	2217.47	94.36	1569.45	2036.60	-58.64	1556.96	2075.53	34.73	1531.97	462.08	1021.12	71.37	1060.91	953.30	75.00	532.52
6.56000	2078.28	30.48	33.64	2055.09	30.44	37.87	1893.06	58.92	45.76	1901.57	67.61	96.41	2586.42	-76.19	84.02	2560.52	-68.30	81.26	2428.84	-131.51	-43.96	2396.03	-120.28	34.10	2259.42	4.82	1185.56	0.00	0.00	0.00	2258.28	-3.78	1583.11	2226.51	93.90	1568.98	2036.60	-58.64	1556.96	2084.23	33.16	1531.42	462.69	1021.08	71.50	1060.84	953.23	75.01	530.43
6.57000	2078.81	30.68	33.98	2055.27	30.61	37.90	1894.28	59.79	49.12	1905.25	68.27	100.79	2592.54	-76.08	73.59	2566.35	-67.29	75.11	2440.52	-133.41	-45.37	2406.83	-121.76	33.41	2269.33	3.85	1185.71	0.00	0.00	0.00	2267.43	-3.93	1583.24	2235.17	93.73	1568.84	2036.60	-58.64	1556.96	2093.42	31.80	1531.15	462.93	1020.89	71.60	1060.82	953.64	74.89	528.56
6.58000	2078.48	30.70	34.03	2055.79	30.79	38.16	1896.22	60.30	52.74	1909.54	66.61	101.39	2596.74	-75.08	64.04	2570.18	-66.24	67.07	2451.42	-135.33	-46.39	2416.98	-123.26	33.05	2278.87	2.89	1186.22	0.00	0.00	0.00	2276.82	-4.09	1583.86	2243.50	93.27	1569.24	2036.60	-58.64	1556.96	2101.74	30.96	1530.29	462.46	1021.13	71.49	1061.03	953.64	74.82	529.24
6.59000	2078.76	31.15	34.27	2055.65	30.96	38.09	1898.24	61.64	57.27	1910.87	70.46	109.29	2599.38	-73.14	56.01	2572.79	-64.51	60.09	2461.57	-137.25	-47.01	2426.50	-124.78	33.02	2288.94	2.01	1187.16	0.00	0.00	0.00	2286.10	-4.29	1584.91	2252.29	92.78	1569.98	2036.60	-58.64	1556.96	2110.69	29.47	1530.90	462.61	1021.19	71.53	1061.03	953.33	75.02	529.69
6.60000	2078.98	31.22	34.49	2056.49	31.11	38.33	1900.90	62.50	62.10	1915.91	70.08	111.87	2602.96	-73.40	48.99	2574.70	-62.73	55.03	2470.99	-139.18	-47.26	2435.42	-126.30	33.32	2298.41	1.25	1188.50	0.00	0.00	0.00	2295.13	-4.50	1586.24	2260.90	92.63	1570.97	2036.60	-58.64	1556.96	2119.67	28.17	1532.27	463.31	1021.17	71.69	1060.61	953.75	74.72	531.19
6.61000	2079.32	31.40	34.20	2057.52	31.21	38.39	1903.55	64.57	68.51	1918.11	72.35	119.80	2604.48	-72.88	45.50	2575.65	-61.64	52.04	2479.69	-141.12	-47.13	2443.74	-127.84	33.92	2308.28	0.52	1190.35	0.00	0.00	0.00	2304.25	-4.67	1587.84	2269.32	91.79	1572.32	2036.60	-58.64	1556.96	2128.92	26.21	1533.89	462.86	1021.30	71.59	1060.67	953.74	74.84	530.39
6.62000	2080.12	31.31	34.10	2057.85	31.14	38.16	1908.72	63.73	74.35	1925.35	72.73	126.56	2605.21	-72.47	42.75	2576.12	-60.99	49.59	2487.69	-143.06	-46.65	2451.48	-129.39	34.83	2318.03	-0.12	1192.64	0.00	0.00	0.00	2313.31	-4.90	1589.63	2278.14	91.32	1573.82	2036.60	-58.64	1556.96	2138.23	24.35	1535.85	462.63	1021.19	71.53	1061.51	953.74	74.99	531.69
6.63000	2081.32	31.93	33.85	2058.82	31.01	38.29	1913.73	64.28	81.57	1932.73	73.56	133.61	2605.33	-71.54	40.81	2576.54	-60.42	47.57	2495.02	-145.01	-45.82	2458.67	-130.95	36.03	2328.02	-0.66	1195.30	0.00	0.00	0.00	2322.67	-5.12	1591.50	2286.69	90.76	1575.39	2036.60	-58.64	1556.96	2147.16	22.84	1538.01	463.21	1021.08	71.69	1061.27	953.50	75.02	532.86
6.64000	2081.97	32.20	33.07	2059.72	30.68	38.44	1918.92	66.33	90.06	1941.88	72.63	137.16	2605.38	-70.93	39.21	2576.89	-60.03	46.08	2501.70	-146.95	-44.65	2465.31	-132.51	37.51	2337.56	-1.19	1198.19	0.00	0.00	0.00	2331.42	-5.43	1593.35	2295.06	90.33	1577.03	2036.60	-58.64	1556.96	2155.72	21.96	1539.99	463.12	1020.91	71.73	1061.17	953.44	75.07	532.35
6.65000	2082.79	32.37	32.79	2060.76	30.56	38.64	1927.64	64.76	97.71	1951.82	72.43	143.54	2605.55	-70.50	38.37	2577.09	-59.81	45.09	2507.75	-148.89	-43.15	2471.43	-134.07	39.26	2347.15	-1.58	1201.07	0.00	0.00	0.00	2340.60	-5.70	1595.00	2303.73	89.78	1578.51	2036.60	-58.64	1556.96	2164.85	20.35	1542.05	462.58	1021.21	71.59	1060.84	953.27	74.95	532.09
6.66000	2083.77	33.07	32.09	2061.69	30.62	38.68	1936.11	64.64	106.46	1962.74	73.55	150.60	2605.75	-70.20	37.77	2577.17	-59.68	44.27	2513.18	-150.82	-41.34	2477.04	-135.63	41.29	2357.04	-1.93	1203.85	0.00	0.00	0.00	2349.59	-5.97	1596.50	2312.43	89.39	1579.96	2036.60	-58.64	1556.96	2173.05	19.53	1543.80	462.81	1020.82	71.77	1060.71	953.36	74.87	531.56
6.67000	2085.15	33.79	31.36	2063.69	30.74	38.91	1944.93	65.38	116.47	1975.31	73.76	157.37	2605.87	-70.13	37.08	2577.35	-59.54	43.70	2518.03	-152.75	-39.22	2482.16	-137.19	43.56	2366.57	-2.14	1206.39	0.00	0.00	0.00	2358.61	-6.23	1597.85	2320.22	88.99	1581.28	2036.60	-58.64	1556.96	2182.07	17.76	1545.43	462.74	1020.81	71.81	1061.19	953.71	74.93	530.76
6.68000	2086.59	34.40	30.49	2067.11	31.16	39.41	1954.25	66.56	127.42	1987.75	74.93	165.29	2605.85	-70.10	36.40	2577.59	-59.41	43.26	2522.30	-154.66	-36.81	2486.81	-138.75	46.08	2376.09	-2.14	1208.65	0.00	0.00	0.00	2367.43	-6.45	1599.09	2329.08	88.20	1582.52	2036.60	-58.64	1556.96	2190.68	16.81	1546.76	462.87	1021.02	71.67	1061.50	953.64	75.03	532.34
6.69000	2089.53	35.08	29.84	2071.37	31.56	40.29	1965.35	66.62	138.75	2002.26	73.17	173.39	2606.10	-69.85	36.20	2577.76	-59.34	42.87	2526.02	-156.56	-34.11	2491.00	-140.29	48.84	2385.91	-1.93	1210.62	0.00	0.00	0.00	2376.32	-6.62	1600.21	2337.41	87.76	1583.55	2036.60	-58.64	1556.96	2199.69	15.35	1547.78	462.19	1020.78	71.56	1061.01	953.47	74.92	532.82
6.70000	2092.15	35.99	28.70	2077.09	32.17	41.84	1978.15	65.70	149.97	2016.78	71.81	182.51	2606.47	-69.99	35.65	2577.96	-59.20	42.55	2529.21	-158.45	-31.14	2494.76	-141.83	51.83	2395.34	-1.57	1212.14	0.00	0.00	0.00	2385.07	-6.70	1601.19	2345.73	87.32	1584.45	2036.60	-58.64	1556.96	2207.84	14.67	1548.63	462.89	1020.87	71.70	1060.97	953.65	74.75	532.51
6.71000	2096.58	38.15	28.80	2082.83	32.76	43.11	1991.86	65.41	161.26	2032.90	69.89	191.40	2606.42	-69.77	35.43	2578.12	-59.19	42.29	2531.89	-160.31	-27.90	2498.09	-143.36	55.03	2404.47	-0.96	1213.29	0.00	0.00	0.00	2393.69	-6.73	1602.12	2353.44	87.35	1585.14	2036.60	-58.64	1556.96	2216.47	13.57	1549.23	463.39	1020.61	71.89	1061.41	953.60	74.95	533.46
6.72000	2100.85	38.83	27.21	2090.51	33.63	44.74	2007.84	63.03	171.75	2049.92	68.53	199.74	2606.57	-69.86	35.17	2578.19	-59.20	42.05	2534.08	-162.16	-24.41	2501.02	-144.87	58.44	2413.53	-0.04	1213.92	0.00	0.00	0.00	2402.49	-6.66	1602.97	2361.92	86.72	1585.85	2036.60	-58.64	1556.96	2225.55	12.13	1549.80	463.04	1020.76	71.64	1061.47	953.61	74.96	531.59
6.73000	2106.61	39.96	25.89	2098.87	34.85	46.24	2023.20	60.80	182.05	2068.14	65.87	207.32	2606.72	-69.88	35.00	2578.11	-59.25	41.74	2535.80	-163.99	-20.69	2503.56	-146.37	62.05	2422.63	1.03	1214.14	0.00	0.00	0.00	2411.15	-6.51	1603.73	2370.15	86.47	1586.42	2036.60	-58.64	1556.96	2234.45	10.63	1550.31	462.84	1021.11	71.58	1061.21	953.61	74.78	532.01
6.74000	2114.46	41.37	25.94	2109.58	36.49	49.58	2039.06	59.24	191.07	2086.11	63.49	214.57	2606.76	-69.87	34.93	2578.28	-59.26	41.66	2537.07	-165.79	-16.73	2505.74	-147.85	65.85	2430.75	2.13	1214.01	0.00	0.00	0.00	2419.78	-6.33	1604.42	2377.75	86.72	1586.96	2036.60	-58.64	1556.96	2243.03	9.33	1550.63	463.20	1021.08	71.70	1061.04	953.36	74.94	532.16
6.75000	2126.27	44.01	30.00	2122.05	38.56	53.66	2059.14	58.05	199.10	2103.96	61.86	221.45	2606.76	-69.80	34.88	2578.34	-59.34	41.57	2537.91	-167.56	-12.55	2507.56	-149.31	69.83	2438.93	3.35	1213.78	0.00	0.00	0.00	2428.37	-6.07	1605.02	2386.03	86.39	1587.47	2036.60	-58.64	1556.96	2251.33	8.68	1550.92	463.23	1020.75	71.80	1060.74	953.62	74.86	532.13
6.76000	2141.56	47.67	34.98	2137.49	41.42	58.32	2079.64	53.52	205.52	2122.27	59.72	227.47	2606.91	-70.01	34.65	2578.29	-59.40	41.42	2538.35	-169.31	-8.16	2509.05	-150.75	73.98	2446.82	4.43	1213.57	0.00	0.00	0.00	2437.00	-5.70	1605.55	2393.79	86.63	1587.76	2036.60	-58.64	1556.96	2259.53	8.14	1551.23	462.80	1021.03	71.62	1061.18	953.36	75.02	532.97
6.77000	2160.94	52.11	40.56	2156.64	44.88	63.60	2097.85	50.50	210.99	2141.71	55.90	232.55	2606.62	-70.09	34.46	2578.27	-59.50	41.31	2538.40	-171.02	-3.57	2510.22	-152.17	78.29	2454.86	5.39	1213.46	0.00	0.00	0.00	2445.49	-5.27	1606.01	2401.75	86.53	1588.08	2036.60	-58.64	1556.96	2267.54	7.65	1551.66	463.02	1020.80	71.67	1061.12	953.45	74.84	531.92
6.78000	2182.77	56.75	45.80	2177.81	48.66	68.40	2115.17	49.04	215.09	2159.65	53.79	237.64	2606.64	-69.88	34.51	2578.20	-59.51	41.20	2538.08	-172.70	1.21	2511.09	-153.55	82.75	2462.29	6.15	1213.52	0.00	0.00	0.00	2454.00	-4.81	1606.44	2409.81	86.69	1588.33	2036.60	-58.64	1556.96	2276.15	6.35	1552.23	463.14	1020.85	71.77	1060.39	953.75	74.66	531.09
6.79000	2206.05	61.35	50.27	2201.24	52.28	72.73	2134.67	45.33	217.26	2179.14	50.38	240.98	2606.94	-69.94	34.55	2578.21	-59.56	41.11	2537.41	-174.34	6.17	2511.68	-154.91	87.35	2469.91	6.76	1213.77	0.00	0.00	0.00	2462.49	-4.29	1606.87	2417.47	86.70	1588.68	2036.60	-58.64	1556.96	2284.81	5.08	1553.01	462.77	1020.91	71.68	1060.92	953.08	75.11	531.86
6.80000	2230.43	65.76	54.11	2224.46	55.83	75.80	2154.35	42.69	218.32	2199.17	47.06	242.62	2606.70	-70.00	34.38	2578.07	-59.59	40.96	2536.42	-175.94	11.29	2512.00	-156.24	92.09	2477.87	7.18	1214.24	0.00	0.00	0.00	2471.08	-3.72	1607.21	2425.46	86.89	1588.99	2036.60	-58.64	1556.96	2292.84	4.69	1553.70	462.09	1020.97	71.49	1061.26	953.22	74.97	531.28
6.81000	2255.75	69.59	57.13	2249.88	58.90	78.62	2175.22	40.06	218.03	2219.40	45.34	243.37	2606.73	-69.74	34.53	2578.24	-59.63	41.03	2535.13	-177.50	16.57	2512.07	-157.53	96.96	2485.34	7.40	1214.80	0.00	0.00	0.00	2479.52	-3.13	1607.49	2433.00	87.53	1589.16	2036.60	-58.64	1556.96	2301.52	3.58	1554.53	462.46	1020.82	71.55	1060.99	953.46	74.92	530.55
6.82000	2281.64	72.62	59.05	2277.98	61.44	81.85	2195.53	38.78	216.64	2239.79	43.81	242.54	2606.52	-69.78	34.45	2578.21	-59.68	40.98	2533.54	-179.02	21.99	2511.92	-158.79	101.93	2492.92	7.52	1215.38	0.00	0.00	0.00	2487.93	-2.46	1607.72	2440.84	87.72	1589.35	2036.60	-58.64	1556.96	2309.70	2.84	1555.28	462.64	1020.73	71.69	1061.21	953.61	74.93	531.34
6.83000	2309.23	75.01	60.53	2307.28	63.40	84.44	2216.46	38.17	214.01	2260.07	42.13	240.55	2606.89	-69.90	34.45	2578.13	-59.72	40.92	2531.70	-180.49	27.55	2511.55	-160.01	107.01	2500.26	7.66	1215.89	0.00	0.00	0.00	2496.33	-1.75	1607.82	2448.47	87.96	1589.45	2036.60	-58.64	1556.96	2317.94	2.02	1556.07	462.61	1020.90	71.65	1061.16	954.02	74.77	530.97
6.84000	2336.83	76.81	60.78	2332.44	64.76	83.14	2238.15	37.49	209.99	2280.22	41.37	237.74	2606.93	-70.27	34.15	2578.42	-59.72	41.08	2529.61	-181.92	33.24	2510.98	-161.20	112.19	2507.48	7.75	1216.31	0.00	0.00	0.00	2504.67	-0.98	1607.87	2456.00	88.34	1589.40	2036.60	-58.64	1556.96	2325.82	1.64	1556.71	462.78	1020.90	71.73	1061.19	953.60	74.94	532.10
6.85000	2366.73	78.39	61.22	2358.49	65.90	81.36	2259.73	37.14	204.50	2300.49	41.14	234.02	2606.72	-69.91	34.38	2578.37	-59.73	41.03	2527.29	-183.29	39.04	2510.23	-162.33	117.45	2514.77	7.77	1216.67	0.00	0.00	0.00	2512.98	-0.18	1607.80	2463.33	88.76	1589.24	2036.60	-58.64	1556.96	2334.23	0.39	1557.49	462.68	1021.09	71.57	1060.80	953.21	75.04	532.26
6.86000	2398.74	79.90	61.67	2385.41	67.00	78.95	2283.48	34.75	196.99	2321.65	40.30	228.72	2606.65	-69.77	34.44	2578.56	-59.75	41.14	2524.77	-184.61	44.94	2509.33	-163.43	122.79	2521.82	7.73	1216.93	0.00	0.00	0.00	2521.13	0.66	1607.63	2470.91	89.24	1588.99	2036.60	-58.64	1556.96	2342.20	-0.12	1557.97	462.99	1020.97	71.76	1060.41	953.32	74.83	530.81
6.87000	2430.45	81.28	61.46	2416.75	68.30	78.00	2303.78	38.43	190.40	2343.19	39.82	222.54	2606.89	-70.05	34.27	2578.77	-59.72	41.25	2522.07	-185.87	50.93	2508.28	-164.48	128.20	2528.89	7.71	1217.16	0.00	0.00	0.00	2529.28	1.54	1607.36	2478.19	89.71	1588.68	2036.60	-58.64	1556.96	2349.97	-0.50	1558.65	462.70	1021.18	71.55	1060.94	953.55	74.89	531.20
6.88000	2461.12	82.73	60.10	2448.32	69.65	76.45	2328.72	36.63	180.67	2364.50	40.95	215.57	2607.10	-69.89	34.37	2579.08	-59.69	41.42	2519.21	-187.08	57.01	2507.10	-165.48	133.67	2535.88	7.66	1217.26	0.00	0.00	0.00	2537.35	2.43	1607.01	2483.29	90.72	1590.58	2036.60	-58.64	1556.96	2357.42	-0.69	1559.18	462.91	1021.07	71.56	1060.80	953.46	74.87	531.13
6.89000	2491.83	84.25	58.31	2478.98	71.05	74.18	2351.51	38.59	171.12	2386.84	41.70	207.47	2605.40	-67.49	37.77	2579.24	-59.65	41.43	2516.20	-188.23	63.15	2505.81	-166.42	139.18	2543.24	7.70	1217.32	0.00	0.00	0.00	2545.30	3.33	1606.58	2490.31	91.32	1590.64	2036.60	-58.64	1556.96	2365.64	-1.40	1559.67	462.75	1020.88	71.64	1060.52	953.40	74.85	531.44
6.90000	2523.78	85.86	56.79	2509.76	72.70	71.57	2375.44	40.64	160.94	2409.68	42.35	198.70	2605.11	-67.24	37.89	2579.59	-59.57	41.41	2513.07	-189.31	69.36	2504.43	-167.32	144.74	2550.34	7.80	1217.25	0.00	0.00	0.00	2553.38	4.28	1606.05	2497.65	91.86	1590.09	2036.60	-58.64	1556.96	2373.77	-2.30	1560.12	462.40	1020.89	71.51	1060.74	953.58	74.82	530.33
6.91000	2555.33	87.61	54.87	2540.90	74.47	68.99	2400.75	41.80	149.60	2431.57	45.04	190.13	2605.07	-67.13	37.83	2580.02	-59.38	41.39	2509.84	-190.33	75.62	2502.97	-168.16	150.32	2557.47	7.90	1217.17	0.00	0.00	0.00	2561.50	5.20	1605.46	2505.12	92.37	1589.47	2036.60	-58.64	1556.96	2381.76	-3.24	1560.28	463.47	1020.34	71.85	1060.60	953.52	74.75	530.25
6.92000	2587.99	89.60	53.51	2572.21	76.53	66.28	2427.06	42.89	137.71	2456.42	45.22	179.74	2605.18	-66.96	37.78	2580.29	-59.15	41.42	2506.53	-191.28	81.92	2501.46	-168.94	155.93	2564.77	8.10	1216.92	0.00	0.00	0.00	2569.57	6.19	1604.82	2511.95	92.89	1588.85	2036.60	-58.64	1556.96	2388.33	-2.30	1560.38	462.98	1021.27	71.57	1060.53	953.49	74.68	529.76
6.93000	2620.01	92.02	51.95	2603.92	78.89	63.87	2455.17	43.06	125.20	2478.61	49.53	170.70	2605.95	-66.63	37.91	2580.50	-58.96	41.48	2503.16	-192.16	88.24	2499.90	-169.66	161.54	2572.11	8.44	1216.55	0.00	0.00	0.00	2577.40	7.18	1604.17	2519.44	93.44	1588.07	2036.60	-58.64	1556.96	2396.13	-2.55	1560.22	463.02	1021.08	71.68	1060.78	953.44	74.62	527.80
6.94000	2652.03	94.81	50.62	2635.43	81.61	61.52	2483.23	44.54	113.07	2504.53	50.74	160.13	2606.26	-66.28	38.01	2580.51	-58.81	41.54	2499.75	-192.97	94.59	2498.32	-170.32	167.16	2579.35	8.83	1216.11	0.00	0.00	0.00	2585.23	8.19	1603.52	2526.42	94.05	1587.38	2036.60	-58.64	1556.96	2404.48	-3.76	1560.17	462.82	1020.87	71.80	1060.97	953.79	74.69	529.19
6.95000	2684.64	98.00	50.09	2666.81	84.75	59.48	2513.19	45.32	100.37	2529.91	53.63	149.99	2606.25	-66.07	38.08	2580.65	-58.66	41.87	2496.32	-193.71	100.94	2496.74	-170.92	172.77	2586.87	9.31	1215.56	0.00	0.00	0.00	2592.96	9.24	1602.88	2533.33	94.71	1586.75	2036.60	-58.64	1556.96	2412.46	-4.50	1559.99	462.59	1020.71	71.61	1061.16	953.78	74.81	531.30
6.96000	2716.90	101.47	49.91	2698.50	88.20	58.05	2541.73	48.92	89.31	2529.91	53.63	149.99	2605.99	-66.05	38.16	2580.46	-58.70	41.88	2492.89	-194.37	107.29	2495.16	-171.45	178.36	2594.10	9.77	1214.91	0.00	0.00	0.00	2600.62	10.34	1602.23	2540.38	95.29	1586.09	2036.60	-58.64	1556.96	2419.96	-4.50	1559.34	463.46	1021.03	71.81	1061.20	953.62	74.86	533.59
6.97000	2749.14	104.95	50.05	2729.88	91.67	56.76	2541.73	48.92	89.31	2529.91	53.63	149.99	2605.60	-66.15	37.75	2580.21	-59.08	41.35	2489.48	-194.95	113.62	2493.62	-171.91	183.93	2601.54	10.37	1214.22	0.00	0.00	0.00	2608.29	11.46	1601.59	2547.42	95.95	1585.42	2036.60	-58.64	1556.96	2427.05	-4.05	1558.68	463.31	1020.92	71.78	1061.01	953.25	75.01	533.65
6.98000	2780.35	108.35	49.99	2761.37	95.10	55.91	2541.73	48.92	89.31	2529.91	53.63	149.99	2607.53	-69.11	33.96	2580.36	-59.57	40.95	2486.12	-195.45	119.93	2492.12	-172.30	189.46	2608.74	11.06	1213.47	0.00	0.00	0.00	2615.83	12.64	1600.94	2554.54	96.71	1584.73	2036.60	-58.64	1556.96	2435.47	-5.31	1558.30	462.74	1021.12	71.59	1060.93	953.58	74.85	531.51
6.99000	2810.76	111.67	50.17	2791.61	98.54	55.17	2541.73	48.92	89.31	2529.91	53.63	149.99	2608.41	-70.10	33.24	2580.28	-60.02	40.59	2482.81	-195.86	126.20	2490.68	-172.61	194.95	2616.24	11.78	1212.73	0.00	0.00	0.00	2623.39	13.87	1600.25	2561.57	97.53	1584.03	2036.60	-58.64	1556.96	2443.30	-5.70	1557.77	463.30	1020.97	71.68	1060.65	953.91	74.72	533.03
7.00000	2840.50	115.00	51.50	2821.59	102.10	55.66	2541.73	48.92	89.31	2529.91	53.63	149.99	2608.51	-70.53	32.97	2580.26	-60.37	40.39	2479.59	-196.19	132.43	2489.32	-172.85	200.38	2623.61	12.63	1211.94	0.00	0.00	0.00	2630.88	15.14	1599.52	2568.44	98.42	1583.34	2036.60	-58.64	1556.96	2450.97	-5.81	1557.07	463.56	1020.67	71.93	1060.66	953.36	74.83	532.30
7.01000	2869.23	118.52	54.41	2850.16	105.82	57.58	2541.73	48.92	89.31	2529.91	53.63	149.99	2608.43	-70.91	32.72	2580.40	-60.52	40.35	2476.47	-196.43	138.60	2488.07	-173.02	205.75	2630.90	13.57	1211.12	0.00	0.00	0.00	2638.38	16.49	1598.70	2575.23	99.27	1582.61	2036.60	-58.64	1556.96	2458.91	-6.19	1556.35	462.91	1020.68	71.74	1060.82	953.81	74.74	532.03
7.02000	2896.64	122.57	59.33	2877.54	109.76	61.30	2541.73	48.92	89.31	2529.91	53.63	149.99	2608.30	-71.18	32.47	2580.45	-60.72	40.29	2473.48	-196.58	144.71	2486.92	-173.10	211.04	2638.24	14.67	1210.20	0.00	0.00	0.00	2645.90	17.90	1597.78	2582.32	100.19	1581.73	2036.60	-58.64	1556.96	2466.52	-5.98	1555.48	462.50	1020.78	71.65	1060.86	953.51	74.91	533.38
7.03000	2922.45	126.80	65.87	2903.16	113.94	66.52	2541.73	48.92	89.31	2529.91	53.63	149.99	2608.39	-71.41	32.33	2580.34	-60.91	40.12	2470.63	-196.64	150.73	2485.91	-173.10	216.25	2645.62	15.78	1209.24	0.00	0.00	0.00	2653.36	19.34	1596.74	2589.17	101.35	1580.81	2036.60	-58.64	1556.96	2473.33	-4.96	1554.41	463.04	1021.00	71.62	1060.94	953.19	75.09	531.31
7.04000	2945.87	131.28	73.55	2927.28	118.21	73.32	2541.73	48.92	89.31	2529.91	53.63	149.99	2608.29	-71.32	32.32	2580.60	-61.08	40.16	2467.94	-196.60	156.67	2485.05	-173.02	221.37	2653.24	16.97	1208.31	0.00	0.00	0.00	2660.80	20.83	1595.62	2595.76	102.46	1579.81	2036.60	-58.64	1556.96	2480.91	-4.83	1553.62	462.43	1021.02	71.50	1060.81	953.50	74.98	529.89
7.05000	2967.60	135.60	82.28	2948.57	122.32	80.55	2541.73	48.92	89.31	2529.91	53.63	149.99	2608.76	-71.91	31.99	2580.47	-61.29	40.03	2465.44	-196.46	162.51	2484.35	-172.85	226.39	2660.61	18.19	1207.37	0.00	0.00	0.00	2668.24	22.40	1594.45	2602.81	103.65	1578.67	2036.60	-58.64	1556.96	2488.38	-4.41	1552.48	462.61	1021.07	71.60	1060.36	953.75	74.62	529.62
7.06000	2986.69	139.44	91.14	2967.41	126.05	88.13	2541.73	48.92	89.31	2529.91	53.63	149.99	2608.62	-72.08	31.70	2580.56	-61.47	40.00	2463.14	-196.22	168.24	2483.84	-172.59	231.30	2668.07	19.37	1206.47	0.00	0.00	0.00	2675.61	24.04	1593.25	2609.71	104.99	1577.53	2036.60	-58.64	1556.96	2495.70	-3.94	1551.68	462.75	1021.15	71.63	1060.45	953.64	74.69	530.29
7.07000	3003.21	142.49	99.61	2984.27	129.10	95.75	2541.73	48.92	89.31	2529.91	53.63	149.99	2608.40	-71.99	31.73	2580.67	-61.68	40.00	2461.07	-195.88	173.85	2483.53	-172.25	236.09	2675.33	20.54	1205.61	0.00	0.00	0.00	2682.93	25.77	1592.05	2616.36	106.45	1576.40	2036.60	-58.64	1556.96	2503.66	-3.68	1550.92	463.39	1021.16	71.62	1060.62	953.45	74.74	531.12
7.08000	3016.96	144.57	106.81	2998.48	131.26	102.32	2541.73	48.92	89.31	2529.91	53.63	149.99	2608.56	-72.15	31.60	2580.72	-61.90	39.96	2459.25	-195.43	179.32	2483.43	-171.80	240.75	2683.00	21.77	1204.76	0.00	0.00	0.00	2690.17	27.58	1590.87	2623.37	108.04	1575.15	2036.60	-58.64	1556.96	2510.34	-2.03	1549.58	463.63	1020.97	71.76	1060.98	953.16	75.05	530.81
7.09000	3028.41	145.46	112.11	3010.31	132.30	107.20	2541.73	48.92	89.31	2529.91	53.63	149.99	2608.02	-71.83	31.70	2580.89	-62.14	39.99	2457.69	-194.88	184.66	2483.58	-171.27	245.26	2690.70	23.06	1203.97	0.00	0.00	0.00	2697.25	29.43	1589.75	2630.07	109.79	1573.96	2036.60	-58.64	1556.96	2516.80	0.25	1548.34	462.93	1021.05	71.67	1060.87	953.71	74.80	530.70
7.10000	3037.77	145.16	115.02	3019.71	132.17	109.75	2541.73	48.92	89.31	2529.91	53.63	149.99	2608.56	-72.16	31.51	2580.99	-62.35	39.98	2456.42	-194.22	189.84	2483.97	-170.63	249.64	2698.43	24.47	1203.21	0.00	0.00	0.00	2704.37	31.35	1588.71	2637.00	111.54	1572.80	2036.60	-58.64	1556.96	2525.19	-0.02	1547.53	463.11	1020.92	71.71	1061.25	953.31	75.03	530.79
7.11000	3044.99	143.73	115.34	3027.22	130.96	110.09	2541.73	48.92	89.31	2529.91	53.63	149.99	2608.40	-72.26	31.39	2581.13	-62.59	40.01	2455.46	-193.45	194.86	2484.64	-169.90	253.85	2706.33	25.96	1202.49	0.00	0.00	0.00	2711.32	33.34	1587.79	2643.97	113.40	1571.65	2036.60	-58.64	1556.96	2532.44	1.32	1546.65	463.67	1021.12	71.79	1060.77	953.66	74.74	531.26
7.12000	3050.07	141.39	112.94	3032.08	128.79	107.71	2541.73	48.92	89.31	2529.91	53.63	149.99	2608.47	-72.39	31.31	2581.11	-62.84	39.98	2454.82	-192.56	199.71	2485.59	-169.06	257.90	2714.46	27.59	1201.89	0.00	0.00	0.00	2718.34	35.40	1586.99	2650.86	115.41	1570.63	2036.60	-58.64	1556.96	2540.01	2.64	1545.59	462.62	1021.29	71.50	1060.94	953.58	74.81	531.60
7.13000	3054.05	138.10	108.53	3035.28	125.74	103.03	2541.73	48.92	89.31	2529.91	53.63	149.99	2608.39	-72.42	31.37	2581.29	-63.07	40.07	2454.53	-191.55	204.37	2486.85	-168.13	261.77	2722.42	29.38	1201.35	0.00	0.00	0.00	2725.32	37.53	1586.28	2657.93	117.52	1569.73	2036.60	-58.64	1556.96	2545.92	6.03	1544.32	462.73	1021.03	71.56	1060.75	953.27	74.88	530.80
7.14000	3056.62	134.39	101.76	3037.99	122.40	96.88	2541.73	48.92	89.31	2529.91	53.63	149.99	2608.12	-72.13	31.53	2581.27	-63.37	40.06	2454.62	-190.43	208.83	2488.43	-167.08	265.45	2730.55	31.32	1200.93	0.00	0.00	0.00	2732.22	39.71	1585.65	2665.13	119.74	1568.86	2036.60	-58.64	1556.96	2552.71	8.26	1543.26	462.71	1021.13	71.66	1060.34	953.68	74.75	530.50
7.15000	3058.86	131.52	95.63	3039.95	119.61	90.80	2541.73	48.92	89.31	2529.91	53.63	149.99	2608.20	-72.38	31.43	2581.38	-63.63	40.13	2455.09	-189.18	213.09	2490.35	-165.93	268.94	2738.70	33.47	1200.60	0.00	0.00	0.00	2738.97	41.95	1585.12	2672.13	122.10	1568.09	2036.60	-58.64	1556.96	2552.71	8.26	1543.26	462.70	1020.70	71.73	1060.47	953.64	74.75	532.69
7.16000	3063.97	131.10	89.68	3044.38	118.74	85.69	2541.73	48.92	89.31	2529.91	53.63	149.99	2608.57	-72.78	31.21	2581.64	-63.90	40.27	2455.97	-187.81	217.14	2492.63	-164.66	272.23	2746.89	35.76	1200.39	0.00	0.00	0.00	2745.79	44.29	1584.77	2678.94	124.54	1567.52	2036.60	-58.64	1556.96	2552.71	8.26	1543.26	463.05	1021.04	71.65	1060.51	953.44	74.76	533.07
7.17000	3069.66	131.48	80.17	3050.31	118.84	78.63	2541.73	48.92	89.31	2529.91	53.63	149.99	2608.93	-73.21	31.03	2581.93	-64.12	40.41	2457.28	-186.31	220.96	2495.28	-163.28	275.30	2755.13	38.16	1200.35	0.00	0.00	0.00	2752.51	46.75	1584.78	2685.73	127.14	1567.22	2036.60	-58.64	1556.96	2552.71	8.26	1543.26	463.42	1021.10	71.60	1060.73	953.62	74.75	531.74
7.18000	3073.79	131.03	69.56	3054.36	118.42	69.57	2541.73	48.92	89.31	2529.91	53.63	149.99	2608.73	-72.53	31.43	2582.30	-64.24	40.54	2459.04	-184.69	224.53	2498.32	-161.79	278.14	2763.30	40.54	1200.57	0.00	0.00	0.00	2759.25	49.32	1585.20	2692.61	129.77	1567.36	2036.60	-58.64	1556.96	2552.71	8.26	1543.26	463.30	1021.04	71.67	1060.24	953.87	74.57	533.66
7.19000	3076.27	130.49	61.12	3056.79	117.94	62.40	2541.73	48.92	89.31	2529.91	53.63	149.99	2609.70	-73.15	31.16	2582.90	-64.27	40.78	2461.27	-182.93	227.87	2501.77	-160.18	280.76	2771.37	42.90	1201.16	0.00	0.00	0.00	2765.88	51.99	1585.92	2699.74	132.55	1567.79	2036.60	-58.64	1556.96	2552.71	8.26	1543.26	463.66	1020.91	71.82	1060.14	953.89	74.56	533.59
7.20000	3079.01	129.68	55.38	3058.76	117.17	56.78	2541.73	48.92	89.31	2529.91	53.63	149.99	2610.62	-73.07	31.27	2583.80	-64.16	41.13	2464.00	-181.04	230.94	2505.65	-158.45	283.13	2779.63	45.30	1202.12	0.00	0.00	0.00	2772.72	54.72	1586.83	2706.65	135.43	1568.42	2036.60	-58.64	1556.96	2552.71	8.26	1543.26	463.11	1020.92	71.62	1060.63	953.85	74.73	533.59
7.21000	3081.01	128.61	51.31	3060.36	116.18	52.83	2541.73	48.92	89.31	2529.91	53.63	149.99	2611.13	-72.93	31.37	2584.39	-63.97	41.42	2467.23	-179.01	233.74	2509.97	-156.60	285.25	2787.71	47.76	1203.37	0.00	0.00	0.00	2779.31	57.51	1587.91	2713.73	138.34	1569.06	2036.60	-58.64	1556.96	2552.71	8.26	1543.26	463.33	1021.22	71.64	1060.88	953.84	74.75	532.02
7.22000	3081.92	127.69	49.01	3061.31	115.23	50.61	2541.73	48.92	89.31	2529.91	53.63	149.99	2611.92	-73.03	31.44	2585.30	-63.52	42.19	2471.00	-176.85	236.26	2514.75	-154.62	287.11	2795.95	50.25	1204.90	0.00	0.00	0.00	2785.96	60.38	1589.16	2720.39	141.36	1569.89	2036.60	-58.64	1556.96	2552.71	8.26	1543.26	463.47	1021.00	71.80	1060.67	953.75	74.78	532.27
7.23000	3082.64	127.42	47.23	3061.92	115.01	48.89	2541.73	48.92	89.31	2529.91	53.63	149.99	2612.82	-72.87	31.75	2586.03	-63.22	43.11	2475.32	-174.55	238.49	2520.01	-152.52	288.70	2804.22	52.66	1206.66	0.00	0.00	0.00	2792.62	63.31	1590.50	2727.36	144.52	1570.74	2036.60	-58.64	1556.96	2552.71	8.26	1543.26	463.49	1020.77	71.83	1060.32	953.53	74.83	533.12
7.24000	3082.99	127.65	46.29	3062.02	115.18	47.93	2541.73	48.92	89.31	2529.91	53.63	149.99	2613.20	-72.53	31.88	2587.42	-63.13	44.37	2480.22	-172.10	240.42	2525.76	-150.29	290.01	2812.38	54.98	1208.48	0.00	0.00	0.00	2799.31	66.32	1591.84	2734.38	147.71	1571.57	2036.60	-58.64	1556.96	2552.71	8.26	1543.26	462.82	1020.59	71.77	1060.09	953.90	74.54	535.61
7.25000	3083.15	127.60	45.57	3062.21	115.14	47.30	2541.73	48.92	89.31	2529.91	53.63	149.99	2613.39	-72.19	32.12	2589.00	-63.12	45.47	2485.70	-169.51	242.04	2532.03	-147.93	291.04	2820.36	57.24	1210.32	0.00	0.00	0.00	2805.95	69.39	1593.13	2741.67	150.91	1572.36	2036.60	-58.64	1556.96	2552.71	8.26	1543.26	463.06	1020.55	71.86	1060.45	953.64	74.76	533.64
7.26000	3083.32	127.48	45.07	3062.41	115.00	46.84	2541.73	48.92	89.31	2529.91	53.63	149.99	2614.25	-72.05	32.31	2591.16	-63.25	46.59	2491.81	-166.77	243.33	2538.82	-145.43	291.76	2828.21	59.48	1212.09	0.00	0.00	0.00	2812.51	72.47	1594.33	2748.62	154.10	1573.00	2036.60	-58.64	1556.96	2552.71	8.26	1543.26	462.57	1020.89	71.63	1060.77	953.79	74.81	532.46
7.27000	3083.57	127.41	44.77	3062.64	114.96	46.54	2541.73	48.92	89.31	2529.91	53.63	149.99	2615.44	-72.44	32.23	2593.34	-63.59	47.44	2498.54	-163.88	244.29	2546.16	-142.80	292.18	2836.03	61.74	1213.76	0.00	0.00	0.00	2819.09	75.58	1595.43	2755.53	157.37	1573.55	2036.60	-58.64	1556.96	2552.71	8.26	1543.26	463.39	1020.58	71.82	1060.04	953.78	74.65	532.40
7.28000	3083.69	127.34	44.45	3062.66	114.87	46.19	2541.73	48.92	89.31	2529.91	53.63	149.99	2616.93	-73.08	31.65	2596.52	-63.84	48.46	2505.93	-160.84	244.91	2554.07	-140.04	292.28	2844.00	64.03	1215.33	0.00	0.00	0.00	2825.75	78.76	1596.43	2762.29	160.76	1573.99	2036.60	-58.64	1556.96	2552.71	8.26	1543.26	463.91	1020.84	71.93	1060.22	953.79	74.65	533.65
7.29000	3083.90	127.25	44.19	3062.90	114.80	46.02	2541.73	48.92	89.31	2529.91	53.63	149.99	2619.33	-72.18	32.48	2600.03	-64.09	49.39	2514.00	-157.64	245.17	2562.56	-137.13	292.05	2851.56	66.31	1216.71	0.00	0.00	0.00	2832.31	81.97	1597.35	2769.13	164.12	1574.29	2036.60	-58.64	1556.96	2552.71	8.26	1543.26	463.17	1020.97	71.67	1060.92	953.52	74.97	533.16
7.30000	3084.05	127.19	43.97	3062.97	114.71	45.75	2541.73	48.92	89.31	2529.91	53.63	149.99	2622.97	-72.65	31.96	2604.97	-64.26	50.80	2522.76	-154.29	245.07	2571.64	-134.09	291.48	2859.10	68.59	1217.82	0.00	0.00	0.00	2838.84	85.22	1598.15	2775.98	167.51	1574.51	2036.60	-58.64	1556.96	2552.71	8.26	1543.26	463.34	1020.60	71.88	1060.64	953.76	74.88	531.85
7.31000	3084.13	127.11	43.74	3063.14	114.67	45.64	2541.73	48.92	89.31	2529.91	53.63	149.99	2626.56	-72.66	31.42	2611.08	-64.36	52.22	2532.24	-150.78	244.59	2581.35	-130.89	290.58	2866.47	70.89	1218.66	0.00	0.00	0.00	2845.20	88.44	1598.89	2782.83	170.82	1574.66	2036.60	-58.64	1556.96	2552.71	8.26	1543.26	462.84	1021.16	71.60	1060.44	953.79	74.73	531.86
7.32000	3084.32	127.04	43.66	3063.19	114.62	45.48	2541.73	48.92	89.31	2529.91	53.63	149.99	2630.63	-72.13	32.08	2618.36	-64.62	53.46	2542.45	-147.10	243.72	2591.68	-127.56	289.31	2873.53	73.21	1219.21	0.00	0.00	0.00	2851.72	91.65	1599.57	2789.71	174.19	1574.73	2036.60	-58.64	1556.96	2552.71	8.26	1543.26	463.21	1021.03	71.70	1060.71	953.57	74.88	532.53
7.33000	3084.44	127.04	43.60	3063.22	114.63	45.39	2541.73	48.92	89.31	2529.91	53.63	149.99	2636.18	-72.46	30.88	2626.26	-65.18	54.39	2553.43	-143.26	242.45	2602.67	-124.07	287.68	2880.27	75.58	1219.55	0.00	0.00	0.00	2858.41	94.88	1600.17	2796.46	177.51	1574.74	2036.60	-58.64	1556.96	2552.71	8.26	1543.26	463.75	1020.79	71.87	1060.75	953.94	74.72	532.48
7.34000	3084.43	127.01	43.49	3063.34	114.67	45.37	2541.73	48.92	89.31	2529.91	53.63	149.99	2643.14	-72.79	30.85	2634.93	-65.26	55.86	2565.18	-139.26	240.78	2614.32	-120.44	285.68	2887.03	78.00	1219.78	0.00	0.00	0.00	2865.01	98.10	1600.72	2803.29	180.86	1574.73	2036.60	-58.64	1556.96	2552.71	8.26	1543.26	463.83	1021.05	71.91	1060.44	953.60	74.83	532.77
7.35000	3084.33	127.02	43.32	3063.31	114.75	45.27	2541.73	48.92	89.31	2529.91	53.63	149.99	2652.49	-73.30	32.77	2645.74	-65.18	57.95	2577.73	-135.09	238.69	2626.66	-116.65	283.30	2893.69	80.49	1219.96	0.00	0.00	0.00	2871.53	101.34	1601.21	2809.93	184.16	1574.69	2036.60	-58.64	1556.96	2552.71	8.26	1543.26	463.83	1020.95	71.87	1060.31	953.75	74.87	532.20
7.36000	3084.45	127.05	43.36	3063.28	114.82	45.16	2541.73	48.92	89.31	2529.91	53.63	149.99	2665.45	-74.07	35.39	2659.89	-65.21	60.76	2591.09	-130.74	236.17	2639.70	-112.70	280.53	2900.32	83.05	1220.17	0.00	0.00	0.00	2877.88	104.49	1601.63	2816.46	187.38	1574.66	2036.60	-58.64	1556.96	2552.71	8.26	1543.26	464.05	1020.67	72.08	1060.71	954.09	74.83	532.79
7.37000	3084.24	127.06	43.11	3063.40	114.92	45.16	2541.73	48.92	89.31	2529.91	53.63	149.99	2683.24	-74.56	39.13	2677.44	-64.93	64.26	2605.30	-126.23	233.21	2653.46	-108.60	277.35	2906.88	85.71	1220.44	0.00	0.00	0.00	2884.35	107.62	1601.99	2823.10	190.57	1574.58	2036.60	-58.64	1556.96	2552.71	8.26	1543.26	463.92	1020.68	71.98	1060.75	953.57	74.84	534.17
7.38000	3084.14	127.10	42.99	3063.28	114.97	44.99	2541.73	48.92	89.31	2529.91	53.63	149.99	2704.27	-74.36	42.89	2697.61	-64.18	67.59	2620.36	-121.53	229.80	2667.96	-104.34	273.76	2913.28	88.41	1220.81	0.00	0.00	0.00	2890.92	110.68	1602.31	2829.62	193.67	1574.61	2036.60	-58.64	1556.96	2552.71	8.26	1543.26	463.70	1020.50	71.94	1060.73	953.62	74.91	533.45
7.39000	3084.27	127.13	43.03	3063.32	115.06	44.94	2541.73	48.92	89.31	2529.91	53.63	149.99	2728.06	-73.57	46.48	2719.89	-62.94	70.43	2636.31	-116.66	225.92	2683.21	-99.92	269.75	2919.57	91.08	1221.22	0.00	0.00	0.00	2897.60	113.71	1602.59	2836.47	196.69	1574.55	2036.60	-58.64	1556.96	2552.71	8.26	1543.26	463.67	1020.83	71.79	1060.17	953.75	74.71	533.61
7.40000	3084.21	127.17	42.91	3063.40	115.15	44.92	2541.73	48.92	89.31	2529.91	53.63	149.99	2753.18	-72.35	49.34	2743.59	-61.32	72.58	2653.15	-111.61	221.58	2699.23	-95.33	265.31	2925.84	93.80	1221.67	0.00	0.00	0.00	2904.17	116.70	1602.84	2842.95	199.63	1574.62	2036.60	-58.64	1556.96	2552.71	8.26	1543.26	464.19	1020.88	71.96	1060.52	953.70	74.86	533.27
7.41000	3084.16	127.17	42.79	3063.33	115.17	44.80	2541.73	48.92	89.31	2529.91	53.63	149.99	2778.80	-70.79	51.37	2768.15	-59.34	73.97	2670.92	-106.37	216.75	2716.05	-90.58	260.44	2931.78	96.43	1222.10	0.00	0.00	0.00	2910.68	119.59	1603.07	2849.41	202.45	1574.77	2036.60	-58.64	1556.96	2552.71	8.26	1543.26	464.01	1020.45	71.99	1060.48	953.87	74.79	535.36
7.42000	3084.22	127.21	42.73	3063.40	115.22	44.75	2541.73	48.92	89.31	2529.91	53.63	149.99	2805.06	-68.74	52.63	2793.43	-56.97	74.67	2689.62	-100.95	211.43	2733.66	-85.66	255.11	2937.64	99.13	1222.49	0.00	0.00	0.00	2917.10	122.47	1603.28	2855.87	205.24	1574.90	2036.60	-58.64	1556.96	2552.71	8.26	1543.26	464.16	1020.32	72.07	1060.73	953.82	74.86	535.99
7.43000	3084.24	127.25	42.65	3063.27	115.27	44.58	2541.73	48.92	89.31	2529.91	53.63	149.99	2831.71	-66.10	53.05	2818.98	-54.10	74.51	2709.29	-95.34	205.60	2752.11	-80.57	249.33	2943.25	101.89	1222.85	0.00	0.00	0.00	2923.56	125.28	1603.47	2861.99	208.00	1575.10	2036.60	-58.64	1556.96	2552.71	8.26	1543.26	464.30	1020.52	72.14	1060.68	953.55	74.94	536.16
7.44000	3084.14	127.30	42.47	3063.37	115.36	44.51	2541.73	48.92	89.31	2529.91	53.63	149.99	2858.75	-62.92	52.73	2845.24	-50.70	73.68	2729.94	-89.55	199.26	2771.39	-75.31	243.08	2948.89	104.76	1223.20	0.00	0.00	0.00	2930.12	128.08	1603.65	2868.34	210.71	1575.28	2036.60	-58.64	1556.96	2552.71	8.26	1543.26	464.06	1020.59	72.08	1060.81	953.76	74.96	533.47
7.45000	3084.31	127.36	42.46	3063.24	115.41	44.33	2541.73	48.92	89.31	2529.91	53.63	149.99	2886.03	-59.09	51.67	2871.79	-46.81	72.23	2751.59	-83.55	192.39	2791.53	-69.87	236.35	2954.46	107.68	1223.58	0.00	0.00	0.00	2936.73	130.88	1603.80	2874.52	213.35	1575.48	2036.60	-58.64	1556.96	2552.71	8.26	1543.26	463.31	1020.78	71.81	1061.15	953.41	75.12	532.08
7.46000	3084.31	127.41	42.35	3063.19	115.48	44.20	2541.73	48.92	89.31	2529.91	53.63	149.99	2913.98	-54.62	50.42	2898.51	-42.48	70.08	2774.27	-77.37	184.99	2812.54	-64.25	229.14	2960.14	110.74	1223.98	0.00	0.00	0.00	2943.07	133.64	1603.95	2880.67	215.96	1575.73	2036.60	-58.64	1556.96	2552.71	8.26	1543.26	462.76	1020.79	71.63	1060.88	953.70	75.02	531.36
7.47000	3084.28	127.48	42.21	3063.13	115.49	44.04	2541.73	48.92	89.31	2529.91	53.63	149.99	2941.86	-49.62	48.63	2925.64	-37.70	67.44	2797.98	-70.99	177.04	2834.45	-58.46	221.43	2965.73	113.89	1224.32	0.00	0.00	0.00	2949.21	136.37	1604.08	2886.72	218.60	1575.91	2036.60	-58.64	1556.96	2552.71	8.26	1543.26	462.45	1020.96	71.49	1060.81	953.57	74.95	532.18
7.48000	3084.34	127.56	42.15	3063.11	115.55	43.97	2541.73	48.92	89.31	2529.91	53.63	149.99	2970.35	-43.90	46.73	2953.12	-32.36	64.64	2822.77	-64.40	168.54	2857.27	-52.48	213.22	2971.36	117.11	1224.58	0.00	0.00	0.00	2955.17	139.08	1604.21	2892.83	221.29	1576.08	2036.60	-58.64	1556.96	2552.71	8.26	1543.26	462.52	1021.25	71.42	1060.71	953.74	74.91	531.91
7.49000	3084.48	127.62	42.19	3063.01	115.56	43.84	2541.73	48.92	89.31	2529.91	53.63	149.99	2999.83	-37.29	45.09	2981.31	-26.16	61.91	2848.63	-57.62	159.46	2881.01	-46.33	204.49	2976.94	120.41	1224.70	0.00	0.00	0.00	2961.14	141.86	1604.32	2898.47	223.97	1576.20	2036.60	-58.64	1556.96	2552.71	8.26	1543.26	463.17	1021.04	71.66	1060.99	953.84	74.94	532.07
7.50000	3084.25	127.69	42.02	3062.96	115.62	43.87	2541.73	48.92	89.31	2529.91	53.63	149.99	3029.92	-29.77	43.80	3009.66	-19.06	59.13	2875.60	-50.63	149.81	2905.70	-39.98	195.24	2982.45	123.73	1224.71	0.00	0.00	0.00	2967.09	144.78	1604.42	2904.00	226.70	1576.24	2036.60	-58.64	1556.96	2552.71	8.26	1543.26	464.09	1020.44	71.96	1060.35	953.83	74.80	534.16
7.51000	3084.13	127.68	41.97	3062.85	115.64	43.86	2541.73	48.92	89.31	2529.91	53.63	149.99	3058.90	-21.56	41.87	3038.61	-11.24	56.88	2903.70	-43.44	139.57	2931.35	-33.45	185.46	2987.90	127.08	1224.64	0.00	0.00	0.00	2973.02	147.71	1604.47	2909.84	229.29	1576.20	2036.60	-58.64	1556.96	2552.71	8.26	1543.26	464.09	1020.62	71.90	1060.33	953.87	74.74	535.13
7.52000	3084.21	127.60	42.10	3063.12	115.62	44.17	2541.73	48.92	89.31	2529.91	53.63	149.99	3089.48	-12.00	41.42	3066.31	-2.53	53.82	2929.34	-38.37	129.62	2952.53	-28.65	175.84	2993.49	130.42	1224.50	0.00	0.00	0.00	2978.83	150.57	1604.49	2915.26	232.04	1576.12	2036.60	-58.64	1556.96	2552.71	8.26	1543.26	464.38	1020.97	71.97	1060.89	953.83	74.85	535.23
7.53000	3084.15	127.40	42.06	3063.16	115.45	44.17	2541.73	48.92	89.31	2529.91	53.63	149.99	3119.31	-1.75	40.80	3095.20	7.16	52.25	2954.75	-32.87	119.27	2975.65	-23.25	167.01	2999.02	133.80	1224.31	0.00	0.00	0.00	2984.55	153.49	1604.47	2920.87	234.78	1575.91	2036.60	-58.64	1556.96	2552.71	8.26	1543.26	464.27	1021.01	71.91	1060.81	953.52	74.93	534.77
7.54000	3084.26	127.16	42.15	3063.34	115.15	44.10	2541.73	48.92	89.31	2529.91	53.63	149.99	3119.31	-1.75	40.80	3124.00	17.69	51.10	2980.64	-26.71	109.27	2999.67	-17.33	158.59	3004.56	137.09	1224.10	0.00	0.00	0.00	2990.06	156.50	1604.38	2926.22	237.48	1575.70	2036.60	-58.64	1556.96	2552.71	8.26	1543.26	464.31	1020.70	72.01	1061.03	953.50	75.17	535.49
7.55000	3084.52	126.78	42.21	3063.95	114.95	44.29	2541.73	48.92	89.31	2529.91	53.63	149.99	3119.31	-1.75	40.80	3124.00	17.69	51.10	3006.45	-19.89	99.46	3023.05	-11.17	149.85	3009.98	140.33	1223.86	0.00	0.00	0.00	2995.53	159.61	1604.24	2931.57	240.07	1575.43	2036.60	-58.64	1556.96	2552.71	8.26	1543.26	463.87	1021.01	71.76	1060.97	953.41	75.10	535.31
7.56000	3085.01	126.60	42.37	3064.01	115.01	44.24	2541.73	48.92	89.31	2529.91	53.63	149.99	3119.31	-1.75	40.80	3124.00	17.69	51.10	3032.86	-12.60	90.46	3045.95	-4.52	141.07	3015.43	143.56	1223.63	0.00	0.00	0.00	3001.04	162.71	1604.06	2936.79	242.70	1575.11	2036.60	-58.64	1556.96	2552.71	8.26	1543.26	462.46	1020.84	71.44	1060.74	953.55	74.96	532.05
7.57000	3084.84	126.74	42.19	3063.47	115.33	43.89	2541.73	48.92	89.31	2529.91	53.63	149.99	3119.31	-1.75	40.80	3124.00	17.69	51.10	3059.06	-4.66	81.70	3069.55	2.74	133.27	3020.71	146.90	1223.36	0.00	0.00	0.00	3006.49	165.78	1603.81	2941.88	245.41	1574.69	2036.60	-58.64	1556.96	2552.71	8.26	1543.26	462.76	1021.07	71.43	1060.85	953.79	74.87	532.30
7.58000	3084.42	127.16	41.89	3063.19	115.64	43.72	2541.73	48.92	89.31	2529.91	53.63	149.99	3119.31	-1.75	40.80	3124.00	17.69	51.10	3084.98	3.99	73.62	3093.38	10.43	126.33	3026.20	150.16	1223.10	0.00	0.00	0.00	3012.03	168.88	1603.50	2946.93	248.11	1574.24	2036.60	-58.64	1556.96	2552.71	8.26	1543.26	463.49	1020.77	71.67	1060.67	953.80	74.88	533.49
7.59000	3084.41	127.61	41.83	3063.38	115.96	43.67	2541.73	48.92	89.31	2529.91	53.63	149.99	3119.31	-1.75	40.80	3124.00	17.69	51.10	3110.86	13.12	66.64	3115.07	17.51	119.81	3031.66	153.33	1222.82	0.00	0.00	0.00	3017.57	172.10	1603.11	2951.93	250.76	1573.72	2036.60	-58.64	1556.96	2552.71	8.26	1543.26	463.45	1021.05	71.61	1060.11	953.95	74.71	532.29
7.60000	3084.56	127.92	41.76	3063.30	116.39	43.53	2541.73	48.92	89.31	2529.91	53.63	149.99	3119.31	-1.75	40.80	3124.00	17.69	51.10	3135.17	22.60	59.29	3137.18	26.09	115.05	3037.15	156.51	1222.50	0.00	0.00	0.00	3023.06	175.32	1602.64	2956.89	253.30	1573.13	2036.60	-58.64	1556.96	2552.71	8.26	1543.26	463.50	1021.04	71.68	1060.69	953.85	74.78	533.63
7.61000	3084.45	128.31	41.61	3063.43	116.55	43.59	2541.73	48.92	89.31	2529.91	53.63	149.99	3119.31	-1.75	40.80	3124.00	17.69	51.10	3135.17	22.60	59.29	3162.34	35.88	109.18	3042.77	159.76	1222.11	0.00	0.00	0.00	3028.47	178.54	1602.10	2961.61	255.81	1572.51	2036.60	-58.64	1556.96	2552.71	8.26	1543.26	463.25	1020.83	71.77	1061.07	953.89	74.98	533.77
7.62000	3084.47	128.49	41.54	3063.55	116.74	43.62	2541.73	48.92	89.31	2529.91	53.63	149.99	3119.31	-1.75	40.80	3124.00	17.69	51.10	3135.17	22.60	59.29	3184.94	45.01	106.24	3048.36	163.04	1221.67	0.00	0.00	0.00	3033.92	181.73	1601.50	2966.34	258.45	1571.86	2036.60	-58.64	1556.96	2552.71	8.26	1543.26	462.94	1020.85	71.61	1061.34	953.83	75.09	532.73
7.63000	3084.59	128.68	41.52	3063.55	116.74	43.62	2541.73	48.92	89.31	2529.91	53.63	149.99	3119.31	-1.75	40.80	3124.00	17.69	51.10	3135.17	22.60	59.29	3184.94	45.01	106.24	3053.82	166.18	1221.18	0.00	0.00	0.00	3039.48	184.91	1600.83	2971.01	260.99	1571.14	2036.60	-58.64	1556.96	2552.71	8.26	1543.26	463.25	1020.69	71.83	1061.18	953.74	74.95	532.43
7.64000	3084.59	128.68	41.52	3063.55	116.74	43.62	2541.73	48.92	89.31	2529.91	53.63	149.99	3119.31	-1.75	40.80	3124.00	17.69	51.10	3135.17	22.60	59.29	3184.94	45.01	106.24	3053.82	166.18	1221.18	0.00	0.00	0.00	3039.48	184.91	1600.83	2971.01	260.99	1571.14	2036.60	-58.64	1556.96	2552.71	8.26	1543.26	463.25	1020.69	71.83	1061.18	953.74	74.95	532.43
[truncated: 35 more columns]
