# Supplementary material for: The impact of mobile phone use on where we look and how we walk when negotiating floor based obstacles
Source: PLoS One. 2017 Jun 30;12(6):e0179802. doi: 10.1371/journal.pone.0179802 (PMC5493336; doi:10.1371/journal.pone.0179802)
Supplement: S1 File — (ZIP) [file pone.0179802.s001.zip › Gait/PP12/BD no obs read 1.txt]

CODAmotion Analysis Text
Codamotion Analysis Text Save of: BD no obs read 1.mdf
Time	Markers
Time	1:LTOE.X	1:LTOE.Y	1:LTOE.Z	2:L2nd.X	2:L2nd.Y	2:L2nd.Z	3:LHEE.X	3:LHEE.Y	3:LHEE.Z	4:LANK.X	4:LANK.Y	4:LANK.Z	5:RTOE.X	5:RTOE.Y	5:RTOE.Z	6:R2nd.X	6:R2nd.Y	6:R2nd.Z	7:RHEE.X	7:RHEE.Y	7:RHEE.Z	8:RANK.X	8:RANK.Y	8:RANK.Z	9:STRN.X	9:STRN.Y	9:STRN.Z	10:Marker 10.X	10:Marker 10.Y	10:Marker 10.Z	11:FRHD.X	11:FRHD.Y	11:FRHD.Z	12:FLHD.X	12:FLHD.Y	12:FLHD.Z	13:BRHD.X	13:BRHD.Y	13:BRHD.Z	14:BLHD.X	14:BLHD.Y	14:BLHD.Z	15:BLSTEP.X	15:BLSTEP.Y	15:BLSTEP.Z	16:FLSTEP.X	16:FLSTEP.Y	16:FLSTEP.Z	17:BRSTEP.X
(s)	(mm)	(mm)	(mm)	(mm)	(mm)	(mm)	(mm)	(mm)	(mm)	(mm)	(mm)	(mm)	(mm)	(mm)	(mm)	(mm)	(mm)	(mm)	(mm)	(mm)	(mm)	(mm)	(mm)	(mm)	(mm)	(mm)	(mm)	(mm)	(mm)	(mm)	(mm)	(mm)	(mm)	(mm)	(mm)	(mm)	(mm)	(mm)	(mm)	(mm)	(mm)	(mm)	(mm)	(mm)	(mm)	(mm)	(mm)	(mm)	(mm)
0.00000	-3809.40	18.80	0.82	-3743.80	26.87	9.44	-1497.42	107.60	110.20	-1495.70	112.11	170.20	-3413.98	-2.09	7.53	-3199.44	-8.05	10.95	-1791.13	-6.73	31.05	-1817.48	-2.88	93.59	-2506.45	118.09	1192.92	0.00	0.00	0.00	-2999.65	-30.95	1299.68	-2568.09	170.32	1554.89	-1522.56	-41.91	1580.52	-1097.08	127.02	1570.72	351.62	774.83	54.42	787.01	707.49	56.19	384.78
0.01000	-3809.40	18.80	0.82	-3743.80	26.87	9.44	-1497.42	107.60	110.20	-1495.70	112.11	170.20	-3413.98	-2.09	7.53	-3199.44	-8.05	10.95	-1791.13	-6.73	31.05	-1817.48	-2.88	93.59	-2506.45	118.09	1192.92	0.00	0.00	0.00	-2999.65	-30.95	1299.68	-2568.09	170.32	1554.89	-1522.56	-41.91	1580.52	-1097.08	127.02	1570.72	351.62	774.83	54.42	787.01	707.49	56.19	384.78
0.02000	-3809.40	18.80	0.82	-3743.80	26.87	9.44	-1497.42	107.60	110.20	-1495.70	112.11	170.20	-3413.98	-2.09	7.53	-3199.44	-8.05	10.95	-1791.13	-6.73	31.05	-1817.48	-2.88	93.59	-2506.45	118.09	1192.92	0.00	0.00	0.00	-2999.65	-30.95	1299.68	-2568.09	170.32	1554.89	-1522.56	-41.91	1580.52	-1097.08	127.02	1570.72	351.62	774.83	54.42	787.01	707.49	56.19	384.78
0.03000	-3809.40	18.80	0.82	-3743.80	26.87	9.44	-1497.42	107.60	110.20	-1495.70	112.11	170.20	-3413.98	-2.09	7.53	-3199.68	-8.04	10.96	-1791.13	-6.73	31.05	-1817.48	-2.88	93.59	-2506.45	118.09	1192.92	0.00	0.00	0.00	-3000.21	-30.95	1299.95	-2568.09	170.32	1554.89	-1522.56	-41.91	1580.52	-1097.08	127.02	1570.72	351.74	775.08	54.43	787.29	707.73	56.21	384.92
0.04000	-3809.40	18.80	0.82	-3743.80	26.87	9.44	-1497.42	107.60	110.20	-1495.70	112.11	170.20	-3413.98	-2.09	7.53	-3442.67	-3.17	21.08	-1791.13	-6.73	31.05	-1817.48	-2.88	93.59	-2506.45	118.09	1192.92	0.00	0.00	0.00	-3556.01	-33.09	1567.10	-2568.09	170.32	1554.89	-1522.56	-41.91	1580.52	-1097.08	127.02	1570.72	463.12	1020.80	71.63	1061.01	953.82	75.12	531.07
0.05000	-3809.40	18.80	0.82	-3743.80	26.87	9.44	-1497.42	107.60	110.20	-1495.70	112.11	170.20	-3413.98	-2.09	7.53	-3423.63	-2.49	23.82	-1791.13	-6.73	31.05	-1817.48	-2.88	93.59	-2506.45	118.09	1192.92	0.00	0.00	0.00	-3551.19	-32.14	1566.52	-2568.09	170.32	1554.89	-1522.56	-41.91	1580.52	-1097.08	127.02	1570.72	462.41	1021.10	71.52	1061.27	953.71	75.08	530.89
0.06000	-3809.40	18.80	0.82	-3743.80	26.87	9.44	-1497.42	107.60	110.20	-1495.70	112.11	170.20	-3413.98	-2.09	7.53	-3414.60	-1.24	26.06	-1791.13	-6.73	31.05	-1817.48	-2.88	93.59	-2506.45	118.09	1192.92	0.00	0.00	0.00	-3542.66	-32.85	1566.46	-2568.09	170.32	1554.89	-1522.56	-41.91	1580.52	-1097.08	127.02	1570.72	462.30	1021.02	71.57	1060.98	953.84	74.89	531.18
0.07000	-3809.40	18.80	0.82	-3743.80	26.87	9.44	-1497.42	107.60	110.20	-1495.70	112.11	170.20	-3413.98	-2.09	7.53	-3424.65	-2.66	22.94	-1791.13	-6.73	31.05	-1817.48	-2.88	93.59	-2506.45	118.09	1192.92	0.00	0.00	0.00	-3538.40	-32.41	1565.96	-2568.09	170.32	1554.89	-1522.56	-41.91	1580.52	-1097.08	127.02	1570.72	462.85	1020.89	71.68	1061.22	953.88	74.96	531.08
0.08000	-3809.40	18.80	0.82	-3743.80	26.87	9.44	-1497.42	107.60	110.20	-1495.70	112.11	170.20	-3413.98	-2.09	7.53	-3410.87	-2.82	28.44	-1791.13	-6.73	31.05	-1817.48	-2.88	93.59	-2506.45	118.09	1192.92	0.00	0.00	0.00	-3553.06	-32.29	1566.76	-2568.09	170.32	1554.89	-1522.56	-41.91	1580.52	-1097.08	127.02	1570.72	462.71	1020.63	71.73	1061.47	953.81	75.07	531.02
0.09000	-3809.40	18.80	0.82	-3743.80	26.87	9.44	-1497.42	107.60	110.20	-1495.70	112.11	170.20	-3413.98	-2.09	7.53	-3421.30	-1.46	24.41	-1791.13	-6.73	31.05	-1817.48	-2.88	93.59	-2506.45	118.09	1192.92	0.00	0.00	0.00	-3535.98	-33.05	1566.18	-2568.09	170.32	1554.89	-1522.56	-41.91	1580.52	-1097.08	127.02	1570.72	462.24	1021.04	71.61	1061.82	954.06	75.13	530.66
0.10000	-3809.40	18.80	0.82	-3743.80	26.87	9.44	-1497.42	107.60	110.20	-1495.70	112.11	170.20	-3413.98	-2.09	7.53	-3439.33	-0.45	22.37	-1791.13	-6.73	31.05	-1817.48	-2.88	93.59	-2506.45	118.09	1192.92	0.00	0.00	0.00	-3529.95	-31.94	1566.34	-2568.09	170.32	1554.89	-1522.56	-41.91	1580.52	-1097.08	127.02	1570.72	461.93	1021.14	71.43	1061.06	953.60	75.04	529.85
0.11000	-3809.40	18.80	0.82	-3743.80	26.87	9.44	-1497.42	107.60	110.20	-1495.70	112.11	170.20	-3413.98	-2.09	7.53	-3438.20	0.10	23.19	-1791.13	-6.73	31.05	-1817.48	-2.88	93.59	-2506.45	118.09	1192.92	0.00	0.00	0.00	-3515.96	-31.70	1565.33	-2568.09	170.32	1554.89	-1522.56	-41.91	1580.52	-1097.08	127.02	1570.72	462.03	1021.09	71.49	1060.99	953.85	74.87	530.13
0.12000	-3809.40	18.80	0.82	-3743.80	26.87	9.44	-1497.42	107.60	110.20	-1495.70	112.11	170.20	-3413.98	-2.09	7.53	-3429.88	-0.12	23.72	-1791.13	-6.73	31.05	-1817.48	-2.88	93.59	-2506.45	118.09	1192.92	0.00	0.00	0.00	-3523.56	-32.00	1564.98	-2568.09	170.32	1554.89	-1522.56	-41.91	1580.52	-1097.08	127.02	1570.72	462.52	1020.95	71.57	1060.97	953.67	74.84	531.82
0.13000	-3809.40	18.80	0.82	-3743.80	26.87	9.44	-1497.42	107.60	110.20	-1495.70	112.11	170.20	-3413.98	-2.09	7.53	-3376.90	1.09	31.57	-1791.13	-6.73	31.05	-1817.48	-2.88	93.59	-2506.45	118.09	1192.92	0.00	0.00	0.00	-3523.52	-31.94	1566.13	-2568.09	170.32	1554.89	-1522.56	-41.91	1580.52	-1097.08	127.02	1570.72	462.61	1020.91	71.59	1060.90	953.36	74.93	530.92
0.14000	-3809.40	18.80	0.82	-3743.80	26.87	9.44	-1497.42	107.60	110.20	-1495.70	112.11	170.20	-3413.98	-2.09	7.53	-3432.32	0.89	23.05	-1791.13	-6.73	31.05	-1817.48	-2.88	93.59	-2506.45	118.09	1192.92	0.00	0.00	0.00	-3520.88	-31.99	1565.76	-2568.09	170.32	1554.89	-1522.56	-41.91	1580.52	-1097.08	127.02	1570.72	463.13	1020.92	71.59	1061.25	953.19	75.10	531.74
0.15000	-3809.40	18.80	0.82	-3743.80	26.87	9.44	-1497.42	107.60	110.20	-1495.70	112.11	170.20	-3413.98	-2.09	7.53	-3400.20	-0.89	28.47	-1791.13	-6.73	31.05	-1817.48	-2.88	93.59	-2506.45	118.09	1192.92	0.00	0.00	0.00	-3501.99	-31.42	1565.22	-2568.09	170.32	1554.89	-1522.56	-41.91	1580.52	-1097.08	127.02	1570.72	462.98	1020.80	71.68	1061.15	953.53	75.02	531.26
0.16000	-3809.40	18.80	0.82	-3743.80	26.87	9.44	-1497.42	107.60	110.20	-1495.70	112.11	170.20	-3413.98	-2.09	7.53	-3426.25	0.29	22.41	-1791.13	-6.73	31.05	-1817.48	-2.88	93.59	-2506.45	118.09	1192.92	0.00	0.00	0.00	-3509.48	-30.46	1564.53	-2568.09	170.32	1554.89	-1522.56	-41.91	1580.52	-1097.08	127.02	1570.72	462.87	1020.55	71.73	1061.24	953.77	74.91	530.73
0.17000	-3809.40	18.80	0.82	-3743.80	26.87	9.44	-1497.42	107.60	110.20	-1495.70	112.11	170.20	-3413.98	-2.09	7.53	-3392.92	1.58	29.82	-1791.13	-6.73	31.05	-1817.48	-2.88	93.59	-2506.45	118.09	1192.92	0.00	0.00	0.00	-3504.14	-31.93	1564.05	-2568.09	170.32	1554.89	-1522.56	-41.91	1580.52	-1097.08	127.02	1570.72	463.15	1020.37	71.84	1061.14	953.67	75.02	530.36
0.18000	-3809.40	18.80	0.82	-3743.80	26.87	9.44	-1497.42	107.60	110.20	-1495.70	112.11	170.20	-3413.98	-2.09	7.53	-3419.42	0.69	26.05	-1791.13	-6.73	31.05	-1817.48	-2.88	93.59	-2506.45	118.09	1192.92	0.00	0.00	0.00	-3491.12	-31.85	1562.97	-2568.09	170.32	1554.89	-1522.56	-41.91	1580.52	-1097.08	127.02	1570.72	462.94	1020.67	71.63	1061.35	953.69	75.05	529.96
0.19000	-3809.38	18.81	0.82	-3743.80	26.87	9.44	-1497.42	107.60	110.20	-1495.70	112.11	170.20	-3413.98	-2.09	7.53	-3415.67	0.36	26.87	-1791.13	-6.73	31.05	-1817.48	-2.88	93.59	-2506.45	118.09	1192.92	0.00	0.00	0.00	-3498.62	-30.85	1562.70	-2568.09	170.32	1554.89	-1522.56	-41.91	1580.52	-1097.08	127.02	1570.72	462.82	1020.56	71.73	1061.01	953.58	74.95	530.06
0.20000	-3789.93	22.62	1.22	-3743.80	26.87	9.44	-1497.42	107.60	110.20	-1495.70	112.11	170.20	-3413.98	-2.09	7.53	-3432.33	0.03	25.52	-1791.13	-6.73	31.05	-1817.48	-2.88	93.59	-2506.45	118.09	1192.92	0.00	0.00	0.00	-3494.53	-30.86	1562.23	-2568.09	170.32	1554.89	-1522.56	-41.91	1580.52	-1097.08	127.02	1570.72	462.33	1021.09	71.37	1060.90	953.88	74.78	530.81
0.21000	-3804.35	24.01	-3.21	-3743.80	26.87	9.44	-1497.42	107.60	110.20	-1495.70	112.11	170.20	-3413.98	-2.09	7.53	-3425.52	0.04	25.97	-1791.13	-6.73	31.05	-1817.48	-2.88	93.59	-2506.45	118.09	1192.92	0.00	0.00	0.00	-3491.47	-30.50	1561.22	-2568.09	170.32	1554.89	-1522.56	-41.91	1580.52	-1097.08	127.02	1570.72	462.27	1020.85	71.51	1060.93	953.67	74.85	530.28
0.22000	-3791.89	25.28	-3.81	-3743.80	26.87	9.44	-1497.42	107.60	110.20	-1495.70	112.11	170.20	-3413.98	-2.09	7.53	-3407.07	1.17	29.16	-1791.13	-6.73	31.05	-1817.48	-2.88	93.59	-2506.45	118.09	1192.92	0.00	0.00	0.00	-3472.52	-29.57	1560.99	-2568.09	170.32	1554.89	-1522.56	-41.91	1580.52	-1097.08	127.02	1570.72	462.24	1020.99	71.45	1061.46	953.40	75.08	529.11
0.23000	-3782.07	28.43	-4.68	-3743.80	26.87	9.44	-1497.42	107.60	110.20	-1495.70	112.11	170.20	-3413.98	-2.09	7.53	-3427.01	1.18	27.24	-1791.13	-6.73	31.05	-1817.48	-2.88	93.59	-2506.45	118.09	1192.92	0.00	0.00	0.00	-3480.99	-29.23	1560.82	-2568.09	170.32	1554.89	-1522.56	-41.91	1580.52	-1097.08	127.02	1570.72	462.19	1021.20	71.31	1061.13	953.66	74.91	530.52
0.24000	-3762.21	30.86	-2.98	-3743.80	26.87	9.44	-1497.42	107.60	110.20	-1495.70	112.11	170.20	-3413.98	-2.09	7.53	-3423.99	1.59	28.17	-1791.13	-6.73	31.05	-1817.48	-2.88	93.59	-2506.45	118.09	1192.92	0.00	0.00	0.00	-3490.67	-29.47	1560.39	-2568.09	170.32	1554.89	-1522.56	-41.91	1580.52	-1097.08	127.02	1570.72	461.98	1021.00	71.40	1061.37	953.70	75.01	531.07
0.25000	-3783.85	36.16	-7.50	-3743.80	26.87	9.44	-1497.42	107.60	110.20	-1495.70	112.11	170.20	-3413.98	-2.09	7.53	-3364.76	3.38	37.17	-1791.13	-6.73	31.05	-1817.48	-2.88	93.59	-2506.45	118.09	1192.92	0.00	0.00	0.00	-3480.64	-30.20	1560.29	-2568.09	170.32	1554.89	-1522.56	-41.91	1580.52	-1097.08	127.02	1570.72	462.44	1021.07	71.46	1060.96	953.68	74.95	531.11
0.26000	-3752.49	42.23	-4.29	-3743.79	26.88	9.44	-1497.42	107.60	110.20	-1495.70	112.11	170.20	-3413.98	-2.09	7.53	-3413.23	1.11	29.59	-1791.13	-6.73	31.05	-1817.48	-2.88	93.59	-2506.45	118.09	1192.92	0.00	0.00	0.00	-3488.54	-29.48	1560.60	-2568.09	170.32	1554.89	-1522.56	-41.91	1580.52	-1097.08	127.02	1570.72	462.53	1021.23	71.43	1060.79	953.69	74.87	532.27
0.27000	-3732.87	48.24	-2.15	-3739.45	33.87	9.42	-1497.42	107.60	110.20	-1495.70	112.11	170.20	-3413.98	-2.09	7.53	-3407.76	1.73	30.28	-1791.13	-6.73	31.05	-1817.48	-2.88	93.59	-2506.45	118.09	1192.92	0.00	0.00	0.00	-3478.04	-28.71	1560.30	-2568.09	170.32	1554.89	-1522.56	-41.91	1580.52	-1097.08	127.02	1570.72	462.38	1020.76	71.63	1061.07	953.60	74.96	529.86
0.28000	-3714.16	55.19	-1.07	-3721.81	42.83	11.31	-1497.42	107.60	110.20	-1495.70	112.11	170.20	-3413.98	-2.09	7.53	-3402.42	2.06	31.96	-1791.13	-6.73	31.05	-1817.48	-2.88	93.59	-2506.45	118.09	1192.92	0.00	0.00	0.00	-3456.28	-28.17	1559.47	-2568.09	170.32	1554.89	-1522.56	-41.91	1580.52	-1097.08	127.02	1570.72	463.06	1020.82	71.66	1060.82	953.87	74.82	530.83
0.29000	-3698.59	65.37	-0.06	-3729.16	50.82	8.73	-1497.42	107.60	110.20	-1495.70	112.11	170.20	-3413.98	-2.09	7.53	-3420.84	0.55	29.81	-1791.13	-6.73	31.05	-1817.48	-2.88	93.59	-2506.45	118.09	1192.92	0.00	0.00	0.00	-3454.62	-26.37	1559.54	-2568.09	170.32	1554.89	-1522.56	-41.91	1580.52	-1097.08	127.02	1570.72	463.26	1021.05	71.65	1061.01	953.71	74.88	532.78
0.30000	-3679.82	77.15	0.24	-3683.25	61.30	14.28	-1497.42	107.60	110.20	-1495.70	112.11	170.20	-3413.98	-2.09	7.53	-3422.11	-0.30	31.86	-1791.13	-6.73	31.05	-1817.48	-2.88	93.59	-2506.45	118.09	1192.92	0.00	0.00	0.00	-3472.14	-26.14	1560.32	-2568.09	170.32	1554.89	-1522.56	-41.91	1580.52	-1097.08	127.02	1570.72	462.80	1021.13	71.46	1061.39	953.78	74.97	532.36
0.31000	-3651.40	86.60	2.77	-3686.23	72.55	11.66	-1497.42	107.60	110.20	-1495.70	112.11	170.20	-3413.98	-2.09	7.53	-3404.98	1.15	33.74	-1791.13	-6.73	31.05	-1817.48	-2.88	93.59	-2506.45	118.09	1192.92	0.00	0.00	0.00	-3443.31	-26.34	1560.01	-2568.09	170.32	1554.89	-1522.56	-41.91	1580.52	-1097.08	127.02	1570.72	462.60	1020.97	71.60	1061.57	953.80	74.95	529.93
0.32000	-3630.42	99.15	3.72	-3686.97	83.26	10.07	-1497.42	107.60	110.20	-1495.70	112.11	170.20	-3413.98	-2.09	7.53	-3365.85	3.51	42.84	-1791.13	-6.73	31.05	-1817.48	-2.88	93.59	-2506.45	118.09	1192.92	0.00	0.00	0.00	-3437.21	-25.40	1560.56	-2568.09	170.32	1554.89	-1522.56	-41.91	1580.52	-1097.08	127.02	1570.72	462.43	1021.01	71.56	1061.57	953.50	75.09	529.96
0.33000	-3629.35	111.37	0.77	-3667.25	96.18	9.89	-1497.42	107.60	110.20	-1495.70	112.11	170.20	-3413.98	-2.09	7.53	-3418.53	2.07	34.77	-1791.13	-6.73	31.05	-1817.48	-2.88	93.59	-2506.45	118.09	1192.92	0.00	0.00	0.00	-3440.46	-24.15	1560.06	-2568.09	170.32	1554.89	-1522.56	-41.91	1580.52	-1097.08	127.02	1570.72	462.93	1021.09	71.65	1061.53	953.76	75.01	530.86
0.34000	-3608.12	123.17	2.51	-3640.64	109.46	11.64	-1497.42	107.60	110.20	-1495.70	112.11	170.20	-3413.98	-2.09	7.53	-3411.81	1.85	36.95	-1791.13	-6.73	31.05	-1817.48	-2.88	93.59	-2506.45	118.09	1192.92	0.00	0.00	0.00	-3432.40	-23.57	1559.75	-2568.09	170.32	1554.89	-1522.56	-41.91	1580.52	-1097.08	127.02	1570.72	462.55	1021.08	71.49	1061.27	953.66	75.00	530.94
0.35000	-3558.97	136.60	8.68	-3613.56	121.36	12.81	-1497.42	107.60	110.20	-1495.70	112.11	170.20	-3413.98	-2.09	7.53	-3365.72	3.14	45.39	-1791.13	-6.73	31.05	-1817.48	-2.88	93.59	-2506.45	118.09	1192.92	0.00	0.00	0.00	-3443.19	-21.87	1560.19	-2568.09	170.32	1554.89	-1522.56	-41.91	1580.52	-1097.08	127.02	1570.72	462.61	1020.99	71.59	1060.87	953.62	74.86	529.84
0.36000	-3543.21	147.89	6.09	-3566.79	133.77	16.14	-1497.42	107.60	110.20	-1495.70	112.11	170.20	-3413.98	-2.09	7.53	-3340.50	8.17	52.35	-1791.13	-6.73	31.05	-1817.48	-2.88	93.59	-2506.45	118.09	1192.92	0.00	0.00	0.00	-3432.13	-21.04	1559.54	-2568.09	170.32	1554.89	-1522.56	-41.91	1580.52	-1097.08	127.02	1570.72	462.66	1020.95	71.52	1061.19	953.51	75.03	531.47
0.37000	-3521.63	158.15	7.01	-3555.06	144.29	13.71	-1497.42	107.60	110.20	-1495.70	112.11	170.20	-3413.98	-2.09	7.53	-3330.52	14.28	57.36	-1791.13	-6.73	31.05	-1817.48	-2.88	93.59	-2506.45	118.09	1192.92	0.00	0.00	0.00	-3433.08	-20.03	1560.20	-2568.09	170.32	1554.89	-1522.56	-41.91	1580.52	-1097.08	127.02	1570.72	462.13	1020.86	71.50	1060.97	953.43	74.93	531.50
0.38000	-3483.54	169.15	10.55	-3527.83	154.91	12.51	-1497.42	107.60	110.20	-1495.70	112.11	170.20	-3413.98	-2.09	7.53	-3361.12	17.28	54.63	-1791.13	-6.73	31.05	-1817.48	-2.88	93.59	-2506.45	118.09	1192.92	0.00	0.00	0.00	-3417.92	-17.54	1560.06	-2568.09	170.32	1554.89	-1522.56	-41.91	1580.52	-1097.08	127.02	1570.72	462.36	1021.09	71.47	1060.82	953.65	74.88	531.51
0.39000	-3453.91	178.94	11.65	-3498.23	164.01	13.58	-1497.42	107.60	110.20	-1495.70	112.11	170.20	-3413.98	-2.09	7.53	-3387.08	18.03	49.25	-1791.13	-6.73	31.05	-1817.48	-2.88	93.59	-2506.45	118.09	1192.92	0.00	0.00	0.00	-3418.04	-15.41	1559.30	-2568.09	170.32	1554.89	-1522.56	-41.91	1580.52	-1097.08	127.02	1570.72	462.94	1020.75	71.75	1060.44	953.44	74.72	531.20
0.40000	-3450.59	187.14	8.21	-3465.20	172.79	15.54	-1497.42	107.60	110.20	-1495.70	112.11	170.20	-3413.98	-2.09	7.53	-3390.55	20.40	49.93	-1791.13	-6.73	31.05	-1817.48	-2.88	93.59	-2506.45	118.09	1192.92	0.00	0.00	0.00	-3406.68	-13.77	1558.89	-2568.09	170.32	1554.89	-1522.56	-41.91	1580.52	-1097.08	127.02	1570.72	463.14	1020.75	71.77	1060.96	953.53	74.96	530.14
0.41000	-3422.30	195.94	9.01	-3435.68	181.10	15.30	-1497.42	107.60	110.20	-1495.70	112.11	170.20	-3413.98	-2.09	7.53	-3394.74	21.80	49.79	-1791.13	-6.73	31.05	-1817.48	-2.88	93.59	-2506.45	118.09	1192.92	0.00	0.00	0.00	-3382.90	-11.64	1557.64	-2568.09	170.32	1554.89	-1522.56	-41.91	1580.52	-1097.08	127.02	1570.72	463.53	1021.02	71.64	1061.01	953.68	74.94	529.84
0.42000	-3391.11	202.29	8.95	-3374.02	188.11	19.95	-1497.42	107.60	110.20	-1495.70	112.11	170.20	-3413.98	-2.09	7.53	-3399.50	22.33	48.93	-1791.13	-6.73	31.05	-1817.48	-2.88	93.59	-2506.45	118.09	1192.92	0.00	0.00	0.00	-3384.45	-9.84	1557.11	-2568.09	170.32	1554.89	-1522.56	-41.91	1580.52	-1097.08	127.02	1570.72	462.81	1020.93	71.56	1061.18	953.31	75.08	531.19
0.43000	-3340.37	206.98	12.37	-3327.09	192.60	22.72	-1497.42	107.60	110.20	-1495.70	112.11	170.20	-3413.98	-2.09	7.53	-3404.66	22.11	47.48	-1791.13	-6.73	31.05	-1817.48	-2.88	93.59	-2506.45	118.09	1192.92	0.00	0.00	0.00	-3375.81	-8.15	1557.37	-2568.09	170.32	1554.89	-1522.56	-41.91	1580.52	-1097.08	127.02	1570.72	462.58	1021.00	71.45	1061.16	953.68	75.03	530.13
0.44000	-3303.46	210.46	16.02	-3299.11	198.15	23.02	-1497.42	107.60	110.20	-1495.70	112.11	170.20	-3413.98	-2.09	7.53	-3410.08	21.23	45.52	-1791.13	-6.73	31.05	-1817.48	-2.88	93.59	-2506.45	118.09	1192.92	0.00	0.00	0.00	-3356.95	-6.41	1555.90	-2568.09	170.32	1554.89	-1522.56	-41.91	1580.52	-1097.08	127.02	1570.72	462.47	1021.19	71.37	1061.17	953.72	75.01	530.51
0.45000	-3288.46	211.99	17.30	-3327.14	199.59	15.52	-1497.42	107.60	110.20	-1495.70	112.11	170.20	-3413.98	-2.09	7.53	-3415.60	19.82	43.18	-1791.13	-6.73	31.05	-1817.48	-2.88	93.59	-2506.45	118.09	1192.92	0.00	0.00	0.00	-3365.17	-3.86	1555.79	-2568.09	170.32	1554.89	-1522.56	-41.91	1580.52	-1097.08	127.02	1570.72	462.89	1020.62	71.67	1060.79	953.96	74.76	532.01
0.46000	-3258.99	213.90	20.54	-3290.13	202.00	18.63	-1497.42	107.60	110.20	-1495.70	112.11	170.20	-3413.98	-2.09	7.53	-3421.05	17.99	40.56	-1791.13	-6.73	31.05	-1817.48	-2.88	93.59	-2506.45	118.09	1192.92	0.00	0.00	0.00	-3363.94	-2.75	1554.74	-2568.09	170.32	1554.89	-1522.56	-41.91	1580.52	-1097.08	127.02	1570.72	463.07	1020.67	71.68	1060.76	953.80	74.74	531.08
0.47000	-3226.59	212.49	22.24	-3251.01	202.58	22.91	-1497.42	107.60	110.20	-1495.70	112.11	170.20	-3413.98	-2.09	7.53	-3426.29	15.83	37.76	-1791.13	-6.73	31.05	-1817.48	-2.88	93.59	-2506.45	118.09	1192.92	0.00	0.00	0.00	-3361.10	-1.69	1554.57	-2568.09	170.32	1554.89	-1522.56	-41.91	1580.52	-1097.08	127.02	1570.72	462.69	1021.15	71.45	1060.92	953.81	74.89	530.67
0.48000	-3243.02	211.85	18.70	-3233.45	202.58	24.75	-1497.42	107.60	110.20	-1495.70	112.11	170.20	-3413.98	-2.09	7.53	-3431.15	13.46	34.89	-1791.13	-6.73	31.05	-1817.48	-2.88	93.59	-2506.45	118.09	1192.92	0.00	0.00	0.00	-3343.48	0.99	1553.46	-2568.09	170.32	1554.89	-1522.56	-41.91	1580.52	-1097.08	127.02	1570.72	462.76	1021.02	71.56	1061.15	953.53	75.00	530.85
0.49000	-3204.41	210.17	24.63	-3202.04	202.86	27.43	-1497.42	107.60	110.20	-1495.70	112.11	170.20	-3413.98	-2.09	7.53	-3435.48	10.98	32.06	-1791.13	-6.73	31.05	-1817.48	-2.88	93.59	-2506.45	118.09	1192.92	0.00	0.00	0.00	-3336.00	1.44	1552.63	-2568.09	170.32	1554.89	-1522.56	-41.91	1580.52	-1097.08	127.02	1570.72	462.60	1020.75	71.68	1060.90	953.53	75.01	531.44
0.50000	-3158.38	208.13	34.38	-3188.13	201.44	28.38	-1497.42	107.60	110.20	-1495.70	112.11	170.20	-3413.98	-2.09	7.53	-3439.11	8.52	29.39	-1791.13	-6.73	31.05	-1817.48	-2.88	93.59	-2506.45	118.09	1192.92	0.00	0.00	0.00	-3329.10	2.65	1551.98	-2568.09	170.32	1554.89	-1522.56	-41.91	1580.52	-1097.08	127.02	1570.72	462.30	1021.04	71.48	1060.84	953.47	75.00	532.04
0.51000	-3128.14	208.48	38.03	-3140.41	199.52	34.61	-1497.42	107.60	110.20	-1495.70	112.11	170.20	-3413.98	-2.09	7.53	-3441.90	6.17	26.96	-1791.13	-6.73	31.05	-1817.48	-2.88	93.59	-2506.45	118.09	1192.92	0.00	0.00	0.00	-3332.21	5.26	1551.40	-2568.09	170.32	1554.89	-1522.56	-41.91	1580.52	-1097.08	127.02	1570.72	462.66	1021.27	71.43	1061.11	953.59	74.99	531.32
0.52000	-3099.22	208.83	41.54	-3160.78	199.46	31.01	-1497.42	107.60	110.20	-1495.70	112.11	170.20	-3413.98	-2.09	7.53	-3443.69	4.05	24.90	-1791.13	-6.73	31.05	-1817.48	-2.88	93.59	-2506.45	118.09	1192.92	0.00	0.00	0.00	-3321.27	7.47	1550.51	-2568.09	170.32	1554.89	-1522.56	-41.91	1580.52	-1097.08	127.02	1570.72	462.25	1021.12	71.41	1060.55	953.58	74.82	530.57
0.53000	-3071.60	209.16	44.93	-3141.46	199.72	32.29	-1497.42	107.60	110.20	-1495.70	112.11	170.20	-3413.98	-2.09	7.53	-3444.31	2.26	23.31	-1791.13	-6.73	31.05	-1817.48	-2.88	93.59	-2506.45	118.09	1192.92	0.00	0.00	0.00	-3309.53	9.03	1549.60	-2568.09	170.32	1554.89	-1522.56	-41.91	1580.52	-1097.08	127.02	1570.72	462.31	1020.98	71.55	1060.58	953.46	74.79	528.75
0.54000	-3045.25	209.49	48.18	-3124.38	200.29	33.27	-1497.42	107.60	110.20	-1495.70	112.11	170.20	-3413.98	-2.09	7.53	-3443.62	0.92	22.30	-1791.13	-6.73	31.05	-1817.48	-2.88	93.59	-2506.45	118.09	1192.92	0.00	0.00	0.00	-3306.03	11.38	1549.10	-2568.09	170.32	1554.89	-1522.56	-41.91	1580.52	-1097.08	127.02	1570.72	462.51	1020.83	71.61	1060.80	953.57	74.88	529.03
0.55000	-3020.15	209.81	51.30	-3109.40	201.12	33.96	-1497.42	107.60	110.20	-1495.70	112.11	170.20	-3413.98	-2.09	7.53	-3441.44	0.13	21.97	-1791.13	-6.73	31.05	-1817.48	-2.88	93.59	-2506.45	118.09	1192.92	0.00	0.00	0.00	-3307.54	12.63	1548.36	-2568.09	170.32	1554.89	-1522.56	-41.91	1580.52	-1097.08	127.02	1570.72	462.84	1020.92	71.55	1061.38	953.51	75.04	528.53
0.56000	-2996.27	210.11	54.30	-3096.37	202.20	34.39	-1497.42	107.60	110.20	-1495.70	112.11	170.20	-3413.98	-2.09	7.53	-3437.60	0.00	22.44	-1791.13	-6.73	31.05	-1817.48	-2.88	93.59	-2506.45	118.09	1192.92	0.00	0.00	0.00	-3296.78	15.37	1547.07	-2568.09	170.32	1554.89	-1522.56	-41.91	1580.52	-1097.08	127.02	1570.72	463.13	1021.00	71.68	1061.03	953.50	74.92	529.49
0.57000	-2973.60	210.41	57.18	-3085.15	203.49	34.57	-1497.42	107.60	110.20	-1495.70	112.11	170.20	-3413.98	-2.09	7.53	-3394.51	0.82	30.63	-1791.13	-6.73	31.05	-1817.48	-2.88	93.59	-2506.45	118.09	1192.92	0.00	0.00	0.00	-3286.69	18.01	1546.81	-2568.09	170.32	1554.89	-1522.56	-41.91	1580.52	-1097.08	127.02	1570.72	462.39	1021.43	71.36	1060.90	953.61	74.92	531.39
0.58000	-2952.11	210.70	59.93	-3075.58	204.97	34.53	-1497.42	107.60	110.20	-1495.70	112.11	170.20	-3413.98	-2.09	7.53	-3423.54	0.98	26.04	-1791.13	-6.73	31.05	-1817.48	-2.88	93.59	-2506.45	118.09	1192.92	0.00	0.00	0.00	-3295.97	19.45	1547.18	-2568.09	170.32	1554.89	-1522.56	-41.91	1580.52	-1097.08	127.02	1570.72	462.71	1020.86	71.55	1060.67	953.84	74.87	531.18
0.59000	-2931.77	210.98	62.55	-3067.51	206.62	34.28	-1497.42	107.60	110.20	-1495.70	112.11	170.20	-3413.98	-2.09	7.53	-3393.05	1.62	30.85	-1791.13	-6.73	31.05	-1817.48	-2.88	93.59	-2506.45	118.09	1192.92	0.00	0.00	0.00	-3269.86	21.12	1546.70	-2568.09	170.32	1554.89	-1522.56	-41.91	1580.52	-1097.08	127.02	1570.72	462.46	1021.03	71.53	1060.98	953.45	75.03	531.08
0.60000	-2912.57	211.25	65.06	-3060.80	208.41	33.84	-1497.42	107.60	110.20	-1495.70	112.11	170.20	-3413.98	-2.09	7.53	-3442.90	1.10	22.44	-1791.13	-6.73	31.05	-1817.48	-2.88	93.59	-2506.45	118.09	1192.92	0.00	0.00	0.00	-3268.52	23.54	1546.12	-2568.09	170.32	1554.89	-1522.56	-41.91	1580.52	-1097.08	127.02	1570.72	462.81	1020.94	71.69	1060.93	953.51	74.95	532.97
0.61000	-2894.47	211.51	67.45	-3055.31	210.30	33.23	-1497.42	107.60	110.20	-1495.70	112.11	170.20	-3413.98	-2.09	7.53	-3405.47	1.43	28.83	-1791.13	-6.73	31.05	-1817.48	-2.88	93.59	-2506.45	118.09	1192.92	0.00	0.00	0.00	-3245.15	25.85	1545.49	-2568.09	170.32	1554.89	-1522.56	-41.91	1580.52	-1097.08	127.02	1570.72	463.13	1021.02	71.74	1060.58	953.51	74.94	529.54
0.62000	-2877.46	211.77	69.72	-3050.87	212.28	32.48	-1497.42	107.60	110.20	-1495.70	112.11	170.20	-3414.46	-2.13	7.52	-3434.71	0.32	23.03	-1791.13	-6.73	31.05	-1817.48	-2.88	93.59	-2506.45	118.09	1192.92	0.00	0.00	0.00	-3253.58	28.26	1544.72	-2568.09	170.32	1554.89	-1522.56	-41.91	1580.52	-1097.08	127.02	1570.72	462.95	1020.90	71.75	1060.99	953.65	74.89	530.55
0.63000	-2861.50	212.02	71.88	-3047.36	214.32	31.60	-1497.42	107.60	110.20	-1495.70	112.11	170.20	-3415.81	-2.22	7.49	-3431.49	-1.29	23.55	-1791.13	-6.73	31.05	-1817.48	-2.88	93.59	-2506.45	118.09	1192.92	0.00	0.00	0.00	-3240.71	30.86	1545.10	-2568.09	170.32	1554.89	-1522.56	-41.91	1580.52	-1097.08	127.02	1570.72	463.01	1020.67	71.73	1060.82	953.60	74.89	531.35
0.64000	-2846.59	212.26	73.92	-3044.61	216.38	30.61	-1497.42	107.60	110.20	-1495.70	112.11	170.20	-3417.92	-2.38	7.45	-3426.05	2.72	22.78	-1791.13	-6.73	31.05	-1817.48	-2.88	93.59	-2506.45	118.09	1192.92	0.00	0.00	0.00	-3236.98	31.99	1543.99	-2568.09	170.32	1554.89	-1522.56	-41.91	1580.52	-1097.08	127.02	1570.72	462.55	1020.53	71.71	1060.97	953.65	74.86	531.49
0.65000	-2832.69	212.50	75.85	-3042.48	218.45	29.53	-1497.42	107.60	110.20	-1495.70	112.11	170.20	-3420.65	-2.58	7.39	-3444.16	1.59	20.87	-1791.13	-6.73	31.05	-1817.48	-2.88	93.59	-2506.45	118.09	1192.92	0.00	0.00	0.00	-3247.69	34.30	1545.03	-2568.09	170.32	1554.89	-1522.56	-41.91	1580.52	-1097.08	127.02	1570.72	462.59	1020.75	71.64	1061.27	953.01	75.10	531.83
0.66000	-2819.78	212.73	77.67	-3040.82	220.49	28.38	-1497.42	107.60	110.20	-1495.70	112.11	170.20	-3423.89	-2.81	7.33	-3408.86	1.61	26.74	-1791.13	-6.73	31.05	-1817.48	-2.88	93.59	-2506.45	118.09	1192.92	0.00	0.00	0.00	-3229.13	36.93	1544.19	-2568.09	170.32	1554.89	-1522.56	-41.91	1580.52	-1097.08	127.02	1570.72	462.39	1020.74	71.59	1061.27	953.59	74.96	531.10
0.67000	-2807.84	212.95	79.38	-3039.49	222.48	27.19	-1497.42	107.60	110.20	-1495.70	112.11	170.20	-3427.50	-3.08	7.25	-3404.57	2.81	27.07	-1791.13	-6.73	31.05	-1817.48	-2.88	93.59	-2506.45	118.09	1192.92	0.00	0.00	0.00	-3232.17	38.94	1544.07	-2568.09	170.32	1554.89	-1522.56	-41.91	1580.52	-1097.08	127.02	1570.72	462.82	1020.93	71.52	1060.97	953.39	74.96	531.46
0.68000	-2796.84	213.17	80.99	-3038.33	224.39	25.96	-1497.42	107.60	110.20	-1495.70	112.11	170.20	-3431.36	-3.37	7.17	-3414.16	1.27	24.57	-1791.13	-6.73	31.05	-1817.48	-2.88	93.59	-2506.45	118.09	1192.92	0.00	0.00	0.00	-3211.19	41.23	1543.55	-2568.09	170.32	1554.89	-1522.56	-41.91	1580.52	-1097.08	127.02	1570.72	463.01	1021.01	71.55	1061.08	953.65	74.91	530.66
0.69000	-2786.76	213.38	82.48	-3037.20	226.19	24.73	-1497.42	107.60	110.20	-1495.70	112.11	170.20	-3435.35	-3.67	7.08	-3428.00	0.57	23.89	-1791.13	-6.73	31.05	-1817.48	-2.88	93.59	-2506.45	118.09	1192.92	0.00	0.00	0.00	-3207.00	44.01	1542.68	-2568.09	170.32	1554.89	-1522.56	-41.91	1580.52	-1097.08	127.02	1570.72	462.91	1021.08	71.65	1061.00	953.71	74.81	531.33
0.70000	-2777.57	213.59	83.88	-3035.96	227.86	23.50	-1497.42	107.60	110.20	-1495.70	112.11	170.20	-3439.35	-3.98	6.99	-3408.82	0.96	25.23	-1791.13	-6.73	31.05	-1817.48	-2.88	93.59	-2506.45	118.09	1192.92	0.00	0.00	0.00	-3201.21	46.67	1542.98	-2568.09	170.32	1554.89	-1522.56	-41.91	1580.52	-1097.08	127.02	1570.72	462.66	1020.89	71.63	1061.27	953.46	75.00	530.85
0.71000	-2769.26	213.79	85.17	-3034.45	229.38	22.31	-1497.42	107.60	110.20	-1495.70	112.11	170.20	-3443.22	-4.28	6.90	-3426.87	1.40	22.43	-1791.13	-6.73	31.05	-1817.48	-2.88	93.59	-2506.45	118.09	1192.92	0.00	0.00	0.00	-3190.63	49.22	1542.84	-2568.09	170.32	1554.89	-1522.56	-41.91	1580.52	-1097.08	127.02	1570.72	462.43	1021.03	71.58	1061.24	953.78	74.90	531.21
0.72000	-2761.80	213.99	86.36	-3032.52	230.71	21.16	-1497.42	107.60	110.20	-1495.70	112.11	170.20	-3446.85	-4.57	6.81	-3418.54	0.44	23.59	-1791.13	-6.73	31.05	-1817.48	-2.88	93.59	-2506.45	118.09	1192.92	0.00	0.00	0.00	-3201.49	51.37	1542.21	-2568.09	170.32	1554.89	-1522.56	-41.91	1580.52	-1097.08	127.02	1570.72	463.24	1020.82	71.80	1061.06	953.34	75.02	530.14
0.73000	-2755.16	214.19	87.45	-3030.03	231.82	20.09	-1497.42	107.60	110.20	-1495.70	112.11	170.20	-3450.11	-4.84	6.73	-3434.27	0.45	21.53	-1791.13	-6.73	31.05	-1817.48	-2.88	93.59	-2506.45	118.09	1192.92	0.00	0.00	0.00	-3174.52	53.87	1541.30	-2568.09	170.32	1554.89	-1522.56	-41.91	1580.52	-1097.08	127.02	1570.72	462.46	1020.97	71.52	1061.08	953.39	75.00	531.93
0.74000	-2749.33	214.38	88.44	-3026.83	232.69	19.10	-1497.42	107.60	110.20	-1495.70	112.11	170.20	-3452.87	-5.08	6.65	-3436.60	0.78	19.98	-1791.13	-6.73	31.05	-1817.48	-2.88	93.59	-2506.45	118.09	1192.92	0.00	0.00	0.00	-3187.87	55.03	1542.48	-2568.09	170.32	1554.89	-1522.56	-41.91	1580.52	-1097.08	127.02	1570.72	462.74	1020.80	71.62	1061.12	953.44	74.97	530.51
0.75000	-2744.27	214.56	89.34	-3022.78	233.30	18.22	-1497.42	107.60	110.20	-1495.70	112.11	170.20	-3455.01	-5.28	6.58	-3447.86	0.70	20.36	-1791.13	-6.73	31.05	-1817.48	-2.88	93.59	-2506.45	118.09	1192.92	0.00	0.00	0.00	-3166.54	57.75	1542.68	-2568.09	170.32	1554.89	-1522.56	-41.91	1580.52	-1097.08	127.02	1570.72	463.07	1020.87	71.69	1060.70	953.62	74.86	530.36
0.76000	-2739.97	214.75	90.14	-3017.72	233.61	17.47	-1497.42	107.60	110.20	-1495.70	112.11	170.20	-3456.41	-5.43	6.53	-3421.74	0.53	24.02	-1791.13	-6.73	31.05	-1817.48	-2.88	93.59	-2506.45	118.09	1192.92	0.00	0.00	0.00	-3160.26	60.91	1542.15	-2568.09	170.32	1554.89	-1522.56	-41.91	1580.52	-1097.08	127.02	1570.72	462.54	1021.03	71.55	1061.00	953.54	75.00	532.73
0.77000	-2736.40	214.93	90.85	-3011.49	233.61	16.87	-1497.42	107.60	110.20	-1495.70	112.11	170.20	-3456.94	-5.54	6.48	-3400.83	2.08	29.32	-1791.13	-6.73	31.05	-1817.48	-2.88	93.59	-2506.45	118.09	1192.92	0.00	0.00	0.00	-3152.69	63.34	1542.60	-2568.09	170.32	1554.89	-1522.56	-41.91	1580.52	-1097.08	127.02	1570.72	462.34	1020.83	71.54	1061.07	953.71	74.89	533.20
0.78000	-2733.54	215.11	91.47	-2988.26	233.59	16.64	-1497.42	107.60	110.20	-1495.70	112.11	170.20	-3456.48	-5.58	6.45	-3409.85	1.82	27.29	-1791.13	-6.73	31.05	-1817.48	-2.88	93.59	-2506.45	118.09	1192.92	0.00	0.00	0.00	-3133.36	66.25	1543.15	-2568.09	170.32	1554.89	-1522.56	-41.91	1580.52	-1097.08	127.02	1570.72	462.49	1020.87	71.59	1060.92	953.76	74.79	529.08
0.79000	-2731.36	215.29	92.00	-3005.95	232.21	12.60	-1497.42	107.60	110.20	-1495.70	112.11	170.20	-3454.90	-5.54	6.44	-3426.98	2.37	21.23	-1791.13	-6.73	31.05	-1817.48	-2.88	93.59	-2506.45	118.09	1192.92	0.00	0.00	0.00	-3138.67	68.08	1545.21	-2568.09	170.32	1554.89	-1522.56	-41.91	1580.52	-1097.08	127.02	1570.72	462.39	1020.92	71.47	1061.02	953.57	74.91	530.46
0.80000	-2729.84	215.46	92.44	-3013.66	234.76	9.03	-1497.42	107.60	110.20	-1495.70	112.11	170.20	-3452.07	-5.43	6.45	-3388.30	2.85	27.18	-1791.13	-6.73	31.05	-1817.48	-2.88	93.59	-2506.45	118.09	1192.92	0.00	0.00	0.00	-3136.02	70.89	1546.26	-2568.09	170.32	1554.89	-1522.56	-41.91	1580.52	-1097.08	127.02	1570.72	462.13	1020.91	71.56	1060.94	953.71	74.86	531.44
0.81000	-2728.96	215.63	92.80	-2958.37	233.48	19.87	-1497.42	107.60	110.20	-1495.70	112.11	170.20	-3447.88	-5.23	6.48	-3398.98	2.87	26.72	-1791.13	-6.73	31.05	-1817.48	-2.88	93.59	-2506.45	118.09	1192.92	0.00	0.00	0.00	-3116.17	73.61	1546.77	-2568.09	170.32	1554.89	-1522.56	-41.91	1580.52	-1097.08	127.02	1570.72	462.75	1020.58	71.86	1061.27	953.84	74.97	530.94
0.82000	-2728.69	215.81	93.07	-2976.43	233.23	14.41	-1497.42	107.60	110.20	-1495.70	112.11	170.20	-3442.20	-4.93	6.54	-3391.11	1.91	26.66	-1791.13	-6.73	31.05	-1817.48	-2.88	93.59	-2506.45	118.09	1192.92	0.00	0.00	0.00	-3116.39	76.79	1548.09	-2568.09	170.32	1554.89	-1522.56	-41.91	1580.52	-1097.08	127.02	1570.72	463.09	1020.91	71.74	1060.99	953.39	75.05	531.18
0.83000	-2729.02	215.98	93.25	-2976.23	234.46	14.65	-1497.42	107.60	110.20	-1495.70	112.11	170.20	-3434.90	-4.53	6.62	-3402.36	1.70	22.93	-1791.13	-6.73	31.05	-1817.48	-2.88	93.59	-2506.45	118.09	1192.92	0.00	0.00	0.00	-3118.08	78.83	1550.13	-2568.09	170.32	1554.89	-1522.56	-41.91	1580.52	-1097.08	127.02	1570.72	462.65	1021.07	71.60	1061.30	953.40	75.15	529.77
0.84000	-2729.91	216.15	93.36	-2970.03	231.79	15.11	-1497.42	107.60	110.20	-1495.70	112.11	170.20	-3425.86	-4.02	6.73	-3433.37	3.24	19.38	-1791.13	-6.73	31.05	-1817.48	-2.88	93.59	-2506.45	118.09	1192.92	0.00	0.00	0.00	-3100.38	81.49	1551.51	-2568.09	170.32	1554.89	-1522.56	-41.91	1580.52	-1097.08	127.02	1570.72	462.52	1020.74	71.68	1061.37	953.65	75.05	528.96
0.85000	-2731.34	216.32	93.38	-2951.66	230.56	15.38	-1497.42	107.60	110.20	-1495.70	112.11	170.20	-3414.95	-3.38	6.87	-3430.40	3.66	16.82	-1791.13	-6.73	31.05	-1817.48	-2.88	93.59	-2506.45	118.09	1192.92	0.00	0.00	0.00	-3087.19	84.38	1552.40	-2568.09	170.32	1554.89	-1522.56	-41.91	1580.52	-1097.08	127.02	1570.72	462.23	1020.74	71.53	1060.89	954.02	74.88	531.33
0.86000	-2733.29	216.49	93.33	-2965.09	231.85	12.63	-1497.42	107.60	110.20	-1495.70	112.11	170.20	-3402.06	-2.62	7.04	-3413.21	5.45	16.81	-1791.13	-6.73	31.05	-1817.48	-2.88	93.59	-2506.45	118.09	1192.92	0.00	0.00	0.00	-3072.36	86.73	1553.48	-2568.09	170.32	1554.89	-1522.56	-41.91	1580.52	-1097.08	127.02	1570.72	462.95	1020.88	71.62	1061.30	953.95	74.95	532.79
0.87000	-2735.74	216.66	93.20	-2967.58	231.33	12.20	-1497.42	107.60	110.20	-1495.70	112.11	170.20	-3392.85	-1.54	7.46	-3404.01	5.75	15.51	-1791.13	-6.73	31.05	-1817.48	-2.88	93.59	-2506.45	118.09	1192.92	0.00	0.00	0.00	-3090.40	88.24	1555.38	-2568.09	170.32	1554.89	-1522.56	-41.91	1580.52	-1097.08	127.02	1570.72	462.65	1020.75	71.73	1061.40	953.74	75.02	531.49
0.88000	-2738.66	216.83	93.00	-2980.09	230.56	8.83	-1497.42	107.60	110.20	-1495.70	112.11	170.20	-3394.36	-2.90	3.35	-3376.07	7.40	17.27	-1791.13	-6.73	31.05	-1817.48	-2.88	93.59	-2506.45	118.09	1192.92	0.00	0.00	0.00	-3082.21	91.91	1556.20	-2568.09	170.32	1554.89	-1522.56	-41.91	1580.52	-1097.08	127.02	1570.72	462.94	1020.84	71.76	1060.91	953.52	75.01	531.97
0.89000	-2742.02	217.00	92.72	-2996.94	231.57	7.77	-1497.42	107.60	110.20	-1495.70	112.11	170.20	-3388.15	-1.69	1.55	-3339.68	8.74	21.37	-1791.13	-6.73	31.05	-1817.48	-2.88	93.59	-2506.45	118.09	1192.92	0.00	0.00	0.00	-3069.24	94.56	1557.53	-2568.09	170.32	1554.89	-1522.56	-41.91	1580.52	-1097.08	127.02	1570.72	463.01	1020.74	71.71	1061.05	953.41	75.05	530.48
0.90000	-2745.82	217.18	92.37	-2991.86	231.70	6.76	-1497.42	107.60	110.20	-1495.70	112.11	170.20	-3371.70	-1.83	0.13	-3327.04	8.87	21.98	-1791.13	-6.73	31.05	-1817.48	-2.88	93.59	-2506.45	118.09	1192.92	0.00	0.00	0.00	-3059.10	97.38	1559.05	-2568.09	170.32	1554.89	-1522.56	-41.91	1580.52	-1097.08	127.02	1570.72	463.02	1020.69	71.83	1061.10	953.75	74.91	530.82
0.91000	-2750.01	217.35	91.95	-2971.88	232.07	10.31	-1497.42	107.60	110.20	-1495.70	112.11	170.20	-3339.20	-1.07	2.58	-3318.39	10.26	23.70	-1791.13	-6.73	31.05	-1817.48	-2.88	93.59	-2506.45	118.09	1192.92	0.00	0.00	0.00	-3048.21	98.77	1559.31	-2568.09	170.32	1554.89	-1522.56	-41.91	1580.52	-1097.08	127.02	1570.72	462.67	1020.92	71.65	1060.78	953.79	74.81	532.39
0.92000	-2754.58	217.53	91.46	-2985.58	231.58	6.62	-1497.42	107.60	110.20	-1495.70	112.11	170.20	-3331.72	0.28	5.23	-3313.18	11.60	25.95	-1791.13	-6.73	31.05	-1817.48	-2.88	93.59	-2506.45	118.09	1192.92	0.00	0.00	0.00	-3045.65	99.23	1561.02	-2568.09	170.32	1554.89	-1522.56	-41.91	1580.52	-1097.08	127.02	1570.72	462.70	1020.73	71.65	1060.63	953.45	74.88	530.69
0.93000	-2759.51	217.71	90.91	-2969.47	232.11	10.56	-1497.42	107.60	110.20	-1495.70	112.11	170.20	-3300.43	1.89	10.11	-3314.55	13.20	28.00	-1791.13	-6.73	31.05	-1817.48	-2.88	93.59	-2506.45	118.09	1192.92	0.00	0.00	0.00	-3043.99	100.99	1561.16	-2568.09	170.32	1554.89	-1522.56	-41.91	1580.52	-1097.08	127.02	1570.72	462.62	1020.93	71.63	1060.98	953.50	74.95	530.34
0.94000	-2764.76	217.89	90.29	-2966.84	231.09	9.40	-1497.42	107.60	110.20	-1495.70	112.11	170.20	-3283.15	3.79	13.63	-3315.01	16.09	28.83	-1791.13	-6.73	31.05	-1817.48	-2.88	93.59	-2506.45	118.09	1192.92	0.00	0.00	0.00	-3048.86	102.75	1561.90	-2568.09	170.32	1554.89	-1522.56	-41.91	1580.52	-1097.08	127.02	1570.72	463.07	1020.90	71.76	1061.19	953.73	74.96	532.29
0.95000	-2770.33	218.07	89.60	-2961.11	231.46	11.60	-1497.42	107.60	110.20	-1495.70	112.11	170.20	-3261.60	7.30	17.54	-3321.33	19.67	28.51	-1791.13	-6.73	31.05	-1817.48	-2.88	93.59	-2506.45	118.09	1192.92	0.00	0.00	0.00	-3028.16	104.27	1561.67	-2568.09	170.32	1554.89	-1522.56	-41.91	1580.52	-1097.08	127.02	1570.72	463.22	1021.06	71.68	1060.97	953.90	74.89	532.94
0.96000	-2776.18	218.26	88.86	-2945.15	231.49	11.69	-1497.42	107.60	110.20	-1495.70	112.11	170.20	-3260.80	11.32	18.42	-3291.92	24.75	32.08	-1791.13	-6.73	31.05	-1817.48	-2.88	93.59	-2506.45	118.09	1192.92	0.00	0.00	0.00	-3020.67	105.71	1562.34	-2568.09	170.32	1554.89	-1522.56	-41.91	1580.52	-1097.08	127.02	1570.72	462.68	1021.00	71.62	1061.21	953.69	74.93	529.78
0.97000	-2782.28	218.45	88.05	-2957.09	230.62	13.93	-1497.42	107.60	110.20	-1495.70	112.11	170.20	-3249.21	15.68	18.46	-3258.53	29.78	35.46	-1791.13	-6.73	31.05	-1817.48	-2.88	93.59	-2506.45	118.09	1192.92	0.00	0.00	0.00	-3016.73	106.57	1563.18	-2568.09	170.32	1554.89	-1522.56	-41.91	1580.52	-1097.08	127.02	1570.72	462.55	1020.73	71.65	1061.72	953.55	75.14	531.48
0.98000	-2788.63	218.65	87.18	-2964.07	232.13	10.72	-1497.42	107.60	110.20	-1495.70	112.11	170.20	-3226.34	20.82	19.52	-3224.75	34.92	38.63	-1791.13	-6.73	31.05	-1817.48	-2.88	93.59	-2506.45	118.09	1192.92	0.00	0.00	0.00	-3007.16	107.38	1563.06	-2568.09	170.32	1554.89	-1522.56	-41.91	1580.52	-1097.08	127.02	1570.72	462.75	1020.95	71.51	1061.17	953.70	74.97	530.63
0.99000	-2795.19	218.85	86.26	-2987.99	230.18	6.32	-1497.42	107.60	110.20	-1495.70	112.11	170.20	-3183.26	26.33	23.21	-3215.95	39.05	36.74	-1791.13	-6.73	31.05	-1817.48	-2.88	93.59	-2506.45	118.09	1192.92	0.00	0.00	0.00	-2983.45	109.40	1563.38	-2568.09	170.32	1554.89	-1522.56	-41.91	1580.52	-1097.08	127.02	1570.72	462.85	1021.23	71.50	1060.59	953.94	74.79	530.17
1.00000	-2801.93	219.05	85.28	-2994.65	231.28	5.65	-1497.42	107.60	110.20	-1495.70	112.11	170.20	-3169.38	31.29	21.94	-3180.15	44.72	38.05	-1791.13	-6.73	31.05	-1817.48	-2.88	93.59	-2506.45	118.09	1192.92	0.00	0.00	0.00	-2991.39	109.94	1563.38	-2568.09	170.32	1554.89	-1522.56	-41.91	1580.52	-1097.08	127.02	1570.72	462.55	1020.86	71.60	1061.26	953.71	75.02	531.00
1.01000	-2808.85	219.26	84.25	-2978.76	230.06	8.46	-1497.42	107.60	110.20	-1495.70	112.11	170.20	-3148.49	36.06	21.21	-3151.79	50.47	38.19	-1791.13	-6.73	31.05	-1817.48	-2.88	93.59	-2506.45	118.09	1192.92	0.00	0.00	0.00	-2972.15	111.20	1563.13	-2568.09	170.32	1554.89	-1522.56	-41.91	1580.52	-1097.08	127.02	1570.72	462.30	1020.95	71.51	1061.16	953.62	75.03	530.67
1.02000	-2815.90	219.47	83.17	-2985.63	231.48	6.26	-1497.42	107.60	110.20	-1495.70	112.11	170.20	-3136.81	42.00	19.94	-3131.94	55.20	36.07	-1791.13	-6.73	31.05	-1817.48	-2.88	93.59	-2506.45	118.09	1192.92	0.00	0.00	0.00	-2969.06	111.44	1563.61	-2568.09	170.32	1554.89	-1522.56	-41.91	1580.52	-1097.08	127.02	1570.72	462.31	1020.84	71.47	1061.00	953.65	75.00	529.70
1.03000	-2823.07	219.69	82.03	-2986.69	230.08	6.61	-1497.42	107.60	110.20	-1495.70	112.11	170.20	-3108.32	46.90	19.53	-3088.92	59.96	38.23	-1791.13	-6.73	31.05	-1817.48	-2.88	93.59	-2506.45	118.09	1192.92	0.00	0.00	0.00	-2949.45	111.64	1562.66	-2568.09	170.32	1554.89	-1522.56	-41.91	1580.52	-1097.08	127.02	1570.72	462.49	1021.01	71.44	1061.05	953.56	74.93	528.99
1.04000	-2830.34	219.91	80.84	-2971.83	228.59	9.72	-1497.42	107.60	110.20	-1495.70	112.11	170.20	-3078.48	52.17	18.46	-3081.45	63.46	33.14	-1791.13	-6.73	31.05	-1817.48	-2.88	93.59	-2506.45	118.09	1192.92	0.00	0.00	0.00	-2950.82	111.89	1562.41	-2568.09	170.32	1554.89	-1522.56	-41.91	1580.52	-1097.08	127.02	1570.72	463.57	1021.16	71.64	1061.35	953.38	75.06	531.05
1.05000	-2837.68	220.14	79.61	-2984.21	228.80	8.37	-1497.42	107.60	110.20	-1495.70	112.11	170.20	-3050.20	57.24	17.26	-3051.93	66.64	31.73	-1791.13	-6.73	31.05	-1817.48	-2.88	93.59	-2506.45	118.09	1192.92	0.00	0.00	0.00	-2937.45	112.80	1561.68	-2568.09	170.32	1554.89	-1522.56	-41.91	1580.52	-1097.08	127.02	1570.72	463.32	1020.68	71.76	1060.84	953.83	74.82	532.17
1.06000	-2845.07	220.38	78.33	-2974.65	225.73	9.66	-1497.42	107.60	110.20	-1495.70	112.11	170.20	-3014.89	59.24	17.53	-3032.14	70.18	28.01	-1791.13	-6.73	31.05	-1817.48	-2.88	93.59	-2506.45	118.09	1192.92	0.00	0.00	0.00	-2949.00	112.73	1561.75	-2568.09	170.32	1554.89	-1522.56	-41.91	1580.52	-1097.08	127.02	1570.72	463.11	1020.51	71.82	1060.86	953.68	74.96	530.18
1.07000	-2852.48	220.62	77.01	-2961.77	225.81	12.90	-1497.42	107.60	110.20	-1495.70	112.11	170.20	-2984.29	62.57	16.09	-3021.56	71.75	22.42	-1791.13	-6.73	31.05	-1817.48	-2.88	93.59	-2506.45	118.09	1192.92	0.00	0.00	0.00	-2934.11	112.08	1560.86	-2568.09	170.32	1554.89	-1522.56	-41.91	1580.52	-1097.08	127.02	1570.72	462.61	1020.91	71.68	1060.89	953.64	74.95	529.95
1.08000	-2859.90	220.87	75.65	-3004.35	224.12	6.91	-1497.42	107.60	110.20	-1495.70	112.11	170.20	-2948.08	64.53	15.24	-2984.63	74.50	22.31	-1791.13	-6.73	31.05	-1817.48	-2.88	93.59	-2506.45	118.09	1192.92	0.00	0.00	0.00	-2917.64	112.81	1559.41	-2568.09	170.32	1554.89	-1522.56	-41.91	1580.52	-1097.08	127.02	1570.72	462.83	1020.90	71.74	1061.13	953.24	75.18	529.12
1.09000	-2867.29	221.13	74.24	-2953.75	222.83	14.52	-1497.42	107.60	110.20	-1495.70	112.11	170.20	-2919.07	66.72	13.88	-2952.62	75.75	21.48	-1791.13	-6.73	31.05	-1817.48	-2.88	93.59	-2506.45	118.09	1192.92	0.00	0.00	0.00	-2919.64	112.01	1560.17	-2568.09	170.32	1554.89	-1522.56	-41.91	1580.52	-1097.08	127.02	1570.72	462.93	1020.86	71.71	1061.19	953.55	74.98	530.11
1.10000	-2874.63	221.39	72.79	-2959.81	225.03	11.90	-1497.42	107.60	110.20	-1495.70	112.11	170.20	-2888.47	66.49	13.64	-2915.30	77.63	22.62	-1791.13	-6.73	31.05	-1817.48	-2.88	93.59	-2506.45	118.09	1192.92	0.00	0.00	0.00	-2889.99	111.30	1557.81	-2568.09	170.32	1554.89	-1522.56	-41.91	1580.52	-1097.08	127.02	1570.72	462.61	1021.08	71.59	1060.81	953.69	74.86	530.55
1.11000	-2881.91	221.66	71.31	-2957.28	226.49	12.23	-1497.42	107.60	110.20	-1495.70	112.11	170.20	-2860.53	66.31	13.48	-2895.14	78.61	19.84	-1791.13	-6.73	31.05	-1817.48	-2.88	93.59	-2506.45	118.09	1192.92	0.00	0.00	0.00	-2872.78	111.94	1556.05	-2568.09	170.32	1554.89	-1522.56	-41.91	1580.52	-1097.08	127.02	1570.72	462.84	1020.82	71.76	1060.97	953.56	74.97	531.92
1.12000	-2889.09	221.94	69.79	-3001.84	227.21	3.33	-1497.42	107.60	110.20	-1495.70	112.11	170.20	-2823.70	66.96	13.69	-2842.71	77.53	24.52	-1791.13	-6.73	31.05	-1817.48	-2.88	93.59	-2506.45	118.09	1192.92	0.00	0.00	0.00	-2881.41	111.90	1555.63	-2568.09	170.32	1554.89	-1522.56	-41.91	1580.52	-1097.08	127.02	1570.72	463.22	1020.77	71.75	1060.48	953.71	74.85	529.52
1.13000	-2896.16	222.23	68.24	-2962.80	228.28	9.47	-1497.42	107.60	110.20	-1495.70	112.11	170.20	-2823.59	66.64	9.62	-2818.65	78.17	24.89	-1791.13	-6.73	31.05	-1817.48	-2.88	93.59	-2506.45	118.09	1192.92	0.00	0.00	0.00	-2871.87	111.20	1555.35	-2568.09	170.32	1554.89	-1522.56	-41.91	1580.52	-1097.08	127.02	1570.72	462.75	1020.59	71.75	1060.84	953.69	74.82	530.79
1.14000	-2903.08	222.53	66.65	-2961.65	230.59	9.41	-1497.42	107.60	110.20	-1495.70	112.11	170.20	-2768.84	66.39	14.80	-2790.37	77.42	26.21	-1791.13	-6.73	31.05	-1817.48	-2.88	93.59	-2506.45	118.09	1192.92	0.00	0.00	0.00	-2864.52	111.15	1553.81	-2568.09	170.32	1554.89	-1522.56	-41.91	1580.52	-1097.08	127.02	1570.72	462.68	1020.73	71.64	1061.11	953.70	74.94	530.77
1.15000	-2909.84	222.84	65.03	-2972.25	226.99	7.82	-1497.42	107.60	110.20	-1495.70	112.11	170.20	-2737.69	66.64	17.17	-2749.72	77.67	32.21	-1791.13	-6.73	31.05	-1817.48	-2.88	93.59	-2506.45	118.09	1192.92	0.00	0.00	0.00	-2866.74	110.47	1553.52	-2568.09	170.32	1554.89	-1522.56	-41.91	1580.52	-1097.08	127.02	1570.72	462.30	1021.05	71.47	1061.34	953.52	75.04	530.91
1.16000	-2916.42	223.15	63.38	-2960.34	227.35	9.20	-1497.42	107.60	110.20	-1495.70	112.11	170.20	-2711.36	66.16	22.58	-2732.83	76.10	34.56	-1791.13	-6.73	31.05	-1817.48	-2.88	93.59	-2506.45	118.09	1192.92	0.00	0.00	0.00	-2858.98	110.26	1552.39	-2568.09	170.32	1554.89	-1522.56	-41.91	1580.52	-1097.08	127.02	1570.72	462.38	1021.03	71.47	1060.86	953.92	74.77	531.13
1.17000	-2922.78	223.48	61.70	-2973.69	228.71	8.08	-1497.42	107.60	110.20	-1495.70	112.11	170.20	-2653.30	64.72	30.64	-2675.86	76.05	44.47	-1791.13	-6.73	31.05	-1817.48	-2.88	93.59	-2506.45	118.09	1192.92	0.00	0.00	0.00	-2848.64	109.31	1550.73	-2568.09	170.32	1554.89	-1522.56	-41.91	1580.52	-1097.08	127.02	1570.72	462.46	1020.91	71.63	1060.88	953.56	75.03	531.87
1.18000	-2928.91	223.81	60.00	-2964.80	230.78	8.55	-1497.42	107.60	110.20	-1495.70	112.11	170.20	-2642.33	62.79	35.81	-2638.82	75.88	48.03	-1791.13	-6.73	31.05	-1817.48	-2.88	93.59	-2506.45	118.09	1192.92	0.00	0.00	0.00	-2831.78	109.34	1548.98	-2568.09	170.32	1554.89	-1522.56	-41.91	1580.52	-1097.08	127.02	1570.72	462.47	1020.67	71.65	1060.93	953.28	75.13	530.54
1.19000	-2934.78	224.16	58.27	-2991.80	230.36	3.53	-1497.42	107.60	110.20	-1495.70	112.11	170.20	-2619.71	62.93	43.78	-2605.38	75.58	50.96	-1791.13	-6.73	31.05	-1817.48	-2.88	93.59	-2506.45	118.09	1192.92	0.00	0.00	0.00	-2820.82	108.71	1547.69	-2568.09	170.32	1554.89	-1522.56	-41.91	1580.52	-1097.08	127.02	1570.72	462.94	1020.74	71.73	1060.67	953.35	74.95	532.64
1.20000	-2940.36	224.52	56.52	-2935.18	230.43	13.02	-1497.42	107.60	110.20	-1495.70	112.11	170.20	-2618.70	61.07	48.88	-2575.37	75.15	53.32	-1791.13	-6.73	31.05	-1817.48	-2.88	93.59	-2506.45	118.09	1192.92	0.00	0.00	0.00	-2814.14	107.53	1545.81	-2568.09	170.32	1554.89	-1522.56	-41.91	1580.52	-1097.08	127.02	1570.72	462.76	1020.93	71.63	1061.38	953.43	75.15	531.70
1.21000	-2945.65	224.88	54.75	-2965.81	230.30	8.41	-1497.42	107.60	110.20	-1495.70	112.11	170.20	-2594.15	59.76	54.92	-2548.63	74.62	55.13	-1791.13	-6.73	31.05	-1817.48	-2.88	93.59	-2506.45	118.09	1192.92	0.00	0.00	0.00	-2826.60	107.62	1544.92	-2568.09	170.32	1554.89	-1522.56	-41.91	1580.52	-1097.08	127.02	1570.72	462.91	1020.90	71.67	1061.29	953.47	75.08	532.06
1.22000	-2950.60	225.26	52.95	-2937.98	230.70	12.50	-1497.42	107.60	110.20	-1495.70	112.11	170.20	-2571.58	58.23	59.44	-2524.98	73.99	56.43	-1791.13	-6.73	31.05	-1817.48	-2.88	93.59	-2506.45	118.09	1192.92	0.00	0.00	0.00	-2793.38	107.03	1542.27	-2568.09	170.32	1554.89	-1522.56	-41.91	1580.52	-1097.08	127.02	1570.72	462.80	1020.96	71.61	1061.20	953.53	75.03	530.47
1.23000	-2955.20	225.65	51.14	-2964.56	232.07	7.44	-1497.42	107.60	110.20	-1495.70	112.11	170.20	-2550.94	56.54	62.55	-2504.26	73.28	57.25	-1791.13	-6.73	31.05	-1817.48	-2.88	93.59	-2506.45	118.09	1192.92	0.00	0.00	0.00	-2794.66	106.58	1540.95	-2568.09	170.32	1554.89	-1522.56	-41.91	1580.52	-1097.08	127.02	1570.72	462.80	1020.98	71.54	1061.14	953.79	74.92	530.53
1.24000	-2959.42	226.06	49.31	-2946.49	231.29	10.35	-1497.42	107.60	110.20	-1495.70	112.11	170.20	-2532.20	54.75	64.36	-2486.31	72.51	57.63	-1791.13	-6.73	31.05	-1817.48	-2.88	93.59	-2506.45	118.09	1192.92	0.00	0.00	0.00	-2775.37	105.18	1539.05	-2568.09	170.32	1554.89	-1522.56	-41.91	1580.52	-1097.08	127.02	1570.72	463.14	1020.77	71.66	1061.29	953.74	74.95	530.73
1.25000	-2963.25	226.47	47.47	-2943.00	232.70	12.22	-1497.42	107.60	110.20	-1495.70	112.11	170.20	-2515.33	52.91	65.00	-2470.96	71.69	57.60	-1791.13	-6.73	31.05	-1817.48	-2.88	93.59	-2506.45	118.09	1192.92	0.00	0.00	0.00	-2765.30	104.69	1536.78	-2568.09	170.32	1554.89	-1522.56	-41.91	1580.52	-1097.08	127.02	1570.72	462.82	1021.02	71.60	1061.12	953.47	75.13	531.07
1.26000	-2966.65	226.90	45.61	-2940.69	231.75	11.22	-1497.42	107.60	110.20	-1495.70	112.11	170.20	-2500.27	51.09	64.57	-2458.03	70.82	57.20	-1791.13	-6.73	31.05	-1817.48	-2.88	93.59	-2506.45	118.09	1192.92	0.00	0.00	0.00	-2760.37	103.05	1535.28	-2568.09	170.32	1554.89	-1522.56	-41.91	1580.52	-1097.08	127.02	1570.72	463.27	1020.71	71.87	1060.30	953.64	74.81	532.75
1.27000	-2969.61	227.34	43.74	-2964.56	231.03	8.70	-1497.42	107.60	110.20	-1495.70	112.11	170.20	-2486.99	49.34	63.20	-2447.37	69.94	56.46	-1791.13	-6.73	31.05	-1817.48	-2.88	93.59	-2506.45	118.09	1192.92	0.00	0.00	0.00	-2773.89	101.93	1534.47	-2568.09	170.32	1554.89	-1522.56	-41.91	1580.52	-1097.08	127.02	1570.72	463.09	1020.91	71.66	1060.80	953.74	74.89	531.17
1.28000	-2972.09	227.79	41.86	-2945.67	231.80	11.41	-1497.42	107.60	110.20	-1495.70	112.11	170.20	-2475.46	47.72	61.00	-2438.81	69.05	55.41	-1791.13	-6.73	31.05	-1817.48	-2.88	93.59	-2506.45	118.09	1192.92	0.00	0.00	0.00	-2747.41	101.66	1533.39	-2568.09	170.32	1554.89	-1522.56	-41.91	1580.52	-1097.08	127.02	1570.72	463.04	1020.87	71.63	1061.32	953.71	75.08	531.16
1.29000	-2974.08	228.26	39.97	-2972.55	232.08	7.01	-1497.42	107.60	110.20	-1495.70	112.11	170.20	-2465.63	46.30	58.09	-2432.18	68.16	54.10	-1791.13	-6.73	31.05	-1817.48	-2.88	93.59	-2506.45	118.09	1192.92	0.00	0.00	0.00	-2746.20	100.17	1531.84	-2568.09	170.32	1554.89	-1522.56	-41.91	1580.52	-1097.08	127.02	1570.72	462.84	1020.68	71.67	1061.23	953.80	74.97	533.05
1.30000	-2975.56	228.74	38.08	-2955.06	232.64	8.13	-1497.42	107.60	110.20	-1495.70	112.11	170.20	-2457.47	45.12	54.58	-2427.31	67.29	52.55	-1791.13	-6.73	31.05	-1817.48	-2.88	93.59	-2506.45	118.09	1192.92	0.00	0.00	0.00	-2752.38	98.70	1531.29	-2568.09	170.32	1554.89	-1522.56	-41.91	1580.52	-1097.08	127.02	1570.72	462.26	1020.65	71.63	1061.64	953.63	75.06	532.63
1.31000	-2976.49	229.23	36.18	-2953.86	230.87	10.41	-1497.42	107.60	110.20	-1495.70	112.11	170.20	-2450.94	44.26	50.59	-2424.04	66.46	50.81	-1791.13	-6.73	31.05	-1817.48	-2.88	93.59	-2506.45	118.09	1192.92	0.00	0.00	0.00	-2736.85	97.15	1530.36	-2568.09	170.32	1554.89	-1522.56	-41.91	1580.52	-1097.08	127.02	1570.72	462.38	1021.15	71.46	1061.57	953.68	74.99	530.26
1.32000	-2976.86	229.74	34.27	-2927.79	232.72	13.07	-1497.42	107.60	110.20	-1495.70	112.11	170.20	-2446.00	43.76	46.24	-2422.20	65.68	48.90	-1791.13	-6.73	31.05	-1817.48	-2.88	93.59	-2506.45	118.09	1192.92	0.00	0.00	0.00	-2738.55	96.27	1530.29	-2568.09	170.32	1554.89	-1522.56	-41.91	1580.52	-1097.08	127.02	1570.72	462.93	1021.11	71.63	1061.12	953.84	74.81	530.68
1.33000	-2976.64	230.26	32.37	-2962.93	233.00	8.10	-1497.42	107.60	110.20	-1495.70	112.11	170.20	-2442.61	43.70	41.65	-2421.62	64.96	46.86	-1791.13	-6.73	31.05	-1817.48	-2.88	93.59	-2506.45	118.09	1192.92	0.00	0.00	0.00	-2723.58	94.89	1529.91	-2568.09	170.32	1554.89	-1522.56	-41.91	1580.52	-1097.08	127.02	1570.72	462.57	1021.06	71.60	1060.98	953.56	74.90	531.88
1.34000	-2975.81	230.80	30.46	-2953.67	232.88	8.69	-1497.42	107.60	110.20	-1495.70	112.11	170.20	-2440.73	44.12	36.92	-2422.14	64.32	44.72	-1791.13	-6.73	31.05	-1817.48	-2.88	93.59	-2506.45	118.09	1192.92	0.00	0.00	0.00	-2707.22	92.79	1530.02	-2568.09	170.32	1554.89	-1522.56	-41.91	1580.52	-1097.08	127.02	1570.72	462.62	1021.08	71.49	1061.16	953.41	75.06	532.94
1.35000	-2974.34	231.36	28.55	-2931.28	233.22	13.41	-1497.42	107.60	110.20	-1495.70	112.11	170.20	-2440.31	45.09	32.18	-2423.59	63.76	42.53	-1791.13	-6.73	31.05	-1817.48	-2.88	93.59	-2506.45	118.09	1192.92	0.00	0.00	0.00	-2713.01	91.28	1531.63	-2568.09	170.32	1554.89	-1522.56	-41.91	1580.52	-1097.08	127.02	1570.72	463.12	1020.53	71.84	1061.05	953.77	74.92	531.72
1.36000	-2972.22	231.93	26.65	-2942.05	235.10	12.15	-1497.42	107.60	110.20	-1495.70	112.11	170.20	-2428.85	46.83	27.17	-2425.80	63.32	40.31	-1791.13	-6.73	31.05	-1817.48	-2.88	93.59	-2506.45	118.09	1192.92	0.00	0.00	0.00	-2704.98	89.99	1532.10	-2568.09	170.32	1554.89	-1522.56	-41.91	1580.52	-1097.08	127.02	1570.72	462.27	1020.85	71.55	1060.85	953.82	74.91	529.94
1.37000	-2969.41	232.51	24.75	-2964.18	234.46	6.74	-1497.42	107.60	110.20	-1495.70	112.11	170.20	-2429.48	48.70	21.51	-2428.61	62.99	38.10	-1791.13	-6.73	31.05	-1817.48	-2.88	93.59	-2506.45	118.09	1192.92	0.00	0.00	0.00	-2687.38	88.40	1533.31	-2568.09	170.32	1554.89	-1522.56	-41.91	1580.52	-1097.08	127.02	1570.72	461.63	1021.02	71.35	1061.18	953.69	74.98	530.47
1.38000	-2965.90	233.11	22.85	-2962.26	233.59	6.46	-1497.42	107.60	110.20	-1495.70	112.11	170.20	-2440.41	50.41	17.35	-2431.85	62.80	35.93	-1791.13	-6.73	31.05	-1817.48	-2.88	93.59	-2506.45	118.09	1192.92	0.00	0.00	0.00	-2667.54	86.02	1535.36	-2568.09	170.32	1554.89	-1522.56	-41.91	1580.52	-1097.08	127.02	1570.72	462.49	1021.09	71.52	1061.36	953.55	75.09	531.90
1.39000	-2961.66	233.73	20.96	-2956.60	233.01	8.41	-1497.42	107.60	110.20	-1495.70	112.11	170.20	-2461.91	49.12	10.51	-2433.60	61.76	33.81	-1791.13	-6.73	31.05	-1817.48	-2.88	93.59	-2506.45	118.09	1192.92	0.00	0.00	0.00	-2664.20	84.41	1537.53	-2568.09	170.32	1554.89	-1522.56	-41.91	1580.52	-1097.08	127.02	1570.72	462.22	1021.08	71.39	1061.14	953.70	75.01	530.45
1.40000	-2956.66	234.37	19.09	-2966.68	234.99	5.72	-1497.42	107.60	110.20	-1495.70	112.11	170.20	-2426.40	50.11	15.28	-2455.48	61.51	28.71	-1791.13	-6.73	31.05	-1817.48	-2.88	93.59	-2506.45	118.09	1192.92	0.00	0.00	0.00	-2650.55	82.74	1539.77	-2568.09	170.32	1554.89	-1522.56	-41.91	1580.52	-1097.08	127.02	1570.72	462.41	1020.74	71.57	1061.15	953.88	74.85	530.97
1.41000	-2950.89	235.02	17.22	-2937.12	233.85	10.68	-1497.42	107.60	110.20	-1495.70	112.11	170.20	-2454.00	50.68	9.85	-2446.00	61.33	29.34	-1791.13	-6.73	31.05	-1817.48	-2.88	93.59	-2506.45	118.09	1192.92	0.00	0.00	0.00	-2649.23	81.17	1542.12	-2568.09	170.32	1554.89	-1522.56	-41.91	1580.52	-1097.08	127.02	1570.72	463.06	1021.13	71.64	1060.90	953.75	74.83	531.42
1.42000	-2944.32	235.69	15.36	-2938.10	233.94	9.16	-1497.42	107.60	110.20	-1495.70	112.11	170.20	-2449.08	50.62	8.18	-2439.03	62.39	28.97	-1791.13	-6.73	31.05	-1817.48	-2.88	93.59	-2506.45	118.09	1192.92	0.00	0.00	0.00	-2642.85	79.32	1543.84	-2568.09	170.32	1554.89	-1522.56	-41.91	1580.52	-1097.08	127.02	1570.72	462.54	1021.14	71.53	1060.94	953.51	74.99	530.95
1.43000	-2936.92	236.38	13.52	-2924.38	231.48	11.55	-1497.42	107.60	110.20	-1495.70	112.11	170.20	-2444.53	51.78	9.06	-2440.55	62.38	26.42	-1791.13	-6.73	31.05	-1817.48	-2.88	93.59	-2506.45	118.09	1192.92	0.00	0.00	0.00	-2634.98	77.45	1546.03	-2568.09	170.32	1554.89	-1522.56	-41.91	1580.52	-1097.08	127.02	1570.72	462.54	1021.41	71.41	1061.30	953.60	74.90	531.63
1.44000	-2928.68	237.09	11.70	-2903.99	232.66	11.99	-1497.42	107.60	110.20	-1495.70	112.11	170.20	-2431.66	52.23	10.34	-2441.31	62.46	24.51	-1791.13	-6.73	31.05	-1817.48	-2.88	93.59	-2506.45	118.09	1192.92	0.00	0.00	0.00	-2627.23	76.43	1547.09	-2568.09	170.32	1554.89	-1522.56	-41.91	1580.52	-1097.08	127.02	1570.72	462.57	1021.01	71.48	1061.05	953.93	74.79	534.16
1.45000	-2924.49	238.38	8.53	-2925.68	233.04	6.53	-1497.42	107.60	110.20	-1495.70	112.11	170.20	-2416.34	52.86	12.45	-2438.37	63.71	24.77	-1791.13	-6.73	31.05	-1817.48	-2.88	93.59	-2506.45	118.09	1192.92	0.00	0.00	0.00	-2626.91	74.00	1548.89	-2568.09	170.32	1554.89	-1522.56	-41.91	1580.52	-1097.08	127.02	1570.72	462.96	1020.85	71.58	1061.05	953.70	74.92	532.59
1.46000	-2924.60	238.60	5.52	-2910.41	233.63	8.61	-1497.42	107.60	110.20	-1495.70	112.11	170.20	-2457.00	51.70	4.39	-2466.14	62.60	18.71	-1791.13	-6.73	31.05	-1817.48	-2.88	93.59	-2506.45	118.09	1192.92	0.00	0.00	0.00	-2605.58	73.51	1550.76	-2568.09	170.32	1554.89	-1522.56	-41.91	1580.52	-1097.08	127.02	1570.72	462.97	1021.06	71.65	1061.41	953.67	75.05	532.41
1.47000	-2905.32	238.38	4.57	-2907.83	233.31	8.41	-1497.42	107.60	110.20	-1495.70	112.11	170.20	-2439.29	53.23	6.55	-2465.66	61.79	18.42	-1791.13	-6.73	31.05	-1817.48	-2.88	93.59	-2506.45	118.09	1192.92	0.00	0.00	0.00	-2606.00	72.57	1551.81	-2568.09	170.32	1554.89	-1522.56	-41.91	1580.52	-1097.08	127.02	1570.72	462.63	1020.58	71.77	1061.48	953.60	75.11	529.89
1.48000	-2910.52	239.68	0.06	-2888.11	233.00	11.05	-1497.42	107.60	110.20	-1495.70	112.11	170.20	-2442.09	51.67	7.30	-2462.24	62.10	18.96	-1791.13	-6.73	31.05	-1817.48	-2.88	93.59	-2506.45	118.09	1192.92	0.00	0.00	0.00	-2605.47	70.93	1553.03	-2568.09	170.32	1554.89	-1522.56	-41.91	1580.52	-1097.08	127.02	1570.72	463.05	1020.89	71.70	1061.12	953.54	75.08	531.95
1.49000	-2897.03	240.83	-1.85	-2866.80	233.23	13.69	-1497.42	107.60	110.20	-1495.70	112.11	170.20	-2416.61	52.09	11.33	-2461.56	62.60	18.97	-1791.13	-6.73	31.05	-1817.48	-2.88	93.59	-2506.45	118.09	1192.92	0.00	0.00	0.00	-2594.99	69.97	1554.12	-2568.09	170.32	1554.89	-1522.56	-41.91	1580.52	-1097.08	127.02	1570.72	463.04	1020.50	71.86	1061.45	953.48	75.10	531.20
1.50000	-2884.15	241.81	-4.11	-2874.67	233.64	12.29	-1497.42	107.60	110.20	-1495.70	112.11	170.20	-2432.82	50.07	7.63	-2434.92	61.90	23.87	-1791.13	-6.73	31.05	-1817.48	-2.88	93.59	-2506.45	118.09	1192.92	0.00	0.00	0.00	-2585.60	68.62	1554.96	-2568.09	170.32	1554.89	-1522.56	-41.91	1580.52	-1097.08	127.02	1570.72	463.03	1020.69	71.74	1061.38	953.70	74.97	530.56
1.51000	-2871.70	241.50	-2.80	-2849.74	234.29	17.36	-1497.42	107.60	110.20	-1495.70	112.11	170.20	-2437.86	50.31	6.71	-2443.34	62.01	22.58	-1791.13	-6.73	31.05	-1817.48	-2.88	93.59	-2506.45	118.09	1192.92	0.00	0.00	0.00	-2578.77	67.33	1555.59	-2568.09	170.32	1554.89	-1522.56	-41.91	1580.52	-1097.08	127.02	1570.72	462.45	1021.01	71.53	1061.05	953.80	74.97	531.86
1.52000	-2863.66	241.76	0.51	-2853.12	233.18	18.78	-1497.42	107.60	110.20	-1495.70	112.11	170.20	-2413.79	51.19	11.00	-2433.90	62.50	23.41	-1791.13	-6.73	31.05	-1817.48	-2.88	93.59	-2506.45	118.09	1192.92	0.00	0.00	0.00	-2568.55	65.77	1556.04	-2568.09	170.32	1554.89	-1522.56	-41.91	1580.52	-1097.08	127.02	1570.72	462.28	1021.07	71.44	1060.97	953.48	75.07	528.96
1.53000	-2857.26	242.52	3.82	-2849.99	233.55	22.18	-1497.42	107.60	110.20	-1495.70	112.11	170.20	-2440.02	51.44	6.54	-2442.14	62.29	22.23	-1791.13	-6.73	31.05	-1817.48	-2.88	93.59	-2506.45	118.09	1192.92	0.00	0.00	0.00	-2560.96	64.98	1556.76	-2568.09	170.32	1554.89	-1522.56	-41.91	1580.52	-1097.08	127.02	1570.72	462.79	1021.14	71.58	1060.85	953.44	74.98	529.32
1.54000	-2814.36	243.14	11.90	-2832.77	233.55	26.41	-1497.42	107.60	110.20	-1495.70	112.11	170.20	-2415.49	53.32	11.09	-2469.14	61.03	16.71	-1791.13	-6.73	31.05	-1817.48	-2.88	93.59	-2506.45	118.09	1192.92	0.00	0.00	0.00	-2542.77	64.57	1557.05	-2566.83	170.40	1555.28	-1522.56	-41.91	1580.52	-1097.08	127.02	1570.72	462.78	1020.96	71.70	1061.09	953.54	75.04	530.04
1.55000	-2804.34	242.90	13.75	-2815.97	233.41	30.39	-1497.42	107.60	110.20	-1495.70	112.11	170.20	-2462.62	51.38	1.99	-2448.97	61.46	21.51	-1791.13	-6.73	31.05	-1817.48	-2.88	93.59	-2506.45	118.09	1192.92	0.00	0.00	0.00	-2540.87	62.59	1556.86	-2532.79	168.44	1555.43	-1522.56	-41.91	1580.52	-1097.08	127.02	1570.72	463.18	1021.07	71.61	1060.80	953.84	74.84	530.84
1.56000	-2774.57	243.31	18.64	-2806.89	232.46	31.17	-1497.42	107.60	110.20	-1495.70	112.11	170.20	-2454.72	50.80	4.20	-2445.24	62.10	22.02	-1791.13	-6.73	31.05	-1817.48	-2.88	93.59	-2506.45	118.09	1192.92	0.00	0.00	0.00	-2546.01	61.70	1557.30	-2533.42	167.05	1555.31	-1522.56	-41.91	1580.52	-1097.08	127.02	1570.72	463.47	1021.08	71.71	1060.67	953.59	74.96	531.20
1.57000	-2756.70	242.60	20.65	-2780.09	231.66	35.08	-1497.42	107.60	110.20	-1495.70	112.11	170.20	-2427.34	50.81	9.53	-2455.37	62.59	18.57	-1791.13	-6.73	31.05	-1817.48	-2.88	93.59	-2506.45	118.09	1192.92	0.00	0.00	0.00	-2537.85	61.11	1557.87	-2545.56	166.12	1555.46	-1522.56	-41.91	1580.52	-1097.08	127.02	1570.72	463.51	1021.04	71.72	1061.43	953.53	75.12	531.02
1.58000	-2743.27	241.53	21.10	-2746.23	230.25	37.92	-1497.42	107.60	110.20	-1495.70	112.11	170.20	-2419.34	52.60	10.29	-2438.96	62.12	22.30	-1791.13	-6.73	31.05	-1817.48	-2.88	93.59	-2506.45	118.09	1192.92	0.00	0.00	0.00	-2522.29	60.26	1557.93	-2546.38	164.05	1556.42	-1522.56	-41.91	1580.52	-1097.08	127.02	1570.72	462.94	1021.01	71.65	1060.72	953.24	75.05	531.14
1.59000	-2704.57	238.40	23.39	-2705.90	228.47	40.60	-1497.42	107.60	110.20	-1495.70	112.11	170.20	-2453.68	51.89	3.25	-2438.17	62.46	21.99	-1791.13	-6.73	31.05	-1817.48	-2.88	93.59	-2506.45	118.09	1192.92	0.00	0.00	0.00	-2511.01	60.24	1557.52	-2521.63	165.05	1555.88	-1522.56	-41.91	1580.52	-1097.08	127.02	1570.72	462.79	1020.95	71.57	1061.37	953.29	75.19	530.40
1.60000	-2667.78	236.64	25.64	-2677.43	225.76	42.51	-1497.42	107.60	110.20	-1495.70	112.11	170.20	-2439.51	51.51	6.61	-2456.25	62.30	18.45	-1791.13	-6.73	31.05	-1817.48	-2.88	93.59	-2506.45	118.09	1192.92	0.00	0.00	0.00	-2502.19	59.17	1556.96	-2508.83	165.14	1555.93	-1522.56	-41.91	1580.52	-1097.08	127.02	1570.72	462.26	1020.87	71.69	1060.90	953.53	74.96	530.92
1.61000	-2645.37	234.29	23.97	-2673.57	224.33	37.56	-1497.42	107.60	110.20	-1495.70	112.11	170.20	-2411.58	53.24	11.04	-2451.83	63.51	18.32	-1791.13	-6.73	31.05	-1817.48	-2.88	93.59	-2506.45	118.09	1192.92	0.00	0.00	0.00	-2497.82	58.82	1557.06	-2488.70	162.96	1555.81	-1522.56	-41.91	1580.52	-1097.08	127.02	1570.72	462.37	1020.67	71.75	1060.94	953.39	74.95	532.34
1.62000	-2632.72	230.93	21.57	-2632.17	220.49	38.02	-1497.42	107.60	110.20	-1495.70	112.11	170.20	-2465.03	52.76	2.79	-2445.81	63.84	20.45	-1791.13	-6.73	31.05	-1817.48	-2.88	93.59	-2501.33	117.62	1193.71	0.00	0.00	0.00	-2484.76	58.93	1556.68	-2508.13	162.36	1555.00	-1522.56	-41.91	1580.52	-1097.08	127.02	1570.72	462.48	1020.85	71.68	1060.91	953.31	75.00	533.49
1.63000	-2591.18	227.02	20.84	-2630.28	216.98	31.51	-1497.42	107.60	110.20	-1495.70	112.11	170.20	-2430.68	53.12	8.66	-2443.63	63.76	21.09	-1791.13	-6.73	31.05	-1817.48	-2.88	93.59	-2489.43	117.16	1194.72	0.00	0.00	0.00	-2471.71	58.22	1556.16	-2494.66	162.49	1554.51	-1522.56	-41.91	1580.52	-1097.08	127.02	1570.72	462.67	1020.74	71.67	1060.83	953.58	74.92	532.80
1.64000	-2562.47	224.68	20.49	-2566.20	213.63	34.72	-1497.42	107.60	110.20	-1495.70	112.11	170.20	-2446.11	54.71	7.39	-2448.83	63.92	20.10	-1791.13	-6.73	31.05	-1817.48	-2.88	93.59	-2482.17	115.17	1195.34	0.00	0.00	0.00	-2463.74	57.53	1555.67	-2476.44	162.25	1553.76	-1522.56	-41.91	1580.52	-1097.08	127.02	1570.72	462.37	1020.85	71.52	1060.96	953.63	74.89	528.80
1.65000	-2529.54	221.64	19.10	-2540.57	211.60	31.06	-1497.42	107.60	110.20	-1495.70	112.11	170.20	-2424.20	56.04	10.49	-2462.14	65.00	18.73	-1791.13	-6.73	31.05	-1817.48	-2.88	93.59	-2481.48	115.42	1195.07	0.00	0.00	0.00	-2463.59	57.47	1555.13	-2479.69	163.14	1553.21	-1522.56	-41.91	1580.52	-1097.08	127.02	1570.72	462.54	1020.83	71.57	1060.79	953.78	74.82	529.64
1.66000	-2494.08	218.67	18.65	-2510.99	209.52	28.95	-1497.42	107.60	110.20	-1495.70	112.11	170.20	-2418.66	57.40	12.80	-2429.54	65.00	25.54	-1791.13	-6.73	31.05	-1817.48	-2.88	93.59	-2465.94	114.88	1194.47	0.00	0.00	0.00	-2454.98	57.47	1555.30	-2471.66	161.60	1552.57	-1522.56	-41.91	1580.52	-1097.08	127.02	1570.72	462.54	1020.61	71.67	1061.26	953.38	75.10	530.76
1.67000	-2488.50	214.40	13.54	-2475.01	206.57	27.90	-1497.42	107.60	110.20	-1495.70	112.11	170.20	-2418.06	58.62	13.69	-2445.68	66.11	22.94	-1791.13	-6.73	31.05	-1817.48	-2.88	93.59	-2465.40	113.21	1194.21	0.00	0.00	0.00	-2443.90	57.30	1554.27	-2467.45	161.38	1552.93	-1522.56	-41.91	1580.52	-1097.08	127.02	1570.72	463.20	1020.68	71.80	1060.95	953.58	74.92	531.01
1.68000	-2442.76	212.02	14.70	-2469.00	204.71	21.72	-1497.42	107.60	110.20	-1495.70	112.11	170.20	-2422.50	58.05	11.81	-2442.72	66.46	24.03	-1791.13	-6.73	31.05	-1817.48	-2.88	93.59	-2450.70	111.93	1193.39	0.00	0.00	0.00	-2432.47	56.69	1553.85	-2451.67	160.82	1551.45	-1522.56	-41.91	1580.52	-1097.08	127.02	1570.72	462.69	1020.88	71.65	1061.56	953.25	75.16	531.70
1.69000	-2416.27	209.81	12.07	-2433.00	202.00	19.68	-1497.42	107.60	110.20	-1495.70	112.11	170.20	-2438.40	57.93	10.00	-2445.70	67.02	24.29	-1791.13	-6.73	31.05	-1817.48	-2.88	93.59	-2463.04	111.85	1192.89	0.00	0.00	0.00	-2421.25	56.61	1553.09	-2428.86	161.38	1550.08	-1522.56	-41.91	1580.52	-1097.08	127.02	1570.72	462.86	1020.75	71.60	1061.57	953.09	75.29	530.70
1.70000	-2358.07	207.15	15.65	-2384.16	199.42	20.53	-1497.42	107.60	110.20	-1495.70	112.11	170.20	-2429.27	56.40	11.70	-2439.22	66.99	25.47	-1791.13	-6.73	31.05	-1817.48	-2.88	93.59	-2428.70	110.24	1191.81	0.00	0.00	0.00	-2414.58	55.96	1553.26	-2409.71	160.01	1548.90	-1522.56	-41.91	1580.52	-1097.08	127.02	1570.72	463.34	1021.24	71.62	1060.72	953.67	74.87	531.88
1.71000	-2341.60	205.63	12.41	-2354.62	197.16	18.81	-1497.42	107.60	110.20	-1495.70	112.11	170.20	-2410.07	56.47	15.17	-2435.96	67.00	24.37	-1791.13	-6.73	31.05	-1817.48	-2.88	93.59	-2425.19	109.11	1191.08	0.00	0.00	0.00	-2403.72	55.87	1552.86	-2431.32	159.16	1549.50	-1522.56	-41.91	1580.52	-1097.08	127.02	1570.72	463.52	1020.84	71.86	1061.29	953.69	74.95	532.74
1.72000	-2316.07	202.62	10.98	-2298.39	195.92	23.03	-1497.42	107.60	110.20	-1495.70	112.11	170.20	-2415.09	55.80	12.23	-2448.94	64.75	20.89	-1791.13	-6.73	31.05	-1817.48	-2.88	93.59	-2434.67	108.24	1189.05	0.00	0.00	0.00	-2399.94	56.44	1552.60	-2428.99	159.80	1549.75	-1522.56	-41.91	1580.52	-1097.08	127.02	1570.72	463.31	1020.56	71.88	1061.02	953.78	74.87	529.93
1.73000	-2291.81	200.85	10.15	-2268.52	193.65	21.61	-1497.42	107.60	110.20	-1495.70	112.11	170.20	-2432.07	53.44	7.04	-2437.88	64.28	21.50	-1791.13	-6.73	31.05	-1817.48	-2.88	93.59	-2418.17	108.67	1188.46	0.00	0.00	0.00	-2394.04	56.04	1551.82	-2409.11	160.86	1548.62	-1522.56	-41.91	1580.52	-1097.08	127.02	1570.72	462.75	1020.95	71.68	1061.20	953.63	74.96	531.17
1.74000	-2253.65	198.27	12.19	-2252.83	192.17	18.83	-1497.42	107.60	110.20	-1495.70	112.11	170.20	-2437.18	52.98	5.84	-2432.26	63.26	21.69	-1791.13	-6.73	31.05	-1817.48	-2.88	93.59	-2396.65	108.58	1188.31	0.00	0.00	0.00	-2389.56	56.00	1551.46	-2394.86	160.12	1546.54	-1522.56	-41.91	1580.52	-1097.08	127.02	1570.72	463.01	1021.08	71.55	1061.23	953.48	75.03	532.00
1.75000	-2215.63	194.88	17.97	-2217.24	190.67	20.07	-1497.42	107.60	110.20	-1495.70	112.11	170.20	-2441.54	51.61	3.65	-2457.95	61.66	16.69	-1791.13	-6.73	31.05	-1817.48	-2.88	93.59	-2375.13	108.33	1188.04	0.00	0.00	0.00	-2385.40	55.28	1550.57	-2387.67	160.36	1546.56	-1522.56	-41.91	1580.52	-1097.08	127.02	1570.72	462.83	1020.79	71.61	1060.91	953.44	74.95	531.12
1.76000	-2193.97	194.63	17.78	-2189.44	187.53	21.80	-1497.42	107.60	110.20	-1495.70	112.11	170.20	-2434.58	50.25	5.73	-2445.00	61.12	18.90	-1791.13	-6.73	31.05	-1817.48	-2.88	93.59	-2388.19	108.23	1187.56	0.00	0.00	0.00	-2366.52	55.77	1549.42	-2394.64	160.59	1546.76	-1522.56	-41.91	1580.52	-1097.08	127.02	1570.72	462.99	1020.69	71.61	1060.88	953.61	74.88	530.45
1.77000	-2135.81	191.78	27.98	-2154.19	185.96	25.52	-1497.42	107.60	110.20	-1495.70	112.11	170.20	-2417.12	51.31	7.95	-2468.23	61.78	14.64	-1791.13	-6.73	31.05	-1817.48	-2.88	93.59	-2383.97	106.99	1186.25	0.00	0.00	0.00	-2353.74	55.59	1548.74	-2368.45	160.39	1544.73	-1522.56	-41.91	1580.52	-1097.08	127.02	1570.72	463.16	1020.78	71.70	1061.20	953.39	75.04	529.92
1.78000	-2101.02	187.96	35.88	-2139.31	184.27	28.56	-1497.42	107.60	110.20	-1495.70	112.11	170.20	-2425.45	49.05	7.03	-2441.92	61.09	19.22	-1791.13	-6.73	31.05	-1817.48	-2.88	93.59	-2379.24	105.86	1184.88	0.00	0.00	0.00	-2349.64	55.72	1547.87	-2359.60	159.94	1543.21	-1522.56	-41.91	1580.52	-1097.08	127.02	1570.72	463.18	1020.94	71.73	1060.85	953.70	74.94	530.35
1.79000	-2096.53	184.45	37.84	-2124.21	183.67	32.25	-1497.42	107.60	110.20	-1495.70	112.11	170.20	-2411.17	50.90	9.82	-2446.87	60.20	18.03	-1791.13	-6.73	31.05	-1817.48	-2.88	93.59	-2355.34	107.77	1183.68	0.00	0.00	0.00	-2337.98	55.39	1546.57	-2352.92	158.94	1542.37	-1522.56	-41.91	1580.52	-1097.08	127.02	1570.72	462.97	1021.09	71.64	1061.25	953.77	75.01	532.45
1.80000	-2061.89	189.30	52.28	-2086.06	183.70	43.22	-1497.42	107.60	110.20	-1495.70	112.11	170.20	-2425.03	48.67	6.71	-2459.05	60.29	15.91	-1791.13	-6.73	31.05	-1817.48	-2.88	93.59	-2341.70	106.69	1182.15	0.00	0.00	0.00	-2326.64	55.52	1545.19	-2340.04	159.26	1541.49	-1522.56	-41.91	1580.52	-1097.08	127.02	1570.72	462.74	1021.06	71.59	1061.35	953.86	74.96	532.12
1.81000	-2031.95	188.85	60.96	-2048.29	182.64	58.92	-1497.42	107.60	110.20	-1495.70	112.11	170.20	-2433.74	48.70	5.12	-2454.47	60.78	17.16	-1791.13	-6.73	31.05	-1817.48	-2.88	93.59	-2356.54	106.21	1179.94	0.00	0.00	0.00	-2311.18	55.74	1543.79	-2346.01	158.94	1540.39	-1522.56	-41.91	1580.52	-1097.08	127.02	1570.72	462.97	1020.95	71.61	1061.30	953.80	74.98	531.86
1.82000	-1997.68	191.59	72.99	-2016.32	182.28	68.70	-1497.42	107.60	110.20	-1495.70	112.11	170.20	-2443.05	49.79	2.89	-2462.30	60.42	15.18	-1791.13	-6.73	31.05	-1817.48	-2.88	93.59	-2327.83	105.88	1178.68	0.00	0.00	0.00	-2311.19	54.85	1543.18	-2326.37	160.51	1538.32	-1522.56	-41.91	1580.52	-1097.08	127.02	1570.72	463.34	1020.59	71.79	1061.15	953.35	75.02	531.35
1.83000	-1975.96	191.04	81.52	-2000.04	182.98	75.08	-1497.42	107.60	110.20	-1495.70	112.11	170.20	-2411.29	49.32	8.72	-2448.89	59.89	17.11	-1791.13	-6.73	31.05	-1817.48	-2.88	93.59	-2323.62	104.50	1176.69	0.00	0.00	0.00	-2307.21	55.99	1542.06	-2321.33	160.54	1537.55	-1522.56	-41.91	1580.52	-1097.08	127.02	1570.72	462.65	1021.06	71.62	1060.93	953.28	75.09	529.64
1.84000	-1957.51	191.37	89.22	-1980.86	182.68	82.93	-1497.42	107.60	110.20	-1495.70	112.11	170.20	-2422.52	48.24	7.07	-2452.40	60.45	17.24	-1791.13	-6.73	31.05	-1817.48	-2.88	93.59	-2320.70	104.44	1175.16	0.00	0.00	0.00	-2308.19	56.69	1540.68	-2320.01	160.87	1536.35	-1522.56	-41.91	1580.52	-1097.08	127.02	1570.72	463.07	1020.99	71.61	1061.01	953.30	75.04	529.50
1.85000	-1942.01	191.01	97.03	-1953.43	181.96	91.89	-1497.42	107.60	110.20	-1495.70	112.11	170.20	-2412.64	48.75	8.77	-2450.53	59.57	17.56	-1791.13	-6.73	31.05	-1817.48	-2.88	93.59	-2319.44	103.21	1173.27	0.00	0.00	0.00	-2291.16	57.11	1539.24	-2298.40	161.44	1535.74	-1522.56	-41.91	1580.52	-1097.08	127.02	1570.72	463.19	1020.76	71.75	1060.85	953.38	75.02	529.42
1.86000	-1930.53	192.42	102.48	-1952.35	184.24	96.78	-1497.42	107.60	110.20	-1495.70	112.11	170.20	-2440.00	48.83	5.07	-2439.20	59.40	19.98	-1791.13	-6.73	31.05	-1817.48	-2.88	93.59	-2291.09	104.24	1171.93	0.00	0.00	0.00	-2275.27	57.64	1538.02	-2292.60	161.31	1533.99	-1522.56	-41.91	1580.52	-1097.08	127.02	1570.72	463.13	1021.00	71.70	1060.85	953.86	74.79	531.01
1.87000	-1920.19	191.80	106.59	-1942.56	183.90	99.93	-1497.42	107.60	110.20	-1495.70	112.11	170.20	-2449.02	48.76	1.86	-2465.36	59.33	15.28	-1791.13	-6.73	31.05	-1817.48	-2.88	93.59	-2283.87	102.59	1169.63	0.00	0.00	0.00	-2277.49	57.88	1537.52	-2291.71	161.72	1533.09	-1522.56	-41.91	1580.52	-1097.08	127.02	1570.72	462.40	1020.76	71.48	1060.91	953.70	74.82	530.43
1.88000	-1911.04	189.19	107.90	-1933.46	181.60	101.00	-1497.42	107.60	110.20	-1495.70	112.11	170.20	-2426.31	48.74	6.52	-2441.54	59.18	19.37	-1791.13	-6.73	31.05	-1817.48	-2.88	93.59	-2266.26	102.68	1167.77	0.00	0.00	0.00	-2263.68	57.72	1535.90	-2258.38	162.33	1531.10	-1522.56	-41.91	1580.52	-1097.08	127.02	1570.72	462.75	1020.59	71.69	1061.00	953.48	74.94	531.50
1.89000	-1903.95	186.41	105.72	-1927.52	180.42	98.35	-1497.42	107.60	110.20	-1495.70	112.11	170.20	-2408.76	49.35	11.07	-2432.72	60.06	20.69	-1791.13	-6.73	31.05	-1817.48	-2.88	93.59	-2265.36	102.67	1166.67	0.00	0.00	0.00	-2254.92	59.28	1535.75	-2261.31	163.91	1531.01	-1522.56	-41.91	1580.52	-1097.08	127.02	1570.72	462.86	1020.62	71.77	1060.83	953.85	74.77	531.61
1.90000	-1898.42	183.95	100.10	-1922.84	178.42	93.37	-1497.42	107.60	110.20	-1495.70	112.11	170.20	-2418.60	49.18	8.13	-2453.74	59.40	16.88	-1791.13	-6.73	31.05	-1817.48	-2.88	93.59	-2270.08	101.49	1166.00	0.00	0.00	0.00	-2250.77	59.41	1534.88	-2279.91	162.96	1530.18	-1522.56	-41.91	1580.52	-1097.08	127.02	1570.72	462.54	1021.11	71.48	1061.29	953.61	74.96	530.36
1.91000	-1895.50	183.74	91.29	-1920.13	178.65	85.48	-1497.42	107.60	110.20	-1495.70	112.11	170.20	-2461.53	47.01	1.48	-2453.39	59.60	17.74	-1791.13	-6.73	31.05	-1817.48	-2.88	93.59	-2267.71	101.66	1165.44	0.00	0.00	0.00	-2243.60	59.35	1534.36	-2275.50	163.25	1529.44	-1522.56	-41.91	1580.52	-1097.08	127.02	1570.72	462.61	1020.90	71.63	1060.75	953.68	74.83	529.72
1.92000	-1891.84	183.02	83.29	-1915.23	176.36	78.41	-1497.42	107.60	110.20	-1495.70	112.11	170.20	-2441.01	48.08	5.35	-2460.04	58.29	16.49	-1791.13	-6.73	31.05	-1817.48	-2.88	93.59	-2269.12	101.69	1164.72	0.00	0.00	0.00	-2234.88	60.16	1534.17	-2266.26	164.82	1529.67	-1522.56	-41.91	1580.52	-1097.08	127.02	1570.72	462.07	1020.77	71.60	1060.76	953.82	74.75	529.42
1.93000	-1887.38	182.97	74.54	-1905.24	174.09	70.21	-1497.42	107.60	110.20	-1495.70	112.11	170.20	-2439.78	48.32	5.96	-2453.98	57.49	17.22	-1791.13	-6.73	31.05	-1817.48	-2.88	93.59	-2234.96	102.52	1165.33	0.00	0.00	0.00	-2222.94	61.37	1533.66	-2229.27	165.87	1528.55	-1522.56	-41.91	1580.52	-1097.08	127.02	1570.72	462.40	1020.85	71.56	1060.68	953.67	74.77	531.83
1.94000	-1881.37	180.98	65.17	-1904.71	174.00	60.64	-1497.42	107.60	110.20	-1495.70	112.11	170.20	-2419.85	49.44	9.76	-2467.82	56.74	13.88	-1791.13	-6.73	31.05	-1817.48	-2.88	93.59	-2223.29	104.54	1165.00	0.00	0.00	0.00	-2221.27	61.47	1534.03	-2225.89	165.70	1527.98	-1522.56	-41.91	1580.52	-1097.08	127.02	1570.72	463.34	1020.70	71.81	1061.09	953.70	74.85	531.00
1.95000	-1875.62	177.07	52.94	-1899.81	171.93	52.09	-1497.42	107.60	110.20	-1495.70	112.11	170.20	-2420.66	47.40	9.78	-2470.49	56.64	12.88	-1791.13	-6.73	31.05	-1817.48	-2.88	93.59	-2216.19	104.94	1166.40	0.00	0.00	0.00	-2207.80	62.85	1534.29	-2212.29	166.75	1528.40	-1522.56	-41.91	1580.52	-1097.08	127.02	1570.72	463.61	1020.61	71.87	1061.45	953.38	75.10	529.33
1.96000	-1883.56	174.47	42.28	-1900.67	169.36	44.13	-1497.42	107.60	110.20	-1495.70	112.11	170.20	-2447.27	46.23	4.59	-2459.07	56.28	15.05	-1791.13	-6.73	31.05	-1817.48	-2.88	93.59	-2209.63	104.89	1167.72	0.00	0.00	0.00	-2197.09	63.68	1534.50	-2206.70	167.27	1528.72	-1522.56	-41.91	1580.52	-1097.08	127.02	1570.72	462.68	1021.09	71.55	1061.19	953.54	74.89	531.05
1.97000	-1888.57	172.18	34.67	-1907.78	167.55	35.69	-1497.42	107.60	110.20	-1495.70	112.11	170.20	-2415.70	46.97	10.69	-2455.29	56.15	16.56	-1791.13	-6.73	31.05	-1817.48	-2.88	93.59	-2205.23	106.92	1169.66	0.00	0.00	0.00	-2184.19	64.25	1535.55	-2188.35	168.82	1529.45	-1522.56	-41.91	1580.52	-1097.08	127.02	1570.72	462.32	1020.70	71.56	1060.77	953.64	74.86	531.43
1.98000	-1871.21	170.52	32.73	-1904.04	166.83	31.74	-1497.42	107.60	110.20	-1495.70	112.11	170.20	-2417.50	47.46	10.62	-2453.04	55.46	17.48	-1791.13	-6.73	31.05	-1817.48	-2.88	93.59	-2189.70	107.21	1172.94	0.00	0.00	0.00	-2171.89	64.54	1536.30	-2191.34	169.55	1531.41	-1522.56	-41.91	1580.52	-1097.08	127.02	1570.72	462.09	1020.88	71.55	1060.87	953.68	74.93	531.03
1.99000	-1883.63	171.17	27.23	-1902.57	167.14	28.63	-1497.42	107.60	110.20	-1495.70	112.11	170.20	-2423.39	47.02	9.95	-2437.01	55.64	22.15	-1791.13	-6.73	31.05	-1817.48	-2.88	93.59	-2193.84	107.48	1173.97	0.00	0.00	0.00	-2162.28	65.53	1537.53	-2181.33	169.59	1532.80	-1522.56	-41.91	1580.52	-1097.08	127.02	1570.72	462.73	1020.68	71.76	1060.99	953.29	75.10	532.44
2.00000	-1878.08	171.52	24.89	-1910.06	168.48	24.56	-1497.42	107.60	110.20	-1495.70	112.11	170.20	-2419.94	45.94	10.76	-2416.10	55.25	30.95	-1791.13	-6.73	31.05	-1817.48	-2.88	93.59	-2163.00	108.11	1177.14	0.00	0.00	0.00	-2147.16	66.71	1539.05	-2179.60	169.43	1534.46	-1522.56	-41.91	1580.52	-1097.08	127.02	1570.72	462.95	1020.59	71.78	1060.62	953.43	74.85	532.01
2.01000	-1878.93	172.62	22.40	-1904.40	168.30	23.26	-1497.42	107.60	110.20	-1495.70	112.11	170.20	-2416.71	45.64	10.69	-2397.68	56.19	36.34	-1791.13	-6.73	31.05	-1817.48	-2.88	93.59	-2164.54	110.22	1179.51	0.00	0.00	0.00	-2145.14	66.91	1540.36	-2171.44	171.04	1534.73	-1522.56	-41.91	1580.52	-1097.08	127.02	1570.72	462.54	1020.71	71.60	1060.67	953.57	74.80	530.90
2.02000	-1879.58	172.25	21.12	-1907.58	169.20	20.82	-1497.42	107.60	110.20	-1495.70	112.11	170.20	-2417.20	46.00	10.83	-2413.25	54.98	36.13	-1791.13	-6.73	31.05	-1817.48	-2.88	93.59	-2155.82	109.61	1181.98	0.00	0.00	0.00	-2134.42	67.71	1541.53	-2153.34	172.55	1535.33	-1522.56	-41.91	1580.52	-1097.08	127.02	1570.72	462.90	1021.04	71.61	1061.12	953.51	74.93	531.06
2.03000	-1881.45	171.72	19.92	-1905.67	168.78	19.97	-1497.42	107.60	110.20	-1495.70	112.11	170.20	-2448.55	45.95	5.38	-2443.46	52.88	28.08	-1791.13	-6.73	31.05	-1817.48	-2.88	93.59	-2154.05	109.50	1184.64	0.00	0.00	0.00	-2123.23	68.31	1543.05	-2135.30	172.93	1536.39	-1522.56	-41.91	1580.52	-1097.08	127.02	1570.72	463.09	1020.68	71.77	1061.17	953.70	74.91	530.70
2.04000	-1879.70	172.93	18.80	-1901.38	168.85	19.41	-1497.42	107.60	110.20	-1495.70	112.11	170.20	-2438.90	45.27	7.58	-2447.99	50.77	22.60	-1791.13	-6.73	31.05	-1817.48	-2.88	93.59	-2145.62	111.45	1186.92	0.00	0.00	0.00	-2110.61	69.28	1544.46	-2114.57	172.59	1537.75	-1522.56	-41.91	1580.52	-1097.08	127.02	1570.72	462.86	1020.73	71.69	1061.18	953.83	74.85	530.81
2.05000	-1880.17	171.71	18.45	-1901.45	168.74	18.71	-1497.42	107.60	110.20	-1495.70	112.11	170.20	-2416.58	45.75	10.94	-2439.80	52.89	21.77	-1791.13	-6.73	31.05	-1817.48	-2.88	93.59	-2095.50	111.62	1189.17	0.00	0.00	0.00	-2106.33	70.50	1545.36	-2106.45	174.13	1539.40	-1522.56	-41.91	1580.52	-1097.08	127.02	1570.72	463.16	1020.51	71.78	1060.99	953.90	74.81	529.46
2.06000	-1877.42	171.42	18.33	-1904.96	169.05	17.31	-1497.42	107.60	110.20	-1495.70	112.11	170.20	-2423.12	44.23	7.95	-2442.08	53.93	20.38	-1791.13	-6.73	31.05	-1817.48	-2.88	93.59	-2106.14	112.19	1190.56	0.00	0.00	0.00	-2094.94	70.31	1546.16	-2103.84	174.24	1540.40	-1522.56	-41.91	1580.52	-1097.08	127.02	1570.72	463.17	1020.60	71.78	1061.31	953.30	75.07	529.96
2.07000	-1884.77	171.07	15.80	-1901.45	169.49	17.59	-1497.42	107.60	110.20	-1495.70	112.11	170.20	-2411.61	43.50	8.99	-2425.55	52.97	24.21	-1791.13	-6.73	31.05	-1817.48	-2.88	93.59	-2112.48	112.96	1190.99	0.00	0.00	0.00	-2087.87	70.59	1547.69	-2112.92	174.65	1542.40	-1522.56	-41.91	1580.52	-1097.08	127.02	1570.72	462.69	1020.88	71.58	1061.53	953.51	75.05	532.36
2.08000	-1872.48	171.08	18.26	-1897.43	169.17	18.32	-1497.42	107.60	110.20	-1495.70	112.11	170.20	-2394.59	43.16	10.09	-2439.25	52.89	19.37	-1791.13	-6.73	31.05	-1817.48	-2.88	93.59	-2092.44	112.80	1193.11	0.00	0.00	0.00	-2082.23	71.23	1548.62	-2098.80	174.29	1542.29	-1522.56	-41.91	1580.52	-1097.08	127.02	1570.72	462.81	1020.59	71.82	1061.48	953.81	75.00	532.06
2.09000	-1872.01	169.88	18.13	-1899.98	168.54	17.26	-1497.42	107.60	110.20	-1495.70	112.11	170.20	-2402.01	41.25	5.90	-2425.60	52.41	17.93	-1791.13	-6.73	31.05	-1817.48	-2.88	93.59	-2093.26	112.83	1192.51	0.00	0.00	0.00	-2071.04	71.47	1550.00	-2075.84	174.86	1543.02	-1522.56	-41.91	1580.52	-1097.08	127.02	1570.72	463.19	1020.52	71.93	1060.71	953.69	74.79	532.89
2.10000	-1874.75	169.86	16.95	-1900.45	168.17	16.67	-1497.42	107.60	110.20	-1495.70	112.11	170.20	-2416.07	40.33	-0.71	-2414.25	50.94	16.09	-1791.13	-6.73	31.05	-1817.48	-2.88	93.59	-2080.94	112.49	1193.17	0.00	0.00	0.00	-2057.59	71.27	1550.81	-2065.70	175.53	1543.56	-1522.56	-41.91	1580.52	-1097.08	127.02	1570.72	462.58	1020.82	71.65	1060.60	953.40	74.92	531.93
2.11000	-1878.53	171.29	16.20	-1904.34	167.79	15.66	-1497.42	107.60	110.20	-1495.70	112.11	170.20	-2394.52	39.44	0.07	-2409.44	49.03	13.84	-1791.13	-6.73	31.05	-1817.48	-2.88	93.59	-2073.40	112.56	1192.95	0.00	0.00	0.00	-2049.96	71.93	1551.24	-2058.10	175.71	1544.88	-1522.56	-41.91	1580.52	-1097.08	127.02	1570.72	462.65	1020.68	71.68	1060.89	953.37	75.03	529.40
2.12000	-1882.86	169.89	15.65	-1895.12	168.62	17.71	-1497.42	107.60	110.20	-1495.70	112.11	170.20	-2375.21	37.99	-1.00	-2389.44	47.35	16.42	-1791.13	-6.73	31.05	-1817.48	-2.88	93.59	-2079.06	112.05	1192.53	0.00	0.00	0.00	-2047.69	71.57	1552.39	-2049.83	176.09	1545.91	-1522.56	-41.91	1580.52	-1097.08	127.02	1570.72	462.65	1020.86	71.52	1060.87	953.36	75.00	530.74
2.13000	-1880.15	169.84	15.34	-1903.76	168.21	16.47	-1497.42	107.60	110.20	-1495.70	112.11	170.20	-2365.15	35.53	0.10	-2383.35	45.31	17.24	-1791.13	-6.73	31.05	-1817.48	-2.88	93.59	-2054.62	111.46	1192.88	0.00	0.00	0.00	-2036.05	72.25	1552.26	-2034.35	176.89	1548.46	-1522.56	-41.91	1580.52	-1097.08	127.02	1570.72	463.03	1020.76	71.64	1060.42	953.69	74.76	531.81
2.14000	-1881.08	169.77	15.18	-1901.19	167.26	16.59	-1497.42	107.60	110.20	-1495.70	112.11	170.20	-2345.90	31.35	3.52	-2353.37	42.45	23.22	-1791.13	-6.73	31.05	-1817.48	-2.88	93.59	-2051.30	112.94	1192.94	0.00	0.00	0.00	-2024.82	72.01	1553.02	-2026.47	175.87	1549.48	-1522.56	-41.91	1580.52	-1097.08	127.02	1570.72	462.55	1020.99	71.57	1061.02	953.16	75.06	531.91
2.15000	-1881.33	170.84	14.91	-1894.11	167.66	18.04	-1497.42	107.60	110.20	-1495.70	112.11	170.20	-2328.00	28.18	7.49	-2343.71	39.73	25.38	-1791.13	-6.73	31.05	-1817.48	-2.88	93.59	-2024.67	110.71	1193.54	0.00	0.00	0.00	-2018.43	72.68	1554.10	-2025.37	176.29	1550.53	-1522.56	-41.91	1580.52	-1097.08	127.02	1570.72	462.47	1020.65	71.66	1060.74	953.27	74.87	532.65
2.16000	-1880.82	170.34	15.67	-1893.67	168.50	17.71	-1497.42	107.60	110.20	-1495.70	112.11	170.20	-2303.91	24.36	11.85	-2322.28	36.94	29.46	-1791.13	-6.73	31.05	-1817.48	-2.88	93.59	-2014.16	111.28	1192.93	0.00	0.00	0.00	-2008.91	72.50	1554.77	-2010.35	176.26	1550.81	-1522.56	-41.91	1580.52	-1097.08	127.02	1570.72	463.12	1020.90	71.65	1060.42	953.30	74.88	531.93
2.17000	-1874.25	169.64	16.29	-1901.07	168.14	16.60	-1497.42	107.60	110.20	-1495.70	112.11	170.20	-2281.02	21.46	15.65	-2296.04	34.63	33.88	-1791.13	-6.73	31.05	-1817.48	-2.88	93.59	-2015.96	109.37	1192.28	0.00	0.00	0.00	-1997.72	71.71	1555.28	-2006.49	176.37	1551.66	-1522.56	-41.91	1580.52	-1097.08	127.02	1570.72	462.93	1020.70	71.74	1060.74	953.51	74.93	530.72
2.18000	-1870.90	169.31	17.70	-1902.75	166.48	16.65	-1497.42	107.60	110.20	-1495.70	112.11	170.20	-2266.09	18.21	16.44	-2274.60	31.89	35.90	-1791.13	-6.73	31.05	-1817.48	-2.88	93.59	-1999.13	109.01	1193.83	0.00	0.00	0.00	-1982.37	71.92	1556.03	-1993.75	175.57	1552.30	-1522.56	-41.91	1580.52	-1097.08	127.02	1570.72	463.17	1020.79	71.76	1061.35	953.54	75.08	532.23
2.19000	-1872.63	169.09	17.43	-1898.19	167.22	17.18	-1497.42	107.60	110.20	-1495.70	112.11	170.20	-2235.88	15.73	19.32	-2240.64	30.10	39.26	-1791.13	-6.73	31.05	-1817.48	-2.88	93.59	-1997.18	109.26	1193.78	0.00	0.00	0.00	-1981.57	71.18	1557.12	-1982.72	174.31	1552.70	-1522.56	-41.91	1580.52	-1097.08	127.02	1570.72	462.89	1020.64	71.77	1061.34	953.18	75.18	531.67
2.20000	-1878.17	169.08	15.95	-1902.92	166.96	16.39	-1497.42	107.60	110.20	-1495.70	112.11	170.20	-2211.99	13.60	19.97	-2210.88	27.88	40.98	-1791.13	-6.73	31.05	-1817.48	-2.88	93.59	-1991.02	108.02	1194.41	0.00	0.00	0.00	-1973.81	71.08	1557.45	-1968.59	173.88	1555.17	-1522.56	-41.91	1580.52	-1097.08	127.02	1570.72	462.80	1020.82	71.75	1060.85	953.66	74.84	532.15
2.21000	-1877.78	168.61	16.74	-1895.10	166.74	18.19	-1497.42	107.60	110.20	-1495.70	112.11	170.20	-2187.71	11.41	21.29	-2181.85	26.16	41.45	-1791.13	-6.73	31.05	-1817.48	-2.88	93.59	-2001.70	107.85	1194.00	0.00	0.00	0.00	-1971.75	70.50	1558.62	-1959.23	174.13	1556.33	-1522.56	-41.91	1580.52	-1097.08	127.02	1570.72	462.48	1020.86	71.70	1060.75	953.47	74.82	529.98
2.22000	-1879.49	169.30	16.13	-1898.93	166.26	17.69	-1497.42	107.60	110.20	-1495.70	112.11	170.20	-2151.49	10.21	22.89	-2150.80	24.92	41.88	-1791.13	-6.73	31.05	-1817.48	-2.88	93.59	-1978.68	107.99	1194.73	0.00	0.00	0.00	-1963.40	69.83	1559.77	-1948.92	172.46	1556.70	-1522.56	-41.91	1580.52	-1097.08	127.02	1570.72	462.48	1021.07	71.57	1061.04	953.47	74.96	531.70
2.23000	-1872.38	171.45	19.20	-1906.62	165.57	16.32	-1497.42	107.60	110.20	-1495.70	112.11	170.20	-2125.89	9.08	21.78	-2122.98	23.67	41.34	-1791.13	-6.73	31.05	-1817.48	-2.88	93.59	-1969.31	107.55	1196.80	0.00	0.00	0.00	-1943.02	68.72	1559.82	-1940.92	173.10	1557.73	-1522.56	-41.91	1580.52	-1097.08	127.02	1570.72	462.88	1021.00	71.62	1061.22	953.46	75.09	532.15
2.24000	-1878.87	168.13	16.85	-1898.23	165.17	18.16	-1497.42	107.60	110.20	-1495.70	112.11	170.20	-2097.24	7.93	20.39	-2097.62	23.10	39.10	-1791.13	-6.73	31.05	-1817.48	-2.88	93.59	-1963.98	106.80	1197.36	0.00	0.00	0.00	-1941.24	68.23	1560.31	-1932.48	172.41	1557.87	-1522.56	-41.91	1580.52	-1097.08	127.02	1570.72	462.41	1020.82	71.59	1061.25	953.42	74.99	532.59
2.25000	-1881.50	167.74	16.37	-1896.03	164.53	18.53	-1497.42	107.60	110.20	-1495.70	112.11	170.20	-2067.31	7.24	19.75	-2072.84	22.37	36.60	-1791.13	-6.73	31.05	-1817.48	-2.88	93.59	-1954.66	106.46	1197.40	0.00	0.00	0.00	-1927.05	67.35	1563.55	-1923.01	170.96	1558.48	-1522.56	-41.91	1580.52	-1097.08	127.02	1570.72	462.55	1021.09	71.52	1061.01	953.47	74.89	531.68
2.26000	-1876.89	168.63	17.58	-1903.23	164.97	17.36	-1497.42	107.60	110.20	-1495.70	112.11	170.20	-2046.64	6.10	15.86	-2041.98	21.36	34.04	-1791.13	-6.73	31.05	-1817.48	-2.88	93.59	-1946.26	106.41	1196.92	0.00	0.00	0.00	-1918.49	66.27	1564.53	-1914.51	170.59	1558.98	-1522.56	-41.91	1580.52	-1097.08	127.02	1570.72	462.67	1021.16	71.47	1060.69	953.55	74.84	531.59
2.27000	-1890.48	167.41	15.38	-1904.52	165.57	17.08	-1497.42	107.60	110.20	-1495.70	112.11	170.20	-2014.37	5.98	14.68	-2009.67	19.56	31.30	-1791.13	-6.73	31.05	-1817.48	-2.88	93.59	-1937.36	105.55	1197.06	0.00	0.00	0.00	-1911.22	65.17	1564.80	-1905.05	169.17	1559.50	-1522.56	-41.91	1580.52	-1097.08	127.02	1570.72	462.90	1020.85	71.73	1060.52	953.62	74.87	532.47
2.28000	-1883.45	168.55	16.79	-1898.31	164.66	18.38	-1497.42	107.60	110.20	-1495.70	112.11	170.20	-1984.93	4.80	13.44	-1983.39	17.44	27.81	-1791.13	-6.73	31.05	-1817.48	-2.88	93.59	-1930.17	105.26	1196.49	0.00	0.00	0.00	-1901.62	64.00	1564.98	-1896.27	168.26	1559.63	-1522.56	-41.91	1580.52	-1097.08	127.02	1570.72	463.15	1021.09	71.73	1061.33	953.62	75.00	533.82
2.29000	-1880.24	167.65	17.77	-1908.01	164.61	16.47	-1497.42	107.60	110.20	-1495.70	112.11	170.20	-1938.02	3.46	14.77	-1953.02	15.93	25.92	-1791.13	-6.73	31.05	-1817.48	-2.88	93.59	-1923.97	104.76	1196.09	0.00	0.00	0.00	-1895.41	63.18	1565.08	-1886.94	166.77	1559.89	-1522.56	-41.91	1580.52	-1097.08	127.02	1570.72	462.95	1020.81	71.71	1061.08	953.51	74.97	532.72
2.30000	-1889.54	167.30	16.48	-1905.82	164.03	17.65	-1497.42	107.60	110.20	-1495.70	112.11	170.20	-1910.01	1.99	12.14	-1919.53	14.44	24.89	-1791.13	-6.73	31.05	-1817.48	-2.88	93.59	-1917.40	104.07	1195.43	0.00	0.00	0.00	-1889.38	62.18	1565.24	-1879.84	167.63	1560.31	-1522.56	-41.91	1580.52	-1097.08	127.02	1570.72	462.02	1021.26	71.26	1060.83	953.63	74.92	531.94
2.31000	-1881.10	168.65	17.77	-1904.63	163.56	18.22	-1497.42	107.60	110.20	-1495.70	112.11	170.20	-1874.43	1.17	17.31	-1887.40	13.34	31.14	-1791.13	-6.73	31.05	-1817.48	-2.88	93.59	-1907.05	103.43	1194.97	0.00	0.00	0.00	-1880.58	60.92	1565.10	-1871.11	166.98	1560.54	-1522.56	-41.91	1580.52	-1097.08	127.02	1570.72	462.54	1021.16	71.55	1061.41	953.71	75.00	531.86
2.32000	-1884.54	167.37	17.52	-1904.09	163.66	18.87	-1497.42	107.60	110.20	-1495.70	112.11	170.20	-1833.27	-0.12	19.35	-1857.70	12.82	30.15	-1791.13	-6.73	31.05	-1817.48	-2.88	93.59	-1896.84	102.78	1194.25	0.00	0.00	0.00	-1871.68	60.14	1564.88	-1859.72	163.45	1560.22	-1522.56	-41.91	1580.52	-1097.08	127.02	1570.72	462.38	1021.26	71.49	1061.48	953.54	75.06	531.40
2.33000	-1880.94	167.60	18.01	-1907.54	163.11	17.89	-1497.42	107.60	110.20	-1495.70	112.11	170.20	-1808.71	-1.98	18.09	-1823.84	10.60	30.00	-1791.13	-6.73	31.05	-1817.48	-2.88	93.59	-1891.89	102.38	1193.45	0.00	0.00	0.00	-1861.57	59.13	1564.63	-1851.90	163.58	1560.30	-1522.56	-41.91	1580.52	-1097.08	127.02	1570.72	462.56	1021.30	71.48	1061.61	953.34	75.16	531.65
2.34000	-1878.52	166.42	17.87	-1902.89	163.76	18.26	-1497.42	107.60	110.20	-1495.70	112.11	170.20	-1771.94	-3.23	20.21	-1790.17	9.51	30.23	-1791.13	-6.73	31.05	-1817.48	-2.88	93.59	-1880.97	102.56	1192.55	0.00	0.00	0.00	-1852.25	58.09	1564.33	-1843.96	163.45	1560.06	-1522.56	-41.91	1580.52	-1097.08	127.02	1570.72	462.68	1021.15	71.61	1061.50	953.65	75.06	529.58
2.35000	-1875.52	166.96	17.87	-1898.37	162.09	20.29	-1497.42	107.60	110.20	-1495.70	112.11	170.20	-1734.95	-3.61	22.06	-1755.71	7.70	31.61	-1791.13	-6.73	31.05	-1817.48	-2.88	93.59	-1872.27	101.00	1191.73	0.00	0.00	0.00	-1843.09	56.99	1563.81	-1834.46	161.57	1559.48	-1522.56	-41.91	1580.52	-1097.08	127.02	1570.72	462.59	1021.52	71.44	1061.01	953.61	74.97	530.57
2.36000	-1879.53	165.70	18.09	-1896.21	162.01	20.98	-1497.42	107.60	110.20	-1495.70	112.11	170.20	-1695.26	-5.49	26.38	-1729.07	5.82	31.90	-1791.13	-6.73	31.05	-1817.48	-2.88	93.59	-1857.95	100.49	1190.54	0.00	0.00	0.00	-1837.22	55.97	1563.35	-1824.53	159.68	1559.00	-1522.56	-41.91	1580.52	-1097.08	127.02	1570.72	462.83	1021.54	71.44	1060.91	953.35	74.95	530.66
2.37000	-1869.28	166.51	19.87	-1895.64	158.92	13.97	-1497.42	107.60	110.20	-1495.70	112.11	170.20	-1664.39	-7.36	29.33	-1690.96	3.92	35.50	-1791.13	-6.73	31.05	-1817.48	-2.88	93.59	-1850.71	99.91	1189.47	0.00	0.00	0.00	-1826.97	55.05	1562.65	-1815.88	158.87	1558.46	-1522.56	-41.91	1580.52	-1097.08	127.02	1570.72	462.79	1021.07	71.63	1061.18	953.78	74.97	530.70
2.38000	-1858.89	162.82	19.20	-1896.02	160.20	13.51	-1497.42	107.60	110.20	-1495.70	112.11	170.20	-1634.99	-11.25	34.58	-1655.35	2.93	39.10	-1791.13	-6.73	31.05	-1817.45	-2.89	93.59	-1843.16	99.44	1188.50	0.00	0.00	0.00	-1818.75	53.87	1561.75	-1807.37	158.43	1557.89	-1522.56	-41.91	1580.52	-1097.08	127.02	1570.72	463.73	1021.04	71.83	1060.78	953.68	74.86	531.56
2.39000	-1883.96	163.09	12.42	-1887.48	158.55	15.18	-1497.42	107.60	110.20	-1495.70	112.11	170.20	-1605.22	-13.06	39.68	-1625.48	-0.97	43.77	-1791.10	-6.74	31.05	-1788.16	-9.12	89.41	-1832.28	98.47	1187.17	0.00	0.00	0.00	-1809.41	52.74	1560.86	-1796.23	155.06	1556.84	-1522.56	-41.91	1580.52	-1097.08	127.02	1570.72	463.03	1021.26	71.65	1060.86	953.72	74.84	530.01
2.40000	-1896.59	164.50	9.66	-1901.92	160.11	12.45	-1497.42	107.60	110.20	-1495.70	112.11	170.20	-1576.12	-13.72	46.20	-1592.81	-2.66	49.44	-1758.26	-11.60	25.69	-1760.49	-14.80	85.81	-1825.55	97.44	1185.74	0.00	0.00	0.00	-1799.93	51.70	1559.74	-1788.25	155.19	1555.99	-1522.56	-41.91	1580.52	-1097.08	127.02	1570.72	463.14	1021.20	71.60	1060.95	953.77	74.78	530.10
2.41000	-1898.71	164.02	10.22	-1902.04	161.36	11.32	-1497.42	107.60	110.20	-1495.70	112.11	170.20	-1542.62	-14.31	55.74	-1566.13	-4.39	55.75	-1739.69	-5.02	15.18	-1734.65	-19.48	83.47	-1818.99	96.80	1184.45	0.00	0.00	0.00	-1791.31	50.46	1558.54	-1779.94	154.52	1555.02	-1522.56	-41.91	1580.52	-1097.08	127.02	1570.72	462.42	1021.14	71.58	1061.10	953.49	74.98	532.11
2.42000	-1864.04	164.68	16.92	-1911.46	161.32	9.74	-1497.42	107.60	110.20	-1495.70	112.11	170.20	-1520.88	-15.70	64.30	-1541.94	-6.01	62.72	-1706.03	-14.93	17.66	-1711.25	-22.42	81.56	-1809.23	96.39	1183.35	0.00	0.00	0.00	-1781.11	49.44	1557.09	-1770.85	153.25	1553.60	-1522.56	-41.91	1580.52	-1097.08	127.02	1570.72	462.64	1021.09	71.58	1061.00	953.79	74.86	533.16
2.43000	-1885.68	164.74	11.95	-1888.02	161.88	13.73	-1497.42	107.60	110.20	-1495.70	112.11	170.20	-1493.07	-16.72	75.35	-1518.71	-9.58	71.29	-1669.82	-30.15	24.93	-1687.66	-27.14	81.71	-1798.09	96.26	1181.95	0.00	0.00	0.00	-1775.82	48.24	1555.91	-1761.37	151.75	1552.40	-1522.56	-41.91	1580.52	-1097.08	127.02	1570.72	462.87	1020.95	71.63	1061.17	953.66	74.93	532.90
2.44000	-1894.63	164.00	11.97	-1904.64	167.12	15.69	-1497.42	107.60	110.20	-1495.70	112.11	170.20	-1476.00	-18.79	84.51	-1495.55	-13.52	81.33	-1649.64	-30.34	25.48	-1665.42	-32.49	83.28	-1792.47	94.70	1180.64	0.00	0.00	0.00	-1763.51	47.00	1554.43	-1753.55	151.27	1551.03	-1522.56	-41.91	1580.52	-1097.08	127.02	1570.72	462.87	1020.52	71.81	1061.34	953.62	75.06	531.35
2.45000	-1869.50	165.60	15.59	-1903.71	168.46	15.61	-1497.42	107.60	110.20	-1495.70	112.11	170.20	-1451.29	-19.76	94.48	-1477.09	-13.57	88.86	-1631.19	-31.28	25.73	-1647.64	-35.14	83.92	-1782.48	94.49	1179.03	0.00	0.00	0.00	-1754.40	45.29	1553.13	-1744.92	150.25	1549.80	-1522.56	-41.91	1580.52	-1097.08	127.02	1570.72	462.69	1020.80	71.66	1061.20	953.29	75.07	532.11
2.46000	-1896.17	165.09	12.29	-1899.27	167.62	16.61	-1497.42	107.60	110.20	-1495.70	112.11	170.20	-1438.67	-20.31	100.92	-1460.77	-13.67	95.79	-1613.21	-34.58	27.39	-1631.30	-38.78	85.31	-1775.48	93.10	1177.80	0.00	0.00	0.00	-1744.33	43.72	1551.60	-1735.08	147.34	1548.46	-1522.56	-41.91	1580.52	-1097.08	127.02	1570.72	463.21	1021.09	71.68	1060.91	953.49	74.82	531.24
2.47000	-1897.96	166.89	11.53	-1894.15	168.61	17.27	-1497.42	107.60	110.20	-1495.70	112.11	170.20	-1428.67	-21.98	105.27	-1447.15	-13.07	101.02	-1598.47	-38.16	28.02	-1619.54	-40.86	85.09	-1764.35	91.84	1176.69	0.00	0.00	0.00	-1735.07	42.30	1550.31	-1725.84	145.37	1547.24	-1522.56	-41.91	1580.52	-1097.08	127.02	1570.72	462.62	1020.94	71.69	1060.85	953.86	74.76	531.35
2.48000	-1876.70	172.91	15.72	-1903.35	168.85	15.50	-1497.42	107.60	110.20	-1495.70	112.11	170.20	-1415.76	-23.10	108.49	-1437.03	-12.94	103.15	-1587.16	-41.56	26.92	-1609.02	-44.74	84.63	-1750.34	91.35	1175.36	0.00	0.00	0.00	-1729.66	40.30	1549.17	-1718.05	144.64	1546.21	-1522.56	-41.91	1580.52	-1097.08	127.02	1570.72	463.16	1020.61	71.94	1061.28	953.50	74.98	532.27
2.49000	-1868.01	172.38	17.49	-1904.35	170.28	15.06	-1497.42	107.60	110.20	-1495.70	112.11	170.20	-1411.81	-22.42	105.88	-1430.85	-13.94	101.16	-1580.17	-44.39	24.73	-1602.46	-47.23	82.31	-1744.18	89.86	1174.29	0.00	0.00	0.00	-1720.15	38.54	1548.04	-1710.60	144.36	1545.11	-1522.56	-41.91	1580.52	-1097.08	127.02	1570.72	462.87	1020.88	71.74	1061.13	953.56	74.90	531.06
2.50000	-1888.14	173.99	13.41	-1905.21	169.18	14.46	-1497.42	107.60	110.20	-1495.70	112.11	170.20	-1406.10	-23.38	100.31	-1426.56	-14.91	95.64	-1579.14	-44.71	20.66	-1598.14	-49.50	79.37	-1732.18	88.50	1173.37	0.00	0.00	0.00	-1710.11	36.62	1546.95	-1700.90	141.32	1544.03	-1522.56	-41.91	1580.52	-1097.08	127.02	1570.72	462.77	1020.89	71.57	1061.16	953.73	74.97	530.76
2.51000	-1902.13	166.78	12.57	-1908.24	169.11	14.00	-1497.42	107.60	110.20	-1495.70	112.11	170.20	-1399.26	-26.11	92.94	-1425.60	-19.75	86.41	-1579.60	-43.87	16.72	-1595.30	-51.21	75.68	-1723.62	86.68	1172.40	0.00	0.00	0.00	-1701.48	34.79	1545.87	-1693.03	139.98	1543.23	-1522.56	-41.91	1580.52	-1097.08	127.02	1570.72	462.94	1021.10	71.57	1061.00	953.64	74.94	531.00
2.52000	-1876.17	174.36	15.76	-1899.00	170.17	15.02	-1497.42	107.60	110.20	-1495.70	112.11	170.20	-1394.77	-28.84	82.87	-1421.85	-23.96	77.86	-1578.34	-42.69	15.26	-1584.58	-54.17	74.24	-1720.40	84.79	1171.65	0.00	0.00	0.00	-1693.79	32.94	1545.15	-1683.12	136.53	1542.14	-1522.56	-41.91	1580.52	-1097.08	127.02	1570.72	462.68	1020.78	71.65	1060.98	953.81	74.87	530.54
2.53000	-1879.31	172.71	16.12	-1904.84	169.60	14.43	-1497.42	107.60	110.20	-1495.70	112.11	170.20	-1392.57	-32.44	71.29	-1417.82	-25.33	67.93	-1576.74	-41.77	15.04	-1574.60	-56.90	72.87	-1713.21	82.65	1171.23	0.00	0.00	0.00	-1683.99	30.84	1544.57	-1675.91	136.55	1541.99	-1522.56	-41.91	1580.52	-1097.08	127.02	1570.72	462.59	1020.99	71.53	1060.75	953.73	74.81	532.69
2.54000	-1877.99	172.17	16.26	-1906.02	169.86	13.86	-1497.42	107.60	110.20	-1495.70	112.11	170.20	-1389.66	-33.76	60.65	-1415.86	-24.80	58.53	-1574.15	-42.53	15.93	-1565.32	-59.38	71.56	-1698.76	81.00	1171.15	0.00	0.00	0.00	-1674.71	28.72	1544.56	-1667.80	135.03	1542.12	-1522.56	-41.91	1580.52	-1097.08	127.02	1570.72	463.53	1020.64	71.91	1060.95	953.70	74.91	531.63
2.55000	-1876.92	173.35	16.53	-1897.20	170.31	15.45	-1497.42	107.60	110.20	-1495.70	112.11	170.20	-1386.39	-33.54	51.68	-1410.81	-23.65	51.66	-1573.41	-41.69	15.78	-1556.72	-61.64	70.31	-1691.71	79.10	1171.55	0.00	0.00	0.00	-1664.70	26.78	1545.09	-1657.88	131.52	1542.56	-1522.56	-41.91	1580.52	-1097.08	127.02	1570.72	463.28	1020.73	71.89	1061.34	953.72	74.98	532.10
2.56000	-1873.05	173.70	17.86	-1901.48	170.72	14.47	-1497.42	107.60	110.20	-1495.70	112.11	170.20	-1384.11	-31.41	45.20	-1408.19	-21.73	46.42	-1572.77	-41.08	15.34	-1548.79	-63.69	69.14	-1679.96	77.09	1172.62	0.00	0.00	0.00	-1655.74	24.53	1546.04	-1649.11	128.88	1543.31	-1522.56	-41.91	1580.52	-1097.08	127.02	1570.72	462.73	1020.83	71.67	1061.19	953.77	74.81	532.60
2.57000	-1869.86	172.89	18.51	-1898.46	170.53	14.85	-1497.42	107.60	110.20	-1495.70	112.11	170.20	-1380.32	-29.47	39.71	-1407.47	-19.70	41.94	-1571.76	-41.52	15.40	-1541.51	-65.52	68.02	-1669.87	74.06	1173.89	0.00	0.00	0.00	-1646.80	22.32	1547.37	-1641.14	127.42	1544.78	-1522.56	-41.91	1580.52	-1097.08	127.02	1570.72	462.56	1021.37	71.49	1060.99	953.68	74.90	532.70
2.58000	-1881.12	173.28	16.42	-1901.20	171.27	14.39	-1497.42	107.60	110.20	-1495.70	112.11	170.20	-1381.85	-28.56	36.19	-1405.36	-18.94	39.88	-1570.85	-42.22	15.87	-1534.85	-67.14	66.97	-1663.59	72.21	1175.87	0.00	0.00	0.00	-1636.43	19.90	1548.81	-1632.06	124.82	1546.28	-1522.56	-41.91	1580.52	-1097.08	127.02	1570.72	462.54	1021.09	71.53	1060.90	953.79	74.80	532.23
2.59000	-1872.69	173.53	17.55	-1897.25	170.57	14.94	-1497.42	107.60	110.20	-1495.70	112.11	170.20	-1378.16	-28.99	35.13	-1406.60	-18.38	37.73	-1571.54	-41.70	15.22	-1528.80	-68.57	65.99	-1653.72	69.68	1178.02	0.00	0.00	0.00	-1627.54	17.82	1550.47	-1623.09	122.23	1548.03	-1522.56	-41.91	1580.52	-1097.08	127.02	1570.72	462.68	1020.81	71.68	1060.63	953.45	74.85	531.60
2.60000	-1878.73	173.94	16.39	-1898.96	169.98	14.13	-1497.42	107.60	110.20	-1495.70	112.11	170.20	-1376.50	-28.45	33.45	-1404.35	-17.70	36.50	-1570.54	-42.45	15.48	-1523.34	-69.81	65.06	-1647.97	66.62	1180.09	0.00	0.00	0.00	-1620.21	15.57	1552.33	-1614.64	120.47	1550.12	-1522.56	-41.91	1580.52	-1097.08	127.02	1570.72	462.70	1020.84	71.65	1060.92	953.32	75.04	530.22
2.61000	-1874.06	173.73	16.56	-1895.72	170.58	14.12	-1497.42	107.60	110.20	-1495.70	112.11	170.20	-1374.94	-27.58	31.89	-1406.20	-16.88	34.62	-1570.87	-42.20	15.51	-1518.44	-70.86	64.20	-1634.26	64.62	1182.87	0.00	0.00	0.00	-1610.97	13.16	1553.97	-1612.05	116.85	1550.41	-1522.56	-41.91	1580.52	-1097.08	127.02	1570.72	462.55	1020.89	71.68	1061.17	953.46	74.95	530.77
2.62000	-1879.00	174.20	15.20	-1891.36	169.21	15.05	-1497.42	107.60	110.20	-1495.70	112.11	170.20	-1379.12	-27.44	29.12	-1405.30	-16.34	33.47	-1571.02	-41.89	15.10	-1514.08	-71.74	63.40	-1629.07	62.23	1185.25	0.00	0.00	0.00	-1600.38	11.06	1555.42	-1610.53	115.28	1552.01	-1522.56	-41.91	1580.52	-1097.08	127.02	1570.72	462.35	1021.35	71.44	1060.85	953.83	74.83	531.02
2.63000	-1878.79	174.88	15.03	-1890.10	169.31	14.54	-1497.42	107.60	110.20	-1495.70	112.11	170.20	-1376.75	-27.18	28.81	-1405.18	-16.22	32.66	-1570.81	-42.04	14.97	-1510.25	-72.45	62.65	-1616.19	60.60	1187.73	0.00	0.00	0.00	-1591.95	8.84	1556.76	-1597.53	112.92	1553.13	-1522.56	-41.91	1580.52	-1097.08	127.02	1570.72	463.03	1021.01	71.55	1061.03	953.52	75.00	530.87
2.64000	-1871.96	173.89	14.79	-1889.54	168.66	13.88	-1497.42	107.60	110.20	-1495.70	112.11	170.20	-1376.43	-27.29	28.14	-1405.71	-16.43	32.00	-1570.33	-42.61	15.29	-1506.92	-73.00	61.97	-1610.76	58.03	1190.06	0.00	0.00	0.00	-1583.48	6.88	1557.79	-1584.80	111.21	1553.69	-1522.56	-41.91	1580.52	-1097.08	127.02	1570.72	462.88	1020.96	71.67	1061.20	953.63	75.05	531.40
2.65000	-1871.93	174.84	12.23	-1887.57	168.10	13.92	-1497.42	107.60	110.20	-1495.70	112.11	170.20	-1377.21	-27.77	27.34	-1404.96	-16.53	31.81	-1570.39	-42.59	15.13	-1504.08	-73.40	61.34	-1602.55	56.37	1192.21	0.00	0.00	0.00	-1572.60	4.63	1558.65	-1571.79	110.08	1554.47	-1522.56	-41.91	1580.52	-1097.08	127.02	1570.72	462.91	1020.75	71.80	1061.15	953.58	75.07	532.44
2.66000	-1865.04	174.63	11.31	-1876.46	167.80	15.38	-1497.42	107.60	110.20	-1495.70	112.11	170.20	-1377.89	-27.85	26.64	-1404.63	-16.72	31.79	-1572.09	-40.64	14.11	-1501.71	-73.65	60.78	-1589.65	53.83	1193.91	0.00	0.00	0.00	-1563.32	2.43	1559.39	-1574.88	107.86	1553.55	-1522.56	-41.91	1580.52	-1097.08	127.02	1570.72	462.31	1021.12	71.46	1060.81	953.54	74.92	531.97
2.67000	-1863.42	174.56	8.14	-1875.22	166.23	15.81	-1497.42	107.60	110.20	-1495.70	112.11	170.20	-1379.38	-28.32	26.21	-1405.08	-16.98	31.22	-1570.89	-41.86	14.60	-1499.77	-73.76	60.27	-1582.07	52.68	1195.13	0.00	0.00	0.00	-1557.91	0.56	1560.17	-1559.30	105.64	1553.98	-1522.56	-41.91	1580.52	-1097.08	127.02	1570.72	462.37	1021.27	71.46	1061.07	953.48	75.01	530.65
2.68000	-1857.96	174.71	6.30	-1866.14	164.86	17.38	-1497.42	107.60	110.20	-1495.70	112.11	170.20	-1376.75	-28.22	26.60	-1404.00	-17.53	31.29	-1569.70	-43.46	15.17	-1498.27	-73.74	59.81	-1572.44	51.03	1195.83	0.00	0.00	0.00	-1547.46	-0.89	1560.80	-1548.08	103.45	1557.00	-1522.56	-41.91	1580.52	-1097.08	127.02	1570.72	463.01	1021.19	71.61	1061.42	953.59	75.00	530.38
2.69000	-1850.94	174.98	3.43	-1858.19	164.71	19.19	-1497.42	107.60	110.20	-1495.70	112.11	170.20	-1378.41	-28.90	26.01	-1404.76	-17.93	30.98	-1570.20	-42.76	14.68	-1497.16	-73.60	59.41	-1564.13	50.01	1196.18	0.00	0.00	0.00	-1539.18	-3.02	1561.36	-1541.84	101.34	1557.88	-1522.56	-41.91	1580.52	-1097.08	127.02	1570.72	463.21	1020.97	71.80	1061.33	953.81	74.87	531.06
2.70000	-1845.30	175.59	0.49	-1841.93	164.56	22.84	-1497.42	107.60	110.20	-1495.70	112.11	170.20	-1379.14	-29.30	25.39	-1404.30	-17.94	31.07	-1569.80	-43.26	14.82	-1496.44	-73.33	59.07	-1556.99	49.16	1196.25	0.00	0.00	0.00	-1532.97	-4.92	1561.86	-1534.84	99.42	1558.48	-1522.56	-41.91	1580.52	-1097.08	127.02	1570.72	462.79	1020.98	71.62	1060.94	954.02	74.68	531.73
2.71000	-1830.26	173.60	5.11	-1829.43	162.73	28.08	-1497.42	107.60	110.20	-1495.70	112.11	170.20	-1376.42	-30.01	25.86	-1405.27	-18.19	30.57	-1570.92	-42.24	14.27	-1496.09	-72.96	58.78	-1548.46	47.86	1196.23	0.00	0.00	0.00	-1523.86	-6.42	1562.25	-1527.91	97.88	1559.19	-1522.56	-41.91	1580.52	-1097.08	127.02	1570.72	462.22	1021.01	71.55	1060.68	953.74	74.78	530.64
2.72000	-1817.48	171.76	11.42	-1809.48	159.21	36.31	-1497.42	107.60	110.20	-1495.70	112.11	170.20	-1377.80	-29.48	25.58	-1406.66	-18.26	30.37	-1570.38	-42.73	14.57	-1496.08	-72.49	58.55	-1542.58	46.84	1196.15	0.00	0.00	0.00	-1513.84	-8.12	1562.34	-1516.47	96.05	1559.47	-1522.56	-41.91	1580.52	-1097.08	127.02	1570.72	462.38	1021.16	71.49	1060.32	953.86	74.68	532.05
2.73000	-1785.62	167.26	14.38	-1781.24	157.72	35.35	-1497.42	107.60	110.20	-1495.70	112.11	170.20	-1378.53	-29.31	25.18	-1405.57	-18.16	30.57	-1570.08	-43.12	14.69	-1496.39	-71.92	58.36	-1536.04	46.16	1196.28	0.00	0.00	0.00	-1506.15	-9.79	1562.63	-1512.64	94.45	1559.86	-1522.56	-41.91	1580.52	-1097.08	127.02	1570.72	462.81	1021.20	71.55	1060.96	953.70	74.92	531.57
2.74000	-1772.45	167.18	19.79	-1757.17	156.93	42.98	-1497.42	107.60	110.20	-1495.70	112.11	170.20	-1378.55	-29.40	24.91	-1405.42	-18.33	30.49	-1570.65	-42.55	14.44	-1497.00	-71.27	58.23	-1526.98	45.44	1196.32	0.00	0.00	0.00	-1498.48	-11.37	1562.73	-1504.28	92.75	1560.12	-1522.56	-41.91	1580.52	-1097.08	127.02	1570.72	462.77	1021.14	71.48	1060.71	953.63	74.89	530.58
2.75000	-1750.78	166.24	26.19	-1741.82	155.32	48.69	-1497.42	107.60	110.20	-1495.70	112.11	170.20	-1378.28	-28.99	25.03	-1405.13	-18.10	30.43	-1570.27	-42.95	14.66	-1497.90	-70.53	58.15	-1522.17	44.15	1196.63	0.00	0.00	0.00	-1489.79	-12.84	1562.71	-1497.14	91.26	1560.35	-1522.56	-41.91	1580.52	-1097.08	127.02	1570.72	462.71	1021.13	71.47	1060.82	953.43	74.90	531.64
2.76000	-1716.44	165.04	33.97	-1719.58	153.78	53.31	-1497.42	107.60	110.20	-1495.70	112.11	170.20	-1378.52	-29.31	24.52	-1403.81	-18.56	30.65	-1570.10	-43.10	14.90	-1499.07	-69.73	58.12	-1513.15	42.67	1196.84	0.00	0.00	0.00	-1479.64	-14.31	1562.67	-1486.72	89.70	1560.72	-1522.56	-41.91	1580.52	-1097.08	127.02	1570.72	463.34	1020.93	71.75	1060.76	953.80	74.72	532.87
2.77000	-1689.43	162.99	39.45	-1691.84	151.43	58.84	-1497.42	107.60	110.20	-1495.70	112.11	170.20	-1377.04	-28.30	24.73	-1404.75	-18.50	30.18	-1570.19	-42.78	14.85	-1500.47	-68.85	58.14	-1504.75	42.11	1197.48	0.00	0.00	0.00	-1472.47	-15.53	1562.63	-1478.76	88.70	1560.95	-1522.56	-41.91	1580.52	-1097.08	127.02	1570.72	463.23	1021.05	71.68	1060.82	954.12	74.66	531.45
2.78000	-1670.40	161.06	42.03	-1669.57	148.41	61.67	-1497.42	107.60	110.20	-1495.70	112.11	170.20	-1379.30	-29.13	24.20	-1405.95	-18.53	29.65	-1570.39	-42.55	14.67	-1502.10	-67.92	58.21	-1497.22	40.97	1198.01	0.00	0.00	0.00	-1464.02	-16.71	1562.52	-1468.97	87.39	1561.00	-1522.56	-41.91	1580.52	-1097.08	127.02	1570.72	462.85	1021.22	71.55	1060.87	953.78	74.82	531.70
2.79000	-1656.64	158.96	50.25	-1643.85	146.75	64.29	-1497.42	107.60	110.20	-1495.70	112.11	170.20	-1380.18	-28.21	23.55	-1404.67	-18.53	29.57	-1570.03	-42.89	15.13	-1503.94	-66.94	58.33	-1489.93	40.32	1198.70	0.00	0.00	0.00	-1455.04	-17.73	1562.31	-1464.99	86.49	1560.95	-1522.56	-41.91	1580.52	-1097.08	127.02	1570.72	461.99	1021.24	71.43	1061.13	953.81	74.89	532.46
2.80000	-1629.71	155.96	51.78	-1631.91	143.72	71.12	-1497.42	107.60	110.20	-1495.70	112.11	170.20	-1379.83	-28.06	22.85	-1405.87	-18.25	28.83	-1569.94	-42.56	15.30	-1505.95	-65.91	58.49	-1481.64	38.97	1199.51	0.00	0.00	0.00	-1446.28	-18.56	1562.16	-1455.37	85.44	1560.67	-1522.56	-41.91	1580.52	-1097.08	127.02	1570.72	462.58	1021.14	71.56	1061.47	953.60	75.12	532.53
2.81000	-1605.44	152.79	52.01	-1609.55	139.94	71.00	-1497.42	107.60	110.20	-1495.70	112.11	170.20	-1378.38	-27.88	22.64	-1404.30	-18.03	28.51	-1569.12	-43.11	15.86	-1508.13	-64.85	58.71	-1475.94	38.34	1200.29	0.00	0.00	0.00	-1437.99	-19.38	1561.87	-1445.93	84.82	1560.63	-1522.56	-41.91	1580.52	-1097.08	127.02	1570.72	462.45	1021.31	71.46	1061.56	953.60	75.10	531.99
2.82000	-1577.10	149.68	52.56	-1582.61	136.89	70.99	-1497.42	107.60	110.20	-1495.70	112.11	170.20	-1377.87	-27.80	22.39	-1403.89	-18.01	28.03	-1569.27	-42.20	16.07	-1510.45	-63.76	58.96	-1468.59	37.41	1200.67	0.00	0.00	0.00	-1430.64	-20.10	1561.72	-1437.28	84.30	1560.22	-1522.56	-41.91	1580.52	-1097.08	127.02	1570.72	462.22	1021.43	71.38	1061.65	953.70	75.00	531.63
2.83000	-1550.24	145.74	52.32	-1555.01	134.03	70.14	-1497.42	107.60	110.20	-1495.70	112.11	170.20	-1375.49	-27.95	22.14	-1404.18	-17.36	27.49	-1568.36	-42.61	16.77	-1512.90	-62.64	59.27	-1462.76	36.12	1201.12	0.00	0.00	0.00	-1422.62	-20.98	1561.22	-1431.68	83.68	1559.68	-1522.56	-41.91	1580.52	-1097.08	127.02	1570.72	462.44	1021.23	71.53	1061.45	954.02	74.80	531.19
2.84000	-1521.64	142.03	53.45	-1527.25	130.84	68.80	-1497.42	107.60	110.20	-1495.70	112.11	170.20	-1377.12	-27.76	21.45	-1403.55	-17.27	27.10	-1568.92	-40.90	16.48	-1515.44	-61.52	59.62	-1454.90	34.86	1201.22	0.00	0.00	0.00	-1414.39	-21.46	1560.86	-1420.66	83.08	1559.27	-1522.56	-41.91	1580.52	-1097.08	127.02	1570.72	462.96	1020.92	71.66	1061.49	953.90	74.95	529.74
2.85000	-1493.34	137.75	52.75	-1504.29	127.00	67.98	-1497.42	107.60	110.20	-1495.70	112.11	170.20	-1379.77	-27.52	20.91	-1404.09	-17.23	26.54	-1567.97	-41.16	17.52	-1518.07	-60.38	60.01	-1448.69	34.13	1201.29	0.00	0.00	0.00	-1406.38	-21.71	1560.46	-1415.18	82.60	1558.78	-1522.56	-41.91	1580.52	-1097.08	127.02	1570.72	462.90	1021.14	71.49	1061.28	953.71	74.95	530.60
2.86000	-1463.95	134.69	51.84	-1476.69	123.05	66.43	-1497.42	107.60	110.20	-1495.70	112.11	170.20	-1378.94	-27.50	21.03	-1405.63	-16.96	25.84	-1567.49	-40.77	18.06	-1520.76	-59.25	60.44	-1440.56	33.54	1201.25	0.00	0.00	0.00	-1398.71	-22.04	1560.06	-1409.57	82.13	1558.45	-1522.56	-41.91	1580.52	-1097.08	127.02	1570.72	462.67	1021.23	71.44	1061.05	953.72	74.87	532.72
2.87000	-1433.81	132.20	50.10	-1447.25	121.32	64.65	-1497.42	107.60	110.20	-1495.70	112.11	170.20	-1376.90	-27.68	21.55	-1403.21	-16.48	26.03	-1566.91	-40.67	18.88	-1523.49	-58.12	60.92	-1432.98	33.02	1200.97	0.00	0.00	0.00	-1391.12	-22.43	1559.52	-1400.91	82.43	1557.63	-1522.56	-41.91	1580.52	-1097.08	127.02	1570.72	462.83	1021.06	71.66	1061.11	953.25	75.10	532.83
2.88000	-1407.24	130.09	48.06	-1415.70	119.03	62.58	-1497.42	107.60	110.20	-1495.70	112.11	170.20	-1375.91	-27.24	22.05	-1401.86	-16.18	26.34	-1565.94	-41.02	19.69	-1526.25	-57.01	61.44	-1426.72	31.92	1200.44	0.00	0.00	0.00	-1384.97	-22.65	1559.09	-1393.33	81.86	1556.90	-1522.56	-41.91	1580.52	-1097.08	127.02	1570.72	463.36	1021.00	71.72	1061.19	953.28	75.12	531.47
2.89000	-1376.76	128.69	46.93	-1385.60	117.48	60.84	-1497.42	107.60	110.20	-1495.70	112.11	170.20	-1374.95	-27.43	22.28	-1401.35	-16.05	26.63	-1565.58	-40.68	20.00	-1529.01	-55.92	62.00	-1421.21	30.93	1199.71	0.00	0.00	0.00	-1375.15	-22.76	1558.42	-1386.78	82.39	1556.13	-1522.56	-41.91	1580.52	-1097.08	127.02	1570.72	462.82	1020.79	71.65	1060.77	953.64	74.80	532.17
2.90000	-1348.49	128.22	45.42	-1355.29	116.71	58.80	-1497.42	107.60	110.20	-1495.68	112.11	170.19	-1375.70	-27.48	22.49	-1402.26	-16.38	26.88	-1566.81	-39.22	19.67	-1531.75	-54.86	62.60	-1413.34	30.47	1199.07	0.00	0.00	0.00	-1368.24	-22.77	1557.80	-1377.91	82.03	1555.36	-1522.55	-41.92	1580.52	-1097.08	127.02	1570.72	463.19	1020.78	71.73	1061.24	953.70	74.98	532.79
2.91000	-1319.45	127.92	44.15	-1328.77	116.11	56.26	-1497.40	107.60	110.19	-1472.58	111.90	160.47	-1372.58	-27.26	23.18	-1400.32	-16.67	27.64	-1567.09	-38.39	19.62	-1534.45	-53.84	63.24	-1405.14	29.58	1198.31	0.00	0.00	0.00	-1360.23	-22.85	1557.27	-1374.34	81.67	1554.76	-1514.40	-43.18	1580.02	-1097.08	127.02	1570.72	462.14	1021.29	71.32	1061.13	953.90	74.95	531.25
2.92000	-1288.10	127.40	43.40	-1301.73	116.13	53.83	-1470.56	109.08	100.05	-1448.40	112.77	151.18	-1370.38	-27.96	21.60	-1396.14	-17.23	30.23	-1566.62	-38.55	19.91	-1537.09	-52.86	63.92	-1399.39	29.19	1197.43	0.00	0.00	0.00	-1353.61	-23.06	1556.62	-1363.90	82.39	1553.98	-1505.95	-44.53	1579.58	-1097.08	127.02	1570.72	461.96	1021.11	71.34	1060.87	953.92	74.87	531.27
2.93000	-1258.50	127.11	42.99	-1278.11	116.15	50.82	-1441.83	112.28	91.12	-1424.90	112.60	141.61	-1374.73	-27.73	21.04	-1395.54	-18.11	30.89	-1566.17	-39.04	20.34	-1539.65	-51.93	64.64	-1391.46	28.62	1196.55	0.00	0.00	0.00	-1345.79	-22.84	1555.93	-1358.19	82.00	1553.10	-1499.19	-43.75	1579.04	-1097.08	127.02	1570.72	462.54	1021.04	71.44	1060.97	954.02	74.75	531.83
2.94000	-1230.44	126.10	41.85	-1248.50	116.38	49.16	-1413.62	114.89	82.21	-1399.27	115.18	133.59	-1366.34	-26.06	26.07	-1394.74	-17.89	30.67	-1567.06	-37.93	19.81	-1542.12	-51.06	65.39	-1382.08	28.24	1196.00	0.00	0.00	0.00	-1337.90	-22.64	1555.15	-1350.51	82.14	1552.38	-1491.74	-43.98	1578.32	-1097.08	127.02	1570.72	463.48	1020.91	71.67	1061.03	953.93	74.84	531.06
2.95000	-1201.13	126.05	41.88	-1219.94	116.72	48.19	-1386.15	116.84	73.59	-1374.28	116.55	125.30	-1369.37	-25.28	24.77	-1400.02	-17.06	28.48	-1566.39	-38.46	20.41	-1544.46	-50.26	66.19	-1374.97	27.93	1195.27	0.00	0.00	0.00	-1330.29	-22.32	1554.34	-1345.25	82.42	1551.30	-1484.04	-44.09	1577.69	-1097.08	127.02	1570.72	463.44	1021.06	71.62	1061.28	953.57	75.07	531.83
2.96000	-1169.14	123.97	43.36	-1189.42	115.42	48.39	-1357.89	118.52	64.93	-1349.95	116.93	117.53	-1374.98	-25.03	22.63	-1400.93	-16.37	27.11	-1566.72	-38.10	20.27	-1546.67	-49.53	67.01	-1368.25	27.72	1194.55	0.00	0.00	0.00	-1321.26	-22.01	1553.42	-1338.38	82.62	1550.47	-1475.09	-45.66	1576.94	-1097.08	127.02	1570.72	462.48	1021.08	71.39	1061.28	953.65	74.95	529.45
2.97000	-1143.62	123.61	44.39	-1163.36	114.75	48.62	-1329.63	120.62	57.42	-1324.47	118.77	110.64	-1371.88	-25.43	22.45	-1404.19	-16.30	25.76	-1566.07	-38.66	20.73	-1548.72	-48.89	67.88	-1362.90	27.62	1193.74	0.00	0.00	0.00	-1315.06	-21.80	1552.46	-1327.64	83.02	1549.25	-1467.56	-45.41	1576.15	-1097.08	127.02	1570.72	462.01	1021.48	71.23	1061.12	953.76	74.86	530.39
2.98000	-1113.31	123.18	47.23	-1135.94	114.01	49.81	-1302.86	120.55	49.40	-1299.25	119.74	104.46	-1373.51	-25.30	22.13	-1403.05	-16.47	25.58	-1565.86	-38.77	20.96	-1550.58	-48.33	68.77	-1353.59	27.23	1193.04	0.00	0.00	0.00	-1308.07	-21.65	1551.36	-1318.65	83.24	1548.05	-1460.13	-45.07	1575.20	-1097.08	127.02	1570.72	462.88	1021.08	71.58	1061.28	953.62	74.91	530.54
2.99000	-1083.23	121.85	50.91	-1107.85	113.97	52.42	-1275.08	121.19	43.23	-1274.97	119.42	98.63	-1380.01	-25.14	20.06	-1403.00	-16.52	25.42	-1566.35	-38.43	20.92	-1552.25	-47.86	69.70	-1345.74	27.74	1192.15	0.00	0.00	0.00	-1299.96	-21.30	1550.07	-1315.92	83.31	1546.90	-1452.25	-45.16	1574.33	-1097.08	127.02	1570.72	462.95	1021.00	71.60	1061.22	953.72	74.88	530.53
3.00000	-1058.26	121.57	54.79	-1082.35	113.79	55.44	-1249.16	120.51	37.51	-1250.49	120.69	94.33	-1378.98	-27.84	19.62	-1403.55	-16.55	25.19	-1566.09	-38.64	21.29	-1553.70	-47.50	70.67	-1340.88	27.93	1191.07	0.00	0.00	0.00	-1291.86	-21.12	1548.87	-1306.76	84.03	1545.49	-1444.79	-44.88	1573.26	-1097.08	127.02	1570.72	462.67	1021.03	71.61	1061.52	953.47	75.02	530.80
3.01000	-1031.09	121.75	60.47	-1052.68	113.71	60.57	-1223.84	120.05	33.38	-1226.95	121.59	90.75	-1377.49	-27.96	19.78	-1402.29	-16.74	25.29	-1565.57	-38.93	21.63	-1554.91	-47.25	71.67	-1330.43	27.88	1190.00	0.00	0.00	0.00	-1285.29	-20.89	1547.62	-1296.44	84.27	1544.25	-1437.05	-45.12	1571.97	-1097.08	127.02	1570.72	462.91	1020.88	71.70	1061.40	953.55	75.00	532.19
3.02000	-1007.86	121.12	66.29	-1030.84	113.80	65.13	-1197.85	122.47	31.67	-1204.60	121.76	88.03	-1376.88	-27.81	20.08	-1403.94	-16.68	25.01	-1565.88	-38.30	21.55	-1555.86	-47.12	72.69	-1321.46	27.78	1188.68	0.00	0.00	0.00	-1276.74	-20.32	1546.32	-1288.13	84.69	1542.76	-1429.35	-44.92	1570.78	-1097.08	127.02	1570.72	462.91	1021.00	71.62	1061.09	953.59	74.98	531.18
3.03000	-982.58	120.48	73.24	-1009.84	112.37	70.29	-1173.81	124.57	31.49	-1183.80	122.56	86.42	-1375.57	-28.01	20.30	-1402.64	-16.59	25.05	-1566.06	-38.13	21.85	-1556.54	-47.11	73.75	-1316.96	27.95	1187.29	0.00	0.00	0.00	-1268.54	-19.68	1544.98	-1282.95	85.06	1541.50	-1421.34	-44.96	1569.33	-1097.08	127.02	1570.72	463.18	1020.80	71.72	1061.15	953.58	75.01	532.71
3.04000	-966.26	118.93	78.76	-987.97	112.22	76.27	-1150.61	127.16	32.76	-1163.26	124.08	85.88	-1376.67	-27.74	19.59	-1402.77	-16.99	25.00	-1566.29	-37.70	21.90	-1556.91	-47.24	74.84	-1308.83	27.62	1185.80	0.00	0.00	0.00	-1261.02	-19.40	1543.66	-1273.38	85.69	1540.10	-1413.81	-44.26	1568.11	-1097.08	127.02	1570.72	463.23	1020.84	71.69	1061.14	953.36	75.10	530.89
3.05000	-941.33	118.00	86.67	-968.85	111.24	81.81	-1130.12	128.46	34.08	-1144.47	125.64	85.97	-1374.68	-28.11	20.08	-1403.25	-16.90	24.72	-1565.29	-38.80	22.82	-1556.96	-47.50	75.96	-1300.67	28.16	1184.24	0.00	0.00	0.00	-1253.16	-18.94	1542.31	-1269.64	86.25	1539.03	-1405.79	-44.35	1566.67	-1097.08	127.02	1570.72	462.64	1021.06	71.41	1060.83	953.58	74.97	529.69
3.06000	-932.15	117.17	91.10	-953.40	109.60	87.12	-1112.53	128.26	34.63	-1127.26	127.75	86.69	-1377.71	-27.85	19.76	-1403.77	-16.99	24.58	-1565.34	-38.70	22.94	-1556.67	-47.91	77.11	-1293.80	28.44	1182.72	0.00	0.00	0.00	-1245.02	-18.41	1540.91	-1263.47	87.10	1537.81	-1398.45	-43.38	1565.08	-1097.08	127.02	1570.72	462.69	1020.74	71.63	1060.77	953.64	74.81	530.45
3.07000	-917.52	116.76	97.84	-934.91	109.03	93.05	-1096.93	127.36	34.45	-1112.95	127.86	86.63	-1376.74	-28.84	19.51	-1403.14	-16.88	24.80	-1566.08	-38.08	22.91	-1555.83	-48.51	78.08	-1285.49	28.76	1181.01	0.00	0.00	0.00	-1237.27	-17.66	1539.71	-1253.39	87.30	1536.45	-1390.81	-42.54	1563.57	-1097.08	127.02	1570.72	462.84	1020.96	71.63	1060.43	953.60	74.76	530.83
3.08000	-900.50	116.11	103.01	-924.52	107.38	96.82	-1081.61	129.35	35.47	-1100.03	128.66	86.92	-1374.83	-27.86	20.01	-1402.19	-16.87	24.96	-1565.28	-38.94	23.78	-1556.46	-47.71	78.17	-1277.60	28.61	1179.32	0.00	0.00	0.00	-1228.53	-16.89	1538.43	-1245.52	87.84	1535.19	-1382.86	-42.08	1562.15	-1097.08	127.02	1570.72	462.87	1020.77	71.62	1061.26	953.42	75.14	531.02
3.09000	-889.48	115.74	107.09	-918.36	105.84	99.07	-1069.02	130.12	35.66	-1088.13	130.57	87.26	-1376.07	-27.76	19.94	-1401.82	-16.62	24.93	-1564.62	-39.78	24.84	-1555.45	-48.76	79.27	-1268.92	28.80	1177.82	0.00	0.00	0.00	-1222.45	-16.46	1537.38	-1234.62	89.05	1533.74	-1374.95	-41.35	1560.74	-1097.08	127.02	1570.72	462.56	1021.11	71.50	1061.33	953.48	75.13	531.35
3.10000	-880.72	114.44	109.02	-906.47	105.33	101.50	-1059.51	129.70	34.56	-1079.00	130.96	86.58	-1378.52	-28.32	19.20	-1402.25	-17.32	24.77	-1563.69	-41.11	26.41	-1555.26	-49.16	80.18	-1260.17	29.21	1176.58	0.00	0.00	0.00	-1214.55	-15.44	1536.38	-1228.31	90.30	1532.66	-1367.59	-39.93	1559.45	-1097.08	127.02	1570.72	462.75	1021.03	71.67	1061.15	953.79	74.83	530.81
3.11000	-873.43	115.76	109.60	-898.98	104.32	101.49	-1052.04	129.29	33.11	-1072.15	130.23	84.87	-1377.43	-28.36	19.60	-1402.61	-17.49	24.56	-1563.44	-41.81	27.54	-1555.05	-49.47	81.28	-1252.25	30.15	1175.43	0.00	0.00	0.00	-1207.37	-14.57	1535.54	-1221.69	91.28	1531.83	-1359.97	-38.82	1558.42	-1097.08	127.02	1570.72	462.88	1021.15	71.53	1060.91	953.96	74.76	531.56
3.12000	-868.27	111.96	107.06	-891.34	103.53	100.11	-1045.85	130.23	31.40	-1066.76	130.01	82.76	-1377.83	-29.10	19.70	-1402.07	-18.07	24.83	-1562.63	-43.16	29.19	-1554.57	-50.31	82.78	-1244.45	30.66	1174.41	0.00	0.00	0.00	-1198.72	-13.51	1534.76	-1212.92	92.10	1530.91	-1352.09	-37.91	1557.49	-1097.08	127.02	1570.72	462.71	1021.09	71.44	1060.91	953.57	74.88	532.13
3.13000	-864.05	111.14	103.03	-890.15	102.98	95.70	-1043.00	128.79	28.30	-1062.94	129.58	80.26	-1377.42	-28.22	20.00	-1404.24	-18.24	24.18	-1562.34	-44.04	30.71	-1554.14	-50.96	84.25	-1235.63	31.05	1173.54	0.00	0.00	0.00	-1190.73	-12.25	1534.28	-1203.01	93.65	1530.09	-1343.69	-37.13	1556.77	-1097.08	127.02	1570.72	462.44	1020.99	71.48	1061.17	953.59	74.98	532.42
3.14000	-860.87	110.39	97.79	-885.40	104.82	91.58	-1040.93	128.76	25.74	-1060.71	128.38	76.90	-1377.05	-28.52	20.13	-1403.07	-18.38	24.53	-1561.39	-45.46	32.93	-1553.03	-52.17	86.27	-1228.11	31.26	1173.02	0.00	0.00	0.00	-1183.01	-11.13	1533.81	-1194.48	94.55	1529.46	-1335.49	-36.10	1556.19	-1097.08	127.02	1570.72	462.49	1020.71	71.64	1061.29	953.51	75.04	530.99
3.15000	-859.13	110.16	90.78	-884.99	103.05	84.33	-1040.86	126.83	24.82	-1059.41	127.40	73.92	-1378.92	-28.48	19.60	-1402.64	-18.60	24.73	-1561.41	-45.90	34.74	-1552.39	-52.65	88.18	-1220.22	32.15	1172.98	0.00	0.00	0.00	-1174.66	-9.86	1533.31	-1189.40	95.65	1528.99	-1327.99	-34.05	1555.82	-1097.08	127.02	1570.72	462.11	1021.03	71.36	1060.92	953.73	74.93	530.24
3.16000	-857.21	109.08	83.68	-882.27	102.71	78.12	-1039.92	126.39	24.07	-1058.03	127.20	71.16	-1378.96	-28.49	19.38	-1401.00	-18.68	24.98	-1560.19	-47.28	37.50	-1551.21	-53.69	90.66	-1212.06	33.06	1172.77	0.00	0.00	0.00	-1166.30	-8.37	1532.95	-1179.08	97.52	1528.42	-1319.68	-32.78	1555.44	-1097.08	127.02	1570.72	462.53	1020.90	71.45	1061.17	953.67	75.01	529.93
3.17000	-851.59	108.03	78.60	-883.19	101.92	71.94	-1037.96	126.42	23.48	-1056.29	125.76	68.51	-1380.28	-28.63	19.07	-1403.97	-18.77	24.32	-1558.00	-49.63	41.04	-1549.68	-54.72	93.28	-1202.98	34.50	1172.95	0.00	0.00	0.00	-1158.55	-7.02	1532.87	-1171.41	98.67	1527.96	-1311.81	-31.02	1555.22	-1097.08	127.02	1570.72	462.19	1021.02	71.41	1061.03	953.94	74.84	531.16
3.18000	-849.58	106.53	70.15	-875.55	101.34	66.53	-1035.79	125.94	23.07	-1052.48	125.01	67.27	-1378.88	-28.60	19.06	-1402.45	-19.11	24.58	-1556.42	-51.10	44.60	-1546.90	-56.67	96.74	-1194.41	35.23	1173.12	0.00	0.00	0.00	-1150.73	-5.53	1532.84	-1166.42	99.82	1527.91	-1303.85	-29.28	1555.26	-1097.08	127.02	1570.72	462.82	1020.79	71.63	1061.28	953.73	74.93	530.83
3.19000	-847.54	105.76	59.41	-871.75	100.40	58.69	-1034.33	125.63	22.48	-1047.02	126.07	68.02	-1381.81	-28.70	18.33	-1402.64	-19.53	24.35	-1555.69	-51.41	47.95	-1545.48	-56.51	99.44	-1184.51	36.64	1173.65	0.00	0.00	0.00	-1141.14	-3.94	1533.22	-1156.97	101.57	1528.29	-1295.58	-27.91	1555.57	-1097.08	127.02	1570.72	463.07	1021.37	71.51	1061.22	953.79	74.90	531.15
3.20000	-841.97	103.98	52.01	-870.31	98.94	51.26	-1032.97	126.05	22.58	-1042.55	126.97	68.40	-1380.72	-29.24	18.09	-1402.34	-19.62	24.31	-1554.03	-52.13	52.06	-1543.20	-56.53	102.62	-1175.10	38.14	1174.58	0.00	0.00	0.00	-1133.42	-2.27	1533.91	-1144.42	103.01	1528.88	-1287.59	-25.73	1556.34	-1097.08	127.02	1570.72	463.08	1021.08	71.64	1061.08	953.78	74.92	530.46
3.21000	-843.80	102.99	46.31	-866.15	97.87	47.50	-1031.96	126.31	22.57	-1038.88	128.49	68.76	-1377.99	-29.23	18.41	-1401.34	-19.90	24.58	-1550.48	-54.77	57.51	-1540.73	-56.72	106.10	-1165.58	39.04	1175.60	0.00	0.00	0.00	-1125.83	-0.62	1534.91	-1135.54	104.95	1529.68	-1279.19	-24.17	1557.27	-1097.08	127.02	1570.72	462.65	1021.14	71.53	1060.98	953.50	74.98	530.28
3.22000	-840.51	101.94	42.77	-867.69	97.34	42.98	-1031.53	126.39	22.38	-1038.34	127.34	67.82	-1377.68	-28.72	17.99	-1400.94	-19.66	24.73	-1547.92	-55.55	62.41	-1537.35	-57.00	109.94	-1156.16	40.05	1176.86	0.00	0.00	0.00	-1118.11	1.10	1536.12	-1130.62	106.71	1530.87	-1271.30	-21.77	1558.47	-1097.08	127.02	1570.72	462.46	1020.96	71.60	1061.10	953.60	74.99	530.05
3.23000	-841.21	101.75	38.96	-865.72	96.86	40.45	-1031.37	126.24	21.90	-1037.57	127.43	67.79	-1378.26	-29.34	17.76	-1399.97	-19.67	25.16	-1545.26	-56.33	67.68	-1533.90	-57.10	114.11	-1147.46	41.24	1178.36	0.00	0.00	0.00	-1109.65	2.90	1537.72	-1120.81	107.88	1532.33	-1262.77	-20.06	1559.81	-1097.08	127.02	1570.72	462.99	1020.65	71.75	1060.95	953.70	74.91	528.96
3.24000	-838.52	101.21	37.14	-866.88	95.93	38.14	-1030.58	127.31	22.20	-1036.44	127.35	67.74	-1376.58	-29.44	17.82	-1399.36	-19.93	25.91	-1541.76	-57.16	73.03	-1527.70	-59.21	119.56	-1136.94	42.10	1180.08	0.00	0.00	0.00	-1101.71	4.47	1539.45	-1113.79	110.40	1533.90	-1254.57	-18.19	1561.34	-1097.08	127.02	1570.72	462.70	1021.09	71.53	1061.11	953.26	75.05	530.48
3.25000	-838.87	100.96	34.94	-865.93	95.60	36.31	-1030.32	127.33	22.07	-1034.50	128.84	68.41	-1376.01	-30.07	17.47	-1399.21	-20.11	27.27	-1537.91	-57.67	78.62	-1521.05	-60.43	124.50	-1129.47	43.21	1182.16	0.00	0.00	0.00	-1092.60	6.49	1541.33	-1104.85	112.28	1535.35	-1246.52	-16.00	1563.05	-1097.08	127.02	1570.72	463.62	1020.88	71.73	1061.35	953.34	75.10	532.54
3.26000	-840.38	100.61	33.12	-865.11	95.26	35.01	-1030.10	127.40	22.00	-1032.98	129.02	68.47	-1375.72	-30.33	17.30	-1396.00	-20.78	28.82	-1533.09	-57.96	84.79	-1513.22	-61.67	130.12	-1120.19	44.88	1184.36	0.00	0.00	0.00	-1084.30	8.59	1543.30	-1097.21	113.71	1536.96	-1238.56	-13.37	1564.79	-1097.08	127.02	1570.72	462.82	1020.89	71.68	1061.11	953.52	75.09	532.10
3.27000	-838.01	99.65	32.34	-866.16	94.80	33.56	-1030.14	127.17	21.79	-1032.07	128.69	68.42	-1375.39	-30.66	17.14	-1384.27	-21.82	32.69	-1527.85	-56.87	90.81	-1504.89	-62.30	135.48	-1110.30	46.52	1186.61	0.00	0.00	0.00	-1075.89	10.46	1545.18	-1087.61	115.66	1538.62	-1230.31	-11.43	1566.54	-1097.08	127.02	1570.72	462.76	1021.08	71.56	1061.00	953.92	74.82	531.69
3.28000	-840.85	98.58	30.27	-865.57	94.55	32.44	-1030.09	127.01	21.81	-1031.35	128.49	68.34	-1374.11	-30.30	17.01	-1394.96	-21.22	30.28	-1520.61	-57.09	97.92	-1495.30	-62.96	141.32	-1099.56	47.27	1188.91	0.00	0.00	0.00	-1068.05	12.32	1547.09	-1078.03	117.24	1540.02	-1222.19	-9.15	1568.25	-1097.08	127.02	1570.72	462.99	1020.98	71.60	1060.94	953.87	74.84	532.72
3.29000	-839.64	99.04	30.24	-864.11	94.43	32.27	-1029.99	127.00	21.85	-1030.83	128.39	68.33	-1374.39	-31.07	16.63	-1395.49	-20.48	29.40	-1513.59	-56.26	105.22	-1483.81	-64.92	148.49	-1091.41	48.53	1190.73	0.00	0.00	0.00	-1059.81	14.01	1548.77	-1070.13	118.86	1541.47	-1214.12	-6.70	1569.77	-1097.08	127.02	1570.72	461.55	1021.07	71.28	1060.89	953.53	74.98	530.77
3.30000	-839.15	99.66	30.15	-864.14	93.92	31.67	-1029.90	127.05	21.94	-1030.02	128.77	68.58	-1370.41	-31.54	16.91	-1387.21	-20.96	31.11	-1505.37	-55.78	113.51	-1472.34	-65.63	155.48	-1079.37	50.25	1192.71	0.00	0.00	0.00	-1051.47	15.54	1550.32	-1061.90	120.58	1542.72	-1205.68	-4.81	1571.00	-1097.08	127.02	1570.72	462.39	1021.03	71.53	1060.58	953.84	74.71	529.04
3.31000	-840.03	99.13	29.44	-864.32	93.91	31.20	-1029.82	126.77	21.94	-1029.56	128.38	68.72	-1369.50	-31.75	16.27	-1382.22	-21.56	32.51	-1495.62	-56.09	122.73	-1461.77	-64.47	162.47	-1070.23	51.56	1194.44	0.00	0.00	0.00	-1042.45	16.94	1551.62	-1054.50	121.85	1543.90	-1197.54	-2.71	1572.33	-1097.08	127.02	1570.72	462.62	1021.12	71.47	1060.69	953.92	74.75	528.71
3.32000	-838.64	99.32	29.54	-861.73	94.51	31.59	-1029.85	126.66	22.01	-1029.31	128.37	68.50	-1367.40	-32.54	15.35	-1380.65	-21.55	32.99	-1485.07	-55.22	132.05	-1448.53	-64.14	170.21	-1063.53	52.04	1195.45	0.00	0.00	0.00	-1034.11	18.53	1552.83	-1047.96	123.34	1544.93	-1189.44	-0.81	1573.50	-1097.08	127.02	1570.72	462.05	1021.24	71.36	1061.05	953.53	74.88	530.29
3.33000	-840.47	99.28	28.72	-863.13	94.11	31.09	-1029.56	126.85	22.19	-1029.23	127.91	68.27	-1363.21	-32.40	14.66	-1375.43	-21.94	34.10	-1473.66	-53.96	141.87	-1434.52	-63.06	177.70	-1055.03	52.61	1196.42	0.00	0.00	0.00	-1026.17	20.08	1553.96	-1037.39	124.80	1545.87	-1181.07	0.80	1574.47	-1097.08	127.02	1570.72	462.63	1021.13	71.60	1060.92	953.65	74.84	531.53
3.34000	-836.31	99.62	29.87	-864.17	93.65	30.67	-1029.71	126.33	21.88	-1028.93	128.25	68.49	-1356.24	-32.79	13.74	-1369.68	-22.71	34.80	-1460.16	-53.05	151.77	-1420.36	-60.88	184.89	-1046.83	52.83	1197.12	0.00	0.00	0.00	-1017.76	21.21	1554.95	-1026.76	125.85	1546.69	-1172.76	2.51	1575.35	-1097.08	127.02	1570.72	462.97	1021.15	71.60	1060.87	953.64	74.81	531.63
3.35000	-839.36	99.13	28.94	-864.64	95.00	30.56	-1029.34	127.08	22.12	-1029.18	127.72	68.16	-1353.10	-33.17	11.83	-1358.30	-24.23	36.18	-1448.42	-50.50	160.95	-1404.83	-58.71	191.97	-1038.10	53.69	1197.47	0.00	0.00	0.00	-1009.39	22.19	1555.87	-1018.82	127.35	1547.30	-1164.65	4.52	1576.17	-1097.08	127.02	1570.72	462.80	1021.01	71.53	1061.29	953.72	74.94	532.75
3.36000	-836.72	99.44	29.26	-861.82	94.66	31.08	-1029.56	126.79	22.15	-1029.16	127.84	68.13	-1345.69	-34.00	10.42	-1347.95	-25.72	36.71	-1435.35	-49.98	170.58	-1387.62	-56.59	198.61	-1030.13	54.69	1197.60	0.00	0.00	0.00	-1002.04	23.24	1556.76	-1007.18	127.92	1548.02	-1156.38	6.24	1576.87	-1097.08	127.02	1570.72	462.55	1021.20	71.49	1061.54	953.41	75.06	531.52
3.37000	-840.16	99.27	28.81	-864.83	94.99	30.60	-1029.04	127.26	22.19	-1029.45	127.50	67.75	-1335.97	-35.49	9.33	-1336.17	-26.95	38.86	-1419.50	-47.54	178.63	-1370.22	-54.31	204.59	-1022.16	54.38	1197.81	0.00	0.00	0.00	-993.02	24.24	1557.43	-999.28	129.05	1548.54	-1147.82	7.62	1577.47	-1097.08	127.02	1570.72	463.00	1020.86	71.69	1061.42	953.45	75.06	532.82
3.38000	-834.98	99.28	29.70	-864.58	94.42	30.53	-1029.52	126.73	21.79	-1029.12	128.28	68.01	-1324.66	-38.13	12.05	-1323.76	-28.10	42.03	-1399.57	-45.01	185.27	-1352.67	-52.46	209.83	-1013.61	54.29	1197.98	0.00	0.00	0.00	-984.89	25.13	1558.19	-992.05	129.62	1549.26	-1139.53	9.30	1577.88	-1097.08	127.02	1570.72	463.39	1020.76	71.80	1061.11	953.76	74.93	530.69
3.39000	-837.87	98.99	29.39	-863.77	94.68	30.50	-1029.75	126.62	21.60	-1028.94	129.28	68.40	-1310.69	-40.69	16.08	-1308.18	-30.24	46.13	-1379.54	-43.78	192.05	-1335.07	-50.13	214.59	-1005.17	54.92	1198.09	0.00	0.00	0.00	-976.24	26.13	1558.76	-984.22	130.75	1549.86	-1131.63	11.20	1578.36	-1097.08	127.02	1570.72	462.47	1021.07	71.46	1060.85	953.59	74.94	530.42
3.40000	-839.14	99.25	28.79	-863.86	94.85	30.72	-1029.86	126.22	21.25	-1029.22	128.99	68.14	-1291.74	-43.42	21.64	-1292.35	-31.50	50.62	-1362.39	-40.50	196.02	-1317.26	-47.68	219.42	-997.11	55.02	1198.32	0.00	0.00	0.00	-967.91	26.82	1559.36	-974.79	131.25	1550.23	-1123.38	12.64	1578.81	-1097.08	127.02	1570.72	462.69	1020.85	71.55	1061.14	953.24	75.05	531.02
3.41000	-836.97	98.89	29.35	-862.39	94.81	31.35	-1029.74	126.65	21.34	-1029.16	129.59	68.15	-1270.13	-44.22	27.09	-1272.27	-32.79	54.64	-1344.90	-38.19	198.86	-1298.78	-45.28	223.97	-988.83	54.45	1198.39	0.00	0.00	0.00	-960.20	27.46	1560.02	-966.93	131.97	1550.78	-1115.34	14.31	1579.40	-1097.08	127.02	1570.72	462.77	1021.11	71.51	1061.02	953.50	74.91	531.20
3.42000	-839.33	98.60	28.97	-864.40	94.57	30.87	-1029.86	127.21	21.30	-1029.19	130.07	68.26	-1245.31	-45.44	31.69	-1252.36	-33.60	57.45	-1325.93	-35.60	200.43	-1280.17	-42.70	227.31	-981.22	55.19	1198.52	0.00	0.00	0.00	-951.97	28.03	1560.59	-957.66	132.65	1551.25	-1107.38	16.20	1580.13	-1097.08	127.02	1570.72	462.75	1020.97	71.65	1061.41	953.64	75.01	533.60
3.43000	-839.25	99.21	29.02	-866.11	94.85	30.28	-1029.86	127.29	21.19	-1029.13	130.40	68.33	-1224.23	-48.42	33.87	-1229.80	-34.48	59.62	-1305.76	-33.80	201.18	-1260.61	-40.18	228.95	-973.71	55.46	1198.71	0.00	0.00	0.00	-942.32	28.58	1561.24	-947.47	133.61	1551.42	-1098.75	17.45	1580.78	-1097.08	127.02	1570.72	462.88	1021.18	71.55	1060.89	953.61	74.96	532.37
3.44000	-837.87	98.79	29.01	-864.80	95.12	30.81	-1030.39	126.74	20.93	-1029.15	130.58	68.33	-1201.48	-51.67	35.58	-1206.31	-35.22	60.94	-1285.61	-31.85	200.48	-1240.49	-38.38	229.41	-966.28	57.56	1199.45	0.00	0.00	0.00	-934.15	29.03	1561.76	-938.42	133.86	1551.82	-1089.77	17.81	1581.54	-1097.07	127.02	1570.72	462.99	1021.13	71.51	1060.73	953.63	74.90	530.62
3.45000	-838.51	98.33	28.92	-866.45	94.57	29.85	-1030.15	127.39	21.20	-1028.89	130.90	68.68	-1173.39	-50.00	39.33	-1181.53	-35.43	61.69	-1264.84	-29.49	198.15	-1220.71	-35.79	228.49	-958.35	57.56	1199.99	0.00	0.00	0.00	-924.99	29.45	1562.20	-931.23	133.96	1552.48	-1081.81	20.03	1582.28	-1086.89	130.05	1571.04	463.06	1021.06	71.65	1061.51	953.57	75.07	529.44
3.46000	-836.63	99.15	29.69	-864.47	94.54	30.42	-1030.30	126.98	21.12	-1029.34	129.78	68.56	-1149.22	-51.68	39.73	-1157.72	-34.55	60.81	-1243.52	-27.62	194.85	-1200.40	-33.75	226.50	-951.17	58.47	1200.38	0.00	0.00	0.00	-916.88	29.60	1562.61	-919.66	134.69	1552.66	-1073.43	21.36	1583.09	-1079.37	129.18	1571.97	462.95	1020.97	71.63	1061.24	953.36	75.15	530.21
3.47000	-835.90	99.87	29.77	-864.82	94.90	30.30	-1030.07	127.24	21.44	-1029.15	129.76	68.81	-1119.53	-50.48	40.01	-1130.38	-34.01	60.16	-1221.11	-27.08	190.95	-1179.98	-31.37	223.03	-943.83	59.38	1200.75	0.00	0.00	0.00	-909.68	29.82	1563.01	-911.60	135.09	1552.94	-1064.58	21.84	1583.75	-1069.82	131.27	1572.49	462.83	1020.89	71.66	1061.34	953.60	75.08	531.62
3.48000	-834.84	99.66	30.25	-864.11	94.22	30.18	-1029.93	127.09	21.46	-1029.27	129.31	68.96	-1091.97	-49.78	39.25	-1103.42	-33.83	58.75	-1199.42	-25.00	185.00	-1159.26	-29.56	218.78	-936.43	60.13	1201.13	0.00	0.00	0.00	-900.47	30.20	1563.25	-902.80	135.20	1553.25	-1056.42	23.03	1584.29	-1061.47	131.50	1573.19	462.49	1020.68	71.55	1061.08	953.56	74.93	531.07
3.49000	-837.16	99.85	29.34	-865.84	94.87	29.83	-1030.01	126.77	21.56	-1029.33	128.47	68.95	-1059.44	-49.12	39.11	-1072.76	-33.71	57.41	-1175.90	-24.95	178.67	-1138.53	-27.38	213.30	-928.92	60.85	1201.44	0.00	0.00	0.00	-891.12	30.32	1563.40	-893.97	135.20	1553.38	-1047.92	23.89	1584.83	-1052.79	132.05	1573.88	462.28	1020.87	71.42	1061.05	953.76	74.95	531.53
3.50000	-835.18	100.44	30.56	-862.97	95.09	30.43	-1030.24	125.85	21.34	-1029.21	128.25	69.17	-1028.59	-50.02	37.78	-1041.62	-35.05	55.65	-1152.64	-24.10	170.84	-1116.50	-26.46	207.27	-920.88	61.13	1201.72	0.00	0.00	0.00	-884.29	30.50	1563.46	-885.19	135.19	1553.47	-1039.54	24.56	1585.23	-1044.31	132.41	1574.67	462.92	1020.95	71.65	1061.38	953.43	75.24	531.33
3.51000	-836.17	100.65	30.34	-866.13	95.06	29.49	-1030.05	126.00	21.60	-1029.00	128.27	69.36	-996.86	-50.18	36.54	-1011.83	-35.45	53.15	-1127.72	-24.82	162.54	-1094.35	-25.42	200.22	-913.20	61.96	1201.96	0.00	0.00	0.00	-876.16	30.38	1563.49	-878.02	135.46	1553.74	-1031.22	25.63	1585.60	-1035.07	134.02	1575.00	463.43	1020.87	71.80	1061.07	953.39	75.04	530.50
3.52000	-835.31	99.97	30.48	-862.56	95.21	30.20	-1029.62	126.17	21.85	-1028.74	128.05	69.42	-967.22	-51.25	34.72	-980.92	-35.91	50.66	-1102.99	-24.24	152.96	-1071.86	-24.78	192.49	-905.35	62.49	1202.08	0.00	0.00	0.00	-867.33	30.57	1563.41	-866.76	135.74	1553.65	-1022.66	26.35	1585.95	-1026.52	134.23	1575.42	462.48	1020.95	71.54	1061.05	953.50	75.05	530.45
3.53000	-836.26	100.40	30.82	-864.43	94.92	30.03	-1029.59	125.91	21.96	-1027.95	128.32	69.79	-934.52	-51.42	33.20	-950.34	-36.48	47.84	-1078.15	-23.33	142.38	-1047.80	-25.22	184.36	-897.53	63.60	1201.99	0.00	0.00	0.00	-858.38	30.49	1563.15	-859.97	135.36	1553.75	-1014.54	27.42	1585.96	-1018.03	134.36	1575.73	462.45	1021.11	71.40	1061.34	953.52	75.10	531.71
3.54000	-834.01	101.17	32.15	-863.00	95.31	30.31	-1029.71	125.34	21.86	-1028.25	127.26	69.63	-900.69	-51.54	31.71	-919.53	-37.10	45.31	-1051.63	-23.50	131.98	-1024.08	-24.59	175.22	-889.56	63.94	1201.80	0.00	0.00	0.00	-850.14	30.59	1562.86	-849.49	135.32	1553.67	-1006.11	27.93	1585.81	-1009.69	134.39	1575.99	462.95	1020.74	71.64	1061.43	953.58	75.07	532.03
3.55000	-831.44	102.04	34.02	-864.02	95.20	30.55	-1029.46	125.68	22.21	-1027.41	127.58	69.91	-868.63	-52.36	29.78	-887.51	-37.22	42.90	-1024.64	-23.24	120.92	-998.97	-25.34	166.29	-881.76	64.83	1201.51	0.00	0.00	0.00	-841.49	30.82	1562.48	-837.39	135.36	1553.70	-997.37	27.90	1585.54	-1000.60	135.51	1575.97	462.73	1020.73	71.65	1060.82	953.70	74.87	529.97
3.56000	-833.90	102.66	34.21	-862.47	94.90	31.37	-1029.60	125.03	22.11	-1026.82	127.33	69.89	-836.16	-52.29	28.76	-854.84	-37.87	41.00	-997.06	-23.11	109.76	-973.47	-25.81	157.09	-873.85	65.65	1201.01	0.00	0.00	0.00	-834.07	30.87	1562.10	-827.96	135.63	1553.50	-989.11	28.42	1585.34	-991.33	136.19	1575.82	462.42	1020.79	71.52	1060.92	953.56	74.93	530.56
3.57000	-834.99	98.02	31.10	-864.48	95.88	31.53	-1029.12	125.39	22.59	-1026.28	127.14	70.09	-803.21	-52.75	28.27	-822.22	-37.99	39.36	-968.75	-23.07	98.40	-948.02	-26.33	147.70	-865.84	66.24	1200.44	0.00	0.00	0.00	-826.10	30.99	1561.58	-819.45	135.35	1553.10	-981.03	29.07	1584.95	-982.52	137.25	1575.43	462.29	1021.07	71.44	1060.88	953.70	74.86	530.83
3.58000	-834.19	97.61	30.88	-861.25	95.79	32.51	-1029.16	125.12	22.69	-1025.87	126.65	70.11	-768.32	-52.91	28.59	-789.62	-38.12	38.25	-940.14	-23.32	87.77	-922.27	-26.51	138.26	-857.89	67.01	1199.77	0.00	0.00	0.00	-816.46	31.00	1561.00	-810.70	135.53	1552.76	-972.87	29.89	1584.37	-974.45	136.97	1575.05	462.55	1020.87	71.69	1061.05	953.65	74.90	531.40
3.59000	-834.77	98.19	30.00	-857.93	96.55	36.20	-1029.13	124.82	22.88	-1025.50	126.20	70.15	-736.48	-52.95	28.81	-757.09	-37.95	37.64	-911.20	-23.35	77.22	-895.45	-27.51	129.09	-849.76	67.51	1199.02	0.00	0.00	0.00	-808.00	30.97	1560.33	-801.83	135.92	1552.16	-964.39	30.43	1583.72	-965.37	138.43	1574.41	462.54	1021.18	71.52	1060.73	953.63	74.78	530.92
3.60000	-826.45	94.67	37.15	-856.40	95.48	35.42	-1029.12	124.37	23.03	-1025.33	125.73	70.11	-703.77	-52.20	29.97	-725.23	-38.10	37.33	-880.98	-24.77	67.90	-868.59	-28.39	120.15	-841.68	68.22	1198.10	0.00	0.00	0.00	-799.65	31.10	1559.64	-793.08	136.19	1551.57	-955.50	30.02	1582.93	-957.24	137.97	1573.76	462.61	1021.14	71.52	1060.76	953.75	74.85	529.76
3.61000	-818.64	110.29	44.61	-857.24	94.91	33.26	-1029.17	123.86	22.95	-1025.30	125.01	70.08	-670.50	-51.68	32.01	-692.51	-37.14	38.06	-850.77	-25.91	59.11	-840.96	-29.89	112.01	-833.46	68.77	1197.09	0.00	0.00	0.00	-791.79	31.14	1558.90	-784.69	135.97	1550.87	-947.20	30.87	1582.26	-948.07	139.21	1573.12	462.43	1021.21	71.39	1060.89	953.92	74.82	530.08
3.62000	-815.50	109.41	41.20	-860.54	96.39	31.22	-1029.00	123.95	23.25	-1024.39	125.82	70.72	-639.93	-50.86	33.92	-661.17	-36.72	39.17	-819.00	-28.93	51.90	-813.91	-30.46	104.11	-825.09	69.16	1196.11	0.00	0.00	0.00	-782.41	31.24	1557.95	-775.97	136.09	1550.03	-938.23	30.68	1581.33	-939.56	138.95	1572.41	463.25	1020.96	71.70	1061.18	953.90	74.85	530.42
3.63000	-821.82	106.31	35.96	-864.97	96.96	29.54	-1028.80	123.88	23.44	-1024.44	124.95	70.61	-607.17	-49.98	37.32	-629.75	-36.03	41.21	-788.42	-30.32	44.82	-786.37	-32.06	97.46	-816.61	69.34	1194.97	0.00	0.00	0.00	-774.89	31.32	1556.99	-768.53	136.35	1549.31	-929.33	30.24	1580.28	-930.20	140.66	1571.16	462.80	1021.20	71.40	1061.55	953.51	75.13	529.68
3.64000	-831.93	101.50	29.34	-862.73	95.66	28.88	-1028.99	123.51	23.61	-1023.96	125.21	71.16	-575.02	-48.89	41.47	-596.79	-35.66	44.87	-757.86	-31.59	38.87	-759.19	-32.96	91.55	-808.22	69.64	1193.80	0.00	0.00	0.00	-766.13	31.49	1555.94	-760.21	136.52	1548.21	-921.10	30.53	1579.11	-922.10	139.70	1570.19	462.58	1020.80	71.53	1061.13	953.50	74.99	530.56
3.65000	-833.43	101.01	28.52	-864.48	95.91	28.27	-1028.89	123.36	23.92	-1023.41	125.86	71.74	-544.75	-48.22	46.86	-567.85	-34.77	48.95	-727.49	-33.54	34.62	-731.91	-35.64	87.63	-799.67	69.88	1192.41	0.00	0.00	0.00	-757.47	31.40	1554.68	-749.88	136.42	1546.90	-913.11	31.48	1577.79	-913.61	140.17	1568.88	462.36	1020.69	71.43	1060.67	953.39	74.91	530.23
3.66000	-835.74	100.06	27.48	-862.96	95.92	28.35	-1028.67	123.40	24.30	-1023.35	125.47	71.96	-517.58	-47.43	53.58	-539.11	-34.85	54.62	-698.34	-35.08	31.75	-706.08	-36.97	84.42	-791.06	69.74	1190.99	0.00	0.00	0.00	-748.96	31.23	1553.35	-741.19	136.27	1545.64	-904.24	31.30	1576.24	-905.02	140.08	1567.38	462.14	1020.82	71.43	1060.83	953.70	74.86	529.79
3.67000	-834.45	100.67	27.75	-862.48	95.72	28.34	-1028.24	123.75	24.90	-1023.41	124.91	72.14	-489.88	-47.19	62.13	-512.07	-34.55	61.80	-670.38	-36.63	30.51	-681.31	-38.09	82.54	-782.59	69.96	1189.37	0.00	0.00	0.00	-740.68	31.25	1551.91	-732.49	136.36	1544.20	-895.40	30.56	1574.76	-895.23	141.68	1565.76	462.90	1020.46	71.71	1060.91	953.88	74.66	530.56
3.68000	-837.56	100.39	26.83	-864.93	95.83	27.79	-1028.56	122.86	24.87	-1022.89	125.26	72.62	-467.20	-46.34	70.93	-485.21	-34.03	70.81	-644.72	-37.29	30.20	-657.74	-40.17	82.28	-773.86	69.80	1187.67	0.00	0.00	0.00	-731.27	31.04	1550.34	-723.69	136.61	1542.67	-887.08	30.83	1573.14	-887.11	140.60	1564.11	463.34	1020.32	71.98	1061.04	953.67	74.85	530.82
3.69000	-835.36	100.96	27.43	-861.18	96.16	28.47	-1028.28	123.06	25.50	-1022.76	125.05	73.04	-444.28	-45.55	81.47	-464.83	-35.50	78.59	-620.18	-38.46	31.32	-636.19	-41.07	82.64	-765.11	69.28	1186.05	0.00	0.00	0.00	-723.17	30.69	1548.81	-715.38	135.88	1541.22	-878.33	30.58	1571.53	-878.81	139.72	1562.52	462.50	1020.98	71.53	1061.00	953.56	74.95	531.47
3.70000	-838.19	100.49	26.69	-862.49	96.23	27.82	-1028.08	122.83	25.91	-1022.47	125.29	73.59	-421.61	-44.04	92.06	-445.20	-34.28	86.99	-598.16	-38.88	32.76	-616.36	-42.06	83.67	-756.33	69.31	1184.46	0.00	0.00	0.00	-713.71	30.13	1547.22	-706.84	135.83	1539.70	-869.56	29.81	1569.87	-870.07	139.65	1561.08	462.45	1021.05	71.54	1060.85	953.65	74.89	530.54
3.71000	-835.75	100.03	26.91	-863.74	96.87	27.33	-1027.84	122.95	26.48	-1022.25	124.92	74.03	-405.48	-42.69	100.39	-427.72	-33.11	94.93	-578.58	-39.32	34.30	-598.93	-42.01	84.50	-747.61	69.35	1182.78	0.00	0.00	0.00	-706.12	29.70	1545.76	-699.43	135.82	1538.34	-861.10	29.54	1568.25	-861.84	138.85	1559.53	462.87	1020.89	71.60	1061.21	954.01	74.82	531.40
3.72000	-834.96	100.13	27.42	-862.19	96.96	27.57	-1027.27	123.68	27.48	-1021.99	124.72	74.73	-390.02	-41.76	106.98	-412.98	-32.51	100.89	-562.16	-39.11	35.13	-583.83	-42.60	85.42	-738.57	68.70	1181.17	0.00	0.00	0.00	-698.37	29.03	1544.32	-691.14	135.48	1537.13	-852.53	28.88	1566.69	-852.76	139.39	1558.03	463.37	1020.75	71.75	1060.76	954.17	74.65	531.31
3.73000	-832.90	100.45	27.65	-861.60	96.58	27.40	-1027.63	122.85	27.88	-1020.70	126.39	76.25	-380.24	-39.73	110.81	-400.82	-30.94	104.74	-548.31	-39.70	35.40	-571.16	-43.58	85.72	-729.90	68.41	1179.61	0.00	0.00	0.00	-689.09	28.40	1543.02	-680.94	134.84	1535.67	-844.12	28.22	1565.26	-844.06	138.69	1556.58	463.01	1020.70	71.68	1061.13	953.89	74.87	530.63
3.74000	-834.93	101.12	27.33	-862.84	97.30	27.34	-1027.39	123.10	29.03	-1020.28	126.34	77.08	-369.80	-38.11	112.18	-391.20	-29.03	105.89	-537.72	-40.14	34.49	-561.35	-43.58	84.74	-721.16	67.84	1178.24	0.00	0.00	0.00	-679.92	27.66	1541.90	-672.43	133.97	1534.70	-835.50	27.20	1563.89	-835.50	137.76	1555.28	462.40	1020.95	71.42	1060.86	953.80	74.90	531.02
3.75000	-836.03	101.01	26.90	-861.95	97.15	27.14	-1027.54	122.45	29.87	-1019.90	126.01	78.19	-362.58	-36.39	110.46	-383.93	-27.93	104.50	-530.29	-40.34	32.68	-553.74	-44.11	83.18	-712.17	67.04	1176.94	0.00	0.00	0.00	-671.50	26.81	1540.90	-664.07	132.74	1533.80	-826.88	26.26	1562.65	-827.16	136.17	1554.23	463.02	1020.77	71.76	1060.51	953.76	74.75	529.80
3.76000	-836.58	100.58	26.78	-862.35	97.66	26.74	-1027.25	122.78	31.52	-1018.91	126.90	80.01	-356.46	-33.95	106.28	-378.82	-26.38	100.17	-525.81	-40.36	30.34	-548.29	-44.62	81.01	-703.06	66.34	1175.78	0.00	0.00	0.00	-662.18	25.88	1540.00	-655.37	132.42	1532.95	-818.44	25.49	1561.44	-818.37	135.88	1553.09	462.88	1020.54	71.60	1060.42	953.65	74.74	531.71
3.77000	-836.06	101.08	26.84	-862.04	97.49	26.94	-1026.53	123.39	33.39	-1018.22	126.28	81.24	-351.34	-33.30	99.26	-375.26	-25.94	93.35	-524.67	-39.22	28.24	-545.02	-44.09	78.20	-693.88	65.33	1174.88	0.00	0.00	0.00	-653.93	24.96	1539.23	-646.98	131.21	1532.42	-809.72	24.26	1560.46	-809.46	135.36	1552.18	462.78	1020.89	71.45	1061.08	953.36	75.04	533.26
3.78000	-835.39	100.95	26.95	-864.93	96.99	25.63	-1025.63	124.03	35.78	-1016.80	127.12	83.73	-348.98	-32.77	91.03	-373.04	-24.76	85.34	-523.68	-38.87	26.53	-543.34	-42.89	74.93	-684.47	64.00	1174.17	0.00	0.00	0.00	-644.66	23.86	1538.59	-638.23	130.47	1531.87	-800.80	22.86	1559.47	-800.94	133.91	1551.29	462.68	1021.05	71.44	1060.81	953.52	74.93	530.48
3.79000	-835.74	100.42	26.83	-861.14	97.31	26.25	-1025.51	123.46	37.79	-1015.51	127.21	85.98	-347.40	-32.90	83.37	-369.76	-25.22	78.48	-522.01	-38.00	25.73	-541.35	-41.48	72.47	-675.68	63.75	1173.59	0.00	0.00	0.00	-636.08	22.60	1538.16	-630.87	129.53	1531.31	-792.03	21.55	1558.72	-792.42	132.36	1550.76	462.46	1021.18	71.37	1060.58	953.58	74.76	528.95
3.80000	-834.15	101.25	27.48	-863.16	98.16	25.53	-1024.23	124.54	40.94	-1013.56	128.01	89.15	-343.26	-34.52	74.66	-364.95	-25.74	71.70	-519.62	-37.72	26.21	-536.80	-40.68	71.71	-666.13	62.58	1173.33	0.00	0.00	0.00	-626.85	21.61	1537.99	-622.54	128.21	1531.43	-783.36	20.29	1558.35	-784.09	130.94	1550.42	462.27	1021.03	71.46	1060.60	953.58	74.81	531.31
3.81000	-834.11	101.04	27.53	-862.64	97.91	25.78	-1023.03	124.91	44.14	-1011.55	128.70	92.57	-339.08	-34.50	64.77	-358.16	-23.81	64.65	-517.81	-37.38	26.35	-531.00	-40.45	71.91	-656.60	60.93	1173.45	0.00	0.00	0.00	-618.40	20.32	1538.24	-612.16	126.52	1531.66	-774.31	18.48	1558.41	-775.14	130.21	1550.46	462.92	1020.88	71.61	1061.17	953.48	74.91	531.03
3.82000	-832.32	100.84	28.10	-860.33	97.91	26.32	-1021.28	126.07	48.20	-1009.06	129.39	96.65	-334.18	-33.46	56.09	-355.41	-21.80	56.92	-516.46	-37.05	26.08	-526.65	-41.66	71.95	-647.49	60.08	1173.88	0.00	0.00	0.00	-609.76	19.14	1538.93	-603.16	125.66	1532.31	-765.20	16.81	1559.06	-766.48	128.07	1551.23	462.90	1020.69	71.68	1060.83	953.43	74.96	531.73
3.83000	-837.12	101.13	26.53	-860.18	97.77	26.20	-1020.05	125.65	52.31	-1005.95	130.10	101.30	-330.44	-31.42	49.58	-353.11	-20.40	50.99	-515.00	-37.55	25.89	-523.90	-42.62	71.56	-638.19	58.84	1174.64	0.00	0.00	0.00	-600.28	17.69	1539.87	-594.40	124.11	1533.30	-756.01	15.03	1560.06	-757.07	127.44	1552.14	462.99	1020.51	71.77	1061.06	953.56	74.96	531.44
3.84000	-833.14	101.74	27.75	-862.20	97.95	25.53	-1017.36	126.56	57.67	-1002.68	129.34	105.82	-328.00	-29.98	44.34	-352.13	-18.84	46.40	-514.23	-37.86	25.92	-521.75	-43.23	71.63	-628.98	57.87	1175.85	0.00	0.00	0.00	-590.77	16.59	1541.03	-585.56	122.55	1534.47	-746.84	13.51	1561.31	-748.67	124.35	1553.41	462.89	1020.43	71.76	1061.39	953.73	74.89	530.25
3.85000	-831.80	102.03	27.50	-859.08	98.22	26.57	-1014.49	126.29	63.19	-997.32	130.56	111.75	-327.85	-28.89	41.43	-351.63	-18.00	43.64	-513.76	-37.95	25.92	-519.84	-43.66	71.87	-619.34	56.42	1177.29	0.00	0.00	0.00	-581.64	15.20	1542.42	-576.66	121.26	1535.90	-737.64	11.54	1562.74	-739.42	123.17	1554.86	462.70	1020.95	71.55	1061.30	953.72	74.92	531.70
3.86000	-831.58	101.16	27.74	-859.52	97.95	26.04	-1010.27	127.52	70.04	-990.97	132.11	118.65	-326.22	-28.19	39.98	-352.00	-17.86	41.86	-513.31	-38.79	26.05	-518.70	-44.35	72.17	-610.18	55.40	1178.95	0.00	0.00	0.00	-572.60	13.88	1543.98	-571.11	120.24	1537.49	-728.60	10.00	1564.32	-730.50	121.64	1556.63	462.48	1020.90	71.44	1061.20	953.78	75.01	532.19
3.87000	-831.86	101.28	27.23	-857.63	97.08	26.53	-1005.52	127.48	77.19	-983.89	133.04	125.58	-326.46	-28.24	38.28	-350.70	-17.39	40.87	-513.07	-39.16	25.95	-517.89	-45.16	72.39	-601.13	54.63	1180.84	0.00	0.00	0.00	-562.95	12.18	1545.60	-563.08	118.28	1539.25	-719.16	7.70	1566.07	-721.88	119.20	1558.59	463.03	1020.60	71.70	1061.47	953.40	75.20	531.47
3.88000	-832.33	101.91	26.52	-856.99	96.47	26.91	-999.45	127.80	85.03	-975.64	133.32	132.33	-326.39	-27.86	37.09	-351.17	-17.13	39.47	-513.00	-39.04	25.75	-517.34	-44.95	72.26	-592.00	53.65	1182.96	0.00	0.00	0.00	-553.81	10.72	1547.16	-553.77	116.96	1540.83	-709.79	5.46	1567.77	-712.99	117.24	1560.48	463.60	1020.10	72.01	1061.13	953.28	75.05	529.74
3.89000	-828.90	101.50	26.95	-855.79	96.65	26.92	-991.76	128.89	93.72	-965.62	134.69	139.62	-325.94	-27.62	36.40	-351.44	-16.69	38.68	-513.00	-39.40	25.83	-516.57	-45.41	72.40	-582.47	52.72	1185.20	0.00	0.00	0.00	-544.50	9.17	1548.71	-544.05	116.06	1542.50	-700.75	3.73	1569.38	-704.78	113.84	1562.35	463.47	1020.13	72.00	1061.13	953.38	74.99	530.57
3.90000	-831.42	102.02	25.79	-855.18	96.62	26.96	-984.23	127.72	102.11	-954.74	134.56	146.49	-326.33	-27.51	35.71	-351.50	-16.59	38.25	-512.90	-39.63	25.72	-516.04	-46.14	72.80	-572.98	52.32	1187.43	0.00	0.00	0.00	-535.83	7.68	1550.15	-536.79	114.35	1544.36	-691.74	1.85	1570.87	-695.69	112.42	1564.12	463.54	1020.61	71.93	1060.85	953.39	74.92	529.87
3.91000	-829.68	102.71	24.79	-854.48	96.70	26.81	-973.96	128.86	111.97	-941.74	135.97	153.91	-325.46	-27.12	35.65	-350.85	-16.43	37.92	-512.93	-39.75	25.71	-516.12	-45.73	72.57	-563.07	51.09	1189.65	0.00	0.00	0.00	-526.60	6.34	1551.42	-529.37	112.81	1545.87	-682.96	0.10	1572.16	-686.91	110.46	1565.59	463.27	1020.61	71.80	1060.96	953.54	75.03	529.47
3.92000	-828.37	103.20	23.69	-850.99	97.00	26.94	-962.96	129.92	122.84	-932.68	136.73	159.79	-327.43	-27.64	34.71	-350.96	-16.63	37.62	-512.83	-39.85	25.68	-515.60	-46.37	72.90	-553.01	49.92	1191.63	0.00	0.00	0.00	-518.62	4.84	1552.66	-518.90	111.42	1547.05	-674.05	-1.59	1573.14	-678.52	108.02	1566.69	462.90	1020.69	71.69	1060.88	953.73	74.92	529.39
3.93000	-823.75	103.36	22.47	-845.87	98.00	28.14	-950.58	131.20	134.54	-913.32	135.56	168.70	-327.34	-27.46	34.57	-350.32	-16.46	37.68	-512.73	-39.95	25.70	-515.73	-45.85	72.63	-543.20	49.26	1193.34	0.00	0.00	0.00	-509.39	3.46	1553.81	-509.74	109.91	1548.30	-664.80	-3.95	1573.92	-669.80	106.67	1567.69	463.54	1020.75	71.77	1060.62	953.66	74.89	532.19
3.94000	-819.89	104.02	20.94	-841.90	98.12	28.82	-938.28	130.31	145.95	-900.55	134.99	178.36	-325.80	-27.39	34.92	-349.13	-16.56	37.80	-512.98	-39.55	25.48	-515.63	-46.01	72.67	-533.53	48.35	1194.57	0.00	0.00	0.00	-499.62	1.93	1554.82	-502.38	108.79	1549.66	-655.82	-5.65	1574.55	-661.16	105.38	1568.36	462.95	1020.73	71.57	1061.05	953.54	75.05	532.81
3.95000	-816.77	104.56	19.23	-832.99	98.94	30.79	-924.31	130.30	157.54	-885.63	133.06	187.30	-326.35	-27.68	34.66	-350.46	-16.53	37.42	-512.99	-39.53	25.39	-515.47	-45.94	72.51	-524.14	47.57	1195.32	0.00	0.00	0.00	-491.15	0.69	1555.92	-492.14	107.50	1550.79	-646.86	-7.32	1575.12	-652.45	103.34	1569.09	463.48	1020.06	71.94	1061.13	953.59	74.93	529.33
3.96000	-812.10	105.33	17.51	-825.14	99.55	32.44	-910.31	128.83	168.20	-868.41	133.18	196.45	-325.02	-27.73	34.82	-350.32	-16.86	37.32	-512.81	-39.77	25.48	-515.35	-46.10	72.36	-515.23	47.49	1195.71	0.00	0.00	0.00	-481.74	-0.48	1556.92	-483.43	106.48	1551.89	-637.89	-8.61	1575.56	-643.95	101.52	1569.73	463.56	1020.13	71.98	1061.03	953.38	74.90	531.21
3.97000	-807.59	106.04	15.42	-816.93	100.16	33.86	-894.77	128.18	179.02	-851.47	131.55	204.35	-326.89	-27.90	34.22	-349.67	-16.59	37.41	-512.91	-39.44	25.31	-515.32	-46.15	72.25	-506.68	47.57	1195.72	0.00	0.00	0.00	-472.79	-1.68	1557.90	-474.58	105.23	1553.09	-628.67	-10.54	1575.87	-635.13	99.51	1570.26	463.33	1020.99	71.70	1060.92	953.59	74.76	531.44
3.98000	-802.51	106.93	13.59	-806.38	101.63	36.15	-878.94	126.41	188.79	-833.76	129.40	211.54	-326.08	-27.86	34.19	-350.14	-16.92	37.29	-512.86	-39.47	25.35	-515.33	-45.86	72.06	-497.97	47.34	1195.54	0.00	0.00	0.00	-464.36	-2.73	1558.83	-466.30	104.14	1554.09	-619.67	-12.05	1576.11	-626.14	98.67	1570.51	463.16	1020.77	71.80	1061.03	953.46	74.92	530.78
3.99000	-790.42	107.88	17.50	-797.14	102.18	39.77	-859.97	126.29	196.89	-815.39	127.88	218.49	-326.33	-28.11	34.37	-350.40	-17.06	37.05	-512.80	-39.45	25.19	-515.13	-46.11	72.07	-489.18	46.83	1195.34	0.00	0.00	0.00	-454.79	-3.63	1559.52	-457.04	103.04	1554.97	-610.61	-13.35	1576.24	-617.20	97.63	1570.82	462.63	1020.44	71.75	1061.13	953.72	74.87	532.15
4.00000	-776.42	110.23	22.36	-781.64	104.18	44.96	-841.87	123.35	203.30	-797.36	125.20	224.40	-325.57	-27.73	34.74	-349.88	-16.85	37.48	-512.46	-40.38	25.73	-515.19	-46.02	72.05	-480.87	46.88	1195.31	0.00	0.00	0.00	-445.83	-4.63	1560.21	-449.00	102.20	1555.74	-601.35	-14.76	1576.39	-608.63	95.53	1571.16	463.09	1020.41	71.80	1060.98	953.44	74.89	530.72
4.01000	-757.23	113.24	28.45	-761.68	106.01	50.80	-824.80	121.16	208.68	-779.30	123.28	229.90	-326.95	-27.99	34.51	-350.53	-17.27	37.33	-512.76	-39.55	25.27	-514.87	-46.76	72.45	-472.40	47.19	1195.25	0.00	0.00	0.00	-436.02	-5.53	1560.70	-438.41	101.37	1556.52	-592.06	-16.03	1576.60	-599.57	93.62	1571.71	463.18	1020.52	71.76	1060.89	953.34	75.05	530.18
4.02000	-731.43	116.02	35.02	-738.60	108.58	56.76	-806.75	118.62	212.67	-761.17	120.59	235.18	-326.47	-27.96	34.61	-351.06	-17.34	37.18	-512.88	-39.46	25.21	-514.81	-46.65	72.45	-463.72	46.99	1195.31	0.00	0.00	0.00	-427.02	-6.25	1561.18	-429.16	100.16	1557.28	-582.63	-17.35	1576.94	-590.30	93.05	1572.21	462.25	1020.64	71.47	1061.09	953.85	74.84	531.11
4.03000	-708.74	118.76	39.80	-716.58	110.19	61.26	-787.57	117.05	215.61	-742.41	118.24	239.41	-326.00	-28.07	34.61	-351.01	-17.42	37.20	-512.83	-39.61	25.37	-514.77	-46.21	72.34	-455.21	46.84	1195.55	0.00	0.00	0.00	-417.51	-7.19	1561.50	-422.06	99.59	1557.79	-573.34	-18.25	1577.40	-581.04	92.17	1572.80	463.16	1020.49	71.77	1060.95	953.97	74.76	529.33
4.04000	-684.00	121.33	43.99	-690.65	111.67	65.70	-767.92	114.38	216.82	-723.52	115.50	242.03	-326.15	-27.77	34.35	-350.56	-17.24	37.29	-512.82	-39.66	25.45	-514.48	-46.03	72.39	-446.81	46.77	1195.95	0.00	0.00	0.00	-408.11	-7.82	1561.79	-412.20	98.94	1558.30	-563.95	-19.11	1577.97	-571.25	92.45	1573.41	462.13	1021.06	71.51	1060.88	953.57	74.86	530.58
4.05000	-658.22	123.41	47.62	-666.32	113.52	68.22	-747.27	112.67	217.07	-703.69	113.71	243.17	-327.61	-28.11	33.99	-350.29	-17.20	37.17	-512.88	-39.29	25.41	-513.79	-46.45	72.77	-438.37	46.63	1196.48	0.00	0.00	0.00	-398.95	-8.19	1562.03	-404.21	98.57	1558.72	-554.40	-20.15	1578.49	-562.08	91.50	1574.17	462.68	1020.81	71.56	1061.13	953.74	74.81	530.70
4.06000	-632.51	125.72	49.85	-638.98	114.53	70.72	-726.70	110.70	215.76	-683.40	111.76	242.91	-328.90	-28.11	32.93	-350.33	-17.43	36.59	-512.89	-39.00	25.49	-513.59	-45.56	72.57	-429.98	46.27	1197.03	0.00	0.00	0.00	-389.71	-8.59	1562.10	-393.39	98.52	1558.79	-544.75	-21.34	1579.02	-553.17	89.62	1574.93	462.65	1020.83	71.63	1060.72	954.04	74.63	530.83
4.07000	-603.32	124.39	52.01	-614.05	115.33	71.25	-704.94	110.72	213.88	-662.92	110.40	241.58	-327.60	-28.07	32.70	-350.07	-17.35	36.25	-512.70	-38.92	25.80	-513.10	-45.28	72.82	-421.97	46.52	1197.44	0.00	0.00	0.00	-379.89	-8.82	1562.16	-384.13	98.17	1559.00	-535.30	-21.91	1579.55	-543.98	88.90	1575.63	463.12	1020.77	71.70	1060.83	953.86	74.66	531.87
4.08000	-571.40	125.73	53.82	-583.07	115.36	72.22	-683.14	109.62	210.20	-642.11	109.62	239.31	-327.21	-27.97	32.23	-350.95	-17.12	35.48	-512.63	-38.37	25.89	-512.71	-44.51	72.99	-413.68	45.91	1197.80	0.00	0.00	0.00	-369.69	-8.93	1562.05	-376.48	97.67	1559.18	-525.79	-22.49	1579.97	-535.36	87.09	1576.21	462.38	1020.93	71.41	1061.65	953.58	75.02	529.83
4.09000	-540.31	125.29	54.27	-555.68	114.91	71.32	-660.95	109.16	205.34	-620.57	108.85	236.02	-325.78	-28.21	32.42	-351.33	-17.47	34.87	-512.39	-38.11	26.19	-512.11	-44.07	73.26	-405.34	45.36	1198.12	0.00	0.00	0.00	-360.18	-9.10	1561.89	-367.54	97.41	1558.82	-516.26	-23.00	1580.35	-526.37	86.06	1576.59	462.76	1020.91	71.56	1061.25	953.39	75.00	529.68
4.10000	-510.64	128.20	54.75	-525.75	115.05	70.82	-638.04	109.34	199.54	-598.93	108.07	231.49	-328.14	-28.44	31.37	-349.51	-17.57	35.04	-512.12	-37.84	26.55	-511.43	-43.46	73.53	-396.94	45.29	1198.27	0.00	0.00	0.00	-351.58	-9.12	1561.69	-358.49	97.47	1558.62	-506.69	-23.52	1580.60	-516.55	86.54	1576.74	462.70	1020.87	71.53	1061.14	953.45	74.88	532.12
4.11000	-482.68	129.34	53.87	-495.66	117.39	70.14	-614.21	109.38	192.44	-576.82	107.75	225.97	-327.06	-28.05	31.44	-349.94	-17.54	34.57	-512.19	-36.78	26.53	-511.19	-42.21	73.45	-388.21	44.76	1198.33	0.00	0.00	0.00	-342.21	-9.08	1561.36	-347.87	97.75	1558.26	-497.18	-23.68	1580.72	-507.34	86.14	1576.68	463.11	1020.86	71.60	1061.04	953.56	74.88	531.94
4.12000	-451.47	130.06	52.88	-465.96	118.67	68.57	-589.81	110.43	184.57	-553.65	108.62	219.92	-327.22	-27.89	31.34	-351.09	-17.55	33.97	-511.82	-36.58	27.00	-510.56	-41.81	73.72	-379.88	45.03	1198.07	0.00	0.00	0.00	-332.42	-8.97	1560.97	-338.69	98.08	1557.70	-487.66	-24.09	1580.75	-498.15	86.09	1576.61	463.21	1020.72	71.74	1061.06	953.54	74.93	530.29
4.13000	-421.15	130.51	51.53	-435.08	119.58	66.72	-564.99	110.91	175.56	-530.34	109.49	212.74	-326.04	-27.27	31.74	-349.48	-17.25	34.11	-511.59	-36.23	27.24	-510.11	-40.78	73.74	-371.17	44.47	1197.84	0.00	0.00	0.00	-323.59	-8.76	1560.55	-328.48	98.36	1556.97	-478.28	-24.40	1580.65	-489.03	85.81	1576.38	463.20	1021.02	71.56	1061.27	953.83	74.83	531.42
4.14000	-387.29	131.43	50.38	-405.01	120.53	64.16	-539.00	112.14	165.95	-506.39	110.89	205.01	-326.66	-27.76	31.56	-348.78	-16.48	34.14	-511.26	-35.89	27.55	-509.69	-40.21	73.89	-362.57	44.63	1197.37	0.00	0.00	0.00	-314.09	-8.46	1559.98	-320.98	98.37	1556.34	-468.85	-24.60	1580.40	-480.18	84.82	1575.89	462.83	1021.04	71.47	1061.00	953.91	74.75	531.12
4.15000	-355.78	131.89	48.62	-372.15	121.87	62.07	-512.66	113.14	155.52	-481.87	111.71	196.17	-326.79	-27.67	31.62	-347.56	-16.18	34.28	-511.05	-35.93	27.92	-509.03	-39.95	74.09	-354.04	44.43	1196.72	0.00	0.00	0.00	-305.09	-8.06	1559.42	-310.50	98.57	1555.48	-459.46	-24.77	1580.06	-471.02	85.41	1575.42	462.45	1021.29	71.43	1060.68	953.63	74.77	530.32
4.16000	-321.45	131.95	47.10	-340.00	121.93	59.44	-485.04	115.26	144.70	-456.90	113.77	187.22	-325.23	-28.26	32.18	-346.86	-16.42	34.78	-511.14	-35.31	27.85	-508.65	-39.44	74.14	-345.36	43.56	1195.99	0.00	0.00	0.00	-295.50	-7.78	1558.71	-302.31	98.67	1554.78	-450.04	-25.16	1579.67	-462.09	84.64	1574.88	462.59	1021.15	71.47	1061.25	953.51	75.01	529.97
4.17000	-287.71	132.07	45.84	-306.85	122.87	57.24	-457.32	116.56	133.01	-431.60	115.18	177.49	-324.50	-28.86	32.42	-343.88	-18.23	38.15	-510.94	-35.35	28.11	-508.16	-39.25	74.26	-337.36	44.16	1194.99	0.00	0.00	0.00	-286.42	-7.37	1558.04	-293.67	99.18	1553.86	-440.64	-25.34	1579.16	-453.41	84.05	1574.21	463.12	1020.75	71.72	1060.66	953.71	74.81	530.90
4.18000	-254.16	132.35	44.22	-273.23	122.66	54.98	-428.83	117.94	120.98	-405.74	116.84	167.39	-325.11	-28.80	32.04	-342.54	-21.08	40.47	-511.02	-34.80	28.03	-507.92	-38.69	74.29	-328.65	43.27	1194.12	0.00	0.00	0.00	-276.73	-7.04	1557.20	-283.79	99.51	1552.74	-431.24	-25.44	1578.55	-444.14	84.85	1573.32	462.44	1020.99	71.47	1060.99	953.80	74.92	529.45
4.19000	-220.49	132.83	43.08	-239.53	122.88	52.77	-400.33	117.65	108.12	-379.29	118.67	157.06	-322.38	-29.07	35.31	-340.59	-23.82	42.62	-510.88	-34.70	28.15	-507.43	-38.94	74.61	-320.25	42.94	1193.05	0.00	0.00	0.00	-267.36	-6.53	1556.32	-275.86	99.93	1551.76	-421.96	-25.39	1577.84	-435.00	84.84	1572.38	462.25	1020.54	71.57	1060.73	953.80	74.79	531.49
4.20000	-185.19	133.22	42.44	-205.86	123.62	51.05	-370.49	118.86	96.05	-352.09	120.31	146.41	-320.90	-29.48	35.47	-340.68	-24.48	42.60	-510.57	-35.07	28.57	-506.98	-38.94	74.83	-311.65	42.75	1191.94	0.00	0.00	0.00	-258.32	-6.38	1555.33	-266.65	100.36	1550.61	-412.63	-25.69	1577.06	-426.18	84.51	1571.56	461.99	1020.80	71.43	1061.00	953.74	74.87	531.97
4.21000	-151.17	133.25	42.40	-171.30	124.45	49.84	-339.38	119.96	84.02	-323.52	122.45	135.93	-319.09	-28.32	34.77	-340.37	-23.23	41.16	-510.71	-34.44	28.43	-506.81	-38.65	74.92	-302.91	42.32	1190.80	0.00	0.00	0.00	-248.96	-6.03	1554.27	-256.16	100.51	1549.38	-403.31	-25.96	1576.13	-416.85	85.34	1570.60	462.76	1020.67	71.60	1060.72	953.87	74.71	531.00
4.22000	-116.17	134.34	42.96	-137.78	125.02	48.84	-307.15	121.57	72.83	-294.35	124.07	125.53	-319.89	-28.10	33.46	-340.59	-21.19	39.18	-510.50	-34.50	28.66	-506.31	-38.99	75.41	-294.17	42.19	1189.71	0.00	0.00	0.00	-239.73	-5.77	1553.21	-249.28	100.73	1548.36	-394.01	-25.98	1575.16	-407.78	85.99	1569.44	463.10	1020.50	71.74	1060.85	953.66	74.83	530.79
4.23000	-83.75	134.14	43.20	-104.26	125.57	48.28	-274.40	123.88	62.85	-265.00	125.44	115.55	-319.21	-27.97	32.83	-347.88	-18.70	33.76	-510.34	-34.64	29.09	-506.08	-38.69	75.50	-285.33	42.06	1188.51	0.00	0.00	0.00	-230.21	-5.44	1552.02	-239.78	101.27	1547.17	-384.72	-25.83	1574.16	-398.97	84.95	1568.39	462.86	1020.45	71.73	1061.02	953.72	74.78	531.82
4.24000	-48.60	134.70	45.70	-71.00	126.36	49.30	-241.83	126.21	53.95	-235.88	127.08	106.64	-323.18	-28.49	29.58	-347.52	-17.76	32.96	-510.15	-34.38	29.30	-505.87	-38.22	75.68	-276.33	41.67	1187.32	0.00	0.00	0.00	-221.12	-5.01	1550.85	-229.18	101.52	1545.90	-375.38	-25.65	1573.08	-389.85	84.74	1567.20	463.00	1020.73	71.73	1060.59	953.94	74.72	531.71
4.25000	-16.30	134.84	49.15	-39.01	126.25	51.36	-209.31	128.76	46.32	-206.75	128.85	98.81	-325.04	-28.13	28.50	-348.67	-17.25	32.34	-510.08	-33.99	29.57	-505.37	-38.19	76.15	-267.29	41.78	1185.99	0.00	0.00	0.00	-211.59	-4.67	1549.57	-221.42	101.56	1544.65	-365.96	-25.52	1571.89	-380.64	85.02	1566.04	462.91	1020.82	71.67	1060.74	953.57	74.87	530.23
4.26000	16.04	134.69	54.55	-6.93	127.14	55.59	-177.92	131.48	40.30	-178.65	131.36	92.62	-323.37	-27.79	28.74	-348.24	-16.99	31.89	-509.80	-34.02	30.28	-505.05	-37.80	76.54	-258.10	41.59	1184.66	0.00	0.00	0.00	-202.79	-4.19	1548.26	-213.11	102.25	1543.37	-356.66	-25.23	1570.63	-371.58	84.86	1564.75	462.65	1020.58	71.62	1060.59	953.58	74.86	531.28
4.27000	45.83	135.78	60.96	22.77	128.26	60.57	-147.16	133.41	35.54	-150.89	134.50	88.40	-323.75	-28.07	28.54	-346.85	-16.79	32.09	-509.60	-33.78	30.81	-504.34	-37.98	77.24	-249.01	41.96	1183.18	0.00	0.00	0.00	-192.93	-3.75	1546.94	-204.38	102.61	1541.93	-347.39	-25.06	1569.23	-362.27	85.53	1563.22	463.16	1020.97	71.66	1061.19	953.69	74.96	529.22
4.28000	74.74	136.64	68.86	51.50	129.58	67.25	-117.58	136.06	32.89	-124.33	137.20	85.54	-324.48	-27.75	27.92	-346.56	-16.75	31.78	-509.35	-33.63	31.47	-503.78	-37.66	77.90	-239.89	43.22	1181.63	0.00	0.00	0.00	-183.82	-3.28	1545.56	-192.56	102.96	1540.45	-338.23	-24.85	1567.71	-352.73	86.96	1561.61	462.73	1021.09	71.38	1060.72	953.21	75.13	529.20
4.29000	103.07	137.80	78.02	76.80	130.51	74.55	-89.17	139.43	31.97	-98.97	139.91	84.17	-323.32	-28.04	27.93	-346.52	-16.89	31.51	-509.30	-33.07	32.16	-503.35	-37.06	78.45	-230.39	43.43	1180.02	0.00	0.00	0.00	-174.80	-2.93	1544.14	-184.53	103.44	1538.97	-329.17	-24.27	1566.16	-343.59	87.21	1560.02	462.70	1021.00	71.44	1061.00	953.39	75.12	528.72
4.30000	125.27	139.06	86.79	101.95	131.97	82.78	-62.34	142.42	32.56	-75.03	141.71	83.65	-323.68	-28.02	27.71	-347.11	-17.01	31.29	-509.11	-32.68	32.90	-502.42	-37.41	79.60	-220.70	43.75	1178.36	0.00	0.00	0.00	-165.50	-2.40	1542.83	-176.59	103.75	1537.76	-320.12	-23.48	1564.62	-334.57	87.49	1558.38	463.16	1021.01	71.49	1061.27	953.40	75.10	529.92
4.31000	149.22	139.88	96.44	124.23	132.68	90.66	-38.47	143.86	33.54	-53.10	143.46	84.37	-323.47	-27.89	27.60	-346.39	-17.10	31.31	-508.72	-32.76	34.13	-501.75	-37.26	80.61	-210.56	44.07	1176.89	0.00	0.00	0.00	-156.44	-1.81	1541.57	-167.42	104.53	1536.41	-311.05	-22.78	1563.02	-325.34	88.38	1556.68	463.43	1020.79	71.70	1060.81	953.91	74.75	530.45
4.32000	166.47	140.82	103.57	142.45	133.20	97.49	-17.03	145.30	35.16	-33.52	145.29	85.57	-323.07	-28.42	27.48	-346.41	-17.29	31.30	-508.55	-32.68	35.30	-501.02	-37.14	81.72	-200.49	44.42	1175.68	0.00	0.00	0.00	-147.34	-1.06	1540.37	-157.34	105.18	1535.08	-301.92	-22.04	1561.45	-316.25	89.18	1555.08	463.12	1020.74	71.73	1060.73	953.44	74.84	530.80
4.33000	182.44	140.26	110.73	159.35	133.70	103.73	1.51	146.37	36.41	-16.76	146.35	86.59	-321.82	-28.85	27.64	-346.52	-17.37	30.98	-508.19	-33.19	36.83	-499.95	-37.80	83.25	-190.48	44.82	1174.73	0.00	0.00	0.00	-138.57	-0.20	1539.25	-148.50	105.98	1533.99	-292.78	-21.27	1559.99	-306.99	90.42	1553.63	463.66	1020.77	71.81	1060.83	953.34	74.92	530.19
4.34000	199.23	139.91	117.19	174.27	133.67	108.96	16.70	146.57	36.48	-2.74	147.41	87.00	-324.09	-28.50	26.88	-347.11	-17.53	30.72	-507.81	-34.05	38.55	-499.03	-38.26	84.85	-180.52	45.26	1174.00	0.00	0.00	0.00	-128.92	0.59	1538.28	-138.61	106.85	1532.97	-283.74	-20.01	1558.72	-297.91	91.12	1552.29	463.43	1020.76	71.75	1060.45	953.68	74.77	531.85
4.35000	211.26	139.01	120.14	185.36	133.08	111.62	28.79	147.86	35.97	8.31	148.76	86.73	-322.79	-28.40	26.99	-347.38	-17.98	30.50	-507.40	-34.87	40.29	-498.22	-38.51	86.43	-170.61	45.73	1173.51	0.00	0.00	0.00	-119.74	1.41	1537.44	-129.88	107.78	1532.12	-274.69	-18.84	1557.58	-288.26	93.00	1551.02	462.86	1021.12	71.50	1061.00	953.34	75.07	532.29
4.36000	218.83	136.86	120.08	191.59	131.80	110.95	37.54	148.80	34.42	16.50	149.31	85.30	-324.06	-28.22	26.62	-347.75	-18.24	30.42	-506.98	-35.61	42.29	-496.87	-39.83	88.75	-160.76	46.24	1173.23	0.00	0.00	0.00	-110.30	2.43	1536.76	-120.03	108.78	1531.38	-265.61	-17.56	1556.66	-278.89	94.53	1550.05	462.79	1021.30	71.51	1061.07	953.49	74.96	532.47
4.37000	225.61	135.20	117.23	200.41	129.80	108.60	43.17	149.90	32.24	22.44	150.50	83.36	-322.50	-28.66	26.80	-347.43	-18.47	30.44	-506.34	-36.76	44.56	-495.25	-41.35	91.37	-150.95	46.78	1173.15	0.00	0.00	0.00	-100.89	3.55	1536.30	-109.94	109.87	1530.72	-256.37	-16.14	1556.00	-269.73	95.88	1549.27	462.60	1021.21	71.54	1061.55	953.41	75.03	531.47
4.38000	227.39	134.32	109.27	201.25	128.69	101.14	45.22	150.25	31.13	25.96	150.41	80.71	-323.22	-28.59	26.69	-347.30	-18.83	30.36	-505.60	-37.62	47.05	-493.86	-42.18	93.97	-141.19	47.36	1173.27	0.00	0.00	0.00	-91.60	5.05	1536.08	-100.27	111.14	1530.19	-246.99	-14.48	1555.64	-260.18	97.68	1548.68	462.63	1020.85	71.50	1060.89	953.42	74.93	530.98
4.39000	229.02	133.10	99.74	205.09	127.58	93.43	46.33	150.27	29.82	27.92	150.39	77.53	-324.07	-28.66	26.17	-347.90	-19.21	30.02	-504.33	-39.31	50.34	-491.98	-43.22	96.94	-131.47	47.96	1173.56	0.00	0.00	0.00	-82.08	6.34	1535.93	-92.13	112.11	1530.17	-237.46	-12.82	1555.55	-250.92	98.63	1548.37	463.69	1020.84	71.76	1060.89	953.58	74.81	530.56
4.40000	234.24	132.31	91.27	208.53	126.90	85.00	47.98	149.45	28.98	29.00	148.23	74.16	-323.99	-29.44	26.09	-346.28	-19.32	30.29	-503.07	-40.60	53.75	-489.79	-44.54	100.51	-121.79	48.58	1174.02	0.00	0.00	0.00	-72.59	7.87	1536.04	-80.07	113.63	1529.83	-227.93	-11.23	1555.72	-241.38	100.24	1548.31	463.29	1020.84	71.68	1060.79	953.99	74.67	532.14
4.41000	238.99	132.01	81.19	214.17	126.45	77.51	50.48	149.00	28.55	32.98	147.04	72.43	-322.84	-28.69	26.52	-346.34	-19.61	30.25	-501.31	-41.94	57.63	-487.17	-45.81	104.43	-112.15	49.23	1174.64	0.00	0.00	0.00	-62.95	9.50	1536.37	-72.58	115.28	1530.06	-218.48	-9.43	1556.20	-231.52	102.34	1548.60	462.13	1020.82	71.48	1060.87	953.64	74.92	531.74
4.42000	242.87	131.66	71.09	218.51	126.11	69.14	51.97	148.72	28.02	39.26	148.38	73.41	-323.36	-28.95	26.26	-346.05	-19.76	30.51	-499.09	-43.26	62.09	-483.67	-47.57	109.18	-102.55	49.90	1175.40	0.00	0.00	0.00	-53.60	11.16	1537.13	-64.17	117.00	1530.68	-209.00	-7.50	1557.20	-221.83	103.86	1549.38	462.45	1020.91	71.55	1060.89	953.75	74.83	531.49
4.43000	246.40	130.75	63.06	220.66	124.75	61.76	53.30	148.97	28.06	44.47	149.04	74.45	-322.05	-29.08	26.49	-345.27	-19.89	30.96	-496.64	-44.04	66.84	-479.86	-48.68	114.10	-92.98	50.59	1176.30	0.00	0.00	0.00	-44.26	12.85	1538.24	-51.79	119.03	1531.50	-199.37	-5.70	1558.63	-212.20	105.63	1550.63	462.56	1021.10	71.54	1060.82	953.62	74.87	532.57
4.44000	246.76	128.62	55.91	224.46	123.07	56.84	54.54	149.59	28.39	48.06	150.09	74.62	-321.55	-29.44	26.35	-345.13	-20.17	31.48	-493.16	-45.41	72.36	-475.32	-49.58	119.44	-83.45	51.30	1177.31	0.00	0.00	0.00	-34.12	14.76	1539.65	-42.45	120.62	1532.68	-189.71	-3.91	1560.35	-202.47	107.82	1552.17	462.68	1020.75	71.67	1060.56	953.71	74.80	531.04
4.45000	248.84	126.09	50.89	226.39	120.33	52.33	55.33	149.19	28.06	49.46	149.93	74.45	-323.59	-29.49	26.19	-345.13	-20.69	32.39	-489.13	-46.46	78.16	-469.62	-51.28	125.35	-73.95	52.02	1178.44	0.00	0.00	0.00	-25.22	16.56	1541.33	-33.68	122.38	1534.25	-180.08	-1.86	1562.32	-192.76	109.50	1553.89	462.61	1020.49	71.75	1060.63	953.70	74.73	530.89
4.46000	252.02	124.81	47.05	226.57	119.92	47.86	56.03	149.42	27.91	50.74	149.70	74.35	-323.48	-29.84	25.85	-343.44	-21.30	33.85	-484.02	-48.08	84.70	-463.05	-52.74	131.58	-64.47	52.75	1179.66	0.00	0.00	0.00	-15.90	18.49	1543.21	-24.32	124.64	1535.79	-170.43	0.12	1564.47	-183.43	110.56	1555.80	463.17	1020.80	71.71	1060.97	953.66	74.88	531.76
4.47000	251.50	123.57	43.17	226.89	118.74	45.04	56.49	149.01	27.57	52.59	149.78	74.58	-323.48	-29.83	25.89	-334.95	-22.34	37.45	-477.95	-48.61	91.42	-454.61	-54.31	138.20	-55.02	53.49	1180.97	0.00	0.00	0.00	-6.14	20.30	1545.22	-14.67	126.46	1537.60	-160.88	2.35	1566.68	-173.59	113.73	1557.72	462.69	1021.02	71.53	1060.87	953.57	74.82	532.26
4.48000	250.94	124.41	40.36	227.86	119.34	42.86	56.97	149.30	27.66	54.78	150.52	75.04	-322.76	-30.10	25.44	-332.58	-21.88	37.97	-471.00	-48.26	98.56	-444.81	-55.45	144.81	-45.59	54.25	1182.36	0.00	0.00	0.00	3.19	22.19	1547.29	-4.34	128.19	1539.35	-151.40	4.27	1568.83	-164.03	115.25	1559.62	462.95	1020.83	71.66	1060.75	953.47	74.93	530.34
4.49000	251.60	124.03	38.80	227.96	118.97	41.58	57.33	149.94	28.06	56.61	150.63	75.20	-320.72	-30.44	25.82	-339.20	-21.03	35.83	-462.70	-48.26	106.56	-433.82	-56.12	151.43	-36.18	55.00	1183.80	0.00	0.00	0.00	12.68	24.18	1549.34	5.70	130.43	1540.99	-142.01	6.13	1570.92	-154.49	116.88	1561.36	463.12	1020.77	71.67	1060.74	953.51	74.82	532.54
4.50000	252.68	123.63	38.05	228.81	118.96	40.46	57.46	149.60	27.94	57.54	150.39	75.14	-319.46	-31.50	25.57	-338.05	-21.08	35.88	-453.76	-47.81	115.22	-422.13	-56.49	158.38	-26.79	55.76	1185.30	0.00	0.00	0.00	21.74	25.87	1551.35	15.30	132.01	1542.58	-132.76	8.13	1572.81	-145.16	118.00	1562.91	463.33	1020.52	71.87	1060.36	953.64	74.75	533.28
4.51000	252.48	123.29	36.91	229.25	118.73	39.74	57.65	149.39	28.00	57.92	150.03	75.15	-318.03	-32.00	25.14	-329.55	-21.30	38.59	-444.20	-46.79	124.66	-409.88	-56.55	166.01	-17.42	56.53	1186.84	0.00	0.00	0.00	31.17	27.40	1553.26	23.84	133.61	1544.04	-123.37	9.83	1574.53	-135.73	120.43	1564.22	462.74	1020.92	71.60	1060.72	953.49	74.94	529.76
4.52000	252.58	122.98	36.48	230.21	118.26	39.54	57.79	149.03	27.96	58.38	149.80	75.15	-315.21	-32.86	24.75	-330.19	-22.41	38.79	-433.07	-46.49	135.31	-397.20	-55.26	173.70	-8.06	57.29	1188.41	0.00	0.00	0.00	40.99	28.79	1555.02	32.58	134.70	1545.47	-114.04	11.59	1576.09	-126.55	121.60	1565.40	462.49	1020.85	71.59	1061.06	953.39	75.06	529.75
4.53000	252.80	123.10	36.32	229.41	118.35	38.74	57.88	149.14	28.17	59.03	149.34	75.16	-311.58	-33.34	24.20	-325.33	-23.25	40.54	-420.77	-45.46	146.17	-383.40	-53.73	181.54	1.29	58.05	1189.99	0.00	0.00	0.00	50.97	30.17	1556.72	42.50	136.20	1546.96	-104.65	13.05	1577.51	-117.38	122.59	1566.49	463.10	1020.96	71.62	1060.99	953.41	74.96	530.64
4.54000	252.01	122.74	35.43	228.91	118.43	38.11	58.00	149.21	28.37	59.72	149.39	75.41	-308.46	-33.85	23.30	-318.93	-23.01	41.82	-407.15	-44.10	156.98	-368.13	-52.29	189.53	10.63	58.80	1191.58	0.00	0.00	0.00	60.20	31.18	1558.31	52.48	137.34	1548.30	-95.37	14.59	1578.79	-107.89	124.63	1567.43	463.13	1020.79	71.67	1061.48	953.44	75.10	529.46
4.55000	251.34	122.67	34.98	230.04	118.38	38.12	58.11	148.42	28.29	60.17	148.50	75.25	-302.81	-34.21	22.46	-312.44	-22.72	42.60	-392.87	-42.13	167.34	-351.37	-50.94	197.53	19.96	59.55	1193.16	0.00	0.00	0.00	68.75	32.24	1559.85	61.84	138.46	1549.58	-86.13	15.79	1579.88	-98.55	125.72	1568.39	462.73	1020.69	71.57	1061.01	953.39	75.08	528.70
4.56000	251.54	122.93	34.71	229.52	118.19	37.84	58.15	148.05	28.36	60.48	147.85	75.22	-295.49	-34.73	21.39	-305.55	-23.27	43.33	-378.69	-40.36	177.54	-333.48	-48.69	204.97	29.28	60.28	1194.73	0.00	0.00	0.00	78.31	32.98	1561.24	71.01	139.35	1550.89	-76.90	16.94	1580.88	-89.06	126.55	1569.27	463.68	1020.83	71.80	1060.76	953.63	74.81	528.82
4.57000	253.55	122.93	35.27	229.59	118.22	37.60	58.31	147.98	28.59	60.74	147.13	75.15	-288.18	-36.07	20.06	-293.99	-24.26	45.27	-363.99	-39.71	186.93	-314.92	-46.43	212.08	38.61	61.01	1196.26	0.00	0.00	0.00	87.63	33.72	1562.48	80.38	140.11	1552.14	-67.77	18.19	1581.75	-79.38	128.04	1570.04	463.36	1021.18	71.62	1060.80	953.50	75.00	529.27
4.58000	251.72	122.20	34.22	229.43	117.80	37.51	58.47	147.59	28.66	61.19	147.32	75.48	-276.61	-37.90	23.76	-280.41	-25.19	48.94	-343.54	-37.01	194.49	-296.12	-44.52	218.40	47.93	61.72	1197.75	0.00	0.00	0.00	96.96	34.33	1563.56	90.42	140.27	1553.19	-58.58	19.04	1582.51	-69.78	129.25	1570.74	462.71	1020.97	71.59	1060.50	953.27	74.92	531.97
4.59000	252.94	122.87	34.63	230.13	117.87	37.38	58.51	147.55	28.77	61.39	146.76	75.35	-261.82	-40.35	28.76	-265.22	-26.99	53.30	-322.79	-34.49	201.62	-277.51	-41.94	224.22	57.25	62.41	1199.19	0.00	0.00	0.00	106.14	34.66	1564.46	100.38	140.81	1554.05	-49.44	19.90	1583.26	-60.24	130.50	1571.31	462.67	1021.16	71.55	1061.10	953.14	75.07	529.87
4.60000	252.37	122.29	34.43	229.39	117.76	37.17	58.71	147.57	28.90	61.57	146.36	75.27	-241.81	-43.41	34.44	-245.79	-29.28	58.76	-303.35	-31.66	207.39	-258.64	-38.58	229.78	66.58	63.09	1200.56	0.00	0.00	0.00	114.96	34.97	1565.36	109.37	141.15	1554.83	-40.25	20.69	1584.00	-50.72	130.94	1572.15	463.01	1020.99	71.71	1061.07	953.33	75.02	529.42
4.61000	252.89	122.25	34.45	228.94	117.54	37.16	58.78	147.33	28.76	61.82	146.64	75.39	-219.94	-45.78	40.03	-223.72	-30.73	63.95	-284.29	-28.80	211.27	-239.52	-35.10	234.80	75.92	63.75	1201.86	0.00	0.00	0.00	124.36	35.11	1566.17	118.73	141.60	1555.65	-31.14	21.55	1584.78	-41.23	131.20	1573.00	462.83	1020.66	71.75	1060.72	953.25	74.95	530.22
4.62000	252.38	122.28	34.05	229.89	117.50	37.23	58.80	147.02	28.55	61.99	146.78	75.40	-194.35	-47.57	45.05	-200.27	-31.89	67.95	-264.33	-25.71	213.61	-219.57	-31.37	238.44	85.27	64.38	1203.06	0.00	0.00	0.00	133.51	35.14	1566.90	128.29	141.58	1556.51	-21.91	22.05	1585.63	-31.50	132.09	1573.82	463.07	1020.66	71.82	1060.41	953.16	74.92	530.76
4.63000	252.64	121.74	33.71	229.85	117.57	37.36	58.88	147.13	28.61	62.32	147.06	75.46	-167.80	-49.57	49.06	-175.92	-32.30	70.94	-243.36	-22.89	214.84	-198.44	-28.42	240.79	94.62	64.98	1204.17	0.00	0.00	0.00	142.74	35.07	1567.57	137.46	141.22	1557.23	-12.79	22.58	1586.56	-21.83	132.32	1574.86	463.24	1020.82	71.80	1061.07	953.47	74.93	531.26
4.64000	251.44	122.27	33.48	229.63	117.46	37.37	59.01	147.36	28.69	62.42	146.82	75.35	-141.17	-50.83	52.37	-151.04	-32.94	73.33	-221.75	-20.17	214.85	-177.05	-25.80	241.62	103.99	65.56	1205.17	0.00	0.00	0.00	152.08	34.84	1568.23	148.08	141.06	1557.89	-3.58	23.10	1587.49	-12.12	132.66	1575.85	462.27	1021.08	71.42	1061.16	953.38	74.95	530.30
4.65000	252.67	121.58	33.64	230.08	117.24	37.40	59.04	147.14	28.58	62.66	146.78	75.36	-114.80	-51.62	54.22	-125.15	-33.17	74.83	-199.24	-18.05	213.66	-155.65	-23.24	241.38	113.38	66.11	1206.04	0.00	0.00	0.00	161.68	34.62	1568.78	158.27	140.63	1558.55	5.66	23.40	1588.40	-2.43	133.38	1576.81	463.15	1020.67	71.76	1060.85	953.41	74.91	532.03
4.66000	253.91	121.36	33.53	229.70	117.40	37.05	58.80	146.73	28.43	62.96	146.98	75.51	-86.67	-52.30	55.37	-97.94	-32.51	75.38	-176.67	-15.88	211.04	-133.91	-20.80	239.99	122.78	66.63	1206.78	0.00	0.00	0.00	170.87	34.14	1569.18	167.10	140.47	1559.09	14.93	23.63	1589.27	7.20	133.77	1577.77	463.10	1020.86	71.71	1060.90	953.56	74.88	530.83
4.67000	252.56	121.33	33.12	229.52	117.31	36.91	58.86	146.82	28.67	62.92	146.32	75.38	-57.54	-51.68	55.82	-68.12	-31.68	76.38	-153.67	-13.80	207.05	-111.80	-19.13	237.58	132.20	67.12	1207.37	0.00	0.00	0.00	180.45	33.64	1569.55	176.96	139.87	1559.59	24.27	23.81	1590.03	16.75	133.82	1578.77	462.32	1020.91	71.53	1060.92	953.44	74.94	529.38
4.68000	253.11	121.82	33.04	229.95	117.38	36.79	58.85	146.70	28.83	63.11	146.74	75.79	-25.71	-51.34	55.92	-36.03	-31.07	75.62	-130.11	-12.42	201.99	-89.31	-17.39	233.85	141.65	67.56	1207.80	0.00	0.00	0.00	188.76	33.22	1569.88	186.61	139.31	1560.05	33.60	23.98	1590.74	26.26	133.81	1579.68	462.55	1021.43	71.39	1061.25	953.40	75.17	531.05
4.69000	251.57	121.93	32.52	229.78	117.57	36.53	58.67	146.14	28.72	62.99	145.80	75.64	4.69	-50.61	54.77	-2.47	-30.52	75.05	-106.20	-11.09	195.70	-66.35	-15.90	229.17	151.12	67.97	1208.07	0.00	0.00	0.00	198.21	32.67	1570.02	196.76	139.03	1560.31	42.81	24.21	1591.34	36.14	134.76	1580.34	462.91	1021.05	71.68	1060.56	953.17	75.04	530.51
4.70000	252.87	122.04	33.03	229.29	117.88	36.18	58.71	146.21	29.08	63.05	145.93	75.91	37.89	-47.87	54.50	27.61	-30.36	73.25	-81.44	-9.42	187.89	-42.95	-14.76	223.41	160.62	68.34	1208.15	0.00	0.00	0.00	207.82	32.09	1570.07	206.13	138.27	1560.57	52.03	24.34	1591.76	45.97	134.91	1581.01	462.91	1021.06	71.64	1060.43	953.35	74.84	531.73
4.71000	252.89	122.20	32.81	229.21	117.91	36.10	58.84	146.55	29.48	63.25	145.71	76.08	70.76	-47.09	53.47	58.91	-29.19	70.57	-55.88	-8.64	179.27	-19.30	-13.43	216.50	170.15	68.67	1208.04	0.00	0.00	0.00	217.13	31.26	1570.02	215.75	137.65	1560.82	61.18	24.31	1592.04	55.61	134.66	1581.55	462.17	1021.23	71.46	1060.55	953.55	74.84	531.40
4.72000	254.17	122.83	33.87	229.27	117.83	36.09	58.94	146.16	29.58	63.46	145.63	76.30	105.45	-47.38	50.97	90.25	-29.15	67.60	-29.70	-8.49	169.86	4.83	-12.69	208.85	179.71	68.95	1207.72	0.00	0.00	0.00	225.55	30.47	1569.88	225.95	136.75	1560.87	70.23	24.16	1592.22	65.38	134.90	1582.01	462.68	1020.88	71.66	1060.49	953.75	74.73	531.44
4.73000	253.76	122.98	34.31	229.02	117.44	36.03	59.03	145.93	29.82	63.65	144.75	76.08	139.45	-46.39	48.96	124.25	-29.93	64.21	-2.79	-8.83	159.74	29.43	-12.26	200.55	189.30	69.18	1207.19	0.00	0.00	0.00	234.36	29.89	1569.69	235.72	136.06	1560.82	79.24	24.32	1592.26	74.89	135.10	1582.29	462.92	1020.67	71.71	1060.72	953.55	74.91	532.54
4.74000	252.84	123.65	35.31	227.93	117.08	36.05	58.99	145.62	29.81	63.95	144.73	76.27	172.45	-45.98	46.56	156.43	-30.44	60.85	24.58	-8.70	148.72	55.07	-12.29	191.74	198.54	69.62	1206.95	0.00	0.00	0.00	244.08	29.16	1569.33	245.11	135.33	1560.77	88.28	24.25	1592.16	84.61	135.03	1582.51	462.88	1020.62	71.76	1060.50	953.83	74.76	532.58
4.75000	251.90	124.64	36.04	230.10	116.59	36.83	59.11	145.93	30.18	64.29	144.82	76.36	206.67	-46.06	44.01	190.50	-30.47	58.38	52.99	-9.16	137.49	81.29	-13.01	182.75	207.51	69.23	1206.67	0.00	0.00	0.00	252.78	28.34	1568.97	253.80	134.70	1560.79	97.35	24.23	1591.93	94.09	134.83	1582.53	462.68	1021.12	71.60	1060.94	953.74	74.81	531.53
4.76000	252.29	126.49	38.13	229.84	116.16	37.30	59.18	145.44	30.16	64.64	144.54	76.37	241.33	-46.15	42.22	224.98	-30.55	56.02	82.52	-10.42	126.36	107.90	-14.04	173.31	216.11	68.68	1206.08	0.00	0.00	0.00	261.82	27.56	1568.49	263.55	133.79	1560.30	106.31	24.17	1591.54	103.68	135.24	1582.28	462.92	1020.94	71.65	1060.91	953.31	74.95	531.99
4.77000	255.97	120.38	35.93	232.13	115.44	41.10	59.08	144.93	30.08	64.96	144.18	76.44	276.61	-46.42	41.53	258.71	-31.02	53.80	112.48	-12.86	115.63	134.71	-14.81	163.35	225.44	69.43	1205.27	0.00	0.00	0.00	270.70	26.77	1568.01	275.18	132.67	1559.46	115.31	23.99	1590.99	113.17	134.94	1582.06	462.75	1020.83	71.64	1060.64	953.66	74.76	532.43
4.78000	251.38	117.41	41.30	234.56	115.37	42.57	59.15	144.86	30.30	65.40	144.76	76.81	310.49	-47.75	40.73	292.65	-31.71	52.29	142.73	-15.32	104.84	162.07	-16.03	153.45	232.71	69.65	1204.56	0.00	0.00	0.00	280.02	26.00	1567.39	284.69	131.66	1559.00	124.40	23.79	1590.33	122.88	134.84	1581.63	462.50	1021.29	71.52	1060.79	953.71	74.85	533.07
4.79000	261.64	118.07	43.55	232.61	115.63	42.01	59.22	144.84	30.52	65.70	143.95	76.68	346.14	-48.14	41.36	327.10	-32.16	51.18	173.68	-18.37	94.64	190.36	-18.16	144.03	241.71	71.33	1203.35	0.00	0.00	0.00	289.37	25.30	1566.68	294.12	131.32	1558.48	133.58	23.32	1589.50	132.39	134.41	1581.04	463.04	1021.03	71.71	1060.88	953.57	74.89	531.37
4.80000	260.15	119.56	42.24	233.04	116.64	41.51	59.25	144.58	30.57	66.00	143.94	76.88	381.83	-48.43	42.08	361.58	-32.74	50.77	205.81	-21.62	85.03	219.36	-21.03	135.06	250.42	71.54	1202.30	0.00	0.00	0.00	298.61	24.72	1565.86	303.63	130.67	1557.91	142.75	23.26	1588.58	141.76	133.65	1580.34	462.70	1020.72	71.64	1061.15	953.23	75.04	532.89
4.81000	257.65	121.04	40.35	233.03	118.04	40.25	59.34	144.67	30.81	66.32	144.00	77.04	416.67	-49.21	43.77	395.90	-33.65	51.12	238.33	-24.59	75.71	248.50	-24.55	126.73	259.70	73.08	1200.99	0.00	0.00	0.00	307.89	23.89	1564.92	313.30	129.53	1557.30	152.10	23.28	1587.60	151.20	134.06	1579.51	462.50	1020.87	71.53	1060.86	953.74	74.89	531.79
4.82000	259.37	123.23	39.64	230.99	117.01	37.52	59.36	144.71	31.04	66.55	143.93	77.21	450.37	-49.25	46.09	429.56	-34.54	52.25	270.98	-28.41	67.41	277.74	-28.14	118.87	264.92	70.04	1202.15	0.00	0.00	0.00	317.57	23.13	1563.92	323.03	128.94	1556.40	161.50	23.13	1586.53	160.64	133.66	1578.53	463.35	1021.09	71.64	1060.54	953.51	74.83	531.48
4.83000	257.67	127.99	37.98	231.46	116.97	37.42	59.47	144.76	31.26	66.78	144.07	77.51	484.59	-50.22	49.35	462.18	-35.64	53.91	303.47	-31.11	59.30	307.19	-32.36	112.04	276.52	69.71	1201.33	0.00	0.00	0.00	327.48	22.41	1562.69	332.78	128.52	1555.30	171.00	22.81	1585.34	170.27	133.30	1577.57	462.95	1020.53	71.79	1060.90	953.40	74.95	530.36
4.84000	257.24	125.10	35.72	231.00	117.42	36.96	59.46	144.70	31.50	66.87	143.14	77.33	517.72	-51.12	53.21	495.74	-36.59	56.83	336.27	-33.11	51.96	336.88	-35.66	105.80	284.87	69.62	1199.95	0.00	0.00	0.00	336.26	21.67	1561.45	342.40	127.55	1554.15	180.51	22.45	1584.08	180.02	133.08	1576.41	462.56	1020.83	71.64	1060.84	953.44	74.93	531.09
4.85000	255.47	123.36	34.39	230.91	117.50	36.98	59.49	144.24	31.60	67.14	143.76	77.93	548.28	-51.76	57.89	526.57	-37.89	60.22	368.39	-35.11	46.19	365.96	-40.12	101.33	293.97	69.27	1198.75	0.00	0.00	0.00	345.50	21.05	1560.06	352.11	126.67	1552.79	189.96	22.14	1582.74	189.81	133.16	1575.10	462.05	1020.69	71.58	1061.07	953.45	74.93	533.06
4.86000	254.34	123.03	33.91	230.01	117.51	36.60	59.61	144.08	31.83	67.30	143.52	78.20	580.02	-52.16	64.71	557.39	-39.06	65.32	399.39	-38.20	42.55	394.03	-43.52	97.74	302.65	68.96	1196.99	0.00	0.00	0.00	355.10	20.35	1558.50	361.73	126.45	1551.33	199.36	21.82	1581.31	199.52	132.84	1573.71	462.60	1020.75	71.64	1060.98	953.53	74.90	532.12
4.87000	254.19	122.96	33.65	230.76	117.97	36.69	59.72	143.93	32.16	67.47	143.30	78.53	609.73	-53.34	72.77	586.16	-40.81	72.05	429.31	-40.35	40.24	421.03	-45.95	95.06	313.95	68.81	1195.35	0.00	0.00	0.00	364.12	19.56	1556.82	371.18	125.61	1549.67	208.73	21.16	1579.74	209.04	132.56	1572.20	462.56	1020.68	71.64	1060.52	953.66	74.72	530.75
4.88000	252.92	123.03	33.03	230.19	117.73	36.57	59.88	144.10	32.72	67.63	143.46	79.06	636.18	-53.79	81.81	613.63	-41.60	79.97	458.16	-42.51	39.58	446.96	-48.29	93.76	320.73	68.18	1193.95	0.00	0.00	0.00	373.44	18.69	1555.02	380.68	125.12	1547.93	218.03	20.56	1578.07	218.60	131.82	1570.61	463.05	1020.11	71.97	1060.96	953.14	74.99	530.60
4.89000	253.97	123.03	33.26	230.31	118.23	36.45	59.83	143.18	32.82	67.99	143.43	79.62	660.20	-54.31	91.31	640.69	-42.02	89.50	485.30	-43.98	39.93	471.37	-50.35	93.70	328.16	67.27	1192.11	0.00	0.00	0.00	383.12	17.78	1553.14	390.09	124.17	1546.13	227.29	20.05	1576.40	228.12	131.57	1568.94	462.63	1020.64	71.59	1060.98	953.03	75.01	530.34
4.90000	253.83	123.30	33.19	229.83	118.28	36.16	60.04	143.34	33.60	68.17	142.86	80.08	682.95	-54.47	101.24	662.02	-43.66	96.40	509.92	-45.67	41.10	493.52	-52.24	94.35	337.91	66.96	1190.56	0.00	0.00	0.00	392.60	16.77	1551.26	399.35	123.11	1544.30	236.51	19.34	1574.71	237.58	130.84	1567.29	462.19	1021.07	71.39	1060.96	953.17	75.04	529.70
4.91000	252.82	123.29	32.89	230.87	118.91	36.14	60.15	143.14	34.23	68.64	143.20	81.00	702.08	-53.44	110.09	681.36	-43.69	104.30	532.06	-47.11	42.27	513.26	-53.90	95.24	348.54	66.32	1188.61	0.00	0.00	0.00	401.32	15.76	1549.44	408.61	122.16	1542.48	245.77	18.35	1573.04	246.91	130.24	1565.70	462.74	1020.82	71.49	1061.28	953.02	75.13	529.78
4.92000	254.07	123.13	33.32	230.80	118.73	36.09	60.29	142.65	35.12	69.24	143.34	82.07	719.40	-52.35	117.90	698.16	-42.89	111.23	551.40	-49.20	43.62	530.52	-55.73	96.11	358.96	65.95	1187.26	0.00	0.00	0.00	410.72	14.72	1547.68	417.81	120.73	1540.75	255.06	17.21	1571.42	256.20	128.92	1564.15	462.56	1020.83	71.45	1061.09	953.21	75.06	533.17
4.93000	254.04	123.54	32.99	231.43	118.86	36.03	60.51	142.89	36.39	69.90	143.62	83.25	734.41	-50.66	123.45	712.18	-41.82	116.05	567.65	-50.86	44.32	545.23	-58.12	96.79	367.16	65.15	1185.52	0.00	0.00	0.00	420.06	13.56	1546.06	427.06	119.68	1539.21	264.39	16.09	1569.96	265.63	128.12	1562.70	461.76	1020.97	71.18	1060.65	953.02	75.07	530.54
4.94000	252.60	123.34	32.44	230.16	119.02	35.65	60.77	142.97	37.72	70.79	144.06	84.74	745.65	-48.59	126.36	723.51	-40.13	118.11	580.63	-53.33	44.36	557.08	-60.10	96.48	378.93	64.45	1184.03	0.00	0.00	0.00	429.96	12.46	1544.57	436.16	118.44	1537.74	273.77	14.67	1568.59	274.76	126.50	1561.44	462.95	1020.75	71.62	1060.88	953.17	75.09	529.96
4.95000	252.97	123.83	32.80	231.50	119.39	35.63	61.17	143.76	39.46	71.66	144.68	86.51	755.40	-47.51	126.29	732.17	-38.62	117.65	590.35	-55.22	42.92	566.24	-61.68	95.04	385.11	63.34	1182.82	0.00	0.00	0.00	439.50	11.31	1543.32	445.46	116.91	1536.52	283.24	13.13	1567.40	283.98	125.40	1560.32	462.33	1020.95	71.49	1060.52	953.51	74.80	531.36
4.96000	253.78	123.98	33.10	230.61	119.56	35.18	61.74	144.03	41.33	72.84	145.27	88.45	760.94	-46.15	122.68	738.51	-37.83	114.28	596.62	-56.84	40.40	572.70	-62.85	92.58	395.68	62.26	1181.90	0.00	0.00	0.00	449.02	9.93	1542.24	454.86	115.58	1535.53	292.82	11.50	1566.37	293.21	123.71	1559.32	462.53	1020.89	71.50	1061.04	953.38	74.98	531.12
4.97000	254.61	124.07	33.44	231.17	120.06	34.99	62.41	144.85	43.65	74.07	146.39	91.02	765.47	-45.78	116.20	742.67	-38.09	108.32	599.72	-58.32	37.07	576.80	-63.20	89.01	406.49	61.14	1181.16	0.00	0.00	0.00	458.27	8.40	1541.31	464.26	114.87	1534.67	302.40	9.54	1565.49	302.40	121.64	1558.50	462.41	1020.91	71.38	1061.01	953.02	75.00	527.80
4.98000	254.26	123.64	33.23	231.73	120.85	34.92	63.22	146.12	46.50	75.53	147.21	93.79	767.65	-46.12	107.54	745.50	-38.91	100.36	600.19	-59.06	33.63	578.75	-62.96	84.95	417.29	60.03	1180.85	0.00	0.00	0.00	467.53	6.94	1540.59	473.61	113.23	1533.96	311.93	7.69	1564.77	311.64	120.43	1557.89	461.41	1021.14	71.11	1061.15	953.08	75.03	527.02
4.99000	252.73	124.42	33.01	230.43	120.89	34.48	64.25	146.90	49.42	77.11	147.76	96.83	769.72	-48.39	99.39	747.29	-40.30	92.52	599.75	-59.50	30.45	579.43	-62.07	80.54	427.31	58.27	1180.34	0.00	0.00	0.00	476.60	5.29	1540.02	482.97	111.67	1533.42	321.39	5.68	1564.18	320.88	118.39	1557.40	462.72	1020.84	71.53	1060.99	953.02	75.11	528.71
5.00000	253.48	124.04	32.81	232.71	120.78	34.87	65.46	147.29	52.52	79.20	148.66	100.33	772.46	-51.98	92.45	750.09	-43.64	85.85	600.82	-59.61	28.76	580.64	-60.91	77.02	439.26	56.58	1180.58	0.00	0.00	0.00	486.13	3.50	1539.57	492.32	109.73	1533.04	330.83	3.39	1563.78	330.23	116.43	1557.09	462.32	1020.78	71.35	1061.06	953.14	75.00	527.25
5.01000	253.20	124.17	33.12	232.63	121.23	34.88	67.00	147.93	56.18	81.58	149.45	104.31	777.44	-55.94	85.32	754.66	-46.84	80.06	602.80	-59.85	28.17	584.92	-60.51	75.29	444.63	54.28	1180.72	0.00	0.00	0.00	495.03	1.54	1539.36	501.54	108.04	1532.91	340.22	1.26	1563.70	339.48	114.12	1557.07	462.60	1020.83	71.52	1061.50	953.40	75.00	528.62
5.02000	254.28	124.76	33.52	231.08	122.14	33.92	68.88	149.01	60.60	84.59	150.57	108.84	781.94	-59.53	76.21	758.99	-49.22	72.56	604.58	-60.11	28.23	590.82	-61.30	75.11	456.50	52.38	1181.37	0.00	0.00	0.00	505.03	-0.30	1539.54	510.77	105.72	1533.22	349.66	-0.98	1564.00	348.82	111.51	1557.45	461.93	1021.05	71.35	1061.05	953.42	74.96	528.06
5.03000	252.72	124.35	33.02	231.98	121.73	34.40	71.33	150.03	65.62	88.20	151.93	114.00	785.96	-60.24	66.13	762.90	-47.87	65.22	606.22	-60.13	28.15	594.90	-62.11	74.64	465.48	50.16	1182.03	0.00	0.00	0.00	514.51	-2.32	1540.20	520.03	103.40	1533.96	359.13	-3.32	1564.82	358.24	108.74	1558.33	462.10	1020.93	71.34	1061.15	953.61	74.92	530.52
5.04000	253.24	124.60	33.43	232.20	121.81	34.53	74.49	151.12	71.35	92.78	153.35	119.87	789.11	-59.20	58.39	766.12	-46.20	58.92	607.94	-60.16	27.88	597.62	-62.56	73.82	475.49	47.82	1183.24	0.00	0.00	0.00	524.02	-4.41	1541.27	529.24	101.82	1535.02	368.63	-5.69	1566.05	367.67	106.60	1559.69	462.46	1020.76	71.39	1061.07	952.98	75.04	527.59
5.05000	252.52	125.20	33.20	231.12	122.33	33.83	78.41	151.31	77.56	98.38	154.06	126.06	792.34	-56.28	52.21	768.07	-43.70	53.81	609.10	-60.42	27.70	600.22	-63.35	73.63	486.73	45.90	1184.91	0.00	0.00	0.00	533.64	-6.65	1542.63	538.51	99.44	1536.45	378.26	-8.06	1567.58	376.93	103.98	1561.31	462.73	1020.81	71.57	1061.07	952.80	75.12	525.85
5.06000	253.17	124.50	32.81	232.62	121.74	34.48	83.24	151.85	84.78	105.26	154.84	133.00	794.38	-54.04	47.78	769.69	-41.64	49.86	609.81	-60.62	27.66	602.59	-63.95	73.75	496.06	44.19	1186.95	0.00	0.00	0.00	543.31	-8.64	1544.28	547.79	98.09	1538.06	387.89	-10.75	1569.28	386.23	101.19	1563.07	462.11	1020.96	71.35	1061.12	952.90	75.13	527.90
5.07000	254.68	125.16	33.19	233.78	120.87	35.10	89.35	151.09	92.30	113.64	154.99	140.15	795.62	-53.30	45.43	769.87	-40.88	47.57	610.23	-60.84	27.65	604.23	-64.51	74.02	506.91	42.07	1189.16	0.00	0.00	0.00	552.77	-10.82	1546.10	557.10	95.54	1540.03	397.52	-13.32	1571.02	395.54	98.20	1564.88	462.70	1020.87	71.46	1061.07	953.46	74.91	527.78
5.08000	255.24	125.32	32.95	233.37	120.63	34.85	96.90	150.90	100.67	123.43	154.80	147.40	795.91	-53.51	44.15	770.37	-40.96	46.37	610.42	-61.35	27.66	604.87	-64.79	74.16	518.87	40.23	1191.74	0.00	0.00	0.00	562.35	-13.17	1548.01	566.44	92.96	1542.09	407.21	-16.08	1572.78	404.81	95.32	1566.84	462.70	1020.81	71.52	1061.35	953.23	75.01	528.44
5.09000	256.42	125.94	32.72	234.64	119.72	35.12	105.68	150.25	109.69	135.37	155.08	154.99	796.04	-53.17	42.78	770.68	-40.70	45.34	610.54	-61.72	27.61	605.32	-64.99	74.23	530.09	38.50	1194.72	0.00	0.00	0.00	572.21	-15.46	1549.90	575.68	91.13	1544.19	416.99	-18.90	1574.46	414.01	92.70	1568.73	461.79	1021.06	71.34	1061.20	953.32	74.98	530.47
5.10000	256.77	125.51	31.62	236.93	119.95	35.22	115.94	149.57	119.35	146.20	154.23	161.57	796.21	-52.51	41.98	770.66	-40.00	44.10	610.65	-61.75	27.49	606.08	-65.54	74.50	540.13	36.76	1197.56	0.00	0.00	0.00	581.93	-17.88	1551.63	585.06	89.01	1546.17	426.70	-21.51	1575.99	423.29	89.61	1570.53	461.84	1021.04	71.30	1061.22	953.21	75.02	529.89
5.11000	259.59	125.99	30.97	239.19	119.58	35.41	127.21	149.19	130.19	162.53	153.16	169.12	796.57	-52.05	40.98	770.92	-39.41	43.21	610.77	-61.85	27.49	606.78	-65.44	74.51	553.05	35.28	1200.16	0.00	0.00	0.00	591.55	-20.13	1553.26	594.32	86.36	1548.10	436.40	-24.26	1577.23	432.59	86.68	1572.10	462.74	1020.78	71.45	1061.10	953.53	74.92	528.42
5.12000	263.17	126.68	29.80	245.38	119.76	36.21	139.75	148.47	141.96	176.51	150.67	176.19	796.32	-51.59	40.34	771.20	-39.14	42.61	610.87	-61.82	27.51	607.19	-65.74	74.69	562.61	33.36	1202.55	0.00	0.00	0.00	600.79	-22.35	1554.76	603.65	83.88	1549.97	445.99	-26.91	1578.17	441.83	84.03	1573.35	462.53	1020.67	71.38	1061.19	953.28	75.05	530.12
5.13000	266.56	126.62	28.02	250.97	119.26	37.83	153.20	146.41	153.82	191.80	148.51	184.96	796.63	-51.55	39.74	771.39	-39.16	42.18	610.95	-61.58	27.32	607.47	-65.44	74.50	572.75	32.16	1204.47	0.00	0.00	0.00	610.30	-24.62	1556.19	609.36	82.11	1553.08	455.35	-29.65	1578.86	451.02	80.70	1574.56	462.62	1020.88	71.53	1060.86	953.35	74.94	530.96
5.14000	270.79	126.67	26.71	253.42	122.44	39.19	168.11	143.71	165.53	208.42	145.75	194.07	797.16	-51.42	39.41	770.76	-39.03	41.86	610.96	-61.89	27.40	607.72	-65.52	74.49	583.07	30.55	1205.82	0.00	0.00	0.00	619.54	-26.81	1557.67	618.70	79.88	1555.08	464.70	-32.36	1579.37	460.18	78.09	1575.43	462.61	1020.89	71.50	1060.58	953.21	74.88	528.11
5.15000	275.07	126.91	25.86	261.55	122.60	40.86	184.29	140.89	176.79	226.34	142.74	202.74	796.71	-51.65	38.85	771.36	-39.40	41.59	610.98	-61.68	27.26	607.89	-65.82	74.55	592.20	29.80	1206.48	0.00	0.00	0.00	628.93	-29.03	1559.19	627.79	77.72	1557.14	473.97	-35.05	1579.68	469.46	75.60	1576.09	462.51	1020.68	71.36	1060.97	953.16	75.04	528.53
5.16000	280.96	127.27	24.22	273.04	117.72	42.75	201.82	138.39	187.70	245.44	140.04	210.63	796.35	-51.89	38.54	771.33	-39.22	41.27	611.00	-61.90	27.36	608.04	-65.95	74.56	602.84	29.11	1207.10	0.00	0.00	0.00	638.36	-31.10	1560.71	637.24	75.86	1559.09	483.25	-37.58	1579.83	478.70	72.92	1576.57	462.15	1020.89	71.34	1060.86	953.33	74.89	526.74
5.17000	285.84	127.98	21.86	283.19	119.10	44.71	219.71	135.34	198.35	265.26	137.24	217.81	796.35	-51.57	37.95	771.27	-39.60	40.93	611.03	-61.81	27.33	608.31	-65.77	74.39	613.55	28.59	1207.27	0.00	0.00	0.00	647.84	-33.14	1562.16	647.50	73.99	1560.76	492.55	-40.00	1579.77	487.92	70.13	1576.93	462.58	1020.77	71.45	1061.16	953.03	75.14	525.62
5.18000	297.14	127.86	24.93	295.31	119.52	48.59	239.79	132.65	206.77	285.31	133.65	224.50	796.46	-51.91	37.35	771.25	-39.64	40.27	611.14	-61.96	27.42	608.53	-65.59	74.28	623.11	28.36	1207.16	0.00	0.00	0.00	657.11	-35.08	1563.54	656.28	72.20	1562.39	501.91	-42.43	1579.54	497.09	68.24	1576.89	462.77	1020.76	71.49	1061.03	952.83	75.15	527.72
5.19000	312.61	129.05	30.18	312.98	123.28	54.60	262.79	128.66	213.65	305.50	129.67	230.62	796.70	-51.75	37.27	771.16	-40.09	39.79	611.21	-61.50	27.19	608.66	-65.70	74.32	632.20	27.98	1206.86	0.00	0.00	0.00	667.16	-36.76	1564.77	665.71	70.54	1564.08	511.34	-44.59	1579.21	506.27	65.87	1576.89	462.55	1020.86	71.37	1060.98	952.87	75.06	528.36
5.20000	332.82	129.88	35.83	334.10	124.13	60.54	282.17	124.17	219.17	325.76	126.13	236.40	796.45	-51.79	36.63	771.16	-39.84	39.64	611.31	-61.52	27.30	608.77	-65.66	74.35	643.51	27.94	1206.42	0.00	0.00	0.00	676.67	-38.37	1565.92	674.96	68.89	1565.60	520.80	-46.70	1578.84	515.47	63.86	1576.76	462.27	1020.96	71.30	1061.53	953.26	75.07	532.03
5.21000	360.48	131.58	42.59	357.24	124.85	65.95	301.51	120.75	223.42	345.91	122.36	241.78	797.07	-51.85	36.54	771.18	-40.22	38.95	611.41	-61.53	27.41	608.96	-65.75	74.47	652.41	27.68	1206.09	0.00	0.00	0.00	686.36	-39.94	1567.04	683.88	67.66	1566.90	530.39	-48.68	1578.49	524.62	62.41	1576.53	462.90	1020.69	71.56	1061.37	953.12	75.06	528.02
5.22000	385.14	132.85	47.18	384.09	125.44	70.82	321.70	117.16	226.03	366.64	118.09	245.93	796.49	-51.79	36.07	770.86	-39.98	38.49	611.51	-61.35	27.40	609.15	-65.17	74.36	662.37	27.29	1206.00	0.00	0.00	0.00	696.11	-41.31	1568.01	693.17	66.31	1568.11	540.04	-50.41	1578.22	534.02	60.40	1576.51	462.38	1020.88	71.45	1060.76	952.94	74.99	526.18
5.23000	416.72	134.35	52.16	412.68	125.74	74.97	343.01	112.86	226.88	387.69	113.91	248.58	797.07	-51.87	35.81	771.10	-40.37	37.98	611.56	-61.32	27.50	609.23	-65.45	74.76	671.79	26.58	1205.96	0.00	0.00	0.00	705.99	-42.50	1568.88	702.68	65.30	1569.14	549.83	-52.07	1578.03	543.27	58.41	1576.53	462.01	1020.92	71.30	1061.05	953.21	74.98	528.08
5.24000	446.16	135.05	55.82	438.61	125.64	77.24	365.00	109.14	226.45	409.13	110.41	249.80	795.84	-51.41	34.86	770.91	-40.23	37.34	611.67	-61.13	27.58	609.54	-65.10	74.84	680.57	25.93	1206.06	0.00	0.00	0.00	715.67	-43.69	1569.64	712.15	64.05	1570.15	559.71	-53.46	1577.95	552.70	57.28	1576.54	462.54	1019.81	71.86	1060.55	953.12	74.82	530.61
5.25000	476.06	135.70	58.34	467.84	125.52	79.62	387.38	105.65	224.69	430.98	106.64	249.31	796.52	-51.53	34.62	770.32	-39.74	36.93	611.93	-61.08	27.85	609.92	-64.88	75.03	691.40	25.38	1206.18	0.00	0.00	0.00	725.50	-44.52	1570.34	722.57	63.22	1570.88	569.68	-54.64	1577.98	562.08	55.92	1576.61	462.62	1020.08	71.93	1060.88	953.02	74.95	533.23
5.26000	505.59	134.88	59.89	499.62	124.76	81.35	410.25	102.79	221.75	453.14	103.60	247.61	796.74	-51.66	33.83	770.96	-40.05	36.38	612.08	-60.61	27.99	610.52	-64.46	75.25	700.27	24.49	1206.58	0.00	0.00	0.00	734.94	-45.45	1570.89	731.16	62.16	1571.51	579.52	-55.96	1578.03	571.57	54.78	1576.66	462.62	1020.18	71.89	1060.65	953.33	74.89	531.41
5.27000	537.70	133.50	61.36	529.87	123.31	81.68	433.67	99.93	217.41	475.86	100.55	244.62	796.65	-51.19	33.05	771.81	-39.51	36.25	612.30	-60.15	28.26	611.09	-64.21	75.60	708.85	23.57	1206.37	0.00	0.00	0.00	744.77	-46.20	1571.36	739.95	60.99	1572.01	589.31	-56.99	1578.08	581.04	53.72	1576.72	462.69	1020.11	71.97	1060.46	953.09	74.93	531.93
5.28000	567.53	131.81	61.12	556.19	121.57	79.95	457.54	97.77	211.97	499.13	98.60	240.84	796.53	-51.34	32.54	771.74	-39.68	35.73	612.55	-59.71	28.62	611.69	-63.31	75.72	720.25	22.78	1206.37	0.00	0.00	0.00	754.50	-46.81	1571.71	750.09	60.63	1572.21	598.99	-57.88	1578.12	590.61	52.84	1576.58	462.60	1020.22	71.85	1060.81	953.08	75.01	531.17
5.29000	597.08	130.86	61.27	588.09	119.64	78.86	482.24	95.82	205.18	522.58	95.78	235.53	797.94	-50.78	32.34	771.65	-39.49	35.22	612.90	-58.93	28.92	612.42	-62.54	76.07	728.52	22.01	1206.42	0.00	0.00	0.00	764.72	-47.30	1571.93	759.50	60.62	1572.21	608.75	-58.94	1578.11	600.28	51.95	1576.40	462.59	1020.83	71.63	1061.39	953.04	75.09	531.16
5.30000	628.29	129.02	59.89	618.99	117.93	76.87	507.77	94.69	197.46	546.29	93.82	229.20	798.12	-50.60	31.91	772.02	-39.59	35.25	613.12	-58.60	29.43	613.06	-61.75	76.29	738.82	20.98	1206.48	0.00	0.00	0.00	774.36	-47.81	1572.10	769.64	60.00	1572.15	618.63	-59.81	1578.11	610.06	50.80	1576.21	463.15	1021.17	71.56	1061.09	953.24	74.94	531.59
5.31000	662.57	127.44	58.35	652.01	116.27	74.96	533.68	93.53	188.52	570.28	92.08	221.99	798.74	-50.33	32.01	772.41	-39.51	35.00	613.40	-57.95	29.79	613.68	-61.30	76.69	747.76	19.92	1206.31	0.00	0.00	0.00	783.96	-48.09	1572.16	779.98	59.30	1572.00	628.54	-60.54	1578.07	619.83	50.31	1575.84	462.71	1021.22	71.44	1061.09	953.42	74.95	531.90
5.32000	699.51	124.01	55.93	680.73	114.75	70.81	560.09	91.67	178.25	594.73	90.64	213.97	798.35	-50.22	31.77	772.84	-39.12	35.02	613.66	-57.67	30.22	614.22	-60.47	76.80	755.58	18.96	1205.90	0.00	0.00	0.00	793.84	-48.41	1572.11	788.57	59.18	1571.68	638.47	-61.14	1577.95	629.81	49.28	1575.47	463.28	1021.12	71.62	1061.31	953.38	75.00	531.63
5.33000	733.66	122.21	53.58	717.94	113.33	69.07	586.46	91.93	167.89	620.09	89.64	205.19	797.73	-50.46	31.77	773.03	-39.22	35.00	613.84	-57.20	30.47	614.61	-60.44	77.20	764.06	17.68	1205.53	0.00	0.00	0.00	804.19	-48.61	1571.97	798.38	59.18	1571.24	648.35	-61.70	1577.75	639.46	48.82	1574.98	463.00	1021.05	71.58	1061.02	953.56	74.98	531.89
5.34000	770.31	120.76	51.47	750.19	111.77	65.62	614.29	91.02	156.48	646.19	89.64	196.04	798.67	-50.62	32.25	773.63	-38.80	34.54	614.07	-56.57	30.55	615.09	-59.84	77.29	774.88	16.73	1204.68	0.00	0.00	0.00	814.03	-48.69	1571.83	808.03	58.96	1570.69	658.30	-62.23	1577.52	649.12	48.75	1574.35	463.00	1020.96	71.64	1060.86	953.41	74.82	531.31
5.35000	806.09	118.89	49.72	785.95	110.36	62.97	643.44	91.25	144.78	672.49	89.99	186.64	796.47	-50.98	34.47	772.24	-37.94	36.19	614.22	-56.33	30.76	615.53	-60.02	77.78	783.69	15.55	1203.78	0.00	0.00	0.00	823.89	-48.72	1571.55	817.30	58.87	1570.23	668.27	-62.78	1577.19	658.73	48.50	1573.66	463.10	1021.15	71.56	1061.06	953.39	74.87	530.24
5.36000	842.08	117.13	47.97	820.35	108.63	60.24	672.87	91.33	132.73	699.62	90.05	176.52	797.21	-52.64	36.30	772.96	-40.93	39.08	614.32	-56.30	31.11	615.97	-59.87	78.08	793.04	14.70	1203.00	0.00	0.00	0.00	833.68	-48.70	1571.16	826.71	58.69	1569.49	678.35	-63.16	1576.75	668.40	48.11	1572.86	462.41	1021.10	71.36	1060.92	953.46	74.92	532.69
5.37000	879.73	115.76	47.05	858.58	107.26	58.78	703.21	91.13	120.20	727.48	90.75	166.48	796.75	-53.23	36.70	772.82	-46.35	43.28	614.49	-56.19	31.43	616.47	-59.37	78.31	804.87	13.93	1202.25	0.00	0.00	0.00	843.43	-48.69	1570.67	836.95	58.68	1568.74	688.53	-63.61	1576.20	678.10	48.24	1571.88	462.44	1021.21	71.30	1061.40	953.43	75.03	530.13
5.38000	915.64	114.12	46.25	896.07	103.92	56.13	734.87	90.21	107.34	756.57	90.04	155.52	797.59	-53.99	37.32	773.99	-34.77	39.44	614.68	-55.63	31.57	617.01	-59.65	78.86	812.73	13.20	1201.21	0.00	0.00	0.00	853.73	-48.68	1570.02	846.92	58.68	1567.74	698.68	-63.96	1575.50	687.68	48.01	1570.85	462.40	1020.79	71.47	1061.56	953.33	75.04	530.19
5.39000	952.61	112.71	46.57	933.08	102.38	55.16	768.12	89.53	94.77	786.63	91.06	144.99	799.01	-54.05	37.11	775.25	-50.44	46.99	614.83	-55.34	31.90	617.47	-59.33	79.20	822.72	12.77	1200.47	0.00	0.00	0.00	863.78	-48.47	1569.25	856.54	58.84	1566.60	708.74	-64.34	1574.68	697.54	47.18	1569.71	462.75	1021.18	71.48	1061.24	953.46	75.01	532.52
5.40000	989.08	111.56	46.86	968.37	101.28	53.98	802.43	88.48	82.20	816.85	91.17	134.28	801.56	-53.45	36.57	776.33	-46.18	41.17	615.04	-55.42	32.38	618.05	-59.48	79.79	833.60	12.07	1199.10	0.00	0.00	0.00	873.67	-48.38	1568.34	867.11	58.75	1565.47	718.78	-64.86	1573.79	707.39	47.05	1568.50	462.30	1021.15	71.40	1060.82	953.56	74.96	532.97
5.41000	1025.30	110.54	47.39	1003.34	101.06	52.76	836.05	88.35	70.91	847.19	92.28	124.12	801.77	-52.29	32.68	777.23	-43.62	38.26	615.23	-55.28	32.88	618.58	-59.27	80.14	843.19	11.40	1198.10	0.00	0.00	0.00	883.59	-48.25	1567.26	877.53	58.84	1564.04	728.83	-65.24	1572.80	717.26	46.84	1567.29	462.58	1021.33	71.45	1061.30	953.55	75.16	531.87
5.42000	1059.23	109.42	47.16	1038.31	99.95	52.11	869.83	89.65	60.86	877.83	93.07	114.40	801.73	-51.90	31.76	776.74	-41.76	36.45	615.47	-54.75	33.17	619.08	-58.95	80.54	851.12	11.23	1196.81	0.00	0.00	0.00	893.77	-48.15	1566.00	886.68	59.25	1562.58	739.01	-65.62	1571.74	727.16	46.29	1566.03	462.80	1021.10	71.64	1061.27	953.54	75.14	531.78
5.43000	1095.09	108.21	48.25	1072.98	99.01	51.95	903.69	91.32	52.25	909.26	93.41	105.19	800.67	-51.93	30.89	775.26	-40.43	35.38	615.59	-54.81	33.78	619.53	-59.45	81.34	861.40	10.68	1195.41	0.00	0.00	0.00	904.22	-47.88	1564.62	896.12	59.49	1560.98	749.23	-65.97	1570.61	737.06	46.34	1564.70	462.89	1020.75	71.77	1060.82	953.56	74.97	530.78
5.44000	1128.50	107.08	48.66	1107.31	98.17	52.84	937.52	92.75	44.73	940.18	94.78	97.74	800.76	-51.29	30.75	774.65	-39.87	34.52	615.76	-54.46	34.18	620.02	-59.25	81.86	870.83	10.49	1194.25	0.00	0.00	0.00	914.48	-47.67	1563.10	905.68	59.39	1559.41	759.51	-66.22	1569.43	747.09	46.18	1563.33	462.34	1020.95	71.57	1060.86	953.52	74.95	529.77
5.45000	1162.60	106.18	52.65	1139.61	98.14	55.11	970.22	93.89	38.80	970.19	96.16	91.73	799.20	-51.62	30.03	774.75	-39.39	34.32	615.92	-54.01	34.60	620.51	-59.65	82.77	880.74	10.18	1192.82	0.00	0.00	0.00	924.71	-47.39	1561.44	916.47	59.84	1557.50	769.77	-66.40	1568.16	757.15	46.11	1561.96	462.71	1020.88	71.67	1061.44	953.20	75.09	528.99
5.46000	1194.90	104.99	59.50	1172.27	96.96	60.85	1002.51	95.38	34.96	999.60	96.82	87.22	799.55	-51.47	30.03	774.57	-39.73	33.95	616.04	-54.09	35.42	621.00	-59.97	83.82	892.64	9.94	1191.22	0.00	0.00	0.00	934.97	-47.16	1559.67	926.15	60.18	1555.66	780.04	-66.56	1566.81	767.31	46.15	1560.55	462.48	1020.92	71.55	1061.16	953.19	74.96	530.34
5.47000	1224.76	103.76	68.90	1201.99	95.85	69.11	1033.64	96.72	32.94	1027.67	96.74	84.24	800.13	-51.59	29.77	775.27	-40.03	33.70	616.23	-54.10	36.43	621.66	-60.16	84.87	901.12	9.63	1189.70	0.00	0.00	0.00	945.12	-46.69	1557.88	935.55	60.39	1553.85	790.27	-66.64	1565.37	777.48	45.79	1559.04	462.94	1020.88	71.68	1060.99	953.06	75.06	529.72
5.48000	1252.02	102.52	79.64	1229.20	94.76	78.52	1064.05	97.51	32.14	1054.58	97.27	83.28	801.12	-51.67	29.88	775.70	-40.04	33.65	616.51	-54.21	37.50	622.32	-60.61	86.13	911.42	9.34	1187.99	0.00	0.00	0.00	955.35	-46.09	1556.06	945.68	60.99	1551.95	800.57	-66.56	1563.93	787.50	45.61	1557.50	462.85	1020.85	71.70	1060.65	953.09	74.97	531.13
5.49000	1277.80	100.78	91.16	1254.24	93.87	87.69	1092.43	97.74	32.53	1079.89	97.81	83.61	800.32	-51.59	29.40	776.09	-39.96	33.75	616.73	-54.23	38.60	623.10	-61.40	87.62	921.21	9.19	1186.33	0.00	0.00	0.00	965.41	-45.64	1554.35	955.54	60.81	1550.07	810.89	-66.51	1562.51	797.28	46.21	1555.96	462.92	1020.55	71.74	1061.29	952.97	75.13	532.93
5.50000	1299.37	98.88	102.13	1277.16	91.93	97.78	1117.70	98.03	33.94	1102.91	98.14	84.68	799.54	-51.55	29.12	776.34	-40.36	33.44	617.04	-54.85	40.13	623.91	-62.06	89.14	930.67	8.88	1184.74	0.00	0.00	0.00	975.42	-45.06	1552.76	965.94	61.20	1548.37	821.11	-66.20	1561.18	807.18	46.22	1554.55	463.01	1020.50	71.75	1060.98	953.76	74.74	529.70
5.51000	1318.17	97.08	112.25	1296.49	90.19	106.69	1140.83	97.16	35.16	1123.36	98.09	85.95	800.89	-52.07	29.00	776.07	-41.00	33.13	617.31	-55.55	41.68	624.82	-63.20	90.98	938.90	8.87	1183.40	0.00	0.00	0.00	985.49	-44.46	1551.29	975.64	61.69	1546.80	831.27	-65.67	1559.95	817.09	46.43	1553.13	462.68	1020.39	71.65	1060.56	953.75	74.74	533.29
5.52000	1335.22	93.84	121.00	1313.98	87.66	114.49	1160.61	96.97	36.68	1141.02	98.17	87.20	800.14	-51.93	28.67	776.06	-41.22	33.19	617.79	-56.07	43.32	625.87	-64.48	93.07	949.81	8.87	1182.17	0.00	0.00	0.00	995.47	-43.91	1550.04	985.90	62.15	1545.41	841.34	-65.19	1558.78	826.99	46.98	1551.84	462.37	1020.91	71.42	1060.77	953.61	74.89	532.84
5.53000	1349.20	90.79	126.75	1327.48	84.93	119.25	1177.24	95.86	37.26	1156.06	97.65	87.65	800.24	-52.07	28.75	776.49	-41.80	33.21	618.21	-56.99	45.25	627.07	-65.98	95.39	962.35	9.00	1181.16	0.00	0.00	0.00	1005.26	-43.23	1548.98	995.36	63.09	1544.21	851.31	-64.49	1557.76	837.10	47.16	1550.75	462.35	1021.44	71.31	1060.99	953.48	74.98	529.97
5.54000	1360.23	87.42	129.25	1338.66	82.08	121.57	1189.84	95.95	37.37	1168.09	97.68	87.59	800.26	-52.07	28.57	777.27	-41.92	33.40	618.85	-58.27	47.58	628.52	-67.53	97.93	972.59	8.91	1180.34	0.00	0.00	0.00	1015.47	-42.30	1548.11	1005.63	63.89	1543.17	861.21	-63.78	1556.90	847.02	47.71	1549.76	462.74	1021.10	71.55	1060.42	953.69	74.79	529.77
5.55000	1369.10	84.29	128.43	1348.38	79.14	120.64	1199.58	94.75	35.72	1177.58	96.23	86.04	800.75	-52.37	28.59	776.78	-42.12	32.94	619.65	-59.43	50.10	630.23	-68.98	100.71	980.93	9.12	1179.59	0.00	0.00	0.00	1025.53	-41.33	1547.51	1015.41	64.83	1542.40	871.16	-62.93	1556.22	856.79	48.77	1548.94	463.72	1020.89	71.82	1061.09	953.49	75.02	529.98
5.56000	1375.26	80.71	123.60	1354.26	75.62	116.36	1205.79	93.68	33.05	1184.37	94.72	83.48	801.12	-52.23	28.37	777.36	-42.75	32.79	620.69	-60.40	52.81	632.19	-70.25	103.68	992.42	9.43	1178.98	0.00	0.00	0.00	1034.85	-40.56	1547.15	1025.22	65.24	1542.02	881.05	-62.04	1555.72	866.64	50.04	1548.26	463.20	1020.72	71.74	1061.10	953.53	75.08	530.98
5.57000	1381.39	77.16	117.36	1359.67	72.11	109.99	1209.29	92.45	29.75	1188.86	93.10	80.09	801.28	-52.50	28.10	777.00	-42.93	32.76	621.89	-61.97	56.19	634.48	-71.84	107.11	1006.43	10.01	1179.18	0.00	0.00	0.00	1044.91	-39.52	1546.97	1035.02	66.41	1541.72	890.95	-61.09	1555.37	876.59	50.90	1547.84	462.93	1020.98	71.62	1060.88	953.57	74.98	529.20
5.58000	1384.77	73.49	108.42	1362.09	68.83	101.86	1210.42	91.24	28.84	1191.53	91.30	76.61	800.84	-52.89	27.96	777.53	-42.73	33.10	623.56	-62.77	59.57	637.16	-73.42	110.85	1015.93	10.61	1179.41	0.00	0.00	0.00	1055.20	-38.30	1546.96	1045.15	67.62	1541.57	900.80	-59.95	1555.19	886.54	51.71	1547.54	462.87	1020.84	71.65	1060.97	953.50	74.99	530.93
5.59000	1388.24	70.55	100.91	1365.37	64.86	94.69	1211.79	89.73	27.23	1192.68	90.11	72.98	801.91	-52.67	28.22	778.09	-43.22	33.25	625.54	-64.21	63.66	640.30	-74.38	114.76	1026.95	11.54	1179.80	0.00	0.00	0.00	1064.90	-37.32	1547.13	1055.34	68.73	1541.59	910.64	-58.72	1555.11	896.44	53.07	1547.36	463.17	1020.56	71.78	1060.69	953.69	74.89	530.55
5.60000	1392.32	67.46	93.97	1369.95	62.05	88.82	1214.72	88.85	26.84	1195.39	87.48	69.88	801.31	-52.67	27.87	777.69	-43.00	33.31	628.07	-65.48	68.15	643.93	-76.14	119.33	1038.14	12.74	1180.49	0.00	0.00	0.00	1074.81	-36.24	1547.46	1064.54	69.55	1541.98	920.39	-57.42	1555.19	906.49	54.41	1547.33	463.31	1020.04	72.05	1060.98	953.52	74.89	530.30
5.61000	1399.73	65.38	84.39	1376.39	59.69	81.43	1217.77	88.16	26.26	1201.71	87.52	69.37	801.56	-52.93	27.77	778.25	-43.55	33.99	631.09	-67.64	73.42	648.39	-77.80	124.16	1049.33	13.78	1181.54	0.00	0.00	0.00	1084.45	-35.19	1548.22	1075.13	70.80	1542.66	930.13	-56.02	1555.58	916.54	55.41	1547.66	462.55	1020.68	71.78	1060.44	953.73	74.82	530.24
5.62000	1405.41	62.34	72.57	1381.17	57.53	72.19	1219.42	88.46	26.06	1209.37	88.80	70.87	800.69	-53.47	27.46	778.39	-43.57	35.03	634.81	-69.92	79.23	653.84	-79.15	129.25	1061.55	14.84	1182.94	0.00	0.00	0.00	1094.10	-34.01	1549.47	1084.76	71.80	1543.97	939.89	-54.59	1556.46	926.21	57.72	1548.49	462.75	1020.86	71.67	1060.98	953.56	75.00	533.15
5.63000	1409.47	59.68	64.19	1384.21	55.38	64.49	1221.15	88.23	25.52	1214.28	90.07	71.41	801.50	-53.49	27.69	778.82	-44.90	36.64	639.49	-72.49	85.70	660.46	-81.42	135.04	1071.41	15.75	1184.78	0.00	0.00	0.00	1103.66	-32.85	1551.06	1094.68	73.54	1545.60	949.65	-53.07	1557.74	936.06	59.62	1549.72	462.90	1021.09	71.61	1060.71	953.57	74.85	531.92
5.64000	1412.34	58.75	56.87	1387.65	54.69	57.91	1222.48	88.54	25.30	1217.28	90.67	70.83	801.73	-54.00	27.64	784.26	-48.17	44.01	645.35	-75.04	92.88	668.83	-82.95	140.75	1083.68	16.49	1186.79	0.00	0.00	0.00	1113.06	-31.38	1552.84	1104.22	75.13	1547.47	959.36	-51.47	1559.15	946.08	60.89	1551.20	463.12	1020.88	71.70	1060.98	953.58	74.99	530.18
5.65000	1413.63	58.30	50.44	1390.03	54.43	52.07	1223.52	89.22	24.95	1218.53	91.41	70.59	802.56	-53.87	27.50	793.16	-48.60	48.15	652.68	-76.95	100.57	678.83	-84.86	146.81	1095.58	17.53	1189.01	0.00	0.00	0.00	1122.63	-30.03	1554.72	1114.28	76.31	1549.23	968.95	-49.70	1560.54	955.91	62.61	1552.55	463.00	1021.11	71.57	1061.02	953.61	75.09	532.75
5.66000	1415.94	58.86	44.53	1391.17	54.51	47.12	1224.23	90.07	24.78	1220.61	91.61	70.24	803.89	-54.15	27.41	787.00	-48.86	45.19	661.15	-78.07	108.73	690.18	-86.28	152.97	1106.26	18.39	1191.29	0.00	0.00	0.00	1132.38	-28.59	1556.53	1123.29	78.23	1550.93	978.36	-48.12	1561.78	965.57	64.61	1553.65	463.00	1020.88	71.60	1061.20	953.48	75.11	530.78
5.67000	1416.92	57.93	41.76	1392.69	54.27	44.56	1224.90	90.16	24.81	1223.03	91.94	70.14	804.53	-54.74	26.99	784.52	-47.81	43.10	670.67	-78.36	117.37	702.58	-87.32	159.49	1117.91	19.45	1193.45	0.00	0.00	0.00	1141.78	-27.11	1558.32	1133.85	79.58	1552.48	987.74	-46.34	1562.90	975.27	66.49	1554.52	462.43	1021.30	71.42	1061.19	953.60	75.15	531.13
5.68000	1417.04	57.22	39.65	1393.24	53.70	42.35	1225.39	89.72	24.79	1225.11	91.75	70.09	806.16	-55.25	26.61	791.66	-47.45	45.24	680.99	-78.49	127.14	715.66	-88.11	166.71	1130.70	20.21	1195.66	0.00	0.00	0.00	1151.14	-25.75	1560.10	1143.64	80.76	1554.13	997.14	-44.56	1563.90	984.90	68.52	1555.22	462.06	1021.30	71.39	1061.28	953.50	75.11	530.94
5.69000	1417.52	56.71	38.04	1393.29	53.41	40.51	1225.72	89.59	24.73	1226.07	91.87	70.28	808.71	-56.30	26.27	791.53	-47.52	44.91	692.57	-77.78	137.46	729.56	-88.17	174.50	1142.04	20.61	1197.41	0.00	0.00	0.00	1160.91	-24.27	1561.93	1153.47	82.32	1555.72	1006.51	-42.55	1564.94	994.56	70.38	1555.90	462.22	1020.92	71.57	1060.97	953.63	75.04	530.36
5.70000	1417.93	56.64	37.16	1393.96	53.12	39.81	1226.01	89.27	24.66	1226.57	91.46	70.38	812.23	-57.15	26.03	794.78	-48.11	46.16	705.62	-77.22	148.36	744.71	-88.03	182.59	1153.34	21.09	1199.13	0.00	0.00	0.00	1170.34	-22.76	1563.87	1162.71	83.90	1557.23	1015.85	-40.90	1565.96	1004.17	72.26	1556.51	462.57	1020.81	71.72	1061.10	953.61	75.12	530.92
5.71000	1417.28	56.19	36.38	1393.34	52.54	39.16	1225.84	89.70	24.90	1226.94	90.99	70.37	816.13	-56.14	25.79	800.06	-45.61	46.71	720.30	-76.70	159.57	761.23	-87.45	190.67	1163.50	21.30	1200.48	0.00	0.00	0.00	1179.57	-21.39	1565.73	1172.09	85.49	1558.66	1025.21	-39.10	1566.98	1013.83	73.78	1557.17	462.55	1021.31	71.55	1061.26	953.55	75.13	530.68
5.72000	1417.22	56.11	35.89	1393.82	52.50	38.81	1226.05	89.63	24.87	1227.24	91.06	70.69	820.75	-56.87	24.79	807.50	-45.36	48.09	736.35	-76.11	170.46	779.16	-86.09	198.42	1175.66	21.63	1201.71	0.00	0.00	0.00	1188.71	-20.05	1567.55	1182.32	87.04	1560.12	1034.64	-37.22	1567.97	1023.40	75.71	1557.60	463.04	1021.11	71.56	1061.08	953.58	74.92	530.90
5.73000	1417.89	55.91	35.82	1393.49	52.29	38.34	1225.90	89.71	25.10	1227.48	91.14	71.20	827.29	-57.62	23.82	817.56	-46.93	49.52	752.96	-75.19	181.03	798.20	-85.03	206.12	1186.02	21.28	1202.63	0.00	0.00	0.00	1198.04	-18.67	1569.30	1191.40	88.54	1561.47	1044.06	-35.51	1568.88	1033.13	77.08	1558.00	463.39	1020.50	71.86	1061.28	953.52	74.88	531.24
5.74000	1417.46	55.68	35.46	1393.73	52.07	38.26	1225.77	89.93	25.34	1227.80	90.37	71.30	834.66	-59.27	23.19	829.17	-49.12	50.91	768.78	-74.98	190.68	818.29	-83.70	213.62	1195.17	21.03	1203.25	0.00	0.00	0.00	1207.51	-17.44	1571.06	1201.16	89.66	1562.78	1053.54	-33.81	1569.76	1042.74	78.99	1558.25	462.66	1020.95	71.57	1061.23	953.68	74.84	533.07
5.75000	1417.48	55.48	35.27	1393.36	51.93	37.90	1225.91	89.61	25.34	1227.89	90.02	71.38	846.30	-61.70	27.01	843.02	-51.39	54.89	790.43	-73.35	198.32	838.84	-82.53	220.27	1204.22	20.58	1203.71	0.00	0.00	0.00	1216.43	-16.37	1572.72	1210.54	91.10	1563.87	1063.01	-32.27	1570.64	1052.53	80.46	1558.60	463.42	1020.69	71.83	1061.35	953.16	75.11	532.20
5.76000	1417.44	55.38	34.88	1393.92	51.83	37.88	1226.12	88.82	25.12	1228.06	89.51	71.41	862.79	-64.76	32.18	860.10	-53.78	59.53	812.67	-72.24	205.72	859.29	-81.60	226.34	1215.08	20.18	1204.24	0.00	0.00	0.00	1225.58	-15.19	1574.27	1220.39	92.09	1564.86	1072.48	-30.85	1571.49	1062.26	81.74	1558.96	462.91	1021.11	71.59	1061.34	953.17	75.12	531.53
5.77000	1417.39	55.04	34.85	1394.00	51.77	37.66	1226.23	88.58	25.05	1228.29	89.30	71.38	883.31	-68.26	37.62	880.41	-56.69	64.51	833.51	-70.91	211.83	879.69	-80.10	232.33	1223.28	19.40	1204.80	0.00	0.00	0.00	1235.41	-14.16	1575.63	1230.10	92.94	1565.93	1081.89	-29.49	1572.36	1071.96	82.88	1559.43	462.51	1021.18	71.42	1061.38	953.39	75.06	531.21
5.78000	1417.07	55.45	34.27	1394.24	51.96	37.54	1226.14	88.97	25.24	1228.60	89.22	71.38	907.41	-72.25	42.85	904.40	-59.21	69.61	853.96	-69.20	215.74	900.34	-78.20	237.58	1233.66	18.91	1205.47	0.00	0.00	0.00	1245.00	-13.43	1576.96	1239.70	93.42	1566.99	1091.24	-28.42	1573.26	1081.68	84.13	1559.92	462.90	1021.05	71.52	1061.25	953.36	74.97	530.01
5.79000	1416.38	55.13	34.07	1393.84	52.14	37.26	1226.12	89.13	25.34	1228.81	89.46	71.48	933.19	-75.29	47.20	928.70	-61.76	73.33	874.99	-67.89	218.38	921.59	-76.08	241.61	1243.79	18.52	1206.06	0.00	0.00	0.00	1254.19	-12.90	1578.23	1249.66	94.06	1567.97	1100.64	-27.35	1574.22	1091.34	85.11	1560.57	462.97	1021.04	71.59	1061.40	953.39	74.91	530.67
5.80000	1417.27	55.28	34.19	1394.03	51.94	37.13	1226.13	89.18	25.30	1229.19	89.23	71.42	960.30	-78.03	50.71	955.08	-63.95	76.11	896.89	-66.13	219.39	943.47	-74.14	244.05	1252.55	18.23	1206.83	0.00	0.00	0.00	1263.84	-12.48	1579.34	1259.69	94.36	1568.83	1110.11	-26.44	1575.23	1101.13	85.82	1561.40	463.32	1021.19	71.62	1061.43	953.27	75.05	531.80
5.81000	1418.40	55.29	34.35	1393.44	52.22	36.65	1226.39	88.83	25.19	1229.61	89.60	71.59	988.18	-81.38	52.95	982.37	-66.12	77.98	919.49	-64.77	219.27	965.83	-72.35	244.97	1260.01	18.15	1207.71	0.00	0.00	0.00	1273.53	-12.06	1580.28	1268.84	95.03	1569.74	1119.61	-25.68	1576.26	1110.94	86.77	1562.23	463.58	1020.98	71.85	1061.19	953.38	75.02	530.83
5.82000	1417.50	55.05	33.91	1393.23	52.28	36.45	1226.62	88.99	25.33	1230.07	89.83	71.76	1016.24	-84.45	54.15	1009.33	-68.19	78.63	942.77	-63.05	217.52	988.36	-70.37	244.56	1269.69	17.93	1208.64	0.00	0.00	0.00	1283.14	-11.88	1581.10	1279.23	94.73	1570.53	1129.20	-24.93	1577.30	1120.76	87.49	1563.14	463.39	1020.64	71.82	1061.10	953.32	75.08	533.22
5.83000	1417.60	55.59	33.17	1393.72	52.39	36.37	1226.74	89.10	25.50	1230.75	89.58	71.83	1045.53	-86.57	54.72	1037.40	-70.00	78.38	966.38	-61.97	214.65	1010.82	-68.73	242.98	1278.19	18.25	1209.60	0.00	0.00	0.00	1292.35	-11.91	1581.73	1288.87	94.98	1571.15	1138.71	-24.30	1578.29	1130.56	88.19	1564.15	463.28	1020.86	71.68	1061.26	953.43	75.01	531.85
5.84000	1418.68	55.41	33.32	1393.62	52.47	36.01	1227.13	88.54	25.41	1231.24	89.71	72.08	1076.22	-88.53	54.63	1066.79	-71.49	77.49	990.42	-61.18	210.34	1033.67	-67.19	240.09	1288.29	18.60	1210.32	0.00	0.00	0.00	1301.93	-12.07	1582.19	1298.91	95.02	1571.72	1148.24	-23.98	1579.16	1140.38	88.67	1565.19	462.89	1020.93	71.70	1061.01	953.23	75.02	531.29
5.85000	1418.70	55.12	32.86	1393.95	52.46	35.70	1227.16	88.34	25.57	1231.59	89.58	72.19	1106.24	-88.53	55.39	1096.96	-72.60	76.06	1014.54	-60.38	204.76	1056.92	-65.73	235.95	1297.14	18.80	1211.12	0.00	0.00	0.00	1311.17	-12.35	1582.51	1307.89	94.96	1572.26	1157.75	-23.60	1579.94	1150.32	88.72	1566.15	463.07	1020.74	71.79	1061.02	953.45	75.02	532.92
5.86000	1419.41	55.17	32.68	1394.18	52.15	35.53	1227.07	88.31	25.90	1232.09	88.84	72.09	1137.88	-89.78	54.00	1127.14	-73.65	73.61	1039.19	-60.34	198.33	1080.51	-64.33	230.66	1306.28	19.06	1211.59	0.00	0.00	0.00	1320.74	-12.59	1582.64	1318.62	94.39	1572.58	1167.29	-23.46	1580.57	1160.17	88.92	1567.02	463.39	1021.07	71.69	1061.09	953.58	75.03	533.17
5.87000	1419.36	55.19	32.18	1394.75	52.05	35.56	1227.10	87.77	26.06	1232.33	88.24	72.26	1170.92	-90.64	52.38	1159.86	-74.40	71.33	1064.44	-60.40	190.59	1104.54	-63.28	224.33	1315.04	19.24	1212.00	0.00	0.00	0.00	1330.40	-12.97	1582.65	1328.63	93.99	1572.88	1176.92	-23.31	1581.06	1170.05	89.03	1567.79	463.04	1021.08	71.70	1061.24	953.49	75.09	533.45
5.88000	1419.80	54.77	32.09	1394.56	51.90	35.21	1227.26	87.07	26.11	1232.45	87.99	72.43	1206.86	-92.59	49.35	1191.70	-75.07	68.12	1090.38	-60.60	181.84	1128.70	-63.10	217.11	1323.61	19.74	1212.07	0.00	0.00	0.00	1339.73	-13.53	1582.47	1338.82	93.22	1573.05	1186.49	-23.28	1581.38	1179.99	88.95	1568.54	462.39	1020.68	71.56	1060.82	953.62	74.95	532.15
5.89000	1420.46	54.60	32.03	1394.41	52.05	34.68	1227.05	87.34	26.64	1232.74	87.06	72.24	1241.75	-93.90	46.83	1226.55	-75.62	65.28	1117.41	-60.29	171.64	1153.39	-63.39	209.18	1333.53	20.09	1212.30	0.00	0.00	0.00	1349.23	-14.09	1582.21	1347.76	93.19	1573.09	1196.01	-23.23	1581.56	1189.85	89.13	1569.05	463.40	1020.92	71.70	1060.35	953.47	74.87	533.24
5.90000	1420.54	53.98	32.17	1395.54	51.47	35.02	1227.16	86.95	26.88	1232.80	87.05	72.57	1274.55	-92.65	45.49	1259.82	-76.68	61.36	1144.66	-60.78	160.90	1178.92	-63.36	200.30	1341.89	20.51	1212.08	0.00	0.00	0.00	1358.82	-14.76	1581.81	1357.57	92.53	1573.16	1205.37	-23.34	1581.56	1199.59	89.37	1569.41	462.67	1021.10	71.51	1060.66	953.32	74.97	532.65
5.91000	1420.07	53.58	31.85	1395.59	51.45	34.79	1227.35	86.80	27.18	1233.27	86.39	72.48	1310.68	-92.94	43.22	1296.51	-77.30	58.72	1172.85	-61.53	149.63	1205.04	-63.82	191.12	1350.50	21.02	1211.81	0.00	0.00	0.00	1368.41	-15.29	1581.30	1367.43	91.90	1573.06	1214.82	-23.31	1581.44	1209.36	89.57	1569.66	462.76	1020.51	71.71	1060.83	953.33	74.97	533.10
5.92000	1420.61	53.21	32.20	1396.08	51.11	34.87	1227.42	86.52	27.27	1233.74	85.64	72.35	1349.32	-95.49	39.40	1331.48	-77.92	55.55	1201.98	-62.21	137.85	1231.78	-64.49	181.47	1359.29	21.38	1211.48	0.00	0.00	0.00	1377.61	-15.94	1580.73	1377.05	91.33	1572.92	1224.19	-23.37	1581.16	1219.21	89.32	1569.79	462.70	1020.51	71.78	1060.59	953.52	74.78	533.84
5.93000	1421.25	52.58	32.49	1394.89	51.88	37.03	1227.48	86.27	27.42	1233.87	86.27	72.86	1385.69	-95.96	37.19	1366.61	-78.24	52.66	1231.77	-63.59	126.21	1258.79	-65.57	171.53	1367.10	21.77	1210.88	0.00	0.00	0.00	1386.84	-16.54	1580.02	1386.76	90.76	1572.63	1233.69	-23.33	1580.75	1228.82	89.62	1569.79	463.77	1021.01	71.72	1060.68	953.51	74.93	534.74
5.94000	1423.57	52.13	35.90	1395.92	50.82	38.16	1227.48	86.60	27.86	1234.14	85.96	72.92	1422.33	-96.20	35.87	1402.79	-78.22	50.52	1262.21	-64.26	114.00	1286.41	-66.82	161.48	1376.43	22.16	1210.36	0.00	0.00	0.00	1396.05	-17.16	1579.20	1396.24	90.41	1572.24	1243.05	-23.51	1580.19	1238.78	88.77	1569.76	462.86	1020.98	71.56	1060.82	953.26	74.98	531.02
5.95000	1425.21	52.17	39.44	1396.82	50.46	39.36	1227.62	86.36	28.02	1234.47	85.91	73.05	1458.59	-95.90	35.12	1438.27	-78.17	48.72	1293.25	-65.89	102.41	1314.60	-67.98	151.31	1386.28	22.38	1209.77	0.00	0.00	0.00	1405.76	-17.70	1578.29	1405.85	89.53	1571.65	1252.41	-23.73	1579.50	1248.61	88.79	1569.40	462.26	1020.94	71.48	1060.94	953.33	75.06	529.70
5.96000	1424.49	52.03	40.15	1395.89	50.33	39.52	1227.70	86.00	28.03	1234.73	85.79	73.25	1495.37	-95.64	34.94	1473.98	-77.86	47.45	1324.81	-68.33	91.70	1343.61	-69.79	141.56	1395.67	22.79	1208.96	0.00	0.00	0.00	1415.17	-18.27	1577.29	1415.54	88.72	1570.96	1261.73	-23.80	1578.70	1258.34	89.15	1568.92	462.63	1020.83	71.61	1060.93	953.54	74.90	530.65
5.97000	1425.02	52.70	40.25	1395.46	50.44	39.45	1227.74	86.01	28.25	1235.06	85.74	73.50	1531.42	-94.91	35.41	1509.84	-77.40	46.90	1357.20	-70.44	81.14	1372.74	-71.25	131.73	1404.56	23.02	1208.16	0.00	0.00	0.00	1424.65	-18.99	1576.16	1425.51	88.03	1570.07	1271.13	-23.79	1577.80	1267.98	89.48	1568.27	462.64	1020.99	71.68	1060.94	953.69	74.75	531.85
5.98000	1398.05	102.50	68.53	1396.68	51.82	38.94	1227.84	85.91	28.44	1235.21	85.98	73.90	1567.32	-94.19	36.50	1544.43	-76.93	46.63	1390.10	-72.18	70.84	1402.43	-72.86	122.19	1414.08	23.31	1207.19	0.00	0.00	0.00	1434.29	-19.36	1574.98	1434.83	87.57	1569.10	1280.57	-23.71	1576.87	1277.89	89.06	1567.61	462.53	1021.48	71.46	1060.68	953.44	74.91	529.71
5.99000	1421.59	53.20	32.72	1397.06	50.64	35.52	1227.69	86.10	28.73	1235.54	85.65	73.95	1602.52	-93.23	38.40	1579.34	-76.24	47.52	1423.45	-73.65	61.02	1431.74	-76.24	113.75	1422.93	23.63	1206.13	0.00	0.00	0.00	1443.84	-20.01	1573.69	1443.83	86.96	1567.99	1290.19	-23.73	1575.87	1287.69	89.04	1566.76	462.27	1021.40	71.40	1060.76	953.33	74.91	530.12
6.00000	1420.44	54.35	31.51	1396.98	51.39	35.12	1227.90	85.82	28.87	1235.72	85.86	74.39	1637.23	-92.16	41.28	1613.49	-75.49	49.07	1456.46	-76.54	52.81	1461.64	-79.14	106.01	1432.36	23.79	1204.85	0.00	0.00	0.00	1453.35	-20.55	1572.31	1459.75	85.61	1563.44	1299.84	-23.84	1574.80	1297.62	89.07	1565.87	462.45	1021.07	71.49	1061.09	953.19	75.08	531.58
6.01000	1420.26	54.51	31.41	1396.59	51.65	35.01	1227.80	85.87	29.19	1236.09	85.77	74.60	1671.78	-92.23	44.49	1646.48	-74.68	51.33	1489.11	-79.44	45.60	1491.13	-82.01	99.18	1441.82	23.72	1203.66	0.00	0.00	0.00	1462.74	-21.06	1570.90	1471.29	84.59	1561.41	1309.45	-23.98	1573.69	1307.59	89.11	1564.81	462.88	1020.89	71.75	1061.10	953.42	74.99	530.72
6.02000	1421.25	55.12	31.63	1395.90	51.88	34.70	1228.07	85.69	29.57	1236.26	85.67	74.93	1704.71	-90.85	49.02	1679.06	-73.73	54.75	1521.92	-81.83	39.68	1520.66	-84.69	93.39	1451.16	23.92	1202.33	0.00	0.00	0.00	1472.60	-21.53	1569.37	1480.96	84.32	1559.80	1319.09	-24.16	1572.50	1317.68	88.63	1563.75	462.70	1021.37	71.46	1061.00	953.44	75.07	530.91
6.03000	1420.33	55.17	31.16	1395.76	52.05	34.47	1228.12	85.61	29.99	1236.40	86.16	75.53	1736.25	-89.72	54.99	1711.32	-72.68	59.75	1553.88	-84.93	35.61	1549.78	-87.16	88.79	1461.83	23.93	1200.90	0.00	0.00	0.00	1482.23	-22.09	1567.70	1491.09	83.27	1558.27	1328.64	-24.35	1571.25	1327.61	88.82	1562.55	462.36	1021.63	71.28	1061.08	953.49	74.97	530.53
6.04000	1420.46	55.56	30.98	1396.13	52.40	34.39	1228.40	85.31	30.44	1236.78	85.95	75.95	1766.25	-88.02	62.37	1741.10	-71.76	65.80	1585.66	-86.55	32.52	1578.66	-88.88	85.27	1469.60	23.66	1199.39	0.00	0.00	0.00	1491.82	-22.55	1565.93	1500.93	82.71	1556.50	1338.19	-24.70	1569.93	1337.49	88.83	1561.31	462.70	1021.00	71.49	1061.09	953.41	74.96	531.04
6.05000	1419.74	55.49	30.63	1395.73	52.20	34.15	1228.39	85.13	31.02	1237.15	85.76	76.63	1794.66	-86.93	70.87	1770.71	-72.59	70.49	1616.10	-87.91	31.96	1605.52	-91.33	83.66	1479.38	23.57	1197.80	0.00	0.00	0.00	1501.80	-23.34	1564.06	1510.55	82.45	1554.62	1347.95	-24.83	1568.56	1347.49	88.46	1559.93	463.03	1020.91	71.63	1061.02	953.23	74.98	529.91
6.06000	1420.65	55.25	31.05	1396.84	52.61	34.21	1228.55	84.57	31.55	1237.55	85.21	77.14	1820.52	-85.64	80.59	1796.82	-73.82	78.22	1644.15	-89.59	32.75	1630.81	-93.23	83.53	1489.62	23.51	1196.12	0.00	0.00	0.00	1511.91	-23.79	1562.18	1517.87	81.47	1555.22	1357.80	-25.00	1567.12	1357.36	88.12	1558.56	462.95	1020.93	71.65	1060.75	953.60	74.72	530.12
6.07000	1420.58	55.49	30.73	1396.49	52.47	34.13	1228.74	83.91	32.37	1237.79	85.65	78.25	1843.82	-84.23	90.87	1820.61	-72.95	86.92	1669.90	-91.23	33.83	1653.82	-94.92	84.26	1498.40	23.34	1194.43	0.00	0.00	0.00	1521.51	-24.58	1560.25	1527.83	80.66	1553.73	1367.45	-25.42	1565.68	1367.25	87.57	1557.02	463.01	1021.16	71.57	1060.47	953.43	74.81	530.44
6.08000	1421.43	55.62	31.02	1396.45	52.61	33.95	1229.09	83.26	33.11	1238.25	85.70	79.22	1864.60	-83.49	100.99	1845.33	-72.29	96.88	1693.39	-92.32	34.92	1675.19	-95.69	84.98	1508.60	23.24	1193.04	0.00	0.00	0.00	1531.36	-25.31	1558.40	1537.95	79.65	1551.90	1377.16	-25.95	1564.26	1377.24	86.85	1555.67	463.70	1020.91	71.77	1061.08	952.98	75.27	531.94
6.09000	1421.43	55.78	30.82	1397.37	52.81	34.20	1229.34	83.19	34.18	1238.99	85.27	80.12	1882.15	-82.62	109.72	1859.90	-74.19	100.31	1713.68	-93.49	36.49	1693.57	-96.65	86.07	1517.87	23.08	1191.39	0.00	0.00	0.00	1541.03	-26.22	1556.61	1548.86	78.59	1550.30	1386.83	-26.69	1562.95	1387.07	86.65	1554.36	463.23	1020.71	71.66	1061.22	953.34	75.07	532.11
6.10000	1421.01	55.68	30.72	1397.67	53.12	33.91	1229.46	83.54	35.47	1239.58	85.76	81.45	1897.39	-82.34	116.19	1874.70	-74.21	106.04	1731.40	-94.23	37.31	1709.46	-97.77	86.96	1527.77	22.84	1190.01	0.00	0.00	0.00	1550.71	-27.32	1554.91	1557.80	77.46	1548.56	1396.69	-27.43	1561.75	1397.11	85.63	1553.19	463.11	1021.01	71.56	1061.21	953.40	75.07	531.00
6.11000	1420.77	56.09	30.41	1397.05	53.15	33.84	1229.99	83.18	36.46	1240.31	86.02	82.77	1909.77	-81.82	120.06	1886.93	-73.79	109.59	1746.00	-95.05	36.99	1722.67	-98.86	86.79	1537.30	22.38	1188.84	0.00	0.00	0.00	1560.30	-28.48	1553.39	1570.21	75.90	1544.37	1406.68	-28.38	1560.67	1407.11	84.49	1552.09	462.68	1020.88	71.67	1061.06	953.33	75.07	532.33
6.12000	1420.64	56.37	30.18	1397.24	53.52	33.76	1230.28	83.67	37.96	1241.01	86.81	84.42	1920.18	-80.74	120.91	1896.61	-73.58	109.84	1756.81	-96.02	35.52	1732.53	-100.44	85.85	1548.38	22.07	1187.78	0.00	0.00	0.00	1570.38	-29.67	1552.02	1580.89	73.88	1542.52	1416.79	-29.28	1559.72	1417.17	83.17	1551.07	462.86	1020.60	71.80	1060.93	953.38	75.01	532.16
6.13000	1420.25	56.38	30.00	1397.24	53.89	33.39	1231.00	83.63	39.50	1241.78	87.88	86.47	1927.39	-78.95	117.65	1903.86	-72.08	106.43	1764.05	-96.58	33.18	1739.77	-101.74	83.72	1557.57	21.31	1186.78	0.00	0.00	0.00	1580.27	-30.93	1550.89	1590.82	72.77	1541.17	1426.86	-30.48	1558.83	1427.07	81.91	1550.15	463.17	1020.51	71.84	1060.55	953.73	74.74	533.55
6.14000	1420.93	56.52	30.38	1397.96	54.52	33.28	1231.80	84.07	41.57	1242.88	88.69	88.56	1932.31	-78.62	110.53	1908.67	-71.29	99.86	1766.78	-97.20	30.81	1744.20	-102.78	81.24	1567.98	20.55	1185.93	0.00	0.00	0.00	1590.03	-32.25	1549.98	1600.71	71.55	1540.26	1436.88	-31.71	1557.98	1437.00	80.24	1549.29	462.81	1021.03	71.64	1061.02	953.47	74.97	533.05
6.15000	1420.03	56.51	30.03	1397.38	54.69	32.96	1232.36	85.20	44.00	1244.12	89.58	91.12	1936.12	-78.84	100.85	1912.53	-71.97	90.95	1767.45	-97.18	28.90	1746.83	-102.13	77.74	1577.62	19.50	1185.26	0.00	0.00	0.00	1600.16	-33.48	1549.21	1611.06	69.64	1539.38	1446.80	-33.29	1557.16	1447.12	78.18	1548.50	463.38	1021.33	71.59	1061.09	953.36	74.95	532.17
6.16000	1420.63	56.51	30.37	1398.10	55.24	32.88	1233.34	86.02	46.73	1245.42	91.01	94.21	1941.54	-80.51	90.95	1917.60	-72.93	81.78	1769.51	-96.15	28.22	1749.30	-99.72	74.67	1588.45	18.12	1184.78	0.00	0.00	0.00	1610.17	-34.86	1548.68	1618.23	69.53	1541.38	1456.90	-34.89	1556.49	1456.90	76.60	1547.74	462.87	1020.91	71.69	1060.89	953.33	74.90	531.76
6.17000	1419.63	56.95	29.94	1397.14	55.11	32.64	1234.55	87.28	50.04	1247.49	91.29	97.24	1948.80	-82.18	80.63	1924.16	-71.05	76.62	1772.46	-95.21	28.23	1754.83	-99.44	74.43	1599.06	16.72	1184.50	0.00	0.00	0.00	1620.08	-36.28	1548.53	1626.54	68.54	1541.88	1467.08	-36.70	1556.15	1466.97	74.55	1547.39	462.44	1021.30	71.46	1061.08	953.46	74.92	532.16
6.18000	1420.08	57.09	30.31	1397.80	55.73	32.57	1236.10	88.10	53.57	1249.72	92.57	101.22	1953.36	-82.23	70.38	1927.17	-70.46	70.76	1774.42	-95.02	28.26	1761.62	-100.17	75.08	1609.22	15.10	1184.58	0.00	0.00	0.00	1630.13	-37.57	1548.86	1637.23	66.87	1542.21	1477.22	-38.64	1556.38	1476.69	73.12	1547.58	462.80	1021.14	71.53	1061.01	953.59	74.95	531.27
6.19000	1420.00	56.94	30.84	1398.03	55.83	32.94	1238.13	88.89	57.70	1252.57	93.39	105.49	1957.38	-80.95	60.55	1930.43	-66.29	64.24	1776.14	-95.06	28.23	1765.95	-100.01	74.24	1620.18	13.42	1185.13	0.00	0.00	0.00	1640.49	-38.98	1549.71	1646.08	65.58	1543.07	1487.38	-40.83	1557.23	1486.57	71.36	1548.42	462.58	1021.21	71.45	1061.10	953.44	75.00	533.24
6.20000	1419.02	57.41	30.40	1397.09	55.73	32.70	1240.64	89.55	62.28	1255.94	95.09	110.88	1960.57	-78.64	53.28	1932.96	-64.18	57.83	1777.55	-95.48	28.06	1768.56	-100.75	73.84	1630.04	11.53	1186.08	0.00	0.00	0.00	1650.64	-40.45	1550.89	1656.06	63.90	1543.98	1497.61	-42.99	1558.55	1496.77	68.72	1549.81	463.35	1021.05	71.66	1060.63	953.30	74.95	532.39
6.21000	1419.37	57.41	30.72	1397.46	56.14	32.69	1243.98	89.57	67.65	1260.26	96.45	116.93	1962.92	-76.62	47.17	1935.16	-62.56	52.70	1778.18	-96.43	28.28	1771.29	-101.38	74.19	1640.00	10.01	1187.53	0.00	0.00	0.00	1660.89	-42.07	1552.37	1665.67	62.64	1545.38	1507.99	-45.15	1560.19	1506.36	67.12	1551.33	463.20	1020.97	71.73	1060.79	953.45	74.85	532.47
6.22000	1420.43	57.86	30.74	1397.92	56.11	32.87	1247.87	90.28	74.12	1265.90	96.81	123.00	1963.59	-75.47	43.96	1935.46	-61.73	49.55	1778.88	-96.61	28.38	1773.66	-101.61	74.51	1650.71	8.41	1189.38	0.00	0.00	0.00	1671.48	-43.42	1554.13	1674.34	60.97	1547.33	1518.52	-47.59	1562.05	1516.02	65.15	1553.26	463.25	1020.99	71.73	1060.59	953.29	74.89	534.19
6.23000	1420.81	58.15	30.53	1397.89	56.06	33.34	1252.94	90.69	81.12	1271.97	98.22	130.69	1963.96	-75.19	41.53	1935.80	-61.32	47.45	1779.34	-96.68	28.35	1774.77	-101.83	74.86	1661.84	6.96	1191.80	0.00	0.00	0.00	1681.42	-44.83	1556.12	1687.90	60.02	1546.17	1529.07	-49.86	1564.01	1526.08	62.57	1555.18	463.40	1020.85	71.78	1060.46	953.64	74.62	532.80
6.24000	1421.57	58.29	30.46	1397.26	57.58	35.09	1259.02	91.69	89.13	1280.19	98.03	137.43	1964.52	-74.54	39.42	1936.02	-61.00	45.37	1779.77	-96.71	28.28	1775.57	-101.74	74.97	1671.61	5.49	1194.33	0.00	0.00	0.00	1691.79	-46.36	1558.13	1699.70	57.00	1547.56	1539.51	-52.16	1566.01	1535.97	60.44	1557.24	464.10	1020.94	71.85	1060.60	953.20	74.89	531.52
6.25000	1422.08	58.41	30.12	1398.12	57.48	35.31	1266.30	91.67	97.40	1289.91	98.78	144.67	1964.22	-72.49	38.57	1936.58	-60.49	43.90	1780.01	-96.92	28.41	1776.61	-101.93	75.25	1682.40	3.98	1197.03	0.00	0.00	0.00	1701.65	-47.88	1560.06	1709.54	55.46	1549.52	1549.80	-54.52	1567.88	1545.80	58.12	1559.29	463.23	1020.55	71.80	1060.62	953.37	74.84	532.14
6.26000	1421.69	58.47	29.32	1399.80	57.54	35.52	1274.91	91.51	106.12	1302.69	98.85	151.80	1964.56	-71.38	38.06	1937.56	-60.08	43.18	1780.03	-97.23	28.58	1777.70	-101.52	75.21	1693.79	2.80	1199.76	0.00	0.00	0.00	1711.71	-49.34	1561.79	1719.00	54.32	1551.21	1560.15	-56.89	1569.52	1555.37	56.30	1561.01	462.89	1021.09	71.51	1060.74	953.32	74.84	532.49
6.27000	1423.97	59.42	29.02	1401.33	57.81	35.50	1284.18	92.31	116.18	1315.49	97.96	157.04	1964.68	-71.80	36.81	1937.25	-60.00	42.22	1780.57	-96.68	28.29	1777.98	-101.54	75.44	1703.69	1.66	1202.40	0.00	0.00	0.00	1721.78	-50.65	1563.31	1728.80	52.88	1552.95	1570.50	-59.09	1570.89	1564.97	54.29	1562.63	462.73	1021.02	71.41	1060.38	953.17	74.84	532.12
6.28000	1426.27	59.84	28.17	1405.12	58.06	35.99	1294.58	91.97	126.70	1328.83	98.14	164.46	1964.81	-71.46	36.46	1937.64	-59.90	41.89	1780.42	-97.11	28.50	1778.37	-101.35	75.50	1714.44	0.75	1204.51	0.00	0.00	0.00	1731.95	-52.04	1564.67	1738.20	52.00	1554.42	1580.65	-61.41	1571.97	1574.55	52.34	1563.98	463.20	1021.03	71.59	1060.50	953.20	74.87	532.96
6.29000	1429.55	61.03	26.95	1410.61	58.58	37.22	1306.10	91.61	138.21	1342.43	98.36	173.39	1964.81	-71.59	35.95	1938.06	-59.84	41.65	1780.64	-96.73	28.39	1778.45	-101.55	75.69	1725.33	-0.10	1206.42	0.00	0.00	0.00	1742.47	-53.20	1565.94	1742.35	52.19	1560.11	1590.77	-63.53	1572.90	1584.10	50.12	1565.11	463.80	1020.75	71.87	1060.62	953.41	74.83	532.94
6.30000	1432.39	62.23	25.42	1415.41	59.00	38.29	1318.91	90.67	149.84	1357.40	95.99	182.32	1965.05	-71.36	35.64	1937.96	-59.84	41.24	1780.69	-96.64	28.41	1778.81	-101.14	75.66	1735.35	-1.01	1207.62	0.00	0.00	0.00	1752.26	-54.31	1567.13	1750.50	51.74	1562.50	1600.89	-65.53	1573.69	1593.96	47.60	1566.10	463.67	1020.46	71.87	1060.76	953.78	74.77	531.57
6.31000	1436.86	62.98	24.46	1422.65	59.50	40.03	1333.32	89.14	161.21	1373.33	94.27	191.73	1964.98	-71.13	35.48	1938.38	-59.83	41.13	1780.87	-96.44	28.49	1778.96	-100.96	75.75	1745.40	-1.55	1208.31	0.00	0.00	0.00	1762.66	-55.33	1568.18	1760.33	50.61	1563.79	1611.08	-67.62	1574.34	1603.48	45.85	1566.92	463.52	1020.60	71.84	1060.55	953.65	74.78	531.91
6.32000	1441.94	64.28	23.16	1430.99	60.37	41.76	1348.35	88.09	172.56	1390.89	91.38	200.11	1964.77	-71.31	35.01	1938.28	-59.93	40.84	1780.99	-96.32	28.50	1779.54	-100.31	75.45	1754.76	-1.83	1208.53	0.00	0.00	0.00	1772.67	-56.19	1569.20	1769.79	49.16	1565.01	1621.41	-69.51	1574.86	1613.24	43.90	1567.62	463.43	1020.66	71.84	1061.15	953.51	74.93	533.13
6.33000	1447.62	66.17	21.54	1439.72	61.49	43.53	1364.28	85.54	183.27	1409.11	88.56	208.10	1964.89	-71.48	34.70	1938.86	-59.95	40.88	1781.27	-95.93	28.39	1779.52	-100.78	75.61	1763.87	-1.91	1208.49	0.00	0.00	0.00	1782.53	-57.14	1570.11	1779.03	48.58	1566.10	1631.67	-71.36	1575.32	1622.82	42.41	1568.12	463.61	1020.99	71.77	1061.14	953.67	74.89	532.27
6.34000	1455.34	68.01	23.66	1450.68	62.89	47.23	1380.21	84.15	192.71	1428.07	85.36	215.54	1965.53	-71.27	34.88	1938.68	-60.08	40.61	1781.41	-95.83	28.40	1779.78	-100.79	75.58	1772.42	-1.93	1208.21	0.00	0.00	0.00	1792.78	-57.83	1570.88	1788.52	48.13	1566.93	1641.93	-72.89	1575.73	1632.76	40.20	1568.72	463.62	1021.28	71.57	1060.87	953.89	74.76	532.00
6.35000	1467.75	70.48	28.34	1464.83	64.82	52.13	1402.26	80.26	200.42	1447.35	82.66	222.48	1965.16	-71.38	34.49	1939.28	-60.11	40.76	1781.47	-95.69	28.44	1780.10	-100.48	75.43	1781.96	-1.75	1208.09	0.00	0.00	0.00	1802.85	-58.44	1571.61	1798.48	47.06	1567.76	1652.04	-74.54	1576.07	1642.44	38.61	1569.22	464.05	1020.69	71.83	1060.91	953.39	74.95	532.09
6.36000	1484.54	73.72	33.87	1480.99	67.10	57.09	1422.12	76.99	207.51	1466.71	80.03	228.58	1965.84	-71.74	34.37	1939.30	-60.11	40.60	1781.32	-95.85	28.56	1780.08	-100.86	75.69	1790.34	-1.61	1207.93	0.00	0.00	0.00	1813.10	-58.95	1572.18	1807.74	46.58	1568.39	1662.28	-76.00	1576.46	1652.13	37.02	1569.81	463.50	1021.01	71.68	1060.83	953.62	74.87	532.00
6.37000	1504.48	77.69	39.67	1500.77	70.04	62.73	1441.09	73.70	213.19	1486.00	77.01	234.16	1965.74	-71.30	34.50	1939.19	-60.17	40.46	1781.51	-95.65	28.53	1780.09	-101.26	76.00	1799.73	-1.56	1207.95	0.00	0.00	0.00	1823.14	-59.36	1572.65	1817.90	45.75	1568.99	1672.57	-77.36	1576.92	1661.72	35.88	1570.47	463.30	1021.07	71.63	1060.55	953.80	74.77	532.76
6.38000	1527.41	81.78	45.51	1522.99	73.23	68.02	1460.57	70.08	217.02	1505.46	73.58	239.18	1965.56	-71.62	34.12	1939.44	-60.13	40.45	1781.45	-95.75	28.69	1780.56	-100.82	75.83	1808.93	-1.49	1208.23	0.00	0.00	0.00	1833.37	-59.67	1573.01	1827.32	45.59	1569.47	1682.92	-78.51	1577.51	1671.13	34.91	1571.14	462.54	1021.30	71.43	1060.59	953.67	74.72	532.93
6.39000	1552.30	85.88	50.59	1546.91	76.39	72.61	1480.40	67.31	219.74	1525.10	70.14	242.86	1965.75	-71.49	34.12	1939.32	-60.17	40.25	1781.48	-95.58	28.70	1780.82	-100.73	75.90	1817.24	-1.75	1208.63	0.00	0.00	0.00	1843.59	-59.87	1573.30	1836.83	45.37	1569.87	1693.24	-79.46	1578.23	1680.72	33.93	1572.01	462.92	1021.17	71.52	1061.09	953.64	74.90	532.55
6.40000	1576.78	89.67	54.42	1571.69	79.28	76.14	1500.89	63.84	220.86	1545.18	67.02	244.96	1965.87	-71.43	34.08	1939.52	-60.17	40.20	1781.53	-95.39	28.70	1781.09	-100.54	75.88	1826.26	-1.93	1209.22	0.00	0.00	0.00	1853.43	-59.84	1573.60	1846.42	45.34	1570.14	1703.44	-80.34	1579.07	1690.53	32.76	1573.00	462.74	1021.12	71.49	1060.96	953.54	74.93	530.15
6.41000	1602.98	92.79	57.74	1596.60	81.84	78.66	1521.85	61.00	220.73	1565.61	64.62	245.83	1966.04	-71.52	33.97	1939.94	-60.07	40.24	1781.77	-95.08	28.73	1781.33	-100.49	76.01	1834.95	-2.03	1210.00	0.00	0.00	0.00	1863.26	-59.88	1573.83	1855.96	45.56	1570.31	1713.70	-81.19	1579.95	1700.30	32.08	1573.99	463.18	1021.17	71.66	1060.94	953.09	75.14	529.97
6.42000	1630.54	95.31	60.29	1623.03	83.62	80.51	1543.42	58.02	219.21	1586.72	61.70	245.06	1965.63	-71.48	33.76	1940.05	-60.10	40.22	1781.87	-94.89	28.76	1781.45	-100.41	76.13	1843.73	-2.16	1210.61	0.00	0.00	0.00	1873.24	-59.71	1573.99	1865.99	45.32	1570.37	1724.00	-81.90	1580.88	1710.31	30.71	1574.95	463.36	1021.20	71.60	1060.90	953.28	74.89	530.39
6.43000	1659.00	96.84	62.03	1649.97	84.71	81.29	1565.47	56.00	216.59	1607.94	59.24	243.10	1965.89	-71.75	33.52	1939.65	-60.12	39.91	1781.94	-94.83	28.85	1781.76	-100.16	76.22	1851.71	-2.46	1211.24	0.00	0.00	0.00	1882.84	-59.55	1574.13	1875.17	45.27	1570.42	1734.19	-82.64	1581.73	1720.20	29.47	1575.82	463.03	1021.36	71.57	1060.87	953.89	74.76	530.76
6.44000	1688.22	97.84	62.84	1678.23	85.28	81.43	1587.59	55.08	212.88	1629.89	56.12	239.71	1965.47	-71.18	33.53	1939.94	-60.07	39.95	1782.36	-94.32	28.77	1781.73	-100.35	76.52	1860.29	-2.71	1211.71	0.00	0.00	0.00	1893.08	-59.18	1574.21	1884.80	45.56	1570.31	1744.25	-83.19	1582.49	1729.18	29.89	1576.42	462.69	1021.17	71.50	1060.31	953.94	74.69	531.92
6.45000	1718.09	98.17	62.98	1707.40	85.29	80.96	1610.94	52.37	207.13	1651.48	54.38	235.63	1965.51	-71.40	33.29	1939.80	-60.05	39.75	1782.23	-94.50	28.97	1781.73	-100.41	76.82	1868.11	-2.76	1212.17	0.00	0.00	0.00	1902.81	-58.69	1574.24	1894.25	45.62	1570.14	1754.22	-83.68	1583.14	1738.74	29.14	1576.90	462.28	1021.39	71.41	1060.59	953.60	74.80	531.40
6.46000	1749.34	98.01	62.79	1737.52	84.95	79.86	1633.85	51.22	200.60	1673.00	52.76	230.45	1966.08	-71.09	33.56	1939.98	-59.94	39.66	1782.08	-94.80	29.30	1781.70	-100.58	77.16	1876.38	-2.77	1212.55	0.00	0.00	0.00	1912.27	-58.05	1574.26	1903.82	46.58	1569.81	1764.16	-84.06	1583.68	1748.16	28.76	1577.28	463.79	1021.16	71.78	1060.93	953.43	74.96	529.47
6.47000	1780.84	97.40	61.97	1768.05	84.22	78.29	1656.95	51.18	193.01	1694.71	52.12	224.45	1966.07	-71.12	33.38	1939.72	-59.88	39.39	1782.17	-94.47	29.31	1782.05	-100.12	77.20	1884.20	-2.87	1212.68	0.00	0.00	0.00	1921.95	-57.42	1574.21	1912.56	47.07	1569.48	1774.09	-84.38	1584.09	1757.62	28.09	1577.48	463.82	1021.18	71.79	1060.84	953.55	74.83	528.35
6.48000	1813.93	96.35	61.04	1800.10	83.18	76.51	1680.58	50.53	184.18	1717.19	51.61	217.37	1965.98	-71.07	33.26	1939.90	-59.69	39.21	1782.35	-93.98	29.30	1782.24	-99.90	77.30	1893.44	-2.98	1212.78	0.00	0.00	0.00	1930.64	-56.06	1574.67	1921.78	47.10	1569.06	1783.88	-84.71	1584.37	1766.65	28.11	1577.44	463.54	1021.14	71.71	1060.93	953.65	74.82	530.16
6.49000	1845.80	95.01	58.87	1831.95	81.98	73.89	1704.97	50.07	174.10	1740.62	49.94	209.12	1966.45	-70.98	33.15	1939.71	-59.60	38.83	1782.54	-93.48	29.34	1782.35	-99.67	77.53	1901.62	-3.27	1212.50	0.00	0.00	0.00	1940.38	-55.19	1574.47	1930.60	47.80	1568.52	1793.67	-85.00	1584.49	1776.09	27.68	1577.33	462.76	1020.83	71.56	1060.94	953.77	74.75	530.64
6.50000	1879.23	93.44	56.92	1863.75	80.54	70.94	1729.58	51.14	164.09	1764.03	49.65	200.44	1966.73	-70.24	33.61	1939.24	-59.26	38.31	1782.63	-93.23	29.56	1782.58	-99.24	77.58	1910.70	-3.49	1212.04	0.00	0.00	0.00	1949.55	-54.55	1574.09	1939.65	48.72	1567.83	1803.47	-85.03	1584.47	1785.26	27.38	1577.12	462.90	1020.59	71.57	1060.65	953.64	74.84	532.50
6.51000	1911.51	91.60	54.08	1896.56	78.97	67.87	1755.64	50.92	152.65	1787.90	50.30	191.45	1965.90	-67.72	36.59	1939.02	-59.01	38.03	1782.36	-93.54	30.05	1782.74	-99.12	77.77	1918.79	-3.76	1211.41	0.00	0.00	0.00	1958.98	-53.81	1573.67	1948.59	49.13	1567.13	1813.06	-85.21	1584.34	1794.34	27.22	1576.72	463.59	1020.71	71.81	1060.45	953.80	74.65	533.13
6.52000	1944.41	89.65	51.71	1928.82	77.22	64.67	1782.49	51.14	141.12	1812.67	50.07	181.54	1965.54	-67.07	36.52	1939.40	-58.43	38.33	1782.76	-92.80	29.91	1783.37	-98.29	77.56	1927.70	-3.98	1210.67	0.00	0.00	0.00	1968.71	-53.02	1573.12	1957.53	49.73	1566.35	1822.75	-85.25	1584.07	1803.12	27.35	1576.16	464.13	1020.74	71.94	1060.46	953.57	74.74	531.50
6.53000	1978.26	86.08	48.83	1961.48	75.50	61.85	1810.70	49.78	128.43	1837.35	50.85	171.61	1965.72	-66.58	36.63	1939.70	-58.05	38.77	1782.79	-92.68	30.11	1783.36	-98.62	77.92	1936.53	-4.06	1209.90	0.00	0.00	0.00	1977.89	-52.29	1572.54	1966.61	50.57	1565.57	1832.63	-85.13	1583.71	1812.18	26.92	1575.56	464.97	1020.48	72.29	1060.27	953.43	74.70	533.47
6.54000	2012.06	83.96	47.39	1993.89	73.81	59.23	1838.76	49.60	116.09	1863.05	51.51	161.49	1966.01	-66.17	36.95	1940.51	-57.95	39.50	1782.95	-92.39	30.19	1783.69	-98.44	78.12	1944.84	-4.32	1208.91	0.00	0.00	0.00	1987.17	-51.49	1571.85	1975.23	51.22	1564.66	1842.40	-85.01	1583.21	1820.81	27.26	1574.85	464.59	1020.51	72.09	1060.06	953.21	74.78	533.77
6.55000	2046.06	81.80	47.09	2027.35	72.24	57.62	1868.92	48.69	103.40	1889.58	51.76	151.02	1966.17	-66.20	37.28	1941.14	-58.05	40.19	1782.95	-92.32	30.47	1783.86	-98.61	78.46	1953.15	-4.44	1207.83	0.00	0.00	0.00	1996.77	-50.66	1571.07	1983.75	52.02	1563.75	1852.04	-84.87	1582.60	1829.41	27.84	1573.90	463.19	1021.14	71.61	1060.51	953.59	74.89	532.00
6.56000	2079.75	80.06	46.81	2059.73	70.81	56.03	1899.43	47.93	90.95	1916.95	51.80	140.45	1966.10	-66.56	37.58	1941.17	-58.33	40.31	1783.03	-92.17	30.73	1783.97	-98.62	78.77	1961.58	-4.59	1206.75	0.00	0.00	0.00	2005.79	-49.90	1570.25	1992.99	52.73	1562.73	1861.45	-84.91	1581.90	1838.85	27.35	1573.10	462.82	1021.17	71.47	1060.69	953.66	74.81	532.34
6.57000	2113.06	78.40	46.74	2092.93	69.54	55.28	1930.09	48.57	79.52	1945.06	51.49	130.02	1965.72	-67.21	37.23	1940.83	-58.81	39.82	1783.11	-92.06	30.89	1784.19	-98.69	79.13	1969.96	-4.76	1205.54	0.00	0.00	0.00	2014.91	-49.10	1569.33	2001.95	53.42	1561.61	1871.10	-84.56	1581.20	1847.79	27.63	1572.25	463.42	1021.07	71.71	1060.83	953.46	74.89	531.62
6.58000	2146.17	77.35	46.82	2124.95	68.24	54.50	1961.84	47.68	68.31	1972.71	52.10	120.10	1966.89	-70.57	33.30	1927.35	-80.33	52.83	1783.28	-91.93	31.18	1784.74	-98.21	79.29	1978.31	-4.77	1204.47	0.00	0.00	0.00	2024.20	-48.24	1568.34	2010.68	54.33	1560.54	1880.78	-84.15	1580.45	1857.26	27.02	1571.41	463.85	1020.94	71.86	1060.86	953.52	74.90	532.93
6.59000	2178.42	75.44	47.98	2156.77	67.15	54.37	1992.36	48.92	58.70	2000.37	53.20	111.01	1966.93	-71.52	32.46	1939.26	-62.26	39.94	1783.31	-91.96	31.55	1785.18	-97.96	79.57	1986.94	-4.74	1203.37	0.00	0.00	0.00	2033.57	-47.42	1567.29	2019.57	54.79	1559.40	1890.30	-83.93	1579.64	1866.26	27.42	1570.43	463.77	1020.87	71.79	1061.32	953.34	75.16	531.73
6.60000	2209.32	76.23	51.13	2188.02	66.20	55.03	2023.57	49.26	49.82	2028.21	54.13	102.53	1966.58	-71.80	31.97	1940.36	-60.73	38.37	1783.52	-91.72	31.88	1785.46	-98.01	80.11	1995.41	-4.63	1202.24	0.00	0.00	0.00	2042.97	-46.53	1566.14	2028.86	55.83	1558.24	1899.75	-83.69	1578.81	1875.35	27.40	1569.68	463.81	1020.76	71.89	1061.12	953.62	75.04	533.13
6.61000	2241.18	75.24	54.87	2219.32	65.51	57.40	2052.97	52.07	43.07	2056.60	54.19	94.79	1966.29	-72.53	31.57	1939.84	-61.01	38.01	1783.40	-92.15	32.66	1785.72	-98.15	80.73	2004.23	-4.38	1201.15	0.00	0.00	0.00	2052.15	-45.66	1564.93	2037.81	56.52	1556.93	1909.42	-82.99	1577.99	1884.42	27.71	1568.74	462.86	1020.96	71.63	1060.89	953.46	74.89	532.28
6.62000	2271.38	74.64	59.97	2249.33	65.21	61.31	2083.42	53.53	36.80	2083.22	56.42	89.09	1966.31	-73.11	31.22	1940.55	-61.19	38.19	1783.49	-92.11	33.22	1785.90	-98.46	81.51	2013.08	-4.04	1200.06	0.00	0.00	0.00	2061.42	-44.70	1563.65	2046.66	57.41	1555.65	1918.84	-82.34	1577.11	1893.62	27.86	1567.79	462.23	1020.78	71.53	1060.95	953.54	75.00	530.59
6.63000	2299.76	74.40	66.43	2277.75	65.30	66.48	2112.35	55.57	32.54	2108.78	58.46	84.66	1966.70	-73.07	31.40	1940.53	-61.32	38.02	1783.75	-91.77	33.76	1786.81	-97.62	81.93	2022.01	-3.70	1198.94	0.00	0.00	0.00	2070.95	-43.69	1562.32	2055.48	58.07	1554.36	1927.98	-82.05	1576.10	1902.43	28.68	1566.71	462.51	1020.85	71.49	1061.06	953.15	75.20	530.49
6.64000	2326.84	74.86	74.19	2305.24	65.90	73.26	2141.10	56.81	29.62	2135.09	58.83	80.90	1966.63	-72.91	31.33	1940.69	-61.47	37.94	1783.82	-91.74	34.68	1787.33	-97.56	82.83	2030.88	-3.23	1197.81	0.00	0.00	0.00	2079.91	-42.60	1560.99	2064.07	59.28	1553.03	1937.26	-81.44	1575.04	1911.58	29.14	1565.68	462.82	1020.92	71.61	1061.12	953.47	74.93	530.75
6.65000	2352.26	75.77	82.60	2330.76	66.88	80.54	2168.00	58.80	28.42	2160.06	59.58	78.90	1966.80	-73.17	31.04	1940.74	-61.60	37.82	1783.94	-91.95	35.61	1788.21	-97.22	83.62	2039.92	-2.49	1196.57	0.00	0.00	0.00	2089.05	-41.45	1559.61	2072.86	60.30	1551.60	1946.55	-80.64	1573.95	1920.72	29.55	1564.50	463.08	1020.90	71.64	1060.85	953.40	74.91	530.25
6.66000	2375.25	76.69	91.01	2353.18	67.82	87.66	2193.10	59.89	28.23	2182.58	61.32	78.58	1967.03	-73.00	31.05	1940.92	-61.80	37.75	1783.85	-92.37	36.97	1788.93	-97.30	84.69	2048.26	-1.98	1195.32	0.00	0.00	0.00	2098.20	-40.25	1558.31	2082.19	61.21	1550.29	1955.75	-79.81	1572.81	1929.42	30.46	1563.33	463.27	1020.85	71.70	1060.86	953.54	74.91	531.80
6.67000	2396.37	77.67	99.82	2374.69	68.86	95.43	2216.48	60.43	28.83	2203.65	62.32	79.14	1966.91	-73.16	30.75	1940.64	-61.95	37.47	1784.12	-92.42	38.24	1789.96	-97.11	85.77	2057.41	-1.32	1194.09	0.00	0.00	0.00	2107.02	-38.96	1557.09	2090.92	62.56	1549.10	1965.00	-78.70	1571.75	1938.21	31.48	1562.19	463.39	1020.87	71.78	1060.63	953.69	74.85	532.57
6.68000	2414.08	78.37	107.27	2393.03	69.63	102.42	2236.00	61.98	30.55	2221.95	63.24	80.15	1966.94	-73.12	30.69	1940.99	-62.08	37.43	1784.59	-92.45	39.50	1790.59	-97.61	87.36	2066.23	-0.60	1192.89	0.00	0.00	0.00	2115.94	-37.53	1555.93	2099.53	64.06	1547.93	1974.28	-77.17	1570.75	1946.83	32.74	1561.10	462.95	1021.11	71.68	1060.85	953.51	74.96	531.78
6.69000	2429.25	78.62	113.79	2408.50	69.90	108.41	2254.03	61.59	31.03	2238.02	63.53	80.82	1967.11	-73.42	30.45	1941.17	-62.15	37.28	1784.66	-93.26	41.33	1791.76	-97.85	88.86	2075.61	0.25	1191.85	0.00	0.00	0.00	2124.85	-36.02	1554.88	2107.63	65.86	1546.83	1983.38	-75.67	1569.82	1955.39	34.10	1560.05	462.72	1020.96	71.67	1060.83	953.49	74.88	532.90
6.70000	2442.33	78.14	118.78	2420.67	69.53	112.28	2268.14	62.13	31.60	2250.89	64.34	81.15	1967.52	-73.49	30.31	1941.55	-62.27	37.28	1785.09	-93.63	43.06	1792.89	-98.26	90.58	2085.16	1.19	1190.88	0.00	0.00	0.00	2133.51	-34.49	1553.99	2116.59	67.04	1545.91	1992.24	-74.23	1568.96	1964.03	35.48	1559.09	462.96	1020.85	71.70	1060.58	953.49	74.83	533.25
6.71000	2451.66	76.64	120.45	2430.81	68.45	114.22	2278.60	63.35	31.43	2261.18	65.00	80.80	1967.67	-73.60	30.21	1941.66	-62.45	37.16	1785.52	-94.15	44.90	1794.27	-98.74	92.46	2093.57	2.13	1189.99	0.00	0.00	0.00	2142.28	-32.83	1553.22	2125.00	68.81	1545.10	2001.17	-72.50	1568.21	1973.03	36.24	1558.39	462.94	1020.96	71.64	1060.76	953.30	75.08	532.86
6.72000	2459.81	74.31	119.93	2438.28	66.51	113.26	2285.68	64.97	30.17	2269.06	65.26	79.05	1967.45	-73.70	29.84	1941.54	-62.58	36.95	1786.56	-94.07	46.57	1795.62	-99.65	94.63	2102.75	3.19	1189.38	0.00	0.00	0.00	2151.12	-30.99	1552.62	2133.68	70.63	1544.35	2009.81	-70.94	1567.54	1981.47	38.20	1557.59	462.36	1021.15	71.47	1060.61	953.77	74.84	532.73
6.73000	2466.29	70.26	113.03	2443.42	64.04	109.58	2289.39	66.59	28.94	2273.90	66.38	76.97	1967.30	-73.87	29.52	1941.37	-62.79	36.73	1787.55	-94.42	48.69	1797.15	-100.56	96.93	2112.60	4.36	1188.91	0.00	0.00	0.00	2159.89	-29.04	1552.16	2142.27	72.46	1543.90	2019.68	-69.47	1566.59	1990.32	39.48	1557.00	462.74	1020.87	71.63	1060.65	953.39	74.97	533.01
6.74000	2467.90	69.26	108.25	2446.92	61.85	102.98	2291.86	65.35	26.68	2275.83	68.26	74.82	1967.41	-73.86	29.44	1941.38	-62.91	36.64	1788.40	-95.31	51.24	1799.02	-101.28	99.39	2122.16	5.74	1188.60	0.00	0.00	0.00	2168.53	-26.97	1551.86	2150.85	74.22	1543.48	2029.47	-68.07	1565.68	1998.95	41.29	1556.30	462.98	1020.69	71.74	1060.79	953.58	74.85	533.51
6.75000	2470.62	67.63	100.37	2448.67	60.30	95.06	2291.37	66.58	26.02	2277.24	67.17	71.29	1967.62	-73.32	29.83	1941.62	-63.07	36.64	1788.95	-96.88	54.49	1800.75	-102.66	102.45	2131.47	7.22	1188.48	0.00	0.00	0.00	2176.87	-24.81	1551.65	2159.26	76.42	1543.18	2039.19	-66.72	1564.83	2007.40	43.03	1555.88	463.38	1020.85	71.76	1061.07	953.81	74.75	533.91
6.76000	2474.75	67.70	92.59	2452.34	60.11	87.48	2294.18	65.15	25.03	2278.96	64.09	68.04	1967.78	-73.60	29.57	1941.84	-63.27	36.66	1790.31	-97.68	57.44	1803.33	-103.17	105.31	2140.64	8.88	1188.47	0.00	0.00	0.00	2185.40	-22.54	1551.65	2167.10	78.86	1543.00	2048.84	-65.43	1564.02	2015.51	45.45	1555.41	463.07	1020.95	71.66	1061.09	953.83	74.86	532.82
6.77000	2480.48	69.14	82.99	2458.16	61.09	80.39	2296.56	64.87	24.85	2283.66	64.31	67.22	1967.82	-74.13	29.20	1941.83	-63.38	36.64	1791.23	-99.60	61.29	1805.73	-104.17	108.83	2149.90	10.64	1188.71	0.00	0.00	0.00	2193.88	-20.20	1551.92	2175.67	81.18	1543.16	2058.40	-64.20	1563.26	2023.97	47.64	1555.26	463.35	1020.61	71.80	1060.98	953.66	74.97	533.51
6.78000	2484.55	70.21	72.26	2462.45	62.06	71.74	2297.82	65.02	24.96	2289.61	66.65	68.60	1967.77	-74.16	29.08	1941.66	-63.59	36.74	1793.08	-100.38	64.86	1808.57	-104.94	112.64	2159.44	12.27	1189.33	0.00	0.00	0.00	2202.18	-17.79	1552.57	2184.17	83.45	1543.77	2067.90	-63.03	1562.54	2031.92	50.54	1555.49	462.34	1021.21	71.47	1061.18	953.93	74.82	532.91
6.79000	2487.69	70.15	63.23	2466.11	61.87	64.24	2299.55	64.45	24.54	2293.31	68.40	69.00	1967.67	-73.96	29.38	1941.72	-63.73	37.04	1795.77	-100.40	68.63	1812.12	-105.62	116.81	2169.27	13.97	1190.31	0.00	0.00	0.00	2210.48	-15.27	1553.53	2192.54	86.16	1544.64	2077.33	-61.91	1561.88	2040.13	53.17	1556.16	462.98	1020.90	71.66	1061.20	953.66	74.97	530.77
6.80000	2490.36	68.93	55.66	2468.31	60.62	57.82	2300.09	65.57	24.65	2296.13	68.22	68.10	1968.10	-74.24	29.54	1941.91	-63.87	37.71	1798.66	-101.53	73.36	1815.99	-107.26	121.91	2179.04	15.62	1191.59	0.00	0.00	0.00	2218.88	-12.64	1554.71	2200.76	88.63	1545.76	2086.68	-60.85	1561.25	2049.25	54.77	1557.11	462.78	1020.94	71.55	1060.49	953.72	74.74	531.45
6.81000	2492.64	66.93	50.18	2470.58	58.63	53.19	2301.07	65.53	24.50	2297.74	68.45	67.71	1967.77	-74.66	29.31	1941.53	-64.15	38.14	1802.40	-103.29	79.08	1821.05	-108.67	127.40	2188.86	17.34	1193.06	0.00	0.00	0.00	2227.71	-9.94	1556.10	2208.99	91.59	1547.00	2095.97	-59.83	1560.67	2057.22	58.06	1557.96	463.03	1021.01	71.68	1060.73	953.65	74.82	530.01
6.82000	2492.98	65.96	48.12	2471.24	57.56	51.37	2301.97	65.10	24.47	2298.78	68.81	68.03	1968.19	-74.63	29.38	1941.59	-64.12	38.55	1806.77	-104.74	85.24	1827.72	-110.12	133.41	2198.60	18.91	1194.75	0.00	0.00	0.00	2235.99	-7.23	1557.73	2217.30	94.73	1548.34	2105.19	-58.86	1560.14	2065.79	60.65	1559.03	462.61	1021.13	71.59	1060.75	953.66	74.93	532.54
6.83000	2493.17	65.82	46.74	2471.15	57.39	49.77	2302.11	65.19	24.41	2300.25	68.35	68.17	1968.75	-74.58	29.23	1942.34	-64.08	39.11	1813.22	-104.22	91.42	1836.42	-110.20	139.02	2207.99	20.48	1196.65	0.00	0.00	0.00	2244.20	-4.40	1559.53	2225.93	97.23	1549.87	2114.35	-57.95	1559.64	2073.63	64.12	1560.17	462.84	1021.15	71.60	1060.35	953.50	74.78	533.84
6.84000	2493.67	65.78	45.65	2470.81	57.49	48.34	2302.03	65.64	24.61	2300.91	69.07	68.46	1969.69	-74.80	29.29	1945.49	-63.93	41.01	1820.48	-104.32	98.67	1846.39	-110.27	144.67	2217.18	21.97	1198.67	0.00	0.00	0.00	2252.30	-1.57	1561.42	2234.17	99.83	1551.40	2123.44	-57.07	1559.19	2081.91	67.01	1561.24	462.74	1021.05	71.62	1060.67	953.72	74.84	532.04
6.85000	2493.83	65.55	45.03	2471.65	57.33	47.99	2302.44	65.30	24.15	2301.18	69.28	68.69	1970.59	-75.59	28.84	1950.07	-63.82	43.50	1827.93	-105.04	106.59	1856.32	-111.84	151.26	2226.86	23.47	1200.74	0.00	0.00	0.00	2260.53	1.31	1563.31	2242.05	102.92	1552.84	2132.48	-56.24	1558.78	2089.96	69.87	1562.27	463.25	1020.79	71.77	1061.01	953.70	74.95	531.92
6.86000	2493.77	65.25	44.54	2471.48	57.01	47.41	2302.61	65.24	24.14	2301.85	68.68	68.66	1971.80	-75.59	29.08	1951.91	-64.02	44.21	1836.95	-104.42	114.86	1867.06	-113.16	158.04	2236.37	24.97	1202.79	0.00	0.00	0.00	2268.62	4.20	1565.15	2250.19	105.90	1554.12	2141.44	-55.46	1558.41	2098.39	72.41	1563.12	462.89	1020.96	71.58	1060.85	953.55	74.99	532.66
6.87000	2493.77	65.26	44.25	2471.30	56.96	46.94	2302.55	65.42	24.27	2302.02	68.82	68.64	1973.06	-76.17	28.69	1952.15	-64.45	43.46	1846.33	-103.68	123.93	1879.95	-112.18	164.60	2246.33	26.53	1204.74	0.00	0.00	0.00	2276.66	7.06	1566.90	2258.27	108.81	1555.32	2150.36	-54.71	1558.07	2106.14	75.72	1563.64	462.88	1020.98	71.65	1060.65	953.05	75.08	531.78
6.88000	2493.52	65.13	43.84	2471.60	56.91	46.87	2302.01	66.18	24.47	2301.56	69.61	69.28	1974.85	-76.80	28.09	1953.87	-65.00	43.49	1856.59	-102.92	134.05	1892.06	-112.80	172.80	2255.77	27.91	1206.48	0.00	0.00	0.00	2284.79	9.89	1568.63	2266.06	111.69	1556.36	2159.21	-54.00	1557.78	2113.98	78.58	1564.12	463.01	1021.15	71.63	1060.57	953.23	74.97	532.32
6.89000	2493.75	65.08	43.78	2471.57	56.78	46.65	2302.26	65.79	24.46	2302.04	69.10	69.09	1978.23	-77.42	27.94	1958.07	-65.46	44.73	1868.33	-102.03	144.38	1905.76	-111.88	180.66	2264.62	29.09	1207.96	0.00	0.00	0.00	2292.45	12.71	1570.35	2274.09	114.51	1557.43	2168.00	-53.33	1557.52	2121.88	81.53	1564.34	462.67	1021.10	71.54	1060.95	953.00	75.10	532.15
6.90000	2493.84	64.91	43.70	2471.37	56.68	46.45	2302.33	65.83	24.36	2302.73	68.63	68.74	1981.86	-77.62	27.99	1963.71	-66.05	46.55	1881.17	-100.97	154.98	1921.33	-109.86	188.36	2273.66	30.13	1209.22	0.00	0.00	0.00	2300.13	15.42	1571.97	2282.16	117.11	1558.34	2176.74	-52.70	1557.30	2129.27	84.85	1564.62	462.90	1020.93	71.71	1061.07	953.61	74.95	531.85
6.91000	2493.67	64.91	43.41	2471.63	56.63	46.42	2302.28	66.05	24.44	2302.47	69.02	68.91	1985.93	-77.81	27.30	1970.91	-66.91	48.40	1894.37	-100.28	165.65	1936.79	-109.28	196.36	2282.68	31.02	1210.10	0.00	0.00	0.00	2308.03	18.02	1573.51	2290.14	119.39	1559.29	2185.43	-52.10	1557.11	2137.32	87.06	1564.86	462.83	1021.37	71.50	1060.59	953.77	74.77	532.96
6.92000	2493.91	64.92	43.33	2471.62	56.55	46.18	2301.68	66.81	24.77	2302.42	69.07	69.02	1991.99	-78.92	26.58	1980.06	-68.34	50.06	1907.47	-98.68	175.54	1953.88	-107.54	204.19	2291.40	31.88	1210.60	0.00	0.00	0.00	2315.90	20.53	1574.99	2297.95	121.82	1560.29	2194.06	-51.53	1556.96	2144.95	89.87	1564.84	462.75	1021.09	71.53	1060.60	953.79	74.77	534.02
6.93000	2494.01	64.89	43.09	2471.67	56.57	46.01	2301.44	66.94	24.91	2302.33	69.42	69.06	1998.98	-79.97	27.15	1990.04	-70.23	51.62	1920.95	-98.38	184.90	1971.30	-105.92	211.65	2299.43	32.64	1210.86	0.00	0.00	0.00	2323.62	22.89	1576.37	2305.78	124.29	1561.13	2202.65	-50.99	1556.84	2152.50	92.46	1564.66	462.99	1020.95	71.58	1060.98	953.74	74.89	532.73
6.94000	2493.75	64.89	42.67	2471.32	56.45	45.51	2302.03	66.03	24.40	2302.49	69.49	68.98	2008.89	-81.73	30.58	2001.68	-71.70	55.07	1940.55	-96.05	192.39	1988.58	-105.09	218.32	2307.81	33.40	1210.99	0.00	0.00	0.00	2331.42	25.14	1577.66	2313.52	126.56	1562.00	2211.18	-50.47	1556.75	2160.52	94.21	1564.58	463.39	1020.48	71.84	1060.72	953.90	74.78	531.59
6.95000	2494.08	64.80	42.59	2472.13	56.52	45.72	2301.91	66.39	24.55	2302.61	69.63	68.96	2022.41	-84.03	34.90	2016.20	-73.46	59.25	1960.34	-94.63	199.89	2006.90	-102.94	224.03	2316.42	34.19	1211.03	0.00	0.00	0.00	2339.15	27.23	1578.83	2321.23	128.62	1562.83	2219.67	-49.99	1556.70	2168.57	95.79	1564.37	463.32	1020.91	71.79	1060.97	953.93	74.78	531.72
6.96000	2494.45	64.75	42.62	2471.60	56.47	45.19	2302.41	65.68	24.23	2302.47	70.05	68.96	2039.22	-86.89	39.59	2034.25	-75.62	63.99	1979.30	-94.24	206.51	2025.16	-100.63	229.60	2324.59	34.94	1211.06	0.00	0.00	0.00	2346.77	29.20	1579.98	2329.03	130.58	1563.60	2228.11	-49.53	1556.67	2176.35	97.46	1564.13	463.46	1020.89	71.84	1060.77	953.89	74.83	533.71
6.97000	2494.47	64.84	42.44	2471.37	56.46	44.91	2301.75	66.57	24.60	2302.73	69.89	68.92	2059.69	-89.53	44.62	2054.52	-77.56	68.72	1998.44	-91.83	210.72	2044.41	-98.93	236.28	2332.74	35.87	1211.12	0.00	0.00	0.00	2354.56	31.04	1580.98	2336.84	132.22	1564.30	2236.50	-49.09	1556.68	2184.12	99.01	1563.94	463.09	1020.62	71.78	1060.24	953.65	74.77	533.83
6.98000	2494.18	64.78	42.16	2471.78	56.51	44.98	2302.61	65.73	24.23	2302.70	70.07	69.02	2082.70	-91.59	49.40	2076.30	-78.95	72.75	2017.76	-89.44	213.37	2064.98	-97.21	241.31	2340.71	36.86	1211.20	0.00	0.00	0.00	2362.48	32.81	1581.95	2344.29	133.98	1565.02	2244.85	-48.68	1556.71	2191.60	100.83	1563.96	462.57	1020.99	71.53	1060.68	953.71	74.76	532.04
6.99000	2494.15	64.72	41.95	2471.85	56.43	44.86	2302.26	66.05	24.38	2302.58	70.42	69.11	2106.55	-93.46	52.95	2100.01	-80.13	76.04	2037.54	-87.63	215.06	2086.76	-95.45	244.79	2348.61	37.81	1211.33	0.00	0.00	0.00	2370.32	34.42	1582.81	2352.17	135.64	1565.69	2253.16	-48.28	1556.78	2199.67	101.74	1563.96	462.27	1020.84	71.50	1060.90	953.67	74.85	531.81
7.00000	2494.08	64.65	41.83	2471.72	56.42	44.66	2303.10	65.26	23.98	2303.18	69.80	68.95	2132.04	-94.91	55.89	2124.30	-80.97	78.34	2058.11	-85.78	220.51	2109.64	-93.67	246.81	2356.44	38.85	1211.48	0.00	0.00	0.00	2377.92	35.92	1583.63	2359.91	137.15	1566.40	2261.43	-47.90	1556.87	2207.48	102.74	1564.05	463.06	1020.84	71.80	1061.15	953.78	74.89	533.12
7.01000	2493.95	64.66	41.58	2471.28	56.49	44.32	2302.27	66.55	24.51	2302.99	70.32	69.38	2158.40	-95.89	58.07	2150.16	-81.41	80.12	2079.51	-83.86	224.78	2133.51	-91.87	247.46	2364.05	40.07	1211.66	0.00	0.00	0.00	2385.88	37.37	1584.34	2367.56	138.60	1567.04	2269.65	-47.54	1556.99	2215.00	104.29	1564.21	462.94	1020.63	71.85	1060.81	953.47	74.84	531.48
7.02000	2494.17	64.63	41.62	2471.80	56.48	44.50	2302.96	65.90	24.31	2303.75	69.48	69.06	2185.59	-96.31	59.51	2176.50	-81.46	80.93	2101.68	-81.85	227.93	2158.27	-90.03	246.85	2371.69	41.42	1211.78	0.00	0.00	0.00	2393.62	38.65	1584.97	2375.16	139.80	1567.70	2277.84	-47.20	1557.13	2222.73	105.42	1564.48	462.80	1020.56	71.78	1060.98	953.45	74.92	529.67
7.03000	2493.69	64.57	41.25	2471.66	56.49	44.27	2303.04	65.80	24.03	2303.74	69.73	69.35	2214.27	-96.36	60.30	2203.87	-81.14	81.03	2124.54	-79.78	230.02	2183.80	-88.18	245.06	2378.98	42.80	1211.85	0.00	0.00	0.00	2401.25	39.86	1585.58	2382.78	141.15	1568.38	2285.99	-46.86	1557.30	2230.78	105.90	1564.62	462.71	1020.79	71.62	1061.41	953.24	75.15	530.61
7.04000	2493.79	64.48	41.13	2471.53	56.60	44.11	2302.81	65.86	24.22	2304.24	69.07	69.35	2243.77	-95.88	60.55	2232.12	-80.51	80.54	2148.03	-77.65	231.10	2210.00	-86.29	242.20	2386.02	44.27	1211.84	0.00	0.00	0.00	2408.92	41.00	1586.12	2390.28	142.39	1569.02	2294.11	-46.54	1557.49	2238.21	107.09	1564.74	463.20	1021.05	71.73	1061.09	953.75	74.84	531.19
7.05000	2494.12	64.56	41.22	2471.57	56.69	44.08	2302.87	66.03	24.59	2303.95	69.64	69.73	2273.56	-95.14	59.99	2263.38	-79.42	80.75	2172.07	-75.46	231.21	2236.76	-84.38	238.35	2393.66	45.86	1211.85	0.00	0.00	0.00	2416.81	42.07	1586.60	2397.63	143.57	1569.70	2302.20	-46.22	1557.70	2245.89	107.76	1564.82	462.53	1021.08	71.62	1061.51	953.28	75.23	529.88
7.06000	2493.59	64.39	40.80	2471.96	56.73	44.11	2302.49	66.33	24.66	2304.42	69.04	69.78	2304.30	-94.06	59.02	2294.56	-78.24	80.02	2196.61	-73.22	230.42	2263.97	-82.44	233.62	2400.91	47.52	1211.70	0.00	0.00	0.00	2424.45	43.10	1587.07	2405.15	144.63	1570.39	2310.25	-45.92	1557.94	2253.66	108.04	1564.94	462.31	1021.12	71.49	1061.29	953.91	74.91	532.29
7.07000	2493.77	64.37	40.82	2472.01	56.80	44.09	2303.12	65.27	24.42	2303.98	69.70	70.22	2334.43	-92.78	56.73	2323.38	-77.12	76.76	2221.57	-70.94	228.77	2291.53	-80.48	228.09	2408.47	49.22	1211.56	0.00	0.00	0.00	2431.98	44.11	1587.51	2412.88	145.40	1571.23	2318.27	-45.62	1558.20	2261.16	108.72	1564.96	462.60	1021.01	71.52	1061.24	953.67	74.97	529.49
7.08000	2494.53	64.17	41.08	2471.99	56.75	43.97	2302.81	65.69	24.68	2304.47	69.14	70.15	2366.32	-91.01	54.61	2352.93	-75.79	73.04	2246.89	-68.62	226.32	2319.32	-78.50	221.87	2415.97	51.15	1211.40	0.00	0.00	0.00	2439.48	45.13	1587.90	2420.36	146.38	1572.01	2326.26	-45.32	1558.48	2268.17	109.84	1564.83	462.45	1021.16	71.47	1061.38	953.75	75.04	529.76
7.09000	2495.12	64.10	41.23	2472.39	56.77	44.06	2302.92	65.68	24.89	2305.40	68.57	70.11	2398.42	-89.08	51.76	2383.26	-73.99	69.21	2272.50	-66.27	223.12	2347.25	-76.48	215.04	2423.52	53.23	1211.04	0.00	0.00	0.00	2447.05	46.13	1588.25	2427.67	147.38	1572.71	2334.22	-45.03	1558.78	2275.89	110.06	1564.66	463.37	1021.38	71.54	1061.28	953.88	74.93	530.23
7.10000	2495.13	63.81	41.12	2472.64	56.77	44.15	2303.85	64.36	24.55	2305.90	68.58	70.20	2434.03	-86.43	51.02	2415.51	-71.83	66.16	2298.33	-63.90	219.22	2375.19	-74.45	207.71	2431.36	55.37	1210.62	0.00	0.00	0.00	2454.56	47.16	1588.60	2433.22	148.85	1575.07	2342.16	-44.74	1559.10	2282.94	110.95	1564.29	463.37	1021.12	71.55	1060.67	954.07	74.76	531.40
7.11000	2495.14	63.46	40.96	2473.10	56.42	44.11	2304.13	64.12	24.74	2305.79	69.13	70.70	2466.79	-83.72	48.80	2447.67	-69.47	62.98	2324.31	-61.50	214.67	2403.04	-72.39	199.97	2438.81	57.48	1210.15	0.00	0.00	0.00	2462.17	48.19	1588.87	2440.22	149.94	1576.12	2350.07	-44.44	1559.43	2291.15	110.22	1563.94	462.36	1021.22	71.24	1060.68	953.45	75.04	531.10
7.12000	2495.73	62.95	41.11	2473.48	55.91	43.90	2303.85	64.43	25.06	2306.85	68.15	70.51	2498.76	-80.83	46.48	2479.92	-66.78	59.85	2350.38	-59.10	209.54	2430.70	-70.30	191.91	2446.59	59.60	1209.66	0.00	0.00	0.00	2469.67	49.29	1589.10	2447.11	151.04	1576.76	2357.96	-44.14	1559.78	2297.83	111.37	1563.29	462.25	1020.97	71.37	1060.74	954.17	74.70	531.28
7.13000	2496.36	62.53	41.18	2473.75	55.50	43.69	2303.98	64.23	25.45	2307.51	67.71	70.56	2532.05	-77.48	44.86	2512.53	-63.78	57.14	2376.47	-56.69	203.86	2458.06	-68.19	183.64	2454.58	61.79	1209.13	0.00	0.00	0.00	2477.05	50.37	1589.27	2454.22	152.12	1577.32	2365.82	-43.84	1560.15	2305.05	111.85	1562.57	462.21	1020.94	71.34	1060.81	954.00	74.82	529.95
7.14000	2496.39	62.22	40.92	2474.43	55.42	43.86	2303.85	64.33	25.70	2307.19	68.62	71.33	2566.15	-73.65	44.15	2545.29	-60.36	55.07	2402.50	-54.29	197.69	2485.00	-66.06	175.23	2462.73	63.93	1208.53	0.00	0.00	0.00	2484.57	51.53	1589.35	2461.13	153.18	1577.79	2373.66	-43.54	1560.54	2312.39	111.85	1561.76	463.21	1020.95	71.62	1060.95	953.67	74.92	529.64
7.15000	2496.97	62.21	41.17	2474.36	55.60	43.79	2304.46	63.72	25.65	2307.76	68.35	71.49	2600.88	-70.04	42.58	2578.41	-56.50	53.79	2428.42	-51.89	191.09	2511.42	-63.90	166.80	2470.69	66.05	1207.80	0.00	0.00	0.00	2491.97	52.74	1589.35	2468.22	154.32	1578.09	2381.49	-43.22	1560.93	2319.56	112.19	1560.74	462.71	1020.46	71.74	1061.23	953.73	74.90	529.22
7.16000	2496.54	62.50	40.92	2473.68	55.96	43.40	2304.31	63.93	26.19	2308.81	67.44	71.30	2634.94	-66.27	42.27	2610.99	-52.21	52.98	2454.16	-49.50	184.11	2537.22	-61.72	158.43	2478.40	68.16	1206.96	0.00	0.00	0.00	2499.37	53.98	1589.26	2475.06	155.54	1578.33	2389.29	-42.89	1561.35	2326.97	112.49	1559.70	462.52	1020.72	71.63	1060.85	953.76	74.86	531.07
7.17000	2495.85	63.04	39.94	2473.48	56.53	42.72	2304.24	63.86	26.46	2308.69	68.35	72.01	2666.40	-59.20	45.74	2642.98	-47.40	52.80	2479.65	-47.13	176.80	2562.28	-59.51	150.22	2486.26	70.22	1206.07	0.00	0.00	0.00	2506.83	55.30	1589.04	2481.85	156.72	1578.44	2397.08	-42.56	1561.77	2334.11	112.90	1558.71	462.24	1020.82	71.52	1061.75	953.38	75.28	532.08
7.18000	2495.48	63.92	39.03	2473.45	57.30	42.24	2304.30	63.96	26.89	2308.99	68.24	72.28	2698.74	-53.07	48.13	2674.57	-41.97	53.46	2504.81	-44.79	169.21	2586.50	-57.29	142.27	2494.31	72.30	1205.06	0.00	0.00	0.00	2514.31	56.66	1588.73	2489.00	157.97	1578.37	2404.86	-42.21	1562.21	2341.82	112.41	1557.54	462.70	1020.60	71.69	1060.71	953.73	74.80	530.12
7.19000	2495.23	64.72	38.57	2473.44	57.77	42.06	2305.04	62.91	26.67	2310.17	67.11	72.09	2730.76	-46.25	51.28	2706.00	-35.81	55.20	2529.59	-42.48	161.39	2609.77	-55.03	134.67	2502.20	74.30	1204.02	0.00	0.00	0.00	2521.80	58.11	1588.33	2495.69	159.23	1578.18	2412.62	-41.84	1562.65	2349.28	112.31	1556.42	463.71	1020.97	71.82	1060.66	953.84	74.74	531.03
7.20000	2495.49	65.19	38.63	2473.35	58.13	42.00	2305.83	61.96	26.76	2310.09	67.48	72.46	2762.70	-38.75	55.57	2736.74	-29.11	57.77	2553.91	-40.22	153.40	2631.97	-52.76	127.51	2510.05	76.24	1202.92	0.00	0.00	0.00	2529.43	59.62	1587.83	2502.60	160.55	1577.86	2420.37	-41.46	1563.11	2356.33	113.04	1555.20	463.42	1021.03	71.75	1060.67	953.55	74.88	531.41
7.21000	2494.88	65.40	38.25	2473.35	58.27	41.88	2304.75	63.32	27.78	2310.80	67.09	72.84	2792.46	-30.77	60.05	2766.62	-21.87	61.12	2577.71	-37.99	145.29	2653.01	-50.46	120.90	2518.03	78.20	1201.82	0.00	0.00	0.00	2537.13	61.15	1587.21	2509.49	161.96	1577.47	2428.10	-41.06	1563.58	2363.49	113.48	1553.94	463.77	1020.64	71.90	1060.50	953.60	74.81	531.61
7.22000	2495.26	65.51	38.35	2473.72	58.45	42.00	2305.34	62.69	27.94	2310.55	67.83	73.61	2820.32	-22.39	64.66	2794.84	-14.22	65.06	2600.91	-35.82	137.12	2672.78	-48.14	114.92	2525.85	80.22	1200.68	0.00	0.00	0.00	2544.75	62.69	1586.46	2516.27	163.29	1576.84	2435.83	-40.64	1564.05	2371.37	112.80	1552.63	463.35	1020.67	71.81	1060.30	953.76	74.76	531.74
7.23000	2495.45	65.68	38.39	2473.80	58.63	41.92	2305.24	62.94	28.63	2310.67	68.09	74.13	2846.99	-13.62	70.06	2821.39	-6.18	69.69	2623.46	-33.71	128.92	2691.16	-45.80	109.68	2533.78	82.19	1199.46	0.00	0.00	0.00	2552.48	64.30	1585.57	2523.11	164.64	1576.05	2443.55	-40.20	1564.53	2378.52	113.14	1551.29	463.22	1020.95	71.77	1060.90	953.98	74.81	533.48
7.24000	2495.18	65.78	38.11	2473.91	58.77	41.84	2305.92	62.06	28.72	2310.82	68.28	74.84	2871.95	-4.50	76.38	2846.14	2.04	75.04	2645.29	-31.66	120.77	2708.05	-43.44	105.26	2541.80	84.14	1198.21	0.00	0.00	0.00	2560.17	65.90	1584.55	2530.18	166.01	1575.13	2451.26	-39.74	1565.02	2385.35	113.81	1549.85	463.60	1021.00	71.81	1060.92	953.91	74.85	532.57
7.25000	2495.79	65.87	38.41	2473.95	59.01	41.77	2306.38	61.48	28.96	2311.46	67.99	75.27	2894.34	4.50	83.43	2868.48	10.36	81.34	2666.32	-29.68	112.71	2723.33	-41.05	101.77	2549.95	86.17	1196.86	0.00	0.00	0.00	2568.01	67.55	1583.41	2536.78	167.43	1574.14	2458.97	-39.24	1565.52	2392.88	113.54	1548.46	463.33	1021.00	71.82	1060.94	953.80	74.83	531.12
7.26000	2495.39	65.87	38.08	2473.77	59.14	41.48	2305.86	62.25	29.95	2311.65	68.12	75.90	2914.45	13.47	91.79	2888.76	18.59	88.87	2686.49	-27.78	104.79	2736.92	-38.65	99.29	2558.13	88.17	1195.53	0.00	0.00	0.00	2575.98	69.22	1582.22	2543.40	168.76	1573.07	2466.67	-38.73	1566.02	2400.85	112.64	1547.11	462.88	1021.12	71.65	1060.55	953.87	74.76	531.37
7.27000	2495.22	66.03	37.93	2474.18	59.35	41.54	2307.01	60.80	29.95	2312.17	67.87	76.42	2931.52	22.23	100.46	2905.94	26.60	96.64	2705.73	-25.96	97.06	2748.69	-36.22	97.93	2566.33	90.15	1194.22	0.00	0.00	0.00	2583.77	70.87	1581.03	2550.46	170.07	1571.87	2474.37	-38.18	1566.52	2408.40	112.39	1545.60	462.41	1021.25	71.47	1060.54	953.79	74.76	533.10
7.28000	2495.46	66.13	37.92	2473.95	59.44	41.26	2306.72	61.44	31.09	2313.43	67.01	76.77	2946.00	30.73	108.65	2920.53	34.41	103.82	2723.97	-24.23	89.58	2765.80	-33.15	99.75	2574.41	92.09	1193.01	0.00	0.00	0.00	2591.57	72.50	1579.86	2557.47	171.34	1570.69	2482.07	-37.60	1567.02	2415.57	112.28	1544.21	463.20	1021.21	71.57	1061.15	953.73	74.94	533.07
7.29000	2495.42	66.20	37.74	2473.87	59.55	41.09	2306.65	61.78	32.07	2314.03	67.01	77.55	2957.63	38.89	114.93	2932.53	41.74	109.47	2741.15	-22.59	82.40	2778.50	-29.68	99.40	2582.64	94.04	1191.90	0.00	0.00	0.00	2599.58	74.20	1578.77	2564.08	172.66	1569.58	2489.77	-37.00	1567.53	2423.53	111.24	1542.99	463.26	1020.80	71.76	1061.25	953.68	75.06	530.51
7.30000	2495.42	66.29	37.61	2474.01	59.65	40.93	2307.60	60.82	32.63	2314.30	67.69	78.65	2966.89	46.25	118.66	2942.28	48.49	112.93	2757.20	-21.06	75.58	2789.67	-27.09	99.15	2590.77	95.98	1190.91	0.00	0.00	0.00	2607.55	75.87	1577.80	2571.05	173.92	1568.50	2497.48	-36.35	1568.04	2430.79	111.08	1541.78	462.86	1020.93	71.71	1061.29	953.52	75.08	530.64
7.31000	2495.57	66.35	37.61	2474.28	59.82	40.88	2307.70	61.03	33.88	2314.83	68.09	80.00	2973.89	52.93	119.32	2949.31	54.21	113.32	2772.05	-19.64	69.16	2799.33	-25.20	98.30	2599.00	97.78	1190.06	0.00	0.00	0.00	2615.32	77.51	1576.97	2577.76	175.13	1567.60	2505.18	-35.67	1568.55	2438.29	110.42	1540.87	463.42	1020.98	71.83	1061.04	953.30	75.08	533.02
7.32000	2495.49	66.42	37.46	2474.21	59.98	40.64	2308.04	61.20	35.46	2315.63	68.29	81.26	2978.97	58.59	116.69	2954.52	59.28	111.01	2785.63	-18.33	63.20	2805.79	-23.90	96.30	2607.29	99.34	1189.29	0.00	0.00	0.00	2623.20	79.17	1576.28	2584.58	176.31	1566.78	2512.89	-34.96	1569.06	2445.48	109.98	1539.94	462.96	1021.07	71.70	1061.05	953.60	75.08	531.33
7.33000	2495.65	66.56	37.46	2474.57	60.20	40.64	2308.74	60.97	36.72	2316.49	68.55	82.68	2981.26	62.83	109.50	2957.39	63.20	104.87	2797.88	-17.14	57.74	2810.99	-22.93	93.88	2615.40	100.52	1188.68	0.00	0.00	0.00	2631.05	80.83	1575.67	2591.13	177.46	1566.03	2520.61	-34.20	1569.57	2453.46	108.69	1538.95	463.09	1020.95	71.70	1061.18	953.75	75.02	532.18
7.34000	2495.93	66.49	37.52	2474.61	60.28	40.41	2308.33	62.30	38.94	2317.42	68.97	84.47	2983.45	65.63	100.55	2958.90	65.80	95.99	2808.72	-16.08	52.85	2813.37	-22.05	90.43	2623.96	101.91	1188.20	0.00	0.00	0.00	2638.84	82.49	1575.19	2597.68	178.56	1565.38	2528.33	-33.41	1570.08	2461.60	107.11	1538.16	462.57	1021.08	71.58	1061.01	953.82	74.89	531.20
7.35000	2495.98	66.61	37.54	2474.43	60.51	40.13	2308.70	62.97	41.25	2317.91	70.14	87.01	2988.03	67.57	91.30	2961.84	67.81	86.82	2818.10	-15.16	48.58	2816.60	-20.47	88.09	2632.55	103.32	1187.85	0.00	0.00	0.00	2646.76	84.13	1574.83	2604.13	179.63	1564.86	2536.07	-32.57	1570.58	2468.79	106.37	1537.27	462.60	1021.35	71.45	1060.85	953.84	74.76	529.98
7.36000	2495.94	66.66	37.49	2475.11	60.63	40.30	2309.45	63.44	43.69	2318.92	71.10	89.62	2994.85	68.73	81.28	2967.66	69.25	78.40	2825.94	-14.37	44.98	2821.30	-18.67	87.48	2641.21	102.91	1187.71	0.00	0.00	0.00	2654.62	85.76	1574.83	2610.72	180.65	1564.65	2543.81	-31.69	1571.08	2468.79	106.37	1537.27	462.63	1021.08	71.56	1060.76	953.87	74.78	532.79
7.37000	2496.06	66.71	37.55	2475.17	60.78	40.14	2310.76	63.35	46.10	2320.59	71.50	92.47	2999.97	68.62	71.36	2972.15	69.33	70.04	2832.17	-13.73	42.09	2826.66	-17.07	87.58	2650.05	105.09	1187.85	0.00	0.00	0.00	2662.70	87.44	1575.31	2617.26	181.64	1564.89	2551.57	-30.76	1571.57	2468.79	106.37	1537.27	462.35	1020.91	71.50	1060.73	954.04	74.75	531.14
7.38000	2496.10	66.92	37.55	2475.30	61.01	40.04	2311.70	64.07	49.39	2322.17	72.48	95.85	3003.23	68.26	62.25	2975.48	69.15	62.36	2836.73	-13.24	39.98	2830.43	-16.65	87.14	2658.33	106.55	1188.31	0.00	0.00	0.00	2670.85	89.15	1576.19	2623.74	182.59	1565.52	2559.33	-29.78	1572.06	2468.79	106.37	1537.27	462.80	1021.15	71.49	1061.09	954.05	74.85	531.90
7.39000	2496.59	67.06	37.79	2475.44	61.21	39.99	2314.01	63.44	52.44	2324.88	72.58	99.41	3006.03	68.43	54.74	2977.74	69.15	55.92	2839.55	-12.92	38.69	2832.72	-16.77	86.38	2666.89	107.54	1189.13	0.00	0.00	0.00	2678.88	90.85	1577.34	2630.34	183.54	1566.41	2567.12	-28.75	1572.54	2468.79	106.37	1537.27	463.36	1020.51	71.86	1060.99	953.75	74.92	530.73
7.40000	2496.82	67.24	37.95	2475.94	61.45	40.09	2315.84	64.19	56.43	2327.71	73.54	103.69	3007.11	69.78	50.69	2979.00	70.51	52.56	2840.56	-12.75	38.28	2835.03	-16.08	86.71	2675.36	108.54	1190.30	0.00	0.00	0.00	2686.76	92.56	1578.70	2636.52	184.45	1567.55	2574.92	-27.68	1573.02	2468.79	106.37	1537.27	463.26	1020.99	71.73	1060.65	953.59	74.89	530.34
7.41000	2497.03	67.49	37.85	2476.61	61.60	40.18	2317.90	65.60	61.60	2331.36	74.47	108.60	3007.31	71.30	48.50	2978.89	71.96	50.16	2840.64	-12.52	38.41	2836.28	-15.32	86.89	2683.82	109.67	1191.86	0.00	0.00	0.00	2694.73	94.29	1580.37	2643.21	185.35	1568.92	2582.74	-26.55	1573.49	2468.79	106.37	1537.27	462.64	1021.13	71.54	1060.45	953.63	74.75	530.16
7.42000	2497.92	67.69	37.87	2477.16	61.77	40.11	2320.89	66.48	67.19	2335.10	76.46	114.72	3007.56	71.85	46.84	2979.32	72.50	48.73	2840.37	-12.45	38.33	2836.88	-14.50	87.27	2692.07	110.96	1193.77	0.00	0.00	0.00	2702.54	96.04	1582.35	2649.37	186.21	1570.66	2590.57	-25.36	1573.94	2468.79	106.37	1537.27	463.05	1020.77	71.59	1060.61	953.47	74.98	531.43
7.43000	2499.10	68.07	37.88	2478.00	61.79	40.32	2324.89	67.37	73.40	2341.11	77.68	120.71	3007.96	71.88	45.95	2979.62	72.53	47.85	2840.66	-12.34	38.52	2837.05	-13.96	87.26	2699.36	112.30	1195.64	0.00	0.00	0.00	2710.45	97.77	1584.44	2655.90	187.05	1572.51	2598.43	-24.12	1574.39	2468.79	106.37	1537.27	463.06	1020.92	71.71	1060.59	953.70	74.85	530.68
7.44000	2500.53	68.42	38.03	2478.86	61.79	40.58	2329.70	68.67	80.49	2348.62	78.30	126.69	3008.05	72.17	45.24	2979.76	72.84	47.11	2840.56	-12.32	38.46	2837.41	-13.64	87.34	2705.00	113.80	1197.20	0.00	0.00	0.00	2718.17	99.49	1586.49	2662.42	187.92	1574.33	2606.31	-22.82	1574.83	2468.79	106.37	1537.27	462.98	1021.04	71.65	1060.66	954.22	74.66	530.76
7.45000	2501.31	68.82	37.74	2479.47	61.78	40.75	2335.42	70.08	87.81	2356.15	80.81	133.24	3008.20	72.31	44.80	2979.80	72.97	46.61	2841.28	-12.21	38.75	2837.96	-13.21	87.53	2715.66	115.49	1199.86	0.00	0.00	0.00	2725.73	101.23	1588.36	2668.94	188.74	1576.10	2614.21	-21.46	1575.25	2468.79	106.37	1537.27	462.92	1021.13	71.62	1060.51	953.65	74.81	530.08
7.46000	2502.45	69.27	37.53	2480.69	61.93	41.10	2341.91	71.72	95.79	2364.06	84.38	140.45	3008.28	72.33	44.55	2979.84	72.95	46.31	2841.06	-12.30	38.61	2837.79	-13.19	87.40	2725.53	117.34	1202.37	0.00	0.00	0.00	2733.36	102.98	1590.03	2675.20	189.56	1577.74	2622.13	-20.04	1575.66	2468.79	106.37	1537.27	463.01	1021.18	71.63	1060.59	953.59	74.87	531.42
7.47000	2503.58	70.09	37.09	2481.89	62.47	41.26	2351.20	72.04	103.40	2374.03	87.40	146.99	3008.24	72.23	44.22	2979.97	72.89	46.09	2841.40	-12.32	38.71	2839.07	-13.24	88.04	2734.21	119.42	1204.60	0.00	0.00	0.00	2741.00	104.73	1591.49	2681.71	190.44	1579.19	2630.09	-18.56	1576.06	2468.79	106.37	1537.27	462.63	1020.85	71.56	1060.28	953.71	74.81	532.23
7.48000	2505.36	71.28	36.63	2483.90	63.37	41.50	2357.77	75.96	113.15	2385.26	90.21	153.60	3008.48	72.20	44.11	2980.03	72.83	45.86	2841.25	-12.46	38.52	2838.77	-13.28	87.47	2742.64	121.72	1206.62	0.00	0.00	0.00	2748.61	106.55	1592.78	2688.04	191.41	1580.43	2638.07	-17.01	1576.45	2468.79	106.37	1537.27	463.04	1020.94	71.64	1060.58	953.74	74.78	529.35
7.49000	2506.74	72.54	35.41	2487.25	64.63	42.22	2368.14	76.21	122.25	2396.64	93.29	160.87	3008.56	72.12	43.82	2980.21	72.72	45.70	2841.23	-12.38	38.36	2838.24	-13.43	87.16	2750.67	124.17	1208.28	0.00	0.00	0.00	2756.01	108.47	1593.87	2694.35	192.31	1581.46	2646.08	-15.39	1576.82	2468.79	106.37	1537.27	462.21	1021.41	71.33	1060.29	953.98	74.66	529.36
7.50000	2509.71	74.06	34.60	2491.11	66.04	43.07	2377.22	78.26	132.71	2408.63	95.54	168.59	3008.73	72.07	43.58	2980.36	72.65	45.46	2841.40	-12.34	38.46	2839.04	-13.64	87.36	2757.66	126.79	1209.39	0.00	0.00	0.00	2763.49	110.48	1594.80	2700.40	193.32	1582.37	2654.12	-13.70	1577.17	2468.79	106.37	1537.27	463.10	1021.03	71.66	1060.30	953.92	74.67	530.52
7.51000	2512.47	75.54	33.53	2495.64	67.61	44.34	2387.37	80.76	143.49	2419.74	98.76	177.73	3008.96	72.05	43.29	2980.59	72.64	45.28	2841.44	-12.30	38.40	2839.03	-13.70	87.04	2766.07	129.39	1211.00	0.00	0.00	0.00	2770.87	112.62	1595.61	2706.58	194.38	1583.13	2662.19	-11.95	1577.51	2468.79	106.37	1537.27	462.44	1021.23	71.40	1060.35	954.11	74.77	531.81
7.52000	2515.64	77.08	32.57	2500.63	69.28	45.62	2399.09	82.17	153.90	2434.77	98.28	185.56	3008.98	72.03	42.99	2980.65	72.62	45.04	2841.94	-12.26	38.70	2840.16	-13.72	87.28	2772.50	131.56	1211.86	0.00	0.00	0.00	2778.14	114.90	1596.35	2712.28	195.47	1583.79	2670.29	-10.12	1577.82	2468.79	106.37	1537.27	463.07	1020.63	71.76	1059.79	953.83	74.65	530.37
7.53000	2518.59	78.73	31.24	2506.26	71.18	46.83	2410.72	84.68	164.13	2449.47	99.30	193.34	3009.04	72.01	42.75	2980.85	72.66	44.95	2841.91	-12.20	38.60	2839.03	-14.03	86.27	2777.49	133.47	1212.12	0.00	0.00	0.00	2785.43	117.28	1597.04	2718.04	196.69	1584.30	2678.43	-8.22	1578.12	2468.79	106.37	1537.27	463.04	1021.17	71.52	1060.22	953.81	74.73	529.46
7.54000	2522.21	80.52	29.86	2512.35	73.41	47.82	2424.71	85.11	173.19	2464.45	101.31	200.81	3009.27	72.04	42.61	2980.89	72.66	44.73	2841.60	-12.16	38.41	2839.17	-13.74	86.13	2781.55	135.26	1211.92	0.00	0.00	0.00	2792.40	119.81	1597.71	2723.27	198.02	1584.90	2686.61	-6.24	1578.40	2468.79	106.37	1537.27	462.51	1021.22	71.48	1060.47	953.57	74.86	531.55
7.55000	2526.51	82.74	28.33	2519.41	76.26	48.75	2438.44	85.41	181.77	2479.98	102.83	207.36	3009.23	72.05	42.29	2981.00	72.71	44.57	2841.54	-12.01	38.42	2840.22	-13.66	86.73	2785.20	137.09	1211.39	0.00	0.00	0.00	2799.27	122.49	1598.34	2728.87	199.41	1585.37	2694.82	-4.19	1578.66	2468.79	106.37	1537.27	462.70	1020.90	71.55	1060.26	953.71	74.78	531.81
7.56000	2532.26	85.66	27.20	2527.81	79.97	50.29	2450.86	86.86	189.83	2497.00	102.86	212.91	3009.37	72.12	42.09	2981.09	72.80	44.41	2841.40	-11.81	38.48	2839.25	-13.60	85.95	2788.95	139.11	1210.67	0.00	0.00	0.00	2806.21	125.31	1598.94	2734.11	200.86	1585.90	2703.07	-2.06	1578.90	2468.79	106.37	1537.27	463.19	1020.95	71.61	1060.64	954.02	74.74	532.61
7.57000	2541.08	90.68	29.22	2538.36	84.76	52.69	2469.72	87.47	195.47	2497.00	102.86	212.91	3009.32	72.18	41.78	2981.21	72.91	44.26	2841.30	-11.65	38.48	2840.71	-13.14	86.62	2793.34	141.48	1209.90	0.00	0.00	0.00	2813.03	128.28	1599.52	2739.32	202.34	1586.40	2711.36	0.15	1579.12	2468.79	106.37	1537.27	463.38	1021.25	71.63	1060.43	953.98	74.71	531.50
7.58000	2553.16	97.84	32.12	2551.36	91.28	55.66	2487.91	87.42	200.68	2497.00	102.86	212.91	3009.48	72.28	41.61	2981.17	73.06	44.02	2841.76	-11.29	38.95	2841.10	-12.61	86.86	2798.86	144.35	1209.21	0.00	0.00	0.00	2819.63	131.41	1600.09	2744.37	203.92	1586.88	2719.70	2.45	1579.31	2468.79	106.37	1537.27	463.19	1020.84	71.70	1060.63	953.91	74.81	531.22
7.59000	2568.86	107.20	35.95	2567.13	99.49	59.16	2504.63	86.43	204.00	2497.00	102.86	212.91	3009.56	72.37	41.41	2981.26	73.20	43.88	2841.54	-11.04	39.03	2840.04	-12.27	86.15	2806.06	147.87	1208.75	0.00	0.00	0.00	2826.14	134.66	1600.65	2749.39	205.69	1587.40	2728.07	4.83	1579.48	2468.79	106.37	1537.27	463.59	1020.62	71.82	1060.32	953.94	74.68	531.42
7.60000	2586.48	117.82	39.67	2584.76	108.83	62.51	2520.20	86.18	205.69	2497.00	102.86	212.91	3009.60	72.45	41.25	2981.36	73.30	43.78	2841.53	-10.89	39.10	2841.28	-11.88	86.93	2815.44	152.20	1208.64	0.00	0.00	0.00	2832.37	138.06	1601.22	2754.23	207.46	1587.92	2736.50	7.29	1579.63	2468.79	106.37	1537.27	463.18	1020.47	71.73	1060.64	953.73	74.84	532.13
7.61000	2605.86	128.97	43.04	2603.62	118.67	65.19	2520.20	86.18	205.69	2497.00	102.86	212.91	3009.62	72.49	41.14	2981.36	73.39	43.65	2841.46	-10.65	39.26	2841.12	-11.56	86.79	2830.60	158.64	1208.74	0.00	0.00	0.00	2838.60	141.65	1601.81	2759.24	209.35	1588.51	2744.96	9.85	1579.74	2468.79	106.37	1537.27	463.16	1021.05	71.65	1060.09	953.96	74.66	530.33
7.62000	2625.94	140.36	45.74	2623.29	128.76	67.10	2520.20	86.18	205.69	2497.00	102.86	212.91	3009.44	72.53	40.92	2981.36	73.42	43.53	2841.76	-10.40	39.58	2841.69	-11.24	87.09	2836.53	161.50	1208.82	0.00	0.00	0.00	2844.74	145.47	1602.41	2763.61	211.27	1588.94	2753.48	12.49	1579.84	2468.79	106.37	1537.27	462.98	1021.07	71.62	1060.32	954.09	74.63	529.67
7.63000	2646.49	151.62	47.87	2643.70	138.85	68.49	2520.20	86.18	205.69	2497.00	102.86	212.91	3009.69	72.56	40.91	2981.40	73.46	43.44	2841.39	-10.32	39.48	2840.83	-10.89	86.73	2842.10	164.25	1208.94	0.00	0.00	0.00	2850.86	149.34	1602.98	2768.20	213.39	1589.36	2762.04	15.22	1579.90	2468.79	106.37	1537.27	463.70	1020.67	71.77	1060.55	953.63	74.86	531.04
7.64000	2667.56	162.33	49.29	2664.14	148.56	68.94	2520.20	86.18	205.69	2497.00	102.86	212.91	3009.61	72.60	40.75	2981.41	73.51	43.32	2841.60	-10.07	39.68	2841.59	-10.42	87.36	2847.62	166.90	1209.05	0.00	0.00	0.00	2856.71	153.30	1603.52	2768.20	213.39	1589.36	2770.66	18.05	1579.94	2468.79	106.37	1537.27	463.98	1020.43	71.94	1060.69	953.62	74.89	532.71
7.65000	2688.58	172.49	49.32	2685.16	157.92	68.39	2520.20	86.18	205.69	2497.00	102.86	212.91	3009.70	72.65	40.65	2981.51	73.56	43.26	2841.08	-9.93	39.56	2842.25	-10.16	87.82	2853.31	169.50	1209.19	0.00	0.00	0.00	2862.37	157.43	1604.01	2768.20	213.39	1589.36	2779.33	20.97	1579.94	2468.79	106.37	1537.27	463.66	1020.74	71.80	1060.94	953.81	74.77	531.28
7.66000	2710.43	182.13	48.40	2706.65	166.93	66.85	2520.20	86.18	205.69	2497.00	102.86	212.91	3009.91	72.73	40.63	2981.52	73.61	43.10	2841.23	-9.72	39.78	2842.17	-9.61	87.77	2858.96	172.13	1209.29	0.00	0.00	0.00	2867.76	161.74	1604.47	2768.20	213.39	1589.36	2788.05	23.99	1579.92	2468.79	106.37	1537.27	463.47	1020.70	71.81	1060.10	953.66	74.64	530.86
7.67000	2733.12	191.77	46.92	2728.75	175.99	64.64	2520.20	86.18	205.69	2497.00	102.86	212.91	3010.18	72.82	40.60	2981.65	73.73	43.00	2841.09	-9.44	39.83	2841.90	-9.09	87.73	2864.56	174.85	1209.34	0.00	0.00	0.00	2873.17	166.01	1604.87	2768.20	213.39	1589.36	2796.82	27.10	1579.87	2468.79	106.37	1537.27	464.18	1020.75	71.87	1060.53	954.02	74.71	530.61
7.68000	2756.78	201.94	45.50	2751.84	185.56	62.49	2520.20	86.18	205.69	2497.00	102.86	212.91	3010.09	72.88	40.27	2981.75	73.82	42.87	2841.43	-9.18	40.18	2843.07	-8.77	88.54	2870.25	177.69	1209.31	0.00	0.00	0.00	2878.45	170.33	1605.20	2768.20	213.39	1589.36	2805.65	30.32	1579.78	2468.79	106.37	1537.27	464.40	1020.88	71.79	1060.48	953.70	74.86	532.60
7.69000	2781.51	212.74	44.59	2776.26	195.93	60.99	2520.20	86.18	205.69	2497.00	102.86	212.91	3010.23	72.97	40.16	2981.95	73.94	42.81	2841.60	-8.98	40.46	2844.26	-7.97	89.32	2875.93	180.64	1209.18	0.00	0.00	0.00	2883.73	174.79	1605.44	2768.20	213.39	1589.36	2814.54	33.63	1579.67	2468.79	106.37	1537.27	464.50	1020.40	72.01	1060.53	953.86	74.75	533.08
7.70000	2807.34	224.26	44.53	2800.71	206.95	59.60	2520.20	86.18	205.69	2497.00	102.86	212.91	3010.32	72.98	40.02	2982.08	74.02	42.79	2841.46	-8.73	40.53	2844.39	-7.77	89.39	2881.46	183.61	1208.91	0.00	0.00	0.00	2888.90	179.28	1605.57	2768.20	213.39	1589.36	2823.49	37.05	1579.51	2468.79	106.37	1537.27	464.01	1020.56	71.85	1060.73	953.50	74.86	530.96
7.71000	2832.82	236.35	44.44	2825.67	218.66	58.63	2520.20	86.18	205.69	2497.00	102.86	212.91	3010.37	72.95	39.93	2982.10	74.06	42.77	2841.30	-8.61	40.60	2844.57	-7.46	89.70	2886.90	186.54	1208.52	0.00	0.00	0.00	2894.00	183.74	1605.64	2768.20	213.39	1589.36	2832.04	39.97	1579.59	2468.79	106.37	1537.27	463.69	1020.63	71.80	1060.75	953.76	74.81	531.46
7.72000	2858.37	248.95	44.73	2850.44	230.87	57.82	2520.20	86.18	205.69	2497.00	102.86	212.91	3010.46	72.87	39.91	2981.97	74.03	42.69	2841.18	-8.58	40.67	2844.73	-7.32	89.78	2892.03	189.39	1208.03	0.00	0.00	0.00	2899.00	188.22	1605.62	2768.20	213.39	1589.36	2840.43	42.94	1579.58	2468.79	106.37	1537.27	463.07	1021.05	71.61	1060.71	953.97	74.86	530.83
7.73000	2883.98	261.96	45.40	2874.69	243.72	56.77	2520.20	86.18	205.69	2497.00	102.86	212.91	3010.31	72.68	39.76	2981.83	73.97	42.60	2841.38	-8.44	40.99	2844.56	-7.17	89.68	2897.00	192.26	1207.46	0.00	0.00	0.00	2903.97	192.65	1605.54	2768.20	213.39	1589.36	2848.76	45.97	1579.51	2468.79	106.37	1537.27	462.78	1021.16	71.52	1060.36	953.88	74.74	530.77
7.74000	2908.14	275.63	45.82	2898.97	257.10	56.29	2520.20	86.18	205.69	2497.00	102.86	212.91	3010.19	72.51	39.61	2981.76	73.85	42.47	2841.44	-8.35	41.10	2845.35	-6.77	90.34	2902.04	195.17	1206.87	0.00	0.00	0.00	2908.92	197.00	1605.39	2768.20	213.39	1589.36	2856.76	49.12	1579.36	2468.79	106.37	1537.27	462.73	1021.14	71.54	1060.89	953.59	74.84	529.53
7.75000	2932.81	289.94	47.36	2921.99	271.01	55.87	2520.20	86.18	205.69	2497.00	102.86	212.91	3010.40	72.27	39.69	2981.75	73.66	42.34	2841.22	-8.22	41.13	2845.21	-6.53	90.28	2907.16	198.20	1206.29	0.00	0.00	0.00	2913.89	201.30	1605.18	2768.20	213.39	1589.36	2864.88	52.43	1579.13	2468.79	106.37	1537.27	462.82	1020.92	71.53	1060.82	953.59	74.86	530.89
7.76000	2955.27	304.77	48.29	2945.27	285.27	56.26	2520.20	86.18	205.69	2497.00	102.86	212.91	3010.88	72.03	40.04	2982.00	73.44	42.38	2841.53	-7.99	41.44	2844.86	-6.20	90.33	2912.31	201.38	1205.72	0.00	0.00	0.00	2918.90	205.58	1604.90	2768.20	213.39	1589.36	2873.09	55.85	1578.83	2468.79	106.37	1537.27	463.05	1020.66	71.64	1060.76	953.48	74.98	529.36
7.77000	2977.29	319.94	49.75	2966.55	300.04	56.17	2520.20	86.18	205.69	2497.00	102.86	212.91	3011.52	71.81	40.57	2982.15	73.27	42.44	2841.40	-7.90	41.54	2845.77	-5.81	90.95	2917.39	204.70	1205.11	0.00	0.00	0.00	2923.94	209.81	1604.55	2768.20	213.39	1589.36	2880.87	59.27	1578.44	2468.79	106.37	1537.27	462.79	1020.75	71.56	1060.45	953.29	74.92	530.93
7.78000	2998.26	335.41	51.56	2987.51	314.94	56.72	2520.20	86.18	205.69	2497.00	102.86	212.91	3011.65	71.67	40.84	2982.32	73.12	42.57	2841.62	-7.68	41.87	2845.73	-5.74	91.15	2922.41	208.14	1204.51	0.00	0.00	0.00	2929.00	214.01	1604.13	2768.20	213.39	1589.36	2888.23	62.68	1577.98	2468.79	106.37	1537.27	463.32	1020.80	71.68	1060.33	953.59	74.76	533.14
7.79000	3018.23	351.12	53.79	3007.05	330.16	57.49	2520.20	86.18	205.69	2497.00	102.86	212.91	3011.56	71.58	40.89	2982.36	73.05	42.64	2841.44	-7.53	41.94	2845.77	-5.34	91.23	2927.12	211.58	1203.85	0.00	0.00	0.00	2934.14	218.21	1603.64	2768.20	213.39	1589.36	2895.69	66.12	1577.45	2468.79	106.37	1537.27	463.46	1020.58	71.80	1060.49	953.87	74.75	533.27
7.80000	3035.85	367.07	55.69	3026.02	345.37	59.07	2520.20	86.18	205.69	2497.00	102.86	212.91	3011.13	71.63	40.62	2982.34	73.08	42.62	2841.60	-7.39	42.27	2845.45	-5.25	91.36	2931.73	215.03	1203.21	0.00	0.00	0.00	2939.14	222.37	1603.05	2768.20	213.39	1589.36	2902.95	69.72	1576.84	2468.79	106.37	1537.27	463.22	1020.84	71.72	1059.99	953.64	74.79	533.35
7.81000	3052.24	383.03	57.95	3042.46	361.00	60.33	2520.20	86.18	205.69	2497.00	102.86	212.91	3011.01	71.84	40.43	2982.51	73.20	42.67	2841.74	-7.18	42.63	2845.30	-5.08	91.57	2936.22	218.49	1202.53	0.00	0.00	0.00	2943.98	226.49	1602.36	2768.20	213.39	1589.36	2909.77	73.36	1576.22	2468.79	106.37	1537.27	464.25	1020.34	71.92	1060.12	954.03	74.52	533.61
7.82000	3067.85	398.62	61.36	3058.05	376.42	62.29	2520.20	86.18	205.69	2497.00	102.86	212.91	3010.93	72.13	40.14	2982.40	73.30	42.52	2841.35	-7.10	42.67	2844.84	-4.96	91.60	2940.64	222.01	1201.85	0.00	0.00	0.00	2948.78	230.68	1601.56	2768.20	213.39	1589.36	2916.40	77.09	1575.59	2468.79	106.37	1537.27	463.90	1020.69	71.82	1060.60	953.87	74.79	533.92
7.83000	3082.39	413.63	65.52	3072.44	391.30	65.11	2520.20	86.18	205.69	2497.00	102.86	212.91	3010.78	72.40	39.86	2982.58	73.43	42.52	2841.25	-6.99	42.82	2844.83	-4.84	92.08	2945.13	225.55	1201.22	0.00	0.00	0.00	2953.57	234.80	1600.67	2768.20	213.39	1589.36	2922.94	80.84	1574.95	2468.79	106.37	1537.27	463.48	1020.79	71.77	1061.02	953.48	75.06	533.64
7.84000	3095.52	427.71	70.20	3086.14	405.50	69.07	2520.20	86.18	205.69	2497.00	102.86	212.91	3010.91	72.60	39.81	2982.60	73.52	42.42	2841.27	-6.98	43.12	2846.13	-4.69	93.10	2949.67	229.18	1200.60	0.00	0.00	0.00	2958.32	238.81	1599.66	2768.20	213.39	1589.36	2929.15	84.72	1574.31	2468.79	106.37	1537.27	463.71	1021.02	71.82	1060.32	953.54	74.89	533.53
7.85000	3107.32	440.93	75.39	3098.24	418.61	73.31	2520.20	86.18	205.69	2497.00	102.86	212.91	3010.95	72.80	39.71	2982.71	73.60	42.37	2841.10	-6.96	43.28	2846.09	-4.69	93.35	2953.99	232.85	1199.98	0.00	0.00	0.00	2963.04	242.94	1598.56	2768.20	213.39	1589.36	2935.30	88.64	1573.66	2468.79	106.37	1537.27	463.13	1021.06	71.65	1060.29	953.63	74.80	534.14
7.86000	3117.91	452.96	80.68	3109.39	430.47	77.96	2520.20	86.18	205.69	2497.00	102.86	212.91	3011.02	72.92	39.66	2982.73	73.60	42.30	2841.63	-6.92	44.02	2845.85	-4.69	93.64	2958.20	236.56	1199.33	0.00	0.00	0.00	2967.60	247.16	1597.39	2768.20	213.39	1589.36	2941.14	92.58	1573.02	2468.79	106.37	1537.27	463.37	1020.94	71.77	1060.47	953.85	74.87	532.65
7.87000	3127.68	463.28	84.91	3119.35	441.08	81.74	2520.20	86.18	205.69	2497.00	102.86	212.91	3010.94	72.96	39.54	2982.77	73.56	42.24	2841.51	-7.05	44.35	2846.51	-4.56	94.50	2962.53	240.21	1198.68	0.00	0.00	0.00	2972.04	251.25	1596.17	2768.20	213.39	1589.36	2946.60	96.54	1572.44	2468.79	106.37	1537.27	463.61	1021.04	71.82	1060.68	954.10	74.67	533.69
7.88000	3136.27	472.19	88.05	3128.18	449.97	84.55	2520.20	86.18	205.69	2497.00	102.86	212.91	3011.03	72.95	39.49	2982.78	73.49	42.14	2841.72	-7.35	44.99	2847.70	-4.67	95.72	2966.75	244.02	1198.02	0.00	0.00	0.00	2976.31	255.38	1594.98	2768.20	213.39	1589.36	2951.74	100.57	1571.87	2468.79	106.37	1537.27	463.50	1020.96	71.79	1060.62	953.63	74.92	533.91
7.89000	3143.13	479.36	89.63	3135.35	456.98	86.01	2520.20	86.18	205.69	2497.00	102.86	212.91	3010.95	72.98	39.37	2982.85	73.41	42.07	2841.58	-7.63	45.49	2848.13	-4.73	96.57	2970.84	248.02	1197.39	0.00	0.00	0.00	2980.48	259.65	1593.84	2768.20	213.39	1589.36	2956.59	104.66	1571.36	2468.79	106.37	1537.27	463.46	1020.86	71.68	1060.94	953.49	75.11	533.56
7.90000	3149.46	484.58	89.73	3141.43	462.29	85.97	2520.20	86.18	205.69	2497.00	102.86	212.91	3011.01	72.97	39.28	2982.93	73.33	41.99	2840.50	-8.03	45.41	2848.81	-4.73	97.63	2975.02	251.98	1196.77	0.00	0.00	0.00	2984.46	263.92	1592.79	2768.20	213.39	1589.36	2961.17	108.77	1570.91	2468.79	106.37	1537.27	463.36	1020.73	71.93	1060.75	953.89	74.83	533.60
7.91000	3155.01	487.94	87.98	3146.59	465.82	84.24	2520.20	86.18	205.69	2497.00	102.86	212.91	3011.02	72.89	39.17	2983.15	73.21	42.01	2840.53	-8.47	46.18	2849.88	-4.81	98.99	2979.11	255.98	1196.24	0.00	0.00	0.00	2988.25	268.24	1591.88	2768.20	213.39	1589.36	2965.42	112.92	1570.56	2468.79	106.37	1537.27	462.96	1021.47	71.60	1060.89	953.68	74.92	533.58
7.92000	3160.54	490.43	82.32	3151.02	467.51	80.96	2520.20	86.18	205.69	2497.00	102.86	212.91	3011.15	72.88	39.19	2983.23	73.06	41.91	2840.14	-8.92	46.52	2851.25	-5.05	100.66	2983.11	260.24	1195.79	0.00	0.00	0.00	2991.81	272.66	1591.11	2768.20	213.39	1589.36	2969.37	117.16	1570.25	2468.79	106.37	1537.27	462.57	1021.03	71.50	1061.41	953.69	75.09	532.18
7.93000	3161.70	489.94	77.51	3151.02	467.51	80.96	2520.20	86.18	205.69	2497.00	102.86	212.91	3011.04	72.84	38.97	2983.46	72.90	41.90	2838.92	-9.52	46.39	2851.78	-5.31	101.90	2986.99	264.61	1195.45	0.00	0.00	0.00	2995.12	277.06	1590.49	2768.20	213.39	1589.36	2973.06	121.39	1570.00	2468.79	106.37	1537.27	462.45	1021.14	71.43	1061.34	953.47	75.21	532.41
7.94000	3161.70	489.94	77.51	3151.02	467.51	80.96	2520.20	86.18	205.69	2497.00	102.86	212.91	3011.04	72.84	38.97	2983.46	72.90	41.90	2838.92	-9.52	46.39	2851.78	-5.31	101.90	2986.99	264.61	1195.45	0.00	0.00	0.00	2995.12	277.06	1590.49	2768.20	213.39	1589.36	2973.06	121.39	1570.00	2468.79	106.37	1537.27	462.45	1021.14	71.43	1061.34	953.47	75.21	532.41
[truncated: 35 more columns]
