# Supplementary material for: The impact of mobile phone use on where we look and how we walk when negotiating floor based obstacles
Source: PLoS One. 2017 Jun 30;12(6):e0179802. doi: 10.1371/journal.pone.0179802 (PMC5493336; doi:10.1371/journal.pone.0179802)
Supplement: S1 File — (ZIP) [file pone.0179802.s001.zip › Gait/PP12/BD no obs read 3.txt]

CODAmotion Analysis Text
Codamotion Analysis Text Save of: BD no obs read 3.mdf
Time	Markers
Time	1:LTOE.X	1:LTOE.Y	1:LTOE.Z	2:L2nd.X	2:L2nd.Y	2:L2nd.Z	3:LHEE.X	3:LHEE.Y	3:LHEE.Z	4:LANK.X	4:LANK.Y	4:LANK.Z	5:RTOE.X	5:RTOE.Y	5:RTOE.Z	6:R2nd.X	6:R2nd.Y	6:R2nd.Z	7:RHEE.X	7:RHEE.Y	7:RHEE.Z	8:RANK.X	8:RANK.Y	8:RANK.Z	9:STRN.X	9:STRN.Y	9:STRN.Z	10:Marker 10.X	10:Marker 10.Y	10:Marker 10.Z	11:FRHD.X	11:FRHD.Y	11:FRHD.Z	12:FLHD.X	12:FLHD.Y	12:FLHD.Z	13:BRHD.X	13:BRHD.Y	13:BRHD.Z	14:BLHD.X	14:BLHD.Y	14:BLHD.Z	15:BLSTEP.X	15:BLSTEP.Y	15:BLSTEP.Z	16:FLSTEP.X	16:FLSTEP.Y	16:FLSTEP.Z	17:BRSTEP.X
(s)	(mm)	(mm)	(mm)	(mm)	(mm)	(mm)	(mm)	(mm)	(mm)	(mm)	(mm)	(mm)	(mm)	(mm)	(mm)	(mm)	(mm)	(mm)	(mm)	(mm)	(mm)	(mm)	(mm)	(mm)	(mm)	(mm)	(mm)	(mm)	(mm)	(mm)	(mm)	(mm)	(mm)	(mm)	(mm)	(mm)	(mm)	(mm)	(mm)	(mm)	(mm)	(mm)	(mm)	(mm)	(mm)	(mm)	(mm)	(mm)	(mm)
0.00000	-3760.28	261.62	-0.45	-3740.14	244.90	3.77	-1511.42	85.15	208.02	-1645.01	143.76	177.28	-3190.83	72.31	14.80	-3452.87	180.32	40.53	-3282.38	135.95	-4.87	-3271.54	134.20	21.03	-2313.31	96.87	1191.51	0.00	0.00	0.00	-3733.03	232.95	1564.79	-2717.82	211.63	1552.75	-2952.41	89.53	1230.75	-2872.41	14.58	1196.39	298.04	856.29	55.68	735.41	814.96	59.71	305.64
0.01000	-3760.28	261.62	-0.45	-3740.14	244.90	3.77	-1511.42	85.15	208.02	-1645.01	143.76	177.28	-3190.83	72.31	14.80	-3452.87	180.32	40.53	-3282.38	135.95	-4.87	-3271.54	134.20	21.03	-2313.31	96.87	1191.51	0.00	0.00	0.00	-3733.03	232.95	1564.79	-2717.82	211.63	1552.75	-2952.41	89.53	1230.75	-2872.41	14.58	1196.39	298.04	856.29	55.68	735.41	814.96	59.71	305.64
0.02000	-3760.28	261.62	-0.45	-3740.14	244.90	3.77	-1511.42	85.15	208.02	-1645.01	143.76	177.28	-3190.83	72.31	14.80	-3452.87	180.32	40.53	-3282.38	135.95	-4.87	-3271.54	134.20	21.03	-2313.31	96.87	1191.51	0.00	0.00	0.00	-3733.03	232.95	1564.79	-2717.82	211.63	1552.75	-2952.41	89.53	1230.75	-2872.41	14.58	1196.39	298.04	856.29	55.68	735.41	814.96	59.71	305.64
0.03000	-3760.28	261.62	-0.45	-3740.14	244.90	3.77	-1511.42	85.15	208.02	-1645.01	143.76	177.28	-3190.83	72.31	14.80	-3452.87	180.32	40.53	-3282.70	135.97	-4.86	-3271.91	134.23	21.05	-2313.31	96.87	1191.51	0.00	0.00	0.00	-3733.03	232.95	1564.79	-2717.82	211.63	1552.75	-2953.14	89.56	1231.07	-2873.23	14.58	1196.73	298.13	856.56	55.70	735.67	815.24	59.73	305.76
0.04000	-3760.28	261.62	-0.45	-3740.14	244.90	3.77	-1511.42	85.15	208.02	-1645.01	143.76	177.28	-3190.83	72.31	14.80	-3452.87	180.32	40.53	-3601.43	156.80	3.93	-3645.65	156.33	36.52	-2313.31	96.87	1191.51	0.00	0.00	0.00	-3733.03	232.95	1564.79	-2717.82	211.63	1552.75	-3673.40	118.12	1550.25	-3688.47	19.58	1540.24	391.85	1127.61	73.29	991.92	1097.91	80.87	423.21
0.05000	-3760.28	261.62	-0.45	-3740.14	244.90	3.77	-1511.42	85.15	208.02	-1645.01	143.76	177.28	-3190.83	72.31	14.80	-3452.87	180.32	40.53	-3589.85	155.58	6.17	-3638.22	156.86	38.14	-2313.31	96.87	1191.51	0.00	0.00	0.00	-3733.03	232.95	1564.79	-2717.82	211.63	1552.75	-3652.89	119.11	1549.95	-3692.74	18.29	1540.45	391.60	1127.69	73.22	992.50	1098.87	80.60	425.01
0.06000	-3760.28	261.62	-0.45	-3740.14	244.90	3.77	-1511.42	85.15	208.02	-1645.01	143.76	177.28	-3190.83	72.31	14.80	-3452.87	180.32	40.53	-3585.52	154.86	6.97	-3644.02	156.73	36.98	-2313.31	96.87	1191.51	0.00	0.00	0.00	-3733.03	232.95	1564.79	-2717.82	211.63	1552.75	-3656.51	119.53	1550.38	-3685.02	20.19	1540.65	391.65	1127.42	73.24	992.50	1099.21	80.42	425.45
0.07000	-3760.28	261.62	-0.45	-3740.14	244.90	3.77	-1511.42	85.15	208.02	-1645.01	143.76	177.28	-3190.83	72.31	14.80	-3452.87	180.32	40.53	-3597.71	156.04	5.82	-3637.33	157.01	37.95	-2313.31	96.87	1191.51	0.00	0.00	0.00	-3733.03	232.95	1564.79	-2717.82	211.63	1552.75	-3647.38	119.55	1549.56	-3704.45	20.29	1540.82	392.40	1127.78	73.41	991.14	1099.37	80.17	426.96
0.08000	-3760.28	261.62	-0.45	-3740.14	244.90	3.77	-1511.42	85.15	208.02	-1645.01	143.76	177.28	-3190.83	72.31	14.80	-3452.87	180.32	40.53	-3597.30	155.90	5.32	-3630.71	157.13	38.93	-2313.31	96.87	1191.51	0.00	0.00	0.00	-3733.03	232.95	1564.79	-2717.82	211.63	1552.75	-3644.70	120.16	1549.96	-3692.23	19.85	1541.10	391.85	1127.33	73.51	991.41	1099.61	80.24	427.39
0.09000	-3760.28	261.62	-0.45	-3740.14	244.90	3.77	-1511.42	85.15	208.02	-1645.01	143.76	177.28	-3190.83	72.31	14.80	-3452.87	180.32	40.53	-3602.07	156.46	4.23	-3628.72	157.31	39.13	-2313.31	96.87	1191.51	0.00	0.00	0.00	-3733.03	232.95	1564.79	-2717.82	211.63	1552.75	-3661.90	120.78	1550.94	-3732.47	20.73	1541.51	392.11	1127.90	73.36	991.56	1098.62	80.44	427.57
0.10000	-3760.28	261.62	-0.45	-3740.14	244.90	3.77	-1511.42	85.15	208.02	-1645.01	143.76	177.28	-3190.83	72.31	14.80	-3452.87	180.32	40.53	-3596.73	156.36	5.35	-3639.32	157.98	37.09	-2313.31	96.87	1191.51	0.00	0.00	0.00	-3733.03	232.95	1564.79	-2717.82	211.63	1552.75	-3654.14	120.64	1550.73	-3727.17	20.65	1541.54	391.06	1128.42	72.97	990.47	1098.39	80.25	428.30
0.11000	-3760.28	261.62	-0.45	-3740.14	244.90	3.77	-1511.42	85.15	208.02	-1645.01	143.76	177.28	-3190.83	72.31	14.80	-3452.87	180.32	40.53	-3589.51	155.96	7.02	-3625.91	158.13	39.02	-2313.31	96.87	1191.51	0.00	0.00	0.00	-3733.03	232.95	1564.79	-2717.82	211.63	1552.75	-3659.58	122.17	1551.18	-3703.66	21.42	1541.31	391.79	1128.31	73.16	991.54	1098.47	80.56	426.82
0.12000	-3760.28	261.62	-0.45	-3740.14	244.90	3.77	-1511.42	85.15	208.02	-1645.01	143.76	177.28	-3190.83	72.31	14.80	-3452.87	180.32	40.53	-3600.77	155.60	5.19	-3637.22	157.44	37.43	-2313.31	96.87	1191.51	0.00	0.00	0.00	-3733.03	232.95	1564.79	-2717.82	211.63	1552.75	-3651.45	122.12	1550.49	-3709.43	19.71	1539.54	390.61	1128.87	72.75	992.15	1098.45	80.70	425.58
0.13000	-3760.28	261.62	-0.45	-3740.14	244.90	3.77	-1511.42	85.15	208.02	-1645.01	143.76	177.28	-3190.83	72.31	14.80	-3452.87	180.32	40.53	-3592.87	156.02	5.79	-3629.96	158.54	38.71	-2313.31	96.87	1191.51	0.00	0.00	0.00	-3733.03	232.95	1564.79	-2717.82	211.63	1552.75	-3646.62	122.17	1550.19	-3704.95	20.32	1540.11	391.85	1128.23	73.17	992.24	1098.14	80.78	425.95
0.14000	-3760.28	261.62	-0.45	-3740.14	244.90	3.77	-1511.42	85.15	208.02	-1645.01	143.76	177.28	-3190.83	72.31	14.80	-3452.87	180.32	40.53	-3609.52	156.39	2.80	-3636.67	158.31	36.80	-2313.31	96.87	1191.51	0.00	0.00	0.00	-3733.03	232.95	1564.79	-2717.82	211.63	1552.75	-3655.28	122.50	1551.19	-3683.54	22.75	1541.67	393.06	1128.28	73.46	992.35	1097.45	81.03	426.08
0.15000	-3760.28	261.62	-0.45	-3740.14	244.90	3.77	-1511.42	85.15	208.02	-1645.01	143.76	177.28	-3190.83	72.31	14.80	-3452.87	180.32	40.53	-3587.51	155.61	6.45	-3646.69	157.47	35.66	-2313.31	96.87	1191.51	0.00	0.00	0.00	-3733.03	232.95	1564.79	-2717.82	211.63	1552.75	-3651.81	122.47	1551.14	-3697.85	23.74	1541.68	393.61	1127.63	73.67	991.52	1097.86	80.79	426.80
0.16000	-3760.28	261.62	-0.45	-3740.14	244.90	3.77	-1511.42	85.15	208.02	-1645.01	143.76	177.28	-3190.83	72.31	14.80	-3452.87	180.32	40.53	-3629.41	156.05	-0.13	-3619.49	158.76	39.55	-2313.31	96.87	1191.51	0.00	0.00	0.00	-3733.03	232.95	1564.79	-2717.82	211.63	1552.75	-3639.84	123.69	1550.46	-3706.09	23.96	1540.60	391.64	1127.28	73.27	991.45	1097.78	80.87	423.67
0.17000	-3760.28	261.62	-0.45	-3740.14	244.90	3.77	-1511.42	85.15	208.02	-1645.01	143.76	177.28	-3190.83	72.31	14.80	-3452.87	180.32	40.53	-3609.31	157.43	2.60	-3638.26	158.76	36.31	-2313.31	96.87	1191.51	0.00	0.00	0.00	-3733.03	232.95	1564.79	-2717.82	211.63	1552.75	-3652.18	123.55	1551.21	-3686.02	23.98	1540.07	390.93	1128.29	72.86	991.47	1099.11	80.32	423.94
0.18000	-3760.28	261.62	-0.45	-3740.14	244.90	3.77	-1511.42	85.15	208.02	-1645.01	143.76	177.28	-3190.83	72.31	14.80	-3452.87	180.32	40.53	-3598.75	156.77	4.45	-3633.88	158.49	37.72	-2313.31	96.87	1191.51	0.00	0.00	0.00	-3733.03	232.95	1564.79	-2717.82	211.63	1552.75	-3659.69	123.46	1551.88	-3707.56	23.90	1541.36	390.60	1127.77	73.08	992.23	1098.89	80.52	425.24
0.19000	-3760.28	261.62	-0.45	-3740.14	244.90	3.77	-1511.42	85.15	208.02	-1645.01	143.76	177.28	-3190.83	72.31	14.80	-3452.87	180.32	40.53	-3591.61	156.56	4.99	-3628.66	159.56	37.23	-2313.31	96.87	1191.51	0.00	0.00	0.00	-3733.03	232.95	1564.79	-2717.82	211.63	1552.75	-3650.33	123.36	1551.08	-3677.50	25.41	1541.11	393.58	1127.63	73.83	991.11	1098.91	80.41	425.85
0.20000	-3760.28	261.62	-0.45	-3740.14	244.90	3.77	-1511.42	85.15	208.02	-1645.01	143.76	177.28	-3190.83	72.31	14.80	-3452.87	180.32	40.53	-3594.43	155.87	4.36	-3620.82	159.76	38.91	-2313.31	96.87	1191.51	0.00	0.00	0.00	-3733.03	232.95	1564.79	-2717.82	211.63	1552.75	-3642.56	124.33	1550.87	-3698.86	24.79	1540.16	390.94	1128.41	72.94	991.39	1098.87	80.53	425.49
0.21000	-3760.28	261.62	-0.45	-3740.14	244.90	3.77	-1511.42	85.15	208.02	-1645.01	143.76	177.28	-3190.83	72.31	14.80	-3452.87	180.32	40.53	-3600.47	156.65	5.03	-3627.05	158.01	37.15	-2313.31	96.87	1191.51	0.00	0.00	0.00	-3733.03	232.95	1564.79	-2717.82	211.63	1552.75	-3638.19	124.05	1550.66	-3684.51	24.18	1541.31	391.61	1127.70	73.33	991.40	1099.18	80.42	425.38
0.22000	-3760.28	261.62	-0.45	-3740.14	244.90	3.77	-1511.42	85.15	208.02	-1645.01	143.76	177.28	-3190.83	72.31	14.80	-3452.87	180.32	40.53	-3602.99	156.40	4.04	-3646.13	158.34	34.90	-2313.31	96.87	1191.51	0.00	0.00	0.00	-3733.03	232.95	1564.79	-2717.82	211.63	1552.75	-3624.67	124.25	1550.58	-3727.63	25.12	1541.00	392.00	1128.91	72.84	991.45	1098.48	80.63	424.83
0.23000	-3760.28	261.62	-0.45	-3740.14	244.90	3.77	-1511.42	85.15	208.02	-1645.01	143.76	177.28	-3190.83	72.31	14.80	-3452.87	180.32	40.53	-3599.73	156.00	3.82	-3638.69	159.23	36.21	-2313.31	96.87	1191.51	0.00	0.00	0.00	-3733.03	232.95	1564.79	-2717.82	211.63	1552.75	-3640.98	125.19	1550.73	-3715.52	26.15	1540.94	391.65	1129.06	72.82	991.43	1098.90	80.36	423.76
0.24000	-3760.28	261.62	-0.45	-3740.14	244.90	3.77	-1511.42	85.15	208.02	-1645.01	143.76	177.28	-3190.83	72.31	14.80	-3452.87	180.32	40.53	-3597.79	155.86	4.37	-3637.39	159.63	36.07	-2313.31	96.87	1191.51	0.00	0.00	0.00	-3733.03	232.95	1564.79	-2717.82	211.63	1552.75	-3634.22	124.19	1550.76	-3693.03	28.20	1540.88	391.12	1127.90	73.16	992.26	1098.36	80.86	422.54
0.25000	-3760.28	261.62	-0.45	-3740.14	244.90	3.77	-1511.42	85.15	208.02	-1645.01	143.76	177.28	-3190.83	72.31	14.80	-3452.87	180.32	40.53	-3597.71	155.11	5.49	-3622.72	160.48	37.90	-2313.31	96.87	1191.51	0.00	0.00	0.00	-3733.03	232.95	1564.79	-2717.82	211.63	1552.75	-3635.50	124.70	1550.56	-3676.55	29.75	1540.58	391.52	1127.79	73.19	991.33	1098.62	80.55	422.28
0.26000	-3760.28	261.62	-0.45	-3740.14	244.90	3.77	-1511.42	85.15	208.02	-1645.01	143.76	177.28	-3190.83	72.31	14.80	-3452.87	180.32	40.53	-3601.47	156.72	4.63	-3638.00	159.88	35.39	-2313.31	96.87	1191.51	0.00	0.00	0.00	-3733.03	232.95	1564.79	-2717.82	211.63	1552.75	-3634.36	124.23	1550.36	-3709.08	27.99	1539.91	392.58	1127.42	73.39	990.61	1099.31	80.09	425.25
0.27000	-3760.28	261.62	-0.45	-3740.14	244.90	3.77	-1511.42	85.15	208.02	-1645.01	143.76	177.28	-3190.83	72.31	14.80	-3452.87	180.32	40.53	-3598.48	156.73	4.96	-3620.18	159.86	38.10	-2313.31	96.87	1191.51	0.00	0.00	0.00	-3733.03	232.95	1564.79	-2717.82	211.63	1552.75	-3636.79	123.55	1550.31	-3708.19	27.46	1539.93	391.01	1127.99	73.06	991.49	1099.66	80.16	423.99
0.28000	-3760.28	261.62	-0.45	-3740.14	244.90	3.77	-1511.42	85.15	208.02	-1645.01	143.76	177.28	-3190.83	72.31	14.80	-3452.87	180.32	40.53	-3599.64	155.51	4.34	-3622.98	159.85	37.16	-2313.31	96.87	1191.51	0.00	0.00	0.00	-3733.03	232.95	1564.79	-2717.82	211.63	1552.75	-3638.30	124.46	1550.49	-3692.33	29.29	1540.70	390.76	1128.59	72.82	992.09	1098.99	80.63	423.63
0.29000	-3760.28	261.62	-0.45	-3740.14	244.90	3.77	-1511.42	85.15	208.02	-1645.01	143.76	177.28	-3190.83	72.31	14.80	-3452.87	180.32	40.53	-3590.93	155.62	6.18	-3637.20	160.15	35.05	-2313.31	96.87	1191.51	0.00	0.00	0.00	-3733.03	232.95	1564.79	-2717.82	211.63	1552.75	-3629.06	124.19	1549.77	-3722.18	29.41	1539.92	390.97	1128.25	73.12	992.39	1098.06	81.02	422.92
0.30000	-3760.28	261.62	-0.45	-3740.14	244.90	3.77	-1511.42	85.15	208.02	-1645.01	143.76	177.28	-3190.83	72.31	14.80	-3452.87	180.32	40.53	-3588.32	156.04	6.36	-3630.87	159.84	35.99	-2313.31	96.87	1191.51	0.00	0.00	0.00	-3733.03	232.95	1564.79	-2717.82	211.63	1552.75	-3630.08	124.29	1549.14	-3670.83	31.96	1538.02	391.82	1128.24	73.20	991.14	1098.69	80.48	422.44
0.31000	-3760.28	261.62	-0.45	-3740.14	244.90	3.77	-1511.42	85.15	208.02	-1645.01	143.76	177.28	-3190.83	72.31	14.80	-3452.87	180.32	40.53	-3600.42	156.53	4.05	-3646.02	160.32	33.47	-2313.31	96.87	1191.51	0.00	0.00	0.00	-3733.03	232.95	1564.79	-2717.82	211.63	1552.75	-3622.90	124.44	1549.02	-3715.83	30.90	1539.37	391.42	1127.99	73.04	991.77	1097.95	80.91	420.06
0.32000	-3760.28	261.62	-0.45	-3740.14	244.90	3.77	-1511.42	85.15	208.02	-1645.01	143.76	177.28	-3190.83	72.31	14.80	-3452.87	180.32	40.53	-3578.53	156.08	7.44	-3642.87	160.46	33.80	-2313.31	96.87	1191.51	0.00	0.00	0.00	-3733.03	232.95	1564.79	-2717.82	211.63	1552.75	-3637.99	123.74	1549.50	-3712.36	30.83	1539.57	389.45	1127.86	72.78	992.10	1097.62	81.00	420.57
0.33000	-3760.28	261.62	-0.45	-3740.14	244.90	3.77	-1511.42	85.15	208.02	-1645.01	143.76	177.28	-3190.83	72.31	14.80	-3452.87	180.32	40.53	-3602.35	155.56	3.80	-3630.07	160.90	35.08	-2313.31	96.87	1191.51	0.00	0.00	0.00	-3733.03	232.95	1564.79	-2717.82	211.63	1552.75	-3635.50	123.41	1549.27	-3719.75	31.91	1538.80	389.98	1128.00	72.76	992.18	1097.79	81.02	420.31
0.34000	-3760.28	261.62	-0.45	-3740.14	244.90	3.77	-1511.42	85.15	208.02	-1645.01	143.76	177.28	-3190.83	72.31	14.80	-3452.87	180.32	40.53	-3598.17	156.81	4.93	-3636.55	161.01	34.41	-2313.31	96.87	1191.51	0.00	0.00	0.00	-3733.03	232.95	1564.79	-2717.82	211.63	1552.75	-3631.80	122.12	1548.65	-3663.20	35.32	1537.37	390.25	1128.82	72.67	991.92	1098.04	80.92	421.44
0.35000	-3760.28	261.62	-0.45	-3740.14	244.90	3.77	-1511.42	85.15	208.02	-1645.01	143.76	177.28	-3190.83	72.31	14.80	-3452.87	180.32	40.53	-3622.61	156.55	0.43	-3629.51	160.49	35.89	-2313.31	96.87	1191.51	0.00	0.00	0.00	-3733.03	232.95	1564.79	-2717.82	211.63	1552.75	-3631.41	122.07	1548.28	-3715.60	34.26	1538.91	391.12	1128.19	72.91	991.16	1098.75	80.42	422.07
0.36000	-3760.28	261.62	-0.45	-3740.14	244.90	3.77	-1511.42	85.15	208.02	-1645.01	143.76	177.28	-3190.83	72.31	14.80	-3452.87	180.32	40.53	-3592.43	157.03	4.94	-3625.89	161.25	35.68	-2313.31	96.87	1191.51	0.00	0.00	0.00	-3733.03	232.95	1564.79	-2717.82	211.63	1552.75	-3621.83	122.46	1547.66	-3711.42	34.25	1538.45	391.11	1128.93	72.70	991.43	1099.37	80.27	421.38
0.37000	-3760.28	261.62	-0.45	-3740.14	244.90	3.77	-1511.42	85.15	208.02	-1645.01	143.76	177.28	-3190.83	72.31	14.80	-3452.87	180.32	40.53	-3589.47	156.08	6.20	-3631.45	160.75	34.57	-2313.31	96.87	1191.51	0.00	0.00	0.00	-3733.03	232.95	1564.79	-2717.82	211.63	1552.75	-3627.46	121.98	1547.75	-3724.84	33.11	1539.18	391.88	1127.77	73.37	992.35	1098.59	80.84	421.23
0.38000	-3760.28	261.62	-0.45	-3740.14	244.90	3.77	-1511.42	85.15	208.02	-1645.01	143.76	177.28	-3190.83	72.31	14.80	-3452.87	180.32	40.53	-3601.17	155.23	4.09	-3611.79	161.50	37.48	-2313.31	96.87	1191.51	0.00	0.00	0.00	-3733.03	232.95	1564.79	-2717.82	211.63	1552.75	-3611.58	121.30	1547.01	-3708.39	36.77	1537.84	389.25	1127.85	72.75	992.28	1098.55	80.75	421.48
0.39000	-3760.28	261.62	-0.45	-3740.14	244.90	3.77	-1511.42	85.15	208.02	-1645.01	143.76	177.28	-3190.83	72.31	14.80	-3452.87	180.32	40.53	-3597.44	156.65	4.82	-3621.19	161.31	35.82	-2313.31	96.87	1191.51	0.00	0.00	0.00	-3733.03	232.95	1564.79	-2717.82	211.63	1552.75	-3630.50	121.06	1547.01	-3699.85	37.04	1537.97	389.45	1127.13	72.91	991.57	1098.04	80.74	421.28
0.40000	-3760.28	261.62	-0.45	-3740.14	244.90	3.77	-1511.42	85.15	208.02	-1645.01	143.76	177.28	-3190.83	72.31	14.80	-3452.87	180.32	40.53	-3585.39	156.64	6.45	-3640.26	161.97	33.43	-2313.31	96.87	1191.51	0.00	0.00	0.00	-3733.03	232.95	1564.79	-2717.82	211.63	1552.75	-3634.52	120.06	1546.92	-3719.95	38.97	1538.07	391.55	1127.51	73.12	992.16	1098.26	80.67	420.38
0.41000	-3760.28	261.62	-0.45	-3740.14	244.90	3.77	-1511.42	85.15	208.02	-1645.01	143.76	177.28	-3190.83	72.31	14.80	-3452.87	180.32	40.53	-3588.24	157.08	5.53	-3615.50	162.15	35.73	-2313.31	96.87	1191.51	0.00	0.00	0.00	-3733.03	232.95	1564.79	-2717.82	211.63	1552.75	-3628.74	119.89	1546.50	-3723.06	40.03	1537.97	390.82	1128.32	72.82	991.68	1098.29	80.39	418.86
0.42000	-3760.28	261.62	-0.45	-3740.14	244.90	3.77	-1511.42	85.15	208.02	-1645.01	143.76	177.28	-3190.83	72.31	14.80	-3452.87	180.32	40.53	-3597.38	156.52	4.16	-3611.96	161.02	36.49	-2313.31	96.87	1191.51	0.00	0.00	0.00	-3733.03	232.95	1564.79	-2717.82	211.63	1552.75	-3615.35	118.92	1546.24	-3726.11	41.08	1537.87	390.26	1127.88	72.78	992.23	1099.19	80.44	421.07
0.43000	-3760.28	261.62	-0.45	-3740.14	244.90	3.77	-1511.42	85.15	208.02	-1645.01	143.76	177.28	-3190.83	72.31	14.80	-3452.87	180.32	40.53	-3600.54	156.84	3.32	-3606.45	161.27	37.22	-2313.31	96.87	1191.51	0.00	0.00	0.00	-3733.03	232.95	1564.79	-2717.82	211.63	1552.75	-3630.45	118.51	1546.11	-3729.08	42.11	1537.77	391.17	1128.32	72.87	991.52	1098.01	80.74	420.00
0.44000	-3760.28	261.62	-0.45	-3740.14	244.90	3.77	-1511.42	85.15	208.02	-1645.01	143.76	177.28	-3190.83	72.31	14.80	-3452.87	180.32	40.53	-3603.15	157.26	3.60	-3610.28	162.75	36.30	-2313.31	96.87	1191.51	0.00	0.00	0.00	-3733.03	232.95	1564.79	-2717.82	211.63	1552.75	-3625.51	117.14	1545.19	-3731.99	43.12	1537.67	392.16	1128.01	73.30	991.15	1098.22	80.58	418.01
0.45000	-3760.28	261.62	-0.45	-3740.14	244.90	3.77	-1511.42	85.15	208.02	-1645.01	143.76	177.28	-3190.83	72.31	14.80	-3452.87	180.32	40.53	-3597.40	156.65	4.72	-3600.62	162.34	37.11	-2313.31	96.87	1191.51	0.00	0.00	0.00	-3733.03	232.95	1564.79	-2717.82	211.63	1552.75	-3626.09	116.74	1545.11	-3734.83	44.13	1537.57	393.25	1127.55	73.77	991.15	1099.27	80.07	419.01
0.46000	-3760.28	261.62	-0.45	-3740.14	244.90	3.77	-1511.42	85.15	208.02	-1645.01	143.76	177.28	-3190.83	72.31	14.80	-3452.87	180.32	40.53	-3595.53	157.02	4.29	-3602.34	162.24	36.86	-2313.31	96.87	1191.51	0.00	0.00	0.00	-3733.03	232.95	1564.79	-2717.82	211.63	1552.75	-3620.03	115.59	1544.38	-3737.60	45.11	1537.47	391.60	1128.41	72.95	991.29	1098.46	80.43	420.39
0.47000	-3760.28	261.62	-0.45	-3740.14	244.90	3.77	-1511.42	85.15	208.02	-1645.01	143.76	177.28	-3190.83	72.31	14.80	-3452.87	180.32	40.53	-3603.59	157.18	2.66	-3597.58	162.84	37.65	-2313.31	96.87	1191.51	0.00	0.00	0.00	-3733.03	232.95	1564.79	-2717.82	211.63	1552.75	-3619.59	114.25	1544.00	-3740.31	46.09	1537.37	391.56	1128.23	72.93	990.94	1098.26	80.38	420.89
0.48000	-3760.28	261.62	-0.45	-3740.14	244.90	3.77	-1511.42	85.15	208.02	-1645.01	143.76	177.28	-3190.83	72.31	14.80	-3452.87	180.32	40.53	-3589.05	156.61	5.96	-3605.93	162.94	36.87	-2313.31	96.87	1191.51	0.00	0.00	0.00	-3733.03	232.95	1564.79	-2717.82	211.63	1552.75	-3630.39	113.27	1543.44	-3742.94	47.04	1537.26	390.34	1128.36	72.74	991.56	1098.37	80.56	421.33
0.49000	-3760.28	261.62	-0.45	-3740.14	244.90	3.77	-1511.42	85.15	208.02	-1645.01	143.76	177.28	-3190.83	72.31	14.80	-3452.87	180.32	40.53	-3588.21	156.76	5.45	-3594.70	163.42	37.25	-2313.31	96.87	1191.51	0.00	0.00	0.00	-3733.03	232.95	1564.79	-2717.82	211.63	1552.75	-3619.04	113.09	1543.10	-3745.51	47.99	1537.16	390.26	1128.74	72.66	991.49	1098.24	80.52	420.38
0.50000	-3760.28	261.62	-0.45	-3740.14	244.90	3.77	-1511.42	85.15	208.02	-1645.01	143.76	177.28	-3190.83	72.31	14.80	-3452.87	180.32	40.53	-3577.53	156.21	7.13	-3603.22	162.33	36.00	-2313.31	96.87	1191.51	0.00	0.00	0.00	-3733.03	232.96	1564.79	-2717.82	211.63	1552.75	-3628.79	112.31	1542.98	-3748.02	48.92	1537.05	390.60	1128.87	72.70	992.21	1098.96	80.39	421.13
0.51000	-3760.28	261.62	-0.45	-3740.14	244.90	3.77	-1511.42	85.15	208.02	-1645.01	143.76	177.28	-3190.83	72.31	14.80	-3452.87	180.32	40.53	-3583.65	156.21	6.03	-3623.95	162.01	33.31	-2313.31	96.87	1191.51	0.00	0.00	0.00	-3734.32	234.40	1565.84	-2717.82	211.63	1552.75	-3620.74	110.43	1541.64	-3750.45	49.84	1536.94	390.73	1128.58	72.72	990.96	1098.54	80.18	421.70
0.52000	-3760.28	261.62	-0.45	-3740.14	244.90	3.77	-1511.42	85.15	208.02	-1645.01	143.76	177.28	-3190.83	72.31	14.80	-3452.87	180.32	40.53	-3591.21	156.99	4.63	-3617.88	163.12	33.82	-2313.31	96.87	1191.51	0.00	0.00	0.00	-3729.15	235.67	1565.61	-2717.82	211.63	1552.75	-3630.01	109.19	1541.57	-3752.82	50.74	1536.83	390.80	1128.18	72.71	991.77	1098.17	80.65	422.16
0.53000	-3760.28	261.62	-0.45	-3740.14	244.90	3.77	-1511.42	85.15	208.02	-1645.01	143.76	177.28	-3190.83	72.31	14.80	-3452.87	180.32	40.53	-3597.37	156.14	3.57	-3616.55	162.28	34.26	-2313.31	96.87	1191.51	0.00	0.00	0.00	-3740.33	235.72	1566.33	-2717.82	211.63	1552.75	-3636.54	108.32	1541.60	-3755.12	51.63	1536.72	390.60	1128.67	72.63	991.83	1097.24	81.01	420.60
0.54000	-3760.28	261.62	-0.45	-3740.14	244.90	3.77	-1511.42	85.15	208.02	-1645.01	143.76	177.28	-3190.83	72.31	14.80	-3452.87	180.32	40.53	-3579.87	156.87	6.92	-3607.09	162.48	35.41	-2313.31	96.87	1191.51	0.00	0.00	0.00	-3703.40	236.11	1566.98	-2717.82	211.63	1552.75	-3633.20	106.53	1540.84	-3757.35	52.50	1536.61	391.58	1127.60	73.23	991.17	1098.39	80.38	420.20
0.55000	-3760.28	261.62	-0.45	-3740.14	244.90	3.77	-1511.42	85.15	208.02	-1645.01	143.76	177.28	-3190.83	72.31	14.80	-3452.87	180.32	40.53	-3592.56	157.20	5.07	-3614.93	161.94	34.83	-2313.31	96.87	1191.51	0.00	0.00	0.00	-3710.30	236.87	1567.10	-2717.82	211.63	1552.75	-3631.45	105.66	1540.50	-3759.52	53.36	1536.50	392.86	1127.40	73.42	991.75	1097.90	80.74	420.34
0.56000	-3760.28	261.62	-0.45	-3740.14	244.90	3.77	-1511.42	85.15	208.02	-1645.01	143.76	177.28	-3190.83	72.31	14.80	-3452.87	180.32	40.53	-3597.12	156.60	4.51	-3601.18	162.14	36.05	-2313.31	96.87	1191.51	0.00	0.00	0.00	-3715.45	237.41	1567.05	-2717.82	211.63	1552.75	-3631.93	104.32	1539.59	-3761.63	54.21	1536.39	391.31	1127.28	73.11	992.03	1097.70	80.93	419.64
0.57000	-3760.28	261.62	-0.45	-3740.14	244.90	3.77	-1511.42	85.15	208.02	-1645.01	143.76	177.28	-3190.83	72.31	14.80	-3452.87	180.32	40.53	-3599.24	156.88	3.61	-3613.72	162.77	34.32	-2313.31	96.87	1191.51	0.00	0.00	0.00	-3700.23	238.29	1567.09	-2717.82	211.63	1552.75	-3634.42	102.77	1539.40	-3763.66	55.04	1536.27	391.51	1127.50	72.98	991.54	1098.17	80.57	420.83
0.58000	-3760.28	261.62	-0.45	-3740.14	244.90	3.77	-1511.42	85.15	208.02	-1645.01	143.76	177.28	-3190.83	72.31	14.80	-3452.87	180.32	40.53	-3603.42	157.13	2.54	-3600.08	161.75	36.81	-2313.31	96.87	1191.51	0.00	0.00	0.00	-3707.32	238.90	1567.35	-2717.82	211.63	1552.75	-3630.95	100.90	1539.04	-3765.63	55.86	1536.16	391.26	1128.39	72.86	991.28	1098.17	80.51	421.67
0.59000	-3760.28	261.62	-0.45	-3740.14	244.90	3.77	-1511.42	85.15	208.02	-1645.01	143.76	177.28	-3190.83	72.31	14.80	-3452.87	180.32	40.53	-3599.22	156.27	3.67	-3599.06	162.58	37.31	-2313.31	96.87	1191.51	0.00	0.00	0.00	-3693.93	238.22	1567.49	-2717.82	211.63	1552.75	-3624.15	99.61	1538.27	-3767.54	56.67	1536.04	390.47	1129.23	72.35	990.78	1098.15	80.45	420.05
0.60000	-3760.28	261.62	-0.45	-3740.14	244.90	3.77	-1511.42	85.15	208.02	-1645.01	143.76	177.28	-3190.83	72.31	14.80	-3452.87	180.32	40.53	-3603.63	156.91	3.09	-3613.70	161.41	34.54	-2313.31	96.87	1191.51	0.00	0.00	0.00	-3696.99	238.79	1567.54	-2717.82	211.63	1552.75	-3631.96	98.61	1538.51	-3769.38	57.46	1535.93	390.14	1129.01	72.23	991.26	1098.12	80.46	419.12
0.61000	-3760.28	261.62	-0.45	-3740.14	244.90	3.77	-1511.42	85.15	208.02	-1645.01	143.76	177.28	-3190.83	72.31	14.80	-3452.87	180.32	40.53	-3598.80	157.51	3.04	-3611.03	162.08	35.14	-2313.31	96.87	1191.51	0.00	0.00	0.00	-3702.96	238.80	1568.50	-2717.82	211.63	1552.75	-3625.26	97.18	1537.89	-3771.15	58.24	1535.81	390.02	1128.11	72.59	991.66	1097.60	80.76	421.58
0.62000	-3760.28	261.62	-0.45	-3740.14	244.90	3.77	-1511.42	85.15	208.02	-1645.01	143.76	177.28	-3190.83	72.31	14.80	-3452.87	180.32	40.53	-3594.34	156.89	4.22	-3606.46	162.14	35.54	-2313.31	96.87	1191.51	0.00	0.00	0.00	-3694.38	238.38	1567.96	-2717.82	211.63	1552.75	-3632.18	96.28	1537.98	-3772.86	59.01	1535.69	390.25	1128.03	72.86	991.30	1098.12	80.57	420.88
0.63000	-3760.28	261.62	-0.45	-3740.14	244.90	3.77	-1511.42	85.15	208.02	-1645.01	143.76	177.28	-3190.83	72.31	14.80	-3452.87	180.32	40.53	-3600.90	156.02	3.22	-3604.41	161.43	35.78	-2313.31	96.87	1191.51	0.00	0.00	0.00	-3682.96	238.54	1568.49	-2717.82	211.63	1552.75	-3643.38	94.48	1537.99	-3774.50	59.76	1535.57	393.05	1128.10	73.33	990.37	1098.63	80.11	420.21
0.64000	-3760.28	261.62	-0.45	-3740.14	244.90	3.77	-1511.42	85.15	208.02	-1645.01	143.76	177.28	-3190.83	72.31	14.80	-3452.87	180.32	40.53	-3593.99	156.35	3.90	-3613.17	161.38	34.82	-2313.31	96.87	1191.51	0.00	0.00	0.00	-3703.88	237.49	1568.50	-2717.82	211.63	1552.75	-3654.34	92.91	1537.97	-3776.08	60.50	1535.45	392.53	1129.38	72.82	990.04	1098.74	80.00	422.06
0.65000	-3760.28	261.62	-0.45	-3740.14	244.90	3.77	-1511.42	85.15	208.02	-1645.01	143.76	177.28	-3190.83	72.31	14.80	-3452.87	180.32	40.53	-3603.94	156.41	2.71	-3603.78	160.67	36.34	-2313.31	96.87	1191.51	0.00	0.00	0.00	-3694.39	237.45	1569.04	-2717.82	211.63	1552.75	-3651.39	90.81	1537.50	-3777.60	61.23	1535.33	391.39	1128.59	72.88	991.06	1099.02	80.24	422.03
0.66000	-3760.28	261.62	-0.45	-3740.14	244.90	3.77	-1511.42	85.15	208.02	-1645.01	143.76	177.28	-3190.83	72.31	14.80	-3452.87	180.32	40.53	-3591.49	156.83	4.57	-3624.33	160.60	32.89	-2313.31	96.87	1191.51	0.00	0.00	0.00	-3687.07	237.34	1569.25	-2717.82	211.63	1552.75	-3637.69	89.36	1536.92	-3779.05	61.95	1535.21	391.64	1128.33	72.99	992.06	1098.20	80.85	421.21
0.67000	-3760.28	261.62	-0.45	-3740.14	244.90	3.77	-1511.42	85.15	208.02	-1645.01	143.76	177.28	-3190.83	72.31	14.80	-3452.87	180.32	40.53	-3588.65	156.29	4.31	-3620.73	161.02	33.74	-2313.31	96.87	1191.51	0.00	0.00	0.00	-3679.31	236.80	1569.00	-2717.82	211.63	1552.75	-3649.27	86.82	1536.86	-3780.44	62.65	1535.08	391.08	1127.51	73.10	991.67	1098.48	80.50	421.79
0.68000	-3760.28	261.62	-0.45	-3740.14	244.90	3.77	-1511.42	85.15	208.02	-1645.01	143.76	177.28	-3190.83	72.31	14.80	-3452.87	180.32	40.53	-3595.20	156.45	3.60	-3622.69	159.97	32.69	-2313.31	96.87	1191.51	0.00	0.00	0.00	-3672.45	235.32	1569.29	-2717.82	211.63	1552.75	-3654.43	85.49	1536.59	-3781.76	63.34	1534.96	392.14	1127.15	73.43	991.24	1098.28	80.48	421.06
0.69000	-3760.28	261.62	-0.45	-3740.14	244.90	3.77	-1511.42	85.15	208.02	-1645.01	143.76	177.28	-3190.83	72.31	14.80	-3452.87	180.32	40.53	-3585.26	156.34	4.81	-3600.28	160.02	36.11	-2313.31	96.87	1191.51	0.00	0.00	0.00	-3667.64	234.41	1569.14	-2717.82	211.63	1552.75	-3651.43	85.02	1535.86	-3783.02	64.01	1534.83	392.52	1127.12	73.55	991.07	1098.89	80.25	419.97
0.70000	-3760.28	261.62	-0.45	-3740.14	244.90	3.77	-1511.42	85.15	208.02	-1645.01	143.76	177.28	-3190.83	72.31	14.80	-3452.87	180.32	40.53	-3595.94	157.25	2.91	-3611.92	159.89	34.32	-2313.31	96.87	1191.51	0.00	0.00	0.00	-3666.89	233.75	1569.73	-2717.82	211.63	1552.75	-3652.85	83.04	1535.82	-3784.21	64.67	1534.71	391.83	1127.34	73.27	991.29	1098.73	80.41	419.95
0.71000	-3760.28	261.62	-0.45	-3740.14	244.90	3.77	-1511.42	85.15	208.02	-1645.01	143.76	177.28	-3190.83	72.31	14.80	-3452.87	180.32	40.53	-3583.69	157.18	4.80	-3620.77	159.05	33.27	-2313.31	96.87	1191.51	0.00	0.00	0.00	-3654.18	231.55	1569.32	-2717.82	211.63	1552.75	-3658.37	82.23	1535.21	-3785.35	65.32	1534.58	392.97	1127.42	73.49	990.57	1098.77	80.12	420.33
0.72000	-3760.28	261.62	-0.45	-3740.14	244.90	3.77	-1511.42	85.15	208.02	-1645.01	143.76	177.28	-3190.83	72.31	14.80	-3452.87	180.32	40.53	-3594.40	156.19	2.97	-3615.72	159.36	33.46	-2313.31	96.87	1191.51	0.00	0.00	0.00	-3666.39	231.05	1569.99	-2717.82	211.63	1552.75	-3666.81	80.93	1535.25	-3786.42	65.96	1534.45	391.41	1128.01	73.03	990.76	1098.88	80.03	421.30
0.73000	-3760.28	261.62	-0.45	-3740.14	244.90	3.77	-1511.42	85.15	208.02	-1645.01	143.76	177.28	-3190.83	72.31	14.80	-3452.87	180.32	40.53	-3578.91	155.59	4.80	-3617.84	158.77	32.96	-2313.31	96.87	1191.51	0.00	0.00	0.00	-3665.95	229.02	1569.80	-2717.82	211.63	1552.75	-3659.94	79.01	1534.67	-3787.42	66.59	1534.33	390.47	1128.71	72.73	990.50	1098.59	80.29	421.68
0.74000	-3760.28	261.62	-0.45	-3740.14	244.90	3.77	-1511.42	85.15	208.02	-1645.01	143.76	177.28	-3190.83	72.31	14.80	-3452.87	180.32	40.53	-3576.34	156.00	4.66	-3606.38	158.47	34.29	-2313.31	96.87	1191.51	0.00	0.00	0.00	-3656.05	227.33	1569.71	-2717.82	211.63	1552.75	-3682.11	77.95	1534.52	-3788.36	67.20	1534.20	391.74	1128.07	73.28	991.77	1098.04	80.65	420.09
0.75000	-3760.28	261.62	-0.45	-3740.14	244.90	3.77	-1511.42	85.15	208.02	-1645.01	143.76	177.28	-3190.83	72.31	14.80	-3452.87	180.32	40.53	-3568.23	155.80	6.09	-3588.81	156.77	37.44	-2313.31	96.87	1191.51	0.00	0.00	0.00	-3665.13	226.28	1569.29	-2717.82	211.63	1552.75	-3660.04	78.05	1533.30	-3789.24	67.80	1534.07	389.65	1128.65	72.38	991.71	1097.93	80.67	419.15
0.76000	-3760.28	261.62	-0.45	-3740.14	244.90	3.77	-1511.42	85.15	208.02	-1645.01	143.76	177.28	-3190.83	72.31	14.80	-3452.87	180.32	40.53	-3575.71	155.79	4.47	-3608.72	155.91	33.69	-2313.31	96.87	1191.51	0.00	0.00	0.00	-3674.17	224.26	1570.02	-2717.82	211.63	1552.75	-3664.34	75.48	1532.33	-3790.06	68.39	1533.94	389.46	1128.39	72.53	991.32	1098.50	80.38	419.58
0.77000	-3760.28	261.62	-0.45	-3740.14	244.90	3.77	-1511.42	85.15	208.02	-1645.01	143.76	177.28	-3190.83	72.31	14.80	-3452.87	180.32	40.53	-3584.91	155.47	2.95	-3615.89	156.50	32.84	-2313.31	96.87	1191.51	0.00	0.00	0.00	-3667.19	222.67	1570.50	-2717.82	211.63	1552.75	-3683.37	76.54	1532.75	-3790.82	68.96	1533.81	391.42	1127.60	73.32	990.40	1099.30	79.89	419.91
0.78000	-3760.28	261.62	-0.45	-3740.14	244.90	3.77	-1511.42	85.15	208.02	-1645.01	143.76	177.28	-3190.83	72.31	14.80	-3452.87	180.32	40.53	-3589.83	155.05	2.14	-3632.63	155.44	31.03	-2313.31	96.87	1191.51	0.00	0.00	0.00	-3666.64	220.23	1569.79	-2717.82	211.63	1552.75	-3689.80	76.62	1532.97	-3791.51	69.53	1533.68	391.71	1127.96	73.22	991.32	1098.54	80.31	420.39
0.79000	-3760.28	261.62	-0.45	-3740.14	244.90	3.77	-1511.42	85.15	208.02	-1645.01	143.76	177.28	-3190.83	72.31	14.80	-3452.87	180.32	40.53	-3595.71	155.05	0.32	-3596.29	154.28	35.89	-2313.31	96.87	1191.51	0.00	0.00	0.00	-3669.01	218.25	1569.28	-2717.82	211.63	1552.75	-3695.12	75.62	1531.37	-3792.14	70.08	1533.54	391.67	1128.47	72.81	991.67	1098.32	80.66	420.72
0.80000	-3760.28	261.62	-0.45	-3740.14	244.90	3.77	-1511.42	85.15	208.02	-1645.01	143.76	177.28	-3190.83	72.31	14.80	-3452.87	180.32	40.53	-3576.93	155.94	2.92	-3589.22	154.00	37.23	-2313.31	96.87	1191.51	0.00	0.00	0.00	-3665.55	216.19	1569.17	-2717.82	211.63	1552.75	-3688.79	75.81	1530.71	-3792.71	70.62	1533.41	391.79	1127.31	73.27	991.30	1099.16	80.20	420.85
0.81000	-3760.28	261.62	-0.45	-3740.14	244.90	3.77	-1511.42	85.15	208.02	-1645.01	143.76	177.28	-3190.83	72.31	14.80	-3452.87	180.32	40.53	-3602.38	154.64	-1.80	-3593.45	153.19	36.12	-2313.31	96.87	1191.51	0.00	0.00	0.00	-3656.67	215.20	1569.17	-2717.82	211.63	1552.75	-3699.41	73.70	1530.33	-3793.22	71.15	1533.28	390.10	1128.08	72.83	990.05	1098.77	79.90	418.97
0.82000	-3760.28	261.62	-0.45	-3740.14	244.90	3.77	-1511.42	85.15	208.02	-1645.01	143.76	177.28	-3190.83	72.31	14.80	-3452.87	180.32	40.53	-3585.99	155.11	0.89	-3605.67	151.12	34.06	-2313.31	96.87	1191.51	0.00	0.00	0.00	-3659.16	212.61	1568.52	-2717.82	211.63	1552.75	-3711.28	73.55	1530.37	-3793.66	71.66	1533.14	389.94	1129.39	72.50	992.05	1098.80	80.47	419.49
0.83000	-3760.28	261.62	-0.45	-3740.14	244.90	3.77	-1511.42	85.15	208.02	-1645.01	143.76	177.28	-3190.83	72.31	14.80	-3452.87	180.32	40.53	-3573.36	154.84	2.02	-3590.94	150.50	36.64	-2313.31	96.87	1191.51	0.00	0.00	0.00	-3653.83	210.49	1567.90	-2717.82	211.63	1552.75	-3709.70	74.62	1530.15	-3794.05	72.16	1533.01	391.38	1127.99	73.18	991.48	1098.04	80.62	420.26
0.84000	-3760.28	261.62	-0.45	-3740.14	244.90	3.77	-1511.42	85.15	208.02	-1645.01	143.76	177.28	-3190.83	72.31	14.80	-3452.87	180.32	40.53	-3586.69	154.95	-0.31	-3587.98	149.55	37.05	-2313.31	96.87	1191.51	0.00	0.00	0.00	-3654.63	207.83	1567.09	-2717.82	211.63	1552.75	-3714.90	74.30	1529.71	-3794.37	72.66	1532.87	392.02	1127.28	73.56	991.19	1097.87	80.58	420.62
0.85000	-3760.28	261.62	-0.45	-3740.14	244.90	3.77	-1511.42	85.15	208.02	-1645.01	143.76	177.28	-3190.83	72.31	14.80	-3452.87	180.32	40.53	-3584.17	153.25	-0.44	-3589.46	148.46	36.04	-2313.31	96.87	1191.51	0.00	0.00	0.00	-3641.76	205.69	1566.35	-2717.82	211.63	1552.75	-3719.98	73.99	1529.28	-3794.64	73.14	1532.74	391.04	1127.70	73.07	991.65	1097.82	80.64	421.23
0.86000	-3760.28	261.62	-0.45	-3740.14	244.90	3.77	-1511.42	85.15	208.02	-1645.01	143.76	177.28	-3190.83	72.31	14.80	-3452.87	180.32	40.53	-3570.38	153.84	1.82	-3571.06	147.76	39.51	-2313.31	96.87	1191.51	0.00	0.00	0.00	-3620.23	204.17	1565.59	-2717.82	211.63	1552.75	-3724.94	73.69	1528.86	-3794.84	73.60	1532.60	390.75	1128.20	72.71	991.76	1098.85	80.39	420.71
0.87000	-3760.28	261.62	-0.45	-3740.14	244.90	3.77	-1511.42	85.15	208.02	-1645.01	143.76	177.28	-3190.83	72.31	14.80	-3452.87	180.32	40.53	-3570.96	152.90	1.36	-3569.48	146.86	39.89	-2313.31	96.87	1191.51	0.00	0.00	0.00	-3642.18	201.64	1565.55	-2717.82	211.63	1552.75	-3729.78	73.40	1528.44	-3794.98	74.06	1532.46	392.15	1128.13	73.15	991.03	1098.66	80.23	420.70
0.88000	-3760.28	261.62	-0.45	-3740.14	244.90	3.77	-1511.42	85.15	208.02	-1645.01	143.76	177.28	-3190.83	72.31	14.80	-3452.87	180.32	40.53	-3565.84	153.49	2.57	-3594.14	145.23	36.20	-2313.31	96.87	1191.51	0.00	0.00	0.00	-3644.97	200.21	1565.47	-2717.82	211.63	1552.75	-3734.50	73.13	1528.03	-3795.06	74.51	1532.32	391.49	1127.79	73.07	991.91	1099.01	80.32	419.76
0.89000	-3760.28	261.62	-0.45	-3740.14	244.90	3.77	-1511.42	85.15	208.02	-1645.01	143.76	177.28	-3190.83	72.31	14.80	-3452.87	180.32	40.53	-3570.52	152.58	1.49	-3609.54	143.27	34.39	-2313.31	96.87	1191.51	0.00	0.00	0.00	-3647.40	198.84	1565.15	-2717.82	211.63	1552.75	-3739.11	72.86	1527.63	-3795.09	74.94	1532.18	391.20	1128.26	73.06	991.44	1098.78	80.27	419.70
0.90000	-3760.28	261.62	-0.45	-3740.14	244.90	3.77	-1511.42	85.15	208.02	-1645.01	143.76	177.28	-3190.83	72.31	14.80	-3452.87	180.32	40.53	-3577.83	151.27	0.30	-3599.09	141.96	36.38	-2313.31	96.87	1191.51	0.00	0.00	0.00	-3646.57	196.74	1564.98	-2717.82	211.63	1552.75	-3743.60	72.60	1527.23	-3795.05	75.36	1532.04	390.48	1128.22	72.85	991.75	1098.51	80.53	420.34
0.91000	-3760.28	261.62	-0.45	-3740.14	244.90	3.77	-1511.42	85.15	208.02	-1645.01	143.76	177.28	-3190.83	72.31	14.80	-3452.87	180.32	40.53	-3556.87	150.11	4.18	-3581.54	140.99	39.78	-2313.31	96.87	1191.51	0.00	0.00	0.00	-3635.80	194.84	1564.37	-2717.82	211.63	1552.75	-3747.97	72.34	1526.84	-3794.95	75.77	1531.90	390.47	1128.18	72.69	992.10	1098.28	80.66	419.18
0.92000	-3760.28	261.62	-0.45	-3740.14	244.90	3.77	-1511.42	85.15	208.02	-1645.01	143.76	177.28	-3190.83	72.31	14.80	-3452.87	180.32	40.53	-3574.04	147.49	1.94	-3596.51	139.76	38.14	-2313.31	96.87	1191.51	0.00	0.00	0.00	-3633.52	192.81	1564.10	-2717.82	211.63	1552.75	-3752.23	72.10	1526.45	-3794.79	76.17	1531.76	391.59	1128.06	73.06	991.90	1098.51	80.53	419.00
0.93000	-3760.28	261.62	-0.45	-3740.14	244.90	3.77	-1511.42	85.15	208.02	-1645.01	143.76	177.28	-3190.83	72.31	14.80	-3452.87	180.32	40.53	-3572.98	145.82	2.15	-3580.58	137.81	42.56	-2313.31	96.87	1191.51	0.00	0.00	0.00	-3648.60	191.36	1564.60	-2717.82	211.63	1552.75	-3756.38	71.87	1526.07	-3794.57	76.56	1531.62	391.19	1128.72	72.62	991.16	1098.55	80.41	418.68
0.94000	-3760.28	261.62	-0.45	-3740.14	244.90	3.77	-1511.42	85.15	208.02	-1645.01	143.76	177.28	-3190.83	72.31	14.80	-3452.87	180.32	40.53	-3582.57	142.97	1.78	-3585.05	135.54	42.67	-2313.31	96.87	1191.51	0.00	0.00	0.00	-3644.18	189.60	1564.67	-2717.82	211.63	1552.75	-3760.40	71.65	1525.69	-3794.30	76.94	1531.48	391.04	1127.99	72.95	991.65	1098.05	80.60	419.46
0.95000	-3760.28	261.62	-0.45	-3740.14	244.90	3.77	-1511.42	85.15	208.02	-1645.01	143.76	177.28	-3190.83	72.31	14.80	-3452.87	180.32	40.53	-3565.31	141.73	5.38	-3597.98	133.05	41.35	-2313.31	96.87	1191.51	0.00	0.00	0.00	-3640.43	189.80	1564.19	-2717.82	211.63	1552.75	-3764.32	71.43	1525.32	-3793.96	77.31	1531.34	390.90	1127.92	73.06	991.49	1097.96	80.62	419.78
0.96000	-3760.28	261.62	-0.45	-3740.14	244.90	3.77	-1511.42	85.15	208.02	-1645.01	143.76	177.28	-3190.83	72.31	14.80	-3452.87	180.32	40.53	-3579.45	139.09	3.57	-3596.63	131.29	42.54	-2313.31	96.87	1191.51	0.00	0.00	0.00	-3643.31	188.43	1564.51	-2717.82	211.63	1552.75	-3768.12	71.23	1524.95	-3793.57	77.66	1531.20	391.36	1127.65	73.29	991.13	1098.99	80.28	420.80
0.97000	-3760.28	261.62	-0.45	-3740.14	244.90	3.77	-1511.42	85.15	208.02	-1645.01	143.76	177.28	-3190.83	72.31	14.80	-3452.87	180.32	40.53	-3571.02	136.43	6.50	-3627.39	128.80	39.06	-2313.31	96.87	1191.51	0.00	0.00	0.00	-3641.64	186.12	1564.81	-2717.82	211.63	1552.75	-3771.80	71.03	1524.59	-3793.12	78.01	1531.06	391.71	1127.76	73.27	990.71	1097.88	80.53	419.73
0.98000	-3760.28	261.62	-0.45	-3740.14	244.90	3.77	-1511.42	85.15	208.02	-1645.01	143.76	177.28	-3190.83	72.31	14.80	-3452.87	180.32	40.53	-3570.94	134.19	7.33	-3627.23	126.14	41.82	-2313.31	96.87	1191.51	0.00	0.00	0.00	-3643.74	186.31	1565.07	-2717.82	211.63	1552.75	-3775.38	70.84	1524.24	-3792.60	78.34	1530.91	390.81	1128.35	72.84	991.50	1098.14	80.52	417.76
0.99000	-3760.28	261.62	-0.45	-3740.14	244.90	3.77	-1511.42	85.15	208.02	-1645.01	143.76	177.28	-3190.83	72.31	14.80	-3452.87	180.32	40.53	-3570.93	132.00	8.20	-3633.29	123.84	42.35	-2313.31	96.87	1191.51	0.00	0.00	0.00	-3643.77	185.18	1565.39	-2717.82	211.63	1552.75	-3778.84	70.66	1523.89	-3792.03	78.67	1530.77	391.16	1127.91	73.05	991.31	1099.03	80.14	417.24
1.00000	-3760.28	261.62	-0.45	-3740.14	244.90	3.77	-1511.42	85.15	208.02	-1645.01	143.76	177.28	-3190.83	72.31	14.80	-3452.87	180.32	40.53	-3571.00	129.86	9.12	-3639.31	121.59	42.94	-2313.31	96.87	1191.51	0.00	0.00	0.00	-3658.69	184.12	1565.79	-2717.82	211.63	1552.75	-3782.19	70.49	1523.55	-3791.41	78.98	1530.62	391.08	1127.73	73.02	991.46	1098.18	80.66	418.83
1.01000	-3760.28	261.62	-0.45	-3740.14	244.90	3.77	-1511.42	85.15	208.02	-1645.01	143.76	177.28	-3190.83	72.31	14.80	-3452.87	180.32	40.53	-3571.14	127.78	10.08	-3645.29	119.39	43.58	-2313.31	96.87	1191.51	0.00	0.00	0.00	-3657.69	183.26	1565.51	-2717.82	211.63	1552.75	-3785.42	70.33	1523.21	-3790.72	79.28	1530.48	390.46	1127.31	73.17	991.53	1097.75	80.89	419.98
1.02000	-3760.28	261.62	-0.45	-3740.14	244.90	3.77	-1511.42	85.15	208.02	-1645.01	143.76	177.28	-3190.83	72.31	14.80	-3452.87	180.32	40.53	-3571.35	125.74	11.09	-3651.24	117.25	44.27	-2313.31	96.87	1191.51	0.00	0.00	0.00	-3653.00	183.95	1565.67	-2717.82	211.63	1552.75	-3788.55	70.17	1522.88	-3789.98	79.57	1530.33	389.51	1127.69	72.82	992.11	1098.28	80.86	420.00
1.03000	-3760.28	261.62	-0.45	-3740.14	244.90	3.77	-1511.42	85.15	208.02	-1645.01	143.76	177.28	-3190.83	72.31	14.80	-3452.87	180.32	40.53	-3571.63	123.75	12.13	-3657.15	115.15	45.01	-2313.31	96.87	1191.51	0.00	0.00	0.00	-3664.57	184.05	1566.44	-2717.82	211.63	1552.75	-3791.56	70.03	1522.55	-3789.18	79.85	1530.19	390.29	1128.08	72.90	991.76	1098.28	80.67	420.30
1.04000	-3760.28	261.62	-0.45	-3740.14	244.90	3.77	-1511.42	85.15	208.02	-1645.01	143.76	177.28	-3190.83	72.31	14.80	-3452.87	180.32	40.53	-3571.98	121.81	13.22	-3663.02	113.10	45.81	-2313.31	96.87	1191.51	0.00	0.00	0.00	-3646.18	182.71	1565.67	-2717.82	211.63	1552.75	-3794.47	69.89	1522.23	-3788.32	80.12	1530.04	389.97	1127.43	73.02	991.05	1098.57	80.33	420.06
1.05000	-3760.28	261.62	-0.45	-3740.14	244.90	3.77	-1511.42	85.15	208.02	-1645.01	143.76	177.28	-3190.83	72.31	14.80	-3452.87	180.32	40.53	-3572.40	119.91	14.35	-3668.86	111.11	46.66	-2313.31	96.87	1191.51	0.00	0.00	0.00	-3654.14	182.47	1566.51	-2717.82	211.63	1552.75	-3797.26	69.76	1521.92	-3787.40	80.38	1529.90	392.05	1127.83	73.26	992.05	1099.14	80.44	419.34
1.06000	-3760.28	261.62	-0.45	-3740.14	244.90	3.77	-1511.42	85.15	208.02	-1645.01	143.76	177.28	-3190.83	72.31	14.80	-3452.87	180.32	40.53	-3572.89	118.07	15.52	-3674.65	109.16	47.56	-2313.31	96.87	1191.51	0.00	0.00	0.00	-3660.56	182.52	1567.40	-2717.82	211.63	1552.75	-3799.95	69.64	1521.61	-3786.43	80.63	1529.75	391.42	1128.23	73.04	991.50	1098.69	80.36	419.14
1.07000	-3760.28	261.62	-0.45	-3740.14	244.90	3.77	-1511.42	85.15	208.02	-1645.01	143.76	177.28	-3190.83	72.31	14.80	-3452.87	180.32	40.53	-3573.44	116.27	16.73	-3680.40	107.26	48.51	-2313.31	96.87	1191.51	0.00	0.00	0.00	-3662.84	182.90	1566.92	-2717.82	211.63	1552.75	-3802.52	69.52	1521.30	-3785.40	80.87	1529.60	390.46	1128.07	72.80	991.30	1098.76	80.42	420.01
1.08000	-3760.28	261.62	-0.45	-3740.14	244.90	3.77	-1511.42	85.15	208.02	-1645.01	143.76	177.28	-3190.83	72.31	14.80	-3452.87	180.32	40.53	-3574.06	114.52	17.98	-3686.12	105.40	49.51	-2313.31	96.87	1191.51	0.00	0.00	0.00	-3665.93	182.62	1567.00	-2717.82	211.63	1552.75	-3804.99	69.42	1521.00	-3784.31	81.10	1529.46	390.28	1128.02	72.78	991.54	1098.12	80.63	420.61
1.09000	-3760.28	261.62	-0.45	-3740.14	244.90	3.77	-1511.42	85.15	208.02	-1645.01	143.76	177.28	-3190.83	72.31	14.80	-3452.87	180.32	40.53	-3574.74	112.81	19.27	-3691.79	103.60	50.57	-2313.31	96.87	1191.51	0.00	0.00	0.00	-3657.55	183.96	1566.35	-2717.82	211.63	1552.75	-3807.35	69.32	1520.71	-3783.17	81.32	1529.31	392.01	1128.37	73.05	990.92	1099.30	80.08	420.43
1.10000	-3760.28	261.62	-0.45	-3740.14	244.90	3.77	-1511.42	85.15	208.02	-1645.01	143.76	177.28	-3190.83	72.31	14.80	-3452.87	180.32	40.53	-3575.48	111.16	20.59	-3697.42	101.84	51.67	-2313.31	96.87	1191.51	0.00	0.00	0.00	-3641.13	183.77	1566.06	-2717.82	211.63	1552.75	-3809.60	69.23	1520.42	-3781.97	81.53	1529.16	391.49	1128.56	73.00	991.60	1098.40	80.58	419.71
1.11000	-3760.28	261.62	-0.45	-3740.14	244.90	3.77	-1511.42	85.15	208.02	-1645.01	143.76	177.28	-3190.83	72.31	14.80	-3452.85	180.32	40.52	-3576.29	109.54	21.96	-3703.00	100.13	52.81	-2313.31	96.87	1191.51	0.00	0.00	0.00	-3637.26	183.64	1565.33	-2717.82	211.63	1552.75	-3811.74	69.15	1520.14	-3780.72	81.73	1529.01	391.25	1129.01	72.61	991.18	1097.52	80.85	420.73
1.12000	-3760.28	261.62	-0.45	-3740.14	244.90	3.77	-1511.42	85.15	208.02	-1645.01	143.76	177.28	-3190.83	72.31	14.80	-3434.67	179.81	39.74	-3577.15	107.97	23.36	-3708.55	98.47	54.01	-2313.31	96.87	1191.51	0.00	0.00	0.00	-3650.50	183.54	1565.72	-2717.82	211.63	1552.75	-3813.78	69.07	1519.86	-3779.41	81.92	1528.87	392.39	1128.40	73.05	990.71	1097.83	80.61	420.47
1.13000	-3760.28	261.62	-0.45	-3740.14	244.90	3.77	-1511.42	85.15	208.02	-1645.01	143.76	177.28	-3190.83	72.31	14.80	-3458.85	176.69	31.44	-3578.07	106.45	24.80	-3714.05	96.85	55.25	-2313.31	96.87	1191.51	0.00	0.00	0.00	-3655.98	183.03	1564.48	-2717.82	211.63	1552.75	-3815.71	69.00	1519.59	-3778.04	82.10	1528.72	392.20	1127.99	73.21	990.53	1098.06	80.42	419.38
1.14000	-3760.28	261.62	-0.45	-3740.14	244.90	3.77	-1511.42	85.15	208.02	-1645.01	143.76	177.28	-3190.83	72.31	14.80	-3479.24	174.65	24.13	-3579.05	104.97	26.28	-3719.50	95.28	56.54	-2313.31	96.87	1191.51	0.00	0.00	0.00	-3668.67	184.63	1564.28	-2717.82	211.63	1552.75	-3817.53	68.94	1519.32	-3776.62	82.27	1528.57	391.49	1127.54	73.22	991.72	1098.32	80.60	420.67
1.15000	-3760.28	261.62	-0.45	-3740.14	244.90	3.77	-1511.42	85.15	208.02	-1645.01	143.76	177.28	-3190.83	72.31	14.80	-3435.48	172.55	28.55	-3580.08	103.54	27.79	-3724.92	93.75	57.87	-2313.31	96.87	1191.51	0.00	0.00	0.00	-3655.26	183.94	1564.15	-2717.82	211.63	1552.75	-3819.25	68.89	1519.06	-3775.14	82.43	1528.42	392.63	1127.03	73.54	991.23	1098.18	80.55	420.31
1.16000	-3760.28	261.62	-0.45	-3740.14	244.90	3.77	-1511.42	85.15	208.02	-1645.01	143.76	177.28	-3190.83	72.31	14.80	-3453.34	170.93	22.87	-3581.16	102.15	29.34	-3730.28	92.27	59.25	-2313.31	96.87	1191.51	0.00	0.00	0.00	-3653.35	184.41	1563.46	-2717.82	211.63	1552.75	-3820.87	68.84	1518.80	-3773.61	82.58	1528.27	390.71	1127.91	72.93	991.45	1098.68	80.44	419.92
1.17000	-3760.28	261.62	-0.45	-3740.14	244.90	3.77	-1511.42	85.15	208.02	-1645.01	143.76	177.28	-3190.83	72.31	14.80	-3464.81	169.39	21.08	-3582.30	100.80	30.93	-3735.60	90.83	60.68	-2313.31	96.87	1191.51	0.00	0.00	0.00	-3644.88	184.21	1563.07	-2717.82	211.63	1552.75	-3822.37	68.80	1518.55	-3772.02	82.72	1528.12	391.45	1128.32	73.02	992.07	1098.12	80.78	420.27
1.18000	-3760.28	261.62	-0.45	-3740.14	244.90	3.77	-1511.42	85.15	208.02	-1645.01	143.76	177.28	-3190.83	72.31	14.80	-3451.44	168.47	24.53	-3583.50	99.49	32.55	-3740.88	89.43	62.14	-2313.31	96.87	1191.51	0.00	0.00	0.00	-3636.82	184.55	1562.43	-2717.82	211.63	1552.75	-3823.78	68.77	1518.30	-3770.37	82.85	1527.97	391.59	1129.05	72.89	991.28	1097.76	80.84	419.58
1.19000	-3760.28	261.62	-0.45	-3740.14	244.90	3.77	-1511.42	85.15	208.02	-1645.01	143.76	177.28	-3190.83	72.31	14.80	-3440.11	169.06	28.54	-3584.74	98.23	34.20	-3746.10	88.08	63.66	-2313.31	96.87	1191.51	0.00	0.00	0.00	-3632.72	183.99	1561.27	-2717.82	211.63	1552.75	-3825.08	68.74	1518.06	-3768.68	82.97	1527.82	391.05	1128.47	72.74	991.98	1097.29	81.04	419.16
1.20000	-3760.28	261.62	-0.45	-3740.14	244.90	3.77	-1511.42	85.15	208.02	-1645.01	143.76	177.28	-3190.83	72.31	14.80	-3438.61	166.47	29.46	-3586.03	97.01	35.89	-3751.28	86.77	65.21	-2313.31	96.87	1191.51	0.00	0.00	0.00	-3628.85	184.20	1560.87	-2717.82	211.63	1552.75	-3826.28	68.72	1517.82	-3766.92	83.09	1527.67	391.31	1129.10	72.57	991.97	1097.00	81.09	421.58
1.21000	-3760.28	261.62	-0.45	-3740.14	244.90	3.77	-1511.42	85.15	208.02	-1645.01	143.76	177.28	-3190.83	72.31	14.80	-3445.92	165.55	29.41	-3587.37	95.83	37.61	-3756.41	85.51	66.81	-2313.31	96.87	1191.51	0.00	0.00	0.00	-3617.53	183.43	1560.85	-2717.82	211.63	1552.75	-3827.37	68.71	1517.59	-3765.12	83.19	1527.52	390.37	1128.03	72.63	991.75	1097.15	80.94	422.45
1.22000	-3760.28	261.62	-0.45	-3740.14	244.90	3.77	-1511.42	85.15	208.02	-1645.01	143.76	177.28	-3190.83	72.31	14.80	-3378.68	162.32	41.36	-3588.75	94.69	39.36	-3761.49	84.28	68.44	-2313.31	96.87	1191.51	0.00	0.00	0.00	-3610.76	184.87	1560.61	-2717.82	211.63	1552.75	-3828.36	68.70	1517.36	-3763.26	83.29	1527.37	390.97	1128.05	73.08	991.12	1098.79	80.32	420.55
1.23000	-3760.28	261.62	-0.45	-3740.14	244.90	3.77	-1511.42	85.15	208.02	-1645.01	143.76	177.28	-3190.83	72.31	14.80	-3369.72	162.77	42.68	-3590.18	93.59	41.15	-3766.53	83.10	70.12	-2313.31	96.87	1191.51	0.00	0.00	0.00	-3621.45	184.49	1560.36	-2717.82	211.63	1552.75	-3829.25	68.70	1517.14	-3761.34	83.37	1527.22	391.30	1127.53	73.15	990.90	1098.68	80.26	420.07
1.24000	-3760.28	261.62	-0.45	-3740.14	244.90	3.77	-1511.42	85.15	208.02	-1645.01	143.76	177.28	-3190.83	72.31	14.80	-3382.71	160.65	40.27	-3591.66	92.53	42.96	-3771.51	81.96	71.84	-2313.31	96.87	1191.51	0.00	0.00	0.00	-3615.55	184.19	1560.25	-2717.82	211.63	1552.75	-3830.04	68.71	1516.93	-3759.37	83.45	1527.07	390.46	1128.87	72.59	990.58	1097.81	80.54	420.93
1.25000	-3760.28	261.62	-0.45	-3740.14	244.90	3.77	-1511.42	85.15	208.02	-1645.01	143.76	177.28	-3190.83	72.31	14.80	-3386.26	158.50	40.46	-3593.17	91.51	44.81	-3776.44	80.86	73.60	-2313.31	96.87	1191.51	0.00	0.00	0.00	-3612.77	184.10	1559.81	-2717.82	211.63	1552.75	-3830.73	68.72	1516.71	-3757.35	83.51	1526.92	392.44	1128.76	72.86	989.50	1098.24	80.25	420.38
1.26000	-3760.28	261.62	-0.45	-3740.14	244.90	3.77	-1511.42	85.15	208.02	-1645.01	143.76	177.28	-3190.83	72.31	14.80	-3393.15	155.38	38.64	-3594.73	90.53	46.69	-3781.32	79.80	75.40	-2313.31	96.87	1191.51	0.00	0.00	0.00	-3625.03	184.74	1559.59	-2717.82	211.63	1552.75	-3831.31	68.74	1516.51	-3755.28	83.57	1526.77	391.44	1128.56	72.74	990.61	1098.21	80.43	420.67
1.27000	-3760.28	261.62	-0.45	-3740.14	244.90	3.77	-1511.42	85.15	208.02	-1645.01	143.76	177.28	-3190.83	72.31	14.80	-3361.95	151.72	44.07	-3596.33	89.59	48.59	-3786.15	78.78	77.24	-2313.31	96.87	1191.51	0.00	0.00	0.00	-3613.50	184.73	1558.85	-2717.82	211.63	1552.75	-3831.80	68.76	1516.31	-3753.15	83.62	1526.62	391.04	1128.64	72.68	990.62	1098.17	80.44	420.32
1.28000	-3760.28	261.62	-0.45	-3740.14	244.90	3.77	-1511.42	85.15	208.02	-1645.01	143.76	177.28	-3190.83	72.31	14.80	-3340.88	148.49	49.02	-3597.97	88.69	50.53	-3790.93	77.80	79.11	-2313.31	96.87	1191.51	0.00	0.00	0.00	-3611.90	183.72	1558.18	-2717.82	211.63	1552.75	-3832.19	68.79	1516.11	-3750.97	83.66	1526.47	390.83	1127.58	73.17	991.40	1097.73	80.82	421.07
1.29000	-3760.28	261.62	-0.45	-3740.14	244.90	3.77	-1511.42	85.15	208.02	-1645.01	143.76	177.28	-3190.83	72.31	14.80	-3328.39	145.74	51.52	-3599.64	87.82	52.50	-3795.65	76.86	81.02	-2313.31	96.87	1191.51	0.00	0.00	0.00	-3584.76	184.07	1557.83	-2717.82	211.63	1552.75	-3832.47	68.83	1515.92	-3748.73	83.69	1526.32	389.73	1128.39	72.72	991.40	1098.33	80.44	420.32
1.30000	-3760.28	261.62	-0.45	-3740.14	244.90	3.77	-1511.42	85.15	208.02	-1645.01	143.76	177.28	-3190.83	72.31	14.80	-3316.52	142.93	53.80	-3601.36	87.00	54.49	-3800.32	75.96	82.97	-2313.31	96.87	1191.51	0.00	0.00	0.00	-3600.37	184.31	1557.46	-2717.82	211.63	1552.75	-3832.66	68.87	1515.73	-3746.45	83.72	1526.17	391.53	1128.49	72.90	991.31	1098.62	80.35	418.90
1.31000	-3760.28	261.62	-0.45	-3740.14	244.90	3.77	-1511.42	85.15	208.02	-1645.01	143.76	177.28	-3190.83	72.31	14.80	-3305.26	140.08	55.85	-3603.10	86.21	56.52	-3804.94	75.10	84.95	-2313.31	96.87	1191.51	0.00	0.00	0.00	-3602.47	183.35	1556.52	-2717.82	211.63	1552.75	-3832.75	68.92	1515.55	-3744.11	83.73	1526.01	392.00	1127.82	73.23	991.36	1098.65	80.39	418.39
1.32000	-3760.28	261.62	-0.45	-3740.14	244.90	3.77	-1511.42	85.15	208.02	-1645.01	143.76	177.28	-3190.83	72.31	14.80	-3294.61	137.19	57.68	-3604.88	85.46	58.57	-3809.50	74.27	86.98	-2313.31	96.87	1191.51	0.00	0.00	0.00	-3591.73	182.48	1555.78	-2717.82	211.63	1552.75	-3832.74	68.98	1515.37	-3741.71	83.74	1525.86	392.01	1127.01	73.58	991.42	1098.70	80.44	420.26
1.33000	-3760.28	261.62	-0.45	-3740.14	244.90	3.77	-1511.42	85.15	208.02	-1645.01	143.76	177.28	-3190.83	72.31	14.80	-3284.56	134.27	59.29	-3606.70	84.74	60.64	-3814.01	73.48	89.03	-2313.31	96.87	1191.51	0.00	0.00	0.00	-3609.16	183.19	1554.66	-2717.82	211.63	1552.75	-3832.63	69.04	1515.20	-3739.27	83.74	1525.71	391.62	1127.46	73.34	991.18	1098.52	80.55	420.75
1.34000	-3760.28	261.62	-0.45	-3740.14	244.90	3.77	-1511.42	85.15	208.02	-1645.01	143.76	177.28	-3190.83	72.31	14.80	-3275.10	131.34	60.69	-3608.54	84.06	62.75	-3818.46	72.73	91.12	-2313.31	96.87	1191.51	0.00	0.00	0.00	-3587.72	182.57	1554.38	-2717.82	211.63	1552.75	-3832.43	69.10	1515.03	-3736.78	83.73	1525.56	391.47	1127.21	73.19	991.59	1097.55	80.76	419.95
1.35000	-3760.28	261.62	-0.45	-3740.14	244.90	3.77	-1511.42	85.15	208.02	-1645.01	143.76	177.28	-3190.83	72.31	14.80	-3266.23	128.40	61.89	-3610.41	83.42	64.88	-3822.86	72.02	93.24	-2313.31	96.87	1191.51	0.00	0.00	0.00	-3561.13	181.53	1553.42	-2717.82	211.63	1552.75	-3832.13	69.17	1514.87	-3734.23	83.71	1525.41	391.67	1127.48	73.28	991.69	1097.95	80.76	420.74
1.36000	-3760.28	261.62	-0.45	-3740.14	244.90	3.77	-1511.42	85.15	208.02	-1645.01	143.76	177.28	-3190.83	72.31	14.80	-3257.95	125.47	62.88	-3612.32	82.81	67.03	-3827.20	71.34	95.40	-2313.31	96.87	1191.51	0.00	0.00	0.00	-3553.09	180.54	1552.04	-2717.82	211.63	1552.75	-3831.73	69.25	1514.71	-3731.63	83.68	1525.26	390.69	1128.24	72.82	992.85	1097.69	81.10	419.82
1.37000	-3760.28	261.62	-0.45	-3740.14	244.90	3.77	-1511.42	85.15	208.02	-1645.01	143.76	177.28	-3190.83	72.31	14.80	-3250.25	122.54	63.67	-3614.25	82.23	69.21	-3831.48	70.70	97.59	-2313.31	96.87	1191.51	0.00	0.00	0.00	-3568.20	180.50	1551.90	-2717.82	211.63	1552.75	-3831.24	69.33	1514.56	-3728.98	83.64	1525.11	391.19	1127.87	73.06	992.08	1098.46	80.57	419.48
1.38000	-3760.28	261.62	-0.45	-3740.14	244.90	3.77	-1511.42	85.15	208.02	-1645.01	143.76	177.28	-3190.83	72.31	14.80	-3243.13	119.64	64.26	-3616.20	81.69	71.41	-3835.70	70.10	99.81	-2313.31	96.87	1191.51	0.00	0.00	0.00	-3560.56	179.22	1550.47	-2717.82	211.63	1552.75	-3830.65	69.42	1514.41	-3726.28	83.60	1524.96	392.35	1128.11	73.41	992.14	1098.24	80.79	420.30
1.39000	-3760.28	261.62	-0.45	-3740.14	244.90	3.77	-1511.42	85.15	208.02	-1645.01	143.76	177.28	-3190.83	72.31	14.80	-3236.57	116.77	64.66	-3618.18	81.19	73.64	-3839.87	69.53	102.06	-2313.31	96.87	1191.51	0.00	0.00	0.00	-3548.75	179.27	1549.31	-2717.82	211.63	1552.75	-3829.97	69.51	1514.27	-3723.52	83.55	1524.81	390.85	1128.95	72.80	990.71	1099.54	79.96	421.40
1.40000	-3760.28	261.62	-0.45	-3740.14	244.90	3.77	-1511.42	85.15	208.02	-1645.01	143.76	177.28	-3190.83	72.31	14.80	-3230.58	113.95	64.88	-3620.19	80.72	75.89	-3843.97	68.99	104.34	-2313.31	96.87	1191.51	0.00	0.00	0.00	-3558.63	177.56	1549.64	-2717.82	211.63	1552.75	-3829.19	69.60	1514.13	-3720.72	83.49	1524.66	391.83	1127.86	73.10	991.86	1099.89	79.97	420.02
1.41000	-3760.28	261.62	-0.45	-3740.14	244.90	3.77	-1511.42	85.15	208.02	-1645.01	143.76	177.28	-3190.83	72.31	14.80	-3225.15	111.18	64.90	-3622.21	80.28	78.17	-3848.02	68.49	106.66	-2313.31	96.87	1191.51	0.00	0.00	0.00	-3541.63	176.93	1548.37	-2717.82	211.63	1552.75	-3828.32	69.70	1513.99	-3717.87	83.42	1524.51	391.67	1128.74	72.75	991.74	1098.67	80.54	418.14
1.42000	-3760.28	261.62	-0.45	-3740.14	244.90	3.77	-1511.42	85.15	208.02	-1645.01	143.76	177.28	-3190.83	72.31	14.80	-3220.27	108.47	64.75	-3624.26	79.87	80.46	-3852.00	68.02	109.00	-2313.31	96.87	1191.51	0.00	0.00	0.00	-3541.89	176.81	1548.44	-2717.82	211.63	1552.75	-3827.35	69.81	1513.86	-3714.96	83.35	1524.35	390.38	1128.49	72.73	991.82	1098.46	80.48	419.22
1.43000	-3760.28	261.62	-0.45	-3740.14	244.90	3.77	-1511.42	85.15	208.02	-1645.01	143.76	177.28	-3190.83	72.31	14.80	-3215.95	105.83	64.42	-3626.33	79.50	82.78	-3855.93	67.58	111.37	-2313.31	96.87	1191.51	0.00	0.00	0.00	-3531.08	175.34	1548.04	-2717.82	211.63	1552.75	-3826.30	69.92	1513.74	-3712.01	83.26	1524.20	390.94	1127.99	72.93	991.47	1099.10	80.22	420.75
1.44000	-3760.28	261.62	-0.45	-3740.14	244.90	3.77	-1511.42	85.15	208.02	-1645.01	143.76	177.28	-3190.83	72.31	14.80	-3212.16	103.27	63.92	-3628.41	79.15	85.12	-3859.79	67.18	113.77	-2313.31	96.87	1191.51	0.00	0.00	0.00	-3509.18	174.70	1546.49	-2717.82	211.63	1552.75	-3825.14	70.03	1513.62	-3709.00	83.17	1524.05	390.64	1128.61	72.68	991.75	1098.80	80.46	419.89
1.45000	-3760.28	261.62	-0.45	-3740.14	244.90	3.77	-1511.42	85.15	208.02	-1645.01	143.76	177.28	-3190.83	72.31	14.80	-3208.92	100.81	63.25	-3630.52	78.84	87.48	-3863.59	66.81	116.20	-2313.31	96.87	1191.51	0.00	0.00	0.00	-3511.36	172.65	1545.70	-2717.82	211.63	1552.75	-3823.90	70.15	1513.50	-3705.95	83.07	1523.90	390.58	1128.17	72.89	991.22	1097.41	80.84	417.96
1.46000	-3760.28	261.62	-0.45	-3740.14	244.90	3.77	-1511.42	85.15	208.02	-1645.01	143.76	177.28	-3190.83	72.31	14.80	-3206.21	98.45	62.42	-3632.64	78.56	89.86	-3867.33	66.48	118.66	-2313.31	96.87	1191.51	0.00	0.00	0.00	-3525.81	171.69	1546.04	-2717.82	211.63	1552.75	-3822.57	70.28	1513.39	-3702.84	82.97	1523.75	392.29	1127.96	73.15	991.32	1098.52	80.36	418.87
1.47000	-3760.28	261.62	-0.45	-3740.14	244.90	3.77	-1511.42	85.15	208.02	-1645.01	143.76	177.28	-3190.83	72.31	14.80	-3204.03	96.19	61.42	-3634.77	78.31	92.26	-3871.01	66.17	121.14	-2313.31	96.87	1191.51	0.00	0.00	0.00	-3498.68	170.74	1545.23	-2717.82	211.63	1552.75	-3821.14	70.40	1513.28	-3699.69	82.86	1523.61	390.09	1127.64	72.87	991.94	1099.86	80.08	419.41
1.48000	-3760.28	261.62	-0.45	-3740.14	244.90	3.77	-1511.42	85.15	208.02	-1645.01	143.76	177.28	-3190.83	72.31	14.80	-3202.38	94.06	60.26	-3636.92	78.09	94.68	-3874.62	65.90	123.64	-2313.31	96.87	1191.51	0.00	0.00	0.00	-3486.54	169.61	1545.15	-2717.82	211.63	1552.75	-3819.62	70.54	1513.18	-3696.48	82.73	1523.46	389.86	1128.96	72.38	992.10	1098.91	80.54	418.94
1.49000	-3760.28	261.62	-0.45	-3740.14	244.90	3.77	-1511.42	85.15	208.02	-1645.01	143.76	177.28	-3190.83	72.31	14.80	-3201.24	92.07	58.96	-3639.07	77.90	97.11	-3878.16	65.65	126.18	-2313.31	96.87	1191.51	0.00	0.00	0.00	-3472.42	167.55	1543.53	-2717.82	211.63	1552.75	-3818.01	70.67	1513.08	-3693.23	82.61	1523.31	390.35	1128.60	72.62	990.10	1098.36	80.19	418.99
1.50000	-3760.28	261.62	-0.45	-3740.14	244.90	3.77	-1511.42	85.15	208.02	-1645.01	143.76	177.28	-3190.83	72.31	14.80	-3200.62	90.21	57.50	-3641.24	77.74	99.57	-3881.65	65.44	128.73	-2313.31	96.87	1191.51	0.00	0.00	0.00	-3486.87	166.09	1544.21	-2717.82	211.63	1552.75	-3816.31	70.81	1512.99	-3689.93	82.47	1523.16	391.19	1127.52	73.14	990.81	1098.04	80.33	419.03
1.51000	-3760.28	261.62	-0.45	-3740.14	244.90	3.77	-1511.42	85.15	208.02	-1645.01	143.76	177.28	-3190.83	72.31	14.80	-3200.51	88.50	55.90	-3643.42	77.61	102.04	-3885.06	65.26	131.32	-2313.31	96.87	1191.51	0.00	0.00	0.00	-3477.39	163.59	1543.51	-2717.82	211.63	1552.75	-3814.52	70.96	1512.90	-3686.58	82.33	1523.01	391.06	1127.40	73.17	991.56	1098.54	80.27	421.03
1.52000	-3760.28	261.62	-0.45	-3740.14	244.90	3.77	-1511.42	85.15	208.02	-1645.01	143.76	177.28	-3190.83	72.31	14.80	-3200.90	86.96	54.15	-3645.61	77.51	104.53	-3888.42	65.10	133.92	-2313.31	96.87	1191.51	0.00	0.00	0.00	-3487.09	162.51	1543.87	-2717.82	211.63	1552.75	-3812.65	71.11	1512.81	-3683.18	82.18	1522.86	391.70	1127.64	73.09	991.82	1097.80	80.70	419.79
1.53000	-3760.28	261.62	-0.45	-3740.14	244.90	3.77	-1511.42	85.15	208.02	-1645.01	143.76	177.28	-3190.83	72.31	14.80	-3201.78	85.58	52.27	-3647.80	77.44	107.04	-3891.70	64.98	136.55	-2313.31	96.87	1191.51	0.00	0.00	0.00	-3476.54	162.34	1543.01	-2717.82	211.63	1552.75	-3810.68	71.26	1512.73	-3679.73	82.02	1522.71	391.10	1128.24	72.78	991.15	1098.77	80.25	418.10
1.54000	-3760.28	261.62	-0.45	-3740.14	244.90	3.77	-1511.42	85.15	208.02	-1645.01	143.76	177.28	-3190.83	72.31	14.80	-3203.17	84.39	50.26	-3650.00	77.39	109.56	-3894.92	64.88	139.20	-2313.31	96.87	1191.51	0.00	0.00	0.00	-3457.59	159.13	1542.27	-2717.82	211.63	1552.75	-3808.63	71.41	1512.65	-3676.23	81.86	1522.56	391.43	1128.40	72.88	991.02	1098.80	80.09	420.13
1.55000	-3760.28	261.62	-0.45	-3740.14	244.90	3.77	-1511.42	85.15	208.02	-1645.01	143.76	177.28	-3190.83	72.31	14.80	-3205.04	83.39	48.11	-3652.21	77.37	112.10	-3898.07	64.82	141.87	-2313.31	96.87	1191.51	0.00	0.00	0.00	-3468.61	157.80	1543.46	-2717.82	211.63	1552.75	-3806.48	71.57	1512.58	-3672.69	81.69	1522.42	390.25	1128.28	72.68	991.01	1098.60	80.25	420.92
1.56000	-3760.28	261.62	-0.45	-3740.14	244.90	3.77	-1511.42	85.15	208.02	-1645.01	143.76	177.28	-3190.83	72.31	14.80	-3207.39	82.58	45.84	-3654.41	77.38	114.66	-3901.15	64.78	144.57	-2313.31	96.87	1191.51	0.00	0.00	0.00	-3452.25	154.59	1543.19	-2717.82	211.63	1552.75	-3804.25	71.73	1512.51	-3669.10	81.51	1522.27	389.67	1127.89	72.70	990.36	1099.06	80.10	420.17
1.57000	-3760.28	261.62	-0.45	-3740.14	244.90	3.77	-1511.42	85.15	208.02	-1645.01	143.76	177.28	-3190.83	72.31	14.80	-3210.22	81.99	43.45	-3656.62	77.41	117.22	-3904.16	64.77	147.28	-2313.31	96.87	1191.51	0.00	0.00	0.00	-3447.59	151.54	1544.55	-2717.82	211.63	1552.75	-3801.93	71.90	1512.45	-3665.46	81.32	1522.12	391.03	1127.81	72.97	991.68	1097.71	80.94	422.20
1.58000	-3760.28	261.62	-0.45	-3740.14	244.90	3.77	-1511.42	85.15	208.02	-1645.01	143.76	177.28	-3190.83	72.31	14.80	-3213.52	81.62	40.94	-3658.83	77.47	119.81	-3907.10	64.78	150.01	-2313.31	96.87	1191.51	0.00	0.00	0.00	-3429.04	150.59	1544.37	-2717.82	211.63	1552.75	-3799.53	72.07	1512.39	-3661.77	81.13	1521.97	390.90	1128.51	72.73	991.31	1097.82	80.75	421.56
1.59000	-3760.28	261.62	-0.45	-3740.14	244.90	3.77	-1511.42	85.15	208.02	-1645.01	143.76	177.28	-3190.83	72.31	14.80	-3217.29	81.48	38.31	-3661.04	77.56	122.40	-3909.97	64.82	152.77	-2313.31	96.87	1191.51	0.00	0.00	0.00	-3431.76	146.79	1546.31	-2717.82	211.63	1552.75	-3797.04	72.24	1512.34	-3658.03	80.93	1521.83	390.76	1128.16	72.87	990.24	1098.18	80.32	419.97
1.60000	-3760.28	261.62	-0.45	-3740.14	244.90	3.77	-1511.42	85.15	208.02	-1645.01	143.76	177.28	-3190.83	72.31	14.80	-3216.62	80.52	36.58	-3663.25	77.67	125.01	-3912.77	64.89	155.54	-2313.31	96.87	1191.51	0.00	0.00	0.00	-3434.98	145.48	1548.58	-2717.82	211.63	1552.75	-3794.46	72.42	1512.29	-3654.25	80.73	1521.68	390.61	1127.49	73.08	991.45	1098.01	80.72	420.76
1.61000	-3760.28	261.62	-0.45	-3740.14	244.90	3.77	-1511.42	85.15	208.02	-1645.01	143.76	177.28	-3190.83	72.31	14.80	-3227.40	81.22	33.33	-3665.45	77.80	127.63	-3915.50	64.99	158.33	-2313.31	96.87	1191.51	0.00	0.00	0.00	-3424.71	142.02	1549.02	-2717.82	211.63	1552.75	-3791.80	72.60	1512.24	-3650.42	80.52	1521.54	390.80	1128.11	72.90	990.79	1097.71	80.62	420.71
1.62000	-3760.28	261.62	-0.45	-3740.14	244.90	3.77	-1511.42	85.15	208.02	-1645.01	143.76	177.28	-3190.83	72.31	14.80	-3242.62	80.78	28.14	-3667.65	77.96	130.27	-3918.16	65.11	161.14	-2313.31	96.87	1191.51	0.00	0.00	0.00	-3422.89	140.04	1550.83	-2717.82	211.63	1552.75	-3789.06	72.78	1512.20	-3646.55	80.30	1521.39	392.51	1127.97	73.20	991.19	1097.06	80.90	420.85
1.63000	-3760.28	261.62	-0.45	-3740.14	244.90	3.77	-1511.42	85.15	208.02	-1645.01	143.76	177.28	-3190.83	72.31	14.80	-3239.74	82.60	25.86	-3669.84	78.15	132.91	-3920.75	65.25	163.96	-2313.31	96.87	1191.51	0.00	0.00	0.00	-3417.54	137.34	1552.83	-2717.82	211.63	1552.75	-3786.23	72.96	1512.16	-3642.62	80.08	1521.25	390.04	1127.84	72.91	991.41	1098.10	80.58	420.08
1.64000	-3760.28	261.62	-0.45	-3740.14	244.90	3.77	-1511.42	85.15	208.02	-1645.01	143.76	177.28	-3190.83	72.31	14.80	-3215.60	81.94	28.39	-3672.03	78.35	135.57	-3923.26	65.42	166.80	-2313.31	96.87	1191.51	0.00	0.00	0.00	-3393.65	135.14	1553.48	-2717.82	211.63	1552.75	-3783.31	73.15	1512.12	-3638.65	79.85	1521.10	392.10	1127.95	73.18	991.91	1097.93	80.84	420.04
1.65000	-3760.28	261.62	-0.45	-3736.15	244.99	2.52	-1511.42	85.15	208.02	-1645.01	143.76	177.28	-3190.83	72.31	14.80	-3210.35	81.77	26.52	-3674.21	78.58	138.23	-3925.70	65.61	169.66	-2313.31	96.87	1191.51	0.00	0.00	0.00	-3402.71	133.35	1555.36	-2717.82	211.63	1552.75	-3780.31	73.34	1512.09	-3634.64	79.61	1520.96	391.45	1127.63	73.18	991.36	1097.78	80.79	419.69
1.66000	-3760.28	261.62	-0.45	-3742.13	245.19	1.72	-1511.42	85.15	208.02	-1645.01	143.76	177.28	-3190.86	72.31	14.80	-3254.52	81.28	19.06	-3676.37	78.84	140.91	-3928.07	65.83	172.53	-2313.31	96.87	1191.51	0.00	0.00	0.00	-3378.98	131.31	1557.29	-2717.82	211.63	1552.75	-3777.23	73.53	1512.07	-3630.58	79.37	1520.81	391.19	1128.22	72.92	992.62	1097.83	81.02	420.42
1.67000	-3760.28	261.62	-0.45	-3716.16	246.19	4.60	-1511.42	85.15	208.02	-1645.01	143.76	177.28	-3219.55	71.56	10.53	-3261.80	79.76	17.41	-3678.53	79.11	143.59	-3930.36	66.07	175.42	-2313.31	96.87	1191.51	0.00	0.00	0.00	-3385.89	128.47	1557.96	-2717.82	211.63	1552.75	-3774.07	73.73	1512.05	-3626.47	79.12	1520.67	391.87	1127.73	73.37	991.98	1098.48	80.62	419.79
1.68000	-3760.26	261.62	-0.45	-3725.21	247.39	1.06	-1511.42	85.15	208.02	-1645.01	143.76	177.28	-3221.96	71.86	9.00	-3260.48	80.85	15.67	-3680.67	79.41	146.29	-3932.57	66.34	178.32	-2313.31	96.87	1191.51	0.00	0.00	0.00	-3371.65	126.04	1559.56	-2717.82	211.63	1552.75	-3770.82	73.92	1512.03	-3622.32	78.86	1520.53	391.38	1128.21	73.04	991.42	1098.84	80.29	419.95
1.69000	-3743.60	263.89	-0.41	-3719.72	247.68	1.15	-1511.42	85.15	208.02	-1645.01	143.76	177.28	-3214.64	71.93	9.49	-3244.02	82.83	18.10	-3682.80	79.73	148.99	-3934.71	66.62	181.23	-2313.31	96.87	1191.51	0.00	0.00	0.00	-3363.93	122.81	1560.67	-2717.82	211.63	1552.75	-3767.50	74.12	1512.01	-3618.12	78.60	1520.39	390.40	1128.38	72.69	992.00	1098.55	80.44	420.83
1.70000	-3709.68	264.02	1.47	-3731.74	248.27	-1.85	-1511.42	85.15	208.02	-1645.01	143.76	177.28	-3226.14	73.65	7.44	-3241.95	80.95	18.58	-3684.92	80.07	151.70	-3936.78	66.93	184.16	-2313.31	96.87	1191.51	0.00	0.00	0.00	-3347.36	120.52	1561.52	-2717.82	211.63	1552.75	-3764.09	74.33	1512.00	-3613.87	78.33	1520.24	390.61	1127.71	72.97	991.57	1098.02	80.59	421.56
1.71000	-3688.35	265.54	2.25	-3709.07	249.65	0.78	-1511.42	85.15	208.02	-1645.01	143.76	177.28	-3221.52	72.02	8.67	-3251.66	81.96	15.85	-3687.02	80.43	154.42	-3938.76	67.26	187.09	-2313.31	96.87	1191.51	0.00	0.00	0.00	-3344.12	118.40	1561.73	-2717.82	211.63	1552.75	-3760.60	74.53	1512.00	-3609.58	78.06	1520.10	391.74	1127.70	73.18	991.63	1097.74	80.77	421.29
1.72000	-3703.45	267.80	-4.42	-3705.34	248.96	3.15	-1511.42	85.15	208.02	-1645.01	143.76	177.28	-3222.67	73.25	6.56	-3245.52	81.30	16.85	-3689.10	80.81	157.14	-3940.67	67.61	190.04	-2313.31	96.87	1191.51	0.00	0.00	0.00	-3341.94	116.44	1562.53	-2717.82	211.63	1552.75	-3757.03	74.74	1512.00	-3605.25	77.78	1519.96	391.34	1128.51	72.76	990.45	1098.13	80.40	421.63
1.73000	-3665.03	266.47	-0.22	-3707.94	249.45	3.25	-1511.42	85.15	208.02	-1645.01	143.76	177.28	-3200.72	73.51	10.71	-3243.32	82.15	17.65	-3691.17	81.21	159.87	-3942.50	67.98	193.00	-2313.31	96.87	1191.51	0.00	0.00	0.00	-3342.56	114.63	1563.66	-2717.82	211.63	1552.75	-3753.38	74.94	1512.00	-3600.87	77.50	1519.82	392.67	1127.58	73.37	990.74	1098.82	80.15	422.12
1.74000	-3667.08	265.04	-0.17	-3690.98	249.76	6.73	-1511.42	85.15	208.02	-1645.01	143.76	177.28	-3238.19	73.31	3.29	-3228.36	82.90	20.06	-3693.21	81.63	162.61	-3944.25	68.37	195.98	-2313.31	96.87	1191.51	0.00	0.00	0.00	-3316.38	111.56	1563.80	-2717.82	211.63	1552.75	-3749.65	75.15	1512.00	-3596.45	77.21	1519.68	392.33	1127.83	73.31	991.48	1098.65	80.41	421.50
1.75000	-3649.17	262.89	2.74	-3659.93	246.71	11.93	-1511.42	85.15	208.02	-1645.01	143.76	177.28	-3184.56	71.56	12.39	-3226.04	81.63	20.39	-3695.23	82.07	165.35	-3945.93	68.79	198.96	-2313.31	96.87	1191.51	0.00	0.00	0.00	-3300.64	110.42	1564.49	-2717.82	211.63	1552.75	-3745.84	75.37	1512.01	-3591.98	76.91	1519.54	391.11	1127.81	72.98	991.20	1098.61	80.35	418.95
1.76000	-3641.31	260.09	3.47	-3667.98	245.24	12.89	-1511.42	85.15	208.02	-1645.01	143.76	177.28	-3186.95	72.57	13.78	-3234.91	80.45	19.88	-3697.23	82.52	168.10	-3947.52	69.22	201.95	-2313.31	96.87	1191.51	0.00	0.00	0.00	-3306.07	107.28	1566.04	-2717.82	211.63	1552.75	-3741.95	75.58	1512.03	-3587.47	76.61	1519.40	390.78	1127.74	72.84	991.45	1098.52	80.52	418.71
1.77000	-3600.51	256.08	9.38	-3612.40	241.74	22.16	-1511.42	85.15	208.02	-1645.01	143.76	177.28	-3226.48	71.77	5.62	-3254.91	80.82	15.66	-3699.21	83.00	170.85	-3949.03	69.67	204.95	-2313.31	96.87	1191.51	0.00	0.00	0.00	-3308.25	105.21	1566.26	-2717.82	211.63	1552.75	-3737.99	75.79	1512.04	-3582.91	76.30	1519.26	390.78	1127.37	72.92	992.53	1098.00	80.88	418.20
1.78000	-3577.58	253.06	11.68	-3618.46	238.70	18.98	-1511.42	85.15	208.02	-1645.01	143.76	177.28	-3198.57	72.52	10.31	-3248.01	80.86	18.72	-3701.16	83.49	173.60	-3950.46	70.14	207.95	-2313.31	96.87	1191.51	0.00	0.00	0.00	-3306.35	103.80	1566.96	-2717.82	211.63	1552.75	-3733.94	76.01	1512.07	-3578.31	75.99	1519.13	390.79	1127.28	73.16	991.07	1098.22	80.44	419.59
1.79000	-3558.39	249.49	11.82	-3566.57	235.92	24.91	-1511.42	85.15	208.02	-1645.01	143.76	177.28	-3208.75	72.30	10.08	-3249.02	80.24	17.96	-3703.09	84.00	176.36	-3951.81	70.63	210.97	-2313.31	96.87	1191.51	0.00	0.00	0.00	-3302.48	101.99	1567.50	-2717.82	211.63	1552.75	-3729.82	76.23	1512.09	-3573.66	75.67	1518.99	391.31	1127.62	73.14	991.06	1098.07	80.49	420.55
1.80000	-3528.64	245.90	14.83	-3562.39	232.76	24.85	-1511.42	85.15	208.02	-1645.01	143.76	177.28	-3170.23	72.62	17.25	-3248.35	81.68	18.61	-3704.98	84.53	179.12	-3953.08	71.13	213.99	-2313.31	96.87	1191.51	0.00	0.00	0.00	-3281.59	100.92	1567.88	-2717.82	211.63	1552.75	-3725.62	76.45	1512.12	-3568.98	75.35	1518.85	391.68	1127.17	73.40	991.95	1099.07	80.46	418.90
1.81000	-3516.09	244.33	14.97	-3501.01	229.93	32.36	-1511.42	85.15	208.02	-1645.01	143.76	177.28	-3172.79	71.35	17.30	-3240.29	82.39	20.48	-3706.85	85.07	181.89	-3954.26	71.65	217.01	-2313.31	96.87	1191.51	0.00	0.00	0.00	-3278.69	99.12	1568.53	-2717.82	211.63	1552.75	-3721.35	76.67	1512.15	-3564.25	75.02	1518.72	390.54	1127.84	73.01	991.43	1098.95	80.40	419.95
1.82000	-3472.09	241.75	17.97	-3480.60	227.84	33.44	-1511.42	85.15	208.02	-1645.01	143.76	177.28	-3174.58	73.37	16.78	-3223.48	82.77	24.09	-3708.69	85.63	184.65	-3955.37	72.19	220.05	-2313.31	96.87	1191.51	0.00	0.00	0.00	-3270.36	96.90	1568.24	-2717.82	211.63	1552.75	-3717.00	76.89	1512.19	-3559.47	74.69	1518.58	391.54	1127.34	73.44	990.72	1098.88	80.16	420.18
1.83000	-3422.89	240.01	23.27	-3442.63	225.52	35.27	-1511.42	85.15	208.02	-1645.01	143.76	177.28	-3208.26	73.12	11.88	-3230.69	82.15	23.22	-3710.50	86.21	187.42	-3956.38	72.75	223.08	-2313.31	96.87	1191.51	0.00	0.00	0.00	-3239.80	95.62	1567.12	-2717.82	211.63	1552.75	-3712.57	77.11	1512.23	-3554.65	74.35	1518.45	391.90	1127.48	73.34	991.89	1097.47	81.03	420.22
1.84000	-3425.93	236.49	19.01	-3408.15	224.88	37.39	-1511.42	85.15	208.02	-1645.01	143.76	177.28	-3209.73	72.47	12.74	-3243.08	82.51	21.88	-3712.27	86.80	190.18	-3957.32	73.32	226.12	-2313.31	96.87	1191.51	0.00	0.00	0.00	-3226.17	94.12	1567.08	-2717.82	211.63	1552.75	-3708.07	77.34	1512.27	-3549.79	74.01	1518.31	391.63	1129.31	72.50	991.21	1097.84	80.68	419.17
1.85000	-3373.67	234.35	24.43	-3397.99	222.58	35.44	-1511.42	85.15	208.02	-1645.01	143.76	177.28	-3222.08	72.80	12.80	-3240.45	82.24	23.37	-3714.01	87.40	192.95	-3958.16	73.91	229.17	-2313.31	96.87	1191.51	0.00	0.00	0.00	-3251.60	92.66	1568.74	-2717.82	211.63	1552.75	-3703.50	77.56	1512.32	-3544.89	73.66	1518.18	392.92	1127.65	73.54	991.97	1099.27	80.34	420.03
1.86000	-3326.22	233.10	30.26	-3417.23	223.09	28.53	-1511.42	85.15	208.02	-1645.01	143.76	177.28	-3198.21	74.25	15.33	-3236.64	82.73	24.93	-3715.72	88.02	195.72	-3958.93	74.52	232.22	-2313.31	96.87	1191.51	0.00	0.00	0.00	-3232.09	91.32	1568.39	-2717.82	211.63	1552.75	-3698.85	77.79	1512.37	-3539.95	73.31	1518.05	391.37	1127.46	73.10	991.74	1099.03	80.26	419.92
1.87000	-3335.93	232.13	24.41	-3364.43	221.40	33.38	-1511.42	85.15	208.02	-1645.01	143.76	177.28	-3206.19	76.36	15.22	-3232.65	84.14	25.45	-3717.39	88.66	198.48	-3959.60	75.14	235.27	-2313.31	96.87	1191.51	0.00	0.00	0.00	-3210.21	90.81	1567.00	-2717.82	211.63	1552.75	-3694.12	78.01	1512.42	-3534.96	72.95	1517.92	390.63	1128.52	72.78	991.62	1098.42	80.52	421.21
1.88000	-3309.09	231.87	25.90	-3325.05	219.57	34.43	-1511.42	85.15	208.02	-1645.01	143.76	177.28	-3216.14	76.98	14.84	-3243.22	83.03	24.99	-3719.02	89.30	201.24	-3960.19	75.77	238.32	-2313.31	96.87	1191.51	0.00	0.00	0.00	-3207.86	88.60	1566.65	-2717.82	211.63	1552.75	-3689.33	78.24	1512.48	-3529.93	72.59	1517.79	391.06	1128.46	72.89	991.81	1098.22	80.70	420.00
1.89000	-3298.28	231.82	23.47	-3308.65	221.65	32.15	-1511.42	85.15	208.02	-1645.01	143.76	177.28	-3240.69	78.17	11.04	-3259.69	84.86	23.88	-3720.61	89.96	204.01	-3960.69	76.42	241.38	-2313.31	96.87	1191.51	0.00	0.00	0.00	-3209.36	87.78	1566.31	-2717.82	211.63	1552.75	-3684.46	78.46	1512.54	-3524.86	72.22	1517.66	392.25	1127.39	73.44	991.20	1099.31	80.07	420.19
1.90000	-3253.99	231.90	27.11	-3257.34	220.16	34.20	-1511.42	85.15	208.02	-1645.01	143.76	177.28	-3197.63	79.32	21.24	-3227.36	84.52	30.23	-3722.16	90.64	206.76	-3961.11	77.08	244.43	-2313.31	96.87	1191.51	0.00	0.00	0.00	-3203.66	87.19	1565.42	-2717.82	211.63	1552.75	-3679.51	78.69	1512.61	-3519.74	71.85	1517.53	391.26	1127.92	73.18	991.13	1099.20	80.19	422.00
1.91000	-3210.07	230.45	27.32	-3234.54	218.99	32.51	-1511.42	85.15	208.02	-1645.01	143.76	177.28	-3234.78	79.38	15.03	-3230.76	86.20	30.59	-3723.67	91.32	209.52	-3961.43	77.75	247.49	-2313.31	96.87	1191.51	0.00	0.00	0.00	-3191.85	86.39	1564.58	-2717.82	211.63	1552.75	-3674.50	78.92	1512.68	-3514.59	71.47	1517.40	392.18	1127.80	73.28	991.49	1098.22	80.56	421.27
1.92000	-3186.34	230.14	26.18	-3186.97	218.44	33.58	-1511.42	85.15	208.02	-1645.01	143.76	177.28	-3246.47	78.21	13.81	-3230.68	86.77	30.16	-3725.14	92.02	212.27	-3961.67	78.44	250.54	-2313.31	96.87	1191.51	0.00	0.00	0.00	-3185.08	84.77	1564.20	-2717.82	211.63	1552.75	-3669.41	79.15	1512.75	-3509.39	71.09	1517.27	393.65	1127.50	73.63	991.70	1099.29	80.24	420.41
1.93000	-3153.47	229.82	26.70	-3188.98	217.55	27.88	-1511.42	85.15	208.02	-1645.01	143.76	177.28	-3185.79	78.48	20.44	-3236.67	85.53	28.76	-3726.56	92.73	215.02	-3961.81	79.14	253.59	-2313.31	96.87	1191.51	0.00	0.00	0.00	-3173.52	84.52	1563.40	-2717.82	211.63	1552.75	-3664.25	79.38	1512.83	-3504.15	70.71	1517.14	392.88	1127.59	73.48	991.97	1099.02	80.40	419.79
1.94000	-3093.52	228.05	31.31	-3137.82	218.00	29.08	-1511.42	85.15	208.02	-1645.01	143.76	177.28	-3206.14	77.44	16.93	-3221.98	85.93	28.79	-3727.94	93.45	217.77	-3961.87	79.85	256.65	-2313.31	96.87	1191.51	0.00	0.00	0.00	-3164.18	83.86	1562.19	-2717.82	211.63	1552.75	-3659.03	79.60	1512.90	-3498.88	70.32	1517.02	392.16	1127.59	73.32	990.79	1098.91	80.28	419.66
1.95000	-3099.72	226.95	25.72	-3120.99	217.21	26.94	-1511.42	85.15	208.02	-1645.01	143.76	177.28	-3191.14	76.89	17.98	-3221.68	84.97	27.29	-3729.27	94.18	220.51	-3961.83	80.58	259.70	-2313.31	96.87	1191.51	0.00	0.00	0.00	-3157.84	83.18	1560.71	-2717.82	211.63	1552.75	-3653.73	79.83	1512.99	-3493.56	69.92	1516.89	392.41	1128.38	73.12	990.98	1099.15	80.06	421.43
1.96000	-3086.24	227.20	23.54	-3042.00	216.18	35.29	-1511.42	85.15	208.02	-1645.01	143.76	177.28	-3204.07	74.27	13.60	-3257.97	82.21	19.92	-3730.55	94.92	223.24	-3961.71	81.31	262.74	-2313.31	96.87	1191.51	0.00	0.00	0.00	-3138.51	82.59	1559.04	-2717.82	211.63	1552.75	-3648.36	80.06	1513.07	-3488.20	69.53	1516.77	390.82	1129.06	72.55	991.91	1098.72	80.49	421.90
1.97000	-3028.99	224.55	29.45	-3028.85	214.45	32.43	-1511.42	85.15	208.02	-1645.01	143.76	177.28	-3196.90	72.86	13.76	-3227.04	80.61	23.54	-3731.78	95.67	225.97	-3961.49	82.06	265.78	-2313.31	96.87	1191.51	0.00	0.00	0.00	-3131.77	82.64	1558.29	-2717.82	211.63	1552.75	-3642.92	80.29	1513.16	-3482.80	69.12	1516.64	391.24	1128.22	72.79	990.43	1098.49	80.18	420.11
1.98000	-2993.41	222.32	29.24	-3037.63	214.79	25.40	-1511.42	85.15	208.02	-1645.01	143.76	177.28	-3213.42	71.16	11.13	-3244.61	79.07	20.45	-3732.96	96.43	228.69	-3961.18	82.81	268.82	-2313.31	96.87	1191.51	0.00	0.00	0.00	-3144.65	81.52	1558.36	-2717.82	211.63	1552.75	-3637.42	80.52	1513.25	-3477.36	68.72	1516.52	391.06	1127.72	72.93	990.89	1098.88	80.20	420.45
1.99000	-3006.87	221.24	23.07	-2989.78	213.10	25.74	-1511.42	85.15	208.02	-1645.01	143.76	177.28	-3183.36	71.42	14.39	-3249.28	79.81	20.03	-3734.09	97.20	231.40	-3960.78	83.58	271.86	-2313.31	96.87	1191.51	0.00	0.00	0.00	-3126.94	80.32	1557.48	-2717.82	211.63	1552.75	-3631.84	80.74	1513.35	-3471.88	68.31	1516.40	391.13	1128.11	72.91	992.36	1098.71	80.59	421.27
2.00000	-2949.01	218.45	28.17	-2948.11	211.22	29.07	-1511.42	85.15	208.02	-1645.01	143.76	177.28	-3208.34	68.94	11.23	-3250.10	76.59	18.57	-3735.17	97.97	234.11	-3960.28	84.35	274.89	-2313.31	96.87	1191.51	0.00	0.00	0.00	-3100.86	80.60	1555.27	-2717.82	211.63	1552.75	-3626.20	80.97	1513.45	-3466.35	67.90	1516.28	392.33	1127.53	73.36	991.29	1097.75	80.76	421.69
2.01000	-2918.89	216.81	28.05	-2964.82	210.06	20.22	-1511.42	85.15	208.02	-1645.01	143.76	177.28	-3191.66	68.34	13.39	-3248.36	77.23	18.66	-3736.19	98.76	236.81	-3959.69	85.14	277.91	-2313.31	96.87	1191.51	0.00	0.00	0.00	-3093.83	80.78	1554.37	-2717.82	211.63	1552.75	-3620.49	81.20	1513.55	-3460.79	67.48	1516.15	391.75	1127.85	73.23	991.03	1098.05	80.60	421.35
2.02000	-2893.27	215.42	27.24	-2923.05	208.88	25.87	-1511.42	85.15	208.02	-1645.01	143.76	177.28	-3219.44	67.28	8.41	-3252.18	77.60	18.93	-3737.16	99.55	239.50	-3959.00	85.93	280.93	-2313.31	96.87	1191.51	0.00	0.00	0.00	-3099.25	80.43	1553.51	-2717.82	211.63	1552.75	-3614.71	81.42	1513.66	-3455.19	67.06	1516.04	392.17	1127.41	73.32	990.95	1099.16	80.22	421.64
2.03000	-2871.94	214.25	25.78	-2896.30	207.48	25.37	-1511.42	85.15	208.02	-1645.01	143.76	177.28	-3187.85	69.32	14.45	-3255.92	77.29	16.87	-3738.07	100.35	242.18	-3958.22	86.73	283.94	-2313.31	96.87	1191.51	0.00	0.00	0.00	-3078.06	79.35	1551.70	-2717.82	211.63	1552.75	-3608.86	81.65	1513.77	-3449.55	66.63	1515.92	391.40	1128.49	72.96	990.90	1098.74	80.32	421.57
2.04000	-2854.68	213.30	23.72	-2872.54	205.81	24.93	-1511.42	85.15	208.02	-1645.01	143.76	177.28	-3169.24	68.39	17.71	-3249.40	76.52	19.52	-3738.92	101.16	244.85	-3957.34	87.54	286.94	-2313.31	96.87	1191.51	0.00	0.00	0.00	-3068.81	79.51	1550.19	-2717.82	211.63	1552.75	-3602.95	81.87	1513.88	-3443.88	66.20	1515.80	392.78	1127.97	73.25	991.75	1098.67	80.53	420.22
2.05000	-2841.28	212.56	21.09	-2851.58	203.90	24.54	-1511.42	85.15	208.02	-1645.01	143.76	177.28	-3231.94	65.35	6.61	-3249.40	77.99	19.95	-3739.71	101.97	247.51	-3956.37	88.36	289.93	-2313.31	96.87	1191.51	0.00	0.00	0.00	-3067.10	80.40	1549.39	-2717.82	211.63	1552.75	-3596.98	82.09	1514.00	-3438.16	65.77	1515.68	391.51	1128.32	72.93	991.82	1098.67	80.62	421.43
2.06000	-2831.53	212.00	17.93	-2833.22	201.79	24.20	-1511.42	85.15	208.02	-1645.01	143.76	177.28	-3251.21	67.50	4.45	-3226.86	79.26	22.93	-3740.45	102.79	250.16	-3955.29	89.18	292.92	-2313.31	96.87	1191.51	0.00	0.00	0.00	-3059.31	80.39	1548.27	-2717.82	211.63	1552.75	-3590.93	82.32	1514.11	-3432.40	65.34	1515.57	391.26	1128.58	72.87	992.02	1097.89	80.84	420.45
2.07000	-2825.22	211.62	14.30	-2817.27	199.50	23.91	-1511.42	85.15	208.02	-1645.01	143.76	177.28	-3191.41	67.05	12.22	-3255.86	76.70	18.13	-3741.11	103.62	252.80	-3954.12	90.01	295.89	-2313.31	96.87	1191.51	0.00	0.00	0.00	-3044.45	80.58	1546.02	-2717.82	211.63	1552.75	-3584.83	82.54	1514.24	-3426.61	64.90	1515.45	391.20	1128.48	72.75	991.21	1098.54	80.38	420.71
2.08000	-2822.12	211.40	10.23	-2803.54	197.07	23.64	-1511.42	85.15	208.02	-1645.01	143.76	177.28	-3224.49	67.27	8.47	-3258.91	76.27	17.59	-3741.72	104.45	255.43	-3952.86	90.84	298.86	-2313.31	96.87	1191.51	0.00	0.00	0.00	-3042.46	80.77	1544.61	-2717.82	211.63	1552.75	-3578.66	82.76	1514.36	-3420.77	64.45	1515.34	391.81	1127.22	73.39	991.80	1098.88	80.33	421.30
2.09000	-2822.02	211.33	5.77	-2791.83	194.55	23.40	-1511.42	85.15	208.02	-1645.01	143.76	177.28	-3190.72	68.09	14.30	-3226.78	77.30	22.72	-3742.26	105.29	258.04	-3951.49	91.69	301.81	-2313.31	96.87	1191.51	0.00	0.00	0.00	-3032.76	81.30	1542.54	-2717.82	211.63	1552.75	-3572.42	82.98	1514.49	-3414.90	64.01	1515.22	390.86	1127.79	73.04	992.26	1098.05	80.85	419.74
2.10000	-2824.72	211.40	0.95	-2781.97	191.95	23.17	-1511.42	85.15	208.02	-1645.01	143.76	177.28	-3200.72	67.83	13.12	-3230.94	76.07	21.69	-3742.74	106.13	260.64	-3950.02	92.53	304.76	-2313.31	96.87	1191.51	0.00	0.00	0.00	-3039.30	81.19	1542.01	-2717.82	211.63	1552.75	-3566.12	83.19	1514.62	-3408.99	63.56	1515.11	392.22	1127.93	73.32	991.32	1097.86	80.62	418.03
2.11000	-2829.99	211.59	-4.18	-2773.74	189.31	22.96	-1511.42	85.15	208.02	-1645.01	143.76	177.28	-3187.98	67.80	14.61	-3230.99	76.55	22.14	-3743.15	106.97	263.23	-3948.46	93.38	307.69	-2313.31	96.87	1191.51	0.00	0.00	0.00	-3025.57	82.36	1541.14	-2717.82	211.63	1552.75	-3559.76	83.41	1514.76	-3403.05	63.11	1515.00	391.51	1127.90	73.16	990.95	1098.14	80.55	418.80
2.12000	-2837.62	211.89	-9.57	-2766.97	186.68	22.74	-1511.42	85.15	208.02	-1645.01	143.76	177.28	-3183.57	67.91	15.54	-3243.64	77.16	19.68	-3743.48	107.82	265.81	-3946.79	94.24	310.61	-2313.31	96.87	1191.51	0.00	0.00	0.00	-3022.25	83.34	1539.40	-2717.82	211.63	1552.75	-3553.33	83.62	1514.89	-3397.06	62.65	1514.89	390.82	1128.01	72.79	990.23	1098.98	80.05	418.94
2.13000	-2847.40	212.29	-15.20	-2761.46	184.08	22.51	-1511.42	85.15	208.02	-1645.01	143.76	177.28	-3181.78	67.98	16.28	-3252.04	75.47	18.18	-3743.75	108.67	268.37	-3945.02	95.10	313.51	-2313.31	96.87	1191.51	0.00	0.00	0.00	-3007.42	83.23	1538.64	-2717.82	211.63	1552.75	-3546.84	83.83	1515.03	-3391.04	62.20	1514.78	391.34	1127.60	73.09	991.09	1098.53	80.23	419.68
2.14000	-2859.12	212.77	-21.00	-2757.02	181.54	22.27	-1511.42	85.15	208.02	-1645.01	143.76	177.28	-3182.21	68.00	16.83	-3251.93	76.32	17.23	-3743.95	109.52	270.91	-3943.15	95.97	316.41	-2313.31	96.87	1191.51	0.00	0.00	0.00	-2995.04	84.86	1537.61	-2717.82	211.63	1552.75	-3540.29	84.05	1515.18	-3384.98	61.73	1514.67	390.64	1128.08	72.86	990.41	1098.21	80.19	421.62
2.15000	-2872.56	213.31	-26.95	-2753.45	179.11	22.01	-1511.42	85.15	208.02	-1645.01	143.76	177.28	-3184.44	67.98	17.21	-3263.57	75.26	15.34	-3744.08	110.38	273.44	-3941.18	96.83	319.28	-2313.31	96.87	1191.51	0.00	0.00	0.00	-2973.87	85.13	1537.10	-2717.82	211.63	1552.75	-3533.68	84.25	1515.32	-3378.88	61.27	1514.57	392.53	1127.61	73.29	991.80	1097.86	80.61	420.98
2.16000	-2887.50	213.92	-33.00	-2750.57	176.81	21.71	-1511.42	85.15	208.02	-1645.01	143.76	177.28	-3188.05	67.92	17.44	-3257.47	74.03	15.76	-3744.13	111.23	275.96	-3939.11	97.70	322.15	-2313.31	96.87	1191.51	0.00	0.00	0.00	-2975.82	85.90	1536.79	-2717.82	211.63	1552.75	-3527.01	84.46	1515.47	-3372.75	60.80	1514.46	392.00	1128.41	72.97	992.15	1096.93	81.07	421.89
2.17000	-2903.73	214.56	-39.10	-2748.18	174.69	21.37	-1511.42	85.15	208.02	-1645.01	143.76	177.28	-3192.63	67.82	17.51	-3246.69	72.15	18.44	-3744.11	112.09	278.46	-3936.93	98.58	324.99	-2313.31	96.87	1191.51	0.00	0.00	0.00	-2979.48	87.18	1536.68	-2717.82	211.63	1552.75	-3520.28	84.67	1515.62	-3366.57	60.33	1514.36	391.10	1129.02	72.53	991.85	1097.63	80.77	421.82
2.18000	-2921.04	215.24	-45.22	-2746.09	172.77	20.99	-1511.42	85.15	208.02	-1645.01	143.76	177.28	-3197.77	67.67	17.45	-3230.26	72.73	20.40	-3744.01	112.95	280.94	-3934.64	99.45	327.83	-2313.31	96.87	1191.51	0.00	0.00	0.00	-2965.16	88.60	1536.14	-2717.82	211.63	1552.75	-3513.48	84.87	1515.78	-3360.37	59.86	1514.25	390.65	1129.14	72.51	991.12	1097.42	80.64	420.36
2.19000	-2939.22	215.93	-51.31	-2744.11	171.09	20.55	-1511.42	85.15	208.02	-1645.01	143.76	177.28	-3203.05	67.49	17.27	-3247.00	72.46	16.79	-3743.84	113.81	283.40	-3932.26	100.33	330.64	-2313.31	96.87	1191.51	0.00	0.00	0.00	-2950.35	89.80	1536.39	-2717.82	211.63	1552.75	-3506.63	85.07	1515.94	-3354.12	59.39	1514.15	392.47	1128.46	73.07	991.98	1098.32	80.71	420.45
2.20000	-2958.04	216.63	-57.34	-2742.05	169.68	20.05	-1511.42	85.15	208.02	-1645.01	143.76	177.28	-3208.06	67.26	16.97	-3253.17	72.85	15.64	-3743.58	114.68	285.85	-3929.76	101.20	333.44	-2313.31	96.87	1191.51	0.00	0.00	0.00	-2955.70	90.63	1538.35	-2717.82	211.63	1552.75	-3499.72	85.27	1516.10	-3347.84	58.91	1514.05	390.33	1128.59	72.59	992.03	1098.84	80.53	421.11
2.21000	-2977.30	217.31	-63.25	-2739.71	168.58	19.48	-1511.42	85.15	208.02	-1645.01	143.76	177.28	-3212.39	66.99	16.57	-3257.54	72.90	15.33	-3743.25	115.54	288.27	-3927.17	102.08	336.22	-2313.31	96.87	1191.51	0.00	0.00	0.00	-2942.82	92.46	1539.21	-2717.82	211.63	1552.75	-3492.75	85.46	1516.26	-3341.52	58.43	1513.95	391.03	1128.52	72.78	992.46	1098.25	80.82	422.96
2.22000	-2996.79	217.97	-69.00	-2736.91	167.82	18.82	-1511.42	85.15	208.02	-1645.01	143.76	177.28	-3215.61	66.67	16.08	-3243.53	71.72	18.91	-3742.83	116.40	290.68	-3924.46	102.96	338.98	-2313.31	96.87	1191.51	0.00	0.00	0.00	-2939.54	93.96	1540.44	-2717.82	211.63	1552.75	-3485.72	85.66	1516.43	-3335.17	57.95	1513.85	391.55	1128.29	73.00	991.40	1098.70	80.44	420.90
2.23000	-3016.27	218.59	-74.56	-2733.44	167.43	18.09	-1511.42	85.15	208.02	-1645.01	143.76	177.28	-3217.31	66.32	15.52	-3230.29	72.25	25.54	-3742.33	117.26	293.07	-3921.65	103.84	341.72	-2313.31	96.87	1191.51	0.00	0.00	0.00	-2931.87	96.12	1541.87	-2717.82	211.63	1552.75	-3478.63	85.85	1516.60	-3328.78	57.46	1513.75	393.04	1128.31	73.30	991.77	1098.79	80.59	419.07
2.24000	-3035.56	219.16	-79.88	-2729.11	167.46	17.25	-1511.42	85.15	208.02	-1645.01	143.76	177.28	-3217.09	65.92	14.89	-3178.23	71.12	39.69	-3741.75	118.11	295.44	-3918.73	104.71	344.44	-2313.31	96.87	1191.51	0.00	0.00	0.00	-2916.68	96.90	1543.06	-2717.82	211.63	1552.75	-3471.49	86.04	1516.77	-3322.36	56.98	1513.66	391.14	1128.88	72.74	992.18	1098.30	80.85	418.13
2.25000	-3054.42	219.67	-84.92	-2708.88	168.00	16.93	-1511.42	85.15	208.02	-1645.01	143.76	177.28	-3214.52	65.48	14.21	-3149.68	70.60	48.75	-3741.08	118.97	297.79	-3915.70	105.59	347.15	-2313.31	96.87	1191.51	0.00	0.00	0.00	-2916.57	98.09	1545.22	-2717.82	211.63	1552.75	-3464.29	86.22	1516.95	-3315.90	56.49	1513.56	391.54	1127.62	73.09	991.98	1098.40	80.70	418.45
2.26000	-3072.65	220.10	-89.63	-2704.11	169.76	15.54	-1511.42	85.15	208.02	-1645.01	143.76	177.28	-3209.20	64.99	13.48	-3145.58	70.51	50.88	-3740.33	119.82	300.12	-3912.57	106.46	349.83	-2313.31	96.87	1191.51	0.00	0.00	0.00	-2906.90	100.09	1546.43	-2717.82	211.63	1552.75	-3457.03	86.41	1517.12	-3309.41	56.00	1513.47	391.61	1127.91	73.08	991.08	1099.67	80.03	419.62
2.27000	-3090.03	220.44	-93.98	-2704.00	169.53	13.97	-1511.42	85.15	208.02	-1645.01	143.76	177.28	-3211.81	64.06	12.60	-3157.18	70.69	47.99	-3739.49	120.67	302.43	-3909.32	107.34	352.49	-2313.31	96.87	1191.51	0.00	0.00	0.00	-2908.21	101.04	1548.15	-2717.82	211.63	1552.75	-3449.71	86.59	1517.30	-3302.88	55.50	1513.37	392.27	1129.07	72.93	991.27	1099.00	80.29	421.30
2.28000	-3106.34	220.67	-97.92	-2699.50	169.42	13.61	-1511.42	85.15	208.02	-1645.01	143.76	177.28	-3216.33	65.07	11.55	-3175.74	71.00	42.03	-3738.56	121.52	304.71	-3905.97	108.21	355.12	-2313.31	96.87	1191.51	0.00	0.00	0.00	-2887.47	102.07	1549.28	-2717.82	211.63	1552.75	-3442.34	86.76	1517.49	-3296.31	55.01	1513.28	391.97	1127.88	73.09	992.30	1098.52	80.64	419.73
2.29000	-3121.38	220.79	-101.41	-2714.53	168.95	10.28	-1511.42	85.15	208.02	-1645.01	143.76	177.28	-3193.59	62.97	12.44	-3192.52	71.28	34.90	-3737.54	122.37	306.97	-3902.50	109.08	357.74	-2313.31	96.87	1191.51	0.00	0.00	0.00	-2880.09	102.75	1550.60	-2717.82	211.63	1552.75	-3434.92	86.94	1517.67	-3289.71	54.51	1513.19	391.84	1126.64	73.46	992.11	1097.86	80.88	418.92
2.30000	-3134.93	220.78	-104.41	-2724.43	168.86	7.98	-1511.42	85.15	208.02	-1645.01	143.76	177.28	-3180.20	63.25	12.96	-3198.83	71.40	28.55	-3736.43	123.21	309.21	-3898.92	109.94	360.33	-2313.31	96.87	1191.51	0.00	0.00	0.00	-2868.85	104.27	1551.55	-2717.82	211.63	1552.75	-3427.44	87.11	1517.86	-3283.08	54.01	1513.10	392.19	1127.27	73.35	991.41	1098.48	80.41	420.08
2.31000	-3146.77	220.62	-106.87	-2711.39	167.80	11.89	-1511.42	85.15	208.02	-1645.01	143.76	177.28	-3170.30	62.55	12.09	-3217.30	71.19	21.66	-3735.22	124.04	311.43	-3895.24	110.80	362.90	-2313.31	96.87	1191.51	0.00	0.00	0.00	-2858.48	105.41	1552.39	-2717.82	211.63	1552.75	-3419.90	87.27	1518.05	-3276.41	53.51	1513.02	392.93	1127.49	73.42	991.37	1098.60	80.39	420.63
2.32000	-3156.70	220.30	-108.75	-2679.59	168.27	15.09	-1511.42	85.15	208.02	-1645.01	143.76	177.28	-3154.77	62.47	10.37	-3195.60	71.63	20.29	-3733.92	124.87	313.62	-3891.44	111.66	365.44	-2313.31	96.87	1191.51	0.00	0.00	0.00	-2851.85	106.01	1553.49	-2717.82	211.63	1552.75	-3412.31	87.44	1518.25	-3269.71	53.01	1512.93	391.67	1128.08	73.08	991.80	1098.43	80.67	422.13
2.33000	-3164.49	219.82	-110.02	-2701.91	167.85	12.13	-1511.42	85.15	208.02	-1645.01	143.76	177.28	-3169.62	62.20	4.12	-3175.01	71.31	19.73	-3732.53	125.70	315.78	-3887.52	112.51	367.96	-2313.31	96.87	1191.51	0.00	0.00	0.00	-2847.96	106.16	1555.25	-2717.82	211.63	1552.75	-3404.67	87.60	1518.44	-3262.98	52.51	1512.84	391.39	1128.53	72.84	990.97	1098.53	80.28	420.70
2.34000	-3169.93	219.15	-110.62	-2702.87	168.24	10.85	-1511.42	85.15	208.02	-1645.01	143.76	177.28	-3153.03	59.70	2.82	-3151.75	69.35	21.47	-3731.04	126.52	317.92	-3883.50	113.36	370.45	-2313.31	96.87	1191.51	0.00	0.00	0.00	-2840.80	107.42	1555.99	-2717.82	211.63	1552.75	-3396.98	87.76	1518.64	-3256.21	52.00	1512.76	391.22	1128.50	72.87	990.95	1098.40	80.31	421.44
2.35000	-3172.81	218.28	-110.52	-2723.68	168.23	8.33	-1511.42	85.15	208.02	-1645.01	143.76	177.28	-3145.21	58.63	3.74	-3143.19	67.68	22.66	-3729.45	127.34	320.04	-3879.36	114.21	372.92	-2313.31	96.87	1191.51	0.00	0.00	0.00	-2837.75	107.45	1556.65	-2717.82	211.63	1552.75	-3389.23	87.91	1518.84	-3249.41	51.49	1512.68	391.08	1128.80	72.74	991.56	1097.68	80.86	420.27
2.36000	-3172.92	217.20	-109.67	-2678.81	168.82	16.14	-1511.42	85.15	208.02	-1645.01	143.76	177.28	-3134.62	55.84	6.52	-3138.33	65.27	24.64	-3727.76	128.14	322.13	-3875.10	115.04	375.36	-2313.31	96.87	1191.51	0.00	0.00	0.00	-2825.23	107.52	1557.11	-2717.82	211.63	1552.75	-3381.43	88.06	1519.05	-3242.57	50.98	1512.60	390.93	1128.34	72.84	992.06	1098.13	80.83	420.69
2.37000	-3170.04	215.90	-108.04	-2698.25	169.35	12.40	-1511.42	85.15	208.02	-1645.01	143.76	177.28	-3122.13	54.05	9.09	-3111.29	64.13	30.03	-3725.97	128.95	324.19	-3870.73	115.88	377.77	-2313.31	96.87	1191.51	0.00	0.00	0.00	-2805.55	108.43	1557.54	-2717.82	211.63	1552.75	-3373.58	88.21	1519.25	-3235.70	50.48	1512.52	390.89	1128.78	72.76	991.03	1098.26	80.44	420.08
2.38000	-3163.95	214.36	-105.57	-2716.94	169.73	9.84	-1511.42	85.15	208.02	-1645.01	143.76	177.28	-3097.70	51.61	14.13	-3103.81	62.65	32.91	-3724.08	129.74	326.23	-3866.25	116.70	380.15	-2313.31	96.87	1191.51	0.00	0.00	0.00	-2799.00	109.35	1558.41	-2717.82	211.63	1552.75	-3365.67	88.35	1519.46	-3228.80	49.96	1512.44	391.07	1128.51	72.90	991.70	1097.13	80.92	418.34
2.39000	-3154.45	212.57	-102.23	-2735.32	169.63	7.31	-1511.42	85.15	208.02	-1645.01	143.76	177.28	-3089.47	49.23	15.80	-3078.93	61.04	37.81	-3722.09	130.53	328.24	-3861.65	117.52	382.51	-2313.31	96.87	1191.51	0.00	0.00	0.00	-2805.52	109.69	1559.98	-2717.82	211.63	1552.75	-3357.72	88.49	1519.67	-3221.86	49.45	1512.36	392.30	1128.47	73.02	991.33	1098.47	80.32	421.80
2.40000	-3141.31	210.51	-97.98	-2679.72	170.16	17.51	-1511.42	85.15	208.02	-1645.01	143.76	177.28	-3064.84	48.27	19.18	-3052.10	60.44	41.51	-3719.99	131.30	330.22	-3856.93	118.33	384.83	-2313.31	96.87	1191.51	0.00	0.00	0.00	-2798.82	109.18	1561.23	-2717.82	211.63	1552.75	-3349.72	88.62	1519.89	-3214.90	48.94	1512.28	391.62	1129.17	72.71	991.13	1098.88	80.17	421.29
2.41000	-3124.33	208.18	-92.76	-2710.78	169.00	11.10	-1511.42	85.15	208.02	-1645.01	143.76	177.28	-3041.52	46.21	21.71	-3043.76	60.08	41.41	-3717.79	132.07	332.17	-3852.09	119.14	387.13	-2313.31	96.87	1191.51	0.00	0.00	0.00	-2787.79	108.93	1560.56	-2717.82	211.63	1552.75	-3341.66	88.75	1520.10	-3207.90	48.42	1512.21	393.55	1128.02	73.61	991.12	1097.80	80.62	421.87
2.42000	-3103.29	205.56	-86.55	-2704.33	169.64	13.41	-1511.42	85.15	208.02	-1645.01	143.76	177.28	-3026.85	45.00	21.19	-3022.78	59.80	42.12	-3715.48	132.84	334.09	-3847.14	119.93	389.40	-2313.31	96.87	1191.51	0.00	0.00	0.00	-2791.91	110.29	1561.18	-2717.82	211.63	1552.75	-3333.56	88.88	1520.32	-3200.86	47.91	1512.14	391.56	1127.43	73.36	990.31	1099.25	79.83	420.64
2.43000	-3077.98	202.63	-79.29	-2708.54	169.34	12.03	-1511.42	85.15	208.02	-1645.01	143.76	177.28	-2993.15	45.07	23.12	-2988.46	59.65	44.32	-3713.06	133.59	335.98	-3842.07	120.72	391.63	-2313.31	96.87	1191.51	0.00	0.00	0.00	-2773.51	110.30	1561.47	-2717.82	211.63	1552.75	-3325.40	89.00	1520.54	-3193.80	47.39	1512.06	390.43	1127.58	72.86	990.78	1099.03	80.09	420.52
2.44000	-3048.18	199.38	-70.95	-2719.17	168.93	10.43	-1511.42	85.15	208.02	-1645.01	143.76	177.28	-2981.48	44.84	19.91	-2974.01	59.90	41.79	-3710.53	134.33	337.84	-3836.88	121.50	393.83	-2313.31	96.87	1191.51	0.00	0.00	0.00	-2773.82	109.54	1562.50	-2717.82	211.63	1552.75	-3317.20	89.11	1520.77	-3186.70	46.87	1511.99	390.22	1128.44	72.61	991.07	1099.13	80.08	420.11
2.45000	-3013.68	195.80	-61.48	-2724.92	170.18	9.39	-1511.42	85.15	208.02	-1645.01	143.76	177.28	-2953.54	44.55	19.53	-2946.94	59.62	40.61	-3707.90	135.06	339.67	-3831.57	122.27	396.00	-2313.31	96.87	1191.51	0.00	0.00	0.00	-2765.54	109.81	1563.05	-2717.82	211.63	1552.75	-3308.95	89.23	1520.99	-3179.58	46.35	1511.93	391.39	1127.90	73.15	989.98	1099.26	79.82	419.09
2.46000	-2974.26	191.88	-50.85	-2688.29	169.57	15.80	-1511.42	85.15	208.02	-1645.01	143.76	177.28	-2928.32	45.43	17.41	-2938.35	59.79	35.29	-3705.15	135.78	341.47	-3826.13	123.02	398.14	-2313.31	96.87	1191.51	0.00	0.00	0.00	-2745.17	108.96	1562.58	-2717.82	211.63	1552.75	-3300.65	89.33	1521.22	-3172.42	45.83	1511.86	391.30	1128.20	72.91	990.87	1098.58	80.18	419.05
2.47000	-2929.71	187.60	-39.00	-2688.40	168.59	16.14	-1511.42	85.15	208.02	-1645.01	143.76	177.28	-2887.52	46.02	17.63	-2904.25	60.41	33.87	-3702.28	136.49	343.24	-3820.58	123.77	400.25	-2313.31	96.87	1191.51	0.00	0.00	0.00	-2739.35	108.40	1562.84	-2717.82	211.63	1552.75	-3292.31	89.44	1521.45	-3165.23	45.31	1511.79	391.42	1128.20	72.86	991.27	1097.93	80.68	421.66
2.48000	-2879.81	182.95	-25.90	-2700.77	169.89	14.13	-1511.42	85.15	208.02	-1645.01	143.76	177.28	-2850.24	46.93	18.41	-2885.76	61.20	29.12	-3699.31	137.19	344.98	-3814.91	124.51	402.32	-2313.31	96.87	1191.51	0.00	0.00	0.00	-2743.39	109.02	1562.81	-2717.82	211.63	1552.75	-3283.92	89.53	1521.68	-3158.00	44.79	1511.73	391.59	1128.59	72.94	991.38	1097.78	80.72	421.69
2.49000	-2824.36	177.92	-11.50	-2681.09	169.43	16.75	-1511.42	85.15	208.02	-1645.01	143.76	177.28	-2824.29	48.44	15.97	-2844.44	62.14	28.91	-3696.21	137.88	346.68	-3809.12	125.24	404.35	-2313.31	96.87	1191.51	0.00	0.00	0.00	-2724.54	107.83	1562.22	-2717.82	211.63	1552.74	-3275.48	89.63	1521.92	-3150.75	44.27	1511.67	391.64	1128.30	73.02	992.39	1097.73	81.01	420.77
2.50000	-2763.14	172.49	4.24	-2706.38	168.22	14.09	-1511.42	85.15	208.02	-1645.01	143.76	177.28	-2794.01	49.29	14.25	-2813.70	62.29	26.43	-3693.00	138.55	348.35	-3803.20	125.95	406.35	-2313.31	96.87	1191.51	0.00	0.00	0.00	-2710.97	107.24	1561.40	-2719.36	211.88	1552.24	-3267.00	89.72	1522.15	-3143.47	43.75	1511.60	390.34	1128.20	72.85	991.43	1098.62	80.32	422.14
2.51000	-2695.97	166.65	21.35	-2719.89	166.95	13.10	-1511.42	85.15	208.02	-1645.01	143.76	177.28	-2759.99	50.71	14.35	-2783.13	62.56	25.27	-3689.67	139.21	349.98	-3797.16	126.66	408.31	-2313.31	96.87	1191.51	0.00	0.00	0.00	-2704.64	107.39	1560.51	-2704.38	211.65	1551.79	-3258.47	89.80	1522.39	-3136.15	43.23	1511.55	391.54	1128.40	72.99	990.84	1098.57	80.22	420.82
2.52000	-2660.82	163.62	30.26	-2709.35	165.89	15.81	-1511.42	85.15	208.02	-1645.01	143.76	177.28	-2726.03	51.32	13.28	-2755.97	63.03	23.73	-3686.22	139.86	351.59	-3790.99	127.35	410.24	-2313.31	96.87	1191.51	0.00	0.00	0.00	-2692.79	106.75	1560.06	-2726.08	210.55	1551.93	-3249.89	89.88	1522.63	-3128.81	42.71	1511.49	392.45	1128.02	73.20	990.92	1098.98	80.09	420.20
2.53000	-2609.94	158.96	43.57	-2713.68	166.41	15.24	-1511.42	85.15	208.02	-1645.01	143.76	177.28	-2694.96	52.19	11.35	-2715.87	63.92	23.53	-3682.65	140.50	353.15	-3784.71	128.03	412.13	-2313.31	96.87	1191.51	0.00	0.00	0.00	-2685.38	105.72	1559.60	-2682.30	210.47	1551.00	-3241.27	89.95	1522.88	-3121.43	42.18	1511.43	393.60	1127.80	73.59	991.33	1098.52	80.34	421.18
2.54000	-2565.17	154.84	55.43	-2719.07	167.31	13.68	-1511.42	85.15	208.02	-1645.01	143.76	177.28	-2675.91	52.82	8.46	-2691.23	64.45	20.93	-3678.96	141.12	354.68	-3778.29	128.69	413.98	-2313.31	96.87	1191.51	0.00	0.00	0.00	-2695.70	105.43	1559.12	-2672.93	209.30	1550.04	-3232.61	90.02	1523.12	-3114.03	41.66	1511.38	392.73	1127.67	73.46	991.07	1097.98	80.54	421.13
2.55000	-2526.24	151.23	65.90	-2712.70	167.54	14.60	-1511.42	85.15	208.02	-1645.01	143.76	177.28	-2642.14	53.65	7.49	-2665.81	64.47	18.70	-3675.15	141.73	356.18	-3771.75	129.35	415.80	-2313.31	96.87	1191.51	0.00	0.00	0.00	-2674.30	104.38	1557.52	-2680.38	208.70	1550.10	-3223.90	90.08	1523.37	-3106.59	41.14	1511.32	391.53	1128.39	73.03	991.00	1097.79	80.68	420.78
2.56000	-2492.86	148.11	75.05	-2720.80	168.67	11.25	-1511.42	85.15	208.02	-1645.01	143.76	177.28	-2597.50	52.97	9.16	-2635.13	64.99	18.01	-3671.21	142.32	357.64	-3765.09	129.98	417.57	-2313.31	96.87	1191.51	0.00	0.00	0.00	-2662.04	104.97	1556.45	-2676.47	209.15	1549.99	-3215.15	90.14	1523.62	-3099.13	40.61	1511.27	391.12	1128.11	73.04	991.72	1098.37	80.67	420.50
2.57000	-2464.75	145.46	82.93	-2712.44	169.30	12.24	-1511.42	85.15	208.02	-1645.01	143.76	177.28	-2594.22	53.90	3.63	-2599.94	66.07	18.32	-3667.14	142.90	359.06	-3758.30	130.61	419.31	-2313.31	96.87	1191.51	0.00	0.00	0.00	-2649.35	104.16	1555.47	-2660.68	208.74	1548.65	-3206.35	90.19	1523.87	-3091.63	40.09	1511.22	391.25	1128.45	72.77	990.83	1098.32	80.33	419.10
2.58000	-2441.63	143.26	89.59	-2710.20	169.12	11.20	-1511.42	85.15	208.02	-1645.01	143.76	177.28	-2560.32	53.51	3.69	-2573.90	65.18	17.30	-3662.95	143.46	360.44	-3751.38	131.22	421.01	-2313.31	96.87	1191.51	0.00	0.00	0.00	-2646.87	103.21	1554.88	-2651.79	208.55	1547.52	-3197.52	90.23	1524.12	-3084.11	39.57	1511.17	390.30	1128.22	72.78	991.93	1099.23	80.30	418.60
2.59000	-2423.22	141.49	95.10	-2716.36	169.73	8.96	-1511.42	85.15	208.02	-1645.01	143.76	177.28	-2503.49	52.89	9.01	-2542.36	64.07	17.46	-3658.63	144.00	361.79	-3744.33	131.81	422.66	-2313.31	96.87	1191.51	0.00	0.00	0.00	-2645.43	102.67	1553.92	-2639.23	208.06	1546.27	-3188.64	90.27	1524.38	-3076.56	39.04	1511.12	393.55	1126.77	73.82	991.81	1099.20	80.27	419.95
2.60000	-2409.23	140.12	99.51	-2712.43	170.88	10.67	-1511.42	85.15	208.02	-1645.01	143.76	177.28	-2512.48	53.85	2.23	-2522.47	62.45	16.44	-3654.18	144.53	363.09	-3737.16	132.39	424.28	-2313.31	96.87	1191.51	0.00	0.00	0.00	-2634.03	102.66	1552.51	-2624.13	207.93	1545.67	-3179.72	90.31	1524.64	-3068.98	38.52	1511.08	391.65	1127.36	73.18	991.35	1098.30	80.50	420.68
2.61000	-2399.39	139.13	102.89	-2731.27	172.74	7.07	-1511.42	85.15	208.02	-1645.01	143.76	177.28	-2443.00	52.18	10.63	-2480.02	62.61	20.64	-3649.59	145.05	364.36	-3729.86	132.95	425.85	-2313.31	96.87	1191.51	0.00	0.00	0.00	-2624.27	102.45	1551.44	-2604.11	206.53	1543.64	-3170.76	90.33	1524.90	-3061.37	38.00	1511.04	392.86	1127.14	73.69	991.97	1097.46	80.89	420.95
2.62000	-2393.42	138.51	105.28	-2710.86	172.11	8.18	-1511.42	85.15	208.02	-1645.01	143.76	177.28	-2414.81	50.98	11.75	-2450.57	61.10	23.19	-3644.88	145.54	365.59	-3722.42	133.50	427.38	-2313.31	96.87	1191.51	0.00	0.00	0.00	-2616.61	102.39	1549.88	-2605.42	205.52	1542.86	-3161.75	90.36	1525.16	-3053.73	37.48	1510.99	392.99	1126.93	73.82	991.52	1098.76	80.30	421.19
2.63000	-2391.02	138.22	106.76	-2732.90	171.66	5.25	-1511.42	85.15	208.02	-1645.01	143.76	177.28	-2400.07	50.06	12.61	-2413.47	60.37	29.12	-3640.03	146.02	366.78	-3714.86	134.02	428.86	-2313.31	96.87	1191.51	0.00	0.00	0.00	-2595.56	101.75	1548.70	-2589.65	206.38	1542.10	-3152.71	90.37	1525.42	-3046.06	36.95	1510.95	392.76	1126.94	73.68	990.46	1098.39	80.27	420.12
2.64000	-2391.92	138.26	107.38	-2710.64	171.01	10.20	-1511.42	85.15	208.02	-1645.01	143.76	177.28	-2372.77	48.44	18.80	-2382.92	57.38	35.63	-3635.05	146.48	367.93	-3707.17	134.54	430.31	-2313.31	96.87	1191.51	0.00	0.00	0.00	-2600.30	100.84	1547.51	-2581.09	206.61	1539.67	-3143.63	90.38	1525.69	-3038.36	36.43	1510.92	390.74	1128.43	72.77	990.54	1098.36	80.23	421.24
2.65000	-2395.85	138.59	107.19	-2737.72	170.75	4.88	-1511.42	85.15	208.02	-1645.01	143.76	177.28	-2359.69	46.15	24.47	-2349.31	56.10	38.96	-3629.93	146.92	369.03	-3699.34	135.03	431.71	-2313.31	96.87	1191.51	0.00	0.00	0.00	-2596.45	99.99	1546.50	-2558.19	205.13	1537.64	-3134.51	90.38	1525.95	-3030.64	35.91	1510.88	389.70	1128.12	72.67	990.93	1098.24	80.44	420.39
2.66000	-2402.51	139.19	106.25	-2739.00	171.94	5.68	-1511.42	85.15	208.02	-1645.01	143.76	177.28	-2358.89	44.48	31.10	-2319.35	54.97	41.93	-3624.67	147.34	370.10	-3691.39	135.50	433.06	-2313.31	96.87	1191.51	0.00	0.00	0.00	-2579.26	99.87	1543.95	-2567.79	204.81	1536.95	-3125.35	90.38	1526.22	-3022.89	35.39	1510.84	391.27	1128.51	72.82	991.61	1096.79	81.07	421.66
2.67000	-2411.62	140.04	104.63	-2691.10	173.05	11.66	-1511.42	85.15	208.02	-1645.01	143.76	177.28	-2327.99	42.91	44.05	-2292.83	53.99	44.56	-3619.27	147.74	371.12	-3683.30	135.96	434.37	-2313.31	96.87	1191.51	0.00	0.00	0.00	-2565.78	99.22	1541.94	-2576.96	203.59	1536.12	-3116.15	90.37	1526.49	-3015.11	34.87	1510.81	390.24	1127.72	73.01	991.73	1097.40	80.89	420.71
2.68000	-2422.91	141.13	102.37	-2716.69	171.25	7.65	-1511.42	85.15	208.02	-1645.01	143.76	177.28	-2289.97	41.26	58.56	-2269.57	53.15	46.83	-3613.74	148.13	372.10	-3675.08	136.40	435.63	-2313.31	96.87	1191.51	0.00	0.00	0.00	-2555.38	97.92	1540.27	-2559.38	202.22	1534.19	-3106.91	90.35	1526.76	-3007.30	34.35	1510.78	391.96	1127.53	73.48	992.17	1098.23	80.65	420.58
2.69000	-2436.09	142.43	99.55	-2726.01	174.09	6.27	-1511.42	85.15	208.02	-1645.01	143.76	177.28	-2260.07	36.46	73.04	-2249.36	52.43	48.73	-3608.06	148.49	373.04	-3666.73	136.82	436.84	-2313.31	96.87	1191.51	0.00	0.00	0.00	-2556.85	96.81	1539.51	-2539.18	202.14	1532.66	-3097.64	90.33	1527.04	-2999.47	33.83	1510.75	391.72	1128.47	73.07	991.43	1098.43	80.52	420.84
2.70000	-2450.87	143.91	96.21	-2722.40	173.84	7.76	-1511.42	85.15	208.02	-1645.01	143.76	177.28	-2214.98	35.64	88.40	-2232.03	51.84	50.27	-3602.24	148.83	373.94	-3658.24	137.22	438.01	-2313.31	96.87	1191.51	0.00	0.00	0.00	-2555.14	95.94	1538.23	-2539.90	200.53	1531.74	-3088.32	90.30	1527.31	-2991.61	33.32	1510.72	391.71	1127.70	73.06	991.65	1098.59	80.53	419.87
2.71000	-2466.99	145.56	92.42	-2713.31	173.24	8.81	-1511.42	85.15	208.02	-1645.01	143.76	177.28	-2178.19	33.10	103.20	-2217.37	51.37	51.42	-3596.27	149.15	374.79	-3649.61	137.59	439.13	-2313.31	96.87	1191.51	0.00	0.00	0.00	-2539.66	94.90	1536.87	-2535.74	199.84	1531.26	-3078.97	90.26	1527.59	-2983.72	32.80	1510.69	390.69	1128.60	72.74	991.91	1098.29	80.61	421.46
2.72000	-2484.15	147.35	88.24	-2705.74	173.53	9.69	-1511.42	85.15	208.02	-1645.01	143.76	177.28	-2159.23	31.14	111.41	-2205.19	51.01	52.19	-3590.16	149.45	375.59	-3640.86	137.95	440.20	-2313.31	96.87	1191.51	0.00	0.00	0.00	-2521.95	93.75	1535.01	-2523.58	199.85	1529.15	-3069.59	90.22	1527.87	-2975.80	32.28	1510.67	392.05	1128.70	72.98	992.30	1097.73	80.92	421.27
2.73000	-2502.08	149.27	83.71	-2707.49	174.50	8.31	-1511.42	85.15	208.02	-1645.01	143.76	177.28	-2153.97	29.81	113.82	-2195.31	50.75	52.57	-3583.91	149.73	376.35	-3631.96	138.29	441.23	-2313.31	96.87	1191.51	0.00	0.00	0.00	-2513.08	92.99	1534.10	-2518.24	197.98	1528.07	-3060.17	90.17	1528.15	-2967.86	31.77	1510.65	390.28	1128.73	72.63	991.25	1098.61	80.27	420.52
2.74000	-2520.49	151.29	78.91	-2710.51	173.70	8.30	-1511.42	85.15	208.02	-1645.01	143.76	177.28	-2158.26	29.15	111.21	-2187.53	50.59	52.54	-3577.50	149.99	377.06	-3622.93	138.60	442.20	-2313.31	96.87	1191.51	0.00	0.00	0.00	-2506.78	92.51	1533.04	-2517.72	195.77	1528.31	-3050.71	90.11	1528.44	-2959.89	31.26	1510.63	390.84	1127.71	73.00	992.33	1098.89	80.42	421.16
2.75000	-2539.11	153.38	73.88	-2686.98	174.83	13.14	-1511.42	85.15	208.02	-1645.01	143.76	177.28	-2167.96	29.21	104.38	-2181.64	50.52	52.12	-3570.95	150.22	377.73	-3613.76	138.90	443.12	-2313.31	96.87	1191.51	0.00	0.00	0.00	-2495.44	91.33	1532.43	-2493.88	195.50	1527.21	-3041.22	90.05	1528.72	-2951.90	30.75	1510.61	391.64	1128.62	72.82	992.08	1098.50	80.47	421.14
2.76000	-2557.64	155.54	68.70	-2705.93	174.24	10.29	-1511.42	85.15	208.02	-1645.01	143.76	177.28	-2178.94	30.04	94.10	-2177.48	50.53	51.28	-3564.25	150.43	378.35	-3604.46	139.17	443.99	-2313.31	96.87	1191.51	0.00	0.00	0.00	-2488.54	89.05	1531.47	-2486.43	195.23	1526.43	-3031.70	89.97	1529.01	-2943.88	30.23	1510.59	391.08	1127.79	72.99	991.22	1098.86	80.26	419.83
2.77000	-2575.81	157.72	63.40	-2688.46	175.31	13.99	-1511.42	85.15	208.02	-1645.01	143.76	177.28	-2187.04	31.68	81.17	-2174.83	50.62	50.02	-3557.39	150.62	378.93	-3595.02	139.42	444.81	-2313.31	96.87	1191.51	0.00	0.00	0.00	-2474.34	87.67	1531.27	-2486.09	192.04	1527.10	-3022.14	89.89	1529.29	-2935.83	29.72	1510.58	390.14	1127.50	72.85	991.08	1098.78	80.40	421.20
2.78000	-2593.34	159.93	58.07	-2709.84	175.59	9.85	-1511.42	85.15	208.02	-1645.01	143.76	177.28	-2188.13	34.19	66.36	-2173.51	50.78	48.34	-3550.39	150.78	379.45	-3585.43	139.64	445.58	-2313.31	96.87	1191.51	0.00	0.00	0.00	-2475.37	85.46	1531.85	-2470.52	189.92	1526.17	-3012.54	89.81	1529.58	-2927.76	29.22	1510.56	390.90	1128.07	72.81	990.90	1099.04	80.05	419.86
2.79000	-2609.94	162.12	52.74	-2726.23	175.23	7.07	-1511.42	85.15	208.02	-1645.01	143.76	177.28	-2191.12	36.75	50.02	-2173.32	51.00	46.23	-3543.22	150.92	379.93	-3575.71	139.84	446.30	-2313.31	96.87	1191.51	0.00	0.00	0.00	-2478.14	84.19	1531.81	-2496.49	189.42	1527.06	-3002.91	89.71	1529.87	-2919.66	28.71	1510.55	391.62	1128.70	72.73	990.96	1098.97	80.27	418.65
2.80000	-2625.34	164.28	47.48	-2686.86	175.30	13.91	-1511.42	85.15	208.02	-1645.01	143.76	177.28	-2178.70	38.93	39.69	-2174.08	51.28	43.68	-3535.91	151.03	380.36	-3565.85	140.02	446.96	-2313.31	96.87	1191.51	0.00	0.00	0.00	-2465.80	82.86	1532.50	-2464.87	186.98	1526.12	-2993.26	89.61	1530.17	-2911.54	28.21	1510.54	391.79	1127.98	73.09	990.88	1098.28	80.35	422.73
2.81000	-2639.25	166.40	42.36	-2707.30	173.75	11.16	-1511.42	85.15	208.02	-1645.01	143.76	177.28	-2188.09	41.70	27.91	-2175.59	51.61	40.68	-3528.43	151.12	380.74	-3555.85	140.17	447.57	-2313.31	96.87	1191.51	0.00	0.00	0.00	-2450.05	81.52	1532.65	-2440.16	185.81	1526.42	-2983.56	89.50	1530.46	-2903.39	27.70	1510.53	391.51	1128.68	72.85	991.07	1098.62	80.30	421.16
2.82000	-2651.39	168.44	37.42	-2728.68	175.66	7.69	-1511.42	85.15	208.02	-1645.01	143.76	177.28	-2164.18	43.05	24.02	-2177.64	51.98	37.24	-3520.80	151.19	381.07	-3545.71	140.30	448.12	-2313.31	96.87	1191.51	0.00	0.00	0.00	-2444.63	79.25	1533.80	-2438.51	184.24	1527.38	-2973.84	89.38	1530.76	-2895.22	27.20	1510.53	391.18	1128.05	72.95	991.69	1096.92	81.16	420.63
2.83000	-2661.47	170.38	32.72	-2693.12	175.95	12.39	-1511.42	85.15	208.02	-1645.01	143.76	177.28	-2163.43	43.18	19.67	-2167.25	53.15	35.00	-3513.01	151.22	381.35	-3535.43	140.40	448.62	-2313.31	96.87	1191.51	0.00	0.00	0.00	-2417.40	77.11	1534.42	-2432.83	182.96	1528.71	-2964.08	89.25	1531.05	-2887.02	26.70	1510.52	388.75	1128.20	72.43	991.51	1097.71	80.83	419.26
2.84000	-2669.23	172.21	28.33	-2688.26	174.70	11.70	-1511.42	85.15	208.02	-1645.01	143.76	177.28	-2155.92	43.92	17.42	-2179.30	52.45	28.62	-3505.06	151.23	381.58	-3525.00	140.48	449.06	-2313.31	96.87	1191.51	0.00	0.00	0.00	-2418.76	74.91	1536.16	-2410.21	180.54	1529.68	-2954.30	89.12	1531.35	-2878.80	26.20	1510.52	391.01	1128.25	72.90	991.13	1097.64	80.71	418.60
2.85000	-2674.36	173.90	24.30	-2686.61	175.40	10.80	-1511.42	85.15	208.02	-1645.01	143.76	177.28	-2169.72	43.63	12.79	-2190.02	53.47	23.38	-3496.95	151.22	381.75	-3514.43	140.53	449.45	-2313.31	96.87	1191.51	0.00	0.00	0.00	-2412.14	73.04	1537.20	-2402.13	177.67	1530.79	-2944.48	88.98	1531.65	-2870.55	25.71	1510.52	391.01	1127.26	73.10	991.17	1098.80	80.26	420.51
2.86000	-2676.61	175.43	20.69	-2684.95	175.75	10.00	-1511.42	85.15	208.02	-1645.01	143.76	177.28	-2157.18	46.09	11.77	-2188.72	53.74	20.18	-3488.67	151.18	381.88	-3503.72	140.55	449.78	-2313.31	96.87	1191.51	0.00	0.00	0.00	-2400.98	71.56	1538.05	-2394.30	176.64	1533.34	-2934.63	88.83	1531.95	-2862.28	25.21	1510.52	391.44	1128.01	73.16	990.49	1099.35	79.82	421.66
2.87000	-2675.67	176.78	17.56	-2697.33	174.38	7.28	-1511.42	85.15	208.02	-1645.01	143.76	177.28	-2152.71	44.76	12.03	-2187.79	54.61	18.28	-3480.23	151.10	381.95	-3492.87	140.55	450.05	-2313.31	96.87	1191.51	0.00	0.00	0.00	-2373.97	69.19	1539.05	-2403.80	175.10	1533.89	-2924.76	88.67	1532.25	-2853.98	24.72	1510.53	389.62	1128.50	72.66	991.52	1098.23	80.58	420.80
2.88000	-2671.28	177.93	14.97	-2688.63	174.47	7.65	-1511.42	85.15	208.02	-1645.01	143.76	177.28	-2150.44	46.52	11.19	-2188.41	53.56	17.49	-3471.62	151.01	381.97	-3481.87	140.52	450.26	-2313.31	96.87	1191.51	0.00	0.00	0.00	-2375.89	67.69	1539.94	-2383.72	172.93	1534.94	-2914.85	88.50	1532.56	-2845.67	24.23	1510.54	390.70	1128.14	72.89	990.79	1097.75	80.60	420.05
2.89000	-2674.86	178.98	12.15	-2677.38	174.26	8.26	-1511.42	85.15	208.02	-1645.01	143.76	177.28	-2155.78	46.57	8.76	-2199.27	54.17	14.77	-3462.85	150.88	381.94	-3470.72	140.46	450.42	-2313.31	96.87	1191.51	0.00	0.00	0.00	-2366.16	65.98	1540.55	-2358.79	170.86	1535.42	-2904.92	88.33	1532.86	-2837.32	23.74	1510.54	390.81	1128.77	72.66	990.74	1098.34	80.39	420.87
2.90000	-2666.53	180.33	10.42	-2683.41	175.41	5.75	-1511.42	85.15	208.02	-1645.01	143.76	177.28	-2157.58	45.56	7.35	-2190.64	54.13	15.23	-3453.91	150.72	381.85	-3459.43	140.38	450.51	-2313.31	96.87	1191.51	0.00	0.00	0.00	-2358.84	63.75	1541.36	-2373.24	168.04	1537.40	-2894.95	88.14	1533.17	-2828.96	23.25	1510.55	391.20	1128.66	72.75	991.62	1098.45	80.58	419.98
2.91000	-2660.06	180.18	8.81	-2677.07	176.16	6.30	-1511.42	85.15	208.02	-1645.01	143.76	177.28	-2156.77	45.64	7.70	-2199.70	54.40	13.32	-3444.80	150.54	381.71	-3448.00	140.26	450.55	-2313.31	96.87	1191.51	0.00	0.00	0.00	-2355.98	62.68	1542.48	-2364.89	165.85	1538.69	-2884.96	87.95	1533.48	-2820.57	22.77	1510.57	391.22	1128.56	72.91	992.03	1099.31	80.31	420.26
2.92000	-2666.79	180.75	3.46	-2652.40	177.61	10.60	-1511.42	85.15	208.02	-1645.01	143.76	177.28	-2163.64	46.07	6.67	-2198.66	54.66	12.51	-3435.52	150.32	381.51	-3436.41	140.12	450.52	-2313.31	96.87	1191.51	0.00	0.00	0.00	-2343.07	61.06	1543.30	-2355.77	163.82	1539.85	-2874.94	87.75	1533.79	-2812.15	22.29	1510.58	391.89	1128.16	73.11	990.45	1099.01	80.10	421.54
2.93000	-2654.86	181.70	1.47	-2651.47	177.94	9.97	-1511.42	85.15	208.02	-1645.01	143.76	177.28	-2176.78	47.17	3.46	-2192.31	55.09	14.13	-3426.06	150.08	381.26	-3424.68	139.94	450.44	-2313.31	96.87	1191.51	0.00	0.00	0.00	-2337.12	59.64	1544.30	-2345.98	161.93	1540.89	-2864.90	87.54	1534.10	-2803.72	21.81	1510.60	390.06	1129.51	72.42	990.20	1098.44	80.15	420.07
2.94000	-2623.29	182.71	3.47	-2647.93	178.30	9.26	-1511.42	85.15	208.02	-1645.01	143.76	177.28	-2159.10	46.55	6.26	-2186.69	54.87	15.41	-3416.44	149.80	380.95	-3412.80	139.74	450.29	-2313.31	96.87	1191.51	0.00	0.00	0.00	-2327.95	58.04	1545.27	-2335.59	160.16	1541.81	-2854.83	87.32	1534.41	-2795.26	21.34	1510.62	390.49	1128.72	73.02	991.05	1098.39	80.40	421.07
2.95000	-2618.58	183.21	-0.56	-2627.58	179.07	12.01	-1511.42	85.15	208.02	-1645.01	143.76	177.28	-2169.57	46.17	4.92	-2187.53	55.08	16.11	-3406.63	149.49	380.59	-3400.78	139.51	450.08	-2313.31	96.87	1191.51	0.00	0.00	0.00	-2311.52	57.04	1545.23	-2324.70	158.53	1542.63	-2844.73	87.09	1534.72	-2786.78	20.86	1510.64	391.21	1128.12	73.02	991.00	1099.14	80.14	420.35
2.96000	-2627.69	185.87	-5.10	-2613.41	180.91	14.70	-1511.42	85.15	208.02	-1645.01	143.76	177.28	-2146.68	47.14	8.90	-2186.76	54.52	15.69	-3396.66	149.15	380.16	-3388.60	139.24	449.81	-2313.31	96.87	1191.51	0.00	0.00	0.00	-2305.34	55.21	1546.39	-2313.39	157.00	1543.35	-2834.60	86.85	1535.04	-2778.28	20.39	1510.66	391.36	1127.49	73.34	991.70	1098.67	80.48	422.00
2.97000	-2602.49	187.98	0.21	-2612.69	182.54	16.11	-1511.42	85.15	208.02	-1645.01	143.76	177.28	-2144.61	45.91	9.56	-2186.30	54.98	16.32	-3386.50	148.78	379.68	-3376.28	138.95	449.47	-2313.31	96.87	1191.51	0.00	0.00	0.00	-2295.14	54.44	1546.47	-2301.74	155.57	1543.98	-2824.45	86.60	1535.35	-2769.75	19.92	1510.68	389.90	1128.43	72.69	991.29	1098.22	80.46	422.00
2.98000	-2606.75	189.45	0.01	-2604.51	185.08	19.56	-1511.42	85.15	208.02	-1645.01	143.76	177.28	-2143.15	45.06	9.96	-2190.55	54.27	14.85	-3376.17	148.38	379.15	-3363.80	138.62	449.07	-2313.31	96.87	1191.51	0.00	0.00	0.00	-2292.13	53.43	1547.59	-2289.85	154.24	1544.51	-2814.28	86.35	1535.67	-2761.20	19.46	1510.71	390.59	1128.50	72.96	990.75	1099.00	80.20	421.24
2.99000	-2583.42	192.58	4.77	-2573.67	185.52	26.18	-1511.42	85.15	208.02	-1645.01	143.76	177.28	-2116.17	44.93	16.69	-2205.00	54.15	12.33	-3365.66	147.95	378.55	-3351.18	138.26	448.61	-2313.29	96.87	1191.51	0.00	0.00	0.00	-2281.14	51.39	1547.82	-2277.80	152.99	1544.96	-2804.08	86.08	1535.98	-2752.63	18.99	1510.74	391.06	1127.30	73.21	992.05	1098.36	80.69	420.17
3.00000	-2544.80	195.12	12.65	-2553.01	188.57	30.25	-1511.42	85.15	208.02	-1645.01	143.76	177.28	-2153.15	45.44	9.49	-2177.60	54.18	17.96	-3354.96	147.48	377.89	-3338.40	137.87	448.08	-2294.26	95.99	1192.39	0.00	0.00	0.00	-2269.56	49.69	1548.20	-2265.68	151.82	1545.33	-2793.86	85.81	1536.30	-2744.04	18.53	1510.77	390.26	1127.85	72.90	991.26	1098.16	80.64	420.32
3.01000	-2519.41	198.03	15.61	-2529.10	190.31	34.29	-1511.42	85.15	208.02	-1645.01	143.76	177.28	-2149.07	45.72	10.15	-2184.52	53.82	16.82	-3344.09	146.98	377.18	-3325.47	137.45	447.48	-2296.49	95.75	1192.00	0.00	0.00	0.00	-2253.38	49.27	1548.89	-2253.57	150.71	1545.63	-2783.61	85.52	1536.62	-2735.43	18.08	1510.81	391.25	1127.31	73.17	990.53	1098.66	80.32	417.75
3.02000	-2520.99	200.70	14.89	-2502.96	192.53	37.61	-1511.42	85.15	208.02	-1645.01	143.76	177.28	-2149.98	44.49	9.39	-2202.22	53.86	13.91	-3333.03	146.44	376.40	-3312.39	136.99	446.82	-2295.98	93.60	1193.82	0.00	0.00	0.00	-2255.41	47.55	1549.58	-2241.56	149.65	1545.86	-2773.34	85.23	1536.94	-2726.80	17.62	1510.84	391.04	1128.64	72.77	991.85	1098.73	80.42	417.80
3.03000	-2483.53	201.94	19.58	-2484.39	193.62	39.54	-1511.42	85.15	208.02	-1645.01	143.76	177.28	-2161.21	44.89	7.54	-2192.88	54.56	15.93	-3321.78	145.87	375.57	-3299.15	136.50	446.09	-2281.98	92.30	1194.29	0.00	0.00	0.00	-2249.52	45.58	1550.11	-2229.73	148.63	1546.03	-2763.05	84.93	1537.26	-2718.14	17.17	1510.88	390.56	1127.91	72.81	991.94	1098.23	80.80	420.20
3.04000	-2458.03	203.05	21.33	-2452.77	194.12	41.78	-1511.42	85.15	208.02	-1645.01	143.76	177.28	-2137.42	45.95	11.96	-2182.82	53.98	17.64	-3310.35	145.27	374.67	-3285.76	135.97	445.29	-2270.54	90.69	1194.70	0.00	0.00	0.00	-2234.66	44.40	1550.11	-2218.18	147.65	1546.15	-2752.74	84.61	1537.59	-2709.46	16.72	1510.92	390.02	1128.57	72.71	991.16	1098.72	80.45	420.54
3.05000	-2446.78	203.14	21.30	-2433.09	194.37	42.59	-1511.42	85.15	208.02	-1645.01	143.76	177.28	-2143.22	45.93	10.75	-2180.15	53.64	18.59	-3298.73	144.63	373.71	-3272.22	135.41	444.43	-2270.66	90.60	1195.17	0.00	0.00	0.00	-2221.26	43.12	1549.94	-2206.99	146.70	1546.22	-2742.40	84.29	1537.91	-2700.77	16.28	1510.96	392.31	1127.45	73.48	991.90	1098.87	80.52	421.10
3.06000	-2415.74	203.13	22.38	-2404.56	193.30	43.68	-1511.42	85.15	208.02	-1645.01	143.76	177.28	-2143.72	44.94	11.16	-2183.07	53.80	18.73	-3286.93	143.95	372.69	-3258.52	134.82	443.49	-2244.69	89.61	1196.43	0.00	0.00	0.00	-2221.71	42.30	1550.38	-2196.24	145.75	1546.24	-2732.04	83.95	1538.23	-2692.05	15.84	1511.01	392.49	1128.41	73.05	992.61	1098.61	80.78	420.89
3.07000	-2386.57	201.41	23.03	-2375.02	192.50	42.89	-1511.42	85.15	208.02	-1645.01	143.76	177.28	-2145.81	45.30	11.03	-2176.92	53.65	19.45	-3274.93	143.24	371.61	-3244.67	134.19	442.49	-2263.67	86.45	1196.92	0.00	0.00	0.00	-2207.88	41.28	1550.27	-2186.03	144.81	1546.22	-2721.67	83.61	1538.56	-2683.31	15.40	1511.06	391.33	1127.45	73.10	991.26	1098.30	80.59	419.17
3.08000	-2352.79	200.69	23.52	-2352.30	189.90	41.10	-1511.42	85.15	208.02	-1645.01	143.76	177.28	-2161.25	45.27	8.71	-2175.76	54.20	19.78	-3262.74	142.50	370.46	-3230.66	133.52	441.41	-2240.61	86.64	1197.57	0.00	0.00	0.00	-2200.84	39.39	1550.59	-2176.43	143.87	1546.18	-2711.27	83.26	1538.89	-2674.55	14.97	1511.10	391.36	1127.82	73.03	990.03	1098.62	80.15	419.94
3.09000	-2314.25	197.72	24.62	-2330.32	188.60	38.16	-1511.42	85.15	208.02	-1645.01	143.76	177.28	-2141.97	46.37	13.41	-2188.54	54.33	18.03	-3250.36	141.71	369.25	-3216.50	132.82	440.27	-2241.65	84.75	1198.10	0.00	0.00	0.00	-2191.14	38.40	1550.59	-2167.54	142.91	1546.10	-2700.85	82.89	1539.21	-2665.78	14.54	1511.16	391.59	1128.76	72.57	991.47	1097.62	80.72	421.18
3.10000	-2288.49	196.27	23.54	-2304.57	186.67	35.87	-1511.42	85.15	208.02	-1645.01	143.76	177.28	-2165.02	46.30	9.50	-2183.59	54.49	20.01	-3237.79	140.89	367.97	-3202.18	132.08	439.05	-2233.28	83.09	1198.38	0.00	0.00	0.00	-2189.72	37.47	1551.43	-2159.44	141.93	1546.01	-2690.41	82.52	1539.54	-2656.98	14.11	1511.21	391.66	1128.32	72.67	991.42	1097.55	80.78	422.73
3.11000	-2262.02	194.11	21.40	-2269.27	184.33	34.28	-1511.42	85.15	208.02	-1645.01	143.76	177.28	-2157.84	47.58	12.24	-2185.30	53.84	19.95	-3225.02	140.03	366.63	-3187.70	131.31	437.76	-2207.56	82.22	1198.54	0.00	0.00	0.00	-2179.55	35.76	1551.45	-2152.22	140.91	1545.90	-2679.95	82.13	1539.87	-2648.16	13.69	1511.27	390.49	1127.43	72.71	992.03	1097.16	81.23	421.81
3.12000	-2226.25	191.31	21.56	-2228.95	182.67	34.47	-1511.42	85.15	208.02	-1645.01	143.76	177.28	-2185.65	48.42	7.34	-2179.11	54.68	21.96	-3212.05	139.13	365.23	-3173.06	130.50	436.40	-2222.23	80.24	1198.06	0.00	0.00	0.00	-2169.49	35.00	1551.00	-2145.96	139.84	1545.78	-2669.48	81.74	1540.20	-2639.32	13.27	1511.33	390.49	1128.21	72.48	990.68	1098.08	80.39	420.19
3.13000	-2198.78	188.06	19.07	-2210.31	179.79	29.54	-1511.42	85.15	208.02	-1645.01	143.76	177.28	-2159.44	48.96	12.68	-2180.83	55.61	22.69	-3198.89	138.20	363.76	-3158.26	129.65	434.97	-2202.91	78.95	1198.57	0.00	0.00	0.00	-2164.27	33.61	1551.04	-2140.75	138.73	1545.66	-2658.98	81.33	1540.53	-2630.47	12.85	1511.39	390.96	1126.96	72.95	990.60	1097.78	80.63	420.53
3.14000	-2162.03	184.68	18.98	-2172.95	176.36	29.81	-1511.42	85.15	208.02	-1645.01	143.76	177.28	-2167.93	48.26	11.40	-2175.28	56.31	24.86	-3185.53	137.23	362.22	-3143.30	128.76	433.46	-2200.18	78.35	1197.83	0.00	0.00	0.00	-2152.04	32.65	1551.02	-2136.68	137.54	1545.54	-2648.47	80.91	1540.86	-2621.59	12.44	1511.45	391.32	1126.98	73.04	991.59	1098.11	80.75	420.67
3.15000	-2145.48	181.46	15.68	-2143.52	173.83	26.29	-1511.42	85.15	208.02	-1645.01	143.76	177.28	-2135.15	48.17	17.38	-2170.71	55.88	25.83	-3171.97	136.21	360.62	-3128.19	127.83	431.88	-2180.19	76.41	1197.88	0.00	0.00	0.00	-2142.31	31.62	1551.26	-2133.85	136.29	1545.43	-2637.94	80.49	1541.19	-2612.70	12.03	1511.51	392.21	1126.94	73.49	991.74	1097.76	80.91	418.96
3.16000	-2092.46	177.91	18.96	-2100.80	169.99	26.96	-1511.42	85.15	208.02	-1645.01	143.76	177.28	-2165.38	47.89	11.16	-2182.59	54.79	22.97	-3158.21	135.16	358.94	-3112.91	126.86	430.22	-2191.17	75.30	1196.59	0.00	0.00	0.00	-2132.74	30.14	1551.02	-2150.20	134.83	1546.39	-2627.40	80.05	1541.53	-2603.78	11.63	1511.58	392.06	1127.48	73.25	992.37	1098.69	80.72	419.08
3.17000	-2085.89	174.44	13.62	-2081.77	166.98	23.67	-1511.42	85.15	208.02	-1645.01	143.76	177.28	-2171.38	45.76	9.15	-2186.86	53.39	20.62	-3144.24	134.07	357.20	-3097.47	125.86	428.49	-2174.72	75.09	1196.61	0.00	0.00	0.00	-2129.45	29.32	1550.74	-2156.84	134.35	1546.80	-2616.84	79.60	1541.86	-2594.85	11.23	1511.65	390.78	1128.49	72.84	991.59	1098.70	80.50	418.58
3.18000	-2040.39	175.85	22.88	-2044.02	163.81	23.74	-1511.42	85.15	208.02	-1645.01	143.76	177.28	-2146.74	45.71	12.85	-2182.20	53.56	20.19	-3130.07	132.93	355.40	-3081.87	124.81	426.68	-2168.67	73.19	1195.42	0.00	0.00	0.00	-2112.85	27.82	1549.90	-2148.56	133.08	1546.80	-2606.26	79.14	1542.19	-2585.90	10.83	1511.73	391.87	1128.58	73.06	991.28	1098.68	80.44	419.96
3.19000	-2011.63	171.39	22.72	-2026.38	161.50	29.53	-1511.42	85.15	208.02	-1645.01	143.76	177.28	-2170.75	45.11	6.38	-2185.63	52.29	18.55	-3115.69	131.76	353.52	-3066.11	123.72	424.79	-2138.40	72.85	1194.82	0.00	0.00	0.00	-2114.14	26.33	1549.68	-2130.72	131.53	1546.31	-2595.66	78.66	1542.53	-2576.93	10.44	1511.80	392.31	1128.94	73.07	992.21	1098.29	80.85	419.76
3.20000	-1973.69	166.86	23.94	-1991.15	158.73	29.48	-1511.42	85.15	208.02	-1645.01	143.76	177.28	-2164.19	42.82	6.86	-2181.15	51.17	19.05	-3101.11	130.54	351.57	-3050.19	122.60	422.83	-2152.75	70.50	1193.91	0.00	0.00	0.00	-2104.49	24.70	1549.34	-2130.07	129.40	1545.85	-2585.06	78.18	1542.86	-2567.94	10.05	1511.88	392.42	1129.04	72.61	991.00	1098.81	80.37	419.89
3.21000	-1945.91	162.76	24.77	-1959.48	153.76	29.65	-1511.42	85.15	208.02	-1645.01	143.76	177.28	-2153.98	41.50	8.90	-2188.39	49.16	17.01	-3086.32	129.28	349.56	-3034.10	121.43	420.79	-2148.89	69.07	1193.72	0.00	0.00	0.00	-2096.08	23.71	1548.48	-2117.79	128.84	1545.05	-2574.43	77.69	1543.20	-2558.94	9.67	1511.96	382.61	1130.11	71.11	991.38	1098.39	80.59	419.11
3.22000	-1925.64	157.05	24.61	-1934.35	149.28	30.11	-1511.42	85.15	208.02	-1645.01	143.76	177.28	-2157.15	40.50	7.61	-2181.78	49.50	17.92	-3071.32	127.98	347.47	-3017.85	120.22	418.67	-2140.49	69.36	1191.89	0.00	0.00	0.00	-2090.19	23.30	1547.74	-2094.96	127.97	1543.45	-2563.79	77.18	1543.54	-2549.92	9.29	1512.04	386.93	1128.65	72.27	991.65	1098.61	80.62	418.63
3.23000	-1882.85	152.30	31.16	-1909.27	146.56	31.32	-1511.42	85.15	208.02	-1645.01	143.76	177.28	-2163.14	40.35	6.22	-2190.00	49.96	15.60	-3056.11	126.64	345.31	-3001.43	118.96	416.47	-2125.11	68.62	1190.33	0.00	0.00	0.00	-2082.45	22.24	1546.83	-2098.71	126.71	1543.44	-2553.14	76.66	1543.87	-2540.88	8.91	1512.13	390.14	1127.92	72.92	991.48	1098.60	80.57	419.02
3.24000	-1859.64	148.00	35.26	-1876.78	141.69	36.85	-1511.42	85.15	208.02	-1645.01	143.76	177.28	-2167.80	39.95	4.30	-2187.15	49.18	16.42	-3040.69	125.25	343.08	-2984.85	117.67	414.20	-2116.56	67.85	1189.96	0.00	0.00	0.00	-2073.22	20.91	1545.85	-2103.48	126.44	1542.91	-2542.48	76.13	1544.21	-2531.82	8.54	1512.21	390.97	1128.09	72.99	990.89	1099.11	80.18	420.90
3.25000	-1828.84	142.39	43.87	-1858.72	137.77	42.15	-1511.42	85.15	208.02	-1645.01	143.76	177.28	-2152.72	39.20	7.16	-2183.16	48.74	17.56	-3025.06	123.82	340.78	-2968.10	116.33	411.84	-2112.95	67.24	1188.51	0.00	0.00	0.00	-2068.87	19.60	1544.85	-2096.64	124.83	1541.96	-2531.80	75.59	1544.55	-2522.75	8.18	1512.30	391.96	1128.23	73.34	990.36	1099.24	80.11	419.45
3.26000	-1804.24	138.63	52.65	-1826.45	133.53	52.31	-1511.42	85.15	208.02	-1645.01	143.76	177.28	-2162.41	38.54	6.27	-2183.21	48.54	17.44	-3009.21	122.35	338.41	-2951.19	114.95	409.40	-2104.71	65.76	1186.96	0.00	0.00	0.00	-2065.08	18.82	1543.71	-2080.86	123.87	1541.22	-2521.11	75.04	1544.89	-2513.66	7.82	1512.40	389.99	1128.28	72.81	992.02	1098.66	80.64	418.53
3.27000	-1775.34	135.08	64.06	-1800.32	130.20	61.69	-1511.42	85.15	208.02	-1645.01	143.76	177.28	-2148.17	39.17	7.61	-2189.96	48.99	15.95	-2993.15	120.83	335.96	-2934.11	113.53	406.88	-2108.11	65.27	1186.11	0.00	0.00	0.00	-2056.69	17.74	1542.90	-2080.49	122.47	1540.36	-2510.41	74.48	1545.23	-2504.55	7.46	1512.49	391.06	1128.31	72.88	991.85	1098.95	80.41	418.86
3.28000	-1754.34	136.60	74.70	-1773.15	127.03	72.57	-1511.42	85.15	208.02	-1645.01	143.76	177.28	-2172.68	38.82	3.34	-2198.19	48.58	14.05	-2976.87	119.27	333.44	-2916.86	112.06	404.28	-2078.68	65.07	1185.43	0.00	0.00	0.00	-2053.60	17.07	1542.02	-2066.07	121.78	1538.94	-2499.69	73.90	1545.57	-2495.42	7.11	1512.59	391.79	1128.37	72.96	991.19	1098.81	80.35	419.58
3.29000	-1733.42	132.97	85.14	-1749.46	125.61	81.06	-1511.42	85.15	208.02	-1645.01	143.76	177.28	-2175.43	38.17	3.37	-2205.07	48.82	12.84	-2960.37	117.66	330.85	-2899.44	110.54	401.59	-2099.71	64.22	1183.17	0.00	0.00	0.00	-2039.79	16.72	1540.62	-2043.24	121.18	1536.96	-2488.97	73.31	1545.91	-2486.28	6.76	1512.69	391.10	1128.52	72.74	991.02	1098.58	80.45	419.54
3.30000	-1717.35	132.54	93.67	-1742.60	124.90	87.21	-1511.42	85.15	208.02	-1645.01	143.76	177.28	-2171.47	38.92	4.35	-2194.04	49.03	15.40	-2943.65	116.01	328.18	-2881.86	108.99	398.82	-2059.27	63.78	1182.32	0.00	0.00	0.00	-2033.76	15.96	1539.68	-2048.66	121.27	1536.62	-2478.23	72.71	1546.25	-2477.13	6.42	1512.79	390.95	1128.39	72.66	991.49	1098.65	80.50	419.91
3.31000	-1702.68	132.21	100.87	-1725.99	125.31	95.26	-1511.42	85.15	208.02	-1645.01	143.76	177.28	-2143.46	38.83	8.82	-2192.98	48.20	15.11	-2926.71	114.31	325.44	-2864.11	107.38	395.97	-2059.61	63.93	1181.62	0.00	0.00	0.00	-2032.21	15.24	1539.00	-2046.25	120.21	1535.93	-2467.48	72.10	1546.59	-2467.95	6.09	1512.90	392.72	1128.40	73.27	991.75	1099.24	80.36	417.65
3.32000	-1689.27	129.61	107.42	-1711.80	121.98	101.48	-1511.42	85.15	208.02	-1645.01	143.76	177.28	-2161.85	38.00	6.39	-2195.12	47.93	14.97	-2909.55	112.57	322.62	-2846.18	105.73	393.03	-2058.66	63.48	1180.05	0.00	0.00	0.00	-2023.79	15.57	1537.84	-2024.66	120.00	1534.43	-2456.73	71.47	1546.93	-2458.76	5.76	1513.01	391.75	1128.14	73.09	991.99	1098.89	80.50	418.93
3.33000	-1680.03	129.05	110.92	-1702.04	121.33	104.32	-1511.42	85.15	208.02	-1645.01	143.76	177.28	-2156.10	38.28	7.39	-2195.33	48.47	14.74	-2892.17	110.78	319.72	-2828.09	104.04	390.01	-2061.43	61.48	1178.23	0.00	0.00	0.00	-2005.55	14.89	1537.13	-2035.97	119.19	1534.89	-2445.96	70.83	1547.27	-2449.56	5.43	1513.12	391.05	1128.18	72.82	991.99	1098.66	80.64	418.96
3.34000	-1671.31	126.06	112.59	-1693.79	119.01	105.53	-1511.42	85.15	208.02	-1645.01	143.76	177.28	-2154.65	38.32	6.98	-2190.41	48.68	15.89	-2874.56	108.94	316.75	-2809.82	102.29	386.90	-2040.37	61.78	1177.48	0.00	0.00	0.00	-2004.56	14.66	1536.11	-2026.71	118.91	1533.28	-2435.19	70.18	1547.61	-2440.34	5.11	1513.23	391.96	1126.82	73.55	990.51	1098.44	80.42	420.61
3.35000	-1664.08	121.74	111.47	-1687.63	116.22	103.89	-1511.42	85.15	208.02	-1645.01	143.76	177.28	-2156.32	38.08	7.24	-2188.44	48.34	15.53	-2856.73	107.05	313.70	-2791.39	100.51	383.71	-2036.40	62.20	1175.69	0.00	0.00	0.00	-1999.24	14.87	1535.64	-2014.01	117.95	1533.06	-2424.40	69.52	1547.96	-2431.10	4.79	1513.35	391.73	1127.35	73.39	990.93	1097.60	80.81	421.39
3.36000	-1660.01	118.45	106.26	-1683.98	113.72	99.08	-1511.42	85.15	208.02	-1645.01	143.76	177.28	-2144.80	38.49	9.39	-2180.42	47.81	17.56	-2838.67	105.12	310.57	-2772.78	98.67	380.43	-2021.46	62.23	1175.84	0.00	0.00	0.00	-1992.58	14.76	1535.16	-2002.47	117.75	1533.26	-2413.61	68.84	1548.30	-2421.85	4.48	1513.46	389.96	1128.11	72.63	991.30	1097.70	80.73	420.86
3.37000	-1658.80	117.20	97.94	-1681.28	110.85	92.21	-1511.42	85.15	208.02	-1645.01	143.76	177.28	-2159.92	37.95	6.61	-2186.92	48.06	17.08	-2820.38	103.13	307.37	-2754.00	96.78	377.06	-2037.03	61.52	1174.24	0.00	0.00	0.00	-1981.46	14.47	1534.95	-1995.84	118.52	1534.75	-2402.81	68.16	1548.64	-2412.59	4.18	1513.58	391.75	1128.39	72.93	991.50	1098.23	80.50	420.62
3.38000	-1657.59	115.21	89.26	-1677.42	105.82	85.95	-1511.42	85.15	208.02	-1645.01	143.76	177.28	-2177.12	37.65	3.49	-2189.52	47.53	16.69	-2801.86	101.10	304.08	-2735.04	94.85	373.60	-2019.74	62.00	1173.91	0.00	0.00	0.00	-1974.94	14.74	1534.48	-1984.13	119.08	1535.84	-2392.01	67.45	1548.98	-2403.31	3.88	1513.71	392.89	1128.22	73.06	992.17	1097.62	80.86	419.85
3.39000	-1652.68	109.50	83.51	-1676.76	105.20	78.27	-1511.42	85.15	208.02	-1645.01	143.76	177.28	-2156.71	38.88	7.13	-2179.28	47.21	18.59	-2783.11	99.02	300.72	-2715.92	92.87	370.05	-2012.86	63.78	1173.42	0.00	0.00	0.00	-1968.13	15.39	1534.14	-1970.32	118.62	1536.20	-2381.20	66.74	1549.33	-2394.01	3.59	1513.83	391.96	1128.49	72.83	991.55	1098.60	80.44	419.89
3.40000	-1649.62	108.09	75.97	-1668.79	100.92	72.30	-1511.42	85.15	208.02	-1645.01	143.76	177.28	-2158.12	38.92	8.67	-2194.36	46.06	15.72	-2764.13	96.89	297.28	-2696.61	90.84	366.42	-1999.66	64.60	1173.83	0.00	0.00	0.00	-1961.46	16.32	1534.16	-1962.84	119.61	1536.08	-2370.38	66.01	1549.67	-2384.70	3.30	1513.96	392.32	1127.80	73.18	991.83	1099.12	80.25	420.07
3.41000	-1641.97	101.76	68.93	-1662.82	97.69	65.82	-1511.42	85.15	208.02	-1645.01	143.76	177.28	-2153.23	37.42	8.71	-2195.00	46.10	15.02	-2744.92	94.71	293.75	-2677.14	88.76	362.69	-1986.83	65.27	1174.38	0.00	0.00	0.00	-1956.33	16.74	1534.59	-1952.97	118.23	1536.17	-2359.55	65.27	1550.01	-2375.38	3.02	1514.10	390.81	1127.98	72.70	992.09	1098.96	80.42	420.11
3.42000	-1639.78	99.81	58.72	-1657.52	95.24	57.12	-1511.42	85.15	208.02	-1645.01	143.76	177.28	-2139.74	37.74	12.01	-2191.60	46.28	15.49	-2725.47	92.48	290.15	-2657.48	86.63	358.88	-1983.14	64.64	1174.41	0.00	0.00	0.00	-1941.66	17.15	1535.36	-1945.31	119.43	1536.65	-2348.72	64.52	1550.36	-2366.04	2.74	1514.23	391.17	1127.86	73.14	992.06	1099.03	80.55	421.75
3.43000	-1641.56	95.73	48.89	-1658.82	92.60	49.58	-1511.42	85.15	208.02	-1645.01	143.76	177.28	-2161.89	36.91	7.16	-2205.90	45.24	12.55	-2705.78	90.19	286.47	-2637.66	84.45	354.97	-1974.52	64.85	1175.25	0.00	0.00	0.00	-1933.51	17.92	1535.91	-1939.19	122.00	1537.37	-2337.89	63.75	1550.70	-2356.69	2.47	1514.37	391.11	1128.45	72.98	991.34	1098.74	80.35	421.14
3.44000	-1641.03	96.07	42.36	-1656.32	92.66	44.20	-1511.42	85.15	208.02	-1645.01	143.76	177.28	-2181.13	37.03	5.69	-2188.22	45.24	15.25	-2685.86	87.86	282.70	-2617.65	82.21	350.97	-1954.14	66.06	1176.62	0.00	0.00	0.00	-1928.19	18.34	1537.03	-1930.68	122.02	1538.21	-2327.05	62.97	1551.05	-2347.33	2.20	1514.51	391.69	1128.41	73.15	991.23	1098.54	80.46	419.37
3.45000	-1631.05	97.37	38.63	-1654.22	94.84	39.10	-1511.42	85.15	208.02	-1645.01	143.76	177.28	-2151.88	37.24	10.84	-2183.52	45.02	16.15	-2665.70	85.48	278.85	-2597.47	79.93	346.88	-1949.87	65.27	1178.36	0.00	0.00	0.00	-1920.29	19.17	1538.43	-1921.62	121.65	1539.10	-2316.20	62.18	1551.39	-2337.95	1.94	1514.65	390.57	1127.95	72.84	991.46	1099.18	80.25	419.57
3.46000	-1642.39	97.89	31.26	-1665.66	95.01	32.49	-1511.42	85.15	208.02	-1645.01	143.76	177.28	-2155.91	35.51	9.68	-2186.99	43.91	14.90	-2645.30	83.04	274.92	-2577.11	77.60	342.70	-1944.07	65.17	1179.83	0.00	0.00	0.00	-1912.45	20.28	1539.50	-1914.89	123.99	1540.68	-2305.36	61.37	1551.73	-2328.56	1.69	1514.80	390.48	1128.04	72.65	991.22	1099.01	80.27	419.49
3.47000	-1633.32	97.30	30.38	-1659.97	94.73	31.37	-1511.42	85.15	208.02	-1645.01	143.76	177.28	-2154.76	36.09	10.63	-2188.39	43.94	15.07	-2624.66	80.55	270.90	-2556.57	75.21	338.42	-1934.37	65.93	1182.85	0.00	0.00	0.00	-1900.22	21.68	1541.20	-1908.21	126.27	1541.92	-2294.50	60.55	1552.08	-2319.15	1.44	1514.94	390.09	1128.59	72.62	990.97	1099.04	80.24	419.99
3.48000	-1634.97	96.85	27.96	-1659.73	94.16	28.82	-1511.42	85.15	208.02	-1645.01	143.76	177.28	-2157.26	36.80	10.13	-2188.95	44.29	16.40	-2603.78	78.00	266.80	-2535.85	72.77	334.05	-1928.57	66.68	1185.04	0.00	0.00	0.00	-1897.18	21.56	1542.84	-1900.07	127.07	1543.22	-2283.65	59.71	1552.42	-2309.73	1.20	1515.10	391.94	1127.51	73.55	991.21	1099.27	80.18	418.96
3.49000	-1639.57	96.83	24.94	-1665.00	93.53	25.76	-1511.42	85.15	208.02	-1645.01	143.76	177.28	-2152.25	35.98	10.73	-2173.28	44.32	21.20	-2582.65	75.41	262.62	-2514.95	70.28	329.58	-1913.90	65.98	1187.22	0.00	0.00	0.00	-1892.49	22.39	1547.40	-1891.82	127.95	1544.60	-2272.80	58.86	1552.77	-2300.30	0.97	1515.25	392.74	1127.79	73.29	991.82	1098.96	80.40	420.46
3.50000	-1630.38	95.83	25.12	-1662.54	94.02	24.75	-1511.42	85.15	208.02	-1645.01	143.76	177.28	-2169.98	35.63	7.04	-2174.36	43.76	24.45	-2561.28	72.76	258.35	-2493.87	67.73	325.02	-1904.38	66.59	1188.73	0.00	0.00	0.00	-1880.09	23.91	1549.42	-1884.13	129.03	1546.16	-2261.94	58.00	1553.11	-2290.86	0.74	1515.41	392.57	1127.51	73.43	992.14	1098.77	80.63	419.73
3.51000	-1637.97	96.73	22.57	-1661.24	94.20	24.02	-1511.42	85.15	208.02	-1645.01	143.76	177.28	-2156.23	34.79	8.47	-2145.95	43.49	31.26	-2539.66	70.05	254.00	-2472.62	65.13	320.37	-1900.13	66.70	1190.26	0.00	0.00	0.00	-1871.12	24.35	1550.91	-1875.51	128.85	1547.31	-2251.08	57.12	1553.46	-2281.40	0.52	1515.57	391.52	1127.22	73.38	989.83	1099.26	79.79	419.06
3.52000	-1638.58	95.13	21.53	-1661.79	94.07	22.70	-1511.42	85.15	208.02	-1645.01	143.76	177.28	-2139.04	35.19	11.69	-2155.39	43.11	28.89	-2517.79	67.29	249.56	-2451.18	62.48	315.61	-1892.71	66.39	1191.45	0.00	0.00	0.00	-1866.62	25.09	1552.54	-1867.12	129.63	1548.38	-2240.22	56.23	1553.80	-2271.94	0.30	1515.73	392.35	1127.94	73.37	991.05	1099.31	80.15	418.42
3.53000	-1636.62	95.56	21.19	-1655.77	94.18	23.22	-1511.42	85.15	208.02	-1645.01	143.76	177.28	-2159.06	32.95	7.38	-2153.22	41.75	28.06	-2495.68	64.48	245.03	-2429.56	59.77	310.76	-1883.25	66.85	1192.96	0.00	0.00	0.00	-1857.89	26.02	1553.84	-1858.86	129.91	1549.22	-2229.36	55.32	1554.14	-2262.46	0.10	1515.89	391.80	1128.10	73.28	991.44	1098.30	80.49	419.74
3.54000	-1642.22	96.20	18.96	-1660.64	95.18	21.41	-1511.42	85.15	208.02	-1645.01	143.76	177.28	-2132.64	32.27	10.92	-2171.98	39.99	22.21	-2473.31	61.61	240.42	-2407.75	57.01	305.81	-1876.16	67.01	1193.81	0.00	0.00	0.00	-1848.16	26.49	1554.98	-1850.53	129.91	1550.48	-2218.50	54.40	1554.49	-2252.96	-0.11	1516.06	392.13	1127.58	73.38	991.35	1098.21	80.48	420.19
3.55000	-1628.88	95.17	21.64	-1660.61	94.44	20.90	-1511.42	85.15	208.02	-1645.01	143.76	177.28	-2147.11	31.10	5.76	-2169.31	39.01	20.48	-2450.69	58.68	235.72	-2385.77	54.19	300.77	-1860.88	66.75	1194.68	0.00	0.00	0.00	-1841.85	26.94	1556.28	-1843.61	131.58	1551.68	-2207.64	53.47	1554.83	-2243.46	-0.30	1516.23	391.99	1128.07	73.07	991.82	1098.75	80.57	420.46
3.56000	-1643.50	95.38	17.48	-1657.21	94.70	20.95	-1511.42	85.15	208.02	-1645.01	143.76	177.28	-2144.40	29.84	4.79	-2150.51	38.09	21.84	-2427.83	55.70	230.93	-2363.60	51.31	295.62	-1856.82	66.45	1195.47	0.00	0.00	0.00	-1834.68	27.34	1557.40	-1835.01	131.48	1552.41	-2196.78	52.52	1555.17	-2233.95	-0.49	1516.41	391.05	1128.82	72.89	990.97	1099.12	80.29	420.05
3.57000	-1638.01	95.14	18.51	-1662.43	94.34	19.57	-1511.42	85.15	208.02	-1645.01	143.76	177.28	-2131.37	29.43	5.56	-2144.17	36.06	20.28	-2404.70	52.66	226.05	-2341.24	48.38	290.37	-1845.34	67.19	1195.81	0.00	0.00	0.00	-1827.74	27.67	1558.38	-1827.56	132.47	1553.41	-2185.92	51.56	1555.52	-2224.42	-0.67	1516.58	390.57	1128.79	72.66	990.77	1099.15	80.05	420.27
3.58000	-1644.59	95.03	16.47	-1659.66	94.56	19.59	-1511.42	85.15	208.02	-1645.01	143.76	177.28	-2108.44	27.12	7.05	-2125.60	34.26	21.55	-2381.33	49.56	221.09	-2318.70	45.39	285.03	-1841.08	66.91	1195.69	0.00	0.00	0.00	-1818.73	27.89	1559.13	-1821.03	134.03	1554.27	-2175.06	50.58	1555.86	-2214.88	-0.85	1516.76	392.03	1128.19	73.13	990.75	1099.10	80.15	421.33
3.59000	-1638.08	94.41	17.70	-1660.75	95.22	19.17	-1511.42	85.15	208.02	-1645.01	143.76	177.28	-2108.69	26.23	3.57	-2116.27	31.59	22.34	-2357.69	46.41	216.03	-2295.98	42.35	279.58	-1834.19	66.41	1195.71	0.00	0.00	0.00	-1812.35	28.20	1559.91	-1812.54	133.53	1554.95	-2164.21	49.59	1556.20	-2205.34	-1.02	1516.95	390.75	1128.83	72.61	990.66	1098.90	80.28	421.00
3.60000	-1642.13	95.19	17.39	-1664.13	95.23	18.08	-1511.42	85.15	208.02	-1645.01	143.76	177.28	-2108.90	23.22	0.74	-2100.69	29.19	24.17	-2333.80	43.20	210.89	-2273.07	39.25	274.04	-1824.79	66.21	1195.71	0.00	0.00	0.00	-1804.24	28.39	1560.62	-1803.42	132.25	1555.44	-2153.35	48.58	1556.55	-2195.78	-1.18	1517.13	390.93	1129.07	72.47	991.33	1098.46	80.62	420.02
3.61000	-1634.97	95.92	18.02	-1656.86	94.41	19.58	-1511.42	85.15	208.02	-1645.01	143.76	177.28	-2093.82	20.55	3.03	-2094.83	25.63	24.64	-2309.65	39.93	205.65	-2249.97	36.09	268.39	-1813.55	65.87	1196.15	0.00	0.00	0.00	-1795.67	28.25	1561.18	-1796.34	133.29	1555.91	-2142.50	47.56	1556.89	-2186.21	-1.33	1517.32	391.30	1129.03	72.78	990.46	1097.99	80.49	419.24
3.62000	-1633.87	95.78	18.44	-1662.51	94.29	18.86	-1511.42	85.15	208.02	-1645.01	143.76	177.28	-2082.91	15.41	5.18	-2078.89	21.29	27.93	-2285.24	36.60	200.32	-2226.69	32.87	262.63	-1807.29	65.71	1195.81	0.00	0.00	0.00	-1789.34	28.45	1561.55	-1788.00	132.84	1556.15	-2131.66	46.52	1557.23	-2176.63	-1.48	1517.51	391.40	1128.84	72.80	991.59	1098.72	80.55	420.61
3.63000	-1640.56	95.14	16.87	-1662.49	93.98	18.69	-1511.42	85.15	208.02	-1645.01	143.76	177.28	-2071.05	9.87	7.55	-2060.04	17.21	31.66	-2260.57	33.21	194.90	-2203.21	29.59	256.78	-1805.61	65.30	1195.79	0.00	0.00	0.00	-1783.15	28.23	1561.95	-1780.04	132.97	1556.30	-2120.82	45.47	1557.57	-2167.04	-1.62	1517.71	391.25	1128.38	73.01	991.64	1098.77	80.51	421.55
3.64000	-1644.52	94.54	16.14	-1661.04	94.81	18.62	-1511.42	85.15	208.02	-1645.01	143.76	177.28	-2053.99	3.44	9.97	-2033.58	12.67	36.59	-2235.63	29.76	189.39	-2179.56	26.25	250.82	-1795.21	64.34	1196.19	0.00	0.00	0.00	-1772.95	28.00	1562.20	-1772.87	133.69	1556.73	-2109.98	44.40	1557.91	-2157.44	-1.75	1517.90	392.07	1127.87	73.33	992.03	1099.40	80.29	420.60
3.65000	-1633.13	94.72	18.48	-1659.64	94.05	19.10	-1511.42	85.15	208.02	-1645.01	143.76	177.28	-2025.93	-1.98	13.78	-2015.93	7.20	38.53	-2210.43	26.25	183.79	-2155.71	22.86	244.76	-1787.62	64.06	1196.47	0.00	0.00	0.00	-1766.10	27.94	1562.66	-1764.80	133.37	1556.84	-2099.15	43.31	1558.26	-2147.83	-1.88	1518.10	389.94	1127.62	72.94	991.93	1099.16	80.30	420.44
3.66000	-1643.08	94.59	16.04	-1659.72	94.09	19.05	-1511.42	85.15	208.02	-1645.01	143.76	177.28	-2007.78	-8.07	15.24	-1993.00	2.99	40.64	-2184.97	22.69	178.09	-2131.67	19.40	238.59	-1781.36	63.20	1196.99	0.00	0.00	0.00	-1759.13	27.62	1562.98	-1757.44	133.82	1557.33	-2088.32	42.22	1558.60	-2138.21	-2.00	1518.31	391.00	1127.11	73.30	991.84	1098.73	80.50	422.13
3.67000	-1638.92	94.67	16.56	-1661.53	93.45	18.74	-1511.42	85.15	208.02	-1645.01	143.76	177.28	-1986.36	-13.44	16.10	-1972.35	-1.55	41.42	-2159.24	19.06	172.30	-2107.44	15.88	232.31	-1770.59	63.26	1197.43	0.00	0.00	0.00	-1752.50	27.14	1563.21	-1749.11	132.96	1557.38	-2077.49	41.10	1558.94	-2128.58	-2.11	1518.51	391.20	1127.69	73.00	990.85	1098.83	80.19	421.92
3.68000	-1637.93	94.34	17.71	-1660.44	93.96	18.44	-1511.42	85.15	208.02	-1645.01	143.76	177.28	-1965.64	-17.51	16.25	-1944.64	-5.95	42.54	-2133.24	15.37	166.42	-2083.02	12.31	225.93	-1767.71	63.05	1197.70	0.00	0.00	0.00	-1745.19	26.47	1563.41	-1746.80	132.81	1556.43	-2066.68	39.97	1559.28	-2118.94	-2.21	1518.72	391.63	1127.49	73.23	991.96	1098.22	80.66	421.00
3.69000	-1634.32	98.33	18.85	-1655.67	94.03	19.56	-1511.42	85.15	208.02	-1645.01	143.76	177.28	-1933.36	-23.15	18.45	-1915.91	-9.26	43.30	-2106.97	11.61	160.44	-2058.41	8.67	219.45	-1759.46	62.36	1198.13	0.00	0.00	0.00	-1737.51	26.44	1563.59	-1736.18	132.62	1556.08	-2055.87	38.83	1559.62	-2109.29	-2.30	1518.94	391.49	1127.58	73.29	990.99	1098.75	80.41	419.53
3.70000	-1633.02	94.17	18.34	-1658.79	93.45	18.99	-1511.42	85.15	208.02	-1645.01	143.76	177.28	-1905.07	-27.57	19.03	-1891.40	-12.88	42.66	-2080.43	7.80	154.37	-2033.61	4.97	212.85	-1754.40	62.82	1198.42	0.00	0.00	0.00	-1728.41	25.63	1563.65	-1729.67	131.14	1555.87	-2045.07	37.66	1559.95	-2099.64	-2.39	1519.15	391.94	1127.92	73.16	991.17	1098.81	80.51	420.82
3.71000	-1643.22	93.85	16.45	-1668.01	93.50	16.97	-1511.42	85.15	208.02	-1645.01	143.76	177.28	-1884.62	-31.45	17.99	-1878.30	-17.13	38.89	-2053.62	3.92	148.20	-2008.62	1.20	206.15	-1745.91	62.19	1199.37	0.00	0.00	0.00	-1720.74	24.92	1563.72	-1726.62	129.24	1556.08	-2034.27	36.49	1560.29	-2089.97	-2.47	1519.37	390.39	1128.04	72.84	990.93	1098.61	80.38	421.34
3.72000	-1635.01	94.15	18.39	-1659.80	92.93	18.86	-1511.42	85.15	208.02	-1645.01	143.76	177.28	-1849.49	-34.08	19.22	-1855.01	-20.74	37.75	-2026.54	-0.02	141.93	-1983.43	-2.62	199.34	-1740.57	62.11	1199.74	0.00	0.00	0.00	-1713.70	24.28	1563.79	-1722.19	130.09	1556.38	-2023.48	35.29	1560.63	-2080.30	-2.54	1519.59	391.73	1127.46	73.39	991.41	1099.22	80.27	420.72
3.73000	-1641.34	93.15	16.99	-1660.76	92.28	18.77	-1511.42	85.15	208.02	-1645.01	143.76	177.28	-1828.40	-37.47	24.13	-1836.42	-23.68	44.03	-1999.18	-4.02	135.57	-1958.06	-6.51	192.42	-1732.52	62.06	1200.08	0.00	0.00	0.00	-1706.56	23.67	1563.88	-1706.29	128.95	1556.32	-2012.70	34.08	1560.97	-2070.62	-2.61	1519.82	391.31	1127.82	73.05	992.07	1098.37	80.59	420.95
3.74000	-1639.39	93.60	17.50	-1660.13	92.93	18.73	-1511.42	85.15	208.02	-1645.01	143.76	177.28	-1800.40	-41.16	24.63	-1808.57	-27.37	43.58	-1971.54	-8.09	129.11	-1932.48	-10.46	185.39	-1726.55	61.63	1200.16	0.00	0.00	0.00	-1696.68	22.84	1563.75	-1696.84	128.15	1556.77	-2001.93	32.86	1561.30	-2060.93	-2.67	1520.05	391.52	1128.85	72.83	992.01	1097.93	80.78	419.74
3.75000	-1631.20	93.88	19.72	-1659.26	92.59	18.84	-1511.42	85.15	208.02	-1645.01	143.76	177.28	-1772.28	-43.58	24.13	-1779.95	-30.87	42.27	-1943.63	-12.22	122.55	-1906.71	-14.48	178.25	-1718.88	61.92	1200.40	0.00	0.00	0.00	-1690.87	22.16	1563.83	-1696.92	126.50	1557.02	-1991.17	31.62	1561.64	-2051.23	-2.71	1520.28	389.69	1127.63	72.88	990.34	1098.96	80.02	420.50
3.76000	-1641.91	93.53	17.17	-1665.77	92.32	17.66	-1511.42	85.15	208.02	-1645.01	143.76	177.28	-1740.41	-45.97	23.97	-1755.04	-34.01	40.16	-1915.45	-16.42	115.89	-1880.75	-18.56	171.00	-1711.81	61.53	1200.44	0.00	0.00	0.00	-1682.63	21.22	1563.84	-1691.74	126.36	1557.20	-1980.42	30.36	1561.98	-2041.52	-2.75	1520.51	391.66	1127.07	73.38	991.65	1099.82	79.99	421.09
3.77000	-1636.01	93.15	19.40	-1656.58	92.75	19.63	-1511.42	85.15	208.02	-1645.01	143.76	177.28	-1711.53	-48.96	23.47	-1726.92	-37.12	38.40	-1886.98	-20.68	109.14	-1854.59	-22.70	163.64	-1704.69	61.75	1200.25	0.00	0.00	0.00	-1676.00	20.60	1563.92	-1673.32	125.68	1556.80	-1969.68	29.09	1562.31	-2031.81	-2.79	1520.75	392.13	1128.08	73.07	992.56	1100.07	80.38	422.56
3.78000	-1639.83	93.69	18.05	-1656.54	93.00	19.89	-1511.42	85.15	208.02	-1645.01	143.76	177.28	-1678.43	-55.29	25.64	-1696.53	-40.43	37.39	-1858.23	-25.01	102.28	-1828.24	-26.91	156.17	-1697.69	61.44	1200.01	0.00	0.00	0.00	-1669.01	19.81	1563.85	-1667.73	124.71	1557.54	-1958.94	27.79	1562.65	-2022.09	-2.81	1520.99	391.13	1129.10	72.58	991.07	1099.50	80.19	421.15
3.79000	-1646.01	93.24	17.72	-1666.61	92.31	18.49	-1511.42	85.15	208.02	-1645.01	143.76	177.28	-1651.31	-58.09	24.73	-1667.96	-43.78	38.41	-1829.20	-29.40	95.33	-1801.69	-31.19	148.58	-1690.24	61.15	1199.70	0.00	0.00	0.00	-1663.25	18.84	1563.75	-1660.85	123.93	1557.28	-1948.22	26.49	1562.98	-2012.36	-2.83	1521.24	390.23	1128.95	72.31	990.90	1099.25	80.12	420.04
3.80000	-1639.07	93.35	19.35	-1665.18	91.59	19.34	-1511.42	85.15	208.02	-1645.01	143.76	177.28	-1622.04	-60.59	24.37	-1639.99	-46.67	37.47	-1799.89	-33.86	88.28	-1777.74	-35.01	140.09	-1684.23	60.87	1199.40	0.00	0.00	0.00	-1653.82	17.92	1563.44	-1652.89	123.88	1557.40	-1937.51	25.16	1563.31	-2002.62	-2.83	1521.49	390.86	1127.21	73.07	992.04	1099.03	80.46	419.87
3.81000	-1639.75	92.73	18.82	-1658.80	91.57	20.77	-1511.42	85.15	208.02	-1645.01	143.76	177.28	-1591.77	-62.78	24.94	-1611.04	-48.67	36.89	-1770.29	-38.39	81.12	-1753.91	-38.59	132.14	-1674.06	60.12	1199.00	0.00	0.00	0.00	-1648.31	17.28	1563.32	-1647.13	122.93	1557.19	-1926.82	23.82	1563.64	-1992.88	-2.83	1521.74	391.21	1127.61	73.11	992.00	1098.60	80.59	418.91
3.82000	-1639.63	92.26	18.86	-1661.05	91.39	19.93	-1511.42	85.15	208.02	-1645.01	143.76	177.28	-1563.25	-64.53	25.68	-1583.88	-50.47	36.06	-1743.52	-42.87	72.61	-1730.04	-42.45	124.11	-1666.75	59.84	1198.41	0.00	0.00	0.00	-1638.59	16.70	1562.94	-1640.43	122.34	1556.77	-1916.13	22.47	1563.98	-1983.13	-2.82	1521.99	391.09	1128.26	72.78	991.27	1098.68	80.30	419.18
3.83000	-1638.30	92.87	18.19	-1659.83	90.50	20.55	-1511.42	85.15	208.02	-1645.01	143.76	177.28	-1534.14	-66.90	26.73	-1555.23	-52.22	36.32	-1716.26	-47.78	64.79	-1705.91	-46.17	116.89	-1660.62	59.91	1197.79	0.00	0.00	0.00	-1630.54	15.98	1562.61	-1626.86	120.81	1556.30	-1905.46	21.09	1564.31	-1973.37	-2.81	1522.25	392.82	1127.75	73.43	991.60	1098.83	80.54	419.22
3.84000	-1641.44	92.38	17.82	-1660.13	89.21	21.43	-1511.42	85.15	208.02	-1645.01	143.76	177.28	-1501.78	-66.92	29.36	-1526.44	-53.08	37.17	-1688.17	-52.76	57.79	-1679.73	-51.90	111.27	-1657.30	59.02	1197.04	0.00	0.00	0.00	-1625.00	14.99	1562.21	-1622.75	119.58	1556.04	-1894.80	19.70	1564.64	-1963.61	-2.78	1522.51	392.58	1128.58	73.08	991.36	1098.60	80.53	418.89
3.85000	-1632.16	91.40	20.19	-1660.49	89.53	21.18	-1511.42	85.15	208.02	-1645.01	143.76	177.28	-1473.81	-67.27	31.77	-1500.68	-54.30	37.87	-1658.89	-58.51	51.65	-1656.06	-54.62	104.74	-1649.49	58.86	1196.64	0.00	0.00	0.00	-1617.89	14.19	1561.59	-1612.14	120.07	1555.37	-1884.15	18.29	1564.97	-1953.84	-2.74	1522.77	392.18	1128.39	73.15	990.77	1098.98	80.06	419.17
3.86000	-1632.25	91.62	19.90	-1648.34	87.37	18.07	-1511.42	85.15	208.02	-1645.01	143.76	177.28	-1443.40	-68.04	35.40	-1473.41	-55.33	39.86	-1633.11	-60.96	44.63	-1631.00	-59.45	99.86	-1643.61	58.59	1196.04	0.00	0.00	0.00	-1609.73	13.53	1560.86	-1606.71	118.67	1554.82	-1873.52	16.86	1565.29	-1944.07	-2.70	1523.04	392.36	1127.01	73.55	990.85	1099.39	80.00	421.04
3.87000	-1630.07	84.51	18.52	-1667.09	88.05	14.35	-1511.42	85.15	208.02	-1645.01	143.76	177.28	-1417.90	-66.94	39.06	-1444.00	-56.12	43.08	-1605.49	-65.35	39.26	-1607.24	-62.58	94.75	-1632.77	58.54	1195.45	0.00	0.00	0.00	-1600.22	12.66	1559.94	-1602.46	118.26	1554.28	-1862.90	15.42	1565.62	-1934.29	-2.65	1523.31	392.14	1127.06	73.48	992.26	1099.29	80.42	420.02
3.88000	-1643.96	86.05	14.72	-1675.01	89.24	12.68	-1511.42	85.15	208.02	-1645.01	143.76	177.28	-1393.54	-66.95	43.93	-1417.35	-56.50	46.89	-1579.92	-67.64	34.18	-1583.10	-66.45	91.33	-1626.31	57.50	1194.73	0.00	0.00	0.00	-1593.96	12.17	1558.98	-1594.61	117.02	1553.40	-1852.30	13.96	1565.95	-1924.50	-2.59	1523.58	391.00	1128.00	73.03	992.25	1099.21	80.50	419.94
3.89000	-1629.88	87.07	18.87	-1657.41	89.97	15.32	-1511.42	85.15	208.02	-1645.01	143.76	177.28	-1370.37	-66.35	50.01	-1392.54	-56.72	51.65	-1554.98	-69.50	30.27	-1559.68	-70.05	88.45	-1622.94	57.00	1193.74	0.00	0.00	0.00	-1586.39	11.43	1557.93	-1585.86	116.66	1552.05	-1841.71	12.48	1566.27	-1914.71	-2.51	1523.86	391.53	1128.18	72.99	991.37	1099.13	80.16	420.67
3.90000	-1646.50	87.19	14.16	-1652.72	89.73	16.75	-1511.42	85.15	208.02	-1645.01	143.76	177.28	-1342.19	-65.70	58.94	-1369.58	-56.37	57.33	-1530.07	-71.74	28.28	-1536.94	-73.39	86.63	-1615.78	56.44	1192.99	0.00	0.00	0.00	-1579.09	10.62	1556.74	-1577.27	115.84	1551.15	-1831.14	10.99	1566.60	-1904.91	-2.43	1524.14	390.81	1128.36	72.81	991.41	1098.67	80.48	420.55
3.91000	-1651.33	87.23	12.76	-1648.39	90.26	17.63	-1511.42	85.15	208.02	-1645.01	143.76	177.28	-1324.34	-64.41	65.10	-1344.76	-55.41	63.88	-1505.49	-74.71	27.49	-1515.56	-75.83	85.82	-1606.52	56.54	1191.82	0.00	0.00	0.00	-1569.97	9.96	1555.37	-1569.89	114.63	1549.91	-1820.59	9.47	1566.92	-1895.11	-2.35	1524.42	390.88	1128.12	72.92	991.52	1099.11	80.40	420.04
3.92000	-1630.44	89.22	15.57	-1666.24	90.08	14.04	-1511.42	85.15	208.02	-1645.01	143.76	177.28	-1301.91	-63.80	72.89	-1323.34	-55.94	70.62	-1482.76	-76.97	27.92	-1495.15	-77.96	85.39	-1601.57	55.03	1190.82	0.00	0.00	0.00	-1561.87	8.71	1553.95	-1568.74	113.72	1548.91	-1810.05	7.94	1567.24	-1885.31	-2.25	1524.71	390.91	1128.36	72.79	990.87	1097.96	80.52	419.59
3.93000	-1629.05	88.02	18.31	-1660.48	93.96	18.38	-1511.42	85.15	208.02	-1645.01	143.76	177.28	-1281.15	-63.05	80.61	-1304.53	-56.04	77.08	-1461.60	-79.27	29.13	-1476.81	-79.53	85.64	-1593.73	54.80	1189.87	0.00	0.00	0.00	-1556.12	7.86	1552.72	-1560.19	113.21	1547.73	-1799.53	6.39	1567.57	-1875.49	-2.14	1525.00	391.01	1127.96	73.05	991.76	1098.19	80.74	420.48
3.94000	-1642.16	89.32	15.16	-1659.30	94.82	18.61	-1511.42	85.15	208.02	-1645.01	143.76	177.28	-1260.73	-61.72	87.56	-1286.80	-55.76	83.19	-1442.52	-81.07	30.59	-1458.96	-82.08	86.88	-1588.01	53.64	1188.69	0.00	0.00	0.00	-1547.79	6.91	1551.33	-1545.07	111.69	1546.76	-1789.02	4.83	1567.89	-1865.68	-2.02	1525.30	391.54	1128.63	72.72	991.93	1098.83	80.48	421.81
3.95000	-1631.90	96.70	17.57	-1660.13	93.68	18.62	-1511.42	85.15	208.02	-1645.01	143.76	177.28	-1249.75	-61.12	92.09	-1269.80	-53.70	88.95	-1424.84	-83.80	32.72	-1444.11	-83.38	87.63	-1578.78	53.23	1187.59	0.00	0.00	0.00	-1539.67	5.60	1549.96	-1536.99	110.64	1545.50	-1778.54	3.24	1568.21	-1855.86	-1.90	1525.59	391.02	1128.54	72.77	991.51	1097.93	80.72	420.34
3.96000	-1637.22	95.19	17.40	-1666.24	94.70	16.93	-1511.42	85.15	208.02	-1645.01	143.76	177.28	-1238.21	-60.81	96.15	-1256.33	-53.06	92.96	-1409.53	-86.08	34.64	-1429.74	-85.96	88.71	-1573.62	52.34	1186.40	0.00	0.00	0.00	-1533.14	4.76	1548.72	-1529.28	109.61	1544.31	-1768.07	1.64	1568.53	-1846.03	-1.76	1525.89	390.52	1128.37	72.55	992.13	1098.43	80.77	419.92
3.97000	-1632.86	95.99	18.08	-1659.62	95.03	17.95	-1511.42	85.15	208.02	-1645.01	143.76	177.28	-1222.82	-59.75	100.16	-1245.26	-53.42	95.53	-1397.85	-87.04	34.77	-1417.51	-88.50	89.63	-1565.22	51.36	1185.38	0.00	0.00	0.00	-1524.62	3.88	1547.46	-1521.91	109.07	1542.93	-1757.62	0.02	1568.84	-1836.20	-1.62	1526.20	390.19	1128.43	72.68	991.68	1098.60	80.55	420.57
3.98000	-1634.20	96.71	17.73	-1656.35	95.00	18.92	-1511.42	85.15	208.02	-1645.01	143.76	177.28	-1213.29	-60.83	101.85	-1235.50	-52.74	97.65	-1386.90	-89.67	34.87	-1408.37	-89.99	89.27	-1557.65	51.45	1184.27	0.00	0.00	0.00	-1518.61	2.55	1546.28	-1514.80	107.19	1541.82	-1747.19	-1.62	1569.16	-1826.37	-1.46	1526.50	390.67	1127.53	73.07	990.75	1099.28	80.06	418.45
3.99000	-1636.98	96.68	17.38	-1656.98	95.11	18.53	-1511.42	85.15	208.02	-1645.01	143.76	177.28	-1205.80	-61.47	102.15	-1228.28	-53.29	97.83	-1378.47	-92.27	33.91	-1401.15	-91.79	88.31	-1546.65	50.30	1183.30	0.00	0.00	0.00	-1511.52	1.40	1545.06	-1506.82	106.18	1540.75	-1736.78	-3.28	1569.47	-1816.54	-1.30	1526.82	391.62	1127.94	73.11	991.61	1099.15	80.30	419.54
4.00000	-1641.32	97.71	17.06	-1661.05	95.72	17.52	-1511.42	85.15	208.02	-1645.01	143.76	177.28	-1199.22	-61.94	100.71	-1222.81	-54.56	96.04	-1373.91	-92.76	31.29	-1395.91	-93.18	86.63	-1539.98	49.21	1182.18	0.00	0.00	0.00	-1504.84	-0.06	1543.96	-1498.49	105.64	1539.67	-1726.39	-4.96	1569.79	-1806.70	-1.13	1527.13	391.36	1128.92	72.79	989.86	1098.68	80.11	419.86
4.01000	-1640.15	97.06	17.42	-1662.31	96.38	17.35	-1511.42	85.15	208.02	-1645.01	143.76	177.28	-1196.29	-63.65	96.32	-1219.74	-57.51	91.68	-1371.60	-92.90	27.98	-1391.68	-95.11	84.87	-1535.85	48.34	1181.35	0.00	0.00	0.00	-1496.21	-1.19	1542.84	-1491.74	103.94	1538.72	-1716.02	-6.65	1570.10	-1796.85	-0.94	1527.45	391.38	1128.11	72.97	990.47	1098.91	80.18	421.63
4.02000	-1634.09	96.69	19.55	-1664.93	95.92	16.68	-1511.42	85.15	208.02	-1645.01	143.76	177.28	-1191.48	-66.08	91.20	-1217.07	-59.09	86.78	-1370.96	-93.27	24.34	-1389.02	-96.48	82.39	-1525.58	47.38	1180.86	0.00	0.00	0.00	-1489.09	-2.68	1541.88	-1486.71	102.48	1538.10	-1705.67	-8.36	1570.41	-1787.01	-0.75	1527.77	391.31	1129.23	72.64	990.97	1100.05	79.84	419.70
4.03000	-1628.62	97.00	20.81	-1656.72	95.73	18.52	-1511.42	85.15	208.02	-1645.01	143.76	177.28	-1197.76	-69.08	82.40	-1215.27	-65.30	81.03	-1372.02	-92.33	21.47	-1388.16	-96.88	79.37	-1518.69	45.45	1180.28	0.00	0.00	0.00	-1480.00	-3.94	1541.03	-1477.82	101.54	1537.32	-1695.35	-10.10	1570.72	-1777.16	-0.55	1528.09	390.99	1127.77	72.96	990.79	1099.49	79.93	418.85
4.04000	-1631.37	96.60	20.46	-1658.13	96.24	18.06	-1511.42	85.15	208.02	-1645.01	143.76	177.28	-1192.35	-72.27	76.92	-1215.64	-66.44	73.77	-1373.43	-91.32	18.86	-1387.30	-97.60	76.78	-1510.79	44.19	1179.58	0.00	0.00	0.00	-1473.29	-5.44	1540.08	-1468.69	100.24	1536.42	-1685.04	-11.85	1571.03	-1767.31	-0.33	1528.42	390.81	1128.31	72.67	990.66	1097.67	80.61	421.48
4.05000	-1631.95	97.58	20.53	-1654.08	95.72	18.88	-1511.42	85.15	208.02	-1645.01	143.76	177.28	-1191.06	-76.12	70.91	-1213.91	-69.37	68.22	-1372.65	-91.04	17.51	-1385.36	-98.07	74.95	-1502.65	42.71	1179.10	0.00	0.00	0.00	-1466.23	-7.16	1539.38	-1460.28	98.61	1535.60	-1674.76	-13.62	1571.34	-1757.45	-0.11	1528.76	391.53	1128.48	72.78	991.35	1097.88	80.55	421.98
4.06000	-1644.48	97.23	18.12	-1662.20	95.93	17.18	-1511.42	85.15	208.02	-1645.01	143.76	177.28	-1187.00	-77.95	64.83	-1211.18	-69.47	63.05	-1370.60	-91.13	17.24	-1381.42	-98.08	74.25	-1494.50	41.40	1178.69	0.00	0.00	0.00	-1458.56	-8.92	1538.89	-1455.46	97.38	1535.12	-1664.50	-15.41	1571.65	-1747.60	0.12	1529.09	390.92	1129.00	72.40	991.82	1098.87	80.50	421.47
4.07000	-1634.12	97.52	19.86	-1658.93	95.68	18.28	-1511.42	85.15	208.02	-1645.01	143.76	177.28	-1183.91	-78.00	57.24	-1208.01	-68.44	56.03	-1369.56	-90.71	17.06	-1376.55	-98.39	74.07	-1484.67	39.58	1178.70	0.00	0.00	0.00	-1450.18	-10.29	1538.83	-1449.10	96.62	1535.13	-1654.26	-17.21	1571.95	-1737.74	0.37	1529.43	390.72	1128.65	72.41	990.79	1098.09	80.50	420.25
4.08000	-1635.08	96.74	19.90	-1661.74	95.42	17.68	-1511.42	85.15	208.02	-1645.01	143.76	177.28	-1182.69	-75.78	49.06	-1207.75	-65.92	49.11	-1367.94	-90.41	17.09	-1373.86	-97.87	73.30	-1480.75	37.65	1178.99	0.00	0.00	0.00	-1443.97	-11.80	1539.09	-1441.72	94.46	1535.70	-1644.05	-19.04	1572.26	-1727.88	0.62	1529.77	391.24	1127.97	72.98	990.80	1097.93	80.49	419.28
4.09000	-1633.75	98.51	19.62	-1659.52	95.67	17.74	-1511.42	85.15	208.02	-1645.01	143.76	177.28	-1178.49	-72.48	43.85	-1204.32	-63.27	45.16	-1366.60	-90.38	17.09	-1370.51	-99.14	73.28	-1470.73	35.90	1179.83	0.00	0.00	0.00	-1436.49	-13.54	1539.59	-1429.94	92.91	1536.87	-1633.86	-20.89	1572.56	-1718.02	0.88	1530.12	390.08	1128.28	72.74	991.33	1098.85	80.44	420.44
4.10000	-1636.82	97.02	19.21	-1664.50	96.35	16.40	-1511.42	85.15	208.02	-1645.01	143.76	177.28	-1177.40	-70.05	39.61	-1202.38	-61.49	41.47	-1365.98	-90.07	16.75	-1369.09	-98.60	72.70	-1462.01	33.95	1180.67	0.00	0.00	0.00	-1428.47	-15.00	1540.33	-1421.66	91.25	1537.81	-1623.70	-22.75	1572.86	-1708.15	1.16	1530.47	390.38	1128.00	73.03	991.07	1099.13	80.21	421.97
4.11000	-1635.80	97.53	19.32	-1657.89	96.20	17.58	-1511.42	85.15	208.02	-1645.01	143.76	177.28	-1179.23	-70.33	35.09	-1202.17	-60.93	38.16	-1365.25	-90.61	16.82	-1367.19	-99.11	72.81	-1454.29	32.26	1182.27	0.00	0.00	0.00	-1421.20	-16.85	1541.23	-1414.17	89.82	1538.71	-1613.56	-24.64	1573.16	-1698.29	1.44	1530.82	389.36	1127.39	72.75	990.36	1098.42	80.15	420.13
4.12000	-1631.79	97.56	19.93	-1658.48	96.88	17.37	-1511.42	85.15	208.02	-1645.01	143.76	177.28	-1177.81	-70.90	32.50	-1201.75	-61.44	35.88	-1364.60	-91.41	17.02	-1365.57	-99.42	72.88	-1445.74	30.50	1184.15	0.00	0.00	0.00	-1412.65	-18.46	1542.31	-1407.13	87.96	1539.69	-1603.45	-26.54	1573.46	-1688.42	1.74	1531.18	391.60	1127.80	73.03	991.03	1098.65	80.26	418.56
4.13000	-1627.61	97.93	20.27	-1654.15	96.75	17.64	-1511.42	85.15	208.02	-1645.01	143.76	177.28	-1180.05	-70.85	30.13	-1201.77	-61.50	33.98	-1364.56	-91.25	16.76	-1364.08	-100.04	73.13	-1436.36	27.93	1186.17	0.00	0.00	0.00	-1406.31	-20.24	1543.56	-1399.89	86.15	1540.95	-1593.36	-28.47	1573.76	-1678.55	2.04	1531.54	390.70	1127.34	73.16	991.12	1098.51	80.44	418.79
4.14000	-1633.47	97.78	19.23	-1653.48	96.17	17.57	-1511.42	85.15	208.02	-1645.01	143.76	177.28	-1177.16	-70.12	28.64	-1200.93	-60.67	32.27	-1364.06	-91.77	17.06	-1363.60	-99.59	72.78	-1429.13	25.94	1188.15	0.00	0.00	0.00	-1399.45	-21.92	1544.92	-1392.48	84.21	1542.17	-1583.30	-30.41	1574.06	-1668.68	2.36	1531.91	390.46	1127.38	73.12	992.09	1099.20	80.36	420.20
4.15000	-1645.12	98.91	15.70	-1652.58	96.42	17.00	-1511.42	85.15	208.02	-1645.01	143.76	177.28	-1174.05	-69.24	27.56	-1200.54	-60.18	30.74	-1363.89	-91.31	16.87	-1362.26	-99.85	73.12	-1421.41	23.18	1190.33	0.00	0.00	0.00	-1391.08	-23.58	1546.22	-1385.45	82.20	1543.52	-1573.26	-32.38	1574.35	-1658.81	2.69	1532.27	392.45	1128.60	72.99	992.57	1098.55	80.74	421.05
4.16000	-1631.86	98.33	18.03	-1655.57	96.79	15.94	-1511.42	85.15	208.02	-1645.01	143.76	177.28	-1174.69	-68.46	26.27	-1200.80	-59.73	29.60	-1364.35	-90.65	16.70	-1361.60	-99.27	72.86	-1414.80	20.96	1192.59	0.00	0.00	0.00	-1383.79	-25.19	1547.72	-1377.86	80.88	1544.78	-1563.26	-34.36	1574.64	-1648.94	3.03	1532.65	391.67	1128.94	72.75	991.31	1097.80	80.63	419.68
4.17000	-1635.77	98.56	16.63	-1658.87	96.22	14.68	-1511.42	85.15	208.02	-1645.01	143.76	177.28	-1177.38	-68.81	24.63	-1199.73	-59.37	28.88	-1363.30	-91.65	17.29	-1360.02	-100.23	73.36	-1405.52	19.18	1194.91	0.00	0.00	0.00	-1376.40	-26.77	1548.96	-1370.70	78.86	1546.06	-1553.28	-36.36	1574.93	-1639.07	3.37	1533.02	391.02	1128.27	72.96	990.70	1097.49	80.63	419.11
4.18000	-1629.31	98.38	17.56	-1660.78	96.55	14.09	-1511.42	85.15	208.02	-1645.01	143.76	177.28	-1172.89	-67.67	24.93	-1200.63	-59.34	28.14	-1363.20	-91.78	17.46	-1360.37	-99.24	72.91	-1397.77	15.77	1196.89	0.00	0.00	0.00	-1367.28	-28.24	1550.18	-1363.46	77.32	1547.08	-1543.32	-38.39	1575.22	-1629.20	3.73	1533.40	390.65	1128.25	72.84	991.66	1098.63	80.55	420.21
4.19000	-1637.77	98.95	14.84	-1649.10	97.22	16.16	-1511.42	85.15	208.02	-1645.01	143.76	177.28	-1172.16	-68.63	24.54	-1200.36	-59.41	27.68	-1363.84	-90.68	16.84	-1359.80	-99.64	73.04	-1389.59	13.13	1198.83	0.00	0.00	0.00	-1360.53	-29.70	1551.42	-1356.27	75.81	1548.07	-1533.40	-40.43	1575.51	-1619.33	4.11	1533.78	390.86	1128.02	72.82	991.10	1098.18	80.66	419.06
4.20000	-1626.66	100.23	15.88	-1649.72	96.76	15.93	-1511.42	85.15	208.02	-1645.01	143.76	177.28	-1175.17	-68.39	23.56	-1199.80	-59.54	27.50	-1363.39	-91.04	17.17	-1359.47	-99.54	72.99	-1379.04	10.84	1200.44	0.00	0.00	0.00	-1352.38	-31.21	1552.56	-1349.12	74.52	1548.86	-1523.51	-42.50	1575.80	-1609.46	4.49	1534.17	391.05	1128.05	73.02	991.35	1097.98	80.71	420.94
4.21000	-1628.90	100.47	13.89	-1646.83	97.97	15.85	-1511.42	85.15	208.02	-1645.01	143.76	177.28	-1176.43	-68.67	22.88	-1200.61	-59.22	26.99	-1363.50	-90.69	17.04	-1359.26	-99.27	72.92	-1370.25	8.23	1201.65	0.00	0.00	0.00	-1344.56	-32.71	1553.50	-1342.35	72.65	1549.61	-1513.64	-44.58	1576.08	-1599.59	4.88	1534.56	392.81	1128.03	73.35	991.31	1098.80	80.29	421.17
4.22000	-1625.59	100.18	12.31	-1639.06	97.10	17.24	-1511.42	85.15	208.02	-1645.01	143.76	177.28	-1176.73	-67.95	22.55	-1200.25	-59.34	26.68	-1363.50	-90.53	17.09	-1358.67	-99.56	72.90	-1361.91	6.00	1202.49	0.00	0.00	0.00	-1337.35	-34.13	1554.34	-1335.40	70.96	1550.24	-1503.81	-46.69	1576.37	-1589.72	5.28	1534.96	391.37	1127.38	73.11	990.40	1099.43	80.02	419.09
4.23000	-1619.69	100.37	11.27	-1633.85	97.29	18.21	-1511.42	85.15	208.02	-1645.03	143.76	177.28	-1175.30	-68.75	22.25	-1200.27	-59.64	26.31	-1362.95	-90.89	17.26	-1358.79	-99.42	72.57	-1351.29	4.25	1202.78	0.00	0.00	0.00	-1329.37	-35.33	1555.13	-1327.77	70.02	1550.77	-1494.00	-48.81	1576.65	-1579.85	5.70	1535.35	390.94	1128.03	72.84	991.60	1098.31	80.61	418.86
4.24000	-1619.90	101.60	8.20	-1628.87	96.14	19.25	-1511.42	85.15	208.02	-1663.55	141.23	180.70	-1175.53	-68.53	22.20	-1198.84	-59.51	26.60	-1363.35	-90.36	16.99	-1358.65	-99.49	72.35	-1345.94	3.21	1202.87	0.00	0.00	0.00	-1320.60	-36.66	1555.88	-1326.81	68.31	1550.89	-1484.23	-50.96	1576.93	-1569.98	6.13	1535.75	390.65	1128.62	72.59	991.75	1098.31	80.68	420.97
4.25000	-1615.36	101.61	5.90	-1616.60	96.64	21.08	-1511.42	85.15	208.02	-1642.57	138.29	189.79	-1173.12	-68.22	22.46	-1197.97	-59.67	26.56	-1363.35	-90.38	16.93	-1358.28	-100.02	72.38	-1338.07	1.80	1202.96	0.00	0.00	0.00	-1312.75	-38.05	1556.47	-1319.48	67.06	1551.12	-1474.49	-53.13	1577.21	-1560.12	6.57	1536.16	391.44	1127.65	73.03	991.95	1097.93	80.87	420.22
4.26000	-1605.32	101.62	4.39	-1606.08	95.58	23.10	-1511.42	85.15	208.02	-1610.11	135.00	200.75	-1176.76	-68.70	21.65	-1200.00	-59.80	26.06	-1363.11	-90.65	17.03	-1357.93	-100.66	72.43	-1330.58	0.75	1202.56	0.00	0.00	0.00	-1305.18	-39.57	1557.03	-1312.53	65.60	1551.48	-1464.78	-55.31	1577.48	-1550.25	7.02	1536.57	391.24	1128.61	72.93	990.83	1099.28	80.21	421.54
4.27000	-1600.75	102.33	1.31	-1595.22	95.40	25.89	-1511.42	85.15	208.02	-1618.19	130.64	205.55	-1173.54	-68.60	22.20	-1200.49	-59.91	26.02	-1363.29	-90.65	16.90	-1358.02	-100.78	72.31	-1320.47	-0.54	1202.08	0.00	0.00	0.00	-1297.16	-40.81	1557.42	-1304.19	63.93	1551.75	-1455.10	-57.52	1577.76	-1540.39	7.48	1536.98	390.03	1128.04	72.87	990.82	1098.77	80.24	420.84
4.28000	-1588.49	103.07	4.12	-1579.27	94.71	31.21	-1511.42	85.15	208.02	-1610.29	125.54	214.54	-1174.21	-68.41	22.29	-1200.50	-59.60	25.83	-1363.36	-90.62	16.81	-1358.02	-100.78	72.29	-1312.84	-1.53	1201.52	0.00	0.00	0.00	-1289.70	-42.55	1557.73	-1297.12	63.22	1552.10	-1445.45	-59.75	1578.03	-1530.52	7.95	1537.40	390.83	1127.27	73.34	990.66	1098.21	80.47	420.10
4.29000	-1572.54	103.91	9.81	-1565.67	94.65	35.95	-1511.42	85.15	208.02	-1601.44	121.45	221.32	-1173.53	-68.14	22.14	-1199.78	-59.70	26.26	-1363.53	-90.51	16.71	-1357.60	-101.42	72.45	-1306.49	-2.59	1201.13	0.00	0.00	0.00	-1281.03	-44.00	1557.97	-1290.97	61.46	1552.60	-1435.84	-62.00	1578.30	-1520.66	8.43	1537.82	391.59	1128.49	72.90	990.74	1097.92	80.71	418.54
4.30000	-1546.35	100.58	16.91	-1536.46	98.26	44.30	-1511.42	85.15	208.02	-1589.44	117.21	226.47	-1176.12	-68.59	22.03	-1200.52	-59.58	25.96	-1363.12	-91.01	16.94	-1358.65	-100.35	71.73	-1299.20	-3.37	1200.89	0.00	0.00	0.00	-1272.26	-45.44	1558.04	-1281.15	60.10	1553.01	-1426.26	-64.28	1578.57	-1510.81	8.93	1538.25	391.16	1128.54	72.65	991.35	1098.09	80.71	421.61
4.31000	-1524.85	102.67	23.22	-1521.22	100.17	49.13	-1511.42	85.15	208.02	-1572.09	111.67	230.55	-1174.56	-68.31	21.98	-1200.10	-59.72	26.02	-1364.04	-89.95	16.25	-1358.02	-101.09	72.17	-1291.71	-4.47	1200.69	0.00	0.00	0.00	-1263.14	-47.05	1558.05	-1273.35	58.22	1553.43	-1416.80	-67.86	1578.58	-1500.95	9.44	1538.67	392.21	1127.36	73.38	990.95	1097.82	80.80	420.01
4.32000	-1499.24	104.67	29.58	-1494.79	99.54	55.11	-1511.42	85.15	208.02	-1547.21	103.65	234.14	-1173.30	-68.33	22.43	-1199.31	-59.96	26.24	-1363.29	-90.78	16.85	-1358.02	-100.89	72.16	-1282.81	-4.83	1200.61	0.00	0.00	0.00	-1253.47	-48.49	1558.05	-1266.23	56.72	1553.85	-1408.49	-69.65	1578.69	-1491.09	9.96	1539.11	391.64	1128.34	72.95	990.85	1098.37	80.49	418.34
4.33000	-1477.94	104.48	33.65	-1468.51	97.62	59.61	-1511.42	85.15	208.02	-1527.60	95.55	236.99	-1174.54	-68.16	21.92	-1200.20	-60.11	25.95	-1363.20	-90.78	16.96	-1357.41	-101.53	72.63	-1278.12	-5.80	1200.46	0.00	0.00	0.00	-1246.10	-50.05	1558.07	-1256.60	55.29	1554.05	-1400.12	-71.58	1578.97	-1481.24	10.49	1539.54	392.12	1127.88	73.33	991.47	1097.36	80.95	418.68
4.34000	-1454.02	104.86	37.89	-1445.24	96.49	63.07	-1511.42	85.15	208.02	-1508.03	92.47	238.36	-1175.29	-68.76	21.75	-1200.47	-59.97	25.82	-1363.30	-90.59	16.89	-1357.41	-101.49	72.69	-1274.18	-7.47	1200.49	0.00	0.00	0.00	-1237.43	-51.41	1557.97	-1251.89	53.72	1554.35	-1391.98	-72.99	1579.35	-1471.39	11.03	1539.98	390.76	1128.10	73.07	991.78	1098.46	80.60	420.21
4.35000	-1427.49	104.27	42.68	-1415.98	95.44	66.49	-1511.42	85.15	208.02	-1489.08	88.41	237.85	-1174.83	-68.75	22.03	-1200.31	-60.23	26.11	-1363.51	-90.12	16.75	-1356.90	-101.81	73.07	-1264.32	-7.79	1200.90	0.00	0.00	0.00	-1229.04	-52.75	1557.89	-1243.62	52.48	1554.30	-1382.69	-75.43	1579.74	-1461.55	11.59	1540.43	389.79	1128.24	72.71	992.36	1097.82	80.92	419.74
4.36000	-1401.17	102.40	44.73	-1400.08	92.83	66.86	-1511.40	85.14	208.02	-1470.26	84.32	236.13	-1173.30	-69.31	22.12	-1199.02	-60.51	26.34	-1363.04	-90.59	17.12	-1357.71	-100.83	72.85	-1254.61	-9.27	1201.25	0.00	0.00	0.00	-1222.80	-53.90	1557.82	-1234.65	51.47	1554.18	-1373.87	-77.27	1580.16	-1451.70	12.16	1540.88	390.89	1128.52	72.75	991.66	1098.15	80.71	420.11
4.37000	-1373.81	100.60	46.04	-1372.28	91.15	67.90	-1491.59	81.44	203.73	-1451.82	79.63	233.00	-1172.77	-68.02	22.40	-1199.79	-60.34	26.16	-1362.80	-90.60	17.22	-1357.28	-101.01	73.18	-1249.67	-10.96	1201.38	0.00	0.00	0.00	-1212.93	-54.97	1557.45	-1225.45	49.98	1554.28	-1365.62	-78.26	1580.49	-1441.87	12.74	1541.33	390.62	1128.79	72.76	991.09	1098.88	80.28	419.87
4.38000	-1341.97	99.17	47.17	-1349.28	87.93	67.06	-1470.75	78.75	198.33	-1431.35	77.79	229.71	-1174.79	-68.51	22.02	-1199.93	-60.60	26.04	-1362.97	-90.09	17.14	-1357.36	-100.57	73.07	-1243.99	-11.65	1201.66	0.00	0.00	0.00	-1204.22	-56.12	1557.08	-1218.43	48.98	1554.06	-1357.18	-79.48	1580.82	-1432.03	13.33	1541.79	391.64	1127.46	73.28	991.22	1098.70	80.30	419.76
4.39000	-1312.95	96.25	47.39	-1326.39	84.70	65.42	-1448.96	76.63	191.84	-1412.57	73.42	224.23	-1178.49	-69.34	21.76	-1200.09	-61.05	26.10	-1363.29	-89.53	17.17	-1357.91	-99.79	72.96	-1232.94	-12.93	1201.96	0.00	0.00	0.00	-1196.03	-56.96	1556.76	-1206.02	47.84	1553.46	-1348.12	-81.49	1581.10	-1422.20	13.94	1542.25	390.11	1127.93	72.72	991.32	1097.72	80.70	420.43
4.40000	-1287.13	93.54	46.30	-1302.67	82.02	63.19	-1426.94	74.29	184.16	-1391.06	72.22	218.77	-1178.15	-69.61	21.72	-1200.71	-61.28	26.00	-1362.43	-90.34	17.79	-1357.65	-99.71	73.14	-1227.61	-13.08	1201.97	0.00	0.00	0.00	-1187.51	-58.01	1556.42	-1197.41	47.52	1553.15	-1339.60	-82.85	1581.26	-1412.37	14.55	1542.71	389.58	1128.69	72.39	991.66	1098.48	80.44	420.34
4.41000	-1262.18	91.13	43.88	-1276.70	80.08	60.83	-1404.95	71.69	174.99	-1369.80	70.51	211.97	-1172.83	-69.71	23.22	-1200.83	-61.40	26.12	-1362.21	-90.49	18.13	-1357.56	-99.47	73.27	-1220.74	-14.49	1202.10	0.00	0.00	0.00	-1178.91	-58.60	1556.08	-1190.66	46.42	1552.65	-1331.36	-83.83	1581.50	-1402.54	15.18	1543.18	390.14	1129.01	72.39	991.14	1098.05	80.54	420.69
4.42000	-1235.30	88.94	41.69	-1249.20	77.89	58.27	-1380.94	70.62	165.66	-1348.02	69.04	204.44	-1174.41	-69.99	22.91	-1198.41	-61.46	26.79	-1362.05	-90.24	18.24	-1356.80	-99.87	73.60	-1211.24	-15.66	1201.95	0.00	0.00	0.00	-1170.52	-59.11	1555.68	-1184.46	45.93	1552.16	-1323.13	-84.81	1581.50	-1392.72	15.83	1543.65	391.27	1128.19	72.96	991.48	1098.49	80.48	420.79
4.43000	-1205.07	86.13	40.33	-1219.87	75.17	55.58	-1356.56	69.68	155.83	-1324.72	68.96	196.36	-1174.51	-69.85	23.20	-1200.15	-61.37	26.61	-1361.94	-89.93	18.43	-1356.64	-99.63	73.79	-1203.49	-16.47	1201.70	0.00	0.00	0.00	-1163.35	-59.54	1555.36	-1175.22	45.56	1551.52	-1315.29	-85.29	1581.47	-1382.91	16.48	1544.13	390.62	1127.61	73.02	991.20	1098.72	80.24	419.05
4.44000	-1173.31	83.08	39.67	-1187.35	73.00	53.69	-1330.86	69.23	145.29	-1301.27	68.79	187.69	-1175.01	-70.50	23.33	-1198.00	-61.76	27.35	-1361.80	-90.05	18.66	-1356.52	-99.23	73.85	-1197.70	-16.81	1201.19	0.00	0.00	0.00	-1154.49	-60.23	1554.89	-1169.37	45.17	1551.00	-1306.92	-86.15	1581.29	-1373.10	17.15	1544.61	390.39	1127.35	73.03	991.66	1097.81	80.68	420.06
4.45000	-1142.84	80.41	38.38	-1156.98	71.01	51.59	-1304.61	68.82	134.56	-1277.51	68.71	178.77	-1172.35	-70.55	24.26	-1197.09	-61.85	27.81	-1362.08	-89.35	18.65	-1355.98	-99.41	74.25	-1188.87	-18.74	1200.68	0.00	0.00	0.00	-1146.37	-60.81	1554.39	-1161.46	44.65	1550.35	-1298.20	-87.37	1581.01	-1363.29	17.83	1545.09	390.70	1127.01	73.11	992.13	1098.30	80.67	419.25
4.46000	-1110.52	78.43	37.40	-1126.05	69.23	49.90	-1278.10	67.97	122.93	-1253.45	67.68	168.93	-1171.60	-71.38	24.59	-1196.14	-62.43	28.42	-1362.02	-89.19	18.90	-1356.25	-98.55	74.02	-1180.81	-19.13	1199.92	0.00	0.00	0.00	-1138.56	-61.38	1553.93	-1151.38	43.81	1549.77	-1289.87	-88.16	1580.61	-1353.49	18.52	1545.58	389.03	1128.09	72.45	992.33	1098.32	80.70	420.60
4.47000	-1076.43	76.48	37.43	-1095.24	67.24	48.22	-1251.89	65.39	110.44	-1229.01	67.47	159.33	-1170.64	-72.06	25.04	-1191.05	-63.52	31.75	-1361.63	-89.43	19.28	-1355.78	-99.00	74.62	-1173.14	-19.67	1199.01	0.00	0.00	0.00	-1130.00	-61.80	1553.31	-1141.64	43.24	1549.08	-1281.66	-88.76	1580.18	-1343.69	19.23	1546.07	389.97	1127.70	72.72	992.11	1098.15	80.67	419.32
4.48000	-1044.64	75.44	37.28	-1066.23	66.16	46.31	-1225.18	63.53	97.99	-1205.66	65.24	148.59	-1172.12	-71.37	26.70	-1192.44	-63.17	31.38	-1361.71	-89.23	19.32	-1354.90	-99.68	75.19	-1165.92	-21.03	1198.16	0.00	0.00	0.00	-1121.13	-62.22	1552.61	-1137.22	43.20	1548.48	-1273.00	-90.17	1579.57	-1333.90	19.95	1546.57	390.96	1127.63	73.12	991.43	1098.04	80.81	419.22
4.49000	-1013.43	73.39	37.15	-1033.64	64.12	45.45	-1197.41	63.10	86.34	-1179.62	66.49	139.15	-1168.18	-71.21	27.36	-1196.98	-63.27	29.69	-1361.10	-89.82	19.95	-1355.16	-99.10	75.19	-1158.35	-21.65	1197.22	0.00	0.00	0.00	-1112.34	-62.78	1551.92	-1128.26	42.32	1547.72	-1264.31	-91.37	1578.96	-1324.11	20.68	1547.07	390.36	1127.77	72.90	991.90	1098.49	80.75	420.67
4.50000	-981.45	71.78	37.27	-1001.79	62.95	44.43	-1168.25	63.45	75.40	-1154.02	65.86	128.85	-1164.23	-70.48	27.12	-1194.92	-62.60	29.01	-1361.10	-89.48	20.19	-1354.90	-98.97	75.52	-1151.00	-22.12	1196.25	0.00	0.00	0.00	-1104.03	-63.42	1551.09	-1121.21	41.96	1546.85	-1256.19	-91.67	1578.26	-1314.33	21.43	1547.57	388.91	1128.56	72.16	991.38	1098.02	80.71	421.30
4.51000	-948.73	69.73	37.68	-972.75	61.36	43.06	-1140.24	61.17	64.16	-1128.04	64.86	118.77	-1173.60	-70.78	24.46	-1198.86	-62.78	27.31	-1361.54	-88.49	20.21	-1354.52	-98.77	75.86	-1143.63	-22.60	1195.20	0.00	0.00	0.00	-1096.52	-63.81	1550.20	-1112.14	41.70	1546.21	-1247.72	-92.56	1577.42	-1304.56	22.18	1548.08	391.99	1128.74	72.88	991.26	1097.38	80.88	420.96
4.52000	-919.29	67.78	37.81	-941.87	59.64	42.37	-1109.07	63.46	55.77	-1101.12	64.92	109.58	-1169.16	-70.23	24.24	-1199.68	-62.50	25.95	-1361.53	-88.31	20.50	-1355.08	-97.75	75.93	-1135.75	-23.16	1194.09	0.00	0.00	0.00	-1087.63	-64.25	1549.08	-1104.08	41.12	1545.28	-1239.23	-93.22	1576.63	-1294.79	22.96	1548.60	390.70	1128.51	72.73	992.03	1099.47	80.37	420.63
4.53000	-889.33	65.59	39.68	-911.35	57.78	43.96	-1079.57	64.46	48.09	-1073.58	67.38	102.17	-1175.51	-71.30	21.46	-1198.94	-62.40	25.97	-1360.32	-89.26	21.66	-1354.60	-97.99	76.58	-1128.27	-23.88	1192.98	0.00	0.00	0.00	-1079.30	-64.59	1548.05	-1094.38	40.20	1544.13	-1231.13	-93.34	1575.68	-1285.03	23.74	1549.11	391.65	1128.15	73.02	991.10	1098.51	80.45	420.27
4.54000	-856.87	64.29	44.45	-882.91	56.31	46.54	-1050.34	64.40	41.15	-1047.83	67.00	94.97	-1176.47	-71.68	20.34	-1200.05	-62.74	25.36	-1360.41	-88.75	21.86	-1354.19	-98.16	77.38	-1120.10	-23.83	1191.82	0.00	0.00	0.00	-1071.65	-64.92	1546.81	-1086.12	39.84	1542.97	-1222.32	-94.21	1574.59	-1275.27	24.54	1549.63	392.08	1127.25	73.28	991.54	1097.83	80.81	420.67
4.55000	-829.75	62.22	49.58	-854.11	55.33	50.79	-1021.52	66.06	36.30	-1023.39	66.81	89.20	-1174.40	-71.06	20.96	-1198.12	-62.59	25.63	-1360.04	-88.97	22.56	-1354.41	-97.52	77.62	-1112.67	-23.78	1190.51	0.00	0.00	0.00	-1063.23	-65.43	1545.44	-1079.38	39.72	1541.73	-1214.00	-94.38	1573.37	-1265.52	25.35	1550.16	389.97	1128.73	72.57	991.03	1098.09	80.59	419.92
4.56000	-806.61	60.62	55.40	-828.82	54.43	56.16	-994.22	66.83	32.42	-999.03	68.11	85.51	-1169.97	-71.50	21.82	-1198.83	-62.58	25.41	-1359.40	-89.13	23.36	-1353.68	-98.16	78.62	-1104.39	-24.40	1189.13	0.00	0.00	0.00	-1055.33	-65.68	1543.93	-1070.19	39.74	1540.41	-1205.63	-94.53	1572.00	-1255.78	26.18	1550.69	390.59	1127.84	73.02	991.30	1097.81	80.61	421.10
4.57000	-779.63	59.79	64.32	-802.61	53.52	63.28	-968.26	67.29	29.70	-974.96	70.41	83.63	-1173.75	-70.94	21.01	-1200.45	-62.73	24.91	-1359.05	-89.58	24.18	-1353.74	-97.92	79.13	-1096.26	-24.49	1187.62	0.00	0.00	0.00	-1046.51	-65.85	1542.43	-1059.80	39.59	1538.83	-1197.08	-95.04	1570.59	-1246.04	27.02	1551.22	390.89	1127.48	73.01	993.19	1098.13	81.09	421.69
4.58000	-754.96	60.07	73.38	-782.57	53.06	70.00	-943.75	68.20	28.60	-953.26	71.22	82.24	-1174.49	-71.15	20.59	-1198.27	-62.39	25.27	-1358.46	-90.12	25.21	-1353.72	-97.63	79.73	-1087.77	-24.63	1186.16	0.00	0.00	0.00	-1038.46	-66.03	1540.91	-1052.87	39.52	1537.42	-1188.73	-95.22	1569.21	-1236.32	27.87	1551.76	391.01	1127.96	72.75	992.27	1098.03	80.93	420.26
4.59000	-736.73	57.45	82.13	-761.08	51.68	78.38	-920.55	70.27	29.23	-933.15	72.15	82.00	-1176.05	-71.45	20.01	-1198.26	-62.51	25.30	-1357.80	-90.86	26.24	-1353.60	-97.76	80.35	-1080.23	-24.76	1184.42	0.00	0.00	0.00	-1029.57	-65.90	1539.43	-1045.43	39.13	1536.20	-1180.56	-94.87	1567.84	-1226.59	28.73	1552.30	390.99	1128.92	72.51	992.01	1098.06	80.89	420.38
4.60000	-716.00	58.31	91.95	-741.13	51.16	86.93	-899.94	70.64	29.78	-914.90	72.31	82.15	-1174.67	-71.80	20.19	-1199.55	-62.91	24.65	-1357.61	-90.74	27.07	-1352.59	-98.58	81.45	-1072.03	-25.13	1182.72	0.00	0.00	0.00	-1021.27	-65.57	1538.03	-1037.21	39.21	1534.68	-1172.77	-94.07	1566.59	-1216.88	29.61	1552.85	391.04	1128.09	72.90	992.26	1098.39	80.73	421.23
4.61000	-698.88	55.84	101.05	-730.05	49.25	92.35	-881.78	70.97	30.61	-898.34	72.95	82.78	-1172.79	-72.12	20.69	-1199.13	-62.96	24.80	-1357.12	-91.57	28.38	-1352.50	-98.39	82.10	-1063.97	-25.59	1181.12	0.00	0.00	0.00	-1012.68	-65.30	1536.61	-1028.17	39.82	1533.17	-1164.41	-93.72	1565.33	-1207.17	30.51	1553.40	390.67	1128.56	72.68	992.22	1098.83	80.59	421.63
4.62000	-686.44	56.04	106.39	-712.06	48.47	98.68	-866.29	70.70	30.96	-884.61	72.32	82.67	-1174.03	-71.39	20.21	-1198.79	-63.19	24.84	-1356.17	-92.46	29.96	-1351.49	-99.19	83.45	-1056.19	-25.33	1179.59	0.00	0.00	0.00	-1004.47	-64.80	1535.36	-1018.85	40.44	1532.08	-1156.22	-92.96	1564.13	-1197.48	31.42	1553.96	390.87	1128.45	72.81	991.08	1098.77	80.34	420.83
4.63000	-676.35	52.83	108.63	-699.47	46.41	102.10	-853.20	70.70	31.01	-871.99	73.36	82.94	-1174.34	-71.66	20.39	-1197.90	-63.22	24.94	-1356.11	-92.55	31.11	-1351.13	-98.91	84.25	-1047.78	-25.57	1178.18	0.00	0.00	0.00	-996.15	-64.33	1534.23	-1010.32	40.78	1530.71	-1147.85	-92.25	1563.01	-1187.79	32.34	1554.52	389.94	1128.55	72.58	990.91	1098.44	80.26	421.48
4.64000	-666.71	50.52	110.02	-689.97	44.68	103.09	-842.62	70.88	30.48	-861.85	73.69	82.63	-1173.80	-72.09	20.40	-1198.99	-63.68	24.42	-1355.67	-93.07	32.61	-1351.08	-98.52	85.23	-1039.15	-25.32	1176.93	0.00	0.00	0.00	-988.04	-63.55	1533.35	-1001.06	41.64	1529.72	-1139.01	-92.13	1561.94	-1178.10	33.27	1555.08	390.76	1128.19	72.82	991.93	1098.75	80.47	420.86
4.65000	-659.20	48.43	109.02	-682.47	42.80	102.03	-834.41	71.77	29.77	-853.94	73.84	81.40	-1173.74	-71.73	20.16	-1199.11	-63.83	24.36	-1354.49	-94.51	34.83	-1349.80	-99.47	86.84	-1031.00	-25.70	1175.80	0.00	0.00	0.00	-978.70	-62.72	1532.49	-993.15	42.13	1528.93	-1131.04	-90.60	1561.05	-1168.43	34.22	1555.65	389.51	1128.17	72.47	991.50	1099.80	80.05	419.57
4.66000	-653.28	46.28	105.86	-676.87	40.84	98.97	-829.38	71.11	27.65	-848.48	73.27	79.39	-1174.34	-71.83	20.14	-1198.38	-63.97	24.61	-1354.46	-94.50	36.42	-1347.82	-101.16	89.15	-1022.07	-24.92	1174.81	0.00	0.00	0.00	-971.22	-61.87	1531.92	-984.60	43.73	1528.13	-1122.80	-89.47	1560.33	-1158.76	35.19	1556.22	391.04	1128.29	72.87	991.42	1098.53	80.41	419.41
4.67000	-648.08	47.53	101.91	-673.47	40.32	93.54	-826.66	71.83	27.01	-844.76	72.89	77.31	-1172.45	-71.56	20.39	-1197.63	-63.86	24.71	-1353.34	-96.01	39.14	-1346.91	-101.53	90.90	-1013.36	-24.70	1174.01	0.00	0.00	0.00	-962.92	-60.84	1531.41	-975.69	44.98	1527.31	-1114.32	-88.43	1559.65	-1149.11	36.17	1556.80	391.95	1128.53	72.95	991.77	1098.26	80.51	419.86
4.68000	-645.72	46.30	93.99	-678.21	39.78	85.47	-825.59	71.05	25.46	-842.34	72.77	74.52	-1173.28	-72.12	20.20	-1197.09	-63.76	24.94	-1353.32	-95.71	41.09	-1345.92	-101.59	92.77	-1005.01	-23.94	1173.51	0.00	0.00	0.00	-955.09	-59.64	1531.09	-967.87	46.01	1527.00	-1106.09	-86.93	1559.24	-1139.46	37.16	1557.38	391.84	1128.10	73.08	990.38	1098.51	80.16	419.64
4.69000	-643.58	45.36	86.51	-673.83	39.06	79.36	-824.46	71.36	24.84	-842.30	70.78	71.43	-1176.65	-72.09	19.58	-1198.67	-64.22	24.44	-1352.18	-96.71	43.90	-1344.06	-102.48	95.15	-996.05	-23.46	1173.26	0.00	0.00	0.00	-946.59	-58.36	1530.92	-960.17	47.41	1526.61	-1097.65	-85.29	1558.94	-1129.82	38.17	1557.97	390.90	1128.11	72.88	991.02	1098.91	80.13	418.81
4.70000	-641.37	44.39	79.76	-667.01	39.56	73.85	-822.70	70.87	24.13	-840.62	69.48	69.17	-1174.09	-71.54	19.82	-1198.40	-64.23	24.74	-1350.20	-98.55	47.56	-1342.40	-103.19	97.70	-986.80	-21.61	1173.23	0.00	0.00	0.00	-936.96	-56.96	1530.86	-950.22	49.08	1526.34	-1089.28	-83.43	1558.88	-1120.19	39.19	1558.56	390.69	1128.50	72.77	991.73	1098.06	80.75	419.62
4.71000	-634.42	44.53	71.81	-662.77	38.77	67.46	-820.76	70.69	23.77	-836.86	68.10	68.16	-1175.37	-71.73	19.17	-1197.68	-64.54	24.67	-1348.28	-100.16	51.26	-1339.89	-104.46	100.84	-977.64	-20.99	1173.47	0.00	0.00	0.00	-930.13	-55.47	1531.29	-941.25	49.84	1526.59	-1080.84	-81.46	1559.08	-1110.57	40.22	1559.15	391.69	1128.98	72.76	990.81	1099.11	80.19	420.34
4.72000	-631.98	43.55	62.65	-659.26	38.82	60.18	-820.02	70.32	23.26	-831.12	70.04	69.56	-1170.21	-72.18	20.30	-1198.49	-64.27	24.65	-1346.10	-101.80	55.48	-1336.42	-106.38	104.60	-968.56	-19.73	1174.08	0.00	0.00	0.00	-920.82	-53.88	1531.99	-932.51	51.47	1526.97	-1072.37	-79.41	1559.77	-1100.96	41.27	1559.75	390.81	1128.78	72.55	991.44	1098.81	80.32	420.95
4.73000	-629.18	42.03	55.04	-657.80	36.87	53.68	-818.77	70.26	23.02	-827.44	70.10	69.85	-1175.72	-72.77	18.70	-1197.17	-65.00	25.10	-1344.21	-102.52	59.52	-1333.31	-107.33	108.37	-959.29	-18.81	1175.04	0.00	0.00	0.00	-911.88	-52.12	1532.95	-924.28	53.39	1527.73	-1063.82	-77.49	1560.78	-1091.36	42.34	1560.35	391.22	1127.38	73.16	991.44	1098.66	80.37	421.79
4.74000	-626.34	40.10	49.28	-655.51	34.74	48.87	-817.58	70.41	23.08	-824.67	70.12	69.68	-1176.59	-72.84	18.56	-1195.35	-64.97	25.64	-1341.91	-103.38	64.05	-1329.86	-108.17	112.33	-949.82	-18.39	1176.39	0.00	0.00	0.00	-902.87	-50.36	1534.16	-916.34	55.43	1528.83	-1055.14	-75.67	1562.02	-1081.77	43.42	1560.96	391.97	1127.76	73.02	991.21	1098.76	80.44	421.83
4.75000	-625.36	37.14	43.99	-651.54	33.12	44.91	-816.73	70.08	22.89	-823.19	69.65	69.26	-1174.47	-71.92	18.92	-1194.55	-64.65	26.43	-1339.24	-104.05	68.76	-1324.91	-109.84	117.01	-940.15	-15.97	1177.93	0.00	0.00	0.00	-894.43	-48.51	1535.52	-906.20	56.87	1529.92	-1046.54	-73.68	1563.38	-1072.19	44.51	1561.57	389.64	1128.36	72.53	991.36	1098.05	80.60	418.07
4.76000	-626.08	36.63	39.13	-652.60	31.70	40.25	-816.19	70.04	22.73	-821.50	69.81	69.23	-1171.56	-72.04	19.59	-1191.50	-65.19	28.01	-1336.14	-105.00	73.65	-1320.07	-111.35	121.63	-931.48	-15.18	1179.57	0.00	0.00	0.00	-885.11	-46.60	1537.04	-897.36	58.77	1531.04	-1037.73	-71.77	1564.87	-1062.62	45.62	1562.19	390.26	1127.27	72.81	991.12	1098.07	80.57	419.12
4.77000	-625.68	35.43	35.49	-651.66	30.96	37.25	-815.40	70.39	22.80	-819.67	69.40	69.09	-1172.40	-72.76	19.23	-1192.35	-65.87	28.93	-1332.31	-105.78	78.47	-1313.55	-113.77	126.89	-919.89	-13.34	1181.84	0.00	0.00	0.00	-875.86	-44.76	1538.70	-887.90	60.18	1532.28	-1029.24	-69.18	1566.52	-1053.06	46.75	1562.81	391.73	1127.53	73.24	990.68	1098.48	80.38	420.54
4.78000	-623.43	35.52	33.41	-649.35	31.19	35.19	-815.06	70.41	22.91	-817.41	69.91	69.25	-1172.26	-72.69	18.88	-1192.82	-67.32	28.36	-1327.69	-106.88	83.72	-1305.38	-116.86	132.46	-911.42	-11.45	1183.70	0.00	0.00	0.00	-867.38	-42.88	1540.36	-878.01	62.55	1533.61	-1020.73	-66.83	1568.09	-1043.52	47.89	1563.44	391.98	1127.73	73.15	991.04	1099.25	80.07	420.67
4.79000	-623.81	35.13	31.74	-650.98	31.44	33.26	-814.47	71.26	23.25	-815.69	69.83	69.28	-1171.35	-73.07	19.10	-1192.46	-67.63	30.73	-1321.76	-108.07	89.76	-1297.59	-118.10	137.23	-903.78	-10.22	1185.61	0.00	0.00	0.00	-859.90	-41.18	1542.04	-870.99	64.34	1535.13	-1011.75	-65.20	1569.61	-1033.98	49.04	1564.07	391.71	1128.25	73.11	990.60	1098.27	80.44	418.79
4.80000	-623.43	34.99	31.15	-650.19	30.93	32.81	-814.48	70.70	23.03	-814.45	70.20	69.39	-1169.13	-73.43	19.10	-1195.51	-67.05	29.41	-1315.69	-108.19	96.05	-1289.16	-118.57	142.10	-895.19	-9.26	1187.69	0.00	0.00	0.00	-850.41	-39.50	1543.67	-861.22	65.80	1536.46	-1003.42	-63.07	1571.00	-1024.45	50.21	1564.70	390.05	1129.50	72.19	990.19	1098.94	80.12	419.95
4.81000	-624.16	35.34	30.07	-650.45	31.32	31.72	-814.67	70.03	22.70	-814.30	69.65	69.11	-1170.32	-73.52	18.54	-1194.33	-67.19	29.20	-1308.10	-109.08	103.42	-1278.39	-120.69	148.47	-884.02	-7.18	1189.60	0.00	0.00	0.00	-842.03	-37.86	1545.26	-853.66	67.71	1537.87	-995.40	-60.53	1572.30	-1014.94	51.40	1565.34	392.10	1128.67	73.01	990.82	1099.62	79.94	419.81
4.82000	-624.20	34.02	29.35	-649.06	31.14	31.62	-814.02	70.82	23.11	-813.63	69.58	69.23	-1169.22	-74.52	18.10	-1193.43	-67.84	29.87	-1299.95	-109.72	111.62	-1268.71	-120.75	154.47	-874.22	-5.93	1191.32	0.00	0.00	0.00	-834.39	-36.42	1546.81	-845.53	69.24	1539.16	-986.79	-58.98	1573.43	-1005.44	52.60	1565.98	392.56	1128.76	72.91	991.33	1098.24	80.63	419.89
4.83000	-622.77	34.93	29.55	-648.53	31.41	31.04	-814.63	69.61	22.75	-812.82	70.13	69.59	-1165.96	-74.82	18.00	-1181.76	-68.31	32.74	-1291.53	-109.07	120.26	-1258.15	-120.01	161.12	-864.12	-4.26	1192.87	0.00	0.00	0.00	-824.95	-35.12	1548.24	-837.65	70.79	1540.42	-978.21	-57.31	1574.53	-995.94	53.82	1566.63	392.68	1127.66	73.24	991.14	1098.55	80.43	419.42
4.84000	-621.77	34.13	29.01	-648.81	31.15	30.94	-814.15	70.26	23.06	-812.43	69.34	69.32	-1163.87	-75.91	17.89	-1177.87	-68.61	33.91	-1281.14	-109.43	129.97	-1246.50	-119.35	168.40	-854.22	-3.37	1193.81	0.00	0.00	0.00	-817.10	-33.74	1549.69	-828.62	72.07	1541.62	-969.93	-55.32	1575.50	-986.46	55.05	1567.28	389.63	1127.81	72.67	991.63	1098.57	80.58	419.74
4.85000	-624.68	33.58	28.35	-650.28	30.72	29.92	-813.98	70.32	23.43	-812.20	68.61	69.13	-1160.41	-76.66	17.60	-1174.36	-69.31	34.80	-1270.03	-108.52	139.59	-1233.21	-119.24	176.21	-845.41	-1.40	1194.90	0.00	0.00	0.00	-808.64	-32.51	1551.02	-821.47	73.50	1542.94	-961.62	-53.70	1576.41	-977.00	56.29	1567.94	390.15	1128.91	72.52	990.73	1098.43	80.37	419.03
4.86000	-621.22	34.31	28.73	-650.13	31.14	29.87	-813.83	70.06	23.47	-811.71	68.78	69.34	-1156.84	-77.39	16.68	-1168.75	-69.78	36.02	-1258.13	-107.23	149.22	-1219.31	-117.79	183.59	-836.75	-0.12	1195.63	0.00	0.00	0.00	-799.20	-31.33	1552.29	-810.92	74.93	1544.03	-953.26	-52.20	1577.29	-967.54	57.55	1568.60	392.46	1127.25	73.49	991.07	1097.70	80.85	419.30
4.87000	-623.78	34.19	27.84	-648.55	31.12	29.81	-813.71	69.91	23.60	-811.50	68.34	69.31	-1150.65	-78.10	15.99	-1161.59	-70.63	37.27	-1246.53	-104.92	158.10	-1204.39	-115.92	191.00	-827.87	0.44	1196.17	0.00	0.00	0.00	-791.94	-30.32	1553.51	-801.99	75.90	1545.08	-945.08	-50.43	1578.08	-960.12	57.01	1569.23	391.33	1127.40	73.26	991.86	1097.98	80.91	418.31
4.88000	-622.43	33.76	27.71	-649.24	30.49	29.85	-813.85	69.26	23.43	-811.31	67.88	69.32	-1142.88	-79.01	15.77	-1153.52	-72.67	38.14	-1234.84	-103.57	167.39	-1188.53	-114.13	198.49	-819.35	1.59	1196.68	0.00	0.00	0.00	-783.40	-29.37	1554.61	-793.74	77.06	1546.04	-936.89	-48.94	1578.77	-951.01	59.88	1569.71	390.29	1126.85	73.31	991.25	1098.41	80.42	419.95
4.89000	-619.51	33.94	28.42	-646.35	30.65	30.21	-813.53	69.28	23.50	-811.08	67.70	69.19	-1136.62	-80.99	13.93	-1144.23	-74.39	39.93	-1220.56	-101.94	175.92	-1172.58	-111.21	204.61	-810.47	1.55	1197.04	0.00	0.00	0.00	-774.34	-28.62	1555.58	-786.03	77.59	1547.15	-928.44	-47.72	1579.45	-942.16	61.34	1570.33	390.27	1127.44	72.95	991.39	1097.74	80.74	422.07
4.90000	-621.54	33.77	27.92	-649.23	30.77	29.50	-813.27	70.03	23.82	-811.28	67.71	69.16	-1126.84	-83.37	16.84	-1132.78	-76.58	42.32	-1201.66	-100.07	183.53	-1155.44	-109.55	210.66	-802.01	2.04	1197.38	0.00	0.00	0.00	-766.67	-27.79	1556.50	-774.73	78.58	1547.90	-919.88	-46.68	1580.07	-933.62	61.99	1570.94	390.82	1128.14	72.71	991.43	1097.79	80.86	419.50
4.91000	-619.55	34.24	28.30	-651.27	31.23	28.86	-813.69	69.00	23.20	-811.37	67.63	69.00	-1115.92	-87.48	19.72	-1120.96	-79.65	45.07	-1182.66	-97.99	190.49	-1138.73	-106.43	215.46	-793.75	2.42	1197.65	0.00	0.00	0.00	-757.59	-27.18	1557.30	-766.73	79.48	1548.45	-911.56	-45.02	1580.74	-924.84	63.46	1571.59	392.22	1128.28	73.08	991.29	1098.24	80.67	419.79
4.92000	-620.78	33.83	28.15	-648.92	31.23	29.34	-813.26	69.85	23.39	-811.31	68.26	69.16	-1100.73	-91.82	23.76	-1105.08	-82.60	49.00	-1164.43	-95.75	196.26	-1120.47	-104.54	220.79	-785.53	2.76	1198.03	0.00	0.00	0.00	-747.90	-26.46	1557.97	-756.45	80.05	1549.06	-903.11	-43.59	1581.43	-916.80	62.73	1572.40	391.88	1127.42	73.31	991.81	1097.29	81.03	419.63
4.93000	-621.55	33.67	27.77	-648.37	31.13	29.60	-813.71	69.26	23.09	-811.12	68.94	69.31	-1082.21	-96.06	28.24	-1084.85	-85.34	53.35	-1147.31	-93.17	200.03	-1103.38	-101.07	225.27	-777.30	2.69	1198.40	0.00	0.00	0.00	-740.17	-25.81	1558.66	-749.80	80.52	1549.84	-894.81	-42.13	1582.14	-906.92	65.87	1572.72	391.46	1127.69	73.17	992.23	1098.22	80.87	417.92
4.94000	-624.92	33.92	27.18	-648.72	31.28	29.29	-813.47	69.78	23.17	-810.68	70.08	69.59	-1061.21	-99.90	32.05	-1063.11	-87.63	57.19	-1128.92	-91.01	202.74	-1085.36	-98.00	228.99	-769.53	3.27	1198.87	0.00	0.00	0.00	-731.33	-25.30	1559.29	-740.18	81.23	1550.23	-886.02	-41.42	1582.89	-898.14	67.38	1573.34	391.94	1127.53	73.27	991.34	1098.21	80.67	419.82
4.95000	-623.16	33.04	27.07	-647.82	31.02	29.84	-813.57	69.89	23.07	-810.99	69.51	69.36	-1037.65	-103.87	35.74	-1041.51	-90.71	59.88	-1110.25	-88.36	204.09	-1066.44	-95.36	231.40	-761.49	3.20	1199.43	0.00	0.00	0.00	-723.16	-24.68	1559.91	-730.36	81.67	1550.73	-877.58	-40.26	1583.70	-888.94	69.32	1574.12	390.51	1128.62	72.73	991.25	1097.97	80.71	420.00
4.96000	-622.23	33.28	27.67	-647.24	31.18	30.15	-813.51	70.10	23.00	-810.75	70.34	69.69	-1013.71	-107.08	38.39	-1017.67	-93.15	62.12	-1090.54	-86.78	204.39	-1047.27	-92.93	232.41	-753.84	3.58	1199.94	0.00	0.00	0.00	-714.95	-24.16	1560.38	-722.67	81.96	1551.21	-869.27	-38.62	1584.50	-880.38	70.08	1574.88	391.44	1128.41	72.85	990.44	1098.34	80.34	418.87
4.97000	-621.39	33.12	27.61	-647.58	31.05	30.11	-813.68	69.90	22.91	-810.88	70.06	69.56	-986.84	-109.31	40.93	-993.72	-94.97	63.60	-1070.27	-85.10	203.37	-1028.10	-90.63	232.28	-746.47	4.44	1200.44	0.00	0.00	0.00	-706.77	-23.73	1560.79	-713.64	81.80	1551.56	-860.76	-37.57	1585.29	-871.06	71.29	1575.72	392.29	1127.57	73.28	991.27	1098.03	80.72	419.61
4.98000	-621.02	33.54	28.06	-647.21	30.90	30.13	-813.87	69.74	22.81	-810.84	70.13	69.69	-961.59	-111.48	42.25	-969.55	-96.32	63.97	-1049.17	-84.16	201.42	-1008.27	-88.55	231.19	-738.83	4.63	1201.01	0.00	0.00	0.00	-697.47	-23.32	1561.03	-700.78	82.63	1551.83	-852.35	-36.43	1586.15	-862.31	71.89	1576.16	390.80	1126.35	73.57	990.93	1098.02	80.57	420.79
4.99000	-621.83	33.09	27.88	-649.28	30.68	29.47	-813.99	69.53	22.84	-810.76	70.27	69.74	-936.75	-112.99	42.57	-943.71	-97.52	63.78	-1027.86	-83.21	198.12	-987.70	-87.04	228.94	-731.40	5.07	1201.41	0.00	0.00	0.00	-689.21	-23.09	1561.27	-691.25	82.60	1552.07	-843.86	-35.46	1586.85	-853.31	73.56	1577.06	389.91	1127.92	72.91	991.24	1098.42	80.51	420.10
5.00000	-618.32	34.04	29.03	-648.81	31.40	29.80	-814.17	69.26	22.76	-811.23	69.53	69.72	-910.28	-114.35	42.41	-919.59	-98.14	62.16	-1006.30	-81.77	193.38	-967.33	-85.37	225.38	-723.59	5.27	1201.89	0.00	0.00	0.00	-680.96	-22.82	1561.45	-682.44	83.05	1552.14	-835.18	-34.91	1587.43	-844.29	74.84	1577.77	389.58	1128.00	72.65	991.40	1097.90	80.73	420.01
5.01000	-621.30	34.33	28.69	-647.34	30.82	30.26	-814.22	69.00	22.78	-811.34	69.54	69.80	-879.83	-115.12	42.82	-891.20	-98.34	61.07	-984.26	-80.66	187.49	-946.57	-83.68	220.70	-716.11	6.08	1202.22	0.00	0.00	0.00	-672.13	-22.58	1561.46	-673.87	83.23	1552.26	-826.97	-33.72	1588.00	-835.59	75.27	1578.33	391.77	1127.41	73.19	991.01	1098.31	80.55	421.28
5.02000	-619.29	33.83	29.20	-647.65	31.27	30.07	-814.19	69.35	22.98	-811.07	70.34	70.41	-850.71	-115.99	41.97	-862.01	-98.88	59.54	-961.84	-79.75	180.68	-925.35	-82.65	215.37	-708.52	6.84	1202.53	0.00	0.00	0.00	-663.98	-22.49	1561.36	-665.30	83.29	1552.26	-818.62	-32.98	1588.41	-827.59	74.76	1578.80	389.27	1128.24	72.46	990.98	1097.40	80.81	421.15
5.03000	-619.06	35.40	29.68	-648.67	31.62	30.10	-813.94	69.46	23.15	-811.41	69.79	70.17	-818.08	-117.31	40.83	-832.36	-99.65	57.67	-939.08	-78.58	172.52	-903.48	-82.64	209.44	-700.72	7.14	1202.69	0.00	0.00	0.00	-656.32	-22.36	1561.31	-656.67	83.41	1552.22	-810.70	-31.92	1588.73	-818.41	77.03	1578.98	391.37	1127.76	73.12	991.90	1098.27	80.74	421.24
5.04000	-618.77	35.64	30.18	-648.84	32.07	29.96	-814.08	69.05	23.08	-811.14	70.25	70.40	-785.72	-117.54	39.61	-800.92	-100.90	55.52	-915.11	-78.65	164.09	-881.92	-81.42	202.12	-693.02	7.72	1202.71	0.00	0.00	0.00	-647.72	-22.30	1561.11	-647.99	83.91	1552.08	-802.25	-31.78	1588.78	-810.17	77.09	1579.40	391.06	1128.03	72.94	991.10	1098.05	80.58	420.77
5.05000	-617.41	36.07	31.03	-649.24	31.28	29.93	-814.06	68.89	23.01	-811.27	69.72	70.25	-755.51	-118.01	37.65	-770.47	-101.33	52.87	-891.01	-78.14	154.56	-859.33	-80.78	194.32	-685.41	8.42	1202.54	0.00	0.00	0.00	-640.20	-22.21	1560.91	-639.36	84.25	1551.98	-793.99	-31.22	1588.73	-802.12	76.88	1579.62	389.97	1127.36	72.88	991.41	1098.07	80.79	419.39
5.06000	-619.94	35.80	30.79	-646.25	32.47	30.89	-813.79	69.39	23.36	-811.11	69.93	70.37	-724.37	-117.97	35.77	-739.79	-101.97	50.22	-865.76	-78.18	144.65	-835.89	-81.00	186.34	-677.68	9.07	1202.25	0.00	0.00	0.00	-631.35	-22.05	1560.57	-630.90	84.23	1551.78	-785.84	-30.56	1588.57	-793.43	77.82	1579.55	390.69	1127.66	72.94	991.68	1098.32	80.76	418.92
5.07000	-617.15	36.52	32.55	-647.89	32.14	30.76	-813.97	69.05	23.25	-810.99	70.10	70.54	-692.71	-117.97	34.08	-709.02	-102.02	47.61	-839.84	-78.36	134.32	-812.01	-81.13	177.72	-669.83	9.42	1201.84	0.00	0.00	0.00	-622.90	-21.94	1560.25	-622.36	84.34	1551.56	-777.74	-29.85	1588.39	-785.50	77.18	1579.62	391.65	1127.05	73.47	991.16	1098.56	80.33	419.27
5.08000	-621.11	37.84	33.19	-646.81	32.44	31.60	-813.66	69.45	23.52	-810.90	69.73	70.45	-659.36	-118.12	32.71	-677.65	-102.10	45.15	-813.55	-78.24	123.48	-787.97	-80.74	168.49	-661.72	9.47	1201.38	0.00	0.00	0.00	-614.71	-21.92	1559.84	-613.97	84.76	1551.17	-769.52	-29.46	1588.05	-776.60	78.61	1579.21	393.59	1127.28	73.69	991.46	1098.36	80.54	419.79
5.09000	-620.55	38.74	34.84	-646.21	32.59	32.30	-814.07	68.33	23.07	-810.35	70.51	70.85	-627.43	-117.20	31.03	-645.40	-101.69	43.16	-786.09	-78.63	112.99	-763.12	-81.46	159.69	-653.96	10.04	1200.81	0.00	0.00	0.00	-607.05	-21.68	1559.43	-605.58	84.96	1550.71	-761.26	-29.08	1587.60	-767.60	79.97	1578.58	391.54	1127.91	73.02	991.08	1097.96	80.59	421.11
5.10000	-617.77	34.07	32.49	-648.27	32.83	32.47	-813.77	69.00	23.49	-810.50	69.84	70.81	-594.38	-116.46	30.20	-613.97	-101.11	41.22	-758.44	-78.92	102.44	-737.54	-82.30	150.56	-645.78	9.89	1200.16	0.00	0.00	0.00	-598.88	-21.58	1558.88	-597.15	85.16	1550.20	-753.03	-28.85	1586.98	-759.22	80.26	1578.13	391.53	1126.96	73.52	990.73	1098.26	80.53	420.58
5.11000	-622.50	33.92	31.28	-647.21	33.22	33.81	-813.86	68.71	23.47	-810.04	70.03	70.98	-562.61	-115.89	29.42	-580.76	-99.96	39.92	-729.16	-81.22	92.82	-711.85	-83.01	141.40	-638.04	10.54	1199.29	0.00	0.00	0.00	-590.23	-21.38	1558.25	-588.78	85.39	1549.61	-744.96	-28.25	1586.37	-751.08	80.46	1577.35	391.31	1127.45	73.13	989.73	1098.76	80.13	420.16
5.12000	-622.04	34.02	30.63	-643.44	34.71	38.78	-813.68	69.06	23.74	-809.77	70.22	71.07	-529.36	-114.78	29.62	-549.90	-99.15	38.60	-700.20	-82.47	83.01	-686.06	-83.21	132.09	-629.92	10.34	1198.43	0.00	0.00	0.00	-582.07	-21.29	1557.61	-580.25	85.82	1548.86	-736.66	-27.91	1585.69	-742.73	80.70	1576.70	391.71	1127.62	73.06	990.57	1098.11	80.58	420.36
5.13000	-618.41	29.96	39.50	-642.60	34.68	38.44	-813.68	68.79	23.79	-809.58	69.97	71.22	-496.95	-113.54	30.16	-517.14	-98.35	38.16	-671.27	-83.51	73.37	-659.57	-84.36	123.51	-621.97	10.91	1197.46	0.00	0.00	0.00	-573.81	-21.09	1556.84	-572.11	85.19	1548.13	-728.39	-27.62	1584.96	-734.64	80.89	1575.84	392.77	1126.78	73.61	990.87	1098.30	80.53	420.65
5.14000	-607.59	48.11	48.57	-644.59	34.93	36.30	-813.47	68.98	24.01	-809.02	70.55	71.57	-463.27	-112.21	31.51	-484.55	-96.89	38.42	-641.66	-84.75	64.62	-632.63	-85.77	115.33	-613.94	10.93	1196.47	0.00	0.00	0.00	-565.51	-20.99	1555.91	-563.57	85.47	1547.20	-720.25	-26.99	1584.10	-726.35	81.07	1575.02	392.60	1127.42	73.31	990.97	1098.44	80.48	421.79
5.15000	-604.43	46.51	44.74	-641.92	34.97	34.53	-813.43	68.97	24.25	-808.98	69.79	71.41	-431.14	-110.43	33.22	-452.70	-95.65	39.12	-611.66	-85.81	56.28	-604.78	-88.31	108.28	-605.77	10.91	1195.39	0.00	0.00	0.00	-557.12	-20.95	1555.04	-555.26	85.46	1546.29	-711.86	-26.91	1583.14	-717.21	82.80	1573.90	390.44	1127.47	72.93	990.53	1098.63	80.48	420.37
5.16000	-607.20	43.61	39.03	-647.46	33.57	31.01	-813.66	68.06	24.09	-808.53	69.96	71.74	-399.76	-108.41	35.24	-420.74	-94.35	40.51	-580.69	-87.72	49.41	-576.91	-90.03	101.55	-597.48	10.73	1194.20	0.00	0.00	0.00	-548.98	-20.85	1554.11	-546.85	85.63	1545.25	-703.23	-27.15	1582.14	-708.16	84.07	1572.71	390.59	1127.21	73.09	990.50	1097.74	80.65	421.08
5.17000	-618.34	38.87	30.68	-646.51	33.26	30.40	-813.49	68.20	24.47	-808.43	69.46	71.72	-367.43	-106.77	38.74	-388.92	-93.05	42.87	-550.23	-88.69	43.06	-549.23	-91.97	95.69	-589.52	11.03	1192.91	0.00	0.00	0.00	-540.31	-20.89	1553.00	-538.45	85.79	1544.09	-694.98	-27.06	1581.00	-700.10	83.29	1571.62	390.80	1127.68	73.05	991.25	1097.24	81.05	420.44
5.18000	-619.97	37.71	29.65	-647.70	33.28	30.19	-813.40	68.20	24.91	-808.02	69.37	72.03	-337.42	-104.63	42.70	-359.23	-91.85	45.74	-519.71	-90.55	38.40	-521.87	-93.31	90.66	-581.29	11.21	1191.54	0.00	0.00	0.00	-532.19	-21.09	1551.77	-530.23	85.39	1542.86	-686.46	-27.39	1579.73	-691.95	82.90	1570.28	392.64	1126.69	73.74	990.20	1098.44	80.35	420.52
5.19000	-622.32	36.84	28.50	-649.08	32.91	29.68	-813.14	68.17	25.16	-807.73	69.36	72.31	-307.01	-103.52	48.25	-331.07	-90.49	49.63	-490.35	-91.69	34.82	-495.00	-95.14	87.21	-572.96	10.98	1190.10	0.00	0.00	0.00	-523.39	-21.05	1550.41	-521.80	85.46	1541.56	-678.04	-27.85	1578.34	-683.54	82.94	1568.86	391.56	1126.87	73.39	990.37	1098.21	80.34	419.29
5.20000	-621.42	36.52	28.50	-649.26	33.20	29.29	-813.45	67.23	25.23	-807.44	69.05	72.58	-279.92	-101.71	54.92	-301.29	-89.36	55.57	-461.61	-92.73	32.71	-469.21	-95.84	84.57	-564.45	10.78	1188.54	0.00	0.00	0.00	-514.90	-21.20	1548.97	-513.31	85.79	1540.10	-669.77	-27.91	1576.89	-674.83	83.48	1567.32	393.06	1126.27	73.90	991.14	1097.91	80.67	421.48
5.21000	-622.05	36.11	28.04	-647.39	32.87	29.51	-813.15	67.23	25.83	-806.94	69.20	73.09	-254.79	-100.12	62.84	-274.19	-88.00	62.83	-434.17	-94.01	32.59	-444.27	-96.80	83.43	-556.01	10.63	1186.92	0.00	0.00	0.00	-506.04	-21.32	1547.47	-505.13	84.99	1538.61	-661.33	-28.38	1575.29	-666.63	82.39	1565.85	393.90	1127.29	73.71	991.72	1097.29	81.07	421.62
5.22000	-621.22	36.51	28.57	-648.69	32.74	29.11	-812.83	67.67	26.67	-806.57	68.98	73.54	-227.07	-98.77	73.24	-248.93	-86.95	71.28	-408.63	-94.16	33.04	-420.91	-97.26	83.23	-547.48	10.40	1185.21	0.00	0.00	0.00	-497.67	-21.60	1545.85	-496.73	84.93	1537.02	-652.88	-29.04	1573.63	-658.63	81.34	1564.32	393.82	1127.68	73.68	991.14	1098.17	80.75	420.10
5.23000	-620.82	36.33	28.14	-647.83	33.17	29.21	-812.82	67.06	27.02	-806.04	68.83	73.93	-206.72	-97.78	82.38	-228.62	-86.81	78.83	-384.44	-94.78	34.64	-399.06	-98.23	84.28	-538.82	9.99	1183.48	0.00	0.00	0.00	-488.92	-21.79	1544.25	-488.69	84.07	1535.59	-644.20	-30.14	1571.91	-650.31	81.07	1562.59	392.47	1127.26	73.53	991.24	1098.43	80.70	420.94
5.24000	-622.12	36.55	27.67	-648.94	33.41	28.72	-812.57	67.22	27.68	-805.58	69.02	74.74	-187.43	-96.61	91.93	-208.69	-86.69	87.54	-362.59	-94.77	36.27	-379.40	-98.20	85.35	-530.18	9.94	1181.76	0.00	0.00	0.00	-481.01	-22.15	1542.65	-480.50	83.78	1534.10	-635.63	-31.23	1570.21	-642.01	80.20	1561.00	392.69	1126.70	73.72	990.30	1098.48	80.34	419.84
5.25000	-621.50	36.42	27.86	-647.48	33.21	28.96	-812.55	66.51	28.19	-805.40	68.31	75.11	-167.76	-95.35	100.92	-190.76	-85.55	95.75	-343.10	-94.73	37.86	-361.74	-98.99	86.85	-521.29	9.27	1180.02	0.00	0.00	0.00	-472.35	-22.58	1541.11	-472.45	83.52	1532.74	-626.87	-32.61	1568.56	-633.79	80.03	1559.59	390.75	1127.43	73.00	990.05	1098.94	79.96	421.22
5.26000	-620.64	36.81	28.05	-651.49	33.58	27.76	-812.75	65.87	28.98	-804.40	69.02	76.24	-155.73	-93.85	107.15	-175.63	-84.40	102.08	-325.87	-94.91	39.00	-346.22	-99.64	87.91	-512.52	8.87	1178.32	0.00	0.00	0.00	-463.32	-23.23	1539.67	-464.54	82.78	1531.56	-618.29	-33.81	1566.90	-625.95	78.11	1558.08	391.12	1127.86	72.86	990.95	1098.27	80.38	422.42
5.27000	-620.47	36.47	27.82	-649.35	33.39	28.15	-812.38	65.73	29.93	-804.09	68.36	77.07	-140.80	-91.73	112.48	-163.16	-83.68	106.57	-311.66	-95.37	39.17	-333.37	-100.02	88.00	-503.59	8.67	1176.68	0.00	0.00	0.00	-454.46	-23.75	1538.38	-456.58	82.11	1530.46	-609.63	-35.41	1565.30	-617.85	76.01	1556.62	391.82	1127.53	73.15	990.35	1098.78	80.08	422.26
5.28000	-620.98	37.06	28.00	-647.58	33.73	28.23	-812.05	66.26	31.42	-803.13	69.50	78.72	-130.12	-89.39	114.52	-153.02	-83.13	109.27	-300.12	-96.91	38.66	-322.63	-101.35	87.50	-494.56	8.10	1175.21	0.00	0.00	0.00	-446.76	-24.63	1537.29	-448.56	81.48	1529.57	-601.15	-36.97	1563.77	-609.54	75.55	1555.23	391.75	1127.41	73.23	991.26	1098.01	80.71	421.28
5.29000	-620.11	37.06	27.88	-648.75	33.83	27.75	-811.81	66.16	32.75	-802.52	69.53	79.93	-121.22	-86.20	113.92	-144.88	-82.75	109.31	-291.81	-98.92	37.34	-314.47	-102.47	86.02	-485.70	7.94	1173.82	0.00	0.00	0.00	-437.35	-25.26	1536.31	-440.55	80.72	1528.92	-592.42	-38.98	1562.33	-601.98	72.32	1554.28	393.14	1126.50	73.85	990.53	1097.62	80.73	420.32
5.30000	-620.53	37.19	28.06	-647.86	34.03	27.82	-811.05	67.08	34.73	-801.68	69.90	81.72	-117.48	-83.77	109.14	-140.12	-73.95	101.63	-286.80	-99.74	34.68	-308.67	-103.55	83.69	-476.39	7.00	1172.73	0.00	0.00	0.00	-429.45	-26.05	1535.46	-432.69	79.58	1528.37	-583.77	-40.75	1561.10	-593.71	70.98	1553.33	392.53	1126.71	73.87	990.64	1097.55	80.83	421.69
5.31000	-619.59	37.45	28.41	-648.81	34.19	27.34	-810.95	66.83	36.39	-800.75	70.21	83.63	-113.65	-83.14	101.65	-136.52	-73.03	94.32	-284.77	-99.99	32.33	-304.58	-104.29	80.94	-467.17	6.15	1171.79	0.00	0.00	0.00	-420.45	-26.86	1534.72	-425.15	78.94	1527.72	-574.92	-42.88	1559.97	-585.64	69.43	1552.39	392.74	1126.50	73.76	990.63	1097.64	80.63	420.81
5.32000	-619.42	36.50	28.14	-651.07	33.93	26.66	-810.27	67.23	38.77	-799.59	70.75	85.82	-109.51	-83.44	93.29	-133.69	-73.75	86.45	-283.71	-99.73	30.02	-302.35	-104.24	77.58	-457.71	4.91	1171.24	0.00	0.00	0.00	-412.10	-27.90	1534.16	-419.75	78.08	1527.55	-566.48	-44.38	1559.08	-577.72	66.73	1551.80	391.47	1127.13	73.25	990.98	1097.97	80.49	420.83
5.33000	-617.67	37.58	28.92	-646.10	34.19	27.82	-809.65	67.01	40.97	-798.06	71.62	88.57	-106.27	-86.08	84.58	-130.02	-76.65	78.38	-281.67	-99.33	28.96	-300.51	-102.68	74.67	-448.52	4.18	1170.91	0.00	0.00	0.00	-403.41	-28.89	1533.75	-412.62	76.84	1527.33	-557.48	-46.86	1558.36	-569.12	65.89	1551.25	392.72	1127.10	73.48	991.24	1097.85	80.77	421.37
5.34000	-620.94	37.04	27.84	-647.05	34.63	27.16	-808.86	67.03	43.80	-796.60	71.26	91.23	-101.51	-89.86	74.20	-125.00	-80.55	70.66	-279.52	-99.17	28.77	-295.61	-102.49	73.98	-438.92	3.61	1171.26	0.00	0.00	0.00	-394.86	-30.09	1533.58	-405.53	75.96	1527.43	-548.81	-48.76	1558.04	-561.09	63.21	1551.10	393.44	1126.06	73.89	990.42	1098.55	80.23	420.81
5.35000	-618.92	37.29	28.42	-645.60	34.46	27.47	-807.76	67.11	47.13	-794.18	72.48	94.94	-97.03	-91.70	63.78	-119.62	-81.93	62.64	-277.93	-99.46	28.73	-289.78	-103.09	74.32	-430.56	2.33	1171.53	0.00	0.00	0.00	-385.93	-31.21	1533.86	-395.32	74.59	1527.69	-539.93	-50.76	1558.26	-553.29	60.21	1551.50	390.99	1127.71	73.06	990.43	1098.45	80.41	420.17
5.36000	-619.26	36.85	28.12	-645.37	34.36	27.69	-805.69	68.49	51.44	-791.45	73.36	99.11	-94.20	-92.36	54.93	-116.41	-81.92	55.34	-276.57	-99.88	28.65	-286.11	-103.85	74.03	-422.19	1.39	1172.21	0.00	0.00	0.00	-376.91	-32.50	1534.55	-386.91	73.46	1528.50	-530.86	-53.08	1558.98	-544.66	59.03	1552.34	391.36	1127.36	73.07	991.02	1098.94	80.34	420.19
5.37000	-619.92	37.57	28.21	-646.35	34.89	27.08	-803.97	68.57	55.66	-787.90	74.90	104.15	-90.51	-90.86	48.56	-114.17	-80.43	50.02	-275.36	-99.70	28.33	-283.67	-104.78	73.79	-412.00	0.15	1173.46	0.00	0.00	0.00	-367.58	-33.80	1535.56	-377.45	72.31	1529.53	-521.84	-55.27	1560.07	-536.22	57.00	1553.45	392.21	1127.56	73.14	991.10	1097.30	80.97	421.14
5.38000	-620.31	37.56	28.16	-648.14	34.61	26.85	-801.87	68.71	60.55	-783.92	76.17	109.53	-87.54	-87.64	43.61	-112.49	-77.64	45.67	-274.15	-100.08	28.49	-281.28	-105.10	73.90	-402.91	-1.19	1175.16	0.00	0.00	0.00	-358.92	-35.15	1536.89	-372.11	70.96	1531.00	-512.86	-57.22	1561.49	-527.90	54.82	1554.84	391.73	1127.20	73.23	990.57	1098.19	80.55	419.81
5.39000	-619.19	37.54	28.33	-645.80	34.98	27.28	-798.82	69.19	66.30	-779.39	76.24	115.08	-87.53	-85.87	39.39	-110.13	-75.27	42.53	-273.51	-99.87	28.56	-279.15	-105.12	74.07	-394.77	-2.26	1177.11	0.00	0.00	0.00	-350.08	-36.59	1538.38	-362.57	69.53	1532.51	-503.55	-59.81	1563.07	-519.21	51.91	1556.73	390.73	1127.34	73.13	990.51	1098.78	80.14	421.15
5.40000	-620.36	37.64	27.81	-645.96	34.87	27.17	-794.40	70.27	72.85	-773.56	76.71	121.24	-87.85	-85.21	37.00	-110.02	-74.87	40.44	-273.02	-100.27	28.75	-277.28	-105.41	74.35	-386.33	-2.96	1179.34	0.00	0.00	0.00	-341.64	-38.10	1540.14	-353.88	68.49	1534.36	-494.49	-61.78	1564.81	-510.30	50.81	1558.50	392.15	1127.14	73.29	990.44	1097.55	80.75	420.93
5.41000	-620.69	37.44	27.29	-644.50	34.41	27.64	-788.84	71.81	80.29	-766.16	77.27	127.91	-85.43	-85.24	35.33	-109.89	-75.23	38.56	-272.83	-100.33	28.64	-276.19	-105.51	74.47	-375.31	-4.39	1181.82	0.00	0.00	0.00	-332.44	-39.63	1541.93	-345.97	66.79	1536.41	-485.41	-63.76	1566.60	-502.04	47.90	1560.64	390.69	1128.10	72.73	991.24	1098.57	80.47	420.24
5.42000	-617.18	38.51	27.84	-642.14	33.98	28.17	-783.08	71.13	87.49	-758.35	77.14	134.50	-86.25	-85.11	33.60	-109.79	-74.97	37.27	-272.40	-100.82	28.77	-275.10	-106.16	74.74	-365.80	-5.24	1184.44	0.00	0.00	0.00	-324.19	-41.27	1543.77	-335.89	65.31	1538.30	-476.38	-65.73	1568.40	-493.55	44.94	1562.68	391.70	1127.17	73.39	990.71	1098.29	80.51	419.77
5.43000	-617.08	38.08	26.99	-643.23	33.54	28.02	-775.45	71.97	95.74	-748.68	78.16	141.54	-86.02	-84.89	32.77	-108.61	-74.63	36.61	-272.42	-100.51	28.54	-274.21	-106.08	74.75	-356.08	-6.05	1186.83	0.00	0.00	0.00	-314.34	-42.75	1545.54	-328.06	63.51	1540.40	-467.58	-67.49	1570.06	-484.89	43.02	1564.61	392.13	1126.78	73.54	990.05	1098.32	80.40	421.03
5.44000	-617.99	37.91	26.12	-641.19	33.68	28.28	-766.59	72.82	104.55	-737.94	78.40	148.10	-84.88	-84.52	32.33	-109.43	-74.30	35.69	-272.13	-100.81	28.77	-273.47	-106.24	74.94	-346.40	-7.29	1189.46	0.00	0.00	0.00	-306.25	-44.36	1547.22	-319.73	62.14	1542.35	-458.75	-69.52	1571.58	-476.24	40.45	1566.32	390.98	1126.58	73.35	989.70	1098.65	80.09	421.54
5.45000	-615.69	38.39	25.60	-639.49	34.03	28.42	-757.41	72.79	113.73	-725.91	78.56	154.65	-84.27	-84.34	31.86	-109.13	-74.14	35.17	-272.03	-100.90	28.83	-272.75	-106.29	75.06	-337.48	-8.91	1191.88	0.00	0.00	0.00	-297.17	-45.92	1548.76	-311.26	60.30	1544.33	-449.95	-71.41	1572.96	-467.87	38.75	1567.87	391.14	1127.67	73.06	990.18	1098.14	80.34	419.34
5.46000	-613.52	39.10	24.61	-636.00	34.23	28.89	-746.76	73.24	123.85	-713.56	80.43	161.17	-84.72	-84.55	31.12	-109.76	-74.35	34.36	-271.92	-100.68	28.80	-272.21	-106.04	75.02	-328.37	-9.62	1194.07	0.00	0.00	0.00	-288.95	-47.30	1550.25	-303.97	58.92	1546.04	-441.24	-73.12	1574.15	-459.55	36.19	1569.51	391.87	1127.73	73.22	991.05	1098.14	80.68	417.94
5.47000	-610.76	39.70	23.20	-632.90	35.08	29.07	-736.14	72.61	134.54	-701.16	79.74	168.63	-84.07	-84.54	30.82	-109.76	-74.18	33.92	-271.89	-100.26	28.74	-271.86	-105.49	74.87	-317.52	-11.25	1195.90	0.00	0.00	0.00	-280.08	-48.75	1551.63	-293.32	57.51	1547.50	-432.61	-74.66	1575.19	-451.05	34.88	1570.81	392.70	1127.53	73.47	990.44	1097.74	80.57	419.52
5.48000	-607.71	40.19	21.65	-625.62	35.13	30.62	-723.67	72.21	145.80	-685.91	77.72	178.06	-84.80	-84.23	30.30	-108.91	-74.20	33.86	-271.73	-100.29	28.93	-271.29	-105.29	74.96	-309.37	-12.32	1197.46	0.00	0.00	0.00	-271.37	-49.69	1553.09	-286.01	56.18	1548.97	-423.95	-76.07	1576.08	-442.35	33.74	1571.65	392.93	1127.21	73.43	990.57	1098.24	80.40	420.16
5.49000	-603.76	40.66	20.19	-619.52	35.39	32.00	-710.36	71.44	156.99	-671.24	76.11	187.10	-84.60	-84.32	30.03	-108.48	-73.95	33.65	-271.65	-99.78	28.96	-270.75	-104.84	74.94	-299.57	-13.21	1198.55	0.00	0.00	0.00	-262.91	-50.73	1554.45	-277.34	55.17	1550.35	-415.23	-77.48	1576.83	-433.86	32.48	1572.29	391.26	1127.67	72.96	990.47	1097.34	80.66	419.18
5.50000	-598.21	41.64	18.73	-613.28	36.17	33.05	-696.13	69.69	167.61	-655.27	74.41	195.67	-82.95	-84.25	30.01	-108.14	-74.01	33.43	-271.41	-99.86	29.27	-270.39	-103.82	74.64	-288.43	-13.33	1199.21	0.00	0.00	0.00	-253.64	-51.74	1555.72	-268.10	54.60	1551.61	-406.45	-78.96	1577.49	-425.57	30.70	1572.93	391.53	1127.88	72.95	991.17	1097.38	80.91	418.90
5.51000	-594.06	42.58	16.90	-604.05	37.45	34.61	-681.00	68.20	178.27	-638.50	72.03	203.65	-84.03	-84.19	29.72	-108.69	-73.98	33.23	-271.37	-99.28	29.28	-269.94	-103.37	74.56	-280.12	-13.73	1199.62	0.00	0.00	0.00	-244.92	-52.66	1556.95	-259.25	53.35	1552.67	-397.78	-80.09	1578.05	-417.04	29.37	1573.30	390.66	1128.08	72.72	991.41	1098.04	80.74	418.51
5.52000	-587.58	44.00	15.09	-594.11	39.10	36.83	-666.28	66.41	188.07	-620.81	70.32	211.29	-83.63	-84.27	29.69	-107.94	-73.79	33.26	-271.26	-98.83	29.27	-269.34	-103.28	74.75	-270.88	-14.04	1199.71	0.00	0.00	0.00	-235.77	-53.40	1558.08	-250.95	52.61	1553.74	-389.06	-81.19	1578.52	-408.87	27.15	1573.59	391.69	1127.50	73.17	991.24	1098.66	80.44	419.67
5.53000	-575.52	45.59	18.70	-583.00	40.81	41.08	-648.61	64.58	195.94	-603.04	66.90	218.09	-84.74	-84.13	29.08	-108.99	-73.50	32.92	-271.18	-98.88	29.46	-269.14	-102.93	74.77	-264.34	-14.06	1199.51	0.00	0.00	0.00	-227.53	-54.13	1559.10	-241.76	51.85	1554.69	-380.17	-82.42	1578.92	-399.88	26.52	1574.05	392.56	1128.20	73.04	990.77	1099.06	80.15	418.56
5.54000	-562.82	49.10	23.15	-567.63	42.56	45.86	-628.21	62.20	203.24	-584.22	65.76	224.86	-84.52	-84.00	28.92	-108.62	-73.31	32.79	-271.09	-98.61	29.42	-269.12	-102.37	74.65	-255.01	-14.17	1199.50	0.00	0.00	0.00	-218.30	-54.92	1559.94	-231.52	51.11	1555.45	-371.34	-83.39	1579.31	-391.37	25.25	1574.51	390.95	1128.76	72.63	989.99	1098.16	80.39	418.84
5.55000	-543.82	52.28	28.67	-548.60	44.83	51.29	-610.10	59.30	209.19	-565.35	63.51	230.63	-83.89	-83.63	29.27	-108.95	-73.19	32.70	-271.02	-98.65	29.56	-268.95	-102.09	74.57	-246.42	-14.41	1199.43	0.00	0.00	0.00	-209.19	-55.55	1560.72	-221.97	50.59	1556.10	-362.32	-84.28	1579.70	-382.28	24.72	1574.91	389.87	1128.50	72.37	989.97	1098.46	80.30	418.88
5.56000	-521.57	55.74	34.20	-527.54	47.38	56.53	-592.05	56.34	213.51	-546.83	60.60	235.87	-84.22	-83.82	29.17	-108.68	-73.28	32.57	-271.05	-98.24	29.40	-268.61	-102.26	74.79	-236.97	-14.35	1199.61	0.00	0.00	0.00	-200.35	-56.04	1561.36	-215.45	50.12	1557.04	-353.14	-85.06	1580.18	-373.24	24.23	1575.28	390.50	1128.36	72.49	991.20	1098.12	80.74	420.81
5.57000	-498.07	59.50	39.45	-504.98	50.07	61.09	-572.55	54.70	217.03	-528.01	57.72	240.16	-83.70	-84.28	28.87	-108.57	-73.15	32.50	-271.15	-98.06	29.33	-268.48	-102.44	75.00	-229.11	-14.54	1199.86	0.00	0.00	0.00	-190.96	-56.51	1561.83	-206.87	49.69	1557.59	-343.83	-85.99	1580.74	-364.61	21.98	1576.06	391.28	1127.56	73.09	990.89	1098.36	80.60	419.92
5.58000	-473.73	63.20	43.62	-480.78	53.07	64.99	-552.75	52.23	218.84	-508.05	55.60	243.16	-84.81	-83.86	28.87	-109.24	-73.26	32.29	-271.05	-98.24	29.45	-268.30	-102.31	75.01	-220.58	-14.68	1200.29	0.00	0.00	0.00	-181.99	-56.85	1562.25	-197.02	48.86	1558.13	-334.56	-86.70	1581.40	-355.52	20.95	1577.00	391.77	1127.46	73.07	990.78	1098.27	80.53	418.13
5.59000	-447.75	65.74	47.27	-454.54	54.99	68.44	-532.65	50.01	219.40	-487.88	53.32	244.52	-84.45	-84.41	28.74	-109.04	-73.19	32.21	-271.00	-98.28	29.47	-268.31	-102.20	74.96	-212.35	-14.84	1200.76	0.00	0.00	0.00	-172.70	-57.18	1562.59	-188.19	48.60	1558.51	-325.29	-87.38	1582.15	-346.18	21.14	1577.77	391.90	1127.46	73.10	990.87	1098.55	80.36	418.57
5.60000	-419.29	67.58	50.70	-428.09	56.77	70.99	-511.35	48.29	218.66	-467.55	51.24	244.66	-85.30	-84.30	28.47	-110.33	-73.31	31.90	-271.04	-98.14	29.41	-268.21	-102.00	75.00	-204.87	-15.28	1201.31	0.00	0.00	0.00	-163.72	-57.56	1562.81	-179.90	48.44	1558.90	-316.17	-87.64	1583.00	-336.74	21.42	1578.71	392.56	1128.12	73.16	990.64	1098.68	80.27	420.03
5.61000	-392.02	70.00	52.91	-402.22	57.44	72.30	-489.97	46.35	216.35	-447.32	48.80	243.34	-83.42	-83.86	28.93	-109.76	-73.48	32.01	-271.03	-98.12	29.43	-268.15	-102.23	75.15	-197.41	-15.70	1201.94	0.00	0.00	0.00	-154.44	-57.68	1562.92	-170.21	47.94	1559.06	-306.82	-88.28	1583.84	-327.66	20.32	1579.61	392.14	1128.00	73.14	990.94	1098.62	80.59	421.89
5.62000	-362.58	70.83	54.46	-374.43	59.44	73.00	-468.44	44.86	212.77	-426.30	47.89	241.33	-83.18	-84.64	29.04	-109.94	-73.81	32.06	-271.10	-97.97	29.39	-268.12	-102.21	75.32	-188.96	-16.55	1202.56	0.00	0.00	0.00	-145.46	-57.71	1563.04	-162.21	47.90	1559.22	-297.49	-88.79	1584.65	-318.86	19.02	1580.64	391.75	1127.69	72.96	992.21	1099.91	80.17	419.82
5.63000	-340.63	71.45	54.03	-344.01	56.38	72.56	-446.43	43.61	208.01	-405.23	46.74	238.08	-85.44	-84.20	28.30	-109.05	-74.07	32.37	-271.06	-98.31	29.59	-268.24	-102.10	75.45	-181.81	-17.09	1203.10	0.00	0.00	0.00	-136.45	-57.89	1563.02	-154.13	47.75	1559.33	-288.13	-89.27	1585.39	-309.77	19.17	1581.24	392.22	1126.74	73.34	991.72	1098.18	80.65	419.80
5.64000	-299.35	65.90	55.02	-313.03	55.86	72.00	-423.72	43.14	202.09	-383.97	44.90	233.31	-84.49	-84.77	28.84	-110.02	-74.22	32.15	-271.05	-98.17	29.58	-268.46	-102.10	75.60	-174.55	-17.45	1203.42	0.00	0.00	0.00	-127.52	-57.84	1562.97	-143.65	47.67	1559.06	-278.84	-89.67	1586.04	-300.93	18.49	1582.02	391.62	1126.60	73.39	990.05	1098.39	80.35	420.23
5.65000	-271.83	66.20	54.72	-285.18	55.25	70.65	-400.59	42.81	194.88	-361.75	45.02	228.27	-85.71	-84.45	28.39	-109.47	-74.58	32.44	-271.01	-98.26	29.74	-268.45	-102.24	75.83	-166.11	-17.74	1203.78	0.00	0.00	0.00	-118.70	-57.74	1562.84	-135.67	47.74	1558.82	-269.58	-90.09	1586.57	-292.15	18.34	1582.34	392.54	1127.15	73.36	989.90	1099.80	79.79	419.82
5.66000	-239.78	68.23	54.21	-252.95	56.21	69.97	-376.75	42.75	186.70	-339.61	43.83	221.66	-84.11	-84.69	29.14	-109.31	-74.74	32.61	-271.13	-97.81	29.66	-268.51	-102.24	75.95	-157.75	-18.33	1204.21	0.00	0.00	0.00	-109.51	-57.72	1562.66	-126.83	47.78	1558.58	-260.52	-90.22	1587.02	-283.40	17.79	1582.76	390.78	1127.46	72.95	989.27	1098.71	79.98	419.60
5.67000	-209.16	67.90	52.81	-222.41	56.16	68.02	-351.54	44.39	178.25	-316.85	43.15	214.29	-84.12	-84.68	29.37	-108.84	-74.71	32.88	-271.11	-97.58	29.67	-268.57	-102.21	76.06	-149.28	-18.46	1204.30	0.00	0.00	0.00	-100.68	-57.53	1562.43	-118.70	47.65	1558.33	-251.43	-90.59	1587.29	-274.90	16.59	1583.02	390.83	1128.39	72.51	990.22	1097.67	80.58	421.61
5.68000	-176.49	68.35	51.28	-192.08	55.96	65.79	-326.17	44.84	168.40	-293.23	44.06	206.85	-86.12	-84.91	29.36	-109.19	-74.25	32.81	-271.02	-97.54	29.87	-268.56	-102.04	76.09	-141.41	-18.66	1204.28	0.00	0.00	0.00	-91.82	-57.30	1562.16	-109.36	48.01	1557.79	-242.45	-90.74	1587.45	-266.21	16.20	1583.08	390.83	1128.22	72.75	989.95	1097.67	80.45	421.69
5.69000	-142.57	67.49	50.36	-159.11	56.47	63.91	-300.26	45.24	158.09	-269.39	44.62	198.44	-86.91	-85.08	29.75	-109.42	-73.69	32.58	-270.89	-97.73	30.08	-268.47	-102.09	76.23	-132.55	-19.00	1204.09	0.00	0.00	0.00	-82.52	-57.08	1561.80	-100.98	48.30	1557.10	-233.48	-90.83	1587.49	-257.24	16.47	1582.88	392.19	1128.27	72.88	991.15	1097.48	80.92	421.56
5.70000	-110.76	66.72	48.82	-126.55	56.48	62.00	-273.40	47.09	147.92	-244.98	45.72	189.80	-86.46	-85.70	30.21	-109.62	-73.75	32.90	-270.89	-97.39	30.09	-268.45	-101.73	76.23	-125.52	-18.96	1203.58	0.00	0.00	0.00	-73.77	-56.85	1561.39	-92.84	48.41	1556.58	-224.38	-91.11	1587.37	-248.41	16.52	1582.39	392.05	1129.02	72.64	991.37	1098.42	80.71	420.61
5.71000	-77.53	66.11	47.72	-94.72	56.02	60.13	-246.21	47.44	136.73	-219.90	46.71	180.72	-84.70	-86.34	31.33	-109.61	-74.58	33.68	-270.81	-97.26	30.22	-268.30	-101.37	76.21	-119.12	-18.49	1202.92	0.00	0.00	0.00	-65.01	-56.59	1560.93	-83.34	48.60	1556.05	-215.35	-91.16	1587.16	-239.60	16.61	1581.89	392.59	1128.43	72.97	990.64	1098.08	80.62	420.25
5.72000	-42.87	65.23	47.57	-61.36	55.62	58.71	-218.22	48.33	125.42	-194.69	48.72	171.52	-84.76	-87.01	31.82	-104.86	-68.35	38.72	-270.71	-97.21	30.46	-268.06	-101.42	76.40	-110.43	-16.83	1202.09	0.00	0.00	0.00	-56.16	-56.52	1560.38	-76.22	48.57	1555.34	-206.38	-91.17	1586.78	-231.25	15.98	1581.52	392.06	1128.02	73.16	990.12	1098.53	80.34	420.37
5.73000	-9.93	64.57	46.86	-29.94	54.79	56.95	-190.09	49.73	114.28	-168.89	49.65	161.77	-84.07	-87.90	35.49	-105.68	-68.18	38.86	-270.80	-96.75	30.42	-267.88	-101.21	76.53	-103.60	-18.55	1203.21	0.00	0.00	0.00	-47.45	-56.18	1559.82	-67.13	48.77	1554.50	-197.46	-91.34	1586.28	-222.27	16.98	1580.72	392.82	1128.18	73.35	990.77	1098.39	80.42	419.91
5.74000	22.37	63.86	46.43	4.56	54.29	56.03	-161.21	50.37	102.90	-142.48	51.61	152.35	-81.72	-88.06	36.44	-104.45	-68.66	38.97	-270.61	-96.99	30.78	-267.61	-101.12	76.70	-96.93	-19.04	1202.33	0.00	0.00	0.00	-38.27	-55.84	1559.10	-57.48	48.43	1553.67	-188.55	-91.45	1585.68	-213.79	16.32	1580.01	391.27	1128.13	72.92	990.16	1098.78	80.22	419.81
5.75000	56.46	63.25	46.25	36.32	53.50	54.22	-131.77	51.12	91.86	-115.75	52.47	142.48	-80.60	-87.98	36.20	-105.91	-69.55	37.77	-270.58	-96.76	30.92	-267.41	-100.93	76.79	-87.22	-18.79	1201.48	0.00	0.00	0.00	-29.12	-55.63	1558.30	-48.26	49.22	1552.75	-179.63	-91.56	1585.00	-205.29	15.52	1579.34	392.97	1127.65	73.41	991.05	1097.92	80.66	419.46
5.76000	89.70	62.46	46.03	69.13	53.51	52.99	-101.55	51.90	81.34	-87.72	54.20	133.08	-79.62	-87.26	35.33	-99.78	-82.13	43.46	-270.45	-96.67	31.13	-267.01	-101.21	77.20	-79.77	-19.32	1200.45	0.00	0.00	0.00	-20.36	-55.48	1557.44	-40.74	49.27	1551.91	-170.71	-91.60	1584.22	-196.53	15.33	1578.59	391.15	1127.78	73.11	991.23	1098.08	80.81	420.87
5.77000	121.52	61.71	45.40	100.15	53.08	51.10	-70.55	53.07	71.55	-59.28	55.92	124.07	-78.56	-86.28	34.08	-100.88	-80.09	40.34	-270.40	-96.49	31.29	-266.88	-100.94	77.43	-70.05	-19.31	1199.20	0.00	0.00	0.00	-11.98	-55.39	1556.47	-32.33	49.47	1550.97	-161.80	-91.66	1583.38	-187.40	16.26	1577.57	390.77	1127.64	72.94	990.10	1097.88	80.56	422.64
5.78000	154.37	60.64	45.71	132.25	52.11	50.66	-39.48	54.52	62.86	-30.92	58.14	115.84	-80.19	-85.82	32.36	-106.64	-77.05	34.82	-270.24	-96.40	31.54	-266.86	-100.60	77.66	-65.36	-19.53	1198.11	0.00	0.00	0.00	-2.84	-55.27	1555.35	-22.81	49.11	1549.86	-152.79	-91.78	1582.44	-178.45	16.73	1576.67	392.26	1127.47	73.12	990.51	1097.11	80.86	421.28
5.79000	184.40	60.01	46.95	162.16	52.06	51.06	-8.78	55.09	54.60	-2.95	59.60	108.27	-81.67	-86.37	30.07	-108.06	-76.26	33.35	-270.25	-96.11	31.67	-266.74	-100.36	77.89	-57.05	-19.95	1196.98	0.00	0.00	0.00	6.26	-55.19	1554.15	-15.34	49.24	1548.76	-143.85	-91.64	1581.41	-169.64	16.22	1575.71	393.52	1127.20	73.62	989.76	1098.34	80.27	420.87
5.80000	215.33	59.49	50.58	191.96	51.95	53.42	21.26	57.99	48.51	23.96	61.14	101.92	-82.85	-86.39	29.37	-108.95	-75.64	32.88	-270.12	-96.12	32.05	-266.35	-100.62	78.53	-46.97	-20.10	1195.63	0.00	0.00	0.00	14.79	-55.11	1552.74	-6.92	49.09	1547.42	-134.90	-91.69	1580.22	-160.81	16.43	1574.51	393.09	1127.87	73.37	990.96	1098.82	80.31	418.63
5.81000	244.45	58.80	56.12	221.92	51.33	57.95	50.79	59.93	43.57	50.24	62.02	96.42	-83.78	-86.71	29.13	-108.37	-75.62	32.84	-269.90	-96.24	32.58	-266.18	-100.31	78.88	-37.43	-19.92	1194.37	0.00	0.00	0.00	23.55	-55.07	1551.26	2.98	49.61	1545.92	-126.13	-91.39	1578.95	-152.05	15.72	1573.39	393.33	1126.44	73.80	990.82	1098.78	80.29	419.66
5.82000	274.64	59.50	64.25	249.62	52.53	63.90	79.50	61.70	39.84	75.73	63.52	92.44	-82.85	-86.41	29.04	-108.19	-75.26	32.64	-269.73	-95.96	33.01	-265.85	-100.20	79.40	-32.25	-19.89	1192.77	0.00	0.00	0.00	33.01	-55.06	1549.59	11.86	49.79	1544.32	-117.31	-91.47	1577.56	-143.12	16.65	1571.95	391.45	1128.03	73.11	990.54	1098.61	80.38	419.79
5.83000	298.31	60.04	72.20	275.92	53.03	71.26	107.23	63.62	37.48	100.39	65.15	89.81	-84.32	-86.32	28.56	-108.74	-75.51	32.23	-269.70	-95.57	33.39	-265.39	-100.28	79.96	-25.97	-19.74	1191.35	0.00	0.00	0.00	41.57	-55.01	1547.87	20.92	50.14	1542.65	-108.59	-91.14	1576.14	-133.96	18.33	1570.55	391.27	1127.56	73.14	990.43	1098.54	80.39	417.90
5.84000	324.04	60.41	81.34	300.60	54.28	79.34	133.50	65.02	36.09	123.98	66.70	88.19	-83.89	-86.52	28.37	-108.81	-75.57	32.16	-269.40	-95.63	34.07	-265.02	-99.94	80.52	-15.07	-19.29	1189.82	0.00	0.00	0.00	50.14	-54.90	1546.11	28.96	50.11	1541.00	-99.82	-90.72	1574.66	-124.99	18.36	1569.20	391.98	1128.45	72.98	990.48	1098.37	80.40	420.82
5.85000	346.52	61.05	90.98	322.32	55.03	87.40	158.01	66.77	35.89	145.99	68.75	87.84	-82.40	-86.54	28.69	-108.60	-75.42	31.97	-269.29	-95.27	34.65	-264.46	-99.94	81.24	-6.85	-18.66	1188.58	0.00	0.00	0.00	58.78	-54.58	1544.38	37.97	50.27	1539.33	-91.15	-90.12	1573.17	-116.09	19.45	1567.75	391.20	1128.26	72.94	991.13	1099.24	80.19	420.10
5.86000	367.53	61.90	100.12	344.24	55.20	95.54	180.65	67.77	36.19	166.16	69.69	87.66	-84.21	-86.31	28.15	-108.53	-75.63	31.75	-269.12	-95.13	35.55	-263.79	-100.11	82.12	8.81	-18.42	1186.81	0.00	0.00	0.00	67.80	-54.39	1542.72	48.08	50.50	1537.68	-82.45	-89.48	1571.69	-107.14	20.44	1566.30	391.14	1128.84	72.74	990.38	1098.59	80.31	418.79
5.87000	385.83	62.51	108.48	363.16	55.78	102.69	201.38	69.32	37.25	184.75	70.90	88.06	-83.33	-86.50	28.18	-107.83	-75.76	31.78	-268.88	-95.17	36.60	-263.06	-100.10	83.00	14.40	-18.19	1185.16	0.00	0.00	0.00	76.69	-53.97	1541.09	57.65	50.85	1536.00	-73.89	-88.48	1570.22	-98.11	22.08	1564.79	392.17	1128.30	72.99	990.07	1100.01	79.81	419.91
5.88000	402.89	62.33	115.78	378.21	55.54	108.42	219.62	70.58	38.17	201.53	72.05	88.57	-83.58	-86.47	28.03	-108.77	-75.90	31.61	-268.69	-95.35	37.81	-262.29	-100.03	84.04	18.73	-17.88	1183.55	0.00	0.00	0.00	84.99	-53.39	1539.62	65.83	51.21	1534.50	-65.44	-87.49	1568.78	-89.50	21.98	1563.44	391.22	1128.20	73.03	990.80	1098.26	80.65	420.31
5.89000	415.27	62.72	120.03	390.59	55.50	111.97	235.23	71.87	38.96	216.04	73.60	89.01	-84.05	-86.78	27.60	-108.16	-75.92	31.56	-268.44	-95.53	39.01	-261.37	-100.54	85.32	32.85	-17.72	1182.20	0.00	0.00	0.00	93.16	-52.72	1538.34	74.19	51.93	1533.21	-57.04	-86.53	1567.38	-80.70	23.26	1561.91	390.44	1128.24	72.62	990.34	1098.01	80.53	422.20
5.90000	426.81	62.20	123.00	402.17	54.89	114.26	248.01	73.26	39.04	228.15	74.84	88.83	-82.10	-86.73	28.08	-106.77	-76.06	31.85	-268.17	-95.79	40.27	-260.54	-100.57	86.48	39.02	-17.31	1180.87	0.00	0.00	0.00	101.57	-52.12	1537.12	82.86	52.46	1532.02	-48.80	-85.15	1566.11	-71.96	25.28	1560.42	392.48	1127.71	73.35	990.66	1098.03	80.52	422.27
5.91000	437.21	60.65	123.67	412.24	54.61	114.90	257.93	75.21	38.33	237.67	76.97	88.36	-83.07	-86.94	27.79	-108.27	-76.21	31.41	-267.73	-96.51	41.93	-259.36	-101.75	88.36	46.04	-16.93	1179.42	0.00	0.00	0.00	109.94	-51.19	1536.19	92.46	53.38	1530.86	-40.66	-83.54	1565.02	-63.47	26.88	1559.15	392.46	1128.09	73.16	991.42	1098.63	80.41	420.10
5.92000	441.34	60.36	121.43	418.34	53.91	113.07	265.00	77.18	36.52	244.66	78.38	86.57	-83.36	-87.36	27.63	-106.61	-76.26	31.69	-267.30	-97.42	43.77	-258.13	-102.57	90.16	54.39	-16.57	1178.49	0.00	0.00	0.00	118.23	-50.28	1535.48	99.69	54.47	1529.96	-32.57	-81.92	1564.13	-54.94	27.96	1558.12	391.00	1127.52	72.97	991.43	1098.58	80.45	420.17
5.93000	446.07	59.23	117.30	422.49	53.09	109.05	269.16	78.44	33.75	249.36	79.30	83.81	-82.09	-86.95	27.84	-106.96	-76.51	31.40	-266.85	-97.96	45.59	-256.86	-103.38	92.07	66.58	-15.54	1177.85	0.00	0.00	0.00	126.33	-49.18	1534.97	109.38	55.35	1529.29	-24.44	-80.12	1563.44	-46.53	29.84	1557.20	389.92	1128.27	72.70	990.53	1098.75	80.30	419.07
5.94000	449.34	58.85	110.13	424.74	53.29	102.31	270.20	78.73	31.82	252.22	80.00	80.88	-83.44	-87.23	27.14	-106.34	-76.91	31.53	-266.03	-99.15	47.93	-255.38	-104.48	94.43	73.81	-14.96	1177.46	0.00	0.00	0.00	134.52	-47.98	1534.70	118.01	56.70	1528.81	-16.31	-78.21	1562.97	-37.85	31.59	1556.41	391.30	1128.46	72.94	990.00	1097.93	80.45	420.87
5.95000	453.66	60.15	102.42	427.75	54.14	95.13	271.00	79.06	30.35	253.53	79.91	77.35	-84.00	-87.17	27.04	-108.41	-77.26	30.91	-265.22	-100.08	50.38	-253.63	-105.83	97.13	84.45	-13.74	1177.23	0.00	0.00	0.00	142.94	-46.48	1534.58	127.17	58.04	1528.30	-8.24	-76.15	1562.69	-29.25	33.78	1555.88	392.51	1127.04	73.53	990.45	1097.81	80.75	419.52
5.96000	456.32	61.83	93.42	431.50	55.35	87.90	272.90	78.95	29.65	254.60	78.12	74.20	-83.74	-87.08	27.12	-107.09	-77.26	31.27	-264.23	-100.87	53.15	-251.84	-106.57	99.93	94.00	-12.51	1177.57	0.00	0.00	0.00	150.93	-44.86	1534.79	136.21	59.99	1528.05	-0.24	-74.04	1562.64	-20.58	36.92	1555.31	390.63	1127.60	73.06	990.69	1098.72	80.30	420.23
5.97000	461.91	63.66	84.38	437.72	58.32	80.75	275.24	78.94	29.15	258.85	77.85	73.09	-84.00	-87.80	26.87	-106.90	-77.48	31.24	-262.85	-102.07	56.51	-249.59	-107.77	103.33	99.54	-10.99	1177.72	0.00	0.00	0.00	159.27	-43.27	1535.33	143.85	61.65	1528.27	7.76	-71.70	1562.98	-12.12	39.11	1555.19	392.51	1127.20	73.64	990.45	1099.20	80.07	421.16
5.98000	464.06	65.14	74.05	441.43	59.40	72.34	276.32	79.39	28.97	264.70	79.20	74.20	-83.12	-87.39	27.15	-107.26	-77.42	31.18	-261.23	-103.06	60.21	-247.00	-108.67	107.01	111.73	-10.20	1178.71	0.00	0.00	0.00	167.96	-41.52	1536.26	153.09	63.41	1528.90	15.91	-69.33	1563.75	-3.64	41.39	1555.63	391.26	1127.41	73.31	991.28	1098.00	80.75	420.20
5.99000	468.28	64.78	66.73	442.87	58.77	65.31	277.42	79.53	29.02	268.72	79.74	74.66	-83.48	-87.43	26.94	-106.51	-77.75	31.50	-259.11	-103.96	64.38	-243.83	-109.55	111.17	120.73	-8.55	1179.95	0.00	0.00	0.00	176.77	-39.60	1537.58	161.93	65.55	1529.84	24.14	-66.70	1564.94	4.94	44.37	1556.46	390.59	1128.55	72.72	991.56	1098.17	80.76	418.52
6.00000	469.46	63.45	60.39	446.05	57.16	60.41	278.47	79.45	28.82	271.22	79.61	74.24	-84.66	-87.23	26.61	-106.28	-77.74	31.71	-256.41	-105.09	69.04	-239.98	-110.68	115.93	128.85	-7.73	1181.45	0.00	0.00	0.00	184.97	-37.56	1539.21	169.31	67.41	1531.28	32.49	-64.23	1566.40	13.41	47.12	1557.45	391.07	1127.87	73.14	991.36	1097.65	80.76	418.37
6.01000	471.55	61.33	56.09	447.36	55.40	56.43	279.31	78.69	28.37	272.45	79.48	73.97	-82.15	-87.59	27.22	-106.16	-77.90	32.08	-253.33	-105.62	73.93	-235.52	-111.88	121.12	141.38	-6.09	1183.65	0.00	0.00	0.00	193.20	-35.55	1541.21	179.54	69.44	1532.78	40.88	-61.57	1568.12	21.83	49.41	1558.81	390.55	1127.90	72.99	990.82	1098.37	80.24	418.76
6.02000	471.38	59.10	51.55	448.03	52.99	52.70	280.06	78.78	28.18	273.73	80.10	74.21	-82.74	-87.58	27.04	-106.79	-78.50	32.71	-249.56	-106.43	79.26	-230.48	-112.86	126.58	152.79	-4.35	1185.87	0.00	0.00	0.00	201.95	-33.38	1543.39	188.32	71.80	1534.41	49.28	-58.89	1570.08	30.48	52.15	1560.28	391.24	1127.67	73.09	990.69	1097.83	80.54	419.05
6.03000	472.77	58.05	48.02	450.65	52.41	50.14	280.59	79.62	28.40	275.18	79.86	74.13	-82.92	-87.82	27.02	-105.25	-79.17	34.30	-244.91	-107.86	85.14	-224.53	-114.39	132.47	160.80	-3.19	1188.19	0.00	0.00	0.00	210.26	-31.14	1545.76	196.04	74.21	1536.34	57.59	-56.03	1572.18	39.17	54.40	1561.89	390.98	1127.36	73.18	990.93	1098.31	80.35	420.79
6.04000	473.56	57.70	45.78	449.70	52.37	47.75	280.96	79.23	28.26	277.22	80.74	74.52	-83.93	-88.01	26.86	-101.94	-80.53	36.71	-239.34	-109.39	91.50	-217.54	-115.54	138.36	169.00	-1.89	1191.02	0.00	0.00	0.00	219.32	-28.91	1548.15	205.22	76.56	1538.31	65.91	-53.25	1574.31	47.89	57.10	1563.48	390.90	1127.17	73.30	991.47	1098.02	80.69	419.16
6.05000	474.43	58.66	44.28	450.43	52.64	46.04	281.10	79.42	28.11	278.74	81.42	74.76	-82.42	-88.09	27.16	-105.17	-81.22	34.50	-232.79	-110.35	98.12	-209.02	-116.19	144.17	180.13	-0.30	1193.85	0.00	0.00	0.00	227.51	-26.63	1550.62	214.96	78.68	1540.11	74.13	-50.57	1576.36	56.47	59.69	1565.05	391.56	1127.47	73.38	990.57	1098.12	80.41	418.24
6.06000	475.62	58.12	42.90	451.09	52.82	44.67	281.35	79.45	28.03	279.45	81.66	74.80	-82.39	-88.45	26.65	-101.10	-79.80	36.49	-225.39	-110.50	105.19	-199.21	-116.69	149.98	190.50	1.31	1196.63	0.00	0.00	0.00	235.38	-24.27	1553.04	222.90	81.10	1542.03	82.20	-47.78	1578.24	65.02	62.29	1566.36	392.20	1127.98	73.34	991.59	1098.05	80.72	418.18
6.07000	474.19	57.61	41.31	450.79	52.27	43.70	281.64	79.12	27.81	280.06	81.34	74.67	-80.98	-88.74	26.56	-101.61	-79.51	36.16	-217.36	-110.46	112.91	-188.54	-117.00	156.13	195.02	2.91	1198.65	0.00	0.00	0.00	243.49	-22.08	1555.29	231.33	82.90	1543.85	90.23	-45.16	1579.89	73.35	64.78	1567.42	391.88	1126.96	73.54	991.51	1097.10	81.07	421.46
6.08000	474.59	57.66	40.65	451.01	51.98	42.76	281.72	80.02	28.28	280.70	81.44	74.71	-78.77	-89.55	26.43	-95.75	-79.69	38.44	-208.81	-110.03	121.33	-177.72	-116.00	162.20	208.70	4.12	1201.01	0.00	0.00	0.00	251.67	-20.01	1557.35	240.18	85.10	1545.43	98.23	-42.53	1581.23	81.66	66.74	1568.28	391.32	1127.78	73.29	990.89	1098.27	80.48	420.59
6.09000	475.12	56.75	39.97	451.86	51.51	42.24	281.68	79.55	28.10	281.23	81.53	74.76	-77.20	-90.17	25.87	-92.72	-80.21	40.17	-199.54	-109.42	130.66	-166.27	-115.75	169.43	222.06	5.68	1203.29	0.00	0.00	0.00	259.85	-17.91	1559.27	248.48	86.94	1546.93	106.13	-40.01	1582.32	89.96	69.45	1568.87	391.74	1128.48	73.14	991.58	1098.64	80.64	419.89
6.10000	475.35	56.89	39.44	450.68	51.44	42.12	281.73	79.66	28.22	281.80	81.19	74.60	-74.17	-90.58	25.46	-91.24	-81.45	41.27	-189.31	-107.36	139.99	-154.07	-115.14	177.17	226.72	7.34	1204.70	0.00	0.00	0.00	267.87	-16.05	1561.10	256.96	89.04	1548.37	114.00	-37.64	1583.27	98.50	71.62	1569.45	391.26	1128.72	72.76	991.04	1098.47	80.49	419.33
6.11000	474.82	56.68	39.04	451.48	51.47	42.01	281.78	79.69	28.20	282.18	81.86	74.89	-70.49	-90.93	25.02	-86.12	-82.69	43.46	-177.91	-105.41	149.68	-140.50	-114.13	184.88	237.60	8.26	1205.50	0.00	0.00	0.00	275.90	-14.30	1562.87	265.08	90.77	1549.79	121.90	-35.21	1584.14	107.01	74.73	1569.85	392.74	1128.78	73.04	990.09	1098.95	80.14	421.24
6.12000	474.50	57.06	38.95	450.92	51.53	41.59	281.76	79.55	28.16	282.27	81.25	74.64	-67.37	-91.73	23.95	-81.16	-82.68	44.31	-165.73	-102.45	158.94	-125.83	-112.95	192.48	243.95	9.18	1206.45	0.00	0.00	0.00	284.21	-12.65	1564.46	273.32	92.39	1551.06	129.85	-32.93	1584.93	115.41	76.69	1570.24	392.71	1128.70	73.10	991.32	1098.21	80.49	420.28
6.13000	475.02	57.75	39.02	450.68	51.04	41.62	281.68	79.37	28.04	282.37	81.84	74.83	-61.34	-91.81	23.60	-73.91	-81.99	44.73	-152.83	-100.85	168.60	-110.03	-111.41	199.87	251.52	10.39	1206.98	0.00	0.00	0.00	292.96	-11.06	1565.97	283.16	93.89	1552.28	137.88	-30.66	1585.61	123.97	78.46	1570.66	391.43	1128.78	72.82	990.89	1098.54	80.36	419.15
6.14000	475.46	57.11	38.87	451.43	51.39	41.56	281.67	79.39	28.06	282.41	81.23	74.48	-56.12	-92.69	22.36	-66.24	-82.35	46.00	-140.35	-100.17	178.36	-93.26	-109.34	206.74	262.49	11.04	1207.30	0.00	0.00	0.00	300.96	-9.62	1567.40	291.90	95.22	1553.47	145.88	-28.72	1586.16	132.41	80.14	1570.93	391.81	1128.96	72.91	990.79	1098.61	80.27	419.55
6.15000	473.48	56.86	38.03	452.04	51.43	41.78	281.69	79.68	28.12	282.47	81.41	74.43	-47.77	-93.73	21.46	-56.61	-82.69	46.82	-125.64	-98.61	186.88	-75.90	-106.74	212.75	270.97	11.37	1207.33	0.00	0.00	0.00	309.35	-8.26	1568.64	300.24	96.39	1554.49	154.04	-26.58	1586.64	140.86	82.34	1571.05	390.88	1129.20	72.55	991.70	1098.43	80.60	421.00
6.16000	474.47	57.06	38.71	450.74	51.58	41.30	281.64	79.67	28.05	282.48	81.79	74.48	-38.48	-94.73	24.19	-46.10	-83.40	49.12	-106.29	-96.71	194.16	-58.03	-104.36	218.37	278.81	11.96	1207.60	0.00	0.00	0.00	317.59	-7.17	1569.78	309.54	97.88	1555.42	162.29	-24.73	1586.99	149.34	84.53	1571.16	391.62	1128.14	73.07	990.15	1099.08	80.03	418.74
6.17000	475.44	57.33	39.10	451.32	51.64	41.39	281.61	79.78	28.00	282.39	82.07	74.55	-25.48	-96.62	27.90	-32.49	-84.75	52.42	-86.44	-94.51	200.68	-40.21	-101.83	223.65	292.92	12.23	1207.67	0.00	0.00	0.00	325.77	-6.08	1570.84	317.49	98.81	1556.30	170.62	-23.00	1587.28	158.02	86.41	1571.21	392.60	1128.23	72.99	989.14	1099.34	79.68	420.98
6.18000	473.09	57.82	38.40	451.79	51.38	41.65	281.61	80.24	28.11	282.36	82.50	74.66	-9.00	-98.70	31.75	-13.30	-86.25	56.85	-66.66	-92.25	206.26	-21.95	-99.11	228.77	300.73	12.22	1207.79	0.00	0.00	0.00	334.29	-5.13	1571.80	326.57	99.96	1557.01	179.03	-21.36	1587.58	166.87	88.28	1571.22	392.06	1127.41	73.37	989.85	1098.66	80.10	420.25
6.19000	474.85	57.32	38.97	451.38	51.48	41.50	281.79	80.27	27.98	282.33	82.67	74.66	12.00	-101.24	36.50	8.73	-87.29	61.59	-47.48	-89.01	209.83	-3.52	-96.18	232.91	308.07	12.35	1207.82	0.00	0.00	0.00	342.72	-4.14	1572.75	336.65	101.08	1557.73	187.46	-19.63	1587.93	175.80	90.10	1571.42	391.41	1128.49	72.85	990.23	1098.51	80.31	420.44
6.20000	473.49	57.22	38.55	450.70	51.36	41.40	281.74	79.92	27.68	282.33	82.82	74.63	36.78	-102.87	41.10	31.59	-87.88	65.38	-28.71	-86.47	212.02	15.33	-93.10	236.30	318.75	12.49	1208.07	0.00	0.00	0.00	350.79	-3.19	1573.62	345.61	101.81	1558.47	196.00	-18.11	1588.36	184.81	91.07	1571.63	392.13	1128.37	73.15	991.98	1099.38	80.31	418.75
6.21000	474.76	56.72	38.64	450.36	51.67	41.27	281.81	80.34	27.81	282.40	82.88	74.64	60.67	-104.13	44.34	56.73	-88.35	68.77	-9.08	-83.97	212.96	34.64	-90.43	238.66	326.88	12.53	1208.54	0.00	0.00	0.00	359.39	-2.37	1574.53	354.34	102.44	1559.19	204.56	-16.83	1588.89	193.80	92.41	1571.96	392.56	1127.45	73.65	991.87	1099.51	80.19	419.54
6.22000	474.53	56.49	38.38	450.65	51.74	41.19	281.89	80.08	27.61	282.43	83.06	74.69	87.87	-105.35	47.16	80.84	-88.49	70.65	11.40	-81.46	212.65	54.69	-87.98	239.49	334.77	13.12	1208.79	0.00	0.00	0.00	368.58	-1.47	1575.31	362.83	103.20	1559.74	213.21	-15.37	1589.52	202.84	93.39	1572.39	389.76	1128.20	72.89	991.15	1097.78	80.62	419.82
6.23000	473.28	57.38	38.10	449.45	51.64	40.86	281.92	80.14	27.55	282.58	83.74	75.01	115.29	-105.97	49.20	105.86	-88.57	71.87	32.16	-79.32	211.15	75.39	-85.54	238.98	344.45	13.80	1209.11	0.00	0.00	0.00	377.27	-0.77	1576.06	372.21	103.85	1560.40	221.87	-14.25	1590.11	211.93	94.89	1572.88	392.23	1127.57	73.36	990.70	1097.30	80.70	416.91
6.24000	474.39	57.39	38.33	450.61	51.76	40.77	281.80	80.30	27.54	282.70	83.40	74.99	141.51	-105.94	50.00	134.12	-87.32	73.06	53.50	-77.84	208.63	96.15	-83.22	237.46	349.81	13.96	1209.80	0.00	0.00	0.00	385.93	-0.12	1576.67	381.09	104.34	1561.00	230.55	-13.06	1590.70	221.08	95.73	1573.33	391.94	1127.67	73.19	991.33	1098.05	80.68	416.21
6.25000	473.12	57.07	37.66	449.50	51.52	40.46	281.66	79.86	27.45	282.77	83.29	75.15	170.78	-105.79	50.51	161.76	-86.81	72.83	75.67	-76.22	204.77	117.04	-80.80	234.76	357.56	14.55	1210.09	0.00	0.00	0.00	394.97	0.46	1577.17	390.44	104.69	1561.47	239.30	-12.11	1591.22	230.15	96.32	1573.86	391.11	1127.85	73.16	990.94	1098.31	80.36	415.68
6.26000	472.95	57.06	37.25	450.06	51.91	40.25	281.61	79.86	27.52	282.93	83.13	75.36	202.04	-105.42	50.85	191.79	-86.06	72.52	98.40	-74.99	199.81	138.35	-79.38	231.30	366.33	15.16	1210.47	0.00	0.00	0.00	403.47	0.93	1577.53	399.87	105.13	1561.75	248.11	-11.24	1591.65	239.30	97.39	1574.25	390.19	1127.71	73.00	990.98	1099.13	80.15	415.00
6.27000	473.52	57.17	37.44	449.93	52.16	39.90	281.49	79.63	27.58	283.04	82.49	75.39	232.55	-104.83	50.32	219.97	-85.21	71.12	121.32	-73.68	193.59	160.02	-77.83	226.67	375.82	15.77	1210.33	0.00	0.00	0.00	412.47	1.28	1577.75	409.14	105.62	1562.01	257.02	-10.66	1592.01	248.42	98.41	1574.71	389.83	1127.86	72.71	990.15	1098.59	80.16	416.95
6.28000	473.23	57.28	37.15	449.52	52.12	39.66	281.56	79.46	27.73	283.17	82.24	75.61	265.27	-103.26	50.92	250.07	-84.28	69.53	144.70	-72.19	185.96	182.11	-76.45	221.07	385.06	16.68	1210.37	0.00	0.00	0.00	421.55	1.55	1577.85	417.74	105.65	1562.23	266.04	-10.25	1592.29	257.49	98.64	1575.19	389.81	1128.13	72.77	991.16	1098.03	80.63	414.89
6.29000	473.24	57.66	37.42	449.41	52.19	39.35	281.62	79.04	27.71	283.45	81.76	75.65	295.51	-102.80	50.02	280.32	-83.48	67.51	168.87	-71.04	177.45	205.02	-75.75	214.88	394.97	17.20	1210.62	0.00	0.00	0.00	430.93	1.71	1577.76	426.27	105.63	1562.52	275.08	-9.82	1592.51	266.63	99.10	1575.65	387.27	1128.76	72.28	991.16	1098.62	80.33	411.16
6.30000	473.40	57.62	37.49	449.56	52.34	39.21	281.71	79.10	27.88	283.66	81.49	75.71	327.17	-101.59	48.72	312.16	-83.06	65.10	194.06	-70.19	168.12	228.52	-74.88	207.60	399.52	17.38	1210.61	0.00	0.00	0.00	440.05	1.78	1577.56	436.59	105.91	1562.34	284.23	-9.41	1592.59	275.74	99.15	1575.93	388.78	1128.60	72.56	990.68	1099.39	80.00	414.93
6.31000	473.80	57.64	37.68	449.39	52.02	38.91	281.84	79.17	28.16	284.06	81.61	75.93	361.02	-101.53	45.88	344.62	-84.66	61.23	220.44	-70.70	158.69	252.32	-73.43	199.12	410.47	18.33	1210.31	0.00	0.00	0.00	449.28	1.79	1577.25	446.95	105.59	1561.69	293.48	-9.27	1592.53	284.92	98.92	1576.23	389.00	1128.38	72.75	990.09	1098.87	80.01	414.36
6.32000	473.14	58.07	38.44	449.53	52.04	38.99	282.01	78.64	28.10	284.48	81.27	75.92	392.97	-100.45	43.06	376.36	-84.19	58.34	247.33	-71.10	148.69	276.64	-72.02	189.84	418.45	19.49	1210.04	0.00	0.00	0.00	458.07	1.72	1576.85	456.37	105.83	1561.33	302.73	-9.22	1592.31	294.00	99.27	1576.41	392.93	1127.70	73.95	990.99	1099.28	80.03	414.20
6.33000	473.57	56.03	38.22	449.42	51.47	39.06	282.12	78.67	28.28	284.90	81.01	76.06	426.19	-99.71	40.92	408.83	-83.79	55.32	274.75	-71.88	138.40	301.80	-71.21	180.31	426.41	19.81	1209.65	0.00	0.00	0.00	467.25	1.49	1576.22	465.67	105.81	1561.13	311.99	-9.29	1591.91	303.20	99.55	1576.37	391.16	1128.00	73.20	992.01	1098.99	80.37	419.70
6.34000	473.10	55.87	38.00	449.75	50.77	39.42	282.18	78.36	28.39	285.40	80.93	76.15	459.69	-99.67	38.88	441.76	-83.17	52.54	302.85	-72.23	127.71	327.91	-70.84	170.68	434.95	20.27	1208.97	0.00	0.00	0.00	476.52	1.24	1575.54	475.10	105.76	1560.81	321.16	-9.27	1591.37	312.60	99.69	1576.20	390.24	1128.16	73.04	991.20	1100.03	79.62	415.96
6.35000	472.25	63.18	42.65	445.65	51.04	41.20	282.36	78.19	28.58	286.14	80.55	76.22	494.09	-99.19	37.45	474.32	-82.48	49.64	332.03	-73.10	117.08	354.70	-71.17	161.15	443.99	21.17	1208.37	0.00	0.00	0.00	485.61	1.08	1574.75	484.50	105.11	1560.48	330.32	-9.37	1590.69	321.91	99.74	1575.91	390.40	1127.99	73.23	991.59	1098.59	80.35	413.00
6.36000	476.01	53.32	44.74	446.20	50.80	41.72	282.44	77.81	28.65	286.72	80.23	76.23	528.68	-98.80	36.17	507.69	-81.88	47.29	361.83	-74.68	106.88	381.75	-72.21	151.90	451.86	21.81	1207.39	0.00	0.00	0.00	494.31	0.74	1573.88	493.83	105.34	1559.85	339.49	-9.54	1589.88	331.33	98.93	1575.54	393.47	1127.49	73.79	991.20	1098.15	80.38	414.37
6.37000	476.81	54.25	45.17	448.40	51.15	42.12	282.62	77.93	28.95	287.36	80.16	76.39	562.81	-98.43	35.33	541.87	-81.10	45.72	391.94	-75.49	96.44	409.23	-73.51	142.81	460.46	22.42	1206.45	0.00	0.00	0.00	503.63	0.33	1572.86	503.16	104.92	1559.12	348.65	-9.79	1588.93	340.70	99.17	1574.90	389.68	1128.40	72.76	990.98	1099.01	80.00	409.94
6.38000	480.43	55.17	44.77	452.35	52.01	42.26	282.72	77.63	29.12	287.93	79.84	76.42	596.85	-97.51	35.28	575.29	-80.65	44.33	422.85	-74.56	85.20	437.50	-74.89	133.92	471.11	22.91	1205.11	0.00	0.00	0.00	513.08	-0.06	1571.70	512.48	104.49	1558.36	357.79	-9.99	1587.86	350.15	99.32	1574.12	389.32	1128.57	72.91	991.39	1099.11	80.20	411.91
6.39000	481.14	56.98	43.25	453.77	53.06	41.36	282.77	77.51	29.26	288.40	79.46	76.52	631.44	-96.33	35.87	609.10	-80.27	43.58	454.89	-72.99	74.04	466.61	-75.69	125.11	480.59	23.73	1204.00	0.00	0.00	0.00	521.99	-0.49	1570.45	521.89	103.78	1557.52	366.91	-10.23	1586.64	359.73	99.37	1573.29	389.34	1128.47	73.00	991.73	1100.45	79.78	416.04
6.40000	479.20	75.26	51.65	452.54	52.02	38.51	282.87	77.35	29.52	288.84	79.07	76.48	666.45	-95.64	37.12	643.09	-79.22	43.77	487.69	-72.57	64.27	496.09	-77.35	117.22	484.72	24.14	1202.63	0.00	0.00	0.00	531.42	-0.92	1569.06	531.27	103.69	1556.41	376.09	-10.47	1585.28	369.14	98.97	1572.37	387.86	1128.77	72.92	991.62	1099.85	80.02	413.59
6.41000	479.85	62.95	39.80	451.06	52.15	37.54	282.97	76.99	29.54	289.10	79.06	76.67	700.14	-94.34	39.32	677.63	-79.84	45.61	520.43	-73.11	56.06	525.56	-78.86	109.81	497.36	24.45	1201.26	0.00	0.00	0.00	540.66	-1.54	1567.59	540.63	103.47	1555.30	385.28	-10.61	1583.82	378.64	98.49	1571.22	389.34	1127.94	72.84	992.04	1099.54	80.08	413.20
6.42000	478.82	60.41	37.08	453.24	52.37	38.23	283.05	76.97	29.74	289.43	79.32	76.98	734.27	-92.74	43.12	711.54	-78.74	47.53	553.02	-74.59	49.47	555.03	-80.57	103.53	504.60	24.79	1199.79	0.00	0.00	0.00	550.02	-2.06	1566.00	550.14	102.87	1554.08	394.48	-10.96	1582.20	388.07	98.48	1569.92	391.14	1127.79	73.84	992.46	1098.87	80.38	415.53
6.43000	478.54	59.07	35.59	453.30	52.57	38.02	283.11	76.59	29.80	289.63	78.65	76.97	767.10	-91.39	48.36	744.14	-77.46	51.44	585.61	-76.83	44.51	584.61	-80.87	97.49	513.26	25.05	1197.98	0.00	0.00	0.00	559.43	-2.79	1564.31	559.51	102.38	1552.72	403.73	-11.44	1580.44	397.38	98.58	1568.41	391.23	1128.14	73.52	991.47	1099.95	79.70	415.86
6.44000	476.31	58.61	34.47	453.01	52.60	37.73	283.25	76.57	30.09	289.99	78.61	77.26	799.78	-88.98	55.17	776.19	-76.14	56.51	618.00	-78.33	40.74	614.01	-80.89	92.55	524.84	25.50	1196.00	0.00	0.00	0.00	568.81	-3.47	1562.53	568.88	102.05	1551.13	412.96	-11.75	1578.59	406.68	98.48	1566.81	388.21	1128.26	72.59	990.98	1099.76	79.72	412.22
6.45000	477.41	58.94	34.49	453.18	52.80	37.55	283.39	75.81	30.15	290.26	78.60	77.60	830.27	-86.71	62.99	807.11	-74.47	63.15	649.22	-80.10	38.67	642.24	-81.72	89.61	536.73	25.97	1194.24	0.00	0.00	0.00	577.90	-4.33	1560.71	578.30	101.09	1549.64	422.18	-12.21	1576.55	415.98	97.97	1565.14	385.53	1129.01	71.99	990.69	1098.20	80.09	414.28
6.46000	476.43	58.73	33.98	453.03	52.88	37.28	283.44	76.05	30.69	290.59	78.75	78.13	859.05	-84.39	71.87	836.11	-72.89	70.80	679.65	-81.53	38.15	669.91	-82.54	88.25	541.28	25.86	1192.49	0.00	0.00	0.00	587.28	-5.26	1558.78	587.76	100.58	1548.01	431.41	-12.81	1574.39	425.43	97.49	1563.32	386.15	1129.02	71.97	990.39	1098.84	79.68	415.32
6.47000	476.01	58.17	33.52	453.70	53.40	37.00	283.66	76.00	31.30	290.91	78.15	78.43	886.67	-81.63	81.38	862.75	-68.72	78.56	708.50	-82.33	38.95	696.12	-83.75	88.51	554.25	26.08	1190.44	0.00	0.00	0.00	596.42	-6.16	1556.85	597.05	99.76	1546.33	440.66	-13.27	1572.19	434.64	97.47	1561.33	385.69	1129.09	71.76	991.09	1098.87	79.86	414.84
6.48000	476.40	58.67	33.57	453.34	53.49	36.71	283.87	75.53	31.77	291.20	77.63	78.73	911.63	-79.16	91.52	888.39	-69.26	88.72	735.50	-83.14	41.01	720.59	-84.63	89.77	562.93	26.21	1188.50	0.00	0.00	0.00	605.33	-7.10	1555.00	606.57	98.70	1544.73	449.80	-14.17	1569.91	443.89	97.31	1559.30	389.31	1128.58	72.83	991.56	1099.67	79.73	411.38
6.49000	477.85	58.57	33.71	453.71	53.74	36.63	284.00	75.48	32.50	291.73	78.00	79.47	933.54	-77.52	101.35	910.23	-70.52	97.08	759.72	-83.43	43.38	742.80	-85.54	91.59	572.14	26.44	1186.15	0.00	0.00	0.00	614.34	-8.08	1553.20	615.97	97.83	1543.23	458.81	-15.02	1567.64	453.22	96.48	1557.28	391.61	1127.95	73.29	991.80	1099.82	79.63	410.75
6.50000	476.35	58.38	32.92	453.63	53.56	36.55	284.22	75.31	33.19	292.17	77.79	80.04	953.38	-75.72	110.82	929.54	-68.13	104.71	781.28	-83.48	45.44	762.22	-85.63	93.10	582.75	26.45	1184.06	0.00	0.00	0.00	623.45	-9.07	1551.60	625.41	96.46	1541.88	467.77	-15.98	1565.37	462.54	95.10	1555.32	391.80	1128.18	73.50	990.95	1100.15	79.27	414.02
6.51000	477.42	59.18	33.66	453.13	53.66	36.24	284.37	74.60	33.67	292.73	78.47	81.09	969.23	-73.71	118.21	946.03	-66.13	111.09	799.88	-83.94	46.83	779.04	-86.16	94.31	591.47	26.26	1181.90	0.00	0.00	0.00	632.47	-10.27	1550.21	634.73	95.48	1540.69	476.71	-17.09	1563.21	471.86	94.35	1553.43	389.39	1128.50	72.89	991.10	1100.03	79.21	414.89
6.52000	476.68	58.81	33.27	453.66	53.93	36.07	284.58	74.51	34.65	293.26	78.48	82.07	982.81	-71.97	123.03	959.65	-64.39	115.05	815.38	-84.09	46.70	793.03	-86.97	94.59	600.84	26.32	1180.00	0.00	0.00	0.00	641.78	-11.50	1548.97	643.92	94.52	1539.74	485.70	-18.41	1561.18	481.20	93.05	1551.72	390.16	1128.65	72.99	992.41	1099.82	79.50	412.94
6.53000	477.01	59.06	33.35	453.62	54.36	35.77	284.87	74.89	35.99	293.97	78.95	83.40	993.50	-70.36	124.79	970.16	-62.43	116.15	827.51	-84.64	45.43	804.33	-87.69	93.77	611.13	26.37	1178.08	0.00	0.00	0.00	650.86	-12.67	1548.01	653.18	93.56	1538.98	494.73	-19.90	1559.32	490.52	91.73	1550.11	389.86	1128.82	73.13	992.58	1101.42	78.86	414.00
6.54000	476.51	59.17	32.83	453.62	54.50	35.64	285.22	75.24	37.71	294.72	79.57	85.08	1002.69	-67.54	122.94	978.40	-60.68	114.07	836.26	-85.50	43.50	813.06	-88.13	92.00	620.17	26.02	1176.53	0.00	0.00	0.00	660.16	-14.05	1547.35	662.27	91.92	1538.53	503.83	-21.49	1557.63	499.69	90.25	1548.62	393.64	1127.65	74.10	991.62	1101.82	78.26	411.96
6.55000	475.68	59.23	32.79	453.93	54.94	35.18	285.68	75.73	39.88	295.71	79.97	87.10	1009.06	-65.78	117.15	984.87	-58.39	108.46	841.87	-85.72	40.60	819.37	-88.33	89.41	632.35	25.88	1175.43	0.00	0.00	0.00	669.26	-15.40	1546.93	671.50	90.46	1538.32	512.98	-23.11	1556.14	508.91	89.59	1547.27	392.12	1128.15	73.74	991.80	1101.66	78.03	413.15
6.56000	475.74	59.61	32.83	453.35	54.97	34.90	286.33	75.51	42.16	296.93	81.14	89.86	1013.07	-64.69	108.60	989.33	-58.16	101.12	844.55	-85.65	37.21	823.64	-88.03	86.20	643.01	25.09	1174.55	0.00	0.00	0.00	678.51	-16.91	1546.71	680.76	89.16	1538.24	522.12	-24.81	1554.85	518.14	87.55	1546.26	388.36	1128.89	72.46	992.20	1102.12	77.87	410.65
6.57000	476.53	59.19	32.81	452.95	55.39	34.43	287.21	76.74	45.47	298.52	82.00	92.99	1016.14	-64.36	99.13	992.45	-58.13	92.51	845.28	-84.88	34.81	826.06	-87.41	82.83	653.05	24.48	1173.95	0.00	0.00	0.00	687.96	-18.41	1546.62	689.93	87.35	1538.40	531.36	-26.49	1553.75	527.25	86.22	1545.34	392.03	1127.89	73.57	992.28	1103.73	76.74	411.53
6.58000	476.77	59.76	33.11	454.31	55.43	34.52	288.38	77.33	48.88	300.50	82.34	96.32	1019.50	-65.54	90.57	995.41	-58.72	84.31	846.03	-83.73	32.71	827.29	-86.37	79.68	662.42	23.16	1173.57	0.00	0.00	0.00	697.28	-20.16	1546.70	699.22	85.51	1538.72	540.60	-28.14	1552.85	536.46	84.10	1544.59	394.15	1127.36	74.23	992.70	1105.03	75.85	410.22
6.59000	476.45	59.49	32.68	454.42	55.56	34.44	289.75	77.67	52.63	302.85	83.24	100.35	1023.60	-67.33	83.48	999.12	-59.77	77.93	848.11	-83.27	31.98	829.79	-84.80	77.37	674.30	21.74	1173.51	0.00	0.00	0.00	706.26	-21.82	1546.98	708.52	83.93	1539.09	549.91	-29.95	1552.20	545.61	81.85	1544.18	392.16	1127.86	73.61	994.09	1104.41	75.94	415.28
6.60000	476.66	59.51	32.60	454.49	55.78	34.41	291.52	78.72	57.22	305.60	84.73	105.19	1027.77	-68.98	76.03	1004.22	-59.94	73.57	850.47	-83.07	31.87	835.13	-85.01	77.05	685.45	20.31	1173.79	0.00	0.00	0.00	715.59	-23.62	1547.62	717.72	82.55	1539.93	559.28	-31.81	1551.94	554.70	80.76	1544.02	389.23	1128.67	72.79	994.36	1098.39	79.52	413.90
6.61000	477.15	60.00	32.98	454.35	56.16	34.37	293.68	79.80	62.25	309.20	86.06	110.46	1032.43	-68.29	65.88	1007.58	-59.32	65.23	852.22	-83.20	31.71	841.11	-85.30	77.12	696.58	18.90	1174.61	0.00	0.00	0.00	725.12	-25.50	1548.85	726.91	81.14	1541.25	568.75	-33.54	1552.25	563.82	79.14	1544.44	391.52	1128.19	73.24	994.24	1096.59	80.71	415.06
6.62000	477.97	59.39	33.04	454.35	56.53	34.02	296.62	81.44	68.42	313.59	86.72	116.04	1035.37	-66.45	56.89	1011.15	-56.82	57.78	854.03	-83.27	31.25	844.89	-86.89	76.97	706.40	17.23	1175.69	0.00	0.00	0.00	734.49	-27.35	1550.65	736.24	79.35	1543.08	578.17	-35.34	1553.21	573.10	76.98	1545.43	392.57	1127.99	73.63	994.07	1096.42	80.50	414.58
6.63000	477.54	59.96	32.71	455.82	56.50	34.34	300.44	81.98	74.75	319.03	87.81	122.46	1038.78	-64.02	50.60	1013.11	-54.61	52.39	855.39	-83.79	30.98	847.60	-87.94	76.61	717.34	15.72	1177.54	0.00	0.00	0.00	742.97	-29.42	1552.88	745.62	77.51	1545.34	587.51	-36.99	1554.58	582.33	74.71	1546.86	389.21	1128.18	72.69	992.48	1097.05	79.97	418.87
6.64000	477.20	59.87	32.56	455.72	56.29	34.35	305.18	82.87	82.11	325.78	88.38	129.26	1040.28	-62.24	45.21	1014.06	-53.17	47.74	856.27	-84.12	30.77	849.98	-88.56	76.62	727.07	14.23	1180.09	0.00	0.00	0.00	752.71	-31.25	1555.31	754.87	75.45	1547.79	596.70	-38.97	1556.13	591.55	72.50	1548.37	390.33	1128.08	72.96	994.07	1096.80	80.66	420.79
6.65000	478.27	60.45	32.16	456.29	55.47	34.77	311.23	83.72	90.26	334.06	88.45	136.27	1041.62	-62.15	41.74	1015.16	-50.68	44.55	856.97	-84.41	30.74	851.87	-89.06	76.81	738.47	12.76	1182.77	0.00	0.00	0.00	762.01	-33.24	1558.06	764.05	73.79	1550.49	605.74	-41.30	1557.62	600.73	70.20	1549.90	391.97	1128.17	73.61	993.15	1096.95	80.34	421.21
6.66000	480.36	60.27	32.43	455.56	55.20	34.65	318.66	84.40	98.82	344.00	89.76	144.05	1042.22	-62.20	40.00	1015.97	-52.42	43.11	857.37	-84.91	30.73	853.34	-89.83	76.99	748.18	11.59	1185.53	0.00	0.00	0.00	770.83	-35.46	1560.97	773.26	71.37	1553.53	614.77	-43.48	1559.12	609.73	68.06	1551.31	390.97	1130.00	72.12	994.14	1096.67	80.60	420.71
6.67000	480.99	60.78	31.59	456.23	54.95	34.79	327.71	85.52	108.26	355.89	90.62	151.60	1042.47	-62.10	38.29	1015.57	-50.92	41.33	857.68	-85.15	30.56	854.17	-90.28	76.97	760.06	10.30	1188.26	0.00	0.00	0.00	780.17	-37.45	1563.97	782.21	69.17	1556.62	623.82	-45.76	1560.49	618.95	65.84	1552.75	391.61	1130.94	71.76	993.57	1096.72	80.30	421.25
6.68000	482.59	61.32	31.32	460.31	54.70	35.82	338.57	85.72	117.98	369.51	90.68	158.57	1043.37	-61.72	37.29	1016.76	-50.70	40.60	857.81	-85.69	30.63	854.91	-90.49	76.92	772.54	8.92	1191.13	0.00	0.00	0.00	788.94	-39.57	1566.90	790.83	67.32	1559.58	632.86	-48.02	1561.64	628.02	63.61	1553.98	391.53	1130.45	71.88	992.52	1097.10	79.99	420.53
6.69000	484.92	61.97	30.47	462.88	54.54	36.25	350.70	85.41	128.28	384.65	91.46	165.88	1043.23	-61.69	36.60	1016.25	-50.23	39.87	857.97	-85.59	30.44	855.57	-90.95	77.03	784.50	7.70	1193.97	0.00	0.00	0.00	797.83	-41.86	1569.66	799.62	64.83	1562.63	641.84	-50.45	1562.47	636.83	61.61	1554.89	391.99	1130.96	71.75	992.10	1097.06	79.85	420.51
6.70000	488.46	62.79	29.18	466.90	54.65	36.98	363.86	85.53	139.87	400.68	92.27	173.81	1043.71	-61.35	36.16	1016.62	-50.21	39.43	857.96	-85.85	30.43	856.11	-90.90	77.02	793.94	6.86	1195.88	0.00	0.00	0.00	806.48	-43.87	1572.27	808.21	63.02	1565.39	650.75	-52.96	1562.97	645.63	58.73	1555.59	392.48	1130.50	72.28	993.42	1096.66	80.34	421.54
6.71000	492.29	63.52	27.80	473.58	54.88	38.45	378.33	85.29	152.10	416.95	91.25	182.45	1043.27	-61.17	35.79	1016.70	-50.11	39.14	858.02	-85.77	30.31	856.41	-90.91	77.02	805.79	5.83	1197.76	0.00	0.00	0.00	815.22	-45.89	1574.66	816.90	60.70	1568.06	659.77	-55.35	1563.19	654.58	56.71	1556.00	392.41	1130.52	72.18	992.64	1096.93	80.15	418.85
6.72000	496.22	64.20	25.90	480.38	54.69	40.45	394.20	84.33	164.19	434.01	90.24	192.14	1043.42	-60.79	35.62	1017.11	-50.15	38.91	858.13	-85.65	30.24	856.66	-91.14	77.22	818.17	5.19	1199.44	0.00	0.00	0.00	824.46	-47.92	1576.89	825.53	59.00	1570.57	668.84	-57.74	1563.24	663.35	54.58	1556.29	392.04	1130.42	72.22	992.61	1096.82	79.94	422.44
6.73000	500.46	65.85	24.50	486.49	60.51	41.56	411.32	83.47	175.88	452.60	88.53	201.37	1043.16	-61.07	35.29	1017.23	-49.74	38.88	858.17	-85.54	30.24	856.87	-90.94	77.26	827.87	4.81	1200.65	0.00	0.00	0.00	833.50	-49.79	1578.99	834.38	56.51	1572.95	678.07	-60.03	1563.22	672.37	51.90	1556.54	391.35	1130.59	71.94	994.16	1096.56	80.52	420.48
6.74000	505.34	67.14	22.21	497.31	57.76	42.61	429.29	83.00	187.20	473.07	87.28	209.81	1043.75	-60.95	35.04	1017.22	-49.60	38.57	858.13	-85.80	30.49	857.02	-90.66	77.21	840.57	4.36	1201.69	0.00	0.00	0.00	842.40	-51.79	1580.88	843.29	54.56	1575.24	687.50	-62.40	1563.10	681.48	49.58	1556.67	390.81	1130.83	71.75	992.99	1097.00	80.11	419.78
6.75000	511.29	68.01	20.05	510.60	60.04	44.47	448.36	81.53	197.95	494.89	85.60	217.07	1043.64	-60.83	34.76	1017.36	-49.69	38.30	858.25	-85.37	30.45	857.14	-90.31	77.08	850.55	4.21	1202.05	0.00	0.00	0.00	851.68	-53.63	1582.58	852.19	53.27	1577.18	697.02	-64.59	1562.94	690.64	47.16	1556.76	392.01	1130.09	72.36	993.64	1096.69	80.38	421.68
6.76000	522.15	68.60	22.80	522.20	60.84	47.73	470.37	80.46	205.85	516.72	84.36	223.56	1044.01	-61.32	34.43	1017.44	-49.82	37.85	858.35	-85.28	30.53	857.32	-90.26	76.99	858.79	4.09	1202.22	0.00	0.00	0.00	860.56	-55.17	1584.11	858.63	51.45	1580.49	706.55	-66.60	1562.76	699.86	44.99	1556.80	391.90	1129.10	72.66	992.29	1096.79	79.87	420.63
6.77000	539.91	70.70	27.84	540.96	62.34	52.98	494.78	79.10	212.77	538.53	82.53	229.39	1044.25	-61.16	34.27	1017.39	-51.59	38.09	858.50	-85.16	30.57	857.46	-90.32	76.98	868.34	4.36	1202.44	0.00	0.00	0.00	870.10	-56.78	1585.43	866.37	50.31	1582.52	716.10	-68.74	1562.56	709.26	43.45	1556.76	390.06	1129.00	72.53	991.81	1096.75	79.84	421.09
6.78000	562.38	73.37	33.04	564.34	63.57	58.62	515.88	76.01	217.54	560.25	80.29	234.53	1043.88	-61.37	33.92	1017.33	-51.85	37.80	858.45	-85.12	30.57	857.54	-90.28	76.85	881.52	4.59	1202.62	0.00	0.00	0.00	879.45	-58.21	1586.64	875.74	49.08	1584.10	725.77	-70.64	1562.41	718.66	41.45	1556.85	389.86	1130.00	72.15	993.80	1096.48	80.47	420.26
6.79000	590.25	75.91	39.17	587.95	70.00	63.08	536.74	74.33	221.17	581.19	78.33	239.53	1044.59	-61.43	33.75	1017.36	-51.76	37.44	858.56	-85.12	30.65	857.52	-90.29	76.92	890.64	4.62	1202.87	0.00	0.00	0.00	889.17	-59.53	1587.71	883.87	47.74	1585.43	735.54	-72.35	1562.35	728.21	40.19	1557.01	391.91	1128.96	72.72	995.52	1095.81	81.14	420.27
6.80000	619.16	79.41	43.41	615.59	72.64	67.30	558.38	71.79	222.80	602.65	75.39	243.21	1043.96	-61.24	33.38	1017.67	-51.65	37.15	858.63	-84.96	30.60	857.63	-89.95	76.73	900.57	4.48	1203.09	0.00	0.00	0.00	899.00	-60.86	1588.67	893.76	46.42	1586.59	745.43	-74.10	1562.41	737.74	38.90	1557.26	394.39	1128.62	73.52	992.65	1096.93	80.01	422.42
6.81000	649.88	82.65	47.10	645.77	75.39	70.22	580.71	69.28	222.73	624.94	73.15	245.22	1044.24	-61.45	33.16	1017.80	-51.09	36.53	858.68	-84.88	30.64	857.63	-90.23	76.92	910.39	4.18	1203.39	0.00	0.00	0.00	909.06	-61.99	1589.56	903.56	45.21	1587.77	755.46	-75.63	1562.61	747.38	37.12	1557.63	393.66	1127.75	73.71	991.73	1097.21	79.77	420.55
6.82000	682.25	85.11	49.95	676.09	77.26	72.25	603.56	67.20	221.35	648.22	70.48	245.41	1044.93	-61.27	32.88	1017.95	-51.55	36.27	858.86	-84.63	30.62	857.82	-90.01	77.03	919.78	3.83	1204.08	0.00	0.00	0.00	918.85	-63.03	1590.30	913.51	44.15	1588.80	765.56	-76.93	1562.87	757.20	35.84	1558.01	391.58	1128.37	72.82	994.48	1096.55	80.71	420.40
6.83000	715.24	88.08	51.99	705.56	79.14	73.12	627.34	64.61	218.23	671.51	68.02	243.89	1044.48	-61.10	32.31	1017.80	-51.07	35.81	859.02	-84.40	30.62	858.08	-89.96	77.20	929.19	3.60	1204.58	0.00	0.00	0.00	928.59	-63.74	1590.92	923.05	43.54	1589.58	775.67	-78.29	1563.17	767.07	34.21	1558.44	391.81	1129.55	72.70	994.94	1096.62	80.70	422.70
6.84000	748.85	89.88	53.36	737.99	80.82	73.78	652.01	62.98	213.91	695.06	66.68	241.36	1044.15	-61.41	31.88	1017.97	-51.55	35.45	859.08	-84.62	30.97	858.24	-90.07	77.48	940.53	3.48	1205.23	0.00	0.00	0.00	938.38	-64.46	1591.35	933.22	42.76	1590.03	785.91	-79.59	1563.41	777.01	33.04	1558.80	393.03	1128.01	73.39	994.02	1096.84	80.38	422.67
6.85000	781.55	91.47	53.43	772.00	81.92	73.88	677.07	61.71	208.40	718.98	65.05	237.33	1045.01	-61.11	31.69	1018.02	-51.44	35.24	859.24	-84.27	31.18	858.68	-89.23	77.33	950.73	2.86	1205.70	0.00	0.00	0.00	948.68	-65.03	1591.53	942.50	42.42	1590.20	796.23	-80.62	1563.54	786.85	32.07	1558.96	390.96	1129.64	72.59	993.60	1096.94	80.22	421.74
6.86000	815.28	91.86	53.40	803.15	82.26	72.38	702.72	60.54	201.72	743.42	62.94	232.03	1045.24	-60.72	31.21	1018.22	-51.06	34.84	859.29	-83.96	31.47	859.02	-88.75	77.39	959.26	2.38	1205.87	0.00	0.00	0.00	959.12	-65.43	1591.52	951.96	41.91	1590.23	806.59	-81.63	1563.57	796.70	30.64	1559.06	392.66	1128.57	73.36	995.22	1096.44	80.96	421.90
6.87000	847.48	93.76	52.93	837.49	82.58	70.90	728.89	60.00	193.92	768.28	61.82	225.85	1045.31	-60.70	31.01	1018.20	-50.96	34.54	859.46	-83.29	31.65	859.34	-87.92	77.45	967.17	1.59	1205.79	0.00	0.00	0.00	969.01	-65.80	1591.42	962.32	41.43	1590.02	816.90	-82.37	1563.48	806.44	30.07	1558.89	392.42	1129.19	73.06	992.81	1097.15	80.36	420.60
6.88000	883.60	93.76	52.00	870.77	82.44	68.68	755.61	59.84	185.19	793.71	61.27	218.86	1045.07	-60.12	30.62	1017.80	-49.73	34.24	859.51	-83.22	32.17	859.47	-87.24	77.59	977.64	1.17	1205.64	0.00	0.00	0.00	979.69	-65.92	1591.19	971.94	41.19	1589.74	827.19	-83.14	1563.29	816.17	29.25	1558.54	391.48	1128.89	72.92	994.87	1096.53	81.23	420.47
6.89000	921.09	93.87	51.21	907.62	82.59	67.03	783.30	60.22	175.48	819.15	60.26	210.74	1044.43	-60.05	30.38	1017.37	-49.16	33.98	859.75	-82.27	32.23	859.75	-86.54	77.73	988.23	0.69	1205.10	0.00	0.00	0.00	989.62	-66.20	1590.95	981.60	40.60	1589.35	837.49	-83.72	1563.04	826.12	28.57	1558.06	392.85	1128.19	73.37	996.16	1096.28	81.39	420.70
6.90000	957.94	92.36	48.21	942.17	82.68	64.40	811.16	61.37	165.35	844.99	59.69	201.94	1044.56	-59.77	30.28	1017.76	-48.98	33.90	859.82	-82.09	32.69	860.14	-86.13	77.90	998.58	-0.09	1204.49	0.00	0.00	0.00	999.86	-66.27	1590.64	991.14	40.66	1588.85	847.67	-84.37	1562.71	836.03	28.03	1557.60	392.28	1127.84	73.20	992.15	1099.42	79.90	420.20
6.91000	994.40	92.41	46.36	977.69	82.46	61.77	839.41	61.50	153.83	871.23	60.73	192.95	1045.21	-60.24	30.83	1017.83	-48.70	33.95	860.00	-81.58	32.90	860.60	-85.44	77.92	1006.99	-0.72	1203.78	0.00	0.00	0.00	1010.44	-66.24	1590.30	1001.54	40.81	1588.33	857.90	-84.79	1562.34	845.99	27.56	1557.00	391.32	1128.66	72.75	991.81	1100.26	79.87	420.55
6.92000	1032.25	92.27	44.94	1014.45	82.50	59.52	868.79	61.86	142.09	898.39	61.20	183.21	1044.72	-60.65	31.35	1016.32	-45.50	36.50	860.13	-81.16	33.14	860.98	-85.03	78.05	1016.79	-1.56	1202.66	0.00	0.00	0.00	1020.43	-66.11	1589.98	1011.62	40.84	1587.76	868.23	-85.24	1561.91	856.03	26.65	1556.33	392.81	1129.26	72.96	991.39	1099.43	80.30	420.86
6.93000	1068.21	91.78	42.75	1050.95	82.09	56.95	899.17	61.72	129.52	926.47	61.94	172.94	1041.67	-60.97	33.98	1016.95	-44.94	37.66	860.20	-81.24	33.54	861.43	-84.47	78.16	1028.24	-2.07	1201.75	0.00	0.00	0.00	1030.32	-65.95	1589.65	1021.67	41.09	1587.05	878.57	-85.58	1561.42	865.98	26.69	1555.43	393.28	1128.98	73.23	991.78	1100.60	79.77	421.67
6.94000	1106.26	91.02	41.72	1088.83	81.70	54.98	930.82	61.87	116.90	955.25	63.28	162.75	1040.38	-62.02	35.22	1016.84	-45.12	38.21	860.40	-80.65	33.60	861.96	-83.96	78.25	1037.20	-3.13	1200.62	0.00	0.00	0.00	1040.91	-65.71	1589.28	1031.08	41.28	1586.30	888.98	-85.83	1560.83	876.18	25.88	1554.54	392.96	1129.14	73.06	990.75	1098.70	80.35	421.45
6.95000	1143.13	90.43	40.42	1124.24	81.23	52.46	963.25	62.33	104.33	984.87	63.42	151.62	1040.95	-62.91	36.33	1018.80	-45.41	39.02	860.48	-80.59	33.91	862.53	-83.67	78.50	1047.74	-4.16	1199.42	0.00	0.00	0.00	1051.25	-65.45	1588.85	1041.89	41.74	1585.48	899.42	-86.05	1560.18	886.39	25.49	1553.49	393.30	1128.19	73.38	992.09	1099.15	80.30	421.14
6.96000	1180.40	89.76	39.94	1160.11	80.84	50.65	997.31	61.08	91.05	1015.88	63.99	140.77	1042.73	-63.05	36.56	1019.70	-45.87	38.75	860.66	-80.20	34.13	863.02	-83.85	79.04	1055.70	-5.00	1198.02	0.00	0.00	0.00	1061.63	-65.25	1588.36	1051.94	42.12	1584.67	909.89	-86.17	1559.49	896.40	25.85	1552.37	391.07	1128.94	72.73	990.93	1099.31	80.13	420.79
6.97000	1217.70	88.93	40.27	1195.59	80.04	49.46	1031.83	61.32	78.99	1047.02	64.66	130.10	1045.18	-62.39	35.91	1019.55	-46.78	37.80	860.82	-80.10	34.50	863.65	-83.59	79.44	1067.03	-5.71	1196.90	0.00	0.00	0.00	1071.73	-64.81	1587.87	1062.05	42.10	1583.76	920.37	-86.27	1558.74	906.79	25.19	1551.19	391.48	1129.05	72.66	989.83	1099.18	79.96	421.99
6.98000	1255.00	88.12	40.97	1233.41	78.13	47.68	1067.05	61.07	67.58	1078.84	65.04	119.78	1046.18	-61.90	31.81	1019.87	-49.17	34.54	861.00	-80.02	34.91	864.18	-83.41	79.93	1075.40	-6.22	1195.84	0.00	0.00	0.00	1082.28	-64.35	1587.25	1071.62	42.35	1582.90	930.92	-86.49	1557.94	917.22	24.63	1550.05	392.91	1129.04	72.92	990.92	1099.19	80.32	420.02
6.99000	1290.26	86.90	42.05	1269.63	76.71	47.93	1102.00	61.04	57.33	1109.80	66.11	110.36	1047.01	-61.95	30.43	1020.20	-49.42	34.32	861.19	-79.90	35.33	864.73	-83.28	80.43	1086.61	-6.84	1194.60	0.00	0.00	0.00	1092.34	-63.87	1586.58	1081.85	43.22	1581.72	941.51	-86.58	1557.11	927.59	24.52	1548.87	392.18	1128.30	73.21	991.32	1098.70	80.50	422.22
7.00000	1325.84	85.25	44.36	1305.64	75.87	49.22	1135.35	63.79	49.29	1140.80	67.36	101.92	1047.16	-61.28	29.89	1019.46	-49.52	34.07	861.31	-80.10	35.95	865.18	-83.34	81.10	1095.63	-7.28	1193.60	0.00	0.00	0.00	1103.13	-63.27	1585.75	1092.43	43.50	1580.59	952.11	-86.58	1556.24	937.79	24.21	1547.61	392.61	1129.48	72.88	991.31	1099.16	80.13	421.36
7.01000	1361.66	83.58	48.71	1339.79	74.16	52.10	1169.39	65.30	42.16	1171.69	68.61	94.79	1046.84	-61.46	29.46	1019.19	-49.88	33.92	861.48	-79.66	36.31	865.67	-82.93	81.63	1105.33	-7.36	1192.62	0.00	0.00	0.00	1113.61	-62.72	1584.79	1102.31	43.99	1579.37	962.63	-86.68	1555.36	947.90	24.23	1546.39	391.11	1129.41	72.40	991.59	1098.88	80.34	420.74
7.02000	1394.19	81.70	54.55	1372.96	72.46	57.05	1203.37	66.25	36.38	1202.14	69.93	89.19	1046.56	-61.75	29.19	1019.34	-50.12	33.78	861.72	-79.35	37.11	866.19	-82.72	82.45	1115.27	-7.46	1191.41	0.00	0.00	0.00	1123.47	-62.02	1583.80	1112.42	44.57	1578.10	973.18	-86.63	1554.44	957.97	24.29	1545.18	392.54	1128.82	73.04	991.37	1099.66	80.14	420.19
7.03000	1426.39	79.54	63.14	1404.67	71.70	63.60	1236.04	68.14	32.96	1231.58	70.96	85.37	1045.63	-61.86	28.92	1019.01	-50.23	33.43	861.89	-79.36	38.12	866.77	-82.76	83.48	1125.50	-7.30	1190.15	0.00	0.00	0.00	1134.05	-61.42	1582.63	1123.27	45.40	1576.57	983.82	-86.51	1553.48	968.13	23.98	1544.02	392.90	1128.12	73.48	991.98	1098.26	80.72	419.78
7.04000	1456.41	77.92	72.12	1433.38	70.19	71.83	1267.05	70.01	31.40	1259.51	72.11	83.20	1045.65	-61.61	28.62	1019.05	-50.77	33.01	862.03	-79.59	39.24	867.47	-82.64	84.44	1134.96	-7.56	1188.88	0.00	0.00	0.00	1144.54	-60.61	1581.31	1133.16	46.32	1574.87	994.44	-86.49	1552.53	978.38	23.40	1542.85	392.57	1128.12	73.33	991.22	1099.18	80.27	420.03
7.05000	1483.80	76.27	82.63	1460.31	69.02	81.23	1296.63	71.10	31.14	1286.24	72.69	82.32	1046.05	-62.23	28.38	1020.03	-50.83	33.28	862.36	-79.46	40.22	868.16	-82.86	85.63	1145.82	-7.13	1187.79	0.00	0.00	0.00	1154.76	-59.73	1580.04	1142.30	46.78	1573.45	1005.08	-86.39	1551.60	988.32	24.34	1541.55	393.11	1129.52	72.90	990.15	1098.87	80.35	419.62
7.06000	1508.76	75.81	93.77	1485.20	68.58	89.85	1324.23	71.55	31.82	1311.12	73.23	82.69	1046.04	-62.09	28.21	1019.48	-52.26	33.33	862.61	-79.84	41.49	868.80	-83.35	86.99	1153.68	-7.19	1186.51	0.00	0.00	0.00	1165.95	-58.83	1578.65	1153.20	47.61	1571.80	1015.70	-86.19	1550.71	998.57	23.97	1540.46	392.11	1129.34	72.90	990.89	1099.49	80.09	420.02
7.07000	1529.96	75.82	104.51	1506.73	68.06	99.85	1349.26	71.48	32.96	1333.27	74.05	83.88	1046.63	-61.59	28.35	1020.20	-52.69	33.23	862.93	-80.19	42.72	869.62	-83.64	88.36	1164.92	-7.04	1185.34	0.00	0.00	0.00	1176.13	-57.64	1577.32	1162.59	48.71	1570.19	1026.35	-86.02	1549.86	1008.65	23.73	1539.42	391.27	1128.47	72.95	991.33	1099.91	80.14	420.92
7.08000	1547.87	75.02	114.34	1525.53	66.92	108.36	1371.16	71.49	34.37	1352.74	74.55	85.24	1046.29	-62.16	28.07	1020.38	-52.73	32.81	863.30	-80.72	44.06	870.52	-84.45	89.94	1175.36	-6.96	1184.22	0.00	0.00	0.00	1186.42	-56.45	1576.06	1172.73	49.82	1568.62	1037.05	-85.82	1549.12	1018.73	23.81	1538.43	393.55	1128.33	73.38	991.74	1098.80	80.65	420.85
7.09000	1563.61	73.02	122.22	1540.82	66.02	115.30	1389.45	71.44	35.54	1369.51	73.94	85.93	1046.19	-62.29	27.71	1020.23	-53.80	32.55	863.73	-81.61	45.60	871.42	-85.57	91.73	1186.15	-7.00	1183.21	0.00	0.00	0.00	1196.88	-55.18	1574.85	1182.57	50.96	1567.17	1047.77	-85.34	1548.53	1028.46	24.58	1537.59	391.93	1128.47	73.16	991.73	1098.35	80.69	419.63
7.10000	1575.07	70.84	126.41	1553.54	64.11	119.66	1404.02	71.52	35.99	1382.66	74.80	86.44	1045.84	-62.21	27.52	1020.35	-54.20	32.46	864.14	-82.63	47.19	872.40	-87.19	93.74	1195.09	-6.93	1182.32	0.00	0.00	0.00	1207.23	-53.84	1573.71	1193.02	52.38	1565.68	1058.38	-84.81	1548.03	1038.36	24.59	1536.88	392.71	1128.31	73.15	991.63	1098.11	80.82	420.84
7.11000	1586.02	68.49	127.72	1563.62	61.84	120.22	1414.65	71.94	34.98	1393.35	74.00	85.08	1046.36	-61.96	27.66	1019.43	-53.50	34.14	864.69	-83.89	49.02	873.63	-88.67	95.87	1205.87	-6.75	1181.51	0.00	0.00	0.00	1217.45	-52.27	1572.72	1202.22	53.59	1564.53	1068.86	-84.19	1547.63	1048.33	25.01	1536.25	392.77	1127.91	73.45	991.34	1098.90	80.53	419.90
7.12000	1592.95	65.04	124.30	1570.79	59.10	117.04	1422.00	71.33	32.07	1400.26	74.13	82.65	1046.15	-62.09	27.47	1019.19	-53.93	34.38	865.35	-85.41	51.16	874.94	-90.73	98.42	1216.01	-6.82	1180.88	0.00	0.00	0.00	1227.73	-50.49	1571.83	1211.95	55.19	1563.33	1079.21	-83.43	1547.36	1058.11	26.03	1535.70	392.86	1128.22	73.36	990.79	1098.83	80.31	420.10
7.13000	1598.52	61.64	117.96	1575.58	55.54	110.82	1425.24	72.85	28.93	1404.68	74.21	79.25	1045.26	-62.54	27.46	1020.17	-53.93	34.50	866.09	-87.14	53.66	876.52	-92.67	101.24	1225.99	-6.51	1180.47	0.00	0.00	0.00	1237.99	-48.87	1571.19	1222.27	56.73	1562.35	1089.54	-82.59	1547.22	1067.90	26.88	1535.18	392.49	1128.39	73.26	991.07	1098.43	80.43	420.55
7.14000	1601.64	57.69	108.83	1579.22	52.54	102.34	1425.80	72.86	26.54	1407.05	74.12	75.38	1045.00	-62.35	27.17	1019.68	-54.24	34.31	867.19	-88.57	56.37	878.48	-94.13	104.20	1236.20	-6.23	1180.23	0.00	0.00	0.00	1248.29	-47.06	1570.66	1231.89	58.16	1561.49	1099.86	-81.51	1547.16	1077.73	27.22	1534.83	392.29	1128.14	73.30	991.08	1097.86	80.80	420.92
7.15000	1606.47	55.32	100.55	1582.93	50.11	94.11	1426.88	71.73	24.87	1408.02	72.56	71.09	1045.55	-62.70	27.42	1020.30	-54.64	34.72	868.59	-89.65	59.35	880.79	-95.84	107.66	1247.77	-5.47	1180.56	0.00	0.00	0.00	1258.21	-45.10	1570.24	1241.48	60.22	1560.71	1110.12	-80.43	1547.14	1087.41	27.91	1534.52	393.82	1127.99	73.35	991.83	1098.08	80.87	420.23
7.16000	1611.98	54.65	92.12	1588.92	48.27	87.45	1429.76	71.22	24.85	1410.84	68.95	67.36	1044.90	-62.51	27.20	1019.91	-54.89	34.69	870.28	-91.30	63.13	883.60	-97.45	111.44	1258.56	-4.61	1180.84	0.00	0.00	0.00	1267.91	-43.32	1570.01	1250.61	62.04	1560.05	1120.19	-79.35	1547.23	1097.13	28.91	1534.17	392.05	1128.34	72.81	991.33	1097.17	81.06	420.39
7.17000	1618.97	53.95	81.47	1594.49	47.81	78.93	1433.00	70.39	24.39	1418.10	69.71	67.28	1045.29	-62.70	27.28	1020.36	-54.89	34.90	872.58	-91.99	66.93	887.04	-98.80	115.58	1270.00	-3.72	1181.30	0.00	0.00	0.00	1278.15	-41.23	1570.28	1260.24	63.77	1559.88	1130.30	-78.13	1547.58	1106.75	29.74	1534.28	391.78	1127.99	73.04	991.92	1098.07	80.85	419.91
7.18000	1624.77	49.89	69.00	1600.38	44.83	68.84	1435.01	69.17	23.84	1425.74	71.76	69.22	1045.19	-63.00	26.91	1021.49	-56.35	34.04	875.44	-93.50	71.78	891.13	-100.55	120.40	1280.23	-2.72	1182.09	0.00	0.00	0.00	1288.37	-39.08	1571.04	1270.27	65.46	1560.32	1140.27	-76.97	1548.37	1116.22	31.13	1534.77	391.65	1128.15	73.11	991.01	1097.68	80.82	419.88
7.19000	1627.77	50.06	61.82	1603.63	44.39	61.79	1436.29	69.95	24.21	1430.68	72.02	69.03	1045.74	-63.16	27.05	1021.98	-56.33	34.61	879.00	-95.00	77.08	896.12	-102.34	125.77	1291.02	-1.87	1183.42	0.00	0.00	0.00	1298.12	-37.06	1572.25	1279.59	67.52	1561.28	1150.34	-75.67	1549.56	1125.82	32.48	1535.76	391.13	1127.90	73.10	991.23	1099.52	80.23	418.90
7.20000	1629.01	47.41	54.87	1605.06	42.03	55.85	1437.79	69.73	24.02	1433.05	72.20	68.43	1046.26	-63.28	27.15	1021.58	-55.30	34.79	883.53	-96.31	82.81	902.39	-103.70	131.38	1301.47	-1.08	1185.17	0.00	0.00	0.00	1307.54	-34.99	1573.76	1289.30	69.36	1562.56	1160.47	-74.20	1551.01	1135.67	33.51	1537.13	390.77	1127.73	73.06	992.74	1098.54	80.80	420.06
7.21000	1631.14	45.91	49.22	1606.74	40.55	50.82	1438.44	70.56	23.95	1433.99	72.78	68.32	1045.41	-63.73	26.62	1020.66	-60.53	40.80	889.24	-96.81	88.88	910.39	-104.84	137.18	1313.22	0.01	1187.23	0.00	0.00	0.00	1317.11	-32.90	1575.37	1298.63	71.12	1564.02	1170.61	-72.64	1552.58	1145.17	35.31	1538.45	391.31	1128.47	72.87	991.93	1098.61	80.72	421.68
7.22000	1632.66	45.29	45.28	1607.77	39.97	48.04	1439.39	70.67	23.65	1435.75	73.11	68.37	1047.06	-63.96	26.86	1028.44	-61.08	44.78	895.93	-97.22	95.60	919.74	-106.04	143.21	1323.80	1.00	1189.48	0.00	0.00	0.00	1327.01	-30.59	1577.05	1307.95	73.27	1565.36	1180.62	-71.06	1554.16	1154.99	36.88	1539.81	391.54	1129.22	72.78	990.96	1098.48	80.42	421.58
7.23000	1633.28	45.11	42.84	1608.25	39.57	45.67	1439.67	71.00	23.85	1438.23	72.74	68.35	1047.99	-64.28	26.54	1026.71	-61.51	43.72	903.61	-97.81	103.04	930.13	-107.26	149.41	1335.23	1.93	1191.86	0.00	0.00	0.00	1336.53	-28.29	1578.60	1317.19	75.42	1566.75	1190.51	-69.47	1555.69	1164.63	38.38	1541.15	392.29	1128.45	73.22	992.20	1098.22	80.85	421.14
7.24000	1633.99	44.44	40.52	1608.87	39.30	43.23	1440.24	70.67	23.81	1439.71	73.99	68.79	1048.56	-64.33	26.20	1022.16	-61.21	41.61	912.14	-98.71	111.34	941.60	-108.09	155.67	1344.44	2.60	1194.12	0.00	0.00	0.00	1345.91	-26.09	1580.07	1327.01	77.66	1567.86	1200.44	-67.70	1557.16	1174.39	39.39	1542.37	391.69	1128.65	72.95	991.05	1098.83	80.36	420.01
7.25000	1633.57	43.46	38.75	1609.27	38.81	41.65	1440.64	70.39	23.66	1440.97	73.63	68.73	1049.69	-65.23	26.05	1026.78	-60.35	42.68	921.52	-98.81	120.21	953.67	-108.85	162.42	1356.54	3.59	1196.42	0.00	0.00	0.00	1355.54	-23.80	1581.49	1336.89	79.93	1568.80	1210.25	-66.24	1558.56	1183.87	41.72	1543.32	391.14	1128.96	72.68	990.53	1098.87	80.31	420.89
7.26000	1634.62	43.24	37.94	1609.43	38.34	40.50	1440.57	71.16	24.17	1442.04	72.92	68.57	1051.52	-64.84	26.76	1035.47	-59.81	45.72	931.55	-99.20	130.10	966.61	-108.77	169.70	1367.43	4.18	1198.54	0.00	0.00	0.00	1365.44	-21.49	1582.87	1346.38	81.88	1569.73	1220.25	-64.41	1559.97	1193.87	42.76	1544.37	391.32	1128.84	72.87	991.72	1098.56	80.45	421.28
7.27000	1634.10	42.92	36.92	1609.69	38.21	39.90	1440.96	70.45	23.91	1442.50	72.86	68.63	1053.16	-65.43	26.07	1033.81	-55.85	44.65	943.09	-98.96	140.39	980.26	-108.75	177.59	1378.13	4.65	1200.23	0.00	0.00	0.00	1375.26	-19.09	1584.18	1355.82	84.40	1570.42	1230.17	-62.61	1561.36	1203.49	44.75	1545.25	391.39	1129.31	72.74	991.13	1098.88	80.32	420.33
7.28000	1634.29	42.59	36.58	1610.17	38.07	39.49	1440.81	71.06	24.20	1443.07	72.62	68.66	1056.73	-65.64	25.86	1039.04	-55.93	45.96	955.73	-99.10	151.11	995.18	-108.28	185.51	1388.79	5.25	1201.83	0.00	0.00	0.00	1385.05	-16.59	1585.39	1365.03	86.88	1571.06	1240.13	-60.66	1562.77	1213.15	46.66	1546.06	391.33	1129.13	72.76	990.46	1099.00	80.17	419.47
7.29000	1634.26	42.45	36.00	1609.46	37.81	38.83	1440.84	70.82	24.15	1443.28	73.11	68.96	1061.89	-66.50	25.40	1044.35	-56.65	47.23	969.76	-97.95	161.27	1011.08	-108.08	193.52	1397.55	5.55	1202.88	0.00	0.00	0.00	1394.84	-14.56	1586.64	1374.70	88.81	1571.79	1249.90	-58.95	1564.13	1222.63	48.78	1546.86	391.00	1129.11	72.59	990.53	1098.69	80.15	420.46
7.30000	1634.56	42.24	35.73	1610.09	37.62	38.81	1441.28	69.96	23.82	1443.78	72.82	68.96	1067.51	-66.95	24.81	1052.97	-57.71	48.74	983.84	-97.63	171.51	1028.33	-106.68	200.87	1407.69	5.57	1203.99	0.00	0.00	0.00	1404.21	-12.42	1587.76	1384.42	90.51	1572.31	1259.82	-57.12	1565.44	1232.47	49.88	1547.67	391.20	1128.69	72.69	990.55	1098.70	80.13	420.21
7.31000	1634.07	42.00	35.46	1610.21	37.82	38.35	1440.94	70.64	24.25	1444.07	72.34	68.91	1074.41	-68.16	23.91	1063.63	-59.44	50.03	997.20	-97.89	181.30	1046.45	-105.08	207.94	1418.25	5.68	1204.66	0.00	0.00	0.00	1413.87	-10.21	1588.77	1394.22	92.24	1572.71	1269.62	-55.55	1566.67	1242.18	51.48	1548.35	392.87	1128.86	73.12	990.86	1099.25	79.98	420.85
7.32000	1634.70	41.93	35.48	1609.60	37.77	37.95	1441.11	70.32	24.09	1444.04	72.73	68.94	1082.96	-70.04	24.20	1075.79	-61.38	52.01	1013.94	-97.22	189.62	1064.95	-103.95	214.69	1426.51	5.65	1205.23	0.00	0.00	0.00	1423.79	-8.18	1589.64	1404.11	93.83	1573.16	1279.65	-53.90	1567.83	1251.82	53.30	1548.95	394.45	1128.59	73.29	991.40	1098.42	80.59	422.59
7.33000	1634.67	41.93	35.25	1609.85	37.64	37.91	1441.11	70.20	24.07	1444.17	72.40	68.88	1094.18	-72.65	27.31	1088.52	-63.45	55.07	1035.27	-95.16	196.46	1083.89	-102.43	220.23	1436.35	5.59	1205.81	0.00	0.00	0.00	1433.70	-6.35	1590.48	1413.28	95.93	1573.49	1289.61	-52.44	1568.92	1261.51	54.84	1549.62	394.30	1128.23	73.60	990.69	1098.40	80.40	421.26
7.34000	1634.65	41.82	35.15	1609.78	37.82	37.70	1441.08	70.35	24.15	1444.28	72.53	68.85	1109.17	-75.66	31.16	1104.15	-66.18	58.44	1056.01	-93.89	203.04	1102.68	-100.99	225.70	1446.82	5.44	1206.37	0.00	0.00	0.00	1443.28	-4.44	1591.17	1423.31	97.30	1573.77	1299.54	-50.96	1569.96	1271.33	56.28	1550.28	391.80	1128.25	73.06	990.64	1099.30	79.92	419.87
7.35000	1634.77	41.91	35.11	1609.66	37.85	37.54	1440.88	70.42	24.18	1444.10	72.83	69.00	1128.44	-79.71	35.49	1124.42	-69.17	62.74	1076.01	-91.97	208.03	1121.49	-98.94	230.72	1455.23	5.28	1206.73	0.00	0.00	0.00	1452.87	-3.10	1591.79	1432.69	99.21	1573.95	1309.46	-49.47	1571.00	1281.11	57.54	1551.03	391.83	1128.24	72.94	991.20	1098.18	80.64	421.71
7.36000	1634.39	41.87	35.04	1610.20	37.53	37.98	1441.06	70.22	23.98	1444.11	72.73	69.04	1151.49	-83.58	39.92	1146.02	-71.96	66.47	1094.86	-90.34	211.27	1140.79	-96.48	234.92	1465.38	5.31	1207.28	0.00	0.00	0.00	1463.47	-1.37	1592.34	1442.76	100.42	1574.12	1319.23	-48.24	1572.05	1290.86	59.14	1551.67	393.35	1128.02	73.39	991.21	1098.80	80.38	421.29
7.37000	1634.08	41.70	35.04	1609.42	37.77	37.61	1441.05	70.23	23.91	1444.08	72.85	69.02	1175.20	-86.90	43.32	1168.67	-74.76	69.18	1114.23	-88.66	213.06	1160.47	-94.05	238.13	1473.81	5.30	1207.86	0.00	0.00	0.00	1473.02	-0.08	1592.88	1452.80	101.69	1574.40	1329.06	-46.90	1573.16	1300.60	60.71	1552.51	394.93	1127.00	74.00	991.49	1099.13	80.28	421.48
7.38000	1634.75	42.06	35.14	1609.99	37.91	37.78	1440.80	70.90	24.07	1444.10	73.02	69.11	1200.72	-90.33	45.97	1193.45	-77.24	71.31	1134.80	-86.74	213.57	1180.63	-91.60	239.88	1482.21	5.26	1208.54	0.00	0.00	0.00	1482.98	0.96	1593.22	1462.71	102.75	1574.66	1338.90	-45.66	1574.29	1310.47	61.91	1553.46	393.44	1128.74	73.05	991.67	1098.70	80.50	422.36
7.39000	1634.97	42.14	35.21	1610.26	38.04	37.84	1441.27	70.33	23.73	1444.15	73.08	69.19	1228.01	-93.90	47.91	1219.52	-79.52	72.63	1156.04	-85.24	212.90	1201.44	-89.64	240.27	1491.19	5.20	1209.10	0.00	0.00	0.00	1493.02	2.11	1593.55	1472.96	103.80	1574.76	1348.82	-44.33	1575.45	1320.18	63.50	1554.46	392.44	1130.02	72.41	990.45	1098.70	80.13	420.50
7.40000	1633.77	42.13	34.75	1610.04	38.44	37.56	1441.11	70.74	23.89	1443.83	73.82	69.75	1255.49	-96.61	49.26	1246.17	-81.58	73.08	1177.76	-83.67	210.93	1222.49	-87.33	239.24	1499.45	5.36	1209.71	0.00	0.00	0.00	1502.91	2.85	1593.77	1483.08	104.82	1574.89	1358.52	-43.30	1576.58	1330.57	64.06	1555.65	392.53	1129.74	72.64	991.00	1099.41	80.16	420.69
7.41000	1634.38	42.35	34.81	1610.31	38.16	37.78	1441.27	70.55	23.80	1444.08	73.61	69.81	1283.68	-98.95	49.55	1273.00	-83.38	72.57	1200.13	-81.81	207.44	1243.48	-85.25	237.14	1508.63	5.76	1210.31	0.00	0.00	0.00	1512.82	3.68	1593.83	1493.23	105.57	1574.82	1368.33	-41.99	1577.70	1340.52	65.27	1556.75	393.59	1129.22	73.04	990.91	1099.92	79.84	419.97
7.42000	1634.61	42.64	34.66	1610.25	38.23	37.60	1441.29	70.70	23.96	1444.22	73.27	69.93	1313.59	-101.09	49.44	1301.42	-84.86	71.65	1222.78	-80.83	203.11	1264.95	-83.74	233.93	1517.29	6.16	1210.88	0.00	0.00	0.00	1522.99	4.17	1593.79	1503.30	106.03	1574.83	1378.01	-40.90	1578.74	1350.44	66.63	1557.84	392.39	1128.53	72.97	991.87	1098.30	80.78	421.90
7.43000	1634.79	42.39	34.68	1610.19	38.40	37.32	1441.26	70.60	23.94	1444.22	73.15	70.08	1342.26	-101.35	50.07	1332.03	-85.89	70.71	1245.62	-79.91	197.59	1286.97	-82.02	229.37	1525.50	6.79	1211.28	0.00	0.00	0.00	1532.42	4.70	1593.66	1513.04	106.40	1574.85	1387.73	-39.91	1579.66	1360.22	68.12	1558.83	391.09	1128.92	72.63	991.69	1098.16	80.72	421.85
7.44000	1634.91	42.59	34.36	1610.34	38.47	37.32	1441.34	70.21	23.93	1444.23	73.20	70.37	1374.62	-102.54	49.69	1362.47	-86.83	69.03	1269.38	-79.04	190.81	1309.07	-80.87	224.09	1534.69	7.47	1211.78	0.00	0.00	0.00	1542.73	5.28	1593.35	1523.38	107.15	1574.65	1397.55	-38.95	1580.48	1370.02	69.18	1559.80	391.18	1129.03	72.80	991.86	1098.40	80.68	419.76
7.45000	1634.86	42.12	34.38	1610.71	38.64	37.21	1441.28	70.08	24.00	1444.42	72.62	70.42	1407.26	-103.44	48.87	1394.24	-87.49	67.29	1293.66	-78.38	182.90	1331.94	-79.69	217.99	1542.80	8.27	1212.20	0.00	0.00	0.00	1552.23	5.80	1592.99	1533.57	107.91	1574.43	1407.43	-38.09	1581.16	1380.08	69.80	1560.65	391.32	1128.74	72.69	991.09	1098.88	80.23	421.08
7.46000	1634.91	42.24	34.20	1610.64	38.13	37.27	1441.15	70.08	24.25	1444.48	72.42	70.56	1439.18	-104.33	47.36	1425.85	-88.11	64.96	1318.63	-77.94	174.05	1354.93	-79.03	211.09	1551.78	9.37	1212.22	0.00	0.00	0.00	1562.20	6.46	1592.55	1543.46	108.36	1574.23	1417.19	-37.42	1581.68	1389.95	70.71	1561.48	391.04	1128.40	72.59	991.68	1099.43	80.19	418.99
7.47000	1635.21	41.88	34.32	1610.51	38.33	36.88	1441.22	69.58	24.20	1444.69	72.06	70.58	1473.58	-106.00	44.78	1458.84	-88.80	62.74	1344.37	-78.11	164.64	1378.53	-78.73	203.61	1560.71	10.23	1212.15	0.00	0.00	0.00	1571.99	6.71	1592.02	1553.80	108.44	1574.01	1426.95	-36.62	1582.03	1399.81	71.73	1562.10	391.96	1128.92	72.86	991.41	1099.30	80.12	417.63
7.48000	1635.43	41.70	34.30	1610.31	38.54	36.47	1441.59	69.14	24.17	1445.12	71.79	70.50	1506.69	-105.45	44.43	1491.29	-89.62	59.80	1370.60	-78.07	154.47	1402.92	-78.41	195.16	1569.54	11.46	1212.06	0.00	0.00	0.00	1581.63	6.75	1591.40	1563.47	108.82	1573.69	1436.57	-35.92	1582.21	1409.52	72.90	1562.51	391.53	1128.96	72.70	991.60	1099.11	80.18	420.21
7.49000	1635.27	41.42	33.98	1610.44	38.03	36.50	1441.40	69.37	24.45	1445.21	72.30	70.97	1540.67	-105.72	42.80	1524.70	-90.18	57.17	1398.00	-77.56	143.72	1428.14	-77.94	186.10	1578.90	12.89	1211.71	0.00	0.00	0.00	1591.34	7.13	1590.73	1573.21	108.98	1573.34	1446.24	-35.16	1582.21	1419.48	73.47	1562.85	390.03	1128.86	72.41	990.97	1098.60	80.32	418.48
7.50000	1636.14	41.00	34.30	1610.22	40.09	38.27	1441.32	69.68	24.67	1445.92	71.71	70.85	1576.26	-108.42	38.65	1557.77	-90.53	54.44	1425.82	-77.94	132.89	1453.80	-78.40	176.92	1588.08	14.35	1211.45	0.00	0.00	0.00	1601.01	7.31	1589.99	1582.88	109.51	1572.87	1455.89	-34.74	1581.97	1429.50	73.90	1563.00	390.33	1128.34	72.69	991.20	1098.90	80.19	418.40
7.51000	1636.07	42.33	37.39	1610.11	39.20	38.33	1441.61	69.20	24.64	1446.46	71.69	70.99	1609.81	-108.70	36.60	1590.84	-90.79	51.71	1454.18	-79.09	122.24	1480.12	-78.24	167.23	1596.58	15.67	1210.75	0.00	0.00	0.00	1610.80	7.25	1589.17	1593.19	109.80	1572.48	1465.60	-34.26	1581.55	1439.23	74.90	1562.94	390.48	1128.24	72.62	991.60	1098.57	80.48	420.95
7.52000	1637.67	41.43	38.50	1610.98	38.28	39.11	1441.74	68.94	24.75	1446.96	71.24	71.05	1644.48	-108.69	35.62	1624.49	-90.89	49.51	1483.00	-79.82	111.41	1506.94	-78.63	157.80	1606.08	16.96	1210.19	0.00	0.00	0.00	1620.78	7.80	1588.36	1602.91	110.17	1571.92	1475.34	-33.69	1580.97	1449.10	75.51	1562.64	392.37	1128.64	72.94	991.84	1097.78	80.77	420.11
7.53000	1638.43	40.65	39.49	1611.94	37.94	40.22	1441.80	68.89	25.05	1447.45	71.31	71.29	1678.89	-108.88	34.83	1658.09	-90.83	47.67	1512.73	-80.61	100.92	1533.91	-79.33	148.47	1614.58	18.32	1209.43	0.00	0.00	0.00	1630.42	7.58	1587.46	1613.06	110.23	1571.32	1484.98	-33.13	1580.24	1459.07	76.13	1562.25	390.86	1128.70	72.72	990.90	1098.94	80.15	420.85
7.54000	1638.73	40.57	40.33	1610.86	37.91	40.13	1442.11	68.23	25.02	1447.91	71.36	71.52	1713.92	-108.47	34.85	1692.55	-90.43	46.71	1542.98	-81.38	90.70	1562.26	-79.19	138.91	1624.17	19.47	1208.46	0.00	0.00	0.00	1640.32	7.77	1586.50	1622.84	110.48	1570.74	1494.51	-32.66	1579.38	1469.17	76.46	1561.69	391.64	1128.58	72.87	990.57	1099.14	79.91	420.63
7.55000	1638.31	41.09	40.03	1612.43	38.14	40.43	1441.94	68.44	25.45	1448.41	71.26	71.76	1748.31	-107.75	35.12	1726.05	-89.88	45.74	1574.92	-80.74	80.12	1589.55	-81.49	130.45	1633.64	20.64	1207.41	0.00	0.00	0.00	1649.68	8.01	1585.57	1632.73	110.82	1570.06	1504.08	-32.22	1578.40	1479.37	76.37	1561.08	390.78	1128.75	72.71	990.22	1098.77	80.00	418.76
7.56000	1637.59	42.15	38.80	1612.16	39.22	39.53	1442.24	68.31	25.74	1448.74	71.26	72.16	1782.82	-106.65	36.04	1759.89	-88.92	45.50	1606.39	-81.41	70.62	1618.52	-81.75	121.40	1643.46	21.62	1206.28	0.00	0.00	0.00	1659.61	8.19	1584.60	1642.69	110.95	1569.42	1513.67	-31.90	1577.30	1488.72	78.03	1560.15	389.55	1129.46	72.12	990.19	1099.22	79.87	419.53
7.57000	1636.26	41.24	33.37	1611.68	37.55	36.32	1442.14	68.25	26.02	1449.24	71.00	72.22	1816.65	-104.74	37.50	1793.65	-87.70	45.73	1637.71	-83.10	62.46	1646.92	-83.42	113.63	1652.46	22.54	1205.12	0.00	0.00	0.00	1669.42	8.26	1583.51	1652.90	110.63	1568.63	1523.59	-31.30	1576.16	1498.66	78.25	1559.26	391.93	1128.95	72.90	990.09	1099.72	79.79	419.82
7.58000	1635.96	41.90	32.82	1612.19	38.25	36.02	1442.43	67.89	26.37	1449.42	71.41	72.85	1850.21	-103.35	39.00	1827.28	-86.30	46.66	1670.28	-82.79	54.01	1676.16	-84.39	106.18	1662.25	23.42	1203.78	0.00	0.00	0.00	1679.23	8.32	1582.44	1662.86	110.90	1567.68	1533.40	-30.86	1574.91	1508.46	78.46	1558.29	390.90	1128.83	72.71	990.38	1098.83	80.08	420.75
7.59000	1635.64	42.72	32.11	1611.38	38.65	35.63	1443.00	66.92	26.45	1450.02	70.70	73.07	1883.16	-101.33	41.40	1859.95	-84.66	48.02	1701.83	-84.30	47.51	1705.31	-84.92	99.31	1672.07	24.05	1202.46	0.00	0.00	0.00	1689.04	8.56	1581.32	1672.77	111.11	1566.73	1543.14	-30.48	1573.61	1518.28	78.57	1557.17	391.94	1128.19	73.14	990.98	1098.74	80.31	420.92
7.60000	1635.10	43.06	31.65	1611.34	38.98	35.51	1442.90	67.15	27.21	1450.45	70.49	73.45	1915.26	-98.99	44.61	1891.51	-82.92	50.03	1734.15	-84.25	41.30	1734.61	-85.50	93.40	1681.74	24.53	1201.01	0.00	0.00	0.00	1698.32	8.60	1580.17	1681.70	111.37	1565.67	1552.79	-30.21	1572.22	1528.42	78.42	1555.85	393.01	1128.17	73.37	990.22	1099.93	79.75	421.83
7.61000	1635.19	43.13	31.67	1611.50	39.32	35.34	1443.26	66.77	27.60	1450.97	70.20	74.04	1946.52	-96.95	48.54	1922.78	-81.00	53.22	1765.71	-84.69	36.67	1763.22	-86.74	89.03	1691.10	24.99	1199.65	0.00	0.00	0.00	1708.09	8.53	1578.91	1692.33	111.35	1564.47	1562.46	-29.95	1570.78	1538.04	79.00	1554.40	393.60	1128.69	73.27	989.66	1098.96	80.07	422.41
7.62000	1635.38	42.88	31.75	1611.39	39.70	34.71	1443.40	66.51	28.40	1451.16	70.61	74.96	1976.80	-94.57	53.35	1952.06	-78.89	56.94	1796.80	-85.11	33.38	1792.28	-86.48	85.21	1701.55	25.33	1198.09	0.00	0.00	0.00	1717.86	8.57	1577.61	1701.81	111.40	1563.38	1572.19	-29.91	1569.21	1547.91	79.20	1552.99	391.64	1129.05	72.71	990.92	1098.93	80.24	421.50
7.63000	1635.65	43.25	31.53	1612.08	39.81	34.62	1443.38	66.65	29.25	1451.86	69.82	75.52	2006.45	-93.05	59.28	1981.22	-76.66	62.31	1826.75	-85.23	31.57	1819.42	-87.23	83.08	1710.45	25.68	1196.54	0.00	0.00	0.00	1727.54	8.44	1576.22	1711.51	111.29	1562.06	1581.97	-29.86	1567.59	1557.70	79.15	1551.35	392.58	1128.90	73.03	991.18	1099.90	79.85	420.31
7.64000	1636.26	43.32	31.49	1612.03	39.62	34.77	1444.01	65.45	29.93	1451.81	70.32	76.91	2033.91	-90.60	66.91	2008.38	-74.23	68.93	1855.50	-85.25	31.73	1845.22	-88.72	82.51	1719.81	25.84	1194.93	0.00	0.00	0.00	1737.38	8.47	1574.84	1721.25	110.89	1560.76	1591.81	-29.77	1565.93	1567.64	78.79	1549.70	392.56	1129.35	72.93	990.73	1099.59	79.87	420.51
7.65000	1635.43	43.45	30.74	1612.35	39.90	34.59	1444.27	65.05	31.09	1452.64	69.96	78.04	2059.28	-87.22	75.74	2033.39	-71.85	76.44	1882.60	-85.27	32.56	1869.26	-89.84	83.01	1730.72	26.06	1193.37	0.00	0.00	0.00	1747.10	7.98	1573.41	1731.42	110.74	1559.41	1601.35	-30.11	1564.22	1577.34	78.69	1548.11	392.32	1128.30	73.30	990.23	1098.27	80.25	418.67
7.66000	1636.33	43.64	30.92	1612.34	39.97	34.27	1444.64	64.74	32.23	1453.39	70.04	79.13	2082.02	-82.48	86.29	2057.73	-70.72	82.58	1907.40	-86.26	34.02	1892.06	-90.34	83.76	1740.20	26.09	1191.80	0.00	0.00	0.00	1756.73	7.42	1571.96	1741.72	110.35	1558.03	1611.15	-30.24	1562.61	1587.17	78.21	1546.59	390.57	1128.97	72.57	991.15	1098.07	80.65	419.14
7.67000	1635.64	43.75	30.48	1612.50	40.21	34.23	1444.99	64.82	33.72	1454.09	70.32	80.64	2102.61	-79.73	96.48	2079.28	-68.76	91.18	1929.84	-87.41	35.67	1912.23	-91.35	85.07	1750.61	26.14	1190.33	0.00	0.00	0.00	1765.11	7.74	1571.27	1751.03	109.78	1556.82	1620.86	-30.54	1561.13	1596.94	77.76	1545.12	390.42	1129.42	72.44	991.03	1097.52	80.72	421.18
7.68000	1637.25	43.87	31.01	1612.69	40.57	34.02	1445.36	65.02	35.20	1455.35	69.77	81.81	2120.66	-76.51	105.92	2097.72	-65.44	99.88	1950.01	-87.89	37.10	1930.31	-92.00	86.25	1760.04	26.00	1188.94	0.00	0.00	0.00	1774.34	7.28	1570.22	1760.46	109.26	1555.63	1630.64	-31.15	1559.74	1606.79	77.11	1543.80	391.26	1128.42	72.76	990.89	1099.35	80.05	420.69
7.69000	1636.33	43.86	30.47	1612.49	40.65	33.74	1445.74	65.52	37.01	1456.17	70.29	83.55	2135.85	-73.86	112.65	2113.40	-65.92	100.43	1967.68	-88.06	37.94	1946.10	-92.76	87.15	1770.70	25.81	1187.69	0.00	0.00	0.00	1784.13	6.62	1569.01	1769.85	108.73	1554.57	1640.64	-31.62	1558.50	1616.71	76.20	1542.61	391.58	1128.44	73.00	990.39	1098.33	80.16	420.59
7.70000	1635.89	43.63	30.46	1612.91	40.77	33.67	1446.30	65.78	38.83	1457.24	70.88	85.42	2147.99	-70.36	116.80	2125.39	-62.91	103.74	1981.34	-89.77	38.51	1959.76	-93.25	87.21	1780.87	25.65	1186.65	0.00	0.00	0.00	1794.20	5.87	1567.96	1779.83	107.73	1553.57	1650.58	-32.34	1557.36	1626.35	75.20	1541.59	391.41	1128.86	72.70	991.19	1098.78	80.20	420.69
7.71000	1636.51	44.05	30.39	1613.02	41.03	33.49	1447.07	66.09	40.92	1458.42	71.72	87.50	2158.03	-66.95	118.20	2135.14	-60.10	104.58	1992.03	-91.68	37.88	1970.72	-93.81	86.16	1791.30	25.45	1185.72	0.00	0.00	0.00	1803.79	5.04	1567.03	1789.56	106.70	1552.77	1660.41	-33.29	1556.30	1636.04	74.16	1540.56	392.09	1129.12	72.73	989.98	1099.47	79.75	419.46
7.72000	1636.79	44.27	30.31	1612.84	41.37	33.22	1447.57	67.30	43.41	1459.64	73.03	90.10	2166.01	-64.46	115.59	2142.57	-58.07	101.99	1999.67	-92.41	36.42	1978.57	-94.84	84.42	1801.12	24.96	1185.01	0.00	0.00	0.00	1813.28	4.07	1566.27	1799.14	105.50	1552.08	1670.12	-34.51	1555.29	1645.60	72.99	1539.64	392.52	1128.28	73.25	990.09	1099.72	79.79	419.87
7.73000	1636.62	44.01	30.37	1613.57	41.72	33.08	1448.60	67.70	45.90	1460.95	74.47	92.91	2170.86	-62.26	109.36	2147.85	-55.98	96.43	2004.50	-91.73	33.43	1984.20	-95.95	81.69	1811.72	24.53	1184.33	0.00	0.00	0.00	1822.86	3.01	1565.55	1808.50	104.56	1551.42	1679.90	-35.79	1554.34	1655.18	71.53	1538.73	390.64	1128.58	72.75	991.26	1099.24	80.26	421.46
7.74000	1637.00	44.18	30.37	1613.26	41.75	32.84	1449.61	68.70	48.90	1463.08	74.99	95.79	2175.16	-61.96	100.23	2152.01	-55.87	87.84	2006.55	-90.83	31.02	1987.11	-96.39	78.50	1822.34	23.97	1183.89	0.00	0.00	0.00	1832.62	1.93	1565.01	1817.89	103.89	1550.80	1689.74	-37.21	1553.40	1664.97	69.62	1537.96	390.91	1129.06	72.60	991.78	1098.22	80.73	420.59
7.75000	1635.76	43.96	30.06	1612.90	41.68	32.80	1451.34	68.53	51.68	1465.21	75.77	98.88	2179.71	-63.18	89.09	2156.56	-54.66	83.37	2008.94	-90.15	30.18	1989.69	-94.50	75.56	1832.64	23.15	1183.46	0.00	0.00	0.00	1842.49	0.77	1564.59	1827.28	102.53	1550.55	1699.51	-38.76	1552.60	1674.48	68.28	1537.27	392.53	1128.57	73.03	991.36	1099.34	80.17	420.75
7.76000	1636.43	44.36	30.14	1613.11	41.71	32.92	1453.17	69.02	55.20	1467.59	77.23	102.83	2186.43	-64.85	77.67	2160.99	-55.36	75.12	2011.35	-90.28	30.14	1995.31	-94.73	75.50	1842.86	22.18	1183.41	0.00	0.00	0.00	1852.33	-0.42	1564.60	1836.15	101.52	1550.66	1709.17	-40.59	1552.20	1684.01	66.85	1536.89	393.05	1127.86	73.43	989.93	1099.14	79.86	420.25
7.77000	1636.31	44.45	30.31	1613.53	42.33	32.88	1455.35	69.75	59.28	1471.05	77.64	106.82	2191.15	-66.82	67.82	2163.83	-55.08	69.53	2013.24	-89.92	29.70	2002.05	-95.17	75.72	1853.43	21.25	1183.60	0.00	0.00	0.00	1862.20	-1.59	1565.22	1846.42	100.03	1551.31	1719.00	-42.19	1552.44	1693.83	65.02	1537.22	392.46	1127.85	73.24	990.36	1099.01	79.98	419.13
7.78000	1636.41	44.63	30.53	1612.89	42.70	32.76	1457.87	70.97	64.04	1474.63	79.09	111.81	2194.19	-66.01	60.01	2166.88	-54.55	62.75	2014.40	-90.40	29.65	2005.26	-95.71	75.06	1863.75	20.33	1184.27	0.00	0.00	0.00	1872.25	-2.80	1566.28	1855.75	98.86	1552.36	1728.74	-43.96	1553.33	1703.33	63.21	1538.13	392.79	1127.52	73.66	991.12	1099.31	80.01	419.61
7.79000	1636.42	44.97	30.61	1613.92	42.69	33.46	1460.59	73.29	70.08	1478.81	80.28	117.43	2196.12	-64.80	52.97	2169.12	-53.48	57.17	2015.52	-90.83	29.47	2007.26	-96.53	74.79	1874.21	19.27	1185.23	0.00	0.00	0.00	1881.83	-4.01	1567.63	1864.93	97.45	1553.80	1738.69	-45.80	1554.67	1712.74	61.82	1539.29	392.26	1127.93	73.35	990.46	1099.49	79.91	419.02
7.80000	1636.66	45.10	30.35	1613.65	43.13	33.53	1465.05	73.05	76.04	1483.51	82.76	125.33	2198.22	-63.36	47.73	2170.79	-52.26	52.74	2016.28	-91.53	29.46	2009.78	-97.08	75.03	1884.00	18.59	1186.63	0.00	0.00	0.00	1891.54	-5.25	1569.32	1874.67	96.36	1555.43	1748.79	-47.50	1556.35	1722.03	60.29	1540.83	392.94	1128.26	73.38	991.03	1098.63	80.42	419.66
7.81000	1637.04	45.30	30.20	1613.74	44.40	35.10	1470.28	73.35	83.04	1490.59	82.79	131.83	2198.65	-62.27	45.06	2171.98	-51.37	50.54	2017.12	-91.31	29.34	2011.98	-97.05	75.19	1893.98	18.14	1188.33	0.00	0.00	0.00	1901.49	-6.49	1571.15	1884.10	95.12	1557.34	1759.00	-49.11	1558.20	1731.51	58.49	1542.71	391.97	1128.90	73.02	991.72	1099.39	80.20	420.51
7.82000	1637.71	45.64	29.91	1613.81	43.90	35.28	1476.75	74.07	90.99	1500.52	81.77	137.09	2199.49	-61.68	43.27	2172.47	-50.72	48.78	2017.31	-91.60	29.44	2013.16	-96.76	75.26	1903.05	17.85	1190.45	0.00	0.00	0.00	1911.55	-7.77	1573.09	1893.33	93.45	1559.41	1768.92	-51.03	1560.21	1741.32	56.09	1544.77	390.10	1128.83	72.46	992.08	1099.02	80.45	420.11
7.83000	1638.12	45.76	29.44	1614.67	43.73	35.41	1484.30	74.55	99.48	1510.31	82.44	144.11	2199.74	-60.97	41.79	2172.37	-50.37	47.04	2017.69	-91.57	29.40	2013.61	-96.93	75.58	1913.09	17.58	1192.71	0.00	0.00	0.00	1921.72	-8.99	1575.11	1902.59	92.42	1561.52	1778.73	-53.11	1562.22	1750.49	54.57	1546.92	390.75	1127.43	73.05	991.44	1098.77	80.26	419.86
7.84000	1639.01	46.46	28.85	1615.34	43.71	35.32	1493.45	74.42	108.50	1521.92	81.98	150.75	2200.01	-60.49	40.55	2172.61	-50.10	45.71	2017.96	-91.57	29.41	2014.28	-97.42	76.03	1922.35	17.19	1195.22	0.00	0.00	0.00	1931.38	-10.23	1577.01	1911.88	91.14	1563.69	1788.53	-55.28	1564.19	1760.26	52.11	1549.28	390.20	1129.82	72.15	991.63	1098.47	80.50	419.13
7.85000	1640.08	46.82	28.34	1617.58	43.86	35.38	1503.14	74.93	118.64	1534.87	82.46	157.55	2200.78	-60.67	39.36	2172.84	-49.75	44.75	2018.23	-91.53	29.38	2015.47	-96.79	75.97	1932.24	16.72	1197.79	0.00	0.00	0.00	1940.94	-11.38	1578.69	1921.20	90.14	1565.60	1798.34	-57.32	1566.00	1769.55	50.29	1551.37	390.49	1129.68	72.29	991.55	1099.62	80.02	418.43
7.86000	1643.21	47.85	27.62	1621.56	44.27	35.77	1514.09	74.80	129.49	1548.58	82.72	164.96	2200.17	-59.94	38.65	2173.19	-49.56	44.04	2018.49	-91.32	29.30	2015.85	-96.64	76.09	1942.58	16.34	1200.43	0.00	0.00	0.00	1950.45	-12.44	1580.18	1930.05	89.02	1567.38	1808.14	-59.34	1567.55	1778.94	48.26	1553.27	390.39	1129.39	72.40	991.96	1099.83	79.93	418.03
7.87000	1645.81	48.89	26.31	1626.90	44.91	36.96	1525.95	73.93	140.95	1562.95	82.13	173.60	2200.69	-59.97	38.13	2173.26	-49.44	43.42	2018.15	-91.98	29.66	2016.39	-96.35	76.18	1953.07	15.88	1203.08	0.00	0.00	0.00	1959.60	-13.41	1581.48	1939.35	87.42	1569.13	1817.90	-61.15	1568.85	1787.85	46.84	1554.97	389.46	1129.22	72.25	992.93	1098.93	80.73	418.59
7.88000	1650.18	49.89	25.53	1633.26	45.48	38.57	1539.03	73.66	153.02	1578.46	80.47	182.91	2200.96	-59.89	37.79	2173.34	-49.36	42.99	2018.31	-91.78	29.62	2016.72	-96.18	76.33	1963.12	15.53	1205.58	0.00	0.00	0.00	1969.05	-14.21	1582.70	1947.93	86.59	1570.75	1827.59	-62.92	1569.97	1797.02	44.98	1556.33	389.06	1129.00	72.26	991.65	1099.26	80.27	419.57
7.89000	1654.61	51.39	24.19	1641.20	46.36	40.33	1554.05	71.90	164.45	1595.65	77.84	192.03	2201.37	-60.20	37.19	2173.39	-49.25	42.55	2018.60	-91.39	29.62	2016.95	-96.07	76.51	1973.56	15.33	1207.55	0.00	0.00	0.00	1978.41	-14.91	1583.86	1956.84	85.76	1572.06	1837.39	-64.39	1570.88	1806.56	42.55	1557.58	390.61	1128.49	72.80	991.22	1099.50	79.97	420.20
7.90000	1658.92	54.06	23.37	1650.02	47.64	42.07	1569.84	69.45	175.58	1613.60	75.53	200.98	2201.13	-60.01	36.70	2173.43	-49.17	42.11	2018.81	-91.07	29.59	2017.49	-95.48	76.48	1983.15	15.22	1208.84	0.00	0.00	0.00	1988.11	-15.41	1584.90	1965.74	85.53	1573.19	1847.24	-65.81	1571.65	1814.99	41.95	1558.37	392.85	1128.10	73.33	990.84	1099.78	79.83	419.85
7.91000	1665.51	55.48	21.85	1660.43	49.68	44.77	1585.42	67.75	186.62	1632.37	73.54	209.87	2201.62	-59.95	36.59	2173.44	-49.05	41.75	2018.77	-91.12	29.74	2017.78	-95.24	76.51	1992.70	15.36	1209.42	0.00	0.00	0.00	1997.62	-15.63	1585.93	1974.56	84.63	1574.38	1857.18	-66.95	1572.25	1824.35	40.22	1559.06	391.87	1129.21	72.81	992.36	1098.79	80.59	419.64
7.92000	1675.85	57.37	25.60	1672.94	51.48	49.71	1605.26	65.72	195.58	1652.17	70.99	217.95	2201.89	-59.55	36.49	2173.66	-48.99	41.51	2018.98	-90.95	29.82	2018.27	-94.68	76.34	2001.98	15.76	1209.53	0.00	0.00	0.00	2007.14	-15.72	1586.89	1983.21	84.76	1575.27	1866.92	-68.05	1572.70	1833.36	38.96	1559.54	390.75	1129.77	72.51	992.85	1098.76	80.63	420.03
7.93000	1691.19	60.56	31.68	1687.44	54.14	54.94	1627.22	64.05	204.28	1671.55	69.92	225.36	2201.98	-59.77	36.01	2173.63	-49.00	41.23	2019.14	-90.83	29.81	2018.36	-94.74	76.44	2010.85	16.25	1209.29	0.00	0.00	0.00	2016.49	-15.70	1587.77	1991.87	84.66	1576.24	1876.73	-68.93	1573.10	1842.56	37.53	1559.95	390.59	1128.08	73.02	992.12	1098.95	80.39	418.84
7.94000	1708.79	64.54	37.63	1705.93	57.11	61.11	1648.06	60.50	211.31	1691.79	67.56	231.75	2201.85	-59.84	35.70	2173.88	-49.00	41.12	2019.13	-90.78	29.92	2018.41	-94.92	76.68	2019.41	16.89	1209.04	0.00	0.00	0.00	2025.83	-15.43	1588.63	2000.54	84.74	1576.98	1886.37	-69.92	1573.41	1851.29	36.94	1560.21	390.95	1129.07	72.58	990.82	1099.21	79.98	420.65
7.95000	1730.76	68.98	44.38	1727.54	60.71	67.42	1667.31	59.15	217.27	1712.20	65.05	237.70	2201.99	-59.97	35.53	2173.93	-49.01	40.92	2019.30	-90.63	30.04	2018.92	-94.32	76.58	2027.79	17.46	1208.74	0.00	0.00	0.00	2035.00	-15.05	1589.44	2009.22	84.65	1577.81	1896.11	-70.77	1573.77	1860.54	35.46	1560.58	392.40	1127.99	73.31	990.48	1099.95	79.72	419.27
7.96000	1754.40	73.35	50.39	1749.64	64.25	72.62	1687.26	57.20	221.65	1732.29	63.20	242.96	2201.86	-59.59	35.46	2174.30	-49.00	40.94	2019.46	-90.30	29.96	2019.12	-94.32	76.80	2036.00	17.94	1208.72	0.00	0.00	0.00	2044.36	-14.51	1590.20	2018.08	84.80	1578.57	1905.90	-71.46	1574.19	1869.64	34.24	1560.97	390.35	1128.57	72.57	991.63	1099.09	80.48	419.51
7.97000	1779.02	77.58	55.31	1773.89	67.70	77.21	1708.70	54.03	224.20	1753.53	60.79	246.78	2202.54	-59.71	35.48	2174.28	-49.05	40.74	2019.71	-89.79	29.92	2019.26	-94.29	77.01	2044.05	18.29	1208.61	0.00	0.00	0.00	2053.56	-13.84	1590.98	2026.76	85.25	1579.22	1915.70	-72.14	1574.68	1878.41	33.64	1561.42	390.85	1128.93	72.67	991.41	1098.27	80.58	418.18
7.98000	1804.66	81.39	59.29	1798.82	70.67	80.76	1729.86	53.00	226.21	1775.46	58.70	248.97	2202.69	-59.85	35.19	2174.55	-48.96	40.72	2019.42	-90.09	30.21	2019.64	-93.83	76.94	2052.22	18.60	1208.62	0.00	0.00	0.00	2063.16	-12.94	1591.64	2035.18	85.89	1579.90	1925.48	-72.66	1575.30	1887.32	32.88	1562.04	390.17	1128.63	72.66	991.57	1099.12	80.28	418.52
7.99000	1831.04	84.39	62.41	1824.74	73.15	83.39	1752.38	51.11	226.34	1797.15	57.62	250.14	2202.20	-59.79	34.84	2174.70	-48.92	40.61	2019.35	-90.04	30.34	2019.77	-93.88	77.20	2060.69	18.95	1208.81	0.00	0.00	0.00	2072.71	-11.95	1592.25	2043.51	86.65	1580.55	1935.23	-73.12	1575.92	1896.03	32.36	1562.45	391.03	1127.68	73.09	991.52	1098.48	80.52	418.59
8.00000	1858.17	86.74	64.34	1851.97	75.03	85.20	1775.71	49.67	225.14	1819.03	56.58	249.76	2202.66	-59.72	34.97	2175.06	-48.83	40.67	2019.31	-90.13	30.60	2019.87	-93.71	77.22	2068.89	19.25	1209.18	0.00	0.00	0.00	2081.93	-10.79	1592.83	2051.64	87.58	1580.94	1945.01	-73.50	1576.60	1904.98	31.37	1563.11	391.83	1127.78	73.22	992.09	1098.85	80.49	420.13
8.01000	1886.59	88.35	65.43	1879.04	76.30	85.59	1798.56	49.59	222.89	1841.23	55.61	248.27	2202.73	-59.58	34.98	2175.09	-48.85	40.57	2019.48	-89.90	30.63	2020.11	-93.39	77.28	2076.87	19.49	1209.67	0.00	0.00	0.00	2091.21	-9.55	1593.28	2060.18	88.09	1581.34	1954.97	-73.66	1577.26	1913.52	31.18	1563.70	391.05	1127.83	73.12	991.00	1098.18	80.55	420.00
8.02000	1916.12	89.47	65.84	1908.53	77.22	85.77	1821.29	50.49	219.58	1864.01	54.57	245.39	2203.04	-59.61	34.99	2175.24	-48.78	40.56	2019.63	-89.80	30.59	2019.98	-93.50	77.54	2084.93	19.92	1210.13	0.00	0.00	0.00	2100.36	-8.17	1593.67	2068.29	89.35	1581.50	1964.93	-73.77	1577.95	1922.43	29.65	1565.28	390.39	1128.43	72.61	990.82	1098.81	80.32	419.19
8.03000	1947.35	90.30	65.82	1938.44	77.90	85.10	1845.08	50.47	214.58	1885.56	55.58	242.18	2203.04	-59.54	34.91	2175.49	-48.78	40.62	2019.89	-89.38	30.48	2020.10	-93.37	77.78	2092.55	20.39	1210.51	0.00	0.00	0.00	2109.34	-6.68	1593.93	2076.06	90.46	1581.65	1974.60	-74.04	1578.55	1931.20	28.28	1566.14	392.17	1129.01	72.91	991.45	1098.60	80.51	420.97
8.04000	1979.32	91.14	65.32	1969.27	78.64	83.88	1869.79	49.55	207.67	1908.68	55.23	237.27	2202.64	-59.61	34.74	2175.79	-48.74	40.64	2019.71	-89.69	30.78	2020.40	-93.04	77.78	2100.43	20.76	1210.82	0.00	0.00	0.00	2117.94	-5.08	1594.12	2083.94	91.43	1581.61	1984.24	-74.29	1579.06	1939.38	27.88	1566.42	392.42	1128.43	73.19	991.87	1099.08	80.31	421.28
8.05000	2012.07	91.83	64.39	2001.08	79.37	82.24	1893.91	50.13	199.83	1932.41	54.63	231.05	2202.90	-59.00	35.03	2176.04	-48.60	40.66	2020.07	-89.17	30.63	2020.16	-93.31	78.12	2107.97	21.19	1210.95	0.00	0.00	0.00	2126.86	-3.40	1594.18	2091.37	92.65	1581.45	1993.93	-74.24	1579.47	1947.59	27.44	1566.57	392.55	1127.98	73.34	991.53	1098.82	80.38	422.04
8.06000	2045.88	92.58	63.25	2033.26	80.10	80.13	1917.91	52.38	191.66	1955.04	56.35	224.67	2203.71	-59.16	34.94	2176.27	-48.56	40.58	2019.89	-89.30	30.93	2020.43	-93.02	78.21	2115.99	21.51	1210.99	0.00	0.00	0.00	2135.60	-1.71	1594.19	2098.85	93.91	1581.20	2003.49	-74.28	1579.79	1956.12	26.36	1566.69	392.31	1128.82	73.20	991.03	1099.05	80.18	421.97
8.07000	2079.89	93.43	61.75	2066.41	80.98	77.82	1943.28	53.40	182.01	1978.86	56.84	216.82	2203.72	-58.91	34.93	2176.64	-48.39	40.48	2019.71	-89.34	31.25	2020.48	-92.96	78.40	2123.71	21.84	1211.00	0.00	0.00	0.00	2144.52	0.05	1594.11	2106.45	95.11	1580.80	2012.97	-74.41	1579.95	1964.51	25.50	1566.66	391.47	1128.00	73.03	990.77	1098.56	80.28	420.80
8.08000	2114.91	94.32	60.26	2100.20	81.96	75.48	1968.40	55.84	171.82	2004.01	57.24	208.17	2203.28	-56.81	37.93	2176.97	-48.17	40.27	2019.81	-89.13	31.44	2020.83	-92.46	78.45	2132.38	22.29	1210.87	0.00	0.00	0.00	2153.15	1.85	1593.98	2113.82	96.43	1580.48	2022.46	-74.32	1579.97	1972.67	25.30	1566.45	391.86	1127.07	73.53	991.71	1098.23	80.59	420.58
8.09000	2149.87	95.35	58.73	2133.88	83.10	72.98	1995.11	57.96	161.09	2028.14	59.67	199.56	2203.38	-56.36	38.07	2177.00	-47.80	39.98	2019.93	-88.83	31.68	2020.96	-92.26	78.66	2140.74	22.72	1210.55	0.00	0.00	0.00	2161.62	3.62	1593.78	2120.87	97.89	1580.04	2022.46	-74.32	1579.97	1980.93	24.84	1566.09	391.65	1127.73	73.19	992.06	1098.76	80.54	420.82
8.10000	2184.20	96.49	57.17	2168.53	84.30	70.87	2022.42	57.98	150.21	2053.91	60.97	190.04	2203.97	-55.88	38.09	2177.26	-47.32	40.11	2020.12	-88.45	31.86	2021.26	-92.05	78.81	2149.06	23.21	1210.02	0.00	0.00	0.00	2170.04	5.44	1593.60	2128.29	99.21	1579.57	2022.46	-74.32	1579.97	1989.11	24.07	1565.62	391.83	1127.65	73.24	993.28	1098.80	80.79	419.91
8.11000	2218.67	97.88	55.88	2202.66	85.81	68.70	2052.50	57.54	137.50	2080.09	63.00	180.20	2204.55	-55.46	38.12	2177.23	-46.99	40.07	2020.11	-88.26	32.13	2021.68	-91.59	78.99	2156.96	23.58	1209.35	0.00	0.00	0.00	2178.51	7.23	1593.32	2135.54	100.19	1579.09	2022.46	-74.32	1579.97	1997.34	23.32	1565.11	391.57	1129.27	72.69	993.09	1098.60	81.02	419.13
8.12000	2253.65	99.74	55.05	2236.29	87.77	66.50	2083.17	60.26	124.43	2106.57	65.26	170.27	2203.65	-55.36	37.52	2177.27	-46.82	40.22	2020.12	-88.17	32.47	2021.99	-91.45	79.26	2165.48	24.00	1208.50	0.00	0.00	0.00	2186.90	9.04	1593.00	2142.91	101.50	1578.49	2022.46	-74.32	1579.97	2005.32	23.10	1564.35	390.81	1128.77	72.63	993.21	1097.95	81.29	419.51
8.13000	2287.90	102.18	54.24	2270.23	90.22	64.82	2113.17	62.74	112.60	2134.55	67.00	159.67	2203.94	-55.38	37.79	2176.98	-46.74	40.32	2020.19	-87.82	32.69	2022.52	-90.79	79.26	2173.77	24.42	1207.52	0.00	0.00	0.00	2194.96	10.79	1592.62	2150.33	102.66	1577.73	2022.46	-74.32	1579.97	2013.59	22.56	1563.40	389.63	1129.18	72.40	991.81	1098.13	80.74	420.45
8.14000	2321.98	105.03	53.79	2304.40	92.96	63.64	2146.21	62.10	99.36	2162.71	68.94	149.17	2203.64	-55.43	37.88	2176.91	-46.91	40.34	2020.43	-87.39	32.88	2023.01	-90.42	79.53	2181.99	24.89	1206.51	0.00	0.00	0.00	2203.26	12.54	1592.14	2157.22	103.98	1577.13	2022.46	-74.32	1579.97	2021.97	22.71	1562.40	388.53	1128.60	72.45	992.35	1097.59	81.09	420.08
8.15000	2355.04	107.99	52.96	2336.45	95.83	61.57	2177.14	65.17	88.06	2191.04	70.74	138.74	2202.92	-55.76	37.29	2177.05	-47.35	39.97	2020.27	-87.63	33.51	2023.32	-90.10	79.79	2190.40	25.40	1205.42	0.00	0.00	0.00	2211.42	14.31	1591.64	2164.90	104.95	1576.31	2022.46	-74.32	1579.97	2030.05	22.54	1561.24	391.42	1127.96	73.11	992.06	1097.94	81.03	419.37
8.16000	2389.29	110.89	53.19	2369.56	98.65	60.27	2209.63	66.23	76.86	2220.09	72.71	128.41	2203.92	-58.29	33.73	2177.01	-47.88	39.34	2020.11	-87.79	34.06	2023.99	-89.56	80.02	2198.47	26.01	1204.28	0.00	0.00	0.00	2219.57	16.06	1591.06	2172.28	106.38	1575.50	2022.46	-74.32	1579.97	2038.19	22.35	1559.99	391.64	1128.32	72.96	991.38	1098.49	80.56	419.30
8.17000	2423.02	113.58	53.78	2402.77	101.42	59.53	2240.65	68.72	66.88	2247.91	75.87	119.27	2204.42	-58.75	33.35	2176.90	-48.33	38.90	2020.15	-87.60	34.51	2024.20	-89.50	80.51	2206.85	26.68	1203.13	0.00	0.00	0.00	2227.75	17.79	1590.40	2179.65	107.82	1574.56	2022.46	-74.32	1579.97	2046.57	21.99	1558.74	390.86	1128.40	72.71	990.45	1098.09	80.55	418.62
8.18000	2455.25	116.19	54.73	2435.09	104.26	59.48	2271.36	71.76	58.43	2276.59	78.16	110.24	2204.49	-59.81	32.49	2177.04	-48.62	38.74	2020.45	-87.19	34.90	2024.54	-89.23	80.92	2215.28	27.35	1201.91	0.00	0.00	0.00	2236.02	19.54	1589.62	2187.15	109.08	1573.53	2022.46	-74.32	1579.97	2054.64	22.11	1557.41	390.44	1128.54	72.45	992.44	1097.61	81.16	418.18
8.19000	2485.51	118.94	56.57	2465.60	107.31	60.52	2300.35	76.74	51.74	2304.37	80.55	102.48	2204.36	-60.01	32.33	2176.97	-48.74	38.56	2020.64	-86.72	35.28	2024.81	-89.05	81.47	2223.49	27.98	1200.62	0.00	0.00	0.00	2244.17	21.28	1588.69	2194.31	110.28	1572.47	2022.46	-74.32	1579.97	2063.07	21.96	1555.98	391.80	1128.73	72.86	992.20	1098.27	80.80	420.53
8.20000	2514.95	122.11	60.56	2494.60	110.59	63.09	2330.19	79.30	45.22	2330.52	84.65	96.49	2204.39	-59.98	32.36	2176.93	-48.79	38.38	2020.08	-87.46	36.29	2025.30	-88.78	81.97	2231.88	28.78	1199.32	0.00	0.00	0.00	2252.14	23.03	1587.66	2201.81	111.59	1571.18	2022.46	-74.32	1579.97	2070.99	22.16	1554.41	389.81	1128.74	72.43	991.57	1099.65	80.12	420.19
8.21000	2542.89	125.61	66.27	2522.37	114.30	67.63	2358.18	83.78	40.80	2357.51	86.02	90.94	2204.62	-60.12	32.32	2176.94	-48.86	38.21	2020.72	-86.43	36.45	2025.94	-88.30	82.47	2240.08	29.54	1197.95	0.00	0.00	0.00	2260.27	24.85	1586.54	2209.24	112.99	1569.89	2022.46	-74.32	1579.97	2078.97	22.36	1552.79	390.89	1127.84	72.91	991.53	1098.14	80.60	419.07
8.22000	2568.60	129.52	73.44	2548.41	118.32	73.74	2384.11	88.79	37.87	2379.89	91.21	88.18	2204.56	-60.14	32.11	2177.27	-48.94	38.21	2020.95	-86.11	37.02	2026.12	-88.49	83.33	2248.37	30.52	1196.58	0.00	0.00	0.00	2268.39	26.70	1585.33	2216.32	114.54	1568.48	2022.46	-74.32	1579.97	2087.55	22.92	1551.30	391.79	1128.38	72.91	991.03	1097.54	80.68	419.47
8.23000	2592.11	133.54	81.68	2572.05	122.37	80.79	2409.10	93.05	35.82	2401.91	95.65	86.24	2205.14	-60.23	32.14	2177.46	-49.02	38.15	2021.22	-85.52	37.59	2027.02	-87.75	83.78	2257.34	31.59	1195.23	0.00	0.00	0.00	2276.45	28.61	1584.06	2223.98	116.20	1567.10	2022.46	-74.32	1579.97	2095.50	24.44	1549.81	391.47	1128.28	73.02	992.52	1098.26	80.83	417.83
8.24000	2613.01	137.25	90.34	2593.13	126.09	88.34	2432.52	96.69	34.61	2423.35	97.92	84.40	2204.89	-60.30	31.84	2177.33	-49.14	37.97	2021.75	-85.06	38.21	2027.92	-87.42	84.55	2265.70	32.65	1193.89	0.00	0.00	0.00	2284.53	30.60	1582.85	2231.96	117.60	1565.67	2022.46	-74.32	1579.97	2102.32	25.70	1547.06	389.92	1128.75	72.49	992.69	1098.85	80.69	417.49
8.25000	2631.19	140.43	98.86	2611.47	129.28	95.71	2453.05	100.44	34.02	2440.83	102.39	84.40	2205.17	-60.47	31.75	2177.59	-49.21	37.96	2022.15	-84.85	38.97	2028.19	-88.03	85.70	2274.46	33.75	1192.62	0.00	0.00	0.00	2292.43	32.66	1581.69	2239.27	119.45	1564.34	2022.46	-74.32	1579.97	2110.30	26.63	1545.26	390.05	1128.21	72.74	992.17	1099.36	80.41	418.60
8.26000	2646.96	142.86	106.54	2626.84	131.73	102.16	2471.60	103.27	33.94	2457.63	104.18	83.52	2205.43	-60.66	31.62	2177.63	-49.41	37.87	2022.69	-84.68	39.91	2028.79	-88.45	86.97	2283.31	34.87	1191.38	0.00	0.00	0.00	2300.29	34.80	1580.61	2246.39	121.39	1563.05	2022.46	-74.32	1579.97	2118.43	27.42	1543.88	389.16	1128.94	72.31	992.37	1098.86	80.59	417.66
8.27000	2659.92	144.40	112.34	2640.18	133.53	107.44	2486.70	106.11	33.56	2471.36	106.82	82.88	2205.20	-60.58	31.50	2178.11	-49.52	37.92	2023.06	-84.94	41.13	2029.33	-89.17	88.45	2292.12	36.11	1190.22	0.00	0.00	0.00	2308.11	37.00	1579.61	2254.27	123.03	1561.87	2022.46	-74.32	1579.97	2126.77	28.14	1542.69	387.75	1129.43	71.72	991.50	1097.91	80.68	418.53
8.28000	2670.40	145.13	116.00	2650.79	134.55	110.54	2498.22	109.23	33.08	2483.77	107.95	81.48	2205.22	-60.55	31.41	2178.25	-49.72	37.86	2023.52	-85.12	42.46	2030.46	-89.47	89.78	2300.56	37.43	1189.09	0.00	0.00	0.00	2315.76	39.32	1578.73	2261.52	125.04	1560.82	2022.46	-74.32	1579.97	2134.52	29.84	1541.60	389.25	1128.97	72.29	991.49	1098.31	80.40	417.68
8.29000	2678.70	144.96	116.95	2658.86	134.68	111.13	2498.22	109.23	33.08	2492.09	110.63	80.25	2205.30	-61.00	31.04	2178.16	-49.89	37.67	2024.04	-85.50	44.05	2031.78	-89.81	91.33	2309.46	38.84	1188.19	0.00	0.00	0.00	2323.47	41.71	1577.94	2269.47	126.84	1559.85	2022.46	-74.32	1579.97	2142.00	31.92	1540.39	389.66	1127.85	72.70	991.33	1099.24	79.96	417.82
8.30000	2684.09	144.04	114.79	2664.44	134.07	109.10	2498.22	109.23	33.08	2496.53	114.31	78.73	2205.53	-60.78	31.15	2178.22	-50.04	37.55	2024.74	-85.90	45.90	2032.98	-90.62	93.27	2318.24	40.42	1187.44	0.00	0.00	0.00	2331.14	44.16	1577.30	2276.95	129.11	1558.99	2022.46	-74.32	1579.97	2150.08	33.31	1539.44	391.59	1127.24	73.22	992.23	1099.51	80.27	418.13
8.31000	2687.50	142.55	110.07	2667.65	132.87	104.50	2498.22	109.23	33.08	2496.53	114.31	78.73	2206.26	-61.02	31.15	2178.44	-50.22	37.49	2025.18	-86.96	48.25	2034.46	-91.31	95.35	2327.03	42.20	1186.89	0.00	0.00	0.00	2338.84	46.75	1576.79	2284.19	131.59	1558.36	2022.46	-74.32	1579.97	2158.19	34.72	1538.46	390.88	1128.13	72.96	992.93	1099.07	80.69	418.43
8.32000	2689.17	141.48	102.58	2669.52	131.92	97.59	2498.22	109.23	33.08	2496.53	114.31	78.73	2205.91	-61.39	30.71	2178.64	-50.47	37.44	2025.97	-87.73	50.59	2035.82	-92.55	98.03	2335.92	44.25	1186.58	0.00	0.00	0.00	2346.39	49.42	1576.39	2291.76	134.19	1557.68	2022.46	-74.32	1579.97	2165.63	36.97	1537.56	388.67	1128.71	72.26	992.11	1098.28	80.74	420.22
8.33000	2690.03	141.91	94.35	2670.51	132.22	89.86	2498.22	109.23	33.08	2496.53	114.31	78.73	2205.95	-61.31	30.62	2178.95	-50.68	37.47	2026.24	-89.35	53.53	2037.89	-93.04	100.65	2344.91	46.44	1186.44	0.00	0.00	0.00	2353.73	52.20	1576.11	2298.62	136.87	1557.21	2022.46	-74.32	1579.97	2172.86	39.81	1536.89	390.26	1128.40	72.76	991.84	1097.67	80.90	417.38
8.34000	2694.36	144.82	85.98	2673.92	134.69	81.95	2498.22	109.23	33.08	2496.53	114.31	78.73	2206.09	-61.42	30.57	2178.72	-51.01	37.35	2027.20	-90.51	56.40	2039.92	-93.88	103.63	2353.99	48.96	1186.55	0.00	0.00	0.00	2361.18	55.14	1576.06	2306.04	139.68	1556.96	2022.46	-74.32	1579.97	2180.55	42.21	1536.30	390.35	1128.59	72.83	992.14	1098.22	80.70	419.16
8.35000	2699.91	148.29	76.30	2679.30	137.65	74.99	2498.22	109.23	33.08	2496.53	114.31	78.73	2205.42	-61.25	30.61	2178.77	-51.34	37.46	2028.83	-90.95	59.13	2041.99	-94.82	106.99	2363.07	51.49	1186.93	0.00	0.00	0.00	2368.80	58.22	1576.41	2312.94	142.59	1557.07	2022.46	-74.32	1579.97	2188.42	44.35	1535.86	391.74	1128.95	72.86	992.27	1099.58	80.31	418.93
8.36000	2703.09	150.13	67.48	2682.35	139.19	67.60	2498.22	109.23	33.08	2496.53	114.31	78.73	2205.61	-61.74	30.47	2179.05	-51.68	37.78	2030.64	-91.68	62.56	2045.00	-94.81	110.49	2371.94	54.02	1187.60	0.00	0.00	0.00	2376.09	61.45	1577.14	2320.35	145.53	1557.55	2022.46	-74.32	1579.97	2195.37	47.80	1536.07	391.39	1128.17	73.03	992.32	1098.11	80.91	418.43
8.37000	2706.32	149.75	59.81	2685.23	138.77	60.76	2498.22	109.23	33.08	2496.53	114.31	78.73	2205.45	-61.75	30.70	2178.90	-52.10	38.03	2032.78	-92.96	66.81	2047.81	-96.41	115.24	2381.04	56.67	1188.62	0.00	0.00	0.00	2383.33	64.78	1578.17	2327.46	148.86	1558.21	2022.46	-74.32	1579.97	2203.27	49.94	1536.51	390.23	1128.51	72.77	992.37	1097.10	81.24	418.57
8.38000	2709.34	147.97	53.21	2687.93	136.99	55.24	2498.22	109.23	33.08	2496.53	114.31	78.73	2206.20	-62.10	30.91	2179.42	-52.24	38.59	2035.52	-94.86	72.02	2051.32	-98.62	120.99	2390.19	59.40	1190.00	0.00	0.00	0.00	2390.43	68.30	1579.42	2334.59	152.00	1559.20	2022.46	-74.32	1579.97	2211.23	52.14	1537.13	390.36	1129.10	72.71	992.12	1097.77	80.88	421.15
8.39000	2711.22	146.11	49.70	2689.77	135.04	52.03	2498.22	109.23	33.08	2496.53	114.31	78.73	2206.28	-62.15	30.91	2179.89	-52.10	39.33	2039.30	-96.28	77.50	2056.45	-99.92	126.89	2399.03	62.30	1191.64	0.00	0.00	0.00	2397.60	71.87	1580.93	2341.39	155.44	1560.38	2022.46	-74.32	1579.97	2218.19	55.31	1537.88	391.77	1128.08	73.27	991.10	1097.59	80.65	418.07
8.40000	2711.76	145.33	47.95	2690.45	134.08	50.32	2498.22	109.23	33.08	2496.53	114.31	78.73	2206.87	-62.17	31.04	2180.22	-51.91	39.90	2043.76	-97.23	83.52	2060.26	-101.03	131.71	2407.88	65.17	1193.64	0.00	0.00	0.00	2404.69	75.62	1582.59	2348.46	158.90	1561.66	2022.46	-74.32	1579.97	2225.39	58.52	1538.85	393.10	1129.12	73.33	991.72	1098.04	80.81	420.81
8.41000	2712.21	145.31	46.04	2690.53	134.19	48.40	2498.22	109.23	33.08	2496.53	114.31	78.73	2207.18	-62.31	30.80	2181.28	-51.84	40.70	2049.70	-97.42	90.23	2065.07	-101.85	136.82	2416.48	68.01	1195.74	0.00	0.00	0.00	2411.75	79.43	1584.39	2355.31	162.47	1563.03	2022.46	-74.32	1579.97	2232.20	62.04	1539.90	392.00	1128.93	73.07	990.93	1098.79	80.35	422.20
8.42000	2712.52	145.38	44.92	2690.85	134.21	47.37	2498.22	109.23	33.08	2496.53	114.31	78.73	2207.89	-62.16	30.97	2182.24	-51.77	41.56	2056.42	-97.54	97.09	2070.85	-102.38	142.16	2425.29	70.86	1198.00	0.00	0.00	0.00	2418.99	83.31	1586.17	2361.81	166.15	1564.29	2022.46	-74.32	1579.97	2240.16	64.21	1541.13	391.88	1128.62	72.92	992.85	1098.90	80.65	420.98
8.43000	2712.75	145.24	44.26	2691.12	134.05	46.73	2498.22	109.23	33.08	2496.53	114.31	78.73	2208.44	-62.38	30.77	2185.37	-51.60	43.52	2061.22	-98.42	102.84	2077.58	-102.61	147.69	2434.06	73.73	1200.28	0.00	0.00	0.00	2425.83	87.21	1587.87	2368.73	169.55	1565.49	2022.46	-74.32	1579.97	2247.62	66.83	1542.08	391.54	1128.40	73.13	992.36	1097.77	81.07	421.51
8.44000	2712.65	145.12	43.64	2691.48	133.97	46.41	2498.22	109.23	33.08	2496.53	114.31	78.73	2209.57	-62.67	30.92	2188.09	-51.65	44.95	2066.63	-99.22	108.15	2085.26	-102.56	153.35	2442.35	76.58	1202.44	0.00	0.00	0.00	2432.61	91.13	1589.38	2375.58	173.26	1566.47	2022.46	-74.32	1579.97	2254.52	70.61	1542.74	391.05	1127.98	73.35	992.10	1098.54	80.74	420.49
8.45000	2712.83	145.17	43.38	2691.41	134.02	46.02	2498.22	109.23	33.08	2496.53	114.31	78.73	2210.52	-63.15	30.43	2188.45	-52.18	44.34	2072.68	-99.90	113.02	2093.86	-102.22	159.10	2450.95	79.45	1204.39	0.00	0.00	0.00	2439.64	95.10	1590.75	2382.08	176.93	1567.31	2022.46	-74.32	1579.97	2261.16	74.24	1543.37	391.90	1127.92	73.49	992.21	1099.10	80.52	421.36
8.46000	2712.80	145.12	43.07	2691.62	133.98	45.87	2498.22	109.23	33.08	2496.53	114.31	78.73	2211.76	-63.28	30.01	2191.00	-52.50	44.88	2079.40	-100.47	117.45	2103.37	-101.61	164.87	2459.22	82.26	1206.10	0.00	0.00	0.00	2446.67	99.01	1591.98	2388.75	180.56	1567.92	2022.46	-74.32	1579.97	2268.54	76.93	1543.76	392.24	1127.31	73.63	992.02	1098.91	80.48	420.43
8.47000	2712.89	145.04	42.91	2691.32	133.89	45.46	2498.22	109.23	33.08	2496.53	114.31	78.73	2214.59	-63.50	29.81	2194.71	-52.72	46.01	2086.79	-100.90	121.45	2113.76	-100.72	170.62	2467.42	84.96	1207.45	0.00	0.00	0.00	2453.56	102.95	1593.08	2395.75	183.85	1568.51	2022.46	-74.32	1579.97	2276.15	78.97	1544.22	392.62	1126.94	73.79	992.43	1097.55	81.18	421.20
8.48000	2712.60	144.99	42.55	2691.44	133.90	45.35	2498.22	109.23	33.08	2496.53	114.31	78.73	2217.99	-63.99	29.29	2198.87	-52.99	47.15	2094.89	-101.18	125.03	2125.03	-99.56	176.29	2475.45	87.58	1208.51	0.00	0.00	0.00	2460.43	106.78	1594.13	2399.51	188.29	1571.61	2022.46	-74.32	1579.97	2283.20	82.04	1544.46	392.16	1128.74	73.15	991.19	1098.15	80.66	420.14
8.49000	2712.50	144.88	42.32	2691.41	133.82	45.20	2498.22	109.23	33.08	2496.53	114.31	78.73	2221.22	-63.49	29.03	2204.90	-53.32	48.76	2103.71	-101.29	128.18	2137.16	-98.14	181.83	2483.89	90.16	1209.30	0.00	0.00	0.00	2467.41	110.55	1595.05	2406.09	191.93	1572.59	2022.46	-74.32	1579.97	2290.85	84.29	1544.56	392.63	1128.33	73.32	991.80	1098.70	80.58	419.27
8.50000	2712.66	144.89	42.18	2691.45	133.81	45.02	2498.22	109.23	33.08	2496.53	114.31	78.73	2226.07	-64.16	28.25	2212.15	-53.92	50.14	2113.26	-101.23	130.91	2150.12	-96.45	187.19	2491.69	92.67	1209.71	0.00	0.00	0.00	2474.46	114.30	1595.92	2412.79	195.35	1572.96	2022.46	-74.32	1579.97	2298.27	86.88	1544.73	392.36	1128.48	73.17	991.58	1099.32	80.30	421.24
8.51000	2712.75	144.85	42.02	2691.36	133.77	44.76	2498.22	109.23	33.08	2496.53	114.31	78.73	2232.19	-64.70	27.34	2220.31	-54.87	51.28	2123.58	-100.96	133.23	2163.91	-94.50	192.33	2499.52	94.96	1209.87	0.00	0.00	0.00	2481.39	118.01	1596.68	2419.37	198.64	1573.25	2022.46	-74.32	1579.97	2306.33	88.42	1544.67	393.24	1128.67	73.35	991.69	1099.34	80.38	421.33
8.52000	2712.83	144.73	41.86	2691.57	133.70	44.68	2498.22	109.23	33.08	2496.53	114.31	78.73	2239.34	-64.62	28.79	2229.75	-55.39	53.07	2134.68	-100.49	135.13	2178.50	-92.30	197.17	2507.09	97.21	1209.83	0.00	0.00	0.00	2488.33	121.64	1597.37	2426.30	201.90	1573.50	2022.46	-74.32	1579.97	2312.90	92.06	1544.69	392.43	1128.87	73.08	991.87	1098.83	80.73	419.62
8.53000	2712.84	144.68	41.68	2691.45	133.61	44.47	2498.22	109.23	33.08	2496.53	114.31	78.73	2249.95	-65.60	31.53	2242.08	-55.90	56.10	2146.58	-99.80	136.63	2193.88	-89.85	201.68	2514.80	99.46	1209.71	0.00	0.00	0.00	2495.44	125.23	1598.01	2433.01	205.12	1573.76	2022.46	-74.32	1579.97	2320.59	94.02	1544.61	392.50	1128.01	73.51	992.27	1098.82	80.75	419.09
8.54000	2713.02	144.55	41.63	2691.78	133.62	44.50	2498.22	109.23	33.08	2496.53	114.31	78.73	2264.08	-66.97	34.78	2257.64	-56.63	59.65	2159.30	-98.86	137.73	2210.04	-87.14	205.81	2522.39	101.66	1209.53	0.00	0.00	0.00	2502.48	128.72	1598.58	2439.47	208.20	1573.99	2022.46	-74.32	1579.97	2328.14	96.34	1544.51	392.20	1127.83	73.45	991.84	1098.49	80.76	420.24
8.55000	2712.94	144.52	41.49	2691.55	133.61	44.20	2498.22	109.23	33.08	2496.53	114.31	78.73	2282.18	-68.20	38.72	2276.27	-57.10	63.75	2172.86	-97.68	138.43	2226.94	-84.20	209.49	2529.84	103.92	1209.42	0.00	0.00	0.00	2509.69	132.17	1599.11	2445.56	211.38	1574.28	2022.46	-74.32	1579.97	2334.53	99.71	1544.30	392.10	1127.84	73.50	991.67	1099.46	80.32	421.95
8.56000	2713.14	144.47	41.46	2691.71	133.62	44.19	2498.22	109.23	33.08	2496.53	114.31	78.73	2303.15	-68.85	42.64	2298.51	-56.95	68.53	2187.28	-96.22	138.73	2244.59	-81.02	212.68	2537.17	106.23	1209.41	0.00	0.00	0.00	2516.87	135.62	1599.68	2452.56	214.43	1574.55	2022.46	-74.32	1579.97	2342.58	100.81	1544.45	392.79	1128.30	73.44	991.64	1099.71	80.19	421.61
8.57000	2713.27	144.47	41.52	2691.54	133.64	44.02	2498.22	109.23	33.08	2496.53	114.31	78.73	2325.93	-69.15	45.80	2319.75	-56.72	70.88	2202.58	-94.48	138.64	2262.96	-77.60	215.32	2544.33	108.57	1209.51	0.00	0.00	0.00	2524.07	139.01	1600.22	2459.35	217.40	1574.82	2022.46	-74.32	1579.97	2349.42	103.80	1544.60	393.39	1128.11	73.69	991.83	1099.43	80.25	422.18
8.58000	2713.10	144.45	41.35	2691.53	133.61	43.94	2498.22	109.23	33.08	2496.53	114.31	78.73	2348.26	-69.27	47.08	2342.08	-56.26	72.23	2218.78	-92.44	138.16	2282.03	-73.94	217.37	2551.34	110.91	1209.71	0.00	0.00	0.00	2531.40	142.38	1600.72	2465.96	220.34	1575.13	2022.46	-74.32	1579.97	2357.22	105.55	1545.09	391.84	1128.43	73.20	992.35	1098.53	80.85	421.08
8.59000	2713.09	144.46	41.31	2691.51	133.67	43.90	2498.22	109.23	33.08	2496.53	114.31	78.73	2373.17	-68.95	48.59	2364.63	-55.50	72.60	2235.90	-90.09	137.30	2301.78	-70.06	218.77	2557.96	113.36	1209.97	0.00	0.00	0.00	2538.58	145.70	1601.21	2473.17	223.23	1575.48	2022.46	-74.32	1579.97	2363.93	108.63	1545.56	393.04	1127.75	73.65	991.38	1098.11	80.84	420.45
8.60000	2713.03	144.52	41.26	2691.32	133.68	43.79	2498.22	109.23	33.08	2496.53	114.31	78.73	2401.39	-67.84	50.61	2389.26	-54.17	72.66	2253.96	-87.42	136.05	2322.21	-65.96	219.47	2564.30	115.88	1210.28	0.00	0.00	0.00	2545.84	148.95	1601.63	2479.76	226.12	1575.83	2022.46	-74.32	1579.97	2371.42	110.74	1546.17	394.50	1127.80	73.80	990.41	1100.36	79.85	419.16
8.61000	2712.97	144.50	41.23	2691.38	133.75	43.78	2498.22	109.23	33.08	2496.53	114.31	78.73	2431.48	-66.04	53.09	2416.49	-52.20	73.00	2272.98	-84.40	134.44	2343.29	-61.63	219.41	2570.58	118.51	1210.65	0.00	0.00	0.00	2553.11	152.20	1601.99	2486.48	228.99	1576.19	2022.46	-74.32	1579.97	2379.37	112.17	1546.85	392.94	1128.30	73.40	990.65	1100.22	79.82	419.25
8.62000	2713.13	144.56	41.35	2691.37	133.73	43.77	2498.22	109.23	33.08	2496.53	114.31	78.73	2460.44	-63.78	53.86	2443.92	-49.74	72.65	2292.98	-81.03	132.45	2365.01	-57.09	218.55	2577.14	121.14	1211.03	0.00	0.00	0.00	2560.39	155.43	1602.28	2493.16	231.79	1576.47	2022.46	-74.32	1579.97	2386.53	114.62	1547.61	393.21	1127.97	73.52	990.84	1099.43	80.05	420.31
8.63000	2712.62	144.58	41.02	2691.33	133.77	43.72	2498.22	109.23	33.08	2496.53	114.31	78.73	2486.87	-61.21	52.80	2471.62	-46.82	71.67	2313.98	-77.28	130.09	2387.35	-52.34	216.84	2583.56	123.80	1211.40	0.00	0.00	0.00	2567.92	158.65	1602.50	2499.72	234.60	1576.83	2022.46	-74.32	1579.97	2393.07	117.69	1548.26	391.37	1128.76	72.80	990.35	1099.39	79.79	421.99
8.64000	2712.62	144.69	40.94	2691.48	133.84	43.78	2498.22	109.23	33.08	2496.53	114.31	78.73	2515.38	-57.98	52.16	2499.64	-43.48	70.14	2335.99	-73.16	127.37	2410.28	-47.38	214.21	2590.10	126.55	1211.74	0.00	0.00	0.00	2575.38	161.85	1602.64	2506.85	237.40	1577.01	2022.46	-74.32	1579.97	2400.56	119.66	1548.99	392.47	1127.69	73.50	988.87	1099.69	79.53	421.22
8.65000	2712.68	144.73	40.97	2691.56	133.83	43.86	2498.22	109.23	33.08	2496.53	114.31	78.73	2545.05	-54.13	51.41	2528.45	-39.61	68.44	2359.05	-68.62	124.28	2433.81	-42.21	210.62	2596.55	129.35	1212.10	0.00	0.00	0.00	2582.75	165.06	1602.73	2513.24	240.12	1577.24	2022.46	-74.32	1579.97	2409.03	120.22	1550.01	391.16	1128.44	72.81	989.65	1098.76	80.10	421.43
8.66000	2712.83	144.73	41.05	2691.16	133.86	43.66	2498.22	109.23	33.08	2496.53	114.31	78.73	2575.04	-49.75	50.31	2557.34	-35.29	66.27	2383.16	-63.68	120.85	2457.91	-36.84	206.02	2603.20	132.19	1212.38	0.00	0.00	0.00	2590.10	168.21	1602.75	2519.61	242.95	1577.40	2022.46	-74.32	1579.97	2416.31	122.35	1550.54	392.20	1127.99	73.37	990.18	1099.42	79.99	420.15
8.67000	2712.51	144.75	40.88	2691.10	133.85	43.64	2498.22	109.23	33.08	2496.53	114.31	78.73	2605.01	-44.77	48.92	2586.97	-30.31	64.04	2408.36	-58.31	117.05	2482.55	-31.27	200.36	2609.66	135.15	1212.56	0.00	0.00	0.00	2597.21	171.39	1602.73	2526.30	245.73	1577.54	2022.46	-74.32	1579.97	2422.53	125.94	1551.06	391.93	1128.32	73.24	990.72	1098.77	80.50	419.33
8.68000	2712.36	144.70	40.83	2691.24	133.85	43.81	2498.22	109.23	33.08	2496.53	114.31	78.73	2634.99	-39.07	47.39	2616.29	-24.64	61.47	2434.65	-52.49	112.92	2507.73	-25.52	193.58	2615.99	138.16	1212.63	0.00	0.00	0.00	2604.33	174.58	1602.68	2532.78	248.51	1577.66	2022.46	-74.32	1579.97	2429.47	128.45	1551.53	394.03	1127.46	73.94	990.79	1099.00	80.31	420.82
8.69000	2712.42	144.63	40.88	2691.10	133.84	43.84	2498.22	109.23	33.08	2496.53	114.31	78.73	2665.20	-32.46	45.97	2645.76	-18.32	58.98	2462.06	-46.21	108.43	2533.43	-19.57	185.62	2622.51	141.20	1212.55	0.00	0.00	0.00	2611.49	177.80	1602.55	2539.81	251.27	1577.62	2022.46	-74.32	1579.97	2436.74	130.46	1552.02	393.79	1127.54	73.98	990.53	1099.45	79.99	420.65
8.70000	2712.24	144.51	40.89	2691.14	133.79	43.85	2498.22	109.23	33.08	2496.53	114.31	78.73	2695.55	-25.07	44.74	2675.32	-11.23	56.60	2490.61	-39.46	103.61	2559.63	-13.43	176.45	2628.76	144.40	1212.29	0.00	0.00	0.00	2618.62	180.99	1602.37	2546.28	254.00	1577.56	2022.46	-74.32	1579.97	2444.39	132.12	1552.21	394.45	1127.40	74.11	991.49	1099.03	80.43	421.94
8.71000	2712.30	144.30	40.86	2691.17	133.59	43.67	2498.22	109.23	33.08	2496.53	114.31	78.73	2726.36	-16.65	43.85	2705.00	-3.37	54.32	2520.32	-32.22	98.45	2584.77	-8.02	167.35	2635.00	147.71	1211.97	0.00	0.00	0.00	2625.71	184.21	1602.14	2552.97	256.70	1577.40	2022.46	-74.32	1579.97	2444.39	132.12	1552.21	394.69	1127.61	74.08	990.97	1099.69	80.07	424.85
8.72000	2712.74	143.93	40.94	2691.47	133.22	43.54	2498.22	109.23	33.08	2496.53	114.31	78.73	2757.95	-7.33	43.54	2735.18	5.26	52.55	2551.20	-24.48	92.95	2605.62	-3.01	155.85	2641.36	151.00	1211.57	0.00	0.00	0.00	2632.69	187.47	1601.85	2559.55	259.35	1577.26	2022.46	-74.32	1579.97	2444.39	132.12	1552.21	393.89	1127.24	74.05	990.22	1100.06	79.73	422.80
8.73000	2713.49	143.50	41.16	2692.23	132.88	43.77	2498.22	109.23	33.08	2496.53	114.31	78.73	2788.26	2.78	42.87	2765.37	14.73	51.16	2583.28	-16.22	87.13	2629.73	2.77	146.28	2647.72	154.36	1211.05	0.00	0.00	0.00	2639.72	190.72	1601.48	2565.96	262.14	1577.00	2022.46	-74.32	1579.97	2444.39	132.12	1552.21	392.52	1128.54	73.06	990.43	1099.18	80.26	422.76
8.74000	2714.14	143.17	41.38	2692.33	132.89	43.83	2498.22	109.23	33.08	2496.53	114.31	78.73	2818.82	13.88	42.79	2794.73	25.08	49.82	2616.58	-7.43	80.99	2651.54	7.89	135.86	2654.17	157.71	1210.50	0.00	0.00	0.00	2646.71	194.05	1601.01	2572.17	264.85	1576.70	2022.46	-74.32	1579.97	2444.39	132.12	1552.21	394.53	1127.97	73.57	990.01	1098.97	80.20	425.50
8.75000	2713.55	143.23	41.07	2691.60	133.09	43.41	2498.22	109.23	33.08	2496.53	114.31	78.73	2848.07	25.89	42.73	2824.00	36.24	49.19	2651.12	1.91	74.52	2676.39	13.48	127.26	2660.64	161.03	1209.86	0.00	0.00	0.00	2653.53	197.36	1600.48	2578.41	267.66	1576.26	2022.46	-74.32	1579.97	2444.39	132.12	1552.21	392.76	1127.38	73.38	990.06	1098.57	80.49	424.22
8.76000	2712.91	143.57	40.53	2691.32	133.49	43.08	2498.22	109.23	33.08	2496.53	114.31	78.73	2877.57	38.74	43.91	2852.27	48.01	48.97	2686.92	11.81	67.73	2700.51	19.19	118.77	2667.09	164.38	1209.10	0.00	0.00	0.00	2660.37	200.71	1599.87	2584.37	270.40	1575.81	2022.46	-74.32	1579.97	2444.39	132.12	1552.21	392.60	1127.27	73.32	990.38	1098.50	80.38	419.92
8.77000	2712.65	144.18	40.14	2691.55	134.09	42.93	2498.22	109.23	33.08	2496.53	114.31	78.73	2906.09	52.15	45.90	2880.06	60.62	49.71	2723.98	22.29	60.64	2726.59	26.00	112.20	2673.68	167.66	1208.31	0.00	0.00	0.00	2667.18	204.07	1599.16	2590.68	273.02	1575.24	2022.46	-74.32	1579.97	2444.39	132.12	1552.21	391.24	1128.30	72.82	990.04	1098.85	80.07	419.17
8.78000	2712.71	144.85	39.99	2691.75	134.61	42.90	2498.22	109.23	33.08	2496.53	114.31	78.73	2933.44	66.42	48.87	2907.62	73.88	51.97	2752.30	30.17	54.13	2755.07	32.44	107.52	2680.28	170.91	1207.46	0.00	0.00	0.00	2673.90	207.45	1598.37	2596.98	275.76	1574.53	2022.46	-74.32	1579.97	2444.39	132.12	1552.21	391.00	1127.43	73.12	990.33	1099.44	79.98	420.20
8.79000	2712.76	145.39	39.89	2691.66	134.97	42.87	2498.22	109.23	33.08	2496.53	114.31	78.73	2960.70	81.43	53.67	2933.21	87.97	54.93	2781.23	38.40	49.62	2781.76	39.28	103.33	2686.84	174.14	1206.51	0.00	0.00	0.00	2680.66	210.86	1597.48	2603.14	278.40	1573.73	2022.46	-74.32	1579.97	2444.39	132.12	1552.21	393.11	1127.62	73.27	990.55	1099.01	80.22	420.15
8.80000	2712.99	145.63	40.00	2692.10	135.13	43.06	2498.22	109.23	33.08	2496.53	114.31	78.73	2985.58	97.26	59.09	2958.45	102.75	59.75	2808.13	46.74	45.53	2806.62	46.88	100.04	2693.52	177.38	1205.48	0.00	0.00	0.00	2687.32	214.26	1596.52	2609.06	281.12	1572.84	2022.46	-74.32	1579.97	2444.39	132.12	1552.21	392.45	1127.33	73.30	991.33	1098.98	80.18	419.44
8.81000	2713.04	145.81	40.01	2691.98	135.22	42.91	2498.22	109.23	33.08	2496.53	114.31	78.73	3009.03	113.46	65.83	2981.29	117.85	65.29	2808.13	46.74	45.53	2829.68	54.16	97.31	2700.31	180.65	1204.36	0.00	0.00	0.00	2693.92	217.68	1595.47	2615.32	283.76	1571.86	2022.46	-74.32	1579.97	2444.39	132.12	1552.21	392.37	1127.02	73.44	991.08	1098.97	80.26	420.42
8.82000	2713.25	145.90	40.07	2692.00	135.39	42.86	2498.22	109.23	33.08	2496.53	114.31	78.73	3029.96	129.79	73.18	3002.51	133.10	71.89	2808.13	46.74	45.53	2852.11	62.14	96.03	2706.92	183.93	1203.15	0.00	0.00	0.00	2700.62	221.08	1594.32	2621.29	286.50	1570.79	2022.46	-74.32	1579.97	2444.39	132.12	1552.21	393.72	1127.04	73.84	989.10	1098.40	80.03	421.94
8.83000	2713.35	146.00	40.06	2692.20	135.62	42.75	2498.22	109.23	33.08	2496.53	114.31	78.73	3048.95	146.11	80.73	3021.61	148.21	78.72	2808.13	46.74	45.53	2872.66	69.99	95.78	2713.58	187.18	1201.92	0.00	0.00	0.00	2707.22	224.46	1593.15	2627.69	289.07	1569.62	2022.46	-74.32	1579.97	2444.39	132.12	1552.21	392.83	1128.30	73.26	989.94	1098.71	80.28	421.19
8.84000	2713.44	146.16	40.00	2692.20	135.62	42.75	2498.22	109.23	33.08	2496.53	114.31	78.73	3065.32	161.92	88.27	3037.92	162.89	85.36	2808.13	46.74	45.53	2891.16	77.78	96.11	2720.30	190.47	1200.68	0.00	0.00	0.00	2713.91	227.84	1591.97	2633.52	291.76	1568.52	2022.46	-74.32	1579.97	2444.39	132.12	1552.21	392.45	1128.47	73.16	991.41	1099.11	80.34	422.15
8.85000	2713.44	146.16	40.00	2692.20	135.62	42.75	2498.22	109.23	33.08	2496.53	114.31	78.73	3078.86	176.90	95.46	3051.81	176.75	91.85	2808.13	46.74	45.53	2908.46	85.35	97.21	2726.93	193.76	1199.41	0.00	0.00	0.00	2720.53	231.17	1590.79	2639.23	294.40	1567.36	2022.46	-74.32	1579.97	2444.39	132.12	1552.21	390.89	1126.96	73.17	990.47	1098.97	80.20	421.97
8.86000	2713.44	146.16	40.00	2692.20	135.62	42.75	2498.22	109.23	33.08	2496.53	114.31	78.73	3089.71	191.38	101.98	3063.21	190.04	97.92	2808.13	46.74	45.53	2923.04	92.76	98.11	2733.62	197.06	1198.21	0.00	0.00	0.00	2727.19	234.47	1589.60	2645.57	297.04	1566.13	2022.46	-74.32	1579.97	2444.39	132.12	1552.21	392.03	1127.80	73.13	989.21	1099.16	79.76	422.67
8.87000	2713.44	146.16	40.00	2692.20	135.62	42.75	2498.22	109.23	33.08	2496.53	114.31	78.73	3097.80	204.77	107.33	3072.24	202.15	103.04	2808.13	46.74	45.53	2936.05	99.12	99.13	2740.36	200.33	1197.05	0.00	0.00	0.00	2733.86	237.72	1588.43	2652.34	299.46	1564.84	2022.46	-74.32	1579.97	2444.39	132.12	1552.21	392.73	1127.87	73.03	989.18	1100.05	79.50	423.84
8.88000	2713.44	146.16	40.00	2692.20	135.62	42.75	2498.22	109.23	33.08	2496.53	114.31	78.73	3103.43	217.13	110.91	3078.71	213.11	106.42	2808.13	46.74	45.53	2947.03	104.66	99.68	2747.11	203.66	1195.96	0.00	0.00	0.00	2740.58	240.92	1587.32	2652.34	299.46	1564.84	2022.46	-74.32	1579.97	2444.39	132.12	1552.21	393.21	1128.11	73.00	989.14	1099.34	79.76	421.80
8.89000	2713.44	146.16	40.00	2692.20	135.62	42.75	2498.22	109.23	33.08	2496.53	114.31	78.73	3107.21	228.21	112.37	3082.85	222.83	107.56	2808.13	46.74	45.53	2955.38	108.95	99.06	2753.74	207.02	1194.99	0.00	0.00	0.00	2747.26	244.04	1586.31	2652.34	299.46	1564.84	2022.46	-74.32	1579.97	2444.39	132.12	1552.21	392.71	1127.53	73.29	990.12	1098.09	80.41	421.52
8.90000	2713.44	146.16	40.00	2692.20	135.62	42.75	2498.22	109.23	33.08	2496.53	114.31	78.73	3107.21	228.21	112.37	3082.85	222.83	107.56	2808.13	46.74	45.53	2955.38	108.95	99.06	2753.74	207.02	1194.99	0.00	0.00	0.00	2747.26	244.04	1586.31	2652.34	299.46	1564.84	2022.46	-74.32	1579.97	2444.39	132.12	1552.21	392.71	1127.53	73.29	990.12	1098.09	80.41	421.52
[truncated: 35 more columns]
