# Supplementary material for: The impact of mobile phone use on where we look and how we walk when negotiating floor based obstacles
Source: PLoS One. 2017 Jun 30;12(6):e0179802. doi: 10.1371/journal.pone.0179802 (PMC5493336; doi:10.1371/journal.pone.0179802)
Supplement: S1 File — (ZIP) [file pone.0179802.s001.zip › Gait/PP12/BD no obs talk 1.txt]

CODAmotion Analysis Text
Codamotion Analysis Text Save of: BD no obs talk 1.mdf
Time	Markers
Time	1:LTOE.X	1:LTOE.Y	1:LTOE.Z	2:L2nd.X	2:L2nd.Y	2:L2nd.Z	3:LHEE.X	3:LHEE.Y	3:LHEE.Z	4:LANK.X	4:LANK.Y	4:LANK.Z	5:RTOE.X	5:RTOE.Y	5:RTOE.Z	6:R2nd.X	6:R2nd.Y	6:R2nd.Z	7:RHEE.X	7:RHEE.Y	7:RHEE.Z	8:RANK.X	8:RANK.Y	8:RANK.Z	9:STRN.X	9:STRN.Y	9:STRN.Z	10:Marker 10.X	10:Marker 10.Y	10:Marker 10.Z	11:FRHD.X	11:FRHD.Y	11:FRHD.Z	12:FLHD.X	12:FLHD.Y	12:FLHD.Z	13:BRHD.X	13:BRHD.Y	13:BRHD.Z	14:BLHD.X	14:BLHD.Y	14:BLHD.Z	15:BLSTEP.X	15:BLSTEP.Y	15:BLSTEP.Z	16:FLSTEP.X	16:FLSTEP.Y	16:FLSTEP.Z	17:BRSTEP.X
(s)	(mm)	(mm)	(mm)	(mm)	(mm)	(mm)	(mm)	(mm)	(mm)	(mm)	(mm)	(mm)	(mm)	(mm)	(mm)	(mm)	(mm)	(mm)	(mm)	(mm)	(mm)	(mm)	(mm)	(mm)	(mm)	(mm)	(mm)	(mm)	(mm)	(mm)	(mm)	(mm)	(mm)	(mm)	(mm)	(mm)	(mm)	(mm)	(mm)	(mm)	(mm)	(mm)	(mm)	(mm)	(mm)	(mm)	(mm)	(mm)	(mm)
0.00000	-4030.60	162.18	5.64	-4015.13	146.38	6.21	-1478.11	125.74	200.88	-1463.45	132.38	233.04	-3633.57	62.62	12.40	-3589.81	67.11	34.33	-3493.36	239.04	-3.60	-3426.39	237.36	32.56	-2612.42	95.86	1191.49	0.00	0.00	0.00	-3430.10	206.90	1294.50	-2620.62	139.15	1560.64	-3123.11	119.77	1216.62	-3150.09	49.92	1185.46	723.71	1462.59	54.55	279.79	1556.31	52.65	555.34
0.01000	-4030.60	162.18	5.64	-4015.13	146.38	6.21	-1478.11	125.74	200.88	-1463.45	132.38	233.04	-3633.57	62.62	12.40	-3589.81	67.11	34.33	-3493.36	239.04	-3.60	-3426.39	237.36	32.56	-2612.42	95.86	1191.49	0.00	0.00	0.00	-3430.10	206.90	1294.50	-2620.62	139.15	1560.64	-3123.11	119.77	1216.62	-3150.09	49.92	1185.46	723.71	1462.59	54.55	279.79	1556.31	52.65	555.34
0.02000	-4030.60	162.18	5.64	-4015.13	146.38	6.21	-1478.11	125.74	200.88	-1463.45	132.38	233.04	-3633.57	62.62	12.40	-3589.81	67.11	34.33	-3493.36	239.04	-3.60	-3426.39	237.36	32.56	-2612.42	95.86	1191.49	0.00	0.00	0.00	-3430.10	206.90	1294.50	-2620.62	139.15	1560.64	-3123.11	119.77	1216.62	-3150.09	49.92	1185.46	723.94	1463.05	54.57	279.79	1556.31	52.65	555.34
0.03000	-4030.60	162.18	5.64	-4015.13	146.38	6.21	-1478.11	125.74	200.88	-1463.45	132.38	233.04	-3633.57	62.62	12.40	-3589.81	67.11	34.33	-3493.72	239.07	-3.59	-3426.86	237.39	32.56	-2612.42	95.86	1191.49	0.00	0.00	0.00	-3430.10	206.90	1294.50	-2620.62	139.15	1560.64	-3123.93	119.79	1216.93	-3150.09	49.92	1185.46	953.76	1927.52	71.57	279.89	1556.85	52.67	555.55
0.04000	-4030.60	162.18	5.64	-4015.13	146.38	6.21	-1478.11	125.74	200.88	-1463.45	132.38	233.04	-3633.57	62.62	12.40	-3589.81	67.11	34.33	-3852.57	267.17	3.94	-3898.50	270.32	37.21	-2612.42	95.86	1191.49	0.00	0.00	0.00	-3430.10	206.90	1294.50	-2620.62	139.15	1560.64	-3938.75	147.79	1532.97	-3150.08	49.92	1185.47	953.30	1928.50	71.32	377.62	2098.17	70.59	766.86
0.05000	-4030.60	162.18	5.64	-4015.13	146.38	6.21	-1478.11	125.74	200.88	-1463.45	132.38	233.04	-3633.57	62.62	12.40	-3589.81	67.11	34.33	-3846.33	267.44	5.08	-3903.58	269.33	35.43	-2612.42	95.86	1191.49	0.00	0.00	0.00	-3430.10	206.90	1294.50	-2620.62	139.15	1560.64	-3941.50	143.75	1532.99	-3150.05	49.91	1185.50	953.74	1927.39	71.73	377.84	2099.76	69.98	766.84
0.06000	-4030.60	162.18	5.64	-4015.13	146.38	6.21	-1478.11	125.74	200.88	-1463.45	132.38	233.04	-3633.57	62.62	12.40	-3589.81	67.11	34.33	-3846.62	266.48	5.05	-3906.72	270.00	35.55	-2612.42	95.86	1191.49	0.00	0.00	0.00	-3430.10	206.90	1294.50	-2620.62	139.15	1560.64	-3934.15	140.11	1532.88	-3150.00	49.91	1185.55	953.09	1927.41	71.71	378.04	2099.26	70.06	766.33
0.07000	-4030.60	162.18	5.64	-4015.13	146.38	6.21	-1478.11	125.74	200.88	-1463.45	132.38	233.04	-3633.57	62.62	12.40	-3589.81	67.11	34.33	-3859.61	266.24	3.55	-3899.86	269.12	36.76	-2612.42	95.86	1191.49	0.00	0.00	0.00	-3430.82	206.94	1294.77	-2620.62	139.15	1560.64	-3930.33	136.59	1532.38	-3149.93	49.90	1185.62	951.58	1926.87	71.63	377.23	2099.29	70.00	766.38
0.08000	-4030.60	162.18	5.64	-4015.13	146.38	6.21	-1478.11	125.74	200.88	-1463.45	132.38	233.04	-3633.57	62.62	12.40	-3589.81	67.11	34.33	-3874.54	266.66	1.14	-3871.84	269.80	40.52	-2612.42	95.86	1191.49	0.00	0.00	0.00	-4145.80	251.45	1563.19	-2620.62	139.15	1560.64	-3958.84	132.48	1533.73	-3149.84	49.89	1185.72	953.74	1928.18	71.47	379.18	2098.72	70.43	766.87
0.09000	-4030.60	162.18	5.64	-4015.13	146.38	6.21	-1478.11	125.74	200.88	-1463.45	132.38	233.04	-3633.57	62.62	12.40	-3589.81	67.11	34.33	-3866.18	267.23	3.38	-3882.03	268.55	38.63	-2612.42	95.86	1191.49	0.00	0.00	0.00	-4090.56	250.77	1562.26	-2620.62	139.15	1560.64	-3936.89	128.57	1532.72	-3149.73	49.87	1185.83	954.35	1928.02	71.70	379.34	2098.21	70.61	765.52
0.10000	-4030.60	162.18	5.64	-4015.13	146.38	6.21	-1478.11	125.74	200.88	-1463.45	132.38	233.04	-3633.57	62.62	12.40	-3589.81	67.11	34.33	-3843.84	268.00	5.09	-3889.27	267.98	38.17	-2612.42	95.86	1191.49	0.00	0.00	0.00	-4056.07	248.57	1561.27	-2620.62	139.15	1560.64	-3940.70	124.19	1532.19	-3149.60	49.86	1185.96	953.16	1928.90	71.24	376.50	2101.50	69.28	765.92
0.11000	-4030.60	162.18	5.64	-4015.13	146.38	6.21	-1478.11	125.74	200.88	-1463.45	132.38	233.04	-3633.57	62.62	12.40	-3589.81	67.11	34.33	-3860.17	268.23	3.96	-3869.04	268.90	40.00	-2612.42	95.86	1191.49	0.00	0.00	0.00	-4065.71	247.52	1561.73	-2620.62	139.15	1560.64	-3929.75	119.67	1531.89	-3149.45	49.84	1186.11	953.30	1928.00	71.54	378.34	2099.76	70.00	765.60
0.12000	-4030.60	162.18	5.64	-4015.13	146.38	6.21	-1478.11	125.74	200.88	-1463.45	132.38	233.04	-3633.57	62.62	12.40	-3589.81	67.11	34.33	-3876.96	267.35	0.77	-3871.48	269.47	41.22	-2612.42	95.86	1191.49	0.00	0.00	0.00	-4070.70	245.97	1560.57	-2620.62	139.15	1560.64	-3932.80	115.12	1531.91	-3149.28	49.82	1186.28	953.86	1927.20	71.72	378.94	2098.45	70.54	765.89
0.13000	-4030.60	162.18	5.64	-4015.13	146.38	6.21	-1478.11	125.74	200.88	-1463.45	132.38	233.04	-3633.57	62.62	12.40	-3589.81	67.11	34.33	-3871.04	267.59	1.70	-3874.85	268.26	39.90	-2612.42	95.86	1191.49	0.00	0.00	0.00	-4062.85	243.90	1560.97	-2620.62	139.15	1560.64	-3945.13	111.80	1531.60	-3149.09	49.80	1186.48	953.47	1926.39	71.90	377.07	2098.33	70.21	765.56
0.14000	-4030.60	162.18	5.64	-4015.13	146.38	6.21	-1478.11	125.74	200.88	-1463.45	132.38	233.04	-3633.57	62.62	12.40	-3589.81	67.11	34.33	-3846.94	266.91	4.75	-3879.40	268.15	39.83	-2612.42	95.86	1191.49	0.00	0.00	0.00	-4044.21	241.03	1560.80	-2620.62	139.15	1560.64	-3942.43	107.02	1531.30	-3148.88	49.77	1186.69	952.90	1927.74	71.38	376.93	2100.40	69.75	765.96
0.15000	-4030.60	162.18	5.64	-4015.13	146.38	6.21	-1478.11	125.74	200.88	-1463.45	132.38	233.04	-3633.57	62.62	12.40	-3589.81	67.11	34.33	-3854.10	266.92	3.65	-3872.73	266.99	40.43	-2612.42	95.86	1191.49	0.00	0.00	0.00	-4024.55	240.21	1560.41	-2620.62	139.15	1560.64	-3942.97	102.20	1531.41	-3148.65	49.74	1186.92	952.33	1927.60	71.26	378.82	2100.35	70.02	765.79
0.16000	-4030.60	162.18	5.64	-4015.13	146.38	6.21	-1478.11	125.74	200.88	-1463.45	132.38	233.04	-3633.57	62.62	12.40	-3589.81	67.11	34.33	-3847.33	267.14	5.98	-3911.41	267.76	35.49	-2612.42	95.86	1191.49	0.00	0.00	0.00	-4047.74	238.70	1560.17	-2620.62	139.15	1560.64	-3949.27	98.12	1530.71	-3148.39	49.71	1187.17	952.51	1928.12	71.19	378.98	2099.29	70.26	766.34
0.17000	-4030.60	162.18	5.64	-4015.13	146.38	6.21	-1478.11	125.74	200.88	-1463.45	132.38	233.04	-3633.57	62.62	12.40	-3589.81	67.11	34.33	-3849.57	266.79	4.84	-3885.94	266.97	38.89	-2612.42	95.86	1191.49	0.00	0.00	0.00	-4044.25	235.31	1560.21	-2620.62	139.15	1560.64	-3954.08	94.44	1531.15	-3148.12	49.68	1187.43	952.53	1926.95	71.54	378.40	2097.90	70.67	766.54
0.18000	-4030.60	162.18	5.64	-4015.13	146.38	6.21	-1478.11	125.74	200.88	-1463.45	132.38	233.04	-3633.57	62.62	12.40	-3589.81	67.11	34.33	-3871.91	268.24	0.40	-3888.35	267.18	38.38	-2612.42	95.86	1191.49	0.00	0.00	0.00	-4042.99	233.04	1559.19	-2620.62	139.15	1560.64	-3955.93	90.36	1530.94	-3147.82	49.65	1187.72	952.61	1928.48	71.00	377.01	2099.00	70.21	767.11
0.19000	-4030.60	162.18	5.64	-4015.13	146.38	6.21	-1478.11	125.74	200.88	-1463.45	132.38	233.04	-3633.57	62.62	12.40	-3589.81	67.11	34.33	-3850.80	265.75	3.91	-3877.13	266.86	39.97	-2612.42	95.86	1191.49	0.00	0.00	0.00	-4043.09	230.90	1559.19	-2620.62	139.15	1560.64	-3960.20	87.29	1530.77	-3147.51	49.61	1188.03	952.02	1929.05	70.79	377.21	2098.69	70.31	766.47
0.20000	-4030.60	162.18	5.64	-4015.13	146.38	6.21	-1478.11	125.74	200.88	-1463.45	132.38	233.04	-3633.57	62.62	12.40	-3589.81	67.11	34.33	-3873.41	266.99	0.64	-3874.52	265.31	40.60	-2612.42	95.86	1191.49	0.00	0.00	0.00	-4037.07	228.58	1559.51	-2620.62	139.15	1560.64	-3973.20	83.20	1531.02	-3147.17	49.58	1188.35	951.82	1930.08	70.50	379.54	2097.33	70.76	766.80
0.21000	-4030.60	162.18	5.64	-4015.13	146.38	6.21	-1478.11	125.74	200.88	-1463.45	132.38	233.04	-3633.57	62.62	12.40	-3589.81	67.11	34.33	-3872.26	266.62	1.09	-3881.75	266.07	39.60	-2612.42	95.86	1191.49	0.00	0.00	0.00	-4037.66	225.64	1559.16	-2620.62	139.15	1560.64	-3969.59	78.03	1530.52	-3146.82	49.54	1188.70	953.15	1929.89	70.84	380.41	2095.96	71.32	766.93
0.22000	-4030.60	162.18	5.64	-4015.13	146.38	6.21	-1478.11	125.74	200.88	-1463.45	132.38	233.04	-3633.57	62.62	12.40	-3589.81	67.11	34.33	-3858.63	265.94	2.84	-3854.41	263.64	43.90	-2612.42	95.86	1191.49	0.00	0.00	0.00	-4040.28	222.64	1558.81	-2620.62	139.15	1560.64	-3988.15	74.76	1530.48	-3146.44	49.49	1189.06	953.26	1929.33	71.01	379.86	2099.18	70.57	766.29
0.23000	-4030.60	162.18	5.64	-4015.13	146.38	6.21	-1478.11	125.74	200.88	-1463.45	132.38	233.04	-3633.57	62.62	12.40	-3589.81	67.11	34.33	-3887.81	265.89	-1.64	-3885.55	263.78	39.37	-2612.42	95.86	1191.49	0.00	0.00	0.00	-4010.99	219.77	1557.81	-2620.62	139.15	1560.64	-3970.65	70.56	1530.71	-3146.04	49.45	1189.44	952.57	1929.02	70.88	379.23	2099.88	70.12	765.96
0.24000	-4030.60	162.18	5.64	-4015.13	146.38	6.21	-1478.11	125.74	200.88	-1463.45	132.38	233.04	-3633.57	62.62	12.40	-3589.81	67.11	34.33	-3850.69	266.05	3.48	-3876.73	262.54	41.39	-2612.42	95.86	1191.49	0.00	0.00	0.00	-4027.17	217.66	1558.14	-2620.62	139.15	1560.64	-3974.49	66.15	1530.94	-3145.62	49.40	1189.84	951.94	1928.99	70.86	378.29	2098.49	70.34	766.94
0.25000	-4030.60	162.18	5.64	-4015.13	146.38	6.21	-1478.11	125.74	200.88	-1463.45	132.38	233.04	-3633.57	62.62	12.40	-3589.81	67.11	34.33	-3898.17	264.72	-3.79	-3900.64	261.68	38.54	-2612.42	95.86	1191.49	0.00	0.00	0.00	-4017.73	215.74	1557.20	-2620.62	139.15	1560.64	-3978.79	62.24	1530.65	-3145.18	49.36	1190.25	953.24	1928.40	71.47	377.87	2100.30	69.87	766.87
0.26000	-4030.60	162.18	5.64	-4015.13	146.38	6.21	-1478.11	125.74	200.88	-1463.45	132.38	233.04	-3633.57	62.62	12.40	-3589.81	67.11	34.33	-3864.49	264.74	1.61	-3879.83	259.87	41.47	-2612.42	95.86	1191.49	0.00	0.00	0.00	-4020.38	212.77	1556.70	-2620.62	139.15	1560.64	-3989.61	58.71	1530.78	-3144.72	49.31	1190.69	952.79	1927.50	71.61	379.35	2097.18	70.89	766.15
0.27000	-4030.60	162.18	5.64	-4015.13	146.38	6.21	-1478.11	125.74	200.88	-1463.45	132.38	233.04	-3633.57	62.62	12.40	-3589.81	67.11	34.33	-3867.25	263.04	1.44	-3892.40	256.92	39.78	-2612.42	95.86	1191.49	0.00	0.00	0.00	-4021.10	210.21	1557.00	-2620.62	139.15	1560.64	-3979.23	56.60	1529.84	-3144.23	49.25	1191.14	953.19	1927.00	71.65	380.08	2096.99	71.09	767.13
0.28000	-4030.60	162.18	5.64	-4015.13	146.38	6.21	-1478.11	125.74	200.88	-1463.45	132.38	233.04	-3633.57	62.62	12.40	-3589.81	67.11	34.33	-3852.88	261.73	3.62	-3896.02	253.91	38.54	-2612.42	95.86	1191.49	0.00	0.00	0.00	-4016.56	207.31	1556.06	-2620.62	139.15	1560.64	-3972.74	52.94	1529.70	-3143.73	49.20	1191.61	953.76	1927.09	71.66	377.38	2097.91	70.45	768.20
0.29000	-4030.60	162.18	5.64	-4015.13	146.38	6.21	-1478.11	125.74	200.88	-1463.45	132.38	233.04	-3633.57	62.62	12.40	-3589.81	67.11	34.33	-3899.17	260.40	-3.01	-3870.18	251.45	42.23	-2612.42	95.86	1191.49	0.00	0.00	0.00	-4001.24	204.76	1555.58	-2620.62	139.15	1560.64	-3981.34	49.85	1530.63	-3143.20	49.14	1192.10	952.65	1928.81	70.98	379.31	2098.38	70.46	767.01
0.30000	-4030.60	162.18	5.64	-4015.13	146.38	6.21	-1478.11	125.74	200.88	-1463.45	132.38	233.04	-3633.57	62.62	12.40	-3589.81	67.11	34.33	-3854.82	256.15	3.59	-3881.71	249.84	40.50	-2612.42	95.86	1191.49	0.00	0.00	0.00	-4008.33	201.93	1555.81	-2620.62	139.15	1560.64	-3994.75	47.02	1531.12	-3142.66	49.09	1192.60	952.57	1928.88	70.99	377.69	2097.93	70.42	766.43
0.31000	-4030.60	162.18	5.64	-4015.13	146.38	6.21	-1478.11	125.74	200.88	-1463.45	132.38	233.04	-3633.57	62.62	12.40	-3589.81	67.11	34.33	-3846.06	253.76	4.77	-3879.22	244.47	41.02	-2612.42	95.86	1191.49	0.00	0.00	0.00	-4015.61	199.14	1555.38	-2620.62	139.15	1560.64	-3998.27	45.20	1530.74	-3142.09	49.03	1193.12	952.75	1928.88	71.16	378.78	2097.55	70.64	765.51
0.32000	-4030.60	162.18	5.64	-4015.13	146.38	6.21	-1478.11	125.74	200.88	-1463.45	132.38	233.04	-3633.57	62.62	12.40	-3589.81	67.11	34.33	-3831.84	250.30	8.18	-3908.60	239.61	36.35	-2612.42	95.86	1191.49	0.00	0.00	0.00	-4018.43	196.13	1556.05	-2620.62	139.15	1560.64	-4000.51	42.82	1531.89	-3141.50	48.97	1193.66	953.00	1928.08	71.43	380.42	2098.74	70.71	765.40
0.33000	-4030.60	162.18	5.64	-4015.13	146.38	6.21	-1478.11	125.74	200.88	-1463.45	132.38	233.04	-3633.57	62.62	12.40	-3589.81	67.11	34.33	-3849.72	246.23	5.18	-3893.06	235.53	39.60	-2612.42	95.86	1191.49	0.00	0.00	0.00	-4007.43	194.04	1555.34	-2620.62	139.15	1560.64	-4000.88	40.72	1531.82	-3140.88	48.90	1194.22	952.54	1927.99	71.38	381.72	2097.51	71.40	766.40
0.34000	-4030.60	162.18	5.64	-4015.13	146.38	6.21	-1478.11	125.74	200.88	-1463.45	132.38	233.04	-3633.57	62.62	12.40	-3589.81	67.11	34.33	-3855.87	241.54	5.32	-3901.51	230.85	38.63	-2612.42	95.86	1191.49	0.00	0.00	0.00	-4005.76	191.77	1555.31	-2620.62	139.15	1560.64	-3996.47	38.47	1531.28	-3140.25	48.84	1194.79	951.95	1927.57	71.48	378.21	2099.43	70.04	766.59
0.35000	-4030.60	162.18	5.64	-4015.13	146.38	6.21	-1478.11	125.74	200.88	-1463.45	132.38	233.04	-3633.57	62.62	12.40	-3589.81	67.11	34.33	-3839.60	237.63	7.94	-3889.84	225.88	39.90	-2612.42	95.86	1191.49	0.00	0.00	0.00	-4008.00	187.98	1555.31	-2620.62	139.15	1560.64	-4024.99	35.58	1532.46	-3139.60	48.77	1195.38	952.73	1928.66	71.18	379.50	2099.58	70.09	766.21
0.36000	-4030.60	162.18	5.64	-4015.13	146.38	6.21	-1478.11	125.74	200.88	-1463.45	132.38	233.04	-3633.57	62.62	12.40	-3589.81	67.11	34.33	-3840.93	232.38	7.64	-3864.32	220.35	43.15	-2612.42	95.86	1191.49	0.00	0.00	0.00	-3989.69	185.61	1555.09	-2620.62	139.15	1560.64	-4011.53	33.05	1533.21	-3138.92	48.70	1195.99	952.75	1930.27	70.57	377.97	2099.17	70.23	766.00
0.37000	-4030.60	162.18	5.64	-4015.13	146.38	6.21	-1478.11	125.74	200.88	-1463.45	132.38	233.04	-3633.57	62.62	12.40	-3589.81	67.11	34.33	-3829.47	227.57	9.92	-3870.59	215.36	42.41	-2612.42	95.86	1191.49	0.00	0.00	0.00	-3995.02	182.11	1555.29	-2620.62	139.15	1560.64	-4023.40	30.91	1533.54	-3138.22	48.63	1196.62	953.11	1929.04	71.24	377.12	2099.39	69.92	766.30
0.38000	-4030.60	162.18	5.64	-4015.13	146.38	6.21	-1478.11	125.74	200.88	-1463.45	132.38	233.04	-3633.57	62.62	12.40	-3589.81	67.11	34.33	-3842.38	222.04	8.47	-3901.76	212.17	38.66	-2612.42	95.86	1191.49	0.00	0.00	0.00	-3975.78	179.19	1554.39	-2620.62	139.15	1560.64	-4027.53	29.09	1533.64	-3137.50	48.56	1197.26	953.33	1928.09	71.53	377.59	2098.54	70.18	765.83
0.39000	-4030.60	162.18	5.64	-4015.13	146.38	6.21	-1478.11	125.74	200.88	-1463.45	132.38	233.04	-3633.57	62.62	12.40	-3589.81	67.11	34.33	-3812.54	218.76	13.51	-3855.55	207.48	46.69	-2612.42	95.86	1191.49	0.00	0.00	0.00	-3989.07	176.52	1555.32	-2620.62	139.15	1560.64	-4009.80	25.91	1533.13	-3136.76	48.49	1197.91	952.81	1927.63	71.58	376.74	2099.09	70.01	765.79
0.40000	-4030.60	162.18	5.64	-4015.13	146.38	6.21	-1478.11	125.74	200.88	-1463.45	132.38	233.04	-3633.57	62.62	12.40	-3589.81	67.11	34.33	-3847.76	213.45	9.70	-3857.81	203.23	46.43	-2612.42	95.86	1191.49	0.00	0.00	0.00	-3981.54	174.50	1555.67	-2620.62	139.15	1560.64	-4047.50	25.32	1534.28	-3135.99	48.42	1198.58	952.74	1927.64	71.48	377.89	2098.96	70.02	767.15
0.41000	-4030.60	162.18	5.64	-4015.13	146.38	6.21	-1478.11	125.74	200.88	-1463.45	132.38	233.04	-3633.57	62.62	12.40	-3589.81	67.11	34.33	-3826.48	207.50	12.82	-3867.96	198.43	44.46	-2612.42	95.86	1191.49	0.00	0.00	0.00	-3972.38	171.39	1555.69	-2620.62	139.15	1560.64	-4063.71	24.26	1535.08	-3135.20	48.34	1199.27	952.81	1927.03	71.72	377.28	2098.22	70.43	766.60
0.42000	-4030.60	162.18	5.64	-4015.13	146.38	6.21	-1478.11	125.74	200.88	-1463.45	132.38	233.04	-3633.57	62.62	12.40	-3589.81	67.11	34.33	-3842.83	202.15	10.58	-3861.29	193.13	45.51	-2612.42	95.86	1191.49	0.00	0.00	0.00	-3977.27	169.41	1555.36	-2620.62	139.15	1560.64	-4034.11	22.37	1534.57	-3134.40	48.26	1199.98	953.81	1927.42	71.63	376.68	2100.74	69.50	766.85
0.43000	-4030.60	162.18	5.64	-4015.13	146.38	6.21	-1478.11	125.74	200.88	-1463.45	132.38	233.04	-3633.57	62.62	12.40	-3589.81	67.11	34.33	-3843.91	196.67	10.94	-3855.01	188.05	47.65	-2612.42	95.86	1191.49	0.00	0.00	0.00	-3973.52	166.95	1555.51	-2620.62	139.15	1560.64	-4005.11	20.52	1533.39	-3133.56	48.18	1200.70	953.29	1928.38	71.38	379.16	2100.08	70.15	766.16
0.44000	-4030.60	162.18	5.64	-4015.13	146.38	6.21	-1478.11	125.74	200.88	-1463.45	132.38	233.04	-3633.57	62.62	12.40	-3589.81	67.11	34.33	-3845.09	191.28	11.35	-3850.08	182.85	48.21	-2612.42	95.86	1191.49	0.00	0.00	0.00	-3966.55	164.54	1555.38	-2620.62	139.15	1560.64	-4019.48	20.10	1534.66	-3132.71	48.10	1201.43	953.49	1927.98	71.58	379.24	2098.13	70.72	764.89
0.45000	-4030.60	162.18	5.64	-4015.13	146.38	6.21	-1478.11	125.74	200.88	-1463.45	132.38	233.04	-3633.57	62.62	12.40	-3589.81	67.11	34.33	-3846.36	185.97	11.79	-3845.66	177.56	49.20	-2612.42	95.86	1191.49	0.00	0.00	0.00	-3973.83	161.60	1555.17	-2620.62	139.15	1560.64	-4006.36	20.32	1535.81	-3131.84	48.02	1202.19	953.74	1927.16	71.99	377.86	2098.55	70.16	767.08
0.46000	-4030.60	162.18	5.64	-4015.13	146.38	6.21	-1478.11	125.74	200.88	-1463.45	132.38	233.04	-3633.57	62.62	12.40	-3589.81	67.11	34.33	-3847.72	180.75	12.28	-3841.40	172.37	50.22	-2612.42	95.86	1191.49	0.00	0.00	0.00	-3978.11	159.45	1555.91	-2620.62	139.15	1560.64	-4099.69	16.64	1537.77	-3130.94	47.94	1202.95	951.74	1925.91	71.96	378.55	2097.96	70.37	766.39
0.47000	-4030.60	162.18	5.64	-4015.13	146.38	6.21	-1478.11	125.74	200.88	-1463.45	132.38	233.04	-3633.57	62.62	12.40	-3589.81	67.11	34.33	-3849.17	175.61	12.82	-3837.30	167.27	51.28	-2612.42	95.86	1191.49	0.00	0.00	0.00	-3965.34	156.52	1555.32	-2620.62	139.15	1560.64	-4114.52	14.94	1538.50	-3130.02	47.85	1203.74	952.85	1925.85	71.91	378.44	2100.01	69.91	766.81
0.48000	-4030.60	162.18	5.64	-4015.13	146.38	6.21	-1478.11	125.74	200.88	-1463.45	132.38	233.04	-3633.57	62.62	12.40	-3589.81	67.11	34.33	-3850.71	170.55	13.39	-3833.36	162.25	52.38	-2612.42	95.86	1191.49	0.00	0.00	0.00	-3951.75	154.37	1555.05	-2620.62	139.15	1560.64	-4129.09	13.27	1539.23	-3129.07	47.76	1204.53	954.01	1927.94	71.43	377.47	2100.20	69.95	767.20
0.49000	-4030.60	162.18	5.64	-4015.13	146.38	6.21	-1478.11	125.74	200.88	-1463.45	132.38	233.04	-3633.57	62.62	12.40	-3589.81	67.11	34.33	-3852.34	165.58	14.01	-3829.57	157.33	53.51	-2612.42	95.86	1191.49	0.00	0.00	0.00	-3968.78	151.37	1555.21	-2620.62	139.15	1560.64	-4143.39	11.62	1539.97	-3128.11	47.68	1205.35	953.56	1929.22	71.23	378.65	2099.58	70.11	766.52
0.50000	-4030.60	162.18	5.64	-4015.13	146.38	6.21	-1478.11	125.74	200.88	-1463.45	132.38	233.04	-3633.57	62.62	12.40	-3589.81	67.11	34.33	-3854.05	160.68	14.66	-3825.92	152.49	54.67	-2612.42	95.86	1191.49	0.00	0.00	0.00	-3966.19	149.30	1555.70	-2620.62	139.15	1560.64	-4157.42	9.99	1540.71	-3127.12	47.59	1206.17	953.37	1929.31	71.09	377.08	2099.01	69.91	765.49
0.51000	-4030.60	162.18	5.64	-4015.13	146.38	6.21	-1478.11	125.74	200.88	-1463.45	132.38	233.04	-3633.57	62.62	12.40	-3589.81	67.11	34.33	-3855.84	155.87	15.35	-3822.43	147.74	55.86	-2612.42	95.86	1191.49	0.00	0.00	0.00	-3963.60	146.62	1555.70	-2620.62	139.15	1560.64	-4171.19	8.39	1541.45	-3126.11	47.50	1207.02	953.19	1929.25	71.15	378.75	2099.07	70.20	766.72
0.52000	-4030.60	162.18	5.64	-4015.13	146.38	6.21	-1478.11	125.74	200.88	-1463.45	132.38	233.04	-3633.57	62.62	12.40	-3589.81	67.11	34.33	-3857.72	151.14	16.09	-3819.09	143.08	57.09	-2612.42	95.86	1191.49	0.00	0.00	0.00	-3954.09	143.85	1554.76	-2620.62	139.15	1560.64	-4184.70	6.81	1542.19	-3125.08	47.41	1207.87	953.06	1928.56	71.25	379.82	2100.08	70.00	766.39
0.53000	-4030.60	162.18	5.64	-4015.13	146.38	6.21	-1478.11	125.74	200.88	-1463.45	132.38	233.04	-3633.57	62.62	12.40	-3589.81	67.11	34.33	-3859.67	146.48	16.86	-3815.89	138.50	58.35	-2612.42	95.86	1191.49	0.00	0.00	0.00	-3960.10	142.24	1554.82	-2620.62	139.15	1560.64	-4197.95	5.25	1542.94	-3124.02	47.31	1208.75	952.92	1927.58	71.41	377.56	2100.73	69.56	767.68
0.54000	-4030.60	162.18	5.64	-4015.13	146.38	6.21	-1478.11	125.74	200.88	-1463.45	132.38	233.04	-3633.57	62.62	12.40	-3589.81	67.11	34.33	-3861.70	141.91	17.67	-3812.83	134.01	59.64	-2612.42	95.86	1191.49	0.00	0.00	0.00	-3963.05	139.23	1555.13	-2620.62	139.15	1560.64	-4210.93	3.71	1543.69	-3122.94	47.22	1209.63	953.05	1928.30	71.15	378.75	2098.75	70.35	766.37
0.55000	-4030.60	162.18	5.64	-4015.13	146.38	6.21	-1478.11	125.74	200.88	-1463.45	132.38	233.04	-3633.57	62.62	12.40	-3589.81	67.11	34.33	-3863.81	137.41	18.51	-3809.91	129.61	60.96	-2612.42	95.86	1191.49	0.00	0.00	0.00	-3948.29	136.94	1554.66	-2620.62	139.15	1560.64	-4223.66	2.20	1544.44	-3121.84	47.12	1210.53	954.07	1928.51	71.33	377.15	2099.82	69.87	765.78
0.56000	-4030.60	162.18	5.64	-4015.13	146.38	6.21	-1478.11	125.74	200.88	-1463.45	132.38	233.04	-3633.57	62.62	12.40	-3589.81	67.11	34.33	-3865.99	133.00	19.40	-3807.13	125.28	62.31	-2612.42	95.86	1191.49	0.00	0.00	0.00	-3941.37	135.05	1554.63	-2620.62	139.15	1560.64	-4236.13	0.71	1545.20	-3120.71	47.03	1211.45	953.75	1928.56	71.39	377.66	2097.29	70.51	765.65
0.57000	-4030.60	162.18	5.64	-4015.13	146.38	6.21	-1478.11	125.74	200.88	-1463.45	132.38	233.04	-3633.57	62.62	12.40	-3589.81	67.11	34.33	-3868.25	128.66	20.32	-3804.49	121.05	63.69	-2612.42	95.86	1191.49	0.00	0.00	0.00	-3934.20	132.27	1554.52	-2620.62	139.15	1560.64	-4248.34	-0.76	1545.95	-3119.56	46.93	1212.38	953.07	1928.58	71.40	378.85	2098.19	70.56	766.31
0.58000	-4030.60	162.18	5.64	-4015.13	146.38	6.21	-1478.11	125.74	200.88	-1463.45	132.38	233.04	-3633.57	62.62	12.40	-3589.81	67.11	34.33	-3870.57	124.39	21.28	-3801.98	116.89	65.10	-2612.42	95.86	1191.49	0.00	0.00	0.00	-3951.68	130.67	1554.35	-2620.62	139.15	1560.64	-4260.30	-2.21	1546.71	-3118.39	46.83	1213.32	953.36	1928.88	71.30	378.29	2099.90	70.08	767.22
0.59000	-4030.60	162.18	5.64	-4015.13	146.38	6.21	-1478.11	125.74	200.88	-1463.45	132.38	233.04	-3633.57	62.62	12.40	-3589.81	67.11	34.33	-3872.97	120.21	22.27	-3799.61	112.82	66.54	-2612.42	95.86	1191.49	0.00	0.00	0.00	-3941.33	128.47	1553.95	-2620.62	139.15	1560.64	-4272.00	-3.63	1547.47	-3117.20	46.73	1214.28	953.78	1927.75	71.72	379.01	2099.53	70.21	766.81
0.60000	-4030.60	162.18	5.64	-4015.13	146.38	6.21	-1478.11	125.74	200.88	-1463.45	132.38	233.04	-3633.57	62.62	12.40	-3589.81	67.11	34.33	-3875.43	116.10	23.30	-3797.36	108.83	68.01	-2612.42	95.86	1191.49	0.00	0.00	0.00	-3942.57	125.46	1554.14	-2620.62	139.15	1560.64	-4283.45	-5.03	1548.24	-3115.98	46.63	1215.25	953.15	1929.25	70.99	379.83	2098.54	70.48	766.54
0.61000	-4030.60	162.18	5.64	-4015.13	146.38	6.21	-1478.11	125.74	200.88	-1463.45	132.38	233.04	-3633.57	62.62	12.40	-3589.81	67.11	34.33	-3877.96	112.06	24.36	-3795.25	104.92	69.51	-2612.42	95.86	1191.49	0.00	0.00	0.00	-3943.34	123.07	1554.06	-2620.62	139.15	1560.64	-4294.64	-6.42	1549.00	-3114.74	46.53	1216.23	953.41	1929.72	70.95	378.36	2099.73	69.94	766.91
0.62000	-4030.60	162.18	5.64	-4015.13	146.38	6.21	-1478.11	125.74	200.88	-1463.45	132.38	233.04	-3633.57	62.62	12.40	-3589.81	67.11	34.33	-3880.55	108.10	25.46	-3793.26	101.09	71.04	-2612.42	95.86	1191.49	0.00	0.00	0.00	-3933.35	121.19	1553.42	-2620.62	139.15	1560.64	-4305.58	-7.78	1549.77	-3113.48	46.42	1217.23	953.35	1929.82	70.92	378.41	2098.88	70.26	766.01
0.63000	-4030.60	162.18	5.64	-4015.13	146.38	6.21	-1478.11	125.74	200.88	-1463.45	132.38	233.04	-3633.57	62.62	12.40	-3589.81	67.11	34.33	-3883.20	104.22	26.59	-3791.40	97.34	72.59	-2612.42	95.86	1191.49	0.00	0.00	0.00	-3933.09	118.65	1553.22	-2620.62	139.15	1560.64	-4316.28	-9.11	1550.54	-3112.19	46.32	1218.24	952.70	1928.59	71.04	377.59	2097.70	70.32	766.78
0.64000	-4030.60	162.18	5.64	-4015.13	146.38	6.21	-1478.11	125.74	200.88	-1463.45	132.38	233.04	-3633.57	62.62	12.40	-3589.81	67.11	34.33	-3885.91	100.41	27.75	-3789.65	93.67	74.17	-2612.42	95.86	1191.49	0.00	0.00	0.00	-3925.10	116.73	1552.98	-2620.62	139.15	1560.64	-4326.72	-10.43	1551.31	-3110.88	46.21	1219.26	952.94	1928.90	71.07	378.46	2097.42	70.60	766.08
0.65000	-4030.60	162.18	5.64	-4015.13	146.38	6.21	-1478.11	125.74	200.88	-1463.45	132.38	233.04	-3633.57	62.62	12.40	-3589.81	67.11	34.33	-3888.69	96.67	28.95	-3788.03	90.08	75.78	-2612.42	95.86	1191.49	0.00	0.00	0.00	-3929.14	113.89	1552.99	-2620.62	139.15	1560.64	-4336.92	-11.73	1552.09	-3109.54	46.11	1220.30	952.98	1928.76	71.23	377.62	2099.48	70.18	767.50
0.66000	-4030.60	162.18	5.64	-4015.13	146.38	6.21	-1478.11	125.74	200.88	-1463.45	132.38	233.04	-3633.57	62.62	12.40	-3589.81	67.11	34.33	-3891.51	93.00	30.18	-3786.53	86.57	77.41	-2612.42	95.86	1191.49	0.00	0.00	0.00	-3928.72	110.91	1553.29	-2620.62	139.15	1560.64	-4346.87	-13.00	1552.86	-3108.19	46.00	1221.35	952.48	1928.39	71.18	377.77	2099.07	70.21	766.28
0.67000	-4030.60	162.18	5.64	-4015.13	146.38	6.21	-1478.11	125.74	200.88	-1463.45	132.38	233.04	-3633.57	62.62	12.40	-3589.81	67.11	34.33	-3894.40	89.41	31.44	-3785.15	83.14	79.07	-2612.42	95.86	1191.49	0.00	0.00	0.00	-3921.27	109.70	1552.60	-2620.62	139.15	1560.64	-4356.58	-14.26	1553.64	-3106.81	45.89	1222.41	952.69	1928.48	71.17	378.94	2098.59	70.39	767.29
0.68000	-4030.60	162.18	5.64	-4015.13	146.38	6.21	-1478.11	125.74	200.88	-1463.45	132.38	233.04	-3633.57	62.62	12.40	-3589.81	67.11	34.33	-3897.34	85.89	32.73	-3783.87	79.78	80.76	-2612.42	95.86	1191.49	0.00	0.00	0.00	-3921.18	107.92	1552.77	-2620.62	139.15	1560.64	-4366.04	-15.49	1554.42	-3105.40	45.78	1223.49	952.97	1926.98	71.80	379.05	2100.43	69.93	766.81
0.69000	-4030.60	162.18	5.64	-4015.13	146.38	6.21	-1478.11	125.74	200.88	-1463.45	132.38	233.04	-3633.57	62.62	12.40	-3589.81	67.11	34.33	-3900.32	82.44	34.06	-3782.72	76.50	82.47	-2612.42	95.86	1191.49	0.00	0.00	0.00	-3926.07	105.93	1553.20	-2620.62	139.15	1560.64	-4375.26	-16.70	1555.20	-3103.97	45.67	1224.58	953.04	1927.43	71.57	378.89	2100.24	69.93	767.06
0.70000	-4030.60	162.18	5.64	-4015.13	146.38	6.21	-1478.11	125.74	200.88	-1463.45	132.38	233.04	-3633.57	62.62	12.40	-3589.81	67.11	34.33	-3903.36	79.06	35.41	-3781.67	73.29	84.20	-2612.42	95.86	1191.49	0.00	0.00	0.00	-3911.10	104.03	1551.75	-2620.62	139.15	1560.64	-4384.23	-17.89	1555.98	-3102.52	45.56	1225.68	952.90	1927.92	71.51	379.03	2098.37	70.60	767.37
0.71000	-4030.60	162.18	5.64	-4015.13	146.38	6.21	-1478.11	125.74	200.88	-1463.45	132.38	233.04	-3633.57	62.62	12.40	-3589.81	67.11	34.33	-3906.45	75.75	36.79	-3780.73	70.16	85.96	-2612.42	95.86	1191.49	0.00	0.00	0.00	-3915.04	101.96	1551.72	-2620.62	139.15	1560.64	-4392.96	-19.06	1556.77	-3101.04	45.45	1226.79	952.66	1927.57	71.32	377.93	2099.53	70.10	766.92
0.72000	-4030.60	162.18	5.64	-4015.13	146.38	6.21	-1478.11	125.74	200.88	-1463.45	132.38	233.04	-3633.57	62.62	12.40	-3589.81	67.11	34.33	-3909.58	72.51	38.21	-3779.89	67.10	87.74	-2612.42	95.86	1191.49	0.00	0.00	0.00	-3901.80	100.35	1552.15	-2620.62	139.15	1560.64	-4401.46	-20.21	1557.55	-3099.54	45.34	1227.91	952.96	1928.45	71.44	378.87	2098.94	70.37	766.20
0.73000	-4030.60	162.18	5.64	-4015.13	146.38	6.21	-1478.11	125.74	200.88	-1463.45	132.38	233.04	-3633.57	62.62	12.40	-3589.81	67.11	34.33	-3912.76	69.34	39.65	-3779.16	64.12	89.54	-2612.42	95.86	1191.49	0.00	0.00	0.00	-3903.97	99.14	1551.66	-2620.62	139.15	1560.64	-4409.71	-21.34	1558.34	-3098.02	45.22	1229.05	952.24	1928.45	71.10	379.47	2097.98	70.78	765.92
0.74000	-4030.60	162.18	5.64	-4015.13	146.38	6.21	-1478.11	125.74	200.88	-1463.45	132.38	233.04	-3633.57	62.62	12.40	-3589.81	67.11	34.33	-3915.98	66.23	41.12	-3778.54	61.21	91.37	-2612.42	95.86	1191.49	0.00	0.00	0.00	-3897.51	98.17	1551.33	-2620.62	139.15	1560.64	-4417.73	-22.46	1559.12	-3096.47	45.11	1230.20	953.54	1927.54	71.88	379.54	2098.10	70.71	766.14
0.75000	-4030.60	162.18	5.64	-4015.13	146.38	6.21	-1478.11	125.74	200.88	-1463.45	132.38	233.04	-3633.57	62.62	12.40	-3589.81	67.11	34.33	-3919.24	63.20	42.62	-3778.01	58.38	93.22	-2612.42	95.86	1191.49	0.00	0.00	0.00	-3888.88	96.68	1551.38	-2620.62	139.15	1560.64	-4425.51	-23.55	1559.91	-3094.90	44.99	1231.36	953.61	1927.80	71.79	377.87	2098.67	70.29	765.89
0.76000	-4030.60	162.18	5.64	-4015.13	146.38	6.21	-1478.11	125.74	200.88	-1463.45	132.38	233.04	-3633.57	62.62	12.40	-3589.81	67.11	34.33	-3922.54	60.23	44.14	-3777.58	55.61	95.08	-2612.42	95.86	1191.49	0.00	0.00	0.00	-3891.75	95.98	1551.72	-2620.62	139.15	1560.64	-4433.06	-24.62	1560.70	-3093.30	44.88	1232.53	954.20	1928.29	71.59	377.92	2099.24	70.00	767.36
0.77000	-4030.60	162.18	5.64	-4015.13	146.38	6.21	-1478.11	125.74	200.88	-1463.45	132.38	233.04	-3633.57	62.62	12.40	-3589.81	67.11	34.33	-3925.88	57.33	45.69	-3777.25	52.92	96.98	-2612.42	95.86	1191.49	0.00	0.00	0.00	-3893.40	94.77	1551.64	-2620.62	139.15	1560.64	-4440.37	-25.67	1561.50	-3091.68	44.76	1233.72	953.30	1928.24	71.31	377.52	2099.31	69.90	766.00
0.78000	-4030.60	162.18	5.64	-4015.13	146.38	6.21	-1478.11	125.74	200.88	-1463.45	132.38	233.04	-3633.57	62.62	12.40	-3589.81	67.11	34.33	-3929.26	54.49	47.27	-3777.01	50.29	98.89	-2612.42	95.86	1191.49	0.00	0.00	0.00	-3882.37	92.31	1551.24	-2620.62	139.15	1560.64	-4447.45	-26.70	1562.29	-3090.03	44.65	1234.91	953.15	1929.34	71.12	376.79	2099.80	69.77	766.86
0.79000	-4030.60	162.18	5.64	-4015.13	146.38	6.21	-1478.11	125.74	200.88	-1463.45	132.38	233.04	-3633.57	62.62	12.40	-3589.81	67.11	34.33	-3932.67	51.73	48.88	-3776.86	47.74	100.82	-2612.42	95.86	1191.49	0.00	0.00	0.00	-3874.49	91.45	1550.24	-2620.62	139.15	1560.64	-4454.30	-27.71	1563.08	-3088.36	44.53	1236.12	954.50	1927.85	71.92	377.05	2099.58	69.90	766.52
0.80000	-4030.60	162.18	5.64	-4015.13	146.38	6.21	-1478.11	125.74	200.88	-1463.45	132.38	233.04	-3633.57	62.62	12.40	-3589.81	67.11	34.33	-3936.11	49.02	50.51	-3776.81	45.26	102.77	-2612.42	95.86	1191.49	0.00	0.00	0.00	-3871.85	90.12	1550.09	-2620.62	139.15	1560.64	-4460.91	-28.70	1563.88	-3086.67	44.41	1237.33	953.28	1928.40	71.35	376.61	2100.28	69.64	766.89
0.81000	-4030.60	162.18	5.64	-4015.13	146.38	6.21	-1478.11	125.74	200.88	-1463.45	132.38	233.04	-3633.57	62.62	12.40	-3589.81	67.11	34.33	-3939.58	46.38	52.16	-3776.84	42.84	104.74	-2612.42	95.86	1191.49	0.00	0.00	0.00	-3869.62	89.61	1549.77	-2620.62	139.15	1560.64	-4467.30	-29.68	1564.67	-3084.95	44.29	1238.56	953.68	1928.67	71.26	378.07	2098.96	70.32	766.39
0.82000	-4030.60	162.18	5.64	-4015.13	146.38	6.21	-1478.11	125.74	200.88	-1463.45	132.38	233.04	-3633.57	62.62	12.40	-3589.81	67.11	34.33	-3943.08	43.81	53.84	-3776.96	40.50	106.73	-2612.42	95.86	1191.49	0.00	0.00	0.00	-3859.99	88.61	1549.26	-2620.62	139.15	1560.64	-4473.46	-30.63	1565.47	-3083.21	44.17	1239.80	953.46	1927.52	71.81	377.13	2098.36	70.24	766.08
0.83000	-4030.60	162.18	5.64	-4015.13	146.38	6.21	-1478.11	125.74	200.88	-1463.45	132.38	233.04	-3633.57	62.62	12.40	-3589.81	67.11	34.33	-3946.61	41.29	55.54	-3777.16	38.22	108.74	-2612.42	95.86	1191.49	0.00	0.00	0.00	-3863.58	87.07	1549.63	-2620.62	139.15	1560.64	-4479.39	-31.57	1566.26	-3081.44	44.05	1241.05	953.77	1927.35	71.69	377.23	2098.15	70.37	765.67
0.84000	-4030.60	162.18	5.64	-4015.13	146.38	6.21	-1478.11	125.74	200.88	-1463.45	132.38	233.04	-3633.57	62.62	12.40	-3589.81	67.11	34.33	-3950.17	38.84	57.27	-3777.45	36.01	110.77	-2612.42	95.86	1191.49	0.00	0.00	0.00	-3857.13	86.32	1547.98	-2620.62	139.15	1560.64	-4485.09	-32.48	1567.06	-3079.65	43.93	1242.32	953.61	1927.41	71.63	379.42	2099.27	70.41	765.42
0.85000	-4030.60	162.18	5.64	-4015.13	146.38	6.21	-1478.11	125.74	200.88	-1463.45	132.38	233.04	-3633.57	62.62	12.40	-3589.81	67.11	34.33	-3953.75	36.46	59.02	-3777.81	33.86	112.81	-2612.42	95.86	1191.49	0.00	0.00	0.00	-3852.47	85.10	1547.63	-2620.62	139.15	1560.64	-4490.57	-33.38	1567.86	-3077.83	43.81	1243.59	953.25	1926.98	71.84	378.05	2098.98	70.02	765.48
0.86000	-4030.60	162.18	5.64	-4015.13	146.38	6.21	-1478.11	125.74	200.88	-1463.45	132.38	233.04	-3633.57	62.62	12.40	-3589.81	67.11	34.33	-3957.35	34.13	60.79	-3778.25	31.78	114.87	-2612.42	95.86	1191.49	0.00	0.00	0.00	-3855.61	83.73	1547.30	-2620.62	139.15	1560.64	-4495.83	-34.26	1568.66	-3075.99	43.69	1244.87	953.35	1927.60	71.66	378.03	2098.53	70.20	765.32
0.87000	-4030.60	162.18	5.64	-4015.13	146.38	6.21	-1478.11	125.74	200.88	-1463.45	132.38	233.04	-3633.57	62.62	12.40	-3589.81	67.11	34.33	-3960.97	31.87	62.59	-3778.77	29.77	116.95	-2612.42	95.86	1191.49	0.00	0.00	0.00	-3844.62	83.97	1546.69	-2620.62	139.15	1560.64	-4500.86	-35.12	1569.45	-3074.13	43.57	1246.16	953.28	1927.43	71.59	377.14	2099.55	69.86	765.89
0.88000	-4030.60	162.18	5.64	-4015.13	146.38	6.21	-1478.11	125.74	200.88	-1463.45	132.38	233.04	-3633.57	62.62	12.40	-3589.81	67.11	34.33	-3964.61	29.66	64.40	-3779.36	27.82	119.04	-2612.42	95.86	1191.49	0.00	0.00	0.00	-3853.19	82.18	1547.12	-2620.62	139.15	1560.64	-4505.67	-35.96	1570.25	-3072.23	43.45	1247.46	952.16	1926.56	71.75	378.70	2098.83	70.36	766.38
0.89000	-4030.60	162.18	5.64	-4015.13	146.38	6.21	-1478.11	125.74	200.88	-1463.45	132.38	233.04	-3633.57	62.62	12.40	-3589.81	67.11	34.33	-3968.26	27.52	66.24	-3780.03	25.93	121.15	-2612.42	95.86	1191.49	0.00	0.00	0.00	-3847.42	81.45	1546.95	-2620.62	139.15	1560.64	-4510.26	-36.78	1571.05	-3070.32	43.33	1248.78	953.52	1926.06	72.15	378.11	2098.97	70.11	765.35
0.90000	-4030.60	162.18	5.64	-4015.13	146.38	6.21	-1478.11	125.74	200.88	-1463.45	132.38	233.04	-3633.57	62.62	12.40	-3589.81	67.11	34.33	-3971.93	25.44	68.10	-3780.76	24.11	123.28	-2612.42	95.86	1191.49	0.00	0.00	0.00	-3842.74	78.62	1547.11	-2620.62	139.15	1560.64	-4514.63	-37.59	1571.85	-3068.38	43.21	1250.10	952.68	1926.87	71.66	378.68	2098.94	70.44	766.12
0.91000	-4030.60	162.18	5.64	-4015.13	146.38	6.21	-1478.11	125.74	200.88	-1463.45	132.38	233.04	-3633.57	62.62	12.40	-3589.81	67.11	34.33	-3975.62	23.41	69.97	-3781.56	22.35	125.42	-2612.42	95.86	1191.49	0.00	0.00	0.00	-3813.31	79.00	1546.37	-2620.62	139.15	1560.64	-4518.78	-38.38	1572.65	-3066.41	43.08	1251.43	953.23	1927.50	71.71	377.03	2098.30	70.36	766.29
0.92000	-4030.60	162.18	5.64	-4015.13	146.38	6.21	-1478.11	125.74	200.88	-1463.45	132.38	233.04	-3633.57	62.62	12.40	-3589.81	67.11	34.33	-3979.31	21.45	71.87	-3782.43	20.65	127.57	-2612.42	95.86	1191.49	0.00	0.00	0.00	-3811.98	78.30	1546.94	-2620.62	139.15	1560.64	-4522.72	-39.15	1573.45	-3064.42	42.96	1252.77	952.24	1928.85	71.16	377.38	2097.93	70.32	766.29
0.93000	-4030.60	162.18	5.64	-4015.13	146.38	6.21	-1478.11	125.74	200.88	-1463.45	132.38	233.04	-3633.57	62.62	12.40	-3589.81	67.11	34.33	-3983.02	19.54	73.79	-3783.36	19.01	129.74	-2612.42	95.86	1191.49	0.00	0.00	0.00	-3810.27	76.52	1546.18	-2620.62	139.15	1560.64	-4526.44	-39.90	1574.25	-3062.40	42.84	1254.13	952.60	1927.78	71.49	377.71	2096.97	70.76	765.75
0.94000	-4030.60	162.18	5.64	-4015.13	146.38	6.21	-1478.11	125.74	200.88	-1463.45	132.38	233.04	-3633.57	62.62	12.40	-3596.29	67.08	29.12	-3986.73	17.69	75.72	-3784.36	17.43	131.92	-2612.42	95.86	1191.49	0.00	0.00	0.00	-3827.05	75.70	1547.91	-2620.62	139.15	1560.64	-4529.94	-40.63	1575.05	-3060.36	42.71	1255.49	953.03	1928.03	71.37	379.16	2098.22	70.48	766.33
0.95000	-4030.60	162.18	5.64	-4015.13	146.38	6.21	-1478.11	125.74	200.88	-1463.45	132.38	233.04	-3633.57	62.62	12.40	-3636.69	70.99	19.52	-3990.45	15.90	77.67	-3785.41	15.92	134.12	-2612.42	95.86	1191.49	0.00	0.00	0.00	-3816.09	73.15	1548.07	-2620.62	139.15	1560.64	-4533.23	-41.35	1575.85	-3058.29	42.59	1256.86	953.71	1928.36	71.37	377.99	2099.44	69.96	766.93
0.96000	-4030.60	162.18	5.64	-4015.13	146.38	6.21	-1478.11	125.74	200.88	-1463.45	132.38	233.04	-3633.57	62.62	12.40	-3651.36	70.58	15.92	-3994.18	14.16	79.64	-3786.52	14.46	136.33	-2612.42	95.86	1191.49	0.00	0.00	0.00	-3802.60	72.74	1547.93	-2620.62	139.15	1560.64	-4536.31	-42.05	1576.65	-3056.20	42.46	1258.24	953.82	1927.20	71.88	377.99	2097.44	70.71	766.52
0.97000	-4030.60	162.18	5.64	-4015.13	146.38	6.21	-1478.11	125.74	200.88	-1463.45	132.38	233.04	-3633.57	62.62	12.40	-3644.52	69.15	14.57	-3997.91	12.48	81.63	-3787.69	13.06	138.54	-2612.42	95.86	1191.49	0.00	0.00	0.00	-3800.99	71.46	1549.00	-2620.62	139.15	1560.64	-4539.18	-42.73	1577.45	-3054.09	42.34	1259.63	952.84	1928.17	71.47	379.24	2098.52	70.56	765.15
0.98000	-4030.60	162.18	5.64	-4015.13	146.38	6.21	-1478.11	125.74	200.88	-1463.45	132.38	233.04	-3633.57	62.62	12.40	-3652.37	70.23	12.28	-4001.64	10.85	83.63	-3788.91	11.72	140.78	-2612.42	95.86	1191.49	0.00	0.00	0.00	-3801.47	70.26	1549.93	-2620.62	139.15	1560.64	-4541.84	-43.40	1578.25	-3051.94	42.22	1261.02	953.19	1928.68	71.28	377.50	2099.32	70.01	764.59
0.99000	-4030.60	162.18	5.64	-4015.13	146.38	6.21	-1478.11	125.74	200.88	-1463.45	132.38	233.04	-3633.57	62.62	12.40	-3650.71	71.59	12.68	-4005.37	9.28	85.65	-3790.18	10.44	143.02	-2612.42	95.86	1191.49	0.00	0.00	0.00	-3776.42	70.18	1549.59	-2620.62	139.15	1560.64	-4544.28	-44.05	1579.05	-3049.77	42.09	1262.43	953.63	1928.12	71.53	378.07	2097.33	70.63	765.91
1.00000	-4030.60	162.18	5.64	-4015.13	146.38	6.21	-1478.11	125.74	200.88	-1463.45	132.38	233.04	-3633.57	62.62	12.40	-3655.85	71.05	11.72	-4009.09	7.76	87.69	-3791.50	9.22	145.27	-2612.42	95.86	1191.49	0.00	0.00	0.00	-3783.29	67.53	1550.44	-2620.62	139.15	1560.64	-4546.52	-44.68	1579.84	-3047.58	41.97	1263.84	952.89	1927.62	71.55	377.10	2100.13	69.70	765.09
1.01000	-4030.60	162.18	5.64	-4015.13	146.38	6.21	-1478.11	125.74	200.88	-1463.45	132.38	233.04	-3633.57	62.62	12.40	-3641.39	71.48	14.30	-4012.82	6.30	89.74	-3792.87	8.05	147.53	-2612.42	95.86	1191.49	0.00	0.00	0.00	-3790.41	65.23	1550.84	-2620.62	139.15	1560.64	-4548.55	-45.29	1580.64	-3045.36	41.84	1265.27	953.28	1928.64	71.20	377.85	2099.65	69.99	765.63
1.02000	-4030.60	162.18	5.64	-4015.13	146.38	6.21	-1478.11	125.74	200.88	-1463.45	132.38	233.04	-3633.57	62.62	12.40	-3656.78	69.34	10.09	-4016.53	4.89	91.81	-3794.29	6.94	149.81	-2612.42	95.86	1191.49	0.00	0.00	0.00	-3773.55	64.64	1551.47	-2620.62	139.15	1560.64	-4550.38	-45.89	1581.44	-3043.11	41.72	1266.70	954.53	1927.56	71.99	378.30	2097.25	70.70	766.09
1.03000	-4030.60	162.18	5.64	-4015.13	146.38	6.21	-1478.11	125.74	200.88	-1463.45	132.38	233.04	-3633.57	62.62	12.40	-3618.47	69.74	14.93	-4020.24	3.53	93.89	-3795.74	5.88	152.09	-2612.42	95.86	1191.49	0.00	0.00	0.00	-3782.00	63.86	1552.97	-2620.62	139.15	1560.64	-4552.00	-46.47	1582.24	-3040.84	41.59	1268.14	951.51	1927.64	71.21	378.17	2098.32	70.53	766.29
1.04000	-4030.60	162.18	5.64	-4015.13	146.38	6.21	-1478.11	125.74	200.88	-1463.45	132.38	233.04	-3633.57	62.62	12.40	-3668.11	70.92	7.57	-4023.94	2.23	95.98	-3797.24	4.87	154.38	-2612.42	95.86	1191.49	0.00	0.00	0.00	-3760.36	62.99	1552.68	-2620.62	139.15	1560.64	-4553.42	-47.04	1583.03	-3038.55	41.47	1269.59	951.78	1927.72	71.23	377.94	2097.61	70.74	766.52
1.05000	-4030.58	162.19	5.65	-4015.13	146.38	6.21	-1478.11	125.74	200.88	-1463.45	132.38	233.04	-3633.57	62.62	12.40	-3654.73	69.52	10.65	-4027.63	0.97	98.09	-3798.78	3.93	156.68	-2612.42	95.86	1191.49	0.00	0.00	0.00	-3744.74	62.32	1552.18	-2620.62	139.15	1560.64	-4554.64	-47.59	1583.83	-3036.22	41.35	1271.04	953.34	1927.74	71.55	377.66	2099.37	70.06	766.29
1.06000	-4010.30	165.51	10.75	-4015.13	146.38	6.21	-1478.11	125.74	200.88	-1463.45	132.38	233.04	-3633.57	62.62	12.40	-3683.81	69.96	5.73	-4031.31	-0.23	100.21	-3800.36	3.03	158.99	-2612.42	95.86	1191.49	0.00	0.00	0.00	-3756.77	60.03	1553.84	-2620.62	139.15	1560.64	-4555.65	-48.12	1584.62	-3033.87	41.22	1272.51	952.17	1929.05	70.78	376.83	2100.12	69.77	767.26
1.07000	-4029.90	166.67	6.47	-4015.15	146.39	6.21	-1478.11	125.74	200.88	-1463.45	132.38	233.04	-3633.57	62.62	12.40	-3644.27	72.35	12.53	-4034.97	-1.38	102.34	-3801.97	2.19	161.31	-2612.42	95.86	1191.49	0.00	0.00	0.00	-3746.44	59.01	1555.02	-2620.62	139.15	1560.64	-4556.47	-48.64	1585.41	-3031.50	41.10	1273.98	952.30	1929.01	70.85	379.31	2098.12	70.72	766.85
1.08000	-4035.78	166.44	4.85	-4034.85	147.23	1.89	-1478.11	125.74	200.88	-1463.45	132.38	233.04	-3633.57	62.62	12.40	-3663.93	72.30	10.12	-4038.62	-2.48	104.48	-3803.62	1.40	163.63	-2612.42	95.86	1191.49	0.00	0.00	0.00	-3726.05	57.65	1554.97	-2620.62	139.15	1560.64	-4557.08	-49.14	1586.21	-3029.10	40.97	1275.46	952.17	1928.26	71.19	378.74	2098.66	70.48	766.30
1.09000	-4046.67	167.52	2.89	-4014.96	148.18	4.14	-1478.11	125.74	200.88	-1463.45	132.38	233.04	-3633.57	62.62	12.40	-3642.05	71.10	12.84	-4042.25	-3.54	106.64	-3805.30	0.66	165.96	-2612.42	95.86	1191.49	0.00	0.00	0.00	-3735.44	57.14	1555.86	-2620.62	139.15	1560.64	-4557.50	-49.62	1587.00	-3026.67	40.85	1276.95	952.64	1927.80	71.32	378.55	2097.98	70.62	765.94
1.10000	-3999.17	168.35	8.17	-3989.47	151.04	7.11	-1478.11	125.74	200.88	-1463.45	132.38	233.04	-3633.57	62.62	12.40	-3606.65	70.43	19.49	-4045.85	-4.54	108.80	-3807.00	-0.03	168.29	-2612.42	95.86	1191.49	0.00	0.00	0.00	-3719.18	56.55	1556.68	-2620.62	139.15	1560.64	-4557.72	-50.09	1587.79	-3024.22	40.72	1278.44	952.94	1927.37	71.67	378.59	2097.19	70.83	765.23
1.11000	-4012.09	169.95	3.42	-4006.39	152.19	4.08	-1478.11	125.74	200.88	-1463.45	132.38	233.04	-3633.57	62.62	12.40	-3646.08	71.60	13.27	-4049.44	-5.50	110.98	-3808.74	-0.67	170.64	-2612.42	95.86	1191.49	0.00	0.00	0.00	-3727.77	54.59	1557.07	-2620.62	139.15	1560.64	-4557.75	-50.55	1588.57	-3021.74	40.60	1279.94	952.41	1929.16	70.96	379.08	2097.94	70.65	766.42
1.12000	-3988.30	172.37	4.38	-3974.17	155.03	8.66	-1478.11	125.74	200.88	-1463.45	132.38	233.04	-3633.57	62.62	12.40	-3635.92	71.19	14.89	-4053.01	-6.41	113.16	-3810.50	-1.26	172.98	-2612.42	95.86	1191.49	0.00	0.00	0.00	-3697.87	53.21	1556.60	-2620.62	139.15	1560.64	-4557.58	-50.98	1589.36	-3019.23	40.48	1281.45	952.45	1928.69	70.96	379.02	2098.49	70.44	767.11
1.13000	-4009.70	174.42	-1.46	-4001.30	156.23	6.50	-1478.11	125.74	200.88	-1463.45	132.38	233.04	-3633.57	62.62	12.40	-3634.31	70.91	14.72	-4056.55	-7.27	115.36	-3812.28	-1.80	175.34	-2612.42	95.86	1191.49	0.00	0.00	0.00	-3696.60	52.54	1557.16	-2620.62	139.15	1560.64	-4557.22	-51.41	1590.15	-3016.70	40.35	1282.97	952.97	1927.46	71.51	377.57	2100.08	69.86	767.00
1.14000	-3981.71	174.65	0.44	-3982.13	156.80	8.57	-1478.11	125.74	200.88	-1463.45	132.38	233.04	-3633.57	62.62	12.40	-3632.44	69.03	16.73	-4060.06	-8.09	117.56	-3814.08	-2.29	177.69	-2612.42	95.86	1191.49	0.00	0.00	0.00	-3696.69	51.05	1558.41	-2620.62	139.15	1560.64	-4556.66	-51.82	1590.93	-3014.14	40.23	1284.49	953.06	1929.08	71.08	378.23	2097.85	70.64	765.89
1.15000	-3961.80	174.09	3.78	-3999.62	157.14	7.36	-1478.11	125.74	200.88	-1463.45	132.38	233.04	-3633.57	62.62	12.40	-3625.60	71.36	18.79	-4063.54	-8.85	119.77	-3815.91	-2.74	180.05	-2612.42	95.86	1191.49	0.00	0.00	0.00	-3682.38	49.77	1557.60	-2620.62	139.15	1560.64	-4555.92	-52.21	1591.72	-3011.56	40.11	1286.02	954.40	1928.51	71.41	377.12	2098.52	70.22	766.44
1.16000	-3976.90	174.94	1.13	-3940.87	158.53	17.77	-1478.11	125.74	200.88	-1463.45	132.38	233.04	-3633.57	62.62	12.40	-3658.02	69.61	12.47	-4067.00	-9.58	121.99	-3817.75	-3.13	182.42	-2612.42	95.86	1191.49	0.00	0.00	0.00	-3664.31	48.58	1558.94	-2620.62	139.15	1560.64	-4554.98	-52.59	1592.50	-3008.95	39.99	1287.56	953.33	1928.20	71.32	379.04	2098.61	70.34	766.07
1.17000	-3937.05	175.21	8.22	-3984.86	159.50	12.25	-1478.11	125.74	200.88	-1463.45	132.38	233.04	-3633.57	62.62	12.40	-3639.44	68.77	15.97	-4070.42	-10.26	124.22	-3819.60	-3.48	184.78	-2612.42	95.86	1191.49	0.00	0.00	0.00	-3662.63	47.11	1560.18	-2620.62	139.15	1560.64	-4553.86	-52.95	1593.28	-3006.31	39.86	1289.10	953.33	1928.31	71.39	379.13	2097.07	71.06	767.18
1.18000	-3931.56	175.41	7.97	-3962.21	161.16	17.47	-1478.11	125.74	200.88	-1463.45	132.38	233.04	-3633.57	62.62	12.40	-3628.63	68.92	19.79	-4073.81	-10.89	126.45	-3821.47	-3.79	187.15	-2612.42	95.86	1191.49	0.00	0.00	0.00	-3662.84	45.65	1559.86	-2620.62	139.15	1560.64	-4552.55	-53.30	1594.06	-3003.64	39.74	1290.65	952.48	1929.22	71.04	379.48	2095.53	71.34	765.51
1.19000	-3894.99	176.18	13.52	-3939.81	161.18	21.30	-1478.11	125.74	200.88	-1463.45	132.38	233.04	-3633.57	62.62	12.40	-3627.24	68.50	19.67	-4077.16	-11.48	128.70	-3823.35	-4.05	189.52	-2612.42	95.86	1191.49	0.00	0.00	0.00	-3650.02	44.06	1560.35	-2620.62	139.15	1560.64	-4551.05	-53.63	1594.83	-3000.95	39.62	1292.21	953.37	1928.28	71.47	378.57	2098.69	70.36	765.24
1.20000	-3889.18	175.95	13.55	-3929.30	161.94	22.91	-1478.11	125.74	200.88	-1463.45	132.38	233.04	-3633.57	62.62	12.40	-3607.45	69.32	24.13	-4080.48	-12.03	130.94	-3825.24	-4.26	191.90	-2612.42	95.86	1191.49	0.00	0.00	0.00	-3642.41	42.45	1561.42	-2620.62	139.15	1560.64	-4549.37	-53.95	1595.61	-2998.23	39.50	1293.77	952.67	1929.52	70.77	377.66	2099.16	70.12	766.56
1.21000	-3883.35	178.22	13.50	-3901.63	164.82	25.94	-1478.11	125.74	200.88	-1463.45	132.38	233.04	-3633.57	62.62	12.40	-3624.91	68.37	21.06	-4083.76	-12.53	133.19	-3827.14	-4.43	194.27	-2612.42	95.86	1191.49	0.00	0.00	0.00	-3646.20	41.04	1561.67	-2620.62	139.15	1560.64	-4547.50	-54.26	1596.38	-2995.49	39.38	1295.34	953.36	1927.84	71.30	377.97	2099.77	69.99	767.54
1.22000	-3856.17	180.90	16.70	-3864.29	166.61	30.98	-1478.11	125.74	200.88	-1463.45	132.38	233.04	-3633.57	62.62	12.40	-3602.99	68.47	24.42	-4086.99	-12.99	135.45	-3829.04	-4.56	196.65	-2612.42	95.86	1191.49	0.00	0.00	0.00	-3630.83	40.28	1561.96	-2620.62	139.15	1560.64	-4545.45	-54.55	1597.15	-2992.72	39.26	1296.91	953.28	1927.85	71.50	378.62	2099.68	70.26	766.41
1.23000	-3849.01	180.61	15.57	-3857.99	169.52	29.25	-1478.11	125.74	200.88	-1463.45	132.38	233.04	-3633.57	62.62	12.40	-3619.83	68.89	23.24	-4090.19	-13.42	137.71	-3830.94	-4.65	199.02	-2612.42	95.86	1191.49	0.00	0.00	0.00	-3605.52	38.95	1561.08	-2620.62	139.15	1560.64	-4543.22	-54.83	1597.92	-2989.92	39.14	1298.49	953.56	1926.93	71.72	378.67	2097.80	70.54	766.37
1.24000	-3825.28	183.32	16.83	-3857.64	170.41	27.26	-1478.11	125.74	200.88	-1463.45	132.38	233.04	-3633.57	62.62	12.40	-3604.98	68.35	25.78	-4093.34	-13.79	139.98	-3832.85	-4.69	201.40	-2612.42	95.86	1191.49	0.00	0.00	0.00	-3613.84	38.34	1561.92	-2620.62	139.15	1560.64	-4540.81	-55.09	1598.69	-2987.09	39.02	1300.08	953.08	1927.95	71.48	378.31	2099.66	70.17	766.41
1.25000	-3793.01	184.79	19.84	-3836.24	174.55	28.01	-1478.11	125.74	200.88	-1463.45	132.38	233.04	-3633.57	62.62	12.40	-3627.58	66.33	24.29	-4096.45	-14.13	142.24	-3834.75	-4.69	203.78	-2612.42	95.86	1191.49	0.00	0.00	0.00	-3628.74	35.64	1562.58	-2620.62	139.15	1560.64	-4538.21	-55.34	1599.46	-2984.24	38.90	1301.67	953.99	1928.06	71.60	378.86	2099.48	70.30	766.56
1.26000	-3789.21	187.77	18.74	-3812.36	174.83	26.93	-1478.11	125.74	200.88	-1463.45	132.38	233.04	-3633.55	62.63	12.40	-3633.26	67.01	24.89	-4099.50	-14.43	144.51	-3836.65	-4.65	206.15	-2612.42	95.86	1191.49	0.00	0.00	0.00	-3611.17	34.41	1562.22	-2620.62	139.15	1560.64	-4535.44	-55.58	1600.22	-2981.36	38.78	1303.26	953.82	1927.43	71.82	379.44	2097.93	70.82	765.95
1.27000	-3768.42	189.35	17.79	-3804.63	177.22	25.36	-1478.11	125.74	200.88	-1463.45	132.38	233.04	-3614.94	64.25	19.15	-3609.96	65.98	30.40	-4102.51	-14.69	146.79	-3838.55	-4.57	208.52	-2612.42	95.86	1191.49	0.00	0.00	0.00	-3610.30	33.50	1562.85	-2620.62	139.15	1560.64	-4532.49	-55.80	1600.98	-2978.45	38.67	1304.87	953.19	1926.32	71.99	379.93	2096.59	71.08	765.73
1.28000	-3717.93	191.99	22.49	-3780.22	180.00	24.99	-1478.11	125.74	200.88	-1463.45	132.38	233.04	-3603.46	63.12	21.33	-3618.89	65.08	31.79	-4105.47	-14.91	149.06	-3840.44	-4.45	210.89	-2612.42	95.86	1191.49	0.00	0.00	0.00	-3590.47	32.37	1561.44	-2620.62	139.15	1560.64	-4529.37	-56.01	1601.74	-2975.52	38.55	1306.47	953.37	1927.26	71.82	378.31	2098.15	70.48	765.88
1.29000	-3688.01	193.96	21.63	-3744.25	182.59	24.39	-1478.11	125.74	200.88	-1463.45	132.38	233.04	-3653.93	63.12	16.14	-3600.09	66.45	36.61	-4108.38	-15.09	151.34	-3842.32	-4.29	213.26	-2612.42	95.86	1191.49	0.00	0.00	0.00	-3583.94	32.53	1560.44	-2620.62	139.15	1560.64	-4526.07	-56.20	1602.49	-2972.56	38.43	1308.08	953.07	1929.33	71.25	377.65	2099.28	69.98	764.48
1.30000	-3686.43	196.00	16.44	-3725.32	184.73	22.24	-1478.11	125.74	200.88	-1463.45	132.38	233.04	-3614.89	63.58	23.42	-3609.64	65.91	37.92	-4111.23	-15.24	153.62	-3844.18	-4.10	215.63	-2612.42	95.86	1191.49	0.00	0.00	0.00	-3578.35	31.02	1559.78	-2620.62	139.15	1560.64	-4522.60	-56.39	1603.25	-2969.57	38.32	1309.70	953.78	1928.09	71.71	377.62	2101.26	69.52	765.28
1.31000	-3665.31	198.72	14.95	-3671.93	185.04	24.28	-1478.11	125.74	200.88	-1463.45	132.38	233.04	-3585.42	64.22	28.56	-3619.18	65.33	38.48	-4114.02	-15.34	155.90	-3846.04	-3.86	217.99	-2612.42	95.86	1191.49	0.00	0.00	0.00	-3568.02	29.69	1559.24	-2620.62	139.15	1560.64	-4518.95	-56.56	1604.00	-2966.55	38.20	1311.32	953.42	1927.85	71.72	380.13	2098.30	70.82	766.24
1.32000	-3617.58	199.45	16.67	-3638.41	188.72	23.84	-1478.11	125.74	200.88	-1463.45	132.38	233.04	-3654.01	64.02	19.25	-3605.14	67.62	40.20	-4116.76	-15.41	158.18	-3847.88	-3.59	220.35	-2612.42	95.86	1191.49	0.00	0.00	0.00	-3555.73	28.24	1558.87	-2620.62	139.15	1560.64	-4515.13	-56.71	1604.75	-2963.51	38.09	1312.95	952.51	1928.93	71.29	377.84	2097.89	70.47	765.93
1.33000	-3595.06	200.67	15.07	-3646.22	190.36	15.38	-1478.11	125.74	200.88	-1463.45	132.38	233.04	-3636.99	64.19	21.50	-3614.72	66.51	39.30	-4119.44	-15.45	160.46	-3849.70	-3.28	222.71	-2612.42	95.86	1191.49	0.00	0.00	0.00	-3552.06	27.65	1557.67	-2620.62	139.15	1560.64	-4511.15	-56.86	1605.49	-2960.43	37.98	1314.58	952.47	1929.10	71.21	377.85	2098.55	70.26	766.10
1.34000	-3551.19	203.27	13.86	-3611.73	189.62	14.86	-1478.11	125.74	200.88	-1463.45	132.38	233.04	-3628.15	66.56	21.45	-3643.94	66.96	32.84	-4122.05	-15.45	162.73	-3851.51	-2.94	225.06	-2612.42	95.86	1191.49	0.00	0.00	0.00	-3551.10	26.43	1556.73	-2620.62	139.15	1560.64	-4506.99	-56.99	1606.24	-2957.34	37.86	1316.21	953.99	1927.60	71.66	377.53	2098.36	70.18	766.42
1.35000	-3542.94	202.95	10.72	-3568.54	190.97	14.80	-1478.11	125.74	200.88	-1463.45	132.38	233.04	-3629.11	67.27	21.74	-3625.65	67.91	31.47	-4124.61	-15.41	165.01	-3853.29	-2.56	227.40	-2612.42	95.86	1191.49	0.00	0.00	0.00	-3530.09	26.29	1554.48	-2620.62	139.15	1560.64	-4502.66	-57.11	1606.98	-2954.21	37.75	1317.85	954.19	1927.88	71.62	378.80	2099.45	70.16	766.67
1.36000	-3519.02	202.70	9.35	-3560.51	190.73	9.96	-1478.11	125.74	200.88	-1463.45	132.38	233.04	-3630.23	67.92	22.01	-3629.94	68.73	28.83	-4127.09	-15.34	167.28	-3855.05	-2.14	229.74	-2612.42	95.86	1191.49	0.00	0.00	0.00	-3533.47	25.48	1553.61	-2620.62	139.15	1560.64	-4498.17	-57.21	1607.71	-2951.05	37.64	1319.50	954.09	1929.11	71.19	379.17	2099.46	70.14	766.72
1.37000	-3477.02	202.54	12.30	-3519.27	190.82	11.69	-1478.11	125.74	200.88	-1463.45	132.38	233.04	-3631.47	68.53	22.25	-3664.38	66.48	19.81	-4129.52	-15.23	169.55	-3856.78	-1.70	232.08	-2612.42	95.86	1191.49	0.00	0.00	0.00	-3507.06	24.84	1552.20	-2620.62	139.15	1560.64	-4493.51	-57.31	1608.45	-2947.87	37.53	1321.14	953.39	1928.85	71.25	378.16	2099.02	70.15	765.92
1.38000	-3444.79	201.48	11.41	-3467.40	189.30	14.38	-1478.11	125.74	200.88	-1463.45	132.38	233.04	-3632.81	69.08	22.46	-3648.99	64.25	20.26	-4131.87	-15.09	171.82	-3858.49	-1.21	234.40	-2612.42	95.86	1191.49	0.00	0.00	0.00	-3513.58	24.90	1550.95	-2620.62	139.15	1560.64	-4488.69	-57.39	1609.18	-2944.66	37.42	1322.79	953.30	1926.30	72.00	379.52	2099.58	70.17	765.44
1.39000	-3410.90	199.90	13.21	-3442.75	189.74	12.82	-1478.11	125.74	200.88	-1463.45	132.38	233.04	-3634.23	69.58	22.64	-3620.71	61.82	23.60	-4134.15	-14.92	174.09	-3860.17	-0.70	236.72	-2612.42	95.86	1191.49	0.00	0.00	0.00	-3510.10	24.64	1549.20	-2620.62	139.15	1560.64	-4483.70	-57.46	1609.91	-2941.42	37.31	1324.45	953.68	1926.99	71.81	378.17	2098.36	70.48	766.42
1.40000	-3366.69	199.44	16.44	-3395.05	189.45	13.92	-1478.11	125.74	200.88	-1463.45	132.38	233.04	-3635.72	70.03	22.80	-3624.44	62.30	21.35	-4136.36	-14.71	176.35	-3861.81	-0.15	239.04	-2612.42	95.86	1191.49	0.00	0.00	0.00	-3490.78	25.42	1547.71	-2620.62	139.15	1560.64	-4478.55	-57.52	1610.63	-2938.16	37.21	1326.11	952.28	1927.79	71.45	379.03	2098.08	70.61	765.68
1.41000	-3349.46	196.19	16.15	-3358.15	187.64	17.25	-1478.11	125.74	200.88	-1463.45	132.38	233.04	-3637.23	70.42	22.92	-3628.04	62.11	21.81	-4138.50	-14.48	178.61	-3863.43	0.43	241.34	-2612.42	95.86	1191.49	0.00	0.00	0.00	-3476.55	24.70	1545.72	-2620.62	139.15	1560.64	-4473.24	-57.56	1611.36	-2934.86	37.10	1327.77	952.97	1929.75	71.11	379.46	2099.44	70.19	766.42
1.42000	-3316.90	195.32	16.60	-3313.20	186.36	23.71	-1478.11	125.74	200.88	-1463.45	132.38	233.04	-3638.76	70.76	23.02	-3613.55	61.99	23.38	-4140.56	-14.21	180.86	-3865.00	1.03	243.64	-2612.42	95.86	1191.49	0.00	0.00	0.00	-3467.96	25.26	1544.47	-2620.62	139.15	1560.64	-4467.76	-57.60	1612.07	-2931.54	36.99	1329.44	951.77	1929.66	70.76	377.27	2098.94	69.89	766.20
1.43000	-3287.01	194.67	16.86	-3317.58	183.71	20.67	-1478.11	125.74	200.88	-1463.45	132.38	233.04	-3640.27	71.05	23.08	-3638.32	62.28	18.63	-4142.55	-13.91	183.10	-3866.54	1.67	245.93	-2612.42	95.86	1191.49	0.00	0.00	0.00	-3477.85	24.62	1543.92	-2620.62	139.15	1560.64	-4462.13	-57.62	1612.79	-2928.19	36.89	1331.10	952.33	1928.69	71.11	377.98	2097.99	70.42	765.66
1.44000	-3259.69	194.23	16.93	-3326.14	182.31	18.15	-1478.11	125.74	200.88	-1463.45	132.38	233.04	-3641.74	71.29	23.11	-3629.69	61.78	20.57	-4144.46	-13.58	185.34	-3868.04	2.34	248.21	-2612.42	95.86	1191.49	0.00	0.00	0.00	-3473.45	24.22	1541.87	-2620.62	139.15	1560.64	-4456.34	-57.63	1613.50	-2924.81	36.79	1332.78	953.27	1928.70	71.38	377.63	2098.33	70.33	766.33
1.45000	-3234.83	193.99	16.82	-3300.94	181.02	18.79	-1478.11	125.74	200.88	-1463.45	132.38	233.04	-3643.16	71.47	23.11	-3631.98	61.19	17.69	-4146.28	-13.22	187.58	-3869.50	3.04	250.48	-2612.42	95.86	1191.49	0.00	0.00	0.00	-3456.97	24.53	1540.67	-2620.62	139.15	1560.64	-4450.40	-57.63	1614.21	-2921.41	36.68	1334.45	954.12	1928.80	71.48	377.98	2098.93	70.19	768.43
1.46000	-3212.34	193.93	16.55	-3277.06	179.74	19.62	-1478.11	125.74	200.88	-1463.45	132.38	233.04	-3644.49	71.59	23.09	-3630.79	61.03	19.55	-4148.03	-12.83	189.81	-3870.92	3.77	252.74	-2612.42	95.86	1191.49	0.00	0.00	0.00	-3453.62	24.11	1539.50	-2620.62	139.15	1560.64	-4444.30	-57.62	1614.92	-2917.97	36.58	1336.13	953.79	1927.22	71.87	378.34	2100.11	69.85	767.15
1.47000	-3192.13	194.04	16.13	-3254.46	178.50	20.59	-1478.11	125.74	200.88	-1463.45	132.38	233.04	-3645.71	71.67	23.02	-3628.29	61.45	17.80	-4149.69	-12.42	192.03	-3872.29	4.52	254.99	-2612.42	95.86	1191.49	0.00	0.00	0.00	-3440.42	25.13	1537.73	-2620.62	139.15	1560.64	-4438.04	-57.60	1615.62	-2914.51	36.48	1337.81	953.48	1927.16	71.80	379.60	2098.92	70.25	767.03
1.48000	-3174.09	194.31	15.57	-3233.14	177.28	21.68	-1478.11	125.74	200.88	-1463.45	132.38	233.04	-3646.80	71.69	22.93	-3632.88	62.03	18.25	-4151.26	-11.97	194.24	-3873.61	5.30	257.23	-2612.42	95.86	1191.49	0.00	0.00	0.00	-3422.87	25.85	1535.45	-2620.62	139.15	1560.64	-4431.63	-57.57	1616.32	-2911.02	36.38	1339.49	954.13	1928.44	71.43	379.11	2097.28	70.88	767.38
1.49000	-3158.14	194.73	14.87	-3213.08	176.09	22.86	-1478.11	125.74	200.88	-1463.45	132.38	233.04	-3647.74	71.65	22.80	-3624.24	63.59	19.38	-4152.75	-11.50	196.44	-3874.88	6.11	259.45	-2612.42	95.86	1191.49	0.00	0.00	0.00	-3425.05	26.59	1534.44	-2620.62	139.15	1560.64	-4425.07	-57.52	1617.01	-2907.50	36.28	1341.18	952.91	1928.47	71.22	378.28	2099.47	70.11	767.20
1.50000	-3144.18	195.27	14.06	-3194.27	174.94	24.09	-1478.11	125.74	200.88	-1463.45	132.38	233.04	-3648.50	71.56	22.64	-3614.01	62.53	21.62	-4154.15	-11.00	198.64	-3876.10	6.95	261.67	-2612.42	95.86	1191.49	0.00	0.00	0.00	-3402.56	27.83	1531.71	-2620.62	139.15	1560.64	-4418.36	-57.47	1617.70	-2903.95	36.19	1342.87	951.83	1929.31	70.87	378.52	2098.96	70.24	766.59
1.51000	-3132.10	195.94	13.13	-3176.69	173.83	25.35	-1478.11	125.74	200.88	-1463.45	132.38	233.04	-3649.05	71.41	22.45	-3631.65	61.50	18.50	-4155.46	-10.48	200.82	-3877.27	7.81	263.87	-2612.42	95.86	1191.49	0.00	0.00	0.00	-3394.71	27.73	1530.83	-2620.62	139.15	1560.64	-4411.49	-57.40	1618.39	-2900.37	36.09	1344.56	953.39	1927.74	71.56	379.40	2099.20	70.43	765.10
1.52000	-3121.81	196.71	12.11	-3160.33	172.75	26.61	-1478.11	125.74	200.88	-1463.45	132.38	233.04	-3649.38	71.21	22.22	-3641.67	64.58	16.97	-4156.67	-9.93	203.00	-3878.38	8.69	266.06	-2612.42	95.86	1191.49	0.00	0.00	0.00	-3392.20	28.92	1529.66	-2620.62	139.15	1560.64	-4404.48	-57.33	1619.07	-2896.76	36.00	1346.25	953.30	1928.80	71.43	378.70	2098.92	70.36	765.65
1.53000	-3113.22	197.58	11.00	-3145.16	171.72	27.83	-1478.11	125.74	200.88	-1463.45	132.38	233.04	-3649.47	70.95	21.96	-3666.74	64.24	13.77	-4157.79	-9.35	205.17	-3879.43	9.60	268.24	-2612.42	95.86	1191.49	0.00	0.00	0.00	-3375.36	30.43	1527.80	-2620.62	139.15	1560.64	-4397.32	-57.24	1619.75	-2893.13	35.90	1347.95	953.55	1928.53	71.52	378.65	2098.03	70.55	767.06
1.54000	-3106.23	198.53	9.81	-3131.19	170.73	28.98	-1478.11	125.74	200.88	-1463.45	132.38	233.04	-3649.27	70.63	21.66	-3647.47	62.80	17.03	-4158.81	-8.75	207.32	-3880.43	10.53	270.40	-2612.42	95.86	1191.49	0.00	0.00	0.00	-3374.24	32.58	1527.52	-2620.62	139.15	1560.64	-4390.01	-57.14	1620.42	-2889.46	35.81	1349.64	953.39	1928.56	71.44	377.12	2097.75	70.34	765.93
1.55000	-3100.74	199.55	8.56	-3118.38	169.79	30.04	-1478.11	125.74	200.88	-1463.45	132.38	233.04	-3648.79	70.26	21.32	-3635.62	62.76	18.63	-4159.74	-8.12	209.47	-3881.36	11.49	272.55	-2612.42	95.86	1191.49	0.00	0.00	0.00	-3381.72	32.57	1526.87	-2620.62	139.15	1560.64	-4382.56	-57.04	1621.09	-2885.77	35.72	1351.34	953.36	1927.75	71.51	377.74	2098.16	70.30	765.29
1.56000	-3096.66	200.63	7.26	-3106.73	168.91	30.98	-1478.11	125.74	200.88	-1463.45	132.38	233.04	-3647.98	69.83	20.95	-3656.03	62.88	13.93	-4160.57	-7.47	211.60	-3882.23	12.46	274.69	-2612.42	95.86	1191.49	0.00	0.00	0.00	-3365.23	33.95	1526.11	-2620.62	139.15	1560.64	-4374.97	-56.92	1621.76	-2882.05	35.63	1353.04	952.77	1928.59	71.26	380.22	2098.19	70.87	766.04
1.57000	-3093.88	201.74	5.91	-3096.22	168.07	31.75	-1478.11	125.74	200.88	-1463.45	132.38	233.04	-3646.83	69.34	20.55	-3607.51	62.63	21.75	-4161.29	-6.80	213.72	-3883.03	13.46	276.81	-2612.42	95.86	1191.49	0.00	0.00	0.00	-3351.82	36.06	1525.60	-2620.62	139.15	1560.64	-4367.23	-56.80	1622.42	-2878.30	35.54	1354.74	954.15	1927.03	71.91	379.77	2097.88	70.72	765.67
1.58000	-3092.32	202.89	4.52	-3086.83	167.30	32.35	-1478.11	125.74	200.88	-1463.45	132.38	233.04	-3645.31	68.80	20.10	-3634.15	62.81	16.94	-4161.92	-6.10	215.83	-3883.76	14.48	278.91	-2612.42	95.86	1191.49	0.00	0.00	0.00	-3355.61	37.31	1525.45	-2620.62	139.15	1560.64	-4359.34	-56.66	1623.08	-2874.52	35.46	1356.44	953.55	1927.49	71.84	377.66	2100.43	69.73	764.62
1.59000	-3091.87	204.06	3.12	-3078.55	166.58	32.72	-1478.11	125.74	200.88	-1463.45	132.38	233.04	-3643.40	68.19	19.62	-3621.48	62.84	20.47	-4162.43	-5.39	217.92	-3884.43	15.52	281.00	-2612.42	95.86	1191.49	0.00	0.00	0.00	-3329.90	38.16	1525.14	-2620.62	139.15	1560.64	-4351.32	-56.52	1623.73	-2870.71	35.37	1358.15	952.72	1928.19	71.32	378.87	2098.18	70.43	765.39
1.60000	-3092.45	205.23	1.70	-3071.37	165.93	32.85	-1478.11	125.74	200.88	-1463.45	132.38	233.04	-3641.08	67.53	19.10	-3620.72	63.68	19.28	-4162.84	-4.65	220.00	-3885.02	16.58	283.08	-2612.42	95.86	1191.49	0.00	0.00	0.00	-3334.63	40.67	1525.52	-2620.62	139.15	1560.64	-4343.16	-56.36	1624.38	-2866.87	35.29	1359.85	953.01	1927.39	71.60	378.99	2098.38	70.42	766.16
1.61000	-3093.94	206.39	0.28	-3065.27	165.35	32.70	-1478.11	125.74	200.88	-1463.45	132.38	233.04	-3638.32	66.81	18.54	-3586.87	64.38	24.90	-4163.15	-3.89	222.07	-3885.54	17.66	285.13	-2612.42	95.86	1191.49	0.00	0.00	0.00	-3328.30	42.07	1526.22	-2620.62	139.15	1560.64	-4334.86	-56.20	1625.03	-2863.01	35.21	1361.56	952.77	1928.48	71.27	377.53	2099.26	69.95	765.63
1.62000	-3096.26	207.54	-1.12	-3060.23	164.83	32.24	-1478.11	125.74	200.88	-1463.45	132.38	233.04	-3635.10	66.03	17.95	-3603.30	62.98	22.29	-4163.34	-3.11	224.12	-3885.98	18.76	287.17	-2612.42	95.86	1191.49	0.00	0.00	0.00	-3312.31	44.26	1526.59	-2620.62	139.15	1560.64	-4326.42	-56.02	1625.67	-2859.11	35.12	1363.27	953.66	1927.88	71.49	378.39	2098.70	70.17	765.43
1.63000	-3099.32	208.65	-2.51	-3056.24	164.39	31.44	-1478.11	125.74	200.88	-1463.45	132.38	233.04	-3631.39	65.19	17.31	-3570.46	62.74	30.50	-4163.42	-2.31	226.16	-3886.34	19.87	289.19	-2612.42	95.86	1191.49	0.00	0.00	0.00	-3277.95	46.21	1527.76	-2620.62	139.15	1560.64	-4317.84	-55.84	1626.30	-2855.19	35.04	1364.97	954.18	1926.32	72.06	378.90	2096.83	70.80	764.97
1.64000	-3103.00	209.71	-3.86	-3053.28	164.02	30.28	-1478.11	125.74	200.88	-1463.45	132.38	233.04	-3627.18	64.30	16.64	-3572.38	63.14	34.39	-4163.39	-1.49	228.18	-3886.63	21.01	291.19	-2612.42	95.86	1191.49	0.00	0.00	0.00	-3272.70	47.45	1529.03	-2620.62	139.15	1560.64	-4309.13	-55.65	1626.93	-2851.23	34.97	1366.68	952.57	1928.95	70.98	378.26	2098.43	70.26	765.11
1.65000	-3107.22	210.71	-5.18	-3051.34	163.72	28.72	-1478.11	125.74	200.88	-1463.45	132.38	233.04	-3622.43	63.34	15.92	-3575.16	63.45	35.47	-4163.24	-0.65	230.18	-3886.83	22.16	293.18	-2612.42	95.86	1191.49	0.00	0.00	0.00	-3259.68	49.00	1530.91	-2620.62	139.15	1560.64	-4300.29	-55.45	1627.56	-2847.25	34.89	1368.39	953.12	1929.39	70.96	378.37	2098.53	70.36	765.84
1.66000	-3111.88	211.65	-6.43	-3050.41	163.51	26.72	-1478.11	125.74	200.88	-1463.45	132.38	233.04	-3617.13	62.32	15.17	-3575.44	63.51	37.66	-4162.98	0.21	232.17	-3886.95	23.32	295.14	-2612.42	95.86	1191.49	0.00	0.00	0.00	-3266.28	49.97	1533.57	-2620.62	139.15	1560.64	-4291.31	-55.24	1628.18	-2843.23	34.82	1370.10	953.34	1927.82	71.52	378.00	2096.08	70.99	765.73
1.67000	-3116.89	212.50	-7.62	-3050.50	163.38	24.26	-1478.11	125.74	200.88	-1463.45	132.38	233.04	-3611.25	61.25	14.37	-3583.08	63.13	36.47	-4162.59	1.08	234.14	-3886.98	24.50	297.09	-2612.42	95.86	1191.49	0.00	0.00	0.00	-3269.04	51.66	1536.20	-2620.62	139.15	1560.64	-4282.20	-55.03	1628.80	-2839.19	34.74	1371.81	951.61	1926.35	71.69	380.03	2096.93	71.00	766.75
1.68000	-3122.14	213.25	-8.74	-3092.17	163.38	13.09	-1478.11	125.74	200.88	-1463.45	132.38	233.04	-3604.76	60.11	13.53	-3594.55	62.49	33.08	-4162.09	1.97	236.10	-3886.93	25.70	299.01	-2612.42	95.86	1191.49	0.00	0.00	0.00	-3257.65	53.44	1538.09	-2620.62	139.15	1560.64	-4272.96	-54.80	1629.41	-2835.12	34.67	1373.52	953.09	1927.17	71.73	378.11	2098.74	70.21	766.66
1.69000	-3127.54	213.89	-9.77	-3084.26	163.66	11.17	-1478.11	125.74	200.88	-1463.45	132.38	233.04	-3597.65	58.91	12.65	-3606.32	61.74	28.66	-4161.46	2.88	238.03	-3886.78	26.91	300.92	-2612.42	95.86	1191.49	0.00	0.00	0.00	-3234.96	55.36	1540.36	-2620.62	139.15	1560.64	-4263.59	-54.57	1630.01	-2831.01	34.60	1375.23	953.84	1928.14	71.62	377.63	2099.00	70.11	765.90
1.70000	-3132.99	214.41	-10.71	-3050.61	161.60	13.67	-1478.11	125.74	200.88	-1463.45	132.38	233.04	-3589.89	57.65	11.73	-3614.85	61.06	24.41	-4160.71	3.80	239.95	-3886.54	28.13	302.80	-2612.42	95.86	1191.49	0.00	0.00	0.00	-3247.04	58.30	1543.02	-2620.62	139.15	1560.64	-4254.09	-54.32	1630.61	-2826.88	34.53	1376.94	953.63	1928.40	71.43	377.70	2098.54	70.41	765.53
1.71000	-3138.40	214.80	-11.53	-3045.27	162.81	11.65	-1478.11	125.74	200.88	-1463.45	132.38	233.04	-3581.45	56.33	10.77	-3616.63	60.61	21.50	-4159.84	4.74	241.85	-3886.21	29.37	304.66	-2612.42	95.86	1191.49	0.00	0.00	0.00	-3228.91	59.28	1544.60	-2620.62	139.15	1560.64	-4244.47	-54.07	1631.21	-2822.72	34.47	1378.65	953.56	1929.56	71.01	376.46	2099.16	69.86	766.90
1.72000	-3143.68	215.04	-12.24	-3038.79	163.21	11.98	-1478.11	125.74	200.88	-1463.45	132.38	233.04	-3563.17	56.32	10.09	-3619.11	61.01	20.65	-4158.84	5.70	243.72	-3885.78	30.61	306.51	-2612.42	95.86	1191.49	0.00	0.00	0.00	-3213.87	60.31	1546.17	-2620.62	139.15	1560.64	-4234.71	-53.82	1631.80	-2818.53	34.40	1380.36	953.66	1930.02	70.87	376.28	2098.10	70.10	766.96
1.73000	-3148.71	215.11	-12.81	-3047.98	162.65	10.15	-1478.11	125.74	200.88	-1463.45	132.38	233.04	-3574.30	56.60	6.26	-3616.04	60.01	18.18	-4157.71	6.67	245.58	-3885.26	31.87	308.32	-2612.42	95.86	1191.49	0.00	0.00	0.00	-3211.76	63.30	1548.61	-2620.62	139.15	1560.64	-4224.84	-53.55	1632.38	-2814.31	34.34	1382.07	952.76	1930.28	70.91	379.58	2096.75	71.26	766.18
1.74000	-3153.41	215.02	-13.25	-3038.84	163.56	10.38	-1478.11	125.74	200.88	-1463.45	132.38	233.04	-3588.13	55.53	1.63	-3602.14	59.53	17.35	-4156.44	7.65	247.42	-3884.63	33.15	310.12	-2612.42	95.86	1191.49	0.00	0.00	0.00	-3218.50	63.22	1550.75	-2620.62	139.15	1560.64	-4214.84	-53.28	1632.96	-2810.05	34.28	1383.78	951.93	1928.70	71.02	379.14	2098.96	70.52	766.27
1.75000	-3157.69	214.73	-13.53	-3055.64	163.10	7.94	-1478.11	125.74	200.88	-1463.45	132.38	233.04	-3537.87	56.35	7.48	-3593.52	59.01	14.62	-4155.05	8.65	249.24	-3883.90	34.43	311.89	-2612.42	95.86	1191.49	0.00	0.00	0.00	-3202.98	64.29	1552.06	-2620.62	139.15	1560.64	-4204.71	-52.99	1633.54	-2805.77	34.22	1385.48	952.85	1927.88	71.49	379.14	2097.82	70.83	765.47
1.76000	-3161.43	214.25	-13.65	-3025.83	162.68	11.55	-1478.11	125.74	200.88	-1463.45	132.38	233.04	-3548.60	54.56	2.82	-3583.28	57.88	13.44	-4153.52	9.66	251.03	-3883.07	35.72	313.64	-2612.42	95.86	1191.49	0.00	0.00	0.00	-3183.12	66.02	1553.37	-2620.62	139.15	1560.64	-4194.47	-52.71	1634.11	-2801.46	34.16	1387.19	952.79	1927.45	71.68	378.06	2097.62	70.46	766.16
1.77000	-3164.56	213.56	-13.60	-3052.28	162.93	6.50	-1478.11	125.74	200.88	-1463.45	132.38	233.04	-3519.78	52.41	4.91	-3553.56	55.91	17.94	-4151.85	10.68	252.81	-3882.13	37.02	315.37	-2612.42	95.86	1191.49	0.00	0.00	0.00	-3175.59	66.75	1555.17	-2620.62	139.15	1560.64	-4184.10	-52.41	1634.67	-2797.12	34.10	1388.89	952.63	1928.54	71.46	377.91	2099.82	69.88	767.40
1.78000	-3166.96	212.64	-13.37	-3060.23	162.06	4.88	-1478.11	125.74	200.88	-1463.45	132.38	233.04	-3526.32	48.79	3.90	-3531.01	54.10	21.22	-4150.05	11.71	254.56	-3881.08	38.33	317.07	-2612.42	95.86	1191.49	0.00	0.00	0.00	-3168.20	66.15	1556.87	-2620.62	139.15	1560.64	-4173.62	-52.11	1635.23	-2792.74	34.05	1390.60	952.42	1926.71	71.76	377.96	2100.41	69.73	767.64
1.79000	-3168.55	211.49	-12.93	-3046.45	162.56	8.66	-1478.11	125.74	200.88	-1463.45	132.38	233.04	-3528.81	42.45	2.57	-3535.78	49.81	21.31	-4148.11	12.76	256.29	-3879.92	39.65	318.75	-2612.42	95.86	1191.49	0.00	0.00	0.00	-3163.28	66.49	1557.73	-2620.62	139.15	1560.64	-4163.01	-51.80	1635.78	-2788.34	34.00	1392.30	952.52	1927.05	71.62	378.08	2099.20	69.98	767.16
1.80000	-3169.23	210.08	-12.30	-3048.47	163.14	7.70	-1478.11	125.74	200.88	-1463.45	132.38	233.04	-3499.85	38.22	8.68	-3493.70	46.46	27.33	-4146.02	13.81	257.99	-3878.65	40.97	320.40	-2612.42	95.86	1191.49	0.00	0.00	0.00	-3157.06	67.03	1558.39	-2620.62	139.15	1560.64	-4152.29	-51.48	1636.32	-2783.91	33.95	1394.00	954.40	1927.66	71.87	378.06	2099.15	70.11	766.41
1.81000	-3168.89	208.41	-11.44	-3049.04	163.52	7.88	-1478.11	125.74	200.88	-1463.45	132.38	233.04	-3488.89	34.36	10.03	-3448.53	44.09	35.10	-4143.79	14.88	259.67	-3877.26	42.30	322.02	-2612.42	95.86	1191.49	0.00	0.00	0.00	-3134.80	69.26	1560.31	-2620.62	139.15	1560.64	-4141.46	-51.15	1636.86	-2779.45	33.90	1395.70	953.56	1927.34	71.76	377.96	2099.66	69.94	765.30
1.82000	-3167.46	206.47	-10.36	-3021.99	163.27	13.17	-1478.11	125.74	200.88	-1463.45	132.38	233.04	-3468.09	31.60	12.46	-3399.49	42.88	41.47	-4141.42	15.95	261.33	-3875.76	43.64	323.62	-2612.42	95.86	1191.49	0.00	0.00	0.00	-3117.73	69.38	1561.32	-2620.62	139.15	1560.64	-4130.51	-50.82	1637.40	-2774.95	33.85	1397.40	952.74	1927.33	71.66	379.31	2100.26	70.13	765.64
1.83000	-3164.82	204.24	-9.04	-3082.75	162.92	2.70	-1478.11	125.74	200.88	-1463.45	132.38	233.04	-3428.42	30.32	16.73	-3407.61	41.33	40.56	-4138.90	17.03	262.96	-3874.14	44.98	325.19	-2612.42	95.86	1191.49	0.00	0.00	0.00	-3117.39	69.78	1562.30	-2620.62	139.15	1560.64	-4119.44	-50.49	1637.92	-2770.43	33.81	1399.10	954.38	1926.30	72.24	377.53	2101.40	69.55	766.58
1.84000	-3160.88	201.71	-7.47	-3051.48	164.47	7.68	-1478.11	125.74	200.88	-1463.45	132.38	233.04	-3384.08	30.29	22.03	-3377.23	40.81	43.68	-4136.24	18.13	264.56	-3872.40	46.33	326.74	-2612.42	95.86	1191.49	0.00	0.00	0.00	-3102.07	70.08	1563.42	-2620.62	139.15	1560.64	-4108.27	-50.14	1638.45	-2765.87	33.77	1400.79	955.16	1927.22	72.16	378.54	2100.08	69.99	766.14
1.85000	-3155.54	198.86	-5.64	-3025.05	163.31	13.19	-1478.11	125.74	200.88	-1463.45	132.38	233.04	-3336.51	30.53	26.18	-3375.09	39.74	41.53	-4133.42	19.23	266.14	-3870.53	47.68	328.25	-2612.42	95.86	1191.49	0.00	0.00	0.00	-3109.01	70.22	1564.38	-2620.62	139.15	1560.64	-4096.98	-49.79	1638.96	-2761.29	33.73	1402.48	953.87	1927.54	71.72	377.61	2101.58	69.26	766.14
1.86000	-3148.72	195.69	-3.54	-3049.98	162.71	10.94	-1478.11	125.74	200.88	-1463.45	132.38	233.04	-3322.46	29.96	23.90	-3366.99	39.96	38.27	-4130.45	20.33	267.70	-3868.55	49.04	329.74	-2612.42	95.86	1191.49	0.00	0.00	0.00	-3097.19	70.73	1564.53	-2620.62	139.15	1560.64	-4085.58	-49.43	1639.47	-2756.67	33.69	1404.18	953.65	1928.20	71.40	376.61	2099.68	69.86	765.45
1.87000	-3140.30	192.18	-1.16	-3067.53	164.36	5.48	-1478.11	125.74	200.88	-1463.45	132.38	233.04	-3290.77	28.96	24.54	-3349.76	39.82	35.86	-4127.33	21.45	269.22	-3866.43	50.39	331.20	-2612.42	95.86	1191.49	0.00	0.00	0.00	-3083.98	71.31	1564.96	-2620.62	139.15	1560.64	-4074.07	-49.07	1639.98	-2752.02	33.65	1405.86	953.46	1929.33	71.03	378.43	2098.89	70.40	766.58
1.88000	-3130.20	188.32	1.52	-3018.87	162.40	13.22	-1478.11	125.74	200.88	-1463.45	132.38	233.04	-3291.50	29.53	19.42	-3315.76	40.54	34.24	-4124.05	22.57	270.72	-3864.19	51.76	332.64	-2612.42	95.86	1191.49	0.00	0.00	0.00	-3074.88	71.59	1565.31	-2620.62	139.15	1560.64	-4062.45	-48.70	1640.47	-2747.34	33.62	1407.55	953.15	1928.77	71.24	379.08	2098.37	70.55	767.31
1.89000	-3118.32	184.09	4.49	-3049.48	163.55	10.41	-1478.11	125.74	200.88	-1463.45	132.38	233.04	-3244.33	30.08	20.90	-3264.69	41.28	36.33	-4120.62	23.70	272.19	-3861.81	53.12	334.04	-2612.42	95.86	1191.49	0.00	0.00	0.00	-3087.36	71.52	1565.98	-2620.62	139.15	1560.64	-4050.73	-48.33	1640.96	-2742.64	33.59	1409.23	952.99	1927.10	71.70	375.60	2099.45	69.65	766.10
1.90000	-3104.56	179.49	7.79	-3054.05	162.99	9.92	-1478.11	125.74	200.88	-1463.45	132.38	233.04	-3208.00	31.41	21.41	-3232.07	41.97	35.21	-4117.03	24.83	273.64	-3859.31	54.48	335.41	-2612.42	95.86	1191.49	0.00	0.00	0.00	-3075.17	71.65	1566.28	-2620.62	139.15	1560.64	-4038.90	-47.95	1641.45	-2737.90	33.56	1410.91	953.32	1928.59	71.32	378.67	2097.31	70.73	764.69
1.91000	-3088.83	174.49	11.41	-3049.59	161.25	10.47	-1478.11	125.74	200.88	-1463.45	132.38	233.04	-3184.90	32.03	18.92	-3181.50	42.81	36.36	-4113.27	25.96	275.05	-3856.66	55.85	336.75	-2612.42	95.86	1191.49	0.00	0.00	0.00	-3044.87	72.16	1566.26	-2620.62	139.15	1560.64	-4026.97	-47.56	1641.92	-2733.13	33.53	1412.59	951.62	1930.12	70.52	376.94	2099.75	69.88	765.71
1.92000	-3071.02	169.10	15.36	-3072.48	160.81	6.93	-1478.11	125.74	200.88	-1463.45	132.38	233.04	-3108.63	33.87	26.04	-3159.04	42.47	32.96	-4109.36	27.10	276.44	-3853.89	57.21	338.06	-2612.42	95.86	1191.49	0.00	0.00	0.00	-3040.35	72.96	1566.03	-2620.62	139.15	1560.64	-4014.93	-47.17	1642.40	-2728.32	33.50	1414.27	953.70	1929.57	70.95	378.72	2098.11	70.71	765.87
1.93000	-3051.05	163.28	19.67	-3046.27	160.65	11.46	-1478.11	125.74	200.88	-1463.45	132.38	233.04	-3108.08	34.12	19.38	-3115.42	41.76	31.30	-4105.28	28.25	277.79	-3850.97	58.57	339.34	-2612.42	95.86	1191.49	0.00	0.00	0.00	-3018.09	71.79	1565.75	-2620.62	139.15	1560.64	-4002.79	-46.78	1642.86	-2723.49	33.48	1415.94	953.44	1928.67	71.21	380.22	2097.55	70.93	766.49
1.94000	-3028.82	157.05	24.32	-3048.88	157.32	11.58	-1478.11	125.74	200.88	-1463.45	132.38	233.04	-3076.59	32.89	16.71	-3083.83	41.45	29.06	-4101.03	29.39	279.12	-3847.91	59.94	340.59	-2612.42	95.86	1191.49	0.00	0.00	0.00	-3015.14	71.46	1566.06	-2620.62	139.15	1560.64	-3990.55	-46.37	1643.32	-2718.63	33.46	1417.61	953.24	1928.83	71.35	379.48	2098.53	70.44	765.49
1.95000	-3017.12	153.81	26.75	-3022.36	157.01	17.33	-1478.11	125.74	200.88	-1463.45	132.38	233.04	-3042.54	32.45	14.12	-3058.80	40.87	25.62	-4096.62	30.54	280.41	-3844.71	61.30	341.81	-2612.42	95.86	1191.49	0.00	0.00	0.00	-3007.77	70.33	1564.76	-2620.62	139.15	1560.64	-3978.21	-45.97	1643.77	-2713.73	33.44	1419.27	953.19	1927.77	71.60	377.68	2099.71	69.83	766.58
1.96000	-3000.94	148.84	30.43	-3068.93	156.28	9.24	-1478.11	125.74	200.88	-1463.45	132.38	233.04	-2989.21	32.66	16.99	-3037.97	40.75	22.08	-4092.04	31.69	281.67	-3841.37	62.65	342.99	-2612.42	95.86	1191.49	0.00	0.00	0.00	-3009.55	71.15	1564.94	-2620.62	139.15	1560.64	-3965.78	-45.55	1644.21	-2708.80	33.43	1420.94	952.52	1928.58	71.15	376.13	2100.71	69.41	767.31
1.97000	-2986.96	144.49	33.75	-3071.56	156.35	8.71	-1478.11	125.74	200.88	-1463.45	132.38	233.04	-2970.82	30.88	13.76	-2988.48	40.08	23.58	-4087.29	32.85	282.90	-3837.87	64.01	344.14	-2612.42	95.86	1191.49	0.00	0.00	0.00	-2988.82	71.09	1563.94	-2620.62	139.15	1560.64	-3953.24	-45.14	1644.65	-2703.85	33.41	1422.60	954.41	1930.08	71.12	376.75	2098.37	70.09	766.49
1.98000	-2975.07	140.73	36.72	-3050.13	156.95	10.54	-1478.11	125.74	200.88	-1463.45	132.38	233.04	-2932.83	30.86	15.48	-2956.14	40.03	23.62	-4082.36	34.00	284.10	-3834.23	65.36	345.26	-2612.42	95.86	1191.49	0.00	0.00	0.00	-2994.77	70.82	1563.60	-2620.62	139.15	1560.64	-3940.61	-44.72	1645.08	-2698.86	33.40	1424.25	952.38	1927.73	71.45	377.62	2097.97	70.13	764.60
1.99000	-2965.13	137.53	39.36	-3054.45	159.33	8.11	-1478.11	125.74	200.88	-1463.45	132.38	233.04	-2880.81	29.86	18.63	-2927.68	38.90	24.88	-4077.27	35.15	285.27	-3830.44	66.70	346.34	-2612.42	95.86	1191.49	0.00	0.00	0.00	-2976.14	70.39	1561.42	-2620.62	139.15	1560.64	-3927.88	-44.29	1645.50	-2693.84	33.39	1425.90	951.74	1927.96	71.17	379.49	2100.05	70.09	766.27
2.00000	-2957.05	134.86	41.67	-3095.07	161.61	0.90	-1478.11	125.74	200.88	-1463.45	132.38	233.04	-2859.80	29.08	17.66	-2905.93	38.49	24.47	-4071.99	36.31	286.40	-3826.49	68.04	347.39	-2612.42	95.86	1191.49	0.00	0.00	0.00	-2969.09	69.69	1560.97	-2620.62	139.15	1560.64	-3915.05	-43.86	1645.92	-2688.78	33.39	1427.55	953.42	1927.92	71.50	378.95	2100.71	70.04	766.23
2.01000	-2950.68	132.71	43.67	-3043.72	163.02	9.26	-1478.11	125.74	200.88	-1463.45	132.38	233.04	-2824.09	29.28	21.58	-2865.21	38.44	28.68	-4066.54	37.46	287.50	-3822.39	69.38	348.40	-2612.42	95.86	1191.49	0.00	0.00	0.00	-2960.74	69.86	1560.20	-2620.62	139.15	1560.64	-3902.14	-43.42	1646.33	-2683.70	33.38	1429.19	952.86	1927.39	71.83	377.64	2100.16	69.74	766.88
2.02000	-2945.92	131.03	45.36	-3063.93	162.73	6.41	-1478.11	125.74	200.88	-1463.45	132.38	233.04	-2782.61	28.81	25.63	-2822.94	37.94	34.69	-4060.91	38.61	288.57	-3818.14	70.71	349.38	-2612.42	95.86	1191.49	0.00	0.00	0.00	-2952.28	70.36	1558.36	-2620.62	139.15	1560.64	-3889.13	-42.98	1646.73	-2678.59	33.38	1430.83	952.82	1927.16	71.65	378.54	2098.73	70.37	767.08
2.03000	-2942.64	129.81	46.76	-3044.87	161.09	8.23	-1478.11	125.74	200.88	-1463.45	132.38	233.04	-2773.67	28.78	26.43	-2782.77	39.11	41.77	-4055.09	39.76	289.60	-3813.72	72.03	350.32	-2612.42	95.86	1191.49	0.00	0.00	0.00	-2955.63	68.94	1557.51	-2620.62	139.15	1560.64	-3876.03	-42.54	1647.12	-2673.44	33.38	1432.47	952.88	1927.97	71.37	378.44	2098.02	70.48	765.13
2.04000	-2940.73	129.01	47.88	-3059.68	163.45	5.60	-1478.11	125.74	200.88	-1463.45	132.38	233.04	-2745.38	29.29	32.29	-2745.48	38.90	44.61	-4049.10	40.91	290.59	-3809.14	73.34	351.23	-2612.42	95.86	1191.49	0.00	0.00	0.00	-2942.65	68.61	1555.87	-2620.62	139.15	1560.64	-3862.84	-42.09	1647.51	-2668.26	33.38	1434.10	953.45	1927.73	71.59	377.05	2100.02	69.75	765.34
2.05000	-2940.06	128.62	48.73	-3039.19	162.54	10.80	-1478.11	125.74	200.88	-1463.45	132.38	233.04	-2710.09	28.76	39.72	-2710.95	38.58	47.17	-4042.92	42.05	291.55	-3804.40	74.65	352.10	-2612.42	95.86	1191.49	0.00	0.00	0.00	-2935.31	68.15	1553.50	-2620.62	139.15	1560.64	-3849.56	-41.64	1647.89	-2663.05	33.39	1435.73	952.21	1928.17	71.35	379.27	2098.84	70.50	765.81
2.06000	-2940.51	128.59	49.33	-3007.37	162.81	14.70	-1478.11	125.74	200.88	-1463.45	132.38	233.04	-2685.31	32.75	48.95	-2679.09	38.16	49.44	-4036.55	43.19	292.48	-3799.50	75.95	352.93	-2612.42	95.86	1191.49	0.00	0.00	0.00	-2902.66	67.20	1551.68	-2620.62	139.15	1560.64	-3836.20	-41.19	1648.26	-2657.81	33.40	1437.35	952.13	1926.67	71.71	378.74	2099.31	70.25	765.86
2.07000	-2941.96	128.91	49.67	-3046.32	164.06	8.88	-1478.11	125.74	200.88	-1463.45	132.38	233.04	-2655.29	33.21	54.48	-2649.80	37.65	51.42	-4029.99	44.33	293.36	-3794.42	77.23	353.73	-2612.42	95.86	1191.49	0.00	0.00	0.00	-2898.00	67.06	1549.84	-2620.62	139.15	1560.64	-3822.75	-40.73	1648.62	-2652.53	33.41	1438.96	952.45	1927.32	71.63	378.77	2097.63	70.75	766.08
2.08000	-2944.30	129.55	49.78	-3029.11	162.45	9.68	-1478.11	125.74	200.88	-1463.45	132.38	233.04	-2629.18	32.96	58.95	-2622.99	37.08	53.12	-4023.25	45.46	294.21	-3789.18	78.51	354.48	-2612.42	95.86	1191.49	0.00	0.00	0.00	-2895.55	66.43	1548.35	-2620.62	139.15	1560.64	-3809.21	-40.27	1648.98	-2647.22	33.42	1440.58	952.67	1930.02	70.96	377.59	2098.04	70.36	767.48
2.09000	-2947.40	130.48	49.67	-3016.66	164.83	12.16	-1478.11	125.74	200.88	-1463.45	132.38	233.04	-2606.63	32.09	62.43	-2598.57	36.44	54.53	-4016.31	46.59	295.02	-3783.77	79.78	355.20	-2612.42	95.86	1191.49	0.00	0.00	0.00	-2891.20	66.28	1546.58	-2620.62	139.15	1560.64	-3795.59	-39.80	1649.33	-2641.89	33.44	1442.18	952.31	1927.97	71.52	378.36	2097.95	70.36	766.78
2.10000	-2951.14	131.67	49.34	-3040.99	163.23	8.60	-1478.11	125.74	200.88	-1463.45	132.38	233.04	-2587.30	30.73	64.96	-2576.45	35.76	55.65	-4009.18	47.71	295.80	-3778.18	81.03	355.88	-2612.42	95.86	1191.49	0.00	0.00	0.00	-2884.97	64.90	1544.34	-2620.62	139.15	1560.64	-3781.88	-39.33	1649.67	-2636.51	33.46	1443.78	952.39	1927.99	71.45	379.00	2098.87	70.57	765.93
2.11000	-2955.41	133.10	48.81	-3050.72	163.24	7.61	-1478.11	125.74	200.88	-1463.45	132.38	233.04	-2570.84	28.96	66.59	-2556.54	35.05	56.49	-4001.85	48.82	296.53	-3772.42	82.28	356.52	-2612.42	95.86	1191.49	0.00	0.00	0.00	-2867.30	64.84	1541.99	-2620.62	139.15	1560.64	-3768.10	-38.86	1650.00	-2631.11	33.48	1445.38	952.75	1929.21	71.06	379.59	2098.03	70.88	766.40
2.12000	-2960.08	134.74	48.09	-3062.93	165.08	6.32	-1478.11	125.74	200.88	-1463.45	132.38	233.04	-2556.92	26.92	67.38	-2538.75	34.31	57.05	-3994.33	49.93	297.23	-3766.48	83.51	357.12	-2612.42	95.86	1191.49	0.00	0.00	0.00	-2864.15	63.31	1540.09	-2620.62	139.15	1560.64	-3754.23	-38.39	1650.33	-2625.68	33.51	1446.97	952.87	1929.51	71.05	377.62	2100.87	69.63	764.72
2.13000	-2965.03	136.56	47.20	-3069.31	165.79	4.10	-1478.11	125.74	200.88	-1463.45	132.38	233.04	-2545.18	24.69	67.38	-2522.99	33.57	57.33	-3986.61	51.03	297.88	-3760.37	84.73	357.68	-2612.42	95.86	1191.49	0.00	0.00	0.00	-2854.53	62.99	1538.45	-2620.62	139.15	1560.64	-3740.29	-37.91	1650.64	-2620.21	33.53	1448.56	953.36	1927.10	71.88	378.44	2098.63	70.21	764.95
2.14000	-2970.15	138.53	46.13	-3050.31	165.11	7.69	-1478.11	125.74	200.88	-1463.45	132.38	233.04	-2535.28	22.39	66.63	-2509.16	32.84	57.33	-3978.69	52.12	298.50	-3754.07	85.93	358.20	-2612.42	95.86	1191.49	0.00	0.00	0.00	-2833.79	62.42	1537.15	-2620.62	139.15	1560.64	-3726.26	-37.43	1650.95	-2614.71	33.56	1450.14	952.45	1929.06	71.04	378.40	2099.31	70.26	766.05
2.15000	-2975.31	140.63	44.90	-3059.33	165.14	3.81	-1478.11	125.74	200.88	-1463.45	132.38	233.04	-2526.89	20.12	65.20	-2497.18	32.13	57.04	-3970.56	53.21	299.08	-3747.58	87.12	358.68	-2612.42	95.86	1191.49	0.00	0.00	0.00	-2831.21	61.33	1535.75	-2620.62	139.15	1560.64	-3712.16	-36.95	1651.25	-2609.18	33.60	1451.71	953.76	1927.89	71.54	377.79	2099.96	69.91	766.92
2.16000	-2980.39	142.83	43.54	-3024.51	165.20	10.95	-1478.11	125.74	200.88	-1463.45	132.38	233.04	-2519.66	18.00	63.13	-2486.96	31.46	56.48	-3962.24	54.28	299.61	-3740.92	88.30	359.11	-2612.42	95.86	1191.49	0.00	0.00	0.00	-2804.42	60.95	1535.04	-2620.62	139.15	1560.64	-3697.98	-36.46	1651.55	-2603.61	33.63	1453.28	954.12	1929.18	71.27	378.74	2099.52	70.17	766.63
2.17000	-2985.27	145.10	42.03	-3055.93	167.47	7.09	-1478.11	125.74	200.88	-1463.45	132.38	233.04	-2513.23	16.13	60.47	-2478.40	30.83	55.64	-3953.70	55.35	300.10	-3734.06	89.46	359.51	-2612.42	95.86	1191.49	0.00	0.00	0.00	-2799.92	59.68	1534.33	-2620.62	139.15	1560.64	-3683.73	-35.97	1651.83	-2598.01	33.67	1454.84	953.40	1929.22	70.99	378.90	2098.44	70.53	765.55
2.18000	-2989.84	147.42	40.40	-3057.76	165.97	5.84	-1478.11	125.74	200.88	-1463.45	132.38	233.04	-2507.28	14.61	57.27	-2471.41	30.26	54.52	-3944.96	56.40	300.56	-3727.02	90.60	359.86	-2612.42	95.86	1191.49	0.00	0.00	0.00	-2797.36	57.99	1534.06	-2620.62	139.15	1560.64	-3669.40	-35.48	1652.11	-2592.38	33.71	1456.40	952.52	1927.69	71.39	377.46	2099.03	70.09	765.67
2.19000	-2993.97	149.76	38.66	-3020.25	166.54	12.51	-1478.11	125.74	200.88	-1463.45	132.38	233.04	-2501.46	13.55	53.59	-2465.90	29.76	53.13	-3936.01	57.45	300.96	-3719.78	91.73	360.17	-2612.42	95.86	1191.49	0.00	0.00	0.00	-2791.58	56.15	1533.76	-2620.62	139.15	1560.64	-3655.00	-34.99	1652.37	-2586.72	33.76	1457.95	953.40	1927.67	71.74	378.44	2098.62	70.35	766.60
2.20000	-2997.55	152.09	36.82	-3039.52	167.18	7.94	-1478.11	125.74	200.88	-1463.45	132.38	233.04	-2495.42	13.07	49.47	-2461.79	29.36	51.46	-3926.85	58.48	301.33	-3712.35	92.83	360.44	-2612.42	95.86	1191.49	0.00	0.00	0.00	-2769.41	55.75	1533.38	-2620.62	139.15	1560.64	-3640.53	-34.49	1652.63	-2581.03	33.80	1459.49	954.35	1926.75	72.11	378.07	2099.26	70.28	765.56
2.21000	-3000.44	154.38	34.90	-3060.21	166.33	5.20	-1478.11	125.74	200.88	-1463.45	132.38	233.04	-2488.82	13.26	44.98	-2458.97	29.05	49.51	-3917.48	59.51	301.65	-3704.73	93.92	360.66	-2612.42	95.86	1191.49	0.00	0.00	0.00	-2748.72	54.86	1534.10	-2620.62	139.15	1560.64	-3625.99	-34.00	1652.88	-2575.30	33.85	1461.03	954.35	1927.65	71.93	377.36	2099.20	70.16	766.23
2.22000	-3002.54	156.61	32.89	-3039.41	167.77	10.07	-1478.11	125.74	200.88	-1463.45	132.38	233.04	-2481.32	14.23	40.15	-2457.37	28.85	47.30	-3907.89	60.52	301.93	-3696.90	95.00	360.83	-2612.42	95.86	1191.49	0.00	0.00	0.00	-2757.97	52.20	1535.38	-2620.62	139.15	1560.64	-3611.38	-33.50	1653.13	-2569.54	33.91	1462.56	953.56	1927.81	71.65	378.67	2098.36	70.52	767.10
2.23000	-3003.73	158.75	30.81	-3044.13	166.40	7.69	-1478.11	125.74	200.88	-1463.45	132.38	233.04	-2478.97	15.74	29.39	-2456.88	28.78	44.81	-3898.09	61.51	302.16	-3688.88	96.05	360.97	-2612.42	95.86	1191.49	0.00	0.00	0.00	-2741.60	50.89	1536.36	-2620.62	139.15	1560.64	-3596.70	-33.00	1653.36	-2563.74	33.96	1464.08	953.43	1928.28	71.48	380.21	2097.17	70.99	766.62
2.24000	-3003.87	160.77	28.68	-3023.62	167.34	11.49	-1478.11	125.74	200.88	-1463.45	132.38	233.04	-2467.34	18.81	25.24	-2457.42	28.85	42.05	-3888.07	62.50	302.35	-3680.66	97.08	361.05	-2612.42	95.86	1191.49	0.00	0.00	0.00	-2736.67	49.85	1538.20	-2620.62	139.15	1560.64	-3581.95	-32.50	1653.58	-2557.92	34.02	1465.60	953.00	1927.67	71.50	379.46	2097.67	70.70	766.52
2.25000	-3002.86	162.65	26.51	-3038.01	167.77	8.17	-1478.11	125.74	200.88	-1463.45	132.38	233.04	-2470.69	18.91	21.23	-2458.88	29.07	39.02	-3877.83	63.47	302.50	-3672.23	98.09	361.09	-2612.42	95.86	1191.49	0.00	0.00	0.00	-2726.40	47.67	1540.95	-2620.62	139.15	1560.64	-3567.14	-32.00	1653.80	-2552.06	34.08	1467.11	953.86	1927.94	71.68	378.87	2097.74	70.66	766.48
2.26000	-3000.58	164.35	24.30	-3038.41	166.22	7.19	-1478.11	125.74	200.88	-1463.45	132.38	233.04	-2438.35	19.05	22.39	-2450.52	29.34	37.46	-3867.36	64.42	302.59	-3663.60	99.08	361.09	-2612.42	95.86	1191.49	0.00	0.00	0.00	-2709.93	45.86	1543.08	-2620.62	139.15	1560.64	-3552.26	-31.49	1654.01	-2546.16	34.15	1468.61	953.21	1928.03	71.41	379.51	2098.12	70.62	766.28
2.27000	-2996.89	165.86	22.07	-3046.29	166.56	5.46	-1478.11	125.74	200.88	-1463.45	132.38	233.04	-2414.96	21.40	22.92	-2455.95	29.47	33.09	-3856.68	65.36	302.65	-3654.76	100.05	361.04	-2612.42	95.86	1191.49	0.00	0.00	0.00	-2718.41	44.24	1545.61	-2620.62	139.15	1560.64	-3537.32	-30.99	1654.20	-2540.24	34.22	1470.11	952.84	1927.57	71.50	378.96	2097.47	70.78	766.70
2.28000	-2991.69	167.13	19.83	-3027.14	165.88	5.80	-1478.11	125.74	200.88	-1463.45	132.38	233.04	-2437.55	20.46	16.61	-2474.72	29.77	25.78	-3845.77	66.29	302.65	-3645.71	101.00	360.94	-2612.42	95.86	1191.49	0.00	0.00	0.00	-2698.38	42.27	1547.64	-2620.62	139.15	1560.64	-3522.32	-30.48	1654.39	-2534.28	34.29	1471.59	953.04	1927.21	71.51	379.12	2098.82	70.25	767.12
2.29000	-2984.88	168.16	17.59	-3017.86	166.36	6.79	-1478.11	125.74	200.88	-1463.45	132.38	233.04	-2437.96	21.75	13.91	-2475.11	31.23	23.82	-3834.63	67.20	302.61	-3636.44	101.92	360.79	-2612.42	95.86	1191.49	0.00	0.00	0.00	-2680.67	41.15	1548.61	-2620.62	139.15	1560.64	-3507.26	-29.98	1654.57	-2528.29	34.36	1473.07	952.92	1928.76	71.11	377.80	2100.39	69.64	766.01
2.30000	-3000.22	171.85	13.56	-3015.50	165.83	6.60	-1478.11	125.74	200.88	-1463.45	132.38	233.04	-2446.55	22.67	10.38	-2459.16	30.79	23.88	-3823.27	68.09	302.52	-3626.97	102.82	360.60	-2612.42	95.86	1191.49	0.00	0.00	0.00	-2681.89	39.67	1550.07	-2620.62	139.15	1560.64	-3492.13	-29.47	1654.74	-2522.26	34.44	1474.55	952.54	1928.62	71.15	377.59	2098.69	70.06	765.91
2.31000	-2979.08	171.03	12.17	-3010.77	165.58	6.72	-1478.11	125.74	200.88	-1463.45	132.38	233.04	-2446.40	21.78	8.69	-2458.17	31.08	21.85	-3811.68	68.96	302.38	-3617.28	103.70	360.36	-2612.42	95.86	1191.49	0.00	0.00	0.00	-2676.48	38.80	1551.97	-2620.62	139.15	1560.64	-3476.95	-28.96	1654.91	-2516.20	34.52	1476.01	952.77	1927.49	71.58	378.24	2098.53	70.47	766.49
2.32000	-2983.63	170.25	7.04	-2998.06	165.20	7.49	-1478.11	125.74	200.88	-1463.45	132.38	233.04	-2448.60	22.42	7.48	-2468.43	30.96	19.59	-3799.85	69.82	302.19	-3607.37	104.55	360.07	-2612.42	95.86	1191.49	0.00	0.00	0.00	-2651.47	38.39	1552.44	-2620.62	139.15	1560.64	-3461.71	-28.45	1655.06	-2510.11	34.61	1477.47	951.30	1927.26	71.20	377.78	2097.81	70.58	766.16
2.33000	-2970.44	170.56	5.14	-2979.46	165.50	9.79	-1478.11	125.74	200.88	-1463.45	132.38	233.04	-2444.07	21.41	7.64	-2483.50	30.88	15.07	-3787.79	70.66	301.95	-3597.24	105.37	359.73	-2612.42	95.86	1191.49	0.00	0.00	0.00	-2647.84	36.69	1553.81	-2620.62	139.15	1560.64	-3446.41	-27.94	1655.20	-2503.98	34.70	1478.92	951.39	1929.29	70.78	379.87	2096.80	71.16	766.29
2.34000	-2955.08	171.28	1.80	-2984.14	165.65	7.95	-1478.11	125.74	200.88	-1463.45	132.38	233.04	-2422.38	22.59	12.40	-2484.13	30.82	15.41	-3775.50	71.48	301.66	-3586.89	106.17	359.34	-2612.42	95.86	1191.49	0.00	0.00	0.00	-2636.52	36.29	1556.09	-2620.62	139.15	1560.64	-3431.05	-27.43	1655.33	-2497.82	34.79	1480.36	952.52	1928.94	70.85	378.28	2098.79	70.27	767.01
2.35000	-2948.51	172.28	-1.27	-2957.07	165.68	12.30	-1478.11	125.74	200.88	-1463.45	132.38	233.04	-2437.80	21.33	9.43	-2474.91	31.58	15.97	-3762.97	72.28	301.32	-3576.31	106.94	358.90	-2612.42	95.86	1191.49	0.00	0.00	0.00	-2622.42	35.80	1557.01	-2620.62	139.15	1560.64	-3415.65	-26.92	1655.46	-2491.63	34.88	1481.79	951.85	1929.29	70.74	378.02	2101.61	69.53	767.42
2.36000	-2943.45	173.60	-1.06	-2970.02	166.46	10.64	-1478.11	125.74	200.88	-1463.45	132.38	233.04	-2466.20	22.28	3.48	-2470.94	31.40	16.63	-3750.20	73.07	300.94	-3565.51	107.68	358.40	-2612.39	95.86	1191.49	0.00	0.00	0.00	-2618.53	34.89	1558.57	-2620.62	139.15	1560.64	-3400.18	-26.41	1655.57	-2485.40	34.98	1483.21	952.94	1927.70	71.38	378.74	2100.50	69.94	765.04
2.37000	-2920.52	174.02	3.51	-2943.64	167.61	17.54	-1478.11	125.74	200.88	-1463.45	132.38	233.04	-2448.45	22.63	7.17	-2468.46	30.72	17.61	-3737.19	73.83	300.50	-3554.49	108.40	357.86	-2585.83	95.18	1191.49	0.00	0.00	0.00	-2607.74	34.12	1559.71	-2618.30	139.58	1560.96	-3384.67	-25.90	1655.68	-2479.14	35.08	1484.63	951.17	1928.81	70.83	378.92	2097.37	70.80	764.94
2.38000	-2897.41	174.62	8.74	-2912.01	167.23	24.84	-1478.11	125.74	200.88	-1463.45	132.38	233.04	-2448.26	23.61	7.27	-2464.45	31.05	18.75	-3723.94	74.57	300.00	-3543.23	109.09	357.27	-2582.91	96.68	1193.23	0.00	0.00	0.00	-2599.93	33.57	1560.71	-2607.36	139.39	1562.52	-3369.10	-25.39	1655.77	-2472.85	35.18	1486.04	952.68	1929.80	70.65	378.47	2097.45	70.88	764.78
2.39000	-2865.39	176.56	14.49	-2886.80	167.40	28.92	-1478.11	125.74	200.88	-1463.45	132.38	233.04	-2451.55	21.41	5.94	-2455.18	31.32	19.70	-3710.44	75.29	299.46	-3531.74	109.74	356.62	-2575.04	95.99	1192.77	0.00	0.00	0.00	-2588.29	32.51	1562.48	-2603.56	139.00	1564.60	-3353.49	-24.89	1655.86	-2466.52	35.29	1487.43	953.12	1928.95	71.31	378.67	2098.09	70.73	765.01
2.40000	-2851.76	176.23	15.58	-2873.49	167.36	30.88	-1478.11	125.74	200.88	-1463.45	132.38	233.04	-2450.50	21.05	6.21	-2478.20	30.70	15.35	-3696.70	75.98	298.86	-3520.01	110.37	355.92	-2581.96	95.58	1193.61	0.00	0.00	0.00	-2588.02	32.16	1564.06	-2577.51	139.68	1563.33	-3337.82	-24.38	1655.93	-2460.16	35.40	1488.82	953.43	1927.53	71.79	379.70	2096.77	71.05	765.69
2.41000	-2828.50	176.04	17.96	-2850.86	167.35	34.28	-1478.11	125.74	200.88	-1463.45	132.38	233.04	-2423.01	22.61	11.09	-2474.85	31.12	16.48	-3682.71	76.66	298.21	-3508.05	110.97	355.17	-2565.91	94.64	1195.95	0.00	0.00	0.00	-2574.34	31.77	1565.37	-2565.99	138.97	1566.04	-3322.11	-23.87	1656.00	-2453.76	35.52	1490.20	951.88	1928.22	71.22	378.89	2098.26	70.42	766.23
2.42000	-2803.81	175.73	19.68	-2824.58	166.48	34.41	-1478.11	125.74	200.88	-1463.45	132.38	233.04	-2460.93	22.41	4.14	-2477.17	30.58	16.15	-3668.47	77.31	297.51	-3495.85	111.54	354.37	-2555.59	94.99	1195.75	0.00	0.00	0.00	-2558.06	31.58	1566.68	-2547.97	138.99	1566.60	-3306.35	-23.36	1656.06	-2447.33	35.63	1491.57	952.52	1927.88	71.47	379.52	2099.11	70.30	765.94
2.43000	-2781.83	174.64	20.18	-2786.08	165.32	37.80	-1478.11	125.74	200.88	-1463.45	132.38	233.04	-2417.79	22.86	12.70	-2466.93	32.17	18.07	-3653.99	77.93	296.75	-3483.42	112.07	353.51	-2539.32	94.88	1196.96	0.00	0.00	0.00	-2548.06	31.67	1567.53	-2537.40	138.58	1568.25	-3290.55	-22.86	1656.10	-2440.87	35.76	1492.94	954.15	1926.84	71.96	378.45	2099.46	69.97	765.09
2.44000	-2748.52	173.53	20.73	-2774.05	163.61	34.76	-1478.11	125.74	200.88	-1463.45	132.38	233.04	-2447.31	23.71	7.02	-2450.89	31.21	21.60	-3639.24	78.54	295.94	-3470.74	112.57	352.60	-2515.54	94.65	1198.18	0.00	0.00	0.00	-2535.71	31.88	1568.34	-2527.19	139.02	1568.79	-3274.70	-22.35	1656.14	-2434.37	35.88	1494.29	953.27	1927.12	71.66	375.80	2100.77	69.48	766.77
2.45000	-2708.80	170.84	22.88	-2729.87	160.94	37.04	-1478.11	125.74	200.88	-1463.45	132.38	233.04	-2451.96	24.74	5.70	-2470.05	31.99	17.63	-3624.25	79.12	295.07	-3457.81	113.04	351.63	-2509.16	94.38	1198.93	0.00	0.00	0.00	-2523.92	32.19	1568.81	-2518.90	139.05	1569.60	-3258.81	-21.85	1656.16	-2427.84	36.01	1495.63	952.36	1927.89	71.35	377.16	2099.95	70.00	766.56
2.46000	-2673.74	167.76	22.93	-2700.07	158.70	36.20	-1478.11	125.74	200.88	-1463.45	132.38	233.04	-2425.81	25.66	12.05	-2456.65	32.88	20.06	-3609.00	79.67	294.14	-3444.64	113.48	350.61	-2495.46	93.64	1200.18	0.00	0.00	0.00	-2518.01	31.73	1570.11	-2513.01	138.68	1570.64	-3242.88	-21.34	1656.18	-2421.27	36.14	1496.96	952.53	1927.76	71.39	378.87	2098.31	70.69	766.31
2.47000	-2664.11	165.29	17.49	-2672.97	155.77	34.28	-1478.11	125.74	200.88	-1463.45	132.38	233.04	-2402.69	24.47	15.90	-2467.20	32.84	19.52	-3593.49	80.20	293.16	-3431.22	113.88	349.53	-2497.73	92.60	1200.25	0.00	0.00	0.00	-2513.81	31.30	1570.55	-2508.77	138.88	1571.53	-3226.90	-20.84	1656.18	-2414.67	36.28	1498.29	952.82	1928.11	71.37	378.48	2097.48	70.70	765.14
2.48000	-2636.85	163.23	15.79	-2617.56	154.25	35.38	-1478.11	125.74	200.88	-1463.45	132.38	233.04	-2440.75	23.17	9.72	-2449.61	33.45	23.28	-3577.72	80.70	292.13	-3417.55	114.24	348.39	-2499.20	93.72	1200.74	0.00	0.00	0.00	-2497.47	31.42	1570.63	-2506.15	139.23	1570.61	-3210.89	-20.34	1656.18	-2408.03	36.42	1499.60	952.56	1928.76	71.22	378.19	2098.44	70.41	766.87
2.49000	-2584.27	160.92	16.87	-2601.98	153.51	29.09	-1478.11	125.74	200.88	-1463.45	132.38	233.04	-2447.77	25.87	8.91	-2446.24	34.14	24.24	-3561.69	81.17	291.03	-3403.63	114.57	347.20	-2484.25	92.70	1201.42	0.00	0.00	0.00	-2483.44	32.44	1571.03	-2487.43	139.69	1570.25	-3194.83	-19.84	1656.16	-2401.36	36.56	1500.90	953.00	1928.07	71.48	379.14	2098.13	70.69	768.11
2.50000	-2553.48	158.05	14.86	-2552.76	149.97	28.94	-1478.11	125.74	200.88	-1463.45	132.38	233.04	-2412.39	26.83	17.35	-2459.27	34.74	22.56	-3545.40	81.62	289.88	-3389.46	114.87	345.95	-2453.85	91.65	1202.23	0.00	0.00	0.00	-2476.96	33.05	1571.24	-2485.49	139.65	1570.50	-3178.74	-19.35	1656.14	-2394.66	36.71	1502.20	953.76	1928.02	71.72	378.35	2098.72	70.23	765.95
2.51000	-2526.42	156.87	10.95	-2506.37	148.66	27.58	-1478.11	125.74	200.88	-1463.45	132.38	233.04	-2445.59	28.22	12.47	-2436.28	34.86	28.92	-3528.84	82.03	288.67	-3375.02	115.13	344.65	-2466.37	91.23	1201.35	0.00	0.00	0.00	-2473.07	33.36	1571.27	-2470.72	139.85	1569.38	-3162.62	-18.85	1656.10	-2387.92	36.86	1503.48	953.42	1927.73	71.53	378.87	2097.32	70.70	766.40
2.52000	-2487.73	154.95	11.01	-2477.60	147.60	23.93	-1478.11	125.74	200.88	-1463.45	132.38	233.04	-2431.48	28.53	14.60	-2450.23	36.74	27.36	-3512.02	82.42	287.40	-3360.33	115.35	343.28	-2460.51	91.22	1201.59	0.00	0.00	0.00	-2460.42	32.75	1570.64	-2454.86	140.08	1569.25	-3146.45	-18.36	1656.05	-2381.15	37.01	1504.75	954.25	1928.89	71.33	379.49	2097.51	70.68	766.50
2.53000	-2445.50	153.90	10.12	-2450.88	146.66	20.36	-1478.11	125.74	200.88	-1463.45	132.38	233.04	-2449.39	28.64	12.58	-2430.96	38.66	31.41	-3494.93	82.79	286.08	-3345.38	115.53	341.86	-2445.87	91.55	1199.38	0.00	0.00	0.00	-2448.73	33.72	1569.65	-2444.19	139.66	1568.79	-3130.26	-17.87	1655.99	-2374.34	37.17	1506.01	954.36	1927.12	71.96	380.88	2097.64	70.78	765.81
2.54000	-2417.06	153.31	8.56	-2431.83	146.92	15.68	-1478.11	125.74	200.88	-1463.45	132.38	233.04	-2438.52	29.55	13.04	-2455.05	36.76	26.14	-3477.57	83.12	284.69	-3330.17	115.67	340.38	-2415.80	90.35	1198.40	0.00	0.00	0.00	-2438.57	34.47	1569.21	-2418.19	141.20	1567.04	-3114.03	-17.38	1655.93	-2367.49	37.33	1507.27	952.71	1927.09	71.74	379.76	2098.46	70.69	766.14
2.55000	-2365.48	152.34	11.41	-2379.88	146.65	17.42	-1478.11	125.74	200.88	-1463.45	132.38	233.04	-2422.42	27.84	15.59	-2444.91	36.20	27.01	-3459.94	83.42	283.24	-3314.69	115.78	338.84	-2416.85	91.45	1197.36	0.00	0.00	0.00	-2425.22	34.80	1568.86	-2451.28	140.14	1567.73	-3097.77	-16.89	1655.85	-2360.62	37.50	1508.51	952.33	1928.79	71.08	379.70	2097.61	70.85	766.43
2.56000	-2338.35	152.76	9.46	-2340.23	146.45	17.37	-1478.11	125.74	200.88	-1463.45	132.38	233.04	-2412.74	26.87	16.19	-2443.58	35.21	25.45	-3442.03	83.69	281.73	-3298.95	115.84	337.24	-2411.55	90.51	1196.45	0.00	0.00	0.00	-2424.94	35.39	1567.92	-2429.11	142.91	1566.36	-3081.48	-16.41	1655.76	-2353.70	37.67	1509.74	953.03	1928.19	71.36	380.50	2098.14	70.88	766.84
2.57000	-2289.66	153.89	13.13	-2294.23	147.16	18.56	-1478.11	125.74	200.88	-1463.45	132.38	233.04	-2444.22	25.01	8.93	-2450.89	33.96	22.49	-3423.85	83.93	280.17	-3282.94	115.87	335.58	-2421.33	90.00	1194.18	0.00	0.00	0.00	-2404.38	36.12	1567.01	-2408.73	141.65	1564.33	-3065.16	-15.92	1655.65	-2346.76	37.84	1510.95	953.38	1927.15	71.83	378.37	2099.27	70.08	766.20
2.58000	-2257.04	154.84	14.09	-2261.61	147.75	17.66	-1478.11	125.74	200.88	-1463.45	132.38	233.04	-2433.60	23.84	8.93	-2460.45	32.37	19.91	-3405.39	84.13	278.54	-3266.66	115.85	333.86	-2406.04	89.01	1193.20	0.00	0.00	0.00	-2396.08	35.55	1565.94	-2393.68	141.37	1563.52	-3048.81	-15.45	1655.54	-2339.77	38.02	1512.16	952.80	1927.97	71.36	377.95	2097.76	70.75	767.66
2.59000	-2243.88	153.85	9.78	-2236.04	148.74	16.06	-1478.11	125.74	200.88	-1463.45	132.38	233.04	-2429.63	22.45	10.30	-2463.85	31.92	18.51	-3386.65	84.31	276.84	-3250.10	115.79	332.08	-2385.11	89.17	1191.69	0.00	0.00	0.00	-2380.23	36.46	1564.44	-2395.33	142.97	1562.66	-3032.43	-14.97	1655.42	-2332.76	38.20	1513.36	951.90	1929.47	70.55	378.19	2098.60	70.44	766.02
2.60000	-2189.59	155.99	15.78	-2196.52	148.90	17.82	-1478.11	125.74	200.88	-1463.45	132.38	233.04	-2431.66	20.94	8.99	-2464.29	30.19	18.13	-3367.64	84.45	275.09	-3233.27	115.69	330.24	-2351.70	88.01	1190.53	0.00	0.00	0.00	-2380.88	36.67	1563.37	-2367.40	142.19	1560.83	-3016.03	-14.50	1655.28	-2325.70	38.38	1514.54	953.32	1928.61	71.18	378.81	2099.58	70.16	766.49
2.61000	-2161.34	155.33	17.12	-2159.50	150.53	19.13	-1478.11	125.74	200.88	-1463.45	132.38	233.04	-2441.11	20.29	7.37	-2462.38	31.02	18.38	-3348.34	84.56	273.27	-3216.17	115.54	328.33	-2374.34	88.55	1188.80	0.00	0.00	0.00	-2363.23	37.30	1561.70	-2362.70	144.92	1558.76	-2999.60	-14.03	1655.14	-2318.61	38.57	1515.71	953.03	1927.84	71.71	379.16	2099.60	70.18	766.91
2.62000	-2091.09	155.65	28.78	-2120.22	151.33	23.52	-1478.11	125.74	200.88	-1463.45	132.38	233.04	-2438.05	20.56	7.00	-2465.62	30.18	18.23	-3328.75	84.63	271.39	-3198.78	115.36	326.37	-2358.93	89.20	1187.62	0.00	0.00	0.00	-2358.84	37.46	1561.13	-2350.41	144.28	1557.92	-2983.15	-13.56	1654.98	-2311.49	38.76	1516.88	952.80	1928.53	71.23	379.30	2098.18	70.63	765.77
2.63000	-2076.67	156.57	31.37	-2110.70	152.86	24.71	-1478.11	125.74	200.88	-1463.45	132.38	233.04	-2438.77	21.01	6.62	-2460.51	30.25	18.92	-3308.89	84.67	269.44	-3181.12	115.13	324.34	-2335.46	89.75	1184.68	0.00	0.00	0.00	-2345.17	37.92	1558.83	-2370.87	145.35	1557.54	-2966.67	-13.10	1654.81	-2304.33	38.96	1518.03	952.92	1927.99	71.24	378.70	2096.97	70.77	766.97
2.64000	-2037.08	162.34	46.66	-2068.21	153.79	35.61	-1478.11	125.74	200.88	-1463.45	132.38	233.04	-2454.98	19.43	3.73	-2472.89	29.39	16.04	-3288.73	84.67	267.43	-3163.17	114.85	322.24	-2332.41	88.01	1182.67	0.00	0.00	0.00	-2324.54	38.44	1557.15	-2359.05	145.27	1556.09	-2950.18	-12.64	1654.63	-2297.14	39.16	1519.16	952.37	1927.64	71.35	378.33	2097.07	70.82	766.40
2.65000	-1989.68	161.42	60.98	-2027.36	155.26	55.75	-1478.11	125.74	200.88	-1463.45	132.38	233.04	-2459.71	19.53	2.45	-2459.74	30.00	19.07	-3268.28	84.64	265.36	-3144.94	114.53	320.09	-2321.10	89.08	1180.97	0.00	0.00	0.00	-2319.21	38.77	1555.88	-2343.46	144.51	1554.61	-2933.66	-12.18	1654.44	-2289.91	39.37	1520.29	953.48	1928.94	71.30	378.66	2097.50	70.78	767.06
2.66000	-1963.67	163.83	72.65	-2003.54	157.41	65.74	-1478.11	125.74	200.88	-1463.45	132.38	233.04	-2460.51	18.07	3.08	-2446.88	29.62	21.77	-3247.55	84.58	263.22	-3126.42	114.16	317.86	-2305.64	89.50	1178.74	0.00	0.00	0.00	-2304.43	39.98	1554.36	-2306.97	146.25	1550.98	-2917.13	-11.73	1654.24	-2282.65	39.57	1521.40	953.45	1929.37	71.10	378.52	2095.99	70.91	767.64
2.67000	-1950.71	169.89	82.05	-1960.18	157.57	80.04	-1478.11	125.74	200.88	-1463.45	132.38	233.04	-2437.46	19.13	6.28	-2455.75	29.59	19.82	-3226.52	84.47	261.01	-3107.61	113.74	315.58	-2310.50	90.07	1175.54	0.00	0.00	0.00	-2296.97	40.52	1552.55	-2306.76	146.28	1549.98	-2900.57	-11.28	1654.02	-2275.35	39.79	1522.50	953.69	1928.88	71.31	379.20	2097.47	70.54	767.02
2.68000	-1928.82	171.12	93.94	-1946.07	160.58	88.03	-1478.11	125.74	200.88	-1463.45	132.38	233.04	-2433.81	19.37	7.28	-2461.80	28.61	18.98	-3205.20	84.33	258.74	-3088.51	113.28	313.23	-2290.01	89.40	1175.15	0.00	0.00	0.00	-2276.06	41.06	1550.41	-2309.77	147.27	1548.22	-2884.00	-10.83	1653.80	-2268.01	40.01	1523.59	952.32	1927.90	71.55	379.03	2098.19	70.51	767.21
2.69000	-1909.41	171.20	103.79	-1932.74	163.66	96.98	-1478.11	125.74	200.88	-1463.45	132.38	233.04	-2430.18	19.07	7.69	-2472.95	28.84	16.31	-3183.58	84.15	256.40	-3069.12	112.77	310.81	-2275.07	89.62	1173.45	0.00	0.00	0.00	-2282.30	40.99	1549.82	-2290.91	147.18	1546.32	-2867.42	-10.39	1653.56	-2260.64	40.23	1524.67	952.58	1929.86	70.88	379.97	2097.81	70.71	766.69
2.70000	-1892.55	170.11	111.38	-1915.16	161.91	104.17	-1478.11	125.74	200.88	-1463.45	132.38	233.04	-2467.44	17.14	2.06	-2442.01	29.19	21.88	-3161.67	83.93	253.99	-3049.44	112.21	308.33	-2264.28	90.11	1171.42	0.00	0.00	0.00	-2259.01	41.40	1547.71	-2272.92	148.25	1544.90	-2850.81	-9.96	1653.31	-2253.23	40.45	1525.73	953.64	1927.80	71.61	378.15	2098.34	70.44	765.93
2.71000	-1878.19	167.89	116.14	-1901.64	160.97	107.76	-1478.11	125.74	200.88	-1463.45	132.38	233.04	-2429.08	19.04	8.42	-2448.65	28.15	21.80	-3139.45	83.68	251.51	-3029.45	111.60	305.78	-2261.81	89.58	1170.50	0.00	0.00	0.00	-2254.16	41.96	1546.45	-2263.17	147.24	1542.83	-2834.20	-9.52	1653.05	-2245.79	40.68	1526.78	954.31	1929.02	71.37	378.52	2098.08	70.66	765.73
2.72000	-1868.02	166.32	116.55	-1891.32	159.42	108.05	-1478.11	125.74	200.88	-1463.45	132.38	233.04	-2458.63	17.65	4.19	-2469.70	27.20	17.64	-3116.93	83.38	248.97	-3009.17	110.95	303.16	-2246.01	90.37	1169.27	0.00	0.00	0.00	-2243.91	42.10	1545.44	-2259.04	149.29	1542.66	-2817.57	-9.10	1652.78	-2238.31	40.92	1527.82	953.37	1927.13	71.72	378.24	2098.59	70.36	764.07
2.73000	-1860.52	164.23	112.94	-1883.94	158.32	104.45	-1478.11	125.74	200.88	-1463.45	132.38	233.04	-2454.62	18.16	5.44	-2458.76	27.17	19.49	-3094.12	83.04	246.36	-2988.59	110.24	300.48	-2220.56	90.68	1168.06	0.00	0.00	0.00	-2223.57	43.33	1544.25	-2245.98	149.51	1542.23	-2800.93	-8.67	1652.49	-2230.80	41.15	1528.84	953.66	1925.69	72.29	379.10	2098.64	70.51	766.83
2.74000	-1856.31	164.58	104.59	-1877.98	156.42	97.80	-1478.11	125.74	200.88	-1463.45	132.38	233.04	-2444.75	17.48	6.81	-2446.38	27.72	21.55	-3070.99	82.67	243.67	-2967.71	109.48	297.73	-2212.50	91.93	1166.92	0.00	0.00	0.00	-2216.02	44.24	1543.49	-2227.83	150.35	1540.55	-2784.28	-8.25	1652.19	-2223.25	41.40	1529.85	953.94	1927.49	71.73	378.28	2099.92	70.15	764.92
2.75000	-1850.13	163.08	95.67	-1871.29	154.12	90.38	-1478.11	125.74	200.88	-1463.45	132.38	233.04	-2428.59	18.29	9.21	-2445.95	28.45	22.21	-3047.56	82.25	240.92	-2946.52	108.67	294.91	-2206.36	92.22	1166.04	0.00	0.00	0.00	-2208.44	44.29	1543.28	-2226.30	151.52	1539.99	-2767.63	-7.84	1651.88	-2215.66	41.64	1530.85	953.31	1927.27	71.80	378.38	2098.94	70.47	765.06
2.76000	-1842.91	163.41	85.08	-1864.86	155.38	80.27	-1478.11	125.74	200.88	-1463.45	132.38	233.04	-2437.11	18.41	8.02	-2450.16	27.08	20.96	-3023.82	81.79	238.10	-2925.02	107.80	292.02	-2207.98	93.49	1165.72	0.00	0.00	0.00	-2188.31	45.40	1542.35	-2222.89	152.10	1539.85	-2750.96	-7.43	1651.56	-2208.04	41.89	1531.84	952.40	1927.77	71.39	378.06	2099.36	70.03	766.03
2.77000	-1837.82	166.67	71.17	-1854.43	157.21	69.22	-1478.11	125.74	200.88	-1463.45	132.38	233.04	-2411.45	19.19	12.53	-2434.75	27.00	24.18	-2999.78	81.29	235.21	-2903.21	106.89	289.06	-2198.11	93.86	1166.20	0.00	0.00	0.00	-2185.71	45.50	1542.91	-2198.94	153.35	1541.09	-2734.29	-7.03	1651.23	-2200.38	42.15	1532.81	953.21	1928.00	71.58	378.77	2100.22	70.01	765.10
2.78000	-1829.47	160.49	61.35	-1858.89	157.59	58.48	-1478.11	125.74	200.88	-1463.45	132.38	233.04	-2426.51	18.34	10.20	-2450.68	26.92	21.77	-2975.42	80.74	232.24	-2881.10	105.92	286.03	-2174.04	94.99	1166.76	0.00	0.00	0.00	-2172.51	45.77	1543.61	-2180.35	153.70	1541.09	-2717.61	-6.63	1650.88	-2192.68	42.41	1533.77	954.41	1929.01	71.40	378.96	2098.62	70.47	766.75
2.79000	-1835.65	158.83	51.03	-1854.36	154.49	51.08	-1478.11	125.74	200.88	-1463.45	132.38	233.04	-2417.50	18.28	11.82	-2424.23	27.75	29.31	-2950.74	80.16	229.20	-2858.67	104.89	282.93	-2155.33	96.43	1168.74	0.00	0.00	0.00	-2162.83	47.03	1544.58	-2162.14	152.54	1542.25	-2700.93	-6.23	1650.52	-2184.95	42.67	1534.71	953.62	1928.68	71.16	378.12	2099.34	70.24	767.57
2.80000	-1842.56	154.86	43.00	-1855.29	150.67	44.97	-1478.11	125.74	200.88	-1463.45	132.38	233.04	-2428.52	16.34	10.84	-2401.54	26.08	36.43	-2925.76	79.52	226.10	-2835.92	103.82	279.77	-2159.81	97.26	1170.33	0.00	0.00	0.00	-2155.35	47.01	1545.93	-2157.82	153.36	1544.75	-2684.24	-5.85	1650.15	-2177.19	42.94	1535.64	953.55	1928.09	71.50	376.67	2100.28	69.56	766.27
2.81000	-1840.90	152.35	37.52	-1858.15	148.79	38.54	-1478.11	125.74	200.88	-1463.45	132.38	233.04	-2426.57	17.81	11.86	-2406.13	26.83	36.88	-2900.45	78.85	222.91	-2812.86	102.68	276.53	-2135.17	98.88	1172.97	0.00	0.00	0.00	-2142.45	46.87	1547.80	-2156.68	154.73	1546.64	-2667.55	-5.46	1649.77	-2169.38	43.22	1536.56	953.00	1927.61	71.68	377.26	2099.86	69.79	765.71
2.82000	-1828.91	149.16	35.05	-1852.36	146.21	34.60	-1478.11	125.74	200.88	-1463.45	132.38	233.04	-2439.20	17.77	10.36	-2330.57	26.07	54.08	-2874.83	78.13	219.66	-2789.48	101.49	273.22	-2121.11	100.44	1175.54	0.00	0.00	0.00	-2142.79	47.15	1549.81	-2139.48	156.51	1548.79	-2650.86	-5.09	1649.37	-2161.54	43.49	1537.46	953.22	1928.48	71.34	377.37	2099.16	70.05	765.61
2.83000	-1836.95	148.05	28.18	-1853.45	145.94	29.41	-1478.11	125.74	200.88	-1463.45	132.38	233.04	-2431.11	17.86	11.13	-2437.63	22.34	31.31	-2848.88	77.36	216.33	-2765.78	100.24	269.83	-2107.45	100.74	1178.64	0.00	0.00	0.00	-2123.52	48.92	1552.31	-2123.60	155.95	1551.16	-2634.17	-4.72	1648.96	-2153.67	43.78	1538.34	953.05	1928.86	71.25	380.40	2097.48	71.04	765.76
2.84000	-1825.15	148.42	27.07	-1847.43	146.80	26.63	-1478.11	125.74	200.88	-1463.45	132.38	233.04	-2443.54	18.28	11.10	-2449.06	24.10	24.78	-2822.62	76.55	212.93	-2741.75	98.94	266.38	-2100.79	102.07	1180.96	0.00	0.00	0.00	-2117.17	49.77	1554.92	-2119.92	156.51	1553.98	-2617.48	-4.35	1648.54	-2145.75	44.06	1539.22	951.81	1927.66	71.19	380.34	2096.60	71.39	765.98
2.85000	-1821.22	148.61	24.72	-1849.06	145.51	24.14	-1478.11	125.74	200.88	-1463.45	132.38	233.04	-2433.54	16.86	11.65	-2414.48	25.73	29.04	-2796.03	75.69	209.45	-2717.40	97.58	262.85	-2078.97	104.07	1184.55	0.00	0.00	0.00	-2098.10	50.43	1556.02	-2104.58	158.26	1555.71	-2600.80	-3.99	1648.10	-2137.80	44.36	1540.07	951.48	1929.02	70.77	379.89	2097.24	70.99	766.34
2.86000	-1820.62	148.00	22.77	-1855.51	145.54	20.72	-1478.11	125.74	200.88	-1463.45	132.38	233.04	-2420.82	17.24	12.10	-2432.08	27.27	25.18	-2769.11	74.78	205.90	-2692.73	96.16	259.25	-2074.45	106.00	1187.81	0.00	0.00	0.00	-2097.00	51.37	1558.65	-2098.52	157.92	1557.86	-2584.11	-3.64	1647.66	-2129.82	44.65	1540.92	952.48	1929.38	70.76	379.22	2099.87	70.22	766.28
2.87000	-1826.20	148.61	20.51	-1844.04	145.54	21.92	-1478.11	125.74	200.88	-1463.45	132.38	233.04	-2428.99	17.13	8.02	-2447.14	26.02	20.40	-2741.87	73.83	202.27	-2667.72	94.68	255.58	-2062.79	106.59	1190.37	0.00	0.00	0.00	-2088.18	51.83	1559.98	-2095.37	158.55	1559.81	-2567.44	-3.29	1647.20	-2121.79	44.95	1541.75	952.03	1928.00	71.14	378.67	2098.24	70.48	765.95
2.88000	-1826.13	147.93	20.13	-1852.39	145.74	19.35	-1478.11	125.74	200.88	-1463.45	132.38	233.04	-2428.45	15.88	4.47	-2437.31	27.12	18.49	-2714.30	72.83	198.56	-2642.38	93.14	251.83	-2052.52	107.36	1192.83	0.00	0.00	0.00	-2058.96	52.89	1561.79	-2081.07	157.97	1561.24	-2550.76	-2.95	1646.72	-2113.73	45.26	1542.56	951.79	1928.77	70.92	378.59	2098.29	70.49	765.72
2.89000	-1831.86	147.90	18.84	-1856.42	146.04	18.19	-1478.11	125.74	200.88	-1463.45	132.38	233.04	-2405.08	15.79	5.05	-2436.04	26.78	14.79	-2686.40	71.78	194.78	-2616.71	91.54	248.00	-2032.66	107.22	1194.60	0.00	0.00	0.00	-2057.89	52.98	1563.74	-2069.96	158.49	1562.98	-2534.10	-2.62	1646.23	-2105.64	45.57	1543.36	952.17	1929.03	71.04	378.42	2098.36	70.32	765.34
2.90000	-1829.46	148.43	18.27	-1853.97	146.17	18.29	-1478.11	125.74	200.88	-1463.45	132.38	233.04	-2394.80	14.63	3.33	-2415.23	25.45	15.85	-2658.17	70.68	190.92	-2590.70	89.88	244.10	-2021.53	107.30	1197.03	0.00	0.00	0.00	-2047.29	53.01	1564.94	-2056.46	159.02	1565.28	-2517.44	-2.29	1645.73	-2097.51	45.88	1544.14	952.59	1927.96	71.37	379.88	2099.26	70.41	767.17
2.91000	-1829.09	148.88	18.43	-1854.02	146.55	17.90	-1478.11	125.74	200.88	-1463.45	132.38	233.04	-2391.69	13.44	-1.02	-2396.99	23.89	17.95	-2629.60	69.53	186.99	-2564.36	88.16	240.13	-2022.07	108.43	1197.58	0.00	0.00	0.00	-2032.72	53.29	1566.15	-2045.96	159.82	1567.57	-2500.79	-1.97	1645.22	-2089.33	46.20	1544.91	953.58	1926.08	72.08	379.64	2098.72	70.52	766.69
2.92000	-1823.73	148.32	19.36	-1860.07	146.44	16.33	-1478.11	125.74	200.88	-1463.45	132.38	233.04	-2371.39	11.16	3.48	-2379.36	22.62	22.09	-2600.69	68.33	182.97	-2537.68	86.37	236.08	-2019.34	107.90	1198.22	0.00	0.00	0.00	-2030.38	53.42	1567.52	-2028.77	160.38	1570.26	-2484.15	-1.66	1644.69	-2081.13	46.52	1545.66	954.04	1927.76	71.66	379.22	2098.56	70.31	765.62
2.93000	-1823.61	148.66	19.66	-1851.24	146.57	18.25	-1478.11	125.74	200.88	-1463.45	132.38	233.04	-2356.32	9.32	7.36	-2370.68	21.68	25.33	-2571.45	67.08	178.88	-2510.65	84.53	231.95	-2009.15	106.83	1199.04	0.00	0.00	0.00	-2020.59	53.59	1568.78	-2010.71	160.70	1572.78	-2467.53	-1.35	1644.16	-2072.88	46.85	1546.40	953.78	1929.15	71.18	379.39	2097.93	70.68	765.87
2.94000	-1828.45	148.22	19.01	-1849.68	146.60	18.33	-1478.11	125.74	200.88	-1463.45	132.38	233.04	-2345.82	7.54	10.82	-2356.94	20.22	29.86	-2541.87	65.78	174.70	-2483.29	82.62	227.75	-1995.40	107.39	1199.46	0.00	0.00	0.00	-2012.65	54.58	1569.27	-1999.28	160.60	1573.82	-2450.91	-1.05	1643.60	-2064.60	47.19	1547.12	952.49	1928.89	71.06	379.25	2099.49	70.17	765.91
2.95000	-1831.60	148.72	17.96	-1849.07	146.82	18.76	-1478.11	125.74	200.88	-1463.45	132.38	233.04	-2320.63	6.00	16.93	-2318.39	19.67	38.37	-2511.95	64.42	170.45	-2455.57	80.64	223.47	-1984.35	107.15	1200.76	0.00	0.00	0.00	-2008.50	54.31	1570.37	-1987.74	160.69	1574.57	-2434.31	-0.76	1643.04	-2056.28	47.52	1547.83	952.21	1927.84	71.55	378.53	2098.61	70.33	767.27
2.96000	-1815.32	147.80	21.46	-1852.71	146.44	17.70	-1478.11	125.74	200.88	-1463.45	132.38	233.04	-2297.97	4.87	20.55	-2298.99	18.80	41.70	-2481.68	63.02	166.12	-2427.51	78.60	219.11	-1967.61	107.27	1200.82	0.00	0.00	0.00	-1988.25	54.21	1570.91	-1975.82	159.80	1575.12	-2417.73	-0.48	1642.45	-2047.93	47.87	1548.52	952.24	1929.94	70.68	379.50	2097.97	70.77	767.07
2.97000	-1824.58	148.23	19.81	-1850.29	146.66	18.39	-1478.11	125.74	200.88	-1463.45	132.38	233.04	-2261.68	4.20	26.04	-2267.29	18.85	46.55	-2451.07	61.56	161.71	-2399.10	76.50	214.68	-1961.81	108.17	1203.68	0.00	0.00	0.00	-1974.72	54.67	1571.45	-1963.48	158.77	1575.93	-2401.16	-0.20	1641.86	-2039.53	48.22	1549.19	953.80	1928.21	71.39	379.20	2098.62	70.50	766.30
2.98000	-1823.95	148.65	19.87	-1857.23	146.37	16.97	-1478.11	125.74	200.88	-1463.45	132.38	233.04	-2238.72	3.90	27.49	-2235.64	19.00	50.05	-2420.12	60.04	157.21	-2370.34	74.33	210.16	-1952.53	108.42	1204.81	0.00	0.00	0.00	-1967.34	54.35	1571.96	-1954.66	161.32	1577.21	-2384.60	0.07	1641.25	-2031.10	48.57	1549.85	952.50	1930.06	70.76	379.72	2098.98	70.62	767.26
2.99000	-1827.47	148.35	19.13	-1852.96	146.61	17.96	-1478.11	125.74	200.88	-1463.45	132.38	233.04	-2214.89	3.73	29.46	-2212.61	18.89	51.01	-2388.81	58.47	152.64	-2341.23	72.09	205.57	-1944.37	109.49	1205.52	0.00	0.00	0.00	-1947.45	54.46	1572.66	-1943.83	161.53	1577.66	-2368.07	0.33	1640.63	-2022.64	48.93	1550.49	952.35	1928.87	70.99	378.89	2099.79	70.06	766.28
3.00000	-1831.87	149.02	18.79	-1848.47	145.90	18.86	-1478.11	125.74	200.88	-1463.45	132.38	233.04	-2182.76	3.66	30.03	-2185.70	19.03	50.97	-2357.16	56.85	147.98	-2311.76	69.78	200.89	-1926.64	110.01	1206.22	0.00	0.00	0.00	-1939.62	54.50	1573.14	-1933.05	162.16	1578.07	-2351.55	0.58	1640.00	-2014.13	49.29	1551.11	952.13	1926.87	71.71	378.09	2098.53	70.22	766.04
3.01000	-1829.13	149.04	19.07	-1851.79	146.10	18.10	-1478.11	125.74	200.88	-1463.45	132.38	233.04	-2157.79	4.26	29.67	-2151.47	19.54	51.09	-2325.15	55.17	143.24	-2281.93	67.41	196.14	-1922.92	110.15	1206.28	0.00	0.00	0.00	-1934.06	54.52	1573.39	-1920.47	161.19	1578.22	-2335.06	0.83	1639.35	-2005.59	49.66	1551.72	953.06	1927.22	71.75	378.30	2097.93	70.44	765.75
3.02000	-1831.84	147.95	18.90	-1858.18	146.04	16.82	-1478.11	125.74	200.88	-1463.45	132.38	233.04	-2119.48	4.91	30.45	-2114.70	20.39	51.98	-2292.79	53.44	138.41	-2251.74	64.97	191.30	-1914.31	110.04	1207.32	0.00	0.00	0.00	-1917.52	54.19	1576.49	-1908.90	160.71	1578.45	-2318.59	1.07	1638.68	-1997.01	50.03	1552.31	952.91	1927.48	71.48	378.62	2098.89	70.39	767.15
3.03000	-1823.46	146.98	21.17	-1844.39	145.93	19.86	-1478.11	125.74	200.88	-1463.45	132.38	233.04	-2086.08	5.46	29.81	-2087.42	20.63	50.07	-2260.08	51.65	133.51	-2221.19	62.46	186.39	-1904.84	109.96	1207.41	0.00	0.00	0.00	-1907.06	54.31	1577.34	-1896.94	160.14	1578.40	-2302.14	1.30	1638.01	-1988.39	50.41	1552.89	952.70	1928.51	71.27	378.46	2098.76	70.52	767.13
3.04000	-1823.44	147.37	20.81	-1852.99	145.26	17.91	-1478.11	125.74	200.88	-1463.45	132.38	233.04	-2055.23	6.44	29.06	-2058.99	21.31	47.91	-2227.01	49.80	128.51	-2190.28	59.88	181.39	-1898.60	109.55	1207.47	0.00	0.00	0.00	-1897.28	54.02	1577.17	-1885.51	159.80	1578.14	-2285.71	1.52	1637.32	-1979.73	50.79	1553.45	952.82	1927.27	71.63	378.42	2097.82	70.79	766.44
3.05000	-1834.01	146.70	18.95	-1854.60	145.44	17.87	-1478.11	125.74	200.88	-1463.45	132.38	233.04	-2020.52	6.87	27.25	-2025.63	21.69	45.64	-2193.58	47.90	123.44	-2159.00	57.23	176.31	-1885.14	109.37	1207.89	0.00	0.00	0.00	-1888.25	54.15	1576.88	-1874.18	159.45	1577.98	-2269.31	1.73	1636.61	-1971.04	51.18	1553.99	952.82	1927.21	71.40	379.35	2100.21	70.24	766.74
3.06000	-1831.68	148.12	20.02	-1853.30	145.27	18.14	-1478.11	125.74	200.88	-1463.45	132.38	233.04	-1984.09	7.03	25.91	-1986.46	21.80	43.58	-2159.79	45.94	118.28	-2127.36	54.51	171.15	-1876.16	110.23	1207.92	0.00	0.00	0.00	-1876.11	54.09	1576.40	-1863.39	159.53	1577.45	-2252.93	1.93	1635.89	-1962.31	51.57	1554.51	953.22	1926.50	71.89	380.49	2097.06	71.06	767.12
3.07000	-1814.78	147.65	24.15	-1848.57	145.74	18.80	-1478.11	125.74	200.88	-1463.45	132.38	233.04	-1955.52	7.44	22.95	-1954.39	20.28	39.51	-2125.64	43.92	113.03	-2095.34	51.72	165.91	-1863.97	110.41	1207.62	0.00	0.00	0.00	-1866.17	53.54	1575.80	-1854.38	161.50	1577.01	-2236.59	2.13	1635.16	-1953.54	51.97	1555.02	952.26	1926.37	71.68	380.53	2097.95	70.84	766.68
3.08000	-1824.76	146.89	22.13	-1853.29	145.28	17.54	-1478.11	125.74	200.88	-1463.45	132.38	233.04	-1911.09	7.29	22.40	-1928.06	19.68	34.67	-2091.12	41.84	107.70	-2062.95	48.85	160.58	-1858.55	110.26	1207.11	0.00	0.00	0.00	-1851.22	53.61	1574.74	-1846.48	160.29	1574.74	-2220.27	2.31	1634.41	-1944.73	52.37	1555.50	952.30	1927.72	71.22	379.44	2097.90	70.76	766.49
3.09000	-1828.42	147.82	21.91	-1856.34	146.09	17.30	-1478.11	125.74	200.88	-1463.45	132.38	233.04	-1888.75	6.69	17.20	-1894.23	18.54	31.01	-2056.24	39.70	102.28	-2030.19	45.92	155.17	-1849.94	109.59	1206.31	0.00	0.00	0.00	-1840.83	53.28	1573.77	-1837.12	159.37	1573.77	-2203.98	2.49	1633.65	-1935.89	52.78	1555.98	953.60	1926.78	71.97	376.87	2100.22	69.63	767.41
3.10000	-1823.00	147.99	23.56	-1856.62	146.01	17.40	-1478.11	125.74	200.88	-1463.45	132.38	233.04	-1849.63	6.91	20.02	-1863.61	17.96	35.60	-2020.99	37.50	96.77	-1997.06	42.91	149.67	-1837.17	109.36	1205.44	0.00	0.00	0.00	-1831.42	52.97	1572.85	-1828.25	159.31	1572.60	-2187.72	2.66	1632.87	-1927.00	53.19	1556.43	953.11	1927.63	71.83	377.46	2099.12	70.19	766.99
3.11000	-1827.58	146.10	23.12	-1853.68	145.51	18.37	-1478.11	125.74	200.88	-1463.45	132.38	233.04	-1814.69	5.32	18.93	-1826.26	18.21	33.84	-1985.38	35.24	91.18	-1963.54	39.82	144.10	-1827.62	109.21	1204.59	0.00	0.00	0.00	-1820.32	52.67	1571.74	-1812.95	158.96	1571.49	-2171.49	2.82	1632.08	-1918.08	53.61	1556.86	952.89	1928.38	71.34	378.91	2098.87	70.39	767.66
3.12000	-1821.93	147.48	22.79	-1853.01	145.16	18.42	-1478.11	125.74	200.88	-1463.45	132.38	233.04	-1781.38	3.87	17.07	-1791.40	17.10	31.98	-1949.39	32.92	85.50	-1929.65	36.66	138.43	-1816.16	109.61	1203.49	0.00	0.00	0.00	-1809.61	52.36	1570.38	-1803.47	158.98	1570.30	-2155.30	2.96	1631.27	-1909.12	54.04	1557.28	951.12	1929.22	70.75	377.83	2099.49	70.04	766.38
3.13000	-1833.24	148.31	20.12	-1851.53	144.83	18.64	-1478.11	125.74	200.88	-1463.45	132.38	233.04	-1745.24	5.68	15.83	-1755.51	16.37	30.89	-1913.03	30.53	79.73	-1895.37	33.43	132.68	-1805.69	110.29	1202.56	0.00	0.00	0.00	-1800.03	52.28	1569.16	-1797.51	159.33	1569.20	-2139.14	3.10	1630.45	-1900.12	54.47	1557.68	953.36	1928.50	71.40	379.54	2099.81	70.28	766.64
3.14000	-1828.35	147.23	20.12	-1852.82	138.99	15.31	-1478.11	125.74	200.88	-1463.45	132.38	233.04	-1698.36	3.84	19.07	-1718.07	15.63	30.64	-1876.30	28.09	73.87	-1860.71	30.12	126.85	-1796.33	109.92	1201.56	0.00	0.00	0.00	-1787.64	51.97	1567.71	-1778.69	158.35	1567.83	-2123.01	3.23	1629.62	-1891.09	54.90	1558.06	953.23	1927.75	71.56	380.10	2099.07	70.58	766.81
3.15000	-1818.73	138.93	22.57	-1849.33	141.31	14.34	-1478.11	125.74	200.88	-1463.45	132.38	233.04	-1662.64	1.47	20.94	-1684.92	15.54	30.03	-1839.19	25.58	67.92	-1825.67	26.73	120.92	-1789.56	109.53	1199.71	0.00	0.00	0.00	-1777.69	51.64	1566.31	-1768.74	157.24	1566.66	-2106.93	3.35	1628.77	-1882.01	55.34	1558.43	952.49	1927.93	71.26	377.11	2099.33	69.89	765.91
3.16000	-1845.23	142.77	17.23	-1850.17	142.39	12.74	-1478.11	125.74	200.88	-1463.45	132.38	233.04	-1619.52	-1.30	26.21	-1646.76	14.34	31.87	-1801.70	23.01	61.88	-1793.81	24.23	112.62	-1775.13	109.72	1198.35	0.00	0.00	0.00	-1767.28	51.31	1564.77	-1755.16	157.52	1565.35	-2090.87	3.46	1627.90	-1872.90	55.79	1558.77	953.13	1926.88	71.78	376.31	2100.70	69.48	767.39
3.17000	-1837.02	144.57	15.86	-1860.77	144.06	10.38	-1478.11	125.74	200.88	-1463.45	132.38	233.04	-1584.59	-1.63	28.78	-1606.02	12.85	36.32	-1767.56	21.09	52.50	-1762.30	22.14	105.00	-1761.21	109.93	1196.67	0.00	0.00	0.00	-1758.60	51.12	1563.35	-1746.46	156.74	1563.98	-2074.86	3.56	1627.02	-1863.75	56.24	1559.10	953.11	1927.50	71.82	378.53	2100.38	69.73	766.92
3.18000	-1815.09	145.81	22.32	-1852.33	148.90	16.10	-1478.11	125.74	200.88	-1463.45	132.38	233.04	-1546.81	-1.81	33.62	-1569.52	12.26	38.82	-1733.97	21.19	42.53	-1728.71	18.22	98.23	-1753.97	110.12	1194.91	0.00	0.00	0.00	-1745.42	50.72	1561.77	-1737.37	155.88	1562.50	-2058.89	3.65	1626.12	-1854.56	56.69	1559.40	953.55	1928.33	71.48	377.97	2098.73	70.29	765.51
3.19000	-1832.90	151.25	16.95	-1849.09	147.13	17.13	-1478.11	125.74	200.88	-1463.45	132.38	233.04	-1508.21	-1.24	38.99	-1532.81	12.09	42.21	-1697.70	17.58	36.44	-1693.62	12.50	93.62	-1741.47	109.82	1192.99	0.00	0.00	0.00	-1734.12	50.45	1560.06	-1725.29	155.69	1561.19	-2042.96	3.73	1625.21	-1845.33	57.15	1559.69	953.31	1929.11	71.06	377.91	2097.58	70.49	767.36
3.20000	-1832.32	151.76	16.49	-1846.56	147.93	17.61	-1478.11	125.74	200.88	-1463.45	132.38	233.04	-1474.07	-1.18	44.12	-1499.52	11.60	45.74	-1660.91	13.93	30.84	-1662.28	10.53	88.29	-1730.86	109.12	1191.45	0.00	0.00	0.00	-1722.86	49.81	1558.43	-1713.40	156.29	1559.53	-2027.07	3.80	1624.29	-1836.06	57.62	1559.96	952.44	1927.91	71.27	378.83	2099.10	70.44	766.58
3.21000	-1825.89	151.64	17.99	-1850.98	147.49	16.39	-1478.11	125.74	200.88	-1463.45	132.38	233.04	-1439.38	-0.84	51.58	-1464.92	11.23	50.99	-1627.40	13.02	25.85	-1629.49	6.94	84.74	-1722.60	109.74	1189.55	0.00	0.00	0.00	-1713.77	49.53	1556.82	-1704.91	155.29	1558.15	-2011.22	3.86	1623.35	-1826.76	58.09	1560.21	951.78	1927.79	71.31	379.08	2100.49	70.26	766.33
3.22000	-1832.75	151.82	16.12	-1853.36	146.55	15.86	-1478.11	125.74	200.88	-1463.45	132.38	233.04	-1406.98	-0.67	60.96	-1433.90	10.52	57.74	-1592.29	9.01	23.90	-1597.74	3.17	83.03	-1712.83	108.64	1187.50	0.00	0.00	0.00	-1702.88	49.20	1554.91	-1694.49	154.08	1556.68	-1995.42	3.91	1622.39	-1817.41	58.57	1560.44	952.44	1928.22	71.34	379.86	2098.59	70.69	766.39
3.23000	-1832.03	150.82	16.40	-1851.24	146.89	16.28	-1478.11	125.74	200.88	-1463.45	132.38	233.04	-1381.27	-1.39	69.87	-1396.71	9.63	68.41	-1556.98	4.21	24.10	-1569.00	1.62	81.51	-1698.70	109.76	1185.45	0.00	0.00	0.00	-1693.31	48.30	1553.34	-1680.20	153.12	1556.06	-1979.67	3.95	1621.42	-1808.03	59.05	1560.65	953.70	1928.06	71.41	378.21	2099.81	70.04	766.86
3.24000	-1818.67	151.33	18.99	-1848.26	147.19	16.56	-1478.11	125.74	200.88	-1463.45	132.38	233.04	-1351.88	-1.99	81.78	-1372.89	6.88	77.40	-1525.08	0.39	24.98	-1541.75	-0.70	81.52	-1691.86	109.98	1183.64	0.00	0.00	0.00	-1678.88	47.46	1551.35	-1669.93	153.77	1554.42	-1963.96	3.97	1620.43	-1798.60	59.54	1560.85	951.57	1926.54	71.56	377.60	2097.65	70.53	767.25
3.25000	-1825.63	151.72	17.68	-1850.67	147.65	15.84	-1478.11	125.74	200.88	-1463.45	132.38	233.04	-1323.45	-1.82	93.63	-1346.35	6.20	88.29	-1498.94	1.05	25.55	-1515.99	-2.61	82.44	-1678.11	109.25	1181.69	0.00	0.00	0.00	-1669.62	46.73	1549.62	-1658.61	152.58	1552.66	-1948.30	3.99	1619.43	-1789.14	60.04	1561.02	952.25	1928.05	71.33	379.13	2097.48	70.83	766.44
3.26000	-1831.50	152.06	16.34	-1852.61	148.15	14.77	-1478.11	125.74	200.88	-1463.45	132.38	233.04	-1300.98	-0.59	103.82	-1322.74	8.33	97.74	-1472.42	-1.57	28.02	-1492.09	-4.69	84.09	-1668.21	107.99	1180.08	0.00	0.00	0.00	-1657.75	45.88	1547.96	-1648.12	152.33	1550.81	-1932.68	3.99	1618.41	-1779.64	60.54	1561.17	953.12	1928.41	71.39	379.72	2098.37	70.51	767.11
3.27000	-1828.02	151.79	16.43	-1849.05	148.49	15.39	-1478.11	125.74	200.88	-1463.45	132.38	233.04	-1279.37	0.10	112.82	-1301.49	10.84	106.06	-1449.38	-3.35	30.39	-1471.66	-5.79	84.97	-1655.27	107.18	1178.01	0.00	0.00	0.00	-1646.10	45.15	1546.47	-1636.40	150.47	1549.15	-1917.12	3.99	1617.38	-1770.10	61.04	1561.31	953.07	1928.02	71.23	380.44	2097.95	70.63	765.77
3.28000	-1829.25	151.66	15.97	-1847.08	148.28	16.00	-1478.11	125.74	200.88	-1463.45	132.38	233.04	-1263.11	2.65	118.69	-1283.93	12.72	111.45	-1428.91	-5.84	31.91	-1453.41	-7.98	85.74	-1636.69	106.98	1176.63	0.00	0.00	0.00	-1634.99	43.97	1545.09	-1625.31	149.52	1547.73	-1901.61	3.97	1616.33	-1760.52	61.55	1561.42	953.31	1927.11	71.64	377.32	2098.68	70.00	766.39
3.29000	-1822.46	151.91	17.91	-1853.97	147.86	14.14	-1478.11	125.74	200.88	-1463.45	132.38	233.04	-1249.71	2.60	122.21	-1269.24	15.65	114.65	-1413.62	-7.06	31.15	-1439.40	-9.32	85.21	-1629.31	106.71	1175.01	0.00	0.00	0.00	-1622.76	42.81	1543.79	-1614.04	147.90	1546.61	-1886.15	3.94	1615.27	-1750.91	62.07	1561.51	953.14	1927.06	71.79	377.64	2098.76	70.11	766.58
3.30000	-1830.58	151.69	15.49	-1843.23	148.74	15.78	-1478.11	125.74	200.88	-1463.45	132.38	233.04	-1238.98	5.01	121.52	-1257.30	19.56	115.09	-1402.41	-8.35	28.80	-1426.52	-12.85	84.14	-1617.45	104.35	1173.79	0.00	0.00	0.00	-1613.28	41.41	1542.71	-1602.50	145.68	1545.38	-1870.75	3.90	1614.18	-1741.25	62.59	1561.59	954.46	1926.57	72.17	377.63	2100.40	69.81	765.67
3.31000	-1821.15	152.39	17.36	-1853.17	149.01	13.54	-1478.11	125.74	200.88	-1463.45	132.38	233.04	-1228.56	9.72	117.48	-1249.97	20.54	110.17	-1395.51	-8.99	24.87	-1405.41	-15.12	84.10	-1610.99	104.01	1172.27	0.00	0.00	0.00	-1601.92	40.10	1541.82	-1592.25	145.33	1544.45	-1855.39	3.85	1613.09	-1731.55	63.12	1561.64	952.61	1927.26	71.68	377.96	2100.00	69.97	766.41
3.32000	-1831.46	151.50	15.62	-1860.62	149.77	11.89	-1478.11	125.74	200.88	-1463.45	132.38	233.04	-1226.07	9.79	108.27	-1246.47	18.05	100.45	-1392.44	-9.59	21.19	-1386.34	-17.16	84.01	-1597.84	102.82	1171.53	0.00	0.00	0.00	-1591.50	38.58	1541.15	-1582.14	144.76	1543.77	-1840.10	3.78	1611.97	-1721.82	63.65	1561.67	952.13	1926.93	71.71	377.87	2099.79	69.95	766.33
3.33000	-1821.56	151.50	17.48	-1849.56	149.50	14.15	-1478.11	125.74	200.88	-1463.45	132.38	233.04	-1218.94	8.66	97.52	-1242.16	17.01	90.07	-1391.09	-7.72	18.09	-1369.23	-18.98	83.85	-1585.83	100.85	1170.92	0.00	0.00	0.00	-1581.23	36.82	1540.63	-1570.40	142.49	1543.10	-1824.86	3.70	1610.85	-1712.04	64.19	1561.68	953.52	1926.99	72.07	378.14	2099.14	70.22	766.14
3.34000	-1829.65	152.23	15.50	-1855.35	149.92	12.68	-1478.11	125.74	200.88	-1463.45	132.38	233.04	-1215.37	6.93	83.52	-1235.12	15.71	79.11	-1387.90	-6.88	18.03	-1353.98	-20.58	83.65	-1573.01	99.94	1170.32	0.00	0.00	0.00	-1568.56	35.18	1540.28	-1560.14	141.70	1542.75	-1809.68	3.61	1609.70	-1702.23	64.74	1561.67	952.74	1928.81	71.18	377.95	2098.92	70.15	767.05
3.35000	-1835.69	152.73	14.76	-1849.44	148.87	14.43	-1478.11	125.74	200.88	-1463.45	132.38	233.04	-1207.79	5.00	69.72	-1228.81	14.56	67.43	-1385.36	-6.50	17.64	-1340.53	-21.97	83.40	-1557.12	97.56	1170.39	0.00	0.00	0.00	-1558.03	33.32	1540.80	-1547.32	138.03	1543.23	-1794.56	3.51	1608.54	-1692.37	65.29	1561.64	953.75	1927.58	71.71	378.79	2099.31	70.21	767.31
3.36000	-1829.91	152.95	15.87	-1851.30	149.28	13.92	-1478.11	125.74	200.88	-1463.45	132.38	233.04	-1203.21	5.56	58.63	-1227.51	16.06	56.79	-1384.85	-4.65	17.01	-1328.79	-23.17	83.10	-1549.78	95.92	1170.73	0.00	0.00	0.00	-1545.34	31.42	1542.02	-1536.38	136.51	1544.61	-1779.50	3.40	1607.36	-1682.48	65.85	1561.59	952.60	1929.96	70.65	378.45	2099.21	70.04	766.65
3.37000	-1817.73	152.89	18.12	-1850.31	149.65	13.41	-1478.11	125.74	200.88	-1463.45	132.38	233.04	-1203.40	7.99	49.38	-1223.27	18.97	49.69	-1383.11	-4.81	17.12	-1318.68	-24.18	82.77	-1534.46	94.49	1171.77	0.00	0.00	0.00	-1534.69	29.47	1543.61	-1523.38	136.07	1546.30	-1764.50	3.27	1606.17	-1672.54	66.41	1561.52	953.14	1927.31	71.58	378.36	2099.95	69.80	766.73
3.38000	-1828.25	153.31	16.14	-1852.55	148.54	13.04	-1478.11	125.74	200.88	-1463.45	132.38	233.04	-1196.68	10.66	43.68	-1219.56	20.52	44.29	-1380.85	-6.21	17.74	-1310.11	-25.01	82.40	-1525.14	92.69	1173.09	0.00	0.00	0.00	-1523.36	27.78	1545.61	-1512.04	133.65	1548.55	-1749.56	3.13	1604.96	-1662.57	66.98	1561.43	952.89	1927.14	71.69	377.58	2099.02	70.24	765.81
3.39000	-1825.81	154.06	16.09	-1851.57	149.47	12.68	-1478.11	125.74	200.88	-1463.45	132.38	233.04	-1192.46	11.33	38.08	-1220.22	21.47	38.90	-1380.64	-5.80	17.10	-1303.01	-25.68	82.00	-1508.71	90.86	1175.63	0.00	0.00	0.00	-1511.02	25.66	1547.88	-1501.14	131.21	1551.06	-1734.69	2.98	1603.73	-1652.56	67.56	1561.31	953.78	1928.17	71.60	377.38	2096.63	70.69	766.44
3.40000	-1819.95	153.70	16.71	-1846.20	149.03	13.32	-1478.11	125.74	200.88	-1463.45	132.38	233.04	-1193.61	12.25	32.75	-1217.92	22.58	35.34	-1380.10	-5.96	17.10	-1297.29	-26.18	81.57	-1496.94	87.49	1178.56	0.00	0.00	0.00	-1498.96	23.62	1550.14	-1489.73	128.86	1553.50	-1719.88	2.82	1602.49	-1642.50	68.14	1561.18	954.46	1925.69	72.40	377.47	2098.34	70.17	766.46
3.41000	-1823.30	153.83	14.61	-1840.51	148.80	13.81	-1478.11	125.74	200.88	-1463.45	132.38	233.04	-1194.13	11.98	28.90	-1217.65	22.99	32.29	-1379.97	-5.55	16.95	-1292.88	-26.54	81.12	-1481.84	86.97	1181.66	0.00	0.00	0.00	-1487.37	21.54	1552.31	-1478.88	127.24	1556.02	-1705.14	2.64	1601.23	-1632.41	68.72	1561.02	952.93	1925.72	72.23	377.34	2100.82	69.49	766.46
3.42000	-1820.20	154.25	13.46	-1836.68	148.34	13.94	-1478.11	125.74	200.88	-1463.45	132.38	233.04	-1193.20	13.71	25.89	-1216.77	23.82	29.85	-1379.56	-5.50	17.18	-1289.69	-26.75	80.66	-1469.59	84.79	1184.61	0.00	0.00	0.00	-1475.84	19.76	1554.52	-1467.18	125.11	1558.20	-1690.46	2.45	1599.96	-1622.28	69.32	1560.84	953.59	1927.12	71.88	377.47	2100.16	69.91	766.73
3.43000	-1815.40	154.11	12.22	-1830.77	148.73	14.17	-1478.11	125.74	200.88	-1463.45	132.38	233.04	-1193.97	12.33	23.96	-1216.88	24.35	28.38	-1378.74	-5.71	17.35	-1287.64	-26.83	80.18	-1459.64	82.87	1187.49	0.00	0.00	0.00	-1464.85	18.02	1556.50	-1455.81	123.76	1560.22	-1675.86	2.25	1598.66	-1612.10	69.91	1560.64	952.67	1927.50	71.53	379.88	2097.36	70.76	767.53
3.44000	-1813.92	154.97	8.78	-1824.12	148.33	15.04	-1478.11	125.74	200.88	-1463.45	132.38	233.04	-1195.80	12.80	22.22	-1215.89	24.35	27.60	-1378.66	-5.39	17.37	-1286.65	-26.79	79.69	-1445.15	80.60	1190.05	0.00	0.00	0.00	-1454.44	16.30	1558.55	-1444.60	120.91	1562.08	-1661.32	2.03	1597.35	-1601.89	70.52	1560.41	953.64	1926.30	72.07	378.35	2099.43	70.05	766.50
3.45000	-1805.16	154.49	7.33	-1813.11	147.86	17.04	-1478.11	125.74	200.88	-1463.45	132.38	233.04	-1194.73	12.59	21.38	-1217.47	24.43	26.49	-1378.18	-5.73	17.68	-1286.64	-26.64	79.20	-1433.66	78.31	1192.51	0.00	0.00	0.00	-1441.71	14.74	1560.37	-1433.51	120.41	1563.88	-1646.85	1.80	1596.03	-1591.64	71.13	1560.17	953.39	1927.18	71.80	379.24	2096.94	70.89	767.07
3.46000	-1803.26	155.03	3.83	-1803.67	147.83	18.09	-1478.11	125.74	200.88	-1463.45	132.38	233.04	-1193.22	12.94	21.29	-1217.67	24.65	26.06	-1378.60	-5.04	17.52	-1287.53	-26.38	78.71	-1424.30	77.54	1194.18	0.00	0.00	0.00	-1430.11	13.36	1562.12	-1422.27	119.15	1565.54	-1632.46	1.56	1594.68	-1581.34	71.75	1559.90	952.46	1929.14	71.08	378.58	2098.00	70.38	766.42
3.47000	-1796.56	156.04	0.64	-1788.07	145.97	21.09	-1478.11	125.74	200.88	-1463.45	132.38	233.04	-1189.97	12.28	21.31	-1215.90	24.61	26.01	-1377.73	-5.73	18.29	-1289.23	-26.03	78.22	-1414.83	78.51	1195.70	0.00	0.00	0.00	-1419.77	12.00	1563.88	-1410.68	118.22	1567.05	-1618.14	1.30	1593.32	-1571.01	72.37	1559.61	954.36	1926.74	71.99	375.73	2100.17	69.56	765.68
3.48000	-1785.75	156.93	-0.72	-1776.43	145.67	24.62	-1478.11	125.74	200.88	-1463.45	132.38	233.04	-1189.72	12.59	21.16	-1215.89	24.83	25.67	-1378.17	-4.67	17.84	-1291.66	-25.60	77.74	-1399.08	77.40	1196.41	0.00	0.00	0.00	-1409.53	10.51	1565.54	-1398.37	115.69	1568.60	-1603.89	1.03	1591.95	-1560.64	73.00	1559.30	953.76	1927.33	71.76	379.04	2100.08	70.11	766.69
3.49000	-1773.28	158.19	3.82	-1759.86	145.11	31.02	-1478.11	125.74	200.88	-1463.45	132.38	233.04	-1192.48	12.33	20.15	-1216.55	24.78	25.19	-1378.14	-4.47	17.94	-1294.74	-25.09	77.28	-1388.05	76.91	1197.27	0.00	0.00	0.00	-1397.79	9.28	1566.94	-1386.89	114.45	1570.02	-1589.71	0.74	1590.55	-1550.22	73.64	1558.96	954.21	1927.05	72.06	378.11	2099.91	69.79	765.81
3.50000	-1748.55	160.51	11.57	-1735.59	147.78	39.10	-1478.11	125.74	200.88	-1463.45	132.38	233.04	-1192.58	12.22	19.79	-1216.99	24.56	24.86	-1377.48	-4.69	18.39	-1298.40	-24.51	76.83	-1376.51	73.92	1198.36	0.00	0.00	0.00	-1386.00	8.39	1568.36	-1376.31	112.43	1571.42	-1575.62	0.44	1589.14	-1539.77	74.28	1558.61	953.10	1928.39	71.39	377.06	2100.10	69.49	765.58
3.51000	-1720.77	160.18	20.63	-1708.25	147.53	47.83	-1478.11	125.74	200.88	-1463.45	132.38	233.04	-1192.99	11.73	19.10	-1215.30	24.69	25.29	-1377.81	-3.91	18.20	-1302.55	-23.87	76.40	-1364.11	72.07	1198.84	0.00	0.00	0.00	-1373.86	7.19	1569.72	-1364.79	111.64	1572.67	-1561.60	0.13	1587.71	-1529.27	74.92	1558.23	952.99	1927.99	71.57	378.03	2098.43	70.25	765.37
3.52000	-1686.26	161.05	29.33	-1672.41	148.62	56.24	-1478.11	125.74	200.88	-1463.45	132.38	233.04	-1193.11	11.23	18.92	-1214.98	24.76	25.05	-1377.81	-3.52	18.14	-1307.10	-23.19	76.00	-1352.75	72.04	1199.03	0.00	0.00	0.00	-1362.63	6.09	1570.95	-1353.52	110.58	1573.92	-1547.66	-0.20	1586.27	-1518.73	75.58	1557.82	953.02	1926.47	71.82	377.67	2097.41	70.53	765.36
3.53000	-1656.99	162.49	34.91	-1648.61	149.52	61.09	-1478.11	125.74	200.88	-1463.45	132.38	233.04	-1190.66	11.77	19.27	-1215.65	24.56	24.86	-1377.24	-4.11	18.64	-1311.99	-22.47	75.63	-1344.85	68.31	1199.11	0.00	0.00	0.00	-1352.18	5.33	1572.26	-1342.28	109.60	1575.27	-1533.79	-0.54	1584.80	-1508.16	76.24	1557.40	952.53	1928.13	71.34	377.59	2100.14	69.79	766.03
3.54000	-1626.51	163.68	39.74	-1621.37	149.96	64.72	-1478.11	125.74	200.88	-1463.45	132.38	233.04	-1189.07	11.48	19.41	-1215.53	24.93	24.86	-1377.95	-2.93	18.15	-1317.11	-21.71	75.30	-1330.42	68.09	1199.89	0.00	0.00	0.00	-1337.42	4.44	1573.32	-1331.18	108.60	1576.43	-1520.01	-0.90	1583.32	-1497.54	76.91	1556.95	953.25	1926.97	71.80	379.52	2097.98	70.61	766.86
3.55000	-1592.94	161.97	44.31	-1586.95	150.36	68.71	-1478.11	125.74	200.88	-1463.45	132.38	233.04	-1190.02	11.92	19.10	-1215.19	24.67	24.85	-1378.20	-2.63	18.13	-1322.41	-20.94	75.00	-1320.50	67.79	1200.52	0.00	0.00	0.00	-1326.01	3.62	1574.44	-1323.09	108.84	1576.84	-1506.31	-1.27	1581.82	-1486.88	77.58	1556.47	953.48	1926.72	72.00	377.31	2098.39	70.17	767.65
3.56000	-1556.00	160.33	47.56	-1552.79	149.33	71.53	-1478.11	125.74	200.88	-1463.45	132.38	233.04	-1193.01	12.00	18.59	-1214.94	24.65	24.91	-1377.83	-2.97	18.56	-1327.78	-20.16	74.75	-1308.61	68.01	1201.29	0.00	0.00	0.00	-1313.83	2.66	1575.48	-1314.44	108.03	1577.82	-1492.70	-1.66	1580.31	-1476.18	78.26	1555.98	953.73	1927.32	71.80	379.72	2098.34	70.57	767.43
3.57000	-1502.85	153.43	46.09	-1498.99	149.56	68.99	-1478.11	125.74	200.88	-1463.45	132.38	233.04	-1190.97	11.90	19.18	-1214.69	24.94	25.04	-1377.38	-3.34	18.92	-1333.16	-19.38	74.55	-1299.69	67.66	1202.50	0.00	0.00	0.00	-1303.17	2.21	1576.38	-1302.40	107.68	1578.71	-1479.17	-2.06	1578.78	-1465.44	78.94	1555.46	953.13	1925.61	72.27	380.18	2098.26	70.72	766.69
3.58000	-1484.90	157.83	51.25	-1486.14	148.00	73.00	-1478.11	125.74	200.88	-1463.45	132.38	233.04	-1190.00	11.73	19.09	-1214.71	24.75	24.97	-1378.09	-2.42	18.56	-1338.45	-18.60	74.40	-1286.03	66.20	1203.42	0.00	0.00	0.00	-1291.43	1.49	1577.10	-1291.81	107.12	1579.42	-1465.72	-2.48	1577.22	-1454.66	79.64	1554.91	953.97	1926.84	71.91	380.25	2098.67	70.46	766.82
3.59000	-1446.63	153.15	52.55	-1450.44	145.98	73.51	-1478.11	125.74	200.88	-1463.45	132.38	233.04	-1190.75	12.01	19.01	-1214.75	24.58	24.90	-1377.90	-2.43	18.77	-1343.59	-17.84	74.30	-1277.25	65.41	1204.23	0.00	0.00	0.00	-1279.10	1.04	1577.72	-1279.26	106.28	1580.12	-1452.36	-2.91	1575.66	-1443.84	80.33	1554.35	953.90	1928.68	71.35	377.85	2100.60	69.82	767.13
3.60000	-1407.79	151.01	53.16	-1415.91	140.26	72.79	-1478.11	125.74	200.88	-1463.45	132.38	233.04	-1191.89	12.49	18.86	-1213.93	24.37	25.10	-1377.43	-3.05	19.29	-1348.48	-17.10	74.27	-1267.36	65.32	1205.31	0.00	0.00	0.00	-1266.15	0.70	1578.12	-1266.34	105.64	1580.49	-1439.09	-3.36	1574.07	-1432.98	81.04	1553.75	954.30	1928.56	71.46	377.66	2099.70	69.85	765.57
3.61000	-1376.62	150.13	52.17	-1386.69	139.59	70.34	-1478.11	125.74	200.88	-1463.42	132.38	233.04	-1191.05	11.93	18.84	-1214.52	24.39	25.07	-1377.61	-2.82	19.39	-1353.05	-16.41	74.30	-1259.39	64.63	1206.35	0.00	0.00	0.00	-1255.87	0.47	1578.49	-1253.34	105.82	1580.57	-1425.90	-3.82	1572.46	-1422.07	81.75	1553.14	953.70	1928.91	71.25	378.57	2098.33	70.37	765.28
3.62000	-1338.95	148.47	51.20	-1351.00	137.73	68.19	-1478.08	125.74	200.87	-1435.95	130.75	225.70	-1193.15	11.48	18.36	-1215.27	24.37	24.61	-1377.30	-3.04	19.52	-1357.22	-15.75	74.40	-1251.44	63.47	1206.97	0.00	0.00	0.00	-1243.15	0.40	1578.62	-1244.50	106.08	1580.53	-1412.81	-4.30	1570.84	-1411.13	82.47	1552.50	952.84	1928.42	71.32	377.99	2098.19	70.42	765.80
3.63000	-1304.71	146.28	49.32	-1315.32	136.16	65.91	-1448.03	125.52	190.59	-1406.89	129.95	217.69	-1193.42	11.01	19.12	-1214.63	24.10	24.63	-1376.53	-3.73	20.12	-1360.90	-15.15	74.57	-1235.22	63.22	1207.51	0.00	0.00	0.00	-1231.96	0.10	1578.64	-1233.79	105.70	1580.44	-1399.81	-4.80	1569.20	-1400.14	83.19	1551.83	953.71	1927.55	71.85	377.27	2100.28	69.76	767.35
3.64000	-1265.05	145.35	47.96	-1279.25	135.24	63.30	-1417.79	124.18	178.93	-1377.35	129.75	209.10	-1192.29	11.12	19.70	-1216.51	23.84	24.29	-1376.29	-3.78	20.40	-1364.01	-14.62	74.83	-1220.08	63.87	1207.85	0.00	0.00	0.00	-1221.98	0.05	1578.51	-1219.46	105.41	1579.84	-1386.89	-5.31	1567.54	-1389.12	83.92	1551.14	951.89	1927.62	71.35	378.67	2097.91	70.62	767.21
3.65000	-1226.42	144.90	46.18	-1240.76	134.03	61.12	-1385.94	123.83	167.07	-1346.64	130.14	200.06	-1194.41	10.60	19.69	-1214.34	23.92	25.30	-1376.41	-3.42	20.57	-1366.47	-14.15	75.16	-1210.84	63.09	1207.16	0.00	0.00	0.00	-1210.79	-0.10	1578.12	-1210.14	105.40	1579.47	-1374.08	-5.83	1565.87	-1378.05	84.66	1550.43	951.60	1928.60	70.96	380.00	2097.72	70.89	766.39
3.66000	-1186.34	142.64	45.53	-1203.44	133.01	58.64	-1351.67	125.49	155.47	-1316.32	129.66	190.31	-1190.79	10.29	21.40	-1213.10	23.21	26.58	-1375.98	-3.53	21.18	-1368.20	-13.77	75.58	-1202.48	62.57	1206.78	0.00	0.00	0.00	-1198.43	-0.14	1577.71	-1202.38	105.73	1578.81	-1361.35	-6.37	1564.17	-1366.94	85.41	1549.69	952.60	1928.74	71.08	380.66	2097.93	70.92	766.76
3.67000	-1145.41	140.81	45.46	-1164.27	131.53	57.32	-1317.77	126.42	143.54	-1284.09	131.39	180.84	-1192.55	8.96	19.16	-1208.53	21.15	28.90	-1376.20	-2.85	21.38	-1369.12	-13.48	76.10	-1192.95	61.45	1205.91	0.00	0.00	0.00	-1187.64	0.00	1577.22	-1187.00	105.15	1577.74	-1348.73	-6.93	1562.46	-1355.79	86.16	1548.93	953.50	1927.63	71.64	379.67	2098.57	70.57	767.53
3.68000	-1104.52	139.90	45.25	-1123.95	130.65	55.68	-1284.44	125.53	130.59	-1253.06	131.19	170.65	-1190.24	19.11	25.12	-1204.54	17.72	33.94	-1376.22	-2.41	21.67	-1369.14	-13.29	76.71	-1183.09	60.73	1204.80	0.00	0.00	0.00	-1177.91	-0.28	1576.59	-1176.93	105.19	1576.73	-1336.20	-7.51	1560.72	-1344.59	86.91	1548.14	953.85	1925.90	72.42	379.16	2098.97	70.33	766.63
3.69000	-1065.61	138.23	44.56	-1085.76	128.85	54.04	-1251.39	124.31	117.36	-1221.20	131.55	160.27	-1192.35	17.89	23.43	-1205.81	16.84	33.87	-1375.99	-2.11	22.05	-1369.15	-12.43	76.92	-1171.56	59.85	1203.54	0.00	0.00	0.00	-1165.74	-0.26	1575.80	-1165.83	105.14	1575.73	-1323.76	-8.10	1558.97	-1333.36	87.68	1547.33	953.58	1928.67	71.56	379.93	2097.32	70.98	766.61
3.70000	-1025.17	137.08	45.01	-1044.68	127.19	53.31	-1218.65	120.97	103.26	-1188.81	131.61	149.46	-1183.12	13.78	25.58	-1207.16	19.67	30.70	-1375.44	-2.37	22.71	-1368.88	-12.25	77.30	-1161.41	59.45	1201.85	0.00	0.00	0.00	-1154.81	-0.50	1574.85	-1155.95	104.67	1574.74	-1311.43	-8.71	1557.21	-1322.08	88.45	1546.49	953.30	1929.23	71.08	376.73	2098.97	69.97	766.62
3.71000	-986.20	136.11	45.62	-1009.50	126.67	51.87	-1183.70	120.19	89.94	-1156.23	130.89	138.31	-1182.59	14.12	24.01	-1212.25	21.70	26.94	-1375.98	-1.24	22.62	-1368.11	-12.52	77.96	-1153.32	59.02	1199.89	0.00	0.00	0.00	-1142.99	-0.75	1573.79	-1148.31	104.66	1573.78	-1299.99	-9.64	1555.89	-1310.76	89.23	1545.63	953.57	1929.25	71.11	376.67	2098.43	70.24	765.51
3.72000	-947.47	134.51	47.14	-970.05	126.27	52.08	-1145.71	121.27	78.59	-1122.47	130.15	127.54	-1186.07	13.81	22.30	-1211.81	22.99	25.62	-1374.87	-2.05	23.71	-1367.80	-12.07	78.30	-1143.20	58.05	1198.30	0.00	0.00	0.00	-1132.25	-1.14	1572.57	-1132.43	104.66	1572.32	-1289.22	-9.46	1554.54	-1299.40	90.01	1544.74	953.57	1928.21	71.52	379.14	2096.26	71.27	766.31
3.73000	-907.70	132.61	49.39	-930.01	124.79	53.30	-1108.37	121.29	67.55	-1087.63	130.92	118.03	-1190.24	9.10	18.24	-1214.68	22.39	24.45	-1374.83	-1.86	24.25	-1367.27	-12.01	79.13	-1131.40	57.36	1196.26	0.00	0.00	0.00	-1121.38	-1.37	1571.20	-1121.96	104.23	1570.81	-1277.49	-10.61	1552.81	-1288.00	90.80	1543.82	954.66	1927.88	71.75	377.57	2099.77	69.88	765.03
3.74000	-870.20	131.01	52.77	-892.91	123.91	55.44	-1069.82	123.12	58.92	-1054.52	129.67	108.81	-1189.88	7.94	17.71	-1213.42	22.11	24.37	-1374.79	-1.80	25.03	-1366.82	-12.01	79.89	-1121.70	55.61	1194.58	0.00	0.00	0.00	-1109.46	-1.67	1569.78	-1111.41	103.88	1569.26	-1266.40	-11.22	1551.05	-1276.56	91.60	1542.88	954.58	1928.75	71.56	378.04	2099.42	70.16	765.69
3.75000	-829.60	129.08	58.60	-857.49	121.60	58.56	-1033.81	122.44	50.55	-1021.23	129.94	101.50	-1190.30	8.13	17.35	-1214.60	22.26	24.06	-1373.84	-2.82	26.43	-1366.48	-12.13	80.76	-1109.32	55.88	1192.85	0.00	0.00	0.00	-1097.67	-2.11	1568.15	-1100.35	103.88	1567.76	-1255.22	-11.90	1549.11	-1265.07	92.40	1541.91	952.62	1927.42	71.72	378.41	2098.17	70.32	767.17
3.76000	-794.62	128.40	65.24	-822.47	120.71	63.95	-997.54	123.38	44.46	-988.46	131.08	96.03	-1191.49	8.28	16.92	-1214.06	22.14	24.05	-1373.42	-3.40	27.52	-1365.19	-13.43	82.20	-1097.28	55.37	1190.98	0.00	0.00	0.00	-1087.21	-2.45	1566.40	-1088.29	104.08	1566.04	-1244.20	-12.25	1547.43	-1253.54	93.22	1540.92	953.47	1929.65	71.23	378.04	2098.67	70.20	766.43
3.77000	-760.56	125.66	74.23	-788.59	119.60	71.46	-963.31	123.31	39.54	-957.62	130.69	91.39	-1188.83	8.08	17.34	-1213.80	21.96	23.90	-1372.88	-4.13	28.72	-1365.23	-13.00	83.02	-1089.21	54.65	1188.87	0.00	0.00	0.00	-1076.25	-2.87	1564.56	-1078.75	103.35	1564.35	-1234.12	-11.64	1545.70	-1241.97	94.03	1539.90	953.89	1928.57	71.55	378.30	2098.97	70.21	767.06
3.78000	-728.89	125.51	85.28	-753.54	118.00	81.01	-929.48	123.91	36.72	-927.98	129.78	88.28	-1189.19	7.80	16.97	-1212.71	21.80	24.02	-1372.50	-4.64	30.02	-1364.12	-14.13	84.54	-1078.41	54.48	1187.37	0.00	0.00	0.00	-1064.22	-3.13	1562.62	-1067.89	103.01	1562.58	-1222.42	-13.12	1543.91	-1230.36	94.86	1538.86	952.63	1927.40	71.58	377.37	2100.49	69.68	766.82
3.79000	-702.07	124.29	96.59	-729.02	116.74	90.41	-898.08	122.65	34.93	-899.75	129.56	86.92	-1191.80	7.90	16.40	-1214.76	21.62	23.45	-1372.54	-5.00	31.43	-1363.83	-14.28	85.62	-1069.60	54.37	1185.34	0.00	0.00	0.00	-1054.37	-3.51	1560.74	-1058.71	103.08	1560.56	-1211.13	-13.76	1542.17	-1218.71	95.69	1537.79	952.60	1929.04	71.07	377.19	2101.13	69.45	766.62
3.80000	-676.50	124.37	107.49	-700.94	114.85	101.49	-868.11	122.23	35.01	-873.97	127.40	86.46	-1190.91	7.50	16.23	-1213.80	21.31	23.55	-1370.58	-7.55	34.02	-1362.27	-15.55	87.46	-1057.46	53.63	1183.79	0.00	0.00	0.00	-1042.69	-3.65	1558.79	-1042.81	103.05	1558.51	-1199.88	-14.27	1540.54	-1207.01	96.53	1536.69	953.84	1928.70	71.33	379.66	2098.77	70.34	766.97
3.81000	-654.19	125.52	119.17	-676.93	113.28	111.40	-841.87	119.71	35.31	-850.39	126.22	87.16	-1191.01	7.58	16.28	-1212.53	21.08	23.77	-1369.58	-9.10	36.13	-1362.01	-15.59	88.69	-1046.27	53.23	1182.36	0.00	0.00	0.00	-1031.25	-3.78	1556.91	-1037.41	102.74	1556.83	-1188.55	-14.83	1538.87	-1195.27	97.38	1535.57	953.90	1928.78	71.23	380.12	2098.46	70.44	765.83
3.82000	-635.29	125.05	129.04	-657.89	113.27	119.44	-818.26	118.30	36.30	-829.24	125.09	88.17	-1190.41	7.26	16.13	-1212.46	20.88	23.66	-1368.75	-10.04	38.32	-1360.74	-16.71	90.69	-1035.68	53.43	1180.74	0.00	0.00	0.00	-1020.37	-4.00	1555.08	-1026.52	103.58	1555.11	-1178.18	-14.37	1537.29	-1183.49	98.23	1534.41	952.41	1927.53	71.42	379.36	2098.53	70.57	766.45
3.83000	-619.99	124.04	135.35	-641.65	112.46	125.50	-799.05	116.16	36.56	-811.52	123.43	88.53	-1189.60	7.49	15.86	-1213.17	20.96	23.47	-1367.86	-11.11	40.73	-1358.77	-18.38	93.12	-1024.17	53.36	1179.86	0.00	0.00	0.00	-1009.73	-3.81	1553.40	-1013.53	103.16	1553.19	-1167.23	-14.41	1535.77	-1171.67	99.09	1533.24	953.42	1927.87	71.55	377.14	2098.96	70.02	767.22
3.84000	-606.28	121.56	139.09	-628.45	110.90	128.33	-782.96	115.65	36.86	-797.05	121.76	88.16	-1190.52	7.22	16.13	-1213.84	20.91	23.23	-1367.11	-11.91	43.32	-1357.81	-18.50	94.87	-1012.87	53.68	1178.72	0.00	0.00	0.00	-999.08	-3.63	1551.87	-1001.70	103.87	1551.58	-1156.62	-13.92	1534.27	-1160.57	100.12	1531.54	954.30	1925.87	72.34	379.41	2096.61	71.07	766.73
3.85000	-595.82	119.01	139.46	-617.39	107.34	128.56	-771.65	113.98	35.05	-785.61	121.12	87.11	-1190.69	6.95	16.03	-1214.57	20.47	23.11	-1365.53	-13.47	46.65	-1355.55	-19.70	97.54	-1001.32	53.15	1177.45	0.00	0.00	0.00	-988.54	-3.20	1550.55	-991.17	104.12	1550.11	-1145.71	-13.52	1532.97	-1150.02	99.92	1530.26	954.63	1925.23	72.60	378.89	2097.51	70.87	765.99
3.86000	-588.66	111.85	134.61	-609.31	102.86	125.24	-763.80	112.94	32.03	-777.98	119.44	84.16	-1192.96	7.32	15.37	-1212.96	20.38	23.57	-1365.28	-12.98	49.33	-1353.98	-19.66	99.76	-990.04	52.46	1176.59	0.00	0.00	0.00	-978.30	-2.92	1549.39	-980.03	103.97	1549.00	-1134.52	-13.44	1531.72	-1139.01	101.02	1529.02	954.01	1927.22	71.71	378.99	2098.67	70.57	766.63
3.87000	-581.72	110.31	129.46	-604.17	99.81	118.14	-760.08	111.18	27.41	-773.11	118.02	79.93	-1191.70	7.19	15.62	-1212.34	20.00	23.66	-1363.59	-14.20	53.10	-1352.15	-19.84	102.39	-978.03	51.93	1175.58	0.00	0.00	0.00	-967.41	-2.20	1548.41	-968.60	104.71	1548.09	-1123.77	-12.47	1530.66	-1128.75	100.77	1527.94	954.25	1928.78	71.22	377.72	2097.51	70.43	766.01
3.88000	-577.65	106.19	120.58	-600.84	95.93	109.14	-758.80	110.51	24.04	-770.43	116.78	75.28	-1190.50	7.18	15.79	-1212.40	20.02	23.59	-1362.01	-14.91	57.04	-1349.17	-20.99	105.69	-963.69	51.72	1175.12	0.00	0.00	0.00	-957.24	-1.35	1547.61	-958.55	105.94	1547.34	-1113.35	-11.41	1529.75	-1118.38	101.52	1526.84	953.24	1929.72	70.96	378.39	2096.82	70.74	766.22
3.89000	-574.04	101.62	111.14	-597.78	92.61	100.25	-757.96	109.17	22.08	-769.49	114.91	70.41	-1188.39	7.27	16.18	-1211.47	20.09	24.08	-1360.25	-16.12	61.08	-1345.69	-22.43	109.41	-950.93	53.15	1174.98	0.00	0.00	0.00	-946.16	-0.55	1546.91	-945.54	106.73	1546.44	-1103.11	-10.07	1528.90	-1106.79	104.01	1525.93	954.46	1927.73	71.79	379.03	2097.90	70.54	766.12
3.90000	-567.43	98.39	102.80	-591.13	90.59	93.17	-754.02	108.19	22.78	-766.48	110.57	65.96	-1189.32	7.13	16.08	-1211.60	19.69	24.29	-1358.46	-17.34	64.09	-1342.02	-23.55	113.01	-939.49	53.55	1175.08	0.00	0.00	0.00	-934.69	0.53	1546.54	-933.56	107.87	1545.89	-1092.55	-9.05	1528.23	-1096.04	105.06	1525.22	954.75	1928.26	71.50	377.19	2099.28	69.92	766.84
3.91000	-558.39	95.28	89.32	-586.69	89.00	82.66	-750.45	107.66	23.34	-757.74	111.68	66.70	-1192.18	7.09	15.59	-1212.19	19.51	24.61	-1354.62	-18.99	69.90	-1336.51	-26.62	117.71	-924.98	53.39	1175.42	0.00	0.00	0.00	-924.91	1.66	1546.74	-925.29	109.37	1546.07	-1081.77	-8.24	1527.91	-1085.48	105.94	1524.98	953.14	1926.78	71.74	379.44	2098.95	70.33	766.05
3.92000	-550.01	92.46	76.86	-577.96	86.61	71.84	-747.82	107.87	24.06	-748.11	113.82	69.32	-1190.56	6.77	16.11	-1210.39	19.11	26.21	-1351.25	-20.08	75.61	-1331.82	-28.05	121.81	-915.46	54.73	1176.36	0.00	0.00	0.00	-914.15	3.08	1547.71	-912.58	110.22	1547.00	-1071.34	-6.68	1528.04	-1074.53	108.23	1524.92	952.19	1927.97	71.27	378.87	2097.57	70.69	766.22
3.93000	-548.96	88.96	66.59	-575.84	83.39	63.58	-745.96	107.80	24.26	-743.00	114.06	69.10	-1190.94	6.51	16.38	-1208.11	18.35	27.82	-1346.88	-21.89	81.18	-1325.36	-30.41	126.76	-904.00	55.44	1177.66	0.00	0.00	0.00	-904.35	4.24	1549.10	-905.01	111.71	1548.46	-1060.81	-4.97	1528.87	-1064.92	107.49	1526.17	953.71	1926.81	71.99	377.86	2100.56	69.88	766.06
3.94000	-545.09	86.80	58.77	-570.53	81.41	57.41	-744.73	107.79	24.54	-741.06	114.10	68.55	-1189.30	6.05	16.59	-1206.02	17.74	29.36	-1340.49	-24.20	87.67	-1317.12	-32.90	132.15	-892.44	56.04	1179.35	0.00	0.00	0.00	-894.13	5.81	1550.66	-896.55	112.83	1550.18	-1049.55	-4.42	1529.98	-1054.53	109.94	1527.27	952.74	1928.10	71.43	378.09	2099.67	70.26	766.83
3.95000	-542.64	85.63	51.25	-568.15	80.23	51.00	-743.51	108.07	24.58	-739.51	114.26	68.21	-1186.52	6.45	17.24	-1193.63	16.35	33.61	-1333.53	-25.15	94.40	-1307.56	-34.55	137.65	-876.50	57.76	1181.38	0.00	0.00	0.00	-884.10	7.22	1552.49	-882.71	114.19	1551.88	-1039.28	-2.56	1531.40	-1043.25	112.11	1528.47	953.53	1925.45	72.42	378.10	2099.42	70.16	766.99
3.96000	-539.13	86.25	44.89	-566.60	80.88	44.64	-742.48	108.74	24.78	-736.84	115.37	68.32	-1187.45	6.04	16.74	-1201.50	16.79	31.64	-1324.76	-27.02	102.57	-1296.19	-36.93	143.89	-863.40	58.45	1183.87	0.00	0.00	0.00	-873.81	8.65	1554.55	-874.27	115.80	1553.96	-1028.78	-0.89	1532.81	-1033.57	112.25	1529.79	952.62	1925.29	72.32	378.20	2099.59	70.21	766.18
3.97000	-538.67	85.80	38.81	-566.70	81.12	39.55	-741.51	108.66	24.86	-733.69	115.82	68.33	-1184.31	5.51	16.84	-1201.54	16.81	31.33	-1316.41	-26.36	110.49	-1284.12	-38.42	150.52	-853.48	58.90	1186.51	0.00	0.00	0.00	-861.60	10.32	1556.65	-865.74	117.64	1555.80	-1018.21	0.80	1534.36	-1022.33	114.50	1530.76	951.91	1927.30	71.41	379.42	2099.39	70.23	765.73
3.98000	-538.08	84.52	35.40	-565.27	80.12	36.45	-741.00	108.81	25.07	-730.95	116.29	68.56	-1185.04	5.15	15.87	-1197.01	16.38	32.16	-1306.00	-27.11	120.25	-1271.46	-39.10	157.70	-839.00	59.72	1189.16	0.00	0.00	0.00	-850.85	12.02	1558.89	-852.97	118.96	1557.56	-1007.60	2.52	1535.98	-1011.52	116.51	1531.82	952.71	1926.50	71.64	379.07	2100.22	70.11	766.81
3.99000	-538.23	83.26	32.57	-563.53	79.13	34.30	-740.52	108.88	25.33	-729.86	115.27	68.50	-1179.88	4.40	15.94	-1195.56	15.50	32.29	-1295.04	-26.34	130.12	-1258.32	-38.19	165.19	-828.42	60.69	1191.42	0.00	0.00	0.00	-840.51	13.57	1561.12	-842.68	120.47	1559.23	-997.52	4.73	1537.75	-1001.17	118.36	1532.90	952.10	1926.89	71.58	377.37	2100.87	69.64	765.98
4.00000	-535.63	83.10	31.72	-565.26	78.97	32.58	-740.46	108.29	25.26	-728.97	114.95	68.74	-1179.00	3.58	14.67	-1189.67	14.60	33.93	-1281.44	-26.53	141.38	-1243.51	-37.31	172.97	-823.94	63.62	1193.39	0.00	0.00	0.00	-829.89	15.20	1563.53	-831.49	122.22	1560.92	-986.65	5.88	1539.64	-990.55	119.82	1534.44	952.38	1927.48	71.38	378.23	2099.63	70.05	766.82
4.01000	-537.06	82.54	30.48	-564.33	78.70	31.52	-740.44	107.81	25.28	-728.73	114.27	68.69	-1173.60	1.89	12.96	-1183.27	13.29	35.78	-1267.34	-25.28	152.21	-1227.19	-36.61	181.13	-811.31	64.75	1195.38	0.00	0.00	0.00	-820.57	16.69	1565.86	-819.89	123.45	1562.67	-976.30	7.18	1541.69	-979.62	122.56	1535.49	953.17	1927.43	71.61	379.30	2097.86	70.60	766.88
4.02000	-537.91	82.50	29.46	-562.94	77.95	31.34	-740.31	107.85	25.52	-728.33	113.68	68.84	-1167.22	1.78	12.66	-1174.39	11.22	37.58	-1253.70	-22.89	162.38	-1210.32	-34.65	189.11	-801.96	64.89	1197.30	0.00	0.00	0.00	-809.26	17.88	1568.08	-810.28	124.88	1564.46	-966.38	9.01	1543.82	-969.62	122.01	1537.26	953.74	1928.14	71.48	379.20	2098.30	70.42	765.15
4.03000	-538.04	82.43	29.26	-566.18	78.63	29.68	-739.97	108.04	25.95	-727.82	113.15	69.11	-1157.85	-1.29	11.51	-1163.46	8.60	39.21	-1240.03	-22.37	172.97	-1190.94	-33.84	197.42	-788.02	65.08	1199.39	0.00	0.00	0.00	-799.36	19.11	1570.17	-801.29	125.87	1566.24	-955.92	10.02	1545.86	-959.45	122.34	1539.06	953.42	1927.77	71.70	378.50	2099.12	70.12	765.46
4.04000	-535.42	82.35	28.86	-565.41	78.19	29.54	-739.95	107.59	25.98	-727.94	112.03	69.21	-1145.79	-2.52	14.83	-1150.95	6.81	42.37	-1222.69	-19.58	181.64	-1170.83	-32.51	204.58	-779.82	65.65	1201.49	0.00	0.00	0.00	-788.35	20.37	1572.13	-790.08	126.95	1567.90	-945.48	11.10	1547.95	-949.29	123.16	1540.63	953.05	1930.39	70.63	379.32	2098.22	70.28	765.74
4.05000	-535.91	81.71	28.65	-564.23	78.32	29.49	-739.64	107.63	26.17	-727.86	111.80	69.32	-1134.52	-4.30	20.01	-1137.29	3.76	46.19	-1199.92	-18.95	190.28	-1150.93	-31.51	210.95	-771.88	65.24	1203.06	0.00	0.00	0.00	-778.18	21.30	1573.93	-780.55	128.04	1569.52	-934.90	11.79	1549.80	-938.65	124.46	1542.47	953.23	1930.29	70.57	379.09	2098.24	70.31	766.44
4.06000	-538.03	81.94	28.04	-563.87	78.21	29.47	-739.71	107.40	26.09	-728.12	111.53	69.25	-1118.05	-8.56	24.73	-1119.72	0.39	50.85	-1177.90	-17.54	197.72	-1130.04	-30.59	217.73	-759.45	65.63	1204.70	0.00	0.00	0.00	-767.58	22.12	1575.65	-770.99	128.31	1571.10	-924.64	12.59	1551.59	-928.64	124.96	1544.13	953.42	1928.64	71.42	379.33	2097.17	70.80	766.25
4.07000	-538.00	81.87	27.86	-562.49	78.29	29.74	-739.62	107.70	26.17	-728.36	111.48	69.06	-1095.48	-12.69	30.79	-1097.63	-2.65	56.48	-1156.34	-16.42	203.57	-1108.81	-29.19	224.02	-746.74	65.14	1206.21	0.00	0.00	0.00	-757.31	22.54	1577.31	-760.85	128.95	1572.76	-914.55	13.60	1553.24	-918.86	125.25	1545.78	954.24	1927.09	71.88	378.73	2097.69	70.71	766.64
4.08000	-535.33	82.34	28.46	-563.05	78.66	29.38	-739.70	107.55	25.86	-728.61	111.75	68.92	-1070.10	-16.45	36.25	-1073.04	-6.02	61.48	-1135.28	-15.59	207.62	-1087.01	-28.38	229.90	-732.71	65.75	1208.36	0.00	0.00	0.00	-747.90	23.08	1578.88	-747.87	129.78	1574.14	-904.57	14.38	1554.89	-907.88	126.98	1547.19	954.15	1925.95	72.22	378.95	2099.26	70.31	766.67
4.09000	-533.29	82.60	29.14	-563.28	78.44	29.43	-739.27	108.43	26.02	-728.32	112.94	69.26	-1043.98	-20.88	40.65	-1047.57	-9.09	65.54	-1113.51	-14.94	210.41	-1064.83	-27.50	234.51	-728.18	66.63	1209.36	0.00	0.00	0.00	-737.07	23.62	1580.32	-739.70	130.02	1575.87	-894.46	15.02	1556.43	-898.22	126.20	1548.63	953.49	1927.49	71.69	377.87	2099.68	69.92	766.05
4.10000	-535.22	82.91	28.51	-561.41	78.87	29.87	-739.17	108.61	25.93	-728.47	113.05	69.24	-1014.66	-24.08	44.58	-1020.41	-11.95	68.68	-1090.77	-14.81	212.03	-1041.87	-26.84	237.48	-720.14	66.35	1210.89	0.00	0.00	0.00	-726.85	24.05	1581.71	-729.96	130.44	1577.32	-884.56	15.70	1557.85	-888.04	126.67	1550.23	952.42	1928.50	71.22	378.01	2100.43	69.74	766.02
4.11000	-537.00	81.99	27.97	-563.40	79.24	29.21	-739.08	108.84	25.90	-728.09	114.22	69.66	-988.74	-27.39	46.89	-992.74	-14.91	70.97	-1067.51	-14.43	212.31	-1019.09	-26.14	239.08	-707.64	66.92	1212.49	0.00	0.00	0.00	-717.46	24.25	1582.97	-719.50	130.70	1578.61	-874.48	16.25	1559.34	-877.36	128.07	1551.70	951.68	1928.85	70.85	378.84	2099.82	70.10	765.79
4.12000	-537.21	82.12	28.04	-563.12	79.01	29.54	-739.35	108.29	25.56	-728.00	114.11	69.76	-961.67	-31.33	48.10	-966.25	-17.97	71.79	-1043.30	-14.62	211.43	-996.02	-25.63	239.34	-703.84	67.33	1213.14	0.00	0.00	0.00	-707.73	24.43	1584.01	-709.35	130.80	1579.76	-864.06	16.13	1560.61	-867.75	127.68	1553.07	953.27	1928.77	71.25	378.91	2098.72	70.23	766.65
4.13000	-535.27	81.96	28.24	-563.73	79.04	29.48	-739.12	108.86	25.80	-728.17	114.30	69.99	-932.57	-34.48	48.91	-938.17	-20.16	71.97	-1019.18	-14.99	209.26	-972.60	-24.91	238.31	-692.56	67.40	1215.13	0.00	0.00	0.00	-697.81	24.82	1584.98	-697.74	130.69	1580.65	-854.27	16.82	1561.82	-858.08	128.39	1554.22	953.51	1929.30	71.04	377.88	2099.70	69.67	766.07
4.14000	-536.23	81.43	28.04	-564.34	79.36	29.17	-739.35	108.87	25.96	-728.41	113.97	70.00	-903.45	-37.33	48.70	-910.09	-22.50	71.17	-994.53	-15.69	205.83	-948.84	-24.72	236.20	-677.79	68.72	1215.93	0.00	0.00	0.00	-688.17	25.04	1585.83	-688.55	131.03	1581.58	-844.65	17.66	1562.87	-848.24	128.42	1555.51	952.49	1928.44	71.09	377.01	2099.52	69.57	765.30
4.15000	-538.48	81.78	27.49	-565.16	78.71	29.26	-739.87	108.04	25.59	-728.49	113.91	70.23	-871.43	-39.65	48.11	-881.45	-24.62	69.57	-969.21	-16.58	201.45	-925.26	-24.25	232.78	-667.16	69.32	1216.97	0.00	0.00	0.00	-678.43	25.26	1586.47	-679.26	131.25	1582.18	-834.92	18.15	1563.73	-837.45	130.51	1556.12	954.53	1928.33	71.62	377.66	2098.44	70.07	765.89
4.16000	-538.60	81.89	27.64	-563.91	79.53	29.16	-739.64	108.80	26.08	-728.87	113.36	70.33	-840.91	-41.47	46.58	-851.43	-26.51	67.43	-943.74	-17.51	195.82	-901.12	-24.00	228.48	-654.39	69.70	1217.51	0.00	0.00	0.00	-668.36	25.18	1586.92	-668.97	131.59	1582.81	-825.19	18.50	1564.47	-828.14	129.77	1557.19	954.32	1928.05	71.51	379.11	2098.56	70.50	766.57
4.17000	-537.37	82.44	28.30	-562.99	79.35	30.18	-739.91	108.10	25.88	-728.39	113.98	70.80	-807.03	-42.61	45.02	-822.00	-26.94	64.06	-917.00	-19.71	189.44	-876.66	-24.18	223.27	-648.77	69.91	1218.00	0.00	0.00	0.00	-657.75	25.28	1587.17	-658.35	131.85	1583.13	-815.32	18.66	1565.12	-818.04	130.15	1558.04	952.59	1928.84	71.03	378.07	2099.39	69.96	765.37
4.18000	-537.25	82.59	28.54	-562.43	79.02	30.23	-739.95	107.55	25.71	-728.60	113.30	70.68	-772.50	-44.75	43.55	-786.98	-28.22	61.62	-890.19	-20.81	181.45	-851.78	-24.50	216.96	-637.06	70.20	1217.94	0.00	0.00	0.00	-647.79	25.37	1587.32	-648.12	131.44	1583.42	-805.73	19.38	1565.63	-808.29	130.73	1558.65	953.05	1927.86	71.49	377.41	2099.21	70.10	765.49
4.19000	-537.96	83.35	28.92	-563.75	79.82	30.33	-739.76	107.86	25.92	-728.35	113.87	70.90	-740.12	-46.48	40.66	-753.09	-30.51	58.83	-862.80	-22.78	172.78	-826.20	-25.26	209.93	-630.41	70.96	1218.02	0.00	0.00	0.00	-638.44	25.37	1587.41	-639.57	131.79	1583.79	-795.98	19.78	1565.92	-798.73	130.56	1559.06	953.03	1926.26	72.08	378.24	2098.10	70.42	765.80
4.20000	-532.51	83.28	30.34	-562.19	79.46	30.62	-739.57	107.78	25.94	-727.95	114.27	71.23	-704.51	-48.05	37.67	-719.08	-33.42	55.01	-835.04	-23.43	162.93	-799.94	-26.50	202.16	-625.97	71.82	1217.59	0.00	0.00	0.00	-629.49	25.39	1587.34	-630.94	131.50	1584.10	-786.05	19.64	1566.08	-788.61	131.37	1559.62	953.03	1928.14	71.55	378.15	2097.77	70.44	767.35
4.21000	-537.33	84.29	27.77	-562.73	79.74	30.56	-739.46	107.82	26.06	-727.85	113.92	70.99	-669.60	-49.26	35.01	-684.31	-35.60	51.35	-806.57	-24.16	152.46	-773.33	-27.44	193.62	-612.72	72.44	1217.51	0.00	0.00	0.00	-619.33	25.38	1587.11	-620.41	131.38	1584.13	-776.69	20.35	1566.02	-778.82	131.72	1559.90	954.04	1926.67	72.13	377.52	2098.39	70.30	766.17
4.22000	-531.55	83.36	31.81	-561.90	79.75	30.90	-739.25	108.12	26.16	-727.79	113.49	70.77	-634.88	-51.12	32.26	-650.11	-37.17	47.93	-777.15	-25.70	141.99	-745.76	-29.19	185.06	-603.64	72.44	1217.21	0.00	0.00	0.00	-609.90	25.33	1586.69	-609.92	131.52	1584.01	-766.87	20.33	1565.81	-769.54	131.03	1560.16	953.77	1928.16	71.77	379.19	2099.86	70.21	765.25
4.23000	-534.78	83.26	31.48	-563.56	79.76	31.02	-739.51	107.62	25.93	-727.75	113.13	70.75	-598.34	-51.39	30.05	-614.31	-37.77	45.12	-746.87	-27.04	131.09	-718.44	-29.82	175.67	-599.95	73.50	1216.71	0.00	0.00	0.00	-599.48	25.28	1586.16	-596.91	131.87	1583.54	-757.15	20.47	1565.50	-759.52	131.23	1560.06	952.85	1929.13	71.12	379.75	2100.26	70.10	765.25
4.24000	-538.60	85.09	33.52	-562.12	79.47	32.07	-739.61	107.28	25.87	-727.51	113.37	70.99	-561.98	-51.25	28.18	-579.31	-37.96	42.33	-716.23	-28.19	119.92	-690.39	-30.99	166.31	-583.15	74.82	1216.27	0.00	0.00	0.00	-590.50	25.21	1585.65	-587.95	131.61	1583.19	-747.48	20.73	1565.03	-749.50	131.92	1559.73	952.61	1927.73	71.55	378.20	2100.44	69.81	764.76
4.25000	-535.07	87.65	36.26	-561.02	80.14	33.15	-739.54	107.35	25.98	-727.09	113.52	71.19	-525.28	-50.87	26.88	-543.50	-37.49	40.03	-685.19	-29.11	108.81	-662.17	-32.21	156.94	-572.84	75.41	1215.60	0.00	0.00	0.00	-580.24	25.20	1584.83	-579.72	131.16	1582.64	-737.86	20.95	1564.28	-739.63	132.36	1559.25	953.16	1929.57	70.95	378.38	2100.23	69.88	763.88
4.26000	-533.39	82.19	33.03	-562.05	80.02	34.06	-739.38	107.50	26.23	-726.88	113.18	71.19	-485.63	-50.05	26.81	-507.24	-36.48	38.41	-654.09	-30.13	98.01	-633.34	-33.75	147.58	-574.67	76.30	1214.39	0.00	0.00	0.00	-569.83	25.11	1583.90	-569.77	130.80	1582.18	-727.97	20.72	1563.45	-729.86	132.79	1558.61	952.80	1929.26	71.08	378.20	2098.60	70.08	764.92
4.27000	-523.43	78.70	43.55	-559.70	82.38	38.03	-739.43	107.31	26.32	-726.45	113.40	71.49	-450.37	-48.85	26.35	-471.58	-35.33	37.21	-621.85	-32.16	87.96	-604.13	-35.05	138.33	-566.61	77.11	1213.34	0.00	0.00	0.00	-560.59	25.02	1583.02	-559.65	131.18	1581.40	-718.20	20.66	1562.53	-720.25	132.47	1558.00	954.29	1929.56	71.28	378.67	2096.60	71.04	764.86
4.28000	-523.44	99.50	52.61	-555.34	83.08	39.73	-739.20	107.36	26.51	-726.24	112.90	71.51	-414.63	-47.07	26.91	-436.50	-33.94	36.49	-589.18	-34.75	78.59	-574.86	-36.48	129.26	-553.76	78.20	1212.34	0.00	0.00	0.00	-551.58	24.92	1581.97	-550.12	131.10	1580.57	-708.56	20.79	1561.53	-710.32	132.70	1557.20	953.28	1927.72	71.66	378.54	2099.27	70.15	764.58
4.29000	-525.26	97.45	48.80	-556.19	82.17	37.33	-739.29	107.11	26.50	-725.93	113.05	71.85	-377.38	-44.01	28.45	-400.48	-32.06	36.80	-556.74	-36.24	69.31	-545.57	-36.94	120.35	-539.48	79.15	1211.26	0.00	0.00	0.00	-541.90	24.84	1580.78	-540.22	130.99	1579.70	-699.06	21.15	1560.39	-700.39	132.74	1556.36	951.22	1929.05	70.75	378.43	2098.84	70.20	765.83
4.30000	-519.90	93.76	44.30	-559.35	81.50	34.17	-739.45	106.69	26.45	-725.60	113.33	72.19	-344.81	-41.60	29.67	-366.44	-29.90	37.35	-523.68	-38.11	61.07	-515.69	-38.66	112.75	-541.39	79.08	1209.78	0.00	0.00	0.00	-531.26	24.82	1579.58	-530.08	131.09	1578.60	-689.36	21.16	1559.19	-690.38	133.17	1555.39	952.12	1926.99	71.56	378.65	2098.75	70.29	765.42
4.31000	-522.10	91.40	38.88	-561.23	80.74	31.79	-739.20	106.84	26.77	-725.40	112.82	71.99	-308.82	-38.76	32.87	-332.16	-27.68	39.04	-490.37	-39.77	53.73	-485.41	-40.33	105.98	-527.38	78.99	1208.73	0.00	0.00	0.00	-521.00	24.65	1578.21	-519.41	131.03	1577.44	-679.77	21.48	1557.88	-680.38	133.45	1554.18	953.17	1927.62	71.70	378.04	2099.22	69.94	764.89
4.32000	-532.19	85.74	31.71	-561.30	80.62	31.22	-739.26	106.55	26.91	-725.18	112.81	72.33	-275.40	-36.34	36.75	-299.86	-25.61	41.45	-457.22	-40.63	47.09	-455.44	-41.63	99.95	-513.72	79.44	1207.22	0.00	0.00	0.00	-510.69	24.51	1576.72	-510.72	130.99	1575.95	-669.90	21.51	1556.40	-670.66	133.24	1552.98	954.02	1927.17	72.05	377.22	2101.89	69.18	765.12
4.33000	-535.20	84.97	29.95	-562.21	80.12	31.06	-738.90	106.85	27.35	-724.53	113.30	72.80	-242.15	-33.25	42.21	-266.57	-23.55	45.70	-424.87	-40.90	41.41	-425.63	-43.59	95.18	-501.72	79.98	1205.89	0.00	0.00	0.00	-501.76	24.36	1575.14	-499.69	130.83	1574.58	-660.03	21.63	1554.78	-660.38	134.00	1551.53	952.52	1927.48	71.51	376.41	2099.44	69.68	764.39
4.34000	-535.09	84.44	29.75	-562.37	80.55	30.60	-739.09	106.13	27.47	-724.14	113.20	73.16	-210.84	-31.72	49.03	-234.67	-21.30	51.30	-392.81	-41.52	37.51	-396.61	-44.78	91.23	-495.28	80.00	1204.30	0.00	0.00	0.00	-491.94	24.22	1573.49	-489.18	130.71	1572.91	-650.05	21.57	1553.06	-650.50	133.75	1549.80	953.83	1928.19	71.60	379.92	2096.52	70.96	764.26
4.35000	-535.97	85.17	29.44	-564.30	80.67	29.91	-738.98	105.99	27.91	-723.93	112.26	73.12	-181.11	-29.69	57.19	-203.47	-19.89	58.57	-361.64	-41.87	34.89	-368.79	-45.09	88.17	-482.15	80.34	1202.32	0.00	0.00	0.00	-481.75	23.96	1571.71	-480.23	130.85	1571.36	-640.03	21.34	1551.17	-640.54	134.05	1547.97	954.01	1927.28	71.98	379.85	2099.69	70.09	765.58
4.36000	-537.15	84.77	28.91	-563.90	80.70	29.77	-738.60	106.16	28.75	-723.38	112.70	73.80	-151.05	-27.92	67.42	-173.75	-18.62	66.97	-331.34	-41.60	33.54	-341.50	-45.44	86.51	-469.27	80.44	1200.50	0.00	0.00	0.00	-471.85	23.76	1569.83	-468.77	130.80	1569.37	-630.03	21.18	1549.20	-630.99	133.53	1546.27	952.20	1926.82	71.60	375.03	2102.35	68.48	765.18
4.37000	-536.31	84.93	28.69	-562.58	81.16	29.67	-738.49	105.62	29.25	-723.14	112.11	74.18	-123.45	-26.46	78.03	-144.67	-17.76	76.75	-302.45	-41.36	33.36	-315.86	-44.99	85.62	-464.42	80.18	1198.52	0.00	0.00	0.00	-463.05	23.60	1568.02	-458.78	130.48	1567.55	-620.09	20.89	1547.12	-620.55	134.40	1543.97	951.45	1927.60	71.33	376.79	2101.60	68.97	764.74
4.38000	-536.16	85.44	28.72	-560.73	81.48	29.90	-738.03	105.97	30.20	-722.86	111.68	74.71	-98.73	-25.73	88.63	-123.33	-18.30	84.24	-275.50	-39.99	33.59	-291.44	-44.86	85.85	-447.87	80.27	1196.68	0.00	0.00	0.00	-451.46	23.51	1566.03	-451.20	130.35	1565.81	-610.18	20.68	1545.00	-610.16	134.58	1541.73	951.96	1928.24	71.21	376.10	2101.01	69.36	765.58
4.39000	-535.80	85.42	28.49	-562.89	81.14	29.36	-738.03	105.49	30.84	-722.08	112.36	75.84	-75.84	-24.13	98.70	-100.81	-17.41	93.17	-250.34	-39.20	34.92	-268.61	-44.31	86.54	-434.48	79.95	1194.50	0.00	0.00	0.00	-441.85	23.19	1564.14	-439.37	130.11	1563.62	-600.09	20.23	1542.73	-600.35	133.78	1539.65	952.08	1927.69	71.42	379.76	2098.65	70.46	765.34
4.40000	-535.59	84.82	28.15	-562.59	81.42	29.25	-737.62	105.59	31.81	-721.95	111.70	76.53	-55.52	-23.57	107.85	-80.08	-16.67	101.37	-227.38	-38.13	36.41	-247.86	-43.14	87.32	-428.87	80.68	1192.67	0.00	0.00	0.00	-431.93	22.78	1562.22	-429.38	130.05	1561.90	-589.99	19.76	1540.46	-590.14	134.01	1537.40	951.44	1927.84	71.20	376.68	2098.99	69.82	765.83
4.41000	-534.62	85.42	28.51	-564.34	81.62	28.29	-737.68	104.99	32.68	-721.04	112.34	77.89	-38.04	-22.81	114.74	-61.50	-15.35	108.33	-206.39	-37.14	38.02	-229.04	-42.06	88.13	-424.01	79.93	1190.40	0.00	0.00	0.00	-422.49	22.16	1560.40	-419.64	129.61	1560.03	-579.91	19.17	1538.15	-580.48	132.72	1535.10	951.65	1929.01	70.96	377.07	2099.74	69.52	766.23
4.42000	-535.29	85.35	28.20	-564.36	81.59	27.88	-737.34	104.78	33.94	-720.54	112.03	78.93	-21.78	-21.90	120.61	-45.34	-14.20	113.44	-188.22	-35.47	38.63	-212.30	-41.18	88.68	-411.95	79.32	1188.31	0.00	0.00	0.00	-412.40	21.64	1558.67	-410.67	129.26	1558.28	-569.88	18.67	1536.00	-570.36	131.92	1533.05	953.21	1928.41	71.32	379.27	2099.85	70.13	766.41
4.43000	-535.38	86.19	28.10	-562.10	81.51	28.24	-736.93	105.19	35.53	-719.35	113.14	80.73	-9.71	-21.23	123.88	-31.82	-13.68	116.37	-172.82	-34.56	38.46	-197.89	-40.55	88.50	-399.11	79.71	1186.45	0.00	0.00	0.00	-402.24	21.13	1557.10	-399.02	128.47	1556.58	-559.69	17.88	1534.02	-559.98	131.58	1531.11	952.21	1927.82	71.40	380.07	2099.14	70.46	765.12
4.44000	-535.54	85.19	27.59	-561.11	82.09	28.11	-736.47	105.91	37.52	-718.73	112.78	82.12	2.54	-20.43	124.66	-20.70	-12.39	117.22	-160.44	-34.25	37.46	-186.06	-39.94	87.40	-390.02	78.97	1184.79	0.00	0.00	0.00	-391.80	20.33	1555.69	-390.21	127.97	1555.33	-549.56	17.29	1532.22	-549.65	130.97	1529.22	954.21	1927.98	71.64	380.32	2099.36	70.27	764.61
4.45000	-535.02	85.82	28.15	-562.39	82.11	27.51	-735.94	106.54	39.76	-717.75	113.31	83.92	12.64	-18.78	123.20	-11.75	-11.10	114.90	-151.60	-32.80	34.97	-176.95	-39.02	85.32	-375.76	78.42	1183.41	0.00	0.00	0.00	-381.37	19.45	1554.46	-380.90	127.30	1554.09	-539.27	16.36	1530.67	-539.60	129.62	1527.66	953.96	1928.08	71.58	378.54	2100.48	69.67	765.00
4.46000	-535.35	85.95	27.75	-562.59	81.94	27.43	-735.52	106.91	42.07	-716.21	114.52	86.36	20.05	-17.13	118.12	-4.75	-9.52	110.16	-145.84	-31.11	32.42	-170.11	-37.70	82.44	-363.44	77.26	1181.89	0.00	0.00	0.00	-371.29	18.38	1553.44	-368.40	126.19	1553.02	-528.82	15.20	1529.22	-529.27	129.16	1526.04	953.98	1926.40	72.15	377.68	2100.29	69.81	765.28
4.47000	-533.60	85.94	28.08	-561.08	82.44	27.51	-734.84	107.55	44.81	-715.13	114.51	88.63	24.22	-15.64	109.58	0.36	-8.60	102.39	-143.30	-29.26	30.49	-165.25	-35.81	79.02	-356.71	76.20	1181.14	0.00	0.00	0.00	-361.68	17.14	1552.62	-358.21	124.99	1552.14	-518.42	14.25	1527.96	-519.00	127.82	1524.90	953.49	1928.12	71.51	378.80	2099.95	69.95	765.28
4.48000	-535.12	85.58	27.63	-558.16	82.53	28.16	-733.83	108.48	48.10	-713.17	115.66	91.76	29.23	-14.04	99.69	4.88	-6.75	93.14	-141.39	-27.50	28.71	-162.10	-33.14	75.22	-344.79	74.95	1180.66	0.00	0.00	0.00	-350.69	16.10	1551.94	-349.00	123.81	1551.63	-508.10	13.25	1526.84	-508.63	126.76	1523.63	952.94	1928.10	71.52	380.53	2098.58	70.59	765.64
4.49000	-534.25	85.68	27.91	-559.41	82.65	27.45	-732.81	109.04	51.67	-710.81	116.54	95.20	36.90	-13.32	89.09	11.61	-5.30	83.46	-138.20	-26.86	29.04	-157.22	-31.57	73.42	-333.87	73.44	1179.67	0.00	0.00	0.00	-340.93	14.54	1551.55	-338.25	122.38	1551.05	-497.64	11.90	1525.82	-498.11	125.15	1522.64	953.16	1927.29	71.73	380.57	2099.44	70.40	765.23
4.50000	-534.66	85.45	27.65	-561.80	82.90	26.78	-730.99	110.68	56.34	-707.81	118.20	99.45	44.04	-12.24	76.50	20.86	-2.35	74.47	-135.81	-26.72	29.19	-149.83	-31.67	74.09	-321.96	71.91	1179.79	0.00	0.00	0.00	-330.60	13.00	1551.98	-326.81	121.20	1551.30	-487.24	10.60	1525.37	-487.42	123.89	1522.19	952.13	1929.69	70.77	378.20	2100.20	69.76	764.23
4.51000	-534.14	85.46	27.96	-560.58	82.66	27.22	-729.02	111.16	61.18	-704.35	119.60	104.02	48.49	-10.99	66.11	23.19	-0.74	64.79	-134.00	-26.14	29.00	-144.61	-32.21	74.56	-313.65	70.07	1179.82	0.00	0.00	0.00	-320.15	11.17	1553.11	-315.35	118.88	1552.51	-476.81	9.26	1525.70	-476.64	122.71	1522.50	951.19	1929.97	70.58	377.27	2100.81	69.55	764.59
4.52000	-532.89	86.08	28.11	-563.04	82.91	26.32	-726.14	112.63	67.07	-699.85	122.00	109.63	51.23	-9.98	58.25	27.37	-0.07	58.54	-132.57	-26.41	28.87	-141.38	-32.87	74.35	-298.54	69.11	1180.78	0.00	0.00	0.00	-310.12	8.97	1554.72	-303.65	116.74	1554.39	-466.25	7.63	1526.63	-465.93	121.04	1523.82	952.25	1927.53	71.63	377.71	2099.46	69.79	765.66
4.53000	-533.30	86.14	27.74	-560.52	82.52	26.91	-722.44	113.89	73.73	-694.51	123.64	115.75	52.41	-9.72	52.15	28.20	0.14	53.17	-131.57	-27.14	28.90	-138.90	-33.28	74.67	-286.14	67.94	1182.25	0.00	0.00	0.00	-300.21	6.89	1556.59	-292.62	114.77	1556.61	-455.84	6.12	1528.05	-454.96	119.56	1525.70	951.45	1927.30	71.41	378.91	2100.04	69.88	765.04
4.54000	-534.52	85.95	27.36	-559.29	83.44	26.66	-717.41	115.29	81.30	-688.08	124.70	122.44	54.46	-8.92	47.31	29.67	0.37	49.11	-130.89	-27.76	28.78	-136.82	-34.14	75.19	-277.54	66.43	1184.27	0.00	0.00	0.00	-289.23	4.52	1558.66	-281.82	112.21	1559.13	-445.34	4.46	1529.69	-444.13	117.70	1527.81	951.59	1928.94	70.94	378.97	2099.10	70.09	765.99
4.55000	-533.59	86.14	26.80	-559.94	82.77	26.70	-711.53	115.37	89.11	-679.98	126.12	129.67	55.03	-8.09	43.59	30.83	0.88	46.03	-130.23	-28.47	28.78	-134.99	-34.68	75.41	-266.28	65.03	1186.74	0.00	0.00	0.00	-278.48	2.07	1560.76	-271.18	109.65	1561.78	-434.97	3.07	1531.43	-433.04	116.83	1529.90	952.77	1928.06	71.45	376.87	2100.74	69.45	766.21
4.56000	-531.93	86.41	26.55	-555.69	82.79	27.57	-703.70	116.82	98.19	-670.42	127.47	137.00	54.57	-7.42	40.38	31.78	1.81	43.55	-129.72	-28.86	28.91	-133.19	-35.08	75.57	-249.05	64.25	1190.24	0.00	0.00	0.00	-268.10	-0.36	1562.84	-260.71	106.67	1564.39	-424.50	1.12	1532.98	-422.06	115.51	1532.07	952.37	1928.60	71.29	378.37	2098.78	70.27	764.72
4.57000	-532.10	86.04	25.70	-555.62	82.68	27.81	-694.65	117.83	107.52	-659.69	128.21	144.20	55.79	-6.61	38.51	32.00	3.03	41.65	-129.36	-28.66	28.87	-131.64	-35.33	75.74	-236.80	62.37	1192.97	0.00	0.00	0.00	-257.93	-2.83	1564.77	-249.86	104.49	1566.88	-414.18	-0.52	1534.51	-411.04	114.28	1534.07	952.22	1926.29	71.69	378.37	2099.99	69.85	765.19
4.58000	-529.18	87.15	25.52	-554.33	82.66	27.95	-684.16	119.07	117.95	-647.85	128.62	151.08	56.69	-5.83	36.90	32.77	3.52	40.22	-129.05	-28.77	28.96	-130.54	-35.27	75.83	-227.59	61.78	1196.02	0.00	0.00	0.00	-247.63	-5.24	1566.61	-239.13	101.52	1569.33	-403.68	-2.52	1535.98	-400.15	112.30	1536.10	951.43	1928.56	71.02	377.55	2100.73	69.45	766.04
4.59000	-526.43	87.82	25.20	-550.01	83.09	28.70	-672.82	120.14	128.81	-635.93	130.94	157.69	56.59	-5.34	35.49	32.09	3.89	38.74	-128.79	-28.78	29.00	-129.85	-35.03	75.89	-217.33	59.98	1198.94	0.00	0.00	0.00	-236.73	-7.54	1568.22	-228.33	98.77	1571.46	-393.37	-3.76	1537.47	-389.39	110.87	1538.03	952.51	1929.07	71.11	377.83	2100.38	69.51	766.24
4.60000	-525.97	88.43	23.13	-545.85	83.41	29.15	-660.42	120.90	140.77	-620.10	130.65	166.70	56.50	-5.12	34.59	32.39	4.22	37.86	-128.61	-28.64	29.17	-129.31	-34.75	75.98	-205.71	58.96	1201.79	0.00	0.00	0.00	-226.87	-9.73	1569.78	-217.52	96.59	1573.40	-382.94	-5.35	1538.85	-378.94	108.61	1539.98	953.07	1927.53	71.69	379.10	2100.01	69.67	766.09
4.61000	-521.78	89.20	21.98	-541.12	84.32	30.12	-646.77	121.18	153.13	-605.15	130.30	175.96	56.82	-4.82	33.97	32.96	4.62	37.36	-128.47	-28.21	29.20	-128.93	-34.29	76.01	-195.92	57.42	1204.05	0.00	0.00	0.00	-216.79	-11.87	1571.19	-206.97	94.35	1575.24	-372.57	-6.60	1540.13	-368.06	107.53	1541.52	952.68	1926.73	71.80	378.97	2097.96	70.57	765.47
4.62000	-518.44	89.62	20.23	-535.44	84.91	31.41	-631.48	121.05	165.51	-589.32	129.24	185.40	58.14	-4.54	33.56	33.11	4.65	36.95	-128.34	-28.05	29.46	-128.60	-33.82	76.11	-184.37	56.98	1206.30	0.00	0.00	0.00	-206.62	-13.96	1572.48	-196.51	92.28	1576.94	-362.27	-7.92	1541.34	-357.33	106.31	1543.01	953.36	1926.80	71.71	377.87	2098.60	70.28	765.20
4.63000	-514.89	90.59	18.38	-527.75	86.32	32.88	-614.83	120.03	177.27	-571.17	129.37	195.21	56.69	-4.66	32.56	33.46	4.82	36.68	-128.18	-27.59	29.58	-128.27	-33.39	76.11	-173.46	56.23	1207.86	0.00	0.00	0.00	-195.69	-15.69	1573.80	-186.07	90.31	1578.52	-351.91	-9.31	1542.35	-346.82	104.36	1544.38	952.77	1927.86	71.47	378.65	2099.06	70.19	766.35
4.64000	-508.81	91.78	16.69	-518.80	87.56	34.73	-596.82	119.71	188.85	-552.22	127.66	203.69	58.07	-4.91	32.57	33.56	5.04	36.28	-127.94	-27.41	29.78	-128.02	-32.78	75.98	-162.33	55.55	1208.79	0.00	0.00	0.00	-186.60	-17.42	1575.01	-175.57	88.61	1580.06	-341.62	-10.69	1543.24	-336.27	103.02	1545.46	951.57	1929.01	70.89	378.04	2100.29	69.76	766.33
4.65000	-501.40	93.39	15.45	-508.14	89.31	37.58	-577.87	118.46	199.70	-532.05	126.48	211.78	57.53	-4.77	31.95	34.16	4.88	36.21	-127.88	-27.42	29.89	-127.74	-32.67	75.98	-150.43	54.80	1208.99	0.00	0.00	0.00	-174.83	-18.88	1576.11	-165.20	86.70	1581.39	-331.30	-11.91	1543.93	-325.55	102.39	1546.35	951.52	1927.70	71.24	378.24	2099.63	69.77	765.98
4.66000	-490.57	95.59	18.90	-497.09	90.94	41.68	-556.61	118.11	208.58	-511.33	125.07	219.14	58.79	-4.82	32.21	34.02	5.00	36.05	-127.91	-27.02	29.72	-127.57	-32.62	75.93	-140.49	54.71	1209.12	0.00	0.00	0.00	-165.37	-20.35	1577.19	-154.84	85.12	1582.62	-320.97	-13.14	1544.46	-315.17	100.79	1547.09	951.68	1927.32	71.51	377.73	2099.05	69.93	765.60
4.67000	-475.92	99.47	23.99	-482.66	94.00	46.57	-535.18	116.15	216.32	-489.82	123.74	225.84	58.96	-5.00	32.04	33.70	4.92	35.71	-127.88	-26.86	29.73	-127.55	-32.40	75.82	-132.46	54.02	1209.10	0.00	0.00	0.00	-155.77	-21.72	1578.26	-144.54	83.91	1583.79	-310.53	-14.40	1544.87	-304.62	100.46	1547.56	951.46	1928.21	71.23	377.95	2099.41	69.84	766.01
4.68000	-455.91	103.98	30.11	-458.47	97.28	53.27	-515.35	113.73	223.02	-468.43	122.36	231.94	58.88	-4.70	31.79	34.22	4.87	35.82	-127.77	-27.14	29.89	-127.33	-32.81	75.92	-117.63	53.84	1208.96	0.00	0.00	0.00	-145.32	-22.84	1579.25	-134.28	82.89	1584.87	-300.14	-15.31	1545.29	-294.29	98.79	1548.17	952.72	1927.54	71.50	377.55	2099.07	69.76	764.87
4.69000	-431.95	108.24	35.98	-434.72	101.98	58.97	-494.20	111.85	228.22	-447.47	120.29	237.97	58.98	-4.81	31.80	34.03	4.99	35.61	-127.75	-27.20	29.97	-127.20	-32.51	75.79	-108.31	54.08	1209.37	0.00	0.00	0.00	-134.76	-23.76	1580.23	-124.15	81.63	1585.97	-289.64	-16.54	1545.73	-284.04	97.71	1548.61	950.91	1926.95	71.44	378.72	2099.29	70.12	764.87
4.70000	-407.15	112.61	40.78	-410.30	104.66	63.61	-472.35	109.73	231.92	-426.03	118.53	243.13	59.37	-4.68	31.65	33.93	5.16	35.50	-127.72	-26.68	29.85	-126.85	-32.51	75.89	-101.67	53.54	1209.80	0.00	0.00	0.00	-124.57	-24.49	1581.17	-113.83	80.59	1586.90	-279.29	-17.46	1546.30	-273.77	96.84	1549.23	951.42	1926.24	71.87	378.26	2097.32	70.55	765.61
4.71000	-378.88	116.74	45.11	-385.93	108.04	66.89	-450.06	108.28	234.41	-403.78	116.16	246.59	58.85	-4.77	31.50	33.50	5.13	35.07	-127.50	-26.90	30.11	-126.54	-32.39	75.85	-91.41	52.97	1210.12	0.00	0.00	0.00	-113.87	-25.30	1582.11	-103.46	79.82	1587.89	-268.81	-18.41	1547.02	-263.46	96.10	1549.98	953.97	1926.29	72.31	378.01	2099.31	69.91	766.04
4.72000	-351.51	120.02	48.28	-357.26	110.70	70.20	-427.30	106.40	235.31	-380.83	114.94	248.69	58.32	-5.04	31.04	33.13	5.02	34.77	-127.42	-26.47	30.10	-126.28	-32.19	75.87	-79.23	53.33	1210.71	0.00	0.00	0.00	-102.85	-25.90	1582.98	-93.08	78.96	1588.81	-258.35	-19.32	1547.91	-253.16	95.13	1550.87	954.77	1926.41	72.29	378.53	2098.47	70.17	764.53
4.73000	-322.60	123.10	50.74	-330.12	112.64	71.91	-404.03	105.13	234.86	-357.33	114.22	249.37	57.22	-5.04	30.63	33.53	5.12	34.86	-127.42	-26.19	30.13	-126.00	-32.05	75.84	-68.45	53.32	1211.21	0.00	0.00	0.00	-92.29	-26.37	1583.79	-82.58	78.83	1589.58	-247.71	-20.11	1548.93	-242.82	93.97	1551.92	953.10	1927.61	71.64	379.15	2098.81	70.35	765.11
4.74000	-292.56	125.00	52.50	-299.51	114.88	73.34	-380.26	104.53	233.18	-333.53	113.10	248.66	58.37	-5.02	30.94	33.54	5.29	34.84	-127.47	-25.87	30.10	-125.78	-32.02	75.99	-59.40	52.78	1212.15	0.00	0.00	0.00	-81.70	-26.54	1584.52	-72.22	78.56	1590.29	-237.00	-20.97	1550.01	-232.44	93.20	1552.94	952.06	1928.11	71.24	379.29	2097.86	70.85	764.49
4.75000	-261.39	127.66	53.54	-269.69	116.14	73.76	-356.18	103.65	229.80	-310.02	111.73	246.75	57.35	-4.97	30.47	33.62	4.91	34.66	-127.42	-25.99	30.36	-125.74	-31.84	76.17	-50.81	52.01	1212.89	0.00	0.00	0.00	-70.97	-26.86	1585.18	-61.83	78.54	1590.74	-226.32	-21.85	1551.10	-222.24	92.43	1553.89	952.20	1926.78	71.67	377.72	2098.70	70.11	766.10
4.76000	-227.55	128.85	54.54	-236.56	118.69	74.25	-331.80	103.25	225.15	-286.23	110.93	243.80	57.79	-5.02	30.46	33.15	4.73	34.49	-127.44	-25.92	30.52	-125.67	-31.70	76.43	-44.22	51.76	1213.71	0.00	0.00	0.00	-60.30	-27.01	1585.69	-51.50	78.14	1591.14	-215.65	-22.56	1552.20	-211.91	91.83	1554.88	952.79	1928.01	71.34	376.16	2100.70	69.34	766.93
4.77000	-195.28	130.99	55.13	-202.30	116.17	73.36	-306.97	103.60	219.17	-262.39	109.92	239.67	58.50	-4.91	30.62	33.40	4.58	34.48	-127.41	-25.72	30.62	-125.68	-31.23	76.44	-35.16	51.33	1214.58	0.00	0.00	0.00	-49.65	-27.10	1586.05	-41.11	78.57	1591.26	-205.10	-23.11	1553.23	-201.73	91.05	1555.79	953.20	1927.52	71.70	377.96	2099.26	69.93	764.85
4.78000	-153.50	126.85	55.07	-165.52	116.38	71.97	-281.63	104.06	211.83	-237.90	110.17	234.77	58.22	-5.47	30.49	33.24	4.55	34.63	-127.45	-25.42	30.77	-125.62	-30.84	76.54	-29.60	50.45	1215.20	0.00	0.00	0.00	-39.05	-27.03	1586.29	-30.68	78.38	1591.40	-194.57	-23.59	1554.17	-191.69	90.14	1556.56	952.25	1927.65	71.47	380.66	2098.20	70.68	764.46
4.79000	-120.05	127.58	54.71	-133.85	116.61	69.74	-255.61	104.62	203.24	-212.51	109.70	228.21	57.54	-5.75	30.47	32.51	3.93	34.46	-127.30	-25.49	31.07	-125.29	-31.14	76.98	-13.20	50.39	1215.89	0.00	0.00	0.00	-27.66	-26.85	1586.41	-20.22	78.67	1591.33	-183.92	-24.35	1554.97	-181.50	89.82	1557.05	952.06	1929.01	70.90	378.82	2098.68	70.28	766.69
4.80000	-86.68	129.49	52.65	-98.52	119.10	68.79	-228.71	105.07	193.58	-186.95	109.95	220.82	59.25	-5.56	30.95	32.95	3.64	34.68	-127.20	-25.18	31.29	-125.09	-30.99	77.22	-4.00	49.76	1216.24	0.00	0.00	0.00	-17.02	-26.73	1586.49	-9.99	78.61	1591.07	-173.33	-25.01	1555.68	-171.30	89.38	1557.53	952.58	1927.74	71.51	377.86	2099.72	69.70	765.61
4.81000	-49.72	130.80	51.53	-63.21	120.20	66.53	-200.68	106.51	183.21	-160.47	111.55	212.90	58.71	-5.29	31.27	33.29	3.86	34.86	-127.09	-24.93	31.60	-124.90	-30.39	77.30	4.69	49.40	1216.25	0.00	0.00	0.00	-6.65	-26.45	1586.50	0.08	78.96	1590.68	-162.80	-25.53	1556.26	-161.19	89.07	1557.70	951.43	1928.26	71.20	379.17	2099.61	69.79	765.88
4.82000	-13.83	132.33	49.78	-29.06	121.99	63.83	-172.10	107.17	171.98	-133.35	112.84	204.12	57.63	-5.38	31.58	33.14	4.50	34.90	-127.00	-24.56	31.75	-124.45	-30.15	77.51	13.95	48.85	1215.98	0.00	0.00	0.00	3.98	-26.29	1586.34	10.09	79.10	1590.24	-152.27	-25.94	1556.66	-151.25	87.98	1557.90	951.24	1929.20	70.78	379.94	2098.90	70.09	765.67
4.83000	22.03	133.86	47.77	6.91	123.11	61.59	-142.62	108.56	160.18	-106.03	113.97	194.67	57.29	-5.82	32.12	32.76	4.89	35.00	-126.82	-24.44	32.04	-124.10	-29.93	77.72	21.69	49.29	1215.62	0.00	0.00	0.00	14.59	-26.02	1586.14	20.22	79.52	1589.71	-141.91	-26.35	1556.92	-141.27	87.42	1557.81	953.25	1927.61	71.60	379.77	2099.20	70.00	764.71
4.84000	59.88	134.21	46.42	43.08	124.02	59.38	-112.58	109.72	147.92	-78.05	115.34	184.73	57.98	-6.42	33.05	33.06	3.65	36.28	-126.65	-24.53	32.35	-123.72	-29.88	78.08	31.62	48.62	1215.06	0.00	0.00	0.00	24.75	-25.80	1585.83	30.35	79.22	1589.16	-131.58	-26.83	1556.96	-131.37	87.33	1557.60	952.27	1927.33	71.51	379.72	2099.08	70.04	764.76
4.85000	98.66	135.45	45.82	81.03	125.55	57.87	-81.82	111.28	135.45	-49.67	116.52	174.54	59.44	-7.53	34.10	35.50	-1.95	43.53	-126.63	-24.21	32.43	-123.38	-29.80	78.37	37.32	48.34	1214.21	0.00	0.00	0.00	35.00	-25.78	1585.43	40.51	79.53	1588.43	-121.29	-27.31	1556.87	-121.45	86.32	1557.28	953.78	1927.26	71.97	380.03	2098.03	70.51	765.06
4.86000	134.41	135.91	44.96	116.13	126.34	55.81	-50.55	112.19	122.65	-20.64	118.00	164.13	60.01	-8.90	38.31	41.70	9.34	42.75	-126.59	-23.92	32.49	-122.99	-29.87	78.77	48.33	47.19	1213.41	0.00	0.00	0.00	45.72	-25.50	1584.93	50.10	80.83	1587.94	-110.91	-27.69	1556.59	-111.45	86.54	1556.72	952.06	1925.67	72.04	378.99	2098.07	70.43	763.96
4.87000	172.40	136.64	45.24	153.66	127.39	54.77	-18.66	111.65	109.27	9.06	119.02	153.45	60.78	-9.52	39.04	44.09	10.06	42.47	-126.46	-24.02	32.78	-122.63	-29.85	79.12	61.28	46.83	1212.27	0.00	0.00	0.00	55.95	-25.57	1584.35	59.22	81.07	1587.32	-100.51	-27.96	1556.12	-101.59	85.30	1556.20	952.67	1926.23	72.00	378.33	2098.14	70.23	765.34
4.88000	211.10	137.28	45.80	190.93	127.47	53.41	14.38	111.83	96.56	39.64	120.49	142.91	63.21	-9.74	39.09	44.02	-8.45	50.59	-126.34	-24.12	33.05	-122.39	-29.62	79.43	68.44	46.63	1211.02	0.00	0.00	0.00	66.69	-25.40	1583.59	69.45	81.77	1586.52	-90.10	-28.30	1555.46	-91.39	85.75	1555.36	952.47	1928.41	71.16	376.83	2100.04	69.40	766.45
4.89000	247.14	137.49	45.72	226.77	127.73	52.18	48.55	112.58	84.59	71.74	122.00	132.58	64.36	-8.70	37.47	42.01	-5.69	46.20	-126.23	-24.25	33.38	-121.95	-30.14	80.07	78.01	46.10	1209.80	0.00	0.00	0.00	76.89	-25.26	1582.77	79.56	82.05	1585.54	-79.85	-28.68	1554.68	-81.18	85.73	1554.40	953.20	1927.17	71.68	376.81	2099.10	69.60	765.37
4.90000	283.78	137.16	46.29	263.18	127.67	51.71	84.00	114.03	73.95	104.07	123.08	122.76	63.45	-7.59	35.03	37.51	0.82	38.02	-126.10	-24.18	33.66	-121.59	-30.51	80.67	89.92	45.57	1208.79	0.00	0.00	0.00	86.26	-25.21	1581.97	89.70	82.35	1584.58	-69.59	-29.03	1553.76	-71.11	85.82	1553.33	953.69	1925.70	72.09	379.54	2100.34	69.79	765.48
4.91000	320.13	136.09	47.36	299.22	127.44	51.98	119.28	116.43	64.73	136.24	123.77	113.50	61.52	-7.32	31.54	35.61	1.82	35.84	-125.92	-24.32	34.01	-121.33	-30.70	81.27	96.13	45.36	1207.43	0.00	0.00	0.00	96.99	-25.13	1581.04	98.50	81.98	1583.77	-59.37	-29.26	1552.76	-61.24	85.59	1552.27	952.09	1926.29	71.72	380.57	2100.17	70.00	765.63
4.92000	356.13	135.17	49.69	333.53	126.84	52.91	154.03	118.49	56.63	167.60	125.52	105.93	60.47	-7.36	30.78	35.00	2.43	35.15	-125.75	-24.73	34.60	-121.07	-30.87	81.94	106.39	45.59	1206.15	0.00	0.00	0.00	107.44	-25.15	1579.95	109.31	82.36	1582.50	-49.27	-29.53	1551.58	-51.25	85.23	1551.09	952.00	1927.51	71.31	379.70	2098.63	70.32	767.09
4.93000	390.50	134.60	53.29	369.07	126.20	55.96	188.06	120.36	49.73	198.84	127.44	99.58	59.81	-7.12	30.40	34.51	2.61	34.94	-125.61	-24.96	35.22	-120.77	-31.54	82.93	116.14	45.65	1204.84	0.00	0.00	0.00	117.31	-25.24	1578.79	118.78	82.37	1581.41	-39.14	-29.68	1550.29	-41.21	85.44	1549.65	951.70	1928.05	71.15	379.38	2098.41	70.31	767.28
4.94000	424.28	133.54	60.43	402.31	125.56	61.45	221.62	122.58	44.34	229.28	129.61	94.86	60.73	-7.20	30.56	34.13	2.42	34.61	-125.48	-25.48	36.04	-120.53	-31.65	83.73	122.92	45.61	1203.61	0.00	0.00	0.00	127.35	-25.35	1577.59	128.12	82.47	1580.25	-29.07	-29.83	1548.88	-31.30	84.02	1548.32	951.51	1927.03	71.46	378.32	2098.41	70.07	766.52
4.95000	456.18	132.96	70.50	432.68	125.32	69.67	254.21	124.84	40.59	258.45	131.53	91.64	58.48	-7.66	29.50	34.18	2.14	34.40	-125.18	-26.10	36.99	-119.95	-32.75	85.08	136.83	45.63	1202.17	0.00	0.00	0.00	137.11	-25.56	1576.30	139.60	81.89	1578.85	-19.01	-30.20	1547.34	-21.21	83.81	1546.84	952.83	1927.79	71.36	378.61	2096.64	70.61	765.87
4.96000	485.63	131.82	82.27	462.48	124.71	80.33	285.49	126.81	38.53	285.93	132.78	89.92	59.39	-7.74	29.72	34.69	1.82	34.38	-125.07	-26.41	37.84	-119.47	-33.25	86.07	143.91	46.10	1200.49	0.00	0.00	0.00	147.11	-25.73	1574.87	149.27	82.25	1577.44	-9.08	-30.40	1545.73	-11.20	84.44	1545.23	952.38	1926.53	71.73	378.88	2097.39	70.43	766.11
4.97000	512.17	131.66	95.26	489.80	124.07	92.08	315.05	127.68	37.85	312.09	133.51	89.52	58.67	-7.59	29.37	34.72	1.59	34.12	-124.86	-26.85	38.83	-118.88	-33.78	87.23	155.27	46.41	1199.06	0.00	0.00	0.00	156.99	-25.86	1573.38	159.30	81.85	1576.06	0.77	-30.28	1544.11	-1.39	83.69	1543.70	951.78	1927.73	71.34	377.98	2098.90	70.08	766.15
4.98000	536.79	131.44	108.02	513.27	123.85	102.78	342.89	128.45	38.54	336.89	134.47	90.53	58.53	-7.74	28.99	34.39	1.47	34.03	-124.55	-27.35	40.04	-117.99	-34.85	88.66	163.54	46.88	1197.06	0.00	0.00	0.00	167.08	-26.13	1571.92	168.92	81.59	1574.70	10.54	-30.10	1542.51	8.58	83.71	1542.19	951.66	1928.20	71.17	379.32	2096.57	70.62	765.86
4.99000	557.50	130.63	119.33	534.50	122.91	112.99	368.14	128.74	39.94	359.74	135.09	92.09	58.87	-7.76	29.20	34.86	1.27	33.84	-124.24	-27.73	41.30	-117.19	-35.14	89.81	173.56	47.22	1195.53	0.00	0.00	0.00	177.15	-26.24	1570.51	178.67	81.53	1573.43	20.38	-29.98	1540.89	18.55	84.32	1540.65	953.03	1926.27	71.92	377.01	2098.99	69.69	767.08
5.00000	576.16	129.71	129.45	554.22	122.63	121.85	390.05	128.87	41.51	379.60	134.67	93.43	59.64	-7.79	29.23	35.68	1.07	33.95	-123.82	-28.34	42.86	-116.23	-35.59	91.18	183.42	46.99	1194.61	0.00	0.00	0.00	186.62	-26.40	1569.18	189.67	80.96	1572.10	30.20	-29.71	1539.31	28.65	84.70	1539.15	953.00	1926.87	71.68	376.72	2101.29	69.02	767.13
5.01000	590.24	128.10	134.92	572.61	121.64	129.02	408.46	129.03	42.89	396.46	135.00	94.70	59.72	-8.00	29.20	35.76	0.99	33.87	-123.34	-28.71	44.43	-114.96	-36.49	92.84	195.83	46.95	1193.15	0.00	0.00	0.00	196.22	-26.64	1567.90	200.48	80.96	1570.74	39.94	-29.05	1537.77	38.65	84.48	1537.81	952.34	1927.24	71.38	378.37	2098.76	70.06	765.26
5.02000	602.93	125.85	139.33	581.62	119.38	129.44	423.09	128.93	43.13	410.13	135.20	95.12	60.33	-8.39	29.19	35.87	0.70	33.83	-122.83	-29.31	46.32	-113.69	-36.95	94.44	205.40	46.88	1191.83	0.00	0.00	0.00	206.31	-26.53	1566.72	210.97	80.50	1569.34	49.58	-28.32	1536.33	48.93	84.97	1536.39	952.59	1926.89	71.63	377.73	2097.29	70.34	765.17
5.03000	613.14	122.94	139.72	591.71	117.41	129.69	434.06	129.35	42.15	420.56	135.47	94.38	60.30	-8.09	29.15	35.55	0.51	33.69	-122.31	-29.62	48.13	-112.16	-37.97	96.52	216.26	46.96	1190.77	0.00	0.00	0.00	215.80	-26.46	1565.68	221.10	80.05	1568.35	59.23	-27.49	1534.96	59.17	86.13	1535.15	952.98	1926.51	71.76	377.69	2098.60	70.15	763.74
5.04000	620.59	120.91	137.05	599.02	114.63	126.92	441.26	129.80	39.85	428.04	135.47	92.32	59.11	-8.41	28.59	35.72	0.60	33.52	-121.54	-30.23	50.26	-110.53	-38.22	98.41	225.48	46.84	1189.56	0.00	0.00	0.00	224.84	-26.23	1564.82	231.06	80.33	1567.60	68.77	-26.45	1533.78	69.19	86.81	1534.01	951.94	1927.86	71.22	378.90	2099.20	70.06	766.13
5.05000	626.01	117.42	130.15	604.16	111.56	121.07	445.04	130.03	36.54	432.82	135.42	89.28	59.62	-8.28	28.42	35.21	0.45	33.45	-120.53	-31.13	52.77	-108.67	-39.07	100.86	238.90	47.05	1188.70	0.00	0.00	0.00	234.19	-25.76	1564.15	241.14	81.18	1566.98	78.20	-25.13	1532.82	79.44	88.40	1533.01	952.65	1927.96	71.27	378.11	2099.55	69.90	766.82
5.06000	629.41	114.42	121.34	612.80	109.32	117.12	446.03	130.03	32.58	435.43	135.25	85.32	59.28	-8.44	28.33	35.63	0.07	33.42	-119.38	-32.07	55.53	-106.59	-40.18	103.71	248.38	47.63	1188.11	0.00	0.00	0.00	243.83	-25.03	1563.71	251.08	81.92	1566.45	87.69	-23.67	1532.11	89.52	90.16	1532.14	952.70	1928.31	71.09	378.78	2098.85	70.24	764.75
5.07000	631.13	112.35	111.80	611.72	107.49	106.64	445.12	130.27	29.90	436.04	134.40	81.06	60.39	-8.55	28.54	36.21	-0.12	33.52	-118.01	-33.05	58.60	-104.20	-41.10	106.73	255.19	47.65	1187.67	0.00	0.00	0.00	253.21	-24.14	1563.41	261.12	82.88	1566.01	97.23	-22.10	1531.69	99.50	91.25	1531.59	953.37	1926.41	71.85	379.59	2099.18	70.20	766.05
5.08000	633.81	110.93	103.81	611.26	105.44	98.63	445.52	129.19	28.41	435.60	132.45	77.00	59.43	-8.65	28.11	36.13	-0.15	33.43	-116.32	-33.96	61.99	-101.54	-42.08	110.08	268.27	47.99	1187.79	0.00	0.00	0.00	262.92	-23.01	1563.25	270.95	84.11	1565.63	106.73	-20.26	1531.52	109.53	92.78	1531.14	953.48	1927.38	71.50	378.24	2099.53	69.90	766.13
5.09000	639.23	110.61	97.91	616.81	104.92	93.79	448.36	129.15	28.95	437.81	130.00	74.07	59.90	-8.54	27.97	36.63	-0.41	33.60	-114.31	-35.16	65.78	-98.61	-42.96	113.56	277.64	48.85	1188.30	0.00	0.00	0.00	272.49	-21.51	1563.33	280.87	85.33	1565.43	116.29	-18.40	1531.61	119.61	94.89	1530.95	952.60	1927.78	71.43	376.04	2101.14	69.18	767.22
5.10000	645.29	109.64	90.85	619.63	104.48	86.29	451.04	128.84	29.11	444.86	130.57	74.47	60.21	-8.69	27.95	36.41	-0.54	33.73	-111.78	-36.45	69.98	-95.07	-43.79	117.34	288.09	49.59	1189.05	0.00	0.00	0.00	282.11	-19.90	1563.79	290.86	87.04	1565.53	125.93	-16.59	1532.04	129.64	96.82	1531.09	951.01	1928.89	70.85	381.92	2101.22	70.24	767.44
5.11000	650.54	106.98	79.20	625.88	101.82	76.75	452.96	128.10	29.40	452.27	131.99	76.14	59.30	-8.81	27.73	36.58	-0.89	34.14	-108.74	-37.86	74.57	-90.84	-44.70	121.48	298.33	49.89	1190.34	0.00	0.00	0.00	292.00	-18.26	1564.67	300.77	88.52	1566.08	135.67	-14.84	1533.02	139.54	98.76	1531.68	951.93	1928.42	71.15	375.38	2104.84	68.40	765.47
5.12000	652.69	103.17	69.36	628.60	98.37	68.91	454.91	128.34	29.81	457.43	132.46	76.23	60.77	-9.16	28.03	36.89	-1.39	35.04	-105.06	-39.62	79.70	-85.61	-46.35	126.27	311.80	50.71	1191.71	0.00	0.00	0.00	302.10	-16.59	1565.80	310.81	90.22	1566.98	145.51	-13.20	1534.48	149.44	100.73	1532.82	953.02	1926.57	71.97	373.21	2105.93	67.75	764.80
5.13000	655.46	99.59	62.79	630.72	95.23	62.74	456.60	128.24	30.02	460.60	132.93	75.80	59.82	-9.13	27.78	37.69	-2.07	36.06	-100.42	-41.52	85.38	-79.34	-48.27	131.54	321.12	51.19	1193.67	0.00	0.00	0.00	312.61	-14.79	1567.18	321.00	92.43	1567.99	155.50	-11.34	1536.32	159.19	101.77	1534.49	953.51	1927.09	71.69	374.41	2105.55	67.89	766.13
5.14000	658.25	97.20	56.25	633.12	93.28	56.78	457.90	128.82	30.29	462.25	133.11	75.21	60.53	-10.07	27.99	39.32	-2.80	37.22	-94.75	-43.45	91.66	-71.55	-50.12	137.16	333.54	52.11	1196.12	0.00	0.00	0.00	322.00	-12.81	1568.77	331.13	93.73	1569.30	165.58	-9.54	1538.41	169.23	103.97	1536.25	953.32	1927.46	71.52	377.90	2104.23	69.08	766.69
5.15000	659.06	96.62	49.91	634.70	92.56	51.06	459.06	129.10	30.34	464.30	133.33	74.81	61.57	-10.15	28.16	44.58	-3.64	39.25	-88.23	-44.03	98.19	-62.21	-52.15	143.13	342.68	52.25	1198.40	0.00	0.00	0.00	332.58	-10.82	1570.33	341.27	95.76	1570.50	175.76	-7.87	1540.64	179.27	106.12	1538.08	953.16	1928.02	71.34	376.59	2104.21	68.57	767.04
5.16000	660.24	96.81	44.71	636.16	92.94	46.56	459.81	129.35	30.42	466.83	133.60	74.74	62.50	-10.23	27.85	47.85	-4.24	40.56	-80.58	-44.57	105.65	-51.95	-53.14	148.94	352.89	52.83	1201.16	0.00	0.00	0.00	342.62	-8.93	1571.86	351.48	97.76	1571.65	185.89	-6.24	1542.96	189.37	107.75	1540.03	951.98	1928.16	71.09	378.95	2103.28	69.10	767.53
5.17000	660.02	95.73	41.33	637.18	92.44	44.11	460.39	129.29	30.47	469.25	134.57	75.05	63.35	-10.99	27.28	47.51	-4.80	40.40	-72.12	-44.67	113.93	-40.95	-53.79	155.28	366.75	53.71	1204.27	0.00	0.00	0.00	352.76	-6.82	1573.40	361.61	99.88	1572.65	195.96	-4.22	1545.26	199.33	109.27	1541.78	952.47	1928.12	71.15	376.48	2104.32	68.20	766.67
5.18000	661.11	95.17	38.95	637.15	91.95	41.57	460.81	129.03	30.36	470.95	134.62	75.20	64.32	-11.39	26.76	47.62	-5.21	40.73	-62.93	-43.76	122.94	-29.15	-54.49	162.37	377.83	54.23	1206.82	0.00	0.00	0.00	362.61	-4.79	1574.82	371.63	101.66	1573.50	205.99	-2.55	1547.46	209.28	110.99	1543.49	953.20	1927.47	71.54	374.83	2105.19	68.09	764.70
5.19000	660.14	94.64	37.18	637.77	91.64	40.00	461.06	128.97	30.46	472.01	133.73	74.88	68.81	-12.79	26.78	49.60	-6.28	42.09	-52.68	-42.64	132.81	-16.66	-54.67	170.03	390.98	54.28	1208.99	0.00	0.00	0.00	372.86	-2.77	1576.26	381.60	103.64	1574.33	215.96	-1.11	1549.55	219.23	112.33	1545.15	952.16	1927.41	71.28	378.94	2103.42	69.20	764.42
5.20000	663.08	94.81	36.93	638.29	91.75	38.99	461.21	129.16	30.61	472.40	133.87	75.09	71.29	-13.71	26.16	54.14	-7.58	43.04	-41.16	-41.37	143.39	-3.07	-54.60	178.12	398.57	54.19	1210.83	0.00	0.00	0.00	382.31	-1.07	1577.70	391.57	105.41	1575.22	225.94	0.29	1551.60	229.21	114.07	1546.59	952.87	1926.74	71.84	378.28	2103.76	69.28	765.17
5.21000	662.61	94.66	35.99	638.09	91.48	38.29	461.35	128.96	30.58	472.78	133.49	75.09	74.35	-14.48	24.96	60.02	-7.42	45.58	-28.17	-40.33	154.32	11.60	-53.32	185.83	406.60	54.43	1212.68	0.00	0.00	0.00	392.92	0.52	1579.06	401.42	106.57	1576.20	235.92	1.58	1553.50	239.10	115.64	1548.05	952.67	1927.58	71.58	372.24	2106.30	67.58	765.50
5.22000	662.11	94.38	35.21	638.04	91.55	37.65	461.38	129.07	30.71	473.36	133.25	75.13	79.31	-15.25	24.15	66.18	-7.66	46.39	-14.40	-38.88	164.92	27.59	-51.87	193.59	417.11	54.69	1214.26	0.00	0.00	0.00	402.91	2.07	1580.41	411.26	108.60	1577.15	245.87	2.79	1555.19	248.93	116.69	1549.37	952.24	1926.46	71.86	376.67	2104.37	68.87	766.98
5.23000	661.85	94.23	34.94	638.04	91.37	37.45	461.33	129.52	30.97	473.91	133.24	75.26	85.26	-16.50	23.00	74.72	-8.51	47.00	-1.04	-37.73	175.31	44.90	-50.61	201.52	426.67	55.09	1215.14	0.00	0.00	0.00	413.23	3.38	1581.71	421.06	109.50	1578.19	255.78	4.04	1556.70	258.78	117.30	1550.57	952.54	1926.43	71.75	374.75	2105.24	68.15	765.25
5.24000	662.10	94.02	34.78	638.01	91.36	37.17	461.38	128.44	30.64	474.13	133.35	75.48	93.43	-17.87	21.31	86.24	-9.72	48.38	13.00	-36.31	184.95	63.61	-48.63	208.97	438.11	55.09	1216.32	0.00	0.00	0.00	423.14	4.61	1583.05	430.92	110.51	1579.20	265.88	4.75	1558.01	268.62	117.80	1551.68	953.10	1927.42	71.51	378.09	2103.43	69.10	764.66
5.25000	661.01	94.06	34.18	638.42	91.54	36.93	461.25	128.53	30.75	474.16	132.53	75.14	101.34	-20.57	24.00	100.07	-11.95	52.07	32.75	-34.25	193.50	82.63	-46.83	215.75	447.64	55.40	1216.90	0.00	0.00	0.00	433.43	5.76	1584.30	440.77	111.46	1580.26	275.97	5.42	1559.14	278.43	118.38	1552.58	952.77	1927.21	71.54	376.61	2104.17	68.64	765.52
5.26000	662.73	93.71	34.90	638.90	91.65	36.96	461.30	128.80	30.97	474.21	132.40	75.07	115.97	-24.27	28.56	116.05	-14.82	56.40	54.01	-32.34	201.19	101.65	-45.14	222.21	456.80	55.41	1217.46	0.00	0.00	0.00	443.14	6.48	1585.56	450.80	112.30	1581.28	286.18	5.91	1560.17	288.35	119.17	1553.42	952.60	1928.02	71.16	375.20	2104.87	68.18	765.11
5.27000	662.24	93.88	34.59	638.59	91.39	36.70	461.35	128.06	30.71	474.29	132.35	75.00	135.30	-28.41	34.06	135.32	-18.22	61.46	74.78	-30.56	207.81	120.97	-42.83	228.56	468.74	55.20	1217.93	0.00	0.00	0.00	453.67	7.07	1586.69	460.85	112.96	1582.34	296.42	6.10	1561.11	298.31	119.41	1554.32	952.12	1927.48	71.38	373.69	2105.51	67.72	766.04
5.28000	660.59	93.82	33.90	638.50	91.36	36.77	461.35	128.12	30.75	474.54	132.43	75.07	160.05	-32.40	40.40	156.96	-21.30	66.69	94.51	-28.43	212.24	140.66	-40.30	234.12	477.03	54.81	1218.55	0.00	0.00	0.00	463.41	7.43	1587.82	471.05	112.86	1583.46	306.71	6.26	1562.02	308.35	119.40	1555.23	953.73	1926.27	71.88	373.41	2105.74	67.57	765.54
5.29000	661.16	94.18	33.82	638.67	91.16	36.80	461.42	128.04	30.77	474.67	132.37	75.10	184.05	-35.42	45.14	180.63	-23.36	70.77	114.64	-26.24	215.04	160.94	-37.81	238.67	485.90	55.18	1219.35	0.00	0.00	0.00	473.51	7.58	1588.83	481.32	113.33	1584.49	316.88	6.49	1562.94	318.62	119.48	1556.24	954.44	1925.62	72.52	375.82	2104.72	68.33	765.78
5.30000	662.21	93.95	34.18	637.24	91.59	36.11	461.55	128.17	30.86	474.81	132.26	75.10	209.19	-38.39	48.92	205.34	-25.26	74.05	135.71	-24.76	216.83	182.02	-35.29	241.54	496.58	55.35	1219.98	0.00	0.00	0.00	483.43	7.38	1589.82	491.72	112.69	1585.61	327.07	6.50	1563.91	328.91	120.17	1557.24	955.11	1924.82	72.65	378.17	2103.70	68.87	765.46
5.31000	662.01	93.68	34.00	638.10	91.29	36.45	461.80	128.41	30.98	475.02	132.07	75.17	235.37	-41.35	51.56	229.85	-26.49	76.14	157.47	-23.51	217.32	203.93	-33.44	243.17	504.53	55.31	1220.46	0.00	0.00	0.00	493.52	7.19	1590.65	501.86	112.59	1586.62	337.17	6.56	1564.89	339.22	119.84	1558.39	953.76	1926.90	71.80	376.87	2104.03	68.52	766.05
5.32000	660.59	93.88	33.15	638.36	91.37	36.34	461.97	128.19	30.88	475.32	131.95	75.21	261.97	-43.22	53.62	255.83	-27.79	77.82	180.24	-22.62	216.66	225.93	-31.49	243.45	515.01	55.22	1221.00	0.00	0.00	0.00	503.55	6.93	1591.40	512.14	112.63	1587.47	347.26	6.50	1565.84	349.54	119.59	1559.63	953.05	1928.12	71.16	378.41	2103.55	69.20	765.82
5.33000	660.87	94.11	33.01	638.37	91.59	35.95	462.06	128.33	30.99	475.72	132.06	75.38	288.92	-45.81	54.26	283.03	-28.72	78.97	203.56	-21.79	214.61	247.95	-29.79	242.50	522.57	55.21	1221.71	0.00	0.00	0.00	513.61	6.44	1591.98	522.48	111.99	1588.18	357.31	6.38	1566.79	359.86	119.19	1560.79	952.39	1927.15	71.38	380.70	2102.92	69.82	766.14
5.34000	661.95	94.15	33.17	638.80	91.25	36.11	462.14	128.21	30.96	475.97	132.07	75.51	317.82	-47.45	54.35	309.43	-29.76	78.01	226.95	-20.69	211.03	270.14	-28.50	240.38	533.53	55.18	1222.18	0.00	0.00	0.00	523.94	5.94	1592.44	532.72	111.30	1588.84	367.32	6.25	1567.69	370.17	119.01	1561.90	951.29	1929.09	70.60	378.26	2103.73	69.07	765.21
5.35000	661.42	93.94	32.73	637.57	91.19	35.62	462.02	128.19	31.09	476.26	131.62	75.46	348.16	-48.47	53.45	340.21	-30.64	77.34	250.49	-20.26	206.28	292.66	-27.50	237.09	542.47	55.17	1222.68	0.00	0.00	0.00	534.19	5.20	1592.70	543.06	110.77	1589.31	377.43	6.13	1568.52	380.55	118.89	1562.99	952.17	1928.51	71.02	375.53	2104.96	68.37	764.34
5.36000	661.73	94.27	32.47	637.49	91.37	35.26	462.00	127.85	31.11	476.41	131.67	75.72	379.56	-49.13	52.38	367.45	-31.31	74.97	274.24	-20.18	200.38	315.69	-26.99	232.87	550.95	55.31	1222.96	0.00	0.00	0.00	544.35	4.74	1592.82	553.39	109.98	1589.66	387.51	5.88	1569.26	390.78	118.74	1563.96	954.39	1928.28	71.40	375.70	2104.64	68.53	762.84
5.37000	662.04	94.38	32.16	636.50	91.52	34.69	461.85	127.25	31.14	476.53	130.59	75.59	411.69	-50.11	51.12	398.53	-31.64	73.06	298.74	-20.15	193.22	339.08	-26.17	227.48	558.27	55.60	1223.01	0.00	0.00	0.00	555.01	4.15	1592.77	563.59	109.69	1589.86	397.67	5.53	1569.92	400.98	117.59	1564.92	952.44	1929.07	70.91	376.44	2104.51	68.74	759.81
5.38000	662.05	94.55	31.92	638.30	91.72	34.86	461.88	127.18	31.39	476.56	130.46	75.89	443.33	-50.43	49.40	429.12	-31.78	70.15	324.13	-19.49	184.43	362.88	-26.19	221.39	568.50	55.71	1223.32	0.00	0.00	0.00	565.33	3.47	1592.63	573.90	109.05	1589.93	407.91	5.19	1570.54	411.19	117.50	1565.77	952.44	1927.13	71.53	375.08	2105.29	68.21	761.05
5.39000	661.20	94.57	31.45	637.25	91.69	34.33	461.90	127.22	31.72	476.57	130.40	76.11	475.71	-49.86	48.06	461.59	-31.96	67.25	350.45	-18.34	174.28	386.94	-26.10	214.13	576.28	56.20	1223.20	0.00	0.00	0.00	575.41	3.14	1592.34	584.30	108.39	1589.84	418.19	4.85	1571.10	421.38	117.36	1566.53	953.32	1927.90	71.31	377.15	2104.04	68.89	760.68
5.40000	662.25	94.50	31.94	637.05	91.64	34.24	462.04	126.76	31.80	476.70	129.90	76.15	510.21	-49.60	45.88	496.90	-37.92	66.85	377.39	-17.98	163.71	411.71	-26.61	206.18	583.99	56.27	1222.87	0.00	0.00	0.00	586.35	2.80	1591.88	594.70	108.00	1589.61	428.55	4.49	1571.52	431.56	117.00	1567.20	952.90	1926.27	72.91	377.99	2103.72	69.09	758.38
5.41000	661.20	93.93	31.98	637.37	91.36	34.41	462.22	126.56	31.89	476.92	129.48	76.13	543.74	-51.05	41.72	525.49	-34.08	59.65	405.06	-19.01	153.29	437.17	-26.30	196.94	595.14	56.59	1222.82	0.00	0.00	0.00	596.79	2.22	1591.36	605.10	107.87	1589.14	439.01	4.01	1571.86	441.72	116.55	1567.73	951.21	1926.34	72.91	378.92	2103.38	69.46	761.59
5.42000	663.64	93.59	32.93	636.68	91.04	34.20	462.33	126.37	32.05	477.02	129.74	76.44	577.97	-51.34	38.84	558.98	-34.13	55.87	433.51	-21.04	142.92	463.51	-24.97	186.44	604.57	56.52	1222.38	0.00	0.00	0.00	607.00	1.81	1590.66	615.68	107.04	1588.67	449.36	3.74	1572.04	452.00	116.31	1568.03	952.73	1925.79	73.43	378.18	2103.69	69.20	762.52
5.43000	663.25	92.73	33.28	637.64	91.22	34.54	462.38	126.02	32.08	477.30	129.52	76.50	612.34	-52.83	36.04	591.83	-34.70	52.41	462.90	-23.45	132.50	490.50	-24.34	176.09	612.73	56.95	1221.99	0.00	0.00	0.00	617.02	1.50	1589.92	626.05	107.06	1587.97	459.62	3.55	1572.05	462.28	116.03	1568.17	950.74	1926.75	72.84	376.59	2104.42	68.65	762.61
5.44000	664.12	92.92	33.64	638.61	90.35	35.42	462.50	125.81	32.12	477.54	129.32	76.51	649.28	-53.37	34.66	626.46	-35.27	49.72	492.84	-25.64	121.74	517.69	-25.08	166.19	621.23	56.81	1221.52	0.00	0.00	0.00	627.61	1.07	1589.04	636.44	106.62	1587.12	469.84	3.25	1571.90	472.65	115.77	1568.02	951.23	1926.64	73.02	377.52	2104.05	68.96	761.42
5.45000	666.99	90.91	41.09	637.43	90.63	38.60	462.59	126.09	32.43	477.90	129.02	76.60	685.26	-54.01	33.81	661.38	-35.78	47.71	523.12	-27.56	110.95	545.31	-27.10	156.94	632.18	56.87	1220.96	0.00	0.00	0.00	637.80	0.97	1588.17	646.61	106.57	1586.22	480.00	2.92	1571.57	482.95	115.40	1567.73	952.18	1925.98	73.14	376.70	2104.44	68.60	761.95
5.46000	669.25	90.88	42.82	638.70	90.60	39.32	462.58	125.84	32.54	478.25	129.54	76.95	721.32	-54.37	33.73	697.39	-36.19	46.90	553.97	-29.64	100.68	573.50	-30.08	148.29	642.99	56.62	1220.20	0.00	0.00	0.00	647.70	1.00	1587.29	656.84	106.34	1585.26	490.22	2.73	1571.13	493.20	115.62	1567.17	954.55	1924.82	73.92	373.94	2105.70	67.86	761.01
5.47000	650.26	186.39	98.44	638.75	90.99	39.32	462.71	125.74	32.65	478.59	129.46	77.13	757.44	-54.67	34.46	732.05	-36.40	46.32	585.81	-31.70	90.65	602.46	-32.72	139.69	650.63	56.87	1219.11	0.00	0.00	0.00	657.72	1.16	1586.32	666.96	106.47	1584.13	500.45	2.73	1570.54	503.43	115.60	1566.49	952.54	1925.70	73.44	373.54	2105.56	67.96	762.53
5.48000	651.53	182.05	94.65	632.99	155.23	77.07	462.84	125.58	32.82	478.91	129.67	77.41	793.71	-54.90	36.36	769.05	-37.86	45.57	618.49	-32.78	80.48	631.64	-34.73	131.15	660.96	56.51	1218.22	0.00	0.00	0.00	668.21	1.30	1585.27	677.20	106.41	1582.92	510.76	2.54	1569.84	513.56	115.69	1565.61	951.45	1926.17	72.91	379.20	2103.07	69.76	761.32
5.49000	656.02	177.67	90.08	635.67	94.54	37.48	462.88	125.60	32.96	479.25	129.48	77.51	828.83	-54.96	38.63	805.74	-40.80	48.20	651.42	-33.23	70.52	661.14	-36.72	122.98	670.19	56.23	1217.21	0.00	0.00	0.00	678.87	1.59	1584.05	687.35	107.14	1581.37	521.04	2.40	1569.06	523.68	115.64	1564.63	953.82	1925.14	73.67	379.30	2103.19	69.67	761.16
5.50000	665.92	97.39	37.15	640.53	91.67	35.42	462.99	125.77	33.17	479.55	129.14	77.62	864.07	-54.83	42.27	841.25	-41.26	50.27	684.80	-34.69	61.94	690.97	-39.05	115.71	677.05	55.73	1215.83	0.00	0.00	0.00	689.61	1.81	1582.71	697.56	107.51	1579.76	531.47	2.29	1568.29	533.79	115.76	1563.60	952.27	1925.94	73.12	377.09	2103.70	68.99	763.16
5.51000	664.98	95.31	32.29	640.23	92.02	34.95	463.04	126.14	33.69	479.73	129.25	78.02	898.45	-54.81	46.04	875.36	-39.04	51.85	718.09	-36.23	54.45	721.11	-41.16	108.91	686.53	55.38	1214.73	0.00	0.00	0.00	699.75	1.97	1581.28	707.76	108.25	1578.00	541.94	2.13	1567.45	543.69	115.90	1562.50	951.06	1926.64	72.81	378.75	2102.96	69.55	761.51
5.52000	664.92	95.53	32.12	639.43	92.12	34.63	463.22	125.57	33.86	480.08	129.68	78.57	932.60	-55.28	50.86	909.16	-41.67	55.25	751.16	-39.31	48.90	751.02	-43.44	103.17	696.73	54.73	1213.40	0.00	0.00	0.00	710.13	2.00	1579.69	717.87	109.16	1576.09	552.50	2.03	1566.49	553.79	115.94	1561.24	950.46	1926.78	72.66	378.24	2103.48	69.09	758.82
5.53000	665.05	95.73	32.02	639.28	92.24	34.45	463.38	125.66	34.48	480.39	129.43	78.86	964.51	-56.16	56.15	941.29	-42.31	59.10	783.50	-42.34	44.49	780.29	-46.40	98.61	707.52	54.42	1212.01	0.00	0.00	0.00	720.88	2.22	1577.94	728.08	109.11	1574.08	563.10	1.71	1565.37	563.81	115.63	1559.94	951.64	1926.13	73.19	375.98	2104.73	68.44	760.08
5.54000	663.59	95.96	31.44	639.00	92.35	34.21	463.55	125.49	35.03	480.84	129.02	79.19	996.18	-56.40	62.84	973.44	-43.35	64.13	815.35	-45.59	41.52	809.41	-48.35	94.64	718.15	54.13	1210.25	0.00	0.00	0.00	731.57	2.16	1576.05	738.19	109.87	1571.90	573.69	1.38	1564.14	573.92	114.96	1558.53	951.76	1926.26	73.37	377.08	2102.27	68.95	762.19
5.55000	664.26	95.91	31.48	640.09	92.53	34.30	463.67	125.06	35.59	481.27	128.22	79.33	1027.69	-57.22	71.20	1003.45	-44.00	70.26	846.68	-48.12	39.61	837.82	-50.21	91.78	725.64	53.46	1208.79	0.00	0.00	0.00	741.85	2.01	1574.07	748.52	109.90	1569.81	584.12	0.92	1562.79	583.94	114.42	1557.07	952.18	1926.06	73.53	376.95	2100.32	69.45	760.12
5.56000	664.57	95.93	31.49	639.50	92.56	34.05	463.89	124.52	36.24	481.80	128.05	79.96	1055.93	-57.93	79.86	1032.23	-46.08	78.07	876.95	-50.74	38.97	865.42	-52.37	90.27	736.25	52.81	1207.01	0.00	0.00	0.00	752.08	1.64	1571.97	758.77	109.71	1567.60	594.41	0.20	1561.33	594.00	114.18	1555.49	953.38	1925.64	73.72	377.89	2100.25	69.50	757.96
5.57000	664.97	96.14	31.39	640.76	92.87	34.08	464.00	123.99	36.84	482.28	127.70	80.55	1083.05	-58.85	89.66	1059.24	-47.07	86.23	905.77	-53.04	39.22	891.43	-54.69	89.85	746.27	52.48	1205.23	0.00	0.00	0.00	762.80	1.26	1569.84	768.93	109.95	1565.36	604.58	-0.80	1559.76	604.16	113.54	1553.81	950.57	1926.74	72.74	378.50	2100.08	69.85	758.39
5.58000	665.90	96.53	31.35	640.95	92.68	34.00	464.16	122.98	37.47	482.68	127.43	81.37	1107.15	-60.44	99.40	1085.33	-48.48	96.01	933.09	-55.22	40.27	915.92	-56.82	90.22	755.09	52.04	1203.71	0.00	0.00	0.00	772.91	0.70	1567.75	778.87	109.57	1563.19	614.77	-1.82	1558.09	614.34	112.24	1552.18	948.89	1927.64	72.40	378.12	2100.01	69.83	759.75
5.59000	665.33	96.48	31.07	638.86	92.62	33.22	464.31	122.97	38.88	483.27	126.91	82.32	1129.43	-61.62	109.37	1106.43	-52.04	102.77	958.02	-57.74	41.90	938.56	-59.29	91.23	767.73	51.70	1201.87	0.00	0.00	0.00	782.99	0.04	1565.68	788.62	108.82	1561.13	624.97	-2.96	1556.33	624.34	111.22	1550.45	949.88	1927.40	72.56	378.10	2098.65	70.23	762.90
5.60000	665.23	96.75	30.67	639.71	92.91	33.22	464.64	122.21	40.13	484.03	126.84	83.56	1149.06	-62.90	118.03	1126.03	-53.56	110.44	980.69	-60.02	43.64	959.15	-62.00	92.52	777.52	50.79	1200.15	0.00	0.00	0.00	793.25	-0.86	1563.76	798.38	108.06	1559.28	635.13	-4.35	1554.52	634.11	109.90	1548.67	951.41	1926.38	73.02	379.11	2100.10	69.84	761.36
5.61000	666.23	96.85	30.85	640.34	92.93	33.19	464.94	121.73	41.74	484.81	126.67	85.04	1166.34	-63.71	124.65	1143.60	-54.59	116.18	1000.27	-62.91	45.43	977.61	-64.44	93.54	787.95	50.41	1198.29	0.00	0.00	0.00	803.34	-1.99	1562.07	808.07	106.72	1557.72	645.19	-5.99	1552.68	643.74	108.40	1546.97	952.72	1925.85	73.54	379.98	2100.12	69.92	760.27
5.62000	667.00	96.63	31.00	641.40	93.11	33.17	465.40	121.69	43.71	485.72	126.46	86.72	1181.78	-64.03	128.83	1158.49	-54.95	119.89	1016.92	-65.47	46.16	993.47	-67.28	93.99	797.81	49.78	1196.72	0.00	0.00	0.00	813.25	-3.21	1560.69	817.55	105.71	1556.45	655.14	-7.83	1550.90	653.32	106.61	1545.35	951.75	1926.35	73.15	379.75	2099.51	70.15	761.76
5.63000	665.18	97.15	29.96	641.02	93.38	32.76	465.93	121.29	45.76	487.00	126.22	88.63	1193.99	-63.36	130.30	1170.79	-54.83	120.98	1030.33	-68.55	45.75	1006.41	-70.47	93.61	809.50	49.01	1195.12	0.00	0.00	0.00	822.93	-4.73	1559.53	827.22	104.10	1555.49	665.07	-9.69	1549.22	662.95	104.33	1543.86	949.90	1927.29	72.56	379.89	2099.55	70.19	761.76
5.64000	666.57	96.85	30.54	640.97	93.37	32.61	466.62	121.61	48.27	488.34	126.15	90.65	1203.81	-62.62	129.09	1180.50	-55.01	119.38	1040.47	-72.08	44.28	1016.53	-73.53	92.14	819.70	47.72	1193.92	0.00	0.00	0.00	833.36	-6.13	1558.62	836.73	102.06	1554.81	674.89	-11.70	1547.73	672.42	102.16	1542.58	951.02	1926.87	72.80	378.99	2098.58	70.34	761.67
5.65000	666.33	97.11	30.30	641.18	93.82	32.36	467.41	121.50	50.80	489.96	126.41	93.11	1210.95	-62.87	124.38	1187.59	-55.71	115.55	1047.47	-75.11	41.61	1023.81	-76.88	89.91	830.47	46.77	1192.91	0.00	0.00	0.00	843.01	-7.91	1557.94	846.13	99.98	1554.30	684.71	-13.95	1546.36	681.94	99.94	1541.47	952.70	1925.65	73.55	377.82	2100.24	69.75	762.46
5.66000	667.23	97.08	30.41	642.59	93.63	32.67	468.39	122.33	54.02	491.92	126.66	95.70	1216.65	-62.52	118.01	1192.50	-56.14	109.53	1051.46	-77.84	38.07	1028.71	-79.91	86.97	841.58	45.50	1192.14	0.00	0.00	0.00	852.45	-10.43	1557.32	855.64	97.82	1554.00	694.49	-16.13	1545.15	691.30	98.09	1540.46	952.42	1925.86	73.32	377.49	2100.08	69.61	760.88
5.67000	667.51	96.97	30.54	641.78	94.00	32.04	469.66	122.64	57.31	494.05	127.80	99.03	1219.76	-63.98	109.48	1196.21	-57.33	101.49	1052.57	-79.50	34.28	1031.69	-82.55	83.64	852.13	43.83	1191.74	0.00	0.00	0.00	861.65	-12.70	1556.97	863.66	95.80	1555.34	704.17	-18.46	1544.06	700.87	95.65	1539.60	951.75	1926.29	73.13	378.63	2100.49	69.82	762.71
5.68000	667.75	97.25	30.66	642.01	93.92	32.05	471.16	123.46	61.25	496.59	128.70	102.60	1222.27	-65.80	101.37	1198.93	-59.53	93.74	1053.61	-79.86	31.49	1033.69	-83.08	79.89	863.36	42.31	1191.44	0.00	0.00	0.00	871.28	-15.05	1556.72	872.11	93.64	1555.79	713.68	-20.97	1543.09	710.51	92.69	1538.98	950.31	1927.06	72.59	379.22	2097.82	70.73	760.56
5.69000	665.36	97.07	30.17	641.59	94.06	31.96	473.11	123.76	65.23	499.52	129.61	106.56	1227.75	-68.99	93.10	1204.00	-61.98	86.28	1056.20	-79.30	30.50	1036.91	-82.19	77.28	876.10	40.59	1191.61	0.00	0.00	0.00	880.99	-17.70	1556.65	881.80	90.99	1556.03	723.10	-23.37	1542.30	719.97	90.29	1538.47	950.80	1926.77	72.73	379.68	2100.14	70.16	762.76
5.70000	666.33	97.33	30.54	641.23	94.48	31.76	475.56	124.53	70.03	502.71	130.77	111.18	1233.92	-71.07	82.46	1210.14	-58.33	78.31	1058.77	-79.68	30.45	1043.29	-82.51	77.14	885.16	38.80	1191.88	0.00	0.00	0.00	889.92	-20.40	1556.99	893.23	87.82	1555.33	732.53	-25.96	1541.85	729.33	88.36	1538.31	952.80	1925.69	73.49	379.45	2100.51	70.03	761.43
5.71000	667.47	97.68	31.04	641.24	94.69	31.71	478.76	125.52	75.70	506.85	132.27	116.59	1240.05	-70.04	71.01	1215.21	-59.87	69.57	1061.12	-79.32	30.25	1049.35	-83.87	77.23	896.33	36.88	1192.65	0.00	0.00	0.00	899.38	-22.96	1557.97	903.32	84.76	1556.24	741.96	-28.61	1541.92	739.10	85.49	1538.75	952.13	1926.20	73.29	379.98	2100.44	70.11	761.15
5.72000	665.65	97.59	30.96	642.06	95.17	31.89	482.63	127.15	82.23	511.98	133.63	122.54	1244.52	-67.83	60.81	1220.23	-56.85	60.64	1063.18	-79.71	30.10	1053.29	-84.83	76.27	907.63	35.02	1194.02	0.00	0.00	0.00	908.45	-26.27	1559.25	910.19	82.37	1559.57	751.44	-31.25	1542.54	748.75	82.98	1539.74	951.82	1926.35	73.05	378.47	2101.54	69.43	760.13
5.73000	666.00	97.80	31.18	642.26	94.94	32.18	487.61	128.05	89.29	517.39	135.40	129.26	1248.35	-65.97	52.27	1223.37	-55.25	54.06	1064.94	-79.85	29.65	1056.66	-86.15	75.99	919.19	33.20	1195.82	0.00	0.00	0.00	918.31	-29.08	1560.84	921.82	79.50	1560.30	760.96	-33.80	1543.48	758.57	80.38	1541.08	951.31	1926.33	72.89	379.17	2100.36	69.83	760.63
5.74000	665.54	98.06	31.00	642.86	94.77	32.22	493.98	128.94	97.25	523.83	136.02	135.85	1251.51	-64.83	45.54	1224.86	-54.40	48.15	1066.03	-80.35	29.50	1059.27	-87.13	76.04	930.76	31.47	1198.01	0.00	0.00	0.00	927.62	-31.85	1562.74	931.93	76.62	1562.20	770.44	-36.55	1544.53	768.37	77.65	1542.54	951.33	1926.06	72.98	378.60	2100.12	69.69	760.70
5.75000	666.62	97.96	31.12	643.90	94.68	32.70	501.36	129.37	106.02	533.51	135.83	143.16	1252.54	-64.90	42.36	1226.21	-53.51	45.49	1066.74	-80.92	29.79	1061.40	-86.94	75.84	942.85	29.79	1200.65	0.00	0.00	0.00	937.21	-34.72	1564.81	941.47	73.59	1564.62	779.92	-39.14	1545.64	778.03	75.15	1544.05	949.67	1926.95	72.53	378.35	2100.23	69.65	762.30
5.76000	668.03	98.39	30.19	644.61	94.41	32.70	510.28	128.52	115.11	544.98	135.06	150.44	1252.96	-64.70	40.43	1226.09	-52.24	44.29	1067.17	-80.70	29.81	1062.45	-86.90	75.94	952.21	27.59	1203.16	0.00	0.00	0.00	946.40	-37.40	1567.14	950.94	70.58	1567.27	789.45	-41.61	1546.83	787.60	72.94	1545.42	949.49	1927.23	72.34	377.69	2102.04	69.33	762.35
5.77000	669.03	98.84	29.96	646.23	93.90	33.37	520.43	127.64	125.08	556.03	133.51	157.19	1253.26	-63.56	38.60	1227.49	-51.21	43.44	1067.52	-80.67	29.88	1063.02	-86.94	76.15	963.91	25.60	1206.04	0.00	0.00	0.00	955.51	-39.99	1569.59	960.30	68.07	1569.88	798.97	-44.12	1548.14	797.10	70.61	1546.87	952.63	1925.77	73.68	377.88	2101.12	69.66	761.74
5.78000	670.98	98.92	30.05	645.83	96.64	34.25	532.02	125.81	135.59	569.34	131.91	164.59	1253.80	-63.46	37.60	1228.06	-51.40	42.08	1067.69	-80.93	30.03	1063.86	-86.91	76.34	976.77	23.70	1208.84	0.00	0.00	0.00	964.77	-42.38	1571.98	969.55	66.12	1572.43	808.64	-46.27	1549.45	806.54	68.73	1548.34	951.70	1926.45	73.37	379.54	2098.22	70.84	764.61
5.79000	671.60	99.36	28.02	650.95	96.31	34.96	544.48	123.47	147.07	584.26	128.79	171.36	1253.94	-63.29	36.63	1227.46	-51.23	41.13	1067.92	-80.75	29.85	1064.31	-86.84	76.43	988.18	21.65	1211.62	0.00	0.00	0.00	973.93	-44.98	1574.16	978.97	63.74	1574.81	818.30	-48.18	1550.61	816.15	66.28	1549.63	951.92	1921.75	74.00	378.45	2100.50	69.92	765.93
5.80000	676.00	99.21	27.14	655.14	95.97	35.37	558.56	120.15	159.03	599.43	126.11	179.99	1254.15	-63.34	35.92	1228.42	-51.44	40.49	1068.08	-80.92	29.71	1064.45	-87.19	76.61	1000.15	19.69	1214.03	0.00	0.00	0.00	983.68	-46.97	1576.33	988.56	61.02	1577.09	827.83	-50.26	1551.52	825.74	64.26	1550.61	951.76	1920.53	74.09	378.61	2100.46	69.97	767.57
5.81000	680.10	99.82	25.35	661.29	95.82	36.59	574.03	116.37	170.89	615.59	122.68	189.01	1254.40	-63.08	35.14	1228.22	-50.82	40.36	1068.13	-81.28	29.65	1064.75	-87.66	76.82	1009.43	17.87	1216.37	0.00	0.00	0.00	993.25	-48.93	1578.37	997.76	59.25	1579.22	837.45	-52.11	1552.25	835.22	62.32	1551.42	953.01	1919.83	74.55	378.45	2098.75	70.27	766.68
5.82000	682.81	100.31	23.24	668.56	95.74	38.06	590.81	112.56	182.47	633.56	118.47	197.56	1254.16	-63.50	34.60	1228.99	-51.35	39.96	1068.14	-81.46	29.60	1064.99	-87.83	76.96	1020.80	16.23	1218.00	0.00	0.00	0.00	1002.19	-51.05	1580.35	1007.31	57.14	1581.31	847.09	-53.87	1552.83	844.94	60.53	1552.04	951.91	1924.73	73.38	377.32	2099.76	69.74	768.16
5.83000	688.89	101.11	21.62	678.43	95.85	40.01	608.97	108.22	193.37	652.73	114.80	205.48	1253.98	-63.44	34.32	1229.07	-51.82	39.51	1068.28	-81.54	29.60	1065.28	-87.67	76.96	1033.94	14.98	1219.17	0.00	0.00	0.00	1011.75	-52.75	1582.22	1016.78	55.31	1583.16	856.77	-55.69	1553.28	854.68	58.89	1552.45	952.15	1928.31	71.28	379.90	2098.49	70.75	767.33
5.84000	695.31	102.44	19.63	691.04	96.46	42.83	628.30	103.43	203.53	672.39	111.02	212.77	1254.30	-63.25	33.98	1228.59	-51.20	39.65	1068.37	-81.63	29.69	1065.55	-87.78	77.05	1043.81	13.94	1219.97	0.00	0.00	0.00	1021.24	-54.17	1583.91	1026.28	53.47	1584.85	866.61	-57.46	1553.62	864.39	57.03	1552.72	952.89	1928.01	70.92	380.42	2099.55	70.62	766.81
5.85000	704.03	103.50	21.23	700.93	96.76	46.17	648.58	98.32	212.22	692.67	106.93	219.70	1254.79	-63.78	33.80	1228.38	-50.42	41.29	1068.62	-81.26	29.51	1065.70	-87.77	76.99	1052.64	12.78	1220.22	0.00	0.00	0.00	1031.12	-55.39	1585.46	1035.96	52.46	1586.21	876.67	-59.13	1553.88	874.19	55.43	1552.83	952.13	1927.48	71.04	379.85	2099.28	70.35	766.64
5.86000	719.69	104.33	27.24	716.57	97.43	51.56	671.10	94.25	219.78	713.49	102.58	226.47	1254.60	-64.05	33.50	1229.03	-51.84	39.41	1068.68	-81.35	29.59	1065.85	-87.83	77.02	1062.56	12.21	1220.25	0.00	0.00	0.00	1041.18	-56.56	1586.85	1043.28	51.63	1589.30	886.87	-60.70	1554.13	884.12	53.85	1552.86	951.80	1928.57	70.93	381.28	2098.14	70.94	766.22
5.87000	740.60	105.73	33.95	740.20	98.18	58.61	690.90	88.94	225.63	734.52	97.97	232.35	1254.49	-63.76	33.28	1227.91	-51.01	40.69	1068.64	-81.57	29.74	1066.14	-87.45	76.91	1074.60	11.58	1220.02	0.00	0.00	0.00	1051.04	-57.48	1588.12	1050.97	50.87	1591.01	897.16	-62.24	1554.35	894.15	52.55	1552.85	951.62	1928.63	71.06	379.00	2098.98	70.43	765.86
5.88000	765.40	106.97	40.52	761.85	98.74	63.88	710.79	84.61	230.35	755.45	93.58	238.07	1254.41	-64.23	33.01	1228.37	-50.92	40.91	1068.72	-81.48	29.77	1066.23	-87.79	77.17	1081.90	11.18	1219.72	0.00	0.00	0.00	1061.25	-58.30	1589.34	1060.48	50.26	1592.14	907.60	-63.72	1554.63	904.40	50.52	1552.93	952.08	1928.23	71.14	377.81	2099.31	69.93	765.09
5.89000	791.52	108.41	45.39	788.53	99.46	68.87	731.66	80.64	233.52	777.05	89.65	242.94	1254.86	-64.51	32.98	1228.68	-50.93	40.87	1068.80	-81.18	29.67	1066.37	-87.64	77.28	1091.57	10.51	1219.63	0.00	0.00	0.00	1071.38	-59.00	1590.44	1070.48	49.63	1592.93	918.22	-64.95	1555.03	914.60	49.29	1553.02	951.88	1928.54	70.93	379.29	2099.42	70.27	766.18
5.90000	819.55	109.14	50.05	813.83	99.86	72.06	753.52	75.80	234.66	799.32	84.97	245.83	1254.15	-64.85	32.72	1228.45	-51.03	40.65	1068.74	-81.40	29.88	1066.56	-87.53	77.48	1101.03	9.91	1219.68	0.00	0.00	0.00	1082.02	-59.45	1591.43	1080.40	49.08	1593.65	928.95	-66.19	1555.54	925.03	47.69	1553.30	953.42	1926.17	71.66	377.94	2099.84	69.93	765.65
5.91000	848.88	109.67	53.44	842.43	99.93	75.16	776.14	72.66	234.88	821.59	81.07	247.27	1254.60	-64.66	32.83	1228.47	-50.93	40.56	1068.82	-81.12	29.84	1066.72	-87.53	77.69	1110.39	9.42	1219.82	0.00	0.00	0.00	1092.80	-59.81	1592.22	1090.44	48.72	1594.24	939.74	-67.42	1556.13	935.07	46.79	1553.56	952.38	1925.55	71.99	378.44	2100.28	69.96	767.50
5.92000	878.08	109.77	55.38	870.73	99.44	76.73	799.35	69.71	233.63	844.47	78.07	247.20	1255.10	-64.75	32.82	1227.74	-50.98	40.04	1068.86	-81.14	29.92	1067.02	-87.34	77.75	1120.23	8.81	1219.96	0.00	0.00	0.00	1103.08	-60.18	1592.95	1100.39	48.35	1594.74	950.54	-68.66	1556.82	945.25	45.40	1553.99	952.31	1926.51	71.76	379.00	2099.68	70.07	766.51
5.93000	909.64	109.03	56.83	903.09	98.44	78.21	822.51	66.73	230.77	867.56	75.42	245.74	1255.21	-64.50	32.75	1228.04	-50.86	39.93	1069.01	-80.97	29.96	1067.25	-87.25	77.88	1131.08	8.47	1220.26	0.00	0.00	0.00	1114.29	-60.35	1593.49	1110.78	48.14	1595.07	961.41	-69.89	1557.56	955.41	44.58	1554.39	953.15	1928.63	71.26	377.98	2098.16	70.40	766.76
5.94000	942.43	108.00	57.46	932.93	96.94	77.85	845.93	64.45	226.69	891.04	72.58	242.96	1254.34	-64.63	32.11	1227.50	-50.82	39.38	1069.15	-80.72	29.92	1067.60	-87.17	78.06	1139.40	7.50	1220.52	0.00	0.00	0.00	1125.16	-60.44	1593.84	1121.49	48.15	1595.06	972.24	-70.97	1558.36	965.64	43.45	1554.94	952.19	1926.49	71.76	379.05	2097.72	70.73	765.34
5.95000	974.96	105.96	57.21	965.03	95.26	77.24	870.14	61.86	220.93	914.88	70.22	239.10	1255.11	-64.49	31.86	1227.84	-50.70	39.21	1069.23	-80.69	30.06	1067.95	-87.19	78.33	1149.30	6.97	1220.93	0.00	0.00	0.00	1136.10	-60.64	1594.06	1132.11	47.91	1595.06	983.08	-72.00	1559.15	975.95	42.29	1555.48	951.86	1927.10	71.55	378.34	2098.69	70.40	765.45
5.96000	1009.80	104.10	56.85	998.94	93.39	76.36	894.89	60.12	213.87	939.16	67.95	234.04	1255.41	-64.08	31.72	1227.25	-50.51	38.52	1069.30	-80.59	30.25	1068.45	-86.89	78.47	1157.88	6.58	1221.15	0.00	0.00	0.00	1147.01	-60.70	1594.15	1142.17	47.70	1595.02	993.96	-73.02	1559.92	986.42	41.32	1556.14	953.15	1926.28	71.88	379.27	2098.05	70.63	764.94
5.97000	1043.39	101.71	55.66	1032.65	91.15	74.62	920.29	58.63	205.43	963.62	65.89	227.78	1255.32	-63.79	31.11	1227.53	-50.20	38.14	1069.40	-80.27	30.36	1068.90	-86.52	78.61	1166.70	6.12	1221.38	0.00	0.00	0.00	1157.85	-60.81	1594.09	1152.27	47.83	1594.77	1004.87	-73.83	1560.63	996.75	40.81	1556.63	953.05	1925.54	72.28	379.81	2098.74	70.70	766.02
5.98000	1076.70	100.16	55.17	1066.89	88.89	72.45	946.51	57.63	195.97	988.27	64.82	220.71	1254.96	-63.82	30.45	1227.21	-50.03	37.49	1069.45	-80.16	30.58	1069.37	-86.06	78.74	1176.19	5.70	1221.70	0.00	0.00	0.00	1168.85	-60.80	1593.90	1163.74	47.60	1594.33	1015.75	-74.61	1561.26	1007.05	39.61	1557.04	952.84	1928.33	71.53	380.83	2101.30	70.15	766.61
5.99000	1111.91	97.58	53.11	1101.89	86.80	70.02	972.99	57.30	185.71	1013.72	63.84	212.63	1255.13	-63.35	30.47	1226.03	-49.78	36.62	1069.59	-79.74	30.74	1069.85	-85.70	78.93	1185.79	5.62	1221.73	0.00	0.00	0.00	1179.75	-60.71	1593.59	1174.24	47.62	1593.81	1026.60	-75.28	1561.82	1017.35	38.47	1557.49	954.08	1925.80	72.51	381.66	2097.66	71.07	766.54
6.00000	1149.15	95.30	51.31	1136.57	84.75	67.03	1000.25	57.69	174.59	1039.77	63.42	203.77	1255.49	-63.24	30.55	1227.21	-49.35	36.58	1069.74	-79.62	31.09	1070.30	-85.39	79.14	1194.05	5.33	1221.56	0.00	0.00	0.00	1191.04	-60.65	1593.13	1184.59	47.65	1593.16	1037.42	-76.10	1562.29	1027.51	37.90	1557.84	952.36	1925.48	72.10	378.91	2098.24	70.51	767.15
6.01000	1188.52	91.77	48.61	1171.97	82.84	64.13	1028.14	58.13	163.01	1066.45	63.38	194.47	1255.17	-62.71	30.31	1225.89	-48.96	35.77	1069.94	-79.12	31.28	1070.78	-85.06	79.41	1203.18	4.88	1221.22	0.00	0.00	0.00	1201.70	-60.71	1592.57	1194.58	47.57	1592.45	1048.25	-76.70	1562.70	1037.72	37.17	1558.10	951.78	1923.53	72.60	378.86	2097.82	70.88	766.73
6.02000	1226.26	89.66	47.04	1208.62	81.02	62.01	1057.19	58.36	150.43	1093.41	64.27	184.86	1255.21	-62.68	30.78	1226.90	-48.25	36.26	1070.18	-78.65	31.46	1071.44	-84.35	79.46	1212.15	4.30	1220.76	0.00	0.00	0.00	1212.11	-60.82	1591.99	1204.71	47.91	1591.64	1058.88	-77.28	1562.97	1048.16	36.47	1558.25	952.84	1925.47	72.11	380.43	2097.39	70.92	766.74
6.03000	1263.29	87.81	45.90	1244.54	79.32	59.75	1087.27	57.70	137.40	1120.94	64.23	174.46	1254.01	-62.32	33.24	1228.86	-47.55	37.64	1070.32	-78.44	31.85	1071.82	-84.45	79.87	1221.24	3.86	1220.06	0.00	0.00	0.00	1222.63	-60.88	1591.29	1215.37	47.67	1590.86	1069.39	-77.79	1563.06	1058.29	36.12	1558.17	952.28	1927.25	71.68	379.68	2096.52	70.93	766.82
6.04000	1300.83	86.13	45.23	1282.14	77.92	58.62	1117.61	58.34	124.62	1149.31	64.79	164.27	1252.95	-63.71	34.60	1229.44	-47.32	38.30	1070.42	-78.23	32.23	1072.46	-83.58	79.87	1230.23	3.52	1219.22	0.00	0.00	0.00	1233.32	-60.90	1590.50	1225.26	47.34	1589.98	1079.78	-78.26	1562.95	1068.34	35.81	1557.94	952.96	1926.38	72.12	382.02	2096.15	71.55	765.77
6.05000	1338.37	84.73	45.12	1318.61	76.58	57.10	1149.32	57.90	111.49	1178.57	65.11	153.70	1253.03	-65.08	36.11	1230.07	-47.58	38.74	1070.61	-77.89	32.57	1072.87	-83.40	80.24	1239.43	3.07	1218.37	0.00	0.00	0.00	1243.43	-60.97	1589.59	1235.61	47.54	1589.06	1090.04	-78.78	1562.59	1078.33	35.13	1557.61	952.26	1927.20	71.49	380.83	2097.73	70.65	767.13
6.06000	1374.63	83.85	44.81	1355.14	76.09	56.05	1182.22	57.25	98.37	1208.90	65.78	143.29	1252.67	-65.38	36.20	1231.70	-47.76	39.29	1070.83	-77.38	32.85	1073.41	-83.17	80.56	1248.65	2.49	1217.39	0.00	0.00	0.00	1253.61	-61.04	1588.67	1244.90	47.58	1588.01	1100.33	-79.17	1562.04	1088.25	34.77	1556.97	951.68	1926.15	71.84	378.13	2098.79	70.17	765.94
6.07000	1411.64	82.89	45.35	1389.98	75.51	54.67	1216.26	57.71	86.25	1239.83	66.71	132.98	1254.42	-65.27	36.05	1231.37	-48.41	38.59	1070.97	-77.16	33.21	1073.88	-82.90	80.81	1258.86	1.94	1216.20	0.00	0.00	0.00	1263.75	-60.99	1587.68	1255.11	47.30	1586.98	1110.50	-79.58	1561.33	1098.33	34.16	1556.26	952.95	1927.57	71.46	379.47	2098.97	70.28	765.31
6.08000	1447.63	82.46	45.71	1425.01	75.47	53.99	1250.69	58.03	74.93	1270.90	67.53	123.01	1255.89	-64.87	32.69	1230.69	-50.25	35.68	1071.16	-76.97	33.55	1074.33	-82.54	81.07	1267.57	1.41	1215.03	0.00	0.00	0.00	1273.71	-61.14	1586.62	1265.67	47.28	1585.97	1120.58	-79.85	1560.51	1108.18	34.03	1555.44	953.58	1926.45	72.00	377.08	2100.12	69.60	765.97
6.09000	1482.98	81.97	46.55	1460.23	75.23	54.10	1284.40	59.34	65.05	1301.62	69.25	114.02	1257.02	-64.79	31.22	1231.04	-49.77	37.18	1071.31	-76.87	33.90	1074.61	-82.64	81.52	1277.48	1.02	1213.73	0.00	0.00	0.00	1284.07	-61.22	1585.46	1275.66	46.77	1584.85	1130.63	-80.11	1559.61	1118.19	33.08	1554.64	954.05	1925.94	72.14	377.22	2100.12	69.69	765.95
6.10000	1518.18	82.09	48.37	1494.29	75.22	54.85	1318.20	60.91	56.32	1332.57	71.28	106.04	1258.08	-64.70	30.53	1230.39	-50.09	36.85	1071.35	-77.05	34.32	1075.02	-82.66	81.98	1286.00	0.77	1212.58	0.00	0.00	0.00	1294.10	-61.36	1584.23	1285.06	46.88	1583.68	1140.56	-80.37	1558.61	1128.24	32.37	1553.76	953.41	1926.11	72.02	377.16	2100.65	69.50	766.28
6.11000	1552.15	81.38	50.92	1528.84	74.30	56.08	1351.37	63.34	48.73	1362.91	73.23	99.14	1257.78	-64.73	29.55	1230.29	-50.43	36.69	1071.54	-77.12	34.68	1075.25	-82.73	82.46	1295.78	0.72	1211.20	0.00	0.00	0.00	1303.99	-61.50	1582.88	1295.24	46.87	1582.37	1150.55	-80.48	1557.51	1138.12	32.54	1552.62	952.47	1926.86	71.67	378.30	2099.72	70.10	766.04
6.12000	1584.88	81.79	56.78	1561.67	74.30	60.72	1383.56	66.32	42.69	1392.42	74.90	93.41	1257.06	-64.59	29.05	1230.45	-50.66	36.67	1071.67	-77.17	35.09	1075.59	-82.94	83.14	1306.42	0.78	1209.97	0.00	0.00	0.00	1313.91	-61.50	1581.46	1305.03	46.81	1581.03	1160.56	-80.55	1556.27	1147.99	32.34	1551.49	952.38	1925.85	71.97	379.83	2099.38	70.36	766.38
6.13000	1615.88	81.92	65.53	1592.57	74.25	67.64	1415.21	68.78	38.01	1421.12	76.21	89.06	1256.91	-64.33	28.82	1230.49	-50.84	36.64	1071.82	-77.30	35.68	1076.03	-83.00	83.86	1316.02	0.81	1208.41	0.00	0.00	0.00	1323.27	-61.66	1579.89	1314.72	46.87	1579.54	1170.53	-80.58	1554.92	1157.81	32.48	1550.20	953.57	1926.63	71.95	379.03	2097.74	70.87	766.60
6.14000	1645.17	81.96	75.40	1621.63	74.65	75.96	1446.00	70.80	34.94	1448.98	77.29	86.11	1256.45	-64.52	28.38	1230.66	-51.11	36.53	1071.87	-77.81	36.54	1076.34	-83.49	84.81	1325.03	0.88	1206.82	0.00	0.00	0.00	1333.21	-61.63	1578.29	1324.43	46.90	1577.94	1180.44	-80.39	1553.54	1167.87	32.14	1548.87	953.46	1927.13	71.73	379.94	2097.85	70.82	767.29
6.15000	1672.60	81.64	86.77	1648.56	75.02	85.26	1475.90	71.37	33.35	1475.28	78.67	85.12	1256.97	-64.62	28.49	1230.29	-51.31	36.32	1072.13	-77.54	37.06	1076.85	-83.86	85.79	1335.34	0.94	1205.44	0.00	0.00	0.00	1342.94	-61.39	1576.67	1334.72	46.97	1576.29	1190.27	-80.10	1552.15	1177.72	32.27	1547.41	953.56	1926.74	71.96	377.65	2099.57	69.93	766.63
6.16000	1697.89	82.44	98.08	1673.66	75.53	94.33	1503.43	73.15	33.68	1500.41	78.80	85.06	1256.72	-64.59	28.32	1230.18	-51.47	36.22	1072.30	-77.95	38.14	1077.47	-84.06	86.74	1344.17	1.01	1203.91	0.00	0.00	0.00	1352.46	-61.40	1575.08	1344.25	47.12	1574.72	1200.00	-79.82	1550.83	1187.60	32.44	1546.02	953.92	1926.57	72.06	378.78	2099.41	70.32	765.83
6.17000	1719.85	82.90	108.87	1695.35	75.50	103.39	1528.97	72.24	33.91	1523.13	78.82	85.80	1256.71	-64.97	27.87	1231.21	-51.70	36.46	1072.61	-78.14	39.25	1078.12	-84.65	88.01	1353.80	1.11	1202.40	0.00	0.00	0.00	1362.61	-61.11	1573.41	1354.59	47.17	1573.06	1209.70	-79.53	1549.51	1197.72	32.30	1544.85	954.11	1927.63	71.53	380.41	2099.04	70.60	766.12
6.18000	1739.02	83.41	118.41	1715.04	75.76	111.94	1551.67	71.05	34.40	1543.07	78.86	86.77	1256.21	-64.66	27.59	1230.45	-51.94	36.11	1072.75	-78.92	40.80	1078.95	-85.03	89.26	1363.43	1.18	1200.98	0.00	0.00	0.00	1372.15	-60.87	1571.88	1364.46	47.52	1571.56	1219.40	-78.84	1548.34	1207.50	33.26	1543.50	952.83	1927.02	71.58	379.98	2099.98	70.29	765.85
6.19000	1755.21	83.35	125.57	1731.99	75.51	118.38	1571.28	71.01	35.53	1560.90	78.15	87.58	1256.52	-64.98	27.50	1230.91	-52.02	36.16	1073.17	-79.22	42.22	1080.07	-85.43	90.68	1373.54	1.37	1199.75	0.00	0.00	0.00	1381.95	-60.50	1570.36	1374.30	47.86	1570.03	1229.16	-78.10	1547.16	1217.44	33.54	1542.39	952.63	1927.14	71.56	379.52	2098.48	70.66	765.35
6.20000	1770.63	81.17	130.70	1746.33	74.15	122.92	1587.85	70.50	35.92	1575.98	78.70	88.27	1257.28	-64.77	27.75	1230.80	-52.21	36.05	1073.58	-79.72	43.89	1081.26	-85.90	92.24	1383.93	1.50	1198.50	0.00	0.00	0.00	1391.85	-59.94	1568.87	1383.90	48.23	1568.63	1238.72	-77.31	1545.99	1227.13	34.75	1541.22	952.50	1928.07	71.42	379.15	2098.70	70.57	766.20
6.21000	1781.75	78.27	132.67	1758.33	71.87	125.07	1600.68	71.05	35.81	1588.88	78.31	87.86	1256.96	-64.53	27.44	1230.28	-52.37	35.80	1074.01	-80.29	45.79	1082.63	-86.27	93.95	1393.18	1.65	1197.54	0.00	0.00	0.00	1401.32	-59.30	1567.62	1393.04	49.33	1567.23	1248.16	-76.36	1544.87	1236.90	35.32	1540.12	953.56	1928.18	71.52	379.54	2098.49	70.54	765.95
6.22000	1791.62	74.06	132.32	1768.40	68.07	124.21	1610.23	71.76	34.47	1598.49	78.11	86.40	1256.98	-64.76	27.25	1230.08	-52.48	35.63	1074.65	-80.62	47.76	1084.22	-86.42	95.76	1403.04	1.92	1196.43	0.00	0.00	0.00	1410.61	-58.59	1566.43	1403.61	49.76	1566.03	1257.50	-75.19	1543.79	1246.34	36.94	1538.96	951.83	1927.08	71.56	380.16	2098.47	70.72	765.80
6.23000	1798.54	70.09	128.66	1774.39	64.25	121.75	1616.26	72.55	31.82	1605.24	78.00	83.78	1257.39	-64.93	27.20	1231.42	-52.45	36.03	1075.45	-81.02	50.02	1085.98	-86.75	97.95	1414.18	2.37	1195.59	0.00	0.00	0.00	1419.68	-57.78	1565.39	1413.04	50.25	1565.17	1266.85	-73.94	1542.81	1256.18	37.93	1538.12	953.09	1927.57	71.63	378.25	2102.48	69.33	766.37
6.24000	1802.58	66.16	121.58	1778.53	60.37	115.45	1619.62	72.92	28.20	1609.63	77.90	80.18	1257.34	-64.91	26.95	1230.95	-52.64	35.65	1076.37	-81.48	52.57	1087.91	-87.33	100.44	1424.46	2.88	1194.87	0.00	0.00	0.00	1429.05	-56.95	1564.44	1422.87	51.59	1564.17	1276.19	-72.55	1541.93	1265.69	39.61	1537.22	951.92	1928.58	71.13	377.43	2102.69	69.02	767.44
6.25000	1805.91	61.92	113.74	1781.61	57.21	107.49	1620.25	73.24	25.19	1611.79	78.02	76.38	1256.95	-64.51	26.61	1230.33	-52.82	35.40	1077.52	-81.86	55.37	1090.12	-87.70	103.15	1434.32	3.55	1194.32	0.00	0.00	0.00	1438.44	-55.84	1563.70	1432.79	52.46	1563.44	1285.49	-70.96	1541.14	1275.38	41.23	1536.38	953.16	1927.05	71.83	381.16	2098.38	70.90	766.78
6.26000	1807.58	59.03	105.49	1783.72	54.66	97.87	1620.78	72.87	23.30	1612.85	76.81	72.28	1257.80	-63.99	27.31	1231.59	-52.98	35.81	1078.82	-82.44	58.53	1092.59	-88.07	106.15	1444.49	4.50	1194.05	0.00	0.00	0.00	1447.59	-54.55	1563.05	1442.42	53.69	1562.69	1294.74	-69.25	1540.43	1284.99	42.77	1535.62	953.30	1928.88	71.31	382.31	2098.21	71.11	766.63
6.27000	1813.44	58.67	98.63	1789.71	53.54	91.59	1623.32	71.77	23.23	1614.74	73.78	68.59	1257.53	-64.16	27.05	1231.70	-53.01	35.88	1080.38	-83.48	62.35	1095.29	-88.89	109.68	1454.12	5.26	1193.88	0.00	0.00	0.00	1456.92	-52.82	1562.57	1451.38	55.38	1562.17	1303.93	-67.28	1539.86	1294.54	44.76	1534.96	952.53	1928.63	71.16	381.41	2099.44	70.81	765.30
6.28000	1819.61	59.56	89.13	1795.24	53.93	85.76	1626.63	71.53	23.77	1620.49	73.57	67.66	1256.57	-64.74	26.50	1230.92	-53.20	35.74	1082.45	-84.34	66.40	1098.60	-89.62	113.48	1465.29	6.31	1193.97	0.00	0.00	0.00	1466.23	-51.24	1562.46	1461.47	57.01	1562.04	1313.06	-65.15	1539.55	1304.07	46.66	1534.51	952.08	1929.48	70.63	378.41	2101.24	69.62	765.70
6.29000	1826.64	58.11	76.41	1801.54	54.04	75.72	1628.45	71.59	24.39	1628.72	74.96	69.16	1257.45	-64.20	27.04	1231.07	-53.29	36.08	1085.03	-85.31	70.98	1102.38	-90.94	117.97	1476.22	7.31	1194.38	0.00	0.00	0.00	1475.46	-49.44	1562.89	1470.86	58.84	1562.35	1322.28	-62.72	1539.72	1313.31	49.54	1534.47	953.08	1927.17	71.63	378.73	2100.88	69.71	764.95
6.30000	1830.54	57.72	67.30	1805.11	52.22	67.32	1630.71	70.65	24.28	1633.79	76.77	69.79	1256.84	-64.41	26.93	1232.06	-55.38	33.83	1088.42	-86.27	76.07	1107.10	-92.46	123.15	1487.11	8.27	1195.16	0.00	0.00	0.00	1484.77	-47.26	1563.76	1480.08	61.26	1563.01	1331.49	-60.39	1540.44	1322.84	51.95	1535.00	952.21	1928.62	71.22	379.17	2100.95	69.92	765.46
6.31000	1832.63	55.84	60.31	1808.03	51.16	61.61	1632.02	71.45	24.85	1637.20	77.21	69.29	1256.72	-64.46	27.04	1231.17	-53.56	37.39	1092.98	-86.56	81.73	1113.42	-92.99	128.49	1497.40	9.00	1196.35	0.00	0.00	0.00	1494.37	-45.01	1564.89	1489.70	63.77	1563.79	1340.78	-57.81	1541.60	1332.50	54.45	1535.89	951.36	1929.27	70.74	379.11	2100.97	69.86	767.50
6.32000	1834.86	54.38	53.82	1810.20	49.57	56.15	1633.00	72.22	25.14	1638.40	77.11	68.52	1258.00	-64.31	27.40	1231.43	-53.25	38.45	1098.73	-86.72	88.17	1120.91	-94.14	134.60	1508.00	9.65	1197.87	0.00	0.00	0.00	1503.32	-42.77	1566.31	1498.75	65.83	1564.86	1349.96	-55.25	1543.00	1342.09	57.04	1536.94	952.10	1928.72	70.94	381.46	2099.91	70.65	766.82
6.33000	1836.33	52.97	48.23	1812.04	48.59	51.54	1633.76	73.23	25.30	1639.66	77.75	68.13	1258.16	-64.33	27.37	1233.07	-57.52	39.84	1105.33	-86.86	95.37	1129.81	-95.09	140.84	1518.01	10.28	1199.74	0.00	0.00	0.00	1512.57	-40.22	1567.87	1508.53	68.45	1566.04	1359.07	-52.56	1544.59	1351.60	59.47	1538.07	951.60	1928.14	71.04	380.76	2098.81	70.61	766.10
6.34000	1837.61	52.83	45.28	1812.43	48.02	48.85	1634.76	73.12	25.23	1641.69	78.06	68.18	1258.98	-64.75	27.18	1236.76	-56.66	40.51	1113.28	-86.55	103.18	1140.24	-95.75	147.21	1528.97	10.92	1201.86	0.00	0.00	0.00	1522.00	-37.50	1569.50	1517.33	71.23	1567.11	1368.31	-49.44	1546.36	1360.88	62.49	1539.18	952.88	1927.57	71.61	378.83	2099.39	70.16	766.25
6.35000	1837.26	53.26	43.98	1813.32	48.27	47.60	1634.73	73.75	25.45	1643.07	79.12	68.62	1259.25	-64.54	27.18	1241.62	-55.91	42.38	1122.00	-86.49	111.91	1151.67	-96.66	154.01	1538.96	11.56	1204.13	0.00	0.00	0.00	1531.34	-34.61	1571.21	1526.72	74.00	1568.02	1377.43	-46.51	1548.19	1370.09	65.64	1540.15	952.43	1926.17	71.71	379.43	2098.25	70.41	766.63
6.36000	1838.09	52.63	43.39	1813.08	47.80	46.00	1635.49	72.79	24.79	1643.99	79.07	68.59	1260.31	-65.46	26.64	1239.58	-53.65	42.04	1131.50	-86.33	121.71	1163.85	-97.29	161.46	1548.90	12.03	1206.52	0.00	0.00	0.00	1540.40	-31.58	1573.01	1535.81	76.95	1568.86	1386.62	-43.53	1550.08	1379.34	68.47	1541.08	953.20	1927.46	71.46	378.95	2099.03	70.20	765.50
6.37000	1837.49	51.96	41.99	1814.02	47.43	44.97	1635.42	73.46	25.11	1644.36	79.17	68.80	1263.71	-65.50	26.95	1243.22	-53.71	42.50	1142.22	-85.70	132.23	1176.86	-96.93	169.25	1558.71	12.51	1208.75	0.00	0.00	0.00	1549.27	-28.88	1574.71	1544.78	79.88	1569.57	1395.80	-40.79	1551.92	1388.40	71.66	1541.83	952.55	1928.01	71.07	379.50	2099.29	70.23	765.89
6.38000	1838.44	51.81	41.38	1814.29	47.19	44.20	1635.60	73.15	24.99	1644.58	79.19	68.97	1266.84	-66.63	26.23	1246.45	-54.15	42.89	1154.34	-84.91	143.13	1191.24	-96.05	177.23	1568.54	12.66	1210.77	0.00	0.00	0.00	1558.57	-26.00	1576.41	1554.67	82.64	1570.15	1405.05	-38.20	1553.73	1397.89	73.87	1542.63	951.64	1928.79	70.93	382.83	2097.14	71.45	765.01
6.39000	1838.19	51.29	40.81	1813.61	46.76	43.42	1635.68	73.02	24.88	1644.87	78.95	68.86	1269.63	-66.68	25.52	1251.44	-54.85	44.01	1167.92	-84.00	154.13	1207.14	-95.14	185.20	1577.84	12.78	1212.72	0.00	0.00	0.00	1567.47	-23.22	1578.05	1564.01	84.87	1570.84	1414.28	-35.63	1555.50	1407.13	76.20	1543.37	952.00	1927.91	71.48	379.93	2097.08	71.11	764.87
6.40000	1838.60	51.38	40.26	1813.89	46.73	42.82	1635.67	73.06	24.90	1645.15	79.18	69.21	1274.24	-67.29	24.86	1258.74	-55.57	45.79	1182.84	-82.22	164.52	1223.89	-94.11	192.96	1587.42	13.14	1214.25	0.00	0.00	0.00	1576.68	-20.91	1579.58	1573.07	87.42	1571.50	1423.43	-33.29	1557.08	1416.27	78.76	1544.01	952.40	1927.05	71.64	380.02	2098.57	70.33	765.65
6.41000	1838.63	51.10	39.94	1814.55	46.47	42.63	1635.54	73.26	25.08	1645.81	78.69	69.05	1279.53	-68.23	24.09	1267.77	-56.83	47.35	1198.27	-80.72	174.78	1241.39	-93.31	200.62	1596.07	13.46	1215.47	0.00	0.00	0.00	1585.54	-18.61	1581.07	1582.29	89.52	1572.16	1432.46	-31.20	1558.53	1425.30	81.15	1544.66	951.10	1926.51	71.49	381.60	2097.71	70.92	764.94
6.42000	1839.05	50.81	39.61	1814.17	45.97	42.15	1635.46	73.24	25.18	1646.27	78.36	69.09	1286.53	-69.70	22.95	1278.80	-58.77	49.03	1213.43	-79.70	184.57	1259.85	-91.97	207.77	1606.10	13.86	1216.40	0.00	0.00	0.00	1594.49	-16.75	1582.40	1591.27	91.57	1572.74	1441.38	-29.48	1559.82	1434.48	83.02	1545.24	951.56	1926.45	71.67	379.34	2098.49	70.30	764.92
6.43000	1838.65	50.38	39.03	1813.85	45.74	41.45	1635.53	73.05	25.22	1646.41	78.34	69.17	1295.91	-71.68	24.69	1290.42	-60.78	51.34	1231.19	-79.15	192.35	1278.69	-90.25	214.26	1613.76	14.34	1217.16	0.00	0.00	0.00	1603.37	-15.04	1583.64	1600.06	93.01	1573.55	1450.35	-27.86	1560.95	1443.86	84.02	1545.92	953.01	1926.30	71.99	380.27	2097.16	70.85	765.02
6.44000	1838.87	50.20	38.52	1814.35	45.83	41.06	1635.49	73.20	25.45	1646.60	78.09	69.02	1310.12	-74.58	28.48	1306.16	-63.12	55.26	1252.22	-78.64	198.82	1297.36	-88.78	219.41	1622.59	14.84	1217.80	0.00	0.00	0.00	1612.34	-13.85	1584.79	1609.22	94.33	1574.33	1459.36	-26.64	1561.95	1452.85	85.64	1546.45	953.11	1926.04	72.12	379.89	2099.23	70.31	765.54
6.45000	1838.75	50.32	37.91	1814.49	45.84	40.51	1635.63	72.81	25.40	1646.95	78.00	69.01	1327.91	-77.43	33.20	1324.23	-65.69	59.38	1271.60	-76.89	203.88	1316.49	-87.45	224.57	1632.44	15.35	1218.44	0.00	0.00	0.00	1620.88	-12.93	1585.90	1618.23	95.41	1575.25	1468.20	-25.69	1562.85	1462.03	86.84	1547.12	952.67	1928.08	71.35	379.81	2098.05	70.52	767.20
6.46000	1838.99	50.17	37.37	1814.63	45.83	40.00	1635.86	72.55	25.42	1647.53	77.40	68.86	1349.97	-80.82	37.95	1345.43	-68.20	63.69	1290.19	-75.82	207.18	1336.06	-85.84	229.09	1640.92	15.96	1218.90	0.00	0.00	0.00	1630.17	-12.03	1586.97	1627.88	96.03	1576.21	1477.23	-24.99	1563.70	1471.28	87.66	1547.94	951.84	1927.29	71.60	381.48	2096.75	71.37	766.66
6.47000	1839.54	50.02	36.96	1815.04	46.03	39.44	1636.03	72.34	25.52	1647.47	78.12	69.25	1373.90	-84.22	41.61	1368.56	-70.54	66.92	1309.76	-74.86	209.02	1355.36	-84.41	232.57	1649.42	16.79	1219.65	0.00	0.00	0.00	1639.10	-11.49	1587.92	1636.50	96.46	1577.15	1486.23	-24.15	1564.55	1480.29	88.15	1548.83	953.38	1926.65	72.07	379.86	2096.51	70.93	765.81
6.48000	1839.08	50.07	35.99	1815.47	46.11	39.02	1635.99	72.57	25.85	1648.72	76.67	68.89	1399.15	-87.32	44.34	1393.18	-72.91	69.23	1330.54	-73.99	209.43	1375.40	-83.07	234.32	1659.04	17.41	1220.45	0.00	0.00	0.00	1648.25	-11.33	1588.72	1645.33	96.72	1578.22	1495.10	-23.67	1565.34	1489.20	88.86	1549.80	952.00	1926.35	71.74	380.08	2095.90	71.41	765.91
6.49000	1839.47	49.72	35.82	1815.21	45.53	38.76	1636.45	72.11	25.77	1648.91	77.05	69.27	1425.22	-90.17	46.29	1418.04	-75.20	70.40	1351.64	-73.43	208.50	1395.86	-82.33	234.70	1667.67	18.18	1221.18	0.00	0.00	0.00	1656.67	-11.29	1589.50	1654.55	96.64	1579.17	1503.84	-23.25	1566.07	1498.06	89.57	1550.73	951.84	1927.72	71.22	379.41	2095.50	71.37	767.83
6.50000	1840.06	49.93	35.55	1816.15	45.95	38.62	1636.77	71.79	25.72	1649.59	76.30	69.15	1451.54	-92.95	46.84	1443.52	-77.35	70.54	1372.72	-73.59	206.51	1416.55	-81.37	233.67	1676.03	18.95	1221.86	0.00	0.00	0.00	1665.51	-11.68	1590.08	1663.70	96.46	1580.27	1512.61	-23.02	1566.74	1506.92	90.24	1551.82	951.38	1926.87	71.49	378.33	2098.66	70.37	766.98
6.51000	1839.45	49.83	34.98	1816.27	45.92	38.45	1637.02	71.68	25.71	1649.92	75.93	69.11	1479.05	-95.10	46.83	1470.04	-79.08	69.87	1394.45	-73.84	203.15	1437.87	-80.36	231.40	1684.13	19.55	1222.51	0.00	0.00	0.00	1673.85	-12.07	1590.67	1672.74	96.16	1581.27	1521.32	-22.81	1567.36	1515.87	91.08	1552.83	952.74	1927.57	71.62	377.95	2098.49	70.18	766.63
6.52000	1840.02	49.60	35.17	1816.22	45.82	38.49	1637.15	71.61	25.62	1649.64	76.53	69.51	1507.83	-96.86	46.08	1497.74	-80.54	68.62	1416.82	-73.69	198.28	1459.33	-79.90	228.11	1691.84	20.27	1223.00	0.00	0.00	0.00	1682.84	-12.39	1591.08	1681.44	95.49	1582.22	1530.13	-22.48	1567.91	1525.33	90.95	1553.90	953.76	1927.18	71.87	376.65	2098.36	70.18	766.97
6.53000	1840.69	49.73	35.12	1816.21	46.09	38.28	1637.20	71.49	25.64	1649.82	76.11	69.43	1536.97	-97.23	46.26	1526.32	-81.77	66.64	1439.73	-74.38	192.43	1480.73	-79.55	223.75	1700.20	21.02	1223.40	0.00	0.00	0.00	1691.58	-13.22	1591.41	1690.59	95.07	1582.90	1538.80	-22.10	1568.37	1534.55	91.42	1554.89	953.23	1927.84	71.47	376.61	2098.39	69.96	766.21
6.54000	1840.25	49.52	35.02	1816.44	46.13	38.30	1637.07	71.42	25.71	1649.28	76.99	69.93	1567.54	-98.40	44.94	1556.60	-82.68	64.75	1463.20	-74.72	185.18	1502.58	-79.40	218.46	1708.70	21.68	1223.77	0.00	0.00	0.00	1700.19	-14.11	1591.72	1705.46	93.20	1579.59	1547.36	-21.63	1568.73	1543.80	91.97	1555.79	952.79	1924.73	72.39	376.66	2099.30	69.89	764.96
6.55000	1840.50	49.70	34.85	1816.59	46.15	38.27	1636.78	71.61	25.87	1649.25	76.64	70.02	1599.52	-99.43	43.59	1587.67	-83.54	62.64	1486.86	-75.09	176.84	1524.73	-79.19	212.39	1716.46	22.46	1224.02	0.00	0.00	0.00	1708.71	-14.89	1591.94	1716.44	91.39	1579.43	1555.75	-21.31	1568.98	1553.15	92.42	1556.52	953.00	1925.42	72.14	377.54	2098.34	70.26	765.12
6.56000	1840.11	49.57	34.56	1817.11	46.34	38.40	1636.96	71.13	25.79	1649.50	75.65	69.73	1633.24	-100.17	42.68	1619.23	-84.41	60.46	1511.63	-75.57	167.70	1547.19	-79.32	205.47	1725.14	22.94	1224.22	0.00	0.00	0.00	1717.24	-15.99	1592.05	1725.69	90.83	1580.09	1564.17	-20.72	1569.15	1562.52	92.79	1557.14	952.92	1926.85	71.72	376.81	2099.87	69.82	765.27
6.57000	1840.92	49.53	34.86	1816.72	46.30	38.16	1636.80	71.21	25.95	1648.90	76.52	70.33	1667.37	-100.78	41.83	1651.97	-85.27	58.36	1536.83	-76.19	158.04	1570.73	-79.01	197.57	1732.89	23.47	1224.19	0.00	0.00	0.00	1725.84	-16.77	1592.08	1735.30	89.62	1580.47	1572.53	-20.24	1569.19	1571.68	93.57	1557.56	952.95	1927.73	71.45	376.83	2099.73	69.73	764.43
6.58000	1841.17	49.19	34.95	1816.94	46.22	38.07	1636.92	71.15	26.14	1649.36	75.76	70.12	1701.47	-101.45	40.73	1685.18	-86.20	55.98	1563.33	-76.94	147.94	1594.56	-79.14	189.12	1741.44	24.29	1224.09	0.00	0.00	0.00	1734.01	-17.66	1592.07	1743.93	89.78	1580.73	1581.07	-19.69	1569.23	1580.91	94.36	1557.95	953.23	1927.49	71.66	377.37	2098.97	69.98	763.96
6.59000	1841.12	48.77	34.81	1817.17	46.00	38.01	1637.05	70.65	26.05	1649.52	75.80	70.32	1735.79	-102.01	39.39	1718.08	-86.83	53.56	1590.16	-77.34	137.35	1619.31	-78.96	180.22	1749.25	24.97	1223.90	0.00	0.00	0.00	1742.74	-18.33	1591.96	1752.83	89.62	1580.91	1589.63	-19.12	1569.18	1590.37	94.77	1558.23	952.49	1928.01	71.27	377.29	2098.78	69.94	763.72
6.60000	1840.73	48.64	34.33	1816.62	47.72	39.73	1637.19	70.74	26.30	1649.81	75.56	70.32	1769.89	-102.28	37.81	1751.31	-87.08	51.14	1617.38	-78.62	127.02	1644.56	-79.20	171.05	1757.86	25.79	1223.65	0.00	0.00	0.00	1751.65	-18.88	1591.77	1762.82	87.63	1581.09	1598.26	-18.64	1569.09	1599.48	95.56	1558.32	953.06	1927.52	71.36	377.22	2099.63	69.81	765.71
6.61000	1840.84	50.00	37.53	1817.57	47.17	39.96	1637.17	70.91	26.55	1649.90	75.88	70.56	1803.32	-103.64	34.02	1784.69	-87.01	48.96	1645.08	-79.90	116.67	1670.28	-79.66	162.09	1766.04	26.42	1223.28	0.00	0.00	0.00	1760.39	-19.17	1591.52	1771.55	87.92	1580.96	1606.77	-18.35	1568.93	1608.80	95.72	1558.34	952.67	1927.79	71.32	379.14	2097.55	70.74	764.87
6.62000	1841.35	49.09	38.09	1816.72	46.34	39.81	1637.27	70.53	26.49	1650.35	75.49	70.73	1836.80	-103.76	32.20	1816.96	-86.70	46.52	1673.81	-80.05	106.12	1696.90	-79.68	152.77	1774.67	27.22	1222.82	0.00	0.00	0.00	1769.26	-19.16	1591.22	1775.18	89.13	1584.97	1615.53	-18.07	1568.66	1617.73	95.84	1558.13	950.62	1927.32	71.07	380.09	2097.85	70.71	764.64
6.63000	1842.26	48.52	39.22	1816.45	45.72	40.17	1637.09	70.84	26.74	1650.66	75.43	70.84	1869.97	-102.62	31.41	1849.73	-85.77	44.72	1703.12	-80.27	95.84	1723.21	-80.59	143.76	1783.21	27.95	1222.35	0.00	0.00	0.00	1777.94	-19.11	1590.83	1788.05	87.94	1581.38	1624.34	-17.93	1568.25	1626.67	95.72	1557.80	952.29	1926.13	71.75	379.53	2098.30	70.49	764.44
6.64000	1842.52	48.26	39.98	1816.92	45.54	40.88	1637.62	69.94	26.59	1650.52	76.06	71.35	1903.51	-101.20	31.33	1881.99	-84.45	43.36	1732.95	-80.75	86.00	1750.26	-81.01	134.94	1791.78	28.63	1221.64	0.00	0.00	0.00	1787.09	-18.88	1590.28	1797.72	88.34	1579.71	1633.38	-18.01	1567.68	1635.32	95.74	1557.21	951.07	1928.07	71.10	379.07	2097.77	70.59	764.87
6.65000	1841.77	48.33	40.15	1817.02	45.57	41.17	1637.67	69.92	26.81	1651.04	75.66	71.37	1936.80	-99.15	32.14	1914.61	-82.76	43.20	1763.16	-81.10	76.55	1777.25	-82.13	126.74	1799.88	29.02	1220.82	0.00	0.00	0.00	1796.29	-18.51	1589.60	1806.87	88.45	1579.10	1642.55	-18.41	1567.01	1643.73	95.63	1556.52	951.71	1928.44	70.99	379.64	2097.26	70.63	765.54
6.66000	1841.28	49.02	39.45	1816.75	45.97	40.62	1637.70	69.96	27.01	1651.37	75.92	71.73	1970.03	-96.89	34.08	1946.98	-80.60	44.19	1793.48	-82.28	68.24	1804.39	-83.14	119.19	1807.57	29.37	1219.89	0.00	0.00	0.00	1805.31	-17.85	1588.87	1815.39	89.00	1578.25	1652.02	-18.81	1566.26	1652.14	95.19	1555.77	952.13	1928.63	71.10	382.28	2097.26	71.01	765.23
6.67000	1840.30	50.56	37.85	1817.27	45.74	37.54	1637.92	69.56	27.03	1651.78	75.65	71.72	2003.07	-93.81	37.59	1979.20	-78.16	46.33	1824.19	-82.83	60.36	1831.76	-84.24	112.30	1816.65	29.81	1218.94	0.00	0.00	0.00	1814.58	-16.75	1588.15	1823.77	90.04	1577.32	1661.40	-19.55	1565.41	1660.57	94.37	1554.94	953.41	1928.10	71.45	380.41	2098.08	70.76	764.49
6.68000	1841.00	49.54	33.84	1816.83	45.81	37.16	1637.90	69.87	27.38	1652.36	75.42	71.76	2035.22	-90.54	41.95	2011.12	-75.39	49.38	1855.05	-83.35	53.46	1859.99	-84.16	105.64	1824.86	30.14	1217.90	0.00	0.00	0.00	1824.00	-16.07	1587.27	1831.84	91.16	1576.21	1670.83	-20.50	1564.49	1668.91	93.44	1554.08	953.59	1928.13	71.60	380.76	2096.77	71.21	766.56
6.69000	1840.99	50.53	33.09	1817.28	46.96	36.75	1637.79	69.89	27.62	1652.48	75.74	72.17	2066.61	-87.50	46.71	2042.20	-72.69	53.24	1886.00	-83.44	47.40	1887.01	-85.48	100.53	1833.18	30.53	1216.79	0.00	0.00	0.00	1833.50	-14.85	1586.33	1840.41	91.63	1575.29	1680.39	-21.41	1563.50	1677.42	91.69	1553.10	952.75	1926.42	71.74	381.39	2097.10	71.22	766.50
6.70000	1840.02	50.68	32.85	1816.90	47.05	36.74	1637.96	69.82	27.87	1653.08	75.19	72.10	2097.56	-84.15	52.53	2072.70	-69.96	57.73	1916.85	-83.59	42.45	1914.94	-85.52	95.94	1842.20	30.74	1215.64	0.00	0.00	0.00	1842.59	-13.71	1585.38	1842.76	94.03	1578.96	1690.09	-22.51	1562.40	1685.39	90.89	1552.01	951.50	1928.35	70.94	381.42	2097.18	71.27	767.19
6.71000	1840.12	50.72	33.01	1816.36	47.12	36.58	1638.13	69.58	28.04	1653.10	75.77	72.54	2127.46	-81.39	58.48	2101.82	-67.35	62.51	1947.51	-82.73	38.68	1942.14	-86.01	92.59	1851.21	30.84	1214.39	0.00	0.00	0.00	1851.85	-12.49	1584.27	1849.69	95.70	1578.92	1699.97	-23.52	1561.21	1693.78	89.31	1550.82	951.20	1928.82	70.84	379.87	2098.03	70.84	765.42
6.72000	1840.00	51.00	32.80	1816.31	47.16	36.67	1638.53	68.91	27.98	1653.53	75.63	72.85	2156.18	-78.55	64.92	2130.19	-64.90	67.88	1976.96	-82.26	36.49	1968.29	-86.62	90.47	1860.05	30.95	1212.95	0.00	0.00	0.00	1861.57	-11.14	1583.15	1857.76	96.43	1577.71	1709.87	-24.40	1559.94	1702.12	87.86	1549.61	952.19	1927.84	71.32	381.40	2098.20	71.04	766.03
6.73000	1840.26	51.34	32.60	1816.48	47.44	36.31	1638.27	69.47	28.68	1653.98	75.40	73.10	2182.70	-75.16	72.37	2156.88	-62.60	73.75	2004.67	-82.26	36.00	1994.19	-86.15	89.10	1868.69	30.94	1211.57	0.00	0.00	0.00	1871.01	-10.15	1581.87	1866.47	97.36	1576.37	1719.71	-25.32	1558.59	1710.39	86.67	1548.26	951.94	1926.26	71.72	378.36	2098.89	70.42	766.52
6.74000	1840.51	51.52	32.26	1817.10	47.53	36.36	1638.68	68.88	28.98	1653.99	75.94	73.72	2208.43	-73.59	79.81	2182.98	-60.64	80.80	2031.67	-81.66	36.51	2019.38	-84.84	88.51	1878.13	31.01	1210.04	0.00	0.00	0.00	1880.20	-9.35	1580.62	1874.30	98.22	1574.99	1729.34	-26.44	1557.15	1718.79	84.98	1546.91	951.14	1927.79	70.91	377.28	2099.68	70.00	765.61
6.75000	1840.02	51.20	32.11	1817.42	47.47	36.43	1638.73	68.76	29.42	1654.65	75.70	74.05	2232.29	-71.85	88.51	2206.83	-59.04	88.40	2057.26	-80.25	37.30	2042.53	-84.41	89.02	1887.02	30.97	1208.61	0.00	0.00	0.00	1889.52	-8.64	1579.23	1882.57	98.69	1573.67	1738.87	-27.54	1555.67	1727.20	83.90	1545.49	951.62	1929.34	70.65	378.42	2099.15	70.30	765.39
6.76000	1840.59	51.43	32.13	1817.36	47.78	35.95	1639.02	68.51	29.99	1655.16	75.40	74.45	2254.32	-70.30	97.56	2229.03	-57.77	96.39	2081.75	-78.69	38.50	2064.75	-83.04	89.76	1896.64	30.94	1207.12	0.00	0.00	0.00	1898.86	-7.95	1577.87	1890.69	99.36	1572.29	1748.39	-28.76	1554.09	1735.59	83.09	1544.09	951.96	1929.14	70.81	379.36	2097.95	70.76	766.11
6.77000	1840.27	51.56	31.79	1817.06	47.85	35.83	1639.38	68.05	30.46	1655.42	75.68	75.19	2274.66	-68.85	106.66	2249.62	-56.62	104.56	2081.75	-78.69	38.50	2084.96	-82.44	90.98	1905.70	30.87	1205.67	0.00	0.00	0.00	1908.19	-7.47	1576.52	1899.65	99.32	1570.83	1757.85	-29.92	1552.51	1744.50	81.73	1542.61	951.44	1928.74	70.88	377.75	2099.65	70.24	764.67
6.78000	1840.62	51.51	31.82	1816.91	47.82	35.75	1639.35	68.32	31.36	1655.79	75.95	76.06	2293.06	-67.29	114.85	2268.15	-54.99	111.94	2081.75	-78.69	38.50	2084.96	-82.44	90.98	1915.05	30.88	1204.30	0.00	0.00	0.00	1917.37	-7.42	1575.16	1908.44	99.25	1569.44	1767.26	-30.81	1550.98	1753.22	80.76	1541.16	950.85	1928.12	71.05	377.95	2099.67	70.34	765.81
6.79000	1840.59	51.44	31.77	1817.47	48.18	35.53	1639.68	67.80	32.14	1656.21	75.82	76.91	2309.80	-65.54	121.73	2285.51	-54.83	114.77	2081.75	-78.69	38.50	2084.96	-82.44	90.98	1924.54	30.77	1202.85	0.00	0.00	0.00	1926.38	-7.63	1573.91	1916.40	99.26	1568.24	1776.55	-31.53	1549.48	1762.35	79.51	1539.69	951.63	1928.88	70.80	378.90	2100.44	70.12	766.02
6.80000	1840.77	51.43	31.65	1817.81	48.37	35.51	1640.11	67.49	33.14	1656.88	75.75	77.96	2324.32	-63.60	126.86	2302.19	-55.12	114.39	2081.75	-78.69	38.50	2084.96	-82.44	90.98	1934.14	30.45	1201.49	0.00	0.00	0.00	1935.37	-7.93	1572.71	1925.81	98.56	1566.91	1785.74	-32.12	1548.10	1771.04	79.31	1538.13	952.37	1928.15	71.31	379.31	2099.51	70.51	764.99
6.81000	1841.01	51.62	31.68	1817.80	48.42	35.33	1640.33	67.64	34.51	1657.73	75.55	79.06	2335.87	-61.62	129.53	2315.02	-54.24	116.10	2081.75	-78.69	38.50	2084.96	-82.44	90.98	1943.59	30.08	1200.13	0.00	0.00	0.00	1944.58	-8.54	1571.64	1934.95	98.07	1565.79	1794.93	-32.51	1546.81	1780.07	78.62	1536.78	953.13	1929.42	70.93	377.89	2100.42	70.06	765.52
6.82000	1841.29	51.70	31.44	1817.99	48.70	35.12	1640.59	67.49	35.82	1658.47	75.75	80.47	2345.88	-59.78	129.95	2324.87	-52.85	116.07	2081.75	-78.69	38.50	2084.96	-82.44	90.98	1953.12	29.69	1198.92	0.00	0.00	0.00	1953.26	-9.43	1570.67	1944.17	97.06	1564.84	1803.98	-32.90	1545.63	1789.33	78.04	1535.63	953.48	1928.05	71.64	378.33	2098.52	70.46	765.80
6.83000	1840.98	51.70	31.03	1818.42	48.77	35.14	1640.73	68.33	37.84	1659.59	75.81	81.91	2353.26	-57.60	127.73	2332.44	-51.36	113.70	2081.75	-78.69	38.50	2084.96	-82.44	90.98	1962.60	29.31	1197.88	0.00	0.00	0.00	1962.19	-10.38	1569.81	1953.06	96.00	1563.93	1812.87	-33.40	1544.58	1798.57	77.87	1534.44	953.33	1927.89	71.47	378.33	2098.37	70.45	765.96
6.84000	1840.93	51.86	30.84	1818.53	49.02	34.97	1641.40	68.06	39.57	1660.52	76.18	83.61	2359.26	-56.32	122.78	2338.03	-50.03	109.12	2081.75	-78.69	38.50	2084.96	-82.44	90.98	1971.93	28.70	1196.95	0.00	0.00	0.00	1971.11	-11.86	1569.02	1962.83	94.87	1563.06	1821.66	-33.82	1543.59	1807.99	77.52	1533.45	953.57	1928.01	71.41	379.39	2096.92	70.97	765.95
6.85000	1841.10	51.52	31.05	1818.99	49.26	34.92	1641.76	68.78	41.87	1662.07	76.04	85.34	2363.77	-55.86	115.65	2338.54	-46.74	106.88	2081.75	-78.69	38.50	2084.96	-82.44	90.98	1981.85	28.09	1196.16	0.00	0.00	0.00	1980.39	-13.51	1568.22	1972.63	93.17	1562.52	1830.41	-34.17	1542.62	1817.50	77.35	1532.47	955.23	1928.27	71.84	379.36	2096.69	71.06	765.29
6.86000	1840.49	51.54	30.72	1818.28	49.54	34.49	1642.33	69.57	44.54	1662.96	77.25	87.90	2366.31	-55.22	107.64	2341.54	-45.56	100.72	2081.75	-78.69	38.50	2084.96	-82.44	90.98	1991.49	27.39	1195.59	0.00	0.00	0.00	1988.99	-15.45	1567.50	1982.66	91.19	1561.84	1839.24	-34.40	1541.75	1827.41	76.87	1531.53	954.22	1927.57	71.79	379.92	2097.93	70.87	765.84
6.87000	1840.91	51.78	30.77	1818.89	50.18	34.49	1643.24	69.90	47.04	1664.12	78.42	90.67	2368.77	-54.88	100.33	2345.00	-45.67	94.02	2081.75	-78.69	38.50	2084.96	-82.44	90.98	2001.29	26.66	1195.21	0.00	0.00	0.00	1998.11	-17.21	1566.84	1992.12	89.12	1561.32	1847.84	-34.97	1540.94	1837.07	76.60	1530.68	952.21	1927.58	71.30	378.70	2098.22	70.33	765.69
6.88000	1841.05	52.01	30.70	1818.67	50.49	34.24	1644.18	70.79	50.33	1665.49	79.36	93.83	2373.21	-54.93	94.22	2348.01	-45.38	88.29	2081.75	-78.69	38.50	2084.96	-82.44	90.98	2010.75	25.83	1194.96	0.00	0.00	0.00	2006.75	-19.48	1566.25	2001.92	87.41	1560.74	1856.53	-35.61	1540.21	1846.86	75.97	1530.11	951.97	1928.26	71.14	377.85	2099.94	69.84	765.28
6.89000	1841.22	52.51	30.65	1819.02	50.32	34.60	1646.23	70.40	53.43	1667.65	80.26	97.17	2379.42	-54.59	86.41	2352.57	-43.08	84.70	2081.75	-78.69	38.50	2084.96	-82.44	90.98	2020.82	25.02	1194.87	0.00	0.00	0.00	2015.72	-21.50	1565.90	2011.46	85.39	1560.46	1865.41	-36.26	1539.74	1856.57	75.46	1529.55	952.09	1929.33	70.72	378.55	2100.25	69.93	764.42
6.90000	1840.90	52.37	30.72	1819.02	50.77	34.33	1647.81	71.50	57.65	1669.68	82.83	103.15	2385.08	-53.34	75.65	2358.45	-41.12	76.66	2081.75	-78.69	38.50	2084.96	-82.44	90.98	2030.72	24.16	1195.11	0.00	0.00	0.00	2024.74	-23.62	1566.03	2021.44	83.32	1560.71	1874.45	-36.87	1539.73	1866.28	74.78	1529.55	951.55	1929.01	70.80	379.26	2099.34	70.24	765.63
6.91000	1840.96	52.36	30.66	1818.54	52.06	35.53	1650.37	71.84	62.24	1672.48	83.79	107.66	2388.96	-51.12	66.83	2361.84	-38.99	69.00	2081.75	-78.69	38.50	2084.96	-82.44	90.98	2040.65	23.30	1195.70	0.00	0.00	0.00	2033.55	-25.88	1566.72	2031.30	80.96	1561.53	1883.42	-37.80	1540.36	1876.42	73.51	1530.23	952.44	1929.02	70.95	379.11	2099.71	70.04	766.62
6.92000	1841.22	52.41	30.78	1819.27	52.07	35.70	1652.72	73.22	67.98	1677.26	82.73	110.54	2391.90	-48.41	59.95	2364.42	-37.00	62.62	2081.75	-78.69	38.50	2084.96	-82.44	90.98	2050.19	22.45	1196.74	0.00	0.00	0.00	2042.78	-28.04	1567.75	2041.07	79.22	1562.51	1892.17	-39.21	1541.44	1886.19	72.60	1531.40	953.00	1928.70	71.17	377.04	2100.01	69.56	766.46
6.93000	1841.30	52.45	30.55	1819.66	51.93	35.53	1656.08	74.28	74.19	1681.60	84.12	116.21	2393.99	-47.45	53.25	2366.51	-36.18	56.98	2081.75	-78.69	38.50	2084.96	-82.44	90.98	2060.33	21.80	1198.13	0.00	0.00	0.00	2049.51	-28.97	1570.44	2050.61	76.56	1563.79	1901.30	-40.32	1542.78	1895.87	71.76	1532.77	952.75	1929.33	70.91	377.97	2100.34	69.79	764.15
6.94000	1841.63	52.46	30.63	1819.86	51.80	35.47	1660.30	75.10	80.95	1686.73	86.24	124.37	2394.70	-46.70	47.86	2368.25	-35.83	52.67	2081.75	-78.69	38.50	2084.96	-82.44	90.98	2070.66	20.95	1199.97	0.00	0.00	0.00	2058.04	-30.94	1572.20	2066.80	72.36	1559.95	1910.50	-41.55	1544.20	1905.56	70.43	1534.31	952.14	1928.77	71.14	379.05	2098.28	70.41	764.66
6.95000	1841.98	52.70	30.18	1820.06	51.64	35.44	1665.34	76.25	88.42	1693.89	86.53	130.86	2395.27	-46.15	45.12	2369.11	-35.15	50.58	2081.75	-78.69	38.50	2084.96	-82.44	90.98	2080.60	20.26	1202.11	0.00	0.00	0.00	2067.32	-33.09	1573.73	2077.37	70.33	1560.42	1919.72	-42.96	1545.59	1915.18	69.08	1535.93	951.37	1927.91	71.45	379.89	2098.29	70.55	766.02
6.96000	1841.77	52.86	29.76	1820.72	51.53	35.56	1671.18	77.76	96.51	1702.39	86.15	134.73	2395.54	-45.47	43.06	2369.78	-34.29	48.99	2081.75	-78.69	38.50	2084.96	-82.44	90.98	2091.46	19.35	1204.69	0.00	0.00	0.00	2076.31	-35.24	1575.41	2086.46	68.89	1562.16	1928.98	-44.58	1546.98	1924.85	67.25	1537.62	952.27	1926.88	71.95	379.35	2098.34	70.24	766.31
6.97000	1842.61	53.24	29.55	1821.08	51.49	35.51	1679.13	78.24	104.63	1711.48	87.87	141.30	2396.15	-44.49	42.07	2370.05	-33.77	47.69	2081.75	-78.69	38.50	2084.96	-82.44	90.98	2101.43	18.22	1207.24	0.00	0.00	0.00	2085.67	-37.23	1577.11	2096.60	65.69	1564.48	1938.22	-46.36	1548.42	1934.06	66.03	1539.27	952.44	1927.67	71.57	378.84	2100.28	69.85	766.30
6.98000	1843.89	53.74	29.32	1822.21	51.49	35.66	1687.81	79.50	113.82	1722.50	89.03	147.73	2396.25	-44.46	40.86	2370.46	-33.74	46.81	2081.75	-78.69	38.50	2084.96	-82.44	90.98	2111.36	17.12	1209.72	0.00	0.00	0.00	2094.49	-39.24	1578.74	2105.42	64.84	1566.15	1947.49	-48.05	1549.81	1943.52	64.29	1541.01	952.73	1928.09	71.48	378.73	2101.37	69.31	764.84
6.99000	1844.97	54.23	28.87	1823.81	51.75	35.92	1697.80	80.50	123.45	1734.34	90.71	154.51	2396.49	-44.73	39.69	2370.45	-33.84	45.83	2081.75	-78.69	38.50	2084.96	-82.44	90.98	2121.06	15.78	1211.91	0.00	0.00	0.00	2104.15	-41.08	1580.24	2114.09	63.73	1567.86	1956.83	-49.80	1551.02	1952.58	62.80	1542.47	952.50	1929.03	70.99	380.16	2098.87	70.22	765.60
7.00000	1846.13	55.19	27.90	1826.65	52.28	36.16	1708.73	81.50	134.01	1747.50	91.80	161.56	2396.21	-44.25	39.04	2370.84	-33.76	45.19	2081.75	-78.69	38.50	2084.96	-82.44	90.98	2130.81	14.65	1213.93	0.00	0.00	0.00	2113.48	-42.78	1581.62	2123.83	61.86	1569.51	1966.14	-51.69	1552.05	1962.22	60.69	1543.81	952.74	1927.37	71.56	377.73	2100.50	69.55	766.00
7.01000	1848.83	56.16	27.19	1831.28	52.98	37.12	1720.37	82.63	145.32	1760.73	93.31	170.02	2396.29	-44.10	38.21	2371.17	-33.73	44.57	2081.75	-78.69	38.50	2084.96	-82.44	90.98	2140.57	13.52	1215.71	0.00	0.00	0.00	2123.06	-44.32	1582.89	2133.02	59.85	1571.24	1975.48	-53.44	1552.88	1971.08	59.78	1544.82	953.04	1928.40	71.37	377.58	2099.55	69.88	765.25
7.02000	1852.13	57.61	25.81	1836.35	53.79	38.37	1733.69	83.05	156.90	1775.52	92.42	178.59	2396.57	-44.18	37.51	2371.40	-33.65	43.95	2081.75	-78.69	38.50	2084.96	-82.44	90.98	2150.44	12.50	1217.15	0.00	0.00	0.00	2132.45	-45.70	1584.06	2142.92	57.29	1572.64	1984.83	-55.14	1553.59	1980.41	58.13	1545.72	952.52	1927.87	71.50	377.85	2100.04	69.92	765.69
7.03000	1855.82	58.12	25.32	1842.15	54.53	39.85	1748.68	82.96	168.27	1791.66	91.43	187.27	2396.34	-43.64	36.94	2371.57	-33.50	43.34	2081.75	-78.69	38.50	2084.96	-82.44	90.98	2160.50	11.61	1218.03	0.00	0.00	0.00	2141.59	-47.00	1585.14	2150.61	58.08	1573.48	1994.20	-56.61	1554.14	1989.39	56.96	1546.35	953.39	1928.21	71.50	378.55	2097.79	70.43	765.03
7.04000	1859.98	59.66	24.00	1849.27	55.49	41.51	1765.35	82.03	178.98	1808.22	91.34	196.15	2396.86	-43.61	36.45	2371.93	-33.33	42.95	2081.75	-78.69	38.50	2084.96	-82.44	90.98	2169.97	10.68	1218.49	0.00	0.00	0.00	2150.53	-48.14	1586.13	2159.81	57.08	1574.40	2003.69	-57.91	1554.59	1998.90	55.05	1546.95	953.36	1927.60	71.70	377.92	2098.95	69.91	764.68
7.05000	1864.23	61.69	23.29	1857.51	56.67	43.07	1782.72	81.19	189.28	1826.87	89.78	203.62	2396.65	-43.51	35.80	2372.01	-33.24	42.46	2081.75	-78.69	38.50	2084.96	-82.44	90.98	2179.01	9.89	1218.55	0.00	0.00	0.00	2159.82	-49.15	1587.11	2168.67	56.17	1575.59	2013.04	-59.43	1554.90	2008.01	53.80	1547.24	952.37	1929.14	71.08	378.50	2099.35	70.07	764.62
7.06000	1870.82	63.24	21.90	1866.68	58.40	44.95	1801.47	78.50	198.55	1846.06	88.26	210.28	2396.26	-43.63	35.16	2372.25	-33.19	42.27	2081.75	-78.69	38.50	2084.96	-82.44	90.98	2188.34	9.34	1218.27	0.00	0.00	0.00	2169.13	-50.06	1588.08	2179.67	53.33	1576.59	2022.40	-60.97	1555.17	2017.43	52.09	1547.52	953.24	1929.21	71.20	379.87	2098.35	70.60	765.52
7.07000	1880.39	65.58	23.96	1879.13	60.74	48.78	1820.67	77.42	206.30	1865.68	86.04	216.41	2396.59	-43.66	34.98	2372.32	-33.21	42.00	2081.75	-78.69	38.50	2084.96	-82.44	90.98	2197.39	8.84	1217.81	0.00	0.00	0.00	2178.72	-50.83	1588.98	2188.75	52.51	1577.29	2031.97	-62.29	1555.37	2026.58	50.83	1547.64	951.28	1928.70	70.87	379.35	2099.82	70.00	764.33
7.08000	1894.89	69.32	28.73	1893.66	63.92	53.26	1840.32	77.09	213.54	1885.28	83.81	222.38	2396.85	-43.79	34.77	2372.40	-33.25	41.85	2081.75	-78.69	38.50	2084.96	-82.44	90.98	2205.91	8.49	1217.36	0.00	0.00	0.00	2188.12	-51.51	1589.84	2197.11	52.84	1577.99	2031.97	-62.29	1555.37	2035.59	49.96	1547.67	952.29	1927.73	71.56	379.22	2099.15	70.07	765.27
7.09000	1914.34	74.09	34.32	1912.61	67.66	58.49	1859.05	74.11	218.85	1904.07	83.19	228.33	2397.11	-43.67	34.86	2372.43	-33.28	41.74	2081.75	-78.69	38.50	2084.96	-82.44	90.98	2214.74	8.16	1217.13	0.00	0.00	0.00	2197.73	-52.08	1590.61	2200.45	53.68	1584.62	2031.97	-62.29	1555.37	2044.97	48.32	1547.94	953.82	1927.94	71.70	377.77	2099.63	69.72	765.15
7.10000	1937.26	79.24	39.80	1934.62	71.95	63.52	1877.68	72.00	223.02	1923.00	81.23	233.68	2397.32	-43.65	34.84	2372.49	-33.33	41.66	2081.75	-78.69	38.50	2084.96	-82.44	90.98	2222.91	7.75	1217.02	0.00	0.00	0.00	2207.25	-52.60	1591.24	2208.00	53.14	1586.79	2031.97	-62.29	1555.37	2054.26	47.12	1549.12	952.09	1928.24	71.21	378.38	2097.67	70.63	764.13
7.11000	1961.90	84.54	44.52	1958.33	76.28	67.72	1896.73	70.47	225.97	1942.21	78.84	237.95	2397.17	-43.81	34.58	2372.25	-33.37	41.50	2081.75	-78.69	38.50	2084.96	-82.44	90.98	2231.61	7.47	1217.08	0.00	0.00	0.00	2216.79	-53.12	1591.91	2217.39	52.61	1587.41	2031.97	-62.29	1555.37	2063.75	45.37	1550.00	952.22	1928.38	71.35	377.45	2099.39	69.87	766.33
7.12000	1987.95	89.58	48.54	1983.62	80.53	71.15	1917.06	67.96	226.96	1962.29	76.51	240.60	2396.72	-43.60	34.50	2372.32	-33.37	41.47	2081.75	-78.69	38.50	2084.96	-82.44	90.98	2239.88	7.16	1217.32	0.00	0.00	0.00	2226.48	-53.63	1592.44	2226.58	52.10	1587.99	2031.97	-62.29	1555.37	2072.84	44.08	1550.89	952.86	1928.56	71.46	379.33	2098.09	70.49	765.50
7.13000	2015.19	94.21	51.97	2009.16	84.33	73.70	1937.54	66.13	226.78	1983.54	73.92	241.51	2397.13	-43.91	34.34	2372.43	-33.39	41.51	2081.75	-78.69	38.50	2084.96	-82.44	90.98	2247.91	6.71	1217.81	0.00	0.00	0.00	2236.31	-54.09	1592.85	2235.46	51.46	1588.56	2031.97	-62.29	1555.37	2081.92	42.95	1551.84	951.77	1927.03	71.63	378.83	2097.57	70.63	766.13
7.14000	2042.46	98.21	54.29	2035.37	87.69	75.29	1958.34	64.89	225.43	2004.42	73.04	241.40	2396.94	-43.69	34.48	2372.33	-33.41	41.46	2081.75	-78.69	38.50	2084.96	-82.44	90.98	2255.97	6.10	1218.30	0.00	0.00	0.00	2246.31	-54.53	1593.17	2244.97	50.94	1588.98	2031.97	-62.29	1555.37	2091.16	41.79	1553.04	952.56	1927.97	71.46	378.37	2098.34	70.42	765.92
7.15000	2071.26	101.53	55.97	2062.71	90.41	76.17	1979.74	64.02	222.83	2025.83	71.57	239.55	2397.20	-43.96	34.42	2372.60	-33.38	41.58	2081.75	-78.69	38.50	2084.96	-82.44	90.98	2263.51	5.52	1218.79	0.00	0.00	0.00	2255.58	-55.01	1593.40	2253.95	50.91	1589.35	2031.97	-62.29	1555.37	2100.33	40.89	1554.31	953.41	1928.53	71.41	378.84	2099.10	70.09	765.91
7.16000	2100.71	104.14	56.98	2091.83	92.61	76.74	2002.53	62.35	218.58	2047.35	70.96	237.03	2396.90	-43.87	34.37	2372.45	-33.33	41.57	2081.75	-78.69	38.50	2084.96	-82.44	90.98	2271.29	5.05	1219.42	0.00	0.00	0.00	2265.20	-55.36	1593.55	2263.21	50.58	1589.50	2031.97	-62.29	1555.37	2108.96	40.35	1554.48	953.52	1927.85	71.73	379.14	2098.74	70.25	766.60
7.17000	2131.04	106.27	57.42	2121.48	94.38	76.55	2024.64	61.98	213.37	2069.22	70.03	233.21	2396.63	-43.98	34.16	2372.43	-33.33	41.57	2081.75	-78.69	38.50	2084.96	-82.44	90.98	2278.91	4.66	1220.03	0.00	0.00	0.00	2274.87	-55.72	1593.57	2272.51	50.03	1589.69	2031.97	-62.29	1555.37	2118.06	39.43	1555.25	953.88	1926.03	72.42	378.90	2100.18	69.90	765.74
7.18000	2162.07	108.00	57.38	2151.48	95.84	75.78	2046.93	62.13	206.89	2090.30	70.30	229.44	2396.81	-43.99	34.18	2372.57	-33.33	41.60	2081.75	-78.69	38.50	2084.96	-82.44	90.98	2286.41	4.28	1220.67	0.00	0.00	0.00	2284.51	-56.05	1593.45	2281.90	49.62	1589.56	2031.97	-62.29	1555.37	2126.73	39.10	1556.17	954.54	1926.49	72.31	378.39	2098.68	70.21	766.68
7.19000	2194.43	109.42	57.31	2182.86	97.08	74.86	2068.96	60.89	200.43	2111.73	69.47	224.09	2396.57	-43.57	34.32	2372.59	-33.29	41.66	2081.75	-78.69	38.50	2084.96	-82.44	90.98	2294.19	3.76	1221.11	0.00	0.00	0.00	2294.10	-56.26	1593.19	2290.84	49.54	1589.25	2031.97	-62.29	1555.37	2136.12	37.98	1557.08	953.53	1927.59	71.79	378.98	2098.19	70.47	766.50
7.20000	2227.22	110.52	56.99	2214.89	97.98	73.74	2092.05	60.95	191.73	2134.53	69.85	217.73	2396.86	-43.61	34.37	2372.63	-33.22	41.57	2081.75	-78.69	38.50	2084.96	-82.44	90.98	2301.59	3.26	1221.50	0.00	0.00	0.00	2303.60	-56.42	1592.87	2299.90	49.27	1588.86	2031.97	-62.29	1555.37	2145.06	37.42	1557.91	953.46	1926.85	72.00	378.85	2097.92	70.49	766.27
7.21000	2260.29	111.35	56.33	2246.86	98.74	72.18	2116.33	61.54	181.99	2157.14	69.20	210.70	2397.01	-43.64	34.30	2372.76	-33.18	41.50	2081.75	-78.69	38.50	2084.96	-82.44	90.98	2309.40	2.71	1221.78	0.00	0.00	0.00	2313.08	-56.53	1592.45	2309.26	48.99	1588.36	2031.97	-62.29	1555.37	2154.11	36.45	1558.75	953.57	1926.36	72.05	378.19	2098.17	70.46	765.69
7.22000	2294.01	111.79	55.53	2280.03	99.30	70.82	2141.32	63.12	171.92	2180.70	70.44	202.70	2395.64	-42.20	36.49	2372.76	-33.10	41.28	2081.75	-78.69	38.50	2084.96	-82.44	90.98	2317.24	2.17	1221.92	0.00	0.00	0.00	2322.53	-56.62	1591.98	2318.40	48.93	1587.73	2031.97	-62.29	1555.37	2162.39	36.29	1559.40	953.64	1927.55	71.69	377.03	2099.99	69.65	765.94
7.23000	2326.97	111.88	54.13	2313.24	99.49	69.37	2167.06	64.56	160.90	2204.79	73.60	193.80	2395.77	-41.77	36.73	2373.01	-32.95	41.09	2081.75	-78.69	38.50	2084.96	-82.44	90.98	2325.00	1.71	1221.94	0.00	0.00	0.00	2331.63	-56.68	1591.47	2326.90	48.83	1587.14	2031.97	-62.29	1555.37	2171.55	34.92	1560.01	953.16	1928.22	71.52	377.41	2099.62	69.82	765.86
7.24000	2358.27	111.57	51.47	2345.03	99.47	66.84	2193.79	68.02	149.18	2229.47	75.04	184.75	2395.49	-41.47	36.55	2373.35	-32.63	41.00	2081.75	-78.69	38.50	2084.96	-82.44	90.98	2332.62	1.33	1221.87	0.00	0.00	0.00	2340.72	-56.77	1590.88	2335.41	48.84	1586.50	2031.97	-62.29	1555.37	2180.16	34.19	1560.41	953.53	1926.92	72.07	377.21	2099.61	69.61	765.56
7.25000	2393.44	111.04	51.54	2377.29	99.16	64.53	2222.04	68.06	137.21	2255.11	75.69	175.41	2395.88	-41.11	36.53	2373.36	-32.26	40.95	2081.75	-78.69	38.50	2084.96	-82.44	90.98	2340.28	0.78	1221.63	0.00	0.00	0.00	2349.74	-56.80	1590.22	2344.22	48.69	1585.79	2031.97	-62.29	1555.37	2188.70	33.38	1560.61	953.17	1925.62	72.33	378.05	2100.25	69.89	765.43
7.26000	2429.05	110.51	52.37	2411.21	98.92	63.45	2249.86	69.04	125.56	2280.13	77.95	166.39	2396.56	-40.53	36.59	2373.72	-31.95	41.16	2081.75	-78.69	38.50	2084.96	-82.44	90.98	2348.02	0.20	1221.17	0.00	0.00	0.00	2358.77	-56.80	1589.51	2352.22	48.94	1585.04	2031.97	-62.29	1555.37	2197.19	32.68	1560.71	953.11	1925.71	72.30	377.44	2097.72	70.24	765.90
7.27000	2462.29	109.99	52.33	2443.84	98.61	62.27	2278.84	69.71	113.87	2306.92	78.75	156.95	2396.80	-40.32	36.62	2373.68	-31.86	41.23	2081.75	-78.69	38.50	2084.96	-82.44	90.98	2355.87	-0.34	1220.62	0.00	0.00	0.00	2367.60	-56.78	1588.72	2360.47	48.94	1584.24	2031.97	-62.29	1555.37	2205.05	32.59	1560.51	952.85	1925.28	72.39	377.63	2098.97	69.85	766.14
7.28000	2495.14	109.41	52.34	2475.85	98.15	61.16	2309.18	69.84	101.99	2334.22	79.62	147.28	2396.37	-40.22	36.52	2373.44	-31.87	41.34	2081.75	-78.69	38.50	2084.96	-82.44	90.98	2363.39	-0.88	1219.88	0.00	0.00	0.00	2376.45	-56.75	1587.85	2368.90	48.61	1583.56	2031.97	-62.29	1555.37	2213.87	31.07	1560.41	953.14	1925.67	72.36	377.81	2101.02	69.19	765.52
7.29000	2527.84	108.58	52.50	2508.00	97.66	60.41	2338.65	71.82	91.26	2361.42	81.16	138.17	2395.13	-40.55	36.00	2373.25	-32.06	41.25	2081.75	-78.69	38.50	2084.96	-82.44	90.98	2370.89	-1.38	1219.10	0.00	0.00	0.00	2385.05	-56.64	1587.00	2377.15	48.69	1582.73	2031.97	-62.29	1555.37	2221.99	30.43	1560.07	951.84	1928.26	71.29	376.01	2099.93	69.41	765.36
7.30000	2560.07	107.46	52.82	2539.58	96.84	59.68	2369.93	72.10	80.68	2389.27	81.82	128.80	2396.99	-42.68	33.59	2373.11	-32.52	40.75	2081.75	-78.69	38.50	2084.96	-82.44	90.98	2378.88	-1.94	1218.35	0.00	0.00	0.00	2393.49	-56.58	1586.08	2385.36	48.63	1581.90	2031.97	-62.29	1555.37	2230.00	29.79	1559.52	951.79	1929.46	70.93	376.32	2098.73	69.64	765.18
7.31000	2591.77	105.99	53.48	2570.92	95.80	59.51	2399.19	74.54	71.43	2415.01	85.40	121.12	2397.33	-43.43	32.91	2373.01	-33.05	40.25	2081.75	-78.69	38.50	2084.96	-82.44	90.98	2386.59	-2.37	1217.46	0.00	0.00	0.00	2402.00	-56.38	1585.18	2393.10	48.76	1581.06	2031.97	-62.29	1555.37	2238.13	29.16	1558.87	953.64	1928.53	71.42	376.46	2098.78	69.73	766.08
7.32000	2623.28	104.31	55.16	2601.57	94.56	59.98	2429.50	75.78	62.74	2444.37	84.30	112.09	2397.34	-43.64	32.65	2373.34	-33.42	40.19	2081.75	-78.69	38.50	2084.96	-82.44	90.98	2394.29	-2.77	1216.57	0.00	0.00	0.00	2410.45	-56.13	1584.23	2400.89	49.18	1580.07	2031.97	-62.29	1555.37	2246.10	28.44	1558.22	954.01	1930.08	71.05	378.08	2098.65	70.17	765.93
7.33000	2653.09	102.63	57.34	2631.68	93.35	61.51	2457.70	78.94	55.54	2473.48	85.54	102.44	2397.64	-44.12	32.60	2373.12	-33.76	39.95	2081.75	-78.69	38.50	2084.96	-82.44	90.98	2402.34	-3.07	1215.61	0.00	0.00	0.00	2418.75	-55.83	1583.25	2409.02	49.20	1579.08	2031.97	-62.29	1555.37	2253.90	27.99	1557.36	954.31	1928.97	71.33	379.69	2096.24	71.27	766.55
7.34000	2682.28	101.03	60.87	2660.67	92.22	64.05	2457.70	78.94	55.54	2501.36	86.74	93.26	2397.06	-44.37	32.27	2373.18	-33.97	39.90	2081.75	-78.69	38.50	2084.96	-82.44	90.98	2410.25	-3.31	1214.58	0.00	0.00	0.00	2426.84	-55.49	1582.22	2416.57	49.50	1578.07	2031.97	-62.29	1555.37	2261.81	27.20	1556.37	953.45	1929.32	71.30	378.87	2097.88	70.73	765.91
7.35000	2710.80	99.47	65.76	2688.74	91.08	67.75	2457.70	78.94	55.54	2528.04	87.89	84.55	2396.65	-44.54	32.04	2373.21	-34.05	39.86	2081.75	-78.69	38.50	2084.96	-82.44	90.98	2418.04	-3.61	1213.44	0.00	0.00	0.00	2435.20	-55.03	1581.05	2424.30	49.90	1576.90	2031.97	-62.29	1555.37	2269.62	26.76	1555.29	953.62	1928.04	71.66	378.53	2096.98	70.69	764.62
7.36000	2737.75	98.16	71.57	2715.50	90.13	72.46	2457.70	78.94	55.54	2553.54	88.99	76.29	2397.01	-44.60	32.12	2373.07	-34.22	39.73	2081.75	-78.69	38.50	2084.96	-82.44	90.98	2425.76	-3.77	1212.19	0.00	0.00	0.00	2443.29	-54.51	1579.83	2431.69	50.63	1575.60	2031.97	-62.29	1555.37	2277.54	26.25	1554.14	953.05	1927.79	71.71	379.61	2098.10	70.58	765.45
7.37000	2763.44	96.98	78.52	2740.92	89.23	78.42	2457.70	78.94	55.54	2577.88	90.05	68.48	2396.61	-45.00	31.72	2373.46	-34.34	39.82	2081.75	-78.69	38.50	2084.96	-82.44	90.98	2433.31	-3.90	1210.86	0.00	0.00	0.00	2451.51	-53.98	1578.52	2439.45	51.10	1574.29	2031.97	-62.29	1555.37	2285.43	25.63	1552.81	952.62	1928.40	71.46	379.87	2099.47	70.18	765.38
7.38000	2787.05	95.94	86.41	2764.73	88.27	85.31	2457.70	78.94	55.54	2601.08	91.06	61.11	2396.61	-44.94	31.69	2373.48	-34.44	39.72	2081.75	-78.69	38.50	2084.96	-82.44	90.98	2441.14	-3.97	1209.49	0.00	0.00	0.00	2459.76	-53.35	1577.15	2446.98	51.57	1572.92	2031.97	-62.29	1555.37	2292.94	25.65	1551.41	952.35	1927.85	71.56	378.89	2098.11	70.51	766.20
7.39000	2808.66	94.88	94.99	2786.09	87.47	92.76	2457.70	78.94	55.54	2623.17	92.02	54.16	2397.26	-45.37	31.56	2373.44	-34.58	39.58	2081.75	-78.69	38.50	2084.96	-82.44	90.98	2449.27	-3.90	1208.07	0.00	0.00	0.00	2467.69	-52.75	1575.74	2454.56	52.11	1571.50	2031.97	-62.29	1555.37	2300.51	25.64	1549.96	952.66	1927.10	71.91	379.04	2096.97	70.60	766.47
7.40000	2827.67	93.65	103.53	2805.60	86.47	100.43	2457.70	78.94	55.54	2644.17	92.95	47.63	2397.00	-45.14	31.43	2373.57	-34.71	39.51	2081.75	-78.69	38.50	2084.96	-82.44	90.98	2457.41	-3.85	1206.59	0.00	0.00	0.00	2475.58	-52.12	1574.33	2462.03	52.65	1570.14	2031.97	-62.29	1555.37	2308.88	24.60	1548.62	951.80	1927.75	71.53	379.76	2096.60	70.69	766.26
7.41000	2844.48	92.49	111.50	2822.77	85.34	107.56	2457.70	78.94	55.54	2664.10	93.83	41.52	2397.00	-45.16	31.37	2373.74	-34.86	39.47	2081.75	-78.69	38.50	2084.96	-82.44	90.98	2465.40	-3.76	1205.08	0.00	0.00	0.00	2483.58	-51.42	1572.93	2469.88	53.09	1568.76	2031.97	-62.29	1555.37	2316.11	25.14	1547.31	953.91	1927.40	71.85	380.32	2098.32	70.73	766.20
7.42000	2859.05	91.15	118.20	2837.85	84.13	113.68	2457.70	78.94	55.54	2682.99	94.67	35.80	2397.30	-45.43	31.21	2373.95	-35.02	39.46	2081.75	-78.69	38.50	2084.96	-82.44	90.98	2473.42	-3.70	1203.66	0.00	0.00	0.00	2491.43	-50.68	1571.54	2477.15	53.89	1567.47	2031.97	-62.29	1555.37	2323.41	25.76	1545.88	954.40	1926.97	72.16	379.15	2098.35	70.51	767.65
7.43000	2871.87	89.52	123.39	2850.51	82.62	118.13	2457.70	78.94	55.54	2700.85	95.46	30.47	2397.55	-45.33	31.39	2374.10	-35.15	39.41	2081.75	-78.69	38.50	2084.96	-82.44	90.98	2481.56	-3.60	1202.34	0.00	0.00	0.00	2499.27	-49.90	1570.22	2484.77	54.64	1566.17	2031.97	-62.29	1555.37	2331.98	24.83	1544.85	953.42	1927.79	71.80	379.35	2098.36	70.31	767.66
7.44000	2882.98	87.28	126.80	2861.49	80.55	120.96	2457.70	78.94	55.54	2717.71	96.22	25.53	2397.64	-45.40	31.28	2374.13	-35.36	39.22	2081.75	-78.69	38.50	2084.96	-82.44	90.98	2489.59	-3.45	1201.08	0.00	0.00	0.00	2507.20	-49.04	1569.00	2491.94	55.50	1565.07	2031.97	-62.29	1555.37	2339.26	25.75	1543.61	954.23	1927.90	71.91	378.85	2099.25	70.05	767.01
7.45000	2891.93	84.34	127.82	2870.31	77.94	121.63	2457.70	78.94	55.54	2733.60	96.93	20.96	2397.62	-45.49	31.09	2374.36	-35.53	39.18	2081.75	-78.69	38.50	2084.96	-82.44	90.98	2498.02	-3.27	1200.05	0.00	0.00	0.00	2514.81	-48.17	1567.93	2499.60	56.36	1564.02	2031.97	-62.29	1555.37	2347.11	26.03	1542.58	952.67	1929.27	71.12	378.65	2099.86	70.01	766.12
7.46000	2899.02	80.92	126.45	2877.50	74.89	120.32	2457.70	78.94	55.54	2748.53	97.61	16.76	2398.33	-45.63	31.26	2374.56	-35.68	39.12	2081.75	-78.69	38.50	2084.96	-82.44	90.98	2506.39	-2.92	1199.15	0.00	0.00	0.00	2522.39	-47.20	1567.02	2507.54	57.21	1563.17	2031.97	-62.29	1555.37	2355.02	26.36	1541.65	953.23	1927.16	71.87	379.69	2098.88	70.52	765.97
7.47000	2904.51	77.51	123.02	2882.93	71.91	116.96	2457.70	78.94	55.54	2762.52	98.25	12.90	2398.30	-46.19	30.65	2374.57	-35.91	38.97	2081.75	-78.69	38.50	2084.96	-82.44	90.98	2514.75	-2.44	1198.45	0.00	0.00	0.00	2530.10	-46.17	1566.26	2513.72	58.62	1563.89	2031.97	-62.29	1555.37	2362.09	27.98	1540.70	953.95	1927.84	71.85	378.64	2098.36	70.47	765.40
7.48000	2908.98	74.48	118.16	2886.50	69.21	111.88	2457.70	78.94	55.54	2775.61	98.85	9.40	2398.39	-45.80	30.79	2374.75	-36.12	38.89	2081.75	-78.69	38.50	2084.96	-82.44	90.98	2523.59	-1.77	1197.92	0.00	0.00	0.00	2537.59	-45.05	1565.64	2520.62	59.79	1563.60	2031.97	-62.29	1555.37	2370.15	28.38	1539.82	953.00	1930.10	70.95	379.44	2100.06	70.19	765.72
7.49000	2910.98	71.99	111.28	2888.83	66.92	105.69	2457.70	78.94	55.54	2787.81	99.42	6.23	2398.40	-45.98	30.48	2374.94	-36.32	38.83	2081.75	-78.69	38.50	2084.96	-82.44	90.98	2532.27	-0.91	1197.54	0.00	0.00	0.00	2545.08	-43.87	1565.14	2528.11	61.03	1563.12	2031.97	-62.29	1555.37	2377.56	29.62	1538.99	953.01	1928.38	71.44	378.00	2101.58	69.39	765.81
7.50000	2912.71	69.73	104.06	2890.35	64.77	98.81	2457.70	78.94	55.54	2799.15	99.94	3.39	2398.37	-45.98	30.40	2375.23	-36.56	38.88	2081.75	-78.69	38.50	2084.96	-82.44	90.98	2541.20	0.15	1197.41	0.00	0.00	0.00	2552.58	-42.58	1564.75	2535.48	62.27	1562.64	2031.97	-62.29	1555.37	2384.58	31.28	1538.06	952.86	1928.02	71.70	378.51	2097.99	70.26	766.51
7.51000	2915.96	67.93	97.97	2893.06	62.99	92.94	2457.70	78.94	55.54	2809.64	100.44	0.87	2398.66	-46.49	30.18	2375.29	-36.86	38.83	2081.75	-78.69	38.50	2084.96	-82.44	90.98	2549.65	1.23	1197.43	0.00	0.00	0.00	2560.02	-41.22	1564.45	2542.80	63.65	1562.35	2031.97	-62.29	1555.37	2392.17	32.40	1537.21	953.31	1928.67	71.53	378.50	2098.47	70.33	766.42
7.52000	2920.90	66.52	90.95	2897.53	61.54	87.28	2457.70	78.94	55.54	2819.32	100.90	-1.34	2398.68	-46.39	30.16	2375.35	-37.15	38.81	2081.75	-78.69	38.50	2084.96	-82.44	90.98	2558.64	2.49	1197.64	0.00	0.00	0.00	2567.34	-39.78	1564.41	2550.22	65.14	1562.21	2031.97	-62.29	1555.37	2399.46	34.05	1536.50	953.80	1928.76	71.54	378.63	2097.50	70.56	767.75
7.53000	2925.51	64.98	80.67	2902.51	60.23	79.45	2457.70	78.94	55.54	2828.19	101.32	-3.26	2398.40	-46.38	29.96	2375.75	-37.39	38.95	2081.75	-78.69	38.50	2084.96	-82.44	90.98	2567.76	3.71	1198.03	0.00	0.00	0.00	2574.77	-38.28	1564.69	2557.83	66.65	1562.38	2031.97	-62.29	1555.37	2407.29	35.18	1536.29	954.05	1927.32	72.08	378.98	2096.86	70.66	766.68
7.54000	2929.32	63.66	70.78	2905.80	59.02	70.68	2457.70	78.94	55.54	2836.30	101.72	-4.88	2398.55	-46.21	30.03	2376.06	-37.66	39.06	2081.75	-78.69	38.50	2084.96	-82.44	90.98	2576.75	4.93	1198.69	0.00	0.00	0.00	2582.23	-36.74	1565.31	2565.29	68.20	1562.97	2031.97	-62.29	1555.37	2414.17	37.57	1536.31	953.36	1927.41	71.96	378.93	2097.27	70.56	767.28
7.55000	2931.40	62.67	63.08	2908.64	58.19	64.38	2457.70	78.94	55.54	2843.65	102.08	-6.22	2398.84	-46.55	29.85	2376.30	-37.89	39.10	2081.75	-78.69	38.50	2084.96	-82.44	90.98	2585.63	6.10	1199.57	0.00	0.00	0.00	2589.78	-35.14	1566.18	2572.67	69.80	1563.76	2031.97	-62.29	1555.37	2422.02	39.05	1536.89	953.58	1927.42	71.87	378.16	2098.16	70.25	765.92
7.56000	2933.33	62.16	57.19	2910.25	57.77	58.84	2457.70	78.94	55.54	2850.28	102.41	-7.28	2400.03	-46.96	29.92	2377.11	-38.02	39.47	2081.75	-78.69	38.50	2084.96	-82.44	90.98	2594.70	7.26	1200.73	0.00	0.00	0.00	2597.13	-33.52	1567.27	2580.16	71.43	1564.82	2031.97	-62.29	1555.37	2429.71	40.75	1537.66	953.62	1929.40	71.31	377.33	2098.20	70.11	765.36
7.57000	2935.09	61.62	52.41	2911.85	57.40	54.70	2457.70	78.94	55.54	2856.20	102.71	-8.08	2400.06	-46.97	29.69	2377.38	-38.10	39.61	2081.75	-78.69	38.50	2084.96	-82.44	90.98	2603.61	8.31	1202.14	0.00	0.00	0.00	2604.53	-31.84	1568.63	2587.99	73.15	1566.08	2031.97	-62.29	1555.37	2437.67	42.37	1538.60	953.32	1928.03	71.64	377.95	2099.50	70.05	765.33
7.58000	2935.99	60.96	49.84	2912.78	56.95	52.44	2457.70	78.94	55.54	2861.43	102.98	-8.63	2400.23	-46.92	29.73	2377.87	-37.95	39.98	2081.75	-78.69	38.50	2084.96	-82.44	90.98	2612.67	9.23	1203.86	0.00	0.00	0.00	2612.09	-30.07	1570.24	2595.75	74.95	1567.53	2031.97	-62.29	1555.37	2445.22	44.67	1539.61	952.84	1928.28	71.34	377.51	2098.76	69.91	766.14
7.59000	2936.32	60.53	48.05	2912.97	56.64	50.55	2457.70	78.94	55.54	2866.01	103.22	-8.93	2400.46	-46.75	29.74	2378.20	-37.79	40.47	2081.75	-78.69	38.50	2084.96	-82.44	90.98	2621.69	10.17	1205.79	0.00	0.00	0.00	2619.59	-28.21	1572.09	2603.27	76.81	1569.14	2031.97	-62.29	1555.37	2452.40	47.29	1540.66	953.51	1928.69	71.30	377.01	2101.54	69.10	765.86
7.60000	2936.55	60.27	46.80	2913.05	56.51	49.21	2457.70	78.94	55.54	2869.94	103.44	-9.00	2400.83	-47.01	29.29	2378.72	-37.77	40.86	2081.75	-78.69	38.50	2084.96	-82.44	90.98	2630.64	11.00	1207.97	0.00	0.00	0.00	2627.24	-26.28	1574.10	2610.92	78.73	1570.75	2031.97	-62.29	1555.37	2460.40	49.22	1541.85	952.75	1929.75	70.78	378.60	2099.65	69.96	764.91
7.61000	2936.87	60.07	46.14	2913.29	56.39	48.43	2457.70	78.94	55.54	2873.27	103.62	-8.84	2402.10	-47.30	29.38	2379.25	-37.89	41.20	2081.75	-78.69	38.50	2084.96	-82.44	90.98	2639.79	11.75	1210.26	0.00	0.00	0.00	2634.59	-24.38	1576.16	2618.78	80.66	1572.31	2031.97	-62.29	1555.37	2468.31	51.35	1542.91	952.03	1930.01	70.70	376.44	2099.64	69.48	763.95
7.62000	2936.76	59.93	45.55	2913.28	56.29	47.81	2457.70	78.94	55.54	2876.00	103.78	-8.46	2402.86	-47.36	29.45	2380.20	-38.03	41.63	2081.75	-78.69	38.50	2084.96	-82.44	90.98	2648.63	12.49	1212.41	0.00	0.00	0.00	2642.06	-22.53	1578.17	2626.87	82.57	1573.73	2031.97	-62.29	1555.37	2475.96	53.67	1543.88	952.33	1929.63	70.95	377.90	2100.10	69.78	765.60
7.63000	2936.98	59.88	45.34	2913.31	56.24	47.44	2457.70	78.94	55.54	2878.16	103.92	-7.87	2404.24	-47.47	29.69	2381.61	-38.19	42.13	2081.75	-78.69	38.50	2084.96	-82.44	90.98	2657.46	13.11	1214.33	0.00	0.00	0.00	2649.66	-20.76	1580.17	2634.55	84.35	1575.11	2031.97	-62.29	1555.37	2484.08	55.93	1544.67	951.34	1928.94	71.08	377.69	2099.14	70.00	765.98
7.64000	2936.99	59.87	45.08	2913.40	56.22	47.20	2457.70	78.94	55.54	2879.77	104.03	-7.08	2404.99	-48.16	29.24	2384.38	-38.48	43.14	2081.75	-78.69	38.50	2084.96	-82.44	90.98	2665.93	13.55	1216.03	0.00	0.00	0.00	2657.21	-19.11	1582.07	2642.52	86.02	1576.28	2031.97	-62.29	1555.37	2491.08	59.46	1545.17	952.34	1927.77	71.62	376.26	2099.59	69.67	765.38
7.65000	2937.11	59.83	44.92	2913.26	56.23	46.89	2457.70	78.94	55.54	2880.85	104.12	-6.10	2408.05	-48.93	29.67	2387.84	-38.90	44.33	2081.75	-78.69	38.50	2084.96	-82.44	90.98	2674.32	13.90	1217.49	0.00	0.00	0.00	2664.65	-17.62	1583.84	2650.57	87.57	1577.34	2031.97	-62.29	1555.37	2499.66	61.21	1545.71	952.61	1928.80	71.40	376.33	2099.25	69.73	765.46
7.66000	2937.20	59.83	44.79	2913.33	56.24	46.74	2457.70	78.94	55.54	2881.44	104.18	-4.93	2408.83	-48.79	30.72	2392.10	-39.45	45.79	2081.75	-78.69	38.50	2084.96	-82.44	90.98	2682.62	14.19	1218.70	0.00	0.00	0.00	2671.79	-16.37	1585.51	2658.85	88.87	1578.43	2031.97	-62.29	1555.37	2507.48	63.82	1546.05	952.31	1931.01	70.62	378.30	2099.60	69.80	765.28
7.67000	2937.20	59.89	44.61	2913.41	56.22	46.61	2457.70	78.94	55.54	2881.54	104.22	-3.60	2410.01	-49.61	28.63	2398.11	-40.02	47.98	2081.75	-78.69	38.50	2084.96	-82.44	90.98	2690.90	14.48	1219.63	0.00	0.00	0.00	2679.27	-15.28	1587.10	2667.07	90.02	1579.51	2031.97	-62.29	1555.37	2507.48	63.82	1546.05	951.54	1929.17	71.06	376.84	2100.57	69.21	765.30
7.68000	2937.05	59.86	44.24	2913.53	56.17	46.51	2457.70	78.94	55.54	2881.19	104.24	-2.10	2415.33	-50.32	28.63	2404.46	-40.89	49.67	2081.75	-78.69	38.50	2084.96	-82.44	90.98	2699.21	14.60	1220.35	0.00	0.00	0.00	2686.73	-14.43	1588.54	2675.42	90.93	1580.57	2031.97	-62.29	1555.37	2507.48	63.82	1546.05	952.51	1928.65	71.39	376.76	2100.05	69.35	764.48
7.69000	2937.20	59.94	44.18	2913.51	56.18	46.34	2457.70	78.94	55.54	2880.41	104.24	-0.45	2421.27	-51.30	28.12	2411.75	-42.31	50.58	2081.75	-78.69	38.50	2084.96	-82.44	90.98	2707.56	14.66	1220.83	0.00	0.00	0.00	2694.20	-13.83	1589.83	2683.48	91.63	1581.70	2031.97	-62.29	1555.37	2507.48	63.82	1546.05	951.28	1927.88	71.47	378.59	2099.75	69.94	764.22
7.70000	2937.24	59.98	44.08	2913.41	56.23	46.19	2457.70	78.94	55.54	2879.21	104.22	1.35	2428.31	-53.01	27.03	2423.60	-44.11	53.70	2081.75	-78.69	38.50	2084.96	-82.44	90.98	2715.78	14.67	1221.10	0.00	0.00	0.00	2701.75	-13.42	1590.98	2691.70	92.08	1582.85	2031.97	-62.29	1555.37	2507.48	63.82	1546.05	951.28	1929.82	70.70	379.39	2099.04	70.11	764.77
7.71000	2937.17	60.06	44.01	2913.55	56.35	46.21	2457.70	78.94	55.54	2877.62	104.17	3.29	2440.37	-55.09	29.50	2434.72	-46.08	56.72	2081.75	-78.69	38.50	2084.96	-82.44	90.98	2723.80	14.64	1221.25	0.00	0.00	0.00	2709.04	-13.22	1592.05	2700.27	92.38	1583.95	2031.97	-62.29	1555.37	2507.48	63.82	1546.05	951.97	1929.13	71.10	377.96	2098.24	70.01	763.56
7.72000	2937.18	60.13	44.03	2913.54	56.42	46.20	2457.70	78.94	55.54	2875.67	104.11	5.35	2448.97	-58.51	32.15	2446.85	-48.56	59.96	2081.75	-78.69	38.50	2084.96	-82.44	90.98	2732.04	14.65	1221.31	0.00	0.00	0.00	2716.76	-13.17	1592.96	2708.56	92.49	1585.06	2031.97	-62.29	1555.37	2507.48	63.82	1546.05	951.23	1930.58	70.53	378.30	2099.05	69.96	764.13
7.73000	2937.14	60.18	44.01	2913.38	56.48	46.10	2457.70	78.94	55.54	2873.38	104.04	7.53	2467.92	-62.31	39.12	2460.32	-51.96	62.99	2081.75	-78.69	38.50	2084.96	-82.44	90.98	2739.86	14.68	1221.44	0.00	0.00	0.00	2724.49	-13.27	1593.76	2717.13	92.49	1586.08	2031.97	-62.29	1555.37	2507.48	63.82	1546.05	951.75	1929.12	71.04	378.93	2098.55	70.35	763.27
7.74000	2936.95	60.23	43.90	2913.56	56.52	46.20	2457.70	78.94	55.54	2870.76	103.94	9.82	2483.18	-67.13	42.49	2477.06	-55.67	66.48	2081.75	-78.69	38.50	2084.96	-82.44	90.98	2747.55	14.74	1221.59	0.00	0.00	0.00	2732.35	-13.44	1594.44	2725.52	92.40	1587.01	2031.97	-62.29	1555.37	2507.48	63.82	1546.05	951.88	1928.33	71.31	379.03	2097.88	70.52	765.40
7.75000	2937.00	60.26	43.92	2913.49	56.55	46.13	2457.70	78.94	55.54	2867.85	103.83	12.21	2501.42	-71.70	45.87	2495.78	-59.25	69.49	2081.75	-78.69	38.50	2084.96	-82.44	90.98	2755.37	14.81	1221.78	0.00	0.00	0.00	2740.17	-13.68	1595.06	2733.97	92.21	1587.92	2031.97	-62.29	1555.37	2507.48	63.82	1546.05	950.83	1928.54	70.95	378.61	2099.40	69.88	764.82
7.76000	2936.89	60.31	43.87	2913.48	56.56	46.08	2457.70	78.94	55.54	2864.65	103.71	14.69	2521.72	-76.21	48.70	2516.18	-62.74	71.73	2081.75	-78.69	38.50	2084.96	-82.44	90.98	2763.07	14.86	1222.00	0.00	0.00	0.00	2748.28	-13.94	1595.61	2742.65	92.00	1588.70	2031.97	-62.29	1555.37	2507.48	63.82	1546.05	951.60	1927.34	71.32	377.27	2099.60	69.62	763.51
7.77000	2937.10	60.27	43.98	2913.48	56.60	46.07	2457.70	78.94	55.54	2861.21	103.57	17.25	2543.60	-80.47	50.82	2538.03	-66.10	73.38	2081.75	-78.69	38.50	2084.96	-82.44	90.98	2770.29	14.92	1222.24	0.00	0.00	0.00	2756.39	-14.27	1596.08	2751.46	91.69	1589.36	2031.97	-62.29	1555.37	2507.48	63.82	1546.05	951.34	1928.67	71.02	376.50	2098.79	69.69	763.78
7.78000	2936.95	60.26	43.87	2913.43	56.57	45.96	2457.70	78.94	55.54	2857.54	103.41	19.89	2566.95	-84.33	52.36	2560.84	-69.20	74.25	2081.75	-78.69	38.50	2084.96	-82.44	90.98	2777.27	15.01	1222.51	0.00	0.00	0.00	2764.65	-14.64	1596.43	2760.22	91.36	1589.93	2031.97	-62.29	1555.37	2507.48	63.82	1546.05	950.68	1929.78	70.38	378.22	2099.55	69.75	763.05
7.79000	2937.07	60.24	43.87	2913.42	56.55	45.90	2457.70	78.94	55.54	2853.65	103.25	22.58	2591.44	-87.67	53.25	2584.65	-71.90	74.50	2081.75	-78.69	38.50	2084.96	-82.44	90.98	2784.19	15.11	1222.74	0.00	0.00	0.00	2772.92	-15.03	1596.72	2769.02	91.03	1590.41	2031.97	-62.29	1555.37	2507.48	63.82	1546.05	952.30	1928.23	71.05	377.68	2099.38	70.02	763.72
7.80000	2937.19	60.25	43.84	2913.60	56.54	45.90	2457.70	78.94	55.54	2849.59	103.07	25.33	2616.72	-90.53	53.24	2609.04	-74.32	73.84	2081.75	-78.69	38.50	2084.96	-82.44	90.98	2791.06	15.19	1223.00	0.00	0.00	0.00	2781.33	-15.43	1596.88	2778.00	90.66	1590.77	2031.97	-62.29	1555.37	2507.48	63.82	1546.05	951.92	1928.28	71.19	375.25	2100.61	69.39	764.14
7.81000	2937.20	60.19	43.78	2913.39	56.48	45.71	2457.70	78.94	55.54	2845.36	102.88	28.13	2643.05	-93.00	52.65	2634.99	-76.35	72.87	2081.75	-78.69	38.50	2084.96	-82.44	90.98	2798.12	15.38	1223.23	0.00	0.00	0.00	2789.90	-15.86	1596.94	2786.91	90.28	1591.03	2031.97	-62.29	1555.37	2507.48	63.82	1546.05	952.88	1928.21	71.55	375.65	2099.43	69.60	763.09
7.82000	2937.07	60.17	43.66	2913.47	56.53	45.71	2457.70	78.94	55.54	2840.99	102.68	30.96	2670.87	-95.11	51.85	2661.91	-78.16	71.40	2081.75	-78.69	38.50	2084.96	-82.44	90.98	2805.02	15.53	1223.49	0.00	0.00	0.00	2798.24	-16.32	1596.90	2795.78	89.84	1591.21	2031.97	-62.29	1555.37	2507.48	63.82	1546.05	953.57	1927.41	71.66	377.82	2099.71	69.99	764.03
7.83000	2937.17	60.17	43.72	2913.33	56.54	45.59	2457.70	78.94	55.54	2836.50	102.47	33.82	2699.65	-96.84	50.68	2689.09	-79.80	69.13	2081.75	-78.69	38.50	2084.96	-82.44	90.98	2811.86	15.71	1223.72	0.00	0.00	0.00	2806.63	-16.83	1596.75	2805.31	89.54	1591.65	2031.97	-62.29	1555.37	2507.48	63.82	1546.05	952.73	1927.01	71.64	378.56	2097.48	70.63	764.94
7.84000	2936.93	60.19	43.53	2913.40	56.57	45.63	2457.70	78.94	55.54	2831.92	102.25	36.70	2729.18	-98.46	49.19	2717.62	-81.24	66.95	2081.75	-78.69	38.50	2084.96	-82.44	90.98	2818.84	15.88	1223.96	0.00	0.00	0.00	2815.11	-17.34	1596.53	2814.55	89.36	1591.94	2031.97	-62.29	1555.37	2507.48	63.82	1546.05	952.03	1927.78	71.31	378.80	2099.38	70.05	765.52
7.85000	2937.05	60.24	43.65	2913.32	56.60	45.60	2457.70	78.94	55.54	2827.27	102.02	39.59	2759.37	-99.96	47.59	2746.74	-82.60	64.51	2081.75	-78.69	38.50	2084.96	-82.44	90.98	2825.70	16.06	1224.13	0.00	0.00	0.00	2823.58	-17.88	1596.23	2823.51	89.29	1592.09	2031.97	-62.29	1555.37	2507.48	63.82	1546.05	951.76	1929.48	70.86	378.73	2098.36	70.37	764.03
7.86000	2937.00	60.28	43.67	2913.09	56.67	45.53	2457.70	78.94	55.54	2822.57	101.79	42.47	2788.91	-101.47	45.38	2776.16	-83.98	61.89	2081.75	-78.69	38.50	2084.96	-82.44	90.98	2832.53	16.27	1224.21	0.00	0.00	0.00	2831.99	-18.43	1595.91	2832.23	89.30	1592.11	2031.97	-62.29	1555.37	2507.48	63.82	1546.05	951.51	1929.33	70.98	379.65	2097.23	70.78	765.79
7.87000	2937.10	60.40	43.85	2913.09	56.78	45.64	2457.70	78.94	55.54	2817.84	101.54	45.35	2818.97	-103.01	43.45	2805.19	-85.53	59.05	2081.75	-78.69	38.50	2084.96	-82.44	90.98	2839.23	16.41	1224.12	0.00	0.00	0.00	2840.26	-19.01	1595.58	2840.71	89.38	1592.00	2031.97	-62.29	1555.37	2507.48	63.82	1546.05	952.58	1927.29	71.80	379.46	2098.96	70.32	765.53
7.88000	2936.90	60.39	43.82	2912.98	56.87	45.81	2457.70	78.94	55.54	2813.10	101.30	48.21	2848.94	-104.55	41.45	2834.44	-87.18	56.36	2081.75	-78.69	38.50	2084.96	-82.44	90.98	2846.13	16.57	1223.98	0.00	0.00	0.00	2848.47	-19.62	1595.21	2848.98	89.51	1591.77	2031.97	-62.29	1555.37	2507.48	63.82	1546.05	953.22	1928.57	71.34	379.15	2097.24	70.80	764.65
7.89000	2936.77	60.56	43.82	2912.78	56.92	45.82	2457.70	78.94	55.54	2808.39	101.04	51.04	2878.90	-106.05	39.79	2863.47	-88.97	53.71	2081.75	-78.69	38.50	2084.96	-82.44	90.98	2852.92	16.70	1223.80	0.00	0.00	0.00	2856.51	-20.18	1594.84	2857.07	89.68	1591.43	2031.97	-62.29	1555.37	2507.48	63.82	1546.05	953.58	1928.57	71.49	377.01	2099.43	69.67	765.09
7.90000	2937.08	60.62	43.99	2913.03	56.98	45.97	2457.70	78.94	55.54	2803.72	100.79	53.83	2909.50	-107.66	39.04	2892.59	-90.84	51.35	2081.75	-78.69	38.50	2084.96	-82.44	90.98	2860.06	16.87	1223.49	0.00	0.00	0.00	2864.50	-20.69	1594.47	2864.98	89.86	1590.98	2031.97	-62.29	1555.37	2507.48	63.82	1546.05	953.19	1927.25	71.81	376.24	2099.23	69.49	763.75
7.91000	2937.31	60.66	44.15	2913.32	56.94	45.97	2457.70	78.94	55.54	2799.11	100.53	56.58	2940.71	-109.29	39.30	2922.41	-92.72	50.15	2081.75	-78.69	38.50	2084.96	-82.44	90.98	2867.15	16.93	1223.17	0.00	0.00	0.00	2872.45	-21.19	1594.07	2872.75	90.04	1590.44	2031.97	-62.29	1555.37	2507.48	63.82	1546.05	952.73	1928.65	71.23	375.83	2099.41	69.55	762.15
7.92000	2937.78	60.75	44.50	2913.62	56.85	46.02	2457.70	78.94	55.54	2794.59	100.26	59.27	2971.02	-111.05	39.73	2952.59	-94.56	49.86	2081.75	-78.69	38.50	2084.96	-82.44	90.98	2874.24	16.88	1222.74	0.00	0.00	0.00	2880.68	-21.57	1593.62	2880.39	90.21	1589.81	2031.97	-62.29	1555.37	2507.48	63.82	1546.05	954.39	1927.52	72.00	376.55	2100.07	69.49	762.57
7.93000	2938.13	60.75	44.85	2913.69	56.71	46.09	2457.70	78.94	55.54	2790.17	100.00	61.90	3001.94	-112.65	41.47	2981.88	-96.52	49.75	2081.75	-78.69	38.50	2084.96	-82.44	90.98	2881.46	16.72	1222.29	0.00	0.00	0.00	2888.83	-21.90	1593.12	2887.92	90.35	1589.10	2031.97	-62.29	1555.37	2507.48	63.82	1546.05	952.59	1929.06	71.07	376.69	2099.52	69.48	763.68
7.94000	2938.09	60.69	44.92	2913.68	56.50	46.11	2457.70	78.94	55.54	2785.89	99.73	64.46	3032.18	-114.16	43.77	3011.41	-98.47	50.64	2081.75	-78.69	38.50	2084.96	-82.44	90.98	2888.64	16.43	1221.75	0.00	0.00	0.00	2896.71	-22.15	1592.60	2895.37	90.43	1588.31	2031.97	-62.29	1555.37	2507.48	63.82	1546.05	951.43	1929.86	70.77	376.78	2100.00	69.22	764.66
7.95000	2937.64	60.60	44.36	2913.47	56.46	45.61	2457.70	78.94	55.54	2781.76	99.47	66.93	3060.24	-116.05	45.39	3040.68	-100.41	52.37	2081.75	-78.69	38.50	2084.96	-82.44	90.98	2895.80	15.98	1221.20	0.00	0.00	0.00	2904.57	-22.29	1592.04	2902.75	90.45	1587.46	2031.97	-62.29	1555.37	2507.48	63.82	1546.05	953.07	1928.16	71.68	377.50	2097.99	70.26	765.94
7.96000	2937.46	60.67	43.59	2913.44	56.60	45.04	2457.70	78.94	55.54	2777.81	99.20	69.31	3089.42	-117.45	49.00	3068.09	-102.57	53.65	2081.75	-78.69	38.50	2084.96	-82.44	90.98	2903.06	15.42	1220.57	0.00	0.00	0.00	2912.51	-22.29	1591.43	2910.10	90.38	1586.54	2031.97	-62.29	1555.37	2507.48	63.82	1546.05	952.82	1930.26	70.92	378.28	2098.74	70.27	766.58
7.97000	2937.39	60.86	42.80	2913.40	56.83	44.61	2457.70	78.94	55.54	2774.06	98.94	71.59	3118.38	-118.83	53.42	3095.91	-104.32	56.36	2081.75	-78.69	38.50	2084.96	-82.44	90.98	2910.30	14.60	1219.88	0.00	0.00	0.00	2920.43	-22.26	1590.75	2917.41	90.21	1585.58	2031.97	-62.29	1555.37	2507.48	63.82	1546.05	952.17	1928.41	71.29	378.79	2098.05	70.43	766.14
7.98000	2937.23	60.95	42.24	2913.25	56.96	44.34	2457.70	78.94	55.54	2770.54	98.68	73.76	3145.86	-120.29	57.94	3123.41	-106.16	59.97	2081.75	-78.69	38.50	2084.96	-82.44	90.98	2917.92	13.78	1219.10	0.00	0.00	0.00	2928.56	-22.15	1590.01	2924.73	89.92	1584.57	2031.97	-62.29	1555.37	2507.48	63.82	1546.05	952.63	1927.73	71.65	379.15	2097.20	70.83	766.66
7.99000	2937.00	60.95	41.87	2913.14	57.04	44.13	2457.70	78.94	55.54	2767.26	98.42	75.81	3145.86	-120.29	57.94	3149.30	-107.96	63.76	2081.75	-78.69	38.50	2084.96	-82.44	90.98	2925.49	12.81	1218.26	0.00	0.00	0.00	2936.49	-22.03	1589.21	2932.06	89.50	1583.52	2031.97	-62.29	1555.37	2507.48	63.82	1546.05	953.60	1928.07	71.73	381.00	2097.81	70.99	766.96
8.00000	2937.06	60.96	41.72	2913.20	57.05	44.02	2457.70	78.94	55.54	2764.24	98.16	77.74	3145.86	-120.29	57.94	3149.30	-107.96	63.76	2081.75	-78.69	38.50	2084.96	-82.44	90.98	2933.00	11.91	1217.33	0.00	0.00	0.00	2944.62	-21.89	1588.31	2939.44	88.92	1582.45	2031.97	-62.29	1555.37	2507.48	63.82	1546.05	955.15	1927.07	72.28	377.59	2101.26	69.25	765.03
8.01000	2937.29	60.99	41.66	2913.31	57.05	43.96	2457.70	78.94	55.54	2761.52	97.91	79.52	3145.86	-120.29	57.94	3149.30	-107.96	63.76	2081.75	-78.69	38.50	2084.96	-82.44	90.98	2940.56	10.91	1216.30	0.00	0.00	0.00	2952.53	-21.77	1587.33	2946.87	88.17	1581.35	2031.97	-62.29	1555.37	2507.48	63.82	1546.05	954.07	1928.92	71.44	377.37	2099.86	69.54	764.88
8.02000	2937.20	60.91	41.41	2913.55	57.03	43.90	2457.70	78.94	55.54	2759.11	97.66	81.17	3145.86	-120.29	57.94	3149.30	-107.96	63.76	2081.75	-78.69	38.50	2084.96	-82.44	90.98	2948.09	9.89	1215.17	0.00	0.00	0.00	2960.22	-21.77	1586.27	2954.39	87.24	1580.24	2031.97	-62.29	1555.37	2507.48	63.82	1546.05	953.34	1929.60	71.07	378.38	2098.37	70.28	764.39
8.03000	2937.46	60.90	41.42	2913.59	57.04	43.74	2457.70	78.94	55.54	2757.03	97.42	82.65	3145.86	-120.29	57.94	3149.30	-107.96	63.76	2081.75	-78.69	38.50	2084.96	-82.44	90.98	2955.90	8.92	1213.97	0.00	0.00	0.00	2967.95	-21.91	1585.16	2962.01	86.10	1579.11	2031.97	-62.29	1555.37	2507.48	63.82	1546.05	954.04	1927.67	71.81	378.10	2099.62	69.95	765.50
8.04000	2937.36	60.80	41.17	2913.68	57.03	43.65	2457.70	78.94	55.54	2755.31	97.19	83.97	3145.86	-120.29	57.94	3149.30	-107.96	63.76	2081.75	-78.69	38.50	2084.96	-82.44	90.98	2963.72	7.89	1212.66	0.00	0.00	0.00	2975.48	-22.27	1584.01	2969.75	84.74	1577.99	2031.97	-62.29	1555.37	2507.48	63.82	1546.05	953.04	1929.17	71.36	377.57	2099.97	69.53	765.48
8.05000	2937.63	60.80	41.17	2913.64	57.04	43.44	2457.70	78.94	55.54	2753.98	96.96	85.12	3145.86	-120.29	57.94	3149.30	-107.96	63.76	2081.75	-78.69	38.50	2084.96	-82.44	90.98	2971.53	6.80	1211.38	0.00	0.00	0.00	2982.95	-22.90	1582.84	2977.64	83.14	1576.88	2031.97	-62.29	1555.37	2507.48	63.82	1546.05	952.28	1928.26	71.66	379.50	2098.57	70.33	765.56
8.06000	2937.59	60.78	40.98	2913.78	57.07	43.35	2457.70	78.94	55.54	2753.05	96.75	86.08	3145.86	-120.29	57.94	3149.30	-107.96	63.76	2081.75	-78.69	38.50	2084.96	-82.44	90.98	2979.33	5.72	1210.19	0.00	0.00	0.00	2990.45	-23.81	1581.71	2984.59	82.20	1575.74	2031.97	-62.29	1555.37	2507.48	63.82	1546.05	952.26	1930.08	70.91	379.14	2099.06	70.05	765.86
8.07000	2937.76	60.73	40.93	2913.99	57.15	43.30	2457.70	78.94	55.54	2752.54	96.54	86.86	3145.86	-120.29	57.94	3149.30	-107.96	63.76	2081.75	-78.69	38.50	2084.96	-82.44	90.98	2987.40	4.56	1209.10	0.00	0.00	0.00	2998.05	-24.97	1580.59	2991.69	81.03	1574.63	2031.97	-62.29	1555.37	2507.48	63.82	1546.05	953.23	1928.73	71.49	376.83	2098.73	69.83	765.76
8.08000	2937.72	60.74	40.78	2913.92	57.20	43.05	2457.70	78.94	55.54	2752.48	96.34	87.43	3145.86	-120.29	57.94	3149.30	-107.96	63.76	2081.75	-78.69	38.50	2084.96	-82.44	90.98	2995.65	3.39	1208.08	0.00	0.00	0.00	3005.41	-26.37	1579.53	2998.64	79.57	1573.64	2031.97	-62.29	1555.37	2507.48	63.82	1546.05	953.31	1929.88	71.04	376.13	2097.18	70.10	765.64
8.09000	2937.75	60.76	40.63	2914.00	57.24	42.96	2457.70	78.94	55.54	2752.39	96.15	87.55	3145.86	-120.29	57.94	3149.30	-107.96	63.76	2081.75	-78.69	38.50	2084.96	-82.44	90.98	3003.64	2.17	1207.10	0.00	0.00	0.00	3012.73	-27.98	1578.58	3005.67	77.80	1572.69	2031.97	-62.29	1555.37	2507.48	63.82	1546.05	953.60	1927.88	71.64	376.10	2101.08	69.04	766.78
8.10000	2937.82	60.70	40.58	2914.19	57.30	42.88	2457.70	78.94	55.54	2752.09	96.06	87.67	3145.86	-120.29	57.94	3149.30	-107.96	63.76	2081.75	-78.69	38.50	2084.96	-82.44	90.98	3011.35	0.77	1206.18	0.00	0.00	0.00	3019.99	-29.86	1577.72	3012.86	75.80	1571.79	2031.97	-62.29	1555.37	2507.48	63.82	1546.05	953.00	1926.21	72.19	375.66	2102.16	68.95	764.70
8.11000	2937.69	60.73	40.41	2914.35	57.44	42.80	2457.70	78.94	55.54	2753.75	95.95	89.18	3145.86	-120.29	57.94	3149.30	-107.96	63.76	2081.75	-78.69	38.50	2084.96	-82.44	90.98	3018.95	-0.71	1205.32	0.00	0.00	0.00	3026.98	-32.04	1576.94	3020.17	73.60	1571.02	2031.97	-62.29	1555.37	2507.48	63.82	1546.05	953.00	1930.42	70.81	375.55	2100.88	69.32	769.41
8.12000	2937.71	60.75	40.33	2914.40	57.51	42.65	2457.70	78.94	55.54	2754.33	95.86	89.82	3145.86	-120.29	57.94	3149.30	-107.96	63.76	2081.75	-78.69	38.50	2084.96	-82.44	90.98	3026.61	-2.37	1204.56	0.00	0.00	0.00	3033.85	-34.54	1576.26	3027.50	71.24	1570.35	2031.97	-62.29	1555.37	2507.48	63.82	1546.05	953.80	1926.76	71.82	372.95	2100.80	68.86	766.71
8.13000	2937.92	60.83	40.47	2914.51	57.71	42.44	2457.70	78.94	55.54	2753.96	95.84	89.76	3145.86	-120.29	57.94	3149.30	-107.96	63.76	2081.75	-78.69	38.50	2084.96	-82.44	90.98	3034.31	-4.36	1203.99	0.00	0.00	0.00	3040.58	-37.22	1575.64	3034.88	68.71	1569.76	2031.97	-62.29	1555.37	2507.48	63.82	1546.05	954.65	1926.80	72.03	374.86	2099.68	69.58	765.87
8.14000	2937.87	60.84	40.36	2914.63	57.88	42.27	2457.70	78.94	55.54	2753.99	95.84	90.75	3145.86	-120.29	57.94	3149.30	-107.96	63.76	2081.75	-78.69	38.50	2084.96	-82.44	90.98	3042.25	-6.59	1203.59	0.00	0.00	0.00	3047.30	-39.97	1575.12	3034.88	68.71	1569.76	2031.97	-62.29	1555.37	2507.48	63.82	1546.05	953.72	1926.26	72.27	375.82	2100.18	69.49	766.22
8.15000	2937.98	60.84	40.24	2914.78	58.02	42.01	2457.70	78.94	55.54	2755.77	95.78	94.51	3145.86	-120.29	57.94	3149.30	-107.96	63.76	2081.75	-78.69	38.50	2084.96	-82.44	90.98	3050.40	-8.53	1203.43	0.00	0.00	0.00	3054.07	-42.85	1574.77	3034.88	68.71	1569.76	2031.97	-62.29	1555.37	2507.48	63.82	1546.05	954.54	1927.78	71.93	374.53	2099.76	69.26	765.82
8.16000	2938.02	60.87	40.06	2915.14	58.14	41.88	2457.70	78.94	55.54	2757.32	95.73	97.37	3145.86	-120.29	57.94	3149.30	-107.96	63.76	2081.75	-78.69	38.50	2084.96	-82.44	90.98	3058.67	-10.80	1203.46	0.00	0.00	0.00	3060.87	-45.93	1574.78	3034.88	68.71	1569.76	2031.97	-62.29	1555.37	2507.48	63.82	1546.05	954.52	1928.84	71.46	376.50	2098.33	69.92	766.06
8.17000	2938.27	60.89	40.01	2915.34	58.25	41.69	2457.70	78.94	55.54	2758.62	95.70	100.04	3145.86	-120.29	57.94	3149.30	-107.96	63.76	2081.75	-78.69	38.50	2084.96	-82.44	90.98	3066.78	-13.02	1203.68	0.00	0.00	0.00	3067.70	-49.03	1575.20	3034.88	68.71	1569.76	2031.97	-62.29	1555.37	2507.48	63.82	1546.05	954.50	1928.13	71.93	375.72	2101.18	69.07	765.28
8.18000	2938.41	60.93	39.84	2915.64	58.37	41.55	2457.70	78.94	55.54	2759.51	95.91	101.71	3145.86	-120.29	57.94	3149.30	-107.96	63.76	2081.75	-78.69	38.50	2084.96	-82.44	90.98	3074.76	-15.31	1204.10	0.00	0.00	0.00	3074.22	-52.19	1575.90	3034.88	68.71	1569.76	2031.97	-62.29	1555.37	2507.48	63.82	1546.05	954.49	1928.37	71.69	376.33	2100.14	69.61	767.02
8.19000	2938.74	60.95	39.82	2916.01	58.45	41.49	2457.70	78.94	55.54	2762.86	96.56	107.10	3145.86	-120.29	57.94	3149.30	-107.96	63.76	2081.75	-78.69	38.50	2084.96	-82.44	90.98	3082.74	-17.57	1204.72	0.00	0.00	0.00	3080.70	-55.41	1576.76	3034.88	68.71	1569.76	2031.97	-62.29	1555.37	2507.48	63.82	1546.05	954.46	1928.14	71.59	376.39	2101.59	69.31	766.62
8.20000	2938.97	61.00	39.68	2916.29	58.49	41.41	2457.70	78.94	55.54	2765.63	97.04	111.51	3145.86	-120.29	57.94	3149.30	-107.96	63.76	2081.75	-78.69	38.50	2084.96	-82.44	90.98	3090.87	-19.81	1205.58	0.00	0.00	0.00	3087.24	-58.59	1577.82	3034.88	68.71	1569.76	2031.97	-62.29	1555.37	2507.48	63.82	1546.05	954.47	1926.30	72.38	377.47	2099.94	69.91	766.94
8.21000	2939.40	60.90	39.57	2916.72	58.45	41.39	2457.70	78.94	55.54	2768.75	97.65	116.47	3145.86	-120.29	57.94	3149.30	-107.96	63.76	2081.75	-78.69	38.50	2084.96	-82.44	90.98	3099.16	-21.98	1206.72	0.00	0.00	0.00	3093.95	-61.71	1579.09	3034.88	68.71	1569.76	2031.97	-62.29	1555.37	2507.48	63.82	1546.05	955.54	1928.35	72.00	376.95	2099.47	69.93	767.67
8.22000	2940.10	60.93	39.57	2917.17	58.36	41.31	2457.70	78.94	55.54	2771.77	98.04	120.07	3145.86	-120.29	57.94	3149.30	-107.96	63.76	2081.75	-78.69	38.50	2084.96	-82.44	90.98	3107.48	-24.21	1208.14	0.00	0.00	0.00	3100.57	-64.86	1580.50	3034.88	68.71	1569.76	2031.97	-62.29	1555.37	2507.48	63.82	1546.05	954.66	1928.20	71.71	376.93	2099.08	70.20	766.74
8.23000	2940.30	60.88	39.27	2917.83	58.23	41.33	2457.70	78.94	55.54	2778.47	98.47	126.71	3145.86	-120.29	57.94	3149.30	-107.96	63.76	2081.75	-78.69	38.50	2084.96	-82.44	90.98	3115.68	-26.55	1209.77	0.00	0.00	0.00	3107.31	-67.96	1581.98	3034.88	68.71	1569.76	2031.97	-62.29	1555.37	2507.48	63.82	1546.05	955.17	1926.36	72.43	376.83	2099.22	70.10	766.44
8.24000	2941.23	60.93	39.33	2918.50	58.05	41.37	2457.70	78.94	55.54	2785.06	98.86	133.31	3145.86	-120.29	57.94	3149.30	-107.96	63.76	2081.75	-78.69	38.50	2084.96	-82.44	90.98	3123.63	-28.96	1211.53	0.00	0.00	0.00	3114.24	-70.93	1583.39	3034.88	68.71	1569.76	2031.97	-62.29	1555.37	2507.48	63.82	1546.05	954.81	1927.28	72.14	375.80	2100.82	69.53	767.50
8.25000	2942.08	60.99	39.24	2919.37	57.77	41.67	2457.70	78.94	55.54	2791.53	99.13	139.37	3145.86	-120.29	57.94	3149.30	-107.96	63.76	2081.75	-78.69	38.50	2084.96	-82.44	90.98	3131.41	-31.43	1213.32	0.00	0.00	0.00	3121.21	-73.77	1584.75	3034.88	68.71	1569.76	2031.97	-62.29	1555.37	2507.48	63.82	1546.05	954.20	1927.64	71.64	378.19	2099.18	70.48	768.49
8.26000	2942.69	60.97	38.94	2920.32	57.39	42.04	2457.70	78.94	55.54	2799.69	99.32	146.08	3145.86	-120.29	57.94	3149.30	-107.96	63.76	2081.75	-78.69	38.50	2084.96	-82.44	90.98	3139.21	-33.85	1215.18	0.00	0.00	0.00	3127.92	-76.59	1585.99	3034.88	68.71	1569.76	2031.97	-62.29	1555.37	2507.48	63.82	1546.05	954.47	1926.73	72.15	377.65	2099.78	70.24	768.00
8.27000	2943.77	61.08	38.89	2921.28	57.17	42.23	2457.70	78.94	55.54	2799.69	99.32	146.08	3145.86	-120.29	57.94	3149.30	-107.96	63.76	2081.75	-78.69	38.50	2084.96	-82.44	90.98	3147.13	-36.36	1217.11	0.00	0.00	0.00	3134.56	-79.25	1587.11	3034.88	68.71	1569.76	2031.97	-62.29	1555.37	2507.48	63.82	1546.05	953.81	1926.38	72.13	378.34	2098.43	70.42	767.31
8.28000	2944.94	61.21	38.72	2922.54	57.07	42.42	2457.70	78.94	55.54	2799.69	99.32	146.08	3145.86	-120.29	57.94	3149.30	-107.96	63.76	2081.75	-78.69	38.50	2084.96	-82.44	90.98	3155.22	-38.91	1218.96	0.00	0.00	0.00	3141.73	-81.61	1588.14	3034.88	68.71	1569.76	2031.97	-62.29	1555.37	2507.48	63.82	1546.05	954.97	1927.45	71.95	377.46	2099.66	69.84	766.97
8.29000	2946.66	61.45	38.52	2924.24	57.15	42.51	2457.70	78.94	55.54	2799.69	99.32	146.08	3145.86	-120.29	57.94	3149.30	-107.96	63.76	2081.75	-78.69	38.50	2084.96	-82.44	90.98	3163.27	-41.46	1220.65	0.00	0.00	0.00	3148.78	-83.90	1589.10	3034.88	68.71	1569.76	2031.97	-62.29	1555.37	2507.48	63.82	1546.05	955.49	1926.87	72.42	377.62	2100.29	69.78	766.44
8.30000	2948.33	61.66	37.89	2926.98	57.17	42.83	2457.70	78.94	55.54	2799.69	99.32	146.08	3145.86	-120.29	57.94	3149.30	-107.96	63.76	2081.75	-78.69	38.50	2084.96	-82.44	90.98	3171.31	-43.87	1222.04	0.00	0.00	0.00	3155.64	-86.15	1589.99	3034.88	68.71	1569.76	2031.97	-62.29	1555.37	2507.48	63.82	1546.05	953.83	1928.69	71.60	378.73	2097.08	70.89	766.82
8.31000	2950.33	61.66	36.84	2930.53	57.11	43.27	2457.70	78.94	55.54	2799.69	99.32	146.08	3145.86	-120.29	57.94	3149.30	-107.96	63.76	2081.75	-78.69	38.50	2084.96	-82.44	90.98	3179.11	-46.23	1223.04	0.00	0.00	0.00	3162.71	-88.13	1590.85	3034.88	68.71	1569.76	2031.97	-62.29	1555.37	2507.48	63.82	1546.05	953.56	1927.39	71.87	378.19	2096.84	70.86	766.81
8.32000	2952.51	61.50	35.50	2934.54	56.95	43.92	2457.70	78.94	55.54	2799.69	99.32	146.08	3145.86	-120.29	57.94	3149.30	-107.96	63.76	2081.75	-78.69	38.50	2084.96	-82.44	90.98	3186.94	-48.45	1223.76	0.00	0.00	0.00	3170.19	-89.88	1591.67	3034.88	68.71	1569.76	2031.97	-62.29	1555.37	2507.48	63.82	1546.05	955.60	1927.52	72.19	378.80	2097.80	70.97	767.79
8.33000	2956.07	61.36	34.64	2939.24	56.69	44.92	2457.70	78.94	55.54	2799.69	99.32	146.08	3145.86	-120.29	57.94	3149.30	-107.96	63.76	2081.75	-78.69	38.50	2084.96	-82.44	90.98	3194.76	-50.44	1224.18	0.00	0.00	0.00	3177.51	-91.63	1592.47	3034.88	68.71	1569.76	2031.97	-62.29	1555.37	2507.48	63.82	1546.05	953.69	1928.86	71.62	377.70	2098.41	70.50	766.85
8.34000	2959.54	61.20	33.22	2944.54	56.48	45.94	2457.70	78.94	55.54	2799.69	99.32	146.08	3145.86	-120.29	57.94	3149.30	-107.96	63.76	2081.75	-78.69	38.50	2084.96	-82.44	90.98	3202.46	-52.18	1224.36	0.00	0.00	0.00	3184.89	-93.48	1593.26	3034.88	68.71	1569.76	2031.97	-62.29	1555.37	2507.48	63.82	1546.05	954.44	1928.89	71.64	377.17	2098.46	70.29	766.74
8.35000	2963.73	61.22	31.91	2950.94	56.26	47.16	2457.70	78.94	55.54	2799.69	99.32	146.08	3145.86	-120.29	57.94	3149.30	-107.96	63.76	2081.75	-78.69	38.50	2084.96	-82.44	90.98	3210.22	-53.79	1224.36	0.00	0.00	0.00	3192.63	-95.18	1594.04	3034.88	68.71	1569.76	2031.97	-62.29	1555.37	2507.48	63.82	1546.05	953.72	1926.32	72.19	377.11	2098.70	70.13	767.94
8.36000	2968.59	61.31	30.37	2958.44	56.07	48.37	2457.70	78.94	55.54	2799.69	99.32	146.08	3145.86	-120.29	57.94	3149.30	-107.96	63.76	2081.75	-78.69	38.50	2084.96	-82.44	90.98	3217.89	-55.29	1224.20	0.00	0.00	0.00	3200.28	-96.73	1594.80	3034.88	68.71	1569.76	2031.97	-62.29	1555.37	2507.48	63.82	1546.05	955.84	1924.79	72.98	377.63	2098.96	70.10	767.33
8.37000	2974.81	61.61	28.73	2967.51	56.06	50.26	2457.70	78.94	55.54	2799.69	99.32	146.08	3145.86	-120.29	57.94	3149.30	-107.96	63.76	2081.75	-78.69	38.50	2084.96	-82.44	90.98	3225.65	-56.66	1223.97	0.00	0.00	0.00	3200.28	-96.73	1594.80	3034.88	68.71	1569.76	2031.97	-62.29	1555.37	2507.48	63.82	1546.05	955.27	1926.47	72.49	377.62	2099.73	69.99	767.23
8.38000	2984.24	61.64	30.56	2979.51	56.07	53.86	2457.70	78.94	55.54	2799.69	99.32	146.08	3145.86	-120.29	57.94	3149.30	-107.96	63.76	2081.75	-78.69	38.50	2084.96	-82.44	90.98	3233.29	-57.99	1223.80	0.00	0.00	0.00	3200.28	-96.73	1594.80	3034.88	68.71	1569.76	2031.97	-62.29	1555.37	2507.48	63.82	1546.05	953.15	1927.41	71.76	380.50	2098.02	71.17	767.27
8.39000	2999.38	62.13	34.94	2995.16	56.15	58.18	2457.70	78.94	55.54	2799.69	99.32	146.08	3145.86	-120.29	57.94	3149.30	-107.96	63.76	2081.75	-78.69	38.50	2084.96	-82.44	90.98	3240.98	-59.18	1223.68	0.00	0.00	0.00	3200.28	-96.73	1594.80	3034.88	68.71	1569.76	2031.97	-62.29	1555.37	2507.48	63.82	1546.05	953.40	1927.02	72.08	380.56	2099.50	70.72	766.99
8.40000	3019.75	62.42	40.24	3014.83	55.89	63.18	2457.70	78.94	55.54	2799.69	99.32	146.08	3145.86	-120.29	57.94	3149.30	-107.96	63.76	2081.75	-78.69	38.50	2084.96	-82.44	90.98	3248.62	-60.32	1223.63	0.00	0.00	0.00	3200.28	-96.73	1594.80	3034.88	68.71	1569.76	2031.97	-62.29	1555.37	2507.48	63.82	1546.05	953.63	1927.73	71.64	380.83	2099.81	70.56	767.52
8.41000	3041.98	62.63	44.54	3036.85	55.59	67.65	2457.70	78.94	55.54	2799.69	99.32	146.08	3145.86	-120.29	57.94	3149.30	-107.96	63.76	2081.75	-78.69	38.50	2084.96	-82.44	90.98	3256.11	-61.54	1223.66	0.00	0.00	0.00	3200.28	-96.73	1594.80	3034.88	68.71	1569.76	2031.97	-62.29	1555.37	2507.48	63.82	1546.05	953.72	1929.10	71.34	379.78	2098.50	70.71	767.47
8.42000	3066.99	62.82	48.88	3060.64	55.25	71.33	2457.70	78.94	55.54	2799.69	99.32	146.08	3145.86	-120.29	57.94	3149.30	-107.96	63.76	2081.75	-78.69	38.50	2084.96	-82.44	90.98	3263.56	-62.85	1223.72	0.00	0.00	0.00	3200.28	-96.73	1594.80	3034.88	68.71	1569.76	2031.97	-62.29	1555.37	2507.48	63.82	1546.05	953.05	1928.37	71.59	380.48	2097.07	71.23	768.28
8.43000	3092.75	62.86	52.73	3084.66	54.75	73.99	2457.70	78.94	55.54	2799.69	99.32	146.08	3145.86	-120.29	57.94	3149.30	-107.96	63.76	2081.75	-78.69	38.50	2084.96	-82.44	90.98	3270.83	-64.16	1223.83	0.00	0.00	0.00	3200.28	-96.73	1594.80	3034.88	68.71	1569.76	2031.97	-62.29	1555.37	2507.48	63.82	1546.05	953.51	1926.68	72.11	380.21	2098.54	70.99	768.13
8.44000	3119.41	62.54	56.02	3108.73	53.82	75.47	2457.70	78.94	55.54	2799.69	99.32	146.08	3145.86	-120.29	57.94	3149.30	-107.96	63.76	2081.75	-78.69	38.50	2084.96	-82.44	90.98	3277.67	-65.64	1223.91	0.00	0.00	0.00	3200.28	-96.73	1594.80	3034.88	68.71	1569.76	2031.97	-62.29	1555.37	2507.48	63.82	1546.05	953.46	1927.75	71.62	381.03	2098.25	71.19	768.67
8.45000	3145.19	61.52	57.43	3134.83	52.47	77.29	2457.70	78.94	55.54	2799.69	99.32	146.08	3145.86	-120.29	57.94	3149.30	-107.96	63.76	2081.75	-78.69	38.50	2084.96	-82.44	90.98	3284.25	-67.27	1223.96	0.00	0.00	0.00	3200.28	-96.73	1594.80	3034.88	68.71	1569.76	2031.97	-62.29	1555.37	2507.48	63.82	1546.05	953.92	1927.93	71.64	380.00	2099.10	70.69	768.31
8.46000	3171.74	59.65	58.23	3160.74	50.45	77.91	2457.70	78.94	55.54	2799.69	99.32	146.08	3145.86	-120.29	57.94	3149.30	-107.96	63.76	2081.75	-78.69	38.50	2084.96	-82.44	90.98	3290.77	-69.00	1223.92	0.00	0.00	0.00	3200.28	-96.73	1594.80	3034.88	68.71	1569.76	2031.97	-62.29	1555.37	2507.48	63.82	1546.05	954.59	1928.15	71.62	381.18	2099.58	70.78	767.91
8.47000	3171.74	59.65	58.23	3160.74	50.45	77.91	2457.70	78.94	55.54	2799.69	99.32	146.08	3145.86	-120.29	57.94	3149.30	-107.96	63.76	2081.75	-78.69	38.50	2084.96	-82.44	90.98	3297.18	-70.69	1223.86	0.00	0.00	0.00	3200.28	-96.73	1594.80	3034.88	68.71	1569.76	2031.97	-62.29	1555.37	2507.48	63.82	1546.05	953.69	1928.01	71.61	378.33	2099.97	70.17	767.77
8.48000	3171.74	59.65	58.23	3160.74	50.45	77.91	2457.70	78.94	55.54	2799.69	99.32	146.08	3145.86	-120.29	57.94	3149.30	-107.96	63.76	2081.75	-78.69	38.50	2084.96	-82.44	90.98	3303.78	-72.39	1223.81	0.00	0.00	0.00	3200.28	-96.73	1594.80	3034.88	68.71	1569.76	2031.97	-62.29	1555.37	2507.48	63.82	1546.05	953.97	1927.55	71.82	379.93	2096.65	71.31	767.89
8.49000	3171.74	59.65	58.23	3160.74	50.45	77.91	2457.70	78.94	55.54	2799.69	99.32	146.08	3145.86	-120.29	57.94	3149.30	-107.96	63.76	2081.75	-78.69	38.50	2084.96	-82.44	90.98	3310.51	-74.25	1223.76	0.00	0.00	0.00	3200.28	-96.73	1594.80	3034.88	68.71	1569.76	2031.97	-62.29	1555.37	2507.48	63.82	1546.05	954.01	1929.42	71.25	380.44	2095.40	71.57	767.38
8.50000	3171.74	59.65	58.23	3160.74	50.45	77.91	2457.70	78.94	55.54	2799.69	99.32	146.08	3145.86	-120.29	57.94	3149.30	-107.96	63.76	2081.75	-78.69	38.50	2084.96	-82.44	90.98	3317.19	-76.15	1223.69	0.00	0.00	0.00	3200.28	-96.73	1594.80	3034.88	68.71	1569.76	2031.97	-62.29	1555.37	2507.48	63.82	1546.05	954.08	1927.53	71.66	379.48	2098.02	70.61	767.00
8.51000	3171.74	59.65	58.23	3160.74	50.45	77.91	2457.70	78.94	55.54	2799.69	99.32	146.08	3145.86	-120.29	57.94	3149.30	-107.96	63.76	2081.75	-78.69	38.50	2084.96	-82.44	90.98	3323.68	-77.99	1223.59	0.00	0.00	0.00	3200.28	-96.73	1594.80	3034.88	68.71	1569.76	2031.97	-62.29	1555.37	2507.48	63.82	1546.05	954.87	1928.34	71.63	379.00	2098.39	70.50	766.52
8.52000	3171.74	59.65	58.23	3160.74	50.45	77.91	2457.70	78.94	55.54	2799.69	99.32	146.08	3145.86	-120.29	57.94	3149.30	-107.96	63.76	2081.75	-78.69	38.50	2084.96	-82.44	90.98	3330.01	-79.74	1223.43	0.00	0.00	0.00	3200.28	-96.73	1594.80	3034.88	68.71	1569.76	2031.97	-62.29	1555.37	2507.48	63.82	1546.05	954.07	1927.25	72.05	379.91	2097.77	70.94	765.49
8.53000	3171.74	59.65	58.23	3160.74	50.45	77.91	2457.70	78.94	55.54	2799.69	99.32	146.08	3145.86	-120.29	57.94	3149.30	-107.96	63.76	2081.75	-78.69	38.50	2084.96	-82.44	90.98	3330.01	-79.74	1223.43	0.00	0.00	0.00	3200.28	-96.73	1594.80	3034.88	68.71	1569.76	2031.97	-62.29	1555.37	2507.48	63.82	1546.05	954.55	1927.67	71.83	379.90	2098.18	70.97	767.00
8.54000	3171.74	59.65	58.23	3160.74	50.45	77.91	2457.70	78.94	55.54	2799.69	99.32	146.08	3145.86	-120.29	57.94	3149.30	-107.96	63.76	2081.75	-78.69	38.50	2084.96	-82.44	90.98	3330.01	-79.74	1223.43	0.00	0.00	0.00	3200.28	-96.73	1594.80	3034.88	68.71	1569.76	2031.97	-62.29	1555.37	2507.48	63.82	1546.05	954.92	1927.19	72.13	377.82	2100.73	70.03	768.30
8.55000	3171.74	59.65	58.23	3160.74	50.45	77.91	2457.70	78.94	55.54	2799.69	99.32	146.08	3145.86	-120.29	57.94	3149.30	-107.96	63.76	2081.75	-78.69	38.50	2084.96	-82.44	90.98	3330.01	-79.74	1223.43	0.00	0.00	0.00	3200.28	-96.73	1594.80	3034.88	68.71	1569.76	2031.97	-62.29	1555.37	2507.48	63.82	1546.05	954.10	1926.25	72.24	378.27	2100.33	70.04	768.37
8.56000	3171.74	59.65	58.23	3160.74	50.45	77.91	2457.70	78.94	55.54	2799.69	99.32	146.08	3145.86	-120.29	57.94	3149.30	-107.96	63.76	2081.75	-78.69	38.50	2084.96	-82.44	90.98	3330.01	-79.74	1223.43	0.00	0.00	0.00	3200.28	-96.73	1594.80	3034.88	68.71	1569.76	2031.97	-62.29	1555.37	2507.48	63.82	1546.05	955.16	1927.71	71.95	380.02	2098.84	70.65	767.07
8.57000	3171.74	59.65	58.23	3160.74	50.45	77.91	2457.70	78.94	55.54	2799.69	99.32	146.08	3145.86	-120.29	57.94	3149.30	-107.96	63.76	2081.75	-78.69	38.50	2084.96	-82.44	90.98	3330.01	-79.74	1223.43	0.00	0.00	0.00	3200.28	-96.73	1594.80	3034.88	68.71	1569.76	2031.97	-62.29	1555.37	2507.48	63.82	1546.05	954.29	1927.72	71.69	380.42	2099.38	70.71	766.91
8.58000	3171.74	59.65	58.23	3160.74	50.45	77.91	2457.70	78.94	55.54	2799.69	99.32	146.08	3145.86	-120.29	57.94	3149.30	-107.96	63.76	2081.75	-78.69	38.50	2084.96	-82.44	90.98	3330.01	-79.74	1223.43	0.00	0.00	0.00	3200.28	-96.73	1594.80	3034.88	68.71	1569.76	2031.97	-62.29	1555.37	2507.48	63.82	1546.05	954.76	1927.09	71.93	380.43	2098.76	70.83	768.56
8.59000	3171.74	59.65	58.23	3160.74	50.45	77.91	2457.70	78.94	55.54	2799.69	99.32	146.08	3145.86	-120.29	57.94	3149.30	-107.96	63.76	2081.75	-78.69	38.50	2084.96	-82.44	90.98	3330.01	-79.74	1223.43	0.00	0.00	0.00	3200.28	-96.73	1594.80	3034.88	68.71	1569.76	2031.97	-62.29	1555.37	2507.48	63.82	1546.05	954.83	1927.80	71.83	381.22	2098.55	70.92	767.75
8.60000	3171.74	59.65	58.23	3160.74	50.45	77.91	2457.70	78.94	55.54	2799.69	99.32	146.08	3145.86	-120.29	57.94	3149.30	-107.96	63.76	2081.75	-78.69	38.50	2084.96	-82.44	90.98	3330.01	-79.74	1223.43	0.00	0.00	0.00	3200.28	-96.73	1594.80	3034.88	68.71	1569.76	2031.97	-62.29	1555.37	2507.48	63.82	1546.05	953.96	1927.30	71.86	380.61	2097.89	71.22	767.41
8.61000	3171.74	59.65	58.23	3160.74	50.45	77.91	2457.70	78.94	55.54	2799.69	99.32	146.08	3145.86	-120.29	57.94	3149.30	-107.96	63.76	2081.75	-78.69	38.50	2084.96	-82.44	90.98	3330.01	-79.74	1223.43	0.00	0.00	0.00	3200.28	-96.73	1594.80	3034.88	68.71	1569.76	2031.97	-62.29	1555.37	2507.48	63.82	1546.05	952.99	1927.99	71.50	378.88	2099.02	70.49	767.22
8.62000	3171.74	59.65	58.23	3160.74	50.45	77.91	2457.70	78.94	55.54	2799.69	99.32	146.08	3145.86	-120.29	57.94	3149.30	-107.96	63.76	2081.75	-78.69	38.50	2084.96	-82.44	90.98	3330.01	-79.74	1223.43	0.00	0.00	0.00	3200.28	-96.73	1594.80	3034.88	68.71	1569.76	2031.97	-62.29	1555.37	2507.48	63.82	1546.05	954.78	1925.85	72.65	378.78	2098.92	70.38	767.32
8.63000	3171.74	59.65	58.23	3160.74	50.45	77.91	2457.70	78.94	55.54	2799.69	99.32	146.08	3145.86	-120.29	57.94	3149.30	-107.96	63.76	2081.75	-78.69	38.50	2084.96	-82.44	90.98	3330.01	-79.74	1223.43	0.00	0.00	0.00	3200.28	-96.73	1594.80	3034.88	68.71	1569.76	2031.97	-62.29	1555.37	2507.48	63.82	1546.05	954.05	1926.45	72.23	380.93	2098.81	70.95	766.69
8.64000	3171.74	59.65	58.23	3160.74	50.45	77.91	2457.70	78.94	55.54	2799.69	99.32	146.08	3145.86	-120.29	57.94	3149.30	-107.96	63.76	2081.75	-78.69	38.50	2084.96	-82.44	90.98	3330.01	-79.74	1223.43	0.00	0.00	0.00	3200.28	-96.73	1594.80	3034.88	68.71	1569.76	2031.97	-62.29	1555.37	2507.48	63.82	1546.05	954.54	1927.45	71.95	380.96	2097.80	71.31	767.56
8.65000	3171.74	59.65	58.23	3160.74	50.45	77.91	2457.70	78.94	55.54	2799.69	99.32	146.08	3145.86	-120.29	57.94	3149.30	-107.96	63.76	2081.75	-78.69	38.50	2084.96	-82.44	90.98	3330.01	-79.74	1223.43	0.00	0.00	0.00	3200.28	-96.73	1594.80	3034.88	68.71	1569.76	2031.97	-62.29	1555.37	2507.48	63.82	1546.05	954.27	1927.30	71.92	378.86	2099.73	70.37	767.15
8.66000	3171.74	59.65	58.23	3160.74	50.45	77.91	2457.70	78.94	55.54	2799.69	99.32	146.08	3145.86	-120.29	57.94	3149.30	-107.96	63.76	2081.75	-78.69	38.50	2084.96	-82.44	90.98	3330.01	-79.74	1223.43	0.00	0.00	0.00	3200.28	-96.73	1594.80	3034.88	68.71	1569.76	2031.97	-62.29	1555.37	2507.48	63.82	1546.05	953.13	1927.36	71.76	381.00	2097.74	71.05	768.05
8.67000	3171.74	59.65	58.23	3160.74	50.45	77.91	2457.70	78.94	55.54	2799.69	99.32	146.08	3145.86	-120.29	57.94	3149.30	-107.96	63.76	2081.75	-78.69	38.50	2084.96	-82.44	90.98	3330.01	-79.74	1223.43	0.00	0.00	0.00	3200.28	-96.73	1594.80	3034.88	68.71	1569.76	2031.97	-62.29	1555.37	2507.48	63.82	1546.05	953.62	1927.56	71.81	379.73	2098.00	70.84	768.66
8.68000	3171.74	59.65	58.23	3160.74	50.45	77.91	2457.70	78.94	55.54	2799.69	99.32	146.08	3145.86	-120.29	57.94	3149.30	-107.96	63.76	2081.75	-78.69	38.50	2084.96	-82.44	90.98	3330.01	-79.74	1223.43	0.00	0.00	0.00	3200.28	-96.73	1594.80	3034.88	68.71	1569.76	2031.97	-62.29	1555.37	2507.48	63.82	1546.05	954.67	1927.25	72.17	380.90	2097.36	71.36	767.47
8.69000	3171.74	59.65	58.23	3160.74	50.45	77.91	2457.70	78.94	55.54	2799.69	99.32	146.08	3145.86	-120.29	57.94	3149.30	-107.96	63.76	2081.75	-78.69	38.50	2084.96	-82.44	90.98	3330.01	-79.74	1223.43	0.00	0.00	0.00	3200.28	-96.73	1594.80	3034.88	68.71	1569.76	2031.97	-62.29	1555.37	2507.48	63.82	1546.05	954.49	1926.01	72.49	379.73	2098.46	71.02	767.11
8.70000	3171.74	59.65	58.23	3160.74	50.45	77.91	2457.70	78.94	55.54	2799.69	99.32	146.08	3145.86	-120.29	57.94	3149.30	-107.96	63.76	2081.75	-78.69	38.50	2084.96	-82.44	90.98	3330.01	-79.74	1223.43	0.00	0.00	0.00	3200.28	-96.73	1594.80	3034.88	68.71	1569.76	2031.97	-62.29	1555.37	2507.48	63.82	1546.05	954.32	1927.27	72.01	380.66	2097.42	71.21	768.27
8.71000	3171.74	59.65	58.23	3160.74	50.45	77.91	2457.70	78.94	55.54	2799.69	99.32	146.08	3145.86	-120.29	57.94	3149.30	-107.96	63.76	2081.75	-78.69	38.50	2084.96	-82.44	90.98	3330.01	-79.74	1223.43	0.00	0.00	0.00	3200.28	-96.73	1594.80	3034.88	68.71	1569.76	2031.97	-62.29	1555.37	2507.48	63.82	1546.05	954.81	1928.25	71.84	379.01	2097.87	70.68	768.69
8.72000	3171.74	59.65	58.23	3160.74	50.45	77.91	2457.70	78.94	55.54	2799.69	99.32	146.08	3145.86	-120.29	57.94	3149.30	-107.96	63.76	2081.75	-78.69	38.50	2084.96	-82.44	90.98	3330.01	-79.74	1223.43	0.00	0.00	0.00	3200.28	-96.73	1594.80	3034.88	68.71	1569.76	2031.97	-62.29	1555.37	2507.48	63.82	1546.05	954.89	1927.29	72.18	381.63	2098.50	71.11	767.91
8.73000	3171.74	59.65	58.23	3160.74	50.45	77.91	2457.70	78.94	55.54	2799.69	99.32	146.08	3145.86	-120.29	57.94	3149.30	-107.96	63.76	2081.75	-78.69	38.50	2084.96	-82.44	90.98	3330.01	-79.74	1223.43	0.00	0.00	0.00	3200.28	-96.73	1594.80	3034.88	68.71	1569.76	2031.97	-62.29	1555.37	2507.48	63.82	1546.05	954.89	1927.29	72.18	381.63	2098.50	71.11	767.91
[truncated: 35 more columns]
