# Supplementary material for: The impact of mobile phone use on where we look and how we walk when negotiating floor based obstacles
Source: PLoS One. 2017 Jun 30;12(6):e0179802. doi: 10.1371/journal.pone.0179802 (PMC5493336; doi:10.1371/journal.pone.0179802)
Supplement: S1 File — (ZIP) [file pone.0179802.s001.zip › Gait/PP12/BD no obs talk 2.txt]

CODAmotion Analysis Text
Codamotion Analysis Text Save of: BD no obs talk 2.mdf
Time	Markers
Time	1:LTOE.X	1:LTOE.Y	1:LTOE.Z	2:L2nd.X	2:L2nd.Y	2:L2nd.Z	3:LHEE.X	3:LHEE.Y	3:LHEE.Z	4:LANK.X	4:LANK.Y	4:LANK.Z	5:RTOE.X	5:RTOE.Y	5:RTOE.Z	6:R2nd.X	6:R2nd.Y	6:R2nd.Z	7:RHEE.X	7:RHEE.Y	7:RHEE.Z	8:RANK.X	8:RANK.Y	8:RANK.Z	9:STRN.X	9:STRN.Y	9:STRN.Z	10:Marker 10.X	10:Marker 10.Y	10:Marker 10.Z	11:FRHD.X	11:FRHD.Y	11:FRHD.Z	12:FLHD.X	12:FLHD.Y	12:FLHD.Z	13:BRHD.X	13:BRHD.Y	13:BRHD.Z	14:BLHD.X	14:BLHD.Y	14:BLHD.Z	15:BLSTEP.X	15:BLSTEP.Y	15:BLSTEP.Z	16:FLSTEP.X	16:FLSTEP.Y	16:FLSTEP.Z	17:BRSTEP.X
(s)	(mm)	(mm)	(mm)	(mm)	(mm)	(mm)	(mm)	(mm)	(mm)	(mm)	(mm)	(mm)	(mm)	(mm)	(mm)	(mm)	(mm)	(mm)	(mm)	(mm)	(mm)	(mm)	(mm)	(mm)	(mm)	(mm)	(mm)	(mm)	(mm)	(mm)	(mm)	(mm)	(mm)	(mm)	(mm)	(mm)	(mm)	(mm)	(mm)	(mm)	(mm)	(mm)	(mm)	(mm)	(mm)	(mm)	(mm)	(mm)	(mm)
0.00000	-3956.37	92.98	6.33	-3936.42	72.65	7.51	-1472.73	109.33	100.38	-1936.17	195.33	169.39	-3527.47	25.28	23.62	-3538.85	13.37	25.80	-1728.62	0.90	17.33	-1816.47	7.73	91.28	-2732.29	124.91	1171.46	0.00	0.00	0.00	-3182.78	10.20	1286.02	-2584.38	158.24	1572.66	-1468.23	-42.54	1550.48	-1138.30	134.21	1553.00	268.55	827.22	55.44	708.56	765.24	54.11	302.90
0.01000	-3956.37	92.98	6.33	-3936.42	72.65	7.51	-1472.73	109.33	100.38	-1936.17	195.33	169.39	-3527.47	25.28	23.62	-3538.85	13.37	25.80	-1728.62	0.90	17.33	-1816.47	7.73	91.28	-2732.29	124.91	1171.46	0.00	0.00	0.00	-3182.78	10.20	1286.02	-2584.38	158.24	1572.66	-1468.23	-42.54	1550.48	-1138.30	134.21	1553.00	268.55	827.22	55.44	708.56	765.24	54.11	302.90
0.02000	-3956.37	92.98	6.33	-3936.42	72.65	7.51	-1472.73	109.33	100.38	-1936.17	195.33	169.39	-3527.47	25.28	23.62	-3538.85	13.37	25.80	-1728.62	0.90	17.33	-1816.47	7.73	91.28	-2732.29	124.91	1171.46	0.00	0.00	0.00	-3183.44	10.21	1286.29	-2584.38	158.24	1572.66	-1468.23	-42.54	1550.48	-1138.30	134.21	1553.00	268.55	827.22	55.44	708.56	765.24	54.11	303.01
0.03000	-3956.37	92.98	6.33	-3936.42	72.65	7.51	-1472.73	109.33	100.38	-1936.17	195.33	169.39	-3527.47	25.28	23.62	-3538.85	13.37	25.80	-1728.62	0.90	17.33	-1816.47	7.73	91.28	-2732.29	124.91	1171.46	0.00	0.00	0.00	-3843.85	18.85	1558.91	-2584.38	158.24	1572.66	-1468.23	-42.54	1550.48	-1138.30	134.21	1553.00	268.64	827.48	55.45	708.80	765.51	54.13	416.78
0.04000	-3956.37	92.98	6.33	-3936.42	72.65	7.51	-1472.73	109.33	100.38	-1936.17	195.33	169.39	-3527.47	25.28	23.62	-3538.85	13.37	25.80	-1728.62	0.90	17.33	-1816.47	7.73	91.28	-2732.29	124.91	1171.46	0.00	0.00	0.00	-3829.58	20.12	1559.05	-2584.38	158.24	1572.66	-1468.23	-42.54	1550.48	-1138.30	134.21	1553.00	354.87	1090.21	73.05	955.26	1030.68	73.23	414.57
0.05000	-3956.37	92.98	6.33	-3936.42	72.65	7.51	-1472.73	109.33	100.38	-1936.17	195.33	169.39	-3527.47	25.28	23.62	-3538.85	13.37	25.80	-1728.62	0.90	17.33	-1816.47	7.73	91.28	-2732.29	124.91	1171.46	0.00	0.00	0.00	-3835.99	17.75	1559.51	-2584.38	158.24	1572.66	-1468.23	-42.54	1550.48	-1138.30	134.21	1553.00	353.86	1091.09	72.69	955.61	1030.89	73.28	414.06
0.06000	-3956.37	92.98	6.33	-3936.42	72.65	7.51	-1472.73	109.33	100.38	-1936.17	195.33	169.39	-3527.47	25.28	23.62	-3538.85	13.37	25.80	-1728.62	0.90	17.33	-1816.47	7.73	91.28	-2732.29	124.91	1171.46	0.00	0.00	0.00	-3831.37	16.74	1559.15	-2584.38	158.24	1572.66	-1468.23	-42.54	1550.48	-1138.30	134.21	1553.00	353.09	1090.00	72.77	955.05	1030.78	73.32	415.83
0.07000	-3956.37	92.98	6.33	-3936.42	72.65	7.51	-1472.73	109.33	100.38	-1936.17	195.33	169.39	-3527.47	25.28	23.62	-3538.85	13.37	25.80	-1728.62	0.90	17.33	-1816.47	7.73	91.28	-2732.29	124.91	1171.46	0.00	0.00	0.00	-3829.56	16.53	1558.92	-2584.38	158.24	1572.66	-1468.23	-42.54	1550.48	-1138.30	134.21	1553.00	354.20	1089.74	73.28	955.09	1030.79	73.19	414.37
0.08000	-3956.37	92.98	6.33	-3936.42	72.65	7.51	-1472.73	109.33	100.38	-1936.17	195.33	169.39	-3527.47	25.28	23.62	-3538.85	13.37	25.80	-1728.62	0.90	17.33	-1816.47	7.73	91.28	-2732.29	124.91	1171.46	0.00	0.00	0.00	-3832.27	13.59	1558.98	-2584.38	158.24	1572.66	-1468.23	-42.54	1550.48	-1138.30	134.21	1553.00	353.67	1090.27	72.85	955.87	1030.84	73.40	415.43
0.09000	-3956.37	92.98	6.33	-3936.42	72.65	7.51	-1472.73	109.33	100.38	-1936.17	195.33	169.39	-3527.47	25.28	23.62	-3538.85	13.37	25.80	-1728.62	0.90	17.33	-1816.47	7.73	91.28	-2732.29	124.91	1171.46	0.00	0.00	0.00	-3842.35	11.93	1559.11	-2584.38	158.24	1572.66	-1468.23	-42.54	1550.48	-1138.30	134.21	1553.00	353.12	1090.57	72.63	955.93	1030.91	73.45	414.30
0.10000	-3956.37	92.98	6.33	-3936.42	72.65	7.51	-1472.73	109.33	100.38	-1936.17	195.33	169.39	-3527.47	25.28	23.62	-3538.85	13.37	25.80	-1728.62	0.90	17.33	-1816.47	7.73	91.28	-2732.29	124.91	1171.46	0.00	0.00	0.00	-3829.31	11.63	1559.09	-2584.38	158.24	1572.66	-1468.23	-42.54	1550.48	-1138.30	134.21	1553.00	353.85	1090.55	72.76	955.85	1031.20	73.31	414.25
0.11000	-3956.37	92.98	6.33	-3936.42	72.65	7.51	-1472.73	109.33	100.38	-1936.17	195.33	169.39	-3527.47	25.28	23.62	-3538.85	13.37	25.80	-1728.62	0.90	17.33	-1816.47	7.73	91.28	-2732.29	124.91	1171.46	0.00	0.00	0.00	-3818.56	10.01	1558.43	-2584.38	158.24	1572.66	-1468.23	-42.54	1550.48	-1138.30	134.21	1553.00	353.35	1090.38	72.97	955.42	1030.77	73.29	415.48
0.12000	-3956.37	92.98	6.33	-3936.42	72.65	7.51	-1472.73	109.33	100.38	-1936.17	195.33	169.39	-3527.47	25.28	23.62	-3538.85	13.37	25.80	-1728.62	0.90	17.33	-1816.47	7.73	91.28	-2732.29	124.91	1171.46	0.00	0.00	0.00	-3813.57	10.03	1558.22	-2584.38	158.24	1572.66	-1468.23	-42.54	1550.48	-1138.30	134.21	1553.00	353.66	1090.16	72.98	955.15	1030.89	73.21	415.13
0.13000	-3956.37	92.98	6.33	-3936.42	72.65	7.51	-1472.73	109.33	100.38	-1936.17	195.33	169.39	-3527.47	25.28	23.62	-3538.85	13.37	25.80	-1728.62	0.90	17.33	-1816.47	7.73	91.28	-2732.29	124.91	1171.46	0.00	0.00	0.00	-3814.44	8.22	1557.98	-2584.38	158.24	1572.66	-1468.23	-42.54	1550.48	-1138.30	134.21	1553.00	354.66	1089.86	73.26	954.63	1031.24	73.02	414.95
0.14000	-3956.37	92.98	6.33	-3936.42	72.65	7.51	-1472.73	109.33	100.38	-1936.17	195.33	169.39	-3527.47	25.28	23.62	-3538.85	13.37	25.80	-1728.62	0.90	17.33	-1816.47	7.73	91.28	-2732.29	124.91	1171.46	0.00	0.00	0.00	-3795.09	7.98	1557.62	-2584.38	158.24	1572.66	-1468.23	-42.54	1550.48	-1138.30	134.21	1553.00	353.71	1091.04	72.64	955.20	1030.98	73.19	416.61
0.15000	-3956.37	92.98	6.33	-3936.42	72.65	7.51	-1472.73	109.33	100.38	-1936.17	195.33	169.39	-3527.47	25.28	23.62	-3538.85	13.37	25.80	-1728.62	0.90	17.33	-1816.47	7.73	91.28	-2732.29	124.91	1171.46	0.00	0.00	0.00	-3799.14	5.88	1557.52	-2584.38	158.24	1572.66	-1468.23	-42.54	1550.48	-1138.30	134.21	1553.00	352.38	1091.14	72.45	955.26	1030.79	73.22	414.71
0.16000	-3956.37	92.98	6.33	-3936.42	72.65	7.51	-1472.73	109.33	100.38	-1936.17	195.33	169.39	-3527.47	25.28	23.62	-3538.85	13.37	25.80	-1728.62	0.90	17.33	-1816.47	7.73	91.28	-2732.29	124.91	1171.46	0.00	0.00	0.00	-3803.42	5.05	1556.86	-2584.38	158.24	1572.66	-1468.23	-42.54	1550.48	-1138.30	134.21	1553.00	353.35	1090.95	72.70	954.99	1030.70	73.20	415.83
0.17000	-3956.37	92.98	6.33	-3936.42	72.65	7.51	-1472.73	109.33	100.38	-1936.17	195.33	169.39	-3527.47	25.28	23.62	-3538.85	13.37	25.80	-1728.62	0.90	17.33	-1816.47	7.73	91.28	-2732.29	124.91	1171.46	0.00	0.00	0.00	-3806.64	3.95	1556.57	-2584.38	158.24	1572.66	-1468.23	-42.54	1550.48	-1138.30	134.21	1553.00	354.00	1091.39	72.53	955.17	1030.86	73.25	415.66
0.18000	-3956.37	92.98	6.33	-3936.42	72.65	7.51	-1472.73	109.33	100.38	-1936.17	195.33	169.39	-3527.47	25.28	23.62	-3538.85	13.37	25.80	-1728.62	0.90	17.33	-1816.47	7.73	91.28	-2732.29	124.91	1171.46	0.00	0.00	0.00	-3795.05	3.80	1556.91	-2584.38	158.24	1572.66	-1468.23	-42.54	1550.48	-1138.30	134.21	1553.00	354.70	1090.95	72.87	955.68	1030.75	73.46	415.59
0.19000	-3956.37	92.98	6.33	-3936.42	72.65	7.51	-1472.73	109.33	100.38	-1936.17	195.33	169.39	-3527.47	25.28	23.62	-3538.85	13.37	25.80	-1728.62	0.90	17.33	-1816.47	7.73	91.28	-2732.29	124.91	1171.46	0.00	0.00	0.00	-3794.27	2.57	1556.33	-2584.38	158.24	1572.66	-1468.23	-42.54	1550.48	-1138.30	134.21	1553.00	355.36	1089.65	73.59	955.37	1030.78	73.36	416.52
0.20000	-3956.37	92.98	6.33	-3936.42	72.65	7.51	-1472.73	109.33	100.38	-1936.17	195.33	169.39	-3527.47	25.28	23.62	-3538.85	13.37	25.80	-1728.62	0.90	17.33	-1816.47	7.73	91.28	-2732.29	124.91	1171.46	0.00	0.00	0.00	-3783.77	2.56	1555.79	-2584.38	158.24	1572.66	-1468.23	-42.54	1550.48	-1138.30	134.21	1553.00	353.43	1089.90	72.96	955.37	1030.85	73.32	416.01
0.21000	-3956.37	92.98	6.33	-3936.42	72.65	7.51	-1472.73	109.33	100.38	-1936.17	195.33	169.39	-3527.47	25.28	23.62	-3538.85	13.37	25.80	-1728.62	0.90	17.33	-1816.47	7.73	91.28	-2732.29	124.91	1171.46	0.00	0.00	0.00	-3794.82	1.75	1556.23	-2584.38	158.24	1572.66	-1468.23	-42.54	1550.48	-1138.30	134.21	1553.00	353.23	1091.05	72.55	955.32	1030.81	73.31	413.63
0.22000	-3956.37	92.98	6.33	-3936.42	72.65	7.51	-1472.73	109.33	100.38	-1936.17	195.33	169.39	-3527.47	25.28	23.62	-3538.85	13.37	25.80	-1728.62	0.90	17.33	-1816.47	7.73	91.28	-2732.29	124.91	1171.46	0.00	0.00	0.00	-3778.53	1.48	1554.86	-2584.38	158.24	1572.66	-1468.23	-42.54	1550.48	-1138.30	134.21	1553.00	354.74	1090.79	73.02	955.25	1030.69	73.35	413.98
0.23000	-3956.37	92.98	6.33	-3936.42	72.65	7.51	-1472.73	109.33	100.38	-1936.17	195.33	169.39	-3527.47	25.28	23.62	-3538.85	13.37	25.80	-1728.62	0.90	17.33	-1816.47	7.73	91.28	-2732.29	124.91	1171.46	0.00	0.00	0.00	-3788.64	1.43	1554.93	-2584.38	158.24	1572.66	-1468.23	-42.54	1550.48	-1138.30	134.21	1553.00	354.19	1090.63	72.91	955.07	1030.84	73.19	414.10
0.24000	-3956.37	92.98	6.33	-3936.42	72.65	7.51	-1472.73	109.33	100.38	-1936.17	195.33	169.39	-3527.47	25.28	23.62	-3538.85	13.37	25.80	-1728.62	0.90	17.33	-1816.47	7.73	91.28	-2732.29	124.91	1171.46	0.00	0.00	0.00	-3768.36	1.48	1554.19	-2584.38	158.24	1572.66	-1468.23	-42.54	1550.48	-1138.30	134.21	1553.00	354.50	1090.40	73.06	955.50	1030.78	73.27	414.60
0.25000	-3956.37	92.98	6.33	-3936.42	72.65	7.51	-1472.73	109.33	100.38	-1936.17	195.33	169.39	-3527.47	25.28	23.62	-3538.85	13.37	25.80	-1728.62	0.90	17.33	-1816.47	7.73	91.28	-2732.29	124.91	1171.46	0.00	0.00	0.00	-3776.72	-0.70	1554.30	-2584.38	158.24	1572.66	-1468.23	-42.54	1550.48	-1138.30	134.21	1553.00	354.31	1090.02	73.13	955.22	1030.82	73.25	415.92
0.26000	-3956.37	92.98	6.33	-3936.42	72.65	7.51	-1472.73	109.33	100.38	-1936.17	195.33	169.39	-3527.47	25.28	23.62	-3538.85	13.37	25.80	-1728.62	0.90	17.33	-1816.47	7.73	91.28	-2732.29	124.91	1171.46	0.00	0.00	0.00	-3782.95	-0.95	1554.39	-2584.38	158.24	1572.66	-1468.23	-42.54	1550.48	-1138.30	134.21	1553.00	354.46	1089.94	73.31	954.96	1030.94	73.13	414.99
0.27000	-3956.37	92.98	6.33	-3936.42	72.65	7.51	-1472.73	109.33	100.38	-1936.17	195.33	169.39	-3527.47	25.28	23.62	-3538.85	13.37	25.80	-1728.62	0.90	17.33	-1816.47	7.73	91.28	-2732.29	124.91	1171.46	0.00	0.00	0.00	-3764.87	-1.70	1553.53	-2584.38	158.24	1572.66	-1468.23	-42.54	1550.48	-1138.30	134.21	1553.00	355.28	1090.24	73.36	955.39	1030.67	73.34	413.63
0.28000	-3956.37	92.98	6.33	-3936.42	72.65	7.51	-1472.73	109.33	100.38	-1936.17	195.33	169.39	-3527.47	25.28	23.62	-3538.85	13.37	25.80	-1728.62	0.90	17.33	-1816.47	7.73	91.28	-2732.29	124.91	1171.46	0.00	0.00	0.00	-3750.11	-1.82	1552.52	-2584.38	158.24	1572.66	-1468.23	-42.54	1550.48	-1138.30	134.21	1553.00	353.81	1090.57	72.83	954.82	1030.76	73.15	413.97
0.29000	-3956.37	92.98	6.33	-3936.42	72.65	7.51	-1472.73	109.33	100.38	-1936.17	195.33	169.39	-3527.47	25.28	23.62	-3538.85	13.37	25.80	-1728.62	0.90	17.33	-1816.47	7.73	91.28	-2732.29	124.91	1171.46	0.00	0.00	0.00	-3755.40	-2.22	1552.21	-2584.38	158.24	1572.66	-1468.23	-42.54	1550.48	-1138.30	134.21	1553.00	354.73	1089.44	73.36	955.32	1030.97	73.23	414.18
0.30000	-3956.37	92.98	6.33	-3936.42	72.65	7.51	-1472.73	109.33	100.38	-1936.17	195.33	169.39	-3527.47	25.28	23.62	-3538.85	13.37	25.80	-1728.62	0.90	17.33	-1816.47	7.73	91.28	-2732.29	124.91	1171.46	0.00	0.00	0.00	-3752.56	-3.47	1551.53	-2584.38	158.24	1572.66	-1468.23	-42.54	1550.48	-1138.30	134.21	1553.00	354.77	1090.38	73.09	955.70	1030.86	73.37	414.84
0.31000	-3956.37	92.98	6.33	-3936.42	72.65	7.51	-1472.73	109.33	100.38	-1936.17	195.33	169.39	-3527.47	25.28	23.62	-3538.85	13.37	25.80	-1728.62	0.90	17.33	-1816.47	7.73	91.28	-2732.29	124.91	1171.46	0.00	0.00	0.00	-3736.09	-2.35	1551.84	-2584.38	158.24	1572.66	-1468.23	-42.54	1550.48	-1138.30	134.21	1553.00	354.06	1090.55	72.82	954.79	1031.12	73.07	415.58
0.32000	-3956.37	92.98	6.33	-3936.42	72.65	7.51	-1472.73	109.33	100.38	-1936.17	195.33	169.39	-3527.47	25.28	23.62	-3538.84	13.37	25.81	-1728.62	0.90	17.33	-1816.47	7.73	91.28	-2732.29	124.91	1171.46	0.00	0.00	0.00	-3745.84	-3.76	1551.30	-2584.38	158.24	1572.66	-1468.23	-42.54	1550.48	-1138.30	134.21	1553.00	353.45	1090.17	72.70	954.99	1031.00	73.18	415.92
0.33000	-3956.37	92.98	6.33	-3936.42	72.65	7.51	-1472.73	109.33	100.38	-1936.17	195.33	169.39	-3527.47	25.28	23.62	-3531.21	12.88	27.09	-1728.62	0.90	17.33	-1816.47	7.73	91.28	-2732.29	124.91	1171.46	0.00	0.00	0.00	-3735.37	-4.12	1552.06	-2584.38	158.24	1572.66	-1468.23	-42.54	1550.48	-1138.30	134.21	1553.00	352.77	1090.59	72.58	954.91	1031.01	73.19	415.34
0.34000	-3956.37	92.98	6.33	-3936.42	72.65	7.51	-1472.73	109.33	100.38	-1936.17	195.33	169.39	-3527.47	25.28	23.62	-3552.41	13.52	21.68	-1728.62	0.90	17.33	-1816.47	7.73	91.28	-2732.29	124.91	1171.46	0.00	0.00	0.00	-3714.23	-4.93	1551.54	-2584.38	158.24	1572.66	-1468.23	-42.54	1550.48	-1138.30	134.21	1553.00	355.07	1090.74	73.13	954.88	1030.91	73.18	415.47
0.35000	-3956.37	92.98	6.33	-3936.42	72.65	7.51	-1472.73	109.33	100.38	-1936.17	195.33	169.39	-3527.47	25.28	23.62	-3537.92	14.86	23.45	-1728.62	0.90	17.33	-1816.47	7.73	91.28	-2732.29	124.91	1171.46	0.00	0.00	0.00	-3732.45	-5.50	1552.11	-2584.38	158.24	1572.66	-1468.23	-42.54	1550.48	-1138.30	134.21	1553.00	353.86	1090.13	73.05	954.92	1031.13	73.08	415.07
0.36000	-3956.37	92.98	6.33	-3936.42	72.65	7.51	-1472.73	109.33	100.38	-1936.17	195.33	169.39	-3527.47	25.28	23.62	-3546.44	14.03	20.16	-1728.62	0.90	17.33	-1816.47	7.73	91.28	-2732.29	124.91	1171.46	0.00	0.00	0.00	-3722.59	-5.99	1552.93	-2584.38	158.24	1572.66	-1468.23	-42.54	1550.48	-1138.30	134.21	1553.00	352.10	1090.36	72.49	955.31	1030.82	73.25	415.87
0.37000	-3956.37	92.98	6.33	-3936.42	72.65	7.51	-1472.73	109.33	100.38	-1936.17	195.33	169.39	-3527.47	25.28	23.62	-3555.15	14.18	19.29	-1728.62	0.90	17.33	-1816.47	7.73	91.28	-2732.29	124.91	1171.46	0.00	0.00	0.00	-3700.64	-6.25	1552.95	-2584.38	158.24	1572.66	-1468.23	-42.54	1550.48	-1138.30	134.21	1553.00	352.88	1090.44	72.75	955.24	1030.91	73.21	416.03
0.38000	-3956.37	92.98	6.33	-3936.42	72.65	7.51	-1472.73	109.33	100.38	-1936.17	195.33	169.39	-3527.47	25.28	23.62	-3557.81	14.38	18.95	-1728.62	0.90	17.33	-1816.47	7.73	91.28	-2732.29	124.91	1171.46	0.00	0.00	0.00	-3709.52	-7.97	1554.05	-2584.38	158.24	1572.66	-1468.23	-42.54	1550.48	-1138.30	134.21	1553.00	355.31	1089.53	73.32	955.23	1030.92	73.18	416.94
0.39000	-3956.37	92.98	6.33	-3936.42	72.65	7.51	-1472.73	109.33	100.38	-1936.17	195.33	169.39	-3527.47	25.28	23.62	-3554.91	12.83	19.47	-1728.62	0.90	17.33	-1816.47	7.73	91.28	-2732.29	124.91	1171.46	0.00	0.00	0.00	-3678.25	-7.65	1554.21	-2584.38	158.24	1572.66	-1468.23	-42.54	1550.48	-1138.30	134.21	1553.00	354.55	1089.32	73.31	955.03	1030.75	73.25	416.72
0.40000	-3956.37	92.98	6.33	-3936.42	72.65	7.51	-1472.73	109.33	100.38	-1936.17	195.33	169.39	-3527.47	25.28	23.62	-3530.82	15.89	23.79	-1728.62	0.90	17.33	-1816.47	7.73	91.28	-2732.29	124.91	1171.46	0.00	0.00	0.00	-3685.87	-7.12	1554.03	-2584.38	158.24	1572.66	-1468.23	-42.54	1550.48	-1138.30	134.21	1553.00	352.82	1090.44	72.65	955.07	1031.19	73.17	415.09
0.41000	-3956.37	92.98	6.33	-3936.42	72.65	7.51	-1472.73	109.33	100.38	-1936.17	195.33	169.39	-3527.47	25.28	23.62	-3563.64	15.01	19.35	-1728.62	0.90	17.33	-1816.47	7.73	91.28	-2732.29	124.91	1171.46	0.00	0.00	0.00	-3667.93	-8.16	1554.40	-2584.38	158.24	1572.66	-1468.23	-42.54	1550.48	-1138.30	134.21	1553.00	352.34	1090.90	72.43	955.15	1031.16	73.15	415.15
0.42000	-3956.37	92.98	6.33	-3936.42	72.65	7.51	-1472.73	109.33	100.38	-1936.17	195.33	169.39	-3527.47	25.28	23.62	-3549.08	16.33	20.34	-1728.62	0.90	17.33	-1816.47	7.73	91.28	-2732.29	124.91	1171.46	0.00	0.00	0.00	-3671.99	-9.85	1556.20	-2584.38	158.24	1572.66	-1468.23	-42.54	1550.48	-1138.30	134.21	1553.00	356.48	1089.76	73.53	955.17	1030.79	73.29	415.26
0.43000	-3956.37	92.98	6.33	-3936.42	72.65	7.51	-1472.73	109.33	100.38	-1936.17	195.33	169.39	-3527.47	25.28	23.62	-3552.85	16.23	19.30	-1728.62	0.90	17.33	-1816.47	7.73	91.28	-2732.29	124.91	1171.46	0.00	0.00	0.00	-3664.24	-9.34	1556.86	-2584.38	158.24	1572.66	-1468.23	-42.54	1550.48	-1138.30	134.21	1553.00	354.98	1090.21	73.20	955.32	1031.08	73.20	415.14
0.44000	-3956.37	92.98	6.33	-3936.42	72.65	7.51	-1472.73	109.33	100.38	-1936.17	195.33	169.39	-3527.47	25.28	23.62	-3568.73	14.11	18.40	-1728.62	0.90	17.33	-1816.47	7.73	91.28	-2732.29	124.91	1171.46	0.00	0.00	0.00	-3664.36	-9.08	1556.90	-2584.38	158.24	1572.66	-1468.23	-42.54	1550.48	-1138.30	134.21	1553.00	354.05	1090.51	72.79	955.10	1030.92	73.18	414.59
0.45000	-3956.38	92.98	6.33	-3936.42	72.65	7.51	-1472.73	109.33	100.38	-1936.17	195.33	169.39	-3527.47	25.28	23.62	-3562.09	14.76	18.57	-1728.62	0.90	17.33	-1816.47	7.73	91.28	-2732.29	124.91	1171.46	0.00	0.00	0.00	-3646.98	-8.94	1557.21	-2584.38	158.24	1572.66	-1468.23	-42.54	1550.48	-1138.30	134.21	1553.00	353.28	1090.04	72.80	954.90	1031.15	73.12	414.54
0.46000	-3959.61	92.77	5.01	-3936.41	72.66	7.51	-1472.73	109.33	100.38	-1936.17	195.33	169.39	-3527.47	25.28	23.62	-3549.66	13.71	20.15	-1728.62	0.90	17.33	-1816.47	7.73	91.28	-2732.29	124.91	1171.46	0.00	0.00	0.00	-3652.59	-9.87	1557.77	-2584.38	158.24	1572.66	-1468.23	-42.54	1550.48	-1138.30	134.21	1553.00	354.73	1089.94	73.33	955.22	1031.01	73.21	414.75
0.47000	-3943.40	95.73	5.40	-3928.55	75.95	6.56	-1472.73	109.33	100.38	-1936.17	195.33	169.39	-3527.47	25.28	23.62	-3570.73	15.82	17.89	-1728.62	0.90	17.33	-1816.47	7.73	91.28	-2732.29	124.91	1171.46	0.00	0.00	0.00	-3625.27	-10.31	1557.02	-2584.38	158.24	1572.66	-1468.23	-42.54	1550.48	-1138.30	134.21	1553.00	354.52	1089.88	73.18	955.26	1031.00	73.22	414.01
0.48000	-3955.43	96.93	0.88	-3951.03	76.94	2.27	-1472.73	109.33	100.38	-1936.17	195.33	169.39	-3527.47	25.28	23.62	-3533.65	17.56	23.36	-1728.62	0.90	17.33	-1816.47	7.73	91.28	-2732.29	124.91	1171.46	0.00	0.00	0.00	-3623.43	-10.40	1557.05	-2584.38	158.24	1572.66	-1468.23	-42.54	1550.48	-1138.30	134.21	1553.00	355.02	1090.19	73.09	955.22	1031.14	73.08	414.59
0.49000	-3963.19	99.51	-3.37	-3938.14	79.98	5.09	-1472.73	109.33	100.38	-1936.17	195.33	169.39	-3527.47	25.28	23.62	-3543.70	16.39	22.70	-1728.62	0.90	17.33	-1816.47	7.73	91.28	-2732.29	124.91	1171.46	0.00	0.00	0.00	-3624.83	-11.10	1557.08	-2584.38	158.24	1572.66	-1468.23	-42.54	1550.48	-1138.30	134.21	1553.00	356.69	1090.17	73.49	954.96	1031.09	73.11	414.80
0.50000	-3940.02	101.73	-2.46	-3916.61	82.26	7.57	-1472.73	109.33	100.38	-1936.17	195.33	169.39	-3527.47	25.28	23.62	-3515.86	17.56	27.05	-1728.62	0.90	17.33	-1816.47	7.73	91.28	-2732.29	124.91	1171.46	0.00	0.00	0.00	-3624.69	-10.95	1557.81	-2584.38	158.24	1572.66	-1468.23	-42.54	1550.48	-1138.30	134.21	1553.00	355.46	1090.29	73.25	955.13	1030.95	73.25	413.41
0.51000	-3909.74	103.73	0.45	-3908.30	83.44	9.12	-1472.73	109.33	100.38	-1936.17	195.33	169.39	-3527.47	25.28	23.62	-3515.32	16.71	28.44	-1728.62	0.90	17.33	-1816.47	7.73	91.28	-2732.29	124.91	1171.46	0.00	0.00	0.00	-3615.68	-12.39	1558.26	-2584.38	158.24	1572.66	-1468.23	-42.54	1550.48	-1138.30	134.21	1553.00	353.08	1090.14	72.88	955.23	1031.45	73.10	412.23
0.52000	-3898.38	105.89	1.67	-3901.20	86.19	9.47	-1472.73	109.33	100.38	-1936.17	195.33	169.39	-3527.47	25.28	23.62	-3544.14	16.30	23.68	-1728.62	0.90	17.33	-1816.47	7.73	91.28	-2732.29	124.91	1171.46	0.00	0.00	0.00	-3615.56	-13.81	1557.95	-2584.38	158.24	1572.66	-1468.23	-42.54	1550.48	-1138.30	134.21	1553.00	352.93	1090.46	72.69	955.06	1031.13	73.25	412.71
0.53000	-3887.93	106.43	1.98	-3886.36	89.12	11.93	-1472.73	109.33	100.38	-1936.17	195.33	169.39	-3527.47	25.28	23.62	-3551.43	15.47	22.93	-1728.62	0.90	17.33	-1816.47	7.73	91.28	-2732.29	124.91	1171.46	0.00	0.00	0.00	-3600.22	-14.05	1557.45	-2584.38	158.24	1572.66	-1468.23	-42.54	1550.48	-1138.30	134.21	1553.00	354.85	1090.55	73.01	954.68	1031.04	73.09	415.03
0.54000	-3871.14	108.67	3.82	-3901.21	90.17	9.30	-1472.73	109.33	100.38	-1936.17	195.33	169.39	-3527.47	25.28	23.62	-3543.28	15.99	24.20	-1728.62	0.90	17.33	-1816.47	7.73	91.28	-2732.29	124.91	1171.46	0.00	0.00	0.00	-3594.83	-13.28	1557.76	-2584.38	158.24	1572.66	-1468.23	-42.54	1550.48	-1138.30	134.21	1553.00	355.29	1089.77	73.29	955.27	1030.60	73.34	414.96
0.55000	-3837.57	109.10	6.52	-3864.57	91.03	13.66	-1472.73	109.33	100.38	-1936.17	195.33	169.39	-3527.47	25.28	23.62	-3565.26	14.56	21.02	-1728.62	0.90	17.33	-1816.47	7.73	91.28	-2732.29	124.91	1171.46	0.00	0.00	0.00	-3593.31	-14.84	1557.52	-2584.38	158.24	1572.66	-1468.23	-42.54	1550.48	-1138.30	134.21	1553.00	355.77	1089.26	73.54	955.16	1030.76	73.28	414.76
0.56000	-3818.47	109.56	6.99	-3872.20	93.51	11.88	-1472.73	109.33	100.38	-1936.17	195.33	169.39	-3527.47	25.28	23.62	-3512.44	17.13	30.11	-1728.62	0.90	17.33	-1816.47	7.73	91.28	-2732.29	124.91	1171.46	0.00	0.00	0.00	-3582.33	-15.17	1558.20	-2584.38	158.24	1572.66	-1468.23	-42.54	1550.48	-1138.30	134.21	1553.00	354.81	1090.73	73.05	955.18	1031.22	73.07	415.88
0.57000	-3798.18	111.98	8.99	-3864.96	94.48	11.64	-1472.73	109.33	100.38	-1936.17	195.33	169.39	-3527.47	25.28	23.62	-3544.06	15.71	25.60	-1728.62	0.90	17.33	-1816.47	7.73	91.28	-2732.29	124.91	1171.46	0.00	0.00	0.00	-3578.10	-14.48	1558.69	-2584.38	158.24	1572.66	-1468.23	-42.54	1550.48	-1138.30	134.21	1553.00	355.31	1091.01	72.93	955.36	1030.94	73.29	416.28
0.58000	-3783.66	113.39	8.70	-3824.17	96.00	15.42	-1472.73	109.33	100.38	-1936.17	195.33	169.39	-3527.47	25.28	23.62	-3534.75	17.01	27.46	-1728.62	0.90	17.33	-1816.47	7.73	91.28	-2732.29	124.91	1171.46	0.00	0.00	0.00	-3567.45	-14.76	1558.63	-2584.38	158.24	1572.66	-1468.23	-42.54	1550.48	-1138.30	134.21	1553.00	354.28	1090.38	72.84	954.86	1030.74	73.27	413.46
0.59000	-3746.20	114.56	11.56	-3796.64	98.75	16.97	-1472.73	109.33	100.38	-1936.17	195.33	169.39	-3527.47	25.28	23.62	-3533.71	16.13	28.75	-1728.62	0.90	17.33	-1816.47	7.73	91.28	-2732.29	124.91	1171.46	0.00	0.00	0.00	-3560.19	-15.85	1558.60	-2584.38	158.24	1572.66	-1468.23	-42.54	1550.48	-1138.30	134.21	1553.00	354.54	1090.72	72.87	954.93	1030.71	73.27	414.92
0.60000	-3730.78	118.35	11.93	-3754.49	102.93	21.95	-1472.73	109.33	100.38	-1936.17	195.33	169.39	-3527.47	25.28	23.62	-3534.92	17.92	30.43	-1728.62	0.90	17.33	-1816.47	7.73	91.28	-2732.29	124.91	1171.46	0.00	0.00	0.00	-3556.89	-14.63	1558.45	-2584.38	158.24	1572.66	-1468.23	-42.54	1550.48	-1138.30	134.21	1553.00	354.08	1090.60	72.95	955.31	1031.12	73.19	414.47
0.61000	-3720.35	122.41	11.10	-3713.57	106.67	25.77	-1472.73	109.33	100.38	-1936.17	195.33	169.39	-3527.47	25.28	23.62	-3551.66	17.16	26.49	-1728.62	0.90	17.33	-1816.47	7.73	91.28	-2732.29	124.91	1171.46	0.00	0.00	0.00	-3549.76	-16.05	1558.26	-2584.38	158.24	1572.66	-1468.23	-42.54	1550.48	-1138.30	134.21	1553.00	353.15	1090.85	72.62	955.11	1030.79	73.31	415.21
0.62000	-3713.90	126.50	9.49	-3750.50	111.03	16.94	-1472.73	109.33	100.38	-1936.17	195.33	169.39	-3527.47	25.28	23.62	-3503.69	19.32	36.64	-1728.62	0.90	17.33	-1816.47	7.73	91.28	-2732.29	124.91	1171.46	0.00	0.00	0.00	-3536.64	-15.97	1558.11	-2584.38	158.24	1572.66	-1468.23	-42.54	1550.48	-1138.30	134.21	1553.00	353.90	1090.59	72.68	955.25	1030.91	73.40	415.12
0.63000	-3684.99	131.32	12.12	-3679.42	115.49	24.09	-1472.73	109.33	100.38	-1936.17	195.33	169.39	-3527.47	25.28	23.62	-3524.82	19.05	33.61	-1728.62	0.90	17.33	-1816.47	7.73	91.28	-2732.29	124.91	1171.46	0.00	0.00	0.00	-3532.02	-15.73	1558.56	-2584.38	158.24	1572.66	-1468.23	-42.54	1550.48	-1138.30	134.21	1553.00	353.39	1090.78	72.56	954.75	1030.92	73.18	414.80
0.64000	-3678.33	135.44	10.20	-3705.05	121.20	16.89	-1472.73	109.33	100.38	-1936.17	195.33	169.39	-3527.47	25.28	23.62	-3489.27	21.48	39.43	-1728.62	0.90	17.33	-1816.47	7.73	91.28	-2732.29	124.91	1171.46	0.00	0.00	0.00	-3524.85	-15.54	1558.17	-2584.38	158.24	1572.66	-1468.23	-42.54	1550.48	-1138.30	134.21	1553.00	352.71	1090.59	72.61	955.14	1031.13	73.16	415.74
0.65000	-3638.40	142.45	12.15	-3650.00	128.44	22.57	-1472.73	109.33	100.38	-1936.17	195.33	169.39	-3527.47	25.28	23.62	-3478.49	21.56	42.21	-1728.62	0.90	17.33	-1816.47	7.73	91.28	-2732.29	124.91	1171.46	0.00	0.00	0.00	-3533.30	-14.99	1558.17	-2584.38	158.24	1572.66	-1468.23	-42.54	1550.48	-1138.30	134.21	1553.00	354.86	1089.86	73.28	955.42	1031.02	73.25	415.45
0.66000	-3604.43	147.45	12.99	-3648.88	133.80	17.77	-1472.73	109.33	100.38	-1936.17	195.33	169.39	-3527.47	25.28	23.62	-3500.58	19.77	41.49	-1728.62	0.90	17.33	-1816.47	7.73	91.28	-2732.29	124.91	1171.46	0.00	0.00	0.00	-3517.36	-14.61	1556.65	-2584.38	158.24	1572.66	-1468.23	-42.54	1550.48	-1138.30	134.21	1553.00	353.91	1090.18	73.02	955.50	1031.15	73.25	415.50
0.67000	-3598.50	153.10	10.17	-3637.16	140.09	15.00	-1472.73	109.33	100.38	-1936.17	195.33	169.39	-3527.47	25.28	23.62	-3535.41	22.60	37.64	-1728.62	0.90	17.33	-1816.47	7.73	91.28	-2732.29	124.91	1171.46	0.00	0.00	0.00	-3506.12	-13.83	1556.03	-2584.38	158.24	1572.66	-1468.23	-42.54	1550.48	-1138.30	134.21	1553.00	354.41	1089.63	73.21	955.03	1031.02	73.26	414.78
0.68000	-3559.10	160.86	12.47	-3615.09	145.47	13.43	-1472.73	109.33	100.38	-1936.17	195.33	169.39	-3527.47	25.28	23.62	-3535.87	24.18	37.76	-1728.62	0.90	17.33	-1816.47	7.73	91.28	-2732.29	124.91	1171.46	0.00	0.00	0.00	-3515.82	-13.69	1556.57	-2584.38	158.24	1572.66	-1468.23	-42.54	1550.48	-1138.30	134.21	1553.00	353.42	1091.11	72.54	955.06	1030.87	73.29	415.02
0.69000	-3539.09	167.20	10.14	-3569.98	151.75	14.81	-1472.73	109.33	100.38	-1936.17	195.33	169.39	-3527.89	25.27	23.57	-3517.29	26.47	40.29	-1728.62	0.90	17.33	-1816.47	7.73	91.28	-2732.29	124.91	1171.46	0.00	0.00	0.00	-3498.95	-12.51	1555.71	-2584.38	158.24	1572.66	-1468.23	-42.54	1550.48	-1138.30	134.21	1553.00	355.04	1090.80	73.02	955.62	1031.19	73.22	415.77
0.70000	-3489.07	171.97	15.31	-3549.66	158.76	12.75	-1472.73	109.33	100.38	-1936.17	195.33	169.39	-3529.10	25.22	23.43	-3497.71	27.02	43.51	-1728.62	0.90	17.33	-1816.47	7.73	91.28	-2732.29	124.91	1171.46	0.00	0.00	0.00	-3471.92	-11.63	1554.17	-2584.38	158.24	1572.66	-1468.23	-42.54	1550.48	-1138.30	134.21	1553.00	355.24	1091.00	72.96	955.50	1031.23	73.25	415.29
0.71000	-3484.38	177.04	11.12	-3528.13	162.65	11.19	-1472.73	109.33	100.38	-1936.17	195.33	169.39	-3531.06	25.15	23.19	-3529.60	26.38	36.55	-1728.62	0.90	17.33	-1816.47	7.73	91.28	-2732.29	124.91	1171.46	0.00	0.00	0.00	-3488.68	-11.71	1553.80	-2584.38	158.24	1572.66	-1468.23	-42.54	1550.48	-1138.30	134.21	1553.00	354.24	1089.83	73.09	955.00	1031.26	73.13	414.90
0.72000	-3487.87	183.18	8.95	-3494.37	168.52	12.93	-1472.73	109.33	100.38	-1936.17	195.33	169.39	-3533.69	25.06	22.87	-3543.29	26.69	31.48	-1728.62	0.90	17.33	-1816.47	7.73	91.28	-2732.29	124.91	1171.46	0.00	0.00	0.00	-3470.17	-11.52	1552.99	-2584.38	158.24	1572.66	-1468.23	-42.54	1550.48	-1138.30	134.21	1553.00	353.54	1090.40	72.75	955.33	1031.08	73.20	415.15
0.73000	-3444.20	187.06	10.86	-3448.41	171.93	15.84	-1472.73	109.33	100.38	-1936.17	195.33	169.39	-3536.95	24.93	22.48	-3548.62	25.84	27.71	-1728.62	0.90	17.33	-1816.47	7.73	91.28	-2732.29	124.91	1171.46	0.00	0.00	0.00	-3452.82	-10.35	1551.40	-2584.38	158.24	1572.66	-1468.23	-42.54	1550.48	-1138.30	134.21	1553.00	354.50	1089.45	73.30	955.13	1030.77	73.29	416.10
0.74000	-3402.52	190.56	13.48	-3412.83	176.59	16.37	-1472.73	109.33	100.38	-1936.17	195.33	169.39	-3540.77	24.78	22.00	-3547.70	22.22	25.78	-1728.62	0.90	17.33	-1816.47	7.73	91.28	-2732.29	124.91	1171.46	0.00	0.00	0.00	-3458.13	-9.48	1551.31	-2584.38	158.24	1572.66	-1468.23	-42.54	1550.48	-1138.30	134.21	1553.00	356.48	1089.68	73.66	955.22	1030.49	73.43	417.84
0.75000	-3361.74	193.81	15.03	-3378.18	177.93	16.50	-1472.73	109.33	100.38	-1936.17	195.33	169.39	-3545.09	24.61	21.46	-3524.95	19.15	28.37	-1728.62	0.90	17.33	-1816.47	7.73	91.28	-2732.29	124.91	1171.46	0.00	0.00	0.00	-3443.41	-8.76	1549.28	-2584.38	158.24	1572.66	-1468.23	-42.54	1550.48	-1138.30	134.21	1553.00	355.42	1089.63	73.38	955.52	1030.58	73.43	415.08
0.76000	-3349.43	195.44	15.17	-3322.92	182.26	21.62	-1472.73	109.33	100.38	-1936.17	195.33	169.39	-3549.86	24.42	20.86	-3545.63	14.07	23.76	-1728.62	0.90	17.33	-1816.47	7.73	91.28	-2732.29	124.91	1171.46	0.00	0.00	0.00	-3429.81	-7.39	1547.97	-2584.38	158.24	1572.66	-1468.23	-42.54	1550.48	-1138.30	134.21	1553.00	352.87	1090.33	72.53	955.46	1030.83	73.33	414.24
0.77000	-3296.36	197.97	19.95	-3322.55	184.50	17.66	-1472.73	109.33	100.38	-1936.17	195.33	169.39	-3555.01	24.20	20.20	-3541.39	15.27	23.31	-1728.62	0.90	17.33	-1816.47	7.73	91.28	-2732.29	124.91	1171.46	0.00	0.00	0.00	-3423.33	-6.70	1547.42	-2584.38	158.24	1572.66	-1468.23	-42.54	1550.48	-1138.30	134.21	1553.00	353.15	1090.09	72.79	954.94	1030.83	73.16	414.48
0.78000	-3323.32	198.25	14.34	-3323.66	185.36	16.49	-1472.73	109.33	100.38	-1936.17	195.33	169.39	-3560.50	23.96	19.49	-3587.58	11.98	14.35	-1728.62	0.90	17.33	-1816.47	7.73	91.28	-2732.29	124.91	1171.46	0.00	0.00	0.00	-3418.74	-5.56	1546.04	-2584.38	158.24	1572.66	-1468.23	-42.54	1550.48	-1138.30	134.21	1553.00	353.66	1090.96	72.81	954.72	1031.14	73.06	414.78
0.79000	-3256.86	197.92	24.74	-3300.43	185.86	18.33	-1472.73	109.33	100.38	-1936.17	195.33	169.39	-3566.25	23.71	18.73	-3543.57	12.96	23.30	-1728.62	0.90	17.33	-1816.47	7.73	91.28	-2732.29	124.91	1171.46	0.00	0.00	0.00	-3408.78	-5.35	1545.28	-2584.38	158.24	1572.66	-1468.23	-42.54	1550.48	-1138.30	134.21	1553.00	354.64	1090.31	73.15	954.71	1031.11	73.07	415.25
0.80000	-3219.99	197.05	29.04	-3263.13	185.93	23.01	-1472.73	109.33	100.38	-1936.17	195.33	169.39	-3572.21	23.43	17.93	-3534.72	12.76	25.13	-1728.62	0.90	17.33	-1816.47	7.73	91.28	-2732.29	124.91	1171.46	0.00	0.00	0.00	-3413.01	-4.02	1544.57	-2584.38	158.24	1572.66	-1468.23	-42.54	1550.48	-1138.30	134.21	1553.00	355.59	1089.91	73.33	954.83	1031.12	73.01	414.74
0.81000	-3186.97	198.52	31.80	-3207.98	185.76	31.71	-1472.73	109.33	100.38	-1936.17	195.33	169.39	-3578.33	23.13	17.09	-3592.00	11.87	14.86	-1728.62	0.90	17.33	-1816.47	7.73	91.28	-2732.29	124.91	1171.46	0.00	0.00	0.00	-3407.35	-1.62	1543.72	-2584.38	158.24	1572.66	-1468.23	-42.54	1550.48	-1138.30	134.21	1553.00	354.73	1089.68	73.34	955.16	1030.97	73.17	413.16
0.82000	-3155.71	199.85	34.42	-3204.32	182.18	31.29	-1472.73	109.33	100.38	-1936.17	195.33	169.39	-3584.54	22.82	16.23	-3522.31	13.02	27.06	-1728.62	0.90	17.33	-1816.47	7.73	91.28	-2732.29	124.91	1171.46	0.00	0.00	0.00	-3393.28	-0.85	1542.53	-2584.38	158.24	1572.66	-1468.23	-42.54	1550.48	-1138.30	134.21	1553.00	354.09	1089.98	73.00	955.31	1030.86	73.41	414.94
0.83000	-3126.18	201.04	36.92	-3176.92	182.36	33.53	-1472.73	109.33	100.38	-1936.17	195.33	169.39	-3590.78	22.49	15.34	-3529.24	13.70	26.94	-1728.62	0.90	17.33	-1816.47	7.73	91.28	-2732.29	124.91	1171.46	0.00	0.00	0.00	-3388.36	1.96	1541.45	-2584.38	158.24	1572.66	-1468.23	-42.54	1550.48	-1138.30	134.21	1553.00	352.99	1091.37	72.26	955.51	1030.81	73.35	416.04
0.84000	-3098.34	202.09	39.29	-3151.88	182.24	35.37	-1472.73	109.33	100.38	-1936.17	195.33	169.39	-3597.00	22.15	14.43	-3529.02	12.55	25.73	-1728.62	0.90	17.33	-1816.47	7.73	91.28	-2732.29	124.91	1171.46	0.00	0.00	0.00	-3379.57	4.01	1540.71	-2584.38	158.24	1572.66	-1468.23	-42.54	1550.48	-1138.30	134.21	1553.00	353.05	1090.43	72.47	955.02	1030.98	73.14	414.70
0.85000	-3072.14	203.01	41.52	-3129.13	181.83	36.84	-1472.73	109.33	100.38	-1936.17	195.33	169.39	-3603.14	21.79	13.51	-3525.90	11.28	25.58	-1728.62	0.90	17.33	-1816.47	7.73	91.28	-2732.29	124.91	1171.46	0.00	0.00	0.00	-3371.43	5.73	1539.21	-2584.38	158.24	1572.66	-1468.23	-42.54	1550.48	-1138.30	134.21	1553.00	354.15	1090.83	72.88	955.05	1030.90	73.13	416.35
0.86000	-3047.54	203.80	43.64	-3108.55	181.18	37.95	-1472.73	109.33	100.38	-1936.17	195.33	169.39	-3609.14	21.42	12.58	-3546.19	11.56	22.68	-1728.62	0.90	17.33	-1816.47	7.73	91.28	-2732.29	124.91	1171.46	0.00	0.00	0.00	-3355.14	7.59	1537.51	-2584.38	158.24	1572.66	-1468.23	-42.54	1550.48	-1138.30	134.21	1553.00	355.04	1090.06	73.15	955.63	1030.77	73.38	414.04
0.87000	-3024.50	204.46	45.63	-3090.06	180.31	38.73	-1472.73	109.33	100.38	-1936.17	195.33	169.39	-3614.93	21.03	11.65	-3511.87	12.99	27.34	-1728.62	0.90	17.33	-1816.47	7.73	91.28	-2732.29	124.91	1171.46	0.00	0.00	0.00	-3346.48	9.63	1537.20	-2584.38	158.24	1572.66	-1468.23	-42.54	1550.48	-1138.30	134.21	1553.00	354.97	1090.91	72.85	955.82	1030.83	73.50	413.36
0.88000	-3002.98	205.00	47.50	-3073.57	179.25	39.20	-1472.73	109.33	100.38	-1936.17	195.33	169.39	-3620.47	20.63	10.72	-3545.51	11.22	22.90	-1728.62	0.90	17.33	-1816.47	7.73	91.28	-2732.29	124.91	1171.46	0.00	0.00	0.00	-3338.58	10.70	1536.02	-2584.38	158.24	1572.66	-1468.23	-42.54	1550.48	-1138.30	134.21	1553.00	354.49	1090.19	73.05	955.52	1030.62	73.44	414.84
0.89000	-2982.94	205.42	49.24	-3058.98	178.02	39.38	-1472.73	109.33	100.38	-1936.17	195.33	169.39	-3625.70	20.22	9.80	-3544.78	11.90	22.71	-1728.62	0.90	17.33	-1816.47	7.73	91.28	-2732.29	124.91	1171.46	0.00	0.00	0.00	-3326.18	12.49	1534.12	-2584.38	158.24	1572.66	-1468.23	-42.54	1550.48	-1138.30	134.21	1553.00	354.37	1089.83	73.28	955.22	1031.04	73.22	414.71
0.90000	-2964.35	205.73	50.88	-3046.19	176.67	39.29	-1472.73	109.33	100.38	-1936.17	195.33	169.39	-3630.54	19.81	8.89	-3500.83	13.42	29.44	-1728.62	0.90	17.33	-1816.47	7.73	91.28	-2732.29	124.91	1171.46	0.00	0.00	0.00	-3315.88	14.42	1533.08	-2584.38	158.24	1572.66	-1468.23	-42.54	1550.48	-1138.30	134.21	1553.00	353.56	1090.26	72.87	955.10	1031.21	73.09	414.29
0.91000	-2947.15	205.92	52.39	-3035.11	175.21	38.95	-1472.73	109.33	100.38	-1936.17	195.33	169.39	-3634.96	19.38	8.00	-3559.84	13.11	20.69	-1728.62	0.90	17.33	-1816.47	7.73	91.28	-2732.29	124.91	1171.46	0.00	0.00	0.00	-3322.88	16.70	1533.75	-2584.38	158.24	1572.66	-1468.23	-42.54	1550.48	-1138.30	134.21	1553.00	354.32	1089.95	73.17	955.27	1030.70	73.33	414.52
0.92000	-2931.31	206.00	53.79	-3025.64	173.69	38.40	-1472.73	109.33	100.38	-1936.17	195.33	169.39	-3638.88	18.94	7.14	-3539.64	12.06	21.83	-1728.62	0.90	17.33	-1816.47	7.73	91.28	-2732.29	124.91	1171.46	0.00	0.00	0.00	-3310.97	17.92	1533.12	-2584.38	158.24	1572.66	-1468.23	-42.54	1550.48	-1138.30	134.21	1553.00	355.04	1089.78	73.47	955.56	1031.16	73.29	415.67
0.93000	-2916.79	205.98	55.08	-3017.70	172.11	37.64	-1472.73	109.33	100.38	-1936.17	195.33	169.39	-3642.25	18.50	6.30	-3566.43	11.85	18.93	-1728.62	0.90	17.33	-1816.47	7.73	91.28	-2732.29	124.91	1171.46	0.00	0.00	0.00	-3297.52	21.69	1532.32	-2584.38	158.24	1572.66	-1468.23	-42.54	1550.48	-1138.30	134.21	1553.00	354.51	1089.62	73.25	955.24	1031.07	73.14	415.49
0.94000	-2903.55	205.86	56.26	-3011.18	170.53	36.70	-1472.73	109.33	100.38	-1936.17	195.33	169.39	-3645.00	18.05	5.50	-3570.97	12.95	18.08	-1728.62	0.90	17.33	-1816.47	7.73	91.28	-2732.29	124.91	1171.46	0.00	0.00	0.00	-3296.70	22.91	1531.84	-2584.38	158.24	1572.66	-1468.23	-42.54	1550.48	-1138.30	134.21	1553.00	354.14	1089.39	73.26	955.15	1031.01	73.18	417.29
0.95000	-2891.55	205.64	57.34	-3006.00	168.95	35.61	-1472.73	109.33	100.38	-1936.17	195.33	169.39	-3647.09	17.60	4.75	-3564.61	12.36	18.55	-1728.62	0.90	17.33	-1816.47	7.73	91.28	-2732.29	124.91	1171.46	0.00	0.00	0.00	-3291.25	24.75	1531.78	-2584.38	158.24	1572.66	-1468.23	-42.54	1550.48	-1138.30	134.21	1553.00	354.37	1090.22	73.04	955.47	1030.90	73.27	416.71
0.96000	-2880.74	205.33	58.31	-3002.05	167.43	34.38	-1472.73	109.33	100.38	-1936.17	195.33	169.39	-3648.46	17.14	4.04	-3532.91	12.73	24.30	-1728.62	0.90	17.33	-1816.47	7.73	91.28	-2732.29	124.91	1171.46	0.00	0.00	0.00	-3284.67	26.76	1532.20	-2584.38	158.24	1572.66	-1468.23	-42.54	1550.48	-1138.30	134.21	1553.00	354.76	1090.53	73.14	955.09	1030.88	73.28	415.80
0.97000	-2871.09	204.93	59.17	-2999.25	165.97	33.04	-1472.73	109.33	100.38	-1936.17	195.33	169.39	-3649.03	16.68	3.38	-3578.43	11.11	16.36	-1728.62	0.90	17.33	-1816.47	7.73	91.28	-2732.29	124.91	1171.46	0.00	0.00	0.00	-3261.75	29.42	1531.91	-2584.38	158.24	1572.66	-1468.23	-42.54	1550.48	-1138.30	134.21	1553.00	353.50	1092.13	72.25	955.29	1031.03	73.25	414.66
0.98000	-2862.55	204.44	59.93	-2997.50	164.62	31.60	-1472.73	109.33	100.38	-1936.17	195.33	169.39	-3648.77	16.21	2.78	-3547.91	13.93	23.14	-1728.62	0.90	17.33	-1816.47	7.73	91.28	-2732.29	124.91	1171.46	0.00	0.00	0.00	-3264.97	31.29	1531.76	-2584.38	158.24	1572.66	-1468.23	-42.54	1550.48	-1138.30	134.21	1553.00	353.93	1091.20	72.47	954.94	1031.12	73.18	415.89
0.99000	-2855.09	203.86	60.60	-2996.70	163.40	30.10	-1472.73	109.33	100.38	-1936.17	195.33	169.39	-3647.60	15.75	2.24	-3540.96	12.90	24.18	-1728.62	0.90	17.33	-1816.47	7.73	91.28	-2732.29	124.91	1171.46	0.00	0.00	0.00	-3246.76	33.71	1532.30	-2584.38	158.24	1572.66	-1468.23	-42.54	1550.48	-1138.30	134.21	1553.00	354.38	1090.76	72.89	954.82	1031.02	73.17	414.76
1.00000	-2848.66	203.21	61.17	-2996.77	162.34	28.55	-1472.73	109.33	100.38	-1936.17	195.33	169.39	-3645.46	15.28	1.77	-3541.97	12.39	23.75	-1728.62	0.90	17.33	-1816.47	7.73	91.28	-2732.29	124.91	1171.46	0.00	0.00	0.00	-3258.29	36.84	1534.15	-2584.38	158.24	1572.66	-1468.23	-42.54	1550.48	-1138.30	134.21	1553.00	354.27	1091.18	72.50	955.39	1031.07	73.26	415.14
1.01000	-2843.22	202.48	61.64	-2997.60	161.47	26.97	-1472.73	109.33	100.38	-1936.17	195.33	169.39	-3642.31	14.81	1.37	-3522.25	13.61	27.79	-1728.62	0.90	17.33	-1816.47	7.73	91.28	-2732.29	124.91	1171.46	0.00	0.00	0.00	-3245.79	38.81	1535.36	-2584.38	158.24	1572.66	-1468.23	-42.54	1550.48	-1138.30	134.21	1553.00	354.73	1091.73	72.44	955.49	1030.72	73.42	415.32
1.02000	-2838.74	201.68	62.01	-2999.10	160.82	25.39	-1472.73	109.33	100.38	-1936.17	195.33	169.39	-3638.08	14.35	1.05	-3518.65	14.17	28.81	-1728.62	0.90	17.33	-1816.47	7.73	91.28	-2732.29	124.91	1171.46	0.00	0.00	0.00	-3250.89	41.37	1537.22	-2584.38	158.24	1572.66	-1468.23	-42.54	1550.48	-1138.30	134.21	1553.00	355.58	1090.51	73.17	955.43	1030.75	73.45	415.71
1.03000	-2835.17	200.81	62.30	-3001.18	160.42	23.83	-1472.73	109.33	100.38	-1936.17	195.33	169.39	-3632.71	13.88	0.82	-3485.58	13.78	37.86	-1728.62	0.90	17.33	-1816.47	7.73	91.28	-2732.29	124.91	1171.46	0.00	0.00	0.00	-3240.94	44.73	1538.98	-2584.38	158.24	1572.66	-1468.23	-42.54	1550.48	-1138.30	134.21	1553.00	353.37	1091.06	72.39	955.40	1031.10	73.25	415.30
1.04000	-2832.47	199.87	62.50	-3003.75	160.30	22.31	-1472.73	109.33	100.38	-1936.17	195.33	169.39	-3626.14	13.42	0.68	-3466.01	13.97	42.83	-1728.62	0.90	17.33	-1816.47	7.73	91.28	-2732.29	124.91	1171.46	0.00	0.00	0.00	-3232.14	48.92	1541.38	-2584.38	158.24	1572.66	-1468.23	-42.54	1550.48	-1138.30	134.21	1553.00	353.22	1090.99	72.63	955.31	1031.36	73.16	414.65
1.05000	-2830.60	198.87	62.61	-3019.91	160.73	16.97	-1472.73	109.33	100.38	-1936.17	195.33	169.39	-3618.32	12.96	0.63	-3460.76	14.05	43.69	-1728.62	0.90	17.33	-1816.47	7.73	91.28	-2732.29	124.91	1171.46	0.00	0.00	0.00	-3245.66	50.25	1544.85	-2584.38	158.24	1572.66	-1468.23	-42.54	1550.48	-1138.30	134.21	1553.00	353.36	1090.81	72.53	954.97	1031.07	73.18	414.67
1.06000	-2829.52	197.81	62.63	-3006.11	160.42	16.23	-1472.73	109.33	100.38	-1936.17	195.33	169.39	-3609.19	12.51	0.69	-3466.02	14.07	41.53	-1728.62	0.90	17.33	-1816.47	7.73	91.28	-2732.29	124.91	1171.46	0.00	0.00	0.00	-3227.64	53.18	1546.70	-2584.38	158.24	1572.66	-1468.23	-42.54	1550.48	-1138.30	134.21	1553.00	354.65	1090.69	72.89	955.05	1030.94	73.23	415.45
1.07000	-2829.20	196.70	62.57	-3013.12	160.67	13.94	-1472.73	109.33	100.38	-1936.17	195.33	169.39	-3598.68	12.07	0.85	-3477.98	14.08	37.41	-1728.62	0.90	17.33	-1816.47	7.73	91.28	-2732.29	124.91	1171.46	0.00	0.00	0.00	-3213.78	55.85	1549.39	-2584.38	158.24	1572.66	-1468.23	-42.54	1550.48	-1138.30	134.21	1553.00	355.02	1090.28	73.31	955.34	1030.75	73.35	416.99
1.08000	-2829.58	195.54	62.43	-3028.90	160.17	11.51	-1472.73	109.33	100.38	-1936.17	195.33	169.39	-3586.74	11.63	1.12	-3492.81	14.12	32.42	-1728.62	0.90	17.33	-1816.47	7.73	91.28	-2732.29	124.91	1171.46	0.00	0.00	0.00	-3195.40	58.67	1551.29	-2584.38	158.24	1572.66	-1468.23	-42.54	1550.48	-1138.30	134.21	1553.00	353.65	1090.31	72.97	955.20	1030.95	73.31	414.48
1.09000	-2830.63	194.33	62.21	-3010.10	159.88	15.50	-1472.73	109.33	100.38	-1936.17	195.33	169.39	-3573.31	11.19	1.51	-3506.70	14.25	27.62	-1728.62	0.90	17.33	-1816.47	7.73	91.28	-2732.29	124.91	1171.46	0.00	0.00	0.00	-3190.98	61.84	1553.45	-2584.38	158.24	1572.66	-1468.23	-42.54	1550.48	-1138.30	134.21	1553.00	354.06	1090.09	73.12	955.08	1030.77	73.36	414.27
1.10000	-2832.30	193.07	61.92	-3013.37	159.35	15.35	-1472.73	109.33	100.38	-1936.17	195.33	169.39	-3558.34	10.77	2.03	-3515.84	14.51	24.11	-1728.62	0.90	17.33	-1816.47	7.73	91.28	-2732.29	124.91	1171.46	0.00	0.00	0.00	-3199.33	64.35	1556.31	-2584.38	158.24	1572.66	-1468.23	-42.54	1550.48	-1138.30	134.21	1553.00	354.63	1089.94	73.32	954.80	1030.99	73.15	414.25
1.11000	-2834.57	191.78	61.54	-3026.67	160.39	13.34	-1472.73	109.33	100.38	-1936.17	195.33	169.39	-3541.75	10.36	2.67	-3509.81	15.18	25.58	-1728.62	0.90	17.33	-1816.47	7.73	91.28	-2732.29	124.91	1171.46	0.00	0.00	0.00	-3184.17	66.70	1558.82	-2584.38	158.24	1572.66	-1468.23	-42.54	1550.48	-1138.30	134.21	1553.00	353.97	1089.40	73.22	954.73	1031.08	73.08	413.73
1.12000	-2837.38	190.45	61.10	-3026.54	161.17	14.11	-1472.73	109.33	100.38	-1936.17	195.33	169.39	-3516.28	11.13	4.78	-3533.70	14.89	19.18	-1728.62	0.90	17.33	-1816.47	7.73	91.28	-2732.29	124.91	1171.46	0.00	0.00	0.00	-3180.17	69.31	1560.60	-2584.38	158.24	1572.66	-1468.23	-42.54	1550.48	-1138.30	134.21	1553.00	356.23	1088.45	73.93	954.96	1030.98	73.19	413.57
1.13000	-2840.70	189.08	60.58	-3031.16	161.06	13.15	-1472.73	109.33	100.38	-1936.17	195.33	169.39	-3513.64	10.78	2.83	-3528.79	14.98	16.18	-1728.62	0.90	17.33	-1816.47	7.73	91.28	-2732.29	124.91	1171.46	0.00	0.00	0.00	-3162.55	71.93	1562.27	-2584.38	158.24	1572.66	-1468.23	-42.54	1550.48	-1138.30	134.21	1553.00	354.77	1089.57	73.33	955.45	1030.69	73.37	415.78
1.14000	-2844.48	187.69	59.99	-3000.04	160.44	18.40	-1472.73	109.33	100.38	-1936.17	195.33	169.39	-3483.22	10.20	4.06	-3516.18	15.26	14.21	-1728.62	0.90	17.33	-1816.47	7.73	91.28	-2732.29	124.91	1171.46	0.00	0.00	0.00	-3178.41	73.95	1564.79	-2584.38	158.24	1572.66	-1468.23	-42.54	1550.48	-1138.30	134.21	1553.00	353.62	1090.41	72.72	955.51	1030.84	73.28	414.59
1.15000	-2848.69	186.27	59.34	-3000.16	163.50	20.48	-1472.73	109.33	100.38	-1936.17	195.33	169.39	-3468.87	11.28	2.67	-3485.07	14.70	17.28	-1728.62	0.90	17.33	-1816.47	7.73	91.28	-2732.29	124.91	1171.46	0.00	0.00	0.00	-3162.84	76.43	1566.32	-2584.38	158.24	1572.66	-1468.23	-42.54	1550.48	-1138.30	134.21	1553.00	356.00	1090.14	73.46	955.49	1031.02	73.19	415.22
1.16000	-2853.28	184.82	58.62	-3011.94	164.33	19.58	-1472.73	109.33	100.38	-1936.17	195.33	169.39	-3484.33	9.46	-1.72	-3492.46	15.12	15.60	-1728.62	0.90	17.33	-1816.47	7.73	91.28	-2732.29	124.91	1171.46	0.00	0.00	0.00	-3160.82	79.00	1568.11	-2584.38	158.24	1572.66	-1468.23	-42.54	1550.48	-1138.30	134.21	1553.00	355.65	1090.74	73.08	955.07	1031.34	73.07	414.30
1.17000	-2858.21	183.36	57.84	-3004.93	164.49	20.37	-1472.73	109.33	100.38	-1936.17	195.33	169.39	-3467.42	7.09	1.79	-3454.54	14.64	22.01	-1728.62	0.90	17.33	-1816.47	7.73	91.28	-2732.29	124.91	1171.46	0.00	0.00	0.00	-3141.32	80.44	1569.18	-2584.38	158.24	1572.66	-1468.23	-42.54	1550.48	-1138.30	134.21	1553.00	355.31	1090.23	73.29	955.21	1030.82	73.32	413.64
1.18000	-2863.45	181.88	57.00	-3020.61	165.96	18.33	-1472.73	109.33	100.38	-1936.17	195.33	169.39	-3451.60	6.42	4.49	-3426.73	14.74	26.76	-1728.62	0.90	17.33	-1816.47	7.73	91.28	-2732.29	124.91	1171.46	0.00	0.00	0.00	-3133.62	82.15	1570.68	-2584.38	158.24	1572.66	-1468.23	-42.54	1550.48	-1138.30	134.21	1553.00	357.07	1089.79	73.60	955.46	1030.89	73.32	414.92
1.19000	-2868.95	180.39	56.09	-3020.04	165.87	20.57	-1472.73	109.33	100.38	-1936.17	195.33	169.39	-3427.46	4.88	8.46	-3402.06	14.52	31.26	-1728.62	0.90	17.33	-1816.47	7.73	91.28	-2732.29	124.91	1171.46	0.00	0.00	0.00	-3130.26	83.00	1571.74	-2584.38	158.24	1572.66	-1468.23	-42.54	1550.48	-1138.30	134.21	1553.00	356.05	1090.60	73.30	955.59	1030.76	73.40	416.00
1.20000	-2874.67	178.89	55.13	-3012.22	166.40	23.96	-1472.73	109.33	100.38	-1936.17	195.33	169.39	-3380.72	5.52	15.42	-3384.97	15.49	34.99	-1728.62	0.90	17.33	-1816.47	7.73	91.28	-2732.29	124.91	1171.46	0.00	0.00	0.00	-3102.36	85.56	1572.53	-2584.38	158.24	1572.66	-1468.23	-42.54	1550.48	-1138.30	134.21	1553.00	353.47	1090.26	72.79	955.15	1031.04	73.19	415.69
1.21000	-2880.57	177.39	54.12	-3030.34	166.89	20.89	-1472.73	109.33	100.38	-1936.17	195.33	169.39	-3353.83	6.36	19.31	-3385.98	16.50	35.74	-1728.62	0.90	17.33	-1816.47	7.73	91.28	-2732.29	124.91	1171.46	0.00	0.00	0.00	-3120.61	87.03	1575.04	-2584.38	158.24	1572.66	-1468.23	-42.54	1550.48	-1138.30	134.21	1553.00	353.60	1090.62	72.79	955.45	1031.01	73.27	415.02
1.22000	-2886.62	175.89	53.05	-3033.92	166.61	21.72	-1472.73	109.33	100.38	-1936.17	195.33	169.39	-3335.39	8.37	20.99	-3375.13	18.17	36.79	-1728.62	0.90	17.33	-1816.47	7.73	91.28	-2732.29	124.91	1171.46	0.00	0.00	0.00	-3099.65	89.76	1575.97	-2584.38	158.24	1572.66	-1468.23	-42.54	1550.48	-1138.30	134.21	1553.00	354.74	1090.63	72.95	955.47	1030.97	73.30	414.50
1.23000	-2892.76	174.38	51.93	-3008.13	165.91	25.63	-1472.73	109.33	100.38	-1936.17	195.33	169.39	-3320.29	10.40	22.15	-3359.54	20.46	37.99	-1728.62	0.90	17.33	-1816.47	7.73	91.28	-2732.29	124.91	1171.46	0.00	0.00	0.00	-3111.94	89.87	1576.87	-2584.38	158.24	1572.66	-1468.23	-42.54	1550.48	-1138.30	134.21	1553.00	355.42	1090.43	73.10	955.41	1030.69	73.37	416.08
1.24000	-2898.96	172.89	50.76	-3022.48	168.94	25.94	-1472.73	109.33	100.38	-1936.17	195.33	169.39	-3292.41	12.12	23.97	-3342.56	22.63	36.98	-1728.62	0.90	17.33	-1816.47	7.73	91.28	-2732.29	124.91	1171.46	0.00	0.00	0.00	-3105.74	91.02	1578.02	-2584.38	158.24	1572.66	-1468.23	-42.54	1550.48	-1138.30	134.21	1553.00	353.82	1091.32	72.70	955.09	1031.06	73.19	416.90
1.25000	-2905.18	171.40	49.54	-3023.37	166.97	25.99	-1472.73	109.33	100.38	-1936.17	195.33	169.39	-3280.41	14.14	23.18	-3314.18	24.68	37.63	-1728.62	0.90	17.33	-1816.47	7.73	91.28	-2732.29	124.91	1171.46	0.00	0.00	0.00	-3080.98	93.19	1578.15	-2584.38	158.24	1572.66	-1468.23	-42.54	1550.48	-1138.30	134.21	1553.00	354.32	1090.62	72.93	955.14	1030.83	73.23	416.91
1.26000	-2911.38	169.93	48.28	-3004.90	166.53	29.00	-1472.73	109.33	100.38	-1936.17	195.33	169.39	-3272.95	15.33	20.66	-3285.08	27.86	37.93	-1728.62	0.90	17.33	-1816.47	7.73	91.28	-2732.29	124.91	1171.46	0.00	0.00	0.00	-3065.39	94.22	1578.76	-2584.38	158.24	1572.66	-1468.23	-42.54	1550.48	-1138.30	134.21	1553.00	354.74	1090.54	73.16	955.03	1030.90	73.19	414.38
1.27000	-2917.52	168.47	46.98	-3004.86	166.78	28.20	-1472.73	109.33	100.38	-1936.17	195.33	169.39	-3233.87	18.38	21.83	-3254.72	30.28	38.14	-1728.62	0.90	17.33	-1816.47	7.73	91.28	-2732.29	124.91	1171.46	0.00	0.00	0.00	-3061.41	95.58	1579.14	-2584.38	158.24	1572.66	-1468.23	-42.54	1550.48	-1138.30	134.21	1553.00	354.14	1090.65	72.83	955.20	1031.09	73.13	416.00
1.28000	-2923.55	167.04	45.63	-3032.02	164.74	21.46	-1472.73	109.33	100.38	-1936.17	195.33	169.39	-3213.63	20.29	19.25	-3213.64	33.03	38.74	-1728.62	0.90	17.33	-1816.47	7.73	91.28	-2732.29	124.91	1171.46	0.00	0.00	0.00	-3059.91	96.72	1579.11	-2584.38	158.24	1572.66	-1468.23	-42.54	1550.48	-1138.30	134.21	1553.00	354.28	1090.29	72.83	955.03	1031.25	72.97	414.38
1.29000	-2929.44	165.62	44.24	-2999.97	164.74	28.16	-1472.73	109.33	100.38	-1936.17	195.33	169.39	-3159.56	24.57	23.59	-3191.46	35.66	35.99	-1728.62	0.90	17.33	-1816.47	7.73	91.28	-2732.29	124.91	1171.46	0.00	0.00	0.00	-3064.37	96.77	1579.72	-2584.38	158.24	1572.66	-1468.23	-42.54	1550.48	-1138.30	134.21	1553.00	355.58	1090.40	73.24	954.97	1031.00	73.12	413.33
1.30000	-2935.14	164.24	42.82	-3017.00	164.31	24.57	-1472.73	109.33	100.38	-1936.17	195.33	169.39	-3122.90	26.77	23.17	-3149.84	38.22	35.60	-1728.62	0.90	17.33	-1816.47	7.73	91.28	-2732.29	124.91	1171.46	0.00	0.00	0.00	-3057.23	98.78	1579.81	-2584.38	158.24	1572.66	-1468.23	-42.54	1550.48	-1138.30	134.21	1553.00	356.02	1090.20	73.35	955.45	1030.66	73.47	416.01
1.31000	-2940.62	162.88	41.36	-3011.76	161.77	23.90	-1472.73	109.33	100.38	-1936.17	195.33	169.39	-3097.40	30.06	21.11	-3117.15	40.44	33.55	-1728.62	0.90	17.33	-1816.47	7.73	91.28	-2732.29	124.91	1171.46	0.00	0.00	0.00	-3028.88	99.70	1578.91	-2584.38	158.24	1572.66	-1468.23	-42.54	1550.48	-1138.30	134.21	1553.00	355.38	1089.87	73.55	955.28	1030.71	73.34	415.71
1.32000	-2945.84	161.56	39.87	-3021.53	162.71	21.18	-1472.73	109.33	100.38	-1936.17	195.33	169.39	-3083.30	32.25	17.05	-3088.32	41.10	30.45	-1728.62	0.90	17.33	-1816.47	7.73	91.28	-2732.29	124.91	1171.46	0.00	0.00	0.00	-3029.37	100.01	1579.45	-2584.38	158.24	1572.66	-1468.23	-42.54	1550.48	-1138.30	134.21	1553.00	354.63	1089.43	73.40	955.12	1031.04	73.09	414.30
1.33000	-2950.75	160.28	38.35	-2983.94	161.18	27.22	-1472.73	109.33	100.38	-1936.17	195.33	169.39	-3044.70	33.87	17.19	-3067.44	42.24	26.59	-1728.62	0.90	17.33	-1816.47	7.73	91.28	-2732.29	124.91	1171.46	0.00	0.00	0.00	-3046.05	100.44	1579.75	-2584.38	158.24	1572.66	-1468.23	-42.54	1550.48	-1138.30	134.21	1553.00	354.53	1090.33	72.99	955.03	1030.97	73.10	415.27
1.34000	-2955.31	159.04	36.80	-3009.30	158.71	22.55	-1472.73	109.33	100.38	-1936.17	195.33	169.39	-3022.13	33.76	13.20	-3049.14	44.25	22.19	-1728.62	0.90	17.33	-1816.47	7.73	91.28	-2732.29	124.91	1171.46	0.00	0.00	0.00	-3017.44	101.82	1579.09	-2584.38	158.24	1572.66	-1468.23	-42.54	1550.48	-1138.30	134.21	1553.00	354.17	1090.93	72.76	955.54	1030.76	73.43	417.59
1.35000	-2959.49	157.85	35.22	-3013.79	156.80	19.97	-1472.73	109.33	100.38	-1936.17	195.33	169.39	-3010.83	36.41	8.45	-3019.73	45.54	19.85	-1728.62	0.90	17.33	-1816.47	7.73	91.28	-2732.29	124.91	1171.46	0.00	0.00	0.00	-3016.45	103.31	1578.74	-2584.38	158.24	1572.66	-1468.23	-42.54	1550.48	-1138.30	134.21	1553.00	355.12	1089.69	73.48	955.11	1030.97	73.23	416.30
1.36000	-2972.31	156.88	33.23	-2970.56	156.38	26.70	-1472.73	109.33	100.38	-1936.17	195.33	169.39	-2965.49	37.30	9.32	-2990.04	46.53	19.02	-1728.62	0.90	17.33	-1816.47	7.73	91.28	-2732.29	124.91	1171.46	0.00	0.00	0.00	-2999.97	102.68	1577.84	-2584.38	158.24	1572.66	-1468.23	-42.54	1550.48	-1138.30	134.21	1553.00	354.89	1090.26	73.13	955.25	1031.10	73.24	416.45
1.37000	-2954.56	156.48	34.02	-2998.26	157.57	19.99	-1472.73	109.33	100.38	-1936.17	195.33	169.39	-2919.27	38.76	12.27	-2963.91	48.86	17.11	-1728.62	0.90	17.33	-1816.47	7.73	91.28	-2732.29	124.91	1171.46	0.00	0.00	0.00	-2997.54	103.20	1578.40	-2584.38	158.24	1572.66	-1468.23	-42.54	1550.48	-1138.30	134.21	1553.00	356.94	1089.52	73.85	954.99	1030.68	73.37	416.15
1.38000	-2956.83	155.35	32.85	-2989.22	157.30	20.53	-1472.73	109.33	100.38	-1936.17	195.33	169.39	-2897.28	39.82	10.40	-2926.17	50.09	18.28	-1728.62	0.90	17.33	-1816.47	7.73	91.28	-2732.29	124.91	1171.46	0.00	0.00	0.00	-2989.76	103.69	1577.25	-2584.38	158.24	1572.66	-1468.23	-42.54	1550.48	-1138.30	134.21	1553.00	355.23	1088.98	73.68	955.14	1030.59	73.43	416.34
1.39000	-2958.99	154.33	31.88	-2971.51	159.50	22.06	-1472.73	109.33	100.38	-1936.17	195.33	169.39	-2864.64	40.16	10.91	-2906.42	51.63	17.39	-1728.62	0.90	17.33	-1816.47	7.73	91.28	-2732.29	124.91	1171.46	0.00	0.00	0.00	-2980.22	103.91	1575.91	-2584.38	158.24	1572.66	-1468.23	-42.54	1550.48	-1138.30	134.21	1553.00	354.05	1090.45	72.97	954.66	1030.79	73.19	415.59
1.40000	-2961.05	153.42	31.10	-3008.97	160.48	12.06	-1472.73	109.33	100.38	-1936.17	195.33	169.39	-2836.12	41.75	10.97	-2850.39	53.79	23.58	-1728.62	0.90	17.33	-1816.47	7.73	91.28	-2732.29	124.91	1171.46	0.00	0.00	0.00	-2973.62	104.23	1575.74	-2584.38	158.24	1572.66	-1468.23	-42.54	1550.48	-1138.30	134.21	1553.00	353.23	1090.19	72.83	954.69	1031.01	73.09	414.23
1.41000	-2963.00	152.61	30.50	-3004.15	159.43	10.95	-1472.73	109.33	100.38	-1936.17	195.33	169.39	-2811.83	42.77	13.12	-2844.26	54.42	21.13	-1728.62	0.90	17.33	-1816.47	7.73	91.28	-2732.29	124.91	1171.46	0.00	0.00	0.00	-2972.39	104.96	1575.25	-2584.38	158.24	1572.66	-1468.23	-42.54	1550.48	-1138.30	134.21	1553.00	353.70	1089.95	72.86	954.60	1031.02	72.99	413.68
1.42000	-2964.84	151.90	30.07	-2995.63	161.26	12.46	-1472.73	109.33	100.38	-1936.17	195.33	169.39	-2788.04	44.10	12.73	-2826.95	54.76	23.08	-1728.62	0.90	17.33	-1816.47	7.73	91.28	-2732.29	124.91	1171.46	0.00	0.00	0.00	-2945.49	105.75	1573.92	-2584.38	158.24	1572.66	-1468.23	-42.54	1550.48	-1138.30	134.21	1553.00	354.51	1089.71	73.10	954.94	1030.99	73.22	415.11
1.43000	-2966.55	151.29	29.78	-2995.52	161.51	11.94	-1472.73	109.33	100.38	-1936.17	195.33	169.39	-2764.84	45.56	16.40	-2753.01	56.96	36.40	-1728.62	0.90	17.33	-1816.47	7.73	91.28	-2732.29	124.91	1171.46	0.00	0.00	0.00	-2937.87	105.76	1573.04	-2584.38	158.24	1572.66	-1468.23	-42.54	1550.48	-1138.30	134.21	1553.00	354.13	1090.04	73.11	955.06	1030.75	73.28	415.35
1.44000	-2968.13	150.78	29.62	-2991.98	160.57	12.49	-1472.73	109.33	100.38	-1936.17	195.33	169.39	-2764.78	47.58	15.67	-2706.87	58.74	44.66	-1728.62	0.90	17.33	-1816.47	7.73	91.28	-2732.29	124.91	1171.46	0.00	0.00	0.00	-2932.43	105.70	1571.47	-2584.38	158.24	1572.66	-1468.23	-42.54	1550.48	-1138.30	134.21	1553.00	353.39	1090.35	72.75	955.31	1030.75	73.24	415.60
1.45000	-2969.58	150.36	29.59	-3038.53	162.90	4.64	-1472.73	109.33	100.38	-1936.17	195.33	169.39	-2685.66	47.22	29.82	-2667.95	60.24	48.87	-1728.62	0.90	17.33	-1816.47	7.73	91.28	-2732.29	124.91	1171.46	0.00	0.00	0.00	-2920.64	106.42	1570.49	-2584.38	158.24	1572.66	-1468.23	-42.54	1550.48	-1138.30	134.21	1553.00	354.36	1090.23	72.99	955.24	1030.95	73.20	416.22
1.46000	-2970.89	150.04	29.66	-3043.06	162.78	4.03	-1472.73	109.33	100.38	-1936.17	195.33	169.39	-2695.42	47.45	33.04	-2633.43	61.55	52.36	-1728.62	0.90	17.33	-1816.47	7.73	91.28	-2732.29	124.91	1171.46	0.00	0.00	0.00	-2917.85	105.98	1568.97	-2584.38	158.24	1572.66	-1468.23	-42.54	1550.48	-1138.30	134.21	1553.00	353.77	1090.33	72.84	955.49	1030.78	73.36	414.41
1.47000	-2972.05	149.80	29.82	-3021.90	162.08	7.55	-1472.73	109.33	100.38	-1936.17	195.33	169.39	-2653.46	48.79	44.68	-2603.08	62.67	55.18	-1728.62	0.90	17.33	-1816.47	7.73	91.28	-2732.29	124.91	1171.46	0.00	0.00	0.00	-2907.21	106.49	1567.48	-2584.38	158.24	1572.66	-1468.23	-42.54	1550.48	-1138.30	134.21	1553.00	354.63	1090.51	72.95	955.71	1030.88	73.39	412.97
1.48000	-2973.06	149.65	30.06	-2998.71	161.45	10.68	-1472.73	109.33	100.38	-1936.17	195.33	169.39	-2645.77	48.60	54.01	-2576.62	63.61	57.37	-1728.62	0.90	17.33	-1816.47	7.73	91.28	-2732.29	124.91	1171.46	0.00	0.00	0.00	-2905.15	106.36	1565.69	-2584.38	158.24	1572.66	-1468.23	-42.54	1550.48	-1138.30	134.21	1553.00	354.46	1089.95	73.21	955.41	1030.72	73.39	414.73
1.49000	-2973.91	149.59	30.35	-2983.90	161.31	11.98	-1472.73	109.33	100.38	-1936.17	195.33	169.39	-2621.02	49.26	61.14	-2553.80	64.40	58.96	-1728.62	0.90	17.33	-1816.47	7.73	91.28	-2732.29	124.91	1171.46	0.00	0.00	0.00	-2907.41	106.47	1564.37	-2584.38	158.24	1572.66	-1468.23	-42.54	1550.48	-1138.30	134.21	1553.00	354.54	1090.21	73.22	955.33	1031.04	73.30	416.51
1.50000	-2974.60	149.61	30.70	-2961.12	161.67	16.27	-1472.73	109.33	100.38	-1936.17	195.33	169.39	-2598.77	49.78	66.60	-2534.36	65.03	60.01	-1728.62	0.90	17.33	-1816.47	7.73	91.28	-2732.29	124.91	1171.46	0.00	0.00	0.00	-2880.31	107.25	1562.43	-2584.38	158.24	1572.66	-1468.23	-42.54	1550.48	-1138.30	134.21	1553.00	353.03	1089.91	72.95	954.94	1031.11	73.17	413.51
1.51000	-2975.12	149.71	31.07	-2970.36	162.37	13.85	-1472.73	109.33	100.38	-1936.17	195.33	169.39	-2578.89	50.19	70.53	-2518.03	65.54	60.54	-1728.62	0.90	17.33	-1816.47	7.73	91.28	-2732.29	124.91	1171.46	0.00	0.00	0.00	-2866.22	106.56	1560.38	-2584.38	158.24	1572.66	-1468.23	-42.54	1550.48	-1138.30	134.21	1553.00	354.19	1089.94	73.25	955.18	1030.76	73.35	415.71
1.52000	-2975.47	149.89	31.46	-2993.14	163.14	9.83	-1472.73	109.33	100.38	-1936.17	195.33	169.39	-2561.22	50.49	73.03	-2504.57	65.93	60.60	-1728.62	0.90	17.33	-1816.47	7.73	91.28	-2732.29	124.91	1171.46	0.00	0.00	0.00	-2867.05	106.02	1558.88	-2584.38	158.24	1572.66	-1468.23	-42.54	1550.48	-1138.30	134.21	1553.00	354.79	1089.97	73.18	954.87	1030.69	73.28	416.86
1.53000	-2975.64	150.14	31.86	-3020.77	161.97	6.38	-1472.73	109.33	100.38	-1936.17	195.33	169.39	-2545.60	50.73	74.23	-2493.70	66.22	60.23	-1728.62	0.90	17.33	-1816.47	7.73	91.28	-2732.29	124.91	1171.46	0.00	0.00	0.00	-2848.49	104.83	1556.35	-2584.38	158.24	1572.66	-1468.23	-42.54	1550.48	-1138.30	134.21	1553.00	353.19	1090.19	72.73	954.82	1030.77	73.24	415.79
1.54000	-2975.61	150.47	32.24	-2997.13	163.31	9.82	-1472.73	109.33	100.38	-1936.17	195.33	169.39	-2531.88	50.91	74.25	-2485.18	66.41	59.46	-1728.62	0.90	17.33	-1816.47	7.73	91.28	-2732.29	124.91	1171.46	0.00	0.00	0.00	-2848.30	104.31	1555.58	-2584.38	158.24	1572.66	-1468.23	-42.54	1550.48	-1138.30	134.21	1553.00	352.54	1089.89	72.80	955.09	1030.99	73.22	414.50
1.55000	-2975.40	150.87	32.60	-3015.96	163.22	6.14	-1472.73	109.33	100.38	-1936.17	195.33	169.39	-2519.92	51.05	73.19	-2478.74	66.53	58.34	-1728.62	0.90	17.33	-1816.47	7.73	91.28	-2732.29	124.91	1171.46	0.00	0.00	0.00	-2857.32	103.04	1554.69	-2584.38	158.24	1572.66	-1468.23	-42.54	1550.48	-1138.30	134.21	1553.00	353.41	1090.32	72.74	954.82	1030.90	73.18	413.89
1.56000	-2974.99	151.34	32.91	-2973.83	163.34	14.95	-1472.73	109.33	100.38	-1936.17	195.33	169.39	-2509.55	51.19	71.19	-2474.11	66.59	56.90	-1728.62	0.90	17.33	-1816.47	7.73	91.28	-2732.29	124.91	1171.46	0.00	0.00	0.00	-2845.38	101.79	1553.28	-2584.38	158.24	1572.66	-1468.23	-42.54	1550.48	-1138.30	134.21	1553.00	354.79	1089.54	73.35	955.17	1030.72	73.33	414.37
1.57000	-2974.37	151.88	33.17	-2998.06	163.42	9.43	-1472.73	109.33	100.38	-1936.17	195.33	169.39	-2500.63	51.33	68.34	-2471.05	66.60	55.19	-1728.62	0.90	17.33	-1816.47	7.73	91.28	-2732.29	124.91	1171.46	0.00	0.00	0.00	-2829.70	100.99	1552.06	-2584.38	158.24	1572.66	-1468.23	-42.54	1550.48	-1138.30	134.21	1553.00	354.45	1089.81	73.30	955.50	1030.62	73.43	414.17
1.58000	-2973.55	152.48	33.36	-3022.31	161.22	5.46	-1472.73	109.33	100.38	-1936.17	195.33	169.39	-2493.01	51.50	64.78	-2469.30	66.57	53.25	-1728.62	0.90	17.33	-1816.47	7.73	91.28	-2732.29	124.91	1171.46	0.00	0.00	0.00	-2828.33	99.63	1551.19	-2584.38	158.24	1572.66	-1468.23	-42.54	1550.48	-1138.30	134.21	1553.00	352.70	1090.59	72.66	955.44	1030.84	73.32	415.25
1.59000	-2972.51	153.15	33.47	-2999.61	161.89	9.03	-1472.73	109.33	100.38	-1936.17	195.33	169.39	-2486.52	51.73	60.62	-2468.58	66.53	51.11	-1728.62	0.90	17.33	-1816.47	7.73	91.28	-2732.29	124.91	1171.46	0.00	0.00	0.00	-2804.22	98.71	1550.36	-2584.38	158.24	1572.66	-1468.23	-42.54	1550.48	-1138.30	134.21	1553.00	353.82	1090.23	72.89	955.35	1030.66	73.42	414.17
1.60000	-2971.25	153.87	33.47	-3013.53	161.93	6.62	-1472.73	109.33	100.38	-1936.17	195.33	169.39	-2481.03	52.02	55.97	-2468.65	66.48	48.81	-1728.62	0.90	17.33	-1816.47	7.73	91.28	-2732.29	124.91	1171.46	0.00	0.00	0.00	-2812.22	96.02	1549.04	-2584.38	158.24	1572.66	-1468.23	-42.54	1550.48	-1138.30	134.21	1553.00	356.40	1089.35	73.69	955.39	1030.95	73.24	414.01
1.61000	-2969.76	154.66	33.36	-2984.44	162.64	11.35	-1472.73	109.33	100.38	-1936.17	195.33	169.39	-2476.37	52.41	50.96	-2469.25	66.43	46.40	-1728.62	0.90	17.33	-1816.47	7.73	91.28	-2732.29	124.91	1171.46	0.00	0.00	0.00	-2798.03	94.55	1548.63	-2584.38	158.24	1572.66	-1468.23	-42.54	1550.48	-1138.30	134.21	1553.00	353.72	1090.68	72.70	955.20	1031.09	73.17	413.97
1.62000	-2968.04	155.50	33.12	-2987.48	161.28	11.38	-1472.73	109.33	100.38	-1936.17	195.33	169.39	-2472.39	52.92	45.70	-2470.11	66.41	43.91	-1728.62	0.90	17.33	-1816.47	7.73	91.28	-2732.29	124.91	1171.46	0.00	0.00	0.00	-2788.88	91.97	1547.81	-2584.38	158.24	1572.66	-1468.23	-42.54	1550.48	-1138.30	134.21	1553.00	353.78	1090.53	72.87	955.18	1030.96	73.18	415.92
1.63000	-2966.07	156.39	32.74	-3000.06	162.04	10.13	-1472.73	109.33	100.38	-1936.17	195.33	169.39	-2468.95	53.56	40.31	-2470.97	66.42	41.39	-1728.62	0.90	17.33	-1816.47	7.73	91.28	-2732.29	124.91	1171.46	0.00	0.00	0.00	-2774.74	91.02	1547.72	-2584.38	158.24	1572.66	-1468.23	-42.54	1550.48	-1138.30	134.21	1553.00	354.03	1090.86	72.79	954.96	1031.08	73.08	416.80
1.64000	-2963.87	157.33	32.20	-2988.47	164.23	9.52	-1472.73	109.33	100.38	-1936.17	195.33	169.39	-2465.90	54.36	34.90	-2471.59	66.48	38.87	-1728.62	0.90	17.33	-1816.47	7.73	91.28	-2732.29	124.91	1171.46	0.00	0.00	0.00	-2763.42	89.84	1548.02	-2584.38	158.24	1572.66	-1468.23	-42.54	1550.48	-1138.30	134.21	1553.00	354.58	1091.13	72.81	954.93	1031.05	73.16	415.39
1.65000	-2961.41	158.32	31.49	-3000.98	162.90	8.94	-1472.73	109.33	100.38	-1936.17	195.33	169.39	-2466.53	56.40	25.36	-2471.69	66.60	36.39	-1728.62	0.90	17.33	-1816.47	7.73	91.28	-2732.29	124.91	1171.46	0.00	0.00	0.00	-2760.60	86.90	1549.13	-2584.38	158.24	1572.66	-1468.23	-42.54	1550.48	-1138.30	134.21	1553.00	355.21	1090.10	73.18	955.20	1030.86	73.26	415.69
1.66000	-2958.70	159.36	30.59	-3014.78	162.87	6.05	-1472.73	109.33	100.38	-1936.17	195.33	169.39	-2468.11	56.87	16.59	-2471.00	66.80	34.00	-1728.62	0.90	17.33	-1816.47	7.73	91.28	-2732.29	124.91	1171.46	0.00	0.00	0.00	-2744.14	85.67	1549.90	-2584.38	158.24	1572.66	-1468.23	-42.54	1550.48	-1138.30	134.21	1553.00	354.55	1090.47	72.97	955.40	1031.11	73.19	416.58
1.67000	-2955.73	160.45	29.49	-3002.82	163.08	7.49	-1472.73	109.33	100.38	-1936.17	195.33	169.39	-2449.88	57.84	14.81	-2456.50	66.42	31.23	-1728.62	0.90	17.33	-1816.47	7.73	91.28	-2732.27	124.91	1171.46	0.00	0.00	0.00	-2740.39	82.37	1551.28	-2584.38	158.24	1572.66	-1468.23	-42.54	1550.48	-1138.30	134.21	1553.00	354.33	1090.10	73.04	955.37	1030.99	73.24	416.36
1.68000	-2952.49	161.57	28.17	-2974.59	162.19	11.00	-1472.73	109.33	100.38	-1936.17	195.33	169.39	-2449.06	57.51	12.09	-2461.70	67.63	27.94	-1728.62	0.90	17.33	-1816.47	7.73	91.28	-2708.80	124.60	1173.16	0.00	0.00	0.00	-2746.26	80.49	1553.15	-2584.38	158.24	1572.66	-1468.23	-42.54	1550.48	-1138.30	134.21	1553.00	353.78	1089.46	73.12	954.95	1031.00	73.22	415.23
1.69000	-2948.97	162.74	26.62	-2993.23	162.36	7.58	-1472.73	109.33	100.38	-1936.17	195.33	169.39	-2436.93	58.69	14.30	-2444.48	67.16	28.97	-1728.62	0.90	17.33	-1816.47	7.73	91.28	-2713.49	121.93	1175.42	0.00	0.00	0.00	-2734.03	78.10	1554.06	-2584.38	158.24	1572.66	-1468.23	-42.54	1550.48	-1138.30	134.21	1553.00	356.31	1089.04	73.86	955.07	1030.88	73.25	416.26
1.70000	-2945.18	163.94	24.82	-2988.80	161.10	6.75	-1472.73	109.33	100.38	-1936.17	195.33	169.39	-2436.26	59.27	11.71	-2460.14	68.03	23.88	-1728.62	0.90	17.33	-1816.47	7.73	91.28	-2698.08	120.57	1177.70	0.00	0.00	0.00	-2731.02	75.02	1556.34	-2584.38	158.24	1572.66	-1468.23	-42.54	1550.48	-1138.30	134.21	1553.00	354.70	1090.18	73.24	955.17	1031.14	73.13	416.69
1.71000	-2941.10	165.18	22.77	-2981.05	162.39	7.10	-1472.73	109.33	100.38	-1936.17	195.33	169.39	-2468.01	58.05	4.87	-2443.85	68.66	25.98	-1728.62	0.90	17.33	-1816.47	7.73	91.28	-2681.45	119.80	1179.81	0.00	0.00	0.00	-2704.45	73.74	1557.40	-2584.38	158.24	1572.66	-1468.23	-42.54	1550.48	-1138.30	134.21	1553.00	353.57	1089.73	72.97	955.09	1030.97	73.21	415.03
1.72000	-2936.73	166.45	20.44	-2984.43	162.07	7.03	-1472.73	109.33	100.38	-1936.17	195.33	169.39	-2458.86	58.43	7.46	-2477.89	68.86	17.97	-1728.62	0.90	17.33	-1816.47	7.73	91.28	-2688.54	118.96	1181.03	0.00	0.00	0.00	-2697.07	71.63	1559.08	-2584.38	158.24	1572.66	-1468.23	-42.54	1550.48	-1138.30	134.21	1553.00	354.32	1090.54	72.92	955.26	1030.83	73.34	414.13
1.73000	-2932.08	167.75	17.82	-2959.37	163.31	8.61	-1472.73	109.33	100.38	-1936.17	195.33	169.39	-2440.38	58.60	9.56	-2474.98	68.16	18.23	-1728.62	0.90	17.33	-1816.47	7.73	91.28	-2655.29	117.41	1184.13	0.00	0.00	0.00	-2692.24	69.53	1560.82	-2584.38	158.24	1572.66	-1468.23	-42.54	1550.48	-1138.30	134.21	1553.00	354.15	1090.20	73.03	955.60	1030.63	73.43	414.11
1.74000	-2947.60	169.04	12.17	-2954.06	162.93	7.47	-1472.73	109.33	100.38	-1936.17	195.33	169.39	-2441.39	59.63	8.30	-2472.00	68.66	17.68	-1728.62	0.90	17.33	-1816.47	7.73	91.28	-2636.17	114.67	1185.67	0.00	0.00	0.00	-2693.47	67.20	1561.54	-2584.38	158.24	1572.66	-1468.23	-42.54	1550.48	-1138.30	134.21	1553.00	354.83	1090.38	73.18	955.65	1030.91	73.35	414.13
1.75000	-2932.07	170.28	10.59	-2955.68	164.07	6.74	-1472.73	109.33	100.38	-1936.17	195.33	169.39	-2460.57	58.91	4.49	-2479.34	68.21	15.81	-1728.62	0.90	17.33	-1816.47	7.73	91.28	-2633.08	113.94	1187.31	0.00	0.00	0.00	-2689.42	65.40	1564.10	-2584.38	158.24	1572.66	-1468.23	-42.54	1550.48	-1138.30	134.21	1553.00	354.80	1090.97	72.85	955.33	1030.74	73.38	414.34
1.76000	-2938.96	170.05	6.14	-2941.29	164.98	8.23	-1472.73	109.33	100.38	-1936.17	195.33	169.39	-2450.04	58.35	6.04	-2482.08	68.26	15.29	-1728.62	0.90	17.33	-1816.47	7.73	91.28	-2633.04	112.95	1188.91	0.00	0.00	0.00	-2671.61	63.53	1564.12	-2584.38	158.24	1572.66	-1468.23	-42.54	1550.48	-1138.30	134.21	1553.00	353.18	1090.55	72.45	954.72	1031.06	73.09	414.39
1.77000	-2931.40	171.50	3.63	-2925.51	166.27	10.25	-1472.73	109.33	100.38	-1936.17	195.33	169.39	-2442.65	59.08	6.59	-2484.88	68.34	14.19	-1728.62	0.90	17.33	-1816.47	7.73	91.28	-2627.99	112.38	1190.03	0.00	0.00	0.00	-2664.78	63.01	1565.16	-2584.38	158.24	1572.66	-1468.23	-42.54	1550.48	-1138.30	134.21	1553.00	355.37	1090.78	72.99	955.18	1030.60	73.42	415.09
1.78000	-2917.18	172.62	1.35	-2918.84	167.47	9.98	-1472.73	109.33	100.38	-1936.17	195.33	169.39	-2448.09	58.38	6.16	-2476.86	68.47	15.71	-1728.62	0.90	17.33	-1816.47	7.73	91.28	-2617.22	111.17	1190.10	0.00	0.00	0.00	-2664.80	61.54	1566.85	-2584.38	158.24	1572.66	-1468.23	-42.54	1550.48	-1138.30	134.21	1553.00	354.36	1090.69	72.72	954.75	1030.79	73.18	414.85
1.79000	-2916.46	173.38	-1.44	-2920.04	169.01	8.62	-1472.73	109.33	100.38	-1936.17	195.33	169.39	-2461.60	59.69	3.65	-2476.90	67.79	14.96	-1728.62	0.90	17.33	-1816.47	7.73	91.28	-2615.66	110.98	1191.55	0.00	0.00	0.00	-2645.80	58.76	1567.51	-2584.38	158.24	1572.66	-1468.23	-42.54	1550.48	-1138.30	134.21	1553.00	355.25	1089.45	73.43	955.11	1030.91	73.25	414.76
1.80000	-2901.41	174.86	-3.29	-2899.14	170.56	12.82	-1472.73	109.33	100.38	-1936.17	195.33	169.39	-2454.42	59.17	4.68	-2466.23	68.51	16.74	-1728.62	0.90	17.33	-1816.47	7.73	91.28	-2597.90	110.25	1191.02	0.00	0.00	0.00	-2654.53	57.74	1568.97	-2584.38	158.24	1572.66	-1468.23	-42.54	1550.48	-1138.30	134.21	1553.00	354.01	1090.14	73.01	955.34	1030.89	73.31	416.95
1.81000	-2891.63	176.46	-1.75	-2894.00	172.13	14.70	-1472.73	109.33	100.38	-1936.17	195.33	169.39	-2439.00	57.76	7.91	-2470.51	67.65	16.59	-1728.62	0.90	17.33	-1816.47	7.73	91.28	-2604.26	109.30	1190.24	0.00	0.00	0.00	-2627.42	57.10	1568.58	-2584.38	158.24	1572.66	-1468.23	-42.54	1550.48	-1138.30	134.21	1553.00	352.82	1091.17	72.42	955.15	1030.89	73.26	417.89
1.82000	-2874.08	180.84	1.87	-2870.66	175.33	20.15	-1472.73	109.33	100.38	-1936.17	195.33	169.39	-2432.73	59.11	9.10	-2466.57	67.37	16.88	-1728.62	0.90	17.33	-1816.47	7.73	91.28	-2598.62	109.97	1190.32	0.00	0.00	0.00	-2622.05	55.74	1570.21	-2584.38	158.24	1572.66	-1468.23	-42.54	1550.48	-1138.30	134.21	1553.00	353.93	1090.34	72.97	954.93	1031.42	73.01	418.48
1.83000	-2828.83	184.22	10.53	-2860.57	178.53	22.95	-1472.73	109.33	100.38	-1936.17	195.33	169.39	-2437.94	57.94	8.19	-2463.86	68.17	17.54	-1728.62	0.90	17.33	-1816.47	7.73	91.28	-2563.25	109.67	1191.12	0.00	0.00	0.00	-2612.84	53.61	1571.21	-2584.38	158.24	1572.66	-1468.23	-42.54	1550.48	-1138.30	134.21	1553.00	354.87	1090.01	73.31	955.05	1031.25	73.04	415.47
1.84000	-2836.55	187.30	8.80	-2833.94	180.87	27.40	-1472.73	109.33	100.38	-1936.17	195.33	169.39	-2476.33	58.23	0.61	-2445.51	67.95	21.55	-1728.62	0.90	17.33	-1816.47	7.73	91.28	-2560.81	109.53	1192.61	0.00	0.00	0.00	-2620.52	52.91	1572.33	-2584.38	158.24	1572.66	-1468.23	-42.54	1550.48	-1138.30	134.21	1553.00	355.01	1090.17	73.25	955.18	1031.25	73.10	415.59
1.85000	-2811.11	191.35	12.16	-2820.30	184.47	29.10	-1472.73	109.33	100.38	-1936.17	195.33	169.39	-2441.06	58.78	8.34	-2458.12	67.74	19.17	-1728.62	0.90	17.33	-1816.47	7.73	91.28	-2552.44	108.29	1192.98	0.00	0.00	0.00	-2594.86	52.34	1573.38	-2584.38	158.24	1572.66	-1468.23	-42.54	1550.48	-1138.30	134.21	1553.00	355.07	1089.75	73.23	955.63	1031.09	73.30	415.49
1.86000	-2776.65	194.24	16.08	-2777.14	186.65	33.44	-1472.73	109.33	100.38	-1936.17	195.33	169.39	-2453.14	56.85	5.28	-2463.83	67.95	18.39	-1728.62	0.90	17.33	-1816.47	7.73	91.28	-2542.98	108.76	1192.21	0.00	0.00	0.00	-2581.14	50.65	1573.02	-2584.37	158.24	1572.66	-1468.23	-42.54	1550.48	-1138.30	134.21	1553.00	355.89	1089.67	73.59	955.06	1031.10	73.17	416.62
1.87000	-2760.98	197.41	15.95	-2767.50	188.93	32.59	-1472.73	109.33	100.38	-1936.17	195.33	169.39	-2451.76	58.01	5.38	-2459.31	67.77	18.96	-1728.62	0.90	17.33	-1816.47	7.73	91.28	-2549.72	108.45	1193.11	0.00	0.00	0.00	-2587.56	50.80	1575.18	-2573.46	157.81	1572.60	-1468.23	-42.54	1550.48	-1138.30	134.21	1553.00	353.77	1089.83	73.07	955.10	1031.23	73.09	415.71
1.88000	-2735.33	199.27	16.32	-2740.38	190.87	34.00	-1472.73	109.33	100.38	-1936.17	195.33	169.39	-2450.54	58.59	5.43	-2458.27	69.16	19.92	-1728.62	0.90	17.33	-1816.47	7.73	91.28	-2520.43	107.49	1194.24	0.00	0.00	0.00	-2569.79	49.70	1576.07	-2568.70	157.07	1575.03	-1468.23	-42.54	1550.48	-1138.30	134.21	1553.00	355.21	1090.80	72.96	955.04	1031.03	73.08	415.10
1.89000	-2704.46	199.60	17.63	-2737.15	191.47	30.27	-1472.73	109.33	100.38	-1936.17	195.33	169.39	-2441.53	58.63	7.95	-2455.65	69.53	20.89	-1728.62	0.90	17.33	-1816.47	7.73	91.28	-2529.97	106.90	1194.27	0.00	0.00	0.00	-2569.98	48.90	1576.51	-2561.82	155.64	1576.44	-1468.23	-42.54	1550.48	-1138.30	134.21	1553.00	357.42	1090.34	73.47	954.84	1030.98	73.11	415.57
1.90000	-2680.09	200.96	16.42	-2691.38	191.89	32.60	-1472.73	109.33	100.38	-1936.17	195.33	169.39	-2428.98	59.36	10.69	-2459.68	68.63	20.09	-1728.62	0.90	17.33	-1816.47	7.73	91.28	-2513.74	106.41	1195.33	0.00	0.00	0.00	-2550.21	48.89	1576.89	-2562.47	154.50	1576.68	-1468.23	-42.54	1550.48	-1138.30	134.21	1553.00	354.36	1090.41	72.88	954.98	1031.22	73.13	415.63
1.91000	-2644.40	200.18	17.02	-2647.19	191.84	33.98	-1472.73	109.33	100.38	-1936.17	195.33	169.39	-2457.20	60.38	6.25	-2444.01	69.68	23.83	-1728.62	0.90	17.33	-1816.47	7.73	91.28	-2488.26	107.62	1196.59	0.00	0.00	0.00	-2528.15	47.93	1576.56	-2539.87	154.06	1576.02	-1468.23	-42.54	1550.48	-1138.30	134.21	1553.00	352.99	1090.48	72.61	955.25	1030.97	73.26	415.26
1.92000	-2608.43	200.36	17.76	-2624.92	191.50	31.74	-1472.73	109.33	100.38	-1936.17	195.33	169.39	-2434.38	61.79	9.68	-2460.45	68.97	20.82	-1728.62	0.90	17.33	-1816.47	7.73	91.28	-2490.56	106.83	1196.86	0.00	0.00	0.00	-2522.80	47.74	1577.11	-2534.56	154.88	1576.45	-1468.23	-42.54	1550.48	-1138.30	134.21	1553.00	353.27	1090.81	72.59	954.94	1031.08	73.12	413.37
1.93000	-2579.93	200.64	16.88	-2582.64	192.22	31.11	-1472.73	109.33	100.38	-1936.17	195.33	169.39	-2444.20	61.53	9.48	-2462.94	69.85	20.22	-1728.62	0.90	17.33	-1816.47	7.73	91.28	-2500.84	105.68	1197.46	0.00	0.00	0.00	-2510.22	47.30	1577.37	-2545.59	154.97	1577.05	-1468.23	-42.54	1550.48	-1138.30	134.21	1553.00	354.55	1090.77	72.76	954.83	1031.04	73.15	414.03
1.94000	-2550.15	200.67	15.37	-2556.43	191.90	29.31	-1472.73	109.33	100.38	-1936.17	195.33	169.39	-2462.61	62.15	7.35	-2457.46	70.63	22.76	-1728.62	0.90	17.33	-1816.47	7.73	91.28	-2501.36	106.51	1196.77	0.00	0.00	0.00	-2522.69	45.89	1577.94	-2523.91	154.46	1575.14	-1468.23	-42.54	1550.48	-1138.30	134.21	1553.00	353.81	1089.90	73.03	955.16	1030.96	73.14	416.87
1.95000	-2519.93	200.10	13.72	-2525.00	191.51	26.31	-1472.73	109.33	100.38	-1936.17	195.33	169.39	-2442.70	63.16	12.19	-2439.21	70.70	26.72	-1728.62	0.90	17.33	-1816.47	7.73	91.28	-2477.18	104.89	1197.19	0.00	0.00	0.00	-2500.88	46.66	1576.99	-2519.35	154.57	1574.89	-1468.23	-42.54	1550.48	-1138.30	134.21	1553.00	353.50	1090.38	72.89	955.11	1030.84	73.25	415.05
1.96000	-2499.86	199.91	10.71	-2489.69	192.38	25.31	-1472.73	109.33	100.38	-1936.17	195.33	169.39	-2449.89	63.98	10.63	-2442.54	71.11	27.06	-1728.62	0.90	17.33	-1816.47	7.73	91.28	-2455.92	104.29	1196.91	0.00	0.00	0.00	-2480.93	46.74	1575.96	-2488.99	153.64	1573.73	-1468.23	-42.54	1550.48	-1138.30	134.21	1553.00	353.33	1091.15	72.56	955.44	1030.70	73.35	415.18
1.97000	-2472.04	199.27	9.13	-2472.82	192.07	20.27	-1472.73	109.33	100.38	-1936.17	195.33	169.39	-2466.75	64.02	7.13	-2452.96	72.70	25.86	-1728.62	0.90	17.33	-1816.47	7.73	91.28	-2447.02	104.54	1196.61	0.00	0.00	0.00	-2478.84	46.79	1575.27	-2510.02	151.53	1573.76	-1468.23	-42.54	1550.48	-1138.30	134.21	1553.00	353.86	1090.02	73.03	955.36	1030.79	73.31	414.93
1.98000	-2420.31	200.03	12.04	-2424.88	192.43	20.87	-1472.73	109.33	100.38	-1936.17	195.33	169.39	-2438.98	64.31	13.67	-2449.14	72.64	26.93	-1728.62	0.90	17.33	-1816.47	7.73	91.28	-2455.81	105.13	1195.92	0.00	0.00	0.00	-2469.83	46.06	1574.47	-2495.22	152.25	1573.08	-1468.23	-42.54	1550.48	-1138.30	134.21	1553.00	353.55	1090.63	72.65	955.14	1030.79	73.32	415.62
1.99000	-2402.40	200.04	8.87	-2404.62	191.22	17.37	-1472.73	109.33	100.38	-1936.17	195.33	169.39	-2433.14	64.84	13.59	-2451.31	73.31	25.77	-1728.62	0.90	17.33	-1816.47	7.73	91.28	-2432.61	104.27	1195.99	0.00	0.00	0.00	-2464.20	46.32	1573.40	-2465.64	152.60	1571.20	-1468.23	-42.54	1550.48	-1138.30	134.21	1553.00	354.18	1090.40	72.84	954.76	1030.91	73.22	414.63
2.00000	-2349.13	200.34	13.32	-2370.91	191.75	16.92	-1472.73	109.33	100.38	-1936.17	195.33	169.39	-2433.89	63.90	12.30	-2453.95	72.23	23.69	-1728.62	0.90	17.33	-1816.47	7.73	91.28	-2433.41	103.57	1194.52	0.00	0.00	0.00	-2452.78	46.11	1573.03	-2471.61	153.33	1571.18	-1468.23	-42.54	1550.48	-1138.30	134.21	1553.00	356.59	1089.53	73.79	954.99	1030.80	73.25	415.83
2.01000	-2323.94	199.51	11.68	-2327.63	192.61	19.03	-1472.73	109.33	100.38	-1936.17	195.33	169.39	-2415.61	62.66	14.84	-2448.83	71.76	23.30	-1728.62	0.90	17.33	-1816.47	7.73	91.28	-2432.28	102.86	1193.57	0.00	0.00	0.00	-2448.37	45.66	1572.08	-2448.16	151.94	1569.97	-1468.23	-42.54	1550.48	-1138.30	134.21	1553.00	354.43	1090.82	73.06	955.20	1030.82	73.25	416.46
2.02000	-2284.22	199.27	13.81	-2279.85	191.44	20.97	-1472.73	109.33	100.38	-1936.17	195.33	169.39	-2417.10	62.83	12.61	-2462.32	69.43	19.16	-1728.62	0.90	17.33	-1816.47	7.73	91.28	-2415.09	102.10	1192.34	0.00	0.00	0.00	-2439.91	45.40	1571.12	-2455.47	152.08	1568.75	-1468.23	-42.54	1550.48	-1138.30	134.21	1553.00	354.22	1090.36	73.09	955.27	1030.82	73.23	417.63
2.03000	-2256.74	197.82	14.36	-2256.89	190.61	18.85	-1472.73	109.33	100.38	-1936.17	195.33	169.39	-2443.75	58.22	7.08	-2467.66	68.43	17.94	-1728.62	0.90	17.33	-1816.47	7.73	91.28	-2417.55	102.80	1190.98	0.00	0.00	0.00	-2432.55	45.27	1570.35	-2443.07	152.44	1566.99	-1468.23	-42.54	1550.48	-1138.30	134.21	1553.00	353.35	1090.83	72.66	955.36	1030.96	73.21	415.70
2.04000	-2243.10	197.00	12.93	-2235.24	190.98	17.78	-1472.73	109.33	100.38	-1936.17	195.33	169.39	-2438.33	58.65	7.67	-2472.61	67.87	15.68	-1728.62	0.90	17.33	-1816.47	7.73	91.28	-2408.32	102.92	1188.98	0.00	0.00	0.00	-2419.04	44.84	1568.71	-2434.45	150.78	1566.85	-1468.23	-42.54	1550.48	-1138.30	134.21	1553.00	354.18	1090.50	73.14	955.10	1030.96	73.16	415.16
2.05000	-2186.57	196.30	20.49	-2199.08	189.70	20.60	-1472.73	109.33	100.38	-1936.17	195.33	169.39	-2428.80	58.01	8.31	-2473.07	66.41	15.84	-1728.62	0.90	17.33	-1816.47	7.73	91.28	-2401.69	102.87	1187.50	0.00	0.00	0.00	-2430.35	45.06	1568.26	-2427.79	150.31	1565.70	-1468.23	-42.54	1550.48	-1138.30	134.21	1553.00	355.48	1090.16	73.37	954.75	1031.18	73.07	415.56
2.06000	-2167.89	193.98	21.63	-2173.09	188.68	22.69	-1472.73	109.33	100.38	-1936.17	195.33	169.39	-2414.24	56.57	11.24	-2471.75	66.71	14.99	-1728.62	0.90	17.33	-1816.47	7.73	91.28	-2391.30	102.63	1187.35	0.00	0.00	0.00	-2408.16	45.39	1567.20	-2412.51	151.42	1563.63	-1468.23	-42.54	1550.48	-1138.30	134.21	1553.00	354.93	1089.55	73.38	955.11	1031.01	73.12	416.73
2.07000	-2141.88	193.78	26.71	-2162.89	187.92	24.32	-1472.73	109.33	100.38	-1936.17	195.33	169.39	-2440.15	55.42	5.75	-2457.49	65.63	18.17	-1728.62	0.90	17.33	-1816.47	7.73	91.28	-2371.80	102.24	1185.77	0.00	0.00	0.00	-2395.11	45.77	1565.97	-2392.37	152.35	1562.64	-1468.23	-42.54	1550.48	-1138.30	134.21	1553.00	354.91	1090.29	73.07	955.47	1030.96	73.24	415.24
2.08000	-2107.17	190.66	39.94	-2126.92	186.57	34.02	-1472.73	109.33	100.38	-1936.17	195.33	169.39	-2456.97	55.86	2.02	-2467.15	66.36	16.16	-1728.62	0.90	17.33	-1816.47	7.73	91.28	-2371.87	102.44	1185.01	0.00	0.00	0.00	-2384.53	45.69	1564.02	-2388.27	152.86	1561.32	-1468.23	-42.54	1550.48	-1138.30	134.21	1553.00	353.06	1091.00	72.48	955.18	1031.13	73.14	414.83
2.09000	-2067.55	192.31	57.23	-2091.68	186.23	47.99	-1472.73	109.33	100.38	-1936.17	195.33	169.39	-2423.30	55.39	9.41	-2459.29	65.68	17.83	-1728.62	0.90	17.33	-1816.47	7.73	91.28	-2359.07	102.36	1183.69	0.00	0.00	0.00	-2379.61	46.08	1562.26	-2384.80	152.46	1559.35	-1468.23	-42.54	1550.48	-1138.30	134.21	1553.00	353.39	1091.29	72.53	955.49	1030.98	73.32	414.40
2.10000	-2034.64	191.59	69.29	-2046.40	184.43	68.65	-1472.73	109.33	100.38	-1936.17	195.33	169.39	-2434.08	55.89	7.40	-2473.74	65.23	14.77	-1728.62	0.90	17.33	-1816.47	7.73	91.28	-2342.88	101.84	1181.22	0.00	0.00	0.00	-2366.48	45.51	1560.91	-2373.17	150.68	1558.38	-1468.23	-42.54	1550.48	-1138.30	134.21	1553.00	354.19	1090.60	72.80	954.98	1031.18	73.10	413.99
2.11000	-2007.38	196.53	82.05	-2018.33	186.75	78.79	-1472.73	109.33	100.38	-1936.17	195.33	169.39	-2441.29	55.77	5.65	-2461.80	65.48	16.68	-1728.62	0.90	17.33	-1816.47	7.73	91.28	-2339.80	102.23	1179.43	0.00	0.00	0.00	-2356.34	45.91	1560.11	-2359.10	150.56	1557.36	-1468.23	-42.54	1550.48	-1138.30	134.21	1553.00	353.19	1090.55	72.58	954.96	1031.00	73.14	416.58
2.12000	-1987.47	196.81	92.05	-1997.08	185.41	88.57	-1472.73	109.33	100.38	-1936.17	195.33	169.39	-2422.24	54.98	9.60	-2462.60	66.30	16.82	-1728.62	0.90	17.33	-1816.47	7.73	91.28	-2327.95	102.34	1178.22	0.00	0.00	0.00	-2339.23	45.55	1557.91	-2365.50	151.12	1556.33	-1468.23	-42.54	1550.48	-1138.30	134.21	1553.00	354.07	1090.07	72.89	955.07	1030.79	73.28	416.23
2.13000	-1968.03	195.25	102.20	-1988.44	185.82	95.31	-1472.73	109.33	100.38	-1936.17	195.33	169.39	-2447.00	54.32	5.15	-2461.73	65.18	17.34	-1728.62	0.90	17.33	-1816.47	7.73	91.28	-2325.25	101.49	1177.56	0.00	0.00	0.00	-2334.34	46.53	1556.80	-2344.31	153.26	1554.76	-1468.23	-42.54	1550.48	-1138.30	134.21	1553.00	354.26	1090.25	72.83	955.26	1030.79	73.29	417.22
2.14000	-1951.73	194.43	110.72	-1975.41	186.53	103.37	-1472.73	109.33	100.38	-1936.17	195.33	169.39	-2441.97	53.68	5.38	-2472.69	65.54	15.28	-1728.62	0.90	17.33	-1816.47	7.73	91.28	-2315.85	101.73	1176.02	0.00	0.00	0.00	-2327.33	46.34	1555.72	-2325.90	151.71	1552.22	-1468.23	-42.54	1550.48	-1138.30	134.21	1553.00	354.81	1090.33	73.08	955.34	1030.70	73.29	414.45
2.15000	-1939.34	193.43	116.20	-1964.74	188.37	107.38	-1472.73	109.33	100.38	-1936.17	195.33	169.39	-2447.86	54.21	5.31	-2465.06	64.59	17.01	-1728.62	0.90	17.33	-1816.47	7.73	91.28	-2314.05	101.63	1174.32	0.00	0.00	0.00	-2320.63	46.52	1554.67	-2334.32	152.60	1551.11	-1468.23	-42.54	1550.48	-1138.30	134.21	1553.00	354.02	1090.50	72.87	955.02	1030.89	73.22	414.76
2.16000	-1928.73	192.83	118.64	-1954.05	187.14	109.65	-1472.73	109.33	100.38	-1936.17	195.33	169.39	-2427.55	54.47	8.52	-2465.60	63.86	16.92	-1728.62	0.90	17.33	-1816.47	7.73	91.28	-2300.11	100.88	1172.92	0.00	0.00	0.00	-2304.30	47.06	1553.48	-2316.80	152.99	1551.01	-1468.23	-42.54	1550.48	-1138.30	134.21	1553.00	353.62	1090.79	72.75	954.72	1030.95	73.18	416.84
2.17000	-1919.44	189.72	119.20	-1944.30	184.22	110.32	-1472.73	109.33	100.38	-1936.17	195.33	169.39	-2452.75	54.17	5.41	-2459.12	64.53	17.70	-1728.62	0.90	17.33	-1816.47	7.73	91.28	-2298.43	101.36	1172.22	0.00	0.00	0.00	-2304.81	46.99	1552.74	-2311.57	153.34	1549.50	-1468.23	-42.54	1550.48	-1138.30	134.21	1553.00	354.74	1090.44	73.17	955.19	1031.14	73.13	416.18
2.18000	-1914.14	188.36	115.73	-1937.25	180.88	107.98	-1472.73	109.33	100.38	-1936.17	195.33	169.39	-2451.16	53.49	6.03	-2461.91	64.36	17.27	-1728.62	0.90	17.33	-1816.47	7.73	91.28	-2297.27	101.53	1170.94	0.00	0.00	0.00	-2312.10	47.75	1552.90	-2320.82	153.21	1549.54	-1468.23	-42.54	1550.48	-1138.30	134.21	1553.00	353.51	1091.19	72.51	954.71	1030.91	73.08	414.56
2.19000	-1910.82	187.14	109.23	-1932.85	178.61	102.65	-1472.73	109.33	100.38	-1936.17	195.33	169.39	-2449.63	53.11	5.11	-2466.92	63.55	16.91	-1728.62	0.90	17.33	-1816.47	7.73	91.28	-2278.68	101.15	1170.16	0.00	0.00	0.00	-2296.49	48.23	1551.92	-2293.02	153.58	1548.27	-1468.23	-42.54	1550.48	-1138.30	134.21	1553.00	354.54	1090.63	72.88	954.48	1031.03	72.99	414.39
2.20000	-1906.23	183.29	102.54	-1930.56	177.11	95.40	-1472.73	109.33	100.38	-1936.17	195.33	169.39	-2449.66	53.67	5.14	-2465.56	63.73	17.71	-1728.62	0.90	17.33	-1816.47	7.73	91.28	-2261.67	101.56	1169.87	0.00	0.00	0.00	-2282.37	49.00	1551.11	-2275.62	155.20	1546.56	-1468.23	-42.54	1550.48	-1138.30	134.21	1553.00	354.20	1091.04	72.81	955.19	1030.75	73.29	415.64
2.21000	-1902.10	180.41	95.41	-1927.43	175.07	88.21	-1472.73	109.33	100.38	-1936.17	195.33	169.39	-2440.80	53.21	6.61	-2460.63	63.18	17.95	-1728.62	0.90	17.33	-1816.47	7.73	91.28	-2251.89	102.17	1170.06	0.00	0.00	0.00	-2264.61	50.50	1550.35	-2272.14	156.01	1546.45	-1468.23	-42.54	1550.48	-1138.30	134.21	1553.00	354.13	1090.50	73.05	955.13	1030.65	73.39	414.24
2.22000	-1900.08	181.31	87.19	-1922.39	172.81	82.31	-1472.73	109.33	100.38	-1936.17	195.33	169.39	-2434.81	53.33	8.47	-2475.07	62.70	14.84	-1728.62	0.90	17.33	-1816.47	7.73	91.28	-2264.04	103.21	1170.01	0.00	0.00	0.00	-2252.48	51.16	1550.17	-2257.57	157.59	1547.03	-1468.23	-42.54	1550.48	-1138.30	134.21	1553.00	355.11	1089.42	73.59	954.95	1030.84	73.31	414.66
2.23000	-1896.89	182.60	78.47	-1917.15	171.25	74.37	-1472.73	109.33	100.38	-1936.17	195.33	169.39	-2433.76	53.87	8.66	-2462.66	63.70	18.16	-1728.62	0.90	17.33	-1816.47	7.73	91.28	-2240.22	104.16	1170.26	0.00	0.00	0.00	-2251.55	51.43	1550.38	-2259.62	157.37	1547.43	-1468.23	-42.54	1550.48	-1138.30	134.21	1553.00	354.70	1089.48	73.37	954.88	1031.39	73.11	416.59
2.24000	-1888.35	177.29	70.31	-1913.20	170.03	65.70	-1472.73	109.33	100.38	-1936.17	195.33	169.39	-2456.10	53.76	5.35	-2472.17	63.92	15.42	-1728.62	0.90	17.33	-1816.47	7.73	91.28	-2235.67	104.85	1170.93	0.00	0.00	0.00	-2237.54	52.39	1550.90	-2249.37	158.36	1547.36	-1468.23	-42.54	1550.48	-1138.30	134.21	1553.00	354.92	1089.80	73.31	955.20	1030.92	73.25	415.71
2.25000	-1883.43	171.99	59.29	-1906.30	167.45	57.42	-1472.73	109.33	100.38	-1936.17	195.33	169.39	-2439.31	53.74	7.38	-2464.34	63.51	17.39	-1728.62	0.90	17.33	-1816.47	7.73	91.28	-2212.61	105.41	1172.44	0.00	0.00	0.00	-2236.64	53.50	1551.98	-2245.55	160.27	1548.46	-1468.23	-42.54	1550.48	-1138.30	134.21	1553.00	354.84	1090.33	73.03	955.13	1030.61	73.41	416.58
2.26000	-1891.12	169.84	49.24	-1904.19	166.03	50.69	-1472.73	109.33	100.38	-1936.17	195.33	169.39	-2444.52	53.23	6.87	-2458.71	62.69	18.64	-1728.62	0.90	17.33	-1816.47	7.73	91.28	-2203.67	106.00	1173.00	0.00	0.00	0.00	-2233.90	55.14	1553.28	-2219.54	161.68	1548.47	-1468.23	-42.54	1550.48	-1138.30	134.21	1553.00	354.69	1090.96	72.82	955.12	1030.57	73.43	416.96
2.27000	-1883.88	168.78	42.97	-1910.46	164.80	42.25	-1472.73	109.33	100.38	-1936.17	195.33	169.39	-2450.56	53.80	5.50	-2457.78	63.23	20.77	-1728.62	0.90	17.33	-1816.47	7.73	91.28	-2201.02	107.40	1175.05	0.00	0.00	0.00	-2226.52	56.49	1554.37	-2229.32	162.45	1551.64	-1468.23	-42.54	1550.48	-1138.30	134.21	1553.00	353.71	1090.88	72.74	955.03	1030.80	73.19	416.17
2.28000	-1884.77	165.85	37.99	-1910.84	162.68	36.73	-1472.73	109.33	100.38	-1936.17	195.33	169.39	-2426.56	53.31	11.54	-2437.88	61.99	27.93	-1728.62	0.90	17.33	-1816.47	7.73	91.28	-2192.43	107.13	1176.74	0.00	0.00	0.00	-2204.04	58.15	1555.43	-2236.77	163.81	1552.71	-1468.23	-42.54	1550.48	-1138.30	134.21	1553.00	352.49	1091.21	72.35	954.85	1030.89	73.15	413.98
2.29000	-1881.09	166.20	32.50	-1911.75	162.35	31.33	-1472.73	109.33	100.38	-1936.17	195.33	169.39	-2431.27	52.40	9.93	-2413.17	62.54	35.21	-1728.62	0.90	17.33	-1816.47	7.73	91.28	-2187.67	107.31	1178.71	0.00	0.00	0.00	-2202.59	59.30	1557.28	-2212.63	165.33	1554.47	-1468.23	-42.54	1550.48	-1138.30	134.21	1553.00	352.83	1091.33	72.44	955.39	1030.69	73.40	414.22
2.30000	-1881.44	166.53	27.78	-1909.23	163.09	27.53	-1472.73	109.33	100.38	-1936.17	195.33	169.39	-2445.03	52.31	8.54	-2415.92	61.03	35.19	-1728.62	0.90	17.33	-1816.47	7.73	91.28	-2185.16	108.18	1179.88	0.00	0.00	0.00	-2190.28	61.19	1558.90	-2211.20	166.94	1556.46	-1468.23	-42.54	1550.48	-1138.30	134.21	1553.00	354.51	1089.92	73.28	955.01	1030.51	73.37	414.80
2.31000	-1885.05	167.89	23.84	-1901.70	163.96	25.54	-1472.73	109.33	100.38	-1936.17	195.33	169.39	-2446.50	52.74	8.25	-2360.14	61.27	47.43	-1728.62	0.90	17.33	-1816.47	7.73	91.28	-2163.67	108.85	1182.32	0.00	0.00	0.00	-2184.72	62.25	1561.00	-2194.94	168.06	1557.37	-1468.23	-42.54	1550.48	-1138.30	134.21	1553.00	353.91	1090.30	72.87	955.14	1030.75	73.22	417.17
2.32000	-1884.24	166.62	20.90	-1905.63	163.50	21.92	-1472.73	109.33	100.38	-1936.17	195.33	169.39	-2427.64	52.10	10.77	-2423.53	58.15	35.95	-1728.62	0.90	17.33	-1816.47	7.73	91.28	-2147.41	109.19	1186.06	0.00	0.00	0.00	-2168.92	64.22	1562.41	-2183.76	169.96	1558.89	-1468.23	-42.54	1550.48	-1138.30	134.21	1553.00	354.33	1090.73	72.81	955.35	1031.25	73.12	417.13
2.33000	-1887.97	165.57	18.83	-1912.97	163.49	19.23	-1472.73	109.33	100.38	-1936.17	195.33	169.39	-2459.09	52.54	5.99	-2476.89	59.15	21.49	-1728.62	0.90	17.33	-1816.47	7.73	91.28	-2132.20	109.77	1188.20	0.00	0.00	0.00	-2163.48	65.77	1564.87	-2162.50	172.37	1560.82	-1468.23	-42.54	1550.48	-1138.30	134.21	1553.00	354.44	1090.42	73.04	954.84	1031.21	73.01	416.80
2.34000	-1888.21	165.22	17.24	-1900.50	164.56	20.10	-1472.73	109.33	100.38	-1936.17	195.33	169.39	-2438.43	51.96	8.83	-2463.21	58.99	20.67	-1728.62	0.90	17.33	-1816.47	7.73	91.28	-2137.50	110.22	1190.75	0.00	0.00	0.00	-2161.48	66.76	1566.58	-2162.41	172.69	1560.99	-1468.23	-42.54	1550.48	-1138.30	134.21	1553.00	355.23	1090.36	73.33	954.82	1030.87	73.17	415.62
2.35000	-1882.46	166.69	17.22	-1901.77	163.77	19.36	-1472.73	109.33	100.38	-1936.17	195.33	169.39	-2442.80	50.83	7.96	-2438.37	60.36	24.20	-1728.62	0.90	17.33	-1816.47	7.73	91.28	-2113.08	110.54	1192.00	0.00	0.00	0.00	-2148.47	68.40	1568.41	-2154.09	173.94	1562.69	-1468.23	-42.54	1550.48	-1138.30	134.21	1553.00	353.67	1090.55	72.84	955.29	1031.14	73.21	414.56
2.36000	-1880.51	164.96	17.34	-1902.34	163.31	18.39	-1472.73	109.33	100.38	-1936.17	195.33	169.39	-2431.24	51.01	6.97	-2428.57	60.70	25.89	-1728.62	0.90	17.33	-1816.47	7.73	91.28	-2131.32	111.24	1193.77	0.00	0.00	0.00	-2147.26	69.21	1570.66	-2147.21	175.20	1563.26	-1468.23	-42.54	1550.48	-1138.30	134.21	1553.00	352.53	1090.85	72.59	955.14	1031.30	73.04	415.59
2.37000	-1882.27	165.43	17.28	-1907.80	163.89	17.00	-1472.73	109.33	100.38	-1936.17	195.33	169.39	-2428.50	49.90	5.81	-2430.30	60.79	25.01	-1728.62	0.90	17.33	-1816.47	7.73	91.28	-2099.09	111.22	1195.27	0.00	0.00	0.00	-2133.37	70.45	1571.18	-2150.83	175.91	1564.99	-1468.23	-42.54	1550.48	-1138.30	134.21	1553.00	354.73	1090.38	73.04	955.04	1031.42	73.07	415.05
2.38000	-1876.92	165.53	17.33	-1905.68	162.88	16.99	-1472.73	109.33	100.38	-1936.17	195.33	169.39	-2422.29	49.63	6.03	-2440.93	60.23	18.98	-1728.62	0.90	17.33	-1816.47	7.73	91.28	-2095.92	110.91	1196.24	0.00	0.00	0.00	-2133.51	71.75	1572.44	-2124.31	176.20	1565.64	-1468.23	-42.54	1550.48	-1138.30	134.21	1553.00	354.55	1090.67	73.04	954.95	1031.27	73.05	416.46
2.39000	-1882.48	164.81	16.50	-1900.89	163.58	17.90	-1472.73	109.33	100.38	-1936.17	195.33	169.39	-2410.48	47.96	4.43	-2438.11	59.45	16.49	-1728.62	0.90	17.33	-1816.47	7.73	91.28	-2078.33	111.42	1197.34	0.00	0.00	0.00	-2123.62	73.05	1573.76	-2123.91	178.49	1567.14	-1468.23	-42.54	1550.48	-1138.30	134.21	1553.00	355.23	1089.44	73.63	955.32	1031.06	73.25	416.71
2.40000	-1882.44	165.75	15.82	-1902.89	162.64	17.34	-1472.73	109.33	100.38	-1936.17	195.33	169.39	-2402.01	48.04	2.99	-2430.53	58.38	14.07	-1728.62	0.90	17.33	-1816.47	7.73	91.28	-2068.28	110.34	1197.86	0.00	0.00	0.00	-2112.53	73.40	1574.87	-2116.56	179.33	1567.67	-1468.23	-42.54	1550.48	-1138.30	134.21	1553.00	354.83	1089.77	73.38	955.14	1031.16	73.25	416.59
2.41000	-1884.32	165.67	15.19	-1903.50	162.90	17.04	-1472.73	109.33	100.38	-1936.17	195.33	169.39	-2399.65	46.76	-0.43	-2407.37	56.50	15.66	-1728.62	0.90	17.33	-1816.47	7.73	91.28	-2067.12	110.57	1197.87	0.00	0.00	0.00	-2096.98	73.49	1575.31	-2124.56	179.78	1569.55	-1468.23	-42.54	1550.48	-1138.30	134.21	1553.00	353.45	1090.96	72.62	955.17	1031.14	73.24	415.85
2.42000	-1880.87	164.67	16.45	-1898.78	163.27	17.71	-1472.73	109.33	100.38	-1936.17	195.33	169.39	-2396.26	44.58	-2.55	-2390.72	54.45	18.28	-1728.62	0.90	17.33	-1816.47	7.73	91.28	-2059.07	110.91	1198.15	0.00	0.00	0.00	-2096.12	73.62	1576.64	-2097.28	179.69	1569.55	-1468.23	-42.54	1550.48	-1138.30	134.21	1553.00	353.37	1090.26	72.75	955.37	1030.98	73.34	415.39
2.43000	-1881.96	165.25	16.13	-1901.53	163.51	17.29	-1472.73	109.33	100.38	-1936.17	195.33	169.39	-2362.70	41.99	3.02	-2388.22	51.75	18.34	-1728.62	0.90	17.33	-1816.47	7.73	91.28	-2052.33	110.17	1197.87	0.00	0.00	0.00	-2087.34	74.64	1577.74	-2080.20	179.70	1570.38	-1468.23	-42.54	1550.48	-1138.30	134.21	1553.00	356.53	1090.21	73.43	955.54	1031.01	73.33	414.49
2.44000	-1883.88	165.78	15.74	-1905.20	162.79	16.70	-1472.73	109.33	100.38	-1936.17	195.33	169.39	-2354.27	37.80	4.45	-2365.24	48.54	22.38	-1728.62	0.90	17.33	-1816.47	7.73	91.28	-2056.99	110.06	1198.51	0.00	0.00	0.00	-2085.91	73.16	1578.18	-2083.44	179.13	1571.08	-1468.23	-42.54	1550.48	-1138.30	134.21	1553.00	354.69	1091.28	72.81	955.10	1030.93	73.25	413.93
2.45000	-1881.87	165.65	16.09	-1904.75	163.77	16.25	-1472.73	109.33	100.38	-1936.17	195.33	169.39	-2332.17	33.50	8.70	-2347.04	45.15	26.53	-1728.62	0.90	17.33	-1816.47	7.73	91.28	-2030.71	110.42	1198.35	0.00	0.00	0.00	-2091.19	74.52	1579.86	-2074.19	179.32	1571.76	-1468.23	-42.54	1550.48	-1138.30	134.21	1553.00	354.37	1090.49	73.00	955.00	1030.99	73.24	414.13
2.46000	-1881.03	164.69	16.40	-1897.54	162.82	18.28	-1472.73	109.33	100.38	-1936.17	195.33	169.39	-2322.14	28.08	10.89	-2334.86	42.01	29.20	-1728.62	0.90	17.33	-1816.47	7.73	91.28	-2014.85	110.05	1198.72	0.00	0.00	0.00	-2072.27	74.40	1580.62	-2069.51	179.25	1573.07	-1468.23	-42.54	1550.48	-1138.30	134.21	1553.00	354.04	1090.13	73.11	955.12	1030.83	73.25	416.77
2.47000	-1888.56	165.21	15.14	-1905.85	162.58	16.34	-1472.73	109.33	100.38	-1936.17	195.33	169.39	-2289.65	24.58	16.02	-2307.21	38.91	32.96	-1728.62	0.90	17.33	-1816.47	7.73	91.28	-2020.44	108.96	1199.43	0.00	0.00	0.00	-2060.56	74.11	1580.83	-2060.38	180.00	1573.16	-1468.23	-42.54	1550.48	-1138.30	134.21	1553.00	355.16	1090.90	73.10	955.06	1030.61	73.34	416.10
2.48000	-1878.40	165.06	16.96	-1903.10	162.63	16.85	-1472.73	109.33	100.38	-1936.17	195.33	169.39	-2260.19	20.91	19.83	-2275.37	35.85	36.76	-1728.62	0.90	17.33	-1816.47	7.73	91.28	-1999.70	108.37	1199.42	0.00	0.00	0.00	-2047.39	73.86	1581.13	-2047.96	179.51	1576.17	-1468.23	-42.54	1550.48	-1138.30	134.21	1553.00	354.32	1090.18	73.04	954.99	1030.92	73.13	416.46
2.49000	-1890.88	164.94	14.43	-1903.49	162.53	16.82	-1472.73	109.33	100.38	-1936.17	195.33	169.39	-2249.93	17.31	19.03	-2248.04	32.96	39.19	-1728.62	0.90	17.33	-1816.47	7.73	91.28	-2001.10	107.52	1200.36	0.00	0.00	0.00	-2034.28	73.58	1581.30	-2025.52	179.48	1577.03	-1468.23	-42.54	1550.48	-1138.30	134.21	1553.00	354.72	1090.44	73.07	954.64	1031.20	72.96	417.07
2.50000	-1883.67	164.20	16.23	-1904.33	162.04	16.59	-1472.73	109.33	100.38	-1936.17	195.33	169.39	-2219.97	14.17	20.85	-2232.55	30.79	37.65	-1728.62	0.90	17.33	-1816.47	7.73	91.28	-1992.87	108.03	1200.99	0.00	0.00	0.00	-2025.51	72.80	1581.91	-2022.92	178.67	1578.13	-1468.23	-42.54	1550.48	-1138.30	134.21	1553.00	353.63	1089.97	72.79	955.02	1031.13	73.13	416.56
2.51000	-1880.37	164.51	17.44	-1907.27	162.29	15.84	-1472.73	109.33	100.38	-1936.17	195.33	169.39	-2207.08	11.98	18.67	-2198.33	28.68	38.93	-1728.62	0.90	17.33	-1816.47	7.73	91.28	-1989.80	108.44	1200.81	0.00	0.00	0.00	-2029.98	72.47	1583.41	-2010.85	177.10	1580.17	-1468.23	-42.54	1550.48	-1138.30	134.21	1553.00	353.78	1090.65	72.67	954.93	1031.40	72.99	414.77
2.52000	-1886.94	163.62	16.23	-1902.65	162.92	16.67	-1472.73	109.33	100.38	-1936.17	195.33	169.39	-2172.91	9.43	19.51	-2161.39	26.34	40.04	-1728.62	0.90	17.33	-1816.47	7.73	91.28	-1980.60	108.63	1200.92	0.00	0.00	0.00	-2020.41	72.64	1583.49	-2003.38	179.11	1581.31	-1468.23	-42.54	1550.48	-1138.30	134.21	1553.00	354.37	1090.15	73.03	955.07	1030.87	73.28	415.37
2.53000	-1883.41	163.74	16.59	-1904.46	161.87	16.84	-1472.73	109.33	100.38	-1936.17	195.33	169.39	-2152.14	7.65	17.85	-2137.14	24.56	38.28	-1728.62	0.90	17.33	-1816.47	7.73	91.28	-1975.29	111.19	1202.43	0.00	0.00	0.00	-2013.40	72.27	1583.64	-1993.21	177.18	1581.64	-1468.23	-42.54	1550.48	-1138.30	134.21	1553.00	355.15	1089.93	73.37	954.87	1031.05	73.18	415.44
2.54000	-1881.73	162.47	17.89	-1907.44	161.70	16.08	-1472.73	109.33	100.38	-1936.17	195.33	169.39	-2114.03	6.08	18.16	-2116.82	22.72	35.11	-1728.62	0.90	17.33	-1816.47	7.73	91.28	-1968.98	111.79	1202.86	0.00	0.00	0.00	-1996.11	70.75	1583.02	-1985.00	177.40	1581.94	-1468.23	-42.54	1550.48	-1138.30	134.21	1553.00	355.02	1089.18	73.63	954.97	1031.15	73.08	415.83
2.55000	-1878.08	168.24	18.28	-1904.52	160.94	17.12	-1472.73	109.33	100.38	-1936.17	195.33	169.39	-2074.63	4.49	18.37	-2085.92	21.76	33.62	-1728.62	0.90	17.33	-1816.47	7.73	91.28	-1957.27	112.32	1202.84	0.00	0.00	0.00	-1989.76	70.94	1583.39	-1975.85	176.62	1582.12	-1468.23	-42.54	1550.48	-1138.30	134.21	1553.00	355.08	1089.55	73.31	955.07	1030.76	73.30	416.11
2.56000	-1887.90	163.42	16.87	-1901.67	160.89	17.45	-1472.73	109.33	100.38	-1936.17	195.33	169.39	-2051.33	3.04	15.31	-2059.09	19.50	30.22	-1728.62	0.90	17.33	-1816.47	7.73	91.28	-1948.94	112.46	1203.03	0.00	0.00	0.00	-1981.47	70.64	1583.15	-1967.96	176.94	1582.65	-1468.23	-42.54	1550.48	-1138.30	134.21	1553.00	354.82	1090.92	72.90	955.16	1031.05	73.21	416.92
2.57000	-1878.11	163.26	19.07	-1903.82	160.85	17.04	-1472.73	109.33	100.38	-1936.17	195.33	169.39	-2026.47	1.90	12.48	-2029.09	17.09	26.81	-1728.62	0.90	17.33	-1816.47	7.73	91.28	-1942.50	112.81	1202.86	0.00	0.00	0.00	-1976.61	70.19	1583.23	-1960.12	177.67	1582.76	-1468.23	-42.54	1550.48	-1138.30	134.21	1553.00	354.24	1090.80	72.93	955.30	1030.82	73.36	416.43
2.58000	-1878.92	163.84	18.69	-1902.80	160.92	17.34	-1472.73	109.33	100.38	-1936.17	195.33	169.39	-1990.32	0.26	12.27	-2001.41	15.09	23.36	-1728.62	0.90	17.33	-1816.47	7.73	91.28	-1937.57	112.43	1202.67	0.00	0.00	0.00	-1969.21	69.13	1582.68	-1949.73	175.31	1582.23	-1468.23	-42.54	1550.48	-1138.30	134.21	1553.00	354.78	1090.53	73.05	955.50	1030.83	73.31	414.71
2.59000	-1885.10	163.36	17.87	-1911.90	161.28	15.66	-1472.73	109.33	100.38	-1936.17	195.33	169.39	-1966.00	-1.34	9.04	-1981.14	13.50	19.11	-1728.62	0.90	17.33	-1816.47	7.73	91.28	-1925.38	112.38	1202.35	0.00	0.00	0.00	-1957.26	67.61	1582.71	-1940.88	174.66	1582.15	-1468.23	-42.54	1550.48	-1138.30	134.21	1553.00	355.21	1090.51	73.03	955.60	1031.07	73.26	412.60
2.60000	-1879.18	163.26	19.92	-1906.41	161.43	16.78	-1472.73	109.33	100.38	-1936.17	195.33	169.39	-1929.76	-3.47	8.02	-1946.69	12.07	18.39	-1728.62	0.90	17.33	-1816.47	7.73	91.28	-1917.26	112.89	1202.03	0.00	0.00	0.00	-1944.26	67.23	1581.82	-1932.71	174.52	1582.06	-1468.23	-42.54	1550.48	-1138.30	134.21	1553.00	355.24	1090.26	73.15	955.36	1030.59	73.43	415.12
2.61000	-1885.81	163.70	18.61	-1907.52	160.71	17.17	-1472.73	109.33	100.38	-1936.17	195.33	169.39	-1900.51	-5.03	6.00	-1917.17	10.40	17.00	-1728.62	0.90	17.33	-1816.47	7.73	91.28	-1913.42	112.81	1201.48	0.00	0.00	0.00	-1930.39	66.26	1584.03	-1923.13	172.90	1581.41	-1468.23	-42.54	1550.48	-1138.30	134.21	1553.00	354.48	1090.61	72.96	955.26	1030.46	73.40	416.07
2.62000	-1884.67	163.29	18.85	-1909.41	160.99	17.25	-1472.73	109.33	100.38	-1936.17	195.33	169.39	-1864.10	-5.35	10.95	-1880.50	10.13	23.85	-1728.62	0.90	17.33	-1816.47	7.73	91.28	-1907.80	113.03	1200.93	0.00	0.00	0.00	-1925.97	66.07	1584.37	-1913.45	171.29	1580.81	-1468.23	-42.54	1550.48	-1138.30	134.21	1553.00	354.30	1090.28	72.92	955.19	1030.89	73.21	414.60
2.63000	-1882.83	161.21	19.42	-1908.74	160.06	17.41	-1472.73	109.33	100.38	-1936.17	195.33	169.39	-1831.93	-6.30	11.72	-1848.74	7.94	24.25	-1728.62	0.90	17.33	-1816.47	7.73	91.28	-1899.13	112.63	1200.11	0.00	0.00	0.00	-1916.49	65.75	1583.42	-1905.61	171.62	1579.99	-1468.23	-42.54	1550.48	-1138.30	134.21	1553.00	354.34	1090.41	73.00	955.04	1030.94	73.15	414.68
2.64000	-1884.16	161.98	18.02	-1907.52	159.91	17.31	-1472.73	109.33	100.38	-1936.17	195.33	169.39	-1806.90	-6.91	10.67	-1818.11	6.61	23.92	-1728.62	0.90	17.33	-1816.47	7.73	91.28	-1893.04	112.09	1199.04	0.00	0.00	0.00	-1905.46	65.01	1582.62	-1897.92	172.06	1579.30	-1468.23	-42.54	1550.48	-1138.30	134.21	1553.00	355.53	1090.54	73.31	955.00	1030.80	73.19	416.52
2.65000	-1889.76	162.88	16.34	-1901.50	159.00	18.65	-1472.73	109.33	100.38	-1936.17	195.33	169.39	-1764.50	-9.36	14.32	-1784.14	5.82	24.47	-1728.62	0.90	17.33	-1816.47	7.73	91.28	-1881.51	111.66	1198.37	0.00	0.00	0.00	-1898.96	64.02	1581.62	-1888.75	171.09	1578.58	-1468.23	-42.54	1550.48	-1138.30	134.21	1553.00	354.91	1090.58	72.95	954.91	1031.32	73.09	417.24
2.66000	-1875.15	162.54	19.42	-1897.88	157.07	20.44	-1472.73	109.33	100.38	-1936.17	195.33	169.39	-1737.23	-7.27	13.72	-1753.12	4.39	25.48	-1728.62	0.90	17.33	-1816.47	7.73	91.28	-1876.27	111.58	1197.27	0.00	0.00	0.00	-1888.88	63.63	1580.62	-1878.89	169.12	1577.75	-1468.23	-42.54	1550.48	-1138.30	134.21	1553.00	354.20	1089.97	73.02	954.96	1031.38	72.97	416.45
2.67000	-1879.08	161.66	18.80	-1900.73	154.21	12.73	-1472.73	109.33	100.38	-1936.17	195.33	169.39	-1700.11	-10.17	19.54	-1722.79	3.41	27.29	-1728.62	0.90	17.33	-1816.47	7.73	91.28	-1867.18	110.88	1196.02	0.00	0.00	0.00	-1882.21	62.86	1579.63	-1870.57	168.77	1576.50	-1468.23	-42.54	1550.48	-1138.30	134.21	1553.00	354.04	1090.50	72.98	955.53	1031.16	73.17	415.07
2.68000	-1891.56	157.40	13.78	-1907.87	156.51	11.65	-1472.73	109.33	100.38	-1936.17	195.33	169.39	-1667.75	-12.38	24.07	-1689.90	1.97	31.14	-1728.62	0.90	17.33	-1816.47	7.73	91.28	-1858.64	110.49	1194.56	0.00	0.00	0.00	-1874.34	62.03	1578.51	-1861.07	167.13	1575.23	-1468.23	-42.54	1550.48	-1138.30	134.21	1553.00	355.86	1089.73	73.54	955.38	1031.07	73.26	414.55
2.69000	-1871.01	160.72	17.49	-1872.80	157.02	17.64	-1472.73	109.33	100.38	-1936.17	195.33	169.39	-1629.86	-15.26	31.76	-1658.55	0.80	34.90	-1728.62	0.90	17.33	-1816.44	7.72	91.27	-1850.70	109.90	1193.62	0.00	0.00	0.00	-1862.75	61.48	1577.12	-1853.17	167.21	1574.11	-1468.23	-42.54	1550.48	-1138.30	134.21	1553.00	355.31	1090.32	73.22	955.55	1031.07	73.35	413.85
2.70000	-1908.80	159.29	9.29	-1909.14	158.42	10.83	-1472.73	109.33	100.38	-1936.17	195.33	169.39	-1602.98	-15.29	36.14	-1626.72	-0.91	40.00	-1728.62	0.90	17.33	-1788.59	1.33	87.61	-1845.01	108.70	1192.33	0.00	0.00	0.00	-1853.50	60.76	1575.71	-1843.55	165.53	1572.87	-1468.23	-42.54	1550.48	-1138.30	134.21	1553.00	353.19	1091.81	72.36	955.31	1031.06	73.28	414.43
2.71000	-1896.20	160.03	12.56	-1911.74	157.94	10.40	-1472.73	109.33	100.38	-1936.17	195.33	169.39	-1571.19	-16.62	42.66	-1596.58	-3.53	44.44	-1728.62	0.90	17.33	-1761.16	-5.08	84.60	-1837.63	108.19	1190.84	0.00	0.00	0.00	-1846.83	59.76	1574.41	-1836.20	165.76	1571.63	-1468.23	-42.54	1550.48	-1138.30	134.21	1553.00	353.40	1090.89	72.68	955.25	1031.00	73.22	414.95
2.72000	-1885.36	161.01	14.11	-1916.65	157.85	9.10	-1472.73	109.33	100.38	-1936.17	195.33	169.39	-1540.77	-16.16	50.30	-1569.74	-4.49	49.79	-1728.62	0.90	17.33	-1736.89	-8.99	81.65	-1825.38	107.69	1189.32	0.00	0.00	0.00	-1837.55	58.88	1572.81	-1827.71	164.89	1570.14	-1468.23	-42.54	1550.48	-1138.30	134.21	1553.00	353.81	1090.40	72.76	955.38	1031.07	73.28	416.13
2.73000	-1892.01	161.01	13.13	-1913.09	162.25	14.49	-1472.73	109.33	100.38	-1936.17	195.33	169.39	-1516.96	-17.11	57.83	-1543.80	-5.64	56.25	-1728.57	0.88	17.33	-1711.68	-14.93	80.75	-1815.99	107.40	1187.56	0.00	0.00	0.00	-1830.27	57.83	1571.31	-1818.62	163.28	1568.52	-1468.23	-42.54	1550.48	-1138.30	134.21	1553.00	355.55	1090.46	73.11	954.87	1031.23	73.13	416.32
2.74000	-1890.72	162.41	12.42	-1902.54	162.92	16.47	-1472.73	109.33	100.38	-1936.17	195.33	169.39	-1498.41	-18.74	65.03	-1521.06	-9.71	62.94	-1679.05	-16.65	21.98	-1690.29	-17.98	79.65	-1809.51	106.29	1186.09	0.00	0.00	0.00	-1820.27	56.66	1569.50	-1809.97	161.79	1566.86	-1468.23	-42.54	1550.48	-1138.30	134.21	1553.00	356.12	1090.74	73.29	955.13	1030.79	73.29	415.94
2.75000	-1883.25	166.39	16.33	-1902.40	162.33	16.46	-1472.73	109.33	100.38	-1936.17	195.33	169.39	-1477.08	-20.38	73.35	-1498.22	-11.80	70.41	-1656.91	-19.96	23.47	-1669.28	-22.71	80.25	-1798.94	105.25	1184.75	0.00	0.00	0.00	-1812.54	55.41	1568.02	-1801.85	161.00	1565.30	-1468.23	-42.54	1550.48	-1138.30	134.21	1553.00	353.51	1091.04	72.60	955.31	1030.81	73.22	415.07
2.76000	-1880.31	170.47	16.64	-1900.86	162.79	16.89	-1472.73	109.33	100.38	-1936.17	195.33	169.39	-1456.60	-21.72	81.51	-1478.70	-13.25	77.26	-1637.28	-22.85	23.74	-1650.43	-26.66	80.98	-1794.23	105.33	1183.10	0.00	0.00	0.00	-1804.80	53.98	1566.42	-1793.29	159.39	1563.70	-1468.23	-42.54	1550.48	-1138.30	134.21	1553.00	354.95	1091.34	72.74	955.31	1030.91	73.30	414.47
2.77000	-1880.21	166.69	17.41	-1901.51	162.80	16.72	-1472.73	109.33	100.38	-1936.17	195.33	169.39	-1442.33	-22.44	87.76	-1461.78	-15.44	83.23	-1618.61	-26.52	24.89	-1633.95	-29.70	81.22	-1782.65	104.39	1181.77	0.00	0.00	0.00	-1794.81	52.68	1564.95	-1785.02	157.73	1562.53	-1468.23	-42.54	1550.48	-1138.30	134.21	1553.00	354.96	1090.31	73.26	954.97	1031.24	73.15	415.95
2.78000	-1880.81	168.20	16.21	-1904.76	163.53	16.09	-1472.73	109.33	100.38	-1936.17	195.33	169.39	-1422.04	-24.65	94.80	-1446.73	-16.95	88.47	-1601.56	-31.02	26.01	-1618.74	-33.55	82.02	-1775.79	103.43	1180.38	0.00	0.00	0.00	-1785.62	50.94	1563.67	-1777.55	157.22	1561.53	-1468.23	-42.54	1550.48	-1138.30	134.21	1553.00	356.77	1088.70	74.04	955.10	1030.96	73.34	414.20
2.79000	-1886.24	167.68	16.44	-1900.49	164.29	16.29	-1472.73	109.33	100.38	-1936.17	195.33	169.39	-1409.86	-25.72	98.81	-1433.57	-17.75	92.29	-1587.76	-34.19	26.28	-1605.03	-37.75	82.64	-1767.17	101.73	1178.93	0.00	0.00	0.00	-1777.70	49.25	1562.37	-1769.05	155.21	1560.18	-1468.23	-42.54	1550.48	-1138.30	134.21	1553.00	355.62	1089.56	73.37	955.23	1031.01	73.29	415.59
2.80000	-1881.52	167.62	16.69	-1905.98	163.88	15.45	-1472.73	109.33	100.38	-1936.17	195.33	169.39	-1403.41	-27.12	99.89	-1422.83	-18.81	93.84	-1576.83	-36.99	26.19	-1594.64	-40.69	82.29	-1759.98	100.99	1177.97	0.00	0.00	0.00	-1770.94	47.30	1561.32	-1759.80	152.28	1559.11	-1468.23	-42.54	1550.48	-1138.30	134.21	1553.00	353.97	1091.43	72.64	955.46	1031.35	73.17	416.19
2.81000	-1881.94	167.53	17.52	-1904.27	164.32	15.38	-1472.73	109.33	100.38	-1936.17	195.33	169.39	-1391.01	-28.00	99.59	-1415.03	-20.16	93.02	-1567.57	-40.91	25.82	-1576.88	-44.76	82.30	-1751.03	99.50	1176.92	0.00	0.00	0.00	-1760.43	45.22	1560.21	-1751.77	150.62	1558.30	-1468.23	-42.54	1550.48	-1138.30	134.21	1553.00	353.13	1091.64	72.35	954.69	1031.54	72.90	414.15
2.82000	-1878.18	167.58	18.34	-1900.60	165.17	16.09	-1472.73	109.33	100.38	-1936.17	195.33	169.39	-1383.93	-28.58	96.50	-1409.45	-22.49	89.39	-1562.34	-42.47	23.72	-1560.36	-48.53	82.28	-1744.51	98.10	1175.97	0.00	0.00	0.00	-1749.09	43.01	1559.38	-1743.21	148.09	1557.51	-1468.23	-42.54	1550.48	-1138.30	134.21	1553.00	354.54	1090.56	73.05	955.23	1031.15	73.20	416.81
2.83000	-1883.72	168.24	16.82	-1906.84	164.68	14.99	-1472.73	109.33	100.38	-1936.17	195.33	169.39	-1380.72	-30.43	90.10	-1405.97	-24.47	83.54	-1559.66	-44.26	21.48	-1545.05	-52.02	82.21	-1736.71	96.94	1175.27	0.00	0.00	0.00	-1743.51	40.60	1558.70	-1734.19	144.86	1557.06	-1468.23	-42.54	1550.48	-1138.30	134.21	1553.00	356.15	1090.20	73.61	955.21	1030.98	73.21	417.09
2.84000	-1885.36	168.61	16.93	-1902.23	165.20	15.62	-1472.73	109.33	100.38	-1936.17	195.33	169.39	-1382.27	-32.96	80.41	-1402.77	-25.73	76.01	-1560.25	-42.18	18.91	-1530.91	-55.23	82.12	-1726.26	94.90	1174.79	0.00	0.00	0.00	-1736.44	38.07	1558.30	-1726.46	143.11	1556.42	-1468.23	-42.54	1550.48	-1138.30	134.21	1553.00	354.07	1090.58	72.88	955.08	1030.82	73.21	416.39
2.85000	-1876.97	167.64	19.23	-1901.25	165.48	15.47	-1472.73	109.33	100.38	-1936.17	195.33	169.39	-1377.53	-34.94	70.67	-1398.35	-28.91	67.99	-1558.19	-41.92	18.45	-1517.90	-58.18	81.99	-1718.32	92.78	1174.82	0.00	0.00	0.00	-1727.67	35.72	1557.80	-1718.83	141.37	1556.44	-1468.23	-42.54	1550.48	-1138.30	134.21	1553.00	354.18	1090.24	72.91	955.26	1030.82	73.35	415.76
2.86000	-1874.92	167.43	19.49	-1903.88	165.71	15.09	-1472.73	109.33	100.38	-1936.17	195.33	169.39	-1372.11	-36.56	60.58	-1396.73	-27.75	57.94	-1556.77	-41.56	18.04	-1506.00	-60.86	81.83	-1707.22	90.20	1174.91	0.00	0.00	0.00	-1719.48	32.91	1557.86	-1710.23	138.64	1556.66	-1468.23	-42.54	1550.48	-1138.30	134.21	1553.00	354.07	1090.79	72.76	955.77	1030.71	73.52	415.44
2.87000	-1892.95	168.16	15.91	-1902.74	165.83	15.07	-1472.73	109.33	100.38	-1936.17	195.33	169.39	-1367.70	-37.37	52.00	-1394.11	-26.63	51.06	-1554.62	-42.01	18.52	-1495.16	-63.29	81.64	-1693.43	88.27	1175.74	0.00	0.00	0.00	-1711.73	30.13	1558.37	-1702.53	136.78	1557.39	-1468.23	-42.54	1550.48	-1138.30	134.21	1553.00	353.57	1090.88	72.74	955.48	1030.78	73.39	414.14
2.88000	-1872.98	167.64	19.88	-1904.56	165.27	14.98	-1472.73	109.33	100.38	-1936.17	195.33	169.39	-1367.94	-35.95	43.99	-1391.47	-24.96	45.08	-1554.24	-41.13	18.11	-1485.35	-65.48	81.43	-1685.37	85.92	1176.31	0.00	0.00	0.00	-1701.16	27.29	1559.23	-1693.92	133.71	1558.53	-1468.23	-42.54	1550.48	-1138.30	134.21	1553.00	354.94	1090.78	73.03	955.26	1031.30	73.14	413.77
2.89000	-1881.27	168.23	17.66	-1901.59	165.55	15.57	-1472.73	109.33	100.38	-1936.17	195.33	169.39	-1365.55	-34.74	37.82	-1391.07	-23.68	39.90	-1553.64	-41.03	17.74	-1476.53	-67.43	81.19	-1677.47	83.71	1177.38	0.00	0.00	0.00	-1694.73	24.33	1560.40	-1684.97	130.40	1559.80	-1468.23	-42.54	1550.48	-1138.30	134.21	1553.00	354.69	1089.78	73.17	955.37	1031.05	73.27	416.77
2.90000	-1884.08	168.13	17.86	-1905.29	165.48	14.67	-1472.73	109.33	100.38	-1936.17	195.33	169.39	-1362.28	-34.12	33.42	-1387.05	-22.75	36.68	-1552.39	-41.83	18.11	-1468.68	-69.16	80.93	-1669.61	81.26	1178.89	0.00	0.00	0.00	-1685.26	21.45	1561.84	-1676.19	127.25	1561.16	-1468.23	-42.54	1550.48	-1138.30	134.21	1553.00	354.78	1089.94	73.13	955.33	1030.91	73.26	415.08
2.91000	-1888.99	167.95	16.41	-1908.64	165.18	13.83	-1472.73	109.33	100.38	-1936.17	195.33	169.39	-1361.03	-34.78	30.86	-1387.96	-22.82	34.38	-1551.87	-42.20	18.24	-1461.74	-70.67	80.65	-1660.98	78.64	1180.75	0.00	0.00	0.00	-1675.41	18.40	1563.44	-1667.06	123.29	1563.01	-1468.23	-42.54	1550.48	-1138.30	134.21	1553.00	353.46	1090.15	72.91	955.03	1031.00	73.11	415.04
2.92000	-1892.63	168.29	15.53	-1902.41	166.37	14.86	-1472.73	109.33	100.38	-1936.17	195.33	169.39	-1359.51	-34.28	29.16	-1386.59	-22.76	32.88	-1551.99	-42.02	18.16	-1455.70	-71.96	80.36	-1647.87	76.62	1182.93	0.00	0.00	0.00	-1667.78	15.62	1565.17	-1659.06	120.91	1565.05	-1468.23	-42.54	1550.48	-1138.30	134.21	1553.00	354.33	1091.09	72.72	955.34	1030.73	73.37	416.09
2.93000	-1872.36	168.14	19.10	-1901.72	165.27	14.88	-1472.73	109.33	100.38	-1936.17	195.33	169.39	-1360.82	-33.92	26.98	-1388.68	-21.83	30.85	-1551.14	-42.56	18.42	-1450.51	-73.06	80.04	-1640.79	73.77	1185.26	0.00	0.00	0.00	-1659.42	12.68	1567.04	-1650.44	117.54	1567.17	-1468.23	-42.54	1550.48	-1138.30	134.21	1553.00	353.99	1089.24	73.23	955.63	1030.88	73.35	415.53
2.94000	-1881.08	167.95	16.92	-1900.96	165.06	14.45	-1472.73	109.33	100.38	-1936.17	195.33	169.39	-1359.07	-33.82	25.75	-1386.16	-21.46	29.82	-1551.17	-42.45	18.37	-1446.14	-73.96	79.72	-1627.08	71.12	1187.83	0.00	0.00	0.00	-1652.52	9.98	1568.90	-1641.55	114.44	1569.10	-1468.23	-42.54	1550.48	-1138.30	134.21	1553.00	354.56	1089.85	73.16	955.44	1031.16	73.27	415.50
2.95000	-1875.19	169.04	17.41	-1900.12	164.67	14.36	-1472.73	109.33	100.38	-1936.17	195.33	169.39	-1361.21	-33.53	23.84	-1386.24	-21.59	28.80	-1551.27	-42.14	18.53	-1442.54	-74.67	79.38	-1619.56	68.72	1190.22	0.00	0.00	0.00	-1644.40	7.20	1570.68	-1634.97	113.65	1571.20	-1468.23	-42.54	1550.48	-1138.30	134.21	1553.00	355.74	1090.62	73.19	955.16	1031.10	73.23	415.53
2.96000	-1883.89	169.35	14.92	-1899.78	164.56	13.98	-1472.73	109.33	100.38	-1936.17	195.33	169.39	-1358.35	-33.99	23.31	-1385.88	-21.67	27.73	-1551.46	-41.54	18.14	-1439.70	-75.21	79.03	-1611.36	66.29	1192.54	0.00	0.00	0.00	-1634.50	4.56	1572.02	-1626.48	110.93	1572.86	-1468.23	-42.54	1550.48	-1138.30	134.21	1553.00	355.86	1090.17	73.40	955.18	1030.89	73.30	414.91
2.97000	-1878.39	168.94	15.62	-1892.72	164.13	14.91	-1472.73	109.33	100.38	-1936.17	195.33	169.39	-1359.28	-33.48	22.24	-1384.73	-21.14	27.27	-1550.60	-42.36	18.80	-1437.57	-75.58	78.68	-1604.38	64.01	1194.70	0.00	0.00	0.00	-1628.24	2.24	1573.44	-1619.26	109.44	1574.40	-1468.23	-42.54	1550.48	-1138.30	134.21	1553.00	354.72	1090.38	73.04	955.49	1031.19	73.21	415.13
2.98000	-1877.16	170.45	13.99	-1894.48	164.28	14.13	-1472.73	109.33	100.38	-1936.17	195.33	169.39	-1359.02	-33.08	21.59	-1384.68	-21.31	26.66	-1550.52	-42.03	18.79	-1436.11	-75.78	78.32	-1593.81	62.06	1196.48	0.00	0.00	0.00	-1618.40	-0.28	1574.40	-1610.29	106.05	1575.50	-1468.23	-42.54	1550.48	-1138.30	134.21	1553.00	355.52	1089.90	73.39	955.15	1031.07	73.25	414.51
2.99000	-1874.82	170.10	12.80	-1889.51	164.57	14.22	-1472.73	109.33	100.38	-1936.17	195.33	169.39	-1362.79	-33.48	20.13	-1384.09	-21.15	26.21	-1550.87	-41.00	18.58	-1435.30	-75.83	77.96	-1585.18	59.73	1198.09	0.00	0.00	0.00	-1610.67	-2.58	1575.42	-1601.89	103.67	1576.35	-1468.23	-42.54	1550.48	-1138.30	134.21	1553.00	354.93	1090.62	73.04	955.11	1031.09	73.20	414.03
3.00000	-1872.23	170.66	10.63	-1885.82	164.20	14.68	-1472.73	109.33	100.38	-1936.17	195.33	169.39	-1359.19	-33.38	20.38	-1384.54	-20.93	25.73	-1550.43	-41.14	18.82	-1435.09	-75.74	77.59	-1572.83	58.22	1199.11	0.00	0.00	0.00	-1601.92	-4.84	1576.24	-1594.02	102.27	1577.29	-1468.23	-42.54	1550.48	-1138.30	134.21	1553.00	354.55	1091.39	72.72	955.25	1031.26	73.21	413.49
3.01000	-1871.55	171.08	8.38	-1878.92	163.21	16.00	-1472.73	109.33	100.38	-1936.17	195.33	169.39	-1357.62	-33.31	20.13	-1385.66	-21.19	25.14	-1549.83	-41.38	19.12	-1435.45	-75.51	77.22	-1567.00	56.28	1199.69	0.00	0.00	0.00	-1595.06	-6.94	1577.05	-1586.11	100.62	1578.02	-1468.23	-42.54	1550.48	-1138.30	134.21	1553.00	353.87	1090.58	72.87	955.35	1031.12	73.19	415.02
3.02000	-1870.19	171.43	6.13	-1869.28	164.07	17.73	-1472.73	109.33	100.38	-1934.95	194.93	169.72	-1356.04	-33.24	20.33	-1384.76	-20.95	25.06	-1550.07	-40.89	18.88	-1436.35	-75.16	76.86	-1558.39	54.89	1199.84	0.00	0.00	0.00	-1588.35	-9.16	1577.88	-1577.46	97.94	1578.59	-1468.23	-42.54	1550.48	-1138.30	134.21	1553.00	354.08	1090.78	72.77	955.13	1030.95	73.21	415.60
3.03000	-1857.69	172.03	5.47	-1861.84	162.71	18.80	-1472.73	109.33	100.38	-1931.40	193.77	170.65	-1356.67	-34.03	19.77	-1385.22	-21.21	24.86	-1550.43	-40.31	18.70	-1437.75	-74.68	76.50	-1549.81	53.81	1199.77	0.00	0.00	0.00	-1577.78	-10.78	1578.59	-1570.00	96.75	1579.26	-1468.23	-42.54	1550.48	-1138.30	134.21	1553.00	355.96	1089.17	73.58	955.20	1030.71	73.29	415.09
3.04000	-1855.39	173.28	2.65	-1852.07	162.97	20.19	-1472.73	109.33	100.38	-1925.61	191.93	172.10	-1357.50	-33.45	19.45	-1384.10	-21.42	24.95	-1550.55	-40.05	18.75	-1439.61	-74.10	76.15	-1541.95	52.91	1199.69	0.00	0.00	0.00	-1569.32	-12.68	1579.25	-1558.78	92.96	1580.03	-1468.23	-42.54	1550.48	-1138.30	134.21	1553.00	355.91	1089.93	73.40	954.98	1030.81	73.25	415.65
3.05000	-1850.22	173.59	-0.32	-1848.32	163.18	20.81	-1472.73	109.33	100.38	-1917.71	189.47	173.97	-1358.14	-33.52	19.20	-1384.48	-21.29	24.82	-1550.79	-39.88	18.50	-1441.91	-73.41	75.81	-1534.55	51.69	1199.38	0.00	0.00	0.00	-1559.84	-14.49	1579.82	-1550.48	90.64	1580.71	-1468.23	-42.54	1550.48	-1138.30	134.21	1553.00	353.30	1090.42	72.65	955.39	1031.02	73.32	415.42
3.06000	-1841.98	173.31	0.59	-1833.54	163.04	25.31	-1472.73	109.33	100.38	-1907.81	186.46	176.19	-1360.22	-34.02	18.34	-1384.45	-21.73	24.74	-1550.99	-39.70	18.52	-1444.59	-72.62	75.48	-1523.70	49.82	1199.55	0.00	0.00	0.00	-1552.30	-16.23	1580.38	-1542.66	88.97	1581.40	-1468.23	-42.54	1550.48	-1138.30	134.21	1553.00	354.73	1090.34	73.04	955.35	1031.07	73.21	415.08
3.07000	-1823.42	173.23	6.58	-1816.26	163.03	30.79	-1472.73	109.33	100.38	-1896.03	182.98	178.65	-1357.53	-33.80	19.18	-1383.70	-21.37	24.67	-1549.97	-40.64	19.04	-1447.64	-71.75	75.16	-1515.20	47.87	1199.55	0.00	0.00	0.00	-1545.72	-17.83	1581.01	-1533.96	87.51	1581.92	-1468.23	-42.54	1550.48	-1138.30	134.21	1553.00	354.21	1090.34	73.03	955.08	1031.07	73.16	415.73
3.08000	-1805.42	173.68	12.50	-1795.56	160.45	38.34	-1472.73	109.33	100.38	-1882.47	179.08	181.27	-1355.30	-33.69	19.70	-1384.50	-21.30	24.50	-1550.37	-40.28	19.02	-1451.01	-70.80	74.85	-1509.39	48.00	1199.18	0.00	0.00	0.00	-1537.24	-19.12	1581.70	-1525.90	85.94	1582.64	-1468.23	-42.54	1550.48	-1138.30	134.21	1553.00	353.13	1090.66	72.51	955.24	1030.95	73.33	415.29
3.09000	-1787.58	174.92	18.42	-1778.03	159.76	44.35	-1472.73	109.33	100.38	-1867.27	174.85	183.97	-1356.63	-33.72	19.25	-1384.59	-21.48	24.36	-1550.14	-40.15	19.21	-1454.66	-69.78	74.56	-1499.23	47.00	1199.14	0.00	0.00	0.00	-1526.41	-20.57	1582.16	-1523.16	84.67	1582.87	-1468.23	-42.54	1550.48	-1138.30	134.21	1553.00	354.60	1090.67	72.85	955.44	1031.19	73.21	414.31
3.10000	-1756.69	171.39	18.90	-1740.91	161.91	42.50	-1472.73	109.33	100.38	-1850.52	170.34	186.66	-1357.25	-33.77	18.87	-1383.97	-21.13	24.42	-1550.18	-39.92	19.36	-1458.57	-68.69	74.29	-1492.48	46.80	1199.16	0.00	0.00	0.00	-1518.89	-21.90	1582.83	-1516.27	83.16	1583.48	-1468.23	-42.54	1550.48	-1138.30	134.21	1553.00	354.70	1090.41	73.00	955.32	1030.97	73.16	414.68
3.11000	-1718.74	172.92	26.46	-1722.57	162.70	46.38	-1472.73	109.33	100.38	-1832.36	165.62	189.24	-1356.13	-33.29	19.11	-1384.95	-20.86	24.20	-1550.37	-39.33	19.19	-1462.70	-67.56	74.04	-1483.09	45.71	1199.42	0.00	0.00	0.00	-1512.95	-23.37	1583.63	-1508.66	82.15	1584.44	-1468.23	-42.54	1550.48	-1138.30	134.21	1553.00	353.80	1090.64	72.70	955.52	1030.90	73.34	413.64
3.12000	-1700.17	172.65	29.82	-1690.42	162.40	52.13	-1472.73	109.33	100.38	-1812.88	160.77	191.64	-1356.47	-32.79	18.83	-1384.55	-20.66	24.25	-1549.58	-40.00	19.78	-1467.01	-66.37	73.82	-1476.46	44.33	1199.57	0.00	0.00	0.00	-1503.97	-24.24	1584.14	-1499.29	81.38	1585.06	-1468.23	-42.54	1550.48	-1138.30	134.21	1553.00	354.20	1090.11	73.03	955.62	1030.88	73.32	414.40
3.13000	-1671.44	172.75	34.37	-1663.50	161.74	56.42	-1472.73	109.33	100.38	-1792.22	155.86	193.75	-1358.98	-33.20	18.28	-1382.89	-20.69	24.43	-1549.59	-39.71	19.94	-1471.47	-65.15	73.62	-1468.30	43.07	1200.11	0.00	0.00	0.00	-1494.29	-24.91	1584.80	-1491.06	80.19	1585.71	-1468.23	-42.54	1550.48	-1138.30	134.21	1553.00	353.86	1090.71	72.67	955.36	1030.87	73.29	415.07
3.14000	-1644.39	172.59	38.18	-1645.60	160.06	57.41	-1472.73	109.33	100.38	-1770.47	150.95	195.51	-1356.23	-32.82	19.08	-1382.69	-20.38	24.61	-1549.39	-39.83	20.14	-1476.04	-63.91	73.44	-1465.56	38.46	1200.57	0.00	0.00	0.00	-1486.90	-25.52	1585.49	-1484.16	79.91	1586.54	-1468.23	-42.54	1550.48	-1138.30	134.21	1553.00	353.63	1090.63	72.62	955.47	1031.13	73.18	414.09
3.15000	-1630.31	171.98	45.49	-1611.33	159.72	61.08	-1472.73	109.33	100.38	-1747.76	146.11	196.81	-1357.27	-32.54	18.57	-1383.97	-20.20	24.34	-1548.51	-40.48	20.66	-1480.68	-62.64	73.29	-1454.05	37.45	1201.02	0.00	0.00	0.00	-1479.66	-26.47	1585.96	-1474.87	79.00	1586.95	-1468.23	-42.54	1550.48	-1138.30	134.21	1553.00	353.61	1090.89	72.53	955.11	1031.20	73.07	414.22
3.16000	-1606.39	170.87	45.76	-1609.18	157.42	63.86	-1472.73	109.33	100.38	-1724.21	141.41	197.57	-1357.42	-32.34	18.66	-1384.43	-20.23	24.22	-1549.89	-38.62	20.02	-1485.37	-61.35	73.18	-1449.93	37.26	1201.69	0.00	0.00	0.00	-1470.20	-27.05	1586.40	-1467.34	78.25	1587.44	-1468.23	-42.54	1550.48	-1138.30	134.21	1553.00	355.35	1090.39	73.12	955.43	1030.70	73.52	415.40
3.17000	-1578.05	168.02	46.27	-1584.37	155.18	63.20	-1472.73	109.33	100.38	-1699.92	136.92	197.70	-1359.44	-32.75	18.38	-1384.15	-19.92	24.25	-1548.91	-39.56	20.80	-1490.06	-60.07	73.10	-1444.33	36.01	1202.10	0.00	0.00	0.00	-1460.57	-27.49	1586.58	-1460.52	77.94	1587.49	-1468.23	-42.54	1550.48	-1138.30	134.21	1553.00	355.31	1091.10	72.84	955.31	1030.76	73.34	415.40
3.18000	-1548.76	163.99	46.25	-1555.66	152.84	62.94	-1472.73	109.33	100.38	-1675.02	132.71	197.11	-1359.09	-32.33	18.35	-1382.71	-19.85	24.53	-1549.21	-38.93	20.77	-1494.72	-58.79	73.05	-1434.17	35.74	1202.49	0.00	0.00	0.00	-1451.35	-28.00	1586.59	-1453.95	76.48	1587.40	-1468.23	-42.54	1550.48	-1138.30	134.21	1553.00	355.67	1090.81	73.02	955.60	1030.76	73.47	414.31
3.19000	-1525.46	161.69	44.91	-1529.89	151.65	60.69	-1472.73	109.33	100.38	-1649.61	128.85	195.72	-1356.71	-32.92	18.89	-1384.44	-20.00	24.04	-1549.04	-38.91	21.13	-1499.32	-57.52	73.04	-1424.53	35.80	1202.74	0.00	0.00	0.00	-1443.34	-28.29	1586.67	-1445.34	76.60	1587.13	-1468.23	-42.54	1550.48	-1138.30	134.21	1553.00	353.29	1090.85	72.51	955.42	1030.90	73.38	416.90
3.20000	-1492.04	162.26	46.86	-1505.27	149.82	60.89	-1472.73	109.33	100.38	-1623.82	125.40	193.43	-1358.23	-32.40	18.67	-1384.57	-20.07	24.03	-1548.74	-38.92	21.34	-1503.81	-56.27	73.07	-1418.21	35.57	1202.85	0.00	0.00	0.00	-1437.36	-28.65	1586.70	-1436.87	76.00	1586.98	-1468.23	-42.54	1550.48	-1138.30	134.21	1553.00	353.78	1091.17	72.50	955.09	1031.12	73.21	415.40
3.21000	-1464.48	159.01	44.92	-1480.96	146.52	61.77	-1472.73	109.33	100.38	-1597.76	122.44	190.17	-1359.84	-32.58	18.27	-1384.44	-20.24	24.12	-1548.34	-38.95	21.63	-1508.18	-55.05	73.14	-1413.02	34.11	1202.72	0.00	0.00	0.00	-1427.95	-28.86	1586.46	-1431.03	75.65	1586.60	-1468.23	-42.54	1550.48	-1138.30	134.21	1553.00	354.46	1090.78	72.84	955.11	1031.04	73.18	413.89
3.22000	-1438.73	156.82	42.25	-1446.57	142.16	57.69	-1472.73	109.33	100.38	-1571.54	120.03	185.84	-1358.45	-32.82	18.83	-1385.59	-20.44	23.65	-1548.05	-38.98	22.08	-1512.37	-53.87	73.25	-1405.05	34.64	1202.46	0.00	0.00	0.00	-1421.38	-28.98	1586.19	-1419.84	75.72	1585.74	-1468.23	-42.54	1550.48	-1138.30	134.21	1553.00	354.87	1089.72	73.39	955.45	1030.90	73.37	414.80
3.23000	-1406.31	154.49	40.94	-1418.96	140.82	54.63	-1472.73	109.33	100.38	-1545.28	118.24	180.35	-1357.27	-33.05	19.43	-1383.02	-20.40	24.22	-1547.39	-39.41	22.66	-1516.35	-52.73	73.41	-1397.03	34.24	1202.14	0.00	0.00	0.00	-1412.46	-29.02	1585.92	-1414.83	75.47	1585.33	-1468.23	-42.54	1550.48	-1138.30	134.21	1553.00	353.47	1090.15	72.80	955.74	1030.69	73.45	414.41
3.24000	-1380.34	152.44	38.59	-1390.37	138.79	51.99	-1472.73	109.33	100.38	-1519.09	117.15	173.61	-1358.21	-33.47	18.85	-1382.89	-20.13	24.33	-1547.12	-39.55	23.08	-1520.09	-51.64	73.61	-1391.26	33.59	1201.66	0.00	0.00	0.00	-1404.51	-29.36	1585.58	-1408.00	75.60	1584.76	-1468.23	-42.54	1550.48	-1138.30	134.21	1553.00	354.26	1090.43	72.93	955.23	1030.93	73.24	413.89
3.25000	-1350.08	149.77	37.06	-1360.54	136.14	49.89	-1472.73	109.33	100.38	-1493.10	116.81	165.55	-1357.84	-33.26	19.17	-1381.34	-20.25	25.02	-1547.37	-38.75	23.16	-1523.56	-50.62	73.87	-1382.12	32.84	1201.46	0.00	0.00	0.00	-1397.34	-29.38	1585.09	-1400.39	75.05	1584.24	-1468.23	-42.54	1550.48	-1138.30	134.21	1553.00	355.04	1090.21	73.25	955.20	1031.20	73.12	413.60
3.26000	-1319.02	147.73	36.24	-1332.74	135.38	47.36	-1472.73	109.33	100.38	-1469.62	116.39	156.60	-1358.12	-33.83	19.00	-1380.19	-20.82	25.48	-1547.18	-38.66	23.32	-1526.71	-49.67	74.17	-1378.73	31.95	1200.84	0.00	0.00	0.00	-1388.91	-29.56	1584.69	-1389.96	75.29	1583.61	-1468.23	-42.54	1550.48	-1138.30	134.21	1553.00	354.88	1089.78	73.29	955.18	1030.86	73.27	413.38
3.27000	-1290.44	145.57	35.13	-1304.77	133.09	45.20	-1472.70	109.34	100.37	-1446.21	116.17	147.61	-1353.58	-33.59	19.98	-1378.53	-21.37	26.16	-1546.78	-38.68	23.79	-1529.52	-48.80	74.53	-1370.54	31.39	1200.65	0.00	0.00	0.00	-1381.09	-29.82	1584.15	-1381.12	75.56	1583.00	-1468.23	-42.54	1550.48	-1138.30	134.21	1553.00	353.41	1090.26	72.75	955.29	1031.14	73.20	415.86
3.28000	-1260.37	143.34	34.57	-1278.33	130.34	43.12	-1444.97	111.53	91.78	-1423.26	115.43	138.86	-1355.32	-33.78	19.56	-1377.47	-21.85	26.79	-1546.58	-38.51	24.24	-1531.95	-48.01	74.94	-1366.03	31.58	1199.56	0.00	0.00	0.00	-1374.48	-30.11	1583.62	-1377.38	75.20	1582.45	-1468.23	-42.54	1550.48	-1138.30	134.21	1553.00	355.10	1089.42	73.38	955.34	1031.04	73.22	416.22
3.29000	-1233.20	140.00	33.99	-1250.94	128.18	41.78	-1418.02	112.97	82.91	-1398.25	117.52	131.30	-1354.21	-33.50	19.81	-1376.22	-22.01	28.10	-1546.20	-38.72	24.63	-1533.95	-47.32	75.41	-1356.25	31.59	1198.93	0.00	0.00	0.00	-1365.38	-29.81	1582.96	-1370.97	75.10	1581.97	-1468.23	-42.54	1550.48	-1138.30	134.21	1553.00	355.49	1089.61	73.48	955.32	1031.10	73.24	417.08
3.30000	-1204.30	137.79	34.06	-1223.99	126.59	40.42	-1391.23	114.91	74.82	-1375.37	116.90	123.30	-1353.02	-30.55	20.29	-1376.42	-21.77	27.72	-1546.58	-38.09	24.65	-1535.51	-46.73	75.94	-1350.45	30.85	1198.61	0.00	0.00	0.00	-1357.17	-30.05	1582.34	-1367.10	74.86	1581.46	-1468.23	-42.54	1550.48	-1138.30	134.21	1553.00	353.01	1090.18	72.68	954.98	1031.19	73.03	415.11
3.31000	-1175.42	134.42	34.74	-1194.40	124.15	40.43	-1365.52	115.07	65.82	-1350.96	117.82	116.49	-1349.82	-30.76	20.03	-1378.27	-21.12	26.14	-1546.27	-38.00	25.15	-1536.57	-46.25	76.53	-1344.54	30.30	1198.13	0.00	0.00	0.00	-1350.39	-30.40	1581.75	-1357.16	75.05	1580.61	-1468.23	-42.54	1550.48	-1138.30	134.21	1553.00	354.31	1090.46	73.07	955.22	1031.23	73.11	415.18
3.32000	-1148.02	132.22	35.85	-1167.85	122.19	40.79	-1340.19	114.28	57.22	-1328.22	117.82	109.47	-1354.76	-31.38	18.51	-1382.87	-20.94	24.27	-1546.34	-37.71	25.31	-1537.11	-45.89	77.19	-1339.28	30.57	1197.49	0.00	0.00	0.00	-1343.58	-30.13	1581.08	-1351.55	74.70	1579.89	-1468.23	-42.54	1550.48	-1138.30	134.21	1553.00	354.21	1090.20	73.14	955.61	1030.90	73.32	415.72
3.33000	-1118.63	131.01	38.03	-1141.68	121.37	41.48	-1315.62	113.28	48.86	-1305.91	117.00	102.93	-1353.45	-31.86	18.24	-1385.54	-20.84	23.10	-1546.12	-37.73	25.91	-1537.09	-45.67	77.91	-1329.84	31.10	1197.26	0.00	0.00	0.00	-1335.36	-30.19	1580.32	-1342.95	74.78	1579.19	-1468.23	-42.54	1550.48	-1138.30	134.21	1553.00	352.72	1091.78	72.03	955.37	1030.92	73.28	416.20
3.34000	-1093.42	129.43	39.98	-1115.10	120.84	43.20	-1289.34	114.06	42.49	-1281.28	118.50	98.09	-1355.62	-32.24	17.48	-1382.63	-21.31	23.61	-1546.05	-37.57	26.42	-1536.45	-45.96	78.67	-1325.07	31.00	1196.84	0.00	0.00	0.00	-1328.28	-30.26	1579.55	-1336.26	75.17	1578.45	-1468.23	-42.54	1550.48	-1138.30	134.21	1553.00	352.61	1091.02	72.43	955.28	1030.72	73.28	414.80
3.35000	-1066.93	129.57	43.12	-1089.38	119.23	45.41	-1264.27	113.59	36.67	-1258.76	118.07	92.92	-1356.18	-32.17	16.59	-1383.85	-21.61	23.13	-1546.27	-37.01	27.06	-1537.43	-44.43	78.67	-1316.84	31.06	1196.68	0.00	0.00	0.00	-1321.84	-30.07	1578.79	-1326.11	74.99	1577.49	-1468.23	-42.54	1550.48	-1138.30	134.21	1553.00	352.53	1090.57	72.47	955.23	1030.94	73.10	414.86
3.36000	-1041.28	127.68	47.07	-1066.61	118.88	48.00	-1239.58	113.51	32.03	-1235.91	118.62	89.02	-1355.71	-35.26	16.44	-1382.64	-21.84	23.15	-1545.98	-37.12	27.82	-1536.30	-45.27	79.89	-1310.36	31.22	1196.04	0.00	0.00	0.00	-1315.28	-30.09	1578.03	-1319.61	75.16	1576.53	-1468.22	-42.54	1550.48	-1138.30	134.21	1553.00	352.94	1090.11	72.67	955.34	1030.93	73.21	416.58
3.37000	-1019.73	127.39	51.77	-1042.17	118.87	52.13	-1215.85	113.97	28.89	-1213.57	119.92	86.40	-1356.07	-35.29	16.08	-1382.15	-21.52	23.32	-1545.34	-37.78	29.10	-1536.57	-44.36	80.21	-1303.80	30.80	1195.44	0.00	0.00	0.00	-1306.25	-29.83	1577.17	-1313.28	75.01	1575.97	-1460.86	-42.63	1550.26	-1138.30	134.21	1553.00	354.88	1090.42	73.12	955.11	1031.05	73.17	416.72
3.38000	-995.01	126.00	58.18	-1023.84	118.55	56.66	-1192.37	116.30	27.72	-1193.98	119.62	83.83	-1358.65	-35.20	15.75	-1382.82	-21.64	22.85	-1545.48	-37.35	29.75	-1535.67	-44.82	81.12	-1296.33	31.00	1195.10	0.00	0.00	0.00	-1298.31	-29.61	1576.39	-1306.13	75.00	1575.14	-1454.73	-41.46	1549.68	-1138.30	134.21	1553.00	354.70	1090.66	72.97	955.00	1031.03	73.08	413.61
3.39000	-975.47	125.85	65.52	-999.19	118.46	64.25	-1168.71	121.23	28.68	-1174.35	121.56	83.14	-1358.14	-34.84	15.61	-1382.84	-21.64	22.77	-1544.44	-38.31	31.24	-1534.99	-45.13	82.13	-1288.43	30.84	1194.16	0.00	0.00	0.00	-1290.97	-29.41	1575.55	-1299.45	75.41	1574.13	-1446.67	-42.42	1549.02	-1138.30	134.21	1553.00	354.97	1089.79	73.20	955.21	1031.04	73.22	413.82
3.40000	-955.35	125.86	74.01	-982.86	117.02	70.85	-1147.23	124.80	30.03	-1157.04	121.61	82.14	-1357.39	-34.76	15.71	-1382.71	-21.63	22.72	-1544.17	-38.39	32.19	-1535.47	-44.31	82.63	-1280.30	30.49	1193.38	0.00	0.00	0.00	-1284.05	-29.01	1574.82	-1292.11	75.76	1573.35	-1439.10	-42.74	1548.22	-1138.30	134.21	1553.00	353.50	1090.51	72.66	955.11	1031.03	73.22	414.58
3.41000	-937.61	124.15	82.33	-966.66	116.27	77.61	-1129.52	124.70	30.50	-1140.16	123.46	82.62	-1356.07	-35.00	15.99	-1382.60	-21.27	22.71	-1544.37	-38.01	32.93	-1535.15	-44.06	83.28	-1276.84	31.04	1192.64	0.00	0.00	0.00	-1277.96	-28.77	1573.95	-1283.35	76.33	1572.53	-1432.35	-42.34	1547.30	-1138.30	134.21	1553.00	353.42	1091.09	72.27	955.10	1030.89	73.20	415.16
3.42000	-927.09	122.70	88.52	-950.55	114.61	84.27	-1114.30	123.55	30.70	-1125.78	124.07	82.96	-1356.63	-34.97	15.99	-1382.27	-21.63	22.73	-1543.46	-39.06	34.37	-1534.01	-44.87	84.49	-1265.24	29.62	1191.59	0.00	0.00	0.00	-1269.82	-28.22	1573.08	-1276.52	76.65	1571.65	-1425.14	-41.72	1546.37	-1138.30	134.21	1553.00	353.57	1090.95	72.61	955.15	1030.89	73.21	414.89
3.43000	-912.22	121.47	94.81	-939.61	112.99	88.98	-1100.34	123.60	31.25	-1112.58	124.89	83.36	-1356.57	-35.45	15.82	-1382.14	-21.76	22.85	-1542.03	-40.74	36.07	-1533.43	-45.29	85.60	-1261.92	29.97	1190.39	0.00	0.00	0.00	-1263.66	-27.92	1572.24	-1268.61	76.94	1570.85	-1418.93	-40.36	1545.55	-1138.30	134.21	1553.00	354.33	1090.83	72.91	955.15	1031.28	73.11	413.98
3.44000	-900.85	120.29	99.59	-925.63	111.01	93.39	-1088.08	123.43	31.34	-1100.80	126.11	83.93	-1355.67	-35.08	16.01	-1382.22	-21.84	22.59	-1542.68	-40.18	36.73	-1533.02	-45.39	86.60	-1257.86	29.72	1189.36	0.00	0.00	0.00	-1256.42	-27.05	1571.38	-1260.66	77.74	1570.14	-1411.03	-40.80	1544.64	-1138.30	134.21	1553.00	352.97	1091.64	72.21	955.13	1031.15	73.06	416.44
3.45000	-891.68	118.71	102.15	-913.41	109.73	96.72	-1077.41	123.67	31.51	-1090.97	126.32	83.84	-1360.65	-35.40	14.70	-1382.54	-22.12	22.58	-1542.46	-40.46	37.84	-1532.36	-45.60	87.66	-1247.72	29.95	1188.70	0.00	0.00	0.00	-1251.40	-26.70	1570.66	-1256.00	78.37	1569.30	-1404.39	-39.42	1543.68	-1138.30	134.21	1553.00	352.69	1090.46	72.42	955.21	1031.06	73.12	415.74
3.46000	-884.16	116.38	102.88	-908.72	108.32	96.72	-1069.08	123.86	30.95	-1083.09	126.19	82.95	-1359.63	-35.14	15.11	-1381.67	-22.48	22.93	-1542.82	-40.02	38.41	-1531.05	-46.99	89.15	-1240.89	29.76	1187.89	0.00	0.00	0.00	-1243.22	-25.96	1569.92	-1248.26	79.64	1568.50	-1397.89	-37.98	1542.60	-1138.30	134.21	1553.00	353.42	1090.74	72.53	955.10	1031.25	73.11	416.59
3.47000	-877.04	115.33	102.79	-904.28	107.33	95.92	-1062.98	123.56	29.58	-1076.73	126.52	81.81	-1357.56	-35.14	15.67	-1382.48	-22.29	22.69	-1541.36	-41.80	40.48	-1530.81	-46.89	90.13	-1233.52	30.46	1187.29	0.00	0.00	0.00	-1236.83	-25.18	1569.23	-1244.51	80.11	1567.94	-1390.99	-36.86	1541.72	-1138.30	134.21	1553.00	354.46	1090.38	72.92	955.26	1031.01	73.22	415.13
3.48000	-872.12	113.44	100.89	-897.03	106.57	94.11	-1057.95	124.61	28.10	-1071.91	126.55	79.94	-1357.17	-35.92	15.60	-1380.86	-22.35	23.11	-1540.81	-42.47	41.96	-1529.94	-47.38	91.34	-1228.48	31.07	1186.12	0.00	0.00	0.00	-1228.62	-24.31	1568.40	-1233.12	81.18	1566.81	-1383.76	-36.20	1540.88	-1138.30	134.21	1553.00	354.17	1090.50	72.76	955.11	1031.03	73.16	414.40
3.49000	-869.67	109.87	96.66	-897.47	102.92	89.08	-1055.58	124.05	25.37	-1069.38	125.68	77.17	-1357.24	-35.38	15.70	-1380.38	-22.68	23.19	-1539.48	-43.87	43.99	-1529.33	-47.38	92.52	-1218.59	31.84	1185.66	0.00	0.00	0.00	-1222.11	-23.29	1567.71	-1227.26	82.21	1566.17	-1376.97	-34.87	1540.10	-1138.30	134.21	1553.00	354.54	1090.20	73.07	955.01	1031.30	73.00	415.61
3.50000	-868.08	108.75	91.61	-896.07	101.78	83.98	-1054.29	124.73	24.73	-1067.32	126.55	75.16	-1356.47	-35.73	16.06	-1380.79	-22.67	23.11	-1539.02	-43.94	45.55	-1528.60	-47.46	93.80	-1210.68	32.43	1185.29	0.00	0.00	0.00	-1215.45	-22.13	1567.07	-1218.77	83.24	1565.67	-1370.93	-32.54	1539.64	-1138.30	134.21	1553.00	354.80	1090.66	73.02	955.22	1030.78	73.22	415.51
3.51000	-867.36	106.89	85.66	-891.48	100.82	79.80	-1054.45	123.69	23.06	-1066.51	126.19	72.17	-1354.34	-35.82	16.59	-1382.39	-22.55	22.72	-1537.86	-44.90	47.65	-1527.03	-48.17	95.83	-1202.59	32.98	1185.00	0.00	0.00	0.00	-1209.61	-20.99	1566.45	-1214.59	84.51	1564.82	-1364.20	-31.45	1539.02	-1138.30	134.21	1553.00	353.21	1091.15	72.47	955.52	1030.77	73.31	413.64
3.52000	-865.43	106.65	80.67	-891.49	99.95	74.55	-1053.37	123.29	22.51	-1066.25	124.61	69.15	-1358.14	-36.07	15.48	-1380.77	-22.68	23.12	-1537.23	-44.88	49.63	-1526.47	-47.55	97.11	-1198.33	33.41	1184.44	0.00	0.00	0.00	-1202.78	-19.53	1565.79	-1211.22	85.45	1564.04	-1356.67	-30.91	1538.63	-1138.30	134.21	1553.00	354.19	1090.46	72.86	955.10	1030.97	73.10	414.32
3.53000	-862.59	106.24	73.61	-887.12	101.12	69.87	-1051.51	122.95	22.31	-1063.28	124.11	67.59	-1358.42	-35.86	15.74	-1381.08	-22.75	23.24	-1536.38	-45.17	51.70	-1524.62	-48.25	99.39	-1190.31	35.36	1184.36	0.00	0.00	0.00	-1195.45	-18.30	1565.22	-1201.50	87.02	1563.38	-1350.09	-29.04	1537.99	-1138.30	134.21	1553.00	353.47	1090.24	72.78	955.12	1031.03	73.22	414.85
3.54000	-858.10	107.64	65.36	-881.81	101.66	62.64	-1049.99	122.93	22.31	-1058.48	125.09	67.78	-1357.53	-36.32	15.95	-1381.40	-22.58	23.15	-1534.77	-46.26	54.52	-1523.73	-47.83	101.19	-1182.78	36.03	1184.19	0.00	0.00	0.00	-1188.44	-16.82	1564.94	-1192.62	88.67	1563.10	-1343.12	-27.54	1537.75	-1138.30	134.21	1553.00	355.77	1090.00	73.29	955.21	1031.18	73.11	415.40
3.55000	-858.30	108.18	55.54	-880.39	102.51	54.74	-1048.77	123.33	22.49	-1054.25	125.74	68.25	-1357.60	-36.59	16.26	-1382.16	-23.40	23.19	-1533.72	-46.24	57.20	-1522.63	-47.32	103.21	-1176.65	37.37	1184.33	0.00	0.00	0.00	-1181.44	-15.11	1564.94	-1185.22	90.45	1563.20	-1335.97	-25.97	1537.78	-1138.30	134.21	1553.00	354.54	1090.35	73.06	955.26	1030.92	73.24	416.26
3.56000	-854.54	108.20	48.91	-878.02	102.00	49.29	-1048.17	122.72	22.19	-1051.27	126.31	67.95	-1357.43	-36.60	16.30	-1381.45	-23.16	23.40	-1532.30	-46.42	60.49	-1520.66	-47.46	106.07	-1166.27	39.80	1184.75	0.00	0.00	0.00	-1174.09	-13.65	1565.24	-1181.46	91.98	1563.54	-1330.12	-22.65	1538.36	-1138.30	134.21	1553.00	353.24	1090.57	72.65	955.08	1031.08	73.19	415.20
3.57000	-850.41	108.33	44.86	-877.95	101.95	44.67	-1047.17	123.44	22.19	-1049.71	127.19	67.42	-1359.01	-36.23	16.08	-1382.57	-23.27	23.27	-1529.73	-47.47	64.52	-1517.53	-48.39	109.53	-1154.55	40.35	1185.57	0.00	0.00	0.00	-1167.11	-11.83	1565.86	-1172.24	93.99	1564.15	-1323.19	-21.19	1538.96	-1138.30	134.21	1553.00	353.74	1090.96	72.76	955.04	1031.59	72.94	414.06
3.58000	-852.18	106.65	40.71	-876.26	101.37	42.49	-1046.78	123.47	22.07	-1048.81	127.87	67.04	-1359.33	-36.03	15.97	-1381.77	-23.68	23.70	-1527.89	-47.51	68.31	-1514.36	-48.58	112.87	-1148.91	41.25	1186.62	0.00	0.00	0.00	-1160.40	-9.98	1566.66	-1163.44	95.52	1564.70	-1315.80	-19.78	1539.90	-1138.30	134.21	1553.00	353.98	1090.32	73.03	955.18	1031.28	73.09	414.41
3.59000	-848.33	106.48	40.63	-876.01	99.77	41.38	-1046.00	124.65	22.42	-1048.46	128.07	67.01	-1355.16	-36.30	17.30	-1380.40	-23.58	24.63	-1524.74	-48.56	72.84	-1509.89	-50.12	117.41	-1147.07	41.50	1187.83	0.00	0.00	0.00	-1155.07	-8.00	1567.80	-1154.73	97.37	1566.05	-1309.63	-17.01	1540.93	-1138.30	134.21	1553.00	354.44	1090.53	73.03	955.16	1030.90	73.28	415.33
3.60000	-848.92	105.67	39.76	-877.49	100.03	40.26	-1046.49	124.16	21.94	-1047.98	128.65	67.41	-1357.45	-36.35	16.95	-1379.44	-23.85	25.57	-1522.14	-48.45	77.45	-1505.12	-50.66	121.44	-1132.46	43.69	1189.71	0.00	0.00	0.00	-1146.16	-5.76	1569.14	-1151.21	99.49	1567.31	-1303.20	-14.32	1542.31	-1138.30	134.21	1553.00	353.52	1090.58	72.66	955.12	1031.32	73.15	414.04
3.61000	-849.58	106.34	38.98	-875.84	100.26	40.17	-1046.59	124.46	21.73	-1047.67	129.13	67.24	-1358.99	-36.66	16.67	-1378.85	-24.31	26.54	-1518.41	-48.64	82.53	-1499.46	-51.43	126.00	-1127.94	44.48	1191.53	0.00	0.00	0.00	-1139.93	-3.87	1570.79	-1143.17	101.56	1568.58	-1296.30	-11.81	1544.02	-1138.30	134.21	1553.00	353.63	1091.16	72.58	955.22	1031.27	73.17	415.87
3.62000	-851.99	106.26	37.86	-874.35	100.44	40.54	-1046.29	125.18	21.74	-1047.43	130.03	67.52	-1359.28	-36.41	16.90	-1376.25	-25.13	27.78	-1514.62	-47.25	87.39	-1492.54	-52.29	131.09	-1119.90	45.72	1193.71	0.00	0.00	0.00	-1134.00	-1.34	1572.52	-1134.18	104.13	1569.82	-1288.65	-10.53	1545.67	-1138.30	134.21	1553.00	354.09	1090.72	72.74	954.91	1031.27	73.06	415.84
3.63000	-851.71	106.46	38.03	-875.25	100.46	39.86	-1046.01	126.21	21.85	-1047.32	130.63	67.49	-1356.47	-36.19	17.56	-1366.98	-25.71	30.98	-1509.20	-46.99	93.28	-1485.50	-51.84	136.01	-1111.94	47.18	1195.83	0.00	0.00	0.00	-1125.61	1.15	1573.98	-1127.61	106.43	1571.19	-1282.19	-7.60	1547.26	-1138.30	134.21	1553.00	355.22	1090.13	73.09	955.13	1031.01	73.22	416.45
3.64000	-850.93	106.88	38.40	-874.49	100.54	40.22	-1046.29	126.08	21.48	-1047.49	130.72	67.30	-1355.38	-36.14	17.97	-1361.73	-25.22	32.36	-1502.39	-47.14	99.88	-1476.39	-52.91	141.80	-1103.34	49.05	1197.73	0.00	0.00	0.00	-1121.13	3.45	1575.56	-1123.47	108.72	1572.17	-1275.13	-5.35	1548.61	-1138.30	134.21	1553.00	353.99	1090.11	73.01	955.51	1030.87	73.27	414.48
3.65000	-847.89	107.00	39.00	-874.09	100.62	40.26	-1046.34	126.32	21.54	-1047.26	131.28	67.35	-1356.86	-36.97	17.26	-1363.46	-24.87	31.64	-1496.09	-45.97	106.42	-1467.40	-52.80	147.15	-1093.95	50.21	1199.49	0.00	0.00	0.00	-1114.19	6.07	1576.97	-1115.32	111.18	1572.80	-1267.97	-3.61	1550.14	-1138.30	134.21	1553.00	352.91	1090.21	72.78	955.54	1030.99	73.20	415.77
3.66000	-846.88	107.08	39.30	-875.09	100.42	40.30	-1046.54	126.13	21.24	-1047.21	131.61	67.33	-1354.65	-37.53	16.92	-1363.42	-25.06	31.43	-1489.15	-44.31	113.32	-1458.34	-52.12	152.67	-1087.65	50.72	1201.06	0.00	0.00	0.00	-1107.39	8.47	1578.08	-1109.60	113.48	1573.34	-1261.97	-0.67	1551.29	-1138.30	134.21	1553.00	352.61	1091.28	72.43	955.39	1031.01	73.24	413.36
3.67000	-850.12	106.69	38.51	-874.67	100.57	40.40	-1046.09	126.92	21.46	-1047.19	132.12	67.36	-1350.74	-37.29	16.87	-1366.91	-25.21	30.35	-1480.73	-43.60	121.10	-1447.59	-52.48	159.28	-1082.17	51.57	1202.29	0.00	0.00	0.00	-1099.88	11.00	1579.05	-1104.72	116.41	1573.84	-1255.60	1.60	1552.44	-1138.30	134.21	1553.00	353.30	1090.10	72.83	955.56	1030.94	73.32	416.35
3.68000	-850.96	106.58	38.37	-875.15	101.04	40.25	-1046.32	126.62	21.16	-1047.34	131.84	67.04	-1351.60	-38.13	15.18	-1364.52	-24.95	30.56	-1472.07	-41.52	128.68	-1437.86	-50.75	165.19	-1077.67	52.18	1203.13	0.00	0.00	0.00	-1092.95	13.29	1579.84	-1097.02	118.55	1574.03	-1248.62	3.24	1553.39	-1138.30	134.21	1553.00	353.83	1090.15	72.78	955.32	1031.03	73.23	416.77
3.69000	-847.78	107.30	39.06	-877.19	101.13	39.85	-1046.45	126.41	20.93	-1047.15	132.54	67.02	-1348.78	-38.16	14.33	-1360.83	-24.73	31.20	-1462.51	-40.01	136.88	-1425.44	-51.07	172.07	-1070.43	53.19	1203.83	0.00	0.00	0.00	-1086.73	15.50	1580.50	-1088.72	120.76	1574.19	-1242.84	6.07	1554.25	-1138.30	134.21	1553.00	354.34	1089.94	73.03	955.14	1030.48	73.43	415.71
3.70000	-849.71	107.10	38.58	-876.27	101.04	40.23	-1046.32	126.51	20.82	-1047.23	132.49	66.83	-1345.07	-38.35	13.49	-1356.62	-24.85	31.88	-1451.38	-39.06	145.24	-1414.64	-48.18	177.61	-1064.62	53.86	1204.21	0.00	0.00	0.00	-1081.61	17.65	1581.03	-1084.52	122.13	1574.44	-1236.40	8.08	1554.81	-1138.30	134.21	1553.00	354.23	1089.82	73.14	954.86	1030.81	73.22	415.26
3.71000	-848.28	107.02	38.72	-877.21	100.87	39.83	-1046.34	126.62	20.76	-1047.01	132.76	66.77	-1338.79	-38.89	12.89	-1350.07	-25.51	32.90	-1441.59	-36.25	152.51	-1402.97	-45.86	183.09	-1055.41	53.93	1204.48	0.00	0.00	0.00	-1074.58	19.41	1581.46	-1077.72	124.52	1574.61	-1229.39	9.00	1555.10	-1138.30	134.21	1553.00	352.78	1090.11	72.73	955.47	1030.95	73.35	414.74
3.72000	-849.42	107.54	38.60	-877.21	101.06	39.48	-1046.69	125.96	20.34	-1047.04	133.07	66.84	-1334.17	-38.99	11.38	-1342.82	-26.63	33.76	-1430.39	-35.08	160.36	-1389.84	-44.73	188.97	-1046.48	55.15	1204.55	0.00	0.00	0.00	-1067.91	21.15	1581.83	-1070.59	126.25	1574.58	-1222.41	9.86	1555.36	-1138.30	134.21	1553.00	353.78	1090.33	72.87	955.24	1031.24	73.09	415.15
3.73000	-851.11	107.19	37.75	-875.02	101.09	40.02	-1046.41	126.55	20.54	-1046.99	133.24	66.72	-1329.64	-40.12	9.56	-1333.71	-27.79	34.64	-1420.85	-33.55	167.94	-1376.29	-43.58	194.76	-1039.94	55.51	1204.43	0.00	0.00	0.00	-1059.64	22.60	1581.90	-1062.29	128.03	1574.86	-1216.20	11.93	1555.58	-1138.30	134.21	1553.00	352.10	1091.62	72.11	955.27	1031.09	73.21	416.42
3.74000	-850.31	107.31	37.71	-874.45	101.00	39.78	-1046.69	126.00	20.22	-1046.86	133.02	66.69	-1322.99	-41.92	7.16	-1324.04	-29.84	35.87	-1409.86	-31.84	174.25	-1362.73	-42.06	200.14	-1036.82	56.64	1204.42	0.00	0.00	0.00	-1054.80	24.17	1582.24	-1057.77	129.04	1574.97	-1209.54	13.23	1555.72	-1138.30	134.21	1553.00	355.64	1090.14	73.23	954.99	1030.94	73.23	416.57
3.75000	-847.19	106.80	38.24	-875.80	100.97	38.89	-1046.45	126.22	20.23	-1046.47	133.42	66.86	-1314.27	-43.60	9.26	-1312.37	-31.40	38.35	-1393.85	-30.68	179.28	-1349.93	-40.12	204.28	-1029.17	58.25	1204.50	0.00	0.00	0.00	-1047.30	25.56	1582.32	-1051.65	130.02	1575.37	-1202.87	14.05	1555.97	-1138.30	134.21	1553.00	354.43	1089.92	73.17	955.74	1030.37	73.50	413.54
3.76000	-847.50	106.71	37.32	-878.00	100.72	37.88	-1046.29	126.41	20.36	-1046.44	132.90	66.77	-1299.33	-47.41	13.09	-1301.44	-33.65	40.66	-1378.41	-30.76	183.77	-1336.43	-38.64	207.82	-1022.18	58.73	1204.21	0.00	0.00	0.00	-1041.35	26.73	1582.48	-1044.30	131.83	1575.53	-1196.87	15.55	1556.11	-1138.30	134.21	1553.00	353.63	1090.26	72.78	955.55	1030.68	73.36	414.97
3.77000	-848.58	106.34	36.45	-875.97	100.31	37.58	-1045.91	126.80	20.74	-1045.64	133.57	67.14	-1284.10	-51.44	16.74	-1286.25	-36.77	44.17	-1365.10	-28.93	186.25	-1322.39	-37.28	210.93	-1016.85	59.28	1204.50	0.00	0.00	0.00	-1035.32	27.64	1582.71	-1036.96	133.13	1575.85	-1190.30	16.36	1556.38	-1138.30	134.21	1553.00	353.50	1090.64	72.80	955.48	1030.91	73.23	417.00
3.78000	-850.04	105.63	34.94	-876.14	100.50	36.40	-1045.86	126.75	20.78	-1045.62	132.53	66.88	-1267.03	-54.17	21.06	-1271.44	-39.67	46.83	-1351.80	-26.71	186.74	-1308.37	-35.78	213.20	-1010.49	60.84	1204.70	0.00	0.00	0.00	-1029.51	28.84	1582.99	-1030.88	133.88	1576.00	-1184.40	18.16	1556.82	-1138.30	134.21	1553.00	353.21	1090.69	72.42	955.18	1030.90	73.18	414.96
3.79000	-849.15	105.14	34.11	-874.85	99.55	35.69	-1045.76	126.47	20.99	-1044.85	132.50	67.22	-1250.77	-57.40	23.49	-1254.48	-42.41	48.59	-1337.37	-24.96	186.17	-1293.84	-34.37	214.26	-1000.78	62.17	1204.95	0.00	0.00	0.00	-1022.35	29.88	1583.22	-1026.52	134.90	1576.34	-1177.39	18.40	1557.14	-1138.30	134.21	1553.00	354.59	1089.11	73.31	955.02	1031.13	73.14	414.32
3.80000	-847.69	105.35	33.40	-875.77	99.32	34.33	-1046.49	124.85	20.60	-1044.05	132.35	67.62	-1229.11	-61.80	26.02	-1236.12	-45.04	49.55	-1321.56	-24.26	184.83	-1278.59	-33.31	214.12	-999.08	62.80	1205.12	0.00	0.00	0.00	-1015.42	30.74	1583.48	-1017.61	136.11	1576.85	-1171.03	19.18	1557.61	-1138.30	134.21	1553.00	354.23	1089.39	73.14	955.29	1030.93	73.28	414.51
3.81000	-847.24	104.14	32.51	-876.10	98.50	33.14	-1045.94	125.18	21.12	-1043.22	131.82	67.94	-1211.32	-66.28	26.65	-1217.51	-47.54	49.63	-1306.49	-22.56	181.66	-1262.75	-32.73	212.88	-991.81	64.54	1205.46	0.00	0.00	0.00	-1008.11	31.61	1583.71	-1010.21	136.70	1577.11	-1165.22	21.11	1558.33	-1138.30	134.21	1553.00	355.23	1089.82	73.39	955.10	1030.91	73.16	415.31
3.82000	-847.89	103.75	31.25	-875.92	97.84	32.01	-1045.75	124.84	21.53	-1042.59	130.68	68.10	-1193.12	-68.35	27.66	-1198.34	-50.11	49.15	-1289.88	-22.21	177.98	-1247.52	-31.59	210.30	-992.20	68.62	1204.96	0.00	0.00	0.00	-1001.52	32.31	1584.07	-1003.74	137.45	1577.29	-1158.78	21.89	1559.07	-1138.30	134.21	1553.00	355.67	1089.89	73.51	955.36	1030.84	73.29	415.44
3.83000	-846.42	102.99	30.90	-873.51	98.12	31.91	-1045.35	124.54	22.00	-1042.45	128.80	67.89	-1166.17	-71.82	29.74	-1178.38	-52.03	48.02	-1271.59	-23.72	173.85	-1232.42	-29.82	206.40	-980.23	70.25	1205.06	0.00	0.00	0.00	-996.47	33.08	1584.34	-997.33	138.21	1577.65	-1152.61	22.78	1559.78	-1138.30	134.21	1553.00	353.75	1089.76	73.07	955.25	1030.69	73.35	415.08
3.84000	-848.59	102.99	29.78	-875.70	97.88	30.70	-1045.57	123.62	22.03	-1041.62	128.76	68.45	-1143.54	-75.12	30.39	-1156.78	-54.38	47.02	-1253.84	-24.35	168.27	-1216.36	-29.01	202.07	-980.53	71.10	1205.35	0.00	0.00	0.00	-989.54	33.53	1584.54	-993.15	138.53	1577.98	-1145.84	22.87	1560.51	-1138.30	134.21	1553.00	354.58	1089.50	73.34	955.16	1030.86	73.27	415.18
3.85000	-845.98	103.10	30.03	-873.48	97.72	30.89	-1045.07	123.90	22.57	-1041.51	127.53	68.42	-1122.66	-76.45	29.63	-1133.16	-56.98	46.39	-1235.94	-24.93	161.60	-1199.46	-28.74	197.28	-981.06	72.13	1205.20	0.00	0.00	0.00	-983.39	33.87	1584.73	-986.05	138.83	1578.30	-1139.70	23.58	1561.13	-1138.30	134.21	1553.00	353.57	1090.54	72.75	955.10	1031.11	73.22	414.68
3.86000	-847.17	103.16	29.39	-875.90	97.65	29.90	-1045.37	122.75	22.32	-1041.25	126.85	68.45	-1097.83	-78.02	29.50	-1107.68	-59.25	45.51	-1216.59	-26.78	154.69	-1182.42	-28.62	191.78	-972.88	73.02	1205.58	0.00	0.00	0.00	-977.36	34.15	1584.92	-978.35	139.60	1578.69	-1134.04	24.52	1561.81	-1138.29	134.21	1553.00	357.00	1089.01	74.00	954.95	1031.20	73.06	415.26
3.87000	-846.49	102.65	29.62	-875.04	97.18	29.83	-1044.84	123.38	22.82	-1040.97	126.36	68.45	-1067.94	-80.88	29.75	-1083.69	-61.20	43.98	-1197.77	-26.62	146.45	-1165.21	-28.26	185.26	-965.92	73.96	1206.45	0.00	0.00	0.00	-971.03	34.42	1584.93	-973.41	139.81	1579.15	-1128.21	25.20	1562.48	-1130.89	136.41	1553.78	355.52	1090.10	73.28	955.24	1030.55	73.32	414.48
3.88000	-847.42	103.11	29.56	-872.11	97.60	30.54	-1045.10	122.43	22.62	-1040.55	126.61	68.79	-1041.71	-82.88	29.33	-1056.96	-63.68	42.64	-1178.12	-27.10	137.97	-1146.82	-29.53	178.94	-965.55	74.42	1206.70	0.00	0.00	0.00	-964.98	34.58	1584.99	-968.92	139.92	1579.51	-1122.03	25.37	1563.03	-1126.31	134.24	1555.04	354.08	1090.15	72.94	955.39	1030.66	73.34	415.41
3.89000	-845.33	102.98	29.90	-874.63	97.31	29.90	-1045.00	122.40	22.70	-1040.65	125.90	68.62	-1017.38	-84.01	28.41	-1031.59	-65.09	40.79	-1157.82	-28.09	129.51	-1128.19	-29.98	171.53	-949.40	75.59	1207.46	0.00	0.00	0.00	-959.27	34.41	1585.00	-964.10	139.66	1579.80	-1115.75	25.36	1563.50	-1119.92	135.38	1555.82	354.16	1089.16	73.39	955.25	1030.69	73.28	415.50
3.90000	-845.19	103.60	30.00	-873.64	97.61	30.06	-1044.45	123.01	23.00	-1040.07	126.33	68.80	-989.60	-85.62	27.87	-1006.91	-66.23	38.72	-1137.68	-28.59	120.51	-1108.74	-31.38	164.36	-947.01	76.62	1207.45	0.00	0.00	0.00	-952.90	34.58	1584.99	-955.47	140.20	1580.08	-1109.27	25.15	1563.89	-1114.31	134.58	1556.56	353.53	1090.35	72.67	955.41	1030.77	73.34	415.56
3.91000	-844.86	103.60	30.17	-874.40	97.20	29.69	-1045.01	122.02	22.56	-1040.39	125.58	68.56	-963.58	-85.55	26.66	-980.90	-66.74	36.78	-1116.59	-29.10	111.47	-1089.47	-32.24	156.87	-940.25	77.13	1207.48	0.00	0.00	0.00	-945.77	34.60	1585.00	-947.20	140.15	1580.33	-1104.29	26.90	1564.31	-1108.16	135.36	1557.13	353.91	1090.59	72.61	955.54	1031.04	73.31	415.78
3.92000	-844.49	103.53	30.58	-873.53	97.48	29.86	-1044.75	122.35	22.74	-1039.62	126.44	69.19	-938.62	-85.23	25.13	-956.44	-66.41	34.53	-1095.01	-30.61	102.91	-1070.15	-33.42	149.50	-936.43	77.52	1208.19	0.00	0.00	0.00	-939.71	34.69	1585.05	-940.36	139.95	1580.53	-1098.15	26.78	1564.32	-1101.68	136.75	1557.59	353.69	1090.75	72.48	955.36	1030.74	73.33	415.19
3.93000	-844.30	103.66	31.27	-874.17	97.19	30.04	-1045.00	122.01	22.65	-1039.91	125.92	69.04	-912.73	-83.76	23.83	-931.23	-65.28	32.72	-1073.72	-31.92	94.21	-1050.58	-34.70	142.31	-930.73	78.86	1208.48	0.00	0.00	0.00	-934.52	34.66	1585.08	-936.44	140.12	1580.76	-1092.52	27.70	1564.38	-1095.89	136.44	1557.99	352.62	1090.42	72.40	955.46	1030.95	73.26	415.37
3.94000	-844.42	103.89	31.62	-873.35	97.65	30.29	-1044.84	122.02	22.65	-1039.75	125.79	68.98	-886.63	-81.47	22.84	-905.24	-63.51	31.56	-1051.60	-34.11	86.34	-1031.07	-35.48	135.16	-930.24	79.04	1208.10	0.00	0.00	0.00	-928.28	34.44	1585.07	-928.53	140.33	1580.86	-1086.24	27.77	1564.29	-1089.62	136.54	1558.25	354.31	1090.52	72.70	955.08	1031.21	73.09	416.95
3.95000	-844.62	103.73	32.43	-873.41	97.40	30.26	-1044.74	122.21	22.83	-1040.04	124.91	68.92	-861.58	-79.14	22.98	-881.10	-61.69	30.88	-1029.87	-35.60	78.55	-1010.55	-38.02	128.86	-921.96	79.18	1208.09	0.00	0.00	0.00	-921.59	34.69	1585.10	-924.07	140.18	1581.13	-1080.41	27.99	1564.13	-1083.77	137.02	1558.14	354.78	1090.41	72.82	955.06	1030.98	73.10	416.70
3.96000	-844.63	104.85	33.37	-871.94	97.69	30.92	-1044.27	122.78	23.18	-1039.23	126.04	69.55	-835.90	-76.18	23.70	-856.83	-59.58	30.67	-1008.07	-37.16	71.46	-990.91	-39.29	122.49	-912.59	79.67	1208.24	0.00	0.00	0.00	-916.31	34.64	1585.00	-917.49	140.03	1581.16	-1074.63	28.88	1563.97	-1077.22	137.61	1557.86	355.89	1089.64	73.32	955.38	1030.95	73.25	415.62
3.97000	-842.47	105.16	33.84	-872.59	97.10	31.12	-1044.46	122.52	23.06	-1038.98	125.77	69.45	-810.30	-73.15	24.74	-831.58	-57.15	31.20	-985.27	-39.30	65.13	-971.53	-40.34	116.63	-908.96	80.32	1207.73	0.00	0.00	0.00	-911.02	34.86	1585.04	-909.64	139.76	1581.12	-1069.19	30.33	1563.80	-1071.45	137.62	1557.82	352.85	1091.36	72.21	955.46	1030.89	73.26	416.19
3.98000	-844.90	105.74	33.81	-871.80	97.47	31.43	-1044.69	121.76	22.91	-1038.71	125.82	69.52	-786.37	-69.73	26.26	-808.07	-54.65	32.04	-963.91	-39.36	58.10	-951.88	-41.37	111.09	-908.05	80.11	1207.26	0.00	0.00	0.00	-905.43	34.83	1585.05	-903.79	139.82	1581.13	-1062.62	29.57	1563.44	-1064.86	138.83	1557.79	354.17	1090.63	72.63	956.02	1030.99	73.47	415.36
3.99000	-842.05	106.41	34.55	-871.43	97.89	31.84	-1044.14	122.64	23.38	-1038.98	125.05	69.42	-762.88	-66.87	28.42	-785.19	-51.73	33.39	-941.03	-41.51	52.92	-932.55	-41.89	105.60	-903.33	80.00	1206.94	0.00	0.00	0.00	-899.71	34.83	1584.93	-899.82	140.07	1581.11	-1056.68	29.61	1563.29	-1057.69	140.94	1557.46	355.10	1090.05	73.24	955.60	1031.28	73.16	414.64
4.00000	-842.01	106.36	34.63	-870.54	96.83	32.00	-1044.65	121.92	23.08	-1038.38	125.67	69.67	-738.98	-63.97	30.97	-762.25	-49.31	35.06	-919.07	-42.67	47.84	-912.65	-42.84	101.04	-892.56	79.90	1206.68	0.00	0.00	0.00	-893.23	34.85	1584.78	-892.38	140.22	1580.89	-1051.30	30.83	1563.29	-1052.17	139.88	1557.32	354.17	1090.43	72.62	955.64	1031.15	73.25	416.05
4.01000	-840.96	106.50	34.45	-870.91	97.76	33.07	-1044.40	122.23	23.26	-1038.70	124.77	69.36	-715.41	-60.99	33.61	-738.80	-46.77	37.18	-896.65	-44.11	43.90	-892.79	-43.57	96.96	-887.35	80.15	1206.11	0.00	0.00	0.00	-888.00	34.87	1584.69	-886.09	140.22	1580.77	-1045.17	31.08	1563.15	-1046.36	140.17	1557.18	355.45	1090.47	73.07	955.64	1030.67	73.48	414.84
4.02000	-839.31	106.24	35.05	-869.68	97.76	32.82	-1044.48	121.86	23.24	-1038.14	124.90	69.63	-693.70	-57.59	36.05	-715.57	-44.05	39.46	-875.05	-44.13	40.00	-872.90	-43.80	93.28	-872.99	79.78	1206.30	0.00	0.00	0.00	-881.83	34.73	1584.44	-880.07	140.39	1580.33	-1038.69	30.53	1562.89	-1040.13	141.17	1556.86	355.61	1089.62	73.52	954.60	1030.87	73.11	413.67
4.03000	-836.05	110.50	38.90	-872.06	97.85	31.74	-1044.35	121.93	23.23	-1037.78	124.94	69.60	-669.41	-54.38	39.39	-692.20	-41.38	41.84	-853.29	-44.46	37.20	-853.12	-44.13	90.30	-872.85	80.39	1205.34	0.00	0.00	0.00	-874.24	34.76	1584.08	-874.36	140.23	1580.12	-1032.27	30.20	1562.74	-1033.02	142.76	1556.44	354.13	1089.74	73.10	954.93	1030.93	73.14	413.97
4.04000	-831.16	109.98	38.29	-871.37	98.06	31.28	-1044.31	122.13	23.57	-1037.58	124.48	69.64	-647.59	-51.48	41.93	-670.95	-38.64	43.72	-831.48	-45.00	35.50	-833.68	-43.70	87.67	-872.74	80.03	1205.52	0.00	0.00	0.00	-868.04	34.65	1583.83	-870.75	139.93	1580.02	-1026.66	31.00	1562.49	-1026.79	142.62	1556.15	354.39	1088.34	73.38	955.13	1030.77	73.29	415.14
4.05000	-836.62	109.97	35.96	-871.81	98.85	30.67	-1044.67	121.02	23.12	-1037.10	124.61	69.82	-628.78	-48.84	43.99	-651.30	-36.34	45.47	-810.71	-44.02	33.82	-813.75	-44.41	86.35	-866.37	79.45	1204.97	0.00	0.00	0.00	-862.49	34.33	1583.48	-863.24	139.89	1579.54	-1020.47	31.07	1562.17	-1020.72	142.19	1555.91	354.69	1089.47	73.11	955.27	1030.69	73.28	415.02
4.06000	-834.03	109.06	35.42	-870.01	99.13	30.72	-1044.23	121.55	23.51	-1036.52	124.88	70.08	-607.07	-45.76	47.40	-630.43	-33.69	48.19	-790.51	-43.37	32.97	-794.74	-44.19	85.22	-859.64	79.46	1204.19	0.00	0.00	0.00	-857.34	34.12	1583.16	-857.03	140.01	1579.04	-1014.37	30.89	1561.73	-1014.83	141.18	1555.32	354.47	1090.36	72.86	954.95	1030.58	73.23	415.85
4.07000	-837.35	106.50	33.39	-870.55	98.36	30.12	-1044.30	121.47	23.63	-1036.37	124.54	70.09	-589.30	-43.07	50.36	-611.84	-31.12	51.15	-770.70	-42.76	32.69	-776.68	-43.72	84.52	-851.87	78.82	1203.92	0.00	0.00	0.00	-851.22	33.72	1582.78	-848.39	139.49	1578.49	-1007.87	30.31	1561.20	-1008.17	141.64	1554.76	357.08	1089.51	73.63	955.26	1030.85	73.25	415.52
4.08000	-844.39	106.65	31.12	-871.73	98.64	29.48	-1044.10	121.41	23.76	-1036.16	124.35	70.15	-571.00	-40.03	54.87	-593.03	-28.34	54.97	-751.73	-41.61	32.53	-759.48	-43.06	84.19	-850.54	78.52	1202.73	0.00	0.00	0.00	-844.41	33.29	1582.33	-841.19	139.12	1577.95	-1001.47	29.89	1560.54	-1001.74	141.62	1554.35	356.66	1088.29	74.08	955.26	1030.88	73.28	415.49
4.09000	-845.77	104.16	28.38	-872.98	98.19	29.08	-1044.40	120.84	23.70	-1036.04	123.97	70.24	-552.94	-36.61	60.18	-574.61	-25.69	59.97	-733.69	-40.67	32.60	-742.93	-42.90	84.47	-839.58	78.49	1201.97	0.00	0.00	0.00	-838.36	32.88	1581.78	-837.69	138.34	1577.60	-995.18	29.42	1559.98	-996.19	139.22	1553.78	356.82	1088.66	73.92	955.72	1031.08	73.34	416.14
4.10000	-845.19	103.85	28.49	-872.86	98.41	29.25	-1044.03	121.39	24.01	-1035.43	124.73	70.69	-535.73	-33.43	66.21	-556.91	-22.76	65.50	-716.59	-40.24	32.98	-727.62	-42.92	84.82	-833.41	77.59	1201.62	0.00	0.00	0.00	-831.66	32.16	1581.16	-831.43	138.19	1577.09	-989.52	29.59	1559.33	-989.94	138.99	1552.96	354.27	1090.01	72.89	955.54	1031.39	73.15	414.89
4.11000	-848.65	104.00	27.89	-874.34	98.43	28.77	-1043.96	121.29	24.00	-1035.81	123.91	70.50	-521.57	-30.54	71.69	-544.46	-21.57	69.59	-700.82	-39.79	33.40	-713.34	-42.87	85.26	-824.96	76.75	1200.52	0.00	0.00	0.00	-825.61	31.41	1580.51	-823.93	137.55	1576.35	-983.18	28.91	1558.30	-982.93	140.09	1551.74	354.60	1090.20	72.90	955.71	1031.21	73.30	415.28
4.12000	-845.75	103.89	28.27	-872.09	98.46	29.06	-1044.29	120.61	23.87	-1035.56	124.31	70.90	-506.21	-26.27	77.69	-531.20	-18.73	74.36	-686.12	-39.80	34.23	-700.07	-43.02	85.84	-819.43	76.71	1199.80	0.00	0.00	0.00	-819.13	30.73	1579.76	-818.37	136.53	1575.73	-976.90	28.06	1557.30	-977.12	138.43	1550.84	353.85	1090.75	72.63	955.41	1030.90	73.27	415.46
4.13000	-847.18	103.16	27.51	-871.60	98.62	29.08	-1044.19	120.74	24.06	-1035.47	124.20	71.13	-494.83	-23.13	82.39	-518.67	-16.47	79.02	-672.64	-40.24	35.22	-687.85	-43.53	86.52	-814.42	75.80	1198.91	0.00	0.00	0.00	-812.86	30.04	1579.03	-812.86	135.76	1574.93	-970.63	27.44	1556.27	-970.47	138.26	1549.99	354.13	1090.07	72.93	955.13	1030.87	73.22	413.42
4.14000	-846.41	103.60	27.74	-873.18	98.52	28.47	-1043.92	120.93	24.45	-1035.46	123.61	71.03	-486.23	-20.28	85.76	-507.30	-15.78	83.37	-660.88	-40.55	35.80	-676.83	-43.98	86.87	-808.07	75.42	1197.54	0.00	0.00	0.00	-806.66	29.14	1578.15	-804.13	134.92	1574.03	-963.87	25.97	1555.14	-963.62	138.29	1548.99	353.56	1090.42	72.76	955.47	1030.94	73.36	414.96
4.15000	-845.29	104.06	28.00	-872.30	98.21	28.54	-1043.63	120.87	24.74	-1035.03	123.91	71.49	-475.82	-18.09	88.69	-497.72	-14.99	86.21	-650.63	-41.04	35.97	-667.43	-44.21	86.81	-801.49	74.78	1196.38	0.00	0.00	0.00	-800.86	28.12	1577.30	-799.48	133.98	1573.26	-957.91	25.65	1554.12	-958.59	135.13	1548.05	354.28	1090.33	72.91	955.56	1030.85	73.39	416.22
4.16000	-842.32	103.81	28.43	-872.22	98.36	28.50	-1043.92	120.03	24.78	-1034.94	123.39	71.76	-466.92	-16.24	90.10	-489.50	-14.08	87.97	-642.00	-41.63	35.54	-659.45	-44.80	86.28	-793.55	73.82	1195.07	0.00	0.00	0.00	-794.13	27.03	1576.42	-793.58	133.05	1572.38	-951.56	24.70	1552.98	-950.84	136.28	1546.70	356.01	1089.48	73.57	955.46	1030.77	73.35	416.82
4.17000	-844.97	103.74	27.83	-872.47	98.56	28.35	-1043.50	120.56	25.32	-1034.56	123.46	72.19	-460.27	-15.97	90.63	-483.41	-13.35	87.71	-635.14	-42.26	34.55	-652.67	-45.58	85.46	-789.21	73.37	1194.39	0.00	0.00	0.00	-788.02	26.07	1575.58	-786.78	132.18	1571.49	-945.45	24.53	1551.93	-944.52	135.26	1545.79	355.07	1089.84	73.19	955.17	1030.98	73.28	415.51
4.18000	-847.30	103.44	27.01	-870.84	98.66	28.57	-1043.76	119.88	25.56	-1034.03	123.65	72.71	-457.38	-15.71	88.80	-478.54	-13.27	86.31	-630.03	-42.55	32.88	-647.62	-45.74	83.78	-781.60	72.39	1193.53	0.00	0.00	0.00	-781.47	24.87	1574.66	-779.59	131.45	1570.59	-938.76	22.87	1550.96	-938.05	134.51	1544.64	353.97	1090.84	72.69	954.91	1031.16	73.09	415.88
4.19000	-846.42	103.71	27.42	-872.02	98.77	28.19	-1043.52	119.78	26.00	-1033.84	123.27	73.04	-453.04	-16.64	86.62	-474.49	-14.61	84.61	-626.75	-42.64	30.84	-643.66	-46.47	82.05	-766.91	71.32	1192.46	0.00	0.00	0.00	-775.05	23.48	1573.74	-772.16	129.93	1569.70	-931.98	21.17	1549.94	-931.89	132.32	1543.86	353.40	1090.60	72.56	955.16	1031.21	73.15	416.04
4.20000	-843.12	103.75	27.96	-871.93	99.16	27.88	-1043.75	119.02	26.19	-1033.70	123.27	73.50	-450.54	-17.78	82.91	-472.35	-14.45	80.41	-625.08	-43.19	29.88	-640.79	-47.43	80.27	-758.71	69.86	1191.52	0.00	0.00	0.00	-768.00	22.08	1572.87	-766.27	128.13	1568.87	-926.00	20.56	1548.94	-925.18	131.74	1542.85	351.79	1090.89	72.27	955.50	1030.84	73.33	415.26
4.21000	-843.67	103.65	27.87	-872.59	98.70	27.70	-1043.05	119.94	27.00	-1033.49	122.86	73.92	-447.45	-20.05	78.29	-471.47	-14.95	74.82	-624.80	-43.28	28.51	-639.23	-48.01	78.08	-756.39	68.02	1190.66	0.00	0.00	0.00	-762.69	20.50	1572.02	-758.89	126.48	1567.78	-919.53	19.25	1547.98	-918.41	131.26	1541.82	354.52	1089.04	73.45	955.52	1030.90	73.24	414.42
4.22000	-846.34	103.57	27.30	-872.09	99.07	27.88	-1043.12	119.44	27.49	-1033.18	123.04	74.64	-448.66	-22.46	72.99	-470.32	-18.39	70.60	-624.56	-43.18	27.20	-638.97	-47.29	75.47	-744.72	67.47	1189.97	0.00	0.00	0.00	-756.39	19.09	1571.17	-753.89	125.29	1566.94	-913.41	18.50	1547.18	-911.16	131.55	1540.60	353.73	1089.59	73.06	955.22	1030.92	73.20	416.01
4.23000	-845.31	103.80	27.71	-871.84	99.00	27.56	-1043.09	119.15	27.96	-1032.74	123.08	75.46	-444.91	-26.36	68.30	-468.76	-20.17	65.57	-623.81	-43.02	26.72	-638.00	-46.16	73.54	-747.31	65.95	1189.03	0.00	0.00	0.00	-749.81	17.38	1570.47	-743.12	123.33	1566.30	-907.23	17.21	1546.37	-905.02	129.03	1539.85	353.92	1089.23	73.31	955.25	1031.05	73.14	416.47
4.24000	-844.22	104.17	28.03	-874.11	99.15	27.07	-1042.85	119.06	28.70	-1032.12	123.89	76.82	-444.91	-29.68	61.14	-462.65	-20.35	61.36	-622.47	-43.37	26.77	-634.48	-46.65	73.32	-739.34	65.06	1188.32	0.00	0.00	0.00	-742.26	15.60	1569.95	-735.51	121.60	1565.78	-900.95	16.08	1545.78	-898.15	128.02	1539.10	354.00	1089.93	73.06	955.26	1031.13	73.16	414.07
4.25000	-846.94	103.41	27.23	-872.18	98.98	27.20	-1042.64	118.91	29.91	-1031.54	123.78	78.05	-441.19	-31.66	54.71	-462.89	-22.11	54.62	-621.62	-43.19	26.52	-631.05	-47.06	73.32	-732.41	64.12	1188.15	0.00	0.00	0.00	-735.87	13.77	1569.93	-728.99	119.54	1565.65	-894.57	14.70	1545.43	-891.57	126.35	1538.73	352.77	1090.97	72.21	955.10	1030.81	73.22	415.63
4.26000	-845.50	103.41	27.17	-872.14	99.27	27.01	-1042.39	118.28	31.39	-1030.93	123.33	79.53	-437.85	-32.00	49.56	-463.04	-22.21	49.43	-620.86	-43.07	26.26	-629.12	-47.44	72.70	-724.08	62.30	1188.16	0.00	0.00	0.00	-730.62	11.82	1570.09	-722.36	117.63	1565.79	-888.18	13.09	1545.45	-884.59	125.66	1538.58	353.56	1090.65	72.72	954.93	1030.62	73.31	415.71
4.27000	-844.25	103.55	27.40	-870.12	99.67	27.26	-1041.69	118.52	33.79	-1029.15	124.13	82.00	-437.46	-31.18	45.42	-461.91	-21.28	46.00	-620.35	-43.03	26.02	-627.72	-47.64	72.28	-717.27	60.65	1188.55	0.00	0.00	0.00	-724.01	9.60	1570.43	-715.80	115.36	1566.26	-881.61	10.96	1545.62	-878.07	123.10	1539.08	353.39	1090.94	72.71	955.10	1030.94	73.19	414.13
4.28000	-848.49	103.28	26.18	-871.75	99.58	26.72	-1040.81	118.71	36.36	-1028.03	123.70	84.28	-436.49	-30.14	42.30	-460.74	-20.08	43.59	-619.58	-43.98	26.50	-626.37	-47.88	72.48	-710.74	59.69	1188.78	0.00	0.00	0.00	-718.41	7.50	1571.07	-709.13	113.06	1567.00	-875.44	9.63	1546.17	-871.59	121.13	1539.84	354.49	1090.46	73.00	955.38	1030.98	73.21	414.74
4.29000	-847.51	103.95	26.53	-869.88	99.84	26.75	-1039.58	119.16	39.32	-1026.81	123.04	86.80	-436.00	-28.94	40.06	-460.35	-19.15	41.46	-619.31	-43.62	26.37	-625.33	-47.89	72.66	-700.66	58.41	1189.78	0.00	0.00	0.00	-711.65	5.21	1571.90	-702.45	111.06	1567.93	-868.88	7.64	1546.68	-864.90	119.84	1540.49	355.22	1089.53	73.33	954.99	1031.14	73.03	415.20
4.30000	-845.79	103.75	26.53	-870.48	99.62	26.58	-1038.28	119.98	42.83	-1024.74	123.51	90.08	-435.19	-27.77	38.31	-459.34	-18.38	40.16	-618.86	-43.95	26.57	-624.46	-48.06	72.81	-697.90	57.17	1190.81	0.00	0.00	0.00	-704.56	3.04	1572.92	-695.84	108.72	1569.24	-862.47	5.99	1547.44	-858.48	117.27	1541.68	354.94	1089.39	73.42	954.95	1031.07	73.12	416.12
4.31000	-843.88	103.89	26.75	-871.44	99.68	26.12	-1037.01	120.30	46.32	-1022.34	124.02	93.79	-434.41	-27.85	37.26	-458.98	-18.26	39.04	-618.78	-43.85	26.42	-623.89	-48.08	72.76	-694.45	55.59	1192.58	0.00	0.00	0.00	-698.30	0.72	1573.98	-689.27	106.19	1570.64	-856.10	4.09	1548.40	-851.70	115.92	1542.68	355.26	1089.72	73.18	955.33	1030.84	73.25	414.97
4.32000	-844.23	104.26	26.33	-869.74	100.01	26.51	-1035.73	120.69	50.11	-1019.91	124.63	97.70	-434.57	-27.59	36.01	-459.16	-17.95	38.05	-618.65	-44.30	26.56	-623.32	-48.40	72.88	-688.25	53.92	1194.15	0.00	0.00	0.00	-692.50	-1.61	1575.12	-682.80	103.51	1572.08	-849.38	1.75	1549.32	-845.18	113.45	1544.12	354.71	1089.58	73.17	955.53	1030.48	73.48	414.87
4.33000	-844.14	103.47	26.39	-870.82	99.40	26.23	-1033.83	121.81	54.55	-1017.37	124.55	101.43	-431.98	-27.97	36.05	-458.38	-17.75	37.57	-618.43	-44.78	26.64	-622.82	-48.88	72.95	-679.34	52.39	1195.85	0.00	0.00	0.00	-686.38	-3.70	1576.39	-676.04	101.85	1573.51	-842.80	-0.38	1550.44	-838.72	111.25	1545.46	355.15	1089.38	73.51	955.35	1030.49	73.39	414.76
4.34000	-844.66	103.93	26.10	-868.65	99.49	26.51	-1031.85	122.23	59.00	-1013.69	125.69	105.91	-433.41	-27.89	34.87	-458.67	-17.68	36.89	-618.61	-44.70	26.43	-622.28	-49.61	73.18	-663.94	50.74	1197.95	0.00	0.00	0.00	-679.54	-6.00	1577.64	-670.01	98.75	1575.11	-836.33	-2.31	1551.76	-831.98	109.08	1546.91	354.61	1090.37	72.99	955.23	1030.95	73.13	414.87
4.35000	-843.73	103.65	26.15	-867.58	99.80	26.51	-1029.73	122.38	63.54	-1010.02	126.23	110.24	-434.07	-27.52	34.03	-457.95	-17.43	36.32	-618.55	-44.93	26.41	-622.22	-49.52	73.00	-664.92	48.61	1199.21	0.00	0.00	0.00	-673.03	-7.96	1578.87	-663.63	96.69	1576.47	-829.66	-4.74	1552.94	-825.29	107.53	1548.17	355.14	1089.58	73.27	955.23	1030.84	73.27	415.00
4.36000	-842.39	103.73	26.37	-868.08	99.39	26.14	-1026.58	123.42	68.83	-1004.59	128.84	115.90	-434.41	-27.23	33.21	-456.61	-17.23	36.14	-618.36	-44.96	26.30	-621.90	-50.01	73.14	-654.93	47.52	1201.48	0.00	0.00	0.00	-667.31	-10.06	1580.06	-657.15	94.77	1577.68	-823.24	-6.80	1554.09	-818.56	106.41	1549.51	355.09	1089.57	73.34	955.07	1030.89	73.27	414.24
4.37000	-843.13	103.90	25.98	-867.61	98.90	26.37	-1023.42	123.45	74.00	-999.57	129.61	120.87	-433.60	-27.45	32.82	-457.61	-17.27	35.20	-618.37	-44.82	26.17	-621.74	-50.05	73.11	-646.74	45.73	1203.81	0.00	0.00	0.00	-661.22	-11.84	1581.19	-650.82	92.89	1578.78	-817.23	-8.00	1555.33	-812.88	103.08	1550.72	353.85	1089.70	73.12	955.03	1031.04	73.06	413.74
4.38000	-841.46	104.27	26.12	-866.70	99.13	26.58	-1019.88	123.57	79.65	-994.17	130.50	125.84	-433.13	-27.28	32.13	-457.92	-17.34	34.51	-618.39	-44.60	26.03	-621.59	-49.83	72.97	-636.05	43.89	1205.06	0.00	0.00	0.00	-653.60	-13.58	1582.09	-644.41	91.48	1579.85	-810.55	-10.48	1556.25	-806.49	102.02	1551.47	355.54	1089.71	73.58	955.38	1030.65	73.29	414.66
4.39000	-841.12	103.59	26.07	-865.89	99.25	26.64	-1015.11	124.55	85.74	-988.34	131.15	130.69	-431.23	-27.08	31.91	-458.05	-17.35	33.71	-618.00	-45.31	26.50	-621.26	-49.79	72.95	-633.82	42.05	1206.14	0.00	0.00	0.00	-647.10	-15.16	1583.01	-638.10	89.96	1580.65	-804.14	-12.39	1557.07	-800.34	100.03	1552.17	355.34	1090.03	73.26	955.34	1030.80	73.28	415.44
4.40000	-841.92	104.59	25.40	-865.79	98.86	26.71	-1009.82	125.71	92.34	-981.30	132.38	135.89	-434.61	-27.36	30.36	-457.15	-17.02	33.45	-617.83	-45.00	26.45	-620.97	-49.58	72.82	-627.80	40.75	1207.56	0.00	0.00	0.00	-641.21	-16.54	1583.80	-631.96	88.10	1581.35	-797.38	-14.83	1557.73	-794.18	97.60	1552.67	354.36	1089.74	73.12	955.41	1031.08	73.16	415.15
4.41000	-840.04	104.58	24.96	-864.34	99.18	26.72	-1003.86	126.31	99.16	-973.33	133.91	141.42	-433.12	-27.27	29.95	-456.57	-16.91	32.97	-617.67	-44.75	26.56	-620.65	-49.26	72.64	-624.84	39.41	1208.24	0.00	0.00	0.00	-634.00	-17.88	1584.43	-625.87	86.56	1581.74	-790.94	-16.52	1558.15	-788.55	94.66	1553.15	354.54	1090.45	72.90	955.03	1030.75	73.30	413.95
4.42000	-840.09	105.03	24.67	-863.09	99.09	26.78	-997.12	127.15	106.53	-965.23	134.55	146.92	-432.76	-27.02	29.31	-456.28	-17.13	32.48	-617.81	-44.06	26.38	-620.26	-49.13	72.59	-614.80	37.64	1208.63	0.00	0.00	0.00	-628.21	-19.18	1585.00	-619.74	85.54	1582.05	-784.52	-18.42	1558.42	-781.90	94.39	1553.01	355.97	1089.99	73.50	955.26	1030.59	73.38	413.17
4.43000	-838.19	105.61	24.26	-862.51	99.75	26.58	-989.70	128.26	114.62	-956.14	135.10	152.68	-431.51	-27.00	29.01	-455.97	-16.98	31.98	-617.62	-43.78	26.49	-620.02	-48.64	72.40	-608.17	36.68	1208.74	0.00	0.00	0.00	-620.92	-20.47	1585.43	-613.66	84.45	1582.40	-778.01	-20.44	1558.51	-776.30	91.45	1552.89	355.31	1090.24	73.18	955.39	1030.73	73.36	413.96
4.44000	-836.33	105.88	23.59	-858.83	100.17	27.36	-981.63	129.22	123.37	-946.69	135.21	158.92	-431.06	-26.94	28.93	-456.29	-16.89	31.62	-617.24	-44.04	26.75	-619.57	-48.86	72.43	-598.62	36.12	1208.69	0.00	0.00	0.00	-615.22	-21.77	1585.84	-607.96	82.78	1582.60	-771.16	-22.84	1558.37	-769.83	89.92	1552.54	355.00	1090.36	72.88	955.42	1030.86	73.37	415.01
4.45000	-832.76	106.20	22.91	-854.65	100.81	27.99	-973.02	129.33	132.16	-937.75	135.14	164.45	-431.12	-27.02	28.38	-456.22	-16.84	31.48	-617.27	-43.95	26.69	-619.51	-48.94	72.37	-597.43	34.76	1208.28	0.00	0.00	0.00	-608.45	-23.06	1586.15	-601.83	82.04	1582.82	-764.34	-25.35	1558.09	-764.14	87.54	1552.28	355.09	1089.75	73.21	955.43	1030.87	73.27	416.03
4.46000	-832.50	107.07	21.33	-852.04	100.80	28.77	-963.57	129.74	141.51	-928.09	134.95	171.39	-431.26	-26.48	28.32	-456.10	-17.03	31.49	-617.41	-43.63	26.46	-619.54	-48.71	72.13	-589.13	33.78	1207.70	0.00	0.00	0.00	-601.93	-24.30	1586.44	-599.32	81.38	1582.95	-757.83	-27.26	1557.84	-757.85	85.97	1551.82	355.50	1089.61	73.22	955.18	1031.08	73.12	415.60
4.47000	-830.10	107.17	20.21	-848.04	101.41	29.68	-954.26	128.34	150.30	-915.63	133.83	179.77	-431.83	-26.76	28.27	-456.92	-17.04	31.09	-617.33	-43.71	26.44	-619.23	-49.40	72.29	-579.58	33.33	1207.16	0.00	0.00	0.00	-595.62	-25.36	1586.87	-594.77	80.59	1583.39	-751.36	-29.10	1557.56	-751.61	84.15	1551.47	355.17	1090.11	73.16	954.92	1031.12	73.13	415.42
4.48000	-826.26	107.76	19.10	-842.67	101.96	30.87	-943.96	127.39	159.31	-904.48	131.88	186.57	-430.69	-26.47	28.32	-456.75	-16.97	31.13	-617.13	-44.16	26.61	-619.23	-49.30	72.05	-576.71	32.81	1206.79	0.00	0.00	0.00	-588.86	-26.60	1587.18	-587.76	79.45	1583.83	-744.34	-31.90	1557.21	-745.64	81.87	1551.28	356.08	1089.57	73.48	954.71	1031.15	73.05	414.85
4.49000	-821.95	109.21	17.95	-837.43	102.61	32.07	-933.42	126.22	168.20	-891.87	131.36	193.96	-431.46	-26.90	27.88	-457.32	-17.03	30.96	-617.17	-44.17	26.51	-619.23	-49.21	71.86	-573.85	32.84	1206.25	0.00	0.00	0.00	-582.18	-27.61	1587.50	-582.83	78.37	1584.16	-737.91	-33.55	1556.91	-739.59	79.63	1551.01	354.69	1089.74	72.97	955.13	1030.83	73.15	412.31
4.50000	-819.45	109.99	15.95	-830.91	103.71	33.64	-922.79	124.55	176.99	-879.23	129.75	200.79	-429.79	-26.67	28.36	-456.25	-17.02	31.10	-617.24	-44.07	26.42	-619.02	-49.37	71.96	-570.49	32.54	1206.01	0.00	0.00	0.00	-575.99	-28.58	1587.71	-573.99	77.72	1584.23	-731.52	-34.87	1556.70	-733.27	78.41	1550.78	355.51	1089.79	73.18	955.38	1030.95	73.21	414.44
4.51000	-813.58	110.74	14.71	-823.26	104.90	35.99	-912.22	122.66	184.77	-867.05	126.86	206.90	-431.04	-26.41	27.88	-455.95	-16.88	31.24	-617.21	-44.12	26.43	-619.18	-48.96	71.77	-556.13	32.08	1205.77	0.00	0.00	0.00	-568.43	-29.49	1587.98	-568.37	76.45	1584.63	-724.56	-37.30	1556.50	-727.68	75.81	1550.70	354.60	1089.64	73.23	955.28	1030.90	73.27	414.43
4.52000	-805.17	112.88	17.51	-814.29	106.36	38.79	-897.44	121.77	191.29	-853.72	125.41	213.39	-432.14	-26.25	27.46	-457.43	-17.17	30.67	-617.33	-43.85	26.31	-618.56	-49.75	72.24	-556.33	31.60	1205.93	0.00	0.00	0.00	-561.72	-30.57	1588.23	-562.15	75.47	1585.10	-717.63	-39.40	1556.46	-721.55	73.94	1550.91	355.09	1089.75	73.19	955.39	1030.83	73.30	413.56
4.53000	-793.62	116.42	21.79	-801.20	107.83	43.29	-883.46	118.64	196.24	-840.53	123.19	218.81	-432.11	-26.38	27.47	-456.91	-16.81	30.78	-617.33	-43.89	26.42	-618.59	-49.31	72.10	-553.09	31.34	1205.92	0.00	0.00	0.00	-556.12	-31.45	1588.44	-560.16	74.69	1585.58	-711.09	-40.76	1556.63	-715.55	72.13	1551.23	355.53	1089.44	73.35	955.37	1030.66	73.29	414.19
4.54000	-776.51	119.67	27.83	-784.74	111.21	48.47	-871.51	115.74	199.94	-827.76	119.82	222.85	-431.91	-26.52	27.70	-457.39	-16.77	30.58	-617.27	-43.78	26.42	-618.30	-49.56	72.41	-549.96	30.67	1205.95	0.00	0.00	0.00	-549.98	-32.19	1588.63	-554.30	73.80	1585.78	-704.17	-42.89	1556.92	-709.61	70.06	1551.71	353.73	1090.52	72.64	955.32	1030.70	73.36	414.59
4.55000	-759.49	124.13	32.87	-766.72	114.69	53.65	-858.40	112.37	202.15	-814.27	116.83	226.17	-431.69	-26.61	27.55	-457.08	-16.79	30.70	-617.44	-43.62	26.30	-618.26	-49.47	72.50	-537.57	30.42	1205.98	0.00	0.00	0.00	-542.52	-32.78	1588.68	-546.54	73.50	1585.78	-697.35	-44.55	1557.39	-703.12	69.16	1552.23	353.17	1089.62	72.93	955.24	1030.78	73.32	414.91
4.56000	-739.80	128.01	37.94	-748.16	117.63	57.72	-843.77	109.51	203.19	-800.02	114.40	228.57	-431.55	-26.53	27.68	-457.60	-16.79	30.41	-617.39	-43.63	26.37	-618.25	-49.23	72.52	-536.16	29.86	1206.22	0.00	0.00	0.00	-535.99	-33.33	1588.72	-539.62	72.46	1586.04	-690.61	-46.03	1557.98	-697.24	67.40	1552.85	354.16	1090.17	72.92	955.05	1030.91	73.12	416.71
4.57000	-722.29	131.64	41.46	-730.96	120.22	60.30	-828.65	107.04	203.15	-785.84	111.54	229.48	-431.75	-26.55	27.53	-457.31	-16.81	30.39	-617.24	-43.87	26.51	-617.88	-49.71	72.94	-526.32	29.79	1206.49	0.00	0.00	0.00	-529.19	-33.90	1588.69	-535.59	71.97	1586.25	-683.88	-47.58	1558.65	-691.67	64.95	1553.63	353.84	1089.49	72.96	954.88	1031.08	73.04	416.08
4.58000	-701.14	135.33	44.55	-712.78	122.98	62.05	-813.17	104.81	201.98	-770.39	109.99	229.53	-431.83	-26.85	27.37	-456.77	-16.84	30.69	-617.29	-43.66	26.50	-618.03	-49.31	72.90	-529.29	29.10	1206.74	0.00	0.00	0.00	-522.12	-34.32	1588.68	-528.45	71.41	1586.05	-677.21	-49.10	1559.33	-686.46	62.38	1554.43	354.38	1089.70	73.10	955.24	1030.45	73.37	413.59
4.59000	-679.65	137.75	46.41	-690.60	124.86	63.83	-797.42	102.81	199.57	-754.71	107.90	227.89	-431.30	-26.61	27.55	-456.70	-16.66	30.62	-617.28	-43.55	26.56	-618.05	-48.92	72.87	-526.21	28.86	1207.03	0.00	0.00	0.00	-515.77	-34.40	1588.50	-522.08	71.47	1585.74	-670.52	-50.66	1559.97	-679.33	63.35	1554.78	353.95	1088.96	73.06	954.85	1030.71	73.16	415.39
4.60000	-656.64	139.97	47.69	-671.19	126.95	63.87	-780.56	102.36	196.62	-738.95	106.39	225.24	-432.44	-26.51	27.39	-457.30	-17.31	30.51	-617.11	-43.86	26.92	-617.85	-48.98	73.13	-519.00	28.39	1206.88	0.00	0.00	0.00	-508.72	-34.58	1588.25	-517.18	71.24	1585.44	-664.08	-51.80	1560.60	-674.05	60.71	1555.47	354.23	1089.31	73.08	955.21	1030.76	73.26	414.71
4.61000	-634.47	142.66	47.92	-650.06	128.59	63.49	-763.32	101.55	192.12	-722.96	105.27	221.59	-432.84	-26.42	27.17	-456.56	-17.25	30.58	-617.23	-43.59	26.89	-617.90	-48.57	72.97	-508.63	28.45	1207.16	0.00	0.00	0.00	-502.10	-34.66	1587.95	-510.78	70.58	1585.13	-657.61	-53.05	1561.11	-667.83	60.08	1555.94	354.44	1090.21	72.82	955.52	1030.68	73.34	414.62
4.62000	-613.29	144.37	47.31	-625.98	130.63	62.94	-746.20	100.30	186.14	-706.40	104.74	217.13	-431.98	-26.42	27.58	-456.32	-17.42	30.69	-617.29	-43.04	26.66	-617.53	-48.79	73.19	-504.02	27.55	1207.37	0.00	0.00	0.00	-496.15	-34.79	1587.64	-503.09	70.68	1584.57	-651.03	-54.50	1561.51	-662.30	58.53	1556.16	353.84	1090.39	72.66	954.90	1030.82	73.14	415.25
4.63000	-592.24	145.63	45.90	-603.35	131.49	61.58	-728.22	100.87	179.72	-689.33	105.21	211.94	-432.47	-27.37	27.49	-457.12	-17.76	30.46	-617.03	-43.31	26.97	-617.39	-48.69	73.27	-494.43	22.79	1207.21	0.00	0.00	0.00	-489.81	-35.01	1587.25	-499.33	70.42	1584.19	-644.60	-55.68	1561.85	-656.59	56.54	1556.51	354.39	1090.08	72.97	954.72	1030.50	73.23	415.45
4.64000	-566.64	147.10	45.20	-581.52	132.84	59.41	-709.93	100.96	171.87	-672.41	104.44	205.48	-432.25	-26.93	27.83	-456.98	-18.01	30.47	-617.01	-43.23	27.06	-617.20	-48.60	73.38	-486.26	21.49	1207.23	0.00	0.00	0.00	-482.97	-35.12	1586.79	-491.81	70.14	1583.57	-638.12	-56.85	1562.15	-650.64	56.06	1556.72	354.77	1091.25	72.60	954.80	1030.72	73.16	415.96
4.65000	-542.39	148.27	43.54	-557.48	134.36	57.05	-691.14	101.11	163.15	-654.71	105.29	198.84	-432.07	-26.93	28.09	-456.25	-17.87	30.71	-616.83	-43.00	27.13	-617.02	-48.40	73.38	-482.39	20.73	1206.99	0.00	0.00	0.00	-476.67	-35.24	1586.33	-486.49	69.77	1583.03	-631.70	-58.09	1562.29	-645.18	54.98	1556.71	355.47	1089.32	73.30	954.67	1031.06	73.07	414.86
4.66000	-518.41	148.75	41.65	-531.79	134.91	55.33	-671.43	102.00	154.07	-636.43	106.33	191.65	-432.02	-27.33	28.54	-456.94	-17.72	30.53	-616.92	-42.66	27.08	-616.71	-48.61	73.60	-477.78	20.49	1206.56	0.00	0.00	0.00	-470.26	-35.58	1585.88	-480.97	69.66	1582.45	-625.53	-58.99	1562.41	-639.75	53.05	1556.91	354.21	1089.66	72.83	954.70	1030.96	73.06	414.29
4.67000	-491.48	149.03	40.41	-507.37	136.09	52.92	-651.38	102.66	144.08	-617.76	106.82	183.41	-432.66	-27.64	28.39	-455.69	-17.27	30.97	-616.85	-42.69	27.27	-616.65	-48.27	73.62	-473.00	19.56	1206.02	0.00	0.00	0.00	-463.86	-35.80	1585.37	-476.78	69.21	1582.18	-619.37	-59.98	1562.44	-634.49	50.74	1557.13	354.11	1089.86	72.76	955.41	1030.86	73.27	415.11
4.68000	-464.69	149.09	39.04	-482.57	136.30	50.32	-630.27	103.53	133.83	-598.69	108.25	175.34	-433.07	-27.72	28.85	-455.61	-16.93	31.08	-616.84	-42.28	27.22	-616.45	-48.19	73.74	-467.83	19.92	1205.96	0.00	0.00	0.00	-458.36	-36.28	1584.93	-471.08	68.99	1581.72	-613.21	-60.97	1562.39	-627.71	52.15	1556.99	354.06	1089.97	72.77	955.03	1031.07	73.09	415.27
4.69000	-438.95	148.74	37.81	-455.99	136.31	48.46	-608.29	105.21	123.53	-579.36	108.99	166.75	-433.19	-27.76	28.98	-455.83	-16.95	31.09	-616.41	-43.02	27.83	-616.21	-47.97	73.84	-463.20	19.75	1205.71	0.00	0.00	0.00	-452.11	-36.81	1584.45	-464.63	68.49	1581.32	-607.23	-61.84	1562.27	-622.14	51.20	1556.82	354.47	1089.13	73.14	954.58	1031.03	73.02	414.64
4.70000	-410.28	148.40	37.29	-428.86	136.78	47.18	-587.02	104.61	112.25	-559.38	110.46	158.08	-433.10	-28.43	29.44	-454.92	-17.02	31.53	-616.49	-42.50	27.82	-615.72	-48.17	74.24	-457.17	19.31	1205.38	0.00	0.00	0.00	-447.28	-37.33	1584.09	-458.78	68.06	1580.95	-601.25	-62.84	1562.06	-616.77	49.83	1556.76	354.28	1088.17	73.44	954.82	1030.87	73.13	413.97
4.71000	-384.77	148.02	36.34	-403.85	135.90	45.10	-564.53	106.35	101.93	-539.24	111.99	149.41	-431.78	-28.70	30.12	-453.26	-17.51	32.25	-616.47	-42.13	27.80	-615.72	-47.64	74.14	-451.08	19.07	1205.25	0.00	0.00	0.00	-441.25	-37.97	1583.68	-455.26	67.49	1580.69	-595.47	-63.49	1561.87	-610.50	50.70	1556.73	353.94	1089.93	72.81	954.95	1030.79	73.18	414.84
4.72000	-357.51	147.41	35.84	-376.87	135.82	43.98	-542.08	106.99	91.48	-519.36	113.15	140.54	-430.00	-28.96	30.67	-450.65	-18.61	35.18	-616.39	-42.02	28.05	-615.19	-47.79	74.51	-446.51	18.36	1204.84	0.00	0.00	0.00	-435.06	-38.51	1583.22	-446.32	66.60	1580.28	-589.88	-63.79	1561.66	-605.25	48.56	1556.75	352.45	1089.93	72.56	955.35	1030.73	73.29	416.68
4.73000	-331.62	147.05	35.30	-349.99	135.41	43.05	-519.65	108.33	81.67	-499.10	114.43	131.97	-428.77	-29.73	34.27	-449.52	-19.77	36.37	-616.12	-42.16	28.43	-614.88	-47.50	74.63	-440.15	17.55	1204.46	0.00	0.00	0.00	-429.26	-39.12	1582.85	-439.52	66.43	1580.11	-584.25	-64.21	1561.35	-599.64	48.08	1556.49	355.23	1089.25	73.19	954.97	1030.66	73.28	415.02
4.74000	-305.22	146.12	35.54	-326.58	134.87	41.56	-496.76	109.29	72.21	-478.10	115.91	123.74	-428.53	-29.14	33.94	-448.12	-20.12	36.88	-616.08	-42.01	28.61	-614.55	-47.54	74.94	-434.85	18.28	1204.17	0.00	0.00	0.00	-423.30	-39.68	1582.36	-434.80	66.10	1579.80	-578.55	-64.87	1560.98	-594.31	46.55	1556.53	354.86	1090.89	72.64	954.96	1030.90	73.17	413.03
4.75000	-279.76	145.00	35.77	-300.15	134.48	41.44	-472.90	111.31	63.90	-457.21	116.79	115.81	-427.35	-28.31	33.10	-449.01	-20.30	36.34	-616.06	-41.62	28.64	-614.43	-47.10	75.02	-430.08	17.96	1203.59	0.00	0.00	0.00	-418.25	-40.21	1582.01	-429.40	65.40	1579.63	-572.92	-65.32	1560.57	-588.59	46.64	1556.16	354.34	1090.11	72.71	954.78	1030.96	73.09	414.24
4.76000	-253.88	144.53	37.12	-275.55	133.87	41.59	-449.26	113.08	56.23	-435.90	118.24	108.69	-423.59	-28.33	32.98	-448.09	-19.92	35.72	-615.90	-41.62	28.95	-614.11	-46.96	75.19	-424.05	19.12	1203.47	0.00	0.00	0.00	-412.16	-40.74	1581.46	-424.38	64.92	1579.40	-567.40	-65.52	1560.07	-582.87	46.34	1555.83	354.60	1089.11	73.14	955.11	1031.27	73.07	417.02
4.77000	-228.46	143.11	39.29	-249.75	133.14	43.01	-425.27	114.87	49.51	-414.65	119.16	102.37	-424.69	-27.84	31.60	-448.62	-19.27	34.65	-615.88	-41.12	28.99	-613.98	-46.65	75.36	-426.83	23.20	1202.93	0.00	0.00	0.00	-406.61	-41.30	1580.95	-418.71	64.47	1579.00	-561.81	-65.83	1559.61	-577.10	46.07	1555.72	355.75	1089.51	73.16	955.04	1031.03	73.09	415.52
4.78000	-202.90	142.41	42.59	-227.13	132.72	44.62	-401.20	117.82	44.32	-393.47	120.36	97.07	-426.46	-27.41	29.95	-451.94	-18.54	32.01	-616.00	-40.73	29.04	-613.64	-46.91	75.72	-423.90	23.67	1202.55	0.00	0.00	0.00	-401.45	-41.83	1580.40	-413.43	64.00	1578.77	-556.32	-65.92	1559.06	-571.53	45.90	1555.28	355.50	1089.89	73.09	954.93	1030.91	73.17	415.27
4.79000	-179.79	141.37	46.05	-202.93	132.38	47.49	-377.87	119.71	39.87	-372.43	122.18	92.76	-428.00	-27.32	28.90	-453.74	-18.45	30.99	-615.72	-40.97	29.38	-613.47	-46.62	75.89	-416.46	23.74	1202.09	0.00	0.00	0.00	-395.27	-42.36	1579.83	-407.15	63.53	1578.26	-550.84	-65.92	1558.52	-565.90	45.62	1554.87	355.52	1089.65	73.27	954.63	1031.11	73.05	417.29
4.80000	-157.80	140.83	49.54	-181.01	131.73	50.71	-354.93	121.73	36.59	-351.70	124.04	89.46	-428.44	-28.12	27.38	-454.19	-18.36	30.78	-615.70	-40.89	29.61	-613.30	-46.56	76.18	-410.50	23.86	1201.49	0.00	0.00	0.00	-390.16	-42.76	1579.28	-401.57	63.23	1577.92	-545.32	-65.91	1557.90	-560.11	46.10	1554.36	354.05	1090.81	72.62	954.74	1030.78	73.06	415.72
4.81000	-135.66	140.18	54.33	-159.34	131.11	54.24	-332.98	123.60	34.32	-331.79	125.50	87.15	-428.85	-28.02	27.15	-453.85	-18.12	30.78	-615.77	-40.50	29.65	-613.14	-46.36	76.34	-403.56	23.75	1200.82	0.00	0.00	0.00	-385.10	-42.98	1578.83	-397.02	63.14	1577.50	-540.00	-65.60	1557.21	-554.04	47.38	1553.77	355.19	1089.36	73.27	955.19	1030.56	73.32	413.14
4.82000	-116.69	139.20	58.88	-139.47	131.10	58.46	-312.33	124.94	32.88	-312.86	127.06	85.78	-430.26	-28.09	26.61	-454.90	-17.86	30.33	-615.56	-40.75	30.13	-612.64	-46.60	76.76	-397.12	23.51	1199.96	0.00	0.00	0.00	-379.17	-43.10	1578.20	-389.96	62.76	1576.93	-534.61	-65.13	1556.47	-548.81	46.68	1553.22	353.56	1090.24	72.71	955.07	1030.85	73.25	413.77
4.83000	-97.86	138.82	64.54	-120.24	130.46	63.57	-292.92	126.59	32.49	-295.28	128.26	84.98	-430.35	-27.91	26.51	-454.89	-17.87	30.35	-615.42	-40.62	30.41	-612.22	-46.65	77.15	-391.45	23.39	1198.96	0.00	0.00	0.00	-373.38	-43.17	1577.58	-383.82	62.96	1576.36	-529.25	-64.64	1555.65	-542.85	48.17	1552.41	354.71	1090.45	72.78	955.08	1031.02	73.16	415.51
4.84000	-79.87	138.50	71.17	-102.75	129.21	69.08	-275.10	127.14	32.09	-278.78	129.90	85.09	-429.06	-28.18	26.72	-454.26	-17.98	30.37	-615.42	-40.17	30.65	-612.11	-45.86	77.20	-388.66	22.86	1198.04	0.00	0.00	0.00	-368.19	-43.35	1576.92	-378.81	63.36	1575.74	-523.81	-64.19	1554.73	-536.77	49.61	1551.50	354.29	1090.68	72.56	954.57	1031.26	73.02	415.76
4.85000	-62.42	136.87	78.36	-88.82	128.40	74.49	-258.67	128.43	32.45	-264.38	130.02	84.90	-428.89	-28.34	26.61	-455.26	-18.13	30.05	-615.11	-40.43	31.20	-611.75	-45.80	77.63	-378.93	23.32	1197.33	0.00	0.00	0.00	-362.84	-43.26	1576.22	-372.07	63.31	1575.12	-518.56	-63.23	1553.77	-530.84	50.04	1550.55	355.17	1090.15	72.85	954.86	1030.86	73.12	413.58
4.86000	-50.18	134.52	84.42	-74.27	127.26	80.67	-243.80	129.19	32.72	-251.31	131.10	85.41	-431.04	-28.26	26.15	-454.92	-18.01	30.04	-615.39	-39.51	31.23	-611.54	-45.38	77.93	-373.48	23.71	1196.03	0.00	0.00	0.00	-357.04	-43.14	1575.50	-364.82	63.95	1574.28	-513.12	-62.45	1552.79	-524.98	50.59	1549.45	353.87	1090.09	72.78	954.59	1031.16	72.97	413.54
4.87000	-36.91	133.17	90.83	-62.87	125.30	85.54	-230.50	129.81	33.17	-239.24	131.96	85.88	-431.17	-28.47	26.03	-455.19	-18.14	29.86	-615.13	-39.72	31.79	-611.10	-45.42	78.47	-371.37	23.67	1195.00	0.00	0.00	0.00	-351.79	-42.96	1574.68	-358.59	64.32	1573.58	-507.64	-61.47	1551.83	-518.91	52.13	1548.51	354.57	1090.45	72.66	954.67	1031.31	72.90	415.76
4.88000	-26.96	130.06	94.80	-52.10	123.17	89.32	-218.67	130.39	33.40	-228.67	132.50	86.20	-429.56	-28.45	26.36	-454.22	-18.24	29.98	-614.90	-39.67	32.39	-610.81	-45.14	78.89	-363.21	23.75	1193.76	0.00	0.00	0.00	-346.72	-42.58	1574.00	-353.13	64.26	1572.90	-502.04	-60.62	1550.86	-513.05	52.84	1547.59	354.60	1089.67	72.95	955.19	1031.22	73.11	414.59
4.89000	-16.43	127.83	98.17	-43.19	121.55	91.77	-208.33	131.79	33.90	-219.11	133.60	86.61	-430.13	-28.51	26.19	-455.01	-18.14	29.79	-614.70	-40.08	33.20	-610.41	-45.06	79.46	-361.34	23.84	1192.82	0.00	0.00	0.00	-340.66	-42.02	1573.28	-349.92	65.07	1572.23	-496.51	-59.38	1550.08	-507.02	54.45	1546.64	355.40	1090.07	73.18	955.59	1030.86	73.31	415.90
4.90000	-9.14	124.72	99.61	-34.58	119.47	93.54	-199.91	132.38	33.76	-210.91	134.50	86.58	-429.89	-28.73	26.18	-454.76	-18.23	29.87	-614.75	-39.40	33.45	-609.85	-45.35	80.24	-352.76	23.93	1191.79	0.00	0.00	0.00	-335.51	-41.33	1572.58	-341.66	66.18	1571.19	-491.00	-57.88	1549.45	-501.18	55.27	1545.99	353.72	1090.46	72.63	955.29	1030.93	73.30	415.27
4.91000	-0.37	121.02	100.11	-29.02	115.38	92.97	-193.19	133.06	33.25	-204.20	134.67	85.89	-430.14	-28.36	26.01	-455.11	-18.53	29.71	-614.82	-39.31	34.03	-609.38	-45.35	81.01	-348.07	24.30	1191.03	0.00	0.00	0.00	-330.15	-40.64	1571.94	-336.36	66.46	1570.56	-485.35	-56.69	1548.92	-495.25	56.76	1545.30	354.32	1090.25	72.63	955.04	1030.96	73.18	414.53
4.92000	3.44	118.54	98.57	-22.31	113.04	92.28	-187.86	134.24	32.58	-198.96	135.29	85.14	-430.64	-28.47	25.90	-454.62	-18.55	29.89	-614.48	-39.65	35.03	-609.01	-45.31	81.75	-340.85	24.64	1190.45	0.00	0.00	0.00	-323.89	-39.60	1571.34	-329.71	67.52	1569.70	-479.71	-55.11	1548.51	-488.96	58.71	1544.66	355.76	1089.35	73.47	955.14	1030.88	73.16	416.78
4.93000	7.64	116.64	96.45	-19.88	110.75	89.67	-184.11	134.77	31.34	-194.93	135.69	83.83	-430.84	-28.79	25.80	-454.97	-18.72	29.65	-614.17	-40.04	36.07	-608.27	-45.90	82.94	-334.23	25.55	1189.90	0.00	0.00	0.00	-318.57	-38.58	1570.71	-323.69	68.62	1568.97	-474.10	-53.46	1548.21	-482.94	59.86	1544.30	354.52	1089.96	72.94	954.98	1031.09	73.06	416.74
4.94000	8.93	114.34	92.96	-17.98	108.82	86.51	-181.98	134.85	29.58	-192.34	135.34	82.00	-431.56	-28.51	25.50	-454.87	-18.78	29.67	-613.65	-40.94	37.42	-607.70	-46.11	84.05	-329.58	26.07	1189.24	0.00	0.00	0.00	-312.45	-37.50	1570.20	-318.00	69.57	1568.25	-468.45	-51.92	1548.03	-477.07	60.87	1543.95	354.49	1089.53	72.98	955.20	1031.09	73.18	414.97
4.95000	11.25	112.46	88.96	-16.21	107.27	82.97	-181.00	134.64	28.73	-190.85	134.82	79.97	-430.18	-28.44	25.81	-454.65	-18.80	29.69	-613.66	-40.58	38.23	-606.91	-46.71	85.39	-320.33	26.40	1189.21	0.00	0.00	0.00	-306.75	-36.38	1569.71	-311.48	71.19	1567.57	-462.80	-50.42	1547.90	-470.97	63.22	1543.58	354.11	1089.90	72.80	955.17	1031.06	73.18	414.63
4.96000	10.12	110.95	83.81	-14.98	106.41	78.62	-180.72	134.00	27.85	-189.88	135.17	78.31	-431.71	-28.85	25.48	-454.88	-19.16	29.64	-613.21	-41.27	39.66	-606.10	-47.13	86.84	-310.97	27.24	1189.33	0.00	0.00	0.00	-300.57	-35.09	1569.27	-305.48	72.55	1567.06	-457.20	-48.52	1547.91	-465.05	64.86	1543.61	352.27	1091.33	72.06	954.82	1031.14	72.99	414.50
4.97000	11.66	110.16	80.11	-13.22	105.33	75.57	-180.01	134.13	27.28	-189.64	134.21	76.26	-432.11	-28.72	25.25	-455.61	-19.38	29.29	-612.91	-41.33	40.90	-605.44	-47.29	88.27	-311.80	28.19	1188.95	0.00	0.00	0.00	-294.87	-33.61	1568.96	-298.79	73.81	1566.52	-451.50	-46.87	1548.00	-458.99	66.96	1543.35	354.84	1090.53	72.81	955.08	1030.90	73.15	414.62
4.98000	14.30	110.32	76.70	-13.06	105.00	71.79	-179.23	133.75	26.76	-188.75	133.54	74.67	-430.54	-28.52	25.65	-454.65	-19.57	29.54	-612.42	-42.02	42.55	-604.71	-47.42	89.83	-303.92	28.66	1189.29	0.00	0.00	0.00	-289.84	-32.12	1568.78	-294.63	75.25	1566.08	-445.83	-45.26	1548.18	-452.98	68.95	1543.33	354.18	1090.36	72.87	954.73	1030.91	73.14	413.90
4.99000	14.68	109.95	71.61	-10.52	105.02	68.39	-177.89	134.15	26.72	-186.30	133.26	73.91	-431.62	-29.05	25.24	-455.25	-19.63	29.51	-611.91	-42.36	44.26	-603.63	-48.07	91.73	-293.03	29.88	1189.70	0.00	0.00	0.00	-283.88	-30.73	1568.65	-287.56	76.94	1565.85	-440.37	-43.12	1548.51	-447.63	69.45	1543.49	354.63	1089.77	73.18	954.92	1031.00	73.19	414.22
5.00000	16.78	109.99	65.74	-7.02	105.77	63.30	-177.06	133.96	26.59	-182.84	134.20	74.24	-431.38	-28.88	25.58	-454.31	-19.58	29.58	-611.18	-43.02	46.21	-602.54	-48.56	93.77	-293.35	30.85	1190.21	0.00	0.00	0.00	-278.08	-29.07	1568.86	-280.60	78.61	1565.88	-434.84	-41.09	1548.99	-441.66	71.89	1543.82	354.28	1090.05	73.11	955.04	1031.07	73.10	414.14
5.01000	18.07	110.23	59.35	-5.71	105.59	58.31	-176.31	134.06	26.54	-180.16	134.40	74.17	-430.55	-28.79	25.85	-454.85	-19.91	29.38	-610.20	-44.12	48.66	-601.23	-49.07	96.01	-287.87	31.76	1191.06	0.00	0.00	0.00	-272.51	-27.59	1569.17	-276.11	79.96	1566.17	-429.23	-39.31	1549.58	-435.90	73.73	1544.36	354.12	1089.68	73.04	955.08	1031.16	73.04	416.61
5.02000	21.96	109.97	55.62	-4.34	104.88	54.25	-175.52	133.83	26.34	-178.11	135.02	73.91	-432.14	-29.04	25.26	-453.87	-19.99	29.84	-609.10	-44.63	51.08	-599.77	-49.51	98.50	-280.04	33.02	1191.95	0.00	0.00	0.00	-267.08	-25.97	1569.76	-271.70	81.10	1566.79	-423.79	-37.22	1550.34	-429.92	76.69	1544.92	356.68	1088.63	73.88	954.79	1030.84	73.09	416.62
5.03000	21.83	109.44	52.06	-2.50	104.41	52.05	-174.91	134.12	26.29	-176.96	135.33	73.38	-430.93	-28.44	25.74	-454.28	-19.88	29.79	-607.98	-45.19	53.72	-598.01	-50.10	101.33	-270.43	34.12	1192.99	0.00	0.00	0.00	-261.64	-24.28	1570.45	-264.35	83.19	1567.28	-418.34	-35.13	1551.13	-424.09	78.58	1545.77	354.79	1090.37	72.96	954.49	1031.01	72.95	414.96
5.04000	23.38	109.14	49.41	-1.48	103.97	49.74	-174.47	134.48	26.15	-176.16	136.07	73.30	-431.58	-29.50	25.53	-453.81	-20.06	30.11	-606.73	-45.56	56.58	-595.80	-50.96	104.44	-268.43	35.16	1193.83	0.00	0.00	0.00	-255.99	-22.56	1571.41	-258.97	84.57	1568.28	-413.07	-32.85	1552.07	-418.21	81.09	1546.54	352.10	1090.12	72.45	954.48	1031.31	72.80	414.93
5.05000	22.65	108.86	47.03	-1.76	103.52	47.76	-174.19	134.91	26.01	-175.58	136.30	73.07	-432.82	-29.27	25.24	-454.66	-20.13	30.24	-605.23	-46.16	59.83	-593.46	-51.32	107.63	-262.99	36.32	1195.43	0.00	0.00	0.00	-250.73	-20.70	1572.52	-253.11	86.33	1569.29	-407.90	-30.25	1553.10	-412.47	83.98	1547.37	355.31	1089.71	73.19	954.59	1030.75	73.15	416.38
5.06000	24.13	109.10	45.79	0.78	104.31	47.32	-174.08	135.07	25.83	-174.72	136.64	72.87	-431.68	-29.02	25.64	-452.96	-20.33	30.73	-603.19	-47.10	63.53	-590.34	-52.47	111.45	-253.89	37.43	1197.13	0.00	0.00	0.00	-245.33	-18.86	1573.84	-246.74	88.06	1570.42	-402.53	-28.14	1554.22	-406.93	85.78	1548.58	354.68	1089.81	73.13	955.07	1030.79	73.31	414.83
5.07000	25.48	108.79	45.15	-0.89	104.28	46.05	-173.89	135.52	25.87	-173.85	137.48	73.06	-431.66	-29.14	25.43	-452.68	-20.47	31.45	-601.09	-47.69	67.35	-586.94	-53.19	115.20	-250.82	38.79	1198.91	0.00	0.00	0.00	-241.06	-17.14	1575.24	-242.82	89.97	1571.67	-397.26	-25.79	1555.43	-401.37	87.20	1549.66	354.30	1089.72	72.88	954.96	1030.85	73.26	414.93
5.08000	23.80	108.98	44.24	-0.83	104.00	45.36	-173.78	135.86	25.90	-173.20	137.82	73.07	-431.80	-29.49	25.21	-453.04	-21.01	31.80	-598.20	-48.87	71.79	-582.81	-54.41	119.42	-239.03	40.01	1200.67	0.00	0.00	0.00	-234.83	-15.22	1576.65	-234.56	91.58	1572.85	-391.96	-23.41	1556.69	-395.45	90.25	1550.64	355.16	1089.88	73.28	955.12	1030.72	73.30	414.27
5.09000	23.64	108.78	43.63	-0.08	104.18	45.34	-173.91	135.75	25.71	-172.87	138.40	73.20	-430.27	-29.50	25.22	-451.73	-21.31	32.67	-594.78	-49.97	76.62	-577.65	-55.76	124.00	-236.22	41.07	1202.34	0.00	0.00	0.00	-230.39	-13.28	1578.19	-230.17	93.45	1574.22	-386.51	-21.11	1557.93	-389.63	93.33	1551.56	355.04	1089.73	73.27	955.21	1031.07	73.17	414.84
5.10000	23.79	108.94	43.41	0.01	104.38	45.03	-173.81	135.70	25.58	-172.60	138.60	73.21	-431.63	-29.44	24.67	-448.02	-21.84	34.49	-590.94	-50.23	81.58	-572.03	-56.42	128.46	-231.76	42.09	1203.74	0.00	0.00	0.00	-224.52	-11.30	1579.64	-224.89	95.27	1575.40	-381.15	-18.82	1559.11	-383.86	95.66	1552.51	353.91	1090.93	72.46	955.05	1031.08	73.10	417.49
5.11000	22.51	108.26	42.53	0.81	103.95	44.94	-173.72	136.02	25.69	-172.34	138.48	73.12	-431.57	-29.61	24.16	-441.78	-22.61	36.83	-586.50	-50.19	86.95	-565.45	-57.32	133.43	-223.25	43.17	1205.51	0.00	0.00	0.00	-219.16	-9.19	1580.99	-219.54	97.38	1576.42	-375.77	-16.35	1560.21	-378.38	97.50	1553.30	354.64	1090.34	72.87	955.11	1031.16	73.10	416.33
5.12000	25.52	108.29	43.14	-0.57	103.97	44.29	-173.70	135.69	25.65	-171.91	138.57	73.16	-432.08	-29.62	23.84	-449.81	-22.84	33.11	-581.59	-49.56	92.40	-558.27	-57.97	138.37	-217.89	44.13	1206.70	0.00	0.00	0.00	-214.26	-7.33	1582.21	-213.54	99.23	1577.35	-370.39	-13.87	1561.16	-372.80	99.45	1553.90	355.72	1090.60	73.02	955.13	1031.16	73.11	415.42
5.13000	25.04	108.23	42.55	0.68	104.11	44.02	-173.65	135.45	25.61	-171.33	138.51	73.12	-430.44	-29.68	23.93	-442.45	-21.43	36.12	-575.68	-49.67	98.53	-550.14	-59.01	143.62	-212.80	45.54	1207.92	0.00	0.00	0.00	-208.81	-5.29	1583.23	-207.16	100.97	1578.12	-365.13	-11.52	1561.94	-367.21	101.46	1554.35	357.61	1090.29	73.40	954.90	1031.00	73.08	417.47
5.14000	24.94	108.41	41.78	1.14	103.34	43.65	-173.51	135.73	25.91	-170.86	138.34	73.09	-429.59	-30.19	23.84	-446.48	-21.45	35.08	-569.12	-49.97	105.28	-541.53	-60.09	149.12	-206.44	46.32	1208.93	0.00	0.00	0.00	-202.90	-3.44	1584.07	-201.86	102.86	1578.59	-359.74	-9.30	1562.49	-361.67	103.42	1554.60	354.96	1089.76	73.03	954.83	1031.16	73.11	416.65
5.15000	25.58	108.52	41.50	1.31	103.46	42.89	-173.34	135.83	26.02	-170.39	138.26	73.04	-428.49	-30.48	23.70	-445.08	-21.23	35.44	-562.37	-49.78	112.49	-532.39	-60.90	154.91	-197.42	47.50	1209.56	0.00	0.00	0.00	-197.73	-1.70	1584.76	-195.79	104.50	1578.95	-354.34	-7.04	1562.88	-355.85	105.90	1554.64	354.31	1091.09	72.56	955.05	1031.02	73.13	412.55
5.16000	25.72	108.20	40.91	1.47	103.30	42.44	-173.29	135.50	26.07	-170.02	137.41	72.57	-426.96	-30.93	23.53	-437.87	-21.66	37.54	-554.74	-49.69	120.63	-522.74	-61.15	161.17	-190.11	48.47	1209.90	0.00	0.00	0.00	-192.50	-0.01	1585.26	-190.91	106.38	1579.27	-348.98	-5.08	1563.05	-350.18	107.34	1554.61	355.79	1090.89	72.81	955.15	1031.12	73.09	414.19
5.17000	26.03	107.89	40.36	1.05	103.12	41.63	-173.28	134.61	25.80	-169.18	138.21	72.85	-425.85	-32.11	23.21	-437.37	-22.56	37.91	-545.90	-49.51	129.30	-512.42	-60.76	167.59	-184.45	49.44	1210.15	0.00	0.00	0.00	-188.16	1.63	1585.78	-186.43	107.73	1579.50	-343.44	-3.62	1563.14	-344.50	108.84	1554.51	354.30	1091.87	72.39	954.61	1031.11	73.00	414.97
5.18000	25.59	108.30	39.55	0.40	103.10	40.89	-173.07	134.76	26.01	-168.62	137.85	72.58	-423.78	-32.73	22.64	-434.40	-23.22	39.17	-535.72	-49.81	138.54	-500.76	-60.34	174.10	-180.91	50.43	1209.96	0.00	0.00	0.00	-182.09	2.94	1586.10	-177.76	109.08	1579.54	-338.06	-1.75	1563.11	-338.90	110.85	1554.29	354.52	1091.18	72.81	954.58	1031.12	73.07	415.53
5.19000	26.66	108.17	39.52	1.16	103.45	40.62	-173.01	134.57	25.98	-168.13	137.35	72.21	-420.17	-32.83	22.30	-430.47	-23.66	40.22	-524.98	-49.50	147.36	-487.91	-60.27	180.72	-169.61	51.21	1210.03	0.00	0.00	0.00	-176.29	4.26	1586.42	-172.72	110.22	1579.95	-332.60	-0.05	1562.95	-333.18	111.95	1554.13	354.78	1091.17	72.85	954.97	1030.88	73.22	415.07
5.20000	25.57	107.79	38.65	1.10	103.00	40.42	-172.81	134.86	26.18	-167.62	137.54	72.29	-414.35	-33.37	22.56	-426.85	-23.16	40.67	-513.69	-48.46	155.81	-474.34	-60.16	187.15	-166.31	52.18	1209.63	0.00	0.00	0.00	-170.85	5.43	1586.68	-166.30	111.10	1580.21	-327.15	1.51	1562.73	-327.21	113.53	1553.84	355.57	1091.13	72.95	955.10	1030.95	73.22	413.00
5.21000	24.67	107.36	37.97	1.27	102.99	39.88	-172.71	134.44	26.10	-167.15	137.44	72.10	-410.99	-33.70	21.66	-421.20	-23.52	41.44	-501.76	-48.04	164.21	-460.20	-59.61	193.31	-157.68	52.61	1209.30	0.00	0.00	0.00	-165.67	6.29	1586.95	-162.67	112.24	1580.58	-321.61	3.08	1562.41	-321.25	115.64	1553.52	355.26	1090.79	73.03	955.16	1030.78	73.23	415.23
5.22000	25.59	107.08	37.85	0.99	102.66	39.60	-172.80	133.92	25.92	-166.71	137.42	71.99	-406.49	-34.54	20.82	-414.83	-23.70	42.08	-489.69	-46.85	172.28	-445.71	-58.43	198.93	-156.93	52.87	1208.89	0.00	0.00	0.00	-160.26	7.24	1587.10	-156.19	112.79	1580.91	-315.98	4.46	1561.97	-315.09	117.52	1553.18	355.61	1090.86	73.04	955.12	1030.82	73.34	414.53
5.23000	24.19	106.82	37.53	-0.02	102.57	38.96	-172.83	133.93	25.88	-166.37	137.42	71.86	-401.77	-35.48	19.48	-407.26	-24.60	42.41	-477.51	-46.86	180.18	-430.66	-57.57	204.60	-151.13	53.56	1208.54	0.00	0.00	0.00	-154.62	7.88	1587.27	-149.00	113.16	1581.10	-310.30	5.60	1561.57	-309.17	118.34	1552.94	354.82	1091.85	72.53	955.00	1030.59	73.30	414.70
5.24000	26.72	106.89	37.71	1.12	102.83	39.42	-172.72	134.20	26.04	-166.08	137.43	71.76	-394.49	-36.43	17.81	-400.34	-26.00	43.10	-462.37	-45.74	186.80	-415.62	-56.21	209.83	-143.72	53.92	1207.96	0.00	0.00	0.00	-148.48	8.34	1587.49	-141.47	113.41	1581.26	-304.57	6.69	1561.17	-303.05	119.56	1552.70	354.89	1091.93	72.59	954.76	1030.95	73.08	414.71
5.25000	25.70	106.65	37.40	0.87	102.72	39.08	-172.75	133.97	25.95	-165.78	137.27	71.56	-383.78	-38.20	19.74	-389.03	-27.26	44.65	-443.52	-45.63	192.00	-400.91	-54.81	214.12	-138.29	54.20	1207.45	0.00	0.00	0.00	-142.93	8.85	1587.67	-135.16	113.99	1581.56	-298.96	8.20	1560.93	-296.96	120.22	1552.66	354.60	1090.81	72.90	954.79	1031.10	73.12	416.28
5.26000	24.45	106.39	36.95	1.99	102.49	39.46	-172.77	134.09	25.95	-165.52	137.61	71.55	-370.72	-41.48	22.14	-374.67	-29.34	47.03	-427.82	-43.63	195.74	-386.15	-53.37	217.99	-130.31	54.00	1207.50	0.00	0.00	0.00	-136.81	9.30	1587.85	-128.97	114.85	1581.79	-293.17	9.34	1560.86	-290.66	121.42	1552.61	353.74	1092.03	72.29	954.89	1030.80	73.18	417.85
5.27000	25.22	106.61	37.24	1.10	102.75	39.24	-172.88	133.53	25.66	-165.45	137.56	71.44	-352.22	-45.01	25.93	-353.95	-31.71	50.94	-413.64	-42.19	197.78	-371.41	-51.39	221.22	-125.04	54.23	1207.40	0.00	0.00	0.00	-131.51	9.63	1588.08	-122.89	114.61	1582.23	-287.40	10.24	1560.85	-284.35	122.54	1552.73	355.05	1091.28	72.89	954.79	1030.79	73.17	415.45
5.28000	24.51	106.72	37.27	0.38	102.58	38.91	-173.04	133.84	25.79	-165.18	138.14	71.71	-329.13	-48.55	29.69	-336.72	-34.24	53.02	-398.93	-40.08	198.15	-356.55	-49.24	223.70	-118.37	54.71	1207.42	0.00	0.00	0.00	-125.20	9.99	1588.34	-116.59	114.78	1582.62	-281.52	11.16	1560.97	-277.96	123.62	1553.00	353.05	1091.70	72.13	954.72	1031.10	73.17	413.00
5.29000	25.43	106.66	37.43	0.28	102.50	38.92	-173.05	133.86	25.84	-165.16	138.04	71.71	-305.99	-52.26	32.42	-316.60	-37.22	54.72	-383.39	-37.97	197.24	-341.15	-46.75	224.53	-113.35	55.01	1207.69	0.00	0.00	0.00	-118.89	10.06	1588.64	-110.18	115.34	1583.01	-275.59	11.81	1561.28	-271.74	124.11	1553.52	353.02	1092.12	71.93	955.28	1030.90	73.28	415.59
5.30000	25.22	106.78	37.53	1.31	102.80	38.92	-173.08	134.01	25.93	-165.12	137.80	71.75	-281.10	-55.95	34.94	-291.04	-40.12	56.67	-367.02	-36.38	195.14	-324.97	-45.14	224.25	-106.62	54.99	1207.85	0.00	0.00	0.00	-113.59	10.18	1588.95	-103.83	115.46	1583.43	-269.59	12.43	1561.73	-265.48	125.08	1554.05	353.70	1091.93	72.29	955.11	1030.95	73.16	415.80
5.31000	25.95	106.45	37.63	-0.01	102.42	38.74	-173.08	134.28	26.10	-165.11	137.51	71.77	-257.50	-59.52	36.13	-265.71	-42.90	57.84	-349.89	-34.34	191.65	-308.65	-43.48	222.78	-105.59	55.50	1208.18	0.00	0.00	0.00	-107.30	10.13	1589.22	-97.47	115.09	1583.89	-263.48	12.92	1562.24	-259.12	125.64	1554.73	353.09	1092.15	72.05	954.71	1030.93	73.13	417.10
5.32000	24.79	107.01	37.25	0.52	102.19	38.78	-173.24	133.19	25.77	-164.97	137.14	71.81	-231.56	-62.14	37.91	-242.76	-45.49	57.73	-332.22	-32.53	186.95	-292.10	-41.78	220.05	-98.64	55.57	1208.93	0.00	0.00	0.00	-101.25	10.14	1589.46	-90.96	114.86	1584.32	-257.34	13.42	1562.85	-252.90	125.62	1555.47	353.87	1091.72	72.39	955.00	1030.77	73.30	415.76
5.33000	22.85	107.17	36.83	1.03	102.17	38.67	-173.06	133.80	26.33	-164.74	136.84	72.01	-205.42	-64.44	38.47	-216.89	-47.24	57.52	-314.09	-31.65	181.40	-275.25	-40.22	216.16	-93.40	56.20	1209.08	0.00	0.00	0.00	-95.08	9.93	1589.65	-84.56	114.73	1584.65	-251.17	13.59	1563.48	-246.80	125.78	1556.26	354.76	1092.25	72.31	955.21	1031.15	73.23	414.03
5.34000	25.19	106.76	37.42	2.04	101.99	38.73	-173.04	133.55	26.41	-164.56	136.31	72.11	-178.47	-66.44	38.92	-192.05	-48.69	56.50	-295.23	-31.76	175.09	-258.12	-38.63	211.05	-87.55	56.52	1209.40	0.00	0.00	0.00	-88.87	9.72	1589.77	-78.14	114.50	1584.95	-244.97	13.73	1564.08	-240.35	126.23	1557.05	354.14	1092.18	72.34	955.07	1031.20	73.04	413.91
5.35000	23.91	106.66	37.06	-1.48	102.17	37.55	-172.98	133.30	26.55	-164.29	135.74	72.17	-152.54	-67.32	38.27	-166.90	-50.40	55.16	-275.64	-32.16	167.79	-240.50	-38.07	205.37	-85.59	56.49	1209.66	0.00	0.00	0.00	-82.89	9.51	1589.85	-71.80	114.21	1585.25	-238.88	14.04	1564.58	-234.02	126.12	1557.81	355.85	1090.67	73.04	955.22	1030.98	73.25	414.78
5.36000	24.83	106.92	37.53	-0.56	102.37	37.41	-172.99	132.56	26.49	-164.01	135.34	72.35	-125.00	-68.76	36.72	-138.80	-52.13	53.31	-255.68	-32.54	159.51	-222.47	-37.24	198.60	-75.08	57.23	1210.50	0.00	0.00	0.00	-76.84	9.19	1589.90	-65.53	113.55	1585.55	-232.83	14.10	1565.02	-227.62	126.28	1558.42	355.22	1090.74	72.92	955.04	1030.82	73.23	415.46
5.37000	25.85	106.20	37.58	0.39	101.67	37.64	-172.78	132.62	26.72	-163.82	135.03	72.55	-97.33	-69.73	35.95	-111.96	-53.50	51.35	-234.96	-33.47	150.55	-203.51	-37.34	191.46	-68.86	57.75	1211.10	0.00	0.00	0.00	-71.11	8.76	1590.00	-59.19	113.32	1585.81	-226.83	14.14	1565.39	-221.29	126.16	1559.10	353.59	1090.89	72.55	954.86	1030.88	73.22	415.25
5.38000	26.49	105.44	37.72	0.05	101.22	37.47	-172.73	132.65	26.96	-163.58	134.32	72.47	-69.41	-70.68	34.93	-85.55	-54.37	49.33	-213.38	-34.08	140.96	-184.22	-38.06	183.82	-63.79	57.89	1211.47	0.00	0.00	0.00	-64.61	8.37	1590.04	-52.91	113.05	1586.07	-220.91	14.31	1565.70	-214.88	126.62	1559.56	354.10	1091.02	72.52	954.52	1031.20	73.02	415.01
5.39000	26.64	104.80	37.81	0.69	100.85	37.61	-172.64	132.21	27.01	-163.51	133.58	72.43	-40.69	-71.68	34.24	-58.16	-56.02	47.62	-191.05	-35.02	131.19	-164.22	-39.08	175.83	-59.68	58.11	1211.87	0.00	0.00	0.00	-58.80	7.74	1590.12	-46.66	112.39	1586.43	-214.96	14.42	1565.84	-208.38	126.68	1559.97	354.70	1091.14	72.73	954.63	1031.07	73.04	414.96
5.40000	27.97	104.52	37.96	0.05	100.48	37.44	-172.55	132.09	27.11	-163.32	133.68	72.72	-12.00	-73.14	33.71	-29.45	-57.13	46.48	-168.15	-36.72	121.46	-143.75	-39.96	167.41	-54.03	58.30	1212.12	0.00	0.00	0.00	-52.85	7.25	1590.10	-41.87	112.87	1587.06	-208.98	14.08	1565.81	-202.27	126.24	1560.36	353.36	1091.52	72.33	954.95	1031.10	73.13	416.06
5.41000	25.03	109.53	40.24	1.42	99.90	37.97	-172.51	132.25	27.30	-162.93	133.38	72.83	15.36	-74.15	33.22	-1.69	-58.57	45.17	-144.47	-39.35	112.04	-122.89	-41.18	158.93	-46.22	58.88	1212.68	0.00	0.00	0.00	-46.68	6.76	1590.12	-32.39	112.40	1587.47	-202.95	13.85	1565.77	-196.14	126.05	1560.60	353.76	1092.31	72.08	954.69	1031.15	73.16	416.26
5.42000	27.75	103.75	37.74	3.00	99.56	38.55	-172.33	132.42	27.51	-162.61	133.55	72.99	45.08	-74.97	33.84	26.34	-59.53	44.65	-120.34	-42.15	102.81	-101.81	-42.54	150.55	-40.89	58.91	1212.65	0.00	0.00	0.00	-40.71	6.10	1590.12	-29.11	111.69	1587.82	-197.04	14.05	1565.58	-189.78	126.55	1560.59	354.71	1091.28	72.59	954.60	1031.20	72.99	415.47
5.43000	26.26	104.27	37.04	0.38	99.64	37.58	-172.36	131.77	27.33	-162.40	132.89	72.77	73.88	-75.94	34.70	54.36	-59.98	44.46	-96.33	-44.11	93.56	-80.23	-43.58	142.19	-35.03	59.31	1212.32	0.00	0.00	0.00	-35.18	5.47	1590.08	-23.56	111.09	1587.99	-191.20	14.13	1565.28	-183.55	126.47	1560.62	355.01	1092.05	72.26	954.90	1030.95	73.17	414.53
5.44000	27.62	104.20	37.18	1.49	98.29	40.74	-172.38	131.25	27.31	-162.14	132.51	72.76	102.31	-75.64	36.21	82.46	-59.97	44.78	-71.69	-46.19	84.91	-57.97	-45.81	134.62	-29.06	59.66	1212.02	0.00	0.00	0.00	-29.02	4.87	1589.98	-18.78	110.44	1588.33	-185.12	13.92	1564.82	-177.32	125.82	1560.53	354.77	1092.26	72.18	955.07	1030.71	73.28	416.31
5.45000	31.20	100.54	43.89	-2.89	98.65	39.47	-172.27	131.64	27.61	-161.78	133.25	73.15	131.88	-75.11	38.55	110.63	-59.46	45.88	-46.60	-48.49	77.04	-35.41	-48.78	127.65	-21.52	59.70	1211.84	0.00	0.00	0.00	-22.84	4.24	1589.84	-11.04	110.13	1588.37	-179.00	13.80	1564.33	-170.84	126.16	1560.23	354.20	1092.13	72.14	954.95	1030.81	73.17	417.15
5.46000	36.92	102.20	44.48	3.80	99.32	39.92	-172.16	131.75	27.70	-161.69	132.43	72.91	159.54	-74.16	41.15	137.30	-58.99	47.23	-21.39	-50.95	69.72	-12.77	-52.00	121.27	-14.27	59.91	1211.05	0.00	0.00	0.00	-17.13	3.63	1589.64	-5.02	109.70	1588.33	-172.86	13.57	1563.68	-164.42	126.16	1559.76	352.71	1092.88	71.60	955.11	1030.99	73.19	416.29
5.47000	30.72	103.46	41.49	6.63	100.61	40.57	-172.15	131.16	27.67	-161.36	133.05	73.25	185.65	-72.56	44.04	163.84	-58.19	49.15	3.95	-53.88	63.37	9.62	-54.55	115.06	-6.95	60.08	1210.69	0.00	0.00	0.00	-10.85	3.23	1589.40	0.32	109.30	1588.37	-166.66	13.44	1563.00	-158.03	125.88	1559.35	352.53	1093.09	71.45	954.98	1030.88	73.20	414.28
5.48000	26.96	105.08	38.84	5.04	101.04	38.89	-172.01	131.87	28.09	-161.45	132.11	72.97	212.03	-71.01	47.72	189.54	-57.50	51.79	29.12	-56.27	57.41	31.91	-56.96	109.52	-3.73	60.15	1209.82	0.00	0.00	0.00	-4.89	2.72	1589.10	7.28	108.27	1588.26	-160.37	13.18	1562.31	-151.49	125.42	1558.89	353.69	1092.46	72.07	954.89	1030.84	73.21	416.44
5.49000	36.85	117.39	45.74	2.08	100.40	36.60	-172.13	130.99	27.83	-161.23	132.27	73.14	238.57	-69.36	52.08	215.07	-56.18	54.72	54.03	-58.38	52.29	54.19	-59.74	105.16	1.76	60.06	1209.23	0.00	0.00	0.00	2.04	2.21	1588.72	13.23	108.01	1588.03	-154.02	12.80	1561.59	-144.89	125.31	1558.20	354.16	1091.67	72.39	954.95	1030.98	73.20	414.87
5.50000	31.13	109.61	37.56	1.29	100.71	35.98	-172.17	130.61	27.74	-161.15	132.22	73.19	262.20	-67.29	56.44	239.85	-54.69	58.51	78.99	-60.57	48.49	76.43	-61.73	101.32	10.16	59.44	1208.32	0.00	0.00	0.00	8.29	1.72	1588.24	19.76	107.54	1587.57	-147.65	12.60	1560.83	-138.32	125.25	1557.51	354.83	1091.23	72.59	954.92	1030.95	73.13	414.35
5.51000	30.28	108.46	36.53	2.32	100.86	36.13	-171.97	131.25	28.14	-161.09	131.92	73.13	284.24	-65.65	61.17	262.82	-53.20	62.56	103.06	-62.61	45.81	98.06	-64.34	98.77	14.14	59.08	1207.57	0.00	0.00	0.00	14.37	1.14	1587.69	25.98	107.01	1587.00	-141.16	12.23	1560.00	-131.77	124.83	1556.63	355.54	1090.80	73.05	954.50	1030.96	73.01	413.79
5.52000	29.61	107.49	35.90	2.44	100.96	35.90	-172.04	130.82	28.00	-160.90	131.99	73.19	307.16	-64.16	67.82	285.15	-52.42	68.19	125.95	-63.86	43.95	118.72	-66.15	96.97	22.37	59.19	1206.60	0.00	0.00	0.00	21.00	0.72	1587.02	32.91	106.81	1586.39	-134.62	11.99	1559.13	-125.12	124.82	1555.70	354.42	1090.93	72.82	954.45	1030.92	73.10	416.45
5.53000	28.21	107.02	34.79	0.92	101.00	35.50	-171.92	131.45	28.30	-160.81	132.00	73.22	329.53	-62.42	75.56	305.41	-51.27	74.40	147.68	-64.89	42.94	138.16	-67.84	95.98	31.10	59.24	1205.69	0.00	0.00	0.00	27.87	0.44	1586.33	40.12	106.58	1585.56	-127.89	11.33	1558.14	-118.52	124.25	1554.78	353.90	1091.27	72.60	954.98	1030.78	73.22	416.72
5.54000	27.09	107.14	34.49	4.25	101.37	36.30	-172.00	131.14	28.21	-160.53	132.66	73.60	348.67	-61.00	83.48	326.00	-50.19	81.80	168.37	-65.97	42.74	156.50	-69.56	95.77	36.49	58.69	1205.07	0.00	0.00	0.00	34.68	-0.04	1585.54	46.87	106.52	1584.68	-120.99	10.68	1557.10	-111.71	124.17	1553.56	354.52	1091.20	72.69	954.89	1031.06	72.98	414.98
5.55000	28.28	106.28	34.51	1.82	101.33	35.48	-172.09	130.49	27.95	-160.50	132.42	73.56	367.40	-59.50	91.65	344.63	-49.04	89.05	187.80	-66.79	42.99	173.62	-70.58	95.74	43.18	58.56	1203.72	0.00	0.00	0.00	41.62	-0.43	1584.68	53.61	105.97	1583.73	-114.07	10.09	1556.09	-105.08	123.22	1552.47	352.63	1091.02	72.31	954.51	1030.93	73.05	415.16
5.56000	26.21	106.30	33.71	2.29	101.66	35.54	-171.99	130.94	28.16	-160.37	132.66	73.64	383.11	-58.30	98.87	358.92	-49.73	94.27	206.16	-67.96	43.71	189.72	-71.96	96.19	47.68	58.37	1202.76	0.00	0.00	0.00	48.55	-0.85	1583.80	60.08	106.11	1582.67	-107.11	9.47	1554.99	-98.30	122.45	1551.32	353.81	1090.15	73.00	954.78	1030.78	73.14	416.27
5.57000	26.22	106.81	33.96	3.26	101.64	35.59	-171.92	131.30	28.34	-160.36	132.62	73.71	398.48	-56.69	105.82	373.58	-49.20	100.15	222.86	-69.41	44.72	204.76	-73.72	97.00	55.54	57.93	1201.62	0.00	0.00	0.00	55.88	-1.33	1582.85	66.69	105.61	1581.64	-100.04	8.69	1553.88	-91.55	121.68	1550.06	354.00	1091.68	72.42	954.96	1030.87	73.14	414.72
5.58000	27.02	107.00	34.13	2.84	102.02	35.37	-172.00	131.03	28.24	-160.09	132.80	73.96	411.03	-55.78	110.82	386.55	-48.00	104.69	237.73	-70.82	45.71	218.32	-75.26	97.67	66.49	57.66	1200.35	0.00	0.00	0.00	62.62	-1.89	1581.89	74.04	105.00	1580.53	-93.06	7.96	1552.74	-84.67	121.07	1548.79	354.53	1090.33	72.84	955.06	1030.65	73.26	413.63
5.59000	26.91	106.47	33.74	2.29	101.96	35.22	-171.99	131.07	28.40	-159.88	133.07	74.31	422.53	-54.86	114.76	398.15	-47.61	108.30	250.60	-72.05	46.33	230.33	-76.82	98.17	70.80	57.12	1198.96	0.00	0.00	0.00	70.03	-2.57	1580.84	81.24	104.62	1579.46	-86.04	6.96	1551.52	-77.83	120.18	1547.54	355.40	1089.82	73.34	954.89	1030.55	73.28	413.69
5.60000	26.58	106.66	33.56	3.22	102.02	35.44	-171.95	130.58	28.36	-159.69	132.68	74.36	432.39	-54.17	117.51	408.02	-47.59	110.49	261.64	-73.77	46.69	240.68	-78.63	98.37	80.22	56.67	1197.79	0.00	0.00	0.00	76.95	-3.28	1579.89	87.12	104.55	1578.42	-78.99	5.93	1550.36	-70.96	119.36	1546.30	355.24	1090.26	73.13	954.87	1030.56	73.29	413.25
5.61000	27.20	106.79	33.77	3.37	102.06	35.33	-171.90	130.59	28.59	-159.38	132.69	74.59	441.03	-54.31	118.51	416.28	-48.01	111.23	270.60	-75.15	46.14	249.36	-80.37	98.02	84.57	56.17	1196.70	0.00	0.00	0.00	83.53	-3.76	1578.89	95.81	102.82	1576.78	-71.94	4.82	1549.15	-64.27	118.41	1544.99	354.88	1090.62	72.88	955.39	1030.64	73.35	414.27
5.62000	27.52	106.09	33.72	1.22	102.06	34.57	-171.78	130.72	29.00	-159.20	132.38	74.75	446.73	-54.84	117.61	422.94	-48.24	110.53	277.62	-76.58	44.95	256.22	-81.66	96.91	90.51	55.86	1195.64	0.00	0.00	0.00	90.09	-4.67	1577.86	103.12	101.65	1575.61	-64.96	3.75	1547.95	-57.45	117.65	1543.76	354.97	1091.15	72.80	954.86	1030.92	73.07	414.48
5.63000	26.33	107.12	33.60	1.91	102.10	34.68	-171.76	130.29	29.14	-159.00	132.07	75.04	452.92	-55.54	115.66	428.15	-49.39	108.55	282.76	-78.30	43.30	261.52	-83.00	95.25	98.72	55.10	1194.56	0.00	0.00	0.00	97.23	-5.64	1576.79	109.85	100.74	1574.59	-57.95	2.37	1546.79	-50.81	116.07	1542.53	352.79	1090.83	72.45	954.78	1030.66	73.22	415.97
5.64000	26.96	106.45	33.45	2.15	102.27	34.65	-171.62	130.30	29.56	-158.54	131.94	75.44	456.72	-56.91	112.46	432.05	-51.10	105.29	286.12	-79.56	41.06	265.32	-84.31	93.21	106.53	54.22	1193.42	0.00	0.00	0.00	104.16	-6.82	1575.77	116.62	99.65	1573.59	-51.07	0.95	1545.66	-44.18	114.28	1541.48	353.86	1090.16	73.10	955.23	1030.54	73.39	417.20
5.65000	26.58	107.02	33.61	2.92	102.11	34.86	-171.43	130.22	30.12	-158.15	132.02	75.97	459.10	-59.30	107.58	434.72	-53.11	100.86	287.89	-80.97	38.48	267.84	-85.78	90.89	111.25	53.53	1192.34	0.00	0.00	0.00	110.84	-7.99	1574.75	123.33	98.27	1572.63	-44.16	-0.49	1544.58	-37.49	112.96	1540.50	354.20	1090.40	73.21	955.38	1030.53	73.39	415.43
5.66000	26.88	107.04	33.79	2.15	102.10	34.48	-171.28	129.71	30.63	-157.83	131.58	76.38	459.59	-61.81	101.40	436.35	-55.19	95.14	288.14	-82.32	35.76	269.14	-86.36	87.99	120.95	52.40	1191.38	0.00	0.00	0.00	117.71	-9.36	1573.76	130.07	97.46	1571.62	-37.34	-1.99	1543.57	-30.75	111.72	1539.60	355.67	1089.84	73.53	955.09	1030.81	73.20	412.94
5.67000	26.91	106.88	33.73	2.81	102.55	34.43	-171.08	129.57	31.32	-157.36	131.52	77.14	460.07	-64.80	94.84	437.36	-58.35	89.10	287.22	-82.56	33.75	269.68	-86.90	85.23	129.69	51.59	1190.52	0.00	0.00	0.00	124.85	-10.75	1572.81	136.73	96.04	1570.69	-30.58	-3.72	1542.58	-24.00	109.43	1538.73	353.57	1090.58	72.78	955.32	1030.81	73.27	414.32
5.68000	25.41	106.79	33.18	3.64	102.68	34.51	-170.80	129.74	32.19	-156.91	131.66	78.09	461.75	-68.02	88.22	437.92	-60.53	82.92	286.03	-82.66	31.86	269.68	-86.44	82.18	138.66	50.36	1189.71	0.00	0.00	0.00	131.26	-12.42	1571.86	143.32	94.32	1569.84	-23.93	-5.12	1541.66	-17.23	108.40	1537.75	355.41	1090.91	73.11	954.78	1030.87	73.10	413.04
5.69000	27.27	106.89	34.01	3.17	103.04	34.40	-170.65	129.37	33.05	-156.56	131.60	79.28	463.14	-71.37	81.79	439.36	-62.51	76.86	286.06	-82.09	30.50	270.09	-85.02	79.49	144.71	49.37	1189.26	0.00	0.00	0.00	137.55	-14.24	1570.99	149.84	92.12	1569.01	-17.30	-6.83	1540.74	-10.58	106.19	1536.96	355.52	1091.31	73.02	954.85	1030.51	73.30	413.43
5.70000	25.57	107.18	33.25	2.20	103.24	33.85	-170.19	129.96	34.73	-156.03	131.67	80.76	465.27	-74.15	75.34	444.48	-63.60	73.07	287.58	-81.91	30.16	272.61	-84.43	78.15	149.31	47.61	1188.65	0.00	0.00	0.00	144.45	-16.15	1570.25	156.39	90.43	1568.53	-10.74	-8.53	1539.86	-4.01	104.34	1536.33	353.57	1091.00	72.80	954.91	1030.98	73.07	414.43
5.71000	26.20	107.45	33.38	3.13	102.73	34.14	-169.74	129.59	36.44	-155.29	131.71	82.70	468.81	-75.67	68.04	445.65	-64.43	66.27	289.28	-82.14	30.15	277.18	-85.00	78.00	159.04	46.21	1188.39	0.00	0.00	0.00	151.15	-18.11	1569.87	163.10	88.24	1568.30	-4.20	-10.59	1539.18	2.77	102.66	1535.72	354.31	1091.04	72.87	955.25	1030.44	73.40	414.29
5.72000	25.76	106.99	33.29	3.27	103.44	33.79	-169.07	129.83	38.77	-154.26	131.78	85.03	472.12	-75.22	60.26	448.00	-63.61	59.37	290.79	-82.14	29.93	280.92	-85.56	77.55	165.26	45.00	1188.38	0.00	0.00	0.00	157.38	-20.30	1569.89	169.85	86.40	1568.53	2.28	-12.27	1538.84	9.42	100.77	1535.58	354.12	1090.75	73.02	954.82	1030.86	73.19	413.92
5.73000	26.91	107.01	33.46	3.28	103.53	33.64	-168.29	129.83	41.39	-152.96	131.83	87.75	474.39	-73.90	53.24	451.17	-62.39	53.79	292.31	-82.26	29.67	283.44	-85.92	76.74	170.52	43.50	1188.48	0.00	0.00	0.00	164.03	-22.52	1570.20	176.51	83.75	1569.11	8.80	-14.21	1538.83	16.09	99.22	1535.82	354.47	1090.10	73.50	954.75	1030.72	73.21	413.93
5.74000	26.07	107.09	33.10	2.71	103.70	33.27	-167.13	130.49	44.62	-151.41	131.91	90.92	477.47	-72.65	47.58	453.09	-60.64	48.94	293.48	-82.55	29.50	286.02	-86.55	76.42	180.06	41.87	1189.03	0.00	0.00	0.00	170.53	-25.07	1570.66	181.99	82.27	1570.42	15.32	-16.21	1539.06	22.79	96.69	1536.47	355.29	1090.24	73.40	955.03	1030.67	73.22	413.18
5.75000	26.39	107.94	33.57	4.20	103.91	33.46	-165.91	131.01	48.18	-149.42	132.20	94.47	479.06	-71.72	42.61	454.49	-59.88	44.68	294.26	-82.88	29.63	288.15	-87.30	76.43	190.32	40.15	1190.25	0.00	0.00	0.00	177.12	-27.60	1571.29	187.95	79.70	1571.66	21.85	-18.25	1539.46	29.48	94.61	1537.25	353.34	1091.12	72.70	955.27	1030.67	73.27	413.96
5.76000	26.32	107.27	33.10	4.76	103.82	33.73	-164.50	131.63	52.07	-147.00	133.27	98.62	479.30	-72.08	39.88	455.20	-60.22	42.53	294.78	-83.09	29.82	289.66	-87.20	76.28	196.45	38.37	1191.43	0.00	0.00	0.00	183.25	-30.30	1572.08	193.57	77.10	1572.97	28.44	-20.41	1540.04	36.35	92.47	1538.26	354.26	1091.40	72.76	955.16	1030.72	73.30	414.69
5.77000	26.60	107.63	33.47	1.62	104.04	32.71	-162.70	132.28	56.28	-144.05	134.63	103.21	479.26	-72.07	38.31	455.44	-60.55	41.27	295.09	-83.27	29.92	290.58	-87.16	76.32	204.41	36.60	1192.99	0.00	0.00	0.00	189.80	-32.94	1573.14	201.14	74.53	1574.27	35.03	-22.64	1540.80	43.31	90.34	1539.41	354.29	1091.73	72.84	955.15	1031.05	73.10	413.06
5.78000	25.67	107.56	33.31	2.85	104.24	33.08	-160.40	134.39	61.56	-140.72	135.44	107.68	480.55	-71.87	37.27	455.75	-60.05	40.10	295.34	-83.14	29.89	291.10	-87.14	76.34	211.80	35.05	1194.93	0.00	0.00	0.00	196.52	-35.54	1574.33	207.91	71.49	1576.00	41.65	-24.89	1541.81	50.25	88.19	1540.87	355.43	1090.24	73.56	955.06	1031.06	73.10	414.22
5.79000	28.16	107.99	33.93	2.85	104.31	32.95	-157.75	135.37	66.66	-136.60	136.92	112.86	481.15	-71.39	36.37	456.12	-59.76	39.13	295.54	-83.47	30.01	291.88	-87.61	76.58	220.58	32.86	1196.98	0.00	0.00	0.00	203.32	-38.19	1575.51	213.86	68.55	1577.68	48.22	-27.23	1543.03	57.14	86.02	1542.53	354.30	1090.99	73.04	955.07	1030.54	73.28	414.52
5.80000	25.69	107.82	33.21	2.89	103.93	32.99	-154.61	135.82	72.27	-131.83	138.13	118.44	480.73	-71.46	35.53	455.83	-59.52	38.30	295.63	-83.62	30.04	292.57	-87.88	76.73	225.56	30.51	1198.86	0.00	0.00	0.00	209.73	-40.95	1576.77	220.43	65.55	1579.47	54.73	-29.51	1544.35	63.91	84.05	1544.21	352.91	1091.84	72.53	955.06	1030.77	73.18	415.40
5.81000	25.42	108.29	33.20	4.84	103.83	33.63	-150.72	136.19	78.45	-126.23	139.21	124.45	480.70	-71.46	35.16	455.90	-59.59	37.87	295.67	-83.66	29.96	292.76	-87.90	76.74	235.71	28.53	1201.16	0.00	0.00	0.00	215.95	-43.75	1577.94	227.93	63.27	1580.93	61.28	-31.86	1545.68	70.69	81.26	1545.98	352.87	1090.93	72.64	955.58	1030.52	73.40	416.18
5.82000	28.33	108.03	33.48	5.49	103.59	33.73	-146.05	136.53	85.22	-119.82	140.22	130.63	480.88	-71.38	34.68	455.91	-59.77	37.54	295.68	-83.57	29.80	292.91	-87.97	76.77	242.51	26.66	1203.34	0.00	0.00	0.00	221.61	-46.39	1579.16	234.66	59.97	1582.55	67.80	-34.07	1546.99	77.46	79.28	1547.66	354.21	1089.88	73.39	955.07	1030.26	73.47	414.72
5.83000	29.17	108.39	32.72	4.69	103.54	33.03	-140.90	136.40	92.29	-112.72	140.47	136.77	480.86	-71.40	34.36	456.44	-59.74	37.24	295.71	-83.76	29.81	293.03	-87.98	76.74	251.17	24.73	1205.47	0.00	0.00	0.00	228.53	-48.89	1580.21	241.58	57.61	1583.90	74.32	-36.51	1548.19	84.09	76.78	1549.20	355.16	1090.30	73.37	955.37	1030.83	73.28	414.74
5.84000	29.81	107.87	32.13	8.31	103.36	33.84	-134.93	135.51	99.80	-105.66	140.95	142.63	480.63	-71.54	33.77	456.51	-59.59	36.68	295.78	-83.81	29.82	293.29	-88.57	76.97	255.26	22.76	1207.33	0.00	0.00	0.00	235.06	-51.32	1581.18	246.80	54.90	1585.21	80.75	-38.82	1549.23	90.71	74.32	1550.52	355.32	1090.99	73.11	955.18	1031.21	73.16	414.65
5.85000	30.08	108.50	31.50	9.42	102.73	33.92	-128.00	134.99	107.89	-95.94	140.21	149.44	481.59	-71.47	33.66	456.07	-59.31	36.20	295.88	-83.74	29.81	293.31	-88.06	76.67	262.82	20.73	1209.33	0.00	0.00	0.00	241.29	-53.55	1582.03	253.77	52.46	1586.19	87.17	-40.98	1550.06	97.36	72.51	1551.49	354.49	1090.66	73.13	955.14	1031.07	73.21	414.09
5.86000	31.68	108.93	31.36	11.30	102.95	34.10	-120.29	134.75	116.73	-86.84	139.43	155.91	481.67	-71.30	33.31	456.82	-59.67	36.07	295.96	-83.74	29.91	293.41	-88.03	76.61	272.73	19.01	1210.75	0.00	0.00	0.00	247.76	-56.01	1582.70	260.44	50.09	1587.04	93.68	-43.27	1550.63	103.87	70.46	1552.23	354.61	1090.64	73.16	955.38	1030.88	73.21	415.04
5.87000	34.31	108.84	31.05	12.83	102.27	34.31	-111.73	134.12	126.09	-77.45	137.65	162.10	481.64	-71.21	32.83	456.48	-59.39	35.82	296.10	-83.31	29.81	293.67	-87.63	76.32	279.19	17.23	1211.99	0.00	0.00	0.00	254.10	-58.31	1583.27	267.63	47.74	1587.82	100.19	-45.48	1550.95	110.41	67.61	1552.71	354.78	1091.41	72.98	955.15	1030.57	73.28	415.81
5.88000	35.08	108.78	29.89	16.73	102.65	34.70	-102.09	133.55	135.94	-64.95	136.29	169.39	481.24	-71.12	32.31	456.67	-59.66	35.45	296.22	-83.47	29.96	293.82	-87.75	76.21	288.73	16.09	1212.67	0.00	0.00	0.00	260.60	-60.48	1583.75	273.27	45.77	1588.39	106.75	-47.81	1550.99	116.82	65.21	1552.83	354.49	1091.48	72.84	955.44	1030.36	73.40	415.28
5.89000	38.35	108.82	29.04	19.81	101.99	35.18	-92.28	131.92	145.79	-52.64	134.00	176.67	481.55	-71.11	32.08	456.68	-59.65	35.15	296.25	-83.15	29.85	293.92	-87.62	75.94	296.01	14.78	1212.95	0.00	0.00	0.00	267.07	-62.53	1584.15	279.49	43.44	1589.04	113.31	-50.04	1550.81	123.42	63.19	1552.77	353.73	1090.98	72.97	955.47	1030.48	73.40	415.25
5.90000	40.73	108.96	27.66	23.94	101.92	36.16	-81.39	128.86	155.49	-40.41	131.64	184.09	482.08	-71.38	31.99	456.55	-59.92	35.00	296.34	-83.17	29.89	294.04	-87.64	75.80	301.48	13.29	1212.68	0.00	0.00	0.00	273.51	-64.45	1584.51	286.03	41.39	1589.54	119.93	-52.43	1550.45	129.79	60.85	1552.60	354.78	1090.35	73.27	955.30	1030.60	73.43	414.40
5.91000	44.28	108.97	26.56	29.40	101.57	37.56	-69.46	126.18	165.00	-28.65	128.41	191.16	481.49	-71.26	31.57	457.06	-59.85	35.00	296.35	-83.08	29.80	294.05	-87.59	75.61	311.28	12.80	1212.53	0.00	0.00	0.00	279.97	-66.39	1584.82	292.17	39.49	1589.99	126.60	-54.69	1549.97	136.19	59.09	1552.24	354.80	1090.97	73.06	955.00	1030.77	73.24	414.74
5.92000	48.35	109.29	25.07	34.37	101.62	38.45	-57.45	122.96	174.25	-15.10	126.04	198.44	481.65	-71.14	31.34	456.82	-59.90	34.76	296.43	-83.18	29.86	294.14	-87.79	75.58	317.54	11.97	1211.61	0.00	0.00	0.00	286.68	-68.33	1585.07	298.79	37.21	1590.46	133.39	-56.98	1549.42	142.63	56.11	1551.94	354.07	1090.28	73.16	954.94	1030.66	73.10	415.55
5.93000	53.67	110.71	23.60	42.12	102.62	40.06	-44.93	119.95	183.53	-1.07	123.10	205.26	481.38	-71.25	30.96	456.32	-60.10	34.34	296.45	-83.25	29.92	294.31	-88.10	75.61	323.33	11.66	1211.25	0.00	0.00	0.00	293.90	-70.33	1585.23	305.42	35.54	1591.06	140.25	-59.13	1548.79	149.04	53.79	1551.67	354.55	1090.59	73.15	954.97	1030.79	73.14	417.21
5.94000	57.81	111.25	21.92	51.66	102.85	42.12	-32.34	116.29	192.84	12.85	119.61	211.79	481.66	-71.52	30.85	456.17	-60.10	34.05	296.56	-83.26	29.92	294.49	-88.47	75.66	329.98	11.01	1210.70	0.00	0.00	0.00	300.34	-72.03	1585.38	311.98	33.54	1591.50	147.17	-61.34	1548.15	155.58	51.36	1551.30	353.95	1091.75	73.62	955.23	1030.78	73.35	415.44
5.95000	65.99	112.42	22.72	61.14	103.42	45.18	-18.45	112.54	200.05	27.29	115.52	218.32	481.93	-71.37	30.77	456.21	-59.95	33.67	296.57	-82.85	29.79	294.82	-87.96	75.27	336.42	10.87	1210.03	0.00	0.00	0.00	307.08	-73.75	1585.47	318.81	31.82	1591.89	154.19	-63.50	1547.50	162.24	49.20	1551.01	353.39	1091.82	73.71	954.76	1030.70	73.23	415.05
5.96000	77.92	113.61	27.23	73.41	104.43	49.46	-2.45	108.09	205.73	41.92	111.54	224.16	482.13	-71.46	30.60	456.35	-59.88	33.39	296.69	-82.65	29.78	295.14	-88.02	75.24	344.11	10.51	1209.85	0.00	0.00	0.00	314.67	-75.43	1585.40	325.90	30.19	1592.24	161.40	-65.56	1546.82	169.07	47.30	1550.75	346.43	1093.68	71.75	955.36	1030.84	73.28	416.91
5.97000	93.91	115.51	32.90	90.13	104.57	55.30	10.99	103.35	210.08	57.00	107.60	229.16	481.02	-71.39	29.74	456.16	-59.73	33.05	296.81	-82.62	29.97	295.49	-88.27	75.36	351.08	10.11	1209.61	0.00	0.00	0.00	321.79	-77.05	1585.39	336.56	28.65	1592.56	168.69	-67.49	1546.17	176.06	45.78	1550.53	350.84	1092.62	73.16	955.71	1030.98	73.26	416.29
5.98000	113.77	117.35	38.72	106.45	107.15	59.86	25.63	97.76	212.76	72.28	102.80	232.98	481.25	-71.28	29.40	455.96	-59.61	32.62	296.94	-82.46	30.09	295.78	-87.59	75.14	360.01	9.75	1209.35	0.00	0.00	0.00	329.58	-78.46	1585.25	342.08	26.20	1592.15	176.06	-69.24	1545.60	183.07	43.45	1550.35	347.25	1093.17	72.01	955.08	1030.76	73.18	412.33
5.99000	134.82	118.83	43.30	126.23	107.89	63.80	41.23	93.51	214.52	88.02	98.84	236.01	482.45	-71.19	29.60	456.41	-59.57	32.57	297.06	-82.22	30.21	296.05	-87.48	75.24	365.06	9.58	1208.94	0.00	0.00	0.00	336.43	-79.87	1585.21	348.50	25.09	1592.24	183.53	-70.98	1545.18	190.06	41.55	1550.25	353.04	1091.89	73.51	954.96	1030.84	73.20	411.97
6.00000	154.17	120.27	46.89	148.38	108.39	67.61	57.70	89.56	215.13	104.27	94.89	237.65	481.77	-71.03	29.28	456.04	-59.67	32.34	297.15	-82.01	30.26	296.27	-87.15	75.32	370.84	9.19	1208.57	0.00	0.00	0.00	343.84	-80.99	1585.25	355.46	22.98	1592.62	191.07	-72.72	1544.92	197.17	40.41	1550.27	351.54	1092.41	73.16	955.06	1030.82	73.16	409.44
6.01000	176.66	121.15	49.88	169.12	108.21	69.60	74.93	85.91	214.61	121.04	91.46	237.98	481.54	-71.16	28.94	456.24	-59.58	32.21	297.17	-81.45	30.21	296.45	-86.99	75.54	376.28	8.81	1208.38	0.00	0.00	0.00	351.22	-81.98	1585.31	362.45	22.35	1592.87	198.66	-74.41	1544.89	204.14	38.75	1550.55	354.61	1091.78	73.83	954.99	1030.64	73.30	409.29
6.02000	199.40	121.06	51.78	192.08	108.11	71.25	92.70	82.13	212.51	138.10	87.77	236.65	482.59	-71.14	29.11	456.11	-59.38	32.01	297.26	-81.71	30.56	296.64	-86.52	75.67	383.43	8.65	1208.05	0.00	0.00	0.00	358.56	-82.75	1585.46	369.59	21.86	1593.11	206.26	-75.89	1545.10	211.13	36.51	1550.92	351.68	1092.39	72.92	955.37	1030.90	73.28	409.96
6.03000	222.43	120.67	52.92	211.83	109.74	72.01	110.69	79.63	209.47	155.30	85.34	234.58	481.69	-71.33	28.67	456.57	-59.79	32.10	297.33	-81.41	30.65	296.84	-85.96	75.69	389.41	8.21	1207.99	0.00	0.00	0.00	366.78	-83.41	1585.59	376.81	21.35	1593.33	213.93	-77.18	1545.54	218.25	34.68	1551.41	349.32	1093.11	72.65	955.48	1030.95	73.28	412.46
6.04000	249.91	120.38	54.96	238.56	109.10	72.82	128.79	76.81	204.66	172.58	82.86	231.46	482.49	-71.03	28.85	456.52	-59.69	32.15	297.39	-81.07	30.67	297.13	-85.89	75.97	395.13	7.66	1207.95	0.00	0.00	0.00	375.06	-83.89	1585.73	384.11	20.76	1593.37	221.61	-78.57	1546.13	225.14	32.94	1551.91	349.45	1093.14	72.53	955.27	1030.58	73.31	413.98
6.05000	274.41	120.36	55.78	261.57	108.31	71.95	147.32	74.98	198.88	190.26	80.87	227.30	482.49	-71.05	28.70	456.20	-59.48	32.03	297.40	-80.91	30.81	297.53	-85.92	76.34	403.14	7.32	1208.17	0.00	0.00	0.00	382.90	-84.13	1585.91	391.32	20.49	1593.36	229.30	-79.84	1546.84	232.27	32.22	1552.51	352.05	1092.54	73.28	955.54	1030.38	73.43	410.81
6.06000	298.77	119.46	55.22	286.82	107.11	70.94	166.26	73.66	191.92	208.56	79.09	222.16	482.14	-70.84	28.60	456.77	-59.53	32.15	297.47	-80.65	30.91	297.95	-85.86	76.62	408.11	6.74	1208.14	0.00	0.00	0.00	389.75	-84.32	1586.17	398.50	20.41	1593.42	237.01	-81.08	1547.63	239.29	30.49	1553.23	352.18	1092.13	73.42	955.23	1030.66	73.26	412.57
6.07000	323.36	118.28	54.01	311.90	105.90	68.97	186.12	73.01	184.01	227.13	77.70	216.01	482.87	-70.86	28.80	456.31	-59.65	32.09	297.59	-80.64	31.16	298.44	-85.50	76.76	411.84	5.95	1208.17	0.00	0.00	0.00	398.28	-84.41	1586.24	405.64	20.93	1593.32	244.74	-82.31	1548.42	246.32	29.35	1553.90	347.93	1093.34	72.17	954.89	1030.67	73.24	412.75
6.08000	352.46	115.71	51.70	339.38	105.12	67.32	206.86	71.66	174.70	246.19	76.66	209.00	482.77	-70.60	29.02	456.46	-59.46	32.22	297.68	-80.36	31.24	299.02	-85.11	76.89	420.29	5.32	1208.12	0.00	0.00	0.00	406.22	-84.43	1586.30	412.83	20.72	1593.11	252.50	-83.47	1549.21	253.40	28.04	1554.54	347.68	1093.20	72.15	954.52	1030.86	73.17	411.73
6.09000	380.00	113.98	50.07	364.55	104.41	64.79	228.41	71.68	164.99	265.70	75.89	201.22	482.97	-70.39	29.32	456.47	-59.56	32.40	297.80	-80.14	31.42	299.53	-84.92	77.02	427.35	4.43	1207.99	0.00	0.00	0.00	414.24	-84.20	1586.33	416.54	21.06	1593.94	260.26	-84.57	1549.97	260.38	27.22	1554.96	348.96	1093.11	72.64	955.06	1030.51	73.36	412.70
6.10000	407.15	113.10	48.02	393.12	103.56	62.67	250.36	71.91	154.72	285.67	76.46	193.09	482.57	-70.75	29.60	456.73	-59.31	32.58	297.88	-79.81	31.51	300.02	-84.64	77.21	432.79	3.90	1207.67	0.00	0.00	0.00	422.40	-84.03	1586.26	424.05	22.08	1593.80	268.04	-85.59	1550.67	267.26	26.26	1555.52	351.00	1092.93	72.97	955.39	1030.54	73.40	411.18
6.11000	436.91	112.38	46.64	421.63	103.30	60.50	273.04	72.29	143.95	306.06	76.32	184.16	482.42	-70.84	29.58	456.96	-58.25	32.34	297.91	-79.63	31.69	300.53	-84.59	77.46	437.34	3.26	1207.61	0.00	0.00	0.00	430.17	-83.72	1586.18	432.34	22.09	1593.54	275.80	-86.44	1551.31	274.28	25.77	1556.00	353.52	1092.22	73.69	955.35	1030.80	73.26	411.28
6.12000	465.86	112.07	45.06	450.16	100.28	57.81	296.18	73.09	132.96	327.11	76.97	175.15	481.69	-71.16	29.74	457.32	-57.92	32.36	298.02	-79.65	31.91	300.97	-84.03	77.49	442.70	2.97	1207.23	0.00	0.00	0.00	438.08	-83.58	1585.99	437.48	22.49	1593.27	283.58	-87.19	1551.83	281.17	24.42	1556.39	349.58	1092.83	72.67	955.39	1030.71	73.25	413.60
6.13000	494.31	111.56	43.83	477.75	100.09	55.31	319.77	73.79	121.53	348.73	78.79	166.25	481.35	-72.07	30.33	455.87	-57.50	34.05	298.07	-79.52	32.13	301.38	-83.74	77.60	450.11	2.51	1207.01	0.00	0.00	0.00	446.10	-83.30	1585.66	444.64	22.61	1592.78	291.38	-88.01	1552.23	288.17	23.68	1556.59	351.91	1092.39	73.33	955.07	1030.66	73.22	414.88
6.14000	524.02	111.76	43.24	506.36	100.46	53.56	344.29	75.33	110.44	370.90	79.52	156.73	479.79	-72.36	33.22	455.61	-52.93	36.65	298.14	-79.22	32.23	301.76	-83.56	77.78	456.34	2.01	1206.51	0.00	0.00	0.00	454.07	-82.96	1585.32	453.06	22.92	1592.19	299.12	-88.73	1552.46	294.98	23.26	1556.68	350.30	1092.61	72.95	954.91	1030.52	73.21	412.90
6.15000	552.46	111.86	42.71	534.80	101.33	51.64	369.37	76.29	99.20	393.29	81.35	147.53	480.08	-72.91	34.15	455.76	-52.67	37.25	298.20	-78.91	32.36	302.08	-83.32	77.93	463.31	1.56	1206.22	0.00	0.00	0.00	461.76	-82.73	1584.79	459.51	23.13	1591.62	306.80	-89.32	1552.57	302.02	22.06	1556.73	349.94	1092.78	72.82	955.37	1030.61	73.40	409.82
6.16000	581.92	111.93	42.47	562.93	101.04	50.20	394.56	78.53	88.87	415.97	82.93	138.25	481.51	-73.41	34.81	456.87	-52.56	37.50	298.18	-78.71	32.46	302.37	-83.21	78.07	467.63	1.30	1205.68	0.00	0.00	0.00	469.08	-82.45	1584.23	465.80	23.59	1591.05	314.44	-89.76	1552.53	308.99	22.00	1556.58	354.35	1092.23	74.13	955.22	1030.85	73.15	412.12
6.17000	609.89	112.77	41.89	589.81	102.04	48.52	420.14	79.96	78.62	439.18	85.14	129.38	482.69	-73.37	34.75	458.15	-53.17	37.35	298.20	-78.49	32.57	302.62	-83.06	78.28	473.49	1.16	1204.76	0.00	0.00	0.00	476.21	-82.26	1583.62	473.56	23.81	1590.37	321.96	-90.25	1552.36	316.08	21.04	1556.49	354.42	1092.37	74.08	955.60	1030.59	73.39	411.56
6.18000	638.54	113.05	41.92	617.78	102.25	47.64	446.20	82.02	69.22	463.01	88.04	121.20	484.34	-72.71	34.29	459.07	-53.68	36.91	298.28	-78.52	32.84	302.85	-82.52	78.26	481.94	1.03	1204.10	0.00	0.00	0.00	483.84	-81.98	1582.92	481.51	23.58	1589.68	329.37	-90.60	1552.08	323.28	21.31	1556.14	349.88	1093.04	72.76	955.23	1030.51	73.35	409.81
6.19000	665.84	113.62	42.36	645.71	103.34	47.28	472.98	84.90	60.81	487.32	90.70	113.44	485.27	-72.73	33.69	458.46	-54.32	36.07	298.31	-78.24	32.87	303.11	-82.31	78.44	485.95	1.31	1203.31	0.00	0.00	0.00	490.93	-81.79	1582.09	488.25	24.20	1588.97	336.67	-90.94	1551.63	330.19	20.94	1555.82	347.46	1093.74	72.13	955.35	1030.81	73.21	413.93
6.20000	693.74	114.74	44.13	672.67	104.79	48.07	500.25	87.26	52.92	511.86	92.96	106.10	486.59	-72.45	33.10	458.63	-57.20	32.96	298.37	-78.25	33.09	303.29	-82.30	78.64	492.44	1.22	1202.45	0.00	0.00	0.00	498.09	-81.53	1581.17	495.10	24.60	1588.13	343.86	-91.11	1551.04	337.34	20.87	1555.40	354.14	1092.25	74.22	955.34	1030.69	73.27	412.60
6.21000	720.16	115.78	47.03	700.67	105.84	50.59	526.92	90.96	46.66	535.56	95.34	99.82	486.30	-71.85	30.19	459.31	-57.51	32.77	298.42	-78.15	33.22	303.42	-82.16	78.81	498.49	1.26	1201.54	0.00	0.00	0.00	505.73	-81.40	1580.16	501.93	24.41	1587.33	350.96	-91.19	1550.33	344.45	20.70	1554.89	352.14	1092.53	73.23	955.30	1030.83	73.21	413.72
6.22000	747.97	116.39	52.11	725.78	106.65	53.76	553.17	93.86	41.20	558.90	97.43	94.45	486.19	-72.08	29.84	460.37	-60.02	33.91	298.47	-78.11	33.42	303.59	-82.26	79.05	506.32	1.43	1200.48	0.00	0.00	0.00	512.38	-81.51	1579.09	509.41	24.88	1586.36	357.95	-91.12	1549.50	351.48	20.73	1554.12	352.80	1092.79	73.46	955.25	1030.80	73.20	412.20
6.23000	773.68	117.66	58.37	751.49	107.41	58.61	578.59	96.66	37.04	581.48	99.57	90.37	485.51	-71.92	29.43	459.27	-59.67	33.09	298.52	-77.87	33.45	303.75	-82.38	79.34	512.90	1.80	1199.41	0.00	0.00	0.00	519.37	-81.51	1577.92	515.62	24.75	1585.44	364.80	-90.86	1548.57	358.60	20.70	1553.33	354.53	1092.16	73.97	955.11	1030.86	73.20	412.75
6.24000	797.12	117.79	65.27	775.50	107.99	64.96	603.44	100.01	34.59	603.84	101.30	87.40	484.37	-71.43	28.98	458.87	-59.29	32.79	298.60	-77.98	33.66	303.91	-82.33	79.57	516.88	1.90	1198.17	0.00	0.00	0.00	526.36	-81.63	1576.69	522.92	24.79	1584.35	371.51	-90.46	1547.55	365.70	21.13	1552.56	353.42	1092.37	73.87	955.15	1030.57	73.29	410.36
6.25000	820.48	118.26	73.53	797.87	108.48	71.69	627.76	102.26	33.01	625.37	103.61	85.98	484.71	-71.45	28.98	458.00	-59.41	32.24	298.62	-77.99	33.89	303.99	-82.30	79.80	525.31	2.20	1197.12	0.00	0.00	0.00	533.16	-81.80	1575.37	530.82	24.62	1583.24	378.15	-89.83	1546.45	372.87	22.31	1551.65	354.21	1092.05	73.88	954.75	1030.81	73.18	411.32
6.26000	842.38	118.31	82.17	819.70	108.93	79.07	651.02	104.22	32.63	646.04	105.34	85.41	484.41	-71.38	28.97	458.01	-59.41	32.02	298.65	-78.04	34.11	304.12	-82.34	80.15	532.07	2.65	1195.85	0.00	0.00	0.00	539.85	-82.04	1573.95	538.41	24.25	1582.20	384.65	-89.01	1545.29	380.01	22.72	1550.87	348.55	1092.91	72.27	955.35	1030.82	73.37	412.19
6.27000	862.82	118.01	90.78	838.33	109.12	86.31	672.35	106.16	33.12	665.20	106.82	85.59	484.00	-71.60	28.67	458.30	-59.13	31.97	298.68	-78.05	34.39	304.31	-82.67	80.59	538.01	3.08	1194.79	0.00	0.00	0.00	546.99	-82.24	1572.52	545.29	24.23	1581.16	390.96	-88.00	1544.09	387.24	23.42	1549.98	348.39	1093.15	72.40	955.22	1030.69	73.27	412.73
6.28000	880.86	117.93	98.61	856.80	109.09	93.36	692.12	108.02	34.27	683.10	108.37	86.41	483.88	-71.69	28.57	458.18	-59.12	31.91	298.72	-77.94	34.62	304.56	-82.76	81.00	545.40	3.40	1193.47	0.00	0.00	0.00	552.86	-82.64	1571.12	553.33	23.88	1579.87	397.17	-86.91	1542.85	394.50	24.97	1549.10	347.61	1093.41	72.04	955.57	1030.46	73.45	411.16
6.29000	896.84	116.71	105.60	872.71	108.62	99.79	710.08	109.29	35.53	699.43	109.73	87.51	483.89	-71.47	28.73	458.41	-59.40	31.91	298.89	-78.10	35.06	304.93	-82.93	81.43	551.99	4.18	1192.28	0.00	0.00	0.00	559.15	-83.14	1569.71	562.90	22.55	1577.81	403.32	-85.60	1541.57	401.74	26.71	1548.17	348.85	1092.92	72.54	955.05	1031.04	73.16	408.33
6.30000	911.77	115.47	111.29	888.07	107.53	105.31	726.17	111.03	37.24	714.14	111.43	89.06	483.70	-71.64	28.22	458.36	-59.50	31.82	298.96	-78.38	35.56	305.29	-83.49	82.10	557.54	4.99	1191.03	0.00	0.00	0.00	565.51	-83.42	1568.39	570.76	22.25	1576.59	409.43	-84.08	1540.30	409.17	28.11	1547.15	351.80	1092.33	73.14	954.92	1030.74	73.16	412.79
6.31000	925.18	114.09	115.67	901.70	106.34	109.26	739.96	112.92	39.06	727.18	113.40	90.60	483.68	-71.85	28.18	458.31	-59.68	31.89	299.02	-78.38	35.99	305.70	-83.71	82.64	563.70	5.60	1189.79	0.00	0.00	0.00	571.59	-83.70	1567.20	578.04	21.84	1575.59	415.56	-82.41	1539.02	416.47	29.65	1546.11	349.92	1092.72	72.85	955.32	1030.71	73.28	412.70
6.32000	936.75	112.71	118.99	912.60	105.17	112.03	752.03	113.51	39.63	738.22	114.61	91.42	483.86	-71.78	28.11	458.46	-59.89	31.86	299.14	-78.64	36.65	306.23	-84.16	83.35	571.49	6.41	1188.50	0.00	0.00	0.00	577.50	-83.67	1566.14	585.15	22.01	1574.55	421.77	-80.71	1537.78	423.80	31.80	1544.92	355.12	1091.40	74.47	955.35	1030.69	73.26	412.28
6.33000	945.86	111.43	120.65	920.97	104.21	113.30	761.72	115.13	39.68	747.47	115.27	91.27	483.87	-72.17	28.02	459.08	-59.85	32.07	299.31	-78.73	37.29	306.78	-84.49	84.11	577.92	7.26	1187.33	0.00	0.00	0.00	583.65	-83.27	1565.18	592.30	22.44	1573.64	428.06	-78.74	1536.66	431.04	33.84	1543.77	353.96	1092.02	74.21	955.18	1030.56	73.26	414.83
6.34000	953.42	109.77	120.62	927.40	103.07	113.37	769.11	116.57	38.70	754.32	116.30	90.51	483.79	-72.28	28.04	458.41	-59.87	31.71	299.49	-78.93	38.07	307.38	-84.64	84.92	584.09	7.92	1186.26	0.00	0.00	0.00	589.76	-82.71	1564.45	599.34	23.58	1572.73	434.47	-76.71	1535.69	438.27	35.99	1542.66	350.41	1092.81	72.85	954.83	1030.55	73.25	412.12
6.35000	956.97	109.29	118.11	932.49	103.29	110.72	774.46	117.58	37.11	759.60	116.76	88.89	483.85	-72.06	27.70	458.90	-60.17	31.75	299.65	-79.24	39.06	308.06	-85.08	85.95	588.99	8.49	1185.08	0.00	0.00	0.00	596.19	-81.73	1563.83	606.51	24.40	1572.05	441.04	-74.63	1534.91	445.47	37.59	1541.72	352.06	1092.55	73.39	955.11	1030.82	73.24	412.37
6.36000	961.33	108.25	113.83	936.54	101.98	106.66	777.75	118.01	34.87	763.17	117.99	87.20	484.66	-71.92	27.94	458.97	-60.26	31.84	299.88	-79.45	40.11	308.81	-85.93	87.37	599.78	9.41	1184.26	0.00	0.00	0.00	602.33	-80.53	1563.37	611.94	26.65	1572.56	447.66	-72.65	1534.34	452.69	39.89	1540.85	350.90	1092.88	73.04	955.46	1030.78	73.33	410.21
6.37000	964.49	107.37	108.15	939.54	100.67	101.58	779.38	117.89	32.36	765.66	118.22	84.84	484.50	-72.03	27.95	458.74	-60.69	31.55	300.24	-79.93	41.36	309.65	-86.48	88.76	605.48	10.18	1183.75	0.00	0.00	0.00	608.91	-79.05	1563.06	618.58	28.51	1572.24	454.35	-70.78	1533.94	459.79	41.73	1540.17	350.42	1092.76	72.88	954.90	1030.53	73.30	413.69
6.38000	965.82	106.20	101.58	941.48	99.75	95.61	779.50	118.22	29.72	767.01	118.36	82.19	484.48	-72.54	27.78	459.20	-60.64	31.66	300.54	-80.03	42.51	310.45	-86.97	90.29	613.36	11.42	1183.18	0.00	0.00	0.00	615.93	-77.30	1562.86	625.93	30.26	1571.71	461.16	-68.96	1533.70	466.85	43.62	1539.61	352.87	1092.15	73.45	955.52	1030.32	73.52	411.40
6.39000	966.12	105.43	94.59	942.43	98.94	89.35	779.26	117.45	28.57	767.29	117.95	79.48	484.27	-72.62	27.52	458.63	-61.08	31.46	300.99	-81.00	44.14	311.29	-87.66	92.02	621.11	12.40	1183.15	0.00	0.00	0.00	622.94	-75.34	1562.75	632.82	31.98	1571.29	468.09	-67.22	1533.61	473.76	45.62	1539.08	350.15	1092.57	73.09	955.02	1030.57	73.35	410.91
6.40000	967.75	103.43	88.20	943.48	98.04	83.81	779.00	117.52	27.71	767.22	117.18	76.78	483.66	-72.53	27.39	459.49	-61.38	31.76	301.51	-81.61	45.66	312.15	-88.77	94.07	625.95	13.30	1182.95	0.00	0.00	0.00	630.11	-73.06	1562.72	641.18	33.70	1569.57	475.09	-65.44	1533.66	480.71	47.25	1538.76	349.53	1092.81	72.86	955.05	1030.93	73.25	412.33
6.41000	969.66	102.34	83.54	945.50	96.27	79.26	780.23	116.97	27.03	767.81	115.32	74.30	484.12	-72.79	27.35	459.57	-61.80	31.70	301.99	-82.12	47.18	313.00	-89.65	96.11	635.24	14.67	1183.18	0.00	0.00	0.00	637.26	-70.65	1562.83	648.42	35.64	1568.94	482.17	-63.82	1533.88	487.40	49.14	1538.39	351.84	1092.45	73.19	955.44	1030.62	73.44	410.80
6.42000	973.08	100.40	78.60	948.46	94.69	74.98	782.14	116.58	26.87	770.40	115.21	73.28	484.03	-73.00	27.31	459.19	-62.32	31.64	302.71	-83.14	49.16	313.91	-90.78	98.46	641.88	15.85	1183.49	0.00	0.00	0.00	644.87	-68.07	1563.10	655.10	38.50	1568.64	489.35	-62.13	1534.28	494.18	50.66	1538.32	356.90	1091.45	74.71	955.11	1030.35	73.41	409.18
6.43000	976.40	98.65	71.58	952.71	93.23	69.61	783.72	116.73	27.07	775.39	115.72	73.38	483.26	-73.15	26.98	459.41	-62.75	31.66	303.56	-84.07	51.42	315.10	-91.92	101.12	647.61	16.85	1184.06	0.00	0.00	0.00	651.79	-65.46	1563.62	661.76	41.53	1568.61	496.57	-60.61	1534.89	500.88	52.42	1538.45	355.10	1091.93	74.29	955.06	1030.40	73.28	411.74
6.44000	979.42	96.94	63.00	955.89	91.53	62.59	784.89	116.99	27.39	780.17	116.71	73.82	484.08	-73.17	27.24	458.90	-62.62	31.50	304.65	-85.57	54.34	316.74	-93.03	104.09	656.99	18.19	1184.98	0.00	0.00	0.00	658.96	-62.77	1564.38	668.52	43.77	1568.96	503.87	-59.07	1535.77	507.60	53.76	1538.87	348.88	1092.80	72.62	954.83	1030.51	73.26	410.75
6.45000	982.51	95.20	55.22	958.01	89.63	55.30	786.40	116.53	27.43	784.09	117.75	73.95	483.00	-73.36	26.95	459.01	-63.09	31.56	305.94	-86.56	57.30	318.77	-94.12	107.37	665.36	19.43	1186.20	0.00	0.00	0.00	666.67	-60.13	1565.30	675.21	46.42	1569.55	511.20	-57.43	1536.94	514.14	55.50	1539.72	354.78	1091.75	74.18	954.92	1030.60	73.25	410.94
6.46000	984.58	94.76	47.85	960.17	88.52	48.96	787.55	116.72	27.56	786.82	117.71	73.32	483.33	-73.51	26.98	459.33	-63.18	31.83	307.55	-87.64	60.67	321.13	-95.28	110.93	671.57	20.73	1187.58	0.00	0.00	0.00	674.07	-57.30	1566.33	681.89	49.98	1570.11	518.49	-55.75	1538.28	520.76	57.34	1540.74	351.37	1092.73	73.07	955.15	1030.38	73.43	409.86
6.47000	986.24	93.64	42.44	962.01	88.22	44.27	788.56	116.74	27.51	788.82	117.39	72.63	483.80	-73.35	27.03	459.90	-63.22	32.25	309.38	-89.00	64.42	323.97	-96.69	114.79	679.82	22.10	1189.28	0.00	0.00	0.00	681.57	-54.40	1567.49	688.53	53.02	1570.87	525.82	-53.96	1539.74	527.29	59.24	1541.84	355.49	1091.45	74.43	955.22	1030.49	73.39	413.63
6.48000	987.60	92.83	39.99	962.79	88.26	42.61	789.14	116.59	27.55	790.54	117.36	72.52	483.93	-73.44	26.86	459.98	-63.50	32.31	311.62	-90.25	68.36	327.30	-97.78	118.61	689.10	23.59	1191.36	0.00	0.00	0.00	688.98	-51.60	1568.76	695.15	56.20	1571.73	533.16	-52.24	1541.28	533.86	61.05	1542.95	353.04	1092.14	73.54	955.21	1030.67	73.27	411.23
6.49000	987.75	92.66	39.31	962.82	87.90	41.55	789.26	116.56	27.66	791.65	117.25	72.81	483.26	-73.91	26.76	460.24	-63.92	32.63	314.26	-92.20	72.85	331.31	-98.98	122.56	693.76	24.65	1193.28	0.00	0.00	0.00	695.95	-48.67	1570.34	701.91	58.75	1572.95	540.46	-50.47	1542.94	540.49	62.33	1544.29	354.17	1091.26	73.19	955.14	1030.57	73.30	410.79
6.50000	988.13	91.99	38.21	964.21	87.89	41.17	789.37	116.43	27.80	792.42	117.17	72.95	484.09	-73.92	26.85	461.20	-64.16	33.45	317.46	-94.17	77.75	336.04	-100.30	126.79	702.46	26.31	1195.52	0.00	0.00	0.00	703.72	-45.81	1572.09	706.99	61.55	1575.54	547.79	-48.52	1544.74	547.12	64.30	1545.78	354.89	1089.53	73.45	955.29	1030.64	73.34	414.32
6.51000	987.57	92.26	37.83	963.10	87.49	40.29	789.56	116.11	27.62	793.15	117.00	72.90	483.87	-74.21	26.48	461.51	-64.58	34.07	321.33	-96.10	83.10	341.50	-101.60	131.26	712.22	27.63	1197.67	0.00	0.00	0.00	710.99	-42.91	1573.91	712.09	64.76	1577.44	555.09	-46.58	1546.62	553.57	66.96	1547.23	355.36	1089.40	73.85	954.84	1030.61	73.26	416.04
6.52000	988.04	92.11	37.25	963.62	87.46	40.04	789.56	116.42	27.61	793.39	117.69	73.31	483.82	-74.55	26.33	462.35	-65.22	34.77	325.82	-97.74	88.80	347.78	-103.09	136.07	720.54	29.18	1199.94	0.00	0.00	0.00	717.97	-40.00	1575.80	718.40	67.73	1578.93	562.38	-44.72	1548.52	560.06	68.94	1548.71	354.51	1089.45	73.63	955.06	1030.87	73.14	414.01
6.53000	988.10	92.08	37.01	963.27	87.29	39.66	789.65	116.54	27.63	793.63	117.60	73.34	484.89	-74.23	26.19	463.25	-65.82	35.65	330.98	-98.89	94.78	354.84	-103.88	140.81	725.85	30.48	1202.09	0.00	0.00	0.00	724.71	-37.17	1577.69	724.51	70.56	1580.28	569.62	-42.43	1550.37	566.61	70.82	1550.01	354.30	1090.77	72.87	955.38	1030.89	73.11	413.99
6.54000	987.27	92.25	36.68	963.54	87.33	39.27	789.60	117.16	27.93	793.75	117.80	73.49	485.34	-74.30	26.12	467.13	-66.47	37.71	336.78	-99.42	100.95	362.53	-103.86	145.47	733.91	32.08	1204.36	0.00	0.00	0.00	731.74	-34.32	1579.47	730.86	73.45	1581.62	576.74	-40.29	1552.08	573.12	72.88	1551.20	355.42	1090.14	73.34	955.25	1030.93	73.10	414.51
6.55000	987.36	92.07	36.45	963.07	87.27	38.83	789.71	116.83	27.82	794.06	117.31	73.40	486.53	-74.43	26.10	470.77	-66.83	39.17	343.11	-99.13	107.17	370.78	-103.87	150.38	741.49	33.48	1206.31	0.00	0.00	0.00	738.42	-31.57	1581.14	737.11	76.30	1582.81	583.64	-38.06	1553.69	579.66	74.60	1552.31	355.14	1090.24	73.17	955.13	1030.86	72.99	413.29
6.56000	987.53	91.91	36.40	962.69	87.56	38.39	789.68	116.82	27.83	794.13	117.70	73.54	487.18	-74.83	25.99	471.61	-67.93	40.27	349.97	-99.08	114.08	379.50	-104.07	155.74	748.85	34.83	1208.14	0.00	0.00	0.00	745.33	-28.97	1582.64	744.02	78.82	1583.68	590.41	-35.95	1555.07	586.06	77.18	1553.14	354.95	1089.35	73.31	955.59	1030.77	73.05	416.17
6.57000	987.60	91.70	36.08	963.81	87.23	38.65	789.83	116.55	27.71	794.24	117.28	73.32	488.33	-75.24	25.84	474.98	-67.82	42.26	357.30	-98.36	121.27	388.70	-103.81	161.34	756.16	36.19	1209.64	0.00	0.00	0.00	751.83	-26.50	1584.01	750.68	80.97	1584.55	597.06	-33.92	1556.26	592.64	79.25	1553.79	354.90	1090.77	72.96	955.29	1031.00	73.08	413.88
6.58000	989.18	91.71	36.24	964.23	87.24	38.35	789.86	116.59	27.80	794.34	117.19	73.18	490.01	-75.58	25.44	471.23	-68.17	42.92	365.28	-97.24	128.90	398.51	-103.40	167.29	764.66	37.31	1210.98	0.00	0.00	0.00	758.21	-24.24	1585.21	757.21	83.29	1585.37	603.57	-31.85	1557.24	599.28	81.12	1554.36	355.10	1091.60	72.94	955.02	1031.03	72.98	415.45
6.59000	988.23	91.86	35.47	963.98	87.48	37.90	790.03	116.40	27.80	794.39	116.51	72.85	491.31	-76.09	24.85	473.00	-68.39	43.29	374.16	-96.41	137.05	409.24	-102.18	173.21	772.82	38.45	1211.89	0.00	0.00	0.00	764.90	-22.26	1586.19	763.24	85.25	1586.01	609.99	-29.71	1558.00	605.91	82.73	1554.80	355.09	1090.70	73.05	955.06	1030.94	72.91	415.39
6.60000	988.29	91.59	35.22	964.49	87.71	37.83	790.21	116.14	27.70	794.34	116.89	72.96	493.66	-76.40	24.31	477.56	-68.02	44.15	383.99	-95.05	145.18	420.85	-101.04	179.30	779.48	39.15	1212.50	0.00	0.00	0.00	771.24	-20.38	1587.05	770.97	87.08	1586.65	616.30	-27.68	1558.53	612.58	85.09	1554.97	355.87	1091.51	72.85	955.03	1030.85	72.83	415.88
6.61000	988.28	91.63	35.10	965.14	87.58	38.00	790.23	116.06	27.73	794.32	117.28	72.98	497.03	-76.56	24.20	480.70	-67.56	44.61	394.65	-93.85	153.41	433.29	-99.80	185.34	786.35	40.08	1212.93	0.00	0.00	0.00	777.28	-18.70	1587.78	777.22	88.74	1587.05	622.57	-25.49	1558.83	619.42	87.71	1554.88	354.56	1090.98	72.62	955.37	1030.83	73.06	415.97
6.62000	988.67	91.69	35.09	964.03	87.77	37.57	790.20	116.05	27.68	794.23	117.21	72.80	498.28	-75.28	23.17	486.38	-67.64	45.90	405.90	-91.79	161.26	446.34	-98.16	191.40	794.16	40.68	1213.02	0.00	0.00	0.00	783.21	-17.21	1588.36	782.94	90.27	1587.54	628.70	-23.28	1558.92	626.30	89.75	1554.80	353.19	1089.91	72.90	955.44	1030.91	73.05	415.72
6.63000	987.55	91.54	34.73	964.13	88.06	37.38	790.27	115.87	27.51	794.03	117.56	72.82	503.08	-75.37	22.66	489.37	-63.83	44.54	417.09	-89.63	169.26	459.80	-96.34	197.78	801.79	41.32	1213.11	0.00	0.00	0.00	789.26	-16.06	1588.90	789.49	91.83	1587.90	634.78	-20.89	1558.87	633.10	92.42	1554.57	353.96	1090.34	73.13	955.50	1030.94	73.10	415.82
6.64000	988.11	91.93	34.74	964.48	88.03	37.50	790.22	116.21	27.43	793.93	117.98	72.81	509.70	-75.59	22.04	498.87	-64.46	45.72	427.71	-88.38	177.32	473.55	-94.81	204.49	807.23	41.99	1212.73	0.00	0.00	0.00	795.41	-15.11	1589.29	797.22	92.44	1588.14	640.73	-18.61	1558.70	639.94	94.89	1554.40	353.68	1091.15	72.61	955.24	1030.89	72.99	417.50
6.65000	987.89	92.04	34.45	964.22	88.11	37.35	790.18	116.54	27.51	793.93	118.15	72.62	516.85	-76.75	21.23	508.61	-65.61	47.34	440.60	-86.39	184.16	487.47	-93.30	210.81	813.47	42.75	1212.57	0.00	0.00	0.00	801.07	-14.20	1589.64	807.38	91.68	1587.04	646.58	-16.31	1558.45	646.99	96.92	1554.12	353.68	1090.43	72.81	955.74	1030.73	73.13	415.81
6.66000	988.16	91.91	34.50	964.24	87.86	37.48	790.16	117.03	27.59	794.08	118.31	72.51	527.30	-81.79	24.21	518.42	-67.34	49.51	457.87	-83.89	189.78	501.39	-92.17	215.91	820.39	43.31	1212.46	0.00	0.00	0.00	806.66	-13.47	1589.94	814.94	92.45	1586.91	652.38	-13.89	1558.21	654.02	99.38	1553.85	354.11	1090.48	72.94	955.83	1030.70	73.14	415.68
6.67000	988.62	92.03	34.61	965.19	88.08	37.66	790.24	116.83	27.41	794.31	118.29	72.38	540.65	-83.71	27.92	533.71	-69.02	53.31	472.64	-81.41	194.79	515.70	-90.41	220.52	827.13	43.88	1212.18	0.00	0.00	0.00	812.54	-12.82	1590.14	821.80	93.15	1587.19	658.18	-11.61	1557.98	661.09	102.18	1553.62	355.15	1091.12	72.88	955.65	1030.85	73.13	416.32
6.68000	988.82	91.99	34.71	964.53	88.02	37.42	790.41	116.66	27.28	794.46	119.11	72.58	556.38	-85.07	31.53	548.62	-71.11	56.92	486.35	-78.86	198.00	529.89	-88.16	224.80	832.72	44.52	1212.06	0.00	0.00	0.00	818.34	-12.33	1590.35	828.93	93.19	1587.47	664.01	-9.14	1557.82	668.24	104.76	1553.37	354.95	1091.22	72.77	955.12	1031.03	72.95	415.63
6.69000	988.65	92.02	34.49	964.40	88.15	37.25	790.42	116.85	27.37	794.80	118.80	72.49	574.47	-87.72	35.26	565.43	-73.44	59.75	500.72	-76.03	199.71	544.43	-85.30	227.85	839.67	45.00	1212.01	0.00	0.00	0.00	823.90	-11.77	1590.60	836.02	93.37	1587.70	669.85	-6.62	1557.80	675.49	107.33	1553.28	354.12	1092.11	72.49	955.99	1030.82	73.21	417.39
6.70000	989.93	92.57	34.64	964.73	88.05	37.42	790.48	116.88	27.35	794.92	119.28	72.74	594.17	-90.84	38.24	584.07	-75.48	61.82	515.97	-73.16	200.31	559.75	-82.47	229.57	846.17	45.68	1212.01	0.00	0.00	0.00	829.87	-11.21	1590.84	842.93	94.27	1587.85	675.68	-4.30	1557.90	682.72	109.66	1553.30	354.08	1092.17	72.49	955.64	1030.89	73.15	415.59
6.71000	988.55	92.28	34.23	964.20	88.11	37.22	790.59	116.61	27.22	795.03	119.25	72.85	613.85	-93.88	40.22	603.26	-77.50	63.28	531.88	-70.18	199.58	575.60	-79.31	229.80	852.08	46.19	1212.02	0.00	0.00	0.00	835.47	-10.85	1591.14	846.72	95.79	1589.80	681.64	-1.92	1558.19	689.99	111.67	1553.54	353.86	1091.99	72.33	955.28	1031.04	73.05	414.68
6.72000	989.05	92.35	34.32	964.70	88.49	37.08	790.66	116.39	27.18	795.15	119.09	73.00	634.27	-96.72	41.15	623.75	-79.23	64.04	548.57	-67.34	197.66	591.73	-76.18	228.95	857.72	46.83	1212.17	0.00	0.00	0.00	841.21	-10.43	1591.42	852.59	96.43	1590.45	687.68	0.35	1558.66	697.15	114.10	1553.91	354.51	1091.68	72.53	955.39	1030.98	73.08	413.78
6.73000	989.42	92.32	34.33	965.54	88.45	37.29	790.66	116.55	27.34	795.36	119.39	73.22	656.59	-98.53	41.94	645.80	-80.40	64.24	565.71	-64.53	194.44	608.09	-72.63	226.75	863.28	47.79	1212.48	0.00	0.00	0.00	847.59	-9.91	1591.65	859.17	96.56	1590.83	693.79	2.33	1559.22	704.29	116.19	1554.49	355.75	1091.16	72.90	955.91	1030.80	73.20	415.56
6.74000	989.80	92.18	34.41	964.89	88.36	36.95	790.64	116.61	27.51	795.72	118.56	73.10	679.51	-100.16	42.09	667.87	-81.34	63.59	583.42	-61.76	189.98	624.57	-69.56	223.67	868.13	48.42	1212.73	0.00	0.00	0.00	853.46	-9.41	1591.86	866.45	96.89	1590.98	699.99	4.22	1559.89	711.33	118.16	1555.13	355.17	1091.08	72.86	955.84	1030.76	73.20	416.87
6.75000	990.22	92.75	34.06	965.25	87.94	37.11	790.70	116.03	27.38	796.04	118.49	73.33	705.84	-103.40	42.72	691.26	-81.91	62.75	601.68	-59.77	184.67	641.19	-66.21	219.37	873.23	49.42	1213.08	0.00	0.00	0.00	859.49	-9.16	1591.99	873.67	97.49	1591.07	706.17	5.87	1560.63	718.26	120.02	1555.77	354.26	1091.14	72.73	955.99	1030.75	73.21	414.43
6.76000	988.98	92.31	33.55	964.84	87.96	36.76	790.73	115.94	27.54	796.34	118.08	73.41	731.04	-104.02	42.92	714.83	-82.34	61.45	620.29	-58.52	178.46	658.32	-62.59	213.84	879.65	50.32	1213.60	0.00	0.00	0.00	865.86	-8.66	1592.18	879.81	97.66	1591.34	712.34	7.39	1561.44	725.19	121.09	1556.62	353.52	1090.52	72.66	955.64	1030.94	73.15	413.90
6.77000	990.46	92.46	33.72	964.50	88.00	36.38	790.70	115.54	27.63	796.60	117.89	73.59	757.36	-105.22	42.68	740.40	-82.68	60.03	639.34	-57.27	171.09	675.94	-58.98	207.28	884.35	51.13	1213.98	0.00	0.00	0.00	871.74	-8.19	1592.26	886.95	97.93	1591.35	718.57	8.70	1562.28	731.96	122.25	1557.41	354.79	1090.65	72.95	955.47	1030.97	73.08	414.92
6.78000	990.41	91.95	33.78	965.56	88.18	36.55	790.66	116.14	28.09	796.95	117.61	73.67	783.76	-106.30	41.94	766.43	-82.92	58.25	659.19	-56.53	163.03	694.07	-56.05	200.00	892.06	52.02	1214.59	0.00	0.00	0.00	877.95	-7.73	1592.28	894.17	98.42	1591.38	724.79	9.77	1563.11	738.70	123.22	1558.25	353.40	1091.52	72.36	955.50	1030.97	73.15	416.72
6.79000	990.21	91.77	33.56	965.49	88.36	36.10	790.80	115.43	28.05	797.37	117.29	73.72	810.15	-105.79	42.00	793.05	-83.41	56.02	679.71	-55.42	153.91	712.73	-53.69	192.06	895.28	52.86	1215.02	0.00	0.00	0.00	884.28	-7.24	1592.28	900.29	98.87	1591.53	731.02	10.77	1563.88	745.32	124.42	1559.07	354.59	1090.39	72.90	955.52	1030.97	73.15	415.28
6.80000	989.84	91.34	33.46	965.72	87.93	36.23	790.84	115.45	28.28	797.72	117.06	73.85	837.38	-105.62	40.39	819.59	-83.99	53.37	700.88	-53.98	143.99	732.08	-52.34	183.88	901.99	53.78	1215.74	0.00	0.00	0.00	891.05	-6.75	1592.22	906.75	99.44	1591.55	737.31	11.50	1564.57	751.96	124.82	1559.86	355.55	1089.84	73.44	955.13	1031.00	73.03	413.61
6.81000	990.76	91.14	33.62	965.83	87.82	36.04	790.99	115.23	28.45	798.17	116.75	73.98	865.02	-105.77	38.99	848.01	-84.15	51.37	722.83	-52.73	133.62	751.78	-51.78	175.57	907.25	54.58	1215.92	0.00	0.00	0.00	897.60	-6.30	1592.08	913.47	99.88	1591.42	743.56	12.12	1565.16	758.40	125.55	1560.54	354.41	1090.39	73.02	955.26	1030.90	72.98	414.46
6.82000	990.94	90.96	33.74	965.70	87.60	36.04	791.04	114.73	28.51	798.56	116.65	74.07	894.41	-106.02	36.19	875.47	-83.83	49.07	745.48	-52.00	123.37	771.80	-51.69	167.24	910.63	55.26	1215.96	0.00	0.00	0.00	903.77	-5.79	1591.93	919.54	100.44	1591.34	749.85	12.57	1565.65	764.75	125.99	1561.09	355.54	1090.96	73.02	955.05	1030.91	72.91	414.07
6.83000	990.10	90.79	33.57	965.63	87.21	36.01	791.03	114.70	28.76	798.88	116.41	74.14	922.33	-105.31	34.10	903.60	-82.81	46.77	768.35	-51.41	113.10	792.53	-51.26	158.63	919.42	56.22	1216.17	0.00	0.00	0.00	910.34	-5.18	1591.70	925.62	101.33	1591.18	756.18	12.92	1566.01	770.92	126.45	1561.54	355.13	1090.58	73.05	955.30	1030.86	73.05	414.88
6.84000	990.36	90.38	33.78	965.97	87.23	36.06	791.14	114.41	28.80	799.22	116.12	74.16	950.94	-103.54	32.52	930.31	-81.17	44.44	791.71	-51.54	103.41	813.69	-50.77	149.96	922.13	57.04	1216.11	0.00	0.00	0.00	916.33	-4.79	1591.41	931.65	102.00	1590.98	762.54	13.27	1566.21	777.06	126.69	1561.78	355.74	1089.27	73.65	955.68	1030.82	73.21	416.42
6.85000	990.65	90.10	34.09	966.09	86.29	36.64	791.25	113.79	28.72	799.48	115.75	74.16	980.06	-100.67	31.80	958.86	-78.90	43.09	815.64	-50.99	93.56	835.28	-50.21	141.30	928.95	57.71	1216.04	0.00	0.00	0.00	922.80	-4.19	1591.09	937.96	102.36	1590.74	768.90	13.59	1566.24	783.06	127.07	1561.89	355.13	1090.83	72.98	955.35	1030.93	73.11	416.11
6.86000	989.78	89.66	34.20	963.17	86.66	39.03	791.18	113.72	28.83	799.70	115.51	74.17	1007.75	-98.00	31.13	987.10	-75.97	42.30	839.99	-50.27	83.97	857.19	-50.61	133.31	934.42	58.31	1215.65	0.00	0.00	0.00	929.29	-3.64	1590.69	943.94	102.74	1590.43	775.23	13.61	1566.11	788.93	127.58	1561.80	354.56	1090.88	72.83	955.26	1030.90	73.04	417.23
6.87000	988.35	88.11	39.47	964.89	86.17	40.28	791.22	113.70	28.90	799.91	115.36	74.23	1036.16	-94.54	31.59	1014.72	-72.84	41.96	864.80	-50.34	75.15	879.11	-51.11	125.61	940.87	58.99	1215.14	0.00	0.00	0.00	935.64	-3.12	1590.19	950.13	103.22	1590.08	781.53	13.66	1565.85	794.92	127.35	1561.73	354.85	1090.63	73.03	955.49	1030.95	73.16	416.15
6.88000	987.87	88.02	39.59	964.07	85.93	40.28	791.25	113.69	28.98	800.10	115.04	74.13	1064.96	-90.52	33.49	1042.68	-69.29	42.96	889.63	-50.98	67.11	900.97	-51.99	118.53	946.46	59.60	1214.68	0.00	0.00	0.00	942.57	-2.52	1589.65	956.15	104.10	1589.65	787.80	13.56	1565.50	800.84	127.63	1561.47	355.81	1090.39	73.50	955.08	1030.97	72.98	416.37
6.89000	989.40	88.31	39.70	966.05	86.08	40.53	791.09	113.90	29.17	800.23	115.01	74.18	1092.52	-86.05	36.14	1069.29	-65.74	44.55	914.64	-52.45	60.09	923.19	-52.93	112.10	952.63	60.12	1213.98	0.00	0.00	0.00	948.78	-2.05	1589.11	962.80	104.75	1589.10	794.17	13.62	1565.09	806.79	127.36	1561.24	356.23	1090.32	73.56	955.41	1030.93	73.10	416.14
6.90000	989.83	89.36	39.09	966.36	86.78	40.26	791.18	113.42	29.04	800.42	115.44	74.43	1120.06	-82.27	39.22	1096.29	-62.12	47.09	939.96	-53.53	53.68	945.49	-54.02	106.36	958.33	60.57	1213.26	0.00	0.00	0.00	955.10	-1.63	1588.44	969.01	105.33	1588.64	800.56	13.54	1564.62	812.68	127.66	1560.93	355.07	1090.77	72.95	955.07	1030.98	73.02	415.07
6.91000	990.93	90.79	38.67	966.87	87.94	39.89	791.23	113.49	29.20	800.79	115.12	74.32	1145.83	-78.12	43.03	1122.60	-58.93	48.80	965.31	-54.14	47.94	968.00	-54.21	100.84	964.86	61.06	1212.68	0.00	0.00	0.00	961.63	-1.13	1587.74	975.05	105.54	1588.01	806.93	13.42	1564.14	818.58	127.53	1560.59	354.14	1090.61	72.84	954.72	1031.09	72.90	415.73
6.92000	991.80	92.15	38.11	965.61	86.63	36.59	791.19	113.44	29.23	800.90	115.38	74.53	1171.38	-74.13	47.39	1148.08	-56.78	51.01	990.28	-55.22	43.42	990.51	-54.52	96.11	970.93	61.31	1212.01	0.00	0.00	0.00	968.08	-0.84	1586.96	980.47	106.11	1587.38	813.42	13.28	1563.60	824.64	127.33	1560.19	353.69	1090.91	72.69	955.33	1030.85	73.02	415.96
6.93000	989.84	91.14	33.33	966.17	87.11	36.38	791.17	113.35	29.22	801.06	115.27	74.56	1196.40	-70.12	51.44	1172.64	-53.80	54.16	1014.84	-55.71	39.71	1012.46	-55.59	92.59	976.36	61.62	1211.18	0.00	0.00	0.00	974.49	-0.50	1586.16	986.98	106.70	1586.75	819.96	13.01	1563.00	830.65	126.98	1559.72	354.54	1091.65	72.46	955.52	1030.96	73.13	416.38
6.94000	989.78	91.79	33.06	965.42	87.19	36.29	791.08	113.84	29.48	801.36	115.19	74.58	1220.53	-66.64	56.07	1196.74	-51.10	57.53	1038.59	-56.15	37.19	1034.06	-56.30	89.77	982.23	61.89	1210.35	0.00	0.00	0.00	981.24	-0.10	1585.35	992.84	107.15	1585.94	826.46	12.82	1562.33	836.52	126.78	1559.11	354.90	1091.59	72.62	955.16	1030.94	73.04	417.00
6.95000	989.75	92.14	33.01	965.94	87.40	36.31	791.16	113.46	29.34	801.57	114.96	74.49	1243.31	-63.02	60.84	1219.41	-48.25	61.26	1061.74	-56.43	35.63	1055.34	-56.93	87.86	989.35	61.70	1209.51	0.00	0.00	0.00	987.58	0.31	1584.56	998.86	107.85	1585.06	832.99	12.55	1561.62	842.36	126.79	1558.32	354.27	1090.77	72.92	954.94	1030.93	72.92	417.55
6.96000	990.04	91.73	33.46	965.72	87.59	36.17	791.19	113.61	29.43	801.71	115.23	74.71	1265.04	-60.08	66.28	1241.36	-45.75	65.67	1084.10	-56.63	35.01	1075.90	-57.41	86.73	995.83	61.85	1208.46	0.00	0.00	0.00	994.11	0.60	1583.66	1005.10	107.88	1584.22	839.49	12.19	1560.85	848.32	126.47	1557.48	355.46	1089.71	73.44	955.87	1030.75	73.24	416.43
6.97000	990.33	91.95	33.42	965.27	87.97	35.88	791.01	113.98	29.65	801.84	115.25	74.70	1285.17	-56.96	72.22	1261.40	-44.79	70.96	1105.93	-56.61	35.05	1095.78	-57.71	86.33	1000.29	61.82	1207.55	0.00	0.00	0.00	1001.07	0.96	1582.77	1010.46	108.65	1583.19	845.96	11.73	1560.05	854.25	126.19	1556.60	354.02	1090.32	73.03	955.96	1030.75	73.27	414.99
6.98000	990.25	92.27	33.34	965.75	88.08	35.97	791.13	113.52	29.49	801.94	115.71	74.90	1304.09	-54.35	79.23	1280.73	-42.60	77.15	1126.50	-56.49	35.52	1114.55	-57.87	86.51	1005.96	61.76	1206.63	0.00	0.00	0.00	1007.39	1.15	1581.85	1016.97	108.91	1582.07	852.50	11.42	1559.25	860.19	125.55	1555.72	354.27	1091.03	72.78	955.53	1030.92	73.20	416.21
6.99000	990.42	92.19	33.51	965.09	87.94	35.87	791.14	113.30	29.41	802.14	115.28	74.80	1322.00	-51.63	86.46	1299.09	-40.68	83.50	1145.90	-56.66	36.67	1132.05	-58.34	87.26	1013.44	61.34	1205.68	0.00	0.00	0.00	1014.18	1.25	1580.88	1022.97	109.29	1581.01	859.02	10.80	1558.41	866.27	124.83	1554.79	355.19	1090.21	73.29	955.95	1030.87	73.33	415.75
7.00000	990.01	92.38	33.20	965.22	88.22	35.88	791.01	113.76	29.67	802.22	115.66	74.98	1338.84	-48.98	93.39	1316.12	-38.05	89.77	1164.20	-57.12	38.26	1148.49	-59.00	88.58	1020.35	61.07	1204.63	0.00	0.00	0.00	1020.14	1.22	1579.97	1029.57	109.61	1579.74	865.55	10.34	1557.56	872.30	124.38	1553.80	355.36	1090.63	73.16	955.53	1030.96	73.19	417.14
7.01000	988.62	92.49	32.70	965.21	87.83	36.00	791.17	113.33	29.43	802.39	115.16	74.78	1353.99	-46.63	99.33	1331.53	-37.93	93.71	1181.26	-57.50	39.98	1164.10	-59.58	89.95	1026.64	60.68	1203.48	0.00	0.00	0.00	1027.04	1.37	1579.01	1035.43	109.64	1578.69	872.04	9.60	1556.66	878.40	123.37	1552.87	355.88	1090.35	73.43	955.08	1030.94	73.02	416.05
7.02000	989.86	92.36	33.13	965.37	88.53	35.71	791.12	113.63	29.59	802.44	115.25	74.89	1368.30	-44.11	104.82	1345.72	-36.26	98.71	1197.16	-58.11	41.49	1178.30	-61.17	91.62	1033.58	60.48	1202.36	0.00	0.00	0.00	1033.69	1.30	1578.11	1041.47	109.64	1577.58	878.60	8.93	1555.74	884.60	122.83	1551.76	354.19	1091.03	72.82	954.99	1030.98	73.01	415.91
7.03000	988.64	92.32	32.82	965.32	88.76	35.54	791.07	113.69	29.57	802.48	115.96	75.29	1381.59	-42.80	109.04	1358.48	-34.95	102.79	1211.74	-58.89	42.55	1191.60	-62.47	92.85	1039.80	59.96	1201.18	0.00	0.00	0.00	1040.39	1.07	1577.23	1047.26	109.72	1576.46	885.21	8.10	1554.77	890.84	122.11	1550.70	354.15	1090.97	72.82	954.94	1030.92	72.95	416.64
7.04000	989.92	92.81	33.04	964.89	88.54	35.61	791.14	113.69	29.57	802.43	116.28	75.57	1393.11	-41.69	112.21	1369.99	-34.16	105.43	1224.26	-60.72	43.68	1203.33	-64.31	94.05	1047.80	59.58	1200.26	0.00	0.00	0.00	1046.66	0.72	1576.47	1058.11	108.48	1573.72	891.81	7.27	1553.81	897.25	120.97	1549.64	353.90	1091.87	72.46	954.80	1031.04	72.91	416.97
7.05000	989.15	92.68	32.89	965.14	88.54	35.50	791.01	114.23	29.88	802.64	116.08	75.62	1403.05	-40.95	113.74	1379.84	-33.35	107.03	1235.25	-61.23	43.75	1213.71	-65.45	94.52	1052.74	58.70	1199.17	0.00	0.00	0.00	1053.01	0.15	1575.76	1065.59	107.84	1572.41	898.42	6.53	1552.83	903.62	120.09	1548.52	354.74	1091.42	72.67	954.92	1030.99	72.95	415.98
7.06000	988.55	92.57	32.71	964.84	88.79	35.33	791.15	114.10	30.03	802.69	116.50	76.08	1411.07	-40.56	114.36	1388.33	-33.83	107.30	1244.17	-62.00	43.36	1222.18	-66.94	94.48	1059.79	57.88	1197.89	0.00	0.00	0.00	1059.45	-0.51	1575.09	1071.94	106.99	1571.70	905.00	5.63	1551.83	910.03	119.18	1547.46	353.45	1091.33	72.44	955.34	1030.95	73.16	415.52
7.07000	989.05	92.78	32.83	965.23	88.61	35.57	791.32	113.75	30.16	803.03	116.07	76.21	1418.01	-41.37	113.88	1395.26	-34.54	106.72	1251.11	-63.02	42.62	1229.11	-68.07	93.89	1065.90	57.07	1196.79	0.00	0.00	0.00	1066.39	-1.19	1574.50	1078.09	106.64	1571.05	911.60	4.72	1550.79	916.49	117.83	1546.42	353.31	1090.47	72.93	955.40	1030.85	73.11	416.82
7.08000	988.63	92.65	32.66	965.25	88.67	35.52	791.36	113.71	30.48	803.32	116.17	76.65	1424.60	-42.49	112.42	1400.67	-35.70	105.48	1256.47	-63.71	41.40	1234.60	-69.10	92.85	1073.06	56.11	1195.81	0.00	0.00	0.00	1072.63	-2.15	1573.96	1084.51	105.98	1570.51	918.24	3.84	1549.75	922.93	116.98	1545.31	353.35	1090.84	72.63	955.17	1030.93	73.01	415.54
7.09000	988.62	93.07	32.57	965.12	89.18	35.04	791.43	114.23	31.18	803.57	116.33	77.18	1428.84	-44.25	109.53	1405.57	-37.26	102.64	1260.44	-64.58	40.05	1239.15	-69.41	91.30	1080.78	55.20	1194.90	0.00	0.00	0.00	1079.11	-3.25	1573.47	1090.95	104.59	1570.04	924.84	2.95	1548.70	929.53	115.82	1544.19	353.15	1090.76	72.65	955.18	1030.96	73.06	413.88
7.10000	988.58	92.87	32.55	965.71	89.45	35.14	791.75	113.70	31.53	803.85	116.81	77.93	1431.74	-47.22	105.34	1409.76	-39.66	99.02	1263.31	-65.08	38.32	1242.70	-69.82	89.65	1086.88	53.96	1193.85	0.00	0.00	0.00	1085.72	-4.53	1572.97	1097.41	103.49	1569.43	931.38	1.85	1547.63	936.18	114.77	1542.99	353.54	1091.11	72.64	955.71	1030.87	73.21	414.99
7.11000	988.45	93.00	32.43	965.28	89.21	35.04	791.84	113.98	32.40	804.29	116.60	78.63	1434.90	-49.75	101.26	1412.69	-42.01	95.13	1265.13	-65.60	36.44	1245.35	-70.09	87.77	1093.93	52.91	1192.77	0.00	0.00	0.00	1091.97	-6.00	1572.54	1104.23	101.54	1569.01	937.97	0.72	1546.55	942.88	113.53	1541.91	354.18	1091.75	72.51	955.08	1030.94	72.99	415.70
7.12000	989.08	92.68	32.65	965.15	89.11	35.06	792.11	113.92	33.19	804.52	117.03	79.69	1437.51	-52.49	96.54	1415.12	-44.66	90.46	1266.19	-65.79	34.21	1247.33	-70.17	85.70	1100.84	51.69	1191.92	0.00	0.00	0.00	1098.29	-7.61	1572.13	1110.71	100.40	1568.56	944.54	-0.38	1545.46	949.72	112.17	1540.82	352.83	1091.99	72.22	955.24	1030.87	73.00	414.37
7.13000	988.47	92.99	32.50	965.97	89.73	34.91	792.46	113.54	34.09	805.04	116.69	80.57	1439.08	-54.99	91.65	1417.32	-45.02	87.83	1266.34	-66.03	33.06	1248.73	-70.06	83.48	1108.39	50.57	1190.83	0.00	0.00	0.00	1105.14	-9.36	1571.66	1117.43	98.47	1568.18	951.09	-1.70	1544.39	956.58	111.03	1539.75	352.31	1091.81	72.14	955.56	1030.85	73.13	415.21
7.14000	988.66	92.94	32.57	964.72	89.76	34.31	792.74	113.60	35.18	805.35	116.93	81.99	1440.02	-57.27	86.30	1418.59	-46.44	83.33	1266.60	-65.70	31.72	1249.60	-70.35	81.57	1115.61	49.43	1190.26	0.00	0.00	0.00	1111.36	-11.29	1571.22	1124.24	96.67	1567.77	957.63	-2.92	1543.35	963.62	109.37	1538.78	353.64	1091.83	72.46	955.58	1030.87	73.14	415.21
7.15000	988.97	93.05	32.66	965.52	89.74	34.61	793.09	113.68	36.73	805.74	116.93	83.55	1442.21	-59.10	81.91	1420.10	-47.94	79.17	1267.24	-65.53	30.85	1251.09	-69.67	79.52	1121.58	48.39	1189.55	0.00	0.00	0.00	1117.64	-13.50	1570.79	1127.20	95.32	1569.84	964.16	-4.22	1542.39	970.61	107.81	1537.92	355.06	1091.62	72.86	955.54	1030.89	73.12	414.69
7.16000	988.00	93.18	32.33	965.50	90.17	34.24	793.48	114.25	38.61	806.44	117.16	85.47	1444.92	-59.65	76.88	1421.91	-48.14	74.49	1268.63	-64.84	30.45	1253.44	-68.95	78.06	1129.63	47.16	1189.14	0.00	0.00	0.00	1124.37	-15.85	1570.41	1133.60	92.68	1570.33	970.70	-5.77	1541.53	977.75	106.05	1537.25	355.37	1091.19	73.03	955.24	1030.89	72.95	414.52
7.17000	989.52	93.42	32.72	964.91	90.24	34.03	794.14	113.97	40.33	807.15	118.11	87.78	1448.87	-58.90	70.65	1425.01	-46.76	69.19	1270.24	-64.19	30.26	1256.73	-68.70	77.26	1138.15	46.05	1188.92	0.00	0.00	0.00	1130.70	-18.35	1570.15	1139.85	90.37	1570.39	977.24	-7.47	1540.86	984.72	104.76	1536.77	355.10	1090.73	73.21	955.29	1030.86	73.05	415.71
7.18000	988.91	93.33	32.51	965.78	90.53	34.13	794.67	114.57	42.76	808.32	118.41	90.09	1452.90	-57.67	63.80	1427.94	-45.12	63.57	1271.63	-64.19	30.32	1260.13	-69.53	77.03	1143.97	44.89	1188.94	0.00	0.00	0.00	1137.17	-21.13	1570.14	1146.32	87.67	1570.80	983.79	-9.27	1540.46	991.82	102.73	1536.74	353.06	1091.20	72.45	955.40	1030.76	73.35	415.19
7.19000	988.65	93.61	32.36	966.56	91.01	33.97	795.46	115.15	45.45	809.79	118.84	92.79	1456.09	-55.45	57.63	1430.11	-42.46	59.11	1273.01	-64.14	30.15	1263.20	-69.66	76.29	1152.08	43.70	1189.28	0.00	0.00	0.00	1143.62	-24.01	1570.39	1153.55	84.71	1571.43	990.34	-11.40	1540.41	998.97	100.47	1537.08	353.39	1092.38	72.15	955.05	1030.70	73.31	416.83
7.20000	989.46	93.61	32.43	967.41	91.05	34.12	796.43	116.04	48.66	811.48	119.51	95.87	1457.91	-53.52	52.36	1432.72	-41.33	54.75	1274.17	-63.97	29.84	1265.40	-70.33	75.93	1160.22	42.71	1189.91	0.00	0.00	0.00	1150.10	-27.02	1570.71	1160.43	81.44	1572.25	997.03	-13.59	1540.70	1006.06	98.15	1537.85	354.27	1092.15	72.39	955.11	1030.60	73.31	416.78
7.21000	988.77	93.80	32.05	965.81	90.76	33.58	797.82	115.75	51.66	813.48	120.25	99.24	1459.53	-53.15	48.50	1434.00	-40.72	51.76	1274.82	-64.37	29.69	1267.12	-71.01	75.75	1167.21	41.46	1190.94	0.00	0.00	0.00	1156.41	-30.40	1571.10	1167.76	78.05	1573.26	1003.74	-16.26	1541.23	1013.15	95.75	1539.02	353.54	1092.23	72.20	955.25	1030.98	73.21	414.91
7.22000	989.68	93.80	32.12	967.07	90.83	33.92	799.21	116.68	55.54	815.92	121.38	103.03	1460.34	-53.74	46.16	1434.63	-41.55	49.78	1275.12	-64.93	29.66	1267.94	-71.56	75.54	1174.38	40.16	1192.29	0.00	0.00	0.00	1163.44	-33.68	1571.56	1175.17	74.78	1574.53	1010.48	-19.08	1542.00	1020.16	93.00	1540.50	353.74	1092.68	72.29	955.29	1030.57	73.33	414.13
7.23000	988.90	93.96	31.77	966.98	91.04	33.79	801.09	117.62	59.73	818.82	122.61	107.12	1460.85	-54.51	45.16	1434.04	-41.17	49.81	1275.26	-65.09	29.50	1268.62	-71.80	75.39	1183.44	38.76	1193.90	0.00	0.00	0.00	1170.62	-37.01	1572.25	1181.64	71.49	1576.11	1017.29	-22.11	1542.97	1027.23	90.03	1542.32	352.97	1091.84	72.34	955.56	1030.67	73.40	414.21
7.24000	989.19	93.60	31.98	967.00	91.22	33.51	803.19	118.71	64.39	822.23	123.23	111.23	1460.99	-54.11	44.62	1433.75	-39.18	50.83	1275.22	-65.73	29.60	1268.74	-72.29	75.51	1191.64	37.22	1195.69	0.00	0.00	0.00	1177.21	-40.64	1573.16	1189.01	67.62	1577.89	1024.18	-25.22	1544.10	1034.39	86.76	1544.34	355.50	1090.41	73.15	955.25	1030.90	73.34	416.15
7.25000	989.58	93.89	31.79	966.60	91.09	33.17	805.92	118.92	69.08	826.10	124.28	116.11	1460.99	-53.32	44.31	1434.27	-38.52	50.79	1275.25	-65.66	29.42	1268.97	-72.76	75.61	1199.32	35.55	1197.70	0.00	0.00	0.00	1184.19	-44.10	1574.21	1195.82	64.04	1579.92	1031.08	-28.46	1545.31	1041.47	83.66	1546.52	356.33	1090.33	73.55	954.64	1031.23	73.10	414.72
7.26000	989.87	94.22	31.61	968.81	91.00	33.85	808.91	119.76	74.59	830.54	125.61	121.55	1460.89	-53.35	44.02	1434.71	-40.45	49.65	1275.30	-65.82	29.31	1269.18	-73.30	75.82	1207.24	33.88	1199.90	0.00	0.00	0.00	1191.05	-47.57	1575.29	1202.94	60.38	1581.94	1038.03	-31.93	1546.54	1048.41	80.75	1548.67	354.53	1089.99	73.15	955.40	1030.86	73.37	415.52
7.27000	990.09	94.55	31.30	967.86	90.94	33.45	812.70	120.35	80.49	835.85	126.25	127.00	1460.90	-53.37	43.93	1434.27	-38.70	50.36	1275.24	-65.86	29.11	1269.34	-73.27	75.78	1215.73	32.11	1202.49	0.00	0.00	0.00	1198.13	-51.06	1576.38	1209.78	56.87	1584.01	1045.07	-35.42	1547.74	1055.44	77.61	1550.80	353.63	1091.39	72.54	955.00	1030.83	73.31	416.38
7.28000	989.80	94.56	30.78	968.70	90.71	33.62	817.25	119.87	86.41	841.82	127.00	132.72	1461.14	-53.26	43.93	1434.96	-40.55	49.44	1275.17	-66.26	29.18	1269.30	-74.09	76.09	1222.92	30.23	1204.93	0.00	0.00	0.00	1205.13	-54.52	1577.38	1216.59	53.35	1585.84	1052.23	-38.83	1548.82	1062.33	74.36	1552.77	354.71	1091.55	72.57	955.37	1030.79	73.37	415.61
7.29000	990.14	94.42	30.61	968.53	90.21	33.84	822.39	120.38	93.06	848.69	127.10	138.07	1460.72	-53.17	43.62	1434.73	-38.54	50.25	1275.11	-66.33	29.07	1269.50	-74.10	76.07	1231.80	28.36	1207.10	0.00	0.00	0.00	1212.14	-57.88	1578.29	1222.93	49.85	1587.57	1059.47	-41.94	1549.73	1069.43	70.70	1554.45	354.30	1091.61	72.60	955.71	1030.79	73.42	416.18
7.30000	990.65	94.72	30.47	967.88	92.08	35.92	828.08	120.58	99.89	855.76	128.11	144.33	1460.56	-53.20	43.06	1435.00	-40.01	48.72	1275.14	-66.35	29.01	1269.53	-74.53	76.22	1240.02	26.59	1209.05	0.00	0.00	0.00	1219.48	-60.93	1579.05	1230.51	46.77	1589.05	1066.72	-45.06	1550.46	1076.16	68.02	1555.83	354.57	1090.87	72.98	955.27	1030.86	73.24	417.03
7.31000	991.44	94.71	30.26	967.83	92.04	35.77	834.58	121.65	107.30	863.25	128.23	149.75	1461.11	-53.09	42.43	1435.42	-39.38	47.56	1275.28	-66.23	28.89	1269.79	-74.30	75.99	1248.37	24.49	1210.75	0.00	0.00	0.00	1226.72	-63.79	1579.75	1237.89	43.73	1590.22	1073.96	-48.11	1550.97	1083.02	65.05	1556.84	355.82	1090.64	73.23	955.23	1030.90	73.31	417.03
7.32000	992.45	95.03	30.16	970.07	92.14	36.23	841.98	122.22	115.05	873.60	128.80	155.78	1460.96	-53.13	42.08	1434.96	-39.97	47.46	1275.30	-66.38	28.89	1270.07	-74.21	75.81	1254.66	22.66	1211.95	0.00	0.00	0.00	1234.12	-66.52	1580.27	1244.51	41.19	1591.19	1081.22	-51.26	1551.26	1089.92	61.70	1557.57	354.28	1091.08	72.79	955.23	1030.79	73.31	415.77
7.33000	993.58	95.52	29.60	970.83	92.36	36.04	849.86	122.59	123.33	882.91	129.05	161.32	1461.15	-52.99	41.81	1434.71	-38.24	48.47	1275.42	-66.19	28.70	1270.03	-74.47	75.68	1262.92	20.81	1212.71	0.00	0.00	0.00	1241.08	-69.18	1580.68	1251.43	38.58	1591.89	1088.54	-54.38	1551.34	1096.86	58.37	1557.98	354.92	1090.92	73.06	955.15	1030.90	73.35	413.99
7.34000	995.80	96.00	29.23	975.28	92.63	36.85	858.79	122.98	132.52	895.33	127.54	166.56	1460.99	-52.94	41.06	1434.72	-38.19	48.01	1275.43	-66.36	28.71	1270.25	-74.37	75.48	1271.32	19.10	1213.29	0.00	0.00	0.00	1248.75	-71.36	1581.12	1258.54	36.36	1592.42	1095.97	-57.46	1551.28	1103.68	55.28	1558.03	354.66	1090.91	73.00	955.41	1031.09	73.32	412.72
7.35000	997.71	96.30	28.24	978.72	92.93	37.30	868.56	122.15	141.98	906.91	127.33	173.56	1461.33	-52.91	40.61	1434.58	-38.27	47.44	1275.58	-66.30	28.52	1270.37	-74.35	75.27	1278.74	17.41	1213.29	0.00	0.00	0.00	1256.19	-73.45	1581.53	1266.15	34.49	1592.80	1103.59	-60.51	1551.13	1110.53	52.37	1557.93	354.11	1092.05	72.39	955.17	1030.90	73.16	415.20
7.36000	1000.56	96.47	27.35	983.49	93.09	38.12	879.69	120.95	151.82	919.37	126.08	180.90	1461.74	-52.77	40.28	1434.66	-38.37	46.99	1275.60	-66.33	28.42	1270.43	-74.40	75.14	1287.13	15.97	1212.99	0.00	0.00	0.00	1264.06	-75.15	1581.93	1274.44	32.56	1593.13	1111.36	-63.55	1550.88	1117.48	49.20	1557.75	354.11	1092.73	72.21	954.86	1030.71	73.24	417.70
7.37000	1002.82	97.19	25.77	988.52	93.29	39.24	891.66	118.97	161.46	932.81	123.81	188.12	1461.30	-52.88	39.78	1435.04	-38.54	46.78	1275.52	-66.61	28.39	1270.42	-74.58	75.14	1294.08	14.44	1212.32	0.00	0.00	0.00	1271.97	-76.78	1582.33	1283.97	30.19	1590.93	1119.32	-66.52	1550.56	1124.31	46.40	1557.43	354.97	1090.99	72.94	954.98	1030.71	73.23	415.64
7.38000	1006.47	97.74	24.44	995.13	93.65	40.83	904.52	117.29	171.21	946.86	121.90	195.50	1461.65	-52.97	39.47	1434.16	-38.78	46.18	1275.76	-66.32	28.03	1270.41	-74.96	75.15	1302.10	13.18	1211.63	0.00	0.00	0.00	1279.98	-78.22	1582.74	1291.42	28.43	1590.78	1127.39	-69.59	1550.15	1131.23	43.24	1556.95	355.29	1091.18	72.85	955.38	1030.98	73.26	416.11
7.39000	1011.65	98.66	23.38	1001.90	94.22	42.05	918.12	115.02	180.81	961.35	119.92	202.84	1461.13	-53.15	39.31	1434.11	-38.97	46.01	1275.65	-66.70	27.95	1270.47	-75.14	74.98	1309.23	12.29	1210.88	0.00	0.00	0.00	1288.18	-79.52	1583.23	1298.73	26.41	1591.26	1135.67	-72.63	1549.69	1138.22	40.25	1556.48	355.37	1091.18	72.85	955.56	1031.08	73.31	416.18
7.40000	1017.62	100.59	21.66	1011.18	95.05	44.16	932.02	112.20	190.43	976.32	116.98	209.87	1461.46	-53.75	39.05	1434.74	-41.06	45.04	1275.62	-66.82	27.76	1270.50	-75.68	74.98	1316.16	11.44	1210.16	0.00	0.00	0.00	1296.31	-80.50	1583.67	1305.65	25.77	1591.63	1144.06	-75.80	1549.23	1145.19	36.72	1556.04	355.50	1090.50	73.22	955.07	1030.95	73.22	418.99
7.41000	1024.79	101.36	22.15	1021.08	96.36	47.32	945.64	109.57	198.60	992.04	113.19	216.70	1461.16	-54.12	39.23	1434.35	-41.86	45.07	1275.55	-67.03	27.52	1270.61	-75.77	74.77	1323.19	10.62	1209.54	0.00	0.00	0.00	1304.95	-81.24	1584.05	1312.32	25.71	1592.02	1152.76	-78.77	1548.84	1152.17	33.72	1555.57	355.17	1090.74	73.07	954.99	1031.12	73.07	416.34
7.42000	1037.28	104.55	26.49	1032.94	98.20	51.17	964.48	105.67	205.17	1007.93	109.96	223.33	1461.29	-54.30	39.75	1434.44	-42.22	45.38	1275.41	-67.53	27.50	1270.46	-76.24	74.80	1330.27	9.95	1208.92	0.00	0.00	0.00	1313.34	-81.76	1584.48	1315.02	25.80	1594.94	1161.63	-81.76	1548.56	1159.17	30.75	1555.22	353.92	1090.89	72.78	955.35	1031.13	73.21	416.03
7.43000	1052.18	107.19	32.03	1049.69	100.40	56.71	979.97	101.18	210.68	1024.24	106.57	228.91	1461.19	-54.30	39.83	1434.68	-42.12	45.17	1275.32	-67.67	27.38	1270.21	-76.80	75.01	1338.95	9.27	1208.75	0.00	0.00	0.00	1321.95	-82.31	1584.84	1320.65	25.89	1596.04	1170.58	-84.66	1548.47	1166.31	27.83	1555.04	354.46	1092.20	72.45	955.44	1031.03	73.19	417.34
7.44000	1071.76	110.34	38.40	1069.56	102.78	62.62	995.90	96.99	214.88	1040.88	102.54	233.57	1461.09	-54.82	39.82	1434.30	-42.41	45.05	1275.43	-67.58	27.19	1270.16	-76.94	75.17	1344.78	8.71	1208.60	0.00	0.00	0.00	1330.64	-82.70	1585.24	1328.21	25.23	1596.40	1179.55	-87.38	1548.60	1173.47	24.86	1555.10	354.43	1092.06	72.56	955.13	1031.09	73.16	416.95
7.45000	1092.75	114.40	43.37	1088.86	105.29	67.08	1012.61	92.94	217.67	1057.92	98.63	237.48	1460.94	-54.92	39.62	1434.65	-42.54	45.20	1275.32	-67.91	27.28	1270.14	-77.22	75.52	1351.92	7.94	1208.52	0.00	0.00	0.00	1339.53	-82.92	1585.59	1335.00	24.70	1596.69	1188.50	-90.02	1548.93	1180.72	21.77	1555.42	355.94	1090.86	73.24	954.96	1030.69	73.35	416.27
7.46000	1114.94	117.14	48.37	1110.18	107.78	70.96	1030.32	88.06	218.81	1075.45	95.39	240.22	1461.06	-54.92	39.45	1434.90	-42.31	44.78	1275.40	-67.71	27.18	1270.34	-76.83	75.67	1358.12	7.15	1208.69	0.00	0.00	0.00	1348.15	-83.13	1585.96	1342.44	24.86	1596.84	1197.38	-92.62	1549.46	1188.12	19.26	1555.87	355.59	1090.64	73.21	954.76	1030.73	73.29	415.31
7.47000	1135.26	121.01	52.39	1131.88	110.09	73.95	1048.03	85.21	219.37	1093.45	91.90	241.38	1461.85	-54.97	39.17	1435.23	-42.06	44.42	1275.46	-67.91	27.37	1270.53	-76.39	75.79	1364.55	6.40	1208.79	0.00	0.00	0.00	1356.88	-83.29	1586.25	1350.31	24.17	1596.98	1206.28	-95.02	1550.16	1195.55	16.45	1556.54	356.67	1090.50	73.43	954.69	1030.97	73.05	414.94
7.48000	1160.59	123.25	55.85	1155.19	111.75	76.23	1067.06	81.92	218.38	1111.58	88.75	241.27	1461.41	-54.59	38.82	1435.11	-41.96	43.86	1275.68	-67.49	27.38	1270.58	-76.46	76.22	1371.15	5.52	1208.99	0.00	0.00	0.00	1365.58	-83.28	1586.50	1357.95	24.29	1596.99	1215.10	-97.29	1550.96	1203.13	13.95	1557.29	357.11	1091.11	73.30	955.11	1030.97	73.18	415.74
7.49000	1183.09	124.96	56.97	1177.40	112.91	77.05	1086.15	79.73	216.26	1130.12	86.06	239.88	1461.54	-54.68	38.30	1435.21	-41.68	43.39	1275.72	-67.51	27.59	1270.69	-76.37	76.60	1377.64	4.54	1209.23	0.00	0.00	0.00	1374.28	-83.38	1586.72	1364.77	23.93	1597.04	1223.86	-99.19	1551.87	1210.45	12.66	1558.00	355.53	1091.84	72.81	955.65	1030.96	73.41	416.42
7.50000	1207.65	125.97	57.89	1202.45	113.51	77.49	1105.55	77.32	212.71	1149.02	83.41	237.20	1461.27	-54.38	37.78	1434.52	-41.90	42.73	1275.81	-67.37	27.81	1271.02	-76.18	76.95	1384.64	3.63	1209.53	0.00	0.00	0.00	1382.88	-83.45	1586.83	1372.61	23.34	1596.86	1232.43	-100.89	1552.83	1217.99	10.85	1558.81	356.13	1091.19	72.87	954.97	1031.14	73.20	417.66
7.51000	1235.07	126.51	58.48	1227.16	113.89	77.08	1125.32	75.38	207.83	1167.98	81.74	233.67	1461.60	-54.06	37.24	1434.98	-41.85	42.39	1276.05	-67.07	27.94	1271.63	-75.59	77.12	1390.61	2.52	1209.84	0.00	0.00	0.00	1391.28	-83.47	1586.86	1380.19	23.95	1596.52	1240.85	-102.49	1553.81	1225.67	9.01	1559.54	356.79	1091.11	73.08	954.72	1031.12	73.09	414.40
7.52000	1261.51	126.70	58.04	1253.05	113.73	75.99	1145.24	75.05	202.06	1187.48	79.52	228.74	1462.63	-53.92	36.50	1435.81	-40.87	41.24	1276.40	-66.56	28.05	1272.28	-75.28	77.38	1397.83	1.60	1210.01	0.00	0.00	0.00	1399.62	-83.57	1586.76	1388.03	23.44	1596.17	1249.10	-103.87	1554.77	1233.49	6.87	1560.30	357.09	1090.28	73.74	954.65	1031.01	73.08	414.22
7.53000	1290.74	125.43	56.72	1279.10	113.38	74.13	1166.01	74.09	194.63	1206.93	79.04	223.46	1462.86	-52.98	35.89	1435.69	-39.56	41.94	1276.50	-66.75	28.54	1273.08	-74.64	77.44	1404.27	0.42	1210.16	0.00	0.00	0.00	1407.82	-83.83	1586.56	1395.39	23.08	1595.62	1257.34	-104.96	1555.65	1241.01	6.20	1560.86	355.85	1090.11	73.38	954.90	1030.85	73.22	415.48
7.54000	1318.65	125.86	56.14	1307.49	113.12	72.42	1186.88	74.50	186.43	1226.58	78.62	216.96	1463.01	-52.99	34.67	1435.32	-39.08	40.87	1276.80	-66.30	28.77	1273.80	-74.41	77.75	1410.74	-0.73	1210.12	0.00	0.00	0.00	1416.05	-83.93	1586.27	1403.57	22.66	1595.07	1265.43	-105.88	1556.43	1248.51	5.80	1561.32	355.30	1089.94	73.21	955.07	1031.07	73.15	414.84
7.55000	1348.84	125.25	54.62	1336.37	112.57	70.19	1208.55	74.94	177.03	1246.67	78.59	209.48	1463.05	-52.02	33.89	1435.76	-38.62	39.95	1277.09	-66.15	29.27	1274.53	-74.43	78.17	1416.53	-1.90	1210.05	0.00	0.00	0.00	1423.67	-84.45	1585.85	1411.40	22.54	1594.32	1273.30	-106.71	1557.09	1256.13	5.29	1561.64	355.18	1090.78	73.05	955.08	1031.00	73.22	415.62
7.56000	1378.79	124.45	52.56	1364.98	111.90	67.25	1230.56	76.38	166.98	1267.34	78.42	201.13	1463.24	-51.88	33.21	1436.02	-38.12	39.11	1277.46	-65.59	29.54	1275.44	-73.78	78.32	1422.76	-2.84	1209.82	0.00	0.00	0.00	1431.48	-85.00	1585.39	1419.54	21.89	1593.60	1281.02	-107.33	1557.60	1263.84	4.17	1562.01	355.66	1090.25	73.33	955.41	1030.73	73.47	416.12
7.57000	1411.07	122.69	49.36	1394.78	111.04	64.38	1253.50	76.73	155.76	1288.14	80.14	192.64	1463.83	-51.25	32.89	1436.35	-37.59	38.57	1277.74	-65.48	30.17	1276.23	-73.54	78.74	1429.79	-3.84	1209.46	0.00	0.00	0.00	1439.34	-85.59	1584.81	1427.24	21.17	1592.88	1288.52	-107.79	1557.98	1271.55	3.70	1562.16	355.90	1090.68	73.24	955.29	1030.52	73.43	414.38
7.58000	1441.99	121.30	47.35	1425.23	110.19	61.67	1277.28	77.54	143.99	1309.98	81.03	183.10	1463.75	-50.04	34.49	1436.99	-37.00	38.61	1278.20	-64.89	30.48	1276.95	-73.00	78.97	1435.92	-4.75	1209.22	0.00	0.00	0.00	1446.83	-86.37	1584.21	1434.40	20.66	1592.08	1295.80	-108.19	1558.23	1279.17	3.79	1562.18	354.55	1091.05	72.80	954.90	1030.35	73.35	414.46
7.59000	1474.10	120.25	45.77	1455.94	109.64	59.14	1302.09	78.51	131.92	1332.68	82.47	173.46	1463.50	-50.05	34.55	1437.59	-36.53	38.86	1278.49	-64.61	30.91	1277.51	-72.72	79.40	1442.53	-5.57	1208.81	0.00	0.00	0.00	1453.94	-87.31	1583.59	1442.11	19.88	1591.33	1302.94	-108.48	1558.34	1286.94	3.81	1562.23	354.32	1091.29	72.77	955.65	1030.65	73.39	415.45
7.60000	1505.54	119.23	44.39	1486.25	108.66	56.73	1327.87	79.36	119.52	1356.17	82.90	163.07	1463.12	-50.65	34.82	1438.36	-36.19	39.25	1278.73	-64.46	31.46	1278.21	-72.18	79.73	1449.58	-6.23	1208.40	0.00	0.00	0.00	1461.04	-88.25	1582.93	1450.08	19.04	1590.64	1310.04	-108.57	1558.34	1294.75	3.58	1562.12	353.88	1091.30	72.51	955.39	1030.81	73.27	415.55
7.61000	1537.49	118.04	43.67	1517.73	107.84	54.96	1354.92	79.42	106.68	1380.11	83.93	152.91	1462.75	-51.26	35.09	1438.85	-36.12	39.54	1279.03	-64.04	31.88	1278.91	-71.63	80.02	1456.54	-6.81	1208.03	0.00	0.00	0.00	1468.75	-89.24	1582.24	1458.38	17.92	1589.89	1317.11	-108.60	1558.25	1302.43	3.69	1561.96	353.80	1090.55	72.79	954.81	1030.95	73.09	417.52
7.62000	1568.31	116.66	43.21	1548.42	107.05	53.60	1382.50	79.78	94.45	1405.05	84.49	142.38	1462.06	-51.84	35.08	1439.38	-36.25	39.59	1279.29	-63.79	32.31	1279.52	-71.17	80.43	1463.07	-7.19	1207.58	0.00	0.00	0.00	1476.07	-90.33	1581.57	1466.62	16.95	1589.15	1324.21	-108.44	1558.07	1310.26	3.68	1561.69	355.01	1090.54	72.94	954.93	1030.79	73.18	415.46
7.63000	1599.94	115.32	43.21	1579.35	106.06	52.63	1411.19	79.46	82.31	1430.78	84.78	131.97	1462.87	-52.15	35.25	1439.79	-36.55	39.33	1279.60	-63.42	32.67	1280.00	-70.84	80.86	1470.28	-7.60	1207.16	0.00	0.00	0.00	1483.00	-91.51	1580.89	1474.48	15.86	1588.50	1331.08	-108.40	1557.84	1318.10	3.51	1561.42	353.52	1091.16	72.52	955.38	1030.75	73.27	414.60
7.64000	1630.30	113.51	43.24	1608.93	104.72	51.34	1440.23	79.74	71.30	1456.51	85.88	122.19	1463.97	-52.15	34.57	1439.66	-37.13	38.50	1279.76	-63.23	33.12	1280.33	-70.97	81.56	1476.45	-8.07	1206.71	0.00	0.00	0.00	1490.21	-92.50	1580.26	1481.58	14.94	1587.82	1337.95	-108.22	1557.56	1325.92	3.52	1561.16	353.95	1091.70	72.63	955.07	1030.86	73.16	414.86
7.65000	1661.02	111.69	43.37	1638.35	103.24	50.56	1469.25	80.59	61.38	1482.64	86.79	112.92	1464.68	-52.65	31.06	1439.86	-37.63	37.98	1280.09	-62.87	33.53	1280.93	-70.48	82.05	1483.58	-8.40	1206.30	0.00	0.00	0.00	1497.28	-93.52	1579.57	1490.11	14.03	1587.12	1344.69	-108.09	1557.21	1333.69	3.75	1560.78	353.23	1091.04	72.61	955.12	1030.57	73.28	415.76
7.66000	1690.04	109.66	43.90	1667.56	101.43	50.54	1497.56	82.76	52.99	1508.82	87.36	104.34	1465.81	-52.65	30.15	1439.58	-38.12	37.39	1280.30	-62.69	34.03	1281.56	-70.09	82.63	1489.89	-8.82	1205.79	0.00	0.00	0.00	1504.28	-94.50	1578.88	1497.98	12.90	1586.36	1351.41	-107.81	1556.85	1341.19	4.65	1560.22	354.43	1091.11	72.78	955.14	1030.66	73.19	414.96
7.67000	1720.46	107.23	46.34	1696.37	99.40	51.52	1525.87	83.27	45.10	1534.58	87.26	96.66	1466.45	-52.75	29.42	1439.77	-38.41	37.20	1280.66	-62.20	34.39	1282.19	-69.86	83.29	1496.90	-9.22	1205.38	0.00	0.00	0.00	1511.35	-95.34	1578.17	1505.56	12.71	1585.51	1358.20	-107.48	1556.43	1349.13	4.49	1559.70	354.67	1091.38	72.74	955.26	1030.68	73.26	412.34
7.68000	1748.27	104.33	49.23	1724.97	97.26	54.01	1553.20	84.97	39.03	1559.52	88.41	90.75	1467.01	-52.58	29.08	1439.48	-38.65	36.89	1280.88	-62.03	34.90	1282.80	-69.71	83.92	1504.34	-9.56	1204.91	0.00	0.00	0.00	1518.23	-96.17	1577.41	1513.00	11.66	1584.73	1364.99	-107.07	1555.94	1356.60	5.60	1558.98	353.21	1092.17	72.14	954.98	1031.03	73.13	413.07
7.69000	1775.79	101.59	53.69	1752.22	94.98	57.82	1579.96	86.46	34.67	1583.97	89.45	86.26	1467.02	-53.21	28.56	1440.01	-38.80	36.95	1280.94	-62.31	35.60	1283.25	-69.95	84.64	1511.53	-9.83	1204.36	0.00	0.00	0.00	1525.19	-96.80	1576.59	1520.67	10.88	1583.72	1371.87	-106.66	1555.35	1364.25	6.11	1558.28	354.85	1091.17	72.71	954.93	1031.06	73.11	414.68
7.70000	1802.92	98.98	60.09	1778.77	92.57	63.49	1606.26	86.92	31.57	1607.55	89.89	83.30	1466.73	-53.08	28.21	1439.75	-38.87	36.71	1281.11	-62.39	36.24	1283.90	-69.91	85.33	1518.57	-10.26	1203.63	0.00	0.00	0.00	1532.11	-97.48	1575.75	1527.89	10.53	1582.69	1378.86	-106.14	1554.72	1372.00	5.83	1557.51	354.58	1090.85	72.83	955.27	1031.17	73.17	416.33
7.71000	1826.91	95.40	66.97	1803.18	88.60	69.18	1631.61	86.82	30.00	1630.53	89.62	81.80	1466.68	-52.81	27.91	1440.45	-38.92	36.90	1281.38	-62.27	36.88	1284.39	-70.18	86.11	1525.15	-10.72	1202.96	0.00	0.00	0.00	1539.09	-97.96	1574.84	1535.55	9.91	1581.60	1385.76	-105.72	1554.03	1379.36	6.25	1556.57	354.91	1090.86	72.96	955.38	1031.06	73.19	415.98
7.72000	1848.95	91.58	76.71	1825.77	85.38	77.41	1655.16	86.14	29.76	1651.67	88.33	81.39	1466.19	-52.81	27.75	1440.17	-39.08	36.64	1281.55	-62.44	37.61	1285.00	-70.42	86.97	1533.09	-11.10	1202.28	0.00	0.00	0.00	1546.23	-98.27	1573.92	1543.68	9.69	1580.25	1392.71	-105.24	1553.29	1386.84	6.45	1555.67	354.37	1091.34	72.72	955.66	1031.05	73.27	415.47
7.73000	1868.33	88.39	87.05	1844.46	80.69	84.06	1676.86	84.81	30.26	1670.27	87.59	82.28	1466.40	-52.79	27.27	1439.95	-39.17	36.49	1281.78	-62.58	38.39	1285.49	-70.75	87.86	1539.98	-11.50	1201.58	0.00	0.00	0.00	1553.04	-98.64	1572.99	1548.99	9.04	1579.65	1399.56	-104.98	1552.49	1394.25	6.52	1554.79	355.27	1091.02	72.92	955.10	1031.04	73.14	413.49
7.74000	1886.46	84.74	96.54	1862.07	77.63	93.07	1697.00	81.97	30.76	1687.83	85.05	82.95	1466.13	-51.40	27.85	1440.27	-39.36	36.52	1281.92	-62.93	39.27	1286.09	-71.12	88.75	1548.26	-11.71	1200.86	0.00	0.00	0.00	1559.97	-98.69	1572.10	1557.73	8.97	1578.28	1406.46	-104.66	1551.65	1401.37	7.00	1553.85	355.76	1091.43	73.09	955.14	1030.86	73.23	416.34
7.75000	1901.03	80.78	104.76	1877.32	74.66	100.11	1714.65	79.49	31.45	1703.45	82.27	83.48	1466.70	-51.57	27.86	1440.13	-39.52	36.47	1282.19	-63.14	40.11	1286.72	-71.21	89.58	1556.42	-12.12	1200.04	0.00	0.00	0.00	1567.12	-98.56	1571.24	1563.91	9.35	1577.39	1413.42	-104.45	1550.81	1408.43	7.58	1552.80	354.37	1091.37	72.75	955.35	1030.57	73.30	415.81
7.76000	1913.46	76.98	110.69	1890.08	70.79	105.48	1729.86	76.81	31.84	1716.25	81.31	84.58	1466.00	-51.70	27.52	1440.42	-39.71	36.53	1282.47	-63.49	41.10	1287.33	-71.73	90.73	1563.82	-12.37	1199.22	0.00	0.00	0.00	1574.21	-98.16	1570.56	1570.25	9.44	1576.81	1420.48	-104.41	1549.96	1415.42	7.82	1551.86	354.57	1091.50	72.67	955.52	1030.53	73.38	414.48
7.77000	1924.34	72.39	114.03	1900.71	66.73	108.46	1741.72	74.85	32.15	1727.92	78.72	84.60	1466.60	-51.80	27.63	1440.18	-39.84	36.40	1282.79	-63.89	42.19	1288.12	-72.04	91.85	1570.99	-12.58	1198.26	0.00	0.00	0.00	1581.35	-97.54	1569.94	1577.79	10.25	1576.05	1427.80	-104.39	1549.08	1422.30	8.13	1550.93	354.86	1091.49	72.66	955.12	1031.05	73.14	415.59
7.78000	1932.19	67.01	114.97	1908.87	61.44	109.32	1750.37	73.50	31.89	1736.92	76.30	83.87	1465.83	-51.83	27.28	1440.48	-40.02	36.43	1283.07	-64.41	43.55	1288.98	-72.49	93.21	1579.31	-12.43	1197.45	0.00	0.00	0.00	1588.64	-96.62	1569.44	1585.25	10.91	1575.46	1435.22	-104.40	1548.20	1429.41	7.74	1550.09	355.00	1092.10	72.54	955.25	1030.60	73.28	413.72
7.79000	1938.25	61.80	113.15	1914.89	56.63	107.24	1756.85	70.80	30.10	1742.49	74.99	82.69	1465.82	-51.81	27.26	1440.65	-40.18	36.48	1283.47	-64.83	44.90	1289.86	-73.02	94.68	1587.45	-12.41	1196.78	0.00	0.00	0.00	1596.03	-95.57	1569.03	1592.47	11.96	1575.07	1442.88	-104.42	1547.27	1435.91	7.99	1549.07	355.57	1090.71	73.04	954.96	1031.02	73.06	416.34
7.80000	1942.90	56.33	108.83	1918.60	51.89	103.02	1760.33	68.27	27.55	1746.59	72.55	80.24	1465.74	-51.38	27.45	1440.76	-40.34	36.51	1283.93	-65.43	46.44	1290.72	-73.84	96.34	1595.45	-12.08	1196.16	0.00	0.00	0.00	1603.77	-94.09	1568.76	1598.73	13.64	1574.85	1450.52	-104.52	1546.36	1442.71	7.47	1548.15	356.26	1090.37	73.20	954.89	1031.31	73.01	415.66
7.81000	1945.75	50.84	102.36	1921.30	46.40	97.21	1761.55	66.12	24.83	1748.75	69.88	77.10	1466.28	-52.03	27.23	1440.72	-40.52	36.48	1284.25	-66.40	48.26	1291.90	-74.35	97.98	1604.07	-11.56	1195.70	0.00	0.00	0.00	1611.24	-92.53	1568.54	1605.14	15.07	1574.63	1458.34	-104.51	1545.52	1449.13	7.75	1547.22	355.09	1090.96	73.01	954.79	1030.54	73.27	416.78
7.82000	1946.87	45.10	94.65	1922.66	39.80	90.16	1761.11	65.09	24.84	1748.82	68.69	74.70	1465.91	-52.33	26.89	1440.85	-40.72	36.47	1284.80	-67.10	50.06	1293.24	-74.84	99.71	1611.47	-10.96	1195.34	0.00	0.00	0.00	1618.86	-90.61	1568.38	1611.88	16.60	1574.31	1466.15	-104.52	1544.69	1455.97	6.81	1546.43	352.79	1091.08	72.35	955.07	1030.89	73.12	416.51
7.83000	1948.77	37.19	88.34	1923.92	32.89	84.00	1762.32	62.74	23.79	1749.90	64.86	70.99	1466.02	-52.17	27.03	1440.75	-41.08	36.50	1285.39	-67.98	51.97	1294.33	-76.01	101.91	1619.40	-10.30	1195.14	0.00	0.00	0.00	1626.26	-88.75	1568.24	1617.72	18.54	1574.14	1474.11	-104.63	1543.91	1462.25	6.96	1545.47	355.29	1090.57	73.01	955.07	1030.87	73.17	413.56
7.84000	1951.88	30.43	82.81	1927.06	26.22	78.97	1764.20	62.42	23.92	1751.60	62.59	68.65	1466.12	-52.25	27.04	1440.63	-41.48	36.46	1286.12	-69.00	54.15	1295.68	-77.12	104.30	1628.25	-9.36	1195.14	0.00	0.00	0.00	1633.68	-86.55	1568.29	1624.50	20.52	1573.95	1482.14	-104.51	1543.23	1468.97	6.44	1544.75	354.13	1092.03	72.24	955.01	1030.92	73.12	414.74
7.85000	1955.18	23.09	75.48	1931.02	20.34	74.66	1767.52	60.87	23.91	1757.30	62.24	68.22	1466.60	-52.24	27.30	1440.81	-41.88	36.52	1287.01	-70.37	56.69	1297.37	-78.45	106.95	1637.28	-8.54	1195.26	0.00	0.00	0.00	1641.26	-84.46	1568.45	1631.00	22.43	1574.00	1490.24	-104.48	1542.74	1475.61	6.33	1544.24	354.28	1091.25	72.58	955.48	1030.77	73.34	414.55
7.86000	1959.66	19.09	65.42	1934.57	16.31	66.19	1769.24	60.84	24.18	1764.74	63.84	69.94	1466.65	-52.31	27.38	1441.76	-42.14	36.86	1288.23	-71.59	59.48	1299.55	-79.68	109.83	1645.21	-7.85	1195.31	0.00	0.00	0.00	1648.84	-82.25	1568.97	1637.39	24.29	1574.31	1498.35	-104.28	1542.59	1482.14	6.95	1543.99	354.19	1090.25	72.99	955.12	1031.00	73.16	415.16
7.87000	1962.27	16.15	57.27	1937.18	13.86	57.90	1770.78	60.65	24.43	1770.45	64.05	70.33	1466.62	-52.47	27.26	1441.70	-43.37	35.28	1289.75	-72.95	62.81	1302.36	-80.43	112.86	1653.92	-7.29	1195.89	0.00	0.00	0.00	1655.71	-80.04	1569.76	1643.83	26.52	1574.97	1506.37	-103.81	1542.84	1489.32	6.52	1544.25	354.79	1090.49	73.00	954.93	1030.88	73.23	414.35
7.88000	1964.20	16.18	49.82	1939.99	13.64	51.72	1771.82	60.83	24.55	1773.06	64.05	69.59	1466.60	-52.66	26.98	1441.70	-42.80	36.60	1291.65	-74.23	66.54	1305.56	-81.79	116.56	1662.87	-6.78	1196.56	0.00	0.00	0.00	1663.01	-77.96	1570.72	1650.66	28.71	1575.73	1514.40	-103.01	1543.46	1496.25	7.07	1544.76	355.36	1091.02	72.82	954.75	1030.86	73.11	416.81
7.89000	1964.98	16.15	44.18	1940.87	13.92	46.70	1772.84	60.97	24.48	1773.80	64.18	68.80	1466.54	-52.80	26.83	1442.48	-42.91	37.04	1293.97	-75.85	70.75	1309.62	-82.48	120.09	1670.85	-6.52	1197.59	0.00	0.00	0.00	1670.68	-75.75	1571.80	1657.33	30.48	1576.63	1522.15	-102.17	1544.29	1503.23	8.52	1545.48	355.64	1090.37	73.25	955.36	1030.72	73.31	416.58
7.90000	1966.07	15.82	40.89	1942.01	13.93	43.72	1773.65	61.19	24.37	1775.55	63.63	68.11	1466.60	-52.97	26.74	1442.89	-43.06	37.27	1296.76	-77.27	75.08	1314.16	-84.00	124.17	1679.47	-6.16	1198.83	0.00	0.00	0.00	1678.09	-73.76	1573.02	1664.32	32.18	1577.68	1529.92	-101.05	1545.34	1510.58	9.09	1546.45	357.42	1090.09	73.60	954.83	1030.78	73.15	415.04
7.91000	1966.96	15.00	39.56	1942.16	13.35	42.23	1774.25	60.60	24.28	1777.18	63.93	68.38	1467.28	-53.27	26.72	1442.71	-43.13	37.31	1300.23	-78.87	79.73	1319.32	-86.32	128.71	1687.65	-5.98	1200.34	0.00	0.00	0.00	1685.59	-71.66	1574.41	1671.19	34.41	1578.81	1537.57	-99.81	1546.60	1518.09	10.03	1547.54	355.75	1091.01	72.98	954.72	1030.78	73.10	416.65
7.92000	1966.58	14.80	38.51	1942.49	12.91	41.51	1773.91	61.28	24.80	1778.42	63.96	68.63	1467.07	-53.36	26.60	1443.52	-43.15	37.99	1304.14	-80.71	84.84	1325.17	-88.80	133.41	1696.68	-5.60	1202.06	0.00	0.00	0.00	1693.03	-69.83	1575.99	1678.61	36.17	1580.09	1545.19	-98.37	1548.08	1524.95	12.53	1548.75	355.06	1090.58	73.00	955.14	1031.12	73.03	416.80
7.93000	1967.04	14.95	37.97	1942.85	13.48	40.68	1774.29	60.89	24.50	1778.96	64.33	68.74	1467.80	-53.35	26.97	1444.06	-43.00	39.10	1309.02	-81.80	90.00	1331.99	-90.73	138.00	1705.28	-5.29	1204.05	0.00	0.00	0.00	1700.43	-67.82	1577.66	1686.11	38.08	1581.33	1552.63	-96.66	1549.75	1532.56	14.25	1550.09	354.17	1090.85	72.94	955.13	1031.24	73.09	414.59
7.94000	1967.12	14.92	37.89	1942.69	13.30	40.65	1774.19	61.35	24.50	1778.77	64.73	68.72	1468.13	-53.29	27.06	1443.72	-46.64	40.14	1314.58	-82.69	95.69	1339.64	-92.33	142.66	1713.91	-5.01	1206.13	0.00	0.00	0.00	1707.65	-66.13	1579.33	1693.85	39.63	1582.72	1560.17	-94.46	1551.58	1540.29	15.98	1551.48	355.08	1091.03	72.86	954.64	1031.23	73.09	415.90
7.95000	1966.78	14.88	37.63	1942.52	13.56	40.32	1774.43	61.26	24.09	1778.70	64.79	68.70	1467.86	-53.76	26.63	1445.34	-47.32	40.81	1321.01	-83.26	101.78	1347.76	-93.70	147.62	1722.03	-4.66	1208.15	0.00	0.00	0.00	1714.74	-64.65	1581.08	1701.89	41.50	1583.82	1567.41	-92.21	1553.43	1548.09	18.37	1552.77	355.53	1090.91	73.21	954.87	1030.82	73.32	415.24
7.96000	1966.97	15.01	37.56	1942.66	13.57	40.35	1774.26	61.80	24.09	1778.37	65.40	68.82	1468.06	-54.10	26.35	1446.51	-44.67	41.17	1327.70	-84.26	108.74	1356.28	-95.39	153.24	1730.63	-4.32	1210.06	0.00	0.00	0.00	1722.14	-63.22	1582.71	1709.96	42.80	1584.92	1574.65	-89.56	1555.22	1555.95	21.09	1553.89	354.10	1090.82	72.87	954.95	1031.10	73.20	415.89
7.97000	1966.82	14.97	37.69	1942.33	13.50	40.28	1774.02	62.29	24.23	1778.09	65.74	68.90	1469.69	-55.16	26.10	1448.81	-44.82	41.81	1334.80	-85.14	116.47	1365.36	-97.08	159.35	1739.03	-3.92	1211.66	0.00	0.00	0.00	1729.57	-62.03	1584.21	1718.40	44.12	1585.90	1581.70	-86.90	1556.82	1564.00	24.13	1554.83	354.29	1091.03	72.75	955.20	1031.08	73.26	416.92
7.98000	1966.59	14.91	37.52	1943.04	13.65	40.52	1773.99	62.35	24.19	1778.00	65.90	69.02	1470.77	-55.34	26.13	1450.68	-45.52	42.29	1343.06	-85.20	124.35	1375.44	-98.07	165.65	1746.51	-3.55	1213.07	0.00	0.00	0.00	1737.09	-60.91	1585.52	1726.53	45.32	1586.84	1588.51	-84.27	1558.20	1572.23	26.98	1555.63	356.35	1090.54	73.24	955.15	1030.80	73.23	415.80
7.99000	1966.75	14.88	37.73	1942.43	13.68	40.10	1773.92	62.15	24.17	1778.07	65.54	68.87	1472.61	-56.34	25.63	1453.99	-46.24	43.31	1351.38	-86.24	133.23	1386.29	-98.93	172.33	1754.07	-3.06	1214.17	0.00	0.00	0.00	1744.50	-60.05	1586.66	1735.04	46.56	1587.50	1595.27	-81.50	1559.32	1580.50	29.91	1556.15	356.64	1090.64	73.29	955.08	1030.69	73.26	416.21
8.00000	1967.44	15.13	37.88	1942.51	13.72	40.16	1774.23	62.01	23.96	1777.97	65.43	68.78	1475.46	-57.10	25.59	1457.57	-47.14	44.54	1361.08	-85.85	141.76	1397.80	-99.52	179.14	1761.72	-2.80	1215.04	0.00	0.00	0.00	1751.83	-59.38	1587.63	1743.51	47.44	1588.10	1602.08	-78.71	1560.14	1588.98	32.82	1556.56	355.30	1090.43	73.06	955.32	1030.47	73.31	414.73
8.01000	1966.80	15.08	37.69	1942.63	13.85	40.17	1773.98	62.42	23.97	1777.43	65.92	68.77	1477.84	-57.99	25.23	1462.20	-48.14	45.97	1371.15	-86.29	150.78	1410.12	-99.48	185.86	1769.99	-2.30	1215.70	0.00	0.00	0.00	1758.93	-58.69	1588.44	1751.90	48.10	1588.66	1608.91	-75.77	1560.75	1597.36	36.09	1556.64	354.49	1090.37	72.90	955.32	1030.62	73.24	414.26
8.02000	1966.99	15.22	37.75	1942.33	13.99	40.05	1773.90	62.56	23.93	1777.42	65.65	68.36	1482.12	-58.72	25.33	1468.04	-49.42	47.51	1381.74	-85.71	159.27	1422.92	-99.64	192.86	1777.93	-1.95	1215.86	0.00	0.00	0.00	1766.36	-58.39	1589.16	1760.94	48.84	1589.07	1615.83	-72.74	1561.15	1606.08	39.16	1556.64	355.82	1090.11	73.61	955.15	1031.08	73.01	414.97
8.03000	1966.87	15.35	37.87	1942.50	13.91	40.41	1773.94	62.57	23.68	1777.10	66.23	68.46	1486.59	-59.73	25.09	1475.19	-51.05	48.84	1391.80	-85.89	167.80	1436.96	-99.10	199.57	1785.21	-1.76	1215.90	0.00	0.00	0.00	1773.58	-58.00	1589.71	1769.46	49.41	1589.47	1622.75	-69.81	1561.37	1614.77	42.36	1556.51	354.77	1089.74	73.40	954.93	1030.76	73.17	415.02
8.04000	1966.77	15.66	38.04	1942.93	14.37	40.47	1773.93	62.90	23.65	1776.78	67.08	68.66	1492.20	-61.00	24.78	1483.20	-53.06	50.00	1403.29	-85.81	176.00	1451.45	-98.78	205.76	1793.17	-1.60	1215.63	0.00	0.00	0.00	1780.74	-57.68	1590.15	1778.30	49.89	1589.71	1629.69	-66.99	1561.47	1623.64	45.19	1556.33	355.37	1090.06	73.27	955.29	1030.94	73.29	415.17
8.05000	1966.59	15.91	38.19	1942.69	14.69	40.52	1773.91	63.18	23.44	1776.88	67.47	68.64	1498.57	-62.55	24.92	1491.33	-54.72	51.48	1418.86	-85.21	183.56	1466.03	-98.21	211.24	1800.03	-1.44	1215.14	0.00	0.00	0.00	1788.04	-57.24	1590.54	1792.76	48.80	1585.49	1636.72	-64.19	1561.49	1632.58	48.04	1556.08	353.94	1089.72	72.97	954.98	1031.33	73.10	413.74
8.06000	1966.73	15.98	38.64	1942.43	14.51	40.80	1773.75	63.63	23.29	1776.89	67.80	68.53	1507.13	-64.46	28.15	1502.57	-56.91	53.88	1437.09	-85.48	190.20	1480.70	-97.66	215.92	1807.72	-1.24	1214.72	0.00	0.00	0.00	1795.31	-56.90	1590.83	1802.72	48.84	1584.70	1643.83	-61.36	1561.49	1641.09	51.32	1555.85	352.52	1090.24	72.57	955.06	1031.12	73.20	415.87
8.07000	1966.48	16.07	38.77	1942.66	14.56	41.13	1773.96	63.58	22.95	1777.10	68.24	68.35	1520.51	-67.85	31.69	1516.06	-59.65	57.16	1452.84	-84.96	195.83	1496.15	-95.93	220.18	1814.98	-1.02	1214.38	0.00	0.00	0.00	1802.90	-56.36	1591.12	1811.39	49.28	1584.85	1651.06	-58.79	1561.50	1649.75	53.76	1555.60	353.05	1090.13	72.78	955.18	1031.00	73.26	412.94
8.08000	1966.72	16.29	38.97	1942.36	14.75	41.22	1773.65	64.20	23.07	1777.48	68.69	68.46	1537.23	-71.72	36.09	1532.25	-62.64	61.16	1467.00	-84.25	199.20	1511.16	-94.90	224.57	1822.59	-0.82	1214.02	0.00	0.00	0.00	1810.19	-55.68	1591.48	1820.11	49.95	1585.01	1658.49	-56.21	1561.55	1658.53	56.12	1555.41	354.37	1090.72	72.74	954.89	1030.76	73.21	413.82
8.09000	1966.02	16.47	38.68	1942.60	15.29	41.18	1773.91	64.10	22.88	1777.57	68.80	68.37	1556.90	-76.07	38.93	1550.82	-65.48	64.71	1482.20	-83.67	201.51	1526.62	-93.42	228.14	1829.91	-0.68	1213.73	0.00	0.00	0.00	1817.64	-54.82	1591.80	1828.36	51.64	1584.97	1666.05	-53.96	1561.76	1666.96	58.73	1555.31	354.61	1090.05	72.92	954.76	1030.78	73.18	414.18
8.10000	1965.86	16.52	38.74	1942.71	14.99	41.54	1773.83	64.51	22.94	1777.44	69.28	68.66	1577.87	-79.48	42.35	1571.15	-68.43	67.62	1498.95	-83.26	202.76	1542.85	-92.59	230.55	1837.26	-0.61	1213.53	0.00	0.00	0.00	1825.50	-53.79	1592.15	1837.09	52.17	1585.14	1673.81	-52.00	1562.10	1675.49	60.77	1555.32	355.82	1090.02	73.10	955.53	1031.02	73.29	414.68
8.11000	1966.66	16.83	39.04	1942.93	15.32	41.63	1774.33	63.89	22.61	1777.55	69.68	68.94	1599.95	-83.70	44.55	1591.94	-71.37	69.49	1516.15	-82.96	202.75	1559.95	-91.57	231.49	1844.41	-0.47	1213.47	0.00	0.00	0.00	1833.48	-52.63	1592.64	1845.21	53.62	1585.02	1681.81	-50.27	1562.66	1684.16	62.21	1555.41	356.40	1089.82	73.51	955.46	1030.92	73.23	414.21
8.12000	1966.27	16.88	39.04	1942.44	14.92	41.85	1774.12	64.25	22.69	1777.81	69.06	68.84	1621.80	-86.99	45.99	1612.94	-74.25	70.14	1534.08	-82.74	201.49	1577.19	-90.73	231.34	1851.94	-0.20	1213.52	0.00	0.00	0.00	1842.10	-51.20	1593.17	1853.18	55.16	1584.99	1689.92	-48.96	1563.36	1692.54	63.47	1555.60	353.88	1090.28	72.80	955.30	1031.12	73.13	415.29
8.13000	1966.11	16.66	39.07	1942.20	14.89	41.85	1774.35	63.82	22.51	1777.58	69.53	69.35	1645.75	-90.86	46.63	1634.60	-77.01	69.90	1552.81	-82.59	199.17	1594.77	-89.98	230.06	1858.58	-0.10	1213.63	0.00	0.00	0.00	1850.24	-49.79	1593.68	1861.40	56.68	1584.92	1698.23	-48.02	1564.21	1700.45	64.84	1555.86	351.48	1090.81	72.15	955.08	1031.42	72.94	414.61
8.14000	1966.82	17.02	39.08	1942.64	15.22	41.81	1774.03	64.27	22.89	1777.33	69.71	69.73	1669.58	-93.92	46.52	1657.87	-79.60	69.21	1572.19	-82.10	195.34	1613.13	-88.99	227.48	1864.69	-0.17	1213.74	0.00	0.00	0.00	1858.71	-48.25	1594.14	1870.01	57.53	1584.93	1706.62	-47.36	1565.17	1708.34	65.61	1556.28	354.65	1090.53	73.01	954.57	1030.99	73.03	414.21
8.15000	1966.61	16.68	39.13	1942.65	14.93	42.13	1774.23	63.86	22.85	1777.89	68.65	69.60	1694.83	-97.24	45.90	1682.69	-82.10	68.34	1591.08	-83.00	190.84	1631.21	-88.96	224.30	1871.92	-0.31	1213.79	0.00	0.00	0.00	1867.35	-46.50	1594.58	1877.75	59.52	1584.61	1715.18	-46.96	1566.15	1716.12	66.04	1556.69	354.19	1090.85	72.78	954.84	1031.03	73.16	413.35
8.16000	1966.15	16.61	38.80	1942.11	14.97	41.73	1774.04	64.14	23.07	1777.93	68.62	69.96	1720.53	-99.45	45.66	1708.34	-84.70	66.98	1611.07	-83.00	184.79	1649.33	-89.29	220.20	1878.18	-0.42	1213.71	0.00	0.00	0.00	1875.91	-44.85	1594.83	1884.01	61.14	1587.12	1723.79	-46.86	1567.19	1723.71	66.35	1557.20	354.03	1090.66	72.65	954.98	1030.96	73.20	415.56
8.17000	1966.32	16.56	38.73	1942.52	15.16	41.65	1774.08	63.61	23.10	1778.18	68.26	70.13	1747.80	-102.03	46.06	1734.86	-87.34	65.42	1631.39	-83.60	177.75	1668.58	-88.94	214.69	1885.22	-0.37	1213.80	0.00	0.00	0.00	1884.59	-43.20	1595.05	1892.80	63.00	1584.39	1732.52	-47.04	1568.22	1731.31	66.46	1557.79	354.67	1091.17	72.68	954.74	1030.93	73.16	414.66
8.18000	1966.42	16.45	38.68	1943.00	15.09	41.71	1773.89	63.85	23.37	1778.18	68.43	70.46	1776.62	-104.75	45.51	1762.52	-89.82	63.69	1652.81	-83.41	169.37	1687.94	-89.24	208.55	1891.39	-0.43	1213.68	0.00	0.00	0.00	1893.20	-41.62	1595.24	1901.44	63.73	1583.47	1741.47	-47.18	1569.23	1739.06	65.84	1558.48	353.39	1090.20	72.70	955.06	1031.17	73.15	414.11
8.19000	1966.67	16.39	38.44	1942.67	14.85	41.34	1773.73	64.00	23.77	1778.80	67.80	70.34	1805.74	-107.32	44.66	1791.08	-92.28	61.86	1674.50	-85.08	160.87	1707.61	-89.58	201.37	1898.27	-0.57	1213.57	0.00	0.00	0.00	1901.75	-40.54	1595.19	1908.97	65.05	1583.04	1750.31	-47.65	1570.11	1746.75	65.16	1559.21	356.62	1089.83	73.55	955.41	1030.59	73.38	414.42
8.20000	1967.21	16.05	38.30	1943.13	14.91	41.07	1774.27	62.95	23.56	1779.31	67.54	70.51	1835.07	-109.73	43.42	1820.58	-94.71	59.99	1697.07	-86.01	151.30	1728.40	-89.55	193.32	1904.97	-0.74	1213.34	0.00	0.00	0.00	1910.14	-39.35	1595.19	1911.21	67.40	1587.65	1759.03	-48.16	1570.83	1754.42	64.80	1559.78	354.67	1090.41	72.90	954.77	1030.70	73.17	414.99
8.21000	1966.78	15.51	37.78	1942.55	14.55	40.56	1774.55	62.27	23.63	1779.75	67.37	70.73	1865.24	-112.24	42.19	1849.20	-96.97	57.58	1720.12	-87.72	141.45	1749.79	-89.66	184.51	1911.46	-0.78	1213.15	0.00	0.00	0.00	1918.96	-38.23	1594.98	1917.44	68.63	1588.51	1767.62	-48.67	1571.35	1761.95	64.65	1560.23	354.39	1090.44	72.72	954.75	1030.98	73.08	417.04
8.22000	1967.21	15.07	37.68	1942.75	14.83	39.97	1774.41	62.57	24.23	1780.77	66.31	70.58	1895.54	-114.41	40.94	1878.76	-99.04	55.42	1743.92	-89.80	131.19	1771.46	-91.09	175.79	1918.58	-0.85	1212.86	0.00	0.00	0.00	1927.23	-37.34	1594.73	1924.90	69.33	1588.18	1776.07	-49.24	1571.67	1769.67	64.19	1560.51	356.45	1090.73	73.27	954.85	1030.99	73.19	416.28
8.23000	1967.53	17.28	40.36	1942.34	15.93	41.69	1774.69	61.71	24.16	1781.18	65.92	70.67	1924.80	-116.46	39.25	1907.07	-100.96	52.55	1768.70	-90.94	120.49	1794.25	-91.65	166.20	1926.32	-0.72	1212.59	0.00	0.00	0.00	1935.42	-36.71	1594.44	1933.16	69.81	1587.73	1784.54	-49.53	1571.82	1777.68	63.31	1560.74	357.27	1089.86	73.78	954.72	1030.67	73.24	417.21
8.24000	1967.84	16.19	40.52	1942.05	15.10	41.50	1774.69	61.34	24.35	1781.71	65.68	70.89	1954.26	-118.24	37.93	1936.43	-102.50	50.24	1794.41	-92.50	109.94	1816.94	-93.59	156.77	1932.74	-0.68	1212.03	0.00	0.00	0.00	1943.86	-36.23	1593.95	1941.15	70.03	1587.25	1792.86	-49.83	1571.80	1785.46	62.92	1560.76	357.11	1089.93	73.71	954.62	1031.36	72.97	417.36
8.25000	1969.12	15.39	41.66	1943.61	14.44	42.49	1774.63	61.37	24.61	1782.50	64.73	70.79	1984.78	-119.45	37.25	1966.22	-103.76	48.22	1820.39	-94.57	99.44	1840.33	-95.55	147.48	1939.73	-0.55	1211.47	0.00	0.00	0.00	1951.96	-35.80	1593.52	1949.27	70.63	1586.79	1801.12	-49.99	1571.58	1793.17	62.88	1560.59	356.52	1089.92	73.54	954.58	1031.10	73.04	416.42
8.26000	1970.47	14.81	43.03	1944.34	13.91	43.29	1774.98	60.43	24.46	1782.01	66.68	73.12	2016.18	-121.60	34.81	1996.00	-104.79	46.51	1847.23	-96.39	89.03	1864.81	-96.69	137.88	1946.87	-0.35	1210.82	0.00	0.00	0.00	1960.03	-35.76	1592.97	1956.81	70.67	1586.28	1809.18	-50.22	1571.24	1800.93	62.86	1560.29	355.49	1090.67	73.08	954.61	1031.03	73.10	418.26
8.27000	1971.00	14.76	43.88	1944.04	13.82	43.54	1774.56	61.00	24.95	1782.27	66.06	73.32	2047.00	-122.68	34.21	2025.88	-105.46	45.38	1875.02	-97.96	79.24	1889.41	-99.01	129.05	1954.36	-0.18	1209.97	0.00	0.00	0.00	1968.06	-35.99	1592.32	1964.47	70.59	1585.69	1817.21	-50.31	1570.75	1809.21	62.16	1559.90	356.14	1090.77	73.33	954.96	1031.10	73.21	417.88
8.28000	1969.32	14.82	42.93	1943.89	13.84	43.30	1775.10	59.94	24.79	1782.54	65.87	73.48	2077.48	-122.79	34.62	2056.06	-105.79	44.79	1903.17	-100.16	70.24	1914.69	-101.14	120.76	1961.39	-0.06	1209.11	0.00	0.00	0.00	1975.90	-36.31	1591.61	1972.30	70.25	1584.98	1825.03	-50.52	1570.11	1817.14	62.22	1559.38	358.30	1089.96	74.01	955.34	1030.74	73.38	417.77
8.29000	1968.10	15.59	41.33	1943.50	14.56	42.15	1775.17	59.71	24.89	1782.86	65.61	73.65	2108.06	-122.09	35.86	2085.88	-105.80	44.70	1931.44	-102.31	61.56	1940.23	-103.15	112.69	1968.34	0.10	1208.22	0.00	0.00	0.00	1983.33	-36.91	1590.83	1980.59	69.60	1584.31	1833.00	-50.40	1569.38	1825.31	62.15	1558.67	356.93	1089.71	73.83	955.15	1030.96	73.27	416.44
8.30000	1967.86	14.88	36.16	1943.63	13.79	38.91	1775.47	58.99	24.93	1783.60	65.64	74.45	2138.04	-121.83	37.10	2115.16	-105.52	45.12	1960.48	-103.36	53.48	1965.12	-106.76	106.15	1975.61	0.16	1207.34	0.00	0.00	0.00	1990.94	-37.52	1589.96	1988.62	69.22	1583.47	1840.80	-50.46	1568.55	1833.31	62.17	1557.81	356.23	1089.90	73.63	954.94	1031.01	73.23	418.36
8.31000	1967.68	15.75	35.19	1943.93	14.48	38.72	1775.38	59.28	25.42	1783.76	65.20	74.51	2167.69	-120.73	39.23	2143.94	-104.99	46.10	1987.58	-107.20	47.46	1991.91	-107.78	99.27	1983.55	0.19	1206.40	0.00	0.00	0.00	1998.85	-38.21	1588.97	1996.85	68.56	1582.51	1848.61	-50.65	1567.59	1841.50	61.95	1556.93	354.67	1091.09	72.87	955.39	1031.06	73.30	416.84
8.32000	1967.52	16.15	34.93	1943.66	14.74	38.48	1775.72	58.62	25.47	1783.61	65.52	75.03	2196.75	-119.41	42.03	2172.34	-104.23	47.97	2016.45	-108.67	41.64	2015.99	-112.43	95.14	1991.14	0.01	1205.34	0.00	0.00	0.00	2006.72	-39.09	1587.90	2005.04	67.72	1581.51	1856.50	-50.63	1566.56	1849.95	61.26	1555.98	353.87	1091.27	72.64	955.63	1030.89	73.35	417.78
8.33000	1967.71	16.71	34.89	1942.39	14.70	38.04	1775.61	58.80	25.81	1784.63	64.98	75.42	2224.51	-118.19	45.57	2200.02	-103.51	50.73	2043.14	-112.48	38.18	2042.18	-113.72	90.41	1998.78	-0.28	1204.17	0.00	0.00	0.00	2014.84	-40.09	1586.69	2012.99	66.94	1580.40	1864.44	-50.59	1565.40	1857.87	61.66	1554.77	354.83	1091.25	72.74	955.03	1031.03	73.13	416.69
8.34000	1967.37	16.90	34.51	1943.05	15.27	37.94	1776.16	57.78	25.75	1784.31	65.21	75.81	2251.26	-117.58	50.00	2226.10	-102.87	54.62	2043.14	-112.48	38.18	2042.18	-113.72	90.41	2006.32	-0.66	1202.81	0.00	0.00	0.00	2022.56	-41.04	1585.33	2021.29	65.51	1579.26	1872.10	-50.94	1564.13	1866.35	60.95	1553.63	354.71	1090.58	72.95	955.09	1031.01	73.22	416.17
8.35000	1967.13	16.74	34.61	1942.59	15.29	37.64	1776.02	58.07	26.28	1784.89	65.25	76.15	2276.58	-116.11	56.67	2251.18	-102.39	60.14	2043.14	-112.48	38.18	2042.18	-113.72	90.41	2013.90	-1.16	1201.43	0.00	0.00	0.00	2030.12	-42.28	1583.92	2029.25	64.39	1577.93	1879.74	-51.14	1562.81	1874.52	60.67	1552.30	353.26	1090.72	72.57	955.46	1030.79	73.46	415.46
8.36000	1967.46	17.20	34.28	1943.26	15.57	37.83	1775.84	58.35	26.71	1785.47	65.14	76.54	2299.96	-114.95	64.50	2274.58	-102.02	66.96	2043.14	-112.48	38.18	2042.18	-113.72	90.41	2021.32	-1.79	1199.95	0.00	0.00	0.00	2037.86	-43.55	1582.45	2043.74	61.91	1570.94	1887.42	-51.39	1561.41	1882.85	60.29	1550.93	352.56	1091.42	72.19	954.84	1030.81	73.21	415.99
8.37000	1966.86	17.04	33.94	1944.02	15.73	37.89	1775.93	58.70	27.27	1785.38	65.68	77.16	2322.04	-114.49	72.96	2295.72	-101.57	74.38	2043.14	-112.48	38.18	2042.18	-113.72	90.41	2029.11	-2.58	1198.51	0.00	0.00	0.00	2042.93	-43.38	1582.55	2053.73	60.02	1568.18	1894.95	-51.90	1560.00	1890.74	60.51	1549.56	355.56	1090.60	73.13	955.18	1030.70	73.31	416.45
8.38000	1967.67	17.10	34.27	1943.46	15.61	37.63	1776.30	58.28	27.56	1785.89	65.42	77.49	2341.47	-112.75	82.16	2315.01	-101.00	82.00	2043.14	-112.48	38.18	2042.18	-113.72	90.41	2037.17	-3.45	1197.04	0.00	0.00	0.00	2050.00	-44.60	1581.39	2063.11	56.71	1567.02	1902.43	-52.54	1558.64	1899.44	59.56	1548.33	355.08	1089.99	73.13	955.00	1030.86	73.30	415.60
8.39000	1967.66	17.22	34.27	1943.52	15.81	37.37	1776.76	57.84	27.90	1787.18	65.42	78.25	2359.10	-112.03	90.08	2332.33	-100.23	89.17	2043.14	-112.48	38.18	2042.18	-113.72	90.41	2044.92	-4.43	1195.71	0.00	0.00	0.00	2057.64	-46.16	1579.91	2070.81	56.15	1565.26	1910.00	-53.18	1557.32	1908.06	58.52	1547.15	353.37	1090.07	72.84	955.23	1030.37	73.49	415.72
8.40000	1967.56	17.23	34.17	1943.51	15.93	37.19	1776.47	58.40	28.65	1788.13	66.02	79.41	2374.82	-110.83	97.18	2347.81	-99.36	95.37	2043.14	-112.48	38.18	2042.18	-113.72	90.41	2052.58	-5.48	1194.39	0.00	0.00	0.00	2065.49	-47.80	1578.53	2078.06	55.72	1563.59	1917.50	-53.98	1556.12	1915.77	58.61	1545.91	354.53	1091.45	72.72	955.37	1030.55	73.45	415.56
8.41000	1967.69	17.18	34.14	1943.42	16.45	36.81	1776.82	58.09	29.24	1788.48	65.52	79.86	2387.87	-110.14	102.05	2360.89	-98.72	99.95	2043.14	-112.48	38.18	2042.18	-113.72	90.41	2060.42	-6.68	1193.19	0.00	0.00	0.00	2072.70	-49.61	1577.28	2086.69	53.37	1562.43	1925.10	-54.94	1555.05	1924.03	57.67	1544.78	353.40	1090.95	72.76	955.06	1030.89	73.30	416.60
8.42000	1967.18	17.40	33.72	1944.07	16.47	36.98	1777.35	57.52	29.86	1789.82	65.90	81.20	2398.85	-109.50	105.27	2371.21	-98.36	102.47	2043.14	-112.48	38.18	2042.18	-113.72	90.41	2068.26	-7.94	1192.08	0.00	0.00	0.00	2080.25	-51.46	1576.12	2095.78	50.35	1561.40	1932.76	-55.82	1554.16	1932.30	56.37	1543.92	353.28	1090.25	72.74	954.80	1031.07	73.14	416.59
8.43000	1967.33	17.32	33.76	1943.76	16.38	36.77	1777.46	58.07	30.93	1788.33	66.25	81.74	2406.75	-108.87	106.10	2379.15	-98.33	102.77	2043.14	-112.48	38.18	2042.18	-113.72	90.41	2076.09	-9.17	1191.11	0.00	0.00	0.00	2087.85	-53.33	1575.13	2103.38	48.92	1560.30	1940.36	-56.88	1553.36	1940.16	55.47	1543.09	354.69	1090.38	72.91	954.93	1030.91	73.22	413.98
8.44000	1967.19	17.42	33.62	1944.15	16.39	36.95	1778.31	57.42	31.97	1788.82	66.33	82.80	2413.10	-108.98	104.19	2385.71	-98.42	101.07	2043.14	-112.48	38.18	2042.18	-113.72	90.41	2084.05	-10.52	1190.30	0.00	0.00	0.00	2095.58	-55.25	1574.20	2106.07	49.23	1565.10	1948.08	-58.07	1552.67	1948.13	54.31	1542.38	354.80	1090.78	72.97	954.93	1030.67	73.32	415.83
8.45000	1967.75	17.35	33.77	1944.20	16.84	36.41	1778.42	58.13	33.72	1788.92	66.99	84.52	2417.44	-109.15	99.34	2390.29	-98.51	96.87	2043.14	-112.48	38.18	2042.18	-113.72	90.41	2091.95	-11.91	1189.65	0.00	0.00	0.00	2102.84	-57.41	1573.49	2112.33	47.24	1565.83	1955.66	-59.62	1552.04	1956.43	52.41	1541.84	354.63	1090.08	73.15	954.82	1030.91	73.12	417.17
8.46000	1967.61	17.40	33.46	1944.03	16.81	36.28	1778.57	59.34	35.95	1789.58	67.22	86.22	2420.39	-109.55	91.94	2392.76	-98.95	90.07	2043.14	-112.48	38.18	2042.18	-113.72	90.41	2099.86	-13.41	1189.23	0.00	0.00	0.00	2110.68	-59.57	1572.83	2120.04	45.07	1565.32	1963.60	-60.99	1551.51	1964.45	50.65	1541.41	354.70	1090.70	72.94	954.80	1030.83	73.22	416.94
8.47000	1967.97	17.65	33.38	1944.01	16.72	36.17	1779.83	58.62	37.66	1790.52	68.33	88.70	2422.26	-110.05	84.37	2395.49	-99.32	83.36	2043.14	-112.48	38.18	2042.18	-113.72	90.41	2108.00	-14.95	1189.03	0.00	0.00	0.00	2118.20	-61.82	1572.26	2127.76	42.76	1565.10	1971.38	-62.67	1551.09	1972.40	48.94	1541.08	354.36	1091.51	72.47	955.00	1030.86	73.21	414.49
8.48000	1967.68	17.28	33.50	1944.17	17.07	35.92	1779.92	60.65	40.88	1793.18	66.44	87.96	2425.47	-111.32	77.56	2398.02	-99.81	77.37	2043.14	-112.48	38.18	2042.18	-113.72	90.41	2116.07	-16.75	1189.01	0.00	0.00	0.00	2126.14	-64.02	1571.78	2135.00	40.52	1564.89	1979.25	-64.50	1550.82	1980.49	46.80	1540.99	355.94	1090.80	72.99	955.41	1030.90	73.21	415.76
8.49000	1967.70	17.40	33.41	1944.99	17.22	36.12	1781.07	60.84	43.38	1794.48	67.98	91.05	2429.33	-110.96	71.44	2402.08	-99.42	72.40	2043.14	-112.48	38.18	2042.18	-113.72	90.41	2124.73	-18.47	1189.25	0.00	0.00	0.00	2133.76	-66.36	1571.56	2142.69	38.44	1564.78	1986.92	-66.73	1550.74	1988.33	44.49	1541.17	355.80	1090.25	73.23	954.85	1031.08	73.08	417.10
8.50000	1967.90	17.62	33.28	1944.96	17.44	35.99	1782.75	60.98	46.39	1796.85	68.23	94.16	2432.59	-109.89	63.80	2405.93	-98.22	66.28	2043.14	-112.48	38.18	2042.18	-113.72	90.41	2132.68	-20.36	1189.67	0.00	0.00	0.00	2141.28	-68.90	1571.60	2150.67	35.96	1565.10	1994.69	-69.07	1551.00	1996.12	42.11	1541.63	354.65	1090.29	73.25	954.87	1030.98	73.11	415.39
8.51000	1968.13	17.62	33.30	1945.70	17.79	36.21	1784.02	62.67	50.25	1799.81	71.18	101.35	2435.30	-108.40	56.19	2408.66	-96.67	60.05	2043.14	-112.48	38.18	2042.18	-113.72	90.41	2140.93	-22.26	1190.50	0.00	0.00	0.00	2149.54	-71.36	1572.03	2158.47	33.33	1565.84	2002.52	-71.63	1551.70	2003.96	39.47	1542.66	354.99	1090.77	72.96	954.64	1031.17	72.99	414.65
8.52000	1968.40	17.80	33.32	1945.42	17.93	36.16	1786.00	63.29	54.23	1801.82	72.19	105.10	2437.87	-106.92	49.77	2411.08	-94.89	54.86	2043.14	-112.48	38.18	2042.18	-113.72	90.41	2149.38	-24.03	1191.66	0.00	0.00	0.00	2157.58	-74.01	1572.64	2165.76	31.01	1566.83	2010.25	-74.59	1552.69	2011.44	37.11	1544.06	354.63	1091.45	72.57	954.65	1031.00	73.11	415.63
8.53000	1969.04	18.18	33.34	1945.11	19.92	37.22	1788.61	63.60	58.25	1804.29	73.13	108.96	2439.08	-105.27	46.51	2412.39	-93.55	51.69	2043.14	-112.48	38.18	2042.18	-113.72	90.41	2157.96	-25.77	1193.09	0.00	0.00	0.00	2165.77	-76.70	1573.35	2174.02	28.43	1568.00	2018.13	-77.61	1553.85	2018.91	34.46	1545.66	355.04	1091.75	72.56	954.69	1030.77	73.18	414.54
8.54000	1968.91	18.26	32.92	1946.01	20.05	37.29	1790.59	65.65	63.67	1809.20	73.33	111.41	2439.46	-104.50	44.04	2413.09	-92.87	49.49	2043.14	-112.48	38.18	2042.18	-113.72	90.41	2166.58	-27.44	1194.82	0.00	0.00	0.00	2173.90	-79.50	1574.24	2182.38	25.29	1569.43	2018.13	-77.61	1553.85	2026.49	31.58	1547.55	356.30	1090.63	73.19	955.04	1030.82	73.26	415.32
8.55000	1969.86	18.29	32.93	1946.31	20.19	36.93	1794.08	66.89	69.30	1813.43	75.33	119.28	2439.59	-104.03	41.91	2413.58	-92.43	47.68	2043.14	-112.48	38.18	2042.18	-113.72	90.41	2175.34	-29.00	1196.91	0.00	0.00	0.00	2181.75	-82.26	1575.25	2189.90	22.69	1570.98	2018.13	-77.61	1553.85	2034.36	28.06	1549.62	356.53	1090.66	73.11	955.01	1030.96	73.14	414.31
8.56000	1970.57	18.39	32.58	1947.37	20.14	37.00	1798.19	67.57	75.41	1819.01	75.69	125.10	2439.84	-103.90	40.26	2413.95	-92.04	46.42	2043.14	-112.48	38.18	2042.18	-113.72	90.41	2183.53	-30.53	1199.26	0.00	0.00	0.00	2189.61	-85.11	1576.29	2197.60	19.87	1572.53	2018.13	-77.61	1553.85	2041.50	25.54	1551.67	353.82	1091.59	72.36	955.10	1031.23	73.06	417.37
8.57000	1971.04	18.91	31.87	1948.46	20.15	37.07	1803.02	68.39	82.09	1825.38	76.56	131.19	2439.96	-103.43	39.42	2414.09	-91.78	45.52	2043.14	-112.48	38.18	2042.18	-113.72	90.41	2192.43	-31.88	1201.78	0.00	0.00	0.00	2197.57	-87.89	1577.35	2205.80	16.92	1574.27	2018.13	-77.61	1553.85	2049.06	22.44	1553.74	355.08	1090.43	73.12	955.35	1031.23	73.13	417.57
8.58000	1972.43	18.98	31.70	1948.93	19.87	37.10	1808.33	69.43	89.35	1832.79	77.04	137.14	2439.54	-103.55	38.25	2414.21	-91.73	44.76	2043.14	-112.48	38.18	2042.18	-113.72	90.41	2201.14	-33.41	1204.30	0.00	0.00	0.00	2205.78	-90.60	1578.30	2214.41	13.80	1575.85	2018.13	-77.61	1553.85	2056.92	18.98	1555.73	355.13	1089.72	73.32	954.96	1030.95	73.18	414.97
8.59000	1973.23	19.00	31.68	1949.79	19.74	37.29	1814.88	69.77	96.79	1842.10	77.37	143.24	2439.40	-103.54	37.47	2414.24	-91.78	44.14	2043.14	-112.48	38.18	2042.18	-113.72	90.41	2209.89	-34.79	1206.70	0.00	0.00	0.00	2213.72	-93.41	1579.14	2227.62	9.26	1571.16	2018.13	-77.61	1553.85	2064.41	15.79	1557.50	354.58	1090.46	72.97	955.01	1030.75	73.24	412.90
8.60000	1974.25	19.73	30.97	1950.93	19.52	37.55	1821.11	72.17	108.36	1852.03	78.25	149.32	2439.15	-103.43	36.76	2414.48	-91.67	43.71	2043.14	-112.48	38.18	2042.18	-113.72	90.41	2218.36	-36.19	1208.84	0.00	0.00	0.00	2221.65	-96.05	1579.86	2235.75	7.27	1570.92	2018.13	-77.61	1553.85	2072.18	12.30	1559.08	353.88	1090.49	72.68	954.35	1031.06	73.00	415.74
8.61000	1975.17	19.50	30.81	1952.97	19.84	38.01	1828.92	72.84	116.97	1862.34	79.25	155.50	2438.92	-103.09	36.28	2414.79	-91.59	43.32	2043.14	-112.48	38.18	2042.18	-113.72	90.41	2227.59	-37.47	1210.71	0.00	0.00	0.00	2229.95	-98.45	1580.45	2243.05	5.30	1571.97	2018.13	-77.61	1553.85	2080.06	8.98	1560.30	354.16	1090.49	72.79	954.82	1030.68	73.26	416.53
8.62000	1977.19	20.33	30.27	1955.30	20.25	38.19	1838.93	72.74	126.10	1873.80	79.67	162.06	2439.26	-103.08	35.65	2414.73	-91.45	42.69	2043.14	-112.48	38.18	2042.18	-113.72	90.41	2235.91	-38.64	1212.23	0.00	0.00	0.00	2238.22	-100.78	1580.87	2250.05	3.50	1572.98	2018.13	-77.61	1553.85	2087.47	6.08	1561.10	353.71	1091.19	72.45	954.81	1030.80	73.26	415.55
8.63000	1979.29	21.03	29.51	1959.12	20.59	38.99	1849.82	71.69	133.14	1884.37	80.14	169.45	2439.07	-103.18	34.78	2414.97	-91.28	42.27	2043.14	-112.48	38.18	2042.18	-113.72	90.41	2244.60	-39.77	1213.30	0.00	0.00	0.00	2246.19	-103.05	1581.27	2258.55	0.15	1573.46	2018.13	-77.61	1553.85	2095.17	2.86	1561.59	354.59	1090.19	73.08	955.14	1030.92	73.25	417.50
8.64000	1982.41	22.01	28.67	1963.40	21.02	39.96	1861.70	70.24	143.20	1900.30	76.52	173.97	2439.36	-103.17	34.21	2415.31	-91.09	41.93	2043.14	-112.48	38.18	2042.18	-113.72	90.41	2253.20	-40.80	1213.88	0.00	0.00	0.00	2254.22	-105.23	1581.59	2266.24	-2.31	1574.26	2018.13	-77.61	1553.85	2102.72	-0.01	1561.80	353.73	1090.34	72.76	955.30	1030.86	73.28	415.79
8.65000	1985.19	22.78	27.69	1969.06	21.59	41.54	1873.47	70.26	154.30	1914.48	75.19	182.31	2439.39	-102.65	34.08	2415.45	-90.93	41.55	2043.14	-112.48	38.18	2042.18	-113.72	90.41	2261.41	-41.76	1213.98	0.00	0.00	0.00	2262.34	-107.33	1581.91	2273.72	-4.25	1574.78	2018.13	-77.61	1553.85	2110.32	-2.91	1561.58	353.58	1090.24	72.82	955.18	1030.47	73.38	415.88
8.66000	1989.36	23.64	26.82	1974.96	21.98	43.02	1886.91	69.22	165.20	1930.28	72.36	190.39	2439.91	-102.92	33.66	2415.67	-90.79	41.36	2043.14	-112.48	38.18	2042.18	-113.72	90.41	2269.55	-42.73	1213.64	0.00	0.00	0.00	2270.60	-109.34	1582.27	2281.01	-5.75	1574.97	2018.13	-77.61	1553.85	2117.16	-4.46	1561.18	355.51	1090.27	73.19	954.60	1030.90	73.12	415.90
8.67000	1992.93	25.41	26.53	1982.40	22.49	44.50	1901.98	67.05	175.47	1946.61	69.96	198.48	2440.07	-102.79	33.66	2415.76	-90.70	41.24	2043.14	-112.48	38.18	2042.18	-113.72	90.41	2277.54	-43.50	1212.93	0.00	0.00	0.00	2278.77	-111.34	1582.62	2289.28	-8.46	1575.59	2018.13	-77.61	1553.85	2125.36	-7.77	1560.86	354.14	1089.81	72.87	954.88	1031.24	73.16	416.60
8.68000	1998.34	26.23	25.28	1990.52	23.40	45.92	1917.78	63.78	185.50	1963.52	67.36	206.04	2439.99	-102.73	33.53	2415.77	-90.70	41.13	2043.14	-112.48	38.18	2042.18	-113.72	90.41	2285.52	-44.23	1211.99	0.00	0.00	0.00	2287.28	-113.21	1582.96	2296.77	-9.97	1576.21	2018.13	-77.61	1553.85	2133.44	-10.55	1560.33	354.37	1090.22	72.97	955.26	1031.17	73.23	415.80
8.69000	2006.41	27.51	25.16	2001.82	24.77	49.18	1934.10	61.70	194.80	1980.98	63.94	213.26	2440.06	-102.52	33.73	2415.73	-90.79	41.06	2043.14	-112.48	38.18	2042.18	-113.72	90.41	2293.33	-44.93	1211.03	0.00	0.00	0.00	2295.39	-115.12	1583.25	2305.14	-12.60	1576.75	2018.13	-77.61	1553.85	2141.88	-13.64	1559.87	353.94	1090.54	72.75	954.94	1031.02	73.20	415.53
8.70000	2018.22	29.87	28.81	2014.34	26.57	52.90	1953.87	58.35	201.82	1998.32	61.65	220.35	2440.03	-102.78	33.55	2415.66	-90.86	41.02	2043.14	-112.48	38.18	2042.18	-113.72	90.41	2301.17	-45.53	1210.16	0.00	0.00	0.00	2303.54	-116.97	1583.49	2313.57	-14.84	1577.12	2018.13	-77.61	1553.85	2149.75	-15.51	1559.38	355.20	1089.98	73.24	955.12	1031.14	73.18	415.37
8.71000	2033.71	33.06	33.36	2030.90	28.90	57.70	1972.61	53.26	208.11	2016.91	57.88	226.09	2440.06	-102.56	33.70	2415.80	-90.90	41.06	2043.14	-112.48	38.18	2042.18	-113.72	90.41	2309.08	-46.01	1209.37	0.00	0.00	0.00	2312.05	-118.76	1583.59	2321.92	-16.68	1577.46	2018.13	-77.61	1553.85	2157.61	-17.22	1558.76	355.76	1089.83	73.41	955.20	1030.97	73.28	415.41
8.72000	2053.49	36.93	38.65	2050.44	31.74	62.79	1990.04	49.81	213.64	2035.00	54.28	231.51	2440.34	-102.88	33.62	2415.58	-90.95	40.91	2043.14	-112.48	38.18	2042.18	-113.72	90.41	2316.89	-46.45	1208.66	0.00	0.00	0.00	2320.46	-120.51	1583.61	2330.40	-19.03	1577.85	2018.13	-77.61	1553.85	2165.95	-19.25	1558.38	356.69	1089.27	73.82	955.43	1030.87	73.31	415.50
8.73000	2075.94	40.86	43.63	2072.15	34.65	67.44	2008.24	45.70	217.41	2053.73	49.44	236.13	2439.82	-102.70	33.50	2415.63	-90.97	40.91	2043.14	-112.48	38.18	2042.18	-113.72	90.41	2325.00	-46.90	1208.19	0.00	0.00	0.00	2328.86	-122.09	1583.61	2338.48	-20.22	1578.00	2018.13	-77.61	1553.85	2174.84	-21.81	1558.22	354.30	1090.24	72.95	955.21	1030.97	73.32	415.90
8.74000	2100.21	44.67	48.08	2095.35	37.37	71.24	2027.41	41.31	219.81	2072.32	45.28	239.79	2440.15	-102.74	33.60	2415.67	-90.99	40.92	2043.14	-112.48	38.18	2042.18	-113.72	90.41	2332.72	-47.21	1208.02	0.00	0.00	0.00	2337.52	-123.58	1583.53	2346.13	-20.85	1578.17	2018.13	-77.61	1553.85	2182.87	-23.04	1558.10	353.58	1090.50	72.61	955.05	1030.79	73.34	415.78
8.75000	2125.88	48.12	52.05	2119.71	39.97	74.43	2046.46	37.50	220.92	2092.49	40.17	241.74	2440.12	-102.47	33.81	2415.89	-90.98	41.00	2043.14	-112.48	38.18	2042.18	-113.72	90.41	2340.07	-47.63	1207.94	0.00	0.00	0.00	2346.29	-124.95	1583.45	2354.85	-22.45	1578.51	2018.13	-77.61	1553.85	2191.17	-24.64	1558.26	354.40	1089.90	73.12	955.20	1031.07	73.26	414.78
8.76000	2152.13	51.05	55.25	2145.13	42.08	77.07	2066.44	33.84	220.57	2111.88	36.93	242.69	2439.92	-102.86	33.38	2415.70	-90.97	40.85	2043.14	-112.48	38.18	2042.18	-113.72	90.41	2347.36	-48.16	1207.96	0.00	0.00	0.00	2355.17	-126.23	1583.31	2363.00	-23.67	1578.48	2018.13	-77.61	1553.85	2199.86	-26.45	1558.64	353.93	1091.07	72.65	955.03	1030.93	73.21	414.20
8.77000	2178.69	53.17	57.43	2171.39	43.56	78.90	2087.74	29.66	218.44	2131.64	33.83	242.14	2440.00	-102.47	33.68	2415.74	-90.95	40.87	2043.14	-112.48	38.18	2042.18	-113.72	90.41	2354.41	-48.82	1208.02	0.00	0.00	0.00	2363.95	-127.37	1583.15	2372.40	-25.64	1578.57	2018.13	-77.61	1553.85	2208.77	-28.41	1559.14	354.96	1090.72	73.06	955.39	1030.70	73.46	414.11
8.78000	2206.84	54.64	59.28	2198.57	44.40	79.98	2108.25	27.73	216.03	2151.63	31.55	240.52	2440.09	-102.62	33.52	2416.01	-90.89	40.96	2043.14	-112.48	38.18	2042.18	-113.72	90.41	2361.36	-49.57	1208.07	0.00	0.00	0.00	2372.60	-128.43	1582.89	2379.99	-25.45	1578.27	2018.13	-77.61	1553.85	2217.19	-29.31	1559.66	353.25	1091.13	72.50	955.58	1030.89	73.43	415.38
8.79000	2235.76	55.42	60.33	2226.06	44.67	80.17	2129.50	25.45	211.87	2172.37	28.76	237.53	2439.94	-102.49	33.45	2416.17	-90.83	40.95	2043.14	-112.48	38.18	2042.18	-113.72	90.41	2368.78	-50.35	1208.07	0.00	0.00	0.00	2381.31	-129.47	1582.55	2388.56	-26.18	1577.78	2018.13	-77.61	1553.85	2225.79	-30.50	1560.21	352.08	1091.91	72.03	955.15	1031.02	73.22	414.38
8.80000	2265.44	55.76	60.93	2255.18	44.66	80.25	2150.40	24.30	206.81	2193.49	25.80	233.15	2440.14	-102.49	33.45	2416.38	-90.74	40.97	2043.14	-112.48	38.18	2042.18	-113.72	90.41	2375.78	-51.18	1208.09	0.00	0.00	0.00	2390.17	-130.32	1582.13	2397.22	-27.00	1577.41	2018.13	-77.61	1553.85	2234.06	-30.91	1560.62	353.45	1091.63	72.36	955.04	1030.68	73.32	414.86
8.81000	2295.84	55.75	61.02	2286.92	44.49	81.12	2173.32	21.57	199.65	2213.84	24.51	228.35	2440.61	-102.62	33.39	2416.44	-90.67	40.87	2043.14	-112.48	38.18	2042.18	-113.72	90.41	2382.98	-52.27	1208.01	0.00	0.00	0.00	2399.04	-131.15	1581.65	2407.39	-29.48	1577.05	2018.13	-77.61	1553.85	2243.03	-32.07	1561.03	354.21	1091.52	72.48	955.65	1030.67	73.45	412.99
8.82000	2326.19	55.44	60.28	2317.36	44.07	80.29	2195.58	20.55	192.14	2235.46	22.60	222.17	2439.44	-100.84	35.78	2416.42	-90.59	40.69	2043.14	-112.48	38.18	2042.18	-113.72	90.41	2390.33	-53.30	1207.91	0.00	0.00	0.00	2407.81	-131.92	1581.06	2414.95	-28.38	1575.95	2018.13	-77.61	1553.85	2251.87	-33.02	1561.40	354.94	1090.03	73.14	955.56	1031.05	73.35	413.54
8.83000	2356.63	54.81	58.58	2346.48	43.30	77.64	2218.40	19.46	183.39	2257.83	20.64	215.03	2439.41	-100.55	35.98	2416.64	-90.43	40.57	2043.14	-112.48	38.18	2042.18	-113.72	90.41	2397.48	-54.46	1207.73	0.00	0.00	0.00	2416.56	-132.62	1580.40	2425.49	-31.26	1575.17	2018.13	-77.61	1553.85	2260.68	-33.88	1561.58	354.87	1090.79	72.86	955.55	1030.94	73.38	414.69
8.84000	2389.06	53.74	57.46	2374.70	42.22	73.83	2241.83	19.32	174.03	2279.66	20.09	207.28	2439.25	-100.28	35.90	2417.07	-90.17	40.62	2043.14	-112.48	38.18	2042.18	-113.72	90.41	2404.80	-55.74	1207.36	0.00	0.00	0.00	2425.28	-133.28	1579.65	2432.99	-30.10	1573.94	2018.13	-77.61	1553.85	2270.20	-35.27	1561.82	353.19	1090.50	72.47	955.25	1030.82	73.38	415.72
8.85000	2423.42	52.44	57.01	2406.55	41.01	71.31	2267.52	17.23	162.90	2302.62	19.44	198.76	2439.66	-99.85	36.04	2417.06	-89.90	40.59	2043.14	-112.48	38.18	2042.18	-113.72	90.41	2411.80	-57.14	1206.91	0.00	0.00	0.00	2434.14	-133.84	1578.78	2440.74	-29.19	1572.76	2018.13	-77.61	1553.85	2278.64	-35.49	1561.78	354.93	1089.59	73.16	955.58	1030.50	73.57	415.49
8.86000	2455.96	50.85	55.27	2439.07	39.51	68.81	2291.56	18.43	152.36	2326.99	18.14	189.30	2440.20	-99.47	36.17	2417.20	-89.63	40.59	2043.14	-112.48	38.18	2042.18	-113.72	90.41	2419.02	-58.57	1206.32	0.00	0.00	0.00	2443.06	-134.41	1577.83	2450.47	-31.01	1571.51	2018.13	-77.61	1553.85	2287.08	-35.49	1561.63	356.67	1088.79	73.85	955.24	1031.17	73.25	414.70
8.87000	2487.81	49.06	53.08	2470.75	37.81	65.81	2318.39	17.67	140.62	2351.65	17.56	179.30	2440.42	-99.12	36.06	2417.45	-89.46	40.67	2043.14	-112.48	38.18	2042.18	-113.72	90.41	2426.31	-60.01	1205.66	0.00	0.00	0.00	2451.73	-134.97	1576.82	2459.50	-31.85	1570.03	2018.13	-77.61	1553.85	2295.53	-35.63	1561.39	353.54	1090.78	72.48	954.89	1030.89	73.22	414.85
8.88000	2520.90	47.27	51.42	2503.13	36.15	63.20	2347.06	16.05	127.53	2376.79	17.49	169.14	2440.18	-99.09	35.85	2417.46	-89.57	40.72	2043.14	-112.48	38.18	2042.18	-113.72	90.41	2433.58	-61.43	1204.95	0.00	0.00	0.00	2460.25	-135.53	1575.73	2469.09	-33.25	1568.75	2018.13	-77.61	1553.85	2304.30	-35.98	1561.11	351.34	1090.42	72.02	954.95	1031.06	73.08	413.68
8.89000	2554.46	45.34	50.30	2535.88	34.39	60.95	2376.89	13.83	114.33	2402.75	17.39	158.53	2440.08	-99.25	35.87	2417.06	-89.96	40.67	2043.14	-112.48	38.18	2042.18	-113.72	90.41	2441.01	-62.74	1204.22	0.00	0.00	0.00	2468.80	-136.12	1574.57	2470.86	-33.01	1573.74	2018.13	-77.61	1553.85	2313.04	-36.46	1560.66	354.07	1090.74	72.53	955.31	1031.12	73.08	413.92
8.90000	2588.49	43.24	49.80	2568.58	32.51	59.10	2406.92	12.97	101.22	2429.09	17.07	147.58	2439.82	-99.61	35.88	2416.63	-90.42	40.44	2043.14	-112.48	38.18	2042.18	-113.72	90.41	2448.74	-64.00	1203.40	0.00	0.00	0.00	2477.40	-136.73	1573.35	2477.89	-33.24	1573.69	2018.13	-77.61	1553.85	2321.94	-36.78	1560.04	352.75	1090.90	72.40	955.33	1030.95	73.23	412.52
8.91000	2622.01	40.99	49.71	2602.01	30.57	57.98	2439.84	8.91	86.92	2456.54	16.00	136.51	2440.93	-101.94	33.30	2416.63	-90.85	40.17	2043.14	-112.48	38.18	2042.18	-113.72	90.41	2456.24	-65.21	1202.57	0.00	0.00	0.00	2485.90	-137.32	1572.09	2487.03	-33.91	1571.98	2018.13	-77.61	1553.85	2330.90	-37.25	1559.31	354.29	1090.42	72.87	955.06	1031.08	73.12	414.23
8.92000	2654.98	38.37	49.79	2634.90	28.23	57.18	2468.46	10.97	75.93	2482.54	17.42	126.43	2441.11	-102.63	32.64	2416.60	-91.28	39.83	2043.14	-112.48	38.18	2042.18	-113.72	90.41	2463.81	-66.35	1201.68	0.00	0.00	0.00	2494.20	-137.92	1570.76	2502.15	-34.56	1563.94	2018.13	-77.61	1553.85	2339.53	-37.22	1558.62	353.46	1091.34	72.33	954.87	1031.16	73.09	414.12
8.93000	2688.01	35.27	50.30	2667.38	25.44	56.55	2498.98	11.10	64.81	2511.56	15.58	115.66	2441.36	-103.16	32.43	2416.58	-91.63	39.69	2043.14	-112.48	38.18	2042.18	-113.72	90.41	2471.34	-67.48	1200.79	0.00	0.00	0.00	2502.76	-138.57	1569.37	2513.07	-36.15	1560.65	2018.13	-77.61	1553.85	2348.36	-37.55	1557.83	353.78	1090.73	72.59	955.22	1030.81	73.29	413.62
8.94000	2721.03	31.57	51.65	2699.58	22.24	56.53	2530.18	10.27	52.40	2539.61	15.08	104.83	2440.84	-103.23	32.26	2416.69	-91.89	39.65	2043.14	-112.48	38.18	2042.18	-113.72	90.41	2479.08	-68.55	1199.78	0.00	0.00	0.00	2511.03	-139.27	1567.99	2520.10	-35.37	1558.70	2018.13	-77.61	1553.85	2357.03	-37.63	1557.00	354.39	1091.02	72.69	955.22	1030.77	73.42	413.56
8.95000	2753.09	27.52	53.64	2731.18	18.62	57.45	2559.29	9.52	41.94	2565.84	14.60	95.17	2441.12	-103.90	32.06	2416.69	-92.04	39.64	2043.14	-112.48	38.18	2042.18	-113.72	90.41	2486.75	-69.64	1198.79	0.00	0.00	0.00	2519.19	-139.95	1566.50	2528.85	-35.84	1556.93	2018.13	-77.61	1553.85	2365.10	-36.89	1556.11	353.34	1090.35	72.63	954.87	1031.27	73.14	414.84
8.96000	2783.90	23.04	56.54	2761.88	14.70	59.43	2586.38	8.85	33.29	2590.32	14.15	86.62	2441.31	-103.83	32.30	2416.81	-92.28	39.65	2043.14	-112.48	38.18	2042.18	-113.72	90.41	2494.48	-70.77	1197.75	0.00	0.00	0.00	2527.27	-140.68	1565.02	2536.40	-35.21	1555.02	2018.13	-77.61	1553.85	2373.78	-36.75	1555.14	353.58	1089.98	72.86	954.87	1031.27	73.13	416.59
8.97000	2812.87	18.05	60.63	2790.84	10.58	62.66	2611.51	8.26	26.32	2613.11	13.71	79.13	2441.15	-103.87	32.31	2416.90	-92.45	39.64	2043.14	-112.48	38.18	2042.18	-113.72	90.41	2502.40	-71.91	1196.69	0.00	0.00	0.00	2535.40	-141.41	1563.52	2540.91	-35.84	1561.01	2018.13	-77.61	1553.85	2382.79	-37.10	1554.20	354.62	1090.82	72.88	955.10	1031.42	73.12	415.22
8.98000	2840.49	12.96	66.59	2817.83	6.11	67.38	2634.74	7.74	20.90	2634.25	13.29	72.65	2440.78	-103.54	32.42	2416.92	-92.67	39.57	2043.14	-112.48	38.18	2042.18	-113.72	90.41	2510.58	-72.98	1195.60	0.00	0.00	0.00	2543.57	-142.08	1561.97	2548.03	-36.82	1561.13	2018.13	-77.61	1553.85	2391.85	-37.54	1553.17	353.29	1090.75	72.62	954.82	1031.03	73.16	415.35
8.99000	2866.07	7.85	74.38	2843.26	1.58	74.04	2656.14	7.29	16.89	2653.83	12.90	67.11	2441.49	-104.10	32.28	2416.98	-92.87	39.51	2043.14	-112.48	38.18	2042.18	-113.72	90.41	2519.00	-74.02	1194.40	0.00	0.00	0.00	2551.61	-142.75	1560.41	2555.84	-37.48	1559.50	2018.13	-77.61	1553.85	2400.44	-37.10	1552.02	353.44	1091.74	72.31	955.25	1030.97	73.28	414.89
9.00000	2888.97	2.80	83.51	2866.03	-2.98	81.99	2675.77	6.90	14.15	2671.89	12.52	62.48	2441.85	-104.56	32.11	2417.19	-93.10	39.54	2043.14	-112.48	38.18	2042.18	-113.72	90.41	2527.01	-74.99	1193.15	0.00	0.00	0.00	2559.47	-143.39	1558.86	2563.94	-38.07	1557.85	2018.13	-77.61	1553.85	2409.04	-36.89	1550.91	352.79	1091.89	72.09	955.23	1030.60	73.40	414.16
9.01000	2908.50	-2.06	92.87	2885.86	-7.52	90.39	2693.69	6.57	12.56	2688.50	12.15	58.69	2441.56	-104.40	32.11	2417.34	-93.32	39.54	2043.14	-112.48	38.18	2042.18	-113.72	90.41	2535.34	-76.00	1191.87	0.00	0.00	0.00	2567.37	-144.04	1557.36	2572.35	-38.75	1556.28	2018.13	-77.61	1553.85	2417.55	-36.14	1549.72	353.36	1091.40	72.25	955.05	1031.18	73.14	416.18
9.02000	2925.58	-6.60	101.96	2902.85	-11.99	98.33	2709.97	6.30	11.98	2703.71	11.81	55.69	2442.04	-104.63	32.09	2417.58	-93.53	39.53	2043.14	-112.48	38.18	2042.18	-113.72	90.41	2543.92	-76.89	1190.69	0.00	0.00	0.00	2575.08	-144.57	1555.91	2580.93	-39.34	1554.76	2018.13	-77.61	1553.85	2426.46	-36.12	1548.72	352.13	1090.72	72.25	954.82	1031.14	73.13	417.09
9.03000	2939.83	-11.13	109.43	2917.22	-16.33	104.85	2724.67	6.09	12.29	2717.60	11.48	53.44	2441.55	-104.53	31.95	2417.63	-93.72	39.46	2043.14	-112.48	38.18	2042.18	-113.72	90.41	2552.36	-77.84	1189.53	0.00	0.00	0.00	2582.83	-145.06	1554.55	2589.21	-39.72	1553.34	2018.13	-77.61	1553.85	2434.98	-35.48	1547.70	353.08	1089.65	73.00	954.88	1030.86	73.28	417.48
9.04000	2951.36	-15.87	114.39	2928.68	-20.84	109.08	2737.85	5.92	13.34	2730.21	11.16	51.87	2441.99	-104.68	32.01	2417.73	-94.01	39.40	2043.14	-112.48	38.18	2042.18	-113.72	90.41	2561.16	-78.70	1188.58	0.00	0.00	0.00	2590.48	-145.49	1553.32	2596.68	-39.98	1553.10	2018.13	-77.61	1553.85	2443.33	-34.21	1546.94	353.62	1090.49	72.80	954.98	1030.83	73.27	416.87
9.05000	2960.26	-21.43	116.33	2937.67	-25.92	110.70	2749.58	5.80	15.00	2741.61	10.86	50.94	2442.12	-104.97	31.85	2418.02	-94.23	39.46	2043.14	-112.48	38.18	2042.18	-113.72	90.41	2569.99	-79.57	1187.68	0.00	0.00	0.00	2598.20	-145.84	1552.21	2605.03	-40.30	1552.15	2018.13	-77.61	1553.85	2451.90	-33.33	1546.09	354.36	1090.58	72.81	955.07	1030.78	73.34	416.18
9.06000	2966.87	-28.21	114.95	2944.25	-32.10	109.30	2759.91	5.72	17.14	2751.87	10.58	50.58	2442.74	-105.05	32.01	2418.12	-94.52	39.43	2043.14	-112.48	38.18	2042.18	-113.72	90.41	2578.87	-80.39	1187.01	0.00	0.00	0.00	2605.93	-146.03	1551.24	2613.53	-40.60	1551.09	2018.13	-77.61	1553.85	2460.58	-32.30	1545.37	353.10	1090.86	72.50	955.50	1031.12	73.27	416.04
9.07000	2971.62	-35.01	109.55	2948.42	-38.20	104.29	2768.92	5.67	19.63	2761.03	10.31	50.76	2443.24	-105.36	32.02	2418.54	-94.72	39.60	2043.14	-112.48	38.18	2042.18	-113.72	90.41	2587.79	-81.12	1186.45	0.00	0.00	0.00	2613.67	-146.14	1550.42	2622.02	-40.80	1550.13	2018.13	-77.61	1553.85	2469.34	-31.28	1544.67	355.68	1090.25	73.28	955.15	1030.67	73.39	415.94
9.08000	2973.34	-41.32	100.09	2950.86	-43.97	96.25	2776.66	5.66	22.33	2769.17	10.05	51.41	2443.13	-105.31	31.97	2418.60	-94.98	39.57	2043.14	-112.48	38.18	2042.18	-113.72	90.41	2596.83	-81.75	1186.24	0.00	0.00	0.00	2621.32	-146.21	1549.77	2630.73	-40.91	1549.33	2018.13	-77.61	1553.85	2478.61	-30.39	1544.17	355.41	1090.07	73.15	955.22	1030.86	73.28	415.06
9.09000	2976.44	-46.88	89.18	2953.56	-49.29	86.06	2783.20	5.69	25.11	2776.34	9.80	52.48	2442.75	-105.34	31.79	2418.74	-95.25	39.62	2043.14	-112.48	38.18	2042.18	-113.72	90.41	2606.03	-82.22	1186.29	0.00	0.00	0.00	2629.10	-146.15	1549.32	2639.04	-40.99	1548.73	2018.13	-77.61	1553.85	2487.37	-28.94	1543.68	353.75	1090.08	73.11	955.39	1030.77	73.35	414.61
9.10000	2982.91	-51.48	77.96	2958.42	-53.56	76.02	2788.59	5.73	27.84	2782.60	9.56	53.93	2443.01	-105.49	31.70	2418.89	-95.49	39.62	2043.14	-112.48	38.18	2042.18	-113.72	90.41	2615.47	-82.52	1186.59	0.00	0.00	0.00	2636.69	-146.09	1549.21	2647.87	-40.96	1548.46	2018.13	-77.61	1553.85	2496.47	-27.76	1543.51	353.21	1089.95	73.01	955.41	1031.04	73.40	414.14
9.11000	2986.92	-53.29	68.22	2962.69	-54.97	68.19	2792.91	5.80	30.38	2788.02	9.33	55.69	2443.19	-105.73	31.54	2418.99	-95.67	39.60	2043.14	-112.48	38.18	2042.18	-113.72	90.41	2624.67	-82.74	1187.16	0.00	0.00	0.00	2644.42	-145.93	1549.50	2656.71	-40.89	1548.66	2018.13	-77.61	1553.85	2504.86	-25.49	1543.68	354.00	1090.35	72.74	955.09	1031.34	73.17	413.77
9.12000	2988.98	-53.46	59.78	2965.53	-55.04	61.24	2796.22	5.89	32.61	2792.65	9.12	57.71	2443.17	-105.94	31.26	2419.38	-95.84	39.70	2043.14	-112.48	38.18	2042.18	-113.72	90.41	2633.82	-83.02	1188.17	0.00	0.00	0.00	2652.29	-145.69	1550.17	2665.55	-40.77	1549.14	2018.13	-77.61	1553.85	2513.87	-23.91	1544.27	353.99	1090.37	72.85	955.04	1031.25	73.14	414.33
9.13000	2991.08	-53.35	53.54	2967.44	-54.88	55.91	2798.57	5.99	34.38	2796.55	8.91	59.94	2444.22	-106.05	31.37	2419.92	-95.96	39.90	2043.14	-112.48	38.18	2042.18	-113.72	90.41	2642.99	-83.22	1189.66	0.00	0.00	0.00	2660.18	-145.38	1551.10	2674.50	-40.58	1549.92	2018.13	-77.61	1553.85	2523.42	-22.90	1545.26	352.57	1090.65	72.64	954.92	1031.53	73.00	415.97
9.14000	2992.12	-54.00	50.40	2968.52	-55.49	53.32	2800.04	6.10	35.56	2799.79	8.71	62.33	2444.56	-106.27	31.25	2420.11	-96.08	39.97	2043.14	-112.48	38.18	2042.18	-113.72	90.41	2652.47	-83.42	1191.62	0.00	0.00	0.00	2667.98	-145.03	1552.31	2683.21	-40.35	1550.96	2018.13	-77.61	1553.85	2532.15	-20.80	1546.38	352.53	1090.45	72.63	954.89	1031.46	72.98	416.25
9.15000	2992.20	-55.36	48.67	2968.33	-56.77	51.25	2800.68	6.22	36.03	2802.43	8.52	64.83	2445.11	-106.35	31.31	2419.92	-96.08	39.99	2043.14	-112.48	38.18	2042.18	-113.72	90.41	2661.87	-83.64	1193.82	0.00	0.00	0.00	2675.72	-144.58	1553.86	2692.03	-40.11	1552.26	2018.13	-77.61	1553.85	2541.10	-18.67	1547.91	353.61	1090.45	72.73	954.63	1031.20	73.03	414.81
9.16000	2992.24	-56.12	47.08	2968.36	-57.51	49.68	2801.47	6.46	36.36	2804.53	8.34	67.37	2445.77	-106.65	31.27	2419.60	-96.01	40.01	2043.14	-112.48	38.18	2042.18	-113.72	90.41	2671.03	-83.96	1196.24	0.00	0.00	0.00	2683.88	-144.13	1555.61	2701.05	-39.75	1553.77	2018.13	-77.61	1553.85	2549.94	-16.38	1549.56	353.70	1091.58	72.39	954.65	1030.75	73.24	415.41
9.17000	2992.63	-55.73	46.30	2968.60	-57.08	48.75	2801.71	6.75	36.40	2806.14	8.16	69.92	2446.38	-107.10	31.03	2419.40	-95.93	40.13	2043.14	-112.48	38.18	2042.18	-113.72	90.41	2680.21	-84.42	1198.85	0.00	0.00	0.00	2692.09	-143.50	1557.50	2710.13	-39.37	1555.31	2018.13	-77.61	1553.85	2558.88	-14.09	1551.29	353.89	1090.55	72.88	954.89	1031.25	73.04	415.12
9.18000	2992.68	-55.57	45.55	2968.85	-56.76	48.21	2801.69	6.94	36.41	2807.33	7.99	72.41	2447.33	-106.95	31.25	2419.57	-95.92	40.42	2043.14	-112.48	38.18	2042.18	-113.72	90.41	2689.00	-85.03	1201.54	0.00	0.00	0.00	2699.98	-142.98	1559.46	2718.78	-39.03	1556.79	2018.13	-77.61	1553.85	2568.21	-12.53	1552.97	352.39	1091.72	72.11	954.64	1031.40	72.93	414.54
9.19000	2992.76	-55.74	45.15	2969.02	-56.89	47.79	2801.83	7.04	36.37	2808.16	7.82	74.79	2448.30	-107.33	31.07	2420.37	-96.02	40.94	2043.14	-112.48	38.18	2042.18	-113.72	90.41	2697.81	-85.72	1204.20	0.00	0.00	0.00	2707.94	-142.36	1561.40	2727.68	-38.60	1558.19	2018.13	-77.61	1553.85	2568.21	-12.53	1552.97	354.01	1090.75	72.87	954.75	1031.07	73.11	412.67
9.20000	2992.88	-55.82	44.82	2969.12	-56.91	47.41	2801.98	7.16	36.27	2808.70	7.66	77.02	2448.33	-107.39	30.81	2422.04	-96.31	41.78	2043.14	-112.48	38.18	2042.18	-113.72	90.41	2706.44	-86.37	1206.71	0.00	0.00	0.00	2716.08	-141.74	1563.32	2736.59	-38.19	1559.48	2018.13	-77.61	1553.85	2568.21	-12.53	1552.97	352.66	1090.49	72.54	955.12	1030.85	73.29	414.45
9.21000	2992.90	-55.91	44.46	2969.27	-56.95	47.11	2801.89	7.13	36.16	2808.99	7.50	79.03	2449.30	-107.77	30.70	2424.84	-96.84	43.01	2043.14	-112.48	38.18	2042.18	-113.72	90.41	2714.99	-87.05	1208.96	0.00	0.00	0.00	2724.13	-141.18	1565.16	2745.53	-37.82	1560.61	2018.13	-77.61	1553.85	2568.21	-12.53	1552.97	354.29	1090.50	72.67	954.98	1030.93	73.26	414.35
9.22000	2992.88	-56.08	44.09	2969.25	-57.09	46.74	2801.92	6.99	36.21	2809.10	7.34	80.77	2450.35	-108.57	30.67	2429.01	-97.67	44.71	2043.14	-112.48	38.18	2042.18	-113.72	90.41	2723.16	-87.81	1210.94	0.00	0.00	0.00	2732.04	-140.74	1566.83	2754.12	-37.58	1561.63	2018.13	-77.61	1553.85	2568.21	-12.53	1552.97	354.10	1090.13	72.77	954.34	1030.89	73.11	416.63
9.23000	2993.05	-56.24	43.89	2969.31	-57.20	46.47	2802.24	6.86	36.36	2809.09	7.19	82.19	2449.84	-108.07	32.55	2432.30	-98.41	46.21	2043.14	-112.48	38.18	2042.18	-113.72	90.41	2731.58	-88.67	1212.71	0.00	0.00	0.00	2739.72	-140.39	1568.34	2762.59	-37.50	1562.52	2018.13	-77.61	1553.85	2568.21	-12.53	1552.97	353.93	1090.88	72.58	955.18	1030.89	73.26	416.85
9.24000	2993.34	-56.30	43.75	2969.38	-57.33	46.21	2802.23	6.56	36.45	2809.03	7.03	83.25	2451.68	-108.91	32.19	2436.18	-99.15	47.74	2043.14	-112.48	38.18	2042.18	-113.72	90.41	2739.95	-89.52	1214.24	0.00	0.00	0.00	2747.62	-140.18	1569.69	2771.24	-37.55	1563.35	2018.13	-77.61	1553.85	2568.21	-12.53	1552.97	353.20	1090.55	72.58	954.99	1031.29	73.04	416.04
9.25000	2993.36	-56.50	43.40	2969.36	-57.48	45.88	2802.39	6.38	36.57	2808.97	6.88	83.87	2454.88	-109.71	31.96	2440.92	-100.04	49.46	2043.14	-112.48	38.18	2042.18	-113.72	90.41	2748.58	-90.51	1215.51	0.00	0.00	0.00	2755.27	-140.15	1570.92	2779.82	-37.75	1564.14	2018.13	-77.61	1553.85	2568.21	-12.53	1552.97	352.89	1090.33	72.58	954.67	1031.13	73.03	414.65
9.26000	2993.62	-56.61	43.25	2969.62	-57.55	45.76	2802.16	6.22	36.45	2808.97	6.73	84.02	2458.21	-110.65	31.35	2446.16	-101.12	51.06	2043.14	-112.48	38.18	2042.18	-113.72	90.41	2756.80	-91.54	1216.39	0.00	0.00	0.00	2762.44	-140.30	1572.01	2788.17	-38.17	1564.93	2018.13	-77.61	1553.85	2568.21	-12.53	1552.97	354.15	1090.82	72.82	954.51	1031.32	72.97	415.85
9.27000	2993.61	-56.63	42.99	2969.59	-57.64	45.48	2802.31	6.08	36.55	2808.93	6.47	83.86	2464.54	-111.53	32.09	2452.41	-102.67	52.50	2043.14	-112.48	38.18	2042.18	-113.72	90.41	2765.17	-92.69	1216.80	0.00	0.00	0.00	2769.05	-140.72	1573.04	2796.44	-38.77	1565.71	2018.13	-77.61	1553.85	2568.21	-12.53	1552.97	354.01	1090.42	72.85	954.53	1031.18	73.07	415.81
9.28000	2993.75	-56.69	42.85	2969.75	-57.67	45.37	2802.15	6.07	36.41	2808.88	6.30	83.74	2471.26	-112.87	32.40	2460.06	-104.85	53.83	2043.14	-112.48	38.18	2042.18	-113.72	90.41	2772.99	-93.97	1216.90	0.00	0.00	0.00	2777.23	-140.66	1574.47	2804.74	-39.52	1566.45	2018.13	-77.61	1553.85	2568.21	-12.53	1552.97	354.21	1089.82	73.01	954.59	1030.81	73.20	415.70
9.29000	2993.92	-56.59	42.85	2969.97	-57.63	45.33	2802.30	6.10	36.51	2809.03	6.25	83.69	2478.94	-114.97	31.92	2468.12	-107.55	55.25	2043.14	-112.48	38.18	2042.18	-113.72	90.41	2780.91	-95.29	1216.80	0.00	0.00	0.00	2785.25	-140.72	1575.72	2813.00	-40.42	1567.17	2018.13	-77.61	1553.85	2568.21	-12.53	1552.97	355.59	1090.68	73.17	954.73	1030.94	73.18	414.61
9.30000	2993.88	-56.61	42.70	2969.77	-57.65	45.08	2802.47	6.04	36.64	2809.31	6.32	83.81	2487.79	-117.79	33.58	2476.95	-110.20	57.09	2043.14	-112.48	38.18	2042.18	-113.72	90.41	2788.47	-96.65	1216.71	0.00	0.00	0.00	2793.12	-140.89	1576.81	2821.25	-41.45	1567.85	2018.13	-77.61	1553.85	2568.21	-12.53	1552.97	353.71	1090.20	72.97	954.28	1031.50	72.91	415.97
9.31000	2993.86	-56.66	42.59	2969.99	-57.64	45.11	2802.54	6.10	36.70	2809.41	6.43	83.67	2494.43	-122.40	34.92	2488.16	-113.79	59.62	2043.14	-112.48	38.18	2042.18	-113.72	90.41	2796.20	-97.93	1216.69	0.00	0.00	0.00	2800.85	-141.18	1577.73	2829.56	-42.50	1568.47	2018.13	-77.61	1553.85	2568.21	-12.53	1552.97	353.33	1091.20	72.35	954.37	1031.32	73.04	415.82
9.32000	2993.89	-56.65	42.50	2969.98	-57.67	44.99	2802.56	6.03	36.76	2809.46	6.37	83.76	2506.90	-128.38	38.26	2502.28	-118.53	63.16	2043.14	-112.48	38.18	2042.18	-113.72	90.41	2803.46	-99.19	1216.71	0.00	0.00	0.00	2808.44	-141.58	1578.50	2837.68	-43.65	1569.00	2018.13	-77.61	1553.85	2568.21	-12.53	1552.97	353.31	1091.08	72.58	954.82	1031.48	73.04	413.03
9.33000	2993.75	-56.73	42.32	2969.95	-57.72	44.88	2802.54	6.01	36.79	2809.45	6.34	83.73	2523.21	-134.96	42.37	2519.36	-123.88	67.01	2043.14	-112.48	38.18	2042.18	-113.72	90.41	2810.80	-100.44	1216.76	0.00	0.00	0.00	2815.90	-142.08	1579.12	2845.75	-44.89	1569.49	2018.13	-77.61	1553.85	2568.21	-12.53	1552.97	353.83	1090.47	72.84	954.82	1031.23	73.05	414.78
9.34000	2993.85	-56.72	42.26	2970.10	-57.71	44.89	2802.50	5.94	36.85	2809.39	6.34	83.56	2542.65	-141.81	46.42	2538.36	-129.54	70.29	2043.14	-112.48	38.18	2042.18	-113.72	90.41	2817.84	-101.81	1216.79	0.00	0.00	0.00	2823.23	-142.68	1579.60	2853.94	-46.17	1569.93	2018.13	-77.61	1553.85	2568.21	-12.53	1552.97	353.09	1090.07	72.61	954.43	1031.24	73.02	414.53
9.35000	2993.89	-56.75	42.13	2970.18	-57.75	44.82	2802.83	5.84	37.11	2809.29	6.37	83.28	2563.28	-148.78	49.73	2558.42	-135.37	72.71	2043.14	-112.48	38.18	2042.18	-113.72	90.41	2824.86	-103.24	1216.83	0.00	0.00	0.00	2830.45	-143.37	1579.95	2862.11	-47.51	1570.35	2018.13	-77.61	1553.85	2568.21	-12.53	1552.97	353.96	1090.27	72.89	954.78	1031.17	73.13	415.12
9.36000	2993.89	-56.84	41.95	2970.18	-57.87	44.73	2802.62	5.70	37.12	2809.14	6.43	82.90	2584.61	-155.76	52.25	2579.97	-141.14	74.83	2043.14	-112.48	38.18	2042.18	-113.72	90.41	2831.82	-104.57	1217.00	0.00	0.00	0.00	2837.56	-144.16	1580.17	2870.32	-48.92	1570.71	2018.13	-77.61	1553.85	2568.21	-12.53	1552.97	352.86	1091.36	72.47	954.95	1031.31	73.10	413.76
9.37000	2993.93	-56.93	41.84	2970.28	-57.98	44.67	2802.48	5.48	37.23	2808.96	6.50	82.42	2606.93	-162.22	54.12	2601.87	-146.74	75.97	2043.14	-112.48	38.18	2042.18	-113.72	90.41	2838.58	-105.70	1217.19	0.00	0.00	0.00	2844.57	-145.03	1580.27	2878.35	-50.45	1571.05	2018.13	-77.61	1553.85	2568.21	-12.53	1552.97	353.54	1091.36	72.50	955.25	1030.87	73.31	412.37
9.38000	2993.96	-57.05	41.76	2970.36	-58.10	44.66	2802.70	5.30	37.47	2808.74	6.60	81.86	2630.09	-168.24	55.17	2624.62	-151.90	76.36	2043.14	-112.48	38.18	2042.18	-113.72	90.41	2845.26	-106.77	1217.40	0.00	0.00	0.00	2851.49	-145.98	1580.26	2886.32	-52.04	1571.35	2018.13	-77.61	1553.85	2568.21	-12.53	1552.97	352.81	1091.01	72.40	955.06	1030.92	73.14	413.80
9.39000	2994.18	-57.17	41.74	2970.50	-58.25	44.68	2802.40	5.08	37.38	2808.50	6.71	81.22	2654.12	-173.79	55.38	2647.97	-156.73	75.84	2043.14	-112.48	38.18	2042.18	-113.72	90.41	2851.87	-107.75	1217.72	0.00	0.00	0.00	2858.31	-147.01	1580.15	2894.39	-53.65	1571.60	2018.13	-77.61	1553.85	2568.21	-12.53	1552.97	352.82	1090.86	72.60	954.93	1030.96	73.21	414.32
9.40000	2994.30	-57.28	41.63	2970.53	-58.28	44.63	2802.35	4.86	37.47	2808.23	6.84	80.51	2678.78	-178.99	54.77	2672.53	-161.30	74.79	2043.14	-112.48	38.18	2042.18	-113.72	90.41	2858.44	-108.68	1218.04	0.00	0.00	0.00	2865.06	-148.11	1579.94	2902.42	-55.26	1571.85	2018.13	-77.61	1553.85	2568.21	-12.53	1552.97	355.08	1089.83	73.56	954.78	1031.34	73.07	413.23
9.41000	2994.36	-57.34	41.52	2970.69	-58.36	44.62	2802.31	4.72	37.53	2807.95	6.97	79.76	2704.59	-183.93	53.58	2697.21	-165.93	72.68	2043.14	-112.48	38.18	2042.18	-113.72	90.41	2864.88	-109.77	1218.33	0.00	0.00	0.00	2871.73	-149.27	1579.64	2910.25	-56.91	1572.07	2018.13	-77.61	1553.85	2568.21	-12.53	1552.97	354.88	1091.05	72.82	954.82	1031.34	73.01	414.40
9.42000	2994.34	-57.48	41.32	2970.75	-58.49	44.57	2802.54	4.54	37.74	2807.65	7.12	78.95	2731.53	-189.01	52.20	2723.16	-170.83	70.51	2043.14	-112.48	38.18	2042.18	-113.72	90.41	2871.52	-110.73	1218.63	0.00	0.00	0.00	2878.34	-150.50	1579.25	2917.95	-58.67	1572.27	2018.13	-77.61	1553.85	2568.21	-12.53	1552.97	353.49	1091.39	72.42	954.98	1030.97	73.21	418.50
9.43000	2994.39	-57.58	41.14	2970.77	-58.55	44.47	2802.64	4.33	37.83	2807.35	7.27	78.12	2759.80	-194.35	51.07	2750.04	-176.00	68.33	2043.14	-112.48	38.18	2042.18	-113.72	90.41	2878.14	-111.78	1218.89	0.00	0.00	0.00	2884.89	-151.79	1578.78	2925.44	-60.49	1572.44	2018.13	-77.61	1553.85	2568.21	-12.53	1552.97	353.35	1090.12	72.86	954.80	1031.12	73.17	418.28
9.44000	2994.56	-57.71	41.03	2970.85	-58.63	44.41	2802.64	4.29	37.99	2807.04	7.43	77.26	2788.32	-200.17	49.71	2778.05	-181.57	66.36	2043.14	-112.48	38.18	2042.18	-113.72	90.41	2884.76	-112.61	1219.04	0.00	0.00	0.00	2891.38	-153.14	1578.25	2932.94	-62.28	1572.64	2018.13	-77.61	1553.85	2568.21	-12.53	1552.97	355.60	1090.16	73.27	954.77	1031.15	73.24	417.41
9.45000	2994.80	-57.77	41.02	2971.04	-58.67	44.42	2802.52	4.09	38.06	2806.73	7.59	76.38	2817.42	-206.24	48.39	2806.38	-187.33	64.21	2043.14	-112.48	38.18	2042.18	-113.72	90.41	2891.42	-113.33	1219.11	0.00	0.00	0.00	2897.83	-154.53	1577.65	2940.46	-64.06	1572.78	2018.13	-77.61	1553.85	2568.21	-12.53	1552.97	355.05	1091.29	72.77	955.07	1031.32	73.23	416.80
9.46000	2995.16	-57.82	41.09	2971.06	-58.67	44.37	2802.66	3.96	38.30	2806.42	7.74	75.50	2846.48	-212.58	46.94	2834.62	-193.41	61.81	2043.14	-112.48	38.18	2042.18	-113.72	90.41	2898.03	-114.02	1219.04	0.00	0.00	0.00	2904.24	-155.96	1577.00	2948.15	-65.78	1572.89	2018.13	-77.61	1553.85	2568.21	-12.53	1552.97	354.49	1091.55	72.53	954.77	1030.92	73.23	415.21
9.47000	2995.33	-57.84	41.12	2971.16	-58.69	44.46	2802.49	3.88	38.33	2806.13	7.90	74.63	2875.21	-219.19	44.96	2863.01	-199.79	59.45	2043.14	-112.48	38.18	2042.18	-113.72	90.41	2904.72	-114.57	1218.90	0.00	0.00	0.00	2910.62	-157.44	1576.29	2955.68	-67.45	1572.98	2018.13	-77.61	1553.85	2568.21	-12.53	1552.97	352.59	1090.84	72.34	955.00	1030.72	73.29	415.01
9.48000	2995.27	-57.89	41.09	2971.19	-58.79	44.61	2802.39	3.73	38.39	2805.85	8.04	73.78	2904.75	-225.87	43.70	2890.84	-206.57	56.64	2043.14	-112.48	38.18	2042.18	-113.72	90.41	2911.45	-115.17	1218.68	0.00	0.00	0.00	2916.98	-158.96	1575.55	2963.10	-69.10	1573.00	2018.13	-77.61	1553.85	2568.21	-12.53	1552.97	352.79	1090.98	72.53	955.29	1030.87	73.35	414.64
9.49000	2995.20	-57.75	41.08	2971.05	-58.79	44.73	2802.36	3.62	38.52	2805.59	8.18	72.95	2933.92	-232.82	42.92	2919.49	-213.59	54.73	2043.14	-112.48	38.18	2042.18	-113.72	90.41	2918.15	-115.86	1218.36	0.00	0.00	0.00	2923.32	-160.50	1574.77	2970.29	-70.73	1572.94	2018.13	-77.61	1553.85	2568.21	-12.53	1552.97	351.23	1091.23	72.00	955.49	1030.88	73.34	414.35
9.50000	2995.31	-57.57	41.23	2971.09	-58.80	44.83	2802.51	3.49	38.75	2805.36	8.31	72.15	2963.76	-239.73	43.01	2948.14	-220.74	53.47	2043.14	-112.48	38.18	2042.18	-113.72	90.41	2925.00	-116.53	1218.00	0.00	0.00	0.00	2929.65	-162.07	1573.96	2977.52	-72.30	1572.80	2018.13	-77.61	1553.85	2568.21	-12.53	1552.97	352.42	1090.49	72.41	955.06	1031.02	73.24	411.57
9.51000	2995.94	-57.14	41.75	2971.32	-58.69	44.94	2802.37	3.35	38.74	2805.15	8.42	71.41	2993.29	-246.85	43.28	2977.13	-227.84	52.95	2043.14	-112.48	38.18	2042.18	-113.72	90.41	2931.83	-117.33	1217.57	0.00	0.00	0.00	2935.97	-163.67	1573.13	2984.76	-73.81	1572.58	2018.13	-77.61	1553.85	2568.21	-12.53	1552.97	353.64	1090.35	72.86	955.11	1031.27	73.09	413.66
9.52000	2996.58	-56.63	42.42	2971.55	-58.56	45.16	2802.47	3.26	38.95	2804.98	8.52	70.72	3023.23	-253.62	44.45	3005.54	-234.92	52.41	2043.14	-112.48	38.18	2042.18	-113.72	90.41	2938.49	-118.20	1217.10	0.00	0.00	0.00	2942.30	-165.28	1572.29	2992.03	-75.25	1572.25	2018.13	-77.61	1553.85	2568.21	-12.53	1552.97	353.93	1090.28	72.84	955.51	1030.90	73.36	413.49
9.53000	2996.33	-56.11	42.47	2971.55	-58.34	45.24	2802.51	3.12	39.07	2804.85	8.60	70.10	3052.05	-260.48	45.31	3034.11	-241.86	52.63	2043.14	-112.48	38.18	2042.18	-113.72	90.41	2945.21	-119.11	1216.55	0.00	0.00	0.00	2948.65	-166.90	1571.43	2999.42	-76.65	1571.84	2018.13	-77.61	1553.85	2568.21	-12.53	1552.97	354.82	1090.03	73.21	955.32	1031.01	73.31	415.07
9.54000	2996.31	-55.65	42.55	2971.12	-58.13	44.92	2802.31	3.05	39.07	2804.76	8.66	69.55	3080.67	-267.12	46.61	3062.28	-248.38	53.15	2043.14	-112.48	38.18	2042.18	-113.72	90.41	2951.73	-120.00	1215.97	0.00	0.00	0.00	2955.01	-168.54	1570.58	3006.70	-77.97	1571.33	2018.13	-77.61	1553.85	2568.21	-12.53	1552.97	356.36	1089.77	73.74	955.15	1030.91	73.36	415.62
9.55000	2995.70	-55.41	41.96	2970.88	-57.93	44.42	2802.45	2.91	39.19	2804.72	8.69	69.09	3109.30	-273.25	49.04	3089.44	-254.83	53.67	2043.14	-112.48	38.18	2042.18	-113.72	90.41	2958.23	-120.98	1215.30	0.00	0.00	0.00	2961.40	-170.17	1569.74	3013.89	-79.22	1570.70	2018.13	-77.61	1553.85	2568.21	-12.53	1552.97	356.19	1090.22	73.55	954.92	1030.87	73.31	418.41
9.56000	2995.37	-55.52	41.29	2970.97	-57.96	44.13	2802.30	2.83	39.26	2804.73	8.70	68.73	3137.98	-278.46	52.80	3116.81	-260.83	55.96	2043.14	-112.48	38.18	2042.18	-113.72	90.41	2965.13	-121.90	1214.53	0.00	0.00	0.00	2967.81	-171.81	1568.91	3020.98	-80.41	1570.00	2018.13	-77.61	1553.85	2568.21	-12.53	1552.97	354.51	1090.41	73.20	955.13	1030.84	73.34	414.77
9.57000	2995.16	-55.88	40.72	2970.82	-58.15	43.82	2802.28	2.78	39.32	2804.79	8.68	68.48	3164.73	-283.27	57.00	3143.80	-266.25	59.72	2043.14	-112.48	38.18	2042.18	-113.72	90.41	2972.09	-122.88	1213.70	0.00	0.00	0.00	2974.27	-173.45	1568.09	3028.09	-81.54	1569.20	2018.13	-77.61	1553.85	2568.21	-12.53	1552.97	353.52	1091.30	72.57	955.37	1031.03	73.31	414.30
9.58000	2995.03	-56.29	40.42	2970.72	-58.45	43.65	2802.38	2.70	39.48	2804.92	8.63	68.35	3164.73	-283.27	57.00	3169.11	-271.00	64.45	2043.14	-112.48	38.18	2042.18	-113.72	90.41	2979.05	-123.90	1212.79	0.00	0.00	0.00	2980.78	-175.07	1567.31	3035.11	-82.58	1568.29	2018.13	-77.61	1553.85	2568.21	-12.53	1552.97	352.91	1091.51	72.35	955.55	1030.76	73.47	416.99
9.59000	2994.98	-56.74	40.30	2970.64	-58.72	43.57	2802.33	2.69	39.51	2805.11	8.54	68.34	3164.73	-283.27	57.00	3169.11	-271.00	64.45	2043.14	-112.48	38.18	2042.18	-113.72	90.41	2985.90	-125.05	1211.84	0.00	0.00	0.00	2987.34	-176.68	1566.56	3042.09	-83.59	1567.26	2018.13	-77.61	1553.85	2568.21	-12.53	1552.97	353.05	1091.21	72.47	955.30	1030.98	73.30	415.45
9.60000	2994.68	-57.12	40.08	2970.45	-58.96	43.47	2802.15	2.66	39.44	2805.38	8.42	68.47	3164.73	-283.27	57.00	3169.11	-271.00	64.45	2043.14	-112.48	38.18	2042.18	-113.72	90.41	2992.90	-126.21	1210.85	0.00	0.00	0.00	2993.96	-178.27	1565.86	3049.04	-84.51	1566.21	2018.13	-77.61	1553.85	2568.21	-12.53	1552.97	353.12	1091.54	72.15	955.62	1030.98	73.40	413.61
9.61000	2994.70	-57.32	40.13	2970.40	-59.10	43.45	2802.38	2.70	39.69	2805.72	8.26	68.75	3164.73	-283.27	57.00	3169.11	-271.00	64.45	2043.14	-112.48	38.18	2042.18	-113.72	90.41	2999.93	-127.32	1209.84	0.00	0.00	0.00	3000.65	-179.84	1565.20	3055.89	-85.36	1565.12	2018.13	-77.61	1553.85	2568.21	-12.53	1552.97	352.55	1091.03	72.36	955.63	1031.03	73.32	413.22
9.62000	2994.60	-57.46	40.10	2970.71	-59.11	43.62	2802.55	2.71	39.77	2806.14	8.06	69.18	3164.73	-283.27	57.00	3169.11	-271.00	64.45	2043.14	-112.48	38.18	2042.18	-113.72	90.41	3007.17	-128.34	1208.79	0.00	0.00	0.00	3007.42	-181.38	1564.60	3062.57	-86.18	1564.02	2018.13	-77.61	1553.85	2568.21	-12.53	1552.97	354.57	1090.36	72.91	955.80	1031.00	73.38	415.08
9.63000	2994.63	-57.48	40.16	2970.57	-59.02	43.49	2802.39	2.83	39.69	2806.65	7.81	69.79	3164.73	-283.27	57.00	3169.11	-271.00	64.45	2043.14	-112.48	38.18	2042.18	-113.72	90.41	3014.38	-129.39	1207.78	0.00	0.00	0.00	3014.26	-182.89	1564.06	3069.17	-86.93	1562.95	2018.13	-77.61	1553.85	2568.21	-12.53	1552.97	352.16	1090.34	72.50	955.65	1031.18	73.33	413.61
9.64000	2994.52	-57.40	40.14	2970.56	-58.93	43.43	2802.44	2.96	39.70	2807.25	7.52	70.57	3164.73	-283.27	57.00	3169.11	-271.00	64.45	2043.14	-112.48	38.18	2042.18	-113.72	90.41	3021.65	-130.37	1206.80	0.00	0.00	0.00	3021.20	-184.36	1563.58	3075.58	-87.62	1561.96	2018.13	-77.61	1553.85	2568.21	-12.53	1552.97	352.15	1089.79	72.61	955.55	1030.57	73.53	412.41
9.65000	2994.51	-57.33	40.14	2970.62	-58.76	43.33	2802.19	3.09	39.58	2807.94	7.17	71.55	3164.73	-283.27	57.00	3169.11	-271.00	64.45	2043.14	-112.48	38.18	2042.18	-113.72	90.41	3028.89	-131.42	1205.90	0.00	0.00	0.00	3028.23	-185.79	1563.19	3081.87	-88.25	1561.02	2018.13	-77.61	1553.85	2568.21	-12.53	1552.97	352.61	1090.79	72.43	955.45	1030.96	73.31	413.32
9.66000	2994.34	-57.23	40.07	2970.63	-58.57	43.23	2802.75	3.33	39.91	2808.73	6.78	72.72	3164.73	-283.27	57.00	3169.11	-271.00	64.45	2043.14	-112.48	38.18	2042.18	-113.72	90.41	3036.01	-132.60	1205.01	0.00	0.00	0.00	3035.37	-187.18	1562.88	3088.04	-88.82	1560.18	2018.13	-77.61	1553.85	2568.21	-12.53	1552.97	352.54	1091.09	72.27	955.49	1031.27	73.26	414.36
9.67000	2994.32	-57.11	40.10	2970.57	-58.35	43.13	2802.50	3.45	39.80	2809.63	6.33	74.10	3164.73	-283.27	57.00	3169.11	-271.00	64.45	2043.14	-112.48	38.18	2042.18	-113.72	90.41	3043.30	-133.72	1204.18	0.00	0.00	0.00	3042.62	-188.51	1562.66	3094.09	-89.33	1559.44	2018.13	-77.61	1553.85	2568.21	-12.53	1552.97	352.07	1090.72	72.43	955.27	1031.03	73.22	412.81
9.68000	2994.28	-56.97	40.10	2970.64	-58.19	43.02	2802.63	3.58	39.98	2810.63	5.83	75.70	3164.73	-283.27	57.00	3169.11	-271.00	64.45	2043.14	-112.48	38.18	2042.18	-113.72	90.41	3050.56	-134.88	1203.39	0.00	0.00	0.00	3049.98	-189.80	1562.54	3100.11	-89.81	1558.77	2018.13	-77.61	1553.85	2568.21	-12.53	1552.97	350.79	1091.34	71.83	955.28	1031.03	73.33	413.89
9.69000	2994.16	-56.91	39.99	2970.47	-58.01	42.83	2802.78	3.58	40.36	2811.75	5.27	77.52	3164.73	-283.27	57.00	3169.11	-271.00	64.45	2043.14	-112.48	38.18	2042.18	-113.72	90.41	3057.83	-136.08	1202.68	0.00	0.00	0.00	3057.47	-191.02	1562.52	3106.06	-90.29	1558.20	2018.13	-77.61	1553.85	2568.21	-12.53	1552.97	350.16	1091.59	71.47	955.69	1030.95	73.43	413.71
9.70000	2994.10	-56.89	39.97	2970.58	-57.94	42.81	2802.88	3.58	40.82	2812.98	4.64	79.59	3164.73	-283.27	57.00	3169.11	-271.00	64.45	2043.14	-112.48	38.18	2042.18	-113.72	90.41	3064.84	-137.39	1202.02	0.00	0.00	0.00	3065.09	-192.18	1562.61	3111.97	-90.75	1557.68	2018.13	-77.61	1553.85	2568.21	-12.53	1552.97	352.43	1091.23	72.27	955.45	1031.14	73.33	411.20
9.71000	2994.11	-56.89	39.92	2970.71	-57.87	42.77	2802.88	3.44	41.33	2814.34	3.95	81.91	3164.73	-283.27	57.00	3169.11	-271.00	64.45	2043.14	-112.48	38.18	2042.18	-113.72	90.41	3072.01	-138.79	1201.42	0.00	0.00	0.00	3072.85	-193.27	1562.83	3117.68	-91.21	1557.22	2018.13	-77.61	1553.85	2568.21	-12.53	1552.97	350.55	1091.59	71.78	955.25	1031.04	73.20	412.33
9.72000	2994.06	-56.80	39.89	2970.76	-57.78	42.67	2803.30	3.32	42.32	2815.83	3.20	84.48	3164.73	-283.27	57.00	3169.11	-271.00	64.45	2043.14	-112.48	38.18	2042.18	-113.72	90.41	3079.11	-140.26	1200.90	0.00	0.00	0.00	3080.76	-194.29	1563.16	3123.30	-91.69	1556.91	2018.13	-77.61	1553.85	2568.21	-12.53	1552.97	351.56	1091.03	72.12	955.29	1030.94	73.30	412.91
9.73000	2994.02	-56.86	39.87	2970.70	-57.76	42.57	2803.34	3.17	43.42	2817.44	2.37	87.33	3164.73	-283.27	57.00	3169.11	-271.00	64.45	2043.14	-112.48	38.18	2042.18	-113.72	90.41	3086.19	-141.80	1200.52	0.00	0.00	0.00	3088.82	-195.23	1563.63	3128.79	-92.17	1556.90	2018.13	-77.61	1553.85	2568.21	-12.53	1552.97	351.52	1089.87	72.56	955.72	1030.88	73.34	413.60
9.74000	2994.26	-56.80	39.95	2970.87	-57.69	42.53	2803.28	3.00	44.63	2819.20	1.48	90.46	3164.73	-283.27	57.00	3169.11	-271.00	64.45	2043.14	-112.48	38.18	2042.18	-113.72	90.41	3093.22	-143.31	1200.35	0.00	0.00	0.00	3097.04	-196.09	1564.24	3134.21	-92.65	1557.22	2018.13	-77.61	1553.85	2568.21	-12.53	1552.97	350.46	1090.55	72.00	955.62	1030.63	73.43	411.03
9.75000	2994.31	-56.82	39.76	2971.02	-57.64	42.40	2803.94	2.56	46.78	2821.09	0.51	93.87	3164.73	-283.27	57.00	3169.11	-271.00	64.45	2043.14	-112.48	38.18	2042.18	-113.72	90.41	3100.23	-144.70	1200.43	0.00	0.00	0.00	3105.42	-196.86	1565.00	3139.64	-93.14	1557.83	2018.13	-77.61	1553.85	2568.21	-12.53	1552.97	350.40	1090.94	71.97	955.85	1030.68	73.46	412.34
9.76000	2994.44	-56.79	39.65	2971.25	-57.61	42.24	2804.20	2.10	48.98	2822.12	-0.10	96.04	3164.73	-283.27	57.00	3169.11	-271.00	64.45	2043.14	-112.48	38.18	2042.18	-113.72	90.41	3107.19	-146.08	1200.76	0.00	0.00	0.00	3113.99	-197.54	1565.91	3145.08	-93.62	1558.69	2018.13	-77.61	1553.85	2568.21	-12.53	1552.97	351.31	1090.87	72.34	956.04	1030.60	73.57	411.92
9.77000	2994.64	-56.80	39.50	2971.60	-57.57	42.17	2804.89	1.63	51.81	2822.99	-0.80	98.43	3164.73	-283.27	57.00	3169.11	-271.00	64.45	2043.14	-112.48	38.18	2042.18	-113.72	90.41	3114.36	-147.38	1201.38	0.00	0.00	0.00	3122.73	-198.13	1566.98	3150.64	-94.02	1559.79	2018.13	-77.61	1553.85	2568.21	-12.53	1552.97	350.91	1091.86	72.12	956.34	1030.53	73.67	412.07
9.78000	2994.95	-56.82	39.43	2971.87	-57.58	42.06	2805.72	1.20	54.86	2824.22	-1.52	101.34	3164.73	-283.27	57.00	3169.11	-271.00	64.45	2043.14	-112.48	38.18	2042.18	-113.72	90.41	3121.45	-148.64	1202.33	0.00	0.00	0.00	3131.66	-198.62	1568.21	3156.27	-94.37	1561.17	2018.13	-77.61	1553.85	2568.21	-12.53	1552.97	351.24	1091.55	72.14	956.22	1030.42	73.62	411.52
9.79000	2995.58	-56.82	39.46	2972.12	-57.62	41.92	2806.87	0.63	58.49	2826.19	-2.25	104.90	3164.73	-283.27	57.00	3169.11	-271.00	64.45	2043.14	-112.48	38.18	2042.18	-113.72	90.41	3128.47	-149.80	1203.59	0.00	0.00	0.00	3140.79	-199.00	1569.63	3161.88	-94.67	1562.80	2018.13	-77.61	1553.85	2568.21	-12.53	1552.97	351.53	1090.82	72.49	956.37	1030.62	73.56	411.69
9.80000	2995.67	-56.90	39.11	2972.67	-57.73	41.99	2808.58	-0.02	62.59	2828.43	-3.17	108.79	3164.73	-283.27	57.00	3169.11	-271.00	64.45	2043.14	-112.48	38.18	2042.18	-113.72	90.41	3135.35	-150.80	1205.10	0.00	0.00	0.00	3150.12	-199.27	1571.22	3167.61	-94.87	1564.57	2018.13	-77.61	1553.85	2568.21	-12.53	1552.97	351.51	1090.00	72.52	956.15	1031.05	73.42	414.79
9.81000	2996.24	-56.88	39.10	2972.98	-57.90	41.94	2810.38	-0.81	67.06	2830.78	-4.29	112.74	3164.73	-283.27	57.00	3169.11	-271.00	64.45	2043.14	-112.48	38.18	2042.18	-113.72	90.41	3142.18	-151.78	1206.82	0.00	0.00	0.00	3159.65	-199.43	1573.00	3173.24	-94.94	1566.36	2018.13	-77.61	1553.85	2568.21	-12.53	1552.97	348.45	1091.66	71.36	956.21	1030.94	73.46	414.86
9.82000	2996.73	-56.91	39.01	2973.45	-58.08	42.05	2812.37	-1.84	71.84	2833.53	-5.63	116.98	3164.73	-283.27	57.00	3169.11	-271.00	64.45	2043.14	-112.48	38.18	2042.18	-113.72	90.41	3148.97	-152.75	1208.57	0.00	0.00	0.00	3167.27	-199.84	1574.59	3178.45	-94.91	1568.05	2018.13	-77.61	1553.85	2568.21	-12.53	1552.97	352.12	1091.16	72.29	955.70	1031.17	73.27	414.31
9.83000	2997.28	-56.93	38.91	2973.91	-58.41	42.14	2814.57	-3.14	76.75	2836.76	-7.15	121.44	3164.73	-283.27	57.00	3169.11	-271.00	64.45	2043.14	-112.48	38.18	2042.18	-113.72	90.41	3155.99	-153.61	1210.33	0.00	0.00	0.00	3175.05	-199.86	1576.10	3183.45	-94.73	1569.62	2018.13	-77.61	1553.85	2568.21	-12.53	1552.97	353.39	1090.83	72.78	955.79	1030.58	73.56	413.05
9.84000	2997.74	-57.01	38.78	2974.32	-58.89	42.17	2816.87	-4.87	81.84	2840.23	-9.09	125.81	3164.73	-283.27	57.00	3169.11	-271.00	64.45	2043.14	-112.48	38.18	2042.18	-113.72	90.41	3162.89	-154.42	1211.99	0.00	0.00	0.00	3182.97	-199.64	1577.52	3188.60	-94.31	1571.04	2018.13	-77.61	1553.85	2568.21	-12.53	1552.97	351.88	1092.44	71.99	955.93	1030.76	73.51	414.57
9.85000	2998.08	-57.08	38.60	2974.86	-59.46	42.28	2819.14	-7.07	87.00	2844.10	-11.36	130.43	3164.73	-283.27	57.00	3169.11	-271.00	64.45	2043.14	-112.48	38.18	2042.18	-113.72	90.41	3169.76	-155.11	1213.50	0.00	0.00	0.00	3190.50	-199.22	1578.80	3193.49	-93.71	1572.31	2018.13	-77.61	1553.85	2568.21	-12.53	1552.97	352.43	1091.01	72.47	956.09	1030.54	73.62	414.37
9.86000	2998.54	-57.13	38.52	2975.64	-60.10	42.42	2821.86	-9.70	92.26	2847.63	-13.99	134.78	3164.73	-283.27	57.00	3169.11	-271.00	64.45	2043.14	-112.48	38.18	2042.18	-113.72	90.41	3176.64	-155.68	1214.89	0.00	0.00	0.00	3190.50	-199.22	1578.80	3198.00	-92.98	1573.41	2018.13	-77.61	1553.85	2568.21	-12.53	1552.97	352.73	1091.18	72.55	956.11	1030.70	73.46	413.71
9.87000	2998.90	-57.14	38.39	2976.41	-60.80	42.41	2824.62	-12.84	97.46	2851.38	-16.96	139.08	3164.73	-283.27	57.00	3169.11	-271.00	64.45	2043.14	-112.48	38.18	2042.18	-113.72	90.41	3183.47	-156.14	1216.03	0.00	0.00	0.00	3190.50	-199.22	1578.80	3202.24	-92.19	1574.35	2018.13	-77.61	1553.85	2568.21	-12.53	1552.97	352.87	1090.92	72.74	955.80	1030.90	73.41	416.39
9.88000	2999.49	-57.16	38.43	2977.23	-61.39	42.33	2826.87	-16.40	102.21	2854.94	-20.28	143.11	3164.73	-283.27	57.00	3169.11	-271.00	64.45	2043.14	-112.48	38.18	2042.18	-113.72	90.41	3190.14	-156.44	1216.88	0.00	0.00	0.00	3190.50	-199.22	1578.80	3206.65	-91.40	1575.34	2018.13	-77.61	1553.85	2568.21	-12.53	1552.97	352.57	1091.40	72.48	955.58	1030.98	73.33	417.12
9.89000	3000.09	-57.14	38.39	2978.13	-61.89	42.25	2829.68	-20.16	107.11	2858.79	-23.82	147.18	3164.73	-283.27	57.00	3169.11	-271.00	64.45	2043.14	-112.48	38.18	2042.18	-113.72	90.41	3196.69	-156.62	1217.39	0.00	0.00	0.00	3190.50	-199.22	1578.80	3208.64	-90.89	1575.68	2018.13	-77.61	1553.85	2568.21	-12.53	1552.97	353.87	1090.29	73.08	955.42	1030.98	73.29	416.05
9.90000	3000.80	-57.05	38.44	2978.99	-62.31	42.11	2832.63	-24.35	111.89	2862.58	-27.53	150.95	3164.73	-283.27	57.00	3169.11	-271.00	64.45	2043.14	-112.48	38.18	2042.18	-113.72	90.41	3203.21	-156.62	1217.59	0.00	0.00	0.00	3190.50	-199.22	1578.80	3210.90	-89.96	1575.87	2018.13	-77.61	1553.85	2568.21	-12.53	1552.97	353.02	1090.43	72.89	955.49	1030.84	73.30	415.55
9.91000	3001.45	-56.79	38.20	2980.28	-62.52	42.12	2835.62	-28.87	116.27	2866.41	-31.43	154.57	3164.73	-283.27	57.00	3169.11	-271.00	64.45	2043.14	-112.48	38.18	2042.18	-113.72	90.41	3209.52	-156.46	1217.54	0.00	0.00	0.00	3190.50	-199.22	1578.80	3216.08	-87.92	1576.40	2018.13	-77.61	1553.85	2568.21	-12.53	1552.97	354.07	1090.50	73.07	956.06	1030.70	73.60	414.91
9.92000	3002.51	-56.52	38.03	2981.57	-62.78	42.04	2838.51	-33.82	120.20	2870.23	-35.73	157.90	3164.73	-283.27	57.00	3169.11	-271.00	64.45	2043.14	-112.48	38.18	2042.18	-113.72	90.41	3215.46	-156.18	1217.35	0.00	0.00	0.00	3190.50	-199.22	1578.80	3221.92	-85.82	1577.11	2018.13	-77.61	1553.85	2568.21	-12.53	1552.97	353.79	1090.88	72.92	956.01	1031.29	73.36	414.80
9.93000	3003.65	-56.30	37.76	2982.94	-63.12	41.97	2841.24	-39.27	123.79	2870.23	-35.73	157.90	3164.73	-283.27	57.00	3169.11	-271.00	64.45	2043.14	-112.48	38.18	2042.18	-113.72	90.41	3221.35	-155.68	1217.06	0.00	0.00	0.00	3190.50	-199.22	1578.80	3225.28	-84.37	1577.41	2018.13	-77.61	1553.85	2568.21	-12.53	1552.97	353.78	1091.50	72.71	955.99	1031.12	73.37	415.88
9.94000	3004.70	-56.00	37.44	2984.60	-63.44	42.02	2844.42	-45.13	127.48	2870.23	-35.73	157.90	3164.73	-283.27	57.00	3169.11	-271.00	64.45	2043.14	-112.48	38.18	2042.18	-113.72	90.41	3226.93	-155.00	1216.74	0.00	0.00	0.00	3190.50	-199.22	1578.80	3228.56	-82.88	1577.66	2018.13	-77.61	1553.85	2568.21	-12.53	1552.97	353.61	1090.60	72.98	955.60	1030.56	73.49	415.67
9.95000	3006.09	-55.48	37.28	2986.36	-63.66	42.11	2844.42	-45.13	127.48	2870.23	-35.73	157.90	3164.73	-283.27	57.00	3169.11	-271.00	64.45	2043.14	-112.48	38.18	2042.18	-113.72	90.41	3232.35	-154.15	1216.40	0.00	0.00	0.00	3190.50	-199.22	1578.80	3231.75	-81.36	1577.84	2018.13	-77.61	1553.85	2568.21	-12.53	1552.97	353.14	1091.34	72.73	955.87	1030.83	73.50	416.37
9.96000	3007.24	-54.94	36.91	2988.36	-63.91	42.42	2844.42	-45.13	127.48	2870.23	-35.73	157.90	3164.73	-283.27	57.00	3169.11	-271.00	64.45	2043.14	-112.48	38.18	2042.18	-113.72	90.41	3237.57	-153.14	1216.14	0.00	0.00	0.00	3190.50	-199.22	1578.80	3234.87	-79.80	1577.97	2018.13	-77.61	1553.85	2568.21	-12.53	1552.97	353.66	1091.41	72.90	955.58	1030.92	73.41	415.86
9.97000	3008.48	-54.37	36.61	2990.43	-64.13	42.81	2844.42	-45.13	127.48	2870.23	-35.73	157.90	3164.73	-283.27	57.00	3169.11	-271.00	64.45	2043.14	-112.48	38.18	2042.18	-113.72	90.41	3242.75	-151.93	1216.00	0.00	0.00	0.00	3190.50	-199.22	1578.80	3237.82	-78.21	1578.04	2018.13	-77.61	1553.85	2568.21	-12.53	1552.97	353.93	1091.31	73.01	955.80	1030.51	73.52	416.25
9.98000	3009.88	-53.73	36.33	2992.46	-64.40	43.24	2844.42	-45.13	127.48	2870.23	-35.73	157.90	3164.73	-283.27	57.00	3169.11	-271.00	64.45	2043.14	-112.48	38.18	2042.18	-113.72	90.41	3247.59	-150.57	1215.95	0.00	0.00	0.00	3190.50	-199.22	1578.80	3240.61	-76.55	1578.08	2018.13	-77.61	1553.85	2568.21	-12.53	1552.97	353.64	1091.14	73.04	955.97	1031.11	73.29	413.48
9.99000	3011.18	-53.13	35.95	2994.83	-64.61	43.88	2844.42	-45.13	127.48	2870.23	-35.73	157.90	3164.73	-283.27	57.00	3169.11	-271.00	64.45	2043.14	-112.48	38.18	2042.18	-113.72	90.41	3251.92	-149.09	1215.96	0.00	0.00	0.00	3190.50	-199.22	1578.80	3240.61	-76.55	1578.08	2018.13	-77.61	1553.85	2568.21	-12.53	1552.97	354.68	1090.52	73.34	956.04	1030.92	73.43	414.78
10.00000	3012.69	-52.30	35.67	2996.93	-64.80	44.33	2844.42	-45.13	127.48	2870.23	-35.73	157.90	3164.73	-283.27	57.00	3169.11	-271.00	64.45	2043.14	-112.48	38.18	2042.18	-113.72	90.41	3251.92	-149.09	1215.96	0.00	0.00	0.00	3190.50	-199.22	1578.80	3240.61	-76.55	1578.08	2018.13	-77.61	1553.85	2568.21	-12.53	1552.97	353.96	1091.10	72.92	955.90	1030.88	73.45	414.90
10.01000	3013.77	-51.39	35.15	2999.40	-64.69	45.09	2844.42	-45.13	127.48	2870.23	-35.73	157.90	3164.73	-283.27	57.00	3169.11	-271.00	64.45	2043.14	-112.48	38.18	2042.18	-113.72	90.41	3251.92	-149.09	1215.96	0.00	0.00	0.00	3190.50	-199.22	1578.80	3240.61	-76.55	1578.08	2018.13	-77.61	1553.85	2568.21	-12.53	1552.97	353.78	1090.61	73.22	955.57	1031.11	73.30	417.20
10.02000	3015.20	-50.08	34.87	3001.78	-64.38	45.81	2844.42	-45.13	127.48	2870.23	-35.73	157.90	3164.73	-283.27	57.00	3169.11	-271.00	64.45	2043.14	-112.48	38.18	2042.18	-113.72	90.41	3251.92	-149.09	1215.96	0.00	0.00	0.00	3190.50	-199.22	1578.80	3240.61	-76.55	1578.08	2018.13	-77.61	1553.85	2568.21	-12.53	1552.97	352.65	1090.56	72.95	955.45	1031.10	73.35	417.52
10.03000	3016.50	-48.22	34.50	3004.59	-63.55	46.80	2844.42	-45.13	127.48	2870.23	-35.73	157.90	3164.73	-283.27	57.00	3169.11	-271.00	64.45	2043.14	-112.48	38.18	2042.18	-113.72	90.41	3251.92	-149.09	1215.96	0.00	0.00	0.00	3190.50	-199.22	1578.80	3240.61	-76.55	1578.08	2018.13	-77.61	1553.85	2568.21	-12.53	1552.97	354.25	1090.82	73.29	955.60	1030.77	73.35	414.49
10.04000	3018.17	-45.36	34.50	3007.63	-61.70	47.86	2844.42	-45.13	127.48	2870.23	-35.73	157.90	3164.73	-283.27	57.00	3169.11	-271.00	64.45	2043.14	-112.48	38.18	2042.18	-113.72	90.41	3251.92	-149.09	1215.96	0.00	0.00	0.00	3190.50	-199.22	1578.80	3240.61	-76.55	1578.08	2018.13	-77.61	1553.85	2568.21	-12.53	1552.97	353.69	1090.67	73.02	956.07	1030.77	73.53	413.05
10.05000	3019.85	-41.10	34.71	3010.68	-58.32	48.77	2844.42	-45.13	127.48	2870.23	-35.73	157.90	3164.73	-283.27	57.00	3169.11	-271.00	64.45	2043.14	-112.48	38.18	2042.18	-113.72	90.41	3251.92	-149.09	1215.96	0.00	0.00	0.00	3190.50	-199.22	1578.80	3240.61	-76.55	1578.08	2018.13	-77.61	1553.85	2568.21	-12.53	1552.97	353.32	1090.86	72.83	955.91	1030.99	73.42	415.44
10.06000	3021.57	-35.04	35.55	3013.97	-53.22	49.75	2844.42	-45.13	127.48	2870.23	-35.73	157.90	3164.73	-283.27	57.00	3169.11	-271.00	64.45	2043.14	-112.48	38.18	2042.18	-113.72	90.41	3251.92	-149.09	1215.96	0.00	0.00	0.00	3190.50	-199.22	1578.80	3240.61	-76.55	1578.08	2018.13	-77.61	1553.85	2568.21	-12.53	1552.97	353.26	1089.87	73.02	955.45	1030.82	73.48	414.26
10.07000	3023.51	-27.38	37.63	3017.45	-46.48	51.23	2844.42	-45.13	127.48	2870.23	-35.73	157.90	3164.73	-283.27	57.00	3169.11	-271.00	64.45	2043.14	-112.48	38.18	2042.18	-113.72	90.41	3251.92	-149.09	1215.96	0.00	0.00	0.00	3190.50	-199.22	1578.80	3240.61	-76.55	1578.08	2018.13	-77.61	1553.85	2568.21	-12.53	1552.97	352.21	1090.89	72.51	955.66	1030.88	73.47	413.15
10.08000	3026.24	-18.92	40.92	3021.62	-39.14	53.70	2844.42	-45.13	127.48	2870.23	-35.73	157.90	3164.73	-283.27	57.00	3169.11	-271.00	64.45	2043.14	-112.48	38.18	2042.18	-113.72	90.41	3251.92	-149.09	1215.96	0.00	0.00	0.00	3190.50	-199.22	1578.80	3240.61	-76.55	1578.08	2018.13	-77.61	1553.85	2568.21	-12.53	1552.97	352.63	1090.38	72.71	954.97	1030.97	73.25	413.22
10.09000	3030.45	-10.60	44.84	3027.03	-31.60	56.56	2844.42	-45.13	127.48	2870.23	-35.73	157.90	3164.73	-283.27	57.00	3169.11	-271.00	64.45	2043.14	-112.48	38.18	2042.18	-113.72	90.41	3251.92	-149.09	1215.96	0.00	0.00	0.00	3190.50	-199.22	1578.80	3240.61	-76.55	1578.08	2018.13	-77.61	1553.85	2568.21	-12.53	1552.97	353.22	1090.08	72.97	955.21	1030.90	73.18	415.72
10.10000	3030.45	-10.60	44.84	3027.03	-31.60	56.56	2844.42	-45.13	127.48	2870.23	-35.73	157.90	3164.73	-283.27	57.00	3169.11	-271.00	64.45	2043.14	-112.48	38.18	2042.18	-113.72	90.41	3251.92	-149.09	1215.96	0.00	0.00	0.00	3190.50	-199.22	1578.80	3240.61	-76.55	1578.08	2018.13	-77.61	1553.85	2568.21	-12.53	1552.97	353.22	1090.08	72.97	955.21	1030.90	73.18	415.72
[truncated: 35 more columns]
