# Supplementary material for: The impact of mobile phone use on where we look and how we walk when negotiating floor based obstacles
Source: PLoS One. 2017 Jun 30;12(6):e0179802. doi: 10.1371/journal.pone.0179802 (PMC5493336; doi:10.1371/journal.pone.0179802)
Supplement: S1 File — (ZIP) [file pone.0179802.s001.zip › Gait/PP12/BD no obs talk 3.txt]

CODAmotion Analysis Text
Codamotion Analysis Text Save of: BD no obs talk 3.mdf
Time	Markers
Time	1:LTOE.X	1:LTOE.Y	1:LTOE.Z	2:L2nd.X	2:L2nd.Y	2:L2nd.Z	3:LHEE.X	3:LHEE.Y	3:LHEE.Z	4:LANK.X	4:LANK.Y	4:LANK.Z	5:RTOE.X	5:RTOE.Y	5:RTOE.Z	6:R2nd.X	6:R2nd.Y	6:R2nd.Z	7:RHEE.X	7:RHEE.Y	7:RHEE.Z	8:RANK.X	8:RANK.Y	8:RANK.Z	9:STRN.X	9:STRN.Y	9:STRN.Z	10:Marker 10.X	10:Marker 10.Y	10:Marker 10.Z	11:FRHD.X	11:FRHD.Y	11:FRHD.Z	12:FLHD.X	12:FLHD.Y	12:FLHD.Z	13:BRHD.X	13:BRHD.Y	13:BRHD.Z	14:BLHD.X	14:BLHD.Y	14:BLHD.Z	15:BLSTEP.X	15:BLSTEP.Y	15:BLSTEP.Z	16:FLSTEP.X	16:FLSTEP.Y	16:FLSTEP.Z	17:BRSTEP.X
(s)	(mm)	(mm)	(mm)	(mm)	(mm)	(mm)	(mm)	(mm)	(mm)	(mm)	(mm)	(mm)	(mm)	(mm)	(mm)	(mm)	(mm)	(mm)	(mm)	(mm)	(mm)	(mm)	(mm)	(mm)	(mm)	(mm)	(mm)	(mm)	(mm)	(mm)	(mm)	(mm)	(mm)	(mm)	(mm)	(mm)	(mm)	(mm)	(mm)	(mm)	(mm)	(mm)	(mm)	(mm)	(mm)	(mm)	(mm)	(mm)	(mm)
0.00000	-3777.92	215.56	8.73	-3786.09	197.77	3.55	-1420.65	201.88	218.04	-1455.49	218.86	220.11	-3232.47	56.08	20.04	-3501.80	229.30	42.83	-3354.36	196.12	-9.01	-3233.48	195.69	31.60	-3690.01	198.60	1174.70	0.00	0.00	0.00	-3235.10	257.41	1289.19	-3046.85	176.22	1528.09	-2923.82	151.28	1210.93	-1149.12	142.75	1559.87	726.80	1327.50	55.65	263.16	1355.67	52.69	-2703.30
0.01000	-3777.92	215.56	8.73	-3786.09	197.77	3.55	-1420.65	201.88	218.04	-1455.49	218.86	220.11	-3232.47	56.08	20.04	-3501.80	229.30	42.83	-3354.36	196.12	-9.01	-3233.48	195.69	31.60	-3690.01	198.60	1174.70	0.00	0.00	0.00	-3235.10	257.41	1289.19	-3046.85	176.22	1528.09	-2923.82	151.28	1210.93	-1149.12	142.75	1559.87	726.80	1327.50	55.65	263.16	1355.67	52.69	-2703.30
0.02000	-3777.92	215.56	8.73	-3786.09	197.77	3.55	-1420.65	201.88	218.04	-1455.49	218.86	220.11	-3232.47	56.08	20.04	-3501.80	229.30	42.83	-3354.36	196.12	-9.01	-3233.48	195.69	31.60	-3690.01	198.60	1174.70	0.00	0.00	0.00	-3235.10	257.41	1289.19	-3046.85	176.22	1528.09	-2923.82	151.28	1210.93	-1149.12	142.75	1559.87	726.80	1327.50	55.65	263.16	1355.67	52.69	-2700.99
0.03000	-3777.92	215.56	8.73	-3786.09	197.77	3.55	-1420.65	201.88	218.04	-1455.49	218.86	220.11	-3232.47	56.08	20.04	-3501.80	229.30	42.83	-3354.67	196.14	-9.00	-3233.91	195.71	31.60	-3690.01	198.60	1174.70	0.00	0.00	0.00	-3235.70	257.47	1289.46	-3046.85	176.22	1528.09	-2924.58	151.31	1211.24	-1149.12	142.75	1559.87	727.03	1327.92	55.66	263.25	1356.15	52.71	-397.72
0.04000	-3777.92	215.56	8.73	-3786.09	197.77	3.55	-1420.65	201.88	218.04	-1455.49	218.86	220.11	-3232.47	56.08	20.04	-3501.80	229.30	42.83	-3666.89	218.72	2.68	-3667.08	221.84	37.42	-3690.01	198.60	1174.70	0.00	0.00	0.00	-3827.79	311.59	1557.44	-3046.85	176.22	1528.09	-3678.10	188.88	1525.95	-1149.12	142.75	1559.87	954.58	1748.33	72.92	355.24	1830.94	69.75	866.19
0.05000	-3777.92	215.56	8.73	-3786.09	197.77	3.55	-1420.65	201.88	218.04	-1455.49	218.86	220.11	-3232.47	56.08	20.04	-3501.80	229.30	42.83	-3664.33	218.79	3.33	-3678.10	222.52	35.23	-3690.01	198.60	1174.70	0.00	0.00	0.00	-3799.23	310.33	1556.51	-3046.85	176.22	1528.09	-3661.55	186.24	1525.42	-1149.12	142.75	1559.87	955.56	1749.67	72.69	355.30	1832.08	69.50	866.33
0.06000	-3777.92	215.56	8.73	-3786.09	197.77	3.55	-1420.65	201.88	218.04	-1455.49	218.86	220.11	-3232.47	56.08	20.04	-3501.80	229.30	42.83	-3661.74	219.02	4.79	-3648.20	222.28	39.64	-3690.01	198.60	1174.70	0.00	0.00	0.00	-3790.38	310.02	1556.80	-3046.85	176.22	1528.09	-3664.42	183.98	1525.23	-1149.12	142.75	1559.87	954.86	1749.61	72.58	355.80	1832.87	69.40	866.44
0.07000	-3777.92	215.56	8.73	-3786.09	197.77	3.55	-1420.65	201.88	218.04	-1455.49	218.86	220.11	-3232.47	56.08	20.04	-3501.80	229.30	42.83	-3668.02	218.03	2.79	-3679.60	221.86	35.31	-3690.01	198.60	1174.70	0.00	0.00	0.00	-3777.79	308.07	1556.20	-3046.85	176.22	1528.09	-3675.99	180.50	1525.06	-1149.12	142.75	1559.87	954.93	1747.70	72.91	354.66	1833.22	69.05	867.37
0.08000	-3777.92	215.56	8.73	-3786.09	197.77	3.55	-1420.65	201.88	218.04	-1455.49	218.86	220.11	-3232.47	56.08	20.04	-3501.80	229.30	42.83	-3697.45	218.53	-1.94	-3677.81	222.79	35.03	-3690.01	198.60	1174.70	0.00	0.00	0.00	-3784.88	306.35	1556.84	-3046.85	176.22	1528.09	-3669.60	177.01	1524.67	-1149.12	142.75	1559.87	955.70	1748.94	72.89	355.60	1832.21	69.47	868.01
0.09000	-3777.92	215.56	8.73	-3786.09	197.77	3.55	-1420.65	201.88	218.04	-1455.49	218.86	220.11	-3232.47	56.08	20.04	-3501.80	229.30	42.83	-3667.66	219.58	3.67	-3668.96	222.32	35.76	-3690.01	198.60	1174.70	0.00	0.00	0.00	-3790.15	306.43	1556.95	-3046.85	176.22	1528.09	-3671.25	174.21	1524.59	-1149.12	142.75	1559.87	955.74	1749.15	72.76	354.85	1832.93	69.15	866.08
0.10000	-3777.92	215.56	8.73	-3786.09	197.77	3.55	-1420.65	201.88	218.04	-1455.49	218.86	220.11	-3232.47	56.08	20.04	-3501.80	229.30	42.83	-3668.89	219.93	2.25	-3684.57	221.85	34.15	-3690.01	198.60	1174.70	0.00	0.00	0.00	-3787.53	305.78	1556.31	-3046.85	176.22	1528.09	-3686.71	171.31	1524.77	-1149.12	142.75	1559.87	955.51	1748.09	73.10	355.43	1832.46	69.36	865.32
0.11000	-3777.92	215.56	8.73	-3786.09	197.77	3.55	-1420.65	201.88	218.04	-1455.49	218.86	220.11	-3232.47	56.08	20.04	-3501.80	229.30	42.83	-3673.39	218.63	1.99	-3657.40	220.97	37.40	-3690.01	198.60	1174.70	0.00	0.00	0.00	-3774.90	304.08	1555.65	-3046.85	176.22	1528.09	-3672.82	167.60	1524.36	-1149.12	142.75	1559.87	955.54	1748.48	73.00	355.47	1833.34	69.09	865.62
0.12000	-3777.92	215.56	8.73	-3786.09	197.77	3.55	-1420.65	201.88	218.04	-1455.49	218.86	220.11	-3232.47	56.08	20.04	-3501.80	229.30	42.83	-3684.38	218.61	0.12	-3692.25	220.84	32.91	-3690.01	198.60	1174.70	0.00	0.00	0.00	-3765.69	302.87	1556.14	-3046.85	176.22	1528.09	-3674.19	164.63	1524.02	-1149.12	142.75	1559.87	955.12	1748.90	72.82	353.95	1832.43	69.12	865.57
0.13000	-3777.92	215.56	8.73	-3786.09	197.77	3.55	-1420.65	201.88	218.04	-1455.49	218.86	220.11	-3232.47	56.08	20.04	-3501.80	229.30	42.83	-3667.53	218.54	2.51	-3677.82	221.02	34.78	-3690.01	198.60	1174.70	0.00	0.00	0.00	-3772.46	301.52	1556.18	-3046.85	176.22	1528.09	-3683.03	161.35	1523.68	-1149.12	142.75	1559.87	955.68	1748.88	72.82	354.96	1832.57	69.20	866.53
0.14000	-3777.92	215.56	8.73	-3786.09	197.77	3.55	-1420.65	201.88	218.04	-1455.49	218.86	220.11	-3232.47	56.08	20.04	-3501.80	229.30	42.83	-3656.15	218.33	4.47	-3686.75	221.47	33.49	-3690.01	198.60	1174.70	0.00	0.00	0.00	-3775.40	300.44	1556.63	-3046.85	176.22	1528.09	-3677.60	157.47	1523.72	-1149.12	142.75	1559.87	955.40	1749.06	72.78	354.99	1833.58	69.02	866.56
0.15000	-3777.92	215.56	8.73	-3786.09	197.77	3.55	-1420.65	201.88	218.04	-1455.49	218.86	220.11	-3232.47	56.08	20.04	-3501.80	229.30	42.83	-3654.07	219.02	3.92	-3656.57	220.94	38.20	-3690.01	198.60	1174.70	0.00	0.00	0.00	-3775.96	298.47	1555.64	-3046.85	176.22	1528.09	-3674.96	154.08	1523.64	-1149.12	142.75	1559.87	954.99	1748.87	72.84	356.13	1833.11	69.39	868.10
0.16000	-3777.92	215.56	8.73	-3786.09	197.77	3.55	-1420.65	201.88	218.04	-1455.49	218.86	220.11	-3232.47	56.08	20.04	-3501.80	229.30	42.83	-3652.85	219.62	4.21	-3678.11	220.58	35.04	-3690.01	198.60	1174.70	0.00	0.00	0.00	-3761.00	295.51	1554.81	-3046.85	176.22	1528.09	-3688.56	150.85	1523.69	-1149.12	142.75	1559.87	955.15	1748.63	72.92	355.58	1831.74	69.45	867.05
0.17000	-3777.92	215.56	8.73	-3786.09	197.77	3.55	-1420.65	201.88	218.04	-1455.49	218.86	220.11	-3232.47	56.08	20.04	-3501.80	229.30	42.83	-3670.92	218.46	1.27	-3663.41	220.18	36.37	-3690.01	198.60	1174.70	0.00	0.00	0.00	-3751.02	293.79	1554.57	-3046.85	176.22	1528.09	-3694.89	146.86	1523.43	-1149.12	142.75	1559.87	955.60	1747.78	73.20	354.78	1832.29	69.29	867.60
0.18000	-3777.92	215.56	8.73	-3786.09	197.77	3.55	-1420.65	201.88	218.04	-1455.49	218.86	220.11	-3232.47	56.08	20.04	-3501.80	229.30	42.83	-3673.36	218.15	0.57	-3695.06	220.78	31.61	-3690.01	198.60	1174.70	0.00	0.00	0.00	-3767.46	292.49	1554.79	-3046.85	176.22	1528.09	-3693.25	142.64	1523.30	-1149.12	142.75	1559.87	955.28	1747.80	73.25	353.89	1832.59	69.11	867.35
0.19000	-3777.92	215.56	8.73	-3786.09	197.77	3.55	-1420.65	201.88	218.04	-1455.49	218.86	220.11	-3232.47	56.08	20.04	-3501.80	229.30	42.83	-3660.06	218.43	2.94	-3687.09	220.21	32.97	-3690.01	198.60	1174.70	0.00	0.00	0.00	-3756.25	289.50	1554.56	-3046.85	176.22	1528.09	-3697.01	139.62	1523.44	-1149.12	142.75	1559.87	955.30	1747.89	73.21	353.47	1832.36	68.94	866.18
0.20000	-3777.92	215.56	8.73	-3786.09	197.77	3.55	-1420.65	201.88	218.04	-1455.49	218.86	220.11	-3232.47	56.08	20.04	-3501.80	229.30	42.83	-3663.40	218.40	2.02	-3672.73	219.64	35.77	-3690.01	198.60	1174.70	0.00	0.00	0.00	-3755.94	287.04	1554.91	-3046.85	176.22	1528.09	-3703.94	136.62	1523.47	-1149.12	142.75	1559.87	956.41	1747.68	73.45	353.70	1832.75	68.90	866.94
0.21000	-3777.92	215.56	8.73	-3786.09	197.77	3.55	-1420.65	201.88	218.04	-1455.49	218.86	220.11	-3232.47	56.08	20.04	-3501.80	229.30	42.83	-3674.88	219.09	-0.33	-3698.89	219.30	31.87	-3690.01	198.60	1174.70	0.00	0.00	0.00	-3739.54	284.77	1554.32	-3046.85	176.22	1528.09	-3705.31	132.98	1523.89	-1149.12	142.75	1559.87	956.51	1749.05	72.89	353.63	1833.32	68.80	867.73
0.22000	-3777.92	215.56	8.73	-3786.09	197.77	3.55	-1420.65	201.88	218.04	-1455.49	218.86	220.11	-3232.47	56.08	20.04	-3501.80	229.30	42.83	-3671.13	218.89	0.07	-3697.85	219.30	31.93	-3690.01	198.60	1174.70	0.00	0.00	0.00	-3745.27	282.15	1554.01	-3046.85	176.22	1528.09	-3700.17	129.78	1524.10	-1149.12	142.75	1559.87	955.89	1747.84	73.13	356.53	1833.00	69.37	867.18
0.23000	-3777.92	215.56	8.73	-3786.09	197.77	3.55	-1420.65	201.88	218.04	-1455.49	218.86	220.11	-3232.47	56.08	20.04	-3501.80	229.30	42.83	-3664.33	218.48	1.64	-3686.87	218.11	33.62	-3690.01	198.60	1174.70	0.00	0.00	0.00	-3767.09	278.84	1554.95	-3046.85	176.22	1528.09	-3709.21	126.98	1524.51	-1149.12	142.75	1559.87	955.37	1747.13	73.44	356.15	1831.56	69.70	867.35
0.24000	-3777.92	215.56	8.73	-3786.09	197.77	3.55	-1420.65	201.88	218.04	-1455.49	218.86	220.11	-3232.47	56.08	20.04	-3501.80	229.30	42.83	-3655.30	218.72	2.86	-3676.56	217.73	35.18	-3690.01	198.60	1174.70	0.00	0.00	0.00	-3751.08	275.87	1554.59	-3046.85	176.22	1528.09	-3717.47	123.00	1525.44	-1149.12	142.75	1559.87	956.24	1748.33	73.18	356.13	1831.80	69.76	866.61
0.25000	-3777.92	215.56	8.73	-3786.09	197.77	3.55	-1420.65	201.88	218.04	-1455.49	218.86	220.11	-3232.47	56.08	20.04	-3501.80	229.30	42.83	-3659.70	218.79	1.61	-3692.83	218.34	32.68	-3690.01	198.60	1174.70	0.00	0.00	0.00	-3735.08	273.28	1554.58	-3046.85	176.22	1528.09	-3723.46	119.77	1526.51	-1149.12	142.75	1559.87	956.25	1747.99	73.39	354.67	1832.56	69.29	866.60
0.26000	-3777.92	215.56	8.73	-3786.09	197.77	3.55	-1420.65	201.88	218.04	-1455.49	218.86	220.11	-3232.47	56.08	20.04	-3501.80	229.30	42.83	-3669.17	218.32	0.29	-3711.02	217.06	29.76	-3690.01	198.60	1174.70	0.00	0.00	0.00	-3731.69	270.45	1555.58	-3046.85	176.22	1528.09	-3726.98	117.34	1527.46	-1149.12	142.75	1559.87	955.26	1748.40	73.00	356.01	1833.18	69.12	867.26
0.27000	-3777.92	215.56	8.73	-3786.09	197.77	3.55	-1420.65	201.88	218.04	-1455.49	218.86	220.11	-3232.47	56.08	20.04	-3501.80	229.30	42.83	-3676.45	218.28	-1.07	-3688.95	215.94	32.69	-3690.01	198.60	1174.70	0.00	0.00	0.00	-3722.32	267.08	1555.01	-3046.85	176.22	1528.09	-3723.56	113.16	1527.57	-1149.12	142.75	1559.87	954.89	1749.97	72.44	356.87	1830.83	69.97	866.70
0.28000	-3777.92	215.56	8.73	-3786.09	197.77	3.55	-1420.65	201.88	218.04	-1455.49	218.86	220.11	-3232.47	56.08	20.04	-3501.80	229.30	42.83	-3668.58	217.70	-0.95	-3676.29	214.43	35.44	-3690.01	198.60	1174.70	0.00	0.00	0.00	-3726.89	263.91	1556.23	-3046.85	176.22	1528.09	-3713.03	109.82	1528.35	-1149.12	142.75	1559.87	955.43	1747.44	73.34	356.76	1832.57	69.58	866.57
0.29000	-3777.92	215.56	8.73	-3786.09	197.77	3.55	-1420.65	201.88	218.04	-1455.49	218.86	220.11	-3232.47	56.08	20.04	-3501.80	229.30	42.83	-3657.99	217.81	0.58	-3684.57	214.11	33.70	-3690.01	198.60	1174.70	0.00	0.00	0.00	-3728.61	261.16	1556.82	-3046.85	176.22	1528.09	-3743.17	106.92	1530.91	-1149.12	142.75	1559.87	955.21	1747.29	73.33	354.11	1833.19	68.84	867.16
0.30000	-3777.92	215.56	8.73	-3786.09	197.77	3.55	-1420.65	201.88	218.04	-1455.49	218.86	220.11	-3232.47	56.08	20.04	-3501.80	229.30	42.83	-3650.68	216.99	0.78	-3694.81	214.06	31.90	-3690.01	198.60	1174.70	0.00	0.00	0.00	-3729.08	258.10	1557.82	-3046.85	176.22	1528.09	-3725.33	104.62	1530.64	-1149.12	142.75	1559.87	955.49	1747.56	73.30	354.96	1833.73	68.70	866.77
0.31000	-3777.92	215.56	8.73	-3786.09	197.77	3.55	-1420.65	201.88	218.04	-1455.49	218.86	220.11	-3232.47	56.08	20.04	-3501.80	229.30	42.83	-3652.62	217.92	0.72	-3688.03	212.57	34.25	-3690.01	198.60	1174.70	0.00	0.00	0.00	-3734.62	255.57	1557.97	-3046.85	176.22	1528.09	-3727.21	103.25	1531.33	-1149.12	142.75	1559.87	954.01	1749.66	72.23	354.90	1832.46	69.20	867.32
0.32000	-3777.92	215.56	8.73	-3786.09	197.77	3.55	-1420.65	201.88	218.04	-1455.49	218.86	220.11	-3232.47	56.08	20.04	-3501.80	229.30	42.83	-3646.69	216.92	0.80	-3691.03	212.33	32.79	-3690.01	198.60	1174.70	0.00	0.00	0.00	-3732.55	252.16	1558.63	-3046.85	176.22	1528.09	-3747.72	100.05	1534.16	-1149.12	142.75	1559.87	954.77	1748.10	72.98	355.05	1833.32	69.14	866.60
0.33000	-3777.92	215.56	8.73	-3786.09	197.77	3.55	-1420.65	201.88	218.04	-1455.49	218.86	220.11	-3232.47	56.08	20.04	-3501.80	229.30	42.83	-3651.49	216.43	0.07	-3687.14	211.48	34.16	-3690.01	198.60	1174.70	0.00	0.00	0.00	-3722.85	249.14	1558.54	-3046.85	176.22	1528.09	-3771.05	98.53	1534.77	-1149.12	142.75	1559.87	954.78	1749.02	72.68	355.09	1832.01	69.45	865.84
0.34000	-3777.92	215.56	8.73	-3786.09	197.77	3.55	-1420.65	201.88	218.04	-1455.49	218.86	220.11	-3232.47	56.08	20.04	-3501.80	229.30	42.83	-3656.26	215.82	-0.44	-3667.93	210.14	37.67	-3690.01	198.60	1174.70	0.00	0.00	0.00	-3705.21	246.11	1558.84	-3046.85	176.22	1528.09	-3769.78	97.31	1535.76	-1149.12	142.75	1559.87	954.65	1749.74	72.48	354.30	1832.49	69.13	866.45
0.35000	-3777.92	215.56	8.73	-3786.09	197.77	3.55	-1420.65	201.88	218.04	-1455.49	218.86	220.11	-3232.47	56.08	20.04	-3501.80	229.30	42.83	-3648.95	214.63	1.49	-3683.51	208.57	35.40	-3690.01	198.60	1174.70	0.00	0.00	0.00	-3702.01	243.43	1559.31	-3046.85	176.22	1528.09	-3753.86	96.55	1534.81	-1149.12	142.75	1559.87	954.92	1749.12	72.76	355.02	1831.60	69.34	866.45
0.36000	-3777.92	215.56	8.73	-3786.09	197.77	3.55	-1420.65	201.88	218.04	-1455.49	218.86	220.11	-3232.47	56.08	20.04	-3501.80	229.30	42.83	-3653.61	214.08	1.19	-3699.84	207.36	32.96	-3690.01	198.60	1174.70	0.00	0.00	0.00	-3703.94	240.20	1559.63	-3046.85	176.22	1528.09	-3760.21	94.50	1535.02	-1149.12	142.75	1559.87	954.42	1748.36	72.81	356.53	1832.11	69.36	866.35
0.37000	-3777.92	215.56	8.73	-3786.09	197.77	3.55	-1420.65	201.88	218.04	-1455.49	218.86	220.11	-3232.47	56.08	20.04	-3501.80	229.30	42.83	-3648.66	211.65	1.97	-3709.84	205.21	31.56	-3690.01	198.60	1174.70	0.00	0.00	0.00	-3714.45	237.37	1559.66	-3046.85	176.22	1528.09	-3778.87	93.11	1536.87	-1149.12	142.75	1559.87	954.53	1748.71	72.69	356.16	1831.56	69.69	867.15
0.38000	-3777.92	215.56	8.73	-3786.09	197.77	3.55	-1420.65	201.88	218.04	-1455.49	218.86	220.11	-3232.47	56.08	20.04	-3501.80	229.30	42.83	-3660.00	210.44	-0.38	-3682.51	203.33	36.87	-3690.01	198.60	1174.70	0.00	0.00	0.00	-3713.35	234.90	1559.91	-3046.85	176.22	1528.09	-3779.49	91.62	1538.05	-1149.12	142.75	1559.87	955.96	1748.26	73.19	354.22	1832.29	69.00	866.34
0.39000	-3777.92	215.56	8.73	-3786.09	197.77	3.55	-1420.65	201.88	218.04	-1455.49	218.86	220.11	-3232.47	56.08	20.04	-3501.80	229.30	42.83	-3655.45	208.07	1.11	-3682.12	199.66	36.95	-3690.01	198.60	1174.70	0.00	0.00	0.00	-3714.51	231.64	1560.48	-3046.85	176.22	1528.09	-3777.81	90.28	1536.76	-1149.12	142.75	1559.87	955.29	1748.71	72.88	354.31	1834.47	68.45	865.84
0.40000	-3777.92	215.56	8.73	-3786.09	197.77	3.55	-1420.65	201.88	218.04	-1455.49	218.86	220.11	-3232.47	56.08	20.04	-3501.80	229.30	42.83	-3672.11	205.71	-0.80	-3691.64	197.78	35.84	-3690.01	198.60	1174.70	0.00	0.00	0.00	-3698.87	228.06	1559.93	-3046.85	176.22	1528.09	-3798.59	90.05	1538.58	-1149.12	142.75	1559.87	956.70	1748.44	73.21	354.47	1834.46	68.43	866.40
0.41000	-3777.92	215.56	8.73	-3786.09	197.77	3.55	-1420.65	201.88	218.04	-1455.49	218.86	220.11	-3232.47	56.08	20.04	-3501.80	229.30	42.83	-3662.46	202.72	-0.15	-3679.74	194.17	38.38	-3690.01	198.60	1174.70	0.00	0.00	0.00	-3716.83	226.04	1560.39	-3046.85	176.22	1528.09	-3817.11	89.59	1538.41	-1149.12	142.75	1559.87	956.06	1747.43	73.48	355.56	1832.18	69.26	865.62
0.42000	-3777.92	215.56	8.73	-3786.09	197.77	3.55	-1420.65	201.88	218.04	-1455.49	218.86	220.11	-3232.47	56.08	20.04	-3501.80	229.30	42.83	-3632.59	200.61	4.95	-3677.06	190.53	38.09	-3690.01	198.60	1174.70	0.00	0.00	0.00	-3715.96	223.31	1560.11	-3046.85	176.22	1528.09	-3820.86	86.08	1538.52	-1149.12	142.75	1559.87	955.29	1747.55	73.15	354.30	1833.07	68.85	866.53
0.43000	-3777.92	215.56	8.73	-3786.09	197.77	3.55	-1420.65	201.88	218.04	-1455.49	218.86	220.11	-3232.47	56.08	20.04	-3501.80	229.30	42.83	-3643.57	197.78	4.40	-3695.94	187.33	36.04	-3690.01	198.60	1174.70	0.00	0.00	0.00	-3706.30	220.87	1560.51	-3046.85	176.22	1528.09	-3829.84	84.48	1538.95	-1149.12	142.75	1559.87	955.11	1748.82	72.86	353.95	1833.43	68.69	867.37
0.44000	-3777.92	215.56	8.73	-3786.09	197.77	3.55	-1420.65	201.88	218.04	-1455.49	218.86	220.11	-3232.47	56.08	20.04	-3501.80	229.30	42.83	-3633.45	196.01	6.13	-3684.38	184.38	37.77	-3690.01	198.60	1174.70	0.00	0.00	0.00	-3708.76	217.37	1560.90	-3046.85	176.22	1528.09	-3838.62	82.89	1539.38	-1149.12	142.75	1559.87	956.37	1747.91	73.38	353.29	1833.13	68.77	865.76
0.45000	-3777.92	215.56	8.73	-3786.09	197.77	3.55	-1420.65	201.88	218.04	-1455.49	218.86	220.11	-3232.47	56.08	20.04	-3501.80	229.30	42.83	-3654.54	192.33	3.21	-3675.69	181.80	40.25	-3690.01	198.60	1174.70	0.00	0.00	0.00	-3701.91	215.43	1561.03	-3046.85	176.22	1528.09	-3847.20	81.33	1539.80	-1149.12	142.75	1559.87	955.90	1748.67	73.03	353.05	1833.49	68.72	866.20
0.46000	-3777.92	215.56	8.73	-3786.09	197.77	3.55	-1420.65	201.88	218.04	-1455.49	218.86	220.11	-3232.47	56.08	20.04	-3501.80	229.30	42.83	-3642.04	188.19	5.27	-3672.79	178.90	40.07	-3690.01	198.60	1174.70	0.00	0.00	0.00	-3695.95	212.35	1561.51	-3046.85	176.22	1528.09	-3855.59	79.80	1540.22	-1149.12	142.75	1559.87	955.59	1749.09	72.84	354.78	1832.17	69.45	867.15
0.47000	-3777.92	215.56	8.73	-3786.09	197.77	3.55	-1420.65	201.88	218.04	-1455.49	218.86	220.11	-3232.47	56.08	20.04	-3501.80	229.30	42.83	-3640.17	185.07	5.94	-3669.81	175.66	40.82	-3690.01	198.60	1174.70	0.00	0.00	0.00	-3699.85	209.57	1561.67	-3046.85	176.22	1528.09	-3863.78	78.28	1540.62	-1149.12	142.75	1559.87	956.21	1747.75	73.47	354.81	1833.08	68.98	867.53
0.48000	-3777.92	215.56	8.73	-3786.09	197.77	3.55	-1420.65	201.88	218.04	-1455.49	218.86	220.11	-3232.47	56.08	20.04	-3501.80	229.30	42.83	-3638.39	182.00	6.69	-3666.92	172.48	41.63	-3690.01	198.60	1174.70	0.00	0.00	0.00	-3698.67	208.28	1561.80	-3046.85	176.22	1528.09	-3871.77	76.79	1541.02	-1149.12	142.75	1559.87	955.32	1748.52	73.02	353.78	1834.15	68.67	866.68
0.49000	-3777.92	215.56	8.73	-3786.09	197.77	3.55	-1420.65	201.88	218.04	-1455.49	218.86	220.11	-3232.47	56.08	20.04	-3501.80	229.30	42.83	-3636.71	178.98	7.52	-3664.12	169.33	42.49	-3690.01	198.60	1174.70	0.00	0.00	0.00	-3687.19	205.87	1561.42	-3046.85	176.22	1528.09	-3879.56	75.32	1541.41	-1149.12	142.75	1559.87	955.12	1749.96	72.53	355.02	1832.49	69.38	866.57
0.50000	-3777.92	215.56	8.73	-3786.09	197.77	3.55	-1420.65	201.88	218.04	-1455.49	218.86	220.11	-3232.47	56.08	20.04	-3501.80	229.30	42.83	-3635.11	176.02	8.44	-3661.39	166.23	43.40	-3690.01	198.60	1174.70	0.00	0.00	0.00	-3688.65	202.62	1561.97	-3046.85	176.22	1528.09	-3887.17	73.87	1541.80	-1149.12	142.75	1559.87	955.71	1749.56	72.78	355.65	1832.85	69.25	867.27
0.51000	-3777.92	215.56	8.73	-3786.09	197.77	3.55	-1420.65	201.88	218.04	-1455.49	218.86	220.11	-3232.47	56.08	20.04	-3501.80	229.30	42.83	-3633.61	173.11	9.44	-3658.74	163.17	44.37	-3690.01	198.60	1174.70	0.00	0.00	0.00	-3696.65	200.64	1562.53	-3046.85	176.22	1528.09	-3894.57	72.44	1542.17	-1149.12	142.75	1559.87	954.79	1750.06	72.39	357.08	1832.63	69.75	866.55
0.52000	-3777.92	215.56	8.73	-3786.09	197.77	3.55	-1420.65	201.88	218.04	-1455.49	218.86	220.11	-3232.47	56.08	20.04	-3501.80	229.30	42.83	-3632.19	170.26	10.53	-3656.17	160.16	45.39	-3690.01	198.60	1174.70	0.00	0.00	0.00	-3691.44	197.71	1562.21	-3046.85	176.22	1528.09	-3901.79	71.04	1542.54	-1149.12	142.75	1559.87	954.59	1748.78	72.78	356.24	1832.04	69.73	866.54
0.53000	-3777.92	215.56	8.73	-3786.09	197.77	3.55	-1420.65	201.88	218.04	-1455.49	218.86	220.11	-3232.47	56.08	20.04	-3501.80	229.30	42.83	-3630.86	167.45	11.69	-3653.68	157.18	46.47	-3690.01	198.60	1174.70	0.00	0.00	0.00	-3686.02	195.76	1562.39	-3046.85	176.22	1528.09	-3908.82	69.65	1542.90	-1149.12	142.75	1559.87	955.82	1747.71	73.42	355.53	1831.64	69.63	866.68
0.54000	-3777.92	215.56	8.73	-3786.09	197.77	3.55	-1420.65	201.88	218.04	-1455.49	218.86	220.11	-3232.47	56.08	20.04	-3501.80	229.30	42.83	-3629.61	164.70	12.93	-3651.27	154.25	47.59	-3690.01	198.60	1174.70	0.00	0.00	0.00	-3672.98	193.70	1562.27	-3046.85	176.22	1528.09	-3915.65	68.29	1543.26	-1149.12	142.75	1559.87	956.30	1747.35	73.56	355.79	1832.67	69.30	867.41
0.55000	-3777.92	215.56	8.73	-3786.09	197.77	3.55	-1420.65	201.88	218.04	-1455.49	218.86	220.11	-3232.47	56.08	20.04	-3501.80	229.30	42.83	-3628.45	162.00	14.25	-3648.93	151.36	48.77	-3690.01	198.60	1174.70	0.00	0.00	0.00	-3674.66	191.88	1561.91	-3046.85	176.22	1528.09	-3922.29	66.95	1543.61	-1149.12	142.75	1559.87	955.33	1747.43	73.39	355.11	1832.46	69.20	867.33
0.56000	-3777.92	215.56	8.73	-3786.09	197.77	3.55	-1420.65	201.88	218.04	-1455.49	218.86	220.11	-3232.47	56.08	20.04	-3501.80	229.30	42.83	-3627.37	159.35	15.65	-3646.66	148.51	50.00	-3690.01	198.60	1174.70	0.00	0.00	0.00	-3669.02	188.66	1562.03	-3046.85	176.22	1528.09	-3928.75	65.63	1543.95	-1149.12	142.75	1559.87	955.65	1747.75	73.19	356.07	1832.65	69.41	866.15
0.57000	-3777.92	215.56	8.73	-3786.09	197.77	3.55	-1420.65	201.88	218.04	-1455.49	218.86	220.11	-3232.47	56.08	20.04	-3501.80	229.30	42.83	-3626.37	156.75	17.13	-3644.46	145.70	51.27	-3690.01	198.60	1174.70	0.00	0.00	0.00	-3672.95	186.41	1562.19	-3046.85	176.22	1528.09	-3935.01	64.33	1544.28	-1149.12	142.75	1559.87	954.22	1748.58	72.59	355.42	1833.58	68.98	865.02
0.58000	-3777.92	215.56	8.73	-3786.09	197.77	3.55	-1420.65	201.88	218.04	-1455.49	218.86	220.11	-3232.47	56.08	20.04	-3501.77	229.30	42.83	-3625.45	154.20	18.68	-3642.33	142.93	52.60	-3690.01	198.60	1174.70	0.00	0.00	0.00	-3670.57	184.48	1561.38	-3046.85	176.22	1528.09	-3941.09	63.05	1544.61	-1149.12	142.75	1559.87	955.46	1747.86	73.28	354.14	1833.79	68.62	866.64
0.59000	-3777.92	215.56	8.73	-3786.09	197.77	3.55	-1420.65	201.88	218.04	-1455.49	218.86	220.11	-3232.47	56.08	20.04	-3472.66	224.13	46.42	-3624.60	151.70	20.30	-3640.28	140.20	53.97	-3690.01	198.60	1174.70	0.00	0.00	0.00	-3665.34	182.28	1561.14	-3046.85	176.22	1528.09	-3946.98	61.79	1544.93	-1149.12	142.75	1559.87	955.16	1748.05	73.06	354.42	1832.16	69.25	868.28
0.60000	-3777.92	215.56	8.73	-3786.09	197.77	3.55	-1420.65	201.88	218.04	-1455.49	218.86	220.11	-3232.47	56.08	20.04	-3441.38	220.06	51.86	-3623.83	149.25	22.00	-3638.28	137.51	55.40	-3690.01	198.60	1174.70	0.00	0.00	0.00	-3658.60	180.08	1561.16	-3046.85	176.22	1528.09	-3952.69	60.55	1545.24	-1149.12	142.75	1559.87	956.44	1749.14	72.83	354.23	1831.70	69.38	867.11
0.61000	-3777.92	215.56	8.73	-3786.09	197.77	3.55	-1420.65	201.88	218.04	-1455.49	218.86	220.11	-3232.47	56.08	20.04	-3461.55	214.13	47.70	-3623.14	146.85	23.77	-3636.36	134.87	56.87	-3690.01	198.60	1174.70	0.00	0.00	0.00	-3650.40	178.02	1560.99	-3046.85	176.22	1528.09	-3958.21	59.33	1545.55	-1149.12	142.75	1559.87	955.93	1748.73	72.96	355.70	1832.63	69.38	866.75
0.62000	-3777.92	215.56	8.73	-3786.09	197.77	3.55	-1420.65	201.88	218.04	-1455.49	218.86	220.11	-3232.47	56.08	20.04	-3483.95	207.11	41.69	-3622.51	144.50	25.61	-3634.50	132.26	58.38	-3690.01	198.60	1174.70	0.00	0.00	0.00	-3654.12	174.72	1560.85	-3046.85	176.22	1528.09	-3963.55	58.14	1545.85	-1149.12	142.75	1559.87	955.74	1748.06	73.27	353.92	1832.06	69.13	866.43
0.63000	-3777.92	215.56	8.73	-3786.09	197.77	3.55	-1420.65	201.88	218.04	-1455.49	218.86	220.11	-3232.47	56.08	20.04	-3506.10	199.46	36.11	-3621.96	142.20	27.53	-3632.70	129.69	59.95	-3690.01	198.60	1174.70	0.00	0.00	0.00	-3658.20	173.78	1560.85	-3046.85	176.22	1528.09	-3968.70	56.96	1546.14	-1149.12	142.75	1559.87	956.40	1747.67	73.38	353.74	1833.18	68.77	866.93
0.64000	-3777.92	215.56	8.73	-3786.09	197.77	3.55	-1420.65	201.88	218.04	-1455.49	218.86	220.11	-3232.47	56.08	20.04	-3509.43	194.91	34.96	-3621.47	139.94	29.51	-3630.97	127.16	61.55	-3690.01	198.60	1174.70	0.00	0.00	0.00	-3657.49	172.04	1561.01	-3046.85	176.22	1528.09	-3973.67	55.81	1546.43	-1149.12	142.75	1559.87	955.49	1748.11	73.11	354.91	1833.39	68.93	867.25
0.65000	-3777.92	215.56	8.73	-3786.09	197.77	3.55	-1420.65	201.88	218.04	-1455.49	218.86	220.11	-3232.47	56.08	20.04	-3496.60	191.18	37.40	-3621.06	137.74	31.56	-3629.29	124.67	63.21	-3690.01	198.60	1174.70	0.00	0.00	0.00	-3659.28	169.21	1561.16	-3046.85	176.22	1528.09	-3978.46	54.67	1546.71	-1149.12	142.75	1559.87	954.73	1749.25	72.47	355.28	1832.40	69.35	866.72
0.66000	-3777.92	215.56	8.73	-3786.09	197.77	3.55	-1420.65	201.88	218.04	-1455.49	218.86	220.11	-3232.47	56.08	20.04	-3470.30	185.97	42.60	-3620.70	135.58	33.68	-3627.68	122.22	64.90	-3690.01	198.60	1174.70	0.00	0.00	0.00	-3660.98	167.50	1560.01	-3046.85	176.22	1528.09	-3983.07	53.55	1546.98	-1149.12	142.75	1559.87	955.51	1749.33	72.78	354.11	1832.82	68.85	866.92
0.67000	-3777.92	215.56	8.73	-3786.09	197.77	3.55	-1420.65	201.88	218.04	-1455.49	218.86	220.11	-3232.47	56.08	20.04	-3435.10	181.98	49.36	-3620.42	133.46	35.86	-3626.12	119.81	66.64	-3690.01	198.60	1174.70	0.00	0.00	0.00	-3645.86	165.26	1559.48	-3046.85	176.22	1528.09	-3987.50	52.45	1547.25	-1149.12	142.75	1559.87	955.30	1748.95	72.76	355.17	1832.86	69.09	866.48
0.68000	-3777.92	215.56	8.73	-3786.09	197.77	3.55	-1420.65	201.88	218.04	-1455.49	218.86	220.11	-3232.47	56.08	20.04	-3441.31	176.52	48.39	-3620.19	131.40	38.11	-3624.62	117.43	68.42	-3690.01	198.60	1174.70	0.00	0.00	0.00	-3634.75	163.04	1559.07	-3046.85	176.22	1528.09	-3991.76	51.38	1547.51	-1149.12	142.75	1559.87	955.11	1749.06	72.91	355.82	1832.87	69.32	865.40
0.69000	-3777.92	215.56	8.73	-3786.09	197.77	3.55	-1420.65	201.88	218.04	-1455.49	218.86	220.11	-3232.47	56.08	20.04	-3433.93	170.90	49.39	-3620.03	129.37	40.43	-3623.17	115.09	70.25	-3690.01	198.60	1174.70	0.00	0.00	0.00	-3643.27	161.53	1559.00	-3046.85	176.22	1528.09	-3995.83	50.32	1547.76	-1149.12	142.75	1559.87	955.62	1749.38	72.85	357.23	1831.09	69.99	866.13
0.70000	-3777.92	215.56	8.73	-3786.09	197.77	3.55	-1420.65	201.88	218.04	-1455.49	218.86	220.11	-3232.47	56.08	20.04	-3426.43	165.36	50.28	-3619.93	127.40	42.80	-3621.78	112.80	72.11	-3694.07	197.58	1174.82	0.00	0.00	0.00	-3644.45	159.06	1558.64	-3046.85	176.22	1528.09	-3999.73	49.28	1548.01	-1149.12	142.75	1559.87	955.23	1748.75	72.94	354.42	1833.21	68.86	865.58
0.71000	-3777.92	215.56	8.73	-3786.09	197.77	3.55	-1420.65	201.88	218.04	-1455.49	218.86	220.11	-3232.47	56.08	20.04	-3418.83	159.89	51.07	-3619.88	125.47	45.24	-3620.44	110.53	74.02	-3718.24	196.19	1174.80	0.00	0.00	0.00	-3628.29	157.47	1557.43	-3046.85	176.22	1528.09	-4003.45	48.26	1548.25	-1149.12	142.75	1559.87	956.17	1747.42	73.40	354.47	1832.07	69.21	866.69
0.72000	-3777.92	215.56	8.73	-3786.09	197.77	3.55	-1420.65	201.88	218.04	-1455.49	218.86	220.11	-3232.47	56.08	20.04	-3411.16	154.52	51.75	-3619.89	123.58	47.74	-3619.15	108.31	75.96	-3731.57	195.98	1174.34	0.00	0.00	0.00	-3641.18	154.86	1557.24	-3046.85	176.22	1528.09	-4006.99	47.26	1548.48	-1149.12	142.75	1559.87	955.33	1746.95	73.53	355.02	1832.32	69.31	867.30
0.73000	-3777.92	215.56	8.73	-3786.09	197.77	3.55	-1420.65	201.88	218.04	-1455.49	218.86	220.11	-3232.47	56.08	20.04	-3403.44	149.25	52.32	-3619.95	121.74	50.30	-3617.91	106.12	77.95	-3705.51	195.22	1173.41	0.00	0.00	0.00	-3632.19	153.27	1556.58	-3046.85	176.22	1528.09	-4010.36	46.28	1548.71	-1149.12	142.75	1559.87	954.60	1748.09	72.95	356.08	1830.41	70.14	867.26
0.74000	-3777.92	215.56	8.73	-3786.09	197.77	3.55	-1420.65	201.88	218.04	-1455.49	218.86	220.11	-3232.47	56.08	20.04	-3395.71	144.08	52.79	-3620.07	119.95	52.93	-3616.71	103.97	79.97	-3712.44	193.50	1172.35	0.00	0.00	0.00	-3611.79	151.61	1555.88	-3046.85	176.22	1528.09	-4013.56	45.32	1548.94	-1149.12	142.75	1559.87	956.27	1747.86	73.32	355.20	1830.66	70.04	867.13
0.75000	-3777.92	215.56	8.73	-3786.09	197.77	3.55	-1420.65	201.88	218.04	-1455.49	218.86	220.11	-3232.47	56.08	20.04	-3387.98	139.02	53.15	-3620.24	118.19	55.60	-3615.57	101.86	82.03	-3709.00	194.76	1171.48	0.00	0.00	0.00	-3619.64	150.55	1555.57	-3046.85	176.22	1528.09	-4016.59	44.37	1549.15	-1149.12	142.75	1559.87	955.96	1748.12	73.26	355.47	1833.14	69.25	866.68
0.76000	-3777.92	215.56	8.73	-3786.09	197.77	3.55	-1420.65	201.88	218.04	-1455.49	218.86	220.11	-3232.47	56.08	20.04	-3380.29	134.07	53.42	-3620.46	116.48	58.34	-3614.47	99.78	84.13	-3684.24	192.09	1171.94	0.00	0.00	0.00	-3608.92	147.79	1554.85	-3046.85	176.22	1528.09	-4019.44	43.45	1549.36	-1149.12	142.75	1559.87	955.88	1748.06	73.34	356.02	1832.76	69.40	865.71
0.77000	-3777.92	215.56	8.73	-3786.09	197.77	3.55	-1420.65	201.88	218.04	-1455.49	218.86	220.11	-3232.47	56.08	20.04	-3372.65	129.24	53.58	-3620.73	114.82	61.13	-3613.41	97.74	86.26	-3698.71	192.44	1171.08	0.00	0.00	0.00	-3601.51	146.27	1553.81	-3046.85	176.22	1528.09	-4022.12	42.54	1549.57	-1149.12	142.75	1559.87	955.73	1749.79	72.66	355.12	1832.75	69.21	866.20
0.78000	-3777.92	215.56	8.73	-3786.09	197.77	3.55	-1420.65	201.88	218.04	-1455.49	218.86	220.11	-3232.47	56.08	20.04	-3365.10	124.54	53.65	-3621.05	113.19	63.98	-3612.39	95.74	88.43	-3681.04	190.76	1170.64	0.00	0.00	0.00	-3600.45	143.80	1552.62	-3046.85	176.22	1528.09	-4024.63	41.65	1549.77	-1149.12	142.75	1559.87	954.13	1748.40	72.92	356.00	1831.23	69.70	865.91
0.79000	-3777.92	215.56	8.73	-3786.09	197.77	3.55	-1420.65	201.88	218.04	-1455.49	218.86	220.11	-3232.47	56.08	20.04	-3357.66	119.98	53.62	-3621.41	111.61	66.88	-3611.42	93.77	90.64	-3700.65	190.78	1169.79	0.00	0.00	0.00	-3605.40	142.36	1552.71	-3046.85	176.22	1528.09	-4026.98	40.78	1549.96	-1149.12	142.75	1559.87	955.60	1749.07	72.83	355.11	1831.59	69.52	866.87
0.80000	-3777.92	215.56	8.73	-3786.09	197.77	3.55	-1420.65	201.88	218.04	-1455.49	218.86	220.11	-3232.47	56.08	20.04	-3350.36	115.55	53.50	-3621.81	110.07	69.84	-3610.48	91.83	92.88	-3656.32	189.51	1169.81	0.00	0.00	0.00	-3606.57	140.79	1551.52	-3046.85	176.22	1528.09	-4029.15	39.93	1550.14	-1149.12	142.75	1559.87	955.70	1748.42	73.04	354.82	1832.13	69.48	866.74
0.81000	-3777.92	215.56	8.73	-3786.09	197.77	3.55	-1420.65	201.88	218.04	-1455.49	218.86	220.11	-3232.47	56.08	20.04	-3343.22	111.27	53.29	-3622.25	108.57	72.85	-3609.59	89.93	95.15	-3664.24	188.22	1169.60	0.00	0.00	0.00	-3600.95	138.44	1550.64	-3046.85	176.22	1528.09	-4031.16	39.09	1550.33	-1149.12	142.75	1559.87	956.06	1749.31	72.72	354.70	1832.01	69.34	866.15
0.82000	-3777.92	215.56	8.73	-3786.09	197.77	3.55	-1420.65	201.88	218.04	-1455.49	218.86	220.11	-3232.47	56.08	20.04	-3336.26	107.15	52.98	-3622.74	107.11	75.91	-3608.73	88.07	97.46	-3642.29	186.16	1168.86	0.00	0.00	0.00	-3593.64	136.21	1549.86	-3046.85	176.22	1528.09	-4033.00	38.28	1550.50	-1149.12	142.75	1559.87	955.34	1748.96	72.78	355.06	1832.15	69.19	866.21
0.83000	-3777.92	215.56	8.73	-3786.09	197.77	3.55	-1420.65	201.88	218.04	-1455.49	218.86	220.11	-3232.47	56.08	20.04	-3329.53	103.18	52.59	-3623.27	105.70	79.02	-3607.91	86.24	99.80	-3643.28	186.36	1167.74	0.00	0.00	0.00	-3584.22	135.27	1549.63	-3046.85	176.22	1528.09	-4034.67	37.48	1550.67	-1149.12	142.75	1559.87	955.08	1748.22	72.99	355.53	1832.46	69.43	865.58
0.84000	-3777.92	215.56	8.73	-3786.09	197.77	3.55	-1420.65	201.88	218.04	-1455.49	218.86	220.11	-3232.47	56.08	20.04	-3323.03	99.37	52.11	-3623.83	104.32	82.18	-3607.12	84.44	102.17	-3647.09	186.42	1165.84	0.00	0.00	0.00	-3568.91	133.50	1547.86	-3046.85	176.22	1528.09	-4036.18	36.69	1550.83	-1149.12	142.75	1559.87	955.56	1748.68	72.97	356.44	1832.46	69.65	866.52
0.85000	-3777.92	215.56	8.73	-3786.09	197.77	3.55	-1420.65	201.88	218.04	-1455.49	218.86	220.11	-3232.47	56.08	20.04	-3316.79	95.74	51.54	-3624.43	102.98	85.38	-3606.36	82.68	104.57	-3673.08	186.67	1167.32	0.00	0.00	0.00	-3566.93	132.09	1547.60	-3046.85	176.22	1528.09	-4037.53	35.93	1550.99	-1149.12	142.75	1559.87	955.98	1748.25	73.11	354.32	1832.84	69.04	866.16
0.86000	-3777.92	215.56	8.73	-3786.09	197.77	3.55	-1420.65	201.88	218.04	-1455.49	218.86	220.11	-3232.47	56.08	20.04	-3310.85	92.28	50.89	-3625.06	101.69	88.64	-3605.63	80.95	107.01	-3666.77	183.94	1166.84	0.00	0.00	0.00	-3567.23	130.24	1545.92	-3046.85	176.22	1528.09	-4038.71	35.18	1551.15	-1149.12	142.75	1559.87	955.91	1747.64	73.34	354.05	1832.75	69.07	865.92
0.87000	-3777.92	215.56	8.73	-3786.09	197.77	3.55	-1420.65	201.88	218.04	-1455.49	218.86	220.11	-3232.47	56.08	20.04	-3305.22	89.01	50.16	-3625.73	100.43	91.94	-3604.94	79.26	109.47	-3651.92	183.77	1164.81	0.00	0.00	0.00	-3559.00	128.37	1545.14	-3046.85	176.22	1528.09	-4039.73	34.45	1551.29	-1149.12	142.75	1559.87	955.36	1746.98	73.37	354.51	1832.52	69.19	866.37
0.88000	-3777.92	215.56	8.73	-3786.09	197.77	3.55	-1420.65	201.88	218.04	-1455.49	218.86	220.11	-3232.47	56.08	20.04	-3299.93	85.93	49.34	-3626.42	99.21	95.28	-3604.27	77.59	111.96	-3672.16	182.83	1163.91	0.00	0.00	0.00	-3540.31	127.46	1543.77	-3046.85	176.22	1528.09	-4040.59	33.74	1551.43	-1149.12	142.75	1559.87	955.52	1748.07	73.07	353.94	1833.38	68.81	865.60
0.89000	-3777.92	215.56	8.73	-3786.09	197.77	3.55	-1420.65	201.88	218.04	-1455.49	218.86	220.11	-3232.47	56.08	20.04	-3295.02	83.04	48.45	-3627.15	98.03	98.67	-3603.63	75.97	114.48	-3652.42	182.05	1163.76	0.00	0.00	0.00	-3537.22	125.22	1543.08	-3046.85	176.22	1528.09	-4041.29	33.04	1551.57	-1149.12	142.75	1559.87	955.56	1748.03	73.19	355.71	1831.98	69.55	866.03
0.90000	-3777.92	215.56	8.73	-3786.09	197.77	3.55	-1420.65	201.88	218.04	-1455.49	218.86	220.11	-3232.47	56.08	20.04	-3290.50	80.35	47.47	-3627.90	96.88	102.11	-3603.01	74.37	117.03	-3655.62	180.89	1164.25	0.00	0.00	0.00	-3553.97	124.42	1542.64	-3046.85	176.22	1528.09	-4041.83	32.36	1551.70	-1149.12	142.75	1559.87	955.41	1748.65	72.82	355.40	1833.13	69.08	867.32
0.91000	-3777.92	215.56	8.73	-3786.09	197.77	3.55	-1420.65	201.88	218.04	-1455.49	218.86	220.11	-3232.47	56.08	20.04	-3286.40	77.88	46.43	-3628.68	95.78	105.58	-3602.42	72.81	119.61	-3651.26	180.45	1162.67	0.00	0.00	0.00	-3543.89	121.59	1541.66	-3046.85	176.22	1528.09	-4042.21	31.70	1551.83	-1149.12	142.75	1559.87	955.28	1748.54	72.90	355.94	1833.05	69.19	868.22
0.92000	-3777.92	215.56	8.73	-3786.09	197.77	3.55	-1420.65	201.88	218.04	-1455.49	218.86	220.11	-3232.47	56.08	20.04	-3282.74	75.61	45.30	-3629.48	94.71	109.10	-3601.86	71.28	122.21	-3607.60	179.88	1162.42	0.00	0.00	0.00	-3528.52	120.65	1540.53	-3046.85	176.22	1528.09	-4042.43	31.06	1551.95	-1149.12	142.75	1559.87	955.63	1748.47	73.11	353.90	1833.39	68.80	866.84
0.93000	-3777.92	215.56	8.73	-3786.09	197.77	3.55	-1420.65	201.88	218.04	-1455.49	218.86	220.11	-3232.47	56.08	20.04	-3279.55	73.57	44.11	-3630.31	93.68	112.66	-3601.31	69.78	124.84	-3628.44	178.33	1161.32	0.00	0.00	0.00	-3521.55	119.28	1539.78	-3046.85	176.22	1528.09	-4042.49	30.43	1552.06	-1149.12	142.75	1559.87	956.22	1747.75	73.61	355.60	1832.70	69.33	866.55
0.94000	-3777.92	215.56	8.73	-3786.09	197.77	3.55	-1420.65	201.88	218.04	-1455.49	218.86	220.11	-3232.47	56.08	20.04	-3276.87	71.75	42.84	-3631.16	92.68	116.25	-3600.79	68.31	127.49	-3614.63	175.53	1160.93	0.00	0.00	0.00	-3532.00	115.14	1539.08	-3046.85	176.22	1528.09	-4042.40	29.81	1552.17	-1149.12	142.75	1559.87	955.43	1747.48	73.40	355.57	1831.39	69.63	866.53
0.95000	-3777.92	215.56	8.73	-3786.09	197.77	3.55	-1420.65	201.88	218.04	-1455.49	218.86	220.11	-3232.47	56.08	20.04	-3274.70	70.17	41.50	-3632.03	91.72	119.89	-3600.28	66.88	130.17	-3562.89	174.74	1160.26	0.00	0.00	0.00	-3500.43	113.56	1538.59	-3046.85	176.22	1528.09	-4042.16	29.21	1552.28	-1149.12	142.75	1559.87	955.67	1747.38	73.35	355.33	1832.37	69.24	865.39
0.96000	-3777.92	215.56	8.73	-3786.09	197.77	3.55	-1420.65	201.88	218.04	-1455.49	218.86	220.11	-3232.47	56.08	20.04	-3273.09	68.83	40.09	-3632.92	90.80	123.56	-3599.79	65.48	132.87	-3567.23	173.96	1159.61	0.00	0.00	0.00	-3509.95	111.62	1538.48	-3046.85	176.22	1528.09	-4041.76	28.63	1552.38	-1149.12	142.75	1559.87	954.93	1748.05	72.95	355.78	1833.02	69.23	866.15
0.97000	-3777.92	215.56	8.73	-3786.09	197.77	3.55	-1420.65	201.88	218.04	-1455.49	218.86	220.11	-3232.47	56.08	20.04	-3272.05	67.73	38.62	-3633.82	89.91	127.27	-3599.32	64.10	135.60	-3529.47	171.03	1159.65	0.00	0.00	0.00	-3504.88	109.73	1537.87	-3046.85	176.22	1528.09	-4041.20	28.07	1552.47	-1149.12	142.75	1559.87	954.92	1749.17	72.55	355.81	1832.45	69.31	865.33
0.98000	-3777.92	215.56	8.73	-3786.09	197.77	3.55	-1420.65	201.88	218.04	-1455.49	218.86	220.11	-3232.47	56.08	20.04	-3271.61	66.88	37.09	-3634.74	89.06	131.01	-3598.86	62.76	138.34	-3534.45	171.26	1160.03	0.00	0.00	0.00	-3498.91	107.90	1538.26	-3046.85	176.22	1528.09	-4040.49	27.52	1552.56	-1149.12	142.75	1559.87	955.66	1748.57	72.94	354.76	1833.53	68.88	866.62
0.99000	-3777.92	215.56	8.73	-3786.09	197.77	3.55	-1420.65	201.88	218.04	-1455.49	218.86	220.11	-3232.47	56.08	20.04	-3271.80	66.29	35.49	-3635.67	88.24	134.79	-3598.41	61.45	141.11	-3531.52	168.87	1158.18	0.00	0.00	0.00	-3487.10	104.74	1538.77	-3046.85	176.22	1528.09	-4039.64	26.98	1552.65	-1149.12	142.75	1559.87	955.65	1749.08	72.80	354.45	1833.59	68.83	866.82
1.00000	-3777.92	215.56	8.73	-3786.09	197.77	3.55	-1420.65	201.88	218.04	-1455.49	218.86	220.11	-3232.47	56.08	20.04	-3272.63	65.96	33.82	-3636.62	87.45	138.60	-3597.98	60.17	143.90	-3532.48	168.36	1159.56	0.00	0.00	0.00	-3498.54	103.23	1539.79	-3046.85	176.22	1528.09	-4038.63	26.47	1552.73	-1149.12	142.75	1559.87	954.57	1748.98	72.77	355.67	1832.15	69.27	866.53
1.01000	-3777.92	215.56	8.73	-3786.09	197.77	3.55	-1420.65	201.88	218.04	-1455.49	218.86	220.11	-3232.47	56.08	20.04	-3267.00	66.83	32.33	-3637.57	86.70	142.44	-3597.56	58.92	146.71	-3517.79	165.93	1161.59	0.00	0.00	0.00	-3460.99	100.77	1540.00	-3046.85	176.22	1528.09	-4037.47	25.96	1552.81	-1149.12	142.75	1559.87	954.91	1749.17	72.63	355.80	1831.84	69.32	867.13
1.02000	-3777.92	215.56	8.73	-3786.09	197.77	3.55	-1420.65	201.88	218.04	-1455.49	218.86	220.11	-3232.51	56.08	20.03	-3277.95	64.31	28.49	-3638.54	85.98	146.31	-3597.14	57.70	149.54	-3496.54	165.47	1162.51	0.00	0.00	0.00	-3449.91	97.56	1541.40	-3046.85	176.22	1528.09	-4036.16	25.47	1552.88	-1149.12	142.75	1559.87	955.00	1748.40	72.98	355.13	1831.86	69.33	866.95
1.03000	-3777.92	215.56	8.73	-3786.09	197.77	3.55	-1420.65	201.88	218.04	-1455.49	218.86	220.11	-3273.66	54.50	12.10	-3275.47	65.63	28.10	-3639.51	85.30	150.22	-3596.74	56.51	152.39	-3511.13	163.83	1164.16	0.00	0.00	0.00	-3451.81	96.15	1542.02	-3046.85	176.22	1528.09	-4034.70	25.00	1552.94	-1149.12	142.75	1559.87	954.26	1749.32	72.44	354.14	1832.54	69.09	866.40
1.04000	-3777.92	215.56	8.73	-3786.09	197.77	3.55	-1420.65	201.88	218.04	-1455.49	218.86	220.11	-3280.33	57.76	7.87	-3280.92	67.20	25.31	-3640.48	84.64	154.15	-3596.34	55.35	155.26	-3493.63	161.48	1166.64	0.00	0.00	0.00	-3447.65	94.16	1542.97	-3046.85	176.22	1528.09	-4033.09	24.54	1553.00	-1149.12	142.75	1559.87	954.59	1748.38	72.80	354.92	1832.57	69.13	866.33
1.05000	-3777.90	215.56	8.73	-3786.09	197.77	3.55	-1420.65	201.88	218.04	-1455.49	218.86	220.11	-3278.79	58.29	9.63	-3290.75	65.48	22.74	-3641.46	84.02	158.11	-3595.94	54.21	158.15	-3483.02	159.51	1167.22	0.00	0.00	0.00	-3435.79	92.34	1544.35	-3046.85	176.22	1528.09	-4031.34	24.10	1553.06	-1149.12	142.75	1559.87	955.21	1748.21	72.95	354.51	1832.69	69.14	866.33
1.06000	-3753.21	214.47	13.77	-3786.09	197.77	3.55	-1420.65	201.88	218.04	-1455.49	218.86	220.11	-3235.63	56.65	14.41	-3277.33	64.87	25.27	-3642.45	83.44	162.10	-3595.55	53.11	161.05	-3449.44	156.89	1169.34	0.00	0.00	0.00	-3431.24	89.46	1545.89	-3046.85	176.22	1528.09	-4029.44	23.67	1553.11	-1149.12	142.75	1559.87	955.68	1748.21	73.22	356.15	1832.56	69.34	865.62
1.07000	-3789.33	215.93	6.94	-3786.09	197.77	3.55	-1420.65	201.88	218.04	-1455.49	218.86	220.11	-3262.84	57.20	12.16	-3269.59	64.49	25.55	-3643.43	82.88	166.12	-3595.16	52.04	163.97	-3475.15	155.35	1171.44	0.00	0.00	0.00	-3421.23	87.32	1546.78	-3046.85	176.22	1528.09	-4027.40	23.26	1553.16	-1149.12	142.75	1559.87	955.51	1748.42	73.06	356.16	1830.58	69.98	867.09
1.08000	-3796.57	216.93	4.61	-3784.68	199.95	2.64	-1420.65	201.88	218.04	-1455.49	218.86	220.11	-3268.84	56.79	6.69	-3265.21	63.49	25.01	-3644.42	82.35	170.15	-3594.78	50.99	166.91	-3437.80	152.47	1174.09	0.00	0.00	0.00	-3400.20	86.02	1547.25	-3046.85	176.22	1528.09	-4025.22	22.86	1553.20	-1149.12	142.75	1559.87	957.15	1747.82	73.44	354.28	1832.40	68.94	867.59
1.09000	-3795.63	216.33	1.92	-3771.82	199.66	2.03	-1420.65	201.88	218.04	-1455.49	218.86	220.11	-3260.56	57.29	10.72	-3286.45	63.94	20.70	-3645.40	81.86	174.22	-3594.39	49.97	169.86	-3409.07	150.35	1176.54	0.00	0.00	0.00	-3398.94	84.52	1549.16	-3046.85	176.22	1528.09	-4022.89	22.47	1553.24	-1149.12	142.75	1559.87	957.10	1748.55	73.23	354.77	1833.35	68.69	866.42
1.10000	-3756.56	218.13	5.67	-3755.10	201.84	3.49	-1420.65	201.88	218.04	-1455.49	218.86	220.11	-3238.26	57.78	14.16	-3294.38	63.75	20.14	-3646.38	81.39	178.30	-3594.00	48.98	172.82	-3416.64	147.57	1178.50	0.00	0.00	0.00	-3401.98	81.90	1549.47	-3046.85	176.22	1528.09	-4020.41	22.10	1553.28	-1149.12	142.75	1559.87	956.12	1747.47	73.40	356.03	1831.10	69.72	865.73
1.11000	-3769.39	221.65	-0.07	-3752.65	202.04	3.70	-1420.65	201.88	218.04	-1455.49	218.86	220.11	-3264.95	57.25	9.35	-3274.01	65.30	22.26	-3647.35	80.95	182.41	-3593.60	48.02	175.80	-3434.46	144.19	1179.39	0.00	0.00	0.00	-3397.57	80.97	1550.03	-3046.85	176.22	1528.09	-4017.80	21.75	1553.31	-1149.12	142.75	1559.87	955.07	1749.07	72.84	353.81	1832.47	68.89	866.58
1.12000	-3743.06	222.27	0.81	-3755.60	203.53	2.98	-1420.65	201.88	218.04	-1455.49	218.86	220.11	-3232.25	59.70	14.70	-3293.39	65.54	19.47	-3648.31	80.55	186.54	-3593.20	47.08	178.80	-3430.85	143.19	1179.59	0.00	0.00	0.00	-3378.36	79.40	1550.63	-3046.85	176.22	1528.09	-4015.05	21.40	1553.34	-1149.12	142.75	1559.87	954.43	1748.07	72.92	355.09	1832.24	69.36	867.64
1.13000	-3746.92	223.34	-3.87	-3735.37	204.13	6.92	-1420.65	201.88	218.04	-1455.49	218.86	220.11	-3223.88	57.57	15.05	-3292.12	63.93	19.62	-3649.27	80.17	190.69	-3592.80	46.17	181.80	-3386.66	140.71	1181.39	0.00	0.00	0.00	-3391.75	78.33	1552.31	-3046.85	176.22	1528.09	-4012.15	21.07	1553.36	-1149.12	142.75	1559.87	955.92	1747.95	73.25	354.64	1833.46	69.00	866.92
1.14000	-3719.26	221.95	-0.75	-3739.86	204.82	5.05	-1420.65	201.88	218.04	-1455.49	218.86	220.11	-3285.17	57.63	5.94	-3273.48	65.98	23.97	-3650.22	79.82	194.86	-3592.38	45.29	184.82	-3390.88	139.26	1182.65	0.00	0.00	0.00	-3368.97	78.24	1550.98	-3046.85	176.22	1528.09	-4009.12	20.76	1553.38	-1149.12	142.75	1559.87	954.47	1748.86	72.67	353.73	1832.90	68.75	866.39
1.15000	-3708.44	220.63	0.46	-3715.53	203.37	9.50	-1420.65	201.88	218.04	-1455.49	218.86	220.11	-3251.17	57.69	9.76	-3281.89	65.26	21.85	-3651.15	79.50	199.05	-3591.96	44.44	187.85	-3380.43	136.84	1182.06	0.00	0.00	0.00	-3366.15	75.06	1551.80	-3046.85	176.22	1528.09	-4005.95	20.46	1553.39	-1149.12	142.75	1559.87	955.53	1748.07	73.09	354.95	1831.65	69.29	866.69
1.16000	-3676.11	218.49	4.55	-3712.48	203.19	9.56	-1420.65	201.88	218.04	-1455.49	218.86	220.11	-3249.59	57.41	10.80	-3243.61	65.56	28.48	-3652.07	79.21	203.25	-3591.53	43.61	190.89	-3393.34	135.51	1183.04	0.00	0.00	0.00	-3360.22	73.56	1552.95	-3046.85	176.22	1528.09	-4002.64	20.17	1553.40	-1149.12	142.75	1559.87	955.53	1747.41	73.26	353.80	1831.73	69.22	867.52
1.17000	-3675.84	215.99	2.33	-3671.00	200.51	15.41	-1420.65	201.88	218.04	-1455.49	218.86	220.11	-3254.41	57.23	11.54	-3278.73	64.99	23.57	-3652.98	78.95	207.47	-3591.09	42.81	193.93	-3403.42	134.41	1182.70	0.00	0.00	0.00	-3350.33	72.35	1553.72	-3046.85	176.22	1528.09	-3999.20	19.89	1553.40	-1149.12	142.75	1559.87	954.80	1747.84	72.98	355.37	1831.74	69.54	866.47
1.18000	-3648.29	212.33	4.12	-3648.57	197.52	18.01	-1420.65	201.88	218.04	-1455.49	218.86	220.11	-3224.66	56.55	14.94	-3290.45	65.66	21.56	-3653.87	78.71	211.71	-3590.63	42.03	196.99	-3357.44	132.37	1183.13	0.00	0.00	0.00	-3350.44	71.17	1555.12	-3046.85	176.22	1528.09	-3995.62	19.63	1553.41	-1149.12	142.75	1559.87	955.74	1747.98	73.16	354.62	1831.82	69.27	867.11
1.19000	-3597.17	208.27	9.44	-3648.15	194.13	17.22	-1420.65	201.88	218.04	-1455.49	218.86	220.11	-3241.49	56.06	12.88	-3273.30	65.78	24.71	-3654.74	78.50	215.96	-3590.16	41.28	200.06	-3333.58	131.95	1183.88	0.00	0.00	0.00	-3347.69	69.61	1555.72	-3046.85	176.22	1528.09	-3991.91	19.38	1553.40	-1149.12	142.75	1559.87	955.88	1748.42	73.16	354.89	1831.43	69.44	867.43
1.20000	-3586.35	204.59	8.47	-3636.63	193.39	16.41	-1420.65	201.88	218.04	-1455.49	218.86	220.11	-3254.03	57.41	12.60	-3271.78	65.98	25.72	-3655.59	78.31	220.22	-3589.67	40.55	203.13	-3359.99	130.78	1183.88	0.00	0.00	0.00	-3320.54	68.84	1554.53	-3046.85	176.22	1528.09	-3988.06	19.15	1553.40	-1149.12	142.75	1559.87	955.09	1748.75	72.93	355.21	1832.17	69.28	867.00
1.21000	-3572.59	201.78	8.27	-3609.14	189.83	19.57	-1420.65	201.88	218.04	-1455.49	218.86	220.11	-3237.70	57.10	16.75	-3254.49	66.37	28.25	-3656.43	78.15	224.49	-3589.17	39.85	206.21	-3331.59	129.57	1186.16	0.00	0.00	0.00	-3295.89	67.65	1556.02	-3046.85	176.22	1528.09	-3984.08	18.93	1553.39	-1149.12	142.75	1559.87	954.55	1748.86	72.69	354.29	1833.16	69.00	866.40
1.22000	-3546.55	199.03	9.75	-3595.50	187.38	18.37	-1420.65	201.88	218.04	-1455.49	218.86	220.11	-3233.72	57.35	14.89	-3293.87	65.52	22.21	-3657.23	78.02	228.78	-3588.64	39.18	209.30	-3338.64	128.28	1186.50	0.00	0.00	0.00	-3301.28	66.63	1556.69	-3046.85	176.22	1528.09	-3979.97	18.72	1553.37	-1149.12	142.75	1559.87	955.92	1749.35	72.68	354.04	1834.18	68.69	866.19
1.23000	-3515.61	197.30	11.70	-3542.73	187.00	23.51	-1420.65	201.88	218.04	-1455.49	218.86	220.11	-3256.28	58.53	12.83	-3267.40	64.31	27.73	-3658.02	77.91	233.08	-3588.10	38.53	212.39	-3306.27	127.16	1186.91	0.00	0.00	0.00	-3291.09	65.09	1556.64	-3046.85	176.22	1528.09	-3975.73	18.52	1553.36	-1149.12	142.75	1559.87	955.80	1749.41	72.78	355.70	1832.91	69.17	865.51
1.24000	-3489.08	197.00	12.82	-3511.88	185.97	24.65	-1420.65	201.88	218.04	-1455.49	218.86	220.11	-3265.19	57.24	12.35	-3252.87	65.93	30.50	-3658.78	77.83	237.38	-3587.54	37.90	215.49	-3315.99	128.12	1187.91	0.00	0.00	0.00	-3284.24	64.89	1556.97	-3046.85	176.22	1528.09	-3971.35	18.33	1553.34	-1149.12	142.75	1559.87	955.15	1748.74	72.89	355.33	1833.12	68.93	865.38
1.25000	-3460.04	196.06	14.41	-3481.39	186.60	25.81	-1420.65	201.88	218.04	-1455.49	218.86	220.11	-3240.78	58.42	16.82	-3264.01	66.33	28.13	-3659.51	77.77	241.69	-3586.95	37.30	218.60	-3312.30	126.19	1188.02	0.00	0.00	0.00	-3276.92	63.47	1557.22	-3046.85	176.22	1528.09	-3966.85	18.16	1553.31	-1149.12	142.75	1559.87	955.68	1748.18	73.18	354.96	1832.15	69.34	866.32
1.26000	-3450.05	196.97	12.21	-3437.30	187.03	27.85	-1420.65	201.88	218.04	-1455.49	218.86	220.11	-3218.82	60.15	21.17	-3282.02	66.74	26.10	-3660.21	77.74	246.01	-3586.34	36.72	221.70	-3319.35	127.02	1189.07	0.00	0.00	0.00	-3259.22	62.85	1557.10	-3046.85	176.22	1528.09	-3962.22	18.00	1553.28	-1149.12	142.75	1559.87	954.87	1748.29	73.07	354.65	1833.42	69.02	866.22
1.27000	-3393.04	198.09	17.37	-3391.59	188.28	31.88	-1420.65	201.88	218.04	-1455.49	218.86	220.11	-3253.48	60.57	15.93	-3274.74	66.82	28.59	-3660.88	77.73	250.34	-3585.70	36.17	224.81	-3307.27	129.05	1188.93	0.00	0.00	0.00	-3245.02	62.65	1555.63	-3046.85	176.22	1528.09	-3957.46	17.85	1553.25	-1149.12	142.75	1559.87	955.40	1748.12	73.09	354.67	1831.21	69.55	866.79
1.28000	-3375.25	198.94	16.02	-3366.07	190.25	31.56	-1420.65	201.88	218.04	-1455.49	218.86	220.11	-3276.79	60.40	13.11	-3262.96	67.47	30.81	-3661.52	77.74	254.67	-3585.04	35.64	227.92	-3268.18	126.50	1189.12	0.00	0.00	0.00	-3235.21	62.33	1555.49	-3046.85	176.22	1528.09	-3952.58	17.72	1553.22	-1149.12	142.75	1559.87	955.73	1748.30	73.23	356.13	1831.31	69.70	866.65
1.29000	-3343.43	202.61	16.19	-3338.39	191.98	31.00	-1420.65	201.88	218.04	-1455.49	218.86	220.11	-3244.43	62.81	19.07	-3275.20	68.90	30.25	-3662.12	77.78	259.00	-3584.34	35.13	231.04	-3269.15	125.06	1189.34	0.00	0.00	0.00	-3234.92	62.19	1554.39	-3046.85	176.22	1528.09	-3947.57	17.59	1553.18	-1149.12	142.75	1559.87	954.42	1748.55	72.87	355.89	1832.94	69.18	865.74
1.30000	-3290.98	203.14	21.20	-3311.81	194.78	28.99	-1420.65	201.88	218.04	-1455.49	218.86	220.11	-3270.78	63.86	16.09	-3234.84	70.41	38.64	-3662.69	77.83	263.34	-3583.62	34.65	234.15	-3279.78	124.79	1187.34	0.00	0.00	0.00	-3231.35	62.15	1554.44	-3046.85	176.22	1528.09	-3942.43	17.48	1553.14	-1149.12	142.75	1559.87	955.09	1748.99	73.06	355.57	1833.39	68.99	866.87
1.31000	-3288.62	204.85	17.66	-3308.65	197.95	25.12	-1420.65	201.88	218.04	-1455.49	218.86	220.11	-3265.37	64.74	18.36	-3251.14	72.26	36.05	-3663.22	77.91	267.68	-3582.87	34.18	237.27	-3249.35	124.20	1186.93	0.00	0.00	0.00	-3223.23	61.11	1553.94	-3046.85	176.22	1528.09	-3937.17	17.38	1553.09	-1149.12	142.75	1559.87	955.17	1748.52	72.97	354.58	1832.59	69.10	866.84
1.32000	-3247.99	208.72	20.05	-3282.04	199.22	23.36	-1420.65	201.88	218.04	-1455.49	218.86	220.11	-3271.55	65.59	16.26	-3276.64	73.13	32.44	-3663.72	78.02	272.02	-3582.08	33.74	240.39	-3231.58	126.42	1186.23	0.00	0.00	0.00	-3219.26	62.17	1553.07	-3046.85	176.22	1528.09	-3931.79	17.29	1553.04	-1149.12	142.75	1559.87	955.20	1747.95	73.07	356.47	1832.03	69.67	865.49
1.33000	-3213.27	210.38	19.14	-3244.67	201.10	24.79	-1420.65	201.88	218.04	-1455.49	218.86	220.11	-3267.92	63.61	15.84	-3282.06	72.05	31.86	-3664.17	78.14	276.36	-3581.26	33.33	243.50	-3239.08	125.05	1185.46	0.00	0.00	0.00	-3203.58	61.16	1552.47	-3046.85	176.22	1528.09	-3926.29	17.21	1552.99	-1149.12	142.75	1559.87	956.37	1747.94	73.30	356.07	1831.74	69.72	866.50
1.34000	-3181.71	211.50	20.38	-3194.82	202.50	25.51	-1420.65	201.88	218.04	-1455.49	218.86	220.11	-3271.08	62.44	14.93	-3271.89	71.98	30.56	-3664.58	78.28	280.70	-3580.41	32.93	246.62	-3224.96	123.80	1184.61	0.00	0.00	0.00	-3192.21	61.62	1550.55	-3046.85	176.22	1528.09	-3920.66	17.14	1552.94	-1149.12	142.75	1559.87	955.73	1747.94	73.14	354.96	1831.96	69.38	866.56
1.35000	-3150.20	213.32	20.38	-3166.34	203.89	24.31	-1420.65	201.88	218.04	-1455.49	218.86	220.11	-3288.11	62.12	12.26	-3273.68	71.20	28.70	-3664.95	78.45	285.03	-3579.52	32.56	249.73	-3209.73	124.26	1183.64	0.00	0.00	0.00	-3189.53	61.55	1549.94	-3046.85	176.22	1528.09	-3914.91	17.08	1552.88	-1149.12	142.75	1559.87	955.80	1747.48	73.31	354.59	1832.26	69.01	867.10
1.36000	-3119.84	213.08	20.06	-3149.81	204.84	21.62	-1420.65	201.88	218.04	-1455.49	218.86	220.11	-3238.72	61.85	16.76	-3266.80	69.47	27.58	-3665.27	78.63	289.37	-3578.59	32.20	252.84	-3195.40	124.55	1181.95	0.00	0.00	0.00	-3176.82	62.33	1549.72	-3046.85	176.22	1528.09	-3909.05	17.04	1552.82	-1149.12	142.75	1559.87	955.28	1749.06	72.70	354.80	1833.74	68.51	865.85
1.37000	-3073.86	213.67	22.83	-3092.19	205.56	24.88	-1420.65	201.88	218.04	-1455.49	218.86	220.11	-3241.74	58.34	15.24	-3272.14	66.12	24.33	-3665.55	78.84	293.70	-3577.62	31.87	255.94	-3212.66	125.16	1181.82	0.00	0.00	0.00	-3153.25	62.47	1547.80	-3046.85	176.22	1528.09	-3903.06	17.00	1552.76	-1149.12	142.75	1559.87	955.19	1748.66	72.90	354.60	1834.15	68.41	866.35
1.38000	-3066.90	213.60	18.50	-3100.61	204.72	17.93	-1420.65	201.88	218.04	-1455.49	218.86	220.11	-3253.14	58.82	10.29	-3296.43	65.09	19.39	-3665.78	79.06	298.02	-3576.61	31.56	259.04	-3201.58	124.39	1180.67	0.00	0.00	0.00	-3146.55	63.18	1546.59	-3046.85	176.22	1528.09	-3896.96	16.98	1552.69	-1149.12	142.75	1559.87	953.74	1749.20	72.49	354.92	1832.85	68.96	865.88
1.39000	-3049.53	213.20	18.03	-3029.94	205.62	24.38	-1420.65	201.88	218.04	-1455.49	218.86	220.11	-3256.48	58.02	9.73	-3292.32	65.98	20.86	-3665.95	79.31	302.34	-3575.56	31.27	262.14	-3189.41	124.16	1179.39	0.00	0.00	0.00	-3152.74	63.17	1546.01	-3046.85	176.22	1528.09	-3890.74	16.96	1552.62	-1149.12	142.75	1559.87	955.41	1748.50	73.07	355.31	1831.89	69.40	866.68
1.40000	-3003.78	211.20	23.10	-3010.93	204.58	23.55	-1420.65	201.88	218.04	-1455.49	218.86	220.11	-3217.67	56.40	14.79	-3271.67	65.15	22.69	-3666.08	79.57	306.65	-3574.46	31.00	265.23	-3194.09	124.69	1177.62	0.00	0.00	0.00	-3136.98	63.23	1544.78	-3046.85	176.22	1528.09	-3884.40	16.96	1552.55	-1149.12	142.75	1559.87	956.05	1749.03	72.89	354.73	1831.73	69.41	866.23
1.41000	-2961.35	211.10	29.34	-2992.87	205.23	22.89	-1420.65	201.88	218.04	-1455.49	218.86	220.11	-3248.69	55.75	11.47	-3276.97	63.70	22.02	-3666.16	79.85	310.96	-3573.32	30.76	268.31	-3181.26	125.11	1178.05	0.00	0.00	0.00	-3126.79	63.58	1543.88	-3046.85	176.22	1528.09	-3877.95	16.97	1552.47	-1149.12	142.75	1559.87	955.57	1748.77	73.03	355.18	1831.44	69.53	866.06
1.42000	-2927.11	211.02	31.04	-2981.57	203.12	22.99	-1420.65	201.88	218.04	-1455.49	218.86	220.11	-3264.57	54.47	7.63	-3278.80	64.22	22.24	-3666.18	80.15	315.25	-3572.13	30.53	271.39	-3162.53	125.74	1176.67	0.00	0.00	0.00	-3124.72	64.09	1542.95	-3046.85	176.22	1528.09	-3871.38	16.98	1552.39	-1149.12	142.75	1559.87	955.36	1748.45	73.06	355.07	1831.15	69.59	866.05
1.43000	-2895.62	210.86	32.42	-2945.80	203.67	28.49	-1420.65	201.88	218.04	-1455.49	218.86	220.11	-3219.62	55.30	14.43	-3277.26	63.15	22.06	-3666.14	80.46	319.54	-3570.90	30.32	274.46	-3159.36	126.03	1175.78	0.00	0.00	0.00	-3107.73	64.96	1541.65	-3046.85	176.22	1528.09	-3864.70	17.01	1552.31	-1149.12	142.75	1559.87	955.32	1748.87	72.78	355.01	1833.06	69.12	866.64
1.44000	-2866.76	210.65	33.51	-2916.35	202.21	35.89	-1420.65	201.88	218.04	-1455.49	218.86	220.11	-3233.97	53.83	12.65	-3298.09	62.27	18.47	-3666.05	80.79	323.81	-3569.61	30.13	277.52	-3132.88	126.88	1175.00	0.00	0.00	0.00	-3098.03	65.75	1540.08	-3046.85	176.22	1528.09	-3857.91	17.05	1552.23	-1149.12	142.75	1559.87	953.50	1749.05	72.36	354.76	1832.56	69.17	866.68
1.45000	-2840.43	210.37	34.32	-2888.31	201.82	38.44	-1420.65	201.88	218.04	-1455.49	218.86	220.11	-3248.14	54.00	10.53	-3284.09	62.94	20.92	-3665.89	81.14	328.07	-3568.28	29.96	280.58	-3140.69	125.40	1173.35	0.00	0.00	0.00	-3093.86	66.68	1539.16	-3046.85	176.22	1528.09	-3851.00	17.10	1552.14	-1149.12	142.75	1559.87	954.79	1748.89	72.70	354.97	1833.55	68.84	866.49
1.46000	-2816.52	210.04	34.87	-2864.34	201.70	40.56	-1420.65	201.88	218.04	-1455.49	218.86	220.11	-3206.25	54.48	17.78	-3309.97	62.62	16.61	-3665.68	81.51	332.32	-3566.89	29.81	283.62	-3122.14	126.24	1172.45	0.00	0.00	0.00	-3082.81	67.58	1538.50	-3046.85	176.22	1528.09	-3843.99	17.15	1552.06	-1149.12	142.75	1559.87	956.17	1747.11	73.54	355.36	1831.94	69.45	866.63
1.47000	-2794.92	209.66	35.17	-2844.07	201.81	42.26	-1420.65	201.88	218.04	-1455.49	218.86	220.11	-3221.49	54.37	14.94	-3273.04	62.56	23.15	-3665.40	81.89	336.55	-3565.45	29.67	286.65	-3116.66	128.33	1170.36	0.00	0.00	0.00	-3062.55	68.38	1536.60	-3046.85	176.22	1528.09	-3836.86	17.22	1551.97	-1149.12	142.75	1559.87	954.98	1748.29	73.02	354.48	1831.83	69.33	866.46
1.48000	-2775.51	209.24	35.26	-2827.17	202.09	43.57	-1420.65	201.88	218.04	-1455.49	218.86	220.11	-3222.44	54.86	14.47	-3283.13	61.67	20.20	-3665.06	82.29	340.77	-3563.95	29.56	289.68	-3094.17	127.32	1169.97	0.00	0.00	0.00	-3057.38	69.00	1535.35	-3046.85	176.22	1528.09	-3829.63	17.29	1551.87	-1149.12	142.75	1559.87	956.33	1748.21	73.23	354.29	1832.25	69.05	866.89
1.49000	-2758.20	208.78	35.13	-2813.28	202.53	44.50	-1420.65	201.88	218.04	-1455.49	218.86	220.11	-3225.50	53.73	14.82	-3317.59	61.00	15.52	-3664.66	82.70	344.97	-3562.40	29.46	292.69	-3101.95	127.47	1168.70	0.00	0.00	0.00	-3056.46	70.97	1534.21	-3046.85	176.22	1528.09	-3822.28	17.38	1551.78	-1149.12	142.75	1559.87	955.11	1748.80	72.62	355.29	1831.31	69.58	867.22
1.50000	-2742.88	208.29	34.82	-2802.04	203.06	45.06	-1420.65	201.88	218.04	-1455.49	218.86	220.11	-3227.80	53.17	14.36	-3286.39	62.54	20.54	-3664.19	83.13	349.16	-3560.79	29.39	295.69	-3086.79	129.11	1167.64	0.00	0.00	0.00	-3048.94	71.22	1533.88	-3046.85	176.22	1528.09	-3814.83	17.47	1551.68	-1149.12	142.75	1559.87	954.16	1749.22	72.43	355.58	1831.59	69.59	867.58
1.51000	-2729.43	207.76	34.34	-2793.10	203.67	45.28	-1420.65	201.88	218.04	-1455.49	218.86	220.11	-3219.19	53.90	14.75	-3274.52	61.28	22.05	-3663.64	83.57	353.32	-3559.13	29.33	298.67	-3097.25	129.81	1166.52	0.00	0.00	0.00	-3036.20	72.47	1533.00	-3046.85	176.22	1528.09	-3807.27	17.57	1551.58	-1149.12	142.75	1559.87	955.58	1749.87	72.59	354.11	1832.86	69.02	866.38
1.52000	-2717.75	207.22	33.70	-2786.12	204.29	45.15	-1420.65	201.88	218.04	-1455.49	218.86	220.11	-3223.21	53.15	14.38	-3269.18	62.76	23.66	-3663.03	84.03	357.47	-3557.40	29.28	301.65	-3088.28	130.08	1166.04	0.00	0.00	0.00	-3018.82	74.51	1531.48	-3046.81	176.22	1528.09	-3799.61	17.69	1551.47	-1149.12	142.75	1559.87	956.06	1749.58	72.67	355.03	1832.27	69.30	866.14
1.53000	-2707.73	206.65	32.94	-2780.73	204.91	44.71	-1420.65	201.88	218.04	-1455.49	218.86	220.11	-3239.74	53.13	12.74	-3279.55	61.06	22.25	-3662.35	84.50	361.60	-3555.61	29.26	304.61	-3072.15	131.96	1165.16	0.00	0.00	0.00	-3026.66	75.40	1531.34	-3012.34	177.89	1527.01	-3791.84	17.81	1551.37	-1149.12	142.75	1559.87	956.21	1749.59	72.81	356.55	1830.46	69.91	866.72
1.54000	-2699.26	206.08	32.05	-2776.58	205.47	43.96	-1420.65	201.88	218.04	-1455.49	218.86	220.11	-3207.12	53.07	17.16	-3272.88	60.85	22.95	-3661.59	84.98	365.71	-3553.76	29.25	307.55	-3069.08	132.34	1165.08	0.00	0.00	0.00	-3010.82	76.68	1530.47	-2946.38	181.14	1525.04	-3783.97	17.93	1551.26	-1149.12	142.75	1559.87	955.95	1747.91	73.18	355.96	1831.87	69.55	865.95
1.55000	-2692.24	205.49	31.07	-2773.33	205.94	42.93	-1420.65	201.88	218.04	-1455.49	218.86	220.11	-3244.50	53.35	14.05	-3258.16	60.52	26.26	-3660.76	85.47	369.79	-3551.84	29.26	310.48	-3049.19	131.90	1164.59	0.00	0.00	0.00	-2994.23	78.37	1530.13	-2886.06	184.22	1523.43	-3775.99	18.07	1551.15	-1149.12	142.75	1559.87	955.62	1748.26	73.07	354.20	1833.58	68.79	866.78
1.56000	-2686.55	204.90	30.01	-2770.62	206.27	41.62	-1420.65	201.88	218.04	-1455.49	218.86	220.11	-3262.24	51.49	9.53	-3279.25	60.21	22.56	-3659.85	85.98	373.85	-3549.86	29.28	313.39	-3035.47	132.96	1165.53	0.00	0.00	0.00	-2987.73	78.75	1529.69	-2831.19	187.13	1522.17	-3767.91	18.22	1551.04	-1149.12	142.75	1559.87	955.34	1748.38	73.06	355.33	1831.16	69.76	865.59
1.57000	-2682.09	204.31	28.89	-2768.09	206.44	40.05	-1420.65	201.88	218.04	-1455.49	218.86	220.11	-3249.21	52.57	11.91	-3247.83	60.25	27.68	-3658.86	86.50	377.89	-3547.81	29.32	316.28	-3006.73	134.19	1166.85	0.00	0.00	0.00	-2985.10	80.33	1529.21	-2781.53	189.87	1521.24	-3759.73	18.37	1550.93	-1149.12	142.75	1559.87	955.75	1747.39	73.24	355.15	1832.17	69.37	866.37
1.58000	-2678.75	203.73	27.73	-2765.40	206.39	38.24	-1420.65	201.88	218.04	-1455.49	218.86	220.11	-3271.76	51.21	9.28	-3290.18	60.72	21.09	-3657.80	87.03	381.90	-3545.69	29.38	319.16	-2987.84	135.66	1167.92	0.00	0.00	0.00	-2982.03	82.24	1529.38	-2736.88	192.46	1520.61	-3751.45	18.53	1550.81	-1149.12	142.75	1559.87	954.89	1748.32	72.75	355.71	1831.75	69.71	866.49
1.59000	-2676.41	203.16	26.54	-2762.19	206.10	36.21	-1420.65	201.88	218.04	-1455.49	218.86	220.11	-3240.40	53.77	13.69	-3274.85	61.12	24.84	-3656.65	87.58	385.88	-3543.50	29.45	322.02	-2999.87	135.78	1168.18	0.00	0.00	0.00	-2971.50	83.49	1530.13	-2697.02	194.90	1520.28	-3743.07	18.70	1550.70	-1149.12	142.75	1559.87	955.26	1747.54	73.26	355.42	1831.49	69.43	865.60
1.60000	-2674.99	202.60	25.34	-2758.11	205.51	33.96	-1420.65	201.88	218.04	-1455.49	218.86	220.11	-3232.27	52.97	15.44	-3258.45	59.97	29.28	-3655.42	88.13	389.84	-3541.24	29.54	324.86	-3008.17	137.28	1169.72	0.00	0.00	0.00	-2966.13	84.80	1530.72	-2661.73	197.19	1520.23	-3734.59	18.88	1550.58	-1149.12	142.75	1559.87	955.55	1748.71	72.90	356.42	1830.77	69.95	866.07
1.61000	-2674.35	202.07	24.16	-2752.81	204.60	31.52	-1420.65	201.88	218.04	-1455.49	218.86	220.11	-3219.79	50.71	18.68	-3254.41	59.92	30.76	-3654.10	88.70	393.77	-3538.91	29.65	327.68	-2997.20	139.11	1170.96	0.00	0.00	0.00	-2950.35	86.55	1531.53	-2630.80	199.34	1520.43	-3726.02	19.07	1550.46	-1149.12	142.75	1559.87	955.55	1748.76	72.84	355.13	1833.06	69.16	866.72
1.62000	-2674.40	201.56	23.00	-2745.94	203.31	28.89	-1420.65	201.88	218.04	-1455.49	218.86	220.11	-3263.72	51.11	11.13	-3219.39	60.47	38.43	-3652.70	89.27	397.67	-3536.50	29.76	330.48	-2977.28	141.00	1173.18	0.00	0.00	0.00	-2941.55	88.66	1532.40	-2604.00	201.35	1520.87	-3717.34	19.26	1550.34	-1149.12	142.75	1559.87	956.11	1747.91	73.26	353.56	1833.19	68.95	866.78
1.63000	-2675.03	201.09	21.90	-2752.75	198.24	21.49	-1420.65	201.88	218.04	-1455.49	218.86	220.11	-3264.61	52.14	12.31	-3208.78	59.01	41.15	-3651.21	89.86	401.54	-3534.02	29.90	333.27	-2952.82	141.93	1173.65	0.00	0.00	0.00	-2931.45	89.78	1534.43	-2581.13	203.23	1521.53	-3708.57	19.46	1550.21	-1149.12	142.75	1559.87	955.93	1748.87	72.97	354.33	1833.16	69.09	866.68
1.64000	-2676.13	200.65	20.85	-2725.19	196.91	20.18	-1420.65	201.88	218.04	-1455.49	218.86	220.11	-3272.44	49.63	11.42	-3188.70	58.38	45.62	-3649.63	90.45	405.38	-3531.46	30.05	336.02	-2946.26	143.49	1176.53	0.00	0.00	0.00	-2923.14	92.09	1536.07	-2561.96	204.98	1522.39	-3699.71	19.67	1550.09	-1149.12	142.75	1559.87	955.31	1748.38	73.08	355.08	1832.83	69.28	866.62
1.65000	-2677.59	200.25	19.90	-2706.16	195.29	19.88	-1420.65	201.88	218.04	-1455.49	218.86	220.11	-3244.52	49.99	16.99	-3183.46	58.58	46.22	-3647.97	91.05	409.19	-3528.82	30.21	338.76	-2948.60	145.10	1178.49	0.00	0.00	0.00	-2905.50	93.59	1538.14	-2546.28	206.61	1523.44	-3690.74	19.89	1549.96	-1149.12	142.75	1559.87	955.71	1747.32	73.51	355.03	1833.63	69.02	866.06
1.66000	-2679.30	199.90	19.04	-2707.02	197.40	17.42	-1420.65	201.88	218.04	-1455.49	218.86	220.11	-3240.79	49.68	15.29	-3191.16	59.18	43.43	-3646.20	91.67	412.96	-3526.11	30.38	341.47	-2919.45	145.63	1181.20	0.00	0.00	0.00	-2895.77	95.87	1539.85	-2533.87	208.12	1524.66	-3681.69	20.11	1549.83	-1149.12	142.75	1559.87	955.27	1748.20	73.13	354.48	1832.47	69.26	866.68
1.67000	-2681.17	199.60	18.30	-2685.60	197.62	19.71	-1420.65	201.88	218.04	-1455.49	218.86	220.11	-3256.58	51.13	11.55	-3209.95	59.75	37.73	-3644.35	92.29	416.70	-3523.31	30.57	344.16	-2896.40	148.72	1183.97	0.00	0.00	0.00	-2885.24	97.71	1541.42	-2524.52	209.52	1526.03	-3672.54	20.34	1549.70	-1149.12	142.75	1559.87	955.26	1748.77	73.02	354.67	1832.08	69.24	867.29
1.68000	-2688.88	198.60	14.65	-2715.42	196.36	12.07	-1420.65	201.88	218.04	-1455.49	218.86	220.11	-3226.12	50.56	14.97	-3237.95	59.87	29.61	-3642.40	92.91	420.41	-3520.43	30.78	346.83	-2898.84	149.07	1186.95	0.00	0.00	0.00	-2895.04	99.02	1544.63	-2518.01	210.81	1527.53	-3663.30	20.57	1549.57	-1149.12	142.75	1559.87	956.08	1747.11	73.62	353.91	1833.40	68.76	867.11
1.69000	-2683.84	197.70	16.12	-2708.54	195.84	12.91	-1420.65	201.88	218.04	-1455.49	218.86	220.11	-3191.37	50.82	17.90	-3270.83	60.07	22.00	-3640.35	93.55	424.07	-3517.46	30.99	349.47	-2909.34	150.70	1188.44	0.00	0.00	0.00	-2876.87	100.82	1546.15	-2514.12	212.00	1529.15	-3653.97	20.82	1549.43	-1149.12	142.75	1559.87	956.20	1748.45	73.19	355.49	1831.38	69.62	866.59
1.70000	-2682.28	198.73	15.82	-2696.22	196.72	14.76	-1420.65	201.88	218.04	-1455.49	218.86	220.11	-3209.82	49.48	12.44	-3268.95	59.17	18.88	-3638.20	94.19	427.70	-3514.41	31.22	352.09	-2915.64	151.08	1189.84	0.00	0.00	0.00	-2870.22	102.52	1547.51	-2512.64	213.09	1530.86	-3644.55	21.07	1549.30	-1149.12	142.75	1559.87	956.65	1748.33	73.31	354.72	1832.22	69.28	866.01
1.71000	-2683.33	196.84	17.01	-2701.22	195.48	11.97	-1420.65	201.88	218.04	-1455.49	218.86	220.11	-3225.65	49.24	6.40	-3260.84	58.87	15.61	-3635.95	94.84	431.30	-3511.28	31.47	354.68	-2890.68	153.01	1191.12	0.00	0.00	0.00	-2861.07	103.89	1549.24	-2513.34	214.09	1532.66	-3635.05	21.32	1549.16	-1149.12	142.75	1559.87	956.07	1748.11	73.25	355.47	1832.56	69.13	865.34
1.72000	-2669.19	197.80	18.60	-2711.33	196.03	12.16	-1420.65	201.88	218.04	-1455.49	218.86	220.11	-3199.35	48.70	6.59	-3226.29	58.98	18.19	-3633.60	95.50	434.85	-3508.05	31.72	357.24	-2867.01	153.32	1192.64	0.00	0.00	0.00	-2858.21	105.83	1550.87	-2516.02	215.00	1534.51	-3625.45	21.58	1549.03	-1149.12	142.75	1559.87	955.63	1748.21	73.16	355.58	1830.48	69.87	865.38
1.73000	-2691.95	200.09	13.71	-2720.87	195.10	8.97	-1420.65	201.88	218.04	-1455.49	218.86	220.11	-3192.19	47.09	2.85	-3211.69	57.81	18.39	-3631.15	96.16	438.36	-3504.74	31.99	359.77	-2857.24	154.02	1193.22	0.00	0.00	0.00	-2835.96	107.05	1552.04	-2520.46	215.83	1536.41	-3615.76	21.85	1548.89	-1149.12	142.75	1559.87	955.43	1748.77	73.01	355.27	1831.92	69.44	866.75
1.74000	-2690.54	200.32	14.94	-2710.92	196.83	9.98	-1420.65	201.88	218.04	-1455.49	218.86	220.11	-3183.42	45.55	4.80	-3186.11	56.71	21.75	-3628.59	96.82	441.83	-3501.33	32.27	362.28	-2840.10	153.46	1193.44	0.00	0.00	0.00	-2830.68	108.70	1553.81	-2526.44	216.59	1538.34	-3605.99	22.13	1548.75	-1149.12	142.75	1559.87	954.96	1748.65	72.85	354.79	1832.19	69.18	865.89
1.75000	-2743.43	197.05	6.49	-2712.90	197.18	10.71	-1420.65	201.88	218.04	-1455.49	218.86	220.11	-3177.88	43.41	6.64	-3186.82	55.44	23.11	-3625.93	97.50	445.26	-3497.83	32.56	364.76	-2816.02	155.53	1196.37	0.00	0.00	0.00	-2817.52	109.73	1554.15	-2533.74	217.27	1540.27	-3596.13	22.41	1548.61	-1149.12	142.75	1559.87	955.19	1748.75	72.76	355.27	1832.01	69.37	866.52
1.76000	-2692.32	199.53	14.84	-2708.44	196.47	11.85	-1420.65	201.88	218.04	-1455.49	218.86	220.11	-3164.35	40.58	9.85	-3158.90	53.94	29.11	-3623.15	98.17	448.65	-3494.24	32.86	367.21	-2826.63	155.84	1195.81	0.00	0.00	0.00	-2820.55	110.30	1555.62	-2542.15	217.88	1542.20	-3586.19	22.69	1548.47	-1149.12	142.75	1559.87	955.01	1748.04	73.03	356.46	1831.91	69.49	866.99
1.77000	-2680.57	195.81	17.45	-2720.33	195.87	9.90	-1420.65	201.88	218.04	-1455.49	218.86	220.11	-3147.04	39.33	13.94	-3136.19	53.53	33.66	-3620.27	98.85	451.99	-3490.56	33.18	369.63	-2819.12	156.13	1195.82	0.00	0.00	0.00	-2801.41	111.77	1556.73	-2551.44	218.43	1544.09	-3576.16	22.99	1548.32	-1149.12	142.75	1559.87	954.77	1748.53	72.74	356.03	1830.87	69.88	866.54
1.78000	-2681.39	198.77	18.32	-2697.84	195.12	13.71	-1420.65	201.88	218.04	-1455.49	218.86	220.11	-3121.14	38.07	18.71	-3123.32	52.24	36.74	-3617.27	99.54	455.28	-3486.78	33.50	372.01	-2810.85	156.20	1196.70	0.00	0.00	0.00	-2803.19	112.65	1557.58	-2561.41	218.93	1545.95	-3566.05	23.28	1548.18	-1149.12	142.75	1559.87	955.29	1747.46	73.27	355.03	1832.07	69.49	867.80
1.79000	-2696.77	198.83	14.40	-2718.32	195.49	9.38	-1420.65	201.88	218.04	-1455.49	218.86	220.11	-3097.91	37.52	22.04	-3089.21	52.61	42.43	-3614.17	100.23	458.53	-3482.90	33.84	374.37	-2801.04	156.16	1196.60	0.00	0.00	0.00	-2793.21	112.95	1559.47	-2571.84	219.37	1547.74	-3555.86	23.59	1548.04	-1149.12	142.75	1559.87	954.66	1749.01	72.69	355.87	1831.77	69.70	866.32
1.80000	-2678.06	200.84	20.71	-2710.13	197.61	12.49	-1420.65	201.88	218.04	-1455.49	218.86	220.11	-3068.78	37.11	25.27	-3061.06	53.31	45.18	-3610.94	100.92	461.73	-3478.92	34.19	376.69	-2795.04	159.07	1198.06	0.00	0.00	0.00	-2792.39	112.94	1560.03	-2582.51	219.77	1549.45	-3545.58	23.90	1547.89	-1149.12	142.75	1559.87	954.37	1748.99	72.56	356.56	1831.31	69.78	865.63
1.81000	-2688.13	198.44	17.66	-2727.33	197.26	8.58	-1420.65	201.88	218.04	-1455.49	218.86	220.11	-3038.32	38.15	28.75	-3035.96	54.21	47.03	-3607.61	101.62	464.89	-3474.84	34.54	378.99	-2779.42	158.67	1198.71	0.00	0.00	0.00	-2774.87	114.42	1560.74	-2593.21	220.12	1551.07	-3535.23	24.21	1547.74	-1149.12	142.75	1559.87	955.26	1749.12	72.74	355.96	1833.09	69.27	866.01
1.82000	-2668.78	200.22	21.95	-2729.50	197.36	7.35	-1420.65	201.88	218.04	-1455.49	218.86	220.11	-2998.30	38.97	31.59	-3016.38	55.79	46.93	-3604.15	102.31	467.99	-3470.66	34.91	381.24	-2767.37	157.77	1198.35	0.00	0.00	0.00	-2763.56	115.34	1562.21	-2603.71	220.44	1552.56	-3524.79	24.53	1547.60	-1149.12	142.75	1559.87	955.64	1748.18	73.05	356.04	1832.92	69.45	866.63
1.83000	-2677.53	200.52	20.72	-2669.04	196.74	19.39	-1420.65	201.88	218.04	-1455.49	218.86	220.11	-2997.67	38.99	26.92	-2982.78	56.80	47.73	-3600.57	103.01	471.05	-3466.37	35.29	383.47	-2773.94	158.73	1199.51	0.00	0.00	0.00	-2745.28	115.45	1561.86	-2613.80	220.73	1553.93	-3514.28	24.85	1547.45	-1149.12	142.75	1559.87	955.02	1750.22	72.30	356.96	1832.04	69.82	866.04
1.84000	-2682.13	199.94	20.86	-2700.07	196.53	13.80	-1420.65	201.88	218.04	-1455.49	218.86	220.11	-2973.55	40.13	25.24	-2964.41	58.53	45.90	-3596.88	103.71	474.05	-3461.98	35.68	385.66	-2749.36	160.47	1200.27	0.00	0.00	0.00	-2732.48	115.57	1562.53	-2623.27	220.99	1555.14	-3503.69	25.18	1547.30	-1149.12	142.75	1559.87	955.69	1748.43	73.03	356.18	1832.82	69.40	865.62
1.85000	-2682.18	196.94	21.18	-2724.13	197.82	8.64	-1420.65	201.88	218.04	-1455.49	218.86	220.11	-2948.80	42.95	24.11	-2931.70	60.24	45.09	-3593.06	104.42	477.00	-3457.49	36.07	387.81	-2749.33	161.45	1200.46	0.00	0.00	0.00	-2728.47	115.45	1563.33	-2631.89	221.22	1556.19	-3493.02	25.51	1547.15	-1149.12	142.75	1559.87	956.40	1748.84	72.98	355.96	1831.87	69.66	866.27
1.86000	-2647.41	197.05	27.58	-2717.71	197.36	11.57	-1420.65	201.88	218.04	-1455.49	218.86	220.11	-2921.55	45.07	21.71	-2915.47	61.20	40.67	-3589.12	105.12	479.90	-3452.89	36.48	389.93	-2731.22	160.64	1201.22	0.00	0.00	0.00	-2735.87	115.48	1563.60	-2639.46	221.44	1557.05	-3482.27	25.85	1547.00	-1149.12	142.75	1559.87	955.86	1748.30	73.08	353.92	1833.32	68.78	866.55
1.87000	-2662.81	197.17	26.30	-2708.15	194.84	12.43	-1420.65	201.88	218.04	-1455.49	218.86	220.11	-2889.50	46.60	20.67	-2878.57	63.28	38.84	-3585.05	105.82	482.74	-3448.17	36.89	392.01	-2732.51	160.43	1200.62	0.00	0.00	0.00	-2720.08	116.29	1563.01	-2645.75	221.65	1557.70	-3471.45	26.19	1546.85	-1149.12	142.75	1559.87	956.26	1748.77	73.03	356.67	1830.91	69.97	866.53
1.88000	-2677.88	196.43	25.12	-2699.86	195.56	14.02	-1420.65	201.88	218.04	-1455.49	218.86	220.11	-2826.27	49.43	23.84	-2865.08	64.69	32.78	-3580.85	106.53	485.52	-3443.35	37.31	394.05	-2718.03	162.02	1202.01	0.00	0.00	0.00	-2707.47	117.21	1563.74	-2650.55	221.85	1558.14	-3460.56	26.54	1546.70	-1149.12	142.75	1559.87	955.27	1748.32	73.06	356.47	1830.88	70.16	866.84
1.89000	-2691.40	194.33	21.70	-2705.72	195.67	13.03	-1420.65	201.88	218.04	-1455.49	218.86	220.11	-2792.52	51.23	21.95	-2811.49	65.85	32.58	-3576.53	107.23	488.25	-3438.42	37.74	396.05	-2709.43	162.53	1201.73	0.00	0.00	0.00	-2695.08	116.44	1562.86	-2653.64	222.05	1558.33	-3449.59	26.89	1546.55	-1149.12	142.75	1559.87	955.95	1748.18	73.20	355.87	1832.32	69.35	866.79
1.90000	-2651.35	193.29	30.96	-2700.58	196.11	15.47	-1420.65	201.88	218.04	-1455.49	218.86	220.11	-2770.03	53.51	16.98	-2784.27	66.99	28.36	-3572.07	107.94	490.93	-3433.37	38.18	398.02	-2712.59	162.35	1201.61	0.00	0.00	0.00	-2697.84	116.88	1562.66	-2654.81	222.25	1558.27	-3438.55	27.24	1546.40	-1149.12	142.75	1559.87	955.01	1749.60	72.69	354.81	1833.34	68.73	866.52
1.91000	-2683.11	192.95	27.77	-2708.59	193.16	14.55	-1420.65	201.88	218.04	-1455.49	218.86	220.11	-2749.38	55.60	11.40	-2750.79	69.20	25.42	-3567.48	108.64	493.54	-3428.21	38.63	399.94	-2697.65	163.68	1201.24	0.00	0.00	0.00	-2685.29	116.85	1561.96	-2653.83	222.46	1557.93	-3427.44	27.60	1546.25	-1149.12	142.75	1559.87	955.70	1749.83	72.58	354.23	1834.77	68.30	866.98
1.92000	-2646.22	190.31	35.07	-2728.62	193.71	11.99	-1420.65	201.88	218.04	-1455.49	218.86	220.11	-2706.53	56.19	10.43	-2713.25	70.81	22.55	-3562.76	109.34	496.10	-3422.94	39.08	401.83	-2690.50	164.00	1200.25	0.00	0.00	0.00	-2672.12	116.87	1561.56	-2650.50	222.69	1557.30	-3416.25	27.96	1546.10	-1149.12	142.75	1559.87	955.52	1748.59	73.01	355.30	1832.54	69.24	866.17
1.93000	-2687.13	190.39	24.62	-2694.60	193.24	17.39	-1420.65	201.88	218.04	-1455.49	218.86	220.11	-2670.26	57.95	7.22	-2687.04	72.17	18.64	-3557.91	110.04	498.59	-3417.54	39.55	403.68	-2672.74	165.16	1198.90	0.00	0.00	0.00	-2659.03	116.11	1560.22	-2644.59	222.93	1556.35	-3405.00	28.33	1545.95	-1149.12	142.75	1559.87	957.01	1748.31	73.44	354.33	1834.52	68.49	866.13
1.94000	-2688.78	194.50	21.55	-2726.65	195.63	10.04	-1420.65	201.88	218.04	-1455.49	218.86	220.11	-2629.69	58.51	6.75	-2654.93	73.46	16.73	-3552.92	110.73	501.02	-3412.03	40.02	405.48	-2666.17	166.02	1198.41	0.00	0.00	0.00	-2653.57	117.16	1558.99	-2634.44	222.04	1555.11	-3393.67	28.70	1545.79	-1149.12	142.75	1559.87	955.05	1748.76	72.76	356.10	1831.45	69.71	866.84
1.95000	-2691.85	194.43	20.82	-2707.91	195.67	12.94	-1420.65	201.88	218.04	-1455.49	218.86	220.11	-2573.43	61.08	10.15	-2615.12	75.16	16.99	-3547.78	111.43	503.39	-3406.40	40.49	407.24	-2673.69	166.42	1196.92	0.00	0.00	0.00	-2639.94	117.55	1558.27	-2648.83	223.81	1555.04	-3382.28	29.07	1545.64	-1149.12	142.75	1559.87	954.48	1747.72	72.90	354.82	1831.92	69.34	866.38
1.96000	-2694.04	194.37	20.46	-2710.65	195.57	11.15	-1420.65	201.88	218.04	-1455.49	218.86	220.11	-2548.55	62.61	8.08	-2580.46	76.09	16.94	-3542.51	112.12	505.70	-3400.65	40.97	408.96	-2662.56	165.47	1196.73	0.00	0.00	0.00	-2635.42	117.30	1557.08	-2626.53	224.24	1554.36	-3370.82	29.45	1545.49	-1149.12	142.75	1559.87	955.66	1748.02	73.05	355.23	1833.43	68.97	866.69
1.97000	-2695.43	194.32	20.41	-2723.86	197.15	7.46	-1420.65	201.88	218.04	-1455.49	218.86	220.11	-2531.67	63.20	7.04	-2546.92	76.95	19.10	-3537.10	112.81	507.94	-3394.77	41.46	410.63	-2645.19	166.70	1195.46	0.00	0.00	0.00	-2618.81	118.24	1556.48	-2636.26	223.77	1554.10	-3359.29	29.83	1545.34	-1149.12	142.75	1559.87	956.31	1748.38	73.09	355.55	1833.00	69.11	867.56
1.98000	-2696.06	194.29	20.66	-2710.75	196.63	9.22	-1420.65	201.88	218.04	-1455.49	218.86	220.11	-2488.52	64.12	10.69	-2523.07	77.47	19.47	-3531.55	113.49	510.12	-3388.77	41.96	412.26	-2629.79	167.07	1194.42	0.00	0.00	0.00	-2601.55	118.10	1554.80	-2611.82	223.47	1551.90	-3347.70	30.21	1545.19	-1149.12	142.75	1559.87	956.01	1747.44	73.47	355.09	1834.04	68.83	866.90
1.99000	-2696.01	194.28	21.16	-2712.26	198.94	9.54	-1420.65	201.88	218.04	-1455.49	218.86	220.11	-2441.12	66.53	15.63	-2481.95	78.13	24.58	-3525.84	114.17	512.23	-3382.64	42.46	413.85	-2627.26	168.09	1193.76	0.00	0.00	0.00	-2601.28	118.58	1553.58	-2604.24	223.92	1550.41	-3336.04	30.60	1545.03	-1149.12	142.75	1559.87	955.46	1750.09	72.64	355.86	1833.85	68.92	866.89
2.00000	-2695.33	194.29	21.88	-2719.99	199.38	7.05	-1420.65	201.88	218.04	-1455.49	218.86	220.11	-2423.80	67.63	17.29	-2445.31	79.55	29.95	-3520.00	114.85	514.28	-3376.39	42.96	415.39	-2605.21	167.65	1191.67	0.00	0.00	0.00	-2588.37	118.96	1552.54	-2598.26	225.41	1549.17	-3324.32	30.98	1544.88	-1149.12	142.75	1559.87	955.60	1750.21	72.52	354.93	1833.28	68.88	865.71
2.01000	-2694.09	194.32	22.78	-2720.75	198.91	6.73	-1420.65	201.88	218.04	-1455.49	218.86	220.11	-2398.22	67.22	20.44	-2391.17	80.80	41.22	-3514.00	115.52	516.25	-3370.01	43.48	416.89	-2603.69	169.91	1189.57	0.00	0.00	0.00	-2593.82	118.14	1551.60	-2586.05	225.16	1547.79	-3312.53	31.37	1544.73	-1149.12	142.75	1559.87	956.00	1749.70	72.73	356.32	1831.54	69.58	866.22
2.02000	-2692.34	194.37	23.82	-2689.23	198.91	12.76	-1420.65	201.88	218.04	-1455.49	218.86	220.11	-2374.56	68.23	25.45	-2350.62	81.95	45.56	-3507.86	116.19	518.16	-3363.50	43.99	418.33	-2582.69	168.35	1188.46	0.00	0.00	0.00	-2583.13	118.04	1549.88	-2589.37	225.23	1546.54	-3300.69	31.77	1544.58	-1149.12	142.75	1559.87	954.30	1749.19	72.43	356.31	1831.16	69.78	866.64
2.03000	-2690.16	194.45	24.99	-2730.14	200.42	5.63	-1420.65	201.88	218.04	-1455.49	218.86	220.11	-2317.94	68.75	41.19	-2314.14	83.08	49.41	-3501.57	116.85	519.99	-3356.86	44.51	419.73	-2559.96	168.49	1186.92	0.00	0.00	0.00	-2558.81	118.78	1547.47	-2546.99	224.92	1543.97	-3288.78	32.16	1544.43	-1149.12	142.75	1559.87	955.02	1748.78	72.71	356.68	1832.14	69.61	866.04
2.04000	-2687.60	194.57	26.23	-2699.00	199.43	10.55	-1420.65	201.88	218.04	-1455.49	218.86	220.11	-2320.82	69.25	45.05	-2281.53	84.19	52.77	-3495.12	117.50	521.75	-3350.08	45.04	421.08	-2566.19	167.91	1185.44	0.00	0.00	0.00	-2550.85	119.01	1546.33	-2526.64	224.06	1542.03	-3276.81	32.56	1544.28	-1149.12	142.75	1559.87	956.06	1748.37	73.13	356.15	1832.68	69.42	865.70
2.05000	-2684.72	194.71	27.51	-2732.72	199.12	4.54	-1420.65	201.88	218.04	-1455.49	218.86	220.11	-2252.77	69.56	67.10	-2252.57	85.26	55.64	-3488.52	118.15	523.44	-3343.18	45.57	422.39	-2549.25	168.64	1183.08	0.00	0.00	0.00	-2538.06	119.22	1544.31	-2510.64	223.93	1540.42	-3264.78	32.96	1544.13	-1149.12	142.75	1559.87	956.62	1748.31	73.24	355.60	1832.76	69.20	866.76
2.06000	-2681.58	194.89	28.80	-2716.16	200.31	6.42	-1420.65	201.88	218.04	-1455.49	218.86	220.11	-2242.28	69.17	77.40	-2227.06	86.30	58.02	-3481.76	118.79	525.06	-3336.13	46.11	423.64	-2556.91	168.16	1180.36	0.00	0.00	0.00	-2522.56	119.21	1541.97	-2495.27	223.60	1539.10	-3252.69	33.36	1543.98	-1149.12	142.75	1559.87	955.14	1748.66	72.94	355.13	1832.52	69.14	865.76
2.07000	-2678.25	195.10	30.06	-2712.98	199.44	7.38	-1420.65	201.88	218.04	-1455.49	218.86	220.11	-2212.14	70.58	90.74	-2204.81	87.32	59.92	-3474.85	119.42	526.60	-3328.95	46.65	424.84	-2544.13	169.43	1178.64	0.00	0.00	0.00	-2514.31	117.80	1541.19	-2480.51	223.09	1538.07	-3240.54	33.77	1543.83	-1149.12	142.75	1559.87	955.34	1748.95	72.85	354.71	1833.00	68.86	866.30
2.08000	-2674.79	195.35	31.27	-2713.22	200.55	7.25	-1420.65	201.88	218.04	-1455.49	218.86	220.11	-2180.55	71.36	105.21	-2185.61	88.29	61.33	-3467.77	120.05	528.07	-3321.64	47.19	426.00	-2549.51	169.79	1177.31	0.00	0.00	0.00	-2501.25	118.04	1539.35	-2466.33	222.40	1537.31	-3228.34	34.17	1543.68	-1149.12	142.75	1559.87	954.87	1749.50	72.69	354.64	1831.71	69.27	865.81
2.09000	-2671.27	195.64	32.37	-2725.38	201.36	4.04	-1420.65	201.88	218.04	-1455.49	218.86	220.11	-2156.45	72.27	115.59	-2169.25	89.24	62.27	-3460.54	120.67	529.46	-3314.18	47.73	427.10	-2518.65	169.09	1175.45	0.00	0.00	0.00	-2502.27	117.34	1538.46	-2452.72	221.55	1536.80	-3216.08	34.58	1543.53	-1149.12	142.75	1559.87	955.02	1747.38	73.32	353.93	1832.58	69.05	866.40
2.10000	-2667.73	195.97	33.35	-2728.32	201.29	4.26	-1420.65	201.88	218.04	-1455.49	218.86	220.11	-2138.93	73.30	121.91	-2155.53	90.15	62.72	-3453.14	121.28	530.77	-3306.58	48.28	428.15	-2509.44	168.47	1173.96	0.00	0.00	0.00	-2495.01	117.36	1537.29	-2439.66	220.55	1536.53	-3203.76	34.99	1543.38	-1149.12	142.75	1559.87	954.05	1749.49	72.33	356.05	1831.23	69.81	866.36
2.11000	-2664.25	196.35	34.16	-2718.33	202.30	6.18	-1420.65	201.88	218.04	-1455.49	218.86	220.11	-2127.08	74.44	124.22	-2144.25	91.02	62.71	-3445.58	121.88	532.01	-3298.84	48.83	429.14	-2497.63	167.48	1173.25	0.00	0.00	0.00	-2483.99	116.40	1536.28	-2427.12	219.41	1536.49	-3191.39	35.40	1543.24	-1149.12	142.75	1559.87	956.31	1749.84	72.78	356.34	1830.76	70.00	866.16
2.12000	-2660.88	196.77	34.77	-2702.31	200.85	7.98	-1420.65	201.88	218.04	-1455.49	218.86	220.11	-2119.97	75.68	122.55	-2135.20	91.86	62.22	-3437.86	122.47	533.16	-3290.96	49.39	430.08	-2495.37	166.97	1172.26	0.00	0.00	0.00	-2470.68	114.94	1535.79	-2415.07	218.14	1536.66	-3178.97	35.81	1543.09	-1149.12	142.75	1559.87	955.85	1749.68	72.70	356.16	1831.91	69.55	866.44
2.13000	-2657.69	197.24	35.14	-2689.87	201.71	9.97	-1420.65	201.88	218.04	-1455.49	218.86	220.11	-2116.70	76.99	116.94	-2128.18	92.65	61.26	-3429.97	123.05	534.24	-3282.93	49.95	430.97	-2481.63	166.08	1171.67	0.00	0.00	0.00	-2469.80	114.22	1535.32	-2403.50	216.75	1537.02	-3166.49	36.22	1542.94	-1149.12	142.75	1559.87	954.85	1749.15	72.67	353.91	1833.84	68.53	866.04
2.14000	-2654.74	197.76	35.24	-2703.27	201.47	8.52	-1420.65	201.88	218.04	-1455.49	218.86	220.11	-2116.34	78.36	107.43	-2122.98	93.41	59.84	-3421.91	123.62	535.23	-3274.75	50.51	431.80	-2465.10	164.34	1170.82	0.00	0.00	0.00	-2461.93	112.73	1534.78	-2392.39	215.26	1537.57	-3153.96	36.64	1542.80	-1149.12	142.75	1559.87	955.96	1748.28	73.28	354.99	1832.29	69.27	866.86
2.15000	-2652.08	198.34	35.03	-2704.83	201.38	8.67	-1420.65	201.88	218.04	-1455.49	218.86	220.11	-2117.98	79.78	94.07	-2119.41	94.13	57.95	-3413.68	124.19	536.14	-3266.43	51.07	432.58	-2455.70	163.99	1170.51	0.00	0.00	0.00	-2451.28	110.88	1534.80	-2381.70	213.68	1538.28	-3141.38	37.05	1542.66	-1149.12	142.75	1559.87	954.55	1748.15	72.96	355.06	1833.13	69.05	866.26
2.16000	-2649.80	198.97	34.49	-2711.49	202.15	8.00	-1420.65	201.88	218.04	-1455.49	218.86	220.11	-2120.70	81.23	76.88	-2117.26	94.80	55.60	-3405.27	124.74	536.96	-3257.96	51.63	433.30	-2453.72	163.25	1170.22	0.00	0.00	0.00	-2447.40	109.20	1535.03	-2371.43	212.01	1539.15	-3128.75	37.46	1542.51	-1149.12	142.75	1559.87	954.43	1747.76	73.00	355.85	1832.78	69.35	865.61
2.17000	-2647.93	199.66	33.56	-2727.94	201.53	4.94	-1420.65	201.88	218.04	-1455.49	218.86	220.11	-2119.88	81.84	56.98	-2116.32	95.42	52.80	-3396.70	125.28	537.71	-3249.34	52.19	433.97	-2433.71	161.79	1170.38	0.00	0.00	0.00	-2430.49	107.57	1534.82	-2361.54	210.27	1540.16	-3116.07	37.88	1542.37	-1149.12	142.75	1559.87	954.79	1748.50	72.82	355.31	1831.68	69.41	866.81
2.18000	-2646.55	200.41	32.23	-2712.54	202.36	7.42	-1420.65	201.88	218.04	-1455.49	218.86	220.11	-2127.35	83.58	43.15	-2116.39	96.01	49.53	-3387.95	125.81	538.36	-3240.57	52.76	434.58	-2419.96	160.74	1171.55	0.00	0.00	0.00	-2409.98	106.07	1535.87	-2352.02	208.48	1541.29	-3103.34	38.30	1542.23	-1149.12	142.75	1559.87	956.14	1748.10	73.33	354.66	1831.29	69.49	866.29
2.19000	-2645.72	201.22	30.45	-2690.66	202.47	11.23	-1420.65	201.88	218.04	-1455.49	218.86	220.11	-2138.57	85.12	30.09	-2117.26	96.54	45.82	-3379.02	126.33	538.93	-3231.64	53.32	435.13	-2408.82	159.00	1174.05	0.00	0.00	0.00	-2409.59	104.74	1537.50	-2342.84	206.63	1542.54	-3090.57	38.71	1542.09	-1149.12	142.75	1559.87	955.24	1748.28	73.03	356.37	1830.16	70.10	866.13
2.20000	-2645.50	202.10	28.19	-2718.03	202.32	5.82	-1420.65	201.88	218.04	-1455.49	218.86	220.11	-2120.71	86.07	24.63	-2118.74	97.03	41.65	-3369.92	126.83	539.41	-3222.56	53.89	435.62	-2406.54	157.13	1175.31	0.00	0.00	0.00	-2394.40	102.35	1539.08	-2333.98	204.75	1543.88	-3077.74	39.13	1541.95	-1149.12	142.75	1559.87	956.36	1748.02	73.14	356.23	1832.58	69.41	866.63
2.21000	-2645.95	203.04	25.41	-2720.49	201.50	4.58	-1420.65	201.88	218.04	-1455.49	218.86	220.11	-2109.99	87.32	19.41	-2116.30	97.71	35.08	-3360.64	127.32	539.81	-3213.32	54.46	436.05	-2387.40	157.45	1177.15	0.00	0.00	0.00	-2382.63	99.79	1540.72	-2325.42	202.84	1545.31	-3064.87	39.55	1541.82	-1149.12	142.75	1559.87	956.32	1749.25	72.79	355.74	1832.41	69.45	866.20
2.22000	-2647.20	204.05	22.07	-2696.11	202.12	7.97	-1420.65	201.88	218.04	-1455.49	218.86	220.11	-2108.45	86.75	15.95	-2113.09	97.76	32.06	-3351.17	127.80	540.11	-3203.92	55.03	436.42	-2370.15	155.26	1179.74	0.00	0.00	0.00	-2370.37	97.62	1542.74	-2317.14	200.92	1546.80	-3051.96	39.96	1541.68	-1149.12	142.75	1559.87	955.49	1748.55	72.86	354.81	1833.17	69.01	866.35
2.23000	-2713.00	206.24	8.70	-2694.64	201.38	6.56	-1420.65	201.88	218.04	-1455.49	218.86	220.11	-2126.87	87.54	9.50	-2133.20	99.64	24.71	-3341.53	128.27	540.32	-3194.37	55.59	436.73	-2363.30	153.97	1183.00	0.00	0.00	0.00	-2364.31	95.50	1544.48	-2309.11	199.00	1548.34	-3039.00	40.38	1541.55	-1149.12	142.75	1559.87	955.01	1749.02	72.72	354.07	1831.28	69.47	866.97
2.24000	-2671.00	206.75	13.83	-2681.04	201.35	6.90	-1420.65	201.88	218.04	-1455.49	218.86	220.11	-2096.63	88.93	11.83	-2129.22	98.93	21.73	-3331.69	128.72	540.44	-3184.66	56.16	436.97	-2338.98	153.48	1186.46	0.00	0.00	0.00	-2351.93	93.85	1546.65	-2301.31	197.09	1549.93	-3026.00	40.80	1541.41	-1149.12	142.75	1559.87	955.46	1749.07	72.71	355.34	1830.99	69.66	866.51
2.25000	-2703.89	207.79	5.24	-2672.54	202.29	7.65	-1420.65	201.88	218.04	-1455.49	218.86	220.11	-2092.47	90.02	11.11	-2126.79	99.45	19.98	-3321.68	129.16	540.47	-3174.78	56.73	437.16	-2333.25	152.42	1190.02	0.00	0.00	0.00	-2345.73	91.50	1547.98	-2293.72	195.20	1551.54	-3012.96	41.21	1541.28	-1149.12	142.75	1559.87	955.09	1749.25	72.75	354.57	1833.33	68.82	866.08
2.26000	-2666.02	206.98	8.15	-2692.49	204.36	3.30	-1420.65	201.88	218.04	-1455.49	218.86	220.11	-2118.87	88.73	4.35	-2132.23	99.45	16.97	-3311.47	129.59	540.41	-3164.74	57.29	437.28	-2319.76	150.70	1191.36	0.00	0.00	0.00	-2338.15	89.35	1550.11	-2286.32	193.34	1553.17	-2999.87	41.63	1541.15	-1149.12	142.75	1559.87	955.36	1748.44	73.01	354.91	1832.65	68.91	866.48
2.27000	-2662.91	207.98	4.91	-2672.77	203.86	6.34	-1420.65	201.88	218.04	-1455.49	218.86	220.11	-2108.19	88.57	5.87	-2128.23	99.09	16.08	-3301.08	129.99	540.25	-3154.54	57.86	437.34	-2305.94	151.46	1194.36	0.00	0.00	0.00	-2327.53	88.08	1551.64	-2279.08	191.53	1554.79	-2986.75	42.04	1541.02	-1149.12	142.75	1559.87	954.73	1749.88	72.50	354.83	1830.94	69.35	866.98
2.28000	-2636.81	209.72	5.26	-2669.36	204.17	6.21	-1420.65	201.88	218.04	-1455.49	218.86	220.11	-2111.13	90.50	4.66	-2132.24	99.81	14.52	-3290.50	130.39	539.99	-3144.17	58.42	437.34	-2301.01	149.13	1194.96	0.00	0.00	0.00	-2311.11	85.64	1552.98	-2271.99	189.77	1556.39	-2973.58	42.46	1540.89	-1149.12	142.75	1559.87	955.61	1748.06	73.17	355.63	1831.50	69.55	866.65
2.29000	-2616.72	209.79	4.89	-2648.46	204.92	8.15	-1420.65	201.88	218.04	-1455.49	218.86	220.11	-2076.51	89.45	10.83	-2126.76	100.23	15.81	-3279.72	130.77	539.64	-3133.64	58.98	437.27	-2302.71	148.02	1195.82	0.00	0.00	0.00	-2303.41	84.65	1554.39	-2265.02	188.08	1557.96	-2960.38	42.87	1540.77	-1149.12	142.75	1559.87	955.17	1747.81	73.19	356.32	1831.74	69.59	866.13
2.30000	-2633.28	210.96	-3.46	-2638.84	206.42	9.77	-1420.65	201.88	218.04	-1455.49	218.86	220.11	-2098.05	88.93	5.85	-2113.35	99.60	17.99	-3268.75	131.13	539.19	-3122.93	59.54	437.13	-2286.11	148.55	1196.99	0.00	0.00	0.00	-2299.72	82.55	1555.70	-2258.14	186.46	1559.49	-2947.14	43.28	1540.64	-1149.12	142.75	1559.87	954.91	1748.15	73.04	355.39	1832.15	69.41	867.53
2.31000	-2632.43	212.23	-6.15	-2623.70	207.84	12.13	-1420.65	201.88	218.04	-1455.49	218.86	220.11	-2100.34	89.60	4.90	-2112.11	100.44	18.29	-3257.58	131.47	538.64	-3112.06	60.10	436.93	-2294.61	147.76	1196.94	0.00	0.00	0.00	-2286.59	81.51	1556.91	-2251.34	184.94	1560.95	-2933.86	43.69	1540.52	-1149.12	142.75	1559.87	956.57	1747.32	73.48	356.29	1832.41	69.52	865.74
2.32000	-2613.61	214.25	-1.26	-2609.55	209.25	16.97	-1420.65	201.88	218.04	-1455.49	218.86	220.11	-2097.42	89.24	5.22	-2111.77	100.42	17.91	-3246.22	131.80	537.99	-3101.01	60.66	436.66	-2276.31	147.58	1197.78	0.00	0.00	0.00	-2277.38	79.79	1557.97	-2244.59	183.52	1562.34	-2920.54	44.10	1540.40	-1149.12	142.75	1559.87	955.42	1748.63	72.79	355.96	1831.25	69.79	866.20
2.33000	-2592.61	217.00	3.57	-2594.61	211.03	21.87	-1420.65	201.88	218.04	-1455.49	218.86	220.11	-2089.73	89.17	7.89	-2134.54	100.71	13.49	-3234.66	132.11	537.24	-3089.80	61.21	436.33	-2251.14	146.85	1197.87	0.00	0.00	0.00	-2264.52	77.87	1559.11	-2237.88	182.21	1563.64	-2907.19	44.51	1540.28	-1149.12	142.75	1559.87	955.79	1749.13	72.85	355.99	1831.18	69.73	867.14
2.34000	-2570.93	220.37	8.32	-2567.72	213.86	28.32	-1420.65	201.88	218.04	-1455.49	218.86	220.11	-2107.30	89.48	3.95	-2119.50	99.29	16.34	-3222.90	132.41	536.39	-3078.40	61.76	435.92	-2252.10	146.72	1197.67	0.00	0.00	0.00	-2258.31	76.67	1560.74	-2231.17	181.03	1564.84	-2893.80	44.92	1540.16	-1149.12	142.75	1559.87	955.21	1748.36	72.87	355.22	1831.16	69.73	866.94
2.35000	-2548.02	223.48	13.35	-2553.71	216.44	32.30	-1420.65	201.88	218.04	-1455.49	218.86	220.11	-2091.02	89.39	6.72	-2113.97	99.93	17.55	-3210.94	132.69	535.44	-3066.84	62.31	435.45	-2228.67	147.08	1197.73	0.00	0.00	0.00	-2245.68	75.70	1561.39	-2224.45	179.98	1565.93	-2880.38	45.32	1540.05	-1149.12	142.75	1559.87	955.19	1748.64	72.77	355.38	1831.49	69.64	866.29
2.36000	-2522.16	225.09	17.91	-2518.87	217.82	38.92	-1420.65	201.88	218.04	-1455.49	218.86	220.11	-2086.00	88.18	8.82	-2115.04	100.27	17.14	-3198.77	132.94	534.38	-3055.09	62.85	434.91	-2224.37	146.66	1198.37	0.00	0.00	0.00	-2233.06	75.28	1562.61	-2217.69	179.08	1566.88	-2866.93	45.72	1539.94	-1149.12	142.75	1559.87	955.96	1750.06	72.51	355.96	1832.05	69.60	868.03
2.37000	-2497.20	227.90	21.16	-2486.04	219.58	43.74	-1420.65	201.88	218.04	-1455.49	218.86	220.11	-2104.03	87.86	5.04	-2113.99	99.75	18.27	-3186.40	133.18	533.22	-3043.17	63.39	434.30	-2220.43	145.54	1199.05	0.00	0.00	0.00	-2225.84	73.98	1564.19	-2210.88	178.34	1567.68	-2853.44	46.12	1539.82	-1149.12	142.75	1559.87	955.77	1748.97	72.71	356.12	1830.07	70.04	867.17
2.38000	-2469.15	230.31	24.08	-2463.87	221.10	45.25	-1420.65	201.88	218.04	-1455.49	218.86	220.11	-2084.05	89.29	7.80	-2121.86	99.72	16.77	-3173.83	133.40	531.95	-3031.07	63.93	433.61	-2201.71	145.11	1200.25	0.00	0.00	0.00	-2213.93	74.07	1564.57	-2203.99	177.76	1568.33	-2839.93	46.52	1539.72	-1149.12	142.75	1559.87	956.14	1747.86	73.26	356.90	1831.74	69.62	865.79
2.39000	-2441.86	231.62	26.30	-2426.36	222.66	49.20	-1420.65	201.88	218.04	-1455.49	218.86	220.11	-2114.75	88.59	3.13	-2123.76	99.56	16.65	-3161.04	133.60	530.57	-3018.78	64.46	432.86	-2203.19	145.41	1200.94	0.00	0.00	0.00	-2200.20	73.67	1565.28	-2196.99	177.37	1568.80	-2826.38	46.92	1539.61	-1149.12	142.75	1559.87	955.46	1747.91	73.14	355.39	1832.34	69.22	865.56
2.40000	-2426.73	232.44	25.31	-2409.03	223.52	48.45	-1420.65	201.88	218.04	-1455.49	218.86	220.11	-2098.85	88.75	5.30	-2131.44	99.93	14.59	-3148.05	133.78	529.09	-3006.32	64.99	432.03	-2191.83	144.07	1201.33	0.00	0.00	0.00	-2196.84	73.31	1566.07	-2189.87	177.18	1569.08	-2812.80	47.31	1539.50	-1149.12	142.75	1559.87	955.52	1748.55	72.91	356.22	1831.12	69.61	866.65
2.41000	-2396.61	233.34	26.06	-2377.11	223.65	49.53	-1420.65	201.88	218.04	-1455.49	218.86	220.11	-2108.83	89.36	3.79	-2121.31	100.73	16.84	-3134.84	133.94	527.50	-2993.67	65.52	431.13	-2187.27	144.54	1202.26	0.00	0.00	0.00	-2182.98	72.86	1566.24	-2182.63	177.19	1569.16	-2799.20	47.71	1539.40	-1149.12	142.75	1559.87	955.51	1747.79	73.16	356.92	1830.85	69.94	867.57
2.42000	-2357.47	232.02	27.70	-2357.38	223.76	46.51	-1420.65	201.88	218.04	-1455.49	218.86	220.11	-2091.50	90.23	8.23	-2121.20	100.94	17.32	-3121.43	134.08	525.80	-2980.84	66.04	430.16	-2180.51	144.55	1202.05	0.00	0.00	0.00	-2173.17	72.38	1566.81	-2200.20	177.19	1570.60	-2785.57	48.10	1539.30	-1149.12	142.75	1559.87	955.52	1747.51	73.35	356.23	1831.44	69.63	867.29
2.43000	-2328.70	231.86	26.81	-2317.09	223.19	47.51	-1420.65	201.88	218.04	-1455.49	218.86	220.11	-2084.87	89.75	9.34	-2108.52	100.92	20.54	-3107.79	134.20	523.99	-2967.81	66.55	429.11	-2173.58	143.69	1202.15	0.00	0.00	0.00	-2165.73	72.62	1567.60	-2186.92	178.01	1569.96	-2771.91	48.48	1539.20	-1149.12	142.75	1559.87	955.94	1747.32	73.43	355.31	1832.78	69.12	866.31
2.44000	-2276.20	230.65	29.81	-2296.76	222.33	43.59	-1420.65	201.88	218.04	-1455.49	218.86	220.11	-2103.19	90.52	5.81	-2105.02	100.82	21.77	-3093.95	134.30	522.06	-2954.60	67.06	427.99	-2162.93	142.97	1202.51	0.00	0.00	0.00	-2153.66	72.56	1567.93	-2169.54	178.03	1570.83	-2758.22	48.87	1539.11	-1149.12	142.75	1559.87	955.45	1747.99	73.11	356.03	1831.54	69.58	867.06
2.45000	-2245.17	228.27	28.40	-2252.29	220.93	43.59	-1420.65	201.88	218.04	-1455.49	218.86	220.11	-2100.95	90.90	7.56	-2126.66	100.75	18.14	-3079.88	134.37	520.03	-2941.21	67.56	426.79	-2140.66	141.53	1203.24	0.00	0.00	0.00	-2147.13	72.07	1567.85	-2151.95	176.61	1569.99	-2744.51	49.25	1539.01	-1149.12	142.75	1559.87	954.79	1748.93	72.52	355.48	1832.56	69.35	866.60
2.46000	-2218.26	228.50	26.27	-2221.44	219.78	40.46	-1420.65	201.88	218.04	-1455.49	218.86	220.11	-2107.01	92.17	7.68	-2116.30	102.30	20.80	-3065.60	134.43	517.88	-2927.62	68.06	425.52	-2139.40	140.64	1203.04	0.00	0.00	0.00	-2133.00	72.63	1568.12	-2153.62	177.74	1569.88	-2730.78	49.63	1538.92	-1149.12	142.75	1559.87	955.59	1748.80	72.97	355.93	1831.86	69.41	865.66
2.47000	-2182.15	227.46	25.26	-2175.10	219.63	40.06	-1420.65	201.88	218.04	-1455.49	218.86	220.11	-2095.05	92.57	10.73	-2102.97	102.43	24.29	-3051.09	134.46	515.61	-2913.84	68.55	424.17	-2138.40	142.09	1202.36	0.00	0.00	0.00	-2122.26	73.03	1568.02	-2152.98	177.20	1569.74	-2717.02	50.00	1538.83	-1149.12	142.75	1559.87	955.00	1748.63	72.81	355.74	1831.47	69.55	867.01
2.48000	-2157.28	226.37	22.11	-2157.77	218.86	34.97	-1420.65	201.88	218.04	-1455.49	218.86	220.11	-2109.21	93.91	9.44	-2105.59	102.89	24.59	-3036.36	134.46	513.23	-2899.86	69.04	422.74	-2124.86	141.08	1201.81	0.00	0.00	0.00	-2124.05	73.35	1568.30	-2134.70	178.25	1568.19	-2703.24	50.37	1538.75	-1149.12	142.75	1559.87	956.78	1747.45	73.25	354.55	1831.23	69.32	865.79
2.49000	-2111.47	225.70	21.77	-2133.69	217.44	31.06	-1420.65	201.88	218.04	-1455.49	218.86	220.11	-2098.20	94.34	11.93	-2109.55	103.56	25.32	-3021.41	134.45	510.73	-2885.69	69.52	421.23	-2123.08	139.77	1201.10	0.00	0.00	0.00	-2109.59	73.28	1567.36	-2113.69	178.25	1567.62	-2689.44	50.74	1538.66	-1149.12	142.75	1559.87	956.61	1748.77	72.77	354.32	1832.99	68.92	865.24
2.50000	-2074.21	227.36	29.30	-2081.23	216.13	43.36	-1420.65	201.88	218.04	-1455.49	218.86	220.11	-2097.02	93.84	12.49	-2125.05	104.28	23.17	-3006.23	134.41	508.12	-2871.33	69.99	419.65	-2100.71	139.31	1201.15	0.00	0.00	0.00	-2092.36	73.59	1566.85	-2109.56	177.74	1567.53	-2675.62	51.10	1538.58	-1149.12	142.75	1559.87	955.75	1749.07	72.73	354.11	1832.56	68.97	865.83
2.51000	-2037.02	227.05	28.21	-2047.82	215.85	40.20	-1420.65	201.88	218.04	-1455.49	218.86	220.11	-2098.86	93.86	12.57	-2118.34	103.39	23.56	-2990.83	134.34	505.38	-2856.77	70.46	417.98	-2099.85	138.83	1199.40	0.00	0.00	0.00	-2090.84	73.48	1566.56	-2085.53	178.58	1565.90	-2661.78	51.46	1538.50	-1149.12	142.75	1559.87	954.98	1749.54	72.54	355.43	1831.64	69.69	866.35
2.52000	-1996.74	224.71	28.48	-2013.69	214.34	38.29	-1420.65	201.88	218.04	-1455.49	218.86	220.11	-2084.69	94.50	15.05	-2113.87	102.57	24.16	-2975.20	134.26	502.53	-2842.00	70.91	416.24	-2089.63	138.77	1198.52	0.00	0.00	0.00	-2085.07	73.47	1565.72	-2085.42	179.54	1565.92	-2647.92	51.82	1538.43	-1149.12	142.75	1559.87	955.59	1748.81	72.83	355.66	1831.77	69.61	867.29
2.53000	-1969.57	222.38	26.53	-1980.20	213.32	35.91	-1420.65	201.88	218.04	-1455.49	218.86	220.11	-2097.43	92.17	10.70	-2105.08	101.62	24.72	-2959.34	134.14	499.55	-2827.04	71.36	414.41	-2080.43	137.71	1197.87	0.00	0.00	0.00	-2073.71	73.77	1565.41	-2077.06	179.88	1564.84	-2634.04	52.17	1538.36	-1149.12	142.75	1559.87	956.13	1748.99	72.99	355.65	1831.96	69.44	867.17
2.54000	-1926.41	220.24	28.18	-1941.29	210.99	35.41	-1420.65	201.88	218.04	-1455.49	218.86	220.11	-2093.09	90.98	10.40	-2099.77	100.61	23.88	-2943.24	134.00	496.45	-2811.88	71.81	412.50	-2060.28	137.09	1196.82	0.00	0.00	0.00	-2061.95	74.45	1564.09	-2076.24	179.93	1564.69	-2620.14	52.52	1538.29	-1149.12	142.75	1559.87	955.78	1749.11	72.90	356.70	1831.69	69.74	866.66
2.55000	-1894.14	218.16	28.36	-1904.46	209.52	34.55	-1420.65	201.88	218.04	-1455.49	218.86	220.11	-2096.67	89.43	8.39	-2107.23	99.72	21.67	-2926.92	133.84	493.23	-2796.51	72.24	410.51	-2053.17	136.77	1195.52	0.00	0.00	0.00	-2046.11	74.65	1563.03	-2070.84	179.16	1563.09	-2606.23	52.87	1538.22	-1149.12	142.75	1559.87	955.30	1747.99	72.99	356.07	1831.40	69.80	866.95
2.56000	-1855.20	215.27	29.81	-1863.99	207.40	35.16	-1420.65	201.88	218.04	-1455.49	218.86	220.11	-2101.78	86.87	7.47	-2120.11	98.40	19.00	-2910.35	133.65	489.89	-2780.94	72.67	408.44	-2033.44	136.53	1194.24	0.00	0.00	0.00	-2049.03	74.35	1562.39	-2052.30	178.86	1564.35	-2592.30	53.21	1538.16	-1149.12	142.75	1559.87	954.52	1748.64	72.66	355.84	1830.60	69.95	867.11
2.57000	-1817.18	213.05	31.89	-1834.78	205.41	34.93	-1420.65	201.88	218.04	-1455.49	218.86	220.11	-2100.23	87.01	7.00	-2111.41	98.72	20.20	-2893.55	133.43	486.42	-2765.16	73.09	406.28	-2038.56	135.15	1193.51	0.00	0.00	0.00	-2026.68	74.81	1561.19	-2036.21	179.33	1563.57	-2578.36	53.54	1538.10	-1149.12	142.75	1559.87	954.49	1748.87	72.61	355.97	1831.09	69.61	866.87
2.58000	-1783.84	209.05	35.08	-1803.06	202.79	36.52	-1420.65	201.88	218.04	-1455.49	218.86	220.11	-2077.01	87.07	10.58	-2116.33	97.51	19.66	-2876.52	133.19	482.83	-2749.17	73.50	404.04	-2035.27	134.32	1191.57	0.00	0.00	0.00	-2016.31	75.03	1560.50	-2024.07	178.60	1562.25	-2564.40	53.87	1538.04	-1149.12	142.75	1559.87	955.23	1748.33	73.04	356.41	1832.02	69.55	866.30
2.59000	-1751.88	206.29	39.24	-1767.22	199.24	41.01	-1420.65	201.88	218.04	-1455.49	218.86	220.11	-2092.28	86.84	7.99	-2125.21	98.46	18.08	-2859.24	132.92	479.11	-2732.98	73.90	401.72	-2012.98	135.30	1190.19	0.00	0.00	0.00	-2010.77	74.75	1559.36	-2017.64	180.31	1561.07	-2550.43	54.20	1537.98	-1149.12	142.75	1559.87	955.76	1747.35	73.41	356.42	1830.72	69.89	866.07
2.60000	-1720.38	202.36	46.76	-1734.41	196.99	47.62	-1420.65	201.88	218.04	-1455.49	218.86	220.11	-2105.96	87.27	4.28	-2117.30	98.61	19.29	-2841.72	132.62	475.26	-2716.57	74.29	399.31	-2013.23	134.82	1188.31	0.00	0.00	0.00	-1996.21	75.03	1557.51	-2014.03	180.56	1560.07	-2536.45	54.52	1537.93	-1149.12	142.75	1559.87	955.58	1747.41	73.37	355.05	1831.64	69.41	866.03
2.61000	-1685.83	199.37	57.02	-1704.31	193.82	56.59	-1420.65	201.88	218.04	-1455.49	218.86	220.11	-2107.41	87.39	4.11	-2117.17	98.45	19.08	-2823.96	132.29	471.28	-2699.96	74.67	396.81	-1995.43	134.14	1186.55	0.00	0.00	0.00	-1997.99	75.16	1556.75	-2003.17	181.19	1558.11	-2522.46	54.84	1537.88	-1149.12	142.75	1559.87	954.38	1747.05	73.17	356.32	1832.00	69.41	867.05
2.62000	-1654.83	197.67	68.08	-1675.39	193.06	66.20	-1420.65	201.88	218.04	-1455.49	218.86	220.11	-2098.48	86.32	6.55	-2102.82	98.21	21.16	-2805.96	131.94	467.17	-2683.13	75.04	394.23	-1994.25	136.69	1186.19	0.00	0.00	0.00	-1987.06	75.26	1555.17	-1986.47	179.88	1556.13	-2508.45	55.15	1537.84	-1149.12	142.75	1559.87	955.18	1747.58	73.15	355.41	1833.36	68.81	865.76
2.63000	-1627.60	199.60	80.83	-1648.84	192.23	76.43	-1420.65	201.88	218.04	-1455.49	218.86	220.11	-2099.65	86.09	6.52	-2116.93	98.55	18.71	-2787.71	131.55	462.93	-2666.09	75.40	391.56	-1983.80	137.16	1184.47	0.00	0.00	0.00	-1975.06	76.03	1553.11	-1979.44	179.92	1554.83	-2494.44	55.46	1537.80	-1149.12	142.75	1559.87	955.35	1749.04	72.75	355.07	1833.01	68.90	865.37
2.64000	-1605.20	200.37	92.06	-1626.30	193.10	86.77	-1420.65	201.88	218.04	-1455.49	218.86	220.11	-2096.76	86.32	7.33	-2116.52	97.02	19.10	-2769.21	131.14	458.56	-2648.83	75.76	388.80	-1975.13	137.28	1182.79	0.00	0.00	0.00	-1963.58	76.16	1551.56	-1970.10	181.72	1553.17	-2480.42	55.76	1537.76	-1149.12	142.75	1559.87	954.42	1749.23	72.43	356.37	1831.88	69.52	866.43
2.65000	-1585.51	201.75	102.70	-1607.82	193.12	97.66	-1420.65	201.88	218.04	-1455.49	218.86	220.11	-2096.50	87.43	6.59	-2122.63	97.01	17.68	-2750.46	130.70	454.06	-2631.35	76.10	385.95	-1966.02	135.85	1181.06	0.00	0.00	0.00	-1948.77	76.91	1550.25	-1956.13	181.32	1551.62	-2466.39	56.05	1537.72	-1149.12	142.75	1559.87	956.23	1747.09	73.42	356.38	1832.14	69.46	866.86
2.66000	-1568.09	201.57	112.09	-1591.28	194.87	105.28	-1420.65	201.88	218.04	-1455.49	218.86	220.11	-2103.15	86.08	5.76	-2122.28	97.91	17.21	-2731.47	130.23	449.42	-2613.66	76.43	383.01	-1956.49	136.45	1179.52	0.00	0.00	0.00	-1945.47	77.37	1548.85	-1948.58	182.20	1550.10	-2452.35	56.34	1537.69	-1149.12	142.75	1559.87	955.50	1748.64	72.90	355.45	1832.68	69.30	865.30
2.67000	-1552.83	200.23	119.41	-1577.02	194.84	111.11	-1420.65	201.88	218.04	-1455.49	218.86	220.11	-2124.10	85.54	3.08	-2116.71	98.74	19.25	-2712.22	129.72	444.64	-2595.74	76.75	379.98	-1944.47	136.15	1178.08	0.00	0.00	0.00	-1937.62	76.70	1550.86	-1938.34	181.97	1548.89	-2438.31	56.62	1537.66	-1149.12	142.75	1559.87	956.04	1748.04	73.23	355.03	1832.99	69.24	866.60
2.68000	-1542.01	200.38	122.98	-1565.52	195.15	114.17	-1420.65	201.88	218.04	-1455.49	218.86	220.11	-2089.09	86.53	8.52	-2109.89	97.57	20.58	-2692.71	129.19	439.74	-2577.61	77.06	376.86	-1932.63	136.21	1176.72	0.00	0.00	0.00	-1923.87	76.91	1550.31	-1928.73	182.47	1547.90	-2424.27	56.90	1537.64	-1149.12	142.75	1559.87	954.81	1750.46	72.19	354.19	1832.95	69.00	865.57
2.69000	-1533.07	198.69	123.41	-1556.09	192.89	114.55	-1420.65	201.88	218.04	-1455.49	218.86	220.11	-2095.89	86.91	6.90	-2107.42	98.06	20.93	-2672.95	128.62	434.69	-2559.25	77.35	373.65	-1927.34	136.86	1175.59	0.00	0.00	0.00	-1915.34	78.01	1549.51	-1916.30	182.94	1546.42	-2410.21	57.17	1537.62	-1149.12	142.75	1559.87	956.17	1749.02	72.88	354.28	1831.50	69.45	865.41
2.70000	-1525.78	196.56	120.04	-1549.46	191.84	111.08	-1420.65	201.88	218.04	-1455.49	218.86	220.11	-2089.40	86.60	9.73	-2115.99	96.90	20.19	-2652.94	128.03	429.51	-2540.67	77.64	370.35	-1913.87	137.65	1174.64	0.00	0.00	0.00	-1905.08	78.41	1548.84	-1908.55	183.71	1545.93	-2396.16	57.44	1537.60	-1149.12	142.75	1559.87	955.69	1748.16	72.97	356.04	1832.29	69.38	865.89
2.71000	-1521.86	196.52	112.46	-1546.08	192.37	103.71	-1420.65	201.88	218.04	-1455.49	218.86	220.11	-2097.96	86.93	8.24	-2109.41	96.14	21.17	-2632.66	127.40	424.18	-2521.86	77.91	366.95	-1904.41	137.72	1174.38	0.00	0.00	0.00	-1898.27	79.20	1548.26	-1902.62	184.35	1545.42	-2382.10	57.70	1537.59	-1149.12	142.75	1559.87	956.35	1748.22	73.12	355.75	1831.86	69.43	866.17
2.72000	-1519.32	196.26	103.04	-1542.11	190.26	96.10	-1420.65	201.88	218.04	-1455.49	218.86	220.11	-2088.70	85.92	9.73	-2116.29	96.63	19.49	-2612.13	126.74	418.72	-2502.83	78.18	363.46	-1893.47	138.49	1174.03	0.00	0.00	0.00	-1887.81	80.30	1547.98	-1886.67	185.88	1544.81	-2368.04	57.95	1537.58	-1149.12	142.75	1559.87	955.88	1749.20	72.78	356.33	1831.43	69.74	866.30
2.73000	-1517.45	196.73	92.69	-1540.42	190.06	87.02	-1420.65	201.88	218.04	-1455.49	218.86	220.11	-2112.33	86.39	6.01	-2122.42	97.03	18.74	-2591.33	126.05	413.12	-2483.56	78.42	359.88	-1884.10	139.31	1174.20	0.00	0.00	0.00	-1878.65	81.58	1547.80	-1878.42	187.40	1544.74	-2353.99	58.20	1537.57	-1149.12	142.75	1559.87	957.10	1749.78	72.84	355.96	1831.61	69.67	866.98
2.74000	-1515.85	198.22	84.21	-1538.30	190.93	78.98	-1420.65	201.88	218.04	-1455.49	218.86	220.11	-2123.72	85.56	3.87	-2116.39	96.48	19.67	-2570.27	125.32	407.37	-2464.07	78.66	356.20	-1873.92	140.34	1174.48	0.00	0.00	0.00	-1869.15	82.67	1547.77	-1866.05	188.26	1546.14	-2339.93	58.44	1537.57	-1149.12	142.75	1559.87	956.59	1749.82	72.82	355.86	1832.58	69.32	867.66
2.75000	-1510.55	198.70	77.89	-1532.93	192.01	72.60	-1420.65	201.88	218.04	-1455.49	218.86	220.11	-2112.06	85.68	6.03	-2107.35	96.47	22.28	-2548.94	124.56	401.48	-2444.35	78.88	352.43	-1865.02	140.68	1175.08	0.00	0.00	0.00	-1858.32	84.10	1547.96	-1855.60	189.48	1546.39	-2325.87	58.67	1537.57	-1149.12	142.75	1559.87	955.92	1747.98	73.30	355.19	1830.98	69.77	866.08
2.76000	-1503.58	196.64	70.10	-1525.63	190.70	67.09	-1420.65	201.88	218.04	-1455.49	218.86	220.11	-2101.21	84.89	8.35	-2100.83	95.55	24.47	-2527.35	123.77	395.45	-2424.40	79.10	348.56	-1853.18	141.22	1176.18	0.00	0.00	0.00	-1847.64	85.91	1548.44	-1846.79	192.21	1546.64	-2311.81	58.90	1537.57	-1149.12	142.75	1559.87	954.64	1748.81	72.69	354.60	1831.41	69.34	866.10
2.77000	-1503.86	193.52	59.48	-1522.46	189.00	58.15	-1420.65	201.88	218.04	-1455.49	218.86	220.11	-2101.04	85.41	8.93	-2111.39	95.56	23.76	-2505.49	122.94	389.27	-2404.21	79.29	344.59	-1838.38	142.37	1177.34	0.00	0.00	0.00	-1839.71	87.42	1549.44	-1834.91	191.47	1547.25	-2297.76	59.12	1537.58	-1149.12	142.75	1559.87	954.96	1748.87	72.65	355.08	1831.80	69.38	866.56
2.78000	-1502.75	192.13	50.17	-1520.21	186.69	50.95	-1420.65	201.88	218.04	-1455.49	218.86	220.11	-2092.01	85.15	11.97	-2099.28	94.65	27.28	-2483.36	122.08	382.95	-2383.78	79.48	340.53	-1830.83	143.18	1178.80	0.00	0.00	0.00	-1829.25	89.39	1550.79	-1825.77	193.51	1548.34	-2283.71	59.33	1537.60	-1149.12	142.75	1559.87	956.51	1748.27	73.15	354.53	1832.79	68.81	866.89
2.79000	-1503.40	188.58	44.01	-1522.23	184.52	45.18	-1420.65	201.88	218.04	-1455.49	218.86	220.11	-2088.83	84.76	12.07	-2091.41	95.20	31.69	-2460.96	121.19	376.48	-2363.12	79.64	336.37	-1820.84	143.03	1180.82	0.00	0.00	0.00	-1819.85	91.12	1552.39	-1816.70	196.25	1549.82	-2269.66	59.54	1537.62	-1149.12	142.75	1559.87	956.39	1747.90	73.18	355.66	1831.45	69.45	866.89
2.80000	-1495.62	186.04	40.55	-1521.91	183.07	39.56	-1420.65	201.88	218.04	-1455.49	218.86	220.11	-2100.51	85.57	10.99	-2045.76	94.70	41.69	-2438.29	120.25	369.86	-2342.22	79.80	332.10	-1811.51	144.32	1182.67	0.00	0.00	0.00	-1812.20	93.14	1554.23	-1806.30	197.20	1551.32	-2255.62	59.73	1537.64	-1149.12	142.75	1559.87	955.77	1748.88	72.90	355.08	1832.71	69.16	866.05
2.81000	-1494.91	186.96	36.04	-1520.96	182.80	35.24	-1420.65	201.88	218.04	-1455.49	218.86	220.11	-2122.38	84.61	7.06	-2082.97	92.66	34.73	-2415.34	119.29	363.09	-2321.09	79.94	327.74	-1803.78	145.51	1184.79	0.00	0.00	0.00	-1801.13	95.14	1556.13	-1797.81	200.17	1552.80	-2241.59	59.92	1537.66	-1149.12	142.75	1559.87	955.81	1749.93	72.41	355.79	1832.97	69.28	867.13
2.82000	-1499.23	186.88	31.32	-1525.81	182.94	31.11	-1420.65	201.88	218.04	-1455.49	218.86	220.11	-2072.89	85.90	15.73	-2140.90	93.61	20.77	-2392.11	118.28	356.17	-2299.71	80.07	323.28	-1791.17	145.78	1187.30	0.00	0.00	0.00	-1793.21	96.93	1558.07	-1788.11	201.79	1554.13	-2227.56	60.11	1537.69	-1149.12	142.75	1559.87	955.63	1749.42	72.54	354.50	1832.03	69.26	867.63
2.83000	-1494.95	187.15	30.23	-1526.41	183.83	27.93	-1420.65	201.88	218.04	-1455.49	218.86	220.11	-2091.61	84.11	12.46	-2101.18	93.76	24.15	-2368.61	117.24	349.10	-2278.09	80.18	318.72	-1780.84	147.19	1189.91	0.00	0.00	0.00	-1784.93	98.71	1559.94	-1779.08	203.89	1555.48	-2213.54	60.28	1537.73	-1149.12	142.75	1559.87	956.31	1748.85	72.79	356.83	1831.95	69.65	867.39
2.84000	-1494.52	186.56	27.23	-1521.48	182.46	26.57	-1420.65	201.88	218.04	-1455.49	218.86	220.11	-2096.85	83.11	10.35	-2102.63	93.30	22.11	-2344.83	116.16	341.88	-2256.22	80.27	314.06	-1770.80	146.77	1192.37	0.00	0.00	0.00	-1773.77	100.39	1561.54	-1770.44	205.70	1554.84	-2199.53	60.45	1537.77	-1149.12	142.75	1559.87	956.48	1748.68	73.01	356.00	1831.76	69.47	867.26
2.85000	-1494.48	187.47	25.65	-1518.65	182.21	25.16	-1420.65	201.88	218.04	-1455.49	218.86	220.11	-2095.82	81.43	8.13	-2110.59	93.75	19.81	-2320.77	115.05	334.51	-2234.12	80.35	309.29	-1756.69	147.26	1194.70	0.00	0.00	0.00	-1765.66	102.56	1563.45	-1759.19	206.43	1555.51	-2185.53	60.60	1537.81	-1149.12	142.75	1559.87	955.51	1749.12	72.76	355.17	1832.70	69.06	866.20
2.86000	-1496.95	187.17	24.18	-1520.94	182.97	23.91	-1420.65	201.88	218.04	-1455.49	218.86	220.11	-2079.89	82.11	9.84	-2095.41	93.57	23.96	-2296.43	113.90	326.98	-2211.76	80.42	304.42	-1749.90	147.88	1196.52	0.00	0.00	0.00	-1756.97	104.43	1565.18	-1753.67	209.14	1556.90	-2171.54	60.75	1537.86	-1149.12	142.75	1559.87	955.21	1748.99	72.65	354.65	1832.94	68.97	867.01
2.87000	-1495.37	186.48	23.34	-1521.78	184.12	22.49	-1420.65	201.88	218.04	-1455.49	218.86	220.11	-2079.54	81.63	6.86	-2094.52	93.10	21.69	-2271.80	112.71	319.29	-2189.16	80.47	299.45	-1738.51	147.14	1198.06	0.00	0.00	0.00	-1744.83	105.74	1566.57	-1750.01	210.59	1558.33	-2157.56	60.90	1537.91	-1149.12	142.75	1559.87	955.55	1748.15	73.07	354.74	1833.08	69.01	868.01
2.88000	-1495.64	187.18	23.02	-1520.17	184.46	21.65	-1420.65	201.88	218.04	-1455.49	218.86	220.11	-2075.58	80.35	3.87	-2088.98	91.99	19.80	-2246.88	111.48	311.45	-2166.31	80.50	294.37	-1729.57	146.95	1199.31	0.00	0.00	0.00	-1736.69	107.32	1568.13	-1736.46	210.99	1558.93	-2143.60	61.03	1537.97	-1149.12	142.75	1559.87	956.00	1748.55	73.16	355.96	1832.40	69.37	868.18
2.89000	-1495.72	187.31	22.56	-1524.37	183.92	20.41	-1420.65	201.88	218.04	-1455.49	218.86	220.11	-2062.16	79.77	2.81	-2077.28	90.83	18.20	-2221.68	110.21	303.46	-2143.21	80.52	289.19	-1715.98	147.38	1200.01	0.00	0.00	0.00	-1727.33	108.49	1569.46	-1729.94	212.40	1559.87	-2129.64	61.16	1538.03	-1149.12	142.75	1559.87	956.29	1748.52	72.95	356.62	1831.41	69.79	866.96
2.90000	-1494.07	187.37	22.41	-1518.67	184.02	21.40	-1420.65	201.88	218.04	-1455.49	218.86	220.11	-2049.22	76.91	0.68	-2055.19	88.79	20.24	-2196.19	108.91	295.30	-2119.85	80.52	283.91	-1704.91	147.14	1200.54	0.00	0.00	0.00	-1716.61	109.81	1570.65	-1720.78	213.96	1561.00	-2115.70	61.27	1538.09	-1149.12	142.75	1559.87	956.22	1748.58	73.05	355.93	1831.73	69.33	867.32
2.91000	-1492.50	187.05	22.02	-1522.92	184.13	20.20	-1420.65	201.88	218.04	-1455.49	218.86	220.11	-2041.03	74.39	0.60	-2027.47	86.13	24.57	-2170.41	107.56	286.99	-2096.25	80.50	278.51	-1693.47	146.91	1200.67	0.00	0.00	0.00	-1707.76	110.54	1571.76	-1713.56	214.45	1562.19	-2101.78	61.38	1538.16	-1149.12	142.75	1559.87	956.19	1746.55	73.73	356.62	1830.79	69.94	867.28
2.92000	-1496.34	187.14	20.60	-1516.77	184.23	20.84	-1420.65	201.88	218.04	-1455.49	218.86	220.11	-2025.64	71.60	5.30	-2019.65	83.10	26.92	-2144.34	106.17	278.51	-2072.39	80.47	273.01	-1686.16	146.24	1200.77	0.00	0.00	0.00	-1700.30	111.25	1572.93	-1700.98	214.06	1562.75	-2087.87	61.48	1538.24	-1149.12	142.75	1559.87	955.83	1747.78	73.10	356.87	1832.32	69.44	867.31
2.93000	-1492.95	187.04	21.74	-1521.77	184.38	19.51	-1420.65	201.88	218.04	-1455.49	218.86	220.11	-2011.43	67.01	8.70	-2000.50	79.35	31.52	-2117.98	104.75	269.88	-2048.27	80.42	267.41	-1676.70	146.30	1200.90	0.00	0.00	0.00	-1689.81	111.64	1573.79	-1690.29	216.14	1563.92	-2073.98	61.57	1538.32	-1149.12	142.75	1559.87	955.55	1747.25	73.44	356.68	1831.43	69.74	867.05
2.94000	-1497.82	186.70	19.94	-1515.15	184.20	20.69	-1420.65	201.88	218.04	-1455.49	218.86	220.11	-1981.70	61.88	15.05	-1979.59	75.86	36.33	-2091.32	103.28	261.08	-2023.90	80.35	261.69	-1667.90	145.78	1200.96	0.00	0.00	0.00	-1680.03	111.71	1574.65	-1674.28	215.62	1565.79	-2060.10	61.65	1538.41	-1149.12	142.75	1559.87	954.69	1748.05	72.96	357.65	1831.35	69.92	866.20
2.95000	-1493.33	187.21	21.02	-1519.81	184.44	19.74	-1420.65	201.88	218.04	-1455.49	218.86	220.11	-1972.26	57.61	16.55	-1954.45	72.49	41.60	-2064.36	101.77	252.12	-1999.26	80.26	255.87	-1659.61	145.20	1201.12	0.00	0.00	0.00	-1672.68	112.13	1575.50	-1663.81	216.76	1566.91	-2046.25	61.72	1538.50	-1149.12	142.75	1559.87	955.58	1748.12	73.09	356.89	1831.35	69.80	866.92
2.96000	-1495.25	186.52	20.29	-1519.40	183.93	19.52	-1420.65	201.88	218.04	-1455.49	218.86	220.11	-1944.94	54.56	20.67	-1924.04	70.02	46.11	-2037.11	100.22	243.00	-1974.37	80.15	249.93	-1652.54	144.64	1201.24	0.00	0.00	0.00	-1662.42	112.03	1576.07	-1653.15	215.62	1567.54	-2032.41	61.78	1538.59	-1149.12	142.75	1559.87	954.72	1749.05	72.64	356.57	1832.60	69.35	866.64
2.97000	-1497.01	186.85	20.15	-1524.00	184.06	18.39	-1420.65	201.88	218.04	-1455.49	218.86	220.11	-1918.64	51.66	31.10	-1913.21	67.04	56.96	-2009.55	98.63	233.71	-1949.21	80.03	243.89	-1641.60	144.06	1201.79	0.00	0.00	0.00	-1652.35	111.94	1576.59	-1643.47	215.68	1568.22	-2018.59	61.83	1538.69	-1149.12	142.75	1559.87	955.13	1748.64	72.85	355.46	1832.36	69.16	865.71
2.98000	-1496.59	187.06	19.96	-1520.03	184.20	19.42	-1420.65	201.88	218.04	-1455.49	218.86	220.11	-1888.40	48.64	34.35	-1886.84	64.52	59.48	-1981.70	97.00	224.25	-1923.80	79.89	237.73	-1634.13	144.81	1202.41	0.00	0.00	0.00	-1643.81	111.56	1577.18	-1632.46	213.96	1568.77	-2004.80	61.88	1538.80	-1149.12	142.75	1559.87	956.11	1747.92	73.27	355.67	1830.87	69.76	866.08
2.99000	-1495.21	187.32	20.47	-1520.95	183.71	18.93	-1420.65	201.88	218.04	-1455.49	218.86	220.11	-1862.12	45.34	34.95	-1857.81	61.77	60.13	-1953.54	95.32	214.63	-1898.12	79.73	231.47	-1619.25	144.05	1203.32	0.00	0.00	0.00	-1634.59	111.44	1577.53	-1623.37	214.22	1569.26	-1991.02	61.91	1538.91	-1149.12	142.75	1559.87	954.73	1748.57	72.79	355.49	1830.91	69.61	866.85
3.00000	-1495.09	186.16	20.53	-1520.33	183.43	19.44	-1420.65	201.88	218.04	-1455.49	218.86	220.11	-1830.93	43.41	35.39	-1828.00	59.10	59.82	-1925.07	93.60	204.84	-1873.45	78.56	229.46	-1614.84	143.53	1204.00	0.00	0.00	0.00	-1624.88	110.72	1577.73	-1613.50	213.80	1569.76	-1977.27	61.93	1539.02	-1149.12	142.75	1559.87	955.12	1748.39	72.94	355.35	1831.25	69.69	866.01
3.01000	-1494.81	186.69	20.77	-1521.99	183.85	18.87	-1420.65	201.88	218.04	-1455.49	218.86	220.11	-1803.82	41.61	34.14	-1801.45	57.27	57.98	-1896.31	91.84	194.88	-1852.46	80.68	224.93	-1606.23	143.52	1204.60	0.00	0.00	0.00	-1614.57	109.86	1577.86	-1604.37	214.28	1570.16	-1963.54	61.94	1539.14	-1149.12	142.75	1559.87	955.07	1748.44	72.92	354.87	1831.90	69.28	866.52
3.02000	-1495.42	187.39	20.47	-1519.92	183.00	19.19	-1420.65	201.88	218.04	-1455.49	218.86	220.11	-1765.29	40.03	27.91	-1770.94	55.88	56.16	-1872.14	91.08	188.49	-1829.66	80.70	220.12	-1595.84	143.57	1205.15	0.00	0.00	0.00	-1605.21	108.99	1577.77	-1594.15	212.67	1570.31	-1949.84	61.95	1539.27	-1149.12	142.75	1559.87	955.32	1747.92	73.17	354.85	1833.20	68.87	866.83
3.03000	-1494.37	186.59	21.01	-1519.54	183.56	19.26	-1420.65	201.88	218.04	-1455.49	218.86	220.11	-1740.13	38.41	24.33	-1740.19	55.26	53.20	-1846.15	88.67	181.17	-1806.91	81.10	213.89	-1588.00	143.60	1205.55	0.00	0.00	0.00	-1595.22	108.31	1577.69	-1585.82	213.47	1570.86	-1936.16	61.94	1539.40	-1149.12	142.75	1559.87	955.51	1749.04	72.79	355.40	1832.31	69.31	866.28
3.04000	-1490.05	188.84	22.03	-1516.82	182.86	19.89	-1420.65	201.88	218.04	-1455.49	218.86	220.11	-1707.73	37.79	28.74	-1708.28	54.05	50.31	-1820.29	86.95	172.69	-1783.24	80.60	206.95	-1580.18	143.79	1205.81	0.00	0.00	0.00	-1586.36	107.28	1577.52	-1575.54	211.70	1571.01	-1922.51	61.92	1539.53	-1149.12	142.75	1559.87	955.95	1748.87	73.07	356.18	1831.59	69.74	866.54
3.05000	-1496.31	186.46	20.70	-1522.49	182.64	18.70	-1420.65	201.88	218.04	-1455.49	218.86	220.11	-1667.78	36.36	28.19	-1677.10	52.90	46.54	-1794.97	86.16	162.52	-1758.41	78.79	199.56	-1570.56	144.05	1205.91	0.00	0.00	0.00	-1576.32	106.29	1577.22	-1565.25	209.90	1571.21	-1908.88	61.89	1539.68	-1149.12	142.75	1559.87	956.64	1748.06	73.51	356.12	1832.77	69.34	867.85
3.06000	-1491.74	186.46	21.91	-1518.99	182.64	19.78	-1420.65	201.88	218.04	-1455.49	218.86	220.11	-1636.60	35.32	25.63	-1644.51	51.34	43.19	-1768.48	84.82	151.82	-1733.49	77.77	190.78	-1562.52	144.27	1205.86	0.00	0.00	0.00	-1568.67	105.24	1576.92	-1556.32	209.74	1571.76	-1895.29	61.85	1539.82	-1149.12	142.75	1559.87	956.26	1749.24	72.94	354.36	1832.02	69.32	866.03
3.07000	-1494.76	187.99	21.73	-1522.82	183.24	18.49	-1420.65	201.88	218.04	-1455.49	218.86	220.11	-1601.14	34.07	26.12	-1611.81	49.99	39.88	-1741.19	82.82	140.77	-1709.79	77.98	180.91	-1549.96	144.89	1205.67	0.00	0.00	0.00	-1558.06	104.32	1576.48	-1546.18	207.60	1571.82	-1881.72	61.80	1539.97	-1149.12	142.75	1559.87	955.30	1748.30	73.03	353.74	1833.34	68.84	866.86
3.08000	-1495.49	187.33	22.17	-1522.48	183.03	18.79	-1420.65	201.88	218.04	-1455.49	218.86	220.11	-1566.23	29.77	23.50	-1577.12	48.00	39.61	-1712.56	80.30	129.45	-1685.01	77.45	170.72	-1546.59	144.90	1205.29	0.00	0.00	0.00	-1550.92	103.06	1576.18	-1538.13	207.92	1572.07	-1868.18	61.74	1540.13	-1149.12	142.75	1559.87	955.37	1748.56	72.86	354.42	1833.79	68.72	865.79
3.09000	-1504.21	185.65	19.07	-1522.98	183.07	18.95	-1420.65	201.88	218.04	-1455.49	218.86	220.11	-1529.53	28.11	22.53	-1543.50	46.40	37.41	-1684.09	78.85	117.80	-1658.05	75.13	161.22	-1536.15	145.41	1204.98	0.00	0.00	0.00	-1541.18	101.64	1575.63	-1528.15	206.20	1572.20	-1854.67	61.66	1540.30	-1149.12	142.75	1559.87	956.26	1747.95	73.18	355.23	1832.11	69.47	866.02
3.10000	-1489.31	184.94	22.92	-1516.83	181.88	21.07	-1420.65	201.88	218.04	-1455.49	218.86	220.11	-1495.21	26.90	20.90	-1508.68	45.05	35.71	-1654.06	76.46	106.25	-1631.47	73.90	151.31	-1528.99	144.34	1205.46	0.00	0.00	0.00	-1531.43	100.79	1575.18	-1519.13	205.86	1572.34	-1841.19	61.58	1540.47	-1149.12	142.75	1559.87	955.81	1749.36	72.80	353.71	1832.25	69.23	867.15
3.11000	-1497.55	184.08	20.95	-1519.32	182.37	20.21	-1420.65	201.88	218.04	-1455.49	218.86	220.11	-1457.87	24.59	20.99	-1474.35	44.09	34.51	-1623.00	73.04	95.52	-1603.84	71.44	141.92	-1521.13	143.80	1204.90	0.00	0.00	0.00	-1524.44	99.69	1574.57	-1516.73	204.78	1570.93	-1827.75	61.49	1540.64	-1149.12	142.75	1559.87	955.44	1747.86	73.22	354.09	1830.95	69.50	866.92
3.12000	-1492.66	184.16	21.33	-1521.21	182.20	19.47	-1420.65	201.88	218.04	-1455.49	218.86	220.11	-1418.55	24.60	22.83	-1439.14	43.23	34.19	-1593.49	71.84	84.19	-1575.81	69.19	132.99	-1510.46	144.45	1204.28	0.00	0.00	0.00	-1514.22	98.67	1573.92	-1508.97	203.55	1570.58	-1814.34	61.38	1540.82	-1149.12	142.75	1559.87	956.26	1746.62	73.80	356.04	1832.16	69.36	867.18
3.13000	-1489.88	184.46	21.50	-1512.96	180.21	22.59	-1420.65	201.88	218.04	-1455.49	218.86	220.11	-1384.56	24.49	24.08	-1405.09	42.44	34.21	-1559.21	65.73	75.83	-1546.92	66.02	124.92	-1501.62	144.80	1203.73	0.00	0.00	0.00	-1506.13	97.86	1573.32	-1501.69	202.07	1570.07	-1800.96	61.26	1541.01	-1149.12	142.75	1559.87	955.88	1746.67	73.60	355.83	1833.44	69.07	867.22
3.14000	-1488.52	183.74	21.77	-1496.52	175.49	22.57	-1420.65	201.88	218.04	-1455.49	218.86	220.11	-1350.45	23.78	26.06	-1370.84	42.16	34.97	-1527.55	62.08	66.80	-1520.27	65.67	115.71	-1492.69	145.53	1202.99	0.00	0.00	0.00	-1496.19	96.82	1572.61	-1490.20	201.06	1569.80	-1787.62	61.13	1541.20	-1149.12	142.75	1559.87	955.32	1747.08	73.32	356.40	1834.20	69.01	867.52
3.15000	-1480.97	177.38	23.53	-1518.53	177.99	17.44	-1420.65	201.88	218.04	-1455.49	218.86	220.11	-1313.80	23.87	29.30	-1336.96	41.77	36.28	-1494.53	57.59	59.20	-1487.96	58.83	110.32	-1481.73	145.34	1202.32	0.00	0.00	0.00	-1487.48	96.25	1571.81	-1475.66	200.23	1570.01	-1774.31	60.99	1541.40	-1149.12	142.75	1559.87	955.19	1748.79	72.83	355.53	1832.58	69.31	866.69
3.16000	-1496.32	180.02	20.94	-1517.93	179.39	16.55	-1420.65	201.88	218.04	-1455.49	218.86	220.11	-1278.21	24.44	33.55	-1302.24	41.38	38.60	-1461.87	54.41	51.15	-1458.18	55.72	103.71	-1473.50	145.55	1201.24	0.00	0.00	0.00	-1478.09	95.55	1570.96	-1465.07	199.02	1569.43	-1761.04	60.83	1541.60	-1149.12	142.75	1559.87	955.45	1748.91	72.82	353.70	1832.78	68.95	867.34
3.17000	-1485.48	188.36	26.03	-1512.80	180.27	17.33	-1420.65	201.88	218.04	-1455.49	218.86	220.11	-1248.98	23.89	36.79	-1270.61	41.19	41.34	-1428.12	50.51	42.90	-1427.97	50.94	98.83	-1465.57	145.57	1200.08	0.00	0.00	0.00	-1469.18	94.83	1569.98	-1454.71	198.34	1568.47	-1747.81	60.67	1541.81	-1149.12	142.75	1559.87	955.17	1748.40	72.88	354.23	1832.99	69.04	867.23
3.18000	-1494.62	186.12	23.26	-1517.72	184.16	19.06	-1420.65	201.88	218.04	-1455.49	218.86	220.11	-1218.08	24.94	42.35	-1238.02	40.66	45.63	-1406.97	48.32	38.86	-1395.88	44.17	95.71	-1455.42	145.18	1198.81	0.00	0.00	0.00	-1461.17	94.44	1568.98	-1445.76	197.78	1567.28	-1734.61	60.49	1542.03	-1149.12	142.75	1559.87	954.57	1748.51	72.87	354.80	1832.94	69.15	866.87
3.19000	-1494.44	188.01	20.02	-1518.63	184.66	18.75	-1420.65	201.88	218.04	-1455.49	218.86	220.11	-1187.37	26.45	49.88	-1205.17	40.62	52.13	-1371.18	45.85	34.60	-1367.49	41.58	92.04	-1446.13	145.24	1197.42	0.00	0.00	0.00	-1451.87	94.23	1567.69	-1437.02	197.55	1566.27	-1721.46	60.30	1542.25	-1149.12	142.75	1559.87	955.43	1749.04	72.75	355.34	1831.62	69.58	866.63
3.20000	-1492.92	187.16	20.18	-1518.62	184.30	18.65	-1420.65	201.88	218.04	-1455.49	218.86	220.11	-1154.66	26.10	59.65	-1173.61	40.54	60.35	-1334.22	43.96	29.47	-1340.34	39.51	88.86	-1438.22	145.72	1196.00	0.00	0.00	0.00	-1441.86	93.89	1566.32	-1428.41	197.40	1564.91	-1708.34	60.10	1542.48	-1149.12	142.75	1559.87	956.78	1748.39	73.19	355.49	1833.41	68.98	865.66
3.21000	-1491.23	187.09	20.58	-1513.53	184.55	19.66	-1420.65	201.88	218.04	-1455.49	218.86	220.11	-1127.50	26.32	69.61	-1145.35	38.85	68.77	-1303.71	41.18	28.04	-1312.39	35.43	87.92	-1429.82	145.30	1194.06	0.00	0.00	0.00	-1432.45	93.33	1564.76	-1418.03	196.77	1563.29	-1695.26	59.88	1542.71	-1149.12	142.75	1559.87	956.08	1747.48	73.35	355.47	1831.95	69.49	865.04
3.22000	-1492.84	187.83	20.36	-1518.00	184.14	19.22	-1420.65	201.88	218.04	-1455.49	218.86	220.11	-1095.42	25.41	81.77	-1118.51	37.59	78.25	-1273.58	36.63	28.99	-1287.17	33.29	87.20	-1420.32	145.27	1192.04	0.00	0.00	0.00	-1423.19	93.09	1563.29	-1408.74	196.45	1561.71	-1682.23	59.65	1542.96	-1149.12	142.75	1559.87	954.95	1749.12	72.60	355.57	1830.89	69.83	866.08
3.23000	-1491.07	187.27	20.27	-1521.59	184.84	17.96	-1420.65	201.88	218.04	-1455.49	218.86	220.11	-1072.86	25.77	91.59	-1092.51	36.83	88.87	-1246.93	34.37	29.51	-1265.40	33.43	86.32	-1409.73	145.09	1190.16	0.00	0.00	0.00	-1414.24	92.65	1561.65	-1400.12	196.12	1559.99	-1669.24	59.41	1543.20	-1149.12	142.75	1559.87	954.73	1748.52	72.73	355.47	1831.52	69.60	866.62
3.24000	-1489.74	187.25	20.70	-1515.67	184.44	19.24	-1420.65	201.88	218.04	-1455.49	218.86	220.11	-1053.42	25.48	101.00	-1068.57	34.30	99.19	-1221.34	30.72	32.32	-1243.95	32.29	86.64	-1399.34	145.08	1188.16	0.00	0.00	0.00	-1405.05	92.25	1560.02	-1391.92	195.78	1558.31	-1656.30	59.16	1543.46	-1149.12	142.75	1559.87	955.06	1747.74	72.97	354.63	1832.69	69.21	865.67
3.25000	-1490.23	187.65	20.37	-1518.38	184.32	18.76	-1420.65	201.88	218.04	-1455.49	218.86	220.11	-1028.48	26.50	111.40	-1045.31	29.67	110.68	-1198.31	27.16	35.78	-1224.38	31.00	87.68	-1393.24	144.77	1186.07	0.00	0.00	0.00	-1395.94	91.82	1558.45	-1383.05	196.28	1556.71	-1643.39	58.89	1543.72	-1149.12	142.75	1559.87	955.29	1749.47	72.61	355.50	1831.69	69.51	865.51
3.26000	-1492.92	187.22	20.04	-1518.09	184.99	18.58	-1420.65	201.88	218.04	-1455.49	218.86	220.11	-1017.08	25.95	117.66	-1031.29	38.38	114.10	-1177.54	23.50	39.17	-1206.07	28.58	89.16	-1382.03	144.37	1184.29	0.00	0.00	0.00	-1384.75	91.09	1556.90	-1372.53	195.39	1555.27	-1630.54	58.61	1543.98	-1149.12	142.75	1559.87	955.50	1748.00	73.11	355.93	1830.80	69.83	866.39
3.27000	-1489.62	187.24	20.27	-1516.73	185.54	18.48	-1420.65	201.88	218.04	-1455.49	218.86	220.11	-999.40	26.33	124.41	-1014.99	42.90	120.74	-1160.48	21.64	41.35	-1190.39	26.71	90.19	-1371.58	143.69	1182.52	0.00	0.00	0.00	-1376.98	90.58	1555.67	-1365.38	194.84	1553.81	-1617.72	58.31	1544.26	-1149.12	142.75	1559.87	954.34	1748.58	72.63	355.00	1831.86	69.36	867.85
3.28000	-1493.77	187.76	20.04	-1516.84	185.44	18.19	-1420.65	201.88	218.04	-1455.49	218.86	220.11	-984.65	27.85	128.25	-999.89	49.16	127.21	-1146.53	20.33	41.87	-1177.78	25.42	90.21	-1363.99	143.56	1180.70	0.00	0.00	0.00	-1369.70	89.56	1554.59	-1355.88	194.24	1552.51	-1604.96	58.01	1544.53	-1149.12	142.75	1559.87	955.22	1749.48	72.48	357.07	1831.51	69.77	868.21
3.29000	-1493.43	188.14	19.99	-1520.81	185.48	17.71	-1420.65	201.88	218.04	-1455.49	218.86	220.11	-975.78	28.61	129.09	-985.55	53.10	132.29	-1136.85	20.28	40.42	-1167.41	23.71	89.22	-1353.66	142.51	1179.21	0.00	0.00	0.00	-1360.36	88.89	1553.52	-1347.04	193.67	1551.72	-1592.25	57.69	1544.82	-1149.12	142.75	1559.87	955.01	1748.88	72.76	356.29	1830.33	70.26	866.55
3.30000	-1494.61	188.30	20.05	-1524.35	186.48	16.45	-1420.65	201.88	218.04	-1455.49	218.86	220.11	-969.33	29.86	126.95	-982.50	51.14	128.83	-1130.23	20.10	37.95	-1159.68	22.80	87.05	-1345.87	142.14	1177.83	0.00	0.00	0.00	-1350.20	88.24	1552.71	-1336.52	192.98	1550.73	-1579.58	57.35	1545.11	-1149.12	142.75	1559.87	954.47	1748.98	72.67	356.34	1829.87	70.20	865.48
3.31000	-1491.21	187.32	20.54	-1519.64	185.97	17.54	-1420.65	201.88	218.04	-1455.49	218.86	220.11	-966.65	30.86	120.68	-981.05	48.12	118.13	-1125.49	19.13	35.28	-1153.76	21.24	84.57	-1334.68	141.55	1176.66	0.00	0.00	0.00	-1340.20	87.32	1551.99	-1329.07	192.19	1549.93	-1566.96	57.00	1545.41	-1149.12	142.75	1559.87	955.43	1749.39	72.72	355.26	1833.17	69.05	866.06
3.32000	-1493.37	188.26	20.54	-1517.72	186.39	17.67	-1420.65	201.88	218.04	-1455.49	218.86	220.11	-962.90	32.35	113.06	-977.18	47.27	109.38	-1123.18	18.31	31.82	-1150.20	20.72	81.19	-1325.24	140.76	1176.01	0.00	0.00	0.00	-1330.49	86.14	1551.53	-1319.89	190.89	1549.14	-1554.39	56.64	1545.72	-1149.12	142.75	1559.87	954.76	1747.82	73.06	354.53	1833.08	68.95	866.35
3.33000	-1496.85	187.76	19.78	-1521.64	186.46	17.06	-1420.65	201.88	218.04	-1455.49	218.86	220.11	-958.45	33.76	104.47	-977.13	45.12	99.12	-1123.80	19.05	27.21	-1148.99	21.10	76.91	-1315.45	139.29	1175.57	0.00	0.00	0.00	-1321.38	84.86	1551.05	-1309.46	189.66	1548.73	-1541.88	56.26	1546.03	-1149.12	142.75	1559.87	954.99	1747.39	73.28	355.89	1831.55	69.48	866.26
3.34000	-1498.73	188.81	19.38	-1520.15	185.97	17.20	-1420.65	201.88	218.04	-1455.49	218.86	220.11	-959.78	35.02	94.31	-976.61	45.55	89.96	-1125.70	19.71	23.88	-1149.01	21.71	72.49	-1304.84	138.53	1175.39	0.00	0.00	0.00	-1311.19	83.33	1550.72	-1303.82	188.54	1548.45	-1529.41	55.87	1546.35	-1149.12	142.75	1559.87	955.20	1746.96	73.35	354.95	1831.31	69.46	866.24
3.35000	-1495.32	187.79	20.20	-1522.89	186.91	16.62	-1420.65	201.88	218.04	-1455.49	218.86	220.11	-953.16	35.71	87.84	-975.13	46.61	82.66	-1125.47	19.92	21.90	-1148.24	21.81	68.90	-1294.18	136.73	1175.43	0.00	0.00	0.00	-1301.52	81.77	1550.47	-1291.50	186.77	1548.09	-1517.00	55.46	1546.68	-1149.12	142.75	1559.87	954.78	1747.83	72.90	355.48	1832.42	69.48	866.81
3.36000	-1495.95	190.08	20.28	-1518.65	186.91	17.87	-1420.65	201.88	218.04	-1455.49	218.86	220.11	-954.42	36.01	79.39	-970.89	44.33	77.24	-1122.62	20.89	22.11	-1144.29	21.84	67.10	-1286.90	135.33	1175.89	0.00	0.00	0.00	-1293.78	79.85	1550.34	-1281.83	185.55	1547.86	-1504.65	55.04	1547.01	-1149.12	142.75	1559.87	956.16	1747.93	73.20	356.02	1834.20	68.86	867.75
3.37000	-1487.11	188.69	22.68	-1519.31	187.38	17.37	-1420.65	201.88	218.04	-1455.49	218.86	220.11	-946.89	37.07	70.46	-965.92	47.38	68.98	-1120.86	21.85	21.99	-1137.35	23.07	67.83	-1274.70	133.72	1176.56	0.00	0.00	0.00	-1283.69	78.20	1550.64	-1272.62	183.69	1548.25	-1492.34	54.61	1547.35	-1149.12	142.75	1559.87	955.58	1747.86	73.20	354.67	1832.48	69.06	867.89
3.38000	-1490.19	189.04	22.05	-1520.39	186.97	17.35	-1420.65	201.88	218.04	-1455.49	218.86	220.11	-940.47	40.14	60.67	-962.68	50.45	59.51	-1119.77	23.43	22.06	-1130.87	21.81	68.19	-1263.67	131.79	1177.49	0.00	0.00	0.00	-1273.53	76.42	1551.35	-1260.42	181.37	1549.27	-1480.10	54.16	1547.70	-1149.12	142.75	1559.87	956.37	1747.30	73.56	354.45	1833.06	69.06	866.61
3.39000	-1495.39	189.38	20.87	-1518.74	186.46	17.77	-1420.65	201.88	218.04	-1455.49	218.86	220.11	-938.09	41.82	51.55	-959.41	52.98	52.11	-1118.15	23.93	21.99	-1129.02	22.94	66.66	-1253.91	130.69	1178.83	0.00	0.00	0.00	-1265.64	74.55	1552.61	-1250.55	179.06	1550.56	-1467.91	53.69	1548.05	-1149.12	142.75	1559.87	954.95	1748.20	72.91	355.73	1832.49	69.29	867.02
3.40000	-1495.86	188.34	20.36	-1519.72	187.36	17.10	-1420.65	201.88	218.04	-1455.49	218.86	220.11	-936.14	44.12	45.23	-958.20	53.86	46.30	-1117.29	24.29	21.58	-1125.42	21.28	67.20	-1242.72	129.38	1180.36	0.00	0.00	0.00	-1256.30	72.40	1554.00	-1240.96	177.46	1552.08	-1455.78	53.21	1548.42	-1149.12	142.75	1559.87	955.77	1747.92	73.18	356.22	1832.87	69.21	866.19
3.41000	-1495.47	189.83	20.03	-1516.87	187.68	16.93	-1420.65	201.88	218.04	-1455.49	218.86	220.11	-932.28	43.44	40.83	-958.50	54.11	41.71	-1116.97	24.56	21.19	-1123.72	21.43	67.07	-1233.22	129.77	1181.60	0.00	0.00	0.00	-1246.47	69.81	1555.51	-1231.69	175.19	1553.92	-1443.70	52.72	1548.78	-1149.12	142.75	1559.87	955.64	1748.09	73.13	356.14	1832.24	69.58	866.80
3.42000	-1490.52	188.88	20.79	-1512.84	187.55	17.61	-1420.65	201.88	218.04	-1455.49	218.86	220.11	-931.87	43.84	37.61	-955.81	53.94	39.65	-1115.54	22.71	21.85	-1122.62	21.49	66.74	-1223.66	128.68	1183.97	0.00	0.00	0.00	-1237.09	67.69	1557.34	-1223.19	171.81	1556.00	-1431.69	52.21	1549.16	-1149.12	142.75	1559.87	955.55	1747.63	73.31	355.66	1832.40	69.47	866.85
3.43000	-1493.97	189.90	19.02	-1514.76	187.76	16.55	-1420.65	201.88	218.04	-1455.49	218.86	220.11	-931.07	44.99	35.70	-955.50	55.03	37.52	-1115.58	23.07	21.60	-1122.22	22.05	66.43	-1211.72	127.35	1186.65	0.00	0.00	0.00	-1227.12	65.23	1559.16	-1213.92	169.72	1558.27	-1419.73	51.68	1549.54	-1149.12	142.75	1559.87	957.36	1747.17	73.84	354.85	1832.05	69.38	865.99
3.44000	-1490.70	190.30	18.92	-1511.51	187.23	16.74	-1420.65	201.88	218.04	-1455.49	218.86	220.11	-931.97	45.48	33.46	-956.41	55.34	35.45	-1115.43	23.20	21.52	-1120.43	20.40	67.29	-1202.90	126.02	1189.49	0.00	0.00	0.00	-1219.01	62.90	1561.09	-1204.63	167.49	1560.52	-1407.84	51.14	1549.93	-1149.12	142.75	1559.87	956.04	1747.94	73.40	354.55	1831.52	69.60	866.12
3.45000	-1489.27	190.51	18.74	-1509.11	188.29	16.42	-1420.65	201.88	218.04	-1455.49	218.86	220.11	-931.68	45.85	31.84	-955.83	55.70	33.98	-1115.43	23.48	21.16	-1119.65	20.32	67.46	-1191.25	124.65	1192.23	0.00	0.00	0.00	-1209.62	60.47	1562.80	-1195.63	164.85	1562.56	-1396.01	50.59	1550.33	-1149.12	142.75	1559.87	955.35	1747.18	73.47	354.47	1831.47	69.58	866.02
3.46000	-1486.61	190.47	17.58	-1503.84	187.65	17.26	-1420.65	201.88	218.04	-1455.49	218.86	220.11	-931.80	46.14	30.30	-955.67	55.72	32.62	-1115.07	22.94	21.46	-1118.89	19.85	67.77	-1182.67	123.16	1194.84	0.00	0.00	0.00	-1198.96	58.30	1564.29	-1186.58	162.12	1564.54	-1384.24	50.01	1550.74	-1149.12	142.75	1559.87	955.34	1746.65	73.46	355.93	1830.80	69.73	867.28
3.47000	-1484.38	191.59	15.56	-1496.08	188.10	18.33	-1420.65	201.88	218.04	-1455.49	218.86	220.11	-931.18	46.70	29.27	-955.01	55.88	31.57	-1114.48	22.39	21.79	-1118.98	20.97	67.57	-1170.61	122.21	1197.52	0.00	0.00	0.00	-1188.64	56.10	1565.60	-1177.36	159.99	1566.16	-1372.53	49.42	1551.15	-1149.12	142.75	1559.87	956.05	1747.31	73.36	354.77	1833.10	68.97	866.87
3.48000	-1478.89	191.22	14.13	-1492.84	187.87	21.11	-1420.65	201.88	218.04	-1455.49	218.86	220.11	-929.11	46.79	28.66	-955.81	55.80	30.40	-1114.78	23.29	21.53	-1117.83	20.63	67.95	-1161.50	121.30	1199.48	0.00	0.00	0.00	-1179.92	53.94	1566.76	-1168.34	157.62	1567.69	-1360.89	48.82	1551.57	-1149.12	142.75	1559.87	955.58	1747.89	73.12	354.74	1833.03	69.06	866.80
3.49000	-1477.20	191.48	11.44	-1486.02	187.48	22.59	-1420.65	201.88	218.04	-1455.49	218.86	220.11	-928.86	46.63	27.70	-954.76	56.06	29.79	-1114.48	23.60	21.74	-1117.23	20.96	68.07	-1151.31	119.12	1200.94	0.00	0.00	0.00	-1170.53	51.94	1567.78	-1159.40	155.36	1568.97	-1349.31	48.20	1552.00	-1149.12	142.75	1559.87	955.51	1749.16	72.84	354.53	1833.03	69.03	867.32
3.50000	-1471.02	191.78	9.28	-1477.02	187.65	23.81	-1420.65	201.88	218.04	-1455.49	218.86	220.11	-930.38	47.34	26.50	-954.53	56.17	29.02	-1114.16	24.01	21.97	-1116.57	21.75	68.06	-1139.29	118.23	1202.04	0.00	0.00	0.00	-1161.16	49.82	1568.71	-1150.14	153.61	1570.15	-1337.80	47.56	1552.44	-1149.12	142.75	1559.87	955.86	1747.59	73.50	354.48	1833.06	68.99	867.46
3.51000	-1466.27	192.26	6.48	-1468.48	188.54	25.40	-1420.65	201.88	218.04	-1455.49	218.86	220.11	-929.52	47.38	25.95	-953.79	56.69	28.83	-1113.88	24.52	22.10	-1116.20	22.69	67.90	-1126.45	113.80	1203.32	0.00	0.00	0.00	-1152.95	47.72	1569.62	-1140.78	152.14	1571.21	-1326.36	46.91	1552.88	-1149.12	142.75	1559.87	955.95	1747.43	73.46	353.69	1832.26	69.14	866.99
3.52000	-1457.67	192.84	4.35	-1455.91	189.49	28.45	-1420.65	201.88	218.04	-1455.49	218.86	220.11	-929.58	47.07	25.54	-952.49	56.87	28.93	-1113.78	24.97	22.31	-1116.20	24.14	67.55	-1120.53	113.82	1203.59	0.00	0.00	0.00	-1143.50	45.95	1570.36	-1131.99	149.57	1572.37	-1314.98	46.24	1553.33	-1149.12	142.75	1559.87	955.60	1747.26	73.57	353.09	1833.16	68.60	866.24
3.53000	-1447.01	193.92	5.96	-1443.36	190.09	33.18	-1420.65	201.88	218.04	-1455.49	218.86	220.11	-930.02	47.43	24.98	-953.80	56.95	28.29	-1113.75	25.38	22.39	-1115.05	23.49	67.95	-1112.21	114.12	1203.30	0.00	0.00	0.00	-1133.87	44.40	1571.01	-1122.44	148.49	1573.17	-1303.68	45.55	1553.79	-1149.12	142.75	1559.87	955.60	1748.45	73.03	354.33	1832.55	69.14	867.11
3.54000	-1430.72	197.28	11.21	-1425.78	193.03	39.39	-1420.65	201.88	218.04	-1455.47	218.85	220.11	-927.90	47.56	25.58	-953.60	56.90	28.12	-1113.43	25.09	22.71	-1114.69	23.86	67.89	-1106.86	110.07	1203.42	0.00	0.00	0.00	-1124.09	43.35	1571.78	-1113.41	146.90	1574.07	-1292.44	44.85	1554.26	-1149.12	142.75	1559.87	955.46	1747.89	73.19	353.82	1832.76	69.04	867.13
3.55000	-1410.71	201.75	17.87	-1406.84	194.45	46.42	-1420.65	201.88	218.04	-1433.76	213.46	227.77	-927.32	47.55	25.20	-952.12	57.07	28.46	-1113.21	25.21	22.91	-1114.52	24.33	67.98	-1092.55	109.76	1203.53	0.00	0.00	0.00	-1114.38	42.04	1572.45	-1104.02	146.24	1574.80	-1281.27	44.13	1554.73	-1149.12	142.75	1559.87	955.78	1747.81	73.31	354.47	1833.08	69.04	867.20
3.56000	-1386.83	205.12	26.55	-1384.94	195.69	53.44	-1420.65	201.88	218.04	-1414.25	210.67	233.70	-929.55	47.23	24.59	-953.62	57.23	27.92	-1113.21	25.49	22.87	-1113.86	23.93	68.33	-1086.23	110.38	1203.34	0.00	0.00	0.00	-1104.63	41.09	1573.17	-1095.11	144.81	1575.56	-1270.18	43.39	1555.21	-1149.12	142.75	1559.87	955.60	1748.97	72.85	355.31	1833.04	69.14	867.68
3.57000	-1362.17	208.64	33.42	-1363.19	198.37	59.13	-1420.65	201.88	218.04	-1395.66	206.25	238.09	-929.67	47.69	24.50	-952.49	57.53	28.10	-1114.02	26.68	22.44	-1113.12	24.08	68.46	-1076.93	109.67	1203.42	0.00	0.00	0.00	-1094.49	40.38	1573.87	-1085.67	144.38	1576.29	-1259.16	42.63	1555.71	-1149.12	142.75	1559.87	956.01	1747.56	73.28	356.42	1833.25	69.13	867.36
3.58000	-1338.56	212.20	38.36	-1341.56	200.01	63.14	-1420.63	201.88	218.04	-1376.05	202.29	241.30	-928.64	47.64	24.71	-952.78	57.74	27.99	-1113.63	26.44	22.79	-1113.35	25.10	68.27	-1073.47	109.27	1203.68	0.00	0.00	0.00	-1086.24	39.75	1574.58	-1076.31	143.90	1576.93	-1248.20	41.86	1556.20	-1149.12	142.75	1559.87	955.85	1747.34	73.51	354.39	1832.78	69.00	865.82
3.59000	-1314.61	215.25	42.53	-1318.16	202.17	66.27	-1399.97	198.77	219.18	-1356.21	198.26	242.89	-928.55	48.49	24.69	-952.22	57.72	28.13	-1113.39	26.41	22.98	-1112.64	24.75	68.59	-1058.22	109.78	1204.27	0.00	0.00	0.00	-1076.41	39.07	1575.27	-1066.88	143.69	1577.44	-1237.33	41.07	1556.71	-1149.12	142.75	1559.87	954.95	1748.11	73.09	353.76	1831.93	69.24	866.15
3.60000	-1288.03	216.54	46.76	-1294.05	203.48	68.80	-1379.71	194.66	218.42	-1336.10	194.33	243.06	-929.53	48.31	24.42	-953.11	58.10	27.83	-1113.68	26.83	22.83	-1112.47	25.09	68.58	-1050.97	108.39	1204.36	0.00	0.00	0.00	-1065.12	38.91	1575.78	-1057.75	142.99	1577.93	-1226.53	40.27	1557.23	-1149.12	142.75	1559.87	957.61	1747.70	73.74	354.91	1831.44	69.58	866.28
3.61000	-1257.61	215.30	50.07	-1263.99	204.25	70.44	-1358.42	191.26	216.73	-1315.36	191.34	242.22	-928.37	48.24	24.79	-953.02	58.34	27.82	-1113.80	27.16	23.00	-1112.46	25.43	68.67	-1041.30	108.36	1205.14	0.00	0.00	0.00	-1055.81	38.58	1576.24	-1054.74	142.89	1578.02	-1215.80	39.44	1557.75	-1149.12	142.75	1559.87	954.88	1749.37	72.63	354.18	1833.22	68.73	866.07
3.62000	-1232.88	215.89	51.60	-1240.38	203.17	70.45	-1336.17	189.25	213.94	-1294.53	188.03	240.09	-928.81	47.74	24.46	-953.47	57.92	27.64	-1113.94	27.76	22.93	-1112.50	25.61	68.79	-1032.37	108.37	1206.08	0.00	0.00	0.00	-1047.48	38.24	1576.59	-1043.28	142.71	1577.83	-1205.15	38.60	1558.28	-1149.12	142.75	1559.87	954.85	1749.17	72.65	354.96	1832.16	69.22	866.43
3.63000	-1208.49	214.99	51.68	-1216.50	201.89	69.79	-1313.90	186.76	209.64	-1272.73	186.32	237.46	-928.33	48.36	24.63	-952.20	58.01	27.92	-1113.67	27.55	23.26	-1112.33	25.56	69.01	-1024.15	108.51	1206.78	0.00	0.00	0.00	-1037.23	38.21	1576.73	-1033.31	143.21	1577.73	-1194.58	37.74	1558.82	-1149.12	142.75	1559.87	955.47	1747.86	73.30	355.41	1830.90	69.71	866.31
3.64000	-1177.14	214.98	53.13	-1188.00	200.34	69.33	-1290.77	184.79	204.11	-1250.44	184.69	233.56	-927.90	48.47	24.80	-951.45	57.93	28.08	-1113.68	27.69	23.35	-1112.49	26.17	68.95	-1017.05	107.75	1207.49	0.00	0.00	0.00	-1026.82	38.30	1576.80	-1023.49	143.00	1577.52	-1184.87	36.93	1559.69	-1149.12	142.75	1559.87	956.03	1746.87	73.70	353.95	1833.76	68.88	866.05
3.65000	-1147.63	216.27	51.49	-1156.06	200.77	69.36	-1267.05	183.78	197.72	-1228.64	182.13	228.23	-928.58	47.75	24.49	-952.88	57.96	27.73	-1113.26	27.33	23.80	-1112.18	26.06	69.14	-1012.42	107.48	1207.73	0.00	0.00	0.00	-1017.11	38.58	1576.74	-1015.73	143.18	1577.26	-1173.98	34.58	1560.37	-1149.12	142.75	1559.87	955.46	1747.42	73.29	353.29	1833.72	68.59	866.77
3.66000	-1114.35	213.76	51.56	-1126.95	200.05	67.08	-1242.61	182.84	190.05	-1206.33	180.24	221.82	-926.91	48.01	24.95	-951.94	57.87	27.92	-1113.58	28.05	23.75	-1112.24	26.64	69.12	-1004.30	106.31	1208.18	0.00	0.00	0.00	-1006.20	38.71	1576.72	-1007.75	143.24	1577.03	-1165.26	35.14	1561.13	-1149.12	142.75	1559.87	955.91	1748.01	73.29	353.81	1831.11	69.51	865.92
3.67000	-1081.66	211.61	50.16	-1096.88	198.84	64.60	-1217.62	182.06	181.44	-1181.93	180.20	215.41	-927.82	47.90	24.65	-952.66	57.86	27.55	-1113.18	27.90	24.05	-1112.36	27.12	69.13	-995.10	106.76	1208.26	0.00	0.00	0.00	-997.75	38.66	1576.51	-996.72	143.61	1576.58	-1155.73	34.57	1561.76	-1149.12	142.75	1559.87	955.25	1747.76	73.21	354.19	1830.75	69.58	865.86
3.68000	-1052.46	209.44	47.31	-1066.69	196.49	61.36	-1191.53	181.87	172.11	-1158.34	179.01	207.34	-926.31	47.73	25.48	-952.01	57.53	27.66	-1113.39	28.54	24.11	-1111.99	27.23	69.29	-983.98	106.74	1208.25	0.00	0.00	0.00	-988.30	38.80	1576.35	-986.47	143.79	1576.02	-1146.09	33.47	1562.04	-1149.11	142.75	1559.87	956.07	1746.77	73.64	352.99	1833.35	68.47	866.19
3.69000	-1016.68	207.01	45.82	-1034.45	194.16	58.80	-1166.24	179.90	160.95	-1134.07	178.18	198.74	-926.72	47.17	25.65	-951.36	57.84	27.72	-1113.45	29.11	24.26	-1111.37	26.84	69.77	-973.46	106.62	1208.14	0.00	0.00	0.00	-979.63	38.75	1576.13	-979.13	143.93	1575.82	-1137.01	33.17	1562.31	-1140.59	141.27	1560.21	955.34	1749.23	72.70	354.04	1833.57	68.63	866.86
3.70000	-985.49	204.64	43.21	-1001.63	192.03	55.89	-1139.88	178.03	149.14	-1108.48	178.23	189.86	-929.82	46.86	25.47	-952.06	57.93	27.58	-1112.83	28.68	24.74	-1111.28	27.31	69.84	-964.86	106.23	1207.79	0.00	0.00	0.00	-970.59	38.74	1575.86	-970.47	144.35	1575.33	-1127.84	32.45	1562.40	-1130.04	142.61	1559.92	956.09	1748.34	73.06	356.33	1832.46	69.38	865.62
3.71000	-950.31	201.93	41.85	-968.23	190.42	53.40	-1112.59	176.45	136.91	-1083.55	177.30	180.14	-927.86	47.18	26.33	-951.40	57.88	28.26	-1112.69	29.06	24.96	-1110.84	27.48	70.14	-959.03	105.94	1207.29	0.00	0.00	0.00	-960.41	39.06	1575.41	-961.03	144.11	1575.03	-1118.76	31.86	1562.33	-1121.86	141.69	1559.74	956.50	1748.44	73.17	355.73	1831.14	69.59	866.14
3.72000	-915.94	199.44	40.13	-932.19	188.36	51.69	-1084.71	174.92	124.13	-1056.79	178.31	170.87	-927.14	47.35	26.96	-948.46	56.97	29.92	-1113.23	30.04	24.93	-1110.73	28.05	70.24	-950.68	105.28	1206.51	0.00	0.00	0.00	-950.77	38.87	1574.97	-952.41	143.93	1574.57	-1109.45	31.27	1561.97	-1113.53	140.76	1559.46	955.65	1749.00	72.76	355.98	1831.95	69.36	867.47
3.73000	-882.25	197.01	38.88	-900.85	186.04	49.11	-1055.71	174.03	111.66	-1030.54	178.18	160.63	-929.62	48.65	25.26	-946.05	54.73	32.02	-1113.07	30.13	25.23	-1110.76	28.95	70.19	-941.79	105.02	1205.78	0.00	0.00	0.00	-942.68	38.79	1574.60	-942.99	144.20	1574.19	-1100.15	30.45	1561.39	-1105.39	139.37	1558.93	955.72	1747.27	73.49	353.66	1831.69	69.09	866.27
3.74000	-847.43	194.97	38.10	-868.72	184.44	46.62	-1025.69	174.57	99.66	-1004.41	177.40	149.96	-926.32	46.80	27.38	-938.65	49.61	39.66	-1113.06	30.52	25.52	-1110.00	28.59	70.66	-934.53	104.01	1205.08	0.00	0.00	0.00	-934.00	38.85	1574.11	-936.72	144.10	1573.78	-1091.25	30.42	1560.78	-1096.47	139.10	1558.48	955.37	1748.47	72.98	353.46	1832.08	69.20	866.34
3.75000	-813.12	192.82	37.19	-835.13	182.35	44.87	-996.46	173.01	87.21	-977.86	176.97	139.21	-923.09	47.78	31.52	-938.42	48.20	41.49	-1112.54	30.21	26.05	-1109.17	27.98	71.32	-926.14	104.13	1203.90	0.00	0.00	0.00	-924.64	39.05	1573.52	-926.40	144.00	1573.25	-1082.14	29.97	1560.02	-1086.94	139.88	1557.71	955.36	1748.59	72.91	355.40	1830.57	69.86	867.26
3.76000	-779.46	190.16	36.38	-802.77	180.73	43.00	-966.35	173.09	76.09	-951.50	175.24	127.89	-923.23	47.54	31.21	-940.96	49.79	39.55	-1112.75	30.81	26.15	-1109.09	28.66	71.35	-917.70	103.87	1202.95	0.00	0.00	0.00	-915.73	38.83	1572.85	-917.60	144.20	1572.72	-1073.12	29.78	1559.02	-1078.06	139.74	1556.89	954.54	1748.27	72.76	353.84	1831.73	69.27	866.88
3.77000	-747.69	187.98	35.75	-768.13	178.52	41.74	-935.83	172.08	65.10	-922.97	176.04	118.37	-922.17	48.86	29.43	-943.47	52.09	35.97	-1112.47	30.63	26.57	-1108.58	28.45	71.90	-907.45	104.25	1201.91	0.00	0.00	0.00	-907.41	38.70	1572.06	-907.38	144.29	1572.07	-1063.75	29.00	1557.96	-1069.72	138.78	1556.53	954.97	1747.56	73.10	355.41	1831.19	69.71	867.20
3.78000	-711.38	185.91	36.32	-735.60	176.72	40.49	-904.08	172.94	55.92	-894.32	176.56	109.08	-921.98	49.25	27.59	-947.50	54.27	31.98	-1112.23	30.62	27.15	-1108.07	28.64	72.41	-899.65	103.46	1200.63	0.00	0.00	0.00	-898.37	38.78	1571.24	-899.14	144.35	1571.35	-1054.92	29.06	1557.01	-1060.24	139.32	1555.22	955.96	1746.46	73.73	355.19	1833.21	69.11	866.37
3.79000	-679.83	184.09	36.43	-704.16	174.94	39.82	-872.04	174.02	47.61	-865.31	177.39	100.73	-930.34	48.10	24.76	-950.49	56.28	28.34	-1112.26	31.08	27.43	-1107.76	29.02	72.61	-892.40	103.15	1199.23	0.00	0.00	0.00	-887.45	38.84	1570.21	-891.54	144.03	1570.29	-1046.16	29.39	1555.87	-1051.47	139.63	1554.11	955.80	1746.88	73.53	354.07	1832.29	69.13	867.10
3.80000	-649.27	181.74	37.53	-673.01	173.75	40.47	-840.08	175.31	40.43	-836.64	178.20	93.56	-926.50	46.56	24.36	-951.73	56.27	27.40	-1112.21	31.40	27.87	-1107.53	29.31	73.08	-881.93	103.64	1197.98	0.00	0.00	0.00	-879.01	39.03	1569.02	-881.37	144.57	1569.34	-1037.16	29.48	1554.71	-1042.97	138.76	1553.29	956.33	1746.74	73.67	353.75	1831.50	69.31	867.02
3.81000	-617.15	180.04	41.09	-642.65	172.62	42.52	-809.28	176.62	34.67	-808.80	179.15	87.63	-927.52	46.54	23.73	-951.96	56.65	27.05	-1111.88	31.14	28.62	-1107.26	29.92	73.46	-873.47	104.42	1196.48	0.00	0.00	0.00	-870.44	39.08	1567.78	-871.20	144.85	1568.09	-1028.04	29.42	1553.44	-1034.07	139.72	1551.92	955.55	1746.89	73.52	354.75	1832.25	69.28	867.22
3.82000	-587.88	179.05	45.54	-612.82	171.80	46.11	-778.91	178.37	30.61	-781.69	180.34	83.39	-927.03	46.15	23.55	-951.92	57.09	26.68	-1112.07	31.83	28.99	-1106.61	29.60	74.15	-866.35	104.30	1195.08	0.00	0.00	0.00	-861.81	39.22	1566.35	-863.71	144.50	1566.85	-1018.89	29.40	1551.98	-1025.02	140.10	1550.83	956.32	1748.25	73.28	353.48	1833.57	68.77	866.85
3.83000	-556.24	178.20	52.08	-584.96	171.38	51.18	-750.66	179.19	27.62	-755.44	182.44	80.79	-927.49	46.31	23.55	-950.96	56.93	26.97	-1111.99	32.03	29.63	-1106.17	29.78	74.89	-859.70	104.88	1193.58	0.00	0.00	0.00	-852.25	39.65	1564.83	-855.81	145.52	1565.55	-1009.93	29.76	1550.74	-1015.67	140.68	1549.49	956.55	1748.60	73.16	354.38	1831.37	69.43	866.11
3.84000	-531.65	177.42	59.67	-556.76	170.63	58.22	-722.96	181.06	26.51	-731.16	183.18	78.87	-927.15	46.07	23.33	-952.07	57.06	26.57	-1111.66	31.79	30.63	-1105.94	30.31	75.47	-849.21	104.87	1192.08	0.00	0.00	0.00	-844.00	40.20	1563.36	-846.54	145.85	1564.03	-1001.30	30.54	1549.39	-1006.53	141.50	1548.23	955.08	1749.24	72.67	355.09	1831.67	69.40	867.27
3.85000	-505.25	176.30	69.16	-535.59	169.62	65.29	-697.32	182.49	26.26	-708.14	184.47	78.41	-929.60	46.24	22.49	-950.78	57.01	26.60	-1111.12	31.40	31.72	-1104.97	29.83	76.68	-841.86	105.31	1190.44	0.00	0.00	0.00	-835.78	40.89	1561.81	-838.24	146.18	1562.49	-992.36	30.77	1548.01	-998.46	140.91	1547.10	955.79	1748.39	73.16	355.00	1831.98	69.21	866.41
3.86000	-485.54	175.52	78.10	-513.65	168.88	73.76	-673.79	183.89	26.95	-686.69	186.33	79.03	-927.31	46.05	22.76	-951.02	57.01	26.39	-1111.20	31.85	32.56	-1104.15	29.58	77.69	-829.82	105.36	1188.96	0.00	0.00	0.00	-825.76	41.44	1560.20	-828.48	147.31	1560.97	-983.60	31.27	1546.68	-990.15	141.16	1545.91	955.74	1748.44	73.02	355.77	1832.05	69.37	865.81
3.87000	-465.94	174.51	87.43	-493.36	168.18	82.08	-652.31	185.03	28.22	-667.39	187.95	80.13	-928.67	46.16	22.46	-950.50	57.12	26.46	-1111.01	31.93	33.58	-1103.52	29.47	78.77	-823.67	104.94	1187.42	0.00	0.00	0.00	-817.82	42.22	1558.68	-818.55	147.85	1559.33	-974.72	31.85	1545.46	-981.59	141.54	1544.50	956.29	1747.85	73.48	355.21	1832.87	69.06	865.04
3.88000	-449.00	173.43	96.22	-476.59	167.24	89.56	-633.30	186.06	29.44	-650.37	188.44	80.75	-926.20	46.03	22.88	-950.51	56.69	26.40	-1110.53	31.35	34.94	-1103.07	29.47	79.79	-815.13	105.91	1185.99	0.00	0.00	0.00	-809.32	43.11	1557.24	-808.48	148.98	1557.75	-965.89	32.80	1544.27	-972.00	143.89	1543.48	955.61	1748.68	72.91	355.84	1832.42	69.27	865.23
3.89000	-437.15	173.22	100.83	-464.53	165.47	94.87	-617.01	186.90	30.33	-635.41	189.68	81.65	-926.08	46.37	22.86	-949.86	56.96	26.44	-1110.12	30.97	36.29	-1102.18	29.17	81.07	-805.00	105.88	1184.84	0.00	0.00	0.00	-800.80	44.08	1555.98	-802.09	149.88	1556.56	-957.10	33.89	1543.32	-962.73	146.27	1542.29	955.21	1749.15	72.66	353.92	1831.83	69.09	865.19
3.90000	-424.86	171.96	105.62	-449.79	163.80	99.36	-603.31	187.80	30.78	-622.53	191.17	82.10	-929.88	46.15	21.84	-951.06	56.71	26.05	-1109.74	30.49	37.83	-1100.87	28.21	82.78	-796.06	106.32	1183.59	0.00	0.00	0.00	-792.39	45.34	1554.83	-795.33	151.04	1555.46	-948.16	34.94	1542.33	-954.32	146.78	1541.21	954.70	1749.83	72.49	353.39	1832.29	68.92	866.21
3.91000	-414.91	169.90	107.45	-435.75	162.66	101.85	-591.75	189.98	30.87	-611.92	192.60	81.95	-927.10	45.66	22.50	-950.31	56.45	26.13	-1109.66	30.36	39.22	-1099.75	27.55	84.45	-791.83	106.23	1182.36	0.00	0.00	0.00	-783.58	46.70	1553.80	-784.02	152.28	1554.34	-939.58	36.51	1541.54	-945.84	147.23	1540.19	955.34	1747.65	73.15	353.49	1832.80	68.77	866.70
3.92000	-407.09	167.61	106.82	-430.45	159.53	99.67	-583.55	191.24	29.46	-604.15	193.11	80.41	-926.01	45.78	22.92	-951.19	56.23	25.92	-1109.41	30.12	40.88	-1098.80	27.20	86.07	-778.60	107.12	1181.76	0.00	0.00	0.00	-775.25	48.30	1553.05	-775.23	154.10	1553.35	-931.08	38.44	1540.92	-936.70	148.87	1539.52	955.57	1747.34	73.19	354.26	1832.45	68.97	866.09
3.93000	-401.75	165.49	103.13	-424.83	157.82	96.19	-578.12	192.68	27.88	-598.42	193.63	78.16	-928.74	45.29	22.00	-949.41	55.82	26.18	-1108.96	29.75	42.67	-1097.97	27.08	87.83	-773.39	107.86	1181.12	0.00	0.00	0.00	-765.45	49.69	1552.34	-766.97	155.85	1552.57	-922.23	39.54	1540.25	-927.75	151.39	1538.74	955.22	1747.20	73.21	353.83	1832.66	68.93	866.39
3.94000	-397.72	163.48	96.43	-420.67	157.97	91.01	-576.32	192.70	26.07	-594.35	194.60	75.83	-926.29	45.35	22.45	-950.33	55.72	25.92	-1108.80	29.88	44.30	-1095.94	25.53	90.41	-763.07	109.01	1180.53	0.00	0.00	0.00	-757.41	51.39	1551.93	-758.65	157.88	1551.85	-913.65	41.67	1539.86	-919.11	153.37	1538.01	956.45	1748.28	73.05	355.18	1831.90	69.19	865.97
3.95000	-395.05	163.97	87.73	-419.95	158.71	82.21	-575.08	193.21	24.64	-592.65	193.62	72.21	-927.16	45.30	22.48	-949.45	55.50	26.03	-1107.39	28.41	46.92	-1094.65	25.15	92.69	-752.46	110.14	1180.34	0.00	0.00	0.00	-748.47	53.34	1551.68	-749.18	159.97	1551.22	-905.22	43.96	1539.55	-910.59	155.20	1537.41	955.68	1747.04	73.39	354.72	1831.74	69.40	866.38
3.96000	-389.53	163.82	80.56	-416.46	160.02	74.10	-573.89	192.26	23.66	-591.69	192.36	69.21	-926.74	45.04	22.29	-948.87	55.51	26.15	-1106.85	28.03	49.22	-1092.89	24.17	95.52	-741.53	111.52	1180.38	0.00	0.00	0.00	-740.01	55.37	1551.66	-741.25	161.70	1550.80	-896.55	46.10	1539.42	-902.21	157.07	1536.81	956.22	1746.95	73.57	354.08	1832.65	69.12	866.31
3.97000	-386.74	164.64	69.81	-411.01	161.14	66.51	-572.10	191.66	23.18	-588.52	191.16	67.48	-925.80	45.66	22.51	-949.50	54.89	26.01	-1105.98	27.57	51.82	-1090.56	22.62	98.83	-733.55	112.39	1180.48	0.00	0.00	0.00	-731.05	57.67	1552.01	-732.91	163.53	1550.80	-888.20	48.74	1539.58	-893.36	159.73	1536.32	955.48	1747.91	73.23	353.48	1833.20	68.77	867.01
3.98000	-382.37	166.42	60.06	-408.26	161.45	58.40	-570.50	192.01	23.18	-583.15	191.78	67.93	-924.94	44.96	23.05	-949.47	54.86	26.02	-1104.43	26.47	55.08	-1088.33	21.57	102.26	-723.80	113.47	1180.88	0.00	0.00	0.00	-722.64	60.26	1552.70	-725.12	166.00	1551.12	-879.38	50.85	1540.08	-884.56	162.48	1536.46	954.96	1747.01	73.33	355.36	1832.76	69.11	867.04
3.99000	-379.76	165.78	52.00	-406.26	161.52	51.50	-569.58	191.75	23.14	-578.30	192.80	68.94	-925.82	44.83	22.84	-949.46	54.79	26.18	-1102.57	25.77	58.69	-1085.26	19.70	106.39	-716.21	114.05	1181.76	0.00	0.00	0.00	-714.63	62.63	1553.84	-714.23	168.34	1551.69	-870.62	53.26	1540.99	-874.66	166.85	1536.66	954.00	1747.77	72.78	354.82	1831.57	69.42	865.98
4.00000	-376.46	165.42	47.09	-404.18	160.45	46.92	-568.57	191.99	23.19	-575.85	192.61	68.53	-927.60	44.85	22.33	-948.33	54.55	26.69	-1100.32	24.97	62.74	-1081.94	18.59	110.67	-704.20	115.33	1183.04	0.00	0.00	0.00	-705.36	65.39	1555.30	-708.40	171.20	1552.54	-861.87	55.73	1542.27	-866.55	168.45	1537.62	954.51	1748.96	72.49	354.49	1831.35	69.20	866.14
4.01000	-376.75	163.12	43.15	-401.82	158.81	44.45	-568.06	192.10	23.14	-574.95	192.61	68.13	-925.40	44.89	23.29	-947.71	54.16	27.42	-1097.75	24.30	67.13	-1077.82	16.95	115.56	-693.77	116.44	1184.73	0.00	0.00	0.00	-697.59	68.39	1557.12	-699.12	173.95	1553.91	-853.20	58.29	1543.98	-858.65	169.43	1538.66	955.72	1747.57	73.20	354.43	1830.78	69.37	865.88
4.02000	-376.79	162.66	41.53	-400.27	157.42	43.16	-567.68	192.37	23.21	-574.29	193.21	68.47	-925.53	44.81	23.46	-945.90	53.50	28.87	-1094.50	23.47	72.11	-1073.65	16.30	120.35	-685.66	117.63	1186.61	0.00	0.00	0.00	-687.43	71.30	1559.19	-689.05	177.00	1555.28	-844.75	61.34	1546.08	-849.71	172.64	1540.04	955.21	1747.51	73.09	354.98	1832.27	69.22	865.41
4.03000	-376.53	162.33	40.59	-401.79	156.93	41.51	-567.51	192.52	23.07	-574.19	192.56	68.36	-927.26	44.78	23.42	-944.57	52.80	30.77	-1090.27	22.39	77.74	-1068.37	15.17	125.64	-674.19	118.66	1189.11	0.00	0.00	0.00	-679.19	74.50	1561.60	-680.69	179.78	1557.04	-835.76	63.99	1548.51	-841.15	174.75	1541.79	955.54	1748.05	73.05	353.14	1833.65	68.46	865.77
4.04000	-375.83	162.27	39.54	-401.42	157.67	40.79	-567.55	192.53	22.73	-573.18	193.72	68.84	-925.85	44.34	23.66	-947.49	50.14	30.36	-1084.73	20.92	84.11	-1060.93	13.32	131.68	-665.38	119.51	1191.93	0.00	0.00	0.00	-669.66	77.76	1564.22	-671.54	183.00	1558.75	-826.88	66.83	1551.11	-832.70	177.34	1543.42	954.22	1747.99	72.90	353.98	1832.24	69.00	866.06
4.05000	-374.52	163.04	39.14	-400.40	158.17	40.30	-567.59	192.52	22.44	-572.75	193.80	68.82	-924.89	44.58	23.67	-947.96	51.39	29.76	-1078.24	20.31	90.98	-1052.45	12.36	137.50	-656.82	120.45	1194.58	0.00	0.00	0.00	-660.71	80.91	1566.76	-665.31	186.42	1560.53	-818.10	69.84	1553.83	-824.04	179.93	1545.44	955.84	1749.09	72.88	355.23	1830.73	69.72	866.34
4.06000	-374.25	163.02	38.91	-399.63	157.89	40.27	-567.42	193.17	22.48	-572.34	194.87	69.15	-926.80	44.13	23.08	-948.62	52.51	31.51	-1071.05	20.78	98.20	-1042.69	11.77	143.53	-644.54	120.97	1197.79	0.00	0.00	0.00	-651.16	84.18	1569.26	-656.09	189.38	1562.09	-809.23	72.64	1556.41	-815.03	182.96	1547.01	956.45	1747.51	73.50	355.54	1831.21	69.60	867.43
4.07000	-374.11	162.89	38.59	-400.69	157.56	39.81	-567.50	193.09	22.18	-572.16	195.26	69.12	-922.85	43.76	23.55	-947.90	54.09	31.31	-1062.13	19.94	106.49	-1032.87	12.66	149.17	-637.06	121.95	1200.74	0.00	0.00	0.00	-643.31	87.34	1571.54	-646.45	192.32	1563.24	-800.56	75.76	1558.94	-806.49	185.51	1548.40	955.63	1747.79	73.27	356.13	1830.85	69.82	866.44
4.08000	-374.21	162.66	38.61	-400.68	157.20	39.50	-567.59	193.14	21.97	-572.07	195.65	69.19	-922.59	43.79	23.02	-945.20	53.45	31.95	-1053.56	20.80	114.97	-1022.04	13.16	155.37	-626.98	124.42	1203.98	0.00	0.00	0.00	-635.24	90.16	1573.62	-635.77	194.98	1564.12	-791.79	78.43	1561.16	-798.64	186.60	1549.58	956.15	1748.26	73.24	354.40	1832.04	69.31	866.42
4.09000	-373.51	162.67	38.68	-400.73	157.84	39.44	-567.63	193.25	21.91	-571.98	196.19	69.30	-920.73	42.49	22.29	-933.98	52.89	34.69	-1044.48	22.30	123.75	-1010.27	13.23	162.42	-624.14	126.34	1205.34	0.00	0.00	0.00	-626.87	92.85	1575.39	-626.87	197.39	1565.00	-783.16	81.30	1563.07	-789.37	190.31	1550.45	956.33	1746.85	73.68	353.88	1833.75	68.66	866.18
4.10000	-375.10	163.15	38.21	-401.09	157.97	39.39	-567.55	193.88	21.98	-571.93	196.25	69.12	-915.96	42.09	22.30	-932.12	51.84	35.44	-1034.54	24.17	133.15	-998.66	14.92	169.29	-622.26	126.86	1207.18	0.00	0.00	0.00	-617.88	95.28	1576.77	-620.19	199.78	1565.67	-774.62	83.78	1564.63	-780.60	192.98	1551.09	955.53	1748.57	72.90	354.53	1833.55	68.88	866.24
4.11000	-375.84	163.03	38.15	-400.88	157.87	39.70	-567.54	193.83	21.80	-571.80	197.00	69.33	-914.68	41.65	21.18	-928.29	50.79	36.82	-1023.51	26.45	142.81	-986.44	17.56	176.15	-610.79	127.09	1209.07	0.00	0.00	0.00	-609.03	97.31	1578.00	-611.11	202.35	1566.18	-766.24	86.36	1565.97	-771.15	196.82	1551.80	955.25	1747.95	73.22	355.79	1832.37	69.47	865.43
4.12000	-377.05	163.47	37.94	-400.78	158.10	39.89	-567.77	193.72	21.66	-571.93	197.04	69.14	-909.15	40.74	20.74	-923.66	51.14	37.81	-1010.97	28.25	152.78	-972.43	18.84	183.61	-599.12	126.99	1210.04	0.00	0.00	0.00	-600.45	99.20	1579.09	-602.53	203.96	1566.84	-757.68	88.60	1567.07	-763.08	197.85	1552.34	954.98	1748.08	73.09	355.61	1833.07	69.06	865.94
4.13000	-374.80	163.48	38.84	-399.87	158.23	39.95	-567.83	193.58	21.46	-572.10	196.87	68.89	-904.42	40.06	19.68	-916.96	51.10	38.97	-998.91	32.59	161.62	-957.92	21.09	190.60	-590.29	127.53	1210.82	0.00	0.00	0.00	-592.03	100.65	1579.96	-594.62	205.21	1567.30	-749.41	90.94	1568.00	-754.46	199.91	1552.88	955.48	1748.31	73.16	354.17	1833.34	68.74	866.18
4.14000	-372.93	163.32	39.38	-399.85	158.05	40.21	-567.57	194.36	21.81	-572.23	196.82	68.76	-900.00	39.12	17.76	-909.01	50.15	39.90	-985.47	34.88	170.97	-942.55	23.38	197.50	-581.15	127.70	1210.80	0.00	0.00	0.00	-583.22	101.90	1580.79	-585.28	206.81	1567.76	-741.39	93.31	1568.73	-745.04	203.02	1553.14	955.08	1748.27	73.10	353.87	1834.59	68.31	865.89
4.15000	-375.72	163.15	38.57	-401.24	158.50	39.98	-567.63	194.11	21.55	-572.29	196.81	68.57	-893.63	37.50	15.92	-900.25	48.48	40.54	-973.11	35.97	179.75	-925.98	25.65	204.49	-571.16	127.65	1210.53	0.00	0.00	0.00	-575.91	103.03	1581.54	-578.07	207.99	1568.20	-733.25	95.27	1569.33	-736.40	204.62	1553.29	955.90	1749.03	72.94	353.23	1834.11	68.43	864.97
4.16000	-375.93	163.26	38.83	-401.64	158.68	40.06	-567.77	194.34	21.51	-571.98	197.99	69.01	-885.33	35.23	18.14	-888.39	46.87	43.38	-956.16	38.68	186.77	-908.72	27.58	210.66	-568.23	127.51	1210.02	0.00	0.00	0.00	-568.24	103.96	1582.17	-568.42	208.77	1568.66	-725.08	97.39	1569.70	-727.54	206.54	1553.41	954.21	1748.45	72.63	355.22	1833.07	69.00	865.85
4.17000	-374.91	163.50	39.40	-400.11	159.05	40.86	-567.79	194.34	21.29	-571.94	198.35	68.96	-871.90	32.34	22.59	-875.17	44.54	46.94	-937.68	41.75	192.88	-891.86	29.88	215.84	-559.82	127.65	1210.14	0.00	0.00	0.00	-559.20	104.69	1582.70	-557.86	209.55	1568.85	-717.23	99.91	1570.05	-718.16	209.08	1553.60	955.01	1748.61	72.81	354.35	1833.33	68.72	865.78
4.18000	-375.54	164.03	39.26	-400.40	158.70	40.80	-567.67	194.42	21.12	-572.05	198.48	68.86	-856.14	28.22	27.10	-858.05	42.21	51.28	-919.54	43.80	198.53	-874.36	32.23	221.00	-547.57	127.83	1209.71	0.00	0.00	0.00	-550.42	105.40	1583.25	-549.24	209.90	1569.13	-709.00	101.91	1570.41	-708.85	211.04	1553.62	955.34	1748.22	73.03	353.08	1835.08	67.96	867.26
4.19000	-376.88	163.67	38.85	-401.45	158.85	40.52	-567.86	194.14	20.89	-572.03	198.65	68.84	-837.61	24.95	31.52	-840.30	39.58	55.05	-901.47	45.98	202.47	-856.41	34.47	225.64	-542.76	128.39	1209.55	0.00	0.00	0.00	-541.93	105.71	1583.68	-539.34	210.07	1569.54	-700.73	103.76	1570.74	-699.36	213.21	1553.83	955.76	1747.28	73.59	353.90	1833.69	68.73	867.03
4.20000	-375.26	163.75	39.06	-400.99	159.07	40.67	-567.73	194.62	20.94	-571.96	198.68	68.72	-815.76	21.66	36.16	-819.78	36.98	58.91	-883.78	48.74	204.48	-838.62	37.27	228.97	-532.13	128.31	1209.49	0.00	0.00	0.00	-534.67	105.96	1584.21	-527.58	209.90	1569.95	-692.55	105.63	1571.09	-690.80	213.88	1554.11	955.54	1746.90	73.66	354.01	1834.01	68.57	866.05
4.21000	-375.35	163.69	39.14	-400.78	158.86	40.73	-567.74	194.51	20.87	-571.71	199.08	68.88	-792.43	18.04	39.80	-798.36	35.11	61.61	-864.98	51.13	205.30	-820.41	39.97	231.21	-522.87	128.33	1209.69	0.00	0.00	0.00	-525.98	106.13	1584.61	-517.88	210.02	1570.29	-684.41	107.47	1571.66	-681.19	216.45	1554.45	955.37	1748.28	73.11	355.20	1833.32	69.06	865.66
4.22000	-375.78	163.27	38.71	-400.46	158.53	40.41	-567.78	194.49	20.80	-571.49	199.38	69.02	-768.44	15.41	42.75	-774.27	32.82	63.91	-845.69	53.39	204.91	-801.22	42.06	232.17	-515.03	127.51	1210.30	0.00	0.00	0.00	-517.10	106.32	1584.96	-508.57	210.44	1570.46	-675.95	108.54	1572.18	-671.86	218.05	1554.92	956.37	1748.24	73.37	355.94	1833.42	69.20	865.42
4.23000	-375.06	163.77	38.52	-401.08	158.25	40.00	-567.79	194.41	20.74	-571.49	198.93	68.95	-744.37	13.52	44.79	-751.97	31.83	64.70	-825.98	54.80	203.52	-781.67	43.74	231.95	-508.34	128.23	1211.01	0.00	0.00	0.00	-509.99	106.29	1585.37	-499.58	210.15	1570.70	-667.62	109.88	1572.90	-663.03	219.15	1555.46	956.40	1747.58	73.52	353.47	1834.19	68.64	866.65
4.24000	-375.38	162.76	37.89	-400.90	158.38	39.32	-567.76	194.81	21.01	-571.14	199.03	69.24	-719.97	11.52	45.59	-726.33	29.70	65.52	-805.40	55.76	200.97	-762.07	45.28	230.46	-503.87	128.35	1211.41	0.00	0.00	0.00	-500.65	106.22	1585.56	-490.65	209.86	1570.84	-659.29	111.10	1573.56	-653.98	220.01	1556.09	956.77	1745.81	74.20	355.49	1833.33	69.14	866.53
4.25000	-375.61	163.02	37.02	-401.67	157.65	38.23	-567.81	194.23	21.06	-571.02	197.98	69.15	-692.94	9.61	45.83	-700.51	28.50	65.12	-784.12	56.27	197.31	-742.09	46.68	227.71	-497.88	127.90	1212.18	0.00	0.00	0.00	-492.88	105.97	1585.61	-481.64	209.62	1570.92	-651.07	112.31	1574.20	-644.91	220.84	1556.81	955.76	1747.36	73.59	355.90	1832.98	69.45	866.32
4.26000	-375.01	162.75	36.67	-401.19	157.70	37.54	-567.97	193.40	20.90	-570.38	198.19	69.67	-668.98	9.14	44.75	-675.93	28.45	63.48	-762.93	56.96	192.35	-721.60	47.47	223.98	-484.28	128.60	1212.58	0.00	0.00	0.00	-483.87	105.44	1585.62	-472.66	209.95	1570.99	-642.62	112.68	1574.88	-635.99	221.49	1557.61	956.29	1748.41	73.20	353.89	1834.08	68.69	866.63
4.27000	-373.71	161.85	36.22	-399.94	157.24	36.82	-567.92	193.23	21.20	-570.15	197.26	69.75	-639.51	8.42	44.16	-647.83	27.72	62.22	-740.72	56.34	186.59	-701.04	47.97	219.40	-479.19	128.52	1212.82	0.00	0.00	0.00	-476.02	105.11	1585.46	-465.14	209.51	1571.04	-634.27	113.20	1575.48	-626.95	222.04	1558.44	955.57	1748.07	73.13	354.09	1833.21	68.85	867.06
4.28000	-374.97	162.10	35.49	-400.77	156.68	36.01	-567.60	193.27	21.59	-569.82	196.29	69.84	-608.42	7.85	43.41	-619.29	26.76	60.42	-718.22	55.87	179.59	-680.17	48.38	213.95	-477.89	128.88	1212.77	0.00	0.00	0.00	-468.19	104.38	1585.21	-458.73	208.88	1571.04	-625.80	113.26	1575.95	-618.15	222.25	1559.17	956.08	1747.71	73.43	353.21	1833.07	68.79	865.75
4.29000	-375.37	162.14	34.66	-400.81	156.95	35.34	-567.49	192.87	21.91	-569.27	195.48	69.94	-577.28	7.45	42.20	-589.54	26.10	58.24	-695.27	55.15	171.53	-658.97	49.07	207.41	-468.32	129.36	1213.20	0.00	0.00	0.00	-458.80	103.52	1584.88	-446.62	208.02	1570.88	-617.61	113.65	1576.43	-609.10	222.93	1559.87	956.49	1747.51	73.59	353.10	1833.03	68.75	865.82
4.30000	-375.51	161.81	34.37	-400.83	156.78	34.68	-567.36	192.20	21.95	-568.46	195.19	70.21	-544.33	6.07	40.48	-558.57	24.05	55.60	-671.31	53.83	162.75	-636.85	48.74	200.36	-453.41	130.26	1213.58	0.00	0.00	0.00	-450.90	102.85	1584.49	-436.92	207.23	1570.84	-609.47	114.14	1576.70	-600.39	222.52	1560.64	956.38	1747.56	73.48	353.56	1833.65	68.76	866.95
4.31000	-375.26	161.83	34.11	-399.19	157.21	34.68	-567.03	192.40	22.44	-567.92	194.57	70.26	-514.72	4.38	38.31	-527.15	22.65	53.02	-646.03	51.95	153.64	-614.10	47.97	192.79	-447.68	130.72	1213.02	0.00	0.00	0.00	-442.71	101.77	1584.00	-430.69	206.16	1571.04	-601.18	113.75	1576.92	-591.75	222.24	1561.40	956.22	1746.88	73.68	355.82	1833.12	69.48	865.74
4.32000	-375.26	160.61	34.20	-400.23	156.82	34.19	-566.79	192.19	22.58	-567.54	194.15	70.31	-480.08	2.83	37.42	-496.42	21.24	50.41	-620.69	50.68	143.71	-590.99	47.80	184.22	-444.74	131.27	1212.80	0.00	0.00	0.00	-435.10	100.86	1583.49	-422.36	205.36	1570.94	-592.84	113.02	1577.00	-583.07	221.92	1562.04	956.48	1748.72	73.19	355.51	1832.71	69.27	865.65
4.33000	-372.60	159.99	35.10	-400.94	157.03	34.10	-566.72	191.98	22.63	-567.32	193.76	70.41	-449.46	1.74	35.01	-464.33	20.19	48.04	-594.69	49.81	133.20	-566.81	46.20	175.88	-435.90	131.18	1213.08	0.00	0.00	0.00	-426.59	100.06	1582.90	-413.79	204.66	1570.81	-584.83	113.30	1576.93	-574.42	221.52	1562.52	954.97	1749.81	72.55	355.30	1833.86	68.93	866.53
4.34000	-374.62	162.87	36.30	-402.03	156.57	34.20	-566.76	191.67	22.61	-567.04	193.44	70.45	-416.58	0.90	33.59	-433.10	18.88	45.59	-567.89	48.58	122.65	-542.30	44.71	167.08	-427.85	131.98	1212.71	0.00	0.00	0.00	-417.96	99.32	1582.33	-404.19	203.78	1570.73	-576.70	113.05	1576.73	-565.70	221.71	1562.73	955.51	1748.33	73.18	355.54	1833.74	69.05	865.74
4.35000	-375.35	163.80	37.65	-399.27	157.22	35.40	-566.67	191.68	22.74	-566.50	193.74	70.78	-384.13	0.35	32.39	-400.09	17.80	43.90	-540.54	47.22	111.94	-516.91	42.78	158.43	-421.96	132.45	1212.19	0.00	0.00	0.00	-409.86	98.49	1581.74	-395.36	203.01	1570.54	-568.28	112.41	1576.28	-557.24	221.41	1562.79	956.71	1748.84	73.19	354.71	1833.29	68.91	865.39
4.36000	-375.44	159.38	34.81	-400.17	157.21	35.76	-566.60	191.52	22.82	-566.28	193.46	70.98	-351.17	-0.54	31.79	-367.68	17.08	42.52	-512.89	47.03	100.87	-491.53	41.88	149.30	-409.20	132.77	1211.81	0.00	0.00	0.00	-401.75	97.59	1581.05	-386.13	201.90	1570.25	-560.25	112.72	1575.91	-548.65	221.23	1562.83	955.33	1748.18	73.13	354.96	1833.00	69.19	866.02
4.37000	-374.35	159.24	34.77	-400.04	157.66	36.62	-566.52	191.38	22.82	-565.95	193.66	71.30	-317.59	-0.84	32.12	-336.47	16.67	41.38	-484.40	45.29	90.85	-465.85	40.97	140.35	-403.10	133.32	1211.30	0.00	0.00	0.00	-393.17	96.82	1580.33	-378.77	201.09	1570.09	-552.02	112.07	1575.32	-540.31	220.96	1562.62	955.70	1747.35	73.51	354.23	1833.34	68.99	865.29
4.38000	-374.44	158.81	34.64	-395.04	159.97	41.25	-566.38	191.61	23.09	-565.80	193.14	71.17	-284.97	-1.00	32.49	-303.57	16.51	40.92	-455.50	43.47	81.44	-439.76	40.16	131.55	-397.89	133.36	1210.50	0.00	0.00	0.00	-385.14	96.00	1579.60	-371.66	200.51	1569.73	-543.63	111.28	1574.55	-532.11	219.93	1562.27	955.95	1748.33	73.27	355.35	1833.73	68.79	865.07
4.39000	-373.91	156.05	40.47	-395.02	159.68	40.81	-566.29	191.50	23.24	-565.57	192.87	71.32	-252.50	-0.58	34.02	-271.05	16.64	41.22	-426.38	41.78	72.56	-413.08	38.02	123.65	-387.68	134.02	1209.84	0.00	0.00	0.00	-376.58	95.27	1578.75	-362.03	199.84	1569.20	-535.43	110.79	1573.71	-523.57	220.13	1561.78	955.03	1748.45	72.98	353.80	1833.54	68.82	865.61
4.40000	-365.62	173.10	48.49	-393.98	158.98	38.67	-566.21	191.36	23.44	-565.21	192.51	71.38	-218.15	0.38	36.38	-239.19	16.92	42.03	-396.53	39.71	64.37	-386.40	36.98	115.65	-379.60	134.02	1209.03	0.00	0.00	0.00	-368.97	94.64	1577.87	-354.99	199.54	1568.58	-527.17	110.23	1572.79	-515.50	219.01	1561.19	955.01	1748.75	73.01	354.95	1833.17	69.17	865.64
4.41000	-362.23	170.90	44.40	-392.97	159.61	36.97	-565.98	191.12	23.67	-564.40	193.14	72.01	-186.03	1.23	39.11	-207.54	17.41	43.46	-365.88	37.81	56.83	-358.83	35.48	108.32	-372.28	134.07	1208.11	0.00	0.00	0.00	-360.15	94.15	1576.88	-346.94	198.94	1567.91	-518.95	109.79	1571.71	-507.24	218.62	1560.31	954.85	1748.54	72.86	354.47	1833.52	68.70	865.36
4.42000	-362.36	169.20	40.34	-395.62	157.47	33.93	-565.64	191.58	24.32	-563.91	192.52	72.03	-154.61	2.03	42.15	-174.92	18.29	45.96	-334.94	35.94	50.18	-331.21	33.82	102.05	-366.24	134.31	1206.84	0.00	0.00	0.00	-353.04	93.63	1575.83	-337.18	198.36	1566.87	-510.45	108.90	1570.43	-498.91	218.15	1559.21	954.47	1748.78	72.82	352.64	1833.07	68.52	864.14
4.43000	-370.44	163.04	32.99	-397.42	157.50	32.77	-565.91	190.10	24.02	-563.68	191.51	71.94	-123.35	3.39	46.03	-143.36	19.03	49.06	-303.94	33.67	44.83	-303.65	32.39	96.57	-352.91	133.93	1205.84	0.00	0.00	0.00	-344.13	93.10	1574.63	-329.44	197.86	1565.98	-502.04	107.95	1569.02	-490.87	217.38	1558.15	954.62	1748.53	73.12	353.22	1834.55	68.40	865.07
4.44000	-370.98	162.27	32.02	-398.18	156.95	32.28	-565.65	190.26	24.54	-563.02	191.60	72.31	-92.91	5.00	50.84	-113.52	19.97	52.63	-273.65	32.01	40.39	-276.13	30.18	92.45	-348.14	133.73	1204.21	0.00	0.00	0.00	-336.51	92.65	1573.35	-322.96	197.18	1564.88	-493.61	106.97	1567.57	-482.61	217.05	1556.74	954.95	1747.85	73.38	355.94	1832.11	69.45	865.92
4.45000	-372.17	161.26	31.20	-397.78	157.35	32.26	-565.58	189.75	24.85	-562.52	191.53	72.69	-63.20	5.81	56.49	-84.13	20.90	57.32	-243.81	29.74	37.57	-249.28	28.56	89.23	-339.39	133.07	1202.57	0.00	0.00	0.00	-326.98	92.24	1571.95	-314.08	197.02	1563.65	-485.24	106.13	1565.95	-474.65	215.62	1555.33	955.81	1747.61	73.31	355.85	1832.11	69.48	865.13
4.46000	-372.83	161.08	30.55	-397.69	157.39	31.73	-565.38	189.50	25.39	-561.96	191.02	72.86	-34.43	7.24	63.43	-54.81	22.12	63.31	-214.88	28.25	35.84	-222.98	27.16	87.07	-327.88	132.84	1201.37	0.00	0.00	0.00	-318.67	91.83	1570.61	-304.97	196.83	1562.44	-476.78	105.30	1564.19	-466.08	215.42	1553.56	954.29	1748.79	72.86	355.13	1833.79	69.00	865.71
4.47000	-373.89	161.16	30.02	-398.07	157.30	31.28	-565.23	189.15	25.80	-561.42	190.66	73.27	-7.33	8.87	71.83	-27.09	22.47	70.89	-187.33	27.82	34.76	-197.69	25.22	86.28	-324.38	132.77	1199.35	0.00	0.00	0.00	-310.65	91.14	1569.13	-298.20	196.05	1561.16	-468.11	103.86	1562.28	-457.99	213.95	1551.88	955.24	1747.77	73.40	356.10	1833.49	69.22	865.66
4.48000	-372.58	161.07	29.99	-398.54	157.28	30.90	-565.08	188.81	26.27	-560.79	190.91	73.89	17.62	10.09	81.27	-1.01	23.60	79.46	-160.75	25.92	35.58	-174.06	24.36	86.01	-314.09	132.32	1197.89	0.00	0.00	0.00	-301.96	90.47	1567.53	-290.05	195.68	1559.67	-459.85	103.02	1560.34	-450.05	212.40	1550.08	955.23	1746.20	73.88	354.03	1832.97	69.05	866.66
4.49000	-372.53	161.77	29.90	-398.68	157.40	30.46	-564.83	188.55	26.84	-560.30	190.83	74.34	40.19	11.25	90.66	18.21	23.29	86.06	-135.93	24.98	36.66	-151.69	23.48	86.52	-303.79	132.25	1196.23	0.00	0.00	0.00	-292.83	89.86	1565.99	-282.12	195.20	1558.23	-451.19	101.21	1558.41	-441.68	211.86	1548.28	955.57	1747.80	73.45	355.71	1832.51	69.46	866.85
4.50000	-373.89	160.97	29.46	-397.40	157.22	30.80	-564.44	188.97	27.66	-559.92	190.82	74.90	60.07	12.77	99.73	38.94	23.73	94.35	-113.15	24.28	38.16	-131.01	22.70	87.54	-292.52	132.10	1194.21	0.00	0.00	0.00	-284.38	89.08	1564.50	-273.51	194.49	1556.92	-442.71	99.94	1556.48	-433.51	210.68	1546.57	954.99	1747.44	73.36	355.13	1833.56	69.04	867.99
4.51000	-372.79	161.80	29.47	-397.35	157.73	30.60	-564.29	188.63	28.23	-559.41	190.81	75.62	80.38	14.62	108.00	58.12	24.74	101.90	-92.10	23.52	39.89	-112.07	21.36	89.04	-285.74	131.66	1192.07	0.00	0.00	0.00	-275.77	88.33	1563.02	-263.64	193.83	1555.62	-434.18	98.51	1554.59	-425.18	209.66	1544.84	953.63	1749.42	72.29	354.60	1831.34	69.44	865.69
4.52000	-373.25	160.92	29.15	-397.22	157.28	30.24	-563.98	188.46	28.96	-558.71	191.27	76.65	97.07	16.67	114.93	74.86	26.04	108.14	-73.31	22.61	41.65	-94.73	19.86	90.56	-274.64	131.66	1190.76	0.00	0.00	0.00	-267.44	87.24	1561.66	-255.91	193.02	1554.43	-425.48	96.82	1552.66	-417.25	207.45	1543.16	954.68	1748.33	72.90	355.60	1830.42	70.07	865.91
4.53000	-372.41	161.37	29.46	-397.45	157.97	29.76	-563.85	188.07	29.80	-558.28	190.88	77.43	110.88	18.93	119.70	89.11	27.14	112.76	-57.27	21.83	42.54	-79.92	18.91	91.32	-263.45	131.04	1189.41	0.00	0.00	0.00	-258.74	86.06	1560.35	-247.97	191.97	1553.25	-416.65	94.79	1550.80	-409.00	205.97	1541.54	954.05	1749.89	72.39	354.81	1832.32	69.40	866.17
4.54000	-371.72	161.52	29.62	-398.85	157.94	29.17	-563.66	187.95	30.90	-557.56	191.23	78.74	123.40	21.12	123.03	100.77	28.06	115.77	-44.15	20.64	42.55	-67.82	18.24	91.08	-255.51	130.10	1187.75	0.00	0.00	0.00	-250.17	84.81	1559.24	-237.98	190.26	1552.18	-407.82	92.91	1549.12	-400.46	205.35	1539.95	953.46	1748.93	72.39	354.52	1832.63	69.15	865.90
4.55000	-373.53	161.55	29.00	-395.68	157.95	29.55	-563.17	188.33	32.54	-556.40	192.20	80.47	132.76	22.92	123.16	109.80	28.85	115.92	-34.35	20.52	41.03	-58.04	17.12	90.18	-240.67	129.40	1186.67	0.00	0.00	0.00	-241.00	83.41	1558.28	-229.11	189.20	1551.39	-399.01	90.98	1547.62	-391.98	203.60	1538.69	953.84	1747.22	73.13	356.12	1833.00	69.20	865.75
4.56000	-372.84	160.86	28.82	-396.43	157.71	29.47	-562.86	188.43	34.27	-555.34	192.52	82.22	140.13	24.42	120.43	116.88	30.38	113.14	-27.54	19.76	38.91	-50.97	16.83	88.12	-239.65	128.48	1185.22	0.00	0.00	0.00	-232.71	81.99	1557.58	-220.54	187.97	1550.84	-390.24	88.96	1546.26	-383.76	201.35	1537.72	955.42	1748.40	72.87	355.00	1833.25	69.10	865.07
4.57000	-372.46	161.85	28.65	-396.08	158.11	29.18	-562.11	189.04	36.44	-554.28	192.58	84.15	144.37	25.26	114.48	121.97	30.62	108.10	-23.48	19.25	36.08	-45.99	16.39	85.45	-226.30	127.62	1184.63	0.00	0.00	0.00	-223.90	80.45	1557.04	-212.02	186.21	1550.49	-381.42	86.87	1545.19	-375.44	199.01	1536.86	953.21	1748.22	72.55	354.80	1834.26	68.74	865.58
4.58000	-370.45	161.44	29.03	-395.99	158.57	28.84	-561.43	189.00	38.71	-552.86	192.89	86.43	149.32	25.93	107.01	125.48	31.15	100.87	-21.88	19.22	33.64	-42.84	16.77	82.21	-217.93	126.41	1184.09	0.00	0.00	0.00	-215.03	78.66	1556.65	-203.33	184.41	1550.24	-372.73	84.80	1544.35	-366.83	197.52	1536.10	953.72	1747.99	72.79	354.08	1833.86	68.60	867.00
4.59000	-370.70	161.68	29.27	-397.02	158.20	28.63	-560.38	189.59	41.59	-551.32	192.99	89.11	151.56	25.03	98.85	128.08	30.47	93.69	-21.57	20.55	30.96	-41.15	17.18	78.92	-209.11	125.24	1183.79	0.00	0.00	0.00	-206.45	76.79	1556.41	-194.80	182.27	1550.11	-364.05	82.92	1543.70	-358.02	196.03	1535.42	955.57	1748.25	73.11	353.81	1833.39	68.67	865.24
4.60000	-373.69	161.59	28.11	-397.77	158.46	28.12	-559.47	189.38	44.50	-549.48	193.09	92.08	153.30	24.02	91.76	131.05	31.06	86.89	-20.44	21.20	30.33	-39.25	18.45	76.26	-194.75	123.59	1184.04	0.00	0.00	0.00	-197.74	74.68	1556.27	-186.09	180.45	1550.09	-355.28	80.74	1543.26	-349.48	193.05	1535.09	953.95	1748.99	72.60	353.99	1834.08	68.58	865.59
4.61000	-372.07	161.19	28.36	-397.75	158.74	27.78	-558.15	189.85	48.06	-547.07	193.60	95.70	158.35	22.70	84.32	135.82	32.49	79.76	-18.03	21.72	30.62	-34.49	18.86	75.66	-188.80	122.15	1184.00	0.00	0.00	0.00	-188.77	72.62	1556.45	-177.36	178.52	1550.32	-346.59	78.67	1543.04	-340.73	191.33	1534.88	954.39	1748.68	72.87	354.14	1832.61	69.15	865.71
4.62000	-373.58	161.81	27.86	-395.90	158.64	28.32	-556.69	190.22	51.89	-544.41	194.07	99.59	164.88	23.98	75.22	142.95	35.27	73.13	-15.85	21.52	31.21	-28.21	18.27	76.66	-176.86	120.70	1184.63	0.00	0.00	0.00	-180.11	70.32	1557.29	-168.51	176.53	1551.13	-337.73	76.28	1543.35	-331.74	189.17	1535.26	954.46	1749.23	72.55	353.99	1832.46	69.11	865.84
4.63000	-374.44	162.05	27.85	-395.41	158.76	28.20	-554.90	190.76	56.31	-540.57	196.24	104.65	168.08	26.17	67.21	145.79	38.20	66.03	-14.06	21.29	31.12	-24.33	17.22	76.66	-165.70	118.88	1185.88	0.00	0.00	0.00	-171.04	67.90	1558.63	-159.63	173.60	1552.63	-328.78	73.88	1544.40	-322.74	186.64	1536.51	955.21	1748.29	72.97	355.37	1831.75	69.61	866.70
4.64000	-371.85	162.18	28.22	-396.62	158.89	27.93	-552.04	192.20	61.64	-536.57	197.17	109.82	170.66	28.32	61.50	148.12	40.03	61.16	-12.64	21.08	30.98	-22.20	16.86	76.19	-159.23	117.67	1186.94	0.00	0.00	0.00	-163.06	65.11	1560.30	-150.56	171.06	1554.50	-319.94	71.70	1546.00	-313.55	183.97	1538.39	954.32	1749.12	72.59	355.17	1833.59	68.86	866.77
4.65000	-371.69	162.07	28.39	-397.17	158.71	27.71	-549.13	192.06	67.02	-531.74	197.28	115.23	173.57	29.93	57.35	150.22	40.99	57.71	-11.60	20.71	30.88	-20.13	15.90	76.70	-152.18	116.26	1188.89	0.00	0.00	0.00	-154.18	62.40	1562.14	-141.38	168.36	1556.68	-310.96	68.96	1547.78	-304.44	181.55	1540.41	954.67	1747.02	73.30	355.66	1832.22	69.41	865.84
4.66000	-370.41	162.13	28.53	-396.51	158.41	27.69	-544.90	192.94	73.52	-525.72	197.74	121.35	173.76	29.78	52.71	151.75	40.99	54.26	-10.79	20.11	30.78	-18.44	14.78	77.03	-140.80	114.65	1191.38	0.00	0.00	0.00	-145.31	59.47	1564.13	-132.39	164.98	1559.14	-302.14	66.49	1549.61	-295.10	179.28	1542.61	954.79	1746.48	73.51	354.40	1832.18	69.14	865.98
4.67000	-371.20	162.44	27.58	-393.30	158.06	28.52	-539.50	193.85	80.64	-518.40	198.59	128.08	174.84	29.19	48.96	152.22	40.51	50.98	-10.32	19.81	30.46	-16.93	14.14	76.96	-126.40	113.03	1194.29	0.00	0.00	0.00	-136.63	56.32	1566.19	-123.32	161.84	1561.64	-293.31	64.00	1551.33	-286.06	176.21	1544.87	955.02	1748.27	72.98	354.38	1833.92	68.53	866.88
4.68000	-370.64	162.34	27.77	-393.38	157.68	28.33	-533.36	194.44	88.17	-510.04	199.08	134.88	176.46	29.25	46.72	152.68	40.59	48.66	-9.79	18.99	30.65	-15.40	13.49	76.85	-119.64	111.39	1197.13	0.00	0.00	0.00	-126.88	53.05	1568.06	-114.32	158.23	1564.18	-284.41	61.56	1552.83	-276.75	173.58	1546.94	955.02	1748.66	72.89	355.79	1831.58	69.45	865.94
4.69000	-370.63	162.65	27.17	-392.24	157.65	28.41	-526.21	194.31	95.94	-500.47	199.69	141.95	177.37	30.12	44.89	152.47	41.29	46.74	-9.42	18.73	30.65	-13.90	12.70	76.98	-107.93	110.22	1199.82	0.00	0.00	0.00	-118.29	49.97	1569.87	-107.25	155.80	1567.00	-275.46	59.22	1554.11	-267.37	171.26	1548.81	956.33	1747.24	73.63	353.93	1832.92	68.84	866.53
4.70000	-369.86	162.49	26.59	-390.42	157.41	28.63	-517.46	194.71	104.64	-489.43	200.06	148.63	177.10	30.91	42.78	154.22	42.54	45.20	-9.26	19.02	30.57	-12.93	12.91	76.75	-97.62	108.63	1202.76	0.00	0.00	0.00	-109.10	46.82	1571.53	-97.12	152.64	1569.29	-266.42	56.71	1555.24	-258.15	168.49	1550.53	954.98	1747.68	73.22	354.68	1832.17	69.21	865.85
4.71000	-367.52	162.70	26.20	-387.50	157.35	29.15	-508.23	193.96	113.70	-476.79	201.39	155.80	176.83	31.83	40.74	154.57	43.10	43.50	-8.95	18.94	30.76	-11.77	12.42	77.00	-87.81	107.06	1205.10	0.00	0.00	0.00	-100.59	43.80	1573.10	-89.56	149.75	1571.51	-257.39	54.24	1556.21	-248.88	165.87	1552.30	953.98	1748.41	72.87	354.47	1832.66	69.02	865.72
4.72000	-364.73	163.55	25.55	-384.77	157.85	29.31	-497.90	193.45	124.00	-463.46	201.70	163.33	177.96	32.15	39.45	154.48	43.22	42.07	-8.83	19.22	30.79	-10.90	12.89	76.86	-75.90	105.81	1207.68	0.00	0.00	0.00	-91.29	40.88	1574.38	-79.21	146.50	1573.44	-248.22	51.97	1557.04	-239.67	163.33	1553.75	955.24	1747.66	73.49	355.63	1832.24	69.34	865.97
4.73000	-363.64	164.32	23.64	-380.96	158.60	29.71	-486.26	192.82	135.20	-449.45	201.46	171.84	177.81	32.63	38.35	155.31	43.38	41.22	-8.64	19.24	30.91	-10.30	13.04	76.83	-65.22	104.37	1209.59	0.00	0.00	0.00	-82.60	38.04	1575.50	-69.68	143.74	1575.17	-239.13	49.73	1557.66	-230.37	160.90	1554.99	955.45	1747.25	73.62	355.92	1831.36	69.55	865.86
4.74000	-359.66	164.32	22.27	-376.85	158.69	30.30	-472.67	193.60	147.69	-435.05	199.93	180.91	178.41	32.37	37.49	154.30	43.33	40.04	-8.41	19.34	31.15	-9.67	13.31	76.87	-55.30	103.08	1210.88	0.00	0.00	0.00	-73.22	35.39	1576.55	-60.87	141.08	1576.76	-230.07	47.84	1558.19	-220.73	158.64	1556.01	955.14	1747.32	73.49	355.54	1831.75	69.46	864.59
4.75000	-354.31	165.08	21.18	-369.23	158.84	32.19	-458.09	192.52	159.33	-419.30	197.39	189.70	179.21	32.66	36.97	154.59	43.39	39.32	-8.20	19.58	31.50	-9.02	13.73	76.83	-44.96	101.63	1212.04	0.00	0.00	0.00	-64.37	32.98	1577.46	-52.19	138.77	1578.21	-220.83	45.70	1558.50	-211.19	156.87	1556.81	955.04	1747.60	73.28	353.34	1833.78	68.49	867.41
4.76000	-350.53	165.46	19.16	-362.63	159.41	33.15	-442.07	191.69	170.83	-402.01	195.25	198.24	179.43	32.35	36.10	155.18	43.02	38.90	-7.91	19.97	31.66	-8.32	14.25	76.85	-36.29	100.75	1212.63	0.00	0.00	0.00	-54.73	30.77	1578.27	-42.26	136.45	1579.44	-211.52	43.58	1558.69	-201.68	155.41	1557.31	954.08	1747.21	73.33	354.18	1832.06	69.12	866.85
4.77000	-345.40	166.13	17.21	-353.49	160.22	34.32	-425.92	189.37	181.49	-383.55	192.97	206.00	178.81	32.47	35.04	155.33	43.34	38.15	-7.68	20.56	31.81	-7.79	15.36	76.51	-28.05	100.15	1212.65	0.00	0.00	0.00	-45.36	28.80	1579.03	-32.36	134.59	1580.57	-202.28	42.00	1558.80	-191.96	153.99	1557.65	954.65	1747.40	73.21	356.20	1830.61	69.83	866.22
4.78000	-338.10	167.67	15.13	-343.15	161.27	36.96	-409.00	186.90	191.83	-364.33	190.64	213.34	180.48	32.83	34.65	155.29	43.69	37.68	-7.41	20.89	32.04	-7.16	15.51	76.60	-17.86	99.20	1212.05	0.00	0.00	0.00	-35.39	26.85	1579.76	-22.20	132.85	1581.37	-192.90	40.44	1558.78	-182.71	151.44	1557.91	954.99	1747.12	73.44	354.31	1831.91	69.08	866.03
4.79000	-328.33	168.80	17.86	-332.51	162.65	41.01	-389.64	184.36	199.80	-344.87	188.58	220.35	180.65	33.05	34.17	155.73	44.01	37.35	-7.25	21.14	32.14	-6.84	15.94	76.54	-10.80	98.74	1211.56	0.00	0.00	0.00	-27.09	25.27	1580.48	-12.82	131.55	1582.15	-183.36	38.90	1558.70	-173.23	150.46	1557.99	955.77	1747.04	73.59	354.08	1831.25	69.38	866.09
4.80000	-311.94	171.52	23.24	-316.57	165.24	46.01	-369.34	181.90	206.67	-325.02	185.99	226.50	180.34	33.20	33.89	156.21	43.99	37.13	-7.16	21.17	32.17	-6.75	16.08	76.45	-2.61	98.67	1211.05	0.00	0.00	0.00	-17.98	23.95	1581.07	-3.24	129.78	1583.00	-173.74	37.26	1558.57	-163.85	148.61	1558.03	955.77	1747.27	73.50	353.80	1831.86	69.19	866.36
4.81000	-291.38	174.32	29.06	-294.72	167.11	51.92	-350.49	179.67	212.58	-304.96	183.83	232.19	179.88	33.18	33.67	155.65	44.18	36.64	-7.01	20.86	32.26	-6.80	16.13	76.43	6.22	98.50	1210.26	0.00	0.00	0.00	-7.69	22.63	1581.60	5.45	128.07	1583.70	-164.15	35.79	1558.51	-154.51	146.69	1558.03	955.29	1747.45	73.37	354.57	1833.94	68.61	866.48
4.82000	-266.66	176.83	34.74	-270.54	167.86	57.28	-330.49	176.70	216.63	-285.21	179.99	237.11	179.81	33.19	33.31	155.23	43.98	36.44	-7.02	21.04	32.14	-6.91	16.14	76.45	16.83	98.12	1209.83	0.00	0.00	0.00	1.50	21.59	1582.14	13.71	127.21	1584.40	-154.56	34.26	1558.58	-145.03	145.59	1558.18	955.31	1746.61	73.64	356.94	1832.18	69.41	865.52
4.83000	-241.23	179.20	39.21	-246.61	169.79	61.32	-309.69	174.32	219.39	-264.82	177.04	241.28	179.36	33.09	33.12	155.64	44.28	36.29	-7.00	20.96	32.05	-6.89	15.68	76.71	27.99	97.47	1210.02	0.00	0.00	0.00	10.95	20.59	1582.70	23.53	126.23	1585.01	-144.79	32.52	1558.83	-135.37	145.26	1558.39	954.35	1748.80	72.77	355.64	1832.15	69.27	864.93
4.84000	-214.86	181.38	43.10	-220.67	170.95	64.74	-288.39	171.49	220.61	-243.82	174.22	243.88	178.99	32.75	32.88	154.92	44.05	36.14	-7.05	21.07	31.90	-6.92	15.58	76.84	36.18	97.15	1209.96	0.00	0.00	0.00	20.80	19.68	1583.26	33.63	125.22	1585.56	-134.99	31.02	1559.23	-126.18	142.99	1558.91	955.05	1748.10	73.20	355.02	1832.13	69.02	865.45
4.85000	-186.41	182.77	46.46	-192.92	172.28	67.59	-266.36	169.85	220.79	-222.40	171.60	244.93	179.21	32.74	32.78	155.01	43.77	36.24	-7.03	20.89	31.94	-7.03	15.59	76.96	44.63	96.89	1210.28	0.00	0.00	0.00	31.26	18.81	1583.74	42.08	124.92	1586.20	-125.03	29.57	1559.76	-116.82	141.88	1559.59	954.35	1747.73	73.16	354.28	1832.03	69.13	866.39
4.86000	-157.89	182.97	48.54	-164.49	171.98	69.22	-244.03	168.03	219.42	-200.06	169.68	244.81	180.08	32.91	33.02	155.01	43.71	36.12	-6.97	20.63	32.11	-7.04	15.64	77.08	52.95	96.42	1210.67	0.00	0.00	0.00	41.22	18.20	1584.11	53.73	123.53	1586.25	-114.97	28.13	1560.44	-107.38	140.50	1560.37	954.77	1748.16	73.08	355.16	1830.78	69.71	865.88
4.87000	-126.63	184.05	50.11	-133.84	172.07	70.60	-221.23	166.17	216.56	-177.89	167.53	243.32	180.18	32.72	33.00	154.61	43.51	35.87	-7.12	21.11	31.95	-6.98	15.45	77.33	60.47	96.21	1210.98	0.00	0.00	0.00	51.79	17.76	1584.43	63.90	122.91	1586.51	-104.76	26.66	1561.23	-98.11	138.99	1561.21	954.95	1747.52	73.37	355.57	1830.89	69.80	865.21
4.88000	-94.24	183.47	51.77	-101.81	170.82	71.29	-197.43	165.61	212.75	-155.66	166.17	240.88	179.83	32.59	32.49	154.57	43.18	35.83	-7.05	21.06	32.06	-7.12	15.87	77.48	69.39	96.18	1211.79	0.00	0.00	0.00	62.33	17.41	1584.67	73.33	122.38	1586.83	-94.74	25.33	1562.05	-88.60	137.84	1562.04	955.85	1748.33	73.28	355.87	1831.11	69.77	865.73
4.89000	-65.35	182.96	52.70	-69.26	169.01	71.08	-174.04	164.21	207.13	-132.88	164.82	237.27	179.95	32.59	32.48	154.77	43.08	35.82	-6.93	21.19	32.16	-7.12	16.37	77.58	77.78	95.25	1212.55	0.00	0.00	0.00	72.03	17.10	1584.87	82.87	122.53	1587.01	-84.66	24.07	1562.94	-79.24	136.43	1562.97	955.25	1747.51	73.32	355.11	1831.40	69.43	865.67
4.90000	-23.21	178.42	54.50	-35.37	168.63	71.49	-149.76	163.52	200.49	-109.95	163.66	232.49	180.95	32.34	32.61	155.15	42.86	35.99	-6.84	21.19	32.41	-6.89	16.37	77.96	83.52	95.10	1212.80	0.00	0.00	0.00	82.05	16.78	1585.06	92.35	122.57	1587.00	-74.53	22.76	1563.85	-69.92	134.78	1563.85	954.52	1747.72	73.12	356.55	1831.97	69.56	865.34
4.91000	8.62	177.98	54.96	-6.62	170.88	70.45	-124.63	162.64	192.47	-86.49	162.67	226.63	180.48	32.28	32.31	155.14	42.58	36.02	-6.65	21.34	32.65	-6.72	16.74	78.13	94.19	94.70	1213.09	0.00	0.00	0.00	92.29	16.83	1585.14	101.80	122.42	1587.00	-64.47	21.50	1564.77	-60.74	133.24	1564.74	954.76	1748.39	72.94	355.30	1831.27	69.38	866.34
4.92000	40.13	178.39	52.02	24.65	169.08	67.95	-98.80	162.92	183.81	-62.18	162.35	219.84	180.40	32.12	32.59	155.27	42.34	36.05	-6.56	21.80	32.74	-6.40	16.86	78.43	103.38	94.34	1213.25	0.00	0.00	0.00	102.25	16.88	1585.15	111.13	122.04	1586.89	-54.51	20.26	1565.63	-51.59	131.72	1565.52	955.31	1747.41	73.50	355.13	1831.07	69.62	866.87
4.93000	73.22	177.58	50.54	57.99	168.20	65.68	-72.21	163.19	174.21	-37.53	162.66	212.45	180.43	32.19	32.69	155.39	42.37	36.06	-6.31	21.83	33.08	-6.05	17.16	78.64	110.15	94.05	1213.31	0.00	0.00	0.00	112.33	17.01	1585.11	120.47	122.55	1586.52	-44.52	19.14	1566.39	-42.51	131.13	1565.99	955.04	1746.81	73.49	354.89	1831.52	69.46	866.44
4.94000	108.09	175.65	48.99	94.31	167.14	64.33	-44.89	163.29	163.78	-12.61	161.75	203.75	180.39	32.52	33.36	154.87	42.65	35.83	-6.13	22.01	33.21	-5.65	17.48	78.83	122.29	93.22	1213.70	0.00	0.00	0.00	122.54	17.29	1584.97	129.73	122.97	1586.10	-34.60	18.06	1567.05	-33.38	130.17	1566.40	953.73	1747.62	72.98	354.68	1829.99	69.81	865.12
4.95000	142.97	175.27	47.69	126.95	166.09	61.81	-17.06	162.82	152.58	13.00	161.35	194.62	181.14	32.15	33.93	155.78	43.50	36.08	-6.00	22.34	33.42	-5.28	17.53	79.14	128.15	93.22	1213.42	0.00	0.00	0.00	132.56	17.57	1584.79	137.99	123.33	1586.07	-24.70	16.88	1567.56	-24.35	129.20	1566.63	954.26	1747.60	73.14	353.89	1830.56	69.68	865.63
4.96000	178.74	173.77	46.49	160.40	164.93	59.56	11.52	162.40	140.92	38.78	161.75	185.40	180.63	31.36	34.19	156.19	43.14	36.87	-5.87	22.62	33.62	-4.86	17.98	79.21	136.99	92.42	1213.04	0.00	0.00	0.00	142.04	17.90	1584.50	144.91	124.10	1585.68	-14.95	15.96	1567.89	-15.22	128.44	1566.72	955.41	1747.18	73.39	353.91	1832.39	69.02	866.77
4.97000	214.39	172.91	45.83	195.00	163.87	57.66	40.10	161.06	128.59	65.16	161.77	175.50	180.80	30.95	34.95	157.35	39.75	41.92	-5.76	22.75	33.88	-4.33	17.77	79.64	143.90	91.69	1212.84	0.00	0.00	0.00	152.78	18.18	1584.00	153.64	124.81	1584.98	-5.27	14.93	1568.05	-6.44	126.92	1566.73	953.98	1749.02	72.57	352.29	1832.50	68.59	866.59
4.98000	248.88	171.64	45.45	229.24	162.52	56.10	69.54	160.13	116.47	92.11	162.22	165.55	181.95	29.98	39.77	160.28	33.40	47.71	-5.61	23.05	34.09	-3.87	18.02	79.83	154.72	90.96	1212.65	0.00	0.00	0.00	162.15	18.43	1583.50	162.74	125.13	1584.21	4.40	14.07	1568.08	2.41	125.86	1566.52	954.54	1748.87	72.62	353.87	1831.48	69.35	866.17
4.99000	283.10	169.51	45.52	263.69	161.26	54.87	99.96	159.88	104.71	119.50	161.90	155.25	183.89	28.93	41.27	160.77	48.15	41.79	-5.51	23.46	34.22	-3.48	18.85	79.79	160.59	90.11	1211.67	0.00	0.00	0.00	171.78	18.67	1582.83	172.57	125.24	1583.42	14.06	13.20	1567.93	11.12	124.61	1566.14	955.38	1747.48	73.34	355.64	1831.41	69.55	866.29
5.00000	317.29	167.79	45.50	298.44	159.55	54.53	130.96	159.58	93.35	147.67	162.03	145.09	186.26	28.97	41.52	164.45	29.12	52.49	-5.32	23.44	34.55	-3.17	18.88	80.04	168.64	89.43	1210.86	0.00	0.00	0.00	181.08	19.01	1582.07	181.27	125.49	1582.46	23.68	12.32	1567.60	19.96	124.41	1565.66	955.23	1748.34	73.14	355.43	1831.37	69.54	865.35
5.01000	351.62	165.92	45.76	330.99	157.74	53.21	162.52	159.53	82.57	176.23	161.53	134.84	187.33	29.62	40.57	165.93	30.16	50.87	-5.20	23.54	34.89	-2.67	18.69	80.43	177.41	88.61	1209.95	0.00	0.00	0.00	190.51	18.98	1581.18	190.47	125.74	1581.50	33.27	11.29	1567.08	28.75	123.57	1565.14	955.55	1748.29	73.27	355.53	1831.99	69.48	865.57
5.02000	385.49	163.99	46.21	364.30	155.87	52.41	194.62	159.82	72.72	205.67	161.07	124.93	189.53	30.97	38.90	162.16	37.36	42.04	-5.07	23.86	35.05	-2.39	19.11	80.64	185.65	88.17	1209.13	0.00	0.00	0.00	199.61	19.02	1580.19	199.42	125.70	1580.52	42.74	10.37	1566.44	37.55	123.08	1564.49	954.18	1748.99	72.82	356.02	1831.79	69.57	866.09
5.03000	417.30	161.36	46.69	396.03	153.52	51.96	227.04	159.66	63.38	235.32	161.80	116.28	185.55	31.56	33.99	160.08	39.64	38.82	-4.90	23.80	35.47	-1.92	19.00	81.13	193.93	87.81	1207.94	0.00	0.00	0.00	209.32	18.90	1579.08	207.73	125.80	1579.47	52.10	9.54	1565.69	46.61	122.77	1563.70	954.61	1748.76	72.92	355.25	1832.75	69.13	865.94
5.04000	450.06	158.27	48.56	428.41	150.89	53.19	258.96	160.42	55.67	264.14	162.20	108.35	184.48	30.84	32.80	158.15	40.85	37.10	-4.76	24.01	35.80	-1.70	19.34	81.45	201.97	87.27	1207.11	0.00	0.00	0.00	218.63	18.94	1577.87	217.23	125.32	1578.31	61.32	8.89	1564.84	55.49	121.50	1562.98	955.17	1747.43	73.21	353.28	1832.83	68.81	866.05
5.05000	481.30	156.07	52.36	459.28	148.81	55.86	289.95	160.96	48.90	292.05	162.63	101.63	183.53	30.92	32.09	157.33	41.51	36.45	-4.70	24.17	36.09	-1.33	19.39	81.91	207.21	87.50	1205.70	0.00	0.00	0.00	227.07	18.76	1576.63	226.53	125.40	1576.97	70.36	8.40	1563.81	64.42	121.55	1562.02	954.69	1746.84	73.45	355.10	1832.03	69.16	866.60
5.06000	512.28	153.56	58.62	489.09	147.17	60.45	320.37	161.99	43.75	319.11	163.27	96.42	182.70	30.96	31.89	157.31	42.04	36.06	-4.49	24.11	36.49	-1.00	19.33	82.43	217.53	87.08	1204.48	0.00	0.00	0.00	236.45	18.64	1575.18	235.03	125.31	1575.64	79.25	8.02	1562.65	73.28	120.98	1560.89	953.99	1747.18	73.16	354.48	1833.87	68.64	867.09
5.07000	541.03	151.70	66.79	518.32	145.28	67.06	350.45	162.89	40.22	345.72	164.12	92.73	182.61	30.71	31.67	157.69	41.97	35.86	-4.48	24.15	36.80	-0.67	19.26	82.96	225.47	86.85	1203.09	0.00	0.00	0.00	245.17	18.33	1573.72	243.28	124.78	1574.29	88.11	7.69	1561.39	82.18	121.18	1559.69	954.49	1747.36	73.20	353.90	1833.20	68.71	866.30
5.08000	568.54	150.51	76.32	545.21	143.96	75.14	379.41	163.11	38.00	371.35	163.93	90.08	181.53	30.97	31.20	156.62	42.13	35.30	-4.40	24.24	37.13	-0.38	19.49	83.38	233.79	86.79	1201.89	0.00	0.00	0.00	254.07	17.91	1572.14	252.32	124.57	1572.82	96.84	7.71	1560.09	91.07	120.91	1558.48	954.31	1748.47	72.88	354.73	1831.89	69.28	866.10
5.09000	593.97	148.75	86.59	570.30	142.78	83.95	406.43	162.56	37.27	395.55	164.18	89.16	182.10	30.96	31.17	156.93	41.97	35.14	-4.27	24.56	37.60	0.01	19.50	83.90	242.40	86.31	1200.38	0.00	0.00	0.00	262.91	17.52	1570.53	260.70	124.68	1571.26	105.41	7.70	1558.77	99.89	120.95	1557.20	954.86	1748.20	73.05	354.34	1831.54	69.43	864.79
5.10000	615.81	147.93	96.96	592.12	142.31	92.74	431.40	162.99	38.33	417.75	163.70	89.23	182.60	31.08	31.17	157.80	41.77	35.26	-4.15	24.54	38.38	0.63	19.06	84.74	252.53	86.39	1199.03	0.00	0.00	0.00	271.21	17.34	1568.89	270.24	124.25	1569.65	113.91	7.81	1557.46	108.71	120.77	1555.96	954.60	1748.61	72.87	354.75	1831.49	69.52	866.29
5.11000	637.55	147.20	107.46	613.06	141.28	101.89	454.01	161.41	39.28	437.96	162.98	89.95	182.42	31.13	30.84	158.05	41.56	35.16	-4.02	24.60	39.06	1.26	19.01	85.53	260.49	86.06	1197.66	0.00	0.00	0.00	279.73	16.88	1567.33	278.84	124.14	1568.06	122.37	8.01	1556.20	117.68	121.37	1554.70	954.60	1748.95	72.76	356.80	1830.29	70.01	867.00
5.12000	655.15	146.17	116.25	629.39	140.57	109.13	474.52	160.92	40.74	455.93	162.69	91.12	182.52	30.70	30.82	157.70	41.56	34.98	-3.91	24.82	39.90	2.03	18.95	86.38	269.32	85.89	1196.44	0.00	0.00	0.00	288.47	16.42	1565.76	288.21	124.02	1566.55	130.80	8.46	1554.97	126.56	121.81	1553.51	954.77	1747.20	73.39	352.16	1836.44	68.30	865.43
5.13000	670.79	144.94	123.43	645.56	139.54	115.54	492.16	159.59	41.64	471.88	162.13	91.93	183.43	30.59	30.94	157.34	41.47	34.72	-3.55	23.84	41.32	2.85	18.39	87.56	278.46	85.87	1195.29	0.00	0.00	0.00	297.12	16.20	1564.30	297.05	123.57	1565.04	139.14	8.96	1553.80	135.35	122.43	1552.32	954.87	1747.72	73.08	350.77	1838.33	67.53	866.58
5.14000	681.80	143.47	127.55	659.45	137.89	120.14	506.58	159.31	42.28	485.24	162.46	92.51	181.89	30.36	30.26	158.71	41.07	35.18	-3.31	23.57	42.53	3.67	18.21	88.68	286.47	85.66	1193.67	0.00	0.00	0.00	305.75	16.03	1563.01	306.31	123.55	1563.63	147.53	9.66	1552.70	144.20	123.25	1551.15	956.14	1747.68	73.32	347.72	1839.48	66.57	865.70
5.15000	690.21	141.39	127.28	670.41	136.10	121.93	517.80	159.66	42.00	496.06	162.30	91.99	182.12	30.41	30.28	158.26	41.29	34.91	-3.10	23.53	43.73	4.65	17.20	90.29	296.46	85.31	1192.60	0.00	0.00	0.00	314.16	16.10	1561.85	314.86	123.93	1562.44	156.01	10.34	1551.70	152.77	123.51	1550.10	955.32	1748.40	72.89	346.52	1840.03	66.40	866.95
5.16000	697.32	138.42	126.16	679.41	133.62	121.66	525.66	159.80	40.25	503.78	162.37	90.41	182.33	30.12	30.28	158.43	40.90	34.85	-2.69	22.88	45.36	5.76	16.70	91.81	304.21	85.15	1191.49	0.00	0.00	0.00	322.71	16.39	1560.88	323.56	124.11	1561.38	164.50	11.17	1550.85	161.34	124.54	1549.18	956.33	1747.13	73.59	347.59	1839.39	66.73	866.53
5.17000	702.08	136.06	122.39	684.89	131.13	118.19	530.39	160.90	37.76	508.80	162.84	87.96	182.96	30.52	30.26	158.59	40.52	34.88	-2.29	22.12	47.18	6.96	15.91	93.62	314.07	85.23	1190.60	0.00	0.00	0.00	330.68	16.83	1560.11	332.42	124.67	1560.54	173.00	11.94	1550.15	170.08	125.28	1548.43	955.50	1748.57	73.02	348.34	1839.25	66.90	866.41
5.18000	705.32	133.46	115.36	686.93	129.46	111.09	532.26	161.51	34.20	511.54	163.36	84.72	181.72	30.32	29.88	158.47	40.51	34.68	-1.66	21.15	49.22	8.22	15.49	95.44	320.94	85.32	1190.05	0.00	0.00	0.00	339.33	17.48	1559.56	340.86	124.88	1559.94	181.46	12.79	1549.61	178.72	126.99	1547.65	955.03	1746.64	73.38	349.64	1838.91	67.10	865.96
5.19000	708.01	132.25	108.73	684.67	127.06	99.81	532.07	161.82	31.64	512.58	163.40	81.10	181.76	30.34	29.75	158.28	40.28	34.47	-0.98	20.21	51.50	9.68	14.75	97.68	331.10	85.57	1189.86	0.00	0.00	0.00	347.33	18.34	1559.19	350.31	125.82	1559.40	189.86	13.99	1549.25	187.38	127.56	1547.18	954.81	1747.25	73.04	348.21	1839.33	66.89	866.57
5.20000	709.27	131.39	99.35	685.71	127.27	94.20	532.17	161.58	29.79	512.46	163.24	77.61	181.46	30.28	29.49	159.15	39.88	34.67	-0.06	19.48	54.00	11.20	14.02	100.10	340.25	85.54	1189.90	0.00	0.00	0.00	355.91	19.25	1558.95	358.86	127.19	1558.97	198.23	15.04	1548.98	195.98	128.61	1546.74	955.64	1746.35	73.72	344.96	1840.67	66.00	866.10
5.21000	714.18	132.04	94.82	688.03	128.01	88.38	534.12	161.00	29.01	513.40	160.79	74.17	182.07	30.49	29.75	159.09	40.16	34.44	0.90	19.07	56.63	12.98	13.55	102.71	350.33	86.66	1190.50	0.00	0.00	0.00	364.32	20.48	1558.89	366.63	128.55	1558.74	206.56	16.37	1548.85	204.39	129.86	1546.41	954.52	1747.33	73.30	349.36	1838.98	66.84	866.89
5.22000	716.58	133.77	87.01	692.75	130.13	83.22	536.55	161.46	28.88	518.28	160.70	73.46	182.62	30.40	29.82	159.09	39.99	34.42	2.25	18.10	59.81	15.18	12.83	105.79	358.33	87.17	1190.98	0.00	0.00	0.00	372.51	21.90	1559.17	376.15	129.90	1558.61	214.87	17.60	1548.94	212.62	130.78	1546.26	954.44	1747.92	73.04	350.82	1838.21	67.35	867.26
5.23000	722.56	135.43	77.53	696.90	130.78	75.07	537.79	161.01	28.29	524.74	161.62	74.61	182.31	30.13	29.50	159.46	39.74	34.56	3.73	17.93	63.04	17.60	12.34	109.11	369.91	87.39	1191.89	0.00	0.00	0.00	380.76	23.54	1559.89	383.13	131.39	1559.31	223.16	18.90	1549.38	220.91	132.42	1546.40	954.06	1748.47	72.67	349.29	1838.92	67.16	865.48
5.24000	724.37	134.90	67.79	701.13	129.85	67.50	538.88	160.95	28.08	529.07	162.68	75.19	182.84	30.20	29.75	159.41	39.88	34.57	5.60	17.13	66.93	20.49	11.43	113.00	377.90	87.79	1192.87	0.00	0.00	0.00	388.76	25.16	1561.03	390.88	133.01	1560.20	231.43	20.29	1550.21	229.23	134.54	1546.94	954.47	1747.85	73.09	352.25	1837.65	68.05	865.56
5.25000	728.63	133.24	61.28	703.15	129.23	61.12	540.11	161.16	27.97	532.05	162.68	74.60	182.62	30.13	29.52	159.39	39.69	34.71	8.01	16.42	71.20	23.75	10.89	117.17	387.41	88.26	1194.48	0.00	0.00	0.00	397.15	27.14	1562.45	398.67	134.84	1561.42	239.69	22.00	1551.43	237.55	135.52	1547.84	955.35	1749.05	72.93	350.24	1838.84	67.49	864.85
5.26000	730.10	131.92	55.23	705.92	127.20	56.00	541.11	161.15	27.74	533.39	162.91	74.04	184.14	30.12	29.90	160.57	39.25	35.36	10.91	15.67	75.85	27.67	9.77	121.87	398.31	88.84	1196.31	0.00	0.00	0.00	405.27	29.21	1564.13	406.66	137.23	1562.64	247.94	23.90	1552.85	245.69	137.54	1548.79	954.63	1747.37	73.40	347.33	1839.57	66.65	865.49
5.27000	732.01	130.31	49.49	706.47	125.75	50.92	541.91	161.80	27.88	535.02	163.06	73.74	183.09	29.81	29.38	160.70	38.66	36.12	14.20	14.66	80.68	32.30	8.24	126.98	408.33	88.95	1198.32	0.00	0.00	0.00	413.60	31.45	1566.08	415.87	139.33	1564.03	256.15	25.77	1554.45	253.84	139.55	1549.93	955.40	1747.57	73.27	345.65	1840.53	66.01	866.44
5.28000	733.65	128.66	45.45	708.49	124.46	47.57	542.62	161.80	27.80	537.08	163.48	73.85	183.08	29.48	29.52	160.74	37.96	37.00	18.18	13.38	85.94	37.90	6.48	132.41	416.53	88.75	1200.55	0.00	0.00	0.00	421.72	33.77	1568.27	422.95	141.72	1565.70	264.42	28.02	1556.24	262.06	141.13	1551.14	954.75	1748.27	72.80	345.98	1840.38	66.36	865.63
5.29000	733.26	128.70	43.06	709.07	124.30	45.26	543.02	161.65	27.82	539.31	163.65	73.96	183.06	28.99	29.20	162.09	36.62	38.62	23.12	12.41	91.73	44.95	4.97	137.98	426.02	89.02	1203.03	0.00	0.00	0.00	430.15	36.33	1570.64	430.84	143.91	1567.39	272.70	30.23	1558.17	270.23	143.56	1552.14	954.99	1747.28	73.24	348.76	1839.11	67.18	866.36
5.30000	734.50	127.95	41.69	708.25	123.07	44.09	543.29	161.84	27.99	540.68	163.63	74.12	182.79	28.92	28.90	165.33	36.49	39.82	29.14	11.46	98.16	53.22	3.22	143.80	436.89	88.88	1205.51	0.00	0.00	0.00	438.49	38.96	1573.08	439.03	146.12	1568.89	280.99	32.49	1560.12	278.35	145.71	1553.21	954.68	1748.95	72.77	349.71	1838.54	67.46	867.23
5.31000	733.64	127.03	39.63	709.45	122.34	42.60	543.60	161.52	27.99	541.51	163.38	74.08	183.92	28.86	29.01	170.12	37.48	40.99	35.91	11.07	104.91	62.66	1.86	149.59	447.55	88.77	1208.00	0.00	0.00	0.00	446.66	41.71	1575.59	447.93	148.64	1570.31	289.34	34.83	1562.06	286.42	147.39	1554.12	954.94	1748.82	72.88	350.97	1837.96	67.76	866.80
5.32000	734.02	125.90	38.10	709.86	122.13	40.97	543.87	161.39	28.07	542.13	163.15	74.16	183.93	28.69	28.58	168.21	37.47	40.46	43.46	11.12	112.07	72.70	0.73	155.54	459.74	88.57	1210.37	0.00	0.00	0.00	454.90	44.49	1578.02	455.15	150.99	1571.67	297.63	37.16	1563.83	294.65	149.89	1554.69	954.84	1749.46	72.54	350.09	1838.83	67.40	867.87
5.33000	735.13	125.13	37.06	710.01	121.29	40.00	544.03	161.25	28.14	543.03	162.69	74.21	185.83	28.01	28.82	172.18	36.37	43.03	51.76	11.22	120.12	83.31	-0.26	161.97	465.37	88.46	1212.33	0.00	0.00	0.00	463.12	47.00	1580.18	462.93	153.47	1572.73	305.90	39.45	1565.36	302.75	152.35	1554.92	955.74	1748.06	73.15	349.45	1839.08	67.29	866.71
5.34000	735.59	125.32	36.58	709.96	121.27	38.97	544.15	160.67	28.14	543.97	162.18	74.23	187.81	27.13	28.56	175.89	35.22	45.42	60.86	11.26	129.25	94.45	-0.83	168.93	480.70	88.14	1214.29	0.00	0.00	0.00	470.78	49.38	1582.15	470.99	155.80	1573.62	314.13	41.59	1566.60	310.93	154.44	1554.96	955.12	1747.47	73.29	348.08	1839.64	66.82	866.91
5.35000	734.01	124.62	35.54	710.27	121.37	38.27	544.31	161.11	28.48	544.71	162.18	74.37	189.79	26.38	27.76	175.99	34.36	45.63	71.25	11.64	138.94	106.54	-1.72	176.60	485.70	87.85	1215.80	0.00	0.00	0.00	478.76	51.72	1584.00	478.97	157.88	1574.35	322.28	43.51	1567.57	319.15	155.86	1554.90	954.56	1748.21	72.87	347.91	1839.74	66.67	867.70
5.36000	733.59	124.55	34.72	710.44	121.50	37.62	544.38	160.46	28.39	545.36	161.97	74.37	193.34	25.67	27.50	180.20	32.52	48.59	82.99	12.35	148.97	119.79	-1.47	183.98	495.08	87.51	1216.99	0.00	0.00	0.00	486.72	53.74	1585.63	488.26	159.89	1574.90	330.36	45.42	1568.34	327.53	157.61	1554.63	955.03	1749.55	72.43	348.79	1838.90	66.98	865.61
5.37000	734.59	124.57	34.40	709.83	121.17	36.96	544.51	159.99	28.41	545.80	161.83	74.29	197.50	25.36	27.04	183.50	31.66	49.61	96.00	12.63	159.32	134.22	-0.91	191.21	502.32	87.35	1217.84	0.00	0.00	0.00	494.57	55.42	1587.11	496.18	161.25	1575.70	338.47	47.04	1568.90	335.92	159.60	1554.40	955.49	1748.30	72.99	349.66	1838.58	67.32	865.86
5.38000	734.41	124.45	33.76	710.18	121.32	36.54	544.57	160.30	28.79	546.39	161.36	74.02	201.91	24.39	26.36	189.63	31.21	50.44	109.93	13.36	169.36	149.76	-0.23	198.29	511.90	87.18	1218.20	0.00	0.00	0.00	502.42	56.79	1588.36	503.91	162.83	1576.40	346.54	48.78	1569.32	344.54	160.94	1554.04	955.34	1749.09	72.60	350.93	1838.21	67.58	866.04
5.39000	733.98	124.17	33.20	711.76	121.44	36.62	544.80	159.53	28.61	546.95	160.64	73.74	207.28	23.52	25.22	198.99	32.42	50.23	124.47	13.98	179.08	166.22	0.40	205.24	522.11	86.60	1218.43	0.00	0.00	0.00	510.69	58.00	1589.51	513.51	163.46	1576.93	354.59	50.10	1569.57	353.11	162.65	1553.69	954.62	1748.73	72.79	350.80	1838.19	67.68	866.53
5.40000	734.62	123.81	33.05	710.84	121.40	35.93	544.83	159.21	28.69	547.28	160.49	73.71	215.02	22.12	23.74	209.63	31.93	50.26	137.97	14.27	188.06	183.71	1.74	211.87	530.20	86.38	1218.15	0.00	0.00	0.00	518.18	58.61	1590.54	521.66	163.98	1577.58	362.64	51.32	1569.76	361.74	163.56	1553.45	953.95	1749.33	72.33	349.93	1838.50	67.37	866.59
5.41000	734.56	124.04	32.56	710.26	120.77	35.86	544.90	159.16	28.78	547.48	160.73	73.88	223.61	19.25	24.98	218.91	32.04	52.35	155.11	15.23	195.51	201.84	3.07	217.88	536.33	86.02	1217.73	0.00	0.00	0.00	526.64	59.25	1591.40	529.87	164.61	1578.21	370.73	52.40	1569.84	370.41	164.30	1553.30	955.68	1748.59	72.95	350.59	1838.52	67.57	867.09
5.42000	735.55	123.86	32.83	710.60	120.81	35.76	544.90	159.14	28.85	547.74	159.86	73.58	235.33	15.75	28.35	235.35	26.69	55.72	175.17	16.45	202.04	219.96	4.23	223.02	544.42	85.63	1217.50	0.00	0.00	0.00	534.57	59.47	1592.17	537.56	164.80	1578.88	378.88	53.38	1569.89	379.13	165.73	1553.05	955.36	1747.85	73.04	348.95	1838.97	67.09	866.69
5.43000	736.30	123.87	32.96	711.35	121.01	35.65	545.00	158.89	28.84	547.77	160.33	73.91	252.38	10.67	32.92	252.16	22.62	59.88	194.41	17.77	207.65	238.24	5.89	228.20	554.03	85.24	1217.37	0.00	0.00	0.00	543.13	59.61	1592.85	547.07	164.98	1579.32	387.06	54.17	1569.91	388.03	166.47	1553.00	955.41	1747.12	73.26	349.01	1838.81	67.07	865.50
5.44000	734.85	123.97	32.21	711.45	121.05	35.55	545.03	159.29	28.97	547.83	159.81	73.73	271.60	4.47	37.96	270.98	19.63	64.03	213.23	19.40	211.47	256.60	7.60	232.99	562.10	84.52	1216.88	0.00	0.00	0.00	551.14	59.45	1593.45	556.74	164.50	1579.78	395.31	55.04	1569.98	396.97	167.07	1553.01	955.62	1747.61	73.35	349.46	1839.12	66.80	866.87
5.45000	734.54	123.93	32.02	710.64	121.02	35.23	545.20	158.91	28.76	547.90	160.11	73.94	294.12	0.52	42.52	291.63	16.06	67.44	232.02	20.95	213.55	275.39	9.48	236.70	572.06	83.86	1216.94	0.00	0.00	0.00	560.16	59.25	1594.03	567.40	163.40	1579.36	403.58	55.74	1570.13	405.89	167.90	1553.20	955.14	1747.91	72.99	353.78	1833.83	68.53	867.20
5.46000	734.20	123.89	31.75	710.52	120.66	35.29	545.25	159.05	28.87	548.06	159.71	73.93	318.36	-4.70	46.18	314.95	11.82	70.56	251.47	22.30	214.35	294.84	10.92	239.25	580.20	83.15	1217.00	0.00	0.00	0.00	568.66	58.71	1594.53	576.76	162.77	1579.72	411.94	56.49	1570.44	414.95	168.35	1553.49	954.88	1747.69	73.02	355.59	1832.95	68.99	866.12
5.47000	734.43	123.89	31.81	710.46	120.91	35.07	545.38	159.03	28.76	548.17	159.87	74.08	343.59	-9.47	48.93	339.14	7.85	72.83	271.50	23.12	213.93	315.11	12.12	240.19	584.32	82.36	1217.10	0.00	0.00	0.00	576.93	58.20	1595.06	585.90	161.86	1580.35	420.34	56.91	1570.88	424.02	168.64	1554.03	956.25	1747.41	73.36	354.88	1833.50	68.77	866.01
5.48000	734.56	123.99	31.68	710.56	120.85	35.02	545.49	158.80	28.66	548.24	159.79	74.14	371.08	-13.60	51.27	366.57	5.67	74.95	292.20	23.76	212.22	335.70	12.98	239.85	595.43	81.99	1217.63	0.00	0.00	0.00	584.99	57.41	1595.53	595.18	161.20	1580.94	428.79	57.49	1571.43	433.20	169.13	1554.74	956.21	1748.37	72.91	355.87	1831.02	69.67	867.62
5.49000	735.40	124.36	31.65	710.76	120.73	35.05	545.47	158.81	28.66	548.20	160.09	74.42	398.43	-16.86	52.23	391.93	2.57	75.11	313.73	23.91	209.33	356.30	14.02	238.15	604.89	81.55	1217.86	0.00	0.00	0.00	593.25	56.43	1595.93	604.57	160.33	1581.45	437.30	57.91	1572.01	442.52	169.90	1555.49	955.58	1747.92	73.09	354.03	1831.27	69.27	868.13
5.50000	734.33	124.26	31.27	710.69	120.76	34.80	545.43	158.95	28.74	548.23	159.24	74.28	426.61	-20.20	52.38	418.15	0.22	74.41	335.84	22.78	205.53	377.03	14.34	235.40	611.06	81.02	1218.02	0.00	0.00	0.00	601.11	55.26	1596.15	613.99	159.12	1581.94	445.73	58.45	1572.62	451.92	170.77	1556.33	954.60	1747.19	73.07	354.38	1832.23	68.75	865.96
5.51000	735.39	124.42	31.37	709.91	120.87	34.57	545.24	158.80	28.80	548.12	159.47	74.68	456.20	-22.59	51.81	446.68	-2.14	73.43	358.24	22.16	200.20	398.03	14.51	231.40	617.27	81.15	1218.17	0.00	0.00	0.00	609.58	54.06	1596.24	620.71	158.62	1583.50	454.08	58.87	1573.22	461.32	171.11	1557.32	952.53	1750.01	72.73	354.92	1831.33	69.42	865.04
5.52000	734.95	124.36	31.10	710.16	120.85	34.53	545.22	158.55	28.86	548.19	158.87	74.70	486.24	-24.52	50.83	474.95	-4.11	71.52	380.97	20.99	193.76	419.31	14.60	226.23	627.96	81.54	1218.43	0.00	0.00	0.00	617.74	52.65	1596.21	629.16	157.34	1584.29	462.45	58.98	1573.78	470.79	171.29	1558.29	954.43	1749.91	73.58	354.82	1832.48	69.07	866.37
5.53000	734.42	124.49	31.01	710.51	120.77	34.59	545.05	159.03	29.32	548.20	158.84	75.03	516.46	-26.74	49.51	504.35	-5.96	69.24	404.22	19.94	186.01	441.10	13.82	220.28	635.48	81.44	1218.71	0.00	0.00	0.00	626.30	51.09	1596.10	638.60	155.91	1584.68	470.74	59.09	1574.30	480.22	171.18	1559.37	954.61	1750.04	73.55	355.38	1833.45	68.97	865.73
5.54000	736.11	124.28	31.54	710.21	120.72	34.29	545.00	158.52	29.34	548.34	158.61	75.11	546.73	-27.94	48.62	532.17	-7.94	65.64	428.03	20.05	176.22	463.48	12.74	213.43	642.43	81.90	1219.07	0.00	0.00	0.00	634.29	49.43	1595.85	647.87	154.25	1585.03	478.99	58.93	1574.77	489.57	170.97	1560.41	954.67	1750.05	73.76	354.62	1832.88	69.08	863.38
5.55000	735.31	123.76	31.38	710.17	120.70	34.26	545.15	158.31	29.50	548.66	158.35	75.24	577.67	-29.02	45.89	562.28	-10.11	62.05	452.87	20.52	165.20	486.43	11.63	205.47	649.29	81.87	1219.17	0.00	0.00	0.00	642.41	47.95	1595.47	656.92	152.76	1585.28	487.26	58.85	1575.16	498.77	170.78	1561.42	953.82	1750.38	73.51	354.65	1830.78	69.63	864.29
5.56000	735.98	123.52	31.96	710.65	120.51	34.43	545.22	158.05	29.56	548.95	158.12	75.26	610.39	-30.70	43.40	593.93	-11.95	58.81	478.76	19.33	154.27	509.72	10.12	196.85	655.83	82.03	1219.18	0.00	0.00	0.00	651.05	46.37	1594.95	665.13	151.31	1585.43	495.56	58.84	1575.53	507.94	170.38	1562.44	955.20	1749.70	73.78	353.38	1833.00	68.88	867.53
5.57000	736.52	123.00	32.30	710.93	120.07	34.54	545.35	158.24	29.86	549.26	157.97	75.45	644.21	-33.70	39.64	624.47	-13.75	55.12	504.82	16.99	143.49	533.64	9.53	186.94	663.71	82.67	1219.19	0.00	0.00	0.00	659.56	44.58	1594.37	674.41	149.53	1585.55	503.89	58.46	1575.77	517.02	170.29	1563.28	952.96	1750.68	72.92	353.00	1832.40	68.83	867.17
5.58000	736.86	122.85	32.75	710.62	119.84	34.52	545.35	157.76	29.84	549.52	158.21	75.75	676.50	-35.55	36.74	657.70	-15.43	52.25	531.59	13.61	132.82	558.23	9.75	176.13	671.69	82.78	1219.07	0.00	0.00	0.00	667.81	42.92	1593.76	682.34	147.97	1585.60	512.27	58.04	1575.88	525.96	169.96	1564.05	953.89	1750.18	73.42	354.13	1830.72	69.44	864.87
5.59000	737.18	122.49	33.08	710.94	119.64	34.85	545.45	157.78	29.94	549.87	157.67	75.74	711.30	-37.58	35.42	690.38	-16.94	49.65	558.95	9.85	122.17	583.56	8.86	165.75	679.94	83.05	1218.87	0.00	0.00	0.00	676.31	41.50	1593.02	692.05	146.31	1585.52	520.59	57.54	1575.85	534.88	169.11	1564.73	954.46	1750.04	73.59	354.60	1832.79	68.97	865.73
5.60000	738.84	122.29	33.95	708.24	120.06	37.10	545.45	157.96	30.11	550.32	157.80	75.95	745.77	-38.69	34.55	725.03	-18.09	47.95	587.27	6.21	111.37	609.51	6.51	156.18	687.11	83.33	1218.42	0.00	0.00	0.00	684.42	40.00	1592.24	700.92	145.02	1585.22	528.93	56.96	1575.68	543.72	168.84	1565.08	955.30	1749.63	73.72	356.53	1830.95	70.03	865.92
5.61000	736.46	120.71	39.61	708.58	119.74	38.23	545.48	157.67	30.12	550.65	157.87	76.14	779.63	-39.88	33.99	757.10	-19.25	46.12	616.43	3.52	100.44	635.60	3.03	147.12	696.02	83.90	1218.07	0.00	0.00	0.00	693.00	38.68	1591.41	709.51	143.35	1585.01	537.40	56.46	1575.35	552.48	168.15	1565.31	956.15	1749.21	73.94	356.00	1831.96	69.38	865.45
5.62000	719.52	214.30	96.54	709.85	119.73	39.01	545.49	157.38	30.11	550.97	157.64	76.22	814.32	-40.95	34.42	791.62	-19.84	45.77	645.88	0.71	90.05	662.12	-1.22	138.62	705.43	84.09	1217.62	0.00	0.00	0.00	701.45	37.45	1590.48	718.66	142.55	1584.46	545.88	55.87	1574.88	561.16	167.65	1565.34	955.06	1749.87	73.73	357.08	1832.57	69.48	864.97
5.63000	739.65	121.39	40.11	700.68	182.27	76.35	545.52	157.41	30.20	551.23	158.13	76.63	848.76	-40.64	35.54	826.44	-20.26	46.15	676.13	-2.88	80.55	689.32	-4.74	130.02	712.54	84.08	1217.02	0.00	0.00	0.00	709.85	36.32	1589.49	726.80	141.73	1583.89	554.43	55.57	1574.28	569.85	167.13	1565.08	955.53	1749.39	73.95	356.49	1832.50	69.49	865.28
5.64000	739.76	123.34	38.84	710.21	122.49	38.25	545.54	157.90	30.47	551.54	157.99	76.63	883.30	-40.34	37.75	859.13	-20.39	46.80	707.23	-5.15	70.80	717.01	-7.55	121.57	717.10	84.22	1216.11	0.00	0.00	0.00	718.35	35.37	1588.42	735.07	140.93	1583.20	563.02	54.93	1573.50	578.53	166.44	1564.64	953.63	1750.34	73.28	354.41	1831.50	69.48	865.96
5.65000	739.26	125.59	37.00	712.61	120.10	35.58	545.55	157.72	30.46	551.63	158.24	76.85	916.99	-40.17	40.62	891.99	-20.30	48.21	738.80	-7.28	61.84	745.17	-10.99	114.01	726.95	84.08	1215.08	0.00	0.00	0.00	726.75	34.44	1587.28	743.99	140.18	1582.31	571.67	54.41	1572.59	587.04	166.05	1564.02	954.74	1749.96	73.63	354.39	1830.51	69.52	861.11
5.66000	737.59	124.21	32.47	712.79	120.76	35.32	545.60	157.41	30.40	551.91	158.10	76.99	949.85	-39.59	43.81	927.00	-21.32	49.37	770.04	-10.01	54.22	773.04	-14.48	107.32	736.80	84.50	1213.91	0.00	0.00	0.00	735.41	33.92	1586.13	752.61	139.76	1581.30	580.31	53.77	1571.54	595.58	165.59	1563.20	955.77	1749.57	73.91	356.51	1829.56	70.21	860.87
5.67000	737.97	124.67	32.49	712.20	120.49	35.21	545.61	157.25	30.44	552.04	157.99	77.12	981.64	-38.54	47.77	958.16	-21.64	51.63	800.93	-13.26	48.07	800.94	-17.57	101.34	745.48	84.57	1212.78	0.00	0.00	0.00	743.79	33.27	1584.83	761.18	139.09	1580.17	588.86	52.93	1570.32	604.09	165.03	1562.13	955.09	1749.87	73.68	357.55	1829.72	70.34	863.12
5.68000	738.20	124.44	32.58	711.79	120.72	34.93	545.62	157.40	30.60	552.32	157.98	77.28	1012.63	-37.59	53.22	989.06	-21.42	55.57	831.33	-16.95	43.71	828.46	-21.07	96.83	755.50	84.42	1211.50	0.00	0.00	0.00	752.68	32.78	1583.44	769.77	138.64	1578.89	597.44	52.14	1568.98	612.66	164.29	1560.92	954.01	1750.05	73.32	355.10	1831.33	69.50	864.53
5.69000	737.85	124.86	32.27	712.79	121.11	35.21	545.70	157.14	30.72	552.54	158.17	77.48	1042.70	-36.94	59.73	1019.03	-21.26	60.84	861.34	-20.68	40.90	855.77	-23.80	93.25	762.13	84.04	1209.90	0.00	0.00	0.00	761.37	32.11	1581.92	778.01	138.58	1577.53	605.99	51.39	1567.46	621.08	163.63	1559.50	954.37	1749.95	73.52	356.12	1830.59	69.72	865.33
5.70000	737.28	124.80	32.20	711.46	121.46	34.60	545.69	157.32	31.03	552.64	157.89	77.60	1071.83	-35.39	67.97	1047.38	-20.97	67.49	890.22	-24.00	39.55	882.04	-26.58	91.09	772.10	84.04	1208.20	0.00	0.00	0.00	770.36	31.64	1580.22	785.89	138.29	1575.98	614.53	50.15	1565.76	629.33	162.38	1558.00	953.20	1750.76	73.18	355.95	1832.73	69.15	863.66
5.71000	737.13	125.25	31.95	711.89	121.56	34.65	545.67	157.20	31.17	552.90	157.54	77.69	1097.63	-33.97	77.29	1074.27	-19.81	76.08	917.93	-26.77	39.55	906.83	-29.14	90.35	780.41	83.61	1206.47	0.00	0.00	0.00	779.32	31.11	1578.46	794.02	137.97	1574.36	623.24	48.89	1563.93	637.51	161.86	1556.22	956.28	1749.25	74.20	354.78	1832.00	69.25	865.28
5.72000	737.15	125.08	31.86	711.22	121.55	34.34	545.76	156.63	31.10	552.97	157.84	78.06	1122.16	-32.44	88.26	1098.75	-20.46	85.33	944.20	-29.10	40.66	930.38	-31.16	90.61	787.29	83.22	1204.61	0.00	0.00	0.00	787.82	30.53	1576.65	802.99	137.79	1572.65	631.99	47.61	1562.03	645.71	160.48	1554.43	954.20	1750.09	73.30	353.22	1832.22	68.97	863.96
5.73000	736.98	125.32	31.77	711.87	121.82	34.42	545.75	157.25	31.65	553.36	157.49	78.18	1143.29	-30.93	98.64	1121.18	-20.14	95.00	968.55	-31.02	42.33	952.19	-33.01	91.64	799.70	82.98	1202.80	0.00	0.00	0.00	796.52	30.07	1574.83	811.65	137.26	1570.91	640.79	46.00	1560.06	653.78	159.05	1552.63	954.03	1750.22	73.30	354.59	1831.96	69.25	864.29
5.74000	736.91	125.42	31.72	712.74	121.80	34.53	545.79	156.91	31.88	553.68	157.62	78.60	1162.78	-29.43	108.59	1139.99	-20.49	102.26	990.81	-32.63	44.09	972.04	-34.82	93.09	807.48	82.60	1201.17	0.00	0.00	0.00	806.05	29.42	1572.96	819.43	137.03	1569.16	649.63	44.50	1558.11	661.92	157.81	1550.80	955.42	1749.59	73.79	356.31	1830.97	69.58	860.96
5.75000	737.61	125.78	31.70	711.04	122.11	33.84	545.90	156.86	32.28	554.10	157.40	78.85	1179.94	-28.04	117.19	1156.73	-19.42	109.37	1010.46	-33.92	45.62	989.76	-36.43	94.45	815.80	82.20	1199.11	0.00	0.00	0.00	814.26	28.49	1571.25	827.79	136.38	1567.46	658.40	42.65	1556.21	670.12	156.18	1548.99	954.51	1750.08	73.59	354.83	1832.14	69.06	865.66
5.76000	737.33	125.94	31.40	712.86	122.19	34.19	546.12	156.86	32.80	554.58	158.06	79.58	1194.23	-26.90	122.84	1171.23	-18.18	114.54	1027.02	-35.32	46.55	1004.91	-38.35	95.34	826.07	81.71	1197.17	0.00	0.00	0.00	823.64	27.80	1569.56	836.52	135.55	1565.87	667.34	40.83	1554.42	678.25	154.60	1547.26	954.08	1750.17	73.59	355.24	1832.02	69.39	865.52
5.77000	737.15	125.82	31.44	713.08	121.92	34.36	546.37	156.44	33.17	555.18	157.92	80.13	1205.33	-25.45	125.96	1183.05	-17.23	117.24	1040.50	-37.45	46.60	1017.47	-40.22	95.33	833.35	80.83	1195.31	0.00	0.00	0.00	832.70	26.87	1568.07	845.54	134.73	1564.46	676.27	38.95	1552.72	686.51	152.78	1545.67	956.21	1749.28	74.11	356.76	1830.67	69.87	864.81
5.78000	737.14	125.87	31.35	712.85	122.07	34.10	546.51	156.60	33.97	555.82	158.06	80.86	1215.49	-23.80	126.55	1192.28	-16.14	117.32	1050.80	-39.89	45.68	1027.43	-41.84	94.21	841.89	80.15	1193.67	0.00	0.00	0.00	841.82	25.69	1566.72	852.91	133.85	1563.28	685.23	37.01	1551.17	694.69	150.77	1544.19	954.38	1750.14	73.58	355.41	1832.19	69.02	864.34
5.79000	737.81	125.59	31.73	712.84	122.14	33.93	546.77	156.80	35.01	556.49	158.26	81.88	1222.35	-22.86	123.41	1199.36	-15.87	114.36	1057.99	-41.82	43.64	1034.98	-43.36	92.26	852.25	79.43	1192.21	0.00	0.00	0.00	850.58	24.47	1565.54	860.42	132.64	1562.11	694.28	34.72	1549.71	703.03	148.53	1542.83	953.79	1750.61	73.22	355.27	1831.51	69.36	865.43
5.80000	737.67	125.84	31.33	712.28	122.54	33.42	547.11	156.22	36.07	557.34	158.37	83.13	1227.89	-23.02	117.50	1204.63	-16.18	109.01	1062.20	-43.62	40.88	1040.16	-45.00	89.73	862.34	78.53	1190.91	0.00	0.00	0.00	859.61	23.05	1564.47	869.55	131.24	1561.17	703.42	32.57	1548.40	711.33	146.40	1541.61	956.36	1749.47	73.99	355.56	1831.61	69.32	864.80
5.81000	737.02	125.78	31.18	712.31	122.57	33.36	547.53	156.33	37.81	558.26	158.41	84.67	1231.62	-23.70	109.66	1208.08	-17.35	101.85	1063.97	-44.88	37.39	1043.42	-46.09	86.48	870.15	77.10	1189.88	0.00	0.00	0.00	868.46	21.52	1563.56	878.66	130.15	1560.27	712.47	30.41	1547.21	719.74	143.87	1540.46	954.98	1749.94	73.61	354.94	1831.53	69.38	863.43
5.82000	737.21	126.05	31.12	712.13	122.92	32.90	548.11	156.22	39.76	559.44	158.34	86.58	1233.97	-25.86	100.67	1210.79	-20.28	93.58	1064.02	-45.08	34.29	1045.10	-46.49	82.97	879.23	75.94	1189.01	0.00	0.00	0.00	877.33	19.82	1562.74	887.96	128.39	1559.50	721.46	28.04	1546.09	728.27	141.10	1539.47	953.89	1750.34	73.26	354.90	1831.00	69.28	864.10
5.83000	738.59	126.26	31.35	712.55	123.00	32.72	548.90	155.94	42.03	560.61	158.67	89.05	1236.22	-29.74	93.41	1213.46	-23.27	86.21	1064.64	-45.19	32.34	1046.30	-46.10	79.75	889.65	74.39	1188.24	0.00	0.00	0.00	886.20	18.02	1562.08	898.83	126.33	1557.21	730.37	25.39	1545.09	736.81	138.95	1538.49	952.85	1750.82	72.93	356.38	1831.35	69.54	864.24
5.84000	737.36	125.88	31.10	712.75	123.41	32.53	549.85	156.05	44.82	562.03	158.63	91.85	1240.47	-33.97	86.07	1217.62	-26.51	80.23	1066.61	-45.09	31.55	1049.33	-45.01	77.57	898.91	72.77	1187.87	0.00	0.00	0.00	895.37	15.96	1561.59	908.17	123.33	1556.49	739.28	22.80	1544.33	745.49	136.44	1537.86	953.20	1750.59	73.14	355.35	1831.05	69.51	863.51
5.85000	738.39	126.15	31.29	713.35	123.55	32.51	550.96	156.76	48.22	563.81	159.18	95.29	1246.20	-37.65	78.18	1221.88	-27.66	75.18	1068.39	-45.23	31.21	1054.61	-45.54	77.34	907.30	70.91	1187.60	0.00	0.00	0.00	904.46	13.66	1561.34	916.93	120.78	1556.53	748.19	20.27	1543.88	754.35	133.72	1537.63	953.45	1750.74	73.42	356.20	1831.91	69.33	865.56
5.86000	738.66	125.78	31.50	713.73	123.79	32.58	552.52	156.96	51.69	565.91	159.97	99.31	1250.52	-37.84	67.91	1225.60	-26.82	67.00	1070.17	-45.19	31.01	1059.59	-46.29	77.14	917.32	69.08	1187.81	0.00	0.00	0.00	913.42	10.89	1561.51	925.65	118.47	1556.95	757.15	17.65	1543.86	763.27	130.98	1537.95	954.38	1750.30	73.35	355.27	1832.81	68.89	866.77
5.87000	737.81	126.15	31.45	713.87	124.10	32.34	554.30	158.27	56.00	568.49	160.64	103.73	1254.05	-35.71	59.71	1228.73	-24.11	59.77	1072.10	-45.11	30.75	1063.05	-47.04	76.46	926.64	67.32	1188.35	0.00	0.00	0.00	922.33	8.03	1561.98	934.40	116.27	1557.73	766.12	14.87	1544.34	772.31	128.16	1538.84	953.83	1750.39	73.31	355.67	1831.85	69.40	864.54
5.88000	738.60	126.43	31.54	713.69	124.51	32.24	556.59	158.92	60.69	571.81	161.08	108.59	1256.95	-32.19	52.78	1231.15	-18.98	54.18	1073.85	-44.97	30.36	1066.11	-48.07	76.14	934.64	65.99	1189.46	0.00	0.00	0.00	931.08	5.09	1562.69	943.41	112.78	1559.01	775.11	12.18	1545.21	781.27	125.50	1540.20	954.36	1750.21	73.71	354.72	1831.99	69.19	864.88
5.89000	738.64	126.62	31.45	713.38	124.36	32.02	559.47	159.37	66.06	576.03	161.60	114.04	1259.63	-28.73	47.02	1233.79	-16.12	49.29	1075.06	-45.46	30.38	1069.04	-48.71	76.03	945.80	64.11	1190.94	0.00	0.00	0.00	940.34	1.79	1563.54	951.86	110.24	1562.14	783.99	9.37	1546.28	790.32	122.70	1542.01	954.91	1749.84	73.59	355.48	1830.36	69.79	865.41
5.90000	738.06	126.73	31.14	712.37	124.38	31.50	562.98	160.09	72.25	581.23	162.79	120.33	1261.36	-27.21	41.92	1235.71	-14.92	45.45	1075.83	-45.89	30.48	1071.33	-49.34	76.09	956.89	62.53	1192.86	0.00	0.00	0.00	949.13	-1.79	1564.53	959.69	106.83	1564.27	792.91	6.36	1547.42	799.40	119.99	1543.87	954.01	1750.09	73.43	355.41	1829.42	70.02	865.32
5.91000	738.55	127.06	31.03	714.87	123.54	32.53	567.44	160.83	79.05	587.69	163.13	126.73	1261.85	-27.19	39.81	1236.38	-15.26	43.42	1076.40	-46.11	30.60	1073.03	-49.40	76.18	964.30	60.87	1194.96	0.00	0.00	0.00	957.90	-5.45	1565.55	968.91	103.11	1566.29	801.79	3.43	1548.58	808.71	116.99	1545.83	954.01	1750.06	73.60	354.68	1830.28	69.63	864.44
5.92000	739.06	126.87	31.07	715.20	123.13	32.67	572.96	161.20	86.28	595.29	165.18	134.34	1262.85	-26.98	37.99	1236.97	-15.18	41.99	1076.77	-46.01	30.59	1073.93	-49.63	76.36	974.92	59.19	1197.14	0.00	0.00	0.00	966.94	-9.20	1566.67	976.63	99.43	1568.42	810.75	0.60	1549.79	817.93	114.49	1547.91	955.47	1749.69	73.94	354.27	1831.24	69.33	863.20
5.93000	739.71	127.41	30.99	715.79	122.65	32.93	579.54	161.36	94.13	603.44	165.56	141.47	1262.85	-26.46	36.28	1237.48	-14.36	40.74	1077.02	-46.27	30.71	1074.85	-49.45	76.26	985.05	57.55	1199.55	0.00	0.00	0.00	975.75	-12.87	1567.80	984.87	95.65	1570.49	819.75	-2.41	1551.00	827.36	111.64	1550.06	957.00	1748.97	74.47	355.69	1832.19	69.25	863.44
5.94000	740.94	127.48	31.05	716.03	122.29	32.87	587.38	161.22	102.51	613.58	165.99	148.52	1262.72	-24.69	35.67	1237.33	-14.00	39.60	1077.28	-46.03	30.76	1075.89	-49.40	76.37	994.95	56.09	1201.87	0.00	0.00	0.00	984.29	-16.66	1568.85	994.45	91.69	1572.39	828.73	-5.05	1552.21	836.90	108.41	1552.20	955.48	1749.51	73.99	356.24	1830.96	69.67	865.60
5.95000	740.94	127.57	30.58	717.31	122.54	33.08	596.78	160.75	111.55	625.87	165.97	155.55	1263.07	-24.74	34.73	1237.75	-14.24	38.68	1077.54	-45.63	30.65	1076.67	-49.36	76.47	1005.68	54.70	1204.39	0.00	0.00	0.00	993.09	-20.31	1569.77	1003.34	88.28	1574.25	837.67	-7.66	1553.28	846.21	105.85	1554.15	955.06	1748.79	73.23	355.17	1831.98	69.25	865.38
5.96000	743.38	128.45	29.96	718.65	126.08	34.53	605.69	161.81	122.24	638.99	165.74	162.59	1263.40	-24.48	34.11	1238.00	-13.98	38.18	1077.68	-45.65	30.66	1077.17	-49.38	76.57	1013.15	52.95	1206.42	0.00	0.00	0.00	1001.88	-23.78	1570.47	1012.79	84.34	1575.89	846.57	-10.42	1554.18	855.57	103.20	1555.84	955.21	1746.54	73.59	356.13	1830.83	69.71	865.25
5.97000	745.49	128.77	28.75	721.29	126.26	34.41	617.54	161.21	133.51	653.76	164.84	170.32	1263.57	-24.49	33.48	1238.40	-14.11	37.67	1077.69	-45.85	30.87	1077.63	-49.27	76.59	1025.20	51.48	1208.62	0.00	0.00	0.00	1010.56	-27.22	1571.11	1022.51	80.77	1577.22	855.46	-13.28	1554.82	864.86	100.49	1557.24	954.11	1747.24	72.98	355.81	1831.00	69.67	863.66
5.98000	748.46	129.06	27.30	727.24	126.28	35.42	629.75	160.29	145.01	668.80	161.89	177.75	1263.62	-24.51	32.93	1238.63	-13.99	37.45	1077.82	-45.77	30.95	1078.09	-49.24	76.65	1034.44	49.88	1209.89	0.00	0.00	0.00	1019.45	-30.45	1571.63	1030.81	77.72	1578.49	864.38	-15.80	1555.29	874.08	98.04	1558.36	954.46	1747.10	73.15	354.96	1832.46	69.10	865.23
5.99000	753.06	129.54	26.17	733.16	126.44	36.50	645.49	158.78	157.13	684.00	159.90	186.98	1264.48	-24.16	32.83	1238.68	-14.44	36.90	1077.98	-45.48	30.98	1078.55	-48.92	76.56	1043.98	48.83	1210.94	0.00	0.00	0.00	1028.33	-33.08	1572.17	1039.62	74.71	1579.60	873.42	-18.25	1555.59	883.35	95.61	1559.18	953.90	1746.90	73.24	355.94	1830.87	69.81	866.21
6.00000	756.47	130.01	24.34	740.68	126.34	38.26	660.20	155.83	167.50	700.59	156.38	195.38	1263.73	-24.17	32.30	1238.96	-14.19	36.73	1078.18	-45.10	30.93	1079.05	-48.47	76.35	1053.81	47.86	1211.54	0.00	0.00	0.00	1037.64	-35.54	1572.79	1048.98	71.91	1580.81	882.61	-20.67	1555.76	892.65	93.01	1559.87	955.01	1747.25	73.30	356.70	1829.82	69.89	866.92
6.01000	760.16	130.53	22.41	749.20	126.43	39.95	676.35	152.92	178.14	718.17	154.23	203.64	1263.47	-24.35	31.75	1238.70	-14.32	36.17	1078.21	-45.36	31.19	1079.26	-48.31	76.24	1063.81	47.00	1211.81	0.00	0.00	0.00	1046.62	-38.01	1573.45	1058.12	69.33	1581.89	891.87	-23.01	1555.86	901.88	90.67	1560.36	955.51	1747.20	73.31	355.88	1829.40	70.06	867.33
6.02000	766.40	131.61	20.62	757.33	126.80	41.33	692.97	149.34	188.26	736.44	150.86	210.81	1263.66	-24.28	31.67	1238.87	-13.63	36.54	1078.32	-45.18	31.18	1079.40	-48.25	76.17	1071.13	46.19	1211.57	0.00	0.00	0.00	1055.97	-40.14	1574.13	1067.87	67.44	1582.83	901.21	-25.44	1555.92	911.07	88.35	1560.70	955.35	1746.81	73.29	355.03	1830.56	69.74	867.03
6.03000	773.57	132.66	19.58	767.91	127.47	44.41	709.08	146.71	197.71	755.04	147.99	217.75	1263.31	-24.49	31.28	1238.43	-14.25	35.87	1078.36	-45.24	31.22	1079.47	-47.96	75.99	1080.19	45.63	1211.24	0.00	0.00	0.00	1065.65	-42.02	1574.85	1076.75	65.57	1583.81	910.68	-27.78	1555.97	920.14	86.10	1560.97	955.53	1747.10	73.38	355.96	1830.30	69.97	866.46
6.04000	786.12	133.50	23.99	782.75	128.06	49.03	730.35	143.26	204.73	774.54	143.95	224.01	1264.30	-24.61	31.51	1239.10	-14.54	35.80	1078.49	-44.73	30.93	1079.40	-48.08	76.04	1089.54	45.01	1210.74	0.00	0.00	0.00	1075.22	-43.62	1575.60	1084.94	63.95	1584.80	920.27	-30.08	1556.04	929.10	83.63	1561.27	955.15	1748.41	72.86	356.03	1831.63	69.50	866.75
6.05000	801.77	134.37	29.09	799.94	128.71	53.85	750.33	139.27	211.01	793.93	140.28	229.50	1263.54	-24.56	31.33	1238.06	-14.21	35.69	1078.40	-44.91	30.95	1079.31	-48.12	76.01	1098.41	44.58	1210.41	0.00	0.00	0.00	1084.58	-45.02	1576.46	1093.84	62.66	1585.82	929.91	-32.42	1556.14	937.95	81.39	1561.48	955.02	1746.06	73.57	354.90	1831.44	69.27	867.01
6.06000	824.13	136.46	34.65	821.57	129.45	59.27	769.22	134.72	215.50	813.16	135.86	234.28	1263.97	-24.81	31.31	1238.41	-14.27	35.80	1078.39	-44.92	30.95	1079.20	-48.56	76.19	1108.09	43.98	1210.28	0.00	0.00	0.00	1094.58	-46.25	1577.23	1103.03	61.06	1586.65	939.65	-34.79	1556.31	946.82	78.93	1561.82	955.14	1746.15	73.45	355.26	1830.82	69.72	867.70
6.07000	848.06	137.81	39.72	843.43	130.40	63.44	788.67	130.72	218.58	832.33	131.03	238.47	1263.31	-24.80	31.09	1238.59	-14.94	35.49	1078.43	-45.00	30.93	1079.11	-48.67	76.22	1115.19	43.04	1210.19	0.00	0.00	0.00	1104.01	-47.19	1578.09	1111.65	60.20	1587.41	949.45	-37.08	1556.61	955.68	76.54	1562.14	955.56	1747.79	72.97	356.40	1830.56	70.00	868.59
6.08000	874.41	139.61	43.63	868.21	131.00	66.86	808.35	127.05	220.44	852.07	126.78	241.55	1263.82	-26.01	30.61	1237.97	-15.18	35.30	1078.44	-45.01	30.81	1079.03	-48.88	76.43	1124.83	42.27	1210.60	0.00	0.00	0.00	1113.56	-48.04	1578.96	1119.75	59.92	1588.16	959.33	-39.47	1557.06	964.45	74.40	1562.66	955.85	1747.29	73.33	355.01	1832.81	69.14	868.26
6.09000	902.32	140.05	47.29	898.14	131.47	70.68	828.69	122.66	220.59	872.19	122.85	243.19	1264.26	-26.20	30.47	1237.66	-15.11	35.31	1078.44	-45.25	30.89	1079.03	-49.03	76.51	1132.09	41.48	1211.06	0.00	0.00	0.00	1123.62	-48.66	1579.81	1134.02	58.11	1586.88	969.27	-41.70	1557.72	973.46	71.83	1563.45	956.06	1747.27	73.33	356.11	1833.49	69.14	867.00
6.10000	930.09	140.79	49.72	923.41	131.51	72.13	849.47	118.97	219.45	892.77	119.46	243.40	1264.31	-26.53	30.74	1238.39	-16.27	34.84	1078.45	-45.30	30.84	1079.03	-49.13	76.53	1142.01	40.33	1211.71	0.00	0.00	0.00	1133.51	-49.30	1580.60	1144.63	56.44	1587.29	979.17	-43.86	1558.50	982.35	69.67	1564.21	955.11	1748.21	72.95	356.83	1831.45	69.72	866.90
6.11000	959.37	140.66	51.53	951.01	130.93	73.04	871.08	115.19	216.75	914.09	115.61	241.88	1263.44	-26.55	30.61	1236.48	-13.91	36.97	1078.39	-45.52	30.89	1078.94	-49.68	76.82	1150.01	39.69	1212.67	0.00	0.00	0.00	1143.60	-49.67	1581.35	1153.45	56.90	1587.81	989.12	-45.91	1559.41	991.06	68.24	1564.94	954.11	1747.97	72.85	355.52	1830.87	69.62	865.76
6.12000	988.28	139.19	52.31	981.85	129.88	73.94	893.21	112.14	212.92	935.60	112.20	239.21	1263.96	-26.68	30.68	1237.08	-13.67	37.57	1078.46	-45.56	30.87	1078.92	-49.43	76.78	1160.28	38.64	1213.59	0.00	0.00	0.00	1153.85	-49.74	1582.04	1162.56	56.59	1588.30	999.12	-47.75	1560.32	999.98	66.46	1565.73	954.46	1747.39	73.27	356.01	1830.95	69.67	866.08
6.13000	1019.17	137.87	52.53	1010.20	128.13	73.11	915.86	110.21	208.06	956.88	109.19	235.53	1263.31	-26.78	30.61	1235.56	-13.77	37.04	1078.38	-45.78	30.89	1078.92	-49.63	77.01	1168.04	37.71	1214.48	0.00	0.00	0.00	1163.92	-49.89	1582.56	1171.62	56.77	1588.50	1009.06	-49.57	1561.22	1008.89	64.36	1566.44	953.47	1748.68	72.58	355.95	1830.96	69.59	867.08
6.14000	1050.68	136.14	52.22	1041.19	125.96	72.41	938.87	108.27	201.89	978.39	106.55	230.74	1263.36	-27.17	30.58	1236.19	-13.78	37.23	1078.36	-45.71	30.73	1078.73	-50.09	77.34	1175.39	36.59	1215.06	0.00	0.00	0.00	1174.21	-49.90	1582.97	1180.70	56.28	1588.64	1019.04	-51.24	1562.09	1017.83	62.63	1567.04	954.48	1747.42	73.06	356.61	1830.96	69.75	866.90
6.15000	1081.92	133.31	51.61	1071.68	123.58	70.98	962.02	106.49	194.35	1000.15	104.85	225.19	1263.62	-27.21	30.77	1236.39	-13.87	37.25	1078.23	-45.99	30.86	1078.65	-50.13	77.48	1182.74	35.71	1215.68	0.00	0.00	0.00	1183.93	-49.69	1583.33	1185.58	57.52	1590.79	1028.90	-52.76	1562.89	1026.71	61.32	1567.43	954.92	1747.12	73.35	357.28	1829.60	70.41	865.23
6.16000	1112.60	131.66	51.21	1103.08	120.79	69.17	985.72	104.71	185.50	1022.53	102.62	218.39	1263.99	-26.66	30.86	1235.78	-13.89	37.00	1078.23	-45.98	30.83	1078.62	-50.29	77.68	1190.37	34.68	1216.05	0.00	0.00	0.00	1193.78	-49.56	1583.57	1193.70	57.95	1591.15	1038.83	-53.94	1563.61	1035.67	59.97	1567.66	954.98	1746.23	73.61	356.17	1830.40	69.74	864.96
6.17000	1146.33	128.57	50.19	1134.69	118.13	67.05	1010.12	103.52	175.84	1045.23	101.39	210.90	1263.59	-26.49	31.01	1235.11	-13.74	36.62	1078.30	-45.74	30.77	1078.70	-50.46	77.88	1198.95	34.07	1216.21	0.00	0.00	0.00	1203.28	-49.47	1583.61	1202.40	58.19	1590.75	1048.69	-55.12	1564.23	1044.62	59.02	1567.76	954.77	1747.89	72.94	355.56	1832.24	69.12	866.45
6.18000	1180.71	124.21	47.61	1167.18	115.59	64.93	1034.94	102.43	165.33	1068.45	100.75	202.80	1263.47	-26.55	31.00	1234.72	-13.55	36.37	1078.36	-45.75	30.88	1078.92	-50.04	77.86	1207.03	33.32	1216.33	0.00	0.00	0.00	1213.04	-49.34	1583.53	1210.45	58.45	1590.22	1058.45	-56.23	1564.70	1053.58	57.81	1567.75	954.16	1748.64	72.77	357.65	1830.39	70.16	866.36
6.19000	1216.16	121.26	46.44	1199.68	112.71	62.64	1060.87	101.20	154.06	1092.09	99.87	193.93	1263.46	-26.50	31.57	1235.69	-13.18	36.88	1078.42	-45.55	30.93	1079.05	-50.19	78.06	1215.37	32.36	1216.19	0.00	0.00	0.00	1222.71	-49.27	1583.31	1219.73	58.76	1589.48	1068.07	-57.10	1565.02	1062.66	56.68	1567.58	953.86	1748.44	72.59	355.96	1830.85	69.66	865.94
6.20000	1250.03	117.95	45.04	1231.87	109.69	60.14	1087.49	99.89	142.18	1116.22	98.93	184.40	1262.10	-25.73	33.89	1236.11	-12.78	37.60	1078.40	-45.58	31.06	1079.33	-50.01	78.02	1223.50	31.36	1215.67	0.00	0.00	0.00	1232.10	-49.40	1582.97	1229.80	58.50	1588.68	1077.51	-57.99	1565.14	1071.61	55.91	1567.18	954.83	1748.17	72.92	354.80	1832.48	69.15	866.95
6.21000	1284.69	114.84	43.93	1265.28	106.76	58.15	1114.67	98.89	130.02	1141.25	98.37	174.63	1260.66	-26.64	34.96	1236.92	-12.44	38.62	1078.50	-45.56	31.24	1079.59	-50.08	78.23	1231.86	30.26	1215.03	0.00	0.00	0.00	1241.64	-49.69	1582.53	1238.28	58.36	1587.84	1086.84	-58.72	1565.04	1080.71	54.68	1566.74	955.62	1746.79	73.53	356.41	1831.16	69.55	866.08
6.22000	1318.44	111.45	42.91	1299.95	104.03	56.75	1142.62	98.08	117.93	1166.91	97.69	164.47	1260.10	-28.08	36.51	1237.67	-12.60	39.41	1078.56	-45.39	31.26	1079.88	-50.03	78.37	1240.24	29.20	1214.16	0.00	0.00	0.00	1250.84	-50.06	1581.98	1247.43	58.01	1586.93	1096.10	-59.31	1564.74	1089.60	54.30	1566.01	954.93	1747.43	73.19	355.32	1831.08	69.44	866.69
6.23000	1352.15	108.38	42.22	1331.74	101.24	54.68	1172.07	96.15	105.38	1193.58	97.09	154.29	1260.81	-29.00	37.89	1238.91	-12.97	40.18	1078.71	-44.89	31.21	1080.29	-49.63	78.39	1248.81	28.39	1213.18	0.00	0.00	0.00	1259.84	-50.43	1581.35	1256.37	57.41	1586.11	1105.27	-59.89	1564.21	1098.56	53.89	1565.22	955.92	1747.39	73.49	356.07	1829.25	70.20	866.43
6.24000	1386.16	105.41	42.18	1365.21	98.44	53.51	1202.34	94.60	93.29	1220.77	96.43	143.83	1261.22	-29.12	38.25	1238.54	-13.51	39.99	1078.73	-45.07	31.55	1080.47	-49.83	78.70	1256.56	27.27	1211.98	0.00	0.00	0.00	1268.55	-51.01	1580.55	1265.77	57.08	1585.00	1114.42	-60.35	1563.54	1107.63	53.43	1564.34	956.00	1747.28	73.44	356.78	1829.67	70.00	866.23
6.25000	1419.82	102.34	42.43	1396.90	95.92	52.23	1233.12	93.76	81.68	1248.13	96.27	133.59	1262.42	-28.98	37.76	1239.14	-14.02	39.74	1078.79	-44.96	31.72	1080.82	-49.34	78.76	1264.98	26.47	1210.93	0.00	0.00	0.00	1278.05	-51.41	1579.55	1274.79	56.80	1583.89	1123.44	-60.79	1562.72	1116.79	53.04	1563.28	955.56	1748.39	72.98	356.15	1830.13	69.84	864.85
6.26000	1452.45	99.34	42.95	1430.50	93.38	52.15	1264.01	92.52	70.38	1275.99	96.00	123.50	1263.93	-28.39	36.81	1239.29	-14.57	39.17	1078.87	-44.80	32.01	1081.13	-49.16	79.00	1273.97	25.70	1209.75	0.00	0.00	0.00	1286.83	-51.92	1578.50	1284.04	56.09	1582.70	1132.43	-61.20	1561.76	1126.04	52.44	1562.26	955.59	1747.83	73.15	355.27	1830.80	69.58	865.06
6.27000	1485.48	96.49	44.53	1461.25	91.11	51.84	1294.92	93.07	60.48	1304.04	95.68	113.68	1265.24	-28.89	33.20	1238.82	-15.12	38.58	1079.06	-44.44	32.18	1081.43	-49.11	79.28	1281.73	24.97	1208.46	0.00	0.00	0.00	1295.99	-52.33	1577.32	1292.78	55.70	1581.36	1141.39	-61.45	1560.72	1135.19	52.24	1561.06	955.26	1748.11	72.93	354.77	1831.40	69.40	866.30
6.28000	1516.82	94.02	46.36	1494.74	87.46	51.47	1326.20	93.76	51.44	1332.15	95.80	104.75	1266.59	-28.55	32.21	1238.89	-15.32	38.36	1079.17	-44.24	32.56	1081.77	-49.05	79.56	1290.51	24.48	1207.26	0.00	0.00	0.00	1305.03	-52.91	1576.00	1302.01	55.27	1580.08	1150.37	-61.61	1559.65	1144.41	52.22	1559.85	954.40	1747.82	72.85	354.89	1832.19	68.98	865.63
6.29000	1548.85	92.04	49.91	1525.93	85.26	53.58	1357.45	94.17	43.31	1360.18	96.21	97.06	1266.04	-28.95	31.44	1237.81	-15.58	37.69	1079.32	-44.15	33.01	1082.33	-48.42	79.69	1299.61	23.70	1206.03	0.00	0.00	0.00	1314.06	-53.31	1574.63	1312.39	54.66	1578.48	1159.46	-61.64	1558.52	1153.80	51.57	1558.61	954.73	1747.86	73.12	354.36	1831.96	68.98	866.12
6.30000	1579.07	90.33	54.59	1555.64	84.01	56.64	1387.37	96.30	37.38	1387.30	96.99	90.64	1265.41	-28.99	30.68	1237.99	-15.63	37.62	1079.49	-43.60	33.36	1082.82	-48.09	80.00	1308.46	23.16	1204.63	0.00	0.00	0.00	1323.05	-53.61	1573.20	1321.30	54.54	1576.81	1168.60	-61.64	1557.33	1162.86	52.04	1557.31	955.15	1748.96	72.78	354.55	1831.39	69.27	866.87
6.31000	1608.58	88.68	60.87	1584.53	82.66	61.45	1417.39	97.14	32.45	1414.10	97.86	85.64	1265.14	-28.68	30.45	1238.71	-15.68	37.70	1079.63	-43.44	33.80	1083.10	-48.04	80.43	1315.61	22.76	1203.29	0.00	0.00	0.00	1331.92	-53.80	1571.68	1330.87	53.99	1575.19	1177.78	-61.53	1556.07	1172.10	51.91	1555.89	955.48	1748.15	73.05	355.13	1831.56	69.33	867.45
6.32000	1636.85	87.10	67.13	1611.87	81.90	67.48	1446.66	98.33	29.42	1440.57	98.39	82.05	1264.45	-28.71	30.13	1239.11	-15.72	37.77	1079.81	-43.18	34.25	1083.50	-47.74	80.78	1325.45	22.25	1201.75	0.00	0.00	0.00	1341.08	-53.92	1570.09	1340.07	54.15	1573.46	1186.85	-61.43	1554.74	1181.49	51.60	1554.39	955.16	1748.42	72.78	355.10	1832.25	69.14	867.82
6.33000	1663.05	87.34	75.61	1638.35	81.54	74.46	1474.81	99.17	27.99	1466.13	98.62	79.91	1264.91	-28.65	30.23	1238.84	-15.79	37.58	1080.01	-43.09	34.68	1083.83	-47.49	81.24	1334.43	21.81	1200.20	0.00	0.00	0.00	1350.29	-53.88	1568.49	1349.50	53.93	1571.64	1195.91	-61.33	1553.33	1190.73	51.69	1552.87	955.92	1748.51	73.03	355.17	1831.25	69.57	866.52
6.34000	1686.74	86.73	84.09	1662.28	81.41	81.91	1501.21	99.14	27.93	1490.58	98.27	79.10	1264.45	-28.57	29.70	1238.37	-17.09	35.70	1080.08	-43.09	35.23	1084.19	-47.51	81.83	1343.69	21.32	1198.46	0.00	0.00	0.00	1359.24	-53.73	1566.90	1358.66	53.78	1569.93	1204.99	-61.09	1551.92	1200.18	51.44	1551.31	954.40	1747.92	72.98	354.84	1832.46	69.02	866.28
6.35000	1708.36	86.50	93.42	1684.67	81.24	90.01	1525.64	98.24	28.81	1512.50	98.30	79.60	1265.39	-28.47	29.82	1238.24	-17.57	35.62	1080.27	-42.78	35.61	1084.57	-47.64	82.53	1352.59	20.88	1196.60	0.00	0.00	0.00	1368.35	-53.60	1565.21	1367.87	54.13	1568.16	1214.16	-60.54	1550.57	1209.49	51.49	1549.78	954.86	1748.96	72.77	356.09	1832.24	69.22	866.86
6.36000	1728.30	87.03	102.28	1704.72	81.02	98.26	1547.83	97.28	30.20	1532.28	97.96	80.69	1264.86	-29.02	29.38	1238.74	-18.00	35.87	1080.48	-42.82	36.31	1085.13	-47.81	83.40	1362.96	20.50	1195.01	0.00	0.00	0.00	1377.42	-52.95	1563.67	1376.99	54.62	1566.35	1223.42	-60.03	1549.27	1218.63	51.99	1548.33	955.10	1748.16	72.86	355.94	1833.12	69.12	867.50
6.37000	1745.98	86.55	110.48	1721.34	80.98	105.15	1567.36	96.78	31.74	1549.99	98.02	82.11	1265.34	-28.76	29.38	1239.21	-17.92	35.69	1080.66	-43.24	37.32	1085.70	-48.24	84.36	1370.43	19.91	1193.19	0.00	0.00	0.00	1386.60	-52.30	1562.25	1389.76	54.70	1561.72	1232.65	-59.42	1548.09	1227.84	52.35	1546.93	954.28	1748.84	72.63	356.23	1832.95	69.30	866.99
6.38000	1759.83	86.66	116.60	1736.41	80.29	111.19	1584.41	96.79	33.15	1565.72	97.57	83.01	1265.41	-28.74	29.05	1239.17	-18.21	35.59	1080.81	-43.75	38.42	1086.41	-48.72	85.50	1378.61	19.72	1191.60	0.00	0.00	0.00	1395.77	-51.52	1560.93	1399.82	54.96	1559.60	1241.88	-58.78	1547.00	1236.71	53.24	1545.63	954.78	1749.35	72.47	355.80	1832.13	69.39	867.37
6.39000	1773.80	85.07	121.29	1749.40	79.18	115.22	1599.01	96.66	33.87	1579.44	97.43	83.50	1264.88	-28.81	28.88	1238.75	-18.18	35.09	1081.11	-44.34	39.65	1087.18	-49.45	86.83	1388.30	19.31	1190.19	0.00	0.00	0.00	1404.96	-50.64	1559.80	1409.19	55.77	1558.07	1251.02	-58.10	1546.06	1245.83	53.71	1544.44	955.22	1749.00	72.69	355.25	1831.17	69.55	865.77
6.40000	1784.05	83.09	123.40	1760.12	77.21	117.33	1610.94	96.89	33.47	1590.70	97.63	83.09	1264.86	-28.57	28.61	1239.08	-18.41	35.05	1081.48	-44.74	40.82	1087.96	-50.61	88.51	1398.46	19.24	1188.92	0.00	0.00	0.00	1414.24	-49.42	1558.90	1414.93	57.91	1559.80	1260.29	-57.25	1545.27	1254.77	54.73	1543.39	955.36	1750.04	72.50	355.79	1831.81	69.52	867.34
6.41000	1791.93	80.02	123.04	1767.58	74.90	116.41	1619.98	96.93	31.97	1599.09	98.07	81.92	1264.68	-28.57	28.35	1239.34	-18.49	35.02	1081.75	-45.77	42.58	1089.02	-51.53	90.26	1407.95	18.90	1187.93	0.00	0.00	0.00	1423.77	-48.13	1558.15	1422.32	59.40	1559.64	1269.54	-56.33	1544.64	1264.03	55.41	1542.47	954.52	1749.43	72.46	354.63	1832.60	69.10	866.29
6.42000	1798.17	77.47	119.49	1773.59	72.51	112.94	1625.99	96.91	29.46	1605.16	98.40	79.83	1264.56	-28.89	28.31	1239.12	-19.19	35.09	1082.09	-46.95	44.58	1090.18	-52.71	92.39	1417.12	19.03	1187.29	0.00	0.00	0.00	1432.95	-46.55	1557.69	1431.12	60.72	1558.94	1278.92	-55.49	1544.12	1273.22	55.98	1541.65	955.48	1747.61	73.29	355.53	1832.13	69.34	866.26
6.43000	1802.93	75.18	112.78	1778.44	70.74	106.88	1628.74	97.11	28.14	1610.01	97.48	76.86	1264.86	-28.33	29.00	1239.51	-18.97	34.83	1082.82	-47.49	46.62	1091.47	-53.91	94.76	1427.21	19.57	1186.89	0.00	0.00	0.00	1442.11	-44.93	1557.43	1440.35	62.38	1558.31	1288.37	-54.39	1543.76	1282.31	57.05	1540.93	955.18	1747.75	73.16	354.90	1832.33	69.17	866.87
6.44000	1806.25	74.07	104.20	1781.70	69.61	98.67	1630.46	95.67	26.09	1612.90	96.98	73.69	1264.74	-28.38	28.94	1239.33	-19.60	35.03	1083.59	-48.37	49.13	1092.99	-55.08	97.46	1437.79	20.24	1186.77	0.00	0.00	0.00	1451.06	-43.12	1557.39	1449.22	64.46	1557.85	1297.82	-53.18	1543.55	1291.15	58.73	1540.22	954.68	1748.24	72.88	355.02	1832.02	69.31	866.53
6.45000	1809.83	72.88	95.06	1784.80	68.47	90.48	1631.27	95.84	25.26	1614.18	95.31	70.26	1265.19	-28.25	29.05	1239.98	-19.50	34.97	1084.51	-49.11	51.93	1094.91	-55.96	100.34	1447.48	20.84	1186.63	0.00	0.00	0.00	1460.59	-41.07	1557.50	1457.65	66.17	1557.51	1307.27	-51.85	1543.50	1300.29	59.70	1539.67	954.52	1749.14	72.51	354.10	1832.98	68.79	867.16
6.46000	1814.80	72.35	87.56	1790.08	68.39	83.58	1634.00	94.84	24.35	1616.35	93.74	67.92	1265.09	-28.54	28.70	1240.02	-19.40	34.71	1085.90	-49.61	55.04	1097.24	-56.67	103.48	1456.32	21.72	1186.74	0.00	0.00	0.00	1470.07	-39.03	1557.84	1466.89	68.32	1557.41	1316.68	-50.49	1543.63	1309.40	60.84	1539.37	954.71	1748.69	72.70	358.12	1831.16	69.85	866.42
6.47000	1820.45	74.02	77.68	1795.01	68.64	76.10	1636.10	95.16	23.89	1621.57	94.48	67.67	1265.43	-29.00	28.30	1240.51	-19.68	34.89	1087.49	-50.21	58.55	1099.98	-57.69	107.11	1466.10	22.55	1187.26	0.00	0.00	0.00	1479.45	-36.87	1558.55	1476.60	70.11	1557.65	1326.15	-48.92	1544.10	1318.57	62.18	1539.35	954.92	1748.05	72.89	356.14	1832.35	69.18	866.53
6.48000	1824.35	72.52	67.98	1799.65	68.19	67.95	1637.06	95.85	23.83	1627.40	95.66	68.68	1265.93	-28.79	28.24	1240.13	-19.71	34.72	1089.48	-50.90	62.45	1103.14	-58.67	111.12	1477.57	23.44	1188.30	0.00	0.00	0.00	1488.84	-34.80	1559.65	1484.77	72.57	1558.34	1335.68	-47.27	1545.03	1327.53	64.32	1539.77	955.40	1747.03	73.29	355.76	1833.48	68.89	865.86
6.49000	1827.61	71.94	61.06	1803.44	67.16	61.52	1638.53	95.57	23.34	1631.47	96.52	68.86	1265.30	-29.02	27.76	1241.12	-20.11	35.45	1091.85	-52.11	67.07	1106.65	-60.24	115.76	1486.20	24.05	1189.47	0.00	0.00	0.00	1498.50	-32.47	1561.08	1493.90	74.63	1559.38	1345.36	-45.43	1546.42	1336.91	65.96	1540.67	955.72	1747.23	73.47	356.29	1831.51	69.53	866.00
6.50000	1829.53	69.46	55.67	1804.30	65.18	56.49	1639.41	95.86	23.26	1633.74	96.79	68.53	1265.43	-28.76	27.76	1241.07	-20.21	35.69	1094.94	-52.95	71.86	1111.11	-61.47	120.60	1495.82	24.64	1190.90	0.00	0.00	0.00	1508.08	-30.04	1562.79	1503.30	77.50	1560.53	1355.05	-43.38	1548.13	1346.00	67.86	1541.85	954.47	1748.78	72.64	357.99	1831.47	69.89	865.81
6.51000	1830.03	67.68	50.64	1805.88	63.53	52.29	1640.24	95.84	23.25	1634.64	97.18	68.51	1266.32	-29.13	27.55	1243.15	-22.10	33.94	1098.90	-53.76	76.93	1116.48	-63.26	125.91	1507.99	25.22	1192.92	0.00	0.00	0.00	1517.85	-27.23	1564.72	1512.24	80.09	1561.95	1364.59	-41.42	1550.02	1355.26	69.75	1543.19	952.72	1749.04	72.36	356.04	1831.77	69.41	865.16
6.52000	1831.38	67.32	46.13	1807.32	62.84	48.56	1640.58	96.59	23.28	1635.88	97.36	68.46	1266.03	-29.47	27.13	1241.48	-19.34	38.26	1103.80	-54.70	82.45	1123.10	-64.93	131.32	1517.88	25.70	1194.98	0.00	0.00	0.00	1527.16	-24.74	1566.83	1520.65	82.53	1563.57	1373.99	-39.43	1552.09	1364.48	71.92	1544.62	953.36	1748.89	72.35	355.53	1831.90	69.27	866.55
6.53000	1832.36	66.25	44.15	1808.24	62.08	46.62	1641.06	96.67	23.22	1637.78	97.62	68.55	1267.01	-29.36	27.25	1241.48	-24.70	40.20	1109.38	-56.56	88.99	1130.99	-66.90	137.07	1527.70	26.34	1197.29	0.00	0.00	0.00	1536.31	-22.00	1569.04	1530.30	85.22	1564.89	1383.38	-37.28	1554.28	1373.50	74.16	1546.14	954.48	1748.07	72.70	354.49	1831.95	69.16	867.11
6.54000	1832.70	66.37	41.76	1808.85	62.11	44.67	1641.89	95.92	22.84	1639.96	97.60	68.49	1266.89	-29.69	26.80	1243.46	-24.93	40.89	1116.01	-57.64	95.86	1140.02	-68.46	142.81	1537.64	26.74	1199.87	0.00	0.00	0.00	1545.77	-19.06	1571.21	1539.95	87.96	1566.14	1392.82	-34.92	1556.52	1382.70	76.66	1547.51	953.90	1749.12	72.35	353.65	1833.22	68.53	865.94
6.55000	1833.33	65.93	40.19	1808.98	61.97	42.86	1641.89	96.44	22.94	1641.12	97.69	68.52	1267.72	-29.72	26.76	1254.57	-20.02	45.78	1123.65	-58.01	103.16	1150.12	-69.99	148.75	1549.08	27.33	1202.45	0.00	0.00	0.00	1554.86	-16.35	1573.31	1548.76	90.95	1567.14	1402.25	-32.64	1558.68	1392.00	79.17	1548.62	955.18	1748.81	72.81	354.93	1833.06	68.83	865.69
6.56000	1833.30	65.39	39.15	1808.71	61.44	41.73	1642.29	96.36	22.89	1641.44	98.51	68.76	1269.23	-30.38	26.65	1253.72	-23.10	44.07	1131.56	-59.03	111.62	1161.26	-70.26	154.57	1558.74	27.73	1204.79	0.00	0.00	0.00	1564.34	-13.45	1575.27	1558.89	93.81	1567.93	1411.55	-30.47	1560.67	1401.35	81.41	1549.54	954.59	1747.16	73.17	355.54	1831.86	69.13	864.79
6.57000	1833.66	65.25	38.55	1809.29	61.52	41.27	1642.08	96.89	23.05	1641.96	98.48	68.80	1270.83	-30.75	26.77	1256.33	-20.28	45.94	1140.37	-58.96	120.57	1172.60	-70.73	161.30	1568.87	27.86	1206.80	0.00	0.00	0.00	1573.61	-10.97	1577.04	1567.70	96.00	1568.71	1420.87	-27.91	1562.52	1410.79	83.71	1550.30	953.44	1747.95	72.84	354.53	1831.73	69.34	865.34
6.58000	1833.79	65.34	37.95	1809.20	61.52	40.72	1642.12	96.93	23.02	1642.30	98.77	68.92	1271.92	-31.61	26.09	1252.04	-20.61	43.39	1149.90	-58.20	130.41	1184.32	-70.67	168.73	1578.11	28.32	1208.70	0.00	0.00	0.00	1582.63	-8.43	1578.65	1576.72	98.62	1569.29	1430.03	-25.34	1564.17	1419.81	86.86	1550.83	954.26	1747.73	73.05	355.62	1831.13	69.62	865.78
6.59000	1833.56	64.92	37.72	1809.24	61.26	40.51	1642.24	96.98	23.04	1643.04	98.27	68.79	1275.25	-31.96	26.22	1255.46	-21.08	44.03	1160.76	-57.06	140.77	1197.04	-69.92	176.55	1588.32	28.92	1210.19	0.00	0.00	0.00	1591.78	-6.30	1580.11	1586.39	100.72	1569.70	1438.95	-22.85	1565.63	1429.15	89.46	1551.29	953.97	1748.38	72.72	354.97	1831.45	69.47	866.96
6.60000	1833.71	64.75	37.63	1808.90	61.18	40.02	1642.38	96.71	22.97	1643.07	98.33	68.89	1277.86	-32.62	25.74	1260.12	-21.69	45.21	1172.99	-55.46	151.30	1211.11	-69.16	184.48	1597.56	29.33	1211.37	0.00	0.00	0.00	1600.09	-4.56	1581.43	1595.95	102.57	1570.19	1447.83	-20.30	1566.91	1438.49	91.97	1551.72	953.72	1747.86	72.90	355.57	1831.52	69.70	866.76
6.61000	1834.16	64.62	37.67	1809.51	61.47	39.86	1642.33	96.96	23.11	1643.21	98.18	68.87	1282.06	-33.35	25.27	1266.45	-22.57	46.75	1186.40	-53.58	161.52	1226.38	-67.89	192.26	1606.53	29.58	1212.26	0.00	0.00	0.00	1608.87	-2.79	1582.59	1605.16	104.12	1570.68	1456.66	-17.89	1568.00	1448.12	94.15	1552.08	953.61	1749.64	72.38	356.72	1831.22	69.81	865.75
6.62000	1833.88	64.92	37.05	1809.51	61.45	39.53	1642.38	96.45	23.00	1643.18	97.85	68.84	1287.14	-34.58	24.71	1275.42	-23.91	48.52	1199.90	-51.99	171.44	1242.70	-65.99	199.67	1615.93	29.68	1212.68	0.00	0.00	0.00	1617.60	-1.46	1583.68	1615.10	105.22	1571.19	1465.42	-15.69	1568.87	1457.58	96.67	1552.33	954.31	1749.31	72.57	356.80	1832.19	69.34	866.32
6.63000	1833.41	64.59	36.82	1809.60	61.68	39.25	1642.68	96.06	22.85	1643.16	97.38	68.82	1293.26	-36.12	24.12	1284.63	-26.10	49.64	1213.52	-50.83	181.11	1259.87	-64.33	206.99	1625.82	29.78	1212.95	0.00	0.00	0.00	1626.78	-0.45	1584.60	1624.00	106.36	1571.73	1474.19	-13.47	1569.57	1467.46	98.37	1552.54	955.47	1747.76	73.25	356.78	1831.61	69.64	866.83
6.64000	1834.09	64.75	36.81	1809.74	61.07	39.65	1642.54	96.40	22.96	1643.28	97.46	68.80	1301.49	-38.35	24.88	1295.52	-28.28	51.67	1230.25	-48.99	189.28	1278.09	-62.42	213.41	1634.34	29.94	1212.96	0.00	0.00	0.00	1635.28	0.58	1585.47	1633.88	107.37	1572.13	1482.96	-11.40	1570.14	1476.86	100.73	1552.60	954.71	1748.02	73.03	355.45	1831.30	69.50	866.97
6.65000	1834.10	64.84	36.67	1810.15	61.72	39.31	1642.51	96.20	22.96	1643.08	98.02	69.00	1311.15	-41.25	28.13	1306.58	-30.80	54.55	1250.43	-47.10	196.40	1296.44	-60.74	218.71	1643.16	30.32	1212.87	0.00	0.00	0.00	1644.11	1.22	1586.21	1643.10	107.96	1572.70	1491.63	-9.49	1570.58	1486.33	102.83	1552.76	953.11	1748.96	72.58	357.36	1830.77	69.90	866.60
6.66000	1833.78	65.07	36.36	1809.16	61.65	38.89	1642.75	96.03	22.84	1643.28	97.88	68.92	1323.24	-44.70	32.99	1322.08	-34.09	58.41	1270.25	-45.87	203.20	1315.02	-58.71	223.96	1652.03	30.62	1212.75	0.00	0.00	0.00	1653.28	1.84	1586.84	1652.50	108.38	1573.17	1500.26	-7.86	1570.96	1495.86	104.54	1552.88	953.43	1749.61	72.48	357.82	1831.02	70.02	866.60
6.67000	1834.05	65.32	36.32	1809.70	62.38	38.62	1642.53	96.21	22.78	1643.12	97.97	68.98	1339.98	-49.53	37.39	1339.40	-38.06	62.31	1289.96	-43.81	208.27	1333.85	-57.06	229.33	1660.20	30.68	1212.68	0.00	0.00	0.00	1661.86	2.13	1587.43	1662.88	108.92	1573.33	1508.97	-6.13	1571.32	1505.61	105.80	1553.06	954.00	1748.82	72.64	356.34	1833.14	69.21	866.68
6.68000	1834.44	65.51	36.38	1809.81	61.96	38.94	1642.58	96.51	22.88	1643.16	98.23	69.11	1361.66	-54.16	42.26	1360.34	-41.74	66.57	1308.85	-41.59	211.32	1352.91	-54.90	233.80	1668.68	30.76	1212.83	0.00	0.00	0.00	1670.80	2.66	1587.98	1677.35	107.79	1569.98	1517.72	-4.71	1571.68	1515.21	107.20	1553.33	954.42	1748.75	72.74	355.84	1832.64	69.24	866.26
6.69000	1834.36	65.47	36.32	1809.82	62.20	38.97	1642.57	96.69	22.87	1643.56	97.94	68.97	1385.27	-58.31	46.33	1382.97	-45.01	70.03	1328.21	-39.95	213.15	1372.20	-52.43	237.03	1677.60	30.66	1212.99	0.00	0.00	0.00	1679.48	2.93	1588.53	1687.72	108.14	1569.54	1526.61	-3.43	1572.08	1524.72	108.75	1553.62	955.15	1748.21	73.02	355.49	1830.49	69.84	865.10
6.70000	1834.31	65.56	36.23	1810.35	62.15	39.11	1642.64	96.69	22.79	1643.52	98.76	69.33	1410.17	-62.65	49.53	1407.27	-48.39	72.72	1348.46	-39.03	213.87	1392.16	-50.74	239.19	1686.81	30.71	1213.24	0.00	0.00	0.00	1688.64	3.29	1589.01	1696.83	109.13	1569.90	1535.71	-2.25	1572.56	1534.23	109.79	1554.04	956.35	1747.17	73.65	354.88	1832.98	69.17	866.11
6.71000	1834.06	65.53	35.98	1810.57	62.43	39.07	1642.59	97.07	22.96	1643.96	98.60	69.38	1437.07	-66.77	52.29	1432.57	-51.62	74.48	1369.18	-38.11	213.08	1412.75	-49.34	239.70	1695.70	30.89	1213.66	0.00	0.00	0.00	1697.45	3.64	1589.45	1706.57	109.25	1570.32	1544.94	-1.24	1573.11	1543.64	110.75	1554.47	955.71	1747.44	73.37	354.74	1831.63	69.64	866.46
6.72000	1834.52	65.68	35.90	1809.94	62.27	38.86	1642.66	97.21	23.07	1644.37	98.70	69.52	1464.14	-70.26	53.93	1458.30	-54.55	75.30	1390.07	-38.33	211.33	1433.18	-48.56	239.07	1703.98	31.05	1214.02	0.00	0.00	0.00	1706.42	3.87	1589.87	1716.23	109.09	1570.60	1554.01	-0.59	1573.67	1552.86	111.93	1555.03	955.55	1748.37	73.07	354.22	1831.30	69.55	865.78
6.73000	1834.78	65.50	35.95	1810.29	62.10	39.01	1643.24	96.17	22.76	1644.97	98.05	69.34	1491.33	-73.47	54.40	1484.57	-57.16	75.19	1411.76	-38.61	208.12	1454.13	-48.12	237.19	1712.19	30.95	1214.31	0.00	0.00	0.00	1715.65	4.12	1590.17	1725.89	109.17	1570.87	1563.22	-0.02	1574.22	1562.40	112.09	1555.60	954.31	1747.91	72.92	354.30	1832.60	68.87	866.93
6.74000	1834.40	65.22	35.47	1810.75	62.13	38.95	1643.25	96.15	22.91	1644.96	97.97	69.69	1520.30	-76.21	54.32	1512.55	-59.33	74.43	1433.81	-39.17	203.73	1475.31	-47.79	234.05	1721.03	31.09	1214.64	0.00	0.00	0.00	1724.99	4.38	1590.36	1734.93	110.01	1571.15	1572.43	0.33	1574.78	1571.55	112.76	1556.13	954.89	1748.14	72.91	355.14	1830.81	69.61	866.91
6.75000	1834.81	65.40	35.15	1811.34	62.01	38.93	1643.15	96.24	23.14	1645.58	97.26	69.78	1550.31	-78.52	53.62	1541.47	-61.31	72.99	1456.78	-39.82	198.06	1497.05	-47.12	229.44	1728.16	31.43	1214.73	0.00	0.00	0.00	1734.34	4.79	1590.48	1744.15	109.99	1571.20	1581.71	0.58	1575.32	1580.70	113.08	1556.68	956.03	1747.93	73.14	355.78	1831.23	69.87	866.75
6.76000	1835.66	65.36	34.85	1811.27	61.77	38.73	1643.20	95.84	23.30	1645.96	96.69	69.89	1581.18	-80.71	52.53	1571.22	-63.23	71.09	1479.96	-41.02	191.35	1518.85	-47.74	224.13	1735.98	31.76	1214.76	0.00	0.00	0.00	1743.70	5.32	1590.55	1753.24	110.44	1571.19	1591.14	0.50	1575.81	1589.79	113.21	1557.29	956.13	1748.48	73.13	354.78	1831.79	69.52	866.73
6.77000	1836.06	65.01	34.79	1812.12	62.19	38.51	1643.33	95.14	23.44	1646.49	96.03	69.90	1612.54	-82.73	50.90	1601.78	-65.08	68.74	1503.98	-41.40	182.85	1540.99	-48.28	217.83	1744.19	32.21	1214.76	0.00	0.00	0.00	1753.21	5.62	1590.47	1762.48	110.21	1571.20	1600.58	0.25	1576.21	1598.97	112.66	1557.84	954.80	1749.20	72.69	354.09	1830.00	69.82	866.45
6.78000	1836.29	64.91	34.38	1812.07	61.86	38.18	1643.37	94.94	23.71	1646.58	96.21	70.39	1644.91	-84.73	49.09	1632.92	-67.16	65.95	1528.53	-42.76	173.56	1563.70	-48.95	210.50	1751.67	32.57	1214.72	0.00	0.00	0.00	1762.71	6.05	1590.30	1771.06	110.68	1571.12	1610.02	-0.13	1576.48	1607.73	112.35	1558.29	956.20	1748.52	73.21	354.61	1829.45	70.04	867.23
6.79000	1836.20	64.68	33.97	1812.69	61.92	38.15	1643.72	93.99	23.78	1647.53	94.93	70.11	1678.84	-86.77	47.39	1665.52	-69.38	63.09	1553.37	-44.68	163.57	1587.15	-50.09	202.50	1759.61	32.95	1214.53	0.00	0.00	0.00	1772.14	6.48	1590.06	1779.26	111.71	1570.83	1619.45	-0.68	1576.62	1616.46	111.79	1558.70	955.81	1747.78	73.24	355.62	1830.86	69.72	867.39
6.80000	1836.80	64.21	33.85	1812.59	61.67	37.80	1643.93	93.56	24.00	1647.84	95.00	70.28	1712.62	-88.80	45.39	1698.09	-71.47	60.06	1579.69	-46.10	152.66	1610.91	-51.09	193.49	1768.06	33.10	1214.32	0.00	0.00	0.00	1781.34	6.64	1589.67	1788.36	111.68	1570.74	1628.79	-1.36	1576.64	1625.09	111.05	1559.04	954.55	1747.59	72.95	354.10	1830.61	69.24	866.45
6.81000	1836.96	63.75	33.70	1812.34	61.20	37.47	1643.66	93.93	24.58	1648.29	94.62	70.45	1747.24	-90.76	43.45	1731.75	-73.33	57.50	1606.23	-47.86	141.35	1635.77	-52.06	183.76	1775.67	33.35	1213.85	0.00	0.00	0.00	1790.52	7.00	1589.23	1792.43	112.66	1574.99	1638.10	-2.32	1576.50	1633.57	110.44	1559.19	955.37	1748.35	72.83	354.58	1829.86	69.72	865.19
6.82000	1836.80	65.69	36.11	1812.49	62.93	39.10	1644.10	93.12	24.62	1648.81	93.98	70.54	1781.35	-92.65	41.51	1764.95	-75.20	54.58	1633.57	-50.04	129.74	1660.68	-54.19	174.11	1784.62	33.66	1213.44	0.00	0.00	0.00	1799.80	7.32	1588.71	1799.28	113.31	1575.95	1647.53	-3.14	1576.26	1641.95	109.80	1559.26	954.96	1747.77	72.96	355.35	1829.57	69.94	865.48
6.83000	1838.40	64.69	37.07	1812.79	62.13	39.13	1644.12	92.99	25.04	1649.23	94.00	70.72	1815.51	-94.28	39.90	1799.16	-76.72	52.21	1661.22	-53.22	118.48	1686.55	-56.00	164.14	1793.08	33.98	1212.93	0.00	0.00	0.00	1808.90	7.48	1588.09	1807.99	113.77	1575.60	1657.11	-3.90	1575.88	1650.70	108.66	1559.24	955.13	1749.15	72.62	356.47	1831.21	69.83	865.25
6.84000	1838.19	63.96	37.57	1812.43	61.09	39.38	1644.33	92.40	25.11	1649.69	93.72	70.97	1849.15	-95.80	38.48	1832.15	-78.30	49.75	1689.79	-56.75	107.56	1712.99	-57.80	154.17	1800.45	34.26	1212.23	0.00	0.00	0.00	1817.90	7.66	1587.42	1816.09	114.24	1575.29	1666.44	-4.91	1575.36	1659.29	107.78	1559.07	953.96	1748.76	72.59	355.75	1831.26	69.46	865.77
6.85000	1839.71	63.35	39.06	1813.17	60.51	40.32	1644.02	92.74	25.55	1650.33	93.19	71.05	1883.99	-96.84	38.21	1865.90	-79.61	48.16	1719.42	-59.16	96.38	1739.77	-60.42	144.46	1808.90	34.55	1211.52	0.00	0.00	0.00	1827.25	7.72	1586.71	1824.68	114.15	1574.82	1675.57	-6.02	1574.71	1667.88	107.04	1558.90	953.74	1749.40	72.32	355.31	1831.94	69.16	864.44
6.86000	1837.84	63.24	38.87	1812.60	60.22	40.56	1644.29	92.26	25.72	1650.72	92.61	71.07	1917.64	-97.64	38.14	1898.99	-80.76	46.89	1749.98	-61.78	85.64	1766.58	-63.99	135.16	1818.58	34.84	1210.81	0.00	0.00	0.00	1836.34	7.75	1585.89	1833.21	114.19	1574.36	1684.83	-6.76	1573.99	1676.42	105.97	1558.46	953.34	1748.55	72.43	355.74	1832.35	69.37	865.03
6.87000	1838.31	63.57	38.83	1813.21	60.43	40.58	1644.66	91.94	25.92	1650.99	92.60	71.30	1953.01	-99.96	36.54	1931.73	-81.52	46.19	1781.09	-64.65	75.37	1794.55	-66.73	125.78	1827.01	35.15	1209.87	0.00	0.00	0.00	1845.34	8.07	1585.11	1841.88	114.47	1573.74	1694.11	-7.52	1573.18	1685.26	104.58	1558.05	953.32	1748.37	72.58	356.59	1830.50	69.96	865.47
6.88000	1837.61	64.63	37.32	1812.31	59.39	37.14	1644.59	91.75	26.21	1651.75	91.72	71.27	1986.58	-100.05	37.75	1965.53	-82.05	46.67	1812.04	-68.97	66.53	1822.70	-70.13	117.25	1835.20	35.47	1208.90	0.00	0.00	0.00	1854.20	7.70	1584.18	1850.76	114.07	1573.10	1703.40	-8.32	1572.23	1693.64	104.08	1557.36	953.26	1749.03	72.46	358.34	1829.23	70.58	866.49
6.89000	1837.23	63.69	32.89	1812.96	60.36	36.57	1644.61	91.87	26.64	1652.02	91.67	71.58	2020.87	-100.38	39.90	1998.58	-82.45	47.70	1843.95	-71.88	57.67	1850.71	-74.39	109.62	1843.87	35.67	1207.89	0.00	0.00	0.00	1863.33	7.75	1583.23	1859.34	113.63	1572.45	1712.47	-9.24	1571.19	1702.31	103.07	1556.69	953.63	1748.50	72.70	356.98	1829.76	70.03	865.00
6.90000	1836.31	64.14	32.13	1812.48	60.72	36.31	1644.32	92.20	27.16	1652.15	91.68	71.96	2054.14	-100.07	42.84	2031.39	-82.63	49.61	1875.40	-75.69	50.17	1879.93	-76.79	101.94	1852.97	35.82	1206.81	0.00	0.00	0.00	1872.16	7.44	1582.23	1867.91	113.52	1571.64	1721.64	-10.05	1570.08	1710.92	102.23	1555.79	953.54	1748.04	72.73	357.33	1830.37	69.91	865.03
6.91000	1836.12	64.62	31.94	1812.05	61.22	35.89	1644.88	91.30	27.10	1652.15	92.13	72.49	2087.11	-99.58	46.79	2064.01	-82.64	52.52	1907.27	-79.45	43.84	1908.25	-81.27	96.18	1861.56	35.86	1205.64	0.00	0.00	0.00	1881.41	7.13	1581.09	1875.75	113.38	1570.75	1730.57	-10.89	1568.88	1719.59	101.61	1554.82	953.22	1748.04	72.78	356.56	1829.86	70.26	866.01
6.92000	1835.70	64.95	31.46	1812.47	61.35	36.08	1644.79	91.54	27.63	1652.72	91.61	72.65	2118.61	-99.12	51.61	2094.65	-82.62	56.04	1939.14	-82.36	38.31	1936.72	-84.80	91.16	1870.31	35.90	1204.41	0.00	0.00	0.00	1890.09	6.77	1579.94	1884.71	112.97	1569.72	1739.54	-11.65	1567.61	1728.65	100.49	1553.84	953.45	1749.52	72.39	356.52	1829.00	70.51	866.46
6.93000	1835.55	64.97	31.47	1812.05	61.45	35.77	1645.14	91.16	27.87	1652.51	92.59	73.50	2149.58	-98.57	58.04	2124.81	-82.46	61.25	1969.46	-86.79	35.36	1964.31	-88.69	87.72	1879.25	35.82	1203.07	0.00	0.00	0.00	1899.20	6.26	1578.65	1893.70	112.34	1568.69	1748.39	-12.46	1566.20	1737.75	99.53	1552.69	954.65	1747.91	72.81	356.31	1831.12	69.88	866.68
6.94000	1835.85	65.37	31.28	1812.51	61.86	35.87	1644.88	91.77	28.67	1653.07	92.17	73.81	2178.36	-97.26	65.93	2154.16	-82.13	68.11	1999.47	-89.74	33.29	1991.45	-91.62	85.55	1888.16	35.77	1201.67	0.00	0.00	0.00	1907.92	5.63	1577.30	1902.87	111.48	1567.60	1757.44	-12.96	1564.75	1746.67	98.80	1551.32	954.14	1750.23	72.05	353.77	1833.49	68.73	865.51
6.95000	1836.34	65.63	31.39	1812.26	62.12	35.59	1645.36	91.01	28.73	1653.46	91.87	74.35	2205.55	-96.52	74.53	2180.94	-81.61	75.58	1999.47	-89.74	33.29	2017.54	-94.27	84.68	1898.05	35.71	1200.23	0.00	0.00	0.00	1916.82	4.93	1575.85	1911.64	110.88	1566.23	1766.53	-13.40	1563.26	1755.53	98.09	1549.88	955.00	1749.00	72.53	355.57	1830.80	69.85	865.67
6.96000	1835.69	65.56	31.14	1812.26	62.31	35.58	1645.27	91.49	29.54	1653.55	92.32	75.22	2230.82	-95.57	83.94	2206.38	-81.03	83.95	1999.47	-89.74	33.29	2047.37	-97.90	79.82	1907.10	35.52	1198.64	0.00	0.00	0.00	1925.99	4.07	1574.32	1920.62	110.12	1564.92	1775.53	-13.96	1561.69	1764.56	97.27	1548.46	955.70	1748.61	72.86	355.30	1832.10	69.49	866.07
6.97000	1836.08	65.77	31.04	1812.32	62.54	35.37	1645.14	91.99	30.43	1653.53	93.16	76.25	2253.26	-94.38	93.64	2229.24	-80.32	92.55	1999.47	-89.74	33.29	2076.08	-101.44	75.13	1915.54	35.31	1197.03	0.00	0.00	0.00	1934.60	3.10	1572.87	1929.46	109.12	1563.58	1784.43	-14.50	1560.16	1773.47	96.39	1547.02	955.18	1750.00	72.41	355.76	1830.99	69.88	866.04
6.98000	1835.88	65.69	30.95	1812.89	62.77	35.44	1645.22	92.26	31.24	1654.27	93.00	76.91	2274.14	-93.04	103.24	2249.44	-79.45	100.88	1999.47	-89.74	33.29	2103.68	-104.89	70.63	1925.03	35.04	1195.62	0.00	0.00	0.00	1943.69	2.19	1571.44	1938.45	108.21	1562.23	1793.34	-15.12	1558.66	1782.24	95.75	1545.64	955.79	1747.67	73.22	356.49	1830.23	70.27	866.40
6.99000	1836.29	65.72	31.13	1812.54	63.07	35.16	1645.19	92.78	32.35	1654.55	93.66	78.13	2292.36	-91.66	111.46	2267.58	-77.52	106.95	1999.47	-89.74	33.29	2130.18	-108.25	66.30	1933.84	34.71	1194.19	0.00	0.00	0.00	1952.19	0.83	1570.08	1947.78	106.89	1560.94	1802.03	-16.15	1557.23	1791.21	94.90	1544.37	954.77	1747.06	73.28	355.75	1830.46	69.99	865.88
7.00000	1836.53	66.14	31.03	1813.11	63.62	35.02	1645.70	92.67	33.14	1655.11	94.09	79.24	2308.48	-89.69	118.14	2286.05	-79.87	106.46	1999.47	-89.74	33.29	2155.61	-111.52	62.16	1943.55	34.30	1192.95	0.00	0.00	0.00	1961.26	-0.26	1568.86	1956.38	105.29	1559.93	1810.66	-17.37	1555.87	1800.45	93.75	1543.12	955.16	1748.93	72.66	356.46	1830.06	69.95	865.90
7.01000	1836.08	65.79	31.15	1812.53	63.42	35.13	1646.03	93.15	34.46	1655.31	95.48	80.95	2321.09	-87.12	122.74	2299.92	-79.68	109.29	1999.47	-89.74	33.29	2179.99	-114.70	58.18	1952.67	33.78	1191.77	0.00	0.00	0.00	1970.11	-1.60	1567.82	1965.76	103.94	1558.90	1819.51	-18.42	1554.63	1809.77	92.47	1542.05	954.31	1748.26	72.77	356.09	1832.63	69.53	866.18
7.02000	1835.42	66.06	30.72	1812.64	63.96	34.69	1646.29	93.80	35.85	1656.18	95.75	82.27	2331.11	-84.31	124.87	2309.14	-76.52	111.32	1999.47	-89.74	33.29	2203.34	-117.80	54.37	1962.10	33.08	1190.76	0.00	0.00	0.00	1978.75	-3.23	1566.94	1974.64	102.60	1558.04	1828.25	-19.62	1553.43	1818.86	91.31	1540.96	954.50	1747.73	72.93	355.67	1832.78	69.49	865.92
7.03000	1836.11	66.15	30.97	1813.13	64.25	34.85	1646.88	94.28	37.43	1657.08	96.44	84.09	2338.23	-81.55	123.43	2317.44	-74.75	109.72	1999.47	-89.74	33.29	2225.67	-120.80	50.74	1971.76	32.49	1189.85	0.00	0.00	0.00	1987.70	-4.60	1566.18	1983.44	100.76	1557.59	1836.99	-20.92	1552.34	1827.85	90.08	1539.95	954.38	1747.16	73.22	356.69	1831.49	69.91	865.68
7.04000	1835.48	66.31	30.60	1813.29	64.71	34.73	1647.85	94.09	39.03	1657.88	97.57	86.22	2344.76	-79.57	118.82	2323.35	-72.40	105.46	1999.47	-89.74	33.29	2247.00	-123.73	47.27	1981.63	31.80	1189.18	0.00	0.00	0.00	1996.27	-6.62	1565.56	1992.40	99.10	1557.12	1845.80	-22.32	1551.36	1836.70	89.04	1539.01	955.41	1747.38	73.10	355.55	1831.13	69.75	866.98
7.05000	1834.88	66.37	30.44	1812.83	64.96	34.38	1648.88	94.05	40.86	1659.04	98.40	88.54	2349.11	-77.67	111.35	2327.67	-70.44	99.02	1999.47	-89.74	33.29	2267.35	-126.56	43.96	1991.04	30.72	1188.66	0.00	0.00	0.00	2005.03	-8.34	1565.13	2001.24	97.31	1556.84	1854.60	-23.74	1550.47	1845.30	87.95	1538.20	955.16	1748.39	72.85	355.79	1833.20	69.28	865.87
7.06000	1835.48	66.46	30.70	1812.60	65.04	34.33	1649.62	94.69	43.28	1660.54	98.85	91.10	2353.43	-76.81	102.76	2328.16	-68.08	95.07	1999.47	-89.74	33.29	2286.75	-129.32	40.81	2000.69	29.61	1188.26	0.00	0.00	0.00	2013.68	-10.08	1564.82	2010.44	95.51	1556.62	1863.46	-25.36	1549.68	1854.56	85.90	1537.49	955.34	1748.18	72.90	355.35	1832.96	69.40	866.29
7.07000	1834.82	66.46	30.52	1813.76	65.76	34.29	1650.93	94.90	45.88	1661.86	100.07	94.32	2357.99	-76.08	94.40	2332.44	-66.64	88.55	1999.47	-89.74	33.29	2305.21	-131.98	37.82	2010.85	28.35	1188.14	0.00	0.00	0.00	2022.10	-11.83	1564.67	2019.49	93.71	1556.46	1872.44	-27.08	1549.04	1863.64	84.02	1536.91	953.84	1749.78	72.27	353.68	1833.68	68.68	867.26
7.08000	1834.90	66.35	30.72	1812.73	67.30	35.44	1652.39	95.02	48.91	1663.96	100.62	97.64	2365.33	-75.45	85.06	2337.95	-63.94	84.17	1999.47	-89.74	33.29	2322.74	-134.57	34.99	2020.75	27.00	1188.18	0.00	0.00	0.00	2030.80	-13.91	1564.75	2028.03	92.02	1556.62	1881.60	-28.66	1548.68	1872.65	82.14	1536.65	954.42	1749.46	72.35	354.76	1833.34	68.89	866.30
7.09000	1835.60	66.87	30.72	1813.57	67.42	35.66	1653.84	96.27	52.92	1664.94	103.88	103.75	2370.43	-73.45	74.60	2343.53	-62.05	76.14	1999.47	-89.74	33.29	2339.38	-137.07	32.31	2030.44	25.65	1188.49	0.00	0.00	0.00	2039.78	-15.80	1565.33	2037.01	90.10	1557.24	1890.47	-30.76	1548.76	1881.72	80.18	1536.72	955.27	1748.27	72.92	355.65	1832.57	69.27	866.16
7.10000	1835.33	66.88	30.76	1813.67	67.51	35.58	1655.60	97.79	57.40	1669.85	102.26	105.76	2374.21	-71.21	65.03	2347.17	-59.73	68.16	1999.47	-89.74	33.29	2355.13	-139.49	29.78	2040.44	24.15	1189.12	0.00	0.00	0.00	2049.08	-17.78	1566.38	2046.40	87.92	1558.35	1899.61	-32.72	1549.48	1890.57	78.50	1537.51	955.07	1748.27	72.90	354.80	1831.19	69.57	865.78
7.11000	1835.47	67.11	30.63	1813.91	67.52	35.47	1658.38	98.24	62.11	1672.47	104.78	112.85	2376.94	-68.63	57.39	2349.50	-57.70	61.43	1999.47	-89.74	33.29	2370.01	-141.83	27.40	2049.45	22.87	1190.18	0.00	0.00	0.00	2056.00	-18.86	1568.79	2055.05	85.79	1559.83	1908.53	-35.25	1550.58	1899.62	75.97	1538.73	954.70	1747.51	73.29	355.79	1830.76	69.91	864.95
7.12000	1835.51	67.28	30.43	1814.22	67.42	35.40	1661.68	98.24	67.13	1677.92	104.10	116.16	2378.59	-67.51	51.12	2351.55	-56.57	56.31	1999.47	-89.74	33.29	2384.05	-144.09	25.17	2059.41	21.58	1191.63	0.00	0.00	0.00	2064.70	-20.86	1570.54	2063.92	83.58	1561.55	1917.74	-37.53	1551.88	1908.57	73.77	1540.19	954.65	1748.92	72.88	352.64	1832.21	68.76	865.28
7.13000	1836.01	67.32	30.44	1814.56	67.30	35.41	1665.39	98.84	73.21	1683.07	106.31	124.96	2379.36	-66.97	47.08	2352.96	-56.18	52.97	1999.47	-89.74	33.29	2397.27	-146.26	23.08	2069.23	20.39	1193.55	0.00	0.00	0.00	2073.87	-23.11	1572.13	2072.50	81.30	1563.52	1926.89	-40.16	1553.26	1917.63	71.26	1541.86	954.67	1749.37	72.65	352.88	1831.74	68.94	866.38
7.14000	1836.32	67.55	30.25	1814.78	66.93	35.47	1670.29	98.79	79.58	1689.81	106.83	131.32	2379.47	-66.01	44.53	2353.42	-55.65	50.63	1999.47	-89.74	33.29	2409.67	-148.36	21.13	2079.58	19.22	1195.77	0.00	0.00	0.00	2083.12	-25.37	1573.80	2081.30	79.21	1565.53	1936.05	-42.89	1554.72	1926.57	68.52	1543.61	955.13	1747.75	73.26	352.56	1833.22	68.64	865.57
7.15000	1837.06	67.91	30.06	1815.72	66.65	35.72	1675.87	99.20	86.69	1697.81	106.96	137.74	2379.37	-64.76	42.15	2353.73	-54.78	48.40	1999.47	-89.74	33.29	2421.29	-150.38	19.31	2089.88	18.17	1198.22	0.00	0.00	0.00	2092.11	-27.64	1575.59	2090.15	77.18	1567.59	1945.18	-45.63	1556.26	1935.31	66.09	1545.54	954.25	1747.30	73.24	354.63	1833.14	68.97	866.35
7.16000	1837.36	68.02	29.81	1815.48	66.41	35.53	1682.31	99.53	94.33	1705.99	106.95	143.85	2379.97	-64.24	40.19	2354.16	-54.19	46.60	1999.47	-89.74	33.29	2432.14	-152.32	17.64	2099.88	17.12	1200.78	0.00	0.00	0.00	2101.61	-29.97	1577.29	2099.61	74.50	1569.81	1954.47	-48.23	1557.87	1944.07	63.61	1547.53	954.21	1748.69	72.71	354.63	1831.93	69.12	866.70
7.17000	1837.67	68.25	29.34	1817.06	66.24	35.82	1690.24	99.99	102.70	1717.19	105.65	147.40	2379.61	-64.16	38.34	2354.48	-54.14	45.11	1999.47	-89.74	33.29	2442.24	-154.19	16.09	2109.92	16.22	1203.45	0.00	0.00	0.00	2110.89	-32.30	1578.84	2108.47	72.28	1571.76	1963.80	-50.82	1559.33	1953.02	60.86	1549.45	955.33	1748.53	72.95	355.58	1832.30	69.34	865.45
7.18000	1838.44	68.94	28.80	1817.65	66.22	35.56	1698.61	100.47	111.57	1728.59	105.82	153.72	2379.54	-63.69	37.10	2354.59	-54.13	43.89	1999.47	-89.74	33.29	2451.61	-155.97	14.68	2119.75	15.35	1206.00	0.00	0.00	0.00	2120.01	-34.58	1580.16	2116.82	69.83	1573.65	1973.28	-53.30	1560.57	1961.83	58.34	1551.19	955.02	1748.18	72.97	355.08	1831.89	69.24	865.04
7.19000	1840.07	69.57	28.20	1820.77	66.42	36.00	1708.28	99.78	121.24	1741.25	105.82	160.55	2379.73	-63.47	36.20	2354.87	-54.02	43.03	1999.47	-89.74	33.29	2460.26	-157.69	13.40	2130.03	14.53	1208.42	0.00	0.00	0.00	2129.38	-36.77	1581.26	2125.61	67.75	1575.25	1982.48	-56.04	1561.53	1970.61	55.95	1552.66	954.60	1748.39	72.83	355.45	1832.09	69.25	865.87
7.20000	1842.84	70.11	27.65	1825.14	66.62	36.67	1718.85	99.38	131.70	1754.57	105.25	167.93	2379.90	-63.49	35.23	2355.16	-53.91	42.30	1999.47	-89.74	33.29	2468.22	-159.32	12.24	2139.98	13.68	1210.58	0.00	0.00	0.00	2138.62	-38.94	1582.19	2134.69	65.51	1576.77	1991.61	-58.44	1562.24	1979.49	53.28	1553.77	954.51	1748.35	72.87	354.76	1833.48	68.72	866.23
7.21000	1845.68	70.98	26.33	1829.65	66.96	37.54	1730.58	98.33	142.64	1767.86	104.44	176.37	2380.72	-63.21	34.83	2355.79	-53.70	41.82	1999.47	-89.74	33.29	2475.50	-160.88	11.20	2149.84	12.93	1212.32	0.00	0.00	0.00	2147.65	-40.96	1582.97	2143.19	63.75	1577.97	2000.70	-60.81	1562.73	1988.32	50.84	1554.79	955.25	1747.59	73.28	353.85	1832.16	69.20	865.33
7.22000	1849.58	71.49	25.61	1835.32	67.24	38.91	1743.53	97.72	154.05	1783.42	101.59	184.54	2381.29	-63.22	34.19	2356.03	-53.48	41.27	1999.47	-89.74	33.29	2482.13	-162.37	10.29	2159.45	12.30	1213.57	0.00	0.00	0.00	2156.32	-42.90	1583.69	2151.91	61.74	1579.20	2009.82	-63.04	1563.06	1996.76	49.20	1555.45	953.62	1747.91	72.98	355.12	1831.51	69.49	865.95
7.23000	1853.30	72.48	24.11	1841.94	67.68	40.32	1758.24	95.60	164.61	1799.55	99.55	193.00	2381.52	-63.18	33.66	2356.41	-53.32	40.96	1999.47	-89.74	33.29	2488.12	-163.79	9.49	2169.21	11.80	1214.34	0.00	0.00	0.00	2165.14	-44.66	1584.40	2160.66	59.89	1580.36	2009.82	-63.04	1563.06	2005.37	47.28	1556.04	954.31	1749.46	72.60	356.35	1831.84	69.48	865.70
7.24000	1857.55	74.54	23.68	1849.53	68.34	41.73	1773.95	92.87	174.78	1816.67	97.03	200.83	2382.17	-63.00	33.65	2356.64	-53.23	40.73	1999.47	-89.74	33.29	2493.49	-165.13	8.81	2178.46	11.41	1214.63	0.00	0.00	0.00	2173.93	-46.26	1585.13	2169.23	58.43	1581.37	2009.82	-63.04	1563.06	2014.37	44.90	1556.40	954.49	1748.31	72.90	357.14	1830.16	69.99	866.07
7.25000	1863.20	75.48	21.87	1858.90	69.31	43.66	1789.60	90.45	185.18	1835.28	93.26	207.71	2382.45	-63.46	33.19	2356.75	-53.19	40.58	1999.47	-89.74	33.29	2498.27	-166.40	8.24	2187.60	11.31	1214.55	0.00	0.00	0.00	2183.15	-47.70	1585.88	2178.14	56.78	1582.36	2009.82	-63.04	1563.06	2023.29	42.87	1556.68	954.46	1748.03	72.87	357.07	1830.24	70.14	867.21
7.26000	1872.38	76.62	22.77	1870.60	70.59	47.25	1806.17	87.38	193.79	1853.02	91.07	215.02	2382.36	-63.08	33.26	2356.93	-53.19	40.47	1999.47	-89.74	33.29	2502.46	-167.60	7.78	2196.05	11.26	1214.18	0.00	0.00	0.00	2192.32	-48.91	1586.65	2186.67	55.65	1583.35	2009.82	-63.04	1563.06	2032.12	41.16	1556.77	954.30	1748.02	72.99	355.57	1831.95	69.52	865.76
7.27000	1884.10	78.76	26.89	1883.84	72.31	51.66	1826.29	85.42	201.19	1871.96	86.73	221.17	2382.60	-63.04	33.31	2357.06	-53.20	40.44	1999.47	-89.74	33.29	2506.09	-168.73	7.44	2204.97	11.37	1213.66	0.00	0.00	0.00	2201.05	-49.97	1587.49	2195.41	54.52	1584.30	2009.82	-63.04	1563.06	2040.67	39.94	1556.69	954.11	1748.88	72.65	354.24	1833.77	68.69	865.87
7.28000	1901.00	81.49	32.25	1901.00	74.29	56.78	1845.50	81.13	207.01	1890.23	84.75	227.15	2382.77	-63.28	33.10	2356.88	-53.25	40.23	1999.47	-89.74	33.29	2509.18	-169.79	7.19	2213.40	11.39	1213.24	0.00	0.00	0.00	2210.34	-50.79	1588.23	2204.42	53.75	1585.07	2009.82	-63.04	1563.06	2050.04	37.99	1557.58	953.74	1747.76	73.05	355.88	1832.15	69.38	865.49
7.29000	1922.40	84.64	38.11	1920.90	76.48	61.98	1864.02	76.96	211.50	1908.76	81.93	232.44	2382.74	-63.39	32.94	2357.08	-53.22	40.29	1999.47	-89.74	33.29	2511.75	-170.78	7.05	2221.99	11.42	1212.90	0.00	0.00	0.00	2219.03	-51.54	1588.95	2212.98	52.96	1585.88	2009.82	-63.04	1563.06	2059.38	36.31	1557.85	953.33	1748.38	72.69	354.95	1831.66	69.16	866.12
7.30000	1945.45	87.83	43.32	1942.82	78.88	66.53	1882.73	73.60	214.83	1927.59	78.04	236.87	2382.78	-63.02	33.15	2357.10	-53.22	40.24	1999.47	-89.74	33.29	2513.81	-171.70	7.01	2230.46	11.33	1212.66	0.00	0.00	0.00	2228.16	-52.07	1589.64	2221.56	52.44	1586.66	2009.82	-63.04	1563.06	2067.99	34.88	1558.00	953.56	1749.24	72.50	356.32	1830.53	69.60	865.65
7.31000	1970.75	90.88	47.93	1967.20	81.04	70.67	1902.48	70.17	216.67	1947.42	73.58	239.49	2382.90	-63.23	32.99	2356.90	-53.22	40.11	1999.47	-89.74	33.29	2515.38	-172.55	7.07	2238.67	11.16	1212.72	0.00	0.00	0.00	2237.33	-52.37	1590.25	2230.04	52.04	1587.44	2009.82	-63.04	1563.06	2076.89	33.63	1558.28	952.30	1749.08	72.18	356.96	1830.33	70.08	865.90
7.32000	1996.99	93.51	51.95	1992.31	83.09	74.05	1922.91	66.86	217.25	1966.99	70.91	241.37	2382.64	-63.06	33.12	2356.96	-53.20	40.13	1999.47	-89.74	33.29	2516.49	-173.34	7.22	2247.26	11.14	1213.02	0.00	0.00	0.00	2246.52	-52.52	1590.83	2238.70	51.59	1588.07	2009.82	-63.04	1563.06	2085.48	32.52	1558.66	952.77	1748.60	72.46	356.84	1830.87	69.93	865.94
7.33000	2024.25	95.57	55.26	2017.75	84.52	76.38	1943.06	64.16	216.40	1986.79	69.05	241.96	2382.71	-63.29	32.94	2357.13	-53.18	40.20	1999.47	-89.74	33.29	2517.15	-174.06	7.47	2255.35	11.16	1213.45	0.00	0.00	0.00	2255.81	-52.52	1591.32	2247.00	51.84	1588.55	2009.82	-63.04	1563.06	2094.01	30.90	1559.17	955.59	1748.53	73.11	355.16	1830.53	69.85	866.02
7.34000	2052.26	96.98	57.68	2044.63	85.49	78.07	1964.07	62.19	214.42	2007.18	66.83	241.12	2383.20	-63.44	33.03	2357.13	-53.16	40.17	1999.47	-89.74	33.29	2517.38	-174.71	7.81	2263.40	11.17	1214.01	0.00	0.00	0.00	2265.33	-52.28	1591.74	2255.78	51.98	1588.95	2009.82	-63.04	1563.06	2101.91	30.91	1558.78	955.53	1749.04	72.96	357.10	1831.21	69.82	865.41
7.35000	2081.29	97.80	59.37	2072.60	85.95	79.15	1985.26	61.43	211.42	2027.88	64.62	238.90	2383.20	-63.41	32.99	2357.10	-53.16	40.16	1999.47	-89.74	33.29	2517.20	-175.30	8.23	2271.61	11.12	1214.58	0.00	0.00	0.00	2274.52	-51.91	1592.12	2264.18	52.21	1589.41	2009.82	-63.04	1563.06	2110.21	30.37	1559.25	954.93	1750.26	72.48	355.78	1832.16	69.34	865.25
7.36000	2110.98	98.19	60.40	2101.39	86.10	79.53	2007.32	59.94	206.66	2048.97	62.61	235.58	2382.53	-63.23	32.93	2357.24	-53.15	40.22	1999.47	-89.74	33.29	2516.63	-175.83	8.75	2278.91	11.08	1215.18	0.00	0.00	0.00	2283.51	-51.38	1592.42	2272.64	52.61	1589.65	2009.82	-63.04	1563.06	2118.99	28.93	1560.10	955.51	1749.49	72.76	356.10	1830.47	69.90	865.38
7.37000	2140.88	98.40	60.67	2130.66	86.10	79.23	2028.97	59.68	201.02	2070.22	61.42	231.45	2382.30	-62.93	33.04	2357.27	-53.11	40.23	1999.47	-89.74	33.29	2515.69	-176.29	9.34	2286.78	11.00	1215.69	0.00	0.00	0.00	2292.69	-50.73	1592.64	2280.90	53.32	1589.69	2009.82	-63.04	1563.06	2127.58	27.84	1560.89	956.02	1747.97	73.35	353.91	1831.97	68.99	866.33
7.38000	2172.28	98.60	60.90	2160.44	86.21	78.41	2051.65	59.13	194.17	2090.83	61.48	226.47	2382.47	-63.18	32.89	2357.46	-52.99	40.26	1999.47	-89.74	33.29	2514.39	-176.69	10.02	2294.41	10.89	1216.13	0.00	0.00	0.00	2302.10	-49.86	1592.80	2289.09	53.85	1589.69	2009.82	-63.04	1563.06	2135.72	27.37	1561.50	955.77	1749.04	72.99	354.18	1832.46	69.06	866.24
7.39000	2203.81	98.96	60.66	2190.91	86.45	77.31	2074.51	59.29	186.19	2112.14	61.23	220.55	2382.63	-62.97	33.00	2357.40	-52.86	40.19	1999.47	-89.74	33.29	2512.76	-177.02	10.77	2301.49	10.69	1216.44	0.00	0.00	0.00	2311.17	-48.96	1592.88	2297.19	54.69	1589.57	2009.82	-63.04	1563.06	2144.25	26.36	1562.07	954.98	1748.95	72.92	354.01	1833.56	68.58	866.50
7.40000	2235.89	99.47	60.28	2221.81	86.88	76.02	2097.80	59.36	177.13	2133.92	59.61	214.67	2383.14	-62.82	33.16	2357.28	-52.80	40.04	1999.47	-89.74	33.29	2510.81	-177.30	11.60	2308.99	10.60	1216.54	0.00	0.00	0.00	2320.43	-47.98	1592.85	2305.20	55.59	1589.27	2009.82	-63.04	1563.06	2152.53	25.63	1562.39	955.23	1748.21	73.07	354.48	1832.29	68.96	867.01
7.41000	2267.79	99.96	59.62	2253.19	87.43	74.61	2120.87	61.19	168.30	2156.96	59.94	206.91	2383.90	-63.02	33.25	2357.39	-52.65	39.92	1999.47	-89.74	33.29	2508.57	-177.51	12.50	2316.49	10.48	1216.41	0.00	0.00	0.00	2329.53	-46.97	1592.74	2313.16	56.38	1588.96	2009.82	-63.04	1563.06	2160.76	24.77	1562.76	956.06	1748.62	73.05	355.76	1832.08	69.35	866.94
7.42000	2299.44	100.57	58.58	2285.35	87.96	73.52	2145.56	61.97	158.15	2178.96	61.20	199.35	2382.39	-61.33	35.69	2357.45	-52.46	39.68	1999.47	-89.74	33.29	2506.05	-177.66	13.47	2323.42	10.33	1216.21	0.00	0.00	0.00	2338.14	-45.93	1592.55	2321.11	57.35	1588.46	2009.82	-63.04	1563.06	2168.63	24.41	1562.93	956.28	1747.69	73.51	354.50	1832.14	69.27	866.11
7.43000	2331.36	100.96	57.59	2317.64	88.55	72.47	2172.15	61.40	147.09	2203.05	62.97	189.81	2382.45	-60.94	35.91	2357.51	-52.24	39.45	1999.47	-89.74	33.29	2503.27	-177.76	14.51	2331.31	10.17	1215.85	0.00	0.00	0.00	2347.05	-44.91	1592.24	2329.01	58.04	1587.93	2009.82	-63.04	1563.06	2176.87	23.53	1562.94	955.43	1747.89	73.35	355.42	1831.85	69.43	866.49
7.44000	2362.73	101.39	56.31	2347.73	89.02	69.93	2198.36	62.96	136.46	2226.86	64.33	180.90	2382.26	-60.70	35.70	2357.88	-51.87	39.55	1999.47	-89.74	33.29	2500.25	-177.79	15.62	2338.64	10.06	1215.40	0.00	0.00	0.00	2355.75	-43.88	1591.87	2337.00	58.70	1587.34	2009.82	-63.04	1563.06	2185.14	22.56	1562.84	955.32	1747.67	73.35	355.02	1831.53	69.33	866.19
7.45000	2395.98	101.94	56.19	2378.56	89.78	67.80	2226.82	62.54	124.56	2250.65	66.59	172.08	2382.96	-60.32	35.84	2358.17	-51.53	39.67	1999.47	-89.74	33.29	2497.01	-177.77	16.79	2345.85	9.92	1214.85	0.00	0.00	0.00	2364.43	-42.86	1591.37	2344.74	59.56	1586.62	2009.82	-63.04	1563.06	2192.79	22.35	1562.47	955.66	1748.11	73.32	354.24	1832.83	68.74	865.65
7.46000	2429.01	102.71	56.36	2410.50	90.69	66.29	2253.13	65.58	114.21	2276.27	67.62	162.42	2383.34	-59.96	35.85	2358.31	-51.28	39.81	1999.47	-89.74	33.29	2493.57	-177.69	18.02	2353.24	9.92	1214.23	0.00	0.00	0.00	2372.92	-41.90	1590.80	2352.35	60.42	1585.83	2009.82	-63.04	1563.06	2200.82	21.68	1562.11	955.02	1747.92	73.24	353.94	1833.86	68.41	866.30
7.47000	2460.57	103.67	56.13	2442.00	91.67	65.13	2284.02	64.13	101.84	2301.40	70.17	153.40	2382.96	-59.83	35.80	2358.24	-51.15	40.00	1999.47	-89.74	33.29	2489.94	-177.55	19.30	2360.93	9.96	1213.55	0.00	0.00	0.00	2381.35	-40.97	1590.12	2360.22	60.93	1585.03	2009.82	-63.04	1563.06	2208.78	21.38	1561.54	954.89	1748.34	73.05	355.21	1833.35	68.81	864.89
7.48000	2491.87	104.66	56.18	2472.63	92.85	64.02	2312.01	67.27	91.87	2328.87	70.21	143.05	2382.86	-59.68	36.00	2358.04	-51.10	40.12	1999.47	-89.74	33.29	2486.15	-177.35	20.65	2368.76	10.11	1212.76	0.00	0.00	0.00	2389.58	-40.11	1589.38	2367.60	61.79	1584.17	2009.82	-63.04	1563.06	2217.01	20.60	1560.91	954.82	1747.81	73.30	355.41	1833.90	68.63	865.39
7.49000	2523.03	105.70	56.68	2503.26	94.05	63.37	2342.59	67.50	80.63	2355.24	71.91	133.56	2382.39	-59.87	35.77	2357.75	-51.37	39.82	1999.47	-89.74	33.29	2482.22	-177.10	22.04	2376.11	10.37	1211.87	0.00	0.00	0.00	2397.79	-39.30	1588.56	2375.34	62.44	1583.22	2009.82	-63.04	1563.06	2224.44	21.03	1560.12	955.84	1747.03	73.60	353.83	1832.34	68.98	866.10
7.50000	2553.67	106.76	57.40	2533.46	95.36	62.96	2370.64	71.49	71.47	2381.41	73.85	124.39	2383.20	-61.80	32.87	2357.62	-51.79	39.34	1999.47	-89.74	33.29	2478.15	-176.80	23.49	2383.23	10.63	1210.86	0.00	0.00	0.00	2405.95	-38.53	1587.66	2382.81	63.44	1582.18	2009.82	-63.04	1563.06	2232.39	20.75	1559.25	954.03	1747.86	72.99	354.03	1832.56	68.69	865.55
7.51000	2584.03	107.99	58.58	2563.46	96.79	63.03	2400.89	71.99	61.79	2407.21	76.44	115.77	2383.36	-62.13	32.45	2357.63	-52.15	39.00	1999.47	-89.74	33.29	2473.99	-176.44	24.98	2390.91	10.95	1209.78	0.00	0.00	0.00	2414.07	-37.81	1586.66	2390.62	63.76	1581.16	2009.82	-63.04	1563.06	2240.34	20.29	1558.37	955.37	1749.01	72.66	353.75	1831.83	68.95	865.87
7.52000	2613.32	109.38	60.11	2592.47	98.35	63.51	2428.78	75.58	53.92	2434.07	77.35	107.19	2383.42	-62.37	32.30	2357.59	-52.49	38.79	1999.47	-89.74	33.29	2469.73	-176.03	26.52	2398.72	11.32	1208.62	0.00	0.00	0.00	2421.94	-37.12	1585.61	2397.98	64.54	1580.05	2009.82	-63.04	1563.06	2247.90	20.63	1557.28	955.96	1748.90	72.83	354.11	1833.03	68.95	865.53
7.53000	2641.97	111.05	62.90	2621.17	100.19	65.32	2456.77	78.67	46.65	2458.73	80.68	100.45	2383.63	-63.00	31.87	2357.63	-52.68	38.72	1999.47	-89.74	33.29	2465.40	-175.56	28.11	2405.43	11.64	1207.37	0.00	0.00	0.00	2429.81	-36.42	1584.48	2405.82	65.08	1578.85	2009.82	-63.04	1563.06	2255.36	21.05	1556.24	954.91	1750.21	72.38	354.09	1832.69	69.08	866.79
7.54000	2669.40	112.89	66.98	2648.88	102.14	68.50	2484.21	82.07	40.84	2483.69	83.46	94.28	2383.41	-63.54	31.48	2357.69	-52.77	38.66	1999.47	-89.74	33.29	2461.02	-175.04	29.73	2412.98	11.98	1206.16	0.00	0.00	0.00	2437.61	-35.75	1583.25	2413.40	65.71	1577.59	2009.82	-63.04	1563.06	2263.64	20.75	1555.12	954.38	1749.03	72.62	353.77	1832.35	68.90	866.82
7.55000	2695.85	114.88	72.53	2675.21	104.19	72.84	2510.54	86.47	36.43	2509.58	84.54	88.70	2383.30	-63.16	31.78	2357.77	-52.86	38.63	1999.47	-89.74	33.29	2456.61	-174.48	31.39	2420.67	12.43	1204.92	0.00	0.00	0.00	2445.40	-35.04	1581.93	2421.07	66.27	1576.22	2009.82	-63.04	1563.06	2271.33	21.11	1554.03	954.77	1748.53	72.83	354.73	1831.71	69.17	864.93
7.56000	2721.00	116.95	79.15	2700.52	106.33	78.35	2510.54	86.47	36.43	2509.58	84.54	88.70	2383.44	-63.54	31.63	2357.71	-52.97	38.56	1999.47	-89.74	33.29	2452.19	-173.86	33.09	2428.25	12.80	1203.63	0.00	0.00	0.00	2453.06	-34.31	1580.60	2428.59	66.99	1574.82	2009.82	-63.04	1563.06	2278.99	21.57	1552.82	954.81	1749.77	72.59	356.20	1831.72	69.58	864.77
7.57000	2744.44	118.93	86.29	2724.42	108.41	84.51	2510.54	86.47	36.43	2509.58	84.54	88.70	2383.71	-63.68	31.60	2357.83	-53.08	38.55	1999.47	-89.74	33.29	2447.77	-173.19	34.82	2435.69	13.25	1202.44	0.00	0.00	0.00	2460.72	-33.49	1579.20	2436.12	67.73	1573.41	2009.82	-63.04	1563.06	2286.19	22.49	1551.60	955.13	1747.69	73.24	354.23	1833.12	68.86	865.63
7.58000	2766.53	120.75	93.83	2746.43	110.37	90.91	2510.54	86.47	36.43	2509.58	84.54	88.70	2383.63	-63.88	31.33	2357.80	-53.16	38.44	1999.47	-89.74	33.29	2443.38	-172.47	36.58	2443.75	13.76	1201.21	0.00	0.00	0.00	2468.19	-32.60	1577.82	2443.51	68.62	1571.89	2009.82	-63.04	1563.06	2293.84	23.10	1550.33	955.56	1748.40	73.03	355.82	1832.89	69.31	866.61
7.59000	2786.57	122.31	101.35	2766.35	112.09	97.34	2510.54	86.47	36.43	2509.58	84.54	88.70	2383.68	-63.78	31.33	2357.93	-53.28	38.41	1999.47	-89.74	33.29	2439.03	-171.70	38.37	2451.68	14.28	1199.96	0.00	0.00	0.00	2475.58	-31.64	1576.50	2450.71	69.70	1570.43	2009.82	-63.04	1563.06	2301.79	23.31	1549.12	954.93	1749.19	72.59	355.50	1832.90	69.20	867.33
7.60000	2804.17	123.50	108.53	2784.17	113.42	103.81	2510.54	86.47	36.43	2509.58	84.54	88.70	2383.37	-63.71	31.25	2358.02	-53.41	38.40	1999.47	-89.74	33.29	2434.75	-170.89	40.18	2458.95	14.78	1198.72	0.00	0.00	0.00	2482.94	-30.57	1575.21	2458.10	70.75	1569.07	2009.82	-63.04	1563.06	2308.91	24.45	1547.77	955.91	1749.10	72.99	355.10	1833.89	68.77	867.14
7.61000	2819.79	124.19	115.30	2799.58	114.28	109.65	2510.54	86.47	36.43	2509.58	84.54	88.70	2383.82	-63.91	31.25	2357.97	-53.57	38.25	1999.47	-89.74	33.29	2430.54	-170.02	42.02	2466.60	15.30	1197.50	0.00	0.00	0.00	2490.27	-29.40	1574.02	2465.18	71.85	1567.80	2009.82	-63.04	1563.06	2315.79	25.88	1546.32	955.10	1749.40	72.78	354.99	1832.36	69.29	867.01
7.62000	2833.46	124.17	120.88	2813.20	114.57	114.51	2510.54	86.47	36.43	2509.58	84.54	88.70	2383.66	-64.18	30.94	2358.05	-53.75	38.22	1999.47	-89.74	33.29	2426.44	-169.11	43.87	2474.42	15.94	1196.24	0.00	0.00	0.00	2497.44	-28.11	1572.92	2472.29	73.06	1566.60	2009.82	-63.04	1563.06	2322.95	27.03	1545.20	954.89	1749.16	72.64	356.03	1832.92	69.25	867.24
7.63000	2844.82	123.57	124.27	2824.70	114.26	117.55	2510.54	86.47	36.43	2509.58	84.54	88.70	2384.09	-64.09	31.17	2358.19	-53.97	38.19	1999.47	-89.74	33.29	2422.46	-168.16	45.75	2482.29	16.57	1195.05	0.00	0.00	0.00	2504.62	-26.72	1571.92	2479.58	74.31	1565.49	2009.82	-63.04	1563.06	2330.90	27.25	1544.10	954.50	1749.83	72.44	356.37	1832.69	69.46	866.11
7.64000	2854.20	122.36	125.50	2834.07	113.44	118.56	2510.54	86.47	36.43	2509.58	84.54	88.70	2384.05	-64.26	30.98	2358.21	-54.24	38.08	1999.47	-89.74	33.29	2418.61	-167.16	47.64	2489.93	17.36	1193.99	0.00	0.00	0.00	2511.68	-25.19	1571.03	2486.33	75.94	1564.50	2009.82	-63.04	1563.06	2337.65	29.05	1542.82	954.41	1749.87	72.44	356.12	1832.75	69.40	866.75
7.65000	2861.09	120.82	124.24	2841.39	112.27	117.49	2510.54	86.47	36.43	2509.58	84.54	88.70	2383.89	-64.32	30.88	2358.52	-54.51	38.14	1999.47	-89.74	33.29	2414.93	-166.11	49.54	2498.15	18.27	1193.03	0.00	0.00	0.00	2518.75	-23.52	1570.31	2491.91	77.96	1565.20	2009.82	-63.04	1563.06	2344.57	30.58	1541.80	955.23	1749.55	72.76	354.98	1833.07	69.03	866.55
7.66000	2866.41	119.41	120.25	2846.44	111.17	113.70	2510.54	86.47	36.43	2509.58	84.54	88.70	2384.02	-64.56	30.72	2358.55	-54.73	38.04	1999.47	-89.74	33.29	2411.42	-165.02	51.46	2506.53	19.30	1192.33	0.00	0.00	0.00	2525.94	-21.75	1569.72	2498.36	79.79	1564.89	2009.82	-63.04	1563.06	2351.69	32.03	1540.97	955.25	1748.45	73.14	354.93	1832.83	69.20	865.30
7.67000	2870.10	118.77	113.32	2850.00	110.66	107.52	2510.54	86.47	36.43	2509.58	84.54	88.70	2383.98	-64.39	30.82	2358.89	-54.96	38.06	1999.47	-89.74	33.29	2408.10	-163.89	53.38	2514.79	20.45	1191.86	0.00	0.00	0.00	2532.86	-19.85	1569.29	2505.33	81.65	1564.28	2009.82	-63.04	1563.06	2358.89	33.34	1540.21	954.84	1746.78	73.68	357.89	1832.76	69.64	866.32
7.68000	2873.47	118.86	105.72	2852.32	110.63	99.62	2510.54	86.47	36.43	2509.58	84.54	88.70	2384.41	-64.55	30.82	2358.71	-55.20	37.85	1999.47	-89.74	33.29	2405.00	-162.71	55.30	2522.94	21.90	1191.60	0.00	0.00	0.00	2539.88	-17.82	1569.02	2512.39	83.61	1563.84	2009.82	-63.04	1563.06	2366.02	34.81	1539.33	955.28	1747.48	73.36	356.26	1832.48	69.43	866.63
7.69000	2877.65	120.30	97.25	2856.77	111.63	92.11	2510.54	86.47	36.43	2509.58	84.54	88.70	2384.24	-64.43	30.85	2358.85	-55.35	37.77	1999.47	-89.74	33.29	2402.13	-161.50	57.23	2531.63	23.50	1191.52	0.00	0.00	0.00	2546.74	-15.69	1568.94	2519.14	85.75	1563.64	2009.82	-63.04	1563.06	2372.33	37.45	1538.65	953.77	1749.12	72.59	355.64	1831.38	69.58	866.28
7.70000	2883.71	122.53	87.31	2862.35	113.37	84.04	2510.54	86.47	36.43	2509.58	84.54	88.70	2384.70	-64.62	30.85	2358.94	-55.53	37.72	1999.47	-89.74	33.29	2399.51	-160.24	59.16	2540.09	25.17	1191.66	0.00	0.00	0.00	2553.69	-13.41	1569.20	2525.87	87.99	1563.71	2009.82	-63.04	1563.06	2379.34	39.32	1538.26	955.10	1748.72	73.01	356.45	1831.30	69.90	866.14
7.71000	2888.71	123.89	75.90	2867.01	114.58	74.61	2510.54	86.47	36.43	2509.58	84.54	88.70	2384.94	-64.75	30.68	2359.31	-55.60	37.79	1999.47	-89.74	33.29	2397.17	-158.94	61.09	2548.21	26.85	1192.11	0.00	0.00	0.00	2560.68	-11.02	1569.77	2532.49	90.34	1564.20	2009.82	-63.04	1563.06	2386.51	41.10	1538.26	956.31	1748.99	73.13	356.32	1832.21	69.45	866.59
7.72000	2892.24	123.86	64.68	2870.46	114.55	64.77	2510.54	86.47	36.43	2509.58	84.54	88.70	2385.35	-65.00	30.58	2359.46	-55.70	37.79	1999.47	-89.74	33.29	2395.11	-157.60	63.02	2556.74	28.53	1192.89	0.00	0.00	0.00	2567.53	-8.50	1570.64	2539.28	92.87	1564.93	2009.82	-63.04	1563.06	2393.57	43.07	1538.49	956.20	1749.02	73.06	355.11	1832.62	69.09	866.61
7.73000	2895.74	122.73	54.30	2873.62	113.38	55.85	2510.54	86.47	36.43	2509.58	84.54	88.70	2385.52	-64.79	30.86	2359.72	-55.78	37.85	1999.47	-89.74	33.29	2393.36	-156.22	64.93	2565.18	30.26	1193.97	0.00	0.00	0.00	2574.52	-5.77	1571.66	2545.97	95.50	1565.82	2009.82	-63.04	1563.06	2400.38	45.57	1538.99	954.74	1750.08	72.50	354.86	1834.56	68.60	866.70
7.74000	2899.37	120.72	46.79	2876.52	111.32	49.50	2510.54	86.47	36.43	2509.58	84.54	88.70	2385.72	-65.06	30.70	2360.19	-55.87	38.08	1999.47	-89.74	33.29	2391.94	-154.81	66.84	2573.67	31.99	1195.34	0.00	0.00	0.00	2581.52	-2.93	1572.85	2552.70	98.31	1566.79	2009.82	-63.04	1563.06	2407.34	47.84	1539.61	955.32	1749.04	72.94	353.92	1832.81	68.94	866.40
7.75000	2899.85	119.83	45.39	2877.02	110.49	47.84	2510.54	86.47	36.43	2509.58	84.54	88.70	2386.00	-64.89	30.79	2360.39	-56.00	38.23	1999.47	-89.74	33.29	2390.87	-153.35	68.73	2582.37	33.75	1197.02	0.00	0.00	0.00	2588.35	0.07	1574.28	2559.49	101.22	1567.89	2009.82	-63.04	1563.06	2413.89	50.72	1540.27	955.10	1748.69	72.87	355.31	1832.17	69.43	865.90
7.76000	2899.75	119.68	44.68	2877.19	110.44	47.14	2510.54	86.47	36.43	2509.58	84.54	88.70	2386.17	-65.17	30.68	2360.68	-56.14	38.55	1999.47	-89.74	33.29	2390.16	-151.86	70.61	2591.03	35.47	1198.99	0.00	0.00	0.00	2595.35	3.25	1576.04	2565.95	104.29	1569.18	2009.82	-63.04	1563.06	2420.97	53.08	1541.32	954.79	1749.52	72.60	354.78	1833.63	68.87	866.57
7.77000	2899.98	119.71	44.11	2877.44	110.39	46.70	2510.54	86.47	36.43	2509.58	84.54	88.70	2386.25	-65.25	30.68	2360.74	-56.30	39.00	1999.47	-89.74	33.29	2389.84	-150.33	72.47	2599.59	37.12	1201.23	0.00	0.00	0.00	2602.38	6.55	1578.12	2572.58	107.50	1570.76	2009.82	-63.04	1563.06	2427.24	56.16	1542.39	955.62	1749.08	72.96	354.32	1833.24	68.86	866.60
7.78000	2899.89	119.58	43.89	2877.42	110.38	46.42	2510.54	86.47	36.43	2509.58	84.54	88.70	2387.31	-65.69	30.84	2361.49	-56.38	39.85	1999.47	-89.74	33.29	2389.92	-148.77	74.32	2608.09	38.72	1203.68	0.00	0.00	0.00	2609.32	9.92	1580.37	2579.18	110.71	1572.43	2009.82	-63.04	1563.06	2434.74	58.05	1543.90	955.81	1748.15	73.38	353.29	1833.78	68.65	864.96
7.79000	2899.98	119.60	43.80	2877.18	110.44	46.11	2510.54	86.47	36.43	2509.58	84.54	88.70	2387.57	-65.61	30.91	2362.14	-56.37	40.43	1999.47	-89.74	33.29	2390.42	-147.17	76.14	2616.16	40.35	1206.19	0.00	0.00	0.00	2616.21	13.30	1582.64	2585.59	114.00	1574.14	2009.82	-63.04	1563.06	2441.25	60.81	1545.37	955.65	1746.83	73.51	353.57	1833.36	68.52	865.43
7.80000	2900.00	119.75	43.72	2877.30	110.65	46.02	2510.54	86.47	36.43	2509.58	84.54	88.70	2388.15	-65.84	30.80	2362.93	-56.37	41.04	1999.47	-89.74	33.29	2391.37	-145.54	77.93	2624.71	41.96	1208.77	0.00	0.00	0.00	2622.93	16.72	1584.83	2592.30	117.21	1575.63	2009.82	-63.04	1563.06	2448.46	63.18	1546.65	955.43	1748.86	72.77	355.05	1834.79	68.70	865.34
7.81000	2899.84	119.78	43.49	2877.29	110.75	45.80	2510.54	86.47	36.43	2509.58	84.54	88.70	2388.73	-65.89	30.84	2363.72	-56.37	41.64	1999.47	-89.74	33.29	2392.77	-143.87	79.70	2633.09	43.56	1211.29	0.00	0.00	0.00	2630.06	20.11	1586.86	2598.60	120.42	1576.92	2009.82	-63.04	1563.06	2454.75	66.08	1547.68	955.81	1748.74	72.88	354.93	1833.93	68.94	866.66
7.82000	2899.81	119.74	43.26	2877.21	110.82	45.52	2510.54	86.47	36.43	2509.58	84.54	88.70	2388.86	-66.07	30.65	2364.92	-56.37	42.31	1999.47	-89.74	33.29	2394.65	-142.17	81.44	2641.52	45.26	1213.58	0.00	0.00	0.00	2637.02	23.45	1588.73	2605.47	123.60	1577.99	2009.82	-63.04	1563.06	2461.58	68.36	1548.58	954.70	1749.17	72.62	353.93	1833.24	68.68	866.18
7.83000	2899.85	119.70	43.09	2877.31	110.87	45.34	2510.54	86.47	36.43	2509.58	84.54	88.70	2389.99	-66.48	30.47	2366.00	-56.57	42.53	1999.47	-89.74	33.29	2397.03	-140.44	83.15	2650.03	46.90	1215.55	0.00	0.00	0.00	2643.84	26.71	1590.38	2612.15	126.70	1578.81	2009.82	-63.04	1563.06	2468.60	70.72	1548.96	955.11	1749.69	72.57	355.39	1831.87	69.43	865.58
7.84000	2899.64	119.61	42.68	2877.59	110.91	45.21	2510.54	86.47	36.43	2509.58	84.54	88.70	2390.70	-67.05	29.83	2367.97	-56.73	42.93	1999.47	-89.74	33.29	2399.93	-138.68	84.82	2658.44	48.53	1217.20	0.00	0.00	0.00	2650.60	29.87	1591.86	2618.28	129.67	1579.47	2009.82	-63.04	1563.06	2475.46	72.79	1549.11	955.65	1747.76	73.22	354.20	1831.70	69.33	865.27
7.85000	2899.94	119.50	42.54	2877.50	110.85	44.82	2510.54	86.47	36.43	2509.58	84.54	88.70	2391.95	-67.06	29.46	2371.12	-56.76	43.88	1999.47	-89.74	33.29	2403.37	-136.88	86.46	2666.63	50.07	1218.46	0.00	0.00	0.00	2657.41	32.87	1593.15	2625.04	132.52	1579.97	2009.82	-63.04	1563.06	2482.19	75.11	1548.98	955.96	1748.18	73.25	354.50	1833.38	68.77	863.99
7.86000	2899.79	119.39	42.12	2877.73	110.81	44.62	2510.54	86.47	36.43	2509.58	84.54	88.70	2393.74	-66.27	31.61	2374.85	-56.75	44.99	1999.47	-89.74	33.29	2407.35	-135.06	88.05	2674.62	51.56	1219.26	0.00	0.00	0.00	2664.24	35.72	1594.25	2631.54	135.17	1580.39	2009.82	-63.04	1563.06	2488.57	77.81	1548.57	954.40	1749.08	72.66	354.59	1833.87	68.52	864.55
7.87000	2899.96	119.28	41.93	2877.54	110.74	44.22	2510.54	86.47	36.43	2509.58	84.54	88.70	2395.77	-66.57	30.61	2379.64	-56.74	46.54	1999.47	-89.74	33.29	2411.91	-133.20	89.61	2682.71	52.99	1219.61	0.00	0.00	0.00	2671.33	38.39	1595.19	2638.17	137.68	1580.71	2009.82	-63.04	1563.06	2495.76	79.46	1547.99	955.45	1747.99	73.41	355.43	1833.70	68.75	866.04
7.88000	2899.78	119.19	41.52	2877.95	110.73	44.19	2510.54	86.47	36.43	2509.58	84.54	88.70	2398.68	-66.87	29.34	2385.58	-56.77	48.21	1999.47	-89.74	33.29	2417.07	-131.32	91.11	2690.65	54.27	1219.56	0.00	0.00	0.00	2678.13	40.85	1595.98	2644.98	140.01	1580.99	2009.82	-63.04	1563.06	2495.76	79.46	1547.99	954.98	1748.90	72.71	355.21	1834.28	68.59	865.23
7.89000	2900.07	119.12	41.39	2877.91	110.71	43.86	2510.54	86.47	36.43	2509.58	84.54	88.70	2403.30	-67.98	26.73	2391.37	-57.20	48.83	1999.47	-89.74	33.29	2422.83	-129.41	92.57	2698.54	55.43	1219.17	0.00	0.00	0.00	2685.06	43.13	1596.66	2651.93	142.20	1581.27	2009.82	-63.04	1563.06	2495.76	79.46	1547.99	954.52	1748.48	72.77	354.00	1833.15	68.77	863.89
7.90000	2900.09	118.98	41.10	2877.99	110.67	43.65	2510.54	86.47	36.43	2509.58	84.54	88.70	2405.85	-68.38	25.29	2400.08	-58.01	49.94	1999.47	-89.74	33.29	2429.23	-127.47	93.99	2705.92	56.49	1218.48	0.00	0.00	0.00	2691.98	45.24	1597.22	2659.00	144.20	1581.51	2009.82	-63.04	1563.06	2495.76	79.46	1547.99	954.15	1747.98	73.04	353.61	1833.23	68.44	864.55
7.91000	2900.19	118.93	40.92	2878.08	110.62	43.50	2510.54	86.47	36.43	2509.58	84.54	88.70	2410.49	-69.55	22.52	2409.93	-58.98	51.32	1999.47	-89.74	33.29	2436.27	-125.50	95.35	2713.27	57.54	1217.72	0.00	0.00	0.00	2698.96	47.19	1597.67	2665.82	146.11	1581.78	2009.82	-63.04	1563.06	2495.76	79.46	1547.99	954.15	1748.99	72.65	353.60	1833.22	68.45	865.03
7.92000	2899.99	118.87	40.63	2878.23	110.60	43.41	2510.54	86.47	36.43	2509.58	84.54	88.70	2421.41	-71.07	25.74	2423.14	-59.87	55.57	1999.47	-89.74	33.29	2443.99	-123.51	96.65	2720.54	58.68	1216.93	0.00	0.00	0.00	2706.05	49.02	1598.08	2672.69	147.87	1582.04	2009.82	-63.04	1563.06	2495.76	79.46	1547.99	954.65	1750.32	72.39	356.05	1831.57	69.35	866.11
7.93000	2900.04	118.78	40.53	2878.31	110.56	43.35	2510.54	86.47	36.43	2509.58	84.54	88.70	2440.06	-72.87	31.99	2437.01	-61.47	58.86	1999.47	-89.74	33.29	2452.39	-121.49	97.90	2727.62	59.82	1216.16	0.00	0.00	0.00	2713.25	50.75	1598.43	2679.67	149.52	1582.27	2009.82	-63.04	1563.06	2495.76	79.46	1547.99	954.19	1749.84	72.45	353.96	1832.03	68.78	865.54
7.94000	2900.10	118.74	40.45	2878.29	110.59	43.22	2510.54	86.47	36.43	2509.58	84.54	88.70	2460.44	-75.37	38.73	2452.75	-63.45	62.24	1999.47	-89.74	33.29	2461.50	-119.45	99.08	2734.79	61.02	1215.53	0.00	0.00	0.00	2720.34	52.34	1598.75	2686.66	151.08	1582.52	2009.82	-63.04	1563.06	2495.76	79.46	1547.99	954.03	1749.62	72.50	353.95	1832.96	68.68	865.06
7.95000	2900.14	118.71	40.40	2878.32	110.60	43.15	2510.54	86.47	36.43	2509.58	84.54	88.70	2478.16	-78.03	42.34	2470.35	-65.26	65.32	1999.47	-89.74	33.29	2471.33	-117.38	100.21	2741.67	62.10	1215.09	0.00	0.00	0.00	2727.67	53.89	1599.05	2693.65	152.56	1582.78	2009.82	-63.04	1563.06	2495.76	79.46	1547.99	953.54	1749.57	72.46	355.02	1831.64	69.32	864.98
7.96000	2900.17	118.66	40.34	2878.43	110.65	43.14	2510.54	86.47	36.43	2509.58	84.54	88.70	2497.30	-80.65	44.99	2490.23	-66.89	67.84	1999.47	-89.74	33.29	2481.90	-115.29	101.27	2748.88	63.21	1214.94	0.00	0.00	0.00	2734.91	55.40	1599.33	2700.85	153.98	1583.04	2009.82	-63.04	1563.06	2495.76	79.46	1547.99	952.71	1750.11	72.05	354.96	1831.43	69.33	865.31
7.97000	2900.14	118.74	40.24	2878.48	110.70	43.07	2510.54	86.47	36.43	2509.58	84.54	88.70	2519.34	-83.04	47.71	2511.61	-68.46	69.59	1999.47	-89.74	33.29	2493.24	-113.18	102.26	2755.86	64.42	1214.98	0.00	0.00	0.00	2742.30	56.83	1599.58	2708.02	155.38	1583.33	2009.82	-63.04	1563.06	2495.76	79.46	1547.99	953.67	1749.10	72.41	353.36	1831.88	68.89	864.59
7.98000	2900.44	118.73	40.38	2878.40	110.74	42.96	2510.54	86.47	36.43	2509.58	84.54	88.70	2542.64	-85.21	49.75	2534.59	-69.84	71.06	1999.47	-89.74	33.29	2505.36	-111.04	103.18	2762.37	65.78	1215.12	0.00	0.00	0.00	2749.85	58.23	1599.78	2715.18	156.70	1583.60	2009.82	-63.04	1563.06	2495.76	79.46	1547.99	953.99	1749.60	72.47	353.45	1832.70	68.62	864.70
7.99000	2900.26	118.71	40.17	2878.50	110.76	42.94	2510.54	86.47	36.43	2509.58	84.54	88.70	2567.04	-86.93	51.14	2558.19	-71.00	71.70	1999.47	-89.74	33.29	2518.28	-108.89	104.04	2768.94	67.22	1215.28	0.00	0.00	0.00	2757.30	59.57	1599.95	2722.30	157.96	1583.89	2009.82	-63.04	1563.06	2495.76	79.46	1547.99	954.40	1748.83	72.57	355.06	1832.01	69.31	865.68
8.00000	2900.41	118.75	40.16	2878.63	110.74	42.91	2510.54	86.47	36.43	2509.58	84.54	88.70	2592.82	-88.01	52.11	2583.06	-71.69	72.00	1999.47	-89.74	33.29	2532.02	-106.71	104.81	2775.44	68.72	1215.47	0.00	0.00	0.00	2764.84	60.88	1600.05	2729.43	159.20	1584.15	2009.82	-63.04	1563.06	2495.76	79.46	1547.99	954.41	1748.44	72.73	354.09	1832.22	68.99	865.45
8.01000	2900.26	118.77	39.94	2878.61	110.78	42.79	2510.54	86.47	36.43	2509.58	84.54	88.70	2619.75	-88.50	52.66	2608.73	-71.87	71.68	1999.47	-89.74	33.29	2546.60	-104.51	105.51	2781.59	70.30	1215.63	0.00	0.00	0.00	2772.41	62.16	1600.10	2736.67	160.40	1584.36	2009.82	-63.04	1563.06	2495.76	79.46	1547.99	953.25	1748.25	72.69	354.26	1832.40	68.92	865.44
8.02000	2900.19	118.80	39.75	2878.67	110.81	42.74	2510.54	86.47	36.43	2509.58	84.54	88.70	2647.42	-88.50	52.69	2635.54	-71.62	70.98	1999.47	-89.74	33.29	2562.03	-102.29	106.13	2787.90	71.97	1215.86	0.00	0.00	0.00	2780.06	63.45	1600.12	2743.73	161.57	1584.63	2009.82	-63.04	1563.06	2495.76	79.46	1547.99	955.05	1746.50	73.39	353.99	1832.47	68.68	864.69
8.03000	2900.24	118.88	39.72	2878.46	110.86	42.56	2510.54	86.47	36.43	2509.58	84.54	88.70	2676.45	-88.02	52.73	2663.48	-71.05	70.08	1999.47	-89.74	33.29	2578.34	-100.06	106.67	2793.95	73.72	1216.06	0.00	0.00	0.00	2787.55	64.72	1600.11	2750.81	162.71	1584.88	2009.82	-63.04	1563.06	2495.76	79.46	1547.99	954.21	1748.77	72.66	354.15	1831.50	69.03	864.07
8.04000	2900.22	118.93	39.61	2878.53	110.87	42.52	2510.54	86.47	36.43	2509.58	84.54	88.70	2706.10	-87.31	52.42	2691.65	-70.34	68.58	1999.47	-89.74	33.29	2595.55	-97.80	107.12	2799.97	75.44	1216.31	0.00	0.00	0.00	2795.12	65.97	1600.06	2757.74	163.80	1585.12	2009.82	-63.04	1563.06	2495.76	79.46	1547.99	954.14	1748.97	72.49	353.97	1831.23	69.25	864.28
8.05000	2900.33	119.02	39.60	2878.62	110.92	42.55	2510.54	86.47	36.43	2509.58	84.54	88.70	2736.15	-86.41	51.69	2720.55	-69.50	66.87	1999.47	-89.74	33.29	2613.67	-95.53	107.48	2805.83	77.25	1216.49	0.00	0.00	0.00	2802.62	67.24	1600.01	2764.64	164.88	1585.36	2009.82	-63.04	1563.06	2495.76	79.46	1547.99	954.35	1747.88	73.07	355.71	1830.53	69.70	866.34
8.06000	2900.26	119.10	39.56	2878.65	110.97	42.56	2510.54	86.47	36.43	2509.58	84.54	88.70	2766.45	-85.36	50.60	2750.06	-68.46	64.90	1999.47	-89.74	33.29	2632.73	-93.24	107.76	2811.75	79.12	1216.60	0.00	0.00	0.00	2810.11	68.53	1599.93	2771.59	165.94	1585.62	2009.82	-63.04	1563.06	2495.76	79.46	1547.99	953.95	1748.07	73.05	355.86	1832.11	69.54	866.03
8.07000	2900.31	119.26	39.61	2878.40	111.02	42.48	2510.54	86.47	36.43	2509.58	84.54	88.70	2795.96	-84.16	48.67	2779.56	-67.24	62.54	1999.47	-89.74	33.29	2652.73	-90.94	107.94	2817.67	81.00	1216.66	0.00	0.00	0.00	2817.63	69.83	1599.80	2778.30	166.94	1585.83	2009.82	-63.04	1563.06	2495.76	79.46	1547.99	954.83	1748.49	73.21	355.97	1831.99	69.44	865.45
8.08000	2900.17	119.35	39.52	2878.39	111.14	42.60	2510.54	86.47	36.43	2509.58	84.54	88.70	2826.39	-82.73	46.96	2808.97	-65.91	59.82	1999.47	-89.74	33.29	2673.71	-88.62	108.02	2823.70	82.94	1216.66	0.00	0.00	0.00	2825.03	71.14	1599.64	2784.72	167.96	1586.06	2009.82	-63.04	1563.06	2495.76	79.46	1547.99	954.06	1749.36	72.56	355.96	1833.25	68.91	865.41
8.09000	2900.26	119.51	39.63	2878.42	111.27	42.75	2510.54	86.47	36.43	2509.58	84.54	88.70	2856.51	-80.99	44.81	2838.84	-64.43	57.18	1999.47	-89.74	33.29	2695.68	-86.28	108.01	2829.88	84.99	1216.62	0.00	0.00	0.00	2832.28	72.49	1599.42	2791.35	168.99	1586.21	2009.82	-63.04	1563.06	2495.76	79.46	1547.99	955.13	1749.08	72.81	355.60	1832.07	69.17	865.00
8.10000	2900.36	119.68	39.70	2878.60	111.45	42.91	2510.54	86.47	36.43	2509.58	84.54	88.70	2887.94	-78.74	43.59	2868.62	-62.82	54.48	1999.47	-89.74	33.29	2718.65	-83.94	107.90	2836.13	87.04	1216.52	0.00	0.00	0.00	2839.44	73.90	1599.15	2797.75	170.03	1586.34	2009.82	-63.04	1563.06	2495.76	79.46	1547.99	954.15	1748.22	72.93	356.26	1831.58	69.55	865.35
8.11000	2900.61	119.81	39.82	2878.80	111.64	42.90	2510.54	86.47	36.43	2509.58	84.54	88.70	2919.29	-76.21	42.66	2898.88	-60.83	52.27	1999.47	-89.74	33.29	2742.66	-81.58	107.69	2842.38	89.14	1216.44	0.00	0.00	0.00	2846.60	75.36	1598.87	2804.05	171.11	1586.39	2009.82	-63.04	1563.06	2495.76	79.46	1547.99	954.98	1748.47	72.80	355.06	1831.35	69.35	865.33
8.12000	2900.85	119.97	39.94	2878.85	111.77	42.74	2510.54	86.47	36.43	2509.58	84.54	88.70	2951.78	-73.09	42.86	2929.72	-58.39	50.91	1999.47	-89.74	33.29	2767.71	-79.20	107.37	2848.67	91.21	1216.25	0.00	0.00	0.00	2853.76	76.91	1598.55	2810.33	172.22	1586.41	2009.82	-63.04	1563.06	2495.76	79.46	1547.99	954.31	1749.12	72.45	353.00	1832.86	68.66	863.50
8.13000	2900.99	120.09	40.01	2879.02	111.81	42.80	2510.54	86.47	36.43	2509.58	84.54	88.70	2983.76	-69.52	43.25	2961.32	-55.46	50.54	1999.47	-89.74	33.29	2793.82	-76.82	106.95	2854.86	93.25	1216.01	0.00	0.00	0.00	2860.79	78.55	1598.20	2816.49	173.39	1586.33	2009.82	-63.04	1563.06	2495.76	79.46	1547.99	954.34	1748.31	72.81	352.89	1833.59	68.28	865.20
8.14000	2900.88	120.13	39.88	2879.00	111.83	42.73	2510.54	86.47	36.43	2509.58	84.54	88.70	3016.10	-65.28	44.68	2992.39	-52.08	50.38	1999.47	-89.74	33.29	2821.02	-74.42	106.41	2861.06	95.23	1215.66	0.00	0.00	0.00	2867.92	80.31	1597.81	2822.30	174.64	1586.20	2009.82	-63.04	1563.06	2495.76	79.46	1547.99	954.49	1747.55	73.19	354.14	1831.83	68.80	863.83
8.15000	2900.82	120.03	39.76	2879.08	111.76	42.69	2510.54	86.47	36.43	2509.58	84.54	88.70	3046.85	-60.68	45.82	3023.62	-48.14	51.21	1999.47	-89.74	33.29	2849.32	-72.01	105.77	2867.12	97.21	1215.21	0.00	0.00	0.00	2874.90	82.15	1597.37	2828.19	175.94	1585.95	2009.82	-63.04	1563.06	2495.76	79.46	1547.99	953.93	1748.71	72.88	356.55	1830.35	69.89	864.26
8.16000	2900.89	119.91	39.60	2878.85	111.74	42.47	2510.54	86.47	36.43	2509.58	84.54	88.70	3078.04	-55.38	48.32	3053.65	-43.77	52.07	1999.47	-89.74	33.29	2878.75	-69.59	105.01	2873.25	99.19	1214.70	0.00	0.00	0.00	2881.76	84.08	1596.89	2834.01	177.29	1585.62	2009.82	-63.04	1563.06	2495.76	79.46	1547.99	953.27	1748.95	72.61	357.32	1831.87	69.61	865.17
8.17000	2900.78	119.77	39.45	2878.62	111.69	42.32	2510.54	86.47	36.43	2509.58	84.54	88.70	3109.80	-49.42	52.36	3083.53	-38.84	53.87	1999.47	-89.74	33.29	2909.32	-67.17	104.13	2879.47	101.12	1214.09	0.00	0.00	0.00	2888.52	86.10	1596.36	2839.38	178.64	1585.20	2009.82	-63.04	1563.06	2495.76	79.46	1547.99	955.30	1748.04	73.13	360.75	1827.39	70.88	866.42
8.18000	2900.46	119.65	39.23	2878.56	111.71	42.29	2510.54	86.47	36.43	2509.58	84.54	88.70	3139.56	-42.97	56.39	3113.48	-33.29	57.16	1999.47	-89.74	33.29	2941.04	-64.73	103.13	2885.82	103.03	1213.40	0.00	0.00	0.00	2895.16	88.17	1595.80	2845.00	180.07	1584.68	2009.82	-63.04	1563.06	2495.76	79.46	1547.99	955.54	1748.12	73.28	358.38	1829.95	70.19	866.05
8.19000	2900.41	119.62	39.24	2878.55	111.79	42.32	2510.54	86.47	36.43	2509.58	84.54	88.70	3139.56	-42.97	56.39	3141.88	-27.33	61.05	1999.47	-89.74	33.29	2973.95	-62.29	102.01	2892.20	104.84	1212.64	0.00	0.00	0.00	2901.81	90.31	1595.17	2850.57	181.48	1584.09	2009.82	-63.04	1563.06	2495.76	79.46	1547.99	954.85	1749.68	72.59	357.03	1831.94	69.52	865.22
8.20000	2900.28	119.59	39.17	2878.55	111.80	42.35	2510.54	86.47	36.43	2509.58	84.54	88.70	3139.56	-42.97	56.39	3141.88	-27.33	61.05	1999.47	-89.74	33.29	3008.04	-59.84	100.76	2898.65	106.65	1211.85	0.00	0.00	0.00	2908.49	92.48	1594.47	2855.83	182.87	1583.39	2009.82	-63.04	1563.06	2495.76	79.46	1547.99	957.26	1749.01	73.30	354.87	1832.00	69.02	865.14
8.21000	2900.31	119.58	39.21	2878.67	111.86	42.42	2510.54	86.47	36.43	2509.58	84.54	88.70	3139.56	-42.97	56.39	3141.88	-27.33	61.05	1999.47	-89.74	33.29	3036.40	-58.55	98.84	2904.72	108.42	1210.95	0.00	0.00	0.00	2915.11	94.64	1593.69	2861.03	184.26	1582.59	2009.82	-63.04	1563.06	2495.76	79.46	1547.99	955.60	1748.33	73.19	353.03	1834.41	68.14	865.28
8.22000	2900.22	119.62	39.16	2878.50	111.92	42.31	2510.54	86.47	36.43	2509.58	84.54	88.70	3139.56	-42.97	56.39	3141.88	-27.33	61.05	1999.47	-89.74	33.29	3060.95	-56.18	98.66	2911.00	110.21	1209.99	0.00	0.00	0.00	2921.78	96.83	1592.84	2866.27	185.62	1581.73	2009.82	-63.04	1563.06	2495.76	79.46	1547.99	955.63	1747.79	73.22	354.73	1833.98	68.44	865.79
8.23000	2900.27	119.64	39.14	2878.70	112.01	42.39	2510.54	86.47	36.43	2509.58	84.54	88.70	3139.56	-42.97	56.39	3141.88	-27.33	61.05	1999.47	-89.74	33.29	3082.96	-53.74	98.88	2917.07	111.99	1208.98	0.00	0.00	0.00	2928.40	99.02	1591.95	2871.46	186.98	1580.79	2009.82	-63.04	1563.06	2495.76	79.46	1547.99	954.78	1750.01	72.46	354.22	1833.01	68.62	866.04
8.24000	2900.31	119.65	39.15	2878.66	112.07	42.31	2510.54	86.47	36.43	2509.58	84.54	88.70	3139.56	-42.97	56.39	3141.88	-27.33	61.05	1999.47	-89.74	33.29	3103.10	-51.05	99.45	2923.50	113.77	1207.91	0.00	0.00	0.00	2934.90	101.20	1591.06	2876.57	188.25	1579.81	2009.82	-63.04	1563.06	2495.76	79.46	1547.99	953.49	1749.72	72.40	354.25	1834.27	68.16	865.29
8.25000	2900.44	119.72	39.23	2878.74	112.15	42.31	2510.54	86.47	36.43	2509.58	84.54	88.70	3139.56	-42.97	56.39	3141.88	-27.33	61.05	1999.47	-89.74	33.29	3119.69	-48.23	101.00	2930.00	115.54	1206.86	0.00	0.00	0.00	2941.40	103.36	1590.16	2881.92	189.46	1578.77	2009.82	-63.04	1563.06	2495.76	79.46	1547.99	953.83	1749.02	72.71	354.51	1834.40	68.24	866.03
8.26000	2900.41	119.78	39.23	2878.67	112.25	42.27	2510.54	86.47	36.43	2509.58	84.54	88.70	3139.56	-42.97	56.39	3141.88	-27.33	61.05	1999.47	-89.74	33.29	3138.76	-45.46	102.21	2936.45	117.28	1205.85	0.00	0.00	0.00	2947.86	105.44	1589.28	2887.04	190.60	1577.73	2009.82	-63.04	1563.06	2495.76	79.46	1547.99	954.53	1749.55	72.62	353.87	1833.81	68.27	866.73
8.27000	2900.44	119.79	39.22	2878.56	112.31	42.18	2510.54	86.47	36.43	2509.58	84.54	88.70	3139.56	-42.97	56.39	3141.88	-27.33	61.05	1999.47	-89.74	33.29	3154.97	-43.21	104.00	2942.80	119.02	1204.93	0.00	0.00	0.00	2954.20	107.48	1588.46	2891.93	191.67	1576.71	2009.82	-63.04	1563.06	2495.76	79.46	1547.99	953.76	1750.93	71.92	353.28	1833.80	68.23	865.79
8.28000	2900.35	119.85	39.19	2878.70	112.43	42.27	2510.54	86.47	36.43	2509.58	84.54	88.70	3139.56	-42.97	56.39	3141.88	-27.33	61.05	1999.47	-89.74	33.29	3169.07	-41.89	105.19	2949.21	120.63	1204.05	0.00	0.00	0.00	2960.47	109.44	1587.69	2897.24	192.62	1575.66	2009.82	-63.04	1563.06	2495.76	79.46	1547.99	954.06	1750.20	72.44	353.73	1834.38	68.08	865.45
8.29000	2900.33	119.94	39.19	2878.55	112.55	42.14	2510.54	86.47	36.43	2509.58	84.54	88.70	3139.56	-42.97	56.39	3141.88	-27.33	61.05	1999.47	-89.74	33.29	3182.09	-40.91	106.58	2955.75	122.12	1203.23	0.00	0.00	0.00	2966.81	111.30	1586.98	2902.42	193.50	1574.69	2009.82	-63.04	1563.06	2495.76	79.46	1547.99	954.73	1749.43	72.65	354.95	1833.22	68.74	866.29
8.30000	2900.24	119.98	39.12	2878.64	112.64	42.14	2510.54	86.47	36.43	2509.58	84.54	88.70	3139.56	-42.97	56.39	3141.88	-27.33	61.05	1999.47	-89.74	33.29	3192.33	-40.58	106.78	2962.35	123.65	1202.44	0.00	0.00	0.00	2973.19	113.07	1586.34	2907.60	194.31	1573.82	2009.82	-63.04	1563.06	2495.76	79.46	1547.99	954.41	1749.64	72.50	352.47	1833.45	68.27	866.91
8.31000	2900.38	120.04	39.20	2878.53	112.72	42.07	2510.54	86.47	36.43	2509.58	84.54	88.70	3139.56	-42.97	56.39	3141.88	-27.33	61.05	1999.47	-89.74	33.29	3200.68	-40.52	106.24	2969.19	125.04	1201.69	0.00	0.00	0.00	2979.53	114.70	1585.75	2912.84	194.90	1573.00	2009.82	-63.04	1563.06	2495.76	79.46	1547.99	955.85	1748.63	73.07	352.11	1833.69	68.10	866.28
8.32000	2900.31	120.07	39.14	2878.65	112.82	42.10	2510.54	86.47	36.43	2509.58	84.54	88.70	3139.56	-42.97	56.39	3141.88	-27.33	61.05	1999.47	-89.74	33.29	3207.40	-40.67	105.11	2975.92	126.25	1200.97	0.00	0.00	0.00	2986.07	116.20	1585.16	2918.03	195.45	1572.26	2009.82	-63.04	1563.06	2495.76	79.46	1547.99	954.94	1748.78	72.82	352.36	1833.72	68.13	865.30
8.33000	2900.15	120.10	39.01	2878.62	112.89	42.01	2510.54	86.47	36.43	2509.58	84.54	88.70	3139.56	-42.97	56.39	3141.88	-27.33	61.05	1999.47	-89.74	33.29	3207.40	-40.67	105.11	2982.44	127.30	1200.34	0.00	0.00	0.00	2992.70	117.54	1584.57	2923.17	195.85	1571.54	2009.82	-63.04	1563.06	2495.76	79.46	1547.99	955.75	1748.94	72.92	352.91	1832.31	68.66	866.07
8.34000	2900.20	120.13	38.99	2878.59	112.96	41.91	2510.54	86.47	36.43	2509.58	84.54	88.70	3139.56	-42.97	56.39	3141.88	-27.33	61.05	1999.47	-89.74	33.29	3207.40	-40.67	105.11	2988.80	128.19	1199.78	0.00	0.00	0.00	2999.25	118.77	1583.94	2928.59	196.11	1570.80	2009.82	-63.04	1563.06	2495.76	79.46	1547.99	956.46	1747.64	73.59	353.31	1833.10	68.47	865.65
8.35000	2900.49	120.15	39.12	2878.67	113.00	41.85	2510.54	86.47	36.43	2509.58	84.54	88.70	3139.56	-42.97	56.39	3141.88	-27.33	61.05	1999.47	-89.74	33.29	3207.40	-40.67	105.11	2995.69	128.94	1199.13	0.00	0.00	0.00	3005.79	119.84	1583.30	2933.90	196.32	1570.07	2009.82	-63.04	1563.06	2495.76	79.46	1547.99	956.44	1749.02	73.19	352.56	1834.32	68.11	866.21
8.36000	2900.34	120.25	38.87	2878.72	113.09	41.77	2510.54	86.47	36.43	2509.58	84.54	88.70	3139.56	-42.97	56.39	3141.88	-27.33	61.05	1999.47	-89.74	33.29	3207.40	-40.67	105.11	3002.05	129.56	1198.66	0.00	0.00	0.00	3012.42	120.80	1582.68	2939.48	196.45	1569.37	2009.82	-63.04	1563.06	2495.76	79.46	1547.99	955.29	1748.39	73.06	353.36	1832.83	68.57	867.04
8.37000	2900.28	120.27	38.68	2878.88	113.17	41.69	2510.54	86.47	36.43	2509.58	84.54	88.70	3139.56	-42.97	56.39	3141.88	-27.33	61.05	1999.47	-89.74	33.29	3207.40	-40.67	105.11	3009.28	130.16	1198.16	0.00	0.00	0.00	3019.02	121.67	1582.29	2945.43	196.50	1568.82	2009.82	-63.04	1563.06	2495.76	79.46	1547.99	956.47	1748.29	73.31	353.30	1832.84	68.78	867.36
8.38000	2900.59	120.31	38.74	2878.83	113.28	41.44	2510.54	86.47	36.43	2509.58	84.54	88.70	3139.56	-42.97	56.39	3141.88	-27.33	61.05	1999.47	-89.74	33.29	3207.40	-40.67	105.11	3016.19	130.55	1197.89	0.00	0.00	0.00	3025.72	122.47	1582.27	2951.46	196.54	1568.62	2009.82	-63.04	1563.06	2495.76	79.46	1547.99	957.17	1748.46	73.44	353.87	1833.50	68.65	868.09
8.39000	2900.83	120.41	38.66	2878.93	113.34	41.29	2510.54	86.47	36.43	2509.58	84.54	88.70	3139.56	-42.97	56.39	3141.88	-27.33	61.05	1999.47	-89.74	33.29	3207.40	-40.67	105.11	3022.88	130.96	1197.84	0.00	0.00	0.00	3032.57	123.22	1582.63	2957.52	196.48	1568.81	2009.82	-63.04	1563.06	2495.76	79.46	1547.99	956.93	1748.46	73.39	354.74	1833.53	68.80	868.62
8.40000	2900.79	120.48	38.45	2879.18	113.45	41.19	2510.54	86.47	36.43	2509.58	84.54	88.70	3139.56	-42.97	56.39	3141.88	-27.33	61.05	1999.47	-89.74	33.29	3207.40	-40.67	105.11	3029.32	131.54	1198.14	0.00	0.00	0.00	3039.39	123.87	1583.22	2963.57	196.37	1569.22	2009.82	-63.04	1563.06	2495.76	79.46	1547.99	956.99	1749.14	73.24	352.99	1834.06	68.31	868.50
8.41000	2900.93	120.55	38.34	2879.39	113.62	41.08	2510.54	86.47	36.43	2509.58	84.54	88.70	3139.56	-42.97	56.39	3141.88	-27.33	61.05	1999.47	-89.74	33.29	3207.40	-40.67	105.11	3036.82	132.11	1198.62	0.00	0.00	0.00	3046.07	124.43	1583.87	2969.49	196.20	1569.80	2009.82	-63.04	1563.06	2495.76	79.46	1547.99	957.17	1748.61	73.42	354.38	1832.93	68.91	867.92
8.42000	2901.38	120.71	38.45	2879.61	113.77	40.97	2510.54	86.47	36.43	2509.58	84.54	88.70	3139.56	-42.97	56.39	3141.88	-27.33	61.05	1999.47	-89.74	33.29	3207.40	-40.67	105.11	3036.82	132.11	1198.62	0.00	0.00	0.00	3052.69	124.90	1584.67	2975.56	195.98	1570.54	2009.82	-63.04	1563.06	2495.76	79.46	1547.99	957.18	1748.44	73.62	354.01	1832.59	68.81	867.87
8.43000	2901.46	120.77	38.33	2879.96	113.91	41.00	2510.54	86.47	36.43	2509.58	84.54	88.70	3139.56	-42.97	56.39	3141.88	-27.33	61.05	1999.47	-89.74	33.29	3207.40	-40.67	105.11	3036.82	132.11	1198.62	0.00	0.00	0.00	3059.40	125.34	1585.75	2981.77	195.74	1571.57	2009.82	-63.04	1563.06	2495.76	79.46	1547.99	957.31	1748.66	73.43	353.81	1832.87	68.73	867.73
8.44000	2901.66	120.91	38.28	2879.90	114.01	40.82	2510.54	86.47	36.43	2509.58	84.54	88.70	3139.56	-42.97	56.39	3141.88	-27.33	61.05	1999.47	-89.74	33.29	3207.40	-40.67	105.11	3036.82	132.11	1198.62	0.00	0.00	0.00	3066.37	125.76	1587.14	2988.21	195.47	1572.91	2009.82	-63.04	1563.06	2495.76	79.46	1547.99	957.18	1747.76	73.77	352.87	1832.02	68.88	867.88
8.45000	2901.74	121.01	38.15	2880.18	114.10	40.88	2510.54	86.47	36.43	2509.58	84.54	88.70	3139.56	-42.97	56.39	3141.88	-27.33	61.05	1999.47	-89.74	33.29	3207.40	-40.67	105.11	3036.82	132.11	1198.62	0.00	0.00	0.00	3073.41	126.16	1588.65	2994.61	195.16	1574.44	2009.82	-63.04	1563.06	2495.76	79.46	1547.99	955.99	1747.84	73.36	354.60	1831.57	69.46	867.97
8.46000	2901.85	121.15	38.07	2880.15	114.22	40.76	2510.54	86.47	36.43	2509.58	84.54	88.70	3139.56	-42.97	56.39	3141.88	-27.33	61.05	1999.47	-89.74	33.29	3207.40	-40.67	105.11	3036.82	132.11	1198.62	0.00	0.00	0.00	3080.42	126.52	1590.11	3001.17	194.81	1575.95	2009.82	-63.04	1563.06	2495.76	79.46	1547.99	956.25	1747.44	73.57	354.23	1831.26	69.33	868.34
8.47000	2902.11	121.34	38.09	2880.33	114.29	40.73	2510.54	86.47	36.43	2509.58	84.54	88.70	3139.56	-42.97	56.39	3141.88	-27.33	61.05	1999.47	-89.74	33.29	3207.40	-40.67	105.11	3036.82	132.11	1198.62	0.00	0.00	0.00	3087.67	126.84	1591.49	3007.66	194.42	1577.44	2009.82	-63.04	1563.06	2495.76	79.46	1547.99	956.45	1747.86	73.51	353.83	1832.45	68.73	867.78
8.48000	2902.21	121.41	37.91	2880.59	114.35	40.76	2510.54	86.47	36.43	2509.58	84.54	88.70	3139.56	-42.97	56.39	3141.88	-27.33	61.05	1999.47	-89.74	33.29	3207.40	-40.67	105.11	3036.82	132.11	1198.62	0.00	0.00	0.00	3094.82	127.15	1592.80	3014.52	194.06	1578.74	2009.82	-63.04	1563.06	2495.76	79.46	1547.99	956.58	1747.82	73.70	354.17	1833.27	68.68	867.33
8.49000	2902.51	121.56	37.91	2880.90	114.41	40.77	2510.54	86.47	36.43	2509.58	84.54	88.70	3139.56	-42.97	56.39	3141.88	-27.33	61.05	1999.47	-89.74	33.29	3207.40	-40.67	105.11	3036.82	132.11	1198.62	0.00	0.00	0.00	3101.48	127.44	1594.11	3014.52	194.06	1578.74	2009.82	-63.04	1563.06	2495.76	79.46	1547.99	955.98	1749.03	73.07	355.57	1831.17	69.62	866.76
8.50000	2902.59	121.67	37.77	2881.18	114.46	40.78	2510.54	86.47	36.43	2509.58	84.54	88.70	3139.56	-42.97	56.39	3141.88	-27.33	61.05	1999.47	-89.74	33.29	3207.40	-40.67	105.11	3036.82	132.11	1198.62	0.00	0.00	0.00	3108.04	127.73	1595.40	3014.52	194.06	1578.74	2009.82	-63.04	1563.06	2495.76	79.46	1547.99	956.38	1748.90	73.23	353.67	1830.27	69.40	866.64
8.51000	2903.01	121.78	37.84	2881.47	114.46	40.81	2510.54	86.47	36.43	2509.58	84.54	88.70	3139.56	-42.97	56.39	3141.88	-27.33	61.05	1999.47	-89.74	33.29	3207.40	-40.67	105.11	3036.82	132.11	1198.62	0.00	0.00	0.00	3114.91	128.04	1596.67	3014.52	194.06	1578.74	2009.82	-63.04	1563.06	2495.76	79.46	1547.99	956.31	1750.78	72.62	352.97	1833.27	68.35	867.45
8.52000	2902.96	121.93	37.61	2881.66	114.41	40.77	2510.54	86.47	36.43	2509.58	84.54	88.70	3139.56	-42.97	56.39	3141.88	-27.33	61.05	1999.47	-89.74	33.29	3207.40	-40.67	105.11	3036.82	132.11	1198.62	0.00	0.00	0.00	3121.49	128.35	1597.83	3014.52	194.06	1578.74	2009.82	-63.04	1563.06	2495.76	79.46	1547.99	955.22	1749.97	72.64	355.04	1832.68	68.93	867.19
8.53000	2903.33	122.05	37.70	2881.97	114.36	40.82	2510.54	86.47	36.43	2509.58	84.54	88.70	3139.56	-42.97	56.39	3141.88	-27.33	61.05	1999.47	-89.74	33.29	3207.40	-40.67	105.11	3036.82	132.11	1198.62	0.00	0.00	0.00	3127.85	128.69	1598.89	3014.52	194.06	1578.74	2009.82	-63.04	1563.06	2495.76	79.46	1547.99	955.94	1748.98	73.15	354.29	1832.15	69.16	867.60
8.54000	2903.44	122.16	37.53	2882.25	114.31	40.88	2510.54	86.47	36.43	2509.58	84.54	88.70	3139.56	-42.97	56.39	3141.88	-27.33	61.05	1999.47	-89.74	33.29	3207.40	-40.67	105.11	3036.82	132.11	1198.62	0.00	0.00	0.00	3134.49	129.02	1599.82	3014.52	194.06	1578.74	2009.82	-63.04	1563.06	2495.76	79.46	1547.99	956.44	1749.33	73.09	352.76	1832.26	68.66	866.69
8.55000	2903.72	122.29	37.53	2882.64	114.24	41.00	2510.54	86.47	36.43	2509.58	84.54	88.70	3139.56	-42.97	56.39	3141.88	-27.33	61.05	1999.47	-89.74	33.29	3207.40	-40.67	105.11	3036.82	132.11	1198.62	0.00	0.00	0.00	3141.26	129.34	1600.64	3014.52	194.06	1578.74	2009.82	-63.04	1563.06	2495.76	79.46	1547.99	956.38	1748.13	73.52	352.86	1833.55	68.35	866.79
8.56000	2904.25	122.44	37.68	2882.97	114.17	41.08	2510.54	86.47	36.43	2509.58	84.54	88.70	3139.56	-42.97	56.39	3141.88	-27.33	61.05	1999.47	-89.74	33.29	3207.40	-40.67	105.11	3036.82	132.11	1198.62	0.00	0.00	0.00	3147.77	129.67	1601.33	3014.52	194.06	1578.74	2009.82	-63.04	1563.06	2495.76	79.46	1547.99	956.15	1747.96	73.56	354.48	1831.52	69.17	866.36
8.57000	2904.35	122.55	37.52	2883.23	114.15	41.07	2510.54	86.47	36.43	2509.58	84.54	88.70	3139.56	-42.97	56.39	3141.88	-27.33	61.05	1999.47	-89.74	33.29	3207.40	-40.67	105.11	3036.82	132.11	1198.62	0.00	0.00	0.00	3154.29	129.98	1601.93	3014.52	194.06	1578.74	2009.82	-63.04	1563.06	2495.76	79.46	1547.99	955.74	1749.01	73.10	354.35	1831.63	69.22	865.25
8.58000	2904.68	122.77	37.55	2883.74	114.14	41.17	2510.54	86.47	36.43	2509.58	84.54	88.70	3139.56	-42.97	56.39	3141.88	-27.33	61.05	1999.47	-89.74	33.29	3207.40	-40.67	105.11	3036.82	132.11	1198.62	0.00	0.00	0.00	3160.98	130.28	1602.46	3014.52	194.06	1578.74	2009.82	-63.04	1563.06	2495.76	79.46	1547.99	957.84	1748.29	73.64	354.79	1831.96	69.13	866.14
8.59000	2905.05	122.97	37.53	2884.29	114.17	41.30	2510.54	86.47	36.43	2509.58	84.54	88.70	3139.56	-42.97	56.39	3141.88	-27.33	61.05	1999.47	-89.74	33.29	3207.40	-40.67	105.11	3036.82	132.11	1198.62	0.00	0.00	0.00	3167.75	130.58	1602.95	3014.52	194.06	1578.74	2009.82	-63.04	1563.06	2495.76	79.46	1547.99	956.35	1747.71	73.72	355.69	1834.06	68.65	868.04
8.60000	2905.46	123.31	37.49	2885.00	114.32	41.43	2510.54	86.47	36.43	2509.58	84.54	88.70	3139.56	-42.97	56.39	3141.88	-27.33	61.05	1999.47	-89.74	33.29	3207.40	-40.67	105.11	3036.82	132.11	1198.62	0.00	0.00	0.00	3174.43	130.87	1603.39	3014.52	194.06	1578.74	2009.82	-63.04	1563.06	2495.76	79.46	1547.99	954.85	1749.10	72.95	355.97	1831.53	69.46	868.35
8.61000	2905.82	123.75	37.33	2885.85	114.52	41.55	2510.54	86.47	36.43	2509.58	84.54	88.70	3139.56	-42.97	56.39	3141.88	-27.33	61.05	1999.47	-89.74	33.29	3207.40	-40.67	105.11	3036.82	132.11	1198.62	0.00	0.00	0.00	3181.07	131.17	1603.77	3014.52	194.06	1578.74	2009.82	-63.04	1563.06	2495.76	79.46	1547.99	953.42	1748.21	72.95	356.01	1831.43	69.44	866.94
8.62000	2906.72	124.32	37.27	2886.95	114.83	41.74	2510.54	86.47	36.43	2509.58	84.54	88.70	3139.56	-42.97	56.39	3141.88	-27.33	61.05	1999.47	-89.74	33.29	3207.40	-40.67	105.11	3036.82	132.11	1198.62	0.00	0.00	0.00	3185.93	131.36	1604.06	3014.52	194.06	1578.74	2009.82	-63.04	1563.06	2495.76	79.46	1547.99	954.16	1748.51	72.97	356.33	1831.97	69.33	866.53
8.63000	2907.57	125.00	37.03	2888.23	115.24	41.90	2510.54	86.47	36.43	2509.58	84.54	88.70	3139.56	-42.97	56.39	3141.88	-27.33	61.05	1999.47	-89.74	33.29	3207.40	-40.67	105.11	3036.82	132.11	1198.62	0.00	0.00	0.00	3193.35	131.73	1604.31	3014.52	194.06	1578.74	2009.82	-63.04	1563.06	2495.76	79.46	1547.99	954.64	1748.73	72.98	355.61	1830.70	69.70	865.75
8.64000	2908.78	125.82	36.84	2889.92	115.72	42.22	2510.54	86.47	36.43	2509.58	84.54	88.70	3139.56	-42.97	56.39	3141.88	-27.33	61.05	1999.47	-89.74	33.29	3207.40	-40.67	105.11	3036.82	132.11	1198.62	0.00	0.00	0.00	3200.91	132.12	1604.55	3014.52	194.06	1578.74	2009.82	-63.04	1563.06	2495.76	79.46	1547.99	954.52	1749.79	72.47	356.11	1833.13	69.24	865.08
8.65000	2909.96	126.67	36.51	2891.82	116.32	42.53	2510.54	86.47	36.43	2509.58	84.54	88.70	3139.56	-42.97	56.39	3141.88	-27.33	61.05	1999.47	-89.74	33.29	3207.40	-40.67	105.11	3036.82	132.11	1198.62	0.00	0.00	0.00	3208.10	132.44	1604.82	3014.52	194.06	1578.74	2009.82	-63.04	1563.06	2495.76	79.46	1547.99	955.24	1748.81	72.82	355.40	1831.65	69.33	865.68
8.66000	2911.48	127.72	36.16	2894.13	117.02	43.06	2510.54	86.47	36.43	2509.58	84.54	88.70	3139.56	-42.97	56.39	3141.88	-27.33	61.05	1999.47	-89.74	33.29	3207.40	-40.67	105.11	3036.82	132.11	1198.62	0.00	0.00	0.00	3213.04	132.61	1604.97	3014.52	194.06	1578.74	2009.82	-63.04	1563.06	2495.76	79.46	1547.99	955.19	1749.53	72.79	354.69	1832.01	69.17	866.10
8.67000	2912.96	128.99	35.63	2896.53	117.89	43.61	2510.54	86.47	36.43	2509.58	84.54	88.70	3139.56	-42.97	56.39	3141.88	-27.33	61.05	1999.47	-89.74	33.29	3207.40	-40.67	105.11	3036.82	132.11	1198.62	0.00	0.00	0.00	3216.57	132.72	1605.01	3014.52	194.06	1578.74	2009.82	-63.04	1563.06	2495.76	79.46	1547.99	955.63	1748.72	73.05	354.42	1832.63	68.86	865.68
8.68000	2914.78	130.56	35.18	2899.32	119.03	44.34	2510.54	86.47	36.43	2509.58	84.54	88.70	3139.56	-42.97	56.39	3141.88	-27.33	61.05	1999.47	-89.74	33.29	3207.40	-40.67	105.11	3036.82	132.11	1198.62	0.00	0.00	0.00	3219.54	132.86	1604.96	3014.52	194.06	1578.74	2009.82	-63.04	1563.06	2495.76	79.46	1547.99	954.84	1748.60	72.91	354.14	1832.26	68.95	865.91
8.69000	2916.69	132.31	34.60	2902.53	120.51	45.26	2510.54	86.47	36.43	2509.58	84.54	88.70	3139.56	-42.97	56.39	3141.88	-27.33	61.05	1999.47	-89.74	33.29	3207.40	-40.67	105.11	3036.82	132.11	1198.62	0.00	0.00	0.00	3222.81	133.09	1604.82	3014.52	194.06	1578.74	2009.82	-63.04	1563.06	2495.76	79.46	1547.99	954.85	1749.03	72.85	356.83	1831.40	69.53	865.91
8.70000	2918.67	134.34	33.93	2905.85	122.37	46.23	2510.54	86.47	36.43	2509.58	84.54	88.70	3139.56	-42.97	56.39	3141.88	-27.33	61.05	1999.47	-89.74	33.29	3207.40	-40.67	105.11	3036.82	132.11	1198.62	0.00	0.00	0.00	3227.21	133.51	1604.62	3014.52	194.06	1578.74	2009.82	-63.04	1563.06	2495.76	79.46	1547.99	955.57	1749.97	72.78	355.07	1832.81	68.75	866.14
8.71000	2920.70	136.68	33.16	2909.51	124.59	47.42	2510.54	86.47	36.43	2509.58	84.54	88.70	3139.56	-42.97	56.39	3141.88	-27.33	61.05	1999.47	-89.74	33.29	3207.40	-40.67	105.11	3036.82	132.11	1198.62	0.00	0.00	0.00	3233.60	134.20	1604.35	3014.52	194.06	1578.74	2009.82	-63.04	1563.06	2495.76	79.46	1547.99	954.99	1749.48	72.79	355.04	1831.69	69.14	865.91
8.72000	2922.87	139.46	32.40	2913.02	127.45	48.97	2510.54	86.47	36.43	2509.58	84.54	88.70	3139.56	-42.97	56.39	3141.88	-27.33	61.05	1999.47	-89.74	33.29	3207.40	-40.67	105.11	3036.82	132.11	1198.62	0.00	0.00	0.00	3242.83	135.24	1604.05	3014.52	194.06	1578.74	2009.82	-63.04	1563.06	2495.76	79.46	1547.99	954.87	1749.77	72.48	354.31	1832.25	69.01	864.66
8.73000	2925.22	142.58	32.16	2916.33	130.69	50.86	2510.54	86.47	36.43	2509.58	84.54	88.70	3139.56	-42.97	56.39	3141.88	-27.33	61.05	1999.47	-89.74	33.29	3207.40	-40.67	105.11	3036.82	132.11	1198.62	0.00	0.00	0.00	3256.20	136.48	1603.77	3014.52	194.06	1578.74	2009.82	-63.04	1563.06	2495.76	79.46	1547.99	955.15	1748.99	72.94	356.04	1831.79	69.41	865.23
8.74000	2927.76	147.20	33.75	2920.29	135.00	53.24	2510.54	86.47	36.43	2509.58	84.54	88.70	3139.56	-42.97	56.39	3141.88	-27.33	61.05	1999.47	-89.74	33.29	3207.40	-40.67	105.11	3036.82	132.11	1198.62	0.00	0.00	0.00	3261.94	137.26	1603.55	3014.52	194.06	1578.74	2009.82	-63.04	1563.06	2495.76	79.46	1547.99	955.14	1748.95	72.84	357.56	1830.65	69.98	864.39
8.75000	2930.52	154.39	37.14	2923.96	141.27	56.23	2510.54	86.47	36.43	2509.58	84.54	88.70	3139.56	-42.97	56.39	3141.88	-27.33	61.05	1999.47	-89.74	33.29	3207.40	-40.67	105.11	3036.82	132.11	1198.62	0.00	0.00	0.00	3267.57	138.12	1603.29	3014.52	194.06	1578.74	2009.82	-63.04	1563.06	2495.76	79.46	1547.99	956.49	1749.37	72.93	356.63	1831.79	69.30	864.99
8.76000	2933.27	162.97	41.51	2927.73	148.88	60.14	2510.54	86.47	36.43	2509.58	84.54	88.70	3139.56	-42.97	56.39	3141.88	-27.33	61.05	1999.47	-89.74	33.29	3207.40	-40.67	105.11	3036.82	132.11	1198.62	0.00	0.00	0.00	3272.95	139.05	1603.01	3014.52	194.06	1578.74	2009.82	-63.04	1563.06	2495.76	79.46	1547.99	954.73	1749.20	72.93	356.54	1831.97	69.39	866.09
8.77000	2936.55	172.36	46.13	2931.59	157.31	63.95	2510.54	86.47	36.43	2509.58	84.54	88.70	3139.56	-42.97	56.39	3141.88	-27.33	61.05	1999.47	-89.74	33.29	3207.40	-40.67	105.11	3036.82	132.11	1198.62	0.00	0.00	0.00	3278.25	140.03	1602.72	3014.52	194.06	1578.74	2009.82	-63.04	1563.06	2495.76	79.46	1547.99	954.14	1748.09	72.98	356.03	1832.03	69.45	866.94
8.78000	2939.88	181.77	50.01	2935.58	165.77	67.10	2510.54	86.47	36.43	2509.58	84.54	88.70	3139.56	-42.97	56.39	3141.88	-27.33	61.05	1999.47	-89.74	33.29	3207.40	-40.67	105.11	3036.82	132.11	1198.62	0.00	0.00	0.00	3283.40	141.08	1602.42	3014.52	194.06	1578.74	2009.82	-63.04	1563.06	2495.76	79.46	1547.99	955.25	1749.27	72.76	354.67	1831.59	69.34	865.71
8.79000	2943.30	191.05	52.80	2939.84	174.16	69.44	2510.54	86.47	36.43	2509.58	84.54	88.70	3139.56	-42.97	56.39	3141.88	-27.33	61.05	1999.47	-89.74	33.29	3207.40	-40.67	105.11	3036.82	132.11	1198.62	0.00	0.00	0.00	3288.46	142.21	1602.14	3014.52	194.06	1578.74	2009.82	-63.04	1563.06	2495.76	79.46	1547.99	956.11	1748.61	73.33	354.46	1831.36	69.36	866.25
8.80000	2946.99	200.32	54.76	2944.22	182.82	70.88	2510.54	86.47	36.43	2509.58	84.54	88.70	3139.56	-42.97	56.39	3141.88	-27.33	61.05	1999.47	-89.74	33.29	3207.40	-40.67	105.11	3036.82	132.11	1198.62	0.00	0.00	0.00	3293.21	143.48	1601.86	3014.52	194.06	1578.74	2009.82	-63.04	1563.06	2495.76	79.46	1547.99	955.29	1748.96	72.90	354.74	1832.09	69.27	866.04
8.81000	2950.67	209.82	56.05	2948.61	191.90	71.74	2510.54	86.47	36.43	2509.58	84.54	88.70	3139.56	-42.97	56.39	3141.88	-27.33	61.05	1999.47	-89.74	33.29	3207.40	-40.67	105.11	3036.82	132.11	1198.62	0.00	0.00	0.00	3297.61	144.89	1601.59	3014.52	194.06	1578.74	2009.82	-63.04	1563.06	2495.76	79.46	1547.99	954.64	1751.11	72.36	354.34	1832.93	68.84	865.08
8.82000	2954.20	219.93	56.76	2953.01	201.62	72.19	2510.54	86.47	36.43	2509.58	84.54	88.70	3139.56	-42.97	56.39	3141.88	-27.33	61.05	1999.47	-89.74	33.29	3207.40	-40.67	105.11	3036.82	132.11	1198.62	0.00	0.00	0.00	3301.74	146.41	1601.35	3014.52	194.06	1578.74	2009.82	-63.04	1563.06	2495.76	79.46	1547.99	955.50	1749.04	73.24	354.71	1834.01	68.52	866.28
8.83000	2957.81	230.77	57.07	2957.16	211.92	72.07	2510.54	86.47	36.43	2509.58	84.54	88.70	3139.56	-42.97	56.39	3141.88	-27.33	61.05	1999.47	-89.74	33.29	3207.40	-40.67	105.11	3036.82	132.11	1198.62	0.00	0.00	0.00	3305.66	148.02	1601.12	3014.52	194.06	1578.74	2009.82	-63.04	1563.06	2495.76	79.46	1547.99	955.79	1747.41	73.52	355.25	1833.68	68.67	865.33
8.84000	2961.79	242.05	57.04	2961.47	222.78	71.52	2510.54	86.47	36.43	2509.58	84.54	88.70	3139.56	-42.97	56.39	3141.88	-27.33	61.05	1999.47	-89.74	33.29	3207.40	-40.67	105.11	3036.82	132.11	1198.62	0.00	0.00	0.00	3309.51	149.68	1600.88	3014.52	194.06	1578.74	2009.82	-63.04	1563.06	2495.76	79.46	1547.99	954.82	1747.73	73.21	355.38	1833.48	68.78	865.34
8.85000	2965.98	253.78	56.42	2966.25	234.34	70.73	2510.54	86.47	36.43	2509.58	84.54	88.70	3139.56	-42.97	56.39	3141.88	-27.33	61.05	1999.47	-89.74	33.29	3207.40	-40.67	105.11	3036.82	132.11	1198.62	0.00	0.00	0.00	3313.32	151.40	1600.63	3014.52	194.06	1578.74	2009.82	-63.04	1563.06	2495.76	79.46	1547.99	953.89	1750.25	72.31	355.93	1831.92	69.26	864.61
8.86000	2971.12	266.03	55.72	2971.43	246.36	69.70	2510.54	86.47	36.43	2509.58	84.54	88.70	3139.56	-42.97	56.39	3141.88	-27.33	61.05	1999.47	-89.74	33.29	3207.40	-40.67	105.11	3036.82	132.11	1198.62	0.00	0.00	0.00	3317.05	153.26	1600.36	3014.52	194.06	1578.74	2009.82	-63.04	1563.06	2495.76	79.46	1547.99	954.85	1748.73	72.89	355.76	1831.48	69.57	865.52
8.87000	2976.87	279.18	55.01	2976.93	259.14	68.53	2510.54	86.47	36.43	2509.58	84.54	88.70	3139.56	-42.97	56.39	3141.88	-27.33	61.05	1999.47	-89.74	33.29	3207.40	-40.67	105.11	3036.82	132.11	1198.62	0.00	0.00	0.00	3320.62	155.32	1600.05	3014.52	194.06	1578.74	2009.82	-63.04	1563.06	2495.76	79.46	1547.99	954.73	1749.41	72.66	356.60	1832.45	69.40	866.31
8.88000	2983.21	293.30	54.67	2982.86	272.68	67.59	2510.54	86.47	36.43	2509.58	84.54	88.70	3139.56	-42.97	56.39	3141.88	-27.33	61.05	1999.47	-89.74	33.29	3207.40	-40.67	105.11	3036.82	132.11	1198.62	0.00	0.00	0.00	3324.02	157.57	1599.68	3014.52	194.06	1578.74	2009.82	-63.04	1563.06	2495.76	79.46	1547.99	954.46	1748.73	72.95	357.69	1832.17	69.66	865.42
8.89000	2990.01	308.11	54.85	2988.96	287.19	66.97	2510.54	86.47	36.43	2509.58	84.54	88.70	3139.56	-42.97	56.39	3141.88	-27.33	61.05	1999.47	-89.74	33.29	3207.40	-40.67	105.11	3036.82	132.11	1198.62	0.00	0.00	0.00	3327.21	159.95	1599.29	3014.52	194.06	1578.74	2009.82	-63.04	1563.06	2495.76	79.46	1547.99	955.17	1747.44	73.66	357.15	1831.16	69.78	865.73
8.90000	2996.83	323.71	55.26	2995.39	302.30	66.69	2510.54	86.47	36.43	2509.58	84.54	88.70	3139.56	-42.97	56.39	3141.88	-27.33	61.05	1999.47	-89.74	33.29	3207.40	-40.67	105.11	3036.82	132.11	1198.62	0.00	0.00	0.00	3330.16	162.36	1598.85	3014.52	194.06	1578.74	2009.82	-63.04	1563.06	2495.76	79.46	1547.99	954.41	1749.10	72.80	354.47	1832.34	68.94	865.78
8.91000	3003.57	339.81	55.85	3001.63	318.00	66.56	2510.54	86.47	36.43	2509.58	84.54	88.70	3139.56	-42.97	56.39	3141.88	-27.33	61.05	1999.47	-89.74	33.29	3207.40	-40.67	105.11	3036.82	132.11	1198.62	0.00	0.00	0.00	3330.16	162.36	1598.85	3014.52	194.06	1578.74	2009.82	-63.04	1563.06	2495.76	79.46	1547.99	955.36	1750.13	72.63	355.04	1830.87	69.55	865.78
8.92000	3010.44	356.26	56.88	3007.90	334.17	66.74	2510.54	86.47	36.43	2509.58	84.54	88.70	3139.56	-42.97	56.39	3141.88	-27.33	61.05	1999.47	-89.74	33.29	3207.40	-40.67	105.11	3036.82	132.11	1198.62	0.00	0.00	0.00	3330.16	162.36	1598.85	3014.52	194.06	1578.74	2009.82	-63.04	1563.06	2495.76	79.46	1547.99	954.16	1748.96	72.70	356.05	1830.62	69.79	865.65
8.93000	3017.17	373.30	58.33	3013.88	350.88	67.23	2510.54	86.47	36.43	2509.58	84.54	88.70	3139.56	-42.97	56.39	3141.88	-27.33	61.05	1999.47	-89.74	33.29	3207.40	-40.67	105.11	3036.82	132.11	1198.62	0.00	0.00	0.00	3330.16	162.36	1598.85	3014.52	194.06	1578.74	2009.82	-63.04	1563.06	2495.76	79.46	1547.99	954.78	1749.53	72.60	356.19	1831.88	69.37	866.29
8.94000	3023.41	390.86	60.15	3019.38	368.10	67.93	2510.54	86.47	36.43	2509.58	84.54	88.70	3139.56	-42.97	56.39	3141.88	-27.33	61.05	1999.47	-89.74	33.29	3207.40	-40.67	105.11	3036.82	132.11	1198.62	0.00	0.00	0.00	3330.16	162.36	1598.85	3014.52	194.06	1578.74	2009.82	-63.04	1563.06	2495.76	79.46	1547.99	954.45	1749.59	72.50	356.21	1831.91	69.54	866.00
8.95000	3029.06	408.89	62.32	3025.02	385.64	69.28	2510.54	86.47	36.43	2509.58	84.54	88.70	3139.56	-42.97	56.39	3141.88	-27.33	61.05	1999.47	-89.74	33.29	3207.40	-40.67	105.11	3036.82	132.11	1198.62	0.00	0.00	0.00	3330.16	162.36	1598.85	3014.52	194.06	1578.74	2009.82	-63.04	1563.06	2495.76	79.46	1547.99	954.92	1748.95	72.74	356.18	1833.25	69.16	866.64
8.96000	3034.42	426.97	64.93	3030.45	403.60	71.14	2510.54	86.47	36.43	2509.58	84.54	88.70	3139.56	-42.97	56.39	3141.88	-27.33	61.05	1999.47	-89.74	33.29	3207.40	-40.67	105.11	3036.82	132.11	1198.62	0.00	0.00	0.00	3330.16	162.36	1598.85	3014.52	194.06	1578.74	2009.82	-63.04	1563.06	2495.76	79.46	1547.99	953.89	1749.79	72.30	357.17	1833.15	69.22	866.41
8.97000	3039.27	445.36	67.89	3035.57	421.66	73.40	2510.54	86.47	36.43	2509.58	84.54	88.70	3139.56	-42.97	56.39	3141.88	-27.33	61.05	1999.47	-89.74	33.29	3207.40	-40.67	105.11	3036.82	132.11	1198.62	0.00	0.00	0.00	3330.16	162.36	1598.85	3014.52	194.06	1578.74	2009.82	-63.04	1563.06	2495.76	79.46	1547.99	953.58	1748.23	72.78	356.70	1831.84	69.54	866.78
8.98000	3044.20	463.72	71.69	3040.62	439.54	76.34	2510.54	86.47	36.43	2509.58	84.54	88.70	3139.56	-42.97	56.39	3141.88	-27.33	61.05	1999.47	-89.74	33.29	3207.40	-40.67	105.11	3036.82	132.11	1198.62	0.00	0.00	0.00	3330.16	162.36	1598.85	3014.52	194.06	1578.74	2009.82	-63.04	1563.06	2495.76	79.46	1547.99	953.97	1748.53	72.95	356.76	1832.07	69.64	867.07
8.99000	3049.47	481.43	76.57	3045.72	457.45	80.15	2510.54	86.47	36.43	2509.58	84.54	88.70	3139.56	-42.97	56.39	3141.88	-27.33	61.05	1999.47	-89.74	33.29	3207.40	-40.67	105.11	3036.82	132.11	1198.62	0.00	0.00	0.00	3330.16	162.36	1598.85	3014.52	194.06	1578.74	2009.82	-63.04	1563.06	2495.76	79.46	1547.99	953.80	1749.84	72.34	356.53	1831.31	69.82	866.95
9.00000	3054.58	498.97	82.13	3050.68	474.64	84.61	2510.54	86.47	36.43	2509.58	84.54	88.70	3139.56	-42.97	56.39	3141.88	-27.33	61.05	1999.47	-89.74	33.29	3207.40	-40.67	105.11	3036.82	132.11	1198.62	0.00	0.00	0.00	3330.16	162.36	1598.85	3014.52	194.06	1578.74	2009.82	-63.04	1563.06	2495.76	79.46	1547.99	954.95	1748.29	73.06	356.20	1831.01	69.81	866.14
9.01000	3060.04	515.29	88.45	3056.15	491.33	89.94	2510.54	86.47	36.43	2509.58	84.54	88.70	3139.56	-42.97	56.39	3141.88	-27.33	61.05	1999.47	-89.74	33.29	3207.40	-40.67	105.11	3036.82	132.11	1198.62	0.00	0.00	0.00	3330.16	162.36	1598.85	3014.52	194.06	1578.74	2009.82	-63.04	1563.06	2495.76	79.46	1547.99	955.29	1748.32	72.97	356.43	1832.20	69.60	867.68
9.02000	3065.54	530.94	95.06	3061.81	507.06	95.77	2510.54	86.47	36.43	2509.58	84.54	88.70	3139.56	-42.97	56.39	3141.88	-27.33	61.05	1999.47	-89.74	33.29	3207.40	-40.67	105.11	3036.82	132.11	1198.62	0.00	0.00	0.00	3330.16	162.36	1598.85	3014.52	194.06	1578.74	2009.82	-63.04	1563.06	2495.76	79.46	1547.99	954.80	1747.77	73.06	354.69	1832.65	69.21	866.71
9.03000	3065.54	530.94	95.06	3061.81	507.06	95.77	2510.54	86.47	36.43	2509.58	84.54	88.70	3139.56	-42.97	56.39	3141.88	-27.33	61.05	1999.47	-89.74	33.29	3207.40	-40.67	105.11	3036.82	132.11	1198.62	0.00	0.00	0.00	3330.16	162.36	1598.85	3014.52	194.06	1578.74	2009.82	-63.04	1563.06	2495.76	79.46	1547.99	954.80	1747.77	73.06	354.69	1832.65	69.21	866.71
[truncated: 35 more columns]
