# Supplementary material for: The impact of mobile phone use on where we look and how we walk when negotiating floor based obstacles
Source: PLoS One. 2017 Jun 30;12(6):e0179802. doi: 10.1371/journal.pone.0179802 (PMC5493336; doi:10.1371/journal.pone.0179802)
Supplement: S1 File — (ZIP) [file pone.0179802.s001.zip › Gait/PP12/BD no obs write 1.txt]

CODAmotion Analysis Text
Codamotion Analysis Text Save of: BD no obs write 1.mdf
Time	Markers
Time	1:LTOE.X	1:LTOE.Y	1:LTOE.Z	2:L2nd.X	2:L2nd.Y	2:L2nd.Z	3:LHEE.X	3:LHEE.Y	3:LHEE.Z	4:LANK.X	4:LANK.Y	4:LANK.Z	5:RTOE.X	5:RTOE.Y	5:RTOE.Z	6:R2nd.X	6:R2nd.Y	6:R2nd.Z	7:RHEE.X	7:RHEE.Y	7:RHEE.Z	8:RANK.X	8:RANK.Y	8:RANK.Z	9:STRN.X	9:STRN.Y	9:STRN.Z	10:Marker 10.X	10:Marker 10.Y	10:Marker 10.Z	11:FRHD.X	11:FRHD.Y	11:FRHD.Z	12:FLHD.X	12:FLHD.Y	12:FLHD.Z	13:BRHD.X	13:BRHD.Y	13:BRHD.Z	14:BLHD.X	14:BLHD.Y	14:BLHD.Z	15:BLSTEP.X	15:BLSTEP.Y	15:BLSTEP.Z	16:FLSTEP.X	16:FLSTEP.Y	16:FLSTEP.Z	17:BRSTEP.X
(s)	(mm)	(mm)	(mm)	(mm)	(mm)	(mm)	(mm)	(mm)	(mm)	(mm)	(mm)	(mm)	(mm)	(mm)	(mm)	(mm)	(mm)	(mm)	(mm)	(mm)	(mm)	(mm)	(mm)	(mm)	(mm)	(mm)	(mm)	(mm)	(mm)	(mm)	(mm)	(mm)	(mm)	(mm)	(mm)	(mm)	(mm)	(mm)	(mm)	(mm)	(mm)	(mm)	(mm)	(mm)	(mm)	(mm)	(mm)	(mm)	(mm)
0.00000	-3909.54	99.55	0.04	-3851.61	87.03	14.95	-1498.03	110.42	66.75	-1507.64	105.92	121.74	-3379.91	61.44	21.47	-3435.43	66.39	23.92	-3852.91	267.27	-11.81	-3882.16	266.71	23.13	-2401.91	18.66	1198.48	0.00	0.00	0.00	-3870.21	177.96	1557.34	-2978.23	151.84	1553.60	-3791.58	187.51	1541.11	-3800.00	76.76	1534.46	354.49	1090.08	72.97	955.64	1030.75	73.30	414.31
0.01000	-3909.54	99.55	0.04	-3851.61	87.03	14.95	-1498.03	110.42	66.75	-1507.64	105.92	121.74	-3379.91	61.44	21.47	-3435.43	66.39	23.92	-3765.47	267.07	3.21	-3790.97	266.33	38.91	-2401.91	18.66	1198.48	0.00	0.00	0.00	-3870.21	177.96	1557.34	-2978.23	151.84	1553.60	-3801.84	186.39	1541.26	-3820.13	77.43	1534.59	354.22	1090.19	72.90	955.31	1030.87	73.33	414.26
0.02000	-3909.54	99.55	0.04	-3851.61	87.03	14.95	-1498.03	110.42	66.75	-1507.64	105.92	121.74	-3379.91	61.44	21.47	-3435.43	66.39	23.92	-3792.30	267.44	-1.23	-3780.99	265.42	41.16	-2401.91	18.66	1198.48	0.00	0.00	0.00	-3870.21	177.96	1557.34	-2978.23	151.84	1553.60	-3807.72	185.51	1541.68	-3792.50	77.27	1533.63	353.40	1090.32	72.72	955.01	1031.06	73.23	414.20
0.03000	-3909.54	99.55	0.04	-3851.61	87.03	14.95	-1498.03	110.42	66.75	-1507.64	105.92	121.74	-3379.91	61.44	21.47	-3435.43	66.39	23.92	-3776.81	267.96	0.72	-3790.52	267.17	38.42	-2401.91	18.66	1198.48	0.00	0.00	0.00	-3870.21	177.96	1557.34	-2978.23	151.84	1553.60	-3804.18	185.28	1541.60	-3791.94	75.93	1534.22	353.34	1091.11	72.57	954.86	1030.83	73.18	414.11
0.04000	-3909.54	99.55	0.04	-3851.61	87.03	14.95	-1498.03	110.42	66.75	-1507.64	105.92	121.74	-3379.91	61.44	21.47	-3435.43	66.39	23.92	-3762.54	267.65	3.80	-3775.46	268.05	41.90	-2401.91	18.66	1198.48	0.00	0.00	0.00	-3870.21	177.96	1557.34	-2978.23	151.84	1553.60	-3801.20	184.57	1541.27	-3787.95	76.57	1533.76	355.39	1090.44	73.22	955.24	1031.17	73.13	415.24
0.05000	-3909.54	99.55	0.04	-3851.61	87.03	14.95	-1498.03	110.42	66.75	-1507.64	105.92	121.74	-3379.91	61.44	21.47	-3435.43	66.39	23.92	-3759.60	268.83	4.00	-3780.67	267.86	40.25	-2401.91	18.66	1198.48	0.00	0.00	0.00	-3870.21	177.96	1557.34	-2978.23	151.84	1553.60	-3812.67	183.95	1541.66	-3805.19	75.62	1534.56	354.77	1090.85	72.93	955.60	1031.12	73.25	413.77
0.06000	-3909.54	99.55	0.04	-3851.61	87.03	14.95	-1498.03	110.42	66.75	-1507.64	105.92	121.74	-3379.91	61.44	21.47	-3435.43	66.39	23.92	-3749.20	266.89	5.96	-3779.31	267.07	40.80	-2401.91	18.66	1198.48	0.00	0.00	0.00	-3870.21	177.96	1557.34	-2978.23	151.84	1553.60	-3809.58	183.62	1541.34	-3795.87	74.27	1534.08	355.47	1090.42	73.25	955.35	1030.98	73.27	413.65
0.07000	-3909.54	99.55	0.04	-3851.61	87.03	14.95	-1498.03	110.42	66.75	-1507.64	105.92	121.74	-3379.91	61.44	21.47	-3435.43	66.39	23.92	-3775.91	268.14	0.67	-3782.17	268.44	39.48	-2401.91	18.66	1198.48	0.00	0.00	0.00	-3870.21	177.96	1557.34	-2978.23	151.84	1553.60	-3799.72	182.18	1541.35	-3819.87	72.39	1535.01	354.35	1090.83	72.77	955.81	1030.83	73.45	413.58
0.08000	-3909.54	99.55	0.04	-3851.61	87.03	14.95	-1498.03	110.42	66.75	-1507.64	105.92	121.74	-3379.91	61.44	21.47	-3435.43	66.39	23.92	-3748.41	269.11	6.22	-3784.71	267.41	39.27	-2401.91	18.66	1198.48	0.00	0.00	0.00	-3870.21	177.96	1557.34	-2978.23	151.84	1553.60	-3790.79	181.37	1541.33	-3818.48	72.97	1535.80	354.29	1091.27	72.52	955.91	1030.88	73.48	414.68
0.09000	-3909.54	99.55	0.04	-3851.61	87.03	14.95	-1498.03	110.42	66.75	-1507.64	105.92	121.74	-3379.91	61.44	21.47	-3435.43	66.39	23.92	-3741.25	269.46	7.49	-3819.86	268.77	32.88	-2401.91	18.66	1198.48	0.00	0.00	0.00	-3870.21	177.96	1557.34	-2978.23	151.84	1553.60	-3801.17	181.49	1541.47	-3814.49	73.05	1535.23	355.36	1090.81	73.01	955.41	1030.84	73.33	415.83
0.10000	-3909.54	99.55	0.04	-3851.61	87.03	14.95	-1498.03	110.42	66.75	-1507.64	105.92	121.74	-3379.91	61.44	21.47	-3435.43	66.39	23.92	-3735.20	269.77	8.55	-3807.61	270.00	33.81	-2401.91	18.66	1198.48	0.00	0.00	0.00	-3870.21	177.96	1557.34	-2978.23	151.84	1553.60	-3788.52	180.44	1541.46	-3788.38	71.38	1535.10	354.02	1091.23	72.60	955.22	1030.91	73.19	416.05
0.11000	-3909.54	99.55	0.04	-3851.61	87.03	14.95	-1498.03	110.42	66.75	-1507.64	105.92	121.74	-3379.91	61.44	21.47	-3435.43	66.39	23.92	-3730.18	270.05	9.40	-3791.05	269.35	37.48	-2401.91	18.66	1198.48	0.00	0.00	0.00	-3870.21	177.96	1557.34	-2978.23	151.84	1553.60	-3786.70	179.45	1541.54	-3803.90	69.70	1534.81	353.71	1090.83	72.78	955.10	1030.99	73.24	414.19
0.12000	-3909.54	99.55	0.04	-3851.61	87.03	14.95	-1498.03	110.42	66.75	-1507.64	105.92	121.74	-3379.91	61.44	21.47	-3435.43	66.39	23.92	-3726.14	270.30	10.06	-3785.64	269.62	38.16	-2401.91	18.66	1198.48	0.00	0.00	0.00	-3870.21	177.96	1557.34	-2978.23	151.84	1553.60	-3798.35	178.03	1541.68	-3820.76	68.79	1536.20	354.38	1090.29	73.06	955.19	1030.73	73.28	415.49
0.13000	-3909.54	99.55	0.04	-3851.61	87.03	14.95	-1498.03	110.42	66.75	-1507.64	105.92	121.74	-3379.91	61.44	21.47	-3435.43	66.39	23.92	-3723.02	270.51	10.55	-3791.07	269.84	38.09	-2401.91	18.66	1198.48	0.00	0.00	0.00	-3870.21	177.96	1557.34	-2978.23	151.84	1553.60	-3795.60	176.70	1541.25	-3823.18	67.37	1535.88	354.50	1091.14	72.77	955.43	1030.58	73.34	415.12
0.14000	-3909.54	99.55	0.04	-3851.61	87.03	14.95	-1498.03	110.42	66.75	-1507.64	105.92	121.74	-3379.91	61.44	21.47	-3435.43	66.39	23.92	-3720.76	270.70	10.86	-3786.76	269.63	38.22	-2401.91	18.66	1198.48	0.00	0.00	0.00	-3870.21	177.96	1557.34	-2978.23	151.84	1553.60	-3799.36	175.72	1541.18	-3827.29	66.42	1535.98	352.86	1091.56	72.25	955.13	1030.84	73.27	414.32
0.15000	-3909.54	99.55	0.04	-3851.61	87.03	14.95	-1498.03	110.42	66.75	-1507.64	105.92	121.74	-3379.91	61.44	21.47	-3435.43	66.39	23.92	-3719.29	270.86	11.02	-3763.31	269.71	42.09	-2401.91	18.66	1198.48	0.00	0.00	0.00	-3870.21	177.96	1557.34	-2978.23	151.84	1553.60	-3800.41	173.74	1540.50	-3795.40	64.69	1534.83	353.86	1090.00	73.02	954.84	1030.92	73.17	415.55
0.16000	-3909.54	99.55	0.04	-3851.61	87.03	14.95	-1498.03	110.42	66.75	-1507.64	105.92	121.74	-3379.91	61.44	21.47	-3435.43	66.39	23.92	-3718.55	270.99	11.04	-3788.84	270.28	37.76	-2401.91	18.66	1198.48	0.00	0.00	0.00	-3870.21	177.96	1557.34	-2978.23	151.84	1553.60	-3794.36	172.63	1540.66	-3813.66	62.85	1535.12	354.17	1089.95	73.19	954.90	1030.91	73.16	414.27
0.17000	-3909.54	99.55	0.04	-3851.61	87.03	14.95	-1498.03	110.42	66.75	-1507.64	105.92	121.74	-3379.91	61.44	21.47	-3435.43	66.39	23.92	-3718.48	271.10	10.93	-3800.65	271.11	36.69	-2401.91	18.66	1198.48	0.00	0.00	0.00	-3870.21	177.96	1557.34	-2978.23	151.84	1553.60	-3806.77	171.11	1540.91	-3804.25	61.38	1535.19	353.27	1089.98	72.97	955.20	1030.92	73.22	415.44
0.18000	-3909.54	99.55	0.04	-3851.61	87.03	14.95	-1498.03	110.42	66.75	-1507.64	105.92	121.74	-3379.91	61.44	21.47	-3435.43	66.39	23.92	-3719.02	271.18	10.71	-3782.10	270.17	39.41	-2401.91	18.66	1198.48	0.00	0.00	0.00	-3870.21	177.96	1557.34	-2978.23	151.84	1553.60	-3801.21	169.48	1539.42	-3801.02	59.52	1534.84	354.16	1090.42	72.95	955.82	1030.80	73.47	414.18
0.19000	-3909.54	99.55	0.04	-3851.61	87.03	14.95	-1498.03	110.42	66.75	-1507.64	105.92	121.74	-3379.91	61.44	21.47	-3435.43	66.39	23.92	-3720.10	271.25	10.38	-3792.46	269.79	38.08	-2401.91	18.66	1198.48	0.00	0.00	0.00	-3870.21	177.96	1557.34	-2978.23	151.84	1553.60	-3800.31	165.92	1539.52	-3805.30	58.45	1535.78	353.64	1090.90	72.69	955.63	1030.95	73.37	414.43
0.20000	-3909.54	99.55	0.04	-3851.61	87.03	14.95	-1498.03	110.42	66.75	-1507.64	105.92	121.74	-3379.91	61.44	21.47	-3435.43	66.39	23.92	-3721.67	271.29	9.96	-3783.60	269.06	39.82	-2401.91	18.66	1198.48	0.00	0.00	0.00	-3870.21	177.96	1557.34	-2978.23	151.84	1553.60	-3788.53	164.22	1539.15	-3829.94	56.35	1535.96	353.90	1090.20	73.09	955.05	1030.75	73.26	415.41
0.21000	-3909.54	99.55	0.04	-3851.61	87.03	14.95	-1498.03	110.42	66.75	-1507.64	105.92	121.74	-3379.91	61.44	21.47	-3435.43	66.39	23.92	-3723.66	271.31	9.46	-3808.15	269.53	35.57	-2401.91	18.66	1198.48	0.00	0.00	0.00	-3870.21	177.96	1557.34	-2978.23	151.84	1553.60	-3789.82	161.80	1538.51	-3793.09	54.91	1534.86	355.41	1090.08	73.29	955.24	1030.99	73.25	416.25
0.22000	-3909.54	99.55	0.04	-3851.61	87.03	14.95	-1498.03	110.42	66.75	-1507.64	105.92	121.74	-3379.91	61.44	21.47	-3435.43	66.39	23.92	-3726.02	271.31	8.89	-3799.32	269.82	36.01	-2401.91	18.66	1198.48	0.00	0.00	0.00	-3870.21	177.96	1557.34	-2978.23	151.84	1553.60	-3772.18	158.78	1537.90	-3818.14	51.52	1534.79	355.31	1090.29	73.09	955.46	1031.18	73.17	413.71
0.23000	-3909.54	99.55	0.04	-3851.61	87.03	14.95	-1498.03	110.42	66.75	-1507.64	105.92	121.74	-3379.91	61.44	21.47	-3435.43	66.39	23.92	-3728.67	271.30	8.28	-3791.35	270.61	37.70	-2401.91	18.66	1198.48	0.00	0.00	0.00	-3870.21	177.96	1557.34	-2978.23	151.84	1553.60	-3777.89	155.46	1537.73	-3816.50	47.87	1535.43	352.79	1090.11	72.53	955.22	1031.14	73.10	413.33
0.24000	-3909.54	99.55	0.04	-3851.61	87.03	14.95	-1498.03	110.42	66.75	-1507.64	105.92	121.74	-3379.91	61.44	21.47	-3435.43	66.39	23.92	-3731.56	271.27	7.62	-3778.60	269.88	40.58	-2401.91	18.66	1198.48	0.00	0.00	0.00	-3870.21	177.96	1557.34	-2978.23	151.84	1553.60	-3788.47	151.82	1537.77	-3848.61	44.83	1536.29	355.25	1090.61	73.21	955.20	1031.01	73.23	413.69
0.25000	-3909.54	99.55	0.04	-3851.61	87.03	14.95	-1498.03	110.42	66.75	-1507.64	105.92	121.74	-3379.91	61.44	21.47	-3435.43	66.39	23.92	-3734.62	271.22	6.93	-3798.03	269.71	38.16	-2401.91	18.66	1198.48	0.00	0.00	0.00	-3870.21	177.96	1557.34	-2978.23	151.84	1553.60	-3773.09	147.71	1537.33	-3822.60	42.82	1534.22	354.93	1090.58	73.08	955.31	1030.97	73.31	414.71
0.26000	-3909.54	99.55	0.04	-3851.61	87.03	14.95	-1498.03	110.42	66.75	-1507.64	105.92	121.74	-3379.91	61.44	21.47	-3435.43	66.39	23.92	-3737.80	271.17	6.23	-3785.38	268.42	38.75	-2401.91	18.66	1198.48	0.00	0.00	0.00	-3870.21	177.96	1557.34	-2978.23	151.84	1553.60	-3786.44	144.34	1537.45	-3819.81	39.31	1534.63	354.87	1090.14	73.10	955.55	1031.34	73.19	415.27
0.27000	-3909.54	99.55	0.04	-3851.61	87.03	14.95	-1498.03	110.42	66.75	-1507.64	105.92	121.74	-3379.91	61.44	21.47	-3435.43	66.39	23.92	-3741.02	271.10	5.53	-3768.88	269.77	40.49	-2401.91	18.66	1198.48	0.00	0.00	0.00	-3870.21	177.96	1557.34	-2978.23	151.84	1553.60	-3787.52	140.68	1537.08	-3836.63	35.57	1535.63	354.79	1090.43	73.16	955.19	1031.17	73.16	413.73
0.28000	-3909.54	99.55	0.04	-3851.61	87.03	14.95	-1498.03	110.42	66.75	-1507.64	105.92	121.74	-3379.91	61.44	21.47	-3435.43	66.39	23.92	-3744.24	271.02	4.84	-3797.69	269.44	36.35	-2401.91	18.66	1198.48	0.00	0.00	0.00	-3870.21	177.96	1557.34	-2978.23	151.84	1553.60	-3788.02	136.52	1536.78	-3823.57	32.88	1535.17	353.99	1090.05	73.04	955.40	1031.02	73.27	414.23
0.29000	-3909.54	99.55	0.04	-3851.61	87.03	14.95	-1498.03	110.42	66.75	-1507.64	105.92	121.74	-3379.91	61.44	21.47	-3435.43	66.39	23.92	-3747.39	270.93	4.17	-3795.83	269.13	36.63	-2401.91	18.66	1198.48	0.00	0.00	0.00	-3870.21	177.96	1557.34	-2978.23	151.84	1553.60	-3789.38	132.57	1536.96	-3824.97	30.62	1535.05	354.90	1090.24	73.12	955.38	1031.01	73.15	414.32
0.30000	-3909.54	99.55	0.04	-3851.61	87.03	14.95	-1498.03	110.42	66.75	-1507.64	105.92	121.74	-3379.91	61.44	21.47	-3435.43	66.39	23.92	-3750.40	270.84	3.53	-3796.02	268.12	37.15	-2401.91	18.66	1198.48	0.00	0.00	0.00	-3870.21	177.96	1557.34	-2978.23	151.84	1553.60	-3787.57	126.97	1536.23	-3840.01	24.72	1535.27	353.94	1090.91	72.79	955.20	1031.02	73.23	415.74
0.31000	-3909.54	99.55	0.04	-3851.61	87.03	14.95	-1498.03	110.42	66.75	-1507.64	105.92	121.74	-3379.91	61.44	21.47	-3435.43	66.39	23.92	-3753.21	270.74	2.95	-3787.87	267.98	37.32	-2401.91	18.66	1198.48	0.00	0.00	0.00	-3870.21	177.96	1557.34	-2978.23	151.84	1553.60	-3775.97	122.55	1535.38	-3851.79	21.24	1535.77	354.25	1090.35	73.05	955.37	1031.03	73.27	415.87
0.32000	-3909.54	99.55	0.04	-3851.61	87.03	14.95	-1498.03	110.42	66.75	-1507.64	105.92	121.74	-3379.91	61.44	21.47	-3435.43	66.39	23.92	-3755.77	270.63	2.42	-3750.98	269.14	43.95	-2401.91	18.66	1198.48	0.00	0.00	0.00	-3870.21	177.96	1557.34	-2978.23	151.84	1553.60	-3770.57	116.95	1534.31	-3859.04	18.33	1535.38	354.17	1090.34	73.09	955.34	1030.76	73.35	415.31
0.33000	-3909.54	99.55	0.04	-3851.61	87.03	14.95	-1498.03	110.42	66.75	-1507.64	105.92	121.74	-3379.91	61.44	21.47	-3435.43	66.39	23.92	-3758.01	270.53	1.97	-3776.42	267.64	40.29	-2401.91	18.66	1198.48	0.00	0.00	0.00	-3870.21	177.96	1557.34	-2978.23	151.84	1553.60	-3775.45	111.47	1533.95	-3851.40	14.88	1534.52	355.19	1090.42	73.27	955.01	1031.15	73.10	415.35
0.34000	-3909.54	99.55	0.04	-3851.61	87.03	14.95	-1498.03	110.42	66.75	-1507.64	105.92	121.74	-3379.91	61.44	21.47	-3435.43	66.39	23.92	-3759.86	270.41	1.61	-3793.18	268.76	36.91	-2401.91	18.66	1198.48	0.00	0.00	0.00	-3870.21	177.96	1557.34	-2978.23	151.84	1553.60	-3768.53	105.57	1532.88	-3841.56	10.06	1533.92	355.34	1090.10	73.35	955.32	1030.72	73.36	413.59
0.35000	-3909.54	99.55	0.04	-3851.61	87.03	14.95	-1498.03	110.42	66.75	-1507.64	105.92	121.74	-3379.91	61.44	21.47	-3435.43	66.39	23.92	-3761.27	270.30	1.34	-3782.67	268.12	40.18	-2401.91	18.66	1198.48	0.00	0.00	0.00	-3870.21	177.96	1557.34	-2978.23	151.84	1553.60	-3778.51	100.79	1532.73	-3839.52	7.07	1534.27	354.90	1090.02	73.05	955.53	1030.94	73.28	412.89
0.36000	-3909.54	99.55	0.04	-3851.61	87.03	14.95	-1498.03	110.42	66.75	-1507.64	105.92	121.74	-3379.91	61.44	21.47	-3435.43	66.39	23.92	-3762.18	270.19	1.19	-3763.76	268.98	42.76	-2401.91	18.66	1198.48	0.00	0.00	0.00	-3870.21	177.96	1557.34	-2978.23	151.84	1553.60	-3789.24	95.51	1532.47	-3838.35	4.21	1534.53	355.02	1090.18	73.22	955.46	1030.81	73.35	415.62
0.37000	-3909.54	99.55	0.04	-3851.61	87.03	14.95	-1498.03	110.42	66.75	-1507.64	105.92	121.74	-3379.91	61.44	21.47	-3435.43	66.39	23.92	-3762.50	270.08	1.16	-3763.53	268.69	43.08	-2401.91	18.66	1198.48	0.00	0.00	0.00	-3870.21	177.96	1557.34	-2978.23	151.84	1553.60	-3777.42	89.18	1531.70	-3851.97	2.05	1533.16	355.06	1090.45	73.23	955.08	1030.94	73.31	416.30
0.38000	-3909.54	99.55	0.04	-3851.61	87.03	14.95	-1498.03	110.42	66.75	-1507.64	105.92	121.74	-3379.91	61.44	21.47	-3435.43	66.39	23.92	-3743.38	270.84	4.52	-3772.11	267.53	41.27	-2401.91	18.66	1198.48	0.00	0.00	0.00	-3870.21	177.96	1557.34	-2978.23	151.84	1553.60	-3779.77	82.86	1530.25	-3854.20	-1.52	1532.80	354.90	1090.64	73.16	955.31	1030.77	73.36	416.27
0.39000	-3909.54	99.55	0.04	-3851.61	87.03	14.95	-1498.03	110.42	66.75	-1507.64	105.92	121.74	-3379.91	61.44	21.47	-3435.43	66.39	23.92	-3770.42	267.95	0.40	-3765.45	268.52	42.47	-2401.91	18.66	1198.48	0.00	0.00	0.00	-3870.21	177.96	1557.34	-2978.23	151.84	1553.60	-3773.05	76.40	1529.67	-3856.36	-5.06	1532.45	355.24	1089.75	73.30	955.12	1030.97	73.20	416.42
0.40000	-3909.54	99.55	0.04	-3851.61	87.03	14.95	-1498.03	110.42	66.75	-1507.64	105.92	121.74	-3379.91	61.44	21.47	-3435.43	66.39	23.92	-3757.09	268.94	2.99	-3767.13	267.82	42.29	-2401.91	18.66	1198.48	0.00	0.00	0.00	-3870.21	177.96	1557.34	-2978.23	151.84	1553.60	-3768.92	71.17	1528.68	-3858.47	-8.58	1532.10	354.34	1090.13	72.99	955.14	1031.12	73.18	416.14
0.41000	-3909.54	99.55	0.04	-3851.61	87.03	14.95	-1498.03	110.42	66.75	-1507.64	105.92	121.74	-3379.91	61.44	21.47	-3435.43	66.39	23.92	-3764.74	270.12	0.88	-3760.43	267.43	44.61	-2401.91	18.66	1198.48	0.00	0.00	0.00	-3870.21	177.96	1557.34	-2978.23	151.84	1553.60	-3788.12	64.25	1528.62	-3860.52	-12.07	1531.75	354.08	1089.76	73.08	954.93	1031.01	73.25	416.42
0.42000	-3909.54	99.55	0.04	-3851.61	87.03	14.95	-1498.03	110.42	66.75	-1507.64	105.92	121.74	-3379.91	61.44	21.47	-3435.43	66.39	23.92	-3762.32	270.17	1.19	-3767.28	267.64	43.76	-2401.91	18.66	1198.48	0.00	0.00	0.00	-3870.21	177.96	1557.34	-2978.23	151.84	1553.60	-3785.42	58.07	1528.24	-3862.50	-15.54	1531.40	355.41	1089.68	73.40	955.07	1030.73	73.31	416.19
0.43000	-3909.54	99.55	0.04	-3851.61	87.03	14.95	-1498.03	110.42	66.75	-1507.64	105.92	121.74	-3379.91	61.44	21.47	-3435.43	66.39	23.92	-3768.44	270.04	0.23	-3768.37	267.24	43.52	-2401.91	18.66	1198.48	0.00	0.00	0.00	-3870.22	177.96	1557.34	-2978.23	151.84	1553.60	-3776.74	51.37	1527.00	-3864.43	-18.98	1531.06	355.39	1089.71	73.47	954.83	1030.75	73.23	415.57
0.44000	-3909.54	99.55	0.04	-3851.61	87.03	14.95	-1498.03	110.42	66.75	-1507.64	105.92	121.74	-3379.91	61.44	21.47	-3435.43	66.39	23.92	-3784.96	270.33	-1.88	-3793.98	268.60	40.30	-2401.91	18.66	1198.48	0.00	0.00	0.00	-3886.20	175.60	1556.90	-2978.23	151.84	1553.60	-3774.72	45.56	1525.80	-3866.30	-22.40	1530.72	354.12	1089.91	73.11	954.61	1030.83	73.21	415.12
0.45000	-3909.54	99.55	0.04	-3851.61	87.03	14.95	-1498.03	110.42	66.75	-1507.64	105.92	121.74	-3379.91	61.44	21.47	-3435.43	66.39	23.92	-3792.73	269.23	-3.28	-3766.98	266.11	43.85	-2401.91	18.66	1198.48	0.00	0.00	0.00	-3881.49	172.93	1556.98	-2978.23	151.84	1553.60	-3788.21	39.90	1525.51	-3868.11	-25.79	1530.38	354.25	1090.39	72.93	954.98	1030.94	73.22	416.11
0.46000	-3909.54	99.55	0.04	-3851.61	87.03	14.95	-1498.03	110.42	66.75	-1507.64	105.92	121.74	-3379.91	61.44	21.47	-3435.43	66.39	23.92	-3725.09	269.00	6.07	-3782.22	265.31	41.40	-2401.91	18.66	1198.48	0.00	0.00	0.00	-3873.88	170.30	1556.51	-2978.23	151.84	1553.60	-3777.21	33.36	1524.20	-3869.86	-29.16	1530.05	354.15	1090.17	72.82	955.17	1031.14	73.20	415.39
0.47000	-3909.54	99.55	0.04	-3851.61	87.03	14.95	-1498.03	110.42	66.75	-1507.64	105.92	121.74	-3379.91	61.44	21.47	-3435.43	66.39	23.92	-3757.80	268.85	2.21	-3774.04	263.92	43.27	-2401.91	18.66	1198.48	0.00	0.00	0.00	-3857.19	167.50	1555.80	-2978.23	151.84	1553.60	-3796.07	26.78	1524.88	-3871.55	-32.50	1529.72	354.72	1090.51	72.89	955.24	1031.13	73.18	415.93
0.48000	-3909.54	99.55	0.04	-3851.61	87.03	14.95	-1498.03	110.42	66.75	-1507.64	105.92	121.74	-3379.91	61.44	21.47	-3435.43	66.39	23.92	-3766.84	269.38	1.72	-3776.70	263.89	43.42	-2401.91	18.66	1198.48	0.00	0.00	0.00	-3861.24	164.74	1555.12	-2978.23	151.84	1553.60	-3792.44	21.18	1524.33	-3873.19	-35.82	1529.39	353.42	1090.90	72.62	955.46	1030.79	73.31	416.27
0.49000	-3909.54	99.55	0.04	-3851.61	87.03	14.95	-1498.03	110.42	66.75	-1507.64	105.92	121.74	-3379.91	61.44	21.47	-3435.43	66.39	23.92	-3767.93	267.98	1.03	-3760.10	263.84	45.39	-2401.91	18.66	1198.48	0.00	0.00	0.00	-3889.87	161.70	1555.41	-2978.23	151.84	1553.60	-3786.77	16.84	1523.36	-3874.76	-39.11	1529.07	354.27	1090.66	72.89	955.25	1030.95	73.21	416.32
0.50000	-3909.54	99.55	0.04	-3851.61	87.03	14.95	-1498.03	110.42	66.75	-1507.64	105.92	121.74	-3379.91	61.44	21.47	-3435.43	66.39	23.92	-3749.43	268.63	4.85	-3775.90	262.31	43.40	-2401.91	18.66	1198.48	0.00	0.00	0.00	-3862.91	158.18	1553.91	-2978.23	151.84	1553.60	-3794.01	11.33	1523.06	-3876.28	-42.38	1528.75	354.61	1091.02	72.97	954.96	1030.89	73.17	414.68
0.51000	-3909.54	99.55	0.04	-3851.61	87.03	14.95	-1498.03	110.42	66.75	-1507.64	105.92	121.74	-3379.91	61.44	21.47	-3435.43	66.39	23.92	-3744.52	269.03	5.68	-3765.51	261.86	45.06	-2401.91	18.66	1198.48	0.00	0.00	0.00	-3854.19	155.13	1553.79	-2978.23	151.84	1553.60	-3791.16	5.70	1523.37	-3877.74	-45.62	1528.43	354.34	1090.67	72.97	955.23	1030.97	73.19	415.02
0.52000	-3909.54	99.55	0.04	-3851.61	87.03	14.95	-1498.03	110.42	66.75	-1507.64	105.92	121.74	-3379.91	61.44	21.47	-3435.43	66.39	23.92	-3768.68	267.60	1.83	-3772.29	260.16	44.62	-2401.91	18.66	1198.48	0.00	0.00	0.00	-3866.39	151.05	1553.09	-2978.23	151.84	1553.60	-3789.67	0.14	1522.62	-3879.14	-48.84	1528.12	355.59	1090.62	73.29	955.17	1031.29	73.06	416.08
0.53000	-3909.54	99.55	0.04	-3851.61	87.03	14.95	-1498.03	110.42	66.75	-1507.64	105.92	121.74	-3379.91	61.44	21.47	-3435.43	66.39	23.92	-3779.08	264.59	-0.20	-3778.32	258.49	42.70	-2401.91	18.66	1198.48	0.00	0.00	0.00	-3840.05	148.32	1551.93	-2978.23	151.84	1553.60	-3798.51	-4.49	1522.59	-3880.48	-52.03	1527.80	356.31	1089.42	73.78	954.94	1031.35	73.07	414.33
0.54000	-3909.54	99.55	0.04	-3851.61	87.03	14.95	-1498.03	110.42	66.75	-1507.64	105.92	121.74	-3379.91	61.44	21.47	-3435.43	66.39	23.92	-3772.46	265.03	0.63	-3789.38	256.29	40.72	-2401.91	18.66	1198.48	0.00	0.00	0.00	-3832.33	144.51	1551.61	-2978.23	151.84	1553.60	-3811.47	-9.72	1522.64	-3881.77	-55.20	1527.49	355.11	1089.95	73.32	954.96	1030.95	73.18	416.05
0.55000	-3909.54	99.55	0.04	-3851.61	87.03	14.95	-1498.03	110.42	66.75	-1507.64	105.92	121.74	-3379.91	61.44	21.47	-3435.43	66.39	23.92	-3784.34	263.64	-1.22	-3777.87	254.07	43.44	-2401.91	18.66	1198.48	0.00	0.00	0.00	-3857.40	141.32	1551.74	-2978.23	151.84	1553.60	-3821.33	-14.17	1522.31	-3883.00	-58.34	1527.19	354.60	1089.96	73.20	955.15	1031.11	73.17	415.44
0.56000	-3909.54	99.55	0.04	-3851.61	87.03	14.95	-1498.03	110.42	66.75	-1507.64	105.92	121.74	-3379.91	61.44	21.47	-3435.43	66.39	23.92	-3782.51	262.16	-0.39	-3780.17	250.54	42.84	-2401.91	18.66	1198.48	0.00	0.00	0.00	-3831.07	137.64	1551.59	-2978.23	151.84	1553.60	-3822.79	-17.09	1522.12	-3884.17	-61.46	1526.88	355.21	1090.24	73.30	955.11	1031.00	73.20	415.16
0.57000	-3909.54	99.55	0.04	-3851.61	87.03	14.95	-1498.03	110.42	66.75	-1507.64	105.92	121.74	-3379.91	61.44	21.47	-3435.43	66.39	23.92	-3762.50	259.19	3.46	-3765.84	248.32	44.20	-2401.91	18.66	1198.48	0.00	0.00	0.00	-3833.33	134.58	1551.52	-2978.23	151.84	1553.60	-3815.83	-20.40	1522.12	-3885.29	-64.56	1526.58	355.03	1090.17	73.15	955.21	1031.11	73.14	415.87
0.58000	-3909.54	99.55	0.04	-3851.61	87.03	14.95	-1498.03	110.42	66.75	-1507.64	105.92	121.74	-3379.91	61.44	21.47	-3435.43	66.39	23.92	-3774.13	256.90	1.02	-3785.20	244.95	41.69	-2401.91	18.66	1198.48	0.00	0.00	0.00	-3819.84	131.60	1551.18	-2978.23	151.84	1553.60	-3814.49	-23.98	1522.54	-3886.34	-67.63	1526.29	353.32	1090.43	72.69	955.41	1031.07	73.21	416.43
0.59000	-3909.54	99.55	0.04	-3851.61	87.03	14.95	-1498.03	110.42	66.75	-1507.64	105.92	121.74	-3379.91	61.44	21.47	-3435.43	66.39	23.92	-3747.34	253.86	7.05	-3774.26	240.96	42.42	-2401.91	18.66	1198.48	0.00	0.00	0.00	-3828.98	128.37	1551.08	-2978.23	151.84	1553.60	-3830.60	-26.57	1522.05	-3887.34	-70.68	1525.99	353.60	1090.34	72.78	955.06	1030.85	73.24	414.67
0.60000	-3909.54	99.55	0.04	-3851.61	87.03	14.95	-1498.03	110.42	66.75	-1507.64	105.92	121.74	-3379.91	61.44	21.47	-3435.43	66.39	23.92	-3739.64	250.48	7.17	-3770.68	236.46	42.91	-2401.91	18.66	1198.48	0.00	0.00	0.00	-3829.18	125.91	1551.64	-2978.23	151.84	1553.60	-3836.05	-29.64	1522.05	-3888.29	-73.70	1525.70	354.81	1090.10	73.08	955.29	1030.89	73.25	413.63
0.61000	-3909.54	99.55	0.04	-3851.61	87.03	14.95	-1498.03	110.42	66.75	-1507.64	105.92	121.74	-3379.91	61.44	21.47	-3435.43	66.39	23.92	-3742.28	247.50	6.38	-3760.48	231.64	44.55	-2401.91	18.66	1198.48	0.00	0.00	0.00	-3821.44	122.97	1551.84	-2978.23	151.84	1553.60	-3830.70	-32.18	1522.69	-3889.18	-76.70	1525.41	353.10	1090.83	72.58	955.10	1031.18	73.16	414.33
0.62000	-3909.54	99.55	0.04	-3851.61	87.03	14.95	-1498.03	110.42	66.75	-1507.64	105.92	121.74	-3379.91	61.44	21.47	-3435.43	66.39	23.92	-3746.21	243.54	5.02	-3766.86	227.86	43.89	-2401.91	18.66	1198.48	0.00	0.00	0.00	-3800.59	120.01	1551.40	-2978.23	151.84	1553.60	-3832.41	-33.95	1523.38	-3890.01	-79.67	1525.12	354.57	1090.79	73.10	955.13	1031.20	73.17	413.83
0.63000	-3909.54	99.55	0.04	-3851.61	87.03	14.95	-1498.03	110.42	66.75	-1507.64	105.92	121.74	-3379.91	61.44	21.47	-3435.43	66.39	23.92	-3742.61	237.86	4.77	-3748.29	222.29	45.42	-2401.91	18.66	1198.48	0.00	0.00	0.00	-3833.12	117.35	1552.88	-2978.23	151.84	1553.60	-3850.81	-37.21	1524.46	-3890.79	-82.62	1524.84	353.40	1090.88	72.84	955.29	1030.71	73.36	415.36
0.64000	-3909.54	99.55	0.04	-3851.61	87.03	14.95	-1498.03	110.42	66.75	-1507.64	105.92	121.74	-3379.91	61.44	21.47	-3435.43	66.39	23.92	-3736.87	233.24	5.50	-3754.44	217.17	44.53	-2401.91	18.66	1198.48	0.00	0.00	0.00	-3825.37	113.97	1552.67	-2978.23	151.84	1553.60	-3834.72	-37.76	1524.46	-3891.51	-85.55	1524.56	354.11	1090.71	72.97	955.18	1030.78	73.26	415.26
0.65000	-3909.54	99.55	0.04	-3851.61	87.03	14.95	-1498.03	110.42	66.75	-1507.64	105.92	121.74	-3379.91	61.44	21.47	-3435.43	66.39	23.92	-3742.99	227.85	4.54	-3780.19	212.67	40.44	-2401.91	18.66	1198.48	0.00	0.00	0.00	-3801.11	111.43	1552.23	-2978.23	151.84	1553.60	-3849.56	-40.40	1525.42	-3892.17	-88.45	1524.28	354.80	1090.00	73.27	954.80	1030.62	73.23	416.16
0.66000	-3909.54	99.55	0.04	-3851.61	87.03	14.95	-1498.03	110.42	66.75	-1507.64	105.92	121.74	-3379.91	61.44	21.47	-3435.43	66.39	23.92	-3729.48	222.30	7.21	-3782.39	206.79	39.80	-2401.91	18.66	1198.48	0.00	0.00	0.00	-3816.31	109.32	1553.89	-2978.23	151.84	1553.60	-3834.55	-40.73	1524.93	-3892.78	-91.33	1524.01	355.68	1089.87	73.61	955.10	1030.75	73.34	415.22
0.67000	-3909.54	99.55	0.04	-3851.61	87.03	14.95	-1498.03	110.42	66.75	-1507.64	105.92	121.74	-3379.91	61.44	21.47	-3435.43	66.39	23.92	-3717.69	216.13	8.99	-3740.32	200.38	46.09	-2401.91	18.66	1198.48	0.00	0.00	0.00	-3818.95	108.65	1553.90	-2978.23	151.84	1553.60	-3827.12	-42.32	1524.94	-3893.34	-94.19	1523.74	354.26	1090.78	72.85	955.18	1030.74	73.35	414.69
0.68000	-3909.54	99.55	0.04	-3851.61	87.03	14.95	-1498.03	110.42	66.75	-1507.64	105.92	121.74	-3379.91	61.44	21.47	-3435.43	66.39	23.92	-3725.02	209.10	7.60	-3737.57	194.35	47.23	-2401.91	18.66	1198.48	0.00	0.00	0.00	-3795.43	105.55	1553.54	-2978.23	151.84	1553.60	-3847.41	-43.90	1526.87	-3893.84	-97.02	1523.47	353.69	1090.87	72.68	955.12	1030.97	73.25	415.79
0.69000	-3909.54	99.55	0.04	-3851.61	87.03	14.95	-1498.03	110.42	66.75	-1507.64	105.92	121.74	-3379.91	61.44	21.47	-3435.43	66.39	23.92	-3729.11	203.03	6.41	-3718.14	189.45	50.20	-2401.91	18.66	1198.48	0.00	0.00	0.00	-3795.06	103.26	1554.29	-2978.23	151.84	1553.60	-3867.94	-44.14	1527.70	-3894.28	-99.82	1523.20	353.17	1090.90	72.62	954.89	1031.06	73.07	416.20
0.70000	-3909.54	99.55	0.04	-3851.61	87.03	14.95	-1498.03	110.42	66.75	-1507.64	105.92	121.74	-3379.91	61.44	21.47	-3435.43	66.39	23.92	-3711.87	192.96	10.02	-3728.55	182.10	48.62	-2401.91	18.66	1198.48	0.00	0.00	0.00	-3798.84	101.24	1554.59	-2978.23	151.84	1553.60	-3866.69	-45.40	1528.12	-3894.67	-102.61	1522.94	353.15	1090.22	72.73	955.21	1030.97	73.19	417.08
0.71000	-3909.54	99.55	0.04	-3851.61	87.03	14.95	-1498.03	110.42	66.75	-1507.64	105.92	121.74	-3379.91	61.44	21.47	-3435.43	66.39	23.92	-3699.18	186.32	11.51	-3733.07	175.58	47.17	-2401.91	18.66	1198.48	0.00	0.00	0.00	-3794.52	99.92	1554.50	-2978.23	151.84	1553.60	-3875.67	-44.73	1530.13	-3895.00	-105.37	1522.68	355.49	1089.62	73.57	955.38	1031.01	73.30	415.76
0.72000	-3909.54	99.55	0.04	-3851.61	87.03	14.95	-1498.03	110.42	66.75	-1507.64	105.92	121.74	-3379.91	61.44	21.47	-3435.43	66.39	23.92	-3694.11	177.93	12.27	-3723.54	168.34	48.06	-2401.91	18.66	1198.48	0.00	0.00	0.00	-3801.30	98.28	1555.01	-2978.23	151.84	1553.60	-3889.15	-46.87	1529.91	-3895.28	-108.10	1522.42	355.70	1089.85	73.54	955.23	1030.73	73.35	415.79
0.73000	-3909.54	99.55	0.04	-3851.61	87.03	14.95	-1498.03	110.42	66.75	-1507.64	105.92	121.74	-3379.91	61.44	21.47	-3435.43	66.39	23.92	-3665.83	170.02	16.32	-3734.58	161.16	46.43	-2401.91	18.66	1198.48	0.00	0.00	0.00	-3795.07	96.46	1555.12	-2978.23	151.84	1553.60	-3868.60	-49.54	1530.42	-3895.51	-110.82	1522.16	355.20	1089.80	73.39	954.75	1031.00	73.24	415.26
0.74000	-3909.54	99.55	0.04	-3851.61	87.03	14.95	-1498.03	110.42	66.75	-1507.64	105.92	121.74	-3379.91	61.44	21.47	-3435.43	66.39	23.92	-3707.08	161.93	8.84	-3725.20	153.56	47.46	-2401.91	18.66	1198.48	0.00	0.00	0.00	-3798.90	94.93	1555.44	-2978.23	151.84	1553.60	-3871.40	-50.97	1531.17	-3895.68	-113.51	1521.91	355.29	1089.74	73.28	954.59	1031.21	73.07	412.66
0.75000	-3909.54	99.55	0.04	-3851.61	87.03	14.95	-1498.03	110.42	66.75	-1507.64	105.92	121.74	-3379.91	61.44	21.47	-3435.43	66.39	23.92	-3677.55	152.61	12.28	-3712.80	145.77	49.10	-2401.91	18.66	1198.48	0.00	0.00	0.00	-3792.27	93.62	1555.45	-2978.23	151.84	1553.60	-3874.12	-52.39	1531.91	-3895.80	-116.17	1521.66	353.28	1090.99	72.46	955.01	1031.40	73.02	414.10
0.76000	-3909.54	99.55	0.04	-3851.61	87.03	14.95	-1498.03	110.42	66.75	-1507.64	105.92	121.74	-3379.91	61.44	21.47	-3435.43	66.39	23.92	-3685.98	144.73	10.85	-3724.96	139.08	47.83	-2401.91	18.66	1198.48	0.00	0.00	0.00	-3787.71	92.63	1555.19	-2978.23	151.84	1553.60	-3876.75	-53.79	1532.65	-3895.87	-118.82	1521.42	353.82	1090.09	72.97	955.04	1031.32	73.01	415.46
0.77000	-3909.54	99.55	0.04	-3851.61	87.03	14.95	-1498.03	110.42	66.75	-1507.64	105.92	121.74	-3379.91	61.44	21.47	-3435.43	66.39	23.92	-3661.78	137.30	15.37	-3688.06	132.19	52.58	-2401.91	18.66	1198.48	0.00	0.00	0.00	-3800.97	90.68	1555.74	-2978.23	151.84	1553.60	-3879.29	-55.18	1533.39	-3895.88	-121.44	1521.17	355.34	1090.27	73.11	955.83	1031.01	73.36	415.20
0.78000	-3909.54	99.55	0.04	-3851.61	87.03	14.95	-1498.03	110.42	66.75	-1507.64	105.92	121.74	-3379.91	61.44	21.47	-3435.43	66.39	23.92	-3666.01	129.24	14.31	-3711.27	125.06	49.18	-2401.91	18.66	1198.48	0.00	0.00	0.00	-3793.08	89.19	1555.36	-2978.23	151.84	1553.60	-3881.75	-56.55	1534.13	-3895.83	-124.03	1520.93	354.65	1090.82	72.90	955.17	1030.79	73.27	417.48
0.79000	-3909.54	99.55	0.04	-3851.61	87.03	14.95	-1498.03	110.42	66.75	-1507.64	105.92	121.74	-3379.91	61.44	21.47	-3435.43	66.39	23.92	-3673.10	121.55	12.11	-3720.78	115.96	47.47	-2401.91	18.66	1198.48	0.00	0.00	0.00	-3793.12	88.67	1555.84	-2978.23	151.84	1553.60	-3884.12	-57.91	1534.87	-3895.74	-126.60	1520.69	354.21	1089.71	73.07	955.22	1031.26	73.09	417.18
0.80000	-3909.54	99.55	0.04	-3851.61	87.03	14.95	-1498.03	110.42	66.75	-1507.64	105.92	121.74	-3379.91	61.44	21.47	-3435.43	66.39	23.92	-3660.73	112.63	11.49	-3655.47	108.63	55.88	-2401.91	18.66	1198.48	0.00	0.00	0.00	-3785.51	86.80	1555.32	-2978.23	151.84	1553.60	-3886.40	-59.25	1535.61	-3895.59	-129.15	1520.46	354.72	1090.17	72.98	955.35	1030.91	73.26	416.29
0.81000	-3909.54	99.55	0.04	-3851.61	87.03	14.95	-1498.03	110.42	66.75	-1507.64	105.92	121.74	-3379.91	61.44	21.47	-3435.43	66.39	23.92	-3660.45	105.28	11.76	-3664.45	100.54	54.45	-2401.91	18.66	1198.48	0.00	0.00	0.00	-3782.25	84.52	1555.11	-2978.23	151.84	1553.60	-3888.60	-60.58	1536.35	-3895.39	-131.68	1520.22	353.11	1091.26	72.24	955.20	1030.94	73.18	414.38
0.82000	-3909.54	99.55	0.04	-3851.61	87.03	14.95	-1498.03	110.42	66.75	-1507.64	105.92	121.74	-3379.91	61.44	21.47	-3435.43	66.39	23.92	-3658.58	97.00	11.75	-3657.51	93.32	55.89	-2401.91	18.66	1198.48	0.00	0.00	0.00	-3777.55	83.89	1555.26	-2978.23	151.84	1553.60	-3890.71	-61.90	1537.09	-3895.13	-134.19	1519.99	353.83	1090.67	72.76	955.53	1030.79	73.30	415.48
0.83000	-3909.54	99.55	0.04	-3851.61	87.03	14.95	-1498.03	110.42	66.75	-1507.64	105.92	121.74	-3379.91	61.44	21.47	-3435.43	66.39	23.92	-3669.84	89.51	7.85	-3658.58	86.05	54.30	-2401.91	18.66	1198.48	0.00	0.00	0.00	-3785.51	82.47	1555.52	-2978.23	151.84	1553.60	-3892.74	-63.20	1537.82	-3894.83	-136.67	1519.77	354.60	1090.21	73.23	955.27	1030.87	73.26	415.21
0.84000	-3909.54	99.55	0.04	-3851.61	87.03	14.95	-1498.03	110.42	66.75	-1507.64	105.92	121.74	-3379.91	61.44	21.47	-3435.43	66.39	23.92	-3646.98	81.33	10.99	-3666.25	79.52	52.32	-2401.91	18.66	1198.48	0.00	0.00	0.00	-3778.10	81.12	1555.25	-2978.23	151.84	1553.60	-3894.68	-64.49	1538.56	-3894.47	-139.13	1519.54	354.53	1090.47	72.98	955.42	1030.80	73.32	415.60
0.85000	-3909.54	99.55	0.04	-3851.61	87.03	14.95	-1498.03	110.42	66.75	-1507.64	105.92	121.74	-3379.91	61.44	21.47	-3435.43	66.39	23.92	-3654.35	75.80	9.27	-3649.07	72.88	55.22	-2401.91	18.66	1198.48	0.00	0.00	0.00	-3777.14	80.21	1555.53	-2978.23	151.84	1553.60	-3896.54	-65.76	1539.29	-3894.06	-141.56	1519.32	354.07	1090.44	72.89	955.24	1030.76	73.43	416.17
0.86000	-3909.54	99.55	0.04	-3851.61	87.03	14.95	-1498.03	110.42	66.75	-1507.64	105.92	121.74	-3379.91	61.44	21.47	-3435.43	66.39	23.92	-3659.79	68.43	7.56	-3623.21	65.22	58.41	-2401.91	18.66	1198.48	0.00	0.00	0.00	-3775.79	78.89	1555.39	-2978.23	151.84	1553.60	-3898.32	-67.02	1540.02	-3893.59	-143.97	1519.10	354.42	1090.53	72.95	955.18	1030.94	73.35	414.21
0.87000	-3909.54	99.55	0.04	-3851.61	87.03	14.95	-1498.03	110.42	66.75	-1507.64	105.92	121.74	-3379.91	61.44	21.47	-3435.43	66.39	23.92	-3619.19	62.37	13.63	-3612.26	59.71	59.05	-2401.91	18.66	1198.48	0.00	0.00	0.00	-3775.12	78.14	1555.26	-2978.23	151.84	1553.60	-3900.01	-68.27	1540.75	-3893.08	-146.36	1518.88	355.59	1090.39	73.19	955.29	1030.70	73.41	414.97
0.88000	-3909.54	99.55	0.04	-3851.61	87.03	14.95	-1498.03	110.42	66.75	-1507.64	105.92	121.74	-3379.91	61.44	21.47	-3435.43	66.39	23.92	-3606.52	54.53	14.15	-3626.38	53.32	56.08	-2401.91	18.66	1198.48	0.00	0.00	0.00	-3763.24	77.87	1554.93	-2978.23	151.84	1553.60	-3901.61	-69.50	1541.48	-3892.51	-148.73	1518.67	356.25	1089.71	73.67	955.26	1030.86	73.31	415.10
0.89000	-3909.54	99.55	0.04	-3851.61	87.03	14.95	-1498.03	110.42	66.75	-1507.64	105.92	121.74	-3379.91	61.44	21.47	-3435.43	66.39	23.92	-3638.41	49.31	9.69	-3613.12	48.85	58.78	-2401.91	18.66	1198.48	0.00	0.00	0.00	-3753.40	76.68	1554.75	-2978.23	151.84	1553.60	-3903.14	-70.72	1542.21	-3891.89	-151.08	1518.46	354.73	1090.34	73.00	954.90	1031.10	73.15	416.19
0.90000	-3909.54	99.55	0.04	-3851.61	87.03	14.95	-1498.03	110.42	66.75	-1507.64	105.92	121.74	-3379.91	61.44	21.47	-3435.43	66.39	23.92	-3635.91	41.85	9.42	-3633.51	42.94	55.19	-2401.91	18.66	1198.48	0.00	0.00	0.00	-3756.70	74.74	1555.49	-2978.23	151.84	1553.60	-3904.58	-71.93	1542.94	-3891.22	-153.40	1518.25	353.39	1090.91	72.72	955.17	1030.91	73.32	414.88
0.91000	-3909.54	99.55	0.04	-3851.61	87.03	14.95	-1498.03	110.42	66.75	-1507.64	105.92	121.74	-3379.91	61.44	21.47	-3435.43	66.39	23.92	-3633.42	34.49	9.14	-3607.23	36.44	57.73	-2401.91	18.66	1198.48	0.00	0.00	0.00	-3757.88	74.53	1555.25	-2978.23	151.84	1553.60	-3905.94	-73.12	1543.66	-3890.50	-155.70	1518.04	355.60	1090.12	73.39	955.27	1030.84	73.37	414.41
0.92000	-3909.54	99.55	0.04	-3851.61	87.03	14.95	-1498.03	110.42	66.75	-1507.64	105.92	121.74	-3379.91	61.44	21.47	-3435.43	66.39	23.92	-3630.94	27.22	8.86	-3600.62	29.72	58.08	-2401.91	18.66	1198.48	0.00	0.00	0.00	-3754.81	73.32	1554.99	-2978.23	151.84	1553.60	-3907.22	-74.30	1544.39	-3889.73	-157.98	1517.84	355.94	1090.29	73.31	955.56	1030.82	73.33	414.37
0.93000	-3909.54	99.55	0.04	-3851.61	87.03	14.95	-1498.03	110.42	66.75	-1507.64	105.92	121.74	-3379.91	61.44	21.47	-3435.43	66.39	23.92	-3628.47	20.05	8.57	-3594.06	23.09	58.42	-2401.91	18.66	1198.48	0.00	0.00	0.00	-3754.34	72.89	1555.21	-2978.23	151.84	1553.60	-3908.42	-75.46	1545.11	-3888.91	-160.23	1517.64	354.50	1090.36	73.01	954.95	1030.95	73.18	415.21
0.94000	-3909.54	99.55	0.04	-3851.61	87.03	14.95	-1498.03	110.42	66.75	-1507.64	105.92	121.74	-3379.91	61.44	21.47	-3435.43	66.39	23.92	-3626.01	12.98	8.28	-3587.56	16.54	58.76	-2401.91	18.66	1198.48	0.00	0.00	0.00	-3749.16	71.57	1555.03	-2978.23	151.84	1553.60	-3909.53	-76.61	1545.84	-3888.03	-162.46	1517.44	354.30	1090.24	73.09	955.23	1031.06	73.18	414.42
0.95000	-3909.54	99.55	0.04	-3851.61	87.03	14.95	-1498.03	110.42	66.75	-1507.64	105.92	121.74	-3379.91	61.44	21.47	-3435.43	66.39	23.92	-3623.56	6.00	7.98	-3581.12	10.08	59.09	-2401.91	18.66	1198.48	0.00	0.00	0.00	-3739.88	71.02	1554.35	-2978.23	151.84	1553.60	-3910.57	-77.75	1546.56	-3887.11	-164.67	1517.25	354.63	1090.58	72.92	955.25	1031.39	73.15	413.94
0.96000	-3909.54	99.55	0.04	-3851.61	87.03	14.95	-1498.03	110.42	66.75	-1507.64	105.92	121.74	-3379.91	61.44	21.47	-3435.43	66.39	23.92	-3621.13	-0.88	7.69	-3574.73	3.70	59.41	-2401.91	18.66	1198.48	0.00	0.00	0.00	-3732.87	70.83	1553.86	-2978.23	151.84	1553.60	-3911.52	-78.87	1547.28	-3886.13	-166.86	1517.06	353.64	1090.75	72.86	955.18	1031.13	73.15	414.42
0.97000	-3909.54	99.55	0.04	-3851.61	87.03	14.95	-1498.03	110.42	66.75	-1507.64	105.92	121.74	-3379.91	61.44	21.47	-3435.43	66.39	23.92	-3618.70	-7.67	7.38	-3568.39	-2.60	59.72	-2401.91	18.66	1198.48	0.00	0.00	0.00	-3733.39	69.97	1553.94	-2978.23	151.84	1553.60	-3912.39	-79.98	1547.99	-3885.11	-169.03	1516.87	354.37	1090.30	73.02	955.74	1030.70	73.39	415.69
0.98000	-3909.54	99.55	0.04	-3851.61	87.03	14.95	-1498.03	110.42	66.75	-1507.64	105.92	121.74	-3379.91	61.44	21.47	-3435.43	66.39	23.92	-3616.28	-14.37	7.08	-3562.11	-8.82	60.03	-2401.91	18.66	1198.48	0.00	0.00	0.00	-3737.88	69.09	1554.29	-2978.23	151.84	1553.60	-3913.19	-81.08	1548.71	-3884.04	-171.17	1516.68	355.07	1089.51	73.41	955.27	1030.94	73.22	415.68
0.99000	-3909.54	99.55	0.04	-3851.61	87.03	14.95	-1498.03	110.42	66.75	-1507.64	105.92	121.74	-3379.91	61.44	21.47	-3435.43	66.39	23.92	-3613.87	-20.97	6.77	-3555.88	-14.96	60.33	-2401.91	18.66	1198.48	0.00	0.00	0.00	-3735.01	68.84	1554.15	-2978.23	151.84	1553.60	-3913.90	-82.17	1549.43	-3882.91	-173.30	1516.49	355.44	1089.88	73.25	955.35	1030.95	73.20	414.86
1.00000	-3909.54	99.55	0.04	-3851.61	87.03	14.95	-1498.03	110.42	66.75	-1507.64	105.92	121.74	-3379.91	61.44	21.47	-3435.43	66.39	23.92	-3611.47	-27.48	6.45	-3549.71	-21.01	60.62	-2401.91	18.66	1198.48	0.00	0.00	0.00	-3730.67	67.26	1553.21	-2978.23	151.84	1553.60	-3914.53	-83.24	1550.14	-3881.74	-175.40	1516.31	354.62	1089.78	73.19	955.30	1030.90	73.24	414.97
1.01000	-3909.54	99.55	0.04	-3851.61	87.03	14.95	-1498.03	110.42	66.75	-1507.64	105.92	121.74	-3379.91	61.44	21.47	-3435.43	66.39	23.92	-3609.08	-33.90	6.14	-3543.58	-26.98	60.91	-2401.91	18.66	1198.48	0.00	0.00	0.00	-3725.41	66.38	1552.87	-2978.23	151.84	1553.60	-3915.09	-84.29	1550.85	-3880.51	-177.47	1516.13	352.71	1091.41	72.43	955.14	1031.28	73.13	416.21
1.02000	-3909.54	99.55	0.04	-3851.61	87.03	14.95	-1498.03	110.42	66.75	-1507.64	105.92	121.74	-3379.91	61.44	21.47	-3435.43	66.39	23.92	-3606.69	-40.23	5.82	-3537.51	-32.88	61.19	-2401.91	18.66	1198.48	0.00	0.00	0.00	-3710.91	66.75	1552.89	-2978.23	151.84	1553.60	-3915.56	-85.34	1551.56	-3879.24	-179.53	1515.95	355.72	1090.69	73.21	955.50	1031.17	73.25	415.95
1.03000	-3909.54	99.55	0.04	-3851.61	87.03	14.95	-1498.03	110.42	66.75	-1507.64	105.92	121.74	-3379.91	61.44	21.47	-3435.43	66.39	23.92	-3604.31	-46.47	5.49	-3531.49	-38.69	61.46	-2401.91	18.66	1198.48	0.00	0.00	0.00	-3711.62	64.96	1552.46	-2978.23	151.84	1553.60	-3915.96	-86.37	1552.27	-3877.92	-181.57	1515.78	354.22	1090.76	72.82	955.65	1031.08	73.32	416.30
1.04000	-3909.54	99.55	0.04	-3851.61	87.03	14.95	-1498.03	110.42	66.75	-1507.64	105.92	121.74	-3379.91	61.44	21.47	-3435.43	66.39	23.92	-3601.94	-52.61	5.17	-3525.52	-44.42	61.73	-2401.91	18.66	1198.48	0.00	0.00	0.00	-3709.12	63.79	1551.66	-2978.23	151.84	1553.60	-3916.28	-87.39	1552.98	-3876.55	-183.58	1515.61	353.22	1091.55	72.32	955.27	1031.01	73.26	415.19
1.05000	-3909.54	99.55	0.04	-3851.61	87.03	14.95	-1498.03	110.42	66.75	-1507.64	105.92	121.74	-3379.91	61.44	21.47	-3435.43	66.39	23.92	-3599.58	-58.67	4.84	-3519.59	-50.07	61.99	-2401.91	18.66	1198.48	0.00	0.00	0.00	-3702.09	63.90	1551.43	-2978.23	151.84	1553.60	-3916.52	-88.40	1553.69	-3875.13	-185.57	1515.44	354.47	1091.39	72.56	955.34	1031.09	73.26	415.43
1.06000	-3909.54	99.55	0.04	-3851.61	87.03	14.95	-1498.03	110.42	66.75	-1507.64	105.92	121.74	-3379.91	61.44	21.47	-3435.43	66.39	23.92	-3597.22	-64.63	4.50	-3513.72	-55.65	62.25	-2401.91	18.66	1198.48	0.00	0.00	0.00	-3699.76	63.50	1551.04	-2978.23	151.84	1553.60	-3916.69	-89.39	1554.39	-3873.66	-187.54	1515.27	354.92	1090.20	73.17	955.46	1030.80	73.36	414.19
1.07000	-3909.54	99.55	0.04	-3851.61	87.03	14.95	-1498.03	110.42	66.75	-1507.64	105.92	121.74	-3379.91	61.44	21.47	-3435.43	66.39	23.92	-3594.87	-70.51	4.17	-3507.90	-61.14	62.50	-2401.91	18.66	1198.48	0.00	0.00	0.00	-3701.91	62.80	1550.71	-2978.23	151.84	1553.60	-3916.77	-90.37	1555.10	-3872.15	-189.49	1515.11	353.40	1090.80	72.56	955.17	1030.95	73.25	415.00
1.08000	-3909.54	99.55	0.04	-3851.61	87.03	14.95	-1498.03	110.42	66.75	-1507.64	105.92	121.74	-3379.91	61.44	21.47	-3435.43	66.39	23.92	-3592.52	-76.30	3.83	-3502.12	-66.56	62.74	-2401.91	18.66	1198.48	0.00	0.00	0.00	-3688.60	61.85	1550.46	-2978.23	151.84	1553.60	-3916.78	-91.34	1555.80	-3870.58	-191.41	1514.95	355.54	1090.39	73.06	955.68	1031.30	73.26	416.11
1.09000	-3909.54	99.55	0.04	-3851.61	87.03	14.95	-1498.03	110.42	66.75	-1507.64	105.92	121.74	-3379.91	61.44	21.47	-3435.43	66.39	23.92	-3590.18	-82.00	3.49	-3496.39	-71.90	62.97	-2401.91	18.66	1198.48	0.00	0.00	0.00	-3676.83	61.33	1549.62	-2978.23	151.84	1553.60	-3916.72	-92.29	1556.50	-3868.97	-193.32	1514.79	355.12	1090.22	73.30	955.23	1031.16	73.19	415.52
1.10000	-3909.54	99.55	0.04	-3851.61	87.03	14.95	-1498.03	110.42	66.75	-1507.64	105.92	121.74	-3379.91	61.44	21.47	-3435.43	66.39	23.92	-3587.84	-87.61	3.14	-3490.71	-77.17	63.20	-2401.91	18.66	1198.48	0.00	0.00	0.00	-3671.33	60.69	1549.42	-2978.23	151.84	1553.60	-3916.58	-93.23	1557.20	-3867.31	-195.20	1514.63	355.21	1090.33	73.14	955.15	1030.99	73.23	414.92
1.11000	-3909.54	99.55	0.04	-3851.61	87.03	14.95	-1498.03	110.42	66.75	-1507.64	105.92	121.74	-3379.91	61.44	21.47	-3435.43	66.39	23.92	-3585.51	-93.14	2.79	-3485.08	-82.35	63.43	-2401.91	18.66	1198.48	0.00	0.00	0.00	-3676.57	59.82	1549.03	-2978.23	151.84	1553.60	-3916.36	-94.16	1557.90	-3865.60	-197.07	1514.48	355.20	1090.01	73.22	955.23	1030.65	73.40	414.01
1.12000	-3909.54	99.55	0.04	-3851.61	87.03	14.95	-1498.03	110.42	66.75	-1507.64	105.92	121.74	-3379.91	61.44	21.47	-3435.43	66.39	23.92	-3583.18	-98.57	2.44	-3479.49	-87.46	63.64	-2401.91	18.66	1198.48	0.00	0.00	0.00	-3668.70	59.74	1548.57	-2978.23	151.84	1553.60	-3916.06	-95.08	1558.59	-3863.84	-198.91	1514.33	354.33	1090.43	72.84	955.09	1031.02	73.20	414.80
1.13000	-3909.54	99.55	0.04	-3851.61	87.03	14.95	-1498.03	110.42	66.75	-1507.64	105.92	121.74	-3379.91	61.44	21.47	-3435.43	66.39	23.92	-3580.85	-103.93	2.09	-3473.94	-92.50	63.85	-2401.91	18.66	1198.48	0.00	0.00	0.00	-3662.60	58.16	1548.06	-2978.23	151.84	1553.60	-3915.69	-95.98	1559.29	-3862.04	-200.73	1514.18	354.63	1090.21	73.11	955.52	1030.99	73.26	414.87
1.14000	-3909.54	99.55	0.04	-3851.61	87.03	14.95	-1498.03	110.42	66.75	-1507.64	105.92	121.74	-3379.91	61.44	21.47	-3435.43	66.39	23.92	-3578.53	-109.19	1.73	-3468.45	-97.46	64.06	-2401.91	18.66	1198.48	0.00	0.00	0.00	-3657.68	57.94	1547.14	-2978.23	151.84	1553.60	-3915.25	-96.88	1559.98	-3860.19	-202.53	1514.03	353.50	1090.27	72.87	955.07	1031.02	73.19	416.58
1.15000	-3909.54	99.55	0.04	-3851.61	87.03	14.95	-1498.03	110.42	66.75	-1507.64	105.92	121.74	-3379.91	61.44	21.47	-3435.43	66.39	23.92	-3576.21	-114.38	1.38	-3462.99	-102.34	64.26	-2401.91	18.66	1198.48	0.00	0.00	0.00	-3641.73	58.18	1546.65	-2978.23	151.84	1553.60	-3914.73	-97.76	1560.67	-3858.29	-204.30	1513.89	353.99	1090.49	72.96	955.04	1030.98	73.19	417.32
1.16000	-3909.54	99.55	0.04	-3851.61	87.03	14.95	-1498.03	110.42	66.75	-1507.64	105.92	121.74	-3379.91	61.44	21.47	-3435.43	66.39	23.92	-3573.89	-119.47	1.01	-3457.58	-107.15	64.45	-2401.91	18.66	1198.48	0.00	0.00	0.00	-3646.98	56.44	1546.37	-2978.23	151.84	1553.60	-3914.14	-98.62	1561.36	-3856.35	-206.06	1513.74	355.20	1090.00	73.33	955.25	1031.09	73.15	416.03
1.17000	-3909.54	99.55	0.04	-3851.61	87.03	14.95	-1498.03	110.42	66.75	-1507.64	105.92	121.74	-3379.91	61.44	21.47	-3435.43	66.39	23.92	-3571.57	-124.49	0.65	-3452.21	-111.89	64.64	-2401.91	18.66	1198.48	0.00	0.00	0.00	-3627.89	55.65	1545.45	-2978.23	151.84	1553.60	-3913.47	-99.48	1562.05	-3854.36	-207.80	1513.61	355.10	1090.28	73.18	955.33	1030.91	73.25	415.59
1.18000	-3909.54	99.55	0.04	-3851.61	87.03	14.95	-1498.03	110.42	66.75	-1507.64	105.92	121.74	-3379.91	61.44	21.47	-3435.43	66.39	23.92	-3569.25	-129.42	0.28	-3446.89	-116.55	64.82	-2401.91	18.66	1198.48	0.00	0.00	0.00	-3622.84	55.42	1545.65	-2978.23	151.84	1553.60	-3912.73	-100.32	1562.73	-3852.32	-209.51	1513.47	353.42	1090.26	72.88	955.39	1031.27	73.22	414.84
1.19000	-3909.54	99.55	0.04	-3851.61	87.03	14.95	-1498.03	110.42	66.75	-1507.64	105.92	121.74	-3379.91	61.44	21.47	-3435.43	66.39	23.92	-3566.94	-134.26	-0.08	-3441.60	-121.13	65.00	-2401.91	18.66	1198.48	0.00	0.00	0.00	-3619.04	54.83	1545.94	-2978.23	151.84	1553.60	-3911.92	-101.15	1563.42	-3850.24	-211.20	1513.33	354.81	1090.59	72.93	955.01	1030.73	73.32	415.58
1.20000	-3909.54	99.55	0.04	-3851.61	87.03	14.95	-1498.03	110.42	66.75	-1507.64	105.92	121.74	-3379.91	61.44	21.47	-3435.42	66.39	23.92	-3564.63	-139.03	-0.45	-3436.36	-125.65	65.17	-2401.91	18.66	1198.48	0.00	0.00	0.00	-3622.35	54.07	1546.06	-2978.23	151.84	1553.60	-3911.03	-101.97	1564.10	-3848.11	-212.88	1513.20	355.53	1090.44	73.08	955.19	1030.74	73.37	416.77
1.21000	-3909.54	99.55	0.04	-3851.61	87.03	14.95	-1498.03	110.42	66.75	-1507.64	105.92	121.74	-3379.91	61.44	21.47	-3432.15	67.29	22.75	-3562.31	-143.71	-0.83	-3431.16	-130.09	65.33	-2401.91	18.66	1198.48	0.00	0.00	0.00	-3618.37	52.80	1546.24	-2978.23	151.84	1553.60	-3910.08	-102.78	1564.78	-3845.93	-214.53	1513.07	355.73	1090.59	73.06	955.28	1030.98	73.27	415.92
1.22000	-3909.54	99.55	0.04	-3851.61	87.03	14.95	-1498.03	110.42	66.75	-1507.64	105.92	121.74	-3379.91	61.44	21.47	-3424.28	69.28	22.05	-3560.00	-148.31	-1.20	-3426.00	-134.46	65.49	-2401.91	18.66	1198.48	0.00	0.00	0.00	-3618.06	52.32	1545.95	-2978.23	151.84	1553.60	-3909.04	-103.57	1565.46	-3843.71	-216.16	1512.95	355.02	1091.45	72.69	955.37	1030.95	73.30	415.45
1.23000	-3909.54	99.55	0.04	-3851.61	87.03	14.95	-1498.03	110.42	66.75	-1507.64	105.92	121.74	-3379.91	61.44	21.47	-3428.02	68.56	20.38	-3557.69	-152.83	-1.58	-3420.88	-138.76	65.65	-2401.91	18.66	1198.48	0.00	0.00	0.00	-3602.03	51.60	1546.02	-2978.23	151.84	1553.60	-3907.94	-104.36	1566.13	-3841.44	-217.77	1512.82	353.69	1090.93	72.63	955.29	1031.17	73.20	414.81
1.24000	-3909.54	99.55	0.04	-3851.61	87.03	14.95	-1498.03	110.42	66.75	-1507.64	105.92	121.74	-3379.91	61.44	21.47	-3457.96	69.53	14.26	-3555.37	-157.27	-1.96	-3415.80	-142.98	65.79	-2401.91	18.66	1198.48	0.00	0.00	0.00	-3589.49	51.27	1546.64	-2978.23	151.84	1553.60	-3906.77	-105.13	1566.81	-3839.13	-219.36	1512.70	354.42	1090.84	72.82	955.46	1031.07	73.26	414.80
1.25000	-3909.54	99.55	0.04	-3851.61	87.03	14.95	-1498.03	110.42	66.75	-1507.64	105.92	121.74	-3379.91	61.44	21.47	-3450.11	68.28	15.00	-3553.06	-161.63	-2.34	-3410.76	-147.14	65.94	-2401.91	18.66	1198.48	0.00	0.00	0.00	-3577.33	50.79	1546.65	-2978.23	151.84	1553.60	-3905.52	-105.89	1567.48	-3836.77	-220.93	1512.58	354.74	1091.29	72.78	955.24	1030.99	73.34	415.00
1.26000	-3909.54	99.55	0.04	-3851.61	87.03	14.95	-1498.03	110.42	66.75	-1507.64	105.92	121.74	-3379.91	61.44	21.47	-3473.43	70.29	9.38	-3550.74	-165.90	-2.72	-3405.76	-151.22	66.08	-2401.91	18.66	1198.48	0.00	0.00	0.00	-3598.34	48.70	1547.58	-2978.23	151.84	1553.60	-3904.20	-106.64	1568.15	-3834.36	-222.48	1512.46	354.67	1091.14	72.83	955.50	1030.85	73.43	414.14
1.27000	-3909.54	99.55	0.04	-3851.61	87.03	14.95	-1498.03	110.42	66.75	-1507.64	105.92	121.74	-3379.91	61.44	21.47	-3456.19	68.66	13.52	-3548.42	-170.10	-3.11	-3400.79	-155.24	66.21	-2401.91	18.66	1198.48	0.00	0.00	0.00	-3592.04	47.24	1548.64	-2978.23	151.84	1553.60	-3902.82	-107.37	1568.82	-3831.91	-224.01	1512.35	353.19	1090.77	72.69	955.36	1031.00	73.30	414.91
1.28000	-3909.54	99.55	0.04	-3851.61	87.03	14.95	-1498.03	110.42	66.75	-1507.64	105.92	121.74	-3379.91	61.44	21.47	-3433.53	69.54	16.82	-3546.10	-174.22	-3.49	-3395.86	-159.18	66.34	-2401.91	18.66	1198.48	0.00	0.00	0.00	-3575.87	47.70	1548.38	-2978.23	151.84	1553.60	-3901.36	-108.10	1569.49	-3829.42	-225.52	1512.24	353.84	1090.95	72.73	955.32	1030.97	73.30	414.63
1.29000	-3909.54	99.55	0.04	-3851.61	87.03	14.95	-1498.03	110.42	66.75	-1507.64	105.92	121.74	-3379.91	61.44	21.47	-3451.14	69.32	14.50	-3543.78	-178.27	-3.88	-3390.97	-163.06	66.46	-2401.91	18.66	1198.48	0.00	0.00	0.00	-3569.96	46.69	1548.39	-2978.23	151.84	1553.60	-3899.83	-108.81	1570.16	-3826.88	-227.01	1512.13	353.58	1090.91	72.84	955.67	1030.86	73.36	416.15
1.30000	-3909.54	99.55	0.04	-3851.61	87.03	14.95	-1498.03	110.42	66.75	-1507.64	105.92	121.74	-3379.91	61.44	21.47	-3449.67	70.37	12.63	-3541.45	-182.23	-4.27	-3386.11	-166.87	66.57	-2401.91	18.66	1198.48	0.00	0.00	0.00	-3570.47	45.96	1549.04	-2978.23	151.84	1553.60	-3898.23	-109.51	1570.82	-3824.30	-228.48	1512.02	354.28	1090.05	73.11	955.30	1030.92	73.22	416.43
1.31000	-3909.54	99.55	0.04	-3851.61	87.03	14.95	-1498.03	110.42	66.75	-1507.64	105.92	121.74	-3379.91	61.44	21.47	-3445.21	71.22	14.01	-3539.12	-186.12	-4.66	-3381.29	-170.61	66.69	-2401.91	18.66	1198.48	0.00	0.00	0.00	-3563.56	44.92	1550.23	-2978.23	151.84	1553.60	-3896.57	-110.20	1571.48	-3821.67	-229.92	1511.92	353.45	1089.96	72.98	955.42	1030.95	73.25	415.10
1.32000	-3909.54	99.55	0.04	-3851.61	87.03	14.95	-1498.03	110.42	66.75	-1507.64	105.92	121.74	-3379.91	61.44	21.47	-3427.59	70.90	16.43	-3536.78	-189.93	-5.05	-3376.50	-174.28	66.79	-2401.91	18.66	1198.48	0.00	0.00	0.00	-3564.34	44.23	1551.75	-2978.23	151.84	1553.60	-3894.83	-110.88	1572.14	-3819.00	-231.35	1511.81	354.84	1090.41	73.04	955.06	1031.07	73.19	414.64
1.33000	-3909.54	99.55	0.04	-3851.61	87.03	14.95	-1498.03	110.42	66.75	-1507.64	105.92	121.74	-3379.91	61.44	21.47	-3428.58	69.32	16.02	-3534.45	-193.67	-5.45	-3371.75	-177.88	66.90	-2401.91	18.66	1198.48	0.00	0.00	0.00	-3543.34	43.59	1551.98	-2978.23	151.84	1553.60	-3893.03	-111.54	1572.80	-3816.28	-232.76	1511.71	355.16	1090.53	73.23	955.05	1031.12	73.18	414.12
1.34000	-3909.54	99.55	0.04	-3851.61	87.03	14.95	-1498.03	110.42	66.75	-1507.64	105.92	121.74	-3379.91	61.44	21.47	-3411.61	70.37	19.05	-3532.10	-197.33	-5.84	-3367.03	-181.42	66.99	-2401.91	18.66	1198.48	0.00	0.00	0.00	-3544.45	42.30	1553.04	-2978.23	151.84	1553.60	-3891.15	-112.20	1573.45	-3813.53	-234.15	1511.61	354.90	1089.95	73.51	955.05	1030.85	73.22	412.46
1.35000	-3909.54	99.55	0.04	-3851.61	87.03	14.95	-1498.03	110.42	66.75	-1507.64	105.92	121.74	-3379.91	61.44	21.47	-3414.73	71.67	19.23	-3529.75	-200.91	-6.24	-3362.35	-184.88	67.09	-2401.91	18.66	1198.48	0.00	0.00	0.00	-3546.61	41.86	1553.86	-2978.23	151.84	1553.60	-3889.21	-112.84	1574.11	-3810.72	-235.52	1511.52	354.69	1090.31	73.15	954.92	1030.77	73.29	414.27
1.36000	-3909.55	99.55	0.03	-3851.61	87.03	14.95	-1498.03	110.42	66.75	-1507.64	105.92	121.74	-3379.91	61.44	21.47	-3425.45	69.21	17.22	-3527.40	-204.42	-6.64	-3357.70	-188.29	67.17	-2401.91	18.66	1198.48	0.00	0.00	0.00	-3540.13	41.14	1555.34	-2978.23	151.84	1553.60	-3887.20	-113.48	1574.76	-3807.88	-236.86	1511.43	354.22	1091.09	72.90	955.25	1030.81	73.35	415.91
1.37000	-3917.80	100.75	-0.46	-3851.61	87.03	14.95	-1498.03	110.42	66.75	-1507.64	105.92	121.74	-3379.91	61.44	21.47	-3427.04	68.80	16.61	-3525.04	-207.86	-7.03	-3353.08	-191.62	67.26	-2401.91	18.66	1198.48	0.00	0.00	0.00	-3537.79	39.10	1556.14	-2978.23	151.84	1553.60	-3885.13	-114.10	1575.41	-3804.99	-238.19	1511.33	355.29	1090.19	73.30	955.26	1031.16	73.03	415.72
1.38000	-3883.38	102.59	3.22	-3851.61	87.03	14.95	-1498.03	110.42	66.75	-1507.64	105.92	121.74	-3379.91	61.44	21.47	-3453.51	69.90	11.58	-3522.67	-211.22	-7.44	-3348.49	-194.90	67.34	-2401.91	18.66	1198.48	0.00	0.00	0.00	-3533.97	37.75	1557.68	-2978.23	151.84	1553.60	-3882.99	-114.71	1576.06	-3802.05	-239.50	1511.25	354.51	1089.81	73.12	955.35	1031.19	73.15	415.70
1.39000	-3870.48	104.25	3.53	-3851.61	87.03	14.95	-1498.03	110.42	66.75	-1507.64	105.92	121.74	-3379.91	61.44	21.47	-3425.11	68.96	16.69	-3520.30	-214.51	-7.84	-3343.93	-198.10	67.41	-2401.91	18.66	1198.48	0.00	0.00	0.00	-3534.66	35.68	1559.18	-2978.23	151.84	1553.60	-3880.78	-115.31	1576.70	-3799.08	-240.79	1511.16	354.28	1090.25	72.99	955.02	1031.05	73.19	414.97
1.40000	-3857.33	104.66	3.99	-3851.61	87.03	14.95	-1498.03	110.42	66.75	-1507.64	105.92	121.74	-3379.91	61.44	21.47	-3409.54	69.08	17.98	-3517.92	-217.72	-8.24	-3339.40	-201.24	67.48	-2401.91	18.66	1198.48	0.00	0.00	0.00	-3531.70	35.23	1560.18	-2978.23	151.84	1553.60	-3878.50	-115.90	1577.34	-3796.06	-242.06	1511.08	354.91	1089.85	73.23	955.03	1031.12	73.11	417.03
1.41000	-3856.71	105.25	1.33	-3860.79	85.68	11.72	-1498.03	110.42	66.75	-1507.64	105.92	121.74	-3379.91	61.44	21.47	-3431.71	69.26	16.19	-3515.53	-220.87	-8.64	-3334.91	-204.32	67.54	-2401.91	18.66	1198.48	0.00	0.00	0.00	-3517.84	33.59	1560.62	-2978.23	151.84	1553.60	-3876.16	-116.47	1577.99	-3793.00	-243.31	1510.99	355.73	1090.90	72.90	955.19	1030.78	73.27	415.74
1.42000	-3845.85	105.21	-0.22	-3856.08	86.27	12.03	-1498.03	110.42	66.75	-1507.64	105.92	121.74	-3379.91	61.44	21.47	-3463.27	68.80	11.56	-3513.14	-223.94	-9.04	-3330.44	-207.33	67.60	-2401.91	18.66	1198.48	0.00	0.00	0.00	-3520.24	31.51	1561.71	-2978.23	151.84	1553.60	-3873.75	-117.04	1578.62	-3789.90	-244.54	1510.91	355.06	1090.68	73.07	955.11	1030.84	73.24	416.15
1.43000	-3841.83	104.69	-0.42	-3847.08	86.51	13.00	-1498.03	110.42	66.75	-1507.64	105.92	121.74	-3379.91	61.44	21.47	-3432.03	69.32	16.09	-3510.74	-226.94	-9.45	-3326.00	-210.28	67.66	-2401.91	18.66	1198.48	0.00	0.00	0.00	-3513.37	30.20	1562.76	-2978.23	151.84	1553.60	-3871.28	-117.60	1579.26	-3786.75	-245.75	1510.84	355.40	1089.18	73.68	955.08	1031.13	73.12	416.15
1.44000	-3815.44	103.13	2.15	-3818.18	85.11	18.18	-1498.03	110.42	66.75	-1507.64	105.92	121.74	-3379.91	61.44	21.47	-3455.95	68.63	11.97	-3508.33	-229.87	-9.85	-3321.59	-213.17	67.71	-2401.91	18.66	1198.48	0.00	0.00	0.00	-3496.18	28.65	1563.90	-2978.23	151.84	1553.60	-3868.74	-118.14	1579.90	-3783.56	-246.94	1510.76	354.47	1090.61	73.11	954.95	1031.19	73.16	415.69
1.45000	-3809.87	101.71	4.41	-3854.11	84.86	14.19	-1498.03	110.42	66.75	-1507.64	105.92	121.74	-3379.91	61.44	21.47	-3446.08	67.68	13.79	-3505.91	-232.73	-10.26	-3317.20	-215.99	67.76	-2401.91	18.66	1198.48	0.00	0.00	0.00	-3490.19	27.38	1564.59	-2978.23	151.84	1553.60	-3866.13	-118.68	1580.53	-3780.33	-248.11	1510.69	354.38	1090.97	72.86	955.45	1030.76	73.38	416.29
1.46000	-3794.20	101.99	6.09	-3819.07	85.56	20.90	-1498.03	110.42	66.75	-1507.64	105.92	121.74	-3379.91	61.44	21.47	-3432.98	68.13	18.12	-3503.48	-235.52	-10.67	-3312.85	-218.75	67.80	-2401.91	18.66	1198.48	0.00	0.00	0.00	-3476.21	26.54	1565.19	-2978.23	151.84	1553.60	-3863.46	-119.20	1581.16	-3777.06	-249.26	1510.62	355.06	1091.12	73.08	955.15	1030.96	73.24	416.79
1.47000	-3759.37	101.93	11.94	-3829.17	86.72	19.94	-1498.03	110.42	66.75	-1507.64	105.92	121.74	-3379.91	61.44	21.47	-3454.68	66.72	15.56	-3501.04	-238.25	-11.07	-3308.52	-221.45	67.84	-2401.91	18.66	1198.48	0.00	0.00	0.00	-3500.32	23.89	1566.98	-2978.23	151.84	1553.60	-3860.73	-119.71	1581.79	-3773.75	-250.39	1510.55	354.71	1090.23	73.07	955.34	1030.88	73.32	415.54
1.48000	-3749.28	101.75	13.12	-3837.15	84.44	19.41	-1498.03	110.42	66.75	-1507.64	105.92	121.74	-3379.91	61.44	21.47	-3463.18	65.78	16.42	-3498.59	-240.90	-11.48	-3304.22	-224.09	67.88	-2401.91	18.66	1198.48	0.00	0.00	0.00	-3498.11	21.90	1568.10	-2978.23	151.84	1553.60	-3857.94	-120.21	1582.41	-3770.39	-251.50	1510.49	354.48	1090.57	72.91	955.06	1030.90	73.27	414.83
1.49000	-3747.71	102.82	14.69	-3814.90	87.68	21.11	-1498.03	110.42	66.75	-1507.64	105.92	121.74	-3379.91	61.44	21.47	-3456.70	64.76	19.39	-3496.13	-243.48	-11.89	-3299.94	-226.67	67.91	-2401.91	18.66	1198.48	0.00	0.00	0.00	-3489.42	21.15	1568.83	-2978.23	151.84	1553.60	-3855.08	-120.71	1583.03	-3767.00	-252.60	1510.42	355.22	1090.53	73.10	955.08	1031.27	73.12	414.85
1.50000	-3746.96	105.61	14.30	-3794.46	89.41	23.43	-1498.03	110.42	66.75	-1507.64	105.92	121.74	-3379.91	61.44	21.47	-3430.58	63.97	25.44	-3493.66	-246.00	-12.30	-3295.69	-229.19	67.93	-2401.91	18.66	1198.48	0.00	0.00	0.00	-3481.81	18.76	1570.00	-2978.23	151.84	1553.60	-3852.15	-121.19	1583.66	-3763.56	-253.67	1510.36	353.30	1091.02	72.56	955.42	1030.98	73.21	414.11
1.51000	-3734.63	107.24	15.27	-3777.11	93.01	25.81	-1498.03	110.42	66.75	-1507.64	105.92	121.74	-3379.96	61.44	21.47	-3437.43	61.38	27.31	-3491.18	-248.45	-12.70	-3291.46	-231.65	67.96	-2401.91	18.66	1198.48	0.00	0.00	0.00	-3476.41	17.08	1569.99	-2978.23	151.84	1553.60	-3849.17	-121.66	1584.27	-3760.08	-254.73	1510.30	354.25	1090.79	72.94	955.38	1031.04	73.25	413.56
1.52000	-3679.83	111.78	21.83	-3758.76	97.68	26.57	-1498.03	110.42	66.75	-1507.64	105.92	121.74	-3430.56	58.57	17.25	-3443.29	59.23	29.61	-3488.68	-250.83	-13.11	-3287.25	-234.04	67.98	-2401.91	18.66	1198.48	0.00	0.00	0.00	-3467.21	14.58	1569.99	-2978.23	151.84	1553.60	-3846.12	-122.12	1584.89	-3756.56	-255.77	1510.24	353.33	1090.74	72.76	955.28	1030.88	73.34	415.75
1.53000	-3700.84	115.95	18.44	-3737.44	102.01	28.84	-1498.03	110.42	66.75	-1507.64	105.92	121.74	-3431.58	55.55	20.68	-3433.58	58.54	33.65	-3486.18	-253.15	-13.52	-3283.07	-236.38	67.99	-2401.91	18.66	1198.48	0.00	0.00	0.00	-3454.87	12.54	1570.36	-2978.23	151.84	1553.60	-3843.01	-122.57	1585.51	-3753.01	-256.79	1510.19	355.13	1089.70	73.47	955.29	1031.16	73.30	415.26
1.54000	-3661.84	120.82	22.40	-3702.86	107.65	30.93	-1498.03	110.42	66.75	-1507.64	105.92	121.74	-3396.80	58.32	24.95	-3429.85	58.10	35.99	-3483.66	-255.40	-13.93	-3278.92	-238.66	68.00	-2401.91	18.66	1198.48	0.00	0.00	0.00	-3456.81	11.70	1571.36	-2978.23	151.84	1553.60	-3839.84	-123.01	1586.12	-3749.41	-257.78	1510.14	354.60	1090.13	73.10	955.35	1031.06	73.24	415.88
1.55000	-3660.49	128.48	20.47	-3695.53	112.97	29.09	-1498.03	110.42	66.75	-1507.64	105.92	121.74	-3399.64	55.36	26.04	-3407.91	55.81	42.12	-3481.13	-257.59	-14.34	-3274.78	-240.88	68.01	-2401.91	18.66	1198.48	0.00	0.00	0.00	-3434.54	10.48	1570.51	-2978.23	151.84	1553.60	-3836.60	-123.44	1586.73	-3745.77	-258.77	1510.09	354.67	1090.70	72.92	954.68	1031.08	73.00	416.96
1.56000	-3644.38	133.12	20.08	-3669.56	118.88	31.00	-1498.03	110.42	66.75	-1507.64	105.92	121.74	-3392.33	55.04	30.30	-3415.24	55.73	43.85	-3478.59	-259.71	-14.75	-3270.67	-243.04	68.01	-2401.91	18.66	1198.48	0.00	0.00	0.00	-3441.58	8.60	1571.16	-2978.23	151.84	1553.60	-3833.31	-123.86	1587.33	-3742.09	-259.73	1510.04	354.80	1090.64	72.97	955.23	1031.05	73.14	415.43
1.57000	-3620.20	138.47	20.30	-3627.18	125.24	33.63	-1498.03	110.42	66.75	-1507.64	105.92	121.74	-3421.23	52.43	25.63	-3431.50	53.27	43.71	-3476.03	-261.76	-15.16	-3266.57	-245.15	68.02	-2401.91	18.66	1198.48	0.00	0.00	0.00	-3439.21	7.71	1571.77	-2978.23	151.84	1553.60	-3829.95	-124.27	1587.94	-3738.37	-260.67	1509.99	353.77	1089.93	73.16	955.39	1031.18	73.12	416.67
1.58000	-3597.83	142.54	20.61	-3615.01	130.69	31.58	-1498.03	110.42	66.75	-1507.64	105.92	121.74	-3355.41	54.75	38.58	-3409.95	53.35	47.83	-3473.46	-263.76	-15.56	-3262.50	-247.20	68.01	-2401.91	18.66	1198.48	0.00	0.00	0.00	-3430.74	5.50	1571.80	-2978.23	151.84	1553.60	-3826.54	-124.67	1588.54	-3734.61	-261.59	1509.95	355.38	1090.29	73.19	955.14	1031.00	73.18	417.24
1.59000	-3581.82	148.27	18.12	-3579.96	136.52	33.56	-1498.03	110.42	66.75	-1507.64	105.92	121.74	-3391.89	54.45	31.80	-3412.44	55.12	49.26	-3470.87	-265.69	-15.97	-3258.45	-249.19	68.01	-2401.91	18.66	1198.48	0.00	0.00	0.00	-3413.83	5.35	1570.95	-2978.23	151.84	1553.60	-3823.06	-125.06	1589.14	-3730.81	-262.50	1509.91	355.06	1089.93	73.29	955.15	1031.05	73.16	415.71
1.60000	-3528.46	154.25	20.58	-3568.32	141.79	28.64	-1498.03	110.42	66.75	-1507.64	105.92	121.74	-3349.28	54.50	41.16	-3429.01	53.63	48.47	-3468.27	-267.56	-16.38	-3254.41	-251.12	68.00	-2401.91	18.66	1198.48	0.00	0.00	0.00	-3415.40	4.14	1571.33	-2978.23	151.84	1553.60	-3819.52	-125.44	1589.74	-3726.97	-263.39	1509.87	354.58	1090.73	73.02	954.89	1031.27	73.06	415.08
1.61000	-3527.82	159.76	16.35	-3510.34	146.09	30.61	-1498.03	110.42	66.75	-1507.64	105.92	121.74	-3379.55	53.92	38.36	-3436.15	53.20	50.10	-3465.66	-269.36	-16.79	-3250.40	-253.00	67.98	-2401.91	18.66	1198.48	0.00	0.00	0.00	-3417.76	3.08	1571.07	-2978.23	151.84	1553.60	-3815.93	-125.81	1590.33	-3723.09	-264.26	1509.83	353.56	1090.45	72.82	954.42	1031.16	72.92	414.32
1.62000	-3513.09	163.25	13.48	-3508.11	151.10	23.44	-1498.03	110.42	66.75	-1507.64	105.92	121.74	-3403.34	52.77	36.70	-3405.97	53.67	56.17	-3463.03	-271.10	-17.19	-3246.40	-254.82	67.97	-2401.91	18.66	1198.48	0.00	0.00	0.00	-3408.63	1.81	1570.20	-2978.23	151.84	1553.60	-3812.27	-126.17	1590.92	-3719.18	-265.11	1509.80	353.90	1090.38	72.83	954.83	1030.77	73.20	414.70
1.63000	-3464.19	167.36	15.90	-3471.42	154.76	23.95	-1498.03	110.42	66.75	-1507.64	105.92	121.74	-3433.80	53.32	30.97	-3438.03	51.71	52.70	-3460.38	-272.79	-17.60	-3242.43	-256.59	67.95	-2401.91	18.66	1198.48	0.00	0.00	0.00	-3391.00	2.08	1571.06	-2978.23	151.84	1553.60	-3808.55	-126.52	1591.51	-3715.22	-265.94	1509.76	353.69	1090.80	72.75	955.59	1030.78	73.40	415.54
1.64000	-3422.32	171.21	17.06	-3443.08	159.16	21.79	-1498.03	110.42	66.75	-1507.64	105.92	121.74	-3372.76	55.62	42.51	-3409.59	53.46	56.84	-3457.72	-274.41	-18.01	-3238.46	-258.30	67.92	-2401.91	18.66	1198.48	0.00	0.00	0.00	-3382.83	0.91	1569.97	-2978.23	151.84	1553.60	-3804.78	-126.86	1592.10	-3711.23	-266.75	1509.73	354.34	1090.32	72.92	955.95	1030.87	73.45	416.47
1.65000	-3389.44	172.01	16.67	-3396.29	162.45	23.09	-1498.03	110.42	66.75	-1507.64	105.92	121.74	-3423.22	55.69	34.16	-3438.21	53.46	52.53	-3455.04	-275.97	-18.41	-3234.52	-259.96	67.90	-2401.91	18.66	1198.48	0.00	0.00	0.00	-3375.47	0.34	1569.45	-2978.23	151.84	1553.60	-3800.95	-127.19	1592.68	-3707.20	-267.55	1509.71	356.00	1090.34	73.34	955.02	1031.09	72.99	416.58
1.66000	-3329.18	174.33	21.34	-3370.77	163.48	21.99	-1498.03	110.42	66.75	-1507.64	105.92	121.74	-3399.83	55.50	37.34	-3428.83	53.31	52.46	-3452.34	-277.47	-18.81	-3230.59	-261.57	67.87	-2401.91	18.66	1198.48	0.00	0.00	0.00	-3363.16	0.79	1568.25	-2978.23	151.84	1553.60	-3797.06	-127.51	1593.27	-3703.13	-268.32	1509.68	354.77	1090.09	73.18	955.04	1030.81	73.18	414.74
1.67000	-3338.58	175.38	15.66	-3330.07	164.77	23.17	-1498.03	110.42	66.75	-1507.64	105.92	121.74	-3392.56	55.55	36.98	-3425.16	52.36	50.74	-3449.63	-278.91	-19.22	-3226.68	-263.12	67.83	-2401.91	18.66	1198.48	0.00	0.00	0.00	-3364.37	-0.77	1568.70	-2978.23	151.84	1553.60	-3793.11	-127.82	1593.84	-3699.02	-269.08	1509.65	354.97	1090.44	73.06	955.28	1030.77	73.29	414.99
1.68000	-3290.22	174.87	17.60	-3289.14	164.89	24.91	-1498.03	110.42	66.75	-1507.64	105.92	121.74	-3389.74	54.26	34.23	-3405.55	51.90	50.91	-3446.90	-280.30	-19.62	-3222.78	-264.62	67.80	-2401.91	18.66	1198.48	0.00	0.00	0.00	-3360.90	-0.89	1568.07	-2978.23	151.84	1553.60	-3789.11	-128.13	1594.42	-3694.87	-269.82	1509.63	354.60	1089.92	73.18	955.25	1030.89	73.29	414.90
1.69000	-3248.14	174.56	21.82	-3308.04	165.09	17.81	-1498.03	110.42	66.75	-1507.64	105.92	121.74	-3424.17	54.91	27.68	-3465.08	48.58	38.77	-3444.15	-281.62	-20.02	-3218.90	-266.06	67.76	-2401.91	18.66	1198.48	0.00	0.00	0.00	-3350.82	-1.97	1566.67	-2978.23	151.84	1553.60	-3785.05	-128.42	1595.00	-3690.69	-270.55	1509.61	354.48	1090.62	72.91	955.13	1031.07	73.25	415.86
1.70000	-3246.59	173.82	15.83	-3297.81	164.61	15.20	-1498.03	110.42	66.75	-1507.64	105.92	121.74	-3386.73	51.21	31.38	-3429.26	49.25	42.14	-3441.38	-282.89	-20.42	-3215.03	-267.46	67.72	-2401.91	18.66	1198.48	0.00	0.00	0.00	-3335.31	-3.85	1565.49	-2978.23	151.84	1553.60	-3780.93	-128.70	1595.57	-3686.46	-271.25	1509.59	355.57	1089.54	73.43	955.49	1030.65	73.36	415.95
1.71000	-3216.32	171.72	18.08	-3223.69	162.83	20.82	-1498.03	110.42	66.75	-1507.64	105.92	121.74	-3418.72	49.40	23.99	-3435.89	47.53	39.43	-3438.59	-284.10	-20.82	-3211.18	-268.80	67.68	-2401.91	18.66	1198.48	0.00	0.00	0.00	-3338.57	-4.51	1564.84	-2978.23	151.84	1553.60	-3776.75	-128.98	1596.14	-3682.21	-271.94	1509.58	354.90	1090.20	72.97	955.45	1030.88	73.26	414.02
1.72000	-3161.95	170.84	21.69	-3218.74	159.82	15.31	-1498.03	110.42	66.75	-1507.64	105.92	121.74	-3410.58	49.65	24.36	-3443.86	47.55	38.39	-3435.79	-285.25	-21.22	-3207.33	-270.09	67.63	-2401.91	18.66	1198.48	0.00	0.00	0.00	-3337.98	-4.66	1563.92	-2978.23	151.84	1553.60	-3772.52	-129.24	1596.70	-3677.91	-272.61	1509.56	354.72	1090.00	73.09	955.18	1030.99	73.18	413.44
1.73000	-3177.73	166.20	16.21	-3191.51	159.05	15.63	-1498.03	110.42	66.75	-1507.64	105.92	121.74	-3417.65	46.31	22.46	-3416.61	48.34	39.74	-3432.96	-286.35	-21.62	-3203.50	-271.33	67.58	-2401.91	18.66	1198.48	0.00	0.00	0.00	-3319.62	-5.64	1562.94	-2978.23	151.84	1553.60	-3768.23	-129.50	1597.26	-3673.57	-273.26	1509.55	354.47	1090.17	73.01	955.46	1030.86	73.32	414.96
1.74000	-3164.80	162.54	13.96	-3160.64	154.85	16.82	-1498.03	110.42	66.75	-1507.64	105.92	121.74	-3384.21	46.74	25.53	-3418.86	47.21	37.75	-3430.12	-287.39	-22.01	-3199.68	-272.52	67.53	-2401.91	18.66	1198.48	0.00	0.00	0.00	-3326.85	-6.06	1561.93	-2978.23	151.84	1553.60	-3763.89	-129.74	1597.83	-3669.20	-273.89	1509.54	355.43	1090.23	73.35	955.29	1031.20	73.10	415.98
1.75000	-3111.29	157.09	20.94	-3159.85	150.90	14.23	-1498.03	110.42	66.75	-1507.64	105.92	121.74	-3439.27	45.61	18.81	-3444.46	48.34	33.04	-3427.25	-288.38	-22.41	-3195.88	-273.65	67.47	-2401.91	18.66	1198.48	0.00	0.00	0.00	-3310.61	-6.21	1561.05	-2978.23	151.84	1553.60	-3759.50	-129.98	1598.38	-3664.80	-274.51	1509.54	354.68	1089.93	73.16	955.19	1031.12	73.10	415.54
1.76000	-3082.41	154.21	21.74	-3110.53	148.67	21.84	-1498.03	110.42	66.75	-1507.64	105.92	121.74	-3422.86	47.39	18.59	-3439.71	49.54	33.04	-3424.36	-289.31	-22.80	-3192.08	-274.74	67.41	-2401.91	18.66	1198.48	0.00	0.00	0.00	-3294.18	-7.17	1559.09	-2978.23	151.84	1553.60	-3755.04	-130.21	1598.94	-3660.35	-275.11	1509.53	353.65	1090.67	72.77	955.28	1031.20	73.12	414.83
1.77000	-3053.78	151.38	22.91	-3074.93	146.10	29.42	-1498.03	110.42	66.75	-1507.64	105.92	121.74	-3425.85	46.78	16.80	-3454.20	50.36	28.93	-3421.45	-290.19	-23.19	-3188.29	-275.78	67.35	-2401.91	18.66	1198.48	0.00	0.00	0.00	-3301.74	-7.56	1557.40	-2978.23	151.84	1553.60	-3750.54	-130.43	1599.49	-3655.87	-275.69	1509.53	353.08	1090.91	72.50	955.16	1031.10	73.09	414.65
1.78000	-3025.43	148.62	24.41	-3046.38	143.50	31.40	-1498.03	110.42	66.75	-1507.64	105.92	121.74	-3428.24	46.34	15.27	-3456.00	50.76	26.52	-3418.52	-291.01	-23.58	-3184.52	-276.77	67.29	-2401.91	18.66	1198.48	0.00	0.00	0.00	-3290.99	-7.51	1556.23	-2978.23	151.84	1553.60	-3745.98	-130.64	1600.04	-3651.35	-276.25	1509.52	356.63	1089.62	73.78	955.45	1030.80	73.28	415.90
1.79000	-2997.41	145.91	26.24	-3022.12	141.06	33.00	-1498.03	110.42	66.75	-1507.64	105.92	121.74	-3430.07	46.06	13.98	-3452.35	51.51	26.02	-3415.57	-291.78	-23.97	-3180.75	-277.72	67.23	-2401.91	18.66	1198.48	0.00	0.00	0.00	-3281.94	-8.22	1554.47	-2978.23	151.84	1553.60	-3741.36	-130.84	1600.59	-3646.80	-276.79	1509.52	354.38	1090.29	73.00	955.52	1031.03	73.20	415.48
1.80000	-2969.74	143.26	28.36	-3001.84	138.78	34.24	-1498.03	110.42	66.75	-1507.64	105.92	121.74	-3431.37	45.94	12.93	-3442.33	53.97	23.68	-3412.60	-292.50	-24.36	-3176.99	-278.61	67.16	-2401.91	18.66	1198.48	0.00	0.00	0.00	-3276.21	-8.35	1553.06	-2978.23	151.84	1553.60	-3736.69	-131.03	1601.13	-3642.21	-277.32	1509.53	353.92	1090.31	73.01	955.84	1031.00	73.34	414.96
1.81000	-2942.46	140.67	30.77	-2985.19	136.65	35.15	-1498.03	110.42	66.75	-1507.64	105.92	121.74	-3432.16	45.95	12.09	-3434.06	55.51	21.90	-3409.60	-293.16	-24.75	-3173.24	-279.46	67.09	-2401.91	18.66	1198.48	0.00	0.00	0.00	-3266.77	-8.03	1551.74	-2978.23	151.84	1553.60	-3731.97	-131.22	1601.67	-3637.59	-277.83	1509.53	353.52	1089.95	72.96	955.09	1030.98	73.27	414.75
1.82000	-2915.61	138.15	33.43	-2971.87	134.68	35.75	-1498.03	110.42	66.75	-1507.64	105.92	121.74	-3432.50	46.08	11.43	-3445.85	56.10	18.94	-3406.58	-293.78	-25.13	-3169.49	-280.25	67.02	-2401.91	18.66	1198.48	0.00	0.00	0.00	-3253.94	-7.43	1550.03	-2978.23	151.84	1553.60	-3727.20	-131.39	1602.21	-3632.93	-278.33	1509.54	354.48	1091.10	72.82	954.84	1030.86	73.25	414.66
1.83000	-2889.22	135.68	36.33	-2961.53	132.84	36.07	-1498.03	110.42	66.75	-1507.64	105.92	121.74	-3432.40	46.32	10.95	-3439.60	57.31	17.71	-3403.54	-294.34	-25.51	-3165.75	-281.01	66.95	-2401.91	18.66	1198.48	0.00	0.00	0.00	-3256.35	-8.06	1548.07	-2978.23	151.84	1553.60	-3722.37	-131.56	1602.74	-3628.23	-278.80	1509.55	355.66	1090.52	73.13	954.83	1030.91	73.21	415.05
1.84000	-2863.32	133.28	39.44	-2953.86	131.15	36.11	-1498.03	110.42	66.75	-1507.64	105.92	121.74	-3431.91	46.66	10.62	-3439.49	58.00	15.27	-3400.47	-294.85	-25.89	-3162.02	-281.71	66.87	-2401.91	18.66	1198.48	0.00	0.00	0.00	-3243.18	-6.99	1546.54	-2978.23	151.84	1553.60	-3717.50	-131.72	1603.28	-3623.50	-279.26	1509.56	354.17	1090.59	72.89	954.67	1030.96	73.15	416.84
1.85000	-2837.94	130.94	42.74	-2948.53	129.59	35.92	-1498.03	110.42	66.75	-1507.64	105.92	121.74	-3431.05	47.08	10.42	-3453.06	59.03	12.27	-3397.38	-295.31	-26.27	-3158.30	-282.37	66.79	-2401.91	18.66	1198.48	0.00	0.00	0.00	-3236.38	-6.19	1545.19	-2978.23	151.84	1553.60	-3712.57	-131.87	1603.81	-3618.73	-279.70	1509.57	354.35	1089.88	73.17	954.95	1030.82	73.16	416.82
1.86000	-2813.13	128.67	46.22	-2945.22	128.16	35.51	-1498.03	110.42	66.75	-1507.64	105.92	121.74	-3429.87	47.57	10.33	-3448.23	58.86	11.89	-3394.26	-295.72	-26.65	-3154.57	-282.99	66.71	-2401.91	18.66	1198.48	0.00	0.00	0.00	-3226.55	-5.66	1544.77	-2978.23	151.84	1553.60	-3707.58	-132.01	1604.33	-3613.93	-280.13	1509.58	354.88	1090.03	73.27	955.38	1030.76	73.27	415.54
1.87000	-2788.92	126.46	49.85	-2943.59	126.85	34.90	-1498.03	110.42	66.75	-1507.64	105.92	121.74	-3428.38	48.12	10.34	-3425.76	60.42	15.81	-3391.12	-296.09	-27.02	-3150.86	-283.56	66.63	-2401.91	18.66	1198.48	0.00	0.00	0.00	-3213.85	-5.57	1543.61	-2978.23	151.84	1553.60	-3702.55	-132.14	1604.86	-3609.09	-280.54	1509.60	354.40	1090.69	72.97	955.34	1030.73	73.33	416.29
1.88000	-2765.34	124.32	53.61	-2943.32	125.66	34.12	-1498.03	110.42	66.75	-1507.64	105.92	121.74	-3426.64	48.72	10.43	-3427.56	59.66	15.43	-3387.95	-296.40	-27.39	-3147.15	-284.08	66.55	-2401.91	18.66	1198.48	0.00	0.00	0.00	-3207.40	-3.93	1542.47	-2978.23	151.84	1553.60	-3697.47	-132.26	1605.38	-3604.22	-280.93	1509.62	355.50	1089.87	73.24	955.07	1030.88	73.21	415.09
1.89000	-2742.42	122.25	57.48	-2944.09	124.58	33.18	-1498.03	110.42	66.75	-1507.64	105.92	121.74	-3424.67	49.34	10.56	-3424.54	60.04	15.68	-3384.76	-296.67	-27.76	-3143.44	-284.56	66.46	-2401.91	18.66	1198.48	0.00	0.00	0.00	-3203.49	-3.48	1540.58	-2978.23	151.84	1553.60	-3692.33	-132.38	1605.89	-3599.32	-281.30	1509.64	354.09	1090.86	72.70	955.02	1030.71	73.34	413.83
1.90000	-2720.21	120.24	61.44	-2945.57	123.61	32.11	-1498.03	110.42	66.75	-1507.64	105.92	121.74	-3422.51	49.98	10.74	-3418.99	61.20	15.68	-3381.54	-296.88	-28.13	-3139.73	-285.00	66.37	-2401.91	18.66	1198.48	0.00	0.00	0.00	-3184.19	-1.77	1539.88	-2978.23	151.84	1553.60	-3687.15	-132.49	1606.41	-3594.38	-281.66	1509.66	354.88	1090.53	73.03	955.39	1030.88	73.31	417.16
1.91000	-2698.73	118.31	65.47	-2947.43	122.74	30.94	-1498.03	110.42	66.75	-1507.64	105.92	121.74	-3420.18	50.63	10.93	-3427.34	61.24	14.82	-3378.29	-297.05	-28.49	-3136.03	-285.39	66.28	-2401.91	18.66	1198.48	0.00	0.00	0.00	-3183.30	-0.48	1539.46	-2978.23	151.84	1553.60	-3681.91	-132.59	1606.92	-3589.41	-282.00	1509.69	353.86	1090.77	72.65	955.32	1031.00	73.23	416.16
1.92000	-2678.01	116.44	69.54	-2949.35	121.96	29.67	-1498.03	110.42	66.75	-1507.64	105.92	121.74	-3417.73	51.27	11.12	-3429.72	60.47	13.48	-3375.02	-297.18	-28.86	-3132.33	-285.74	66.19	-2401.91	18.66	1198.48	0.00	0.00	0.00	-3179.73	0.78	1538.44	-2978.23	151.84	1553.60	-3676.63	-132.68	1607.43	-3584.40	-282.32	1509.71	354.57	1089.75	73.19	954.88	1031.14	73.00	415.76
1.93000	-2658.10	114.65	73.63	-2951.00	121.28	28.35	-1498.03	110.42	66.75	-1507.64	105.92	121.74	-3415.19	51.89	11.29	-3448.26	61.41	10.90	-3371.72	-297.25	-29.22	-3128.63	-286.05	66.10	-2401.91	18.66	1198.48	0.00	0.00	0.00	-3178.27	2.46	1538.75	-2978.23	151.84	1553.60	-3671.30	-132.76	1607.93	-3579.36	-282.63	1509.74	355.45	1090.07	73.43	955.34	1030.90	73.20	414.54
1.94000	-2639.03	112.93	77.73	-2952.05	120.68	26.99	-1498.03	110.42	66.75	-1507.64	105.92	121.74	-3412.58	52.48	11.42	-3459.80	59.20	8.81	-3368.39	-297.28	-29.57	-3124.93	-286.31	66.01	-2401.91	18.66	1198.48	0.00	0.00	0.00	-3163.72	4.13	1538.18	-2978.23	151.84	1553.60	-3665.91	-132.83	1608.44	-3574.29	-282.92	1509.77	355.29	1089.76	73.33	955.55	1030.88	73.30	414.23
1.95000	-2620.83	111.28	81.81	-2952.19	120.17	25.61	-1498.03	110.42	66.75	-1507.64	105.92	121.74	-3409.95	53.01	11.49	-3436.97	60.19	11.91	-3365.03	-297.27	-29.93	-3121.23	-286.54	65.91	-2401.91	18.66	1198.48	0.00	0.00	0.00	-3143.07	6.17	1536.75	-2978.23	151.84	1553.60	-3660.48	-132.90	1608.94	-3569.18	-283.20	1509.80	354.69	1090.17	73.19	955.01	1030.79	73.15	414.49
1.96000	-2603.54	109.70	85.85	-2951.07	119.72	24.23	-1498.03	110.42	66.75	-1507.64	105.92	121.74	-3407.33	53.49	11.48	-3429.05	60.84	12.14	-3361.65	-297.21	-30.28	-3117.53	-286.72	65.81	-2401.91	18.66	1198.48	0.00	0.00	0.00	-3134.70	7.85	1537.69	-2978.23	151.84	1553.60	-3655.00	-132.96	1609.43	-3564.04	-283.45	1509.84	354.55	1090.51	72.85	954.79	1030.92	73.13	414.97
1.97000	-2587.19	108.21	89.83	-2948.39	119.35	22.88	-1498.03	110.42	66.75	-1507.64	105.92	121.74	-3404.76	53.89	11.37	-3439.83	59.79	9.20	-3358.24	-297.11	-30.63	-3113.83	-286.86	65.71	-2401.91	18.66	1198.48	0.00	0.00	0.00	-3131.54	9.19	1537.82	-2978.23	151.84	1553.60	-3649.48	-133.01	1609.92	-3558.86	-283.69	1509.87	354.32	1090.34	72.95	955.35	1031.05	73.32	415.12
1.98000	-2571.81	106.78	93.73	-2943.80	119.04	21.58	-1498.03	110.42	66.75	-1507.64	105.92	121.74	-3402.25	54.21	11.14	-3434.85	59.32	9.05	-3354.79	-296.96	-30.98	-3110.12	-286.96	65.61	-2401.91	18.66	1198.48	0.00	0.00	0.00	-3129.99	11.82	1538.98	-2978.23	151.84	1553.60	-3643.90	-133.05	1610.41	-3553.66	-283.92	1509.91	354.93	1089.84	73.35	955.43	1030.54	73.45	416.12
1.99000	-2557.44	105.44	97.53	-2936.98	118.80	20.35	-1498.03	110.42	66.75	-1507.64	105.92	121.74	-3399.86	54.43	10.78	-3429.28	59.36	8.46	-3351.32	-296.77	-31.32	-3106.42	-287.02	65.51	-2401.91	18.66	1198.48	0.00	0.00	0.00	-3136.49	12.64	1541.14	-2978.23	151.84	1553.60	-3638.28	-133.09	1610.90	-3548.42	-284.13	1509.95	353.97	1090.15	73.06	954.89	1030.98	73.06	415.22
2.00000	-2544.12	104.17	101.20	-2912.68	118.35	20.17	-1498.03	110.42	66.75	-1507.64	105.92	121.74	-3397.61	54.53	10.26	-3417.15	58.77	9.88	-3347.82	-296.54	-31.66	-3102.71	-287.04	65.41	-2401.91	18.66	1198.48	0.00	0.00	0.00	-3131.01	14.46	1543.05	-2978.23	151.84	1553.60	-3632.61	-133.12	1611.38	-3543.15	-284.32	1509.99	353.99	1089.66	73.25	955.12	1030.99	73.19	414.24
2.01000	-2531.88	102.98	104.73	-2913.27	119.62	17.46	-1498.03	110.42	66.75	-1507.64	105.92	121.74	-3395.53	54.51	9.57	-3432.02	58.61	6.17	-3344.28	-296.26	-32.00	-3099.00	-287.02	65.31	-2401.91	18.66	1198.48	0.00	0.00	0.00	-3141.57	16.70	1544.52	-2978.23	151.84	1553.60	-3626.90	-133.13	1611.87	-3537.84	-284.50	1510.03	354.00	1089.61	72.99	955.48	1031.25	73.25	414.95
2.02000	-2520.75	101.87	108.09	-2915.94	118.68	13.11	-1498.03	110.42	66.75	-1507.64	105.92	121.74	-3380.75	55.91	12.01	-3405.17	57.74	9.82	-3340.72	-295.94	-32.33	-3095.29	-286.96	65.20	-2401.91	18.66	1198.48	0.00	0.00	0.00	-3099.26	19.90	1544.89	-2978.23	151.84	1553.60	-3621.14	-133.15	1612.34	-3532.50	-284.66	1510.08	354.72	1089.81	73.22	955.11	1030.96	73.22	415.30
2.03000	-2510.77	100.84	111.27	-2893.78	117.13	15.69	-1498.03	110.42	66.75	-1507.64	105.92	121.74	-3404.04	55.20	7.24	-3409.37	58.24	9.25	-3337.12	-295.58	-32.67	-3091.57	-286.86	65.10	-2401.91	18.66	1198.48	0.00	0.00	0.00	-3102.00	21.83	1546.63	-2978.23	151.84	1553.60	-3615.33	-133.15	1612.82	-3527.14	-284.80	1510.13	354.62	1090.28	73.18	954.98	1030.94	73.16	416.20
2.04000	-2501.97	99.89	114.23	-2909.45	116.26	11.71	-1498.03	110.42	66.75	-1507.64	105.92	121.74	-3392.97	54.40	8.09	-3412.35	57.81	7.68	-3333.50	-295.18	-32.99	-3087.85	-286.73	64.99	-2401.91	18.66	1198.48	0.00	0.00	0.00	-3103.24	23.96	1548.82	-2978.23	151.84	1553.60	-3609.47	-133.15	1613.29	-3521.74	-284.93	1510.17	352.58	1090.53	72.47	954.74	1031.18	73.02	415.82
2.05000	-2494.38	99.03	116.97	-2881.70	117.62	15.43	-1498.03	110.42	66.75	-1507.64	105.92	121.74	-3385.01	55.19	8.56	-3414.24	56.95	7.40	-3329.84	-294.74	-33.32	-3084.12	-286.56	64.88	-2401.91	18.66	1198.48	0.00	0.00	0.00	-3076.41	25.24	1549.48	-2978.23	151.84	1553.60	-3603.57	-133.14	1613.75	-3516.30	-285.04	1510.23	354.62	1089.51	73.20	955.13	1031.01	73.19	414.15
2.06000	-2488.05	98.25	119.46	-2878.76	117.71	13.63	-1498.03	110.42	66.75	-1507.64	105.92	121.74	-3384.59	54.93	5.78	-3395.85	56.37	9.96	-3326.15	-294.26	-33.64	-3080.39	-286.35	64.77	-2401.91	18.66	1198.48	0.00	0.00	0.00	-3084.07	27.33	1551.31	-2978.23	151.84	1553.60	-3597.63	-133.12	1614.22	-3510.84	-285.13	1510.28	354.68	1089.37	73.40	955.46	1030.82	73.33	414.28
2.07000	-2483.00	97.55	121.67	-2888.78	117.34	12.56	-1498.03	110.42	66.75	-1507.64	105.92	121.74	-3391.27	55.61	4.07	-3388.16	55.14	10.29	-3322.42	-293.75	-33.96	-3076.65	-286.10	64.66	-2401.91	18.66	1198.48	0.00	0.00	0.00	-3085.01	29.43	1553.01	-2978.23	151.84	1553.60	-3591.64	-133.09	1614.68	-3505.35	-285.21	1510.33	353.91	1089.78	73.09	955.35	1030.82	73.34	415.08
2.08000	-2479.27	96.94	123.60	-2878.62	116.87	13.39	-1498.03	110.42	66.75	-1507.64	105.92	121.74	-3393.77	52.45	2.14	-3360.51	54.38	15.05	-3318.66	-293.19	-34.27	-3072.90	-285.82	64.55	-2401.91	18.66	1198.48	0.00	0.00	0.00	-3088.13	30.18	1554.88	-2978.23	151.84	1553.60	-3585.61	-133.06	1615.14	-3499.82	-285.28	1510.39	354.54	1089.97	73.16	955.01	1030.86	73.21	415.78
2.09000	-2476.90	96.41	125.20	-2895.60	117.37	11.01	-1498.03	110.42	66.75	-1507.64	105.92	121.74	-3373.98	53.05	4.96	-3357.44	53.45	15.54	-3314.87	-292.59	-34.59	-3069.14	-285.50	64.44	-2401.91	18.66	1198.48	0.00	0.00	0.00	-3076.14	31.67	1555.65	-2978.23	151.84	1553.60	-3579.53	-133.02	1615.59	-3494.26	-285.33	1510.45	353.71	1090.03	72.97	954.89	1030.88	73.22	416.14
2.10000	-2475.91	95.98	126.48	-2865.53	117.80	15.80	-1498.03	110.42	66.75	-1507.64	105.92	121.74	-3367.47	52.57	4.29	-3336.34	52.79	19.26	-3311.05	-291.96	-34.89	-3065.38	-285.14	64.33	-2401.91	18.66	1198.48	0.00	0.00	0.00	-3051.20	33.86	1556.24	-2978.23	151.84	1553.60	-3573.41	-132.97	1616.04	-3488.68	-285.36	1510.51	353.56	1089.46	73.14	955.18	1030.83	73.25	415.61
2.11000	-2476.35	95.63	127.39	-2857.11	116.91	16.71	-1498.03	110.42	66.75	-1507.64	105.92	121.74	-3382.89	51.32	-0.83	-3332.42	50.76	21.03	-3307.19	-291.29	-35.20	-3061.61	-284.75	64.22	-2401.91	18.66	1198.48	0.00	0.00	0.00	-3044.33	36.46	1557.06	-2978.23	151.84	1553.60	-3567.25	-132.92	1616.49	-3483.06	-285.38	1510.57	353.82	1090.68	72.78	955.03	1030.96	73.15	415.27
2.12000	-2478.24	95.37	127.93	-2874.89	117.69	11.97	-1498.03	110.42	66.75	-1507.64	105.92	121.74	-3346.93	50.40	3.44	-3325.58	49.63	22.66	-3303.30	-290.58	-35.50	-3057.83	-284.33	64.11	-2401.91	18.66	1198.48	0.00	0.00	0.00	-3044.26	38.28	1558.17	-2978.23	151.84	1553.60	-3561.04	-132.86	1616.93	-3477.41	-285.38	1510.63	355.47	1090.76	73.20	954.94	1031.10	73.06	415.31
2.13000	-2481.63	95.20	128.07	-2875.02	117.96	13.83	-1498.03	110.42	66.75	-1507.64	105.92	121.74	-3343.49	46.40	1.55	-3310.09	47.07	25.45	-3299.37	-289.83	-35.80	-3054.04	-283.87	63.99	-2401.91	18.66	1198.48	0.00	0.00	0.00	-3035.05	39.27	1558.48	-2978.23	151.84	1553.60	-3554.79	-132.79	1617.37	-3471.73	-285.36	1510.70	355.01	1089.86	73.24	955.33	1031.10	73.13	415.08
2.14000	-2486.54	95.12	127.79	-2896.72	117.80	10.58	-1498.03	110.42	66.75	-1507.64	105.92	121.74	-3315.31	41.56	4.67	-3306.39	43.48	25.91	-3295.40	-289.05	-36.09	-3050.24	-283.38	63.88	-2401.91	18.66	1198.48	0.00	0.00	0.00	-3029.69	40.47	1559.80	-2978.23	151.84	1553.60	-3548.50	-132.71	1617.81	-3466.02	-285.33	1510.76	354.11	1089.84	72.96	955.16	1031.02	73.11	415.95
2.15000	-2493.02	95.13	127.07	-2883.41	117.66	11.52	-1498.03	110.42	66.75	-1507.64	105.92	121.74	-3293.35	36.38	9.22	-3304.16	39.06	28.64	-3291.40	-288.24	-36.38	-3046.42	-282.85	63.76	-2401.91	18.66	1198.48	0.00	0.00	0.00	-3014.94	42.29	1559.75	-2978.23	151.84	1553.60	-3542.16	-132.63	1618.24	-3460.28	-285.29	1510.83	354.78	1090.28	73.03	955.09	1030.77	73.37	415.56
2.16000	-2501.09	95.23	125.88	-2898.88	116.98	9.64	-1498.03	110.42	66.75	-1507.64	105.92	121.74	-3248.22	31.10	16.52	-3302.75	34.56	29.99	-3287.36	-287.38	-36.66	-3042.60	-282.29	63.65	-2401.91	18.66	1198.48	0.00	0.00	0.00	-3010.96	43.81	1559.92	-2978.23	151.84	1553.60	-3535.79	-132.54	1618.67	-3454.51	-285.23	1510.90	355.15	1090.32	73.06	955.43	1030.82	73.36	415.42
2.17000	-2510.78	95.43	124.22	-2886.81	119.79	12.02	-1498.03	110.42	66.75	-1507.64	105.92	121.74	-3244.38	26.21	18.75	-3296.78	31.24	31.31	-3283.29	-286.50	-36.95	-3038.76	-281.70	63.53	-2401.91	18.66	1198.48	0.00	0.00	0.00	-2995.54	46.64	1560.70	-2978.23	151.84	1553.60	-3529.37	-132.45	1619.10	-3448.72	-285.15	1510.97	354.05	1090.64	72.93	955.13	1031.23	73.19	415.04
2.18000	-2522.15	95.72	122.05	-2858.02	117.86	16.62	-1498.03	110.42	66.75	-1507.64	105.92	121.74	-3246.55	21.73	17.73	-3263.81	28.14	36.28	-3279.18	-285.58	-37.22	-3034.92	-281.08	63.42	-2401.91	18.66	1198.48	0.00	0.00	0.00	-2977.19	48.27	1560.73	-2978.23	151.84	1553.60	-3522.91	-132.34	1619.52	-3442.89	-285.06	1511.05	353.15	1090.69	72.57	955.13	1031.26	73.11	414.43
2.19000	-2535.21	96.11	119.35	-2890.64	118.74	10.66	-1498.03	110.42	66.75	-1507.64	105.92	121.74	-3220.36	17.68	20.61	-3238.87	26.04	38.79	-3275.03	-284.63	-37.50	-3031.06	-280.42	63.30	-2401.91	18.66	1198.48	0.00	0.00	0.00	-2981.67	48.83	1562.22	-2978.23	151.84	1553.60	-3516.41	-132.23	1619.94	-3437.03	-284.95	1511.12	353.89	1090.52	72.83	955.35	1031.03	73.27	416.37
2.20000	-2550.00	96.60	116.10	-2888.73	116.43	12.58	-1498.03	110.42	66.75	-1507.64	105.92	121.74	-3201.66	14.90	21.46	-3220.23	22.93	39.78	-3270.85	-283.64	-37.76	-3027.18	-279.73	63.19	-2401.91	18.66	1198.48	0.00	0.00	0.00	-2986.89	50.11	1562.70	-2978.26	151.84	1553.60	-3509.87	-132.12	1620.36	-3431.15	-284.83	1511.20	355.36	1089.69	73.43	955.22	1030.78	73.29	416.05
2.21000	-2566.56	97.18	112.29	-2915.96	118.03	6.21	-1498.03	110.42	66.75	-1507.64	105.92	121.74	-3174.70	12.92	22.77	-3206.85	21.56	39.11	-3266.62	-282.63	-38.03	-3023.29	-279.01	63.07	-2401.91	18.66	1198.48	0.00	0.00	0.00	-2972.24	51.36	1562.37	-3006.83	151.76	1555.20	-3503.29	-131.99	1620.77	-3425.23	-284.70	1511.28	355.42	1089.92	73.37	955.39	1030.89	73.26	415.03
2.22000	-2584.92	97.86	107.89	-2887.78	118.17	12.24	-1498.03	110.42	66.75	-1507.64	105.92	121.74	-3155.21	10.05	22.87	-3179.12	18.98	40.28	-3262.36	-281.58	-38.29	-3019.39	-278.26	62.96	-2401.91	18.66	1198.48	0.00	0.00	0.00	-2965.11	51.80	1562.67	-2985.36	154.20	1553.77	-3496.67	-131.86	1621.18	-3419.29	-284.54	1511.36	355.88	1089.75	73.42	955.20	1030.91	73.27	416.14
2.23000	-2605.12	98.64	102.87	-2910.12	118.22	7.77	-1498.03	110.42	66.75	-1507.64	105.92	121.74	-3137.16	6.87	21.95	-3143.77	17.75	41.73	-3258.06	-280.50	-38.54	-3015.47	-277.48	62.84	-2401.91	18.66	1198.48	0.00	0.00	0.00	-2959.69	52.38	1562.03	-2961.63	154.81	1553.96	-3490.01	-131.73	1621.58	-3413.31	-284.38	1511.44	355.11	1090.63	72.97	955.21	1030.85	73.34	415.97
2.24000	-2627.19	99.52	97.23	-2877.39	117.72	13.64	-1498.03	110.42	66.75	-1507.64	105.92	121.74	-3103.85	5.15	24.07	-3107.78	15.53	42.76	-3253.72	-279.38	-38.80	-3011.54	-276.68	62.73	-2401.91	18.66	1198.48	0.00	0.00	0.00	-2954.76	52.94	1562.09	-2953.55	155.31	1554.99	-3483.31	-131.58	1621.98	-3407.31	-284.20	1511.53	355.22	1090.87	72.72	954.83	1030.80	73.26	414.92
2.25000	-2651.16	100.50	90.93	-2904.30	118.28	9.21	-1498.03	110.42	66.75	-1507.64	105.92	121.74	-3079.28	2.47	24.08	-3080.74	13.44	40.65	-3249.34	-278.24	-39.04	-3007.58	-275.84	62.61	-2401.91	18.66	1198.48	0.00	0.00	0.00	-2946.84	53.42	1562.00	-2948.45	155.64	1554.25	-3476.57	-131.44	1622.38	-3401.29	-284.00	1511.61	353.40	1090.63	72.71	955.08	1030.91	73.34	414.42
2.26000	-2677.07	101.59	83.96	-2875.62	117.61	13.05	-1498.03	110.42	66.75	-1507.64	105.92	121.74	-3034.33	0.68	26.15	-3058.06	11.45	38.78	-3244.92	-277.07	-39.28	-3003.62	-274.97	62.50	-2401.91	18.66	1198.48	0.00	0.00	0.00	-2926.43	53.77	1561.36	-2933.95	157.12	1553.42	-3469.79	-131.28	1622.78	-3395.23	-283.79	1511.70	354.80	1091.03	72.87	955.18	1031.01	73.20	415.60
2.27000	-2704.96	102.77	76.30	-2904.01	116.56	9.09	-1498.03	110.42	66.75	-1507.64	105.92	121.74	-3028.84	-0.98	21.77	-3037.39	8.71	35.92	-3240.46	-275.87	-39.52	-2999.63	-274.07	62.38	-2401.91	18.66	1198.48	0.00	0.00	0.00	-2921.25	53.21	1561.98	-2922.73	157.57	1552.66	-3462.98	-131.12	1623.17	-3389.14	-283.56	1511.79	356.97	1090.12	73.53	955.21	1031.20	73.12	415.05
2.28000	-2734.85	104.06	67.91	-2901.34	114.58	9.84	-1498.03	110.42	66.75	-1507.64	105.92	121.74	-2988.90	-2.59	22.28	-3012.30	6.07	33.11	-3235.96	-274.64	-39.75	-2995.63	-273.15	62.27	-2401.91	18.66	1198.48	0.00	0.00	0.00	-2907.18	55.35	1561.12	-2926.74	157.42	1553.32	-3456.13	-130.95	1623.55	-3383.03	-283.32	1511.88	356.11	1089.63	73.44	955.60	1030.88	73.37	414.20
2.29000	-2766.79	105.46	58.79	-2876.98	117.95	13.14	-1498.03	110.42	66.75	-1507.64	105.92	121.74	-2971.80	-4.67	18.93	-2982.95	4.06	30.15	-3231.41	-273.38	-39.98	-2991.61	-272.20	62.15	-2401.91	18.66	1198.48	0.00	0.00	0.00	-2895.57	54.25	1560.11	-2906.99	157.43	1551.91	-3449.24	-130.78	1623.94	-3376.89	-283.07	1511.97	354.47	1090.41	72.93	955.27	1031.01	73.28	413.85
2.30000	-2800.80	106.96	48.91	-2891.63	115.40	12.50	-1498.03	110.42	66.75	-1507.64	105.92	121.74	-2959.98	-7.88	13.25	-2966.37	1.75	25.33	-3226.83	-272.09	-40.20	-2987.56	-271.22	62.04	-2401.91	18.66	1198.48	0.00	0.00	0.00	-2903.39	54.48	1560.51	-2917.75	158.64	1551.63	-3442.31	-130.60	1624.32	-3370.72	-282.80	1512.07	356.26	1089.47	73.59	954.93	1030.97	73.14	415.75
2.31000	-2836.93	108.57	38.26	-2889.90	113.87	12.11	-1498.03	110.42	66.75	-1507.64	105.92	121.74	-2900.88	-8.99	15.54	-2947.47	-0.63	20.47	-3222.20	-270.78	-40.42	-2983.50	-270.21	61.92	-2401.91	18.66	1198.48	0.00	0.00	0.00	-2892.69	55.52	1559.58	-2891.60	157.91	1552.05	-3435.35	-130.41	1624.69	-3364.53	-282.52	1512.16	354.76	1090.29	73.03	955.18	1031.29	73.11	417.24
2.32000	-2875.18	110.28	26.80	-2888.04	114.71	12.78	-1498.03	110.42	66.75	-1507.64	105.92	121.74	-2875.99	-11.52	13.65	-2895.94	-1.12	22.30	-3217.53	-269.44	-40.63	-2979.42	-269.18	61.81	-2401.91	18.66	1198.48	0.00	0.00	0.00	-2884.36	55.48	1559.84	-2898.22	157.21	1551.22	-3428.34	-130.22	1625.06	-3358.31	-282.22	1512.26	354.42	1090.29	73.01	954.87	1031.17	73.03	416.43
2.33000	-2894.87	111.17	20.87	-2899.55	111.97	12.22	-1498.03	110.42	66.75	-1507.64	105.92	121.74	-2838.81	-13.44	12.15	-2866.41	-2.79	20.80	-3212.82	-268.07	-40.84	-2975.32	-268.12	61.70	-2401.91	18.66	1198.48	0.00	0.00	0.00	-2875.72	55.35	1559.10	-2875.23	157.52	1551.15	-3421.31	-130.02	1625.43	-3352.06	-281.90	1512.36	355.43	1090.90	73.09	955.41	1030.92	73.19	415.01
2.34000	-2926.63	112.56	11.76	-2898.66	113.24	11.55	-1498.03	110.42	66.75	-1507.64	105.92	121.74	-2822.50	-13.15	10.16	-2848.98	-3.20	17.11	-3208.07	-266.68	-41.05	-2971.20	-267.04	61.59	-2401.91	18.66	1198.48	0.00	0.00	0.00	-2875.02	55.41	1558.20	-2866.42	158.29	1551.14	-3414.23	-129.82	1625.80	-3345.78	-281.58	1512.46	355.31	1090.76	73.09	954.76	1031.21	72.97	413.82
2.35000	-2955.24	113.80	3.73	-2893.96	113.69	12.52	-1498.03	110.42	66.75	-1507.64	105.92	121.74	-2773.49	-14.10	13.88	-2807.03	-3.80	19.21	-3203.27	-265.26	-41.24	-2967.05	-265.93	61.48	-2401.91	18.66	1198.48	0.00	0.00	0.00	-2864.93	55.12	1557.42	-2877.57	158.92	1550.44	-3407.13	-129.61	1626.16	-3339.48	-281.24	1512.56	354.30	1090.31	72.94	954.88	1031.08	73.07	414.92
2.36000	-2980.83	114.91	-3.27	-2897.89	113.71	7.47	-1498.03	110.42	66.75	-1507.64	105.92	121.74	-2761.78	-14.67	10.35	-2794.24	-4.47	17.48	-3198.43	-263.81	-41.44	-2962.89	-264.80	61.37	-2401.91	18.66	1198.48	0.00	0.00	0.00	-2855.90	55.27	1557.08	-2850.41	158.93	1550.29	-3399.98	-129.39	1626.51	-3333.15	-280.88	1512.67	354.46	1090.46	72.94	954.96	1031.08	73.09	414.51
2.37000	-3003.51	115.89	-9.29	-2885.11	114.33	10.22	-1498.03	110.42	66.75	-1507.64	105.92	121.74	-2733.29	-15.26	11.57	-2767.35	-4.82	19.15	-3193.54	-262.35	-41.62	-2958.70	-263.64	61.26	-2401.91	18.66	1198.48	0.00	0.00	0.00	-2835.92	55.06	1555.80	-2835.23	159.78	1548.78	-3392.80	-129.17	1626.87	-3326.80	-280.51	1512.77	354.19	1090.37	72.85	955.20	1030.77	73.24	416.12
2.38000	-3023.38	116.75	-14.39	-2874.95	114.79	11.84	-1498.03	110.42	66.75	-1507.64	105.92	121.74	-2694.80	-14.87	16.44	-2731.26	-5.12	22.73	-3188.61	-260.85	-41.80	-2954.48	-262.45	61.15	-2401.91	18.66	1198.48	0.00	0.00	0.00	-2830.89	55.20	1555.20	-2837.90	157.44	1548.03	-3385.59	-128.94	1627.22	-3320.42	-280.13	1512.88	354.89	1089.99	73.20	955.41	1030.76	73.33	416.33
2.39000	-3040.58	117.49	-18.60	-2888.27	116.24	9.91	-1498.03	110.42	66.75	-1507.64	105.92	121.74	-2675.14	-14.00	17.62	-2716.57	-5.02	24.16	-3183.63	-259.34	-41.98	-2950.24	-261.25	61.04	-2401.91	18.66	1198.48	0.00	0.00	0.00	-2828.68	55.04	1554.33	-2826.96	158.46	1547.03	-3378.34	-128.71	1627.56	-3314.01	-279.73	1512.99	354.81	1089.71	73.22	955.86	1030.82	73.36	415.71
2.40000	-3055.20	118.12	-21.98	-2885.78	117.36	11.62	-1498.03	110.42	66.75	-1507.64	105.92	121.74	-2651.22	-14.55	21.81	-2699.03	-6.70	27.03	-3178.61	-257.80	-42.15	-2945.98	-260.02	60.93	-2401.91	18.66	1198.48	0.00	0.00	0.00	-2814.04	55.42	1553.12	-2814.33	158.35	1545.97	-3371.06	-128.47	1627.90	-3307.58	-279.32	1513.10	356.45	1089.84	73.36	955.20	1031.02	73.22	415.15
2.41000	-3067.38	118.65	-24.58	-2884.94	118.80	9.76	-1498.03	110.42	66.75	-1507.64	105.92	121.74	-2665.70	-15.67	19.42	-2654.39	-6.34	35.14	-3173.54	-256.24	-42.32	-2941.69	-258.77	60.83	-2401.91	18.66	1198.48	0.00	0.00	0.00	-2816.10	55.33	1551.87	-2809.15	157.19	1545.90	-3363.74	-128.23	1628.24	-3301.12	-278.89	1513.21	354.63	1090.45	72.92	955.62	1030.82	73.40	415.63
2.42000	-3077.21	119.09	-26.45	-2902.40	117.03	8.28	-1498.03	110.42	66.75	-1507.64	105.92	121.74	-2574.73	-14.75	36.36	-2625.03	-5.96	43.28	-3168.43	-254.66	-42.47	-2937.38	-257.50	60.72	-2401.91	18.66	1198.48	0.00	0.00	0.00	-2813.49	54.19	1550.99	-2787.00	158.64	1543.57	-3356.39	-127.98	1628.57	-3294.64	-278.45	1513.33	354.33	1090.88	72.73	955.75	1030.77	73.49	414.62
2.43000	-3084.82	119.44	-27.64	-2888.02	118.03	9.05	-1498.03	110.42	66.75	-1507.64	105.92	121.74	-2549.81	-16.25	44.86	-2569.41	-6.78	55.22	-3163.27	-253.05	-42.63	-2933.04	-256.20	60.62	-2401.91	18.66	1198.48	0.00	0.00	0.00	-2800.30	53.91	1549.58	-2804.94	157.40	1544.04	-3349.01	-127.72	1628.90	-3288.13	-278.00	1513.44	354.41	1090.30	72.98	955.28	1031.07	73.22	415.04
2.44000	-3090.33	119.72	-28.20	-2895.74	119.12	7.81	-1498.03	110.42	66.75	-1507.64	105.92	121.74	-2556.99	-16.25	45.40	-2548.29	-7.97	61.22	-3158.06	-251.43	-42.78	-2928.67	-254.88	60.52	-2401.91	18.66	1198.48	0.00	0.00	0.00	-2807.53	53.35	1548.58	-2776.30	156.76	1541.55	-3341.60	-127.46	1629.23	-3281.60	-277.53	1513.56	354.61	1090.14	72.99	955.23	1031.06	73.16	414.63
2.45000	-3093.84	119.92	-28.18	-2882.53	118.37	11.43	-1498.03	110.42	66.75	-1507.64	105.92	121.74	-2541.83	-18.17	53.20	-2515.17	-8.56	67.59	-3152.80	-249.78	-42.92	-2924.28	-253.54	60.42	-2401.91	18.66	1198.48	0.00	0.00	0.00	-2792.83	52.91	1546.97	-2786.02	156.72	1541.02	-3334.15	-127.19	1629.55	-3275.04	-277.05	1513.68	354.53	1090.07	73.04	954.83	1031.45	72.95	413.57
2.46000	-3095.48	120.06	-27.63	-2896.43	119.93	7.92	-1498.03	110.42	66.75	-1507.64	105.92	121.74	-2511.97	-19.52	65.57	-2486.24	-9.21	72.58	-3147.50	-248.12	-43.05	-2919.86	-252.19	60.32	-2401.91	18.66	1198.48	0.00	0.00	0.00	-2771.67	52.35	1545.68	-2782.00	155.84	1539.51	-3326.67	-126.92	1629.87	-3268.46	-276.55	1513.80	354.08	1090.60	72.83	955.37	1031.06	73.27	414.76
2.47000	-3095.35	120.14	-26.60	-2901.30	120.30	7.44	-1498.03	110.42	66.75	-1507.64	105.92	121.74	-2496.95	-20.82	73.68	-2461.25	-9.91	76.28	-3142.15	-246.43	-43.18	-2915.41	-250.81	60.22	-2401.91	18.66	1198.48	0.00	0.00	0.00	-2768.39	51.75	1545.09	-2738.44	155.60	1538.33	-3319.16	-126.65	1630.18	-3261.85	-276.05	1513.92	353.59	1091.10	72.53	955.42	1031.18	73.19	415.84
2.48000	-3093.57	120.18	-25.13	-2899.54	120.77	6.96	-1498.03	110.42	66.75	-1507.64	105.92	121.74	-2494.50	-21.51	79.17	-2439.97	-10.63	78.80	-3136.75	-244.73	-43.31	-2910.93	-249.41	60.12	-2401.91	18.66	1198.48	0.00	0.00	0.00	-2771.45	50.74	1544.21	-2758.36	155.93	1536.98	-3311.62	-126.37	1630.49	-3255.22	-275.52	1514.04	354.20	1090.16	72.97	955.41	1031.03	73.23	415.40
2.49000	-3090.26	120.17	-23.29	-2911.55	120.79	6.15	-1498.03	110.42	66.75	-1507.64	105.92	121.74	-2476.94	-20.73	88.36	-2422.15	-11.38	80.21	-3131.30	-243.01	-43.43	-2906.42	-247.99	60.03	-2401.91	18.66	1198.48	0.00	0.00	0.00	-2749.73	50.06	1542.45	-2759.71	154.41	1535.64	-3304.04	-126.08	1630.80	-3248.57	-274.99	1514.17	354.56	1090.31	72.89	955.55	1031.14	73.31	414.50
2.50000	-3085.53	120.14	-21.11	-2890.91	119.39	8.69	-1498.03	110.42	66.75	-1507.64	105.92	121.74	-2475.16	-21.16	92.12	-2407.55	-12.13	80.64	-3125.80	-241.27	-43.54	-2901.88	-246.55	59.93	-2401.91	18.66	1198.48	0.00	0.00	0.00	-2753.52	48.55	1541.45	-2740.12	152.20	1534.62	-3296.44	-125.79	1631.10	-3241.89	-274.44	1514.29	355.40	1090.37	73.21	955.52	1031.11	73.28	414.81
2.51000	-3079.51	120.07	-18.65	-2895.74	119.85	9.13	-1498.03	110.42	66.75	-1507.64	105.92	121.74	-2429.24	-22.74	101.87	-2395.93	-12.87	80.15	-3120.25	-239.51	-43.64	-2897.31	-245.10	59.84	-2401.91	18.66	1198.48	0.00	0.00	0.00	-2736.97	47.02	1539.93	-2733.50	152.66	1533.96	-3288.80	-125.49	1631.39	-3235.19	-273.88	1514.42	355.92	1089.94	73.43	955.39	1030.82	73.38	414.94
2.52000	-3072.29	119.99	-15.96	-2884.49	121.07	10.45	-1498.03	110.42	66.75	-1507.64	105.92	121.74	-2390.70	-19.58	106.39	-2387.03	-13.58	78.87	-3114.65	-237.74	-43.74	-2892.71	-243.62	59.75	-2401.91	18.66	1198.48	0.00	0.00	0.00	-2739.03	46.10	1538.82	-2728.65	150.87	1532.72	-3281.14	-125.19	1631.69	-3228.46	-273.30	1514.55	354.93	1089.83	73.32	955.55	1030.73	73.35	414.15
2.53000	-3064.00	119.89	-13.08	-2905.83	120.46	6.27	-1498.03	110.42	66.75	-1507.64	105.92	121.74	-2385.20	-19.49	105.44	-2380.63	-14.27	76.88	-3109.01	-235.94	-43.84	-2888.07	-242.13	59.66	-2401.91	18.66	1198.48	0.00	0.00	0.00	-2734.11	45.15	1538.13	-2721.27	149.84	1531.61	-3273.44	-124.88	1631.98	-3221.71	-272.71	1514.68	354.14	1090.10	72.98	955.64	1030.82	73.30	413.35
2.54000	-3054.75	119.79	-10.08	-2887.45	120.34	9.48	-1498.03	110.42	66.75	-1507.64	105.92	121.74	-2408.89	-17.95	93.31	-2376.48	-14.90	74.27	-3103.31	-234.14	-43.92	-2883.41	-240.62	59.57	-2401.91	18.66	1198.48	0.00	0.00	0.00	-2723.78	43.53	1537.63	-2714.27	148.66	1530.75	-3265.72	-124.57	1632.26	-3214.94	-272.11	1514.81	355.99	1089.72	73.56	955.80	1030.72	73.44	417.21
2.55000	-3044.66	119.70	-6.99	-2881.07	119.76	10.74	-1498.03	110.42	66.75	-1507.64	105.92	121.74	-2450.96	-20.84	78.69	-2374.33	-15.48	71.15	-3097.56	-232.32	-44.00	-2878.71	-239.10	59.49	-2401.91	18.66	1198.48	0.00	0.00	0.00	-2722.02	41.46	1536.74	-2707.64	147.32	1530.11	-3257.97	-124.26	1632.54	-3208.14	-271.50	1514.94	354.78	1090.08	73.08	955.67	1030.78	73.41	416.22
2.56000	-3033.85	119.61	-3.86	-2901.99	119.33	7.61	-1498.03	110.42	66.75	-1507.64	105.92	121.74	-2413.14	-20.27	75.75	-2373.94	-15.98	67.61	-3091.75	-230.48	-44.08	-2873.98	-237.56	59.40	-2401.91	18.66	1198.48	0.00	0.00	0.00	-2702.01	39.99	1535.65	-2701.33	145.86	1529.69	-3250.18	-123.94	1632.82	-3201.32	-270.87	1515.08	355.65	1089.22	73.52	955.22	1031.10	73.19	415.56
2.57000	-3022.42	119.55	-0.76	-2895.66	120.57	8.75	-1498.03	110.42	66.75	-1507.64	105.92	121.74	-2436.85	-21.82	63.68	-2375.08	-16.39	63.75	-3085.90	-228.63	-44.14	-2869.21	-236.00	59.32	-2401.91	18.66	1198.48	0.00	0.00	0.00	-2696.69	38.69	1535.23	-2695.30	144.27	1529.47	-3242.37	-123.61	1633.09	-3194.48	-270.23	1515.21	354.90	1089.57	73.27	955.07	1030.69	73.24	416.01
2.58000	-3010.49	119.51	2.28	-2884.70	119.81	10.04	-1498.03	110.42	66.75	-1507.64	105.92	121.74	-2401.67	-23.83	61.35	-2377.49	-16.70	59.66	-3079.99	-226.76	-44.20	-2864.41	-234.42	59.24	-2401.91	18.66	1198.48	0.00	0.00	0.00	-2702.98	36.07	1535.54	-2689.53	142.57	1529.45	-3234.53	-123.28	1633.36	-3187.62	-269.57	1515.35	355.39	1090.49	72.99	955.24	1030.82	73.28	415.56
2.59000	-2998.18	119.50	5.21	-2880.18	119.41	11.61	-1498.03	110.42	66.75	-1507.64	105.92	121.74	-2433.57	-29.51	45.32	-2380.94	-16.90	55.45	-3074.03	-224.88	-44.26	-2859.57	-232.83	59.16	-2401.91	18.66	1198.48	0.00	0.00	0.00	-2684.71	35.71	1534.79	-2683.97	140.78	1529.60	-3226.67	-122.95	1633.62	-3180.73	-268.90	1515.49	354.00	1090.38	72.90	954.52	1031.04	72.98	414.33
2.60000	-2985.61	119.54	7.96	-2869.77	121.75	13.50	-1498.03	110.42	66.75	-1507.64	105.92	121.74	-2396.86	-30.39	39.55	-2385.18	-16.98	51.20	-3068.02	-222.99	-44.30	-2854.70	-231.23	59.09	-2401.91	18.66	1198.48	0.00	0.00	0.00	-2667.97	34.24	1535.14	-2678.59	138.89	1529.92	-3218.77	-122.61	1633.88	-3173.82	-268.22	1515.63	355.60	1090.81	73.06	955.21	1030.82	73.28	415.74
2.61000	-2972.88	119.62	10.50	-2897.67	120.96	8.73	-1498.03	110.42	66.75	-1507.64	105.92	121.74	-2415.87	-29.60	28.81	-2389.97	-16.91	47.02	-3061.95	-221.08	-44.34	-2849.79	-229.61	59.01	-2401.91	18.66	1198.48	0.00	0.00	0.00	-2676.38	31.26	1535.91	-2673.35	136.94	1530.38	-3210.85	-122.27	1634.14	-3166.89	-267.53	1515.77	354.83	1090.54	73.04	955.34	1030.98	73.21	414.40
2.62000	-2960.11	119.76	12.78	-2886.82	121.04	9.78	-1498.03	110.42	66.75	-1507.64	105.92	121.74	-2391.26	-28.79	25.71	-2395.08	-16.69	42.99	-3055.83	-219.17	-44.38	-2844.85	-227.98	58.94	-2401.91	18.66	1198.48	0.00	0.00	0.00	-2656.58	30.07	1536.37	-2668.23	134.91	1530.98	-3202.90	-121.92	1634.39	-3159.94	-266.83	1515.92	354.56	1090.02	73.13	955.34	1030.95	73.31	415.87
2.63000	-2947.43	119.96	14.74	-2875.60	120.97	12.21	-1498.03	110.42	66.75	-1507.64	105.92	121.74	-2399.28	-24.92	19.15	-2414.56	-16.84	34.11	-3049.66	-217.24	-44.40	-2839.87	-226.34	58.87	-2401.91	18.66	1198.48	0.00	0.00	0.00	-2643.91	27.43	1536.87	-2663.17	132.84	1531.70	-3194.93	-121.57	1634.63	-3152.96	-266.11	1516.06	354.11	1090.76	72.78	954.91	1031.18	73.05	416.63
2.64000	-2934.93	120.23	16.33	-2868.60	121.49	12.70	-1498.03	110.42	66.75	-1507.64	105.92	121.74	-2400.18	-26.07	17.11	-2402.27	-15.56	33.83	-3043.43	-215.30	-44.42	-2834.85	-224.68	58.80	-2401.91	18.66	1198.48	0.00	0.00	0.00	-2637.16	26.16	1538.20	-2658.15	130.72	1532.52	-3186.93	-121.21	1634.88	-3145.97	-265.38	1516.21	354.76	1090.21	73.07	955.34	1031.01	73.30	415.61
2.65000	-2922.75	120.58	17.51	-2879.38	120.02	12.93	-1498.03	110.42	66.75	-1507.64	105.92	121.74	-2405.79	-25.38	13.22	-2425.53	-16.73	27.48	-3037.14	-213.35	-44.43	-2829.79	-223.01	58.74	-2401.91	18.66	1198.48	0.00	0.00	0.00	-2636.63	23.26	1539.24	-2653.13	128.57	1533.45	-3178.90	-120.85	1635.11	-3138.95	-264.63	1516.36	353.15	1090.68	72.55	955.35	1030.56	73.41	416.72
2.66000	-2910.98	121.01	18.22	-2876.13	119.58	10.85	-1498.03	110.42	66.75	-1507.64	105.92	121.74	-2407.13	-26.17	12.69	-2415.45	-16.38	27.55	-3030.80	-211.39	-44.44	-2824.69	-221.32	58.68	-2401.91	18.66	1198.48	0.00	0.00	0.00	-2634.28	20.83	1541.22	-2648.08	126.41	1534.45	-3170.85	-120.48	1635.35	-3131.91	-263.88	1516.51	355.47	1090.90	73.09	954.90	1031.07	73.18	416.46
2.67000	-2899.76	121.54	18.42	-2878.35	120.86	11.09	-1498.03	110.42	66.75	-1507.64	105.92	121.74	-2399.63	-24.17	11.61	-2422.14	-14.84	24.34	-3024.41	-209.42	-44.43	-2819.56	-219.63	58.62	-2401.91	18.66	1198.48	0.00	0.00	0.00	-2624.19	18.30	1542.65	-2642.95	124.24	1535.52	-3162.77	-120.11	1635.58	-3124.85	-263.11	1516.66	356.57	1090.25	73.37	955.03	1030.72	73.26	414.63
2.68000	-2889.18	122.17	18.05	-2887.63	120.11	7.90	-1498.03	110.42	66.75	-1507.64	105.92	121.74	-2394.80	-25.25	12.00	-2412.64	-14.67	24.75	-3017.96	-207.44	-44.42	-2814.38	-217.92	58.56	-2401.91	18.66	1198.48	0.00	0.00	0.00	-2617.82	16.87	1543.72	-2637.72	122.07	1536.64	-3154.67	-119.74	1635.80	-3117.77	-262.33	1516.81	355.12	1090.00	73.21	955.31	1031.19	73.14	413.86
2.69000	-2879.38	122.91	17.07	-2883.08	120.84	8.25	-1498.03	110.42	66.75	-1507.64	105.92	121.74	-2405.16	-24.29	8.67	-2426.09	-14.36	20.00	-3011.45	-205.46	-44.40	-2809.16	-216.20	58.50	-2401.91	18.66	1198.48	0.00	0.00	0.00	-2602.41	15.36	1545.03	-2632.35	119.92	1537.80	-3146.54	-119.36	1636.02	-3110.67	-261.54	1516.96	354.19	1090.60	72.78	955.38	1031.14	73.20	414.63
2.70000	-2870.45	123.76	15.42	-2885.50	119.74	6.91	-1498.03	110.42	66.75	-1507.64	105.92	121.74	-2393.75	-23.13	9.46	-2418.35	-14.60	20.04	-3004.88	-203.46	-44.38	-2803.91	-214.47	58.45	-2401.91	18.66	1198.48	0.00	0.00	0.00	-2603.74	12.91	1546.52	-2626.80	117.80	1538.99	-3138.39	-118.98	1636.24	-3103.55	-260.73	1517.12	354.80	1091.39	72.84	955.16	1030.63	73.26	415.65
2.71000	-2851.98	125.70	15.12	-2880.15	119.52	7.24	-1498.03	110.42	66.75	-1507.64	105.92	121.74	-2421.65	-24.95	3.74	-2427.97	-14.10	16.43	-2998.26	-201.46	-44.35	-2798.61	-212.73	58.40	-2401.91	18.66	1198.48	0.00	0.00	0.00	-2596.58	10.99	1547.43	-2621.03	115.71	1540.19	-3130.21	-118.60	1636.45	-3096.40	-259.91	1517.27	354.94	1090.91	72.94	955.91	1030.64	73.48	415.92
2.72000	-2867.83	126.96	9.79	-2867.37	121.31	8.37	-1498.03	110.42	66.75	-1507.64	105.92	121.74	-2417.14	-23.88	3.76	-2434.45	-14.57	14.24	-2991.58	-199.45	-44.31	-2793.26	-210.98	58.35	-2401.91	18.66	1198.48	0.00	0.00	0.00	-2588.50	8.14	1548.05	-2615.02	113.68	1541.39	-3122.01	-118.21	1636.66	-3089.24	-259.08	1517.43	355.41	1090.54	73.03	955.42	1030.98	73.31	415.26
2.73000	-2833.22	126.58	12.45	-2862.52	120.90	6.76	-1498.03	110.42	66.75	-1507.64	105.92	121.74	-2405.41	-22.43	5.35	-2434.14	-14.20	13.30	-2984.84	-197.44	-44.26	-2787.88	-209.23	58.31	-2401.91	18.66	1198.48	0.00	0.00	0.00	-2588.31	6.82	1549.27	-2608.72	111.71	1542.58	-3113.79	-117.82	1636.86	-3082.06	-258.24	1517.59	353.58	1091.22	72.43	954.90	1031.27	73.12	414.27
2.74000	-2830.69	126.36	10.73	-2850.05	122.13	9.17	-1498.03	110.42	66.75	-1507.64	105.92	121.74	-2378.78	-22.68	9.12	-2430.56	-13.66	13.05	-2978.04	-195.41	-44.20	-2782.45	-207.46	58.27	-2401.91	18.66	1198.48	0.00	0.00	0.00	-2574.18	5.27	1549.95	-2602.09	109.82	1543.73	-3105.55	-117.42	1637.06	-3074.86	-257.39	1517.75	354.31	1091.77	72.57	955.27	1030.81	73.31	412.11
2.75000	-2836.90	128.43	6.06	-2852.47	121.46	7.94	-1498.03	110.42	66.75	-1507.64	105.92	121.74	-2370.62	-22.64	10.27	-2430.51	-13.51	12.89	-2971.18	-193.39	-44.14	-2776.98	-205.68	58.23	-2401.91	18.66	1198.48	0.00	0.00	0.00	-2563.66	3.68	1550.36	-2595.11	108.01	1544.84	-3097.28	-117.02	1637.25	-3067.63	-256.52	1517.91	354.31	1090.73	72.90	955.14	1030.83	73.26	413.88
2.76000	-2832.20	127.58	3.26	-2841.69	123.39	8.79	-1498.03	110.42	66.75	-1507.64	105.92	121.74	-2384.12	-21.76	7.27	-2427.92	-13.94	12.20	-2964.26	-191.35	-44.07	-2771.46	-203.90	58.20	-2401.91	18.66	1198.48	0.00	0.00	0.00	-2557.32	2.66	1550.80	-2587.74	106.30	1545.90	-3088.99	-116.62	1637.44	-3060.39	-255.64	1518.07	354.62	1090.83	72.94	955.16	1030.81	73.32	414.37
2.77000	-2822.14	128.43	1.12	-2837.26	123.34	8.47	-1498.03	110.42	66.75	-1507.64	105.92	121.74	-2402.18	-22.34	4.73	-2425.43	-14.56	13.42	-2957.29	-189.32	-43.99	-2765.90	-202.11	58.16	-2401.91	18.66	1198.48	0.00	0.00	0.00	-2542.55	0.78	1551.68	-2579.94	104.69	1546.88	-3080.67	-116.21	1637.62	-3053.13	-254.75	1518.24	354.15	1090.73	72.90	955.31	1030.78	73.31	415.31
2.78000	-2816.46	130.61	-2.27	-2819.05	124.49	11.13	-1498.03	110.42	66.75	-1507.64	105.92	121.74	-2395.63	-23.72	5.77	-2421.44	-14.27	13.74	-2950.25	-187.28	-43.90	-2760.29	-200.31	58.13	-2401.91	18.66	1198.48	0.00	0.00	0.00	-2541.28	-0.75	1552.10	-2571.68	103.21	1547.79	-3072.34	-115.80	1637.80	-3045.85	-253.85	1518.40	355.57	1090.49	73.14	955.29	1030.86	73.29	416.24
2.79000	-2799.16	130.23	-1.67	-2802.60	125.59	14.82	-1498.03	110.42	66.75	-1507.64	105.92	121.74	-2388.11	-22.19	7.33	-2424.33	-14.54	13.86	-2943.16	-185.23	-43.81	-2754.64	-198.50	58.11	-2401.91	18.66	1198.48	0.00	0.00	0.00	-2522.03	-2.37	1552.77	-2562.91	101.85	1548.59	-3063.98	-115.38	1637.98	-3038.55	-252.94	1518.57	355.93	1089.99	73.33	955.15	1030.97	73.15	418.22
2.80000	-2791.83	132.21	-0.07	-2788.85	126.08	17.72	-1498.03	110.42	66.75	-1507.64	105.92	121.74	-2384.63	-23.25	7.89	-2436.85	-15.43	11.32	-2936.00	-183.19	-43.70	-2748.94	-196.69	58.08	-2401.91	18.66	1198.48	0.00	0.00	0.00	-2514.87	-3.70	1552.89	-2553.62	100.65	1549.29	-3055.61	-114.97	1638.15	-3031.23	-252.01	1518.74	356.40	1089.29	73.64	954.74	1031.11	72.99	416.55
2.81000	-2776.27	134.03	3.71	-2783.77	129.37	19.37	-1498.03	110.42	66.75	-1507.64	105.92	121.74	-2389.81	-22.50	6.06	-2424.62	-15.08	14.28	-2928.78	-181.14	-43.59	-2743.19	-194.87	58.06	-2401.91	18.66	1198.48	0.00	0.00	0.00	-2510.43	-4.92	1554.01	-2548.22	100.23	1550.49	-3047.21	-114.55	1638.32	-3023.90	-251.08	1518.91	355.37	1090.68	73.04	955.17	1031.11	73.22	416.84
2.82000	-2754.86	136.86	6.92	-2766.29	130.55	23.89	-1498.03	110.42	66.75	-1507.64	105.92	121.74	-2380.44	-24.83	7.45	-2419.60	-14.29	15.19	-2921.50	-179.08	-43.47	-2737.39	-193.05	58.05	-2401.91	18.66	1198.48	0.00	0.00	0.00	-2509.12	-6.52	1554.24	-2538.07	99.13	1550.91	-3038.79	-114.12	1638.48	-3016.54	-250.13	1519.08	354.09	1090.45	72.88	954.88	1031.18	73.14	416.15
2.83000	-2753.47	139.91	6.98	-2757.77	132.44	24.41	-1498.03	110.42	66.75	-1507.64	105.92	121.74	-2380.39	-24.96	7.07	-2417.26	-14.45	15.23	-2914.16	-177.03	-43.34	-2731.55	-191.22	58.03	-2401.91	18.66	1198.48	0.00	0.00	0.00	-2499.57	-7.63	1554.97	-2525.71	97.51	1551.56	-3030.36	-113.69	1638.63	-3009.17	-249.17	1519.25	354.38	1090.91	72.79	955.23	1031.35	73.09	415.09
2.84000	-2725.83	141.70	10.07	-2730.33	134.48	28.44	-1498.03	110.42	66.75	-1507.64	105.92	121.74	-2380.30	-24.81	8.95	-2418.98	-15.17	15.52	-2906.75	-174.98	-43.21	-2725.66	-189.39	58.02	-2401.91	18.66	1198.48	0.00	0.00	0.00	-2500.92	-9.57	1555.30	-2524.09	95.97	1553.15	-3021.90	-113.26	1638.79	-3001.78	-248.20	1519.42	354.25	1090.63	72.89	955.07	1030.83	73.19	415.73
2.85000	-2709.25	144.52	11.69	-2704.81	136.62	30.82	-1498.03	110.42	66.75	-1507.64	105.92	121.74	-2391.36	-24.82	5.87	-2414.57	-15.17	16.23	-2899.28	-172.92	-43.06	-2719.71	-187.55	58.02	-2401.91	18.66	1198.48	0.00	0.00	0.00	-2495.44	-10.88	1555.68	-2505.70	95.72	1552.79	-3013.42	-112.83	1638.93	-2994.37	-247.21	1519.60	354.36	1090.32	72.95	955.17	1031.11	73.06	415.41
2.86000	-2672.64	145.16	15.80	-2666.78	137.02	35.27	-1498.03	110.42	66.75	-1507.64	105.92	121.74	-2387.78	-23.30	7.18	-2419.27	-14.91	15.67	-2891.75	-170.87	-42.91	-2713.72	-185.71	58.01	-2401.91	18.66	1198.48	0.00	0.00	0.00	-2475.03	-11.49	1555.55	-2495.69	94.54	1552.76	-3004.93	-112.39	1639.08	-2986.94	-246.22	1519.77	354.49	1090.46	73.00	955.51	1031.04	73.24	415.44
2.87000	-2636.45	144.38	19.12	-2675.51	136.39	30.04	-1498.03	110.42	66.75	-1507.64	105.92	121.74	-2374.21	-23.60	9.15	-2415.49	-14.68	16.73	-2884.16	-168.81	-42.75	-2707.68	-183.86	58.02	-2401.91	18.66	1198.48	0.00	0.00	0.00	-2467.01	-12.96	1555.51	-2489.70	92.62	1553.23	-2996.41	-111.95	1639.21	-2979.50	-245.21	1519.95	353.83	1089.96	73.00	955.33	1030.80	73.32	415.95
2.88000	-2618.54	144.73	18.24	-2636.84	136.79	31.99	-1498.03	110.42	66.75	-1507.64	105.92	121.74	-2386.86	-24.18	7.64	-2439.19	-14.93	12.93	-2876.50	-166.76	-42.57	-2701.58	-182.01	58.02	-2401.91	18.66	1198.48	0.00	0.00	0.00	-2464.98	-13.93	1556.22	-2485.05	92.40	1553.18	-2987.88	-111.51	1639.35	-2972.04	-244.20	1520.13	353.64	1090.46	72.89	955.40	1030.69	73.40	414.64
2.89000	-2608.32	143.56	15.99	-2622.97	135.31	30.08	-1498.03	110.42	66.75	-1507.64	105.92	121.74	-2389.75	-23.08	7.05	-2422.24	-14.57	15.73	-2868.77	-164.71	-42.40	-2695.44	-180.16	58.03	-2401.91	18.66	1198.48	0.00	0.00	0.00	-2452.84	-14.67	1556.23	-2486.35	90.77	1553.84	-2979.33	-111.06	1639.47	-2964.56	-243.17	1520.31	355.38	1090.64	73.14	955.16	1031.16	73.20	415.60
2.90000	-2575.16	142.74	17.53	-2604.43	134.37	27.45	-1498.03	110.42	66.75	-1507.64	105.92	121.74	-2401.30	-23.16	5.58	-2408.66	-13.46	18.78	-2860.99	-162.66	-42.21	-2689.24	-178.31	58.04	-2401.91	18.66	1198.48	0.00	0.00	0.00	-2449.45	-15.65	1556.44	-2458.57	90.86	1552.65	-2970.76	-110.61	1639.60	-2957.06	-242.13	1520.49	355.25	1090.41	73.14	955.11	1031.28	73.13	415.58
2.91000	-2571.84	141.73	12.42	-2575.27	133.38	26.86	-1498.03	110.42	66.75	-1507.64	105.92	121.74	-2372.56	-22.71	10.85	-2412.62	-13.30	18.21	-2853.13	-160.61	-42.01	-2682.99	-176.45	58.05	-2401.91	18.66	1198.48	0.00	0.00	0.00	-2439.38	-16.87	1556.61	-2469.01	89.29	1553.92	-2962.17	-110.16	1639.72	-2949.55	-241.08	1520.67	355.08	1090.96	72.85	955.07	1031.23	73.10	414.92
2.92000	-2531.29	141.35	15.34	-2542.12	133.05	25.88	-1498.03	110.42	66.75	-1507.64	105.92	121.74	-2394.51	-22.30	6.94	-2405.90	-13.23	19.94	-2845.21	-158.56	-41.80	-2676.69	-174.59	58.07	-2401.91	18.66	1198.48	0.00	0.00	0.00	-2427.25	-17.26	1556.55	-2453.35	89.21	1553.86	-2953.57	-109.71	1639.83	-2942.02	-240.02	1520.85	354.59	1089.65	73.19	955.12	1030.95	73.24	415.28
2.93000	-2502.87	139.45	15.15	-2501.57	132.33	26.62	-1498.03	110.42	66.75	-1507.64	105.92	121.74	-2374.08	-21.44	11.75	-2411.07	-12.71	19.49	-2837.23	-156.52	-41.59	-2670.33	-172.73	58.10	-2401.91	18.66	1198.48	0.00	0.00	0.00	-2426.42	-18.02	1556.76	-2453.90	88.88	1554.02	-2944.95	-109.25	1639.94	-2934.47	-238.95	1521.03	352.94	1090.44	72.58	955.12	1030.99	73.24	415.54
2.94000	-2498.78	138.78	8.82	-2502.70	130.56	19.77	-1498.03	110.42	66.75	-1507.64	105.92	121.74	-2361.99	-20.32	14.57	-2421.07	-13.29	17.93	-2829.18	-154.48	-41.37	-2663.92	-170.88	58.12	-2401.91	18.66	1198.48	0.00	0.00	0.00	-2420.38	-18.92	1556.92	-2446.58	88.58	1553.49	-2936.31	-108.79	1640.04	-2926.91	-237.86	1521.22	353.66	1090.16	72.96	955.20	1030.96	73.29	414.54
2.95000	-2453.04	137.58	12.08	-2471.16	129.52	17.65	-1498.03	110.42	66.75	-1507.64	105.92	121.74	-2416.82	-19.80	6.67	-2419.51	-12.50	18.94	-2821.06	-152.45	-41.13	-2657.45	-169.02	58.15	-2401.91	18.66	1198.48	0.00	0.00	0.00	-2413.95	-20.00	1556.86	-2452.15	86.31	1554.15	-2927.66	-108.33	1640.14	-2919.33	-236.77	1521.41	354.55	1090.09	73.06	955.46	1030.89	73.39	415.46
2.96000	-2421.82	135.45	11.07	-2437.68	128.72	16.82	-1498.03	110.42	66.75	-1507.64	105.92	121.74	-2375.39	-20.44	12.75	-2408.90	-11.95	21.71	-2812.88	-150.42	-40.89	-2650.93	-167.16	58.19	-2401.91	18.66	1198.48	0.00	0.00	0.00	-2402.00	-20.05	1556.29	-2429.34	86.06	1552.78	-2918.99	-107.86	1640.24	-2911.73	-235.66	1521.59	355.25	1089.98	73.30	955.19	1031.03	73.24	415.00
2.97000	-2396.45	134.31	9.33	-2414.87	126.38	15.29	-1498.03	110.42	66.75	-1507.64	105.92	121.74	-2384.59	-19.41	12.71	-2417.18	-11.78	20.51	-2804.63	-148.40	-40.64	-2644.35	-165.30	58.23	-2401.91	18.66	1198.48	0.00	0.00	0.00	-2393.61	-21.50	1556.62	-2418.93	84.53	1551.65	-2910.30	-107.39	1640.33	-2904.12	-234.55	1521.78	355.25	1090.09	73.30	955.05	1031.16	73.09	415.58
2.98000	-2365.46	132.42	10.00	-2367.83	125.29	17.30	-1498.03	110.42	66.75	-1507.64	105.92	121.74	-2358.25	-18.09	16.63	-2420.54	-11.03	20.45	-2796.31	-146.38	-40.38	-2637.71	-163.44	58.27	-2401.91	18.66	1198.48	0.00	0.00	0.00	-2387.19	-21.75	1555.79	-2404.47	84.25	1552.19	-2901.60	-106.92	1640.41	-2896.49	-233.42	1521.97	356.18	1090.09	73.58	955.08	1031.07	73.07	415.71
2.99000	-2336.92	130.30	9.42	-2341.80	123.41	14.53	-1498.03	110.42	66.75	-1507.64	105.92	121.74	-2409.06	-19.60	7.49	-2422.37	-11.29	19.71	-2787.92	-144.37	-40.11	-2631.02	-161.58	58.32	-2401.91	18.66	1198.48	0.00	0.00	0.00	-2377.84	-21.85	1555.02	-2411.80	83.48	1551.49	-2892.89	-106.45	1640.49	-2888.85	-232.28	1522.16	354.89	1088.93	73.72	954.95	1031.46	73.00	415.25
3.00000	-2307.37	126.86	8.95	-2319.85	120.93	13.92	-1498.03	110.42	66.75	-1507.64	105.92	121.74	-2377.80	-19.62	11.13	-2416.34	-11.83	19.75	-2779.46	-142.37	-39.83	-2624.27	-159.73	58.37	-2401.88	18.66	1198.48	0.00	0.00	0.00	-2367.35	-22.70	1554.47	-2401.39	83.48	1550.67	-2884.16	-105.98	1640.56	-2881.19	-231.14	1522.36	355.38	1089.34	73.65	955.12	1031.07	73.14	415.70
3.01000	-2262.24	125.75	12.34	-2290.58	119.19	13.63	-1498.03	110.42	66.75	-1507.64	105.92	121.74	-2373.05	-19.91	12.47	-2412.59	-11.85	20.63	-2770.94	-140.37	-39.54	-2617.46	-157.88	58.43	-2379.32	17.38	1199.07	0.00	0.00	0.00	-2375.15	-23.64	1554.39	-2386.88	83.50	1549.89	-2875.41	-105.50	1640.63	-2873.52	-229.98	1522.55	354.77	1090.09	73.10	955.23	1030.70	73.39	412.63
3.02000	-2278.48	123.42	7.20	-2271.95	116.43	12.59	-1498.03	110.42	66.75	-1507.64	105.92	121.74	-2370.24	-20.57	11.94	-2430.84	-13.19	15.92	-2762.34	-138.39	-39.24	-2610.59	-156.03	58.49	-2386.93	16.86	1197.13	0.00	0.00	0.00	-2366.42	-23.84	1553.40	-2377.58	83.02	1548.86	-2866.66	-105.02	1640.70	-2865.83	-228.81	1522.74	355.61	1090.26	73.34	954.73	1030.73	73.20	412.09
3.03000	-2244.64	119.13	10.59	-2239.01	113.87	14.83	-1498.03	110.42	66.75	-1507.64	105.92	121.74	-2372.63	-22.32	10.71	-2420.48	-14.34	16.91	-2753.68	-136.41	-38.93	-2603.67	-154.18	58.55	-2371.48	17.41	1196.81	0.00	0.00	0.00	-2362.59	-24.25	1552.80	-2374.13	81.38	1548.49	-2857.89	-104.54	1640.76	-2858.13	-227.63	1522.94	355.39	1090.24	73.39	954.94	1030.85	73.25	414.58
3.04000	-2204.24	115.33	16.98	-2224.89	111.17	15.16	-1498.03	110.42	66.75	-1507.64	105.92	121.74	-2390.37	-23.28	7.25	-2411.81	-14.29	18.44	-2744.94	-134.44	-38.62	-2596.68	-152.34	58.62	-2380.69	16.33	1195.52	0.00	0.00	0.00	-2349.26	-24.63	1551.55	-2378.43	81.14	1547.84	-2849.10	-104.06	1640.81	-2850.41	-226.44	1523.14	355.10	1090.17	73.27	955.31	1030.74	73.38	415.55
3.05000	-2174.36	112.40	21.27	-2210.64	109.51	15.30	-1498.03	110.42	66.75	-1507.64	105.92	121.74	-2370.07	-24.70	9.53	-2411.51	-15.30	18.27	-2736.14	-132.47	-38.29	-2589.63	-150.50	58.69	-2371.62	16.95	1195.57	0.00	0.00	0.00	-2339.67	-24.68	1550.75	-2370.54	80.05	1546.52	-2840.30	-103.57	1640.86	-2842.68	-225.24	1523.33	353.90	1090.72	72.89	955.51	1030.86	73.33	414.20
3.06000	-2169.76	110.02	22.75	-2191.26	107.70	18.16	-1498.03	110.42	66.75	-1507.64	105.92	121.74	-2385.90	-25.53	7.07	-2416.42	-15.89	16.70	-2727.26	-130.52	-37.95	-2582.53	-148.67	58.77	-2387.15	16.64	1194.35	0.00	0.00	0.00	-2342.41	-25.06	1550.05	-2356.62	80.51	1546.08	-2831.49	-103.08	1640.91	-2834.93	-224.03	1523.53	354.21	1091.08	72.75	955.30	1030.78	73.34	414.31
3.07000	-2128.10	108.52	32.81	-2174.60	105.12	21.65	-1498.03	110.42	66.75	-1507.64	105.92	121.74	-2395.80	-25.82	5.71	-2418.00	-15.59	16.36	-2718.31	-128.58	-37.61	-2575.36	-146.84	58.86	-2357.40	15.96	1193.83	0.00	0.00	0.00	-2331.49	-25.08	1548.52	-2338.84	80.56	1544.53	-2822.67	-102.59	1640.95	-2827.17	-222.81	1523.73	355.62	1090.35	73.17	955.18	1030.77	73.34	414.42
3.08000	-2104.50	104.90	37.64	-2144.08	103.92	28.62	-1498.03	110.42	66.75	-1507.64	105.92	121.74	-2393.66	-25.69	6.49	-2426.00	-15.89	14.47	-2709.29	-126.65	-37.25	-2568.13	-145.01	58.94	-2360.17	15.73	1193.12	0.00	0.00	0.00	-2317.11	-25.39	1547.59	-2346.46	79.34	1544.68	-2813.84	-102.10	1640.98	-2819.39	-221.58	1523.93	354.47	1089.94	73.13	955.40	1031.06	73.23	415.61
3.09000	-2042.04	104.70	52.11	-2120.93	103.18	35.01	-1498.03	110.42	66.75	-1507.64	105.92	121.74	-2395.09	-25.71	5.88	-2415.56	-16.03	16.42	-2700.20	-124.73	-36.88	-2560.83	-143.19	59.04	-2342.76	16.36	1192.04	0.00	0.00	0.00	-2315.46	-25.47	1546.83	-2327.83	80.66	1543.02	-2804.99	-101.61	1641.01	-2811.60	-220.34	1524.14	354.66	1090.63	73.01	954.87	1031.01	73.01	414.05
3.10000	-2052.24	101.14	52.85	-2074.79	100.84	46.87	-1498.03	110.42	66.75	-1507.64	105.92	121.74	-2396.25	-27.10	4.57	-2429.19	-17.04	13.74	-2691.04	-122.83	-36.50	-2553.47	-141.38	59.13	-2345.79	16.82	1190.83	0.00	0.00	0.00	-2304.81	-25.00	1545.48	-2341.84	79.82	1543.18	-2796.14	-101.11	1641.03	-2803.80	-219.09	1524.34	353.75	1090.59	72.79	954.94	1031.01	73.11	415.54
3.11000	-2014.68	100.91	64.73	-2075.80	100.22	50.69	-1498.03	110.42	66.75	-1507.64	105.92	121.74	-2401.87	-26.60	3.12	-2433.07	-16.89	13.12	-2681.80	-120.93	-36.12	-2546.05	-139.57	59.24	-2325.72	16.43	1191.20	0.00	0.00	0.00	-2297.68	-25.31	1544.54	-2323.16	79.50	1542.25	-2787.27	-100.61	1641.05	-2795.99	-217.83	1524.54	354.50	1091.01	72.79	954.93	1030.70	73.27	417.40
3.12000	-2041.06	98.71	61.43	-2028.62	100.25	62.49	-1498.03	110.42	66.75	-1507.64	105.92	121.74	-2379.95	-25.77	7.68	-2425.67	-16.55	14.50	-2672.49	-119.05	-35.72	-2538.57	-137.78	59.34	-2324.61	16.79	1189.58	0.00	0.00	0.00	-2293.23	-24.77	1543.98	-2316.62	80.18	1540.94	-2778.39	-100.12	1641.06	-2788.16	-216.56	1524.75	353.75	1090.57	72.76	955.22	1030.91	73.29	417.18
3.13000	-1972.65	98.09	76.36	-2017.12	98.03	65.58	-1498.03	110.42	66.75	-1507.64	105.92	121.74	-2389.10	-27.78	5.57	-2417.87	-16.73	15.37	-2663.11	-117.18	-35.31	-2531.02	-135.98	59.45	-2337.37	16.36	1188.74	0.00	0.00	0.00	-2284.32	-24.74	1542.67	-2305.59	80.31	1540.35	-2769.50	-99.62	1641.07	-2780.31	-215.28	1524.96	352.23	1090.30	72.71	955.57	1030.95	73.34	416.01
3.14000	-1949.25	99.03	84.18	-1990.96	96.65	74.26	-1498.03	110.42	66.75	-1507.64	105.92	121.74	-2394.90	-27.59	4.48	-2416.24	-17.10	15.88	-2653.65	-115.33	-34.90	-2523.40	-134.20	59.57	-2320.91	17.53	1187.00	0.00	0.00	0.00	-2280.98	-24.05	1542.16	-2302.90	82.07	1538.95	-2760.60	-99.11	1641.08	-2772.46	-213.99	1525.16	352.95	1090.62	72.80	955.08	1030.87	73.23	414.80
3.15000	-1961.24	102.43	85.58	-1992.22	95.37	75.07	-1498.03	110.42	66.75	-1507.64	105.92	121.74	-2399.40	-28.85	3.11	-2421.86	-18.41	14.43	-2644.12	-113.49	-34.47	-2515.72	-132.42	59.69	-2299.83	17.29	1186.20	0.00	0.00	0.00	-2278.30	-24.11	1540.82	-2293.91	81.68	1538.06	-2751.69	-98.61	1641.07	-2764.59	-212.69	1525.37	354.48	1090.84	72.89	954.95	1030.89	73.16	415.20
3.16000	-1966.42	104.06	87.21	-1972.96	94.83	80.13	-1498.03	110.42	66.75	-1507.64	105.92	121.74	-2402.79	-28.65	4.47	-2411.65	-17.27	16.17	-2634.51	-111.66	-34.03	-2507.97	-130.65	59.82	-2323.61	17.06	1185.62	0.00	0.00	0.00	-2272.29	-23.75	1540.62	-2297.14	81.95	1537.66	-2742.77	-98.11	1641.07	-2756.71	-211.38	1525.58	353.70	1090.71	72.90	954.90	1031.10	73.09	416.12
3.17000	-1959.02	104.82	89.59	-1959.67	92.43	84.29	-1498.03	110.42	66.75	-1507.64	105.92	121.74	-2387.86	-27.71	5.36	-2424.90	-18.27	13.56	-2624.83	-109.85	-33.58	-2500.15	-128.89	59.95	-2300.03	17.67	1184.58	0.00	0.00	0.00	-2266.89	-22.52	1539.74	-2287.04	82.95	1536.64	-2733.85	-97.60	1641.05	-2748.82	-210.06	1525.79	354.75	1089.83	73.33	955.04	1031.07	73.20	414.33
3.18000	-1949.25	101.96	92.79	-1958.55	92.24	85.09	-1498.03	110.42	66.75	-1507.64	105.92	121.74	-2397.00	-28.51	3.30	-2414.77	-18.27	16.33	-2615.07	-108.06	-33.12	-2492.27	-127.14	60.09	-2291.58	19.27	1183.88	0.00	0.00	0.00	-2259.23	-22.14	1538.85	-2273.07	84.36	1535.73	-2724.91	-97.09	1641.04	-2740.91	-208.74	1526.01	354.35	1091.18	72.55	955.24	1031.10	73.19	414.18
3.19000	-1942.30	100.49	93.77	-1958.65	92.54	88.10	-1498.03	110.42	66.75	-1507.64	105.92	121.74	-2394.92	-27.28	4.81	-2407.69	-17.78	16.59	-2605.24	-106.28	-32.65	-2484.32	-125.40	60.23	-2283.69	17.26	1183.66	0.00	0.00	0.00	-2253.21	-21.78	1538.55	-2269.63	84.10	1534.67	-2715.97	-96.58	1641.01	-2732.99	-207.40	1526.22	355.26	1089.63	73.32	955.38	1031.11	73.27	415.94
3.20000	-1934.77	97.64	94.15	-1959.10	92.46	88.22	-1498.03	110.42	66.75	-1507.64	105.92	121.74	-2390.60	-28.33	6.17	-2409.36	-18.33	16.40	-2595.33	-104.52	-32.17	-2476.30	-123.67	60.38	-2287.65	19.31	1182.55	0.00	0.00	0.00	-2248.61	-21.10	1537.62	-2266.91	84.06	1535.20	-2707.01	-96.07	1640.98	-2725.06	-206.05	1526.43	354.55	1090.93	72.69	954.98	1031.10	73.10	414.98
3.21000	-1931.88	98.71	90.84	-1954.37	91.46	86.66	-1498.03	110.42	66.75	-1507.64	105.92	121.74	-2385.96	-28.11	5.53	-2410.00	-18.24	16.34	-2585.34	-102.78	-31.68	-2468.21	-121.95	60.54	-2264.06	19.94	1182.94	0.00	0.00	0.00	-2245.10	-20.47	1537.36	-2272.15	84.66	1534.78	-2698.05	-95.56	1640.95	-2717.12	-204.69	1526.65	354.38	1091.32	72.63	955.13	1031.20	73.08	414.34
3.22000	-1928.03	97.35	87.68	-1949.65	89.15	83.95	-1498.03	110.42	66.75	-1507.64	105.92	121.74	-2383.74	-27.69	6.22	-2426.07	-19.51	13.56	-2575.28	-101.05	-31.17	-2460.05	-120.25	60.70	-2248.09	22.19	1182.52	0.00	0.00	0.00	-2239.24	-19.34	1537.12	-2257.93	86.24	1533.88	-2689.09	-95.05	1640.91	-2709.17	-203.33	1526.86	352.74	1091.22	72.34	955.11	1030.87	73.15	415.09
3.23000	-1925.44	96.31	82.08	-1941.15	85.88	78.67	-1498.03	110.42	66.75	-1507.64	105.92	121.74	-2406.81	-29.52	1.99	-2426.29	-19.54	14.24	-2565.14	-99.35	-30.66	-2451.82	-118.55	60.86	-2269.77	21.34	1181.21	0.00	0.00	0.00	-2226.21	-18.69	1536.95	-2240.26	88.20	1533.74	-2680.11	-94.53	1640.86	-2701.20	-201.95	1527.08	353.33	1090.51	72.68	955.01	1031.13	73.08	415.15
3.24000	-1924.20	95.57	75.75	-1938.05	86.42	72.64	-1498.03	110.42	66.75	-1507.64	105.92	121.74	-2402.23	-29.77	4.16	-2413.33	-18.77	16.05	-2554.92	-97.66	-30.13	-2443.52	-116.86	61.03	-2265.99	23.53	1181.48	0.00	0.00	0.00	-2224.72	-17.45	1536.94	-2240.52	88.02	1532.88	-2671.13	-94.02	1640.81	-2693.23	-200.57	1527.30	353.69	1089.33	73.24	954.72	1030.60	73.18	416.02
3.25000	-1923.16	96.10	69.41	-1933.60	85.48	67.50	-1498.03	110.42	66.75	-1507.64	105.92	121.74	-2389.05	-28.58	6.31	-2421.49	-19.31	14.71	-2544.62	-95.99	-29.60	-2435.15	-115.19	61.21	-2242.18	24.28	1181.34	0.00	0.00	0.00	-2216.15	-16.18	1536.78	-2239.85	89.78	1533.93	-2662.14	-93.50	1640.76	-2685.24	-199.17	1527.52	353.00	1091.17	72.36	954.91	1031.07	73.14	415.05
3.26000	-1916.38	91.64	63.75	-1938.62	83.31	60.19	-1498.03	110.42	66.75	-1507.64	105.92	121.74	-2399.74	-28.10	4.87	-2427.60	-19.93	13.27	-2534.25	-94.34	-29.05	-2426.70	-113.53	61.39	-2245.96	24.48	1181.22	0.00	0.00	0.00	-2206.21	-15.15	1536.75	-2231.68	90.56	1533.69	-2653.15	-92.99	1640.70	-2677.24	-197.77	1527.73	353.31	1091.40	72.56	954.88	1031.02	73.19	415.26
3.27000	-1916.28	85.23	54.21	-1938.03	81.69	52.95	-1498.03	110.42	66.75	-1507.64	105.92	121.74	-2390.56	-30.98	6.31	-2423.12	-19.67	13.39	-2523.79	-92.71	-28.49	-2418.18	-111.88	61.58	-2223.80	25.22	1182.33	0.00	0.00	0.00	-2197.00	-14.10	1537.35	-2234.63	91.33	1533.75	-2644.15	-92.47	1640.63	-2669.23	-196.36	1527.96	354.93	1089.72	73.51	955.37	1031.08	73.29	413.91
3.28000	-1916.12	84.29	46.36	-1934.80	81.47	46.22	-1498.03	110.42	66.75	-1507.64	105.92	121.74	-2419.60	-29.68	1.14	-2422.89	-20.01	13.68	-2513.26	-91.11	-27.93	-2409.59	-110.25	61.77	-2227.36	25.98	1183.43	0.00	0.00	0.00	-2193.41	-12.83	1537.71	-2211.83	94.02	1533.60	-2635.14	-91.95	1640.56	-2661.21	-194.94	1528.18	354.07	1090.29	73.02	955.35	1031.12	73.25	415.27
3.29000	-1919.71	83.32	38.81	-1942.95	78.79	38.67	-1498.03	110.42	66.75	-1507.64	105.92	121.74	-2389.88	-28.14	6.86	-2425.20	-20.44	13.54	-2502.65	-89.52	-27.35	-2400.93	-108.63	61.97	-2215.79	27.53	1183.90	0.00	0.00	0.00	-2183.82	-11.63	1538.71	-2203.93	94.80	1534.43	-2626.13	-91.43	1640.48	-2653.18	-193.51	1528.40	354.30	1090.96	72.65	955.57	1031.03	73.34	415.15
3.30000	-1917.37	81.21	34.02	-1930.21	78.77	36.03	-1498.03	110.42	66.75	-1507.64	105.92	121.74	-2406.03	-29.32	4.49	-2408.12	-19.66	16.45	-2491.95	-87.96	-26.75	-2392.19	-107.03	62.17	-2207.94	28.58	1184.08	0.00	0.00	0.00	-2179.03	-9.89	1539.78	-2197.68	95.22	1535.77	-2617.12	-90.91	1640.40	-2645.14	-192.07	1528.62	356.00	1090.57	73.28	955.30	1031.16	73.18	416.24
3.31000	-1920.82	82.95	28.62	-1935.63	79.38	30.63	-1498.03	110.42	66.75	-1507.64	105.92	121.74	-2385.05	-29.13	7.83	-2422.13	-20.77	13.77	-2481.18	-86.41	-26.15	-2383.38	-105.43	62.39	-2206.71	29.05	1185.22	0.00	0.00	0.00	-2169.87	-8.05	1540.52	-2192.06	98.09	1536.93	-2608.10	-90.39	1640.31	-2637.09	-190.62	1528.85	354.88	1090.52	72.99	955.54	1031.09	73.36	416.49
3.32000	-1907.33	82.89	28.56	-1941.16	80.41	25.97	-1498.03	110.42	66.75	-1507.64	105.92	121.74	-2390.41	-28.02	7.75	-2416.37	-20.73	15.16	-2470.32	-84.89	-25.54	-2374.49	-103.86	62.60	-2193.40	32.06	1187.19	0.00	0.00	0.00	-2157.32	-6.03	1541.42	-2171.31	99.55	1537.33	-2599.08	-89.87	1640.22	-2629.03	-189.17	1529.07	355.30	1090.81	72.86	955.97	1030.81	73.48	413.97
3.33000	-1909.46	83.62	24.22	-1935.97	80.68	23.50	-1498.03	110.42	66.75	-1507.64	105.92	121.74	-2417.91	-30.62	2.80	-2423.52	-20.74	14.54	-2459.39	-83.40	-24.91	-2365.53	-102.30	62.83	-2190.11	32.26	1187.91	0.00	0.00	0.00	-2154.98	-4.64	1542.78	-2155.11	100.73	1538.52	-2590.05	-89.35	1640.12	-2620.96	-187.70	1529.30	353.58	1091.31	72.56	956.14	1030.64	73.49	414.21
3.34000	-1916.93	81.12	20.85	-1933.08	79.40	21.91	-1498.03	110.42	66.75	-1507.64	105.92	121.74	-2379.65	-29.00	10.11	-2424.80	-20.42	14.96	-2448.37	-81.93	-24.27	-2356.49	-100.76	63.06	-2175.02	32.84	1189.77	0.00	0.00	0.00	-2146.10	-2.76	1544.30	-2167.86	102.24	1540.28	-2581.02	-88.83	1640.01	-2612.88	-186.23	1529.53	354.31	1090.29	73.15	956.64	1030.59	73.55	415.02
3.35000	-1914.62	80.85	20.05	-1938.89	79.61	18.98	-1498.03	110.42	66.75	-1507.64	105.92	121.74	-2417.85	-30.06	3.49	-2422.67	-21.14	17.80	-2437.27	-80.48	-23.62	-2347.37	-99.23	63.29	-2166.50	33.76	1191.85	0.00	0.00	0.00	-2140.53	-2.05	1545.72	-2152.67	104.13	1540.59	-2571.98	-88.30	1639.90	-2604.79	-184.75	1529.75	353.50	1089.94	73.09	955.51	1030.70	73.32	415.92
3.36000	-1914.54	81.76	17.89	-1937.58	79.48	18.10	-1498.03	110.42	66.75	-1507.64	105.92	121.74	-2404.16	-29.27	5.43	-2397.89	-20.24	26.99	-2426.09	-79.06	-22.96	-2338.17	-97.72	63.53	-2167.39	34.85	1193.29	0.00	0.00	0.00	-2133.80	0.57	1546.98	-2137.54	105.35	1542.12	-2562.94	-87.78	1639.78	-2596.70	-183.26	1529.98	353.96	1089.88	73.26	955.01	1030.88	73.24	416.06
3.37000	-1919.65	82.18	15.94	-1934.23	79.95	18.06	-1498.03	110.42	66.75	-1507.64	105.92	121.74	-2375.84	-29.37	11.12	-2369.09	-20.33	33.84	-2414.82	-77.66	-22.29	-2328.90	-96.22	63.78	-2158.53	37.05	1194.60	0.00	0.00	0.00	-2133.71	1.80	1548.36	-2146.32	107.48	1542.89	-2553.91	-87.26	1639.66	-2588.59	-181.76	1530.21	355.23	1090.40	73.44	954.95	1031.12	73.10	415.45
3.38000	-1905.27	81.94	18.52	-1939.66	79.77	16.12	-1498.03	110.42	66.75	-1507.64	105.92	121.74	-2376.24	-29.29	11.10	-2369.69	-20.80	33.85	-2403.47	-76.29	-21.60	-2319.55	-94.75	64.03	-2136.82	38.69	1196.72	0.00	0.00	0.00	-2122.52	3.25	1550.11	-2140.21	108.38	1543.94	-2544.86	-86.74	1639.54	-2580.47	-180.25	1530.44	355.68	1091.13	73.02	954.90	1030.94	73.11	416.53
3.39000	-1904.40	81.41	18.04	-1934.23	79.13	17.14	-1498.03	110.42	66.75	-1507.64	105.92	121.74	-2365.57	-29.98	13.12	-2340.70	-19.73	39.92	-2392.04	-74.94	-20.91	-2310.12	-93.29	64.30	-2137.12	39.32	1197.22	0.00	0.00	0.00	-2114.52	4.60	1551.66	-2133.08	110.15	1544.59	-2535.82	-86.21	1639.40	-2572.35	-178.73	1530.67	354.97	1090.75	73.08	955.33	1030.92	73.30	415.79
3.40000	-1922.48	81.43	14.52	-1936.28	79.78	16.36	-1498.03	110.42	66.75	-1507.64	105.92	121.74	-2383.59	-31.15	8.96	-2343.52	-20.94	38.57	-2380.52	-73.62	-20.20	-2300.61	-91.85	64.56	-2131.65	39.85	1198.45	0.00	0.00	0.00	-2118.26	5.83	1552.65	-2120.66	110.75	1545.65	-2526.77	-85.69	1639.26	-2564.21	-177.21	1530.91	353.87	1090.74	72.87	955.74	1030.94	73.40	415.08
3.41000	-1907.11	80.80	16.98	-1935.46	79.43	16.13	-1498.03	110.42	66.75	-1507.64	105.92	121.74	-2368.72	-30.63	11.99	-2376.89	-21.56	29.99	-2368.92	-72.33	-19.48	-2291.01	-90.43	64.84	-2137.04	41.73	1198.92	0.00	0.00	0.00	-2106.73	7.25	1553.60	-2120.02	113.43	1547.31	-2517.73	-85.16	1639.12	-2556.07	-175.68	1531.14	353.92	1090.63	72.85	955.67	1030.75	73.44	415.19
3.42000	-1901.13	80.96	18.06	-1935.42	78.86	15.97	-1498.03	110.42	66.75	-1507.64	105.92	121.74	-2375.82	-31.44	10.61	-2377.01	-22.13	28.74	-2357.24	-71.07	-18.74	-2281.34	-89.03	65.12	-2102.24	44.07	1200.05	0.00	0.00	0.00	-2099.37	8.08	1554.16	-2104.60	113.28	1547.38	-2508.68	-84.64	1638.97	-2547.92	-174.14	1531.37	355.10	1090.75	73.08	954.79	1030.95	73.10	415.55
3.43000	-1906.45	80.87	16.81	-1930.98	79.95	16.78	-1498.03	110.42	66.75	-1507.64	105.92	121.74	-2383.21	-32.42	8.26	-2391.85	-23.31	25.54	-2345.46	-69.83	-18.00	-2271.59	-87.65	65.40	-2090.61	45.64	1201.17	0.00	0.00	0.00	-2095.44	8.95	1555.06	-2094.30	114.43	1547.59	-2499.63	-84.11	1638.81	-2539.76	-172.59	1531.61	355.30	1090.55	73.15	954.77	1031.04	73.08	414.66
3.44000	-1910.20	80.63	16.25	-1933.60	78.93	16.57	-1498.03	110.42	66.75	-1507.64	105.92	121.74	-2377.24	-33.49	7.55	-2398.25	-23.13	23.68	-2333.61	-68.63	-17.24	-2261.75	-86.29	65.70	-2080.16	46.99	1202.08	0.00	0.00	0.00	-2081.86	9.98	1555.36	-2085.23	115.75	1548.43	-2490.58	-83.59	1638.65	-2531.60	-171.03	1531.84	353.78	1090.27	72.87	955.12	1031.30	73.12	413.70
3.45000	-1914.46	80.39	15.30	-1938.61	78.73	15.27	-1498.03	110.42	66.75	-1507.64	105.92	121.74	-2369.45	-34.46	8.40	-2404.01	-23.50	19.75	-2321.67	-67.45	-16.47	-2251.83	-84.95	66.00	-2070.78	48.13	1202.79	0.00	0.00	0.00	-2075.90	11.46	1555.88	-2076.79	117.04	1549.31	-2481.53	-83.07	1638.48	-2523.43	-169.46	1532.08	354.54	1089.85	73.18	955.25	1031.16	73.22	413.73
3.46000	-1909.11	81.22	16.69	-1935.19	78.90	15.55	-1498.03	110.42	66.75	-1507.64	105.92	121.74	-2375.96	-35.12	4.89	-2397.30	-24.75	17.97	-2309.64	-66.30	-15.69	-2241.83	-83.63	66.31	-2062.40	49.10	1203.33	0.00	0.00	0.00	-2072.49	12.42	1556.72	-2068.89	118.30	1550.20	-2472.48	-82.54	1638.31	-2515.24	-167.89	1532.32	352.67	1090.63	72.57	955.44	1031.09	73.23	414.52
3.47000	-1902.29	81.44	17.64	-1929.53	78.43	17.06	-1498.03	110.42	66.75	-1507.64	105.92	121.74	-2364.34	-35.73	4.53	-2390.52	-25.84	16.48	-2297.52	-65.18	-14.89	-2231.75	-82.33	66.62	-2054.90	49.92	1203.71	0.00	0.00	0.00	-2065.28	13.18	1557.30	-2061.48	119.54	1551.11	-2463.44	-82.02	1638.13	-2507.06	-166.31	1532.56	353.47	1090.21	72.87	955.31	1030.85	73.27	415.97
3.48000	-1918.59	81.23	14.89	-1927.64	79.00	16.96	-1498.03	110.42	66.75	-1507.64	105.92	121.74	-2360.57	-37.21	2.46	-2372.86	-27.18	17.03	-2285.32	-64.10	-14.09	-2221.58	-81.05	66.94	-2048.19	50.63	1203.95	0.00	0.00	0.00	-2064.35	14.52	1557.46	-2054.49	120.75	1552.00	-2454.39	-81.50	1637.94	-2498.86	-164.72	1532.79	355.44	1090.12	73.32	955.13	1030.98	73.23	414.13
3.49000	-1909.95	80.98	16.56	-1932.92	79.77	16.31	-1498.03	110.42	66.75	-1507.64	105.92	121.74	-2346.74	-37.67	1.57	-2366.04	-28.91	17.15	-2273.03	-63.04	-13.27	-2211.33	-79.80	67.27	-2042.18	51.24	1204.07	0.00	0.00	0.00	-2058.66	15.74	1557.70	-2047.85	121.94	1552.88	-2445.34	-80.97	1637.75	-2490.66	-163.13	1533.03	353.68	1090.25	72.84	955.13	1030.87	73.38	415.51
3.50000	-1912.39	80.67	16.10	-1930.02	79.10	16.75	-1498.03	110.42	66.75	-1507.64	105.92	121.74	-2337.32	-40.08	1.40	-2351.59	-30.30	19.72	-2260.65	-62.02	-12.43	-2200.99	-78.57	67.60	-2036.78	51.80	1204.10	0.00	0.00	0.00	-2050.45	16.32	1558.32	-2041.51	123.09	1553.72	-2436.30	-80.45	1637.56	-2482.45	-161.52	1533.27	353.90	1090.33	72.85	955.13	1030.78	73.32	417.47
3.51000	-1915.26	81.57	15.70	-1935.13	79.37	15.92	-1498.03	110.42	66.75	-1507.64	105.92	121.74	-2339.57	-43.30	0.62	-2342.43	-33.43	20.96	-2248.18	-61.03	-11.59	-2190.56	-77.36	67.95	-2031.87	52.32	1204.04	0.00	0.00	0.00	-2040.27	17.34	1558.43	-2035.39	124.22	1554.51	-2427.26	-79.93	1637.35	-2474.23	-159.91	1533.52	356.20	1089.81	73.64	955.22	1030.92	73.30	416.19
3.52000	-1919.20	81.11	15.29	-1935.55	79.70	15.80	-1498.03	110.42	66.75	-1507.64	105.92	121.74	-2318.55	-46.02	5.20	-2340.53	-36.73	21.87	-2235.63	-60.07	-10.73	-2180.05	-76.17	68.29	-2027.38	52.84	1203.93	0.00	0.00	0.00	-2031.34	18.38	1558.03	-2029.43	125.31	1555.24	-2418.22	-79.41	1637.14	-2466.01	-158.29	1533.76	354.33	1090.99	72.66	955.08	1031.38	73.09	417.22
3.53000	-1904.71	81.29	18.03	-1930.83	79.96	16.70	-1498.03	110.42	66.75	-1507.64	105.92	121.74	-2300.71	-50.06	9.43	-2325.36	-39.35	25.32	-2222.99	-59.15	-9.86	-2169.45	-75.01	68.65	-2023.20	53.38	1203.77	0.00	0.00	0.00	-2031.16	19.04	1557.94	-2023.57	126.38	1555.89	-2409.18	-78.88	1636.93	-2457.78	-156.66	1534.00	354.27	1090.67	72.87	955.00	1031.22	73.14	415.63
3.54000	-1905.87	83.53	19.70	-1936.64	80.50	15.64	-1498.03	110.42	66.75	-1507.64	105.92	121.74	-2291.49	-54.02	11.20	-2305.52	-41.67	29.37	-2210.25	-58.26	-8.98	-2158.77	-73.88	69.01	-2019.23	53.97	1203.60	0.00	0.00	0.00	-2018.05	20.98	1558.27	-2017.73	127.41	1556.45	-2400.15	-78.36	1636.71	-2449.55	-155.03	1534.24	354.94	1089.48	73.39	955.46	1031.01	73.30	414.36
3.55000	-1908.97	80.95	17.53	-1932.47	79.44	17.13	-1498.03	110.42	66.75	-1507.64	105.92	121.74	-2267.51	-56.87	15.01	-2288.91	-44.80	31.81	-2197.43	-57.40	-8.08	-2147.99	-72.76	69.39	-2015.39	54.64	1203.42	0.00	0.00	0.00	-2012.32	21.82	1558.84	-2011.85	128.42	1556.91	-2391.12	-77.84	1636.48	-2441.31	-153.39	1534.49	353.77	1090.30	72.79	954.96	1030.99	73.22	415.61
3.56000	-1911.69	81.11	17.11	-1935.36	79.54	16.18	-1498.03	110.42	66.75	-1507.64	105.92	121.74	-2240.60	-60.50	18.61	-2263.68	-47.08	35.08	-2184.52	-56.58	-7.17	-2137.13	-71.68	69.76	-2011.57	55.43	1203.27	0.00	0.00	0.00	-2005.91	22.53	1558.79	-2005.88	129.39	1557.25	-2382.09	-77.32	1636.25	-2433.06	-151.74	1534.73	354.80	1090.50	73.01	955.22	1031.12	73.19	417.08
3.57000	-1905.48	83.14	20.00	-1934.77	79.60	16.49	-1498.03	110.42	66.75	-1507.64	105.92	121.74	-2234.13	-63.30	18.02	-2239.65	-49.17	37.20	-2171.51	-55.79	-6.25	-2126.18	-70.62	70.15	-2007.68	56.34	1203.15	0.00	0.00	0.00	-2000.62	23.85	1558.57	-1999.73	130.33	1557.46	-2373.07	-76.80	1636.01	-2424.81	-150.08	1534.98	355.17	1090.53	73.29	955.36	1031.06	73.34	415.01
3.58000	-1906.36	84.35	19.36	-1937.24	79.65	15.78	-1498.03	110.42	66.75	-1507.64	105.92	121.74	-2216.45	-66.52	18.68	-2217.81	-51.72	37.77	-2158.42	-55.04	-5.31	-2115.14	-69.58	70.54	-2003.62	57.43	1203.08	0.00	0.00	0.00	-1998.00	25.05	1559.27	-1993.35	131.23	1557.52	-2364.05	-76.29	1635.77	-2416.55	-148.42	1535.23	353.59	1090.52	72.85	954.94	1030.66	73.32	414.78
3.59000	-1906.19	80.77	18.35	-1938.38	78.78	15.79	-1498.03	110.42	66.75	-1507.64	105.92	121.74	-2200.47	-69.10	18.18	-2189.18	-53.78	38.87	-2145.23	-54.32	-4.36	-2104.01	-68.57	70.94	-2007.41	59.73	1203.17	0.00	0.00	0.00	-1993.28	26.37	1559.03	-1986.68	132.11	1557.42	-2355.04	-75.77	1635.52	-2408.29	-146.74	1535.47	354.77	1090.76	72.92	955.25	1030.72	73.38	415.93
3.60000	-1909.84	81.47	17.34	-1931.61	79.67	16.96	-1498.03	110.42	66.75	-1507.64	105.92	121.74	-2180.25	-70.86	18.14	-2168.16	-55.25	37.99	-2131.96	-53.65	-3.40	-2092.78	-67.59	71.35	-2001.27	60.04	1202.34	0.00	0.00	0.00	-1986.42	26.86	1558.65	-1979.64	132.94	1557.15	-2346.03	-75.25	1635.26	-2400.02	-145.07	1535.72	356.25	1089.99	73.54	955.35	1030.80	73.35	414.96
3.61000	-1905.58	83.58	19.72	-1934.95	80.08	16.32	-1498.03	110.42	66.75	-1507.64	105.92	121.74	-2156.07	-73.18	17.83	-2150.26	-57.02	36.02	-2118.59	-53.01	-2.42	-2081.47	-66.63	71.77	-1989.01	60.89	1203.12	0.00	0.00	0.00	-1976.43	27.56	1558.82	-1970.36	131.17	1556.66	-2337.02	-74.74	1635.00	-2391.75	-143.38	1535.97	355.54	1090.35	73.29	955.38	1030.96	73.34	414.92
3.62000	-1906.36	84.54	19.30	-1932.59	79.32	16.88	-1498.03	110.42	66.75	-1507.64	105.92	121.74	-2118.98	-74.38	19.26	-2131.14	-59.21	34.35	-2105.12	-52.40	-1.44	-2070.07	-65.71	72.19	-1991.53	61.89	1203.50	0.00	0.00	0.00	-1971.39	29.03	1558.74	-1966.76	134.53	1556.74	-2328.03	-74.22	1634.73	-2383.47	-141.69	1536.22	353.78	1091.05	72.70	955.60	1030.78	73.41	416.42
3.63000	-1914.52	80.14	17.90	-1935.17	79.08	16.41	-1498.03	110.42	66.75	-1507.64	105.92	121.74	-2109.86	-76.84	15.62	-2114.73	-60.91	31.08	-2091.57	-51.84	-0.43	-2058.57	-64.81	72.62	-1988.74	62.49	1202.83	0.00	0.00	0.00	-1958.77	30.13	1558.22	-1959.74	134.77	1556.24	-2319.03	-73.71	1634.46	-2375.18	-139.99	1536.47	354.74	1091.07	72.69	955.76	1030.89	73.39	416.82
3.64000	-1906.99	80.84	18.69	-1927.25	79.76	17.63	-1498.03	110.42	66.75	-1507.64	105.92	121.74	-2082.55	-77.83	15.76	-2084.90	-61.77	30.48	-2077.92	-51.31	0.58	-2046.98	-63.94	73.06	-1991.75	63.47	1202.82	0.00	0.00	0.00	-1952.84	30.92	1557.53	-1954.16	136.46	1555.79	-2310.05	-73.20	1634.17	-2366.90	-138.28	1536.72	355.42	1091.22	72.87	955.59	1030.92	73.38	415.69
3.65000	-1905.81	84.22	19.25	-1935.29	78.94	16.67	-1498.03	110.42	66.75	-1507.64	105.92	121.74	-2055.59	-77.55	14.39	-2057.18	-63.09	28.95	-2064.18	-50.83	1.61	-2035.29	-63.09	73.51	-1971.41	64.06	1202.69	0.00	0.00	0.00	-1950.90	31.36	1557.54	-1948.35	137.65	1555.99	-2301.07	-72.69	1633.89	-2358.61	-136.57	1536.97	355.26	1090.01	73.08	955.07	1031.04	73.19	416.25
3.66000	-1903.26	80.30	19.76	-1942.40	79.27	15.05	-1498.03	110.42	66.75	-1507.64	105.92	121.74	-2029.76	-77.82	13.24	-2034.18	-64.35	26.57	-2050.34	-50.38	2.66	-2023.51	-62.28	73.96	-1954.17	64.49	1203.28	0.00	0.00	0.00	-1942.33	32.56	1557.07	-1942.03	138.25	1555.47	-2292.09	-72.18	1633.59	-2350.31	-134.85	1537.22	356.04	1088.85	73.69	955.10	1030.96	73.26	416.25
3.67000	-1906.51	85.33	18.62	-1942.02	78.56	15.32	-1498.03	110.42	66.75	-1507.64	105.92	121.74	-2002.81	-78.50	12.31	-2010.32	-65.16	24.55	-2036.41	-49.97	3.71	-2011.64	-61.50	74.42	-1967.49	65.58	1202.68	0.00	0.00	0.00	-1946.71	32.74	1556.85	-1934.38	137.64	1554.59	-2283.13	-71.67	1633.30	-2342.01	-133.12	1537.48	354.59	1089.47	73.26	955.21	1030.94	73.25	416.08
3.68000	-1910.42	79.86	19.80	-1937.28	78.06	16.27	-1498.03	110.42	66.75	-1507.64	105.92	121.74	-1974.17	-78.58	12.02	-1995.07	-65.83	21.16	-2022.39	-49.61	4.79	-1999.67	-60.75	74.89	-1965.16	66.30	1202.72	0.00	0.00	0.00	-1939.72	33.56	1556.21	-1929.53	139.37	1554.10	-2274.17	-71.16	1632.99	-2333.71	-131.39	1537.73	354.44	1090.67	72.85	955.46	1031.17	73.27	417.10
3.69000	-1913.74	80.35	19.38	-1936.90	79.16	16.37	-1498.03	110.42	66.75	-1507.64	105.92	121.74	-1956.71	-78.35	9.43	-1973.45	-65.50	19.32	-2008.27	-49.28	5.87	-1987.61	-60.02	75.37	-1956.23	67.49	1202.40	0.00	0.00	0.00	-1936.53	34.54	1556.20	-1923.57	140.10	1553.66	-2265.22	-70.66	1632.68	-2325.40	-129.65	1537.98	354.13	1090.23	72.87	955.15	1031.32	73.13	416.97
3.70000	-1909.84	80.20	20.38	-1941.42	79.06	15.80	-1498.03	110.42	66.75	-1507.64	105.92	121.74	-1925.40	-77.65	9.13	-1947.92	-65.39	18.62	-1994.05	-49.00	6.97	-1975.45	-59.33	75.86	-1965.22	67.59	1200.80	0.00	0.00	0.00	-1921.46	35.04	1554.94	-1917.57	140.68	1553.22	-2256.28	-70.15	1632.36	-2317.09	-127.90	1538.24	353.94	1090.66	72.71	954.91	1031.01	73.17	416.49
3.71000	-1907.51	79.28	21.69	-1939.48	78.72	16.22	-1498.03	110.42	66.75	-1507.64	105.92	121.74	-1885.37	-76.93	11.74	-1920.87	-64.37	18.61	-1979.74	-48.76	8.08	-1963.19	-58.67	76.35	-1945.33	68.88	1200.91	0.00	0.00	0.00	-1918.17	36.11	1554.55	-1910.76	140.30	1552.42	-2247.34	-69.65	1632.04	-2308.78	-126.15	1538.49	355.33	1090.93	72.97	955.09	1030.98	73.22	415.83
3.72000	-1910.12	79.73	20.50	-1940.85	78.37	16.30	-1498.03	110.42	66.75	-1507.64	105.92	121.74	-1872.93	-75.26	9.32	-1897.72	-63.69	18.58	-1965.33	-48.56	9.21	-1950.84	-58.05	76.86	-1953.22	68.88	1200.53	0.00	0.00	0.00	-1916.97	36.95	1553.76	-1905.68	141.87	1552.00	-2238.42	-69.15	1631.71	-2300.46	-124.39	1538.75	354.96	1090.98	72.95	954.92	1030.65	73.21	416.72
3.73000	-1913.07	79.37	19.79	-1939.02	78.38	16.90	-1498.03	110.42	66.75	-1507.64	105.92	121.74	-1850.44	-74.88	9.22	-1883.29	-62.88	17.33	-1950.82	-48.41	10.35	-1938.38	-57.45	77.37	-1937.19	69.16	1200.30	0.00	0.00	0.00	-1913.03	37.02	1553.53	-1899.43	142.24	1551.25	-2229.50	-68.65	1631.37	-2292.14	-122.62	1539.01	354.92	1091.12	72.81	955.27	1031.03	73.21	414.96
3.74000	-1908.40	80.27	19.98	-1932.67	77.96	17.97	-1498.03	110.42	66.75	-1507.64	105.92	121.74	-1831.65	-72.99	10.19	-1860.20	-61.27	18.89	-1936.22	-48.30	11.51	-1925.83	-56.89	77.89	-1931.03	69.58	1202.23	0.00	0.00	0.00	-1898.77	38.21	1555.52	-1894.58	143.66	1550.58	-2220.59	-68.15	1631.03	-2283.82	-120.85	1539.26	355.79	1089.83	73.47	955.45	1031.59	73.13	416.26
3.75000	-1915.55	79.67	18.85	-1933.73	77.01	18.24	-1498.03	110.42	66.75	-1507.64	105.92	121.74	-1794.78	-71.21	20.68	-1834.80	-60.10	21.32	-1921.52	-48.23	12.68	-1913.18	-56.36	78.42	-1929.29	70.57	1202.19	0.00	0.00	0.00	-1890.59	39.19	1555.46	-1888.83	144.37	1549.94	-2211.70	-67.66	1630.68	-2275.50	-119.07	1539.52	353.75	1091.09	72.76	955.69	1031.66	73.16	415.85
3.76000	-1913.91	79.71	18.79	-1933.56	76.67	18.76	-1498.03	110.42	66.75	-1507.64	105.92	121.74	-1776.89	-69.71	22.27	-1800.38	-57.49	29.77	-1906.72	-48.21	13.86	-1900.43	-55.86	78.95	-1925.42	71.21	1201.66	0.00	0.00	0.00	-1887.02	39.72	1555.01	-1883.33	145.27	1549.19	-2202.81	-67.16	1630.32	-2267.17	-117.28	1539.78	355.02	1090.06	73.38	955.47	1031.23	73.19	415.47
3.77000	-1905.42	79.31	20.28	-1933.59	75.68	19.09	-1498.03	110.42	66.75	-1507.64	105.92	121.74	-1755.85	-68.17	25.16	-1774.46	-54.94	33.12	-1891.83	-48.23	15.06	-1887.58	-55.40	79.50	-1915.10	71.42	1201.18	0.00	0.00	0.00	-1880.44	40.33	1554.38	-1877.09	145.01	1548.17	-2193.93	-66.67	1629.96	-2258.84	-115.49	1540.04	352.12	1090.96	72.31	955.55	1031.09	73.35	414.46
3.78000	-1903.55	79.78	20.85	-1948.67	74.68	9.31	-1498.03	110.42	66.75	-1507.64	105.92	121.74	-1729.06	-66.24	29.86	-1745.09	-53.11	37.75	-1876.83	-48.30	16.27	-1874.63	-54.97	80.05	-1914.66	71.11	1200.76	0.00	0.00	0.00	-1876.17	40.56	1553.77	-1871.22	145.40	1547.41	-2185.07	-66.18	1629.59	-2250.51	-113.69	1540.30	353.78	1090.13	73.05	955.53	1030.89	73.39	415.16
3.79000	-1897.69	76.40	19.74	-1936.51	74.83	10.29	-1498.03	110.42	66.75	-1507.64	105.92	121.74	-1705.95	-64.74	34.64	-1727.04	-52.02	40.31	-1861.74	-48.41	17.50	-1861.58	-54.57	80.61	-1915.84	71.17	1199.97	0.00	0.00	0.00	-1870.20	41.04	1553.05	-1866.13	146.54	1546.99	-2176.21	-65.69	1629.22	-2242.18	-111.89	1540.56	351.72	1091.37	72.50	955.13	1031.05	73.19	414.77
3.80000	-1883.55	76.89	23.44	-1940.88	76.09	11.07	-1498.03	110.42	66.75	-1507.64	105.92	121.74	-1681.29	-63.96	41.25	-1705.35	-50.28	43.53	-1846.55	-48.58	18.74	-1848.43	-54.22	81.19	-1905.66	71.10	1199.51	0.00	0.00	0.00	-1865.31	41.51	1552.51	-1860.82	147.72	1546.38	-2167.37	-65.21	1628.84	-2233.84	-110.08	1540.82	346.99	1092.50	71.19	955.33	1030.98	73.30	415.35
3.81000	-1916.96	78.72	15.53	-1939.81	76.88	10.40	-1498.03	110.42	66.75	-1507.64	105.92	121.74	-1658.36	-61.44	46.26	-1682.41	-48.22	47.82	-1831.26	-48.79	20.00	-1835.17	-53.89	81.77	-1899.62	71.34	1199.00	0.00	0.00	0.00	-1857.94	42.09	1551.81	-1854.70	146.82	1545.51	-2158.54	-64.72	1628.45	-2225.51	-108.26	1541.08	346.02	1092.38	70.94	955.30	1031.01	73.34	415.44
3.82000	-1911.67	79.67	17.43	-1926.94	77.49	13.39	-1498.03	110.42	66.75	-1507.64	105.92	121.74	-1635.80	-59.54	51.60	-1661.54	-47.45	52.55	-1815.86	-49.04	21.27	-1821.81	-53.61	82.35	-1891.63	71.25	1198.02	0.00	0.00	0.00	-1851.60	42.47	1551.18	-1848.80	146.91	1544.82	-2149.72	-64.24	1628.05	-2217.17	-106.44	1541.34	349.87	1091.28	71.81	955.62	1031.02	73.44	414.89
3.83000	-1878.67	80.03	24.53	-1944.56	77.31	8.63	-1498.03	110.42	66.75	-1507.64	105.92	121.74	-1616.94	-56.66	56.92	-1647.70	-45.60	56.31	-1800.37	-49.35	22.56	-1808.35	-53.35	82.95	-1889.44	71.65	1197.24	0.00	0.00	0.00	-1846.03	42.44	1550.43	-1841.90	146.07	1543.82	-2140.91	-63.76	1627.65	-2208.83	-104.61	1541.60	352.57	1091.21	72.33	955.18	1030.81	73.34	417.01
3.84000	-1923.12	79.61	16.03	-1949.08	77.00	9.25	-1498.03	110.42	66.75	-1507.64	105.92	121.74	-1603.73	-54.92	61.69	-1626.16	-43.84	61.62	-1784.78	-49.70	23.86	-1794.78	-53.14	83.56	-1885.42	71.76	1196.24	0.00	0.00	0.00	-1842.56	42.54	1549.80	-1837.32	147.30	1542.99	-2132.12	-63.28	1627.25	-2200.49	-102.78	1541.87	354.19	1090.51	72.89	955.00	1031.26	73.09	416.17
3.85000	-1911.04	82.43	17.50	-1933.01	80.14	17.16	-1498.03	110.42	66.75	-1507.64	105.92	121.74	-1586.99	-52.63	67.54	-1603.94	-42.24	67.90	-1769.08	-50.11	25.17	-1781.11	-52.96	84.17	-1878.92	71.84	1195.21	0.00	0.00	0.00	-1834.09	42.78	1549.09	-1831.91	147.49	1542.45	-2123.34	-62.80	1626.83	-2192.15	-100.94	1542.13	354.26	1090.15	73.13	955.22	1031.17	73.17	416.06
3.86000	-1911.49	83.68	18.11	-1931.26	79.86	17.69	-1498.03	110.42	66.75	-1507.64	105.92	121.74	-1568.59	-50.58	74.44	-1593.45	-41.42	71.89	-1749.77	-51.51	26.91	-1767.11	-51.29	84.16	-1873.23	71.42	1194.36	0.00	0.00	0.00	-1828.97	42.88	1548.43	-1827.18	148.27	1541.79	-2114.57	-62.33	1626.41	-2183.81	-99.09	1542.39	353.96	1091.12	72.49	955.32	1030.97	73.27	415.42
3.87000	-1920.74	84.78	16.13	-1937.36	81.09	16.10	-1498.03	110.42	66.75	-1507.64	105.92	121.74	-1554.87	-47.78	79.94	-1578.82	-39.52	77.05	-1733.14	-51.26	28.49	-1751.22	-51.77	85.48	-1865.37	71.27	1193.39	0.00	0.00	0.00	-1824.59	42.73	1547.77	-1820.39	146.98	1540.71	-2105.81	-61.86	1625.99	-2175.47	-97.24	1542.66	353.70	1090.66	72.81	955.19	1031.24	73.16	416.25
3.88000	-1900.88	85.05	19.61	-1932.92	81.08	16.88	-1498.03	110.42	66.75	-1507.64	105.92	121.74	-1539.84	-44.93	84.93	-1564.95	-37.09	81.58	-1717.82	-51.28	29.94	-1737.77	-51.70	86.50	-1859.11	71.35	1192.55	0.00	0.00	0.00	-1819.46	42.72	1547.08	-1814.70	146.88	1540.11	-2097.07	-61.39	1625.55	-2167.13	-95.39	1542.92	354.62	1090.32	73.08	955.32	1031.02	73.26	414.54
3.89000	-1910.22	85.11	18.02	-1930.78	80.70	17.43	-1498.03	110.42	66.75	-1507.64	105.92	121.74	-1526.40	-43.12	89.28	-1551.27	-34.45	85.86	-1704.17	-50.79	31.01	-1725.43	-51.35	87.25	-1855.35	70.51	1191.25	0.00	0.00	0.00	-1812.62	42.25	1546.29	-1809.60	147.28	1539.57	-2088.35	-60.92	1625.12	-2158.78	-93.53	1543.19	354.29	1090.36	73.06	955.44	1030.99	73.37	414.72
3.90000	-1906.75	84.66	19.33	-1931.57	81.10	17.46	-1498.03	110.42	66.75	-1507.64	105.92	121.74	-1512.70	-41.12	92.94	-1539.60	-32.91	88.62	-1686.79	-56.30	34.76	-1713.83	-51.81	87.86	-1845.78	70.29	1190.27	0.00	0.00	0.00	-1807.60	42.18	1545.42	-1805.30	148.45	1538.97	-2079.64	-60.46	1624.67	-2150.44	-91.66	1543.45	354.66	1090.53	73.06	955.54	1030.73	73.44	415.04
3.91000	-1914.68	84.07	17.42	-1934.65	81.12	16.84	-1498.03	110.42	66.75	-1507.64	105.92	121.74	-1503.42	-39.26	95.29	-1529.47	-30.87	90.72	-1676.91	-54.87	34.62	-1703.27	-51.56	88.07	-1839.07	69.76	1189.35	0.00	0.00	0.00	-1803.01	41.72	1544.83	-1799.81	148.54	1537.99	-2070.94	-60.00	1624.22	-2142.10	-89.79	1543.72	353.53	1091.40	72.46	955.34	1030.95	73.31	414.88
3.92000	-1903.68	84.63	20.04	-1934.15	80.40	17.05	-1498.03	110.42	66.75	-1507.64	105.92	121.74	-1496.29	-38.08	96.23	-1518.96	-29.75	92.90	-1667.32	-54.89	35.14	-1693.84	-51.98	88.34	-1834.18	69.24	1188.30	0.00	0.00	0.00	-1796.74	41.26	1544.03	-1791.44	145.32	1536.98	-2062.26	-59.54	1623.76	-2133.76	-87.91	1543.99	354.55	1090.43	72.94	955.54	1031.04	73.35	415.35
3.93000	-1910.16	84.25	18.26	-1934.06	80.85	16.85	-1498.03	110.42	66.75	-1507.64	105.92	121.74	-1489.16	-36.43	96.89	-1511.10	-28.58	93.68	-1660.42	-52.88	34.17	-1684.48	-53.13	88.80	-1829.83	69.06	1187.27	0.00	0.00	0.00	-1790.54	40.51	1543.36	-1785.72	144.98	1536.39	-2053.59	-59.09	1623.29	-2125.42	-86.02	1544.26	354.39	1090.63	72.81	955.30	1031.05	73.25	416.27
3.94000	-1908.30	86.11	19.03	-1932.35	81.11	17.39	-1498.03	110.42	66.75	-1507.64	105.92	121.74	-1477.51	-36.24	98.18	-1504.64	-29.27	93.64	-1655.52	-50.49	32.52	-1677.09	-53.37	88.46	-1830.14	68.79	1186.17	0.00	0.00	0.00	-1784.46	40.01	1542.55	-1780.42	144.92	1535.63	-2044.94	-58.63	1622.82	-2117.08	-84.14	1544.52	355.01	1090.34	72.92	955.17	1031.06	73.21	415.22
3.95000	-1907.64	84.72	19.66	-1936.91	80.77	16.38	-1498.03	110.42	66.75	-1507.64	105.92	121.74	-1470.46	-35.71	97.71	-1499.86	-29.03	92.52	-1651.66	-48.15	30.33	-1670.92	-53.76	87.76	-1820.38	68.24	1185.54	0.00	0.00	0.00	-1779.00	39.39	1541.75	-1773.91	143.92	1534.96	-2036.31	-58.18	1622.34	-2108.74	-82.24	1544.79	355.98	1090.64	73.27	955.01	1031.11	73.16	414.77
3.96000	-1911.31	84.19	19.00	-1940.02	81.79	15.49	-1498.03	110.42	66.75	-1507.64	105.92	121.74	-1470.72	-36.74	94.82	-1494.35	-28.32	91.38	-1647.24	-47.59	28.69	-1668.01	-51.12	85.56	-1813.10	67.02	1184.99	0.00	0.00	0.00	-1773.70	38.50	1541.03	-1768.18	143.45	1534.23	-2027.69	-57.74	1621.85	-2100.40	-80.34	1545.06	356.14	1090.50	73.35	955.16	1030.84	73.28	416.00
3.97000	-1911.99	85.13	18.77	-1932.88	81.58	17.02	-1498.03	110.42	66.75	-1507.64	105.92	121.74	-1468.49	-35.81	92.25	-1491.80	-28.67	88.00	-1644.30	-46.67	26.88	-1662.84	-52.17	84.79	-1807.80	66.85	1184.11	0.00	0.00	0.00	-1765.49	37.57	1540.11	-1761.29	141.64	1533.39	-2019.09	-57.29	1621.36	-2092.06	-78.44	1545.33	353.98	1090.36	72.81	954.51	1030.78	73.18	415.39
3.98000	-1918.35	84.18	18.12	-1936.07	82.11	16.41	-1498.03	110.42	66.75	-1507.64	105.92	121.74	-1461.69	-35.97	89.15	-1488.88	-29.07	84.63	-1643.00	-45.17	24.19	-1659.42	-52.15	83.05	-1801.71	66.60	1183.53	0.00	0.00	0.00	-1757.93	36.61	1539.37	-1755.27	141.13	1532.74	-2010.51	-56.85	1620.86	-2083.73	-76.53	1545.60	354.27	1091.02	72.72	954.93	1030.61	73.27	416.18
3.99000	-1901.85	84.67	21.19	-1930.95	82.04	17.29	-1498.03	110.42	66.75	-1507.64	105.92	121.74	-1463.93	-36.41	84.27	-1487.42	-28.71	80.35	-1641.71	-44.46	21.86	-1657.89	-51.07	80.85	-1792.54	65.45	1183.05	0.00	0.00	0.00	-1752.16	35.44	1538.70	-1749.70	140.56	1532.22	-2001.94	-56.41	1620.36	-2075.39	-74.62	1545.87	355.01	1090.85	72.86	954.95	1031.01	73.09	416.51
4.00000	-1906.10	84.43	20.53	-1926.55	81.09	18.65	-1498.03	110.42	66.75	-1507.64	105.92	121.74	-1463.70	-36.68	79.37	-1486.85	-28.30	75.62	-1641.25	-43.95	20.47	-1652.43	-50.83	79.63	-1789.53	64.91	1182.62	0.00	0.00	0.00	-1746.23	34.21	1537.95	-1744.55	140.40	1531.57	-1993.40	-55.98	1619.84	-2067.06	-72.70	1546.14	354.50	1090.58	73.00	955.28	1031.07	73.21	414.15
4.01000	-1905.35	84.51	20.53	-1934.80	81.49	16.92	-1498.03	110.42	66.75	-1507.64	105.92	121.74	-1465.67	-35.91	73.43	-1485.34	-27.34	71.22	-1641.40	-43.33	19.42	-1647.26	-50.58	78.44	-1782.18	64.28	1182.27	0.00	0.00	0.00	-1740.44	33.35	1537.28	-1737.00	137.95	1531.09	-1984.87	-55.54	1619.32	-2058.73	-70.77	1546.41	356.19	1090.82	73.22	955.24	1030.99	73.22	415.46
4.02000	-1913.07	85.04	18.94	-1932.03	81.28	17.75	-1498.03	110.42	66.75	-1507.64	105.92	121.74	-1457.73	-34.64	70.13	-1484.73	-26.70	66.63	-1641.31	-42.26	18.12	-1642.37	-50.32	77.26	-1777.47	63.35	1181.66	0.00	0.00	0.00	-1732.90	31.97	1536.54	-1730.64	136.25	1530.27	-1976.36	-55.11	1618.80	-2050.40	-68.85	1546.68	352.98	1090.84	72.54	955.16	1030.87	73.21	415.71
4.03000	-1909.54	85.06	20.18	-1933.69	82.65	17.37	-1498.03	110.42	66.75	-1507.64	105.92	121.74	-1456.55	-32.71	65.76	-1482.58	-25.34	62.76	-1640.44	-40.97	17.38	-1637.75	-50.06	76.11	-1770.44	62.42	1181.49	0.00	0.00	0.00	-1727.16	30.66	1535.99	-1724.65	135.28	1529.81	-1967.87	-54.69	1618.26	-2042.07	-66.91	1546.95	353.13	1091.04	72.61	954.72	1030.91	73.08	416.49
4.04000	-1905.22	84.57	21.38	-1934.52	83.42	16.90	-1498.03	110.42	66.75	-1507.64	105.92	121.74	-1452.50	-31.01	60.22	-1481.70	-23.06	57.53	-1638.27	-40.86	18.07	-1633.40	-49.78	74.99	-1762.96	60.97	1181.20	0.00	0.00	0.00	-1720.02	29.36	1535.55	-1719.15	134.61	1529.54	-1959.39	-54.27	1617.72	-2033.75	-64.98	1547.23	354.22	1091.37	72.68	955.09	1030.87	73.22	416.82
4.05000	-1906.22	85.22	20.40	-1930.98	81.99	17.62	-1498.03	110.42	66.75	-1507.64	105.92	121.74	-1449.52	-29.14	52.63	-1477.50	-20.08	51.73	-1636.58	-40.67	18.59	-1629.31	-49.50	73.89	-1754.97	60.18	1181.30	0.00	0.00	0.00	-1714.97	27.99	1535.46	-1712.31	132.37	1529.27	-1950.94	-53.85	1617.18	-2025.43	-63.03	1547.50	354.25	1091.13	72.80	955.09	1031.40	73.07	415.86
4.06000	-1915.02	85.12	18.27	-1932.10	82.96	16.86	-1498.03	110.42	66.75	-1507.64	105.92	121.74	-1448.56	-28.16	45.10	-1475.11	-18.30	46.20	-1635.00	-41.31	18.81	-1625.48	-49.21	72.81	-1746.64	59.81	1181.48	0.00	0.00	0.00	-1708.02	26.69	1535.48	-1707.05	132.10	1529.68	-1942.51	-53.43	1616.62	-2017.11	-61.09	1547.77	356.68	1090.37	73.58	955.48	1031.26	73.14	415.11
4.07000	-1914.93	85.30	18.39	-1936.76	83.53	15.97	-1498.03	110.42	66.75	-1507.64	105.92	121.74	-1445.10	-28.13	40.03	-1474.47	-18.20	41.41	-1634.49	-41.06	18.65	-1621.89	-48.91	71.76	-1740.90	58.35	1181.81	0.00	0.00	0.00	-1703.47	25.22	1535.91	-1701.23	131.12	1529.92	-1934.09	-53.02	1616.06	-2008.79	-59.13	1548.04	356.30	1090.46	73.51	955.42	1031.04	73.28	415.80
4.08000	-1909.26	84.63	20.09	-1932.67	82.61	17.44	-1498.03	110.42	66.75	-1507.64	105.92	121.74	-1445.91	-28.02	36.12	-1470.88	-18.22	39.09	-1633.78	-41.57	18.84	-1618.55	-48.61	70.74	-1735.74	57.76	1182.45	0.00	0.00	0.00	-1695.15	23.56	1536.34	-1694.62	129.18	1530.45	-1925.70	-52.61	1615.50	-2000.48	-57.18	1548.32	354.50	1090.63	73.07	955.15	1030.87	73.36	417.52
4.09000	-1905.27	84.79	20.16	-1931.80	83.12	16.93	-1498.03	110.42	66.75	-1507.64	105.92	121.74	-1445.15	-27.51	34.09	-1472.83	-17.89	37.00	-1634.22	-41.17	18.28	-1615.45	-48.30	69.74	-1728.48	56.80	1183.26	0.00	0.00	0.00	-1688.83	22.11	1537.23	-1687.69	126.69	1531.38	-1917.33	-52.20	1614.92	-1992.17	-55.22	1548.59	354.18	1090.38	72.96	955.23	1030.72	73.39	416.11
4.10000	-1913.36	84.62	18.11	-1931.40	82.69	16.40	-1498.03	110.42	66.75	-1507.64	105.92	121.74	-1448.95	-27.43	32.15	-1470.42	-17.27	36.87	-1633.88	-41.80	18.38	-1612.57	-47.99	68.77	-1721.44	55.46	1184.72	0.00	0.00	0.00	-1682.65	20.63	1538.27	-1681.52	125.17	1532.71	-1908.98	-51.80	1614.34	-1983.87	-53.25	1548.87	354.79	1089.91	73.29	955.46	1030.87	73.37	414.48
4.11000	-1908.90	85.23	18.85	-1930.59	83.47	16.28	-1498.03	110.42	66.75	-1507.64	105.92	121.74	-1444.82	-27.85	32.53	-1471.38	-17.16	36.24	-1634.43	-41.56	17.89	-1609.92	-47.67	67.83	-1711.86	54.03	1186.39	0.00	0.00	0.00	-1675.67	18.98	1539.51	-1675.91	124.08	1534.15	-1900.65	-51.40	1613.75	-1975.56	-51.29	1549.14	355.27	1090.08	73.41	955.11	1031.08	73.24	413.83
4.12000	-1905.89	85.44	18.89	-1928.64	83.38	16.36	-1498.03	110.42	66.75	-1507.64	105.92	121.74	-1446.33	-27.86	31.94	-1470.46	-17.18	36.23	-1635.02	-41.60	17.47	-1607.49	-47.35	66.91	-1707.26	53.19	1188.57	0.00	0.00	0.00	-1671.38	17.29	1540.98	-1669.99	122.18	1535.71	-1892.34	-51.01	1613.16	-1967.27	-49.31	1549.42	352.69	1090.39	72.72	955.19	1031.04	73.30	414.13
4.13000	-1907.19	86.57	18.04	-1937.08	83.55	14.22	-1498.03	110.42	66.75	-1507.64	105.92	121.74	-1440.61	-27.46	33.61	-1470.12	-16.96	36.28	-1634.32	-42.72	17.73	-1605.27	-47.03	66.03	-1701.60	51.57	1190.32	0.00	0.00	0.00	-1665.44	15.45	1542.53	-1664.17	121.10	1537.63	-1884.05	-50.62	1612.55	-1958.97	-47.33	1549.69	352.75	1090.87	72.42	955.46	1031.08	73.37	413.55
4.14000	-1911.24	85.89	16.82	-1930.76	82.89	15.45	-1498.03	110.42	66.75	-1507.64	105.92	121.74	-1446.65	-27.38	31.96	-1470.04	-16.84	36.43	-1633.70	-43.81	17.87	-1603.25	-46.71	65.17	-1697.42	50.04	1192.32	0.00	0.00	0.00	-1659.44	13.84	1544.03	-1656.85	117.79	1539.25	-1875.79	-50.23	1611.95	-1950.68	-45.35	1549.97	353.67	1089.53	73.01	955.19	1030.97	73.27	413.94
4.15000	-1910.05	86.87	16.24	-1931.58	83.30	14.61	-1498.03	110.42	66.75	-1507.64	105.92	121.74	-1447.66	-27.29	31.50	-1471.68	-16.62	36.18	-1634.83	-43.02	17.01	-1601.43	-46.38	64.34	-1686.88	48.82	1194.40	0.00	0.00	0.00	-1650.97	12.24	1545.40	-1651.63	117.32	1540.93	-1867.55	-49.85	1611.33	-1942.40	-43.37	1550.24	353.53	1090.81	72.48	955.18	1030.92	73.20	413.70
4.16000	-1917.97	86.82	14.10	-1927.52	82.56	15.31	-1498.03	110.42	66.75	-1507.64	105.92	121.74	-1445.02	-27.27	32.10	-1470.77	-17.00	36.30	-1634.76	-43.28	16.90	-1599.81	-46.06	63.54	-1681.37	46.19	1196.20	0.00	0.00	0.00	-1645.15	10.71	1546.89	-1646.05	115.78	1542.36	-1859.33	-49.47	1610.71	-1934.11	-41.38	1550.52	354.43	1090.47	72.79	955.34	1030.89	73.27	414.16
4.17000	-1917.70	87.36	13.46	-1927.28	83.01	14.93	-1498.03	110.42	66.75	-1507.64	105.92	121.74	-1444.79	-27.11	31.77	-1472.40	-16.56	35.72	-1634.73	-43.51	17.01	-1598.37	-45.73	62.76	-1672.98	44.60	1197.92	0.00	0.00	0.00	-1638.48	8.99	1548.04	-1646.18	114.28	1542.89	-1851.14	-49.10	1610.08	-1925.84	-39.39	1550.80	355.63	1090.81	73.08	955.06	1031.03	73.13	414.22
4.18000	-1908.37	86.90	15.07	-1924.56	82.56	15.42	-1498.03	110.42	66.75	-1507.64	105.92	121.74	-1442.64	-26.49	31.80	-1469.86	-16.35	35.83	-1634.33	-43.98	17.18	-1597.11	-45.41	62.02	-1665.67	43.05	1199.64	0.00	0.00	0.00	-1632.23	7.60	1549.27	-1643.99	112.29	1541.72	-1842.97	-48.73	1609.44	-1917.56	-37.39	1551.07	355.99	1091.09	73.00	955.11	1030.97	73.24	415.24
4.19000	-1905.55	87.26	15.24	-1924.40	83.35	15.20	-1498.03	110.42	66.75	-1507.64	105.92	121.74	-1443.77	-27.17	31.04	-1471.71	-16.70	35.15	-1634.55	-43.50	16.72	-1596.02	-45.09	61.32	-1655.76	41.56	1200.68	0.00	0.00	0.00	-1624.65	5.88	1550.07	-1640.12	111.26	1542.47	-1834.82	-48.36	1608.79	-1909.30	-35.39	1551.35	353.49	1091.24	72.49	955.66	1030.65	73.46	415.64
4.20000	-1906.14	87.88	13.99	-1921.14	83.55	15.49	-1498.03	110.42	66.75	-1507.64	105.92	121.74	-1446.71	-27.24	29.76	-1471.72	-16.83	34.83	-1634.54	-43.67	16.73	-1595.10	-44.77	60.64	-1654.75	40.33	1201.67	0.00	0.00	0.00	-1619.58	4.11	1550.93	-1632.15	109.69	1543.10	-1826.70	-48.00	1608.14	-1901.04	-33.38	1551.63	354.66	1090.66	72.89	955.59	1030.73	73.41	414.77
4.21000	-1903.37	88.29	13.33	-1915.28	84.13	16.04	-1498.03	110.42	66.75	-1507.64	105.92	121.74	-1441.42	-27.99	30.92	-1470.84	-17.07	35.11	-1634.58	-43.49	16.49	-1594.35	-44.45	59.99	-1644.80	39.43	1202.37	0.00	0.00	0.00	-1614.07	2.51	1551.47	-1631.05	108.59	1543.98	-1818.60	-47.64	1607.48	-1892.78	-31.37	1551.91	354.16	1090.92	72.83	955.14	1030.94	73.24	415.81
4.22000	-1896.60	89.39	12.48	-1914.39	83.77	16.37	-1498.03	110.42	66.75	-1507.64	105.92	121.74	-1446.08	-28.54	30.25	-1471.02	-17.61	35.48	-1634.59	-43.90	16.34	-1593.74	-44.14	59.38	-1635.47	37.29	1202.41	0.00	0.00	0.00	-1607.74	1.03	1551.99	-1620.15	107.03	1544.87	-1810.53	-47.29	1606.82	-1884.53	-29.36	1552.18	354.87	1091.08	72.89	954.91	1031.27	73.12	415.77
4.23000	-1894.78	89.94	11.44	-1909.29	84.20	17.27	-1498.03	110.42	66.75	-1507.64	105.92	121.74	-1444.18	-29.23	30.92	-1472.56	-18.27	35.59	-1634.37	-44.43	16.14	-1593.29	-43.83	58.80	-1630.19	35.09	1202.35	0.00	0.00	0.00	-1601.26	-0.42	1552.47	-1616.88	104.50	1545.16	-1802.48	-46.94	1606.14	-1876.28	-27.35	1552.46	355.43	1090.41	73.12	955.29	1031.19	73.16	415.75
4.24000	-1897.14	91.13	8.54	-1901.24	84.84	18.73	-1498.03	110.42	66.75	-1507.64	105.92	121.74	-1446.93	-29.49	31.13	-1472.52	-18.91	36.34	-1635.01	-44.33	15.46	-1592.98	-43.52	58.25	-1624.13	34.20	1202.12	0.00	0.00	0.00	-1593.95	-2.07	1552.79	-1609.89	104.18	1545.21	-1794.46	-46.59	1605.46	-1868.04	-25.33	1552.74	356.20	1089.66	73.58	955.18	1031.03	73.29	414.12
4.25000	-1889.44	91.75	7.51	-1897.01	85.50	19.23	-1498.03	110.42	66.75	-1507.64	105.92	121.74	-1446.03	-30.09	31.84	-1471.15	-19.74	37.27	-1635.23	-44.64	15.23	-1592.81	-43.22	57.73	-1618.38	34.01	1201.85	0.00	0.00	0.00	-1587.34	-3.59	1553.04	-1597.51	102.57	1545.24	-1786.47	-46.25	1604.78	-1859.81	-23.30	1553.02	354.99	1090.55	73.06	954.88	1031.15	73.21	416.18
4.26000	-1888.94	92.80	5.07	-1892.65	86.30	19.82	-1498.03	110.42	66.75	-1507.64	105.92	121.74	-1445.65	-30.50	32.43	-1471.93	-20.30	37.64	-1634.94	-45.30	15.15	-1592.76	-42.93	57.25	-1610.51	33.20	1201.32	0.00	0.00	0.00	-1582.19	-4.95	1553.11	-1593.48	99.95	1545.75	-1778.50	-45.91	1604.08	-1851.58	-21.28	1553.30	354.49	1089.76	73.35	955.29	1031.24	73.20	417.32
4.27000	-1884.64	94.59	2.68	-1884.34	87.54	21.34	-1498.03	110.42	66.75	-1507.64	105.92	121.74	-1443.80	-30.26	33.34	-1470.31	-20.27	38.43	-1634.98	-45.70	14.94	-1592.84	-42.64	56.81	-1605.34	31.87	1201.76	0.00	0.00	0.00	-1574.38	-6.30	1553.00	-1581.36	99.63	1545.29	-1770.56	-45.58	1603.38	-1843.36	-19.25	1553.58	355.19	1089.84	73.38	954.89	1031.22	73.12	415.35
4.28000	-1876.52	96.13	1.53	-1873.09	88.93	23.96	-1498.03	110.42	66.75	-1507.64	105.92	121.74	-1443.92	-31.11	33.63	-1469.71	-20.90	38.98	-1635.25	-45.64	14.60	-1593.04	-42.36	56.40	-1598.78	30.96	1201.67	0.00	0.00	0.00	-1568.92	-7.62	1552.99	-1582.27	97.13	1545.62	-1762.64	-45.25	1602.67	-1835.15	-17.22	1553.86	353.73	1091.12	72.59	955.39	1031.01	73.19	416.00
4.29000	-1866.97	97.64	3.72	-1865.41	90.28	27.01	-1498.03	110.42	66.75	-1507.64	105.92	121.74	-1448.26	-31.68	32.99	-1471.85	-21.34	38.78	-1635.97	-45.13	14.09	-1593.34	-42.09	56.02	-1593.26	30.24	1201.43	0.00	0.00	0.00	-1561.51	-8.85	1552.75	-1582.15	97.12	1546.04	-1754.75	-44.93	1601.95	-1826.94	-15.18	1554.14	354.38	1090.97	72.82	955.09	1031.30	73.05	416.84
4.30000	-1851.32	100.23	8.72	-1850.74	92.19	32.04	-1498.03	110.42	66.75	-1507.64	105.92	121.74	-1442.61	-31.87	34.50	-1472.33	-21.74	39.25	-1635.81	-45.77	14.11	-1593.75	-41.83	55.68	-1587.28	29.60	1201.47	0.00	0.00	0.00	-1554.93	-9.95	1552.57	-1579.25	95.54	1546.70	-1746.89	-44.61	1601.23	-1818.74	-13.14	1554.42	355.06	1090.28	73.13	955.55	1031.33	73.11	415.69
4.31000	-1838.94	103.06	13.58	-1837.16	93.60	37.39	-1498.03	110.42	66.75	-1507.64	105.92	121.74	-1444.69	-31.99	34.49	-1470.41	-21.92	39.71	-1637.39	-44.32	13.27	-1594.26	-41.58	55.38	-1582.14	28.83	1201.75	0.00	0.00	0.00	-1550.26	-10.91	1552.43	-1560.89	94.47	1548.31	-1739.06	-44.30	1600.50	-1810.54	-11.10	1554.70	354.23	1090.85	72.95	955.20	1030.94	73.21	414.46
4.32000	-1814.83	103.84	12.69	-1806.94	97.00	34.84	-1498.03	110.42	66.75	-1507.64	105.92	121.74	-1443.15	-32.35	34.68	-1471.67	-21.83	39.40	-1636.36	-45.39	13.84	-1594.87	-41.34	55.11	-1576.44	28.23	1202.11	0.00	0.00	0.00	-1545.19	-12.06	1552.32	-1548.48	94.00	1548.43	-1731.26	-43.99	1599.76	-1802.36	-9.05	1554.98	354.99	1090.92	73.06	954.75	1031.10	73.02	415.23
4.33000	-1794.31	107.60	16.90	-1789.64	100.02	37.99	-1498.03	110.42	66.75	-1507.64	105.92	121.74	-1444.30	-31.95	34.48	-1472.36	-21.87	39.04	-1636.68	-45.08	13.70	-1595.56	-41.10	54.88	-1571.47	27.81	1202.49	0.00	0.00	0.00	-1537.21	-13.24	1552.11	-1544.38	92.55	1548.47	-1723.48	-43.69	1599.02	-1794.18	-7.00	1555.26	354.20	1089.64	73.28	954.98	1031.27	73.05	416.82
4.34000	-1778.54	110.27	19.20	-1774.93	101.57	40.49	-1498.03	110.42	66.75	-1507.64	105.92	121.74	-1449.25	-31.67	32.42	-1471.93	-21.62	38.44	-1636.40	-45.31	14.05	-1596.32	-40.88	54.69	-1566.18	26.77	1202.91	0.00	0.00	0.00	-1531.16	-13.69	1552.06	-1537.87	91.79	1548.60	-1715.73	-43.39	1598.26	-1786.00	-4.95	1555.54	355.13	1089.07	73.57	955.36	1030.85	73.27	416.46
4.35000	-1765.16	112.43	20.63	-1750.82	103.67	43.76	-1498.03	110.42	66.75	-1507.64	105.92	121.74	-1449.25	-31.54	31.53	-1471.27	-21.31	37.82	-1636.32	-44.84	14.27	-1597.17	-40.67	54.54	-1560.05	25.32	1203.48	0.00	0.00	0.00	-1524.26	-14.36	1551.96	-1533.41	91.26	1548.56	-1708.01	-43.10	1597.50	-1777.84	-2.90	1555.82	355.03	1090.76	73.12	954.60	1030.90	73.17	416.07
4.36000	-1741.37	114.22	23.39	-1734.95	105.49	44.89	-1498.03	110.42	66.75	-1507.64	105.92	121.74	-1446.07	-30.93	31.02	-1470.56	-20.76	36.61	-1636.26	-44.26	14.49	-1598.07	-40.48	54.43	-1554.12	24.50	1204.17	0.00	0.00	0.00	-1520.81	-15.13	1552.15	-1527.31	90.35	1548.68	-1700.33	-42.81	1596.73	-1769.68	-0.84	1556.10	354.55	1090.80	72.94	955.25	1030.75	73.27	415.73
4.37000	-1726.04	115.72	23.59	-1715.16	107.17	45.62	-1498.03	110.42	66.75	-1507.64	105.92	121.74	-1446.14	-30.52	29.33	-1471.36	-19.83	34.72	-1635.54	-44.13	15.05	-1599.04	-40.29	54.35	-1548.28	24.32	1204.70	0.00	0.00	0.00	-1512.76	-15.61	1552.30	-1518.40	89.97	1548.67	-1692.67	-42.52	1595.96	-1761.54	1.22	1556.38	351.81	1091.32	72.24	955.34	1030.52	73.32	413.81
4.38000	-1700.39	116.59	25.54	-1690.64	108.45	46.78	-1498.03	110.42	66.75	-1507.64	105.92	121.74	-1445.23	-29.11	27.80	-1472.18	-19.25	32.81	-1635.77	-42.89	15.26	-1600.07	-40.13	54.32	-1543.39	23.23	1204.98	0.00	0.00	0.00	-1507.93	-16.10	1552.63	-1513.30	89.65	1549.03	-1685.04	-42.25	1595.18	-1753.40	3.28	1556.66	352.84	1090.81	72.68	955.05	1030.97	73.18	414.98
4.39000	-1674.64	119.11	34.23	-1678.92	109.23	52.73	-1498.03	110.42	66.75	-1507.64	105.92	121.74	-1448.57	-28.73	25.25	-1470.83	-18.65	31.34	-1634.43	-43.15	16.55	-1601.14	-39.97	54.32	-1537.34	22.08	1205.31	0.00	0.00	0.00	-1502.66	-16.72	1552.99	-1509.74	88.84	1549.20	-1677.44	-41.97	1594.39	-1745.26	5.35	1556.94	354.37	1090.39	72.92	955.21	1030.97	73.18	415.92
4.40000	-1652.25	120.18	33.67	-1658.69	109.96	51.15	-1498.03	110.42	66.75	-1507.64	105.92	121.74	-1445.47	-28.15	24.56	-1471.34	-17.85	29.85	-1633.87	-42.59	17.24	-1602.25	-39.83	54.36	-1531.62	20.75	1205.53	0.00	0.00	0.00	-1497.37	-17.08	1553.30	-1503.85	88.55	1549.11	-1669.88	-41.70	1593.59	-1737.14	7.41	1557.22	354.62	1090.52	72.92	954.95	1030.72	73.23	415.78
4.41000	-1627.80	120.93	33.15	-1637.77	111.24	49.25	-1498.03	110.42	66.75	-1507.64	105.92	121.74	-1443.58	-28.53	23.71	-1471.26	-17.29	28.75	-1633.17	-42.23	17.85	-1603.40	-39.71	54.45	-1526.55	19.77	1205.51	0.00	0.00	0.00	-1490.40	-17.40	1553.61	-1498.36	88.33	1549.57	-1662.34	-41.44	1592.78	-1729.03	9.49	1557.50	354.65	1091.14	72.83	955.01	1030.95	73.16	416.15
4.42000	-1604.53	120.69	32.13	-1607.31	111.78	48.81	-1498.03	110.42	66.75	-1507.64	105.92	121.74	-1449.32	-27.70	21.78	-1471.77	-17.11	27.73	-1632.44	-42.08	18.75	-1604.58	-39.60	54.58	-1521.18	19.03	1205.34	0.00	0.00	0.00	-1483.57	-17.71	1554.02	-1492.30	87.48	1549.82	-1654.84	-41.18	1591.97	-1720.92	11.56	1557.79	354.35	1090.92	73.00	955.03	1031.00	73.19	416.24
4.43000	-1576.30	121.39	31.60	-1589.04	111.27	46.03	-1498.03	110.42	66.75	-1507.64	105.92	121.74	-1446.73	-27.21	21.69	-1470.67	-16.83	27.37	-1632.48	-40.81	18.80	-1605.79	-39.51	54.75	-1515.84	17.72	1205.24	0.00	0.00	0.00	-1478.10	-17.88	1554.18	-1484.54	87.32	1549.56	-1647.36	-40.93	1591.15	-1712.83	13.63	1558.07	352.66	1091.06	72.51	955.25	1030.58	73.37	417.18
4.44000	-1552.82	122.97	29.70	-1560.50	111.07	44.79	-1498.03	110.42	66.75	-1507.64	105.92	121.74	-1446.05	-27.14	21.39	-1469.80	-16.37	27.01	-1632.20	-40.32	19.21	-1607.01	-39.44	54.96	-1510.16	16.78	1205.07	0.00	0.00	0.00	-1473.11	-18.55	1554.38	-1482.09	86.62	1549.83	-1639.92	-40.69	1590.32	-1704.74	15.71	1558.35	353.86	1091.15	72.74	955.36	1030.94	73.25	416.03
4.45000	-1523.43	124.12	31.23	-1537.20	110.62	45.05	-1498.03	110.42	66.75	-1507.64	105.92	121.74	-1443.85	-26.86	22.14	-1469.11	-15.97	26.97	-1632.84	-39.33	19.36	-1608.24	-39.39	55.21	-1504.50	16.64	1204.90	0.00	0.00	0.00	-1466.95	-18.98	1554.45	-1476.83	86.45	1549.81	-1632.52	-40.44	1589.49	-1696.66	17.79	1558.63	355.63	1090.66	73.14	955.13	1031.01	73.22	415.12
4.46000	-1497.08	124.91	30.39	-1509.37	111.55	43.55	-1498.03	110.42	66.75	-1507.64	105.92	121.74	-1448.48	-26.71	21.23	-1471.34	-16.14	26.32	-1632.14	-39.49	19.78	-1609.47	-39.35	55.51	-1498.72	15.91	1204.74	0.00	0.00	0.00	-1460.64	-19.27	1554.44	-1469.65	86.05	1549.61	-1625.14	-40.21	1588.64	-1688.59	19.87	1558.91	355.99	1089.43	73.63	954.66	1031.17	73.02	414.97
4.47000	-1472.68	124.94	29.36	-1483.28	112.05	41.87	-1498.03	110.42	66.75	-1507.64	105.92	121.74	-1446.10	-26.20	22.08	-1470.62	-15.61	26.34	-1632.18	-39.07	19.90	-1610.71	-39.34	55.85	-1493.94	15.76	1204.39	0.00	0.00	0.00	-1453.99	-19.58	1554.20	-1462.66	86.08	1549.44	-1617.80	-39.98	1587.79	-1680.54	21.96	1559.20	354.85	1089.80	73.46	955.17	1030.76	73.21	414.12
4.48000	-1444.60	124.50	29.18	-1459.00	112.52	39.93	-1498.03	110.42	66.75	-1507.64	105.92	121.74	-1447.07	-26.30	22.12	-1469.53	-15.45	26.89	-1633.38	-37.65	19.42	-1611.93	-39.35	56.24	-1488.33	14.93	1204.14	0.00	0.00	0.00	-1449.31	-20.12	1553.97	-1455.07	85.45	1549.03	-1610.49	-39.76	1586.94	-1672.49	24.05	1559.48	354.90	1090.82	72.89	955.35	1030.94	73.28	414.50
4.49000	-1418.66	124.86	28.63	-1431.79	112.98	38.88	-1498.03	110.42	66.75	-1507.64	105.92	121.74	-1447.74	-26.58	21.87	-1467.10	-15.72	27.61	-1633.87	-37.02	19.32	-1613.14	-39.37	56.67	-1482.99	14.68	1203.73	0.00	0.00	0.00	-1444.16	-20.34	1553.58	-1450.19	85.42	1548.75	-1603.22	-39.54	1586.07	-1664.45	26.14	1559.76	355.94	1090.98	73.06	954.98	1030.81	73.22	414.27
4.50000	-1389.10	123.94	28.70	-1400.64	112.91	38.98	-1498.03	110.42	66.75	-1507.64	105.92	121.74	-1443.13	-27.17	23.15	-1467.16	-16.26	28.00	-1632.68	-38.21	20.02	-1614.33	-39.42	57.14	-1477.40	14.56	1203.52	0.00	0.00	0.00	-1435.84	-20.63	1553.05	-1445.00	84.80	1548.19	-1595.97	-39.32	1585.20	-1656.42	28.23	1560.04	355.80	1090.10	73.31	955.14	1030.69	73.28	414.94
4.51000	-1363.55	123.90	28.02	-1376.22	111.99	37.14	-1498.03	110.42	66.75	-1507.64	105.92	121.74	-1444.01	-26.54	23.31	-1465.45	-16.23	28.52	-1632.83	-37.50	19.84	-1615.49	-39.49	57.66	-1471.76	14.41	1203.19	0.00	0.00	0.00	-1430.62	-20.77	1552.44	-1440.41	85.11	1547.58	-1588.77	-39.12	1584.32	-1648.40	30.32	1560.33	352.89	1091.11	72.38	955.07	1030.06	73.11	415.34
4.52000	-1338.02	122.54	27.43	-1352.71	112.00	35.44	-1498.03	110.42	66.75	-1507.62	105.92	121.73	-1442.81	-24.91	23.57	-1464.27	-16.70	29.50	-1633.42	-37.00	19.85	-1616.62	-39.59	58.23	-1466.57	14.03	1202.72	0.00	0.00	0.00	-1424.48	-21.01	1551.76	-1434.76	84.99	1547.18	-1581.60	-38.92	1583.43	-1640.40	32.42	1560.61	352.76	1091.50	72.30	955.35	1030.88	73.22	415.02
4.53000	-1312.26	120.63	27.54	-1328.21	111.01	34.11	-1498.00	110.42	66.74	-1486.47	106.32	114.56	-1446.31	-25.55	20.88	-1462.27	-16.40	29.91	-1632.55	-37.42	20.37	-1617.71	-39.71	58.84	-1460.94	15.74	1202.06	0.00	0.00	0.00	-1419.04	-21.43	1550.97	-1428.03	84.89	1546.41	-1574.46	-38.72	1582.53	-1632.40	34.51	1560.89	353.83	1091.46	72.52	955.59	1031.11	73.38	415.73
4.54000	-1280.59	119.16	29.87	-1300.89	109.75	34.94	-1474.54	111.20	58.97	-1465.86	106.52	107.53	-1439.57	-22.74	23.46	-1466.43	-15.70	28.09	-1631.79	-38.14	20.93	-1618.76	-39.85	59.50	-1455.57	14.78	1201.52	0.00	0.00	0.00	-1412.37	-21.46	1550.16	-1418.56	84.65	1545.44	-1567.36	-38.53	1581.63	-1624.42	36.61	1561.17	354.02	1090.70	72.81	955.46	1031.14	73.22	416.60
4.55000	-1257.32	116.28	31.53	-1278.52	107.25	35.73	-1452.12	110.96	51.08	-1444.15	107.93	101.80	-1440.73	-22.85	22.26	-1466.91	-16.07	27.55	-1632.55	-36.83	20.58	-1619.75	-40.02	60.21	-1449.68	15.63	1200.96	0.00	0.00	0.00	-1405.86	-21.34	1549.23	-1412.46	84.50	1544.76	-1560.29	-38.35	1580.72	-1616.44	38.71	1561.46	353.92	1091.10	72.56	955.47	1030.80	73.31	416.27
4.56000	-1237.23	114.60	33.56	-1257.22	105.27	37.30	-1427.16	113.64	45.12	-1421.95	109.72	97.29	-1445.26	-23.80	20.87	-1470.22	-15.70	26.08	-1633.10	-36.24	20.35	-1620.68	-40.21	60.97	-1443.97	15.31	1200.27	0.00	0.00	0.00	-1398.67	-21.47	1548.15	-1406.63	84.12	1543.66	-1553.11	-38.99	1580.13	-1608.48	40.81	1561.74	354.16	1091.05	72.77	955.04	1030.91	73.20	415.12
4.57000	-1209.96	110.06	38.12	-1233.31	102.70	40.24	-1404.66	112.92	38.38	-1398.54	113.61	94.00	-1445.38	-23.73	20.04	-1469.10	-15.50	25.88	-1633.04	-35.84	20.48	-1621.55	-40.43	61.77	-1438.30	16.23	1199.51	0.00	0.00	0.00	-1393.36	-21.45	1547.13	-1402.75	84.31	1542.75	-1546.51	-39.26	1579.33	-1600.53	42.92	1562.02	355.79	1090.77	73.26	955.17	1031.08	73.19	416.27
4.58000	-1187.88	107.56	42.51	-1210.83	101.23	43.48	-1382.73	112.01	33.36	-1376.81	115.38	90.75	-1446.45	-24.79	19.92	-1471.67	-15.12	24.89	-1633.45	-35.26	20.25	-1622.35	-40.68	62.62	-1432.34	16.69	1198.78	0.00	0.00	0.00	-1387.25	-21.28	1546.07	-1395.46	84.84	1541.68	-1540.71	-38.27	1578.60	-1592.59	45.02	1562.30	355.44	1090.88	73.21	955.24	1031.03	73.29	414.84
4.59000	-1164.41	104.94	47.87	-1186.56	99.63	48.33	-1359.38	112.93	29.72	-1355.28	117.19	88.09	-1442.66	-24.70	20.24	-1469.23	-15.18	25.81	-1632.79	-35.85	20.88	-1623.07	-40.95	63.52	-1426.07	17.13	1197.92	0.00	0.00	0.00	-1381.63	-21.01	1544.96	-1388.36	85.17	1540.73	-1534.61	-37.98	1577.77	-1584.66	47.13	1562.59	355.02	1090.53	73.12	955.39	1031.07	73.33	415.08
4.60000	-1142.79	104.34	53.43	-1167.36	98.43	52.46	-1338.31	113.26	26.93	-1334.32	119.92	86.79	-1446.27	-26.98	19.96	-1469.26	-15.40	25.63	-1633.11	-35.53	20.93	-1623.71	-41.26	64.47	-1420.22	18.09	1196.97	0.00	0.00	0.00	-1375.64	-20.64	1543.88	-1378.83	85.68	1539.33	-1528.13	-37.90	1576.80	-1576.75	49.24	1562.87	354.42	1090.42	72.94	955.28	1030.77	73.32	415.74
4.61000	-1122.06	101.55	59.69	-1145.16	96.36	58.31	-1317.22	114.99	25.69	-1315.68	120.84	85.40	-1444.84	-27.36	19.86	-1469.77	-15.02	25.53	-1632.67	-35.75	21.24	-1624.26	-41.59	65.47	-1414.19	18.09	1195.92	0.00	0.00	0.00	-1369.96	-20.05	1542.89	-1375.06	86.31	1538.35	-1521.39	-38.02	1575.76	-1568.84	51.35	1563.15	354.38	1090.25	73.17	955.69	1030.79	73.48	413.82
4.62000	-1102.81	99.60	66.02	-1129.85	95.53	62.84	-1296.42	117.15	25.36	-1298.98	120.12	83.62	-1445.16	-26.97	19.52	-1468.44	-15.49	25.52	-1632.70	-35.35	21.24	-1624.71	-41.95	66.53	-1407.81	19.13	1194.84	0.00	0.00	0.00	-1362.84	-19.60	1541.75	-1370.46	86.57	1537.40	-1515.66	-37.04	1574.81	-1560.95	53.46	1563.43	353.51	1091.04	72.69	955.64	1030.87	73.30	415.79
4.63000	-1085.96	99.23	73.28	-1114.51	94.04	68.06	-1278.83	116.90	24.96	-1283.13	120.34	82.72	-1444.54	-26.76	19.62	-1468.30	-14.87	25.48	-1633.01	-35.13	21.20	-1625.06	-42.34	67.63	-1401.80	18.96	1193.65	0.00	0.00	0.00	-1355.03	-19.08	1540.62	-1360.78	87.41	1536.13	-1509.67	-36.47	1573.81	-1553.07	55.57	1563.72	353.58	1091.59	72.42	955.53	1031.07	73.39	415.80
4.64000	-1071.57	98.89	79.55	-1095.90	93.08	74.66	-1262.04	117.48	25.01	-1268.14	120.59	82.43	-1445.34	-26.80	19.18	-1469.32	-15.21	25.15	-1633.39	-34.48	21.13	-1625.31	-42.76	68.78	-1395.33	19.54	1192.43	0.00	0.00	0.00	-1349.58	-18.42	1539.75	-1355.73	87.96	1535.09	-1503.41	-35.76	1572.70	-1545.21	57.69	1564.00	354.27	1090.85	72.91	955.45	1030.96	73.37	416.51
4.65000	-1056.39	99.52	85.28	-1081.47	93.52	79.52	-1246.61	118.36	25.25	-1254.79	120.54	82.17	-1447.77	-27.70	18.35	-1468.37	-15.03	25.25	-1633.20	-34.82	21.30	-1625.43	-43.22	69.99	-1389.33	19.90	1191.31	0.00	0.00	0.00	-1343.07	-17.60	1538.82	-1350.93	88.68	1534.22	-1497.37	-34.82	1571.66	-1537.35	59.80	1564.28	354.21	1091.02	72.78	955.10	1031.01	73.32	416.12
4.66000	-1040.00	97.25	91.03	-1065.87	92.87	84.83	-1232.80	118.59	25.48	-1242.32	121.46	82.39	-1443.50	-27.07	19.04	-1468.44	-15.15	25.20	-1633.33	-34.64	21.32	-1625.44	-43.70	71.25	-1382.86	20.23	1190.23	0.00	0.00	0.00	-1337.76	-16.79	1538.02	-1344.13	89.50	1533.37	-1491.72	-33.14	1570.76	-1529.51	61.92	1564.56	354.66	1091.37	72.66	955.20	1031.31	73.26	415.39
4.67000	-1033.34	98.04	93.37	-1059.33	93.40	86.80	-1220.36	119.83	25.97	-1232.16	120.55	81.95	-1444.03	-27.53	19.15	-1469.66	-15.36	24.82	-1632.07	-36.03	22.19	-1625.32	-44.22	72.56	-1376.92	20.66	1189.19	0.00	0.00	0.00	-1330.26	-15.98	1537.23	-1340.85	90.61	1532.75	-1485.07	-32.58	1569.75	-1521.69	64.04	1564.85	354.44	1091.79	72.48	955.57	1030.87	73.39	415.04
4.68000	-1023.12	97.92	95.98	-1045.97	92.61	90.43	-1208.37	122.82	27.29	-1221.61	122.60	82.29	-1445.41	-27.46	18.44	-1468.43	-15.64	24.96	-1632.31	-35.73	22.14	-1625.06	-44.78	73.92	-1370.15	22.13	1188.28	0.00	0.00	0.00	-1324.31	-14.91	1536.58	-1330.16	91.81	1531.61	-1478.86	-31.56	1568.81	-1513.87	66.15	1565.13	356.23	1091.36	73.09	955.46	1030.84	73.34	416.46
4.69000	-1013.61	100.24	98.61	-1040.15	93.11	91.09	-1198.98	124.41	27.04	-1212.88	124.01	82.18	-1442.71	-26.98	19.06	-1469.59	-15.69	24.42	-1631.73	-36.36	22.93	-1624.67	-45.36	75.34	-1363.27	22.46	1187.40	0.00	0.00	0.00	-1316.80	-13.94	1535.95	-1324.86	93.02	1531.19	-1472.22	-30.52	1568.05	-1506.07	68.27	1565.41	356.19	1090.52	73.39	955.40	1031.00	73.29	415.04
4.70000	-1007.10	99.48	98.59	-1028.38	93.58	92.57	-1192.25	124.10	25.73	-1205.86	125.36	81.47	-1445.92	-27.73	17.97	-1470.55	-15.72	24.12	-1632.01	-36.03	22.89	-1624.32	-45.47	76.19	-1356.79	23.24	1186.64	0.00	0.00	0.00	-1311.73	-13.01	1535.49	-1316.66	93.78	1530.44	-1466.07	-28.92	1567.39	-1498.29	70.39	1565.69	354.36	1090.76	72.83	955.22	1031.02	73.30	414.58
4.71000	-1001.56	99.99	97.24	-1021.98	94.76	91.45	-1186.04	126.18	24.97	-1200.84	125.90	80.05	-1444.19	-28.12	18.37	-1469.19	-15.67	24.48	-1631.48	-36.75	23.49	-1624.11	-46.10	77.37	-1350.38	23.96	1185.86	0.00	0.00	0.00	-1304.48	-11.75	1534.94	-1311.99	95.43	1529.83	-1459.08	-28.26	1566.80	-1490.52	72.51	1565.97	354.46	1090.38	73.01	955.08	1030.95	73.25	414.97
4.72000	-996.71	100.73	95.36	-1027.18	95.37	87.30	-1182.36	126.29	22.70	-1196.43	127.34	78.40	-1444.57	-27.63	18.20	-1468.47	-15.80	24.53	-1631.07	-37.26	24.35	-1623.87	-46.38	78.44	-1342.96	25.67	1185.37	0.00	0.00	0.00	-1297.93	-10.41	1534.54	-1303.00	96.52	1529.10	-1452.78	-26.83	1566.14	-1482.76	74.64	1566.26	355.61	1090.85	73.09	954.89	1030.84	73.23	416.21
4.73000	-994.79	101.73	90.48	-1020.52	96.53	85.12	-1179.66	126.80	20.37	-1192.92	128.88	76.61	-1445.26	-27.95	17.83	-1468.60	-16.43	24.39	-1630.44	-38.03	25.49	-1623.30	-47.22	79.84	-1336.32	26.32	1184.76	0.00	0.00	0.00	-1291.41	-9.19	1534.22	-1297.92	97.75	1528.90	-1445.75	-26.12	1565.71	-1475.01	76.76	1566.54	354.56	1090.98	72.82	955.07	1030.96	73.15	416.31
4.74000	-995.61	101.02	86.91	-1021.79	98.03	80.44	-1179.00	126.28	18.18	-1190.96	129.55	74.29	-1445.92	-28.15	17.75	-1468.01	-16.38	24.53	-1630.74	-38.01	26.39	-1623.31	-47.21	80.98	-1329.96	27.33	1184.44	0.00	0.00	0.00	-1285.01	-7.71	1533.97	-1292.42	98.56	1528.67	-1439.61	-24.14	1565.26	-1467.28	78.88	1566.82	353.43	1091.15	72.64	955.65	1030.94	73.29	415.21
4.75000	-990.56	103.43	81.57	-1016.17	97.86	76.42	-1178.83	126.08	17.08	-1190.54	128.88	71.76	-1443.01	-27.83	18.11	-1469.26	-16.62	24.15	-1629.58	-39.64	28.29	-1622.94	-48.17	82.64	-1322.74	28.83	1184.18	0.00	0.00	0.00	-1277.91	-6.45	1533.59	-1283.89	99.81	1528.28	-1432.53	-23.31	1564.70	-1459.57	81.01	1567.10	354.53	1091.56	72.76	955.27	1030.62	73.35	416.26
4.76000	-988.97	103.69	76.99	-1014.02	98.40	71.78	-1178.71	125.23	15.99	-1190.44	127.90	69.17	-1444.57	-28.14	17.76	-1468.88	-16.93	24.24	-1629.56	-40.10	29.68	-1621.53	-49.74	84.61	-1312.11	30.46	1184.05	0.00	0.00	0.00	-1269.84	-5.04	1533.32	-1276.39	101.40	1527.95	-1425.58	-21.89	1564.46	-1451.87	83.13	1567.38	355.55	1090.55	73.22	955.50	1030.86	73.38	416.98
4.77000	-987.45	103.55	71.59	-1014.52	98.22	66.84	-1177.36	125.33	15.95	-1188.51	128.20	67.62	-1447.75	-28.31	16.72	-1467.61	-17.14	24.43	-1628.46	-41.75	31.77	-1621.12	-50.26	86.46	-1303.60	31.12	1183.92	0.00	0.00	0.00	-1263.49	-3.65	1533.15	-1271.73	102.59	1527.94	-1419.07	-20.03	1564.34	-1444.18	85.26	1567.66	354.50	1090.34	73.05	955.54	1029.49	73.27	417.03
4.78000	-985.25	102.32	65.37	-1011.05	96.40	62.18	-1175.69	124.88	16.10	-1186.15	127.08	66.32	-1445.93	-28.94	17.19	-1468.56	-17.48	24.05	-1627.94	-42.55	33.75	-1620.28	-50.93	88.21	-1300.53	33.41	1183.92	0.00	0.00	0.00	-1257.71	-2.27	1533.05	-1262.56	104.24	1527.70	-1411.91	-18.77	1564.24	-1436.51	87.38	1567.94	355.52	1090.11	73.29	955.62	1028.00	73.39	414.31
4.79000	-985.17	98.57	57.88	-1010.23	94.12	55.52	-1174.20	124.79	16.25	-1182.02	127.57	66.61	-1443.49	-28.54	17.57	-1469.64	-17.94	23.73	-1625.40	-45.40	37.13	-1618.59	-52.40	90.93	-1292.74	33.95	1184.35	0.00	0.00	0.00	-1251.26	-0.90	1533.19	-1257.92	106.34	1527.93	-1404.88	-17.50	1564.49	-1428.86	89.51	1568.23	354.31	1090.60	72.89	955.21	1027.70	73.28	414.08
4.80000	-979.13	95.79	50.75	-1006.47	91.66	49.47	-1173.09	124.19	16.31	-1177.68	128.21	67.09	-1445.56	-29.07	17.16	-1469.61	-17.99	23.64	-1624.84	-46.14	39.60	-1617.97	-52.37	93.06	-1287.77	35.45	1184.88	0.00	0.00	0.00	-1244.32	0.64	1533.54	-1250.44	107.43	1528.09	-1397.57	-16.50	1564.95	-1421.22	91.63	1568.51	354.16	1090.60	72.91	955.23	1028.29	73.32	414.82
4.81000	-978.40	93.61	44.13	-1003.65	89.63	44.28	-1171.59	124.95	16.96	-1174.07	128.79	67.27	-1447.78	-28.84	16.37	-1468.51	-18.32	23.99	-1622.47	-48.58	43.25	-1616.78	-52.79	95.64	-1279.90	36.88	1185.63	0.00	0.00	0.00	-1237.85	2.06	1534.04	-1245.49	108.95	1528.65	-1392.04	-13.21	1565.55	-1413.60	93.76	1568.79	354.32	1090.66	72.88	955.15	1030.25	73.12	415.60
4.82000	-978.63	91.50	38.70	-1001.76	87.19	40.05	-1170.74	124.92	17.24	-1171.67	128.79	66.91	-1441.07	-29.37	17.82	-1467.98	-18.35	23.87	-1621.36	-49.33	46.30	-1615.24	-52.91	98.16	-1271.94	38.21	1186.59	0.00	0.00	0.00	-1230.47	3.67	1534.68	-1238.40	110.18	1529.45	-1384.83	-12.02	1566.31	-1405.99	95.89	1569.07	354.31	1090.43	72.91	954.93	1031.00	72.94	415.55
4.83000	-975.33	91.38	36.33	-1003.21	87.68	36.73	-1170.53	124.64	17.24	-1170.38	128.12	66.40	-1444.11	-29.16	17.05	-1467.35	-18.60	23.93	-1619.75	-50.39	49.87	-1613.54	-53.08	100.84	-1265.44	39.79	1187.56	0.00	0.00	0.00	-1224.36	5.22	1535.77	-1231.63	111.80	1530.40	-1377.49	-10.82	1567.10	-1398.39	98.01	1569.35	353.27	1091.21	72.39	955.40	1030.87	73.17	416.74
4.84000	-977.39	90.29	33.02	-1000.77	87.28	34.98	-1170.05	124.37	17.20	-1169.55	127.39	66.27	-1445.04	-29.15	16.89	-1468.43	-18.94	23.54	-1618.10	-51.41	53.61	-1612.41	-52.42	103.23	-1256.23	41.80	1188.96	0.00	0.00	0.00	-1215.97	6.92	1536.79	-1222.82	113.73	1531.24	-1371.41	-8.10	1568.13	-1390.82	100.14	1569.63	355.24	1090.32	73.23	955.57	1030.62	73.44	414.55
4.85000	-977.91	91.08	31.26	-1001.29	86.73	32.90	-1169.55	124.75	17.63	-1168.03	127.51	66.56	-1445.01	-29.51	16.46	-1466.36	-19.23	23.96	-1616.69	-52.00	57.37	-1610.70	-51.96	105.94	-1250.35	43.03	1190.41	0.00	0.00	0.00	-1210.00	8.70	1538.12	-1215.24	115.47	1532.49	-1364.20	-6.61	1569.40	-1383.26	102.27	1569.91	354.00	1090.37	73.03	955.49	1030.71	73.36	412.96
4.86000	-971.97	89.52	30.49	-999.72	86.85	31.95	-1169.23	124.85	17.79	-1166.67	127.45	66.81	-1442.04	-29.42	17.25	-1466.92	-19.54	23.78	-1615.01	-52.94	61.23	-1604.87	-55.70	110.85	-1242.87	44.90	1191.96	0.00	0.00	0.00	-1203.44	10.56	1539.53	-1209.73	117.13	1533.96	-1357.71	-4.23	1570.69	-1375.72	104.40	1570.19	353.47	1090.43	72.72	955.13	1030.91	73.23	415.73
4.87000	-974.91	90.20	29.61	-1001.13	86.41	30.70	-1168.54	125.60	18.20	-1165.63	127.46	67.06	-1441.42	-29.39	17.27	-1466.77	-19.78	23.91	-1613.27	-53.77	63.99	-1600.41	-57.43	114.84	-1234.07	46.02	1193.78	0.00	0.00	0.00	-1196.06	12.26	1541.02	-1204.65	118.46	1535.37	-1350.92	-1.98	1571.93	-1368.19	106.52	1570.47	353.30	1091.23	72.47	954.97	1031.06	73.12	416.27
4.88000	-973.27	89.08	28.99	-1001.57	86.39	29.71	-1168.67	124.92	17.97	-1165.47	127.29	67.08	-1443.33	-29.57	17.23	-1465.06	-19.69	24.50	-1609.70	-54.78	69.30	-1596.42	-58.47	118.61	-1227.19	48.33	1195.37	0.00	0.00	0.00	-1188.95	14.07	1542.71	-1194.23	120.44	1536.85	-1343.90	-0.09	1573.17	-1360.68	108.65	1570.75	353.51	1091.71	72.46	955.21	1031.07	73.24	415.20
4.89000	-973.07	89.73	28.77	-999.56	86.32	29.86	-1168.93	124.85	17.84	-1164.77	128.14	67.36	-1442.08	-29.61	16.93	-1464.31	-19.73	24.79	-1605.79	-56.30	75.05	-1591.68	-59.21	122.38	-1217.12	50.27	1197.13	0.00	0.00	0.00	-1181.42	15.97	1544.30	-1185.89	122.05	1538.34	-1337.76	2.71	1574.48	-1353.19	110.78	1571.02	354.35	1090.75	72.75	955.43	1030.88	73.36	415.51
4.90000	-975.23	88.68	27.81	-1000.52	85.96	29.27	-1168.85	124.80	17.79	-1164.54	128.12	67.41	-1443.26	-29.84	16.65	-1463.54	-19.61	25.51	-1603.43	-55.68	79.17	-1587.00	-59.34	126.14	-1210.10	52.09	1198.75	0.00	0.00	0.00	-1175.61	17.83	1545.94	-1180.43	123.37	1539.96	-1330.45	4.24	1575.55	-1345.71	112.90	1571.30	353.70	1091.44	72.39	955.07	1031.19	73.12	414.46
4.91000	-975.31	89.01	27.35	-1000.21	86.46	28.66	-1168.41	125.36	18.04	-1164.74	127.61	67.01	-1443.54	-29.43	16.67	-1461.17	-19.34	27.58	-1600.14	-55.20	83.90	-1580.56	-60.64	130.66	-1203.37	54.57	1200.36	0.00	0.00	0.00	-1169.92	19.64	1547.41	-1174.94	125.33	1541.43	-1323.57	5.95	1576.62	-1338.25	115.03	1571.58	354.93	1090.91	72.96	954.98	1030.94	73.24	413.73
4.92000	-977.31	89.79	26.50	-998.95	86.57	28.88	-1168.63	125.03	17.91	-1164.50	127.50	66.97	-1443.68	-30.51	16.15	-1460.53	-19.84	28.49	-1596.03	-54.98	88.97	-1574.01	-61.27	135.25	-1195.13	56.11	1201.64	0.00	0.00	0.00	-1162.07	21.43	1548.63	-1170.54	127.30	1542.88	-1317.10	8.49	1577.53	-1330.81	117.16	1571.86	353.72	1090.62	72.78	955.24	1030.95	73.27	414.47
4.93000	-973.49	89.69	27.27	-998.91	86.83	28.76	-1168.82	124.54	17.75	-1164.80	127.06	66.73	-1443.27	-30.38	16.09	-1456.70	-20.12	29.83	-1590.73	-55.25	94.93	-1567.71	-60.84	139.75	-1185.92	58.63	1202.95	0.00	0.00	0.00	-1154.36	23.07	1549.75	-1161.68	128.75	1543.96	-1310.40	10.90	1578.32	-1323.39	119.28	1572.14	352.31	1090.96	72.27	955.52	1030.49	73.56	415.88
4.94000	-975.29	89.33	26.66	-999.18	86.51	28.29	-1168.15	125.45	18.17	-1164.77	127.39	66.77	-1442.14	-30.64	16.21	-1457.02	-20.71	30.06	-1586.13	-54.43	100.58	-1559.79	-61.89	145.17	-1178.74	60.16	1204.04	0.00	0.00	0.00	-1148.08	24.64	1550.74	-1154.05	130.31	1544.96	-1304.41	13.70	1578.90	-1315.98	121.41	1572.42	353.07	1090.97	72.59	955.58	1030.86	73.40	414.54
4.95000	-974.51	88.43	26.56	-998.14	86.31	28.74	-1168.06	125.63	18.16	-1164.87	127.72	66.58	-1438.41	-31.25	16.17	-1454.27	-20.58	30.54	-1581.27	-53.40	106.54	-1551.27	-62.61	151.03	-1171.61	61.92	1204.82	0.00	0.00	0.00	-1141.14	26.25	1551.53	-1145.31	131.98	1545.87	-1296.61	14.71	1579.45	-1308.59	123.53	1572.69	352.77	1090.71	72.62	955.61	1030.95	73.33	415.38
4.96000	-974.26	90.07	27.03	-999.96	86.79	28.05	-1168.45	125.07	17.73	-1165.18	127.81	66.41	-1438.74	-31.67	15.56	-1451.76	-20.40	31.08	-1575.47	-52.10	112.91	-1544.33	-60.72	155.99	-1162.98	63.66	1205.43	0.00	0.00	0.00	-1134.97	27.83	1552.29	-1138.69	133.65	1546.70	-1289.90	17.01	1579.87	-1301.22	125.66	1572.97	354.47	1090.40	72.97	955.57	1031.06	73.34	414.05
4.97000	-972.34	89.88	27.45	-999.73	87.02	28.23	-1168.51	125.19	17.56	-1164.44	129.54	66.72	-1437.60	-31.09	14.56	-1448.15	-20.71	31.99	-1568.09	-51.84	120.22	-1534.87	-60.78	162.36	-1156.60	65.39	1205.71	0.00	0.00	0.00	-1128.09	29.37	1552.80	-1130.62	134.70	1547.35	-1283.04	18.90	1580.41	-1293.87	127.78	1573.25	355.24	1089.88	73.44	955.59	1030.83	73.46	414.73
4.98000	-976.24	90.72	26.30	-1002.51	87.26	27.32	-1167.91	126.21	17.91	-1165.20	129.16	66.34	-1430.48	-31.43	14.86	-1445.65	-21.03	32.61	-1561.36	-50.15	127.36	-1526.15	-59.17	168.31	-1150.31	66.35	1206.04	0.00	0.00	0.00	-1121.10	30.95	1553.37	-1125.44	136.40	1548.00	-1276.30	20.96	1580.68	-1286.54	129.90	1573.52	353.54	1090.99	72.60	955.16	1030.77	73.31	415.01
4.99000	-975.75	90.04	26.47	-1000.85	87.24	27.71	-1168.73	125.27	17.14	-1165.05	129.99	66.51	-1429.96	-32.43	13.34	-1441.70	-21.96	33.15	-1553.95	-47.99	134.80	-1516.29	-57.74	174.96	-1143.64	68.72	1206.16	0.00	0.00	0.00	-1114.29	32.57	1553.62	-1118.32	137.81	1548.39	-1269.80	23.10	1580.94	-1279.23	132.03	1573.80	353.52	1091.06	72.62	955.24	1031.00	73.32	414.39
5.00000	-972.47	90.34	27.23	-998.37	87.62	28.28	-1168.45	125.83	17.20	-1165.26	130.23	66.28	-1424.08	-33.28	12.82	-1433.66	-23.16	34.56	-1546.22	-46.18	142.42	-1507.10	-54.78	181.16	-1136.96	69.75	1206.12	0.00	0.00	0.00	-1107.43	34.04	1553.88	-1111.02	139.32	1548.70	-1262.78	24.58	1581.12	-1271.93	134.15	1574.08	352.92	1090.54	72.74	955.29	1030.90	73.32	416.86
5.01000	-975.53	90.37	26.80	-999.16	87.28	28.15	-1168.58	125.82	16.89	-1164.90	130.93	66.31	-1418.68	-34.35	12.14	-1426.57	-24.32	35.35	-1540.30	-44.01	149.71	-1496.40	-52.92	188.30	-1130.18	70.88	1206.06	0.00	0.00	0.00	-1101.07	35.59	1554.00	-1101.65	140.84	1548.87	-1256.73	27.40	1581.20	-1264.65	136.27	1574.35	354.04	1091.21	72.76	955.07	1031.08	73.16	416.78
5.02000	-972.93	89.95	26.88	-1000.46	87.86	28.19	-1168.19	126.37	16.98	-1164.89	131.30	66.46	-1412.12	-36.07	11.10	-1414.34	-26.03	38.22	-1531.55	-40.66	157.01	-1485.65	-49.94	194.39	-1123.85	72.64	1205.89	0.00	0.00	0.00	-1094.87	37.16	1554.13	-1091.57	142.47	1549.22	-1249.96	29.31	1581.28	-1257.40	138.39	1574.63	353.91	1091.00	72.82	955.03	1030.99	73.19	416.54
5.03000	-972.67	90.55	27.17	-996.66	88.29	29.06	-1168.52	126.06	16.78	-1164.76	131.87	66.42	-1406.53	-37.76	12.09	-1407.37	-27.79	40.40	-1519.12	-37.73	164.44	-1473.77	-47.65	200.20	-1117.82	74.11	1205.66	0.00	0.00	0.00	-1087.62	38.50	1554.09	-1084.14	143.73	1549.24	-1243.46	31.92	1581.51	-1250.16	140.51	1574.90	352.74	1091.03	72.45	955.12	1030.94	73.27	416.38
5.04000	-973.78	90.32	26.99	-999.11	87.82	28.40	-1168.59	125.85	16.58	-1165.02	131.32	66.17	-1396.54	-39.80	15.49	-1396.96	-29.38	44.42	-1507.33	-35.31	171.05	-1461.90	-44.62	204.69	-1111.50	75.77	1205.46	0.00	0.00	0.00	-1080.54	40.00	1554.06	-1077.28	145.06	1549.20	-1237.08	34.57	1581.61	-1242.94	142.62	1575.18	354.98	1090.63	72.96	954.82	1031.27	73.08	414.42
5.05000	-972.95	90.98	27.15	-999.51	88.37	28.55	-1168.24	126.77	16.68	-1164.41	132.70	66.73	-1383.11	-40.96	20.86	-1385.05	-30.42	49.38	-1495.14	-32.56	175.86	-1449.21	-42.13	209.35	-1105.63	77.46	1205.32	0.00	0.00	0.00	-1073.74	41.73	1553.98	-1070.13	146.92	1548.98	-1231.11	37.55	1581.77	-1235.74	144.74	1575.45	355.31	1090.37	73.20	955.41	1030.85	73.32	415.24
5.06000	-977.27	90.44	26.23	-999.29	88.38	28.49	-1168.60	126.20	16.44	-1164.95	132.10	66.53	-1370.86	-41.93	26.34	-1371.97	-30.66	53.89	-1482.14	-30.12	179.75	-1437.02	-38.85	213.32	-1099.71	78.31	1205.15	0.00	0.00	0.00	-1068.14	43.18	1554.01	-1062.98	149.04	1548.75	-1224.73	40.01	1581.94	-1228.56	146.86	1575.73	353.19	1090.43	72.84	955.71	1030.78	73.42	415.56
5.07000	-974.10	90.72	26.88	-999.51	88.18	28.40	-1168.73	126.29	16.36	-1164.39	133.28	66.98	-1352.35	-41.81	32.14	-1359.74	-30.97	57.66	-1469.06	-27.64	182.68	-1423.57	-36.11	216.68	-1093.75	79.85	1205.18	0.00	0.00	0.00	-1061.08	44.97	1553.97	-1056.56	150.18	1548.63	-1218.73	42.25	1582.24	-1221.41	148.97	1576.00	353.53	1090.77	72.67	955.38	1030.85	73.40	416.95
5.08000	-974.80	91.01	26.75	-1000.10	88.19	28.76	-1168.47	126.71	16.46	-1164.56	133.10	66.90	-1337.04	-42.87	36.09	-1343.89	-30.47	61.07	-1454.62	-25.77	184.81	-1410.10	-32.84	218.81	-1088.09	80.65	1205.21	0.00	0.00	0.00	-1055.21	46.28	1553.95	-1050.03	151.49	1548.55	-1211.75	43.53	1582.53	-1215.64	149.97	1576.25	353.62	1090.71	72.64	955.00	1030.97	73.25	414.99
5.09000	-971.94	90.79	27.67	-1000.43	87.86	28.51	-1168.30	127.12	16.62	-1164.84	132.89	66.83	-1320.70	-43.14	39.23	-1329.09	-30.72	63.14	-1439.72	-23.91	185.55	-1395.36	-30.82	220.33	-1083.14	83.28	1205.06	0.00	0.00	0.00	-1049.14	47.95	1554.01	-1043.68	152.99	1548.35	-1205.29	45.27	1582.91	-1207.61	153.50	1576.20	352.20	1091.62	72.28	955.32	1030.98	73.25	414.83
5.10000	-974.53	90.37	26.94	-999.91	88.25	28.62	-1168.72	126.60	16.29	-1164.51	133.57	67.22	-1304.24	-43.79	41.20	-1314.33	-30.37	64.13	-1424.30	-22.45	185.24	-1380.73	-28.70	220.65	-1077.80	84.61	1205.14	0.00	0.00	0.00	-1042.68	49.58	1554.01	-1037.12	154.73	1548.25	-1198.14	46.16	1583.35	-1200.40	156.52	1576.54	353.39	1091.17	72.67	955.75	1030.79	73.51	414.72
5.11000	-975.39	90.74	26.60	-999.04	88.34	28.74	-1168.79	126.50	16.38	-1164.69	133.27	67.21	-1286.94	-44.64	41.82	-1299.02	-31.00	63.47	-1408.71	-20.90	183.79	-1365.96	-26.81	219.90	-1072.88	86.58	1205.18	0.00	0.00	0.00	-1036.32	51.01	1554.08	-1030.91	155.88	1548.15	-1192.10	48.15	1583.82	-1193.89	158.69	1576.72	354.64	1091.44	72.81	955.38	1030.95	73.27	414.68
5.12000	-971.31	91.19	27.53	-999.65	88.35	28.51	-1168.61	127.08	16.59	-1164.48	133.84	67.59	-1270.63	-44.83	41.79	-1282.29	-30.99	62.89	-1392.33	-20.26	181.48	-1350.69	-25.15	218.15	-1066.71	86.72	1205.42	0.00	0.00	0.00	-1030.04	52.69	1554.13	-1024.51	157.88	1548.01	-1185.67	50.08	1584.32	-1189.82	156.53	1577.47	354.09	1090.46	72.90	955.34	1030.73	73.26	413.74
5.13000	-974.19	91.28	26.99	-999.74	88.57	28.86	-1168.64	126.90	16.49	-1164.47	133.85	67.79	-1249.45	-44.72	42.09	-1264.28	-30.42	61.63	-1376.49	-18.70	177.91	-1335.05	-24.02	215.69	-1061.35	88.07	1205.60	0.00	0.00	0.00	-1023.18	54.08	1554.19	-1018.29	159.36	1547.95	-1179.59	52.16	1584.63	-1182.22	160.44	1577.67	354.25	1090.96	72.70	955.24	1030.72	73.31	414.79
5.14000	-972.29	91.60	27.34	-998.97	88.61	28.74	-1168.32	127.52	16.81	-1164.39	133.97	68.04	-1229.61	-44.47	41.67	-1245.76	-30.06	60.21	-1360.02	-17.21	173.01	-1319.09	-22.92	212.18	-1056.24	89.34	1205.72	0.00	0.00	0.00	-1018.16	55.61	1554.14	-1012.19	160.87	1547.85	-1174.12	54.65	1585.04	-1175.14	163.53	1577.75	354.98	1090.28	73.20	955.35	1030.46	73.46	416.08
5.15000	-972.32	92.17	27.51	-999.67	88.38	28.60	-1168.57	126.84	16.70	-1164.11	134.07	68.31	-1210.54	-44.33	40.54	-1225.06	-29.70	58.78	-1341.89	-17.68	168.12	-1303.48	-21.59	207.82	-1051.04	90.57	1205.83	0.00	0.00	0.00	-1012.70	57.02	1554.18	-1006.28	162.08	1547.79	-1167.95	56.19	1585.50	-1169.47	164.38	1578.07	354.54	1090.72	72.96	955.38	1030.54	73.36	414.22
5.16000	-972.83	92.59	27.31	-998.18	89.12	29.21	-1168.62	126.59	16.72	-1163.81	134.35	68.55	-1188.04	-44.66	40.25	-1203.83	-29.42	56.97	-1323.40	-17.95	162.08	-1287.21	-20.45	202.77	-1045.95	91.73	1205.90	0.00	0.00	0.00	-1006.10	58.45	1554.22	-1000.26	163.58	1547.69	-1161.92	57.48	1585.83	-1164.20	164.95	1578.44	353.18	1090.36	72.82	955.74	1030.89	73.44	414.38
5.17000	-973.31	92.90	27.64	-998.01	89.29	29.11	-1168.01	127.38	17.30	-1163.57	134.54	68.93	-1163.28	-45.48	39.78	-1178.51	-30.48	55.91	-1305.46	-17.36	155.00	-1270.51	-19.43	196.99	-1035.03	93.20	1206.25	0.00	0.00	0.00	-1000.27	59.90	1554.26	-994.59	164.51	1547.64	-1155.22	57.82	1586.12	-1158.26	166.89	1578.58	355.64	1089.34	73.67	955.64	1030.61	73.48	414.82
5.18000	-972.54	92.41	27.37	-1001.66	88.88	28.29	-1167.95	127.41	17.52	-1163.53	134.44	69.20	-1140.83	-44.72	37.93	-1157.61	-30.33	53.21	-1285.40	-18.99	148.35	-1252.86	-19.44	190.97	-1030.76	94.61	1206.30	0.00	0.00	0.00	-994.35	61.31	1554.27	-988.68	165.95	1547.52	-1150.09	60.19	1586.47	-1152.25	168.70	1578.81	354.73	1089.65	73.33	955.52	1030.45	73.55	414.98
5.19000	-971.87	93.27	27.96	-1000.08	89.95	29.24	-1168.07	127.09	17.62	-1163.36	134.30	69.26	-1116.50	-43.86	36.18	-1134.43	-29.71	50.65	-1265.71	-19.15	140.52	-1235.84	-18.98	184.10	-1028.32	95.57	1206.05	0.00	0.00	0.00	-989.54	62.56	1554.23	-982.97	167.02	1547.47	-1144.66	61.87	1586.60	-1146.54	169.69	1579.05	354.33	1090.09	73.09	955.17	1030.96	73.25	413.40
5.20000	-969.49	93.68	28.66	-1001.35	89.96	29.03	-1167.95	127.12	17.88	-1162.98	134.89	69.74	-1093.63	-42.54	33.92	-1110.90	-29.29	47.92	-1246.11	-19.22	132.16	-1218.24	-19.00	176.75	-1024.06	97.10	1205.85	0.00	0.00	0.00	-983.48	63.85	1554.10	-976.86	168.91	1547.25	-1139.58	64.28	1586.82	-1140.75	171.06	1579.20	352.93	1090.54	72.55	955.26	1031.24	73.13	415.68
5.21000	-971.57	93.17	28.23	-998.22	90.83	29.80	-1167.57	127.39	18.04	-1163.28	134.25	69.76	-1068.92	-42.04	32.11	-1086.84	-28.44	45.38	-1225.81	-19.92	123.92	-1199.22	-20.04	169.64	-1020.44	98.38	1205.68	0.00	0.00	0.00	-978.23	65.17	1553.95	-971.23	170.30	1547.06	-1133.41	64.93	1587.00	-1134.15	173.91	1579.23	354.12	1090.22	72.90	955.06	1030.85	73.29	414.92
5.22000	-972.40	94.09	28.52	-998.26	90.87	30.36	-1167.51	127.71	18.41	-1163.31	134.26	70.10	-1046.30	-41.54	29.95	-1064.55	-27.91	42.63	-1205.99	-19.42	114.87	-1180.25	-20.89	162.33	-1015.18	99.36	1205.68	0.00	0.00	0.00	-972.25	66.64	1553.78	-965.74	171.45	1546.86	-1126.96	65.20	1587.05	-1128.98	174.38	1579.33	353.83	1090.61	72.83	955.43	1030.88	73.41	414.78
5.23000	-971.32	93.92	29.62	-998.54	90.91	30.62	-1167.30	128.07	18.68	-1162.83	135.25	70.82	-1021.19	-40.42	28.75	-1040.07	-26.81	40.59	-1185.85	-18.98	105.62	-1160.88	-22.42	155.27	-1012.25	100.80	1205.44	0.00	0.00	0.00	-967.25	67.68	1553.62	-960.31	172.74	1546.55	-1122.05	67.73	1587.25	-1122.91	175.85	1579.30	354.08	1090.59	72.76	955.32	1030.95	73.36	414.65
5.24000	-972.05	93.85	30.30	-996.68	91.27	31.56	-1167.12	128.24	18.89	-1163.40	134.36	70.50	-996.53	-38.95	27.98	-1016.21	-25.59	39.07	-1164.76	-19.72	97.03	-1142.68	-21.93	147.47	-1005.90	101.81	1205.40	0.00	0.00	0.00	-959.65	69.06	1553.26	-954.93	173.85	1546.13	-1116.35	68.85	1587.30	-1117.89	176.36	1579.40	354.07	1091.21	72.55	955.67	1031.32	73.20	412.70
5.25000	-970.09	94.81	31.39	-996.45	90.44	31.99	-1167.88	127.21	18.50	-1163.03	134.81	70.89	-969.56	-37.08	28.01	-992.88	-24.07	37.83	-1143.34	-20.55	88.73	-1123.22	-22.69	140.17	-1001.37	102.61	1205.02	0.00	0.00	0.00	-956.06	70.47	1553.04	-949.28	175.43	1545.69	-1111.38	70.85	1587.32	-1111.52	178.74	1579.23	353.16	1091.25	72.52	955.59	1031.23	73.18	413.21
5.26000	-970.06	94.84	32.00	-996.65	90.75	32.51	-1167.61	127.18	18.87	-1162.76	135.03	71.26	-946.46	-35.64	27.99	-968.95	-22.30	37.18	-1120.94	-22.06	81.01	-1103.92	-23.14	133.23	-997.61	103.33	1204.98	0.00	0.00	0.00	-950.54	71.67	1552.69	-943.90	176.60	1545.30	-1105.55	71.84	1587.34	-1106.61	178.88	1579.18	353.40	1090.95	72.75	955.23	1030.85	73.32	412.51
5.27000	-971.22	95.68	32.23	-995.62	90.82	32.80	-1167.62	127.01	19.00	-1162.74	134.56	71.30	-922.97	-34.12	28.26	-944.72	-20.88	36.85	-1099.16	-22.66	73.27	-1084.61	-23.73	126.60	-992.07	103.95	1204.72	0.00	0.00	0.00	-945.70	72.83	1552.31	-938.71	177.57	1544.82	-1099.64	72.29	1587.25	-1101.16	180.26	1578.97	353.60	1090.78	72.79	955.22	1030.89	73.34	415.19
5.28000	-967.51	95.87	33.56	-994.81	90.44	33.29	-1166.87	127.98	19.75	-1162.41	134.55	71.67	-898.78	-31.89	28.98	-921.95	-19.10	36.44	-1077.25	-23.45	66.19	-1064.93	-24.51	120.13	-987.56	105.37	1204.52	0.00	0.00	0.00	-940.01	74.21	1551.89	-933.28	179.14	1544.31	-1094.39	73.67	1586.99	-1095.80	181.81	1578.78	354.34	1090.55	72.80	955.13	1031.25	73.15	414.40
5.29000	-968.70	95.45	33.21	-998.58	89.80	33.94	-1166.56	128.13	20.18	-1161.70	135.27	72.32	-878.29	-29.17	29.04	-898.73	-17.37	36.44	-1055.59	-23.99	59.56	-1045.19	-24.88	113.96	-983.18	106.32	1204.09	0.00	0.00	0.00	-933.88	75.36	1551.53	-928.06	180.25	1543.84	-1089.11	74.97	1586.85	-1090.60	182.77	1578.51	353.72	1090.49	72.65	955.17	1030.92	73.31	415.78
5.30000	-965.28	96.54	38.84	-995.69	88.95	34.43	-1167.14	126.71	20.03	-1162.04	134.06	72.20	-852.90	-27.90	30.25	-875.74	-15.69	36.56	-1032.99	-25.10	53.92	-1025.17	-25.32	108.36	-977.53	106.67	1203.81	0.00	0.00	0.00	-929.54	76.54	1551.16	-922.73	181.60	1543.32	-1083.49	75.68	1586.62	-1085.28	183.79	1578.12	354.43	1089.75	73.25	955.59	1030.83	73.33	414.88
5.31000	-966.34	95.74	37.26	-995.69	89.05	33.58	-1166.76	126.80	20.49	-1161.52	134.01	72.59	-829.33	-25.62	31.37	-854.12	-14.19	36.47	-1011.43	-24.95	48.35	-1005.40	-25.29	102.89	-972.73	107.48	1203.28	0.00	0.00	0.00	-923.94	77.80	1550.72	-917.40	183.03	1542.80	-1078.15	76.83	1586.31	-1080.24	184.77	1577.75	354.69	1089.67	73.19	955.61	1030.95	73.38	415.02
5.32000	-962.60	95.51	36.49	-995.96	89.41	32.62	-1166.10	127.30	21.21	-1161.48	133.22	72.66	-804.63	-23.94	33.03	-830.13	-12.53	37.43	-989.57	-24.72	43.50	-985.33	-25.34	98.12	-965.02	108.78	1202.93	0.00	0.00	0.00	-917.30	78.81	1550.26	-912.36	184.05	1542.23	-1072.48	77.13	1585.88	-1075.08	185.21	1577.37	353.32	1090.03	72.78	955.56	1030.70	73.48	415.41
5.33000	-962.29	96.71	35.07	-992.75	89.89	32.60	-1166.02	127.12	21.48	-1161.65	132.28	72.61	-782.76	-22.19	35.05	-808.04	-11.00	38.74	-966.92	-25.43	39.89	-965.54	-24.73	93.95	-961.45	109.01	1202.44	0.00	0.00	0.00	-912.46	79.82	1549.77	-907.21	185.03	1541.64	-1066.48	77.05	1585.45	-1069.27	187.22	1576.99	354.11	1090.23	73.00	955.31	1030.75	73.39	414.33
5.34000	-958.57	97.94	34.53	-994.29	90.96	31.70	-1166.07	126.76	21.70	-1161.01	132.79	73.12	-762.22	-19.95	37.60	-788.21	-9.27	40.71	-945.49	-24.51	36.22	-945.83	-24.30	90.48	-956.85	110.07	1201.89	0.00	0.00	0.00	-907.85	80.93	1549.27	-902.28	185.70	1541.00	-1061.68	78.72	1585.03	-1064.78	186.73	1576.34	356.34	1090.73	73.22	955.44	1030.88	73.42	414.84
5.35000	-961.01	97.90	32.40	-997.15	91.89	30.79	-1165.63	126.92	22.22	-1160.55	133.10	73.67	-740.17	-17.89	41.94	-764.84	-7.26	44.45	-923.97	-23.22	33.49	-926.59	-23.33	87.67	-951.72	109.22	1201.31	0.00	0.00	0.00	-902.14	82.08	1548.72	-897.12	186.97	1540.30	-1056.67	80.07	1584.58	-1059.46	187.86	1575.37	356.16	1089.47	73.63	955.32	1030.95	73.22	415.90
5.36000	-966.63	97.70	29.83	-996.80	92.44	30.37	-1165.49	126.82	22.53	-1160.49	132.66	73.75	-719.30	-15.25	47.14	-743.37	-4.93	48.84	-902.49	-21.88	31.66	-907.64	-21.63	85.41	-951.19	110.27	1200.39	0.00	0.00	0.00	-896.29	82.97	1548.07	-892.19	187.64	1539.68	-1051.06	80.52	1583.98	-1053.40	189.72	1574.55	353.97	1090.89	72.79	955.07	1030.91	73.15	417.08
5.37000	-970.92	96.08	27.05	-995.90	93.14	30.69	-1165.43	126.76	22.91	-1160.55	132.36	73.94	-699.11	-12.92	53.12	-724.92	-2.33	53.18	-881.71	-19.57	30.43	-888.66	-20.39	84.26	-944.26	110.95	1199.76	0.00	0.00	0.00	-890.78	83.64	1547.37	-887.23	188.28	1538.99	-1045.35	80.34	1583.41	-1048.39	190.11	1574.01	353.23	1090.60	72.66	954.81	1030.96	73.19	415.96
5.38000	-971.28	96.12	26.84	-996.41	92.91	30.55	-1165.72	126.07	23.03	-1160.12	132.36	74.18	-680.15	-10.10	58.87	-704.49	-0.04	58.64	-861.20	-17.76	30.40	-870.69	-18.10	83.42	-939.53	111.55	1199.14	0.00	0.00	0.00	-885.82	84.47	1546.74	-881.82	189.47	1538.15	-1040.29	81.53	1582.85	-1043.38	190.21	1573.36	354.24	1089.75	73.11	955.02	1031.27	73.13	416.09
5.39000	-973.04	96.05	26.23	-997.66	92.89	29.97	-1165.41	126.37	23.43	-1159.96	132.15	74.38	-662.82	-8.30	64.24	-686.29	2.34	63.74	-842.41	-13.86	30.16	-853.65	-15.02	82.90	-935.13	112.11	1198.51	0.00	0.00	0.00	-880.63	85.13	1546.03	-876.74	190.35	1537.35	-1034.46	81.43	1582.19	-1038.32	190.35	1572.62	353.91	1090.86	72.74	954.54	1031.04	72.97	416.88
5.40000	-971.66	96.19	26.34	-996.61	92.78	30.35	-1165.04	126.82	24.05	-1159.87	131.89	74.72	-643.86	-5.84	70.38	-667.59	4.81	68.77	-823.91	-10.35	30.67	-836.26	-13.12	83.51	-929.94	112.46	1197.64	0.00	0.00	0.00	-874.63	85.74	1545.25	-871.53	191.25	1536.59	-1029.02	81.54	1581.56	-1034.51	188.68	1572.12	354.36	1090.56	72.90	955.33	1031.13	73.24	414.54
5.41000	-971.06	95.68	26.18	-996.50	93.05	30.09	-1164.98	126.76	24.47	-1159.45	132.10	75.16	-628.03	-2.73	75.33	-649.95	7.62	73.81	-806.02	-7.85	31.96	-820.27	-10.24	83.98	-922.65	112.80	1196.86	0.00	0.00	0.00	-869.19	86.40	1544.60	-866.41	191.69	1535.88	-1023.87	82.27	1580.89	-1028.44	190.48	1571.30	355.09	1090.30	73.25	955.00	1030.66	73.32	413.75
5.42000	-971.33	95.73	26.17	-997.96	93.47	29.53	-1164.71	126.97	24.97	-1159.17	132.17	75.54	-611.14	-0.22	80.44	-634.04	10.20	78.29	-789.86	-4.03	32.73	-805.28	-7.45	84.72	-916.89	113.64	1196.26	0.00	0.00	0.00	-863.78	86.88	1543.83	-861.35	192.01	1535.17	-1018.42	82.42	1580.12	-1023.32	190.74	1570.61	352.93	1090.43	72.72	955.26	1030.67	73.40	415.26
5.43000	-972.16	95.93	25.74	-996.36	93.04	29.62	-1164.39	127.35	25.77	-1158.77	132.30	75.96	-599.21	2.73	84.63	-619.65	11.88	82.27	-774.27	-0.79	33.93	-791.16	-4.38	85.51	-910.98	114.19	1195.52	0.00	0.00	0.00	-858.92	87.57	1543.21	-856.01	192.73	1534.43	-1013.04	82.37	1579.37	-1017.34	192.30	1569.59	354.60	1090.17	73.23	955.38	1031.23	73.28	415.87
5.44000	-971.72	95.66	25.88	-996.87	93.03	29.58	-1164.53	127.00	26.01	-1158.20	132.55	76.45	-585.07	5.05	89.56	-606.16	14.04	86.49	-759.82	2.31	35.02	-777.72	-2.08	86.44	-907.57	114.11	1194.47	0.00	0.00	0.00	-853.32	87.69	1542.43	-850.60	193.39	1533.64	-1007.68	82.64	1578.60	-1012.74	191.31	1568.83	354.54	1090.32	73.11	955.24	1031.10	73.20	415.98
5.45000	-971.91	95.34	25.51	-996.67	93.43	29.48	-1164.54	126.92	26.59	-1157.85	132.65	76.98	-570.88	7.10	94.49	-593.46	16.52	91.02	-745.99	4.03	36.42	-765.03	-0.27	87.56	-903.40	114.87	1193.66	0.00	0.00	0.00	-847.99	88.09	1541.77	-845.25	193.93	1532.94	-1002.27	82.82	1577.82	-1007.77	191.24	1567.96	354.09	1091.31	72.62	955.13	1030.87	73.24	416.75
5.46000	-972.33	95.65	25.40	-995.89	92.93	29.05	-1164.35	127.00	27.17	-1157.43	132.61	77.70	-561.52	9.29	98.23	-581.85	19.10	95.36	-733.88	7.01	36.95	-754.01	2.18	88.14	-895.47	114.51	1193.12	0.00	0.00	0.00	-842.50	88.53	1541.17	-839.92	194.33	1532.24	-996.89	82.98	1577.02	-1002.57	190.96	1567.18	353.98	1090.49	72.83	954.73	1031.39	73.05	415.05
5.47000	-970.68	95.87	25.63	-995.44	92.98	28.95	-1164.19	127.29	28.00	-1157.04	132.64	78.25	-550.26	11.59	102.47	-571.69	21.22	98.82	-722.78	9.87	37.24	-743.80	4.28	88.74	-891.46	115.28	1192.25	0.00	0.00	0.00	-836.65	88.80	1540.55	-834.46	194.74	1531.61	-991.19	82.68	1576.18	-996.82	191.79	1566.30	356.28	1089.69	73.66	954.72	1031.26	73.08	415.77
5.48000	-970.38	96.31	25.61	-995.24	93.37	28.75	-1163.67	127.77	28.89	-1156.73	132.71	79.04	-542.19	13.77	105.07	-562.70	23.70	101.59	-713.00	12.48	37.66	-734.38	5.99	89.32	-886.03	114.60	1191.50	0.00	0.00	0.00	-830.03	88.78	1539.94	-829.24	194.75	1531.03	-985.69	82.67	1575.46	-991.09	192.37	1565.38	354.33	1090.35	72.91	955.09	1030.49	73.42	415.33
5.49000	-975.13	95.74	24.32	-996.71	92.98	28.30	-1163.36	128.08	29.79	-1156.35	132.85	79.77	-533.47	16.14	107.30	-554.57	26.37	103.60	-704.46	14.79	37.88	-726.71	8.87	88.98	-878.73	113.68	1190.68	0.00	0.00	0.00	-825.31	88.97	1539.47	-824.00	194.44	1530.58	-980.10	82.72	1574.72	-985.81	191.89	1564.49	353.49	1091.31	72.62	955.17	1030.70	73.35	416.60
5.50000	-971.66	95.48	25.29	-996.57	93.13	28.23	-1163.34	128.09	30.54	-1155.95	132.99	80.62	-526.96	16.99	107.57	-549.15	26.15	102.83	-697.48	17.47	37.53	-719.93	11.35	88.57	-873.26	113.48	1189.97	0.00	0.00	0.00	-819.16	88.91	1538.91	-822.11	194.76	1529.80	-974.30	82.49	1573.87	-979.85	192.46	1563.72	355.47	1090.48	73.21	955.05	1031.11	73.18	416.28
5.51000	-972.77	95.41	24.33	-995.26	93.87	28.25	-1163.75	127.40	31.00	-1154.99	133.95	81.74	-520.74	18.41	107.11	-543.59	27.55	101.92	-692.00	20.66	36.54	-714.36	14.36	87.70	-865.36	114.24	1189.18	0.00	0.00	0.00	-814.42	88.82	1538.51	-813.98	194.82	1529.07	-968.71	82.30	1573.21	-974.60	191.77	1563.14	354.40	1090.95	72.71	954.74	1031.42	72.93	416.46
5.52000	-972.82	96.06	24.48	-997.01	93.34	27.62	-1163.09	128.29	32.43	-1154.95	133.36	82.52	-517.44	19.45	105.07	-538.75	28.92	100.45	-687.74	23.73	35.16	-709.65	17.10	86.54	-860.99	113.87	1188.71	0.00	0.00	0.00	-807.88	88.57	1538.07	-809.23	194.80	1528.68	-962.76	81.65	1572.46	-968.73	191.53	1562.21	355.15	1090.85	72.87	955.13	1031.32	72.94	413.83
5.53000	-971.46	95.65	24.52	-995.95	93.04	27.73	-1163.42	127.62	33.23	-1154.00	134.23	83.75	-513.46	20.83	102.72	-533.81	32.84	99.37	-684.38	26.31	33.73	-706.02	19.81	84.97	-857.32	113.19	1187.87	0.00	0.00	0.00	-802.17	88.41	1537.65	-805.20	194.58	1528.26	-956.78	80.73	1571.80	-963.85	189.79	1561.63	355.60	1090.53	73.12	955.28	1031.04	73.12	414.64
5.54000	-970.10	95.77	25.01	-998.09	92.97	27.23	-1162.94	128.15	34.69	-1154.00	133.37	84.54	-510.29	22.47	99.93	-531.11	34.63	96.94	-682.23	28.84	32.15	-703.65	22.84	82.96	-847.53	112.30	1187.53	0.00	0.00	0.00	-796.46	88.15	1537.32	-800.35	194.14	1527.94	-951.12	80.57	1571.19	-958.66	188.64	1561.05	355.76	1090.51	73.20	955.23	1030.92	73.21	416.23
5.55000	-968.46	95.36	24.99	-995.03	92.82	27.31	-1162.84	127.83	35.88	-1153.49	133.10	85.53	-509.71	24.23	96.67	-529.58	36.29	93.34	-681.36	31.85	29.83	-701.61	24.80	81.21	-843.96	112.01	1187.16	0.00	0.00	0.00	-790.45	87.88	1536.99	-793.67	194.02	1527.52	-945.27	79.80	1570.57	-952.54	188.75	1560.22	354.89	1090.33	73.16	955.19	1030.74	73.28	416.12
5.56000	-970.37	95.34	24.72	-996.31	92.71	26.99	-1162.54	127.68	37.40	-1152.38	133.66	87.09	-507.56	26.90	93.33	-528.95	38.06	89.32	-680.91	33.82	27.64	-700.86	27.58	78.86	-836.83	112.53	1186.68	0.00	0.00	0.00	-784.17	87.48	1536.64	-786.59	193.46	1527.14	-938.96	78.32	1569.95	-946.68	188.77	1559.57	354.25	1089.84	73.16	955.55	1030.87	73.40	414.38
5.57000	-971.39	95.17	24.30	-996.47	92.67	26.37	-1161.89	128.10	39.33	-1151.42	133.97	88.76	-508.39	28.99	89.02	-528.61	39.14	84.89	-681.19	35.67	27.01	-700.21	29.50	76.77	-828.85	110.70	1185.98	0.00	0.00	0.00	-777.87	87.06	1536.32	-781.52	192.96	1526.95	-933.18	78.04	1569.35	-940.62	188.12	1558.95	354.93	1090.21	72.97	955.24	1030.69	73.34	414.94
5.58000	-970.65	94.41	24.38	-995.35	92.62	26.72	-1161.32	128.42	41.30	-1150.19	134.01	90.23	-507.28	30.98	85.31	-528.25	41.50	80.97	-681.53	37.12	25.86	-700.14	31.51	74.34	-821.72	110.21	1185.80	0.00	0.00	0.00	-771.58	86.27	1536.04	-775.92	192.19	1526.72	-927.02	76.87	1568.86	-935.04	186.97	1558.39	354.31	1090.96	72.72	955.52	1030.62	73.40	415.07
5.59000	-970.56	94.95	24.49	-997.35	92.45	25.95	-1161.04	128.26	43.10	-1148.57	135.10	92.40	-504.59	32.63	82.77	-526.84	42.73	78.33	-680.65	38.37	25.07	-698.84	33.27	72.32	-816.31	109.65	1185.78	0.00	0.00	0.00	-765.92	85.58	1535.83	-772.08	191.50	1526.55	-921.23	76.13	1568.27	-929.48	185.43	1558.01	354.58	1090.67	72.98	955.00	1030.71	73.23	414.12
5.60000	-970.87	95.26	24.22	-995.31	92.76	26.18	-1160.22	128.81	45.35	-1147.75	134.61	93.97	-503.90	33.30	78.41	-524.25	43.71	75.08	-679.02	39.28	25.34	-696.03	34.69	71.12	-808.55	109.95	1185.45	0.00	0.00	0.00	-760.06	84.75	1535.72	-765.45	190.93	1526.38	-914.76	74.55	1567.86	-923.65	183.71	1557.73	354.82	1090.41	73.02	954.78	1031.41	72.99	413.94
5.61000	-970.28	94.77	24.62	-994.61	92.38	26.20	-1159.47	129.02	47.54	-1145.99	135.71	96.48	-500.54	34.10	72.20	-520.21	46.13	70.54	-677.54	40.32	25.58	-691.89	34.75	70.96	-803.29	108.50	1185.08	0.00	0.00	0.00	-753.76	83.99	1535.79	-758.38	190.11	1526.41	-908.21	72.73	1567.66	-917.52	182.54	1557.52	354.24	1091.74	72.47	954.71	1031.11	73.11	414.27
5.62000	-970.45	95.07	24.25	-995.01	92.28	25.89	-1158.10	130.53	50.40	-1144.35	136.25	98.81	-495.96	35.05	65.32	-517.76	46.93	64.37	-676.17	40.22	25.79	-688.67	34.86	70.76	-796.31	108.13	1185.16	0.00	0.00	0.00	-746.74	83.17	1536.11	-754.33	189.19	1526.97	-901.84	71.46	1567.83	-911.42	180.94	1557.56	354.98	1090.43	73.02	955.19	1030.65	73.42	414.27
5.63000	-972.50	95.51	23.78	-996.19	92.61	25.37	-1157.71	129.86	52.63	-1142.06	137.73	101.72	-494.11	35.43	59.44	-515.79	47.00	59.18	-674.88	40.14	25.77	-686.17	34.58	70.28	-786.89	107.73	1185.69	0.00	0.00	0.00	-740.93	82.12	1536.69	-749.45	188.37	1527.63	-895.39	70.08	1568.29	-905.72	178.93	1558.14	354.39	1089.73	73.21	954.83	1030.83	73.18	414.95
5.64000	-970.39	94.93	24.30	-992.66	92.43	26.25	-1156.25	130.74	55.88	-1140.29	138.16	104.59	-490.86	35.42	55.42	-515.35	47.21	55.01	-673.96	39.64	25.77	-684.27	33.93	70.02	-782.42	107.69	1186.44	0.00	0.00	0.00	-734.27	81.15	1537.40	-739.44	187.49	1528.40	-888.84	68.64	1568.86	-899.77	177.18	1558.94	353.26	1090.44	72.81	955.49	1031.01	73.25	415.13
5.65000	-967.68	95.27	24.88	-993.19	93.22	26.05	-1154.29	131.98	59.56	-1138.32	138.20	107.42	-490.68	35.51	50.99	-513.97	47.19	51.42	-673.49	39.43	25.38	-682.75	32.88	70.03	-775.51	106.82	1187.34	0.00	0.00	0.00	-727.61	80.10	1538.31	-734.58	186.14	1529.56	-881.92	66.54	1569.67	-892.96	176.13	1560.03	354.50	1090.93	72.91	955.25	1031.20	73.13	414.55
5.66000	-969.35	95.56	24.42	-992.18	93.35	26.00	-1152.57	131.93	63.47	-1134.92	138.86	110.92	-488.62	35.36	47.46	-512.18	46.72	48.39	-672.85	38.77	25.09	-681.45	31.65	70.11	-766.52	106.17	1188.59	0.00	0.00	0.00	-721.28	79.05	1539.39	-729.24	184.94	1530.84	-875.26	64.75	1570.57	-886.49	174.49	1561.11	354.90	1090.63	73.11	954.98	1031.29	73.11	414.97
5.67000	-968.20	95.22	23.92	-993.70	92.78	25.34	-1149.64	132.94	68.06	-1130.90	139.55	114.90	-487.85	35.04	43.92	-511.88	47.20	45.49	-672.57	38.11	24.95	-680.53	31.07	69.87	-760.97	106.69	1189.83	0.00	0.00	0.00	-714.95	77.87	1540.60	-720.96	183.71	1532.20	-868.89	63.47	1571.67	-881.11	171.19	1562.64	356.46	1090.30	73.46	955.23	1031.03	73.25	414.54
5.68000	-968.34	95.16	23.71	-991.09	93.26	25.54	-1146.93	132.49	72.41	-1125.31	141.83	119.79	-487.43	36.31	41.49	-510.98	48.28	43.48	-672.31	37.73	24.86	-679.25	30.01	69.99	-754.10	106.09	1191.42	0.00	0.00	0.00	-708.39	76.57	1541.91	-715.09	182.59	1533.88	-862.18	61.49	1572.64	-873.52	171.93	1563.71	356.53	1089.18	73.88	955.11	1031.16	73.21	414.26
5.69000	-970.90	94.93	22.62	-992.00	93.20	24.99	-1142.96	133.57	77.96	-1119.71	143.56	124.54	-485.02	38.03	39.69	-510.64	49.76	41.44	-671.91	37.15	24.95	-678.13	29.23	70.15	-744.29	105.51	1193.06	0.00	0.00	0.00	-701.48	75.38	1543.26	-708.29	181.36	1535.49	-855.57	59.89	1573.71	-867.37	169.48	1565.07	356.17	1089.67	73.47	955.23	1030.92	73.35	414.53
5.70000	-966.64	94.84	23.39	-989.13	93.31	25.41	-1139.11	133.89	83.29	-1113.96	144.89	129.22	-485.25	39.06	37.14	-509.34	50.97	39.51	-671.69	37.00	24.95	-677.45	29.34	70.13	-734.29	104.84	1194.90	0.00	0.00	0.00	-694.90	74.39	1544.62	-701.72	180.29	1536.98	-848.86	58.02	1574.72	-860.46	168.21	1566.38	355.57	1090.08	73.23	954.96	1030.95	73.24	413.07
5.71000	-965.11	95.18	23.30	-988.81	93.39	25.28	-1134.35	134.61	88.94	-1107.66	146.07	133.62	-486.25	39.95	34.89	-509.01	51.57	37.61	-671.14	36.66	25.16	-676.74	29.81	69.95	-729.40	105.08	1196.24	0.00	0.00	0.00	-687.80	73.18	1545.85	-697.42	178.59	1538.58	-842.13	56.11	1575.64	-854.73	165.25	1567.55	355.80	1090.19	73.41	955.28	1031.14	73.19	412.74
5.72000	-965.21	96.27	22.88	-988.52	93.58	25.34	-1128.87	136.03	95.01	-1099.98	148.41	138.69	-484.77	40.48	33.08	-508.57	52.24	36.00	-671.01	37.22	25.14	-675.80	29.70	70.29	-723.97	103.50	1198.11	0.00	0.00	0.00	-680.73	72.05	1547.04	-689.03	177.44	1539.87	-835.60	54.63	1576.37	-848.34	163.63	1568.48	355.05	1090.78	72.92	955.46	1030.65	73.38	415.77
5.73000	-963.97	95.96	22.31	-989.69	93.47	25.01	-1122.24	138.94	102.01	-1092.29	150.50	143.56	-483.85	41.03	31.11	-507.31	52.85	34.41	-670.69	37.52	25.20	-674.85	29.81	70.36	-715.79	103.36	1199.26	0.00	0.00	0.00	-674.79	70.85	1548.01	-682.66	176.27	1541.04	-828.86	52.81	1576.91	-841.62	162.90	1569.26	354.21	1090.43	72.77	955.07	1030.57	73.38	414.91
5.74000	-961.16	96.80	22.40	-985.08	94.63	25.96	-1116.06	140.79	109.05	-1083.34	153.49	149.06	-482.56	41.73	29.94	-506.97	53.29	33.00	-670.07	37.36	25.70	-673.75	30.24	70.54	-709.51	102.10	1200.09	0.00	0.00	0.00	-668.44	69.71	1548.86	-677.89	175.37	1542.01	-822.48	51.42	1577.36	-835.27	161.69	1569.68	353.44	1089.52	73.01	955.10	1030.87	73.33	415.26
5.75000	-960.95	97.46	21.36	-983.45	95.43	26.43	-1109.51	142.13	116.29	-1074.51	155.54	154.89	-481.95	41.91	29.01	-506.68	53.43	31.85	-669.78	37.95	25.83	-673.07	31.13	70.32	-700.66	101.76	1200.69	0.00	0.00	0.00	-661.76	68.73	1549.61	-671.00	174.07	1542.70	-815.85	49.56	1577.65	-829.78	158.51	1570.32	356.65	1088.43	73.97	955.46	1030.82	73.35	416.20
5.76000	-962.30	98.21	19.81	-980.72	96.71	26.89	-1100.94	145.55	125.04	-1065.08	158.08	161.55	-482.82	41.96	27.66	-507.27	53.64	30.82	-669.66	38.50	25.93	-672.42	31.68	70.35	-694.62	99.54	1200.76	0.00	0.00	0.00	-655.21	67.72	1550.18	-664.32	173.20	1543.46	-809.30	48.15	1577.89	-824.00	156.85	1570.74	354.96	1090.13	73.04	955.18	1030.86	73.27	414.98
5.77000	-959.13	98.96	18.97	-977.89	97.71	27.60	-1091.93	148.57	133.73	-1055.20	159.37	168.05	-482.40	42.29	27.31	-506.89	53.76	30.37	-669.34	38.42	26.23	-671.50	31.52	70.58	-685.79	97.50	1201.22	0.00	0.00	0.00	-648.77	66.52	1550.77	-658.30	172.16	1544.12	-802.97	46.95	1578.08	-816.88	157.60	1570.65	354.60	1090.28	73.15	955.17	1030.77	73.33	414.08
5.78000	-954.81	99.62	18.49	-973.70	98.51	28.55	-1082.41	150.53	142.36	-1044.36	161.07	174.65	-483.71	42.27	26.40	-506.61	53.85	30.21	-669.29	38.84	26.10	-671.48	32.04	70.39	-676.30	98.22	1201.29	0.00	0.00	0.00	-641.83	65.55	1551.24	-653.00	170.99	1544.66	-796.43	45.27	1578.24	-810.88	155.82	1570.94	353.60	1090.17	72.93	955.38	1030.95	73.34	414.06
5.79000	-953.11	101.55	17.21	-968.64	100.43	29.99	-1072.27	152.93	151.02	-1033.53	161.47	180.97	-482.37	42.38	26.73	-505.90	54.08	30.27	-669.24	38.90	26.07	-671.52	32.52	70.34	-671.13	95.95	1200.63	0.00	0.00	0.00	-635.68	64.60	1551.65	-647.30	170.03	1545.19	-790.04	44.05	1578.38	-805.32	152.77	1571.29	354.10	1089.93	73.14	955.57	1031.00	73.23	415.72
5.80000	-947.86	102.75	16.65	-963.61	101.81	31.09	-1062.37	153.41	158.79	-1021.34	163.13	187.63	-482.08	42.34	26.48	-505.94	53.82	30.14	-669.13	38.70	26.17	-671.43	32.41	70.37	-665.41	95.28	1200.43	0.00	0.00	0.00	-628.86	63.62	1551.93	-641.38	169.31	1545.60	-783.66	42.94	1578.51	-798.79	151.71	1571.35	355.91	1089.45	73.49	955.12	1030.99	73.21	415.41
5.81000	-945.43	104.18	15.39	-958.18	103.81	32.55	-1051.99	155.52	166.79	-1008.94	164.06	193.97	-480.22	42.27	26.80	-505.91	54.02	29.98	-669.22	39.18	25.88	-671.31	32.21	70.49	-659.26	93.28	1200.40	0.00	0.00	0.00	-622.98	62.76	1552.19	-632.12	168.08	1545.86	-777.20	41.58	1578.61	-792.62	150.62	1571.63	354.96	1090.32	73.04	955.03	1030.91	73.27	415.94
5.82000	-939.30	106.20	14.67	-949.57	106.19	35.13	-1042.88	157.00	173.78	-996.56	163.82	199.90	-481.25	42.09	26.51	-505.31	54.11	30.04	-668.99	38.84	25.99	-671.02	31.82	70.67	-654.75	95.58	1200.10	0.00	0.00	0.00	-616.45	61.82	1552.33	-626.38	167.13	1546.12	-770.77	40.28	1578.79	-786.25	149.91	1571.95	355.04	1090.03	73.13	954.91	1031.15	73.15	415.62
5.83000	-934.88	108.66	14.71	-942.39	108.65	37.25	-1029.50	157.57	180.64	-983.56	164.97	205.65	-480.59	42.43	26.82	-506.09	53.92	29.75	-668.86	38.58	26.05	-671.30	32.63	70.35	-647.81	93.51	1200.17	0.00	0.00	0.00	-609.94	60.84	1552.37	-620.83	166.15	1546.38	-764.35	39.00	1578.99	-780.26	148.58	1572.47	354.43	1089.71	73.14	955.17	1030.91	73.27	413.76
5.84000	-926.67	112.57	16.52	-933.72	111.99	39.44	-1014.36	158.06	186.79	-970.53	165.80	210.87	-481.88	42.25	26.19	-506.20	54.03	29.79	-668.70	38.50	26.13	-670.97	32.14	70.54	-642.09	93.40	1200.69	0.00	0.00	0.00	-604.10	59.92	1552.36	-615.33	165.40	1546.53	-758.09	38.07	1579.25	-774.17	147.25	1572.80	355.58	1090.28	73.18	955.03	1030.78	73.29	415.30
5.85000	-913.57	117.96	20.01	-918.54	116.95	43.25	-1002.87	157.91	190.69	-957.69	166.06	215.26	-482.53	42.35	25.91	-506.57	54.07	29.57	-668.54	38.52	26.11	-670.94	32.44	70.43	-636.21	92.15	1201.31	0.00	0.00	0.00	-597.94	59.09	1552.34	-610.13	164.09	1546.70	-751.78	36.97	1579.52	-767.95	146.41	1573.37	355.75	1090.20	73.09	954.97	1030.91	73.25	414.88
5.86000	-897.00	124.35	24.03	-903.97	122.40	46.74	-990.24	158.47	193.94	-944.98	165.84	218.99	-482.80	42.48	25.86	-505.90	54.12	29.66	-668.57	38.40	26.20	-670.50	31.82	70.74	-630.28	90.30	1201.80	0.00	0.00	0.00	-591.65	58.18	1552.16	-603.06	163.55	1546.82	-745.64	36.02	1579.88	-762.09	145.22	1574.04	353.58	1090.46	72.76	955.76	1031.17	73.33	416.43
5.87000	-878.53	130.50	27.35	-886.98	127.68	49.92	-976.45	159.14	195.78	-931.97	165.46	221.97	-481.84	42.81	26.11	-506.37	54.35	29.51	-668.43	38.32	26.29	-670.47	31.69	70.86	-626.02	92.47	1202.04	0.00	0.00	0.00	-585.99	57.22	1552.08	-598.41	162.64	1546.94	-739.34	34.96	1580.31	-755.88	144.14	1574.66	353.74	1090.78	72.81	955.59	1031.10	73.28	415.58
5.88000	-860.72	137.04	29.89	-868.88	132.61	52.20	-962.43	159.63	196.47	-917.40	166.27	224.18	-483.36	42.59	25.47	-506.34	54.32	29.44	-668.36	38.40	26.29	-670.30	31.55	71.08	-620.06	92.24	1202.95	0.00	0.00	0.00	-579.94	56.42	1552.01	-590.39	161.78	1546.95	-733.30	34.39	1580.90	-749.88	142.75	1575.54	354.17	1090.06	72.88	955.51	1031.31	73.20	414.83
5.89000	-840.58	142.70	32.19	-849.58	137.92	54.00	-947.31	161.26	196.27	-903.21	166.57	224.55	-482.16	42.92	25.92	-506.19	54.49	29.42	-668.52	38.43	26.34	-670.32	31.76	71.09	-615.57	92.48	1203.49	0.00	0.00	0.00	-574.19	55.55	1552.02	-584.31	160.94	1547.16	-727.32	33.62	1581.50	-743.30	143.51	1576.25	356.74	1089.52	73.77	955.43	1031.15	73.18	415.40
5.90000	-820.07	148.57	33.65	-831.31	142.83	54.70	-931.76	162.43	194.78	-888.22	167.59	223.94	-482.90	42.94	25.45	-505.65	54.29	29.43	-668.77	38.83	26.24	-670.31	31.91	71.16	-610.74	91.52	1203.83	0.00	0.00	0.00	-568.02	54.94	1552.05	-579.64	160.22	1547.59	-721.51	32.97	1582.11	-737.34	142.49	1577.09	355.55	1089.82	73.36	955.47	1031.22	73.19	416.15
5.91000	-798.62	154.52	34.67	-809.82	147.62	55.28	-915.71	163.86	192.24	-872.93	168.37	222.14	-482.81	42.89	25.51	-506.24	54.46	29.19	-668.70	38.59	26.53	-669.92	31.62	71.37	-604.50	90.17	1204.25	0.00	0.00	0.00	-561.61	54.24	1552.14	-573.79	159.65	1547.57	-715.87	32.56	1582.60	-731.40	141.96	1577.69	354.76	1090.04	73.05	954.84	1030.71	73.24	415.90
5.92000	-777.86	159.84	35.03	-789.20	151.69	54.96	-899.92	165.18	188.73	-857.10	169.85	219.74	-483.55	43.18	25.17	-505.89	54.66	29.33	-668.96	39.13	26.39	-669.67	31.85	71.36	-599.41	89.81	1204.70	0.00	0.00	0.00	-557.11	53.66	1552.43	-566.84	159.23	1547.72	-710.33	32.09	1583.06	-725.26	142.19	1578.16	353.80	1090.46	72.84	954.84	1030.74	73.26	414.85
5.93000	-756.42	164.90	34.66	-768.10	156.70	54.31	-883.45	167.16	184.24	-841.43	171.13	216.37	-483.57	42.87	24.97	-506.76	54.58	29.06	-668.91	39.04	26.68	-669.66	32.55	71.32	-594.12	89.80	1205.02	0.00	0.00	0.00	-551.63	53.16	1552.71	-563.21	158.86	1548.04	-704.78	31.62	1583.46	-720.57	140.25	1578.54	354.19	1090.83	72.77	955.18	1031.38	73.12	414.57
5.94000	-728.95	169.59	36.34	-748.25	159.81	52.09	-865.84	169.98	179.14	-825.79	172.34	212.25	-482.43	42.81	25.28	-506.70	54.39	28.97	-668.82	39.66	26.76	-669.05	32.44	71.60	-588.73	89.01	1205.38	0.00	0.00	0.00	-546.16	52.59	1553.04	-558.11	158.07	1548.40	-699.37	31.28	1583.80	-714.54	140.42	1578.69	353.77	1090.42	72.71	955.42	1030.80	73.38	414.87
5.95000	-707.15	173.00	35.73	-722.88	165.01	52.07	-848.30	172.10	173.05	-809.54	173.88	207.36	-481.26	42.73	25.56	-506.30	54.49	28.97	-668.66	39.90	26.93	-668.91	32.98	71.66	-585.14	87.57	1205.49	0.00	0.00	0.00	-539.80	52.20	1553.41	-550.32	157.76	1548.63	-694.01	30.97	1584.03	-709.20	139.83	1578.94	354.46	1089.39	73.24	954.84	1030.95	73.20	414.30
5.96000	-683.28	178.65	36.16	-701.40	168.00	50.29	-830.37	174.55	166.29	-792.86	175.36	201.80	-482.44	42.65	25.10	-506.33	54.16	28.80	-668.93	41.03	26.67	-668.58	33.18	71.73	-578.74	86.28	1205.50	0.00	0.00	0.00	-534.21	51.76	1553.86	-543.86	157.13	1548.92	-688.56	30.63	1584.26	-703.96	139.10	1579.15	353.49	1090.13	72.83	955.22	1031.21	73.25	416.28
5.97000	-659.81	183.29	35.70	-676.60	172.06	49.56	-812.02	176.64	158.94	-775.75	176.88	195.69	-481.73	42.73	25.35	-505.52	54.12	29.04	-668.71	40.96	26.92	-668.61	33.80	71.64	-572.00	85.67	1205.56	0.00	0.00	0.00	-528.64	51.23	1554.25	-539.75	156.75	1549.18	-683.08	30.23	1584.41	-697.97	139.65	1579.07	354.82	1089.96	73.17	955.01	1030.78	73.24	416.82
5.98000	-636.39	187.85	33.69	-652.96	176.78	48.07	-793.22	178.19	150.92	-758.38	178.95	189.29	-481.28	42.21	25.28	-505.30	54.32	29.07	-668.38	40.64	27.24	-668.35	34.13	71.62	-566.79	84.98	1205.47	0.00	0.00	0.00	-523.26	50.90	1554.61	-534.66	156.31	1549.48	-677.52	29.77	1584.51	-692.37	139.26	1578.94	354.88	1089.70	73.37	954.74	1030.94	73.08	417.43
5.99000	-612.76	191.69	32.82	-628.92	180.36	46.61	-774.06	179.76	142.47	-740.01	181.90	182.84	-480.61	41.61	25.57	-505.33	54.22	28.99	-668.24	40.68	27.45	-668.17	34.63	71.57	-561.17	82.97	1205.28	0.00	0.00	0.00	-517.71	50.36	1554.89	-528.02	156.07	1549.68	-672.00	29.55	1584.60	-687.16	138.08	1578.95	354.18	1090.00	73.08	955.08	1030.82	73.28	414.90
6.00000	-588.36	194.13	32.05	-604.99	183.30	44.98	-754.91	180.51	133.44	-721.46	183.52	175.76	-480.56	42.31	25.62	-504.65	54.13	29.10	-668.25	41.19	27.37	-667.87	34.43	71.81	-556.05	82.92	1204.96	0.00	0.00	0.00	-512.03	49.89	1555.08	-523.10	155.28	1549.76	-666.45	29.33	1584.72	-681.66	137.54	1579.09	353.61	1089.60	73.08	955.35	1030.76	73.27	414.81
6.01000	-562.91	196.42	31.70	-581.77	185.50	43.47	-734.52	182.67	124.79	-702.97	185.26	168.40	-482.28	42.39	25.44	-505.44	54.06	28.86	-668.15	41.38	27.30	-667.62	34.36	71.99	-550.19	80.97	1204.78	0.00	0.00	0.00	-506.56	49.46	1555.13	-516.64	154.81	1549.80	-660.80	28.91	1584.75	-675.80	137.39	1579.03	354.96	1089.24	73.36	955.46	1031.11	73.27	415.38
6.02000	-538.20	197.61	31.28	-556.78	187.53	42.48	-714.09	183.49	115.55	-684.21	186.67	160.85	-482.28	42.41	25.84	-504.60	54.21	29.14	-668.23	41.52	27.33	-667.59	34.59	72.05	-545.88	80.82	1204.62	0.00	0.00	0.00	-500.33	48.85	1555.10	-511.15	154.42	1549.71	-655.10	28.60	1584.76	-669.74	138.39	1578.89	353.35	1090.05	72.86	955.29	1031.29	73.17	415.38
6.03000	-512.07	198.52	30.92	-531.99	189.01	41.40	-692.83	185.88	107.05	-665.36	187.87	153.29	-482.15	42.34	26.31	-504.31	54.34	29.46	-668.44	42.05	27.16	-667.62	35.05	72.00	-541.43	81.27	1204.45	0.00	0.00	0.00	-495.44	48.48	1555.03	-504.81	154.00	1549.58	-649.49	28.45	1584.71	-664.55	136.85	1578.85	352.94	1090.15	72.60	955.15	1031.26	73.16	414.98
6.04000	-487.96	198.49	30.42	-507.58	189.15	40.38	-671.73	187.16	98.42	-646.25	188.48	145.60	-483.56	42.22	26.33	-504.72	54.46	29.29	-668.27	41.75	27.30	-667.49	35.17	72.10	-534.82	79.99	1204.13	0.00	0.00	0.00	-490.29	47.84	1554.84	-500.15	153.76	1549.35	-643.92	28.32	1584.66	-658.87	136.41	1578.85	354.61	1089.95	72.95	955.07	1030.92	73.24	414.11
6.05000	-463.88	197.91	29.88	-482.78	189.57	39.67	-650.11	188.43	90.09	-627.19	188.76	138.09	-483.18	42.17	26.74	-504.82	54.26	29.49	-668.21	41.48	27.44	-667.16	34.73	72.32	-530.64	81.02	1204.04	0.00	0.00	0.00	-484.29	47.40	1554.58	-493.03	153.31	1548.97	-638.25	28.08	1584.63	-652.64	137.34	1578.85	356.09	1090.22	73.20	955.32	1030.90	73.37	415.40
6.06000	-439.22	196.65	30.07	-460.49	188.08	38.62	-628.41	189.73	82.26	-607.50	189.95	131.02	-482.93	42.18	27.10	-504.51	54.38	29.89	-667.97	41.18	27.62	-667.20	35.16	72.30	-525.60	79.90	1203.61	0.00	0.00	0.00	-478.74	47.00	1554.25	-487.64	152.80	1548.74	-632.49	27.62	1584.56	-646.89	136.79	1578.73	355.59	1090.70	73.01	955.04	1031.05	73.22	415.27
6.07000	-414.38	194.83	29.98	-438.09	186.89	37.18	-607.03	189.75	74.42	-587.56	190.64	124.39	-481.81	42.46	27.58	-503.44	53.93	30.43	-668.36	41.97	27.28	-667.11	35.26	72.36	-520.66	79.05	1203.36	0.00	0.00	0.00	-473.25	46.56	1553.90	-482.74	152.25	1548.53	-626.63	27.08	1584.45	-640.61	137.63	1578.59	354.53	1090.62	72.90	955.37	1031.04	73.24	415.76
6.08000	-390.56	192.52	29.78	-412.72	185.26	37.08	-585.09	190.56	67.53	-567.83	191.03	118.13	-480.36	41.74	28.07	-501.51	53.61	32.57	-668.10	41.60	27.58	-667.06	35.48	72.37	-516.03	79.77	1203.06	0.00	0.00	0.00	-467.18	46.01	1553.36	-476.20	151.58	1548.12	-621.01	26.99	1584.32	-635.15	136.30	1578.63	354.13	1089.94	73.03	955.05	1031.01	73.20	414.64
6.09000	-368.47	189.82	29.27	-391.04	183.06	35.68	-563.14	191.24	61.31	-547.81	191.47	112.20	-479.96	42.79	30.62	-501.07	52.95	33.28	-668.25	42.09	27.48	-666.61	35.15	72.72	-510.49	79.93	1202.80	0.00	0.00	0.00	-461.60	45.54	1552.90	-470.05	151.45	1547.64	-615.41	26.92	1584.17	-629.61	135.62	1578.64	354.21	1089.62	73.11	955.03	1030.94	73.28	414.41
6.10000	-345.17	187.25	29.17	-367.91	180.41	35.22	-541.22	191.87	55.70	-527.73	192.07	107.02	-477.58	43.33	30.84	-499.22	52.56	34.06	-667.97	41.62	27.91	-666.57	35.56	72.76	-505.45	80.25	1202.46	0.00	0.00	0.00	-455.26	45.13	1552.33	-464.33	151.11	1547.13	-609.72	26.66	1583.94	-623.52	136.22	1578.35	354.05	1090.03	72.97	954.99	1031.16	73.10	415.29
6.11000	-323.58	184.25	29.37	-345.74	177.44	34.94	-519.71	191.49	50.39	-507.87	191.86	102.14	-479.51	43.22	30.14	-498.05	52.14	34.53	-668.04	41.87	27.87	-666.45	35.88	72.76	-500.16	79.40	1202.07	0.00	0.00	0.00	-450.26	44.72	1551.80	-458.23	150.79	1546.58	-604.00	26.52	1583.69	-617.41	136.45	1578.10	353.95	1090.12	72.98	955.26	1031.14	73.14	415.58
6.12000	-300.38	180.89	30.57	-324.39	175.10	35.31	-498.31	191.03	45.65	-488.48	191.11	97.65	-478.91	43.33	29.59	-498.55	52.18	34.19	-668.13	42.23	27.78	-666.17	36.01	72.85	-495.07	78.59	1201.74	0.00	0.00	0.00	-444.48	44.42	1551.18	-453.37	150.56	1546.03	-598.42	26.41	1583.36	-611.34	137.03	1577.67	356.65	1090.00	73.59	955.35	1031.30	73.13	415.61
6.13000	-279.05	177.38	32.95	-302.65	171.47	37.34	-476.78	190.72	41.61	-468.85	190.46	93.71	-476.09	43.10	29.73	-498.71	52.88	33.50	-668.18	42.43	27.82	-666.00	36.04	72.99	-488.64	76.33	1200.99	0.00	0.00	0.00	-439.00	44.12	1550.59	-447.28	150.21	1545.55	-592.83	26.44	1582.98	-605.92	135.79	1577.41	356.01	1090.61	73.26	955.08	1030.84	73.29	413.78
6.14000	-257.13	172.98	37.31	-282.21	167.86	40.60	-455.35	189.79	38.02	-449.65	189.53	90.45	-479.38	43.07	28.44	-500.48	52.89	32.75	-668.10	42.44	27.89	-665.71	36.08	73.06	-483.64	76.85	1200.53	0.00	0.00	0.00	-433.22	43.84	1550.01	-441.27	149.98	1544.89	-587.09	26.25	1582.47	-599.67	136.67	1576.90	354.69	1091.17	72.85	955.03	1031.12	73.24	416.14
6.15000	-239.21	169.49	42.38	-260.78	164.31	45.39	-434.55	188.50	35.01	-431.21	188.56	87.77	-478.47	42.72	28.39	-503.25	53.17	30.73	-668.04	42.30	27.97	-665.58	36.16	73.10	-478.52	77.94	1200.07	0.00	0.00	0.00	-428.29	43.50	1549.38	-434.56	149.85	1544.24	-581.45	26.14	1581.95	-594.21	135.86	1576.46	353.21	1090.33	72.70	955.38	1030.86	73.31	414.73
6.16000	-216.26	165.42	49.33	-241.85	160.71	50.60	-414.39	187.20	32.60	-413.16	187.87	85.85	-481.49	42.21	27.55	-503.60	53.40	30.25	-667.94	42.33	28.06	-665.36	36.29	73.12	-473.16	77.39	1199.13	0.00	0.00	0.00	-422.54	43.31	1548.74	-430.53	149.56	1543.69	-576.04	26.55	1581.43	-588.26	136.13	1575.90	352.95	1089.71	72.85	954.96	1030.59	73.29	415.53
6.17000	-198.50	161.71	55.32	-223.25	157.19	55.81	-394.47	186.57	31.17	-395.92	186.50	84.19	-480.36	41.50	26.25	-503.96	53.47	30.13	-667.92	42.29	28.11	-664.85	35.75	73.45	-468.66	79.32	1198.60	0.00	0.00	0.00	-416.21	43.14	1548.05	-424.49	149.47	1542.88	-570.50	26.68	1580.84	-582.16	137.40	1575.12	353.95	1090.57	72.70	954.61	1031.28	72.96	415.60
6.18000	-180.87	158.32	61.85	-207.31	154.06	60.84	-375.65	184.84	29.85	-378.91	185.61	83.21	-479.68	41.57	26.50	-504.05	53.77	29.96	-668.15	42.69	28.02	-664.73	36.08	73.37	-462.97	78.73	1197.72	0.00	0.00	0.00	-410.88	42.91	1547.37	-418.37	149.48	1542.21	-564.94	26.87	1580.22	-576.73	136.91	1574.56	352.91	1090.20	72.57	954.60	1031.20	73.10	415.09
6.19000	-165.36	155.16	67.50	-189.67	151.51	66.20	-357.53	183.76	29.38	-362.69	184.49	82.60	-479.86	41.31	26.57	-504.26	53.74	29.98	-668.20	42.79	28.01	-664.39	35.92	73.51	-457.55	79.04	1196.98	0.00	0.00	0.00	-405.20	42.81	1546.65	-412.24	149.38	1541.45	-559.39	27.00	1579.54	-571.02	136.80	1573.89	354.92	1090.79	72.83	954.73	1031.15	73.11	414.69
6.20000	-146.85	152.98	73.74	-174.89	148.88	70.75	-340.29	182.78	29.49	-347.09	183.68	82.39	-481.14	40.94	26.38	-505.47	53.97	29.52	-668.11	42.59	28.25	-664.59	36.63	73.35	-452.03	77.92	1196.07	0.00	0.00	0.00	-399.39	42.71	1545.89	-407.20	149.24	1540.79	-553.90	27.33	1578.75	-565.05	137.91	1573.10	355.30	1090.39	73.06	955.22	1030.93	73.29	415.26
6.21000	-131.42	149.89	78.71	-159.01	146.80	75.08	-324.39	181.18	29.64	-332.29	182.69	82.47	-481.73	41.20	25.88	-505.38	53.77	29.50	-668.16	42.81	28.27	-664.28	36.52	73.52	-445.96	76.27	1194.94	0.00	0.00	0.00	-393.99	42.75	1545.14	-400.56	149.29	1540.04	-548.23	27.48	1577.95	-559.24	138.19	1572.22	354.34	1090.00	73.06	955.15	1030.98	73.29	417.41
6.22000	-116.23	147.50	82.89	-145.03	144.92	78.73	-309.44	179.79	30.24	-318.37	181.92	82.84	-481.41	40.80	26.06	-505.42	53.85	29.44	-667.87	42.26	28.62	-664.25	36.77	73.48	-440.94	76.89	1194.18	0.00	0.00	0.00	-388.17	42.68	1544.41	-395.03	149.44	1539.25	-542.67	27.94	1577.10	-553.58	138.42	1571.27	354.47	1090.01	73.16	954.75	1031.19	73.10	416.55
6.23000	-103.78	146.00	86.53	-131.93	142.18	82.39	-295.60	178.62	30.93	-305.64	180.17	82.99	-482.32	40.99	25.48	-505.24	53.81	29.28	-668.03	42.64	28.43	-664.14	36.67	73.76	-434.71	76.12	1193.29	0.00	0.00	0.00	-382.13	42.75	1543.68	-388.06	149.98	1538.43	-537.02	28.41	1576.24	-547.47	139.22	1570.27	357.37	1090.16	73.57	954.73	1031.24	73.02	416.13
6.24000	-91.74	144.23	90.35	-120.21	140.99	85.29	-282.66	178.22	31.81	-293.60	180.01	83.67	-481.93	41.15	25.53	-505.70	53.74	29.11	-668.14	42.61	28.52	-663.86	36.53	74.00	-429.67	78.05	1192.37	0.00	0.00	0.00	-376.72	43.01	1542.97	-382.20	149.98	1537.73	-531.30	28.75	1575.34	-541.64	139.49	1569.52	356.06	1091.14	72.99	955.28	1030.79	73.28	415.69
6.25000	-82.11	142.53	93.82	-109.24	139.64	88.64	-271.20	176.82	31.95	-282.87	178.92	83.87	-481.05	40.91	25.78	-506.39	53.68	28.82	-667.95	42.23	28.76	-663.69	36.44	74.24	-422.99	76.32	1191.42	0.00	0.00	0.00	-371.10	43.02	1542.25	-377.77	150.01	1536.99	-525.51	28.97	1574.44	-535.74	140.44	1568.46	355.00	1091.23	72.73	954.93	1030.89	73.24	415.50
6.26000	-71.70	141.46	97.50	-100.49	138.46	91.42	-260.60	176.09	32.14	-273.35	178.34	83.82	-483.16	40.62	25.36	-505.80	53.57	29.01	-667.77	42.20	28.95	-663.53	36.44	74.47	-416.86	78.48	1191.70	0.00	0.00	0.00	-365.13	43.41	1541.53	-372.06	150.43	1536.28	-519.75	29.44	1573.55	-529.94	141.19	1567.44	352.40	1091.08	72.17	955.20	1030.93	73.34	413.94
6.27000	-62.19	140.63	101.00	-92.04	137.15	93.94	-251.25	175.53	31.96	-264.77	177.96	83.72	-481.67	40.68	25.52	-505.53	53.51	29.02	-667.92	42.48	28.91	-663.48	36.81	74.63	-409.81	79.11	1190.83	0.00	0.00	0.00	-359.22	43.73	1540.80	-363.82	150.87	1535.47	-513.98	30.15	1572.64	-524.30	141.34	1566.66	354.18	1089.70	73.01	954.80	1030.93	73.20	415.90
6.28000	-59.10	139.69	100.43	-83.37	136.92	95.72	-243.21	175.73	31.80	-257.24	178.16	83.46	-481.03	40.97	25.70	-504.78	53.35	29.16	-668.03	42.64	28.99	-663.32	36.59	75.03	-403.89	80.06	1189.69	0.00	0.00	0.00	-353.22	44.02	1540.11	-358.35	151.25	1534.79	-508.14	30.73	1571.78	-518.37	142.06	1565.77	353.94	1090.30	72.78	954.87	1030.93	73.24	414.40
6.29000	-48.31	139.31	103.09	-77.53	136.78	95.92	-236.68	175.52	31.11	-250.87	177.78	82.69	-481.68	40.56	25.42	-505.08	53.26	29.06	-667.89	42.46	29.22	-663.34	37.11	75.21	-402.54	80.39	1188.52	0.00	0.00	0.00	-347.57	44.45	1539.44	-352.05	151.84	1534.10	-502.33	31.43	1570.98	-512.47	142.68	1564.91	355.36	1089.59	73.35	954.94	1031.04	73.19	415.40
6.30000	-45.90	139.16	100.76	-73.43	136.58	94.33	-231.46	175.86	30.19	-245.51	178.45	81.95	-481.76	40.75	25.32	-505.91	53.34	28.75	-667.82	42.38	29.51	-662.85	36.48	75.98	-396.82	81.36	1187.66	0.00	0.00	0.00	-341.78	44.99	1538.79	-347.31	152.12	1533.61	-496.44	32.13	1570.18	-506.26	143.66	1564.13	354.61	1089.65	73.21	954.62	1031.50	72.93	416.53
6.31000	-41.37	139.71	98.32	-68.75	136.98	91.99	-227.62	175.77	28.70	-241.57	177.93	80.34	-483.48	40.99	24.80	-505.46	53.08	28.86	-667.69	42.20	30.03	-662.24	35.68	76.82	-389.54	81.81	1186.96	0.00	0.00	0.00	-336.19	45.58	1538.29	-340.58	152.63	1532.97	-490.61	33.02	1569.47	-500.41	143.70	1563.41	354.57	1089.25	73.46	954.71	1031.01	73.06	414.47
6.32000	-38.63	140.57	94.83	-64.86	137.64	88.96	-225.48	176.09	28.24	-238.52	178.45	79.03	-482.46	40.52	25.08	-505.02	52.96	28.96	-667.63	42.03	30.55	-661.88	35.61	77.47	-385.95	82.88	1186.31	0.00	0.00	0.00	-329.61	46.13	1537.68	-335.16	153.55	1532.37	-484.67	33.82	1568.72	-494.11	145.02	1562.62	355.13	1090.33	73.09	955.01	1031.35	72.93	413.63
6.33000	-36.28	141.59	89.05	-62.77	138.64	84.06	-224.77	175.29	27.35	-236.52	178.01	76.95	-481.82	40.59	25.31	-505.89	52.89	28.70	-667.42	41.83	31.23	-661.64	35.70	78.14	-376.36	82.79	1185.75	0.00	0.00	0.00	-324.03	46.68	1537.11	-329.33	154.03	1531.77	-478.81	34.76	1568.01	-487.74	146.60	1561.85	355.76	1090.72	73.04	954.92	1031.19	73.11	414.77
6.34000	-35.22	142.57	82.78	-59.98	139.79	78.68	-224.10	175.25	26.76	-235.59	177.43	74.73	-481.28	40.48	25.48	-504.56	52.74	29.07	-667.50	42.06	31.72	-661.02	35.09	79.19	-371.16	82.75	1185.17	0.00	0.00	0.00	-318.27	47.43	1536.61	-323.24	154.57	1531.22	-472.82	35.59	1567.36	-481.68	147.84	1561.00	354.90	1090.77	72.92	955.18	1030.91	73.33	414.59
6.35000	-32.94	144.42	77.33	-57.93	141.05	73.92	-223.13	175.56	26.42	-234.93	176.55	72.84	-481.38	40.37	25.35	-505.07	52.51	28.86	-667.26	41.73	32.80	-660.44	34.56	80.29	-364.79	83.85	1184.72	0.00	0.00	0.00	-312.44	48.15	1536.26	-315.89	155.45	1530.73	-466.80	36.49	1566.77	-475.77	147.86	1560.52	354.34	1091.31	72.45	954.96	1030.85	73.23	415.61
6.36000	-30.66	145.70	71.42	-55.38	142.11	69.03	-221.75	175.82	26.35	-232.71	176.53	71.76	-480.35	40.53	25.58	-504.75	52.36	28.79	-666.78	40.74	34.19	-660.29	34.83	81.20	-357.06	84.59	1184.34	0.00	0.00	0.00	-306.22	49.01	1536.00	-309.94	156.43	1530.64	-460.87	37.57	1566.32	-469.47	149.00	1560.03	354.56	1090.90	72.54	955.21	1031.14	73.22	413.95
6.37000	-27.22	145.43	64.76	-52.42	141.34	63.50	-221.04	175.37	25.95	-229.26	176.60	71.38	-480.25	40.35	25.48	-505.92	52.01	28.47	-666.70	40.71	35.26	-659.30	33.59	82.97	-351.40	84.76	1184.39	0.00	0.00	0.00	-299.40	49.90	1535.97	-303.71	157.20	1530.60	-454.75	38.74	1566.14	-463.47	149.58	1560.02	352.60	1090.38	72.36	955.26	1030.92	73.30	415.63
6.38000	-24.04	144.17	58.59	-49.86	140.70	58.29	-220.13	175.31	25.97	-225.88	177.11	71.77	-483.30	40.17	24.74	-503.97	52.17	29.06	-666.22	39.98	36.83	-658.94	33.49	84.46	-346.56	85.33	1184.21	0.00	0.00	0.00	-293.65	50.73	1536.18	-299.20	158.28	1530.81	-448.66	40.18	1566.26	-456.84	151.27	1559.98	353.87	1090.63	72.82	955.07	1031.04	73.18	415.54
6.39000	-22.79	142.25	53.77	-48.91	138.35	54.07	-219.19	175.27	26.04	-223.25	177.55	71.78	-481.86	39.94	24.91	-504.14	51.77	28.96	-665.74	39.21	38.61	-658.09	32.61	86.65	-337.51	87.12	1184.60	0.00	0.00	0.00	-287.38	51.62	1536.55	-290.45	159.09	1531.07	-442.55	41.50	1566.64	-450.49	152.80	1560.30	355.46	1089.75	73.54	955.28	1031.00	73.29	414.25
6.40000	-23.15	139.90	49.58	-46.95	136.43	51.04	-218.52	175.06	25.96	-221.44	177.19	71.44	-481.99	39.61	24.74	-504.17	51.23	28.80	-665.10	38.49	40.62	-657.06	31.85	89.00	-332.01	87.22	1185.18	0.00	0.00	0.00	-281.31	52.78	1537.12	-284.51	160.48	1531.58	-436.27	42.63	1567.16	-443.90	154.61	1560.75	356.11	1090.31	73.35	955.26	1031.23	73.19	416.06
6.41000	-21.96	138.37	46.81	-45.88	134.54	48.52	-218.04	175.22	26.07	-220.29	177.20	71.51	-482.66	39.86	24.46	-504.86	51.30	28.62	-664.42	37.57	43.07	-655.92	31.15	91.63	-324.54	88.15	1186.10	0.00	0.00	0.00	-274.70	53.90	1537.89	-277.65	161.31	1532.18	-430.01	44.06	1567.92	-437.40	156.00	1561.36	356.18	1090.95	73.03	955.79	1030.92	73.44	415.50
6.42000	-20.42	137.92	45.16	-45.85	133.76	46.48	-217.83	175.23	26.15	-219.24	177.40	71.78	-481.95	39.58	24.42	-503.80	51.24	28.72	-663.69	37.15	45.52	-654.48	30.61	94.35	-320.43	88.65	1187.16	0.00	0.00	0.00	-268.23	55.24	1538.83	-271.03	162.58	1533.01	-423.77	45.60	1568.94	-431.05	157.19	1562.10	354.27	1090.48	72.76	955.55	1030.82	73.44	414.78
6.43000	-20.78	137.55	43.59	-45.73	133.79	44.96	-217.52	175.37	26.16	-218.28	177.24	71.99	-482.09	39.07	24.32	-503.50	50.95	28.79	-662.43	35.82	48.63	-652.38	29.31	97.63	-313.09	89.61	1188.57	0.00	0.00	0.00	-261.76	56.48	1540.00	-264.38	163.80	1534.02	-417.47	47.17	1570.11	-424.52	158.65	1563.19	354.03	1090.65	72.74	955.26	1031.08	73.29	416.09
6.44000	-19.36	137.03	41.94	-45.14	133.37	43.12	-217.41	175.04	26.05	-217.04	177.50	72.28	-481.72	39.13	24.23	-503.70	50.87	28.80	-660.98	34.92	51.91	-649.91	27.87	101.26	-305.83	91.63	1190.18	0.00	0.00	0.00	-255.30	57.90	1541.25	-258.15	165.43	1535.04	-410.97	48.59	1571.42	-418.21	159.65	1564.27	353.98	1091.45	72.50	955.50	1030.84	73.41	415.02
6.45000	-19.93	136.32	39.88	-43.28	133.72	42.20	-217.08	175.17	26.13	-215.89	177.13	72.36	-482.42	39.35	23.73	-503.09	50.76	29.02	-659.52	34.10	55.29	-647.55	27.07	104.79	-298.08	92.39	1191.88	0.00	0.00	0.00	-248.57	59.38	1542.59	-252.09	166.57	1536.16	-404.58	50.11	1572.82	-411.66	162.00	1565.40	355.09	1089.93	73.20	955.11	1031.19	73.14	414.73
6.46000	-19.75	135.67	37.83	-42.72	132.55	40.37	-216.79	175.24	26.15	-214.77	177.31	72.59	-481.49	39.37	23.76	-504.41	50.52	28.66	-657.85	33.58	58.64	-644.44	25.48	108.81	-293.19	93.76	1193.60	0.00	0.00	0.00	-242.63	60.83	1543.98	-244.83	167.92	1537.21	-398.03	51.18	1574.19	-405.51	162.22	1566.71	356.29	1089.92	73.56	954.66	1031.32	73.03	413.93
6.47000	-17.95	135.59	37.16	-43.00	132.38	38.74	-216.51	175.36	26.24	-213.80	177.49	72.81	-481.21	38.89	23.87	-502.74	50.24	29.27	-655.93	32.46	62.49	-641.17	24.19	112.74	-282.86	94.60	1195.40	0.00	0.00	0.00	-236.07	62.07	1545.36	-238.89	168.97	1538.54	-391.55	52.33	1575.54	-399.17	163.70	1567.84	354.12	1090.57	72.78	954.87	1031.25	73.15	415.73
6.48000	-20.29	134.55	35.76	-44.26	132.74	37.41	-216.51	175.09	26.24	-213.26	176.72	72.75	-480.10	39.16	24.00	-502.58	49.79	29.55	-653.38	30.83	66.73	-637.50	22.79	116.82	-278.53	97.34	1196.88	0.00	0.00	0.00	-230.20	63.37	1546.70	-233.86	170.45	1539.72	-385.27	53.63	1576.76	-392.98	164.97	1568.92	353.96	1090.52	73.01	955.10	1030.90	73.29	415.17
6.49000	-19.37	135.22	35.43	-43.99	132.49	36.78	-216.36	175.16	26.28	-212.78	176.46	72.71	-479.68	38.37	24.22	-501.07	49.79	30.64	-650.77	29.88	70.90	-633.06	20.79	121.27	-274.06	98.92	1199.09	0.00	0.00	0.00	-224.16	64.56	1547.90	-227.96	171.81	1541.01	-379.10	54.66	1577.91	-387.07	165.54	1570.11	356.52	1089.97	73.74	954.99	1030.80	73.24	414.16
6.50000	-18.82	134.67	34.61	-44.02	132.42	36.21	-216.26	174.49	26.17	-212.47	176.14	72.70	-480.38	38.53	23.68	-500.53	49.37	31.46	-647.53	28.45	75.54	-628.23	19.12	125.74	-265.97	99.94	1200.89	0.00	0.00	0.00	-218.22	65.79	1549.06	-221.30	172.87	1542.12	-373.16	55.90	1578.90	-381.20	166.39	1571.26	354.62	1090.53	73.17	955.21	1030.67	73.32	414.10
6.51000	-19.63	134.38	34.04	-42.66	132.31	36.26	-215.95	174.94	26.51	-212.02	176.05	72.73	-479.33	38.51	23.82	-499.37	49.19	32.33	-643.77	27.15	80.58	-622.95	17.88	130.13	-254.43	98.17	1200.95	0.00	0.00	0.00	-212.63	66.98	1550.13	-214.36	173.94	1543.29	-367.43	57.18	1579.62	-375.08	167.59	1572.08	353.23	1091.38	72.38	955.15	1031.05	73.20	414.85
6.52000	-17.65	134.75	34.35	-42.49	131.79	35.98	-215.85	174.92	26.58	-211.63	175.70	72.67	-479.94	38.06	23.45	-498.05	48.62	33.09	-639.53	25.93	85.90	-616.79	15.85	134.91	-245.44	98.60	1202.17	0.00	0.00	0.00	-206.27	67.94	1551.04	-209.13	174.93	1544.40	-361.59	58.27	1580.22	-369.22	168.65	1572.80	353.55	1090.81	72.65	954.87	1031.29	73.00	414.28
6.53000	-19.39	134.94	33.56	-42.85	132.25	35.24	-215.86	174.44	26.53	-211.44	175.14	72.40	-479.84	37.96	23.32	-494.09	47.65	35.05	-634.63	24.33	91.81	-610.31	14.14	139.71	-238.89	99.38	1202.98	0.00	0.00	0.00	-200.28	68.85	1551.88	-203.36	175.67	1545.45	-355.85	59.16	1580.67	-363.19	170.52	1573.33	356.18	1090.46	73.48	954.81	1031.24	73.06	415.61
6.54000	-20.16	134.52	32.82	-42.28	132.09	35.34	-215.74	174.55	26.61	-211.22	174.98	72.45	-478.35	37.75	23.47	-491.25	47.01	36.12	-629.62	23.31	97.76	-603.48	12.71	144.57	-234.01	100.41	1203.49	0.00	0.00	0.00	-194.59	69.78	1552.64	-197.48	176.49	1546.36	-350.37	60.40	1581.05	-357.64	170.80	1573.90	355.21	1090.85	72.98	955.27	1030.88	73.30	417.84
6.55000	-19.08	134.33	32.95	-42.14	132.18	35.35	-215.65	174.61	26.72	-211.10	174.97	72.46	-477.92	37.27	23.18	-490.87	46.81	36.26	-624.18	22.38	104.27	-596.26	11.48	149.72	-230.06	101.64	1203.78	0.00	0.00	0.00	-188.96	70.63	1553.36	-191.65	177.32	1547.27	-344.84	61.55	1581.35	-352.04	171.42	1574.43	354.96	1090.43	73.03	955.19	1030.70	73.36	415.97
6.56000	-18.88	134.67	32.78	-42.10	131.82	35.21	-215.55	174.64	26.75	-211.06	175.18	72.56	-477.36	36.91	22.81	-491.31	46.27	36.27	-618.15	21.03	111.41	-588.16	10.10	155.26	-226.28	102.98	1203.97	0.00	0.00	0.00	-183.56	71.46	1554.03	-186.29	178.03	1548.13	-339.34	62.68	1581.62	-346.16	173.00	1574.77	355.49	1090.32	73.32	955.14	1030.79	73.21	415.02
6.57000	-19.66	135.08	32.76	-41.68	132.36	35.03	-215.63	174.48	26.60	-211.10	175.06	72.40	-475.30	36.03	23.11	-490.86	45.46	36.50	-611.33	19.93	118.86	-579.72	9.09	160.97	-221.92	104.35	1204.13	0.00	0.00	0.00	-178.01	72.29	1554.59	-180.25	178.63	1548.76	-333.84	63.88	1581.89	-340.34	174.27	1575.16	355.93	1089.71	73.77	955.24	1030.62	73.28	415.40
6.58000	-19.00	135.23	32.82	-43.20	132.30	34.60	-215.59	174.57	26.51	-210.97	175.58	72.43	-473.75	35.56	22.57	-488.43	45.17	37.17	-603.91	19.14	126.45	-570.58	7.96	167.04	-216.22	105.68	1204.36	0.00	0.00	0.00	-172.76	73.18	1555.08	-171.96	179.56	1549.02	-328.34	64.99	1582.16	-334.52	175.89	1575.56	355.28	1089.96	73.39	954.91	1030.56	73.24	415.59
6.59000	-19.31	135.43	32.58	-41.55	132.45	35.03	-215.49	174.95	26.61	-210.95	175.37	72.17	-471.24	34.69	22.45	-485.60	45.20	37.95	-596.19	18.86	134.06	-560.94	7.39	173.07	-208.42	106.89	1204.76	0.00	0.00	0.00	-167.30	74.05	1555.54	-167.04	180.35	1549.71	-323.02	66.45	1582.48	-328.83	176.88	1575.87	355.39	1090.47	73.17	954.93	1030.85	73.16	414.49
6.60000	-19.23	135.19	32.58	-41.76	132.62	34.86	-215.45	174.85	26.38	-210.72	176.09	72.25	-470.08	33.65	21.49	-482.52	44.49	38.79	-587.94	19.03	141.59	-550.97	7.33	179.18	-198.67	108.12	1205.09	0.00	0.00	0.00	-161.88	74.89	1555.96	-160.39	180.95	1549.93	-317.68	67.75	1582.80	-323.23	177.88	1576.20	354.42	1091.76	72.60	954.75	1031.20	73.01	413.78
6.61000	-18.80	135.41	32.61	-42.03	132.53	34.76	-215.51	174.58	26.21	-210.47	176.69	72.30	-464.99	33.10	21.72	-478.20	43.94	39.84	-579.28	19.21	149.26	-540.83	7.57	185.28	-192.31	107.68	1205.59	0.00	0.00	0.00	-156.69	75.67	1556.32	-154.49	181.53	1550.24	-312.29	68.85	1583.10	-317.51	179.88	1576.44	355.58	1091.35	73.03	954.85	1031.07	73.04	412.86
6.62000	-17.92	135.29	32.89	-42.47	132.91	34.44	-215.51	174.62	26.15	-210.33	176.85	72.28	-462.01	32.33	20.95	-472.75	42.93	40.90	-571.44	19.43	156.64	-530.37	8.67	191.26	-187.37	109.19	1205.98	0.00	0.00	0.00	-151.59	76.46	1556.67	-148.84	182.47	1550.43	-307.15	70.38	1583.49	-311.82	181.16	1576.66	355.96	1090.20	73.44	955.01	1030.83	73.26	415.92
6.63000	-19.30	134.74	32.21	-41.97	132.78	34.63	-215.39	174.75	26.15	-210.15	176.99	72.26	-456.51	30.98	20.49	-467.05	41.44	41.96	-564.44	19.20	163.71	-519.22	9.00	197.57	-182.58	111.59	1206.48	0.00	0.00	0.00	-146.01	77.33	1556.99	-143.29	183.49	1550.60	-301.91	71.48	1583.86	-306.38	182.08	1576.99	355.27	1090.64	73.22	954.61	1031.11	73.08	414.79
6.64000	-17.44	135.24	32.98	-41.73	132.96	34.66	-215.33	174.82	26.19	-209.96	177.50	72.43	-450.62	29.87	19.77	-461.45	40.23	43.14	-553.45	20.51	170.75	-507.85	10.07	203.03	-177.36	113.53	1206.98	0.00	0.00	0.00	-141.16	78.16	1557.31	-137.77	184.16	1550.81	-296.69	72.56	1584.27	-300.54	183.91	1577.27	356.08	1090.45	73.40	955.29	1030.75	73.29	413.43
6.65000	-18.90	134.69	32.42	-43.39	132.58	34.33	-215.22	174.52	26.02	-209.86	176.81	72.13	-444.90	27.60	20.79	-453.91	38.45	44.64	-539.69	20.86	177.14	-496.58	11.74	207.43	-171.70	112.70	1207.27	0.00	0.00	0.00	-136.01	78.90	1557.61	-132.35	185.15	1550.92	-291.54	73.63	1584.71	-295.40	184.33	1577.65	354.43	1091.30	72.74	955.64	1030.98	73.27	413.27
6.66000	-20.47	134.87	31.74	-43.43	132.46	34.24	-215.05	174.84	26.24	-209.59	177.24	72.34	-435.79	24.36	23.36	-445.52	36.07	47.05	-527.58	22.30	182.14	-484.87	12.87	211.47	-167.22	113.03	1207.48	0.00	0.00	0.00	-130.33	79.50	1557.81	-127.03	185.74	1551.09	-286.44	74.71	1585.16	-289.98	185.65	1577.98	353.09	1091.81	72.34	955.52	1030.66	73.42	415.50
6.67000	-17.02	134.37	32.43	-40.92	132.04	35.03	-215.10	174.55	26.25	-209.37	177.22	72.38	-422.78	20.40	27.46	-433.22	33.13	50.77	-516.31	23.48	185.47	-473.11	14.12	215.22	-162.99	113.11	1207.77	0.00	0.00	0.00	-125.68	80.26	1558.07	-121.88	186.53	1551.19	-281.39	75.81	1585.66	-284.84	186.29	1578.31	353.78	1090.86	72.89	955.35	1030.59	73.46	414.53
6.68000	-18.40	134.33	31.88	-42.33	132.51	34.26	-214.96	174.90	26.40	-209.17	177.22	72.41	-410.13	16.30	30.87	-420.10	30.01	53.74	-504.10	24.91	187.62	-461.08	15.50	218.30	-161.84	112.37	1207.88	0.00	0.00	0.00	-120.81	80.81	1558.39	-116.88	186.89	1551.42	-276.34	76.74	1586.09	-279.63	187.28	1578.71	354.86	1090.71	72.92	955.16	1030.76	73.29	414.80
6.69000	-18.11	134.40	31.82	-42.40	132.22	34.16	-214.98	174.60	26.33	-209.21	176.66	72.19	-394.52	11.94	33.90	-406.21	26.87	55.80	-491.13	25.97	188.87	-448.47	16.92	220.19	-162.24	111.28	1207.92	0.00	0.00	0.00	-115.59	81.38	1558.68	-111.81	187.49	1551.66	-271.44	77.60	1586.54	-274.52	188.38	1579.05	354.03	1090.73	72.94	955.04	1031.00	73.17	415.76
6.70000	-20.45	134.54	31.08	-42.18	132.64	33.89	-215.00	174.37	26.35	-209.08	176.98	72.40	-378.26	7.66	36.45	-388.99	23.54	58.05	-477.96	26.97	188.82	-435.30	17.89	221.07	-162.66	110.30	1207.96	0.00	0.00	0.00	-111.17	81.91	1559.01	-106.89	187.75	1551.95	-266.47	78.28	1586.99	-269.62	188.44	1579.49	354.72	1090.59	73.13	955.24	1030.93	73.26	416.05
6.71000	-19.47	133.99	31.02	-42.03	132.51	33.86	-214.97	174.41	26.44	-208.93	177.01	72.50	-362.27	3.63	37.86	-372.71	20.32	59.03	-463.91	27.37	187.85	-422.03	18.91	220.84	-161.58	109.91	1208.12	0.00	0.00	0.00	-106.89	82.34	1559.33	-102.03	188.03	1552.28	-261.66	79.12	1587.44	-264.47	189.91	1579.81	354.80	1091.41	72.80	954.50	1031.01	73.01	417.21
6.72000	-19.55	134.06	30.45	-42.02	132.31	33.74	-215.00	174.22	26.57	-208.86	176.16	72.33	-344.84	0.44	38.48	-355.67	16.98	59.45	-449.35	27.08	186.07	-408.51	19.35	219.82	-157.49	110.57	1208.47	0.00	0.00	0.00	-101.33	82.80	1559.62	-97.20	188.35	1552.54	-257.03	79.99	1587.76	-259.65	190.34	1580.15	354.91	1091.41	72.68	954.81	1031.29	73.12	415.80
6.73000	-19.66	133.78	30.08	-41.80	132.40	33.27	-214.97	174.05	26.66	-208.38	176.64	72.66	-326.92	-2.32	38.64	-337.61	14.32	59.15	-434.39	26.27	183.18	-394.58	19.85	217.74	-148.87	112.74	1209.12	0.00	0.00	0.00	-97.25	83.03	1559.94	-92.42	188.83	1552.78	-252.50	80.49	1588.03	-254.96	190.39	1580.59	357.08	1090.74	73.44	955.00	1030.91	73.32	414.67
6.74000	-18.63	134.01	30.15	-43.59	132.14	32.62	-215.05	173.50	26.76	-208.21	176.06	72.56	-307.23	-4.95	38.49	-317.74	11.69	58.62	-419.45	25.71	179.25	-380.22	19.26	215.12	-134.19	116.90	1210.16	0.00	0.00	0.00	-92.22	83.33	1560.13	-87.77	189.10	1553.15	-247.95	81.04	1588.24	-250.44	190.56	1580.92	356.34	1090.18	73.54	955.40	1030.80	73.48	413.09
6.75000	-20.05	133.96	29.20	-41.16	132.06	33.21	-214.91	173.43	27.03	-208.02	175.78	72.67	-285.82	-8.11	38.52	-297.78	9.21	57.65	-404.02	24.42	174.48	-365.78	18.91	211.53	-125.09	119.54	1210.79	0.00	0.00	0.00	-88.02	83.62	1560.37	-83.11	189.60	1553.38	-243.49	81.57	1588.42	-245.92	191.66	1580.93	355.80	1090.20	73.40	954.71	1031.00	73.21	413.82
6.76000	-18.90	133.87	29.18	-41.70	132.43	32.58	-214.90	173.30	27.27	-208.04	174.88	72.45	-263.22	-10.64	39.55	-277.05	6.69	56.79	-388.23	23.26	168.85	-351.16	18.24	207.32	-118.47	121.00	1211.31	0.00	0.00	0.00	-82.93	83.77	1560.58	-78.51	189.62	1553.66	-239.10	81.98	1588.56	-241.31	192.54	1581.04	355.30	1091.58	72.76	955.18	1030.61	73.48	414.61
6.77000	-18.80	134.01	29.21	-40.81	132.01	32.76	-214.84	173.02	27.37	-207.86	174.72	72.55	-241.34	-13.82	39.79	-255.52	4.06	55.89	-372.03	22.28	162.26	-336.40	17.55	202.37	-112.99	122.15	1211.76	0.00	0.00	0.00	-78.85	84.07	1560.80	-73.86	189.99	1553.85	-234.73	82.36	1588.63	-236.92	192.37	1581.22	355.60	1091.44	72.95	955.34	1030.83	73.36	415.88
6.78000	-17.83	133.93	29.21	-40.67	131.83	32.66	-214.86	172.56	27.55	-207.57	174.55	72.62	-217.57	-16.26	40.28	-233.86	0.93	55.16	-355.11	20.62	155.30	-321.03	16.07	197.01	-108.50	123.01	1212.15	0.00	0.00	0.00	-74.62	84.19	1561.03	-69.35	190.04	1554.10	-230.42	82.66	1588.71	-232.41	192.81	1581.33	354.67	1091.80	72.68	954.75	1030.57	73.33	417.46
6.79000	-17.37	134.15	29.24	-42.57	131.98	31.97	-214.77	172.36	27.70	-207.39	174.39	72.68	-196.35	-18.05	39.52	-212.10	-1.63	53.95	-337.66	19.24	147.76	-305.56	15.12	190.90	-104.82	123.61	1212.47	0.00	0.00	0.00	-70.90	84.29	1561.25	-64.79	190.55	1554.23	-226.07	83.00	1588.77	-228.08	192.95	1581.54	354.58	1091.69	72.59	954.59	1030.54	73.27	416.23
6.80000	-16.95	134.47	29.68	-41.01	131.99	32.19	-214.71	171.93	27.69	-207.22	174.39	72.73	-172.49	-20.64	38.15	-189.04	-4.07	52.17	-319.98	17.91	139.80	-289.55	14.03	184.28	-101.80	123.99	1212.72	0.00	0.00	0.00	-66.53	84.47	1561.42	-60.27	190.72	1554.38	-221.80	83.43	1588.84	-223.66	193.28	1581.58	355.45	1090.93	72.98	955.32	1030.53	73.46	416.72
6.81000	-19.95	135.01	28.95	-42.04	131.96	31.76	-214.65	171.80	27.77	-206.95	174.44	72.91	-148.77	-22.75	37.47	-166.46	-6.02	50.39	-301.53	15.86	131.90	-273.44	13.42	177.18	-99.27	124.16	1212.90	0.00	0.00	0.00	-61.56	84.59	1561.52	-55.92	190.39	1554.55	-217.46	83.51	1588.86	-219.37	193.08	1581.67	353.93	1091.36	72.70	955.00	1030.91	73.28	415.76
6.82000	-18.74	134.59	29.56	-41.89	131.57	31.77	-214.66	171.73	27.95	-206.83	173.68	72.62	-126.54	-24.71	36.66	-144.50	-8.29	48.62	-282.85	13.77	123.88	-256.90	12.08	170.06	-97.08	124.15	1213.00	0.00	0.00	0.00	-57.16	84.69	1561.59	-51.51	190.49	1554.69	-213.21	83.74	1588.90	-214.71	193.74	1581.67	354.98	1092.13	72.57	955.17	1030.75	73.38	415.84
6.83000	-18.56	134.95	30.03	-41.07	131.12	32.09	-214.55	171.64	28.03	-206.55	173.50	72.67	-104.62	-26.01	35.38	-121.57	-9.98	47.21	-264.21	12.11	115.55	-239.98	10.20	163.10	-95.06	124.00	1213.03	0.00	0.00	0.00	-53.04	84.78	1561.58	-47.28	190.38	1554.69	-208.83	83.87	1588.93	-210.22	193.89	1581.67	355.20	1092.07	72.62	955.28	1030.88	73.32	415.76
6.84000	-17.41	135.15	31.09	-40.67	131.36	32.31	-214.53	171.24	28.05	-206.29	173.29	72.64	-81.50	-27.39	34.70	-99.19	-11.48	45.73	-245.17	10.04	107.48	-222.68	8.20	156.15	-93.06	123.72	1212.98	0.00	0.00	0.00	-48.92	84.85	1561.54	-42.87	190.63	1554.69	-204.54	84.20	1588.91	-205.76	194.12	1581.72	355.99	1092.02	72.85	954.68	1031.05	73.02	416.26
6.85000	-18.34	135.66	31.70	-41.60	131.45	31.95	-214.40	171.54	28.34	-205.96	173.37	72.74	-58.65	-27.98	33.97	-78.41	-12.23	44.01	-225.87	8.08	99.52	-205.16	5.94	149.32	-90.90	123.35	1212.86	0.00	0.00	0.00	-44.28	84.80	1561.42	-38.52	190.69	1554.62	-200.13	84.01	1588.81	-201.27	194.15	1581.67	354.96	1090.83	73.03	954.70	1030.89	73.19	414.33
6.86000	-19.69	136.44	31.96	-40.41	131.28	32.36	-214.52	170.92	28.29	-205.64	173.27	72.80	-36.07	-28.66	33.49	-55.53	-12.82	43.08	-206.14	5.26	92.25	-187.66	3.73	142.56	-88.44	122.90	1212.65	0.00	0.00	0.00	-40.32	84.90	1561.29	-34.16	190.78	1554.44	-195.77	84.00	1588.75	-196.96	194.25	1581.56	354.50	1091.93	72.55	955.11	1030.86	73.35	415.20
6.87000	-19.94	137.42	33.21	-40.79	130.86	32.51	-214.48	170.91	28.58	-205.56	172.31	72.56	-14.12	-28.79	33.29	-33.07	-13.14	42.45	-186.42	2.28	85.22	-170.20	1.66	135.98	-85.50	122.42	1212.37	0.00	0.00	0.00	-35.83	84.94	1561.09	-29.91	190.68	1554.31	-191.43	83.99	1588.65	-192.61	194.03	1581.55	355.70	1091.13	73.09	955.25	1030.69	73.43	417.13
6.88000	-15.80	132.66	30.93	-40.97	130.07	32.93	-214.42	170.65	28.67	-205.24	172.18	72.70	9.08	-27.93	33.99	-11.44	-12.86	42.29	-166.44	-1.01	78.71	-152.66	-0.29	129.61	-81.93	121.91	1211.99	0.00	0.00	0.00	-31.66	84.88	1560.89	-25.68	190.46	1554.11	-187.02	83.73	1588.51	-188.27	194.07	1581.38	355.19	1091.09	72.79	955.24	1030.95	73.21	417.05
6.89000	-15.53	132.55	31.06	-39.60	129.55	33.63	-214.42	170.26	28.80	-205.02	171.77	72.73	30.44	-27.88	34.68	9.91	-12.72	42.43	-146.57	-4.05	72.50	-135.14	-2.25	123.71	-77.57	121.42	1211.54	0.00	0.00	0.00	-26.90	84.76	1560.64	-21.42	190.42	1553.87	-182.78	83.81	1588.36	-183.99	193.98	1581.29	355.72	1092.32	72.66	955.10	1030.94	73.25	414.68
6.90000	-17.13	132.32	30.40	-40.41	128.65	36.32	-214.41	170.14	29.06	-204.88	171.04	72.58	53.80	-27.07	36.57	30.35	-12.09	42.91	-127.00	-6.28	66.28	-117.64	-4.55	118.29	-72.25	120.97	1210.99	0.00	0.00	0.00	-22.86	84.78	1560.38	-17.17	190.38	1553.58	-178.51	83.51	1588.19	-179.87	193.33	1581.13	355.15	1091.58	72.81	954.97	1030.81	73.26	415.68
6.91000	-15.87	132.56	30.58	-36.53	128.19	37.20	-214.40	169.83	29.12	-204.67	170.90	72.64	73.34	-26.00	37.69	52.18	-11.73	44.01	-107.39	-8.60	60.79	-100.13	-6.59	113.17	-65.81	120.58	1210.36	0.00	0.00	0.00	-18.19	84.47	1560.08	-12.81	190.65	1553.29	-174.19	83.30	1587.99	-175.78	192.92	1580.94	354.30	1091.27	72.66	955.08	1030.95	73.20	415.30
6.92000	-9.18	129.41	38.12	-40.62	128.77	35.54	-214.37	169.97	29.37	-204.50	170.75	72.82	95.86	-25.57	40.27	73.10	-11.49	45.13	-87.85	-10.60	55.66	-82.42	-8.96	108.65	-58.10	120.29	1209.63	0.00	0.00	0.00	-13.96	84.26	1559.79	-8.65	190.49	1553.03	-169.94	82.93	1587.75	-171.51	193.14	1580.65	355.34	1090.98	72.95	955.13	1031.11	73.21	414.54
6.93000	-2.76	130.07	39.78	-37.93	129.21	35.73	-214.32	169.70	29.43	-204.40	170.35	72.81	116.89	-24.80	42.34	93.61	-11.06	46.64	-68.15	-12.33	51.14	-64.50	-11.42	104.67	-48.95	120.11	1208.81	0.00	0.00	0.00	-10.07	84.17	1559.52	-4.40	190.14	1552.77	-165.67	82.59	1587.48	-167.18	192.90	1580.43	355.15	1090.57	73.08	954.98	1030.99	73.26	414.53
6.94000	-13.46	131.68	35.28	-33.98	129.92	36.58	-214.47	169.06	29.32	-204.01	170.59	73.00	136.47	-23.72	44.40	113.13	-10.38	47.98	-48.68	-13.94	47.29	-46.80	-13.74	101.08	-43.99	120.05	1208.38	0.00	0.00	0.00	-5.89	83.87	1559.10	-0.16	189.75	1552.46	-161.42	82.19	1587.20	-163.08	192.21	1580.25	354.41	1091.15	72.73	955.01	1030.44	73.43	416.99
6.95000	-3.75	132.67	37.26	-32.36	130.60	36.24	-214.30	169.35	29.64	-204.02	169.76	72.80	155.83	-23.39	46.79	132.29	-9.87	49.57	-29.46	-15.28	43.96	-29.35	-15.47	97.81	-36.79	120.07	1207.76	0.00	0.00	0.00	-1.53	83.50	1558.78	4.01	189.47	1552.08	-157.18	81.80	1586.93	-158.87	191.73	1579.97	352.78	1091.61	72.28	954.80	1030.56	73.30	414.96
6.96000	-17.11	133.40	32.74	-36.01	131.19	35.30	-214.28	169.25	29.83	-203.90	169.85	72.93	173.90	-22.21	49.12	150.68	-9.26	51.48	-10.70	-16.65	41.43	-12.37	-16.61	95.00	-32.58	120.36	1207.43	0.00	0.00	0.00	2.70	83.11	1558.39	8.21	189.33	1551.71	-152.87	81.32	1586.62	-154.59	191.38	1579.71	353.44	1090.46	72.91	954.35	1030.75	73.20	415.39
6.97000	-7.14	134.98	35.57	-41.25	130.16	32.28	-214.24	169.27	29.90	-203.88	169.24	72.80	190.68	-21.47	51.41	168.67	-8.84	53.55	7.65	-17.86	39.54	4.31	-18.16	93.02	-30.20	120.72	1207.28	0.00	0.00	0.00	8.11	82.80	1557.96	12.40	188.98	1551.34	-148.54	80.74	1586.31	-150.19	191.72	1579.35	353.35	1091.72	72.42	955.00	1030.53	73.42	417.95
6.98000	-10.27	136.13	34.30	-40.05	130.42	32.34	-214.14	169.76	30.26	-203.58	169.83	73.17	209.40	-20.18	54.83	186.18	-7.63	56.30	25.39	-18.60	38.04	20.32	-19.18	91.40	-28.50	120.97	1207.19	0.00	0.00	0.00	11.43	82.56	1557.64	16.48	188.40	1551.04	-144.23	80.30	1586.00	-146.08	190.78	1578.99	354.35	1091.70	72.63	954.73	1030.41	73.37	416.34
6.99000	-12.49	137.22	31.79	-40.32	130.40	32.22	-214.12	169.38	30.10	-203.49	169.70	73.22	225.52	-18.97	58.54	202.43	-6.89	59.38	42.46	-19.38	37.03	35.83	-20.34	90.37	-26.32	120.92	1207.04	0.00	0.00	0.00	16.12	82.24	1557.25	20.61	188.17	1550.63	-139.90	79.85	1585.64	-141.92	190.12	1578.72	355.34	1090.35	73.31	955.04	1030.37	73.40	415.61
7.00000	-11.66	136.25	31.10	-38.63	130.57	32.67	-214.26	168.85	30.02	-203.36	169.66	73.31	242.24	-17.69	63.36	218.56	-5.94	63.55	58.98	-19.76	36.33	50.74	-21.54	89.81	-22.49	120.38	1206.71	0.00	0.00	0.00	20.43	81.73	1556.84	24.79	187.93	1550.20	-135.50	78.99	1585.22	-137.69	189.46	1578.31	353.71	1090.34	73.02	954.81	1030.68	73.25	415.79
7.01000	-14.66	136.19	30.06	-41.12	130.95	31.81	-214.27	168.92	30.05	-203.35	169.47	73.31	256.73	-15.67	68.58	233.40	-4.88	67.93	74.89	-20.62	36.26	64.94	-22.73	89.62	-15.87	119.15	1206.07	0.00	0.00	0.00	24.81	81.26	1556.45	28.91	187.41	1549.84	-131.14	78.31	1584.79	-133.26	189.63	1577.78	353.76	1090.02	73.12	955.01	1030.93	73.16	413.10
7.02000	-12.83	135.91	30.31	-39.86	130.52	32.36	-214.30	169.02	30.06	-203.28	169.17	73.21	270.30	-13.72	74.02	247.85	-3.44	72.97	89.80	-21.31	36.44	78.28	-23.59	89.58	-9.67	118.14	1205.49	0.00	0.00	0.00	28.88	80.66	1556.03	33.00	186.67	1549.43	-126.72	77.43	1584.29	-129.07	188.92	1577.33	354.46	1090.10	73.28	954.95	1030.69	73.25	414.37
7.03000	-16.17	134.86	29.13	-42.18	130.80	31.57	-214.19	169.00	30.02	-203.18	169.25	73.27	283.85	-12.03	79.13	261.06	-2.00	77.61	103.77	-22.63	37.15	90.93	-25.04	90.02	-5.26	116.88	1205.01	0.00	0.00	0.00	33.49	80.16	1555.63	37.19	186.51	1549.01	-122.29	76.56	1583.76	-125.03	187.64	1576.85	355.18	1090.20	73.55	954.99	1030.82	73.22	416.21
7.04000	-15.11	134.17	29.16	-41.90	130.58	31.71	-214.14	169.18	30.13	-203.08	169.42	73.41	295.64	-10.18	83.96	273.02	-0.36	81.83	116.61	-23.98	37.98	102.74	-26.44	90.58	-0.59	115.98	1204.52	0.00	0.00	0.00	38.15	79.57	1555.16	41.40	186.09	1548.60	-117.86	75.60	1583.20	-120.98	187.00	1576.32	355.35	1091.41	72.99	954.83	1030.84	73.19	416.17
7.05000	-16.15	134.39	28.88	-40.01	131.03	32.12	-214.11	169.65	30.35	-202.83	169.72	73.60	306.33	-8.16	87.71	283.49	0.81	85.15	128.51	-25.04	38.81	113.61	-27.52	91.10	3.64	114.76	1203.94	0.00	0.00	0.00	42.69	78.82	1554.72	45.57	185.42	1548.18	-113.46	74.77	1582.62	-116.88	186.05	1575.74	353.11	1092.06	72.47	954.93	1030.87	73.26	415.44
7.06000	-16.04	134.21	28.88	-39.15	130.94	32.34	-214.23	169.28	30.19	-202.66	170.18	73.88	316.46	-6.36	91.12	294.98	1.93	88.75	139.23	-25.99	39.58	123.51	-28.52	91.61	7.52	113.26	1203.30	0.00	0.00	0.00	46.49	78.09	1554.24	49.83	184.91	1547.70	-109.04	73.68	1582.00	-112.81	184.24	1575.26	353.65	1091.96	72.45	955.00	1030.99	73.23	414.00
7.07000	-16.59	134.71	28.77	-38.07	131.00	32.70	-214.14	169.39	30.24	-202.61	169.87	73.78	326.80	-5.54	94.04	300.63	0.93	89.25	148.79	-26.78	40.12	132.50	-29.98	92.27	11.13	111.56	1202.61	0.00	0.00	0.00	50.87	77.46	1553.75	54.12	184.00	1547.28	-104.61	72.81	1581.37	-108.57	183.70	1574.65	353.72	1091.18	72.82	954.49	1030.96	73.11	415.44
7.08000	-16.18	133.92	28.71	-41.91	131.05	31.54	-214.18	169.39	30.40	-202.48	169.64	73.78	333.96	-5.19	95.90	308.17	0.98	91.04	157.29	-27.63	40.44	140.38	-31.16	92.61	14.55	109.70	1201.88	0.00	0.00	0.00	55.95	76.69	1553.16	58.46	183.59	1546.72	-100.08	71.62	1580.71	-104.38	182.72	1574.01	354.74	1090.79	73.09	954.61	1030.72	73.14	416.98
7.09000	-17.85	133.94	28.40	-39.37	131.03	32.26	-214.20	169.02	30.29	-202.37	169.72	73.85	340.52	-4.82	97.20	314.93	0.75	92.32	164.59	-28.85	40.60	147.18	-32.16	92.59	17.88	107.75	1201.12	0.00	0.00	0.00	60.45	75.80	1552.62	62.82	182.42	1546.29	-95.52	70.22	1580.03	-100.06	181.74	1573.33	354.24	1090.52	73.05	955.10	1030.86	73.29	415.90
7.10000	-16.20	134.10	28.74	-39.44	131.04	32.38	-214.19	168.99	30.36	-202.27	169.60	73.92	346.32	-4.76	98.09	320.68	0.53	92.91	170.77	-30.17	40.45	153.02	-33.45	92.46	21.18	105.77	1200.37	0.00	0.00	0.00	64.79	74.92	1552.08	67.06	181.39	1545.79	-90.97	68.99	1579.36	-95.79	180.48	1572.79	354.97	1091.44	72.92	954.99	1030.79	73.25	416.21
7.11000	-17.18	134.32	28.54	-41.00	130.67	31.99	-214.33	168.30	30.13	-202.05	169.81	74.07	351.00	-5.86	98.40	325.26	-0.05	92.99	175.61	-31.27	39.84	157.71	-34.91	92.06	24.56	103.81	1199.61	0.00	0.00	0.00	69.35	73.96	1551.55	71.44	180.73	1545.24	-86.39	67.61	1578.71	-91.52	178.89	1572.23	354.49	1091.59	72.96	954.74	1030.93	73.09	414.82
7.12000	-17.25	134.14	28.44	-41.65	131.11	31.52	-214.19	169.10	30.49	-202.00	169.56	74.10	354.21	-6.49	97.55	328.93	-0.82	92.53	179.28	-32.62	39.02	161.43	-36.09	91.22	28.09	101.94	1198.88	0.00	0.00	0.00	73.33	73.02	1551.02	75.67	179.56	1544.80	-81.91	66.42	1578.06	-87.14	177.89	1571.65	354.35	1091.63	72.71	955.01	1030.68	73.35	415.73
7.13000	-18.09	134.82	28.43	-40.29	131.22	31.82	-214.23	168.96	30.49	-201.84	169.58	74.15	356.17	-7.09	95.89	331.64	-1.90	90.80	181.96	-34.14	37.96	164.20	-37.70	90.29	31.86	100.21	1198.19	0.00	0.00	0.00	77.92	71.83	1550.46	80.03	178.57	1544.33	-77.38	65.03	1577.39	-82.82	176.40	1570.93	356.06	1090.89	73.32	955.33	1030.83	73.29	415.66
7.14000	-16.45	133.94	28.59	-41.65	131.35	31.32	-214.20	168.75	30.43	-201.76	169.66	74.40	358.38	-8.69	93.56	333.54	-3.43	88.59	183.43	-35.59	36.65	166.15	-39.37	89.19	35.94	98.68	1197.54	0.00	0.00	0.00	82.74	70.71	1549.92	84.50	177.64	1543.86	-72.87	63.57	1576.73	-78.35	175.19	1570.32	354.35	1090.92	72.93	955.79	1030.24	73.66	415.29
7.15000	-16.19	134.26	28.95	-41.00	131.72	31.43	-214.09	169.11	30.67	-201.63	169.91	74.59	360.25	-11.59	90.23	334.83	-5.12	85.38	183.73	-36.37	35.41	167.25	-40.33	87.76	40.43	97.42	1196.96	0.00	0.00	0.00	87.17	69.64	1549.43	87.65	176.66	1543.84	-68.37	62.17	1576.12	-73.92	173.35	1569.81	354.37	1090.78	73.04	955.12	1030.29	73.54	415.81
7.16000	-16.76	134.35	28.74	-40.48	131.66	31.46	-214.15	169.21	30.76	-201.28	171.31	75.30	360.81	-14.57	86.44	339.07	-6.20	83.68	183.57	-36.62	33.95	167.65	-41.14	86.16	45.42	96.48	1196.46	0.00	0.00	0.00	91.39	68.32	1548.95	93.03	174.99	1543.18	-63.81	60.54	1575.48	-69.52	172.05	1569.22	354.19	1090.84	72.94	954.51	1030.50	73.23	414.46
7.17000	-18.59	134.62	28.29	-39.54	131.87	31.64	-214.03	169.48	30.94	-201.11	171.42	75.58	362.25	-17.38	82.95	340.46	-8.59	80.52	183.49	-36.67	32.68	168.04	-41.33	84.54	50.97	95.92	1196.05	0.00	0.00	0.00	96.62	66.94	1548.47	96.18	174.04	1543.05	-59.26	58.99	1574.88	-65.04	170.42	1568.74	354.86	1091.11	73.08	954.39	1030.64	73.22	415.87
7.18000	-16.48	134.48	28.70	-40.15	132.23	31.42	-213.91	169.64	31.21	-200.86	172.05	76.25	362.14	-20.19	79.00	340.10	-11.16	76.92	183.90	-36.85	31.96	169.07	-41.16	83.19	57.19	95.80	1195.75	0.00	0.00	0.00	101.21	65.57	1548.06	101.78	172.11	1542.49	-54.66	57.30	1574.34	-60.79	168.33	1568.35	354.52	1091.39	72.83	954.39	1030.39	73.29	414.94
7.19000	-18.22	134.84	28.48	-39.87	132.33	31.47	-213.71	170.16	31.78	-200.73	172.43	76.90	364.62	-23.42	75.77	341.32	-13.36	73.71	184.54	-36.91	31.40	170.73	-41.11	82.24	64.15	96.18	1195.57	0.00	0.00	0.00	105.42	64.08	1547.79	104.74	171.29	1542.56	-50.01	55.53	1573.88	-56.32	166.56	1567.99	354.73	1091.72	72.86	954.97	1030.57	73.30	415.49
7.20000	-19.13	134.45	28.12	-40.99	132.84	30.82	-213.67	170.15	32.16	-200.63	172.47	77.62	366.16	-25.27	71.42	342.67	-14.94	70.17	185.16	-36.77	30.91	172.54	-40.87	81.35	71.93	97.12	1195.53	0.00	0.00	0.00	110.03	62.62	1547.59	109.04	169.70	1542.68	-45.33	53.62	1573.53	-51.82	165.18	1567.72	354.61	1089.88	73.37	954.82	1030.38	73.35	415.15
7.21000	-17.77	135.13	28.92	-40.59	132.91	31.20	-213.47	170.27	32.86	-200.46	172.89	78.65	367.34	-26.35	66.62	344.33	-15.94	66.33	185.89	-37.10	30.53	174.39	-41.23	80.62	80.63	98.67	1195.64	0.00	0.00	0.00	115.19	61.04	1547.45	114.22	168.42	1542.59	-40.72	52.07	1573.33	-47.24	163.71	1567.45	355.18	1090.09	73.41	955.09	1030.50	73.38	415.84
7.22000	-17.75	135.09	28.58	-39.44	133.46	31.24	-213.13	170.80	33.98	-200.35	173.31	79.96	369.47	-25.79	62.76	345.61	-15.63	62.76	186.85	-37.44	30.22	176.21	-41.90	80.12	85.22	99.62	1195.73	0.00	0.00	0.00	119.71	59.48	1547.55	117.64	166.81	1542.77	-36.00	50.15	1573.28	-42.88	161.43	1567.51	352.06	1091.35	72.50	954.69	1030.63	73.26	414.52
7.23000	-17.64	135.55	28.95	-40.67	133.63	30.78	-212.81	170.57	34.93	-200.02	173.52	81.33	371.54	-25.07	58.91	347.54	-14.61	59.68	187.70	-37.75	29.90	177.85	-42.37	79.63	92.12	99.97	1195.55	0.00	0.00	0.00	124.21	58.06	1547.82	122.59	165.45	1543.15	-31.17	48.20	1573.40	-38.26	159.80	1567.74	352.86	1091.73	72.62	954.50	1030.82	73.08	416.36
7.24000	-17.16	135.35	29.09	-40.11	133.97	30.81	-212.39	171.11	36.48	-199.59	174.20	83.09	372.53	-23.70	54.80	348.06	-13.43	56.16	188.47	-38.20	29.77	179.50	-42.95	79.36	99.00	100.33	1195.36	0.00	0.00	0.00	129.04	56.38	1548.18	126.55	163.62	1543.63	-26.38	46.25	1573.69	-33.76	157.23	1568.19	354.56	1090.44	73.37	954.76	1030.78	73.11	415.28
7.25000	-19.10	135.41	28.66	-40.33	133.85	30.71	-211.79	171.82	38.31	-198.97	174.61	85.01	373.14	-22.67	50.59	348.75	-12.51	52.39	189.34	-38.41	29.38	181.07	-43.45	79.01	105.86	100.68	1195.18	0.00	0.00	0.00	134.14	54.66	1548.61	130.88	162.04	1544.15	-21.57	44.10	1574.10	-28.99	155.42	1568.65	353.05	1090.61	72.79	955.27	1030.32	73.40	414.84
7.26000	-17.73	136.16	29.18	-39.49	134.45	30.74	-211.36	171.98	39.91	-198.32	175.27	87.04	373.64	-22.27	46.39	350.46	-12.06	49.00	189.91	-38.70	29.01	182.62	-44.33	78.94	112.70	101.04	1195.00	0.00	0.00	0.00	138.70	53.05	1549.14	135.85	160.45	1544.84	-16.75	42.08	1574.62	-24.44	153.98	1569.35	353.05	1091.28	72.36	955.12	1030.39	73.36	414.55
7.27000	-18.54	135.65	28.79	-38.98	134.55	30.92	-210.83	172.04	41.72	-197.33	176.45	89.58	375.18	-21.46	43.33	351.19	-11.35	46.23	190.40	-39.12	28.84	183.88	-44.75	78.72	119.51	101.39	1194.83	0.00	0.00	0.00	143.79	51.33	1549.65	140.50	158.72	1545.47	-11.92	40.13	1575.22	-19.95	151.67	1570.06	352.96	1091.56	72.44	954.90	1030.38	73.35	414.92
7.28000	-18.64	135.65	28.94	-39.69	134.86	30.56	-210.07	172.93	44.03	-196.41	176.63	91.75	375.18	-20.68	41.19	351.53	-10.83	44.41	190.76	-39.70	28.92	184.97	-44.90	78.52	126.31	101.75	1194.65	0.00	0.00	0.00	148.96	49.64	1550.27	144.44	157.18	1546.29	-7.09	38.00	1575.85	-15.33	149.09	1570.84	352.41	1091.70	72.33	954.93	1030.70	73.30	414.78
7.29000	-19.56	136.04	28.73	-39.08	134.82	30.77	-209.27	173.52	46.39	-194.98	177.35	94.25	375.52	-19.75	38.93	351.88	-10.22	42.56	191.04	-39.53	28.80	185.89	-45.11	78.52	133.08	102.11	1194.47	0.00	0.00	0.00	153.48	47.94	1551.03	149.09	155.38	1546.98	-2.28	35.96	1576.60	-10.63	147.19	1571.68	352.81	1091.09	72.61	955.07	1030.64	73.30	414.86
7.30000	-17.54	136.00	29.30	-38.70	134.97	30.79	-208.32	174.25	48.88	-193.41	177.82	96.78	376.48	-19.51	37.71	351.79	-9.59	41.04	191.25	-39.47	28.79	186.71	-45.09	78.54	139.84	102.47	1194.30	0.00	0.00	0.00	158.62	46.28	1551.80	154.03	153.77	1547.93	2.55	33.91	1577.42	-6.06	145.09	1572.54	355.91	1090.87	73.26	954.82	1030.77	73.21	416.11
7.31000	-18.43	136.26	28.94	-38.89	135.04	30.61	-207.42	174.43	51.29	-191.89	177.93	99.25	376.44	-18.66	36.60	352.82	-9.08	40.23	191.45	-39.45	28.88	187.30	-44.81	78.56	146.57	102.83	1194.13	0.00	0.00	0.00	163.71	44.58	1552.68	158.56	152.13	1548.79	7.35	31.88	1578.27	-1.56	143.12	1573.46	354.14	1090.07	73.16	955.35	1030.55	73.34	416.15
7.32000	-19.77	136.06	28.54	-39.01	134.76	30.66	-206.24	175.19	54.13	-189.95	178.73	101.98	377.01	-18.38	35.68	353.58	-8.78	39.44	191.71	-39.34	28.96	187.82	-44.87	78.76	153.28	103.19	1193.95	0.00	0.00	0.00	168.20	42.89	1553.57	162.94	150.32	1549.68	12.19	29.71	1579.04	2.75	140.55	1574.28	353.30	1091.90	72.54	955.02	1030.83	73.24	415.90
7.33000	-17.20	136.40	29.32	-39.30	134.86	30.49	-205.12	175.17	56.72	-187.95	178.75	104.62	376.55	-18.45	34.64	353.09	-8.51	38.59	191.91	-39.46	29.17	188.48	-45.55	79.21	159.98	103.55	1193.78	0.00	0.00	0.00	172.57	41.29	1554.47	167.19	148.55	1550.57	16.96	27.48	1579.75	7.09	138.33	1574.93	352.25	1092.00	72.19	955.12	1030.86	73.21	417.19
7.34000	-18.16	136.71	29.00	-38.75	135.14	30.35	-203.77	175.53	59.62	-185.82	179.11	107.48	376.90	-18.30	33.70	353.13	-8.44	37.61	192.14	-39.37	29.36	188.94	-44.87	79.07	166.65	103.91	1193.61	0.00	0.00	0.00	177.37	39.65	1555.34	170.89	147.00	1551.46	21.65	25.19	1580.37	11.44	136.51	1575.56	353.74	1090.76	72.92	954.81	1030.65	73.19	416.46
7.35000	-16.93	136.83	29.38	-38.00	135.06	30.48	-202.20	176.33	62.73	-183.61	179.12	110.30	377.80	-18.08	32.93	353.35	-8.34	36.80	192.43	-39.15	29.65	189.51	-44.62	79.18	173.30	104.27	1193.45	0.00	0.00	0.00	182.26	37.83	1556.20	176.11	145.24	1552.31	26.36	23.15	1580.93	15.76	134.40	1576.04	353.64	1090.41	73.04	955.13	1030.32	73.31	415.29
7.36000	-17.61	136.41	29.18	-37.62	135.08	30.43	-200.45	176.61	65.76	-181.03	179.98	113.57	377.89	-17.60	32.15	353.76	-7.88	36.28	192.74	-38.36	29.79	190.03	-43.58	78.99	179.93	104.63	1193.28	0.00	0.00	0.00	186.55	35.98	1557.01	180.12	143.45	1553.09	30.99	20.98	1581.36	20.00	131.84	1576.56	357.09	1090.21	73.90	954.62	1030.68	73.16	414.04
7.37000	-18.07	136.14	28.74	-38.20	135.53	29.90	-198.62	177.21	69.14	-178.25	180.44	116.83	378.61	-17.95	31.69	354.31	-7.49	35.82	192.96	-37.70	30.03	190.56	-43.13	79.12	186.54	104.99	1193.12	0.00	0.00	0.00	191.04	34.40	1557.80	184.56	141.60	1553.87	35.65	18.78	1581.75	24.19	129.63	1576.81	354.99	1089.78	73.49	954.83	1030.60	73.25	415.17
7.38000	-19.03	136.56	28.56	-38.61	135.38	29.54	-196.43	177.83	72.60	-175.20	180.69	119.85	378.86	-17.28	31.27	354.80	-7.53	35.53	193.23	-37.42	30.33	190.99	-42.65	79.20	193.12	105.35	1192.95	0.00	0.00	0.00	195.86	32.72	1558.50	189.60	139.71	1554.48	40.20	16.57	1582.06	28.41	127.87	1577.07	354.60	1089.79	73.34	954.89	1030.88	73.15	414.82
7.39000	-18.85	136.50	28.32	-37.07	135.31	30.05	-194.18	178.16	76.07	-171.97	181.22	123.09	377.90	-17.43	30.47	354.88	-7.26	35.19	193.43	-37.32	30.64	191.22	-41.89	79.03	199.69	105.72	1192.79	0.00	0.00	0.00	200.36	30.95	1559.11	193.21	137.71	1555.07	44.77	14.24	1582.32	32.62	124.95	1577.26	355.78	1090.65	73.23	955.12	1030.84	73.17	415.77
7.40000	-17.93	136.58	28.78	-34.74	135.20	30.44	-191.75	178.58	79.75	-168.62	181.06	126.10	378.66	-17.40	30.45	355.27	-7.14	35.15	193.60	-37.20	30.78	191.51	-41.97	79.08	206.24	106.08	1192.63	0.00	0.00	0.00	204.79	29.16	1559.69	198.56	136.40	1555.51	49.38	12.05	1582.57	36.97	123.32	1577.31	355.13	1089.85	73.40	955.38	1030.45	73.43	416.47
7.41000	-15.64	136.47	29.21	-38.29	135.40	29.44	-188.98	179.14	83.70	-164.73	181.84	129.55	378.52	-17.43	30.12	355.18	-7.14	34.89	193.63	-37.01	30.71	191.61	-41.43	78.79	212.77	106.45	1192.47	0.00	0.00	0.00	208.99	27.34	1560.23	201.89	134.31	1556.02	53.97	9.64	1582.78	41.31	121.19	1577.50	356.14	1088.63	74.08	955.52	1030.51	73.39	414.71
7.42000	-16.83	136.83	29.04	-37.89	135.17	29.82	-185.88	179.68	87.71	-160.41	182.30	133.00	378.95	-17.45	29.96	354.76	-6.96	34.53	193.68	-37.12	30.66	191.82	-41.58	78.79	219.27	106.81	1192.31	0.00	0.00	0.00	213.92	25.66	1560.69	205.91	132.33	1556.40	58.54	7.57	1583.04	45.57	118.77	1577.72	355.17	1089.84	73.53	955.05	1030.45	73.33	414.61
7.43000	-16.16	136.95	28.99	-35.80	135.52	30.27	-182.43	180.34	92.04	-155.74	183.10	136.65	379.13	-17.51	30.04	355.07	-6.99	34.58	193.75	-37.40	30.58	191.91	-41.58	78.56	225.76	107.17	1192.16	0.00	0.00	0.00	218.73	23.88	1561.13	210.26	130.48	1556.79	63.06	5.41	1583.30	49.99	116.68	1577.87	354.75	1090.53	73.16	954.93	1030.48	73.30	414.93
7.44000	-16.44	137.51	29.14	-37.04	134.80	30.17	-178.66	180.48	96.32	-152.34	184.63	139.99	379.67	-17.68	30.02	355.22	-7.33	34.66	193.73	-37.59	30.38	192.08	-41.92	78.49	232.23	107.54	1192.00	0.00	0.00	0.00	222.90	21.99	1561.56	214.99	128.79	1557.07	67.55	3.17	1583.54	54.28	114.69	1577.99	354.63	1090.60	73.02	955.09	1030.86	73.34	413.14
7.45000	-17.27	136.70	28.75	-34.98	135.41	30.69	-174.42	181.79	101.42	-145.03	185.47	144.23	379.69	-17.92	29.81	355.26	-7.57	34.49	193.74	-37.71	30.09	192.15	-42.66	78.52	238.67	107.91	1191.85	0.00	0.00	0.00	227.60	20.23	1561.88	219.43	126.95	1557.36	72.01	1.05	1583.72	58.67	112.61	1578.15	354.49	1090.61	73.02	955.13	1030.69	73.37	414.73
7.46000	-15.67	137.19	28.74	-33.95	135.06	31.17	-170.05	181.31	106.07	-140.33	186.23	148.08	379.65	-17.90	29.62	355.19	-7.74	34.41	193.69	-38.10	29.76	192.13	-42.92	78.23	245.10	108.27	1191.69	0.00	0.00	0.00	231.52	18.32	1562.26	223.43	125.15	1557.63	76.37	-0.95	1583.91	62.84	110.11	1578.27	354.43	1090.11	73.21	955.17	1030.75	73.20	414.84
7.47000	-16.54	137.36	28.35	-34.44	135.27	31.07	-165.33	181.18	111.35	-134.49	186.66	152.18	379.93	-18.18	29.82	355.03	-7.88	34.37	193.56	-38.28	29.37	192.01	-43.44	78.07	251.50	108.64	1191.54	0.00	0.00	0.00	235.92	16.47	1562.59	228.02	123.23	1557.91	80.78	-3.07	1584.06	67.04	107.94	1578.29	353.28	1089.76	73.16	955.59	1030.87	73.30	414.33
7.48000	-13.89	138.08	28.96	-32.82	135.16	31.38	-160.04	181.27	117.16	-126.52	186.65	157.03	380.10	-18.34	29.59	355.33	-8.17	34.47	193.58	-38.77	29.02	191.82	-43.88	77.85	257.89	109.00	1191.39	0.00	0.00	0.00	240.55	14.69	1562.93	232.87	121.33	1558.23	85.16	-5.15	1584.20	71.30	105.38	1578.44	354.13	1089.39	73.41	955.44	1030.45	73.43	415.73
7.49000	-13.69	139.00	28.65	-32.48	135.60	31.17	-154.67	180.93	123.20	-119.99	186.77	161.92	379.30	-18.46	29.35	354.82	-8.37	34.42	193.55	-39.32	28.72	191.67	-45.02	77.99	264.25	109.37	1191.24	0.00	0.00	0.00	244.77	12.85	1563.30	236.31	119.42	1558.44	89.53	-7.16	1584.30	75.52	103.53	1578.40	354.01	1090.02	73.11	954.74	1030.66	73.20	415.63
7.50000	-11.88	138.69	28.27	-28.28	135.68	32.88	-149.06	180.74	129.89	-112.86	186.46	167.39	379.13	-18.43	29.62	355.19	-8.53	34.61	193.39	-39.49	28.21	191.35	-45.53	77.80	270.60	109.74	1191.10	0.00	0.00	0.00	249.37	10.98	1563.61	240.29	117.81	1558.76	93.89	-9.32	1584.37	79.82	101.70	1578.43	353.48	1090.05	73.00	954.85	1030.64	73.22	413.77
7.51000	-9.59	139.03	27.74	-26.72	135.82	33.83	-143.07	180.46	137.47	-106.17	185.24	173.16	378.66	-18.52	29.39	354.47	-8.81	34.49	193.28	-39.95	27.84	191.11	-46.32	77.79	276.92	110.11	1190.95	0.00	0.00	0.00	253.31	9.29	1563.90	244.34	116.12	1559.01	98.25	-11.35	1584.46	83.94	99.23	1578.49	353.72	1091.33	72.57	955.30	1030.55	73.31	414.62
7.52000	-6.55	139.58	27.06	-21.72	135.61	35.73	-136.56	180.19	145.22	-99.74	183.53	179.45	378.65	-18.98	29.43	354.31	-9.12	34.61	193.12	-40.09	27.35	190.83	-46.91	77.71	283.23	110.48	1190.80	0.00	0.00	0.00	257.64	7.57	1564.08	247.78	114.26	1559.19	102.60	-13.53	1584.55	88.00	97.08	1578.57	353.37	1091.46	72.48	955.06	1030.53	73.29	413.98
7.53000	-3.75	139.44	26.52	-18.25	136.15	36.87	-129.63	179.01	152.89	-89.14	181.37	186.33	378.95	-18.92	29.91	354.59	-9.44	34.61	193.12	-40.76	27.26	190.56	-47.81	77.80	289.52	110.85	1190.66	0.00	0.00	0.00	261.87	5.77	1564.25	252.21	112.38	1559.34	106.92	-15.53	1584.67	92.16	95.10	1578.62	354.41	1090.96	73.01	954.74	1030.49	73.24	415.09
7.54000	0.15	139.97	25.62	-13.12	136.85	38.93	-121.96	177.77	160.79	-82.38	179.07	192.16	378.63	-18.90	29.81	354.70	-9.43	34.75	193.11	-41.02	27.04	190.27	-48.00	77.64	295.78	111.21	1190.52	0.00	0.00	0.00	266.37	4.08	1564.38	256.26	110.83	1559.49	111.18	-17.60	1584.76	96.35	93.33	1578.72	353.99	1090.20	72.97	955.02	1030.59	73.26	413.67
7.55000	4.92	140.60	25.17	-9.46	136.49	39.77	-114.14	174.79	168.06	-74.71	176.10	197.74	378.48	-18.87	29.64	354.57	-9.49	34.69	192.94	-40.84	26.78	190.19	-48.59	77.78	302.03	111.58	1190.38	0.00	0.00	0.00	270.47	2.40	1564.43	260.39	108.92	1559.52	115.46	-19.58	1584.83	100.31	91.16	1578.81	355.37	1090.06	73.46	955.29	1030.47	73.32	414.51
7.56000	6.86	141.55	23.62	-3.81	137.48	41.19	-107.88	171.48	175.05	-65.64	172.80	203.44	377.48	-19.12	29.41	354.03	-9.49	34.74	192.94	-40.94	26.71	190.21	-49.04	77.91	308.25	111.95	1190.24	0.00	0.00	0.00	274.98	0.77	1564.45	264.55	107.24	1559.59	119.71	-21.58	1584.88	104.40	89.30	1578.95	355.79	1090.54	73.35	955.12	1030.98	73.08	413.46
7.57000	12.44	142.81	23.16	1.80	137.97	43.55	-100.10	167.37	181.38	-56.77	169.21	208.64	378.40	-19.24	29.72	354.17	-9.60	34.69	192.98	-41.32	26.94	190.24	-48.85	77.81	314.46	112.32	1190.10	0.00	0.00	0.00	279.11	-0.80	1564.41	268.46	105.56	1559.74	123.92	-23.66	1584.93	108.40	86.97	1579.13	356.58	1090.34	73.57	955.11	1030.53	73.27	414.38
7.58000	17.42	144.58	24.91	9.97	139.10	46.24	-92.19	164.55	186.20	-47.60	165.88	213.77	377.73	-19.26	29.32	353.72	-9.90	34.36	192.99	-40.95	26.83	190.32	-48.53	77.71	320.64	112.70	1189.96	0.00	0.00	0.00	282.84	-2.37	1564.35	272.18	103.80	1559.75	128.08	-25.58	1585.01	112.43	85.31	1579.29	354.37	1091.44	72.79	954.87	1030.58	73.23	414.72
7.59000	27.78	147.05	28.88	18.37	141.31	49.86	-83.42	159.68	189.77	-38.42	161.76	217.54	377.82	-19.62	29.53	353.82	-9.50	34.30	193.04	-40.85	26.94	190.52	-48.65	77.77	326.81	113.07	1189.82	0.00	0.00	0.00	287.01	-3.88	1564.18	276.11	102.36	1559.67	132.18	-27.43	1585.07	116.36	82.87	1579.52	356.21	1090.88	73.35	954.89	1030.70	73.15	414.93
7.60000	38.58	149.83	33.03	28.99	141.79	53.36	-74.19	155.56	193.03	-28.84	158.84	221.17	378.07	-19.44	29.57	354.29	-9.71	34.33	193.08	-40.80	27.07	190.67	-48.19	77.65	332.96	113.44	1189.69	0.00	0.00	0.00	291.28	-5.50	1564.00	279.51	100.57	1559.70	136.28	-29.29	1585.15	120.26	80.45	1579.93	357.05	1089.56	73.91	954.75	1030.63	73.12	413.65
7.61000	51.34	152.11	36.52	41.74	143.59	57.00	-63.90	152.40	195.47	-19.11	154.81	223.75	377.89	-19.48	29.25	353.81	-9.92	34.17	193.15	-40.65	27.18	190.94	-48.49	77.84	339.08	113.81	1189.56	0.00	0.00	0.00	295.60	-7.00	1563.78	282.50	99.17	1559.74	140.27	-31.04	1585.26	124.08	79.05	1580.13	355.42	1090.61	73.29	954.96	1030.51	73.26	415.32
7.62000	65.04	153.25	40.36	54.92	144.55	60.19	-53.23	148.96	196.65	-8.70	151.62	225.80	377.88	-19.58	29.22	354.03	-9.71	34.12	193.19	-40.39	27.24	191.08	-48.51	77.98	345.19	114.18	1189.42	0.00	0.00	0.00	299.26	-8.50	1563.62	286.70	97.67	1559.69	144.18	-32.64	1585.44	127.78	76.81	1580.47	353.81	1090.28	73.14	955.23	1030.67	73.29	415.40
7.63000	81.10	154.68	43.70	68.89	145.13	62.42	-41.91	146.10	196.98	2.09	148.23	226.58	379.04	-19.36	29.49	353.87	-9.65	34.05	193.14	-39.95	27.17	191.32	-48.22	77.93	351.28	114.55	1189.29	0.00	0.00	0.00	303.21	-9.96	1563.45	291.89	96.43	1559.49	148.02	-34.12	1585.67	131.58	75.86	1580.74	353.91	1090.03	73.32	955.10	1030.57	73.29	417.56
7.64000	97.15	156.63	46.33	86.12	145.87	64.89	-30.12	143.83	196.33	13.18	145.44	226.39	378.05	-19.38	29.02	354.08	-10.03	33.91	193.19	-39.90	27.37	191.48	-48.08	78.00	357.35	114.93	1189.16	0.00	0.00	0.00	306.50	-11.34	1563.31	294.55	94.85	1559.49	151.82	-35.60	1585.91	135.24	74.36	1581.09	354.06	1091.77	72.72	955.43	1030.67	73.43	416.38
7.65000	113.19	158.27	48.17	100.44	146.86	65.87	-18.08	141.39	194.53	24.50	142.69	224.93	377.43	-19.49	28.91	353.27	-10.01	33.66	193.27	-40.08	27.67	191.65	-47.53	77.93	363.39	115.30	1189.04	0.00	0.00	0.00	309.95	-12.70	1563.19	297.60	93.71	1559.30	155.57	-37.06	1586.18	138.91	73.40	1581.39	355.79	1090.98	73.29	955.48	1030.99	73.33	416.22
7.66000	130.99	159.67	50.01	117.80	148.82	67.15	-5.65	138.97	191.43	36.02	140.56	222.76	378.84	-19.56	29.11	353.80	-9.96	33.95	193.31	-39.80	27.71	191.82	-47.67	78.07	369.42	115.67	1188.91	0.00	0.00	0.00	313.85	-13.95	1563.08	300.89	92.43	1559.32	159.22	-38.37	1586.47	142.24	71.64	1581.77	350.09	1092.59	72.59	955.13	1031.11	73.11	415.13
7.67000	150.86	161.23	52.43	135.27	150.98	68.77	7.05	136.95	187.26	47.85	138.26	219.54	378.81	-19.62	29.01	353.26	-9.79	33.90	193.33	-39.62	27.79	192.02	-47.73	78.23	375.43	116.05	1188.78	0.00	0.00	0.00	317.22	-15.11	1563.01	304.86	90.94	1559.29	162.79	-39.61	1586.74	145.66	70.27	1582.06	348.35	1093.20	72.15	954.76	1030.79	73.14	417.24
7.68000	167.86	163.26	53.56	152.25	151.61	68.13	19.97	135.85	182.23	60.20	136.31	215.54	379.45	-19.68	29.27	353.77	-9.91	33.89	193.30	-39.67	27.94	192.05	-47.42	78.21	381.42	116.42	1188.66	0.00	0.00	0.00	321.21	-16.18	1562.92	308.30	90.01	1559.14	166.32	-40.79	1587.03	148.98	69.04	1582.33	350.79	1092.73	73.01	954.72	1030.55	73.22	415.63
7.69000	185.50	164.35	53.88	167.46	152.03	66.66	33.44	133.99	176.09	72.85	134.74	210.77	378.23	-19.67	28.96	353.61	-10.15	33.88	193.40	-39.75	28.03	192.10	-47.39	78.25	387.40	116.79	1188.53	0.00	0.00	0.00	324.39	-17.29	1562.92	311.10	88.63	1559.16	169.75	-41.88	1587.32	152.31	67.64	1582.49	353.81	1091.85	73.86	955.22	1030.51	73.26	416.66
7.70000	204.75	165.33	54.11	189.84	152.29	66.42	47.73	132.53	169.09	85.79	133.29	205.23	378.30	-19.55	29.17	353.63	-10.23	33.94	193.34	-39.63	28.00	192.19	-47.41	78.29	393.35	117.17	1188.41	0.00	0.00	0.00	327.48	-18.34	1562.95	314.48	87.69	1558.99	173.16	-43.00	1587.56	155.55	66.30	1582.76	349.22	1092.86	72.66	954.83	1031.12	73.01	415.30
7.71000	221.95	165.22	52.53	204.58	152.68	63.98	62.62	131.69	161.60	99.26	132.09	199.07	378.78	-19.63	29.41	353.77	-10.49	34.07	193.26	-39.50	27.90	192.21	-47.47	78.31	399.28	117.54	1188.29	0.00	0.00	0.00	330.58	-19.34	1562.94	317.46	87.19	1558.87	176.52	-44.10	1587.79	158.69	64.94	1582.89	349.85	1092.50	72.84	955.12	1030.71	73.24	415.36
7.72000	240.27	164.23	49.01	224.57	153.08	62.46	78.09	130.79	153.35	113.02	130.91	192.16	378.11	-19.51	29.30	353.90	-10.29	34.35	193.23	-39.54	27.90	192.25	-47.13	78.21	405.19	117.92	1188.17	0.00	0.00	0.00	333.76	-20.26	1562.93	321.19	86.17	1558.81	179.83	-45.20	1587.98	161.85	64.51	1583.01	351.78	1092.58	73.27	955.47	1030.86	73.24	416.09
7.73000	261.04	164.18	48.05	245.27	151.36	59.85	93.97	129.84	144.60	127.39	130.39	185.06	378.72	-19.41	29.79	353.88	-10.23	34.48	193.27	-39.79	28.03	192.39	-47.22	78.25	411.09	118.29	1188.05	0.00	0.00	0.00	337.05	-21.22	1562.93	323.93	85.09	1558.82	183.08	-46.20	1588.13	164.99	63.76	1583.09	353.29	1092.52	73.66	955.32	1031.04	73.20	414.47
7.74000	280.67	163.83	46.42	264.52	151.35	57.76	110.19	129.36	135.49	141.93	129.79	177.60	378.05	-19.37	29.76	353.99	-10.23	34.76	193.22	-39.51	27.95	192.44	-46.89	78.14	416.96	118.67	1187.94	0.00	0.00	0.00	340.38	-22.13	1562.85	327.70	84.14	1558.69	186.28	-47.31	1588.25	168.07	62.32	1583.11	352.90	1092.55	73.64	955.27	1030.84	73.25	414.53
7.75000	301.02	163.24	45.12	284.98	151.43	55.89	126.93	128.32	126.00	156.81	129.96	169.98	379.25	-19.75	30.53	353.28	-9.82	34.51	193.28	-39.48	28.01	192.57	-47.00	78.30	422.82	119.05	1187.82	0.00	0.00	0.00	343.11	-22.94	1562.77	329.92	83.16	1558.56	189.44	-48.23	1588.33	171.15	61.67	1583.23	351.54	1092.51	73.11	954.86	1030.54	73.25	410.18
7.76000	321.38	163.05	43.90	304.86	150.99	53.96	144.04	127.40	116.40	171.79	129.39	162.04	377.21	-19.42	30.50	353.48	-9.83	34.53	193.23	-39.25	27.93	192.77	-47.03	78.33	428.65	119.42	1187.70	0.00	0.00	0.00	345.91	-23.91	1562.60	333.05	82.14	1558.47	192.54	-49.13	1588.38	174.21	61.05	1583.36	351.70	1092.51	73.35	954.71	1030.61	73.13	414.10
7.77000	341.80	162.53	42.58	326.10	150.71	52.55	161.22	127.12	107.21	187.29	129.73	154.33	378.79	-19.73	31.15	353.83	-9.33	34.54	193.33	-39.46	28.13	192.86	-47.02	78.39	434.47	119.80	1187.59	0.00	0.00	0.00	348.98	-24.76	1562.41	335.92	81.15	1558.38	195.61	-50.03	1588.39	177.25	59.78	1583.36	355.51	1091.91	74.57	954.82	1030.67	73.16	412.51
7.78000	363.02	161.33	41.91	345.85	150.16	51.02	178.74	127.14	98.36	203.08	130.18	146.79	377.28	-19.75	30.93	353.86	-8.83	34.66	193.27	-38.98	27.99	193.06	-47.19	78.54	440.27	120.17	1187.48	0.00	0.00	0.00	352.18	-25.70	1562.16	339.50	80.05	1558.18	198.65	-50.81	1588.39	180.42	59.09	1583.42	354.10	1091.87	74.33	955.20	1030.74	73.19	415.46
7.79000	384.33	160.05	41.47	365.25	148.80	48.94	196.51	127.83	90.16	219.12	130.55	139.62	377.58	-20.11	31.16	354.04	-8.51	34.59	193.28	-39.17	28.14	193.11	-46.94	78.43	446.05	120.55	1187.37	0.00	0.00	0.00	354.98	-26.58	1561.87	342.93	79.36	1557.91	201.67	-51.62	1588.37	183.45	58.15	1583.60	348.78	1093.02	72.34	955.09	1030.40	73.29	411.36
7.80000	403.59	158.61	40.27	384.48	147.43	47.51	214.47	128.32	82.50	235.19	131.09	132.81	377.48	-20.43	31.47	353.81	-8.65	34.51	193.35	-39.22	28.21	193.26	-46.70	78.36	451.81	120.93	1187.26	0.00	0.00	0.00	357.80	-27.38	1561.60	345.88	78.72	1557.62	204.63	-52.38	1588.37	186.49	56.46	1583.68	351.13	1092.14	73.13	955.11	1030.77	73.29	411.36
7.81000	423.03	156.64	39.68	404.01	146.69	46.57	232.36	129.56	75.80	251.17	132.05	126.86	377.58	-20.47	31.86	353.65	-7.94	35.39	193.30	-38.93	28.11	193.31	-46.58	78.33	457.55	121.31	1187.15	0.00	0.00	0.00	360.87	-28.28	1561.28	348.50	77.93	1557.39	207.62	-53.14	1588.37	189.42	55.57	1583.74	351.27	1092.29	73.20	954.80	1030.82	73.05	410.28
7.82000	441.10	154.85	39.28	422.12	144.96	45.65	249.97	130.04	69.48	267.00	132.36	121.17	377.56	-20.46	32.30	354.10	-8.21	35.92	193.30	-39.17	28.25	193.32	-46.45	78.24	463.28	121.68	1187.04	0.00	0.00	0.00	364.01	-29.00	1560.97	350.91	76.94	1557.24	210.55	-53.78	1588.35	192.51	55.76	1583.70	352.44	1092.34	73.66	954.99	1030.66	73.21	409.14
7.83000	461.44	153.90	40.29	440.61	143.54	45.76	267.47	130.56	63.85	282.62	132.14	115.83	376.72	-19.84	34.62	353.76	-8.98	36.29	193.21	-38.96	28.21	193.41	-46.52	78.31	468.98	122.06	1186.93	0.00	0.00	0.00	366.75	-29.65	1560.69	355.23	76.60	1556.92	213.43	-54.41	1588.28	195.40	54.61	1583.71	352.74	1092.58	73.81	955.22	1030.64	73.29	411.02
7.84000	479.87	152.46	41.94	459.27	142.39	46.95	284.61	130.91	58.79	298.08	132.89	111.52	375.72	-20.50	34.79	354.99	-9.77	37.22	193.23	-38.63	28.15	193.51	-46.35	78.19	474.67	122.44	1186.83	0.00	0.00	0.00	369.22	-30.24	1560.43	356.85	75.83	1556.69	216.33	-55.02	1588.19	198.44	54.66	1583.65	351.76	1092.10	73.26	955.01	1030.61	73.24	413.33
7.85000	498.77	150.82	44.43	476.14	141.49	47.94	301.71	130.66	54.22	313.29	132.82	107.64	376.99	-20.31	34.97	355.38	-6.06	39.58	193.23	-38.88	28.35	193.61	-46.48	78.32	480.33	122.82	1186.72	0.00	0.00	0.00	372.26	-30.87	1560.13	359.15	75.08	1556.54	219.22	-55.60	1588.06	201.22	53.85	1583.54	352.92	1092.00	73.52	955.13	1030.66	73.27	413.10
7.86000	514.76	149.38	46.53	494.03	140.16	50.32	318.61	131.04	50.57	328.44	132.20	103.99	377.77	-20.08	35.06	358.58	-6.03	40.56	193.23	-38.73	28.41	193.70	-46.31	78.28	485.98	123.19	1186.62	0.00	0.00	0.00	375.28	-31.31	1559.88	362.05	74.73	1556.36	222.06	-56.09	1587.91	203.99	52.89	1583.49	348.60	1092.74	72.47	955.14	1030.66	73.20	411.98
7.87000	532.06	147.50	49.52	510.53	138.44	52.81	335.48	130.39	47.11	343.69	132.05	101.08	378.34	-19.56	34.72	357.21	-6.41	39.83	193.21	-38.58	28.48	193.70	-46.20	78.24	491.61	123.57	1186.52	0.00	0.00	0.00	378.13	-31.71	1559.70	365.23	74.33	1556.14	224.98	-56.62	1587.76	207.04	53.56	1583.25	350.93	1092.39	73.38	954.90	1030.77	73.14	411.64
7.88000	549.01	145.77	52.89	526.26	136.54	55.09	352.16	130.76	44.67	358.58	131.38	98.42	379.00	-19.82	34.49	356.84	-12.14	39.07	193.19	-38.29	28.50	193.79	-46.26	78.32	497.22	123.95	1186.42	0.00	0.00	0.00	380.76	-32.21	1559.49	368.43	73.82	1555.95	227.84	-57.09	1587.64	209.97	52.78	1583.29	349.50	1092.74	72.61	955.13	1030.62	73.23	412.11
7.89000	564.87	143.96	56.19	542.38	134.63	57.90	368.50	129.81	42.16	373.20	131.26	96.42	379.02	-19.61	33.85	357.05	-7.38	39.28	193.18	-38.19	28.57	193.90	-46.16	78.38	502.82	124.33	1186.32	0.00	0.00	0.00	383.82	-32.44	1559.34	371.13	73.49	1555.84	230.72	-57.46	1587.50	212.75	52.28	1583.20	348.01	1093.13	72.54	954.93	1030.56	73.15	413.19
7.90000	579.48	141.19	59.27	557.38	132.59	60.49	384.18	129.49	40.43	387.30	130.68	94.62	381.65	-19.82	34.24	356.59	-11.39	37.21	193.24	-38.42	28.77	193.92	-45.84	78.27	508.39	124.71	1186.22	0.00	0.00	0.00	386.43	-32.80	1559.24	373.78	73.09	1555.88	233.63	-57.82	1587.36	215.67	51.17	1583.05	352.14	1092.01	73.75	954.83	1030.61	73.15	412.16
7.91000	594.69	138.80	62.54	571.36	130.14	62.76	399.41	129.25	39.20	401.00	130.50	93.35	380.82	-19.57	33.26	357.00	-11.55	36.99	193.23	-37.98	28.67	194.03	-45.74	78.32	513.94	125.09	1186.12	0.00	0.00	0.00	389.52	-33.04	1559.13	376.58	72.79	1555.76	236.56	-58.12	1587.21	218.60	51.15	1582.98	351.82	1091.93	73.54	955.28	1030.55	73.38	413.69
7.92000	607.84	135.86	64.79	586.05	127.65	65.50	413.84	129.14	38.46	414.13	130.26	92.43	381.23	-20.15	31.46	356.54	-11.13	36.35	193.29	-38.12	28.80	194.17	-45.91	78.44	519.48	125.47	1186.03	0.00	0.00	0.00	392.63	-33.35	1558.99	380.47	72.97	1555.54	239.51	-58.41	1587.07	221.50	51.20	1582.89	350.13	1092.62	72.86	955.63	1030.62	73.40	412.29
7.93000	623.21	133.56	68.22	600.11	125.08	68.40	427.70	128.84	38.00	426.80	130.69	92.14	381.43	-20.41	31.29	356.89	-11.22	36.21	193.27	-38.10	28.81	194.30	-45.82	78.46	525.00	125.85	1185.93	0.00	0.00	0.00	395.90	-33.47	1558.84	382.88	72.44	1555.52	242.48	-58.62	1586.93	224.57	51.27	1582.78	348.79	1093.04	72.49	955.42	1030.65	73.29	410.37
7.94000	635.14	130.24	71.02	612.75	122.82	71.19	441.08	128.73	37.97	438.90	130.57	91.88	381.43	-20.50	31.08	356.70	-10.87	35.96	193.22	-37.92	28.77	194.33	-45.76	78.45	530.50	126.23	1185.84	0.00	0.00	0.00	398.46	-33.46	1558.74	385.50	72.51	1555.38	245.53	-58.70	1586.80	227.73	51.32	1582.62	350.90	1092.59	73.45	955.18	1030.76	73.21	412.21
7.95000	647.52	127.40	74.58	624.66	120.51	74.25	453.79	128.81	38.16	450.44	130.46	91.95	381.16	-20.29	30.80	356.15	-10.63	35.65	193.28	-37.92	28.79	194.44	-45.57	78.44	535.98	126.60	1185.75	0.00	0.00	0.00	401.66	-33.54	1558.53	388.73	72.56	1555.26	248.59	-58.78	1586.66	230.75	50.69	1582.52	352.40	1092.13	73.33	955.30	1030.56	73.34	413.74
7.96000	659.67	124.58	78.48	636.06	118.18	77.63	466.05	128.71	38.57	461.53	130.47	92.32	380.61	-20.57	30.59	355.97	-10.10	35.67	193.34	-38.17	28.95	194.59	-45.79	78.58	541.45	126.98	1185.66	0.00	0.00	0.00	404.94	-33.63	1558.28	392.01	72.21	1555.06	251.73	-58.76	1586.53	233.95	49.99	1582.49	351.30	1092.23	73.37	955.53	1030.59	73.41	415.03
7.97000	670.62	122.12	82.96	646.62	115.62	81.11	477.75	128.50	39.15	471.93	130.44	92.78	380.98	-20.48	30.71	355.68	-10.14	35.44	193.29	-38.23	28.93	194.65	-45.95	78.72	546.89	127.36	1185.57	0.00	0.00	0.00	408.40	-33.59	1558.03	395.49	72.25	1554.83	254.92	-58.87	1586.37	237.08	50.03	1582.32	350.41	1092.36	72.94	955.10	1030.57	73.31	412.99
7.98000	680.38	119.04	87.04	656.99	113.47	84.95	488.73	128.33	39.81	481.84	130.03	93.31	379.72	-20.10	30.51	355.34	-10.20	35.33	193.31	-38.31	28.97	194.70	-45.85	78.72	552.32	127.74	1185.48	0.00	0.00	0.00	411.57	-33.53	1557.74	398.89	72.54	1554.57	258.09	-58.74	1586.18	240.15	50.47	1582.25	352.81	1091.88	73.53	955.26	1030.64	73.30	413.29
7.99000	691.01	116.74	91.22	666.39	111.11	88.68	499.12	128.26	40.56	491.23	129.93	93.95	379.96	-19.96	30.43	355.11	-9.80	35.39	193.24	-38.10	28.83	194.73	-45.81	78.78	557.73	128.12	1185.39	0.00	0.00	0.00	414.60	-33.48	1557.45	402.46	72.57	1554.34	261.34	-58.60	1585.98	243.51	50.93	1581.94	349.82	1092.77	72.76	954.98	1030.74	73.27	410.98
8.00000	699.11	114.39	94.84	674.52	108.66	91.73	508.56	128.02	41.31	499.84	129.63	94.55	379.86	-20.14	30.45	355.27	-9.92	35.36	193.21	-37.82	28.64	194.70	-45.89	78.83	563.12	128.50	1185.30	0.00	0.00	0.00	417.71	-33.27	1557.10	405.05	72.63	1554.00	264.62	-58.42	1585.74	246.76	51.00	1581.72	350.65	1092.73	72.81	954.90	1030.62	73.20	413.42
8.01000	706.66	112.01	97.73	682.27	106.78	94.63	517.29	128.09	42.27	507.80	129.44	95.27	379.57	-20.10	30.47	354.90	-9.89	35.18	193.19	-38.06	28.72	194.67	-45.72	78.80	568.49	128.88	1185.22	0.00	0.00	0.00	421.26	-33.14	1556.71	406.84	73.11	1553.65	267.97	-58.29	1585.48	250.00	50.85	1581.52	350.64	1092.29	72.97	954.69	1030.86	73.04	408.67
8.02000	713.80	110.13	100.28	689.97	104.87	96.98	525.13	127.76	42.94	515.05	129.67	95.99	380.09	-20.15	30.71	354.91	-9.94	35.15	193.14	-38.21	28.75	194.61	-45.98	78.96	573.84	129.26	1185.13	0.00	0.00	0.00	424.65	-32.83	1556.33	411.51	73.66	1553.15	271.37	-57.90	1585.23	253.43	51.01	1581.23	351.41	1092.28	73.27	955.00	1030.73	73.19	411.12
8.03000	720.53	108.57	102.44	696.64	103.38	98.87	532.06	127.76	43.62	521.66	129.89	96.70	379.62	-20.11	30.77	354.83	-9.95	35.24	193.09	-38.04	28.62	194.53	-45.80	78.95	579.18	129.64	1185.05	0.00	0.00	0.00	427.98	-32.55	1555.93	414.89	73.85	1552.73	274.76	-57.50	1584.98	256.75	51.53	1580.90	349.64	1092.57	72.73	955.20	1030.87	73.13	411.90
8.04000	727.14	107.29	104.05	702.68	102.18	100.15	538.33	127.41	44.00	527.56	129.59	97.06	379.63	-19.93	30.75	354.54	-9.82	35.29	193.10	-37.99	28.59	194.54	-45.77	78.92	584.50	130.03	1184.97	0.00	0.00	0.00	431.80	-32.15	1555.51	418.47	74.04	1552.31	278.23	-57.20	1584.70	260.20	52.23	1580.62	349.07	1092.55	72.42	954.95	1031.03	73.03	410.30
8.05000	732.41	105.45	104.69	707.09	100.98	100.71	543.59	127.46	44.36	532.60	130.04	97.56	379.09	-19.96	30.38	354.40	-9.93	35.18	193.13	-38.45	28.78	194.51	-45.77	79.02	589.80	130.41	1184.89	0.00	0.00	0.00	434.96	-31.77	1555.10	421.72	74.70	1551.85	281.73	-56.74	1584.42	263.71	52.74	1580.31	351.70	1092.31	73.28	954.73	1030.59	73.21	411.49
8.06000	735.98	105.20	104.90	711.44	100.23	101.09	548.17	127.56	44.44	537.14	129.69	97.47	379.05	-19.90	30.46	353.79	-9.88	35.09	193.10	-38.47	28.84	194.53	-46.24	79.31	595.08	130.79	1184.81	0.00	0.00	0.00	438.44	-31.37	1554.71	424.26	74.92	1551.45	285.29	-56.30	1584.14	267.11	53.24	1579.95	350.50	1092.57	73.00	955.33	1030.49	73.24	413.85
8.07000	740.47	103.97	105.07	715.84	100.02	101.23	551.92	127.79	44.51	540.89	130.09	97.55	378.44	-20.02	30.41	354.70	-10.02	35.37	193.06	-38.49	28.83	194.60	-46.01	79.32	600.35	131.17	1184.73	0.00	0.00	0.00	442.27	-30.77	1554.30	428.02	75.52	1550.95	288.89	-55.71	1583.84	270.65	53.65	1579.58	349.10	1092.83	72.77	955.22	1030.43	73.25	411.54
8.08000	744.35	103.32	104.86	718.05	99.35	100.75	555.04	128.07	44.29	544.03	130.19	97.26	378.94	-19.95	30.54	354.04	-10.12	35.04	193.05	-38.37	28.80	194.55	-45.95	79.30	605.60	131.55	1184.65	0.00	0.00	0.00	446.07	-30.17	1553.86	432.01	76.21	1550.40	292.51	-55.20	1583.49	274.14	54.24	1579.14	353.65	1091.92	73.98	955.15	1030.35	73.22	411.80
8.09000	746.99	102.76	104.09	720.96	98.20	100.15	557.71	127.73	43.73	546.73	129.70	96.51	378.63	-20.27	30.53	354.20	-10.07	35.31	193.07	-38.54	28.95	194.71	-45.79	79.34	610.83	131.93	1184.57	0.00	0.00	0.00	449.63	-29.66	1553.40	434.72	77.04	1549.91	296.15	-54.56	1583.11	277.66	54.49	1578.73	350.74	1092.49	73.08	955.12	1030.64	73.26	410.00
8.10000	749.32	102.35	103.24	723.82	98.35	99.27	559.80	128.30	43.40	548.94	129.96	96.00	378.33	-19.89	30.55	353.89	-10.07	35.13	193.01	-38.39	28.90	194.86	-46.14	79.56	616.04	132.31	1184.50	0.00	0.00	0.00	452.83	-28.99	1553.00	438.75	77.72	1549.45	299.87	-53.97	1582.71	281.19	55.52	1578.21	348.81	1092.77	72.30	954.70	1030.76	73.17	410.76
8.11000	749.33	101.95	101.26	724.97	97.50	97.80	561.48	128.42	42.63	550.78	129.67	95.07	378.58	-19.99	30.62	354.32	-10.26	35.23	193.01	-38.18	28.86	194.97	-46.03	79.61	621.23	132.69	1184.42	0.00	0.00	0.00	456.88	-28.29	1552.50	442.61	78.37	1548.76	303.59	-53.20	1582.31	284.84	55.96	1577.75	349.51	1092.49	72.77	954.64	1030.49	73.21	411.08
8.12000	752.18	102.29	100.25	725.95	97.57	96.02	562.85	128.39	41.71	552.37	129.72	94.20	378.10	-19.98	30.53	353.75	-10.19	35.09	193.10	-38.33	28.92	195.04	-46.03	79.66	626.41	133.07	1184.35	0.00	0.00	0.00	460.57	-27.59	1551.96	446.39	79.19	1548.23	307.35	-52.43	1581.92	288.56	56.78	1577.29	352.84	1091.81	73.64	955.40	1030.69	73.28	412.33
8.13000	752.00	101.49	97.87	727.44	97.66	94.51	563.97	128.19	40.58	553.83	129.68	93.15	378.74	-19.89	30.78	353.99	-10.14	35.20	193.05	-38.44	28.98	195.11	-46.01	79.74	631.57	133.45	1184.28	0.00	0.00	0.00	463.99	-26.80	1551.44	449.29	79.69	1547.68	311.16	-51.74	1581.49	292.23	57.70	1576.71	352.63	1092.14	73.36	955.03	1030.67	73.28	411.04
8.14000	753.92	100.88	95.86	728.62	96.81	92.55	564.86	128.35	39.41	554.97	129.36	91.76	378.36	-20.11	30.56	353.97	-10.14	35.34	193.01	-38.30	28.93	195.20	-45.85	79.78	636.71	133.83	1184.20	0.00	0.00	0.00	467.79	-25.96	1550.91	453.58	80.74	1546.97	314.96	-50.81	1581.04	295.83	58.30	1576.22	354.81	1091.94	73.91	955.22	1030.52	73.35	413.30
8.15000	754.69	100.46	93.88	729.99	96.11	90.41	565.52	128.39	38.00	555.86	129.96	90.65	378.12	-20.55	30.59	353.57	-10.01	35.22	193.01	-38.35	28.96	195.24	-46.22	79.99	641.83	134.21	1184.13	0.00	0.00	0.00	471.70	-25.05	1550.32	457.98	81.75	1546.26	318.78	-49.87	1580.56	299.58	59.76	1575.72	349.71	1092.79	72.72	955.53	1030.78	73.27	414.20
8.16000	755.15	100.00	91.37	730.32	95.93	88.17	565.99	127.95	36.35	556.51	130.03	89.27	377.31	-20.27	30.43	353.55	-10.21	35.12	193.02	-38.56	29.10	195.21	-46.00	80.06	646.94	134.59	1184.07	0.00	0.00	0.00	475.44	-24.08	1549.76	461.84	82.57	1545.69	322.58	-48.95	1580.07	303.30	60.64	1575.11	348.66	1093.11	72.49	955.37	1030.61	73.24	410.40
8.17000	756.23	99.40	88.79	731.09	95.74	85.89	566.31	128.32	34.93	557.09	130.04	87.74	377.70	-19.95	30.36	353.85	-10.23	35.18	193.10	-38.70	29.27	195.29	-46.40	80.48	652.02	134.97	1184.00	0.00	0.00	0.00	478.77	-23.19	1549.20	465.50	83.26	1545.06	326.41	-48.04	1579.58	307.25	61.50	1574.52	351.46	1092.38	73.28	955.14	1030.86	73.20	411.08
8.18000	755.79	99.84	85.80	730.61	95.23	82.93	566.29	128.48	33.20	557.54	130.15	86.07	378.64	-20.05	30.67	353.89	-10.32	35.22	193.11	-38.56	29.34	195.39	-46.66	80.86	657.09	135.35	1183.93	0.00	0.00	0.00	482.89	-22.15	1548.63	467.99	84.63	1544.50	330.26	-47.00	1579.13	311.05	62.10	1574.00	350.70	1092.93	72.92	955.52	1030.47	73.45	412.61
8.19000	756.65	99.63	83.45	731.33	95.34	80.53	566.09	128.54	31.46	557.60	130.02	84.22	378.48	-20.11	30.71	353.67	-10.15	35.11	193.21	-38.74	29.60	195.47	-46.73	81.19	662.15	135.74	1183.86	0.00	0.00	0.00	487.11	-21.13	1548.10	472.05	85.73	1543.79	334.12	-45.91	1578.67	315.00	63.47	1573.43	348.48	1093.14	72.52	955.31	1030.57	73.29	412.63
8.20000	756.02	98.83	80.28	731.43	95.13	77.72	565.74	128.39	30.23	557.40	130.09	82.39	379.16	-20.28	30.81	353.40	-10.30	35.10	193.25	-38.56	29.78	195.62	-46.87	81.60	667.18	136.12	1183.80	0.00	0.00	0.00	490.31	-19.98	1547.60	475.96	86.62	1543.16	337.97	-44.76	1578.24	318.84	64.86	1572.86	343.79	1094.30	71.25	955.65	1030.53	73.35	411.33
8.21000	757.01	99.33	77.47	730.74	95.27	74.77	565.71	128.01	29.76	557.25	129.85	80.78	377.79	-20.32	30.39	353.42	-10.37	34.98	193.39	-38.55	30.06	195.86	-47.03	82.07	672.20	136.50	1183.74	0.00	0.00	0.00	494.09	-18.89	1547.08	480.38	87.80	1542.48	341.84	-43.62	1577.83	322.77	66.06	1572.30	350.66	1092.74	72.85	955.44	1030.67	73.39	411.44
8.22000	756.83	98.70	74.90	732.99	95.08	72.93	566.19	127.54	29.42	557.39	128.59	78.74	377.63	-20.18	30.17	353.50	-10.39	35.01	193.54	-38.83	30.48	196.06	-47.15	82.58	677.20	136.88	1183.67	0.00	0.00	0.00	498.17	-17.64	1546.64	484.29	89.17	1541.97	345.70	-42.46	1577.44	326.85	67.49	1571.79	349.78	1092.61	73.14	955.23	1030.50	73.42	412.78
8.23000	758.40	98.64	72.53	732.85	94.93	70.58	566.83	127.09	29.18	558.15	128.19	77.53	378.10	-20.47	30.24	354.00	-10.29	35.06	193.64	-38.79	30.80	196.30	-47.17	82.97	682.19	137.26	1183.61	0.00	0.00	0.00	502.16	-16.45	1546.24	488.28	90.24	1541.46	349.53	-40.96	1577.09	330.78	68.38	1571.35	348.33	1093.29	72.56	954.80	1030.50	73.26	413.09
8.24000	758.73	98.37	69.11	733.75	94.15	67.70	567.44	126.91	29.18	559.80	127.47	76.48	377.94	-20.35	30.27	353.32	-10.42	34.82	193.82	-39.20	31.42	196.59	-47.48	83.66	687.16	137.64	1183.55	0.00	0.00	0.00	505.96	-15.13	1545.96	492.25	91.56	1541.10	353.39	-39.58	1576.77	334.82	70.02	1570.90	350.04	1093.00	73.06	955.11	1030.61	73.22	412.02
8.25000	761.29	97.92	65.38	736.18	93.89	64.55	568.19	126.58	29.21	561.88	127.54	76.13	377.84	-20.18	30.15	353.62	-10.52	34.88	193.92	-39.31	32.10	197.06	-48.20	84.63	692.11	138.02	1183.49	0.00	0.00	0.00	510.03	-13.86	1545.88	496.29	92.83	1540.98	357.27	-38.26	1576.58	338.86	71.64	1570.65	348.71	1093.39	72.37	955.21	1030.78	73.26	413.06
8.26000	762.81	97.15	60.58	737.90	93.01	60.78	568.90	126.27	29.22	563.97	127.46	75.85	377.46	-20.50	30.11	353.51	-10.44	34.94	194.17	-39.26	32.88	197.55	-48.34	85.59	697.04	138.40	1183.43	0.00	0.00	0.00	514.14	-12.54	1546.01	501.34	94.32	1540.98	361.17	-36.62	1576.58	343.06	73.39	1570.62	348.67	1093.11	72.45	954.85	1030.69	73.16	413.40
8.27000	764.09	96.40	56.70	738.74	92.68	57.23	569.45	126.71	29.51	565.58	128.20	75.90	378.42	-20.30	30.25	353.81	-10.62	34.85	194.44	-39.71	34.08	198.16	-48.90	86.80	701.95	138.78	1183.38	0.00	0.00	0.00	518.05	-11.21	1546.24	504.76	95.57	1541.20	365.10	-35.12	1576.73	347.22	75.06	1570.70	349.30	1092.93	72.73	955.18	1030.45	73.45	413.29
8.28000	765.13	96.49	53.41	739.85	92.08	54.12	570.08	126.32	29.40	566.95	127.87	75.59	378.56	-20.80	30.05	354.20	-10.49	34.90	194.79	-40.12	35.47	198.82	-48.82	88.07	706.85	139.16	1183.32	0.00	0.00	0.00	521.77	-9.73	1546.70	509.15	97.01	1541.55	369.05	-33.52	1577.01	351.41	76.23	1571.01	351.63	1092.70	72.98	955.00	1030.41	73.38	413.12
8.29000	764.58	96.35	50.44	741.48	92.15	51.91	570.51	126.65	29.63	568.07	128.12	75.62	377.32	-20.38	29.64	354.17	-10.99	34.62	195.11	-40.27	36.96	199.69	-49.37	89.77	711.73	139.54	1183.26	0.00	0.00	0.00	525.70	-8.38	1547.28	512.88	98.81	1542.06	373.03	-31.55	1577.46	355.79	77.84	1571.21	350.54	1092.78	73.04	955.35	1030.49	73.40	412.67
8.30000	766.14	96.39	47.90	741.76	92.05	49.49	570.84	126.52	29.63	569.16	128.26	75.60	378.09	-20.24	29.60	354.20	-11.08	34.57	195.52	-40.62	38.57	200.57	-49.53	91.38	716.60	139.92	1183.21	0.00	0.00	0.00	530.35	-6.91	1547.91	518.50	99.87	1542.54	377.10	-29.81	1577.99	360.00	79.79	1571.57	352.37	1092.48	73.52	955.27	1030.65	73.24	411.20
8.31000	766.91	95.72	45.76	741.94	91.76	47.71	571.18	126.13	29.51	570.15	128.36	75.57	377.84	-20.79	29.42	354.49	-10.83	34.65	196.04	-40.98	40.37	201.66	-49.90	93.22	721.45	140.30	1183.16	0.00	0.00	0.00	534.07	-5.29	1548.71	522.61	101.54	1543.18	381.18	-27.96	1578.63	364.43	81.66	1571.99	350.12	1093.01	73.10	955.14	1030.46	73.30	414.36
8.32000	766.49	95.31	44.36	742.00	91.78	46.67	571.47	126.22	29.65	571.00	128.31	75.48	378.16	-20.59	29.32	353.85	-11.04	34.23	196.63	-41.60	42.30	202.82	-50.18	95.17	726.28	140.68	1183.10	0.00	0.00	0.00	538.44	-3.74	1549.58	526.49	103.41	1543.92	385.29	-26.09	1579.35	368.70	83.90	1572.56	352.63	1091.99	73.50	955.16	1030.32	73.35	413.51
8.33000	767.10	94.62	43.23	742.64	90.73	45.51	571.51	126.18	29.65	571.79	128.47	75.53	378.53	-21.19	29.19	354.56	-10.92	34.46	197.23	-42.04	44.30	204.13	-50.63	97.25	731.09	141.06	1183.05	0.00	0.00	0.00	542.68	-2.11	1550.48	531.08	105.11	1544.63	389.43	-24.08	1580.16	373.03	86.20	1573.23	349.06	1092.68	72.59	955.53	1030.12	73.54	412.83
8.34000	767.18	94.39	41.73	743.41	90.32	44.93	571.71	126.44	29.67	572.47	128.65	75.52	378.53	-20.92	28.82	355.08	-11.31	34.35	198.07	-42.89	46.64	205.59	-50.66	99.24	735.89	141.44	1183.00	0.00	0.00	0.00	546.98	-0.37	1551.47	535.55	106.90	1545.41	393.56	-21.96	1581.02	377.41	88.28	1573.93	351.48	1092.55	73.23	955.32	1030.47	73.36	414.92
8.35000	767.51	93.48	40.95	742.98	89.73	43.82	571.90	126.43	29.64	573.13	128.54	75.39	378.82	-20.79	28.60	354.48	-11.41	34.09	198.87	-43.25	48.82	207.19	-51.25	101.65	740.67	141.82	1182.95	0.00	0.00	0.00	551.26	1.41	1552.43	539.63	108.83	1546.33	397.73	-19.80	1581.88	381.75	90.02	1574.62	349.38	1092.73	72.46	955.15	1030.80	73.16	413.31
8.36000	768.40	94.10	40.36	742.17	89.82	42.68	571.95	126.58	29.59	573.67	128.84	75.35	378.99	-20.70	28.69	354.76	-11.50	34.02	199.86	-43.76	51.18	208.89	-51.72	104.06	745.43	142.20	1182.91	0.00	0.00	0.00	555.45	3.18	1553.36	543.65	110.59	1547.18	401.90	-17.66	1582.74	386.18	91.76	1575.34	349.06	1093.34	72.72	955.05	1030.63	73.17	409.53
8.37000	768.25	93.62	39.32	743.27	89.80	42.26	572.08	126.82	29.55	574.08	129.37	75.44	379.43	-20.74	28.69	355.08	-11.85	34.12	200.89	-44.74	53.89	210.81	-52.15	106.51	750.18	142.58	1182.86	0.00	0.00	0.00	559.85	4.98	1554.32	548.61	112.16	1547.93	406.04	-15.64	1583.54	390.43	94.54	1575.99	350.69	1093.14	73.05	954.97	1030.37	73.25	412.45
8.38000	768.40	93.84	38.99	743.55	89.80	41.58	572.28	126.87	29.41	574.57	129.43	75.24	378.99	-21.02	28.13	355.32	-12.09	34.07	202.21	-45.68	56.73	212.97	-52.68	109.11	754.91	142.96	1182.81	0.00	0.00	0.00	563.90	6.85	1555.19	552.76	114.05	1548.77	410.17	-13.47	1584.30	394.83	96.54	1576.68	350.93	1093.14	73.08	955.38	1030.39	73.35	413.63
8.39000	767.85	93.48	38.11	743.47	89.63	41.33	572.29	126.95	29.35	574.90	130.13	75.39	380.18	-21.24	28.18	356.01	-11.82	34.23	203.48	-46.29	59.45	215.32	-53.42	111.91	759.62	143.34	1182.77	0.00	0.00	0.00	567.95	8.63	1556.04	557.15	115.81	1549.55	414.27	-11.25	1585.03	399.03	98.95	1577.22	350.83	1092.68	73.05	955.65	1030.80	73.24	409.99
8.40000	767.95	93.73	37.98	743.19	89.73	40.88	572.35	126.99	29.22	575.07	129.78	75.01	379.17	-21.37	27.74	355.82	-12.02	34.27	205.08	-47.46	62.57	217.87	-54.11	114.72	764.32	143.71	1182.72	0.00	0.00	0.00	571.85	10.51	1556.87	561.24	117.62	1550.35	418.38	-9.02	1585.71	403.30	100.80	1577.92	354.38	1091.86	73.94	955.29	1030.58	73.24	410.77
8.41000	768.46	93.48	37.83	743.07	89.85	40.86	572.41	127.29	29.28	575.21	130.03	74.79	379.88	-21.63	27.62	356.29	-12.36	34.44	206.86	-48.68	65.85	220.79	-54.71	117.64	769.00	144.09	1182.68	0.00	0.00	0.00	576.06	12.49	1557.64	565.46	119.59	1551.15	422.43	-6.80	1586.32	407.48	103.00	1578.54	352.72	1092.25	73.31	955.34	1030.50	73.22	412.27
8.42000	768.57	93.65	37.71	742.80	89.53	40.91	572.37	127.12	29.07	575.21	130.09	74.59	379.71	-21.86	26.98	356.55	-12.65	34.29	208.87	-49.72	69.37	224.07	-55.34	120.67	773.66	144.47	1182.64	0.00	0.00	0.00	580.29	14.44	1558.44	569.49	121.69	1551.93	426.43	-4.41	1586.90	411.79	105.41	1579.09	351.43	1092.91	73.48	955.28	1030.69	73.18	411.49
8.43000	768.46	93.96	37.94	742.57	89.67	40.57	572.35	127.52	29.16	575.29	130.50	74.56	380.41	-22.21	26.46	357.64	-12.96	34.57	211.22	-50.02	72.78	227.77	-55.68	123.83	778.31	144.85	1182.60	0.00	0.00	0.00	584.29	16.33	1559.21	573.73	123.57	1552.66	430.38	-2.08	1587.37	415.89	108.13	1579.51	351.83	1092.44	73.40	955.79	1030.70	73.35	413.67
8.44000	768.33	93.87	37.78	742.45	89.97	40.44	572.40	127.36	28.98	575.23	130.78	74.41	380.05	-22.17	25.93	357.82	-13.33	34.66	213.93	-50.43	76.60	231.97	-56.28	127.25	782.94	145.23	1182.56	0.00	0.00	0.00	588.11	18.27	1559.95	578.38	125.44	1553.29	434.31	0.35	1587.78	420.14	110.45	1579.90	351.67	1092.39	73.18	955.33	1030.39	73.33	413.39
8.45000	767.94	94.10	37.67	743.63	90.14	40.95	572.41	127.46	28.94	575.31	130.82	74.30	380.59	-22.31	25.65	358.45	-13.80	35.05	217.06	-50.74	80.64	236.60	-56.70	130.76	787.56	145.61	1182.52	0.00	0.00	0.00	592.52	20.25	1560.65	583.24	127.44	1554.02	438.24	2.81	1588.09	424.37	112.45	1580.24	350.05	1092.71	72.72	954.82	1030.47	73.27	414.17
8.46000	767.87	93.81	37.72	743.19	90.42	40.75	572.41	127.69	28.98	575.26	131.16	74.22	382.43	-22.51	25.62	359.71	-14.31	35.75	220.55	-51.24	85.23	241.62	-56.84	134.32	792.16	145.98	1182.48	0.00	0.00	0.00	596.21	22.18	1561.31	587.17	129.31	1554.72	442.08	5.15	1588.30	428.55	115.18	1580.38	350.23	1092.67	72.89	955.02	1030.33	73.31	412.32
8.47000	767.15	94.19	37.89	742.53	90.15	40.89	572.45	127.70	28.83	575.21	131.15	74.03	382.03	-22.97	25.13	360.27	-14.83	36.01	224.49	-51.80	90.12	247.20	-57.46	138.37	796.74	146.36	1182.44	0.00	0.00	0.00	600.10	24.18	1561.92	591.02	131.50	1555.31	445.89	7.77	1588.47	432.70	118.00	1580.48	352.81	1092.43	73.39	955.37	1030.76	73.31	412.67
8.48000	767.31	94.36	38.15	742.59	90.56	41.05	572.48	127.74	28.71	575.16	131.63	73.98	382.87	-22.91	25.23	360.81	-15.10	36.60	228.86	-52.10	95.28	253.25	-58.03	142.59	801.30	146.74	1182.40	0.00	0.00	0.00	603.72	26.10	1562.49	596.19	133.31	1555.73	449.69	10.26	1588.57	436.88	120.48	1580.42	352.77	1092.04	73.49	955.19	1030.54	73.30	409.78
8.49000	767.48	94.59	38.19	743.33	91.08	41.08	572.39	127.92	28.57	575.14	132.32	73.89	382.29	-23.19	24.74	362.62	-16.12	37.92	233.71	-52.32	100.80	259.96	-58.77	147.14	805.85	147.12	1182.37	0.00	0.00	0.00	607.60	28.05	1562.99	600.92	135.36	1556.15	453.45	12.79	1588.61	441.12	123.07	1580.35	349.41	1092.41	72.77	955.98	1030.13	73.55	411.66
8.50000	767.38	94.66	38.45	744.07	91.12	41.19	572.34	128.14	28.51	575.17	132.40	73.68	382.41	-23.55	24.33	364.43	-17.22	39.47	239.08	-52.60	106.92	267.16	-59.64	152.18	810.39	147.49	1182.33	0.00	0.00	0.00	611.21	29.92	1563.45	605.24	136.95	1556.57	457.26	15.46	1588.62	445.42	125.83	1580.27	352.88	1092.63	73.43	955.73	1030.55	73.36	409.70
8.51000	767.74	94.92	38.52	743.31	91.12	40.95	572.39	128.23	28.39	575.13	132.74	73.61	383.90	-23.60	24.12	365.18	-16.91	41.02	244.89	-52.93	113.55	274.84	-59.82	157.30	814.90	147.87	1182.30	0.00	0.00	0.00	615.05	31.94	1563.80	609.54	138.86	1556.77	461.08	18.10	1588.58	449.80	128.22	1580.08	356.55	1091.64	74.41	955.47	1030.52	73.37	413.70
8.52000	766.87	94.92	38.44	743.49	91.20	41.00	572.39	128.14	28.26	575.11	133.14	73.51	386.46	-23.86	24.34	366.68	-17.72	42.36	251.25	-52.90	120.43	283.04	-59.78	162.72	819.40	148.25	1182.27	0.00	0.00	0.00	618.88	33.81	1564.09	613.41	140.95	1556.93	464.91	20.62	1588.51	454.21	130.88	1579.85	351.94	1092.44	73.52	955.51	1030.73	73.32	415.21
8.53000	767.85	94.78	38.26	743.67	91.29	40.88	572.37	128.55	28.32	575.16	133.30	73.42	388.25	-23.83	23.83	369.04	-18.67	43.20	258.06	-52.54	127.50	291.72	-59.56	168.39	823.89	148.62	1182.24	0.00	0.00	0.00	623.27	35.69	1564.27	617.79	143.01	1557.10	468.73	23.31	1588.38	458.43	133.90	1579.53	350.86	1092.72	73.13	955.36	1031.16	73.03	411.80
8.54000	766.77	94.87	37.86	743.10	91.26	40.76	572.41	128.61	28.13	575.21	133.31	73.20	389.44	-24.20	23.16	372.97	-19.44	44.93	265.31	-51.91	134.78	300.84	-59.43	174.47	828.36	149.00	1182.21	0.00	0.00	0.00	627.16	37.76	1564.42	622.78	144.91	1557.09	472.60	25.77	1588.28	462.86	136.73	1579.27	356.11	1088.58	74.41	955.49	1030.71	73.27	410.01
8.55000	767.08	95.19	37.95	742.78	91.44	40.56	572.41	129.12	28.08	575.09	133.75	73.20	393.00	-24.17	22.98	376.25	-19.43	45.65	272.82	-50.95	142.00	310.12	-58.93	180.67	832.81	149.38	1182.18	0.00	0.00	0.00	630.96	39.70	1564.53	626.79	146.97	1557.05	476.47	28.30	1588.20	467.42	138.76	1579.03	355.38	1088.91	73.88	955.21	1030.56	73.33	412.47
8.56000	767.59	95.38	38.33	742.90	91.58	40.83	572.50	129.41	27.93	574.93	134.26	73.18	397.18	-24.76	22.88	381.31	-18.60	46.10	279.99	-49.49	149.00	319.55	-58.17	187.10	837.25	149.75	1182.15	0.00	0.00	0.00	635.27	41.69	1564.61	632.10	148.81	1556.88	480.36	30.84	1588.14	471.83	141.50	1578.84	355.64	1088.90	74.07	955.42	1030.68	73.28	413.90
8.57000	767.14	95.50	37.67	743.26	92.03	40.78	572.48	129.00	27.55	574.91	134.75	73.19	401.41	-25.59	22.66	387.65	-17.68	46.38	285.49	-48.94	155.76	329.10	-57.82	194.07	841.67	150.13	1182.12	0.00	0.00	0.00	639.04	43.61	1564.71	635.52	151.12	1556.79	484.30	33.32	1588.13	476.30	144.05	1578.66	356.16	1089.92	73.83	955.50	1030.79	73.21	414.01
8.58000	767.41	95.44	38.08	743.23	91.85	41.09	572.49	129.42	27.48	574.92	135.05	73.19	407.10	-26.82	22.64	393.95	-17.67	47.45	293.68	-47.02	162.41	338.85	-57.01	200.47	846.07	150.50	1182.09	0.00	0.00	0.00	643.24	45.47	1564.82	640.70	152.77	1556.66	488.24	35.81	1588.17	480.82	146.68	1578.43	353.73	1090.69	73.04	955.40	1031.03	73.16	413.17
8.59000	768.41	96.14	38.45	743.13	91.80	41.38	572.46	129.58	27.34	574.72	135.71	73.35	413.71	-29.01	24.33	401.52	-18.46	49.19	304.71	-45.18	168.87	348.75	-56.45	206.20	850.46	150.88	1182.07	0.00	0.00	0.00	647.18	47.38	1564.95	644.90	154.71	1556.57	492.20	38.39	1588.28	485.20	149.35	1578.24	354.95	1090.19	73.46	955.49	1031.02	73.21	414.94
8.60000	767.96	96.43	38.62	743.40	92.31	41.74	572.49	130.00	27.39	574.72	135.47	73.16	422.87	-31.99	27.09	411.13	-20.17	51.89	315.21	-43.43	174.13	358.56	-54.86	210.60	854.84	151.25	1182.04	0.00	0.00	0.00	651.23	49.25	1565.08	649.27	156.51	1556.44	496.15	40.83	1588.42	489.59	151.97	1578.09	355.71	1090.48	73.33	955.53	1030.69	73.32	416.24
8.61000	766.36	96.50	38.23	743.46	92.93	41.88	572.50	129.80	27.21	574.56	136.18	73.50	434.28	-34.21	31.51	422.51	-21.92	55.81	324.36	-41.56	177.36	368.17	-52.55	214.40	859.19	151.63	1182.02	0.00	0.00	0.00	655.37	51.03	1565.22	652.44	158.29	1556.45	500.13	43.11	1588.64	494.00	154.18	1578.14	355.17	1090.42	73.23	955.48	1030.93	73.26	415.53
8.62000	767.12	96.67	38.28	742.46	92.57	41.41	572.50	129.51	27.02	574.60	136.26	73.58	446.95	-37.08	35.27	435.50	-23.70	60.48	334.79	-39.76	179.68	378.05	-49.85	217.38	863.54	152.00	1182.00	0.00	0.00	0.00	659.62	52.89	1565.38	657.20	160.20	1556.37	504.15	45.55	1588.99	498.33	156.60	1578.24	353.70	1090.34	73.06	955.06	1030.89	73.17	413.66
8.63000	767.89	96.53	38.54	742.81	92.72	41.40	572.52	129.63	27.12	574.56	136.30	73.67	461.11	-39.64	38.65	448.89	-25.48	63.44	346.30	-37.89	180.95	388.60	-47.55	219.30	867.86	152.37	1181.97	0.00	0.00	0.00	663.51	54.77	1565.65	661.33	161.99	1556.33	508.16	47.76	1589.36	502.63	158.64	1578.41	355.53	1090.97	73.05	955.34	1030.72	73.27	415.74
8.64000	767.04	96.42	37.97	743.34	92.64	41.71	572.47	129.83	27.24	574.75	135.93	73.65	476.84	-41.92	41.53	463.28	-27.35	65.49	357.98	-36.16	180.95	399.50	-45.47	220.04	872.17	152.75	1181.95	0.00	0.00	0.00	667.41	56.50	1565.90	665.99	163.68	1556.37	512.21	49.85	1589.81	506.86	160.51	1578.61	356.08	1091.68	73.02	955.42	1030.62	73.32	415.60
8.65000	767.78	96.56	38.07	744.35	92.66	41.95	572.56	129.70	27.20	574.72	136.45	74.01	491.94	-44.71	43.30	476.61	-29.44	66.19	370.10	-34.73	179.82	410.65	-43.66	219.76	876.47	153.12	1181.93	0.00	0.00	0.00	671.48	58.34	1566.18	672.80	164.97	1555.23	516.26	52.00	1590.32	510.94	162.99	1578.83	355.29	1091.35	72.79	955.27	1030.53	73.28	414.06
8.66000	767.57	96.64	38.07	742.51	92.64	41.23	572.49	129.46	27.16	574.81	135.70	73.74	506.77	-47.30	44.15	492.82	-31.24	66.77	382.61	-33.44	177.57	422.18	-42.16	218.38	880.75	153.49	1181.91	0.00	0.00	0.00	675.76	60.07	1566.39	677.51	166.23	1554.99	520.23	54.10	1590.83	515.04	164.92	1579.19	354.47	1091.67	72.43	955.35	1030.95	73.19	414.30
8.67000	767.13	96.47	37.71	742.39	92.88	41.15	572.50	129.18	27.07	574.82	135.93	74.02	522.66	-49.96	44.05	507.23	-33.26	65.78	395.35	-32.53	174.19	434.04	-41.17	216.03	885.01	153.87	1181.89	0.00	0.00	0.00	679.04	61.81	1566.68	681.50	168.24	1555.10	524.21	55.92	1591.33	519.17	166.63	1579.56	354.10	1090.89	72.77	955.51	1030.75	73.34	415.97
8.68000	768.11	96.91	37.83	742.81	92.89	41.36	572.41	129.82	27.47	574.91	135.94	74.13	538.48	-52.79	43.66	521.94	-35.33	64.31	408.43	-31.84	169.73	446.16	-40.53	212.76	889.26	154.24	1181.88	0.00	0.00	0.00	683.03	63.60	1566.84	685.41	169.82	1555.13	528.12	57.62	1591.80	523.11	168.67	1579.90	355.04	1091.27	72.97	955.32	1030.83	73.20	415.87
8.69000	767.26	96.53	37.26	743.60	92.71	41.21	572.42	129.58	27.48	575.04	135.93	74.27	555.86	-55.63	43.46	537.86	-37.47	62.69	421.97	-31.57	164.41	458.49	-39.72	208.45	893.49	154.61	1181.86	0.00	0.00	0.00	687.05	65.16	1566.96	689.29	171.32	1555.18	532.08	59.40	1592.18	527.05	170.25	1580.26	354.24	1090.45	72.99	955.37	1030.84	73.23	415.99
8.70000	768.10	97.03	37.70	743.17	92.82	40.70	572.45	129.21	27.49	575.16	135.44	74.19	572.93	-57.35	43.66	554.88	-39.58	60.96	435.98	-31.94	158.42	471.19	-38.65	203.02	897.71	154.98	1181.84	0.00	0.00	0.00	690.83	66.85	1567.05	693.12	173.08	1555.20	535.95	60.98	1592.51	530.74	172.03	1580.51	354.56	1090.00	73.45	955.62	1030.59	73.33	415.90
8.71000	767.75	96.50	37.27	743.45	93.00	40.60	572.53	128.80	27.50	575.35	135.38	74.30	590.94	-59.85	42.82	573.02	-41.55	59.37	450.54	-33.07	151.82	484.09	-37.04	196.45	901.91	155.35	1181.83	0.00	0.00	0.00	694.66	68.37	1567.07	696.82	174.71	1555.24	539.75	62.62	1592.77	534.57	173.40	1580.82	354.95	1090.49	73.15	955.70	1030.70	73.17	415.45
8.72000	768.25	96.58	36.81	742.97	92.81	39.91	572.62	128.49	27.48	575.45	135.21	74.35	610.88	-62.31	42.18	591.78	-43.70	57.47	465.66	-34.35	144.55	497.11	-35.48	189.13	906.10	155.72	1181.81	0.00	0.00	0.00	698.40	69.79	1567.10	700.55	175.94	1555.26	543.51	64.24	1592.98	538.24	175.09	1581.04	354.07	1090.79	72.80	955.40	1030.91	73.11	414.76
8.73000	768.00	96.01	36.74	742.67	92.97	39.61	572.65	128.79	27.78	575.66	135.05	74.43	629.53	-64.36	40.99	610.75	-45.88	55.36	481.30	-35.91	136.84	510.52	-34.81	181.58	910.27	156.10	1181.80	0.00	0.00	0.00	701.91	71.23	1567.08	704.23	177.15	1555.37	547.20	65.70	1593.13	541.86	176.69	1581.15	354.06	1091.27	72.72	955.26	1030.86	72.99	416.02
8.74000	767.38	95.87	36.42	742.64	92.78	38.99	572.77	128.71	27.90	575.98	134.85	74.47	649.66	-66.19	39.68	630.38	-47.91	53.07	497.08	-37.53	128.75	524.33	-34.89	173.93	914.42	156.47	1181.79	0.00	0.00	0.00	705.45	72.69	1567.09	707.78	178.71	1555.25	550.88	67.25	1593.23	545.48	178.15	1581.27	355.21	1090.37	73.23	956.26	1030.72	73.41	415.94
8.75000	768.08	95.35	36.11	742.54	92.24	38.97	572.77	128.74	28.16	576.14	134.75	74.64	671.59	-68.56	37.39	650.15	-49.63	50.94	513.35	-38.86	120.43	538.58	-35.94	166.46	918.56	156.84	1181.78	0.00	0.00	0.00	709.34	74.03	1566.98	708.91	180.58	1556.45	554.51	68.56	1593.25	549.12	179.12	1581.32	353.37	1090.51	72.83	955.77	1030.84	73.14	415.87
8.76000	768.08	95.00	35.87	743.73	91.90	38.87	572.92	128.22	28.20	576.39	134.49	74.73	692.22	-70.14	35.68	669.24	-51.26	48.60	529.94	-40.72	112.19	553.09	-37.81	159.16	922.69	157.20	1181.77	0.00	0.00	0.00	712.82	75.46	1566.90	711.89	182.10	1556.63	558.08	69.98	1593.22	552.54	180.50	1581.38	352.60	1090.37	72.69	955.46	1030.91	73.12	415.67
8.77000	768.31	95.43	35.93	742.78	91.84	37.73	572.98	128.05	28.36	576.73	133.62	74.57	712.05	-71.51	34.29	688.58	-52.51	46.58	546.72	-42.58	104.11	567.93	-39.96	152.06	926.80	157.57	1181.76	0.00	0.00	0.00	716.36	76.81	1566.78	714.62	183.45	1556.65	561.66	71.27	1593.18	556.00	181.88	1581.33	355.27	1090.74	73.03	955.89	1030.83	73.25	415.79
8.78000	769.15	95.51	36.18	742.91	91.65	37.24	573.20	127.76	28.48	576.97	133.41	74.58	731.96	-72.23	33.28	709.04	-53.38	45.23	563.75	-44.56	96.15	583.05	-42.08	145.03	930.90	157.94	1181.75	0.00	0.00	0.00	719.79	78.07	1566.64	719.50	184.80	1556.38	565.22	72.63	1593.14	559.51	183.04	1581.30	353.57	1090.81	72.72	955.95	1030.80	73.27	415.06
8.79000	768.31	94.86	35.81	742.87	91.12	36.99	573.24	127.35	28.52	577.34	133.16	74.68	752.63	-72.78	32.69	728.30	-53.86	43.42	581.20	-45.90	88.22	598.52	-43.62	138.03	934.98	158.31	1181.74	0.00	0.00	0.00	723.22	79.39	1566.49	722.17	185.96	1556.24	568.74	73.77	1593.07	562.92	184.71	1581.22	353.84	1090.23	72.89	955.64	1030.85	73.16	414.20
8.80000	768.17	95.80	36.42	743.27	90.58	36.98	573.39	127.46	28.78	577.67	133.13	74.83	772.58	-72.78	32.06	748.45	-53.99	42.55	598.96	-46.13	80.00	613.99	-45.07	131.38	939.04	158.68	1181.73	0.00	0.00	0.00	726.71	80.60	1566.30	725.76	187.40	1555.89	572.30	75.11	1593.01	566.34	185.39	1581.11	353.52	1090.03	72.93	955.22	1030.93	73.00	414.19
8.81000	767.91	96.12	36.65	743.29	90.16	36.84	573.61	126.76	28.75	578.07	132.77	74.94	791.45	-72.54	31.46	769.03	-54.93	40.69	616.63	-46.33	72.28	629.42	-46.59	125.18	943.09	159.05	1181.73	0.00	0.00	0.00	730.02	81.76	1566.08	729.31	188.66	1555.70	575.78	76.20	1592.93	569.68	186.88	1580.92	353.13	1090.51	72.85	955.64	1030.89	73.14	414.25
8.82000	766.97	96.63	37.09	741.55	90.71	39.07	573.59	127.12	29.23	578.49	132.37	74.91	812.41	-71.53	32.40	788.72	-53.97	40.74	634.13	-46.54	65.28	644.66	-47.77	119.36	947.13	159.41	1181.72	0.00	0.00	0.00	733.27	82.97	1565.86	731.83	189.94	1555.52	579.25	77.16	1592.82	572.95	187.90	1580.71	352.13	1091.11	72.26	955.87	1030.83	73.20	414.81
8.83000	766.69	97.17	37.45	741.50	90.22	39.14	573.66	126.49	29.14	578.84	131.98	74.91	831.66	-70.53	33.37	807.86	-53.87	40.65	651.51	-47.49	59.37	660.06	-49.00	114.12	951.15	159.78	1181.72	0.00	0.00	0.00	736.75	84.00	1565.62	735.48	190.71	1555.17	582.69	78.17	1592.70	576.28	188.67	1580.59	355.31	1089.77	73.37	955.36	1030.90	73.08	413.61
8.84000	764.53	102.03	44.82	744.87	90.17	40.13	573.71	126.22	29.16	579.08	131.54	74.80	850.15	-69.44	34.76	825.93	-52.69	41.32	668.96	-48.58	54.23	675.46	-49.99	109.30	955.15	160.15	1181.71	0.00	0.00	0.00	740.12	85.14	1565.37	738.26	192.02	1554.86	586.07	78.96	1592.55	579.52	189.48	1580.35	355.04	1089.36	73.39	955.51	1030.81	73.17	415.46
8.85000	762.74	103.07	44.90	743.04	90.22	39.27	573.80	126.38	29.41	579.15	131.73	74.96	868.17	-68.13	37.13	844.40	-51.67	42.63	686.27	-49.48	49.83	690.69	-50.97	105.12	959.14	160.51	1181.71	0.00	0.00	0.00	743.44	86.06	1565.10	741.62	193.41	1554.45	589.44	80.05	1592.42	582.76	190.26	1580.11	355.80	1089.23	73.85	955.50	1030.74	73.09	415.68
8.86000	763.29	104.49	45.80	742.76	90.59	38.96	573.79	126.02	29.29	579.29	131.48	74.93	885.92	-65.87	39.67	861.62	-50.12	44.32	703.38	-50.32	46.15	705.84	-51.59	101.43	963.12	160.88	1181.71	0.00	0.00	0.00	747.00	87.02	1564.82	745.47	194.25	1554.12	592.79	80.82	1592.26	586.04	191.23	1579.86	354.87	1090.62	73.17	955.45	1030.88	73.12	413.78
8.87000	762.74	104.95	45.46	742.31	91.06	38.39	573.82	126.09	29.41	579.30	131.47	75.03	903.51	-63.78	42.81	878.40	-48.26	46.26	720.16	-51.46	43.39	720.86	-52.10	98.37	967.08	161.24	1181.71	0.00	0.00	0.00	750.13	88.07	1564.58	748.51	195.00	1553.81	596.08	81.53	1592.15	589.26	191.91	1579.64	354.93	1090.19	73.23	955.80	1030.80	73.27	415.15
8.88000	769.68	94.24	38.17	742.40	91.51	37.99	573.79	125.88	29.39	579.29	131.51	75.16	920.04	-61.76	45.68	895.44	-46.32	48.82	736.87	-51.72	41.04	735.66	-52.18	95.77	971.03	161.61	1181.71	0.00	0.00	0.00	753.23	88.89	1564.40	751.75	196.07	1553.54	599.34	82.10	1592.03	592.36	192.93	1579.35	353.59	1090.11	73.12	956.09	1030.70	73.30	415.73
8.89000	772.03	94.86	38.28	742.29	91.90	37.57	573.83	125.95	29.45	579.35	131.07	75.07	936.54	-59.41	49.15	911.44	-44.07	51.53	752.99	-51.66	39.36	750.18	-51.74	93.66	974.96	161.97	1181.71	0.00	0.00	0.00	756.38	89.72	1564.22	754.70	196.95	1553.22	602.58	82.71	1591.89	595.44	193.56	1579.16	355.38	1090.45	73.33	955.84	1030.72	73.17	417.46
8.90000	770.69	95.54	37.14	744.97	90.78	35.56	573.98	125.91	29.51	579.41	131.28	75.27	950.92	-56.71	52.15	926.99	-42.14	54.37	768.50	-51.30	38.26	764.09	-51.38	92.23	978.87	162.34	1181.71	0.00	0.00	0.00	759.83	90.33	1564.06	757.58	197.83	1553.08	605.77	83.36	1591.80	598.63	193.76	1578.97	356.77	1089.94	73.81	955.47	1030.89	73.11	416.66
8.91000	772.72	96.48	37.52	745.99	90.81	35.56	573.91	126.18	29.67	579.37	131.50	75.50	965.92	-53.81	55.80	941.14	-39.57	57.12	783.41	-50.84	37.81	777.50	-50.83	91.41	982.78	162.70	1181.71	0.00	0.00	0.00	763.17	91.14	1563.98	760.51	198.61	1552.78	608.95	83.92	1591.68	601.79	194.05	1578.77	355.56	1089.82	73.62	955.51	1030.90	73.17	414.29
8.92000	769.60	94.36	32.24	745.76	90.99	35.39	574.05	125.82	29.57	579.47	131.36	75.51	980.00	-51.16	59.22	955.61	-37.16	60.19	797.63	-49.90	37.73	790.55	-50.27	91.18	986.67	163.06	1181.72	0.00	0.00	0.00	766.16	91.80	1563.93	762.97	199.30	1552.61	612.12	84.30	1591.54	604.85	194.70	1578.48	355.03	1090.43	73.19	955.48	1030.92	73.09	415.90
8.93000	770.30	94.72	32.22	746.12	91.34	35.25	574.10	125.41	29.49	579.47	131.91	75.92	993.51	-48.34	62.87	968.71	-35.75	63.00	811.12	-48.95	38.05	802.97	-49.26	91.19	990.54	163.42	1181.72	0.00	0.00	0.00	769.42	92.38	1563.87	765.75	199.70	1552.57	615.30	84.54	1591.41	608.00	194.77	1578.33	354.72	1089.70	73.44	955.95	1030.80	73.27	415.54
8.94000	770.22	94.58	32.21	745.49	91.28	35.03	574.08	126.19	29.92	579.64	131.30	75.80	1005.90	-45.24	66.67	981.26	-34.05	66.58	823.91	-47.77	38.63	814.61	-48.62	91.59	994.40	163.79	1181.72	0.00	0.00	0.00	772.60	92.96	1563.87	768.98	200.18	1552.50	618.49	85.09	1591.27	611.10	195.31	1578.02	353.96	1090.42	72.92	955.86	1030.84	73.24	414.69
8.95000	771.14	94.91	32.21	745.07	91.39	34.80	574.08	125.99	29.90	579.83	131.02	75.78	1017.60	-42.43	70.25	993.02	-30.99	70.20	835.87	-46.67	39.37	825.61	-47.82	92.15	998.24	164.15	1181.73	0.00	0.00	0.00	776.09	93.31	1563.83	772.58	200.52	1552.44	621.70	85.25	1591.12	614.16	195.87	1577.68	355.88	1090.12	73.47	955.45	1030.95	73.11	414.32
8.96000	771.18	94.98	32.32	746.37	91.20	35.37	574.17	125.96	29.99	579.84	131.14	75.95	1028.45	-39.63	74.28	1003.61	-28.75	73.86	847.20	-45.49	40.15	835.87	-46.96	92.81	1002.07	164.51	1181.74	0.00	0.00	0.00	779.16	93.92	1563.84	775.77	200.91	1552.34	624.90	85.29	1590.97	617.26	195.70	1577.49	354.23	1089.60	73.19	955.15	1031.00	72.96	413.65
8.97000	770.95	95.04	32.06	745.28	91.75	34.68	574.16	125.60	29.94	580.05	131.43	76.17	1038.45	-37.00	78.26	1012.86	-26.57	76.89	857.77	-44.77	41.19	845.49	-46.22	93.59	1005.89	164.87	1181.74	0.00	0.00	0.00	782.39	94.11	1563.80	779.16	201.29	1552.14	628.17	85.34	1590.79	620.44	195.34	1577.28	354.64	1089.45	73.30	954.84	1031.01	72.84	416.04
8.98000	769.82	94.77	31.83	744.62	91.55	34.55	574.25	125.85	30.18	580.09	131.46	76.36	1047.48	-34.71	81.65	1022.62	-24.00	80.42	867.55	-43.79	42.06	854.48	-45.69	94.44	1009.69	165.23	1181.75	0.00	0.00	0.00	785.67	94.33	1563.70	782.74	201.50	1551.98	631.44	85.48	1590.63	623.60	195.55	1577.00	353.88	1090.06	73.04	955.18	1030.91	73.00	416.17
8.99000	770.39	94.83	31.97	744.61	91.38	34.51	574.37	125.42	30.12	580.28	131.62	76.49	1055.81	-31.87	85.14	1030.92	-22.00	83.33	876.62	-42.97	42.84	862.78	-45.32	95.32	1013.47	165.59	1181.76	0.00	0.00	0.00	789.03	94.45	1563.59	785.91	201.33	1551.85	634.72	85.40	1590.47	626.70	195.39	1576.79	353.02	1090.70	72.68	955.41	1030.83	73.05	415.50
9.00000	770.20	94.92	31.71	745.45	91.66	34.72	574.27	125.69	30.35	580.46	131.22	76.50	1063.23	-29.73	87.87	1038.19	-20.19	85.84	884.73	-42.79	43.84	870.38	-45.09	96.20	1017.25	165.95	1181.77	0.00	0.00	0.00	792.67	94.54	1563.48	788.21	201.58	1551.81	638.05	85.26	1590.27	629.86	195.31	1576.69	355.85	1090.02	73.46	954.99	1031.07	73.00	416.29
9.01000	770.81	94.93	31.64	744.91	91.45	34.57	574.43	125.34	30.34	580.56	131.40	76.70	1070.41	-27.99	90.15	1044.78	-18.20	87.86	892.03	-42.43	44.67	877.24	-45.04	97.07	1021.01	166.30	1181.78	0.00	0.00	0.00	795.78	94.56	1563.36	790.85	201.70	1551.75	641.39	85.06	1590.10	633.11	195.31	1576.54	354.71	1089.81	73.33	955.40	1030.93	73.07	416.55
9.02000	769.42	94.84	31.26	746.32	91.92	34.68	574.45	125.40	30.53	580.81	130.79	76.62	1076.46	-26.78	91.78	1051.83	-17.23	89.64	898.44	-42.08	45.38	883.41	-44.84	97.78	1024.75	166.66	1181.79	0.00	0.00	0.00	799.01	94.40	1563.17	794.75	201.52	1551.55	644.76	84.65	1589.92	636.26	195.18	1576.31	353.47	1089.80	73.14	955.38	1030.87	72.98	416.89
9.03000	770.43	94.92	31.49	745.85	91.50	34.53	574.52	125.39	30.69	581.02	130.79	76.82	1082.25	-25.53	92.98	1057.01	-16.03	90.42	903.96	-41.95	46.11	888.74	-44.72	98.43	1028.48	167.02	1181.80	0.00	0.00	0.00	802.20	94.25	1562.98	798.26	201.24	1551.41	648.17	84.33	1589.76	639.50	194.80	1576.25	355.39	1089.89	73.52	955.69	1030.87	73.15	417.67
9.04000	770.49	94.97	31.25	744.22	91.57	33.99	574.62	125.06	30.75	581.16	130.58	76.93	1086.60	-24.84	93.49	1061.24	-15.38	90.96	908.52	-41.86	46.65	893.36	-44.47	98.85	1032.20	167.38	1181.81	0.00	0.00	0.00	805.61	94.08	1562.75	801.61	201.14	1551.26	651.57	84.03	1589.64	642.77	194.49	1576.19	356.45	1090.42	73.46	955.26	1030.98	73.05	415.91
9.05000	770.03	94.92	31.10	746.20	91.58	34.59	574.62	125.01	30.87	581.30	130.77	77.22	1090.54	-24.51	93.61	1065.29	-15.10	91.14	912.34	-41.70	47.01	897.16	-44.29	99.20	1035.90	167.73	1181.83	0.00	0.00	0.00	809.30	93.85	1562.51	804.58	200.77	1551.14	654.96	83.44	1589.52	646.13	194.06	1576.16	354.92	1089.46	73.56	955.04	1031.02	73.05	416.36
9.06000	770.00	95.31	30.82	745.12	91.78	34.08	574.67	124.93	31.04	581.49	130.59	77.30	1094.73	-24.42	93.74	1068.98	-15.46	91.17	915.52	-41.10	47.01	900.29	-44.21	99.41	1039.58	168.09	1181.84	0.00	0.00	0.00	812.59	93.36	1562.30	808.26	200.37	1550.94	658.35	83.07	1589.42	649.36	193.77	1576.09	353.99	1089.51	73.37	955.46	1030.94	73.10	417.00
9.07000	771.61	95.33	31.22	745.81	91.81	34.22	574.76	124.75	31.09	581.69	130.55	77.52	1096.81	-24.40	92.85	1071.46	-15.41	90.67	917.99	-41.45	47.35	903.06	-43.96	99.38	1043.26	168.44	1181.86	0.00	0.00	0.00	815.79	93.04	1562.11	810.69	200.11	1550.81	661.74	82.55	1589.33	652.76	192.94	1576.05	353.36	1090.19	73.10	955.23	1030.84	72.94	416.04
9.08000	771.28	94.80	31.44	745.79	91.80	34.22	574.78	125.46	31.63	581.88	130.43	77.65	1098.97	-25.24	92.06	1073.70	-15.70	89.78	920.03	-41.28	47.35	905.40	-43.65	99.32	1046.92	168.80	1181.87	0.00	0.00	0.00	819.28	92.54	1561.88	813.15	199.63	1550.71	665.11	81.83	1589.23	656.07	192.53	1576.00	354.65	1090.28	73.28	955.14	1030.91	72.91	416.28
9.09000	770.76	95.06	31.04	746.53	91.62	34.38	574.84	124.98	31.59	582.18	130.36	77.78	1100.70	-25.24	90.72	1076.43	-15.91	89.20	921.75	-41.25	47.31	907.47	-43.65	99.25	1050.56	169.15	1181.89	0.00	0.00	0.00	822.43	92.01	1561.66	816.42	198.96	1550.56	668.52	81.18	1589.13	659.26	192.06	1575.95	355.87	1090.18	73.55	955.60	1030.88	73.16	414.65
9.10000	770.31	95.32	30.85	744.85	91.59	33.85	574.98	124.49	31.58	582.33	130.22	77.96	1102.20	-25.59	89.21	1077.69	-16.10	87.78	923.20	-41.69	47.29	909.24	-43.65	98.98	1054.20	169.51	1181.91	0.00	0.00	0.00	825.89	91.50	1561.44	820.56	198.47	1550.31	671.92	80.50	1589.02	662.54	191.51	1575.88	355.95	1089.40	73.86	955.27	1030.96	73.08	413.72
9.11000	771.10	95.09	31.16	746.25	91.72	34.25	574.94	125.08	32.08	582.53	130.19	78.22	1104.26	-25.35	87.92	1078.66	-16.14	86.49	924.61	-41.94	47.03	910.98	-43.73	98.61	1057.81	169.86	1181.92	0.00	0.00	0.00	829.62	90.90	1561.19	824.08	197.75	1550.15	675.28	79.68	1588.90	665.82	190.52	1575.86	354.40	1089.65	73.37	955.04	1030.98	72.96	415.52
9.12000	770.26	95.07	30.85	746.53	91.76	34.28	575.16	124.25	31.98	582.68	130.27	78.50	1106.28	-25.50	86.65	1080.70	-16.10	85.22	925.85	-42.15	46.60	912.45	-44.18	98.32	1061.42	170.21	1181.94	0.00	0.00	0.00	832.61	90.28	1560.93	827.98	197.11	1549.92	678.62	78.93	1588.77	669.01	189.62	1575.78	354.48	1089.91	73.30	955.50	1030.87	73.05	416.97
9.13000	770.65	95.22	30.72	745.89	91.89	33.97	575.26	124.38	32.26	582.84	130.31	78.85	1107.03	-25.44	85.36	1082.15	-16.49	84.11	926.88	-42.50	46.10	913.96	-44.03	97.64	1065.01	170.56	1181.96	0.00	0.00	0.00	835.95	89.68	1560.67	830.22	196.47	1549.79	681.92	77.95	1588.60	672.21	188.67	1575.75	353.93	1089.65	73.42	955.41	1030.90	73.08	416.48
9.14000	770.98	95.19	31.01	746.01	91.72	34.00	575.31	123.87	32.37	582.97	129.52	78.81	1108.28	-25.28	83.95	1083.44	-15.03	82.60	928.07	-42.76	45.46	915.22	-44.38	96.98	1068.59	170.91	1181.98	0.00	0.00	0.00	839.30	88.90	1560.40	833.19	195.83	1549.52	685.29	77.12	1588.44	675.38	187.94	1575.66	355.63	1089.59	73.76	955.52	1030.91	73.13	414.91
9.15000	770.68	94.76	31.13	745.05	91.60	33.70	575.32	124.13	32.74	583.07	129.84	79.23	1109.92	-25.43	82.63	1084.74	-14.92	81.42	929.04	-42.93	44.60	916.42	-44.55	96.15	1072.15	171.26	1182.00	0.00	0.00	0.00	842.58	88.19	1560.08	836.65	194.91	1549.30	688.63	75.99	1588.24	678.54	186.72	1575.52	355.21	1089.66	73.52	955.43	1030.95	73.06	416.44
9.16000	770.85	94.98	30.93	745.78	91.67	33.88	575.46	123.70	32.84	583.17	129.74	79.57	1110.50	-25.86	81.25	1084.89	-15.10	79.78	929.92	-43.24	43.69	917.40	-44.82	95.22	1075.70	171.61	1182.03	0.00	0.00	0.00	845.88	87.35	1559.72	839.19	194.24	1549.07	691.96	74.84	1588.01	681.74	185.33	1575.39	353.74	1090.44	72.93	955.79	1030.79	73.13	416.66
9.17000	771.78	95.05	31.25	746.52	91.82	33.94	575.45	124.00	33.25	583.27	129.86	79.94	1110.72	-25.86	79.77	1085.77	-15.37	78.54	930.59	-43.34	42.49	918.18	-45.05	94.20	1079.23	171.96	1182.05	0.00	0.00	0.00	849.04	86.54	1559.39	842.10	193.49	1548.83	695.35	73.64	1587.71	684.83	184.30	1575.26	353.29	1089.76	73.00	955.69	1030.79	73.12	417.08
9.18000	770.98	95.23	30.75	745.99	91.77	33.86	575.59	124.05	33.50	583.41	129.73	80.20	1111.34	-26.25	78.22	1086.29	-15.46	77.26	931.18	-43.31	41.25	918.78	-45.12	92.99	1082.76	172.31	1182.07	0.00	0.00	0.00	852.39	85.74	1559.03	846.25	192.60	1548.55	698.68	72.43	1587.40	687.85	183.22	1575.03	354.97	1090.25	73.29	955.91	1030.72	73.22	417.51
9.19000	770.76	95.17	30.62	745.92	91.91	33.68	575.67	123.95	33.68	583.52	129.48	80.46	1112.00	-26.52	76.81	1085.99	-15.92	75.47	931.43	-43.43	39.88	919.18	-45.06	91.60	1086.27	172.66	1182.09	0.00	0.00	0.00	855.68	84.81	1558.65	849.36	191.62	1548.31	702.01	71.10	1587.04	690.87	181.90	1574.85	355.37	1089.69	73.49	955.73	1030.82	73.14	417.10
9.20000	770.45	95.64	30.39	745.21	92.03	33.21	575.70	123.48	33.75	583.65	129.60	80.85	1112.50	-26.95	75.16	1087.22	-17.65	74.22	931.45	-43.77	38.50	919.35	-45.10	90.12	1089.76	173.01	1182.12	0.00	0.00	0.00	858.98	83.98	1558.30	851.93	190.62	1548.14	705.32	69.58	1586.64	693.80	180.50	1574.55	355.95	1090.13	73.43	955.51	1030.81	73.08	416.12
9.21000	770.70	95.17	30.57	745.94	92.00	33.54	575.91	123.58	34.02	583.78	129.44	81.17	1112.08	-27.64	73.65	1086.71	-18.17	72.49	931.18	-43.88	36.89	919.17	-45.21	88.62	1093.24	173.35	1182.14	0.00	0.00	0.00	862.10	82.95	1558.01	855.00	189.60	1547.95	708.60	68.20	1586.22	696.80	179.14	1574.16	356.12	1090.42	73.27	956.00	1030.76	73.27	417.75
9.22000	770.72	95.24	30.55	745.76	92.02	33.43	575.86	124.16	34.60	583.93	129.97	81.71	1111.13	-28.06	71.50	1086.17	-18.50	70.97	930.75	-43.80	35.06	918.73	-45.42	87.02	1096.71	173.70	1182.17	0.00	0.00	0.00	865.27	82.06	1557.71	858.11	188.65	1547.71	711.89	66.74	1585.77	699.69	177.74	1573.87	355.87	1090.10	73.45	955.22	1030.93	73.02	418.50
9.23000	771.07	95.00	30.71	747.45	92.32	33.96	575.97	124.21	34.91	584.10	129.56	81.85	1110.22	-28.54	69.43	1085.36	-18.37	68.94	929.89	-43.86	33.89	918.09	-44.95	85.06	1100.17	174.04	1182.20	0.00	0.00	0.00	868.44	81.06	1557.44	860.81	187.64	1547.51	715.14	65.28	1585.30	702.66	175.88	1573.53	355.53	1090.35	73.39	955.22	1030.95	73.00	418.44
9.24000	771.51	95.50	30.71	745.07	92.07	33.31	576.03	124.00	35.04	584.23	130.04	82.47	1110.20	-28.68	67.71	1084.95	-18.53	67.09	929.10	-43.44	33.11	917.33	-45.14	83.56	1103.61	174.39	1182.22	0.00	0.00	0.00	871.80	79.97	1557.18	863.18	186.85	1547.32	718.37	63.68	1584.80	705.62	174.64	1573.03	354.50	1090.38	73.12	955.70	1030.87	73.20	416.66
9.25000	770.01	95.25	30.41	745.10	92.50	33.14	576.18	124.45	35.52	584.37	130.68	83.13	1109.94	-29.18	66.14	1084.26	-18.45	65.25	928.61	-43.54	32.30	916.80	-45.18	82.03	1107.04	174.73	1182.25	0.00	0.00	0.00	875.15	78.81	1556.95	865.92	185.79	1547.14	721.62	62.01	1584.30	708.53	173.36	1572.57	353.51	1091.11	72.60	955.49	1030.93	73.10	416.43
9.26000	771.63	95.48	30.89	746.25	92.44	33.57	576.23	124.78	35.98	584.61	130.49	83.40	1109.87	-29.50	64.98	1084.48	-18.74	63.92	928.76	-43.42	31.73	916.93	-45.06	80.72	1110.45	175.08	1182.28	0.00	0.00	0.00	878.18	77.71	1556.75	869.65	184.30	1546.87	724.88	60.35	1583.81	711.48	171.08	1572.18	353.82	1090.59	72.96	955.28	1030.97	73.03	416.36
9.27000	771.02	95.36	30.82	746.61	92.71	33.62	576.35	124.36	36.05	584.83	130.30	83.75	1110.74	-30.03	63.46	1085.35	-19.56	62.70	929.38	-43.01	31.50	917.99	-44.89	79.73	1113.85	175.42	1182.31	0.00	0.00	0.00	881.36	76.57	1556.58	872.17	183.17	1546.82	728.17	58.59	1583.37	714.42	169.82	1571.62	355.51	1090.23	73.35	955.43	1030.88	73.03	415.33
9.28000	769.75	95.33	30.53	746.02	92.23	33.50	576.52	124.65	36.56	585.11	130.73	84.38	1112.09	-30.35	61.08	1086.87	-19.90	60.82	929.94	-42.84	31.32	919.38	-44.72	79.00	1117.24	175.76	1182.34	0.00	0.00	0.00	884.80	75.48	1556.51	875.34	182.01	1546.74	731.53	56.80	1583.00	717.36	168.19	1571.25	354.23	1090.98	72.82	955.39	1030.91	73.03	416.49
9.29000	770.21	95.20	30.80	746.38	92.51	33.47	576.61	124.78	37.15	585.39	130.84	84.97	1112.40	-30.91	57.80	1087.19	-19.62	58.04	930.45	-42.75	31.07	920.62	-45.02	78.48	1120.62	176.10	1182.37	0.00	0.00	0.00	888.17	74.28	1556.57	878.91	180.67	1546.81	734.92	54.93	1582.78	720.48	166.25	1571.05	354.49	1090.75	72.92	955.87	1030.76	73.15	414.76
9.30000	770.29	95.39	30.71	746.56	93.08	33.39	576.78	124.79	37.76	585.90	130.63	85.56	1113.25	-31.25	55.12	1088.95	-19.81	56.07	930.83	-43.26	31.01	921.73	-45.52	77.99	1123.98	176.44	1182.40	0.00	0.00	0.00	891.41	73.06	1556.77	882.17	179.45	1546.98	738.42	53.13	1582.73	723.66	163.61	1571.01	353.58	1090.38	72.81	955.44	1030.92	73.05	413.96
9.31000	769.40	95.48	30.35	745.88	92.52	33.26	577.08	124.93	38.60	586.23	130.86	86.47	1114.00	-31.91	52.98	1089.12	-20.57	54.42	931.16	-43.40	30.83	922.58	-45.85	77.63	1127.33	176.78	1182.44	0.00	0.00	0.00	895.10	71.68	1557.04	885.34	178.11	1547.23	741.96	51.08	1582.75	726.85	162.07	1571.03	354.41	1091.01	72.85	955.53	1030.91	73.07	414.47
9.32000	770.22	95.43	30.92	747.08	92.81	33.57	577.31	125.20	39.61	586.80	130.94	87.56	1114.64	-32.21	51.01	1089.20	-20.85	52.58	931.36	-43.84	30.80	923.32	-46.41	77.50	1130.67	177.12	1182.47	0.00	0.00	0.00	898.62	70.10	1557.36	887.90	176.79	1547.53	745.53	49.04	1582.87	730.14	159.75	1571.27	355.26	1091.57	72.82	954.94	1031.00	72.91	417.43
9.33000	771.75	95.28	31.24	746.70	92.54	33.40	577.61	124.98	40.60	587.45	130.99	88.66	1115.61	-32.20	49.23	1090.05	-20.92	50.60	931.63	-43.95	30.67	923.99	-46.59	77.28	1133.99	177.46	1182.50	0.00	0.00	0.00	901.88	68.53	1557.81	890.89	175.13	1548.16	749.17	46.83	1583.08	733.48	157.88	1571.63	353.29	1090.50	72.72	954.85	1031.02	72.84	416.07
9.34000	770.08	95.74	30.56	747.45	92.68	33.58	578.04	125.47	41.98	588.06	131.19	89.99	1115.78	-31.92	47.31	1090.46	-20.58	49.56	931.91	-44.01	30.57	924.70	-46.87	77.16	1137.30	177.80	1182.54	0.00	0.00	0.00	905.95	66.97	1558.23	894.62	173.31	1548.82	752.83	44.66	1583.36	736.87	155.74	1572.01	353.26	1091.64	72.30	955.50	1030.87	73.10	417.22
9.35000	770.99	95.48	30.94	746.40	92.63	33.19	578.49	125.15	43.07	588.85	131.04	91.18	1116.55	-31.50	46.07	1090.73	-20.12	48.15	932.03	-44.41	30.73	925.28	-47.04	77.08	1140.60	178.13	1182.57	0.00	0.00	0.00	909.58	65.31	1558.73	898.52	171.68	1549.47	756.53	42.51	1583.67	740.38	153.76	1572.45	353.46	1091.98	72.30	955.84	1030.76	73.13	415.73
9.36000	771.35	95.27	31.15	746.89	92.47	33.15	578.93	124.85	44.24	589.68	130.69	92.40	1116.81	-30.46	44.85	1091.25	-19.57	47.06	932.26	-44.38	30.66	925.75	-47.37	77.10	1143.88	178.47	1182.61	0.00	0.00	0.00	913.10	63.52	1559.29	901.91	169.98	1550.13	760.26	40.47	1584.03	743.92	151.61	1573.00	355.71	1091.17	73.01	955.53	1030.88	73.12	416.06
9.37000	770.71	95.28	30.95	747.19	92.86	33.12	579.33	125.49	45.80	590.52	131.11	93.90	1117.03	-29.99	43.46	1091.68	-18.76	46.01	932.43	-44.39	30.61	926.24	-47.75	77.16	1147.16	178.81	1182.65	0.00	0.00	0.00	916.73	61.59	1559.81	904.97	168.07	1550.87	764.01	38.39	1584.43	747.47	149.62	1573.57	354.90	1090.71	73.08	955.58	1030.55	73.42	413.83
9.38000	771.04	95.31	30.87	747.09	92.94	32.95	579.84	125.25	47.08	591.47	130.98	95.37	1117.12	-29.30	42.07	1092.47	-18.49	45.23	932.51	-44.78	30.73	926.75	-47.91	77.17	1150.42	179.14	1182.68	0.00	0.00	0.00	920.41	59.72	1560.34	909.13	165.86	1551.53	767.74	36.31	1584.85	751.12	147.36	1574.12	355.24	1090.86	73.05	955.36	1031.35	73.14	416.36
9.39000	771.68	95.67	30.88	747.99	92.85	33.20	580.40	125.25	48.53	592.50	130.96	96.78	1117.87	-29.24	40.71	1092.82	-16.74	44.38	932.82	-44.64	30.67	927.17	-48.41	77.35	1153.66	179.47	1182.72	0.00	0.00	0.00	924.15	57.76	1560.83	913.22	164.13	1552.08	771.39	34.12	1585.23	754.85	144.83	1574.73	355.63	1090.25	73.29	955.43	1031.06	73.03	415.10
9.40000	771.75	95.58	30.90	747.64	93.10	33.04	580.90	125.47	49.94	593.44	131.18	98.33	1118.01	-28.61	39.80	1093.36	-16.49	43.30	933.02	-44.69	30.68	927.71	-48.37	77.24	1156.90	179.81	1182.76	0.00	0.00	0.00	927.60	55.87	1561.30	916.22	162.66	1552.67	775.11	31.90	1585.54	758.52	142.90	1575.14	355.55	1090.17	73.24	955.46	1030.91	73.03	415.34
9.41000	770.23	95.68	30.38	747.10	93.12	32.81	581.43	126.25	51.62	594.51	131.75	99.91	1118.99	-28.34	38.49	1092.96	-16.25	41.90	933.23	-44.63	30.69	928.38	-48.27	77.17	1160.12	180.14	1182.80	0.00	0.00	0.00	931.39	53.86	1561.72	919.16	160.95	1553.18	778.77	29.90	1585.80	762.09	140.95	1575.55	354.81	1091.41	72.83	955.24	1030.96	73.01	417.05
9.42000	772.11	95.84	30.82	748.09	93.30	33.01	581.98	126.23	52.98	595.60	131.74	101.33	1118.47	-28.22	37.22	1093.25	-16.07	40.97	933.45	-44.62	30.71	928.86	-48.27	77.19	1163.33	180.47	1182.84	0.00	0.00	0.00	935.26	51.90	1562.12	923.26	158.46	1553.70	782.39	27.89	1586.04	765.61	138.57	1575.84	355.78	1090.40	73.44	955.41	1030.82	73.05	415.59
9.43000	771.86	95.30	30.98	747.68	93.37	32.90	582.64	126.65	54.47	596.60	132.58	103.12	1119.27	-27.69	36.58	1093.84	-16.06	40.13	933.62	-44.75	30.79	929.25	-48.32	77.16	1166.52	180.80	1182.88	0.00	0.00	0.00	938.85	50.01	1562.47	927.11	156.81	1554.16	785.94	25.80	1586.21	769.23	136.37	1576.16	355.91	1090.57	73.51	955.03	1031.02	73.00	416.95
9.44000	771.93	95.63	30.82	747.63	93.23	32.98	583.30	127.17	56.06	597.70	132.93	104.69	1118.97	-27.67	35.77	1094.10	-15.64	39.88	933.63	-45.12	30.96	929.55	-48.27	77.10	1169.70	181.13	1182.92	0.00	0.00	0.00	942.34	48.08	1562.86	930.09	154.73	1554.67	789.52	23.89	1586.36	772.68	134.73	1576.35	355.74	1090.90	73.15	955.39	1030.96	73.05	416.18
9.45000	770.75	95.74	30.39	747.85	93.11	32.94	583.99	127.24	57.49	598.95	133.30	106.26	1119.44	-27.83	35.40	1093.81	-15.30	39.68	933.84	-44.63	30.67	929.56	-48.39	77.06	1172.87	181.46	1182.96	0.00	0.00	0.00	946.04	46.02	1563.20	933.11	152.69	1555.05	793.09	21.87	1586.51	776.06	132.86	1576.44	355.90	1091.19	73.13	955.91	1030.82	73.21	415.12
9.46000	771.27	96.01	30.39	748.95	93.35	33.09	584.71	127.95	59.19	600.18	133.81	108.01	1119.69	-27.56	35.36	1094.03	-15.58	39.25	933.86	-44.78	30.71	929.61	-48.34	76.96	1176.03	181.79	1183.00	0.00	0.00	0.00	949.26	44.12	1563.58	937.20	150.56	1555.42	796.63	19.85	1586.67	779.44	131.14	1576.61	355.69	1090.98	73.07	955.16	1030.97	72.96	415.59
9.47000	771.33	95.59	30.53	748.40	93.42	32.87	585.54	128.55	60.90	601.41	134.27	109.75	1119.88	-27.91	34.99	1093.91	-15.44	39.18	933.87	-44.70	30.60	929.74	-48.24	76.83	1179.18	182.12	1183.05	0.00	0.00	0.00	953.09	42.20	1563.93	940.51	148.71	1555.81	800.22	17.79	1586.82	782.94	129.03	1576.79	355.71	1091.16	73.05	955.66	1030.91	73.16	416.55
9.48000	772.66	95.80	30.84	748.53	93.44	32.75	586.35	128.64	62.54	602.84	134.14	111.28	1119.72	-27.51	35.05	1093.90	-15.64	38.91	933.88	-44.78	30.56	929.84	-48.06	76.67	1182.31	182.45	1183.09	0.00	0.00	0.00	956.82	40.28	1564.21	943.90	146.94	1556.11	803.73	15.72	1586.94	786.41	126.14	1577.03	354.43	1090.53	73.05	955.75	1030.71	73.08	416.41
9.49000	772.09	95.90	30.57	748.30	93.22	32.69	587.28	128.65	64.27	604.33	134.15	112.90	1118.74	-27.37	34.56	1094.74	-15.43	39.20	933.89	-45.00	30.53	929.73	-48.45	76.69	1185.43	182.77	1183.13	0.00	0.00	0.00	959.90	38.30	1564.53	947.04	145.23	1556.37	807.26	13.71	1587.06	789.69	124.66	1577.03	354.09	1090.88	72.98	956.01	1030.63	73.22	413.51
9.50000	771.11	95.94	30.18	748.72	93.41	32.61	588.35	128.95	66.22	605.97	134.41	114.75	1119.18	-27.83	34.64	1094.44	-15.33	39.26	933.89	-44.79	30.27	929.65	-48.87	76.70	1188.54	183.10	1183.18	0.00	0.00	0.00	963.64	36.39	1564.85	950.51	143.29	1556.70	810.83	11.56	1587.14	793.01	122.41	1577.16	355.77	1091.00	73.39	955.22	1030.86	72.94	416.34
9.51000	770.99	96.13	29.81	749.10	93.34	32.67	589.57	128.99	68.19	607.72	134.61	116.62	1119.43	-27.34	34.83	1094.68	-15.50	39.32	933.80	-45.26	30.30	929.63	-49.11	76.59	1191.64	183.42	1183.22	0.00	0.00	0.00	967.07	34.47	1565.16	953.33	141.53	1557.03	814.35	9.59	1587.26	796.36	120.44	1577.29	355.70	1090.49	73.46	955.38	1030.88	73.08	416.92
9.52000	771.80	96.31	29.83	748.96	93.68	32.45	590.87	128.88	70.22	609.58	134.85	118.65	1119.42	-27.35	34.75	1094.29	-15.58	39.28	933.80	-45.28	30.05	929.63	-49.58	76.55	1194.72	183.74	1183.27	0.00	0.00	0.00	970.42	32.56	1565.44	957.12	139.33	1557.36	817.95	7.42	1587.37	799.61	118.15	1577.41	355.92	1090.07	73.60	955.27	1030.85	73.00	415.50
9.53000	772.30	96.41	29.85	749.80	93.48	32.81	592.12	128.84	72.46	611.75	134.90	120.65	1118.73	-27.45	34.54	1093.61	-15.24	39.38	933.69	-45.84	30.15	929.63	-49.95	76.50	1197.79	184.07	1183.32	0.00	0.00	0.00	974.25	30.57	1565.70	960.77	137.47	1557.63	821.48	5.20	1587.46	802.94	115.99	1577.49	355.92	1089.67	73.80	955.15	1030.96	72.98	416.48
9.54000	772.31	96.16	29.86	749.85	93.35	32.61	593.67	128.71	74.81	613.92	135.14	122.87	1118.53	-27.50	34.32	1094.39	-15.84	39.17	933.68	-45.77	29.93	929.81	-50.13	76.41	1200.85	184.39	1183.36	0.00	0.00	0.00	977.60	28.70	1565.95	964.64	135.63	1557.94	824.98	3.07	1587.51	806.15	113.99	1577.62	354.54	1090.89	72.98	955.32	1030.97	73.10	416.65
9.55000	773.02	96.24	29.85	749.47	93.29	32.49	595.42	129.02	77.51	616.40	134.98	124.94	1119.66	-27.50	34.72	1093.68	-15.60	39.16	933.72	-45.85	29.86	929.82	-50.62	76.52	1203.90	184.71	1183.41	0.00	0.00	0.00	980.93	26.86	1566.17	967.30	133.92	1558.21	828.51	1.05	1587.53	809.47	111.48	1577.79	356.35	1091.32	73.09	955.40	1030.90	73.08	417.29
9.56000	773.80	96.37	29.90	749.99	93.14	32.69	597.26	128.93	80.14	619.04	135.08	127.19	1119.76	-27.55	34.56	1094.55	-15.71	39.30	933.69	-46.07	29.85	929.90	-50.79	76.46	1206.94	185.03	1183.46	0.00	0.00	0.00	983.96	24.97	1566.33	970.98	132.06	1558.48	831.93	-1.21	1587.48	812.63	109.38	1577.87	358.12	1090.14	73.99	954.74	1031.06	72.86	417.35
9.57000	773.76	96.06	29.83	750.35	93.20	32.62	599.16	129.13	83.03	621.81	135.94	129.87	1119.35	-27.79	34.41	1094.04	-15.55	39.27	933.65	-46.30	29.91	929.92	-51.13	76.56	1209.96	185.35	1183.51	0.00	0.00	0.00	987.61	23.10	1566.42	973.78	130.04	1558.80	835.33	-3.44	1587.41	815.69	107.73	1577.95	357.06	1090.85	73.63	955.67	1030.79	73.17	417.00
9.58000	773.76	96.60	29.56	750.33	93.29	32.61	601.35	129.04	85.90	624.85	136.16	132.26	1119.15	-27.45	34.35	1094.26	-15.89	38.87	933.74	-46.02	29.76	930.03	-51.16	76.54	1212.97	185.67	1183.56	0.00	0.00	0.00	990.86	21.26	1566.54	977.23	128.11	1559.01	838.76	-5.52	1587.32	818.98	105.53	1577.94	356.73	1090.93	73.28	955.24	1030.98	73.08	414.81
9.59000	773.85	96.37	29.45	751.27	92.95	33.03	603.60	129.98	89.30	628.24	136.83	135.06	1119.19	-27.34	34.17	1094.33	-15.53	39.23	933.76	-45.99	29.74	930.15	-50.99	76.45	1215.97	185.99	1183.61	0.00	0.00	0.00	994.48	19.58	1566.57	979.86	126.55	1559.25	842.14	-7.71	1587.23	822.08	103.40	1577.98	355.38	1091.08	73.09	955.17	1030.91	73.01	415.21
9.60000	775.52	96.86	29.69	750.39	92.90	32.78	606.09	129.90	92.50	631.87	137.35	137.84	1119.49	-27.51	34.03	1094.06	-15.59	39.07	933.73	-46.27	29.89	930.19	-51.14	76.46	1218.96	186.30	1183.66	0.00	0.00	0.00	997.49	17.82	1566.61	983.58	124.27	1559.39	845.53	-9.77	1587.11	825.31	101.10	1578.07	356.84	1090.83	73.52	954.96	1030.90	72.94	415.89
9.61000	775.58	96.69	29.59	751.41	93.28	33.08	608.77	130.20	96.05	635.76	137.62	140.70	1119.84	-27.45	34.26	1094.25	-15.87	38.96	933.88	-45.72	29.60	930.26	-50.99	76.35	1221.93	186.62	1183.71	0.00	0.00	0.00	1000.90	15.99	1566.58	986.53	122.93	1559.53	848.88	-11.82	1587.00	828.46	99.07	1578.16	356.30	1090.31	73.52	955.11	1030.92	72.96	416.02
9.62000	774.76	96.95	28.95	752.32	93.58	33.26	611.70	130.59	99.84	638.39	139.17	144.26	1119.25	-28.05	33.81	1093.68	-15.78	38.96	933.85	-45.88	29.62	930.29	-51.21	76.36	1224.90	186.93	1183.76	0.00	0.00	0.00	1004.28	14.31	1566.56	989.27	121.09	1559.70	852.16	-13.86	1586.93	831.66	96.40	1578.28	354.72	1091.50	72.75	955.20	1030.97	72.98	414.18
9.63000	775.29	97.27	28.56	753.71	93.72	33.81	614.62	131.26	103.84	640.65	139.25	147.25	1119.30	-27.83	33.88	1094.43	-16.37	39.08	933.80	-46.22	29.73	930.31	-51.37	76.37	1227.85	187.25	1183.82	0.00	0.00	0.00	1007.49	12.55	1566.54	992.66	119.48	1559.78	855.41	-15.78	1586.85	834.76	94.82	1578.22	355.78	1089.57	73.64	955.07	1031.03	73.01	414.86
9.64000	775.92	97.94	28.06	753.87	94.05	33.76	617.80	131.78	108.15	646.28	139.67	151.39	1118.98	-27.70	33.86	1094.54	-16.63	39.17	933.77	-46.06	29.52	930.29	-51.65	76.34	1230.79	187.56	1183.87	0.00	0.00	0.00	1010.27	10.89	1566.53	995.35	117.82	1559.86	858.61	-17.63	1586.81	837.76	93.09	1578.37	354.93	1089.62	73.50	954.79	1031.00	72.86	416.24
9.65000	778.93	98.38	28.39	756.23	94.81	34.31	621.08	132.27	112.71	650.33	139.88	155.09	1118.78	-27.84	33.88	1094.54	-16.71	39.16	933.74	-46.26	29.48	930.33	-51.65	76.22	1233.72	187.87	1183.92	0.00	0.00	0.00	1013.58	9.18	1566.46	998.10	115.93	1560.09	861.73	-19.58	1586.76	840.91	90.83	1578.53	355.07	1091.03	73.13	955.02	1030.97	72.90	417.08
9.66000	778.63	98.58	27.63	757.53	94.97	34.90	624.71	131.73	117.15	655.05	139.54	159.03	1119.59	-27.90	34.16	1094.55	-16.98	39.19	933.72	-46.50	29.53	930.31	-52.11	76.36	1236.64	188.19	1183.98	0.00	0.00	0.00	1016.63	7.57	1566.40	1001.88	114.21	1560.13	864.75	-21.50	1586.72	843.87	89.18	1578.62	354.67	1091.36	72.88	955.48	1030.87	73.10	416.11
9.67000	781.07	99.45	27.56	759.14	95.04	35.65	628.31	132.24	122.31	659.42	139.41	162.97	1119.10	-27.77	34.05	1093.76	-15.38	41.07	933.71	-46.43	29.43	930.32	-52.44	76.46	1239.54	188.50	1184.03	0.00	0.00	0.00	1019.52	5.97	1566.40	1004.57	112.76	1560.10	867.82	-23.15	1586.72	846.84	87.36	1578.69	353.24	1091.91	72.29	955.39	1030.84	73.11	415.72
9.68000	781.69	100.11	26.90	761.89	95.70	36.20	632.31	131.98	127.41	664.92	138.95	167.36	1119.00	-28.08	33.93	1093.67	-15.35	41.17	933.74	-46.35	29.37	930.38	-52.22	76.30	1242.43	188.81	1184.09	0.00	0.00	0.00	1022.36	4.43	1566.32	1006.65	111.11	1560.22	870.79	-24.93	1586.72	849.74	85.64	1578.83	353.41	1091.17	72.58	955.41	1030.82	73.09	414.41
9.69000	784.09	100.11	26.83	763.67	96.01	36.82	636.65	131.41	132.44	671.01	137.69	170.87	1119.35	-28.45	33.85	1093.91	-15.43	40.99	933.72	-46.60	29.51	930.47	-52.06	76.24	1245.32	189.11	1184.15	0.00	0.00	0.00	1025.21	2.85	1566.25	1010.00	109.75	1560.16	873.79	-26.55	1586.78	852.55	84.01	1579.02	354.22	1091.30	72.64	955.13	1030.94	73.01	415.11
9.70000	784.86	100.70	26.28	766.23	96.06	37.84	640.86	130.61	137.59	676.39	136.59	174.95	1119.45	-27.93	33.55	1094.81	-15.40	40.96	933.78	-46.35	29.45	930.54	-52.28	76.42	1248.19	189.42	1184.20	0.00	0.00	0.00	1028.13	1.35	1566.13	1012.87	108.07	1560.22	876.74	-28.10	1586.85	855.31	82.70	1579.22	353.85	1090.53	72.91	954.82	1030.99	72.88	416.28
9.71000	786.89	101.21	25.84	769.16	96.01	38.89	645.27	129.39	142.69	681.74	135.93	179.26	1120.22	-27.94	33.60	1094.61	-15.21	40.49	933.86	-46.43	29.66	930.77	-52.19	76.44	1251.05	189.73	1184.26	0.00	0.00	0.00	1031.09	-0.12	1566.06	1015.62	106.70	1560.25	879.57	-29.77	1586.91	858.23	81.09	1579.39	354.40	1090.44	72.93	955.72	1030.83	73.19	415.51
9.72000	787.36	101.65	25.28	772.39	96.67	39.77	649.89	128.32	147.74	687.36	134.25	183.20	1119.88	-27.88	32.95	1095.13	-17.22	37.74	934.01	-45.93	29.63	931.11	-51.71	76.31	1253.89	190.03	1184.32	0.00	0.00	0.00	1033.57	-1.66	1565.97	1018.48	105.14	1560.31	882.36	-31.41	1586.96	860.85	79.63	1579.59	356.75	1090.87	73.25	955.58	1030.84	73.16	415.84
9.73000	790.30	101.96	25.30	773.40	96.81	40.09	654.95	126.69	152.53	693.11	132.68	186.97	1119.44	-27.41	32.62	1094.82	-17.03	37.12	934.18	-45.41	29.60	931.45	-51.48	76.41	1256.73	190.34	1184.37	0.00	0.00	0.00	1036.38	-2.96	1565.85	1021.29	103.57	1560.25	885.08	-32.93	1587.03	863.54	78.01	1579.81	356.12	1091.51	73.07	955.43	1030.85	73.08	414.27
9.74000	791.58	102.64	24.51	775.66	97.95	40.26	658.89	125.92	156.84	699.13	131.69	190.90	1119.48	-27.40	32.24	1095.33	-16.51	37.04	934.25	-45.46	29.94	931.89	-51.40	76.51	1259.55	190.64	1184.43	0.00	0.00	0.00	1038.90	-4.33	1565.71	1023.29	102.30	1560.30	887.77	-34.41	1587.07	866.23	76.44	1579.97	354.43	1091.24	72.59	955.20	1030.86	73.00	414.97
9.75000	792.13	102.95	23.82	779.10	98.76	40.78	663.42	124.47	161.18	705.25	130.60	194.68	1120.21	-27.19	31.98	1095.45	-16.54	36.41	934.44	-45.02	30.14	932.50	-50.59	76.37	1262.37	190.94	1184.49	0.00	0.00	0.00	1041.70	-5.66	1565.59	1025.37	101.25	1560.27	890.41	-35.76	1587.11	868.75	74.83	1580.16	354.45	1090.74	72.75	955.04	1030.92	73.00	416.61
9.76000	794.37	103.34	23.30	782.88	98.52	42.27	668.30	122.87	165.65	711.57	129.20	198.00	1120.42	-27.21	31.56	1096.07	-15.72	36.47	934.72	-44.29	30.26	933.35	-49.82	76.32	1265.17	191.25	1184.55	0.00	0.00	0.00	1044.36	-7.00	1565.42	1028.29	99.69	1560.27	892.98	-37.07	1587.08	871.27	73.68	1580.27	355.67	1090.94	72.98	955.50	1030.82	73.12	417.96
9.77000	796.89	104.01	22.98	786.12	99.10	43.27	674.13	121.95	170.44	717.81	127.96	201.40	1120.64	-27.05	31.28	1095.85	-15.07	36.14	934.87	-44.20	30.79	934.08	-49.15	76.29	1267.96	191.55	1184.61	0.00	0.00	0.00	1046.38	-8.23	1565.28	1030.55	98.51	1560.22	895.47	-38.44	1587.01	873.83	72.35	1580.25	354.28	1090.95	72.97	955.32	1030.86	73.06	418.37
9.78000	800.01	104.69	23.04	790.00	99.49	44.54	681.59	120.44	175.08	723.87	126.62	204.74	1121.10	-26.99	30.98	1095.65	-14.90	35.60	934.98	-43.88	31.13	934.70	-48.75	76.44	1270.74	191.85	1184.67	0.00	0.00	0.00	1048.47	-9.47	1565.09	1032.73	97.34	1560.10	897.92	-39.71	1586.90	876.29	71.24	1580.29	355.20	1091.15	73.06	955.58	1030.79	73.15	416.41
9.79000	805.28	106.77	23.78	795.62	101.21	45.78	688.85	119.47	178.74	729.92	124.99	207.82	1121.11	-26.20	31.00	1095.48	-14.73	35.13	935.20	-43.38	31.31	935.46	-47.60	76.20	1273.51	192.15	1184.74	0.00	0.00	0.00	1051.34	-10.90	1564.85	1035.39	95.98	1559.99	900.25	-40.96	1586.75	878.58	69.91	1580.27	353.76	1090.75	72.91	955.11	1030.92	72.96	415.93
9.80000	811.83	108.83	26.53	802.35	102.34	48.67	694.03	118.38	180.65	735.99	123.52	210.59	1121.16	-26.41	30.51	1095.58	-14.24	35.00	935.34	-42.95	31.53	935.80	-47.42	76.31	1276.26	192.44	1184.80	0.00	0.00	0.00	1053.96	-12.05	1564.65	1037.68	94.59	1559.91	902.54	-42.12	1586.60	880.80	69.43	1580.19	354.36	1089.76	73.41	954.99	1030.99	72.96	416.48
9.81000	820.45	111.66	29.78	809.18	104.96	50.94	699.91	116.52	181.59	742.31	122.43	212.79	1121.09	-25.48	30.15	1096.33	-14.06	35.04	935.45	-42.55	31.66	936.34	-46.52	76.16	1279.01	192.74	1184.86	0.00	0.00	0.00	1055.85	-13.25	1564.47	1039.95	93.09	1559.89	904.80	-43.24	1586.46	883.25	67.79	1580.18	355.56	1091.32	72.87	955.08	1030.95	72.99	416.99
9.82000	833.15	115.27	33.33	819.62	107.18	53.94	706.80	114.71	182.05	749.23	121.06	214.09	1120.90	-24.75	30.09	1096.34	-13.96	34.84	935.58	-42.15	31.74	936.61	-46.34	76.26	1281.74	193.04	1184.92	0.00	0.00	0.00	1058.33	-14.40	1564.26	1042.52	92.04	1559.78	907.04	-44.41	1586.34	885.54	66.79	1580.16	355.61	1090.35	73.27	955.02	1031.03	72.99	415.69
9.83000	844.04	118.74	36.47	828.22	111.55	56.03	714.30	113.17	181.70	756.72	119.31	214.40	1120.87	-24.65	29.88	1096.61	-14.26	34.58	935.66	-41.83	31.75	936.82	-46.21	76.33	1284.47	193.33	1184.99	0.00	0.00	0.00	1060.61	-15.60	1564.09	1045.04	91.17	1559.69	909.27	-45.43	1586.27	887.78	65.67	1580.24	357.24	1089.73	73.74	955.42	1030.79	73.00	415.35
9.84000	851.30	120.45	36.56	840.35	114.12	57.98	722.26	113.19	181.14	764.56	118.80	214.19	1121.32	-24.16	30.25	1096.65	-14.11	34.51	935.67	-42.02	31.99	936.98	-46.27	76.47	1287.18	193.63	1185.05	0.00	0.00	0.00	1062.82	-16.63	1563.97	1047.67	89.85	1559.67	911.48	-46.31	1586.24	890.16	64.61	1580.35	355.56	1090.33	73.33	955.74	1030.93	73.17	414.43
9.85000	863.71	123.04	38.10	850.51	116.50	58.43	730.70	112.93	179.52	772.72	117.57	212.98	1121.65	-24.24	30.14	1096.21	-13.90	34.28	935.74	-41.75	32.00	937.20	-45.63	76.28	1289.88	193.92	1185.12	0.00	0.00	0.00	1064.94	-17.65	1563.87	1049.32	88.58	1559.73	913.68	-47.22	1586.24	892.50	63.81	1580.43	355.69	1090.46	73.31	955.49	1031.00	73.20	415.85
9.86000	877.08	126.00	39.63	861.87	118.50	59.00	739.81	112.60	177.10	781.20	117.26	211.31	1121.77	-24.54	30.02	1096.17	-13.71	34.18	935.75	-41.58	32.08	937.55	-45.03	76.19	1292.57	194.21	1185.18	0.00	0.00	0.00	1066.96	-18.64	1563.76	1051.46	87.82	1559.71	915.83	-48.18	1586.25	894.61	63.18	1580.55	354.46	1090.91	72.91	955.24	1030.99	73.17	417.86
9.87000	890.26	128.54	40.99	876.64	120.94	60.31	749.06	112.86	174.12	789.75	116.84	208.94	1121.81	-24.37	29.93	1096.56	-13.42	34.26	935.78	-41.46	32.21	937.63	-45.25	76.39	1295.25	194.50	1185.25	0.00	0.00	0.00	1069.06	-19.54	1563.62	1054.58	87.00	1559.60	917.96	-48.96	1586.27	896.87	62.36	1580.69	354.87	1091.34	72.72	955.37	1030.78	73.33	416.80
9.88000	904.72	131.33	42.00	889.75	123.34	60.70	758.91	112.74	170.05	798.53	116.79	206.12	1121.02	-23.87	29.87	1096.49	-13.61	33.98	935.78	-41.25	32.25	937.90	-44.79	76.35	1297.92	194.79	1185.31	0.00	0.00	0.00	1071.36	-20.52	1563.50	1056.42	86.05	1559.62	920.07	-49.82	1586.34	899.14	61.39	1580.95	355.42	1091.11	73.06	955.07	1030.88	73.20	415.21
9.89000	917.82	133.88	42.58	902.69	125.51	60.39	769.20	113.09	165.48	807.56	116.93	202.66	1121.50	-24.22	29.83	1095.84	-13.40	33.66	935.80	-41.19	32.37	938.13	-44.54	76.37	1300.58	195.08	1185.38	0.00	0.00	0.00	1073.31	-21.29	1563.43	1058.39	85.37	1559.67	922.20	-50.58	1586.43	901.36	60.84	1581.14	353.83	1091.51	72.45	955.56	1030.91	73.34	414.73
9.90000	934.08	136.42	43.29	917.52	128.04	60.21	780.28	113.49	160.34	817.15	117.11	198.46	1120.61	-23.95	29.40	1096.72	-13.31	33.77	935.81	-41.03	32.50	938.48	-43.97	76.28	1303.22	195.37	1185.45	0.00	0.00	0.00	1075.30	-22.05	1563.38	1061.03	84.65	1559.72	924.35	-51.28	1586.58	903.53	60.25	1581.36	355.62	1090.38	73.36	955.54	1031.11	73.21	416.28
9.91000	947.45	139.97	44.26	933.94	130.40	60.01	791.42	114.35	154.69	827.24	117.13	193.58	1121.19	-23.41	29.76	1096.13	-12.65	33.83	935.84	-40.88	32.59	938.63	-43.96	76.47	1305.86	195.65	1185.51	0.00	0.00	0.00	1077.35	-22.88	1563.25	1062.34	83.91	1559.78	926.49	-51.89	1586.74	905.74	59.44	1581.59	355.33	1090.40	73.41	955.12	1030.81	73.10	416.66
9.92000	963.44	142.32	44.13	947.98	132.54	58.68	803.32	114.00	148.09	837.72	117.54	188.33	1121.43	-23.29	29.78	1096.28	-12.40	33.70	935.92	-40.70	32.69	938.94	-43.59	76.50	1308.49	195.94	1185.58	0.00	0.00	0.00	1079.35	-23.57	1563.20	1064.32	83.08	1559.78	928.55	-52.52	1586.90	907.97	58.95	1581.89	355.55	1090.57	73.32	955.38	1030.72	73.23	416.07
9.93000	978.96	144.40	43.50	964.09	134.68	57.74	815.34	115.08	141.43	848.51	118.55	182.96	1121.75	-22.62	30.26	1096.07	-12.21	33.50	935.87	-40.55	32.76	939.31	-43.32	76.60	1311.10	196.22	1185.65	0.00	0.00	0.00	1081.77	-24.18	1563.11	1066.61	82.49	1559.78	930.62	-53.13	1587.06	910.17	58.14	1582.14	354.06	1091.78	72.42	955.45	1031.07	73.14	415.02
9.94000	996.74	146.40	43.47	979.47	136.54	56.35	827.77	116.43	134.56	859.86	119.15	177.07	1121.04	-22.55	29.96	1096.52	-12.19	33.44	935.92	-40.40	32.87	939.56	-42.93	76.58	1313.71	196.51	1185.72	0.00	0.00	0.00	1083.50	-24.81	1563.06	1068.17	82.00	1559.83	932.71	-53.53	1587.21	912.34	57.33	1582.41	353.86	1092.09	72.30	955.35	1030.86	73.27	415.60
9.95000	1012.67	147.99	42.61	996.92	138.00	55.35	841.02	117.20	127.08	871.48	119.68	170.85	1121.47	-22.30	30.07	1095.63	-11.67	33.23	935.93	-40.36	32.96	939.81	-42.58	76.57	1316.30	196.79	1185.79	0.00	0.00	0.00	1085.56	-25.39	1563.00	1070.34	81.21	1559.84	934.64	-54.08	1587.31	914.43	56.81	1582.71	354.62	1091.25	72.70	955.29	1031.20	73.10	417.54
9.96000	1030.37	148.20	40.53	1013.64	139.64	54.02	854.61	117.99	119.33	883.63	120.57	164.59	1121.01	-22.24	29.92	1095.62	-11.46	33.20	935.94	-40.41	33.09	939.93	-42.50	76.68	1318.88	197.07	1185.86	0.00	0.00	0.00	1087.28	-25.85	1562.99	1072.57	80.85	1559.84	936.60	-54.51	1587.42	916.45	57.02	1582.72	355.93	1090.14	73.33	955.18	1031.18	73.13	416.90
9.97000	1047.98	149.54	39.79	1029.72	140.54	52.71	868.77	118.48	111.47	895.87	122.18	158.42	1120.60	-22.22	29.75	1096.10	-11.27	33.30	935.89	-40.20	33.04	940.23	-42.25	76.66	1321.46	197.35	1185.93	0.00	0.00	0.00	1089.49	-26.32	1562.94	1074.27	80.19	1559.85	938.59	-54.77	1587.52	918.54	56.51	1582.84	354.73	1090.70	72.93	954.79	1031.08	73.08	417.40
9.98000	1064.77	150.38	39.05	1046.15	141.61	51.29	883.21	119.95	104.00	908.84	122.84	151.81	1121.59	-21.46	30.34	1096.18	-11.09	33.27	935.97	-40.04	33.06	940.47	-42.04	76.68	1324.02	197.63	1186.00	0.00	0.00	0.00	1091.33	-26.82	1562.92	1077.06	80.24	1559.68	940.55	-54.96	1587.62	920.63	56.23	1582.93	355.62	1089.26	73.61	954.88	1031.06	73.10	418.08
9.99000	1082.91	150.66	38.93	1064.60	142.28	50.58	898.22	120.37	96.33	922.08	124.26	145.65	1121.44	-21.07	30.36	1095.50	-10.53	33.22	936.01	-39.97	33.15	940.75	-41.73	76.66	1326.57	197.90	1186.07	0.00	0.00	0.00	1093.13	-27.09	1562.92	1079.21	79.62	1559.70	942.45	-55.31	1587.69	922.64	56.07	1582.94	355.14	1090.93	72.93	954.75	1030.94	73.10	416.83
10.00000	1099.57	150.45	38.42	1080.26	142.43	49.08	913.51	121.50	89.25	935.30	125.98	139.63	1121.06	-21.08	30.27	1095.73	-10.26	33.38	936.00	-39.70	33.14	940.92	-41.72	76.81	1329.11	198.18	1186.14	0.00	0.00	0.00	1095.07	-27.50	1562.88	1080.88	79.45	1559.62	944.39	-55.44	1587.78	924.63	55.77	1583.02	356.00	1092.03	72.71	954.95	1030.87	73.17	416.09
10.01000	1117.97	150.37	38.30	1097.32	142.36	48.19	929.07	122.55	82.35	948.81	126.77	133.49	1121.54	-20.77	30.60	1094.74	-7.29	35.93	936.00	-39.80	33.29	941.20	-41.41	76.79	1331.65	198.46	1186.21	0.00	0.00	0.00	1096.99	-27.72	1562.82	1083.00	79.09	1559.48	946.34	-55.54	1587.85	926.55	55.91	1583.01	356.91	1090.60	73.44	955.47	1030.79	73.29	416.00
10.02000	1134.88	149.93	37.85	1113.73	142.09	47.17	944.53	124.14	76.03	962.82	126.97	127.32	1121.52	-20.57	30.60	1094.66	-6.65	36.50	936.06	-39.50	33.25	941.37	-41.17	76.77	1334.17	198.73	1186.29	0.00	0.00	0.00	1098.91	-28.07	1562.74	1084.98	78.91	1559.40	948.28	-55.71	1587.91	928.73	55.43	1583.13	354.24	1091.22	72.73	954.87	1030.88	73.20	417.62
10.03000	1151.59	149.28	37.49	1133.01	141.46	47.44	960.19	125.24	69.90	976.98	127.57	121.58	1122.09	-15.61	35.12	1094.11	-6.35	36.81	936.10	-39.42	33.35	941.59	-40.92	76.79	1336.68	199.00	1186.36	0.00	0.00	0.00	1100.94	-28.08	1562.68	1087.52	78.74	1559.26	950.17	-55.89	1587.96	930.76	55.33	1583.16	355.38	1091.51	72.83	954.97	1031.05	73.26	416.69
10.04000	1169.32	148.57	37.63	1149.95	139.02	45.40	976.06	125.96	63.97	991.57	127.47	115.89	1120.26	-15.23	35.13	1094.68	-6.03	37.35	936.04	-39.87	33.60	941.71	-40.97	76.91	1339.18	199.28	1186.43	0.00	0.00	0.00	1102.90	-28.18	1562.63	1088.77	78.74	1559.11	952.12	-55.87	1588.03	932.67	55.38	1583.14	355.16	1090.69	73.16	955.31	1030.75	73.42	416.87
10.05000	1187.55	147.42	38.49	1166.28	137.42	45.39	992.26	126.72	58.43	1006.36	127.39	110.61	1121.54	-15.22	35.78	1094.42	-5.82	37.47	936.02	-39.75	33.62	941.90	-40.73	76.89	1341.67	199.55	1186.51	0.00	0.00	0.00	1104.76	-28.37	1562.56	1090.95	78.60	1559.04	954.08	-55.79	1588.07	934.55	55.73	1583.06	355.08	1090.30	73.28	955.38	1031.09	73.25	415.93
10.06000	1204.40	145.46	39.20	1183.52	136.39	45.89	1008.80	126.71	53.10	1021.01	127.72	105.89	1120.25	-14.96	35.63	1094.49	-5.64	37.60	936.16	-39.23	33.38	942.11	-40.67	76.90	1344.15	199.82	1186.58	0.00	0.00	0.00	1106.86	-28.46	1562.52	1093.29	78.44	1558.85	956.06	-55.80	1588.10	936.43	55.95	1582.96	354.80	1090.25	73.12	954.63	1031.14	73.04	416.79
10.07000	1222.47	143.19	41.21	1200.62	134.42	47.33	1025.43	127.06	48.47	1035.76	127.54	101.60	1118.78	-15.12	35.15	1095.52	-5.75	38.01	936.14	-39.23	33.41	942.26	-40.61	76.93	1346.62	200.08	1186.66	0.00	0.00	0.00	1108.76	-28.52	1562.47	1095.78	78.32	1558.73	958.01	-55.90	1588.08	938.48	55.75	1582.91	354.13	1091.26	72.53	955.06	1030.87	73.13	418.48
10.08000	1239.12	141.16	44.14	1216.87	132.28	49.03	1042.06	127.48	44.56	1050.71	127.72	97.89	1121.46	-15.17	36.01	1095.63	-5.76	38.00	936.13	-39.29	33.45	942.41	-40.42	76.92	1349.08	200.35	1186.73	0.00	0.00	0.00	1110.55	-28.46	1562.41	1096.93	78.37	1558.64	960.00	-55.79	1588.06	940.44	55.66	1582.82	353.77	1091.85	72.31	955.49	1030.30	73.44	417.45
10.09000	1255.94	138.74	47.03	1233.17	130.23	51.12	1058.90	127.48	41.14	1065.77	127.35	94.51	1120.70	-15.17	35.87	1095.98	-5.89	37.93	936.07	-39.48	33.58	942.45	-40.79	77.10	1351.53	200.62	1186.81	0.00	0.00	0.00	1112.41	-28.49	1562.33	1099.20	78.28	1558.45	961.94	-55.75	1587.99	942.35	55.72	1582.74	355.58	1090.42	73.07	954.99	1030.54	73.40	415.94
10.10000	1272.16	135.95	50.15	1249.22	127.86	53.09	1075.24	127.27	38.22	1080.25	127.64	91.93	1122.57	-15.71	35.98	1096.56	-6.11	37.83	936.15	-39.16	33.45	942.67	-40.45	77.02	1353.97	200.88	1186.88	0.00	0.00	0.00	1114.62	-28.36	1562.25	1101.23	78.47	1558.39	963.89	-55.70	1587.89	944.46	55.67	1582.62	354.92	1090.44	73.09	955.05	1031.00	73.21	416.84
10.11000	1288.35	132.43	53.02	1265.20	125.23	55.53	1091.38	127.39	36.06	1094.53	127.92	89.91	1121.44	-15.94	35.38	1096.66	-6.43	37.55	936.10	-39.39	33.58	942.82	-40.36	77.01	1356.40	201.15	1186.96	0.00	0.00	0.00	1116.37	-28.37	1562.18	1103.58	78.55	1558.33	965.87	-55.57	1587.78	946.49	56.15	1582.46	355.87	1089.86	73.61	955.05	1031.17	73.08	416.32
10.12000	1303.19	129.41	56.07	1280.46	122.51	58.08	1106.84	127.83	34.63	1108.42	128.30	88.51	1121.12	-16.50	35.08	1096.66	-8.91	34.21	936.15	-39.27	33.57	942.99	-40.16	76.96	1358.82	201.41	1187.04	0.00	0.00	0.00	1118.57	-28.28	1562.08	1105.68	78.42	1558.28	967.86	-55.38	1587.68	948.53	56.39	1582.32	355.89	1090.36	73.45	954.70	1031.10	73.07	417.66
10.13000	1317.26	126.88	59.06	1295.13	120.11	60.21	1122.23	127.25	33.36	1122.41	128.09	87.33	1122.12	-20.10	31.38	1096.76	-9.27	33.75	936.20	-39.24	33.62	943.13	-39.94	76.93	1361.23	201.67	1187.11	0.00	0.00	0.00	1120.91	-28.12	1561.98	1107.48	78.69	1558.13	969.85	-55.13	1587.60	950.71	56.25	1582.25	356.52	1089.75	73.67	955.12	1031.23	73.14	418.89
10.14000	1332.29	123.64	62.12	1309.17	117.81	63.27	1136.65	127.52	33.02	1135.57	128.61	86.92	1121.80	-20.90	30.67	1096.70	-9.55	33.51	936.24	-38.99	33.56	943.17	-40.21	77.08	1363.63	201.93	1187.19	0.00	0.00	0.00	1122.82	-28.00	1561.93	1109.39	78.90	1558.03	971.93	-54.85	1587.49	952.65	57.08	1581.96	355.54	1089.93	73.43	954.71	1031.08	72.99	415.92
10.15000	1345.26	121.43	65.15	1322.74	115.10	66.22	1150.78	127.46	32.86	1148.42	128.90	86.76	1122.17	-20.90	30.72	1096.79	-9.42	33.55	936.16	-39.35	33.77	943.28	-40.04	77.07	1366.02	202.19	1187.27	0.00	0.00	0.00	1124.73	-27.85	1561.83	1111.59	79.08	1557.82	974.01	-54.45	1587.41	954.86	57.13	1581.84	355.21	1091.31	72.85	955.13	1030.81	73.15	415.60
10.16000	1358.26	119.17	69.66	1335.34	113.05	70.14	1164.31	126.72	32.77	1160.47	128.63	86.75	1122.27	-20.79	30.72	1096.72	-9.64	33.40	936.16	-39.40	33.81	943.46	-39.75	76.94	1368.40	202.45	1187.35	0.00	0.00	0.00	1126.88	-27.55	1561.74	1114.06	78.96	1557.73	976.12	-54.13	1587.29	957.00	57.58	1581.60	355.57	1091.77	72.81	955.14	1031.17	73.02	416.15
10.17000	1369.18	116.20	73.69	1347.17	111.40	74.22	1177.01	126.49	33.23	1171.93	128.16	87.13	1122.61	-21.42	30.47	1097.12	-9.53	33.56	936.32	-38.95	33.63	943.58	-39.72	76.97	1370.77	202.70	1187.43	0.00	0.00	0.00	1129.28	-27.31	1561.64	1116.06	79.15	1557.58	978.20	-53.91	1587.15	959.25	57.76	1581.46	357.36	1090.49	73.52	955.03	1030.86	73.17	416.42
10.18000	1381.59	113.80	79.22	1357.89	108.39	78.45	1189.22	126.14	33.99	1182.49	128.36	87.99	1122.54	-21.28	30.41	1097.45	-9.62	33.51	936.20	-39.47	33.91	943.68	-39.91	77.07	1373.13	202.96	1187.51	0.00	0.00	0.00	1131.36	-26.99	1561.54	1118.22	79.57	1557.38	980.36	-53.52	1587.01	961.63	57.75	1581.33	357.16	1090.39	73.49	955.34	1030.75	73.31	415.97
10.19000	1391.43	110.80	84.39	1367.37	105.64	83.26	1200.21	126.00	34.94	1192.60	127.63	88.81	1123.32	-21.62	30.62	1097.49	-9.58	33.51	936.34	-39.18	33.81	943.88	-39.54	76.96	1375.48	203.21	1187.59	0.00	0.00	0.00	1133.67	-26.73	1561.38	1120.25	80.01	1557.10	982.61	-53.02	1586.86	963.77	58.55	1581.01	356.71	1090.13	73.63	955.86	1030.68	73.44	415.62
10.20000	1400.07	108.38	89.10	1376.55	103.73	87.56	1210.68	125.45	36.02	1201.80	127.01	89.73	1122.07	-21.84	30.03	1097.30	-9.51	33.51	936.34	-39.18	33.87	943.95	-39.57	77.07	1377.82	203.47	1187.67	0.00	0.00	0.00	1135.79	-26.37	1561.20	1122.81	80.22	1556.90	984.86	-52.74	1586.69	965.93	59.43	1580.73	356.04	1091.04	73.15	955.06	1031.01	73.11	416.17
10.21000	1408.78	106.13	93.49	1385.22	101.51	91.52	1219.87	125.63	37.46	1210.10	126.99	90.96	1122.40	-21.61	30.26	1096.99	-9.25	33.50	936.40	-38.97	33.81	944.08	-39.68	77.18	1380.16	203.72	1187.75	0.00	0.00	0.00	1137.95	-26.00	1561.00	1125.27	80.56	1556.65	987.14	-52.32	1586.56	968.36	59.46	1580.56	356.36	1091.11	73.05	954.65	1031.03	72.98	416.80
10.22000	1416.58	104.36	96.96	1392.65	100.01	94.76	1228.34	124.84	38.39	1217.63	127.13	92.10	1122.94	-21.73	30.29	1097.08	-9.48	33.38	936.40	-39.08	33.91	944.13	-39.72	77.19	1382.48	203.97	1187.83	0.00	0.00	0.00	1140.78	-25.59	1560.76	1127.66	80.73	1556.41	989.50	-51.72	1586.43	970.72	60.34	1580.35	356.26	1091.07	73.06	955.01	1030.81	73.12	416.72
10.23000	1422.41	102.34	99.59	1398.89	98.63	96.91	1235.58	125.02	39.71	1224.86	126.04	92.76	1122.98	-21.55	30.40	1097.32	-9.58	33.35	936.39	-39.20	33.99	944.23	-39.91	77.31	1384.79	204.22	1187.91	0.00	0.00	0.00	1142.76	-25.18	1560.56	1129.68	81.21	1556.12	991.86	-51.26	1586.32	973.17	60.79	1580.14	355.07	1090.89	72.96	955.20	1030.91	73.24	417.94
10.24000	1428.86	100.81	101.09	1405.34	97.08	98.72	1241.97	124.66	40.62	1230.95	126.36	93.85	1122.46	-21.78	30.11	1097.25	-9.58	33.33	936.45	-38.92	33.89	944.24	-39.89	77.34	1387.10	204.46	1187.99	0.00	0.00	0.00	1145.20	-24.72	1560.38	1132.48	81.97	1555.74	994.32	-50.69	1586.21	975.62	61.44	1579.90	353.71	1091.31	72.56	954.98	1030.99	73.11	415.45
10.25000	1434.30	99.84	102.31	1411.10	96.11	99.87	1247.53	124.42	41.43	1236.20	126.54	94.76	1122.31	-21.77	29.95	1097.18	-9.45	33.29	936.48	-38.91	33.90	944.24	-39.90	77.39	1389.39	204.71	1188.07	0.00	0.00	0.00	1147.77	-24.25	1560.22	1135.09	82.58	1555.41	996.79	-50.08	1586.12	978.26	61.70	1579.75	356.19	1090.64	73.26	955.14	1030.99	73.16	415.82
10.26000	1438.91	99.03	102.38	1415.48	95.35	100.31	1251.99	124.42	42.03	1240.65	126.46	95.34	1122.95	-22.30	29.84	1097.44	-9.62	33.23	936.47	-38.99	33.99	944.27	-39.95	77.49	1391.68	204.96	1188.16	0.00	0.00	0.00	1150.56	-23.70	1559.98	1137.54	82.96	1555.08	999.25	-49.47	1586.03	980.81	62.17	1579.50	355.22	1090.71	73.07	955.20	1030.89	73.32	417.36
10.27000	1442.97	98.38	102.58	1418.66	94.80	100.31	1255.82	123.64	42.03	1244.22	126.88	95.88	1122.86	-22.10	29.97	1097.65	-9.50	33.43	936.48	-38.85	33.94	944.39	-39.56	77.39	1393.95	205.20	1188.24	0.00	0.00	0.00	1152.88	-23.05	1559.80	1139.92	83.86	1554.72	1001.71	-49.02	1585.92	983.28	62.90	1579.29	354.69	1091.21	72.64	955.32	1031.06	73.30	417.25
10.28000	1445.12	98.01	102.20	1421.66	94.40	100.15	1258.23	124.16	42.34	1247.12	126.37	95.75	1122.41	-21.57	29.97	1096.46	-9.46	32.98	936.56	-38.71	33.99	944.45	-39.71	77.54	1396.22	205.44	1188.32	0.00	0.00	0.00	1155.34	-22.54	1559.59	1142.92	84.26	1554.40	1004.25	-48.37	1585.80	985.85	63.61	1579.03	355.12	1090.97	73.04	955.33	1030.90	73.25	418.37
10.29000	1446.98	97.71	101.38	1424.07	94.33	99.49	1260.45	123.15	41.85	1249.20	126.20	95.68	1123.22	-21.67	30.14	1096.97	-9.57	33.10	936.56	-38.61	33.99	944.49	-39.51	77.52	1398.48	205.68	1188.41	0.00	0.00	0.00	1157.76	-22.15	1559.38	1144.44	84.49	1554.16	1006.73	-47.87	1585.67	988.41	64.07	1578.76	355.23	1090.46	73.21	955.06	1030.91	73.29	416.87
10.30000	1448.95	97.88	100.61	1425.58	94.57	98.60	1261.34	123.58	41.92	1250.33	126.40	95.57	1122.71	-22.36	29.71	1097.45	-9.54	33.23	936.49	-38.88	34.15	944.49	-39.70	77.68	1400.72	205.92	1188.49	0.00	0.00	0.00	1160.34	-21.54	1559.13	1146.99	85.23	1553.82	1009.30	-47.27	1585.51	991.05	64.37	1578.50	355.02	1090.67	73.11	954.79	1031.13	73.08	415.81
10.31000	1450.13	98.33	99.36	1426.40	94.69	97.10	1261.76	123.55	41.60	1251.26	125.87	95.12	1122.68	-22.30	29.76	1097.36	-9.73	33.17	936.57	-38.63	34.06	944.49	-39.55	77.62	1402.96	206.16	1188.57	0.00	0.00	0.00	1162.67	-20.97	1558.94	1149.77	85.84	1553.45	1011.89	-46.78	1585.35	993.55	65.33	1578.21	355.18	1090.85	73.05	955.11	1030.87	73.21	417.57
10.32000	1450.71	98.69	97.40	1426.23	95.12	95.26	1261.59	123.36	41.21	1251.75	125.09	94.50	1121.95	-22.19	29.59	1096.64	-9.47	33.09	936.48	-38.88	34.20	944.46	-39.66	77.70	1405.19	206.40	1188.66	0.00	0.00	0.00	1165.34	-20.38	1558.69	1152.42	86.60	1553.12	1014.51	-46.21	1585.19	996.06	66.17	1578.00	357.14	1091.08	73.31	955.07	1030.60	73.33	416.72
10.33000	1449.95	99.38	94.74	1426.31	95.44	93.10	1260.79	123.38	40.70	1251.82	124.61	93.82	1123.18	-22.37	29.93	1097.09	-10.03	33.01	936.51	-38.59	34.07	944.39	-39.81	77.81	1407.41	206.63	1188.74	0.00	0.00	0.00	1168.12	-19.88	1558.44	1154.78	86.89	1552.89	1017.16	-45.59	1585.02	998.72	66.62	1577.76	355.17	1091.46	72.90	955.61	1031.04	73.22	415.27
10.34000	1449.41	100.19	92.19	1425.94	95.99	91.12	1259.77	122.99	39.95	1251.14	124.66	93.22	1122.64	-22.42	29.63	1096.87	-10.05	32.95	936.51	-38.56	34.10	944.37	-39.71	77.84	1409.62	206.87	1188.83	0.00	0.00	0.00	1170.37	-19.26	1558.21	1158.01	87.08	1552.52	1019.81	-44.98	1584.83	1001.36	67.17	1577.47	355.43	1090.50	73.13	954.78	1031.00	73.18	415.15
10.35000	1449.02	100.42	89.55	1425.49	96.33	88.73	1258.49	122.42	38.89	1250.58	123.83	92.23	1123.60	-22.39	30.03	1096.81	-10.03	33.03	936.55	-38.36	34.07	944.42	-39.49	77.79	1411.83	207.10	1188.91	0.00	0.00	0.00	1173.14	-18.66	1557.94	1160.23	88.08	1552.18	1022.45	-44.39	1584.62	1004.06	67.56	1577.21	354.78	1091.23	72.82	955.04	1030.76	73.33	416.24
10.36000	1448.28	100.26	86.82	1424.84	96.28	86.20	1256.97	122.42	38.11	1249.54	123.83	91.45	1123.21	-22.40	29.88	1096.97	-10.06	32.99	936.51	-38.52	34.16	944.30	-40.04	78.12	1414.02	207.33	1189.00	0.00	0.00	0.00	1176.06	-18.11	1557.64	1162.80	88.41	1551.87	1025.08	-43.84	1584.34	1006.71	68.20	1576.90	355.30	1090.63	73.06	955.35	1030.63	73.38	416.85
10.37000	1446.58	100.42	83.94	1422.63	96.55	83.33	1255.30	122.81	37.34	1248.58	123.69	90.45	1122.42	-22.52	29.61	1096.95	-10.36	32.92	936.47	-38.59	34.25	944.37	-39.73	78.02	1416.20	207.56	1189.09	0.00	0.00	0.00	1178.68	-17.49	1557.34	1166.04	88.76	1551.47	1027.71	-43.18	1584.06	1009.38	69.02	1576.48	354.82	1090.95	72.83	954.85	1031.08	73.13	415.12
10.38000	1446.01	101.14	81.92	1421.54	96.15	81.07	1253.76	122.84	36.17	1247.42	123.95	89.59	1122.85	-22.69	29.60	1096.70	-10.30	32.96	936.52	-38.38	34.20	944.42	-39.45	77.95	1418.38	207.79	1189.17	0.00	0.00	0.00	1181.48	-16.99	1557.04	1168.97	89.36	1551.02	1030.42	-42.40	1583.78	1011.98	70.04	1576.06	353.98	1091.61	72.34	955.23	1030.73	73.31	413.68
10.39000	1444.34	100.26	79.69	1420.61	96.06	78.98	1252.39	122.89	34.92	1246.00	125.09	88.75	1122.79	-22.80	29.68	1096.58	-10.30	32.93	936.41	-38.58	34.35	944.34	-39.61	78.06	1420.55	208.02	1189.26	0.00	0.00	0.00	1184.11	-16.35	1556.75	1171.85	89.98	1550.71	1033.15	-41.64	1583.48	1014.72	71.02	1575.63	354.16	1091.03	72.75	955.46	1030.50	73.46	414.70
10.40000	1442.49	99.65	77.22	1418.57	95.79	77.17	1251.03	123.72	33.76	1245.20	124.70	87.25	1122.68	-22.61	29.65	1096.68	-10.55	33.01	936.44	-38.25	34.22	944.28	-39.91	78.27	1422.70	208.25	1189.35	0.00	0.00	0.00	1186.86	-15.68	1556.40	1175.01	90.51	1550.27	1035.80	-40.99	1583.13	1017.59	71.41	1575.21	354.39	1090.89	72.76	955.83	1030.28	73.65	416.27
10.41000	1441.18	99.66	75.75	1417.92	96.03	75.25	1249.87	124.30	32.48	1244.05	125.52	86.20	1122.94	-23.28	29.49	1096.66	-10.72	33.05	936.39	-38.53	34.32	944.22	-39.96	78.29	1424.85	208.47	1189.43	0.00	0.00	0.00	1189.41	-15.31	1556.07	1177.40	91.19	1549.84	1038.52	-40.14	1582.80	1020.38	72.21	1574.79	354.29	1091.48	72.55	955.20	1030.57	73.42	416.56
10.42000	1440.71	99.33	74.15	1416.79	95.91	73.40	1249.09	124.56	30.94	1243.47	125.61	84.60	1122.48	-23.23	29.45	1096.83	-10.89	33.23	936.33	-38.63	34.34	944.07	-40.27	78.45	1426.99	208.70	1189.52	0.00	0.00	0.00	1192.20	-14.75	1555.70	1179.67	91.88	1549.41	1041.31	-39.30	1582.47	1023.20	73.32	1574.29	355.72	1090.07	73.46	955.28	1030.61	73.42	416.48
10.43000	1440.26	99.23	72.26	1415.70	95.24	71.68	1248.07	125.02	29.50	1242.79	126.12	83.08	1122.80	-23.34	29.60	1096.91	-11.34	33.26	936.23	-38.82	34.35	943.98	-40.53	78.55	1429.13	208.92	1189.61	0.00	0.00	0.00	1194.88	-14.22	1555.32	1183.27	92.23	1548.87	1044.00	-38.46	1582.09	1026.26	73.96	1573.87	355.68	1090.45	73.27	955.39	1030.78	73.37	416.18
10.44000	1438.59	98.77	70.30	1414.87	95.24	69.80	1247.08	126.17	28.21	1241.94	127.13	81.86	1122.68	-23.55	29.46	1096.74	-11.52	33.18	936.34	-38.57	34.14	943.81	-40.69	78.66	1431.25	209.14	1189.70	0.00	0.00	0.00	1197.45	-13.53	1554.95	1186.36	92.76	1548.38	1046.77	-37.43	1581.72	1029.22	74.73	1573.40	355.57	1091.32	72.94	955.24	1030.71	73.47	416.45
10.45000	1438.04	98.85	68.92	1414.08	94.91	68.64	1246.29	126.59	26.55	1241.29	127.53	80.12	1123.11	-23.83	29.54	1096.64	-11.63	33.25	936.32	-38.50	34.06	943.76	-40.76	78.76	1433.36	209.36	1189.79	0.00	0.00	0.00	1200.42	-12.88	1554.57	1189.22	93.23	1547.96	1049.53	-36.47	1581.31	1032.13	76.11	1572.86	357.33	1089.78	74.00	955.01	1030.90	73.35	416.98
10.46000	1436.97	98.39	67.55	1413.01	94.79	66.79	1245.63	126.84	26.14	1240.69	127.65	78.57	1121.88	-24.08	29.05	1097.05	-11.70	33.45	936.29	-38.75	34.20	943.79	-40.67	78.80	1435.47	209.58	1189.88	0.00	0.00	0.00	1203.42	-12.34	1554.14	1192.53	93.91	1547.48	1052.28	-35.45	1580.87	1035.14	77.33	1572.31	354.84	1090.35	73.12	955.21	1030.88	73.33	417.80
10.47000	1437.39	97.93	66.32	1413.56	94.50	65.96	1245.45	126.88	25.74	1240.02	127.65	76.99	1121.85	-23.94	29.12	1096.70	-11.86	33.34	936.34	-38.82	34.23	943.75	-40.90	78.99	1437.56	209.79	1189.96	0.00	0.00	0.00	1206.01	-11.69	1553.74	1195.21	94.56	1547.03	1055.04	-34.43	1580.39	1038.27	78.09	1571.70	355.70	1090.46	73.42	955.43	1031.14	73.25	416.09
10.48000	1437.14	97.71	65.41	1413.37	94.61	65.15	1245.66	126.33	25.54	1240.22	126.91	75.54	1122.79	-24.03	29.49	1096.48	-11.83	33.37	936.35	-38.71	34.14	943.69	-41.02	79.11	1439.65	210.01	1190.05	0.00	0.00	0.00	1208.67	-11.03	1553.30	1198.33	95.26	1546.40	1057.81	-33.33	1579.89	1041.20	79.66	1571.09	356.31	1089.95	73.50	954.89	1030.75	73.38	413.72
10.49000	1438.50	97.35	64.02	1413.95	93.88	63.57	1246.24	125.74	25.51	1240.97	126.42	74.50	1122.39	-24.23	29.21	1096.28	-11.99	33.40	936.28	-39.09	34.26	943.72	-41.22	79.28	1441.73	210.22	1190.14	0.00	0.00	0.00	1211.99	-10.31	1552.91	1201.43	96.15	1545.92	1060.60	-32.23	1579.42	1044.39	80.67	1570.43	353.96	1090.55	72.74	954.85	1030.88	73.22	415.41
10.50000	1439.19	96.70	60.71	1415.17	93.17	61.19	1246.86	125.17	25.36	1242.47	126.25	74.06	1121.69	-24.02	29.09	1096.39	-12.12	33.51	936.29	-39.23	34.32	943.77	-41.19	79.38	1443.80	210.44	1190.23	0.00	0.00	0.00	1214.79	-9.70	1552.67	1205.11	96.71	1545.59	1063.40	-31.00	1579.05	1047.61	81.88	1569.96	353.75	1091.52	72.41	955.22	1030.63	73.33	416.34
10.51000	1440.36	96.44	57.62	1416.66	92.41	57.90	1247.25	125.27	25.49	1244.11	126.30	73.77	1123.08	-24.52	29.29	1096.50	-12.24	33.61	936.30	-39.31	34.32	943.76	-41.73	79.78	1445.87	210.65	1190.32	0.00	0.00	0.00	1217.76	-8.90	1552.54	1207.69	97.54	1545.43	1066.29	-29.74	1578.81	1050.84	83.27	1569.64	354.60	1090.76	72.75	955.14	1030.58	73.38	414.80
10.52000	1441.99	95.86	54.42	1417.21	92.31	55.49	1247.75	125.23	25.69	1245.29	127.00	73.74	1122.10	-24.62	29.02	1096.53	-12.85	33.45	936.36	-39.56	34.46	943.85	-41.61	79.99	1447.92	210.86	1190.42	0.00	0.00	0.00	1220.56	-8.08	1552.52	1210.92	98.25	1545.27	1069.21	-28.49	1578.71	1054.11	84.58	1569.41	355.09	1091.81	72.71	954.96	1030.74	73.22	414.99
10.53000	1442.77	95.57	52.17	1418.22	92.20	53.71	1248.22	124.91	25.52	1246.37	126.87	73.46	1122.20	-24.80	28.94	1096.37	-12.62	33.68	936.40	-39.75	34.59	943.89	-42.00	80.46	1449.97	211.06	1190.51	0.00	0.00	0.00	1223.68	-7.23	1552.55	1213.99	99.52	1545.22	1072.18	-27.19	1578.72	1057.39	86.02	1569.34	355.84	1091.70	72.93	955.23	1030.88	73.26	415.77
10.54000	1442.69	95.89	50.73	1418.56	91.92	52.08	1248.30	125.39	25.75	1247.19	126.42	73.18	1122.64	-24.96	28.97	1096.25	-12.86	33.65	936.50	-40.15	34.87	943.93	-42.68	81.13	1452.01	211.27	1190.60	0.00	0.00	0.00	1226.56	-6.33	1552.75	1218.07	100.10	1545.25	1075.21	-25.69	1578.84	1060.71	87.32	1569.30	355.56	1090.88	73.08	955.19	1031.24	73.23	415.98
10.55000	1443.77	96.01	49.27	1419.07	91.87	50.63	1248.35	125.61	25.89	1247.55	126.63	73.29	1122.25	-25.15	28.78	1096.21	-12.94	33.81	936.64	-40.27	35.17	944.12	-42.73	81.64	1454.04	211.48	1190.69	0.00	0.00	0.00	1229.87	-5.45	1553.04	1221.82	100.98	1545.39	1078.27	-24.32	1579.04	1064.11	88.74	1569.26	354.79	1091.32	72.66	955.71	1030.60	73.56	415.80
10.56000	1444.02	95.79	48.09	1419.43	91.47	49.94	1248.64	125.27	25.70	1248.17	126.45	73.22	1123.05	-25.13	29.17	1096.10	-12.91	33.94	936.69	-40.97	35.98	944.28	-43.50	82.53	1456.06	211.68	1190.78	0.00	0.00	0.00	1233.27	-4.49	1553.44	1224.69	102.06	1545.66	1081.37	-22.89	1579.37	1067.50	89.94	1569.39	354.17	1091.38	72.67	955.89	1030.43	73.59	415.51
10.57000	1445.03	95.61	46.86	1419.84	91.34	49.15	1248.61	125.95	26.06	1248.68	126.51	73.26	1122.48	-25.38	28.80	1095.64	-13.03	33.94	936.86	-41.01	36.53	944.46	-43.91	83.45	1458.07	211.88	1190.87	0.00	0.00	0.00	1236.42	-3.40	1553.97	1228.08	103.33	1545.93	1084.49	-21.45	1579.76	1070.90	91.35	1569.60	354.35	1091.38	72.61	955.14	1030.67	73.33	414.71
10.58000	1444.52	95.00	46.23	1420.07	91.19	48.62	1248.85	125.62	25.87	1249.09	127.05	73.37	1122.40	-25.55	28.71	1096.11	-12.92	34.31	937.11	-41.10	37.25	944.72	-44.26	84.45	1460.08	212.08	1190.97	0.00	0.00	0.00	1239.78	-2.32	1554.58	1231.39	104.09	1546.41	1087.69	-20.08	1580.23	1074.12	93.47	1569.80	355.03	1090.97	72.94	955.16	1030.79	73.33	413.15
10.59000	1445.04	94.41	45.17	1420.75	90.94	48.40	1249.20	125.34	25.70	1249.83	127.05	73.29	1122.28	-25.67	28.47	1096.24	-12.25	34.90	937.31	-41.51	38.38	945.20	-44.44	85.66	1462.07	212.28	1191.06	0.00	0.00	0.00	1243.00	-1.24	1555.21	1235.23	105.23	1546.90	1090.96	-18.66	1580.77	1077.61	94.59	1570.24	355.08	1091.10	72.96	955.72	1031.05	73.39	415.05
10.60000	1445.05	94.10	44.22	1420.80	90.73	47.35	1249.16	125.55	25.72	1250.34	127.17	73.20	1121.72	-25.56	28.33	1096.57	-12.86	34.68	937.63	-41.63	39.43	945.53	-45.40	87.26	1464.06	212.48	1191.15	0.00	0.00	0.00	1246.25	0.00	1555.94	1238.00	106.68	1547.40	1094.20	-17.35	1581.37	1081.10	95.62	1570.62	354.89	1091.09	72.92	955.20	1030.94	73.33	416.90
10.61000	1445.21	94.18	43.42	1420.79	90.08	46.85	1249.09	126.07	25.91	1250.79	127.66	73.35	1122.98	-25.56	28.65	1095.93	-11.92	35.27	937.88	-42.12	40.77	946.17	-45.49	88.57	1466.04	212.68	1191.24	0.00	0.00	0.00	1249.77	1.17	1556.59	1241.45	107.83	1547.89	1097.53	-15.89	1581.98	1084.64	96.65	1570.97	355.31	1090.75	73.08	955.08	1031.05	73.21	417.30
10.62000	1445.39	93.93	42.44	1420.94	90.41	45.82	1249.48	125.63	25.59	1251.43	127.34	73.05	1122.56	-25.94	28.33	1096.37	-12.83	34.78	938.28	-42.19	41.97	946.88	-45.64	89.98	1468.02	212.87	1191.34	0.00	0.00	0.00	1252.67	2.32	1557.28	1245.11	108.98	1548.39	1100.89	-14.56	1582.57	1087.95	98.24	1571.38	353.84	1090.86	72.79	955.14	1030.59	73.43	415.73
10.63000	1445.15	93.55	41.92	1420.67	90.00	45.17	1249.55	125.70	25.58	1251.59	128.02	73.28	1122.73	-26.22	28.14	1096.12	-11.66	35.63	938.72	-42.27	43.20	947.49	-46.25	91.67	1469.98	213.06	1191.43	0.00	0.00	0.00	1256.09	3.35	1557.90	1248.74	110.17	1548.83	1104.24	-13.22	1583.14	1091.30	99.57	1571.80	354.10	1091.98	72.45	954.98	1030.70	73.29	415.59
10.64000	1445.93	93.49	41.50	1421.06	89.95	44.57	1249.65	125.94	25.71	1252.00	127.75	73.19	1121.91	-25.84	28.05	1096.45	-13.54	35.55	939.06	-42.86	44.59	948.26	-46.52	93.10	1471.94	213.26	1191.52	0.00	0.00	0.00	1259.58	4.50	1558.42	1252.45	111.18	1549.31	1107.73	-11.85	1583.67	1094.82	101.03	1572.24	355.23	1091.17	72.96	954.85	1030.94	73.19	417.37
10.65000	1445.52	93.64	40.76	1421.52	89.66	44.09	1249.63	125.89	25.73	1252.42	127.60	73.07	1122.78	-25.83	28.33	1096.37	-13.75	35.53	939.47	-43.37	45.93	948.95	-47.44	94.77	1473.89	213.45	1191.62	0.00	0.00	0.00	1262.38	5.48	1558.86	1255.32	112.14	1549.69	1232.88	3.76	1565.68	1224.45	113.11	1557.09	353.41	1090.57	72.85	954.74	1030.66	73.28	416.93
10.66000	1445.98	93.03	40.28	1421.79	89.73	43.49	1249.68	126.13	25.87	1252.70	127.47	72.97	1123.45	-26.01	28.32	1096.59	-13.91	35.46	939.87	-43.91	47.32	949.74	-48.21	96.41	1475.83	213.63	1191.71	0.00	0.00	0.00	1265.31	6.46	1559.15	1258.27	113.17	1550.08	1145.95	-5.64	1579.80	1138.12	106.22	1568.78	356.05	1090.16	73.54	955.13	1030.82	73.40	415.77
10.67000	1445.41	92.95	39.51	1421.52	89.22	42.75	1250.01	125.35	25.57	1252.77	127.91	73.25	1123.18	-26.00	28.28	1095.91	-14.19	35.25	940.34	-44.43	48.67	950.67	-48.55	97.85	1477.76	213.82	1191.81	0.00	0.00	0.00	1269.13	7.57	1559.52	1262.45	114.35	1550.63	1117.53	-8.05	1585.02	1104.99	104.76	1573.72	356.52	1090.50	73.39	955.37	1030.98	73.32	414.92
10.68000	1445.66	92.49	39.58	1422.00	89.18	42.28	1249.97	125.77	25.81	1253.10	127.56	73.07	1122.07	-26.42	27.64	1096.96	-14.34	35.64	940.84	-44.98	50.13	951.53	-49.65	99.68	1479.69	214.01	1191.90	0.00	0.00	0.00	1272.39	8.72	1559.85	1265.42	115.50	1550.98	1120.76	-6.78	1585.41	1108.45	105.95	1574.21	354.68	1090.72	72.82	954.99	1030.87	73.28	417.20
10.69000	1445.62	92.34	39.11	1421.91	88.93	41.83	1249.92	125.93	25.87	1253.22	127.35	73.01	1123.41	-26.24	28.21	1096.59	-12.82	35.66	941.47	-45.25	51.43	952.62	-49.91	101.10	1481.61	214.19	1192.00	0.00	0.00	0.00	1275.53	9.71	1560.08	1268.89	116.36	1551.37	1123.92	-5.44	1585.76	1111.90	107.51	1574.59	353.72	1089.68	73.17	954.91	1030.83	73.26	418.14
10.70000	1445.59	92.24	38.68	1421.95	88.80	41.41	1250.20	125.47	25.77	1253.67	126.39	72.64	1122.87	-26.51	27.88	1096.85	-13.17	35.40	942.08	-45.86	52.95	953.68	-50.62	102.82	1483.52	214.37	1192.09	0.00	0.00	0.00	1278.47	10.70	1560.33	1272.62	117.72	1551.68	1127.00	-4.10	1586.08	1115.26	108.68	1575.07	353.53	1090.35	72.87	955.41	1030.42	73.59	416.81
10.71000	1446.39	92.06	38.45	1422.18	88.60	41.21	1250.10	125.54	25.84	1253.55	126.92	72.82	1122.97	-26.28	28.01	1096.10	-13.49	35.14	942.69	-46.37	54.52	954.74	-51.27	104.56	1485.42	214.56	1192.19	0.00	0.00	0.00	1281.43	11.68	1560.56	1276.06	118.67	1551.99	1130.04	-2.57	1586.39	1118.55	110.28	1575.50	353.12	1090.94	72.55	955.09	1030.20	73.59	415.46
10.72000	1445.87	91.61	38.29	1422.06	88.40	40.85	1250.25	125.25	25.71	1253.62	126.87	72.78	1122.76	-26.24	27.93	1096.46	-14.52	34.62	943.36	-46.96	56.26	955.98	-51.76	106.29	1487.32	214.73	1192.28	0.00	0.00	0.00	1284.76	12.70	1560.81	1278.93	119.86	1552.43	1133.05	-1.05	1586.69	1121.87	111.62	1575.84	354.49	1091.03	72.90	955.45	1030.49	73.53	414.09
10.73000	1446.40	91.80	38.25	1422.70	88.62	40.82	1250.33	125.01	25.70	1253.81	126.75	72.77	1123.70	-26.38	28.17	1096.14	-12.88	35.73	944.15	-47.14	57.81	957.18	-52.08	107.95	1489.21	214.91	1192.38	0.00	0.00	0.00	1287.80	13.83	1561.14	1282.14	120.70	1552.84	1135.83	0.23	1586.89	1125.05	113.49	1576.16	354.17	1090.72	72.71	955.44	1030.27	73.53	415.60
10.74000	1446.19	91.76	37.87	1422.97	88.43	40.83	1250.05	125.78	25.98	1253.86	127.22	72.83	1123.68	-27.07	27.84	1096.48	-14.95	35.62	944.92	-47.57	59.52	958.53	-52.27	109.61	1491.09	215.09	1192.47	0.00	0.00	0.00	1290.35	14.86	1561.47	1285.03	121.90	1553.16	1138.72	1.99	1587.12	1128.45	114.88	1576.38	353.61	1090.58	72.78	955.44	1030.64	73.49	415.23
10.75000	1446.57	91.89	37.85	1421.84	88.43	40.21	1250.22	125.77	25.96	1254.21	126.80	72.59	1123.19	-26.73	27.91	1096.17	-14.21	35.20	945.89	-47.64	61.09	959.80	-52.93	111.50	1492.96	215.26	1192.57	0.00	0.00	0.00	1293.23	16.03	1561.82	1289.30	123.14	1553.39	1141.49	3.65	1587.32	1131.76	116.13	1576.60	354.05	1090.29	72.94	955.34	1030.70	73.44	415.32
10.76000	1446.39	91.72	37.70	1422.03	88.20	40.29	1250.28	125.53	25.81	1254.11	127.49	72.79	1122.92	-26.98	27.62	1096.09	-12.77	36.30	946.86	-47.70	62.70	961.18	-53.72	113.49	1494.82	215.44	1192.67	0.00	0.00	0.00	1295.94	17.21	1562.18	1292.86	123.84	1553.64	1144.23	5.42	1587.50	1134.84	117.96	1576.71	355.61	1091.26	72.87	955.39	1030.75	73.44	415.55
10.77000	1446.52	91.75	37.63	1421.91	87.93	40.26	1250.33	125.37	25.66	1254.35	127.19	72.55	1123.54	-26.90	27.92	1097.45	-14.76	35.57	947.94	-47.86	64.40	962.68	-54.02	115.29	1496.68	215.61	1192.76	0.00	0.00	0.00	1299.01	18.45	1562.58	1296.10	125.28	1553.93	1146.93	7.28	1587.67	1137.85	120.07	1576.74	354.24	1090.68	72.93	955.34	1030.75	73.29	416.35
10.78000	1445.58	92.00	37.04	1421.66	88.29	39.81	1250.33	125.45	25.67	1254.52	127.36	72.47	1122.57	-27.41	27.19	1096.46	-15.53	35.77	949.03	-48.14	66.26	964.41	-54.17	117.09	1498.53	215.78	1192.86	0.00	0.00	0.00	1301.59	19.68	1562.99	1298.80	126.21	1554.33	1149.61	9.02	1587.79	1141.01	121.81	1576.76	353.82	1091.42	72.67	955.36	1031.08	73.23	417.25
10.79000	1445.78	91.52	37.33	1421.93	88.19	39.78	1250.32	125.64	25.71	1254.75	127.26	72.32	1122.72	-27.19	27.36	1097.20	-15.87	34.89	950.22	-48.24	68.16	966.25	-54.27	118.87	1500.37	215.95	1192.96	0.00	0.00	0.00	1304.43	20.98	1563.40	1301.82	127.66	1554.55	1152.28	10.89	1587.89	1144.10	123.66	1576.78	355.55	1090.18	73.22	954.77	1030.56	73.29	414.98
10.80000	1445.74	91.82	36.82	1421.96	88.27	39.61	1250.33	125.82	25.70	1254.71	127.75	72.46	1123.20	-27.08	27.53	1098.23	-16.32	34.80	951.48	-48.44	70.12	968.20	-54.42	120.77	1502.21	216.11	1193.05	0.00	0.00	0.00	1307.13	22.18	1563.78	1304.15	128.94	1554.73	1154.96	12.74	1587.96	1147.17	125.48	1576.68	355.33	1090.13	73.38	955.05	1030.52	73.31	415.85
10.81000	1445.51	91.31	36.86	1421.75	88.24	39.29	1250.65	125.31	25.54	1255.01	127.64	72.36	1123.22	-27.60	27.01	1098.01	-16.32	34.66	952.82	-48.54	72.18	970.25	-54.67	122.73	1504.04	216.28	1193.15	0.00	0.00	0.00	1310.07	23.44	1564.10	1308.57	130.11	1554.73	1157.60	14.53	1587.99	1150.09	127.57	1576.49	355.22	1089.36	73.56	955.33	1030.71	73.32	417.40
10.82000	1446.57	91.13	36.99	1421.54	88.30	38.78	1250.52	125.67	25.75	1255.20	127.80	72.37	1123.41	-27.27	27.26	1098.57	-16.62	34.57	954.22	-48.71	74.34	972.49	-54.68	124.63	1505.86	216.44	1193.25	0.00	0.00	0.00	1312.77	24.86	1564.46	1315.65	130.26	1552.53	1160.22	16.34	1587.93	1153.10	129.56	1576.31	355.79	1089.68	73.50	955.21	1030.75	73.35	416.82
10.83000	1445.68	91.13	36.22	1421.60	88.37	38.36	1250.47	125.58	25.76	1255.47	127.50	72.27	1123.74	-27.68	27.17	1098.57	-16.29	34.87	955.73	-48.92	76.57	974.78	-54.95	126.61	1507.68	216.60	1193.35	0.00	0.00	0.00	1315.60	26.14	1564.73	1319.56	131.63	1552.10	1162.91	18.16	1587.86	1156.02	131.46	1576.09	354.33	1090.81	72.81	955.04	1031.03	73.25	416.04
10.84000	1446.30	91.23	35.90	1422.30	88.31	38.26	1250.48	125.99	25.94	1255.62	127.53	72.31	1124.29	-28.48	26.85	1098.52	-16.09	35.00	957.34	-49.08	78.75	977.21	-54.91	128.43	1509.48	216.76	1193.44	0.00	0.00	0.00	1318.08	27.33	1564.97	1322.37	133.45	1552.20	1165.57	19.89	1587.76	1159.15	132.80	1575.87	353.47	1090.38	72.60	955.10	1030.73	73.35	415.02
10.85000	1446.69	91.10	35.71	1422.41	88.22	37.93	1250.80	125.18	25.78	1255.67	127.72	72.43	1123.86	-28.76	26.59	1098.15	-15.73	35.23	958.95	-49.51	81.10	979.68	-55.76	130.61	1511.28	216.92	1193.54	0.00	0.00	0.00	1321.01	28.74	1565.17	1325.25	134.86	1552.28	1168.20	21.54	1587.63	1162.12	134.68	1575.59	353.88	1090.11	72.98	955.13	1030.74	73.30	414.71
10.86000	1446.81	90.89	35.22	1423.01	87.80	38.00	1250.75	125.51	25.99	1256.02	127.27	72.21	1124.78	-29.02	26.75	1098.78	-15.26	36.05	960.79	-50.05	83.52	982.33	-56.10	132.61	1513.08	217.08	1193.64	0.00	0.00	0.00	1323.82	30.14	1565.31	1328.33	135.97	1552.31	1170.89	23.22	1587.48	1165.31	135.95	1575.42	355.16	1089.39	73.65	955.22	1030.74	73.30	415.70
10.87000	1446.42	90.89	34.65	1422.81	87.86	37.51	1250.87	125.21	25.96	1256.22	127.26	72.26	1125.10	-28.94	26.56	1097.55	-11.54	38.51	962.68	-50.44	85.89	985.00	-57.03	134.77	1514.86	217.23	1193.74	0.00	0.00	0.00	1326.75	31.42	1565.36	1331.24	137.49	1552.37	1173.66	24.93	1587.33	1168.33	137.76	1575.25	354.80	1090.53	73.34	955.14	1030.44	73.54	415.26
10.88000	1446.80	90.61	34.31	1423.18	88.08	37.22	1251.10	125.06	26.03	1256.42	127.44	72.29	1125.36	-28.97	26.77	1098.12	-15.59	38.40	964.63	-51.45	88.59	987.79	-58.26	137.16	1516.64	217.39	1193.84	0.00	0.00	0.00	1329.41	32.76	1565.44	1334.19	138.70	1552.40	1176.35	26.46	1587.17	1171.17	139.79	1575.02	354.35	1090.25	73.12	955.75	1030.77	73.42	416.30
10.89000	1447.06	90.93	33.67	1423.35	88.14	36.83	1251.15	125.08	26.15	1257.01	126.94	72.10	1123.93	-28.70	26.55	1097.98	-24.29	41.24	966.79	-52.27	91.20	990.88	-59.19	139.37	1518.41	217.54	1193.94	0.00	0.00	0.00	1332.04	33.96	1565.39	1337.18	139.84	1552.39	1179.09	28.11	1587.02	1174.16	141.29	1574.80	355.44	1090.03	73.31	955.55	1030.83	73.45	417.50
10.90000	1446.70	90.31	33.41	1423.00	88.31	36.20	1251.12	125.29	26.51	1257.34	126.53	72.04	1123.13	-28.32	26.49	1097.76	-23.87	40.44	969.00	-53.25	93.99	994.19	-59.98	141.55	1520.18	217.69	1194.03	0.00	0.00	0.00	1334.87	35.28	1565.31	1340.41	140.53	1552.33	1181.82	29.60	1586.86	1177.14	142.94	1574.62	354.46	1090.32	73.18	955.52	1030.57	73.53	414.73
10.91000	1446.79	90.50	32.83	1422.97	87.89	36.00	1251.49	124.56	26.38	1257.80	126.17	71.90	1124.75	-28.81	26.77	1098.18	-23.86	40.36	971.40	-54.33	96.93	997.50	-61.09	143.93	1521.94	217.84	1194.13	0.00	0.00	0.00	1337.82	36.49	1565.17	1343.20	142.01	1552.12	1184.57	31.11	1586.70	1180.19	144.30	1574.39	353.88	1090.88	72.92	955.05	1031.13	73.12	414.81
10.92000	1446.73	90.30	32.58	1423.49	87.91	35.90	1251.59	124.31	26.46	1257.95	126.26	71.93	1123.44	-28.99	26.40	1099.80	-23.86	40.79	973.92	-55.40	100.00	1000.97	-62.19	146.41	1523.69	217.98	1194.23	0.00	0.00	0.00	1340.44	37.71	1565.06	1346.36	143.01	1551.99	1187.33	32.66	1586.54	1183.28	145.53	1574.26	354.93	1091.17	73.03	955.27	1030.78	73.31	416.14
10.93000	1446.89	90.01	32.29	1424.09	87.71	35.91	1251.78	123.99	26.55	1258.39	125.54	71.70	1123.34	-29.17	26.38	1100.40	-23.85	40.79	976.68	-56.31	103.16	1004.65	-63.30	149.00	1525.43	218.13	1194.33	0.00	0.00	0.00	1343.20	38.75	1564.89	1348.97	144.88	1551.77	1190.06	34.15	1586.38	1186.21	147.14	1574.08	354.73	1090.33	73.15	955.03	1031.09	73.21	415.57
10.94000	1448.16	89.87	32.43	1424.24	87.50	35.74	1251.92	123.81	26.73	1258.79	125.01	71.57	1124.72	-29.30	26.66	1101.89	-23.36	40.77	979.57	-57.39	106.60	1008.48	-64.36	151.69	1527.17	218.27	1194.43	0.00	0.00	0.00	1345.93	40.03	1564.77	1351.83	145.73	1551.63	1192.80	35.64	1586.22	1189.05	148.79	1573.87	353.64	1090.81	72.67	954.95	1030.90	73.23	413.99
10.95000	1447.89	89.58	32.25	1423.94	87.34	35.43	1251.96	123.48	26.73	1259.00	125.16	71.76	1125.71	-29.83	26.63	1102.47	-23.25	40.68	982.82	-57.89	110.11	1012.60	-65.48	154.60	1528.90	218.41	1194.53	0.00	0.00	0.00	1348.82	41.28	1564.58	1354.79	147.03	1551.37	1195.52	37.08	1586.08	1192.07	150.09	1573.76	353.99	1090.74	73.14	955.47	1030.73	73.39	417.02
10.96000	1448.16	89.91	31.80	1423.71	87.29	35.12	1252.02	123.63	27.04	1259.27	124.40	71.50	1125.85	-29.70	26.71	1101.17	-19.49	40.41	986.08	-58.83	113.96	1016.95	-66.13	157.55	1530.62	218.55	1194.63	0.00	0.00	0.00	1351.58	42.49	1564.46	1354.41	148.38	1553.15	1198.24	38.56	1585.95	1194.88	151.73	1573.62	355.28	1090.37	73.30	954.93	1030.80	73.22	415.92
10.97000	1448.49	89.70	31.77	1424.79	87.10	35.52	1252.07	123.45	27.13	1259.51	124.20	71.52	1125.91	-30.22	26.34	1102.44	-19.33	40.58	989.71	-59.31	117.95	1021.61	-66.65	160.65	1532.34	218.69	1194.73	0.00	0.00	0.00	1354.16	43.53	1564.35	1356.01	149.72	1553.65	1200.90	39.91	1585.81	1197.61	153.04	1573.56	353.97	1091.17	72.58	955.02	1030.89	73.24	416.76
10.98000	1448.30	89.86	31.30	1424.22	87.09	35.05	1251.97	123.59	27.30	1259.58	124.39	71.57	1126.83	-30.42	26.26	1104.34	-19.49	40.96	993.70	-59.19	121.83	1026.31	-67.24	164.01	1534.05	218.83	1194.83	0.00	0.00	0.00	1356.64	44.61	1564.26	1361.34	151.02	1553.49	1203.54	41.16	1585.71	1200.56	154.12	1573.43	354.15	1090.41	73.00	955.12	1031.06	73.19	414.42
10.99000	1447.90	89.95	30.90	1424.91	86.97	35.22	1252.22	123.23	27.26	1259.82	123.84	71.39	1128.26	-30.68	26.22	1106.33	-19.64	41.45	997.87	-59.13	126.04	1031.51	-67.58	167.48	1535.76	218.96	1194.93	0.00	0.00	0.00	1359.11	45.75	1564.23	1363.60	152.00	1553.32	1206.21	42.51	1585.58	1203.26	155.68	1573.29	354.69	1090.54	73.08	955.36	1030.87	73.32	414.37
11.00000	1448.45	89.62	31.14	1425.47	87.26	35.10	1252.17	123.36	27.50	1259.88	123.99	71.42	1128.63	-30.69	26.11	1107.42	-19.92	41.61	1002.24	-58.92	130.43	1036.88	-67.78	171.00	1537.46	219.10	1195.03	0.00	0.00	0.00	1361.77	46.87	1564.19	1368.35	152.60	1551.50	1208.78	43.66	1585.40	1205.97	156.83	1573.20	354.37	1090.80	72.92	955.40	1030.41	73.51	414.98
11.01000	1448.68	89.52	31.12	1424.59	86.91	34.93	1252.33	122.91	27.39	1260.17	123.39	71.18	1130.12	-31.09	25.92	1110.20	-20.02	42.43	1006.88	-58.44	134.84	1042.45	-67.53	174.54	1539.15	219.23	1195.13	0.00	0.00	0.00	1364.18	47.96	1564.18	1371.37	153.80	1551.09	1211.34	44.90	1585.22	1208.50	158.33	1573.01	354.87	1090.86	73.01	955.26	1030.66	73.49	416.88
11.02000	1449.28	89.76	31.14	1424.87	86.72	35.13	1252.06	123.41	27.69	1260.23	123.33	71.17	1130.78	-31.36	25.55	1111.89	-20.22	42.86	1011.61	-57.81	139.31	1048.19	-67.26	178.24	1540.83	219.36	1195.23	0.00	0.00	0.00	1367.14	49.11	1564.15	1373.99	154.89	1551.17	1213.88	46.16	1585.04	1211.18	159.52	1572.92	354.82	1091.64	72.73	955.10	1030.57	73.43	416.87
11.03000	1449.45	89.88	31.10	1424.78	86.84	34.87	1252.39	122.60	27.39	1260.27	123.21	71.05	1132.86	-31.59	25.51	1114.22	-20.39	43.43	1016.64	-56.79	143.65	1054.04	-66.66	181.95	1542.51	219.49	1195.33	0.00	0.00	0.00	1369.36	50.12	1564.21	1376.41	156.50	1551.22	1216.40	47.30	1584.90	1214.00	160.37	1572.77	355.80	1091.13	73.01	955.55	1030.43	73.60	415.32
11.04000	1448.70	89.78	30.81	1424.96	86.92	34.79	1252.33	122.70	27.53	1260.48	123.00	70.98	1133.95	-31.66	25.27	1117.03	-20.71	44.17	1021.53	-55.93	148.04	1060.02	-65.45	185.53	1544.19	219.61	1195.43	0.00	0.00	0.00	1372.05	51.13	1564.26	1379.22	157.37	1551.33	1218.94	48.41	1584.76	1216.70	161.64	1572.71	356.07	1090.26	73.33	955.48	1031.03	73.34	415.51
11.05000	1449.47	89.86	30.91	1424.91	86.82	34.74	1252.29	122.84	27.67	1260.26	123.58	71.20	1136.12	-31.99	25.06	1119.88	-21.01	44.77	1026.01	-55.04	152.24	1065.95	-64.08	189.22	1545.85	219.74	1195.53	0.00	0.00	0.00	1374.72	52.02	1564.29	1382.09	158.09	1551.44	1221.45	49.55	1584.70	1219.41	162.50	1572.71	355.63	1091.04	72.89	955.06	1030.89	73.25	417.50
11.06000	1448.81	89.64	30.80	1424.93	86.80	34.70	1252.34	122.72	27.64	1260.41	123.38	71.18	1139.52	-32.12	25.31	1123.87	-21.47	45.83	1030.31	-53.96	156.51	1071.89	-62.84	192.98	1547.51	219.86	1195.63	0.00	0.00	0.00	1377.16	53.08	1564.38	1384.97	158.47	1551.52	1223.97	50.68	1584.64	1221.91	164.02	1572.66	354.78	1090.75	72.76	955.52	1030.78	73.45	415.28
11.07000	1449.17	89.92	30.55	1425.02	86.95	34.67	1252.57	122.40	27.60	1260.35	123.79	71.30	1142.58	-32.69	25.03	1127.65	-22.06	46.46	1034.47	-53.41	161.00	1077.89	-61.33	196.55	1549.16	219.98	1195.73	0.00	0.00	0.00	1379.79	53.96	1564.43	1387.59	159.50	1551.64	1226.50	51.77	1584.63	1224.60	165.08	1572.64	352.98	1091.11	72.28	955.55	1030.84	73.45	415.14
11.08000	1449.03	89.73	30.56	1424.96	86.77	34.68	1252.50	122.64	27.66	1260.54	123.52	71.14	1144.63	-33.35	24.43	1132.44	-22.77	47.39	1040.21	-51.89	165.35	1083.93	-59.75	199.96	1550.81	220.10	1195.83	0.00	0.00	0.00	1382.11	54.95	1564.51	1390.17	160.79	1551.65	1229.06	52.97	1584.66	1227.41	165.82	1572.68	354.20	1090.95	72.66	955.24	1030.88	73.32	416.13
11.09000	1449.02	90.00	30.41	1424.84	87.11	34.38	1252.40	122.67	27.68	1260.40	123.72	71.17	1148.82	-33.68	24.51	1136.52	-23.61	48.39	1047.04	-50.91	170.16	1089.86	-57.95	203.10	1552.45	220.22	1195.94	0.00	0.00	0.00	1384.87	56.01	1564.53	1392.98	161.47	1551.78	1231.56	54.04	1584.69	1229.97	167.33	1572.70	356.16	1090.66	73.33	955.19	1030.79	73.37	417.93
11.10000	1449.32	89.82	30.58	1425.23	87.13	34.46	1252.48	122.48	27.56	1260.32	124.12	71.29	1151.58	-34.83	23.89	1141.85	-24.34	49.66	1054.45	-49.89	174.75	1095.79	-55.99	205.90	1554.09	220.33	1196.04	0.00	0.00	0.00	1387.54	56.89	1564.58	1395.62	162.29	1551.86	1234.11	55.00	1584.76	1232.58	168.54	1572.79	354.05	1091.26	72.44	955.31	1030.86	73.36	415.77
11.11000	1449.45	90.01	30.47	1425.90	86.90	34.91	1252.47	122.36	27.52	1260.59	123.71	71.13	1157.17	-36.39	25.47	1146.85	-25.66	50.90	1060.95	-47.36	177.14	1101.68	-54.83	208.61	1555.72	220.44	1196.14	0.00	0.00	0.00	1389.99	57.84	1564.64	1397.95	163.47	1551.78	1236.72	56.21	1584.86	1235.30	169.49	1572.90	354.19	1090.28	72.84	955.40	1030.73	73.48	415.22
11.12000	1449.53	89.60	30.86	1424.89	86.87	34.61	1252.24	122.78	27.74	1260.60	123.75	71.13	1164.44	-38.90	28.20	1153.99	-27.81	53.16	1065.43	-46.06	178.28	1107.50	-53.01	210.86	1557.34	220.56	1196.24	0.00	0.00	0.00	1392.38	58.86	1564.70	1400.37	165.05	1551.87	1239.30	57.28	1585.00	1237.99	170.26	1573.02	356.04	1090.45	73.15	955.05	1030.78	73.27	417.35
[truncated: 637 more rows]
[truncated: 35 more columns]
