# Supplementary material for: The impact of mobile phone use on where we look and how we walk when negotiating floor based obstacles
Source: PLoS One. 2017 Jun 30;12(6):e0179802. doi: 10.1371/journal.pone.0179802 (PMC5493336; doi:10.1371/journal.pone.0179802)
Supplement: S1 File — (ZIP) [file pone.0179802.s001.zip › Gait/PP12/BD no obs write 1X.txt]

CODAmotion Analysis Text
Codamotion Analysis Text Save of: BD no obs write 1X.mdf
Time	Markers
Time	1:LTOE.X	1:LTOE.Y	1:LTOE.Z	2:L2nd.X	2:L2nd.Y	2:L2nd.Z	3:LHEE.X	3:LHEE.Y	3:LHEE.Z	4:LANK.X	4:LANK.Y	4:LANK.Z	5:RTOE.X	5:RTOE.Y	5:RTOE.Z	6:R2nd.X	6:R2nd.Y	6:R2nd.Z	7:RHEE.X	7:RHEE.Y	7:RHEE.Z	8:RANK.X	8:RANK.Y	8:RANK.Z	9:STRN.X	9:STRN.Y	9:STRN.Z	10:Marker 10.X	10:Marker 10.Y	10:Marker 10.Z	11:FRHD.X	11:FRHD.Y	11:FRHD.Z	12:FLHD.X	12:FLHD.Y	12:FLHD.Z	13:BRHD.X	13:BRHD.Y	13:BRHD.Z	14:BLHD.X	14:BLHD.Y	14:BLHD.Z	15:BLSTEP.X	15:BLSTEP.Y	15:BLSTEP.Z	16:FLSTEP.X	16:FLSTEP.Y	16:FLSTEP.Z	17:BRSTEP.X
(s)	(mm)	(mm)	(mm)	(mm)	(mm)	(mm)	(mm)	(mm)	(mm)	(mm)	(mm)	(mm)	(mm)	(mm)	(mm)	(mm)	(mm)	(mm)	(mm)	(mm)	(mm)	(mm)	(mm)	(mm)	(mm)	(mm)	(mm)	(mm)	(mm)	(mm)	(mm)	(mm)	(mm)	(mm)	(mm)	(mm)	(mm)	(mm)	(mm)	(mm)	(mm)	(mm)	(mm)	(mm)	(mm)	(mm)	(mm)	(mm)	(mm)
0.00000	-3816.86	220.82	19.99	-3749.91	234.03	21.12	-1461.15	158.88	24.76	-1466.59	157.79	84.27	-3328.45	49.85	18.90	-3331.21	41.65	31.65	-3357.82	260.19	-8.11	-3258.28	254.13	28.13	-2459.58	114.96	1192.06	0.00	0.00	0.00	-3801.64	222.76	1557.98	-2976.36	204.02	1546.09	-2981.63	188.13	1231.64	-2919.02	99.02	1193.28	332.55	851.12	55.59	772.10	812.44	56.14	343.71
0.01000	-3816.86	220.82	19.99	-3749.91	234.03	21.12	-1461.15	158.88	24.76	-1466.59	157.79	84.27	-3328.45	49.85	18.90	-3331.21	41.65	31.65	-3357.82	260.19	-8.11	-3258.28	254.13	28.13	-2459.58	114.96	1192.06	0.00	0.00	0.00	-3801.64	222.76	1557.98	-2976.36	204.02	1546.09	-2981.63	188.13	1231.64	-2919.02	99.02	1193.28	332.55	851.12	55.59	772.10	812.44	56.14	343.71
0.02000	-3816.86	220.82	19.99	-3749.91	234.03	21.12	-1461.15	158.88	24.76	-1466.59	157.79	84.27	-3328.45	49.85	18.90	-3331.21	41.65	31.65	-3357.82	260.19	-8.11	-3258.28	254.13	28.13	-2459.58	114.96	1192.06	0.00	0.00	0.00	-3801.64	222.76	1557.98	-2976.36	204.02	1546.09	-2981.63	188.13	1231.64	-2919.02	99.02	1193.28	332.55	851.12	55.59	772.10	812.44	56.14	343.84
0.03000	-3816.86	220.82	19.99	-3749.91	234.03	21.12	-1461.15	158.88	24.76	-1466.59	157.79	84.27	-3328.45	49.85	18.90	-3331.21	41.65	31.65	-3357.82	260.19	-8.11	-3258.67	254.17	28.14	-2459.58	114.96	1192.06	0.00	0.00	0.00	-3801.64	222.76	1557.98	-2976.36	204.02	1546.09	-2982.36	188.18	1231.96	-2919.82	99.05	1193.62	332.66	851.40	55.60	772.37	812.72	56.16	471.00
0.04000	-3816.86	220.82	19.99	-3749.91	234.03	21.12	-1461.15	158.88	24.76	-1466.59	157.79	84.27	-3328.45	49.85	18.90	-3331.21	41.65	31.65	-3358.10	260.24	-8.11	-3647.14	290.14	44.12	-2459.58	114.96	1192.06	0.00	0.00	0.00	-3801.64	222.76	1557.98	-2976.36	204.02	1546.09	-3710.45	238.08	1551.09	-3714.50	130.93	1535.83	438.14	1123.34	72.32	1040.24	1093.36	76.10	470.96
0.05000	-3816.86	220.82	19.99	-3749.91	234.03	21.12	-1461.15	158.88	24.76	-1466.59	157.79	84.27	-3328.45	49.85	18.90	-3331.21	41.65	31.65	-3358.91	260.38	-8.11	-3651.30	291.63	42.09	-2459.58	114.96	1192.06	0.00	0.00	0.00	-3801.64	222.76	1557.98	-2976.36	204.02	1546.09	-3691.45	238.16	1550.61	-3703.61	131.54	1535.59	437.83	1123.04	72.22	1041.39	1093.43	76.53	470.97
0.06000	-3816.86	220.82	19.99	-3749.91	234.03	21.12	-1461.15	158.88	24.76	-1466.59	157.79	84.27	-3328.45	49.85	18.90	-3331.21	41.65	31.65	-3360.24	260.63	-8.11	-3642.94	291.01	43.49	-2459.58	114.96	1192.06	0.00	0.00	0.00	-3801.64	222.76	1557.98	-2976.36	204.02	1546.09	-3686.23	237.35	1550.52	-3702.88	131.28	1536.34	439.77	1122.18	72.89	1042.28	1094.30	76.28	471.93
0.07000	-3816.86	220.82	19.99	-3749.91	234.03	21.12	-1461.15	158.88	24.76	-1466.59	157.79	84.27	-3328.45	49.85	18.90	-3331.21	41.65	31.65	-3362.07	260.96	-8.12	-3655.92	290.25	41.76	-2459.58	114.96	1192.06	0.00	0.00	0.00	-3801.64	222.76	1557.98	-2976.36	204.02	1546.09	-3688.41	237.06	1550.65	-3692.77	130.14	1536.60	439.33	1122.21	72.87	1041.53	1093.77	76.32	468.75
0.08000	-3816.86	220.82	19.99	-3749.91	234.03	21.12	-1461.15	158.88	24.76	-1466.59	157.79	84.27	-3328.45	49.85	18.90	-3331.21	41.65	31.65	-3364.38	261.37	-8.12	-3661.07	290.65	41.76	-2459.58	114.96	1192.06	0.00	0.00	0.00	-3801.64	222.76	1557.98	-2976.36	204.02	1546.09	-3672.25	236.53	1551.58	-3706.23	130.30	1537.72	438.23	1123.98	71.96	1041.08	1093.72	76.25	468.51
0.09000	-3816.86	220.82	19.99	-3749.91	234.03	21.12	-1461.15	158.88	24.76	-1466.59	157.79	84.27	-3328.45	49.85	18.90	-3331.21	41.65	31.65	-3367.15	261.87	-8.13	-3633.16	289.76	45.08	-2459.58	114.96	1192.06	0.00	0.00	0.00	-3801.64	222.76	1557.98	-2976.36	204.02	1546.09	-3676.46	236.25	1551.77	-3702.91	130.30	1537.84	437.50	1122.91	72.38	1041.57	1094.82	75.86	468.52
0.10000	-3816.86	220.82	19.99	-3749.91	234.03	21.12	-1461.15	158.88	24.76	-1466.59	157.79	84.27	-3328.45	49.85	18.90	-3331.21	41.65	31.65	-3370.37	262.45	-8.13	-3653.62	289.96	43.52	-2459.58	114.96	1192.06	0.00	0.00	0.00	-3801.64	222.76	1557.98	-2976.36	204.02	1546.09	-3688.66	235.42	1551.79	-3698.26	129.08	1537.44	437.50	1122.79	72.38	1041.89	1094.13	76.27	467.69
0.11000	-3816.86	220.82	19.99	-3749.91	234.03	21.12	-1461.15	158.88	24.76	-1466.59	157.79	84.27	-3328.45	49.85	18.90	-3331.21	41.65	31.65	-3374.01	263.10	-8.13	-3660.95	290.45	41.18	-2459.58	114.96	1192.06	0.00	0.00	0.00	-3801.64	222.76	1557.98	-2976.36	204.02	1546.09	-3690.64	234.88	1551.66	-3707.33	128.90	1538.42	438.02	1123.44	72.14	1041.41	1093.99	76.18	467.88
0.12000	-3816.86	220.82	19.99	-3749.91	234.03	21.12	-1461.15	158.88	24.76	-1466.59	157.79	84.27	-3328.45	49.85	18.90	-3331.21	41.65	31.65	-3378.06	263.82	-8.14	-3653.57	291.05	42.41	-2459.58	114.96	1192.06	0.00	0.00	0.00	-3801.64	222.76	1557.98	-2976.36	204.02	1546.09	-3690.87	233.85	1552.45	-3706.18	128.62	1538.69	438.28	1122.97	72.35	1042.78	1093.99	76.42	466.52
0.13000	-3816.86	220.82	19.99	-3749.91	234.03	21.12	-1461.15	158.88	24.76	-1466.59	157.79	84.27	-3328.45	49.85	18.90	-3331.21	41.65	31.65	-3382.50	264.60	-8.14	-3660.03	291.66	41.98	-2459.58	114.96	1192.06	0.00	0.00	0.00	-3801.64	222.76	1557.98	-2976.36	204.02	1546.09	-3701.28	233.57	1552.55	-3696.26	128.34	1538.65	436.62	1122.69	72.25	1041.90	1094.13	76.28	466.88
0.14000	-3816.86	220.82	19.99	-3749.91	234.03	21.12	-1461.15	158.88	24.76	-1466.59	157.79	84.27	-3328.45	49.85	18.90	-3331.21	41.65	31.65	-3387.31	265.45	-8.14	-3644.52	290.52	44.00	-2459.58	114.96	1192.06	0.00	0.00	0.00	-3801.64	222.76	1557.98	-2976.36	204.02	1546.09	-3688.05	233.46	1552.75	-3708.56	127.47	1539.11	437.65	1123.19	72.15	1041.71	1094.08	76.33	465.93
0.15000	-3816.86	220.82	19.99	-3749.91	234.03	21.12	-1461.15	158.88	24.76	-1466.59	157.79	84.27	-3328.45	49.85	18.90	-3331.21	41.65	31.65	-3392.47	266.35	-8.15	-3656.84	291.38	43.02	-2459.58	114.96	1192.06	0.00	0.00	0.00	-3801.64	222.76	1557.98	-2976.36	204.02	1546.09	-3676.55	233.05	1551.86	-3705.75	128.04	1539.95	437.41	1122.73	72.29	1042.17	1093.98	76.50	466.54
0.16000	-3816.86	220.82	19.99	-3749.91	234.03	21.12	-1461.15	158.88	24.76	-1466.59	157.79	84.27	-3328.45	49.85	18.90	-3331.21	41.65	31.65	-3397.97	267.31	-8.14	-3672.50	290.65	40.72	-2459.58	114.96	1192.06	0.00	0.00	0.00	-3801.64	222.76	1557.98	-2976.36	204.02	1546.09	-3688.50	233.04	1551.87	-3686.45	127.82	1539.50	437.86	1123.59	72.10	1041.84	1093.80	76.40	466.62
0.17000	-3816.86	220.82	19.99	-3749.91	234.03	21.12	-1461.15	158.88	24.76	-1466.59	157.79	84.27	-3328.45	49.85	18.90	-3331.21	41.65	31.65	-3403.78	268.32	-8.14	-3654.41	290.67	42.60	-2459.58	114.96	1192.06	0.00	0.00	0.00	-3801.64	222.76	1557.98	-2976.36	204.02	1546.09	-3695.08	232.24	1553.21	-3700.03	126.92	1539.93	438.72	1123.33	72.26	1041.26	1094.18	76.13	467.25
0.18000	-3816.86	220.82	19.99	-3749.91	234.03	21.12	-1461.15	158.88	24.76	-1466.59	157.79	84.27	-3328.45	49.85	18.90	-3331.21	41.65	31.65	-3409.89	269.37	-8.14	-3634.60	288.81	45.45	-2459.58	114.96	1192.06	0.00	0.00	0.00	-3801.64	222.76	1557.98	-2976.36	204.02	1546.09	-3709.83	232.71	1553.68	-3711.06	126.61	1539.99	438.68	1122.76	72.72	1040.16	1094.31	75.85	466.21
0.19000	-3816.86	220.82	19.99	-3749.91	234.03	21.12	-1461.15	158.88	24.76	-1466.59	157.79	84.27	-3328.45	49.85	18.90	-3331.21	41.65	31.65	-3416.28	270.47	-8.13	-3662.44	291.00	42.10	-2459.58	114.96	1192.06	0.00	0.00	0.00	-3801.64	222.76	1557.98	-2976.36	204.02	1546.09	-3698.65	231.78	1553.13	-3709.77	126.81	1540.18	437.67	1123.61	72.20	1040.87	1093.78	76.19	466.35
0.20000	-3816.86	220.82	19.99	-3749.91	234.03	21.12	-1461.15	158.88	24.76	-1466.59	157.79	84.27	-3328.45	49.85	18.90	-3331.21	41.65	31.65	-3422.93	271.60	-8.12	-3666.54	291.10	41.65	-2459.58	114.96	1192.06	0.00	0.00	0.00	-3801.64	222.76	1557.98	-2976.36	204.02	1546.09	-3704.73	231.59	1553.56	-3716.68	125.09	1541.61	437.34	1122.99	72.19	1041.55	1093.50	76.46	466.59
0.21000	-3816.86	220.82	19.99	-3749.91	234.03	21.12	-1461.15	158.88	24.76	-1466.59	157.79	84.27	-3328.45	49.85	18.90	-3331.21	41.65	31.65	-3429.82	272.77	-8.11	-3661.57	290.49	42.32	-2459.58	114.96	1192.06	0.00	0.00	0.00	-3801.64	222.76	1557.98	-2976.36	204.02	1546.09	-3703.18	231.10	1553.58	-3697.73	124.80	1541.36	437.64	1123.79	71.95	1041.83	1093.16	76.70	465.81
0.22000	-3816.86	220.82	19.99	-3749.91	234.03	21.12	-1461.15	158.88	24.76	-1466.59	157.79	84.27	-3328.45	49.85	18.90	-3331.21	41.65	31.65	-3436.93	273.97	-8.09	-3653.13	290.50	44.57	-2459.58	114.96	1192.06	0.00	0.00	0.00	-3801.64	222.76	1557.98	-2976.36	204.02	1546.09	-3698.60	229.97	1553.58	-3686.88	125.34	1541.44	437.24	1123.17	72.08	1040.84	1093.13	76.51	467.92
0.23000	-3816.86	220.82	19.99	-3749.91	234.03	21.12	-1461.15	158.88	24.76	-1466.59	157.79	84.27	-3328.45	49.85	18.90	-3331.21	41.65	31.65	-3444.25	275.19	-8.07	-3667.28	291.40	41.64	-2459.58	114.96	1192.06	0.00	0.00	0.00	-3801.64	222.76	1557.98	-2976.36	204.02	1546.09	-3695.03	229.34	1555.28	-3692.13	123.71	1542.19	439.25	1122.11	73.02	1041.52	1092.76	76.68	467.37
0.24000	-3816.86	220.82	19.99	-3749.91	234.03	21.12	-1461.15	158.88	24.76	-1466.59	157.79	84.27	-3328.45	49.85	18.90	-3331.21	41.65	31.65	-3451.75	276.43	-8.05	-3663.74	290.51	41.96	-2459.58	114.96	1192.06	0.00	0.00	0.00	-3801.64	222.76	1557.98	-2976.36	204.02	1546.09	-3687.56	228.23	1555.08	-3723.37	121.77	1543.18	439.00	1122.35	72.70	1041.42	1093.65	76.44	465.90
0.25000	-3816.86	220.82	19.99	-3749.91	234.03	21.12	-1461.15	158.88	24.76	-1466.59	157.79	84.27	-3328.45	49.85	18.90	-3331.21	41.65	31.65	-3459.42	277.69	-8.02	-3670.03	291.43	41.57	-2459.58	114.96	1192.06	0.00	0.00	0.00	-3801.64	222.76	1557.98	-2976.36	204.02	1546.09	-3694.75	227.81	1554.79	-3719.92	122.10	1543.57	436.72	1122.46	72.25	1041.26	1094.79	75.96	465.03
0.26000	-3816.86	220.82	19.99	-3749.91	234.03	21.12	-1461.15	158.88	24.76	-1466.59	157.79	84.27	-3328.45	49.85	18.90	-3331.21	41.65	31.65	-3467.25	278.97	-7.99	-3668.78	290.68	41.58	-2459.58	114.96	1192.06	0.00	0.00	0.00	-3801.64	222.76	1557.98	-2976.36	204.02	1546.09	-3681.92	227.26	1554.68	-3712.58	121.37	1544.56	437.83	1122.51	72.42	1042.50	1093.28	76.90	466.99
0.27000	-3816.86	220.82	19.99	-3749.91	234.03	21.12	-1461.15	158.88	24.76	-1466.59	157.79	84.27	-3328.45	49.85	18.90	-3331.21	41.65	31.65	-3475.20	280.25	-7.96	-3651.09	291.05	44.55	-2459.58	114.96	1192.06	0.00	0.00	0.00	-3801.64	222.76	1557.98	-2976.36	204.02	1546.09	-3702.44	227.28	1556.16	-3702.02	121.82	1545.44	438.20	1123.49	72.22	1041.83	1094.32	76.29	466.72
0.28000	-3816.86	220.82	19.99	-3749.91	234.03	21.12	-1461.15	158.88	24.76	-1466.59	157.79	84.27	-3328.45	49.85	18.90	-3331.21	41.65	31.65	-3483.27	281.54	-7.91	-3669.22	291.71	43.42	-2459.58	114.96	1192.06	0.00	0.00	0.00	-3801.64	222.76	1557.98	-2976.36	204.02	1546.09	-3705.01	226.45	1557.05	-3706.24	120.31	1545.84	438.25	1123.16	72.31	1041.56	1093.67	76.45	467.31
0.29000	-3816.86	220.82	19.99	-3749.91	234.03	21.12	-1461.15	158.88	24.76	-1466.59	157.79	84.27	-3328.45	49.85	18.90	-3331.21	41.65	31.65	-3491.43	282.84	-7.87	-3687.86	291.11	38.48	-2459.58	114.96	1192.06	0.00	0.00	0.00	-3801.64	222.76	1557.98	-2976.36	204.02	1546.09	-3700.36	225.44	1557.69	-3704.88	119.52	1546.17	436.90	1122.28	72.24	1042.59	1093.69	76.63	466.49
0.30000	-3816.86	220.82	19.99	-3749.91	234.03	21.12	-1461.15	158.88	24.76	-1466.59	157.79	84.27	-3328.45	49.85	18.90	-3331.21	41.65	31.65	-3499.67	284.13	-7.82	-3674.32	291.98	40.83	-2459.58	114.96	1192.06	0.00	0.00	0.00	-3801.64	222.76	1557.98	-2976.36	204.02	1546.09	-3677.32	224.35	1557.58	-3720.68	118.34	1547.47	436.11	1122.62	72.04	1040.98	1094.13	76.01	465.25
0.31000	-3816.86	220.82	19.99	-3749.91	234.03	21.12	-1461.15	158.88	24.76	-1466.59	157.79	84.27	-3328.45	49.85	18.90	-3331.21	41.65	31.65	-3507.96	285.41	-7.76	-3657.21	291.79	44.68	-2459.58	114.96	1192.06	0.00	0.00	0.00	-3801.64	222.76	1557.98	-2976.36	204.02	1546.09	-3680.10	224.02	1557.51	-3717.10	116.27	1548.37	436.53	1123.65	71.87	1040.58	1094.44	75.73	464.86
0.32000	-3816.86	220.82	19.99	-3749.91	234.03	21.12	-1461.15	158.88	24.76	-1466.59	157.79	84.27	-3328.45	49.85	18.90	-3331.21	41.65	31.65	-3516.30	286.68	-7.70	-3656.63	289.42	43.59	-2459.58	114.96	1192.06	0.00	0.00	0.00	-3801.64	222.76	1557.98	-2976.36	204.02	1546.09	-3686.50	222.00	1557.82	-3711.74	115.12	1547.79	437.98	1123.07	72.54	1041.72	1094.09	76.29	464.98
0.33000	-3816.86	220.82	19.99	-3749.91	234.03	21.12	-1461.15	158.88	24.76	-1466.59	157.79	84.27	-3328.45	49.85	18.90	-3331.21	41.65	31.65	-3524.65	287.94	-7.63	-3643.97	290.45	44.22	-2459.58	114.96	1192.06	0.00	0.00	0.00	-3801.64	222.76	1557.98	-2976.36	204.02	1546.09	-3667.09	220.68	1557.44	-3695.99	114.73	1548.51	439.21	1122.99	72.57	1041.69	1093.52	76.61	465.61
0.34000	-3816.86	220.82	19.99	-3749.91	234.03	21.12	-1461.15	158.88	24.76	-1466.59	157.79	84.27	-3328.45	49.85	18.90	-3331.21	41.65	31.65	-3533.01	289.19	-7.56	-3657.86	291.06	42.98	-2459.58	114.96	1192.06	0.00	0.00	0.00	-3801.64	222.76	1557.98	-2976.36	204.02	1546.09	-3688.43	219.08	1558.67	-3697.69	112.56	1549.52	437.21	1122.87	72.16	1041.84	1093.13	76.86	465.42
0.35000	-3816.86	220.82	19.99	-3749.91	234.03	21.12	-1461.15	158.88	24.76	-1466.59	157.79	84.27	-3328.45	49.85	18.90	-3331.21	41.65	31.65	-3541.35	290.40	-7.48	-3659.17	290.34	44.69	-2459.58	114.96	1192.06	0.00	0.00	0.00	-3801.64	222.76	1557.98	-2976.36	204.02	1546.09	-3692.98	218.36	1559.32	-3695.59	112.86	1549.13	436.33	1123.55	71.84	1041.57	1093.64	76.52	464.12
0.36000	-3816.86	220.82	19.99	-3749.91	234.03	21.12	-1461.15	158.88	24.76	-1466.59	157.79	84.27	-3328.45	49.85	18.90	-3331.21	41.65	31.65	-3549.66	291.60	-7.39	-3664.67	290.04	43.09	-2459.58	114.96	1192.06	0.00	0.00	0.00	-3801.64	222.76	1557.98	-2976.36	204.02	1546.09	-3687.78	216.84	1559.51	-3715.84	112.02	1549.64	436.92	1122.44	72.31	1042.09	1093.21	76.66	464.50
0.37000	-3816.86	220.82	19.99	-3749.91	234.03	21.12	-1461.15	158.88	24.76	-1466.59	157.79	84.27	-3328.45	49.85	18.90	-3331.21	41.65	31.65	-3557.91	292.76	-7.29	-3660.27	291.08	43.68	-2459.58	114.96	1192.06	0.00	0.00	0.00	-3801.64	222.76	1557.98	-2976.36	204.02	1546.09	-3681.30	216.37	1559.28	-3730.42	110.11	1551.38	437.26	1123.30	71.94	1041.81	1093.28	76.68	462.83
0.38000	-3816.86	220.82	19.99	-3749.91	234.03	21.12	-1461.15	158.88	24.76	-1466.59	157.79	84.27	-3328.45	49.85	18.90	-3331.21	41.65	31.65	-3566.10	293.89	-7.19	-3673.45	291.26	41.82	-2459.58	114.96	1192.06	0.00	0.00	0.00	-3801.64	222.76	1557.98	-2976.36	204.02	1546.09	-3686.87	214.39	1559.62	-3735.10	108.27	1552.45	437.69	1123.84	71.96	1042.03	1094.24	76.36	465.00
0.39000	-3816.86	220.82	19.99	-3749.91	234.03	21.12	-1461.15	158.88	24.76	-1466.59	157.79	84.27	-3328.45	49.85	18.90	-3331.21	41.65	31.65	-3574.19	294.98	-7.08	-3676.44	291.01	41.64	-2459.58	114.96	1192.06	0.00	0.00	0.00	-3801.64	222.76	1557.98	-2976.36	204.02	1546.09	-3688.82	212.75	1559.58	-3742.34	106.62	1551.75	437.38	1123.53	72.07	1041.13	1094.22	76.12	465.48
0.40000	-3816.86	220.82	19.99	-3749.91	234.03	21.12	-1461.15	158.88	24.76	-1466.59	157.79	84.27	-3328.45	49.85	18.90	-3331.21	41.65	31.65	-3582.17	296.03	-6.96	-3663.79	290.70	43.39	-2459.58	114.96	1192.06	0.00	0.00	0.00	-3801.64	222.76	1557.98	-2976.36	204.02	1546.09	-3690.13	210.69	1560.44	-3727.63	106.06	1552.36	438.42	1122.62	72.48	1040.90	1094.04	76.31	466.46
0.41000	-3816.86	220.82	19.99	-3749.91	234.03	21.12	-1461.15	158.88	24.76	-1466.59	157.79	84.27	-3328.45	49.85	18.90	-3331.21	41.65	31.65	-3590.03	297.03	-6.83	-3635.37	290.37	45.52	-2459.58	114.96	1192.06	0.00	0.00	0.00	-3801.64	222.76	1557.98	-2976.36	204.02	1546.09	-3676.67	209.09	1559.89	-3713.34	104.72	1552.41	436.54	1123.27	71.79	1041.41	1093.69	76.44	466.57
0.42000	-3816.86	220.82	19.99	-3749.91	234.03	21.12	-1461.15	158.88	24.76	-1466.59	157.79	84.27	-3328.45	49.85	18.90	-3331.21	41.65	31.65	-3597.75	297.98	-6.70	-3657.56	290.03	43.33	-2459.58	114.96	1192.06	0.00	0.00	0.00	-3801.64	222.76	1557.98	-2976.36	204.02	1546.09	-3679.76	207.10	1560.01	-3741.60	103.46	1553.66	436.46	1124.35	71.53	1041.43	1094.11	76.39	464.04
0.43000	-3816.86	220.82	19.99	-3749.91	234.03	21.12	-1461.15	158.88	24.76	-1466.59	157.79	84.27	-3328.45	49.85	18.90	-3331.21	41.65	31.65	-3605.30	298.88	-6.55	-3634.14	290.47	45.82	-2459.58	114.96	1192.06	0.00	0.00	0.00	-3801.64	222.76	1557.98	-2976.36	204.02	1546.09	-3674.31	205.68	1560.20	-3721.86	101.89	1553.49	437.42	1123.42	71.97	1041.75	1093.96	76.44	465.42
0.44000	-3816.86	220.82	19.99	-3749.91	234.03	21.12	-1461.15	158.88	24.76	-1466.59	157.79	84.27	-3328.45	49.85	18.90	-3331.21	41.65	31.65	-3612.67	299.72	-6.40	-3644.70	290.59	45.05	-2459.58	114.96	1192.06	0.00	0.00	0.00	-3801.64	222.76	1557.98	-2976.36	204.02	1546.09	-3675.96	204.13	1560.64	-3729.14	99.97	1553.66	436.30	1123.73	71.57	1041.76	1094.65	76.03	466.81
0.45000	-3816.86	220.82	19.99	-3749.91	234.03	21.12	-1461.15	158.88	24.76	-1466.59	157.79	84.27	-3328.45	49.85	18.90	-3331.21	41.65	31.65	-3619.84	300.49	-6.24	-3674.92	291.53	41.06	-2459.58	114.96	1192.06	0.00	0.00	0.00	-3801.64	222.76	1557.98	-2976.36	204.02	1546.09	-3676.87	201.40	1560.78	-3711.52	99.30	1553.94	435.19	1123.54	71.63	1041.02	1094.49	76.00	464.69
0.46000	-3816.86	220.82	19.99	-3749.91	234.03	21.12	-1461.15	158.88	24.76	-1466.59	157.79	84.27	-3328.45	49.85	18.90	-3331.21	41.65	31.65	-3626.79	301.20	-6.07	-3648.42	290.57	45.43	-2459.58	114.96	1192.06	0.00	0.00	0.00	-3801.64	222.76	1557.98	-2976.36	204.02	1546.09	-3663.04	198.70	1560.37	-3737.80	97.27	1555.62	435.68	1123.25	71.91	1041.80	1093.93	76.49	463.43
0.47000	-3816.86	220.82	19.99	-3749.91	234.03	21.12	-1461.15	158.88	24.76	-1466.59	157.79	84.27	-3328.45	49.85	18.90	-3331.21	41.65	31.65	-3633.50	301.85	-5.89	-3663.93	290.10	42.73	-2459.58	114.96	1192.06	0.00	0.00	0.00	-3801.64	222.76	1557.98	-2976.36	204.02	1546.09	-3667.16	197.16	1560.67	-3744.83	95.00	1556.01	435.84	1123.94	71.72	1042.33	1094.15	76.53	465.92
0.48000	-3816.86	220.82	19.99	-3749.91	234.03	21.12	-1461.15	158.88	24.76	-1466.59	157.79	84.27	-3328.45	49.85	18.90	-3331.21	41.65	31.65	-3639.96	302.41	-5.69	-3666.38	289.10	41.38	-2459.58	114.96	1192.06	0.00	0.00	0.00	-3801.64	222.76	1557.98	-2976.36	204.02	1546.09	-3677.67	195.37	1561.20	-3721.09	93.37	1554.87	436.97	1123.10	72.16	1041.97	1094.06	76.33	466.49
0.49000	-3816.86	220.82	19.99	-3749.91	234.03	21.12	-1461.15	158.88	24.76	-1466.59	157.79	84.27	-3328.45	49.85	18.90	-3331.21	41.65	31.65	-3646.14	302.90	-5.49	-3656.75	291.03	43.53	-2459.58	114.96	1192.06	0.00	0.00	0.00	-3801.64	222.76	1557.98	-2976.36	204.02	1546.09	-3681.86	193.18	1561.91	-3741.90	91.20	1555.67	437.14	1122.38	72.25	1041.70	1094.25	76.21	464.86
0.50000	-3816.86	220.82	19.99	-3749.91	234.03	21.12	-1461.15	158.88	24.76	-1466.59	157.79	84.27	-3328.45	49.85	18.90	-3331.21	41.65	31.65	-3652.04	303.31	-5.28	-3650.44	289.19	45.94	-2459.58	114.96	1192.06	0.00	0.00	0.00	-3801.64	222.76	1557.98	-2976.36	204.02	1546.09	-3678.76	191.06	1562.36	-3741.43	89.66	1555.78	437.49	1122.79	72.26	1042.14	1094.47	76.24	465.49
0.51000	-3816.86	220.82	19.99	-3749.91	234.03	21.12	-1461.15	158.88	24.76	-1466.59	157.79	84.27	-3328.45	49.85	18.90	-3331.21	41.65	31.65	-3657.62	303.63	-5.06	-3655.33	289.91	43.92	-2459.58	114.96	1192.06	0.00	0.00	0.00	-3801.64	222.76	1557.98	-2976.36	204.02	1546.09	-3673.98	188.26	1562.57	-3726.89	87.23	1555.88	437.13	1123.52	72.02	1043.13	1094.16	76.64	467.16
0.52000	-3816.86	220.82	19.99	-3749.91	234.03	21.12	-1461.15	158.88	24.76	-1466.59	157.79	84.27	-3328.45	49.85	18.90	-3331.21	41.65	31.65	-3662.87	303.86	-4.82	-3658.09	290.87	43.27	-2459.58	114.96	1192.06	0.00	0.00	0.00	-3801.64	222.76	1557.98	-2976.36	204.02	1546.09	-3672.27	185.96	1562.42	-3755.96	85.01	1556.58	436.89	1122.69	72.23	1042.20	1093.87	76.49	467.71
0.53000	-3816.86	220.82	19.99	-3749.91	234.03	21.12	-1461.15	158.88	24.76	-1466.59	157.79	84.27	-3328.45	49.85	18.90	-3331.21	41.65	31.65	-3667.78	303.99	-4.58	-3648.57	289.40	44.46	-2459.58	114.96	1192.06	0.00	0.00	0.00	-3801.64	222.76	1557.98	-2976.36	204.02	1546.09	-3681.58	183.33	1562.38	-3741.68	84.78	1557.04	436.12	1123.21	71.77	1041.52	1094.13	76.28	465.29
0.54000	-3816.86	220.82	19.99	-3749.91	234.03	21.12	-1461.15	158.88	24.76	-1466.59	157.79	84.27	-3328.45	49.85	18.90	-3331.21	41.65	31.65	-3672.32	304.03	-4.32	-3656.72	289.45	44.34	-2459.58	114.96	1192.06	0.00	0.00	0.00	-3801.64	222.76	1557.98	-2976.36	204.02	1546.09	-3673.81	181.02	1562.81	-3720.37	82.09	1556.94	437.35	1123.44	72.07	1041.63	1092.71	76.80	464.79
0.55000	-3816.86	220.82	19.99	-3749.91	234.03	21.12	-1461.15	158.88	24.76	-1466.59	157.79	84.27	-3328.45	49.85	18.90	-3331.21	41.65	31.65	-3676.47	303.96	-4.05	-3632.47	288.49	47.19	-2459.58	114.96	1192.06	0.00	0.00	0.00	-3801.64	222.76	1557.98	-2976.36	204.02	1546.09	-3681.76	178.68	1562.91	-3744.53	79.70	1558.82	437.83	1122.78	72.39	1042.38	1093.15	76.90	467.30
0.56000	-3816.86	220.82	19.99	-3749.91	234.03	21.12	-1461.15	158.88	24.76	-1466.59	157.79	84.27	-3328.45	49.85	18.90	-3331.21	41.65	31.65	-3680.23	303.79	-3.77	-3655.39	289.21	44.34	-2459.58	114.96	1192.06	0.00	0.00	0.00	-3801.64	222.76	1557.98	-2976.36	204.02	1546.09	-3691.62	175.72	1563.33	-3755.78	77.33	1558.57	438.27	1123.28	72.11	1042.30	1094.01	76.47	465.89
0.57000	-3816.86	220.82	19.99	-3749.91	234.03	21.12	-1461.15	158.88	24.76	-1466.59	157.79	84.27	-3328.45	49.85	18.90	-3331.21	41.65	31.65	-3683.56	303.51	-3.47	-3666.97	290.47	43.50	-2459.58	114.96	1192.06	0.00	0.00	0.00	-3801.64	222.76	1557.98	-2976.36	204.02	1546.09	-3678.67	173.34	1563.15	-3759.07	73.31	1557.61	437.44	1123.52	72.02	1041.10	1094.87	75.85	465.29
0.58000	-3816.86	220.82	19.99	-3749.91	234.03	21.12	-1461.15	158.88	24.76	-1466.59	157.79	84.27	-3328.45	49.85	18.90	-3331.21	41.65	31.65	-3686.45	303.12	-3.17	-3657.02	288.80	43.93	-2459.58	114.96	1192.06	0.00	0.00	0.00	-3801.64	222.76	1557.98	-2976.36	204.02	1546.09	-3674.07	169.60	1563.12	-3749.46	73.19	1557.37	437.30	1121.79	72.61	1041.25	1094.31	76.02	465.91
0.59000	-3816.86	220.82	19.99	-3749.91	234.03	21.12	-1461.15	158.88	24.76	-1466.59	157.79	84.27	-3328.45	49.85	18.90	-3331.21	41.65	31.65	-3688.88	302.60	-2.85	-3644.66	287.87	46.81	-2459.58	114.96	1192.06	0.00	0.00	0.00	-3801.64	222.76	1557.98	-2976.36	204.02	1546.09	-3671.20	166.92	1562.98	-3738.91	72.29	1558.27	437.25	1121.71	72.45	1041.59	1094.03	76.33	464.67
0.60000	-3816.86	220.82	19.99	-3749.91	234.03	21.12	-1461.15	158.88	24.76	-1466.59	157.79	84.27	-3328.45	49.85	18.90	-3331.21	41.65	31.65	-3690.84	301.97	-2.51	-3673.24	287.67	42.37	-2459.58	114.96	1192.06	0.00	0.00	0.00	-3801.64	222.76	1557.98	-2976.36	204.02	1546.09	-3665.06	164.44	1562.99	-3751.65	69.45	1558.12	437.53	1122.92	72.18	1041.36	1094.89	75.93	464.14
0.61000	-3816.86	220.82	19.99	-3749.91	234.03	21.12	-1461.15	158.88	24.76	-1466.59	157.79	84.27	-3328.45	49.85	18.90	-3331.21	41.65	31.65	-3692.30	301.21	-2.17	-3664.69	287.95	43.66	-2459.58	114.96	1192.06	0.00	0.00	0.00	-3801.64	222.76	1557.98	-2976.36	204.02	1546.09	-3671.23	161.94	1563.53	-3744.85	66.95	1558.83	436.87	1124.49	71.51	1041.05	1094.36	76.07	466.04
0.62000	-3816.86	220.82	19.99	-3749.91	234.03	21.12	-1461.15	158.88	24.76	-1466.59	157.79	84.27	-3328.45	49.85	18.90	-3331.21	41.65	31.65	-3693.25	300.32	-1.81	-3659.76	288.52	44.47	-2459.58	114.96	1192.06	0.00	0.00	0.00	-3801.64	222.76	1557.98	-2976.36	204.02	1546.09	-3681.29	158.05	1564.06	-3782.93	64.15	1559.31	437.03	1124.14	71.72	1041.45	1094.07	76.33	465.58
0.63000	-3816.86	220.82	19.99	-3749.91	234.03	21.12	-1461.15	158.88	24.76	-1466.59	157.79	84.27	-3328.45	49.85	18.90	-3331.21	41.65	31.65	-3693.67	299.29	-1.43	-3634.76	287.51	47.98	-2459.58	114.96	1192.06	0.00	0.00	0.00	-3801.64	222.76	1557.98	-2976.36	204.02	1546.09	-3678.18	155.31	1564.23	-3773.24	62.95	1558.40	436.24	1123.44	71.75	1040.94	1093.86	76.41	467.58
0.64000	-3816.86	220.82	19.99	-3749.91	234.03	21.12	-1461.15	158.88	24.76	-1466.59	157.79	84.27	-3328.45	49.85	18.90	-3331.21	41.65	31.65	-3693.54	298.13	-1.04	-3657.80	287.96	45.34	-2459.58	114.96	1192.06	0.00	0.00	0.00	-3801.64	222.76	1557.98	-2976.36	204.02	1546.09	-3676.49	152.47	1564.01	-3758.26	59.27	1558.28	436.26	1124.07	71.65	1042.13	1093.12	76.89	466.43
0.65000	-3816.86	220.82	19.99	-3749.91	234.03	21.12	-1461.15	158.88	24.76	-1466.59	157.79	84.27	-3328.45	49.85	18.90	-3331.21	41.65	31.65	-3692.84	296.82	-0.64	-3663.62	287.21	43.79	-2459.58	114.96	1192.06	0.00	0.00	0.00	-3801.64	222.76	1557.98	-2976.36	204.02	1546.09	-3674.82	148.98	1564.41	-3758.68	57.80	1558.56	437.27	1123.48	72.02	1042.61	1093.48	76.90	465.76
0.66000	-3816.86	220.82	19.99	-3749.91	234.03	21.12	-1461.15	158.88	24.76	-1466.59	157.79	84.27	-3328.45	49.85	18.90	-3331.21	41.65	31.65	-3691.56	295.37	-0.22	-3644.44	286.56	47.99	-2459.58	114.96	1192.06	0.00	0.00	0.00	-3801.64	222.76	1557.98	-2976.36	204.02	1546.09	-3691.77	145.88	1565.11	-3759.22	55.40	1558.60	436.16	1122.68	72.12	1041.81	1093.36	76.77	466.38
0.67000	-3816.86	220.82	19.99	-3749.91	234.03	21.12	-1461.15	158.88	24.76	-1466.59	157.79	84.27	-3328.45	49.85	18.90	-3331.21	41.65	31.65	-3689.66	293.77	0.21	-3656.43	286.30	44.22	-2459.58	114.96	1192.06	0.00	0.00	0.00	-3801.64	222.76	1557.98	-2976.36	204.02	1546.09	-3690.36	142.03	1564.99	-3759.72	53.02	1558.64	435.22	1122.85	71.86	1042.33	1092.78	77.06	466.50
0.68000	-3816.86	220.82	19.99	-3749.91	234.03	21.12	-1461.15	158.88	24.76	-1466.59	157.79	84.27	-3328.45	49.85	18.90	-3331.21	41.65	31.65	-3687.15	292.01	0.66	-3655.81	287.64	45.00	-2459.58	114.96	1192.06	0.00	0.00	0.00	-3801.64	222.76	1557.98	-2976.36	204.02	1546.09	-3690.24	139.07	1565.38	-3760.18	50.66	1558.69	436.79	1123.38	71.99	1042.61	1092.96	77.09	466.82
0.69000	-3816.86	220.82	19.99	-3749.91	234.03	21.12	-1461.15	158.88	24.76	-1466.59	157.79	84.27	-3328.45	49.85	18.90	-3331.21	41.65	31.65	-3683.97	290.10	1.13	-3663.78	286.22	44.25	-2459.58	114.96	1192.06	0.00	0.00	0.00	-3801.64	222.76	1557.98	-2976.36	204.02	1546.09	-3668.16	135.64	1564.37	-3760.61	48.32	1558.73	438.53	1123.12	72.42	1042.72	1093.10	76.99	464.63
0.70000	-3816.86	220.82	19.99	-3749.91	234.03	21.12	-1461.15	158.88	24.76	-1466.59	157.79	84.27	-3328.45	49.85	18.90	-3331.21	41.65	31.65	-3663.36	288.52	4.94	-3647.72	285.51	46.58	-2459.58	114.96	1192.06	0.00	0.00	0.00	-3801.64	222.76	1557.98	-2976.36	204.02	1546.09	-3685.85	132.09	1564.98	-3760.99	46.00	1558.78	437.42	1122.81	72.24	1041.96	1094.00	76.42	466.00
0.71000	-3816.86	220.82	19.99	-3749.91	234.03	21.12	-1461.15	158.88	24.76	-1466.59	157.79	84.27	-3328.45	49.85	18.90	-3331.21	41.65	31.65	-3678.73	288.22	2.03	-3646.18	284.68	46.87	-2459.58	114.96	1192.06	0.00	0.00	0.00	-3801.64	222.76	1557.98	-2976.36	204.02	1546.09	-3683.62	128.35	1564.54	-3761.33	43.70	1558.83	438.08	1122.60	72.46	1041.55	1093.74	76.51	466.48
0.72000	-3816.86	220.82	19.99	-3749.91	234.03	21.12	-1461.15	158.88	24.76	-1466.59	157.79	84.27	-3328.45	49.85	18.90	-3331.21	41.65	31.65	-3685.65	287.81	0.77	-3653.47	283.50	46.38	-2459.58	114.96	1192.06	0.00	0.00	0.00	-3801.64	222.76	1557.98	-2976.36	204.02	1546.09	-3684.81	124.35	1564.39	-3761.63	41.42	1558.87	438.10	1122.17	72.62	1042.01	1093.99	76.35	465.28
0.73000	-3816.86	220.82	19.99	-3749.91	234.03	21.12	-1461.15	158.88	24.76	-1466.59	157.79	84.27	-3328.45	49.85	18.90	-3331.21	41.65	31.65	-3690.26	284.92	-1.22	-3652.18	280.96	46.64	-2459.58	114.96	1192.06	0.00	0.00	0.00	-3801.64	222.76	1557.98	-2976.36	204.02	1546.09	-3685.22	120.45	1564.06	-3761.89	39.16	1558.92	436.56	1122.99	72.08	1041.91	1093.62	76.42	465.26
0.74000	-3816.86	220.82	19.99	-3749.91	234.03	21.12	-1461.15	158.88	24.76	-1466.59	157.79	84.27	-3328.45	49.85	18.90	-3331.21	41.65	31.65	-3687.01	284.89	0.33	-3657.75	278.29	46.69	-2459.58	114.96	1192.06	0.00	0.00	0.00	-3801.64	222.76	1557.98	-2976.36	204.02	1546.09	-3690.43	115.61	1563.87	-3762.11	36.92	1558.97	436.21	1123.80	71.83	1040.78	1094.70	75.81	466.42
0.75000	-3816.86	220.82	19.99	-3749.91	234.03	21.12	-1461.15	158.88	24.76	-1466.59	157.79	84.27	-3328.45	49.85	18.90	-3331.21	41.65	31.65	-3646.41	280.75	6.47	-3666.86	277.19	44.36	-2459.58	114.96	1192.06	0.00	0.00	0.00	-3801.64	222.76	1557.98	-2976.36	204.02	1546.09	-3684.01	111.24	1563.18	-3762.29	34.70	1559.03	436.93	1123.78	71.79	1040.67	1093.81	76.25	467.22
0.76000	-3816.86	220.82	19.99	-3749.91	234.03	21.12	-1461.15	158.88	24.76	-1466.59	157.79	84.27	-3328.45	49.85	18.90	-3331.21	41.65	31.65	-3640.44	277.68	6.81	-3657.50	273.79	45.82	-2459.58	114.96	1192.06	0.00	0.00	0.00	-3801.64	222.76	1557.98	-2976.36	204.02	1546.09	-3673.87	106.19	1562.27	-3762.43	32.50	1559.08	437.24	1123.51	71.88	1041.64	1094.09	76.43	467.78
0.77000	-3816.86	220.82	19.99	-3749.91	234.03	21.12	-1461.15	158.88	24.76	-1466.59	157.79	84.27	-3328.45	49.85	18.90	-3331.21	41.65	31.65	-3661.86	273.46	4.02	-3651.13	269.98	47.83	-2459.58	114.96	1192.06	0.00	0.00	0.00	-3801.64	222.76	1557.98	-2976.36	204.02	1546.09	-3681.56	100.88	1561.56	-3762.53	30.32	1559.13	436.34	1123.85	71.62	1042.16	1093.93	76.60	465.54
0.78000	-3816.86	220.82	19.99	-3749.91	234.03	21.12	-1461.15	158.88	24.76	-1466.59	157.79	84.27	-3328.45	49.85	18.90	-3331.21	41.65	31.65	-3658.28	268.81	4.61	-3650.06	266.96	46.26	-2459.58	114.96	1192.06	0.00	0.00	0.00	-3801.64	222.76	1557.98	-2976.36	204.02	1546.09	-3691.67	96.97	1561.63	-3762.60	28.16	1559.19	437.11	1121.94	72.33	1041.19	1093.78	76.41	465.71
0.79000	-3816.86	220.82	19.99	-3749.91	234.03	21.12	-1461.15	158.88	24.76	-1466.59	157.79	84.27	-3328.45	49.85	18.90	-3331.21	41.65	31.65	-3653.77	266.18	6.09	-3652.06	262.79	45.96	-2459.58	114.96	1192.06	0.00	0.00	0.00	-3801.66	222.76	1557.99	-2976.36	204.02	1546.09	-3693.81	92.87	1561.41	-3762.62	26.02	1559.24	437.45	1122.32	72.44	1041.24	1093.56	76.45	466.19
0.80000	-3816.86	220.82	19.99	-3749.91	234.03	21.12	-1461.15	158.88	24.76	-1466.59	157.79	84.27	-3328.45	49.85	18.90	-3331.21	41.65	31.65	-3659.68	261.95	3.93	-3655.92	258.34	45.02	-2459.58	114.96	1192.06	0.00	0.00	0.00	-3815.69	223.37	1559.44	-2976.36	204.02	1546.09	-3688.98	88.44	1560.69	-3762.61	23.89	1559.30	436.83	1123.13	72.13	1042.88	1092.85	77.15	465.14
0.81000	-3816.86	220.82	19.99	-3749.91	234.03	21.12	-1461.15	158.88	24.76	-1466.59	157.79	84.27	-3328.45	49.85	18.90	-3331.21	41.65	31.65	-3653.07	257.91	4.84	-3638.66	253.94	46.54	-2459.58	114.96	1192.06	0.00	0.00	0.00	-3787.18	219.78	1560.14	-2976.36	204.02	1546.09	-3693.80	83.28	1559.95	-3762.55	21.79	1559.36	436.00	1123.90	71.71	1042.09	1093.65	76.64	466.78
0.82000	-3816.86	220.82	19.99	-3749.91	234.03	21.12	-1461.15	158.88	24.76	-1466.59	157.79	84.27	-3328.45	49.85	18.90	-3331.21	41.65	31.65	-3656.56	252.11	3.58	-3663.71	250.11	44.02	-2459.58	114.96	1192.06	0.00	0.00	0.00	-3783.10	218.53	1560.56	-2976.36	204.02	1546.09	-3693.70	78.49	1559.33	-3762.46	19.71	1559.42	436.73	1123.92	71.76	1040.77	1093.71	76.25	466.44
0.83000	-3816.86	220.82	19.99	-3749.91	234.03	21.12	-1461.15	158.88	24.76	-1466.59	157.79	84.27	-3328.45	49.85	18.90	-3331.21	41.65	31.65	-3658.70	247.85	3.67	-3651.18	245.58	45.21	-2459.58	114.96	1192.06	0.00	0.00	0.00	-3764.06	216.30	1560.25	-2976.36	204.02	1546.09	-3702.46	74.49	1558.83	-3762.33	17.64	1559.48	438.61	1124.40	71.92	1041.86	1094.22	76.29	464.72
0.84000	-3816.86	220.82	19.99	-3749.91	234.03	21.12	-1461.15	158.88	24.76	-1466.59	157.79	84.27	-3328.45	49.85	18.90	-3331.21	41.65	31.65	-3641.32	241.61	5.57	-3637.21	239.44	47.04	-2459.58	114.96	1192.06	0.00	0.00	0.00	-3766.21	213.72	1561.27	-2976.36	204.02	1546.09	-3711.74	70.37	1558.31	-3762.16	15.60	1559.54	436.69	1123.38	72.06	1041.83	1093.91	76.37	466.88
0.85000	-3816.86	220.82	19.99	-3749.91	234.03	21.12	-1461.15	158.88	24.76	-1466.59	157.79	84.27	-3328.45	49.85	18.90	-3331.21	41.65	31.65	-3634.51	234.87	6.06	-3632.08	233.63	47.53	-2459.58	114.96	1192.06	0.00	0.00	0.00	-3752.04	211.94	1562.30	-2976.36	204.02	1546.09	-3696.28	65.20	1557.00	-3761.95	13.57	1559.60	436.71	1123.07	71.98	1041.98	1093.96	76.47	467.43
0.86000	-3816.86	220.82	19.99	-3749.91	234.03	21.12	-1461.15	158.88	24.76	-1466.59	157.79	84.27	-3328.45	49.85	18.90	-3331.21	41.65	31.65	-3634.16	226.71	5.91	-3631.66	228.14	48.07	-2459.58	114.96	1192.06	0.00	0.00	0.00	-3748.10	209.72	1562.33	-2976.36	204.02	1546.09	-3702.44	60.65	1556.92	-3761.71	11.57	1559.67	437.42	1123.49	72.06	1042.25	1093.53	76.70	468.40
0.87000	-3816.86	220.82	19.99	-3749.91	234.03	21.12	-1461.15	158.88	24.76	-1466.59	157.79	84.27	-3328.45	49.85	18.90	-3331.21	41.65	31.65	-3631.08	219.48	5.40	-3629.25	220.05	47.71	-2459.58	114.96	1192.06	0.00	0.00	0.00	-3735.68	206.71	1563.16	-2976.36	204.02	1546.09	-3714.02	57.18	1556.89	-3761.42	9.58	1559.73	436.58	1123.13	71.98	1041.92	1093.09	76.81	468.07
0.88000	-3816.86	220.82	19.99	-3749.91	234.03	21.12	-1461.15	158.88	24.76	-1466.59	157.79	84.27	-3328.45	49.85	18.90	-3331.21	41.65	31.65	-3626.10	212.27	4.67	-3624.49	213.81	46.91	-2459.58	114.96	1192.06	0.00	0.00	0.00	-3742.29	204.75	1564.14	-2976.36	204.02	1546.09	-3718.13	52.80	1556.64	-3761.10	7.61	1559.80	437.87	1122.73	72.49	1041.77	1093.59	76.54	465.14
0.89000	-3816.86	220.82	19.99	-3749.91	234.03	21.12	-1461.15	158.88	24.76	-1466.59	157.79	84.27	-3328.45	49.85	18.90	-3331.21	41.65	31.65	-3600.61	204.91	9.27	-3637.69	207.18	46.57	-2459.58	114.96	1192.06	0.00	0.00	0.00	-3732.83	203.19	1564.97	-2976.36	204.02	1546.09	-3735.29	49.99	1556.25	-3760.74	5.66	1559.86	436.41	1123.16	72.01	1042.32	1093.97	76.59	466.73
0.90000	-3816.86	220.82	19.99	-3749.91	234.03	21.12	-1461.15	158.88	24.76	-1466.59	157.79	84.27	-3328.45	49.85	18.90	-3331.21	41.65	31.65	-3601.84	196.52	9.18	-3632.04	198.35	47.34	-2459.58	114.96	1192.06	0.00	0.00	0.00	-3731.71	200.57	1564.74	-2976.36	204.02	1546.09	-3719.23	46.23	1555.14	-3760.34	3.73	1559.93	435.95	1124.21	71.67	1041.42	1093.31	76.60	466.01
0.91000	-3816.86	220.82	19.99	-3749.91	234.03	21.12	-1461.15	158.88	24.76	-1466.59	157.79	84.27	-3328.45	49.85	18.90	-3331.21	41.65	31.65	-3599.07	187.29	9.34	-3591.85	189.24	54.58	-2459.58	114.96	1192.06	0.00	0.00	0.00	-3732.62	197.14	1565.66	-2976.36	204.02	1546.09	-3734.80	43.83	1554.74	-3759.90	1.82	1560.00	436.92	1123.82	71.89	1042.06	1092.66	76.92	465.10
0.92000	-3816.86	220.82	19.99	-3749.91	234.03	21.12	-1461.15	158.88	24.76	-1466.59	157.79	84.27	-3328.45	49.85	18.90	-3331.21	41.65	31.65	-3582.32	178.97	12.47	-3598.50	181.19	54.24	-2459.58	114.96	1192.06	0.00	0.00	0.00	-3715.52	194.20	1565.22	-2976.36	204.02	1546.09	-3732.55	41.04	1554.39	-3759.43	-0.08	1560.07	437.60	1122.85	72.31	1042.97	1092.23	77.31	465.89
0.93000	-3816.86	220.82	19.99	-3749.91	234.03	21.12	-1461.15	158.88	24.76	-1466.59	157.79	84.27	-3328.45	49.85	18.90	-3331.21	41.65	31.65	-3599.37	168.82	8.73	-3594.11	172.20	55.73	-2459.58	114.96	1192.06	0.00	0.00	0.00	-3694.04	190.06	1565.81	-2976.36	204.02	1546.09	-3715.49	39.20	1553.14	-3758.92	-1.95	1560.14	436.52	1122.68	72.19	1041.56	1093.17	76.70	465.17
0.94000	-3816.86	220.82	19.99	-3749.91	234.03	21.12	-1461.15	158.88	24.76	-1466.59	157.79	84.27	-3328.45	49.85	18.90	-3331.21	41.65	31.65	-3590.45	159.18	11.84	-3554.59	162.74	62.35	-2459.58	114.96	1192.06	0.00	0.00	0.00	-3689.10	187.14	1566.04	-2976.36	204.02	1546.09	-3733.25	34.91	1553.05	-3758.37	-3.81	1560.21	437.34	1123.37	72.18	1041.74	1093.09	76.79	466.01
0.95000	-3816.86	220.82	19.99	-3749.91	234.03	21.12	-1461.15	158.88	24.76	-1466.59	157.79	84.27	-3328.45	49.85	18.90	-3331.21	41.65	31.65	-3587.65	148.41	11.72	-3550.99	153.31	64.48	-2459.58	114.96	1192.06	0.00	0.00	0.00	-3707.47	184.84	1567.41	-2976.36	204.02	1546.09	-3750.35	31.96	1553.17	-3757.78	-5.64	1560.29	436.46	1123.30	72.07	1042.24	1094.32	76.45	465.91
0.96000	-3816.86	220.82	19.99	-3749.91	234.03	21.12	-1461.15	158.88	24.76	-1466.59	157.79	84.27	-3328.45	49.85	18.90	-3331.21	41.65	31.65	-3555.27	139.72	19.09	-3581.69	144.35	60.62	-2459.58	114.96	1192.06	0.00	0.00	0.00	-3700.80	180.96	1567.46	-2976.36	204.02	1546.09	-3721.74	30.31	1551.37	-3757.16	-7.46	1560.36	437.20	1123.00	72.17	1042.02	1094.06	76.46	466.15
0.97000	-3816.86	220.82	19.99	-3749.91	234.03	21.12	-1461.15	158.88	24.76	-1466.59	157.79	84.27	-3328.45	49.85	18.90	-3331.21	41.65	31.65	-3574.62	128.99	16.33	-3571.56	135.20	63.75	-2459.58	114.96	1192.06	0.00	0.00	0.00	-3707.17	178.23	1568.27	-2976.36	204.02	1546.09	-3736.57	29.30	1551.72	-3756.50	-9.26	1560.44	436.48	1123.47	71.96	1041.88	1093.87	76.39	466.67
0.98000	-3816.86	220.82	19.99	-3749.91	234.03	21.12	-1461.15	158.88	24.76	-1466.59	157.79	84.27	-3328.45	49.85	18.90	-3331.21	41.65	31.65	-3578.26	118.27	16.00	-3578.26	126.02	64.15	-2459.58	114.96	1192.06	0.00	0.00	0.00	-3688.60	174.44	1568.34	-2976.36	204.02	1546.09	-3737.95	27.42	1552.03	-3755.80	-11.04	1560.51	437.29	1122.89	72.33	1042.55	1093.25	76.80	465.15
0.99000	-3816.86	220.82	19.99	-3749.91	234.03	21.12	-1461.15	158.88	24.76	-1466.59	157.79	84.27	-3328.45	49.85	18.90	-3331.21	41.65	31.65	-3567.47	106.85	17.34	-3547.42	114.88	69.69	-2459.58	114.96	1192.06	0.00	0.00	0.00	-3683.65	171.29	1568.24	-2976.36	204.02	1546.09	-3720.43	26.12	1550.24	-3755.07	-12.81	1560.59	437.53	1123.37	72.17	1042.62	1093.09	76.93	465.45
1.00000	-3816.86	220.82	19.99	-3749.91	234.03	21.12	-1461.15	158.88	24.76	-1466.59	157.79	84.27	-3328.45	49.85	18.90	-3331.21	41.65	31.65	-3564.36	96.67	19.06	-3572.42	105.29	66.78	-2459.58	114.96	1192.06	0.00	0.00	0.00	-3678.56	168.27	1568.04	-2976.36	204.02	1546.09	-3749.93	25.25	1551.69	-3754.30	-14.55	1560.67	436.97	1123.06	72.10	1042.73	1093.65	76.82	466.04
1.01000	-3816.86	220.82	19.99	-3749.91	234.03	21.12	-1461.15	158.88	24.76	-1466.59	157.79	84.27	-3328.45	49.85	18.90	-3331.21	41.65	31.65	-3559.23	86.04	20.82	-3579.25	95.03	66.61	-2459.58	114.96	1192.06	0.00	0.00	0.00	-3666.38	165.06	1567.67	-2976.36	204.02	1546.09	-3721.68	23.48	1548.74	-3753.49	-16.28	1560.75	437.36	1123.12	72.31	1042.58	1093.89	76.66	465.69
1.02000	-3816.86	220.82	19.99	-3749.91	234.03	21.12	-1461.15	158.88	24.76	-1466.59	157.79	84.27	-3328.45	49.85	18.90	-3331.21	41.65	31.65	-3547.57	75.17	23.13	-3565.43	85.60	69.54	-2459.58	114.96	1192.06	0.00	0.00	0.00	-3662.65	161.84	1568.26	-2976.36	204.02	1546.09	-3719.34	21.60	1547.99	-3752.65	-17.99	1560.83	437.12	1122.67	72.17	1042.89	1093.75	76.69	464.79
1.03000	-3816.86	220.82	19.99	-3749.91	234.03	21.12	-1461.15	158.88	24.76	-1466.59	157.79	84.27	-3328.45	49.85	18.90	-3331.21	41.65	31.65	-3513.98	64.59	27.32	-3542.65	77.07	73.33	-2459.58	114.96	1192.06	0.00	0.00	0.00	-3666.34	159.03	1568.41	-2976.36	204.02	1546.09	-3716.97	19.74	1547.24	-3751.77	-19.68	1560.91	435.79	1124.05	71.49	1042.29	1093.60	76.85	465.75
1.04000	-3816.86	220.82	19.99	-3749.91	234.03	21.12	-1461.15	158.88	24.76	-1466.59	157.79	84.27	-3328.45	49.85	18.90	-3331.21	41.65	31.65	-3542.96	55.01	25.20	-3551.85	67.50	72.70	-2459.58	114.96	1192.06	0.00	0.00	0.00	-3669.31	155.90	1569.19	-2976.36	204.02	1546.09	-3714.57	17.90	1546.50	-3750.86	-21.35	1560.99	436.50	1122.81	72.02	1042.39	1093.41	76.79	465.31
1.05000	-3816.86	220.82	19.99	-3749.91	234.03	21.12	-1461.15	158.88	24.76	-1466.59	157.79	84.27	-3328.45	49.85	18.90	-3331.21	41.65	31.65	-3528.97	45.26	27.74	-3549.13	57.07	73.23	-2459.58	114.96	1192.06	0.00	0.00	0.00	-3666.45	153.28	1569.41	-2976.36	204.02	1546.09	-3712.13	16.09	1545.78	-3749.90	-23.00	1561.07	436.01	1122.35	72.14	1042.43	1093.19	76.89	465.01
1.06000	-3816.86	220.82	19.99	-3749.91	234.03	21.12	-1461.15	158.88	24.76	-1466.59	157.79	84.27	-3328.45	49.85	18.90	-3331.21	41.65	31.65	-3524.14	36.20	29.01	-3554.05	49.84	72.73	-2459.58	114.96	1192.06	0.00	0.00	0.00	-3658.59	150.69	1569.24	-2976.36	204.02	1546.09	-3709.67	14.29	1545.06	-3748.92	-24.64	1561.15	437.98	1122.18	72.65	1042.12	1093.78	76.54	465.42
1.07000	-3816.86	220.82	19.99	-3749.91	234.03	21.12	-1461.15	158.88	24.76	-1466.59	157.79	84.27	-3328.45	49.85	18.90	-3331.21	41.65	31.65	-3525.16	29.10	28.97	-3537.24	40.79	75.55	-2459.58	114.96	1192.06	0.00	0.00	0.00	-3661.22	147.62	1569.54	-2976.36	204.02	1546.09	-3707.18	12.51	1544.36	-3747.89	-26.26	1561.24	435.87	1122.79	71.96	1041.65	1093.92	76.37	466.37
1.08000	-3816.86	220.82	19.99	-3749.91	234.03	21.12	-1461.15	158.88	24.76	-1466.59	157.79	84.27	-3328.45	49.85	18.90	-3331.21	41.65	31.65	-3518.67	21.08	28.84	-3557.15	31.76	72.71	-2459.58	114.96	1192.06	0.00	0.00	0.00	-3652.94	145.94	1569.63	-2976.36	204.02	1546.09	-3704.65	10.76	1543.66	-3746.83	-27.86	1561.32	436.66	1123.59	71.78	1041.30	1094.20	76.27	468.05
1.09000	-3816.86	220.82	19.99	-3749.91	234.03	21.12	-1461.15	158.88	24.76	-1466.59	157.79	84.27	-3328.45	49.85	18.90	-3331.21	41.65	31.65	-3510.81	11.70	28.97	-3563.65	25.20	70.73	-2459.58	114.96	1192.06	0.00	0.00	0.00	-3651.02	142.76	1569.99	-2976.36	204.02	1546.09	-3702.10	9.03	1542.98	-3745.74	-29.44	1561.41	437.00	1123.32	71.90	1042.09	1094.42	76.31	465.74
1.10000	-3816.86	220.82	19.99	-3749.91	234.03	21.12	-1461.15	158.88	24.76	-1466.59	157.79	84.27	-3328.45	49.85	18.90	-3331.21	41.65	31.65	-3496.20	3.67	32.24	-3531.10	17.71	75.80	-2459.58	114.96	1192.06	0.00	0.00	0.00	-3644.48	140.77	1570.73	-2976.36	204.02	1546.09	-3699.51	7.32	1542.31	-3744.61	-31.01	1561.50	437.10	1123.05	72.02	1042.33	1093.60	76.69	465.22
1.11000	-3816.86	220.82	19.99	-3749.91	234.03	21.12	-1461.15	158.88	24.76	-1466.59	157.79	84.27	-3328.45	49.85	18.90	-3331.21	41.65	31.65	-3488.73	-5.94	33.50	-3563.58	10.49	70.62	-2459.58	114.96	1192.06	0.00	0.00	0.00	-3654.52	139.03	1570.98	-2976.36	204.02	1546.09	-3696.90	5.62	1541.64	-3743.44	-32.55	1561.58	437.04	1123.04	72.10	1041.84	1094.53	76.23	465.82
1.12000	-3816.86	220.82	19.99	-3749.91	234.03	21.12	-1461.15	158.88	24.76	-1466.59	157.79	84.27	-3328.45	49.85	18.90	-3331.21	41.65	31.65	-3481.27	-15.43	34.73	-3544.23	3.84	73.33	-2459.58	114.96	1192.06	0.00	0.00	0.00	-3652.22	136.71	1571.56	-2976.36	204.02	1546.09	-3694.26	3.95	1540.99	-3742.24	-34.08	1561.67	438.40	1123.02	72.36	1041.95	1093.62	76.60	467.25
1.13000	-3816.86	220.82	19.99	-3749.91	234.03	21.12	-1461.15	158.88	24.76	-1466.59	157.79	84.27	-3328.45	49.85	18.90	-3331.21	41.65	31.65	-3473.82	-24.79	35.93	-3561.56	-0.56	70.32	-2459.58	114.96	1192.06	0.00	0.00	0.00	-3634.50	134.67	1570.97	-2976.36	204.02	1546.09	-3691.58	2.30	1540.34	-3741.00	-35.59	1561.76	436.59	1123.13	72.00	1042.35	1092.32	77.14	466.16
1.14000	-3816.86	220.82	19.99	-3749.91	234.03	21.12	-1461.15	158.88	24.76	-1466.59	157.79	84.27	-3328.45	49.85	18.90	-3331.21	41.65	31.65	-3466.39	-34.01	37.10	-3550.44	-6.51	70.96	-2459.58	114.96	1192.06	0.00	0.00	0.00	-3636.16	132.22	1571.65	-2976.36	204.02	1546.09	-3688.88	0.67	1539.71	-3739.73	-37.09	1561.85	436.99	1123.33	72.02	1042.88	1092.97	77.01	464.28
1.15000	-3816.86	220.82	19.99	-3749.91	234.03	21.12	-1461.15	158.88	24.76	-1466.59	157.79	84.27	-3328.45	49.85	18.90	-3331.21	41.65	31.65	-3458.97	-43.11	38.25	-3550.24	-13.84	70.60	-2459.58	114.96	1192.06	0.00	0.00	0.00	-3633.73	131.24	1572.46	-2976.36	204.02	1546.09	-3686.15	-0.94	1539.09	-3738.43	-38.57	1561.95	436.84	1122.77	72.24	1042.54	1093.56	76.77	465.05
1.16000	-3816.86	220.82	19.99	-3749.91	234.03	21.12	-1461.15	158.88	24.76	-1466.59	157.79	84.27	-3328.45	49.85	18.90	-3331.21	41.65	31.65	-3451.56	-52.08	39.37	-3550.02	-21.08	70.23	-2459.58	114.96	1192.06	0.00	0.00	0.00	-3608.23	129.83	1571.83	-2976.36	204.02	1546.09	-3683.39	-2.53	1538.47	-3737.09	-40.03	1562.04	436.16	1122.25	72.22	1041.90	1093.71	76.60	465.69
1.17000	-3816.86	220.82	19.99	-3749.91	234.03	21.12	-1461.15	158.88	24.76	-1466.59	157.79	84.27	-3328.45	49.85	18.90	-3331.21	41.65	31.65	-3444.17	-60.93	40.47	-3549.77	-28.23	69.87	-2459.58	114.96	1192.06	0.00	0.00	0.00	-3611.04	127.42	1572.82	-2976.36	204.02	1546.09	-3680.59	-4.10	1537.87	-3735.71	-41.47	1562.13	436.46	1122.82	72.15	1042.46	1092.63	77.15	464.36
1.18000	-3816.86	220.82	19.99	-3749.91	234.03	21.12	-1461.15	158.88	24.76	-1466.59	157.79	84.27	-3328.45	49.85	18.90	-3331.21	41.65	31.65	-3436.79	-69.64	41.54	-3549.49	-35.28	69.51	-2459.58	114.96	1192.06	0.00	0.00	0.00	-3617.33	126.37	1572.67	-2976.36	204.02	1546.09	-3677.77	-5.65	1537.27	-3734.30	-42.89	1562.22	436.38	1123.91	71.71	1042.30	1093.04	76.97	466.20
1.19000	-3816.86	220.82	19.99	-3749.91	234.03	21.12	-1461.15	158.88	24.76	-1466.59	157.79	84.27	-3328.45	49.85	18.90	-3331.21	41.65	31.65	-3429.42	-78.24	42.58	-3549.18	-42.25	69.15	-2459.58	114.96	1192.06	0.00	0.00	0.00	-3611.91	125.00	1573.60	-2976.36	204.02	1546.09	-3674.93	-7.18	1536.69	-3732.86	-44.30	1562.32	437.66	1122.97	72.36	1042.18	1093.99	76.48	466.17
1.20000	-3816.86	220.82	19.99	-3749.91	234.03	21.12	-1461.15	158.88	24.76	-1466.59	157.79	84.27	-3328.45	49.85	18.90	-3331.21	41.65	31.65	-3422.06	-86.70	43.60	-3548.84	-49.12	68.78	-2459.58	114.96	1192.06	0.00	0.00	0.00	-3603.56	122.60	1573.50	-2976.36	204.02	1546.09	-3672.05	-8.69	1536.11	-3731.38	-45.69	1562.41	437.05	1122.08	72.45	1041.73	1093.15	76.73	466.14
1.21000	-3816.86	220.82	19.99	-3749.91	234.03	21.12	-1461.15	158.88	24.76	-1466.59	157.79	84.27	-3328.45	49.85	18.90	-3331.21	41.65	31.65	-3414.72	-95.05	44.59	-3548.48	-55.91	68.42	-2459.58	114.96	1192.06	0.00	0.00	0.00	-3589.97	120.71	1573.51	-2976.36	204.02	1546.09	-3669.14	-10.18	1535.55	-3729.86	-47.07	1562.51	436.49	1123.47	71.87	1041.36	1093.49	76.58	465.37
1.22000	-3816.86	220.82	19.99	-3749.91	234.03	21.12	-1461.15	158.88	24.76	-1466.59	157.79	84.27	-3328.45	49.85	18.90	-3331.21	41.65	31.65	-3407.39	-103.26	45.56	-3548.09	-62.61	68.06	-2459.58	114.96	1192.06	0.00	0.00	0.00	-3585.49	118.58	1573.84	-2976.36	204.02	1546.09	-3666.21	-11.65	1534.99	-3728.32	-48.42	1562.61	437.04	1122.64	72.26	1041.72	1093.84	76.54	465.56
1.23000	-3816.86	220.82	19.99	-3749.91	234.03	21.12	-1461.15	158.88	24.76	-1466.59	157.79	84.27	-3328.45	49.85	18.90	-3331.21	41.65	31.65	-3400.07	-111.36	46.50	-3547.67	-69.21	67.70	-2459.58	114.96	1192.06	0.00	0.00	0.00	-3579.24	117.44	1573.85	-2976.36	204.02	1546.09	-3663.24	-13.11	1534.45	-3726.74	-49.76	1562.71	438.18	1122.57	72.51	1042.91	1093.92	76.77	465.38
1.24000	-3816.86	220.82	19.99	-3749.91	234.03	21.12	-1461.15	158.88	24.76	-1466.59	157.79	84.27	-3328.45	49.85	18.90	-3331.21	41.65	31.65	-3392.77	-119.33	47.42	-3547.22	-75.73	67.34	-2459.58	114.96	1192.06	0.00	0.00	0.00	-3582.71	116.01	1574.42	-2976.36	204.02	1546.09	-3660.25	-14.54	1533.91	-3725.12	-51.08	1562.81	437.36	1123.18	72.15	1042.29	1094.35	76.47	466.84
1.25000	-3816.86	220.82	19.99	-3749.91	234.03	21.12	-1461.15	158.88	24.76	-1466.59	157.79	84.27	-3328.45	49.85	18.90	-3331.21	41.65	31.65	-3385.47	-127.18	48.32	-3546.74	-82.16	66.98	-2459.58	114.96	1192.06	0.00	0.00	0.00	-3574.64	113.72	1574.46	-2976.36	204.02	1546.09	-3657.23	-15.95	1533.38	-3723.47	-52.39	1562.90	436.75	1123.58	71.73	1041.63	1092.60	76.86	465.38
1.26000	-3816.86	220.82	19.99	-3749.91	234.03	21.12	-1461.15	158.88	24.76	-1466.59	157.79	84.27	-3328.45	49.85	18.90	-3331.21	41.65	31.65	-3378.19	-134.91	49.18	-3546.23	-88.51	66.61	-2459.58	114.96	1192.06	0.00	0.00	0.00	-3553.87	112.77	1573.49	-2976.36	204.02	1546.09	-3654.18	-17.35	1532.86	-3721.79	-53.68	1563.01	436.92	1123.63	71.87	1040.99	1094.33	76.13	465.46
1.27000	-3816.86	220.82	19.99	-3749.91	234.03	21.12	-1461.15	158.88	24.76	-1466.59	157.79	84.27	-3328.45	49.85	18.90	-3331.21	41.65	31.65	-3370.93	-142.52	50.03	-3545.70	-94.77	66.25	-2459.58	114.96	1192.06	0.00	0.00	0.00	-3561.06	110.16	1573.37	-2976.36	204.02	1546.09	-3651.11	-18.72	1532.36	-3720.07	-54.95	1563.11	437.58	1123.14	72.33	1041.95	1093.29	76.72	466.61
1.28000	-3816.86	220.82	19.99	-3749.91	234.03	21.12	-1461.15	158.88	24.76	-1466.59	157.79	84.27	-3328.45	49.85	18.90	-3331.21	41.65	31.65	-3363.67	-150.01	50.85	-3545.14	-100.94	65.89	-2459.58	114.96	1192.06	0.00	0.00	0.00	-3547.86	108.41	1573.51	-2976.36	204.02	1546.09	-3648.01	-20.08	1531.86	-3718.32	-56.21	1563.21	438.24	1123.50	72.27	1041.89	1092.71	76.89	466.07
1.29000	-3816.86	220.82	19.99	-3749.91	234.03	21.12	-1461.15	158.88	24.76	-1466.59	157.79	84.27	-3328.45	49.85	18.90	-3331.21	41.65	31.65	-3356.43	-157.38	51.65	-3544.55	-107.02	65.53	-2459.58	114.96	1192.06	0.00	0.00	0.00	-3542.51	106.81	1572.91	-2976.36	204.02	1546.09	-3644.87	-21.41	1531.37	-3716.54	-57.45	1563.31	437.46	1124.34	71.86	1042.19	1093.82	76.60	465.81
1.30000	-3816.86	220.82	19.99	-3749.91	234.03	21.12	-1461.15	158.88	24.76	-1466.59	157.79	84.27	-3328.45	49.85	18.90	-3331.21	41.65	31.65	-3349.21	-164.63	52.42	-3543.93	-113.02	65.18	-2459.58	114.96	1192.06	0.00	0.00	0.00	-3554.90	104.80	1573.86	-2976.36	204.02	1546.09	-3641.72	-22.73	1530.89	-3714.73	-58.67	1563.41	436.53	1122.95	72.20	1041.19	1094.14	76.26	464.97
1.31000	-3816.86	220.82	19.99	-3749.91	234.03	21.12	-1461.15	158.88	24.76	-1466.59	157.79	84.27	-3328.45	49.85	18.90	-3331.21	41.65	31.65	-3341.99	-171.76	53.17	-3543.28	-118.94	64.82	-2459.58	114.96	1192.06	0.00	0.00	0.00	-3542.98	103.45	1573.69	-2976.36	204.02	1546.09	-3638.53	-24.03	1530.42	-3712.88	-59.87	1563.52	436.88	1122.86	72.16	1042.29	1094.02	76.61	465.64
1.32000	-3816.86	220.82	19.99	-3749.91	234.03	21.12	-1461.15	158.88	24.76	-1466.59	157.79	84.27	-3328.45	49.85	18.90	-3331.21	41.65	31.65	-3334.79	-178.78	53.90	-3542.60	-124.77	64.46	-2459.58	114.96	1192.06	0.00	0.00	0.00	-3543.85	102.14	1574.00	-2976.36	204.02	1546.09	-3635.32	-25.31	1529.95	-3711.00	-61.06	1563.62	437.08	1122.89	72.20	1042.85	1092.95	77.03	464.97
1.33000	-3816.86	220.82	19.99	-3749.91	234.03	21.12	-1461.15	158.88	24.76	-1466.59	157.79	84.27	-3328.45	49.85	18.90	-3331.21	41.65	31.65	-3327.60	-185.68	54.60	-3541.89	-130.51	64.10	-2459.58	114.96	1192.06	0.00	0.00	0.00	-3524.22	99.64	1573.56	-2976.36	204.02	1546.09	-3632.08	-26.58	1529.50	-3709.08	-62.24	1563.73	436.17	1123.93	71.60	1041.96	1093.07	76.87	465.59
1.34000	-3816.86	220.82	19.99	-3749.91	234.03	21.12	-1461.15	158.88	24.76	-1466.59	157.79	84.27	-3328.45	49.85	18.90	-3331.21	41.65	31.65	-3320.42	-192.46	55.28	-3541.16	-136.17	63.74	-2459.58	114.96	1192.06	0.00	0.00	0.00	-3533.25	98.25	1574.44	-2976.36	204.02	1546.09	-3628.81	-27.82	1529.06	-3707.14	-63.39	1563.84	436.14	1123.19	71.85	1042.36	1093.43	76.67	464.74
1.35000	-3816.86	220.82	19.99	-3749.91	234.03	21.12	-1461.15	158.88	24.76	-1466.59	157.79	84.27	-3328.45	49.85	18.90	-3331.21	41.65	31.65	-3313.26	-199.13	55.94	-3540.39	-141.75	63.39	-2459.58	114.96	1192.06	0.00	0.00	0.00	-3532.40	96.41	1574.58	-2976.36	204.02	1546.09	-3625.51	-29.05	1528.62	-3705.16	-64.53	1563.94	437.82	1122.32	72.56	1041.71	1094.52	76.18	466.23
1.36000	-3816.86	220.82	19.99	-3749.91	234.03	21.12	-1461.15	158.88	24.76	-1466.59	157.79	84.27	-3328.45	49.85	18.90	-3331.21	41.65	31.65	-3306.11	-205.68	56.57	-3539.60	-147.25	63.03	-2459.58	114.96	1192.06	0.00	0.00	0.00	-3527.37	94.91	1574.60	-2976.36	204.02	1546.09	-3622.19	-30.26	1528.20	-3703.14	-65.66	1564.05	436.50	1123.20	71.90	1042.75	1093.56	76.91	465.31
1.37000	-3816.86	220.82	19.99	-3749.91	234.03	21.12	-1461.15	158.88	24.76	-1466.59	157.79	84.27	-3328.45	49.85	18.90	-3331.21	41.65	31.65	-3298.97	-212.12	57.18	-3538.78	-152.66	62.68	-2459.58	114.96	1192.06	0.00	0.00	0.00	-3530.41	92.33	1574.45	-2976.36	204.02	1546.09	-3618.85	-31.45	1527.78	-3701.10	-66.77	1564.16	436.45	1123.05	71.79	1041.73	1094.33	76.27	466.90
1.38000	-3816.86	220.82	19.99	-3749.91	234.03	21.12	-1461.15	158.88	24.76	-1466.59	157.79	84.27	-3328.45	49.85	18.90	-3331.21	41.65	31.65	-3291.84	-218.45	57.77	-3537.93	-157.99	62.32	-2459.58	114.96	1192.06	0.00	0.00	0.00	-3515.22	91.50	1574.99	-2976.36	204.02	1546.09	-3615.47	-32.62	1527.37	-3699.02	-67.86	1564.27	437.24	1122.28	72.42	1041.88	1094.56	76.19	466.67
1.39000	-3816.86	220.82	19.99	-3749.91	234.03	21.12	-1461.15	158.88	24.76	-1466.59	157.79	84.27	-3328.45	49.85	18.90	-3331.20	41.65	31.65	-3284.73	-224.66	58.34	-3537.05	-163.24	61.97	-2459.58	114.96	1192.06	0.00	0.00	0.00	-3503.97	89.58	1574.93	-2976.36	204.02	1546.09	-3612.07	-33.77	1526.97	-3696.92	-68.93	1564.38	436.60	1122.80	72.02	1041.66	1094.20	76.46	464.85
1.40000	-3816.86	220.82	19.99	-3749.91	234.03	21.12	-1461.15	158.88	24.76	-1466.59	157.79	84.27	-3328.45	49.85	18.90	-3328.00	41.74	30.95	-3277.63	-230.76	58.88	-3536.14	-168.40	61.61	-2459.58	114.96	1192.06	0.00	0.00	0.00	-3497.04	85.74	1575.00	-2976.36	204.02	1546.09	-3608.64	-34.91	1526.58	-3694.78	-69.99	1564.49	436.85	1122.85	72.11	1041.12	1093.92	76.28	464.73
1.41000	-3816.86	220.82	19.99	-3749.91	234.03	21.12	-1461.15	158.88	24.76	-1466.59	157.79	84.27	-3328.45	49.85	18.90	-3331.77	41.53	29.61	-3270.54	-236.75	59.40	-3535.20	-173.49	61.26	-2459.58	114.96	1192.06	0.00	0.00	0.00	-3511.15	84.76	1575.12	-2976.36	204.02	1546.09	-3605.19	-36.03	1526.20	-3692.60	-71.04	1564.60	436.62	1123.07	72.15	1041.42	1093.65	76.47	465.60
1.42000	-3816.86	220.82	19.99	-3749.91	234.03	21.12	-1461.15	158.88	24.76	-1466.59	157.79	84.27	-3328.45	49.85	18.90	-3347.15	41.07	27.60	-3263.47	-242.63	59.90	-3534.23	-178.49	60.91	-2459.58	114.96	1192.06	0.00	0.00	0.00	-3498.18	83.37	1575.93	-2976.36	204.02	1546.09	-3601.71	-37.13	1525.82	-3690.40	-72.07	1564.71	437.11	1123.27	72.09	1040.69	1093.66	76.35	465.46
1.43000	-3816.86	220.82	19.99	-3749.91	234.03	21.12	-1461.15	158.88	24.76	-1466.59	157.79	84.27	-3328.45	49.85	18.90	-3344.20	40.82	29.10	-3256.41	-248.40	60.38	-3533.23	-183.42	60.56	-2459.58	114.96	1192.06	0.00	0.00	0.00	-3476.14	80.35	1575.91	-2976.36	204.02	1546.09	-3598.21	-38.21	1525.46	-3688.16	-73.08	1564.82	436.66	1123.30	72.01	1041.64	1093.15	76.77	465.39
1.44000	-3816.86	220.83	19.99	-3749.91	234.03	21.12	-1461.15	158.88	24.76	-1466.59	157.79	84.27	-3328.45	49.85	18.90	-3327.99	38.34	31.31	-3249.36	-254.06	60.84	-3532.20	-188.26	60.21	-2459.58	114.96	1192.06	0.00	0.00	0.00	-3485.04	78.34	1575.86	-2976.36	204.02	1546.09	-3594.68	-39.28	1525.10	-3685.90	-74.08	1564.94	436.13	1124.20	71.38	1042.02	1094.21	76.38	466.08
1.45000	-3814.93	227.65	18.67	-3749.91	234.03	21.12	-1461.15	158.88	24.76	-1466.59	157.79	84.27	-3328.45	49.85	18.90	-3376.83	39.60	22.35	-3242.33	-259.61	61.28	-3531.14	-193.03	59.86	-2459.58	114.96	1192.06	0.00	0.00	0.00	-3475.03	76.92	1576.07	-2976.36	204.02	1546.09	-3591.12	-40.32	1524.76	-3683.60	-75.06	1565.05	437.96	1122.96	72.25	1042.39	1094.01	76.59	464.92
1.46000	-3792.94	232.60	23.58	-3749.91	234.03	21.12	-1461.15	158.88	24.76	-1466.59	157.79	84.27	-3328.45	49.85	18.90	-3351.44	42.66	27.07	-3235.30	-265.05	61.69	-3530.06	-197.72	59.51	-2459.58	114.96	1192.06	0.00	0.00	0.00	-3456.63	75.02	1575.12	-2976.36	204.02	1546.09	-3587.54	-41.36	1524.42	-3681.27	-76.02	1565.17	437.87	1122.80	72.50	1042.69	1093.57	76.79	466.38
1.47000	-3808.01	239.16	20.94	-3749.91	234.03	21.12	-1461.15	158.88	24.76	-1466.59	157.79	84.27	-3328.45	49.85	18.90	-3344.57	42.48	29.24	-3228.29	-270.38	62.08	-3528.94	-202.33	59.16	-2459.58	114.96	1192.06	0.00	0.00	0.00	-3460.64	73.55	1575.31	-2976.36	204.02	1546.09	-3583.93	-42.37	1524.09	-3678.91	-76.97	1565.28	436.92	1122.71	72.26	1042.32	1094.19	76.55	465.71
1.48000	-3818.69	242.75	19.18	-3749.91	234.03	21.12	-1461.15	158.88	24.76	-1466.59	157.79	84.27	-3328.45	49.85	18.90	-3382.83	42.23	23.14	-3221.30	-275.61	62.46	-3527.79	-206.86	58.81	-2459.58	114.96	1192.06	0.00	0.00	0.00	-3460.83	71.71	1575.63	-2976.36	204.02	1546.09	-3580.30	-43.37	1523.76	-3676.52	-77.91	1565.40	436.31	1122.80	72.04	1041.77	1093.83	76.54	464.26
1.49000	-3792.07	245.20	22.22	-3749.91	234.03	21.12	-1461.15	158.88	24.76	-1466.59	157.79	84.27	-3328.45	49.85	18.90	-3396.59	42.48	21.09	-3214.31	-280.73	62.81	-3526.62	-211.31	58.47	-2459.58	114.96	1192.06	0.00	0.00	0.00	-3440.86	70.25	1574.80	-2976.36	204.02	1546.09	-3576.64	-44.35	1523.45	-3674.09	-78.82	1565.51	437.53	1122.71	72.46	1041.94	1093.63	76.77	464.05
1.50000	-3759.98	249.09	27.05	-3749.91	234.03	21.12	-1461.15	158.88	24.76	-1466.59	157.79	84.27	-3328.45	49.85	18.90	-3404.38	42.45	19.28	-3207.34	-285.75	63.14	-3525.41	-215.69	58.12	-2459.58	114.96	1192.06	0.00	0.00	0.00	-3443.14	68.69	1574.08	-2976.36	204.02	1546.09	-3572.96	-45.31	1523.14	-3671.64	-79.73	1565.63	437.17	1122.65	72.37	1042.99	1093.81	76.81	466.62
1.51000	-3759.94	250.81	26.43	-3749.91	234.03	21.12	-1461.15	158.88	24.76	-1466.59	157.79	84.27	-3328.45	49.85	18.90	-3406.35	42.31	18.08	-3200.39	-290.66	63.45	-3524.17	-219.99	57.78	-2459.58	114.96	1192.06	0.00	0.00	0.00	-3448.95	66.86	1574.28	-2976.36	204.02	1546.09	-3569.25	-46.26	1522.85	-3669.16	-80.62	1565.75	436.52	1123.30	71.96	1041.31	1093.60	76.46	465.43
1.52000	-3734.22	254.36	30.14	-3749.88	234.03	21.12	-1461.15	158.88	24.76	-1466.59	157.79	84.27	-3328.45	49.85	18.90	-3402.66	42.19	17.85	-3193.44	-295.46	63.75	-3522.91	-224.21	57.43	-2459.58	114.96	1192.06	0.00	0.00	0.00	-3437.40	65.51	1573.74	-2976.36	204.02	1546.09	-3565.52	-47.18	1522.56	-3666.64	-81.49	1565.87	436.81	1122.75	72.23	1042.10	1094.50	76.25	464.86
1.53000	-3700.99	254.64	31.97	-3722.88	236.36	22.84	-1461.15	158.88	24.76	-1466.59	157.79	84.27	-3328.45	49.85	18.90	-3393.47	42.27	18.95	-3186.51	-300.17	64.02	-3521.61	-228.36	57.09	-2459.58	114.96	1192.06	0.00	0.00	0.00	-3428.19	63.65	1571.74	-2976.36	204.02	1546.09	-3561.76	-48.10	1522.28	-3664.10	-82.35	1565.98	436.19	1122.90	71.96	1041.62	1093.47	76.61	465.36
1.54000	-3707.02	257.66	29.73	-3698.04	234.77	25.43	-1461.15	158.88	24.76	-1466.59	157.79	84.27	-3328.45	49.85	18.90	-3378.93	42.68	21.75	-3179.59	-304.77	64.27	-3520.28	-232.44	56.75	-2459.58	114.96	1192.06	0.00	0.00	0.00	-3439.89	61.87	1572.34	-2976.36	204.02	1546.09	-3557.98	-48.99	1522.00	-3661.52	-83.19	1566.10	436.48	1123.41	71.83	1041.48	1092.84	76.80	464.83
1.55000	-3721.59	258.56	24.08	-3687.33	235.58	24.39	-1461.15	158.88	24.76	-1466.59	157.79	84.27	-3328.45	49.85	18.90	-3359.21	43.58	26.61	-3172.69	-309.26	64.50	-3518.93	-236.43	56.41	-2459.58	114.96	1192.06	0.00	0.00	0.00	-3437.93	61.29	1571.15	-2976.36	204.02	1546.09	-3554.18	-49.87	1521.74	-3658.91	-84.02	1566.22	435.93	1124.84	71.28	1042.88	1092.65	77.27	463.51
1.56000	-3630.79	256.66	34.44	-3685.75	237.43	21.35	-1461.15	158.88	24.76	-1466.59	157.79	84.27	-3328.45	49.85	18.90	-3348.07	44.18	29.61	-3165.79	-313.66	64.72	-3517.54	-240.36	56.07	-2459.58	114.96	1192.06	0.00	0.00	0.00	-3408.95	60.15	1570.60	-2976.36	204.02	1546.09	-3550.35	-50.74	1521.48	-3656.28	-84.83	1566.34	436.86	1124.07	71.78	1042.28	1093.74	76.53	465.86
1.57000	-3646.02	256.97	27.76	-3668.09	237.23	19.32	-1461.15	158.88	24.76	-1466.59	157.79	84.27	-3328.45	49.85	18.90	-3337.58	45.07	32.44	-3158.91	-317.96	64.91	-3516.12	-244.21	55.74	-2459.58	114.96	1192.06	0.00	0.00	0.00	-3403.29	59.92	1570.15	-2976.36	204.02	1546.09	-3546.49	-51.59	1521.23	-3653.61	-85.63	1566.46	437.75	1122.81	72.30	1041.16	1094.89	75.81	466.88
1.58000	-3637.41	254.74	25.34	-3656.76	233.46	19.53	-1461.15	158.88	24.76	-1466.59	157.79	84.27	-3328.45	49.85	18.90	-3340.85	45.92	32.28	-3152.05	-322.15	65.09	-3514.67	-247.98	55.40	-2459.58	114.96	1192.06	0.00	0.00	0.00	-3408.36	59.16	1569.82	-2976.36	204.02	1546.09	-3542.61	-52.42	1520.99	-3650.92	-86.41	1566.59	436.49	1123.42	71.87	1042.39	1094.11	76.50	465.31
1.59000	-3609.64	250.95	24.89	-3664.50	231.56	13.91	-1461.15	158.88	24.76	-1466.59	157.79	84.27	-3328.45	49.85	18.90	-3351.77	46.65	30.49	-3145.19	-326.24	65.24	-3513.19	-251.69	55.06	-2459.58	114.96	1192.06	0.00	0.00	0.00	-3404.87	57.51	1568.79	-2976.36	204.02	1546.09	-3538.71	-53.23	1520.76	-3648.19	-87.18	1566.71	437.48	1122.16	72.51	1042.77	1092.96	77.05	467.20
1.60000	-3623.76	247.91	18.79	-3660.76	227.65	11.32	-1461.15	158.88	24.76	-1466.59	157.79	84.27	-3328.45	49.85	18.90	-3364.25	47.20	28.44	-3138.35	-330.24	65.38	-3511.68	-255.32	54.73	-2459.58	114.96	1192.06	0.00	0.00	0.00	-3397.34	57.26	1569.05	-2976.36	204.02	1546.09	-3534.79	-54.03	1520.53	-3645.44	-87.93	1566.83	437.59	1122.91	72.35	1042.55	1093.40	76.75	465.50
1.61000	-3612.35	244.51	16.53	-3579.49	221.76	21.21	-1461.15	158.88	24.76	-1466.59	157.79	84.27	-3328.45	49.85	18.90	-3372.18	47.51	27.50	-3131.52	-334.14	65.50	-3510.14	-258.87	54.40	-2459.58	114.96	1192.06	0.00	0.00	0.00	-3404.31	56.22	1569.21	-2976.36	204.02	1546.09	-3530.84	-54.82	1520.32	-3642.65	-88.67	1566.95	436.91	1123.13	72.01	1041.64	1093.68	76.46	466.10
1.62000	-3579.45	238.51	16.63	-3607.38	218.26	12.32	-1461.15	158.88	24.76	-1466.59	157.79	84.27	-3328.45	49.85	18.90	-3369.46	47.52	29.02	-3124.71	-337.94	65.60	-3508.57	-262.36	54.06	-2459.58	114.96	1192.06	0.00	0.00	0.00	-3376.14	55.08	1568.51	-2976.36	204.02	1546.09	-3526.87	-55.58	1520.11	-3639.84	-89.39	1567.08	439.27	1122.37	72.72	1042.38	1094.06	76.44	465.09
1.63000	-3582.46	231.52	14.47	-3592.65	211.40	14.11	-1461.15	158.88	24.76	-1466.59	157.79	84.27	-3328.45	49.85	18.90	-3350.02	47.15	34.36	-3117.91	-341.64	65.68	-3506.97	-265.78	53.73	-2459.58	114.96	1192.06	0.00	0.00	0.00	-3393.92	55.73	1568.15	-2976.36	204.02	1546.09	-3522.87	-56.34	1519.90	-3636.99	-90.10	1567.20	437.70	1123.32	72.13	1042.10	1094.83	76.11	464.49
1.64000	-3537.83	226.65	16.85	-3579.77	207.78	11.66	-1461.15	158.88	24.76	-1466.59	157.79	84.27	-3328.45	49.85	18.90	-3335.07	46.86	38.23	-3111.12	-345.25	65.74	-3505.34	-269.12	53.41	-2459.58	114.96	1192.06	0.00	0.00	0.00	-3356.96	55.20	1567.94	-2976.36	204.02	1546.09	-3518.85	-57.07	1519.71	-3634.12	-90.79	1567.33	436.31	1123.34	72.01	1042.03	1094.16	76.41	466.30
1.65000	-3534.98	220.53	16.48	-3582.39	203.69	10.34	-1461.15	158.88	24.76	-1466.59	157.79	84.27	-3328.45	49.85	18.90	-3306.21	47.47	44.09	-3104.34	-348.76	65.79	-3503.68	-272.39	53.08	-2459.58	114.96	1192.06	0.00	0.00	0.00	-3343.00	54.93	1567.60	-2976.36	204.02	1546.09	-3514.81	-57.79	1519.52	-3631.22	-91.47	1567.45	436.07	1123.69	71.86	1042.28	1093.68	76.62	465.28
1.66000	-3541.59	215.74	12.61	-3521.21	199.10	17.17	-1461.15	158.88	24.76	-1466.59	157.79	84.27	-3328.45	49.85	18.90	-3282.96	48.86	47.82	-3097.58	-352.17	65.82	-3501.98	-275.59	52.75	-2459.58	114.96	1192.06	0.00	0.00	0.00	-3358.88	54.45	1568.42	-2976.36	204.02	1546.09	-3510.74	-58.50	1519.34	-3628.29	-92.14	1567.58	436.12	1123.72	71.78	1042.41	1093.78	76.55	465.56
1.67000	-3525.12	210.42	11.59	-3538.57	194.96	13.24	-1461.15	158.88	24.76	-1466.59	157.79	84.27	-3328.45	49.85	18.90	-3286.31	48.96	48.21	-3090.83	-355.49	65.83	-3500.26	-278.73	52.43	-2459.58	114.96	1192.06	0.00	0.00	0.00	-3377.71	53.21	1569.18	-2976.36	204.02	1546.09	-3506.65	-59.19	1519.17	-3625.33	-92.79	1567.70	435.07	1123.66	71.52	1041.67	1093.56	76.59	464.59
1.68000	-3494.97	205.06	15.28	-3514.26	190.24	15.88	-1461.15	158.88	24.76	-1466.59	157.79	84.27	-3328.45	49.85	18.90	-3304.29	46.33	47.10	-3084.09	-358.72	65.82	-3498.50	-281.79	52.10	-2459.58	114.96	1192.06	0.00	0.00	0.00	-3365.57	53.39	1568.67	-2976.36	204.02	1546.09	-3502.54	-59.87	1519.01	-3622.34	-93.42	1567.83	436.48	1122.84	72.18	1041.83	1093.70	76.56	464.89
1.69000	-3486.84	201.87	14.57	-3515.75	188.03	13.55	-1461.15	158.88	24.76	-1466.59	157.79	84.27	-3328.45	49.85	18.90	-3315.58	49.12	45.98	-3077.37	-361.85	65.79	-3496.71	-284.79	51.78	-2459.58	114.96	1192.06	0.00	0.00	0.00	-3343.54	53.63	1567.46	-2976.36	204.02	1546.09	-3498.41	-60.53	1518.85	-3619.33	-94.04	1567.96	437.15	1122.73	72.35	1042.81	1094.12	76.61	464.99
1.70000	-3452.17	200.20	19.44	-3477.47	185.69	18.62	-1461.15	158.88	24.76	-1466.59	157.79	84.27	-3328.45	49.85	18.90	-3272.94	49.85	52.19	-3070.66	-364.89	65.75	-3494.89	-287.71	51.46	-2459.58	114.96	1192.06	0.00	0.00	0.00	-3334.19	54.64	1566.68	-2976.36	204.02	1546.09	-3494.25	-61.17	1518.70	-3616.28	-94.65	1568.09	437.02	1122.75	72.41	1042.63	1094.15	76.52	465.42
1.71000	-3475.76	197.57	13.77	-3460.64	183.97	20.78	-1461.15	158.88	24.76	-1466.59	157.79	84.27	-3328.45	49.85	18.90	-3261.93	52.38	56.28	-3063.96	-367.84	65.70	-3493.04	-290.57	51.14	-2459.58	114.96	1192.06	0.00	0.00	0.00	-3316.01	54.98	1566.28	-2976.36	204.02	1546.09	-3490.08	-61.80	1518.56	-3613.21	-95.25	1568.21	436.10	1123.69	71.75	1042.54	1094.03	76.66	466.76
1.72000	-3444.36	195.84	19.28	-3409.04	183.33	28.56	-1461.15	158.88	24.76	-1466.59	157.79	84.27	-3328.45	49.85	18.90	-3300.82	52.41	51.23	-3057.27	-370.70	65.62	-3491.16	-293.36	50.82	-2459.58	114.96	1192.06	0.00	0.00	0.00	-3313.55	54.50	1565.84	-2976.36	204.02	1546.09	-3485.87	-62.42	1518.42	-3610.11	-95.83	1568.34	435.99	1124.40	71.39	1041.66	1093.45	76.67	467.31
1.73000	-3415.41	197.27	23.38	-3425.28	184.10	23.86	-1461.15	158.88	24.76	-1466.59	157.79	84.27	-3328.45	49.85	18.90	-3312.56	52.69	49.39	-3050.60	-373.47	65.53	-3489.25	-296.08	50.51	-2459.58	114.96	1192.06	0.00	0.00	0.00	-3304.24	53.65	1564.86	-2976.36	204.02	1546.09	-3481.65	-63.02	1518.30	-3606.98	-96.39	1568.47	436.64	1123.21	71.93	1041.11	1094.44	76.13	467.18
1.74000	-3371.45	198.36	27.75	-3373.61	186.08	30.42	-1461.15	158.88	24.76	-1466.59	157.79	84.27	-3328.50	49.85	18.89	-3343.79	54.27	43.30	-3043.94	-376.14	65.42	-3487.31	-298.74	50.19	-2459.58	114.96	1192.06	0.00	0.00	0.00	-3323.90	53.96	1565.67	-2976.36	204.02	1546.09	-3477.41	-63.61	1518.17	-3603.82	-96.94	1568.60	437.36	1122.83	72.36	1041.72	1094.08	76.45	467.56
1.75000	-3329.40	199.94	32.82	-3393.41	188.03	27.34	-1461.15	158.88	24.76	-1466.59	157.79	84.27	-3380.59	50.24	11.39	-3299.04	54.18	51.16	-3037.30	-378.73	65.30	-3485.33	-301.33	49.88	-2459.58	114.96	1192.06	0.00	0.00	0.00	-3313.97	53.88	1564.78	-2976.36	204.02	1546.09	-3473.14	-64.18	1518.06	-3600.64	-97.48	1568.73	437.17	1123.63	72.06	1041.68	1093.91	76.41	466.32
1.76000	-3340.93	199.84	29.60	-3339.40	188.78	31.77	-1461.15	158.88	24.76	-1466.59	157.79	84.27	-3331.94	51.33	20.72	-3311.32	53.76	49.13	-3030.67	-381.23	65.16	-3483.32	-303.86	49.57	-2459.58	114.96	1192.06	0.00	0.00	0.00	-3295.49	53.60	1564.68	-2976.36	204.02	1546.09	-3468.85	-64.74	1517.95	-3597.43	-98.00	1568.86	437.71	1124.06	71.88	1041.47	1094.67	76.18	466.39
1.77000	-3324.06	203.87	30.31	-3335.72	190.82	29.80	-1461.15	158.88	24.76	-1466.59	157.79	84.27	-3339.51	51.71	17.48	-3315.04	55.68	46.07	-3024.05	-383.64	65.00	-3481.29	-306.32	49.26	-2459.58	114.96	1192.06	0.00	0.00	0.00	-3306.90	53.51	1563.97	-2976.36	204.02	1546.09	-3464.54	-65.28	1517.86	-3594.18	-98.51	1568.99	437.26	1122.96	72.29	1041.36	1094.16	76.24	466.20
1.78000	-3311.92	205.16	28.87	-3332.21	193.78	27.83	-1461.15	158.88	24.76	-1466.59	157.79	84.27	-3340.97	51.62	17.82	-3310.30	56.09	46.22	-3017.44	-385.97	64.83	-3479.22	-308.71	48.95	-2459.58	114.96	1192.06	0.00	0.00	0.00	-3294.02	53.67	1563.46	-2976.36	204.02	1546.09	-3460.21	-65.81	1517.76	-3590.92	-99.01	1569.12	437.02	1123.28	72.16	1041.73	1094.52	76.11	465.52
1.79000	-3286.88	207.24	33.28	-3316.46	198.10	29.79	-1461.15	158.88	24.76	-1466.59	157.79	84.27	-3339.30	52.01	18.12	-3339.88	55.56	38.62	-3010.85	-388.20	64.64	-3477.11	-311.04	48.65	-2459.58	114.96	1192.06	0.00	0.00	0.00	-3285.44	53.31	1562.80	-2976.36	204.02	1546.09	-3455.86	-66.33	1517.68	-3587.62	-99.49	1569.25	436.57	1123.85	71.74	1042.20	1093.99	76.57	466.70
1.80000	-3266.49	209.68	34.75	-3314.85	198.32	28.12	-1461.15	158.88	24.76	-1466.59	157.79	84.27	-3338.41	52.35	18.31	-3361.24	57.50	33.37	-3004.27	-390.36	64.44	-3474.98	-313.31	48.34	-2459.58	114.96	1192.06	0.00	0.00	0.00	-3261.40	52.86	1561.09	-2976.36	204.02	1546.09	-3451.49	-66.83	1517.60	-3584.30	-99.96	1569.39	437.27	1122.98	72.19	1041.32	1093.40	76.59	466.42
1.81000	-3248.88	210.13	37.74	-3265.20	199.28	33.75	-1461.15	158.88	24.76	-1466.59	157.79	84.27	-3338.26	52.62	18.40	-3348.76	53.72	32.08	-2997.70	-392.42	64.22	-3472.81	-315.51	48.04	-2459.58	114.96	1192.06	0.00	0.00	0.00	-3272.87	52.11	1561.45	-2976.36	204.02	1546.09	-3447.09	-67.31	1517.53	-3580.95	-100.42	1569.52	436.17	1122.34	72.37	1042.03	1092.74	76.84	466.94
1.82000	-3228.36	211.18	39.65	-3249.49	200.59	36.16	-1461.15	158.88	24.76	-1466.59	157.79	84.27	-3338.80	52.84	18.39	-3344.84	51.13	30.55	-2991.15	-394.40	63.99	-3470.61	-317.65	47.74	-2459.58	114.96	1192.06	0.00	0.00	0.00	-3263.17	52.17	1560.54	-2976.36	204.02	1546.09	-3442.67	-67.79	1517.46	-3577.57	-100.86	1569.65	436.90	1123.45	72.06	1042.02	1093.48	76.65	466.71
1.83000	-3168.78	209.37	49.91	-3233.52	201.93	36.48	-1461.15	158.88	24.76	-1466.59	157.79	84.27	-3339.98	53.01	18.30	-3356.32	49.64	27.47	-2984.61	-396.30	63.74	-3468.38	-319.72	47.44	-2459.58	114.96	1192.06	0.00	0.00	0.00	-3258.05	52.36	1559.67	-2976.36	204.02	1546.09	-3438.24	-68.25	1517.40	-3574.17	-101.28	1569.78	435.28	1122.95	71.84	1041.51	1093.87	76.38	466.50
1.84000	-3178.23	210.47	47.48	-3223.76	200.61	37.24	-1461.15	158.88	24.76	-1466.59	157.79	84.27	-3341.76	53.13	18.12	-3337.38	44.34	29.97	-2978.08	-398.11	63.47	-3466.12	-321.73	47.15	-2459.58	114.96	1192.06	0.00	0.00	0.00	-3273.61	51.62	1559.34	-2976.36	204.02	1546.09	-3433.78	-68.69	1517.35	-3570.74	-101.70	1569.92	436.97	1122.63	72.42	1041.79	1094.17	76.23	465.42
1.85000	-3156.71	211.43	50.05	-3214.33	201.15	35.66	-1461.15	158.88	24.76	-1466.59	157.79	84.27	-3344.09	53.20	17.86	-3317.92	42.10	32.83	-2971.56	-399.85	63.20	-3463.83	-323.69	46.85	-2459.58	114.96	1192.06	0.00	0.00	0.00	-3267.13	52.16	1558.79	-2976.36	204.02	1546.09	-3429.30	-69.13	1517.31	-3567.28	-102.10	1570.05	436.39	1122.43	72.32	1041.94	1094.32	76.25	466.72
1.86000	-3135.95	212.34	52.52	-3143.14	198.81	42.29	-1461.15	158.88	24.76	-1466.59	157.79	84.27	-3346.94	53.22	17.52	-3352.76	41.12	26.66	-2965.06	-401.49	62.90	-3461.50	-325.58	46.56	-2459.58	114.96	1192.06	0.00	0.00	0.00	-3240.45	52.12	1557.52	-2976.36	204.02	1546.09	-3424.80	-69.54	1517.27	-3563.80	-102.49	1570.19	435.71	1122.83	71.75	1041.32	1093.87	76.48	463.01
1.87000	-3115.93	213.18	54.91	-3146.25	201.71	37.67	-1461.15	158.88	24.76	-1466.59	157.79	84.27	-3350.24	53.19	17.12	-3320.25	40.56	31.28	-2958.57	-403.06	62.60	-3459.14	-327.40	46.27	-2459.58	114.96	1192.06	0.00	0.00	0.00	-3233.75	52.17	1556.57	-2976.36	204.02	1546.09	-3420.29	-69.95	1517.24	-3560.29	-102.86	1570.32	436.82	1123.31	72.00	1041.75	1094.28	76.28	465.14
1.88000	-3096.63	213.96	57.22	-3170.15	199.25	28.67	-1461.15	158.88	24.76	-1466.59	157.79	84.27	-3353.96	53.11	16.65	-3324.13	36.77	32.03	-2952.10	-404.55	62.28	-3456.75	-329.17	45.98	-2459.58	114.96	1192.06	0.00	0.00	0.00	-3238.06	52.06	1556.84	-2976.36	204.02	1546.09	-3415.75	-70.34	1517.21	-3556.75	-103.23	1570.46	436.75	1124.02	71.77	1042.40	1094.18	76.52	466.13
1.89000	-3078.06	214.69	59.45	-3155.50	199.11	27.54	-1461.15	158.88	24.76	-1466.59	157.79	84.27	-3358.06	53.00	16.13	-3330.12	38.77	30.77	-2945.64	-405.96	61.94	-3454.33	-330.88	45.69	-2459.58	114.96	1192.06	0.00	0.00	0.00	-3232.42	51.48	1555.81	-2976.36	204.02	1546.09	-3411.19	-70.72	1517.19	-3553.19	-103.57	1570.59	436.68	1123.77	71.80	1042.18	1094.04	76.44	467.20
1.90000	-3060.19	215.36	61.59	-3141.08	198.77	26.49	-1461.15	158.88	24.76	-1466.59	157.79	84.27	-3362.47	52.84	15.55	-3387.50	37.75	19.78	-2939.19	-407.28	61.60	-3451.87	-332.53	45.40	-2459.58	114.96	1192.06	0.00	0.00	0.00	-3224.24	51.73	1554.41	-2976.36	204.02	1546.09	-3406.61	-71.09	1517.18	-3549.60	-103.91	1570.73	437.94	1122.50	72.56	1042.78	1093.94	76.68	467.54
1.91000	-3043.03	215.97	63.66	-3126.89	198.23	25.51	-1461.15	158.88	24.76	-1466.59	157.79	84.27	-3367.17	52.63	14.92	-3366.66	37.68	24.82	-2932.75	-408.53	61.23	-3449.38	-334.12	45.12	-2459.58	114.96	1192.06	0.00	0.00	0.00	-3216.04	51.87	1552.59	-2976.36	204.02	1546.09	-3402.01	-71.44	1517.17	-3545.98	-104.23	1570.86	437.12	1123.57	71.82	1042.60	1094.58	76.45	467.39
1.92000	-3026.54	216.52	65.64	-3112.96	197.51	24.60	-1461.15	158.88	24.76	-1466.59	157.79	84.27	-3372.11	52.39	14.25	-3364.97	37.90	24.73	-2926.33	-409.70	60.86	-3446.86	-335.65	44.84	-2459.58	114.96	1192.06	0.00	0.00	0.00	-3213.70	51.48	1552.87	-2976.36	204.02	1546.09	-3397.39	-71.78	1517.17	-3542.34	-104.54	1571.00	436.20	1123.28	71.67	1042.21	1093.85	76.47	468.36
1.93000	-3010.74	217.02	67.55	-3099.29	196.63	23.76	-1461.15	158.88	24.76	-1466.59	157.79	84.27	-3377.23	52.11	13.54	-3382.99	35.75	20.17	-2919.92	-410.79	60.47	-3444.31	-337.12	44.56	-2459.58	114.96	1192.06	0.00	0.00	0.00	-3210.35	52.56	1551.67	-2976.36	204.02	1546.09	-3392.75	-72.11	1517.18	-3538.68	-104.84	1571.13	436.56	1123.13	71.99	1043.06	1093.44	76.90	466.58
1.94000	-2995.59	217.47	69.38	-3085.90	195.60	22.98	-1461.15	158.88	24.76	-1466.59	157.79	84.27	-3382.49	51.79	12.80	-3311.14	37.66	31.47	-2913.52	-411.81	60.07	-3441.72	-338.53	44.28	-2459.58	114.96	1192.06	0.00	0.00	0.00	-3208.85	52.36	1551.23	-2976.36	204.02	1546.09	-3388.10	-72.42	1517.19	-3534.99	-105.12	1571.27	437.10	1122.48	72.31	1042.64	1093.62	76.76	466.31
1.95000	-2981.10	217.86	71.13	-3072.82	194.42	22.26	-1461.15	158.88	24.76	-1466.59	157.79	84.27	-3387.86	51.44	12.04	-3354.03	38.02	24.68	-2907.14	-412.75	59.66	-3439.10	-339.88	44.01	-2459.58	114.96	1192.06	0.00	0.00	0.00	-3197.54	52.21	1550.27	-2976.36	204.02	1546.09	-3383.42	-72.73	1517.21	-3531.27	-105.39	1571.41	436.50	1123.53	71.77	1041.06	1093.25	76.51	464.63
1.96000	-2967.26	218.21	72.81	-3060.04	193.13	21.60	-1461.15	158.88	24.76	-1466.59	157.79	84.27	-3393.27	51.06	11.25	-3317.68	36.86	31.46	-2900.77	-413.61	59.23	-3436.45	-341.18	43.74	-2459.58	114.96	1192.06	0.00	0.00	0.00	-3191.13	52.95	1549.91	-2976.36	204.02	1546.09	-3378.72	-73.02	1517.24	-3527.53	-105.65	1571.55	435.27	1124.02	71.37	1041.27	1094.84	75.91	465.32
1.97000	-2954.04	218.50	74.42	-3047.59	191.72	20.98	-1461.15	158.88	24.76	-1466.59	157.79	84.27	-3398.69	50.64	10.45	-3349.68	37.53	27.47	-2894.41	-414.40	58.79	-3433.77	-342.42	43.47	-2459.58	114.96	1192.06	0.00	0.00	0.00	-3182.30	52.95	1549.24	-2976.36	204.02	1546.09	-3374.01	-73.29	1517.27	-3523.76	-105.90	1571.68	437.16	1123.41	72.04	1042.92	1094.53	76.46	465.61
1.98000	-2941.44	218.74	75.94	-3035.48	190.21	20.42	-1461.15	158.88	24.76	-1466.59	157.79	84.27	-3404.08	50.19	9.63	-3335.09	37.23	29.34	-2888.07	-415.11	58.34	-3431.05	-343.61	43.20	-2459.58	114.96	1192.06	0.00	0.00	0.00	-3171.67	54.06	1547.71	-2976.36	204.02	1546.09	-3369.27	-73.56	1517.30	-3519.96	-106.13	1571.82	438.36	1123.20	72.35	1043.69	1093.84	76.81	463.96
1.99000	-2929.45	218.93	77.40	-3023.73	188.62	19.90	-1461.15	158.88	24.76	-1466.59	157.79	84.27	-3409.37	49.71	8.81	-3356.75	37.89	26.64	-2881.74	-415.76	57.87	-3428.30	-344.74	42.93	-2459.58	114.96	1192.06	0.00	0.00	0.00	-3149.40	54.54	1546.34	-2976.36	204.02	1546.09	-3364.52	-73.81	1517.35	-3516.15	-106.35	1571.96	437.52	1123.51	72.01	1042.00	1093.56	76.55	464.61
2.00000	-2918.06	219.08	78.78	-3012.35	186.96	19.43	-1461.15	158.88	24.76	-1466.59	157.79	84.27	-3414.54	49.21	7.99	-3336.07	35.69	27.74	-2875.42	-416.32	57.40	-3425.51	-345.81	42.67	-2459.58	114.96	1192.06	0.00	0.00	0.00	-3165.38	53.84	1546.21	-2976.36	204.02	1546.09	-3359.75	-74.05	1517.40	-3512.30	-106.56	1572.10	437.82	1123.08	72.34	1041.28	1093.68	76.43	464.23
2.01000	-2907.26	219.18	80.10	-3001.36	185.24	18.99	-1461.15	158.88	24.76	-1466.59	157.79	84.27	-3419.53	48.67	7.17	-3317.44	38.44	31.18	-2869.12	-416.82	56.91	-3422.70	-346.83	42.41	-2459.58	114.96	1192.06	0.00	0.00	0.00	-3142.68	54.15	1545.53	-2976.36	204.02	1546.09	-3354.96	-74.28	1517.45	-3508.43	-106.75	1572.24	434.58	1123.81	71.43	1041.35	1093.90	76.48	465.21
2.02000	-2897.03	219.24	81.34	-2990.76	183.47	18.59	-1461.15	158.88	24.76	-1466.59	157.79	84.27	-3424.30	48.12	6.36	-3336.24	38.41	30.07	-2862.83	-417.24	56.41	-3419.85	-347.79	42.15	-2459.58	114.96	1192.06	0.00	0.00	0.00	-3156.97	54.44	1545.45	-2976.36	204.02	1546.09	-3350.15	-74.50	1517.51	-3504.54	-106.94	1572.38	434.82	1124.54	71.26	1041.65	1094.21	76.35	464.22
2.03000	-2887.36	219.25	82.51	-2980.58	181.68	18.22	-1461.15	158.88	24.76	-1466.59	157.79	84.27	-3428.81	47.54	5.57	-3312.84	38.22	32.26	-2856.55	-417.60	55.90	-3416.96	-348.70	41.89	-2459.58	114.96	1192.06	0.00	0.00	0.00	-3160.02	55.64	1544.57	-2976.36	204.02	1546.09	-3345.32	-74.70	1517.58	-3500.62	-107.11	1572.51	435.19	1124.19	71.49	1043.01	1094.63	76.40	466.59
2.04000	-2878.25	219.21	83.62	-2970.83	179.86	17.88	-1461.15	158.88	24.76	-1466.59	157.79	84.27	-3433.00	46.93	4.80	-3335.39	36.21	28.83	-2850.29	-417.88	55.38	-3414.05	-349.55	41.64	-2459.58	114.96	1192.06	0.00	0.00	0.00	-3136.01	57.57	1543.76	-2976.36	204.02	1546.09	-3340.48	-74.90	1517.65	-3496.68	-107.27	1572.65	435.31	1123.83	71.53	1040.92	1094.68	75.91	465.31
2.05000	-2869.68	219.14	84.66	-2961.53	178.04	17.56	-1461.15	158.88	24.76	-1466.59	157.79	84.27	-3436.83	46.31	4.06	-3335.21	35.27	28.46	-2844.03	-418.09	54.84	-3411.10	-350.35	41.39	-2459.58	114.96	1192.06	0.00	0.00	0.00	-3132.04	58.15	1542.96	-2976.36	204.02	1546.09	-3335.62	-75.08	1517.73	-3492.72	-107.41	1572.79	436.86	1123.72	71.77	1041.07	1094.54	76.03	464.41
2.06000	-2861.64	219.02	85.63	-2952.68	176.23	17.27	-1461.15	158.88	24.76	-1466.59	157.79	84.27	-3440.26	45.67	3.34	-3332.42	35.84	29.39	-2837.80	-418.23	54.30	-3408.11	-351.10	41.14	-2459.58	114.96	1192.06	0.00	0.00	0.00	-3139.31	58.60	1542.74	-2976.36	204.02	1546.09	-3330.73	-75.25	1517.81	-3488.73	-107.55	1572.93	437.10	1123.53	71.96	1041.99	1095.01	76.09	466.12
2.07000	-2854.13	218.86	86.53	-2944.31	174.45	16.99	-1461.15	158.88	24.76	-1466.59	157.79	84.27	-3443.24	45.01	2.66	-3326.96	37.00	30.97	-2831.57	-418.31	53.74	-3405.09	-351.80	40.89	-2459.58	114.96	1192.06	0.00	0.00	0.00	-3131.98	61.04	1542.68	-2976.36	204.02	1546.09	-3325.84	-75.41	1517.90	-3484.71	-107.67	1573.07	436.52	1123.41	71.94	1042.40	1094.83	76.25	465.90
2.08000	-2847.12	218.67	87.37	-2936.43	172.70	16.73	-1461.15	158.88	24.76	-1466.59	157.79	84.27	-3445.72	44.34	2.02	-3363.03	37.04	25.74	-2825.36	-418.32	53.18	-3402.04	-352.44	40.65	-2459.58	114.96	1192.06	0.00	0.00	0.00	-3107.32	61.43	1541.15	-2976.36	204.02	1546.09	-3320.92	-75.55	1518.00	-3480.67	-107.78	1573.21	436.62	1123.30	71.98	1041.62	1093.88	76.36	464.95
2.09000	-2840.61	218.43	88.15	-2929.05	170.99	16.48	-1461.15	158.88	24.76	-1466.59	157.79	84.27	-3447.67	43.65	1.43	-3302.16	35.44	34.69	-2819.16	-418.26	52.60	-3398.96	-353.04	40.40	-2459.58	114.96	1192.06	0.00	0.00	0.00	-3120.33	62.28	1541.53	-2976.36	204.02	1546.09	-3315.98	-75.69	1518.10	-3476.61	-107.88	1573.35	436.45	1122.29	72.07	1042.07	1094.23	76.54	465.11
2.10000	-2834.59	218.16	88.86	-2922.19	169.35	16.24	-1461.15	158.88	24.76	-1466.59	157.79	84.27	-3449.02	42.94	0.90	-3337.79	35.78	28.82	-2812.98	-418.13	52.01	-3395.84	-353.58	40.16	-2459.58	114.96	1192.06	0.00	0.00	0.00	-3098.01	62.78	1541.21	-2976.36	204.02	1546.09	-3311.03	-75.82	1518.20	-3472.53	-107.97	1573.49	438.13	1122.34	72.36	1040.15	1095.04	75.82	466.33
2.11000	-2829.04	217.85	89.52	-2915.87	167.79	16.00	-1461.15	158.88	24.76	-1466.59	157.79	84.27	-3449.75	42.23	0.41	-3326.32	35.24	31.48	-2806.81	-417.94	51.41	-3392.69	-354.07	39.93	-2459.58	114.96	1192.06	0.00	0.00	0.00	-3105.89	64.53	1541.36	-2976.36	204.02	1546.09	-3306.06	-75.93	1518.31	-3468.42	-108.04	1573.64	437.24	1122.92	72.12	1041.76	1093.54	76.57	465.57
2.12000	-2823.96	217.51	90.11	-2910.09	166.31	15.77	-1461.15	158.88	24.76	-1466.59	157.79	84.27	-3449.80	41.51	-0.00	-3358.88	36.31	26.87	-2800.65	-417.68	50.81	-3389.50	-354.51	39.69	-2459.58	114.96	1192.06	0.00	0.00	0.00	-3090.18	66.53	1542.24	-2976.36	204.02	1546.09	-3301.08	-76.03	1518.43	-3464.28	-108.10	1573.78	437.40	1122.86	72.17	1042.56	1093.89	76.55	463.76
2.13000	-2819.33	217.13	90.64	-2904.87	164.94	15.53	-1461.15	158.88	24.76	-1466.59	157.79	84.27	-3449.12	40.78	-0.36	-3365.37	36.38	26.13	-2794.50	-417.36	50.19	-3386.28	-354.90	39.46	-2459.58	114.96	1192.06	0.00	0.00	0.00	-3090.88	67.38	1542.67	-2976.36	204.02	1546.09	-3296.08	-76.12	1518.55	-3460.13	-108.16	1573.92	436.15	1123.20	72.00	1042.76	1094.65	76.32	465.70
2.14000	-2815.15	216.72	91.11	-2900.24	163.68	15.29	-1461.15	158.88	24.76	-1466.59	157.79	84.27	-3447.68	40.04	-0.63	-3371.52	36.44	25.38	-2788.37	-416.97	49.56	-3383.03	-355.24	39.23	-2459.58	114.96	1192.06	0.00	0.00	0.00	-3092.20	68.36	1543.42	-2976.36	204.02	1546.09	-3291.06	-76.21	1518.68	-3455.95	-108.20	1574.06	435.88	1123.73	71.73	1042.85	1094.52	76.53	466.35
2.15000	-2811.40	216.28	91.53	-2896.19	162.55	15.03	-1461.15	158.88	24.76	-1466.59	157.79	84.27	-3445.42	39.29	-0.83	-3377.19	36.49	24.63	-2782.25	-416.53	48.93	-3379.74	-355.53	39.01	-2459.58	114.96	1192.06	0.00	0.00	0.00	-3088.74	69.99	1544.46	-2976.36	204.02	1546.09	-3286.02	-76.28	1518.81	-3451.75	-108.22	1574.20	437.01	1122.91	72.23	1041.80	1093.69	76.50	465.55
2.16000	-2808.07	215.81	91.88	-2892.75	161.57	14.77	-1461.15	158.88	24.76	-1466.59	157.79	84.27	-3442.30	38.54	-0.95	-3382.24	36.50	23.90	-2776.15	-416.01	48.28	-3376.42	-355.77	38.78	-2459.58	114.96	1192.06	0.00	0.00	0.00	-3077.58	73.24	1545.57	-2976.36	204.02	1546.09	-3280.96	-76.34	1518.95	-3447.52	-108.24	1574.34	436.77	1123.20	71.89	1041.95	1094.17	76.48	466.00
2.17000	-2805.15	215.30	92.18	-2889.94	160.74	14.49	-1461.15	158.88	24.76	-1466.59	157.79	84.27	-3438.28	37.79	-0.98	-3386.54	36.50	23.21	-2770.05	-415.44	47.63	-3373.06	-355.97	38.56	-2459.58	114.96	1192.06	0.00	0.00	0.00	-3083.48	74.10	1546.92	-2976.36	204.02	1546.09	-3275.89	-76.39	1519.09	-3443.27	-108.24	1574.48	437.36	1123.28	72.14	1042.14	1095.10	76.13	465.02
2.18000	-2802.62	214.77	92.43	-2887.76	160.08	14.19	-1461.15	158.88	24.76	-1466.59	157.79	84.27	-3433.31	37.04	-0.91	-3389.96	36.46	22.56	-2763.98	-414.81	46.96	-3369.67	-356.11	38.34	-2459.58	114.96	1192.06	0.00	0.00	0.00	-3066.77	75.94	1547.86	-2976.36	204.02	1546.09	-3270.81	-76.43	1519.24	-3439.00	-108.24	1574.63	436.04	1123.75	71.72	1042.38	1094.44	76.44	465.53
2.19000	-2800.49	214.21	92.62	-2886.23	159.60	13.86	-1461.15	158.88	24.76	-1466.59	157.79	84.27	-3427.34	36.29	-0.74	-3392.35	36.39	21.99	-2757.91	-414.11	46.29	-3366.24	-356.21	38.13	-2459.58	114.96	1192.06	0.00	0.00	0.00	-3054.74	79.04	1547.95	-2976.36	204.02	1546.09	-3265.71	-76.45	1519.39	-3434.70	-108.22	1574.77	434.35	1123.37	71.48	1042.22	1093.75	76.79	466.34
2.20000	-2798.73	213.63	92.75	-2885.37	159.32	13.51	-1461.15	158.88	24.76	-1466.59	157.79	84.27	-3420.32	35.54	-0.47	-3393.58	36.29	21.50	-2751.86	-413.36	45.61	-3362.78	-356.26	37.92	-2459.58	114.96	1192.06	0.00	0.00	0.00	-3038.72	80.39	1549.16	-2976.36	204.02	1546.09	-3260.59	-76.47	1519.55	-3430.39	-108.19	1574.91	435.52	1123.06	71.88	1041.63	1093.70	76.45	467.10
2.21000	-2797.34	213.01	92.84	-2885.19	159.25	13.14	-1461.15	158.88	24.76	-1466.59	157.79	84.27	-3412.22	34.79	-0.09	-3393.52	36.15	21.10	-2745.82	-412.54	44.92	-3359.29	-356.27	37.71	-2459.58	114.96	1192.06	0.00	0.00	0.00	-3037.30	80.97	1550.51	-2976.36	204.02	1546.09	-3255.45	-76.48	1519.71	-3426.05	-108.15	1575.05	436.63	1122.14	72.34	1041.21	1094.42	76.07	466.36
2.22000	-2796.30	212.37	92.87	-2885.71	159.40	12.73	-1461.15	158.88	24.76	-1466.59	157.79	84.27	-3402.99	34.05	0.41	-3392.03	35.96	20.82	-2739.79	-411.67	44.22	-3355.76	-356.23	37.50	-2459.58	114.96	1192.06	0.00	0.00	0.00	-3037.67	81.80	1551.50	-2976.36	204.02	1546.09	-3250.30	-76.48	1519.88	-3421.69	-108.10	1575.19	436.32	1122.66	72.18	1042.19	1093.82	76.56	466.03
2.23000	-2795.61	211.71	92.85	-2884.86	160.57	13.64	-1461.15	158.88	24.76	-1466.59	157.79	84.27	-3392.58	33.32	1.02	-3388.97	35.73	20.67	-2733.78	-410.74	43.51	-3352.20	-356.14	37.30	-2459.58	114.96	1192.06	0.00	0.00	0.00	-3018.75	84.68	1551.81	-2976.36	204.02	1546.09	-3245.13	-76.47	1520.05	-3417.30	-108.04	1575.34	435.80	1123.80	71.82	1041.91	1094.17	76.27	467.07
2.24000	-2795.25	211.03	92.78	-2899.15	159.79	8.60	-1461.15	158.88	24.76	-1466.59	157.79	84.27	-3380.94	32.59	1.76	-3384.20	35.45	20.66	-2727.78	-409.75	42.80	-3348.60	-356.01	37.09	-2459.58	114.96	1192.06	0.00	0.00	0.00	-3036.00	86.35	1553.38	-2976.36	204.02	1546.09	-3239.95	-76.45	1520.23	-3412.90	-107.96	1575.48	436.41	1123.80	71.83	1041.38	1093.74	76.41	465.62
2.25000	-2795.21	210.32	92.67	-2919.42	160.74	5.69	-1461.15	158.88	24.76	-1466.59	157.79	84.27	-3368.03	31.87	2.64	-3377.60	35.11	20.81	-2721.80	-408.70	42.07	-3344.97	-355.84	36.90	-2459.58	114.96	1192.06	0.00	0.00	0.00	-3022.96	88.12	1554.06	-2976.36	204.02	1546.09	-3234.75	-76.42	1520.41	-3408.47	-107.88	1575.62	437.44	1123.24	72.18	1041.65	1094.63	76.15	466.18
2.26000	-2795.48	209.59	92.50	-2903.34	161.23	7.46	-1461.15	158.88	24.76	-1466.59	157.79	84.27	-3353.81	31.17	3.65	-3369.03	34.72	21.14	-2715.83	-407.60	41.34	-3341.30	-355.62	36.70	-2459.58	114.96	1192.06	0.00	0.00	0.00	-3028.37	89.58	1554.54	-2976.36	204.02	1546.09	-3229.54	-76.38	1520.60	-3404.02	-107.78	1575.76	437.70	1121.60	72.89	1042.87	1094.15	76.73	466.17
2.27000	-2796.05	208.85	92.29	-2879.50	159.74	13.21	-1461.15	158.88	24.76	-1466.59	157.79	84.27	-3338.23	30.48	4.80	-3358.34	34.27	21.66	-2709.87	-406.45	40.60	-3337.60	-355.35	36.51	-2459.58	114.96	1192.06	0.00	0.00	0.00	-3012.84	92.15	1554.86	-2976.36	204.02	1546.09	-3224.31	-76.33	1520.79	-3399.55	-107.68	1575.91	437.54	1122.94	72.22	1043.21	1093.79	76.89	465.77
2.28000	-2796.91	208.08	92.03	-2883.75	162.00	11.70	-1461.15	158.88	24.76	-1466.59	157.79	84.27	-3327.82	31.04	6.30	-3345.41	33.76	22.38	-2703.92	-405.24	39.86	-3333.86	-355.04	36.32	-2459.58	114.96	1192.06	0.00	0.00	0.00	-3015.31	92.88	1555.57	-2976.36	204.02	1546.09	-3219.07	-76.27	1520.99	-3395.05	-107.56	1576.05	437.13	1123.02	72.06	1043.33	1093.87	76.80	466.67
2.29000	-2798.05	207.30	91.72	-2871.53	159.14	12.07	-1461.15	158.88	24.76	-1466.59	157.79	84.27	-3308.50	30.24	6.61	-3328.61	34.20	22.07	-2697.99	-403.97	39.11	-3330.09	-354.69	36.13	-2459.58	114.96	1192.06	0.00	0.00	0.00	-3001.37	94.03	1555.87	-2976.36	204.02	1546.09	-3213.81	-76.20	1521.19	-3390.54	-107.43	1576.19	437.30	1123.28	72.18	1042.91	1094.38	76.48	467.73
2.30000	-2799.45	206.50	91.37	-2884.08	161.51	12.28	-1461.15	158.88	24.76	-1466.59	157.79	84.27	-3300.98	31.44	5.82	-3311.57	33.66	22.43	-2692.07	-402.65	38.35	-3326.29	-354.30	35.95	-2459.58	114.96	1192.06	0.00	0.00	0.00	-2996.60	95.32	1555.91	-2976.36	204.02	1546.09	-3208.54	-76.12	1521.39	-3386.00	-107.29	1576.34	436.54	1123.67	71.82	1042.06	1093.65	76.61	466.17
2.31000	-2801.11	205.68	90.98	-2903.70	162.26	8.41	-1461.15	158.88	24.76	-1466.59	157.79	84.27	-3272.89	32.05	6.81	-3294.87	33.58	23.44	-2686.17	-401.28	37.58	-3322.44	-353.86	35.77	-2459.58	114.96	1192.06	0.00	0.00	0.00	-2994.97	96.95	1556.24	-2976.36	204.02	1546.09	-3203.25	-76.03	1521.60	-3381.45	-107.14	1576.48	436.93	1123.59	72.09	1041.87	1094.34	76.30	466.79
2.32000	-2803.01	204.85	90.54	-2871.20	160.37	12.74	-1461.15	158.88	24.76	-1466.59	157.79	84.27	-3259.80	31.04	7.09	-3297.24	32.52	23.18	-2680.27	-399.86	36.81	-3318.57	-353.39	35.59	-2459.58	114.96	1192.06	0.00	0.00	0.00	-2975.35	98.21	1555.98	-2976.36	204.02	1546.09	-3197.94	-75.94	1521.82	-3376.87	-106.98	1576.62	437.40	1124.29	71.93	1041.65	1094.23	76.23	468.29
2.33000	-2805.14	204.01	90.07	-2884.12	160.05	11.04	-1461.15	158.88	24.76	-1466.59	157.79	84.27	-3237.27	28.71	10.93	-3282.62	32.00	25.48	-2674.39	-398.38	36.03	-3314.65	-352.87	35.42	-2459.58	114.96	1192.06	0.00	0.00	0.00	-2981.95	99.96	1556.13	-2976.36	204.02	1546.09	-3192.63	-75.83	1522.04	-3372.27	-106.81	1576.76	436.30	1124.17	71.73	1041.52	1093.58	76.46	466.76
2.34000	-2807.50	203.15	89.55	-2900.79	160.73	7.34	-1461.15	158.88	24.76	-1466.59	157.79	84.27	-3210.80	25.96	15.64	-3278.58	30.70	26.75	-2668.53	-396.86	35.24	-3310.71	-352.31	35.25	-2459.58	114.96	1192.06	0.00	0.00	0.00	-2961.24	100.31	1555.54	-2976.36	204.02	1546.09	-3187.30	-75.72	1522.26	-3367.65	-106.63	1576.91	438.25	1123.13	72.36	1042.63	1093.98	76.55	464.98
2.35000	-2810.07	202.29	88.99	-2890.50	161.92	9.53	-1461.15	158.88	24.76	-1466.59	157.79	84.27	-3206.65	21.92	17.75	-3272.41	28.34	28.89	-2662.68	-395.28	34.45	-3306.72	-351.71	35.08	-2459.58	114.96	1192.06	0.00	0.00	0.00	-2957.00	100.65	1555.58	-2976.36	204.02	1546.09	-3181.95	-75.59	1522.49	-3363.01	-106.44	1577.05	436.91	1122.86	72.07	1042.82	1093.47	76.87	465.73
2.36000	-2812.84	201.41	88.39	-2892.39	159.34	9.75	-1461.15	158.88	24.76	-1466.59	157.79	84.27	-3224.57	19.66	15.53	-3246.24	27.55	33.53	-2656.84	-393.65	33.65	-3302.71	-351.07	34.92	-2459.58	114.96	1192.06	0.00	0.00	0.00	-2961.55	101.76	1555.90	-2976.34	204.02	1546.09	-3176.59	-75.46	1522.72	-3358.34	-106.24	1577.19	436.44	1123.51	71.70	1043.34	1093.79	76.85	465.21
2.37000	-2815.80	200.52	87.76	-2861.05	161.81	16.15	-1461.15	158.88	24.76	-1466.59	157.79	84.27	-3219.11	18.30	16.64	-3236.35	26.96	34.94	-2651.01	-391.98	32.85	-3298.65	-350.39	34.76	-2459.58	114.96	1192.06	0.00	0.00	0.00	-2955.58	101.92	1557.12	-2962.75	204.76	1546.03	-3171.21	-75.32	1522.95	-3353.66	-106.02	1577.34	436.66	1123.47	71.83	1042.02	1093.97	76.42	465.97
2.38000	-2818.93	199.62	87.09	-2890.97	160.92	10.54	-1461.15	158.88	24.76	-1466.59	157.79	84.27	-3207.88	16.77	18.08	-3203.66	26.28	40.34	-2645.20	-390.26	32.04	-3294.56	-349.67	34.60	-2459.58	114.96	1192.06	0.00	0.00	0.00	-2942.88	102.82	1556.55	-2963.20	204.76	1546.28	-3165.83	-75.17	1523.19	-3348.96	-105.80	1577.48	437.07	1122.63	72.31	1041.85	1094.49	76.18	466.85
2.39000	-2822.23	198.72	86.38	-2883.28	158.92	10.58	-1461.15	158.88	24.76	-1466.59	157.79	84.27	-3178.28	15.24	21.78	-3197.70	26.18	40.39	-2639.40	-388.49	31.22	-3290.44	-348.91	34.45	-2459.58	114.96	1192.06	0.00	0.00	0.00	-2930.58	102.79	1556.21	-2957.62	206.21	1546.50	-3160.42	-75.02	1523.44	-3344.24	-105.57	1577.62	436.51	1123.51	72.06	1042.16	1094.31	76.28	465.86
2.40000	-2825.69	197.81	85.64	-2920.30	160.01	4.61	-1461.15	158.88	24.76	-1466.59	157.79	84.27	-3144.04	15.19	26.96	-3187.31	27.11	40.62	-2633.62	-386.67	30.40	-3286.28	-348.11	34.30	-2459.58	114.96	1192.06	0.00	0.00	0.00	-2916.71	104.22	1556.19	-2923.87	206.22	1544.53	-3155.01	-74.85	1523.68	-3339.49	-105.33	1577.77	435.62	1123.77	71.72	1042.36	1094.15	76.43	464.42
2.41000	-2829.29	196.89	84.86	-2875.06	158.43	13.10	-1461.15	158.88	24.76	-1466.59	157.79	84.27	-3124.70	16.08	28.28	-3166.92	27.58	42.02	-2627.85	-384.81	29.58	-3282.08	-347.28	34.15	-2459.58	114.96	1192.06	0.00	0.00	0.00	-2915.78	104.03	1555.86	-2943.17	206.97	1546.08	-3149.58	-74.68	1523.94	-3334.73	-105.07	1577.91	436.57	1123.47	72.02	1041.92	1093.86	76.50	465.10
2.42000	-2833.03	195.97	84.05	-2884.14	160.64	10.88	-1461.15	158.88	24.76	-1466.59	157.79	84.27	-3117.13	16.33	27.39	-3139.79	28.96	43.07	-2622.09	-382.90	28.75	-3277.85	-346.41	34.01	-2459.58	114.96	1192.06	0.00	0.00	0.00	-2905.84	104.49	1556.10	-2928.95	207.77	1546.41	-3144.14	-74.50	1524.19	-3329.95	-104.81	1578.05	436.86	1123.27	72.22	1042.23	1093.13	76.80	466.93
2.43000	-2836.89	195.05	83.20	-2878.29	159.43	12.72	-1461.15	158.88	24.76	-1466.59	157.79	84.27	-3096.41	16.78	26.80	-3107.40	30.52	43.97	-2616.35	-380.94	27.91	-3273.58	-345.50	33.86	-2459.58	114.96	1192.06	0.00	0.00	0.00	-2910.25	104.73	1556.08	-2917.59	206.56	1545.84	-3138.68	-74.31	1524.45	-3325.14	-104.54	1578.19	434.93	1123.56	71.53	1041.80	1093.40	76.63	466.73
2.44000	-2840.86	194.13	82.33	-2913.57	157.11	6.95	-1461.15	158.88	24.76	-1466.59	157.79	84.27	-3072.71	18.19	27.08	-3087.16	31.09	43.06	-2610.61	-378.95	27.07	-3269.28	-344.55	33.73	-2459.58	114.96	1192.06	0.00	0.00	0.00	-2914.74	104.21	1555.97	-2906.67	207.61	1545.84	-3133.21	-74.11	1524.72	-3320.32	-104.25	1578.34	436.07	1123.01	71.89	1041.64	1093.56	76.49	467.61
2.45000	-2844.93	193.20	81.42	-2885.54	158.50	13.02	-1461.15	158.88	24.76	-1466.59	157.79	84.27	-3050.51	18.81	26.23	-3076.37	31.74	39.24	-2604.90	-376.90	26.23	-3264.94	-343.57	33.59	-2459.58	114.96	1192.06	0.00	0.00	0.00	-2918.73	105.42	1556.05	-2906.23	207.60	1546.36	-3127.73	-73.90	1524.98	-3315.48	-103.96	1578.48	436.86	1123.30	72.14	1041.95	1093.64	76.58	466.83
2.46000	-2849.09	192.27	80.49	-2902.09	158.15	8.78	-1461.15	158.88	24.76	-1466.59	157.79	84.27	-3052.27	18.68	21.04	-3060.87	32.07	36.14	-2599.19	-374.82	25.38	-3260.57	-342.55	33.46	-2459.58	114.96	1192.06	0.00	0.00	0.00	-2905.12	105.69	1555.91	-2901.16	207.00	1546.87	-3122.23	-73.69	1525.25	-3310.61	-103.66	1578.62	437.31	1123.21	72.11	1042.28	1093.72	76.66	466.13
2.47000	-2853.33	191.35	79.52	-2903.88	159.15	10.04	-1461.15	158.88	24.76	-1466.59	157.79	84.27	-3021.46	19.86	20.64	-3032.35	32.39	35.02	-2593.50	-372.69	24.52	-3256.16	-341.50	33.34	-2459.58	114.96	1192.06	0.00	0.00	0.00	-2887.48	105.42	1555.05	-2885.51	207.58	1546.12	-3116.73	-73.47	1525.53	-3305.73	-103.35	1578.76	435.48	1123.57	71.60	1041.50	1093.47	76.66	467.06
2.48000	-2857.64	190.42	78.53	-2890.92	158.74	11.82	-1461.15	158.88	24.76	-1466.59	157.79	84.27	-3005.48	19.81	17.48	-3000.96	33.04	33.99	-2587.82	-370.52	23.67	-3251.71	-340.41	33.21	-2459.58	114.96	1192.06	0.00	0.00	0.00	-2876.66	105.92	1554.72	-2892.57	207.20	1546.41	-3111.21	-73.24	1525.81	-3300.83	-103.03	1578.91	436.13	1123.28	71.97	1042.02	1094.02	76.47	466.76
2.49000	-2862.00	189.50	77.51	-2883.54	156.74	14.02	-1461.15	158.88	24.76	-1466.59	157.79	84.27	-2962.94	20.89	20.12	-2992.36	32.36	29.93	-2582.16	-368.31	22.81	-3247.22	-339.29	33.09	-2459.58	114.96	1192.06	0.00	0.00	0.00	-2862.23	105.00	1554.64	-2873.37	207.88	1546.73	-3105.67	-73.00	1526.09	-3295.91	-102.69	1579.05	437.10	1123.55	71.98	1041.87	1093.20	76.80	465.96
2.50000	-2866.41	188.58	76.46	-2882.36	155.39	15.72	-1461.15	158.88	24.76	-1466.59	157.79	84.27	-2955.87	21.38	14.92	-2974.84	32.34	25.97	-2576.51	-366.06	21.94	-3242.70	-338.14	32.98	-2459.58	114.96	1192.06	0.00	0.00	0.00	-2864.52	105.50	1555.31	-2882.76	208.45	1547.04	-3100.13	-72.76	1526.38	-3290.97	-102.35	1579.19	435.45	1123.47	71.68	1042.34	1093.00	76.95	463.67
2.51000	-2870.86	187.67	75.39	-2893.33	153.66	13.98	-1461.15	158.88	24.76	-1466.59	157.79	84.27	-2921.31	23.01	15.40	-2967.98	32.60	20.45	-2570.87	-363.77	21.07	-3238.15	-336.95	32.87	-2459.58	114.96	1192.06	0.00	0.00	0.00	-2863.82	105.83	1555.10	-2880.90	208.09	1546.65	-3094.57	-72.51	1526.67	-3286.01	-102.00	1579.33	435.52	1123.13	71.70	1042.58	1093.24	76.80	466.36
2.52000	-2875.32	186.77	74.30	-2856.65	154.79	20.47	-1461.15	158.88	24.76	-1466.59	157.79	84.27	-2906.79	22.55	12.36	-2934.32	32.97	20.96	-2565.25	-361.44	20.20	-3233.55	-335.72	32.76	-2459.58	114.96	1192.06	0.00	0.00	0.00	-2854.94	105.42	1554.28	-2877.68	207.97	1546.69	-3089.00	-72.25	1526.96	-3281.04	-101.64	1579.48	436.29	1123.84	71.61	1042.97	1092.61	77.14	467.79
2.53000	-2879.80	185.87	73.18	-2897.73	154.38	13.32	-1461.15	158.88	24.76	-1466.59	157.79	84.27	-2855.87	22.36	15.23	-2896.14	33.28	22.38	-2559.64	-359.08	19.33	-3228.93	-334.47	32.65	-2459.58	114.96	1192.06	0.00	0.00	0.00	-2855.12	105.95	1554.25	-2832.60	208.33	1545.64	-3083.42	-71.99	1527.25	-3276.04	-101.27	1579.62	436.35	1123.60	71.86	1041.58	1094.06	76.45	465.53
2.54000	-2884.28	184.97	72.04	-2886.81	154.35	14.67	-1461.15	158.88	24.76	-1466.59	157.79	84.27	-2826.61	21.96	16.27	-2866.09	33.01	22.46	-2554.04	-356.67	18.45	-3224.26	-333.18	32.55	-2459.58	114.96	1192.06	0.00	0.00	0.00	-2847.26	106.01	1553.56	-2869.27	207.67	1546.76	-3077.82	-71.72	1527.55	-3271.03	-100.90	1579.76	438.12	1123.45	72.13	1042.55	1093.52	76.86	463.49
2.55000	-2888.75	184.09	70.88	-2897.32	154.74	13.95	-1461.15	158.88	24.76	-1466.59	157.79	84.27	-2825.37	22.78	12.13	-2849.60	33.46	21.37	-2548.46	-354.23	17.57	-3219.56	-331.86	32.45	-2459.58	114.96	1192.06	0.00	0.00	0.00	-2836.25	106.06	1552.42	-2867.66	209.26	1546.64	-3072.22	-71.44	1527.86	-3265.99	-100.51	1579.90	436.73	1123.06	72.04	1041.97	1094.21	76.30	465.32
2.56000	-2893.20	183.22	69.69	-2898.85	154.46	14.06	-1461.15	158.88	24.76	-1466.59	157.79	84.27	-2770.52	21.95	17.06	-2817.54	33.50	23.16	-2542.89	-351.75	16.69	-3214.82	-330.51	32.36	-2459.58	114.96	1192.06	0.00	0.00	0.00	-2836.67	106.26	1553.15	-2835.07	209.66	1545.03	-3066.60	-71.15	1528.16	-3260.94	-100.11	1580.04	436.78	1123.62	71.88	1041.89	1094.53	76.24	465.48
2.57000	-2897.62	182.36	68.49	-2899.85	154.29	14.22	-1461.15	158.88	24.76	-1466.59	157.79	84.27	-2739.48	21.53	18.19	-2787.87	33.27	25.11	-2537.34	-349.23	15.80	-3210.04	-329.13	32.27	-2459.58	114.96	1192.06	0.00	0.00	0.00	-2839.07	106.32	1552.32	-2817.38	209.66	1543.61	-3060.97	-70.86	1528.47	-3255.87	-99.70	1580.18	437.29	1123.60	71.88	1042.66	1094.25	76.56	466.00
2.58000	-2902.00	181.51	67.27	-2900.36	154.21	14.42	-1461.15	158.88	24.76	-1466.59	157.79	84.27	-2725.74	21.39	17.89	-2777.98	32.45	23.30	-2531.79	-346.68	14.91	-3205.23	-327.71	32.18	-2459.58	114.96	1192.06	0.00	0.00	0.00	-2827.19	107.37	1551.27	-2834.54	208.70	1542.88	-3055.33	-70.56	1528.79	-3250.79	-99.29	1580.33	437.98	1123.12	72.23	1042.02	1093.47	76.75	465.37
2.59000	-2906.32	180.67	66.03	-2900.43	154.23	14.68	-1461.15	158.88	24.76	-1466.59	157.79	84.27	-2706.16	21.01	17.11	-2756.30	31.48	24.56	-2526.26	-344.10	14.02	-3200.38	-326.27	32.10	-2459.58	114.96	1192.06	0.00	0.00	0.00	-2821.60	106.80	1550.74	-2826.00	209.92	1542.70	-3049.68	-70.26	1529.10	-3245.68	-98.87	1580.47	437.51	1122.69	72.34	1041.28	1094.26	76.21	464.49
2.60000	-2910.57	179.85	64.77	-2900.10	154.33	14.97	-1461.15	158.88	24.76	-1466.59	157.79	84.27	-2709.14	19.51	13.85	-2712.78	31.63	30.51	-2520.75	-341.48	13.13	-3195.49	-324.80	32.02	-2459.58	114.96	1192.06	0.00	0.00	0.00	-2810.61	108.03	1549.36	-2802.19	209.99	1540.82	-3044.02	-69.95	1529.42	-3240.56	-98.43	1580.61	437.81	1123.31	72.24	1042.72	1094.05	76.80	464.53
2.61000	-2914.75	179.04	63.50	-2899.41	154.50	15.29	-1461.15	158.88	24.76	-1466.59	157.79	84.27	-2681.36	19.91	17.60	-2697.91	30.07	31.58	-2515.25	-338.83	12.24	-3190.57	-323.29	31.95	-2459.58	114.96	1192.06	0.00	0.00	0.00	-2811.62	107.88	1549.59	-2805.41	209.88	1540.51	-3038.35	-69.63	1529.74	-3235.42	-97.99	1580.75	435.64	1123.83	71.57	1041.69	1093.47	76.65	465.17
2.62000	-2918.84	178.25	62.22	-2898.41	154.75	15.63	-1461.15	158.88	24.76	-1466.59	157.79	84.27	-2665.13	18.43	19.83	-2674.25	29.40	36.99	-2509.76	-336.14	11.34	-3185.61	-321.76	31.88	-2459.58	114.96	1192.06	0.00	0.00	0.00	-2805.65	107.14	1548.72	-2797.16	210.46	1540.29	-3032.66	-69.31	1530.07	-3230.26	-97.54	1580.89	437.41	1122.56	72.48	1042.43	1094.14	76.50	465.75
2.63000	-2922.84	177.48	60.91	-2897.13	155.07	15.99	-1461.15	158.88	24.76	-1466.59	157.79	84.27	-2646.18	17.64	22.65	-2616.11	30.80	46.90	-2504.28	-333.43	10.45	-3180.61	-320.20	31.81	-2459.58	114.96	1192.06	0.00	0.00	0.00	-2805.74	107.94	1547.84	-2788.34	212.14	1539.40	-3026.97	-68.98	1530.40	-3225.08	-97.08	1581.03	438.18	1123.42	72.35	1042.86	1093.77	76.75	465.48
2.64000	-2926.72	176.72	59.60	-2895.61	155.45	16.35	-1461.15	158.88	24.76	-1466.59	157.79	84.27	-2604.44	14.79	31.44	-2583.88	30.70	50.91	-2498.82	-330.68	9.55	-3175.58	-318.62	31.75	-2459.58	114.96	1192.06	0.00	0.00	0.00	-2795.30	108.45	1547.22	-2785.92	211.69	1538.74	-3021.26	-68.64	1530.73	-3219.89	-96.61	1581.17	437.39	1123.77	71.89	1042.03	1093.16	76.78	465.10
2.65000	-2930.49	175.99	58.27	-2893.91	155.88	16.73	-1461.15	158.88	24.76	-1466.59	157.79	84.27	-2600.88	14.05	35.43	-2554.15	30.91	54.62	-2493.38	-327.90	8.65	-3170.51	-317.00	31.69	-2459.58	114.96	1192.06	0.00	0.00	0.00	-2780.57	109.58	1545.89	-2771.35	212.64	1537.36	-3015.55	-68.30	1531.06	-3214.68	-96.13	1581.31	437.80	1123.46	72.19	1041.17	1093.83	76.26	466.54
2.66000	-2934.12	175.27	56.94	-2892.06	156.36	17.09	-1461.15	158.88	24.76	-1466.59	157.79	84.27	-2557.11	13.95	45.50	-2526.85	31.41	58.03	-2487.94	-325.10	7.75	-3165.40	-315.36	31.63	-2459.58	114.96	1192.06	0.00	0.00	0.00	-2785.84	109.80	1546.05	-2761.40	211.87	1536.19	-3009.82	-67.95	1531.40	-3209.45	-95.65	1581.45	436.19	1123.85	71.74	1042.58	1093.44	76.78	467.65
2.67000	-2937.61	174.58	55.59	-2890.10	156.88	17.45	-1461.15	158.88	24.76	-1466.59	157.79	84.27	-2579.22	13.83	45.58	-2501.89	32.17	61.13	-2482.52	-322.26	6.85	-3160.25	-313.69	31.58	-2459.58	114.96	1192.06	0.00	0.00	0.00	-2775.00	109.13	1544.83	-2752.92	212.92	1535.43	-3004.09	-67.60	1531.74	-3204.21	-95.15	1581.59	436.74	1123.93	71.70	1042.08	1094.18	76.50	467.41
2.68000	-2940.95	173.90	54.23	-2888.08	157.43	17.79	-1461.15	158.88	24.76	-1466.59	157.79	84.27	-2561.60	14.06	52.40	-2479.22	33.17	63.92	-2477.11	-319.39	5.95	-3155.07	-311.99	31.54	-2459.58	114.96	1192.06	0.00	0.00	0.00	-2780.42	109.43	1544.24	-2754.15	213.61	1534.77	-2998.34	-67.24	1532.08	-3198.94	-94.65	1581.73	435.77	1124.50	71.38	1042.68	1093.75	76.65	466.01
2.69000	-2944.12	173.26	52.86	-2886.04	158.01	18.11	-1461.15	158.88	24.76	-1466.59	157.79	84.27	-2560.31	12.83	56.15	-2458.74	34.39	66.40	-2471.72	-316.50	5.04	-3149.85	-310.27	31.49	-2459.58	114.96	1192.06	0.00	0.00	0.00	-2775.09	109.92	1542.30	-2762.42	213.36	1534.34	-2992.58	-66.87	1532.43	-3193.66	-94.14	1581.87	436.91	1123.32	71.85	1042.34	1093.26	76.80	466.22
2.70000	-2947.12	172.63	51.49	-2884.03	158.62	18.40	-1461.15	158.88	24.76	-1466.59	157.79	84.27	-2548.62	12.36	61.42	-2440.38	35.79	68.56	-2466.34	-313.58	4.14	-3144.59	-308.52	31.46	-2459.58	114.96	1192.06	0.00	0.00	0.00	-2759.75	110.50	1541.21	-2747.34	212.69	1531.73	-2986.82	-66.50	1532.77	-3188.37	-93.62	1582.01	439.15	1123.30	72.28	1041.32	1093.93	76.40	466.41
2.71000	-2949.93	172.03	50.11	-2882.07	159.24	18.65	-1461.15	158.88	24.76	-1466.59	157.79	84.27	-2539.16	12.44	66.03	-2424.08	37.34	70.40	-2460.97	-310.63	3.24	-3139.29	-306.75	31.42	-2459.58	114.96	1192.06	0.00	0.00	0.00	-2742.39	110.26	1540.38	-2749.07	214.19	1532.36	-2981.04	-66.13	1533.12	-3183.06	-93.09	1582.15	437.14	1123.57	71.88	1042.20	1093.63	76.80	465.64
2.72000	-2952.55	171.46	48.72	-2880.22	159.88	18.86	-1461.15	158.88	24.76	-1466.59	157.79	84.27	-2531.63	13.01	69.98	-2409.74	39.03	71.90	-2455.62	-307.65	2.34	-3133.96	-304.96	31.39	-2459.58	114.96	1192.06	0.00	0.00	0.00	-2746.08	110.65	1539.41	-2726.99	214.77	1531.50	-2975.25	-65.75	1533.48	-3177.73	-92.56	1582.28	436.90	1124.68	71.60	1041.99	1093.92	76.49	464.60
2.73000	-2954.95	170.92	47.33	-2878.52	160.52	19.02	-1461.15	158.88	24.76	-1466.59	157.79	84.27	-2525.70	14.01	73.24	-2397.31	40.83	73.07	-2450.28	-304.65	1.43	-3128.59	-303.14	31.37	-2459.58	114.96	1192.06	0.00	0.00	0.00	-2737.96	111.51	1538.46	-2728.12	214.17	1530.59	-2969.46	-65.36	1533.83	-3172.38	-92.01	1582.42	436.27	1123.50	71.63	1041.59	1094.08	76.28	465.16
2.74000	-2957.14	170.40	45.93	-2877.01	161.15	19.12	-1461.15	158.88	24.76	-1466.59	157.79	84.27	-2521.06	15.41	75.79	-2386.70	42.71	73.91	-2444.96	-301.63	0.53	-3123.18	-301.29	31.34	-2459.58	114.96	1192.06	0.00	0.00	0.00	-2715.34	111.21	1537.95	-2749.27	215.03	1530.93	-2963.65	-64.97	1534.19	-3167.02	-91.46	1582.56	436.17	1123.64	71.74	1041.90	1094.66	76.13	465.35
2.75000	-2959.09	169.91	44.53	-2875.74	161.78	19.16	-1461.15	158.88	24.76	-1466.59	157.79	84.27	-2517.40	17.15	77.62	-2377.84	44.64	74.40	-2439.65	-298.58	-0.37	-3117.73	-299.42	31.33	-2459.58	114.96	1192.06	0.00	0.00	0.00	-2725.28	111.14	1537.84	-2741.27	214.98	1529.53	-2957.84	-64.58	1534.55	-3161.65	-90.90	1582.70	437.04	1122.69	72.26	1041.46	1094.01	76.36	466.52
2.76000	-2960.80	169.46	43.13	-2874.73	162.40	19.13	-1461.15	158.88	24.76	-1466.59	157.79	84.27	-2514.40	19.17	78.70	-2370.65	46.60	74.54	-2434.35	-295.51	-1.27	-3112.24	-297.53	31.31	-2459.58	114.96	1192.06	0.00	0.00	0.00	-2726.41	111.55	1536.50	-2740.70	214.69	1529.30	-2952.02	-64.18	1534.91	-3156.25	-90.33	1582.83	436.87	1122.97	72.11	1042.05	1094.74	76.39	465.44
2.77000	-2962.26	169.03	41.73	-2874.05	162.99	19.02	-1461.15	158.88	24.76	-1466.59	157.79	84.27	-2511.74	21.43	79.02	-2365.06	48.56	74.34	-2429.06	-292.42	-2.17	-3106.72	-295.62	31.31	-2459.58	114.96	1192.06	0.00	0.00	0.00	-2715.42	111.21	1535.88	-2734.70	214.22	1528.51	-2946.18	-63.77	1535.28	-3150.84	-89.75	1582.97	435.77	1123.49	71.75	1042.21	1094.12	76.62	466.03
2.78000	-2963.46	168.64	40.32	-2873.73	163.56	18.83	-1461.15	158.88	24.76	-1466.59	157.79	84.27	-2509.10	23.88	78.56	-2360.99	50.50	73.77	-2423.79	-289.30	-3.07	-3101.16	-293.69	31.30	-2459.58	114.96	1192.06	0.00	0.00	0.00	-2695.82	110.73	1535.65	-2716.67	214.18	1526.54	-2940.34	-63.36	1535.64	-3145.42	-89.17	1583.11	437.23	1123.38	72.12	1042.83	1093.61	76.90	465.82
2.79000	-2964.38	168.28	38.92	-2873.80	164.10	18.55	-1461.15	158.88	24.76	-1466.59	157.79	84.27	-2506.18	26.46	77.30	-2358.37	52.39	72.85	-2418.53	-286.16	-3.97	-3095.56	-291.73	31.30	-2459.58	114.96	1192.06	0.00	0.00	0.00	-2709.77	111.06	1535.82	-2706.55	213.85	1526.56	-2934.49	-62.95	1536.01	-3139.98	-88.58	1583.24	437.54	1123.07	72.20	1043.41	1094.33	76.60	466.81
2.80000	-2965.02	167.96	37.52	-2874.32	164.59	18.18	-1461.15	158.88	24.76	-1466.59	157.79	84.27	-2502.66	29.14	75.21	-2357.13	54.20	71.56	-2413.29	-283.00	-4.86	-3089.92	-289.75	31.31	-2459.58	114.96	1192.06	0.00	0.00	0.00	-2691.25	110.83	1534.27	-2688.53	214.14	1526.16	-2928.64	-62.53	1536.38	-3134.52	-87.98	1583.38	436.91	1123.43	71.94	1041.59	1094.02	76.33	466.24
2.81000	-2965.35	167.67	36.12	-2875.33	165.04	17.70	-1461.15	158.88	24.76	-1466.59	157.79	84.27	-2498.21	31.84	72.29	-2357.17	55.91	69.89	-2408.06	-279.82	-5.76	-3084.25	-287.75	31.31	-2459.58	114.96	1192.06	0.00	0.00	0.00	-2689.80	110.29	1533.78	-2713.78	215.27	1526.55	-2922.77	-62.10	1536.76	-3129.05	-87.37	1583.52	437.20	1123.62	72.04	1041.96	1093.49	76.58	466.39
2.82000	-2965.38	167.42	34.72	-2876.87	165.44	17.11	-1461.15	158.88	24.76	-1466.59	157.79	84.27	-2492.53	34.53	68.51	-2358.44	57.50	67.86	-2402.84	-276.62	-6.65	-3078.53	-285.73	31.33	-2459.58	114.96	1192.06	0.00	0.00	0.00	-2681.61	110.10	1533.78	-2676.04	214.72	1526.13	-2916.89	-61.67	1537.13	-3123.56	-86.75	1583.65	437.94	1123.64	72.02	1041.33	1094.75	76.00	464.44
2.83000	-2965.09	167.21	33.33	-2878.98	165.79	16.41	-1461.15	158.88	24.76	-1466.59	157.79	84.27	-2485.29	37.16	63.85	-2360.86	58.92	65.44	-2397.64	-273.41	-7.54	-3072.78	-283.70	31.34	-2459.58	114.96	1192.06	0.00	0.00	0.00	-2681.13	109.88	1533.48	-2666.17	213.24	1525.06	-2911.01	-61.24	1537.51	-3118.06	-86.13	1583.79	436.03	1123.75	71.66	1042.50	1093.87	76.65	465.56
2.84000	-2964.48	167.03	31.95	-2881.70	166.07	15.58	-1461.15	158.88	24.76	-1466.59	157.79	84.27	-2476.19	39.67	58.30	-2364.35	60.17	62.64	-2392.45	-270.17	-8.43	-3066.99	-281.64	31.37	-2459.58	114.96	1192.06	0.00	0.00	0.00	-2680.29	108.85	1533.63	-2677.54	214.75	1525.28	-2905.12	-60.81	1537.89	-3112.55	-85.50	1583.92	437.53	1122.68	72.29	1042.73	1094.17	76.62	467.40
2.85000	-2963.52	166.90	30.57	-2885.09	166.28	14.62	-1461.15	158.88	24.76	-1466.59	157.79	84.27	-2464.87	42.02	51.84	-2368.83	61.21	59.44	-2387.28	-266.92	-9.32	-3061.16	-279.56	31.39	-2459.58	114.96	1192.06	0.00	0.00	0.00	-2670.43	109.12	1533.44	-2672.60	213.18	1525.78	-2899.22	-60.37	1538.27	-3107.01	-84.86	1584.06	436.43	1122.86	72.17	1041.99	1093.91	76.54	466.84
2.86000	-2962.20	166.80	29.19	-2897.63	166.59	11.93	-1461.15	158.88	24.76	-1466.59	157.79	84.27	-2419.75	47.71	48.99	-2374.24	62.02	55.86	-2382.12	-263.65	-10.20	-3055.29	-277.47	31.43	-2459.58	114.96	1192.06	0.00	0.00	0.00	-2665.61	109.49	1533.62	-2667.67	211.40	1525.62	-2893.31	-59.92	1538.66	-3101.47	-84.21	1584.19	436.62	1123.32	71.86	1041.88	1093.94	76.47	467.70
2.87000	-2960.53	166.75	27.83	-2909.10	167.06	10.89	-1461.15	158.88	24.76	-1466.59	157.79	84.27	-2401.95	52.12	40.84	-2380.49	62.57	51.87	-2376.97	-260.36	-11.08	-3049.38	-275.35	31.46	-2459.58	114.96	1192.06	0.00	0.00	0.00	-2653.21	107.08	1533.86	-2665.74	210.56	1525.01	-2887.40	-59.47	1539.04	-3095.91	-83.56	1584.32	435.61	1123.86	71.47	1041.66	1093.74	76.50	465.87
2.88000	-2958.48	166.74	26.47	-2885.75	166.39	13.40	-1461.15	158.88	24.76	-1466.59	157.79	84.27	-2427.42	53.37	27.22	-2387.51	62.83	47.49	-2371.83	-257.06	-11.96	-3043.44	-273.22	31.50	-2459.58	114.96	1192.06	0.00	0.00	0.00	-2659.61	106.30	1535.07	-2672.09	210.89	1525.38	-2881.48	-59.02	1539.43	-3090.33	-82.90	1584.46	437.07	1122.47	72.28	1042.08	1093.83	76.55	465.46
2.89000	-2956.04	166.78	25.12	-2905.63	167.17	9.26	-1461.15	158.88	24.76	-1466.59	157.79	84.27	-2424.20	52.19	21.01	-2395.23	62.78	42.69	-2366.71	-253.74	-12.84	-3037.45	-271.07	31.55	-2459.58	114.96	1192.06	0.00	0.00	0.00	-2644.57	105.49	1535.58	-2670.98	210.82	1526.91	-2875.55	-58.57	1539.82	-3084.74	-82.23	1584.59	437.73	1121.64	72.72	1043.23	1092.75	77.19	466.17
2.90000	-2953.21	166.86	23.79	-2892.67	167.05	12.39	-1461.15	158.88	24.76	-1466.59	157.79	84.27	-2413.16	49.81	18.03	-2407.87	59.88	35.42	-2361.60	-250.41	-13.71	-3031.43	-268.91	31.60	-2459.58	114.96	1192.06	0.00	0.00	0.00	-2629.38	105.20	1536.20	-2636.20	209.68	1527.59	-2869.61	-58.11	1540.21	-3079.14	-81.56	1584.72	436.78	1122.44	72.32	1042.30	1093.61	76.54	465.90
2.91000	-2949.97	166.98	22.46	-2918.94	168.42	6.06	-1461.15	158.88	24.76	-1466.59	157.79	84.27	-2389.74	49.16	19.10	-2445.92	59.27	25.19	-2356.51	-247.06	-14.58	-3025.37	-266.72	31.65	-2459.58	114.96	1192.06	0.00	0.00	0.00	-2634.37	103.57	1537.36	-2633.39	208.08	1528.12	-2863.67	-57.65	1540.60	-3073.52	-80.88	1584.86	435.99	1123.20	71.89	1041.27	1093.81	76.35	463.92
2.92000	-2946.31	167.15	21.15	-2916.14	167.40	7.67	-1461.15	158.88	24.76	-1466.59	157.79	84.27	-2424.45	50.25	9.67	-2435.92	60.71	22.98	-2351.43	-243.71	-15.45	-3019.27	-264.53	31.71	-2459.58	114.96	1192.06	0.00	0.00	0.00	-2624.23	102.66	1538.67	-2647.14	207.50	1530.38	-2857.71	-57.18	1540.99	-3067.88	-80.19	1584.99	436.61	1123.02	72.00	1042.27	1093.96	76.56	465.18
2.93000	-2942.22	167.37	19.85	-2913.45	167.11	7.10	-1461.15	158.88	24.76	-1466.59	157.79	84.27	-2419.28	53.33	8.08	-2446.20	61.47	17.37	-2346.37	-240.33	-16.31	-3013.13	-262.31	31.77	-2459.58	114.96	1192.06	0.00	0.00	0.00	-2609.74	101.57	1539.62	-2632.37	205.16	1532.27	-2851.76	-56.71	1541.39	-3062.24	-79.49	1585.12	437.08	1123.40	72.03	1041.57	1094.68	76.27	465.38
2.94000	-2937.70	167.64	18.57	-2878.67	167.17	12.35	-1461.15	158.88	24.76	-1466.59	157.79	84.27	-2407.79	54.75	8.15	-2429.83	62.12	16.67	-2341.31	-236.95	-17.17	-3006.95	-260.08	31.84	-2459.58	114.96	1192.06	0.00	0.00	0.00	-2608.80	100.57	1541.03	-2626.58	203.98	1533.43	-2845.79	-56.24	1541.79	-3056.58	-78.79	1585.25	436.73	1123.03	72.04	1042.10	1093.75	76.60	465.44
2.95000	-2932.72	167.96	17.30	-2918.68	167.07	3.95	-1461.15	158.88	24.76	-1466.59	157.79	84.27	-2421.50	53.77	3.58	-2446.72	62.70	12.15	-2336.27	-233.56	-18.03	-3000.73	-257.84	31.92	-2459.58	114.96	1192.06	0.00	0.00	0.00	-2628.87	98.72	1543.29	-2620.65	202.77	1534.61	-2839.82	-55.77	1542.18	-3050.90	-78.08	1585.38	435.28	1124.15	71.39	1042.78	1094.36	76.54	465.36
2.96000	-2927.27	168.33	16.04	-2898.14	167.22	7.61	-1461.15	158.88	24.76	-1466.59	157.79	84.27	-2392.43	54.61	7.12	-2443.07	62.43	11.32	-2331.25	-230.15	-18.88	-2994.47	-255.58	31.99	-2459.58	114.96	1192.06	0.00	0.00	0.00	-2608.87	97.42	1543.88	-2614.58	201.54	1535.80	-2833.84	-55.29	1542.58	-3045.21	-77.36	1585.51	436.80	1123.81	71.80	1042.35	1094.94	76.15	466.49
2.97000	-2921.36	168.76	14.81	-2885.68	167.17	7.63	-1461.15	158.88	24.76	-1466.59	157.79	84.27	-2417.72	54.21	2.17	-2444.61	62.33	9.72	-2326.24	-226.74	-19.72	-2988.18	-253.31	32.08	-2459.58	114.96	1192.06	0.00	0.00	0.00	-2605.88	95.97	1545.76	-2608.39	200.29	1537.01	-2827.85	-54.81	1542.99	-3039.51	-76.64	1585.64	437.42	1123.51	72.12	1042.56	1093.82	76.59	466.80
2.98000	-2914.96	169.23	13.59	-2895.42	167.42	6.65	-1461.15	158.88	24.76	-1466.59	157.79	84.27	-2397.14	56.23	6.72	-2422.92	63.07	14.12	-2321.24	-223.32	-20.57	-2981.84	-251.03	32.17	-2459.58	114.96	1192.06	0.00	0.00	0.00	-2591.55	95.33	1546.87	-2602.10	199.02	1538.22	-2821.86	-54.32	1543.39	-3033.80	-75.91	1585.77	436.79	1123.69	71.95	1042.71	1093.99	76.66	466.47
2.99000	-2908.06	169.76	12.39	-2877.63	167.42	9.00	-1461.15	158.88	24.76	-1466.59	157.79	84.27	-2410.87	54.06	2.82	-2431.16	63.29	11.95	-2316.26	-219.89	-21.41	-2975.47	-248.73	32.26	-2459.58	114.96	1192.06	0.00	0.00	0.00	-2581.07	92.82	1547.20	-2595.70	197.74	1539.44	-2815.87	-53.84	1543.79	-3028.07	-75.17	1585.90	436.78	1123.84	71.89	1041.07	1093.86	76.28	463.96
3.00000	-2900.66	170.35	11.21	-2872.64	168.01	9.41	-1461.15	158.88	24.76	-1466.59	157.79	84.27	-2408.91	54.47	3.57	-2431.67	63.71	11.78	-2311.29	-216.45	-22.24	-2969.05	-246.42	32.36	-2459.58	114.96	1192.06	0.00	0.00	0.00	-2582.34	91.66	1549.80	-2589.22	196.45	1540.67	-2809.86	-53.35	1544.20	-3022.33	-74.42	1586.03	437.35	1122.93	72.13	1042.40	1093.38	76.69	464.29
3.01000	-2892.74	170.99	10.05	-2872.01	168.95	9.49	-1461.15	158.88	24.76	-1466.59	157.79	84.27	-2384.97	55.39	7.50	-2436.80	63.82	11.29	-2306.33	-213.00	-23.07	-2962.60	-244.10	32.46	-2459.58	114.96	1192.06	0.00	0.00	0.00	-2575.29	89.98	1550.85	-2582.67	195.15	1541.89	-2803.85	-52.86	1544.60	-3016.57	-73.67	1586.16	437.39	1123.34	72.09	1041.87	1093.60	76.50	464.67
3.02000	-2884.29	171.69	8.92	-2878.27	169.10	7.75	-1461.15	158.88	24.76	-1466.59	157.79	84.27	-2400.40	56.42	4.30	-2433.20	63.20	10.83	-2301.39	-209.55	-23.89	-2956.11	-241.76	32.57	-2459.58	114.96	1192.06	0.00	0.00	0.00	-2562.14	89.00	1551.26	-2576.05	193.84	1543.11	-2797.84	-52.36	1545.01	-3010.80	-72.92	1586.28	436.73	1122.53	72.23	1042.74	1093.57	76.81	466.75
3.03000	-2875.28	172.45	7.81	-2875.11	170.41	7.11	-1461.15	158.88	24.76	-1466.59	157.79	84.27	-2408.59	55.38	3.02	-2436.75	63.41	10.76	-2296.46	-206.09	-24.71	-2949.57	-239.42	32.68	-2459.58	114.96	1192.06	0.00	0.00	0.00	-2565.22	86.92	1552.32	-2569.38	192.52	1544.32	-2791.82	-51.87	1545.42	-3005.02	-72.15	1586.41	436.75	1122.13	72.43	1041.74	1093.90	76.41	466.70
3.04000	-2849.57	172.07	9.06	-2866.26	169.11	8.45	-1461.15	158.88	24.76	-1466.59	157.79	84.27	-2437.22	54.34	-2.65	-2431.11	63.78	11.71	-2291.54	-202.63	-25.52	-2943.00	-237.06	32.80	-2459.58	114.96	1192.06	0.00	0.00	0.00	-2556.03	85.58	1553.77	-2562.68	191.21	1545.52	-2785.79	-51.37	1545.83	-2999.23	-71.38	1586.54	435.54	1122.91	72.00	1042.29	1093.96	76.59	465.36
3.05000	-2843.74	172.83	8.67	-2846.17	168.69	11.29	-1461.15	158.88	24.76	-1466.59	157.79	84.27	-2408.33	54.93	3.31	-2440.98	63.63	10.35	-2286.64	-199.16	-26.33	-2936.39	-234.69	32.92	-2459.58	114.96	1192.06	0.00	0.00	0.00	-2555.32	85.36	1555.21	-2555.94	189.89	1546.71	-2779.76	-50.87	1546.24	-2993.42	-70.61	1586.66	436.99	1124.19	71.72	1041.93	1093.62	76.56	465.72
3.06000	-2840.45	173.46	7.35	-2846.59	171.05	11.41	-1461.15	158.88	24.76	-1466.59	157.79	84.27	-2410.89	53.89	1.66	-2436.03	63.97	10.30	-2281.76	-195.69	-27.13	-2929.73	-232.32	33.05	-2459.58	114.96	1192.06	0.00	0.00	0.00	-2559.96	83.72	1556.03	-2549.19	188.59	1547.89	-2773.72	-50.37	1546.65	-2987.61	-69.83	1586.79	436.89	1124.32	71.70	1042.12	1093.91	76.44	466.86
3.07000	-2852.75	174.50	1.70	-2849.58	171.82	10.23	-1461.15	158.88	24.76	-1466.59	157.79	84.27	-2389.87	55.00	6.16	-2435.15	63.39	11.17	-2276.88	-192.21	-27.93	-2923.04	-229.93	33.18	-2459.58	114.96	1192.06	0.00	0.00	0.00	-2547.54	81.97	1556.72	-2542.43	187.28	1549.04	-2767.68	-49.86	1547.06	-2981.78	-69.04	1586.92	435.72	1123.90	71.61	1043.34	1093.97	76.82	467.66
3.08000	-2844.25	174.38	0.10	-2834.66	171.97	12.63	-1461.15	158.88	24.76	-1466.59	157.79	84.27	-2403.09	54.40	4.39	-2425.41	63.34	13.07	-2272.02	-188.73	-28.72	-2916.31	-227.54	33.32	-2459.58	114.96	1192.06	0.00	0.00	0.00	-2533.29	81.20	1557.55	-2535.68	185.99	1550.17	-2761.63	-49.36	1547.47	-2975.93	-68.24	1587.04	436.96	1124.67	71.63	1042.90	1093.20	76.86	466.12
3.09000	-2824.68	175.08	1.47	-2839.61	173.20	10.81	-1461.15	158.88	24.76	-1466.59	157.79	84.27	-2400.34	55.38	3.89	-2419.96	64.15	14.42	-2267.18	-185.26	-29.50	-2909.54	-225.13	33.46	-2459.58	114.96	1192.06	0.00	0.00	0.00	-2540.85	80.52	1558.38	-2528.95	184.71	1551.27	-2755.58	-48.85	1547.89	-2970.08	-67.44	1587.16	435.78	1124.95	71.22	1042.27	1093.96	76.37	466.23
3.10000	-2829.30	176.77	-4.07	-2816.50	173.87	14.54	-1461.15	158.88	24.76	-1466.59	157.79	84.27	-2417.56	53.83	1.94	-2436.90	64.07	11.15	-2262.34	-181.77	-30.28	-2902.72	-222.72	33.61	-2459.58	114.96	1192.06	0.00	0.00	0.00	-2527.27	78.38	1558.47	-2522.24	183.45	1552.34	-2749.52	-48.34	1548.30	-2964.21	-66.64	1587.29	436.65	1124.53	71.60	1042.64	1093.54	76.71	466.56
3.11000	-2811.33	178.02	-2.32	-2810.49	175.61	16.14	-1461.15	158.88	24.76	-1466.59	157.79	84.27	-2403.76	53.62	4.98	-2433.06	64.46	13.12	-2257.53	-178.29	-31.05	-2895.87	-220.30	33.77	-2459.58	114.96	1192.06	0.00	0.00	0.00	-2529.05	77.60	1559.48	-2515.58	182.20	1553.38	-2743.46	-47.83	1548.72	-2958.33	-65.82	1587.41	437.72	1123.87	72.05	1042.26	1093.64	76.58	465.84
3.12000	-2804.75	181.09	-0.64	-2799.31	177.77	17.80	-1461.15	158.88	24.76	-1466.59	157.79	84.27	-2405.74	54.06	4.02	-2422.60	64.39	14.29	-2252.72	-174.81	-31.81	-2888.98	-217.87	33.92	-2459.58	114.96	1192.06	0.00	0.00	0.00	-2515.63	76.45	1559.78	-2508.97	180.97	1554.39	-2737.39	-47.32	1549.13	-2952.44	-65.00	1587.53	437.65	1123.41	72.19	1042.17	1093.72	76.50	466.10
3.13000	-2788.99	185.65	1.57	-2787.25	181.41	21.28	-1461.15	158.88	24.76	-1466.59	157.79	84.27	-2382.76	54.40	7.33	-2422.59	64.37	15.11	-2247.93	-171.33	-32.57	-2882.05	-215.44	34.09	-2459.58	114.96	1192.06	0.00	0.00	0.00	-2521.00	73.77	1560.42	-2502.43	179.76	1555.35	-2731.32	-46.80	1549.55	-2946.54	-64.18	1587.66	436.89	1123.48	71.84	1042.42	1093.24	76.82	465.57
3.14000	-2783.75	189.16	4.18	-2780.93	184.85	23.64	-1461.15	158.88	24.76	-1466.59	157.79	84.27	-2404.26	54.31	3.42	-2431.72	65.28	13.33	-2243.15	-167.85	-33.32	-2875.07	-213.00	34.26	-2459.58	114.96	1192.06	0.00	0.00	0.00	-2507.95	72.94	1561.16	-2495.96	178.59	1556.28	-2725.24	-46.29	1549.97	-2940.63	-63.35	1587.78	437.12	1123.34	71.97	1041.89	1094.28	76.17	465.76
3.15000	-2757.91	194.54	9.19	-2768.58	188.32	25.17	-1461.15	158.88	24.76	-1466.59	157.79	84.27	-2379.75	55.09	7.53	-2414.46	64.85	16.74	-2238.39	-164.37	-34.06	-2868.06	-210.55	34.43	-2459.58	114.96	1192.06	0.00	0.00	0.00	-2503.05	72.19	1561.64	-2489.58	177.43	1557.16	-2719.16	-45.77	1550.39	-2934.70	-62.51	1587.90	435.86	1123.46	71.60	1041.87	1093.91	76.35	466.76
3.16000	-2747.76	197.99	10.59	-2759.10	191.57	27.30	-1461.15	158.88	24.76	-1466.59	157.79	84.27	-2394.03	54.28	5.82	-2432.02	65.17	13.59	-2233.64	-160.90	-34.79	-2861.00	-208.10	34.61	-2459.58	114.96	1192.06	0.00	0.00	0.00	-2496.10	71.43	1561.58	-2483.30	176.31	1557.99	-2713.08	-45.25	1550.80	-2928.77	-61.67	1588.02	436.85	1123.75	71.76	1042.31	1094.59	76.37	466.96
3.17000	-2728.87	201.83	12.83	-2729.81	194.48	31.92	-1461.15	158.88	24.76	-1466.59	157.79	84.27	-2404.87	54.56	3.78	-2442.85	64.73	11.29	-2228.91	-157.43	-35.52	-2853.91	-205.64	34.80	-2459.58	114.96	1192.06	0.00	0.00	0.00	-2488.94	70.14	1562.12	-2477.13	175.23	1558.76	-2706.99	-44.74	1551.22	-2922.82	-60.82	1588.14	437.23	1123.97	71.76	1041.90	1094.46	76.33	468.54
3.18000	-2708.68	205.96	14.89	-2733.35	196.74	29.51	-1461.15	158.88	24.76	-1466.59	157.79	84.27	-2393.68	56.97	5.88	-2420.72	65.42	15.86	-2224.18	-153.96	-36.24	-2846.77	-203.18	34.99	-2459.58	114.96	1192.06	0.00	0.00	0.00	-2479.20	68.67	1562.20	-2471.08	174.18	1559.49	-2700.90	-44.22	1551.64	-2916.86	-59.97	1588.26	437.34	1123.30	72.21	1041.84	1093.77	76.64	466.47
3.19000	-2701.49	209.20	14.07	-2702.70	200.09	31.38	-1461.15	158.88	24.76	-1466.59	157.79	84.27	-2399.20	54.32	5.21	-2414.35	65.69	17.62	-2219.48	-150.49	-36.95	-2839.60	-200.71	35.19	-2459.58	114.96	1192.06	0.00	0.00	0.00	-2478.64	67.84	1562.86	-2465.16	173.16	1560.15	-2694.81	-43.70	1552.06	-2910.89	-59.11	1588.38	437.27	1123.19	72.12	1042.41	1093.63	76.67	467.77
3.20000	-2676.82	210.82	15.20	-2667.46	201.24	34.07	-1461.15	158.88	24.76	-1466.59	157.79	84.27	-2395.17	55.40	6.71	-2414.08	65.44	16.89	-2214.78	-147.04	-37.65	-2832.38	-198.24	35.39	-2459.58	114.96	1192.06	0.00	0.00	0.00	-2461.95	67.39	1563.40	-2459.39	172.19	1560.75	-2688.71	-43.18	1552.48	-2904.91	-58.25	1588.49	436.66	1122.35	72.27	1042.26	1092.91	76.97	467.39
3.21000	-2656.22	213.16	15.37	-2652.47	203.11	32.70	-1461.15	158.88	24.76	-1466.59	157.79	84.27	-2412.72	55.82	2.39	-2418.91	65.76	16.95	-2210.10	-143.58	-38.35	-2825.12	-195.76	35.60	-2459.58	114.96	1192.06	0.00	0.00	0.00	-2456.63	66.60	1563.61	-2453.78	171.27	1561.29	-2682.60	-42.66	1552.90	-2898.92	-57.38	1588.61	438.03	1122.09	72.66	1042.73	1093.80	76.69	465.43
3.22000	-2637.44	214.36	14.38	-2652.33	204.54	28.65	-1461.15	158.88	24.76	-1466.59	157.79	84.27	-2404.51	54.32	3.46	-2429.86	65.46	14.55	-2205.43	-140.14	-39.04	-2817.83	-193.29	35.81	-2459.58	114.96	1192.06	0.00	0.00	0.00	-2457.05	65.48	1563.49	-2448.34	170.39	1561.76	-2676.50	-42.13	1553.32	-2892.92	-56.50	1588.73	438.73	1122.63	72.61	1041.75	1094.42	76.11	464.74
3.23000	-2616.29	216.11	13.79	-2642.00	205.28	25.10	-1461.15	158.88	24.76	-1466.59	157.79	84.27	-2409.79	55.65	2.76	-2422.41	66.70	16.04	-2200.78	-136.70	-39.71	-2810.49	-190.81	36.03	-2459.58	114.96	1192.06	0.00	0.00	0.00	-2458.56	64.37	1564.83	-2443.08	169.56	1562.16	-2670.39	-41.61	1553.74	-2886.90	-55.62	1588.84	437.63	1123.05	72.18	1041.37	1095.28	75.79	466.80
3.24000	-2572.51	216.42	16.87	-2605.97	206.28	26.52	-1461.15	158.88	24.76	-1466.59	157.79	84.27	-2383.71	56.87	8.55	-2423.29	67.08	16.80	-2196.14	-133.27	-40.38	-2803.11	-188.32	36.25	-2457.27	113.39	1191.57	0.00	0.00	0.00	-2453.91	64.14	1565.57	-2438.00	168.78	1562.49	-2664.28	-41.09	1554.16	-2880.88	-54.74	1588.96	436.40	1123.00	71.85	1041.19	1094.60	76.07	465.99
3.25000	-2567.67	218.03	13.05	-2587.93	207.11	23.47	-1461.15	158.88	24.76	-1466.59	157.79	84.27	-2419.34	57.01	3.47	-2404.84	66.90	20.88	-2191.52	-129.85	-41.04	-2795.69	-185.84	36.48	-2447.64	113.65	1191.70	0.00	0.00	0.00	-2447.05	63.25	1565.32	-2433.14	168.06	1562.74	-2658.16	-40.57	1554.58	-2874.85	-53.85	1589.08	436.18	1123.61	71.89	1041.45	1093.76	76.35	466.25
3.26000	-2541.09	217.26	13.24	-2567.11	206.86	20.63	-1461.15	158.88	24.76	-1466.59	157.79	84.27	-2418.55	58.72	4.50	-2421.61	66.57	18.95	-2186.91	-126.43	-41.70	-2788.22	-183.35	36.72	-2449.88	113.44	1191.04	0.00	0.00	0.00	-2434.21	63.08	1565.63	-2428.48	167.39	1562.90	-2652.05	-40.05	1555.00	-2868.81	-52.95	1589.19	437.59	1123.19	72.33	1042.24	1093.89	76.59	466.75
3.27000	-2505.44	216.08	14.81	-2517.81	207.78	24.06	-1461.15	158.88	24.76	-1466.59	157.79	84.27	-2428.57	57.59	3.32	-2415.01	68.14	20.08	-2182.31	-123.03	-42.34	-2780.72	-180.87	36.96	-2439.95	112.22	1190.38	0.00	0.00	0.00	-2436.13	62.82	1566.02	-2424.06	166.79	1562.99	-2645.93	-39.52	1555.42	-2862.75	-52.05	1589.30	437.21	1123.02	72.27	1042.02	1092.90	76.92	465.27
3.28000	-2491.94	215.39	11.52	-2502.43	207.41	19.11	-1461.15	158.88	24.76	-1466.59	157.79	84.27	-2395.07	59.28	9.16	-2418.81	68.41	20.84	-2177.73	-119.64	-42.97	-2773.18	-178.38	37.20	-2435.56	110.05	1190.78	0.00	0.00	0.00	-2428.77	61.53	1566.55	-2419.87	166.24	1562.99	-2639.80	-39.00	1555.84	-2856.69	-51.15	1589.42	438.15	1122.24	72.73	1041.38	1093.58	76.53	463.94
3.29000	-2468.39	215.21	11.43	-2490.40	206.33	16.26	-1461.15	158.88	24.76	-1466.59	157.79	84.27	-2412.66	59.97	5.94	-2428.10	68.55	19.11	-2173.16	-116.26	-43.59	-2765.59	-175.89	37.46	-2442.06	110.15	1191.58	0.00	0.00	0.00	-2424.14	61.23	1566.70	-2415.93	165.77	1562.89	-2633.68	-38.48	1556.26	-2850.62	-50.24	1589.53	437.43	1122.91	72.37	1041.94	1093.48	76.59	466.58
3.30000	-2433.23	213.45	12.82	-2461.24	206.01	15.46	-1461.15	158.88	24.76	-1466.59	157.79	84.27	-2408.35	61.22	7.84	-2434.27	69.68	18.79	-2168.60	-112.89	-44.21	-2757.96	-173.41	37.71	-2433.50	110.09	1190.30	0.00	0.00	0.00	-2430.64	60.86	1566.98	-2412.25	165.36	1562.71	-2627.55	-37.96	1556.68	-2844.54	-49.32	1589.64	436.61	1122.98	72.05	1042.14	1093.85	76.48	464.74
3.31000	-2411.61	211.55	12.32	-2414.20	205.16	18.34	-1461.15	158.88	24.76	-1466.59	157.79	84.27	-2380.88	62.71	13.92	-2420.75	71.56	21.28	-2164.06	-109.53	-44.81	-2750.29	-170.92	37.98	-2435.16	110.18	1189.75	0.00	0.00	0.00	-2417.86	60.22	1566.66	-2408.85	165.02	1562.42	-2621.42	-37.44	1557.10	-2838.44	-48.40	1589.75	438.01	1123.59	72.19	1042.94	1093.53	76.80	464.48
3.32000	-2383.08	210.61	13.52	-2407.32	203.34	15.39	-1461.15	158.88	24.76	-1466.59	157.79	84.27	-2399.30	60.47	10.38	-2406.84	70.86	24.61	-2159.53	-106.19	-45.40	-2742.58	-168.44	38.25	-2421.34	109.58	1190.10	0.00	0.00	0.00	-2407.90	59.54	1566.18	-2405.76	164.76	1562.04	-2615.29	-36.91	1557.52	-2832.34	-47.48	1589.86	437.27	1123.97	71.83	1042.58	1093.59	76.92	463.93
3.33000	-2350.58	208.77	15.18	-2380.00	202.04	15.40	-1461.15	158.88	24.76	-1466.59	157.79	84.27	-2404.87	62.52	9.24	-2411.41	71.55	23.59	-2155.02	-102.85	-45.99	-2734.83	-165.95	38.52	-2427.64	109.47	1189.16	0.00	0.00	0.00	-2410.58	59.36	1566.15	-2435.08	164.12	1563.19	-2609.16	-36.39	1557.94	-2826.23	-46.55	1589.97	436.32	1123.75	71.75	1042.45	1093.86	76.78	463.76
3.34000	-2348.59	206.69	11.23	-2355.84	199.92	14.98	-1461.15	158.88	24.76	-1466.59	157.79	84.27	-2400.09	62.04	10.18	-2416.34	70.24	21.64	-2150.52	-99.54	-46.56	-2727.04	-163.47	38.80	-2426.61	108.35	1189.02	0.00	0.00	0.00	-2399.94	59.41	1566.15	-2413.37	164.24	1562.15	-2603.02	-35.87	1558.36	-2820.11	-45.61	1590.08	436.76	1122.46	72.08	1042.89	1093.17	76.99	464.59
3.35000	-2309.01	203.69	14.96	-2328.08	198.53	16.65	-1461.15	158.88	24.76	-1466.59	157.79	84.27	-2395.81	61.90	9.51	-2402.46	71.08	23.47	-2146.04	-96.24	-47.12	-2719.20	-160.99	39.09	-2416.89	108.44	1188.69	0.00	0.00	0.00	-2393.33	58.88	1565.63	-2394.51	164.12	1562.14	-2596.89	-35.36	1558.78	-2813.98	-44.67	1590.19	438.27	1123.40	72.19	1041.45	1093.13	76.71	464.65
3.36000	-2263.59	200.85	20.31	-2293.41	196.06	18.04	-1461.15	158.88	24.76	-1466.59	157.79	84.27	-2399.64	60.53	9.21	-2420.19	69.73	18.86	-2141.56	-92.95	-47.67	-2711.33	-158.52	39.38	-2417.98	109.04	1188.88	0.00	0.00	0.00	-2384.26	59.65	1564.61	-2401.47	163.65	1561.62	-2590.75	-34.84	1559.20	-2807.85	-43.73	1590.30	436.64	1123.41	71.96	1041.98	1093.94	76.38	465.71
3.37000	-2252.93	198.56	19.23	-2265.04	193.94	19.29	-1461.15	158.88	24.76	-1466.59	157.79	84.27	-2390.24	57.56	9.13	-2426.17	68.41	16.86	-2137.11	-89.68	-48.21	-2703.41	-156.04	39.68	-2407.15	108.30	1188.24	0.00	0.00	0.00	-2383.50	58.93	1564.48	-2416.02	162.98	1561.13	-2584.61	-34.32	1559.61	-2801.70	-42.78	1590.40	436.91	1124.02	71.86	1042.35	1094.26	76.41	465.12
3.38000	-2260.09	196.64	15.37	-2260.94	192.29	16.41	-1461.15	158.88	24.76	-1466.59	157.79	84.27	-2397.13	58.07	7.43	-2412.34	66.72	19.10	-2132.66	-86.43	-48.74	-2695.45	-153.58	39.99	-2384.43	107.23	1188.35	0.00	0.00	0.00	-2385.10	58.29	1564.07	-2384.90	163.19	1559.91	-2578.47	-33.80	1560.03	-2795.55	-41.83	1590.51	436.64	1123.94	71.83	1041.87	1093.44	76.75	464.75
3.39000	-2201.64	193.65	24.52	-2229.68	189.62	20.47	-1461.15	158.88	24.76	-1466.59	157.79	84.27	-2399.51	57.27	6.99	-2425.78	66.15	16.55	-2128.23	-83.20	-49.26	-2687.45	-151.11	40.30	-2393.85	107.90	1187.54	0.00	0.00	0.00	-2373.17	58.96	1562.72	-2386.60	163.22	1559.08	-2572.32	-33.29	1560.45	-2789.38	-40.87	1590.62	436.31	1123.80	71.82	1042.36	1093.20	76.78	465.67
3.40000	-2206.27	188.31	22.55	-2219.34	186.83	20.92	-1461.15	158.88	24.76	-1466.59	157.79	84.27	-2417.17	54.34	4.30	-2433.52	65.59	14.80	-2123.82	-79.98	-49.76	-2679.40	-148.65	40.61	-2385.10	108.37	1187.38	0.00	0.00	0.00	-2362.91	59.88	1561.76	-2363.02	163.56	1557.05	-2566.18	-32.77	1560.86	-2783.21	-39.91	1590.72	437.16	1123.03	72.12	1042.15	1093.16	76.82	466.42
3.41000	-2164.44	185.96	30.73	-2197.40	182.71	24.27	-1461.15	158.88	24.76	-1466.59	157.79	84.27	-2424.23	55.50	1.75	-2424.49	64.91	15.87	-2119.41	-76.78	-50.26	-2671.32	-146.20	40.93	-2380.99	108.35	1186.70	0.00	0.00	0.00	-2362.36	59.40	1561.06	-2372.96	163.39	1557.06	-2560.04	-32.26	1561.28	-2777.03	-38.95	1590.83	437.55	1123.09	72.14	1041.41	1093.94	76.34	466.44
3.42000	-2157.43	183.68	31.63	-2171.99	182.41	28.65	-1461.15	158.88	24.76	-1466.59	157.79	84.27	-2405.10	55.57	5.27	-2443.52	63.23	12.31	-2115.03	-73.60	-50.74	-2663.19	-143.75	41.26	-2379.79	107.98	1186.90	0.00	0.00	0.00	-2354.57	60.02	1559.57	-2340.51	163.78	1555.43	-2553.89	-31.75	1561.69	-2770.84	-37.98	1590.93	439.29	1123.00	72.56	1041.09	1094.30	76.07	466.50
3.43000	-2166.75	180.14	32.02	-2151.70	179.23	34.84	-1461.15	158.88	24.76	-1466.59	157.79	84.27	-2387.93	54.38	9.64	-2439.50	63.52	13.61	-2110.65	-70.45	-51.21	-2655.02	-141.30	41.60	-2377.31	107.47	1185.95	0.00	0.00	0.00	-2341.27	60.01	1558.07	-2353.01	164.32	1554.29	-2547.75	-31.24	1562.10	-2764.64	-37.01	1591.03	436.93	1123.54	71.95	1041.20	1094.56	75.91	466.40
3.44000	-2096.45	175.78	49.41	-2145.32	176.26	39.59	-1461.15	158.88	24.76	-1466.59	157.79	84.27	-2404.04	53.62	6.09	-2425.28	64.15	16.30	-2106.29	-67.31	-51.67	-2646.80	-138.87	41.94	-2357.49	107.99	1184.49	0.00	0.00	0.00	-2346.36	60.06	1557.34	-2356.29	165.68	1553.61	-2541.60	-30.73	1562.51	-2758.44	-36.03	1591.13	437.46	1123.19	72.07	1041.42	1093.65	76.23	465.91
3.45000	-2058.43	175.03	62.22	-2094.72	173.48	54.42	-1461.15	158.88	24.76	-1466.59	157.79	84.27	-2395.18	53.30	7.35	-2418.18	63.42	17.23	-2101.95	-64.19	-52.12	-2638.55	-136.44	42.29	-2374.51	108.84	1184.15	0.00	0.00	0.00	-2332.81	61.26	1556.11	-2351.98	166.19	1552.70	-2535.45	-30.23	1562.93	-2752.23	-35.05	1591.23	436.91	1123.69	71.84	1041.79	1093.80	76.31	465.10
3.46000	-2053.19	179.43	69.33	-2073.22	171.81	63.16	-1461.15	158.88	24.76	-1466.59	157.79	84.27	-2404.26	52.77	6.55	-2417.70	63.84	17.67	-2097.61	-61.10	-52.55	-2630.25	-134.01	42.64	-2370.20	107.59	1183.09	0.00	0.00	0.00	-2330.29	61.88	1555.01	-2343.60	165.97	1551.72	-2529.31	-29.72	1563.34	-2746.01	-34.06	1591.33	436.53	1123.66	71.80	1042.92	1093.47	76.76	464.88
3.47000	-2047.24	180.68	76.47	-2074.32	170.66	68.78	-1461.15	158.88	24.76	-1466.59	157.79	84.27	-2393.73	52.86	7.35	-2432.35	62.87	15.14	-2093.30	-58.03	-52.97	-2621.91	-131.60	43.00	-2378.28	107.68	1182.24	0.00	0.00	0.00	-2316.65	62.66	1553.18	-2340.51	165.98	1548.43	-2523.16	-29.22	1563.75	-2739.78	-33.07	1591.43	437.28	1122.90	72.10	1042.35	1094.33	76.31	465.17
3.48000	-2035.64	178.80	82.90	-2036.82	167.52	78.56	-1461.15	158.88	24.76	-1466.59	157.79	84.27	-2420.39	52.65	3.39	-2417.24	62.88	17.63	-2088.99	-54.98	-53.38	-2613.53	-129.19	43.36	-2375.43	108.61	1181.39	0.00	0.00	0.00	-2316.57	63.18	1552.18	-2329.62	167.23	1547.22	-2517.01	-28.72	1564.15	-2733.54	-32.08	1591.53	436.55	1123.32	71.94	1042.36	1093.81	76.51	465.46
3.49000	-2023.93	176.32	88.18	-2019.88	165.14	87.45	-1461.15	158.88	24.76	-1466.59	157.79	84.27	-2406.52	52.81	6.08	-2425.01	64.05	16.29	-2084.70	-51.96	-53.78	-2605.10	-126.79	43.73	-2309.59	107.54	1181.54	0.00	0.00	0.00	-2308.52	64.17	1550.69	-2320.92	168.94	1547.10	-2510.87	-28.22	1564.56	-2727.30	-31.08	1591.63	437.62	1123.64	72.04	1042.02	1094.12	76.36	463.90
3.50000	-2014.63	174.06	91.98	-2025.52	164.70	90.79	-1461.15	158.88	24.76	-1466.59	157.79	84.27	-2404.28	52.95	5.94	-2433.04	62.90	15.55	-2080.43	-48.96	-54.16	-2596.64	-124.40	44.11	-2318.05	108.23	1180.52	0.00	0.00	0.00	-2297.51	64.43	1549.03	-2329.26	168.88	1546.03	-2504.72	-27.73	1564.97	-2721.05	-30.08	1591.73	437.20	1123.27	72.07	1042.44	1094.34	76.46	466.41
3.51000	-2005.51	171.82	94.79	-2027.77	165.18	91.26	-1461.15	158.88	24.76	-1466.59	157.79	84.27	-2396.12	52.73	7.16	-2428.90	63.52	15.75	-2076.16	-45.99	-54.53	-2588.13	-122.02	44.50	-2339.29	107.58	1179.71	0.00	0.00	0.00	-2289.93	65.31	1547.92	-2323.51	170.62	1543.48	-2498.57	-27.23	1565.37	-2714.79	-29.08	1591.82	436.50	1122.15	72.39	1042.79	1093.60	76.88	465.72
3.52000	-1997.88	169.90	96.39	-2022.37	165.83	91.43	-1461.15	158.88	24.76	-1466.59	157.79	84.27	-2416.97	52.06	3.86	-2412.72	62.18	19.72	-2071.92	-43.04	-54.89	-2579.57	-119.65	44.89	-2322.36	108.81	1180.33	0.00	0.00	0.00	-2282.63	66.70	1545.66	-2295.80	170.47	1540.73	-2492.43	-26.74	1565.78	-2708.53	-28.07	1591.92	436.04	1122.54	72.19	1041.82	1094.03	76.37	464.44
3.53000	-1992.93	169.97	96.43	-2016.96	165.69	90.97	-1461.15	158.88	24.76	-1466.59	157.79	84.27	-2395.48	52.52	7.79	-2423.61	62.23	17.06	-2067.68	-40.12	-55.23	-2570.98	-117.29	45.28	-2323.77	109.16	1179.95	0.00	0.00	0.00	-2280.27	67.79	1545.13	-2291.93	171.08	1539.35	-2486.28	-26.25	1566.18	-2702.25	-27.06	1592.01	436.61	1123.81	71.80	1042.08	1093.90	76.45	466.21
3.54000	-1990.68	172.38	93.47	-2011.13	164.50	90.39	-1461.15	158.88	24.76	-1466.59	157.79	84.27	-2413.38	52.61	4.44	-2426.60	62.27	17.17	-2063.46	-37.23	-55.56	-2562.34	-114.94	45.69	-2324.31	109.85	1178.46	0.00	0.00	0.00	-2280.31	68.34	1544.41	-2296.10	172.33	1539.41	-2480.14	-25.76	1566.58	-2695.98	-26.05	1592.11	436.40	1123.62	71.74	1042.31	1093.74	76.50	464.32
3.55000	-1983.45	168.68	93.06	-2007.19	164.23	88.10	-1461.15	158.88	24.76	-1466.59	157.79	84.27	-2426.02	51.22	2.74	-2439.31	62.51	14.61	-2059.26	-34.37	-55.87	-2553.66	-112.61	46.10	-2318.20	110.74	1176.78	0.00	0.00	0.00	-2276.07	69.93	1543.97	-2281.53	173.88	1538.82	-2473.99	-25.28	1566.98	-2689.69	-25.03	1592.20	436.99	1123.87	71.86	1040.78	1094.12	76.14	463.87
3.56000	-1982.52	170.85	88.29	-2005.55	165.41	84.43	-1461.15	158.88	24.76	-1466.59	157.79	84.27	-2424.95	51.81	3.72	-2422.09	60.99	18.23	-2055.06	-31.53	-56.17	-2544.93	-110.28	46.51	-2314.32	112.19	1176.09	0.00	0.00	0.00	-2267.83	71.39	1542.60	-2281.74	174.72	1537.71	-2467.85	-24.80	1567.38	-2683.40	-24.01	1592.29	436.86	1124.07	71.75	1042.12	1094.86	76.25	465.03
3.57000	-1980.40	171.33	83.54	-2002.52	165.07	80.45	-1461.15	158.88	24.76	-1466.59	157.79	84.27	-2428.89	51.77	1.39	-2426.89	61.71	17.63	-2050.89	-28.73	-56.46	-2536.17	-107.96	46.93	-2276.80	112.70	1176.51	0.00	0.00	0.00	-2259.13	72.23	1541.82	-2278.09	177.47	1537.17	-2461.71	-24.32	1567.78	-2677.10	-22.98	1592.38	437.76	1123.74	71.99	1042.00	1094.12	76.36	466.35
3.58000	-1979.67	173.78	77.91	-1999.51	164.89	76.19	-1461.15	158.88	24.76	-1466.59	157.79	84.27	-2407.68	52.69	6.35	-2431.50	61.35	17.03	-2046.72	-25.95	-56.73	-2527.36	-105.66	47.36	-2292.05	113.23	1175.77	0.00	0.00	0.00	-2257.46	74.09	1541.25	-2271.90	178.92	1536.14	-2455.57	-23.84	1568.17	-2670.80	-21.95	1592.48	437.64	1123.93	71.97	1042.09	1093.41	76.67	466.32
3.59000	-1974.52	171.81	74.13	-1991.32	164.61	70.46	-1461.15	158.88	24.76	-1466.59	157.79	84.27	-2402.05	52.15	7.99	-2429.10	61.60	17.50	-2042.57	-23.21	-56.99	-2518.50	-103.37	47.80	-2284.89	113.98	1174.52	0.00	0.00	0.00	-2251.20	74.81	1541.13	-2265.75	180.43	1535.31	-2449.43	-23.37	1568.57	-2664.49	-20.92	1592.57	435.96	1123.63	71.85	1041.35	1094.05	76.27	466.62
3.60000	-1969.75	171.35	69.29	-1997.15	167.07	63.25	-1461.15	158.88	24.76	-1466.59	157.79	84.27	-2417.48	52.38	5.27	-2420.58	61.41	19.38	-2038.44	-20.49	-57.23	-2509.60	-101.09	48.24	-2276.23	113.92	1175.10	0.00	0.00	0.00	-2242.67	76.59	1540.52	-2259.64	182.00	1534.66	-2443.29	-22.90	1568.96	-2658.17	-19.89	1592.65	437.08	1123.34	72.04	1040.69	1094.28	75.96	466.36
3.61000	-1967.58	173.50	60.72	-1984.77	167.00	58.74	-1461.15	158.88	24.76	-1466.59	157.79	84.27	-2426.38	51.04	4.43	-2433.96	61.27	15.74	-2034.31	-17.81	-57.45	-2500.66	-98.83	48.69	-2269.68	115.49	1174.90	0.00	0.00	0.00	-2242.39	78.33	1540.12	-2253.55	183.62	1534.18	-2437.16	-22.44	1569.35	-2651.85	-18.85	1592.74	436.26	1123.29	71.83	1041.96	1093.66	76.59	466.97
3.62000	-1963.73	171.27	53.80	-1987.05	166.06	50.90	-1461.15	158.88	24.76	-1466.59	157.79	84.27	-2413.25	50.48	5.91	-2427.86	61.40	16.88	-2030.21	-15.16	-57.67	-2491.68	-96.58	49.14	-2259.59	117.02	1175.60	0.00	0.00	0.00	-2227.24	79.74	1540.16	-2247.49	185.29	1533.87	-2431.02	-21.97	1569.74	-2645.52	-17.81	1592.83	437.77	1122.70	72.34	1042.28	1094.09	76.46	467.15
3.63000	-1961.81	169.20	43.47	-1986.94	164.87	43.93	-1461.15	158.88	24.76	-1466.59	157.79	84.27	-2410.55	51.60	8.20	-2425.21	60.03	17.94	-2026.11	-12.54	-57.86	-2482.65	-94.35	49.60	-2247.34	116.79	1174.32	0.00	0.00	0.00	-2228.65	81.99	1540.76	-2241.46	187.00	1533.71	-2424.89	-21.52	1570.13	-2639.18	-16.77	1592.91	437.49	1122.55	72.43	1042.54	1093.79	76.57	467.31
3.64000	-1972.16	167.99	36.34	-1992.87	164.77	37.93	-1461.15	158.88	24.76	-1466.59	157.79	84.27	-2434.92	50.51	3.18	-2432.47	59.95	16.29	-2022.03	-9.96	-58.04	-2473.58	-92.13	50.07	-2241.57	117.69	1174.08	0.00	0.00	0.00	-2217.01	83.55	1541.50	-2235.45	188.75	1533.70	-2418.76	-21.06	1570.51	-2632.84	-15.72	1593.00	437.33	1123.69	72.06	1041.72	1094.35	76.21	466.80
3.65000	-1973.59	168.83	31.72	-1987.70	163.93	34.53	-1461.15	158.88	24.76	-1466.59	157.79	84.27	-2406.45	50.18	8.67	-2407.31	59.50	19.52	-2017.97	-7.41	-58.21	-2464.47	-89.93	50.55	-2260.63	118.91	1175.78	0.00	0.00	0.00	-2212.34	84.98	1542.18	-2229.46	190.52	1533.81	-2412.63	-20.61	1570.90	-2626.50	-14.67	1593.08	436.81	1123.98	71.78	1041.61	1093.82	76.49	467.18
3.66000	-1965.17	167.38	31.67	-1995.84	163.45	31.17	-1461.15	158.88	24.76	-1466.59	157.79	84.27	-2456.58	49.60	1.11	-2428.95	58.89	16.08	-2013.92	-4.90	-58.36	-2455.31	-87.74	51.03	-2239.82	118.99	1175.55	0.00	0.00	0.00	-2206.34	86.81	1543.46	-2223.50	192.32	1534.05	-2406.51	-20.16	1571.28	-2620.14	-13.62	1593.17	436.17	1123.32	71.78	1042.32	1093.88	76.62	466.09
3.67000	-1969.53	166.58	29.58	-1995.70	163.34	29.77	-1461.15	158.88	24.76	-1466.59	157.79	84.27	-2411.58	50.64	8.04	-2435.46	59.01	14.31	-2009.88	-2.42	-58.49	-2446.11	-85.57	51.52	-2240.99	119.88	1177.62	0.00	0.00	0.00	-2201.49	88.61	1544.27	-2217.55	194.14	1534.41	-2400.38	-19.72	1571.66	-2613.79	-12.57	1593.25	437.40	1122.65	72.35	1042.43	1093.73	76.64	466.10
3.68000	-1965.14	167.46	29.31	-1995.40	163.48	28.24	-1461.15	158.88	24.76	-1466.59	157.79	84.27	-2413.77	50.57	10.17	-2437.80	58.66	14.52	-2005.86	0.02	-58.61	-2436.86	-83.41	52.01	-2240.09	121.66	1179.20	0.00	0.00	0.00	-2193.05	90.71	1545.94	-2211.61	195.98	1534.86	-2394.26	-19.27	1572.03	-2607.43	-11.51	1593.33	437.72	1122.68	72.62	1042.68	1093.61	76.74	465.25
3.69000	-1967.04	167.29	27.01	-1992.42	162.55	28.22	-1461.15	158.88	24.76	-1466.59	157.79	84.27	-2395.63	51.47	13.20	-2427.67	57.86	17.33	-2001.85	2.42	-58.71	-2427.57	-81.27	52.51	-2221.02	124.26	1180.97	0.00	0.00	0.00	-2191.06	92.71	1547.51	-2205.69	197.82	1535.41	-2388.14	-18.84	1572.41	-2601.06	-10.45	1593.41	436.65	1122.52	72.31	1042.53	1093.40	76.80	465.97
3.70000	-1973.70	165.68	25.83	-1993.35	163.26	26.04	-1461.15	158.88	24.76	-1466.59	157.79	84.27	-2414.49	50.93	8.85	-2425.42	57.66	17.77	-1997.85	4.78	-58.80	-2418.24	-79.15	53.02	-2223.65	125.70	1183.78	0.00	0.00	0.00	-2175.15	94.34	1548.66	-2199.78	199.66	1536.04	-2382.03	-18.41	1572.78	-2594.69	-9.39	1593.49	436.61	1123.88	71.83	1042.05	1093.39	76.71	466.77
3.71000	-1971.55	166.89	24.53	-1990.43	162.58	26.28	-1461.15	158.88	24.76	-1466.59	157.79	84.27	-2392.97	50.18	14.44	-2408.03	57.34	22.22	-1993.87	7.11	-58.86	-2408.86	-77.05	53.54	-2208.54	125.77	1187.00	0.00	0.00	0.00	-2193.01	96.68	1551.33	-2193.88	201.50	1536.75	-2375.92	-17.98	1573.16	-2588.31	-8.32	1593.57	439.73	1123.48	72.43	1042.28	1093.70	76.56	465.72
3.72000	-1970.56	165.93	24.59	-1990.71	162.53	24.76	-1461.15	158.88	24.76	-1466.59	157.79	84.27	-2410.47	49.54	10.28	-2425.86	57.50	21.44	-1989.91	9.40	-58.92	-2399.44	-74.97	54.06	-2195.83	127.13	1187.97	0.00	0.00	0.00	-2190.85	98.92	1552.69	-2187.99	203.33	1537.51	-2369.81	-17.55	1573.53	-2581.93	-7.26	1593.65	437.28	1122.77	72.38	1041.98	1093.79	76.45	468.07
3.73000	-1973.12	166.46	23.24	-1988.24	163.61	24.82	-1461.15	158.88	24.76	-1466.59	157.79	84.27	-2428.26	49.41	7.51	-2390.86	57.15	31.81	-1985.95	11.64	-58.95	-2389.98	-72.90	54.59	-2191.75	129.11	1191.20	0.00	0.00	0.00	-2172.82	100.09	1553.45	-2182.10	205.14	1538.32	-2363.70	-17.13	1573.89	-2575.54	-6.19	1593.73	436.47	1122.84	72.30	1042.62	1094.02	76.60	467.71
3.74000	-1970.85	167.17	21.89	-1989.59	163.87	23.46	-1461.15	158.88	24.76	-1466.59	157.79	84.27	-2383.48	50.58	16.22	-2374.15	57.28	37.37	-1982.02	13.85	-58.97	-2380.47	-70.86	55.12	-2187.47	130.70	1192.38	0.00	0.00	0.00	-2174.86	101.63	1554.84	-2176.21	206.93	1539.18	-2357.60	-16.72	1574.26	-2569.15	-5.12	1593.80	438.15	1123.57	72.42	1042.24	1093.76	76.51	466.02
3.75000	-1975.59	166.66	21.05	-1991.27	163.42	22.74	-1461.15	158.88	24.76	-1466.59	157.79	84.27	-2403.10	48.43	11.55	-2340.88	57.54	45.64	-1978.09	16.02	-58.97	-2370.92	-68.83	55.67	-2190.00	132.80	1194.71	0.00	0.00	0.00	-2159.55	104.19	1555.54	-2170.32	208.70	1540.07	-2351.50	-16.31	1574.62	-2562.76	-4.04	1593.88	436.32	1124.38	71.51	1042.59	1093.35	76.82	464.39
3.76000	-1972.13	166.25	20.46	-1983.46	163.23	23.19	-1461.15	158.88	24.76	-1466.59	157.79	84.27	-2415.33	48.56	9.46	-2328.04	57.46	49.51	-1974.18	18.14	-58.95	-2361.32	-66.82	56.22	-2177.22	134.47	1196.31	0.00	0.00	0.00	-2159.93	105.80	1556.43	-2164.44	210.43	1540.97	-2345.40	-15.90	1574.98	-2556.36	-2.97	1593.95	436.96	1124.39	71.58	1042.42	1095.14	76.03	463.75
3.77000	-1972.89	166.82	19.40	-1994.55	164.76	19.89	-1461.15	158.88	24.76	-1466.59	157.79	84.27	-2387.37	50.19	14.43	-2355.74	56.83	43.04	-1970.29	20.22	-58.91	-2351.68	-64.84	56.77	-2168.10	135.29	1196.50	0.00	0.00	0.00	-2150.33	107.09	1556.61	-2158.54	212.13	1541.89	-2339.31	-15.50	1575.34	-2549.96	-1.89	1594.02	438.96	1124.34	72.17	1043.10	1094.22	76.60	464.62
3.78000	-1973.12	167.11	18.40	-1993.18	164.12	19.61	-1461.15	158.88	24.76	-1466.59	157.79	84.27	-2417.30	48.32	7.79	-2398.56	56.00	32.23	-1966.40	22.26	-58.86	-2341.99	-62.87	57.34	-2160.31	136.50	1197.05	0.00	0.00	0.00	-2149.97	108.43	1557.06	-2152.65	213.78	1542.81	-2333.22	-15.10	1575.69	-2543.55	-0.81	1594.09	438.61	1124.47	72.09	1043.18	1093.37	76.98	465.13
3.79000	-1975.75	167.88	17.32	-1994.93	164.08	18.53	-1461.15	158.88	24.76	-1466.59	157.79	84.27	-2393.61	48.63	12.72	-2431.09	55.34	23.09	-1962.54	24.26	-58.79	-2332.26	-60.93	57.91	-2159.78	137.13	1196.41	0.00	0.00	0.00	-2142.75	109.96	1557.56	-2146.74	215.38	1543.71	-2327.13	-14.71	1576.05	-2537.14	0.28	1594.17	438.16	1122.71	72.51	1042.06	1093.92	76.40	466.07
3.80000	-1966.38	168.08	18.86	-1995.69	164.18	17.89	-1461.15	158.88	24.76	-1466.59	157.79	84.27	-2408.48	46.77	9.03	-2427.97	55.22	21.60	-1958.68	26.21	-58.70	-2322.48	-59.01	58.48	-2148.20	137.64	1196.39	0.00	0.00	0.00	-2141.21	110.74	1557.74	-2140.83	216.93	1544.60	-2321.05	-14.33	1576.40	-2530.72	1.36	1594.24	437.89	1122.94	72.54	1042.29	1094.55	76.33	465.56
3.81000	-1974.23	167.61	17.13	-1999.27	163.52	17.29	-1461.15	158.88	24.76	-1466.59	157.79	84.27	-2378.24	47.43	11.41	-2406.32	55.78	24.22	-1954.84	28.12	-58.59	-2312.66	-57.11	59.07	-2134.99	139.62	1196.13	0.00	0.00	0.00	-2132.24	112.61	1557.47	-2134.90	218.42	1545.45	-2314.97	-13.94	1576.75	-2524.31	2.45	1594.30	437.39	1124.04	72.06	1042.62	1093.44	76.70	465.14
3.82000	-1961.77	166.60	19.93	-1992.27	164.72	18.52	-1461.15	158.88	24.76	-1466.59	157.79	84.27	-2396.19	46.74	7.55	-2390.82	55.19	27.63	-1951.02	29.98	-58.46	-2302.80	-55.23	59.66	-2141.29	140.55	1196.06	0.00	0.00	0.00	-2119.31	114.20	1557.03	-2128.96	219.84	1546.27	-2308.90	-13.57	1577.09	-2517.88	3.53	1594.37	438.08	1123.73	72.17	1042.25	1093.19	76.86	466.62
3.83000	-1966.47	166.66	19.61	-1998.75	165.12	17.04	-1461.15	158.88	24.76	-1466.59	157.79	84.27	-2394.72	45.24	5.47	-2408.51	55.73	22.25	-1947.21	31.79	-58.32	-2292.89	-53.38	60.26	-2123.18	141.41	1195.08	0.00	0.00	0.00	-2118.69	114.93	1557.61	-2123.00	221.19	1547.03	-2302.83	-13.20	1577.43	-2511.46	4.62	1594.44	436.37	1123.44	71.84	1041.67	1093.16	76.74	466.29
3.84000	-1974.84	167.87	16.73	-1989.54	164.85	19.07	-1461.15	158.88	24.76	-1466.59	157.79	84.27	-2380.86	44.87	5.69	-2396.53	54.97	20.84	-1943.41	33.56	-58.16	-2282.94	-51.55	60.86	-2125.62	140.83	1195.36	0.00	0.00	0.00	-2108.00	115.90	1557.52	-2117.03	222.46	1547.73	-2296.77	-12.83	1577.77	-2505.03	5.71	1594.50	436.20	1123.69	71.96	1042.63	1093.25	76.91	464.98
3.85000	-1967.76	167.26	19.08	-1990.97	165.13	18.88	-1461.15	158.88	24.76	-1466.59	157.79	84.27	-2382.38	43.74	2.09	-2394.26	53.89	17.67	-1939.63	35.28	-57.97	-2272.94	-49.75	61.48	-2117.45	141.25	1194.36	0.00	0.00	0.00	-2103.00	117.57	1557.42	-2111.03	223.64	1548.36	-2290.71	-12.47	1578.11	-2498.60	6.81	1594.57	437.74	1123.76	72.10	1041.54	1093.97	76.32	464.66
3.86000	-1976.00	168.87	17.50	-1996.53	165.11	17.84	-1461.15	158.88	24.76	-1466.59	157.79	84.27	-2367.15	43.24	1.13	-2389.98	51.84	16.02	-1935.86	36.95	-57.77	-2262.89	-47.97	62.10	-2134.96	141.11	1193.72	0.00	0.00	0.00	-2093.57	118.99	1557.15	-2105.01	224.74	1548.91	-2284.66	-12.12	1578.45	-2492.16	7.90	1594.63	436.04	1123.44	71.79	1041.45	1094.33	76.18	466.61
3.87000	-1964.71	168.07	19.64	-2000.18	164.27	17.65	-1461.15	158.88	24.76	-1466.59	157.79	84.27	-2348.68	41.33	2.51	-2375.26	50.46	18.00	-1932.11	38.57	-57.55	-2252.80	-46.21	62.73	-2124.17	142.17	1193.71	0.00	0.00	0.00	-2097.11	119.50	1557.73	-2098.97	225.75	1549.36	-2278.61	-11.77	1578.78	-2485.73	9.00	1594.70	435.99	1123.70	71.86	1041.92	1094.02	76.34	469.05
3.88000	-1977.20	168.00	17.34	-1991.18	165.01	20.00	-1461.15	158.88	24.76	-1466.59	157.79	84.27	-2342.42	38.77	4.22	-2362.68	48.44	20.93	-1928.37	40.14	-57.31	-2242.67	-44.48	63.36	-2104.82	144.01	1193.81	0.00	0.00	0.00	-2091.06	121.49	1557.59	-2092.90	226.65	1549.71	-2272.56	-11.43	1579.11	-2479.28	10.10	1594.76	434.88	1123.84	71.60	1042.09	1094.43	76.23	470.04
3.89000	-1970.49	168.08	20.11	-1990.97	164.75	20.77	-1461.15	158.88	24.76	-1466.59	157.79	84.27	-2345.47	35.61	5.09	-2353.39	46.48	24.05	-1924.64	41.67	-57.05	-2232.49	-42.77	64.00	-2112.54	143.48	1193.67	0.00	0.00	0.00	-2082.47	122.95	1557.57	-2086.80	227.45	1549.95	-2266.52	-11.09	1579.43	-2472.84	11.19	1594.82	436.39	1123.29	72.05	1042.21	1094.70	76.14	468.35
3.90000	-1974.56	168.50	19.76	-1993.78	165.20	20.67	-1461.15	158.88	24.76	-1466.59	157.79	84.27	-2321.51	33.12	10.64	-2346.48	44.52	26.88	-1920.93	43.14	-56.77	-2222.27	-41.09	64.65	-2106.73	143.83	1194.04	0.00	0.00	0.00	-2079.14	123.75	1558.08	-2080.67	228.13	1550.07	-2260.49	-10.76	1579.75	-2466.40	12.30	1594.88	437.50	1123.68	72.15	1043.18	1093.95	76.76	465.89
3.91000	-1975.76	168.89	20.62	-1988.30	165.00	22.71	-1461.15	158.88	24.76	-1466.59	157.79	84.27	-2310.36	30.78	13.77	-2333.81	43.05	30.41	-1917.23	44.56	-56.47	-2212.00	-39.44	65.31	-2080.57	145.83	1195.37	0.00	0.00	0.00	-2069.83	124.90	1557.85	-2076.51	229.33	1549.99	-2254.46	-10.44	1580.07	-2459.95	13.40	1594.93	436.86	1123.00	72.19	1042.50	1093.67	76.69	466.98
3.92000	-1970.43	168.29	21.81	-1988.65	164.79	23.71	-1461.15	158.88	24.76	-1466.59	157.79	84.27	-2298.83	27.54	16.93	-2317.71	41.51	32.65	-1913.55	45.92	-56.15	-2201.68	-37.82	65.97	-2083.11	145.91	1196.55	0.00	0.00	0.00	-2071.01	125.64	1558.17	-2071.12	229.36	1549.65	-2248.44	-10.12	1580.39	-2453.50	14.50	1594.99	437.11	1121.97	72.55	1041.48	1093.47	76.50	468.46
3.93000	-1968.51	167.32	23.49	-1988.86	164.54	24.82	-1461.15	158.88	24.76	-1466.59	157.79	84.27	-2284.38	24.91	18.95	-2310.93	40.21	33.19	-1909.88	47.24	-55.81	-2191.32	-36.22	66.64	-2092.25	146.90	1196.18	0.00	0.00	0.00	-2066.29	126.69	1558.06	-2061.24	229.06	1549.68	-2242.42	-9.81	1580.70	-2447.04	15.60	1595.05	437.90	1123.62	72.17	1041.64	1094.58	76.07	467.90
3.94000	-1965.20	168.34	24.27	-1991.90	164.91	24.75	-1461.15	158.88	24.76	-1466.59	157.79	84.27	-2260.46	23.10	21.43	-2292.29	38.26	34.78	-1906.23	48.50	-55.45	-2180.92	-34.65	67.32	-2098.38	147.60	1196.34	0.00	0.00	0.00	-2060.11	127.36	1558.22	-2055.85	229.59	1549.97	-2236.41	-9.50	1581.01	-2440.59	16.71	1595.10	437.07	1124.22	71.83	1042.54	1094.27	76.38	466.01
3.95000	-1962.61	169.49	24.98	-1995.84	164.52	24.56	-1461.15	158.88	24.76	-1466.59	157.79	84.27	-2260.68	20.55	18.39	-2272.70	36.75	35.52	-1902.59	49.71	-55.06	-2170.47	-33.11	68.01	-2085.18	149.29	1196.19	0.00	0.00	0.00	-2053.63	127.99	1558.39	-2055.14	231.46	1549.90	-2230.40	-9.20	1581.32	-2434.13	17.82	1595.16	437.28	1123.56	72.10	1042.38	1093.87	76.45	465.73
3.96000	-1963.98	167.53	26.18	-1997.89	164.67	24.61	-1461.15	158.88	24.76	-1466.59	157.79	84.27	-2244.20	20.02	18.98	-2243.26	34.64	37.21	-1898.96	50.86	-54.66	-2159.97	-31.59	68.70	-2059.85	148.32	1197.13	0.00	0.00	0.00	-2045.88	128.77	1558.48	-2047.26	231.23	1550.48	-2224.40	-8.91	1581.62	-2427.67	18.92	1595.21	438.86	1123.75	72.31	1041.66	1093.37	76.56	465.25
3.97000	-1969.79	168.80	25.38	-1991.44	165.23	26.36	-1461.15	158.88	24.76	-1466.59	157.79	84.27	-2224.93	18.14	19.30	-2230.04	33.01	35.89	-1895.35	51.96	-54.24	-2149.43	-30.11	69.41	-2058.15	149.33	1197.66	0.00	0.00	0.00	-2042.09	129.40	1558.18	-2038.65	231.87	1550.58	-2218.41	-8.62	1581.92	-2421.21	20.03	1595.26	439.24	1123.40	72.33	1042.68	1093.53	76.78	466.44
3.98000	-1965.61	168.64	26.82	-1992.18	165.61	26.32	-1461.15	158.88	24.76	-1466.59	157.79	84.27	-2214.39	15.87	17.72	-2214.71	32.11	34.88	-1891.75	53.00	-53.79	-2138.84	-28.65	70.11	-2059.78	150.87	1198.02	0.00	0.00	0.00	-2042.70	129.81	1558.98	-2035.46	233.58	1550.87	-2212.42	-8.34	1582.22	-2414.75	21.14	1595.31	438.38	1123.74	72.26	1042.60	1094.43	76.43	465.86
3.99000	-1963.80	168.35	27.22	-1985.67	164.80	28.39	-1461.15	158.88	24.76	-1466.59	157.79	84.27	-2198.95	14.68	16.17	-2194.62	30.01	33.48	-1888.17	53.98	-53.32	-2128.21	-27.23	70.83	-2067.88	152.33	1197.91	0.00	0.00	0.00	-2029.13	130.52	1558.61	-2029.97	233.48	1551.19	-2206.44	-8.07	1582.51	-2408.28	22.25	1595.36	437.58	1122.38	72.68	1042.43	1094.15	76.45	465.91
4.00000	-1972.74	168.91	26.10	-1992.10	165.22	27.40	-1461.15	158.88	24.76	-1466.59	157.79	84.27	-2167.89	12.80	16.33	-2184.46	27.92	29.41	-1884.60	54.91	-52.84	-2117.53	-25.84	71.55	-2060.88	153.02	1198.48	0.00	0.00	0.00	-2025.80	130.78	1558.60	-2028.17	233.74	1550.93	-2200.47	-7.80	1582.80	-2401.82	23.36	1595.41	436.57	1123.20	71.78	1042.98	1093.55	76.74	465.40
4.01000	-1968.40	168.51	27.06	-1987.26	163.77	28.58	-1461.15	158.88	24.76	-1466.59	157.79	84.27	-2158.02	11.21	13.39	-2161.71	26.54	28.51	-1881.05	55.78	-52.33	-2106.81	-24.47	72.29	-2043.37	154.96	1198.19	0.00	0.00	0.00	-2024.88	131.29	1559.07	-2018.85	234.28	1551.34	-2194.50	-7.55	1583.09	-2395.35	24.47	1595.46	437.58	1123.85	71.97	1042.24	1093.23	76.72	465.48
4.02000	-1972.48	169.00	26.67	-1996.34	163.90	27.45	-1461.15	158.88	24.76	-1466.59	157.79	84.27	-2130.60	9.61	12.43	-2145.60	23.77	25.16	-1877.51	56.59	-51.80	-2096.04	-23.14	73.02	-2051.10	154.94	1197.97	0.00	0.00	0.00	-2014.60	131.32	1559.07	-2015.01	235.08	1551.24	-2188.54	-7.29	1583.37	-2388.88	25.58	1595.50	439.28	1123.06	72.61	1041.94	1093.65	76.50	466.47
4.03000	-1971.55	168.04	27.78	-1994.55	165.88	27.86	-1461.15	158.88	24.76	-1466.59	157.79	84.27	-2108.65	7.30	11.61	-2121.46	21.53	23.87	-1873.98	57.34	-51.24	-2085.22	-21.84	73.77	-2038.96	156.02	1198.22	0.00	0.00	0.00	-2013.50	131.56	1559.22	-2006.31	235.06	1551.38	-2182.58	-7.05	1583.65	-2382.41	26.70	1595.55	437.67	1123.30	72.26	1041.22	1093.59	76.38	464.96
4.04000	-1962.83	169.02	29.47	-1996.70	165.46	27.54	-1461.15	158.88	24.76	-1466.59	157.79	84.27	-2089.12	4.91	9.68	-2103.16	18.95	21.55	-1870.47	58.03	-50.67	-2074.36	-20.57	74.53	-2034.77	158.07	1197.87	0.00	0.00	0.00	-2014.81	132.67	1559.20	-2006.01	235.44	1551.52	-2176.64	-6.81	1583.93	-2375.94	27.81	1595.59	438.80	1123.95	72.27	1041.00	1093.92	76.20	467.48
4.05000	-1967.92	168.20	29.35	-1995.92	165.71	28.45	-1461.15	158.88	24.76	-1466.59	157.79	84.27	-2067.84	3.12	8.20	-2084.37	15.96	19.56	-1866.97	58.66	-50.07	-2063.45	-19.34	75.29	-2027.84	158.52	1197.90	0.00	0.00	0.00	-2010.42	132.76	1558.80	-2002.41	236.83	1551.39	-2170.70	-6.58	1584.20	-2369.47	28.92	1595.63	437.64	1123.60	72.06	1042.18	1093.20	76.75	466.72
4.06000	-1966.19	168.58	29.94	-1986.46	165.27	30.86	-1461.15	158.88	24.76	-1466.59	157.79	84.27	-2035.58	0.33	9.93	-2058.15	13.80	19.13	-1863.49	59.23	-49.45	-2052.49	-18.14	76.06	-2031.59	158.86	1198.12	0.00	0.00	0.00	-2007.21	133.76	1559.10	-1997.18	237.16	1551.43	-2164.77	-6.36	1584.47	-2363.00	30.04	1595.67	438.10	1123.40	72.17	1042.30	1093.07	76.76	467.08
4.07000	-1975.01	168.98	28.81	-1994.05	165.19	30.12	-1461.15	158.88	24.76	-1466.59	157.79	84.27	-2014.95	-2.42	9.29	-2042.84	10.89	17.51	-1860.02	59.74	-48.80	-2041.49	-16.97	76.84	-2027.23	160.16	1197.32	0.00	0.00	0.00	-1997.24	133.20	1561.59	-1990.92	237.15	1550.89	-2158.84	-6.15	1584.73	-2356.53	31.15	1595.71	437.78	1123.49	72.15	1041.91	1092.95	76.71	467.10
4.08000	-1975.86	169.03	29.49	-1994.78	166.64	29.91	-1461.15	158.88	24.76	-1466.59	157.79	84.27	-1987.13	-5.06	9.23	-2014.40	8.30	18.64	-1856.57	60.18	-48.14	-2030.44	-15.83	77.62	-2022.61	160.19	1199.29	0.00	0.00	0.00	-1991.46	133.66	1562.03	-1985.18	238.45	1550.88	-2152.92	-5.94	1584.99	-2350.06	32.27	1595.75	437.47	1123.80	71.88	1040.97	1094.00	76.18	466.60
4.09000	-1973.99	168.92	30.38	-1993.94	164.92	31.14	-1461.15	158.88	24.76	-1466.59	157.79	84.27	-1976.11	-8.17	7.05	-2004.09	6.07	16.10	-1853.13	60.57	-47.45	-2019.35	-14.73	78.41	-2019.30	161.23	1199.51	0.00	0.00	0.00	-1985.96	134.85	1561.75	-1980.94	238.66	1550.41	-2147.01	-5.74	1585.25	-2343.58	33.38	1595.79	436.95	1122.64	72.23	1041.51	1094.54	76.26	465.88
4.10000	-1968.93	169.58	31.39	-2001.41	166.27	29.58	-1461.15	158.88	24.76	-1466.59	157.79	84.27	-1960.14	-10.27	7.12	-1987.52	3.32	15.41	-1849.70	60.88	-46.74	-2008.21	-13.67	79.22	-2016.66	161.02	1198.89	0.00	0.00	0.00	-1982.99	135.58	1561.65	-1975.89	239.50	1549.79	-2141.11	-5.55	1585.50	-2337.11	34.50	1595.83	437.52	1123.28	72.18	1042.18	1093.92	76.54	466.42
4.11000	-1977.22	169.28	29.62	-1984.36	165.53	32.80	-1461.15	158.88	24.76	-1466.59	157.79	84.27	-1930.91	-11.24	8.63	-1963.23	1.43	15.57	-1846.29	61.14	-46.00	-1997.02	-12.64	80.02	-2010.27	161.22	1198.96	0.00	0.00	0.00	-1975.32	136.15	1561.26	-1970.59	240.78	1549.31	-2135.22	-5.37	1585.75	-2330.64	35.61	1595.86	439.30	1123.49	72.49	1041.97	1093.83	76.37	464.96
4.12000	-1967.51	168.66	30.83	-1992.66	165.59	31.47	-1461.15	158.88	24.76	-1466.59	157.79	84.27	-1910.15	-13.53	9.13	-1935.94	-0.63	17.89	-1842.89	61.32	-45.24	-1985.79	-11.64	80.84	-2007.47	161.39	1198.39	0.00	0.00	0.00	-1971.48	137.06	1561.05	-1964.50	241.03	1549.08	-2129.33	-5.19	1585.99	-2324.16	36.73	1595.89	437.80	1122.64	72.49	1040.91	1093.44	76.21	465.75
4.13000	-1963.41	169.82	31.48	-1986.64	165.35	31.59	-1461.15	158.88	24.76	-1466.59	157.79	84.27	-1880.48	-15.56	12.31	-1913.34	-2.60	19.68	-1839.51	61.45	-44.46	-1974.51	-10.68	81.67	-2003.26	161.95	1198.03	0.00	0.00	0.00	-1965.78	137.93	1560.60	-1959.35	240.65	1548.66	-2123.45	-5.03	1586.23	-2317.69	37.85	1595.93	438.27	1122.79	72.59	1040.78	1094.13	76.08	464.63
4.14000	-1969.78	167.10	29.98	-1994.11	165.43	29.33	-1461.15	158.88	24.76	-1466.59	157.79	84.27	-1867.08	-17.03	12.29	-1883.02	-3.34	23.99	-1836.14	61.50	-43.65	-1963.18	-9.76	82.50	-2000.49	162.50	1197.46	0.00	0.00	0.00	-1960.98	138.49	1560.23	-1954.90	242.40	1548.02	-2117.58	-4.87	1586.47	-2311.22	38.96	1595.96	438.00	1123.28	72.35	1041.04	1093.44	76.45	464.48
4.15000	-1969.97	167.96	28.95	-1996.28	165.08	28.86	-1461.15	158.88	24.76	-1466.59	157.79	84.27	-1848.19	-20.30	21.30	-1857.88	-4.34	30.72	-1832.79	61.49	-42.82	-1951.81	-8.87	83.34	-1997.03	162.41	1196.95	0.00	0.00	0.00	-1955.50	139.41	1559.97	-1949.75	243.30	1547.63	-2111.72	-4.72	1586.70	-2304.74	40.08	1595.99	438.25	1123.02	72.42	1042.22	1093.57	76.67	466.65
4.16000	-1965.99	167.77	29.28	-1983.99	164.45	30.76	-1461.15	158.88	24.76	-1466.59	157.79	84.27	-1820.03	-22.04	26.94	-1837.64	-5.87	34.13	-1829.45	61.41	-41.96	-1940.39	-8.02	84.19	-1987.77	162.41	1196.74	0.00	0.00	0.00	-1951.25	140.02	1559.53	-1947.87	244.01	1547.01	-2105.87	-4.58	1586.93	-2298.27	41.19	1596.02	435.84	1123.36	71.84	1043.44	1093.17	76.99	467.71
4.17000	-1968.59	167.73	27.54	-1993.97	163.96	28.21	-1461.15	158.88	24.76	-1466.59	157.79	84.27	-1794.72	-22.70	32.08	-1808.18	-5.98	39.54	-1826.12	61.26	-41.08	-1928.92	-7.21	85.05	-1983.59	162.74	1196.22	0.00	0.00	0.00	-1946.44	140.70	1559.24	-1942.76	244.47	1546.43	-2100.03	-4.45	1587.15	-2291.80	42.31	1596.04	436.34	1123.49	71.84	1042.95	1093.38	76.73	468.33
4.18000	-1973.18	169.26	26.89	-1994.97	165.32	27.93	-1461.15	158.88	24.76	-1466.59	157.79	84.27	-1771.70	-24.27	37.97	-1791.90	-6.69	42.71	-1822.81	61.04	-40.18	-1917.41	-6.44	85.91	-1983.06	162.02	1195.43	0.00	0.00	0.00	-1939.69	141.02	1558.72	-1941.02	246.08	1545.73	-2094.19	-4.32	1587.37	-2285.33	43.42	1596.07	436.56	1124.35	71.61	1041.26	1093.71	76.22	465.77
4.19000	-1963.05	168.68	28.26	-1992.40	165.66	27.36	-1461.15	158.88	24.76	-1466.59	157.79	84.27	-1750.68	-23.75	43.52	-1769.27	-7.09	47.86	-1819.52	60.76	-39.25	-1905.85	-5.71	86.78	-1976.73	161.63	1194.99	0.00	0.00	0.00	-1935.70	142.05	1558.32	-1929.78	245.77	1545.12	-2088.36	-4.21	1587.59	-2278.86	44.54	1596.09	437.12	1124.01	71.96	1042.14	1093.64	76.43	465.45
4.20000	-1964.07	169.09	28.18	-1990.99	162.35	21.91	-1461.15	158.88	24.76	-1466.59	157.79	84.27	-1739.11	-22.46	46.71	-1753.23	-6.58	51.78	-1816.23	60.40	-38.30	-1894.24	-5.01	87.66	-1972.79	162.23	1194.56	0.00	0.00	0.00	-1929.28	142.58	1557.89	-1930.02	246.41	1544.52	-2082.55	-4.10	1587.80	-2272.39	45.65	1596.12	437.86	1123.58	72.22	1042.00	1094.09	76.25	465.42
4.21000	-1985.97	167.12	20.50	-1994.36	163.07	20.83	-1461.15	158.88	24.76	-1466.59	157.79	84.27	-1711.61	-22.03	54.29	-1729.06	-6.57	57.66	-1812.97	59.97	-37.32	-1882.59	-4.36	88.55	-1966.61	161.58	1193.80	0.00	0.00	0.00	-1922.46	142.85	1557.36	-1925.33	247.45	1544.21	-2076.74	-4.00	1588.00	-2265.92	46.76	1596.14	436.08	1123.48	71.90	1042.73	1093.74	76.63	466.35
4.22000	-1984.86	166.34	19.54	-2000.36	161.33	18.35	-1461.15	158.88	24.76	-1466.59	157.79	84.27	-1692.94	-21.61	60.39	-1712.49	-7.34	62.50	-1809.71	59.47	-36.31	-1870.88	-3.74	89.45	-1962.80	161.55	1193.27	0.00	0.00	0.00	-1920.82	143.02	1556.88	-1916.90	246.14	1543.14	-2070.94	-3.91	1588.20	-2259.45	47.88	1596.16	436.96	1124.28	71.65	1042.48	1092.96	76.79	466.55
4.23000	-1987.72	165.77	19.88	-1994.85	163.92	20.42	-1461.15	158.88	24.76	-1466.59	157.79	84.27	-1673.05	-22.19	67.06	-1700.54	-8.69	66.71	-1806.47	58.90	-35.29	-1859.14	-3.17	90.36	-1963.97	161.97	1192.14	0.00	0.00	0.00	-1913.69	143.23	1556.34	-1910.39	247.74	1542.76	-2065.15	-3.84	1588.40	-2252.98	48.99	1596.18	437.58	1124.35	71.88	1042.17	1093.93	76.44	466.06
4.24000	-1976.64	167.16	20.14	-1972.07	163.22	22.61	-1461.15	158.88	24.76	-1466.59	157.79	84.27	-1654.21	-20.65	73.24	-1684.53	-8.57	71.96	-1803.25	58.25	-34.23	-1847.34	-2.63	91.27	-1950.64	160.89	1191.92	0.00	0.00	0.00	-1907.96	143.28	1555.77	-1903.64	247.28	1541.86	-2059.37	-3.76	1588.59	-2246.52	50.10	1596.20	437.61	1123.53	72.24	1042.41	1094.85	76.12	467.54
4.25000	-1962.13	165.70	24.67	-1993.83	162.72	19.41	-1461.15	158.88	24.76	-1466.59	157.79	84.27	-1638.02	-21.97	81.84	-1669.22	-8.34	77.57	-1800.04	57.53	-33.15	-1835.50	-2.14	92.19	-1947.70	159.99	1191.16	0.00	0.00	0.00	-1903.07	143.32	1555.11	-1903.14	247.58	1541.10	-2053.60	-3.70	1588.78	-2240.06	51.21	1596.22	436.72	1124.45	71.65	1042.57	1094.19	76.34	467.45
4.26000	-1968.81	166.73	21.31	-1999.52	162.37	16.69	-1461.15	158.88	24.76	-1466.59	157.79	84.27	-1622.84	-19.76	88.57	-1653.66	-8.30	83.55	-1796.84	56.74	-32.04	-1824.68	0.93	91.99	-1943.67	159.92	1190.14	0.00	0.00	0.00	-1897.26	143.42	1554.47	-1898.04	248.28	1540.63	-2047.84	-3.65	1588.96	-2233.60	52.32	1596.23	436.88	1123.79	71.95	1043.19	1093.94	76.67	466.03
4.27000	-1986.67	166.18	16.69	-1990.25	168.01	22.03	-1461.15	158.88	24.76	-1466.59	157.79	84.27	-1615.97	-18.36	92.96	-1636.62	-7.66	90.57	-1793.66	55.87	-30.91	-1812.01	1.18	93.46	-1941.82	159.10	1189.49	0.00	0.00	0.00	-1894.25	143.13	1554.07	-1898.35	247.43	1540.12	-2042.09	-3.61	1589.14	-2227.14	53.43	1596.25	436.03	1124.19	71.67	1042.50	1094.17	76.43	466.22
4.28000	-1988.58	167.05	15.36	-1990.93	167.62	21.49	-1461.15	158.88	24.76	-1466.59	157.79	84.27	-1597.67	-16.91	99.31	-1623.25	-4.81	96.02	-1790.50	54.93	-29.75	-1800.34	2.24	94.76	-1934.74	158.61	1188.94	0.00	0.00	0.00	-1886.95	142.73	1553.28	-1891.12	246.83	1539.35	-2036.35	-3.58	1589.31	-2220.68	54.54	1596.26	437.03	1124.59	71.85	1043.18	1092.97	77.13	465.51
4.29000	-1972.16	171.54	20.59	-1993.31	166.72	20.53	-1461.15	158.88	24.76	-1466.59	157.79	84.27	-1585.84	-16.17	104.21	-1609.89	-3.14	101.45	-1787.34	53.90	-28.57	-1788.42	1.42	95.93	-1928.20	157.27	1188.02	0.00	0.00	0.00	-1880.66	141.99	1552.51	-1877.81	245.86	1538.19	-2030.62	-3.56	1589.48	-2214.22	55.65	1596.27	435.53	1124.14	71.60	1042.78	1093.45	76.73	466.92
4.30000	-1957.66	171.51	22.53	-1991.33	167.30	20.43	-1461.15	158.88	24.76	-1466.59	157.79	84.27	-1576.12	-12.78	107.44	-1598.61	-1.16	105.33	-1784.21	52.81	-27.35	-1777.79	0.95	97.31	-1925.95	157.20	1187.57	0.00	0.00	0.00	-1873.88	141.38	1551.72	-1870.97	246.43	1537.40	-2024.90	-3.54	1589.64	-2207.77	56.75	1596.28	436.54	1123.92	71.92	1041.66	1094.17	76.27	466.19
4.31000	-1981.44	171.83	17.62	-1995.52	167.71	18.35	-1461.15	158.88	24.76	-1466.59	157.79	84.27	-1564.44	-9.83	111.30	-1587.42	-1.85	108.79	-1781.08	51.63	-26.12	-1767.14	-0.50	98.41	-1919.65	155.33	1186.63	0.00	0.00	0.00	-1871.23	141.09	1551.10	-1867.67	245.10	1536.47	-2019.19	-3.54	1589.80	-2201.32	57.86	1596.29	437.32	1123.84	72.04	1043.00	1094.18	76.63	466.06
4.32000	-1955.08	170.27	22.19	-1991.39	167.91	18.94	-1461.15	158.88	24.76	-1466.59	157.79	84.27	-1558.98	-9.11	111.94	-1575.16	7.53	112.69	-1777.97	50.38	-24.85	-1759.18	-0.33	98.71	-1914.23	154.28	1185.82	0.00	0.00	0.00	-1865.41	140.02	1550.23	-1870.06	245.03	1535.79	-2013.50	-3.55	1589.96	-2194.87	58.97	1596.30	435.87	1123.54	71.77	1042.70	1094.67	76.38	467.01
4.33000	-1967.30	170.14	19.54	-1994.34	168.12	18.13	-1461.15	158.88	24.76	-1466.59	157.79	84.27	-1548.36	-6.98	114.11	-1568.93	7.02	112.45	-1774.88	49.05	-23.56	-1751.90	0.48	98.91	-1912.25	153.84	1185.25	0.00	0.00	0.00	-1859.66	138.98	1549.45	-1862.27	243.17	1535.24	-2007.81	-3.57	1590.10	-2188.42	60.07	1596.30	436.46	1123.70	71.88	1042.27	1094.38	76.44	465.70
4.34000	-1971.81	170.51	18.30	-1998.23	166.59	16.99	-1461.15	158.88	24.76	-1466.59	157.79	84.27	-1541.67	-6.21	114.03	-1561.80	8.50	112.84	-1771.80	47.63	-22.24	-1743.04	-2.05	99.74	-1906.41	153.16	1184.26	0.00	0.00	0.00	-1853.90	137.66	1548.64	-1854.44	242.00	1533.96	-2002.13	-3.59	1590.25	-2181.98	61.17	1596.31	436.12	1123.93	71.66	1043.04	1093.53	77.01	466.07
4.35000	-1959.97	170.11	20.73	-1994.78	166.19	17.50	-1461.15	158.88	24.76	-1466.59	157.79	84.27	-1529.23	-3.19	115.15	-1556.29	9.55	112.20	-1768.73	46.14	-20.89	-1737.08	-2.11	98.98	-1896.24	152.09	1183.42	0.00	0.00	0.00	-1847.66	136.52	1547.94	-1847.35	241.28	1532.95	-1996.46	-3.63	1590.39	-2175.54	62.27	1596.31	436.19	1124.39	71.72	1043.25	1093.51	76.98	467.43
4.36000	-1966.19	173.73	19.07	-1985.48	166.35	18.92	-1461.15	158.88	24.76	-1466.59	157.79	84.27	-1524.48	-2.54	113.88	-1552.06	9.38	110.18	-1765.68	44.57	-19.52	-1730.91	-3.88	98.70	-1892.88	151.66	1182.45	0.00	0.00	0.00	-1841.41	135.14	1546.98	-1841.01	240.10	1534.12	-1990.81	-3.68	1590.52	-2169.10	63.37	1596.31	436.45	1123.04	72.20	1042.05	1093.26	76.75	466.11
4.37000	-1965.68	169.26	18.60	-1991.92	166.92	17.34	-1461.15	158.88	24.76	-1466.59	157.79	84.27	-1520.47	-0.35	112.06	-1549.37	9.29	107.58	-1762.65	42.91	-18.11	-1725.21	-5.76	98.15	-1886.67	149.82	1181.73	0.00	0.00	0.00	-1835.58	133.63	1546.03	-1834.88	237.63	1533.94	-1985.17	-3.74	1590.65	-2162.66	64.47	1596.31	436.81	1123.73	71.94	1042.37	1094.80	76.34	466.09
4.38000	-1972.92	169.58	17.60	-1998.60	166.33	15.88	-1461.15	158.88	24.76	-1466.59	157.79	84.27	-1519.26	0.05	109.25	-1546.30	10.33	104.78	-1759.62	41.18	-16.68	-1723.13	-5.14	95.92	-1882.44	148.37	1180.90	0.00	0.00	0.00	-1832.39	131.80	1545.13	-1830.85	237.24	1533.43	-1979.53	-3.81	1590.77	-2156.23	65.57	1596.31	437.78	1122.85	72.45	1042.61	1093.97	76.69	467.70
4.39000	-1967.03	169.89	18.04	-1994.75	167.53	16.30	-1461.15	158.88	24.76	-1466.59	157.79	84.27	-1519.19	1.89	105.41	-1544.30	11.20	101.28	-1756.62	39.36	-15.23	-1719.49	-6.86	94.55	-1876.76	147.15	1180.10	0.00	0.00	0.00	-1827.20	130.03	1544.29	-1825.40	235.20	1532.94	-1973.91	-3.89	1590.89	-2149.80	66.66	1596.31	437.13	1123.75	72.09	1042.89	1093.56	76.94	465.94
4.40000	-1959.53	169.99	20.27	-1987.00	166.72	17.87	-1461.15	158.88	24.76	-1466.59	157.79	84.27	-1517.14	2.83	102.00	-1543.84	10.90	96.53	-1753.62	37.46	-13.74	-1716.99	-8.45	92.76	-1873.30	145.37	1179.44	0.00	0.00	0.00	-1822.86	128.25	1543.54	-1820.16	233.12	1531.96	-1968.30	-3.98	1591.00	-2143.37	67.76	1596.31	436.21	1124.06	71.78	1042.87	1093.82	76.80	464.69
4.41000	-1976.30	169.03	16.30	-1991.42	166.79	17.30	-1461.15	158.88	24.76	-1466.59	157.79	84.27	-1520.07	3.80	96.44	-1543.71	11.14	91.67	-1750.64	35.47	-12.22	-1715.92	-9.58	89.98	-1866.72	144.31	1178.64	0.00	0.00	0.00	-1814.84	126.39	1542.66	-1814.01	229.66	1531.26	-1962.71	-4.08	1591.10	-2136.95	68.85	1596.30	436.30	1123.91	71.86	1043.15	1093.07	77.06	464.56
4.42000	-1965.35	172.40	19.00	-1984.77	166.34	18.44	-1461.15	158.88	24.76	-1466.59	157.79	84.27	-1518.32	6.00	92.04	-1543.11	12.80	87.29	-1747.68	33.40	-10.68	-1715.30	-11.05	87.59	-1859.99	143.01	1178.17	0.00	0.00	0.00	-1812.19	124.10	1541.97	-1810.11	228.84	1530.87	-1957.12	-4.19	1591.21	-2130.53	69.94	1596.30	436.79	1123.89	71.96	1042.31	1092.75	77.12	464.61
4.43000	-1963.46	170.34	18.87	-1989.39	167.49	16.56	-1461.15	158.88	24.76	-1466.59	157.79	84.27	-1519.11	5.72	86.96	-1544.16	12.75	82.17	-1744.73	31.24	-9.11	-1716.33	-11.39	84.51	-1854.32	141.34	1177.44	0.00	0.00	0.00	-1806.75	121.82	1541.29	-1804.10	225.68	1530.41	-1951.55	-4.32	1591.30	-2124.11	71.03	1596.29	435.63	1123.59	71.77	1041.66	1093.94	76.62	463.68
4.44000	-1962.26	169.49	19.77	-1993.30	166.93	15.78	-1461.15	158.88	24.76	-1466.59	157.79	84.27	-1526.51	7.42	80.33	-1546.54	11.39	76.21	-1741.80	29.00	-7.51	-1717.02	-13.04	81.72	-1854.48	140.43	1176.62	0.00	0.00	0.00	-1800.77	119.29	1540.48	-1798.76	222.86	1529.99	-1945.98	-4.45	1591.39	-2117.70	72.11	1596.28	436.20	1123.38	71.95	1042.71	1093.62	76.81	464.13
4.45000	-1970.84	170.25	17.77	-1995.12	167.12	15.71	-1461.15	158.88	24.76	-1466.59	157.79	84.27	-1523.05	6.01	75.92	-1547.25	11.55	71.43	-1738.88	26.67	-5.88	-1718.89	-13.03	78.34	-1848.11	138.56	1176.14	0.00	0.00	0.00	-1795.59	116.82	1539.91	-1794.21	220.57	1529.62	-1940.43	-4.60	1591.48	-2111.29	73.20	1596.27	437.12	1123.94	71.98	1043.90	1093.46	77.12	466.07
4.46000	-1970.59	169.52	17.94	-1997.01	165.47	15.55	-1461.15	158.88	24.76	-1466.59	157.79	84.27	-1525.97	3.19	71.31	-1547.54	10.19	67.67	-1735.97	24.25	-4.22	-1720.33	-12.92	75.17	-1837.34	137.10	1175.62	0.00	0.00	0.00	-1788.88	114.18	1539.27	-1789.78	218.91	1529.17	-1934.90	-4.75	1591.55	-2104.89	74.28	1596.25	435.43	1125.14	71.05	1042.33	1093.49	76.73	466.39
4.47000	-1976.53	169.61	16.82	-1992.88	168.31	15.64	-1461.15	158.88	24.76	-1466.59	157.79	84.27	-1522.95	-0.10	67.80	-1545.52	7.20	64.52	-1733.08	21.74	-2.53	-1719.09	-11.95	73.02	-1832.51	135.36	1175.14	0.00	0.00	0.00	-1782.83	111.30	1538.93	-1785.24	216.67	1529.26	-1929.37	-4.92	1591.63	-2098.49	75.36	1596.24	436.20	1123.18	71.93	1042.75	1093.26	76.93	465.92
4.48000	-1961.58	169.29	19.88	-1992.00	166.85	16.19	-1461.15	158.88	24.76	-1466.59	157.79	84.27	-1521.53	-2.88	60.02	-1544.91	6.27	58.17	-1730.20	19.15	-0.81	-1714.52	-11.89	72.60	-1828.16	133.22	1175.05	0.00	0.00	0.00	-1778.32	108.34	1538.87	-1780.10	213.74	1529.44	-1923.86	-5.10	1591.69	-2092.09	76.44	1596.23	436.78	1124.39	71.82	1042.05	1093.47	76.64	466.73
4.49000	-1967.67	169.20	18.61	-1992.70	167.70	16.02	-1461.15	158.88	24.76	-1466.59	157.79	84.27	-1519.17	-5.24	52.02	-1543.05	5.46	51.31	-1727.34	16.47	0.94	-1709.05	-14.15	73.27	-1815.61	131.39	1175.19	0.00	0.00	0.00	-1772.18	106.01	1539.12	-1774.86	210.64	1530.00	-1918.36	-5.29	1591.76	-2085.70	77.52	1596.21	436.49	1124.43	71.56	1043.18	1093.48	76.84	465.33
4.50000	-1969.77	169.23	18.08	-1991.21	167.84	15.36	-1461.15	158.88	24.76	-1466.59	157.79	84.27	-1517.01	-6.39	45.14	-1540.64	5.37	46.23	-1724.49	13.69	2.72	-1706.87	-15.61	72.06	-1812.51	129.37	1175.27	0.00	0.00	0.00	-1768.19	102.99	1539.52	-1769.02	206.94	1530.97	-1912.87	-5.50	1591.81	-2079.31	78.60	1596.19	436.82	1122.81	72.34	1041.37	1094.07	76.15	465.21
4.51000	-1967.89	169.74	17.96	-1988.99	167.32	15.91	-1461.15	158.88	24.76	-1466.59	157.79	84.27	-1514.91	-5.84	40.24	-1538.57	5.56	42.43	-1717.21	6.36	7.79	-1705.95	-15.35	71.38	-1808.97	127.57	1176.23	0.00	0.00	0.00	-1761.82	100.08	1540.19	-1764.96	205.13	1532.02	-1907.40	-5.71	1591.86	-2072.93	79.67	1596.17	436.56	1123.23	71.97	1040.93	1094.11	76.05	464.89
4.52000	-1967.17	169.78	18.10	-1992.25	168.13	15.24	-1461.15	158.88	24.76	-1466.59	157.79	84.27	-1512.96	-4.73	36.22	-1538.24	6.59	38.63	-1713.04	1.94	10.50	-1702.27	-17.80	72.26	-1803.54	125.65	1176.63	0.00	0.00	0.00	-1757.96	96.86	1541.02	-1758.01	200.09	1533.03	-1901.94	-5.94	1591.91	-2066.55	80.74	1596.15	437.66	1123.65	72.07	1041.91	1094.23	76.16	465.94
4.53000	-1972.98	169.55	17.54	-1992.52	168.29	14.82	-1461.15	158.88	24.76	-1466.59	157.79	84.27	-1509.76	-4.45	33.08	-1535.48	7.37	35.98	-1710.43	-0.42	11.89	-1700.91	-18.78	72.14	-1794.38	123.63	1178.06	0.00	0.00	0.00	-1750.54	93.68	1541.82	-1753.78	197.30	1534.38	-1896.49	-6.18	1591.94	-2060.18	81.81	1596.12	437.06	1124.15	71.71	1043.39	1094.25	76.58	466.67
4.54000	-1957.47	170.51	19.68	-1993.20	168.66	14.70	-1461.15	158.88	24.76	-1466.59	157.79	84.27	-1512.02	-4.02	30.44	-1535.94	7.33	34.13	-1709.09	-1.33	12.70	-1700.61	-18.45	71.81	-1787.87	121.77	1179.27	0.00	0.00	0.00	-1745.32	90.42	1542.84	-1747.58	194.18	1535.20	-1891.06	-6.43	1591.97	-2053.81	82.87	1596.10	436.90	1123.93	71.79	1042.54	1093.73	76.61	467.59
4.55000	-1961.72	169.91	17.95	-1984.81	167.36	16.23	-1461.15	158.88	24.76	-1466.59	157.79	84.27	-1509.02	-4.24	29.49	-1537.30	7.45	32.66	-1709.32	-0.90	12.38	-1699.84	-19.18	71.99	-1783.69	119.73	1180.87	0.00	0.00	0.00	-1738.07	87.24	1544.12	-1744.03	193.45	1534.90	-1885.64	-6.69	1592.00	-2047.45	83.94	1596.07	436.28	1123.91	71.69	1042.19	1093.62	76.63	465.55
4.56000	-1971.93	170.53	16.11	-1997.84	168.10	13.41	-1461.15	158.88	24.76	-1466.59	157.79	84.27	-1507.73	-4.17	28.79	-1534.79	7.86	32.42	-1709.08	-1.18	12.34	-1700.52	-18.15	71.34	-1776.23	117.25	1182.48	0.00	0.00	0.00	-1734.41	84.04	1545.43	-1742.57	192.11	1534.87	-1880.23	-6.97	1592.02	-2041.09	85.00	1596.05	436.43	1123.88	71.72	1041.38	1094.36	76.12	464.48
4.57000	-1972.26	170.63	15.83	-1988.98	168.59	14.42	-1461.15	158.88	24.76	-1466.59	157.79	84.27	-1511.72	-4.01	27.19	-1536.08	8.00	31.50	-1708.15	-2.48	12.84	-1698.35	-20.59	72.44	-1769.69	115.25	1184.34	0.00	0.00	0.00	-1728.15	80.61	1546.77	-1742.67	187.19	1536.56	-1874.84	-7.26	1592.03	-2034.74	86.05	1596.02	436.75	1125.09	71.37	1041.26	1094.88	75.92	464.91
4.58000	-1964.69	170.75	16.91	-1994.78	168.45	13.58	-1461.15	158.88	24.76	-1466.59	157.79	84.27	-1507.30	-4.03	27.19	-1534.00	7.95	31.22	-1709.35	-1.52	12.18	-1699.25	-20.00	72.00	-1765.61	112.24	1186.00	0.00	0.00	0.00	-1722.39	77.61	1548.27	-1740.71	181.04	1538.37	-1869.46	-7.56	1592.04	-2028.39	87.11	1595.99	436.17	1124.19	71.55	1042.41	1094.72	76.16	466.88
4.59000	-1966.72	170.58	16.68	-1990.55	168.62	14.45	-1461.15	158.88	24.76	-1466.59	157.79	84.27	-1511.95	-3.52	25.63	-1534.02	8.11	30.30	-1708.57	-2.24	12.33	-1699.93	-19.83	71.89	-1759.04	110.45	1187.78	0.00	0.00	0.00	-1717.71	74.41	1549.45	-1746.02	177.91	1540.76	-1864.09	-7.87	1592.04	-2022.05	88.16	1595.95	436.34	1123.52	71.73	1041.24	1094.62	76.00	466.32
4.60000	-1969.03	171.22	15.50	-1986.50	168.22	14.79	-1461.15	158.88	24.76	-1466.59	157.79	84.27	-1510.12	-3.97	24.91	-1535.67	8.13	29.36	-1708.64	-2.20	11.89	-1698.68	-20.82	72.37	-1751.69	107.59	1189.64	0.00	0.00	0.00	-1714.11	71.37	1550.78	-1727.56	175.41	1542.30	-1858.74	-8.20	1592.04	-2015.71	89.21	1595.92	437.73	1123.36	72.12	1041.64	1093.96	76.28	464.98
4.61000	-1962.98	171.20	16.25	-1984.36	168.04	14.52	-1461.15	158.88	24.76	-1466.59	157.79	84.27	-1508.10	-3.98	24.43	-1533.79	8.01	29.19	-1707.76	-3.28	12.59	-1698.42	-21.10	72.39	-1746.89	104.81	1191.25	0.00	0.00	0.00	-1706.32	68.51	1551.83	-1726.70	172.80	1543.33	-1853.40	-8.54	1592.02	-2009.38	90.26	1595.88	437.57	1123.50	72.17	1042.60	1093.50	76.71	466.83
4.62000	-1969.87	172.01	14.22	-1987.14	168.95	13.77	-1461.15	158.88	24.76	-1466.59	157.79	84.27	-1508.16	-3.62	23.97	-1536.11	8.76	28.05	-1707.85	-3.03	12.49	-1699.14	-20.30	71.79	-1739.04	102.12	1192.48	0.00	0.00	0.00	-1703.06	65.54	1552.91	-1722.86	169.12	1544.48	-1848.08	-8.89	1592.01	-2003.06	91.31	1595.85	435.85	1123.77	71.66	1042.78	1094.23	76.50	465.49
4.63000	-1964.64	171.41	15.71	-1984.56	167.68	14.40	-1461.15	158.88	24.76	-1466.59	157.79	84.27	-1511.78	-3.80	22.74	-1534.32	8.69	27.84	-1708.24	-2.13	12.41	-1697.51	-21.36	72.22	-1730.44	99.59	1193.53	0.00	0.00	0.00	-1697.31	62.67	1553.87	-1718.25	166.52	1544.90	-1842.77	-9.25	1591.98	-1996.74	92.35	1595.81	435.69	1124.41	71.39	1045.84	1093.73	77.00	465.18
4.64000	-1966.03	171.77	14.56	-1991.18	168.37	12.91	-1461.15	158.88	24.76	-1466.59	157.79	84.27	-1507.93	-3.84	22.60	-1533.61	8.60	27.41	-1706.91	-3.24	13.07	-1695.63	-22.85	73.11	-1729.32	97.15	1194.36	0.00	0.00	0.00	-1691.21	59.49	1554.65	-1716.87	163.92	1546.42	-1837.48	-9.63	1591.95	-1990.43	93.39	1595.77	436.75	1124.03	71.77	1043.83	1093.66	76.87	466.38
4.65000	-1968.73	171.29	13.84	-1984.34	168.56	13.68	-1461.15	158.88	24.76	-1466.59	157.79	84.27	-1510.79	-3.72	21.66	-1535.08	8.21	26.72	-1707.61	-2.13	12.46	-1696.53	-21.26	72.20	-1722.45	94.40	1195.01	0.00	0.00	0.00	-1684.01	56.86	1555.26	-1717.89	161.26	1547.57	-1832.20	-10.02	1591.91	-1984.12	94.42	1595.73	437.05	1124.20	71.87	1043.67	1093.54	77.05	465.18
4.66000	-1962.19	171.85	14.74	-1979.53	168.23	14.50	-1461.15	158.88	24.76	-1466.59	157.79	84.27	-1513.26	-3.32	20.64	-1534.11	8.79	26.43	-1707.43	-2.21	12.51	-1696.63	-20.59	71.99	-1712.85	92.37	1195.64	0.00	0.00	0.00	-1679.05	53.93	1555.81	-1707.64	158.66	1548.38	-1826.94	-10.42	1591.87	-1977.82	95.45	1595.68	436.60	1123.54	71.89	1043.07	1093.21	76.85	464.81
4.67000	-1964.22	172.55	13.64	-1983.72	168.27	13.88	-1461.15	158.88	24.76	-1466.59	157.79	84.27	-1510.27	-2.97	20.65	-1536.82	8.86	25.51	-1707.06	-2.45	13.00	-1696.63	-20.21	71.59	-1709.96	89.88	1195.85	0.00	0.00	0.00	-1675.34	51.38	1556.47	-1696.64	156.23	1548.44	-1821.69	-10.84	1591.82	-1971.53	96.48	1595.64	436.45	1122.93	72.29	1042.37	1093.74	76.48	466.04
4.68000	-1967.62	172.50	12.53	-1980.21	169.19	14.12	-1461.15	158.88	24.76	-1466.59	157.79	84.27	-1509.55	-2.58	20.66	-1533.12	8.47	26.09	-1707.49	-1.67	12.43	-1695.97	-20.45	71.94	-1704.90	87.64	1196.03	0.00	0.00	0.00	-1669.39	48.84	1556.85	-1699.49	153.05	1549.61	-1816.45	-11.27	1591.76	-1965.24	97.51	1595.59	438.43	1123.24	72.41	1042.12	1093.46	76.71	465.05
4.69000	-1957.77	172.53	13.50	-1974.24	168.06	15.18	-1461.15	158.88	24.76	-1466.59	157.79	84.27	-1514.28	-3.05	19.19	-1534.66	8.98	25.65	-1706.53	-2.85	13.12	-1696.77	-19.70	71.35	-1696.75	84.58	1195.93	0.00	0.00	0.00	-1662.95	46.17	1557.14	-1685.68	150.18	1549.12	-1811.24	-11.72	1591.70	-1958.96	98.53	1595.54	437.81	1123.04	72.36	1042.18	1093.61	76.72	465.31
4.70000	-1958.44	172.85	12.93	-1967.32	168.84	16.31	-1461.15	158.88	24.76	-1466.59	157.79	84.27	-1512.16	-3.71	19.74	-1533.55	8.84	25.77	-1707.56	-1.81	12.54	-1696.56	-20.12	71.38	-1691.96	83.14	1195.97	0.00	0.00	0.00	-1658.07	43.68	1557.44	-1679.62	147.31	1549.83	-1806.03	-12.17	1591.62	-1952.69	99.55	1595.49	436.29	1124.28	71.56	1042.15	1093.35	76.64	468.34
4.71000	-1956.73	172.89	11.53	-1973.26	168.23	14.94	-1461.15	158.88	24.76	-1466.59	157.79	84.27	-1508.88	-3.42	20.30	-1535.52	8.65	25.13	-1706.75	-2.74	13.03	-1695.74	-21.06	71.64	-1684.20	80.59	1196.31	0.00	0.00	0.00	-1653.51	40.85	1557.73	-1658.90	144.22	1549.68	-1800.84	-12.65	1591.55	-1946.42	100.57	1595.44	437.15	1123.31	71.96	1041.91	1093.36	76.48	467.69
4.72000	-1953.47	173.27	10.93	-1965.05	168.45	16.42	-1461.15	158.88	24.76	-1466.59	157.79	84.27	-1508.34	-3.03	20.51	-1532.14	8.89	25.78	-1706.76	-2.67	13.01	-1695.49	-21.46	71.67	-1679.26	79.25	1195.78	0.00	0.00	0.00	-1647.45	38.57	1557.79	-1661.86	142.19	1550.03	-1795.67	-13.13	1591.46	-1940.16	101.58	1595.39	437.41	1123.12	72.05	1041.88	1093.24	76.75	466.96
4.73000	-1949.66	172.52	9.99	-1964.52	169.31	16.23	-1461.15	158.88	24.76	-1466.59	157.79	84.27	-1508.54	-3.99	20.42	-1534.18	8.82	25.14	-1707.76	-1.73	12.40	-1695.41	-21.56	71.46	-1675.78	76.78	1195.75	0.00	0.00	0.00	-1641.90	36.01	1557.82	-1675.02	140.37	1550.67	-1790.52	-13.63	1591.37	-1933.91	102.59	1595.33	434.98	1124.28	71.26	1042.04	1093.74	76.54	466.56
4.74000	-1952.43	173.90	7.55	-1951.92	168.21	18.73	-1461.15	158.88	24.76	-1466.59	157.79	84.27	-1508.11	-3.27	20.37	-1534.47	8.74	25.15	-1707.11	-2.57	12.94	-1696.96	-19.99	71.00	-1671.47	74.87	1195.79	0.00	0.00	0.00	-1636.88	33.58	1557.77	-1662.70	138.57	1549.82	-1785.38	-14.14	1591.27	-1927.66	103.60	1595.28	436.89	1123.78	71.84	1041.09	1094.38	76.18	468.32
4.75000	-1940.48	173.59	7.71	-1953.54	168.16	18.36	-1461.15	158.88	24.76	-1466.59	157.79	84.27	-1510.29	-3.18	19.69	-1533.46	8.59	25.25	-1706.98	-2.64	12.90	-1695.63	-21.33	71.30	-1661.85	73.10	1195.72	0.00	0.00	0.00	-1630.78	31.15	1557.61	-1653.90	135.80	1549.86	-1780.25	-14.67	1591.17	-1921.42	104.60	1595.22	437.04	1123.29	71.99	1041.72	1093.94	76.49	466.79
4.76000	-1937.66	174.22	5.84	-1944.98	168.34	20.18	-1461.15	158.88	24.76	-1466.59	157.79	84.27	-1510.43	-2.81	19.59	-1533.86	8.42	25.05	-1707.11	-2.36	12.68	-1695.38	-21.33	71.33	-1659.97	71.15	1195.82	0.00	0.00	0.00	-1624.86	28.92	1557.30	-1651.66	133.39	1550.15	-1775.14	-15.21	1591.05	-1915.19	105.60	1595.16	436.61	1123.57	71.96	1041.63	1094.70	76.04	467.46
4.77000	-1936.73	174.85	3.31	-1941.75	168.69	20.82	-1461.15	158.88	24.76	-1466.59	157.79	84.27	-1511.06	-2.72	19.28	-1532.39	8.60	25.33	-1706.30	-3.11	13.13	-1694.86	-21.81	71.35	-1656.43	69.80	1195.78	0.00	0.00	0.00	-1619.57	26.57	1557.02	-1640.05	131.06	1549.92	-1770.05	-15.77	1590.93	-1908.97	106.59	1595.10	436.57	1123.26	72.06	1042.19	1094.76	76.23	465.65
4.78000	-1925.81	176.50	3.00	-1930.92	168.89	23.79	-1461.15	158.88	24.76	-1466.59	157.79	84.27	-1509.58	-2.59	19.46	-1533.79	8.92	24.98	-1706.32	-2.89	13.31	-1695.13	-21.51	71.28	-1657.09	67.91	1195.48	0.00	0.00	0.00	-1612.73	24.42	1556.57	-1650.15	129.47	1550.18	-1764.97	-16.34	1590.81	-1902.76	107.58	1595.03	436.63	1123.32	72.10	1042.57	1094.18	76.47	465.93
4.79000	-1915.16	173.81	0.02	-1900.85	168.47	22.29	-1461.15	158.88	24.76	-1466.59	157.79	84.27	-1510.34	-3.55	19.51	-1533.09	8.45	25.08	-1706.49	-2.93	13.25	-1695.48	-20.95	70.99	-1647.90	66.63	1195.69	0.00	0.00	0.00	-1609.57	22.16	1556.38	-1642.31	126.47	1550.12	-1759.92	-16.92	1590.67	-1896.55	108.57	1594.97	436.93	1123.40	72.05	1041.63	1094.09	76.24	466.35
4.80000	-1901.24	176.79	2.59	-1886.72	170.21	25.23	-1461.15	158.88	24.76	-1466.59	157.79	84.27	-1511.60	-3.14	19.03	-1532.40	8.77	25.18	-1707.46	-1.56	12.73	-1694.79	-21.57	71.38	-1642.55	65.38	1195.88	0.00	0.00	0.00	-1604.35	20.31	1556.02	-1634.63	124.32	1550.63	-1754.87	-17.52	1590.53	-1890.35	109.55	1594.90	436.86	1123.39	71.96	1040.98	1094.48	75.81	466.47
4.81000	-1890.93	179.78	6.00	-1888.72	173.11	26.40	-1461.15	158.88	24.76	-1466.59	157.79	84.27	-1513.47	-3.60	18.76	-1533.17	8.45	24.99	-1706.84	-1.93	13.10	-1694.25	-21.78	71.61	-1639.57	63.76	1196.18	0.00	0.00	0.00	-1598.22	18.24	1555.67	-1625.75	122.49	1549.71	-1749.85	-18.14	1590.38	-1884.16	110.53	1594.83	436.75	1124.57	71.61	1042.65	1094.10	76.39	467.37
4.82000	-1886.82	183.76	7.55	-1877.14	176.02	29.88	-1461.15	158.88	24.76	-1466.59	157.79	84.27	-1507.73	-3.06	19.56	-1533.44	8.86	24.94	-1705.10	-3.41	14.39	-1694.37	-21.34	71.62	-1635.49	61.88	1196.37	0.00	0.00	0.00	-1591.83	16.28	1555.29	-1620.74	121.08	1549.02	-1744.84	-18.77	1590.23	-1877.98	111.51	1594.76	436.93	1124.00	71.94	1042.67	1093.35	76.83	467.43
4.83000	-1862.83	187.47	12.98	-1855.86	178.71	34.15	-1461.15	158.88	24.76	-1466.59	157.79	84.27	-1510.66	-2.67	18.76	-1533.90	9.09	24.68	-1703.21	-5.20	15.71	-1692.41	-22.63	72.57	-1629.29	60.48	1196.76	0.00	0.00	0.00	-1586.92	14.52	1554.99	-1613.47	118.95	1548.92	-1739.85	-19.41	1590.06	-1871.80	112.48	1594.69	436.48	1123.82	71.69	1041.86	1093.56	76.53	467.61
4.84000	-1843.03	190.13	16.76	-1839.63	180.89	36.43	-1461.15	158.88	24.76	-1466.59	157.79	84.27	-1507.63	-2.59	19.14	-1534.04	9.25	24.56	-1704.17	-4.07	15.39	-1692.84	-21.96	72.10	-1623.95	59.21	1196.99	0.00	0.00	0.00	-1580.45	13.09	1554.71	-1606.29	117.20	1548.51	-1734.87	-20.07	1589.89	-1865.64	113.45	1594.61	438.35	1123.97	72.11	1041.44	1094.14	76.22	466.33
4.85000	-1816.01	193.67	21.40	-1830.38	183.41	37.79	-1461.15	158.88	24.76	-1466.59	157.79	84.27	-1507.59	-3.09	18.93	-1532.83	8.83	24.91	-1703.81	-4.20	15.58	-1693.42	-20.91	72.00	-1622.24	57.62	1197.27	0.00	0.00	0.00	-1576.18	11.22	1554.49	-1596.29	115.33	1548.02	-1729.91	-20.74	1589.71	-1859.48	114.41	1594.54	438.66	1123.01	72.53	1041.24	1093.60	76.34	466.21
4.86000	-1805.43	196.24	22.94	-1797.15	185.71	42.76	-1461.15	158.88	24.76	-1466.59	157.79	84.27	-1508.17	-3.22	18.90	-1534.10	9.31	24.37	-1703.16	-4.57	15.97	-1693.28	-20.64	71.73	-1616.31	55.94	1197.58	0.00	0.00	0.00	-1571.19	9.56	1554.26	-1599.59	113.56	1548.96	-1724.97	-21.43	1589.53	-1853.33	115.37	1594.46	436.95	1123.34	72.23	1040.91	1093.29	76.44	464.47
4.87000	-1788.87	201.51	32.54	-1796.95	189.69	49.09	-1461.15	158.88	24.76	-1466.59	157.79	84.27	-1505.57	-2.59	19.43	-1533.33	9.53	24.53	-1703.67	-3.96	15.97	-1692.60	-21.49	72.31	-1613.12	54.84	1197.79	0.00	0.00	0.00	-1566.39	8.08	1554.01	-1604.72	112.49	1549.31	-1720.05	-22.13	1589.33	-1847.19	116.32	1594.38	436.80	1122.67	72.28	1041.53	1093.54	76.44	467.05
4.88000	-1767.91	202.46	34.80	-1776.15	189.74	50.86	-1461.15	158.88	24.76	-1466.59	157.79	84.27	-1508.81	-2.80	18.56	-1532.60	9.51	24.75	-1702.38	-5.37	16.81	-1693.22	-20.51	72.10	-1611.49	52.89	1198.12	0.00	0.00	0.00	-1561.09	6.63	1553.81	-1582.54	112.21	1548.50	-1715.15	-22.85	1589.13	-1841.06	117.27	1594.30	437.37	1123.28	72.05	1041.88	1093.74	76.48	463.51
4.89000	-1746.87	203.38	36.24	-1754.99	190.41	51.87	-1461.15	158.88	24.76	-1466.59	157.79	84.27	-1510.35	-2.58	18.48	-1533.81	9.34	24.43	-1702.70	-4.80	16.82	-1692.25	-21.55	72.64	-1607.53	51.42	1198.28	0.00	0.00	0.00	-1557.07	5.23	1553.70	-1589.97	109.79	1549.30	-1710.26	-23.59	1588.92	-1834.94	118.22	1594.22	438.04	1123.11	72.20	1042.22	1094.00	76.44	463.62
4.90000	-1728.52	204.87	36.73	-1733.74	192.13	51.59	-1461.15	158.88	24.76	-1466.59	157.79	84.27	-1508.26	-1.96	18.75	-1531.42	9.41	25.04	-1703.31	-3.92	16.47	-1692.78	-20.48	72.48	-1601.06	49.82	1198.61	0.00	0.00	0.00	-1550.77	3.95	1553.36	-1583.16	108.87	1548.36	-1705.39	-24.34	1588.71	-1828.82	119.16	1594.13	437.72	1123.07	72.14	1041.43	1093.70	76.34	464.11
4.91000	-1705.94	205.93	37.56	-1708.95	192.58	52.16	-1461.15	158.88	24.76	-1466.59	157.79	84.27	-1508.15	-2.34	18.77	-1532.34	9.69	24.64	-1701.32	-5.89	17.65	-1694.44	-18.52	71.70	-1595.32	47.99	1199.22	0.00	0.00	0.00	-1547.38	2.37	1553.34	-1582.74	107.89	1548.55	-1700.54	-25.10	1588.48	-1822.72	120.10	1594.05	434.63	1124.14	71.17	1041.05	1094.36	75.96	464.92
4.92000	-1681.67	207.77	37.51	-1684.11	193.00	52.06	-1461.15	158.88	24.76	-1466.59	157.79	84.27	-1511.91	-2.06	18.19	-1532.41	9.47	24.54	-1702.10	-5.19	17.40	-1693.19	-19.58	72.40	-1590.18	46.63	1199.64	0.00	0.00	0.00	-1542.81	1.13	1553.19	-1562.32	104.69	1550.20	-1695.70	-25.89	1588.25	-1816.62	121.03	1593.96	433.99	1124.67	71.13	1041.94	1094.05	76.48	464.75
4.93000	-1665.98	209.10	36.08	-1666.36	194.35	49.77	-1461.15	158.88	24.76	-1466.59	157.79	84.27	-1505.57	-1.99	19.50	-1533.77	9.35	24.48	-1702.32	-4.46	17.40	-1692.53	-20.36	72.92	-1587.56	44.51	1199.72	0.00	0.00	0.00	-1537.28	-0.26	1552.87	-1552.66	103.54	1550.10	-1690.89	-26.68	1588.01	-1810.54	121.95	1593.87	433.23	1123.56	71.46	1042.35	1094.55	76.38	465.53
4.94000	-1638.84	208.87	36.19	-1650.50	194.24	47.06	-1461.15	158.88	24.76	-1466.59	157.79	84.27	-1509.12	-1.62	18.80	-1533.19	9.20	24.58	-1701.35	-5.26	17.86	-1691.89	-20.82	73.24	-1584.75	42.92	1199.80	0.00	0.00	0.00	-1532.78	-1.40	1552.66	-1544.73	102.59	1549.75	-1686.09	-27.50	1587.76	-1804.46	122.88	1593.78	427.30	1125.86	69.76	1042.97	1093.47	76.94	464.13
4.95000	-1618.04	208.80	35.00	-1628.71	193.79	45.01	-1461.15	158.88	24.76	-1466.59	157.79	84.27	-1505.72	-2.42	19.80	-1533.86	9.30	24.20	-1700.20	-6.66	18.64	-1691.73	-20.76	73.38	-1577.36	41.59	1199.95	0.00	0.00	0.00	-1529.04	-2.68	1552.46	-1542.30	101.11	1549.45	-1681.31	-28.33	1587.51	-1798.40	123.79	1593.68	436.86	1122.52	71.50	1043.32	1093.64	76.90	464.69
4.96000	-1594.13	208.46	34.08	-1602.34	194.09	43.68	-1461.15	158.88	24.76	-1466.59	157.79	84.27	-1508.36	-2.32	19.29	-1532.44	9.31	24.51	-1700.21	-6.68	19.10	-1692.67	-19.36	72.70	-1576.52	40.61	1199.85	0.00	0.00	0.00	-1524.67	-3.87	1552.06	-1534.56	99.69	1549.34	-1676.55	-29.17	1587.24	-1792.34	124.71	1593.59	437.33	1123.82	71.69	1041.57	1095.18	75.89	465.72
4.97000	-1573.65	209.31	32.13	-1578.97	193.43	41.90	-1461.15	158.88	24.76	-1466.59	157.79	84.27	-1509.14	-2.57	19.33	-1534.06	9.29	24.21	-1701.23	-5.37	18.32	-1692.38	-19.60	72.92	-1571.90	39.38	1199.78	0.00	0.00	0.00	-1518.78	-5.07	1551.64	-1535.06	98.95	1549.02	-1671.81	-30.03	1586.97	-1786.30	125.61	1593.49	436.43	1124.40	71.67	1042.00	1094.04	76.38	465.20
4.98000	-1547.38	208.52	31.89	-1560.70	192.87	39.09	-1461.15	158.88	24.76	-1466.59	157.79	84.27	-1506.15	-2.14	20.19	-1534.54	9.20	24.07	-1699.98	-6.64	19.00	-1691.47	-20.44	73.24	-1568.92	38.72	1199.79	0.00	0.00	0.00	-1516.74	-6.23	1551.34	-1529.94	97.91	1548.43	-1667.09	-30.91	1586.69	-1780.26	126.52	1593.39	436.66	1123.58	72.09	1041.51	1093.97	76.40	465.44
4.99000	-1526.59	207.31	30.41	-1539.19	191.84	37.00	-1461.15	158.88	24.76	-1466.59	157.79	84.27	-1509.40	-2.61	19.29	-1534.40	9.19	24.13	-1700.43	-6.27	18.91	-1692.76	-19.17	72.74	-1565.59	37.81	1199.74	0.00	0.00	0.00	-1510.60	-7.53	1550.82	-1528.74	96.98	1548.25	-1662.39	-31.81	1586.40	-1774.24	127.42	1593.29	436.85	1123.35	72.19	1043.43	1093.50	76.93	464.60
5.00000	-1503.98	205.31	28.97	-1521.03	190.29	34.29	-1461.15	158.88	24.76	-1466.59	157.79	84.27	-1507.06	-2.86	20.22	-1531.87	9.65	24.79	-1700.21	-6.64	19.33	-1692.96	-18.98	72.68	-1561.74	35.80	1199.40	0.00	0.00	0.00	-1506.87	-8.53	1550.42	-1520.00	95.17	1547.67	-1657.71	-32.72	1586.11	-1768.22	128.31	1593.19	438.29	1123.51	72.40	1042.82	1093.46	76.81	465.33
5.01000	-1481.71	202.42	29.95	-1498.15	186.12	33.11	-1461.15	158.88	24.76	-1466.59	157.79	84.27	-1509.20	-3.24	20.17	-1529.74	9.42	25.44	-1698.76	-7.97	20.02	-1693.38	-18.14	72.47	-1557.51	35.15	1199.13	0.00	0.00	0.00	-1502.14	-9.88	1549.95	-1514.81	93.98	1547.40	-1653.04	-33.64	1585.80	-1762.22	129.20	1593.08	437.09	1123.69	71.99	1042.37	1093.69	76.53	466.13
5.02000	-1454.06	199.45	31.41	-1473.64	185.98	35.81	-1461.15	158.88	24.76	-1466.59	157.79	84.27	-1512.61	-2.26	19.85	-1530.40	9.14	25.45	-1699.16	-7.61	19.87	-1692.66	-18.89	72.71	-1553.83	34.56	1198.98	0.00	0.00	0.00	-1498.14	-11.04	1549.45	-1513.92	92.82	1547.09	-1649.22	-34.10	1585.46	-1756.22	130.08	1592.98	438.01	1122.49	72.25	1041.17	1094.05	76.30	465.30
5.03000	-1438.68	196.07	31.07	-1449.80	183.34	37.17	-1461.15	158.88	24.76	-1466.59	157.79	84.27	-1508.97	-2.52	20.59	-1528.98	8.52	26.04	-1700.59	-5.91	19.13	-1692.67	-18.71	72.58	-1551.03	33.63	1198.60	0.00	0.00	0.00	-1493.49	-12.05	1548.91	-1506.78	91.80	1546.44	-1644.60	-35.42	1585.29	-1750.24	130.96	1592.87	437.02	1122.05	72.15	1041.20	1094.28	76.18	467.93
5.04000	-1410.88	192.93	35.05	-1428.34	181.13	38.60	-1461.15	158.88	24.76	-1466.59	157.79	84.27	-1505.74	-2.26	21.15	-1530.85	7.81	25.94	-1699.36	-7.36	19.89	-1693.26	-17.94	72.29	-1547.25	32.71	1198.18	0.00	0.00	0.00	-1489.69	-13.07	1548.37	-1504.46	90.76	1546.05	-1638.98	-37.88	1584.92	-1744.27	131.83	1592.76	435.65	1123.10	71.64	1041.15	1095.29	75.69	465.65
5.05000	-1392.71	189.69	37.16	-1408.65	177.81	40.30	-1461.15	158.88	24.76	-1466.59	157.79	84.27	-1505.78	-2.18	21.78	-1529.12	7.89	26.37	-1699.24	-7.41	20.10	-1691.66	-19.47	73.19	-1543.90	31.88	1197.85	0.00	0.00	0.00	-1486.10	-14.22	1547.74	-1496.84	89.80	1545.43	-1636.62	-36.71	1584.73	-1738.30	132.70	1592.65	436.51	1122.91	71.87	1042.30	1094.80	76.10	467.48
5.06000	-1369.65	186.98	40.93	-1387.99	175.33	43.08	-1461.15	158.88	24.76	-1466.59	157.79	84.27	-1505.83	-1.27	21.54	-1530.51	7.82	26.11	-1697.89	-8.77	20.96	-1691.95	-18.90	73.05	-1540.62	31.66	1197.34	0.00	0.00	0.00	-1482.63	-15.14	1547.21	-1493.15	89.24	1545.07	-1631.55	-38.52	1584.42	-1732.35	133.56	1592.53	437.24	1122.37	72.03	1042.20	1095.48	75.75	465.15
5.07000	-1351.28	183.58	44.34	-1363.85	171.71	47.38	-1461.15	158.88	24.76	-1466.59	157.79	84.27	-1505.49	-1.85	21.24	-1526.32	7.74	26.75	-1699.60	-6.83	19.82	-1692.97	-17.78	72.31	-1535.57	31.12	1196.84	0.00	0.00	0.00	-1476.00	-16.08	1546.61	-1490.42	87.96	1544.76	-1627.08	-39.61	1584.20	-1726.41	134.41	1592.42	436.49	1122.27	71.95	1041.53	1094.73	75.87	465.29
5.08000	-1331.56	179.24	48.63	-1347.96	168.99	49.93	-1461.15	158.88	24.76	-1466.59	157.79	84.27	-1509.10	-2.94	20.26	-1530.60	7.58	25.64	-1699.93	-6.38	19.68	-1691.32	-19.52	73.24	-1531.14	30.93	1196.44	0.00	0.00	0.00	-1472.32	-17.24	1546.04	-1487.66	86.85	1544.56	-1622.92	-40.24	1583.95	-1720.49	135.26	1592.30	436.49	1121.62	72.08	1041.15	1094.79	75.91	466.15
5.09000	-1311.74	175.33	53.12	-1329.28	165.73	53.70	-1461.15	158.88	24.76	-1466.59	157.79	84.27	-1505.56	-0.88	20.78	-1531.31	8.01	25.25	-1699.44	-6.91	20.11	-1693.49	-17.23	72.16	-1527.94	29.97	1196.00	0.00	0.00	0.00	-1469.21	-18.16	1545.54	-1482.39	86.38	1543.95	-1619.05	-40.42	1583.49	-1714.57	136.11	1592.18	436.74	1122.17	71.73	1042.38	1094.30	76.53	465.40
5.10000	-1293.67	173.26	57.77	-1311.99	162.87	57.31	-1461.15	158.88	24.76	-1466.59	157.79	84.27	-1512.10	-1.32	18.88	-1532.29	7.89	24.99	-1698.66	-7.57	20.32	-1693.31	-17.23	72.38	-1525.66	29.76	1195.68	0.00	0.00	0.00	-1465.11	-18.54	1545.02	-1480.08	85.30	1543.84	-1615.99	-39.85	1583.24	-1708.66	136.95	1592.06	438.02	1121.37	71.99	1043.24	1093.52	77.02	466.15
5.11000	-1274.73	169.41	62.64	-1295.74	160.36	61.38	-1461.13	158.87	24.76	-1466.57	157.79	84.27	-1507.28	-1.89	20.30	-1535.24	8.19	24.08	-1698.97	-7.43	20.41	-1692.26	-18.18	72.88	-1522.26	29.40	1195.21	0.00	0.00	0.00	-1461.08	-19.59	1544.47	-1474.50	85.07	1543.36	-1611.68	-40.48	1582.87	-1702.77	137.78	1591.93	440.42	1120.34	72.99	1043.10	1094.14	76.56	465.45
5.12000	-1256.16	166.58	67.78	-1281.30	157.08	65.04	-1442.70	158.30	24.39	-1450.00	157.64	84.06	-1507.06	-1.22	19.70	-1532.72	7.68	24.63	-1698.82	-7.53	20.51	-1690.82	-19.59	73.54	-1518.74	29.00	1194.76	0.00	0.00	0.00	-1456.66	-20.19	1543.93	-1468.80	84.77	1542.65	-1607.27	-40.93	1582.54	-1696.89	138.61	1591.81	436.79	1122.20	71.75	1042.76	1094.69	76.34	467.16
5.13000	-1232.71	162.23	74.30	-1263.73	153.57	69.79	-1425.22	158.27	24.90	-1434.53	157.38	84.12	-1510.09	-1.42	18.70	-1535.15	7.77	23.95	-1697.98	-8.39	21.12	-1689.74	-20.70	74.15	-1513.24	28.68	1194.46	0.00	0.00	0.00	-1452.29	-20.63	1543.37	-1464.52	84.14	1542.37	-1603.86	-40.61	1582.25	-1691.02	139.43	1591.68	436.18	1122.34	71.91	1041.23	1094.36	76.10	466.65
5.14000	-1219.85	158.83	79.37	-1248.94	150.24	74.29	-1409.43	156.53	25.45	-1420.19	156.43	84.39	-1511.13	-1.47	18.38	-1535.79	8.05	23.55	-1698.15	-8.25	21.23	-1693.19	-16.94	72.46	-1510.14	28.25	1193.95	0.00	0.00	0.00	-1449.92	-21.16	1543.00	-1459.52	83.57	1541.90	-1598.17	-42.63	1581.81	-1685.16	140.24	1591.55	435.91	1122.59	71.76	1041.81	1093.23	76.73	466.10
5.15000	-1209.95	154.12	83.30	-1234.73	147.17	78.86	-1393.76	155.75	26.68	-1405.57	156.06	85.33	-1507.08	-1.32	19.33	-1534.78	7.50	24.39	-1697.74	-8.65	21.58	-1691.15	-19.34	73.53	-1504.80	28.39	1193.70	0.00	0.00	0.00	-1445.13	-21.66	1542.46	-1449.34	82.96	1542.07	-1594.46	-42.44	1581.31	-1679.31	141.05	1591.42	435.99	1122.46	71.82	1042.40	1093.62	76.57	465.45
5.16000	-1192.26	150.70	89.79	-1218.83	143.37	84.26	-1379.53	154.47	27.71	-1392.15	155.47	86.34	-1508.24	-1.57	19.01	-1533.40	8.00	24.73	-1698.22	-8.11	21.38	-1691.62	-18.50	73.33	-1500.73	27.84	1193.13	0.00	0.00	0.00	-1441.64	-22.12	1541.95	-1443.90	82.38	1541.80	-1589.88	-42.88	1580.91	-1673.48	141.86	1591.29	436.44	1122.78	71.91	1042.34	1093.72	76.52	463.19
5.17000	-1180.41	146.16	94.42	-1205.95	139.10	88.44	-1366.02	153.13	29.18	-1379.92	154.65	87.50	-1507.86	-2.94	19.54	-1534.51	8.02	24.60	-1698.46	-7.80	21.22	-1691.46	-18.33	73.21	-1495.43	27.15	1192.61	0.00	0.00	0.00	-1437.16	-22.37	1541.40	-1439.33	82.34	1541.19	-1585.35	-43.22	1580.52	-1667.66	142.65	1591.15	437.45	1122.95	71.87	1042.27	1093.41	76.66	468.45
5.18000	-1172.01	145.62	97.88	-1194.21	136.31	92.62	-1352.47	153.73	31.66	-1367.82	154.82	89.01	-1511.66	-3.99	18.43	-1532.56	7.66	25.03	-1698.32	-8.03	21.50	-1691.98	-17.79	73.31	-1491.88	26.94	1192.29	0.00	0.00	0.00	-1433.40	-22.60	1540.90	-1434.71	82.51	1540.75	-1580.86	-43.46	1580.15	-1661.85	143.45	1591.01	435.32	1122.08	71.68	1041.83	1093.58	76.50	467.75
5.19000	-1160.89	144.12	102.12	-1186.99	133.45	95.26	-1341.74	151.88	32.65	-1357.36	154.28	90.32	-1513.16	-3.95	18.08	-1533.08	7.88	24.83	-1698.28	-7.96	21.49	-1692.43	-16.97	72.90	-1490.59	27.06	1191.63	0.00	0.00	0.00	-1428.93	-22.78	1540.43	-1430.44	82.20	1540.25	-1576.41	-43.62	1579.80	-1656.05	144.23	1590.87	434.71	1122.52	71.46	1042.61	1094.08	76.49	467.45
5.20000	-1150.98	138.87	105.21	-1178.34	130.31	98.83	-1330.76	151.55	34.27	-1348.07	152.98	90.81	-1512.62	-4.05	17.84	-1531.56	7.88	25.15	-1697.37	-8.75	21.75	-1691.76	-17.73	73.40	-1486.09	27.12	1191.15	0.00	0.00	0.00	-1423.64	-23.11	1540.01	-1426.12	82.36	1539.73	-1572.00	-43.68	1579.45	-1650.27	145.01	1590.73	436.23	1123.30	71.53	1042.42	1093.90	76.59	466.48
5.21000	-1142.36	135.45	107.69	-1169.30	126.69	100.74	-1321.56	150.67	35.14	-1338.53	153.42	92.15	-1509.39	-4.02	19.05	-1533.25	7.94	24.88	-1698.61	-7.43	21.40	-1691.36	-17.97	73.67	-1480.49	26.97	1190.80	0.00	0.00	0.00	-1419.09	-22.92	1539.54	-1421.90	82.13	1539.27	-1567.63	-43.65	1579.13	-1644.50	145.78	1590.59	436.10	1123.40	71.44	1041.48	1093.52	76.45	466.81
5.22000	-1134.60	131.82	109.05	-1161.77	124.34	102.08	-1312.96	150.43	36.19	-1329.42	153.46	93.22	-1509.17	-5.02	19.01	-1532.78	7.82	24.84	-1697.47	-8.43	22.15	-1692.35	-16.65	73.25	-1478.62	26.46	1190.18	0.00	0.00	0.00	-1415.79	-22.82	1539.13	-1417.24	82.62	1538.63	-1563.29	-43.53	1578.81	-1638.74	146.55	1590.44	436.19	1123.49	71.61	1042.37	1093.93	76.60	465.76
5.23000	-1126.95	128.87	110.46	-1154.10	121.67	103.28	-1304.79	151.10	37.33	-1322.96	153.04	93.52	-1507.02	-4.87	19.70	-1534.63	7.92	24.45	-1698.49	-7.45	21.67	-1690.98	-17.94	73.91	-1474.76	26.31	1189.69	0.00	0.00	0.00	-1411.72	-22.76	1538.71	-1412.79	82.99	1538.02	-1558.99	-43.33	1578.51	-1632.99	147.31	1590.30	436.79	1123.67	71.62	1042.35	1093.58	76.66	466.08
5.24000	-1121.33	126.30	110.38	-1144.30	119.52	104.70	-1298.50	150.60	37.41	-1316.72	152.95	93.97	-1510.81	-4.38	18.95	-1531.11	7.87	25.21	-1696.48	-9.51	22.86	-1690.39	-18.71	74.49	-1468.19	26.49	1189.17	0.00	0.00	0.00	-1409.07	-22.62	1538.37	-1408.03	83.83	1537.41	-1554.72	-43.04	1578.22	-1627.26	148.06	1590.15	437.19	1121.87	72.27	1042.09	1093.96	76.46	459.65
5.25000	-1115.62	125.12	110.68	-1140.13	116.30	104.46	-1293.59	149.26	36.75	-1311.09	152.69	93.85	-1509.73	-4.19	18.72	-1533.37	7.82	24.67	-1697.48	-8.46	22.36	-1691.05	-17.76	74.22	-1465.20	26.63	1188.82	0.00	0.00	0.00	-1403.75	-22.39	1537.87	-1404.50	82.98	1537.08	-1550.48	-42.67	1577.94	-1621.54	148.81	1590.00	437.27	1123.50	71.93	1041.79	1093.60	76.55	458.09
5.26000	-1110.81	121.46	109.79	-1135.90	115.47	103.44	-1289.91	147.50	35.49	-1306.70	152.46	93.39	-1510.87	-4.98	18.58	-1532.19	7.92	25.15	-1697.82	-7.84	22.25	-1690.60	-18.06	74.80	-1460.39	26.71	1188.39	0.00	0.00	0.00	-1399.10	-22.12	1537.48	-1400.25	83.21	1536.68	-1546.28	-42.23	1577.68	-1615.83	149.55	1589.84	436.18	1123.57	71.58	1042.67	1093.19	76.86	458.31
5.27000	-1107.57	119.65	107.97	-1136.07	113.20	100.76	-1285.67	148.26	35.10	-1303.71	151.45	92.49	-1507.27	-4.17	19.38	-1533.47	7.87	24.62	-1697.45	-8.30	22.75	-1690.33	-18.09	75.19	-1458.27	27.10	1187.86	0.00	0.00	0.00	-1393.93	-21.70	1537.05	-1395.32	84.20	1536.03	-1542.11	-41.70	1577.43	-1610.14	150.28	1589.69	436.00	1123.67	71.60	1042.65	1093.65	76.56	464.53
5.28000	-1104.68	117.92	105.71	-1131.97	111.60	99.06	-1283.60	147.02	33.58	-1301.35	150.40	91.17	-1508.90	-4.63	18.96	-1534.58	7.44	24.32	-1697.75	-7.81	22.52	-1689.82	-18.65	75.84	-1452.48	27.71	1187.51	0.00	0.00	0.00	-1391.08	-21.20	1536.69	-1391.13	84.36	1535.46	-1537.97	-41.10	1577.19	-1604.46	151.01	1589.53	436.34	1123.94	71.61	1042.80	1093.67	76.62	466.14
5.29000	-1102.82	116.32	102.93	-1128.58	110.55	96.69	-1281.45	147.18	32.20	-1297.82	152.01	90.75	-1506.19	-4.60	19.62	-1532.26	7.27	24.82	-1697.98	-7.51	22.53	-1688.66	-19.49	76.53	-1449.09	27.91	1187.17	0.00	0.00	0.00	-1386.93	-20.60	1536.37	-1386.55	85.22	1534.93	-1533.85	-40.43	1576.97	-1598.80	151.73	1589.37	437.12	1123.30	71.96	1042.75	1093.87	76.64	464.37
5.30000	-1101.04	115.06	100.19	-1127.17	108.85	93.84	-1280.60	146.68	30.37	-1296.81	150.87	88.73	-1505.75	-4.38	19.43	-1534.61	7.32	24.23	-1698.27	-7.34	22.79	-1688.90	-19.18	76.92	-1444.03	27.98	1186.73	0.00	0.00	0.00	-1382.63	-20.21	1535.88	-1382.42	85.41	1534.52	-1529.77	-39.68	1576.75	-1593.15	152.45	1589.21	437.23	1123.28	72.07	1042.09	1094.15	76.37	465.34
5.31000	-1101.90	112.16	95.48	-1126.28	107.47	90.85	-1281.73	144.28	27.41	-1295.66	151.05	87.39	-1511.26	-4.07	18.69	-1533.85	7.14	24.50	-1697.37	-7.94	23.30	-1690.35	-17.51	76.83	-1438.28	29.02	1186.50	0.00	0.00	0.00	-1377.39	-19.79	1535.42	-1378.18	85.75	1533.99	-1525.71	-38.87	1576.55	-1587.51	153.15	1589.04	436.39	1123.27	71.81	1040.86	1094.47	76.10	466.79
5.32000	-1100.94	112.44	92.51	-1127.39	105.54	86.83	-1282.30	144.02	24.89	-1295.69	150.42	85.23	-1508.54	-4.77	19.01	-1530.76	7.00	25.28	-1697.29	-8.05	23.59	-1690.47	-17.55	77.28	-1433.95	29.32	1186.34	0.00	0.00	0.00	-1373.47	-19.13	1535.00	-1373.25	87.16	1533.45	-1521.69	-37.99	1576.36	-1581.89	153.85	1588.88	436.79	1122.94	72.11	1042.89	1093.99	76.68	465.58
5.33000	-1102.05	109.07	87.69	-1129.12	103.98	82.69	-1284.54	142.32	21.65	-1296.42	149.72	83.04	-1509.53	-4.61	19.04	-1533.55	6.84	24.59	-1695.87	-9.47	24.53	-1688.96	-18.80	78.28	-1430.15	29.88	1185.93	0.00	0.00	0.00	-1368.81	-18.39	1534.55	-1368.89	87.94	1532.94	-1517.68	-37.05	1576.18	-1576.28	154.54	1588.71	436.71	1122.87	72.01	1043.40	1094.33	76.51	466.39
5.34000	-1103.28	108.10	83.29	-1124.37	103.31	79.84	-1286.23	142.56	19.20	-1297.86	148.86	80.34	-1510.62	-4.63	18.54	-1533.15	6.63	24.57	-1696.10	-8.97	24.80	-1688.96	-18.67	78.52	-1423.99	30.08	1185.82	0.00	0.00	0.00	-1364.58	-17.69	1534.14	-1364.35	88.94	1532.37	-1513.70	-36.04	1576.00	-1570.69	155.23	1588.54	434.85	1123.46	71.30	1043.35	1094.63	76.48	466.10
5.35000	-1105.24	106.41	78.79	-1135.48	102.38	73.35	-1288.32	142.69	16.83	-1300.28	147.58	77.41	-1512.78	-5.16	18.19	-1531.86	6.39	24.74	-1695.91	-8.93	25.16	-1688.76	-18.76	79.45	-1420.49	30.66	1185.42	0.00	0.00	0.00	-1360.79	-16.79	1533.74	-1360.33	89.45	1531.80	-1509.74	-34.97	1575.84	-1565.11	155.91	1588.37	436.81	1123.19	71.96	1043.20	1094.12	76.69	466.12
5.36000	-1108.01	105.34	73.83	-1135.66	100.56	69.12	-1291.67	141.24	16.15	-1302.83	146.74	75.07	-1511.04	-5.25	18.59	-1533.14	6.50	24.49	-1694.74	-10.13	26.39	-1688.24	-18.99	80.38	-1418.90	30.78	1185.35	0.00	0.00	0.00	-1357.08	-15.95	1533.38	-1355.80	90.67	1531.34	-1505.81	-33.84	1575.70	-1559.54	156.58	1588.19	435.39	1122.61	71.89	1042.10	1094.10	76.40	465.92
5.37000	-1109.34	103.81	69.68	-1139.19	100.10	64.63	-1293.83	140.62	15.15	-1304.65	146.72	72.78	-1514.00	-5.16	17.95	-1534.55	6.59	24.23	-1694.07	-10.68	27.37	-1686.99	-19.83	81.59	-1410.66	31.31	1185.33	0.00	0.00	0.00	-1352.54	-14.89	1533.11	-1351.33	91.84	1530.94	-1501.90	-32.65	1575.56	-1553.99	157.24	1588.02	435.66	1122.95	71.91	1041.84	1094.79	76.03	464.69
5.38000	-1108.47	102.98	66.28	-1135.38	98.44	62.24	-1292.90	140.95	15.16	-1305.33	145.94	70.94	-1513.11	-5.12	17.91	-1534.23	6.54	24.23	-1693.59	-11.15	28.46	-1687.82	-18.54	81.57	-1407.84	31.98	1185.29	0.00	0.00	0.00	-1348.30	-14.01	1532.84	-1347.51	92.29	1530.65	-1498.00	-31.41	1575.43	-1548.45	157.90	1587.84	437.40	1123.00	72.21	1042.59	1094.57	76.24	464.36
5.39000	-1106.20	101.22	61.68	-1133.05	98.27	59.14	-1290.47	141.77	15.55	-1303.24	144.20	69.21	-1509.65	-5.25	19.10	-1533.19	6.53	24.46	-1693.33	-11.49	29.48	-1687.12	-19.22	82.92	-1401.42	32.75	1185.06	0.00	0.00	0.00	-1344.58	-12.99	1532.86	-1343.44	93.21	1530.56	-1494.13	-30.12	1575.31	-1542.93	158.55	1587.66	437.44	1123.19	72.05	1041.87	1094.20	76.26	465.40
5.40000	-1104.47	101.41	56.33	-1131.30	97.85	54.64	-1290.01	140.73	14.68	-1297.98	145.31	69.79	-1508.78	-5.09	19.15	-1532.80	6.24	24.46	-1692.90	-11.79	30.56	-1687.01	-19.25	83.98	-1397.38	33.17	1184.98	0.00	0.00	0.00	-1341.49	-11.78	1533.11	-1338.61	95.05	1530.58	-1490.28	-28.77	1575.19	-1537.43	159.19	1587.47	437.29	1122.51	72.08	1041.93	1094.42	76.11	464.88
5.41000	-1104.02	100.89	49.37	-1130.50	97.98	48.79	-1289.39	140.60	14.75	-1294.17	146.21	70.39	-1510.92	-5.24	18.71	-1533.64	5.94	24.22	-1693.49	-11.13	31.61	-1685.84	-19.74	85.23	-1393.87	33.70	1185.09	0.00	0.00	0.00	-1337.40	-10.46	1533.60	-1334.38	95.92	1530.83	-1486.44	-27.38	1575.09	-1531.94	159.83	1587.29	437.89	1122.60	72.42	1042.23	1094.38	76.25	466.83
5.42000	-1104.69	101.73	43.34	-1125.44	98.92	44.87	-1289.08	140.21	14.41	-1292.66	145.83	69.58	-1511.06	-5.37	18.75	-1533.38	6.11	24.31	-1693.87	-10.41	32.69	-1686.88	-18.08	85.89	-1387.87	34.20	1185.49	0.00	0.00	0.00	-1333.41	-9.26	1534.22	-1330.55	96.58	1531.25	-1482.62	-25.94	1575.00	-1526.46	160.45	1587.10	438.62	1122.18	72.75	1043.24	1094.53	76.58	466.02
5.43000	-1101.79	102.60	40.44	-1125.56	98.84	41.23	-1288.35	140.73	14.34	-1291.77	146.98	69.00	-1510.57	-5.08	18.53	-1533.11	5.98	24.21	-1693.11	-10.61	34.27	-1685.99	-18.41	87.53	-1381.41	35.44	1185.88	0.00	0.00	0.00	-1328.96	-7.79	1534.93	-1325.72	98.64	1531.90	-1478.81	-24.46	1574.91	-1521.00	161.07	1586.91	437.79	1123.07	72.24	1043.69	1094.13	76.85	467.44
5.44000	-1098.22	102.74	37.96	-1124.25	99.07	39.14	-1287.54	141.55	14.28	-1291.86	146.50	68.20	-1513.58	-5.06	17.91	-1534.50	5.62	24.00	-1692.26	-11.11	36.29	-1684.82	-18.66	89.29	-1376.78	36.44	1186.66	0.00	0.00	0.00	-1326.07	-6.15	1535.94	-1321.32	100.22	1532.45	-1475.02	-22.93	1574.84	-1515.55	161.68	1586.72	432.59	1124.04	71.09	1041.80	1094.22	76.38	465.03
5.45000	-1099.40	102.18	35.91	-1125.52	99.32	37.27	-1287.26	141.86	14.24	-1290.86	147.20	68.29	-1513.92	-4.41	17.87	-1533.87	5.70	23.94	-1691.59	-11.73	38.29	-1684.03	-18.70	91.13	-1369.21	36.89	1187.45	0.00	0.00	0.00	-1321.14	-4.61	1537.06	-1317.08	101.50	1533.33	-1471.25	-21.36	1574.77	-1510.13	162.29	1586.53	433.26	1124.63	70.98	1042.59	1094.18	76.60	465.15
5.46000	-1096.76	101.20	35.36	-1126.22	98.13	35.94	-1287.21	141.79	14.28	-1289.94	147.52	68.42	-1513.40	-4.41	17.70	-1531.80	5.71	24.43	-1690.01	-13.26	41.07	-1682.59	-19.30	93.34	-1366.67	38.49	1188.62	0.00	0.00	0.00	-1317.68	-2.79	1538.30	-1312.66	103.30	1534.23	-1467.48	-19.75	1574.71	-1504.71	162.88	1586.33	435.03	1123.92	71.55	1043.16	1093.43	76.91	466.48
5.47000	-1096.55	101.22	33.93	-1125.93	97.98	34.96	-1287.03	141.82	14.34	-1288.73	147.92	68.65	-1515.91	-5.27	17.63	-1531.82	5.92	24.55	-1689.76	-12.62	42.92	-1680.46	-20.29	95.88	-1361.32	38.27	1189.77	0.00	0.00	0.00	-1313.68	-1.07	1539.75	-1313.75	104.94	1534.89	-1463.73	-18.11	1574.65	-1499.31	163.47	1586.13	435.76	1123.27	72.06	1042.36	1094.16	76.53	465.37
5.48000	-1096.94	99.48	32.54	-1123.92	97.19	34.59	-1286.97	141.51	14.27	-1288.37	147.67	68.70	-1513.73	-4.68	17.50	-1531.67	6.00	24.66	-1690.33	-11.38	44.58	-1679.48	-20.45	98.09	-1357.26	39.12	1191.16	0.00	0.00	0.00	-1309.91	0.81	1541.11	-1309.84	106.56	1535.78	-1459.98	-16.43	1574.61	-1493.93	164.05	1585.93	435.82	1123.94	71.58	1042.54	1093.97	76.57	465.25
5.49000	-1097.23	99.80	31.96	-1122.83	97.42	33.77	-1286.82	141.71	14.36	-1288.16	147.58	68.81	-1511.42	-5.17	18.09	-1531.52	5.54	25.02	-1688.02	-13.70	48.00	-1678.14	-20.38	100.33	-1350.11	40.67	1192.65	0.00	0.00	0.00	-1306.54	2.82	1542.69	-1304.08	108.33	1536.72	-1456.25	-14.72	1574.57	-1488.57	164.63	1585.73	437.01	1123.40	72.08	1042.98	1093.43	76.88	464.57
5.50000	-1096.84	99.34	31.12	-1122.37	97.14	33.08	-1287.10	141.16	13.95	-1287.84	147.51	68.72	-1510.57	-5.61	18.33	-1530.24	5.77	25.38	-1688.54	-12.64	49.53	-1675.96	-21.57	103.05	-1344.47	41.77	1194.13	0.00	0.00	0.00	-1301.54	4.75	1544.14	-1299.55	110.26	1537.84	-1452.52	-12.98	1574.54	-1483.22	165.19	1585.53	436.34	1123.87	71.94	1044.08	1094.72	76.54	466.24
5.51000	-1100.35	99.64	29.75	-1124.53	96.30	31.59	-1286.65	141.83	14.28	-1287.18	147.70	68.88	-1512.04	-6.04	18.06	-1529.92	5.49	25.51	-1688.24	-12.39	51.59	-1675.03	-21.00	105.08	-1341.11	42.95	1195.56	0.00	0.00	0.00	-1296.88	6.81	1545.74	-1297.28	111.55	1539.15	-1448.81	-11.21	1574.51	-1477.88	165.75	1585.32	435.72	1124.76	71.44	1043.45	1094.01	76.65	466.74
5.52000	-1095.97	99.13	29.52	-1122.71	96.19	31.16	-1285.92	142.67	14.87	-1286.25	148.17	69.33	-1510.44	-5.80	17.92	-1530.46	5.40	25.80	-1686.79	-13.25	54.56	-1674.42	-20.37	106.85	-1334.21	44.20	1197.01	0.00	0.00	0.00	-1293.53	8.69	1547.16	-1290.51	113.41	1539.90	-1445.10	-9.41	1574.49	-1472.57	166.30	1585.11	436.96	1123.16	72.07	1041.82	1094.52	76.19	466.71
5.53000	-1097.52	98.71	28.44	-1122.84	96.29	30.17	-1286.47	141.55	14.47	-1286.22	147.09	68.83	-1512.72	-5.49	17.34	-1531.12	5.37	25.81	-1685.70	-13.56	56.94	-1671.96	-21.26	109.56	-1329.61	45.68	1198.42	0.00	0.00	0.00	-1289.21	10.68	1548.50	-1287.54	115.63	1540.87	-1441.39	-7.59	1574.48	-1467.27	166.84	1584.90	438.47	1122.76	72.51	1042.36	1094.26	76.31	466.63
5.54000	-1098.63	98.48	26.97	-1124.47	95.84	28.71	-1286.48	140.95	14.32	-1285.58	147.09	69.00	-1509.88	-5.30	17.84	-1529.87	4.99	26.46	-1684.64	-14.10	59.73	-1668.75	-23.27	112.54	-1323.18	47.29	1199.51	0.00	0.00	0.00	-1284.72	12.67	1549.68	-1282.66	117.37	1541.75	-1437.69	-5.74	1574.47	-1461.98	167.37	1584.69	437.02	1124.01	71.69	1041.81	1094.17	76.22	463.85
5.55000	-1099.37	97.84	25.99	-1124.04	95.02	28.20	-1286.02	141.09	14.55	-1285.43	145.89	68.83	-1510.61	-5.58	17.46	-1528.64	4.95	27.09	-1681.30	-17.05	63.57	-1667.07	-23.25	114.54	-1319.83	48.43	1200.48	0.00	0.00	0.00	-1280.89	14.85	1550.80	-1280.82	119.16	1542.57	-1433.99	-3.88	1574.47	-1456.72	167.89	1584.47	435.11	1125.16	70.99	1041.52	1094.05	76.26	464.36
5.56000	-1095.05	98.52	26.47	-1123.52	95.52	27.17	-1286.21	140.31	14.51	-1285.24	144.87	68.67	-1511.60	-5.23	17.36	-1529.41	4.37	27.09	-1678.70	-18.88	66.91	-1663.14	-25.48	117.71	-1313.22	50.56	1201.16	0.00	0.00	0.00	-1276.58	16.78	1551.74	-1274.12	121.58	1543.46	-1430.30	-2.00	1574.48	-1451.47	168.41	1584.25	435.51	1123.22	71.68	1042.31	1094.15	76.40	466.08
5.57000	-1095.56	97.77	25.44	-1119.63	95.20	27.62	-1286.55	139.19	14.17	-1284.59	144.96	68.85	-1509.69	-5.23	17.60	-1528.20	4.90	27.84	-1676.32	-20.03	70.12	-1661.60	-25.26	119.71	-1307.34	51.37	1201.92	0.00	0.00	0.00	-1272.55	18.47	1552.54	-1269.70	123.24	1544.18	-1426.60	-0.10	1574.49	-1446.23	168.91	1584.03	436.11	1123.84	71.74	1042.92	1094.29	76.57	466.23
5.58000	-1096.34	97.82	24.53	-1119.02	95.15	27.33	-1286.22	139.43	14.44	-1284.24	144.46	68.76	-1512.60	-6.32	17.00	-1528.73	4.25	28.03	-1673.21	-22.07	73.67	-1657.63	-26.79	122.60	-1302.29	52.98	1202.46	0.00	0.00	0.00	-1268.67	20.53	1553.23	-1265.28	124.79	1544.65	-1422.91	1.82	1574.50	-1441.02	169.41	1583.81	438.99	1122.77	72.64	1042.24	1094.50	76.25	465.58
5.59000	-1096.30	97.88	24.26	-1122.85	95.10	26.19	-1286.19	139.16	14.49	-1284.29	143.87	68.62	-1507.06	-5.24	18.16	-1522.28	3.33	29.84	-1670.38	-23.13	77.07	-1653.14	-28.86	125.78	-1297.81	54.13	1202.78	0.00	0.00	0.00	-1264.04	22.22	1553.86	-1261.94	126.66	1545.34	-1419.21	3.74	1574.52	-1435.82	169.90	1583.58	437.76	1122.35	72.62	1041.56	1094.50	76.00	465.72
5.60000	-1099.16	97.40	23.44	-1120.09	95.27	26.36	-1285.95	139.29	14.53	-1284.18	143.72	68.50	-1511.14	-6.39	16.89	-1526.31	1.71	29.47	-1667.22	-24.45	80.85	-1650.76	-28.67	128.19	-1293.86	57.01	1203.08	0.00	0.00	0.00	-1259.93	24.04	1554.41	-1260.04	128.47	1545.80	-1415.52	5.68	1574.54	-1430.64	170.38	1583.36	436.71	1124.13	71.85	1042.61	1093.26	76.77	464.62
5.61000	-1096.77	97.03	23.62	-1121.27	95.15	26.01	-1286.20	138.77	14.34	-1284.11	143.61	68.43	-1506.27	-6.34	18.14	-1527.22	1.66	29.11	-1664.86	-24.80	84.18	-1647.06	-29.25	130.78	-1285.05	58.53	1203.18	0.00	0.00	0.00	-1255.86	25.68	1554.83	-1255.72	130.24	1546.17	-1411.82	7.62	1574.57	-1425.48	170.86	1583.13	437.87	1123.25	72.14	1043.03	1093.70	76.64	465.72
5.62000	-1098.38	97.22	23.19	-1123.29	95.20	25.11	-1286.00	138.99	14.35	-1283.75	143.91	68.37	-1507.56	-6.41	17.58	-1527.82	2.64	28.76	-1660.72	-26.42	88.22	-1643.76	-29.13	133.14	-1282.95	60.26	1203.21	0.00	0.00	0.00	-1252.08	27.42	1555.17	-1251.11	131.93	1546.51	-1408.12	9.57	1574.60	-1420.33	171.32	1582.90	436.43	1123.68	71.75	1044.07	1093.33	76.95	465.64
5.63000	-1096.08	96.84	23.60	-1118.14	95.33	26.49	-1286.11	138.96	14.19	-1283.54	144.62	68.39	-1509.12	-6.67	17.48	-1531.45	2.76	28.61	-1657.78	-26.73	91.80	-1638.30	-30.79	136.60	-1276.48	61.23	1203.37	0.00	0.00	0.00	-1247.20	29.28	1555.38	-1244.69	133.80	1546.43	-1404.41	11.53	1574.64	-1415.20	171.78	1582.66	436.60	1123.29	72.01	1043.97	1093.43	77.04	464.71
5.64000	-1096.47	96.86	23.34	-1123.10	95.04	25.15	-1285.74	139.63	14.40	-1283.73	144.65	68.17	-1510.37	-6.81	17.23	-1532.22	3.29	28.10	-1653.40	-28.07	96.23	-1632.93	-32.23	140.03	-1274.68	62.96	1203.45	0.00	0.00	0.00	-1243.76	30.91	1555.65	-1240.69	135.26	1546.64	-1400.70	13.48	1574.67	-1410.09	172.22	1582.43	436.80	1123.59	71.97	1042.06	1093.52	76.52	465.30
5.65000	-1099.39	97.04	22.44	-1125.54	95.16	24.29	-1285.74	139.91	14.36	-1283.37	145.25	68.34	-1508.29	-6.95	17.82	-1532.19	3.38	27.85	-1649.94	-27.84	100.20	-1627.36	-33.18	143.42	-1270.33	64.45	1203.53	0.00	0.00	0.00	-1239.86	32.50	1555.84	-1237.65	137.04	1546.80	-1396.98	15.44	1574.72	-1405.00	172.66	1582.19	436.83	1123.92	71.84	1041.92	1094.02	76.44	466.50
5.66000	-1095.18	97.65	23.63	-1122.77	94.96	25.06	-1285.78	140.02	14.26	-1283.06	146.17	68.43	-1509.77	-7.35	17.00	-1530.16	3.76	27.67	-1645.97	-27.98	104.69	-1621.29	-34.26	147.38	-1264.80	66.00	1203.84	0.00	0.00	0.00	-1235.39	34.29	1555.93	-1234.02	138.86	1546.86	-1393.26	17.39	1574.76	-1399.92	173.09	1581.95	435.58	1123.99	71.60	1042.61	1094.19	76.54	465.28
5.67000	-1095.14	97.39	23.81	-1120.62	95.58	25.42	-1286.19	139.47	13.75	-1283.42	145.79	67.97	-1504.76	-8.27	17.71	-1525.11	3.61	28.76	-1642.30	-27.15	109.12	-1614.51	-35.62	151.92	-1256.66	67.45	1203.94	0.00	0.00	0.00	-1230.51	36.46	1556.03	-1228.30	140.82	1546.92	-1389.53	19.34	1574.81	-1394.87	173.51	1581.70	436.73	1123.10	71.99	1042.61	1093.91	76.53	465.79
5.68000	-1094.39	97.49	23.84	-1122.67	95.24	24.76	-1286.12	139.68	13.87	-1283.14	146.63	68.31	-1506.49	-8.04	16.57	-1523.06	1.91	29.86	-1637.26	-27.08	114.32	-1608.51	-35.19	156.11	-1255.79	68.77	1204.05	0.00	0.00	0.00	-1226.30	38.02	1556.14	-1222.91	141.80	1546.67	-1385.78	21.29	1574.86	-1389.83	173.92	1581.46	437.24	1124.00	71.81	1042.13	1094.35	76.23	466.10
5.69000	-1093.11	96.90	24.05	-1122.00	95.36	24.90	-1285.48	140.72	14.17	-1283.28	146.70	68.28	-1504.31	-8.57	15.72	-1517.66	1.17	31.15	-1631.45	-27.18	119.81	-1602.24	-34.56	160.47	-1248.97	69.52	1204.15	0.00	0.00	0.00	-1222.12	39.96	1556.21	-1214.14	143.94	1546.29	-1382.03	23.22	1574.91	-1384.81	174.32	1581.21	435.06	1124.29	71.48	1042.30	1094.04	76.47	467.65
5.70000	-1097.69	96.13	22.69	-1123.21	95.45	24.64	-1285.56	140.80	14.07	-1282.97	147.50	68.27	-1503.47	-9.24	15.43	-1513.16	0.80	32.66	-1626.55	-25.83	125.33	-1595.55	-33.80	165.05	-1245.26	70.57	1204.11	0.00	0.00	0.00	-1219.53	41.49	1556.20	-1212.63	145.36	1546.30	-1378.26	25.15	1574.96	-1379.81	174.71	1580.96	437.34	1124.32	71.70	1041.93	1094.34	76.15	467.64
5.71000	-1094.16	96.34	23.85	-1122.16	95.55	24.97	-1285.76	140.49	13.83	-1283.30	147.19	67.96	-1499.97	-9.72	15.04	-1511.20	0.86	33.18	-1621.02	-24.03	130.81	-1586.23	-35.03	170.98	-1237.62	71.47	1203.96	0.00	0.00	0.00	-1214.13	43.18	1556.24	-1205.72	147.04	1545.96	-1374.49	27.06	1575.02	-1374.83	175.10	1580.71	437.15	1124.92	71.51	1042.49	1094.14	76.49	466.03
5.72000	-1093.58	97.11	23.92	-1122.51	95.73	24.70	-1285.92	140.70	13.87	-1282.97	148.08	68.25	-1497.57	-9.97	14.06	-1508.66	0.80	34.15	-1614.83	-22.84	136.81	-1579.18	-33.52	175.83	-1233.13	72.43	1203.79	0.00	0.00	0.00	-1209.96	45.07	1556.25	-1203.63	148.59	1545.77	-1370.70	28.96	1575.08	-1369.86	175.47	1580.45	437.85	1124.13	72.08	1041.76	1093.72	76.47	465.56
5.73000	-1096.03	96.75	23.42	-1123.70	96.06	24.61	-1286.80	139.28	13.05	-1282.61	148.71	68.60	-1492.88	-9.90	13.52	-1502.18	0.50	35.33	-1608.08	-22.00	143.28	-1571.37	-32.27	181.22	-1230.89	73.71	1203.63	0.00	0.00	0.00	-1205.15	46.27	1556.21	-1197.36	150.45	1545.43	-1366.89	30.85	1575.13	-1364.92	175.83	1580.19	436.12	1123.50	71.83	1042.58	1093.05	76.95	465.04
5.74000	-1097.76	95.68	23.10	-1121.68	95.15	24.92	-1285.69	141.12	13.70	-1282.93	148.58	68.47	-1488.07	-11.58	12.84	-1494.85	-0.88	36.36	-1603.36	-19.99	149.00	-1562.70	-31.03	187.00	-1224.75	74.01	1203.43	0.00	0.00	0.00	-1200.80	47.62	1556.14	-1194.73	151.67	1545.16	-1363.07	32.71	1575.19	-1359.99	176.19	1579.93	438.66	1123.29	72.34	1042.73	1093.26	76.88	465.62
5.75000	-1097.09	97.08	23.53	-1121.79	95.09	25.20	-1285.93	140.84	13.58	-1283.04	148.53	68.35	-1484.24	-12.94	11.57	-1488.40	-2.29	36.63	-1599.23	-17.29	154.39	-1554.20	-29.09	192.03	-1220.28	75.46	1203.16	0.00	0.00	0.00	-1196.20	49.40	1556.15	-1190.93	153.01	1545.04	-1359.23	34.56	1575.25	-1355.09	176.53	1579.67	437.30	1122.70	72.27	1043.20	1093.77	76.82	467.08
5.76000	-1096.32	96.31	23.47	-1124.45	95.08	24.67	-1286.22	140.49	13.24	-1283.00	148.89	68.44	-1478.10	-15.30	10.36	-1481.11	-4.35	37.93	-1589.93	-17.68	161.30	-1544.76	-27.96	197.23	-1218.09	76.25	1202.93	0.00	0.00	0.00	-1191.45	50.79	1556.19	-1185.34	154.45	1544.82	-1355.38	36.38	1575.31	-1350.20	176.87	1579.41	436.32	1123.88	71.73	1042.80	1094.55	76.38	466.53
5.77000	-1095.76	97.46	24.03	-1123.03	94.63	24.95	-1285.67	141.29	13.57	-1282.80	149.36	68.64	-1469.79	-17.66	12.09	-1473.39	-6.80	39.48	-1579.40	-15.72	166.07	-1535.93	-25.61	201.51	-1214.39	76.20	1202.56	0.00	0.00	0.00	-1187.41	52.31	1556.20	-1179.31	155.82	1544.42	-1351.50	38.18	1575.38	-1345.33	177.20	1579.14	437.24	1124.11	71.85	1041.72	1094.89	75.94	465.02
5.78000	-1096.40	97.74	24.05	-1122.56	95.64	25.18	-1285.95	141.08	13.40	-1283.41	148.61	68.33	-1463.03	-21.35	14.14	-1463.27	-10.37	42.35	-1570.40	-12.08	169.62	-1527.40	-22.42	204.68	-1212.29	77.09	1202.08	0.00	0.00	0.00	-1183.69	53.70	1556.26	-1175.11	157.31	1544.33	-1347.61	39.95	1575.44	-1340.48	177.51	1578.87	436.17	1122.93	71.84	1042.26	1094.48	76.31	466.27
5.79000	-1098.03	97.56	23.46	-1123.49	95.13	25.01	-1285.85	141.27	13.42	-1282.73	149.61	68.67	-1453.30	-26.27	17.87	-1451.86	-13.69	45.91	-1560.14	-9.30	172.18	-1517.46	-20.72	207.66	-1204.62	78.15	1201.91	0.00	0.00	0.00	-1178.06	54.87	1556.11	-1171.44	158.48	1544.06	-1343.70	41.70	1575.50	-1335.65	177.82	1578.60	435.38	1122.04	72.04	1042.93	1093.96	76.68	467.97
5.80000	-1098.09	97.53	23.46	-1121.67	96.06	25.40	-1286.09	141.11	13.35	-1282.54	150.17	68.97	-1438.81	-30.24	22.44	-1439.00	-17.14	49.19	-1549.88	-7.74	173.62	-1507.74	-17.88	209.48	-1202.36	78.74	1201.79	0.00	0.00	0.00	-1175.17	55.84	1556.09	-1168.62	159.66	1543.93	-1339.76	43.41	1575.56	-1330.85	178.12	1578.32	437.25	1123.25	72.10	1042.32	1093.39	76.65	467.91
5.81000	-1097.31	97.34	23.82	-1124.19	96.20	24.80	-1285.91	141.13	13.31	-1283.00	149.44	68.76	-1426.56	-33.87	24.07	-1427.52	-20.23	51.03	-1539.84	-5.77	173.81	-1497.61	-15.21	210.23	-1201.62	79.74	1201.57	0.00	0.00	0.00	-1170.48	56.99	1556.02	-1162.55	160.86	1543.58	-1335.81	45.09	1575.62	-1326.06	178.41	1578.05	437.20	1123.19	72.21	1042.06	1093.66	76.46	465.32
5.82000	-1096.07	97.88	24.72	-1122.20	95.83	25.62	-1286.84	140.36	12.99	-1282.52	150.15	69.11	-1411.21	-37.84	26.58	-1415.77	-24.62	50.86	-1528.33	-4.70	173.59	-1486.41	-13.26	209.90	-1195.34	80.78	1201.67	0.00	0.00	0.00	-1165.28	58.00	1555.90	-1158.13	161.68	1543.38	-1331.83	46.74	1575.68	-1321.29	178.68	1577.77	436.31	1123.42	71.89	1041.38	1094.19	76.28	465.07
5.83000	-1097.70	97.52	24.26	-1122.22	95.29	25.51	-1286.34	140.91	13.21	-1282.32	150.43	69.10	-1396.61	-42.35	28.30	-1403.12	-28.49	51.25	-1516.65	-2.52	171.58	-1474.49	-12.56	209.04	-1191.97	81.85	1201.77	0.00	0.00	0.00	-1161.07	59.05	1555.69	-1156.18	163.05	1543.21	-1327.82	48.35	1575.73	-1316.54	178.95	1577.49	435.18	1123.56	71.76	1042.21	1093.50	76.75	466.10
5.84000	-1095.19	97.59	24.77	-1122.12	95.42	25.73	-1285.95	141.46	13.54	-1282.96	149.32	68.82	-1381.87	-47.11	29.28	-1388.56	-32.25	51.25	-1503.88	-1.87	169.20	-1463.56	-10.84	206.51	-1189.09	82.91	1201.87	0.00	0.00	0.00	-1158.15	60.10	1555.63	-1149.08	164.06	1542.84	-1323.79	49.92	1575.79	-1311.81	179.21	1577.20	435.48	1123.56	71.72	1041.68	1093.18	76.80	467.37
5.85000	-1093.77	97.52	25.68	-1121.41	95.41	26.08	-1286.49	140.77	13.32	-1282.62	149.68	69.14	-1365.48	-51.72	29.87	-1373.63	-35.81	50.67	-1490.57	-1.89	165.79	-1452.49	-8.55	202.78	-1184.98	83.64	1201.98	0.00	0.00	0.00	-1152.99	61.02	1555.33	-1146.44	164.86	1542.70	-1319.74	51.45	1575.84	-1307.10	179.46	1576.92	437.52	1123.14	72.18	1041.90	1093.18	76.74	468.33
5.86000	-1092.20	97.37	25.85	-1124.00	95.57	25.17	-1286.23	141.13	13.58	-1282.34	149.49	69.02	-1354.36	-55.96	28.85	-1359.75	-39.46	49.59	-1476.58	-2.56	161.75	-1439.07	-9.67	199.80	-1184.84	84.35	1202.03	0.00	0.00	0.00	-1148.56	61.93	1555.10	-1139.32	165.59	1542.30	-1315.65	52.94	1575.90	-1302.41	179.70	1576.63	436.46	1123.66	71.68	1043.57	1093.08	77.23	466.19
5.87000	-1096.36	97.22	24.90	-1122.49	95.82	25.85	-1286.51	140.59	13.51	-1282.15	149.38	69.01	-1332.82	-60.72	30.64	-1344.11	-43.78	48.43	-1462.97	-3.01	156.39	-1426.06	-9.34	195.27	-1181.04	85.12	1202.10	0.00	0.00	0.00	-1144.16	62.51	1554.82	-1136.38	166.59	1542.17	-1311.54	54.38	1575.95	-1297.74	179.92	1576.34	436.83	1122.80	72.37	1042.33	1093.07	76.81	466.46
5.88000	-1096.64	98.59	25.31	-1123.33	95.50	25.66	-1286.24	140.68	13.63	-1281.61	149.50	69.20	-1313.86	-64.44	30.70	-1324.43	-47.12	47.87	-1448.27	-4.10	150.39	-1413.18	-8.93	189.98	-1176.14	86.26	1202.28	0.00	0.00	0.00	-1139.68	63.47	1554.60	-1132.38	167.29	1542.09	-1307.40	55.78	1575.99	-1293.10	180.14	1576.04	436.81	1123.05	72.19	1042.12	1094.08	76.28	467.40
5.89000	-1093.82	97.74	25.99	-1120.93	95.84	26.02	-1286.56	140.15	13.65	-1281.82	148.53	69.03	-1297.45	-68.12	29.88	-1309.02	-50.30	45.83	-1432.14	-6.14	144.31	-1399.34	-9.75	184.56	-1169.55	86.87	1202.38	0.00	0.00	0.00	-1136.73	63.99	1554.40	-1132.36	168.01	1542.19	-1303.23	57.13	1576.04	-1288.47	180.35	1575.75	435.71	1123.28	71.70	1041.93	1094.61	76.08	465.02
5.90000	-1097.61	97.88	25.36	-1120.69	95.91	26.06	-1286.40	139.91	13.59	-1281.26	148.44	68.93	-1277.50	-71.71	29.41	-1291.77	-53.44	43.83	-1416.67	-7.34	137.03	-1385.12	-10.82	178.58	-1166.43	87.75	1202.28	0.00	0.00	0.00	-1131.96	64.68	1554.36	-1125.66	168.67	1541.90	-1299.02	58.42	1576.08	-1283.86	180.54	1575.45	435.84	1123.90	71.46	1042.01	1093.73	76.46	466.16
5.91000	-1096.51	97.87	25.44	-1120.53	95.19	26.35	-1286.33	139.63	13.75	-1280.90	147.91	68.79	-1255.37	-74.73	29.40	-1272.62	-56.91	42.10	-1399.13	-10.71	130.21	-1370.87	-11.76	172.15	-1164.88	88.69	1202.08	0.00	0.00	0.00	-1126.88	65.37	1554.12	-1122.94	169.18	1541.84	-1294.79	59.67	1576.12	-1279.28	180.73	1575.15	438.29	1123.46	72.17	1041.40	1094.60	75.95	465.87
5.92000	-1093.45	97.79	25.90	-1124.76	95.33	25.40	-1286.11	139.86	14.04	-1280.60	147.34	68.66	-1235.65	-77.45	28.38	-1252.03	-60.10	40.27	-1382.96	-12.05	122.06	-1355.26	-14.02	165.70	-1160.76	88.74	1201.89	0.00	0.00	0.00	-1122.99	66.11	1553.98	-1118.63	169.84	1541.64	-1290.52	60.86	1576.16	-1274.72	180.91	1574.84	438.69	1122.27	72.84	1042.19	1094.11	76.35	464.83
5.93000	-1096.62	97.36	24.97	-1124.24	95.18	25.45	-1286.01	139.64	14.10	-1280.09	147.31	68.87	-1216.38	-80.03	26.45	-1232.28	-62.88	38.16	-1364.91	-15.23	114.61	-1338.68	-16.49	159.08	-1157.31	89.83	1201.50	0.00	0.00	0.00	-1119.21	66.87	1553.95	-1114.62	170.42	1541.49	-1286.22	61.99	1576.19	-1270.17	181.07	1574.54	435.41	1122.85	71.88	1042.12	1093.88	76.39	465.36
5.94000	-1088.90	98.24	27.76	-1121.40	94.94	26.05	-1286.56	138.45	13.79	-1280.10	146.14	68.48	-1195.02	-82.75	25.53	-1211.23	-65.34	36.30	-1348.05	-17.01	106.10	-1321.74	-19.55	152.59	-1153.16	90.50	1201.19	0.00	0.00	0.00	-1113.96	67.44	1553.74	-1111.05	170.93	1541.48	-1281.88	63.06	1576.22	-1265.65	181.23	1574.23	435.55	1123.98	71.61	1043.22	1094.13	76.68	466.70
5.95000	-1091.08	97.27	26.38	-1121.79	95.39	26.28	-1286.57	138.32	14.13	-1279.51	145.77	68.49	-1173.15	-85.71	24.27	-1189.55	-67.63	34.95	-1329.05	-20.58	98.53	-1304.23	-23.69	146.59	-1150.37	90.71	1200.74	0.00	0.00	0.00	-1110.38	67.81	1553.59	-1107.20	171.31	1541.27	-1277.50	64.08	1576.24	-1261.16	181.37	1573.92	436.37	1122.76	72.03	1042.65	1094.41	76.44	466.08
5.96000	-1094.95	98.90	27.23	-1120.51	95.69	26.66	-1286.21	138.41	14.39	-1279.21	145.18	68.39	-1150.86	-87.40	24.81	-1168.20	-69.26	33.68	-1311.08	-22.47	90.00	-1287.67	-25.98	139.98	-1144.94	91.34	1200.41	0.00	0.00	0.00	-1107.36	68.15	1553.45	-1103.31	172.03	1541.07	-1273.09	65.03	1576.26	-1257.39	181.51	1573.70	437.96	1123.20	72.22	1042.42	1094.47	76.27	465.27
5.97000	-1093.52	99.56	28.39	-1122.21	95.59	26.58	-1286.81	137.20	13.98	-1278.55	145.20	68.43	-1129.77	-89.13	24.68	-1145.55	-70.39	32.88	-1292.67	-24.90	81.94	-1271.33	-27.46	132.92	-1142.54	91.52	1199.78	0.00	0.00	0.00	-1103.07	68.55	1553.24	-1096.62	172.82	1540.76	-1268.64	65.91	1576.28	-1253.39	181.84	1573.43	438.40	1123.32	72.23	1041.16	1094.69	75.88	466.90
5.98000	-1090.86	99.21	29.11	-1122.57	95.30	26.68	-1285.87	138.31	14.83	-1278.67	144.24	68.10	-1107.25	-89.96	24.67	-1124.62	-70.95	31.82	-1273.41	-28.20	74.86	-1252.90	-31.84	127.65	-1137.08	91.04	1199.54	0.00	0.00	0.00	-1097.74	68.94	1552.91	-1093.11	173.24	1540.55	-1264.15	66.73	1576.29	-1249.91	181.28	1573.24	437.32	1123.50	71.90	1041.98	1093.79	76.58	465.41
5.99000	-1090.38	100.60	30.06	-1120.61	95.64	27.60	-1285.62	138.51	15.06	-1278.13	144.33	68.34	-1084.43	-90.23	24.79	-1102.93	-71.45	31.34	-1254.09	-31.11	67.95	-1235.67	-34.08	121.64	-1135.46	91.64	1199.03	0.00	0.00	0.00	-1093.05	69.30	1552.53	-1089.55	173.13	1540.28	-1259.62	67.48	1576.30	-1244.61	183.54	1572.60	436.85	1123.05	71.96	1041.77	1093.91	76.48	465.46
6.00000	-1091.92	100.97	30.41	-1118.44	95.52	28.44	-1286.18	137.53	14.79	-1277.94	144.00	68.28	-1063.64	-89.61	24.60	-1079.48	-71.39	31.23	-1234.23	-34.16	61.45	-1219.13	-35.48	115.21	-1131.49	91.73	1198.70	0.00	0.00	0.00	-1090.04	69.68	1552.29	-1085.87	173.47	1539.97	-1255.05	68.16	1576.30	-1240.49	182.58	1572.38	436.85	1123.16	72.13	1042.27	1094.20	76.39	466.78
6.01000	-1086.46	101.33	31.90	-1119.21	94.86	28.48	-1286.16	137.39	14.78	-1277.43	144.28	68.49	-1041.06	-89.38	25.53	-1058.97	-70.91	31.10	-1213.83	-38.21	56.07	-1202.09	-37.57	109.49	-1123.59	91.40	1198.29	0.00	0.00	0.00	-1086.06	69.95	1552.00	-1081.01	173.91	1539.47	-1250.43	68.76	1576.29	-1236.50	182.44	1571.95	437.19	1123.17	72.13	1042.07	1093.63	76.54	467.64
6.02000	-1095.34	94.88	25.44	-1117.81	95.47	28.86	-1285.90	137.94	15.24	-1277.71	143.41	68.12	-1019.63	-88.37	26.25	-1037.44	-70.66	31.58	-1194.78	-40.26	50.00	-1184.97	-39.34	103.99	-1120.84	91.59	1197.86	0.00	0.00	0.00	-1081.42	69.91	1551.57	-1074.10	174.05	1538.89	-1245.78	69.29	1576.28	-1233.00	181.59	1571.87	437.38	1122.77	72.38	1041.80	1093.88	76.40	466.91
6.03000	-1095.80	95.05	24.86	-1116.57	94.21	28.62	-1286.01	137.59	15.15	-1277.69	143.24	68.24	-997.11	-87.27	27.60	-1016.73	-70.00	32.02	-1175.49	-42.81	44.77	-1166.76	-42.19	99.33	-1118.99	91.61	1197.37	0.00	0.00	0.00	-1077.61	69.85	1551.17	-1072.56	174.44	1538.57	-1241.07	69.74	1576.26	-1228.75	181.39	1571.80	437.26	1123.13	72.11	1042.14	1092.53	77.11	465.83
6.04000	-1093.38	95.13	25.28	-1115.60	94.73	28.61	-1286.16	137.33	15.09	-1277.21	143.71	68.48	-977.45	-86.52	28.60	-996.53	-69.22	32.57	-1155.09	-46.42	40.86	-1149.28	-44.15	95.10	-1115.46	91.52	1196.82	0.00	0.00	0.00	-1072.99	70.11	1550.76	-1067.46	174.49	1538.12	-1236.33	70.12	1576.24	-1223.77	182.37	1571.34	435.71	1123.26	71.75	1042.12	1092.71	77.14	465.63
6.05000	-1084.24	102.23	31.22	-1116.87	94.73	27.98	-1286.18	137.05	15.11	-1277.72	142.91	68.21	-954.10	-85.05	30.58	-977.08	-68.80	33.36	-1135.99	-47.91	36.58	-1130.94	-47.56	91.73	-1110.96	91.85	1196.55	0.00	0.00	0.00	-1068.45	69.98	1550.27	-1063.86	174.55	1537.66	-1231.53	70.41	1576.21	-1219.31	182.10	1571.20	434.96	1123.43	71.64	1042.40	1092.44	77.18	467.48
6.06000	-1083.96	101.48	29.99	-1114.58	94.74	29.24	-1286.25	136.92	14.97	-1277.86	142.29	68.02	-937.55	-83.99	31.95	-956.75	-67.67	35.15	-1114.68	-52.37	34.66	-1114.20	-48.11	87.95	-1107.29	91.71	1195.95	0.00	0.00	0.00	-1063.41	69.86	1549.80	-1060.31	174.34	1537.25	-1226.69	70.62	1576.17	-1214.92	182.03	1570.76	436.18	1123.72	71.77	1041.95	1093.37	76.57	466.53
6.07000	-1084.46	105.04	33.68	-1114.14	94.60	28.39	-1286.31	136.65	15.03	-1277.41	142.65	68.19	-918.69	-82.80	34.44	-936.62	-66.44	37.60	-1095.64	-53.61	32.00	-1097.06	-49.13	85.06	-1101.54	91.29	1195.44	0.00	0.00	0.00	-1058.37	69.60	1549.24	-1051.91	174.62	1536.53	-1221.81	70.74	1576.13	-1211.18	180.40	1570.45	438.09	1122.68	72.37	1042.69	1093.70	76.75	465.50
6.08000	-1078.16	105.66	33.97	-1118.85	95.32	27.36	-1286.21	136.79	15.12	-1277.01	143.33	68.61	-897.03	-80.31	38.33	-916.09	-65.27	40.70	-1077.44	-53.72	29.53	-1079.74	-50.87	83.03	-1100.32	91.13	1194.94	0.00	0.00	0.00	-1053.91	69.33	1548.71	-1046.82	174.42	1536.01	-1216.87	70.77	1576.08	-1206.64	180.41	1570.08	437.60	1122.80	72.33	1043.22	1093.20	77.10	465.50
6.09000	-1102.93	96.43	24.44	-1114.99	95.27	27.49	-1286.01	137.10	15.31	-1277.01	142.93	68.48	-877.65	-79.31	42.21	-900.17	-64.38	43.23	-1059.60	-53.92	27.75	-1063.13	-52.07	81.27	-1096.18	90.70	1194.36	0.00	0.00	0.00	-1049.76	69.12	1548.16	-1044.01	173.90	1535.58	-1211.88	70.72	1576.02	-1200.26	182.78	1569.78	436.51	1122.30	72.36	1041.97	1093.51	76.55	464.58
6.10000	-1077.96	102.53	31.50	-1121.79	95.14	26.11	-1286.15	136.92	15.28	-1276.09	144.08	69.18	-859.46	-78.03	45.82	-882.63	-62.90	46.39	-1041.51	-54.38	27.24	-1047.40	-52.43	79.97	-1091.27	90.53	1194.01	0.00	0.00	0.00	-1044.24	68.90	1547.59	-1040.33	173.44	1535.01	-1206.84	70.58	1575.96	-1196.46	181.15	1569.47	435.68	1123.44	71.78	1041.80	1093.64	76.50	465.28
6.11000	-1086.37	103.23	29.63	-1121.17	95.84	26.18	-1286.47	136.38	15.13	-1276.21	143.54	68.98	-843.96	-75.53	48.67	-865.44	-61.30	49.07	-1023.85	-55.55	27.81	-1031.06	-54.03	79.68	-1085.01	90.66	1193.30	0.00	0.00	0.00	-1039.52	68.27	1547.05	-1036.46	173.38	1534.68	-1201.75	70.34	1575.88	-1193.42	177.94	1569.30	436.23	1124.12	71.63	1042.03	1093.33	76.78	464.04
6.12000	-1086.32	101.19	27.83	-1122.10	95.29	25.45	-1286.18	136.81	15.30	-1276.12	143.62	69.04	-825.15	-73.25	52.53	-847.23	-59.46	52.55	-1007.28	-55.52	27.74	-1015.38	-55.40	79.63	-1082.87	90.14	1192.65	0.00	0.00	0.00	-1035.26	67.83	1546.58	-1031.92	172.90	1534.14	-1196.60	70.00	1575.80	-1188.67	177.59	1568.77	436.40	1123.83	71.65	1041.21	1093.21	76.60	464.04
6.13000	-1091.47	101.24	27.11	-1123.20	94.97	24.65	-1286.35	136.40	15.12	-1276.22	143.03	68.86	-809.21	-71.30	55.95	-833.20	-57.30	54.91	-991.63	-55.74	27.70	-1001.19	-55.94	79.57	-1080.85	90.04	1192.10	0.00	0.00	0.00	-1030.54	67.24	1546.01	-1026.78	172.50	1533.58	-1191.40	69.57	1575.71	-1183.61	177.33	1568.24	436.18	1123.95	71.47	1042.02	1094.02	76.34	464.52
6.14000	-1086.05	98.32	26.75	-1121.05	95.57	25.17	-1286.36	136.44	15.26	-1275.85	143.32	69.09	-795.60	-68.71	58.80	-817.49	-55.43	58.29	-977.32	-56.06	27.60	-987.64	-56.49	79.62	-1075.53	89.47	1191.41	0.00	0.00	0.00	-1025.24	66.57	1545.44	-1021.86	171.81	1533.18	-1186.15	69.04	1575.61	-1179.56	175.76	1567.99	437.70	1122.47	72.51	1042.22	1093.77	76.50	465.97
6.15000	-1097.45	98.07	22.88	-1121.00	95.43	24.77	-1286.10	136.58	15.30	-1276.62	141.98	68.58	-780.69	-66.61	62.51	-799.36	-53.85	62.37	-963.16	-56.89	27.97	-974.50	-57.62	80.31	-1070.72	89.49	1190.69	0.00	0.00	0.00	-1019.91	66.01	1544.95	-1016.10	171.17	1532.80	-1180.84	68.41	1575.50	-1174.83	174.76	1567.58	436.05	1122.50	72.08	1042.70	1093.97	76.59	467.41
6.16000	-1095.91	97.95	22.71	-1119.08	95.27	25.06	-1286.40	136.21	15.29	-1276.03	142.60	68.94	-767.85	-63.77	65.98	-790.45	-53.44	64.17	-949.85	-57.69	28.70	-962.16	-58.91	80.86	-1066.66	89.20	1190.03	0.00	0.00	0.00	-1016.00	65.43	1544.30	-1011.55	170.86	1532.47	-1175.47	67.67	1575.38	-1169.04	175.58	1566.94	436.16	1123.50	71.81	1042.96	1093.72	76.73	466.76
6.17000	-1092.27	98.56	23.95	-1124.13	95.21	24.10	-1285.98	136.63	15.44	-1275.51	143.30	69.34	-759.45	-62.10	68.86	-779.23	-52.15	67.31	-937.33	-59.07	29.96	-950.97	-59.47	81.41	-1060.90	88.97	1189.49	0.00	0.00	0.00	-1011.13	64.71	1543.70	-1007.37	170.25	1532.01	-1170.04	66.83	1575.26	-1164.84	173.99	1566.37	436.27	1123.18	71.97	1041.80	1093.57	76.46	465.80
6.18000	-1097.48	97.60	22.57	-1122.18	95.24	24.29	-1285.99	136.66	15.54	-1275.47	143.17	69.51	-747.30	-60.61	73.19	-768.61	-50.54	70.88	-926.60	-58.97	30.30	-941.12	-59.38	81.57	-1055.54	88.02	1188.70	0.00	0.00	0.00	-1005.07	63.81	1543.08	-1001.69	168.92	1531.37	-1164.56	65.88	1575.12	-1159.74	173.40	1565.94	435.81	1122.80	71.85	1041.80	1093.79	76.33	464.46
6.19000	-1092.42	97.00	23.44	-1120.61	95.37	24.63	-1285.79	137.16	15.84	-1275.22	143.22	69.58	-737.87	-58.43	76.93	-759.22	-49.55	74.20	-916.07	-60.13	31.20	-931.96	-60.16	81.95	-1051.54	87.47	1188.00	0.00	0.00	0.00	-1000.64	62.84	1542.44	-998.06	168.43	1531.03	-1159.01	64.82	1574.97	-1155.72	171.54	1565.34	435.03	1124.32	71.32	1041.42	1094.37	76.05	464.57
6.20000	-1095.91	96.88	22.50	-1119.62	95.16	24.58	-1285.46	137.42	16.08	-1275.01	143.55	69.94	-729.90	-57.70	80.12	-750.60	-48.71	77.35	-906.79	-60.59	31.31	-923.36	-60.96	82.21	-1046.29	87.25	1187.30	0.00	0.00	0.00	-995.65	62.22	1541.83	-992.81	167.86	1530.47	-1153.40	63.65	1574.82	-1151.68	168.80	1565.10	436.75	1123.94	71.75	1041.45	1094.31	76.13	466.91
6.21000	-1091.19	98.08	24.03	-1120.58	95.86	24.64	-1286.05	136.40	15.60	-1275.17	143.19	70.06	-722.60	-56.38	82.78	-742.58	-47.95	80.10	-897.96	-61.64	31.56	-916.07	-61.62	82.42	-1041.52	86.60	1186.44	0.00	0.00	0.00	-990.49	61.21	1541.25	-988.10	166.64	1530.13	-1147.73	62.36	1574.65	-1146.03	168.63	1564.59	438.86	1122.86	72.47	1043.62	1092.51	77.35	467.99
6.22000	-1096.16	97.92	23.00	-1123.08	95.35	23.60	-1286.02	136.55	15.85	-1275.00	143.60	70.49	-712.35	-54.82	84.63	-736.20	-46.39	80.92	-890.89	-61.87	31.49	-909.27	-62.12	82.28	-1038.10	85.99	1185.77	0.00	0.00	0.00	-985.06	60.14	1540.69	-979.70	165.59	1529.64	-1142.00	60.96	1574.47	-1140.42	168.25	1564.10	439.39	1123.48	72.42	1042.73	1093.39	76.84	467.03
6.23000	-1097.86	97.86	22.60	-1122.68	95.62	23.76	-1285.09	138.00	16.67	-1275.50	143.04	70.46	-708.29	-53.62	84.43	-730.28	-45.74	81.25	-885.37	-61.46	30.80	-903.17	-62.91	82.28	-1031.47	85.06	1185.24	0.00	0.00	0.00	-980.09	59.10	1540.13	-974.77	164.59	1529.19	-1136.21	59.44	1574.28	-1135.51	166.87	1563.45	438.49	1123.50	72.39	1042.71	1093.87	76.67	466.39
6.24000	-1094.24	97.47	22.77	-1122.00	95.65	23.73	-1286.31	136.24	16.05	-1275.11	144.01	71.22	-704.03	-52.76	83.49	-725.62	-44.21	80.47	-880.43	-61.64	30.15	-898.57	-62.77	81.53	-1028.35	84.77	1184.50	0.00	0.00	0.00	-974.75	58.08	1539.67	-970.27	163.53	1529.04	-1130.34	57.81	1574.08	-1130.84	164.85	1563.26	438.08	1122.54	72.68	1041.76	1093.83	76.37	465.91
6.25000	-1095.80	97.75	23.03	-1119.28	96.28	24.28	-1286.01	136.45	16.49	-1275.60	143.53	71.40	-699.94	-52.02	81.73	-721.96	-43.93	78.84	-876.76	-61.61	29.47	-894.73	-62.87	80.75	-1022.12	83.45	1184.11	0.00	0.00	0.00	-969.26	56.94	1539.23	-966.01	162.34	1529.04	-1124.42	56.05	1573.87	-1126.27	162.19	1562.94	437.38	1122.57	72.40	1041.98	1094.05	76.16	466.30
6.26000	-1093.67	98.02	23.63	-1123.05	96.40	23.52	-1285.90	136.69	17.10	-1274.53	144.96	72.55	-700.31	-50.79	78.54	-719.55	-42.81	76.08	-874.18	-61.58	29.06	-891.81	-62.56	79.61	-1015.91	82.54	1183.53	0.00	0.00	0.00	-965.45	55.88	1538.85	-959.85	161.18	1528.76	-1118.42	54.16	1573.65	-1120.33	161.86	1562.58	436.82	1122.98	72.02	1042.49	1093.48	76.74	466.13
6.27000	-1094.96	97.97	23.12	-1124.50	96.66	23.00	-1285.17	137.65	17.99	-1275.03	144.58	73.07	-696.94	-49.43	75.55	-717.85	-41.26	73.07	-873.04	-60.72	28.46	-889.69	-62.51	78.29	-1010.84	81.53	1183.18	0.00	0.00	0.00	-959.05	54.60	1538.43	-954.87	159.98	1528.49	-1113.04	52.58	1573.11	-1115.01	161.01	1562.17	436.88	1122.88	72.03	1043.78	1093.41	77.14	465.54
6.28000	-1093.83	97.67	23.77	-1120.84	96.47	23.71	-1285.79	136.80	18.27	-1274.62	145.44	74.09	-695.32	-48.04	71.78	-716.59	-39.58	69.87	-871.86	-60.52	28.08	-888.78	-61.77	76.59	-1004.71	80.88	1182.82	0.00	0.00	0.00	-953.59	53.29	1538.12	-949.74	158.77	1528.28	-1106.96	49.88	1572.69	-1109.75	159.80	1561.97	437.78	1122.46	72.40	1043.47	1094.04	76.73	466.59
6.29000	-1097.54	98.39	23.04	-1119.88	97.25	24.00	-1285.18	137.30	19.07	-1274.70	145.37	74.83	-693.64	-46.44	68.88	-716.04	-38.70	66.23	-871.45	-59.48	27.08	-888.05	-60.93	74.89	-1000.25	79.67	1182.36	0.00	0.00	0.00	-949.02	51.93	1537.79	-944.67	157.35	1528.08	-1102.44	49.37	1572.40	-1105.14	157.61	1561.67	437.49	1123.54	71.97	1042.21	1093.33	76.57	465.18
6.30000	-1097.29	98.24	23.19	-1121.53	97.27	23.61	-1284.81	137.61	20.13	-1275.22	144.86	75.41	-693.34	-46.37	64.93	-714.36	-38.04	63.06	-870.31	-59.38	26.82	-886.64	-60.17	73.68	-993.53	78.33	1182.16	0.00	0.00	0.00	-943.02	50.50	1537.53	-939.56	155.96	1527.99	-1096.54	47.00	1572.00	-1100.24	155.28	1561.65	437.60	1123.72	71.85	1042.02	1094.08	76.32	466.68
6.31000	-1094.56	98.57	23.32	-1118.81	98.11	24.27	-1284.45	137.72	21.35	-1274.23	146.17	77.16	-690.77	-45.23	59.93	-713.19	-35.54	59.43	-869.16	-59.06	26.81	-883.69	-59.97	73.20	-988.70	77.77	1181.85	0.00	0.00	0.00	-937.41	49.24	1537.56	-934.17	154.95	1527.93	-1091.42	45.70	1571.86	-1096.17	152.28	1561.53	437.80	1123.43	72.12	1042.25	1093.44	76.71	466.70
6.32000	-1097.26	98.59	23.05	-1119.76	97.63	23.87	-1283.97	138.41	22.94	-1274.46	145.63	78.15	-685.88	-44.27	55.03	-711.39	-34.27	54.31	-868.03	-58.74	26.81	-880.41	-60.32	73.14	-985.39	76.78	1181.89	0.00	0.00	0.00	-932.84	47.98	1537.57	-929.22	153.04	1528.16	-1085.53	43.42	1571.97	-1089.85	151.97	1561.63	436.89	1123.29	71.91	1042.19	1094.14	76.34	466.62
6.33000	-1094.17	98.90	23.96	-1120.78	97.53	23.46	-1283.03	139.12	24.89	-1273.61	146.25	79.85	-684.51	-43.62	49.86	-709.93	-34.05	49.82	-867.24	-58.39	26.55	-878.18	-60.55	72.82	-979.70	75.46	1182.11	0.00	0.00	0.00	-927.32	46.66	1537.80	-924.04	151.52	1528.50	-1079.93	41.76	1572.24	-1085.27	149.18	1562.02	436.47	1123.56	71.89	1041.40	1093.79	76.26	467.33
6.34000	-1098.40	99.50	23.04	-1118.37	97.83	24.26	-1282.44	139.70	26.77	-1271.97	148.23	82.27	-684.21	-43.70	44.92	-708.75	-34.12	46.15	-866.42	-58.88	26.56	-876.29	-61.28	72.63	-974.28	74.29	1182.39	0.00	0.00	0.00	-920.90	45.44	1538.15	-918.47	150.72	1528.87	-1074.76	40.44	1572.50	-1079.07	148.86	1562.36	435.95	1123.58	71.71	1042.76	1093.05	76.86	465.24
6.35000	-1098.51	98.58	22.71	-1120.11	98.32	23.33	-1281.75	140.06	28.88	-1271.17	148.35	84.21	-683.26	-43.74	40.95	-707.46	-34.01	42.84	-865.97	-59.08	26.33	-874.72	-61.66	72.27	-967.64	73.31	1182.85	0.00	0.00	0.00	-914.92	44.00	1538.60	-913.16	149.43	1529.37	-1069.01	38.24	1572.86	-1073.62	146.50	1562.86	436.82	1122.88	72.21	1043.19	1093.16	76.98	464.05
6.36000	-1098.51	98.88	22.48	-1122.74	98.08	22.75	-1280.67	140.90	31.34	-1270.52	147.62	85.95	-683.00	-44.15	37.31	-706.97	-34.42	39.96	-865.06	-60.14	26.70	-873.60	-61.85	71.92	-962.28	71.92	1183.41	0.00	0.00	0.00	-910.38	42.46	1539.12	-907.90	148.04	1529.98	-1063.11	35.86	1573.46	-1068.13	144.61	1563.66	436.35	1122.23	72.28	1042.69	1093.59	76.59	465.89
6.37000	-1092.44	98.93	24.11	-1119.40	97.46	23.60	-1280.14	140.85	33.70	-1269.87	147.20	87.98	-682.74	-43.85	35.11	-705.04	-34.33	38.57	-865.06	-59.85	26.46	-872.34	-62.35	71.73	-955.63	70.90	1184.30	0.00	0.00	0.00	-904.33	41.11	1539.73	-902.71	146.44	1530.75	-1056.95	33.29	1574.04	-1063.27	141.92	1564.31	436.87	1122.22	72.23	1043.05	1093.29	76.77	466.69
6.38000	-1092.76	99.73	24.47	-1117.81	98.38	23.89	-1279.08	141.44	36.26	-1269.40	146.19	89.67	-680.78	-43.02	33.88	-704.87	-33.74	36.83	-864.84	-59.80	26.40	-871.17	-62.77	71.82	-950.36	69.95	1185.28	0.00	0.00	0.00	-898.42	39.61	1540.37	-897.51	144.81	1531.72	-1051.90	32.15	1574.81	-1058.91	138.12	1565.31	436.80	1122.68	72.15	1041.95	1093.18	76.64	465.12
6.39000	-1094.00	99.21	23.80	-1121.24	98.25	23.17	-1278.19	141.79	38.97	-1267.42	146.92	92.31	-680.87	-42.65	32.03	-705.24	-33.11	35.35	-864.42	-60.28	26.69	-870.16	-63.13	71.83	-946.96	68.96	1186.17	0.00	0.00	0.00	-892.64	38.05	1541.16	-892.12	143.23	1532.71	-1046.38	30.41	1575.64	-1052.85	137.12	1566.48	436.34	1122.79	72.00	1042.73	1093.23	76.88	464.52
6.40000	-1096.11	99.15	23.04	-1117.65	98.42	23.57	-1277.06	142.25	42.11	-1266.54	146.08	94.49	-680.28	-42.50	31.08	-705.70	-33.03	34.10	-864.30	-60.13	26.64	-869.32	-63.26	72.04	-939.90	67.72	1187.31	0.00	0.00	0.00	-886.24	36.52	1542.00	-886.73	141.65	1533.75	-1040.15	27.55	1576.52	-1048.31	133.47	1567.79	436.58	1121.76	72.40	1043.02	1092.93	76.95	463.24
6.41000	-1092.96	99.09	23.43	-1119.53	98.13	23.13	-1275.70	143.12	45.23	-1264.40	146.50	97.23	-680.08	-42.08	30.42	-705.18	-32.76	33.40	-863.89	-60.61	26.90	-868.65	-63.59	72.29	-934.71	66.35	1188.46	0.00	0.00	0.00	-881.18	35.08	1542.90	-881.14	140.34	1534.68	-1033.76	24.50	1577.46	-1042.71	132.26	1568.76	438.20	1121.65	72.68	1042.82	1093.92	76.64	465.68
6.42000	-1091.90	99.06	23.57	-1119.09	98.18	22.87	-1274.86	142.98	48.12	-1262.19	146.79	100.00	-679.81	-41.73	29.61	-705.57	-32.59	32.42	-864.14	-60.11	26.63	-868.36	-63.20	72.12	-927.87	65.53	1189.56	0.00	0.00	0.00	-875.25	33.59	1543.67	-875.88	138.59	1535.75	-1028.33	22.71	1578.35	-1037.26	130.20	1569.77	436.53	1122.91	71.86	1041.53	1093.78	76.24	466.59
6.43000	-1092.45	99.70	23.36	-1116.52	98.60	23.69	-1273.41	143.55	51.07	-1259.70	147.61	103.12	-679.71	-41.67	28.74	-705.07	-32.59	31.85	-863.80	-60.27	26.79	-867.78	-63.34	72.28	-921.64	64.04	1190.66	0.00	0.00	0.00	-869.04	31.92	1544.47	-870.79	136.59	1536.87	-1022.64	20.65	1579.18	-1032.09	127.76	1570.89	436.57	1122.68	72.06	1042.79	1093.91	76.62	466.34
6.44000	-1096.10	99.71	22.75	-1117.53	98.69	23.16	-1271.20	145.05	54.78	-1256.65	148.80	106.46	-679.39	-41.75	28.40	-704.71	-32.48	31.24	-863.74	-60.15	26.71	-867.34	-63.23	72.35	-915.37	62.93	1191.87	0.00	0.00	0.00	-864.38	30.39	1545.28	-865.81	134.51	1537.86	-1017.24	18.54	1579.82	-1026.26	126.22	1571.85	437.09	1122.08	72.26	1042.05	1093.42	76.66	466.32
6.45000	-1091.78	99.25	23.73	-1117.06	99.19	23.24	-1269.61	145.44	58.04	-1254.39	148.90	109.34	-679.24	-41.53	27.86	-703.74	-32.52	31.05	-863.54	-60.12	26.93	-866.98	-63.01	72.35	-910.95	61.48	1192.87	0.00	0.00	0.00	-858.60	28.76	1545.99	-860.53	133.25	1538.67	-1011.26	15.80	1580.48	-1021.53	123.01	1572.56	436.91	1122.10	72.31	1042.06	1093.89	76.52	465.94
6.46000	-1092.53	98.92	23.23	-1116.81	98.86	23.06	-1267.60	146.28	61.72	-1252.65	147.66	111.74	-678.22	-40.96	27.36	-703.70	-32.37	30.49	-863.61	-59.45	26.79	-866.49	-62.72	72.32	-905.60	60.18	1193.76	0.00	0.00	0.00	-852.95	27.26	1546.72	-855.34	131.83	1539.55	-1006.11	14.31	1581.08	-1016.79	120.17	1573.37	436.78	1122.52	72.28	1042.35	1093.58	76.65	466.53
6.47000	-1093.76	98.93	22.89	-1117.31	98.99	22.78	-1265.27	146.91	65.32	-1249.42	148.12	114.92	-679.11	-41.18	26.62	-704.13	-32.29	30.05	-863.32	-59.37	27.04	-866.29	-61.82	71.96	-896.59	58.73	1194.61	0.00	0.00	0.00	-849.27	25.80	1547.42	-850.16	130.72	1540.26	-1000.17	11.51	1581.53	-1012.34	117.15	1574.14	437.47	1122.18	72.56	1042.13	1094.49	76.25	464.16
6.48000	-1094.51	99.74	22.59	-1114.48	98.10	23.37	-1263.91	145.77	68.23	-1247.01	147.10	117.56	-679.73	-41.83	26.07	-703.47	-32.30	29.66	-862.98	-59.49	27.23	-865.86	-61.79	71.98	-892.79	56.95	1195.21	0.00	0.00	0.00	-844.20	24.17	1548.01	-845.48	128.45	1541.01	-994.86	9.44	1581.86	-1007.02	115.98	1574.75	436.66	1122.86	72.20	1042.22	1092.74	76.92	465.65
6.49000	-1093.31	99.63	22.81	-1117.54	98.20	22.65	-1261.72	145.50	71.68	-1242.08	149.41	121.66	-677.34	-41.71	26.28	-703.70	-31.84	29.40	-863.07	-59.12	27.14	-865.60	-61.71	71.99	-885.53	55.33	1195.77	0.00	0.00	0.00	-838.14	22.45	1548.60	-840.40	127.03	1541.62	-989.60	7.45	1582.21	-1001.59	114.78	1575.09	436.46	1122.48	72.04	1042.99	1092.92	76.91	465.52
6.50000	-1094.81	100.15	22.89	-1115.65	97.98	22.88	-1258.94	145.77	75.47	-1237.48	150.05	125.18	-677.61	-41.52	25.94	-704.54	-32.07	28.98	-863.09	-58.74	27.04	-865.56	-61.19	71.73	-881.99	54.19	1196.14	0.00	0.00	0.00	-832.25	21.13	1549.10	-835.53	125.46	1542.22	-984.49	5.75	1582.50	-995.61	114.50	1575.05	437.12	1122.40	72.27	1042.92	1093.59	76.74	463.64
6.51000	-1092.38	99.03	22.89	-1115.51	97.65	23.05	-1254.96	147.44	80.26	-1232.80	150.99	128.85	-677.72	-41.87	25.69	-703.27	-32.20	29.00	-863.06	-58.57	27.05	-865.15	-61.44	71.93	-875.88	52.65	1196.56	0.00	0.00	0.00	-827.79	19.75	1549.57	-832.91	124.69	1542.25	-979.15	3.65	1582.68	-991.22	111.23	1575.27	436.15	1123.56	71.80	1042.42	1093.12	76.81	462.04
6.52000	-1090.80	99.66	23.46	-1115.99	97.70	23.22	-1252.42	146.56	84.02	-1227.34	152.26	132.76	-677.28	-41.62	25.69	-703.53	-32.04	28.95	-862.86	-58.83	27.22	-865.02	-61.17	71.76	-869.74	51.30	1196.88	0.00	0.00	0.00	-821.96	18.43	1549.98	-829.28	123.50	1542.75	-974.01	1.82	1582.83	-987.00	108.55	1575.65	436.42	1122.92	72.02	1043.82	1092.38	77.28	464.86
6.53000	-1091.83	99.68	22.66	-1115.57	97.63	23.33	-1248.69	146.77	88.75	-1223.44	150.76	135.75	-679.26	-41.44	25.06	-703.88	-31.92	28.54	-862.81	-58.83	27.22	-864.95	-60.90	71.51	-863.72	49.75	1197.11	0.00	0.00	0.00	-817.49	16.79	1550.30	-824.08	121.99	1543.06	-968.81	-0.23	1583.00	-981.77	107.64	1575.82	437.91	1123.16	72.21	1043.45	1093.06	76.97	465.47
6.54000	-1092.03	99.50	23.00	-1115.04	98.43	23.32	-1245.78	145.43	92.97	-1217.37	151.46	139.93	-677.12	-41.44	25.38	-702.73	-31.78	28.57	-862.69	-59.01	27.21	-864.32	-61.84	71.87	-858.07	48.39	1197.28	0.00	0.00	0.00	-811.60	15.40	1550.64	-819.16	120.41	1543.34	-963.79	-1.91	1583.00	-976.63	105.68	1575.91	437.18	1122.94	72.12	1043.42	1093.48	76.71	465.66
6.55000	-1089.69	100.55	23.44	-1113.13	98.06	23.59	-1241.82	144.46	97.87	-1210.96	152.13	142.75	-678.38	-41.38	25.03	-703.05	-31.55	28.32	-862.91	-58.50	27.04	-864.22	-61.34	71.56	-851.37	47.18	1197.49	0.00	0.00	0.00	-806.08	14.13	1550.97	-814.67	119.17	1543.65	-958.25	-4.31	1583.11	-972.22	102.95	1575.96	436.73	1123.07	72.13	1042.26	1094.22	76.28	465.61
6.56000	-1088.78	101.17	22.60	-1111.26	97.91	23.94	-1236.37	145.26	104.28	-1198.70	151.83	148.54	-677.47	-41.27	24.83	-703.92	-31.66	27.99	-862.57	-58.92	27.30	-863.73	-61.48	71.48	-846.42	45.44	1197.47	0.00	0.00	0.00	-801.26	12.74	1551.27	-810.26	117.49	1543.98	-953.13	-6.10	1583.09	-967.61	100.95	1576.06	437.67	1122.83	72.32	1042.64	1093.49	76.72	466.30
6.57000	-1089.73	100.70	22.04	-1110.17	98.44	24.05	-1232.82	142.22	109.74	-1199.33	151.06	152.13	-677.39	-41.36	25.01	-703.45	-31.59	27.99	-862.60	-58.79	27.27	-863.51	-61.36	71.44	-842.35	43.96	1197.41	0.00	0.00	0.00	-797.08	11.53	1551.52	-807.26	116.29	1544.27	-947.95	-8.16	1583.03	-963.23	98.34	1576.14	435.46	1123.16	71.75	1042.07	1094.00	76.50	464.70
6.58000	-1084.10	100.63	22.39	-1107.86	98.28	24.95	-1227.65	140.83	116.48	-1192.08	150.13	157.66	-675.99	-40.96	25.08	-702.39	-31.26	28.25	-862.65	-58.31	27.07	-863.03	-61.36	71.40	-835.58	42.88	1197.31	0.00	0.00	0.00	-791.62	10.29	1551.73	-801.32	114.87	1544.52	-943.08	-9.72	1582.91	-957.46	98.36	1575.81	436.54	1122.67	72.19	1041.90	1093.61	76.50	464.87
6.59000	-1084.39	100.69	21.02	-1106.34	98.35	25.58	-1219.69	141.83	125.02	-1180.11	148.53	164.67	-677.59	-41.13	24.50	-702.44	-31.00	28.00	-862.50	-58.32	27.24	-862.52	-61.41	71.33	-830.07	41.62	1197.19	0.00	0.00	0.00	-786.03	9.10	1551.87	-796.56	114.00	1544.71	-937.85	-11.61	1582.76	-953.33	95.61	1575.60	437.34	1123.10	72.19	1042.53	1093.63	76.73	464.61
6.60000	-1083.06	101.32	20.10	-1100.00	98.59	27.63	-1213.75	139.06	132.46	-1174.22	145.71	170.64	-678.06	-41.24	24.35	-702.13	-30.89	27.86	-862.29	-58.56	27.40	-862.30	-61.24	71.25	-825.62	40.63	1196.98	0.00	0.00	0.00	-780.64	8.02	1551.93	-791.41	112.97	1544.80	-932.99	-13.01	1582.66	-949.25	93.19	1575.48	437.67	1123.38	72.13	1041.71	1093.79	76.41	463.71
6.61000	-1080.38	101.17	19.47	-1098.34	98.24	27.93	-1205.51	138.36	140.92	-1167.10	142.67	176.83	-678.51	-41.21	24.08	-702.62	-30.87	27.87	-862.39	-58.26	27.33	-862.19	-60.70	70.98	-821.24	39.36	1196.70	0.00	0.00	0.00	-776.09	6.81	1552.13	-788.71	111.80	1545.05	-927.90	-14.67	1582.57	-944.54	91.71	1575.34	437.40	1123.10	72.07	1042.87	1093.26	76.88	463.99
6.62000	-1076.86	101.87	18.71	-1093.93	98.58	29.20	-1198.38	135.20	148.65	-1156.91	139.39	183.46	-677.26	-41.20	24.13	-702.78	-30.76	27.68	-862.14	-58.49	27.55	-861.80	-61.02	71.19	-816.12	37.62	1196.35	0.00	0.00	0.00	-771.58	5.70	1552.22	-780.94	111.01	1544.94	-922.66	-16.40	1582.45	-939.13	91.10	1575.17	437.00	1122.57	72.16	1041.69	1092.62	76.91	464.93
6.63000	-1075.11	102.20	17.50	-1090.11	98.83	30.37	-1190.13	132.73	156.63	-1151.95	135.17	189.84	-677.90	-40.89	23.87	-701.58	-30.53	27.88	-862.30	-57.89	27.31	-861.76	-60.40	70.96	-813.32	37.20	1196.07	0.00	0.00	0.00	-766.35	4.68	1552.21	-780.44	109.95	1545.14	-917.69	-17.92	1582.42	-933.98	89.29	1575.08	438.26	1122.33	72.53	1041.74	1093.19	76.53	466.48
6.64000	-1071.36	103.79	16.64	-1084.15	98.63	31.87	-1183.14	127.85	163.53	-1142.52	132.20	196.15	-676.85	-40.74	24.33	-701.63	-30.46	27.80	-861.80	-58.65	27.81	-861.33	-60.51	71.02	-807.34	36.16	1195.95	0.00	0.00	0.00	-761.51	3.76	1552.24	-773.19	109.02	1545.16	-912.74	-19.26	1582.38	-928.97	87.55	1575.04	435.97	1124.25	71.56	1041.24	1093.95	76.18	466.09
6.65000	-1067.56	104.33	15.52	-1078.57	99.66	33.55	-1174.12	124.51	171.08	-1132.72	128.24	201.85	-677.64	-40.56	23.72	-703.34	-30.17	27.29	-862.26	-57.81	27.50	-861.08	-60.47	71.11	-802.90	35.33	1195.84	0.00	0.00	0.00	-757.37	2.90	1552.20	-766.70	107.72	1545.25	-907.96	-20.35	1582.38	-924.12	85.88	1575.04	436.06	1123.54	71.71	1041.50	1094.03	76.31	463.63
6.66000	-1065.30	105.12	15.00	-1071.91	99.78	35.83	-1165.99	119.73	177.30	-1123.90	122.87	206.83	-676.68	-40.87	23.96	-702.96	-30.16	27.28	-862.29	-57.57	27.41	-860.91	-60.21	70.99	-800.76	34.57	1195.71	0.00	0.00	0.00	-752.84	2.11	1552.06	-763.15	107.00	1544.96	-903.16	-21.66	1582.39	-919.40	84.27	1575.09	436.51	1123.48	71.94	1041.89	1093.62	76.50	465.19
6.67000	-1057.53	107.00	17.98	-1064.44	100.76	38.96	-1155.65	116.76	183.24	-1113.16	120.14	212.47	-678.19	-40.61	23.43	-702.67	-29.72	27.27	-862.13	-57.71	27.56	-860.23	-60.88	71.37	-796.80	34.78	1195.68	0.00	0.00	0.00	-747.01	1.40	1551.91	-758.89	106.44	1545.10	-898.23	-22.93	1582.48	-914.81	82.73	1575.18	435.88	1123.50	71.67	1041.74	1093.99	76.31	466.04
6.68000	-1049.44	109.33	22.18	-1057.32	102.37	42.66	-1146.19	111.88	188.04	-1103.18	115.71	216.76	-677.91	-40.33	23.45	-702.44	-29.43	27.34	-862.41	-57.25	27.43	-859.90	-61.17	71.52	-791.56	33.82	1195.69	0.00	0.00	0.00	-742.44	0.77	1551.76	-755.91	105.72	1545.03	-893.19	-24.39	1582.63	-910.33	81.26	1575.31	437.23	1123.18	71.97	1042.00	1094.50	76.25	465.86
6.69000	-1037.74	112.13	26.94	-1046.98	104.02	47.02	-1136.71	107.33	192.16	-1093.77	110.47	220.51	-677.07	-40.16	23.75	-702.29	-29.55	27.28	-861.93	-57.81	27.73	-859.64	-60.98	71.53	-787.38	32.02	1195.67	0.00	0.00	0.00	-737.66	0.05	1551.48	-749.72	104.92	1544.77	-888.37	-25.65	1582.73	-905.98	79.85	1575.47	438.90	1123.34	72.34	1042.52	1093.14	76.85	466.68
6.70000	-1025.88	114.04	31.78	-1034.91	104.74	51.51	-1127.02	102.31	195.02	-1084.13	105.47	223.94	-675.46	-40.28	24.37	-702.52	-29.73	27.23	-862.11	-57.56	27.62	-859.93	-60.39	71.34	-783.77	31.01	1195.86	0.00	0.00	0.00	-732.91	-0.63	1551.29	-747.39	104.20	1544.61	-883.67	-26.75	1582.97	-901.72	78.51	1575.66	436.45	1122.53	72.07	1042.18	1093.02	76.81	467.63
6.71000	-1012.76	116.57	35.97	-1021.38	105.32	55.65	-1116.31	98.35	197.13	-1073.08	102.68	227.15	-677.98	-40.04	23.24	-702.39	-29.47	27.27	-862.19	-57.38	27.57	-859.93	-59.90	71.19	-780.60	30.25	1195.94	0.00	0.00	0.00	-729.24	-1.24	1551.15	-741.71	103.58	1544.59	-878.97	-27.73	1583.26	-897.56	77.23	1575.87	435.95	1121.44	72.57	1042.88	1093.67	76.74	466.13
6.72000	-998.71	117.91	40.02	-1006.81	106.75	59.18	-1105.05	95.07	198.38	-1062.30	99.21	228.92	-676.34	-40.60	23.63	-701.76	-29.32	27.48	-862.08	-57.54	27.79	-859.39	-60.48	71.58	-776.04	29.26	1196.16	0.00	0.00	0.00	-724.80	-1.81	1550.98	-739.44	102.93	1544.56	-874.36	-28.72	1583.57	-893.49	76.03	1576.11	438.03	1122.63	72.64	1043.60	1093.93	76.90	465.54
6.73000	-986.37	117.96	42.47	-995.57	106.92	60.65	-1093.17	92.44	198.68	-1050.50	97.11	230.00	-677.05	-40.27	23.74	-702.30	-29.35	27.21	-862.43	-56.90	27.49	-859.63	-59.89	71.43	-772.38	28.64	1196.42	0.00	0.00	0.00	-719.65	-2.21	1550.81	-734.97	102.71	1544.16	-869.91	-29.25	1583.91	-889.50	74.88	1576.36	436.89	1122.62	72.23	1042.71	1093.12	76.91	465.09
6.74000	-966.27	118.73	45.89	-976.60	107.82	63.73	-1081.13	90.10	198.04	-1039.59	93.51	229.42	-675.24	-40.39	23.85	-700.76	-29.16	27.69	-862.07	-57.41	27.82	-859.34	-59.94	71.56	-769.35	27.86	1196.58	0.00	0.00	0.00	-714.86	-2.63	1550.67	-729.20	102.16	1544.16	-865.32	-30.34	1584.24	-885.58	73.81	1576.63	437.23	1123.45	71.82	1043.00	1093.06	77.06	465.63
6.75000	-954.68	119.53	46.80	-964.41	107.01	64.19	-1069.02	88.47	196.30	-1028.09	91.23	228.30	-677.86	-40.05	23.39	-700.42	-29.47	27.56	-861.92	-57.45	27.91	-859.05	-59.78	71.62	-765.78	27.36	1196.76	0.00	0.00	0.00	-710.69	-3.26	1550.60	-727.53	101.53	1544.11	-860.62	-31.56	1584.49	-881.73	72.80	1576.90	436.41	1123.03	71.86	1043.65	1092.86	76.88	466.21
6.76000	-936.34	119.64	48.44	-947.11	106.54	65.23	-1056.42	86.97	193.46	-1016.44	89.66	226.38	-677.20	-40.75	23.37	-701.32	-29.07	27.38	-861.96	-57.37	28.05	-858.68	-60.03	71.82	-762.19	26.54	1196.81	0.00	0.00	0.00	-706.33	-3.61	1550.61	-723.24	101.09	1543.88	-856.38	-32.15	1584.75	-877.93	71.86	1577.19	436.38	1123.25	71.88	1044.00	1092.81	77.23	465.39
6.77000	-916.62	119.18	49.67	-929.47	106.23	65.51	-1043.42	86.16	189.68	-1004.62	88.34	223.63	-677.03	-40.33	23.50	-703.26	-29.18	26.88	-861.88	-57.51	28.21	-858.74	-59.61	71.69	-757.21	26.19	1196.97	0.00	0.00	0.00	-702.78	-4.12	1550.63	-718.07	100.92	1543.78	-852.13	-32.78	1584.94	-874.17	70.98	1577.47	436.31	1123.09	72.00	1044.15	1092.98	77.21	465.39
6.78000	-898.43	119.62	50.39	-910.41	106.46	66.02	-1030.31	85.35	184.84	-992.63	86.99	220.00	-678.60	-40.85	23.09	-703.00	-29.61	26.96	-862.01	-57.05	28.04	-858.62	-59.33	71.74	-756.08	25.36	1196.98	0.00	0.00	0.00	-698.89	-4.23	1550.62	-716.00	100.31	1543.91	-848.00	-33.19	1585.19	-870.46	70.17	1577.75	436.25	1123.54	71.78	1041.86	1093.77	76.43	467.41
6.79000	-878.57	120.11	50.44	-892.44	106.17	65.54	-1016.77	84.89	179.18	-979.96	86.68	215.91	-678.67	-41.17	22.77	-701.92	-29.44	27.27	-862.30	-56.36	27.79	-858.56	-59.07	71.70	-750.82	23.94	1197.02	0.00	0.00	0.00	-694.22	-4.58	1550.52	-711.82	99.84	1543.65	-843.99	-33.55	1585.38	-866.77	69.43	1578.03	437.44	1122.21	72.46	1042.55	1093.35	76.77	465.61
6.80000	-860.25	119.99	49.84	-873.92	107.17	64.69	-1002.52	85.27	173.13	-967.13	86.34	210.88	-675.82	-40.70	23.96	-701.62	-29.26	27.39	-861.81	-57.12	28.30	-858.80	-58.28	71.40	-747.36	23.27	1197.03	0.00	0.00	0.00	-690.38	-4.75	1550.57	-706.55	99.61	1543.55	-839.79	-34.34	1585.56	-863.11	68.75	1578.29	436.09	1123.33	71.96	1043.82	1093.48	77.03	464.61
6.81000	-838.97	119.89	49.58	-855.03	106.89	63.31	-988.10	86.06	166.60	-953.29	87.65	205.70	-675.90	-40.16	24.31	-701.71	-29.78	27.37	-861.93	-56.66	28.20	-858.49	-58.63	71.70	-744.64	22.74	1197.00	0.00	0.00	0.00	-686.78	-5.12	1550.54	-704.23	99.02	1543.65	-835.69	-34.94	1585.74	-859.46	68.14	1578.55	435.69	1123.57	71.65	1043.29	1093.67	76.86	465.32
6.82000	-819.43	119.64	48.59	-836.53	106.84	61.49	-972.95	86.71	159.27	-939.81	88.46	199.78	-677.50	-40.37	23.61	-700.65	-29.96	27.56	-861.97	-56.58	28.20	-858.43	-58.21	71.62	-740.44	21.68	1197.01	0.00	0.00	0.00	-682.26	-5.37	1550.47	-701.25	98.98	1543.52	-831.83	-35.29	1585.89	-855.81	67.60	1578.78	436.86	1123.39	71.87	1042.87	1094.17	76.54	464.15
6.83000	-801.09	119.41	46.98	-816.25	107.82	59.79	-957.50	87.87	151.51	-925.72	89.65	193.45	-677.38	-40.64	24.15	-700.95	-29.88	27.59	-861.98	-56.39	28.21	-858.26	-58.22	71.77	-737.25	21.48	1196.89	0.00	0.00	0.00	-678.63	-5.58	1550.44	-696.32	98.50	1543.53	-827.86	-35.81	1586.01	-852.17	67.12	1579.00	436.45	1123.65	71.80	1043.39	1094.18	76.60	465.01
6.84000	-781.07	119.89	45.71	-798.94	107.88	57.27	-942.10	88.91	143.37	-911.72	90.09	186.41	-675.88	-40.95	24.42	-701.37	-29.82	27.51	-862.02	-56.21	28.19	-857.70	-58.79	72.16	-734.04	21.04	1196.88	0.00	0.00	0.00	-674.87	-5.94	1550.36	-692.69	98.26	1543.36	-823.84	-36.40	1586.07	-848.51	66.71	1579.19	436.28	1124.71	71.55	1042.81	1093.69	76.58	464.81
6.85000	-759.93	120.33	44.27	-779.23	108.94	55.27	-925.84	90.88	134.90	-896.97	91.45	179.22	-675.50	-40.76	24.84	-699.99	-29.64	27.98	-862.13	-55.88	28.15	-857.78	-58.51	72.08	-731.77	20.13	1196.80	0.00	0.00	0.00	-671.13	-6.37	1550.26	-688.22	98.17	1543.10	-819.83	-37.03	1586.14	-844.83	66.37	1579.35	436.75	1123.23	72.07	1042.81	1093.18	76.91	466.23
6.86000	-738.88	121.32	43.19	-758.61	110.39	53.43	-909.65	91.39	125.83	-881.97	93.61	172.06	-678.12	-40.86	24.29	-700.20	-29.94	27.84	-861.84	-56.24	28.43	-857.72	-58.54	72.24	-727.83	19.79	1196.78	0.00	0.00	0.00	-667.44	-6.56	1550.21	-685.15	97.89	1542.98	-816.15	-37.21	1586.22	-841.13	66.09	1579.48	438.01	1123.33	72.22	1044.03	1092.98	77.29	465.88
6.87000	-719.93	122.18	41.63	-738.37	111.33	51.65	-892.28	93.95	117.21	-866.63	96.00	165.04	-677.07	-40.65	24.88	-699.75	-29.47	27.97	-861.96	-56.08	28.41	-857.58	-58.68	72.38	-724.73	19.62	1196.87	0.00	0.00	0.00	-663.66	-6.77	1550.09	-680.27	97.72	1542.85	-812.46	-37.43	1586.29	-837.39	65.88	1579.57	436.02	1123.75	71.66	1043.43	1093.45	76.94	464.31
6.88000	-699.82	123.41	40.48	-717.67	112.55	49.91	-875.46	94.97	108.12	-851.65	96.94	157.30	-677.47	-40.93	25.37	-700.29	-29.53	28.18	-861.76	-56.14	28.57	-857.31	-58.74	72.48	-719.91	19.07	1196.77	0.00	0.00	0.00	-659.62	-7.09	1549.97	-677.45	97.27	1542.75	-808.72	-37.82	1586.35	-833.61	65.74	1579.63	436.67	1123.32	71.91	1043.17	1094.17	76.63	465.46
6.89000	-680.45	124.90	39.57	-699.18	113.75	47.85	-858.42	96.49	99.19	-836.05	99.27	150.08	-676.75	-41.25	25.58	-700.67	-29.46	28.36	-861.94	-55.91	28.50	-857.41	-58.48	72.44	-716.64	18.55	1196.72	0.00	0.00	0.00	-655.60	-7.30	1549.78	-675.24	96.96	1542.67	-805.02	-38.14	1586.34	-829.77	65.66	1579.63	438.62	1123.54	72.17	1043.11	1094.01	76.70	463.98
6.90000	-657.89	126.33	39.26	-680.36	116.15	46.43	-841.05	98.59	90.96	-820.53	101.12	142.64	-679.26	-41.57	25.42	-700.42	-29.67	28.75	-861.72	-56.19	28.59	-857.51	-58.29	72.48	-714.11	18.53	1196.68	0.00	0.00	0.00	-652.59	-7.50	1549.64	-671.54	96.78	1542.56	-801.11	-38.79	1586.27	-825.88	65.65	1579.59	437.09	1122.69	72.31	1042.65	1093.97	76.60	465.04
6.91000	-638.78	128.21	38.59	-659.12	118.29	45.63	-823.58	99.85	82.47	-804.70	103.31	135.64	-675.96	-41.56	26.17	-698.48	-30.35	29.67	-861.82	-55.97	28.61	-857.51	-58.04	72.44	-711.87	18.25	1196.42	0.00	0.00	0.00	-648.91	-7.71	1549.47	-669.04	96.45	1542.38	-797.54	-39.01	1586.24	-821.92	65.71	1579.50	436.86	1123.14	72.11	1042.57	1094.68	76.26	464.88
6.92000	-618.83	129.45	38.15	-639.87	119.70	44.45	-805.32	103.23	75.25	-788.72	106.29	129.09	-675.46	-41.83	26.69	-697.84	-30.63	30.12	-861.77	-56.09	28.74	-857.78	-57.49	72.17	-707.46	18.13	1196.32	0.00	0.00	0.00	-644.79	-8.07	1549.28	-665.31	96.60	1542.22	-793.92	-39.15	1586.17	-817.88	65.83	1579.36	435.83	1123.24	71.78	1042.63	1093.87	76.64	465.82
6.93000	-599.28	131.88	38.24	-622.02	121.22	43.41	-787.47	106.04	68.35	-772.98	108.47	122.60	-675.55	-42.06	26.74	-697.21	-31.68	30.92	-861.95	-55.73	28.68	-857.61	-57.57	72.31	-704.02	17.51	1196.08	0.00	0.00	0.00	-641.27	-8.21	1549.08	-659.82	96.21	1541.98	-790.36	-39.32	1586.05	-814.63	64.76	1579.42	436.69	1122.39	72.23	1042.58	1093.44	76.74	465.87
6.94000	-579.83	132.57	38.23	-603.42	122.60	42.61	-769.78	108.69	61.97	-757.31	109.93	116.30	-674.86	-42.00	26.96	-693.32	-33.18	34.91	-862.10	-55.38	28.52	-857.08	-58.34	72.69	-700.82	17.44	1195.82	0.00	0.00	0.00	-637.78	-8.38	1548.85	-656.21	96.07	1541.75	-786.57	-39.65	1585.93	-809.74	67.62	1579.20	437.84	1123.80	71.91	1043.49	1093.73	76.77	466.40
6.95000	-559.98	134.24	38.97	-584.01	124.12	42.71	-751.40	112.02	56.45	-741.82	111.15	110.22	-675.85	-42.14	26.52	-692.41	-34.33	35.67	-861.75	-56.02	28.92	-856.95	-58.38	72.83	-697.52	17.36	1195.47	0.00	0.00	0.00	-633.99	-8.43	1548.57	-652.41	95.66	1541.49	-782.94	-39.76	1585.80	-806.71	66.95	1579.02	435.39	1123.99	71.45	1042.81	1093.67	76.69	466.30
6.96000	-540.97	135.95	39.86	-565.52	125.85	42.90	-734.33	113.20	50.53	-726.38	112.73	104.84	-676.34	-41.56	28.28	-692.30	-34.86	35.78	-861.81	-55.85	28.82	-857.07	-58.06	72.63	-694.79	17.19	1195.31	0.00	0.00	0.00	-629.95	-8.58	1548.29	-649.89	95.63	1541.33	-779.55	-39.41	1585.66	-803.15	66.75	1578.94	435.73	1123.70	71.60	1042.72	1094.21	76.56	465.94
6.97000	-523.39	137.32	41.12	-547.87	127.02	43.32	-716.52	115.67	45.93	-710.65	114.50	100.19	-669.14	-41.57	29.83	-691.69	-34.55	35.46	-862.09	-55.34	28.66	-856.99	-57.96	72.67	-691.69	17.31	1195.10	0.00	0.00	0.00	-627.02	-8.78	1547.99	-644.67	95.77	1540.84	-775.80	-39.76	1585.48	-799.39	66.32	1578.62	436.69	1123.13	71.96	1042.30	1093.22	76.79	466.35
6.98000	-507.10	138.06	42.72	-528.30	128.08	44.91	-699.07	117.27	41.64	-695.16	115.69	95.89	-672.42	-41.17	28.37	-692.68	-34.00	34.49	-862.00	-55.27	28.76	-856.99	-57.71	72.66	-688.37	16.82	1194.78	0.00	0.00	0.00	-623.27	-8.97	1547.67	-641.67	95.21	1540.69	-772.25	-39.73	1585.23	-795.77	66.21	1578.43	436.64	1122.63	72.24	1041.93	1094.08	76.40	465.84
6.99000	-487.44	138.75	45.06	-511.12	129.02	46.59	-681.60	119.01	38.11	-679.54	116.66	91.98	-674.02	-41.54	27.65	-694.91	-33.39	33.19	-862.00	-55.19	28.75	-856.81	-57.92	72.71	-683.60	17.25	1194.50	0.00	0.00	0.00	-619.91	-9.07	1547.29	-636.32	95.51	1540.15	-768.68	-39.72	1584.98	-791.86	67.00	1578.19	436.72	1122.94	72.00	1042.55	1094.40	76.50	464.22
7.00000	-471.82	139.62	47.16	-494.44	129.64	47.95	-664.55	120.44	35.13	-664.12	118.37	88.91	-673.40	-41.15	27.02	-696.12	-32.61	32.15	-861.81	-55.55	28.96	-856.22	-58.50	73.11	-681.05	16.99	1194.08	0.00	0.00	0.00	-615.78	-9.03	1546.87	-634.62	95.72	1539.85	-764.99	-39.82	1584.68	-788.01	67.33	1577.87	436.73	1122.60	72.22	1041.70	1093.96	76.43	465.67
7.01000	-453.47	138.99	50.07	-478.51	129.70	50.05	-647.96	122.54	32.96	-649.15	120.11	86.58	-675.77	-41.01	26.30	-697.83	-32.34	31.31	-861.94	-55.42	28.84	-856.62	-57.81	72.83	-679.20	17.09	1193.78	0.00	0.00	0.00	-612.79	-9.01	1546.51	-631.89	95.41	1539.44	-761.56	-39.48	1584.40	-784.74	66.46	1577.70	436.23	1122.56	72.26	1041.67	1093.67	76.58	465.60
7.02000	-437.54	138.46	52.99	-462.65	129.35	52.20	-631.83	123.46	30.76	-634.06	122.19	84.73	-675.27	-40.77	25.88	-699.64	-31.09	28.92	-861.92	-55.59	29.02	-856.72	-57.65	72.78	-674.72	16.83	1193.31	0.00	0.00	0.00	-608.96	-8.95	1546.17	-625.91	95.28	1539.01	-758.04	-39.26	1584.05	-780.87	66.74	1577.39	436.82	1122.75	72.04	1042.56	1093.51	76.70	465.53
7.03000	-422.67	137.31	55.57	-447.31	128.79	54.34	-615.72	126.03	29.84	-619.78	124.20	83.41	-675.98	-41.50	25.93	-700.25	-31.10	28.61	-861.69	-55.88	29.15	-856.49	-58.05	72.94	-670.29	17.71	1192.99	0.00	0.00	0.00	-606.24	-8.99	1545.81	-623.31	95.43	1538.78	-754.70	-38.69	1583.74	-776.93	68.48	1576.74	437.60	1122.83	72.17	1043.07	1093.05	76.92	465.43
7.04000	-406.30	136.45	58.51	-433.42	127.50	56.40	-600.75	127.51	28.81	-605.78	126.26	82.51	-677.67	-41.64	25.50	-701.38	-30.74	28.16	-861.93	-55.57	28.92	-856.31	-57.99	72.94	-667.87	17.68	1192.52	0.00	0.00	0.00	-602.59	-8.90	1545.41	-621.11	95.63	1538.33	-751.28	-38.48	1583.39	-774.05	67.25	1576.58	436.70	1122.76	72.05	1041.68	1093.43	76.39	464.43
7.05000	-393.08	134.14	60.99	-419.22	126.25	59.05	-586.42	129.96	28.73	-593.29	127.57	81.73	-677.02	-41.63	24.44	-701.15	-30.69	28.10	-861.87	-55.71	29.07	-856.56	-57.60	72.77	-664.64	17.38	1192.12	0.00	0.00	0.00	-598.85	-8.83	1545.02	-617.55	95.79	1538.04	-747.84	-38.02	1583.05	-769.74	68.36	1576.01	435.57	1123.08	71.89	1042.38	1093.57	76.61	464.57
7.06000	-381.11	131.38	63.60	-406.27	125.22	61.45	-572.75	132.57	29.00	-580.57	130.63	81.89	-676.59	-41.99	24.42	-701.89	-30.43	27.92	-862.14	-55.39	28.90	-856.14	-58.26	73.10	-660.98	17.88	1191.71	0.00	0.00	0.00	-595.16	-8.72	1544.65	-615.78	95.91	1537.55	-744.24	-38.02	1582.64	-765.99	68.92	1575.44	435.74	1123.66	71.43	1041.80	1092.71	76.93	464.48
7.07000	-369.78	129.96	66.48	-395.70	122.53	64.02	-560.33	134.40	29.20	-569.15	132.68	82.05	-675.87	-41.50	24.75	-701.49	-30.75	28.13	-862.52	-54.62	28.55	-856.48	-57.61	72.85	-658.81	17.96	1191.24	0.00	0.00	0.00	-591.85	-8.52	1544.32	-607.05	96.30	1536.85	-740.82	-37.50	1582.24	-762.40	69.77	1574.93	436.27	1123.72	71.55	1042.31	1093.02	76.90	465.49
7.08000	-359.33	127.13	69.44	-383.50	121.20	66.93	-548.80	136.01	29.51	-558.36	134.69	82.33	-677.43	-41.76	24.35	-702.19	-30.58	27.97	-862.44	-54.92	28.77	-856.56	-57.39	72.84	-654.89	18.10	1190.84	0.00	0.00	0.00	-588.28	-8.39	1543.91	-605.61	96.11	1536.66	-737.31	-37.18	1581.81	-759.18	69.37	1574.55	437.73	1123.50	71.95	1042.66	1094.02	76.53	465.80
7.09000	-346.83	125.38	73.87	-373.97	119.76	69.84	-537.76	137.97	30.11	-548.83	135.87	82.48	-676.03	-41.49	24.73	-701.83	-30.88	27.91	-862.04	-55.66	29.13	-856.30	-57.84	73.10	-649.35	18.08	1190.36	0.00	0.00	0.00	-585.03	-8.22	1543.59	-602.20	96.36	1536.39	-734.01	-36.44	1581.35	-755.44	70.36	1573.99	437.36	1123.41	71.92	1040.97	1093.06	76.42	465.05
7.10000	-338.60	123.11	76.82	-367.16	117.95	72.38	-527.55	140.34	30.91	-539.52	138.43	83.21	-674.91	-41.35	24.99	-703.16	-30.09	27.65	-862.41	-54.89	28.82	-856.69	-57.14	72.94	-646.59	17.97	1189.96	0.00	0.00	0.00	-580.77	-7.78	1543.25	-598.51	96.76	1535.95	-730.54	-35.91	1580.85	-751.83	71.14	1573.60	437.81	1123.39	72.08	1042.20	1093.81	76.42	465.42
7.11000	-333.87	121.56	79.04	-357.72	116.43	75.71	-518.96	140.81	30.82	-531.51	139.85	83.58	-677.68	-41.65	24.20	-702.02	-30.75	27.77	-862.17	-55.27	28.97	-856.41	-57.41	73.10	-642.69	18.23	1189.36	0.00	0.00	0.00	-577.91	-7.51	1542.94	-594.32	96.95	1535.61	-727.07	-35.24	1580.39	-747.86	71.99	1573.08	438.44	1123.57	72.07	1042.33	1093.64	76.57	466.94
7.12000	-322.70	121.02	83.22	-349.45	115.80	78.37	-510.95	142.18	31.18	-524.25	141.56	83.96	-679.96	-41.61	23.71	-702.97	-30.51	27.71	-862.74	-54.46	28.61	-856.50	-57.41	73.19	-638.16	19.05	1188.90	0.00	0.00	0.00	-573.67	-7.18	1542.59	-589.25	97.45	1535.32	-723.50	-34.69	1579.95	-743.80	73.73	1572.59	438.66	1122.63	72.32	1041.80	1093.72	76.47	465.03
7.13000	-315.18	119.84	85.90	-343.90	115.25	80.11	-503.84	143.43	31.35	-517.92	141.91	83.70	-677.80	-41.73	24.31	-702.50	-30.64	27.68	-862.08	-55.68	29.17	-856.71	-57.34	73.32	-635.10	19.52	1188.42	0.00	0.00	0.00	-571.43	-6.75	1542.32	-586.05	97.93	1534.87	-719.92	-33.99	1579.54	-740.96	72.78	1572.18	437.97	1123.00	72.00	1044.17	1092.66	77.08	465.38
7.14000	-309.90	118.73	87.27	-338.03	114.44	81.64	-497.27	145.19	31.64	-512.10	143.36	83.68	-677.87	-41.68	24.47	-702.22	-30.83	27.87	-862.18	-55.72	29.16	-856.71	-57.23	73.40	-629.62	20.26	1188.10	0.00	0.00	0.00	-567.10	-6.10	1542.05	-582.77	98.59	1534.50	-716.44	-33.08	1579.09	-737.24	73.24	1571.59	435.15	1123.77	71.55	1040.41	1093.85	76.14	466.20
7.15000	-303.28	118.72	88.60	-334.05	114.51	81.78	-492.23	145.81	31.31	-506.97	144.67	83.63	-679.00	-41.87	23.92	-701.87	-30.98	27.83	-862.14	-55.90	29.25	-856.77	-57.41	73.56	-625.86	20.41	1187.66	0.00	0.00	0.00	-563.62	-5.60	1541.75	-579.42	99.44	1534.17	-713.02	-32.03	1578.65	-733.73	73.73	1571.13	436.21	1123.38	71.83	1041.48	1093.89	76.33	464.92
7.16000	-300.60	118.45	87.83	-328.61	114.45	82.00	-487.93	146.92	30.88	-502.94	145.61	83.08	-678.12	-41.97	23.99	-702.73	-30.95	27.59	-862.36	-55.55	29.04	-856.56	-57.70	73.93	-621.09	21.92	1187.21	0.00	0.00	0.00	-559.44	-4.86	1541.46	-576.07	99.87	1533.86	-709.44	-31.17	1578.22	-729.87	75.31	1570.68	437.67	1122.89	72.21	1043.23	1093.17	76.88	465.49
7.17000	-297.80	118.88	87.43	-326.25	114.27	81.46	-484.36	148.45	30.45	-499.28	147.28	82.62	-678.38	-42.28	24.30	-702.14	-31.10	27.93	-862.37	-55.41	29.09	-856.14	-58.28	74.38	-618.23	22.10	1186.82	0.00	0.00	0.00	-555.60	-4.09	1541.18	-571.83	100.41	1533.44	-705.71	-30.37	1577.77	-725.81	76.40	1570.12	437.87	1123.04	72.37	1044.02	1093.37	76.94	464.35
7.18000	-297.56	118.54	85.81	-323.76	114.33	80.49	-482.16	148.79	29.17	-496.90	147.85	81.43	-677.94	-42.44	24.17	-701.83	-31.10	28.02	-862.21	-55.98	29.41	-856.45	-57.68	74.30	-613.33	22.89	1186.56	0.00	0.00	0.00	-552.54	-3.50	1540.93	-568.49	101.05	1533.20	-702.05	-29.47	1577.27	-721.55	78.32	1569.31	438.54	1122.37	72.62	1042.93	1093.18	76.86	467.38
7.19000	-295.60	118.98	84.07	-322.29	114.83	78.89	-480.53	150.07	28.19	-495.28	148.31	80.12	-676.42	-41.93	24.72	-702.19	-31.30	27.94	-862.29	-55.58	29.33	-855.94	-58.26	74.77	-609.28	23.96	1186.18	0.00	0.00	0.00	-548.73	-2.58	1540.61	-562.40	102.15	1532.90	-698.47	-28.23	1576.85	-718.30	78.77	1568.94	437.02	1122.88	72.06	1043.96	1092.42	77.29	466.14
7.20000	-292.19	119.41	82.48	-321.18	115.55	76.64	-479.85	151.05	27.36	-493.91	149.98	79.15	-678.86	-42.32	24.27	-701.64	-31.26	28.03	-862.49	-55.29	29.24	-856.71	-56.87	74.33	-607.06	24.65	1185.81	0.00	0.00	0.00	-543.80	-1.74	1540.28	-557.96	103.27	1532.45	-694.97	-26.96	1576.39	-713.76	81.56	1568.45	437.77	1123.23	72.29	1042.64	1094.25	76.38	466.62
7.21000	-292.59	120.21	78.47	-321.65	116.45	73.48	-479.88	150.87	26.32	-493.75	150.05	77.48	-676.24	-42.51	24.69	-701.40	-31.59	28.09	-862.41	-55.45	29.44	-856.48	-57.09	74.72	-602.79	26.05	1185.52	0.00	0.00	0.00	-540.49	-0.83	1539.95	-554.26	103.84	1532.14	-691.30	-25.86	1575.90	-710.72	81.04	1568.09	437.61	1123.22	72.08	1042.96	1092.99	77.16	466.54
7.22000	-293.29	121.43	75.70	-318.53	117.49	71.28	-479.65	151.13	25.58	-493.93	149.79	75.55	-677.90	-42.03	24.35	-702.25	-31.98	27.86	-862.59	-54.94	29.31	-855.84	-58.01	75.47	-599.55	26.76	1185.17	0.00	0.00	0.00	-537.22	0.18	1539.75	-551.65	104.79	1531.84	-687.77	-24.41	1575.45	-707.18	82.65	1567.40	437.34	1123.28	71.82	1042.45	1093.57	76.68	465.56
7.23000	-293.37	123.26	72.40	-317.30	118.52	68.79	-479.60	150.50	24.76	-493.88	149.20	73.80	-677.97	-42.68	24.54	-702.36	-31.93	27.75	-862.11	-55.70	29.91	-855.86	-57.56	75.64	-594.01	27.97	1184.94	0.00	0.00	0.00	-533.18	1.26	1539.48	-548.40	106.03	1531.59	-684.21	-23.03	1574.99	-702.97	84.70	1566.81	436.34	1123.16	71.79	1041.37	1094.56	75.98	465.38
7.24000	-288.66	123.81	69.99	-317.99	119.45	65.25	-478.70	150.87	24.47	-492.64	148.91	72.62	-678.33	-42.21	24.27	-701.67	-31.87	28.01	-861.73	-56.15	30.39	-855.71	-57.73	76.17	-589.66	28.94	1184.67	0.00	0.00	0.00	-529.77	2.36	1539.24	-543.67	107.38	1531.29	-680.86	-21.36	1574.60	-699.16	86.29	1566.32	435.38	1124.26	71.36	1041.60	1093.27	76.66	465.67
7.25000	-286.73	124.42	65.52	-315.77	120.39	62.14	-477.68	151.13	24.18	-490.27	149.50	72.10	-677.89	-42.87	24.38	-701.78	-31.99	27.88	-862.02	-55.63	30.60	-855.42	-57.85	76.79	-587.36	30.16	1184.46	0.00	0.00	0.00	-526.54	3.46	1539.18	-539.52	108.08	1531.13	-677.15	-20.27	1574.20	-694.77	88.45	1565.81	436.67	1123.32	71.78	1042.17	1093.10	76.85	466.88
7.26000	-288.08	124.92	59.87	-313.12	120.18	58.47	-476.92	151.45	24.03	-487.81	149.85	71.70	-676.87	-42.70	24.68	-701.46	-32.31	28.12	-861.79	-55.99	31.22	-855.41	-57.73	77.39	-580.63	30.97	1184.43	0.00	0.00	0.00	-522.48	4.78	1539.20	-536.48	109.73	1531.10	-673.58	-18.72	1573.95	-691.23	89.65	1565.67	436.64	1122.87	72.03	1042.53	1093.88	76.63	468.18
7.27000	-286.52	125.06	55.85	-311.32	120.10	55.00	-476.33	151.41	23.82	-486.02	150.04	71.26	-676.88	-42.20	24.74	-701.61	-32.16	27.99	-861.93	-55.37	31.64	-855.30	-57.45	77.99	-573.90	32.21	1184.36	0.00	0.00	0.00	-518.55	5.98	1539.31	-533.24	111.05	1531.26	-669.97	-17.07	1573.80	-687.36	91.42	1565.38	436.90	1122.31	72.17	1042.09	1093.43	76.64	467.88
7.28000	-285.52	125.19	52.75	-310.42	120.19	52.30	-475.81	151.50	23.69	-484.58	150.26	70.56	-678.04	-42.89	24.47	-701.78	-32.17	27.99	-861.54	-55.87	32.70	-854.97	-57.41	78.91	-570.99	33.34	1184.41	0.00	0.00	0.00	-514.94	7.37	1539.62	-526.41	112.46	1531.37	-666.39	-15.36	1573.76	-683.87	92.14	1565.33	438.29	1122.17	72.69	1042.14	1093.16	76.74	467.62
7.29000	-285.88	124.59	49.81	-308.55	119.49	50.61	-475.43	151.32	23.33	-483.86	150.52	70.25	-677.25	-42.21	24.60	-702.73	-32.55	27.59	-861.28	-55.73	33.71	-854.20	-57.81	80.20	-564.23	34.41	1184.65	0.00	0.00	0.00	-511.13	8.68	1540.08	-523.25	113.91	1531.77	-662.84	-13.29	1573.88	-679.07	95.58	1565.26	438.23	1122.51	72.54	1041.36	1093.78	76.40	465.62
7.30000	-283.52	123.95	47.98	-310.90	119.66	47.55	-475.06	151.64	23.31	-483.07	151.13	70.25	-677.49	-43.40	24.45	-701.81	-32.75	27.69	-860.79	-56.28	35.16	-853.41	-58.03	81.64	-560.74	35.51	1185.03	0.00	0.00	0.00	-507.73	10.25	1540.73	-520.96	115.39	1532.36	-659.09	-11.35	1574.17	-675.53	97.27	1565.44	437.63	1122.87	72.11	1041.37	1094.05	76.31	464.14
7.31000	-282.80	124.59	46.32	-308.42	119.84	46.85	-474.77	152.30	23.47	-482.55	151.16	70.05	-678.54	-43.15	24.00	-701.70	-32.46	27.69	-860.48	-56.20	36.51	-852.59	-58.34	83.23	-557.02	36.82	1185.62	0.00	0.00	0.00	-504.02	11.94	1541.53	-515.23	116.92	1532.96	-655.28	-9.42	1574.66	-670.99	100.38	1565.80	436.26	1122.55	71.95	1041.12	1093.92	76.29	465.64
7.32000	-282.37	124.48	45.54	-309.12	119.81	45.81	-474.67	152.21	23.31	-482.01	151.17	69.95	-677.82	-42.98	24.01	-701.45	-32.82	27.68	-860.03	-56.45	38.12	-851.65	-59.01	85.30	-554.73	38.14	1186.21	0.00	0.00	0.00	-500.03	13.35	1542.45	-512.12	118.40	1533.88	-651.46	-7.34	1575.29	-667.29	101.27	1566.28	437.64	1123.50	72.03	1041.43	1093.88	76.42	465.72
7.33000	-281.87	124.55	44.67	-306.25	120.16	45.81	-474.63	152.28	23.14	-481.39	151.91	70.12	-677.39	-43.01	24.09	-701.94	-33.03	27.54	-859.08	-57.61	40.41	-850.84	-59.02	87.07	-548.79	39.46	1187.25	0.00	0.00	0.00	-495.73	15.23	1543.46	-506.46	120.10	1534.60	-647.68	-5.08	1576.09	-662.42	104.55	1566.71	437.60	1122.73	72.24	1041.22	1093.28	76.57	464.77
7.34000	-283.48	123.84	43.64	-309.39	120.02	44.36	-474.45	152.57	23.33	-481.08	151.84	70.07	-678.50	-43.60	23.68	-700.83	-32.98	27.78	-858.41	-57.86	42.35	-849.53	-59.65	89.37	-543.99	41.21	1188.36	0.00	0.00	0.00	-491.85	16.95	1544.61	-502.53	121.94	1535.59	-643.75	-2.85	1577.07	-658.70	105.89	1567.47	437.56	1122.62	72.21	1041.56	1093.56	76.51	464.78
7.35000	-281.86	123.90	43.70	-307.28	119.28	44.37	-474.64	152.03	22.94	-480.56	152.46	70.29	-676.24	-43.68	24.03	-700.37	-33.29	27.73	-857.73	-58.05	44.40	-848.44	-59.74	91.55	-539.10	42.62	1189.57	0.00	0.00	0.00	-487.64	18.70	1545.77	-497.85	123.89	1536.47	-639.82	-0.57	1578.10	-655.01	107.43	1568.37	438.14	1123.19	72.22	1041.37	1094.52	75.99	463.76
7.36000	-280.82	123.73	42.91	-307.15	119.08	44.04	-474.49	152.46	23.14	-480.18	152.62	70.28	-677.24	-43.66	23.88	-700.71	-33.57	27.56	-857.01	-58.33	46.45	-847.15	-59.97	93.89	-534.55	44.74	1190.91	0.00	0.00	0.00	-483.94	20.66	1547.02	-494.24	125.48	1537.34	-635.92	1.84	1579.21	-650.45	110.48	1569.25	435.92	1123.40	72.01	1041.42	1094.02	76.24	464.51
7.37000	-281.65	123.63	42.31	-305.56	119.41	43.68	-474.30	152.75	23.16	-479.91	152.61	70.26	-676.22	-43.54	23.94	-699.71	-33.78	27.81	-856.08	-58.97	48.80	-845.56	-60.88	96.55	-531.19	46.52	1192.21	0.00	0.00	0.00	-479.21	22.60	1548.19	-490.36	127.40	1538.24	-631.88	3.84	1580.35	-646.40	112.57	1570.19	435.37	1123.97	71.14	1040.85	1094.04	76.04	466.03
7.38000	-283.03	123.53	41.07	-305.70	118.52	43.09	-474.33	152.32	22.90	-479.67	152.31	70.08	-677.21	-43.94	23.42	-698.94	-33.70	27.97	-855.02	-59.56	51.08	-844.13	-61.16	99.10	-526.75	48.43	1193.63	0.00	0.00	0.00	-474.84	24.54	1549.31	-485.15	129.99	1539.24	-628.03	6.16	1581.44	-641.96	115.26	1570.97	436.08	1123.07	71.55	1042.03	1093.27	76.53	465.25
7.39000	-283.88	123.42	40.33	-305.90	118.78	42.18	-474.26	152.43	22.94	-479.24	152.97	70.27	-677.26	-43.45	23.44	-699.78	-33.95	27.74	-854.14	-59.89	53.30	-842.82	-61.22	101.39	-523.04	50.32	1195.03	0.00	0.00	0.00	-471.22	26.51	1550.40	-481.29	131.80	1540.10	-624.16	8.48	1582.43	-637.89	117.88	1571.77	436.45	1122.81	72.09	1042.34	1093.46	76.58	465.81
7.40000	-281.17	123.63	40.62	-307.43	118.19	41.11	-474.20	152.67	23.07	-478.85	152.74	70.06	-675.98	-44.30	23.75	-700.71	-33.99	27.63	-853.19	-60.18	55.56	-840.86	-62.33	104.19	-516.87	52.20	1196.31	0.00	0.00	0.00	-467.57	28.38	1551.42	-476.21	133.85	1541.14	-620.27	10.63	1583.45	-634.48	118.49	1572.78	436.67	1122.73	72.10	1041.85	1093.82	76.37	466.75
7.41000	-281.03	122.87	39.56	-306.39	118.13	40.82	-474.00	152.69	23.13	-478.61	152.93	70.18	-677.23	-44.04	23.28	-699.18	-34.04	28.00	-851.98	-60.71	57.97	-839.17	-62.79	106.69	-512.27	54.17	1197.60	0.00	0.00	0.00	-464.68	30.38	1552.49	-472.72	135.57	1542.07	-616.49	12.91	1584.33	-630.22	121.46	1573.38	436.66	1122.63	72.08	1041.84	1094.15	76.35	464.89
7.42000	-282.72	123.06	38.62	-305.40	118.02	40.42	-473.97	152.39	22.99	-478.06	152.89	70.09	-677.04	-43.91	23.28	-698.99	-34.18	28.19	-850.64	-61.30	60.34	-837.16	-63.45	109.25	-507.52	55.89	1198.73	0.00	0.00	0.00	-460.89	32.42	1553.38	-468.75	137.59	1542.88	-612.65	14.93	1585.05	-626.28	123.48	1574.13	437.35	1122.66	72.19	1041.11	1093.56	76.41	466.01
7.43000	-281.41	122.98	38.25	-306.24	118.14	39.74	-473.89	152.51	23.01	-478.05	152.40	69.81	-676.93	-44.58	23.30	-699.19	-34.04	28.36	-849.56	-61.82	62.66	-835.05	-64.43	111.95	-502.33	58.23	1199.62	0.00	0.00	0.00	-456.71	34.52	1554.20	-465.06	139.37	1543.82	-608.94	17.08	1585.66	-622.20	126.05	1574.77	436.81	1122.58	72.09	1041.70	1093.05	76.68	466.16
7.44000	-279.13	122.91	38.74	-306.60	117.75	39.31	-473.96	152.05	22.73	-477.86	152.86	69.89	-676.78	-44.10	23.29	-699.19	-34.69	28.58	-848.19	-62.29	64.96	-832.92	-65.06	114.44	-499.58	60.63	1200.44	0.00	0.00	0.00	-452.97	36.42	1554.97	-462.38	140.91	1544.52	-605.27	19.28	1586.21	-618.65	127.45	1575.46	436.48	1122.76	72.03	1041.70	1092.15	76.98	464.79
7.45000	-281.82	122.71	37.55	-306.52	117.99	38.96	-473.65	152.78	23.12	-477.60	153.45	70.00	-675.36	-43.98	23.77	-698.51	-34.42	29.10	-846.16	-63.76	67.73	-830.48	-66.08	117.20	-496.06	62.66	1201.04	0.00	0.00	0.00	-448.72	38.10	1555.59	-459.08	142.60	1545.14	-601.54	21.32	1586.56	-614.73	129.53	1575.72	435.40	1123.71	71.46	1041.65	1093.75	76.28	463.67
7.46000	-282.03	123.04	37.50	-306.57	117.96	39.03	-473.72	152.86	22.99	-477.85	153.17	69.73	-676.66	-44.07	23.34	-698.44	-34.96	29.45	-844.61	-64.49	70.34	-828.15	-66.76	119.81	-490.18	64.43	1201.58	0.00	0.00	0.00	-445.21	40.13	1556.25	-453.88	144.88	1546.03	-597.79	23.18	1586.87	-610.67	131.63	1576.13	438.95	1121.88	72.83	1042.06	1094.37	76.17	463.25
7.47000	-281.28	122.93	37.78	-306.97	118.09	38.79	-473.87	152.33	22.62	-477.67	154.24	69.99	-676.12	-44.62	23.49	-697.86	-34.97	30.12	-843.07	-64.92	72.87	-825.74	-67.26	122.34	-486.68	66.18	1202.12	0.00	0.00	0.00	-442.28	41.77	1556.79	-450.50	146.48	1546.63	-594.18	25.40	1587.17	-606.80	133.46	1576.63	439.32	1122.55	72.67	1043.01	1093.93	76.69	465.71
7.48000	-280.38	122.84	38.01	-307.34	118.41	38.69	-473.96	152.68	22.59	-477.78	154.16	69.68	-676.94	-44.21	23.29	-697.53	-35.41	30.51	-841.43	-65.12	75.42	-822.72	-68.42	125.33	-481.71	68.18	1202.54	0.00	0.00	0.00	-438.03	43.72	1557.23	-445.25	148.58	1547.00	-590.53	27.61	1587.43	-603.42	134.61	1576.98	436.69	1122.64	72.12	1042.03	1093.62	76.52	466.26
7.49000	-281.18	123.51	37.93	-306.56	118.08	39.33	-473.81	153.27	22.70	-477.89	154.92	69.77	-675.52	-44.82	23.66	-695.50	-35.92	31.45	-839.07	-65.73	78.36	-819.82	-68.65	127.98	-478.48	70.04	1202.95	0.00	0.00	0.00	-434.72	45.55	1557.63	-440.45	150.76	1547.40	-586.87	29.72	1587.59	-599.01	137.73	1577.15	436.87	1123.66	71.99	1041.67	1094.41	76.04	466.20
7.50000	-282.25	123.25	37.94	-306.50	118.26	39.54	-474.01	153.32	22.48	-478.24	155.13	69.49	-674.81	-44.94	23.79	-692.48	-35.99	33.09	-836.96	-65.65	81.23	-816.76	-68.86	130.76	-472.90	72.25	1203.40	0.00	0.00	0.00	-430.45	47.42	1557.95	-436.84	152.31	1547.83	-583.10	31.73	1587.77	-594.97	140.29	1577.28	436.47	1123.74	71.74	1042.48	1094.24	76.35	467.18
7.51000	-279.89	123.61	38.90	-308.13	118.83	39.44	-474.12	153.24	22.16	-478.40	155.77	69.46	-676.37	-44.49	23.26	-697.05	-38.05	31.11	-834.40	-65.81	84.33	-813.23	-69.12	133.58	-469.46	73.53	1203.70	0.00	0.00	0.00	-427.30	49.24	1558.25	-432.36	154.27	1548.16	-579.46	33.84	1587.91	-590.84	143.39	1577.33	435.89	1123.56	71.52	1041.13	1095.04	75.84	466.59
7.52000	-280.63	123.90	39.02	-307.15	118.82	40.11	-474.32	153.26	21.96	-478.63	156.45	69.43	-677.70	-44.70	22.87	-697.51	-37.43	30.71	-831.65	-65.96	87.74	-809.00	-70.18	136.99	-465.17	75.69	1204.04	0.00	0.00	0.00	-423.18	51.23	1558.49	-429.60	155.86	1548.39	-575.94	36.34	1588.02	-586.92	145.77	1577.33	436.87	1123.83	71.64	1041.86	1094.25	76.30	466.29
7.53000	-281.94	123.45	38.98	-306.72	118.71	40.21	-474.17	154.27	22.07	-478.81	156.40	69.00	-676.66	-45.26	23.14	-697.40	-37.50	30.62	-828.56	-66.05	91.39	-804.58	-70.61	140.19	-460.69	77.54	1204.23	0.00	0.00	0.00	-419.37	52.99	1558.65	-426.29	157.48	1548.40	-572.42	38.92	1588.17	-583.41	147.01	1577.53	436.60	1123.91	71.64	1041.77	1094.13	76.30	466.86
7.54000	-281.50	123.86	39.40	-305.64	119.18	40.89	-474.22	154.66	22.05	-478.71	157.63	69.17	-675.67	-44.83	23.49	-697.01	-36.92	30.63	-825.04	-66.02	95.18	-799.70	-71.04	143.51	-455.57	78.98	1204.40	0.00	0.00	0.00	-415.89	54.97	1558.87	-422.49	159.57	1548.54	-568.62	40.82	1588.28	-579.13	150.27	1577.46	436.48	1122.95	71.82	1041.22	1094.13	76.18	466.41
7.55000	-281.03	124.26	39.44	-307.42	119.10	40.61	-474.29	154.83	21.86	-478.95	158.01	69.04	-674.53	-45.59	23.68	-697.37	-36.09	32.28	-821.23	-66.04	99.48	-794.54	-71.04	146.89	-452.59	80.94	1204.48	0.00	0.00	0.00	-412.46	56.89	1559.09	-415.31	160.91	1548.47	-565.13	43.30	1588.30	-575.56	151.82	1577.44	436.63	1122.80	72.01	1040.22	1094.23	75.96	465.90
7.56000	-280.83	124.08	40.09	-309.09	118.87	40.53	-474.32	155.10	21.75	-478.84	158.87	69.04	-675.67	-45.92	23.05	-697.80	-36.44	32.35	-817.35	-65.44	103.88	-789.02	-71.07	150.52	-448.38	82.36	1204.62	0.00	0.00	0.00	-408.16	58.77	1559.14	-410.62	162.68	1548.44	-561.52	45.49	1588.32	-571.50	154.56	1577.23	436.20	1123.70	71.77	1042.17	1094.28	76.50	466.45
7.57000	-280.57	123.99	40.43	-307.83	119.60	41.05	-474.53	154.97	21.49	-479.19	158.67	68.72	-674.95	-46.25	22.95	-691.00	-36.78	34.13	-812.82	-65.20	108.87	-783.01	-71.05	154.57	-444.24	84.36	1204.63	0.00	0.00	0.00	-404.59	60.60	1559.23	-406.63	164.66	1548.30	-558.00	48.21	1588.33	-567.64	156.63	1577.03	437.03	1123.54	71.88	1042.31	1093.86	76.73	466.28
7.58000	-281.38	124.34	40.42	-307.91	119.25	41.03	-474.61	155.05	21.33	-479.18	159.36	68.86	-672.60	-46.76	22.71	-681.97	-36.83	36.76	-807.54	-65.32	114.39	-776.90	-70.39	158.76	-439.61	84.83	1204.60	0.00	0.00	0.00	-400.30	62.41	1559.24	-402.46	167.08	1548.09	-554.17	50.15	1588.28	-563.91	158.50	1576.72	436.66	1122.90	72.01	1042.16	1094.49	76.31	465.94
7.59000	-282.02	123.72	40.09	-306.72	119.56	41.69	-474.65	155.26	21.31	-479.19	159.49	68.65	-671.23	-46.96	22.65	-681.84	-37.44	36.93	-802.75	-63.97	119.84	-770.39	-69.61	163.28	-436.08	86.14	1204.34	0.00	0.00	0.00	-397.17	64.27	1559.29	-398.73	168.58	1547.98	-550.48	52.25	1588.17	-559.85	160.91	1576.28	436.17	1124.13	71.44	1041.89	1094.34	76.17	464.74
7.60000	-279.62	124.31	40.59	-306.91	118.82	41.39	-474.63	155.19	21.14	-479.03	160.22	68.81	-669.51	-47.24	22.29	-682.83	-37.94	37.16	-796.88	-63.36	126.03	-763.44	-68.42	167.99	-434.37	88.50	1204.17	0.00	0.00	0.00	-393.26	66.08	1559.27	-395.45	169.92	1547.85	-546.82	54.57	1588.12	-556.06	162.85	1576.16	438.21	1123.22	72.14	1042.54	1093.97	76.63	465.20
7.61000	-282.75	123.76	39.84	-307.93	118.94	41.28	-474.53	155.68	21.37	-478.96	160.41	68.75	-667.06	-47.93	22.09	-681.75	-37.51	37.66	-790.97	-62.07	132.14	-756.05	-66.93	172.80	-431.46	90.19	1203.86	0.00	0.00	0.00	-389.76	67.82	1559.24	-391.78	171.51	1547.59	-543.18	57.02	1588.03	-552.37	164.70	1575.84	436.84	1123.26	71.79	1042.15	1093.93	76.61	465.68
7.62000	-281.46	124.02	40.16	-307.65	119.15	41.02	-474.79	155.12	21.05	-479.02	160.43	68.71	-662.11	-48.21	22.56	-678.68	-37.34	38.31	-784.87	-60.32	138.34	-748.02	-65.76	178.05	-425.89	89.90	1203.44	0.00	0.00	0.00	-386.23	69.69	1559.22	-387.12	173.77	1547.26	-539.49	59.27	1587.90	-548.38	166.98	1575.58	436.83	1122.11	72.25	1042.46	1094.10	76.63	465.41
7.63000	-282.00	123.81	40.01	-307.02	118.77	40.95	-474.93	154.66	20.78	-479.04	160.16	68.53	-659.57	-48.59	21.92	-675.17	-37.43	39.37	-778.93	-58.03	144.35	-739.80	-63.96	183.16	-422.25	91.41	1203.16	0.00	0.00	0.00	-381.89	71.29	1559.10	-383.20	175.67	1546.96	-535.68	61.01	1587.82	-544.07	169.78	1575.15	438.84	1122.57	72.60	1041.64	1094.15	76.37	465.93
7.64000	-281.51	123.31	39.79	-309.44	118.48	40.27	-474.63	155.35	21.13	-478.90	160.20	68.51	-657.60	-49.17	20.83	-671.19	-37.37	40.07	-773.18	-55.88	150.53	-731.58	-61.63	188.18	-417.82	92.54	1202.88	0.00	0.00	0.00	-377.89	72.91	1558.99	-379.29	177.17	1546.68	-531.89	62.90	1587.80	-539.84	172.74	1574.89	437.17	1122.86	72.13	1041.98	1094.26	76.36	466.89
7.65000	-282.35	122.85	39.20	-306.87	118.60	40.55	-474.64	155.21	21.11	-478.63	159.93	68.55	-654.04	-49.40	19.98	-666.65	-37.92	40.77	-768.74	-54.02	156.06	-723.47	-58.33	192.75	-415.62	93.94	1202.64	0.00	0.00	0.00	-374.29	74.57	1558.87	-375.57	178.32	1546.43	-527.85	64.45	1587.76	-536.12	173.84	1574.63	436.96	1123.16	72.09	1043.89	1093.32	77.11	466.27
7.66000	-282.19	123.01	38.77	-307.69	118.37	40.04	-474.66	155.19	21.13	-478.51	159.47	68.22	-649.97	-50.24	19.22	-662.43	-38.09	41.55	-762.29	-50.83	161.40	-714.60	-56.02	197.34	-412.71	94.87	1202.53	0.00	0.00	0.00	-370.85	76.10	1558.76	-371.66	180.04	1546.14	-524.15	66.42	1587.80	-532.21	175.77	1574.48	436.93	1122.73	72.27	1042.68	1093.47	76.83	466.25
7.67000	-283.23	122.98	38.33	-307.83	117.98	39.59	-474.58	155.08	21.15	-478.02	160.36	68.79	-644.18	-51.17	20.35	-655.73	-38.28	43.05	-753.16	-47.73	165.85	-705.78	-53.37	201.52	-409.69	96.11	1202.36	0.00	0.00	0.00	-366.91	77.65	1558.65	-367.75	181.62	1545.77	-520.26	67.88	1587.90	-528.62	176.39	1574.58	437.14	1123.30	72.07	1043.05	1093.81	76.86	464.56
7.68000	-281.00	123.39	38.63	-308.47	118.29	39.14	-474.58	154.71	21.16	-477.89	159.86	68.56	-637.54	-52.25	22.43	-648.38	-39.32	45.07	-743.20	-45.21	169.81	-697.28	-49.65	204.54	-405.99	97.30	1202.25	0.00	0.00	0.00	-362.99	79.04	1558.52	-364.51	182.62	1545.54	-516.38	69.33	1588.02	-524.73	177.87	1574.53	436.31	1123.22	71.83	1042.44	1093.61	76.83	464.22
7.69000	-283.89	123.06	37.53	-307.95	118.43	38.83	-474.53	154.68	21.31	-477.55	159.55	68.63	-627.50	-54.22	25.64	-638.32	-40.46	47.57	-733.15	-42.49	172.85	-688.19	-46.70	207.36	-401.44	98.64	1202.26	0.00	0.00	0.00	-358.72	80.20	1558.33	-360.89	183.64	1545.38	-512.53	70.85	1588.19	-520.71	179.62	1574.55	435.17	1123.58	71.60	1041.94	1094.29	76.39	464.87
7.70000	-282.77	123.22	37.33	-307.23	118.47	38.65	-474.72	153.97	21.23	-477.47	158.81	68.48	-615.22	-56.45	28.65	-626.96	-41.94	49.72	-722.84	-39.09	174.36	-679.23	-42.82	208.88	-397.05	99.39	1202.40	0.00	0.00	0.00	-355.11	81.43	1558.20	-356.23	185.31	1545.15	-508.63	72.24	1588.39	-516.77	181.15	1574.75	436.45	1123.59	71.76	1043.06	1094.10	76.77	466.09
7.71000	-281.32	122.74	37.24	-307.67	118.11	37.97	-474.56	153.78	21.31	-477.04	158.50	68.66	-602.76	-58.84	31.24	-614.58	-43.22	51.50	-711.90	-36.47	174.93	-669.47	-40.00	209.82	-395.34	100.74	1202.42	0.00	0.00	0.00	-351.51	82.64	1558.07	-352.34	186.89	1544.89	-504.69	73.42	1588.68	-512.86	182.63	1574.84	438.55	1122.26	72.60	1042.53	1094.09	76.55	467.11
7.72000	-280.21	123.11	37.36	-306.89	117.95	37.63	-474.31	154.10	21.75	-476.62	157.99	68.69	-591.15	-60.40	33.13	-600.99	-44.53	52.94	-701.15	-33.37	173.86	-659.34	-37.01	209.64	-392.54	101.75	1202.50	0.00	0.00	0.00	-348.09	83.86	1557.99	-348.46	188.05	1544.75	-500.84	74.68	1588.99	-509.40	182.92	1575.34	437.62	1122.77	72.25	1042.80	1092.93	77.09	464.57
7.73000	-280.27	122.69	36.62	-306.17	117.88	37.25	-474.32	153.47	21.84	-476.39	157.05	68.64	-576.68	-62.31	34.56	-589.65	-45.57	53.35	-690.06	-30.75	171.87	-648.77	-34.41	208.57	-388.68	102.82	1202.63	0.00	0.00	0.00	-344.25	84.92	1557.90	-344.79	188.95	1544.64	-496.96	75.65	1589.24	-505.61	183.91	1575.68	436.81	1122.97	72.17	1041.84	1094.09	76.44	463.96
7.74000	-280.50	122.96	36.15	-308.10	117.48	36.24	-474.35	153.13	21.89	-475.96	156.87	68.78	-561.60	-63.64	35.39	-573.73	-46.64	53.82	-678.01	-29.16	169.35	-637.84	-32.02	206.55	-386.65	103.90	1202.78	0.00	0.00	0.00	-340.14	85.84	1557.81	-340.99	190.15	1544.53	-493.21	76.69	1589.56	-501.73	185.18	1575.96	437.33	1122.11	72.38	1041.90	1093.74	76.60	465.07
7.75000	-283.43	122.02	34.84	-306.55	117.67	36.08	-474.35	152.62	21.91	-475.74	156.21	68.79	-546.49	-64.95	35.56	-559.10	-47.98	53.33	-666.05	-26.77	165.39	-626.57	-29.44	203.50	-386.82	104.89	1202.88	0.00	0.00	0.00	-335.85	86.70	1557.62	-337.38	190.77	1544.50	-489.55	77.89	1589.83	-498.01	186.50	1576.25	436.20	1123.82	71.43	1041.35	1093.90	76.34	465.51
7.76000	-281.08	122.60	35.36	-305.87	117.44	35.91	-474.28	152.59	22.14	-475.37	156.07	68.97	-528.13	-66.90	36.17	-542.13	-49.05	52.69	-653.08	-25.61	161.21	-614.38	-28.25	200.24	-380.48	106.19	1203.23	0.00	0.00	0.00	-333.47	87.56	1557.61	-334.18	191.56	1544.46	-485.72	78.39	1590.08	-494.25	187.45	1576.56	437.71	1123.11	72.15	1042.78	1094.25	76.42	465.67
7.77000	-280.99	122.73	34.89	-307.68	117.43	35.21	-474.11	152.39	22.26	-475.23	155.57	68.97	-510.44	-68.09	35.92	-524.83	-49.82	51.61	-639.80	-23.94	155.71	-602.24	-26.76	195.95	-375.62	106.83	1203.39	0.00	0.00	0.00	-329.00	88.41	1557.52	-330.67	192.41	1544.48	-482.23	79.68	1590.37	-490.26	189.07	1576.87	436.50	1123.83	71.70	1043.12	1094.23	76.58	466.69
7.78000	-280.92	122.95	34.70	-306.45	117.44	35.31	-474.03	152.39	22.40	-475.13	155.21	69.06	-490.57	-69.72	36.10	-506.73	-50.99	50.47	-626.01	-22.73	149.70	-589.97	-24.84	190.78	-373.49	108.14	1203.55	0.00	0.00	0.00	-325.91	88.98	1557.50	-326.40	193.45	1544.48	-478.63	80.49	1590.51	-486.84	189.30	1577.25	436.67	1123.27	71.87	1041.23	1094.56	76.08	465.21
7.79000	-279.91	123.19	34.74	-306.13	117.70	35.16	-474.11	151.85	22.35	-474.78	154.72	69.09	-472.46	-71.32	34.53	-488.86	-52.26	49.11	-611.44	-22.04	142.96	-577.17	-23.60	185.34	-369.75	108.83	1203.79	0.00	0.00	0.00	-322.33	89.67	1557.52	-322.70	194.03	1544.55	-475.07	81.24	1590.72	-483.30	189.99	1577.54	436.06	1123.32	71.79	1041.57	1094.63	76.06	465.70
7.80000	-279.42	123.54	34.81	-307.07	117.83	34.36	-473.90	151.78	22.52	-474.17	155.18	69.42	-454.07	-72.74	33.97	-469.44	-53.80	47.21	-596.48	-21.47	135.70	-564.03	-22.05	179.20	-367.65	109.60	1204.01	0.00	0.00	0.00	-319.01	90.32	1557.58	-319.26	194.58	1544.66	-471.59	82.11	1590.90	-479.76	190.68	1577.73	436.62	1122.52	72.17	1041.57	1093.61	76.50	465.27
7.81000	-281.82	123.15	33.71	-306.55	117.92	34.35	-473.83	151.83	22.64	-473.91	155.27	69.66	-432.36	-73.65	34.08	-449.02	-54.77	45.97	-580.97	-20.56	127.91	-550.33	-21.00	172.82	-364.87	110.53	1203.92	0.00	0.00	0.00	-315.27	91.10	1557.61	-315.68	195.18	1544.78	-468.21	83.08	1591.02	-476.21	191.29	1577.94	437.80	1123.03	72.15	1042.16	1092.66	76.98	467.49
7.82000	-280.21	122.68	33.94	-304.59	118.22	34.67	-473.63	151.84	22.86	-473.76	154.19	69.31	-413.29	-74.91	33.46	-429.73	-55.62	44.49	-564.86	-20.07	120.01	-536.38	-19.70	165.88	-359.34	111.18	1204.18	0.00	0.00	0.00	-311.97	91.69	1557.66	-312.12	195.90	1544.82	-464.76	83.79	1591.13	-472.23	193.04	1577.96	437.11	1123.62	71.84	1042.92	1093.49	76.91	467.98
7.83000	-281.03	122.74	33.78	-305.21	117.77	34.19	-473.86	150.47	22.39	-473.14	154.31	69.63	-394.00	-75.14	32.77	-409.59	-56.34	43.09	-548.55	-19.40	111.91	-521.73	-19.03	159.04	-356.92	111.44	1204.05	0.00	0.00	0.00	-309.06	92.20	1557.78	-308.56	196.54	1544.88	-461.44	84.93	1591.29	-468.75	193.68	1577.95	436.87	1123.97	71.65	1042.58	1093.28	76.84	467.11
7.84000	-280.11	123.32	34.20	-304.82	118.39	34.12	-473.44	151.42	22.98	-473.03	153.25	69.31	-372.01	-75.58	32.61	-389.19	-56.43	41.67	-531.69	-18.70	103.81	-506.20	-19.62	152.58	-353.17	112.00	1204.17	0.00	0.00	0.00	-305.33	92.71	1557.83	-305.45	197.14	1544.88	-458.04	85.58	1591.31	-465.07	194.65	1577.93	436.36	1123.37	71.75	1042.20	1093.70	76.68	466.69
7.85000	-280.78	122.92	34.02	-304.81	117.74	34.15	-473.32	151.27	23.12	-472.70	152.73	69.28	-352.87	-75.44	31.82	-369.34	-56.40	40.58	-514.12	-18.96	96.11	-490.84	-19.23	145.68	-351.91	112.52	1204.09	0.00	0.00	0.00	-301.64	93.28	1557.85	-302.00	197.61	1544.84	-454.45	85.88	1591.29	-461.32	195.50	1577.93	436.37	1124.14	71.43	1041.69	1093.51	76.68	466.05
7.86000	-282.30	122.76	34.02	-305.52	117.75	33.85	-473.25	150.97	23.15	-472.13	152.78	69.40	-332.97	-74.79	31.37	-348.69	-55.81	39.82	-496.35	-19.06	88.66	-475.11	-19.17	139.02	-347.20	112.94	1204.10	0.00	0.00	0.00	-298.47	93.88	1557.92	-297.76	198.22	1544.86	-451.13	86.96	1591.31	-457.92	195.31	1577.96	436.99	1123.55	71.85	1041.87	1093.62	76.58	466.12
7.87000	-281.81	123.01	34.35	-305.45	117.90	34.03	-473.38	150.25	23.01	-471.99	152.41	69.37	-311.76	-73.83	31.24	-329.90	-54.96	38.60	-477.81	-21.05	82.36	-459.15	-19.74	132.83	-344.91	112.94	1204.00	0.00	0.00	0.00	-294.77	94.29	1557.89	-294.16	198.54	1544.80	-447.61	87.55	1591.30	-454.43	195.77	1577.87	437.30	1122.89	72.21	1041.52	1094.18	76.27	466.37
7.88000	-282.70	124.66	34.77	-304.76	118.04	34.50	-473.28	150.19	23.05	-471.65	152.25	69.34	-288.99	-72.13	31.69	-309.20	-53.38	38.30	-459.74	-21.71	75.60	-443.01	-20.45	126.96	-339.51	113.68	1203.96	0.00	0.00	0.00	-290.72	94.74	1557.81	-290.56	198.92	1544.64	-444.11	88.21	1591.29	-450.65	196.79	1577.70	438.18	1123.00	72.17	1041.56	1093.91	76.21	466.14
7.89000	-281.17	125.12	35.79	-306.40	117.97	34.24	-473.23	150.17	23.17	-471.40	152.00	69.30	-269.77	-69.43	31.48	-288.77	-51.33	37.97	-441.41	-23.21	69.79	-426.95	-21.09	121.38	-337.75	113.81	1203.57	0.00	0.00	0.00	-287.33	95.11	1557.81	-286.91	199.21	1544.52	-440.51	88.72	1591.20	-446.48	198.28	1577.40	438.15	1123.10	72.10	1041.68	1094.44	76.16	463.99
7.90000	-281.55	126.44	36.28	-305.96	117.35	34.36	-473.13	150.31	23.37	-471.00	152.16	69.53	-249.14	-66.60	32.06	-269.02	-49.22	38.00	-423.08	-24.33	64.12	-410.85	-21.76	116.28	-334.49	113.78	1203.23	0.00	0.00	0.00	-284.00	95.46	1557.79	-283.07	199.73	1544.31	-436.95	89.41	1591.15	-443.03	198.11	1577.35	437.30	1122.97	72.21	1040.97	1093.89	76.32	466.84
7.91000	-279.74	126.79	37.11	-304.51	118.20	35.36	-473.02	150.20	23.43	-470.74	152.25	69.49	-229.61	-64.24	32.83	-248.90	-46.91	38.41	-404.94	-25.28	58.86	-394.52	-22.98	111.77	-330.13	113.47	1203.12	0.00	0.00	0.00	-279.74	95.69	1557.64	-279.32	200.02	1544.10	-433.16	89.48	1591.04	-439.74	197.44	1577.21	437.29	1122.61	72.20	1041.64	1093.99	76.31	467.25
7.92000	-280.09	127.09	37.59	-305.22	118.16	35.50	-473.19	149.76	23.35	-470.55	151.75	69.42	-209.95	-61.28	33.92	-229.11	-44.67	39.20	-386.95	-26.71	54.28	-378.36	-24.17	107.59	-326.65	113.95	1202.86	0.00	0.00	0.00	-275.62	95.94	1557.45	-275.99	200.37	1543.88	-429.37	89.74	1590.94	-435.69	198.38	1576.97	437.91	1123.00	72.34	1042.42	1093.17	76.88	464.51
7.93000	-278.21	127.91	38.39	-303.48	118.47	36.19	-472.99	150.06	23.59	-470.49	151.40	69.31	-188.01	-58.84	36.21	-210.24	-42.51	40.12	-369.12	-27.37	49.74	-362.50	-24.26	103.30	-322.50	113.48	1202.58	0.00	0.00	0.00	-272.28	96.05	1557.30	-272.21	200.42	1543.60	-425.63	90.07	1590.82	-431.63	198.70	1576.83	437.21	1123.14	71.98	1040.88	1093.85	76.24	464.90
7.94000	-278.59	128.13	38.38	-301.22	120.66	39.70	-473.04	149.69	23.52	-470.24	151.40	69.53	-168.92	-55.99	37.86	-191.28	-40.42	41.54	-351.18	-28.03	45.88	-346.01	-25.90	100.12	-318.03	113.65	1202.51	0.00	0.00	0.00	-268.13	96.17	1557.02	-267.57	200.62	1543.28	-421.92	90.84	1590.71	-427.81	198.65	1576.63	435.70	1123.64	71.48	1040.77	1093.67	76.31	465.29
7.95000	-275.82	127.80	39.16	-300.13	120.30	39.50	-473.05	149.49	23.64	-469.87	151.57	69.63	-150.50	-53.33	40.23	-172.88	-38.44	43.28	-333.46	-28.60	42.52	-330.05	-26.37	96.86	-315.68	114.07	1202.03	0.00	0.00	0.00	-264.41	96.17	1556.75	-263.67	200.12	1543.02	-417.86	90.68	1590.52	-423.91	198.95	1576.44	437.30	1123.33	71.89	1041.50	1093.31	76.66	467.01
7.96000	-272.16	135.21	46.69	-297.94	120.20	39.08	-472.93	149.80	23.83	-469.74	151.19	69.54	-132.39	-51.15	43.06	-154.20	-36.32	45.50	-315.99	-29.10	39.69	-314.14	-27.77	94.47	-312.11	113.99	1201.67	0.00	0.00	0.00	-260.04	95.94	1556.42	-259.56	200.21	1542.67	-413.79	90.62	1590.34	-419.61	199.48	1576.20	436.26	1122.83	71.93	1042.39	1093.70	76.68	466.36
7.97000	-268.68	135.13	46.69	-298.53	120.38	38.28	-472.98	149.54	23.82	-469.70	150.96	69.51	-114.69	-49.01	46.20	-137.09	-34.20	48.23	-298.48	-30.04	37.55	-298.45	-29.17	92.48	-308.97	113.67	1201.43	0.00	0.00	0.00	-256.50	95.83	1556.10	-255.47	200.23	1542.33	-409.72	90.58	1590.15	-415.64	199.04	1576.07	436.85	1122.30	72.13	1041.59	1094.25	76.30	465.48
7.98000	-268.11	135.16	45.38	-298.71	120.49	37.67	-472.88	149.39	23.83	-469.34	151.13	69.70	-98.17	-46.65	49.74	-119.84	-32.98	51.19	-281.33	-30.74	35.95	-282.93	-30.28	90.85	-305.93	113.73	1201.08	0.00	0.00	0.00	-252.28	95.33	1555.66	-251.38	200.03	1542.02	-405.61	90.39	1589.93	-411.61	198.82	1575.92	438.08	1122.63	72.35	1040.10	1094.47	75.90	468.90
7.99000	-267.82	132.87	43.03	-298.94	120.00	36.42	-472.97	149.31	23.97	-469.34	150.61	69.49	-81.83	-44.83	53.18	-103.76	-30.91	54.04	-264.53	-31.03	34.61	-268.10	-30.45	89.28	-301.12	113.72	1200.78	0.00	0.00	0.00	-248.05	94.97	1555.25	-247.43	199.36	1541.71	-401.46	90.03	1589.70	-407.07	199.20	1575.77	437.78	1122.53	72.30	1041.01	1094.03	76.41	466.06
8.00000	-267.53	132.14	41.13	-298.29	120.04	36.33	-472.88	149.16	23.86	-469.11	150.54	69.58	-65.39	-42.55	56.71	-87.98	-29.30	57.09	-248.29	-31.62	33.80	-253.52	-30.98	88.17	-297.70	113.44	1200.39	0.00	0.00	0.00	-244.05	94.51	1554.89	-244.00	198.89	1541.42	-397.32	89.76	1589.48	-402.93	199.14	1575.48	436.46	1123.13	71.81	1042.11	1094.22	76.58	463.78
8.01000	-266.13	130.71	40.31	-301.54	117.79	33.82	-472.89	148.96	23.84	-468.83	150.22	69.46	-50.90	-41.07	59.77	-72.60	-27.98	60.21	-232.74	-31.53	33.15	-239.21	-31.82	87.70	-293.41	113.56	1200.04	0.00	0.00	0.00	-239.80	94.07	1554.47	-239.93	198.58	1541.12	-393.09	89.41	1589.22	-398.72	198.37	1575.46	438.22	1122.98	72.23	1041.96	1094.20	76.53	465.00
8.02000	-267.86	128.93	38.35	-302.35	117.80	33.40	-472.83	149.13	24.00	-468.77	150.39	69.64	-35.48	-39.17	63.10	-56.71	-26.26	63.14	-217.62	-31.62	32.87	-225.41	-32.36	87.43	-290.07	113.56	1199.62	0.00	0.00	0.00	-235.54	93.64	1554.06	-234.84	198.23	1540.77	-388.86	88.87	1588.90	-394.45	197.96	1575.21	437.49	1123.07	72.19	1041.64	1093.06	76.68	465.55
8.03000	-276.62	123.72	32.41	-301.67	117.63	33.38	-472.64	149.40	24.17	-468.63	150.14	69.58	-20.59	-37.46	66.31	-41.85	-25.04	66.07	-203.00	-31.91	33.24	-212.14	-32.61	87.33	-286.11	113.55	1199.20	0.00	0.00	0.00	-231.20	92.86	1553.60	-230.44	198.01	1540.45	-384.63	88.46	1588.56	-390.13	197.38	1575.08	436.91	1122.56	72.32	1042.22	1093.18	77.05	464.88
8.04000	-277.11	123.69	31.92	-302.63	117.59	33.12	-472.77	149.18	24.12	-468.66	150.11	69.72	-7.36	-35.94	69.14	-28.99	-24.43	68.45	-189.22	-31.88	33.54	-199.13	-33.39	87.63	-282.43	113.30	1198.72	0.00	0.00	0.00	-227.04	92.16	1553.21	-226.16	197.10	1540.22	-380.47	88.03	1588.22	-385.95	196.32	1574.90	437.69	1121.20	72.71	1042.06	1093.60	76.78	464.52
8.05000	-275.52	123.10	32.15	-303.54	117.30	32.51	-472.67	149.25	24.15	-468.22	150.67	69.99	5.19	-34.85	71.95	-15.95	-23.04	71.08	-176.07	-32.41	34.34	-186.99	-33.98	88.02	-277.25	113.24	1198.36	0.00	0.00	0.00	-222.95	91.47	1552.83	-221.84	196.51	1539.96	-375.90	86.81	1587.82	-381.46	196.16	1574.66	437.37	1122.91	72.28	1041.53	1093.07	76.87	465.88
8.06000	-275.37	123.57	31.93	-303.76	117.15	32.59	-472.86	148.66	23.98	-468.18	150.71	70.21	16.73	-33.93	74.58	-2.33	-22.30	74.21	-163.53	-33.36	35.32	-175.62	-34.65	88.52	-271.19	112.91	1197.88	0.00	0.00	0.00	-218.42	90.75	1552.41	-217.30	196.28	1539.67	-371.49	86.09	1587.45	-377.14	195.58	1574.40	436.98	1122.38	72.21	1041.39	1093.68	76.64	466.13
8.07000	-278.62	122.65	31.05	-302.79	117.33	32.68	-472.66	149.20	24.22	-468.08	150.48	70.20	28.92	-32.52	77.81	4.13	-23.59	74.99	-151.91	-33.89	36.01	-164.98	-35.46	89.11	-267.61	112.69	1197.40	0.00	0.00	0.00	-213.96	90.03	1551.94	-212.82	195.50	1539.42	-367.10	85.50	1587.01	-372.70	194.84	1574.14	437.62	1121.92	72.47	1042.52	1093.66	76.75	465.31
8.08000	-278.80	122.69	31.09	-303.75	117.72	32.42	-472.69	149.09	24.25	-467.91	150.57	70.34	39.41	-31.59	81.30	13.92	-22.73	78.09	-141.30	-33.96	36.33	-155.20	-36.26	89.64	-265.04	112.51	1196.88	0.00	0.00	0.00	-209.44	89.21	1551.45	-208.97	194.95	1539.21	-362.63	84.64	1586.50	-368.09	194.03	1573.85	436.80	1123.00	71.97	1041.91	1093.56	76.66	466.30
8.09000	-278.05	122.00	30.47	-302.95	117.82	32.53	-472.72	149.19	24.33	-467.80	150.59	70.43	47.35	-30.71	84.38	23.13	-22.06	81.09	-131.30	-34.29	36.84	-146.09	-37.34	90.28	-259.52	112.21	1196.46	0.00	0.00	0.00	-204.97	88.33	1550.93	-204.64	193.99	1538.92	-358.05	83.66	1586.01	-363.61	192.86	1573.55	435.80	1122.70	72.00	1041.61	1093.25	76.58	464.35
8.10000	-277.90	122.75	30.71	-303.56	117.17	32.29	-472.75	148.87	24.17	-467.76	150.91	70.70	57.27	-29.49	88.15	31.70	-21.05	84.21	-122.12	-34.89	37.38	-137.84	-37.69	90.52	-256.68	112.57	1195.89	0.00	0.00	0.00	-200.43	87.43	1550.41	-199.24	192.65	1538.55	-353.48	82.67	1585.52	-359.08	191.98	1573.29	435.47	1123.17	71.55	1041.23	1093.18	76.51	465.51
8.11000	-279.15	122.07	30.30	-305.36	117.55	31.44	-472.71	148.90	24.21	-467.77	150.49	70.67	64.85	-29.18	90.59	39.41	-20.53	86.59	-113.88	-35.81	37.92	-130.18	-38.74	90.92	-252.15	112.62	1195.32	0.00	0.00	0.00	-195.68	86.62	1549.87	-194.62	191.89	1538.21	-348.79	81.74	1585.00	-354.54	190.77	1573.04	434.93	1123.57	71.44	1041.70	1093.98	76.45	466.34
8.12000	-278.08	122.08	30.52	-303.84	117.72	31.88	-472.50	149.32	24.41	-467.43	150.94	70.97	70.60	-28.85	92.56	46.19	-20.37	88.48	-106.44	-36.91	38.28	-123.47	-39.55	90.98	-245.99	111.39	1194.83	0.00	0.00	0.00	-190.65	85.86	1549.40	-189.92	190.96	1537.86	-344.13	80.71	1584.48	-349.81	189.93	1572.59	437.39	1122.88	72.37	1040.18	1094.04	76.07	468.43
8.13000	-278.13	122.53	30.57	-303.10	118.02	31.85	-472.59	149.10	24.28	-467.38	150.83	71.08	77.78	-27.69	94.53	52.28	-20.25	90.02	-100.02	-37.82	38.19	-117.54	-40.52	90.91	-243.21	111.01	1194.19	0.00	0.00	0.00	-185.86	84.84	1548.85	-185.24	190.22	1537.51	-339.37	79.66	1583.94	-345.02	188.83	1572.37	437.51	1122.08	72.70	1041.69	1094.04	76.36	467.17
8.14000	-277.59	122.18	30.97	-302.04	118.16	32.30	-472.55	149.12	24.45	-467.23	150.91	71.27	80.82	-27.53	94.89	57.29	-19.96	90.52	-94.72	-38.11	37.57	-112.56	-41.28	90.51	-237.73	110.22	1193.60	0.00	0.00	0.00	-181.70	83.84	1548.31	-180.53	189.37	1537.11	-334.54	78.31	1583.42	-340.27	188.04	1571.88	437.54	1121.94	72.34	1041.96	1093.53	76.68	465.09
8.15000	-277.70	122.27	30.68	-304.15	118.25	31.81	-472.53	149.37	24.60	-467.14	151.30	71.68	86.43	-27.94	95.52	61.51	-19.96	90.73	-90.39	-38.47	36.75	-108.46	-41.66	89.67	-233.24	109.30	1193.14	0.00	0.00	0.00	-177.02	82.84	1547.78	-175.92	188.09	1536.78	-329.75	77.27	1582.89	-335.54	187.24	1571.53	436.84	1122.23	72.31	1041.89	1094.27	76.39	466.44
8.16000	-279.41	122.23	30.12	-304.81	118.40	31.31	-472.48	149.34	24.70	-467.11	151.30	71.89	89.79	-27.81	94.46	64.75	-20.43	89.84	-86.93	-38.84	35.65	-105.22	-42.04	88.66	-227.99	108.94	1192.63	0.00	0.00	0.00	-171.76	81.78	1547.25	-171.83	187.38	1536.46	-324.94	76.09	1582.35	-330.90	185.39	1571.15	438.18	1122.12	72.74	1041.35	1093.83	76.39	465.66
8.17000	-278.22	122.38	30.42	-303.00	118.55	31.86	-472.49	149.04	24.73	-467.04	151.19	72.09	91.86	-28.91	92.67	67.27	-21.13	88.46	-84.55	-39.21	34.25	-102.91	-41.85	87.18	-221.97	108.52	1192.07	0.00	0.00	0.00	-167.10	80.63	1546.75	-167.20	186.59	1536.07	-320.09	74.73	1581.84	-325.88	184.35	1570.80	437.28	1122.60	72.40	1040.99	1093.41	76.33	466.75
8.18000	-278.91	122.37	30.34	-305.06	117.93	30.98	-472.26	149.41	25.09	-467.01	151.62	72.64	94.96	-29.13	90.69	68.94	-20.88	86.22	-83.30	-38.45	32.65	-101.31	-41.62	85.50	-217.76	108.39	1191.58	0.00	0.00	0.00	-162.47	79.49	1546.25	-161.56	185.32	1535.64	-315.18	73.37	1581.30	-321.23	182.94	1570.44	436.62	1122.10	72.33	1040.79	1094.31	76.05	468.29
8.19000	-281.30	122.11	29.83	-303.38	119.14	31.83	-472.36	149.24	25.27	-467.02	151.63	72.90	95.85	-29.11	87.25	70.07	-21.22	82.95	-82.84	-38.52	32.21	-100.34	-41.60	83.93	-214.30	108.07	1191.10	0.00	0.00	0.00	-157.20	78.29	1545.69	-156.75	184.14	1535.19	-310.34	72.13	1580.74	-316.52	181.14	1570.10	437.57	1122.47	72.24	1041.51	1093.88	76.48	466.94
8.20000	-281.18	122.44	30.01	-303.12	118.75	31.62	-472.10	149.81	25.74	-466.78	152.47	73.66	96.36	-28.63	83.90	70.77	-20.72	79.83	-82.63	-38.28	31.40	-99.87	-41.65	82.27	-208.59	106.48	1190.69	0.00	0.00	0.00	-152.52	77.26	1545.22	-151.99	182.78	1534.91	-305.44	70.97	1580.22	-311.66	179.93	1569.67	438.74	1122.12	72.88	1041.40	1093.44	76.49	466.18
8.21000	-281.50	122.46	29.86	-303.92	118.93	31.53	-472.07	149.77	26.09	-467.00	152.24	73.92	97.73	-28.84	81.13	71.54	-20.32	76.87	-82.32	-37.63	30.51	-99.50	-40.71	80.45	-203.73	105.56	1190.19	0.00	0.00	0.00	-147.83	75.98	1544.73	-147.18	181.33	1534.55	-300.52	69.72	1579.75	-306.95	177.70	1569.32	437.88	1123.20	72.26	1041.30	1093.30	76.61	468.17
8.22000	-279.99	122.59	30.40	-303.87	119.13	31.58	-471.98	150.09	26.59	-466.96	152.89	74.75	97.56	-27.80	77.29	73.28	-19.55	74.29	-81.51	-37.06	30.10	-98.35	-39.32	78.88	-198.32	105.07	1189.71	0.00	0.00	0.00	-143.04	74.91	1544.27	-142.40	179.90	1534.20	-295.41	67.89	1579.24	-302.01	177.08	1568.86	437.65	1122.89	72.30	1041.83	1094.01	76.44	466.06
8.23000	-280.29	122.95	30.60	-304.78	119.18	30.83	-471.95	150.18	26.99	-467.09	153.11	75.35	100.53	-26.72	73.64	80.23	-16.26	72.89	-80.13	-36.82	30.32	-95.74	-39.21	78.28	-192.93	103.95	1189.39	0.00	0.00	0.00	-137.63	73.81	1543.86	-137.32	179.56	1533.90	-290.34	66.30	1578.84	-296.97	175.74	1568.51	438.21	1122.06	72.73	1041.71	1094.37	76.25	465.56
8.24000	-281.51	123.06	30.31	-304.71	119.04	31.25	-471.90	150.27	27.43	-466.95	153.97	76.37	103.68	-24.74	68.29	81.13	-14.19	68.04	-78.92	-36.18	30.30	-92.59	-39.39	78.00	-187.04	103.46	1189.26	0.00	0.00	0.00	-131.91	72.43	1543.63	-133.07	178.73	1533.67	-285.23	64.77	1578.59	-292.04	174.57	1568.40	438.64	1123.13	72.44	1041.70	1094.36	76.43	465.53
8.25000	-282.26	123.27	30.24	-304.42	118.79	31.64	-471.70	150.19	27.93	-466.74	155.08	77.59	106.30	-22.72	63.38	81.56	-12.37	63.14	-77.64	-35.95	30.29	-90.01	-39.22	77.43	-181.06	102.10	1189.11	0.00	0.00	0.00	-126.64	71.19	1543.60	-128.33	177.31	1533.83	-279.99	63.16	1578.55	-286.84	173.36	1568.40	437.38	1122.75	72.31	1041.70	1094.20	76.39	466.76
8.26000	-279.21	123.34	31.03	-306.20	119.34	30.86	-471.16	151.55	29.18	-466.67	155.65	78.83	108.13	-21.36	58.88	83.73	-10.64	59.46	-76.58	-36.02	30.21	-87.87	-39.48	77.03	-178.26	101.08	1189.09	0.00	0.00	0.00	-121.81	70.09	1543.67	-122.35	175.84	1534.02	-274.56	61.59	1578.70	-281.94	171.19	1568.70	436.70	1122.20	72.16	1041.52	1093.70	76.51	467.12
8.27000	-279.56	123.25	31.19	-306.19	119.44	31.16	-471.20	151.00	29.82	-466.42	155.75	79.92	109.68	-20.70	55.07	84.56	-10.02	56.05	-75.77	-36.42	30.26	-85.95	-40.24	76.97	-172.89	100.42	1189.28	0.00	0.00	0.00	-115.99	68.75	1543.88	-117.38	174.29	1534.29	-269.16	59.86	1578.95	-277.16	168.25	1569.15	437.58	1122.48	72.26	1041.47	1093.13	76.65	465.91
8.28000	-280.64	123.35	30.83	-304.43	120.22	31.23	-470.91	151.58	31.14	-465.92	156.39	81.52	110.29	-20.92	51.48	86.38	-10.28	53.19	-75.24	-36.34	30.00	-84.34	-40.45	76.76	-167.51	100.05	1189.71	0.00	0.00	0.00	-110.76	67.47	1544.18	-112.29	173.07	1534.72	-263.57	57.96	1579.28	-271.80	167.19	1569.58	437.74	1122.28	72.40	1040.70	1093.67	76.45	464.55
8.29000	-280.32	123.12	31.04	-304.98	119.82	31.26	-470.47	151.79	32.62	-465.38	156.34	82.93	112.86	-21.69	48.67	86.52	-11.17	50.01	-74.75	-36.87	30.01	-83.01	-41.02	76.71	-161.68	98.21	1190.10	0.00	0.00	0.00	-105.42	66.01	1544.59	-107.18	171.95	1535.20	-258.07	56.42	1579.75	-266.65	165.24	1570.27	436.70	1122.55	72.26	1041.49	1094.13	76.35	464.33
8.30000	-279.49	123.35	31.32	-304.83	119.94	31.17	-470.10	151.77	34.11	-464.53	156.36	84.56	112.17	-21.77	45.68	87.58	-11.09	47.91	-74.56	-36.97	29.96	-81.71	-41.25	76.63	-157.98	98.24	1190.85	0.00	0.00	0.00	-99.51	64.77	1545.03	-101.97	170.56	1535.84	-252.46	54.44	1580.27	-261.45	163.49	1570.96	436.50	1122.47	72.15	1041.64	1093.93	76.51	465.80
8.31000	-280.74	123.57	30.65	-305.79	120.01	30.69	-469.51	152.29	36.02	-463.50	156.40	86.35	113.22	-20.47	43.88	88.81	-10.42	46.21	-74.11	-36.97	30.02	-80.47	-41.10	76.51	-151.89	96.85	1191.64	0.00	0.00	0.00	-94.18	63.42	1545.57	-96.73	169.00	1536.57	-246.97	52.78	1580.89	-256.13	161.84	1571.75	436.91	1123.05	72.14	1041.90	1093.97	76.50	465.38
8.32000	-279.69	123.63	30.84	-304.39	120.00	31.00	-469.19	151.96	37.65	-462.26	157.22	88.61	113.29	-19.21	41.88	88.89	-8.97	44.05	-73.63	-37.06	30.41	-79.29	-40.95	76.57	-144.56	95.47	1192.51	0.00	0.00	0.00	-88.99	61.96	1546.20	-92.24	167.64	1537.20	-241.31	50.70	1581.59	-250.97	160.21	1572.48	437.09	1122.39	72.17	1041.95	1093.52	76.68	465.62
8.33000	-282.51	123.68	29.84	-303.92	120.13	31.03	-468.37	152.68	39.84	-461.20	156.74	90.52	112.64	-17.38	39.70	89.16	-8.20	42.33	-73.48	-36.39	30.41	-78.28	-40.77	76.73	-139.80	94.35	1193.35	0.00	0.00	0.00	-83.03	60.48	1546.87	-87.18	166.28	1537.97	-235.71	48.70	1582.31	-245.48	158.43	1573.42	437.00	1122.06	72.36	1041.49	1093.66	76.53	463.68
8.34000	-280.49	124.07	30.05	-304.24	120.04	30.84	-467.80	152.55	41.83	-459.74	157.32	92.88	112.68	-17.63	38.41	88.73	-7.68	40.72	-73.14	-36.58	30.73	-77.28	-40.58	76.97	-134.40	94.20	1194.49	0.00	0.00	0.00	-77.97	59.01	1547.56	-80.82	164.87	1538.85	-230.12	46.79	1583.07	-240.49	155.89	1574.50	436.56	1123.01	72.07	1041.61	1093.84	76.54	465.37
8.35000	-280.97	123.35	30.13	-302.65	120.16	31.03	-466.91	153.23	44.14	-458.43	157.25	95.05	114.14	-17.55	37.26	89.51	-7.71	39.88	-72.79	-36.38	30.83	-76.48	-40.41	77.14	-129.19	93.48	1195.40	0.00	0.00	0.00	-72.67	57.68	1548.23	-75.60	163.22	1539.69	-224.59	44.86	1583.79	-235.26	153.78	1575.37	437.47	1122.67	72.24	1040.93	1094.01	76.28	465.68
8.36000	-283.40	123.74	28.94	-303.78	120.25	30.55	-466.18	153.05	46.11	-457.04	157.15	97.18	113.83	-17.31	35.98	89.61	-7.32	39.04	-72.64	-35.93	30.84	-75.85	-39.74	77.01	-123.59	91.71	1196.27	0.00	0.00	0.00	-66.91	56.18	1548.87	-70.30	161.97	1540.42	-219.14	42.87	1584.44	-230.08	151.42	1576.07	437.85	1122.24	72.52	1041.45	1093.70	76.49	466.59
8.37000	-281.29	123.74	29.51	-304.95	120.18	30.08	-465.58	152.93	48.21	-455.49	157.53	99.58	114.42	-16.85	35.07	90.99	-7.24	38.54	-72.32	-35.76	31.00	-75.22	-39.14	76.94	-124.46	90.43	1198.32	0.00	0.00	0.00	-61.12	54.60	1549.46	-65.15	160.06	1541.20	-213.66	40.91	1585.05	-224.76	149.51	1576.87	437.12	1122.97	72.07	1041.08	1093.29	76.49	465.63
8.38000	-277.83	123.68	30.19	-301.54	120.62	30.74	-464.57	153.53	50.38	-453.86	158.21	101.98	114.51	-16.73	34.00	90.90	-7.03	37.75	-71.97	-35.50	31.28	-74.64	-38.47	76.79	-113.35	88.51	1198.10	0.00	0.00	0.00	-56.17	53.13	1550.08	-60.06	158.67	1541.94	-208.18	38.85	1585.57	-219.78	146.63	1577.69	437.19	1122.80	72.12	1041.09	1093.47	76.66	466.79
8.39000	-280.74	124.07	29.27	-302.94	121.20	30.08	-463.51	154.14	52.73	-452.16	158.57	104.26	114.90	-16.53	33.28	91.15	-6.55	37.03	-71.64	-35.51	31.57	-73.86	-38.64	77.14	-107.40	86.73	1198.41	0.00	0.00	0.00	-50.48	51.62	1550.67	-54.94	156.72	1542.69	-202.69	36.65	1586.03	-214.31	145.92	1578.16	436.53	1123.20	71.67	1041.73	1093.22	76.81	465.91
8.40000	-278.13	124.45	29.73	-303.72	120.87	29.84	-462.30	154.82	55.09	-450.15	159.48	106.91	114.95	-16.23	32.65	90.76	-6.48	36.47	-71.41	-35.08	31.71	-73.34	-38.25	77.16	-100.86	86.10	1199.19	0.00	0.00	0.00	-45.37	50.03	1551.20	-49.79	155.26	1543.20	-197.33	34.70	1586.42	-209.26	143.09	1578.66	437.45	1122.32	72.52	1041.70	1093.88	76.49	465.95
8.41000	-280.01	124.46	29.26	-301.22	121.11	30.19	-461.28	154.78	57.18	-448.18	160.10	109.34	115.74	-16.01	32.40	90.79	-6.36	36.13	-71.24	-34.81	31.81	-73.16	-37.34	76.86	-96.18	86.28	1199.71	0.00	0.00	0.00	-40.50	48.46	1551.69	-45.54	154.22	1543.91	-191.93	32.59	1586.73	-203.98	141.60	1579.05	438.62	1122.17	72.82	1041.59	1093.69	76.59	465.55
8.42000	-279.66	124.32	28.95	-302.47	121.31	29.75	-459.79	155.54	59.83	-446.16	160.26	111.69	115.74	-16.34	31.99	91.73	-6.24	36.22	-71.17	-34.46	31.76	-72.77	-37.39	76.85	-91.53	83.84	1201.48	0.00	0.00	0.00	-34.90	46.96	1552.15	-38.98	152.39	1544.51	-186.62	30.71	1587.07	-199.00	139.38	1579.40	437.33	1123.30	72.13	1042.38	1093.11	76.93	467.35
8.43000	-278.81	124.23	29.01	-302.11	120.95	29.92	-458.25	156.26	62.54	-443.76	160.63	114.15	115.92	-16.02	31.78	92.44	-6.01	35.87	-71.04	-34.65	31.85	-72.58	-37.48	76.92	-88.66	81.92	1201.62	0.00	0.00	0.00	-29.33	45.36	1552.57	-36.99	150.89	1545.18	-181.31	28.72	1587.36	-193.83	137.97	1579.50	438.54	1123.15	72.43	1041.52	1094.00	76.35	466.59
8.44000	-279.73	124.45	28.56	-300.94	121.23	29.89	-456.58	156.69	65.22	-441.39	160.58	116.55	115.74	-16.16	31.69	92.61	-6.24	35.93	-71.07	-34.39	31.70	-72.64	-37.18	76.72	-86.83	80.12	1201.87	0.00	0.00	0.00	-24.43	43.71	1552.98	-31.36	149.37	1545.49	-175.92	26.70	1587.65	-188.82	135.55	1579.84	437.97	1122.38	72.64	1041.30	1094.37	76.25	466.71
8.45000	-277.90	124.32	28.84	-300.21	121.47	30.01	-454.80	157.27	68.27	-438.59	160.99	119.13	115.52	-16.52	31.30	91.37	-6.07	35.35	-71.09	-34.20	31.57	-72.59	-37.25	76.62	-79.92	78.25	1202.29	0.00	0.00	0.00	-18.97	42.10	1553.31	-26.14	147.66	1545.78	-170.56	24.51	1587.88	-183.89	133.57	1580.22	435.39	1123.20	71.76	1041.40	1093.31	76.56	466.64
8.46000	-278.93	124.56	28.40	-301.03	121.24	30.06	-452.98	157.24	71.19	-435.64	161.11	121.75	115.91	-15.93	31.22	91.64	-6.04	35.28	-71.02	-34.59	31.69	-72.44	-37.55	76.63	-72.26	77.06	1203.11	0.00	0.00	0.00	-14.22	40.53	1553.61	-22.85	145.93	1546.23	-165.32	22.58	1588.11	-178.83	131.62	1580.42	437.18	1122.98	72.25	1041.64	1092.79	76.91	468.38
8.47000	-277.97	125.22	28.50	-301.12	121.21	29.90	-451.00	157.22	74.25	-432.17	161.85	124.79	115.64	-16.27	31.13	91.89	-6.16	35.16	-70.98	-34.78	31.68	-72.25	-37.70	76.58	-69.68	75.46	1203.23	0.00	0.00	0.00	-8.67	38.97	1553.83	-16.79	144.26	1546.50	-160.04	20.46	1588.29	-173.91	129.05	1580.81	437.02	1123.35	71.93	1042.14	1093.70	76.61	464.96
8.48000	-276.39	124.76	28.73	-300.26	120.94	30.00	-448.41	157.68	77.88	-428.26	162.89	128.19	116.51	-16.00	31.35	92.30	-5.87	35.19	-71.07	-34.76	31.58	-72.15	-37.79	76.45	-60.45	73.96	1203.35	0.00	0.00	0.00	-3.71	37.33	1554.06	-11.16	142.53	1546.67	-154.91	18.59	1588.47	-169.09	126.96	1580.86	436.78	1122.79	72.09	1041.34	1093.80	76.40	464.57
8.49000	-277.85	124.81	28.01	-300.60	121.12	29.79	-445.55	157.96	81.78	-424.18	163.41	131.48	115.93	-16.10	31.05	91.34	-5.92	34.88	-70.92	-35.19	31.74	-71.96	-38.04	76.42	-59.03	71.68	1203.78	0.00	0.00	0.00	1.27	35.63	1554.20	-6.76	141.39	1546.88	-149.84	16.70	1588.63	-164.04	125.13	1581.02	437.57	1122.09	72.51	1040.95	1093.53	76.54	466.72
8.50000	-277.34	124.77	27.79	-299.88	120.38	29.97	-442.45	157.68	85.59	-419.55	164.28	135.06	117.17	-16.29	31.36	91.80	-6.02	35.01	-70.95	-34.88	31.60	-71.84	-38.09	76.36	-49.20	69.97	1204.17	0.00	0.00	0.00	6.29	34.01	1554.39	-2.37	139.62	1547.14	-144.66	14.50	1588.73	-158.96	123.50	1581.17	438.45	1122.37	72.58	1041.72	1093.71	76.61	464.46
8.51000	-278.17	124.75	27.31	-299.66	120.42	30.06	-438.94	157.58	89.86	-414.34	165.05	138.77	116.58	-16.10	30.91	91.86	-6.04	34.87	-70.93	-35.08	31.68	-71.72	-37.93	76.30	-47.41	68.01	1204.31	0.00	0.00	0.00	11.63	32.27	1554.47	2.63	138.05	1547.13	-139.61	12.61	1588.87	-154.14	121.22	1581.38	437.66	1122.18	72.58	1042.11	1092.78	77.03	464.01
8.52000	-274.97	124.84	28.00	-298.26	120.91	30.43	-434.76	157.77	94.69	-408.94	164.87	142.28	116.91	-16.57	30.89	92.38	-6.17	34.94	-70.92	-34.77	31.60	-71.43	-38.39	76.43	-39.35	66.45	1204.79	0.00	0.00	0.00	17.04	30.66	1554.51	7.31	136.58	1547.30	-134.55	10.71	1588.98	-149.27	119.75	1581.59	437.19	1123.06	72.24	1041.75	1092.78	76.91	466.89
8.53000	-275.86	125.02	27.42	-297.79	120.56	30.38	-430.26	157.55	99.62	-402.77	165.24	146.22	116.42	-16.74	30.89	92.01	-6.21	34.86	-70.86	-34.80	31.71	-71.31	-38.04	76.29	-35.16	65.13	1204.55	0.00	0.00	0.00	21.99	29.04	1554.59	11.90	134.87	1547.47	-129.55	8.84	1589.06	-144.50	116.92	1581.72	436.91	1123.73	71.96	1040.68	1095.38	75.62	467.72
8.54000	-275.41	125.56	27.03	-296.94	120.41	30.37	-425.00	158.17	105.37	-395.68	166.28	150.81	116.10	-16.16	30.72	92.02	-6.03	34.91	-70.83	-34.73	31.75	-71.08	-38.11	76.33	-27.10	63.45	1205.03	0.00	0.00	0.00	27.06	27.65	1554.66	16.76	133.10	1547.56	-124.45	6.69	1589.08	-139.76	114.82	1581.80	437.98	1123.77	71.93	1041.30	1094.54	76.16	466.92
8.55000	-273.35	126.24	27.02	-295.89	121.03	30.47	-419.18	158.88	111.73	-390.25	167.34	154.79	116.10	-16.47	30.50	91.64	-6.09	34.70	-70.90	-34.23	31.51	-70.92	-37.94	76.19	-26.47	61.54	1204.86	0.00	0.00	0.00	32.24	26.02	1554.74	20.85	131.48	1547.76	-119.40	4.71	1589.05	-135.12	112.38	1581.91	437.05	1123.18	72.14	1040.80	1093.96	76.18	468.39
8.56000	-271.10	126.07	26.53	-292.88	120.97	30.78	-413.14	158.40	118.17	-381.06	167.46	160.20	116.46	-16.48	30.37	91.61	-6.12	34.57	-70.74	-34.47	31.73	-70.79	-37.85	76.10	-21.37	60.00	1204.67	0.00	0.00	0.00	37.02	24.29	1554.82	25.54	129.89	1547.79	-114.44	2.87	1588.96	-130.33	110.96	1581.84	437.72	1123.55	72.03	1041.31	1093.40	76.55	466.40
8.57000	-270.43	126.31	25.61	-289.75	121.20	31.45	-406.29	158.28	125.44	-373.41	167.00	165.62	117.36	-16.20	30.72	91.84	-5.81	34.45	-70.78	-34.53	31.76	-70.56	-37.96	76.09	-16.46	58.71	1204.58	0.00	0.00	0.00	42.01	22.79	1554.84	30.74	128.46	1547.83	-109.44	1.07	1588.80	-125.60	109.15	1581.62	437.83	1121.99	72.39	1041.71	1093.50	76.65	464.75
8.58000	-268.89	126.97	24.77	-287.85	121.93	31.58	-398.30	159.02	133.58	-360.72	166.30	172.39	116.81	-16.18	30.33	91.68	-5.93	34.45	-70.79	-34.13	31.61	-70.30	-37.91	76.03	-12.06	57.01	1204.19	0.00	0.00	0.00	47.08	21.21	1554.88	36.08	126.89	1547.83	-104.47	-0.85	1588.63	-120.99	106.89	1581.42	436.71	1122.83	72.01	1040.43	1093.17	76.59	465.14
8.59000	-267.62	127.00	23.78	-285.65	121.94	31.84	-390.09	158.71	141.66	-354.52	164.86	177.66	116.70	-16.25	30.21	91.27	-5.91	34.20	-70.68	-34.22	31.77	-70.07	-37.82	75.91	-4.87	55.46	1203.78	0.00	0.00	0.00	52.34	19.74	1554.89	39.96	125.58	1547.96	-99.46	-2.65	1588.43	-116.36	105.05	1581.31	436.82	1123.89	71.70	1039.98	1094.77	75.68	466.65
8.60000	-263.56	127.69	23.08	-280.58	121.87	33.31	-381.19	158.28	149.83	-343.29	163.10	184.16	115.89	-16.26	29.69	91.77	-5.65	34.17	-70.63	-34.27	31.79	-69.69	-38.27	76.01	-4.23	53.75	1203.22	0.00	0.00	0.00	56.82	18.27	1554.87	44.30	124.10	1547.96	-94.45	-4.45	1588.23	-111.68	103.02	1581.20	437.18	1123.32	72.09	1040.41	1093.93	76.06	466.26
8.61000	-260.74	127.71	21.98	-276.37	122.11	34.28	-371.99	156.91	157.87	-332.50	161.57	190.41	115.70	-16.43	29.48	91.58	-5.88	33.80	-70.64	-34.24	31.74	-69.37	-38.50	76.12	3.73	52.26	1202.78	0.00	0.00	0.00	62.12	16.78	1554.72	50.22	122.60	1547.85	-89.47	-6.29	1588.04	-106.89	101.21	1580.87	437.37	1122.54	72.38	1041.02	1093.75	76.32	465.89
8.62000	-256.18	128.31	21.10	-270.61	122.65	35.47	-362.46	155.53	165.93	-321.78	158.98	196.33	116.71	-16.18	29.65	92.03	-5.58	33.90	-70.61	-34.11	31.74	-69.33	-37.86	75.79	7.84	51.22	1202.88	0.00	0.00	0.00	67.33	15.48	1554.55	54.44	121.07	1547.69	-84.48	-8.01	1587.90	-102.05	99.88	1580.77	438.05	1122.58	72.33	1041.41	1093.79	76.53	464.02
8.63000	-253.18	129.06	19.53	-263.45	122.79	36.98	-353.14	153.28	173.83	-310.43	157.50	202.84	117.61	-16.29	29.74	91.41	-5.58	33.59	-70.55	-33.99	31.73	-69.13	-37.87	75.69	9.86	50.15	1202.43	0.00	0.00	0.00	71.87	13.91	1554.37	58.98	119.73	1547.54	-79.36	-9.77	1587.76	-97.35	97.68	1580.70	436.94	1123.18	71.83	1041.80	1093.24	77.08	464.51
8.64000	-247.07	130.10	18.51	-257.87	123.63	38.11	-343.98	150.80	181.32	-299.03	154.80	208.82	115.75	-16.75	29.25	91.56	-5.67	33.50	-70.40	-34.27	31.90	-68.95	-37.98	75.80	15.21	49.10	1202.36	0.00	0.00	0.00	76.75	12.60	1554.08	63.61	118.17	1547.32	-74.28	-11.41	1587.64	-92.37	96.29	1580.58	437.89	1122.82	72.32	1041.58	1093.39	76.64	463.65
8.65000	-241.37	131.29	19.04	-248.24	124.78	41.21	-332.69	148.78	187.51	-287.60	151.51	214.15	115.60	-16.25	29.07	91.69	-5.60	33.24	-70.53	-33.90	31.75	-68.96	-37.86	75.80	21.07	48.11	1202.06	0.00	0.00	0.00	81.78	11.21	1553.75	68.64	117.03	1547.04	-69.18	-13.11	1587.60	-87.45	95.16	1580.71	439.18	1122.62	72.60	1040.93	1093.97	76.28	465.37
8.66000	-231.94	134.20	22.06	-238.82	126.42	43.83	-318.81	145.12	192.26	-276.03	148.65	219.11	116.38	-16.53	29.10	91.63	-5.72	33.16	-70.64	-33.56	31.62	-68.80	-38.07	75.92	24.64	46.93	1202.01	0.00	0.00	0.00	86.99	9.91	1553.34	72.75	115.92	1546.75	-64.07	-14.84	1587.59	-82.42	93.43	1580.85	437.89	1122.60	72.32	1041.69	1093.66	76.61	467.91
8.67000	-218.01	136.62	26.78	-224.66	128.33	48.41	-308.42	142.07	196.02	-264.46	145.52	223.14	117.60	-16.72	29.35	91.38	-5.88	33.07	-70.51	-33.59	31.72	-68.72	-37.87	75.94	26.98	46.19	1201.97	0.00	0.00	0.00	91.57	8.63	1552.93	77.43	114.37	1546.58	-59.02	-16.40	1587.65	-77.66	92.08	1581.05	436.56	1123.08	71.93	1041.56	1093.22	76.74	467.35
8.68000	-201.24	139.61	31.97	-208.87	130.68	52.92	-296.72	139.15	198.53	-252.70	142.04	226.41	117.16	-17.19	29.19	91.19	-6.37	33.22	-70.44	-33.69	31.86	-68.65	-37.70	76.03	32.89	45.23	1202.18	0.00	0.00	0.00	96.04	7.50	1552.50	82.00	112.94	1546.28	-53.92	-18.06	1587.78	-72.73	90.56	1581.32	437.88	1123.63	72.04	1041.40	1093.03	76.83	466.67
8.69000	-182.41	142.25	36.45	-192.91	132.58	56.18	-284.00	136.03	199.70	-240.36	139.04	228.88	116.84	-17.27	28.96	91.25	-6.21	33.19	-70.54	-33.39	31.88	-68.41	-38.10	76.36	37.17	43.81	1202.21	0.00	0.00	0.00	101.09	6.19	1552.00	87.46	111.87	1545.91	-48.86	-19.78	1587.94	-68.03	88.10	1581.70	438.26	1123.44	72.21	1042.46	1093.44	76.89	464.07
8.70000	-165.28	144.69	39.62	-173.71	134.26	59.56	-270.73	133.17	199.89	-227.49	135.86	229.95	116.21	-17.27	28.66	91.52	-6.34	33.10	-70.46	-33.13	31.84	-68.44	-37.20	76.05	39.30	43.15	1202.41	0.00	0.00	0.00	106.28	4.96	1551.61	92.30	110.64	1545.73	-43.84	-21.34	1588.16	-63.45	86.24	1582.24	437.13	1123.21	72.19	1042.22	1094.63	76.30	465.36
8.71000	-144.05	147.09	43.09	-155.08	136.15	61.92	-257.13	130.93	199.00	-213.98	133.10	229.91	118.09	-17.11	29.19	90.34	-6.43	32.74	-70.57	-32.84	31.86	-68.25	-37.18	76.26	45.00	41.97	1202.47	0.00	0.00	0.00	110.86	3.71	1551.21	96.55	109.60	1545.47	-38.84	-22.85	1588.41	-58.45	85.44	1582.71	437.20	1123.75	71.81	1041.01	1093.77	76.44	466.07
8.72000	-122.96	148.78	45.94	-133.57	138.14	64.76	-242.71	129.03	197.07	-200.20	130.77	228.79	116.56	-17.30	28.74	91.42	-6.60	33.12	-70.44	-33.34	32.28	-68.04	-37.20	76.44	47.31	40.97	1202.87	0.00	0.00	0.00	115.59	2.60	1550.88	101.10	108.04	1545.38	-33.91	-24.35	1588.67	-53.96	83.17	1583.26	436.92	1124.26	71.59	1041.55	1093.01	76.83	465.94
8.73000	-102.66	150.73	48.39	-115.51	138.36	64.95	-227.87	127.32	193.85	-186.25	128.79	226.80	116.32	-17.40	28.69	91.18	-6.74	33.17	-70.45	-33.03	32.26	-67.82	-37.10	76.56	47.50	39.52	1202.88	0.00	0.00	0.00	119.93	1.39	1550.61	104.88	106.94	1545.32	-29.12	-25.80	1588.92	-49.23	82.02	1583.62	435.36	1123.79	71.51	1041.76	1092.67	76.93	465.85
8.74000	-82.86	152.06	49.74	-95.20	138.32	65.40	-212.28	125.69	189.63	-172.19	126.98	223.69	115.94	-17.76	28.46	91.34	-7.05	33.26	-70.25	-33.33	32.56	-67.56	-37.28	76.77	53.13	38.59	1203.17	0.00	0.00	0.00	124.54	0.37	1550.44	110.13	105.70	1545.10	-24.38	-27.20	1589.14	-44.65	80.50	1584.05	436.72	1122.36	72.09	1041.34	1093.55	76.46	464.17
8.75000	-58.70	151.67	51.05	-73.57	139.10	65.88	-196.51	124.21	184.35	-157.48	125.42	219.70	116.86	-17.33	28.79	91.22	-7.22	33.22	-70.32	-32.91	32.49	-67.25	-37.32	76.99	61.09	37.94	1203.66	0.00	0.00	0.00	129.04	-0.85	1550.27	113.80	104.84	1545.08	-19.73	-28.59	1589.32	-40.41	78.09	1584.34	436.09	1123.40	71.68	1041.16	1094.04	76.35	465.51
8.76000	-38.53	152.17	50.08	-52.94	139.50	65.19	-180.22	123.13	178.32	-142.28	124.35	214.97	116.53	-17.19	28.86	91.31	-7.59	33.52	-70.31	-32.59	32.49	-67.22	-36.70	76.81	62.93	37.05	1204.00	0.00	0.00	0.00	133.68	-1.85	1550.19	117.66	103.47	1545.16	-15.23	-29.73	1589.48	-35.94	77.55	1584.49	438.35	1122.38	72.56	1040.61	1093.67	76.22	464.96
8.77000	-16.17	152.99	49.78	-31.28	139.97	63.99	-163.24	122.92	171.56	-126.95	123.08	209.31	116.70	-17.04	29.04	91.94	-7.42	33.89	-70.18	-32.81	32.72	-67.01	-37.07	77.16	65.53	35.86	1203.75	0.00	0.00	0.00	137.53	-2.90	1550.19	122.67	102.48	1545.11	-10.75	-31.10	1589.58	-31.47	77.01	1584.61	438.03	1122.64	72.42	1040.61	1093.94	76.15	463.42
8.78000	6.68	153.60	49.40	-8.82	140.79	62.76	-145.80	121.68	163.56	-111.19	121.88	202.97	117.30	-17.03	29.55	92.19	-7.51	33.99	-70.25	-32.38	32.60	-66.78	-37.04	77.20	69.11	34.89	1204.08	0.00	0.00	0.00	142.37	-3.76	1550.21	127.65	101.50	1545.09	-6.33	-32.37	1589.64	-27.21	75.82	1584.59	438.05	1122.91	72.44	1040.75	1093.88	76.32	464.75
8.79000	27.84	153.96	48.12	13.67	141.43	61.28	-127.66	121.77	155.56	-94.96	121.88	196.48	115.49	-17.37	29.34	91.88	-7.20	33.86	-70.21	-32.30	32.63	-66.75	-36.79	77.27	76.65	34.27	1203.94	0.00	0.00	0.00	146.62	-4.81	1550.20	132.05	100.26	1545.12	-1.95	-33.66	1589.66	-23.00	74.14	1584.78	439.24	1122.72	72.55	1040.80	1094.24	76.13	465.61
8.80000	51.43	154.18	47.10	36.52	141.76	59.49	-109.23	121.40	146.78	-77.98	121.75	189.30	116.91	-17.59	29.89	91.00	-6.81	33.55	-70.07	-32.76	32.88	-66.68	-36.90	77.46	78.97	33.26	1203.76	0.00	0.00	0.00	151.19	-5.77	1550.20	136.08	99.48	1545.12	2.42	-34.86	1589.67	-18.72	72.40	1584.78	437.72	1123.18	72.21	1041.72	1093.73	76.45	464.32
8.81000	74.91	154.04	45.79	59.70	141.86	57.90	-90.16	121.06	137.58	-60.80	121.55	181.72	116.05	-17.91	29.82	91.67	-5.89	33.54	-70.10	-32.60	32.84	-66.74	-36.51	77.38	84.09	32.07	1203.79	0.00	0.00	0.00	155.55	-6.65	1550.18	139.50	98.77	1545.14	6.75	-35.90	1589.62	-14.45	71.50	1584.68	437.55	1123.15	72.27	1041.08	1094.12	76.21	466.64
8.82000	99.43	153.82	44.99	81.40	142.17	55.59	-70.44	120.68	128.11	-43.38	121.22	173.81	117.10	-18.02	30.74	91.49	-5.82	33.76	-70.11	-32.47	32.79	-66.79	-36.85	77.66	87.90	31.24	1203.86	0.00	0.00	0.00	160.05	-7.64	1550.07	143.16	97.63	1545.25	11.11	-37.23	1589.50	-10.46	69.57	1584.74	437.05	1122.55	72.33	1041.77	1094.20	76.42	466.06
8.83000	124.08	153.62	44.01	106.04	141.77	54.44	-50.70	120.61	118.49	-25.67	121.60	165.84	116.68	-18.42	31.20	92.47	-6.40	34.46	-70.10	-32.59	32.86	-67.06	-36.57	77.65	91.80	30.28	1203.52	0.00	0.00	0.00	164.55	-8.54	1549.92	147.21	96.70	1545.11	15.48	-38.27	1589.35	-6.20	69.12	1584.66	438.61	1121.82	72.80	1040.98	1094.80	76.09	466.09
8.84000	147.67	152.84	43.33	129.26	141.63	52.78	-30.89	119.95	108.60	-7.76	121.32	157.63	116.11	-19.21	31.22	93.31	-7.80	37.80	-70.08	-32.52	32.90	-67.05	-36.30	77.65	96.50	29.70	1203.20	0.00	0.00	0.00	168.84	-9.42	1549.71	152.83	95.68	1544.85	19.90	-39.35	1589.15	-1.87	68.29	1584.41	436.60	1123.14	71.99	1040.77	1094.46	76.09	465.70
8.85000	171.47	152.30	42.69	152.53	140.93	51.46	-10.64	120.21	99.41	10.29	122.15	149.80	115.94	-19.56	31.68	96.16	-10.67	40.71	-70.12	-32.56	32.84	-67.00	-36.89	78.02	102.23	29.19	1202.96	0.00	0.00	0.00	173.27	-10.44	1549.42	156.48	94.56	1544.65	24.39	-40.61	1588.87	2.39	66.55	1584.28	436.69	1122.01	72.15	1041.52	1093.92	76.35	466.62
8.86000	195.15	151.08	42.45	174.66	140.03	50.03	9.67	119.87	90.21	28.22	122.67	141.92	117.70	-20.09	35.64	102.34	-1.16	41.93	-70.05	-32.72	32.89	-67.05	-37.27	78.29	106.87	28.27	1202.44	0.00	0.00	0.00	178.07	-11.40	1549.04	159.10	93.54	1544.49	28.84	-41.64	1588.56	6.67	65.02	1584.25	438.66	1121.40	72.92	1041.67	1093.52	76.48	465.61
8.87000	217.87	149.27	42.15	198.57	138.48	49.18	29.87	120.60	81.80	46.63	123.60	134.46	119.17	-20.52	36.55	98.35	-15.02	44.99	-70.19	-32.59	32.85	-67.08	-37.27	78.29	111.04	27.73	1202.14	0.00	0.00	0.00	182.19	-12.30	1548.65	164.03	92.56	1544.25	33.35	-42.71	1588.21	10.95	64.89	1583.89	436.99	1123.22	72.17	1041.10	1093.50	76.39	465.25
8.88000	241.95	147.33	42.64	220.78	137.13	48.35	50.66	120.65	73.48	65.47	124.18	127.06	117.91	-19.92	35.73	103.07	-2.56	41.70	-70.12	-32.66	32.87	-67.12	-37.04	78.26	111.88	27.27	1201.69	0.00	0.00	0.00	186.36	-13.19	1548.18	168.20	91.85	1544.01	37.92	-43.91	1587.84	15.30	63.66	1583.65	436.67	1123.14	72.08	1040.84	1093.05	76.57	466.42
8.89000	264.20	146.12	42.83	244.34	135.29	48.47	72.13	122.56	66.54	84.36	124.46	120.04	120.66	-20.02	36.13	101.12	-16.61	46.04	-70.12	-32.79	32.93	-67.13	-37.11	78.29	111.92	26.71	1200.98	0.00	0.00	0.00	190.83	-14.11	1547.67	172.72	91.12	1543.65	42.46	-45.00	1587.44	19.76	62.62	1583.52	436.77	1122.23	72.38	1041.64	1094.29	76.33	465.32
8.90000	285.52	143.70	43.74	265.67	134.33	48.18	93.64	123.53	59.86	103.43	123.96	113.22	121.11	-19.47	35.25	99.22	-16.79	44.53	-70.10	-32.95	32.98	-67.07	-37.42	78.54	119.25	25.98	1200.70	0.00	0.00	0.00	195.58	-14.98	1547.15	177.94	90.05	1543.27	46.97	-45.91	1587.02	24.24	61.81	1583.31	437.60	1122.05	72.58	1041.63	1094.45	76.21	464.48
8.91000	308.24	142.28	45.43	287.36	132.17	48.91	114.96	123.93	53.66	122.47	125.05	107.76	121.73	-19.27	34.20	100.28	-14.99	42.95	-70.09	-32.75	32.92	-67.03	-37.37	78.58	121.60	26.06	1200.15	0.00	0.00	0.00	199.57	-15.84	1546.68	181.36	89.17	1542.95	51.50	-46.92	1586.59	28.73	61.61	1582.95	437.20	1123.33	71.98	1039.91	1093.67	76.08	465.02
8.92000	329.98	140.12	46.80	307.59	130.91	49.52	136.13	124.42	48.16	141.33	124.65	102.18	121.98	-18.64	33.32	95.77	-11.36	37.34	-70.08	-32.65	32.85	-66.96	-37.63	78.82	127.60	25.51	1200.05	0.00	0.00	0.00	204.41	-16.58	1546.16	186.98	88.18	1542.58	55.96	-47.71	1586.13	33.11	60.58	1582.67	435.57	1123.03	71.65	1040.39	1093.01	76.33	466.83
8.93000	349.32	138.51	48.21	327.11	129.77	50.08	156.59	125.37	43.83	159.70	125.53	97.95	119.93	-19.18	30.52	95.13	-10.47	36.22	-70.02	-32.72	33.00	-66.88	-37.83	79.04	132.80	25.21	1199.48	0.00	0.00	0.00	208.87	-17.43	1545.61	191.65	87.52	1542.16	60.40	-48.35	1585.63	37.74	59.99	1582.40	435.86	1123.31	71.76	1040.83	1093.69	76.22	464.67
8.94000	369.90	136.94	50.17	347.64	127.98	52.08	176.50	126.52	40.53	177.67	125.53	93.96	118.17	-19.00	29.60	93.81	-9.83	35.31	-69.91	-32.96	33.12	-66.93	-37.53	79.07	137.25	25.12	1198.95	0.00	0.00	0.00	213.36	-18.26	1545.04	195.90	86.89	1541.76	64.82	-48.75	1585.17	42.54	59.45	1582.00	437.84	1121.73	72.49	1041.71	1093.59	76.60	467.48
8.95000	388.99	135.29	52.30	366.17	126.50	53.25	195.81	126.42	37.46	195.20	125.53	90.78	118.45	-19.55	29.30	94.12	-9.24	35.04	-69.92	-32.69	33.11	-66.83	-37.79	79.36	141.10	24.41	1198.51	0.00	0.00	0.00	217.91	-18.94	1544.46	201.27	86.30	1541.34	69.31	-49.37	1584.67	47.16	58.71	1581.69	435.50	1122.98	71.64	1040.98	1093.10	76.55	467.49
8.96000	407.51	134.13	54.82	384.15	125.46	55.12	214.60	126.99	35.54	212.37	126.51	88.71	118.10	-19.63	29.09	93.24	-9.08	34.57	-69.82	-32.70	33.15	-66.74	-37.82	79.63	144.10	24.35	1198.07	0.00	0.00	0.00	222.22	-19.59	1543.87	205.11	85.22	1540.94	73.74	-49.86	1584.15	51.93	59.09	1581.27	436.00	1123.69	71.68	1040.60	1093.22	76.60	467.57
8.97000	423.63	133.07	57.02	401.58	124.61	57.29	232.38	126.46	33.81	228.54	126.61	87.03	118.09	-19.50	29.00	92.62	-9.03	34.23	-69.74	-32.82	33.36	-66.59	-38.12	79.95	150.87	24.29	1197.44	0.00	0.00	0.00	226.56	-20.27	1543.35	210.42	85.01	1540.35	78.17	-50.24	1583.65	56.67	59.18	1580.76	434.93	1123.20	71.60	1041.05	1093.73	76.47	468.93
8.98000	440.78	131.02	59.82	417.65	123.17	59.65	248.88	126.01	32.92	243.86	126.54	85.95	118.03	-19.50	28.95	92.34	-8.85	34.27	-69.66	-32.95	33.56	-66.52	-38.15	80.23	154.31	23.71	1196.91	0.00	0.00	0.00	230.89	-20.84	1542.77	214.96	84.24	1539.96	82.55	-50.50	1583.15	61.28	58.54	1580.38	436.28	1122.26	72.17	1040.53	1093.81	76.30	467.58
8.99000	456.69	129.45	63.46	433.52	121.61	62.91	264.48	125.50	32.33	258.27	126.47	85.32	116.92	-19.33	28.58	92.40	-8.90	33.80	-69.57	-33.18	33.73	-66.54	-38.36	80.56	159.81	23.65	1196.15	0.00	0.00	0.00	235.40	-21.41	1542.24	220.29	83.87	1539.48	86.95	-50.63	1582.65	65.94	58.41	1579.97	436.87	1121.90	72.47	1041.68	1093.79	76.43	466.92
9.00000	470.52	127.85	67.36	446.82	119.67	66.26	278.98	125.31	32.13	271.37	126.27	84.88	117.06	-19.73	28.56	92.37	-9.26	33.88	-69.53	-33.08	33.84	-66.39	-38.47	80.94	160.90	23.75	1195.83	0.00	0.00	0.00	240.28	-21.86	1541.63	224.23	83.43	1539.00	91.36	-50.79	1582.12	70.55	57.52	1579.57	437.14	1122.82	72.26	1041.20	1093.86	76.36	466.34
9.01000	483.27	125.69	71.96	461.04	118.03	70.42	292.40	125.16	32.13	283.39	126.96	85.13	117.44	-19.70	28.60	92.06	-9.20	33.63	-69.41	-33.24	34.03	-66.40	-38.26	81.14	168.84	23.77	1195.30	0.00	0.00	0.00	244.29	-22.23	1541.09	228.79	82.82	1538.58	95.80	-50.88	1581.56	75.33	57.71	1579.12	437.50	1122.08	72.71	1041.15	1094.19	76.20	465.83
9.02000	495.46	123.37	76.68	471.30	115.93	74.49	304.80	125.40	32.51	294.36	126.73	85.12	116.76	-19.97	28.18	92.48	-9.46	33.88	-69.34	-33.29	34.19	-66.18	-38.63	81.71	169.73	23.78	1194.59	0.00	0.00	0.00	248.73	-22.56	1540.52	234.26	82.62	1537.90	100.23	-50.80	1581.01	80.16	58.62	1578.62	435.83	1122.90	71.98	1042.79	1093.53	76.90	466.53
9.03000	506.57	120.25	81.37	482.56	113.35	78.68	316.05	125.43	32.78	304.54	127.48	85.61	116.65	-20.21	28.06	91.67	-9.85	33.39	-69.26	-33.38	34.40	-66.01	-38.98	82.24	178.18	23.64	1194.26	0.00	0.00	0.00	253.25	-22.85	1540.00	238.14	82.58	1537.52	104.65	-50.69	1580.47	84.89	58.29	1578.03	435.61	1123.14	71.88	1041.85	1093.45	76.66	468.53
9.04000	515.37	117.43	85.61	490.88	110.75	82.06	326.30	125.99	33.28	313.64	128.33	85.99	116.93	-20.19	28.06	92.03	-9.67	33.46	-69.15	-33.73	34.78	-65.94	-38.93	82.58	182.76	24.00	1193.67	0.00	0.00	0.00	257.68	-23.06	1539.48	241.75	82.48	1537.12	109.03	-50.50	1579.95	89.59	58.41	1577.63	436.99	1123.63	71.95	1040.83	1093.42	76.44	466.31
9.05000	523.35	114.50	89.28	498.63	107.54	85.02	335.32	126.69	33.79	321.74	127.75	85.86	117.30	-20.25	28.07	92.41	-9.60	33.62	-69.13	-33.28	34.82	-65.67	-39.46	83.28	190.17	24.07	1193.06	0.00	0.00	0.00	262.56	-23.22	1538.93	246.47	82.38	1536.63	113.48	-50.20	1579.46	94.38	59.02	1577.08	436.99	1123.32	71.97	1041.05	1094.35	76.11	464.90
9.06000	530.38	110.73	91.52	506.16	105.29	87.42	343.24	126.36	33.74	328.72	127.51	85.72	117.18	-20.00	27.99	92.39	-9.52	33.62	-68.97	-33.56	35.31	-65.43	-39.57	83.83	191.94	24.36	1192.63	0.00	0.00	0.00	266.60	-23.28	1538.46	252.36	82.14	1536.03	117.89	-49.77	1578.97	99.00	58.80	1576.75	436.17	1122.75	72.08	1041.20	1094.12	76.17	466.46
9.07000	534.85	108.58	92.74	512.11	102.55	88.65	349.75	126.25	33.41	334.82	127.33	85.23	116.34	-20.54	27.78	92.30	-10.21	33.50	-68.84	-33.83	35.92	-65.16	-39.68	84.43	193.48	24.35	1192.16	0.00	0.00	0.00	271.50	-23.32	1537.98	258.29	82.38	1535.45	122.33	-49.50	1578.51	103.91	60.50	1576.19	434.88	1123.92	71.49	1040.89	1093.19	76.40	465.96
9.08000	540.10	106.00	92.98	516.52	100.11	88.53	354.88	125.53	32.48	339.82	127.64	84.73	116.46	-20.61	27.60	92.77	-9.96	33.48	-68.75	-33.71	36.36	-64.90	-39.91	85.21	201.49	24.62	1191.86	0.00	0.00	0.00	276.02	-23.33	1537.48	261.76	82.33	1535.06	126.76	-48.86	1578.10	108.82	60.77	1575.78	437.25	1123.04	72.14	1041.43	1093.88	76.38	466.18
9.09000	544.64	102.85	92.61	519.33	98.03	87.64	358.88	125.26	31.33	343.59	126.77	83.28	116.57	-20.46	27.70	92.96	-10.28	33.56	-68.59	-33.97	37.16	-64.49	-40.27	86.08	202.02	25.22	1191.27	0.00	0.00	0.00	280.67	-23.18	1537.07	267.33	82.81	1534.58	131.19	-48.18	1577.70	113.65	61.36	1575.28	438.11	1122.46	72.60	1041.16	1094.25	76.23	465.00
9.10000	546.26	100.90	90.86	522.56	95.73	86.05	361.24	124.67	30.92	346.32	126.64	82.08	116.40	-20.61	27.36	92.92	-10.58	33.73	-68.37	-34.24	37.92	-64.05	-40.56	86.95	213.39	25.75	1191.43	0.00	0.00	0.00	285.09	-23.01	1536.62	272.58	82.72	1534.18	135.60	-47.50	1577.32	118.46	62.26	1574.96	439.12	1122.69	72.72	1041.20	1093.89	76.32	465.61
9.11000	547.87	98.23	87.00	523.54	93.67	83.17	362.07	123.98	30.35	347.97	126.43	80.48	117.32	-21.11	27.69	91.91	-10.49	33.36	-68.10	-34.44	38.72	-63.64	-40.60	87.78	212.66	26.06	1190.82	0.00	0.00	0.00	289.75	-22.83	1536.27	278.80	83.14	1533.61	140.05	-46.57	1576.98	123.15	62.54	1574.70	437.83	1122.32	72.75	1042.07	1093.91	76.51	464.95
9.12000	548.35	95.60	83.19	523.16	91.27	79.26	362.69	124.16	29.94	348.80	125.69	78.41	116.85	-20.58	27.69	92.02	-10.63	33.18	-67.94	-34.39	39.44	-63.32	-40.78	88.71	218.51	26.44	1190.82	0.00	0.00	0.00	294.35	-22.40	1536.03	282.55	83.38	1533.26	144.47	-45.67	1576.67	128.20	63.75	1574.34	436.91	1123.59	72.03	1042.21	1094.47	76.31	465.26
9.13000	548.86	94.32	79.84	524.59	89.97	75.81	363.24	122.96	29.15	348.86	124.65	76.47	117.14	-20.60	27.66	92.46	-10.89	33.45	-67.88	-34.14	40.14	-62.76	-41.34	89.84	223.98	26.69	1190.58	0.00	0.00	0.00	298.76	-22.10	1535.79	286.43	83.80	1533.17	148.81	-44.53	1576.42	132.99	65.42	1573.95	437.00	1121.92	72.68	1041.54	1094.33	76.20	465.15
9.14000	549.90	92.44	75.22	527.26	88.27	72.25	364.45	122.81	28.97	349.85	123.82	75.07	116.47	-20.95	27.50	92.56	-10.91	33.30	-67.63	-34.75	41.31	-62.22	-41.57	90.90	225.64	27.54	1190.31	0.00	0.00	0.00	303.69	-21.63	1535.70	293.74	84.32	1532.80	153.21	-43.30	1576.23	137.71	66.18	1573.73	437.59	1122.02	72.41	1041.58	1095.12	75.97	463.74
9.15000	553.37	92.03	70.42	529.53	87.87	68.26	365.70	122.65	28.79	352.84	123.53	74.47	115.58	-21.04	27.07	93.61	-10.86	33.48	-67.26	-34.77	42.33	-61.59	-41.66	91.95	234.80	28.42	1190.45	0.00	0.00	0.00	307.88	-21.01	1535.79	297.29	84.76	1533.03	157.69	-41.94	1576.21	142.59	67.95	1573.60	437.73	1122.23	72.63	1041.17	1094.17	76.23	464.85
9.16000	554.60	91.60	64.53	530.86	87.79	63.64	366.47	123.10	28.76	356.27	123.99	74.71	116.59	-21.05	27.47	93.15	-10.91	33.30	-66.91	-35.02	43.61	-60.74	-42.50	93.52	240.02	28.81	1190.57	0.00	0.00	0.00	312.21	-20.36	1536.12	304.60	85.43	1532.93	162.16	-40.43	1576.38	147.45	69.51	1573.69	436.54	1122.26	72.33	1039.95	1094.13	75.92	466.65
9.17000	556.11	91.87	60.08	532.34	87.69	59.57	367.05	123.03	28.78	358.97	124.57	74.82	116.49	-20.84	27.49	93.65	-11.22	33.45	-66.48	-35.45	45.13	-59.93	-42.74	95.02	246.13	29.46	1190.79	0.00	0.00	0.00	316.96	-19.58	1536.55	309.58	85.54	1532.93	166.76	-38.90	1576.70	152.38	71.26	1573.84	437.35	1122.23	72.53	1041.29	1093.52	76.46	465.00
9.18000	556.82	92.77	56.30	534.77	88.71	56.85	367.55	122.93	28.57	360.39	124.65	74.38	116.23	-20.99	27.37	92.56	-11.15	33.09	-65.89	-35.83	46.74	-59.01	-42.64	96.48	247.90	29.88	1191.31	0.00	0.00	0.00	321.89	-18.56	1537.18	314.64	86.35	1533.40	171.34	-37.08	1577.13	157.34	72.96	1574.15	436.70	1123.01	72.16	1041.46	1092.85	76.74	466.00
9.19000	559.27	92.94	53.86	534.29	88.82	54.07	368.02	122.83	28.21	360.98	124.59	73.91	116.69	-21.11	27.58	92.80	-11.19	33.00	-65.45	-35.64	48.26	-57.89	-43.28	98.46	258.70	30.98	1191.96	0.00	0.00	0.00	326.53	-17.46	1538.00	319.84	87.30	1534.06	176.00	-35.35	1577.75	162.45	74.39	1574.65	437.97	1123.04	72.37	1041.09	1093.28	76.39	465.62
9.20000	558.12	93.34	51.00	534.84	88.97	52.10	368.25	123.47	28.19	361.50	124.64	73.59	116.45	-21.18	27.22	92.97	-11.16	33.03	-64.65	-36.50	50.39	-56.68	-43.19	100.29	263.54	31.71	1192.94	0.00	0.00	0.00	331.31	-16.41	1538.94	324.32	88.54	1534.56	180.67	-33.53	1578.51	167.62	76.60	1575.08	436.80	1122.90	72.19	1041.16	1093.76	76.43	466.90
9.21000	559.25	93.17	49.80	535.58	88.45	50.70	368.49	123.45	28.08	362.14	125.06	73.63	116.51	-21.06	27.39	93.09	-11.11	33.15	-64.02	-36.39	52.19	-55.27	-43.56	102.41	267.38	32.38	1194.02	0.00	0.00	0.00	336.11	-15.21	1540.04	329.42	90.20	1535.42	185.43	-31.61	1579.49	172.69	78.97	1575.73	435.76	1122.36	72.19	1041.66	1093.00	76.86	465.33
9.22000	560.28	92.45	48.81	534.61	87.72	49.12	368.64	123.44	28.06	363.15	125.09	73.56	116.36	-21.21	27.17	93.39	-10.99	33.11	-63.00	-37.09	54.48	-53.73	-43.84	104.67	271.22	33.11	1194.93	0.00	0.00	0.00	340.82	-13.94	1541.28	335.75	91.77	1536.51	190.16	-29.29	1580.58	177.90	80.54	1576.53	436.43	1122.38	72.14	1041.16	1093.84	76.33	464.79
9.23000	560.54	91.61	47.30	535.21	87.13	48.28	368.81	123.70	28.13	364.02	125.62	73.83	115.76	-20.91	26.96	93.34	-11.24	33.08	-61.97	-37.59	56.84	-51.90	-44.39	107.13	278.74	33.93	1196.33	0.00	0.00	0.00	345.72	-12.36	1542.58	340.99	92.99	1537.55	194.96	-27.37	1581.77	183.21	83.01	1577.42	436.36	1122.50	72.15	1040.97	1093.49	76.33	464.97
9.24000	558.58	90.61	45.68	535.97	86.69	47.39	368.88	123.91	28.22	364.66	125.89	74.04	115.97	-21.20	26.81	93.47	-11.35	33.14	-60.78	-38.00	59.27	-50.05	-44.88	109.67	286.54	34.98	1197.73	0.00	0.00	0.00	350.70	-11.04	1543.91	346.24	94.25	1538.55	199.77	-25.27	1582.99	188.26	84.38	1578.32	436.04	1122.45	72.18	1041.90	1093.64	76.71	465.81
9.25000	558.99	91.04	44.84	537.10	86.75	46.75	369.05	123.65	28.05	365.15	125.91	74.04	116.48	-21.22	26.69	93.91	-11.28	33.26	-59.47	-38.60	61.78	-48.03	-45.45	112.38	290.29	35.84	1199.18	0.00	0.00	0.00	355.39	-9.37	1545.29	351.44	95.91	1539.58	204.54	-22.99	1584.26	193.49	87.07	1579.08	435.33	1123.30	71.73	1041.87	1093.79	76.58	465.09
9.26000	560.22	89.76	44.09	536.10	86.22	45.65	369.23	123.30	27.83	365.60	125.65	73.99	117.02	-21.29	26.72	94.60	-11.75	33.46	-58.01	-39.39	64.49	-45.63	-46.04	115.02	294.16	37.04	1200.82	0.00	0.00	0.00	360.48	-7.65	1546.66	356.58	97.63	1540.63	209.25	-20.91	1585.49	198.62	88.83	1580.06	437.72	1122.10	72.79	1042.53	1093.78	76.68	465.69
9.27000	560.42	89.59	43.07	536.92	86.11	45.04	369.31	124.07	28.22	366.20	125.78	74.15	116.99	-21.36	26.64	94.80	-11.79	33.60	-56.22	-40.84	67.48	-43.19	-46.57	117.74	304.39	38.28	1202.37	0.00	0.00	0.00	364.85	-5.97	1548.05	361.71	99.57	1541.62	213.99	-18.82	1586.68	203.65	90.87	1580.93	438.15	1123.30	72.43	1041.88	1094.08	76.37	465.09
9.28000	559.90	89.58	42.02	535.89	84.90	44.23	369.50	124.07	28.28	366.81	125.87	74.29	116.71	-21.73	26.45	94.42	-11.81	33.63	-54.61	-41.50	70.19	-40.54	-47.26	120.47	307.66	39.07	1203.83	0.00	0.00	0.00	369.71	-4.43	1549.37	366.07	100.92	1542.53	218.63	-16.69	1587.79	208.59	93.02	1581.69	438.13	1122.86	72.42	1041.89	1093.51	76.67	465.62
9.29000	560.38	88.42	40.80	537.91	84.62	43.69	369.71	123.56	28.22	367.46	125.38	74.25	116.82	-21.57	26.34	94.82	-12.00	33.68	-52.69	-42.42	73.00	-37.71	-48.23	123.31	313.33	40.70	1204.86	0.00	0.00	0.00	374.38	-2.76	1550.62	370.78	102.14	1543.48	223.23	-14.59	1588.76	213.55	94.41	1582.50	436.91	1122.29	72.52	1041.32	1093.93	76.31	464.73
9.30000	560.57	88.45	40.00	536.22	84.26	42.52	369.91	123.18	28.14	368.24	125.18	74.23	118.24	-21.74	26.59	95.16	-12.41	34.08	-50.71	-43.63	75.93	-34.74	-49.22	126.08	318.90	41.73	1205.86	0.00	0.00	0.00	378.76	-1.17	1551.79	376.72	103.65	1544.69	227.73	-12.33	1589.63	218.46	96.84	1583.00	437.15	1121.52	72.95	1041.91	1093.19	76.67	465.11
9.31000	560.85	88.90	39.29	536.35	84.47	41.52	370.07	122.86	28.16	368.78	124.91	74.22	117.24	-21.69	26.26	95.60	-13.11	34.50	-48.46	-45.22	79.10	-31.58	-49.99	128.80	326.15	43.34	1207.05	0.00	0.00	0.00	383.94	0.38	1552.78	381.64	105.70	1545.46	232.18	-10.25	1590.31	223.13	98.72	1583.53	435.90	1122.60	72.19	1042.73	1092.91	77.00	465.74
9.32000	561.35	87.94	38.72	537.46	83.80	41.32	370.23	122.83	28.34	369.44	124.41	74.11	117.02	-22.20	25.92	95.85	-12.97	34.82	-46.13	-46.06	82.04	-28.04	-51.11	131.74	330.77	44.73	1207.89	0.00	0.00	0.00	388.70	1.98	1553.69	386.53	107.87	1546.25	236.60	-8.20	1590.89	227.98	101.22	1584.05	436.72	1122.87	72.11	1042.20	1093.85	76.44	465.45
9.33000	561.18	88.24	38.10	536.52	84.31	40.40	370.39	123.19	28.64	369.93	124.46	74.24	117.71	-22.02	26.11	96.04	-13.32	35.08	-43.54	-47.18	85.26	-24.33	-52.12	134.60	333.85	45.53	1208.43	0.00	0.00	0.00	392.98	3.47	1554.51	391.33	109.00	1547.08	240.94	-6.19	1591.36	232.72	103.31	1584.35	437.41	1123.16	72.22	1041.10	1093.31	76.46	465.81
9.34000	561.89	88.19	37.85	536.76	84.46	39.92	370.54	122.69	28.58	370.14	123.99	74.10	117.97	-22.11	25.80	96.46	-13.82	35.42	-40.72	-47.86	88.51	-20.28	-52.92	137.52	341.92	47.14	1209.22	0.00	0.00	0.00	397.03	5.02	1555.24	396.13	110.53	1547.73	245.27	-4.26	1591.67	237.43	105.36	1584.64	436.57	1123.48	72.05	1041.10	1093.75	76.24	466.78
9.35000	561.79	87.85	37.80	538.04	84.45	39.89	370.57	122.33	28.47	370.47	123.91	74.15	117.61	-22.36	25.54	96.93	-14.18	35.69	-37.58	-48.97	92.18	-15.91	-53.85	140.57	344.55	48.74	1209.73	0.00	0.00	0.00	402.10	6.59	1555.90	400.85	112.06	1548.29	249.56	-2.21	1591.96	242.09	107.42	1584.91	436.80	1123.29	72.26	1041.51	1092.48	76.80	466.45
9.36000	560.06	88.08	36.67	537.60	84.34	39.56	370.71	122.33	28.53	370.66	123.60	74.10	118.89	-22.50	25.89	101.34	-14.93	37.52	-34.13	-49.52	95.89	-11.29	-54.78	143.74	353.62	50.16	1210.17	0.00	0.00	0.00	406.18	8.05	1556.50	404.95	113.22	1548.81	253.81	-0.17	1592.17	246.90	109.60	1585.01	436.84	1123.00	72.41	1041.98	1093.81	76.35	465.73
9.37000	560.32	88.14	36.48	537.16	84.29	39.19	370.81	122.07	28.51	370.75	123.34	73.95	119.20	-22.59	25.71	103.64	-15.63	38.60	-30.43	-50.22	100.00	-6.20	-55.54	146.98	357.01	51.53	1210.58	0.00	0.00	0.00	410.72	9.55	1557.01	409.49	114.61	1549.16	258.09	1.94	1592.35	251.60	111.75	1584.97	437.61	1122.46	72.65	1042.14	1093.26	76.62	465.50
9.38000	562.17	88.01	36.88	537.71	84.21	39.14	370.86	122.38	28.68	370.94	123.61	74.04	118.65	-22.56	25.35	102.60	-15.75	38.30	-26.44	-50.68	104.23	-0.79	-55.97	150.31	360.15	52.84	1210.84	0.00	0.00	0.00	414.66	11.17	1557.49	415.10	116.56	1549.58	262.38	4.13	1592.49	256.17	113.16	1585.12	436.73	1123.37	72.22	1041.87	1092.44	76.83	465.63
9.39000	562.25	88.17	36.70	537.10	84.38	38.73	370.96	122.26	28.58	371.05	123.74	73.91	119.20	-22.48	25.44	102.46	-15.81	38.36	-22.02	-50.91	108.77	5.18	-56.60	154.02	364.85	54.11	1211.15	0.00	0.00	0.00	419.24	12.60	1557.85	419.87	118.18	1549.89	266.70	6.10	1592.64	260.84	115.84	1585.07	436.05	1122.58	72.11	1041.80	1092.94	76.68	464.63
9.40000	559.71	87.79	35.89	536.11	84.54	38.31	370.91	122.34	28.54	371.17	123.83	73.88	120.75	-22.78	25.33	102.20	-16.30	38.48	-17.21	-50.84	113.64	11.55	-57.01	157.94	372.10	55.58	1211.57	0.00	0.00	0.00	423.78	14.11	1558.20	424.57	119.62	1550.11	270.97	8.40	1592.80	265.45	117.65	1585.12	437.97	1122.81	72.47	1041.91	1091.99	77.07	465.96
9.41000	561.52	88.25	36.12	537.18	84.37	38.70	370.90	122.38	28.54	371.22	123.88	73.81	120.89	-23.19	25.05	105.36	-16.71	39.77	-11.89	-50.75	118.93	18.48	-57.22	162.10	378.88	57.07	1212.29	0.00	0.00	0.00	428.28	15.71	1558.49	429.33	120.96	1550.28	275.32	10.45	1592.93	270.26	119.88	1585.05	437.10	1123.84	72.11	1042.13	1093.32	76.62	465.25
9.42000	560.33	87.92	35.82	538.25	84.28	38.88	371.04	122.30	28.43	371.22	123.87	73.67	121.37	-23.41	24.70	107.73	-17.09	41.69	-6.14	-50.46	124.52	25.83	-57.40	166.65	382.12	58.15	1212.15	0.00	0.00	0.00	432.27	17.16	1558.76	433.94	122.50	1550.36	279.70	12.44	1593.03	274.94	122.17	1584.91	437.99	1123.49	72.31	1043.08	1093.29	76.92	466.36
9.43000	562.15	87.97	36.22	536.69	84.73	38.16	371.03	122.54	28.43	371.18	124.37	73.73	123.13	-23.55	24.48	106.43	-18.30	42.00	-0.06	-49.16	130.12	33.66	-57.22	171.38	387.07	59.19	1212.48	0.00	0.00	0.00	436.77	18.68	1558.99	441.99	124.85	1551.27	284.10	14.56	1593.11	279.48	124.19	1584.85	437.57	1123.31	72.27	1042.72	1093.56	76.67	467.57
9.44000	560.52	87.99	35.62	538.23	84.56	38.53	371.03	122.71	28.40	371.30	124.39	73.59	124.77	-23.79	23.94	109.38	-19.58	44.22	6.66	-48.01	136.19	41.82	-56.57	176.24	393.13	60.29	1212.67	0.00	0.00	0.00	441.35	20.27	1559.14	445.45	126.43	1551.62	288.53	16.33	1593.17	284.02	126.08	1584.71	436.10	1122.73	72.07	1042.08	1093.74	76.44	469.02
9.45000	559.14	87.58	35.35	537.67	84.65	38.19	371.10	122.32	28.18	371.25	125.04	73.75	126.88	-23.86	23.67	113.54	-20.20	45.74	13.93	-47.00	142.58	50.62	-56.01	181.45	399.45	61.43	1213.15	0.00	0.00	0.00	445.72	21.64	1559.29	447.04	127.74	1551.45	292.89	18.49	1593.19	288.70	128.11	1584.60	435.82	1123.57	71.74	1041.48	1093.73	76.24	466.76
9.46000	560.69	87.51	35.93	537.31	84.41	38.15	371.02	122.83	28.32	371.32	124.67	73.51	129.63	-23.99	22.96	115.81	-19.73	45.92	21.55	-45.77	149.08	59.56	-54.68	186.59	401.40	62.12	1213.05	0.00	0.00	0.00	449.97	23.05	1559.41	452.07	129.77	1551.40	297.27	20.56	1593.21	293.33	130.04	1584.43	436.98	1123.28	72.06	1042.61	1093.61	76.66	465.94
9.47000	562.37	87.88	36.15	537.35	84.32	38.22	371.09	123.05	28.35	371.40	125.12	73.60	133.88	-24.60	22.75	120.05	-18.58	45.54	29.41	-44.52	155.65	68.97	-53.64	192.03	407.75	63.15	1213.11	0.00	0.00	0.00	454.06	24.50	1559.52	455.27	130.87	1551.30	301.65	22.56	1593.21	298.00	131.49	1584.19	435.12	1123.48	72.45	1042.37	1093.75	76.54	464.00
9.48000	560.22	88.65	35.28	538.50	84.64	38.43	371.19	122.75	28.16	371.50	125.30	73.55	137.33	-25.37	22.31	126.33	-17.84	45.61	36.34	-43.29	162.04	78.45	-51.69	197.33	411.41	63.86	1212.91	0.00	0.00	0.00	458.66	25.86	1559.58	459.19	132.38	1551.25	306.07	24.32	1593.19	302.61	134.00	1583.95	434.08	1123.79	72.48	1041.12	1093.75	76.36	460.44
9.49000	561.57	88.82	35.88	537.28	84.68	37.97	371.22	122.49	28.01	371.56	124.96	73.42	142.72	-26.11	21.54	133.36	-17.84	45.72	42.63	-42.32	168.82	88.04	-49.44	202.51	416.00	64.63	1212.65	0.00	0.00	0.00	462.95	27.24	1559.69	464.56	134.07	1551.09	310.49	26.05	1593.18	307.28	135.65	1583.68	435.24	1123.45	72.85	1041.08	1093.95	76.11	458.33
9.50000	561.32	88.48	35.42	537.40	84.38	38.21	371.22	123.18	28.26	371.71	125.40	73.64	147.93	-27.70	20.45	139.44	-18.47	46.41	51.13	-40.44	175.31	98.17	-47.71	207.64	420.89	65.37	1212.55	0.00	0.00	0.00	467.25	28.61	1559.83	469.19	135.10	1551.02	314.91	27.69	1593.20	311.90	136.84	1583.46	435.44	1123.68	72.84	1041.83	1092.82	76.69	459.71
9.51000	561.69	88.19	35.37	537.37	84.55	38.09	371.33	123.06	28.18	371.82	125.39	73.62	152.33	-30.37	21.01	147.81	-20.09	48.14	63.19	-38.11	180.78	108.35	-45.68	212.21	426.49	66.11	1212.36	0.00	0.00	0.00	471.43	29.83	1559.91	473.32	136.38	1550.85	319.30	29.61	1593.28	316.55	139.18	1583.26	434.31	1123.74	72.77	1041.59	1093.76	76.44	460.73
9.52000	561.62	88.48	35.33	537.48	84.55	38.00	371.45	122.82	28.05	372.02	125.24	73.66	162.01	-33.31	23.81	156.63	-22.68	50.16	75.08	-34.70	184.92	118.65	-43.23	215.81	431.11	66.72	1212.41	0.00	0.00	0.00	476.29	31.12	1559.96	476.79	137.48	1550.71	323.77	31.14	1593.37	321.24	140.87	1583.02	434.03	1124.00	72.67	1041.08	1094.57	76.01	461.37
9.53000	561.37	88.26	34.93	536.61	84.44	37.77	371.48	122.71	27.99	372.25	125.47	73.87	175.83	-36.91	28.07	168.04	-25.04	53.34	85.51	-31.90	187.79	129.16	-40.87	219.07	433.92	67.33	1212.05	0.00	0.00	0.00	480.75	32.40	1560.06	481.35	138.75	1550.55	328.25	32.52	1593.47	325.90	141.97	1582.93	434.01	1123.70	72.79	1040.66	1093.87	76.30	458.77
9.54000	561.79	87.89	34.79	537.18	84.60	37.75	371.54	122.95	28.09	372.43	125.54	73.87	189.30	-40.58	31.74	180.13	-27.64	56.08	96.12	-30.10	189.76	139.93	-38.51	221.77	434.74	67.77	1211.81	0.00	0.00	0.00	485.15	33.58	1560.12	487.83	140.24	1550.42	332.75	33.74	1593.65	330.56	143.53	1582.85	434.05	1124.01	72.54	1041.89	1094.00	76.30	458.46
9.55000	560.58	87.93	34.34	537.44	84.29	38.07	371.58	122.44	27.87	372.54	125.72	74.13	203.57	-44.47	34.68	194.22	-30.55	58.44	107.36	-28.41	190.72	151.34	-36.00	223.24	440.57	68.74	1212.14	0.00	0.00	0.00	489.49	34.70	1560.17	492.16	141.52	1550.19	337.24	35.11	1593.89	335.28	144.63	1582.94	435.64	1123.59	73.10	1041.60	1093.73	76.48	457.70
9.56000	561.31	88.26	34.37	537.80	84.63	37.83	371.62	122.88	28.06	372.58	125.11	74.01	218.81	-48.65	36.99	209.32	-33.44	60.24	119.75	-26.74	190.42	163.16	-34.14	223.66	446.00	69.73	1212.38	0.00	0.00	0.00	493.78	35.82	1560.19	496.57	142.61	1550.04	341.80	36.41	1594.21	340.02	146.06	1583.03	433.75	1124.08	72.45	1042.37	1092.91	76.93	460.51
9.57000	561.74	87.98	34.52	537.20	84.66	37.59	371.53	122.69	28.05	372.73	125.83	74.49	235.30	-52.53	38.79	225.84	-36.37	61.84	132.52	-25.39	189.08	175.27	-32.97	223.23	449.66	70.29	1212.38	0.00	0.00	0.00	498.31	36.77	1560.13	500.58	143.62	1549.97	346.37	37.53	1594.56	344.48	147.46	1583.23	431.93	1124.11	71.89	1042.04	1093.47	76.50	459.44
9.58000	561.24	87.54	34.07	537.04	84.39	37.65	371.49	122.32	27.94	372.78	125.08	74.31	252.08	-55.95	39.89	241.28	-38.84	61.92	145.51	-24.72	186.85	187.76	-31.79	221.82	453.52	71.39	1212.69	0.00	0.00	0.00	502.49	37.78	1560.12	504.66	144.61	1549.75	350.89	38.65	1594.91	349.06	148.68	1583.47	431.41	1123.96	71.96	1041.72	1094.04	76.27	459.40
9.59000	562.34	87.92	34.36	537.63	84.97	37.42	371.43	122.46	28.10	372.91	125.07	74.44	269.57	-58.87	40.51	259.51	-42.18	62.36	159.12	-24.88	183.70	200.75	-31.10	219.49	458.28	72.13	1212.66	0.00	0.00	0.00	507.19	38.70	1559.98	509.51	145.65	1549.57	355.40	39.71	1595.26	353.75	149.55	1583.79	433.36	1123.60	72.49	1041.90	1093.90	76.44	458.53
9.60000	561.47	88.32	34.44	536.72	84.61	37.22	371.43	122.17	28.07	372.86	125.07	74.62	287.29	-62.19	40.63	278.67	-44.89	62.16	173.07	-24.21	179.18	214.08	-30.55	216.29	458.24	73.29	1212.86	0.00	0.00	0.00	511.96	39.50	1559.87	513.81	146.24	1549.56	359.90	40.56	1595.61	358.25	150.66	1584.15	433.21	1124.02	72.41	1040.58	1093.82	76.21	460.80
9.61000	561.46	87.52	33.52	537.45	84.71	37.27	371.39	122.07	28.14	373.03	124.85	74.69	307.67	-65.78	40.94	297.99	-48.12	61.79	187.72	-24.24	173.83	227.51	-30.58	212.44	466.11	74.03	1213.30	0.00	0.00	0.00	516.13	40.26	1559.72	518.24	147.12	1549.44	364.31	41.18	1595.89	362.73	150.85	1584.52	432.04	1124.41	71.97	1041.03	1093.95	76.20	461.70
9.62000	561.79	88.30	34.57	535.99	84.86	36.69	371.43	121.58	28.10	372.98	124.90	74.85	326.62	-68.76	40.54	317.36	-51.05	61.02	202.82	-24.71	167.80	241.08	-30.60	207.82	469.30	74.96	1213.61	0.00	0.00	0.00	520.54	41.01	1559.60	522.11	147.89	1549.35	368.71	41.83	1596.16	367.15	151.58	1584.85	431.26	1124.28	71.56	1041.84	1093.52	76.47	460.12
9.63000	561.11	88.60	34.13	536.83	85.00	36.76	371.30	122.25	28.63	373.13	124.66	74.90	348.13	-71.35	41.59	336.32	-53.33	59.51	218.28	-25.07	160.88	254.96	-30.93	202.60	473.52	76.00	1213.56	0.00	0.00	0.00	525.08	41.62	1559.46	526.24	148.39	1549.38	373.03	42.66	1596.38	371.40	152.39	1585.16	433.02	1123.90	72.23	1041.30	1093.97	76.25	459.09
9.64000	562.31	88.61	34.29	537.09	84.76	36.72	371.35	122.06	28.70	373.32	123.99	74.77	369.27	-74.37	41.60	357.09	-55.76	58.20	234.18	-25.92	153.54	269.06	-31.69	196.94	477.19	76.98	1213.82	0.00	0.00	0.00	528.97	42.24	1559.37	531.52	149.30	1549.26	377.41	43.24	1596.54	375.75	153.06	1585.43	434.79	1123.95	72.83	1041.54	1093.27	76.56	464.21
9.65000	561.87	88.57	34.19	536.60	84.93	36.33	371.41	121.77	28.76	373.43	124.17	74.95	390.19	-76.99	41.17	376.71	-57.90	56.44	250.51	-27.52	146.08	283.66	-31.91	190.47	478.86	77.96	1213.67	0.00	0.00	0.00	532.94	43.02	1559.27	535.01	149.91	1549.33	381.67	43.81	1596.70	379.95	153.30	1585.68	433.93	1123.80	72.41	1042.22	1092.51	76.94	461.40
9.66000	561.20	88.21	34.11	536.88	85.12	36.44	371.54	121.96	28.99	373.62	124.62	75.26	410.50	-79.48	40.30	396.74	-60.36	54.77	267.33	-29.81	138.63	298.67	-31.79	183.18	481.40	78.41	1213.72	0.00	0.00	0.00	537.54	43.63	1559.17	539.55	150.48	1549.18	385.87	44.48	1596.85	384.21	153.93	1585.84	436.81	1122.93	73.15	1042.60	1092.57	77.18	459.86
9.67000	561.85	88.22	34.48	537.50	84.89	36.56	371.56	121.85	29.11	373.72	123.72	75.05	432.78	-81.77	38.31	418.30	-62.48	53.14	284.67	-32.08	130.97	314.30	-32.33	175.85	484.85	79.09	1213.61	0.00	0.00	0.00	541.74	44.20	1559.08	543.02	151.29	1549.11	390.08	44.84	1596.95	388.44	154.31	1585.98	434.36	1123.56	72.78	1042.81	1093.21	76.85	460.87
9.68000	562.26	87.87	34.80	537.15	84.66	36.60	371.68	121.14	28.85	373.82	123.84	75.20	455.10	-83.51	37.49	438.70	-64.69	51.36	302.47	-34.87	123.33	330.42	-33.53	168.61	489.63	80.01	1213.57	0.00	0.00	0.00	546.07	44.79	1558.97	546.81	151.36	1549.22	394.29	45.27	1597.02	392.55	155.29	1586.11	432.28	1123.79	71.98	1042.49	1093.24	76.77	458.50
9.69000	562.70	87.65	35.11	537.14	85.07	36.31	371.68	120.80	28.90	373.95	123.79	75.30	477.90	-84.97	36.75	459.10	-66.28	49.39	320.77	-37.95	115.77	346.81	-35.20	161.52	495.25	80.43	1213.61	0.00	0.00	0.00	550.20	45.26	1558.84	552.68	152.38	1548.93	398.47	45.62	1597.09	396.62	155.84	1586.20	436.86	1122.65	73.10	1042.10	1093.76	76.58	459.83
9.70000	562.60	87.58	35.11	537.02	84.72	36.42	371.69	120.97	29.09	374.08	123.43	75.24	499.89	-86.44	36.24	479.66	-67.80	47.74	339.26	-40.34	107.88	363.23	-37.80	154.86	494.76	81.08	1213.34	0.00	0.00	0.00	554.00	45.82	1558.74	554.71	152.76	1548.89	402.63	46.09	1597.13	400.65	155.90	1586.32	432.16	1124.24	71.94	1041.63	1093.75	76.41	462.47
9.71000	563.32	87.29	35.68	536.65	84.45	36.54	371.72	120.75	29.04	374.29	123.93	75.53	520.99	-88.50	35.61	500.56	-69.38	46.92	358.04	-44.25	100.92	379.79	-40.81	148.40	500.94	81.65	1213.15	0.00	0.00	0.00	558.32	46.31	1558.59	559.31	153.00	1548.80	406.81	46.75	1597.16	404.63	156.31	1586.35	430.00	1124.63	71.61	1042.43	1093.86	76.61	456.55
9.72000	562.45	86.83	35.61	536.76	84.30	36.81	371.76	120.80	29.14	374.25	123.79	75.63	543.53	-88.78	35.65	523.49	-71.53	45.29	376.81	-47.56	93.89	396.52	-43.88	142.24	505.24	82.04	1213.27	0.00	0.00	0.00	562.16	46.67	1558.42	563.78	153.53	1548.58	410.98	47.18	1597.17	408.69	156.63	1586.33	432.96	1123.90	72.52	1042.37	1093.57	76.68	456.45
9.73000	563.30	86.93	35.97	537.01	83.62	37.46	371.74	120.88	29.31	374.47	123.41	75.52	566.35	-89.06	36.08	546.01	-71.21	45.63	395.70	-50.96	87.22	413.36	-47.15	136.42	507.54	81.99	1212.99	0.00	0.00	0.00	566.31	47.15	1558.24	568.08	154.07	1548.38	415.17	47.42	1597.17	412.72	156.72	1586.32	432.07	1123.83	72.17	1042.44	1093.11	76.83	460.26
9.74000	564.42	86.94	36.46	537.99	83.37	38.02	371.80	120.50	29.16	374.63	123.52	75.59	588.19	-89.32	36.60	567.05	-72.29	45.43	414.70	-53.41	80.40	430.33	-50.27	130.82	511.93	82.32	1212.72	0.00	0.00	0.00	570.74	47.73	1558.06	571.52	154.40	1548.23	419.37	47.80	1597.13	416.67	157.30	1586.22	436.35	1123.26	73.53	1042.62	1092.96	77.02	459.72
9.75000	563.17	86.92	36.19	532.57	84.63	38.93	371.71	120.37	29.19	374.74	123.01	75.47	609.53	-89.28	37.76	587.69	-72.61	45.20	433.85	-54.99	73.38	447.55	-53.19	125.62	516.44	82.93	1212.59	0.00	0.00	0.00	574.92	48.08	1557.89	575.60	155.15	1547.92	423.53	48.01	1597.09	420.76	157.58	1586.12	433.51	1124.23	72.97	1042.06	1093.04	76.80	463.03
9.76000	564.87	86.92	36.71	530.73	84.81	38.63	371.85	120.19	29.17	374.79	123.19	75.60	630.36	-88.73	38.96	608.53	-71.13	45.02	453.26	-56.36	66.81	464.99	-56.00	120.71	518.23	83.00	1212.27	0.00	0.00	0.00	579.04	48.53	1557.63	579.05	155.51	1547.66	427.74	48.39	1597.04	424.74	157.93	1585.94	430.85	1124.45	71.96	1041.44	1093.45	76.49	459.40
9.77000	561.69	86.72	41.08	534.07	84.97	39.41	371.84	120.26	29.32	374.90	122.87	75.55	651.89	-88.91	40.14	628.55	-70.95	45.37	472.78	-57.85	61.05	482.53	-58.47	116.14	525.10	83.04	1212.19	0.00	0.00	0.00	583.09	48.83	1557.41	583.92	155.72	1547.32	431.94	48.64	1596.98	428.74	158.11	1585.77	433.71	1123.90	72.56	1042.45	1094.05	76.49	460.21
9.78000	564.20	87.14	41.34	534.25	85.66	39.21	371.75	120.55	29.47	375.05	123.14	75.75	671.89	-88.11	41.60	649.02	-71.26	46.27	492.19	-59.64	56.21	499.71	-60.77	112.03	526.41	83.09	1211.93	0.00	0.00	0.00	586.97	49.19	1557.18	588.31	156.18	1547.01	436.17	48.73	1596.85	432.77	158.23	1585.62	432.08	1123.93	72.24	1041.80	1093.41	76.79	463.31
9.79000	564.16	88.01	40.62	537.01	86.14	39.59	371.80	120.30	29.37	375.16	123.10	75.78	691.92	-88.02	43.83	668.97	-70.64	47.69	511.30	-61.64	52.10	516.72	-63.00	108.37	532.00	83.38	1211.71	0.00	0.00	0.00	591.14	49.36	1556.90	591.20	156.35	1546.62	440.38	48.93	1596.70	436.68	157.87	1585.39	434.36	1123.77	72.64	1042.01	1092.73	76.86	460.01
9.80000	563.62	89.10	40.02	534.04	86.89	38.34	371.83	120.37	29.52	375.26	123.20	75.88	711.24	-87.56	46.26	688.37	-70.56	49.38	530.37	-63.13	48.60	533.72	-64.62	105.01	533.68	83.13	1211.26	0.00	0.00	0.00	595.29	49.62	1556.56	595.96	156.47	1546.27	444.59	48.91	1596.52	440.63	158.45	1585.08	432.36	1124.07	72.13	1042.07	1092.82	76.83	458.22
9.81000	565.52	90.65	39.79	537.52	87.41	38.89	371.83	120.26	29.45	375.37	123.00	75.88	731.15	-86.53	49.39	707.64	-69.85	51.83	549.16	-64.14	45.61	550.44	-65.66	102.02	538.54	82.89	1211.01	0.00	0.00	0.00	599.45	49.83	1556.23	599.26	156.58	1545.87	448.67	49.01	1596.28	444.69	158.36	1584.87	436.00	1122.99	73.36	1042.94	1093.33	76.84	460.20
9.82000	562.67	91.62	38.64	537.86	84.30	37.58	371.73	120.46	29.56	375.46	123.15	75.96	749.23	-85.84	52.71	725.61	-69.11	54.29	567.75	-65.41	43.47	567.10	-66.45	99.54	541.83	82.90	1210.51	0.00	0.00	0.00	603.70	50.02	1555.83	603.76	156.81	1545.30	452.82	48.90	1595.99	448.68	158.42	1584.52	431.61	1124.59	72.17	1042.41	1093.10	76.86	463.45
9.83000	562.91	88.07	35.37	538.88	84.28	37.85	371.81	120.17	29.49	375.54	122.93	75.94	767.23	-84.40	56.44	743.73	-67.85	57.51	586.04	-65.82	41.59	583.51	-66.75	97.34	544.41	82.77	1210.06	0.00	0.00	0.00	607.47	49.90	1555.38	608.30	156.89	1544.97	456.98	48.64	1595.67	452.74	158.13	1584.13	430.93	1124.13	71.75	1042.55	1092.69	77.09	464.94
9.84000	563.38	88.62	35.36	538.79	85.10	37.43	371.74	120.60	29.66	375.66	123.42	76.14	785.31	-82.52	60.81	761.88	-66.36	61.08	603.97	-66.05	40.33	599.62	-66.67	95.61	545.52	82.56	1209.64	0.00	0.00	0.00	611.24	49.93	1554.94	611.70	156.90	1544.45	461.11	48.32	1595.30	456.68	158.12	1583.71	430.71	1124.34	71.61	1042.10	1093.29	76.63	463.56
9.85000	563.65	88.70	35.37	538.08	85.10	37.37	371.75	120.18	29.41	375.83	123.24	76.07	802.02	-80.48	64.79	778.58	-66.21	64.94	621.24	-65.88	39.49	615.32	-66.01	94.08	551.66	82.62	1209.24	0.00	0.00	0.00	615.31	49.89	1554.44	616.48	156.51	1543.93	465.26	48.01	1594.91	460.66	157.78	1583.41	432.69	1124.44	72.25	1041.32	1093.72	76.48	458.21
9.86000	563.18	88.79	35.29	538.39	85.09	37.45	371.76	120.01	29.29	375.93	123.15	75.98	818.16	-77.87	69.14	794.78	-64.54	68.68	637.77	-65.28	38.98	630.40	-65.59	93.21	555.00	82.32	1208.69	0.00	0.00	0.00	619.64	49.81	1553.89	620.71	156.55	1543.35	469.39	47.67	1594.50	464.72	157.58	1583.03	435.85	1123.47	73.13	1042.18	1093.31	76.85	461.84
9.87000	563.59	88.98	35.39	538.99	84.85	37.94	371.72	120.71	29.56	376.05	123.23	76.03	833.58	-75.01	73.38	810.44	-62.12	72.42	653.64	-65.00	38.96	644.75	-65.31	92.77	562.45	82.13	1208.23	0.00	0.00	0.00	624.18	49.62	1553.34	624.49	155.97	1542.88	473.49	47.17	1594.04	468.76	157.04	1582.56	435.73	1123.84	73.21	1042.02	1092.15	77.03	458.93
9.88000	564.03	89.35	35.43	539.16	85.01	37.88	371.60	120.47	29.44	376.08	123.35	76.12	849.12	-71.86	77.68	825.52	-59.48	76.06	669.12	-64.65	39.26	658.72	-65.03	92.64	563.62	81.75	1207.83	0.00	0.00	0.00	627.96	49.30	1552.79	628.58	155.93	1542.30	477.65	46.68	1593.58	472.83	156.53	1582.12	429.30	1124.86	71.34	1042.29	1092.45	77.11	460.58
9.89000	562.51	89.25	35.27	538.37	85.25	37.59	371.63	120.50	29.43	376.21	123.31	76.04	863.31	-68.68	81.89	839.74	-56.55	79.95	683.75	-64.64	39.92	672.20	-64.84	92.81	566.71	81.60	1207.23	0.00	0.00	0.00	632.18	49.09	1552.26	633.38	155.72	1541.69	481.81	46.05	1593.07	476.85	156.05	1581.57	434.53	1123.58	72.57	1042.30	1092.96	77.05	464.65
9.90000	563.98	89.01	35.73	538.32	85.50	37.61	371.68	120.47	29.37	376.35	123.36	76.08	876.55	-66.12	85.85	853.28	-53.84	83.89	697.71	-64.47	40.74	684.91	-65.30	93.49	573.93	81.22	1206.84	0.00	0.00	0.00	636.46	48.74	1551.64	638.64	155.80	1541.06	485.98	45.24	1592.54	480.83	154.87	1581.11	432.93	1124.25	72.00	1042.24	1092.13	77.40	461.23
9.91000	562.58	89.17	35.32	537.19	85.46	37.20	371.58	120.62	29.43	376.44	123.28	76.14	888.44	-62.91	89.93	866.56	-51.13	87.87	710.93	-64.57	41.78	697.01	-65.43	94.12	575.62	81.22	1206.16	0.00	0.00	0.00	640.31	48.30	1551.09	642.46	154.15	1539.44	490.15	44.54	1591.95	484.91	153.65	1580.63	431.92	1124.42	71.79	1041.69	1092.91	76.80	458.05
9.92000	562.25	89.51	35.17	537.43	85.46	37.23	371.59	120.54	29.42	376.61	123.32	76.20	899.94	-59.52	93.70	877.12	-50.12	89.82	723.36	-64.65	42.85	708.27	-66.08	95.05	579.33	80.49	1205.46	0.00	0.00	0.00	644.65	47.79	1550.52	646.40	153.05	1538.68	494.33	43.66	1591.35	488.94	153.12	1579.97	431.32	1124.50	71.99	1042.75	1092.97	77.11	456.54
9.93000	562.70	89.60	35.18	537.93	85.68	37.47	371.53	120.53	29.45	376.70	123.20	76.18	910.52	-57.15	97.37	887.54	-48.19	93.07	734.94	-64.79	43.84	718.80	-66.28	95.77	583.55	79.84	1204.75	0.00	0.00	0.00	648.98	47.36	1549.91	650.32	152.60	1538.09	498.53	42.62	1590.70	493.01	152.58	1579.32	431.38	1124.52	71.96	1041.81	1092.50	77.07	461.46
9.94000	563.42	89.26	35.70	537.33	85.86	37.17	371.54	120.73	29.54	376.74	123.27	76.26	920.72	-54.71	101.15	896.95	-45.78	96.02	745.53	-65.08	44.70	728.45	-66.72	96.49	591.37	79.26	1204.33	0.00	0.00	0.00	653.14	46.64	1549.28	654.31	152.06	1537.51	502.80	41.66	1590.02	496.99	151.77	1578.71	429.70	1124.80	71.62	1041.94	1092.59	77.06	460.71
9.95000	564.31	89.46	35.78	537.53	85.50	37.37	371.55	120.51	29.48	376.89	124.07	76.66	929.05	-52.30	104.47	905.22	-44.04	99.10	754.92	-65.72	45.52	737.16	-67.22	97.05	594.08	78.43	1203.82	0.00	0.00	0.00	657.49	45.85	1548.69	658.48	150.88	1536.91	507.07	40.53	1589.35	501.09	150.72	1578.05	434.96	1123.41	73.03	1042.69	1092.70	76.98	456.79
9.96000	561.33	89.58	34.97	538.66	85.77	37.57	371.56	120.70	29.55	377.05	123.09	76.37	936.33	-50.68	107.04	912.60	-42.82	101.54	763.27	-65.91	45.96	744.77	-67.47	97.33	592.82	77.85	1202.82	0.00	0.00	0.00	661.69	45.02	1548.07	662.57	150.20	1536.28	511.38	39.36	1588.67	505.13	149.46	1577.49	437.27	1122.91	73.46	1043.09	1092.72	77.13	460.09
9.97000	561.96	89.65	35.10	538.22	85.58	37.49	371.58	120.16	29.43	377.14	122.95	76.38	943.17	-49.50	108.64	919.16	-42.17	102.77	770.34	-66.24	46.27	751.38	-67.90	97.45	600.81	76.84	1202.20	0.00	0.00	0.00	665.92	44.19	1547.52	666.77	149.42	1535.76	515.70	38.00	1588.02	509.31	148.35	1576.86	433.44	1123.85	72.33	1041.44	1093.12	76.67	456.67
9.98000	562.08	89.38	35.29	538.52	85.96	37.37	371.58	120.31	29.49	377.27	123.48	76.66	948.77	-48.62	108.96	924.63	-41.45	103.17	776.15	-67.01	46.30	757.08	-68.24	97.21	606.34	76.06	1201.63	0.00	0.00	0.00	670.40	43.22	1546.90	670.84	148.30	1535.26	520.05	36.65	1587.38	513.40	146.91	1576.27	432.49	1124.16	72.14	1042.15	1092.76	76.99	458.51
9.99000	562.81	89.76	35.34	536.55	85.60	37.01	371.58	120.92	29.81	377.41	122.94	76.52	953.46	-48.61	108.05	929.47	-40.94	102.06	780.87	-67.20	45.72	761.83	-68.52	96.58	610.32	75.18	1201.13	0.00	0.00	0.00	675.28	42.22	1546.33	674.97	147.29	1534.72	524.44	35.26	1586.70	517.58	145.28	1575.70	432.05	1124.09	72.06	1041.95	1093.40	76.70	460.79
10.00000	562.88	89.54	35.47	537.21	85.75	37.22	371.59	120.46	29.69	377.52	122.96	76.71	956.75	-48.94	106.22	933.11	-41.18	100.66	784.40	-67.68	44.77	765.55	-69.19	95.80	616.15	74.02	1200.46	0.00	0.00	0.00	679.57	41.13	1545.79	679.08	146.25	1534.24	528.88	33.57	1586.04	521.78	144.21	1575.12	433.60	1123.98	72.42	1042.44	1093.22	76.75	462.42
10.01000	562.60	89.65	35.38	536.97	85.85	36.96	371.59	120.39	29.80	377.73	123.11	76.97	960.22	-49.59	103.65	935.76	-42.15	98.37	786.66	-68.65	43.68	768.41	-69.64	94.52	620.76	73.03	1200.00	0.00	0.00	0.00	683.97	39.78	1545.24	683.47	144.84	1533.76	533.42	31.99	1585.38	525.96	142.38	1574.54	431.60	1124.17	71.86	1043.06	1092.56	77.11	463.39
10.02000	562.36	89.77	35.21	537.68	86.00	37.18	371.70	120.46	30.01	377.83	122.94	77.14	962.30	-50.45	100.27	937.61	-43.50	95.28	787.88	-69.25	42.18	770.32	-70.03	92.93	623.10	71.73	1199.30	0.00	0.00	0.00	688.62	38.38	1544.76	687.68	143.38	1533.35	537.91	30.06	1584.67	530.18	140.27	1573.98	433.40	1123.86	72.33	1043.08	1093.02	76.93	458.46
10.03000	562.11	89.60	35.18	538.15	85.72	37.30	371.72	120.32	30.14	378.09	123.34	77.51	963.18	-51.52	96.05	939.33	-42.66	89.70	788.18	-69.90	40.60	771.49	-70.30	91.12	629.78	70.66	1198.78	0.00	0.00	0.00	693.08	37.04	1544.29	692.04	141.90	1532.97	542.45	28.08	1583.97	534.37	138.66	1573.29	434.69	1123.71	72.71	1042.13	1092.78	76.75	460.94
10.04000	561.67	89.55	34.99	536.62	85.90	36.75	371.74	120.45	30.35	378.35	122.90	77.61	963.11	-53.29	91.32	939.76	-43.91	85.27	787.66	-70.39	38.72	771.96	-70.43	89.03	633.16	69.55	1198.16	0.00	0.00	0.00	698.02	35.55	1543.81	696.34	140.38	1532.64	547.03	26.17	1583.28	538.63	136.95	1572.67	433.83	1123.45	72.59	1041.47	1092.58	76.81	460.83
10.05000	561.80	89.24	35.32	538.39	86.13	37.13	371.80	120.09	30.44	378.45	122.79	77.87	962.92	-55.07	86.49	939.42	-46.00	80.55	786.31	-70.97	36.73	771.69	-70.68	86.82	638.64	68.38	1197.89	0.00	0.00	0.00	702.30	33.86	1543.42	700.62	138.93	1532.37	551.65	24.18	1582.56	542.94	134.40	1572.19	431.87	1124.14	72.06	1041.71	1093.46	76.59	460.75
10.06000	562.08	89.49	35.31	536.93	86.11	36.73	371.95	119.86	30.74	378.63	123.31	78.37	962.63	-57.26	81.71	939.53	-46.47	78.03	784.56	-71.24	35.32	770.76	-70.78	84.40	645.57	67.11	1197.28	0.00	0.00	0.00	706.96	32.05	1543.00	705.15	136.95	1532.10	556.28	22.00	1581.82	547.24	131.97	1571.68	428.93	1124.76	71.35	1042.08	1093.56	76.72	460.02
10.07000	562.43	89.80	35.25	537.13	86.40	36.58	372.04	120.35	31.33	378.79	122.93	78.69	961.98	-60.49	77.30	937.64	-48.85	73.64	782.83	-71.37	34.05	769.47	-71.19	82.23	648.60	65.59	1196.38	0.00	0.00	0.00	711.45	30.14	1542.58	709.47	135.54	1531.86	560.93	19.65	1581.07	551.50	130.13	1571.10	431.50	1124.06	71.85	1042.53	1093.76	76.76	459.43
10.08000	562.27	90.16	35.00	538.21	86.63	36.92	372.11	120.37	31.73	379.02	122.80	79.10	961.15	-64.19	74.24	938.46	-51.71	70.87	782.30	-71.34	32.87	768.58	-71.17	80.28	656.12	64.47	1196.12	0.00	0.00	0.00	715.84	28.26	1542.19	713.91	132.77	1531.76	565.63	17.34	1580.31	555.92	127.47	1570.55	435.23	1123.47	72.85	1042.08	1092.67	76.94	459.92
10.09000	562.30	89.59	35.16	537.82	86.95	36.55	372.24	120.26	32.25	379.32	123.27	79.83	962.13	-67.65	71.81	939.28	-54.92	68.75	783.09	-71.77	32.42	769.59	-70.68	78.86	660.34	62.90	1195.57	0.00	0.00	0.00	720.45	26.15	1541.83	718.35	130.95	1531.60	570.35	14.77	1579.59	560.09	125.55	1570.05	433.35	1124.13	72.43	1042.13	1093.51	76.61	459.18
10.10000	563.15	89.61	35.52	538.98	86.53	36.87	372.45	120.08	32.69	379.55	122.96	80.43	963.23	-71.13	67.92	940.38	-57.45	65.84	783.90	-72.15	32.14	772.59	-71.18	78.37	663.80	61.76	1195.06	0.00	0.00	0.00	725.69	24.01	1541.61	722.87	128.99	1531.55	575.12	12.29	1579.00	564.53	122.56	1569.74	434.59	1123.64	72.83	1042.40	1093.57	76.63	464.32
10.11000	562.62	89.98	35.03	537.69	86.55	36.48	372.65	119.69	33.31	379.85	122.92	81.29	965.84	-73.58	62.52	941.90	-59.06	61.16	784.72	-72.19	31.98	775.24	-71.75	77.85	667.99	59.95	1194.53	0.00	0.00	0.00	730.16	21.73	1541.55	727.39	126.92	1531.76	579.93	9.63	1578.58	569.00	120.15	1569.53	431.85	1123.76	71.83	1042.19	1093.34	76.67	457.95
10.12000	562.13	89.51	35.12	537.49	86.72	36.26	372.92	119.82	34.40	380.31	122.85	82.31	967.74	-73.95	57.29	943.35	-61.27	57.16	785.65	-72.25	31.73	776.72	-72.08	76.89	675.12	58.50	1194.53	0.00	0.00	0.00	734.80	19.45	1541.62	732.06	124.50	1532.01	584.76	6.71	1578.32	573.59	117.38	1569.54	429.51	1125.04	71.36	1042.33	1094.49	76.27	459.31
10.13000	561.84	89.73	34.92	538.98	86.74	36.65	373.22	119.44	35.62	380.74	122.72	83.57	969.61	-73.38	53.63	945.42	-60.74	54.06	786.33	-72.61	31.48	777.90	-72.90	76.27	678.58	56.87	1194.68	0.00	0.00	0.00	739.96	17.03	1541.77	736.73	122.08	1532.43	589.65	3.76	1578.18	578.13	114.70	1569.61	432.71	1123.98	71.91	1042.59	1094.36	76.26	459.81
10.14000	562.18	90.03	34.66	538.02	86.98	36.01	373.58	119.60	37.29	381.48	122.73	85.16	971.03	-72.46	49.95	946.24	-59.73	51.11	786.94	-72.83	31.26	779.33	-73.55	75.90	686.27	55.55	1194.76	0.00	0.00	0.00	744.98	14.74	1542.06	741.51	119.60	1533.01	594.59	0.86	1578.25	582.77	111.82	1569.90	433.25	1123.55	72.62	1042.12	1093.58	76.55	463.16
10.15000	562.15	89.87	34.78	538.34	87.01	35.73	374.03	119.47	39.14	382.26	122.42	86.86	971.84	-72.09	46.74	947.14	-59.40	48.51	787.36	-73.00	31.10	780.34	-74.16	75.58	691.48	54.32	1195.15	0.00	0.00	0.00	749.96	12.23	1542.52	746.47	116.76	1533.82	599.53	-2.14	1578.51	587.56	108.52	1570.56	435.51	1123.44	73.17	1042.19	1093.09	76.73	463.53
10.16000	562.77	90.04	34.45	540.11	87.15	36.17	374.64	118.91	40.83	383.34	122.34	88.96	972.36	-71.48	44.33	948.04	-59.11	46.97	787.70	-73.44	31.14	781.17	-74.90	75.45	696.91	52.61	1196.02	0.00	0.00	0.00	755.07	9.60	1543.11	751.31	114.41	1534.69	604.50	-5.17	1578.94	592.34	105.53	1571.30	434.69	1123.97	72.63	1043.18	1093.03	77.00	460.24
10.17000	562.19	90.20	34.24	540.53	86.99	36.10	375.24	118.68	42.97	384.43	122.52	91.21	974.15	-71.18	43.76	948.52	-58.76	45.88	787.83	-73.93	31.17	781.83	-75.66	75.60	701.28	51.13	1196.98	0.00	0.00	0.00	759.84	6.99	1543.87	756.24	111.78	1535.85	609.57	-8.26	1579.51	597.28	101.75	1572.36	435.64	1123.35	73.09	1042.68	1093.28	76.97	459.38
10.18000	563.61	90.13	34.42	539.32	87.36	35.50	376.10	118.45	45.19	385.76	122.17	93.44	973.08	-71.19	42.24	948.96	-58.40	45.25	787.91	-73.90	31.05	782.24	-75.71	75.46	708.09	49.52	1198.09	0.00	0.00	0.00	765.05	4.33	1544.72	761.17	109.06	1537.12	614.70	-11.32	1580.22	602.24	98.35	1573.49	435.76	1123.54	73.22	1042.87	1092.98	77.08	457.96
10.19000	562.98	90.40	34.17	539.68	87.45	35.45	377.01	118.12	47.58	387.40	122.37	96.16	973.34	-70.70	41.69	948.48	-58.36	44.44	788.00	-74.08	30.93	782.42	-76.43	75.62	711.74	47.67	1199.27	0.00	0.00	0.00	770.30	1.60	1545.68	766.18	105.91	1538.47	619.87	-14.40	1581.05	607.25	95.07	1574.77	435.30	1123.52	72.89	1041.93	1093.18	76.75	455.78
10.20000	562.23	90.16	34.03	540.20	87.35	35.46	378.09	119.19	50.57	389.09	123.02	99.16	973.81	-70.05	41.27	948.77	-57.96	44.35	787.99	-74.48	30.99	782.63	-76.81	75.66	718.27	45.93	1200.78	0.00	0.00	0.00	775.43	-1.20	1546.66	771.12	103.39	1539.92	624.97	-17.71	1581.92	612.25	92.06	1576.04	433.74	1123.73	72.61	1042.22	1094.41	76.22	460.41
10.21000	562.77	90.46	33.93	540.54	87.48	35.67	379.12	120.01	53.57	391.02	123.54	102.23	974.34	-70.04	41.17	949.13	-57.34	44.03	787.96	-74.56	30.82	782.83	-76.98	75.64	722.98	43.79	1202.17	0.00	0.00	0.00	780.13	-4.05	1547.70	775.90	101.22	1541.29	630.04	-20.92	1582.82	617.29	88.89	1577.37	435.93	1123.08	73.26	1041.92	1093.41	76.60	460.51
10.22000	562.92	90.57	33.76	540.40	87.78	35.37	380.37	120.87	56.70	393.19	124.07	105.31	974.23	-69.65	40.88	949.32	-57.48	43.72	787.91	-74.71	30.73	782.83	-77.72	75.86	729.98	41.83	1203.68	0.00	0.00	0.00	785.31	-6.89	1548.76	780.74	98.83	1542.72	635.06	-23.87	1583.69	622.18	86.11	1578.64	436.03	1123.40	73.13	1041.88	1093.29	76.76	463.17
10.23000	563.45	90.56	33.91	540.68	87.58	35.45	381.81	121.10	59.61	395.48	124.70	108.44	974.83	-69.46	40.77	949.49	-57.32	43.39	787.88	-74.86	30.67	782.95	-77.84	75.85	733.77	39.73	1205.03	0.00	0.00	0.00	790.51	-9.74	1549.77	785.73	95.52	1544.11	640.06	-26.89	1584.49	627.23	82.51	1579.90	434.45	1123.78	72.82	1042.26	1093.25	76.83	466.52
10.24000	563.76	90.38	33.99	539.51	87.43	35.14	383.37	122.01	62.90	398.05	125.24	111.68	974.13	-69.32	39.81	949.58	-56.67	42.81	787.97	-74.93	30.65	783.11	-77.88	75.81	740.16	37.81	1206.35	0.00	0.00	0.00	795.28	-12.51	1550.77	790.40	93.25	1545.32	644.93	-29.75	1585.22	632.05	79.43	1580.96	436.03	1123.36	73.21	1042.87	1093.38	76.91	464.88
10.25000	565.12	90.60	34.35	539.93	87.21	35.32	385.06	122.58	66.11	400.82	125.82	114.99	974.52	-69.40	39.29	949.59	-56.92	42.39	788.05	-75.08	30.69	783.23	-78.22	75.93	747.31	35.78	1207.62	0.00	0.00	0.00	800.16	-15.22	1551.70	795.29	90.28	1546.53	649.69	-32.68	1585.88	636.83	76.54	1581.77	436.97	1122.92	73.21	1042.12	1094.08	76.46	465.01
10.26000	563.83	90.98	33.68	539.96	87.77	35.14	387.09	123.26	69.60	403.77	126.79	118.65	975.13	-68.90	38.49	949.58	-56.64	41.45	788.27	-74.76	30.61	783.48	-77.87	75.71	753.05	33.53	1208.79	0.00	0.00	0.00	805.17	-17.78	1552.56	799.82	88.15	1547.57	654.45	-35.50	1586.44	641.55	74.02	1582.57	433.83	1123.70	72.47	1042.25	1093.37	76.81	465.25
10.27000	563.74	90.83	33.61	540.86	87.63	35.24	389.34	123.47	73.14	407.03	127.18	122.22	975.13	-69.01	37.70	949.87	-56.78	40.77	788.37	-74.57	30.54	783.75	-77.83	75.69	758.42	31.59	1209.62	0.00	0.00	0.00	810.01	-20.37	1553.42	804.62	84.91	1548.57	659.21	-38.29	1586.90	646.17	71.63	1583.16	436.22	1122.47	72.60	1042.62	1093.63	76.82	467.12
10.28000	563.74	91.19	33.02	541.74	87.30	35.55	391.89	123.76	76.95	410.70	127.59	125.88	975.03	-68.56	36.98	950.27	-56.03	40.01	788.55	-74.51	30.62	784.00	-77.82	75.75	763.71	29.40	1210.41	0.00	0.00	0.00	814.62	-22.86	1554.18	809.13	82.99	1549.37	663.93	-40.78	1587.30	650.84	68.36	1583.70	438.08	1121.94	72.75	1041.59	1093.88	76.44	466.26
10.29000	563.97	91.31	32.55	541.88	87.48	35.25	394.52	124.25	81.14	414.60	127.68	129.53	975.50	-68.50	36.21	950.38	-56.30	39.71	788.67	-74.57	30.84	784.37	-77.30	75.58	769.18	27.24	1210.96	0.00	0.00	0.00	819.24	-25.19	1554.88	813.77	80.77	1550.08	668.53	-43.22	1587.58	655.37	65.95	1583.96	436.94	1121.99	72.54	1041.55	1094.23	76.36	466.19
10.30000	565.09	91.59	32.77	541.41	87.54	35.05	397.61	125.18	85.68	418.86	127.80	133.21	974.87	-68.30	35.20	950.41	-55.87	38.57	788.94	-74.26	30.84	784.72	-76.67	75.47	775.05	25.28	1211.39	0.00	0.00	0.00	824.20	-27.39	1555.43	818.38	78.33	1550.74	673.18	-45.55	1587.74	659.81	63.68	1584.17	436.13	1123.89	71.80	1042.00	1094.47	76.11	466.65
10.31000	565.18	91.73	32.35	542.55	86.99	35.51	400.87	124.55	89.70	423.45	127.72	136.92	976.25	-68.15	34.84	950.40	-55.62	38.04	789.17	-74.06	30.89	785.04	-76.71	75.57	781.92	23.14	1211.56	0.00	0.00	0.00	829.11	-29.56	1555.94	823.13	75.80	1551.30	677.83	-47.89	1587.83	664.48	61.33	1584.33	436.91	1124.01	71.88	1041.90	1094.02	76.34	466.93
10.32000	566.39	91.73	32.51	542.84	86.95	35.40	404.50	124.33	94.14	427.79	128.47	140.81	976.47	-67.96	34.14	951.01	-55.12	37.40	789.24	-74.05	30.95	785.36	-76.44	75.48	786.04	21.27	1211.86	0.00	0.00	0.00	833.67	-31.62	1556.36	827.59	73.69	1551.79	682.52	-50.15	1587.83	668.96	59.28	1584.35	436.23	1123.19	71.93	1042.18	1094.17	76.53	465.03
10.33000	566.46	91.92	32.38	544.07	86.97	35.66	408.63	125.27	99.32	433.39	129.14	145.16	976.42	-68.03	33.52	951.01	-55.30	36.87	789.42	-73.90	30.94	785.71	-76.11	75.28	790.56	19.35	1211.96	0.00	0.00	0.00	838.15	-33.55	1556.78	832.13	72.27	1552.12	687.21	-52.31	1587.80	673.56	56.91	1584.33	437.10	1123.82	71.95	1041.99	1093.78	76.54	466.37
10.34000	567.11	91.85	32.10	544.28	86.52	35.70	413.20	125.21	104.30	438.65	129.05	148.93	975.90	-67.71	32.94	950.80	-54.90	36.01	789.59	-73.87	30.98	785.96	-76.63	75.36	794.92	17.79	1212.02	0.00	0.00	0.00	842.77	-35.49	1557.06	836.95	69.97	1552.41	691.92	-54.45	1587.73	678.12	54.65	1584.24	436.74	1124.41	71.66	1042.28	1093.82	78.15	463.83
10.35000	567.61	91.95	31.71	545.19	87.02	35.84	418.11	125.15	109.52	445.50	128.98	153.19	975.66	-67.90	32.37	950.98	-55.36	35.78	789.68	-74.08	31.00	786.37	-76.63	75.20	800.52	15.73	1211.85	0.00	0.00	0.00	847.46	-37.39	1557.27	841.60	68.31	1552.64	696.62	-56.58	1587.65	682.63	53.29	1584.07	437.58	1123.77	71.89	1042.04	1094.17	78.69	464.42
10.36000	568.71	92.10	31.33	546.47	86.58	36.25	423.37	125.45	115.22	453.44	129.16	157.86	976.36	-67.61	32.11	951.43	-55.40	35.82	789.76	-74.02	30.92	786.56	-76.77	75.14	805.40	13.98	1211.51	0.00	0.00	0.00	852.26	-39.10	1557.48	842.41	67.28	1554.41	701.36	-58.45	1587.58	687.15	51.24	1584.05	437.63	1124.57	71.74	1040.38	1094.70	78.30	465.09
10.37000	569.47	92.72	31.14	548.11	87.52	36.10	429.12	125.79	121.47	459.33	129.19	162.17	975.89	-67.45	31.68	952.02	-55.47	35.61	789.87	-74.02	30.90	786.76	-76.94	75.07	808.18	12.33	1211.32	0.00	0.00	0.00	857.02	-40.74	1557.56	847.05	65.65	1554.75	706.08	-60.27	1587.53	691.77	49.49	1583.99	436.89	1124.52	71.62	1041.85	1094.42	78.63	466.50
10.38000	570.95	93.26	30.88	551.18	86.95	36.99	435.28	125.76	127.93	468.02	128.81	167.37	976.61	-67.84	31.56	952.04	-55.27	35.46	789.89	-74.01	30.85	786.89	-77.42	75.24	814.13	10.88	1211.29	0.00	0.00	0.00	861.95	-42.32	1557.57	854.81	63.04	1553.26	710.78	-62.12	1587.45	696.46	47.42	1583.97	436.59	1123.97	71.72	1043.38	1094.06	79.10	467.17
10.39000	572.54	93.08	30.23	552.77	87.33	37.16	440.88	125.97	134.79	475.19	128.45	172.44	976.44	-67.88	31.14	951.64	-55.67	35.32	789.98	-73.82	30.77	787.12	-77.29	75.16	818.04	9.38	1211.05	0.00	0.00	0.00	866.36	-43.82	1557.55	860.18	61.44	1552.90	715.50	-63.87	1587.40	701.07	46.11	1583.88	437.28	1123.78	72.05	1042.13	1094.18	78.82	467.36
10.40000	573.52	92.99	29.55	555.22	87.02	37.65	448.39	124.79	141.28	483.50	127.45	177.80	976.52	-67.58	30.81	951.84	-55.43	35.17	790.08	-73.87	30.87	787.36	-77.21	75.15	823.62	8.05	1211.10	0.00	0.00	0.00	871.25	-45.26	1557.46	864.76	60.07	1552.79	720.22	-65.56	1587.38	705.75	44.32	1583.96	438.99	1123.78	72.16	1042.01	1094.13	78.74	465.50
10.41000	576.35	93.67	28.93	558.22	87.11	38.44	455.81	123.58	148.05	492.61	126.23	183.35	976.90	-68.06	30.81	951.70	-55.76	34.96	790.20	-73.78	30.93	787.54	-77.20	75.16	826.83	6.82	1210.87	0.00	0.00	0.00	875.74	-46.48	1557.36	869.35	58.81	1552.71	724.97	-66.97	1587.44	710.37	42.57	1584.05	436.82	1125.19	71.03	1042.68	1094.10	78.82	465.12
10.42000	579.11	94.15	28.07	561.13	86.92	39.57	462.42	122.81	155.21	502.23	124.14	188.19	977.33	-67.95	30.69	951.86	-56.20	34.80	790.28	-73.73	30.94	787.71	-77.28	75.21	831.42	5.52	1210.73	0.00	0.00	0.00	880.27	-47.75	1557.22	873.88	57.41	1552.66	729.70	-68.41	1587.52	714.96	41.29	1584.12	435.77	1125.05	71.16	1043.48	1094.05	79.07	466.00
10.43000	582.01	94.52	27.26	565.92	87.31	40.44	471.19	121.32	162.32	511.41	121.99	193.51	976.91	-67.65	30.78	952.38	-55.77	34.93	790.33	-73.75	31.02	787.79	-77.13	75.20	834.09	4.06	1210.72	0.00	0.00	0.00	884.83	-48.91	1557.08	878.48	56.49	1552.45	734.44	-69.88	1587.65	719.62	39.79	1584.34	435.21	1125.10	71.09	1041.76	1094.35	78.56	465.89
10.44000	584.99	95.13	26.14	570.82	87.76	41.63	479.03	119.62	168.91	520.51	119.68	198.94	977.17	-68.12	30.77	952.51	-56.05	34.69	790.36	-73.70	31.07	787.94	-76.93	75.21	839.08	2.87	1210.63	0.00	0.00	0.00	889.98	-49.81	1556.90	882.91	55.60	1552.24	739.19	-71.08	1587.84	724.20	38.81	1584.45	435.95	1125.06	71.29	1042.68	1094.04	78.80	466.81
10.45000	587.19	95.65	24.52	576.58	88.46	42.92	485.31	118.45	175.81	529.56	117.93	204.76	977.42	-67.84	30.51	952.65	-56.24	34.68	790.44	-73.61	31.08	787.99	-77.01	75.34	842.96	1.48	1210.73	0.00	0.00	0.00	894.19	-50.79	1556.76	887.44	54.37	1552.06	743.89	-72.31	1588.05	728.70	37.76	1584.56	436.60	1123.50	71.85	1044.19	1093.71	79.27	465.79
10.46000	591.99	97.11	23.06	583.04	89.35	44.39	491.40	116.87	182.10	538.78	115.19	210.16	977.53	-68.04	30.55	952.54	-55.96	34.63	790.63	-73.29	31.00	788.10	-77.09	75.47	844.98	0.37	1210.67	0.00	0.00	0.00	898.92	-51.66	1556.62	889.97	54.37	1553.35	748.52	-73.46	1588.26	733.22	36.48	1584.79	437.92	1123.65	72.14	1043.52	1093.95	79.22	465.30
10.47000	596.63	97.48	23.04	589.58	89.70	46.41	502.80	112.92	187.37	548.13	111.78	214.69	977.25	-67.69	30.37	952.54	-55.80	34.65	790.62	-73.42	31.09	788.22	-77.12	75.52	850.08	-0.78	1210.74	0.00	0.00	0.00	903.56	-52.39	1556.51	895.81	52.75	1551.97	753.18	-74.58	1588.49	737.61	35.66	1584.93	436.12	1124.43	71.63	1043.26	1093.86	79.13	464.05
10.48000	604.87	98.91	25.47	597.42	91.08	48.20	515.58	109.55	192.17	557.50	109.29	219.12	977.22	-68.07	30.11	952.32	-55.92	34.52	790.66	-73.35	31.09	788.26	-77.21	75.66	853.71	-1.84	1210.82	0.00	0.00	0.00	908.13	-52.96	1556.43	897.67	52.80	1553.02	757.73	-75.47	1588.75	741.93	35.04	1585.06	436.87	1123.65	72.17	1043.00	1093.90	79.05	465.87
10.49000	614.49	102.37	28.49	608.99	93.54	51.76	525.17	106.15	195.53	567.09	106.08	222.51	977.02	-68.04	30.07	952.32	-56.06	34.37	790.68	-73.50	31.16	788.40	-77.04	75.65	858.84	-2.86	1210.74	0.00	0.00	0.00	912.36	-53.69	1556.37	903.01	52.45	1552.92	762.27	-76.44	1589.00	746.30	33.55	1585.22	436.63	1124.67	71.73	1044.53	1093.55	79.59	466.18
10.50000	628.38	105.71	33.01	620.19	99.34	55.61	533.95	103.63	197.60	576.69	103.58	225.20	977.34	-68.24	30.12	952.70	-55.85	34.40	790.78	-73.43	31.17	788.46	-77.05	75.70	861.57	-4.25	1210.77	0.00	0.00	0.00	916.59	-54.34	1556.25	906.54	51.79	1552.82	766.76	-77.11	1589.27	750.49	32.52	1585.43	436.59	1124.52	71.54	1043.13	1093.82	79.06	466.46
10.51000	643.72	108.94	37.18	632.98	102.00	58.45	543.45	100.36	198.24	586.74	100.31	226.90	977.37	-68.16	30.08	952.19	-55.41	35.46	790.78	-73.44	31.22	788.56	-76.81	75.69	865.18	-5.22	1210.90	0.00	0.00	0.00	920.65	-54.76	1556.23	908.76	51.22	1552.94	771.11	-78.06	1589.53	754.72	32.13	1585.40	439.01	1123.92	72.30	1042.70	1093.97	78.98	467.33
10.52000	658.63	112.46	40.26	647.38	104.73	60.81	554.31	96.75	197.85	597.50	97.60	227.76	977.13	-68.41	30.01	952.75	-55.13	35.55	790.83	-73.41	31.29	788.55	-76.90	75.83	869.28	-6.48	1210.93	0.00	0.00	0.00	924.70	-55.30	1556.18	913.19	50.78	1552.68	775.46	-78.93	1589.82	758.81	31.22	1585.56	438.39	1122.96	72.49	1041.79	1094.27	78.62	464.93
10.53000	674.71	115.33	43.03	665.07	107.32	63.53	565.62	94.33	196.79	608.61	95.12	227.41	977.35	-68.38	30.11	951.78	-55.23	35.20	790.88	-73.30	31.23	788.64	-76.98	75.96	873.23	-7.70	1210.95	0.00	0.00	0.00	929.19	-55.68	1556.09	917.33	49.96	1552.46	779.77	-79.63	1590.09	762.98	30.47	1585.67	437.35	1123.55	71.99	1042.68	1094.13	78.96	466.36
10.54000	691.56	118.31	45.28	681.23	109.20	65.26	577.29	92.25	194.51	620.01	93.09	226.22	977.92	-68.48	30.08	951.63	-55.40	35.18	790.89	-73.46	31.38	788.63	-77.10	76.13	877.02	-8.90	1210.94	0.00	0.00	0.00	933.08	-56.13	1556.08	921.33	49.75	1552.16	784.05	-80.50	1590.34	766.93	29.82	1585.74	437.70	1124.61	71.81	1042.49	1094.13	78.92	465.62
10.55000	710.45	120.31	47.46	698.31	110.89	66.34	589.60	90.27	191.02	631.89	91.04	224.03	977.20	-68.46	29.78	952.32	-55.30	35.28	790.88	-73.37	31.44	788.71	-76.69	76.06	880.69	-10.06	1210.92	0.00	0.00	0.00	937.41	-56.51	1556.00	924.60	49.42	1551.98	788.24	-81.24	1590.57	770.82	29.28	1585.78	436.63	1125.10	71.44	1042.73	1093.92	78.90	466.10
10.56000	727.88	122.18	48.24	715.58	112.13	66.45	602.71	89.27	187.00	644.15	89.07	220.88	977.48	-68.61	29.78	952.18	-55.45	35.29	790.87	-73.29	31.41	788.79	-76.77	76.14	884.22	-11.18	1210.88	0.00	0.00	0.00	941.29	-57.00	1555.91	928.30	48.87	1551.88	792.39	-82.04	1590.79	774.75	28.07	1585.85	437.64	1124.78	71.66	1042.17	1094.32	78.76	466.24
10.57000	747.99	123.24	49.25	735.38	113.06	66.89	616.37	88.48	181.98	656.69	87.98	216.95	977.44	-68.84	29.79	951.68	-55.32	34.98	790.84	-73.26	31.45	788.83	-76.87	76.25	887.65	-12.27	1210.81	0.00	0.00	0.00	945.28	-57.34	1555.85	932.23	48.18	1551.66	796.58	-82.69	1590.98	778.62	27.77	1585.90	437.25	1124.62	71.59	1042.08	1094.36	78.73	467.12
10.58000	766.30	123.92	49.25	750.51	113.60	65.32	630.82	87.72	176.17	669.54	86.66	212.14	977.87	-68.65	29.88	951.89	-55.01	34.89	790.85	-73.32	31.56	788.97	-76.86	76.30	890.99	-13.32	1210.73	0.00	0.00	0.00	949.36	-57.62	1555.80	935.65	47.80	1551.37	800.67	-83.53	1591.13	782.47	27.21	1585.89	437.41	1125.34	71.58	1041.51	1094.49	78.54	466.03
10.59000	784.91	126.16	49.96	771.50	114.23	65.00	645.81	87.85	169.82	682.84	85.92	206.80	977.64	-68.40	29.92	951.66	-55.39	34.88	790.88	-73.13	31.54	789.08	-76.63	76.18	894.25	-14.33	1210.61	0.00	0.00	0.00	953.38	-58.11	1555.72	938.80	47.59	1551.24	804.74	-84.24	1591.27	786.30	26.07	1585.95	438.01	1124.64	71.77	1042.42	1094.18	78.57	465.99
10.60000	806.30	126.81	50.16	793.42	114.78	64.53	660.87	87.89	162.48	696.38	85.78	201.04	978.51	-68.19	30.11	951.75	-55.43	35.04	790.87	-73.03	31.54	789.18	-76.63	76.20	897.44	-15.30	1210.48	0.00	0.00	0.00	956.86	-58.48	1555.67	942.82	46.87	1551.08	808.77	-84.91	1591.37	790.06	25.34	1585.89	438.30	1124.51	71.84	1043.71	1093.55	79.33	466.81
10.61000	827.54	127.29	50.06	810.17	115.36	62.55	676.45	87.66	154.55	710.12	85.86	194.75	977.26	-68.19	29.91	952.17	-55.02	34.96	790.82	-73.14	31.62	789.27	-76.68	76.19	900.57	-16.23	1210.32	0.00	0.00	0.00	960.92	-58.88	1555.60	946.65	46.57	1550.91	812.78	-85.73	1591.41	793.78	24.52	1585.90	437.91	1124.56	71.82	1043.32	1094.04	79.17	467.01
10.62000	849.56	127.55	49.66	832.33	115.63	61.49	692.51	88.14	146.32	724.65	86.07	188.00	977.97	-67.83	30.34	951.77	-55.42	35.10	790.80	-73.19	31.71	789.47	-76.69	76.18	903.67	-17.11	1210.13	0.00	0.00	0.00	964.68	-59.37	1555.47	949.05	45.71	1550.80	816.71	-86.39	1591.46	797.71	22.95	1585.91	437.33	1123.67	71.97	1041.46	1094.41	78.34	466.08
10.63000	872.85	126.14	47.55	851.85	115.61	59.31	709.27	87.96	137.50	739.73	85.95	180.67	977.66	-67.71	30.30	951.90	-55.59	35.26	790.89	-72.54	31.48	789.66	-76.53	76.13	906.74	-17.94	1209.91	0.00	0.00	0.00	968.86	-59.76	1555.34	953.45	45.39	1550.63	820.61	-87.05	1591.46	801.18	23.13	1585.76	437.84	1124.43	71.84	1043.78	1093.91	79.31	467.23
10.64000	894.94	126.01	46.34	874.67	115.69	57.97	726.64	88.52	128.61	755.08	87.15	173.48	977.92	-67.83	30.59	952.07	-55.52	35.46	790.96	-72.50	31.62	789.93	-76.44	76.15	909.80	-18.73	1209.66	0.00	0.00	0.00	972.44	-60.30	1555.19	957.01	45.19	1550.31	824.47	-87.84	1591.41	804.91	22.28	1585.72	436.48	1124.54	71.50	1043.24	1093.91	79.18	466.44
10.65000	916.72	125.85	45.16	897.77	115.59	56.81	744.51	89.42	119.70	771.16	87.95	165.98	977.24	-67.81	30.45	952.00	-55.48	35.55	790.96	-72.65	31.86	790.23	-76.35	76.20	912.86	-19.46	1209.38	0.00	0.00	0.00	976.33	-60.68	1554.97	960.98	44.67	1550.07	828.32	-88.50	1591.33	808.56	21.85	1585.68	437.31	1124.62	71.66	1041.73	1094.32	78.60	467.04
10.66000	939.52	125.20	44.74	918.89	115.27	55.10	762.83	89.78	110.40	787.69	88.04	158.08	976.85	-68.12	30.33	951.89	-55.78	34.67	791.03	-72.16	31.81	790.55	-75.93	76.12	915.94	-20.15	1209.07	0.00	0.00	0.00	980.07	-61.19	1554.77	965.18	44.10	1549.81	832.17	-89.10	1591.22	812.36	20.97	1585.55	437.45	1124.98	71.64	1042.75	1094.12	78.88	466.94
10.67000	961.77	124.66	44.20	941.75	114.99	54.14	781.80	90.09	101.10	804.01	89.36	150.71	977.10	-68.31	30.70	952.00	-55.53	34.25	791.08	-72.20	32.06	790.88	-75.54	76.08	919.05	-20.78	1208.72	0.00	0.00	0.00	983.75	-61.60	1554.52	968.78	43.27	1549.67	836.01	-89.69	1591.05	815.87	20.99	1585.28	437.16	1124.95	71.66	1041.43	1094.56	78.49	466.11
10.68000	982.97	124.14	43.37	963.80	114.16	53.15	800.86	90.89	92.47	820.56	90.43	143.37	976.77	-68.20	30.96	951.19	-54.13	34.82	791.17	-71.82	32.08	791.13	-75.51	76.21	922.20	-21.35	1208.34	0.00	0.00	0.00	987.47	-62.18	1554.22	972.18	43.16	1549.32	839.79	-90.26	1590.86	819.64	20.13	1585.16	434.33	1124.23	71.23	1042.00	1094.42	78.69	466.29
10.69000	1005.33	123.34	42.85	985.06	113.41	52.08	820.02	91.09	83.93	837.70	90.41	135.85	975.62	-67.83	33.20	950.68	-53.90	34.85	791.30	-71.73	32.31	791.50	-74.99	76.11	925.41	-21.87	1207.92	0.00	0.00	0.00	991.21	-62.66	1553.91	975.76	42.86	1549.03	843.55	-90.88	1590.64	823.32	19.80	1584.91	438.23	1124.40	71.92	1042.08	1094.26	78.79	465.59
10.70000	1027.46	121.84	43.01	1006.76	110.84	49.93	839.46	91.69	76.12	854.95	92.33	129.34	974.70	-68.67	33.83	951.41	-53.77	35.20	791.32	-71.38	32.35	791.73	-74.96	76.23	928.69	-22.34	1207.47	0.00	0.00	0.00	995.31	-63.07	1553.55	979.39	42.17	1548.72	847.32	-91.44	1590.41	827.12	19.24	1584.74	438.74	1124.56	71.92	1043.10	1093.82	79.22	464.52
10.71000	1048.20	120.24	43.05	1028.12	109.80	48.98	859.27	92.50	69.02	872.83	92.28	122.52	973.60	-69.13	34.10	950.99	-53.92	35.35	791.42	-70.93	32.28	792.01	-74.72	76.27	931.73	-22.72	1207.07	0.00	0.00	0.00	998.95	-63.48	1553.16	983.62	42.10	1548.25	851.08	-91.86	1590.18	830.94	18.61	1584.62	437.37	1124.75	71.67	1043.62	1093.66	79.39	466.66
10.72000	1069.44	118.52	43.17	1049.62	107.96	49.02	879.02	93.17	62.56	890.59	93.14	116.56	973.64	-69.32	34.45	952.03	-51.27	37.92	791.49	-70.89	32.45	792.21	-74.69	76.39	933.32	-23.28	1206.53	0.00	0.00	0.00	1002.47	-63.83	1552.75	987.07	40.88	1548.01	854.90	-92.18	1589.96	834.83	18.33	1584.40	436.90	1124.71	71.64	1041.87	1094.24	78.75	466.86
10.73000	1090.44	116.92	43.77	1069.39	106.22	48.70	898.92	94.21	56.97	908.72	93.44	110.90	972.88	-69.37	34.16	951.34	-51.16	37.86	791.49	-70.90	32.58	792.45	-74.18	76.24	936.72	-23.64	1206.14	0.00	0.00	0.00	1006.02	-64.19	1552.38	990.67	40.64	1547.63	858.64	-92.57	1589.73	838.44	18.15	1584.24	437.64	1123.89	72.17	1040.97	1094.44	78.47	466.34
10.74000	1111.33	114.51	45.25	1090.10	104.50	49.15	919.54	94.16	51.50	927.35	92.85	105.45	973.77	-69.49	34.45	951.15	-51.39	37.68	791.40	-71.01	32.71	792.60	-74.05	76.25	939.43	-24.13	1205.65	0.00	0.00	0.00	1009.77	-64.54	1551.89	994.34	40.41	1547.21	862.47	-92.86	1589.48	842.32	17.71	1584.08	436.31	1123.77	71.79	1042.25	1094.19	78.89	468.09
10.75000	1131.82	112.39	47.01	1110.39	102.54	50.38	939.96	94.65	47.00	945.67	92.87	100.88	974.36	-69.39	34.39	951.39	-51.73	37.58	791.55	-70.50	32.63	792.87	-73.79	76.25	944.67	-24.41	1205.26	0.00	0.00	0.00	1013.61	-64.84	1551.42	998.65	39.85	1546.64	866.24	-93.15	1589.22	846.23	17.09	1583.86	437.67	1123.81	72.00	1041.74	1094.46	78.69	468.22
10.76000	1152.16	109.81	49.47	1130.00	100.32	52.03	959.80	94.71	42.97	963.67	92.16	96.72	975.96	-69.01	34.13	952.86	-51.83	37.70	791.53	-70.63	32.81	793.00	-73.52	76.16	945.97	-24.88	1204.93	0.00	0.00	0.00	1017.67	-65.06	1550.91	1003.00	39.63	1546.26	870.02	-93.45	1588.94	849.95	17.06	1583.58	436.75	1123.75	71.93	1040.93	1094.71	78.63	466.43
10.77000	1171.13	107.04	52.41	1149.08	97.81	54.31	979.43	94.52	39.57	981.40	91.48	93.13	976.30	-69.33	33.89	953.25	-53.59	35.47	791.48	-70.67	32.87	793.15	-73.64	76.29	950.63	-24.92	1204.57	0.00	0.00	0.00	1021.01	-65.40	1550.45	1006.78	39.41	1545.77	873.74	-93.54	1588.67	853.96	16.46	1583.31	437.64	1123.91	71.97	1042.30	1094.24	78.99	465.09
10.78000	1189.24	103.90	56.10	1168.09	94.88	57.57	998.82	94.42	37.10	998.91	90.85	90.26	978.48	-69.41	31.85	953.01	-54.51	34.69	791.56	-70.42	32.79	793.30	-73.48	76.29	952.86	-25.28	1204.15	0.00	0.00	0.00	1024.74	-65.78	1549.98	1009.78	39.40	1545.29	877.51	-93.54	1588.38	857.71	16.60	1582.93	439.50	1123.29	72.44	1043.15	1093.98	79.19	466.73
10.79000	1208.39	100.55	60.66	1186.62	92.27	61.16	1017.78	94.08	35.13	1015.70	90.92	88.32	978.89	-68.87	31.30	953.01	-54.30	34.79	791.54	-70.22	32.69	793.33	-73.45	76.30	957.25	-25.31	1203.77	0.00	0.00	0.00	1028.38	-65.80	1549.49	1013.39	39.33	1544.75	881.29	-93.55	1588.08	861.44	17.13	1582.64	439.37	1123.30	72.53	1042.21	1094.27	78.65	466.68
10.80000	1227.29	96.82	65.31	1204.02	88.99	65.38	1036.32	93.08	33.70	1032.11	90.78	87.00	978.83	-69.19	31.06	953.45	-54.37	34.96	791.46	-70.47	32.77	793.39	-73.48	76.36	959.86	-25.71	1203.44	0.00	0.00	0.00	1031.95	-65.99	1548.99	1018.04	39.06	1544.22	885.02	-93.61	1587.77	865.20	17.21	1582.25	437.63	1123.58	72.05	1045.59	1093.47	79.93	466.56
10.81000	1243.58	92.91	69.82	1221.37	85.40	68.99	1054.08	92.68	33.13	1048.07	90.30	86.22	978.70	-69.23	30.80	954.22	-57.06	35.57	791.47	-70.52	32.79	793.36	-73.68	76.43	964.17	-25.78	1202.96	0.00	0.00	0.00	1035.80	-65.92	1548.51	1021.16	38.71	1543.71	888.82	-93.41	1587.43	869.12	16.82	1582.01	437.76	1123.58	72.10	1045.52	1093.40	80.17	467.21
10.82000	1260.51	89.58	75.58	1237.50	81.88	73.47	1071.29	91.91	33.02	1063.65	89.69	85.88	978.91	-69.24	30.63	954.88	-56.41	35.48	791.45	-70.42	32.63	793.37	-73.94	76.57	969.30	-25.72	1202.63	0.00	0.00	0.00	1039.51	-65.95	1548.00	1024.50	38.82	1543.28	892.50	-93.51	1587.08	872.88	16.95	1581.61	440.50	1123.10	72.82	1042.30	1094.29	78.83	467.05
10.83000	1275.37	85.01	80.31	1252.61	78.33	78.14	1087.56	90.95	33.27	1078.26	89.27	86.09	978.72	-68.92	30.59	954.17	-55.94	35.08	791.31	-70.89	32.85	793.37	-73.76	76.51	969.76	-25.82	1201.96	0.00	0.00	0.00	1043.34	-65.89	1547.56	1028.57	38.92	1542.75	896.29	-93.33	1586.73	876.59	17.52	1581.19	437.13	1122.31	72.55	1040.57	1094.66	78.33	467.44
10.84000	1289.94	81.59	85.57	1267.22	74.73	82.86	1102.84	90.42	34.14	1092.19	88.69	86.68	978.85	-68.74	30.54	953.60	-55.95	35.23	791.33	-70.66	32.69	793.39	-73.95	76.59	974.83	-25.89	1201.44	0.00	0.00	0.00	1047.08	-65.77	1547.07	1032.85	39.09	1542.14	900.07	-93.18	1586.34	880.39	17.63	1580.75	436.43	1124.00	71.65	1041.18	1094.34	78.58	463.72
10.85000	1302.69	77.21	89.82	1279.80	70.98	86.97	1117.44	89.63	35.17	1105.38	88.43	87.78	978.24	-69.02	30.33	953.77	-55.96	34.75	791.30	-70.77	32.72	793.40	-74.11	76.68	979.48	-25.84	1201.10	0.00	0.00	0.00	1050.86	-65.60	1546.60	1036.90	38.87	1541.62	903.85	-92.96	1585.92	883.97	18.27	1580.32	437.73	1124.92	71.71	1041.63	1094.30	78.72	465.52
10.86000	1316.23	73.85	94.60	1293.47	68.36	91.46	1131.36	88.46	36.44	1117.95	87.56	88.81	978.05	-69.33	30.37	953.20	-56.00	34.66	791.22	-70.82	32.71	793.44	-74.13	76.70	982.05	-25.66	1200.47	0.00	0.00	0.00	1054.59	-65.37	1546.15	1040.48	39.12	1541.10	907.61	-92.71	1585.47	887.78	18.43	1579.80	438.99	1123.45	72.35	1043.39	1094.11	79.35	467.09
10.87000	1328.18	70.10	99.19	1304.80	64.61	95.66	1144.28	87.82	37.90	1129.46	87.81	90.36	977.86	-69.21	30.33	952.89	-56.23	34.87	791.23	-70.68	32.60	793.35	-74.29	76.79	985.34	-25.59	1200.01	0.00	0.00	0.00	1058.01	-65.22	1545.69	1044.54	39.11	1540.65	911.38	-92.38	1585.02	891.54	18.51	1579.31	438.24	1123.91	72.12	1042.60	1094.10	78.99	468.14
10.88000	1339.03	66.97	103.83	1315.54	61.64	99.70	1156.10	86.87	39.36	1140.20	87.75	91.94	977.93	-69.37	30.25	952.78	-56.61	34.78	791.28	-70.55	32.47	793.37	-74.44	76.89	991.38	-25.33	1199.65	0.00	0.00	0.00	1061.89	-64.94	1545.31	1048.14	39.52	1540.23	915.18	-92.10	1584.58	895.39	18.72	1578.91	437.59	1124.38	71.72	1042.80	1094.10	79.12	466.85
10.89000	1347.82	63.59	108.43	1325.00	58.86	103.99	1167.12	85.83	40.54	1150.12	86.87	92.94	977.54	-69.17	30.30	952.31	-56.31	34.50	791.27	-70.93	32.60	793.37	-74.45	76.97	997.40	-25.24	1199.35	0.00	0.00	0.00	1065.88	-64.69	1544.87	1052.05	40.07	1539.72	918.96	-91.86	1584.13	899.16	19.06	1578.38	436.03	1123.96	71.49	1043.05	1094.06	79.24	465.11
10.90000	1357.22	61.29	112.63	1333.41	56.88	107.57	1177.16	85.07	41.57	1158.92	86.59	94.09	978.20	-69.38	30.51	952.24	-56.64	34.40	791.17	-71.13	32.66	793.41	-74.83	77.24	1002.46	-25.09	1198.86	0.00	0.00	0.00	1069.57	-64.30	1544.52	1055.77	40.31	1539.35	922.81	-91.53	1583.68	903.11	18.50	1577.98	437.31	1123.82	72.02	1042.16	1094.34	78.93	466.03
10.91000	1363.51	58.50	115.30	1340.92	54.73	110.36	1185.69	85.46	42.94	1166.83	86.37	94.96	977.74	-69.36	30.38	952.25	-56.49	34.50	791.21	-71.01	32.55	793.36	-75.08	77.39	1007.09	-24.89	1198.33	0.00	0.00	0.00	1073.33	-63.84	1544.21	1059.42	40.70	1538.89	926.65	-91.05	1583.26	906.61	20.41	1577.21	437.62	1124.00	71.99	1041.92	1094.38	78.68	467.46
10.92000	1370.66	57.61	117.91	1347.14	53.60	112.06	1193.25	84.65	43.38	1173.58	86.56	95.78	977.36	-68.80	30.43	952.21	-56.68	34.48	791.24	-71.03	32.57	793.57	-74.71	77.36	1011.38	-24.64	1197.80	0.00	0.00	0.00	1077.29	-63.29	1543.89	1063.13	41.28	1538.53	930.53	-90.62	1582.79	910.61	20.76	1576.70	436.49	1124.44	71.49	1042.66	1094.30	79.04	466.38
10.93000	1375.01	56.44	118.39	1353.10	52.32	113.32	1199.51	84.21	43.62	1179.86	85.56	95.64	977.19	-69.34	30.21	952.11	-56.85	34.53	791.23	-71.27	32.76	793.62	-74.72	77.55	1015.37	-24.34	1197.25	0.00	0.00	0.00	1080.80	-62.95	1543.59	1067.19	41.84	1538.14	934.42	-90.08	1582.34	914.55	20.91	1576.13	438.15	1124.02	71.89	1045.28	1093.40	79.94	466.99
10.94000	1380.18	56.27	119.31	1357.66	52.33	113.56	1204.78	83.09	43.28	1184.76	84.88	95.38	977.24	-69.40	30.12	952.33	-57.12	34.53	791.29	-71.16	32.74	793.69	-75.27	77.94	1019.15	-24.01	1196.70	0.00	0.00	0.00	1085.02	-62.39	1543.26	1070.85	42.33	1537.76	938.37	-89.47	1581.86	918.47	21.48	1575.53	438.53	1122.80	72.55	1043.57	1093.95	79.34	464.99
10.95000	1384.88	55.86	118.37	1361.73	52.20	112.80	1208.62	82.42	42.58	1188.59	84.19	94.70	977.26	-69.25	30.32	952.65	-56.94	34.61	791.33	-71.45	32.99	793.89	-75.09	78.12	1022.77	-23.63	1196.15	0.00	0.00	0.00	1089.05	-61.66	1542.98	1074.70	42.86	1537.41	942.29	-89.12	1581.36	922.41	21.96	1575.02	437.92	1121.83	72.86	1041.78	1094.38	78.68	465.99
10.96000	1387.74	56.12	116.64	1365.00	51.41	111.17	1211.33	81.61	41.43	1191.49	83.74	93.80	977.34	-69.20	30.21	952.25	-56.88	34.32	791.38	-71.29	33.01	794.11	-74.85	78.30	1026.31	-23.21	1195.63	0.00	0.00	0.00	1092.61	-61.16	1542.71	1078.21	43.37	1537.13	946.26	-88.56	1580.91	926.50	22.32	1574.45	438.63	1123.82	72.33	1043.36	1093.94	79.29	468.36
10.97000	1390.17	56.17	113.61	1367.62	51.49	108.81	1213.04	80.49	39.88	1193.69	82.65	92.30	976.98	-69.27	30.15	952.37	-56.71	35.65	791.39	-71.58	33.28	794.21	-75.27	78.72	1029.83	-22.75	1195.13	0.00	0.00	0.00	1096.62	-60.63	1542.41	1082.52	43.94	1536.74	950.33	-87.87	1580.47	930.50	22.63	1574.00	439.42	1123.17	72.76	1043.46	1093.81	79.31	467.29
10.98000	1391.15	56.40	110.50	1368.44	51.45	105.63	1213.68	80.02	38.30	1195.25	81.57	90.58	977.16	-69.20	30.14	951.41	-56.91	35.42	791.51	-71.35	33.29	794.41	-75.08	78.89	1033.40	-22.26	1194.66	0.00	0.00	0.00	1101.09	-59.77	1542.09	1086.62	44.65	1536.38	954.44	-87.24	1580.02	934.71	22.70	1573.51	437.91	1124.08	71.99	1043.66	1093.69	79.17	468.36
10.99000	1393.24	56.03	107.34	1369.15	50.66	102.25	1213.66	79.07	36.33	1195.54	81.76	89.13	976.74	-69.52	29.88	951.79	-57.07	35.59	791.61	-71.34	33.47	794.67	-75.17	79.30	1037.08	-21.73	1194.23	0.00	0.00	0.00	1105.28	-59.11	1541.83	1090.39	45.38	1536.13	958.50	-86.70	1579.60	938.74	23.64	1572.99	437.22	1124.06	71.85	1041.11	1094.53	78.46	467.72
11.00000	1392.31	55.29	102.64	1369.48	50.41	98.32	1212.57	79.12	34.42	1195.61	80.51	86.74	977.42	-69.58	30.25	951.79	-57.24	35.62	791.74	-71.06	33.54	794.83	-75.25	79.68	1040.95	-21.16	1193.85	0.00	0.00	0.00	1109.36	-58.32	1541.56	1094.38	45.91	1535.79	962.62	-85.86	1579.18	942.81	24.67	1572.53	438.96	1123.28	72.61	1039.82	1094.85	78.20	466.28
11.01000	1391.31	54.88	98.46	1368.22	50.31	94.19	1210.93	78.85	32.26	1195.12	78.83	84.26	976.69	-69.67	29.76	952.18	-56.93	35.44	791.85	-71.30	33.87	795.08	-75.37	80.14	1045.06	-20.56	1193.52	0.00	0.00	0.00	1113.38	-57.61	1541.32	1098.65	46.82	1535.44	966.72	-85.06	1578.78	947.02	25.27	1572.07	437.24	1123.67	71.98	1041.70	1094.29	78.83	464.17
11.02000	1390.38	54.50	93.62	1367.25	49.75	89.74	1208.73	78.25	29.81	1193.85	78.08	81.83	977.25	-69.64	30.00	951.94	-57.17	34.39	791.88	-71.74	34.39	795.21	-75.87	80.84	1049.49	-19.93	1193.26	0.00	0.00	0.00	1117.68	-56.75	1541.11	1103.12	47.44	1535.09	970.85	-84.20	1578.38	951.13	26.13	1571.52	437.51	1125.13	71.59	1042.78	1094.26	79.06	468.37
11.03000	1388.41	54.06	88.94	1365.56	49.03	84.99	1206.08	77.86	28.39	1191.85	77.51	79.52	977.11	-69.76	29.93	951.89	-58.98	33.40	791.99	-71.84	34.75	795.53	-75.56	81.23	1054.31	-19.27	1193.08	0.00	0.00	0.00	1121.86	-56.00	1540.92	1107.37	48.67	1534.90	974.97	-83.21	1578.00	955.35	26.98	1571.06	437.63	1124.14	71.82	1042.29	1094.32	78.86	466.51
11.04000	1386.96	52.71	83.68	1363.87	48.07	80.02	1203.59	77.26	27.99	1189.75	76.39	77.27	976.59	-69.91	29.59	952.09	-58.81	33.79	792.18	-71.78	35.12	795.82	-75.75	81.87	1059.58	-18.58	1192.98	0.00	0.00	0.00	1125.95	-55.16	1540.77	1111.73	49.24	1534.62	979.15	-82.16	1577.64	959.38	28.56	1570.60	436.61	1123.88	71.76	1042.68	1094.16	79.08	465.02
11.05000	1386.40	51.81	79.87	1363.92	46.92	76.59	1202.59	76.16	27.19	1187.95	75.09	75.00	977.16	-69.90	29.67	952.28	-58.62	34.10	792.39	-71.79	35.57	796.06	-76.17	82.72	1063.24	-17.86	1192.60	0.00	0.00	0.00	1130.38	-54.33	1540.62	1116.39	50.21	1534.44	983.24	-81.13	1577.30	963.70	29.66	1570.15	438.25	1123.40	72.38	1042.14	1094.43	79.04	464.71
[truncated: 386 more rows]
[truncated: 35 more columns]
