# Supplementary material for: The impact of mobile phone use on where we look and how we walk when negotiating floor based obstacles
Source: PLoS One. 2017 Jun 30;12(6):e0179802. doi: 10.1371/journal.pone.0179802 (PMC5493336; doi:10.1371/journal.pone.0179802)
Supplement: S1 File — (ZIP) [file pone.0179802.s001.zip › Gait/PP12/BD no obs write 3.txt]

CODAmotion Analysis Text
Codamotion Analysis Text Save of: BD no ob write 3.mdf
Time	Markers
Time	1:LTOE.X	1:LTOE.Y	1:LTOE.Z	2:L2nd.X	2:L2nd.Y	2:L2nd.Z	3:LHEE.X	3:LHEE.Y	3:LHEE.Z	4:LANK.X	4:LANK.Y	4:LANK.Z	5:RTOE.X	5:RTOE.Y	5:RTOE.Z	6:R2nd.X	6:R2nd.Y	6:R2nd.Z	7:RHEE.X	7:RHEE.Y	7:RHEE.Z	8:RANK.X	8:RANK.Y	8:RANK.Z	9:STRN.X	9:STRN.Y	9:STRN.Z	10:Marker 10.X	10:Marker 10.Y	10:Marker 10.Z	11:FRHD.X	11:FRHD.Y	11:FRHD.Z	12:FLHD.X	12:FLHD.Y	12:FLHD.Z	13:BRHD.X	13:BRHD.Y	13:BRHD.Z	14:BLHD.X	14:BLHD.Y	14:BLHD.Z	15:BLSTEP.X	15:BLSTEP.Y	15:BLSTEP.Z	16:FLSTEP.X	16:FLSTEP.Y	16:FLSTEP.Z	17:BRSTEP.X
(s)	(mm)	(mm)	(mm)	(mm)	(mm)	(mm)	(mm)	(mm)	(mm)	(mm)	(mm)	(mm)	(mm)	(mm)	(mm)	(mm)	(mm)	(mm)	(mm)	(mm)	(mm)	(mm)	(mm)	(mm)	(mm)	(mm)	(mm)	(mm)	(mm)	(mm)	(mm)	(mm)	(mm)	(mm)	(mm)	(mm)	(mm)	(mm)	(mm)	(mm)	(mm)	(mm)	(mm)	(mm)	(mm)	(mm)	(mm)	(mm)	(mm)
0.00000	-3705.58	172.37	1.70	-3678.71	157.91	3.96	-1482.29	138.82	111.84	-1489.17	141.59	177.13	-3215.64	7.94	16.73	-3247.17	14.24	38.26	-3107.19	191.32	-0.42	-3056.05	193.55	39.01	-2351.11	82.05	1190.76	0.00	0.00	0.00	-3628.97	271.27	1565.90	-2397.93	156.55	1540.95	-2807.14	150.73	1232.88	-2713.29	150.29	1196.60	-2739.14	74.61	1177.45	758.53	755.07	54.98	379.11
0.01000	-3705.58	172.37	1.70	-3678.71	157.91	3.96	-1482.29	138.82	111.84	-1489.17	141.59	177.13	-3215.64	7.94	16.73	-3247.17	14.24	38.26	-3107.19	191.32	-0.42	-3056.05	193.55	39.01	-2351.11	82.05	1190.76	0.00	0.00	0.00	-3628.97	271.27	1565.90	-2397.93	156.55	1540.95	-2807.14	150.73	1232.88	-2713.29	150.29	1196.60	-2739.14	74.61	1177.45	758.53	755.07	54.98	379.11
0.02000	-3705.58	172.37	1.70	-3678.71	157.91	3.96	-1482.29	138.82	111.84	-1489.17	141.59	177.13	-3215.64	7.94	16.73	-3247.17	14.24	38.26	-3107.19	191.32	-0.42	-3056.05	193.55	39.01	-2351.11	82.05	1190.76	0.00	0.00	0.00	-3628.97	271.27	1565.90	-2397.93	156.55	1540.95	-2807.14	150.73	1232.88	-2714.12	150.27	1196.95	-2736.94	75.40	1176.70	758.53	755.07	54.98	379.11
0.03000	-3705.58	172.37	1.70	-3678.71	157.91	3.96	-1482.29	138.82	111.84	-1489.17	141.59	177.13	-3215.64	7.94	16.73	-3247.17	14.24	38.26	-3107.48	191.35	-0.41	-3056.39	193.57	39.03	-2351.11	82.05	1190.76	0.00	0.00	0.00	-3628.97	271.27	1565.90	-2397.93	156.55	1540.95	-2807.82	150.77	1233.20	-3545.62	123.08	1546.67	-538.62	868.83	430.37	758.79	755.33	54.99	379.26
0.04000	-3705.58	172.37	1.70	-3678.71	157.91	3.96	-1482.29	138.82	111.84	-1489.17	141.59	177.13	-3215.64	7.94	16.73	-3247.17	14.24	38.26	-3398.74	213.90	10.46	-3399.12	220.80	57.44	-2351.11	82.05	1190.76	0.00	0.00	0.00	-3628.97	271.27	1565.90	-2397.93	156.55	1540.95	-3484.55	188.76	1552.05	-3547.06	98.88	1548.46	425.34	1116.16	72.53	1021.93	1018.00	73.87	522.44
0.05000	-3705.58	172.37	1.70	-3678.71	157.91	3.96	-1482.29	138.82	111.84	-1489.17	141.59	177.13	-3215.64	7.94	16.73	-3247.17	14.24	38.26	-3385.12	214.85	12.91	-3404.93	220.71	55.73	-2351.11	82.05	1190.76	0.00	0.00	0.00	-3628.97	271.27	1565.90	-2397.93	156.55	1540.95	-3472.98	185.26	1551.75	-3568.46	97.20	1550.03	422.45	1116.49	71.74	1022.00	1018.05	73.86	522.72
0.06000	-3705.58	172.37	1.70	-3678.71	157.91	3.96	-1482.29	138.82	111.84	-1489.17	141.59	177.13	-3215.64	7.94	16.73	-3247.17	14.24	38.26	-3380.88	215.72	13.19	-3412.27	220.45	55.68	-2351.11	82.05	1190.76	0.00	0.00	0.00	-3628.97	271.27	1565.90	-2397.93	156.55	1540.95	-3470.97	180.69	1551.72	-3569.14	94.89	1550.53	422.54	1116.48	71.84	1021.46	1018.08	73.66	522.99
0.07000	-3705.58	172.37	1.70	-3678.71	157.91	3.96	-1482.29	138.82	111.84	-1489.17	141.59	177.13	-3215.64	7.94	16.73	-3247.17	14.24	38.26	-3380.22	215.36	14.02	-3413.17	219.13	55.80	-2351.11	82.05	1190.76	0.00	0.00	0.00	-3628.97	271.27	1565.90	-2397.93	156.55	1540.95	-3476.93	176.04	1551.32	-3588.61	93.59	1552.20	421.92	1116.88	71.60	1021.60	1017.86	73.77	521.40
0.08000	-3705.58	172.37	1.70	-3678.71	157.91	3.96	-1482.29	138.82	111.84	-1489.17	141.59	177.13	-3215.64	7.94	16.73	-3247.17	14.24	38.26	-3390.06	214.15	11.76	-3401.87	219.75	57.12	-2351.11	82.05	1190.76	0.00	0.00	0.00	-3628.97	271.27	1565.90	-2397.93	156.55	1540.95	-3475.18	172.17	1551.25	-3553.14	90.10	1550.74	422.11	1117.13	71.49	1021.77	1018.41	73.67	522.88
0.09000	-3705.58	172.37	1.70	-3678.71	157.91	3.96	-1482.29	138.82	111.84	-1489.17	141.59	177.13	-3215.64	7.94	16.73	-3247.17	14.24	38.26	-3363.96	212.72	15.95	-3401.43	218.80	57.45	-2351.11	82.05	1190.76	0.00	0.00	0.00	-3628.97	271.27	1565.90	-2397.93	156.55	1540.95	-3481.65	167.15	1551.32	-3564.50	88.09	1552.20	423.53	1117.42	71.79	1021.28	1018.39	73.66	521.58
0.10000	-3705.58	172.37	1.70	-3678.71	157.91	3.96	-1482.29	138.82	111.84	-1489.17	141.59	177.13	-3215.64	7.94	16.73	-3247.17	14.24	38.26	-3367.95	212.48	15.38	-3404.90	217.95	57.22	-2351.11	82.05	1190.76	0.00	0.00	0.00	-3628.97	271.27	1565.90	-2397.93	156.55	1540.95	-3480.24	162.49	1550.53	-3599.68	82.75	1567.25	422.62	1117.48	71.45	1021.44	1018.04	73.76	521.64
0.11000	-3705.58	172.37	1.70	-3678.71	157.91	3.96	-1482.29	138.82	111.84	-1489.17	141.59	177.13	-3215.64	7.94	16.73	-3247.17	14.24	38.26	-3374.58	212.82	14.46	-3416.72	218.16	55.32	-2351.11	82.05	1190.76	0.00	0.00	0.00	-3628.97	271.27	1565.90	-2397.93	156.55	1540.95	-3481.34	157.46	1550.93	-3634.53	77.44	1582.16	422.37	1116.40	71.68	1021.52	1018.32	73.63	522.91
0.12000	-3705.58	172.37	1.70	-3678.71	157.91	3.96	-1482.29	138.82	111.84	-1489.17	141.59	177.13	-3215.64	7.94	16.73	-3247.17	14.24	38.26	-3402.88	212.28	10.73	-3422.41	218.32	54.67	-2351.11	82.05	1190.76	0.00	0.00	0.00	-3628.97	271.27	1565.90	-2397.93	156.55	1540.95	-3484.05	152.35	1550.37	-3669.05	72.17	1596.96	424.06	1115.01	72.68	1021.85	1018.17	73.81	522.45
0.13000	-3705.58	172.37	1.70	-3678.71	157.91	3.96	-1482.29	138.82	111.84	-1489.17	141.59	177.13	-3215.64	7.94	16.73	-3247.17	14.24	38.26	-3384.32	211.58	12.88	-3410.24	217.73	56.97	-2351.11	82.05	1190.76	0.00	0.00	0.00	-3628.97	271.27	1565.90	-2397.93	156.55	1540.95	-3483.81	147.65	1550.51	-3703.24	66.93	1611.63	424.73	1116.33	72.49	1021.65	1018.11	73.75	522.94
0.14000	-3705.58	172.37	1.70	-3678.71	157.91	3.96	-1482.29	138.82	111.84	-1489.17	141.59	177.13	-3215.64	7.94	16.73	-3247.17	14.24	38.26	-3375.14	212.54	14.27	-3409.52	216.07	57.07	-2351.11	82.05	1190.76	0.00	0.00	0.00	-3628.97	271.27	1565.90	-2397.93	156.55	1540.95	-3485.96	142.77	1550.22	-3737.10	61.73	1626.18	422.82	1116.28	72.05	1021.66	1018.38	73.67	521.19
0.15000	-3705.58	172.37	1.70	-3678.71	157.91	3.96	-1482.29	138.82	111.84	-1489.17	141.59	177.13	-3215.64	7.94	16.73	-3247.17	14.24	38.26	-3359.41	210.54	16.96	-3413.29	215.73	55.98	-2351.11	82.05	1190.76	0.00	0.00	0.00	-3628.96	271.27	1565.90	-2397.93	156.55	1540.95	-3482.17	137.49	1549.59	-3770.64	56.57	1640.61	422.96	1116.08	72.00	1021.92	1018.47	73.73	521.72
0.16000	-3705.58	172.37	1.70	-3678.71	157.91	3.96	-1482.29	138.82	111.84	-1489.17	141.59	177.13	-3215.64	7.94	16.73	-3247.17	14.24	38.26	-3387.80	212.56	12.77	-3393.56	214.71	58.51	-2351.11	82.05	1190.76	0.00	0.00	0.00	-3610.86	267.43	1565.21	-2397.93	156.55	1540.95	-3482.24	132.80	1548.74	-3803.86	51.44	1654.92	423.57	1116.78	72.02	1021.86	1018.47	73.75	522.27
0.17000	-3705.58	172.37	1.70	-3678.71	157.91	3.96	-1482.29	138.82	111.84	-1489.17	141.59	177.13	-3215.64	7.94	16.73	-3247.17	14.24	38.26	-3399.06	210.80	10.18	-3388.54	213.65	58.97	-2351.11	82.05	1190.76	0.00	0.00	0.00	-3583.41	263.50	1563.60	-2397.93	156.55	1540.95	-3486.92	127.37	1548.26	-3836.75	46.35	1669.10	423.88	1116.96	72.10	1021.94	1018.46	73.73	522.92
0.18000	-3705.58	172.37	1.70	-3678.71	157.91	3.96	-1482.29	138.82	111.84	-1489.17	141.59	177.13	-3215.64	7.94	16.73	-3247.17	14.24	38.26	-3393.11	209.64	10.82	-3408.67	212.40	55.61	-2351.11	82.05	1190.76	0.00	0.00	0.00	-3608.43	261.30	1564.00	-2397.93	156.55	1540.95	-3498.86	122.41	1547.95	-3869.32	41.29	1683.16	423.53	1116.61	72.17	1021.96	1018.21	73.79	523.11
0.19000	-3705.58	172.37	1.70	-3678.71	157.91	3.96	-1482.29	138.82	111.84	-1489.17	141.59	177.13	-3215.64	7.94	16.73	-3247.17	14.24	38.26	-3390.44	208.10	11.80	-3396.13	211.27	58.20	-2351.11	82.05	1190.76	0.00	0.00	0.00	-3595.62	257.31	1562.93	-2397.93	156.55	1540.95	-3500.43	116.48	1547.50	-3901.56	36.27	1697.10	423.86	1116.07	72.38	1021.93	1018.36	73.68	522.41
0.20000	-3705.58	172.37	1.70	-3678.71	157.91	3.96	-1482.29	138.82	111.84	-1489.17	141.59	177.13	-3215.64	7.94	16.73	-3247.17	14.24	38.26	-3381.06	206.24	13.13	-3412.39	209.16	55.36	-2351.11	82.05	1190.76	0.00	0.00	0.00	-3597.27	253.71	1562.40	-2397.93	156.55	1540.95	-3500.51	111.81	1547.17	-3933.49	31.29	1710.93	424.12	1116.69	72.20	1021.79	1018.60	73.62	520.59
0.21000	-3705.58	172.37	1.70	-3678.71	157.91	3.96	-1482.29	138.82	111.84	-1489.17	141.59	177.13	-3215.64	7.94	16.73	-3247.17	14.24	38.26	-3406.80	207.23	10.00	-3418.80	207.67	53.70	-2351.11	82.05	1190.76	0.00	0.00	0.00	-3610.87	251.48	1563.49	-2397.93	156.55	1540.95	-3500.45	106.73	1546.59	-3965.10	26.34	1724.63	424.18	1116.04	72.38	1022.11	1018.48	73.75	520.24
0.22000	-3705.58	172.37	1.70	-3678.71	157.91	3.96	-1482.29	138.82	111.84	-1489.17	141.59	177.13	-3215.64	7.94	16.73	-3247.17	14.24	38.26	-3415.41	205.28	9.23	-3397.07	205.58	57.10	-2351.11	82.05	1190.76	0.00	0.00	0.00	-3603.56	246.20	1562.46	-2397.93	156.55	1540.95	-3508.99	101.39	1547.12	-3996.38	21.43	1738.21	423.79	1115.83	72.27	1021.80	1018.30	73.70	521.85
0.23000	-3705.58	172.37	1.70	-3678.71	157.91	3.96	-1482.29	138.82	111.84	-1489.17	141.59	177.13	-3215.64	7.94	16.73	-3247.17	14.24	38.26	-3383.13	203.38	15.01	-3413.19	205.10	55.58	-2351.11	82.05	1190.76	0.00	0.00	0.00	-3594.72	243.39	1563.01	-2397.93	156.55	1540.95	-3511.10	96.12	1547.35	-4027.35	16.55	1751.67	423.86	1116.32	72.17	1021.74	1018.18	73.74	523.42
0.24000	-3705.58	172.37	1.70	-3678.71	157.91	3.96	-1482.29	138.82	111.84	-1489.17	141.59	177.13	-3215.64	7.94	16.73	-3247.17	14.24	38.26	-3397.99	201.63	13.13	-3408.75	202.50	56.12	-2351.11	82.05	1190.76	0.00	0.00	0.00	-3584.09	241.13	1562.88	-2397.93	156.55	1540.95	-3523.80	91.68	1547.92	-4058.01	11.70	1765.02	422.49	1116.68	71.91	1021.77	1017.98	73.86	522.42
0.25000	-3705.58	172.37	1.70	-3678.71	157.91	3.96	-1482.29	138.82	111.84	-1489.17	141.59	177.13	-3215.64	7.94	16.73	-3247.17	14.24	38.26	-3401.26	199.46	12.55	-3408.83	200.27	57.93	-2351.11	82.05	1190.76	0.00	0.00	0.00	-3562.53	236.86	1562.44	-2397.93	156.55	1540.95	-3508.87	87.05	1547.63	-4088.35	6.90	1778.24	421.85	1116.31	71.80	1021.53	1018.02	73.87	521.94
0.26000	-3705.58	172.37	1.70	-3678.71	157.91	3.96	-1482.29	138.82	111.84	-1489.17	141.59	177.13	-3215.64	7.94	16.73	-3247.17	14.24	38.26	-3400.70	197.30	13.85	-3421.58	198.60	56.12	-2351.11	82.05	1190.76	0.00	0.00	0.00	-3562.72	233.91	1563.09	-2397.93	156.55	1540.95	-3526.34	82.88	1547.95	-4118.37	2.12	1791.35	421.83	1116.11	71.95	1021.74	1018.15	73.77	523.15
0.27000	-3705.58	172.37	1.70	-3678.71	157.91	3.96	-1482.29	138.82	111.84	-1489.17	141.59	177.13	-3215.64	7.94	16.73	-3247.17	14.24	38.26	-3394.68	194.64	15.04	-3419.41	197.15	58.06	-2351.11	82.05	1190.76	0.00	0.00	0.00	-3573.84	229.79	1564.08	-2397.93	156.55	1540.95	-3539.47	77.42	1547.96	-4148.08	-2.62	1804.34	422.94	1116.57	72.05	1021.80	1018.51	73.64	522.98
0.28000	-3705.58	172.37	1.70	-3678.71	157.91	3.96	-1482.29	138.82	111.84	-1489.17	141.59	177.13	-3215.64	7.94	16.73	-3247.17	14.24	38.26	-3406.13	190.99	14.81	-3429.57	192.67	58.07	-2351.11	82.05	1190.76	0.00	0.00	0.00	-3576.32	225.87	1564.27	-2397.93	156.55	1540.95	-3544.90	73.17	1548.98	-4177.47	-7.32	1817.21	422.15	1116.60	71.67	1022.10	1018.63	73.77	521.30
0.29000	-3705.58	172.37	1.70	-3678.71	157.91	3.96	-1482.29	138.82	111.84	-1489.17	141.59	177.13	-3215.64	7.94	16.73	-3247.17	14.24	38.26	-3419.63	187.11	13.35	-3433.04	188.07	58.55	-2351.11	82.05	1190.76	0.00	0.00	0.00	-3575.21	221.84	1564.46	-2397.93	156.55	1540.95	-3542.15	69.49	1549.09	-4206.56	-11.99	1829.96	423.10	1116.74	71.96	1022.12	1018.22	73.90	520.18
0.30000	-3705.58	172.37	1.70	-3678.71	157.91	3.96	-1482.29	138.82	111.84	-1489.17	141.59	177.13	-3215.64	7.94	16.73	-3247.17	14.24	38.26	-3444.51	182.17	10.21	-3454.05	183.91	56.37	-2351.11	82.05	1190.76	0.00	0.00	0.00	-3556.76	219.08	1565.20	-2397.93	156.55	1540.95	-3561.00	65.74	1549.71	-4235.34	-16.62	1842.60	423.89	1116.31	72.17	1022.13	1018.03	74.01	521.77
0.31000	-3705.58	172.37	1.70	-3678.71	157.91	3.96	-1482.29	138.82	111.84	-1489.17	141.59	177.13	-3215.64	7.94	16.73	-3247.17	14.24	38.26	-3414.93	176.23	15.44	-3441.67	178.70	59.24	-2351.11	82.05	1190.76	0.00	0.00	0.00	-3549.95	215.55	1565.26	-2397.93	156.55	1540.95	-3565.27	62.50	1549.75	-4263.80	-21.22	1855.12	424.09	1115.25	72.60	1021.81	1018.12	73.84	522.43
0.32000	-3705.58	172.37	1.70	-3678.71	157.91	3.96	-1482.29	138.82	111.84	-1489.17	141.59	177.13	-3215.64	7.94	16.73	-3247.17	14.24	38.26	-3427.35	171.25	15.06	-3453.45	173.96	56.55	-2351.11	82.05	1190.76	0.00	0.00	0.00	-3555.42	210.81	1566.00	-2397.93	156.55	1540.95	-3564.08	58.12	1549.60	-4291.96	-25.79	1867.53	424.01	1115.81	72.57	1021.34	1018.07	73.66	522.00
0.33000	-3705.58	172.37	1.70	-3678.71	157.91	3.96	-1482.29	138.82	111.84	-1489.17	141.59	177.13	-3215.64	7.94	16.73	-3247.17	14.24	38.26	-3445.58	166.80	11.23	-3430.57	168.11	60.98	-2351.11	82.05	1190.76	0.00	0.00	0.00	-3558.72	207.91	1566.42	-2397.93	156.55	1540.95	-3570.65	54.59	1549.81	-4319.81	-30.32	1879.82	422.78	1116.71	71.95	1021.76	1017.97	73.87	521.79
0.34000	-3705.58	172.37	1.70	-3678.71	157.91	3.96	-1482.29	138.82	111.84	-1489.17	141.59	177.13	-3215.64	7.94	16.73	-3247.17	14.24	38.26	-3441.33	159.68	13.53	-3447.69	162.65	59.47	-2351.11	82.05	1190.76	0.00	0.00	0.00	-3544.11	204.96	1567.10	-2397.93	156.55	1540.95	-3577.57	52.48	1549.13	-4347.35	-34.81	1892.00	422.86	1116.78	71.91	1021.90	1018.32	73.73	521.06
0.35000	-3705.58	172.37	1.70	-3678.71	157.91	3.96	-1482.29	138.82	111.84	-1489.17	141.59	177.13	-3215.64	7.94	16.73	-3247.17	14.24	38.26	-3459.91	153.72	12.15	-3467.06	157.23	56.09	-2351.11	82.05	1190.76	0.00	0.00	0.00	-3549.79	202.18	1567.43	-2397.93	156.55	1540.95	-3582.48	48.92	1549.09	-4374.59	-39.27	1904.06	424.91	1115.42	72.80	1022.03	1018.57	73.73	522.49
0.36000	-3705.58	172.37	1.70	-3678.71	157.91	3.96	-1482.29	138.82	111.84	-1489.17	141.59	177.13	-3215.64	7.94	16.73	-3247.17	14.24	38.26	-3456.96	149.00	12.10	-3467.25	151.79	55.95	-2351.11	82.05	1190.76	0.00	0.00	0.00	-3557.05	198.23	1568.28	-2397.93	156.55	1540.95	-3604.03	46.37	1549.37	-4401.52	-43.70	1916.01	422.30	1116.65	71.97	1022.02	1018.51	73.75	521.65
0.37000	-3705.58	172.37	1.70	-3678.71	157.91	3.96	-1482.29	138.82	111.84	-1489.17	141.59	177.13	-3215.64	7.94	16.73	-3247.17	14.24	38.26	-3464.66	143.75	10.74	-3465.84	147.08	56.12	-2351.11	82.05	1190.76	0.00	0.00	0.00	-3549.83	195.03	1567.75	-2397.93	156.55	1540.95	-3591.27	44.14	1549.10	-4428.15	-48.10	1927.84	421.24	1117.50	71.50	1021.83	1018.16	73.81	521.18
0.38000	-3705.58	172.37	1.70	-3678.71	157.91	3.96	-1482.29	138.82	111.84	-1489.17	141.59	177.13	-3215.64	7.94	16.73	-3247.17	14.24	38.26	-3478.38	139.91	9.83	-3461.34	142.49	55.73	-2351.11	82.05	1190.76	0.00	0.00	0.00	-3557.33	191.45	1569.32	-2397.93	156.55	1540.95	-3573.90	42.72	1548.14	-4454.48	-52.46	1939.56	421.22	1117.23	71.38	1021.91	1018.13	73.86	519.81
0.39000	-3705.58	172.37	1.70	-3678.71	157.91	3.96	-1482.29	138.82	111.84	-1489.17	141.59	177.13	-3215.64	7.94	16.73	-3247.17	14.24	38.26	-3474.09	136.37	9.81	-3453.17	138.75	56.46	-2351.11	82.05	1190.76	0.00	0.00	0.00	-3553.21	187.44	1568.88	-2397.93	156.55	1540.95	-3596.57	40.41	1547.56	-4480.50	-56.78	1951.16	422.05	1116.89	71.69	1022.15	1018.27	73.84	521.65
0.40000	-3705.58	172.37	1.70	-3678.71	157.91	3.96	-1482.29	138.82	111.84	-1489.17	141.59	177.13	-3215.64	7.94	16.73	-3247.17	14.24	38.26	-3474.16	132.07	10.00	-3466.38	135.30	53.26	-2351.11	82.05	1190.76	0.00	0.00	0.00	-3558.49	184.86	1569.68	-2397.93	156.55	1540.95	-3599.86	38.51	1546.82	-4506.23	-61.07	1962.66	422.42	1118.02	71.44	1021.98	1018.10	73.90	522.72
0.41000	-3705.58	172.37	1.70	-3678.71	157.91	3.96	-1482.29	138.82	111.84	-1489.17	141.59	177.13	-3215.64	7.94	16.73	-3247.17	14.24	38.26	-3486.97	129.04	7.60	-3467.67	131.98	52.18	-2351.11	82.05	1190.76	0.00	0.00	0.00	-3544.25	181.13	1569.81	-2397.93	156.55	1540.95	-3613.65	35.29	1547.02	-4531.66	-65.33	1974.04	422.87	1116.49	72.03	1021.94	1018.17	73.92	523.07
0.42000	-3705.58	172.37	1.70	-3678.71	157.91	3.96	-1482.29	138.82	111.84	-1489.17	141.59	177.13	-3215.64	7.94	16.73	-3247.17	14.24	38.26	-3484.15	126.87	8.38	-3458.32	129.64	53.30	-2351.11	82.05	1190.76	0.00	0.00	0.00	-3562.47	177.32	1570.79	-2397.93	156.55	1540.95	-3625.30	36.03	1547.09	-4556.78	-69.56	1985.31	421.94	1116.08	71.89	1021.77	1018.43	73.79	523.33
0.43000	-3705.58	172.37	1.70	-3678.71	157.91	3.96	-1482.29	138.82	111.84	-1489.17	141.59	177.13	-3215.64	7.94	16.73	-3247.17	14.24	38.26	-3497.30	125.11	5.71	-3445.40	127.32	54.79	-2351.11	82.05	1190.76	0.00	0.00	0.00	-3558.92	173.93	1571.00	-2397.93	156.55	1540.95	-3617.99	36.23	1547.44	-4581.61	-73.75	1996.47	423.54	1116.11	72.23	1021.73	1018.22	73.83	521.60
0.44000	-3705.58	172.37	1.70	-3678.71	157.91	3.96	-1482.29	138.82	111.84	-1489.17	141.59	177.13	-3215.64	7.94	16.73	-3247.17	14.24	38.26	-3492.88	123.61	6.17	-3449.64	126.58	54.38	-2351.11	82.05	1190.76	0.00	0.00	0.00	-3558.09	171.31	1571.07	-2397.93	156.55	1540.95	-3640.44	33.73	1547.04	-4606.15	-77.90	2007.51	423.85	1116.23	72.31	1022.17	1018.30	73.91	522.26
0.45000	-3705.58	172.37	1.70	-3678.71	157.91	3.96	-1482.29	138.82	111.84	-1489.17	141.59	177.13	-3215.64	7.94	16.73	-3247.17	14.24	38.26	-3499.68	121.84	5.49	-3469.40	125.20	50.77	-2351.11	82.05	1190.76	0.00	0.00	0.00	-3557.21	168.16	1571.27	-2397.93	156.55	1540.95	-3648.80	32.07	1546.83	-4630.39	-82.03	2018.45	423.60	1115.68	72.52	1021.76	1018.71	73.60	522.32
0.46000	-3705.58	172.37	1.70	-3678.71	157.91	3.96	-1482.29	138.82	111.84	-1489.17	141.59	177.13	-3215.64	7.94	16.73	-3247.17	14.24	38.26	-3487.62	121.85	6.84	-3450.55	122.53	52.68	-2351.11	82.05	1190.76	0.00	0.00	0.00	-3566.48	165.06	1571.81	-2397.93	156.55	1540.95	-3657.02	30.43	1546.63	-4654.33	-86.12	2029.27	422.69	1116.72	71.81	1021.62	1018.38	73.63	520.53
0.47000	-3705.58	172.37	1.70	-3678.71	157.91	3.96	-1482.29	138.82	111.84	-1489.17	141.59	177.13	-3215.64	7.94	16.73	-3247.17	14.24	38.26	-3488.72	120.97	6.74	-3468.54	120.91	49.99	-2351.11	82.05	1190.76	0.00	0.00	0.00	-3539.58	161.79	1570.77	-2397.93	156.55	1540.95	-3665.09	28.81	1546.42	-4677.98	-90.18	2039.99	423.14	1116.32	72.19	1021.77	1018.45	73.68	520.58
0.48000	-3705.58	172.37	1.70	-3678.71	157.91	3.96	-1482.29	138.82	111.84	-1489.17	141.59	177.13	-3215.64	7.94	16.73	-3247.17	14.24	38.26	-3496.91	120.71	4.58	-3475.08	120.20	48.59	-2351.11	82.05	1190.76	0.00	0.00	0.00	-3544.78	158.54	1571.71	-2397.93	156.55	1540.95	-3673.02	27.22	1546.22	-4701.34	-94.20	2050.59	422.13	1116.55	71.86	1022.17	1018.79	73.75	521.89
0.49000	-3705.58	172.37	1.70	-3678.71	157.91	3.96	-1482.29	138.82	111.84	-1489.17	141.59	177.13	-3215.64	7.94	16.73	-3247.17	14.24	38.26	-3496.85	119.83	4.59	-3487.45	118.51	46.87	-2351.11	82.05	1190.76	0.00	0.00	0.00	-3558.18	156.22	1572.48	-2397.93	156.55	1540.95	-3680.81	25.65	1546.02	-4724.41	-98.19	2061.09	422.38	1117.04	71.66	1022.06	1018.45	73.81	522.07
0.50000	-3705.58	172.37	1.70	-3678.71	157.91	3.96	-1482.29	138.82	111.84	-1489.17	141.59	177.13	-3215.64	7.94	16.73	-3247.17	14.24	38.26	-3486.86	119.16	5.43	-3454.93	116.85	50.96	-2351.11	82.05	1190.76	0.00	0.00	0.00	-3557.51	153.21	1573.32	-2397.93	156.55	1540.95	-3688.46	24.10	1545.82	-4747.19	-102.15	2071.48	423.54	1116.00	72.29	1021.78	1018.21	73.79	523.26
0.51000	-3705.58	172.37	1.70	-3678.71	157.91	3.96	-1482.29	138.82	111.84	-1489.17	141.59	177.13	-3215.64	7.94	16.73	-3247.17	14.24	38.26	-3482.21	117.89	5.61	-3446.42	114.73	52.75	-2351.11	82.05	1190.76	0.00	0.00	0.00	-3541.45	149.77	1572.36	-2397.93	156.55	1540.95	-3695.97	22.58	1545.63	-4769.68	-106.07	2081.76	422.57	1116.50	71.95	1021.45	1018.46	73.56	522.96
0.52000	-3705.58	172.37	1.70	-3678.71	157.91	3.96	-1482.29	138.82	111.84	-1489.17	141.59	177.13	-3215.64	7.94	16.73	-3247.17	14.24	38.26	-3485.88	116.30	3.80	-3447.61	112.64	50.98	-2351.11	82.05	1190.76	0.00	0.00	0.00	-3525.35	147.33	1572.38	-2397.93	156.55	1540.95	-3703.33	21.08	1545.43	-4791.88	-109.97	2091.93	422.04	1116.88	71.66	1021.86	1018.27	73.78	521.28
0.53000	-3705.58	172.37	1.70	-3678.71	157.91	3.96	-1482.29	138.82	111.84	-1489.17	141.59	177.13	-3215.64	7.94	16.73	-3247.17	14.24	38.26	-3464.82	113.20	6.89	-3438.53	108.83	51.97	-2351.11	82.05	1190.76	0.00	0.00	0.00	-3530.74	144.36	1572.44	-2397.93	156.55	1540.95	-3710.56	19.60	1545.24	-4813.79	-113.83	2101.99	421.94	1116.89	71.60	1021.92	1018.55	73.66	520.71
0.54000	-3705.58	172.37	1.70	-3678.71	157.91	3.96	-1482.29	138.82	111.84	-1489.17	141.59	177.13	-3215.64	7.94	16.73	-3247.17	14.24	38.26	-3490.82	109.04	2.50	-3479.84	104.76	47.20	-2351.11	82.05	1190.76	0.00	0.00	0.00	-3545.76	142.30	1573.33	-2397.93	156.55	1540.95	-3717.64	18.14	1545.05	-4835.42	-117.65	2111.95	423.71	1116.46	72.22	1021.78	1018.24	73.71	520.27
0.55000	-3705.58	172.37	1.70	-3678.71	157.91	3.96	-1482.29	138.82	111.84	-1489.17	141.59	177.13	-3215.64	7.94	16.73	-3247.17	14.24	38.26	-3483.35	106.54	3.97	-3468.59	100.67	49.01	-2351.11	82.05	1190.76	0.00	0.00	0.00	-3544.56	139.80	1574.18	-2397.93	156.55	1540.95	-3724.59	16.71	1544.86	-4856.76	-121.45	2121.79	424.26	1115.99	72.56	1021.92	1017.98	73.78	522.33
0.56000	-3705.58	172.37	1.70	-3678.71	157.91	3.96	-1482.29	138.82	111.84	-1489.17	141.59	177.13	-3215.64	7.94	16.73	-3247.17	14.24	38.26	-3497.12	101.53	2.23	-3449.65	96.89	51.77	-2351.11	82.05	1190.76	0.00	0.00	0.00	-3515.33	136.70	1573.17	-2397.93	156.55	1540.95	-3731.40	15.30	1544.67	-4877.82	-125.21	2131.54	424.38	1115.84	72.53	1022.16	1018.25	73.78	519.71
0.57000	-3705.58	172.37	1.70	-3678.71	157.91	3.96	-1482.29	138.82	111.84	-1489.17	141.59	177.13	-3215.64	7.94	16.73	-3247.17	14.24	38.26	-3489.97	96.89	3.35	-3471.92	91.63	48.60	-2351.11	82.05	1190.76	0.00	0.00	0.00	-3519.01	134.39	1573.70	-2397.93	156.55	1540.95	-3738.07	13.91	1544.48	-4898.59	-128.94	2141.17	422.50	1116.65	71.83	1022.14	1018.11	73.80	521.43
0.58000	-3705.58	172.37	1.70	-3678.71	157.91	3.96	-1482.29	138.82	111.84	-1489.17	141.59	177.13	-3215.64	7.94	16.73	-3247.17	14.24	38.26	-3504.63	90.97	1.77	-3482.52	85.57	48.60	-2351.11	82.05	1190.76	0.00	0.00	0.00	-3527.61	131.97	1574.15	-2397.93	156.55	1540.95	-3744.60	12.55	1544.29	-4919.09	-132.64	2150.70	422.57	1116.02	71.88	1022.21	1018.06	73.88	520.52
0.59000	-3705.58	172.37	1.70	-3678.71	157.91	3.96	-1482.29	138.82	111.84	-1489.17	141.59	177.13	-3215.64	7.94	16.73	-3247.17	14.24	38.26	-3488.29	85.07	5.78	-3468.18	79.28	51.86	-2351.11	82.05	1190.76	0.00	0.00	0.00	-3541.42	130.37	1574.59	-2397.93	156.55	1540.95	-3751.00	11.20	1544.11	-4939.30	-136.30	2160.13	423.76	1116.12	72.35	1021.76	1018.44	73.67	521.87
0.60000	-3705.58	172.37	1.70	-3678.71	157.91	3.96	-1482.29	138.82	111.84	-1489.17	141.59	177.13	-3215.64	7.94	16.73	-3247.17	14.24	38.26	-3496.85	80.07	5.02	-3470.13	73.75	51.82	-2351.11	82.05	1190.76	0.00	0.00	0.00	-3539.61	127.91	1575.01	-2397.93	156.55	1540.95	-3757.26	9.88	1543.93	-4959.23	-139.94	2169.45	424.01	1116.39	72.13	1021.82	1018.38	73.76	522.10
0.61000	-3705.58	172.37	1.70	-3678.71	157.91	3.96	-1482.29	138.82	111.84	-1489.17	141.59	177.13	-3215.64	7.94	16.73	-3247.17	14.24	38.26	-3498.76	75.00	5.21	-3492.21	67.87	49.06	-2351.11	82.05	1190.76	0.00	0.00	0.00	-3540.72	124.74	1575.37	-2397.93	156.55	1540.95	-3763.39	8.58	1543.74	-4978.88	-143.54	2178.66	423.42	1116.66	72.02	1021.85	1018.46	73.70	521.07
0.62000	-3705.58	172.37	1.70	-3678.71	157.91	3.96	-1482.29	138.82	111.84	-1489.17	141.59	177.13	-3215.64	7.94	16.73	-3247.17	14.24	38.26	-3500.69	69.99	5.44	-3498.16	62.12	48.80	-2351.11	82.05	1190.76	0.00	0.00	0.00	-3528.93	122.06	1575.22	-2397.93	156.55	1540.95	-3769.38	7.30	1543.57	-4998.26	-147.11	2187.77	422.59	1116.93	71.85	1021.81	1018.50	73.66	521.96
0.63000	-3705.58	172.37	1.70	-3678.71	157.91	3.96	-1482.29	138.82	111.84	-1489.17	141.59	177.13	-3215.64	7.94	16.73	-3247.17	14.24	38.26	-3502.66	65.07	5.68	-3504.07	56.44	48.57	-2351.11	82.05	1190.76	0.00	0.00	0.00	-3540.52	119.26	1576.37	-2397.93	156.55	1540.95	-3775.23	6.05	1543.39	-5017.36	-150.65	2196.78	421.45	1115.88	71.92	1021.45	1018.26	73.70	521.62
0.64000	-3705.58	172.37	1.70	-3678.71	157.91	3.96	-1482.29	138.82	111.84	-1489.17	141.59	177.13	-3215.64	7.94	16.73	-3247.17	14.24	38.26	-3504.65	60.22	5.96	-3509.93	50.85	48.37	-2351.11	82.05	1190.76	0.00	0.00	0.00	-3544.98	116.94	1575.82	-2397.93	156.55	1540.95	-3780.95	4.81	1543.21	-5036.18	-154.15	2205.68	422.35	1116.14	71.99	1021.95	1018.27	73.75	521.54
0.65000	-3705.58	172.37	1.70	-3678.71	157.91	3.96	-1482.29	138.82	111.84	-1489.17	141.59	177.13	-3215.64	7.94	16.73	-3247.17	14.24	38.26	-3506.67	55.45	6.27	-3515.74	45.35	48.21	-2351.11	82.05	1190.76	0.00	0.00	0.00	-3530.98	115.06	1575.55	-2397.93	156.55	1540.95	-3786.54	3.60	1543.04	-5054.73	-157.63	2214.48	422.48	1116.21	71.90	1022.22	1018.24	73.99	521.60
0.66000	-3705.58	172.37	1.70	-3678.71	157.91	3.96	-1482.29	138.82	111.84	-1489.17	141.59	177.13	-3215.64	7.94	16.73	-3247.17	14.24	38.26	-3508.72	50.76	6.60	-3521.51	39.92	48.08	-2351.11	82.05	1190.76	0.00	0.00	0.00	-3531.12	112.04	1575.97	-2397.93	156.55	1540.95	-3791.99	2.41	1542.86	-5073.00	-161.07	2223.18	421.59	1116.88	71.57	1022.14	1017.76	74.13	523.25
0.67000	-3705.58	172.37	1.70	-3678.71	157.91	3.96	-1482.29	138.82	111.84	-1489.17	141.59	177.13	-3215.64	7.94	16.73	-3247.17	14.24	38.26	-3510.79	46.13	6.96	-3527.23	34.58	47.98	-2351.11	82.05	1190.76	0.00	0.00	0.00	-3535.66	109.62	1576.75	-2397.93	156.55	1540.95	-3797.32	1.23	1542.69	-5091.00	-164.48	2231.77	423.04	1117.25	71.82	1021.60	1018.30	73.69	523.09
0.68000	-3705.58	172.37	1.70	-3678.71	157.91	3.96	-1482.29	138.82	111.84	-1489.17	141.59	177.13	-3215.64	7.94	16.73	-3247.17	14.24	38.26	-3512.89	41.59	7.35	-3532.90	29.32	47.92	-2351.11	82.05	1190.76	0.00	0.00	0.00	-3539.30	107.84	1577.07	-2397.93	156.55	1540.95	-3802.51	0.08	1542.52	-5108.73	-167.86	2240.27	423.69	1115.83	72.39	1021.83	1018.44	73.71	522.23
0.69000	-3705.58	172.37	1.70	-3678.71	157.91	3.96	-1482.29	138.82	111.84	-1489.17	141.59	177.13	-3215.64	7.94	16.73	-3247.17	14.24	38.26	-3515.01	37.11	7.77	-3538.52	24.14	47.88	-2351.11	82.05	1190.76	0.00	0.00	0.00	-3537.46	104.63	1577.07	-2397.93	156.55	1540.95	-3807.57	-1.05	1542.35	-5126.19	-171.21	2248.66	423.76	1116.20	72.29	1021.88	1018.14	73.84	521.96
0.70000	-3705.58	172.37	1.70	-3678.71	157.91	3.96	-1482.29	138.82	111.84	-1489.17	141.59	177.13	-3215.64	7.94	16.73	-3247.17	14.24	38.26	-3517.16	32.72	8.21	-3544.10	19.04	47.88	-2351.11	82.05	1190.76	0.00	0.00	0.00	-3532.14	100.71	1576.93	-2397.93	156.55	1540.95	-3812.49	-2.16	1542.19	-5143.37	-174.52	2256.95	423.57	1116.05	72.28	1021.61	1018.02	73.90	519.12
0.71000	-3703.55	171.70	1.55	-3678.71	157.91	3.96	-1482.29	138.82	111.84	-1489.17	141.59	177.13	-3215.64	7.94	16.73	-3247.17	14.24	38.26	-3519.32	28.39	8.68	-3549.63	14.02	47.91	-2351.11	82.05	1190.76	0.00	0.00	0.00	-3533.72	98.98	1577.36	-2397.93	156.55	1540.95	-3817.29	-3.24	1542.02	-5160.29	-177.81	2265.14	424.20	1116.27	72.28	1022.06	1018.28	73.82	522.75
0.72000	-3675.44	172.59	6.84	-3678.71	157.91	3.96	-1482.29	138.82	111.84	-1489.17	141.59	177.13	-3215.64	7.94	16.73	-3247.17	14.24	38.26	-3521.51	24.14	9.17	-3555.11	9.09	47.97	-2351.11	82.05	1190.76	0.00	0.00	0.00	-3521.80	97.16	1576.76	-2397.93	156.55	1540.95	-3821.96	-4.31	1541.86	-5176.94	-181.06	2273.23	423.64	1115.78	72.24	1022.16	1018.66	73.64	522.48
0.73000	-3655.14	173.42	9.62	-3678.71	157.91	3.96	-1482.29	138.82	111.84	-1489.17	141.59	177.13	-3215.64	7.94	16.73	-3247.17	14.24	38.26	-3523.72	19.96	9.69	-3560.54	4.23	48.06	-2351.11	82.05	1190.76	0.00	0.00	0.00	-3522.83	94.97	1577.35	-2397.93	156.55	1540.95	-3826.50	-5.36	1541.69	-5193.33	-184.29	2281.21	424.21	1116.93	71.99	1022.01	1018.61	73.59	522.32
0.74000	-3681.29	173.40	5.54	-3678.71	157.91	3.96	-1482.29	138.82	111.84	-1489.17	141.59	177.13	-3215.64	7.94	16.73	-3247.17	14.24	38.26	-3525.96	15.85	10.23	-3565.92	-0.55	48.18	-2351.11	82.05	1190.76	0.00	0.00	0.00	-3516.88	92.01	1577.17	-2397.93	156.55	1540.95	-3830.91	-6.39	1541.53	-5209.45	-187.48	2289.10	422.37	1116.29	71.85	1021.59	1018.29	73.70	522.37
0.75000	-3720.65	172.86	-0.43	-3678.71	157.91	3.96	-1482.29	138.82	111.84	-1489.17	141.59	177.13	-3215.64	7.94	16.73	-3247.17	14.24	38.26	-3528.21	11.81	10.80	-3571.26	-5.25	48.33	-2351.11	82.05	1190.76	0.00	0.00	0.00	-3510.17	88.76	1576.85	-2397.93	156.55	1540.95	-3835.20	-7.39	1541.37	-5225.30	-190.64	2296.89	423.16	1116.52	71.89	1021.56	1018.56	73.61	521.23
0.76000	-3723.99	172.44	0.12	-3678.71	157.91	3.96	-1482.29	138.82	111.84	-1489.17	141.59	177.13	-3215.64	7.94	16.73	-3247.17	14.24	38.26	-3530.48	7.84	11.40	-3576.54	-9.88	48.51	-2351.11	82.05	1190.76	0.00	0.00	0.00	-3503.41	86.39	1576.93	-2397.93	156.55	1540.95	-3839.35	-8.38	1541.22	-5240.89	-193.77	2304.58	422.79	1116.54	71.88	1021.85	1018.40	73.77	521.20
0.77000	-3650.72	172.56	11.90	-3678.71	157.91	3.96	-1482.29	138.82	111.84	-1489.17	141.59	177.13	-3215.64	7.94	16.73	-3247.17	14.24	38.26	-3532.76	3.95	12.02	-3581.77	-14.43	48.72	-2351.11	82.05	1190.76	0.00	0.00	0.00	-3493.84	82.35	1576.70	-2397.93	156.55	1540.95	-3843.38	-9.35	1541.06	-5256.22	-196.88	2312.18	423.89	1115.99	72.23	1021.84	1018.33	73.84	521.39
0.78000	-3680.71	172.29	6.77	-3678.71	157.91	3.96	-1482.29	138.82	111.84	-1489.17	141.59	177.13	-3215.64	7.94	16.73	-3247.17	14.24	38.26	-3535.07	0.12	12.66	-3586.96	-18.90	48.96	-2351.11	82.05	1190.76	0.00	0.00	0.00	-3497.40	80.67	1577.22	-2397.93	156.55	1540.95	-3847.28	-10.30	1540.91	-5271.28	-199.95	2319.67	423.09	1115.96	72.17	1021.40	1018.59	73.55	522.39
0.79000	-3694.13	172.07	3.95	-3678.71	157.91	3.96	-1482.29	138.82	111.84	-1489.17	141.59	177.13	-3215.64	7.94	16.73	-3247.17	14.24	38.26	-3537.39	-3.64	13.33	-3592.09	-23.29	49.22	-2351.11	82.05	1190.76	0.00	0.00	0.00	-3495.94	78.25	1576.89	-2397.93	156.55	1540.95	-3851.06	-11.22	1540.75	-5286.09	-202.99	2327.07	423.37	1115.74	72.31	1021.96	1018.57	73.64	522.26
0.80000	-3677.88	174.49	6.21	-3678.71	157.91	3.96	-1482.29	138.82	111.84	-1489.17	141.59	177.13	-3215.64	7.94	16.73	-3247.17	14.24	38.26	-3539.72	-7.32	14.02	-3597.17	-27.61	49.52	-2351.11	82.05	1190.76	0.00	0.00	0.00	-3503.69	76.02	1577.55	-2397.93	156.55	1540.95	-3854.71	-12.13	1540.60	-5300.63	-205.99	2334.37	423.86	1115.10	72.63	1022.10	1018.37	73.85	522.37
0.81000	-3649.90	172.62	12.27	-3678.71	157.91	3.96	-1482.29	138.82	111.84	-1489.17	141.59	177.13	-3215.64	7.94	16.73	-3247.17	14.24	38.26	-3542.07	-10.94	14.73	-3602.20	-31.85	49.84	-2351.11	82.05	1190.76	0.00	0.00	0.00	-3502.09	72.76	1577.47	-2397.93	156.55	1540.95	-3858.24	-13.02	1540.45	-5314.92	-208.97	2341.57	422.57	1116.09	72.02	1022.40	1017.93	74.11	523.10
0.82000	-3657.67	172.21	11.24	-3678.71	157.91	3.96	-1482.29	138.82	111.84	-1489.17	141.59	177.13	-3215.64	7.94	16.73	-3247.17	14.24	38.26	-3544.44	-14.49	15.47	-3607.17	-36.01	50.20	-2351.11	82.05	1190.76	0.00	0.00	0.00	-3489.40	69.59	1576.40	-2397.93	156.55	1540.95	-3861.64	-13.89	1540.30	-5328.95	-211.92	2348.68	422.12	1117.92	71.39	1022.40	1018.21	73.90	521.33
0.83000	-3646.02	171.31	13.86	-3678.71	157.91	3.96	-1482.29	138.82	111.84	-1489.17	141.59	177.13	-3215.64	7.94	16.73	-3247.17	14.24	38.26	-3546.82	-17.98	16.23	-3612.10	-40.11	50.57	-2351.11	82.05	1190.76	0.00	0.00	0.00	-3507.02	66.10	1577.35	-2397.93	156.55	1540.95	-3864.92	-14.74	1540.16	-5342.72	-214.84	2355.69	422.51	1116.97	71.70	1022.07	1018.03	73.97	521.62
0.84000	-3684.48	170.81	6.64	-3678.71	157.91	3.96	-1482.29	138.82	111.84	-1489.17	141.59	177.13	-3215.64	7.94	16.73	-3247.17	14.24	38.26	-3549.21	-21.39	17.01	-3616.97	-44.13	50.98	-2351.11	82.05	1190.76	0.00	0.00	0.00	-3465.32	63.93	1575.13	-2397.93	156.55	1540.95	-3868.08	-15.57	1540.01	-5356.24	-217.73	2362.60	421.48	1116.64	71.53	1022.20	1017.90	73.99	522.44
0.85000	-3689.46	171.21	5.55	-3678.71	157.91	3.96	-1482.29	138.82	111.84	-1489.17	141.59	177.13	-3215.64	7.94	16.73	-3247.17	14.24	38.26	-3551.61	-24.74	17.82	-3621.79	-48.07	51.41	-2351.11	82.05	1190.76	0.00	0.00	0.00	-3475.62	61.97	1576.14	-2397.93	156.55	1540.95	-3871.11	-16.39	1539.87	-5369.50	-220.59	2369.42	421.68	1116.35	71.70	1022.10	1018.33	73.72	521.98
0.86000	-3669.13	171.67	10.16	-3678.71	157.91	3.96	-1482.29	138.82	111.84	-1489.17	141.59	177.13	-3215.64	7.94	16.73	-3247.17	14.24	38.26	-3554.02	-28.03	18.64	-3626.56	-51.94	51.87	-2351.11	82.05	1190.76	0.00	0.00	0.00	-3476.36	59.70	1575.99	-2397.93	156.55	1540.95	-3874.03	-17.18	1539.73	-5382.51	-223.42	2376.14	423.03	1116.45	72.01	1022.08	1018.37	73.78	521.18
0.87000	-3690.06	171.20	6.80	-3678.71	157.91	3.96	-1482.29	138.82	111.84	-1489.17	141.59	177.13	-3215.64	7.94	16.73	-3247.17	14.24	38.26	-3556.44	-31.24	19.49	-3631.28	-55.74	52.36	-2351.11	82.05	1190.76	0.00	0.00	0.00	-3472.12	56.47	1574.53	-2397.93	156.55	1540.95	-3876.82	-17.96	1539.59	-5395.27	-226.22	2382.77	423.73	1117.27	71.92	1021.82	1018.15	73.75	523.31
0.88000	-3657.27	171.09	10.65	-3678.71	157.91	3.96	-1482.29	138.82	111.84	-1489.17	141.59	177.13	-3215.64	7.94	16.73	-3247.17	14.24	38.26	-3558.87	-34.39	20.36	-3635.94	-59.47	52.87	-2351.11	82.05	1190.76	0.00	0.00	0.00	-3466.19	54.19	1575.10	-2397.93	156.55	1540.95	-3879.49	-18.71	1539.45	-5407.77	-228.99	2389.30	423.04	1117.16	71.83	1022.12	1018.08	73.85	522.14
0.89000	-3690.70	172.03	6.28	-3678.71	157.91	3.96	-1482.29	138.82	111.84	-1489.17	141.59	177.13	-3215.64	7.94	16.73	-3247.17	14.24	38.26	-3561.31	-37.48	21.25	-3640.54	-63.12	53.41	-2351.11	82.05	1190.76	0.00	0.00	0.00	-3463.32	51.07	1574.57	-2397.93	156.55	1540.95	-3882.04	-19.45	1539.31	-5420.03	-231.73	2395.74	423.87	1116.28	72.32	1021.87	1017.83	73.91	523.21
0.90000	-3669.11	170.99	9.72	-3678.71	157.91	3.96	-1482.29	138.82	111.84	-1489.17	141.59	177.13	-3215.64	7.94	16.73	-3247.17	14.24	38.26	-3563.76	-40.50	22.16	-3645.10	-66.71	53.97	-2351.11	82.05	1190.76	0.00	0.00	0.00	-3461.90	49.39	1574.25	-2397.93	156.55	1540.95	-3884.47	-20.17	1539.18	-5432.03	-234.44	2402.09	422.92	1116.28	72.22	1022.36	1018.33	73.87	521.80
0.91000	-3689.96	171.11	6.75	-3678.71	157.91	3.96	-1482.29	138.82	111.84	-1489.17	141.59	177.13	-3215.64	7.94	16.73	-3247.17	14.24	38.26	-3566.21	-43.46	23.09	-3649.59	-70.22	54.56	-2351.11	82.05	1190.76	0.00	0.00	0.00	-3469.50	46.62	1574.07	-2397.93	156.55	1540.95	-3886.78	-20.87	1539.04	-5443.79	-237.12	2408.34	424.65	1115.87	72.53	1022.49	1018.36	73.84	521.17
0.92000	-3684.70	171.64	5.16	-3678.71	157.91	3.96	-1482.29	138.82	111.84	-1489.17	141.59	177.13	-3215.64	7.94	16.73	-3247.17	14.24	38.26	-3568.67	-46.36	24.04	-3654.04	-73.67	55.17	-2351.11	82.05	1190.76	0.00	0.00	0.00	-3457.19	44.71	1573.52	-2397.93	156.55	1540.95	-3888.98	-21.56	1538.91	-5455.29	-239.77	2414.51	424.66	1117.16	72.18	1021.87	1018.22	73.68	522.56
0.93000	-3701.39	171.91	2.60	-3678.71	157.91	3.96	-1482.29	138.82	111.84	-1489.17	141.59	177.13	-3215.64	7.94	16.73	-3247.17	14.24	38.26	-3571.13	-49.19	25.02	-3658.42	-77.04	55.81	-2351.11	82.05	1190.76	0.00	0.00	0.00	-3475.83	40.92	1573.96	-2397.93	156.55	1540.95	-3891.05	-22.22	1538.78	-5466.56	-242.39	2420.57	422.39	1117.67	71.49	1021.82	1018.26	73.70	520.62
0.94000	-3672.37	170.88	7.64	-3678.71	157.91	3.96	-1482.29	138.82	111.84	-1489.17	141.59	177.13	-3215.64	7.94	16.73	-3247.17	14.24	38.26	-3573.60	-51.96	26.01	-3662.76	-80.34	56.47	-2351.11	82.05	1190.76	0.00	0.00	0.00	-3442.18	39.92	1572.10	-2397.93	156.55	1540.95	-3893.01	-22.87	1538.65	-5477.57	-244.98	2426.55	422.19	1116.11	71.95	1021.77	1018.09	73.80	520.38
0.95000	-3681.08	172.70	6.95	-3678.71	157.91	3.96	-1482.29	138.82	111.84	-1489.17	141.59	177.13	-3215.64	7.94	16.73	-3247.17	14.24	38.26	-3576.07	-54.66	27.02	-3667.03	-83.58	57.15	-2351.11	82.05	1190.76	0.00	0.00	0.00	-3438.67	35.50	1571.25	-2397.93	156.55	1540.95	-3894.85	-23.50	1538.52	-5488.35	-247.55	2432.44	423.86	1115.84	72.45	1021.82	1018.43	73.73	520.75
0.96000	-3687.39	171.69	5.52	-3678.71	157.91	3.96	-1482.29	138.82	111.84	-1489.17	141.59	177.13	-3215.64	7.94	16.73	-3247.17	14.24	38.26	-3578.55	-57.31	28.05	-3671.25	-86.75	57.86	-2351.11	82.05	1190.76	0.00	0.00	0.00	-3434.68	34.14	1571.60	-2397.93	156.55	1540.95	-3896.58	-24.11	1538.40	-5498.87	-250.08	2438.23	422.06	1115.53	72.08	1021.84	1018.34	73.76	523.71
0.97000	-3690.39	172.43	4.52	-3678.71	157.91	3.96	-1482.29	138.82	111.84	-1489.17	141.59	177.13	-3215.64	7.94	16.73	-3247.19	14.24	38.25	-3581.02	-59.89	29.09	-3675.42	-89.85	58.60	-2351.11	82.05	1190.76	0.00	0.00	0.00	-3450.34	32.40	1570.91	-2397.93	156.55	1540.95	-3898.19	-24.71	1538.27	-5509.16	-252.59	2443.93	421.68	1116.69	71.67	1022.46	1017.89	73.95	523.37
0.98000	-3710.45	172.36	1.75	-3678.71	157.91	3.96	-1482.29	138.82	111.84	-1489.17	141.59	177.13	-3215.64	7.94	16.73	-3265.36	17.74	31.92	-3583.50	-62.42	30.16	-3679.52	-92.88	59.35	-2351.11	82.05	1190.76	0.00	0.00	0.00	-3433.42	29.64	1569.86	-2397.93	156.55	1540.95	-3899.68	-25.28	1538.15	-5519.21	-255.07	2449.55	422.54	1116.71	71.91	1022.10	1018.51	73.70	522.06
0.99000	-3684.49	173.60	5.68	-3678.71	157.91	3.96	-1482.29	138.82	111.84	-1489.17	141.59	177.13	-3215.64	7.94	16.73	-3257.72	19.22	31.12	-3585.98	-64.88	31.25	-3683.57	-95.84	60.13	-2351.11	82.05	1190.76	0.00	0.00	0.00	-3438.72	25.50	1569.96	-2397.93	156.55	1540.95	-3901.06	-25.85	1538.03	-5529.01	-257.52	2455.07	422.84	1116.65	72.04	1021.99	1018.22	73.85	521.96
1.00000	-3714.48	173.33	1.40	-3678.71	157.91	3.96	-1482.29	138.82	111.84	-1489.17	141.59	177.13	-3215.64	7.94	16.73	-3284.02	17.10	23.99	-3588.45	-67.28	32.35	-3687.57	-98.74	60.93	-2351.11	82.05	1190.76	0.00	0.00	0.00	-3432.29	23.74	1569.41	-2397.93	156.55	1540.95	-3902.33	-26.39	1537.91	-5538.58	-259.94	2460.50	423.53	1116.48	72.14	1021.96	1018.15	73.87	522.28
1.01000	-3681.93	174.57	6.10	-3678.71	157.91	3.96	-1482.29	138.82	111.84	-1489.17	141.59	177.13	-3215.64	7.94	16.73	-3277.59	17.12	23.40	-3590.93	-69.63	33.47	-3691.50	-101.58	61.75	-2351.11	82.05	1190.76	0.00	0.00	0.00	-3422.37	21.26	1568.66	-2397.93	156.55	1540.95	-3903.48	-26.92	1537.79	-5547.90	-262.33	2465.85	420.72	1116.70	71.57	1021.87	1018.01	73.91	522.41
1.02000	-3711.87	173.43	0.20	-3678.71	157.91	3.96	-1482.29	138.82	111.84	-1489.17	141.59	177.13	-3215.64	7.94	16.73	-3255.18	17.10	28.15	-3593.40	-71.91	34.60	-3695.38	-104.34	62.59	-2351.11	82.05	1190.76	0.00	0.00	0.00	-3413.36	19.49	1568.43	-2397.93	156.55	1540.95	-3904.52	-27.43	1537.67	-5556.99	-264.69	2471.10	421.40	1115.95	71.86	1022.16	1018.28	73.82	523.28
1.03000	-3691.82	174.67	3.27	-3678.71	157.91	3.96	-1482.29	138.82	111.84	-1489.17	141.59	177.13	-3215.64	7.94	16.73	-3262.08	17.26	24.18	-3595.87	-74.14	35.76	-3699.20	-107.05	63.46	-2351.11	82.05	1190.76	0.00	0.00	0.00	-3410.87	17.11	1568.27	-2397.93	156.55	1540.95	-3905.45	-27.92	1537.56	-5565.85	-267.03	2476.27	422.07	1116.52	71.86	1022.24	1018.04	73.89	521.26
1.04000	-3695.62	175.18	2.28	-3678.71	157.91	3.96	-1482.29	138.82	111.84	-1489.17	141.59	177.13	-3215.64	7.94	16.73	-3261.79	17.07	23.85	-3598.34	-76.31	36.93	-3702.96	-109.69	64.34	-2351.11	82.05	1190.76	0.00	0.00	0.00	-3401.73	14.84	1568.23	-2397.93	156.55	1540.95	-3906.26	-28.39	1537.44	-5574.47	-269.33	2481.34	422.45	1115.33	72.25	1021.78	1017.89	73.89	520.87
1.05000	-3681.75	175.84	5.00	-3678.71	157.91	3.96	-1482.29	138.82	111.84	-1489.17	141.59	177.13	-3215.64	7.94	16.73	-3267.62	18.48	21.71	-3600.80	-78.42	38.12	-3706.66	-112.26	65.25	-2351.11	82.05	1190.76	0.00	0.00	0.00	-3397.86	12.37	1567.45	-2397.93	156.55	1540.95	-3906.96	-28.85	1537.33	-5582.85	-271.61	2486.33	423.07	1115.67	72.22	1021.87	1017.92	73.93	521.85
1.06000	-3695.15	175.45	1.30	-3678.71	157.91	3.96	-1482.29	138.82	111.84	-1489.17	141.59	177.13	-3215.64	7.94	16.73	-3288.36	16.32	18.73	-3603.26	-80.47	39.32	-3710.30	-114.77	66.17	-2351.11	82.05	1190.76	0.00	0.00	0.00	-3406.47	9.98	1568.33	-2397.93	156.55	1540.95	-3907.56	-29.30	1537.22	-5591.00	-273.86	2491.24	422.12	1116.23	71.87	1021.60	1018.14	73.79	521.16
1.07000	-3664.74	177.91	6.42	-3678.71	157.91	3.96	-1482.29	138.82	111.84	-1489.17	141.59	177.13	-3215.64	7.94	16.73	-3254.62	17.63	24.23	-3605.71	-82.47	40.54	-3713.88	-117.22	67.12	-2351.11	82.05	1190.76	0.00	0.00	0.00	-3412.14	7.40	1568.71	-2397.93	156.55	1540.95	-3908.04	-29.73	1537.11	-5598.92	-276.08	2496.05	422.79	1116.28	72.02	1022.17	1017.96	73.98	519.65
1.08000	-3678.48	178.75	3.49	-3678.71	157.91	3.96	-1482.29	138.82	111.84	-1489.17	141.59	177.13	-3215.64	7.94	16.73	-3280.85	16.24	19.88	-3608.16	-84.41	41.77	-3717.40	-119.60	68.09	-2351.11	82.05	1190.76	0.00	0.00	0.00	-3376.93	5.70	1567.69	-2397.93	156.55	1540.95	-3908.41	-30.14	1537.00	-5606.61	-278.28	2500.78	423.29	1116.43	72.11	1021.87	1018.26	73.70	522.03
1.09000	-3694.06	180.63	1.15	-3678.71	157.91	3.96	-1482.29	138.82	111.84	-1489.17	141.59	177.13	-3215.64	7.94	16.73	-3246.70	17.06	24.65	-3610.59	-86.29	43.02	-3720.86	-121.93	69.07	-2351.11	82.05	1190.76	0.00	0.00	0.00	-3361.53	4.22	1567.72	-2397.93	156.55	1540.95	-3908.68	-30.53	1536.90	-5614.07	-280.44	2505.43	422.99	1115.87	72.16	1021.59	1017.91	73.77	522.59
1.10000	-3660.23	181.55	4.32	-3678.67	157.91	3.96	-1482.29	138.82	111.84	-1489.17	141.59	177.13	-3215.64	7.94	16.73	-3268.41	16.93	23.28	-3613.02	-88.12	44.29	-3724.26	-124.19	70.08	-2351.11	82.05	1190.76	0.00	0.00	0.00	-3384.94	2.07	1568.89	-2397.93	156.55	1540.95	-3908.83	-30.91	1536.80	-5621.29	-282.58	2509.98	421.09	1116.46	71.53	1021.82	1018.11	73.74	522.29
1.11000	-3644.97	182.33	4.23	-3636.88	158.97	8.70	-1482.29	138.82	111.84	-1489.17	141.59	177.13	-3215.64	7.94	16.73	-3284.87	15.98	20.05	-3615.44	-89.89	45.57	-3727.60	-126.39	71.10	-2351.11	82.05	1190.76	0.00	0.00	0.00	-3371.04	0.03	1568.99	-2397.93	156.55	1540.95	-3908.88	-31.27	1536.69	-5628.29	-284.69	2514.46	421.44	1117.20	71.48	1021.99	1018.17	73.76	523.19
1.12000	-3637.20	182.40	2.95	-3657.76	159.93	3.60	-1482.29	138.82	111.84	-1489.17	141.59	177.13	-3215.64	7.94	16.73	-3293.69	15.86	17.43	-3617.85	-91.61	46.86	-3730.88	-128.53	72.15	-2351.11	82.05	1190.76	0.00	0.00	0.00	-3351.44	-1.10	1568.29	-2397.93	156.55	1540.95	-3908.82	-31.62	1536.59	-5635.07	-286.77	2518.84	422.86	1116.07	72.19	1021.98	1018.24	73.77	522.02
1.13000	-3630.38	182.87	1.04	-3657.59	161.83	1.84	-1482.29	138.82	111.84	-1489.17	141.59	177.13	-3215.64	7.94	16.73	-3280.05	14.29	20.53	-3620.25	-93.28	48.17	-3734.10	-130.61	73.21	-2351.11	82.05	1190.76	0.00	0.00	0.00	-3357.40	-2.79	1568.48	-2397.93	156.55	1540.95	-3908.66	-31.95	1536.49	-5641.61	-288.83	2523.15	423.86	1116.50	72.14	1022.16	1018.12	73.83	521.95
1.14000	-3610.68	182.31	1.14	-3635.00	158.35	2.54	-1482.29	138.82	111.84	-1489.17	141.59	177.13	-3215.63	7.94	16.74	-3255.52	14.78	25.00	-3622.63	-94.89	49.49	-3737.25	-132.63	74.29	-2351.11	82.05	1190.76	0.00	0.00	0.00	-3356.25	-3.99	1568.90	-2397.93	156.55	1540.95	-3908.38	-32.27	1536.39	-5647.94	-290.86	2527.36	422.88	1117.13	71.70	1021.53	1018.53	73.57	524.11
1.15000	-3601.36	177.99	1.16	-3603.37	157.42	5.91	-1482.29	138.82	111.84	-1489.17	141.59	177.13	-3205.81	8.32	19.03	-3288.75	14.78	19.50	-3625.01	-96.45	50.82	-3740.34	-134.59	75.38	-2351.11	82.05	1190.76	0.00	0.00	0.00	-3353.50	-7.08	1569.04	-2397.93	156.55	1540.95	-3908.00	-32.57	1536.30	-5654.03	-292.86	2531.50	424.52	1115.93	72.50	1021.79	1018.36	73.70	523.26
1.16000	-3554.68	174.02	7.09	-3593.87	153.30	7.98	-1482.29	138.82	111.84	-1489.17	141.59	177.13	-3232.92	8.12	15.99	-3297.42	12.83	18.60	-3627.37	-97.96	52.17	-3743.37	-136.49	76.50	-2351.11	82.05	1190.76	0.00	0.00	0.00	-3329.66	-8.29	1569.70	-2397.93	156.55	1540.95	-3907.52	-32.86	1536.20	-5659.91	-294.83	2535.55	422.11	1116.11	71.99	1022.02	1018.25	73.79	522.50
1.17000	-3555.83	169.30	5.87	-3589.77	149.28	9.52	-1482.29	138.82	111.84	-1489.17	141.59	177.13	-3229.35	5.47	17.21	-3272.18	13.95	23.87	-3629.71	-99.42	53.53	-3746.34	-138.34	77.63	-2351.11	82.05	1190.76	0.00	0.00	0.00	-3315.39	-9.38	1570.04	-2397.93	156.55	1540.95	-3906.93	-33.13	1536.11	-5665.56	-296.78	2539.52	423.21	1116.69	72.08	1022.13	1018.29	73.76	521.80
1.18000	-3557.48	163.64	5.60	-3590.71	145.01	11.69	-1482.29	138.82	111.84	-1489.17	141.59	177.13	-3208.97	6.56	20.51	-3258.57	11.64	27.63	-3632.04	-100.82	54.90	-3749.25	-140.13	78.78	-2351.11	82.05	1190.76	0.00	0.00	0.00	-3326.52	-10.61	1571.55	-2397.93	156.55	1540.95	-3906.24	-33.39	1536.02	-5670.99	-298.70	2543.40	424.74	1115.98	72.62	1021.55	1017.96	73.75	522.28
1.19000	-3523.55	160.26	10.44	-3554.99	141.79	17.98	-1482.29	138.82	111.84	-1489.17	141.59	177.13	-3230.99	5.94	19.56	-3270.58	11.14	26.55	-3634.36	-102.17	56.29	-3752.09	-141.85	79.94	-2351.11	82.05	1190.76	0.00	0.00	0.00	-3320.07	-11.68	1571.47	-2397.93	156.55	1540.95	-3905.44	-33.63	1535.93	-5676.20	-300.59	2547.20	423.55	1116.92	71.98	1021.61	1018.19	73.69	522.59
1.20000	-3536.37	156.31	9.50	-3537.80	139.60	20.12	-1482.29	138.82	111.84	-1489.17	141.59	177.13	-3257.25	5.32	14.99	-3276.06	11.57	26.89	-3636.66	-103.47	57.69	-3754.86	-143.53	81.12	-2351.11	82.05	1190.76	0.00	0.00	0.00	-3292.72	-13.28	1571.83	-2397.93	156.55	1540.95	-3904.55	-33.86	1535.84	-5681.20	-302.45	2550.92	423.87	1116.08	72.33	1021.67	1018.05	73.73	523.31
1.21000	-3498.21	155.95	15.80	-3519.61	138.68	24.72	-1482.29	138.82	111.84	-1489.17	141.59	177.13	-3245.00	4.64	17.30	-3262.54	10.65	30.58	-3638.94	-104.73	59.10	-3757.58	-145.14	82.32	-2351.11	82.05	1190.76	0.00	0.00	0.00	-3305.04	-15.58	1573.51	-2397.93	156.55	1540.95	-3903.54	-34.07	1535.75	-5685.97	-304.29	2554.56	423.39	1116.46	72.11	1021.67	1018.12	73.69	521.60
1.22000	-3515.67	155.17	13.41	-3521.79	138.97	24.95	-1482.29	138.82	111.84	-1489.17	141.59	177.13	-3272.17	3.93	12.88	-3295.51	8.65	25.90	-3641.21	-105.93	60.52	-3760.23	-146.70	83.53	-2351.11	82.05	1190.76	0.00	0.00	0.00	-3312.98	-17.35	1574.39	-2397.93	156.55	1540.95	-3902.44	-34.27	1535.67	-5690.53	-306.10	2558.12	423.15	1116.26	72.05	1021.84	1018.41	73.58	522.30
1.23000	-3485.41	155.53	18.59	-3494.41	139.35	30.52	-1482.29	138.82	111.84	-1489.17	141.59	177.13	-3246.42	1.44	19.37	-3256.84	10.35	35.47	-3643.45	-107.08	61.95	-3762.81	-148.21	84.76	-2351.11	82.05	1190.76	0.00	0.00	0.00	-3289.88	-19.32	1573.61	-2397.93	156.55	1540.95	-3901.24	-34.45	1535.59	-5694.87	-307.89	2561.60	423.55	1116.07	72.19	1021.76	1018.34	73.66	522.24
1.24000	-3465.50	156.19	23.07	-3472.12	140.30	32.83	-1482.29	138.82	111.84	-1489.17	141.59	177.13	-3272.12	2.59	16.34	-3224.88	10.18	41.88	-3645.68	-108.18	63.39	-3765.33	-149.66	86.00	-2351.11	82.05	1190.76	0.00	0.00	0.00	-3307.98	-20.23	1575.51	-2397.93	156.55	1540.95	-3899.93	-34.62	1535.50	-5699.00	-309.65	2565.00	423.40	1117.03	71.78	1021.88	1018.35	73.65	521.25
1.25000	-3422.98	156.98	29.18	-3413.95	141.66	41.53	-1482.29	138.82	111.84	-1489.17	141.59	177.13	-3254.27	2.48	22.35	-3260.20	8.55	38.48	-3647.88	-109.24	64.85	-3767.78	-151.05	87.26	-2351.11	82.05	1190.76	0.00	0.00	0.00	-3287.86	-20.76	1575.72	-2397.93	156.55	1540.95	-3898.53	-34.78	1535.42	-5702.91	-311.38	2568.31	422.93	1116.50	72.04	1021.60	1018.70	73.48	520.11
1.26000	-3403.50	160.51	31.24	-3388.17	143.77	45.37	-1482.29	138.82	111.84	-1489.17	141.59	177.13	-3247.60	2.68	23.92	-3265.50	6.26	40.25	-3650.06	-110.24	66.31	-3770.17	-152.40	88.53	-2351.11	82.05	1190.76	0.00	0.00	0.00	-3281.11	-21.44	1574.88	-2397.93	156.55	1540.95	-3897.02	-34.92	1535.34	-5706.61	-313.08	2571.55	424.06	1115.89	72.41	1021.53	1018.41	73.68	521.59
1.27000	-3398.40	162.98	30.32	-3406.15	145.96	41.71	-1482.29	138.82	111.84	-1489.17	141.59	177.13	-3232.04	1.09	29.22	-3252.75	6.04	44.66	-3652.23	-111.20	67.78	-3772.49	-153.68	89.82	-2351.11	82.05	1190.76	0.00	0.00	0.00	-3261.51	-22.90	1575.09	-2397.93	156.55	1540.95	-3895.42	-35.05	1535.27	-5710.10	-314.76	2574.71	423.29	1115.38	72.42	1021.91	1017.90	73.94	521.58
1.28000	-3355.10	163.66	36.26	-3407.71	148.16	40.07	-1482.29	138.82	111.84	-1489.17	141.59	177.13	-3277.95	0.86	22.75	-3246.58	6.61	48.09	-3654.36	-112.12	69.27	-3774.75	-154.92	91.12	-2351.11	82.05	1190.76	0.00	0.00	0.00	-3257.91	-25.50	1574.62	-2397.93	156.55	1540.95	-3893.72	-35.16	1535.19	-5713.38	-316.41	2577.78	423.33	1116.25	71.96	1021.96	1018.03	73.85	520.50
1.29000	-3368.52	165.46	32.62	-3393.88	148.90	39.30	-1482.29	138.82	111.84	-1489.17	141.59	177.13	-3262.82	-0.10	27.30	-3250.78	5.06	48.78	-3656.48	-112.98	70.76	-3776.93	-156.10	92.43	-2351.11	82.05	1190.76	0.00	0.00	0.00	-3265.73	-25.93	1574.21	-2397.93	156.55	1540.95	-3891.91	-35.26	1535.12	-5716.44	-318.04	2580.78	422.56	1116.96	71.52	1022.01	1017.97	73.80	522.45
1.30000	-3339.84	166.04	35.00	-3377.85	150.12	38.52	-1482.29	138.82	111.84	-1489.17	141.59	177.13	-3260.09	1.10	28.62	-3242.46	5.83	52.11	-3658.57	-113.80	72.26	-3779.06	-157.23	93.75	-2351.11	82.05	1190.76	0.00	0.00	0.00	-3242.57	-27.31	1573.41	-2397.93	156.55	1540.95	-3890.02	-35.35	1535.04	-5719.30	-319.64	2583.71	422.85	1116.47	71.98	1022.05	1017.99	73.91	522.28
1.31000	-3325.53	167.52	33.48	-3359.46	152.04	38.46	-1482.29	138.82	111.84	-1489.17	141.59	177.13	-3263.99	-1.64	29.53	-3263.94	2.97	50.65	-3660.63	-114.58	73.77	-3781.11	-158.31	95.09	-2351.11	82.05	1190.76	0.00	0.00	0.00	-3239.09	-29.43	1572.91	-2397.93	156.55	1540.95	-3888.02	-35.42	1534.97	-5721.95	-321.22	2586.55	422.59	1116.32	71.93	1021.88	1018.23	73.80	520.53
1.32000	-3284.65	168.77	36.45	-3379.82	152.27	31.59	-1482.29	138.82	111.84	-1489.17	141.59	177.13	-3251.43	0.12	33.20	-3271.14	3.58	51.77	-3662.67	-115.30	75.29	-3783.10	-159.34	96.44	-2351.11	82.05	1190.76	0.00	0.00	0.00	-3245.26	-30.87	1572.61	-2397.93	156.55	1540.95	-3885.93	-35.48	1534.90	-5724.40	-322.77	2589.32	421.84	1116.45	71.75	1022.16	1017.93	73.91	521.65
1.33000	-3268.48	169.46	34.99	-3315.64	152.67	35.82	-1482.29	138.82	111.84	-1489.17	141.59	177.13	-3270.17	-0.50	31.07	-3268.44	2.05	53.77	-3664.69	-115.99	76.82	-3785.02	-160.32	97.81	-2351.11	82.05	1190.76	0.00	0.00	0.00	-3228.73	-31.40	1571.76	-2397.93	156.55	1540.95	-3883.74	-35.53	1534.83	-5726.64	-324.29	2592.01	422.33	1115.44	72.22	1022.08	1017.88	73.81	523.08
1.34000	-3272.43	170.50	29.04	-3289.32	154.38	34.43	-1482.29	138.82	111.84	-1489.17	141.59	177.13	-3231.59	0.06	37.51	-3254.73	2.95	55.94	-3666.67	-116.63	78.35	-3786.87	-161.25	99.18	-2351.11	82.05	1190.76	0.00	0.00	0.00	-3220.80	-33.28	1570.88	-2397.93	156.55	1540.95	-3881.46	-35.56	1534.77	-5728.67	-325.79	2594.62	420.76	1116.37	71.70	1022.15	1017.97	73.94	521.62
1.35000	-3235.47	169.35	29.55	-3233.60	155.62	38.76	-1482.29	138.82	111.84	-1489.17	141.59	177.13	-3235.00	-1.46	35.64	-3272.74	1.48	52.74	-3668.63	-117.22	79.89	-3788.65	-162.13	100.57	-2351.11	82.05	1190.76	0.00	0.00	0.00	-3212.57	-34.31	1570.05	-2397.93	156.55	1540.95	-3879.09	-35.59	1534.70	-5730.50	-327.26	2597.16	421.46	1116.62	71.67	1021.77	1018.24	73.83	520.89
1.36000	-3213.79	169.79	28.03	-3226.51	154.62	33.25	-1482.29	138.82	111.84	-1489.17	141.59	177.13	-3236.92	-0.12	36.28	-3249.95	2.60	54.68	-3670.55	-117.78	81.44	-3790.36	-162.95	101.96	-2351.11	82.05	1190.76	0.00	0.00	0.00	-3202.76	-35.33	1569.29	-2397.93	156.55	1540.95	-3876.62	-35.60	1534.64	-5732.13	-328.70	2599.62	422.97	1115.77	72.15	1021.93	1018.44	73.62	520.76
1.37000	-3163.54	170.23	32.17	-3186.80	154.85	35.05	-1482.29	138.82	111.84	-1489.17	141.59	177.13	-3219.28	-0.12	37.01	-3272.38	2.43	49.17	-3672.45	-118.29	83.00	-3792.00	-163.73	103.37	-2351.11	82.05	1190.76	0.00	0.00	0.00	-3211.87	-36.91	1568.15	-2397.93	156.55	1540.95	-3874.05	-35.59	1534.58	-5733.55	-330.12	2602.01	422.93	1115.82	72.19	1021.72	1018.13	73.75	520.60
1.38000	-3164.25	169.61	26.70	-3147.15	155.35	35.03	-1482.29	138.82	111.84	-1489.17	141.59	177.13	-3257.89	-0.25	29.83	-3265.19	1.57	49.10	-3674.32	-118.75	84.57	-3793.58	-164.47	104.79	-2351.11	82.05	1190.76	0.00	0.00	0.00	-3212.91	-38.00	1567.73	-2397.93	156.55	1540.95	-3871.39	-35.58	1534.52	-5734.78	-331.52	2604.32	423.14	1116.25	72.04	1021.62	1018.27	73.64	521.96
1.39000	-3134.09	168.46	28.26	-3144.48	153.76	31.16	-1482.29	138.82	111.84	-1489.17	141.59	177.13	-3268.83	-3.55	25.99	-3268.30	0.95	47.47	-3676.15	-119.18	86.14	-3795.08	-165.15	106.22	-2351.11	82.05	1190.76	0.00	0.00	0.00	-3193.62	-38.43	1566.04	-2397.93	156.55	1540.95	-3868.64	-35.55	1534.46	-5735.80	-332.89	2606.55	423.68	1116.10	72.35	1021.49	1018.12	73.57	522.06
1.40000	-3099.95	166.77	30.37	-3140.94	152.88	29.19	-1482.29	138.82	111.84	-1489.17	141.59	177.13	-3276.83	-3.19	21.87	-3270.58	-1.10	43.16	-3677.95	-119.56	87.71	-3796.52	-165.79	107.66	-2351.11	82.05	1190.76	0.00	0.00	0.00	-3188.59	-39.47	1565.21	-2397.93	156.55	1540.95	-3865.80	-35.51	1534.40	-5736.63	-334.23	2608.72	423.12	1116.13	72.14	1021.27	1017.97	73.64	521.96
1.41000	-3064.88	162.96	34.46	-3086.65	152.07	34.07	-1482.29	138.82	111.84	-1489.17	141.59	177.13	-3253.32	-3.34	24.26	-3269.33	-1.13	42.43	-3679.72	-119.91	89.29	-3797.88	-166.38	109.11	-2351.11	82.05	1190.76	0.00	0.00	0.00	-3187.16	-39.78	1564.79	-2397.93	156.55	1540.95	-3862.87	-35.45	1534.35	-5737.26	-335.55	2610.80	423.42	1116.35	72.18	1021.72	1017.89	73.82	521.78
1.42000	-3033.65	161.77	38.22	-3089.80	149.75	31.70	-1482.29	138.82	111.84	-1489.17	141.59	177.13	-3252.41	-6.15	23.21	-3279.59	-2.71	39.37	-3681.46	-120.21	90.88	-3799.17	-166.92	110.57	-2351.11	82.05	1190.76	0.00	0.00	0.00	-3178.85	-40.54	1563.33	-2397.93	156.55	1540.95	-3859.85	-35.39	1534.29	-5737.69	-336.85	2612.82	423.00	1116.25	72.15	1022.35	1018.09	73.86	522.06
1.43000	-3051.23	158.02	33.58	-3057.91	148.48	34.66	-1482.29	138.82	111.84	-1489.17	141.59	177.13	-3252.63	-7.05	21.73	-3271.58	-1.16	38.33	-3683.16	-120.47	92.48	-3800.40	-167.42	112.04	-2351.11	82.05	1190.76	0.00	0.00	0.00	-3160.41	-41.03	1562.10	-2397.93	156.55	1540.95	-3856.73	-35.31	1534.24	-5737.93	-338.12	2614.76	423.88	1117.10	72.00	1021.99	1018.08	73.87	521.12
1.44000	-2996.92	156.18	41.47	-3028.92	146.03	36.30	-1482.29	138.82	111.84	-1489.17	141.59	177.13	-3252.39	-7.79	20.51	-3271.72	-0.23	37.03	-3684.82	-120.69	94.07	-3801.55	-167.88	113.52	-2351.11	82.05	1190.76	0.00	0.00	0.00	-3166.60	-41.30	1561.96	-2397.93	156.55	1540.95	-3853.53	-35.22	1534.19	-5737.97	-339.36	2616.63	423.84	1116.90	71.97	1021.65	1018.36	73.73	521.25
1.45000	-2968.36	154.17	43.45	-3002.35	143.39	39.84	-1482.29	138.82	111.84	-1489.17	141.59	177.13	-3251.73	-8.39	19.54	-3277.24	-0.80	32.23	-3686.45	-120.88	95.68	-3802.63	-168.28	115.00	-2351.11	82.05	1190.76	0.00	0.00	0.00	-3160.14	-40.71	1561.21	-2397.93	156.55	1540.95	-3850.24	-35.12	1534.14	-5737.82	-340.58	2618.43	423.29	1116.25	72.14	1022.02	1017.89	73.95	522.84
1.46000	-2941.23	152.38	45.21	-2971.58	141.31	42.65	-1482.29	138.82	111.84	-1489.17	141.59	177.13	-3250.66	-8.84	18.79	-3260.83	-0.19	32.95	-3688.04	-121.02	97.29	-3803.63	-168.65	116.49	-2351.11	82.05	1190.76	0.00	0.00	0.00	-3157.42	-40.88	1560.88	-2397.93	156.55	1540.95	-3846.86	-35.01	1534.09	-5737.48	-341.78	2620.15	421.75	1116.20	71.67	1021.93	1018.29	73.83	521.66
1.47000	-2915.50	150.78	46.75	-2944.88	139.51	44.23	-1482.29	138.82	111.84	-1489.17	141.59	177.13	-3249.22	-9.16	18.26	-3270.58	0.04	29.38	-3689.59	-121.12	98.90	-3804.57	-168.97	118.00	-2351.11	82.05	1190.76	0.00	0.00	0.00	-3143.45	-40.70	1559.40	-2397.93	156.55	1540.95	-3843.39	-34.89	1534.05	-5736.94	-342.95	2621.80	422.24	1117.40	71.43	1022.02	1018.31	73.83	522.70
1.48000	-2891.15	149.38	48.09	-2920.54	138.00	45.53	-1482.29	138.82	111.84	-1489.17	141.59	177.13	-3247.43	-9.36	17.92	-3262.64	3.31	28.82	-3691.11	-121.19	100.51	-3805.43	-169.25	119.50	-2351.11	82.05	1190.76	0.00	0.00	0.00	-3138.51	-39.16	1558.56	-2397.93	156.55	1540.95	-3839.83	-34.75	1534.00	-5736.21	-344.10	2623.38	422.30	1116.60	71.90	1022.13	1017.93	73.86	522.34
1.49000	-2868.17	148.15	49.23	-2898.44	136.77	46.55	-1482.29	138.82	111.84	-1489.17	141.59	177.13	-3245.33	-9.44	17.76	-3275.60	2.25	25.03	-3692.58	-121.22	102.13	-3806.22	-169.48	121.02	-2351.11	82.05	1190.76	0.00	0.00	0.00	-3144.14	-38.74	1558.34	-2397.93	156.55	1540.95	-3836.19	-34.61	1533.96	-5735.30	-345.22	2624.90	422.02	1116.34	71.89	1022.06	1017.66	73.95	520.89
1.50000	-2846.52	147.10	50.17	-2878.47	135.79	47.31	-1482.29	138.82	111.84	-1489.17	141.59	177.13	-3242.93	-9.41	17.78	-3274.11	3.25	22.83	-3694.01	-121.22	103.75	-3806.93	-169.67	122.54	-2351.11	82.05	1190.76	0.00	0.00	0.00	-3144.45	-38.78	1557.34	-2397.93	156.55	1540.95	-3832.46	-34.45	1533.92	-5734.20	-346.32	2626.34	421.75	1116.71	71.59	1021.86	1017.81	73.90	520.73
1.51000	-2826.19	146.20	50.92	-2860.51	135.05	47.83	-1482.29	138.82	111.84	-1489.17	141.59	177.13	-3240.28	-9.29	17.95	-3273.23	3.72	21.40	-3695.41	-121.17	105.38	-3807.57	-169.82	124.07	-2351.11	82.05	1190.76	0.00	0.00	0.00	-3124.01	-37.76	1556.42	-2397.93	156.55	1540.95	-3828.64	-34.28	1533.88	-5732.90	-347.39	2627.71	422.77	1117.20	71.75	1021.93	1018.17	73.74	522.75
1.52000	-2807.15	145.45	51.49	-2844.45	134.53	48.11	-1482.29	138.82	111.84	-1489.17	141.59	177.13	-3237.40	-9.07	18.25	-3267.90	4.69	20.63	-3696.76	-121.09	107.01	-3808.14	-169.93	125.61	-2351.11	82.05	1190.76	0.00	0.00	0.00	-3133.08	-37.47	1555.16	-2397.93	156.55	1540.95	-3824.74	-34.11	1533.84	-5731.43	-348.44	2629.01	423.96	1116.97	72.19	1021.96	1018.05	73.74	523.39
1.53000	-2789.39	144.84	51.88	-2830.18	134.21	48.17	-1482.29	138.82	111.84	-1489.17	141.59	177.13	-3234.31	-8.77	18.68	-3273.81	5.33	19.02	-3698.06	-120.98	108.64	-3808.63	-170.00	127.15	-2351.11	82.05	1190.76	0.00	0.00	0.00	-3115.39	-36.05	1553.47	-2397.93	156.55	1540.95	-3820.76	-33.92	1533.81	-5729.76	-349.46	2630.24	424.56	1116.12	72.34	1022.02	1018.14	73.78	522.37
1.54000	-2772.89	144.36	52.09	-2817.59	134.07	48.02	-1482.29	138.82	111.84	-1489.17	141.59	177.13	-3231.04	-8.40	19.22	-3279.15	5.97	18.01	-3699.33	-120.83	110.27	-3809.05	-170.02	128.70	-2351.11	82.05	1190.76	0.00	0.00	0.00	-3090.00	-34.08	1552.06	-2397.93	156.55	1540.95	-3816.69	-33.72	1533.77	-5727.92	-350.47	2631.40	424.79	1116.16	72.55	1021.78	1018.27	73.63	522.96
1.55000	-2757.61	144.00	52.14	-2806.56	134.09	47.68	-1482.29	138.82	111.84	-1489.17	141.59	177.13	-3227.63	-7.96	19.85	-3275.00	5.74	18.22	-3700.55	-120.65	111.91	-3809.40	-170.01	130.25	-2351.11	82.05	1190.76	0.00	0.00	0.00	-3089.93	-32.97	1551.52	-2397.93	156.55	1540.95	-3812.54	-33.51	1533.74	-5725.89	-351.44	2632.50	422.53	1117.51	71.67	1021.40	1018.22	73.64	522.35
1.56000	-2743.55	143.75	52.03	-2796.97	134.25	47.15	-1482.29	138.82	111.84	-1489.17	141.59	177.13	-3224.10	-7.46	20.56	-3288.48	5.35	16.07	-3701.72	-120.43	113.54	-3809.66	-169.96	131.81	-2351.11	82.05	1190.76	0.00	0.00	0.00	-3090.10	-31.53	1549.96	-2397.93	156.55	1540.95	-3808.30	-33.29	1533.71	-5723.67	-352.40	2633.52	423.32	1116.52	72.16	1021.52	1018.02	73.77	522.94
1.57000	-2730.67	143.59	51.77	-2788.72	134.53	46.45	-1482.29	138.82	111.84	-1489.17	141.59	177.13	-3220.47	-6.91	21.34	-3286.41	5.53	16.15	-3702.85	-120.18	115.18	-3809.86	-169.86	133.38	-2351.11	82.05	1190.76	0.00	0.00	0.00	-3082.10	-30.56	1549.29	-2397.93	156.55	1540.95	-3803.98	-33.06	1533.67	-5721.28	-353.33	2634.48	423.64	1115.73	72.44	1021.62	1017.86	73.76	522.32
1.58000	-2718.96	143.53	51.35	-2781.70	134.91	45.60	-1482.29	138.82	111.84	-1489.17	141.59	177.13	-3216.78	-6.32	22.16	-3274.37	5.42	18.31	-3703.93	-119.89	116.82	-3809.98	-169.73	134.95	-2351.11	82.05	1190.76	0.00	0.00	0.00	-3068.48	-28.11	1547.41	-2397.93	156.55	1540.95	-3799.58	-32.82	1533.65	-5718.70	-354.23	2635.37	424.87	1115.94	72.62	1021.39	1018.75	73.41	523.83
1.59000	-2708.40	143.54	50.79	-2775.78	135.38	44.59	-1482.29	138.82	111.84	-1489.17	141.59	177.13	-3213.06	-5.70	23.02	-3287.35	5.92	16.64	-3704.97	-119.57	118.46	-3810.02	-169.57	136.52	-2351.11	82.05	1190.76	0.00	0.00	0.00	-3077.50	-26.62	1546.85	-2397.93	156.55	1540.95	-3795.10	-32.57	1533.62	-5715.95	-355.11	2636.19	423.07	1116.63	72.02	1021.39	1018.36	73.62	523.49
1.60000	-2698.96	143.62	50.10	-2770.86	135.90	43.46	-1482.29	138.82	111.84	-1489.17	141.59	177.13	-3209.33	-5.05	23.89	-3270.50	7.69	18.70	-3705.95	-119.22	120.10	-3809.98	-169.36	138.09	-2351.11	82.05	1190.76	0.00	0.00	0.00	-3060.76	-24.72	1545.58	-2397.93	156.55	1540.95	-3790.54	-32.31	1533.59	-5713.02	-355.97	2636.95	423.81	1117.21	71.96	1022.04	1018.15	73.83	520.63
1.61000	-2690.62	143.76	49.27	-2766.82	136.47	42.21	-1482.29	138.82	111.84	-1489.17	141.59	177.13	-3205.62	-4.39	24.78	-3279.19	6.91	17.13	-3706.89	-118.84	121.73	-3809.87	-169.12	139.67	-2351.11	82.05	1190.76	0.00	0.00	0.00	-3040.82	-22.77	1544.19	-2397.93	156.55	1540.95	-3785.90	-32.04	1533.57	-5709.91	-356.81	2637.64	422.33	1116.77	71.88	1021.65	1018.14	73.73	520.15
1.62000	-2683.36	143.95	48.31	-2763.55	137.07	40.84	-1482.29	138.82	111.84	-1489.17	141.59	177.13	-3201.95	-3.71	25.64	-3285.67	5.67	16.21	-3707.78	-118.42	123.37	-3809.68	-168.84	141.26	-2351.11	82.05	1190.76	0.00	0.00	0.00	-3029.58	-21.05	1542.63	-2397.93	156.55	1540.95	-3781.17	-31.76	1533.55	-5706.62	-357.62	2638.27	422.92	1116.13	72.13	1021.44	1018.25	73.68	523.11
1.63000	-2677.17	144.17	47.24	-2760.93	137.66	39.39	-1482.29	138.82	111.84	-1489.17	141.59	177.13	-3198.37	-3.04	26.49	-3279.83	4.90	16.78	-3708.61	-117.98	125.01	-3809.41	-168.52	142.84	-2351.11	82.05	1190.76	0.00	0.00	0.00	-3035.75	-18.79	1541.58	-2397.93	156.55	1540.95	-3776.37	-31.47	1533.53	-5703.16	-358.41	2638.83	422.97	1116.09	72.16	1021.44	1018.22	73.73	521.61
1.64000	-2672.01	144.42	46.05	-2758.86	138.24	37.85	-1482.29	138.82	111.84	-1489.17	141.59	177.13	-3194.89	-2.38	27.29	-3264.49	5.68	18.64	-3709.39	-117.50	126.65	-3809.07	-168.17	144.43	-2351.11	82.05	1190.76	0.00	0.00	0.00	-3024.10	-16.32	1540.79	-2397.93	156.55	1540.95	-3771.49	-31.17	1533.51	-5699.52	-359.18	2639.32	421.67	1116.50	71.81	1021.91	1018.05	73.87	522.06
1.65000	-2667.87	144.69	44.75	-2757.21	138.79	36.24	-1482.29	138.82	111.84	-1489.17	141.59	177.13	-3191.54	-1.73	28.04	-3277.36	4.79	16.96	-3710.13	-117.00	128.29	-3808.64	-167.78	146.02	-2351.11	82.05	1190.76	0.00	0.00	0.00	-3021.66	-14.17	1540.54	-2397.93	156.55	1540.95	-3766.54	-30.86	1533.49	-5695.72	-359.92	2639.75	421.92	1116.33	71.76	1022.18	1018.14	73.87	522.24
1.66000	-2664.72	144.96	43.34	-2755.88	139.28	34.57	-1482.29	138.82	111.84	-1489.17	141.59	177.13	-3188.35	-1.11	28.72	-3308.95	3.88	11.28	-3710.80	-116.46	129.92	-3808.14	-167.36	147.62	-2351.11	82.05	1190.76	0.00	0.00	0.00	-3005.76	-11.61	1539.06	-2397.93	156.55	1540.95	-3761.50	-30.55	1533.47	-5691.73	-360.64	2640.12	422.21	1116.95	71.73	1021.72	1018.43	73.68	523.46
1.67000	-2662.54	145.24	41.84	-2754.76	139.70	32.86	-1482.29	138.82	111.84	-1489.17	141.59	177.13	-3185.35	-0.52	29.31	-3281.49	4.69	15.54	-3711.43	-115.90	131.56	-3807.56	-166.90	149.21	-2351.11	82.05	1190.76	0.00	0.00	0.00	-2998.83	-8.45	1537.98	-2397.93	156.55	1540.95	-3756.39	-30.22	1533.46	-5687.58	-361.34	2640.42	422.71	1117.41	71.61	1021.60	1018.23	73.73	523.79
1.68000	-2661.32	145.50	40.25	-2753.72	140.03	31.12	-1482.29	138.82	111.84	-1489.17	141.59	177.13	-3182.57	0.03	29.80	-3276.35	4.60	16.50	-3712.00	-115.30	133.19	-3806.90	-166.41	150.81	-2351.11	82.05	1190.76	0.00	0.00	0.00	-3003.86	-6.64	1538.55	-2397.93	156.55	1540.95	-3751.20	-29.89	1533.45	-5683.26	-362.01	2640.66	422.32	1116.72	71.73	1021.29	1018.13	73.70	523.24
1.69000	-2661.03	145.73	38.57	-2752.66	140.24	29.36	-1482.29	138.82	111.84	-1489.17	141.59	177.13	-3180.04	0.53	30.17	-3270.67	5.02	18.40	-3712.51	-114.68	134.82	-3806.16	-165.89	152.41	-2351.11	82.05	1190.76	0.00	0.00	0.00	-2993.41	-4.59	1538.20	-2397.93	156.55	1540.95	-3745.94	-29.54	1533.43	-5678.77	-362.66	2640.84	422.56	1116.91	71.71	1021.62	1017.96	73.80	522.47
1.70000	-2661.65	145.93	36.81	-2751.46	140.32	27.59	-1482.29	138.82	111.84	-1489.17	141.59	177.13	-3177.77	0.97	30.42	-3283.61	4.24	16.11	-3712.97	-114.03	136.44	-3805.35	-165.33	154.00	-2351.11	82.05	1190.76	0.00	0.00	0.00	-2994.25	-2.04	1538.30	-2397.93	156.55	1540.95	-3740.60	-29.19	1533.42	-5674.11	-363.29	2640.95	423.77	1116.67	72.07	1021.57	1017.91	73.77	521.22
1.71000	-2663.15	146.09	34.98	-2750.02	140.25	25.83	-1482.29	138.82	111.84	-1489.17	141.59	177.13	-3175.81	1.34	30.52	-3266.81	4.80	19.11	-3713.37	-113.36	138.07	-3804.45	-164.74	155.60	-2351.11	82.05	1190.76	0.00	0.00	0.00	-2973.63	1.32	1538.45	-2397.93	156.55	1540.95	-3735.18	-28.83	1533.42	-5669.28	-363.90	2641.00	421.40	1116.13	71.94	1021.93	1017.96	73.88	522.75
1.72000	-2665.52	146.20	33.07	-2748.20	140.01	24.08	-1482.29	138.82	111.84	-1489.17	141.59	177.13	-3174.18	1.64	30.46	-3291.48	5.22	15.84	-3713.71	-112.65	139.69	-3803.47	-164.12	157.20	-2351.11	82.05	1190.76	0.00	0.00	0.00	-2959.42	3.92	1539.33	-2397.93	156.55	1540.95	-3729.69	-28.46	1533.41	-5664.29	-364.48	2640.99	421.72	1115.53	72.19	1022.06	1018.21	73.78	522.35
1.73000	-2668.73	146.24	31.10	-2743.26	139.81	20.60	-1482.29	138.82	111.84	-1489.17	141.59	177.13	-3172.91	1.86	30.23	-3260.33	6.19	23.48	-3714.00	-111.92	141.31	-3802.41	-163.47	158.80	-2351.11	82.05	1190.76	0.00	0.00	0.00	-2969.41	6.22	1540.54	-2397.93	156.55	1540.95	-3724.13	-28.09	1533.40	-5659.13	-365.05	2640.91	422.90	1116.30	71.83	1021.82	1018.08	73.67	520.40
1.74000	-2672.77	146.21	29.08	-2717.37	140.16	22.24	-1482.29	138.82	111.84	-1489.17	141.59	177.13	-3172.02	1.99	29.80	-3262.32	4.92	26.40	-3714.22	-111.17	142.92	-3801.27	-162.79	160.40	-2351.11	82.05	1190.76	0.00	0.00	0.00	-2961.88	9.75	1542.67	-2397.93	156.55	1540.95	-3718.50	-27.70	1533.40	-5653.81	-365.58	2640.78	421.73	1116.91	71.32	1021.94	1018.06	73.77	522.23
1.75000	-2677.61	146.09	27.00	-2765.93	138.68	13.07	-1482.29	138.82	111.84	-1489.17	141.59	177.13	-3171.55	2.01	29.17	-3237.62	6.14	34.27	-3714.39	-110.39	144.53	-3800.05	-162.08	162.00	-2351.11	82.05	1190.76	0.00	0.00	0.00	-2950.63	13.22	1544.01	-2397.93	156.55	1540.95	-3712.79	-27.31	1533.40	-5648.33	-366.10	2640.58	423.98	1116.64	72.00	1021.68	1018.16	73.80	524.86
1.76000	-2683.23	145.88	24.88	-2755.46	138.63	14.41	-1482.29	138.82	111.84	-1489.17	141.59	177.13	-3171.52	1.93	28.32	-3219.20	5.27	37.51	-3714.49	-109.58	146.14	-3798.74	-161.33	163.60	-2351.11	82.05	1190.76	0.00	0.00	0.00	-2951.37	15.69	1546.19	-2397.93	156.55	1540.95	-3707.01	-26.91	1533.40	-5642.68	-366.60	2640.33	423.93	1115.50	72.56	1021.59	1018.43	73.69	523.78
1.77000	-2689.60	145.57	22.72	-2727.27	138.59	17.52	-1482.29	138.82	111.84	-1489.17	141.59	177.13	-3171.96	1.74	27.24	-3204.90	5.20	42.12	-3714.53	-108.75	147.74	-3797.36	-160.56	165.19	-2351.11	82.05	1190.76	0.00	0.00	0.00	-2935.26	18.34	1547.56	-2397.93	156.55	1540.95	-3701.16	-26.50	1533.40	-5636.87	-367.07	2640.01	422.67	1116.63	71.89	1021.65	1018.14	73.89	520.65
1.78000	-2696.72	145.14	20.52	-2743.73	138.35	12.75	-1482.29	138.82	111.84	-1489.17	141.59	177.13	-3172.90	1.41	25.91	-3203.22	5.27	43.83	-3714.51	-107.89	149.34	-3795.89	-159.76	166.79	-2351.11	82.05	1190.76	0.00	0.00	0.00	-2937.78	21.76	1549.30	-2397.93	156.55	1540.95	-3695.24	-26.09	1533.40	-5630.90	-367.52	2639.64	423.89	1115.86	72.27	1021.72	1018.34	73.67	521.36
1.79000	-2704.54	144.58	18.29	-2726.31	137.30	15.35	-1482.29	138.82	111.84	-1489.17	141.59	177.13	-3174.36	0.96	24.31	-3210.41	5.45	43.22	-3714.42	-107.01	150.93	-3794.34	-158.93	168.38	-2351.11	82.05	1190.76	0.00	0.00	0.00	-2924.46	25.12	1550.66	-2397.93	156.55	1540.95	-3689.25	-25.66	1533.41	-5624.78	-367.95	2639.20	422.00	1116.43	71.75	1021.96	1018.22	73.76	521.25
1.80000	-2713.06	143.89	16.05	-2725.37	137.81	14.26	-1482.29	138.82	111.84	-1489.17	141.59	177.13	-3176.38	0.37	22.43	-3222.70	5.67	40.87	-3714.27	-106.11	152.51	-3792.71	-158.07	169.97	-2351.11	82.05	1190.76	0.00	0.00	0.00	-2917.76	28.45	1551.91	-2397.93	156.55	1540.95	-3683.19	-25.23	1533.41	-5618.49	-368.36	2638.71	421.67	1116.49	71.57	1021.95	1018.16	73.78	520.38
1.81000	-2722.25	143.06	13.78	-2752.81	137.31	9.48	-1482.29	138.82	111.84	-1489.17	141.59	177.13	-3179.02	-0.38	20.25	-3236.34	5.89	37.35	-3714.06	-105.19	154.09	-3790.99	-157.18	171.56	-2351.11	82.05	1190.76	0.00	0.00	0.00	-2902.39	31.19	1552.24	-2397.93	156.55	1540.95	-3677.06	-24.79	1533.42	-5612.05	-368.75	2638.16	422.90	1116.68	71.69	1021.78	1018.46	73.63	521.96
1.82000	-2726.87	142.36	12.55	-2723.02	136.77	14.71	-1482.29	138.82	111.84	-1489.17	141.59	177.13	-3220.08	-2.97	13.94	-3247.59	6.03	33.24	-3713.78	-104.24	155.67	-3789.19	-156.27	173.14	-2351.11	82.05	1190.76	0.00	0.00	0.00	-2902.77	32.83	1554.35	-2397.93	156.55	1540.95	-3670.86	-24.35	1533.43	-5605.45	-369.11	2637.55	423.97	1116.31	72.23	1021.79	1018.46	73.68	522.20
1.83000	-2744.17	141.79	8.79	-2734.28	136.30	11.22	-1482.29	138.82	111.84	-1489.17	141.59	177.13	-3235.19	-2.46	9.65	-3252.68	6.06	29.11	-3713.43	-103.27	157.23	-3787.31	-155.33	174.72	-2351.11	82.05	1190.76	0.00	0.00	0.00	-2899.80	35.16	1554.89	-2397.93	156.55	1540.95	-3664.59	-23.89	1533.44	-5598.70	-369.45	2636.88	424.77	1115.65	72.75	1021.49	1018.47	73.64	521.40
1.84000	-2768.10	141.43	4.17	-2732.59	137.63	10.46	-1482.29	138.82	111.84	-1489.17	141.59	177.13	-3200.13	-1.78	12.92	-3247.89	5.90	25.55	-3713.01	-102.28	158.80	-3785.34	-154.36	176.30	-2351.11	82.05	1190.76	0.00	0.00	0.00	-2889.36	38.17	1555.26	-2397.93	156.55	1540.95	-3658.26	-23.44	1533.45	-5591.79	-369.78	2636.16	422.65	1116.14	71.92	1021.53	1018.24	73.68	521.97
1.85000	-2725.96	139.38	11.43	-2740.22	136.82	9.42	-1482.29	138.82	111.84	-1489.17	141.59	177.13	-3215.09	-3.30	9.63	-3263.01	6.36	19.68	-3712.53	-101.27	160.35	-3783.29	-153.37	177.88	-2351.11	82.05	1190.76	0.00	0.00	0.00	-2884.29	40.84	1555.67	-2397.93	156.55	1540.95	-3651.86	-22.97	1533.46	-5584.74	-370.08	2635.37	425.04	1116.89	72.25	1021.65	1018.19	73.72	522.95
1.86000	-2677.07	140.89	20.19	-2737.79	137.30	10.90	-1482.29	138.82	111.84	-1489.17	141.59	177.13	-3192.42	-2.20	9.82	-3236.51	5.75	18.91	-3711.98	-100.24	161.90	-3781.15	-152.36	179.45	-2351.11	82.05	1190.76	0.00	0.00	0.00	-2876.58	43.28	1556.20	-2397.93	156.55	1540.95	-3645.39	-22.50	1533.48	-5577.52	-370.36	2634.53	425.22	1116.58	72.53	1021.68	1018.28	73.61	520.81
1.87000	-2666.96	142.54	21.94	-2709.85	137.56	14.34	-1482.29	138.82	111.84	-1489.17	141.59	177.13	-3185.65	-3.25	7.68	-3216.06	5.63	18.61	-3711.35	-99.19	163.44	-3778.93	-151.32	181.01	-2351.11	82.05	1190.76	0.00	0.00	0.00	-2869.00	46.14	1556.18	-2397.93	156.55	1540.95	-3638.86	-22.02	1533.50	-5570.16	-370.61	2633.64	424.04	1116.00	72.36	1021.45	1018.18	73.63	520.20
1.88000	-2701.96	140.82	14.29	-2722.09	137.92	13.18	-1482.29	138.82	111.84	-1489.17	141.59	177.13	-3174.37	-4.53	6.43	-3187.74	3.80	20.28	-3710.66	-98.12	164.97	-3776.62	-150.25	182.57	-2351.11	82.05	1190.76	0.00	0.00	0.00	-2848.67	48.87	1556.14	-2397.93	156.55	1540.95	-3632.26	-21.53	1533.51	-5562.65	-370.85	2632.69	424.07	1116.82	71.99	1021.78	1018.26	73.72	522.67
1.89000	-2726.68	140.38	11.50	-2741.58	138.81	10.48	-1482.29	138.82	111.84	-1489.17	141.59	177.13	-3172.74	-6.85	4.55	-3191.23	3.15	19.32	-3709.89	-97.03	166.49	-3774.23	-149.16	184.13	-2351.11	82.05	1190.76	0.00	0.00	0.00	-2846.78	51.19	1555.98	-2397.93	156.55	1540.95	-3625.60	-21.04	1533.53	-5554.99	-371.07	2631.68	423.60	1116.46	72.21	1021.83	1018.40	73.75	522.84
1.90000	-2713.95	141.58	13.90	-2757.39	138.08	5.85	-1482.29	138.82	111.84	-1489.17	141.59	177.13	-3173.19	-8.30	5.34	-3173.71	2.44	23.52	-3709.06	-95.92	168.01	-3771.75	-148.05	185.68	-2351.11	82.05	1190.76	0.00	0.00	0.00	-2849.85	53.62	1556.38	-2397.93	156.55	1540.95	-3618.87	-20.54	1533.55	-5547.18	-371.26	2630.62	423.38	1117.24	71.87	1021.81	1018.16	73.80	522.67
1.91000	-2750.45	142.53	8.51	-2728.93	137.46	11.75	-1482.29	138.82	111.84	-1489.17	141.59	177.13	-3165.88	-9.12	6.45	-3158.10	1.54	28.28	-3708.15	-94.79	169.51	-3769.19	-146.91	187.23	-2351.11	82.05	1190.76	0.00	0.00	0.00	-2842.51	54.48	1557.18	-2397.93	156.55	1540.95	-3612.08	-20.04	1533.58	-5539.23	-371.44	2629.51	423.21	1116.83	71.97	1022.13	1018.06	73.81	521.22
1.92000	-2759.23	142.97	7.37	-2757.04	137.49	5.29	-1482.29	138.82	111.84	-1489.17	141.59	177.13	-3126.43	-8.48	15.16	-3153.23	1.67	31.29	-3707.16	-93.65	171.01	-3766.53	-145.76	188.77	-2351.11	82.05	1190.76	0.00	0.00	0.00	-2820.46	56.92	1556.93	-2397.93	156.55	1540.95	-3605.22	-19.53	1533.60	-5531.13	-371.59	2628.34	423.91	1116.07	72.45	1021.80	1018.11	73.73	521.23
1.93000	-2763.76	143.42	6.99	-2717.30	138.05	14.08	-1482.29	138.82	111.84	-1489.17	141.59	177.13	-3114.90	-7.87	18.41	-3140.40	2.33	34.86	-3706.10	-92.48	172.50	-3763.80	-144.58	190.30	-2351.11	82.05	1190.76	0.00	0.00	0.00	-2819.70	58.72	1557.62	-2397.93	156.55	1540.95	-3598.31	-19.01	1533.63	-5522.88	-371.72	2627.11	424.15	1115.44	72.45	1021.91	1018.37	73.72	522.55
1.94000	-2764.69	143.85	7.25	-2744.04	138.27	9.84	-1482.29	138.82	111.84	-1489.17	141.59	177.13	-3101.50	-7.06	21.45	-3107.34	4.24	40.38	-3704.97	-91.31	173.98	-3760.97	-143.38	191.83	-2351.11	82.05	1190.76	0.00	0.00	0.00	-2826.63	60.37	1558.33	-2397.93	156.55	1540.95	-3591.33	-18.49	1533.66	-5514.49	-371.84	2625.84	423.83	1116.11	72.29	1021.95	1018.19	73.77	523.86
1.95000	-2762.62	144.23	8.03	-2753.93	139.36	8.17	-1482.29	138.82	111.84	-1489.17	141.59	177.13	-3089.78	-5.64	22.45	-3093.34	5.10	42.67	-3703.76	-90.11	175.45	-3758.05	-142.15	193.35	-2351.11	82.05	1190.76	0.00	0.00	0.00	-2809.42	62.41	1558.83	-2397.93	156.55	1540.95	-3584.29	-17.96	1533.69	-5505.96	-371.93	2624.51	423.80	1115.39	72.53	1021.91	1018.06	73.80	524.88
1.96000	-2758.19	144.54	9.22	-2728.54	138.79	10.23	-1482.29	138.82	111.84	-1489.17	141.59	177.13	-3084.52	-4.51	21.53	-3072.64	7.25	44.76	-3702.47	-88.90	176.91	-3755.05	-140.91	194.86	-2351.11	82.05	1190.76	0.00	0.00	0.00	-2819.42	63.22	1559.26	-2397.93	156.55	1540.95	-3577.19	-17.43	1533.72	-5497.29	-372.00	2623.12	424.07	1117.29	71.97	1021.56	1018.05	73.73	523.16
1.97000	-2752.02	144.75	10.72	-2717.82	138.53	12.97	-1482.29	138.82	111.84	-1489.17	141.59	177.13	-3055.57	-2.80	24.83	-3059.58	9.33	43.86	-3701.10	-87.67	178.36	-3751.96	-139.65	196.37	-2351.11	82.05	1190.76	0.00	0.00	0.00	-2800.98	64.89	1559.06	-2397.93	156.55	1540.95	-3570.03	-16.89	1533.75	-5488.47	-372.05	2621.69	423.02	1117.50	71.58	1021.84	1018.12	73.82	522.60
1.98000	-2744.75	144.84	12.41	-2756.59	138.89	7.06	-1482.29	138.82	111.84	-1489.17	141.59	177.13	-3049.57	-0.90	22.30	-3026.05	11.21	46.75	-3699.66	-86.43	179.79	-3748.78	-138.37	197.87	-2351.11	82.05	1190.76	0.00	0.00	0.00	-2803.08	66.43	1560.02	-2397.93	156.55	1540.95	-3562.81	-16.35	1533.78	-5479.52	-372.08	2620.20	423.19	1116.70	71.71	1021.67	1018.10	73.82	521.95
1.99000	-2736.99	144.78	14.17	-2736.57	137.20	9.81	-1482.29	138.82	111.84	-1489.17	141.59	177.13	-3017.93	1.10	24.05	-3021.41	12.41	43.82	-3698.13	-85.18	181.22	-3745.51	-137.07	199.36	-2351.11	82.05	1190.76	0.00	0.00	0.00	-2785.17	68.00	1559.45	-2397.93	156.55	1540.95	-3555.53	-15.80	1533.82	-5470.43	-372.09	2618.66	423.65	1116.49	72.07	1021.55	1018.27	73.65	522.04
2.00000	-2729.38	144.55	15.91	-2735.86	138.31	12.65	-1482.29	138.82	111.84	-1489.17	141.59	177.13	-2991.56	2.96	24.87	-2995.31	14.10	43.69	-3696.53	-83.91	182.64	-3742.16	-135.75	200.84	-2351.11	82.05	1190.76	0.00	0.00	0.00	-2775.05	69.90	1559.52	-2397.93	156.55	1540.95	-3548.19	-15.25	1533.86	-5461.20	-372.08	2617.07	422.65	1116.48	71.93	1021.68	1018.27	73.72	519.31
2.01000	-2722.54	144.12	17.50	-2751.31	137.90	8.97	-1482.29	138.82	111.84	-1489.17	141.59	177.13	-2956.67	3.22	26.17	-2968.60	15.11	43.49	-3694.84	-82.62	184.04	-3738.71	-134.41	202.31	-2351.11	82.05	1190.76	0.00	0.00	0.00	-2776.63	71.09	1559.40	-2397.93	156.55	1540.95	-3540.80	-14.69	1533.89	-5451.83	-372.06	2615.43	420.98	1116.70	71.55	1021.42	1018.47	73.60	520.23
2.02000	-2717.10	143.47	18.84	-2758.40	138.69	6.61	-1482.29	138.82	111.84	-1489.17	141.59	177.13	-2931.47	4.37	24.59	-2950.53	15.38	41.10	-3693.07	-81.33	185.43	-3735.17	-133.06	203.77	-2351.11	82.05	1190.76	0.00	0.00	0.00	-2764.18	71.31	1559.10	-2397.93	156.55	1540.95	-3533.34	-14.13	1533.93	-5442.33	-372.01	2613.74	422.72	1115.78	72.20	1021.52	1017.98	73.80	522.07
2.03000	-2713.69	142.57	19.81	-2761.21	137.02	5.95	-1482.29	138.82	111.84	-1489.17	141.59	177.13	-2910.78	4.54	23.46	-2926.41	14.99	39.13	-3691.22	-80.02	186.81	-3731.55	-131.69	205.23	-2351.11	82.05	1190.76	0.00	0.00	0.00	-2757.55	72.93	1558.59	-2397.93	156.55	1540.95	-3525.83	-13.56	1533.98	-5432.69	-371.94	2612.00	423.75	1116.07	72.10	1022.01	1018.36	73.75	522.15
2.04000	-2712.93	141.39	20.30	-2740.96	135.78	9.79	-1482.29	138.82	111.84	-1489.17	141.59	177.13	-2903.31	4.50	18.66	-2913.89	14.61	35.57	-3689.29	-78.70	188.18	-3727.83	-130.30	206.67	-2351.11	82.05	1190.76	0.00	0.00	0.00	-2750.47	73.57	1559.34	-2397.93	156.55	1540.95	-3518.27	-12.99	1534.02	-5422.92	-371.85	2610.20	422.47	1116.73	71.69	1021.87	1018.31	73.71	523.03
2.05000	-2715.47	139.92	20.20	-2743.38	137.48	8.94	-1482.29	138.82	111.84	-1489.17	141.59	177.13	-2860.37	3.95	19.50	-2873.76	14.01	35.19	-3687.27	-77.37	189.54	-3724.02	-128.90	208.11	-2351.11	82.05	1190.76	0.00	0.00	0.00	-2728.13	74.40	1558.64	-2397.93	156.55	1540.95	-3510.64	-12.41	1534.06	-5413.02	-371.74	2608.36	422.56	1116.23	72.02	1022.06	1018.53	73.77	523.73
2.06000	-2747.21	137.49	12.88	-2735.90	137.15	11.62	-1482.29	138.82	111.84	-1489.17	141.59	177.13	-2838.76	3.52	17.79	-2860.15	12.44	31.13	-3685.17	-76.02	190.88	-3720.12	-127.48	209.53	-2351.11	82.05	1190.76	0.00	0.00	0.00	-2731.18	75.86	1558.89	-2397.93	156.55	1540.95	-3502.97	-11.83	1534.11	-5402.98	-371.62	2606.47	423.58	1115.83	72.55	1021.69	1018.17	73.80	523.55
2.07000	-2727.52	136.82	21.09	-2724.52	137.19	13.68	-1482.29	138.82	111.84	-1489.17	141.59	177.13	-2797.78	2.23	19.16	-2828.19	11.11	29.84	-3682.98	-74.67	192.21	-3716.13	-126.04	210.95	-2351.11	82.05	1190.76	0.00	0.00	0.00	-2733.41	76.56	1558.39	-2397.93	156.55	1540.95	-3495.23	-11.24	1534.16	-5392.82	-371.47	2604.54	424.37	1115.50	72.59	1021.83	1018.11	73.77	524.72
2.08000	-2766.71	135.90	11.70	-2711.75	137.14	15.85	-1482.29	138.82	111.84	-1489.17	141.59	177.13	-2764.38	0.41	19.74	-2785.55	10.53	29.96	-3680.70	-73.30	193.52	-3712.05	-124.59	212.35	-2351.11	82.05	1190.76	0.00	0.00	0.00	-2720.77	76.87	1558.27	-2397.93	156.55	1540.95	-3487.45	-10.66	1534.21	-5382.52	-371.30	2602.55	423.07	1116.26	72.00	1021.77	1018.36	73.62	522.15
2.09000	-2698.35	134.68	24.69	-2739.14	136.17	11.87	-1482.29	138.82	111.84	-1489.17	141.59	177.13	-2755.82	-1.37	14.48	-2772.10	8.40	26.62	-3678.34	-71.93	194.83	-3707.87	-123.13	213.75	-2351.11	82.05	1190.76	0.00	0.00	0.00	-2701.85	77.79	1557.99	-2397.93	156.55	1540.95	-3479.61	-10.06	1534.26	-5372.10	-371.12	2600.52	422.76	1116.63	71.75	1021.50	1017.94	73.78	521.45
2.10000	-2691.91	134.29	25.32	-2742.70	135.36	10.82	-1482.29	138.82	111.84	-1489.17	141.59	177.13	-2701.42	-2.94	17.06	-2748.28	7.08	24.73	-3675.89	-70.54	196.11	-3703.61	-121.65	215.13	-2351.11	82.05	1190.76	0.00	0.00	0.00	-2716.81	78.53	1558.14	-2397.93	156.55	1540.95	-3471.71	-9.47	1534.31	-5361.55	-370.91	2598.44	421.38	1117.14	71.35	1021.60	1018.07	73.78	521.89
2.11000	-2685.85	133.19	26.66	-2768.72	134.96	6.01	-1482.29	138.82	111.84	-1489.17	141.59	177.13	-2676.69	-4.70	15.05	-2716.19	6.01	24.88	-3673.34	-69.15	197.39	-3699.25	-120.16	216.50	-2351.11	82.05	1190.76	0.00	0.00	0.00	-2695.91	80.43	1556.47	-2397.93	156.55	1540.95	-3463.77	-8.87	1534.37	-5350.88	-370.69	2596.31	422.99	1116.86	71.89	1021.48	1018.24	73.74	522.26
2.12000	-2680.90	132.22	27.88	-2757.71	134.29	10.27	-1482.29	138.82	111.84	-1489.17	141.59	177.13	-2651.17	-6.06	14.96	-2675.53	5.07	26.09	-3670.71	-67.74	198.65	-3694.79	-118.66	217.86	-2351.11	82.05	1190.76	0.00	0.00	0.00	-2680.70	81.12	1556.41	-2397.93	156.55	1540.95	-3455.77	-8.26	1534.42	-5340.07	-370.45	2594.13	422.76	1116.40	71.90	1021.94	1018.25	73.88	521.95
2.13000	-2677.00	131.36	28.99	-2717.91	136.10	14.88	-1482.29	138.82	111.84	-1489.17	141.59	177.13	-2634.44	-7.01	13.52	-2652.20	5.00	25.21	-3667.99	-66.33	199.89	-3690.25	-117.14	219.20	-2351.11	82.05	1190.76	0.00	0.00	0.00	-2685.00	82.08	1556.26	-2397.93	156.55	1540.95	-3447.72	-7.66	1534.48	-5329.15	-370.19	2591.91	424.28	1115.48	72.57	1021.76	1018.47	73.63	522.12
2.14000	-2674.09	130.61	29.99	-2747.06	135.91	9.13	-1482.29	138.82	111.84	-1489.17	141.59	177.13	-2601.55	-8.17	14.62	-2628.15	4.02	24.70	-3665.18	-64.92	201.12	-3685.61	-115.62	220.53	-2351.11	82.05	1190.76	0.00	0.00	0.00	-2667.81	82.37	1555.13	-2397.93	156.55	1540.95	-3439.62	-7.05	1534.54	-5318.10	-369.91	2589.65	422.71	1116.21	71.96	1021.84	1018.17	73.73	522.81
2.15000	-2672.11	129.98	30.87	-2753.81	137.81	8.00	-1482.29	138.82	111.84	-1489.17	141.59	177.13	-2551.65	-7.88	18.47	-2603.01	4.14	25.62	-3662.27	-63.49	202.33	-3680.87	-114.08	221.85	-2351.11	82.05	1190.76	0.00	0.00	0.00	-2662.73	84.24	1555.24	-2397.93	156.55	1540.95	-3431.47	-6.43	1534.60	-5306.93	-369.61	2587.33	424.38	1115.37	72.41	1021.85	1018.32	73.67	523.46
2.16000	-2670.99	129.45	31.65	-2751.24	138.66	7.69	-1482.29	138.82	111.84	-1489.17	141.59	177.13	-2546.22	-8.11	17.22	-2573.36	5.31	27.51	-3659.27	-62.06	203.52	-3676.04	-112.53	223.16	-2351.11	82.05	1190.76	0.00	0.00	0.00	-2675.86	84.85	1554.43	-2397.93	156.55	1540.95	-3423.27	-5.82	1534.66	-5295.63	-369.29	2584.98	423.47	1115.34	72.31	1021.94	1018.46	73.61	522.23
2.17000	-2670.69	129.02	32.31	-2728.40	137.07	10.76	-1482.29	138.82	111.84	-1489.17	141.59	177.13	-2504.23	-5.93	22.08	-2558.03	4.06	29.43	-3656.18	-60.62	204.70	-3671.12	-110.97	224.45	-2351.11	82.05	1190.76	0.00	0.00	0.00	-2663.81	85.42	1553.36	-2397.93	156.55	1540.95	-3415.02	-5.20	1534.73	-5284.22	-368.96	2582.58	422.27	1115.55	71.86	1021.58	1018.24	73.65	523.81
2.18000	-2671.13	128.70	32.88	-2741.64	139.42	7.75	-1482.29	138.82	111.84	-1489.17	141.59	177.13	-2490.06	-6.39	23.00	-2498.68	5.65	39.23	-3652.99	-59.18	205.87	-3666.10	-109.40	225.73	-2351.11	82.05	1190.76	0.00	0.00	0.00	-2648.99	85.98	1553.09	-2397.93	156.55	1540.95	-3406.72	-4.58	1534.79	-5272.69	-368.60	2580.13	423.01	1115.95	72.05	1021.66	1018.37	73.69	522.39
2.19000	-2672.26	128.47	33.34	-2737.30	137.90	9.93	-1482.29	138.82	111.84	-1489.17	141.59	177.13	-2461.60	-5.48	27.46	-2480.12	6.95	42.64	-3649.71	-57.73	207.02	-3660.99	-107.82	227.00	-2351.11	82.05	1190.76	0.00	0.00	0.00	-2641.57	87.35	1551.79	-2397.93	156.55	1540.95	-3398.38	-3.95	1534.86	-5261.03	-368.23	2577.64	423.28	1115.76	72.25	1021.32	1018.26	73.66	521.99
2.20000	-2674.01	128.33	33.70	-2722.66	140.87	13.42	-1482.29	138.82	111.84	-1489.17	141.59	177.13	-2438.79	-5.74	33.34	-2448.82	7.40	45.63	-3646.33	-56.27	208.15	-3655.78	-106.23	228.25	-2351.11	82.05	1190.76	0.00	0.00	0.00	-2634.64	88.04	1550.54	-2397.93	156.55	1540.95	-3389.99	-3.32	1534.93	-5249.27	-367.84	2575.11	423.28	1116.23	72.02	1021.33	1018.08	73.68	521.80
2.21000	-2676.33	128.28	33.97	-2743.64	138.38	7.80	-1482.29	138.82	111.84	-1489.17	141.59	177.13	-2431.73	-4.58	37.70	-2419.85	8.15	48.50	-3642.86	-54.82	209.26	-3650.48	-104.64	229.49	-2351.11	82.05	1190.76	0.00	0.00	0.00	-2628.90	88.40	1549.10	-2397.93	156.55	1540.95	-3381.55	-2.69	1535.00	-5237.38	-367.43	2572.53	423.22	1116.96	71.79	1021.69	1017.68	73.90	520.62
2.22000	-2679.15	128.31	34.14	-2722.55	140.47	12.70	-1482.29	138.82	111.84	-1489.17	141.59	177.13	-2389.60	-3.04	50.31	-2393.12	9.17	51.23	-3639.28	-53.35	210.35	-3645.08	-103.03	230.71	-2351.11	82.05	1190.76	0.00	0.00	0.00	-2623.87	89.67	1548.29	-2397.93	156.55	1540.95	-3373.06	-2.06	1535.07	-5225.38	-367.00	2569.91	424.30	1116.06	72.38	1021.80	1018.28	73.80	521.64
2.23000	-2682.41	128.43	34.23	-2725.91	141.13	12.28	-1482.29	138.82	111.84	-1489.17	141.59	177.13	-2372.67	-1.60	59.14	-2368.58	10.43	53.79	-3635.61	-51.89	211.43	-3639.58	-101.42	231.91	-2351.11	82.05	1190.76	0.00	0.00	0.00	-2618.81	89.06	1546.50	-2397.93	156.55	1540.95	-3364.53	-1.43	1535.14	-5213.27	-366.56	2567.25	423.81	1115.76	72.41	1021.22	1018.18	73.74	521.98
2.24000	-2686.06	128.62	34.22	-2745.62	142.37	8.19	-1482.29	138.82	111.84	-1489.17	141.59	177.13	-2348.87	-0.40	66.06	-2346.16	11.89	56.15	-3631.84	-50.42	212.49	-3633.98	-99.80	233.10	-2351.11	82.05	1190.76	0.00	0.00	0.00	-2611.00	90.23	1545.52	-2397.93	156.55	1540.95	-3355.95	-0.79	1535.22	-5201.04	-366.09	2564.55	423.51	1116.02	72.37	1021.24	1017.93	73.71	522.21
2.25000	-2690.03	128.88	34.12	-2734.05	140.87	9.77	-1482.29	138.82	111.84	-1489.17	141.59	177.13	-2329.21	1.03	71.65	-2325.78	13.54	58.30	-3627.97	-48.95	213.53	-3628.29	-98.18	234.28	-2351.11	82.05	1190.76	0.00	0.00	0.00	-2603.31	90.22	1543.98	-2397.93	156.55	1540.95	-3347.33	-0.15	1535.29	-5188.70	-365.61	2561.80	422.70	1116.72	71.88	1021.49	1018.27	73.73	523.91
2.26000	-2694.26	129.22	33.94	-2714.75	140.45	13.75	-1482.29	138.82	111.84	-1489.17	141.59	177.13	-2313.25	2.66	75.96	-2307.38	15.34	60.21	-3623.99	-47.47	214.55	-3622.50	-96.55	235.43	-2351.11	82.05	1190.76	0.00	0.00	0.00	-2589.15	90.07	1542.33	-2397.93	156.55	1540.95	-3338.66	0.49	1535.37	-5176.25	-365.11	2559.02	424.49	1116.11	72.33	1021.65	1018.56	73.61	522.62
2.27000	-2698.70	129.62	33.68	-2760.98	141.03	5.44	-1482.29	138.82	111.84	-1489.17	141.59	177.13	-2300.60	4.45	79.06	-2290.89	17.26	61.85	-3619.92	-46.00	215.55	-3616.62	-94.91	236.57	-2351.11	82.05	1190.76	0.00	0.00	0.00	-2583.83	90.78	1540.58	-2397.93	156.55	1540.95	-3329.95	1.13	1535.45	-5163.69	-364.60	2556.19	423.77	1114.86	72.61	1021.55	1018.32	73.65	521.15
2.28000	-2703.27	130.08	33.34	-2732.27	141.74	9.59	-1482.29	138.82	111.84	-1489.17	141.59	177.13	-2290.81	6.39	81.00	-2276.24	19.27	63.21	-3615.74	-44.52	216.53	-3610.63	-93.27	237.70	-2351.11	82.05	1190.76	0.00	0.00	0.00	-2576.92	90.74	1539.58	-2397.93	156.55	1540.95	-3321.20	1.77	1535.53	-5151.02	-364.06	2553.32	423.39	1115.44	72.54	1020.88	1018.73	73.34	519.77
2.29000	-2707.92	130.60	32.93	-2733.23	141.17	9.79	-1482.29	138.82	111.84	-1489.17	141.59	177.13	-2283.47	8.43	81.86	-2263.37	21.35	64.25	-3611.46	-43.05	217.50	-3604.55	-91.62	238.81	-2351.11	82.05	1190.76	0.00	0.00	0.00	-2560.04	89.25	1538.31	-2397.93	156.55	1540.95	-3312.40	2.41	1535.61	-5138.24	-363.51	2550.41	422.76	1116.84	71.77	1021.21	1018.59	73.51	522.00
2.30000	-2712.59	131.18	32.44	-2754.74	142.28	7.25	-1482.29	138.82	111.84	-1489.17	141.59	177.13	-2278.15	10.54	81.69	-2252.19	23.46	64.95	-3607.07	-41.57	218.44	-3598.36	-89.97	239.90	-2351.11	82.05	1190.76	0.00	0.00	0.00	-2558.59	88.63	1537.68	-2397.93	156.55	1540.95	-3303.57	3.06	1535.70	-5125.36	-362.94	2547.47	423.20	1116.81	71.88	1021.81	1018.51	73.71	521.65
2.31000	-2717.22	131.81	31.87	-2751.87	140.94	5.11	-1482.29	138.82	111.84	-1489.17	141.59	177.13	-2274.44	12.69	80.56	-2242.65	25.57	65.30	-3602.58	-40.09	219.36	-3592.08	-88.32	240.97	-2351.11	82.05	1190.76	0.00	0.00	0.00	-2550.22	88.22	1536.09	-2397.93	156.55	1540.95	-3294.69	3.71	1535.78	-5112.36	-362.36	2544.48	422.75	1116.43	71.97	1021.64	1018.18	73.77	519.16
2.32000	-2721.74	132.48	31.24	-2739.72	140.63	9.25	-1482.29	138.82	111.84	-1489.17	141.59	177.13	-2271.91	14.86	78.52	-2234.68	27.66	65.26	-3597.99	-38.61	220.27	-3585.70	-86.66	242.02	-2351.11	82.05	1190.76	0.00	0.00	0.00	-2553.88	88.29	1536.05	-2397.93	156.55	1540.95	-3285.77	4.36	1535.87	-5099.27	-361.75	2541.46	422.09	1116.46	71.76	1021.80	1018.16	73.81	522.22
2.33000	-2726.11	133.20	30.54	-2758.72	141.60	5.29	-1482.29	138.82	111.84	-1489.17	141.59	177.13	-2270.14	17.00	75.64	-2228.20	29.69	64.82	-3593.28	-37.14	221.15	-3579.22	-85.00	243.06	-2351.11	82.05	1190.76	0.00	0.00	0.00	-2532.53	87.67	1534.42	-2397.93	156.55	1540.95	-3276.81	5.00	1535.96	-5086.07	-361.13	2538.39	422.30	1115.78	72.02	1021.49	1018.32	73.67	522.73
2.34000	-2730.25	133.96	29.78	-2741.57	141.93	9.03	-1482.29	138.82	111.84	-1489.17	141.59	177.13	-2268.70	19.10	71.97	-2223.14	31.64	63.94	-3588.47	-35.67	222.01	-3572.64	-83.34	244.07	-2351.11	82.05	1190.76	0.00	0.00	0.00	-2537.51	86.81	1533.93	-2397.93	156.55	1540.95	-3267.81	5.65	1536.05	-5072.76	-360.49	2535.29	424.23	1116.00	72.32	1022.02	1018.03	73.94	521.59
2.35000	-2734.10	134.75	28.95	-2745.89	141.37	8.25	-1482.29	138.82	111.84	-1489.17	141.59	177.13	-2267.18	21.10	67.59	-2219.45	33.48	62.61	-3583.55	-34.19	222.85	-3565.96	-81.68	245.07	-2351.11	82.05	1190.76	0.00	0.00	0.00	-2526.92	85.50	1533.41	-2397.93	156.55	1540.95	-3258.77	6.31	1536.14	-5059.36	-359.84	2532.15	422.93	1116.94	71.88	1021.70	1018.03	73.89	522.66
2.36000	-2737.61	135.58	28.07	-2798.51	141.60	-2.17	-1482.29	138.82	111.84	-1489.17	141.59	177.13	-2265.15	23.00	62.55	-2217.05	35.18	60.80	-3578.53	-32.72	223.66	-3559.18	-80.01	246.05	-2351.11	82.05	1190.76	0.00	0.00	0.00	-2524.48	84.58	1532.79	-2397.93	156.55	1540.95	-3249.69	6.96	1536.23	-5045.85	-359.17	2528.97	423.70	1115.83	72.25	1021.90	1018.55	73.65	523.32
2.37000	-2740.71	136.44	27.13	-2745.15	142.57	6.12	-1482.29	138.82	111.84	-1489.17	141.59	177.13	-2262.19	24.74	56.91	-2215.87	36.70	58.48	-3573.39	-31.26	224.46	-3552.29	-78.35	247.00	-2351.11	82.05	1190.76	0.00	0.00	0.00	-2507.59	83.66	1531.42	-2397.93	156.55	1540.95	-3240.58	7.61	1536.33	-5032.25	-358.48	2525.76	425.42	1115.30	72.81	1021.91	1018.38	73.65	522.57
2.38000	-2743.35	137.32	26.13	-2734.66	143.65	9.08	-1482.29	138.82	111.84	-1489.17	141.59	177.13	-2257.87	26.31	50.74	-2215.84	38.03	55.64	-3568.14	-29.79	225.23	-3545.31	-76.68	247.94	-2351.11	82.05	1190.76	0.00	0.00	0.00	-2499.56	81.59	1531.02	-2397.93	156.55	1540.95	-3231.42	8.26	1536.43	-5018.54	-357.77	2522.51	422.63	1116.74	71.71	1021.54	1018.10	73.67	522.26
2.39000	-2745.46	138.23	25.08	-2746.27	143.22	6.46	-1482.29	138.82	111.84	-1489.17	141.59	177.13	-2251.75	27.67	44.10	-2216.89	39.12	52.25	-3562.78	-28.34	225.98	-3538.22	-75.01	248.86	-2351.11	82.05	1190.76	0.00	0.00	0.00	-2505.28	80.08	1531.42	-2397.93	156.55	1540.95	-3222.23	8.91	1536.52	-5004.74	-357.05	2519.22	423.61	1116.12	72.16	1021.64	1018.38	73.76	522.46
2.40000	-2746.98	139.15	23.99	-2736.75	142.29	9.18	-1482.29	138.82	111.84	-1489.17	141.59	177.13	-2210.20	29.53	42.47	-2218.96	39.95	48.29	-3557.31	-26.88	226.71	-3531.04	-73.35	249.76	-2351.11	82.05	1190.76	0.00	0.00	0.00	-2492.37	79.20	1531.48	-2397.93	156.55	1540.95	-3213.01	9.57	1536.62	-4990.84	-356.31	2515.90	424.87	1115.58	72.65	1021.92	1018.40	73.77	521.78
2.41000	-2747.86	140.09	22.84	-2746.20	143.14	8.13	-1482.29	138.82	111.84	-1489.17	141.59	177.13	-2214.75	31.37	30.48	-2221.98	40.50	43.72	-3551.72	-25.43	227.42	-3523.75	-71.69	250.63	-2351.11	82.05	1190.76	0.00	0.00	0.00	-2481.08	77.65	1532.01	-2397.93	156.55	1540.95	-3203.75	10.22	1536.72	-4976.84	-355.56	2512.54	424.92	1115.96	72.57	1021.55	1018.09	73.67	522.72
2.42000	-2748.02	141.03	21.65	-2756.26	143.44	5.39	-1482.29	138.82	111.84	-1489.17	141.59	177.13	-2232.60	32.71	19.25	-2221.41	41.55	36.55	-3546.02	-23.99	228.10	-3516.35	-70.02	251.49	-2351.11	82.05	1190.76	0.00	0.00	0.00	-2468.88	75.79	1532.58	-2397.93	156.55	1540.95	-3194.45	10.87	1536.83	-4962.75	-354.79	2509.15	423.28	1116.22	72.24	1021.35	1018.29	73.66	523.82
2.43000	-2747.42	141.99	20.42	-2725.64	142.95	11.75	-1482.29	138.82	111.84	-1489.17	141.59	177.13	-2228.50	32.44	12.65	-2230.23	41.09	26.98	-3540.21	-22.55	228.75	-3508.86	-68.36	252.32	-2351.11	82.05	1190.76	0.00	0.00	0.00	-2468.95	74.34	1533.28	-2397.93	156.55	1540.95	-3185.12	11.52	1536.93	-4948.57	-354.00	2505.72	423.64	1116.32	72.18	1021.54	1018.31	73.72	522.96
2.44000	-2745.98	142.95	19.15	-2717.01	142.94	12.75	-1482.29	138.82	111.84	-1489.17	141.59	177.13	-2219.74	32.83	8.92	-2239.49	42.62	20.65	-3534.28	-21.11	229.39	-3501.26	-66.71	253.14	-2351.11	82.05	1190.76	0.00	0.00	0.00	-2455.78	72.87	1534.08	-2397.93	156.55	1540.95	-3175.75	12.17	1537.04	-4934.29	-353.19	2502.26	424.36	1116.16	72.34	1021.89	1018.18	73.73	522.72
2.45000	-2743.65	143.90	17.84	-2744.23	142.98	6.58	-1482.29	138.82	111.84	-1489.17	141.59	177.13	-2221.78	35.10	8.93	-2250.81	41.26	17.12	-3528.23	-19.69	230.00	-3493.56	-65.05	253.93	-2351.11	82.05	1190.76	0.00	0.00	0.00	-2455.36	70.73	1535.25	-2397.93	156.55	1540.95	-3166.35	12.83	1537.15	-4919.92	-352.37	2498.77	421.56	1117.21	71.37	1021.83	1018.23	73.75	522.91
2.46000	-2740.38	144.86	16.50	-2743.54	143.58	6.91	-1482.29	138.82	111.84	-1489.17	141.59	177.13	-2217.46	34.13	7.76	-2229.53	43.17	19.52	-3522.07	-18.27	230.58	-3485.75	-63.40	254.69	-2351.11	82.05	1190.76	0.00	0.00	0.00	-2453.39	68.82	1536.92	-2397.93	156.55	1540.95	-3156.92	13.48	1537.25	-4905.46	-351.54	2495.24	421.75	1116.59	71.49	1021.90	1018.24	73.74	520.33
2.47000	-2736.08	145.80	15.13	-2716.97	142.11	11.39	-1482.29	138.82	111.84	-1489.17	141.59	177.13	-2241.62	33.08	2.75	-2228.17	43.87	19.06	-3515.79	-16.85	231.14	-3477.84	-61.75	255.44	-2351.11	82.05	1190.76	0.00	0.00	0.00	-2442.62	66.52	1538.28	-2397.93	156.55	1540.95	-3147.45	14.13	1537.36	-4890.91	-350.69	2491.67	423.13	1116.00	71.92	1021.62	1017.98	73.80	521.53
2.48000	-2730.72	146.74	13.72	-2718.12	143.03	11.65	-1482.29	138.82	111.84	-1489.17	141.59	177.13	-2239.79	33.73	2.56	-2247.77	43.05	14.27	-3509.39	-15.45	231.67	-3469.83	-60.11	256.16	-2351.11	82.05	1190.76	0.00	0.00	0.00	-2430.38	64.59	1539.51	-2397.93	156.55	1540.95	-3137.95	14.78	1537.48	-4876.27	-349.82	2488.08	423.75	1116.91	72.03	1021.75	1018.37	73.71	523.26
2.49000	-2724.21	147.65	12.30	-2723.46	143.52	8.50	-1482.29	138.82	111.84	-1489.17	141.59	177.13	-2211.08	34.50	6.78	-2241.56	43.09	14.90	-3502.87	-14.06	232.18	-3461.71	-58.47	256.86	-2351.11	82.05	1190.76	0.00	0.00	0.00	-2420.63	63.63	1540.32	-2397.93	156.55	1540.95	-3128.43	15.42	1537.59	-4861.54	-348.94	2484.45	422.53	1117.10	71.76	1021.93	1018.51	73.74	523.73
2.50000	-2706.93	147.28	13.87	-2714.98	143.38	9.72	-1482.29	138.82	111.84	-1489.17	141.59	177.13	-2211.96	34.45	6.64	-2254.22	41.64	11.73	-3496.24	-12.67	232.66	-3453.48	-56.84	257.53	-2351.11	82.05	1190.76	0.00	0.00	0.00	-2409.47	61.71	1541.87	-2397.93	156.55	1540.95	-3118.87	16.07	1537.71	-4846.73	-348.04	2480.79	423.12	1116.32	71.93	1022.23	1018.50	73.79	522.18
2.51000	-2728.85	147.75	9.01	-2718.16	144.21	7.95	-1482.29	138.82	111.84	-1489.17	141.59	177.13	-2204.27	33.98	7.13	-2249.85	43.25	12.99	-3489.48	-11.29	233.12	-3445.15	-55.22	258.18	-2351.11	82.05	1190.76	0.00	0.00	0.00	-2393.87	60.74	1542.82	-2397.93	156.55	1540.95	-3109.28	16.72	1537.82	-4831.83	-347.12	2477.10	423.38	1116.63	72.14	1021.57	1018.15	73.73	522.08
2.52000	-2711.77	150.02	9.56	-2705.00	143.21	8.96	-1482.29	138.82	111.84	-1489.17	141.59	177.13	-2223.87	34.56	3.93	-2245.68	42.43	13.54	-3482.60	-9.92	233.55	-3436.71	-53.60	258.81	-2351.11	82.05	1190.76	0.00	0.00	0.00	-2390.17	58.87	1544.10	-2397.93	156.55	1540.95	-3099.66	17.36	1537.94	-4816.85	-346.19	2473.38	423.56	1116.46	72.22	1021.94	1018.47	73.72	522.56
2.53000	-2691.08	150.65	10.44	-2722.01	144.46	5.71	-1482.29	138.82	111.84	-1489.17	141.59	177.13	-2213.39	34.56	6.35	-2234.64	42.76	16.10	-3475.59	-8.57	233.95	-3428.17	-51.99	259.41	-2351.11	82.05	1190.76	0.00	0.00	0.00	-2379.51	57.66	1545.23	-2397.93	156.55	1540.95	-3090.01	18.00	1538.06	-4801.78	-345.24	2469.63	424.01	1116.08	72.36	1021.53	1018.31	73.64	521.71
2.54000	-2705.72	151.09	4.34	-2697.82	145.26	9.45	-1482.29	138.82	111.84	-1489.17	141.59	177.13	-2241.15	34.00	0.63	-2241.70	42.90	14.13	-3468.46	-7.22	234.33	-3419.52	-50.38	259.99	-2351.11	82.05	1190.76	0.00	0.00	0.00	-2383.75	56.11	1547.01	-2397.93	156.55	1540.95	-3080.33	18.64	1538.18	-4786.63	-344.28	2465.84	420.46	1117.26	71.37	1021.74	1018.31	73.70	522.46
2.55000	-2680.77	152.30	5.26	-2713.30	145.62	6.01	-1482.29	138.82	111.84	-1489.17	141.59	177.13	-2191.90	35.03	10.86	-2238.15	41.99	15.41	-3461.21	-5.89	234.68	-3410.77	-48.78	260.54	-2351.11	82.05	1190.76	0.00	0.00	0.00	-2387.41	53.99	1548.03	-2397.91	156.55	1540.95	-3070.63	19.28	1538.31	-4771.40	-343.31	2462.03	421.85	1117.32	71.48	1021.84	1018.12	73.80	523.42
2.56000	-2680.55	153.85	1.96	-2679.02	146.87	11.11	-1482.29	138.82	111.84	-1489.17	141.59	177.13	-2197.91	34.17	7.67	-2231.93	42.06	16.48	-3453.84	-4.56	235.00	-3401.90	-47.19	261.07	-2351.11	82.05	1190.76	0.00	0.00	0.00	-2375.64	52.42	1548.76	-2382.14	156.12	1541.62	-3060.89	19.92	1538.43	-4756.09	-342.31	2458.19	423.19	1116.47	72.10	1021.43	1018.26	73.66	521.20
2.57000	-2681.05	154.82	-1.18	-2679.11	148.69	9.25	-1482.29	138.82	111.84	-1489.17	141.59	177.13	-2222.24	33.04	3.99	-2234.19	42.12	15.80	-3446.33	-3.25	235.30	-3392.93	-45.61	261.57	-2351.11	82.05	1190.76	0.00	0.00	0.00	-2364.35	50.99	1549.31	-2375.54	154.43	1541.53	-3051.13	20.56	1538.56	-4740.70	-341.31	2454.32	423.58	1115.81	72.54	1021.70	1018.25	73.70	521.33
2.58000	-2657.02	155.98	-1.75	-2671.86	149.66	10.41	-1482.29	138.82	111.84	-1489.17	141.59	177.13	-2227.67	34.00	3.85	-2234.74	42.60	16.27	-3438.70	-1.95	235.56	-3383.86	-44.04	262.04	-2351.11	82.05	1190.76	0.00	0.00	0.00	-2353.48	49.19	1549.81	-2351.01	153.17	1542.00	-3041.35	21.19	1538.68	-4725.22	-340.29	2450.42	423.16	1116.44	72.09	1021.42	1018.19	73.67	522.09
2.59000	-2644.34	158.31	-0.77	-2653.81	150.29	15.18	-1482.29	138.82	111.84	-1489.17	141.59	177.13	-2228.26	32.54	2.25	-2238.24	42.36	15.40	-3430.95	-0.67	235.80	-3374.67	-42.48	262.49	-2351.11	82.05	1190.76	0.00	0.00	0.00	-2353.65	47.78	1550.56	-2348.32	152.57	1541.88	-3031.53	21.82	1538.81	-4709.68	-339.25	2446.49	423.66	1115.79	72.42	1021.77	1018.07	73.75	520.01
2.60000	-2636.10	160.05	1.17	-2658.02	153.17	15.27	-1482.29	138.82	111.84	-1489.17	141.59	177.13	-2218.10	33.34	6.38	-2235.49	41.80	15.76	-3423.06	0.61	236.01	-3365.38	-40.93	262.91	-2351.11	82.05	1190.76	0.00	0.00	0.00	-2338.89	46.29	1550.35	-2346.93	150.29	1543.04	-3021.70	22.45	1538.95	-4694.05	-338.20	2442.53	423.81	1116.37	72.18	1021.77	1018.16	73.74	520.38
2.61000	-2626.48	163.24	4.09	-2644.28	156.54	20.15	-1482.29	138.82	111.84	-1489.17	141.59	177.13	-2199.23	32.93	8.36	-2243.94	42.40	14.55	-3415.05	1.87	236.19	-3355.97	-39.39	263.31	-2351.12	82.05	1190.76	0.00	0.00	0.00	-2339.67	44.84	1550.73	-2336.38	149.32	1543.34	-3011.83	23.08	1539.08	-4678.35	-337.13	2438.54	422.58	1117.15	71.79	1021.91	1018.16	73.79	521.57
2.62000	-2617.85	166.95	6.74	-2631.27	159.07	23.77	-1482.29	138.82	111.84	-1489.17	141.59	177.13	-2224.31	31.72	4.27	-2240.45	41.12	15.39	-3406.91	3.11	236.34	-3346.46	-37.86	263.67	-2353.39	83.18	1190.76	0.00	0.00	0.00	-2327.16	43.52	1550.24	-2349.05	147.32	1543.81	-3001.95	23.70	1539.21	-4662.58	-336.05	2434.53	421.71	1117.28	71.65	1022.18	1018.10	73.95	522.12
2.63000	-2590.57	171.37	11.71	-2598.70	162.41	29.31	-1482.29	138.82	111.84	-1489.17	141.59	177.13	-2202.89	32.59	8.17	-2244.99	42.29	13.79	-3398.63	4.34	236.46	-3336.84	-36.34	264.01	-2362.24	81.74	1191.55	0.00	0.00	0.00	-2317.14	42.19	1549.50	-2326.78	145.73	1543.47	-2992.04	24.33	1539.35	-4646.73	-334.96	2430.49	419.88	1116.91	71.44	1021.92	1018.20	73.79	523.20
2.64000	-2562.27	175.05	16.73	-2582.75	165.95	33.01	-1482.29	138.82	111.84	-1489.17	141.59	177.13	-2210.46	31.64	7.52	-2235.93	41.77	16.71	-3390.23	5.55	236.55	-3327.11	-34.84	264.33	-2352.13	80.18	1191.48	0.00	0.00	0.00	-2308.73	41.11	1549.92	-2312.52	144.97	1543.27	-2982.10	24.94	1539.48	-4630.81	-333.84	2426.42	423.17	1116.02	72.22	1021.92	1018.16	73.83	522.19
2.65000	-2545.68	177.61	18.80	-2559.76	167.68	35.85	-1482.29	138.82	111.84	-1489.17	141.59	177.13	-2217.20	33.08	6.18	-2223.53	41.96	18.74	-3381.69	6.75	236.61	-3317.27	-33.35	264.61	-2334.08	78.37	1192.79	0.00	0.00	0.00	-2304.37	39.40	1549.43	-2314.95	143.39	1542.80	-2972.15	25.56	1539.62	-4614.82	-332.72	2422.33	425.11	1115.96	72.48	1021.88	1018.22	73.79	521.18
2.66000	-2540.16	180.97	17.70	-2541.97	169.88	37.44	-1482.29	138.82	111.84	-1489.17	141.59	177.13	-2217.16	33.16	6.20	-2220.47	41.73	19.63	-3373.02	7.93	236.64	-3307.32	-31.87	264.86	-2337.06	76.67	1193.10	0.00	0.00	0.00	-2295.41	38.13	1548.69	-2307.32	141.86	1542.78	-2962.17	26.17	1539.76	-4598.75	-331.58	2418.21	426.36	1115.35	72.86	1021.78	1018.19	73.74	522.92
2.67000	-2517.14	182.49	19.70	-2506.01	172.62	40.47	-1482.29	138.82	111.84	-1489.17	141.59	177.13	-2206.66	32.38	9.02	-2220.54	41.63	19.93	-3364.21	9.10	236.64	-3297.26	-30.40	265.09	-2336.15	75.67	1193.59	0.00	0.00	0.00	-2279.84	36.81	1548.00	-2299.54	140.33	1542.62	-2952.17	26.78	1539.91	-4582.62	-330.43	2414.07	424.43	1115.68	72.53	1021.48	1018.16	73.72	523.86
2.68000	-2476.72	184.64	23.50	-2478.76	173.92	42.00	-1482.29	138.82	111.84	-1489.17	141.59	177.13	-2227.31	32.32	4.20	-2240.23	41.99	16.29	-3355.28	10.25	236.61	-3287.09	-28.95	265.29	-2297.21	75.17	1194.67	0.00	0.00	0.00	-2279.64	35.73	1546.88	-2291.63	138.79	1542.31	-2942.15	27.39	1540.05	-4566.42	-329.26	2409.90	422.74	1116.16	72.03	1021.45	1018.08	73.58	523.48
2.69000	-2462.12	185.90	22.85	-2453.02	175.38	40.53	-1482.29	138.82	111.84	-1489.17	141.59	177.13	-2197.35	33.47	10.71	-2241.41	41.59	15.29	-3346.20	11.38	236.55	-3276.80	-27.51	265.45	-2313.55	73.78	1195.80	0.00	0.00	0.00	-2265.52	34.95	1546.42	-2283.61	137.27	1541.87	-2932.11	27.99	1540.19	-4550.15	-328.08	2405.71	422.17	1116.31	71.78	1021.66	1017.98	73.79	523.46
2.70000	-2451.35	187.08	19.29	-2442.04	176.07	37.53	-1482.29	138.82	111.84	-1489.17	141.59	177.13	-2202.02	33.82	10.01	-2221.51	42.16	19.98	-3336.99	12.49	236.46	-3266.41	-26.09	265.59	-2320.32	73.26	1195.81	0.00	0.00	0.00	-2254.60	33.27	1545.43	-2275.50	135.76	1541.29	-2922.05	28.59	1540.34	-4533.82	-326.89	2401.49	422.91	1115.58	72.12	1021.66	1018.23	73.70	522.60
2.71000	-2417.11	186.93	20.37	-2416.78	176.29	35.69	-1482.29	138.82	111.84	-1489.17	141.59	177.13	-2214.10	33.79	9.05	-2226.49	42.19	19.22	-3327.64	13.58	236.33	-3255.90	-24.69	265.70	-2294.79	71.61	1197.54	0.00	0.00	0.00	-2255.02	31.97	1544.97	-2267.33	134.26	1540.59	-2911.97	29.19	1540.49	-4517.42	-325.68	2397.25	423.57	1116.14	71.99	1021.45	1018.15	73.75	521.98
2.72000	-2392.17	186.94	19.11	-2385.08	175.95	35.75	-1482.29	138.82	111.84	-1489.17	141.59	177.13	-2234.93	32.47	3.78	-2234.96	43.02	18.06	-3318.16	14.66	236.17	-3245.28	-23.30	265.78	-2306.46	71.04	1196.66	0.00	0.00	0.00	-2246.08	30.60	1544.11	-2259.10	132.78	1539.78	-2901.87	29.78	1540.64	-4500.95	-324.45	2392.98	423.39	1115.41	72.35	1021.77	1018.44	73.71	522.07
2.73000	-2372.52	187.22	17.84	-2366.44	176.99	32.00	-1482.29	138.82	111.84	-1489.17	141.59	177.13	-2204.65	34.95	11.16	-2236.26	42.38	18.12	-3308.53	15.71	235.98	-3234.55	-21.92	265.82	-2286.76	70.69	1197.17	0.00	0.00	0.00	-2232.72	30.29	1543.56	-2250.84	131.32	1538.84	-2891.76	30.37	1540.79	-4484.42	-323.22	2388.70	423.28	1115.85	72.19	1021.45	1018.55	73.59	521.88
2.74000	-2331.95	187.13	18.64	-2355.81	176.61	26.49	-1482.29	138.82	111.84	-1489.17	141.59	177.13	-2218.91	35.96	8.87	-2232.88	42.84	19.82	-3298.77	16.75	235.76	-3223.71	-20.57	265.84	-2287.26	68.98	1198.01	0.00	0.00	0.00	-2227.15	29.16	1542.41	-2242.57	129.89	1537.81	-2881.63	30.95	1540.94	-4467.83	-321.97	2384.39	423.97	1116.28	72.28	1021.48	1017.94	73.83	522.75
2.75000	-2284.03	185.25	21.41	-2326.80	175.55	25.42	-1482.29	138.82	111.84	-1489.17	141.59	177.13	-2237.42	35.41	6.25	-2240.67	42.83	19.07	-3288.87	17.76	235.50	-3212.75	-19.23	265.82	-2287.86	67.90	1197.86	0.00	0.00	0.00	-2221.56	28.12	1542.25	-2234.32	128.50	1536.67	-2871.47	31.53	1541.10	-4451.18	-320.70	2380.05	423.62	1116.95	71.97	1021.76	1017.87	73.91	521.91
2.76000	-2283.30	184.45	15.29	-2267.15	175.25	28.41	-1482.29	138.82	111.84	-1489.17	141.59	177.13	-2223.18	36.49	8.80	-2237.33	43.03	20.16	-3278.82	18.76	235.21	-3201.68	-17.90	265.78	-2269.13	66.21	1197.93	0.00	0.00	0.00	-2221.67	27.18	1541.68	-2226.10	127.13	1535.43	-2861.31	32.11	1541.25	-4434.47	-319.43	2375.70	423.31	1115.71	72.31	1021.79	1018.23	73.70	522.71
2.77000	-2239.97	183.28	16.66	-2250.68	174.59	24.49	-1482.29	138.82	111.84	-1489.17	141.59	177.13	-2217.95	36.91	9.56	-2232.36	43.20	21.79	-3268.64	19.73	234.89	-3190.50	-16.60	265.70	-2262.45	65.95	1196.97	0.00	0.00	0.00	-2219.58	25.73	1541.22	-2217.94	125.81	1534.11	-2851.13	32.68	1541.41	-4417.70	-318.14	2371.32	423.51	1116.24	72.26	1021.90	1017.82	73.82	522.81
2.78000	-2205.75	180.53	17.31	-2231.66	172.81	21.49	-1482.29	138.82	111.84	-1489.17	141.59	177.13	-2217.22	37.12	10.63	-2219.28	44.36	25.11	-3258.31	20.68	234.53	-3179.20	-15.32	265.59	-2254.51	63.54	1196.59	0.00	0.00	0.00	-2203.32	25.12	1539.71	-2209.84	124.53	1532.70	-2840.93	33.25	1541.57	-4400.87	-316.83	2366.92	422.30	1118.03	71.26	1021.83	1017.70	73.94	522.23
2.79000	-2194.87	179.24	14.49	-2190.95	169.90	22.64	-1482.29	138.82	111.84	-1489.17	141.59	177.13	-2220.30	37.33	10.39	-2217.55	44.54	25.24	-3247.83	21.61	234.14	-3167.79	-14.05	265.44	-2268.98	64.61	1195.94	0.00	0.00	0.00	-2198.40	23.27	1538.73	-2201.84	123.30	1531.22	-2830.71	33.81	1541.73	-4383.99	-315.52	2362.51	423.31	1116.91	71.96	1021.67	1018.01	73.85	521.93
2.80000	-2171.00	176.38	12.74	-2173.09	168.23	19.90	-1482.29	138.82	111.84	-1489.17	141.59	177.13	-2218.02	36.07	9.98	-2225.22	44.20	23.66	-3237.22	22.52	233.71	-3156.26	-12.81	265.26	-2247.40	62.11	1196.45	0.00	0.00	0.00	-2194.63	22.44	1537.63	-2193.96	122.12	1529.67	-2820.49	34.37	1541.89	-4367.04	-314.18	2358.07	423.68	1115.44	72.55	1021.98	1017.94	73.83	523.13
2.81000	-2137.99	173.54	14.23	-2141.01	166.17	20.11	-1482.29	138.82	111.84	-1489.17	141.59	177.13	-2223.56	36.59	9.61	-2240.26	43.52	19.89	-3226.46	23.40	233.25	-3144.62	-11.58	265.05	-2255.33	60.86	1197.08	0.00	0.00	0.00	-2192.98	20.52	1536.25	-2186.21	120.99	1528.04	-2810.25	34.92	1542.06	-4350.05	-312.84	2353.61	423.32	1115.53	72.28	1021.53	1018.37	73.51	523.96
2.82000	-2118.17	170.78	13.24	-2127.45	164.26	16.92	-1482.29	138.82	111.84	-1489.17	141.59	177.13	-2212.74	35.61	10.59	-2234.39	42.22	20.25	-3215.55	24.26	232.76	-3132.86	-10.38	264.81	-2232.25	60.20	1197.61	0.00	0.00	0.00	-2186.73	19.61	1534.79	-2178.62	119.93	1526.36	-2799.99	35.47	1542.22	-4332.99	-311.49	2349.13	421.57	1117.07	71.31	1021.93	1018.37	73.63	523.54
2.83000	-2096.03	168.56	12.60	-2096.24	161.44	18.03	-1482.29	138.82	111.84	-1489.17	141.59	177.13	-2222.52	34.80	6.58	-2221.73	41.54	21.17	-3204.50	25.10	232.23	-3120.99	-9.20	264.53	-2212.92	58.47	1197.41	0.00	0.00	0.00	-2172.03	18.49	1533.01	-2171.20	118.92	1524.63	-2789.73	36.01	1542.39	-4315.89	-310.12	2344.63	423.12	1116.36	72.07	1021.97	1018.08	73.85	523.83
2.84000	-2062.70	162.42	15.05	-2069.14	159.59	18.71	-1482.29	138.82	111.84	-1489.17	141.59	177.13	-2219.59	32.59	6.73	-2244.98	40.38	16.49	-3193.30	25.91	231.66	-3109.00	-8.04	264.22	-2225.38	56.67	1196.51	0.00	0.00	0.00	-2165.97	17.43	1530.93	-2163.98	117.99	1522.85	-2779.45	36.55	1542.56	-4298.73	-308.74	2340.11	423.62	1117.00	71.81	1021.78	1018.14	73.79	522.77
2.85000	-2035.69	168.31	22.31	-2050.48	156.35	18.19	-1482.29	138.82	111.84	-1489.17	141.59	177.13	-2202.74	31.03	9.89	-2235.38	40.11	18.05	-3181.95	26.70	231.06	-3096.89	-6.90	263.88	-2222.80	55.27	1196.08	0.00	0.00	0.00	-2162.91	16.20	1529.09	-2156.98	117.13	1521.02	-2769.16	37.08	1542.73	-4281.52	-307.34	2335.58	423.77	1116.88	72.10	1021.54	1017.95	73.84	522.87
2.86000	-2015.57	164.84	24.35	-2023.08	153.68	20.25	-1482.29	138.82	111.84	-1489.17	141.59	177.13	-2237.21	30.34	1.84	-2243.63	38.67	16.48	-3170.45	27.46	230.42	-3084.67	-5.78	263.50	-2215.38	55.41	1196.30	0.00	0.00	0.00	-2150.98	15.05	1526.51	-2150.22	116.34	1519.16	-2758.86	37.61	1542.90	-4264.26	-305.93	2331.03	422.52	1117.63	71.49	1021.72	1017.96	73.82	522.65
2.87000	-1985.23	161.46	28.63	-2000.18	155.35	30.62	-1482.29	138.82	111.84	-1489.17	141.59	177.13	-2210.63	30.34	7.98	-2231.63	38.03	18.09	-3158.80	28.19	229.74	-3072.33	-4.69	263.08	-2213.22	54.74	1196.30	0.00	0.00	0.00	-2144.18	13.23	1523.97	-2143.71	115.63	1517.27	-2748.55	38.13	1543.07	-4246.96	-304.51	2326.46	422.56	1117.62	71.38	1021.78	1018.26	73.81	523.62
2.88000	-1967.37	159.01	31.42	-1983.43	151.75	33.51	-1482.29	138.82	111.84	-1489.17	141.59	177.13	-2219.25	28.89	5.46	-2239.16	37.33	17.31	-3147.00	28.90	229.03	-3059.87	-3.62	262.63	-2193.71	54.08	1195.76	0.00	0.00	0.00	-2137.23	13.00	1521.45	-2137.48	115.01	1515.36	-2738.23	38.64	1543.25	-4229.60	-303.08	2321.87	424.43	1117.28	71.85	1021.81	1018.22	73.72	523.52
2.89000	-1938.58	156.19	37.92	-1963.45	150.09	36.87	-1482.29	138.82	111.84	-1489.17	141.59	177.13	-2211.49	27.72	6.90	-2233.03	37.51	17.76	-3135.05	29.58	228.28	-3047.30	-2.57	262.15	-2197.79	52.43	1194.54	0.00	0.00	0.00	-2133.66	12.02	1519.49	-2131.55	114.48	1513.43	-2727.90	39.15	1543.42	-4212.20	-301.64	2317.26	424.29	1116.90	71.95	1021.52	1018.05	73.72	521.38
2.90000	-1928.90	153.33	41.35	-1948.69	147.45	40.96	-1482.29	138.82	111.84	-1489.17	141.59	177.13	-2221.58	29.28	6.04	-2235.67	37.66	17.53	-3122.95	30.24	227.49	-3034.61	-1.55	261.62	-2177.20	51.91	1194.63	0.00	0.00	0.00	-2127.71	10.38	1517.46	-2125.95	114.03	1511.48	-2717.56	39.66	1543.60	-4194.75	-300.18	2312.64	423.66	1116.99	71.69	1021.42	1018.23	73.70	523.29
2.91000	-1903.05	152.15	48.30	-1921.58	145.76	48.03	-1482.29	138.82	111.84	-1489.17	141.59	177.13	-2199.08	27.71	9.45	-2225.59	37.03	19.14	-3110.70	30.86	226.67	-3021.80	-0.56	261.07	-2168.55	49.96	1193.60	0.00	0.00	0.00	-2119.26	9.71	1515.39	-2120.69	113.69	1509.53	-2707.21	40.15	1543.78	-4177.26	-298.71	2308.00	422.98	1115.73	72.00	1021.57	1018.20	73.72	521.45
2.92000	-1876.82	150.56	55.67	-1909.14	144.07	52.34	-1482.29	138.82	111.84	-1489.17	141.59	177.13	-2222.32	27.68	5.64	-2237.92	36.64	16.97	-3098.29	31.46	225.80	-3008.87	0.41	260.47	-2168.83	49.81	1193.50	0.00	0.00	0.00	-2111.84	8.74	1512.85	-2128.46	113.67	1507.38	-2696.86	40.65	1543.96	-4159.72	-297.23	2303.35	423.29	1116.26	72.01	1021.61	1018.08	73.75	521.13
2.93000	-1864.65	147.09	60.82	-1880.27	142.23	60.39	-1482.29	138.82	111.84	-1489.17	141.59	177.13	-2213.35	27.75	8.41	-2234.51	36.54	18.16	-3085.72	32.03	224.90	-2995.82	1.35	259.84	-2168.61	50.05	1192.27	0.00	0.00	0.00	-2106.97	8.17	1511.12	-2131.85	113.40	1505.89	-2686.50	41.13	1544.14	-4142.14	-295.74	2298.68	423.53	1117.42	71.66	1021.92	1017.92	73.91	522.40
2.94000	-1849.23	145.71	67.02	-1868.45	139.63	65.33	-1482.29	138.82	111.84	-1489.17	141.59	177.13	-2218.59	27.71	6.34	-2236.87	35.95	17.28	-3073.01	32.58	223.96	-2982.66	2.27	259.17	-2168.82	49.70	1191.66	0.00	0.00	0.00	-2097.04	7.46	1509.78	-2109.71	112.51	1503.20	-2676.13	41.61	1544.33	-4124.51	-294.24	2293.99	424.19	1116.78	72.02	1021.59	1018.35	73.69	522.44
2.95000	-1831.41	146.28	73.43	-1856.84	137.74	70.10	-1482.29	138.82	111.84	-1489.17	141.59	177.13	-2210.59	28.06	7.59	-2234.46	35.95	17.69	-3060.13	33.09	222.99	-2969.37	3.16	258.46	-2176.75	49.18	1190.08	0.00	0.00	0.00	-2096.01	7.15	1508.18	-2101.34	112.16	1501.45	-2665.76	42.08	1544.51	-4106.85	-292.72	2289.30	425.36	1115.42	72.76	1021.38	1018.68	73.44	522.27
2.96000	-1818.29	144.81	77.34	-1839.24	135.17	74.38	-1482.29	138.82	111.84	-1489.17	141.59	177.13	-2232.63	27.00	3.53	-2225.71	35.79	19.79	-3047.10	33.57	221.97	-2955.96	4.02	257.72	-2158.49	48.38	1188.82	0.00	0.00	0.00	-2082.53	7.10	1506.43	-2089.47	111.15	1499.70	-2655.38	42.55	1544.70	-4089.15	-291.19	2284.58	424.10	1116.00	72.35	1021.65	1018.48	73.69	523.56
2.97000	-1807.14	143.76	80.72	-1821.05	132.52	79.31	-1482.29	138.82	111.84	-1489.17	141.59	177.13	-2204.94	27.49	8.78	-2244.02	35.81	16.04	-3033.91	34.02	220.91	-2942.44	4.86	256.94	-2152.22	48.76	1188.74	0.00	0.00	0.00	-2074.19	6.72	1504.25	-2087.37	112.06	1498.78	-2644.99	43.01	1544.89	-4071.40	-289.65	2279.86	422.84	1117.19	71.72	1021.39	1018.38	73.64	523.07
2.98000	-1794.55	139.95	84.78	-1813.16	130.45	81.41	-1482.29	138.82	111.84	-1489.17	141.59	177.13	-2224.99	25.80	6.44	-2240.77	35.48	16.15	-3020.56	34.44	219.81	-2928.79	5.66	256.12	-2137.69	48.66	1187.18	0.00	0.00	0.00	-2069.81	6.46	1503.13	-2091.69	111.44	1497.35	-2634.61	43.46	1545.08	-4053.62	-288.10	2275.11	422.77	1117.59	71.56	1021.71	1018.24	73.65	522.28
2.99000	-1783.91	137.32	87.80	-1800.25	128.47	83.70	-1482.29	138.82	111.84	-1489.17	141.59	177.13	-2205.81	27.51	9.18	-2246.45	35.49	15.53	-3007.05	34.83	218.68	-2915.02	6.44	255.26	-2137.23	48.10	1185.61	0.00	0.00	0.00	-2058.90	7.05	1501.92	-2081.91	112.08	1495.59	-2624.22	43.90	1545.27	-4035.81	-286.54	2270.36	421.98	1117.35	71.64	1021.95	1018.06	73.80	521.94
3.00000	-1773.59	133.35	90.86	-1794.66	126.65	85.46	-1482.29	138.82	111.84	-1489.17	141.59	177.13	-2207.28	26.91	9.69	-2261.19	34.98	13.19	-2993.39	35.19	217.50	-2901.14	7.19	254.36	-2155.71	48.42	1185.21	0.00	0.00	0.00	-2055.92	7.29	1501.11	-2074.37	111.43	1494.91	-2613.82	44.34	1545.46	-4017.95	-284.96	2265.59	425.29	1115.95	72.81	1021.83	1018.12	73.73	523.12
3.01000	-1765.36	132.32	92.20	-1794.41	124.32	85.42	-1482.29	138.82	111.84	-1489.17	141.59	177.13	-2214.36	26.75	8.01	-2230.73	35.97	19.09	-2979.56	35.51	216.28	-2887.13	7.91	253.43	-2137.89	50.71	1184.03	0.00	0.00	0.00	-2043.17	7.36	1499.66	-2056.01	112.08	1493.48	-2603.42	44.77	1545.66	-4000.06	-283.38	2260.82	424.46	1116.85	72.06	1021.67	1018.10	73.71	523.65
3.02000	-1758.05	130.63	93.11	-1771.03	123.04	89.52	-1482.29	138.82	111.84	-1489.17	141.59	177.13	-2227.01	27.21	5.80	-2252.81	35.38	14.85	-2965.57	35.80	215.02	-2873.00	8.59	252.45	-2114.24	48.79	1183.35	0.00	0.00	0.00	-2042.38	7.44	1498.55	-2061.85	111.26	1492.85	-2593.02	45.19	1545.86	-3982.14	-281.78	2256.03	423.42	1116.24	72.20	1021.65	1018.42	73.64	523.88
3.03000	-1750.93	129.03	93.53	-1768.89	122.15	89.06	-1482.29	138.82	111.84	-1489.17	141.59	177.13	-2224.64	26.17	6.59	-2252.11	35.35	14.77	-2951.42	36.06	213.72	-2858.74	9.25	251.43	-2133.77	49.70	1182.42	0.00	0.00	0.00	-2031.09	7.64	1497.95	-2048.23	112.37	1492.12	-2582.62	45.61	1546.05	-3964.19	-280.18	2251.22	421.67	1116.75	71.61	1021.97	1018.38	73.78	521.45
3.04000	-1745.52	127.83	93.09	-1758.42	120.80	89.07	-1482.29	138.82	111.84	-1489.17	141.59	177.13	-2216.37	25.77	7.17	-2246.45	34.95	16.40	-2937.10	36.29	212.38	-2844.37	9.88	250.38	-2125.12	50.46	1182.15	0.00	0.00	0.00	-2021.93	8.24	1497.42	-2050.61	112.92	1491.71	-2572.22	46.01	1546.25	-3946.20	-278.56	2246.41	424.09	1116.47	72.32	1021.83	1018.22	73.82	522.76
3.05000	-1742.05	128.53	90.27	-1759.12	120.63	86.22	-1482.29	138.82	111.84	-1489.17	141.59	177.13	-2218.78	27.95	8.39	-2234.72	35.02	19.20	-2922.62	36.48	211.00	-2829.87	10.47	249.28	-2110.43	51.12	1182.04	0.00	0.00	0.00	-2023.80	8.36	1496.97	-2038.27	113.97	1491.20	-2561.82	46.41	1546.45	-3928.18	-276.93	2241.59	424.58	1116.82	72.24	1021.87	1018.42	73.76	522.16
3.06000	-1739.27	128.66	86.82	-1757.75	119.02	82.91	-1482.29	138.82	111.84	-1489.17	141.59	177.13	-2215.57	26.00	9.37	-2240.25	34.46	17.80	-2907.98	36.64	209.57	-2815.25	11.03	248.14	-2090.24	51.90	1181.24	0.00	0.00	0.00	-2011.19	9.23	1495.91	-2022.76	113.69	1490.30	-2551.42	46.81	1546.66	-3910.14	-275.29	2236.75	423.16	1116.48	71.98	1021.98	1018.06	73.77	521.55
3.07000	-1734.95	126.17	84.14	-1749.96	117.63	80.76	-1482.29	138.82	111.84	-1489.17	141.59	177.13	-2240.88	25.05	5.74	-2246.28	35.15	16.60	-2893.17	36.76	208.11	-2800.50	11.56	246.96	-2089.43	55.07	1180.15	0.00	0.00	0.00	-2007.12	9.79	1495.33	-2041.26	113.90	1490.06	-2541.02	47.19	1546.86	-3892.06	-273.64	2231.91	423.26	1116.98	71.86	1021.78	1018.12	73.80	521.44
3.08000	-1732.73	125.06	80.47	-1744.59	116.64	77.96	-1482.29	138.82	111.84	-1489.17	141.59	177.13	-2240.05	25.08	4.63	-2244.21	33.97	15.85	-2878.19	36.84	206.60	-2785.64	12.05	245.74	-2100.09	55.68	1179.38	0.00	0.00	0.00	-2003.18	10.49	1494.78	-2014.31	115.13	1489.90	-2530.62	47.57	1547.07	-3873.96	-271.97	2227.05	422.18	1117.00	71.67	1021.58	1018.00	73.77	521.31
3.09000	-1729.88	121.69	77.04	-1752.25	116.58	71.98	-1482.29	138.82	111.84	-1489.17	141.59	177.13	-2199.99	26.73	13.00	-2243.00	33.82	16.50	-2863.04	36.90	205.04	-2770.64	12.52	244.48	-2078.35	55.24	1179.79	0.00	0.00	0.00	-1994.34	11.75	1494.37	-2022.18	116.09	1489.88	-2520.22	47.93	1547.27	-3855.82	-270.30	2222.19	424.14	1115.87	72.39	1021.91	1018.22	73.78	521.39
3.10000	-1729.44	121.58	72.03	-1759.02	116.11	65.81	-1482.29	138.82	111.84	-1489.17	141.59	177.13	-2204.45	24.83	12.45	-2227.74	33.87	19.77	-2847.73	36.91	203.45	-2755.53	12.94	243.18	-2060.18	56.06	1179.13	0.00	0.00	0.00	-1988.12	12.54	1494.42	-1998.13	116.87	1488.91	-2509.83	48.29	1547.48	-3837.67	-268.62	2217.32	423.88	1115.84	72.36	1021.71	1018.60	73.55	522.34
3.11000	-1728.29	120.77	67.10	-1747.10	112.76	63.75	-1482.29	138.82	111.84	-1489.17	141.59	177.13	-2217.23	25.33	9.47	-2239.94	33.99	17.00	-2832.25	36.89	201.81	-2740.29	13.34	241.83	-2055.17	57.06	1179.43	0.00	0.00	0.00	-1981.50	13.65	1493.88	-1985.15	118.36	1488.13	-2499.44	48.64	1547.69	-3819.49	-266.92	2212.44	423.07	1116.96	72.04	1022.23	1018.26	73.82	521.94
3.12000	-1723.86	118.45	60.81	-1744.38	111.01	58.04	-1482.29	138.82	111.84	-1489.17	141.59	177.13	-2229.85	24.93	5.87	-2225.90	34.60	19.79	-2816.60	36.83	200.12	-2724.92	13.69	240.44	-2052.25	57.28	1178.69	0.00	0.00	0.00	-1974.25	14.59	1493.92	-1984.36	119.33	1491.45	-2489.05	48.99	1547.91	-3801.28	-265.22	2207.55	423.94	1117.03	72.18	1021.91	1018.03	73.86	523.47
3.13000	-1715.88	113.66	51.58	-1736.99	110.35	51.18	-1482.29	138.82	111.84	-1489.17	141.59	177.13	-2215.69	25.02	9.89	-2254.58	33.46	14.25	-2800.78	36.73	198.40	-2709.43	14.01	239.01	-2056.56	58.78	1178.39	0.00	0.00	0.00	-1968.55	15.67	1494.35	-1980.76	119.94	1492.78	-2478.66	49.32	1548.12	-3783.06	-263.51	2202.65	423.97	1116.38	72.37	1021.95	1018.00	73.85	524.41
3.14000	-1720.10	114.88	40.94	-1741.56	109.92	42.09	-1482.29	138.82	111.84	-1489.17	141.59	177.13	-2228.41	24.40	6.90	-2242.12	33.94	16.48	-2784.78	36.59	196.62	-2693.82	14.30	237.54	-2045.30	58.99	1178.38	0.00	0.00	0.00	-1967.02	16.56	1494.90	-1970.46	120.84	1493.07	-2468.28	49.64	1548.33	-3764.81	-261.78	2197.75	423.29	1117.38	71.78	1022.10	1018.40	73.80	521.46
3.15000	-1723.93	114.89	33.44	-1744.68	110.18	34.55	-1482.29	138.82	111.84	-1489.17	141.59	177.13	-2215.04	24.50	9.72	-2239.71	34.23	16.08	-2768.62	36.42	194.81	-2678.07	14.55	236.02	-2034.18	59.01	1178.94	0.00	0.00	0.00	-1961.64	17.66	1495.68	-1965.85	121.85	1494.11	-2457.91	49.96	1548.55	-3746.54	-260.05	2192.84	423.67	1117.02	71.98	1021.89	1018.27	73.79	524.39
3.16000	-1719.19	114.81	29.41	-1742.79	110.89	30.61	-1482.29	138.82	111.84	-1489.17	141.59	177.13	-2214.70	27.22	10.38	-2241.94	34.01	15.96	-2752.28	36.20	192.94	-2662.21	14.76	234.45	-2032.16	61.60	1179.08	0.00	0.00	0.00	-1951.14	19.40	1496.97	-1959.49	123.19	1495.09	-2447.54	50.27	1548.77	-3728.25	-258.30	2187.92	423.43	1116.36	72.11	1021.70	1018.23	73.81	522.87
3.17000	-1724.64	114.61	26.13	-1745.36	110.61	28.27	-1482.29	138.82	111.84	-1489.17	141.59	177.13	-2202.41	25.48	11.68	-2237.36	33.39	17.16	-2735.77	35.95	191.04	-2646.21	14.94	232.85	-2033.52	61.28	1179.37	0.00	0.00	0.00	-1942.19	21.14	1498.26	-1950.21	125.15	1496.40	-2437.18	50.56	1548.99	-3709.94	-256.55	2182.99	422.63	1115.97	71.97	1022.02	1018.35	73.77	521.97
3.18000	-1717.31	114.27	26.82	-1742.53	110.58	27.25	-1482.29	138.82	111.84	-1489.17	141.59	177.13	-2210.00	25.96	11.07	-2232.88	33.10	17.94	-2719.08	35.65	189.09	-2630.09	15.07	231.20	-2019.33	61.93	1181.22	0.00	0.00	0.00	-1928.00	22.98	1500.08	-1939.45	127.49	1497.81	-2426.82	50.85	1549.21	-3691.61	-254.79	2178.06	423.72	1115.97	72.26	1022.07	1018.03	73.86	521.14
3.19000	-1720.82	114.62	24.60	-1742.11	110.50	26.10	-1482.29	138.82	111.84	-1489.17	141.59	177.13	-2219.77	25.09	8.92	-2234.41	33.27	17.20	-2702.22	35.32	187.09	-2613.84	15.17	229.50	-2012.87	64.36	1182.47	0.00	0.00	0.00	-1928.98	24.17	1502.26	-1945.41	128.57	1500.04	-2416.47	51.13	1549.43	-3673.27	-253.01	2173.13	422.58	1116.90	71.57	1021.60	1018.23	73.74	524.87
3.20000	-1721.55	113.72	23.51	-1739.93	110.75	25.42	-1482.29	138.82	111.84	-1489.17	141.59	177.13	-2205.16	25.33	11.76	-2241.72	32.78	16.98	-2685.19	34.94	185.04	-2597.47	15.23	227.76	-1961.52	64.79	1184.46	0.00	0.00	0.00	-1921.70	25.88	1504.62	-1939.24	129.66	1502.46	-2406.13	51.40	1549.66	-3654.92	-251.23	2168.19	423.75	1116.32	72.30	1021.76	1018.32	73.73	522.80
3.21000	-1721.59	113.70	23.21	-1740.75	110.18	24.81	-1482.29	138.82	111.84	-1489.17	141.59	177.13	-2222.39	24.93	7.63	-2231.32	32.60	20.16	-2667.97	34.53	182.95	-2580.96	15.25	225.97	-1987.49	65.83	1185.24	0.00	0.00	0.00	-1914.86	27.78	1506.65	-1929.16	133.09	1504.19	-2395.80	51.66	1549.88	-3636.54	-249.44	2163.25	422.42	1116.71	71.83	1021.63	1018.54	73.61	521.88
3.22000	-1717.44	114.68	23.21	-1737.48	109.86	24.61	-1482.29	138.82	111.84	-1489.17	141.59	177.13	-2190.64	26.32	13.37	-2239.20	33.58	20.16	-2650.58	34.07	180.81	-2564.33	15.23	224.14	-1991.21	67.05	1187.01	0.00	0.00	0.00	-1917.18	29.70	1509.39	-1921.31	134.24	1506.75	-2385.48	51.91	1550.11	-3618.16	-247.63	2158.30	422.80	1117.19	71.85	1021.78	1017.95	73.89	522.43
3.23000	-1725.62	113.57	20.90	-1739.88	110.19	23.70	-1482.29	138.82	111.84	-1489.17	141.59	177.13	-2194.13	26.10	12.71	-2183.98	34.15	34.07	-2633.01	33.57	178.63	-2547.57	15.17	222.26	-1978.06	67.93	1189.23	0.00	0.00	0.00	-1908.48	31.69	1512.58	-1916.90	135.14	1509.02	-2375.17	52.14	1550.34	-3599.76	-245.82	2153.34	423.83	1117.60	71.86	1021.93	1017.87	73.96	521.52
3.24000	-1723.56	114.43	21.02	-1746.44	110.52	21.64	-1482.29	138.82	111.84	-1489.17	141.59	177.13	-2225.32	24.93	6.24	-2163.23	34.02	41.36	-2615.26	33.02	176.40	-2530.68	15.06	220.34	-1960.66	69.92	1190.83	0.00	0.00	0.00	-1903.67	33.29	1515.34	-1908.04	136.83	1511.52	-2364.86	52.37	1550.57	-3581.35	-244.00	2148.39	423.59	1117.27	71.79	1021.40	1018.18	73.75	522.30
3.25000	-1726.90	114.31	19.45	-1742.67	110.49	21.69	-1482.29	138.82	111.84	-1489.17	141.59	177.13	-2220.63	25.16	7.36	-2199.92	31.10	35.88	-2597.33	32.44	174.12	-2513.66	14.92	218.37	-1960.45	70.55	1192.71	0.00	0.00	0.00	-1893.95	33.59	1520.62	-1900.93	138.72	1514.28	-2354.57	52.59	1550.80	-3562.93	-242.17	2143.43	422.95	1116.19	71.88	1021.60	1018.21	73.70	523.77
3.26000	-1719.84	114.14	20.13	-1741.00	110.70	21.86	-1482.29	138.82	111.84	-1489.17	141.59	177.13	-2214.26	24.28	9.04	-2250.86	28.70	22.82	-2579.22	31.81	171.79	-2496.52	14.74	216.35	-1932.94	72.42	1194.08	0.00	0.00	0.00	-1889.98	35.47	1523.89	-1898.35	141.56	1516.89	-2344.29	52.80	1551.04	-3544.50	-240.33	2138.47	422.76	1117.20	71.69	1021.47	1018.20	73.63	524.26
3.27000	-1720.21	114.66	19.75	-1743.27	110.07	20.90	-1482.29	138.82	111.84	-1489.17	141.59	177.13	-2209.14	24.04	9.74	-2236.83	30.01	21.76	-2560.93	31.13	169.41	-2479.24	14.51	214.29	-1938.71	73.35	1194.49	0.00	0.00	0.00	-1883.66	37.21	1526.31	-1889.34	142.66	1518.84	-2334.02	53.00	1551.27	-3526.06	-238.48	2133.50	423.40	1116.58	72.10	1021.48	1018.30	73.68	522.53
3.28000	-1723.91	113.37	19.11	-1743.59	110.91	20.00	-1482.29	138.82	111.84	-1489.17	141.59	177.13	-2221.06	23.82	7.32	-2225.40	29.78	22.00	-2542.45	30.41	166.99	-2461.83	14.24	212.17	-1937.87	75.52	1197.01	0.00	0.00	0.00	-1877.77	38.80	1528.59	-1885.69	143.14	1521.51	-2323.77	53.19	1551.51	-3507.62	-236.62	2128.54	419.61	1117.74	71.71	1021.55	1018.04	73.77	522.13
3.29000	-1715.76	113.98	20.38	-1739.90	110.32	20.54	-1482.29	138.82	111.84	-1489.17	141.59	177.13	-2188.39	22.97	11.54	-2225.56	29.89	22.04	-2523.79	29.65	164.52	-2444.30	13.92	210.01	-1936.02	76.35	1198.13	0.00	0.00	0.00	-1871.54	40.52	1530.71	-1884.88	144.51	1523.77	-2313.52	53.36	1551.75	-3489.17	-234.76	2123.57	422.70	1116.49	72.14	1021.80	1017.90	73.78	523.13
3.30000	-1717.88	113.02	19.94	-1739.31	110.37	20.68	-1482.29	138.82	111.84	-1489.17	141.59	177.13	-2190.47	21.96	10.72	-2196.38	29.32	28.40	-2504.95	28.84	162.00	-2426.63	13.57	207.81	-1926.51	77.15	1197.88	0.00	0.00	0.00	-1868.93	41.77	1532.83	-1880.24	146.83	1525.77	-2303.29	53.53	1551.99	-3470.71	-232.88	2118.60	423.44	1115.91	72.37	1021.62	1018.18	73.68	524.05
3.31000	-1717.49	112.98	19.55	-1741.50	110.97	19.69	-1482.29	138.82	111.84	-1489.17	141.59	177.13	-2198.91	21.23	7.33	-2204.81	29.46	27.68	-2485.92	27.98	159.42	-2408.83	13.17	205.55	-1919.82	78.19	1197.97	0.00	0.00	0.00	-1862.24	43.11	1534.89	-1872.09	148.16	1527.42	-2293.08	53.69	1552.23	-3452.25	-231.00	2113.63	422.92	1116.48	71.89	1021.61	1018.28	73.65	524.68
3.32000	-1727.90	114.35	16.72	-1744.46	110.35	19.43	-1482.29	138.82	111.84	-1489.17	141.59	177.13	-2193.92	20.60	6.05	-2208.21	29.25	24.13	-2466.71	27.08	156.80	-2390.90	12.72	203.24	-1915.34	79.56	1197.85	0.00	0.00	0.00	-1854.64	44.39	1536.62	-1863.16	148.74	1529.33	-2282.88	53.83	1552.48	-3433.78	-229.11	2108.66	423.32	1116.50	72.07	1021.58	1018.18	73.82	522.45
3.33000	-1719.64	113.52	19.21	-1735.91	110.58	20.83	-1482.29	138.82	111.84	-1489.17	141.59	177.13	-2186.32	20.49	5.50	-2204.21	27.74	22.15	-2447.31	26.13	154.13	-2372.84	12.23	200.89	-1904.57	80.41	1197.54	0.00	0.00	0.00	-1850.15	45.45	1538.31	-1852.82	150.05	1530.83	-2272.69	53.96	1552.72	-3415.32	-227.21	2103.69	424.28	1116.62	72.19	1021.47	1018.32	73.69	522.15
3.34000	-1722.78	114.68	18.18	-1741.97	110.57	19.52	-1482.29	138.82	111.84	-1489.17	141.59	177.13	-2171.11	19.48	5.58	-2187.84	26.44	21.76	-2427.73	25.13	151.41	-2354.65	11.69	198.48	-1896.34	80.45	1196.97	0.00	0.00	0.00	-1845.28	46.62	1539.92	-1847.48	151.13	1532.80	-2262.52	54.09	1552.97	-3396.85	-225.30	2098.72	422.71	1116.78	71.79	1021.15	1018.02	73.71	521.88
3.35000	-1715.00	113.38	19.90	-1738.58	110.18	20.46	-1482.29	138.82	111.84	-1489.17	141.59	177.13	-2170.29	17.47	1.76	-2178.68	23.91	21.51	-2407.95	24.08	148.64	-2336.32	11.11	196.03	-1887.52	81.54	1196.60	0.00	0.00	0.00	-1838.26	47.48	1541.28	-1846.70	153.27	1534.23	-2252.37	54.20	1553.21	-3378.38	-223.38	2093.75	424.09	1115.96	72.20	1021.67	1018.22	73.70	523.55
3.36000	-1715.37	113.73	19.67	-1739.26	111.15	20.29	-1482.29	138.82	111.84	-1489.17	141.59	177.13	-2163.79	15.45	1.87	-2174.45	22.36	21.18	-2387.99	22.99	145.82	-2317.86	10.48	193.53	-1881.69	82.08	1196.28	0.00	0.00	0.00	-1834.90	48.68	1542.53	-1839.75	153.41	1535.59	-2242.23	54.29	1553.46	-3359.91	-221.45	2088.78	423.91	1116.23	72.17	1022.01	1018.27	73.80	522.53
3.37000	-1715.55	113.69	19.41	-1740.61	110.42	19.64	-1482.29	138.82	111.84	-1489.17	141.59	177.13	-2156.14	11.81	2.70	-2160.83	19.92	23.82	-2367.83	21.85	142.94	-2299.27	9.80	190.97	-1875.61	82.72	1195.87	0.00	0.00	0.00	-1827.83	49.84	1543.80	-1833.72	155.06	1536.95	-2232.11	54.38	1553.71	-3341.45	-219.52	2083.82	422.84	1116.92	71.74	1021.81	1018.03	73.77	523.77
3.38000	-1714.22	114.12	19.53	-1744.95	111.43	18.68	-1482.29	138.82	111.84	-1489.17	141.59	177.13	-2149.60	7.93	3.83	-2150.68	16.54	25.72	-2347.49	20.66	140.02	-2280.55	9.07	188.37	-1870.73	83.31	1195.89	0.00	0.00	0.00	-1822.52	50.72	1544.86	-1823.01	155.37	1539.48	-2222.01	54.46	1553.97	-3322.98	-217.58	2078.85	422.50	1114.41	72.18	1021.87	1018.12	73.80	522.64
3.39000	-1716.66	113.49	19.16	-1744.04	110.66	19.26	-1482.29	138.82	111.84	-1489.17	141.59	177.13	-2130.45	3.63	8.33	-2134.43	12.62	29.31	-2326.96	19.41	137.04	-2261.69	8.30	185.71	-1867.75	84.38	1196.02	0.00	0.00	0.00	-1816.60	51.73	1545.86	-1817.01	156.98	1540.85	-2211.93	54.52	1554.22	-3304.52	-215.62	2073.89	421.06	1114.94	71.89	1021.78	1018.74	73.54	521.71
3.40000	-1722.13	113.97	18.73	-1744.59	110.71	18.73	-1482.29	138.82	111.84	-1489.17	141.59	177.13	-2108.35	-2.01	11.82	-2127.55	8.12	30.65	-2306.23	18.12	134.02	-2242.70	7.48	183.01	-1855.88	85.27	1196.26	0.00	0.00	0.00	-1810.33	52.67	1546.84	-1810.15	156.81	1542.06	-2201.86	54.57	1554.48	-3286.07	-213.67	2068.93	423.59	1115.30	72.25	1021.73	1018.29	73.70	521.80
3.41000	-1721.65	112.26	18.40	-1743.45	110.06	19.04	-1482.29	138.82	111.84	-1489.17	141.59	177.13	-2099.93	-7.57	12.88	-2101.84	4.73	34.42	-2285.31	16.78	130.93	-2223.58	6.61	180.25	-1853.44	85.78	1196.68	0.00	0.00	0.00	-1807.64	53.58	1547.82	-1804.65	157.72	1542.87	-2191.82	54.61	1554.73	-3267.62	-211.70	2063.97	424.50	1115.11	72.69	1021.81	1017.92	73.86	522.86
3.42000	-1715.90	114.45	19.51	-1737.20	110.08	20.49	-1482.29	138.82	111.84	-1489.17	141.59	177.13	-2078.51	-12.11	15.63	-2084.61	0.15	36.48	-2264.20	15.39	127.80	-2204.32	5.69	177.44	-1842.51	86.75	1197.29	0.00	0.00	0.00	-1799.98	54.43	1548.60	-1798.93	158.77	1543.64	-2181.79	54.64	1554.99	-3249.18	-209.73	2059.02	423.65	1115.93	72.09	1022.05	1018.56	73.72	522.60
3.43000	-1713.94	112.94	20.02	-1738.58	110.25	20.11	-1482.29	138.82	111.84	-1489.17	141.59	177.13	-2066.07	-17.19	16.04	-2065.94	-3.63	37.86	-2242.89	13.94	124.62	-2184.92	4.72	174.58	-1838.76	87.69	1197.73	0.00	0.00	0.00	-1795.07	55.11	1549.57	-1801.30	160.68	1542.90	-2171.79	54.65	1555.25	-3230.75	-207.75	2054.07	423.81	1116.57	72.05	1022.13	1018.40	73.90	522.10
3.44000	-1719.06	113.15	19.30	-1744.43	110.19	18.98	-1482.29	138.82	111.84	-1489.17	141.59	177.13	-2057.97	-21.71	15.09	-2038.78	-8.01	39.70	-2221.39	12.45	121.38	-2165.39	3.70	171.66	-1833.16	88.30	1198.22	0.00	0.00	0.00	-1789.15	56.01	1550.40	-1794.78	161.14	1543.39	-2161.81	54.66	1555.52	-3212.32	-205.76	2049.13	424.23	1115.39	72.55	1022.17	1018.22	73.93	522.16
3.45000	-1712.48	113.14	20.46	-1744.19	109.61	18.84	-1482.29	138.82	111.84	-1489.17	141.59	177.13	-2027.54	-25.96	17.73	-2020.17	-10.42	39.49	-2199.69	10.90	118.08	-2145.73	2.63	168.69	-1830.05	88.53	1198.73	0.00	0.00	0.00	-1785.79	56.87	1551.14	-1784.81	161.89	1544.15	-2151.85	54.65	1555.78	-3193.90	-203.76	2044.18	423.02	1116.20	71.89	1022.20	1018.08	73.87	522.00
3.46000	-1720.10	112.29	19.33	-1742.73	110.24	18.80	-1482.29	138.82	111.84	-1489.17	141.59	177.13	-2008.22	-30.28	17.38	-2002.07	-13.06	38.46	-2177.79	9.29	114.74	-2125.93	1.50	165.67	-1825.70	89.26	1199.17	0.00	0.00	0.00	-1780.67	57.73	1551.91	-1781.42	162.28	1544.86	-2141.91	54.62	1556.04	-3175.50	-201.76	2039.25	423.67	1116.14	72.12	1022.05	1018.22	73.76	521.22
3.47000	-1718.60	111.76	19.69	-1746.24	109.87	18.44	-1482.29	138.82	111.84	-1489.17	141.59	177.13	-1988.38	-33.74	16.77	-1981.48	-16.42	37.06	-2155.70	7.64	111.34	-2105.99	0.33	162.60	-1822.13	90.45	1199.30	0.00	0.00	0.00	-1774.73	58.20	1552.49	-1779.92	162.53	1545.34	-2131.99	54.59	1556.31	-3157.11	-199.74	2034.32	422.18	1116.66	71.78	1022.02	1017.85	73.84	520.86
3.48000	-1718.24	111.90	19.60	-1740.83	109.21	19.47	-1482.29	138.82	111.84	-1489.17	141.59	177.13	-1957.34	-36.42	18.45	-1960.69	-20.54	35.73	-2133.40	5.93	107.88	-2085.92	-0.90	159.47	-1817.26	90.69	1199.36	0.00	0.00	0.00	-1768.61	58.69	1553.07	-1770.52	163.50	1546.22	-2122.10	54.54	1556.58	-3138.73	-197.73	2029.39	422.50	1116.96	71.70	1021.87	1017.95	73.88	521.82
3.49000	-1715.70	112.33	20.03	-1747.15	109.51	18.21	-1482.29	138.82	111.84	-1489.17	141.59	177.13	-1928.09	-38.61	19.45	-1942.24	-22.82	34.13	-2110.91	4.17	104.38	-2065.71	-2.18	156.29	-1812.02	91.65	1199.81	0.00	0.00	0.00	-1764.73	59.35	1553.75	-1766.83	163.27	1546.84	-2112.24	54.48	1556.85	-3120.36	-195.70	2024.48	421.85	1117.46	71.33	1022.05	1018.09	73.92	521.58
3.50000	-1722.76	112.79	18.58	-1742.26	109.27	18.97	-1482.29	138.82	111.84	-1489.17	141.59	177.13	-1921.28	-41.63	16.71	-1918.02	-25.47	33.75	-2088.22	2.35	100.81	-2045.36	-3.51	153.06	-1803.79	92.12	1199.86	0.00	0.00	0.00	-1759.36	59.82	1554.24	-1762.71	164.48	1547.51	-2102.39	54.40	1557.12	-3102.01	-193.67	2019.57	422.05	1117.27	71.39	1022.23	1018.22	73.91	520.88
3.51000	-1723.37	112.26	18.54	-1743.00	108.93	19.03	-1482.29	138.82	111.84	-1489.17	141.59	177.13	-1889.41	-44.26	18.24	-1901.02	-28.55	31.80	-2065.33	0.47	97.19	-2024.88	-4.90	149.77	-1797.82	93.25	1199.90	0.00	0.00	0.00	-1754.22	60.90	1554.81	-1754.49	165.43	1547.81	-2092.58	54.31	1557.39	-3083.68	-191.63	2014.66	422.69	1117.92	71.43	1022.30	1018.10	73.96	523.14
3.52000	-1719.90	112.34	19.30	-1749.15	109.73	17.56	-1482.29	138.82	111.84	-1489.17	141.59	177.13	-1870.01	-46.55	16.51	-1878.27	-31.09	30.36	-2042.24	-1.45	93.52	-2004.26	-6.34	146.42	-1794.67	94.53	1199.71	0.00	0.00	0.00	-1749.44	61.29	1555.21	-1748.89	165.92	1548.15	-2082.78	54.21	1557.67	-3065.36	-189.58	2009.76	424.06	1116.50	72.11	1022.26	1018.10	73.93	521.18
3.53000	-1712.59	112.87	20.90	-1742.43	108.82	18.87	-1482.29	138.82	111.84	-1489.17	141.59	177.13	-1847.14	-47.84	16.11	-1854.85	-33.08	29.18	-2018.94	-3.44	89.79	-1983.50	-7.84	143.02	-1786.53	95.37	1199.68	0.00	0.00	0.00	-1743.98	61.44	1555.59	-1743.34	165.76	1548.68	-2073.02	54.09	1557.94	-3047.06	-187.53	2004.87	424.96	1116.79	72.38	1022.30	1018.01	73.97	519.44
3.54000	-1720.61	113.07	19.48	-1741.06	108.94	18.79	-1482.29	138.82	111.84	-1489.17	141.59	177.13	-1822.50	-49.85	20.88	-1829.22	-34.51	35.43	-1995.44	-5.48	86.00	-1962.60	-9.39	139.57	-1781.84	95.93	1199.69	0.00	0.00	0.00	-1739.52	62.24	1555.82	-1742.25	166.69	1549.25	-2063.28	53.97	1558.22	-3028.78	-185.47	1999.99	423.87	1116.49	72.24	1022.34	1018.04	74.01	522.99
3.55000	-1728.31	112.42	17.93	-1743.96	108.96	18.55	-1482.29	138.82	111.84	-1489.17	141.59	177.13	-1793.82	-50.21	20.58	-1806.26	-35.82	34.65	-1971.74	-7.58	82.16	-1941.57	-11.00	136.06	-1779.39	96.67	1199.31	0.00	0.00	0.00	-1733.83	62.55	1556.00	-1735.33	166.75	1549.18	-2053.57	53.82	1558.50	-3010.52	-183.40	1995.12	425.48	1116.13	72.67	1021.99	1018.24	73.85	521.20
3.56000	-1719.89	112.42	19.46	-1743.55	109.09	18.56	-1482.29	138.82	111.84	-1489.17	141.59	177.13	-1770.75	-51.14	19.72	-1784.13	-37.31	33.09	-1947.83	-9.74	78.26	-1920.39	-12.66	132.49	-1772.65	98.13	1198.81	0.00	0.00	0.00	-1727.74	63.12	1555.88	-1727.73	167.31	1549.55	-2043.89	53.66	1558.78	-2992.28	-181.33	1990.25	423.58	1116.54	72.25	1021.75	1018.38	73.65	521.96
3.57000	-1727.00	112.64	18.49	-1745.29	109.48	18.52	-1482.29	138.82	111.84	-1489.17	141.59	177.13	-1748.67	-52.48	19.10	-1755.97	-38.15	32.71	-1923.72	-11.95	74.31	-1899.08	-14.38	128.86	-1764.67	99.01	1198.60	0.00	0.00	0.00	-1722.63	63.55	1555.75	-1727.96	167.95	1549.25	-2034.23	53.49	1559.06	-2974.06	-179.25	1985.40	424.10	1116.12	72.39	1022.11	1018.20	73.85	522.48
3.58000	-1726.92	112.46	19.08	-1743.19	109.22	19.71	-1482.29	138.82	111.84	-1489.17	141.59	177.13	-1721.18	-52.94	19.66	-1739.86	-39.36	30.53	-1899.40	-14.22	70.29	-1877.62	-16.16	125.18	-1761.06	99.82	1198.41	0.00	0.00	0.00	-1716.56	64.14	1555.71	-1720.38	168.77	1549.10	-2024.61	53.31	1559.35	-2955.87	-177.16	1980.55	423.14	1116.00	72.21	1022.06	1018.30	73.86	522.46
3.59000	-1725.86	112.24	19.51	-1743.42	108.11	19.54	-1482.29	138.82	111.84	-1489.17	141.59	177.13	-1698.61	-53.55	19.59	-1714.68	-39.77	30.76	-1874.87	-16.56	66.22	-1856.03	-18.00	121.45	-1756.58	99.98	1198.31	0.00	0.00	0.00	-1710.83	64.79	1555.46	-1713.20	168.55	1548.80	-2015.01	53.11	1559.63	-2937.70	-175.07	1975.72	424.13	1117.36	72.02	1022.02	1018.35	73.81	522.92
3.60000	-1716.46	110.85	21.51	-1744.21	108.00	19.67	-1482.29	138.82	111.84	-1489.17	141.59	177.13	-1669.25	-55.79	23.27	-1691.54	-40.08	30.86	-1850.13	-18.95	62.09	-1834.30	-19.89	117.65	-1754.66	100.20	1197.83	0.00	0.00	0.00	-1705.51	65.07	1555.15	-1705.56	169.01	1548.19	-2005.44	52.89	1559.92	-2919.55	-172.97	1970.89	425.10	1116.87	72.32	1021.93	1018.65	73.62	522.00
3.61000	-1720.76	110.96	20.68	-1742.18	108.75	19.93	-1482.29	138.82	111.84	-1489.17	141.59	177.13	-1644.73	-55.74	25.11	-1664.38	-40.33	33.74	-1825.19	-21.40	57.91	-1812.43	-21.84	113.80	-1749.20	101.03	1197.75	0.00	0.00	0.00	-1699.89	65.40	1554.71	-1699.20	169.56	1547.87	-1995.91	52.67	1560.21	-2901.44	-170.87	1966.08	423.82	1117.51	71.78	1022.35	1018.29	73.88	522.63
3.62000	-1723.28	111.46	19.79	-1744.34	107.72	19.58	-1482.29	138.82	111.84	-1489.17	141.59	177.13	-1619.95	-56.15	26.49	-1640.98	-40.11	34.99	-1800.04	-23.91	53.66	-1791.95	-24.15	108.43	-1743.88	101.01	1197.40	0.00	0.00	0.00	-1693.21	65.89	1554.26	-1698.12	169.90	1547.33	-1986.41	52.42	1560.50	-2883.34	-168.75	1961.27	424.41	1116.73	72.16	1022.22	1018.07	74.01	522.07
3.63000	-1722.23	109.83	19.39	-1740.22	107.57	20.76	-1482.29	138.82	111.84	-1489.17	141.59	177.13	-1592.66	-55.62	29.37	-1616.66	-39.59	36.19	-1776.48	-27.69	48.48	-1771.15	-26.80	104.19	-1734.82	101.97	1197.21	0.00	0.00	0.00	-1690.62	66.20	1553.84	-1691.32	170.38	1546.83	-1976.93	52.16	1560.79	-2865.28	-166.64	1956.48	423.64	1115.75	72.35	1022.37	1017.89	74.03	522.71
3.64000	-1717.67	109.45	20.82	-1740.90	107.57	20.56	-1482.29	138.82	111.84	-1489.17	141.59	177.13	-1568.66	-55.45	32.00	-1592.32	-39.53	38.26	-1754.76	-29.28	43.38	-1750.09	-29.49	100.36	-1730.83	102.38	1196.92	0.00	0.00	0.00	-1682.61	66.62	1553.17	-1680.91	170.27	1546.05	-1967.49	51.89	1561.08	-2847.25	-164.52	1951.70	424.06	1117.17	72.04	1022.03	1018.17	73.83	523.87
3.65000	-1719.61	110.47	20.12	-1737.90	107.47	21.08	-1482.29	138.82	111.84	-1489.17	141.59	177.13	-1549.35	-54.75	34.52	-1569.07	-39.30	40.47	-1733.81	-30.02	38.66	-1731.10	-30.55	96.08	-1728.92	102.70	1196.51	0.00	0.00	0.00	-1677.97	66.97	1552.60	-1679.26	170.65	1545.69	-1958.09	51.60	1561.38	-2829.24	-162.39	1946.93	424.83	1117.37	72.06	1021.78	1017.83	73.92	522.12
3.66000	-1709.75	110.71	21.59	-1744.21	105.99	14.56	-1482.29	138.82	111.84	-1489.17	141.59	177.13	-1523.80	-53.72	39.23	-1548.49	-38.73	43.09	-1705.92	-37.64	37.42	-1710.70	-32.69	93.18	-1719.59	102.26	1195.90	0.00	0.00	0.00	-1671.79	67.39	1552.02	-1674.35	171.47	1544.86	-1948.71	51.30	1561.67	-2811.27	-160.25	1942.18	422.76	1116.87	71.74	1021.88	1018.08	73.81	522.00
3.67000	-1761.74	107.51	10.39	-1747.46	106.58	12.95	-1482.29	138.82	111.84	-1489.17	141.59	177.13	-1504.34	-51.88	43.58	-1525.23	-38.45	46.76	-1680.95	-42.13	36.13	-1691.24	-33.87	90.78	-1714.61	102.90	1195.51	0.00	0.00	0.00	-1668.62	67.59	1551.37	-1674.12	171.99	1544.17	-1939.38	50.98	1561.97	-2793.33	-158.11	1937.44	421.52	1116.55	71.63	1022.35	1018.25	73.85	522.01
3.68000	-1707.05	109.88	21.67	-1732.95	107.78	16.18	-1482.29	138.82	111.84	-1489.17	141.59	177.13	-1478.49	-50.45	50.06	-1506.33	-38.03	50.50	-1662.80	-39.73	32.93	-1672.55	-33.94	88.84	-1709.71	102.90	1195.07	0.00	0.00	0.00	-1660.91	67.76	1550.75	-1666.93	172.65	1543.48	-1930.07	50.65	1562.27	-2775.42	-155.97	1932.71	422.99	1116.37	71.97	1022.32	1018.31	73.90	520.58
3.69000	-1704.93	110.41	20.96	-1737.48	107.70	14.74	-1482.29	138.82	111.84	-1489.17	141.59	177.13	-1462.57	-49.26	55.08	-1485.59	-36.96	55.45	-1649.21	-32.60	27.78	-1654.19	-34.50	87.32	-1705.39	102.84	1194.69	0.00	0.00	0.00	-1655.27	68.02	1550.04	-1661.07	172.76	1542.74	-1920.80	50.30	1562.57	-2757.55	-153.82	1927.99	422.43	1116.25	71.89	1022.01	1018.16	73.81	521.86
3.70000	-1722.98	113.16	17.66	-1742.46	108.68	14.21	-1482.29	138.82	111.84	-1489.17	141.59	177.13	-1444.54	-48.56	61.19	-1467.37	-35.84	60.51	-1628.11	-33.48	27.78	-1635.47	-35.68	87.32	-1698.01	103.69	1194.06	0.00	0.00	0.00	-1649.40	68.68	1549.29	-1648.82	172.91	1541.43	-1911.57	49.93	1562.87	-2739.71	-151.66	1923.29	421.30	1115.88	71.92	1021.92	1018.17	73.85	521.90
3.71000	-1727.16	110.56	18.15	-1728.31	108.78	17.57	-1482.29	138.82	111.84	-1489.17	141.59	177.13	-1421.08	-46.90	68.32	-1446.84	-34.00	66.49	-1606.52	-31.46	26.03	-1618.62	-35.84	87.46	-1696.35	103.48	1193.48	0.00	0.00	0.00	-1643.42	69.02	1548.72	-1647.28	173.13	1540.91	-1902.37	49.55	1563.18	-2721.91	-149.50	1918.61	422.60	1117.23	71.75	1021.89	1018.16	73.85	521.63
3.72000	-1730.24	113.11	15.21	-1744.33	111.98	18.21	-1482.29	138.82	111.84	-1489.17	141.59	177.13	-1407.07	-45.52	74.36	-1430.67	-34.02	71.85	-1593.54	-30.63	25.79	-1601.53	-36.15	87.94	-1691.21	103.49	1192.46	0.00	0.00	0.00	-1638.62	68.86	1548.04	-1638.66	173.86	1540.16	-1893.21	49.15	1563.48	-2704.15	-147.34	1913.94	422.63	1116.52	71.93	1021.93	1017.90	73.83	517.88
3.73000	-1708.06	113.96	20.48	-1737.50	112.29	19.77	-1482.29	138.82	111.84	-1489.17	141.59	177.13	-1390.36	-42.59	80.35	-1414.16	-33.73	77.42	-1583.18	-30.70	26.86	-1585.41	-36.52	88.98	-1687.84	103.28	1191.89	0.00	0.00	0.00	-1631.93	69.19	1547.30	-1634.49	174.31	1539.27	-1884.09	48.74	1563.79	-2686.42	-145.16	1909.28	423.46	1116.56	71.89	1021.87	1018.21	73.74	514.68
3.74000	-1724.93	115.45	17.85	-1743.27	112.13	18.62	-1482.29	138.82	111.84	-1489.17	141.59	177.13	-1373.26	-40.49	86.30	-1398.17	-30.68	82.70	-1569.49	-31.43	29.02	-1570.21	-36.50	89.99	-1680.85	103.24	1191.27	0.00	0.00	0.00	-1626.61	69.62	1546.65	-1625.71	173.03	1538.14	-1875.00	48.31	1564.10	-2668.74	-142.99	1904.64	422.53	1116.96	71.74	1022.14	1018.37	73.76	520.43
3.75000	-1726.39	117.04	17.05	-1744.20	112.37	18.38	-1482.29	138.82	111.84	-1489.17	141.59	177.13	-1358.26	-39.38	91.08	-1383.45	-28.88	87.57	-1546.52	-32.55	32.06	-1557.89	-34.62	90.19	-1670.56	103.27	1190.67	0.00	0.00	0.00	-1620.44	69.74	1545.95	-1621.85	173.89	1537.64	-1865.96	47.87	1564.41	-2651.09	-140.81	1900.02	422.35	1116.89	71.80	1022.34	1018.11	73.85	522.82
3.76000	-1720.27	116.07	18.59	-1742.36	112.37	18.88	-1482.29	138.82	111.84	-1489.17	141.59	177.13	-1344.49	-37.59	95.92	-1369.74	-27.49	92.27	-1524.62	-32.31	34.12	-1543.81	-35.98	91.99	-1665.24	102.89	1190.09	0.00	0.00	0.00	-1613.71	69.64	1545.19	-1615.78	173.98	1536.84	-1856.95	47.41	1564.72	-2633.49	-138.62	1895.41	422.43	1116.81	71.99	1021.54	1018.41	73.63	523.09
3.77000	-1716.26	116.51	19.96	-1742.92	112.23	18.51	-1482.29	138.82	111.84	-1489.17	141.59	177.13	-1335.48	-35.28	99.64	-1357.22	-25.35	96.89	-1509.22	-35.25	36.82	-1532.32	-35.40	92.70	-1659.97	102.35	1189.15	0.00	0.00	0.00	-1609.50	69.58	1544.44	-1617.28	173.61	1536.18	-1847.98	46.93	1565.03	-2615.93	-136.43	1890.82	422.76	1116.36	72.02	1021.86	1018.39	73.69	522.88
3.78000	-1721.97	116.69	18.21	-1747.23	111.00	17.94	-1482.29	138.82	111.84	-1489.17	141.59	177.13	-1324.30	-34.10	104.00	-1348.29	-26.01	99.30	-1495.96	-36.27	38.17	-1521.60	-35.46	93.34	-1655.99	102.78	1188.23	0.00	0.00	0.00	-1601.99	69.54	1543.71	-1604.35	173.83	1535.21	-1839.05	46.43	1565.35	-2598.41	-134.23	1886.25	424.75	1115.84	72.55	1022.07	1018.17	73.89	522.32
3.79000	-1724.65	116.90	17.68	-1741.63	112.05	19.14	-1482.29	138.82	111.84	-1489.17	141.59	177.13	-1312.96	-32.03	108.57	-1338.32	-25.76	103.46	-1483.86	-37.98	39.57	-1511.74	-36.22	94.06	-1649.55	102.19	1187.29	0.00	0.00	0.00	-1597.93	69.48	1542.89	-1595.50	173.12	1534.10	-1830.17	45.92	1565.66	-2580.93	-132.03	1881.69	424.04	1116.38	72.11	1021.91	1018.32	73.82	521.77
3.80000	-1719.92	116.21	18.89	-1735.35	112.21	20.33	-1482.29	138.82	111.84	-1489.17	141.59	177.13	-1304.82	-30.12	111.62	-1330.21	-23.67	106.02	-1475.11	-36.24	39.07	-1502.01	-37.26	94.41	-1648.06	102.38	1186.36	0.00	0.00	0.00	-1591.95	69.03	1542.01	-1593.94	173.57	1533.48	-1821.32	45.39	1565.98	-2563.51	-129.83	1877.15	421.13	1117.52	71.21	1021.69	1018.55	73.65	521.14
3.81000	-1717.18	116.02	19.93	-1746.39	112.40	17.69	-1482.29	138.82	111.84	-1489.17	141.59	177.13	-1293.22	-29.51	114.02	-1322.83	-22.32	107.80	-1466.69	-37.06	39.24	-1493.69	-38.10	94.72	-1637.54	101.15	1185.43	0.00	0.00	0.00	-1585.84	69.05	1541.33	-1588.84	173.48	1532.91	-1812.52	44.85	1566.30	-2546.12	-127.62	1872.63	417.82	1118.13	70.81	1021.93	1018.28	73.76	522.55
3.82000	-1723.59	116.32	18.48	-1740.39	111.62	19.08	-1482.29	138.82	111.84	-1489.17	141.59	177.13	-1289.79	-27.33	114.39	-1315.99	-21.88	108.41	-1460.05	-36.60	38.43	-1489.16	-35.73	92.98	-1631.21	100.70	1184.59	0.00	0.00	0.00	-1578.92	68.95	1540.44	-1581.18	173.44	1531.51	-1803.75	44.28	1566.62	-2528.79	-125.41	1868.13	421.47	1117.25	71.66	1022.06	1018.26	73.80	523.08
3.83000	-1715.23	116.54	20.24	-1743.38	111.68	18.67	-1482.29	138.82	111.84	-1489.17	141.59	177.13	-1288.14	-27.60	112.69	-1310.93	-21.27	107.18	-1455.34	-35.31	36.50	-1482.72	-36.42	92.21	-1624.20	100.37	1183.67	0.00	0.00	0.00	-1573.45	68.57	1539.74	-1575.69	172.84	1531.05	-1795.04	43.71	1566.95	-2511.50	-123.19	1863.65	426.28	1115.68	72.86	1022.48	1018.38	73.89	522.06
3.84000	-1715.04	115.48	20.07	-1739.23	111.99	19.36	-1482.29	138.82	111.84	-1489.17	141.59	177.13	-1278.96	-26.78	111.24	-1306.57	-21.21	105.15	-1451.19	-34.96	34.83	-1478.30	-35.80	90.95	-1618.57	98.77	1182.83	0.00	0.00	0.00	-1566.43	68.25	1538.97	-1567.38	172.58	1530.23	-1786.36	43.11	1567.27	-2494.27	-120.97	1859.19	424.23	1116.70	72.19	1022.01	1018.29	73.76	522.02
3.85000	-1724.68	116.08	18.12	-1740.60	112.87	18.80	-1482.29	138.82	111.84	-1489.17	141.59	177.13	-1277.73	-25.99	107.32	-1303.76	-20.31	101.63	-1449.88	-32.44	31.65	-1474.25	-35.61	89.19	-1615.14	98.95	1181.75	0.00	0.00	0.00	-1560.41	67.66	1538.06	-1560.88	171.66	1529.28	-1777.73	42.49	1567.60	-2477.08	-118.74	1854.75	426.54	1114.59	72.53	1022.50	1017.98	74.04	523.30
3.86000	-1715.99	116.33	20.42	-1741.75	112.25	18.86	-1482.29	138.82	111.84	-1489.17	141.59	177.13	-1274.65	-26.12	103.99	-1302.20	-19.20	97.57	-1449.39	-30.12	28.16	-1472.55	-34.01	86.55	-1608.98	98.59	1180.72	0.00	0.00	0.00	-1555.01	66.89	1537.26	-1559.03	171.78	1528.35	-1769.14	41.86	1567.92	-2459.95	-116.52	1850.33	427.85	1115.55	72.13	1021.96	1018.05	73.86	521.88
3.87000	-1725.67	116.20	18.73	-1739.93	111.79	19.38	-1482.29	138.82	111.84	-1489.17	141.59	177.13	-1273.82	-25.71	99.45	-1300.59	-18.73	93.68	-1448.91	-28.67	25.13	-1466.59	-33.57	85.34	-1603.75	97.19	1179.98	0.00	0.00	0.00	-1549.39	66.08	1536.45	-1547.97	170.94	1527.38	-1760.60	41.21	1568.25	-2442.87	-114.28	1845.93	419.49	1118.13	70.81	1021.80	1018.29	73.68	522.11
3.88000	-1720.20	116.56	19.89	-1743.44	112.07	18.48	-1482.29	138.82	111.84	-1489.17	141.59	177.13	-1274.95	-25.43	94.18	-1296.45	-12.45	91.87	-1449.36	-27.16	21.72	-1460.90	-33.15	84.16	-1594.73	96.19	1179.18	0.00	0.00	0.00	-1542.97	65.51	1535.56	-1539.02	168.86	1527.45	-1752.11	40.54	1568.58	-2425.84	-112.04	1841.55	419.86	1117.90	70.97	1021.71	1018.41	73.63	520.36
3.89000	-1720.96	116.49	19.19	-1743.71	112.79	18.13	-1482.29	138.82	111.84	-1489.17	141.59	177.13	-1277.07	-24.02	88.70	-1297.58	-14.26	85.78	-1450.17	-26.05	20.48	-1455.45	-32.74	83.00	-1590.83	95.76	1178.45	0.00	0.00	0.00	-1536.99	64.62	1534.72	-1532.02	167.11	1526.99	-1743.66	39.86	1568.91	-2408.87	-109.80	1837.19	421.94	1117.56	71.41	1021.60	1018.39	73.74	522.15
3.90000	-1721.58	116.45	18.94	-1741.98	112.10	18.85	-1482.29	138.82	111.84	-1489.17	141.59	177.13	-1274.60	-23.33	83.92	-1298.62	-12.65	79.83	-1452.88	-22.73	17.90	-1450.24	-32.33	81.86	-1583.70	94.15	1177.91	0.00	0.00	0.00	-1529.56	63.42	1533.87	-1526.44	167.04	1526.14	-1735.25	39.15	1569.25	-2391.95	-107.56	1832.86	420.20	1117.68	71.04	1021.99	1018.28	73.90	522.40
3.91000	-1717.26	115.91	20.35	-1741.47	112.02	19.03	-1482.29	138.82	111.84	-1489.17	141.59	177.13	-1277.41	-22.70	78.99	-1297.25	-11.66	75.67	-1452.58	-21.33	16.74	-1445.28	-31.94	80.76	-1578.02	93.30	1177.26	0.00	0.00	0.00	-1522.33	62.18	1533.09	-1520.21	166.69	1525.25	-1726.90	38.43	1569.58	-2375.09	-105.31	1828.55	420.70	1117.06	71.48	1021.98	1018.18	73.85	521.80
3.92000	-1718.73	115.71	20.27	-1745.07	112.44	18.08	-1482.29	138.82	111.84	-1489.17	141.59	177.13	-1271.82	-21.55	74.08	-1294.05	-11.94	71.03	-1450.39	-20.39	17.29	-1440.55	-31.55	79.67	-1571.04	92.84	1176.68	0.00	0.00	0.00	-1516.90	61.34	1532.53	-1517.08	166.85	1524.76	-1718.59	37.69	1569.92	-2358.29	-103.06	1824.25	423.53	1116.46	72.14	1022.35	1018.22	73.92	520.27
3.93000	-1718.29	116.18	20.29	-1740.21	112.76	19.06	-1482.29	138.82	111.84	-1489.17	141.59	177.13	-1268.44	-19.93	65.75	-1287.74	-8.61	64.60	-1448.32	-20.19	17.77	-1436.06	-31.18	78.61	-1565.52	91.12	1176.60	0.00	0.00	0.00	-1510.60	60.00	1532.13	-1513.12	166.54	1524.66	-1710.33	36.93	1570.26	-2341.54	-100.81	1819.99	423.38	1117.31	71.86	1022.62	1018.39	73.98	522.19
3.94000	-1718.34	116.67	20.13	-1739.58	112.96	18.79	-1482.29	138.82	111.84	-1489.17	141.59	177.13	-1263.57	-18.39	57.64	-1286.13	-6.44	57.16	-1446.53	-20.26	18.41	-1431.79	-30.81	77.58	-1556.24	89.78	1176.60	0.00	0.00	0.00	-1506.89	58.66	1532.23	-1504.42	164.79	1524.93	-1702.12	36.16	1570.60	-2324.86	-98.55	1815.74	423.93	1116.91	71.99	1022.27	1018.29	73.97	521.77
3.95000	-1723.02	115.90	19.32	-1745.32	112.62	17.61	-1482.29	138.82	111.84	-1489.17	141.59	177.13	-1264.25	-17.25	49.57	-1286.19	-5.35	50.30	-1445.16	-19.94	18.25	-1427.75	-30.45	76.57	-1550.90	88.81	1176.49	0.00	0.00	0.00	-1498.89	57.27	1532.45	-1494.84	162.89	1525.07	-1693.96	35.36	1570.94	-2308.23	-96.29	1811.52	423.84	1117.03	71.91	1022.14	1018.25	74.02	521.70
3.96000	-1716.30	116.87	20.04	-1744.56	113.03	17.60	-1482.29	138.82	111.84	-1489.17	141.59	177.13	-1260.33	-17.01	43.52	-1285.09	-4.82	44.93	-1445.10	-18.76	17.73	-1423.93	-30.11	75.59	-1543.89	88.58	1177.06	0.00	0.00	0.00	-1493.67	55.87	1533.00	-1489.23	161.06	1525.70	-1685.85	34.55	1571.28	-2291.67	-94.02	1807.33	423.33	1117.50	71.80	1021.78	1018.48	73.76	523.11
3.97000	-1719.27	116.32	19.36	-1742.64	113.16	17.82	-1482.29	138.82	111.84	-1489.17	141.59	177.13	-1255.97	-15.86	38.56	-1281.38	-4.34	40.42	-1444.63	-18.68	17.39	-1420.31	-29.77	74.63	-1536.67	88.01	1177.69	0.00	0.00	0.00	-1487.39	54.48	1533.67	-1483.42	159.36	1526.55	-1677.79	33.71	1571.63	-2275.17	-91.76	1803.16	423.18	1117.46	71.64	1022.22	1018.17	73.84	523.00
3.98000	-1720.74	117.31	19.23	-1741.88	113.63	17.65	-1482.29	138.82	111.84	-1489.17	141.59	177.13	-1254.69	-16.31	33.25	-1279.62	-3.82	36.28	-1442.98	-20.40	18.20	-1416.91	-29.44	73.70	-1529.97	87.21	1178.70	0.00	0.00	0.00	-1480.88	53.06	1534.47	-1477.03	158.33	1527.50	-1669.78	32.86	1571.97	-2258.74	-89.49	1799.01	422.21	1116.51	71.81	1022.28	1018.11	73.89	522.95
3.99000	-1712.30	117.42	20.23	-1741.65	114.44	17.53	-1482.29	138.82	111.84	-1489.17	141.59	177.13	-1255.12	-15.56	28.94	-1279.91	-2.64	32.66	-1442.62	-20.31	18.37	-1413.72	-29.12	72.79	-1522.41	85.46	1179.89	0.00	0.00	0.00	-1472.44	51.74	1535.33	-1470.70	157.07	1528.72	-1661.83	31.99	1572.32	-2242.37	-87.21	1794.89	422.22	1116.87	71.80	1022.02	1017.99	73.97	520.79
4.00000	-1721.69	116.39	18.30	-1744.46	113.75	16.84	-1482.29	138.82	111.84	-1489.17	141.59	177.13	-1254.08	-13.71	25.95	-1278.67	-1.60	29.86	-1441.87	-20.43	18.87	-1410.72	-28.81	71.91	-1518.58	85.34	1181.12	0.00	0.00	0.00	-1466.76	49.99	1536.45	-1464.83	155.00	1530.12	-1653.92	31.10	1572.67	-2226.06	-84.94	1790.79	422.06	1116.21	71.91	1022.06	1018.06	73.94	522.19
4.01000	-1724.90	117.22	17.25	-1739.38	113.73	17.65	-1482.29	138.82	111.84	-1489.17	141.59	177.13	-1255.71	-13.35	23.08	-1279.10	-1.07	27.58	-1442.15	-19.64	18.57	-1407.92	-28.51	71.06	-1509.49	84.52	1182.55	0.00	0.00	0.00	-1462.52	48.28	1537.70	-1458.70	153.43	1531.57	-1646.07	30.19	1573.02	-2209.82	-82.66	1786.72	421.88	1116.99	71.61	1022.31	1018.39	73.88	523.70
4.02000	-1713.18	116.94	18.90	-1737.29	114.39	17.22	-1482.29	138.82	111.84	-1489.17	141.59	177.13	-1251.88	-13.19	22.77	-1278.12	-1.01	26.66	-1441.75	-20.05	18.68	-1405.31	-28.21	70.23	-1502.48	83.56	1184.16	0.00	0.00	0.00	-1455.82	46.74	1538.95	-1452.31	152.13	1533.00	-1638.28	29.26	1573.37	-2193.65	-80.38	1782.68	423.35	1117.03	71.91	1022.63	1018.32	73.90	523.33
4.03000	-1725.23	117.25	16.06	-1737.90	114.95	16.80	-1482.29	138.82	111.84	-1489.17	141.59	177.13	-1254.39	-13.39	20.81	-1279.55	-1.29	25.35	-1441.73	-19.83	18.66	-1402.89	-27.93	69.42	-1494.64	81.88	1185.98	0.00	0.00	0.00	-1449.51	45.05	1540.17	-1446.09	150.88	1534.43	-1630.53	28.31	1573.72	-2177.55	-78.10	1778.67	422.44	1117.26	71.60	1022.05	1018.30	73.78	521.75
4.04000	-1714.75	118.44	17.34	-1737.01	114.58	16.69	-1482.29	138.82	111.84	-1489.17	141.59	177.13	-1254.23	-12.71	20.63	-1279.77	-1.09	24.66	-1442.02	-19.19	18.54	-1400.65	-27.65	68.64	-1484.98	79.77	1187.64	0.00	0.00	0.00	-1443.95	43.33	1541.41	-1440.67	148.45	1535.96	-1622.84	27.34	1574.08	-2161.52	-75.81	1774.68	422.14	1116.30	71.96	1021.59	1018.59	73.62	521.49
4.05000	-1720.10	118.00	16.42	-1742.11	114.76	14.88	-1482.29	138.82	111.84	-1489.17	141.59	177.13	-1251.28	-12.58	20.61	-1277.71	-0.99	24.68	-1441.12	-19.69	19.13	-1398.59	-27.38	67.89	-1483.24	78.79	1189.15	0.00	0.00	0.00	-1437.49	41.80	1542.63	-1434.95	146.68	1537.39	-1615.21	26.35	1574.44	-2145.56	-73.52	1770.72	422.80	1115.98	72.15	1021.59	1018.28	73.65	521.41
4.06000	-1714.10	118.20	16.92	-1741.66	115.32	14.34	-1482.29	138.82	111.84	-1489.17	141.59	177.13	-1249.85	-13.03	20.55	-1276.97	-0.88	24.57	-1440.63	-19.44	19.60	-1396.70	-27.12	67.16	-1475.79	77.10	1190.53	0.00	0.00	0.00	-1431.10	40.32	1543.74	-1429.01	145.10	1538.70	-1607.63	25.34	1574.79	-2129.67	-71.23	1766.78	422.19	1116.58	71.76	1021.28	1018.48	73.56	520.59
4.07000	-1710.42	118.37	17.10	-1736.83	113.55	15.85	-1482.29	138.82	111.84	-1489.17	141.59	177.13	-1249.70	-12.61	20.06	-1277.39	-0.45	24.16	-1440.57	-18.95	19.95	-1394.98	-26.87	66.46	-1468.13	75.71	1191.83	0.00	0.00	0.00	-1425.24	38.88	1544.80	-1423.05	144.08	1539.77	-1600.11	24.31	1575.15	-2113.86	-68.94	1762.88	423.10	1116.93	71.78	1021.75	1018.45	73.70	519.14
4.08000	-1712.38	119.02	16.01	-1736.91	114.90	15.53	-1482.29	138.82	111.84	-1489.17	141.59	177.13	-1254.55	-12.55	18.63	-1277.49	-0.29	23.87	-1439.81	-18.81	20.60	-1393.43	-26.63	65.79	-1459.86	74.03	1193.01	0.00	0.00	0.00	-1420.35	37.57	1545.94	-1417.31	142.58	1540.75	-1592.64	23.26	1575.52	-2098.12	-66.64	1759.00	423.93	1115.77	72.48	1022.02	1018.08	73.79	520.59
4.09000	-1712.90	119.36	15.33	-1735.23	114.95	15.43	-1482.29	138.82	111.84	-1489.17	141.59	177.13	-1249.97	-11.79	19.23	-1276.18	0.34	23.84	-1439.93	-18.12	20.66	-1392.03	-26.40	65.14	-1453.27	72.43	1193.87	0.00	0.00	0.00	-1414.67	36.30	1546.84	-1411.53	141.20	1541.63	-1585.24	22.19	1575.88	-2082.45	-64.35	1755.16	422.44	1116.89	71.98	1021.81	1018.34	73.66	523.69
4.10000	-1718.72	119.01	13.78	-1733.22	115.42	16.15	-1482.29	138.82	111.84	-1489.17	141.59	177.13	-1251.05	-12.00	18.49	-1276.00	0.85	23.64	-1440.24	-17.37	20.42	-1390.79	-26.17	64.52	-1445.58	70.41	1194.57	0.00	0.00	0.00	-1407.68	34.90	1547.77	-1405.98	139.69	1542.46	-1577.89	21.10	1576.24	-2066.86	-62.05	1751.34	422.21	1116.39	71.85	1021.69	1018.52	73.55	522.19
4.11000	-1714.85	119.39	13.80	-1730.53	115.66	16.07	-1482.29	138.82	111.84	-1489.17	141.59	177.13	-1249.91	-12.31	18.65	-1276.05	0.74	23.53	-1439.71	-17.91	20.86	-1389.70	-25.95	63.92	-1440.90	69.68	1195.00	0.00	0.00	0.00	-1402.37	33.68	1548.69	-1400.67	137.88	1543.36	-1570.60	19.99	1576.61	-2051.35	-59.75	1747.55	422.45	1116.22	71.88	1022.10	1017.88	73.94	524.12
4.12000	-1715.16	119.64	11.96	-1728.54	116.29	16.27	-1482.29	138.82	111.84	-1489.17	141.59	177.13	-1249.00	-12.10	18.75	-1276.39	0.66	23.46	-1439.92	-17.56	20.67	-1388.76	-25.74	63.35	-1433.73	68.34	1195.26	0.00	0.00	0.00	-1396.66	32.75	1549.54	-1394.66	137.17	1543.93	-1563.36	18.86	1576.98	-2035.91	-57.45	1743.80	422.42	1117.25	71.62	1022.25	1018.10	73.90	522.67
4.13000	-1710.40	121.74	11.26	-1722.39	116.93	17.22	-1482.29	138.82	111.84	-1489.17	141.59	177.13	-1253.49	-11.76	17.49	-1275.60	0.52	23.54	-1439.16	-18.37	21.12	-1387.96	-25.54	62.80	-1426.53	66.84	1195.43	0.00	0.00	0.00	-1391.94	31.61	1550.31	-1388.99	136.01	1544.45	-1556.19	17.70	1577.35	-2020.56	-55.14	1740.07	421.41	1117.51	71.27	1022.15	1018.28	73.84	522.72
4.14000	-1709.01	121.69	10.30	-1717.65	117.06	18.35	-1482.29	138.82	111.84	-1489.17	141.59	177.13	-1251.21	-12.71	18.24	-1276.18	0.93	23.39	-1440.54	-16.65	20.10	-1387.30	-25.35	62.29	-1420.83	65.72	1195.58	0.00	0.00	0.00	-1385.53	30.49	1551.01	-1383.53	134.55	1545.01	-1549.08	16.53	1577.72	-2005.28	-52.84	1736.38	424.37	1116.35	72.24	1021.62	1018.48	73.66	522.10
4.15000	-1699.94	121.87	10.35	-1715.06	117.08	18.99	-1482.29	138.82	111.84	-1489.17	141.59	177.13	-1249.22	-12.31	18.68	-1275.94	1.05	23.35	-1440.28	-16.90	20.25	-1386.77	-25.16	61.79	-1415.63	64.33	1195.61	0.00	0.00	0.00	-1379.13	29.29	1551.50	-1377.87	133.67	1545.48	-1542.03	15.33	1578.09	-1990.08	-50.53	1732.72	424.83	1115.83	72.67	1021.90	1017.96	73.97	521.66
4.16000	-1696.95	122.76	8.52	-1708.25	118.71	19.99	-1482.29	138.82	111.84	-1489.17	141.59	177.13	-1248.57	-11.99	18.61	-1277.15	0.84	22.98	-1440.32	-16.71	20.16	-1386.37	-24.98	61.33	-1410.16	63.56	1195.60	0.00	0.00	0.00	-1373.71	28.20	1551.94	-1372.42	132.34	1545.85	-1535.04	14.12	1578.46	-1974.97	-48.23	1729.08	424.17	1117.18	72.03	1021.86	1017.70	73.97	522.22
4.17000	-1694.71	123.98	6.35	-1702.40	117.98	21.26	-1482.29	138.82	111.84	-1489.17	141.59	177.13	-1251.18	-12.30	18.06	-1275.33	1.33	23.26	-1440.12	-16.82	20.28	-1386.09	-24.81	60.89	-1405.97	62.11	1195.52	0.00	0.00	0.00	-1366.54	27.10	1552.28	-1367.04	130.72	1546.18	-1528.11	12.88	1578.84	-1959.94	-45.92	1725.49	422.22	1116.70	71.80	1021.40	1018.09	73.80	521.24
4.18000	-1691.73	125.03	3.77	-1694.31	118.96	22.31	-1482.29	138.82	111.84	-1489.17	141.59	177.13	-1251.96	-12.22	17.77	-1275.27	1.21	23.53	-1439.92	-17.05	20.43	-1385.93	-24.65	60.47	-1401.75	61.22	1195.34	0.00	0.00	0.00	-1362.32	25.67	1552.49	-1365.53	130.07	1545.77	-1521.24	11.62	1579.22	-1945.00	-43.61	1721.92	423.18	1116.99	71.67	1022.13	1018.29	73.81	520.28
4.19000	-1685.18	125.97	2.09	-1689.03	120.59	23.54	-1482.29	138.82	111.84	-1489.17	141.59	177.13	-1251.60	-11.99	17.87	-1275.37	1.27	23.20	-1440.19	-16.58	20.32	-1385.89	-24.49	60.09	-1393.45	60.27	1195.49	0.00	0.00	0.00	-1356.19	24.58	1552.62	-1364.03	128.92	1546.00	-1514.44	10.34	1579.59	-1930.14	-41.30	1718.39	422.31	1116.97	71.55	1021.99	1018.52	73.72	521.56
4.20000	-1676.46	127.66	3.17	-1678.50	121.85	27.19	-1482.29	138.82	111.84	-1489.17	141.59	177.13	-1249.33	-11.79	18.30	-1275.18	1.72	23.37	-1439.91	-17.02	20.62	-1385.95	-24.34	59.73	-1387.18	59.67	1195.34	0.00	0.00	0.00	-1350.05	23.40	1552.71	-1360.86	127.30	1546.18	-1507.70	9.04	1579.97	-1915.36	-38.98	1714.89	422.36	1117.48	71.44	1021.84	1018.37	73.68	523.42
4.21000	-1665.74	130.33	6.37	-1664.83	123.82	30.95	-1482.29	138.82	111.84	-1489.17	141.59	177.13	-1252.61	-11.78	17.55	-1275.88	1.76	23.31	-1439.36	-17.61	20.83	-1386.12	-24.20	59.39	-1385.14	58.22	1195.28	0.00	0.00	0.00	-1343.09	22.43	1552.65	-1352.43	127.03	1545.92	-1501.02	7.71	1580.36	-1900.67	-36.67	1711.42	423.63	1117.30	71.83	1022.03	1017.89	73.90	521.93
4.22000	-1650.80	135.12	11.20	-1646.36	127.03	36.59	-1482.29	138.82	111.84	-1489.17	141.59	177.13	-1250.56	-11.55	18.03	-1275.11	1.73	23.36	-1439.69	-17.26	20.79	-1386.40	-24.07	59.09	-1380.09	57.48	1195.45	0.00	0.00	0.00	-1338.43	21.32	1552.61	-1349.15	126.03	1546.07	-1494.41	6.37	1580.74	-1886.08	-34.36	1707.99	425.17	1116.55	72.49	1022.27	1018.13	73.92	521.88
4.23000	-1634.16	139.61	16.05	-1630.15	129.95	42.08	-1482.29	138.82	111.84	-1489.17	141.59	177.13	-1251.96	-12.05	17.52	-1275.57	1.93	23.19	-1440.09	-16.59	20.39	-1386.77	-23.94	58.81	-1373.93	57.17	1195.63	0.00	0.00	0.00	-1332.42	20.40	1552.42	-1343.07	124.84	1546.08	-1487.86	5.00	1581.12	-1871.57	-32.04	1704.59	424.37	1116.69	72.32	1022.18	1018.31	73.80	523.04
4.24000	-1617.42	143.99	20.24	-1612.37	133.32	46.26	-1482.29	138.82	111.84	-1489.17	141.59	177.13	-1249.20	-11.18	18.52	-1275.03	2.01	23.37	-1440.07	-16.74	20.61	-1387.23	-23.82	58.55	-1370.42	55.86	1195.67	0.00	0.00	0.00	-1325.75	19.47	1552.30	-1330.57	123.65	1545.75	-1481.38	3.61	1581.51	-1857.15	-29.73	1701.23	423.76	1116.84	72.07	1022.15	1018.00	73.83	521.20
4.25000	-1587.44	146.72	20.73	-1578.12	138.52	44.33	-1482.29	138.82	111.84	-1489.17	141.59	177.13	-1250.53	-11.49	18.05	-1275.10	2.00	23.44	-1440.04	-16.76	20.61	-1387.78	-23.71	58.33	-1365.37	55.45	1195.92	0.00	0.00	0.00	-1320.59	18.51	1552.21	-1328.21	122.96	1546.01	-1474.97	2.20	1581.90	-1842.82	-27.41	1697.91	423.72	1117.03	71.90	1022.01	1018.21	73.75	522.31
4.26000	-1575.50	151.15	22.35	-1558.07	142.83	47.40	-1482.29	138.82	111.84	-1489.17	141.59	177.13	-1250.26	-11.20	18.29	-1274.76	1.86	23.59	-1439.80	-17.04	20.82	-1388.42	-23.61	58.13	-1359.67	54.49	1196.18	0.00	0.00	0.00	-1316.06	17.64	1552.05	-1323.96	121.79	1545.69	-1468.62	0.76	1582.29	-1828.58	-25.09	1694.62	421.83	1117.14	71.55	1021.99	1018.21	73.69	522.36
4.27000	-1554.61	154.64	25.54	-1550.42	145.95	46.90	-1482.29	138.82	111.84	-1489.17	141.59	177.13	-1251.87	-11.54	17.80	-1274.14	1.86	23.73	-1440.30	-16.48	20.60	-1389.13	-23.51	57.95	-1355.58	53.53	1196.49	0.00	0.00	0.00	-1310.89	16.74	1551.94	-1321.45	121.34	1545.74	-1462.34	-0.70	1582.68	-1814.44	-22.78	1691.36	423.34	1116.33	72.13	1022.09	1018.06	73.72	522.86
4.28000	-1518.32	158.35	30.68	-1515.53	148.73	51.09	-1482.29	138.82	111.84	-1489.17	141.59	177.13	-1251.44	-11.37	17.95	-1275.74	1.92	23.39	-1440.17	-16.47	20.74	-1389.91	-23.42	57.81	-1350.65	52.48	1196.67	0.00	0.00	0.00	-1303.36	15.92	1551.72	-1318.24	120.12	1545.87	-1455.87	-2.99	1583.12	-1800.39	-20.46	1688.14	422.35	1116.71	71.85	1021.78	1017.96	73.74	521.61
4.29000	-1506.38	160.90	30.94	-1498.98	151.00	51.99	-1482.29	138.82	111.84	-1489.17	141.59	177.13	-1251.88	-11.26	17.70	-1276.33	1.61	23.39	-1440.19	-16.46	20.85	-1390.77	-23.33	57.69	-1344.87	51.16	1197.05	0.00	0.00	0.00	-1298.44	15.13	1551.66	-1308.64	119.14	1545.80	-1449.79	-4.49	1583.52	-1786.44	-18.14	1684.96	423.05	1115.91	72.19	1021.93	1017.79	73.80	521.58
4.30000	-1491.75	163.71	36.81	-1491.08	153.90	57.58	-1482.29	138.82	111.84	-1489.17	141.59	177.13	-1250.51	-11.27	18.00	-1275.40	1.73	23.39	-1440.02	-16.79	20.89	-1391.69	-23.26	57.60	-1341.80	50.71	1197.19	0.00	0.00	0.00	-1292.79	14.31	1551.48	-1304.08	118.79	1545.55	-1444.30	-5.54	1583.92	-1772.58	-15.82	1681.82	422.32	1116.86	71.64	1022.04	1018.19	73.73	519.77
4.31000	-1469.42	165.25	39.15	-1479.03	154.94	56.20	-1482.29	138.82	111.84	-1489.17	141.59	177.13	-1251.87	-11.22	17.78	-1275.61	2.03	23.65	-1440.68	-15.86	20.60	-1392.67	-23.18	57.53	-1339.29	49.52	1197.39	0.00	0.00	0.00	-1287.93	13.63	1551.35	-1298.11	118.61	1545.34	-1438.94	-6.72	1584.33	-1758.82	-13.51	1678.71	421.60	1117.21	71.52	1022.00	1018.20	73.77	520.83
4.32000	-1446.90	167.18	39.68	-1456.44	155.93	56.00	-1482.29	138.82	111.84	-1489.17	141.59	177.13	-1250.17	-11.40	18.25	-1275.40	1.47	23.60	-1440.48	-15.83	20.55	-1393.71	-23.12	57.50	-1332.77	48.63	1197.72	0.00	0.00	0.00	-1282.26	13.02	1551.30	-1291.34	117.50	1545.44	-1433.96	-7.28	1584.73	-1745.16	-11.19	1675.64	422.73	1116.18	72.07	1021.85	1018.26	73.82	520.89
4.33000	-1424.13	168.18	39.52	-1435.71	155.60	54.80	-1482.29	138.82	111.84	-1489.17	141.59	177.13	-1250.25	-11.53	18.26	-1275.41	1.32	23.61	-1440.35	-15.95	20.59	-1394.80	-23.06	57.48	-1327.41	47.38	1197.87	0.00	0.00	0.00	-1276.99	12.07	1551.26	-1288.06	116.52	1545.36	-1428.39	-8.39	1584.94	-1731.60	-8.87	1672.61	423.41	1116.42	72.14	1022.22	1018.26	73.85	521.30
4.34000	-1400.15	169.94	39.50	-1413.83	156.66	53.31	-1482.29	138.82	111.84	-1489.17	141.59	177.13	-1250.87	-11.24	18.30	-1274.43	1.55	23.80	-1440.48	-15.84	20.78	-1395.94	-23.01	57.50	-1322.32	46.82	1198.01	0.00	0.00	0.00	-1272.24	11.22	1551.23	-1282.02	116.14	1544.97	-1422.99	-9.42	1585.19	-1718.14	-6.55	1669.62	422.52	1116.33	71.83	1021.73	1018.48	73.69	521.79
4.35000	-1374.87	170.47	38.92	-1388.30	157.85	52.43	-1482.29	138.82	111.84	-1489.17	141.59	177.13	-1249.55	-11.91	18.74	-1275.57	1.63	23.53	-1440.13	-16.20	20.95	-1397.12	-22.96	57.55	-1319.89	45.81	1197.91	0.00	0.00	0.00	-1267.88	10.56	1551.11	-1280.22	115.01	1544.81	-1417.08	-11.38	1585.38	-1704.78	-4.24	1666.67	422.07	1116.64	71.64	1021.56	1018.12	73.80	521.48
4.36000	-1352.27	170.89	37.53	-1364.58	157.51	51.16	-1482.29	138.82	111.84	-1489.15	141.59	177.12	-1251.75	-11.34	18.76	-1274.76	1.71	23.71	-1440.32	-16.10	21.02	-1398.34	-22.93	57.62	-1315.32	44.92	1197.71	0.00	0.00	0.00	-1262.48	9.87	1551.08	-1276.03	114.51	1544.82	-1412.18	-12.00	1585.54	-1691.52	-1.92	1663.76	422.96	1115.48	72.16	1021.75	1018.17	73.81	521.48
4.37000	-1328.49	171.88	36.49	-1343.46	158.30	48.87	-1482.29	138.82	111.84	-1470.23	142.72	169.17	-1248.60	-11.59	19.61	-1275.48	1.34	23.60	-1440.85	-15.18	20.46	-1399.59	-22.89	57.72	-1311.07	44.15	1197.83	0.00	0.00	0.00	-1257.20	9.07	1550.87	-1267.42	113.54	1544.87	-1407.57	-12.20	1585.71	-1678.37	0.40	1660.89	422.96	1116.59	71.85	1021.86	1018.35	73.76	522.66
4.38000	-1305.21	172.28	35.52	-1320.70	159.22	46.65	-1482.27	138.83	111.83	-1452.54	142.50	160.77	-1251.45	-12.31	18.99	-1276.88	1.23	23.22	-1440.73	-15.34	20.58	-1400.87	-22.87	57.84	-1306.04	43.61	1197.63	0.00	0.00	0.00	-1251.92	8.31	1550.55	-1260.83	112.27	1544.58	-1401.84	-14.13	1585.69	-1665.32	2.71	1658.06	422.60	1116.44	71.85	1022.29	1018.35	73.83	520.38
4.39000	-1278.75	172.48	34.97	-1296.91	159.91	44.83	-1459.05	142.27	103.77	-1432.93	144.30	153.00	-1251.84	-12.07	19.24	-1275.09	1.29	23.69	-1440.69	-15.40	20.82	-1402.18	-22.85	58.00	-1301.93	42.29	1197.39	0.00	0.00	0.00	-1246.81	7.16	1550.31	-1261.84	111.36	1544.41	-1396.92	-15.02	1585.59	-1652.38	5.03	1655.27	421.85	1116.43	71.75	1022.48	1017.87	74.09	521.09
4.40000	-1256.23	171.46	33.76	-1272.31	159.59	43.08	-1438.05	142.64	94.64	-1413.73	145.01	144.93	-1249.39	-11.72	20.13	-1275.52	1.38	23.65	-1440.70	-15.40	20.92	-1403.50	-22.83	58.18	-1298.42	41.77	1196.96	0.00	0.00	0.00	-1241.24	6.30	1550.00	-1257.58	110.54	1544.37	-1391.21	-16.91	1585.46	-1639.54	7.34	1652.52	421.99	1116.74	71.79	1022.13	1018.07	73.93	523.24
4.41000	-1232.09	171.16	33.19	-1249.89	158.95	41.08	-1413.97	146.66	87.24	-1394.92	144.84	136.60	-1251.64	-12.57	20.15	-1276.26	1.28	23.75	-1440.83	-15.25	20.86	-1404.85	-22.82	58.39	-1296.29	41.05	1196.66	0.00	0.00	0.00	-1236.48	5.39	1549.58	-1247.77	109.77	1544.04	-1386.29	-17.70	1585.29	-1626.81	9.66	1649.81	422.18	1116.03	72.11	1021.55	1018.41	73.72	520.57
4.42000	-1208.97	168.51	31.73	-1228.88	158.16	38.75	-1391.03	148.57	79.23	-1374.75	146.62	129.62	-1250.29	-12.29	20.42	-1274.16	0.65	24.53	-1440.82	-15.22	20.80	-1406.20	-22.82	58.62	-1288.31	40.16	1196.42	0.00	0.00	0.00	-1231.47	4.52	1549.21	-1241.04	109.17	1543.65	-1380.79	-19.09	1585.09	-1614.19	11.97	1647.14	420.84	1117.05	71.46	1021.45	1018.14	73.83	522.60
4.43000	-1187.18	167.01	31.02	-1206.63	156.48	37.10	-1368.92	150.09	71.65	-1355.01	147.29	122.68	-1248.98	-12.35	20.79	-1271.90	0.28	25.42	-1440.78	-14.92	20.97	-1407.56	-22.82	58.89	-1283.79	39.69	1196.08	0.00	0.00	0.00	-1225.62	3.57	1548.70	-1238.07	108.03	1543.37	-1375.68	-20.61	1584.95	-1601.68	14.28	1644.52	421.31	1116.93	71.75	1022.02	1018.34	73.83	521.74
4.44000	-1161.29	163.43	31.46	-1180.73	154.26	37.23	-1345.93	152.75	64.77	-1335.82	147.48	115.87	-1248.51	-11.97	21.18	-1271.85	-0.34	25.73	-1441.15	-14.62	20.86	-1408.92	-22.83	59.18	-1278.59	39.04	1195.79	0.00	0.00	0.00	-1221.82	2.72	1548.25	-1232.70	106.93	1543.12	-1371.13	-20.96	1584.67	-1589.28	16.59	1641.94	421.54	1116.69	71.90	1021.80	1018.59	73.72	521.64
4.45000	-1137.67	161.88	32.09	-1157.26	151.68	37.35	-1324.82	152.38	57.11	-1314.85	150.53	110.94	-1245.31	-11.06	22.55	-1271.90	-0.52	25.75	-1440.91	-15.03	21.06	-1410.28	-22.84	59.50	-1275.70	38.06	1195.31	0.00	0.00	0.00	-1215.86	1.92	1547.66	-1226.98	106.10	1542.66	-1366.68	-21.41	1584.43	-1576.99	18.90	1639.40	421.11	1116.15	71.88	1021.95	1018.08	73.87	522.62
4.46000	-1115.99	160.33	32.92	-1135.33	151.22	37.76	-1303.44	153.21	50.69	-1295.15	152.15	106.11	-1244.66	-11.52	22.44	-1270.56	-0.52	26.85	-1440.76	-15.10	21.10	-1411.63	-22.86	59.85	-1271.55	38.06	1194.86	0.00	0.00	0.00	-1211.72	0.96	1547.11	-1222.80	105.35	1542.27	-1361.07	-23.10	1584.04	-1564.81	21.21	1636.90	420.73	1116.91	71.69	1022.01	1018.04	73.84	522.24
4.47000	-1091.99	158.62	35.13	-1114.95	149.24	38.63	-1282.26	153.64	44.71	-1275.68	153.20	101.43	-1245.82	-12.08	21.92	-1270.41	-0.80	26.88	-1441.11	-14.65	20.88	-1412.97	-22.89	60.22	-1266.18	37.83	1194.31	0.00	0.00	0.00	-1206.91	0.06	1546.54	-1218.79	104.68	1542.00	-1355.93	-23.77	1583.60	-1552.75	23.52	1634.45	420.65	1116.82	71.65	1022.26	1017.98	73.97	521.34
4.48000	-1069.87	155.82	38.08	-1092.74	148.47	41.18	-1261.93	152.62	39.06	-1257.79	151.81	96.35	-1244.66	-9.72	22.77	-1272.05	-0.68	26.30	-1440.52	-15.37	21.30	-1414.30	-22.92	60.62	-1262.50	36.90	1193.81	0.00	0.00	0.00	-1200.51	-0.76	1545.93	-1215.15	103.97	1541.54	-1351.44	-24.15	1583.18	-1540.80	25.82	1632.05	422.43	1117.11	71.73	1022.13	1018.44	73.82	521.24
4.49000	-1045.44	153.79	42.79	-1071.17	145.15	44.26	-1241.06	152.48	34.81	-1238.59	152.75	92.98	-1246.57	-10.45	22.07	-1271.98	-0.32	25.99	-1440.93	-15.11	21.26	-1415.60	-22.95	61.06	-1258.43	36.30	1193.35	0.00	0.00	0.00	-1197.12	-1.58	1545.31	-1210.97	103.05	1540.89	-1346.54	-24.82	1582.73	-1528.97	28.13	1629.68	422.98	1117.23	72.08	1022.15	1018.13	73.99	522.09
4.50000	-1027.76	150.93	46.44	-1051.65	143.20	47.45	-1220.28	152.24	31.30	-1220.64	151.92	89.55	-1246.90	-10.79	21.59	-1274.09	-0.52	25.21	-1440.98	-14.91	21.17	-1416.88	-22.99	61.52	-1254.32	36.38	1192.66	0.00	0.00	0.00	-1191.76	-2.34	1544.57	-1203.43	102.66	1540.37	-1341.30	-25.67	1582.33	-1517.26	30.43	1627.37	423.31	1117.35	71.85	1022.32	1018.07	74.06	522.96
4.51000	-1004.65	148.30	52.57	-1030.62	140.48	52.51	-1198.78	153.43	29.42	-1201.57	153.08	87.66	-1249.23	-10.15	21.07	-1275.78	-0.59	24.57	-1440.46	-15.77	21.37	-1418.13	-23.04	62.00	-1250.76	35.68	1192.37	0.00	0.00	0.00	-1186.23	-3.21	1543.82	-1199.04	101.81	1540.14	-1336.04	-26.78	1581.92	-1505.66	32.73	1625.10	422.76	1116.95	71.89	1022.49	1017.86	74.13	522.05
4.52000	-986.58	146.09	57.24	-1011.40	138.57	56.71	-1178.22	154.52	28.36	-1184.63	151.81	85.09	-1250.20	-10.52	20.63	-1275.64	-0.21	24.41	-1440.53	-15.70	21.48	-1419.35	-23.09	62.52	-1245.83	35.86	1191.79	0.00	0.00	0.00	-1181.49	-3.76	1543.07	-1193.98	101.57	1539.32	-1331.13	-27.04	1581.40	-1494.18	35.03	1622.87	423.59	1116.43	72.32	1022.53	1017.81	74.16	523.19
4.53000	-965.19	142.43	63.23	-994.90	135.98	60.83	-1158.13	156.24	28.94	-1167.09	152.84	84.35	-1252.71	-10.93	19.93	-1275.08	-0.32	24.54	-1440.49	-15.65	21.44	-1420.53	-23.15	63.06	-1240.45	35.66	1191.28	0.00	0.00	0.00	-1176.39	-4.35	1542.24	-1189.93	100.92	1538.66	-1326.77	-26.76	1580.98	-1482.82	37.33	1620.69	422.78	1117.09	71.94	1022.57	1018.18	73.91	520.00
4.54000	-947.47	139.57	68.38	-978.10	133.99	65.51	-1139.16	157.35	30.01	-1150.26	152.99	83.94	-1248.08	-12.05	20.89	-1276.66	-0.81	23.89	-1441.66	-14.29	20.79	-1421.66	-23.21	63.64	-1238.32	35.46	1190.51	0.00	0.00	0.00	-1171.52	-4.89	1541.50	-1184.82	100.05	1538.12	-1321.87	-27.21	1580.54	-1471.58	39.62	1618.56	422.04	1116.92	71.78	1022.17	1018.58	73.74	520.62
4.55000	-932.72	137.50	74.41	-959.91	132.23	70.81	-1121.91	156.52	30.77	-1134.04	153.50	84.09	-1253.13	-14.85	18.55	-1276.33	-0.69	23.99	-1441.15	-14.90	21.18	-1422.75	-23.27	64.24	-1232.50	35.41	1190.15	0.00	0.00	0.00	-1166.89	-5.47	1540.76	-1176.27	99.90	1537.07	-1316.45	-28.17	1579.83	-1460.46	41.91	1616.47	421.84	1116.92	71.64	1021.63	1018.61	73.68	520.41
4.56000	-919.21	134.59	79.19	-946.04	129.63	75.55	-1106.23	155.61	31.61	-1119.58	152.54	84.16	-1249.84	-14.35	19.30	-1277.49	-0.96	23.69	-1440.43	-15.66	21.61	-1423.78	-23.34	64.87	-1227.68	34.95	1189.34	0.00	0.00	0.00	-1162.01	-6.05	1540.02	-1171.25	99.90	1536.68	-1311.65	-28.36	1579.23	-1449.47	44.21	1614.43	422.07	1116.43	72.03	1021.56	1018.34	73.70	521.02
4.57000	-908.35	132.82	83.71	-931.16	126.97	80.87	-1091.82	154.04	32.21	-1105.86	153.01	84.95	-1251.67	-14.44	18.94	-1278.28	-0.96	23.50	-1440.91	-15.02	21.30	-1424.76	-23.42	65.52	-1222.58	35.04	1188.78	0.00	0.00	0.00	-1157.88	-6.22	1539.25	-1168.83	99.16	1536.07	-1307.03	-28.03	1578.64	-1438.60	46.50	1612.44	422.89	1116.80	72.00	1021.73	1018.18	73.82	521.57
4.58000	-892.34	130.03	90.04	-918.17	124.33	85.43	-1078.07	152.54	32.88	-1093.07	152.85	85.77	-1251.14	-13.71	19.02	-1276.18	-0.91	24.01	-1441.14	-14.81	21.37	-1425.68	-23.50	66.21	-1218.56	34.41	1188.04	0.00	0.00	0.00	-1152.40	-6.50	1538.50	-1162.59	98.83	1535.23	-1302.74	-27.55	1578.06	-1427.85	48.78	1610.50	423.26	1116.48	72.08	1021.96	1018.44	73.80	522.49
4.59000	-881.49	128.81	94.09	-908.44	122.88	89.32	-1065.19	151.92	33.80	-1080.41	153.93	87.06	-1250.70	-14.15	19.24	-1275.91	-0.66	23.90	-1440.38	-15.67	21.79	-1426.53	-23.58	66.92	-1212.83	34.20	1187.38	0.00	0.00	0.00	-1146.39	-6.78	1537.71	-1158.57	99.18	1534.43	-1297.98	-27.32	1577.33	-1417.23	51.07	1608.60	423.14	1116.03	72.29	1021.85	1018.38	73.82	522.89
4.60000	-872.42	126.02	98.89	-893.67	121.00	94.52	-1053.14	151.70	34.82	-1070.51	152.32	87.35	-1252.78	-14.25	18.36	-1276.66	-0.92	23.89	-1440.99	-15.14	21.60	-1427.32	-23.67	67.67	-1209.22	34.55	1186.39	0.00	0.00	0.00	-1143.25	-6.99	1537.03	-1153.75	98.56	1533.90	-1293.11	-27.32	1576.63	-1406.74	53.35	1606.76	424.79	1115.98	72.53	1021.51	1018.42	73.66	522.56
4.61000	-862.24	126.64	102.57	-888.38	119.72	97.03	-1042.63	151.43	35.81	-1060.36	152.59	88.14	-1251.31	-14.24	19.00	-1278.21	-1.05	23.44	-1441.41	-14.45	21.39	-1428.02	-23.77	68.44	-1203.82	34.47	1185.65	0.00	0.00	0.00	-1137.50	-6.90	1536.38	-1147.30	98.61	1533.35	-1288.28	-27.09	1576.04	-1396.38	55.63	1604.96	422.74	1117.03	71.80	1021.52	1018.67	73.48	523.30
4.62000	-853.04	124.94	106.41	-878.32	117.22	99.66	-1033.32	151.37	36.43	-1051.74	152.35	88.52	-1250.43	-14.36	19.11	-1276.84	-0.61	23.65	-1441.23	-14.79	21.51	-1428.65	-23.86	69.24	-1199.97	34.66	1184.91	0.00	0.00	0.00	-1133.05	-6.99	1535.77	-1146.39	98.50	1532.67	-1283.31	-26.79	1575.36	-1386.14	57.91	1603.21	421.64	1117.63	71.44	1021.82	1018.39	73.72	521.59
4.63000	-846.29	122.23	107.47	-875.36	115.63	100.69	-1024.41	152.28	37.19	-1043.36	153.66	89.22	-1249.53	-14.06	19.11	-1277.42	-1.02	23.71	-1440.98	-14.96	21.72	-1429.20	-23.97	70.07	-1193.76	33.86	1184.31	0.00	0.00	0.00	-1127.89	-6.75	1535.13	-1139.50	98.57	1532.07	-1278.58	-26.23	1574.57	-1376.03	60.18	1601.52	422.03	1117.79	71.48	1021.84	1018.68	73.64	521.41
4.64000	-839.22	122.47	109.18	-864.10	114.26	102.40	-1017.78	151.55	36.83	-1036.56	153.52	89.05	-1255.29	-14.38	17.97	-1276.12	-0.81	23.81	-1441.05	-15.05	21.71	-1429.66	-24.07	70.92	-1189.14	34.64	1183.45	0.00	0.00	0.00	-1123.72	-6.80	1534.52	-1128.62	99.11	1531.62	-1273.74	-25.80	1573.96	-1366.06	62.45	1599.87	423.88	1116.64	72.25	1022.14	1018.53	73.72	522.00
4.65000	-833.99	119.45	108.39	-858.70	114.01	101.77	-1011.95	151.60	36.34	-1030.99	153.52	88.47	-1250.98	-14.07	18.97	-1278.55	-0.96	23.22	-1440.84	-15.38	21.95	-1430.02	-24.18	71.81	-1184.44	35.13	1182.70	0.00	0.00	0.00	-1119.18	-6.55	1533.90	-1122.76	98.76	1531.09	-1268.93	-25.17	1573.26	-1356.22	64.72	1598.27	421.72	1117.30	71.55	1021.74	1018.55	73.64	520.10
4.66000	-828.33	120.60	108.59	-853.26	111.87	101.28	-1007.34	151.47	35.40	-1026.05	153.60	87.64	-1254.44	-14.33	18.05	-1276.38	-1.00	23.66	-1440.71	-15.56	22.20	-1430.29	-24.30	72.73	-1177.92	35.36	1182.01	0.00	0.00	0.00	-1113.51	-6.05	1533.32	-1117.50	99.52	1530.41	-1264.07	-24.49	1572.60	-1346.51	66.98	1596.73	422.19	1117.26	71.73	1021.66	1018.46	73.66	522.02
4.67000	-824.87	118.83	105.80	-848.77	109.77	100.00	-1003.71	151.51	34.18	-1021.74	154.58	86.71	-1252.43	-14.32	18.42	-1275.99	-1.05	23.79	-1441.04	-15.11	22.20	-1430.45	-24.41	73.67	-1173.14	36.20	1181.46	0.00	0.00	0.00	-1108.19	-5.80	1532.75	-1112.73	99.60	1529.80	-1259.52	-23.25	1571.93	-1336.93	69.25	1595.23	423.03	1116.51	72.12	1021.87	1018.15	73.86	522.83
4.68000	-822.03	117.40	102.60	-847.80	110.94	96.38	-1000.57	152.80	33.11	-1019.08	153.99	84.83	-1251.17	-14.74	18.75	-1275.91	-1.11	23.76	-1440.57	-15.71	22.74	-1430.51	-24.54	74.64	-1168.07	36.14	1180.87	0.00	0.00	0.00	-1103.34	-5.34	1532.23	-1107.55	100.02	1529.16	-1254.65	-22.40	1571.26	-1327.49	71.51	1593.79	421.69	1116.89	71.64	1022.07	1018.17	73.92	522.99
4.69000	-820.10	116.54	98.83	-842.84	111.11	93.20	-999.39	152.31	30.86	-1017.25	153.61	82.72	-1251.66	-14.25	18.73	-1277.39	-1.14	23.56	-1440.62	-15.34	22.85	-1430.46	-24.66	75.65	-1163.06	35.93	1180.09	0.00	0.00	0.00	-1098.75	-4.83	1531.74	-1102.29	100.84	1528.56	-1249.54	-21.93	1570.55	-1318.18	73.76	1592.40	421.15	1117.69	71.34	1021.69	1018.02	73.92	522.36
4.70000	-817.84	115.82	95.55	-846.02	110.41	88.14	-998.61	152.85	28.74	-1016.07	153.60	80.63	-1251.92	-14.85	18.77	-1277.04	-1.55	23.60	-1440.92	-14.81	22.90	-1430.30	-24.79	76.68	-1159.89	36.85	1179.54	0.00	0.00	0.00	-1094.00	-4.14	1531.29	-1097.20	101.49	1528.04	-1244.61	-20.96	1569.98	-1309.01	76.02	1591.07	421.60	1117.05	71.72	1021.37	1018.00	72.53	521.36
4.71000	-818.20	113.13	89.50	-847.80	109.62	83.26	-998.69	153.04	26.09	-1015.64	153.69	78.31	-1251.19	-14.77	18.90	-1276.71	-1.68	23.57	-1440.39	-15.56	23.71	-1430.87	-23.94	76.98	-1152.29	37.77	1178.97	0.00	0.00	0.00	-1089.01	-3.35	1530.86	-1091.88	102.48	1527.49	-1240.16	-19.75	1569.26	-1299.98	78.27	1589.78	421.16	1116.79	71.46	1024.34	1017.77	74.40	522.15
4.72000	-817.65	113.49	84.67	-845.59	109.31	78.73	-998.79	153.77	25.29	-1015.70	153.46	75.71	-1254.76	-15.04	18.33	-1276.87	-1.99	23.70	-1440.22	-15.71	24.18	-1430.56	-24.16	77.67	-1146.32	38.64	1178.43	0.00	0.00	0.00	-1083.23	-2.78	1530.47	-1086.46	103.63	1526.97	-1234.96	-19.20	1568.64	-1291.09	80.51	1588.55	420.56	1117.10	71.27	1023.65	1017.79	74.59	522.71
4.73000	-811.57	112.29	81.60	-845.49	109.01	74.40	-998.57	154.03	24.27	-1015.41	153.91	73.60	-1253.38	-14.35	18.55	-1276.65	-1.86	23.61	-1440.07	-15.84	24.72	-1430.68	-23.82	78.09	-1141.29	39.05	1177.80	0.00	0.00	0.00	-1078.02	-1.86	1530.03	-1081.77	104.10	1526.52	-1230.29	-17.84	1568.05	-1282.34	82.75	1587.38	423.40	1116.58	72.08	1023.19	1017.90	74.37	522.49
4.74000	-815.76	111.63	76.09	-843.16	108.67	71.15	-997.30	153.85	23.65	-1015.06	152.37	71.12	-1252.16	-14.96	18.77	-1277.26	-1.73	23.55	-1439.19	-17.18	25.94	-1429.56	-25.20	79.60	-1135.21	39.87	1177.42	0.00	0.00	0.00	-1073.97	-0.90	1529.79	-1076.67	104.88	1526.19	-1225.33	-16.84	1567.39	-1273.73	84.99	1586.26	424.87	1116.45	72.36	1023.17	1018.40	74.17	522.10
4.75000	-809.01	111.92	73.12	-842.12	108.59	67.41	-996.17	152.79	22.75	-1012.38	151.85	69.62	-1252.90	-15.53	18.63	-1276.02	-2.16	23.84	-1439.00	-17.31	26.81	-1429.76	-25.09	80.51	-1130.63	40.10	1176.94	0.00	0.00	0.00	-1068.80	0.03	1529.58	-1071.47	105.97	1525.91	-1220.67	-15.30	1566.90	-1265.27	87.23	1585.19	423.74	1117.87	71.64	1022.65	1018.00	74.16	521.89
4.76000	-810.01	111.67	65.13	-837.40	108.77	62.16	-994.35	153.80	22.82	-1007.58	153.13	69.94	-1253.49	-14.97	18.12	-1275.73	-2.68	23.75	-1438.42	-18.10	28.27	-1429.84	-24.73	81.47	-1124.53	40.86	1176.65	0.00	0.00	0.00	-1062.95	1.22	1529.61	-1066.31	106.92	1525.82	-1215.93	-13.43	1566.75	-1256.94	89.46	1584.18	422.74	1117.13	71.71	1021.96	1018.13	73.93	522.42
4.77000	-806.85	110.68	57.51	-834.80	108.36	56.05	-994.03	152.86	22.17	-1004.20	153.39	69.77	-1253.55	-15.57	18.24	-1276.49	-3.11	23.60	-1437.92	-18.85	29.91	-1428.68	-26.29	83.43	-1118.86	42.13	1176.48	0.00	0.00	0.00	-1057.89	2.26	1529.76	-1060.92	108.06	1525.95	-1210.72	-12.26	1566.73	-1248.76	91.69	1583.22	423.41	1116.41	72.14	1021.15	1018.49	73.62	522.57
4.78000	-806.37	110.18	51.37	-831.69	107.96	51.16	-992.60	153.89	22.37	-1001.47	154.01	69.46	-1252.68	-15.35	18.63	-1276.33	-2.71	23.58	-1437.66	-18.95	31.66	-1427.78	-27.04	85.31	-1114.52	42.22	1176.58	0.00	0.00	0.00	-1053.61	3.24	1530.12	-1055.38	109.33	1526.25	-1205.60	-10.78	1566.98	-1240.73	93.91	1582.32	423.38	1117.19	71.94	1021.57	1018.25	73.69	521.87
4.79000	-802.85	111.32	47.48	-831.23	108.01	47.02	-992.40	153.22	21.78	-1000.12	154.14	68.59	-1253.84	-15.57	18.29	-1275.36	-2.93	23.57	-1436.73	-20.25	33.91	-1427.74	-26.51	86.72	-1109.96	42.74	1176.99	0.00	0.00	0.00	-1048.49	4.57	1530.73	-1050.21	110.11	1526.71	-1200.51	-8.81	1567.48	-1232.84	96.13	1581.47	423.18	1116.46	72.02	1021.67	1018.26	73.70	521.92
4.80000	-805.87	111.42	42.47	-830.48	108.26	43.56	-991.66	154.02	21.75	-999.55	153.81	67.94	-1255.12	-15.93	18.16	-1275.45	-3.37	23.53	-1435.19	-21.73	36.53	-1426.31	-27.71	89.31	-1103.30	43.62	1177.58	0.00	0.00	0.00	-1043.17	5.69	1531.44	-1044.53	111.92	1527.22	-1195.54	-6.91	1568.16	-1225.10	98.34	1580.68	422.70	1116.55	71.81	1021.68	1018.39	73.58	521.36
4.81000	-801.98	112.30	40.75	-831.06	108.39	40.83	-991.24	154.18	21.73	-998.38	154.59	67.93	-1251.63	-15.69	18.72	-1274.27	-3.69	23.77	-1434.36	-22.67	39.10	-1425.53	-27.86	91.48	-1096.05	45.22	1178.76	0.00	0.00	0.00	-1037.45	7.22	1532.41	-1038.91	113.52	1528.01	-1190.30	-5.29	1569.08	-1217.50	100.55	1579.95	421.77	1116.37	71.63	1021.43	1018.50	73.57	523.80
4.82000	-805.33	111.17	38.13	-829.64	108.07	40.00	-991.26	153.74	21.50	-997.43	154.53	67.83	-1251.76	-15.40	18.89	-1275.92	-3.69	23.47	-1432.11	-24.98	42.68	-1424.40	-27.85	93.77	-1092.80	46.21	1179.86	0.00	0.00	0.00	-1031.79	8.51	1533.48	-1033.53	114.57	1528.97	-1185.39	-3.11	1570.19	-1210.06	102.76	1579.28	422.30	1118.16	71.34	1021.70	1018.31	73.67	523.41
4.83000	-803.24	110.47	37.32	-830.04	106.62	38.51	-990.84	154.28	21.80	-996.61	154.96	68.15	-1255.39	-15.87	17.83	-1275.13	-3.65	23.42	-1431.80	-24.78	45.16	-1422.42	-28.86	96.66	-1084.82	47.32	1181.31	0.00	0.00	0.00	-1027.06	10.31	1534.79	-1028.13	115.81	1529.95	-1180.40	-0.86	1571.52	-1202.76	104.96	1578.66	423.00	1116.70	72.06	1021.66	1018.36	73.64	523.50
4.84000	-801.82	109.72	36.84	-826.88	106.37	38.37	-990.79	154.10	21.57	-996.24	154.43	68.06	-1255.61	-15.71	17.46	-1274.65	-4.05	23.69	-1429.74	-26.69	48.96	-1421.73	-27.88	98.82	-1081.50	48.47	1183.03	0.00	0.00	0.00	-1022.63	12.03	1536.32	-1022.17	117.97	1531.09	-1175.29	1.37	1572.96	-1195.62	107.16	1578.10	422.69	1117.20	71.57	1021.79	1018.56	73.73	523.71
4.85000	-802.96	109.23	35.90	-830.52	106.50	36.81	-990.62	154.23	21.67	-995.61	155.01	68.29	-1255.49	-16.33	17.50	-1275.15	-4.19	23.57	-1428.87	-26.72	52.10	-1419.62	-28.46	101.78	-1072.82	49.14	1184.92	0.00	0.00	0.00	-1016.96	13.62	1537.87	-1016.77	119.60	1532.31	-1170.34	3.58	1574.44	-1188.63	109.35	1577.60	421.92	1116.58	71.57	1021.85	1017.91	73.87	521.84
4.86000	-801.37	109.06	35.77	-828.98	106.52	36.48	-990.71	154.16	21.51	-995.24	155.06	68.17	-1251.53	-15.89	18.11	-1276.05	-4.07	23.51	-1426.57	-28.37	55.92	-1416.82	-29.36	104.84	-1066.87	50.15	1186.81	0.00	0.00	0.00	-1011.60	15.22	1539.52	-1011.45	121.14	1533.59	-1165.43	6.01	1576.08	-1181.79	111.54	1577.16	421.26	1117.10	71.21	1022.03	1018.06	73.87	522.82
4.87000	-801.80	109.10	35.06	-829.29	105.75	36.02	-990.37	154.65	21.67	-995.23	154.81	68.18	-1253.09	-16.40	17.66	-1274.80	-4.28	23.96	-1424.75	-29.26	59.69	-1414.17	-30.14	108.07	-1062.38	51.91	1188.65	0.00	0.00	0.00	-1006.61	16.87	1541.25	-1005.81	123.41	1534.87	-1159.72	7.48	1577.67	-1175.11	113.73	1576.78	423.09	1116.49	71.90	1021.78	1018.29	73.72	524.57
4.88000	-800.29	108.71	34.79	-830.48	105.56	35.13	-990.72	154.07	21.52	-994.75	154.97	68.07	-1253.91	-16.10	17.52	-1273.80	-4.04	24.47	-1422.35	-30.33	63.40	-1411.14	-31.19	111.49	-1055.86	53.55	1190.50	0.00	0.00	0.00	-1001.87	18.73	1542.95	-1000.66	124.80	1536.26	-1154.79	9.76	1579.01	-1168.58	115.90	1576.46	424.17	1116.25	72.38	1021.58	1018.71	73.51	523.37
4.89000	-800.09	108.39	34.17	-827.87	105.97	34.99	-990.71	153.83	21.40	-994.47	154.97	68.25	-1252.77	-16.11	17.69	-1273.01	-4.33	24.66	-1419.94	-31.56	67.18	-1407.32	-33.00	115.15	-1049.12	54.75	1192.28	0.00	0.00	0.00	-996.90	20.52	1544.59	-995.69	126.02	1537.63	-1149.77	11.48	1580.38	-1162.21	118.08	1576.20	424.16	1116.45	72.07	1021.99	1018.49	73.72	523.18
4.90000	-803.38	108.68	32.65	-828.80	105.58	34.03	-990.41	153.83	21.52	-993.98	155.35	68.40	-1251.43	-16.15	18.06	-1272.93	-4.35	25.17	-1418.44	-31.81	70.35	-1404.66	-33.41	118.01	-1043.34	56.09	1193.96	0.00	0.00	0.00	-991.21	22.15	1546.14	-990.69	127.50	1539.04	-1144.73	13.54	1581.52	-1156.00	120.25	1575.99	422.59	1117.81	71.39	1022.12	1018.24	73.82	522.88
4.91000	-802.37	107.56	31.70	-828.58	105.46	33.41	-990.33	153.86	21.66	-993.64	154.97	68.45	-1252.27	-16.18	17.59	-1273.33	-4.34	25.86	-1415.91	-32.89	73.99	-1401.17	-34.45	121.09	-1036.55	57.82	1195.23	0.00	0.00	0.00	-986.99	23.97	1547.66	-985.84	128.71	1540.34	-1140.02	15.57	1582.35	-1149.94	122.41	1575.85	422.48	1117.94	71.38	1022.19	1018.67	73.69	522.41
4.92000	-799.11	107.83	31.61	-827.77	104.88	32.46	-990.00	153.87	21.80	-993.20	154.47	68.34	-1251.98	-16.48	17.76	-1270.97	-5.07	26.80	-1412.42	-34.74	77.99	-1397.04	-35.64	124.44	-1031.66	58.95	1196.37	0.00	0.00	0.00	-983.33	25.71	1549.04	-980.64	130.71	1541.47	-1135.14	17.00	1583.00	-1144.05	124.57	1575.77	421.76	1117.83	71.23	1022.09	1018.71	73.64	520.02
4.93000	-800.96	107.63	30.66	-828.63	104.99	31.43	-989.81	153.73	21.93	-992.73	154.14	68.31	-1249.17	-16.62	18.24	-1269.42	-5.20	27.62	-1410.97	-33.50	80.50	-1392.54	-36.97	127.95	-1027.21	60.15	1197.38	0.00	0.00	0.00	-978.40	27.21	1550.21	-975.52	132.27	1542.54	-1131.16	19.82	1583.58	-1138.31	126.72	1575.75	422.81	1116.77	71.84	1022.09	1018.29	73.84	521.61
4.94000	-801.44	106.95	29.25	-830.10	104.89	30.66	-990.01	153.10	21.67	-992.58	153.44	68.10	-1250.97	-17.14	17.61	-1266.07	-5.13	28.83	-1408.52	-33.64	84.25	-1388.51	-37.20	130.95	-1020.00	61.72	1197.98	0.00	0.00	0.00	-972.76	28.84	1551.20	-970.71	133.38	1543.52	-1126.43	21.51	1583.97	-1132.74	128.87	1575.80	423.51	1117.03	71.96	1021.64	1018.48	73.68	520.01
4.95000	-802.33	106.96	29.13	-823.73	104.50	31.47	-989.77	152.99	21.87	-992.27	153.73	68.30	-1249.25	-16.38	18.18	-1253.84	-6.74	32.96	-1406.12	-32.72	87.49	-1384.87	-36.62	133.68	-1013.04	63.00	1198.67	0.00	0.00	0.00	-968.16	30.21	1552.09	-965.63	134.87	1544.28	-1121.62	23.15	1584.26	-1126.55	132.50	1575.64	423.44	1117.98	71.55	1021.66	1018.27	73.75	520.93
4.96000	-803.08	107.31	28.52	-827.09	105.06	30.67	-989.59	153.08	21.93	-992.26	153.65	68.21	-1249.66	-16.75	18.06	-1268.99	-7.23	28.11	-1402.31	-33.54	91.78	-1379.80	-37.63	137.25	-1007.15	64.12	1198.96	0.00	0.00	0.00	-963.56	31.75	1552.92	-960.49	136.48	1545.07	-1117.15	25.25	1584.46	-1123.55	131.26	1576.24	422.58	1116.69	71.71	1021.95	1018.34	73.70	521.14
4.97000	-802.51	107.88	28.55	-830.32	104.79	29.68	-989.43	153.27	21.97	-992.30	153.29	67.99	-1249.07	-16.99	18.16	-1270.75	-6.46	27.29	-1399.07	-33.07	95.45	-1374.59	-38.26	140.70	-1003.50	65.66	1199.21	0.00	0.00	0.00	-960.08	33.21	1553.52	-955.63	137.65	1545.75	-1113.11	27.83	1584.57	-1117.30	135.16	1576.39	424.77	1116.20	72.59	1021.93	1018.40	73.77	521.27
4.98000	-800.22	107.24	28.86	-826.49	104.48	30.23	-989.56	153.12	21.81	-992.27	153.45	67.92	-1250.42	-17.57	17.86	-1272.61	-5.99	28.60	-1395.14	-32.96	99.71	-1368.14	-39.75	144.64	-997.25	66.94	1199.50	0.00	0.00	0.00	-954.64	34.74	1554.06	-950.44	139.25	1546.15	-1108.21	29.36	1584.59	-1113.21	135.97	1576.39	424.90	1117.12	72.16	1021.96	1018.23	73.84	520.51
4.99000	-802.82	107.45	28.00	-826.52	105.10	30.24	-989.24	153.52	21.98	-992.09	153.76	67.87	-1249.72	-18.14	17.59	-1270.43	-6.26	29.15	-1390.63	-33.04	104.28	-1361.71	-40.90	148.83	-989.72	68.41	1199.56	0.00	0.00	0.00	-950.22	36.14	1554.54	-945.16	140.97	1546.56	-1103.86	31.90	1584.81	-1108.35	137.98	1576.37	423.74	1117.88	71.62	1021.88	1017.94	73.88	520.29
5.00000	-799.41	107.10	28.70	-825.56	104.87	30.33	-989.38	153.47	21.78	-992.14	153.75	67.64	-1246.62	-17.84	17.94	-1265.04	-6.71	30.21	-1385.79	-33.21	109.46	-1355.56	-41.67	153.15	-984.69	69.22	1199.74	0.00	0.00	0.00	-945.10	37.60	1554.91	-940.29	141.96	1546.88	-1098.96	33.38	1584.89	-1102.95	140.38	1576.40	423.90	1116.66	72.04	1021.93	1018.23	73.83	522.19
5.01000	-801.41	107.20	28.30	-827.30	104.79	29.75	-989.08	154.08	21.88	-991.79	154.50	67.85	-1247.99	-18.03	17.08	-1257.91	-6.59	31.77	-1380.74	-33.48	114.89	-1349.57	-41.15	157.20	-979.30	70.47	1199.73	0.00	0.00	0.00	-940.74	39.06	1555.12	-935.22	143.50	1547.07	-1094.30	35.69	1584.94	-1097.69	142.60	1576.21	423.40	1116.93	71.87	1022.11	1018.35	73.79	522.80
5.02000	-798.64	107.59	29.05	-825.39	105.24	30.52	-989.41	153.63	21.59	-991.64	155.03	67.91	-1244.74	-19.13	16.98	-1255.22	-7.23	32.77	-1375.35	-33.10	120.15	-1342.80	-40.83	161.67	-972.38	71.66	1199.87	0.00	0.00	0.00	-936.10	40.61	1555.42	-930.83	145.70	1546.77	-1090.20	38.64	1585.03	-1092.59	145.28	1576.00	424.57	1115.77	72.56	1022.11	1018.06	73.97	522.66
5.03000	-797.92	107.49	28.92	-827.69	104.74	29.58	-989.43	153.66	21.35	-991.74	154.78	67.61	-1244.43	-19.03	16.12	-1257.22	-7.84	32.37	-1368.91	-33.40	126.18	-1335.09	-41.10	166.65	-970.22	72.71	1200.02	0.00	0.00	0.00	-930.72	42.09	1555.56	-925.11	147.13	1546.60	-1085.72	40.85	1585.05	-1087.70	146.64	1576.01	423.75	1115.62	72.43	1021.61	1018.25	73.78	521.33
5.04000	-801.83	107.28	28.12	-825.76	105.13	29.91	-989.26	154.20	21.61	-991.57	155.12	67.74	-1242.28	-19.54	15.58	-1255.08	-7.13	32.65	-1363.72	-32.00	131.72	-1326.83	-41.32	171.94	-963.38	73.81	1200.09	0.00	0.00	0.00	-926.44	43.37	1555.65	-920.87	148.49	1546.56	-1079.79	40.82	1585.15	-1082.87	148.17	1576.04	423.35	1116.17	72.04	1021.67	1018.45	73.67	522.56
5.05000	-803.20	107.40	28.13	-827.22	105.46	29.66	-989.21	154.22	21.63	-991.23	155.87	67.94	-1237.48	-19.91	15.43	-1251.91	-7.24	33.75	-1356.64	-31.95	138.22	-1319.66	-39.69	176.52	-958.76	74.63	1200.20	0.00	0.00	0.00	-922.01	44.83	1555.75	-916.69	149.73	1546.26	-1075.48	43.48	1585.11	-1077.24	150.81	1575.71	422.83	1116.46	72.08	1022.05	1018.42	73.82	522.90
5.06000	-801.46	107.10	27.81	-824.82	104.92	30.10	-989.34	154.10	21.34	-991.43	155.31	67.43	-1234.84	-20.09	14.56	-1250.65	-7.59	34.16	-1349.53	-31.36	144.55	-1312.57	-37.86	181.39	-955.27	75.48	1200.22	0.00	0.00	0.00	-917.77	46.31	1555.76	-913.19	151.14	1546.28	-1071.14	45.78	1585.26	-1072.22	152.70	1575.50	423.00	1116.49	71.99	1022.03	1018.51	73.79	521.69
5.07000	-800.71	106.84	27.94	-827.51	105.55	29.60	-989.46	153.97	21.38	-991.14	155.71	67.58	-1230.46	-20.50	13.95	-1243.72	-8.64	35.54	-1343.72	-29.93	150.36	-1304.62	-36.33	186.53	-950.57	76.06	1200.16	0.00	0.00	0.00	-912.10	47.83	1555.78	-909.06	152.60	1546.03	-1067.15	48.53	1585.36	-1066.71	156.11	1575.24	422.56	1116.16	71.90	1021.85	1017.92	73.92	521.46
5.08000	-800.92	106.79	27.75	-827.14	104.74	29.67	-989.39	154.00	21.22	-991.16	155.76	67.55	-1226.24	-21.22	12.97	-1237.17	-10.05	36.45	-1339.54	-28.90	155.98	-1295.49	-35.38	192.03	-946.96	76.88	1200.03	0.00	0.00	0.00	-908.31	48.89	1555.76	-903.80	154.00	1545.79	-1061.29	48.61	1585.55	-1061.51	157.56	1575.02	423.17	1116.13	72.14	1021.81	1017.91	73.95	522.50
5.09000	-800.62	106.27	28.04	-830.05	104.97	28.78	-989.10	154.58	21.49	-990.55	156.53	67.83	-1221.45	-22.97	11.79	-1231.01	-11.62	37.46	-1331.98	-26.34	161.26	-1287.46	-32.88	196.39	-941.49	77.44	1200.11	0.00	0.00	0.00	-902.97	50.29	1555.73	-897.80	155.04	1545.41	-1057.76	52.34	1585.70	-1056.86	158.98	1575.14	422.45	1116.33	71.96	1022.10	1018.08	73.98	522.74
5.10000	-799.25	106.93	28.29	-828.19	104.03	28.98	-989.67	153.51	21.06	-990.33	156.45	67.97	-1214.57	-25.44	13.13	-1222.82	-13.93	39.18	-1321.71	-25.11	166.39	-1278.58	-31.09	200.69	-938.65	77.81	1200.06	0.00	0.00	0.00	-898.11	51.53	1555.76	-895.83	156.34	1545.33	-1052.70	53.33	1586.00	-1052.02	160.84	1575.08	422.05	1117.29	71.46	1021.63	1018.34	73.72	521.71
5.11000	-801.71	107.14	27.87	-828.46	104.64	28.91	-989.14	154.30	21.42	-990.34	156.04	67.98	-1206.23	-28.87	16.03	-1216.78	-17.11	41.26	-1311.84	-22.53	170.29	-1269.16	-29.20	204.38	-933.80	78.52	1200.07	0.00	0.00	0.00	-893.36	52.76	1555.78	-889.82	157.78	1544.98	-1047.09	53.15	1586.04	-1048.00	160.47	1575.13	422.90	1116.14	72.21	1021.95	1018.30	73.77	522.12
5.12000	-800.97	106.36	28.05	-827.03	104.94	29.24	-989.25	153.95	21.30	-990.20	155.80	67.81	-1199.72	-34.81	18.03	-1206.47	-19.69	44.32	-1302.60	-19.56	172.98	-1259.43	-27.25	207.27	-928.81	79.29	1200.13	0.00	0.00	0.00	-889.18	53.93	1555.84	-883.97	158.55	1544.84	-1043.18	55.89	1586.37	-1043.18	161.99	1575.03	422.28	1115.95	72.01	1021.92	1018.35	73.75	521.60
5.13000	-801.92	106.51	27.72	-825.72	104.30	29.67	-989.39	153.56	21.19	-989.66	156.12	68.12	-1187.93	-39.00	22.20	-1195.51	-23.02	47.02	-1293.15	-17.17	174.37	-1249.28	-25.36	209.46	-925.24	79.35	1200.13	0.00	0.00	0.00	-884.93	54.60	1555.90	-881.17	159.39	1544.72	-1038.30	56.90	1586.67	-1039.27	162.29	1575.15	421.97	1116.82	71.52	1022.21	1018.20	73.92	521.16
5.14000	-800.06	106.74	28.04	-826.01	104.23	29.45	-989.44	153.31	21.16	-989.67	155.20	67.79	-1176.03	-42.92	25.89	-1183.94	-26.68	49.19	-1282.89	-15.08	174.91	-1239.29	-23.12	210.64	-920.03	79.94	1200.23	0.00	0.00	0.00	-880.32	55.62	1555.93	-876.29	160.45	1544.63	-1034.33	58.56	1586.88	-1034.51	163.57	1575.39	422.96	1116.65	71.83	1021.88	1017.96	73.90	521.48
5.15000	-798.27	106.17	27.97	-825.82	104.02	29.33	-989.46	153.17	21.30	-989.47	154.65	67.81	-1161.40	-46.49	29.22	-1171.62	-30.48	50.46	-1271.43	-13.30	174.55	-1228.42	-21.33	210.90	-916.67	80.83	1200.34	0.00	0.00	0.00	-876.02	56.57	1555.97	-871.12	161.13	1544.36	-1029.13	58.39	1587.26	-1029.17	165.99	1575.67	425.65	1115.04	73.08	1022.06	1017.89	73.98	522.57
5.16000	-801.50	105.55	27.07	-829.06	104.00	28.40	-989.31	153.00	21.45	-988.90	154.64	68.00	-1148.90	-50.39	31.15	-1159.01	-34.29	51.04	-1259.37	-12.34	173.44	-1217.87	-19.34	209.73	-913.34	81.74	1200.56	0.00	0.00	0.00	-871.61	57.32	1555.95	-866.54	161.60	1544.46	-1025.01	60.04	1587.58	-1024.11	167.84	1575.65	423.53	1116.71	72.02	1022.18	1018.48	73.80	522.77
5.17000	-801.70	106.12	27.16	-826.93	104.02	28.77	-988.95	153.31	21.83	-988.24	154.83	68.27	-1135.35	-55.77	32.11	-1145.31	-37.89	51.14	-1246.46	-12.37	171.62	-1206.37	-17.94	207.90	-909.23	82.15	1200.84	0.00	0.00	0.00	-866.07	57.85	1555.92	-862.76	162.55	1544.42	-1020.51	60.51	1587.89	-1019.53	169.09	1576.03	422.74	1116.06	72.04	1022.32	1018.44	73.78	520.18
5.18000	-800.69	106.33	27.16	-826.94	104.37	28.81	-989.07	152.54	21.77	-988.16	153.98	68.15	-1121.92	-59.83	32.40	-1133.64	-41.04	50.04	-1234.31	-11.29	168.21	-1195.01	-16.15	205.13	-905.70	83.56	1201.05	0.00	0.00	0.00	-863.04	58.61	1556.02	-858.31	163.54	1544.29	-1016.55	61.73	1588.28	-1016.49	167.71	1576.59	422.20	1116.74	71.70	1021.96	1018.15	73.79	522.61
5.19000	-801.25	106.37	26.66	-827.46	104.21	28.43	-989.27	152.39	21.96	-987.78	153.42	68.10	-1105.83	-64.63	33.18	-1117.80	-44.92	49.86	-1220.85	-11.41	164.23	-1182.57	-15.56	201.97	-901.12	83.94	1201.33	0.00	0.00	0.00	-858.22	59.15	1556.00	-854.86	163.77	1544.50	-1011.42	60.87	1588.54	-1011.87	168.83	1576.87	422.58	1116.36	71.90	1022.20	1017.96	73.95	523.51
5.20000	-798.03	105.96	27.60	-826.92	104.07	28.40	-989.48	151.51	21.80	-987.69	152.76	68.13	-1088.66	-69.85	33.93	-1099.58	-49.03	49.71	-1207.48	-10.99	159.11	-1170.77	-14.46	197.79	-899.23	84.45	1201.55	0.00	0.00	0.00	-853.79	59.52	1556.02	-848.74	164.26	1544.56	-1007.11	61.23	1588.87	-1007.40	169.93	1577.32	423.14	1115.93	72.18	1021.94	1018.34	73.86	524.91
5.21000	-798.60	106.48	27.28	-827.56	103.38	27.98	-989.11	152.04	22.34	-986.88	153.45	68.71	-1069.38	-73.33	34.55	-1081.92	-53.08	49.19	-1193.34	-11.09	153.37	-1158.11	-13.78	193.10	-895.05	85.41	1201.76	0.00	0.00	0.00	-849.74	59.95	1556.09	-845.06	164.40	1544.68	-1003.81	62.68	1589.03	-1003.94	168.97	1577.55	423.63	1116.03	72.25	1022.03	1017.96	73.97	523.17
5.22000	-796.99	106.35	27.85	-826.40	104.04	28.28	-989.44	151.11	22.19	-986.85	152.63	68.57	-1049.94	-77.50	35.74	-1063.40	-57.33	48.96	-1178.68	-11.54	146.74	-1145.43	-12.73	187.62	-890.93	86.21	1201.88	0.00	0.00	0.00	-846.95	60.34	1556.16	-841.38	165.04	1544.83	-1000.10	63.67	1589.25	-999.04	170.64	1577.71	425.10	1115.06	72.87	1022.12	1017.77	73.98	521.46
5.23000	-795.89	106.09	28.13	-825.10	103.30	28.68	-989.00	151.39	22.63	-986.39	152.82	68.68	-1029.25	-80.89	35.79	-1045.96	-60.64	47.91	-1163.52	-12.04	139.87	-1131.84	-12.85	181.97	-887.37	86.91	1201.90	0.00	0.00	0.00	-842.85	60.57	1556.18	-839.53	165.26	1545.13	-995.94	63.60	1589.34	-994.83	170.94	1577.83	423.42	1117.11	71.82	1022.19	1017.79	73.99	522.83
5.24000	-797.87	105.78	27.63	-825.37	103.48	28.65	-989.09	151.10	22.64	-986.42	151.97	68.62	-1010.42	-84.16	35.57	-1024.43	-63.73	47.20	-1147.44	-13.26	132.93	-1117.59	-13.31	175.92	-884.71	87.25	1201.89	0.00	0.00	0.00	-838.96	60.83	1556.25	-837.09	165.31	1545.40	-991.31	63.10	1589.35	-991.31	170.60	1578.29	424.02	1117.19	71.96	1021.81	1018.26	73.81	522.18
5.25000	-794.35	106.12	27.92	-825.84	103.57	28.48	-989.21	150.73	22.83	-986.51	151.15	68.40	-988.75	-86.89	35.87	-1003.90	-66.62	46.23	-1131.96	-13.50	125.20	-1103.21	-13.57	169.30	-879.78	87.67	1201.83	0.00	0.00	0.00	-834.42	60.99	1556.31	-830.91	165.69	1545.38	-987.73	63.99	1589.42	-987.46	170.47	1578.52	423.31	1116.45	72.00	1022.07	1018.21	73.96	520.72
5.26000	-798.57	105.93	27.09	-825.18	103.47	28.58	-988.91	150.70	22.92	-986.09	150.88	68.40	-970.11	-89.90	34.88	-984.26	-68.92	44.76	-1115.32	-14.56	117.51	-1088.01	-15.05	162.85	-875.30	88.14	1201.81	0.00	0.00	0.00	-830.22	61.15	1556.34	-828.06	165.65	1545.54	-984.25	65.18	1589.50	-983.27	171.31	1578.76	421.31	1117.33	71.31	1021.71	1018.08	73.87	521.50
5.27000	-796.92	105.82	27.52	-824.47	103.93	28.65	-988.81	150.75	23.10	-986.01	150.30	68.34	-948.40	-91.64	34.73	-963.57	-70.83	43.55	-1098.09	-16.20	110.11	-1072.25	-17.30	156.79	-871.25	88.65	1201.75	0.00	0.00	0.00	-826.89	61.33	1556.39	-823.48	165.98	1545.61	-979.67	64.41	1589.55	-979.24	171.35	1578.65	422.57	1115.44	72.05	1021.85	1018.15	73.85	522.28
5.28000	-796.59	105.65	27.75	-823.52	104.22	28.97	-988.80	150.86	23.35	-985.22	150.89	68.61	-930.37	-93.26	33.52	-945.13	-72.61	41.81	-1081.81	-16.66	101.92	-1056.62	-18.97	150.46	-866.77	88.32	1201.70	0.00	0.00	0.00	-822.95	61.36	1556.40	-818.30	165.84	1545.57	-975.89	65.06	1589.75	-975.83	170.18	1578.89	424.48	1114.94	72.79	1021.54	1018.13	73.76	521.16
5.29000	-794.01	105.52	28.48	-826.68	103.81	28.17	-989.02	149.98	23.15	-985.93	148.99	67.86	-909.11	-94.21	33.03	-924.16	-73.61	40.73	-1064.32	-18.49	94.50	-1040.91	-20.62	144.03	-863.15	88.83	1201.70	0.00	0.00	0.00	-818.81	61.40	1556.48	-815.43	165.88	1545.69	-971.77	65.21	1589.63	-970.50	172.83	1578.72	424.91	1115.05	72.75	1022.26	1017.95	73.92	522.61
5.30000	-793.10	104.64	29.28	-825.36	103.78	28.98	-988.81	150.33	23.58	-985.69	149.24	68.12	-888.24	-94.43	32.51	-904.14	-73.96	39.45	-1046.31	-21.51	87.88	-1024.96	-22.66	138.20	-860.69	88.65	1201.52	0.00	0.00	0.00	-815.15	61.43	1556.50	-809.43	166.14	1545.56	-967.30	65.00	1589.61	-966.57	173.07	1578.76	424.11	1115.62	72.45	1022.08	1017.86	73.92	522.40
5.31000	-791.65	105.16	29.52	-824.76	104.38	29.23	-989.07	149.79	23.35	-985.26	149.53	68.45	-866.36	-94.04	32.25	-883.99	-74.18	38.33	-1028.16	-23.81	81.28	-1009.34	-24.05	132.04	-857.96	88.75	1201.36	0.00	0.00	0.00	-811.00	61.50	1556.53	-805.39	166.36	1545.51	-963.08	64.71	1589.75	-962.42	173.44	1578.71	422.28	1115.68	71.94	1021.83	1018.10	73.81	521.22
5.32000	-795.26	104.73	29.07	-823.88	103.14	29.87	-989.11	149.55	23.20	-985.41	148.59	68.21	-847.53	-93.50	31.43	-862.85	-73.88	37.69	-1010.65	-25.37	74.62	-993.33	-25.91	126.29	-856.01	88.97	1201.19	0.00	0.00	0.00	-806.34	61.48	1556.52	-801.33	166.45	1545.52	-959.95	66.22	1589.75	-958.72	173.14	1578.65	422.67	1115.24	72.22	1021.69	1018.26	73.76	519.93
5.33000	-792.22	104.80	30.10	-822.83	103.45	30.29	-988.70	150.40	23.74	-984.36	150.02	68.87	-825.43	-93.30	31.62	-842.44	-73.48	37.09	-992.85	-27.15	68.51	-976.17	-29.02	121.44	-848.89	88.83	1201.05	0.00	0.00	0.00	-802.57	61.55	1556.57	-797.40	165.83	1545.47	-955.63	66.00	1589.75	-953.78	174.33	1578.50	421.56	1116.50	71.56	1021.85	1017.93	73.96	521.34
5.34000	-794.93	109.15	32.15	-825.32	103.41	30.24	-989.29	149.28	23.28	-984.56	149.54	68.81	-805.76	-92.95	31.33	-823.09	-73.24	36.50	-973.36	-31.25	63.87	-959.92	-30.67	116.32	-845.56	88.41	1200.69	0.00	0.00	0.00	-799.07	61.54	1556.53	-794.03	166.04	1545.25	-951.18	65.25	1589.80	-950.00	173.63	1578.48	421.90	1116.39	71.88	1021.79	1018.17	73.79	521.65
5.35000	-796.18	109.60	32.21	-822.70	103.63	31.10	-989.04	149.77	23.48	-984.68	148.92	68.52	-783.66	-91.49	32.19	-802.78	-72.97	36.46	-955.64	-32.30	57.94	-943.98	-32.07	111.17	-842.44	88.20	1200.42	0.00	0.00	0.00	-794.21	61.48	1556.42	-788.07	166.00	1544.98	-947.51	66.29	1589.64	-945.52	174.15	1578.28	421.09	1116.54	71.61	1021.70	1018.40	73.78	521.39
5.36000	-794.07	110.79	33.83	-825.27	103.51	30.99	-989.06	149.51	23.43	-984.11	149.33	68.90	-763.68	-91.01	32.59	-782.38	-72.64	36.51	-937.36	-34.38	53.19	-926.84	-35.01	107.13	-839.69	87.95	1200.13	0.00	0.00	0.00	-790.55	61.27	1556.39	-781.99	165.97	1544.80	-943.57	66.97	1589.58	-941.44	173.94	1578.11	422.62	1117.08	71.74	1021.50	1018.06	73.78	521.50
5.37000	-793.81	110.63	34.07	-825.14	103.30	31.27	-989.17	149.33	23.39	-983.85	149.40	68.88	-745.87	-90.93	32.44	-762.66	-72.41	36.89	-918.57	-36.99	48.89	-910.79	-36.15	102.60	-836.20	87.61	1199.74	0.00	0.00	0.00	-786.56	61.22	1556.27	-779.16	165.83	1544.67	-938.86	65.88	1589.53	-937.17	174.01	1577.95	423.12	1116.38	72.00	1021.84	1018.30	73.74	520.79
5.38000	-799.17	103.20	28.65	-821.86	103.07	31.90	-989.21	149.16	23.45	-983.61	149.33	68.93	-725.62	-90.85	33.57	-744.03	-72.19	37.37	-899.61	-39.72	45.45	-893.57	-38.69	99.15	-830.02	87.13	1199.55	0.00	0.00	0.00	-782.24	60.82	1556.01	-775.37	165.56	1544.46	-935.34	66.76	1589.48	-933.11	173.50	1577.97	424.65	1115.59	72.52	1021.87	1018.50	73.71	519.86
5.39000	-798.04	103.43	28.48	-822.99	103.98	31.86	-988.51	150.46	24.04	-983.72	149.20	68.93	-707.05	-90.26	34.91	-725.54	-72.24	38.35	-881.29	-41.32	41.87	-877.38	-39.59	95.51	-827.00	86.89	1199.28	0.00	0.00	0.00	-776.97	60.81	1555.81	-772.37	165.05	1544.26	-930.69	66.38	1589.41	-928.85	173.05	1577.77	424.23	1116.29	72.24	1021.46	1018.29	73.73	520.25
5.40000	-793.88	103.68	29.20	-822.40	103.92	31.73	-989.20	149.20	23.59	-983.71	149.01	68.90	-686.09	-89.92	37.44	-706.75	-72.09	39.81	-862.98	-43.20	39.01	-861.36	-40.68	92.39	-824.46	86.49	1198.81	0.00	0.00	0.00	-773.68	60.36	1555.52	-768.61	164.96	1543.73	-925.86	65.38	1589.32	-924.55	172.72	1577.52	423.77	1115.61	72.37	1021.67	1018.16	73.82	522.30
5.41000	-796.04	104.03	28.39	-820.85	103.97	31.53	-989.20	148.92	23.44	-983.47	149.05	69.01	-666.88	-89.34	40.25	-687.12	-71.84	42.18	-845.23	-44.17	36.19	-844.83	-42.58	90.19	-820.56	86.23	1198.33	0.00	0.00	0.00	-768.84	59.99	1555.16	-763.46	164.69	1543.44	-921.63	65.28	1589.18	-919.57	173.25	1577.45	422.59	1116.59	71.77	1021.64	1018.16	73.79	521.92
5.42000	-798.30	104.54	27.67	-821.54	104.35	32.35	-989.40	148.85	23.39	-982.95	150.02	69.43	-647.48	-89.30	43.21	-669.67	-71.52	44.29	-827.45	-45.23	34.00	-828.67	-43.62	87.79	-817.75	85.87	1197.98	0.00	0.00	0.00	-764.67	59.63	1554.70	-759.81	164.51	1543.00	-917.09	64.70	1588.93	-915.22	172.31	1577.16	422.51	1116.82	71.67	1021.98	1017.99	73.90	521.23
5.43000	-781.42	118.49	41.49	-819.93	105.00	32.50	-989.01	149.41	23.71	-983.55	148.66	68.95	-630.94	-87.74	45.68	-651.18	-70.96	46.86	-809.73	-46.41	32.45	-812.26	-45.48	86.35	-813.71	85.53	1197.57	0.00	0.00	0.00	-760.42	59.11	1554.27	-755.14	163.90	1542.55	-912.89	64.46	1588.75	-910.98	171.83	1577.10	422.57	1116.75	71.70	1021.66	1017.89	73.90	522.59
5.44000	-781.28	116.36	38.77	-815.27	105.38	33.00	-989.12	149.21	23.71	-983.96	147.96	68.76	-614.12	-86.82	48.67	-634.63	-70.54	49.12	-792.73	-47.17	31.23	-796.45	-46.68	85.03	-811.27	85.38	1197.13	0.00	0.00	0.00	-755.82	58.56	1553.76	-752.09	163.75	1542.23	-908.33	63.67	1588.44	-906.83	170.83	1577.02	422.59	1115.53	72.15	1021.62	1018.16	73.81	520.44
5.45000	-779.41	115.90	38.41	-821.13	105.08	31.24	-988.87	149.68	23.93	-983.58	148.67	68.95	-598.59	-85.62	51.16	-617.05	-69.72	52.18	-775.69	-48.62	30.65	-781.42	-47.73	84.07	-804.97	85.02	1196.65	0.00	0.00	0.00	-751.89	58.00	1553.25	-747.64	162.99	1541.89	-903.85	63.05	1588.22	-902.33	170.96	1576.51	422.34	1115.68	72.08	1021.71	1018.41	73.83	521.58
5.46000	-787.20	106.74	32.74	-826.02	105.43	29.70	-989.17	149.27	23.75	-983.02	149.53	69.30	-579.46	-84.56	55.04	-599.58	-68.56	55.18	-759.07	-49.95	30.38	-766.32	-49.08	83.60	-801.51	84.82	1196.21	0.00	0.00	0.00	-746.89	57.32	1552.62	-742.00	162.36	1541.25	-899.19	61.70	1587.74	-898.64	169.14	1576.46	421.43	1115.85	71.86	1021.92	1018.17	73.86	521.26
5.47000	-791.70	112.29	32.26	-823.02	104.03	29.77	-989.19	149.21	23.61	-982.89	149.66	69.36	-562.99	-82.79	58.30	-586.14	-67.90	57.34	-743.10	-50.87	30.22	-751.87	-50.43	83.39	-799.67	84.61	1195.68	0.00	0.00	0.00	-742.36	56.73	1552.00	-737.82	161.77	1540.74	-894.00	59.70	1587.33	-893.35	169.59	1576.02	419.54	1116.85	70.99	1021.89	1017.86	74.01	519.77
5.48000	-786.91	111.56	32.75	-823.78	105.12	29.70	-989.34	148.95	23.53	-983.38	148.83	69.05	-550.17	-81.53	60.66	-568.73	-66.15	60.93	-727.67	-52.22	30.36	-737.90	-51.81	83.33	-793.20	83.95	1195.17	0.00	0.00	0.00	-737.73	55.94	1551.28	-735.11	160.97	1540.19	-890.42	60.66	1586.95	-888.91	168.93	1575.59	422.76	1116.01	71.97	1022.20	1018.27	73.96	521.30
5.49000	-789.66	109.46	31.00	-824.80	103.64	28.84	-989.23	149.16	23.60	-983.10	148.96	69.16	-534.13	-79.83	64.75	-553.53	-65.11	64.37	-713.24	-53.29	30.51	-724.33	-54.15	84.04	-789.31	83.61	1194.43	0.00	0.00	0.00	-732.74	55.02	1550.58	-728.19	160.24	1539.62	-885.35	58.48	1586.40	-884.74	167.51	1575.22	422.27	1115.74	72.04	1021.53	1018.37	73.69	521.34
5.50000	-793.78	109.08	29.95	-822.82	103.80	29.34	-989.21	149.25	23.67	-983.09	149.09	69.19	-521.44	-78.13	68.13	-539.89	-64.00	67.89	-699.71	-54.26	30.75	-711.98	-55.48	84.09	-786.02	82.72	1193.88	0.00	0.00	0.00	-728.37	54.34	1549.82	-724.56	159.48	1538.97	-881.41	58.54	1585.88	-880.74	166.20	1574.81	424.34	1116.43	72.26	1022.05	1018.05	73.98	520.52
5.51000	-796.91	109.07	29.51	-825.02	103.56	28.63	-988.93	149.68	23.78	-982.95	149.41	69.45	-509.64	-75.94	72.53	-529.37	-63.72	70.88	-686.95	-55.74	31.19	-700.71	-56.86	84.36	-779.95	82.36	1193.30	0.00	0.00	0.00	-723.76	53.47	1549.04	-719.79	158.90	1538.32	-876.92	57.62	1585.33	-875.40	166.64	1574.16	422.83	1116.14	72.09	1022.00	1018.07	73.87	521.50
5.52000	-798.46	106.76	27.06	-825.14	103.75	28.78	-989.20	149.14	23.57	-982.42	150.06	69.78	-496.88	-73.76	77.73	-518.59	-62.53	75.05	-675.12	-57.24	31.83	-689.82	-59.10	85.15	-775.97	81.89	1192.58	0.00	0.00	0.00	-719.99	52.46	1548.30	-715.12	157.77	1537.76	-872.34	55.98	1584.60	-871.32	164.99	1573.95	422.75	1116.25	72.00	1021.79	1018.28	73.77	521.12
5.53000	-799.76	106.87	26.44	-823.38	103.45	28.80	-988.94	149.70	23.82	-982.78	149.21	69.45	-488.76	-72.09	81.67	-508.48	-60.82	79.08	-664.12	-58.98	32.70	-680.48	-60.13	85.34	-773.90	81.06	1191.81	0.00	0.00	0.00	-715.15	51.38	1547.48	-713.56	156.91	1537.08	-868.04	55.35	1583.94	-866.50	164.67	1573.33	423.48	1115.54	72.28	1022.10	1018.38	73.74	520.35
5.54000	-797.65	106.39	27.20	-825.00	104.02	28.79	-988.98	149.87	23.84	-982.96	148.75	69.23	-478.11	-69.42	85.95	-499.51	-58.59	82.35	-654.78	-60.19	33.21	-671.69	-61.56	85.64	-770.15	80.34	1191.07	0.00	0.00	0.00	-710.62	50.27	1546.72	-707.05	155.99	1536.23	-863.52	53.88	1583.33	-862.07	163.58	1572.58	422.78	1116.10	72.08	1021.89	1018.24	73.74	521.11
5.55000	-797.47	106.65	27.63	-824.32	103.93	28.73	-988.90	149.93	24.00	-982.96	148.79	69.37	-471.35	-67.26	88.03	-491.49	-56.86	84.68	-646.59	-61.08	33.20	-663.84	-63.12	85.88	-765.74	79.45	1190.47	0.00	0.00	0.00	-706.32	49.34	1546.03	-704.40	154.82	1535.94	-858.95	52.37	1582.61	-857.50	162.52	1572.03	423.97	1115.68	72.60	1021.61	1018.51	73.70	521.56
5.56000	-798.07	106.62	26.95	-825.74	103.47	28.41	-989.13	149.63	23.86	-982.26	149.88	69.79	-463.15	-64.98	89.52	-484.73	-54.94	85.75	-639.11	-62.80	33.47	-656.74	-64.84	85.98	-760.12	79.14	1189.86	0.00	0.00	0.00	-702.35	48.27	1545.33	-697.85	153.54	1535.12	-854.83	51.45	1582.04	-853.25	161.03	1571.50	423.52	1116.74	71.99	1021.64	1018.35	73.73	521.93
5.57000	-799.54	106.93	26.73	-824.75	104.29	28.66	-989.21	149.39	23.68	-982.19	149.80	69.85	-456.32	-62.79	90.15	-479.05	-53.71	86.02	-633.27	-64.07	33.23	-651.13	-65.81	85.46	-758.20	78.20	1189.15	0.00	0.00	0.00	-698.08	47.00	1544.57	-694.37	152.66	1534.49	-850.07	49.56	1581.42	-848.52	160.59	1570.79	422.03	1116.31	71.82	1021.49	1017.93	73.85	521.69
5.58000	-799.66	106.98	26.61	-826.22	104.09	28.26	-989.54	148.87	23.50	-982.35	149.43	69.75	-450.36	-60.75	89.72	-474.74	-52.12	84.95	-628.80	-65.14	32.52	-646.39	-67.26	84.92	-751.67	77.42	1188.58	0.00	0.00	0.00	-693.49	45.89	1543.85	-688.15	151.67	1533.85	-845.52	47.87	1580.68	-844.76	157.92	1570.42	423.36	1115.18	72.44	1021.78	1018.12	73.84	522.00
5.59000	-798.47	107.12	27.11	-823.81	104.14	29.03	-989.52	148.91	23.40	-981.90	150.06	69.96	-447.53	-59.07	88.21	-471.58	-50.72	83.07	-625.37	-66.50	31.69	-643.06	-68.15	83.76	-746.65	76.70	1187.95	0.00	0.00	0.00	-688.46	44.68	1543.17	-686.17	150.44	1533.35	-840.66	45.61	1579.97	-840.47	156.90	1569.62	423.33	1116.24	72.03	1021.70	1018.44	73.71	521.34
5.60000	-797.90	106.96	27.36	-825.81	104.08	28.63	-989.68	148.91	23.44	-981.93	149.99	70.15	-444.56	-57.19	85.72	-469.33	-49.66	80.74	-623.01	-67.96	30.48	-640.44	-69.30	82.48	-741.97	75.01	1187.34	0.00	0.00	0.00	-684.51	43.50	1542.54	-681.84	149.28	1532.77	-836.83	44.91	1579.33	-836.74	154.33	1569.27	423.92	1115.95	72.36	1021.59	1018.24	73.69	521.77
5.61000	-801.37	106.19	26.26	-823.66	105.12	28.87	-989.32	149.29	23.51	-982.18	149.39	70.01	-444.58	-56.56	81.54	-468.10	-48.86	77.47	-622.51	-68.13	29.27	-638.79	-70.57	81.08	-738.63	74.45	1186.72	0.00	0.00	0.00	-679.32	42.07	1541.84	-677.49	148.17	1532.29	-832.27	43.13	1578.67	-832.69	152.08	1568.76	424.17	1116.65	72.18	1022.15	1018.21	73.91	521.55
5.62000	-798.80	106.63	26.97	-825.58	104.27	28.28	-989.29	149.48	23.63	-982.10	149.59	70.08	-443.97	-55.86	78.08	-467.36	-48.74	74.31	-622.22	-68.42	27.95	-638.05	-71.09	79.31	-734.50	73.14	1186.17	0.00	0.00	0.00	-674.86	40.63	1541.26	-672.45	146.92	1531.79	-827.51	40.87	1577.92	-828.05	151.39	1568.08	422.32	1116.54	71.83	1022.31	1018.19	73.92	522.33
5.63000	-800.57	107.09	26.83	-826.40	104.73	28.17	-989.35	149.69	23.68	-982.09	150.01	70.36	-443.96	-56.23	74.66	-466.76	-48.09	71.15	-621.86	-68.14	26.73	-637.94	-70.45	77.26	-729.69	72.28	1185.57	0.00	0.00	0.00	-671.11	39.32	1540.72	-668.89	145.31	1531.40	-823.10	39.12	1577.29	-824.29	148.39	1567.70	421.04	1116.38	71.62	1021.51	1018.49	73.73	520.33
5.64000	-797.02	107.08	27.76	-826.33	105.21	28.17	-989.12	150.03	23.81	-981.78	150.65	70.88	-442.14	-56.21	71.17	-465.33	-47.99	68.09	-620.94	-67.80	26.25	-636.73	-69.96	75.82	-724.90	71.10	1185.03	0.00	0.00	0.00	-665.91	37.79	1540.15	-665.75	143.89	1531.10	-818.51	36.96	1576.67	-820.48	146.12	1567.12	421.24	1116.03	71.75	1021.59	1018.42	73.65	519.84
5.65000	-798.59	107.50	27.26	-823.77	105.17	28.76	-989.07	149.95	23.81	-982.08	150.35	70.90	-437.77	-56.43	67.53	-463.25	-48.17	64.54	-619.79	-67.61	26.31	-634.18	-69.58	75.01	-720.13	70.12	1184.76	0.00	0.00	0.00	-661.78	36.27	1539.81	-660.75	142.51	1530.81	-814.14	35.22	1576.20	-816.06	144.49	1566.76	421.65	1116.33	71.92	1021.49	1018.31	73.62	520.71
5.66000	-797.74	107.63	27.84	-825.87	105.97	28.44	-989.00	150.03	24.10	-982.28	150.17	71.32	-438.26	-56.96	61.64	-459.88	-47.05	60.93	-618.64	-67.61	26.35	-631.32	-69.57	74.51	-715.06	68.79	1184.44	0.00	0.00	0.00	-656.90	34.76	1539.56	-655.48	140.77	1530.73	-809.45	32.70	1575.73	-811.84	142.57	1566.56	423.42	1116.67	71.97	1021.83	1018.03	73.91	521.99
5.67000	-797.72	107.24	27.49	-824.67	105.43	28.55	-988.95	150.00	24.41	-982.08	150.74	72.02	-435.48	-57.39	56.41	-459.43	-46.76	56.07	-617.70	-67.25	26.19	-628.75	-70.24	74.29	-709.68	67.37	1184.26	0.00	0.00	0.00	-651.97	33.30	1539.46	-651.21	139.28	1530.74	-805.21	31.30	1575.63	-807.48	140.50	1566.50	424.70	1116.77	72.22	1021.84	1018.05	73.89	521.40
5.68000	-799.57	107.07	27.36	-827.72	104.78	27.20	-988.90	149.87	24.97	-981.99	150.84	72.84	-434.93	-57.03	52.36	-457.18	-46.59	53.00	-616.95	-67.46	26.25	-627.07	-70.38	73.81	-704.75	66.49	1184.32	0.00	0.00	0.00	-647.54	31.67	1539.43	-645.38	137.50	1530.95	-800.57	29.07	1575.59	-802.97	139.25	1566.47	424.21	1115.56	72.45	1021.70	1018.21	73.76	519.64
5.69000	-796.76	107.51	28.04	-828.43	104.73	27.02	-988.47	150.02	25.78	-981.96	150.68	73.78	-434.50	-56.84	49.20	-458.05	-46.39	50.07	-616.69	-66.85	25.93	-625.76	-70.32	73.43	-699.08	65.45	1184.35	0.00	0.00	0.00	-643.12	30.06	1539.65	-643.94	136.13	1531.34	-795.64	26.48	1575.63	-799.08	136.24	1566.81	420.66	1116.79	71.30	1021.70	1018.02	73.83	522.62
5.70000	-799.88	107.44	27.36	-823.90	105.30	27.63	-988.49	149.14	26.53	-981.73	150.27	74.69	-432.45	-57.13	47.18	-457.67	-46.39	47.73	-616.26	-66.96	25.80	-624.72	-70.67	73.30	-695.38	64.27	1184.75	0.00	0.00	0.00	-638.45	28.31	1539.90	-637.86	134.48	1531.96	-790.63	23.45	1575.81	-794.45	134.41	1567.42	423.07	1116.33	72.17	1022.12	1017.95	74.04	523.98
5.71000	-800.64	107.87	27.07	-826.29	105.13	27.08	-988.33	148.58	27.50	-981.30	150.04	75.98	-430.63	-57.05	45.42	-455.03	-46.52	46.55	-615.81	-67.43	25.83	-623.94	-71.09	73.12	-691.36	63.01	1185.12	0.00	0.00	0.00	-633.40	26.45	1540.31	-631.04	132.32	1532.67	-786.05	21.16	1576.23	-791.10	130.57	1567.97	423.21	1115.81	72.14	1021.82	1018.21	73.90	520.20
5.72000	-796.71	107.95	28.44	-827.28	104.80	27.13	-987.84	148.39	29.03	-980.21	151.12	78.08	-432.05	-57.19	43.69	-456.05	-46.27	44.87	-615.68	-67.73	25.75	-623.20	-71.58	73.12	-685.00	61.70	1185.80	0.00	0.00	0.00	-628.69	24.58	1540.91	-626.22	130.49	1533.38	-781.22	18.37	1576.68	-786.97	127.50	1568.79	422.85	1116.47	71.90	1022.06	1018.14	73.87	521.56
5.73000	-796.92	108.00	27.94	-826.33	105.78	26.76	-987.65	147.86	30.75	-980.00	150.02	79.51	-430.84	-56.85	42.76	-455.53	-45.94	44.08	-615.57	-67.92	25.71	-622.76	-71.70	72.95	-680.82	60.75	1186.80	0.00	0.00	0.00	-623.69	22.82	1541.55	-621.77	128.97	1534.28	-776.64	16.00	1577.30	-782.34	125.56	1569.56	421.58	1116.74	71.59	1021.81	1017.86	73.95	521.10
5.74000	-797.72	107.60	27.49	-827.75	105.30	26.08	-986.92	147.86	32.54	-979.18	150.00	81.42	-430.38	-56.01	41.85	-454.46	-45.76	43.51	-615.70	-67.69	25.44	-622.63	-71.63	72.79	-677.44	59.78	1187.72	0.00	0.00	0.00	-619.89	21.03	1542.32	-617.29	127.20	1535.34	-771.82	13.42	1578.01	-778.01	122.87	1570.73	422.58	1115.78	72.19	1021.46	1018.20	73.68	521.37
5.75000	-795.87	107.92	28.03	-826.94	105.73	26.44	-986.31	148.02	34.68	-978.19	150.05	83.71	-430.65	-55.63	41.02	-455.13	-45.47	42.77	-615.56	-68.04	25.36	-621.92	-72.66	73.10	-671.63	58.43	1188.85	0.00	0.00	0.00	-615.13	19.01	1543.14	-613.01	125.25	1536.57	-766.95	10.56	1578.78	-773.51	120.94	1571.81	424.31	1116.57	72.37	1021.05	1018.13	73.67	521.07
5.76000	-798.40	107.73	27.16	-825.17	105.58	26.65	-985.96	147.47	36.58	-976.73	150.79	86.43	-431.39	-55.75	40.06	-454.42	-44.99	42.32	-615.64	-68.08	25.30	-621.49	-73.17	73.27	-665.95	57.04	1190.02	0.00	0.00	0.00	-610.33	17.03	1543.99	-608.80	123.03	1537.70	-762.15	7.79	1579.66	-769.13	118.42	1572.99	422.91	1117.11	71.60	1021.68	1017.98	73.87	521.67
5.77000	-796.94	107.83	27.24	-825.86	106.34	26.18	-985.00	148.08	39.11	-975.82	150.25	88.46	-429.35	-55.32	40.10	-455.14	-44.88	41.50	-615.82	-67.84	25.05	-621.22	-73.38	73.27	-661.41	55.43	1191.40	0.00	0.00	0.00	-605.10	15.24	1544.83	-604.48	121.12	1538.83	-757.42	5.16	1580.45	-764.82	115.59	1574.32	422.87	1117.20	71.66	1021.87	1018.16	73.82	522.62
5.78000	-797.44	107.77	27.35	-824.86	105.97	26.42	-984.42	147.63	41.11	-974.30	150.32	91.00	-429.49	-55.25	39.51	-454.72	-44.61	41.24	-615.50	-68.49	25.21	-620.69	-74.16	73.55	-656.09	54.49	1192.74	0.00	0.00	0.00	-600.42	13.38	1545.72	-600.32	119.12	1540.00	-752.69	2.34	1581.25	-761.20	111.65	1575.49	422.59	1115.57	72.28	1021.94	1017.89	73.94	520.90
5.79000	-798.46	107.78	26.64	-825.06	105.72	26.34	-983.43	148.29	43.77	-972.91	150.19	93.30	-429.60	-54.66	38.84	-454.23	-44.15	40.68	-615.46	-68.61	25.18	-620.54	-73.91	73.38	-650.99	53.28	1193.91	0.00	0.00	0.00	-595.87	11.43	1546.52	-596.03	117.34	1541.03	-748.25	0.23	1582.04	-756.89	109.47	1576.52	421.82	1115.70	72.05	1022.06	1018.13	73.80	520.82
5.80000	-797.35	108.02	27.11	-825.81	106.24	25.85	-982.47	148.79	46.17	-971.19	150.79	95.89	-430.85	-54.59	37.65	-453.41	-44.18	40.24	-615.28	-68.61	25.23	-620.13	-74.00	73.39	-646.72	51.01	1194.90	0.00	0.00	0.00	-591.91	9.59	1547.33	-591.90	115.50	1542.03	-743.53	-2.42	1582.75	-752.34	107.23	1577.25	423.79	1115.62	72.36	1021.62	1018.11	73.70	521.67
5.81000	-795.26	108.22	27.51	-826.10	106.15	25.98	-981.16	149.58	48.93	-969.40	150.78	98.44	-430.05	-54.15	37.07	-453.72	-43.83	39.49	-615.16	-68.59	25.23	-619.83	-73.85	73.29	-640.71	49.95	1196.07	0.00	0.00	0.00	-587.44	7.59	1548.04	-587.97	113.25	1542.94	-738.97	-4.91	1583.39	-748.65	103.66	1578.31	423.79	1116.69	71.99	1021.95	1017.91	73.83	522.38
5.82000	-796.51	107.76	27.17	-823.99	105.79	26.42	-980.49	149.14	51.12	-967.64	150.80	101.01	-430.17	-53.93	36.28	-453.62	-43.94	38.72	-615.06	-68.47	25.27	-619.53	-73.76	73.15	-636.65	48.02	1197.05	0.00	0.00	0.00	-582.82	5.82	1548.76	-583.88	111.48	1543.73	-734.37	-7.39	1583.97	-744.45	101.78	1579.04	422.11	1116.79	71.76	1022.18	1018.08	73.98	522.10
5.83000	-797.50	108.11	26.61	-824.83	106.08	26.06	-979.54	149.01	53.55	-964.76	152.06	104.24	-431.48	-54.10	35.21	-453.78	-43.39	37.99	-614.89	-68.44	25.31	-619.24	-73.79	73.23	-631.44	46.33	1197.99	0.00	0.00	0.00	-577.98	4.11	1549.38	-579.94	109.75	1544.52	-730.00	-9.80	1584.47	-740.62	98.77	1579.72	421.80	1116.41	71.76	1022.48	1017.88	74.09	520.34
5.84000	-794.15	108.73	27.68	-822.23	105.98	26.76	-977.64	150.43	56.93	-962.58	152.20	106.95	-431.89	-53.55	34.35	-453.58	-43.42	37.35	-614.66	-68.65	25.39	-619.12	-73.59	72.96	-627.62	44.93	1198.64	0.00	0.00	0.00	-574.20	2.38	1550.01	-575.71	108.31	1545.13	-725.66	-12.08	1584.93	-735.78	98.11	1579.96	422.36	1115.77	72.07	1022.12	1017.70	73.94	520.10
5.85000	-796.97	107.96	26.88	-822.20	107.01	27.20	-976.05	150.84	59.85	-960.19	152.29	109.84	-429.17	-53.81	34.39	-452.82	-43.36	36.86	-614.86	-68.24	25.21	-618.66	-74.00	73.21	-622.42	43.26	1199.32	0.00	0.00	0.00	-569.62	0.53	1550.52	-571.76	106.42	1545.75	-721.55	-13.93	1585.32	-733.00	93.47	1580.59	422.24	1116.43	71.68	1021.90	1018.00	73.85	521.79
5.86000	-796.94	108.27	26.63	-822.36	106.57	27.10	-974.26	151.32	63.13	-957.62	152.21	112.77	-428.85	-53.41	33.74	-453.20	-43.34	36.12	-614.73	-68.22	25.21	-618.72	-73.48	72.93	-616.24	41.35	1199.93	0.00	0.00	0.00	-564.74	-1.09	1551.08	-567.93	104.52	1546.28	-717.11	-16.21	1585.64	-728.76	91.49	1580.87	423.74	1115.14	72.47	1022.15	1017.94	74.12	519.49
5.87000	-796.42	108.07	26.51	-822.22	106.11	27.04	-972.40	151.15	66.22	-954.97	151.56	115.51	-428.37	-53.34	33.08	-452.85	-43.40	35.52	-614.57	-68.26	25.25	-618.31	-73.81	73.00	-613.85	39.16	1200.32	0.00	0.00	0.00	-560.47	-2.75	1551.53	-563.86	103.39	1546.70	-712.58	-18.71	1585.90	-725.31	88.50	1581.36	422.71	1115.86	72.03	1021.93	1017.65	74.06	519.68
5.88000	-795.88	109.32	26.63	-820.97	106.32	27.05	-970.41	150.85	69.78	-952.13	151.01	118.47	-427.80	-53.40	32.41	-452.91	-43.44	34.93	-614.53	-68.08	25.20	-617.93	-74.11	73.12	-608.09	37.69	1200.68	0.00	0.00	0.00	-556.25	-4.37	1551.98	-559.97	101.85	1547.13	-708.35	-20.75	1586.05	-721.12	87.39	1581.46	422.30	1116.53	71.89	1021.50	1017.77	73.92	521.54
5.89000	-796.02	108.87	26.37	-821.08	105.96	26.85	-968.49	149.86	73.00	-948.12	151.79	122.06	-427.28	-53.16	32.03	-452.19	-43.42	34.45	-614.41	-68.11	25.23	-617.58	-74.07	73.04	-603.32	36.12	1201.03	0.00	0.00	0.00	-551.59	-5.96	1552.27	-556.08	100.22	1547.47	-703.90	-23.17	1586.21	-717.38	84.14	1581.71	424.27	1115.75	72.43	1021.54	1018.37	73.66	522.72
5.90000	-795.54	108.56	26.27	-820.51	105.69	27.03	-965.51	150.48	77.09	-943.85	152.54	125.81	-426.55	-53.20	31.86	-451.76	-43.16	34.15	-614.23	-68.31	25.33	-617.49	-73.77	72.79	-597.91	34.18	1201.36	0.00	0.00	0.00	-548.09	-7.56	1552.61	-552.26	98.76	1547.80	-699.55	-25.45	1586.31	-713.30	82.20	1581.78	423.47	1114.86	72.71	1021.97	1018.43	73.75	524.10
5.91000	-793.99	108.59	26.72	-821.12	105.58	26.94	-962.16	150.88	81.49	-938.98	153.62	129.81	-427.86	-53.03	30.97	-452.22	-43.10	33.61	-614.29	-68.13	25.15	-617.18	-73.87	72.79	-591.08	32.41	1201.51	0.00	0.00	0.00	-543.33	-9.21	1552.78	-552.57	97.43	1548.07	-695.36	-27.46	1586.37	-709.68	80.24	1581.81	424.66	1115.33	72.59	1021.67	1018.42	73.71	522.65
5.92000	-795.52	108.72	25.93	-821.08	105.60	26.98	-959.10	150.34	85.79	-934.35	153.45	133.50	-424.26	-53.02	31.35	-452.39	-43.42	33.13	-614.42	-67.82	24.92	-617.16	-73.48	72.48	-588.86	31.32	1201.65	0.00	0.00	0.00	-539.26	-10.72	1552.91	-548.11	95.69	1548.12	-690.97	-29.84	1586.38	-705.77	78.18	1581.85	423.35	1115.65	72.21	1021.71	1018.15	73.72	521.41
5.93000	-797.52	108.89	25.40	-819.70	105.42	27.43	-955.12	150.38	90.82	-929.40	152.74	137.14	-425.04	-52.93	30.83	-452.15	-43.05	32.93	-614.18	-68.11	25.08	-616.94	-73.69	72.40	-585.62	29.63	1201.88	0.00	0.00	0.00	-535.18	-12.21	1553.06	-546.31	94.27	1548.51	-686.71	-31.92	1586.42	-701.70	76.40	1582.06	422.70	1116.74	71.70	1021.92	1018.13	73.90	521.55
5.94000	-793.94	108.70	25.81	-819.28	105.40	27.32	-951.62	148.81	95.43	-928.14	152.70	139.76	-426.01	-53.13	30.27	-452.85	-43.19	32.43	-614.20	-68.18	25.09	-616.71	-74.02	72.49	-581.65	28.44	1202.12	0.00	0.00	0.00	-530.47	-13.61	1553.08	-539.97	92.69	1548.34	-682.50	-33.90	1586.42	-697.53	75.34	1582.19	422.66	1116.75	71.79	1022.15	1017.98	73.98	520.04
5.95000	-792.05	109.07	25.62	-817.91	105.87	27.47	-946.33	149.42	101.26	-918.32	153.03	144.89	-426.48	-53.07	29.91	-451.58	-43.09	32.50	-614.07	-68.36	25.13	-616.62	-74.02	72.38	-576.81	26.71	1202.10	0.00	0.00	0.00	-526.92	-15.00	1553.12	-538.48	91.14	1548.60	-678.40	-35.54	1586.37	-694.15	72.09	1582.39	422.83	1116.70	71.69	1022.03	1017.92	73.96	519.76
5.96000	-791.89	109.35	25.10	-816.32	105.90	27.88	-941.54	148.62	107.21	-909.09	153.00	150.08	-426.72	-52.72	29.59	-451.48	-43.28	32.24	-613.90	-68.49	25.12	-616.67	-74.02	72.29	-571.62	25.24	1202.18	0.00	0.00	0.00	-522.69	-16.31	1553.10	-535.56	89.54	1548.68	-674.20	-37.34	1586.33	-690.07	70.72	1582.05	423.61	1116.21	72.05	1021.95	1018.07	73.90	521.36
5.97000	-791.01	109.24	24.42	-814.73	106.26	27.83	-936.92	146.76	113.07	-905.82	151.88	154.67	-427.50	-52.91	29.40	-451.50	-43.01	32.03	-614.08	-68.25	24.92	-616.66	-74.16	72.25	-569.15	24.25	1202.22	0.00	0.00	0.00	-518.12	-17.75	1552.95	-531.65	88.40	1548.64	-670.10	-39.00	1586.30	-686.00	68.81	1582.10	424.03	1115.65	72.49	1022.02	1017.98	74.02	522.06
5.98000	-789.86	110.08	23.28	-812.08	105.87	28.40	-930.66	146.55	120.08	-895.95	150.37	160.58	-425.84	-52.42	29.69	-451.70	-43.03	31.90	-614.00	-68.43	24.96	-616.64	-74.35	72.15	-565.25	22.98	1202.05	0.00	0.00	0.00	-513.79	-19.06	1552.84	-525.29	87.67	1548.53	-665.84	-40.86	1586.21	-682.34	66.98	1582.13	422.46	1116.31	71.91	1022.34	1018.19	73.89	521.82
5.99000	-788.09	110.38	22.86	-808.40	106.22	29.33	-924.30	145.63	127.28	-890.19	148.96	166.16	-426.86	-52.62	29.07	-451.95	-43.14	31.81	-614.22	-68.23	24.76	-616.44	-74.87	72.38	-558.58	22.08	1201.95	0.00	0.00	0.00	-509.77	-20.40	1552.66	-521.92	86.24	1548.36	-661.69	-42.36	1586.16	-678.26	65.40	1582.37	423.96	1116.47	72.22	1022.25	1017.74	73.97	521.94
6.00000	-785.54	110.15	21.93	-806.42	105.96	29.95	-918.77	143.04	133.93	-884.24	146.57	171.63	-426.69	-52.86	29.15	-451.60	-43.19	31.82	-614.01	-68.54	24.87	-616.54	-74.98	72.23	-557.47	20.92	1201.75	0.00	0.00	0.00	-505.04	-21.50	1552.48	-517.78	84.63	1548.28	-657.58	-43.68	1586.11	-674.22	63.05	1582.45	424.26	1116.33	72.24	1021.61	1017.90	73.82	521.13
6.01000	-783.99	111.21	20.81	-802.17	105.47	30.96	-912.21	141.52	141.26	-876.68	143.69	177.16	-427.86	-52.88	28.85	-451.21	-42.94	31.82	-613.97	-68.54	24.81	-616.44	-75.34	72.34	-552.40	19.61	1201.74	0.00	0.00	0.00	-500.60	-22.54	1552.22	-513.34	83.31	1548.24	-653.16	-45.58	1586.06	-670.23	61.78	1582.37	424.97	1115.23	72.67	1021.47	1018.17	73.68	521.54
6.02000	-780.03	111.48	20.07	-797.51	106.25	32.13	-905.72	139.19	148.47	-868.01	141.69	183.18	-426.06	-52.78	29.29	-452.34	-43.27	31.36	-614.02	-68.56	24.73	-616.73	-74.89	71.98	-549.27	18.92	1201.80	0.00	0.00	0.00	-496.87	-23.61	1551.95	-509.72	82.80	1548.00	-648.93	-46.93	1586.02	-665.97	61.56	1582.25	423.03	1115.55	72.13	1021.71	1018.12	73.77	521.24
6.03000	-777.55	112.42	18.95	-793.57	106.36	33.08	-899.12	136.15	155.51	-861.61	138.31	188.87	-427.97	-52.94	28.61	-453.33	-43.27	31.09	-614.08	-68.46	24.63	-616.57	-75.34	72.16	-545.86	17.91	1201.61	0.00	0.00	0.00	-492.58	-24.57	1551.66	-506.83	81.52	1547.83	-644.61	-48.35	1586.01	-661.92	60.25	1582.43	422.49	1116.18	71.93	1021.82	1018.02	73.86	521.15
6.04000	-774.06	113.21	17.65	-787.63	107.29	34.74	-892.81	132.10	162.26	-852.53	134.78	195.63	-426.57	-52.96	29.03	-452.19	-43.29	31.30	-614.00	-68.60	24.74	-616.27	-75.72	72.34	-541.78	17.19	1201.60	0.00	0.00	0.00	-488.11	-25.44	1551.35	-501.99	80.79	1547.61	-640.21	-49.80	1586.01	-658.09	57.47	1582.59	423.43	1116.65	71.97	1021.76	1018.02	73.82	521.69
6.05000	-769.98	115.03	16.75	-781.26	108.18	36.95	-886.95	128.85	168.16	-844.31	131.26	201.26	-427.86	-52.80	28.40	-452.80	-43.17	31.01	-613.89	-68.77	24.92	-616.29	-75.62	72.19	-537.64	16.53	1201.58	0.00	0.00	0.00	-485.00	-26.30	1551.06	-498.01	80.23	1547.26	-635.85	-51.08	1586.04	-654.30	56.41	1582.66	422.26	1116.63	71.76	1021.78	1018.22	73.72	522.21
6.06000	-764.76	116.62	18.64	-774.37	109.77	39.04	-877.33	126.35	173.69	-836.31	126.52	205.76	-428.53	-52.62	28.16	-452.30	-43.12	31.05	-614.04	-68.31	24.69	-616.12	-75.51	72.19	-540.18	16.96	1202.56	0.00	0.00	0.00	-480.67	-27.07	1550.69	-496.30	79.05	1547.03	-631.57	-52.16	1586.11	-649.66	57.00	1582.56	422.35	1115.89	71.82	1022.01	1018.14	73.83	522.88
6.07000	-754.20	118.76	23.07	-764.88	111.20	42.80	-869.24	120.96	176.87	-827.48	123.42	210.05	-426.51	-52.65	28.53	-453.19	-43.33	30.80	-613.86	-68.40	24.80	-615.94	-75.48	72.27	-533.91	15.06	1201.84	0.00	0.00	0.00	-476.95	-27.81	1550.40	-491.34	78.20	1546.70	-627.34	-53.12	1586.26	-646.36	54.06	1582.89	422.28	1115.89	71.97	1022.29	1018.04	73.91	521.69
6.08000	-746.24	122.59	27.57	-753.97	112.30	47.22	-861.22	116.76	179.45	-818.50	119.82	213.32	-426.91	-53.02	28.19	-452.98	-42.96	30.63	-613.80	-68.34	24.95	-615.74	-75.24	72.20	-529.18	13.70	1201.78	0.00	0.00	0.00	-472.25	-28.42	1550.01	-488.16	77.69	1546.29	-623.21	-54.01	1586.45	-642.74	52.45	1583.09	421.35	1116.88	71.40	1022.12	1018.34	73.82	521.32
6.09000	-732.19	125.26	32.04	-742.28	115.28	50.96	-851.39	113.34	181.23	-809.04	116.15	215.56	-427.13	-52.75	28.04	-452.10	-43.07	30.74	-613.82	-68.07	24.92	-615.56	-75.01	72.21	-523.40	12.87	1202.03	0.00	0.00	0.00	-468.13	-28.92	1549.68	-485.62	77.02	1546.05	-618.89	-54.99	1586.71	-637.93	53.01	1583.24	422.55	1116.75	71.63	1021.57	1018.06	73.72	521.11
6.10000	-719.77	127.89	35.41	-732.87	116.64	52.95	-841.11	109.88	181.77	-799.59	111.85	216.49	-426.85	-52.58	28.04	-453.32	-43.25	30.22	-613.57	-68.38	25.31	-615.33	-74.96	72.33	-521.31	11.81	1202.18	0.00	0.00	0.00	-464.73	-29.38	1549.48	-480.64	76.66	1545.77	-614.71	-55.70	1586.97	-633.68	52.80	1583.37	423.52	1115.95	72.25	1021.52	1017.76	73.88	517.54
6.11000	-706.83	130.49	38.06	-719.97	118.74	55.19	-829.47	108.24	181.88	-788.95	109.42	216.77	-425.85	-52.90	28.08	-452.85	-43.15	30.36	-613.59	-68.09	25.37	-615.01	-74.39	72.22	-516.99	11.88	1202.18	0.00	0.00	0.00	-460.99	-29.87	1549.28	-476.78	76.28	1545.41	-610.61	-56.39	1587.27	-630.11	51.70	1583.71	423.39	1115.62	72.29	1021.93	1018.07	73.79	520.13
6.12000	-691.13	132.19	40.00	-702.50	119.62	57.22	-817.94	105.84	180.53	-777.83	107.57	216.13	-426.24	-52.92	27.66	-453.30	-43.23	29.95	-613.58	-67.40	25.36	-614.66	-73.85	72.20	-515.14	10.96	1202.44	0.00	0.00	0.00	-456.96	-30.31	1549.03	-471.37	75.80	1545.11	-606.49	-57.12	1587.55	-626.60	50.29	1584.20	422.92	1115.45	72.19	1021.91	1017.92	73.86	522.32
6.13000	-677.67	134.30	40.80	-691.11	121.82	57.44	-805.90	104.33	178.15	-766.30	105.69	214.19	-426.65	-52.71	27.41	-452.66	-42.91	30.07	-613.39	-67.14	25.54	-614.03	-73.86	72.44	-510.97	9.16	1202.64	0.00	0.00	0.00	-452.56	-30.64	1548.80	-466.61	75.22	1544.70	-602.51	-57.77	1587.87	-623.38	48.21	1584.44	422.85	1115.48	72.08	1022.67	1017.61	74.08	521.46
6.14000	-658.99	136.17	42.43	-673.23	122.59	57.89	-793.68	102.64	174.42	-754.61	104.11	211.28	-427.31	-52.63	27.04	-452.14	-43.15	29.96	-613.25	-66.95	25.79	-613.69	-73.12	72.38	-507.27	7.92	1202.87	0.00	0.00	0.00	-448.82	-30.92	1548.66	-463.37	74.99	1544.36	-598.63	-58.21	1588.15	-619.53	47.36	1584.77	423.02	1115.60	72.24	1022.37	1018.09	73.92	522.68
6.15000	-640.38	137.45	43.46	-657.02	124.31	57.80	-780.45	102.60	170.18	-742.87	102.66	207.41	-426.57	-52.66	26.92	-452.10	-42.90	29.80	-612.90	-67.10	26.34	-613.00	-72.87	72.55	-505.79	7.18	1202.95	0.00	0.00	0.00	-444.98	-31.10	1548.54	-460.18	74.62	1544.11	-594.68	-58.68	1588.35	-615.25	48.56	1584.63	422.47	1115.16	72.06	1021.60	1017.99	72.43	521.99
6.16000	-621.59	139.28	43.22	-636.73	125.73	57.75	-766.76	102.23	164.57	-730.38	102.48	203.13	-427.45	-52.95	26.55	-451.50	-43.12	29.92	-612.82	-66.59	26.37	-612.25	-72.87	72.77	-502.06	6.17	1203.18	0.00	0.00	0.00	-441.64	-31.36	1548.36	-457.07	74.46	1543.85	-590.84	-59.07	1588.55	-611.48	47.82	1584.74	422.76	1115.79	72.15	1021.34	1017.79	71.98	521.76
6.17000	-603.09	140.96	43.08	-619.38	126.84	56.73	-752.53	102.16	157.99	-717.62	102.21	197.98	-426.37	-52.84	26.85	-450.51	-43.23	30.03	-612.61	-66.38	26.67	-612.12	-71.77	72.50	-498.94	5.44	1203.24	0.00	0.00	0.00	-438.15	-31.75	1548.25	-453.76	74.06	1543.59	-586.93	-59.60	1588.70	-607.71	47.36	1584.58	423.95	1116.38	72.16	1021.57	1018.07	73.28	520.33
6.18000	-583.44	142.97	43.13	-601.41	128.95	55.81	-737.78	102.42	150.67	-704.21	102.56	192.18	-427.40	-52.59	26.39	-449.74	-42.90	30.16	-612.60	-66.01	26.81	-611.55	-71.60	72.72	-495.32	4.58	1203.20	0.00	0.00	0.00	-433.84	-31.90	1548.08	-450.35	73.75	1543.37	-583.19	-59.84	1588.81	-603.99	46.91	1584.59	424.31	1115.95	72.29	1022.08	1018.43	73.63	521.33
6.19000	-563.86	144.98	43.31	-579.90	130.88	55.22	-722.55	102.56	142.37	-690.13	102.55	185.50	-425.99	-53.10	26.71	-451.11	-42.94	29.75	-612.35	-65.95	27.02	-611.26	-70.83	72.63	-491.02	4.13	1203.19	0.00	0.00	0.00	-430.50	-32.08	1547.98	-447.81	73.43	1543.13	-579.37	-60.13	1588.90	-600.71	45.93	1584.76	422.88	1115.03	72.41	1022.05	1018.52	73.72	521.46
6.20000	-543.18	146.62	42.85	-559.93	132.96	53.74	-706.24	103.38	133.99	-675.75	102.88	178.26	-425.42	-52.70	26.85	-450.14	-43.02	29.98	-612.47	-65.25	26.95	-610.84	-70.69	72.80	-488.98	3.46	1203.10	0.00	0.00	0.00	-426.94	-32.18	1547.77	-442.80	73.07	1542.88	-575.44	-60.59	1589.01	-596.66	46.74	1584.67	423.66	1116.20	72.15	1021.75	1018.08	73.83	519.37
6.21000	-522.14	148.44	42.36	-540.43	134.62	52.07	-689.50	103.62	124.81	-661.11	102.82	170.57	-426.38	-52.79	26.75	-450.48	-42.83	29.78	-612.31	-65.18	27.14	-610.50	-70.35	72.80	-483.32	2.52	1202.98	0.00	0.00	0.00	-422.95	-32.39	1547.57	-438.29	73.18	1542.51	-571.46	-61.14	1589.05	-592.84	46.54	1584.68	421.52	1117.44	71.35	1021.75	1017.96	73.88	519.33
6.22000	-503.03	150.70	41.00	-519.31	136.71	50.21	-672.35	104.39	115.65	-645.49	104.27	162.96	-425.25	-52.61	27.10	-449.90	-42.43	30.07	-612.24	-64.93	27.22	-610.30	-69.80	72.76	-480.97	2.36	1202.81	0.00	0.00	0.00	-418.30	-32.49	1547.31	-435.62	72.86	1542.29	-567.65	-61.24	1589.14	-589.28	45.93	1584.62	423.04	1115.98	72.14	1021.53	1017.95	73.71	521.04
6.23000	-481.48	152.33	39.90	-499.52	138.78	48.25	-655.40	104.30	105.97	-629.52	105.32	155.05	-425.58	-53.44	27.22	-450.86	-42.32	29.73	-612.11	-64.87	27.41	-609.84	-69.81	73.03	-478.17	1.96	1202.64	0.00	0.00	0.00	-415.72	-32.62	1547.10	-432.24	72.76	1541.98	-563.81	-61.51	1589.17	-585.97	45.16	1584.81	423.81	1116.37	72.18	1021.14	1018.31	73.52	520.80
6.24000	-459.84	153.35	38.71	-479.17	140.01	46.30	-637.37	105.82	97.10	-613.60	106.11	146.93	-425.95	-52.94	27.24	-449.72	-41.61	30.04	-612.32	-64.35	27.37	-609.58	-69.61	73.07	-475.96	0.88	1202.51	0.00	0.00	0.00	-411.87	-32.77	1546.80	-429.11	72.56	1541.73	-559.98	-61.65	1589.21	-581.93	45.05	1584.81	422.88	1116.68	71.86	1021.49	1018.44	73.63	520.07
6.25000	-439.93	153.93	37.36	-459.58	140.95	44.20	-619.92	105.16	87.53	-597.21	108.55	139.66	-426.31	-53.09	27.46	-450.45	-40.95	29.73	-612.06	-64.64	27.66	-609.63	-68.73	72.82	-472.23	1.24	1202.46	0.00	0.00	0.00	-407.86	-32.84	1546.46	-426.26	72.59	1541.43	-556.18	-61.74	1589.21	-578.09	44.56	1584.86	423.15	1115.75	72.22	1021.59	1018.03	73.88	519.70
6.26000	-419.02	154.13	36.22	-438.60	140.82	42.60	-600.90	108.50	80.00	-581.15	109.78	132.10	-426.77	-53.59	27.51	-449.60	-41.02	29.98	-611.89	-64.62	27.86	-609.06	-69.20	73.23	-468.05	1.66	1202.51	0.00	0.00	0.00	-404.37	-32.94	1546.13	-420.94	72.52	1541.07	-552.24	-62.06	1589.15	-574.18	44.76	1584.66	423.14	1116.69	71.65	1022.08	1018.00	73.98	521.11
6.27000	-398.29	153.70	35.24	-418.03	140.60	41.20	-582.34	110.45	72.37	-564.52	111.59	125.15	-424.81	-53.24	28.06	-450.39	-40.99	29.79	-612.01	-64.32	27.88	-608.98	-68.52	73.10	-466.60	0.66	1202.17	0.00	0.00	0.00	-400.52	-32.97	1545.79	-417.04	72.45	1540.79	-548.35	-62.14	1589.07	-570.70	44.53	1584.69	422.52	1116.42	71.76	1021.66	1018.21	73.80	521.28
6.28000	-377.32	153.23	35.12	-397.38	140.85	40.25	-563.31	112.90	65.33	-548.00	112.79	118.42	-426.40	-53.44	27.89	-448.84	-41.05	30.32	-612.12	-63.83	27.75	-608.84	-68.26	72.96	-464.84	1.27	1202.01	0.00	0.00	0.00	-396.71	-32.89	1545.43	-413.01	72.59	1540.44	-544.52	-62.25	1588.94	-567.00	44.38	1584.55	422.78	1116.19	72.04	1021.17	1018.01	73.75	521.16
6.29000	-356.52	152.02	35.75	-378.17	139.84	39.80	-544.22	114.90	58.66	-531.46	114.46	112.27	-425.11	-53.72	28.43	-448.62	-41.47	30.49	-612.13	-63.68	27.86	-608.55	-68.32	73.16	-459.38	1.64	1201.77	0.00	0.00	0.00	-393.00	-32.81	1545.00	-409.62	72.45	1540.07	-540.67	-62.30	1588.81	-563.21	44.43	1584.40	422.73	1115.78	72.14	1021.53	1018.15	73.72	521.49
6.30000	-335.68	150.92	37.30	-355.95	139.08	41.18	-525.75	116.23	52.52	-515.04	115.51	106.48	-425.22	-53.37	28.30	-447.26	-41.94	31.07	-611.92	-63.91	28.02	-608.51	-68.15	73.24	-455.53	1.74	1201.57	0.00	0.00	0.00	-389.63	-32.81	1544.62	-406.77	72.82	1539.73	-536.93	-62.15	1588.69	-559.18	44.79	1584.36	423.16	1115.44	72.24	1021.93	1018.00	73.81	523.62
6.31000	-315.52	149.29	39.51	-338.12	138.12	42.34	-507.06	117.98	47.23	-498.57	116.70	101.58	-423.48	-53.40	28.52	-445.42	-42.91	33.22	-611.94	-63.80	28.05	-608.46	-67.82	73.13	-451.26	0.93	1201.41	0.00	0.00	0.00	-385.65	-32.59	1544.20	-402.57	72.88	1539.24	-533.22	-61.98	1588.48	-556.10	43.39	1584.36	423.71	1116.11	72.38	1022.02	1017.80	73.91	522.73
6.32000	-295.57	146.82	42.35	-317.60	136.95	44.40	-488.38	119.31	42.60	-482.12	117.36	97.09	-422.02	-53.61	28.51	-445.02	-43.23	33.56	-611.81	-63.99	28.22	-608.27	-67.88	73.26	-448.98	0.80	1201.05	0.00	0.00	0.00	-382.27	-32.34	1543.79	-398.53	72.46	1538.86	-529.49	-61.76	1588.29	-551.87	44.56	1583.77	424.28	1116.10	72.40	1022.05	1017.91	73.89	520.17
6.33000	-278.46	144.49	44.45	-298.69	134.28	46.56	-469.68	120.88	38.77	-465.91	117.95	93.07	-421.65	-53.55	30.09	-443.11	-43.74	34.34	-611.89	-63.78	28.10	-608.18	-67.71	73.19	-445.69	1.69	1200.78	0.00	0.00	0.00	-378.11	-32.18	1543.34	-396.25	73.10	1538.47	-525.60	-61.94	1588.08	-547.91	45.20	1583.72	423.75	1116.12	71.95	1021.61	1018.25	73.60	521.06
6.34000	-259.20	141.96	48.04	-280.67	132.16	48.91	-451.58	121.99	35.55	-449.51	119.32	89.99	-421.63	-52.94	29.84	-443.00	-44.25	34.60	-612.03	-63.52	28.07	-608.09	-67.55	73.21	-443.70	3.12	1201.37	0.00	0.00	0.00	-374.67	-31.97	1542.97	-392.14	73.32	1538.17	-521.96	-61.54	1587.87	-544.74	44.44	1583.61	421.36	1115.90	71.62	1021.47	1018.22	73.49	520.37
6.35000	-239.77	138.96	51.36	-262.73	129.61	51.39	-433.77	122.73	32.90	-433.48	120.70	87.55	-422.34	-52.44	29.24	-443.17	-44.16	34.33	-611.85	-63.71	28.36	-607.86	-67.69	73.37	-439.55	3.46	1201.33	0.00	0.00	0.00	-370.70	-31.65	1542.58	-386.54	73.27	1537.69	-518.22	-61.29	1587.65	-540.68	46.06	1583.29	423.11	1115.75	72.20	1021.12	1017.88	73.58	519.77
6.36000	-220.63	135.59	54.95	-247.44	126.91	53.57	-416.40	123.75	31.06	-417.64	122.03	85.56	-422.78	-52.68	28.69	-444.35	-43.71	33.66	-611.91	-63.44	28.20	-607.57	-67.83	73.51	-442.65	3.55	1200.88	0.00	0.00	0.00	-367.01	-31.33	1542.24	-384.51	74.04	1537.36	-514.49	-60.98	1587.39	-536.78	46.33	1583.01	423.23	1116.88	71.94	1021.41	1017.74	73.67	521.38
6.37000	-205.68	133.04	57.24	-229.21	124.28	56.18	-399.44	124.80	29.89	-402.33	122.79	84.20	-420.93	-52.71	29.03	-446.28	-44.09	33.22	-611.80	-63.64	28.40	-607.51	-67.84	73.58	-434.25	2.68	1199.28	0.00	0.00	0.00	-363.17	-30.97	1541.86	-381.16	74.45	1537.11	-510.70	-60.76	1587.11	-532.91	47.36	1582.87	425.21	1116.68	72.40	1021.95	1017.33	73.88	521.95
6.38000	-191.53	130.34	59.19	-213.93	122.24	58.40	-383.17	125.79	29.33	-387.36	124.02	83.39	-421.81	-52.55	28.72	-446.27	-43.26	33.03	-611.95	-63.32	28.24	-607.31	-67.66	73.53	-429.63	3.04	1198.85	0.00	0.00	0.00	-359.55	-30.51	1541.49	-376.70	74.60	1536.76	-507.10	-59.92	1586.89	-529.39	47.58	1582.62	423.61	1116.50	71.95	1021.92	1017.58	73.87	521.84
6.39000	-175.31	127.47	61.67	-199.46	119.94	60.18	-367.75	126.07	29.00	-373.29	124.61	83.05	-421.25	-52.90	28.81	-448.57	-42.47	30.89	-611.93	-63.30	28.31	-607.49	-67.00	73.32	-425.73	3.27	1198.40	0.00	0.00	0.00	-356.33	-30.07	1541.20	-374.11	75.02	1536.35	-503.26	-59.59	1586.59	-525.39	48.36	1582.14	422.93	1116.27	71.79	1021.44	1017.67	73.78	522.85
6.40000	-161.19	125.34	64.15	-185.57	117.95	62.15	-353.01	126.53	29.14	-359.71	124.96	82.84	-423.49	-52.49	28.10	-450.18	-42.21	30.24	-611.95	-63.29	28.27	-607.22	-67.79	73.78	-423.32	3.65	1198.12	0.00	0.00	0.00	-352.68	-29.43	1540.82	-369.84	75.57	1535.91	-499.57	-58.86	1586.30	-521.32	49.62	1581.81	423.49	1115.82	72.14	1021.72	1017.73	73.86	522.20
6.41000	-148.16	123.09	66.73	-172.27	115.70	64.90	-339.05	127.02	29.50	-346.91	125.60	82.98	-424.67	-53.07	26.70	-449.87	-42.07	30.24	-611.87	-63.55	28.46	-607.14	-67.69	73.81	-417.37	4.01	1197.81	0.00	0.00	0.00	-348.35	-28.90	1540.43	-365.28	76.14	1535.59	-495.75	-58.39	1586.04	-518.09	49.08	1581.83	424.71	1115.67	72.44	1021.64	1017.60	73.88	521.27
6.42000	-133.90	120.16	70.53	-161.12	113.26	67.68	-326.04	126.92	29.84	-335.02	126.52	83.70	-424.65	-52.69	26.51	-450.79	-41.65	29.84	-611.99	-63.33	28.37	-606.94	-67.75	73.91	-416.18	4.29	1197.30	0.00	0.00	0.00	-344.71	-28.19	1540.03	-362.01	77.20	1535.16	-492.14	-57.33	1585.75	-514.66	48.46	1581.39	423.76	1116.45	71.98	1021.76	1017.82	73.83	520.19
6.43000	-122.19	118.01	74.48	-149.38	111.88	71.03	-314.11	126.84	30.27	-323.92	127.23	84.36	-426.23	-52.94	26.17	-450.16	-41.91	30.22	-612.08	-63.11	28.26	-607.18	-67.23	73.73	-412.68	4.88	1196.91	0.00	0.00	0.00	-341.42	-27.62	1539.64	-358.54	77.78	1534.68	-488.24	-56.81	1585.42	-510.55	49.77	1581.05	422.80	1116.73	71.67	1021.88	1017.59	73.93	521.22
6.44000	-111.87	115.54	77.80	-139.91	108.71	73.93	-302.83	126.95	30.90	-313.98	127.49	84.83	-424.62	-52.80	26.62	-450.58	-41.77	29.90	-612.05	-63.20	28.32	-607.02	-67.49	73.95	-409.19	5.67	1196.50	0.00	0.00	0.00	-336.97	-26.77	1539.21	-355.07	78.19	1534.32	-484.55	-56.03	1585.05	-506.83	50.64	1580.79	422.97	1116.20	71.91	1021.79	1017.81	73.78	520.01
6.45000	-104.95	113.93	80.50	-127.97	107.85	77.80	-292.39	127.98	31.83	-304.74	127.59	85.30	-425.44	-52.96	26.34	-449.70	-41.82	30.23	-612.07	-63.21	28.34	-607.11	-67.29	73.94	-403.68	6.25	1196.09	0.00	0.00	0.00	-333.64	-26.11	1538.80	-351.83	78.96	1533.94	-480.84	-54.95	1584.71	-502.79	52.20	1580.23	424.26	1115.16	72.49	1021.79	1017.70	73.88	520.03
6.46000	-94.55	111.19	84.17	-122.43	105.44	79.70	-282.99	128.14	32.36	-296.32	127.63	85.74	-425.55	-52.41	26.23	-450.73	-41.72	29.89	-612.10	-63.23	28.34	-606.94	-67.39	74.06	-401.72	7.37	1195.64	0.00	0.00	0.00	-329.91	-25.32	1538.36	-347.76	79.69	1533.46	-477.16	-53.97	1584.35	-498.19	54.86	1579.61	424.30	1115.05	72.53	1021.68	1017.87	73.80	521.66
6.47000	-85.43	109.49	87.23	-114.10	103.88	82.20	-274.58	128.79	33.07	-288.56	128.61	86.48	-424.36	-52.78	26.65	-450.70	-41.68	29.88	-612.12	-63.36	28.43	-607.15	-67.13	74.10	-396.99	7.84	1195.29	0.00	0.00	0.00	-325.93	-24.48	1537.90	-343.85	80.58	1532.91	-473.38	-53.19	1583.96	-494.55	55.48	1579.23	423.37	1115.94	72.14	1021.93	1017.78	73.83	519.71
6.48000	-81.91	107.50	88.56	-106.31	102.37	84.69	-267.10	129.42	33.64	-281.63	129.09	86.73	-425.26	-53.05	26.47	-450.70	-41.74	29.81	-612.34	-62.87	28.24	-607.00	-67.51	74.45	-394.28	8.91	1194.89	0.00	0.00	0.00	-322.30	-23.55	1537.52	-339.75	81.38	1532.37	-469.77	-51.92	1583.59	-491.12	56.15	1578.69	422.21	1116.09	71.78	1021.65	1017.83	73.68	520.96
6.49000	-73.61	105.69	90.90	-100.77	100.76	85.73	-260.73	129.95	33.85	-275.38	130.33	87.24	-425.79	-53.15	26.40	-449.95	-41.73	29.96	-611.98	-63.54	28.62	-606.95	-67.71	74.68	-388.95	9.21	1194.45	0.00	0.00	0.00	-319.23	-22.62	1537.10	-336.37	82.45	1531.96	-466.13	-50.78	1583.21	-487.05	57.81	1578.35	424.01	1115.60	72.33	1021.53	1017.65	73.69	521.30
6.50000	-69.48	105.03	91.29	-95.38	99.94	86.41	-255.34	130.40	33.93	-270.31	130.79	87.21	-424.41	-52.93	26.66	-450.56	-41.78	29.74	-612.13	-63.37	28.58	-607.34	-66.65	74.35	-385.96	10.06	1193.89	0.00	0.00	0.00	-314.89	-21.62	1536.69	-332.36	83.43	1531.38	-462.42	-49.59	1582.79	-483.31	59.13	1577.73	423.81	1116.14	72.23	1021.59	1017.40	73.82	522.25
6.51000	-63.65	104.01	91.66	-90.88	99.67	86.42	-251.07	130.81	33.64	-266.06	131.00	86.70	-426.61	-52.95	26.30	-451.10	-41.96	29.76	-612.11	-63.34	28.54	-606.98	-67.25	74.80	-382.73	11.23	1193.42	0.00	0.00	0.00	-311.43	-20.56	1536.29	-327.27	84.62	1530.84	-458.79	-48.32	1582.36	-479.90	59.79	1577.31	424.65	1115.59	72.49	1021.96	1017.79	73.94	521.63
6.52000	-60.96	103.44	90.89	-87.37	98.78	85.89	-247.72	130.91	32.85	-262.32	132.10	86.34	-424.96	-52.95	26.53	-451.41	-42.21	29.68	-612.19	-63.36	28.59	-606.93	-66.91	74.76	-378.16	11.65	1193.02	0.00	0.00	0.00	-307.68	-19.31	1535.89	-323.02	85.52	1530.40	-455.13	-46.96	1581.92	-475.84	61.28	1576.71	424.41	1116.82	72.11	1021.63	1018.02	73.82	521.56
6.53000	-57.26	102.68	89.68	-85.23	98.75	84.15	-245.28	131.40	32.11	-259.72	132.17	85.37	-424.81	-53.04	26.71	-450.97	-42.16	29.65	-612.23	-63.05	28.55	-607.10	-66.16	74.58	-375.31	11.87	1192.55	0.00	0.00	0.00	-304.05	-18.12	1535.54	-320.41	86.68	1529.93	-451.49	-45.62	1581.46	-472.16	62.70	1576.22	422.13	1117.95	71.14	1021.59	1018.19	73.67	520.76
6.54000	-56.26	102.53	87.33	-82.66	98.52	82.61	-243.70	132.36	31.12	-257.95	132.90	84.45	-426.00	-52.94	26.34	-450.87	-42.11	29.72	-612.03	-63.24	28.76	-606.68	-66.86	75.11	-371.52	12.49	1192.18	0.00	0.00	0.00	-300.55	-16.89	1535.19	-316.37	88.34	1529.40	-447.87	-44.31	1580.98	-468.51	64.29	1575.48	422.56	1115.96	71.81	1021.51	1018.16	73.77	521.44
6.55000	-57.52	101.81	84.04	-81.32	98.43	79.93	-243.08	133.18	29.91	-256.99	133.20	82.93	-425.07	-53.13	26.62	-450.53	-42.16	29.88	-612.02	-63.49	28.85	-606.65	-66.48	75.05	-367.35	14.89	1191.69	0.00	0.00	0.00	-296.85	-15.60	1534.77	-312.65	89.56	1529.06	-444.19	-43.09	1580.49	-464.52	66.37	1574.85	423.30	1116.34	71.85	1021.16	1018.35	73.67	521.35
6.56000	-54.85	102.34	81.65	-82.09	98.35	76.76	-243.41	133.71	28.25	-256.68	133.64	81.32	-425.20	-52.98	26.59	-450.46	-42.07	29.84	-612.01	-63.26	28.95	-606.57	-66.33	75.15	-363.89	16.18	1191.19	0.00	0.00	0.00	-293.04	-14.28	1534.40	-309.95	90.78	1528.62	-440.66	-41.33	1580.00	-460.82	67.86	1574.18	423.03	1116.92	71.72	1021.05	1018.41	73.55	521.96
6.57000	-57.10	101.63	77.64	-81.24	98.29	74.05	-244.26	134.24	27.30	-257.22	133.49	79.35	-425.61	-53.11	26.57	-450.58	-41.67	29.83	-612.08	-63.17	28.97	-606.15	-66.66	75.50	-357.51	17.19	1190.74	0.00	0.00	0.00	-289.15	-12.84	1534.01	-304.81	92.21	1528.11	-437.12	-39.64	1579.43	-457.79	68.10	1573.73	421.79	1117.30	71.33	1021.42	1018.40	73.58	521.06
6.58000	-56.28	102.48	74.76	-82.81	98.20	70.73	-245.52	134.40	26.57	-257.90	134.46	77.86	-426.63	-53.43	26.34	-451.55	-42.08	29.65	-612.00	-63.24	29.09	-606.22	-66.31	75.46	-353.31	19.06	1190.13	0.00	0.00	0.00	-285.87	-11.40	1533.65	-300.62	93.61	1527.65	-433.64	-38.08	1578.85	-453.43	71.49	1573.07	423.49	1115.78	72.20	1021.61	1018.24	73.68	520.60
6.59000	-55.38	103.00	72.54	-83.33	98.47	67.91	-245.73	134.87	26.03	-258.73	134.00	75.77	-426.01	-53.20	26.59	-451.37	-42.14	29.65	-611.98	-63.24	29.18	-606.11	-65.92	75.52	-348.32	21.30	1189.68	0.00	0.00	0.00	-281.70	-9.86	1533.28	-296.72	95.18	1527.29	-430.13	-36.41	1578.28	-450.23	72.23	1572.45	423.29	1116.23	72.00	1021.17	1018.06	73.66	520.13
6.60000	-56.87	103.57	69.65	-81.93	99.43	66.29	-245.25	134.66	25.64	-258.74	133.33	74.11	-425.00	-53.28	26.84	-450.91	-42.23	29.80	-612.08	-62.79	29.10	-605.94	-65.92	75.77	-345.48	22.65	1189.29	0.00	0.00	0.00	-278.56	-8.38	1532.94	-292.79	96.90	1526.86	-426.70	-34.53	1577.71	-446.94	73.39	1571.85	422.50	1117.81	71.35	1021.71	1018.03	73.78	519.97
6.61000	-55.97	104.31	66.34	-80.53	99.87	63.87	-244.15	134.80	25.47	-256.52	133.29	73.24	-424.89	-53.07	26.93	-450.21	-42.37	29.99	-612.26	-62.19	28.98	-605.71	-65.98	76.17	-341.45	24.09	1188.82	0.00	0.00	0.00	-275.31	-6.76	1532.70	-289.39	98.50	1526.63	-423.30	-32.50	1577.20	-443.07	76.05	1571.11	421.80	1117.32	71.32	1022.00	1018.20	73.89	521.30
6.62000	-53.84	104.61	61.90	-78.75	100.04	60.31	-243.55	135.06	25.37	-253.68	133.52	73.07	-426.35	-52.81	26.52	-450.41	-42.44	29.80	-612.00	-62.73	29.50	-605.60	-65.51	76.36	-337.91	25.06	1188.50	0.00	0.00	0.00	-271.59	-5.01	1532.57	-286.53	99.90	1526.52	-419.87	-30.45	1576.83	-438.87	79.65	1570.63	422.49	1117.57	71.36	1021.69	1018.14	73.82	522.17
6.63000	-52.24	105.41	57.58	-77.15	100.64	56.57	-242.96	134.76	25.17	-251.14	135.05	73.27	-425.44	-53.01	26.72	-450.32	-42.21	29.88	-611.71	-62.88	29.97	-605.33	-65.25	76.70	-331.81	26.28	1188.29	0.00	0.00	0.00	-267.92	-3.29	1532.58	-282.38	101.97	1526.50	-416.53	-28.12	1576.58	-435.52	80.85	1570.46	423.81	1116.18	72.00	1021.79	1018.08	73.79	523.27
6.64000	-51.01	105.16	54.05	-75.27	100.94	54.08	-242.53	134.68	25.01	-249.85	135.04	72.68	-425.01	-53.04	26.67	-451.16	-42.10	29.60	-611.69	-62.45	30.28	-604.82	-65.46	77.56	-327.56	28.07	1188.28	0.00	0.00	0.00	-264.79	-1.29	1532.76	-278.20	104.10	1526.53	-413.14	-25.93	1576.43	-431.58	84.21	1570.03	423.99	1115.16	72.43	1021.50	1018.20	73.74	521.87
6.65000	-51.55	104.98	51.94	-74.37	100.46	52.47	-242.16	134.86	24.84	-249.40	135.18	72.14	-424.32	-52.83	27.04	-450.98	-42.30	29.50	-611.25	-62.62	31.08	-604.73	-64.81	77.97	-322.64	29.58	1188.36	0.00	0.00	0.00	-261.17	0.81	1533.03	-275.28	105.94	1526.61	-409.79	-23.43	1576.39	-427.85	86.89	1569.77	424.67	1116.16	72.25	1021.29	1018.13	73.75	519.25
6.66000	-49.90	104.96	50.70	-74.25	100.71	51.31	-241.91	135.10	24.68	-249.05	135.67	71.99	-425.21	-53.37	26.69	-450.51	-42.24	29.74	-611.28	-62.14	31.69	-604.30	-64.39	78.78	-319.78	31.52	1188.42	0.00	0.00	0.00	-257.64	2.84	1533.41	-270.02	108.27	1526.82	-406.37	-20.89	1576.50	-424.40	88.48	1569.79	422.49	1115.31	72.15	1021.56	1018.28	73.79	522.83
6.67000	-47.04	105.30	50.72	-74.00	100.73	50.84	-241.93	134.88	24.32	-248.86	136.30	71.92	-425.27	-53.26	26.76	-450.09	-42.28	29.89	-610.79	-62.40	32.98	-603.81	-64.14	79.87	-314.94	32.87	1188.76	0.00	0.00	0.00	-253.57	5.10	1533.95	-267.36	110.26	1527.19	-402.96	-18.07	1576.76	-420.66	91.65	1569.87	423.27	1115.73	72.30	1021.82	1018.24	73.81	521.62
6.68000	-48.96	105.21	50.02	-74.26	100.95	50.69	-241.82	135.67	24.52	-248.57	137.16	72.10	-426.68	-53.34	26.21	-450.26	-42.13	29.67	-610.57	-61.78	33.93	-603.39	-63.61	80.96	-310.41	34.72	1189.47	0.00	0.00	0.00	-250.14	7.45	1534.72	-262.79	112.97	1527.65	-399.54	-15.32	1577.21	-417.05	93.63	1570.03	422.09	1116.79	71.67	1022.08	1018.09	73.77	521.50
6.69000	-50.72	105.66	50.15	-74.26	101.15	51.30	-241.88	136.28	24.45	-248.58	137.74	72.03	-427.73	-53.72	25.74	-450.74	-42.45	29.58	-610.10	-61.82	35.45	-602.63	-63.46	82.60	-305.72	36.36	1190.11	0.00	0.00	0.00	-246.46	9.96	1535.60	-258.78	115.49	1528.26	-396.08	-12.40	1577.87	-412.87	98.16	1570.44	423.21	1115.93	72.17	1021.86	1018.17	73.82	522.47
6.70000	-49.52	106.33	51.07	-73.70	101.26	51.98	-241.79	136.66	24.15	-248.93	137.70	71.71	-426.92	-53.60	26.02	-450.87	-42.68	29.49	-609.89	-61.23	36.89	-601.86	-63.09	84.28	-301.83	38.96	1191.04	0.00	0.00	0.00	-242.84	12.57	1536.65	-256.00	117.87	1528.96	-392.52	-9.58	1578.69	-409.35	100.40	1570.79	423.71	1116.54	71.97	1021.34	1018.21	73.72	521.53
6.71000	-49.97	107.01	51.77	-75.00	102.25	52.40	-242.17	136.54	23.66	-249.18	138.52	71.61	-426.65	-53.37	26.12	-451.24	-42.69	29.28	-609.12	-61.54	38.80	-600.86	-63.36	86.50	-297.72	40.34	1192.04	0.00	0.00	0.00	-238.98	15.19	1537.73	-251.30	120.41	1529.83	-388.99	-6.58	1579.63	-406.09	102.28	1571.54	423.81	1115.86	72.16	1021.90	1018.23	73.88	520.46
6.72000	-50.99	107.01	52.35	-76.67	102.18	52.78	-242.21	137.40	23.67	-249.37	139.68	71.74	-427.29	-53.74	25.80	-450.21	-43.00	29.49	-608.44	-61.66	40.74	-599.64	-63.66	88.90	-294.99	42.96	1193.10	0.00	0.00	0.00	-235.94	18.00	1538.95	-248.63	123.46	1530.75	-385.57	-3.13	1580.71	-402.47	105.52	1572.23	424.23	1115.66	72.40	1021.65	1018.23	73.83	521.26
6.73000	-51.63	107.48	53.14	-75.19	102.85	54.46	-242.34	137.86	23.45	-249.67	140.55	71.80	-426.09	-54.01	25.71	-450.18	-42.96	29.37	-607.82	-61.39	42.59	-598.51	-63.66	91.26	-288.78	44.60	1194.44	0.00	0.00	0.00	-232.48	20.81	1540.18	-245.18	126.50	1531.56	-382.05	0.13	1581.86	-398.86	108.57	1572.95	423.64	1116.19	72.04	1021.52	1018.52	73.60	521.35
6.74000	-51.03	108.07	54.48	-76.16	103.61	55.02	-242.34	138.44	23.41	-249.91	140.86	71.53	-425.89	-54.06	25.64	-450.13	-43.37	29.27	-606.96	-61.95	45.05	-597.21	-63.79	93.71	-285.57	46.44	1195.80	0.00	0.00	0.00	-228.67	23.60	1541.43	-240.69	129.18	1532.46	-378.45	3.12	1582.98	-395.07	112.18	1573.69	423.09	1116.16	71.94	1021.60	1018.30	73.68	522.25
6.75000	-50.85	108.14	55.09	-75.49	103.34	55.63	-242.53	138.29	23.06	-250.07	141.51	71.53	-425.33	-53.79	26.09	-449.40	-43.43	29.48	-606.06	-62.20	47.38	-596.15	-63.33	95.99	-281.56	48.29	1197.27	0.00	0.00	0.00	-224.82	26.64	1542.67	-237.22	132.17	1533.41	-375.00	6.38	1584.21	-391.58	115.23	1574.62	422.83	1116.55	71.86	1021.30	1018.13	73.73	522.14
6.76000	-50.79	107.81	55.25	-78.79	103.31	55.39	-242.41	138.88	23.05	-250.17	142.04	71.51	-426.36	-54.05	25.72	-448.48	-43.22	29.79	-604.89	-62.65	49.86	-594.63	-63.33	98.45	-275.98	49.78	1198.79	0.00	0.00	0.00	-221.71	29.62	1543.91	-233.85	135.21	1534.27	-371.62	9.40	1585.37	-387.85	119.45	1575.43	424.09	1117.07	71.89	1021.51	1018.50	73.58	519.61
6.77000	-51.92	108.65	55.77	-74.86	103.53	56.62	-242.49	138.76	22.92	-250.05	142.63	71.59	-427.23	-54.26	25.24	-449.43	-43.76	29.55	-603.74	-63.21	52.62	-592.77	-63.86	101.31	-274.22	51.46	1200.28	0.00	0.00	0.00	-218.69	32.81	1545.16	-230.49	138.10	1535.08	-368.44	12.85	1586.54	-384.75	121.32	1576.25	423.18	1116.86	71.80	1021.66	1018.32	73.72	523.21
6.78000	-50.71	108.62	56.38	-76.78	103.41	56.60	-242.70	138.08	22.54	-250.17	142.55	71.45	-425.28	-53.97	25.77	-449.21	-43.64	29.58	-602.31	-63.89	55.46	-590.95	-63.99	104.05	-270.35	54.82	1201.63	0.00	0.00	0.00	-214.92	35.64	1546.34	-226.53	141.08	1536.05	-365.30	16.16	1587.68	-381.40	124.70	1577.08	422.43	1116.55	71.73	1021.41	1018.28	73.62	524.36
6.79000	-50.38	109.03	56.45	-77.18	103.52	56.27	-242.68	138.40	22.61	-250.08	142.87	71.45	-425.04	-54.38	25.84	-448.84	-43.68	29.80	-600.93	-64.52	58.40	-588.93	-64.14	106.82	-269.64	58.22	1204.27	0.00	0.00	0.00	-212.13	38.52	1547.45	-223.17	143.94	1537.04	-362.25	19.41	1588.71	-378.35	127.52	1578.04	423.16	1116.62	72.01	1021.48	1018.29	73.71	522.54
6.80000	-51.95	108.92	56.46	-77.54	103.64	56.62	-242.55	138.73	22.71	-250.24	143.03	71.39	-425.15	-54.29	25.62	-448.04	-43.60	30.21	-599.42	-65.03	61.35	-586.54	-64.88	109.93	-262.60	59.48	1204.34	0.00	0.00	0.00	-208.98	41.45	1548.60	-218.99	146.71	1537.89	-359.19	22.40	1589.62	-374.97	131.35	1578.70	423.79	1116.19	72.19	1021.79	1017.85	73.89	521.57
6.81000	-50.37	109.16	56.76	-76.01	104.15	57.27	-242.66	138.60	22.56	-250.51	142.56	71.04	-424.52	-54.29	25.96	-448.65	-43.87	30.18	-597.88	-65.54	64.30	-583.85	-65.87	113.10	-256.41	62.76	1205.08	0.00	0.00	0.00	-205.84	44.50	1549.72	-215.15	149.84	1538.81	-356.46	25.77	1590.50	-371.98	134.25	1579.52	423.47	1116.10	72.13	1021.86	1018.26	73.74	522.04
6.82000	-52.10	109.21	56.88	-77.01	104.14	57.56	-242.77	138.18	22.21	-250.51	143.28	71.17	-425.48	-54.43	25.64	-448.03	-44.12	30.63	-595.99	-66.29	67.47	-581.28	-66.49	116.25	-253.76	65.84	1206.10	0.00	0.00	0.00	-202.99	47.54	1550.81	-214.26	152.57	1539.94	-353.67	29.11	1591.29	-368.88	137.78	1580.11	423.05	1116.02	72.23	1021.80	1018.35	73.69	523.13
6.83000	-52.27	109.42	57.54	-76.32	104.54	58.14	-242.72	138.99	22.43	-250.99	142.96	70.81	-424.00	-54.52	25.89	-447.81	-44.69	31.01	-593.80	-67.44	70.97	-578.48	-67.36	119.60	-249.98	67.86	1207.11	0.00	0.00	0.00	-200.52	50.38	1551.91	-211.40	155.72	1540.75	-350.86	32.23	1592.01	-366.00	140.69	1580.70	422.18	1117.18	71.67	1022.51	1018.18	74.02	521.29
6.84000	-51.50	110.29	57.94	-76.06	104.90	58.53	-242.90	138.70	22.02	-251.01	143.74	70.88	-426.96	-54.62	25.27	-446.71	-44.30	31.60	-591.75	-67.49	74.22	-575.36	-67.79	122.88	-251.51	70.79	1209.25	0.00	0.00	0.00	-197.62	53.31	1552.96	-206.80	158.59	1541.56	-348.19	35.42	1592.68	-363.04	143.63	1581.26	422.60	1116.58	71.77	1021.86	1018.26	73.69	521.86
6.85000	-52.99	110.43	57.73	-77.09	104.95	58.67	-242.88	138.75	21.86	-251.12	144.35	70.87	-425.88	-54.44	25.38	-446.18	-45.22	32.43	-589.22	-68.16	77.92	-571.70	-68.91	126.53	-243.68	73.32	1210.51	0.00	0.00	0.00	-194.34	56.18	1553.97	-203.03	161.29	1542.42	-345.49	38.56	1593.23	-359.87	147.52	1581.64	423.96	1116.66	71.95	1022.05	1018.37	73.70	522.55
6.86000	-50.43	110.39	58.62	-78.43	105.51	58.29	-242.93	139.11	21.75	-251.11	144.63	70.76	-425.74	-54.50	25.41	-445.32	-45.92	33.50	-586.50	-68.50	81.63	-568.12	-68.96	129.84	-238.45	73.31	1210.12	0.00	0.00	0.00	-192.52	59.12	1554.96	-201.92	164.07	1543.30	-342.95	42.00	1593.74	-357.11	150.77	1581.96	424.84	1117.02	72.18	1021.61	1018.16	73.78	521.69
6.87000	-51.89	110.80	58.35	-76.51	105.40	58.89	-242.87	139.53	21.64	-251.12	144.95	70.67	-426.03	-54.84	25.22	-442.29	-46.39	35.01	-583.46	-68.85	85.63	-563.53	-70.19	133.69	-234.94	76.12	1210.42	0.00	0.00	0.00	-189.34	62.02	1555.86	-198.48	167.09	1544.02	-340.41	45.25	1594.15	-354.45	153.34	1582.27	423.22	1117.44	71.73	1021.75	1018.15	73.79	522.07
6.88000	-51.36	111.27	58.34	-76.72	105.12	58.87	-242.89	139.95	21.57	-251.02	145.38	70.49	-424.94	-55.31	25.36	-446.06	-47.41	32.58	-580.20	-68.98	89.63	-558.43	-71.61	137.79	-232.59	79.00	1210.93	0.00	0.00	0.00	-186.29	64.91	1556.70	-196.02	169.94	1544.80	-337.82	48.46	1594.48	-351.79	156.42	1582.26	423.05	1116.05	72.08	1021.70	1018.42	73.60	521.90
6.89000	-50.99	111.48	58.62	-77.27	105.54	58.55	-243.01	139.76	21.27	-250.94	145.85	70.46	-424.32	-55.40	25.04	-445.92	-47.16	32.33	-576.35	-69.94	94.35	-553.20	-72.77	141.67	-230.13	82.04	1211.50	0.00	0.00	0.00	-183.10	67.93	1557.50	-193.01	172.56	1545.30	-335.28	51.97	1594.75	-348.73	159.87	1582.17	423.78	1117.62	71.62	1022.03	1018.01	73.90	522.21
6.90000	-52.12	111.30	58.10	-76.73	105.73	58.57	-243.05	139.61	21.05	-250.74	146.35	70.39	-425.78	-56.20	24.28	-444.70	-47.31	32.80	-572.86	-69.59	98.64	-547.82	-73.73	145.71	-224.72	84.46	1211.94	0.00	0.00	0.00	-181.21	71.01	1558.27	-188.77	175.56	1545.61	-332.60	55.23	1594.93	-345.70	163.82	1582.00	423.09	1118.08	71.20	1021.68	1018.05	73.88	522.09
6.91000	-51.02	110.58	57.90	-78.65	105.51	58.14	-242.96	140.12	21.08	-250.60	146.17	70.12	-421.09	-56.43	24.97	-442.85	-47.72	33.52	-568.91	-69.55	103.41	-542.11	-74.68	149.97	-221.21	86.45	1212.07	0.00	0.00	0.00	-177.97	73.71	1558.86	-184.70	178.48	1545.87	-330.02	58.62	1595.00	-342.85	167.05	1581.69	423.54	1116.24	72.13	1021.76	1017.85	73.89	522.25
6.92000	-51.94	110.79	57.42	-78.52	105.90	57.97	-242.87	140.39	21.05	-250.44	146.49	70.02	-421.21	-57.17	24.33	-433.22	-47.73	38.20	-564.97	-69.20	108.50	-536.18	-75.79	154.75	-218.46	87.51	1211.95	0.00	0.00	0.00	-174.95	76.77	1559.39	-183.61	181.38	1546.28	-327.39	62.01	1595.05	-339.92	170.55	1581.47	423.87	1116.19	72.29	1021.96	1017.98	73.90	522.81
6.93000	-50.59	110.42	57.34	-76.67	105.60	57.89	-242.94	140.12	20.79	-250.23	146.57	69.97	-419.54	-57.85	24.22	-435.28	-48.87	38.45	-560.34	-69.71	114.48	-530.39	-76.29	159.73	-214.05	89.79	1211.96	0.00	0.00	0.00	-172.77	79.60	1559.86	-178.91	184.01	1546.20	-324.61	65.08	1595.02	-337.16	173.17	1581.12	423.64	1116.93	71.98	1021.76	1018.21	73.76	523.00
6.94000	-51.22	110.43	56.69	-76.85	105.44	57.63	-243.09	139.77	20.61	-250.00	147.23	70.24	-416.70	-58.45	24.42	-434.74	-49.49	39.00	-555.44	-69.92	120.61	-524.41	-76.80	165.08	-211.76	91.28	1211.82	0.00	0.00	0.00	-170.38	82.32	1560.25	-176.24	186.68	1546.27	-321.82	68.17	1595.01	-334.21	176.05	1580.62	422.88	1117.17	71.87	1021.22	1018.38	73.59	522.18
6.95000	-52.32	110.87	56.18	-78.14	105.56	56.96	-242.92	140.32	20.85	-249.79	147.45	70.25	-413.65	-59.16	24.18	-431.18	-49.26	40.17	-550.57	-69.48	126.65	-518.19	-76.72	170.29	-207.29	93.07	1211.58	0.00	0.00	0.00	-166.96	85.09	1560.56	-172.20	189.28	1546.24	-319.06	71.34	1594.96	-331.04	179.57	1580.26	423.21	1117.69	71.72	1021.18	1018.31	73.49	522.26
6.96000	-52.49	110.21	55.87	-74.88	104.86	57.20	-242.95	140.04	20.76	-249.72	146.98	69.96	-411.34	-59.65	23.98	-428.10	-49.51	41.29	-545.17	-69.41	132.89	-511.77	-76.92	175.72	-203.81	95.40	1211.50	0.00	0.00	0.00	-164.20	87.79	1560.78	-168.44	191.96	1546.11	-316.07	74.24	1594.91	-328.10	181.84	1579.91	424.68	1117.88	71.87	1021.23	1018.08	73.65	522.09
6.97000	-52.14	110.07	55.10	-76.38	104.71	56.36	-242.97	139.47	20.48	-249.50	146.99	69.91	-407.22	-60.65	24.04	-423.94	-50.42	42.39	-540.26	-70.27	138.86	-505.39	-76.42	180.81	-200.91	96.54	1211.36	0.00	0.00	0.00	-161.21	90.46	1561.01	-166.03	194.85	1545.97	-313.21	77.31	1594.92	-324.78	185.10	1579.40	423.58	1116.88	72.02	1021.61	1018.18	73.78	522.47
6.98000	-51.98	109.94	54.45	-75.65	105.20	56.07	-242.83	139.71	20.63	-249.28	146.97	70.00	-404.31	-61.55	23.38	-421.06	-51.55	43.13	-536.73	-71.84	144.25	-498.24	-76.53	186.23	-197.52	98.18	1210.98	0.00	0.00	0.00	-158.01	92.95	1561.13	-163.61	196.87	1545.73	-310.21	80.35	1594.98	-321.50	188.10	1578.98	423.15	1116.59	72.02	1021.61	1018.22	73.81	523.24
6.99000	-51.71	108.78	53.57	-77.23	104.31	54.62	-242.78	139.43	20.65	-249.03	146.58	69.91	-401.88	-62.76	23.10	-416.13	-52.49	44.35	-530.57	-72.18	149.72	-490.82	-76.73	191.04	-194.64	99.55	1210.79	0.00	0.00	0.00	-154.30	95.32	1561.15	-159.06	199.43	1545.46	-307.19	83.16	1595.03	-318.30	191.04	1578.72	425.05	1114.96	72.92	1022.05	1017.97	73.98	523.26
7.00000	-50.14	108.21	52.95	-76.04	104.00	54.12	-242.76	139.59	20.88	-248.59	146.42	70.09	-396.73	-64.77	24.53	-411.49	-54.25	45.83	-522.76	-72.04	154.55	-483.30	-77.10	195.44	-192.89	100.82	1210.79	0.00	0.00	0.00	-151.64	97.77	1561.16	-157.89	201.95	1545.22	-304.08	85.78	1595.16	-315.18	193.60	1578.69	423.92	1115.59	72.39	1021.83	1018.11	73.77	521.79
7.01000	-50.12	108.28	51.99	-77.07	103.17	52.82	-242.54	139.35	21.08	-248.08	146.27	70.19	-390.21	-68.12	26.81	-405.50	-57.26	47.79	-514.34	-72.54	158.99	-475.35	-77.76	199.20	-192.05	102.41	1210.67	0.00	0.00	0.00	-148.69	100.08	1561.17	-154.15	204.31	1544.94	-300.81	88.24	1595.34	-311.30	197.86	1578.40	424.78	1116.63	72.23	1021.61	1018.38	73.53	521.82
7.02000	-49.96	107.28	50.57	-74.92	102.68	51.81	-242.41	138.87	21.19	-247.65	145.67	70.24	-382.58	-72.31	29.14	-396.32	-60.60	50.21	-506.32	-72.40	161.82	-467.38	-77.60	201.96	-188.33	103.87	1210.78	0.00	0.00	0.00	-145.79	102.15	1561.06	-150.91	206.77	1544.47	-297.71	90.91	1595.53	-308.20	199.34	1578.37	424.69	1117.39	71.97	1021.42	1018.12	73.55	523.78
7.03000	-48.64	106.58	49.00	-75.10	101.46	49.76	-242.14	138.88	21.73	-246.79	145.01	70.46	-373.36	-76.87	31.52	-388.68	-64.68	51.88	-497.84	-72.95	163.76	-459.14	-77.62	204.01	-186.03	105.19	1210.90	0.00	0.00	0.00	-142.42	104.36	1560.93	-148.14	208.62	1544.21	-294.54	93.53	1595.82	-304.80	201.64	1578.35	422.90	1116.53	72.00	1021.93	1018.18	73.77	520.90
7.04000	-48.46	105.03	46.89	-74.51	100.59	47.95	-241.95	137.96	21.93	-245.88	144.49	70.72	-363.24	-82.09	33.57	-378.33	-69.07	53.54	-488.75	-73.56	164.73	-450.43	-77.95	205.27	-182.58	107.03	1211.08	0.00	0.00	0.00	-139.17	106.33	1560.74	-143.93	210.53	1543.75	-291.15	95.41	1596.01	-301.55	203.38	1578.40	424.52	1116.45	72.19	1021.56	1018.57	73.68	520.96
7.05000	-47.12	103.82	45.30	-73.36	99.18	46.20	-241.69	137.28	22.25	-245.19	142.54	70.39	-353.23	-87.40	35.11	-367.84	-73.31	54.95	-479.19	-74.45	164.79	-441.49	-78.38	205.66	-179.67	107.55	1211.11	0.00	0.00	0.00	-136.02	108.12	1560.45	-138.96	212.14	1543.05	-287.94	97.80	1596.23	-298.31	205.12	1578.52	423.38	1116.96	71.89	1021.75	1018.41	73.60	521.46
7.06000	-48.75	102.92	42.58	-74.44	98.46	43.77	-241.32	136.99	22.88	-244.19	141.61	70.63	-342.82	-92.42	36.83	-355.00	-78.26	55.92	-468.97	-75.55	164.05	-432.18	-79.05	205.28	-176.19	110.00	1211.23	0.00	0.00	0.00	-132.10	110.00	1560.08	-135.35	213.74	1542.59	-284.71	100.08	1596.44	-295.06	207.43	1578.64	421.76	1117.88	71.38	1021.46	1018.37	73.59	521.72
7.07000	-47.77	101.32	40.33	-72.56	97.18	41.86	-241.03	135.99	23.17	-242.94	140.76	70.90	-330.38	-97.86	37.83	-340.82	-83.59	57.05	-458.34	-76.79	162.33	-422.44	-79.60	204.02	-172.51	111.02	1211.43	0.00	0.00	0.00	-129.08	111.63	1559.76	-132.20	215.11	1542.23	-281.39	101.79	1596.60	-291.63	209.36	1578.74	420.81	1117.38	71.14	1021.72	1017.82	73.89	521.86
7.08000	-48.24	100.61	38.16	-72.09	96.41	39.52	-240.60	135.32	23.63	-241.82	139.39	70.93	-316.39	-103.08	38.34	-329.65	-88.72	56.63	-447.32	-78.08	159.70	-412.35	-80.55	202.07	-173.37	112.57	1211.65	0.00	0.00	0.00	-125.56	113.25	1559.42	-129.04	216.75	1541.87	-278.11	103.38	1596.74	-288.39	210.64	1578.96	421.76	1117.49	71.45	1020.97	1018.14	73.65	521.31
7.09000	-47.97	99.39	36.52	-71.65	94.85	37.94	-240.22	134.86	23.90	-240.74	138.42	70.96	-303.02	-109.12	38.39	-317.01	-93.65	55.91	-436.27	-79.03	156.03	-401.83	-81.67	199.35	-170.10	113.99	1211.63	0.00	0.00	0.00	-122.53	114.59	1559.04	-125.93	218.17	1541.55	-274.92	105.09	1596.81	-284.92	213.21	1579.08	423.15	1116.95	71.87	1021.44	1018.06	73.74	520.72
7.10000	-48.23	98.70	35.72	-71.67	95.12	37.20	-240.20	134.64	24.13	-240.26	138.08	71.01	-286.59	-115.33	39.12	-301.93	-98.98	55.17	-424.31	-81.05	152.00	-391.11	-82.74	195.87	-166.59	115.58	1211.55	0.00	0.00	0.00	-120.35	116.02	1558.75	-122.77	219.69	1541.30	-271.73	106.59	1596.88	-282.08	214.03	1579.24	423.35	1116.02	72.39	1021.77	1018.30	73.81	521.95
7.11000	-46.94	98.65	35.30	-71.23	95.19	36.86	-240.13	134.17	24.08	-240.18	137.72	71.03	-271.55	-121.30	39.11	-288.20	-104.45	53.78	-412.20	-82.23	146.86	-379.84	-84.27	191.93	-164.18	116.83	1211.43	0.00	0.00	0.00	-117.05	117.26	1558.49	-119.56	221.33	1541.06	-268.54	108.04	1596.93	-278.62	216.21	1579.37	422.56	1116.76	71.83	1021.91	1018.26	73.81	520.14
7.12000	-48.07	98.59	34.91	-71.89	95.23	36.43	-239.89	134.50	24.29	-240.01	137.76	71.11	-256.53	-127.55	38.60	-272.58	-109.71	52.63	-399.43	-83.85	141.36	-368.29	-85.54	187.30	-161.34	118.15	1211.53	0.00	0.00	0.00	-114.19	118.48	1558.22	-116.49	222.28	1540.97	-265.49	109.78	1597.04	-275.30	217.99	1579.56	423.79	1117.31	71.81	1021.42	1018.57	73.57	520.28
7.13000	-45.11	98.59	35.18	-70.93	95.17	36.51	-239.97	134.05	24.13	-239.82	137.31	71.04	-239.59	-132.91	37.52	-255.50	-114.20	51.38	-385.91	-86.13	135.79	-356.16	-87.31	182.42	-158.97	120.07	1211.56	0.00	0.00	0.00	-111.00	119.74	1557.99	-113.32	223.62	1540.82	-262.49	111.17	1597.09	-272.26	219.01	1579.74	423.38	1117.12	71.85	1021.79	1018.30	73.72	520.71
7.14000	-47.40	98.34	34.62	-72.21	95.37	35.67	-239.76	134.65	24.38	-239.62	137.36	71.20	-221.40	-137.94	37.58	-238.37	-119.23	49.80	-372.05	-88.11	129.70	-343.84	-88.41	176.78	-156.92	121.30	1211.61	0.00	0.00	0.00	-107.93	120.85	1557.73	-110.21	224.72	1540.65	-259.49	112.76	1597.13	-269.10	220.25	1579.93	423.24	1116.89	71.93	1021.58	1018.22	73.67	521.40
7.15000	-45.89	98.83	34.90	-70.61	95.56	35.80	-239.81	134.31	24.33	-239.45	137.95	71.53	-202.89	-143.07	37.88	-221.22	-123.71	48.84	-357.30	-91.18	123.72	-330.96	-89.69	170.99	-153.16	123.08	1211.67	0.00	0.00	0.00	-105.31	121.97	1557.53	-107.19	225.48	1540.45	-256.48	114.38	1597.21	-265.80	221.87	1580.00	423.70	1117.09	71.78	1021.68	1018.22	73.67	519.90
7.16000	-46.91	99.77	34.41	-71.20	95.65	35.72	-239.83	134.09	24.17	-239.51	137.67	71.35	-185.99	-147.83	38.21	-203.24	-127.59	48.03	-342.17	-93.81	117.37	-318.00	-90.38	164.68	-150.43	123.75	1211.86	0.00	0.00	0.00	-101.72	123.04	1557.26	-103.92	227.20	1540.13	-253.52	115.80	1597.27	-262.39	224.05	1579.93	423.64	1116.68	72.01	1021.47	1018.38	73.58	520.65
7.17000	-46.90	99.34	34.67	-71.23	96.03	35.98	-239.75	134.25	24.20	-239.40	137.45	71.36	-167.32	-151.72	38.58	-186.70	-131.31	46.94	-326.57	-96.01	110.71	-304.50	-91.26	158.33	-148.04	124.79	1211.96	0.00	0.00	0.00	-98.73	124.05	1556.99	-100.88	227.98	1539.87	-250.51	117.18	1597.35	-259.30	224.82	1580.12	422.70	1116.62	72.01	1021.46	1018.20	73.64	521.03
7.18000	-46.09	99.94	35.09	-71.82	96.09	35.77	-239.70	133.84	24.06	-239.23	137.67	71.50	-150.64	-155.27	38.24	-168.05	-134.05	46.34	-310.93	-97.53	103.62	-290.82	-92.17	151.82	-145.45	125.59	1212.12	0.00	0.00	0.00	-95.95	125.08	1556.71	-97.79	228.97	1539.55	-247.56	118.79	1597.45	-256.04	226.54	1580.09	421.22	1117.06	71.45	1021.67	1018.05	73.84	522.33
7.19000	-45.87	99.40	34.79	-71.40	96.23	35.93	-239.60	134.02	24.24	-239.25	137.26	71.36	-131.58	-157.85	38.50	-149.71	-136.46	45.57	-295.08	-98.89	96.59	-276.52	-93.85	145.79	-143.41	126.26	1212.15	0.00	0.00	0.00	-92.67	126.12	1556.45	-94.67	230.19	1539.13	-244.55	120.21	1597.54	-252.85	227.71	1580.05	423.01	1117.54	71.65	1021.62	1018.11	73.87	522.77
7.20000	-47.15	99.95	34.89	-71.84	96.19	35.87	-239.65	134.25	24.28	-239.21	137.76	71.64	-112.97	-159.01	38.72	-131.40	-138.61	44.92	-278.69	-100.68	89.90	-262.03	-95.65	139.84	-139.44	127.13	1212.26	0.00	0.00	0.00	-90.88	127.13	1556.33	-91.66	230.81	1538.81	-241.55	121.51	1597.59	-249.60	229.47	1579.93	424.83	1116.57	72.50	1021.24	1018.30	73.73	520.62
7.21000	-47.50	99.85	35.01	-71.84	96.34	35.94	-239.58	134.40	24.44	-239.22	137.75	71.67	-94.92	-159.98	38.49	-111.80	-139.44	44.60	-262.37	-101.63	83.07	-247.19	-97.69	134.16	-138.18	126.61	1212.01	0.00	0.00	0.00	-87.92	128.09	1556.06	-88.43	232.27	1538.34	-238.56	122.97	1597.68	-246.33	231.15	1579.81	424.87	1116.39	72.51	1021.51	1018.02	73.75	520.98
7.22000	-46.91	99.68	35.52	-71.68	96.79	36.32	-239.51	134.41	24.44	-239.11	138.21	71.91	-76.01	-160.12	38.84	-93.34	-139.95	44.16	-245.58	-103.13	76.78	-232.29	-99.72	128.81	-136.68	126.96	1211.87	0.00	0.00	0.00	-84.32	129.19	1555.78	-85.35	233.05	1537.97	-235.57	124.15	1597.79	-243.09	232.59	1579.70	424.41	1116.34	72.47	1021.62	1018.13	73.63	521.70
7.23000	-47.85	101.19	35.87	-73.19	96.41	35.84	-239.59	134.18	24.29	-239.22	137.82	71.76	-56.87	-159.69	38.96	-76.35	-139.89	43.40	-228.54	-104.87	71.08	-217.23	-101.22	123.51	-133.99	128.16	1211.81	0.00	0.00	0.00	-80.98	130.08	1555.53	-82.22	233.90	1537.59	-232.54	125.51	1597.80	-240.06	233.66	1579.60	424.42	1116.79	72.30	1021.37	1018.21	73.64	522.63
7.24000	-46.99	101.60	36.54	-72.11	96.72	36.31	-239.48	134.33	24.28	-239.05	138.57	72.09	-38.07	-158.33	39.20	-56.73	-139.23	43.50	-211.39	-106.43	65.70	-201.97	-102.51	118.48	-132.44	129.48	1211.77	0.00	0.00	0.00	-78.31	130.95	1555.25	-79.17	234.87	1537.22	-229.54	126.77	1597.80	-237.08	234.71	1579.47	423.88	1116.72	72.25	1021.21	1018.36	73.66	521.40
7.25000	-49.52	101.76	36.11	-71.60	96.79	37.11	-239.52	134.62	24.31	-239.15	138.67	72.08	-19.52	-156.94	39.87	-37.82	-137.91	44.05	-194.12	-107.06	60.38	-186.51	-103.60	113.86	-128.99	130.43	1211.71	0.00	0.00	0.00	-75.63	131.79	1554.99	-76.15	235.64	1536.83	-226.55	127.77	1597.73	-234.00	235.76	1579.32	424.52	1116.46	72.42	1021.28	1018.23	73.82	522.77
7.26000	-49.25	101.65	36.17	-70.35	96.76	37.08	-239.62	134.58	24.22	-239.33	138.63	72.03	-0.93	-155.45	41.47	-19.99	-136.76	44.91	-176.61	-107.47	55.58	-171.11	-104.23	109.60	-125.22	131.21	1211.51	0.00	0.00	0.00	-72.11	132.58	1554.63	-73.01	236.60	1536.31	-223.54	128.92	1597.57	-230.88	236.81	1579.09	421.87	1117.57	71.43	1021.13	1018.13	73.63	523.85
7.27000	-46.12	102.15	37.32	-70.59	96.97	37.15	-239.49	134.80	24.29	-239.33	138.41	71.81	18.08	-153.29	43.90	-1.04	-135.00	46.76	-159.41	-107.65	51.33	-155.91	-104.38	105.68	-122.90	131.50	1211.27	0.00	0.00	0.00	-70.10	133.37	1554.33	-70.01	237.16	1535.91	-220.64	130.03	1597.42	-227.86	237.78	1578.83	423.86	1116.76	72.06	1021.79	1018.11	73.82	521.41
7.28000	-47.21	102.31	37.10	-71.17	97.06	36.97	-239.75	134.12	23.86	-239.17	139.00	72.07	37.76	-150.85	47.41	16.85	-133.49	49.18	-142.09	-107.75	47.72	-140.62	-104.87	102.51	-120.40	132.24	1211.03	0.00	0.00	0.00	-67.44	134.07	1553.98	-66.93	238.13	1535.43	-217.66	131.02	1597.26	-224.74	239.09	1578.53	422.28	1117.40	71.55	1021.20	1018.14	73.58	522.03
7.29000	-46.59	102.47	37.34	-69.94	96.97	37.39	-239.59	134.84	24.22	-239.32	138.90	71.92	54.14	-148.28	50.73	35.44	-130.75	52.74	-125.07	-107.54	44.73	-125.65	-104.92	99.92	-118.62	132.98	1210.73	0.00	0.00	0.00	-63.80	134.85	1553.57	-63.88	238.81	1535.00	-214.73	132.02	1597.08	-221.57	240.08	1578.26	422.91	1116.33	72.19	1021.12	1017.90	73.56	521.63
7.30000	-45.98	102.87	37.24	-70.04	97.15	37.45	-239.51	134.94	24.20	-239.32	139.31	72.08	71.64	-145.13	55.12	51.44	-128.51	56.02	-108.16	-107.46	42.73	-110.84	-104.85	97.93	-115.69	133.70	1210.57	0.00	0.00	0.00	-60.97	135.52	1553.19	-60.90	239.11	1534.63	-211.76	132.79	1596.89	-218.57	240.66	1578.05	424.07	1116.73	72.36	1021.71	1017.99	73.67	522.06
7.31000	-44.75	103.13	37.42	-69.38	99.50	39.09	-239.61	134.87	24.09	-239.51	139.65	72.20	89.62	-141.93	59.61	68.42	-125.65	59.79	-91.70	-107.96	41.85	-96.21	-105.54	96.96	-113.56	133.74	1210.24	0.00	0.00	0.00	-58.16	135.98	1552.82	-57.93	239.80	1534.22	-208.73	133.47	1596.74	-215.63	241.34	1577.79	423.57	1117.32	71.89	1021.44	1018.28	73.58	523.20
7.32000	-42.42	107.10	41.53	-69.26	99.03	38.50	-239.57	134.81	24.06	-239.60	139.36	72.06	106.47	-138.40	64.35	84.67	-122.83	63.84	-75.80	-107.78	41.24	-82.22	-105.24	96.16	-110.61	133.97	1210.14	0.00	0.00	0.00	-54.97	136.56	1552.45	-54.93	240.38	1533.75	-205.59	133.71	1596.56	-212.52	242.24	1577.57	422.86	1116.88	71.87	1021.26	1018.35	73.57	522.41
7.33000	-41.50	108.44	41.82	-67.26	99.81	39.18	-239.62	135.00	24.07	-239.53	140.00	72.34	121.74	-135.41	68.83	99.63	-119.81	67.84	-60.15	-108.10	41.54	-68.38	-105.19	95.86	-107.93	134.66	1209.77	0.00	0.00	0.00	-52.19	136.93	1552.15	-51.99	240.66	1533.38	-202.61	134.40	1596.46	-209.65	242.42	1577.36	423.31	1117.41	71.86	1021.96	1018.16	73.79	521.38
7.34000	-42.02	107.13	40.94	-65.54	99.32	39.34	-239.62	135.27	24.12	-239.55	140.29	72.44	135.84	-131.57	73.24	114.19	-116.90	71.93	-44.87	-108.42	42.31	-54.87	-105.23	96.30	-105.21	134.62	1209.51	0.00	0.00	0.00	-49.37	137.47	1551.83	-49.08	241.24	1533.04	-199.65	135.07	1596.30	-206.61	243.05	1577.15	423.40	1117.08	71.93	1021.91	1018.01	73.82	522.14
7.35000	-39.29	106.51	41.03	-66.58	99.78	39.30	-239.62	135.33	24.07	-239.85	140.13	72.32	150.19	-128.17	77.83	128.48	-113.88	76.10	-30.64	-108.02	43.21	-41.90	-104.98	96.91	-101.96	134.89	1209.30	0.00	0.00	0.00	-46.37	138.06	1551.59	-46.13	241.93	1532.66	-196.76	135.74	1596.14	-203.50	243.40	1576.91	424.74	1115.67	72.58	1021.60	1017.98	73.69	522.04
7.36000	-41.15	106.97	40.43	-68.57	99.96	38.81	-239.63	135.58	24.09	-239.93	140.28	72.39	163.38	-125.07	82.26	141.43	-111.05	80.36	-17.16	-107.97	44.43	-29.64	-105.16	98.03	-99.54	135.20	1208.97	0.00	0.00	0.00	-43.05	138.41	1551.30	-43.14	242.27	1532.32	-193.77	136.21	1596.00	-200.39	244.32	1576.63	421.86	1117.49	71.29	1021.35	1017.89	73.76	520.79
7.37000	-39.27	106.41	40.05	-66.03	100.24	39.45	-239.70	135.48	24.03	-239.97	140.58	72.53	175.23	-122.28	86.56	153.26	-108.54	84.31	-4.59	-107.12	45.42	-18.17	-105.30	99.33	-96.38	135.02	1208.77	0.00	0.00	0.00	-40.31	138.63	1551.14	-40.23	242.41	1532.01	-190.81	136.55	1595.90	-197.49	244.36	1576.41	422.71	1117.82	71.45	1021.48	1017.78	73.86	523.12
7.38000	-40.14	105.60	39.64	-67.35	99.60	38.82	-239.84	134.93	23.76	-239.90	141.12	72.73	187.41	-118.97	91.25	164.38	-106.25	88.30	7.34	-107.27	46.99	-7.54	-104.77	100.43	-94.82	135.39	1208.41	0.00	0.00	0.00	-38.06	138.98	1551.02	-37.33	242.68	1531.77	-187.72	136.76	1595.75	-194.20	245.34	1576.14	423.59	1117.24	71.82	1021.49	1018.08	73.76	523.24
7.39000	-38.88	105.63	39.56	-68.37	99.67	38.62	-239.74	135.53	24.00	-240.04	141.11	72.86	198.00	-117.00	95.24	174.26	-103.72	91.85	18.14	-106.62	48.35	2.31	-104.30	101.74	-91.93	135.49	1208.16	0.00	0.00	0.00	-34.66	139.37	1550.80	-34.27	243.22	1531.50	-184.72	136.91	1595.63	-191.36	244.97	1576.00	424.27	1116.79	71.96	1021.65	1018.26	73.64	520.32
7.40000	-39.60	105.46	39.16	-69.89	98.58	37.85	-239.64	135.57	24.05	-240.11	140.89	72.83	206.50	-114.69	98.22	184.98	-101.59	95.49	28.03	-105.86	49.68	11.46	-103.61	102.94	-88.86	135.56	1207.94	0.00	0.00	0.00	-31.75	139.57	1550.67	-31.24	243.35	1531.25	-181.82	137.47	1595.55	-188.45	244.94	1575.83	424.63	1115.56	72.57	1021.59	1018.14	73.70	519.85
7.41000	-40.78	105.88	38.84	-70.32	98.05	37.45	-239.69	135.25	23.92	-240.18	140.70	72.86	214.99	-112.45	100.86	193.61	-99.71	98.03	36.98	-105.08	51.04	19.83	-102.94	104.22	-86.10	135.52	1207.61	0.00	0.00	0.00	-28.20	139.67	1550.51	-28.19	243.54	1531.03	-178.76	137.81	1595.47	-185.23	245.24	1575.72	424.22	1116.00	72.52	1021.73	1018.20	73.76	522.87
7.42000	-42.11	105.66	38.50	-70.03	98.13	37.66	-239.61	135.24	23.99	-240.09	140.51	72.96	224.01	-110.73	103.23	203.75	-98.31	100.80	44.73	-103.16	51.79	27.30	-101.76	105.20	-84.11	134.74	1207.20	0.00	0.00	0.00	-25.38	139.90	1550.37	-25.20	243.60	1530.86	-175.58	137.37	1595.40	-182.20	245.56	1575.46	422.91	1116.40	72.01	1021.93	1018.15	73.74	520.90
7.43000	-45.57	103.23	35.72	-69.13	98.40	37.89	-239.47	135.85	24.48	-239.88	140.80	73.31	229.71	-108.95	104.31	208.88	-96.95	101.64	51.77	-102.17	52.91	34.06	-100.20	105.96	-81.92	134.16	1206.94	0.00	0.00	0.00	-22.45	140.06	1550.20	-22.21	243.58	1530.59	-172.52	137.54	1595.33	-179.25	245.34	1575.39	423.25	1115.88	72.33	1022.19	1017.97	73.91	520.53
7.44000	-45.71	102.40	35.50	-69.61	98.61	37.50	-239.51	135.38	24.38	-239.77	140.51	73.31	235.57	-107.94	105.09	215.47	-95.87	102.59	57.94	-100.84	53.84	40.20	-98.86	106.77	-78.33	134.13	1206.67	0.00	0.00	0.00	-19.40	139.99	1550.04	-19.16	243.58	1530.37	-169.50	137.54	1595.21	-176.09	245.08	1575.21	424.41	1115.92	72.63	1022.00	1018.04	73.82	521.38
7.45000	-43.53	102.14	35.89	-68.91	98.59	37.42	-239.33	135.53	24.59	-239.61	140.07	73.35	242.62	-106.64	105.49	220.53	-94.46	102.62	63.41	-99.51	54.82	45.80	-97.43	107.52	-74.70	133.62	1206.37	0.00	0.00	0.00	-15.82	139.91	1549.74	-16.04	243.51	1530.03	-166.26	137.15	1595.06	-172.95	245.36	1575.02	424.87	1115.80	72.54	1021.62	1017.99	73.66	521.17
7.46000	-45.07	102.09	35.27	-68.57	98.19	37.66	-239.43	134.86	24.46	-239.35	139.83	73.35	246.13	-105.59	104.75	224.72	-93.00	101.98	68.23	-97.93	55.71	50.88	-96.10	108.28	-74.33	133.26	1206.07	0.00	0.00	0.00	-12.92	139.74	1549.49	-13.03	243.33	1529.75	-163.07	136.86	1594.96	-169.79	245.01	1574.91	424.23	1116.56	72.24	1020.97	1018.22	73.45	521.17
7.47000	-43.77	102.69	35.54	-70.18	97.71	36.71	-239.42	134.44	24.40	-239.04	139.79	73.50	251.18	-104.26	104.08	228.63	-91.18	101.35	72.43	-95.98	56.35	55.50	-94.30	108.76	-69.74	132.97	1205.87	0.00	0.00	0.00	-9.61	139.48	1549.20	-9.84	243.50	1529.39	-159.88	136.56	1594.83	-166.72	244.44	1574.78	423.32	1116.53	72.11	1021.57	1018.18	73.68	521.81
7.48000	-44.17	101.77	35.16	-68.79	97.84	37.03	-239.29	134.56	24.68	-238.78	139.47	73.40	255.99	-102.33	103.51	233.32	-89.69	100.79	76.14	-93.99	56.89	59.69	-92.33	109.16	-66.88	132.79	1205.46	0.00	0.00	0.00	-6.27	139.17	1548.85	-6.84	242.74	1529.12	-156.54	135.91	1594.68	-163.66	243.90	1574.63	425.85	1115.69	73.02	1021.26	1018.20	73.57	523.92
7.49000	-46.01	102.01	34.55	-69.86	98.01	36.55	-239.24	134.34	24.75	-238.54	138.89	73.33	259.56	-100.92	102.70	235.49	-88.03	99.67	79.66	-92.48	57.50	63.60	-90.92	109.65	-66.30	132.42	1205.07	0.00	0.00	0.00	-3.02	138.74	1548.47	-3.60	242.36	1528.77	-153.40	135.87	1594.52	-160.44	243.77	1574.46	424.57	1117.07	72.23	1021.53	1018.23	73.70	522.78
7.50000	-45.50	101.85	34.44	-69.89	97.90	36.42	-239.13	134.37	25.00	-238.20	138.67	73.34	262.49	-98.84	101.69	240.43	-85.45	99.62	82.70	-90.04	57.60	67.06	-88.85	109.80	-62.94	131.91	1204.72	0.00	0.00	0.00	0.40	138.25	1548.07	-0.44	241.96	1528.44	-150.14	135.36	1594.32	-157.27	242.97	1574.30	423.62	1117.04	72.01	1022.07	1017.93	73.93	523.04
7.51000	-44.96	101.60	34.83	-71.71	97.46	35.63	-239.17	134.03	24.92	-237.89	138.46	73.33	265.19	-96.83	100.73	243.05	-83.75	98.64	85.67	-88.17	57.84	70.32	-87.17	110.04	-60.63	131.88	1204.47	0.00	0.00	0.00	3.16	137.76	1547.70	2.64	241.38	1528.10	-146.86	134.63	1594.11	-154.12	242.37	1574.15	423.58	1115.76	72.38	1021.53	1017.80	73.76	522.09
7.52000	-45.22	101.83	34.42	-69.61	97.90	36.03	-239.06	133.93	25.16	-237.38	138.92	73.65	267.75	-95.01	99.69	246.23	-81.39	98.06	88.22	-85.66	57.55	73.33	-85.00	109.96	-56.51	131.52	1204.10	0.00	0.00	0.00	6.84	137.11	1547.22	5.80	240.64	1527.74	-143.57	133.90	1593.86	-150.79	242.18	1573.96	423.50	1116.50	71.96	1021.24	1017.95	73.72	521.06
7.53000	-44.88	101.19	34.33	-69.95	97.12	35.69	-239.07	133.38	25.15	-237.27	137.85	73.49	270.91	-92.16	98.92	248.69	-79.12	97.10	90.98	-83.94	57.55	76.28	-82.93	109.83	-55.45	131.20	1203.64	0.00	0.00	0.00	9.61	136.51	1546.78	8.95	239.99	1527.33	-140.19	132.98	1593.59	-147.57	241.35	1573.81	423.64	1116.32	72.11	1021.78	1018.37	73.58	522.19
7.54000	-45.20	101.57	34.42	-70.86	96.86	35.24	-239.06	133.32	25.40	-236.97	137.53	73.50	273.12	-89.91	97.77	251.94	-76.84	96.34	93.39	-82.25	57.45	78.83	-81.07	109.65	-54.13	131.00	1203.21	0.00	0.00	0.00	12.24	135.83	1546.27	12.16	239.49	1526.95	-136.82	132.10	1593.26	-144.36	240.60	1573.56	424.38	1115.57	72.43	1021.61	1018.32	73.45	521.75
7.55000	-44.93	101.06	33.98	-69.99	97.18	35.50	-238.85	133.47	25.71	-236.91	137.05	73.43	275.96	-87.36	96.83	253.67	-74.54	95.45	95.55	-79.96	56.97	81.30	-79.35	109.45	-52.72	130.50	1202.76	0.00	0.00	0.00	16.21	135.02	1545.78	15.30	238.66	1526.60	-133.59	131.65	1592.99	-141.11	240.02	1573.40	424.35	1115.90	72.43	1021.27	1018.14	73.45	520.26
7.56000	-45.25	101.09	33.80	-70.32	96.88	35.21	-238.86	133.20	25.73	-236.55	137.38	73.75	278.10	-85.16	95.71	255.91	-72.04	94.41	97.74	-78.18	56.58	83.82	-77.88	109.17	-47.22	130.36	1202.47	0.00	0.00	0.00	19.86	134.31	1545.24	18.40	237.81	1526.21	-130.26	130.76	1592.67	-137.99	238.44	1573.28	422.13	1117.98	71.34	1021.25	1018.32	73.60	522.29
7.57000	-45.17	101.52	33.88	-69.61	96.77	35.35	-238.91	132.77	25.62	-236.67	136.70	73.58	280.86	-82.51	94.89	258.18	-69.97	93.48	100.00	-76.95	56.36	86.12	-76.27	108.77	-48.91	131.61	1203.79	0.00	0.00	0.00	23.06	133.30	1544.70	21.56	237.02	1525.84	-126.91	129.70	1592.35	-134.78	237.28	1573.17	422.92	1116.90	71.92	1021.36	1018.38	73.61	523.48
7.58000	-44.08	101.13	33.85	-70.36	97.08	35.19	-238.91	132.90	25.81	-236.59	136.53	73.60	283.83	-80.20	94.11	260.55	-67.98	92.53	102.03	-74.90	55.65	88.42	-74.99	108.36	-47.02	131.01	1203.63	0.00	0.00	0.00	25.76	132.37	1544.20	24.76	236.17	1525.48	-123.55	128.44	1592.03	-131.35	236.71	1573.04	423.45	1116.21	72.29	1021.46	1018.09	73.65	522.85
7.59000	-44.74	100.87	33.83	-69.94	97.28	35.38	-238.93	132.60	25.75	-236.66	136.08	73.55	285.77	-78.14	92.74	263.32	-65.71	91.62	104.17	-73.66	55.09	90.60	-73.48	107.62	-40.90	130.21	1201.94	0.00	0.00	0.00	29.51	131.40	1543.68	27.92	234.97	1525.13	-120.17	126.98	1591.70	-128.04	235.73	1572.86	423.14	1117.13	71.78	1021.75	1017.92	73.87	522.37
7.60000	-46.28	100.79	33.09	-71.22	96.78	35.03	-238.94	132.41	25.68	-236.60	136.27	73.72	287.79	-76.19	92.02	264.79	-63.63	90.78	106.26	-72.55	54.45	92.79	-72.22	106.92	-35.74	128.10	1201.20	0.00	0.00	0.00	33.05	130.43	1543.21	31.00	233.79	1524.83	-116.89	126.03	1591.42	-124.91	234.29	1572.72	424.09	1116.40	72.24	1022.02	1017.95	73.83	524.12
7.61000	-44.73	101.03	33.56	-69.39	96.95	35.28	-238.84	132.75	25.91	-236.56	136.21	73.77	289.75	-74.20	91.15	266.46	-62.19	89.83	108.29	-71.20	53.55	94.94	-71.09	106.14	-32.12	127.92	1200.88	0.00	0.00	0.00	35.84	129.27	1542.82	34.25	232.96	1524.50	-113.63	125.14	1591.12	-121.51	233.77	1572.45	425.27	1116.26	72.71	1021.53	1018.00	73.67	524.36
7.62000	-44.44	100.93	33.74	-70.93	97.24	34.81	-238.89	132.68	25.90	-236.54	135.93	73.74	292.39	-72.65	90.53	268.33	-60.36	88.94	110.41	-70.15	52.70	97.01	-70.01	105.22	-29.37	126.36	1200.64	0.00	0.00	0.00	38.73	128.04	1542.39	37.40	231.68	1524.22	-110.34	123.79	1590.77	-118.23	232.46	1572.27	424.74	1115.94	72.66	1021.60	1018.19	73.71	521.66
7.63000	-45.59	100.80	33.56	-70.68	97.47	35.06	-238.92	132.50	25.86	-236.30	136.67	74.17	293.65	-71.21	89.42	270.00	-59.20	87.93	112.43	-69.00	51.65	99.03	-68.84	104.07	-26.88	125.29	1200.12	0.00	0.00	0.00	42.07	127.04	1542.04	40.62	230.63	1523.92	-106.97	122.39	1590.42	-115.05	231.04	1572.00	425.08	1115.71	72.84	1021.13	1018.26	73.53	522.09
7.64000	-45.27	100.83	33.34	-69.95	97.33	35.05	-238.78	132.79	26.02	-236.45	136.10	74.03	294.65	-69.17	88.13	272.19	-57.75	86.99	114.32	-67.83	50.38	101.03	-68.03	102.97	-23.24	124.53	1199.78	0.00	0.00	0.00	45.78	125.80	1541.67	43.88	229.33	1523.70	-103.63	120.98	1590.03	-111.87	229.93	1571.73	423.64	1116.52	72.23	1021.54	1017.94	73.71	523.77
7.65000	-45.67	100.77	33.34	-70.06	97.12	34.78	-238.82	132.63	26.05	-236.25	136.45	74.21	297.12	-68.14	87.32	274.06	-56.30	85.85	116.24	-67.17	49.30	102.96	-67.52	101.89	-18.78	124.67	1199.39	0.00	0.00	0.00	49.11	124.63	1541.38	47.25	228.17	1523.50	-100.30	119.59	1589.64	-108.57	228.74	1571.55	422.62	1117.00	71.76	1021.05	1018.16	73.50	523.83
7.66000	-45.11	100.55	33.38	-71.17	97.41	34.97	-238.72	132.41	26.07	-236.25	136.24	74.35	298.31	-66.78	86.06	276.28	-54.69	85.00	117.96	-65.93	47.73	104.69	-66.75	100.55	-16.25	124.02	1198.96	0.00	0.00	0.00	52.46	123.23	1541.10	50.58	226.93	1523.33	-97.01	118.25	1589.25	-105.35	227.00	1571.27	424.12	1116.63	72.13	1021.22	1017.78	73.70	521.84
7.67000	-44.47	100.55	33.77	-70.51	97.32	34.81	-238.73	132.49	26.23	-235.98	136.37	74.57	300.14	-65.07	85.15	278.63	-53.28	84.02	119.52	-65.41	46.40	106.31	-66.37	99.18	-12.13	122.55	1198.65	0.00	0.00	0.00	55.70	122.04	1540.85	53.86	225.47	1523.19	-93.58	116.43	1588.76	-102.25	225.47	1570.91	423.14	1115.79	72.22	1021.61	1017.96	73.77	522.25
7.68000	-45.41	101.11	33.58	-68.55	97.36	35.42	-238.68	132.67	26.46	-235.97	136.29	74.71	302.67	-63.45	84.37	279.70	-52.02	82.78	121.12	-64.92	45.01	107.85	-66.12	97.86	-7.73	121.76	1198.23	0.00	0.00	0.00	59.19	120.57	1540.59	57.30	223.89	1523.03	-90.19	115.04	1588.35	-98.90	224.19	1570.53	424.30	1114.53	72.87	1021.39	1017.67	73.80	522.64
7.69000	-46.46	100.71	32.89	-70.44	97.44	34.36	-238.55	132.85	26.72	-235.81	136.21	74.86	303.78	-62.35	83.10	280.33	-50.79	81.23	122.37	-64.18	43.29	109.10	-65.86	96.34	-6.21	120.48	1197.82	0.00	0.00	0.00	62.51	119.06	1540.31	60.77	222.67	1522.80	-86.85	113.52	1587.90	-95.55	222.09	1570.19	424.43	1116.73	72.25	1021.77	1017.84	73.83	521.44
7.70000	-46.34	101.30	33.16	-68.66	97.30	35.15	-238.69	132.46	26.73	-235.77	136.31	75.04	303.81	-60.78	81.19	280.41	-49.15	79.50	123.33	-63.60	41.54	109.97	-65.10	94.61	-7.48	120.86	1198.63	0.00	0.00	0.00	66.21	117.73	1540.08	64.22	220.96	1522.71	-83.39	111.95	1587.50	-92.05	221.09	1569.81	423.41	1116.73	72.16	1021.63	1017.99	73.71	523.31
7.71000	-44.21	100.83	33.72	-70.61	97.73	34.61	-238.65	131.99	26.71	-235.50	136.74	75.51	304.98	-59.59	79.93	281.36	-48.39	78.07	124.03	-63.03	39.72	110.70	-64.84	92.97	0.78	119.71	1198.40	0.00	0.00	0.00	70.05	116.07	1539.75	67.91	219.77	1522.53	-79.94	110.19	1587.03	-88.74	218.69	1569.50	422.55	1116.30	72.18	1022.12	1017.58	73.98	521.93
7.72000	-46.22	101.10	33.04	-70.88	98.06	34.27	-238.51	132.48	27.11	-235.43	136.61	75.69	305.56	-58.16	78.18	282.84	-47.27	76.67	124.49	-62.81	38.01	111.14	-64.39	91.19	4.99	118.52	1198.03	0.00	0.00	0.00	73.43	114.58	1539.49	71.36	218.13	1522.34	-76.27	108.09	1586.55	-85.21	216.80	1569.23	424.13	1117.14	72.12	1021.55	1018.09	73.72	521.15
7.73000	-44.94	100.53	33.26	-69.11	97.24	34.71	-238.47	132.59	27.27	-235.39	137.09	76.20	306.11	-57.27	76.23	282.64	-46.36	74.66	124.58	-62.28	36.08	111.22	-63.75	89.19	7.89	117.19	1197.64	0.00	0.00	0.00	76.95	113.07	1539.25	74.94	216.34	1522.26	-72.67	106.26	1586.10	-81.67	215.45	1568.80	423.00	1116.28	72.09	1021.39	1018.24	73.66	521.60
7.74000	-46.27	100.95	33.11	-69.83	97.61	34.29	-238.42	132.93	27.68	-235.41	136.84	76.42	305.06	-56.10	73.88	281.56	-45.28	72.34	124.44	-61.98	34.53	111.13	-63.86	87.58	8.93	115.98	1197.01	0.00	0.00	0.00	80.96	111.35	1538.96	78.53	214.49	1522.08	-68.87	103.92	1585.60	-78.12	212.73	1568.54	423.34	1115.54	72.39	1021.37	1018.14	73.69	520.52
7.75000	-45.81	100.80	33.10	-71.27	97.17	34.15	-238.48	132.54	27.69	-235.45	136.94	76.71	305.66	-55.17	71.75	282.34	-44.51	70.21	124.35	-61.62	33.57	110.79	-63.32	85.63	12.72	114.88	1196.87	0.00	0.00	0.00	84.89	109.46	1538.63	82.16	212.64	1521.98	-65.04	101.80	1585.13	-74.52	210.58	1568.23	423.04	1115.74	72.34	1021.80	1017.92	73.72	521.34
7.76000	-46.19	100.91	33.34	-68.85	97.38	34.61	-238.31	133.06	28.16	-235.32	137.27	77.20	304.99	-53.77	69.35	282.80	-43.38	68.54	124.58	-61.39	32.56	110.83	-63.59	84.03	18.45	113.55	1196.28	0.00	0.00	0.00	88.57	107.76	1538.37	85.87	210.76	1521.87	-61.14	99.50	1584.70	-70.82	208.35	1567.95	425.01	1115.78	72.69	1021.44	1018.23	73.57	523.53
7.77000	-44.83	101.07	33.45	-70.67	97.53	34.32	-238.34	132.69	28.32	-235.30	137.32	77.72	305.74	-53.45	67.69	283.44	-42.93	66.84	125.15	-61.01	31.22	111.13	-63.57	82.35	21.24	112.01	1195.80	0.00	0.00	0.00	92.15	105.85	1538.13	89.67	208.94	1521.76	-57.16	97.15	1584.24	-66.91	206.41	1567.62	424.23	1115.74	72.57	1021.25	1018.02	73.60	523.13
7.78000	-46.96	101.12	33.01	-69.89	97.50	34.41	-238.11	133.17	28.88	-235.05	137.79	78.44	308.07	-52.73	65.96	283.55	-42.40	64.68	125.83	-60.87	30.43	112.04	-63.80	80.89	28.17	110.62	1195.41	0.00	0.00	0.00	96.06	103.95	1537.90	93.66	207.10	1521.68	-53.14	94.73	1583.80	-63.13	204.21	1567.40	424.49	1115.65	72.59	1021.40	1018.11	73.74	522.11
7.79000	-45.43	101.01	33.43	-70.21	97.42	34.54	-237.92	133.56	29.44	-234.63	139.05	79.49	308.21	-52.42	62.36	284.14	-41.87	61.85	126.55	-61.48	30.18	113.55	-64.37	79.76	32.57	108.85	1195.43	0.00	0.00	0.00	100.14	101.85	1537.67	97.56	205.34	1521.60	-49.10	92.41	1583.45	-59.04	202.31	1567.19	424.54	1115.41	72.71	1021.66	1018.43	73.66	522.37
7.80000	-46.96	101.11	33.17	-69.69	97.64	34.53	-237.75	133.46	29.91	-234.63	138.46	79.86	309.41	-51.75	58.68	286.22	-41.32	59.09	127.30	-61.95	29.79	115.27	-65.70	79.14	38.97	107.16	1194.88	0.00	0.00	0.00	104.50	99.69	1537.57	101.53	202.95	1521.70	-44.93	90.06	1583.22	-55.17	199.43	1567.15	422.90	1115.52	72.18	1021.63	1017.97	73.70	520.76
7.81000	-45.91	101.28	33.50	-68.74	97.46	34.82	-237.57	133.95	30.77	-234.19	139.01	80.80	311.83	-51.78	54.75	287.60	-41.23	55.66	127.90	-62.40	29.44	116.73	-66.59	78.42	41.68	105.51	1194.91	0.00	0.00	0.00	109.01	97.52	1537.53	105.68	200.99	1521.85	-40.68	87.56	1583.13	-51.11	197.07	1567.21	423.35	1115.55	72.47	1021.28	1018.19	73.57	521.51
7.82000	-44.65	101.31	33.95	-69.88	97.42	34.58	-237.44	133.79	31.41	-233.87	138.96	81.69	312.73	-51.54	50.53	288.58	-41.02	52.14	128.55	-62.99	29.18	118.12	-67.60	77.91	43.73	103.98	1194.95	0.00	0.00	0.00	113.22	95.39	1537.59	109.82	198.66	1522.10	-36.37	84.96	1583.14	-46.94	194.70	1567.44	422.05	1115.62	72.12	1021.19	1017.83	73.78	521.96
7.83000	-46.78	100.97	33.12	-70.69	97.53	34.27	-237.12	134.25	32.44	-233.28	139.62	82.95	312.85	-51.91	45.45	290.03	-41.06	48.36	129.06	-63.52	28.95	119.60	-68.61	77.55	49.87	102.50	1194.98	0.00	0.00	0.00	117.69	93.17	1537.75	113.99	196.07	1522.51	-32.04	82.46	1583.23	-42.62	191.57	1567.85	422.54	1116.42	71.98	1021.60	1018.14	73.71	521.95
7.84000	-46.35	100.73	33.26	-70.35	97.93	34.14	-236.86	134.29	33.49	-232.75	139.76	84.02	314.55	-50.98	41.69	290.71	-40.74	44.47	129.63	-64.53	29.19	121.19	-69.70	77.40	55.20	100.97	1195.20	0.00	0.00	0.00	122.04	90.74	1538.00	118.37	194.23	1522.90	-27.57	79.66	1583.38	-38.36	188.87	1568.22	424.04	1116.34	72.36	1021.17	1018.18	73.62	521.92
7.85000	-45.73	100.89	33.33	-69.46	97.98	34.36	-236.63	134.37	34.56	-232.16	139.82	85.29	315.69	-49.97	39.08	291.80	-39.60	41.97	130.10	-64.21	29.06	122.79	-69.69	77.01	56.35	98.88	1195.63	0.00	0.00	0.00	126.46	88.35	1538.32	122.80	191.34	1523.46	-23.11	76.93	1583.61	-34.00	185.98	1568.76	422.62	1115.99	72.16	1021.08	1018.13	73.53	522.51
7.86000	-46.07	101.06	33.26	-68.90	97.55	34.60	-236.11	135.22	36.19	-231.27	140.73	87.03	315.49	-48.77	36.44	291.73	-38.21	39.53	130.44	-63.71	29.02	124.21	-69.60	76.94	65.03	97.24	1195.88	0.00	0.00	0.00	131.01	85.83	1538.77	127.24	189.07	1524.13	-18.58	74.29	1583.95	-29.53	183.30	1569.34	422.49	1116.35	72.00	1021.52	1018.06	73.73	522.47
7.87000	-45.74	101.07	33.12	-68.95	97.66	34.50	-235.76	135.45	37.45	-230.47	140.62	88.37	316.36	-47.89	34.43	292.04	-37.73	37.51	130.82	-63.85	29.43	125.33	-69.46	77.14	67.53	95.70	1196.46	0.00	0.00	0.00	135.56	83.33	1539.31	131.80	186.62	1524.89	-13.98	71.64	1584.42	-24.99	180.99	1569.99	423.06	1115.85	72.32	1021.66	1017.97	73.78	520.27
7.88000	-46.44	101.35	32.78	-70.65	97.83	33.73	-235.23	135.95	39.15	-229.31	141.56	90.28	316.51	-47.12	33.32	292.31	-37.37	36.22	131.16	-63.77	29.70	126.38	-68.96	77.24	73.69	93.58	1197.22	0.00	0.00	0.00	140.20	80.70	1539.87	136.44	184.26	1525.76	-9.30	68.77	1584.98	-20.38	178.17	1570.90	422.85	1115.11	72.43	1021.85	1017.91	73.86	521.62
7.89000	-44.66	101.11	32.98	-71.09	97.83	33.46	-234.78	136.02	40.71	-228.16	141.53	91.95	317.25	-46.87	32.32	292.93	-37.10	35.22	131.42	-63.38	29.78	127.27	-68.20	77.23	81.66	91.92	1197.85	0.00	0.00	0.00	145.20	78.04	1540.53	141.00	181.67	1526.69	-4.67	66.16	1585.58	-15.69	175.67	1571.80	422.36	1115.86	72.18	1021.71	1017.73	73.94	520.61
7.90000	-44.51	101.65	33.14	-69.65	97.97	33.44	-234.08	136.75	42.75	-227.08	142.01	94.00	317.03	-46.37	31.12	293.30	-36.50	34.43	131.74	-63.07	29.92	128.12	-68.06	77.58	78.61	89.93	1198.72	0.00	0.00	0.00	149.91	75.49	1541.23	145.69	179.37	1527.54	0.05	63.48	1586.18	-10.95	172.90	1572.64	423.12	1116.37	72.25	1021.83	1017.73	73.91	522.14
7.91000	-44.82	101.24	32.59	-68.23	98.05	33.62	-233.42	137.09	44.58	-225.77	142.17	96.01	317.08	-46.13	30.29	293.18	-36.37	33.69	132.05	-62.82	30.12	128.87	-67.22	77.57	89.80	88.33	1199.70	0.00	0.00	0.00	154.69	72.87	1541.94	150.36	176.66	1528.52	4.83	60.62	1586.76	-6.20	170.18	1573.46	423.03	1116.00	72.28	1021.09	1018.08	73.66	521.69
7.92000	-47.52	101.37	31.66	-69.18	97.98	33.18	-232.76	137.32	46.53	-224.40	142.28	97.97	317.43	-45.90	29.77	293.45	-36.34	33.17	132.28	-62.63	30.38	129.50	-66.94	77.85	93.08	86.51	1200.42	0.00	0.00	0.00	159.57	70.18	1542.59	154.98	174.28	1529.43	9.53	57.89	1587.32	-1.50	167.24	1574.30	422.83	1115.53	72.29	1021.09	1018.10	73.62	521.97
7.93000	-45.34	101.55	32.13	-67.92	98.51	33.16	-231.97	137.50	48.44	-222.88	142.59	100.16	317.44	-45.63	29.30	293.70	-35.90	32.78	132.39	-62.09	30.41	129.92	-66.54	78.01	98.08	84.47	1200.85	0.00	0.00	0.00	164.26	67.41	1543.28	159.65	171.54	1530.28	14.27	55.20	1587.86	3.22	164.52	1575.06	423.49	1114.97	72.63	1021.33	1018.15	73.56	521.55
7.94000	-44.70	101.19	31.92	-67.87	98.16	32.98	-231.02	137.94	50.58	-221.39	142.28	102.13	317.76	-45.26	28.87	293.65	-35.60	32.46	132.58	-61.90	30.50	130.22	-66.03	78.05	103.46	81.99	1201.59	0.00	0.00	0.00	168.91	64.79	1543.97	164.35	169.01	1531.10	19.06	52.37	1588.38	7.86	162.04	1575.70	423.36	1116.10	72.16	1021.83	1018.31	73.58	522.60
7.95000	-44.92	101.35	31.59	-67.87	98.36	32.70	-230.11	138.13	52.57	-219.68	142.86	104.39	316.52	-45.53	28.23	294.43	-35.39	32.40	132.74	-61.79	30.56	130.53	-65.45	77.92	107.40	80.00	1202.59	0.00	0.00	0.00	174.10	61.98	1544.55	168.99	166.10	1531.91	23.86	49.37	1588.88	12.34	159.07	1576.35	423.40	1115.74	72.11	1021.30	1017.98	73.61	523.67
7.96000	-46.00	100.99	31.14	-68.00	98.48	32.40	-229.26	138.33	54.73	-217.79	143.82	106.93	317.75	-44.69	28.37	294.24	-35.37	31.95	132.83	-61.67	30.61	130.78	-65.41	77.86	109.74	78.02	1202.82	0.00	0.00	0.00	178.43	59.30	1545.18	173.70	163.51	1532.61	28.59	46.72	1589.37	16.92	156.02	1577.00	423.95	1115.76	72.36	1021.55	1017.78	73.81	522.68
7.97000	-44.64	101.22	30.96	-65.81	98.63	32.75	-228.05	139.34	57.13	-216.03	144.06	109.04	318.90	-44.98	28.50	294.39	-35.06	31.64	132.93	-61.73	30.64	130.91	-64.90	77.65	116.36	75.64	1203.71	0.00	0.00	0.00	183.11	56.68	1545.71	178.35	161.21	1533.26	33.34	43.99	1589.85	21.47	153.32	1577.63	424.58	1115.43	72.61	1021.48	1017.95	73.68	521.75
7.98000	-44.33	101.37	30.98	-65.31	98.60	32.79	-226.89	139.57	59.32	-214.02	144.35	111.20	318.99	-44.62	28.33	294.40	-34.65	31.79	132.93	-61.41	30.52	131.21	-64.87	77.64	119.42	73.34	1204.22	0.00	0.00	0.00	188.34	54.00	1546.24	183.00	158.51	1533.85	38.08	40.97	1590.27	26.09	151.07	1578.17	422.50	1115.92	72.24	1021.81	1018.20	73.65	520.42
7.99000	-44.62	101.70	30.84	-67.19	98.89	31.71	-225.72	139.80	61.49	-211.83	144.55	113.35	318.57	-44.62	27.91	294.89	-35.20	31.59	133.01	-61.56	30.59	131.45	-64.77	77.52	129.15	70.87	1204.59	0.00	0.00	0.00	192.91	51.28	1546.74	187.65	155.90	1534.44	42.80	38.14	1590.65	30.57	148.12	1578.62	422.61	1115.81	72.04	1021.46	1018.23	73.59	520.91
8.00000	-43.98	101.16	30.75	-66.02	98.78	31.95	-224.05	141.12	64.27	-209.54	145.15	115.65	318.20	-44.52	27.71	294.73	-35.00	31.36	133.01	-61.55	30.58	131.63	-64.81	77.55	132.53	68.67	1205.15	0.00	0.00	0.00	197.25	48.60	1547.21	192.36	153.36	1534.93	47.45	35.37	1590.99	35.13	144.92	1579.02	424.08	1115.27	72.60	1021.53	1018.10	73.71	521.89
8.01000	-44.04	101.31	30.49	-65.06	99.54	31.60	-222.55	141.52	66.74	-206.93	145.91	118.20	318.67	-44.78	27.71	294.31	-34.83	31.06	133.12	-61.63	30.64	131.99	-64.84	77.50	137.56	66.49	1205.72	0.00	0.00	0.00	202.53	45.95	1547.62	196.89	150.76	1535.38	52.11	32.39	1591.26	39.74	142.48	1579.43	422.11	1116.50	71.90	1021.10	1017.91	73.61	521.71
8.02000	-43.28	101.91	30.71	-64.39	99.02	31.91	-220.97	141.50	69.14	-204.14	146.95	120.78	318.91	-44.69	27.63	294.83	-34.56	31.08	133.13	-61.60	30.60	132.36	-65.30	77.60	143.57	64.40	1205.98	0.00	0.00	0.00	206.77	43.20	1547.98	201.36	147.92	1535.88	56.74	29.70	1591.49	44.16	139.20	1579.81	423.34	1115.58	72.42	1021.01	1017.90	73.63	523.81
8.03000	-43.66	101.06	30.02	-64.07	99.13	31.92	-219.19	141.92	71.89	-201.29	147.41	123.39	318.89	-44.40	27.46	294.70	-34.31	30.84	133.26	-61.90	30.73	132.56	-65.25	77.49	147.75	61.99	1206.33	0.00	0.00	0.00	211.30	40.59	1548.35	205.88	145.69	1536.32	61.29	26.76	1591.67	48.74	136.67	1580.06	423.80	1114.84	72.85	1021.29	1017.92	73.66	521.37
8.04000	-43.90	101.73	29.97	-62.57	99.27	31.91	-216.98	142.67	74.91	-198.25	148.18	126.12	318.62	-44.55	27.29	294.94	-34.32	30.81	133.21	-61.57	30.54	132.82	-65.18	77.37	153.39	59.90	1206.67	0.00	0.00	0.00	216.28	37.91	1548.63	210.30	143.02	1536.73	65.81	23.79	1591.80	53.14	133.56	1580.31	422.68	1115.22	72.36	1021.08	1017.86	73.69	520.61
8.05000	-41.99	101.59	30.15	-64.10	99.32	31.26	-214.83	143.00	77.97	-194.76	149.21	129.07	319.34	-44.20	27.54	295.33	-34.60	31.02	133.24	-61.70	30.57	133.00	-65.23	77.21	157.53	57.89	1207.03	0.00	0.00	0.00	220.39	35.33	1548.93	214.71	140.14	1537.17	70.27	21.03	1591.89	57.53	131.18	1580.48	423.00	1115.48	72.45	1021.19	1018.14	73.66	521.48
8.06000	-43.02	101.25	29.40	-63.51	99.23	31.41	-212.44	142.57	81.09	-191.12	149.16	131.69	319.44	-44.06	27.52	294.86	-34.22	30.65	133.17	-61.38	30.36	133.22	-66.01	77.45	158.98	55.74	1206.97	0.00	0.00	0.00	224.76	32.59	1549.12	219.06	137.71	1537.50	74.76	18.00	1591.92	61.92	127.72	1580.73	423.77	1116.16	72.38	1021.26	1018.23	73.63	520.84
8.07000	-41.78	101.58	29.90	-64.56	99.26	31.22	-209.45	143.44	84.91	-187.13	149.90	134.75	317.41	-44.21	26.80	294.24	-34.47	30.62	133.24	-61.60	30.40	133.27	-65.86	77.25	168.50	53.83	1207.16	0.00	0.00	0.00	229.21	29.98	1549.28	223.36	134.99	1537.82	79.19	15.16	1591.92	66.17	124.27	1580.94	423.24	1117.31	71.77	1021.67	1018.04	73.73	521.94
8.08000	-41.34	102.35	29.82	-62.96	99.03	31.55	-206.21	143.69	88.60	-182.71	150.39	137.90	318.31	-44.22	26.87	295.03	-34.51	30.87	133.25	-61.52	30.37	133.51	-66.03	77.24	174.23	51.36	1207.23	0.00	0.00	0.00	233.53	27.31	1549.41	227.71	132.65	1538.12	83.61	12.24	1591.88	70.42	121.32	1581.13	424.23	1115.47	72.58	1021.61	1017.89	73.69	519.69
8.09000	-41.43	102.14	29.46	-64.11	98.89	31.36	-202.57	144.24	92.68	-177.79	151.43	141.39	318.56	-44.30	26.95	295.18	-34.23	30.87	133.31	-61.83	30.53	133.74	-66.03	77.08	176.47	49.39	1207.20	0.00	0.00	0.00	238.10	24.68	1549.45	232.03	129.72	1538.38	88.06	9.27	1591.84	74.70	118.59	1581.22	424.71	1116.02	72.53	1021.53	1018.24	73.61	520.13
8.10000	-40.83	102.11	29.37	-61.86	99.00	31.79	-198.74	144.70	97.11	-172.39	152.30	144.95	318.98	-44.26	27.02	294.61	-34.37	30.86	133.27	-61.23	30.28	133.96	-65.89	76.93	180.89	47.41	1207.14	0.00	0.00	0.00	242.53	22.16	1549.50	236.23	127.29	1538.58	92.46	6.50	1591.77	79.01	116.30	1581.27	423.96	1116.51	72.15	1021.15	1018.26	73.55	522.76
8.11000	-39.94	102.72	28.82	-61.33	99.29	31.77	-194.38	145.84	102.08	-169.75	153.54	147.86	318.10	-43.92	26.81	295.22	-34.28	30.86	133.33	-61.25	30.34	134.17	-65.97	76.87	186.92	45.50	1207.14	0.00	0.00	0.00	246.58	19.75	1549.54	240.53	124.56	1538.79	96.84	3.64	1591.65	83.33	112.98	1581.44	422.98	1116.80	71.83	1021.40	1018.02	73.66	521.89
8.12000	-39.43	102.78	28.31	-60.07	99.70	31.88	-189.77	146.06	107.25	-161.47	154.22	152.50	318.95	-44.11	26.87	294.42	-34.47	30.58	133.36	-61.30	30.39	134.40	-65.71	76.68	187.94	43.22	1207.08	0.00	0.00	0.00	251.19	17.19	1549.50	244.16	122.93	1539.35	101.17	0.85	1591.54	87.50	110.55	1581.41	421.70	1116.50	71.97	1021.25	1017.93	73.67	522.58
8.13000	-39.00	102.79	27.29	-59.19	100.17	31.86	-184.54	146.44	112.75	-153.23	154.36	157.32	318.75	-44.44	26.63	294.52	-34.39	30.74	133.38	-61.34	30.48	134.68	-66.09	76.74	195.37	41.20	1207.22	0.00	0.00	0.00	255.43	14.79	1549.52	249.06	120.31	1539.57	105.48	-1.86	1591.44	91.71	107.97	1581.47	421.56	1117.17	71.56	1020.91	1017.96	73.63	521.54
8.14000	-36.34	103.02	26.72	-55.70	100.55	32.58	-178.97	147.00	118.96	-148.68	154.78	161.79	319.03	-44.03	26.71	294.79	-34.14	30.38	133.35	-61.18	30.41	134.89	-66.08	76.59	195.39	39.69	1207.00	0.00	0.00	0.00	259.64	12.42	1549.53	252.63	117.83	1539.78	109.79	-4.60	1591.32	95.91	105.59	1581.49	421.59	1116.58	71.86	1021.54	1017.84	73.82	522.00
8.15000	-34.68	103.39	25.87	-53.14	101.54	33.47	-172.82	147.69	125.66	-138.74	154.15	167.34	319.04	-43.95	26.65	294.79	-33.92	30.41	133.38	-61.17	30.46	135.12	-65.92	76.53	202.65	37.40	1207.09	0.00	0.00	0.00	264.38	10.13	1549.53	254.86	115.44	1540.24	114.03	-7.08	1591.24	100.01	103.09	1581.55	422.67	1116.16	72.16	1021.17	1018.21	73.59	521.69
8.16000	-31.89	103.74	25.06	-51.11	101.45	33.46	-166.06	147.32	132.46	-133.65	152.84	171.87	318.90	-44.07	26.58	294.32	-33.93	30.16	133.43	-60.83	30.30	135.30	-65.88	76.42	206.30	35.25	1206.73	0.00	0.00	0.00	268.39	7.86	1549.50	258.83	113.44	1540.24	118.28	-9.69	1591.14	104.06	99.90	1581.56	423.93	1115.99	72.32	1021.52	1017.94	73.76	520.28
8.17000	-31.30	103.90	23.84	-49.21	101.39	33.57	-158.68	147.33	139.62	-121.88	152.09	178.15	318.93	-44.24	26.35	294.54	-33.80	30.17	133.48	-61.15	30.52	135.53	-66.10	76.39	210.54	33.48	1206.52	0.00	0.00	0.00	272.29	5.68	1549.51	263.84	111.08	1540.12	122.52	-12.00	1591.08	108.28	97.36	1581.67	423.40	1116.29	72.05	1022.19	1017.94	73.87	521.73
8.18000	-28.60	104.73	23.04	-45.18	101.31	34.13	-151.31	146.50	146.68	-114.65	150.73	183.36	318.75	-44.32	26.17	294.48	-33.82	30.08	133.51	-60.93	30.45	135.67	-66.20	76.37	214.73	31.53	1206.24	0.00	0.00	0.00	276.74	3.55	1549.44	267.31	109.01	1540.26	126.79	-14.52	1591.02	112.51	95.15	1581.64	422.45	1116.45	71.72	1021.90	1017.89	73.85	521.57
8.19000	-24.86	104.87	22.35	-40.17	101.46	35.16	-143.51	144.87	153.54	-108.11	149.31	188.46	319.62	-43.92	26.31	294.56	-33.61	29.74	133.47	-60.89	30.41	135.75	-66.58	76.41	217.37	29.89	1206.26	0.00	0.00	0.00	280.87	1.57	1549.43	272.06	107.18	1540.23	131.02	-16.85	1591.01	116.53	92.92	1581.74	423.21	1116.60	71.84	1021.50	1018.03	73.74	522.52
8.20000	-22.98	105.85	20.98	-36.04	101.68	35.82	-135.79	143.73	160.80	-96.53	146.85	194.56	319.66	-44.26	26.24	294.75	-33.84	29.68	133.52	-60.89	30.44	135.71	-66.35	76.24	221.32	27.90	1206.56	0.00	0.00	0.00	285.09	-0.45	1549.37	275.99	105.07	1540.28	135.31	-19.22	1591.01	120.54	90.75	1581.86	423.05	1117.01	71.99	1021.58	1018.08	73.65	521.31
8.21000	-16.85	105.81	20.43	-30.28	102.30	37.19	-128.53	141.01	167.61	-86.83	144.11	200.51	319.70	-44.19	26.27	294.50	-33.58	29.46	133.60	-60.88	30.41	135.84	-66.60	76.38	224.43	26.44	1206.51	0.00	0.00	0.00	289.22	-2.37	1549.30	279.15	103.40	1540.40	139.53	-21.40	1591.05	124.55	88.44	1581.93	424.85	1116.33	72.49	1021.86	1018.16	73.72	521.91
8.22000	-13.97	107.62	19.28	-23.72	103.37	39.51	-121.52	139.70	174.17	-77.61	141.48	206.13	319.10	-44.20	25.82	294.48	-33.80	29.49	133.55	-60.53	30.28	135.73	-66.55	76.35	227.94	24.88	1206.43	0.00	0.00	0.00	293.45	-4.30	1549.19	283.17	101.33	1540.39	143.74	-23.60	1591.05	128.37	86.03	1582.11	423.06	1116.31	72.03	1021.45	1018.01	73.74	521.56
8.23000	-7.22	109.21	20.73	-16.78	104.11	41.69	-111.42	136.79	180.33	-68.34	137.87	210.85	318.32	-44.46	25.62	294.43	-33.89	29.33	133.54	-60.57	30.38	135.69	-66.55	76.30	231.56	23.66	1206.09	0.00	0.00	0.00	297.82	-6.07	1549.10	287.71	99.33	1540.36	147.92	-25.72	1591.06	132.28	83.73	1582.18	422.22	1117.84	71.36	1021.74	1017.95	73.88	522.68
8.24000	1.17	112.06	24.05	-7.32	105.90	45.14	-101.74	132.62	184.91	-59.21	134.64	215.28	319.23	-44.61	25.87	294.52	-33.88	29.09	133.55	-60.65	30.49	135.66	-66.44	76.25	238.54	22.04	1206.02	0.00	0.00	0.00	301.72	-7.79	1548.95	291.10	98.00	1540.35	152.07	-27.82	1591.07	135.99	81.19	1582.32	423.26	1117.31	71.88	1021.55	1018.24	73.69	521.55
8.25000	13.46	114.54	28.98	4.83	107.36	50.22	-93.79	129.56	188.24	-50.09	131.33	219.38	318.65	-44.28	25.68	294.13	-33.90	29.13	133.60	-60.68	30.58	135.70	-66.78	76.43	240.23	20.78	1206.06	0.00	0.00	0.00	305.93	-9.55	1548.85	295.89	96.05	1540.27	156.28	-29.91	1591.08	139.96	78.78	1582.53	425.18	1115.99	72.46	1021.70	1018.25	73.70	520.99
8.26000	27.09	118.22	34.03	18.94	109.71	55.00	-84.46	125.90	190.61	-41.04	127.11	222.91	319.15	-44.71	25.63	293.63	-33.96	29.12	133.61	-60.48	30.53	135.78	-67.03	76.61	245.44	19.67	1206.19	0.00	0.00	0.00	309.58	-11.06	1548.75	298.72	94.77	1540.39	160.42	-32.06	1591.11	143.82	76.74	1582.72	423.05	1117.49	71.65	1021.50	1018.11	73.70	522.07
8.27000	42.30	120.51	38.93	32.29	111.67	58.58	-74.09	122.26	192.09	-31.23	123.49	225.49	318.53	-44.58	25.36	293.59	-34.07	28.94	133.59	-60.21	30.48	135.77	-66.78	76.50	248.93	18.13	1206.39	0.00	0.00	0.00	314.49	-12.68	1548.57	302.50	93.13	1540.38	164.54	-33.94	1591.17	147.51	74.53	1583.00	421.94	1117.37	71.58	1021.60	1018.42	73.62	520.73
8.28000	57.18	123.12	42.84	48.17	112.72	62.53	-63.30	119.80	192.91	-20.93	119.91	226.76	318.66	-44.67	25.64	293.63	-34.08	28.85	133.61	-60.46	30.73	135.87	-66.83	76.59	248.50	16.56	1206.20	0.00	0.00	0.00	318.40	-14.23	1548.45	306.54	91.50	1540.35	168.62	-35.79	1591.25	151.16	72.58	1583.23	423.22	1117.75	71.52	1021.37	1018.35	73.64	521.66
8.29000	75.56	123.89	46.89	62.83	113.72	65.08	-51.98	117.03	192.58	-10.09	117.14	227.19	318.55	-44.93	25.37	294.02	-34.50	29.09	133.72	-60.33	30.73	136.06	-66.82	76.65	254.88	15.19	1206.27	0.00	0.00	0.00	322.21	-15.83	1548.36	309.74	89.86	1540.41	172.66	-37.45	1591.38	155.04	71.42	1583.40	422.13	1118.08	71.27	1021.45	1018.27	73.62	523.23
8.30000	93.85	124.88	50.76	79.96	114.28	67.92	-40.38	114.53	191.28	0.94	114.16	226.43	319.21	-44.90	25.46	294.30	-34.79	29.23	133.74	-60.33	30.87	136.06	-66.44	76.62	255.76	14.01	1206.48	0.00	0.00	0.00	325.59	-17.47	1548.27	313.66	88.25	1540.40	176.68	-39.23	1591.51	158.71	69.97	1583.70	423.43	1117.92	71.53	1021.19	1018.26	73.57	522.32
8.31000	108.27	126.81	53.10	98.00	114.77	69.85	-28.01	113.01	189.25	12.09	111.55	224.89	319.12	-45.19	25.38	294.04	-34.79	29.01	133.83	-60.41	31.10	136.16	-66.18	76.64	259.61	12.55	1206.80	0.00	0.00	0.00	329.76	-18.94	1548.15	318.40	86.71	1540.38	180.61	-41.05	1591.63	162.52	68.41	1583.90	423.00	1117.39	71.74	1021.41	1018.18	73.67	521.02
8.32000	124.41	127.77	54.81	112.43	114.95	70.31	-15.67	111.22	186.07	23.30	109.50	222.48	319.44	-44.99	25.33	294.43	-34.83	29.21	133.80	-59.83	30.92	136.31	-66.47	76.94	261.29	10.97	1206.54	0.00	0.00	0.00	333.72	-20.39	1548.05	321.51	85.15	1540.52	184.45	-42.64	1591.77	166.16	66.28	1584.28	424.93	1117.82	72.02	1021.12	1018.13	73.60	522.17
8.33000	142.37	128.96	56.66	129.88	116.54	71.40	-2.92	109.55	181.92	34.88	107.72	219.33	318.88	-45.11	25.19	294.52	-34.91	29.32	133.90	-59.88	31.12	136.45	-66.37	77.09	264.08	9.92	1206.89	0.00	0.00	0.00	337.43	-21.89	1547.94	324.85	83.71	1540.58	188.27	-44.21	1591.89	169.91	64.55	1584.52	424.72	1117.06	72.18	1021.76	1018.15	73.73	520.64
8.34000	156.93	129.41	56.45	145.86	117.79	71.43	10.04	108.75	177.12	46.74	106.41	215.47	319.02	-45.05	25.26	294.21	-35.25	29.25	133.97	-59.65	31.22	136.51	-66.12	77.15	267.30	8.52	1206.83	0.00	0.00	0.00	340.75	-23.31	1547.91	328.31	82.26	1540.55	191.98	-45.71	1592.01	173.48	62.89	1584.77	423.39	1117.96	71.69	1021.85	1018.17	73.79	521.88
8.35000	174.74	130.94	56.04	161.46	118.68	70.83	23.12	107.21	171.26	58.90	104.87	210.72	319.23	-45.11	25.23	294.42	-35.21	29.36	134.05	-59.80	31.44	136.67	-66.40	77.41	275.61	7.19	1207.15	0.00	0.00	0.00	344.34	-24.69	1547.85	332.33	81.03	1540.60	195.65	-47.11	1592.13	177.19	61.43	1584.95	423.19	1117.66	71.65	1022.12	1018.23	73.91	522.70
8.36000	194.00	131.06	56.24	178.61	120.39	69.99	36.87	106.01	164.84	71.40	103.84	205.54	320.33	-45.09	25.78	294.79	-35.15	29.63	134.07	-59.66	31.47	136.61	-66.20	77.45	278.16	6.04	1207.24	0.00	0.00	0.00	347.57	-26.00	1547.82	334.57	79.43	1540.71	199.32	-48.68	1592.24	180.78	59.63	1585.25	423.22	1116.83	71.85	1021.60	1018.32	73.61	522.23
8.37000	212.46	130.46	55.74	196.67	120.61	68.82	51.20	106.15	158.29	84.09	103.32	200.02	319.70	-45.23	25.70	294.67	-35.30	29.87	134.12	-59.49	31.58	136.73	-66.18	77.62	280.29	4.62	1207.26	0.00	0.00	0.00	350.97	-27.23	1547.76	338.18	78.24	1540.67	202.86	-50.06	1592.33	184.29	58.40	1585.36	423.69	1117.28	71.88	1021.16	1018.18	73.60	522.60
8.38000	231.56	130.44	55.02	214.93	120.02	67.59	65.78	105.54	150.97	97.04	103.25	194.11	319.11	-45.58	25.69	294.98	-34.95	29.98	134.25	-59.56	31.83	136.87	-66.38	77.89	280.06	3.65	1207.03	0.00	0.00	0.00	354.31	-28.52	1547.66	341.78	76.91	1540.62	206.33	-51.25	1592.41	187.79	57.06	1585.52	423.13	1117.32	71.81	1021.82	1017.93	73.80	521.82
8.39000	248.62	129.00	53.21	231.38	119.46	65.37	80.35	104.99	143.32	110.24	102.75	187.59	319.70	-45.51	26.21	294.69	-34.84	29.88	134.30	-59.16	31.92	136.99	-65.87	77.87	285.57	2.71	1207.27	0.00	0.00	0.00	357.89	-29.81	1547.56	345.59	75.93	1540.58	209.76	-52.61	1592.43	191.06	55.61	1585.56	423.25	1117.44	71.66	1021.88	1017.86	73.89	520.29
8.40000	266.39	129.04	52.14	249.58	118.74	63.64	95.54	105.84	135.78	123.33	102.66	180.85	319.62	-45.41	26.42	295.05	-34.32	29.74	134.42	-58.92	32.07	137.15	-65.65	78.02	288.38	1.74	1207.04	0.00	0.00	0.00	361.37	-30.87	1547.37	348.61	74.70	1540.43	213.11	-54.01	1592.42	194.45	54.25	1585.54	422.77	1117.46	71.75	1021.65	1018.01	73.71	518.85
8.41000	283.74	128.18	50.57	266.34	117.94	61.54	110.45	105.12	127.42	136.80	103.45	174.34	319.46	-45.63	26.37	294.51	-34.01	29.40	134.52	-59.03	32.36	137.30	-65.45	78.13	291.75	0.88	1206.77	0.00	0.00	0.00	364.71	-32.28	1547.21	351.59	73.44	1540.40	216.42	-55.46	1592.35	197.72	53.34	1585.44	422.52	1116.88	71.87	1021.74	1017.99	73.76	520.55
8.42000	303.07	127.36	49.49	284.28	117.72	59.46	125.52	105.50	119.41	150.15	103.57	167.37	319.65	-45.92	26.72	294.97	-33.58	29.62	134.64	-58.89	32.49	137.43	-65.32	78.19	295.61	-0.21	1206.82	0.00	0.00	0.00	367.35	-33.43	1546.95	354.75	72.16	1540.26	219.68	-56.53	1592.29	200.96	52.24	1585.51	424.18	1117.40	71.88	1021.72	1018.23	73.73	521.67
8.43000	321.08	126.17	48.36	302.33	116.24	57.75	140.68	104.96	111.00	163.40	103.88	160.49	319.39	-46.41	27.06	295.11	-33.51	29.81	134.63	-58.72	32.57	137.59	-65.56	78.43	298.40	-1.14	1206.66	0.00	0.00	0.00	370.60	-34.47	1546.67	358.34	71.15	1540.02	222.88	-57.77	1592.18	203.97	50.56	1585.59	422.44	1117.14	71.69	1021.73	1018.19	73.75	520.94
8.44000	338.26	124.85	47.02	319.42	115.11	56.10	155.92	105.66	103.37	176.96	104.85	153.89	319.01	-46.46	27.31	293.90	-33.17	31.25	134.67	-58.87	32.76	137.72	-65.58	78.55	298.66	-1.90	1206.49	0.00	0.00	0.00	373.97	-35.52	1546.38	360.68	69.70	1539.88	226.04	-59.08	1592.04	207.28	49.45	1585.65	423.90	1117.12	71.96	1021.49	1017.95	73.72	522.00
8.45000	356.36	123.13	46.26	336.71	114.32	54.59	171.24	106.33	96.00	190.56	105.49	147.41	319.24	-47.47	27.68	294.56	-34.68	32.87	134.62	-58.59	32.69	137.83	-65.80	78.69	298.32	-2.64	1206.37	0.00	0.00	0.00	376.46	-36.57	1546.06	363.84	68.79	1539.69	229.09	-60.09	1591.90	210.32	48.89	1585.60	422.39	1117.34	71.63	1021.38	1018.06	73.54	523.44
8.46000	374.20	121.95	45.60	352.99	112.96	53.11	186.45	106.49	88.66	204.21	105.89	140.88	317.44	-47.45	30.55	294.94	-36.28	34.29	134.65	-58.69	32.75	137.84	-65.45	78.56	305.83	-3.36	1206.32	0.00	0.00	0.00	379.75	-37.55	1545.72	367.33	67.87	1539.37	232.12	-61.19	1591.72	213.37	48.27	1585.44	424.68	1117.06	72.23	1021.75	1018.02	73.67	521.61
8.47000	390.09	120.41	44.99	370.76	111.94	52.37	201.91	107.16	81.94	218.05	107.30	135.19	317.68	-47.48	31.16	297.06	-29.21	34.64	134.62	-58.68	32.78	137.85	-65.37	78.56	308.01	-4.41	1206.22	0.00	0.00	0.00	382.98	-38.51	1545.36	368.65	66.96	1539.29	235.09	-62.17	1591.51	216.41	46.03	1585.48	418.54	1118.04	71.51	1021.89	1017.70	73.92	521.78
8.48000	405.79	119.65	44.28	387.09	111.47	51.53	217.23	108.46	75.94	231.71	107.52	129.39	319.85	-47.94	32.19	298.07	-28.77	35.03	134.55	-58.39	32.70	137.91	-65.24	78.50	313.37	-4.84	1205.96	0.00	0.00	0.00	385.37	-39.45	1545.07	372.63	65.90	1538.93	238.00	-63.22	1591.27	219.24	45.07	1585.33	418.75	1118.08	71.88	1021.50	1018.29	73.75	521.48
8.49000	422.98	118.72	44.70	402.31	110.31	50.69	232.66	108.93	70.01	245.24	108.28	124.11	319.72	-49.15	32.57	298.79	-28.98	35.16	134.52	-58.32	32.68	137.92	-65.37	78.61	310.47	-5.76	1205.57	0.00	0.00	0.00	388.44	-40.31	1544.77	374.81	64.81	1538.73	240.89	-64.15	1591.02	222.20	43.87	1585.19	418.84	1117.74	71.83	1021.45	1018.37	73.62	522.26
8.50000	439.30	118.52	45.16	417.47	109.53	50.12	247.75	109.75	64.74	258.77	108.41	119.02	320.84	-48.16	32.43	299.76	-29.40	35.47	134.56	-58.55	32.84	137.99	-65.76	78.82	316.33	-6.11	1205.19	0.00	0.00	0.00	391.48	-41.12	1544.46	378.02	64.37	1538.47	243.76	-65.10	1590.79	225.13	43.06	1585.08	416.83	1117.96	71.27	1021.36	1018.16	73.67	521.95
8.51000	454.85	117.86	45.97	433.13	109.40	50.55	262.76	109.22	59.51	272.13	108.86	114.40	321.10	-47.72	32.10	298.40	-29.76	34.65	134.52	-58.24	32.70	137.92	-65.64	78.82	319.62	-6.91	1204.97	0.00	0.00	0.00	394.13	-41.90	1544.17	381.86	63.40	1538.17	246.57	-65.89	1590.57	227.96	43.41	1584.79	419.61	1117.24	72.10	1021.97	1017.99	73.84	522.18
8.52000	469.73	117.45	46.71	449.34	108.67	51.20	277.70	110.22	55.29	285.34	108.76	109.89	320.79	-47.70	31.65	299.04	-30.23	34.51	134.55	-58.50	32.86	137.94	-65.47	78.80	320.22	-7.46	1205.01	0.00	0.00	0.00	396.84	-42.63	1543.91	385.38	62.71	1537.80	249.34	-66.63	1590.35	230.74	42.59	1584.72	418.47	1117.81	71.62	1021.58	1018.33	73.64	522.88
8.53000	485.32	116.84	48.49	464.15	108.23	51.97	292.63	110.61	51.36	298.54	109.15	106.07	321.02	-47.23	31.25	299.23	-30.37	34.39	134.55	-58.58	32.92	137.97	-65.55	78.91	325.05	-7.78	1204.73	0.00	0.00	0.00	399.77	-43.29	1543.63	388.52	62.07	1537.67	252.13	-67.21	1590.17	233.49	41.04	1584.60	417.05	1118.24	71.23	1021.65	1018.23	73.62	522.40
8.54000	500.07	116.32	49.96	478.60	107.82	52.68	307.37	109.87	47.28	311.63	109.05	102.44	322.38	-46.60	30.79	297.30	-31.09	33.63	134.52	-58.33	32.86	137.88	-65.57	78.99	326.84	-8.20	1204.35	0.00	0.00	0.00	402.78	-43.90	1543.30	390.01	61.43	1537.46	254.96	-67.87	1590.02	236.31	40.09	1584.56	417.73	1118.16	71.52	1021.24	1018.05	73.59	522.16
8.55000	513.92	115.88	51.42	492.26	107.02	53.73	321.93	109.64	43.98	324.72	108.76	99.21	322.59	-46.91	30.25	298.64	-31.40	33.85	134.56	-58.51	32.96	137.80	-65.74	79.22	327.81	-8.69	1204.22	0.00	0.00	0.00	405.47	-44.49	1543.10	393.62	60.00	1536.67	257.74	-68.32	1589.86	239.13	39.91	1584.43	419.10	1117.88	71.94	1021.26	1018.18	73.56	521.98
8.56000	529.48	115.17	53.52	506.31	106.58	54.71	336.49	109.20	41.17	337.68	108.42	96.36	323.86	-46.93	30.13	299.56	-38.24	33.94	134.59	-58.31	32.96	137.83	-65.71	79.35	332.53	-9.04	1203.93	0.00	0.00	0.00	408.13	-44.95	1542.87	396.61	58.99	1536.39	260.52	-68.99	1589.73	241.81	39.04	1584.32	418.17	1118.12	71.47	1021.63	1017.81	73.83	521.05
8.57000	543.53	113.59	54.59	520.34	106.10	55.87	350.68	109.09	38.93	350.63	108.05	93.89	323.97	-46.40	29.38	299.10	-38.38	33.00	134.58	-58.51	33.19	137.84	-65.71	79.51	333.04	-9.15	1203.71	0.00	0.00	0.00	411.00	-45.47	1542.68	399.36	58.87	1536.21	263.31	-69.42	1589.61	244.58	38.87	1584.26	419.54	1117.70	72.02	1022.24	1017.91	73.97	520.20
8.58000	555.38	112.79	55.57	533.52	104.59	56.88	364.46	109.26	37.34	363.12	107.45	91.76	321.99	-46.82	27.01	298.40	-37.69	32.28	134.70	-58.59	33.32	137.74	-65.42	79.59	335.61	-9.64	1203.81	0.00	0.00	0.00	413.41	-45.81	1542.50	402.06	58.19	1536.20	266.12	-69.97	1589.51	247.39	38.99	1584.23	418.38	1117.67	71.72	1021.60	1017.92	73.66	521.05
8.59000	568.57	112.24	57.47	546.96	103.11	58.27	377.89	108.68	35.79	375.27	107.96	90.41	321.88	-46.48	26.33	298.40	-37.30	31.88	134.78	-58.63	33.58	137.79	-65.53	79.87	339.92	-10.01	1203.73	0.00	0.00	0.00	416.25	-46.10	1542.35	404.78	58.00	1536.06	268.91	-70.38	1589.43	250.10	38.28	1584.21	419.62	1117.49	72.07	1021.87	1018.16	73.69	521.14
8.60000	580.33	110.49	58.84	558.66	102.11	59.49	390.56	109.06	34.96	386.80	107.50	89.00	321.07	-46.61	25.81	297.99	-37.11	31.53	134.80	-58.31	33.61	137.75	-65.24	80.03	340.98	-10.14	1203.47	0.00	0.00	0.00	419.36	-46.43	1542.21	407.47	57.64	1535.92	271.72	-70.56	1589.38	252.91	37.07	1584.28	419.74	1117.37	72.38	1021.77	1018.11	73.70	521.52
8.61000	593.09	109.40	61.63	569.82	101.15	61.67	402.67	108.84	34.17	397.86	107.38	88.07	322.16	-46.76	26.19	297.82	-36.58	31.22	134.91	-58.48	33.94	137.91	-65.59	80.56	342.25	-9.98	1203.51	0.00	0.00	0.00	421.93	-46.72	1542.13	410.20	57.29	1535.90	274.53	-71.00	1589.33	255.75	37.02	1584.26	420.40	1117.30	72.26	1021.78	1017.71	73.83	522.60
8.62000	604.21	107.45	64.46	581.85	99.55	64.44	414.27	109.04	33.72	408.08	107.65	87.58	322.36	-46.41	26.11	297.37	-36.26	30.93	134.92	-58.15	34.01	137.91	-65.60	80.88	343.33	-10.27	1203.41	0.00	0.00	0.00	425.06	-46.79	1542.03	412.83	57.01	1535.86	277.31	-71.21	1589.28	258.40	37.07	1584.29	416.04	1118.20	70.98	1021.84	1017.84	73.75	522.42
8.63000	615.35	105.57	68.03	592.71	98.17	67.85	425.14	108.58	33.43	417.96	108.00	87.44	320.67	-47.09	25.60	297.17	-36.36	30.65	135.00	-58.40	34.40	138.09	-65.78	81.36	351.06	-10.14	1203.46	0.00	0.00	0.00	427.42	-46.84	1541.92	415.49	57.16	1535.75	280.13	-71.39	1589.24	261.19	36.66	1584.16	417.96	1117.72	71.60	1021.12	1017.91	73.59	522.53
8.64000	625.85	103.13	71.95	602.11	96.32	70.72	435.58	108.91	33.72	427.09	108.71	87.71	320.78	-47.15	25.63	296.34	-36.06	30.24	135.07	-58.21	34.54	138.14	-65.47	81.54	349.93	-10.31	1203.25	0.00	0.00	0.00	430.55	-46.91	1541.84	418.14	56.71	1535.79	282.95	-71.58	1589.20	263.81	36.47	1584.20	418.72	1117.55	71.76	1021.39	1018.04	73.62	520.72
8.65000	635.02	101.44	75.49	611.11	94.29	73.86	445.38	109.67	34.27	435.93	108.91	87.91	320.50	-46.80	25.31	296.23	-35.73	30.48	135.12	-58.23	34.79	138.16	-65.34	81.83	356.45	-10.10	1203.37	0.00	0.00	0.00	433.00	-46.89	1541.79	420.03	58.20	1536.43	285.80	-71.64	1589.17	266.57	36.76	1584.14	417.20	1118.07	71.30	1021.90	1018.13	73.75	521.77
8.66000	642.99	99.15	78.50	620.77	92.95	77.21	454.59	109.77	34.74	444.12	108.62	88.14	321.74	-46.76	25.59	296.28	-35.85	30.35	135.15	-58.10	34.94	138.13	-65.20	82.08	360.84	-9.95	1203.43	0.00	0.00	0.00	436.15	-46.88	1541.73	422.66	58.05	1536.50	288.65	-71.71	1589.14	269.31	36.90	1584.21	415.34	1118.75	71.06	1021.55	1018.32	73.63	522.46
8.67000	652.01	97.80	81.71	627.75	91.57	79.61	463.22	109.55	35.26	451.77	109.48	88.88	321.21	-46.57	25.61	296.54	-35.97	30.36	135.28	-58.35	35.28	138.27	-65.24	82.47	361.42	-9.72	1203.21	0.00	0.00	0.00	439.24	-46.78	1541.71	426.10	58.24	1536.45	291.57	-71.91	1589.10	272.10	35.98	1584.33	416.25	1118.63	71.18	1021.62	1017.92	73.72	520.67
8.68000	659.33	95.81	84.22	635.66	89.68	81.84	471.17	109.53	35.85	458.86	109.60	89.39	320.69	-47.08	25.36	296.13	-36.02	30.14	135.37	-58.51	35.54	138.43	-65.51	82.94	363.79	-9.51	1203.00	0.00	0.00	0.00	441.53	-46.77	1541.67	427.64	58.44	1536.48	294.45	-71.83	1589.07	274.71	36.56	1584.27	415.35	1118.48	71.09	1021.77	1018.31	73.62	524.06
8.69000	664.99	94.64	85.76	641.78	88.57	83.46	478.40	109.32	36.50	465.58	109.45	89.81	320.50	-47.05	25.22	296.30	-35.89	30.31	135.40	-58.57	35.82	138.44	-65.67	83.39	364.06	-9.30	1202.79	0.00	0.00	0.00	444.39	-46.58	1541.65	430.91	58.42	1536.51	297.32	-71.75	1589.05	277.51	36.10	1584.31	414.45	1118.49	70.69	1021.55	1018.13	73.64	524.30
8.70000	671.21	92.88	87.08	647.82	87.25	84.46	484.68	109.55	37.09	471.59	110.46	90.66	320.65	-47.19	25.13	296.64	-36.16	30.15	135.49	-58.81	36.26	138.62	-65.90	83.87	367.86	-8.94	1202.81	0.00	0.00	0.00	446.98	-46.45	1541.60	433.73	58.73	1536.57	300.21	-71.84	1589.00	280.27	36.77	1584.34	416.80	1117.72	71.32	1021.62	1018.27	73.62	520.17
8.71000	677.32	91.86	88.13	652.22	86.21	85.39	490.36	109.53	37.55	476.95	110.76	91.10	319.94	-47.17	25.05	296.42	-36.17	30.14	135.53	-58.61	36.44	138.80	-66.15	84.44	372.15	-8.48	1202.96	0.00	0.00	0.00	449.98	-46.20	1541.55	437.00	58.91	1536.45	303.13	-71.52	1588.97	283.01	37.06	1584.34	416.83	1118.28	71.37	1021.84	1018.07	73.81	519.41
8.72000	682.70	91.26	89.27	657.14	85.18	86.08	495.35	109.15	37.55	481.63	110.37	91.11	320.27	-47.10	25.12	296.02	-36.24	30.11	135.55	-58.73	36.82	138.94	-66.15	84.87	373.98	-8.39	1202.84	0.00	0.00	0.00	452.95	-45.81	1541.48	437.95	59.19	1536.76	305.99	-71.36	1588.91	285.71	36.69	1584.34	415.91	1118.47	71.10	1021.81	1018.09	73.69	523.14
8.73000	685.52	89.72	89.36	661.08	84.41	86.60	499.40	109.37	37.63	485.50	110.25	90.97	320.06	-47.03	25.01	295.84	-36.49	30.09	135.78	-59.47	37.52	139.12	-66.26	85.40	376.25	-7.83	1202.89	0.00	0.00	0.00	455.64	-45.56	1541.41	441.46	59.31	1536.63	308.87	-70.98	1588.86	288.59	36.72	1584.46	416.75	1118.19	71.11	1021.86	1017.85	73.79	523.81
8.74000	688.15	89.11	89.60	663.67	83.50	86.94	502.78	110.03	37.65	488.72	110.24	90.72	319.85	-47.21	24.88	296.02	-36.43	30.14	135.75	-59.04	37.67	139.28	-66.49	85.99	380.97	-7.02	1202.81	0.00	0.00	0.00	458.95	-45.31	1541.29	443.71	60.02	1536.64	311.76	-70.72	1588.81	291.48	37.46	1584.43	414.09	1118.86	70.52	1021.72	1018.04	73.80	521.46
8.75000	691.43	87.28	89.65	667.61	83.03	87.30	505.44	109.66	37.15	491.25	110.72	90.51	320.27	-47.34	25.23	295.74	-36.55	30.10	135.91	-59.48	38.25	139.39	-66.77	86.51	382.00	-6.51	1202.68	0.00	0.00	0.00	461.26	-44.93	1541.19	446.03	60.30	1536.67	314.58	-70.33	1588.73	294.29	37.60	1584.45	417.82	1117.93	71.54	1021.41	1017.95	73.55	522.12
8.76000	692.78	86.97	89.64	669.47	81.53	86.98	507.44	110.00	36.71	493.27	110.97	90.04	319.76	-47.51	24.94	295.62	-36.64	30.04	135.96	-59.33	38.55	139.66	-67.07	87.14	383.15	-6.00	1202.70	0.00	0.00	0.00	464.01	-44.64	1541.06	449.85	60.36	1536.54	317.41	-70.17	1588.61	296.99	38.08	1584.47	414.49	1118.26	70.72	1021.36	1018.16	73.58	521.58
8.77000	694.38	86.35	88.93	670.43	81.31	86.00	508.75	110.76	36.24	494.70	111.03	89.27	320.85	-47.12	25.19	295.66	-36.92	30.01	136.10	-59.70	39.04	139.83	-67.11	87.65	384.96	-5.36	1202.76	0.00	0.00	0.00	466.90	-44.25	1540.95	452.45	61.03	1536.52	320.18	-69.57	1588.52	299.82	38.59	1584.35	418.78	1117.70	71.95	1021.75	1017.82	73.78	522.30
8.78000	695.14	85.24	87.76	670.11	79.90	84.71	509.27	110.82	35.41	495.47	111.16	88.50	319.47	-47.29	24.85	295.48	-36.84	30.03	136.12	-60.02	39.48	140.01	-67.43	88.22	388.70	-4.70	1202.81	0.00	0.00	0.00	469.41	-43.72	1540.82	456.69	60.59	1535.65	322.91	-68.89	1588.40	302.65	38.98	1584.35	422.56	1117.06	73.12	1021.62	1017.79	73.78	521.40
8.79000	694.00	84.35	85.57	670.40	79.40	83.44	509.20	110.77	34.26	495.64	111.24	87.45	319.87	-47.01	25.14	296.01	-36.94	30.12	136.23	-60.47	40.03	140.15	-67.63	88.68	392.69	-3.61	1202.78	0.00	0.00	0.00	471.99	-43.27	1540.69	459.90	60.74	1535.45	325.58	-68.26	1588.27	305.56	39.45	1584.28	418.68	1117.71	71.86	1021.71	1018.03	73.78	522.32
8.80000	693.63	83.56	83.46	669.67	79.32	81.10	508.45	111.51	33.29	495.42	111.05	86.20	320.45	-47.16	25.39	295.96	-36.99	30.24	136.29	-60.18	40.26	140.41	-67.72	89.10	394.78	-2.84	1202.69	0.00	0.00	0.00	474.81	-42.83	1540.57	462.80	61.46	1535.37	328.23	-67.53	1588.11	308.42	40.68	1584.15	416.95	1117.78	71.32	1021.39	1018.50	73.42	523.03
8.81000	693.05	83.12	81.35	668.40	78.42	78.52	507.25	111.57	31.88	494.54	111.09	84.79	319.76	-47.28	25.19	295.51	-36.98	30.15	136.41	-60.22	40.69	140.70	-67.99	89.64	398.03	-2.07	1202.61	0.00	0.00	0.00	477.35	-42.28	1540.46	465.74	61.64	1535.29	330.85	-66.70	1587.90	311.24	41.47	1583.96	418.43	1117.64	71.55	1021.61	1018.04	73.65	523.74
8.82000	691.46	82.21	79.03	666.29	77.87	76.22	505.41	112.22	30.50	493.12	111.81	83.45	319.86	-47.42	25.18	295.66	-36.96	29.97	136.56	-60.19	41.19	140.90	-67.71	89.92	401.12	-1.05	1202.33	0.00	0.00	0.00	480.05	-41.70	1540.34	468.66	62.26	1535.18	333.38	-65.77	1587.66	314.18	42.49	1583.75	420.83	1117.15	72.22	1021.43	1018.17	73.50	523.62
8.83000	688.69	81.44	76.31	665.23	76.90	74.12	503.33	112.29	29.52	491.40	112.18	82.01	320.16	-47.46	25.24	295.85	-36.93	29.97	136.66	-60.16	41.69	141.26	-67.44	90.25	403.84	-0.42	1202.37	0.00	0.00	0.00	482.82	-40.88	1540.23	471.57	63.08	1535.13	335.85	-64.63	1587.40	316.89	43.02	1583.58	416.68	1118.16	71.28	1021.65	1018.14	73.66	523.94
8.84000	688.71	81.02	74.23	662.91	76.79	71.39	501.21	112.45	29.02	489.30	112.78	80.67	319.79	-47.11	25.34	296.00	-36.85	30.19	136.77	-59.96	42.13	141.71	-67.71	90.81	405.94	0.31	1201.87	0.00	0.00	0.00	485.39	-40.24	1540.13	474.46	63.73	1534.96	338.28	-63.43	1587.06	319.69	44.66	1583.20	418.67	1117.89	71.75	1021.54	1017.99	73.64	522.69
8.85000	686.46	80.68	72.21	660.66	76.57	69.21	500.19	112.59	28.57	487.78	112.28	78.98	319.33	-47.39	25.06	295.63	-37.01	30.05	136.96	-59.86	42.64	142.06	-67.87	91.41	408.60	1.43	1201.69	0.00	0.00	0.00	487.78	-39.40	1540.01	477.44	64.20	1534.92	340.71	-62.27	1586.71	322.37	45.73	1582.82	417.85	1117.49	71.61	1021.51	1018.08	73.61	522.13
8.86000	687.56	80.12	71.19	661.63	76.53	68.48	500.51	112.14	28.24	487.06	111.51	77.64	319.63	-47.22	25.43	296.21	-37.12	30.03	137.13	-59.91	43.23	142.34	-67.13	91.56	413.14	2.33	1201.45	0.00	0.00	0.00	490.41	-38.48	1539.94	480.36	65.46	1534.77	343.10	-60.83	1586.39	325.17	47.66	1582.36	415.57	1118.08	70.88	1021.49	1018.13	73.57	521.75
8.87000	688.09	80.65	69.65	663.61	76.94	67.98	501.27	112.56	28.29	488.74	111.34	76.88	319.23	-47.35	25.19	295.68	-36.91	29.93	137.27	-59.73	43.78	142.76	-67.09	92.10	418.78	3.25	1201.30	0.00	0.00	0.00	493.34	-37.56	1539.91	483.28	66.74	1534.64	345.49	-59.47	1586.10	328.10	48.65	1582.01	415.54	1118.40	70.85	1021.56	1018.27	73.58	521.43
8.88000	687.85	80.96	67.02	663.51	77.27	65.75	501.90	112.38	28.08	491.60	111.70	76.70	319.94	-47.16	25.55	295.42	-36.72	29.78	137.35	-59.45	44.22	143.23	-67.38	92.81	421.21	4.40	1201.00	0.00	0.00	0.00	495.72	-36.53	1540.01	486.36	67.66	1534.68	347.96	-57.76	1585.93	331.00	50.84	1581.71	418.37	1117.52	71.67	1021.73	1017.99	73.81	522.44
8.89000	690.84	82.03	63.93	666.38	77.74	63.20	502.13	112.80	28.25	493.51	112.35	76.66	320.09	-46.69	25.64	295.61	-36.83	29.95	137.63	-59.64	44.96	143.61	-67.03	93.33	425.39	5.50	1200.99	0.00	0.00	0.00	498.23	-35.34	1540.21	489.46	69.10	1534.80	350.44	-56.14	1585.85	333.81	52.30	1581.59	420.65	1116.95	72.59	1021.92	1017.92	73.80	520.99
8.90000	691.50	82.32	61.03	666.85	78.21	60.53	502.53	112.33	27.87	494.61	112.59	76.27	319.92	-47.38	25.39	295.20	-37.04	29.82	137.89	-59.77	45.87	144.03	-66.70	94.00	430.10	6.24	1201.23	0.00	0.00	0.00	501.27	-34.11	1540.44	492.61	70.16	1534.99	352.97	-54.39	1585.89	336.81	54.16	1581.40	417.59	1117.79	71.63	1021.69	1017.72	73.86	521.01
8.91000	692.45	82.82	59.18	667.25	78.58	59.14	502.86	112.61	27.79	495.10	112.40	75.74	320.14	-47.15	25.63	295.43	-36.87	29.76	138.14	-59.46	46.61	144.72	-66.80	94.99	431.75	7.50	1201.25	0.00	0.00	0.00	503.71	-32.79	1540.81	495.75	71.99	1535.12	355.61	-52.57	1586.03	339.91	56.53	1581.40	418.11	1117.76	71.60	1021.12	1018.05	73.62	521.52
8.92000	692.59	83.02	58.48	667.63	78.95	58.76	503.05	112.99	27.80	495.12	112.96	75.59	319.76	-46.81	25.59	295.78	-37.24	29.90	138.48	-59.62	47.71	145.35	-66.32	95.87	436.16	8.81	1201.57	0.00	0.00	0.00	506.57	-31.25	1541.28	498.98	73.21	1535.41	358.24	-50.62	1586.26	342.89	58.89	1581.43	420.57	1117.40	72.42	1021.45	1018.22	73.67	518.71
8.93000	692.58	83.32	58.07	668.48	78.81	58.72	503.19	112.52	27.43	495.13	113.05	75.49	320.00	-46.96	25.66	295.77	-37.00	29.83	138.87	-59.74	48.95	146.16	-66.90	97.32	438.29	10.48	1202.00	0.00	0.00	0.00	509.37	-29.59	1541.87	502.13	74.89	1535.89	360.95	-48.47	1586.66	345.98	59.93	1581.70	417.14	1117.88	71.70	1021.87	1018.17	73.70	515.00
8.94000	692.84	83.48	58.16	668.01	78.99	58.33	503.07	113.16	27.48	495.30	113.00	75.35	320.06	-47.14	25.55	295.70	-37.26	29.85	139.36	-59.90	50.29	146.96	-66.58	98.47	442.76	11.86	1202.42	0.00	0.00	0.00	512.37	-27.89	1542.60	505.27	76.83	1536.37	363.75	-46.36	1587.20	349.23	62.55	1582.05	420.47	1117.33	72.14	1021.45	1018.19	73.59	517.53
8.95000	691.95	84.27	58.07	668.08	79.35	58.74	503.15	113.31	27.40	495.49	113.63	75.50	320.24	-47.09	25.79	295.68	-36.75	29.86	139.89	-59.85	51.68	147.99	-66.40	99.92	444.42	13.15	1203.16	0.00	0.00	0.00	515.08	-26.17	1543.37	508.59	78.64	1536.91	366.63	-44.09	1587.88	352.49	64.95	1582.52	418.82	1117.66	71.77	1021.31	1018.13	73.54	516.30
8.96000	692.89	84.44	59.24	666.95	79.79	59.07	503.15	113.43	27.15	495.40	114.67	75.73	320.32	-47.26	25.83	295.49	-37.19	29.96	140.50	-60.31	53.43	149.05	-66.36	101.46	449.77	14.61	1204.24	0.00	0.00	0.00	518.39	-24.33	1544.16	511.65	80.46	1537.58	369.56	-41.85	1588.65	355.51	66.88	1583.14	422.78	1116.71	72.95	1021.91	1017.90	73.77	517.50
8.97000	692.08	84.46	59.79	668.02	79.71	60.25	503.00	113.68	26.96	495.14	114.73	75.51	320.10	-47.14	25.63	295.92	-36.95	30.07	141.19	-60.32	55.00	150.21	-66.16	103.00	452.74	16.31	1205.28	0.00	0.00	0.00	521.46	-22.37	1545.08	514.84	82.19	1538.27	372.54	-39.43	1589.52	358.60	69.77	1583.71	416.79	1117.96	71.52	1021.83	1017.65	73.83	517.77
8.98000	691.56	84.31	60.57	667.57	79.76	61.27	502.89	113.90	26.73	494.88	115.64	75.61	319.88	-47.48	25.65	295.47	-36.75	29.97	141.97	-60.15	56.59	151.48	-65.94	104.67	457.45	17.92	1206.49	0.00	0.00	0.00	524.08	-20.31	1546.06	518.10	84.82	1538.92	375.50	-37.21	1590.41	361.84	71.79	1584.43	416.11	1118.47	71.12	1022.01	1017.97	73.84	517.62
8.99000	691.28	83.86	61.48	667.49	79.55	61.97	502.84	114.10	26.65	494.69	116.19	75.66	319.38	-47.22	25.76	296.34	-36.84	30.30	142.78	-60.68	58.52	152.83	-65.71	106.33	461.36	19.78	1207.30	0.00	0.00	0.00	527.18	-18.18	1547.03	521.18	86.54	1539.79	378.45	-34.77	1591.31	364.89	74.34	1585.07	416.14	1118.38	71.07	1022.41	1017.80	73.98	518.35
9.00000	692.53	84.20	62.55	666.47	79.63	62.41	502.85	114.07	26.34	494.71	116.71	75.63	320.51	-47.50	25.78	295.70	-37.16	30.30	143.67	-60.92	60.44	154.36	-66.27	108.44	464.34	21.37	1208.43	0.00	0.00	0.00	530.27	-16.04	1548.07	524.31	89.28	1540.56	381.40	-32.35	1592.19	368.00	77.25	1585.70	420.25	1117.42	72.27	1021.91	1017.60	74.04	518.81
9.01000	691.59	84.43	62.40	666.35	80.09	62.67	502.79	114.66	26.43	494.70	117.00	75.50	319.80	-47.15	25.83	296.46	-37.11	30.57	144.69	-61.30	62.47	155.95	-65.88	110.13	467.57	23.04	1209.27	0.00	0.00	0.00	533.15	-13.99	1549.05	527.48	91.12	1541.48	384.27	-29.92	1593.04	371.02	79.55	1586.31	419.13	1117.54	72.03	1021.50	1018.30	73.67	519.25
9.02000	691.57	84.64	62.66	666.33	80.04	62.71	502.68	114.84	26.33	494.78	117.48	75.45	319.96	-47.16	25.61	296.67	-37.12	30.67	145.80	-61.70	64.55	157.59	-66.43	112.28	471.02	25.06	1210.44	0.00	0.00	0.00	536.33	-11.75	1550.03	530.48	93.42	1542.25	387.11	-27.42	1593.84	374.04	81.65	1586.96	416.75	1117.89	71.38	1021.71	1018.15	73.66	520.06
9.03000	690.34	85.23	62.11	666.55	80.51	62.99	502.75	114.85	26.19	494.82	117.68	75.31	320.11	-47.33	25.73	296.45	-37.56	30.94	146.82	-61.76	66.51	159.29	-66.58	114.26	473.93	26.50	1211.15	0.00	0.00	0.00	539.12	-9.54	1551.04	533.59	95.79	1543.01	389.85	-24.77	1594.57	377.14	83.71	1587.52	418.67	1117.42	71.75	1021.94	1018.03	73.76	515.02
9.04000	691.32	85.65	62.82	666.42	80.84	62.93	502.81	115.04	26.11	494.91	117.98	75.24	320.78	-47.50	25.82	296.18	-37.51	31.01	147.94	-62.08	68.57	161.07	-66.50	116.14	476.26	28.29	1211.94	0.00	0.00	0.00	541.82	-7.42	1551.91	536.58	97.90	1543.81	392.57	-22.14	1595.22	380.05	86.06	1587.96	419.80	1117.56	72.04	1022.03	1017.93	73.79	513.94
9.05000	690.90	85.83	62.03	667.00	80.92	63.02	502.83	115.25	26.15	494.97	117.55	74.86	321.05	-47.20	26.03	296.30	-38.22	31.69	149.19	-62.69	70.71	162.90	-66.89	118.23	479.20	29.96	1212.68	0.00	0.00	0.00	544.75	-5.24	1552.77	539.56	99.95	1544.51	395.26	-19.72	1595.79	382.94	89.14	1588.29	417.17	1118.30	71.40	1021.99	1018.21	73.65	515.60
9.06000	691.09	85.81	62.07	666.79	81.54	62.54	502.87	115.46	26.13	494.89	118.14	74.97	319.86	-47.28	25.81	298.88	-36.85	31.43	150.50	-63.34	72.89	164.84	-67.32	120.29	485.35	31.97	1213.49	0.00	0.00	0.00	547.34	-3.05	1553.64	542.65	102.20	1545.14	397.89	-17.19	1596.30	385.92	91.41	1588.71	418.96	1117.89	71.96	1021.54	1018.31	73.55	513.24
9.07000	690.85	85.75	60.97	667.41	81.14	62.37	502.93	115.31	25.98	495.14	118.08	74.81	319.80	-47.37	25.82	298.54	-36.32	31.55	151.72	-63.71	74.94	166.80	-67.76	122.36	485.05	33.83	1214.15	0.00	0.00	0.00	550.17	-1.00	1554.35	545.63	104.51	1545.70	400.53	-14.57	1596.76	388.82	93.95	1589.01	418.39	1117.73	71.56	1022.14	1018.20	73.79	513.70
9.08000	692.02	86.27	60.67	666.59	81.35	61.30	502.98	115.54	26.00	495.47	118.31	74.71	319.76	-47.43	25.69	299.14	-36.11	31.94	153.13	-64.36	77.05	168.88	-68.05	124.38	489.28	35.27	1214.70	0.00	0.00	0.00	553.01	1.20	1555.01	548.61	106.83	1546.17	403.10	-11.94	1597.15	391.69	97.36	1589.10	418.62	1118.08	71.73	1021.67	1018.54	73.57	518.72
9.09000	692.54	86.20	59.71	666.37	81.11	60.32	503.10	115.36	25.86	495.73	118.63	74.69	320.55	-47.59	25.99	298.84	-36.42	31.90	154.67	-65.28	79.28	171.11	-68.91	126.66	493.10	36.94	1215.02	0.00	0.00	0.00	555.83	3.35	1555.58	551.55	108.90	1546.68	405.64	-9.35	1597.46	394.48	99.67	1589.27	418.20	1118.15	71.52	1021.89	1018.05	73.77	520.82
9.10000	692.19	85.75	58.76	667.92	81.08	59.74	503.17	115.75	26.01	496.05	118.99	74.83	320.02	-47.94	25.85	299.22	-36.78	32.10	156.25	-65.49	81.34	173.38	-69.19	128.73	496.02	38.90	1215.57	0.00	0.00	0.00	558.26	5.48	1556.15	554.46	110.97	1547.02	408.18	-6.64	1597.69	397.20	102.29	1589.28	419.32	1117.69	71.95	1021.74	1017.73	73.82	518.06
9.11000	691.82	85.54	57.43	667.67	81.06	58.80	503.31	115.17	25.70	496.41	118.96	74.68	320.36	-47.83	26.06	296.50	-40.06	33.63	158.02	-66.12	83.69	175.91	-69.64	130.96	501.35	40.91	1215.94	0.00	0.00	0.00	560.96	7.73	1556.61	557.34	112.78	1547.33	410.64	-4.29	1597.85	399.97	104.94	1589.31	417.07	1118.16	71.50	1021.98	1017.82	73.90	514.81
9.12000	692.23	85.16	56.40	667.74	80.26	57.79	503.58	114.99	25.60	496.96	118.76	74.39	320.55	-48.07	25.87	298.86	-39.95	34.64	159.83	-66.05	85.87	178.45	-69.94	133.14	504.09	42.56	1216.27	0.00	0.00	0.00	563.74	9.82	1557.01	560.25	115.26	1547.55	413.15	-1.50	1597.99	402.77	107.97	1589.16	416.54	1118.59	71.20	1021.88	1018.14	73.73	515.22
9.13000	692.79	85.06	55.51	668.70	80.06	56.69	503.64	115.13	25.69	497.69	119.10	74.37	319.67	-47.99	25.73	295.78	-40.87	32.41	161.76	-66.41	88.41	181.12	-69.79	135.26	507.47	44.49	1216.55	0.00	0.00	0.00	566.23	11.94	1557.40	563.11	117.72	1547.69	415.65	1.14	1598.09	405.51	110.97	1589.03	415.85	1118.95	71.12	1022.13	1017.89	73.91	516.64
9.14000	693.14	84.25	53.99	668.56	79.76	55.73	503.75	115.49	25.86	498.33	119.37	74.37	319.64	-47.75	25.81	295.61	-40.45	32.10	163.87	-66.42	90.95	184.16	-70.16	137.66	512.19	46.19	1216.85	0.00	0.00	0.00	568.63	14.24	1557.77	565.92	119.99	1547.76	418.21	3.76	1598.14	408.23	113.13	1588.87	420.28	1117.46	72.32	1021.64	1017.85	73.78	516.16
9.15000	692.87	83.66	53.10	669.24	79.23	54.85	503.84	115.46	25.85	498.98	118.76	74.07	320.27	-47.91	26.10	295.81	-40.25	31.96	166.28	-66.53	93.65	187.41	-70.24	139.96	515.94	48.03	1217.05	0.00	0.00	0.00	571.36	16.49	1558.05	568.77	122.54	1547.83	420.76	6.36	1598.15	411.00	115.89	1588.62	422.49	1117.00	73.00	1021.32	1017.88	73.68	514.47
9.16000	693.41	83.12	52.36	669.02	78.48	53.79	504.03	115.14	25.82	499.35	119.08	74.16	320.35	-48.29	25.92	296.03	-39.93	31.79	168.88	-66.78	96.66	190.97	-70.16	142.33	521.26	49.91	1217.16	0.00	0.00	0.00	573.85	18.63	1558.32	571.64	124.52	1547.89	423.36	8.91	1598.15	413.70	118.16	1588.32	416.28	1118.91	71.24	1021.70	1017.99	73.74	513.97
9.17000	694.56	82.88	51.56	669.63	78.04	52.84	504.09	115.66	26.04	499.87	118.98	74.05	320.78	-48.10	26.15	296.43	-39.84	31.93	171.71	-66.80	99.69	194.86	-70.60	145.08	522.21	51.39	1217.16	0.00	0.00	0.00	576.58	20.77	1558.57	574.38	126.96	1547.90	425.99	11.40	1598.11	416.52	120.69	1588.10	419.12	1117.99	72.08	1021.96	1017.77	73.85	517.24
9.18000	693.54	82.32	50.45	669.78	77.60	51.76	504.29	115.16	25.94	500.43	118.63	73.95	320.85	-48.46	26.08	297.04	-39.95	32.30	174.70	-66.67	102.79	198.98	-70.64	147.71	527.34	53.39	1217.35	0.00	0.00	0.00	579.41	22.99	1558.77	577.28	128.83	1547.89	428.63	13.75	1598.05	419.30	122.87	1587.81	417.48	1117.67	71.50	1021.82	1017.39	73.98	515.82
9.19000	694.13	81.53	49.10	670.15	76.92	50.74	504.47	114.89	25.93	500.98	119.01	74.09	320.90	-48.93	25.97	297.48	-39.96	32.86	178.01	-66.84	106.35	203.46	-71.04	150.69	526.08	54.43	1216.95	0.00	0.00	0.00	582.28	25.17	1558.89	580.09	130.73	1547.86	431.30	16.14	1597.98	422.11	125.28	1587.47	415.51	1118.29	70.84	1022.16	1018.01	73.78	513.38
9.20000	693.91	80.95	47.44	670.41	76.78	49.52	504.60	114.44	25.80	501.57	118.35	73.90	321.44	-49.28	26.09	297.88	-40.53	33.89	181.54	-66.93	110.08	208.22	-71.37	153.78	530.17	56.23	1216.99	0.00	0.00	0.00	585.14	27.29	1559.04	582.95	132.84	1547.78	434.02	18.49	1597.85	424.80	127.58	1587.19	417.25	1118.14	71.59	1021.68	1018.04	73.67	514.27
9.21000	694.25	80.42	45.84	670.41	75.79	47.63	504.86	114.22	25.95	502.22	118.42	74.03	322.23	-49.63	26.18	300.68	-40.69	37.54	185.34	-66.78	113.95	213.25	-71.69	157.07	535.92	57.65	1217.00	0.00	0.00	0.00	587.80	29.31	1559.06	585.81	134.78	1547.69	436.75	20.79	1597.71	427.63	129.74	1586.83	418.96	1117.74	72.05	1021.86	1017.84	73.82	517.74
9.22000	694.32	79.48	43.68	671.31	74.83	45.41	505.25	113.98	26.23	503.13	118.20	74.20	322.91	-50.00	26.27	305.39	-41.78	40.01	189.32	-66.98	118.22	218.54	-72.08	160.71	537.67	59.21	1216.83	0.00	0.00	0.00	590.35	31.32	1559.11	588.70	136.51	1547.48	439.51	22.94	1597.54	430.39	132.10	1586.39	418.59	1118.16	72.04	1021.70	1017.55	73.89	518.06
9.23000	696.09	78.70	41.00	671.53	74.72	42.78	505.66	113.58	26.49	504.27	117.15	73.99	321.95	-50.71	25.66	310.09	-42.03	43.38	193.68	-66.65	122.52	224.12	-72.02	164.26	539.85	60.55	1216.53	0.00	0.00	0.00	593.23	33.17	1559.04	591.52	138.66	1547.22	442.23	24.98	1597.31	433.20	134.43	1585.93	417.12	1118.63	71.40	1021.85	1017.87	73.88	515.47
9.24000	695.32	77.31	37.87	671.43	73.64	39.98	506.08	113.38	27.04	505.53	116.36	74.08	324.61	-51.14	25.95	310.93	-43.14	43.97	198.39	-66.82	127.27	229.96	-72.12	168.12	542.77	62.37	1216.19	0.00	0.00	0.00	596.09	35.11	1558.91	594.41	140.64	1546.89	444.97	26.98	1597.07	435.90	136.33	1585.56	416.93	1118.12	71.22	1021.18	1018.10	73.54	516.13
9.25000	695.54	76.49	36.42	670.54	72.75	38.28	506.47	112.38	26.97	506.58	115.84	74.13	326.30	-51.62	25.98	308.48	-43.72	43.11	203.44	-66.44	131.97	236.14	-72.16	172.04	546.70	63.88	1216.04	0.00	0.00	0.00	598.90	36.88	1558.75	597.23	142.73	1546.63	447.77	28.91	1596.80	438.69	138.14	1585.14	417.71	1117.64	71.61	1021.97	1018.15	73.68	516.28
9.26000	696.33	76.32	36.23	672.59	72.76	38.42	506.45	112.51	27.20	506.97	115.51	73.99	328.24	-52.13	25.71	309.72	-44.24	43.49	208.58	-65.56	136.63	242.68	-72.01	176.09	548.31	65.07	1215.80	0.00	0.00	0.00	601.56	38.63	1558.55	600.07	144.32	1546.36	450.53	30.75	1596.53	441.57	139.92	1584.77	417.53	1117.90	71.59	1022.02	1018.16	73.71	515.63
9.27000	695.28	75.72	35.08	671.35	72.75	37.52	506.57	112.58	27.33	506.94	115.31	73.82	328.78	-52.81	25.26	312.87	-45.17	44.63	214.11	-64.82	141.51	249.30	-71.70	180.31	552.66	66.59	1215.43	0.00	0.00	0.00	604.46	40.34	1558.42	602.97	146.01	1546.11	453.30	32.48	1596.35	444.43	141.69	1584.49	417.37	1118.32	71.85	1021.86	1018.19	73.65	517.60
9.28000	696.59	76.37	35.43	672.17	72.79	37.37	506.65	112.54	27.25	507.05	115.13	73.75	331.35	-53.13	25.04	314.87	-45.92	45.55	219.76	-64.08	146.53	256.15	-71.71	184.88	554.81	68.00	1215.35	0.00	0.00	0.00	606.94	41.85	1558.27	605.96	147.66	1545.96	456.13	34.19	1596.19	447.36	143.33	1584.32	420.79	1117.77	72.72	1022.07	1017.85	73.92	515.36
9.29000	696.77	76.25	34.92	672.42	72.39	37.44	506.75	112.38	27.07	507.24	115.82	73.92	334.00	-53.78	24.68	319.23	-46.43	46.77	225.36	-62.50	151.37	263.00	-71.21	189.37	558.38	69.24	1215.16	0.00	0.00	0.00	609.51	43.42	1558.14	608.90	149.05	1545.79	458.96	35.72	1596.10	450.33	145.66	1584.17	418.11	1118.19	71.78	1021.97	1017.97	73.92	512.73
9.30000	695.38	76.32	34.36	672.03	72.77	36.92	506.78	112.42	27.08	507.14	116.03	73.99	337.88	-54.53	24.56	322.99	-45.29	46.42	230.50	-60.99	156.17	269.84	-70.64	194.16	560.85	70.36	1215.03	0.00	0.00	0.00	612.76	44.83	1557.98	611.92	150.56	1545.60	461.83	37.43	1596.06	453.24	146.88	1584.14	416.51	1118.42	71.31	1021.57	1018.16	73.69	516.77
9.31000	694.99	76.45	34.09	671.91	72.87	36.78	506.72	113.01	27.13	507.18	116.60	74.08	341.25	-55.55	23.90	328.42	-44.34	46.24	234.45	-59.93	160.98	276.77	-69.63	198.97	564.66	71.62	1215.11	0.00	0.00	0.00	615.55	46.31	1557.87	614.82	151.76	1545.51	464.70	39.02	1596.05	456.18	148.29	1584.14	418.77	1118.13	72.00	1021.71	1018.02	73.70	516.63
9.32000	696.24	76.32	34.28	672.56	72.91	37.11	506.81	113.25	27.05	507.17	117.20	74.26	344.86	-55.99	23.09	333.74	-44.04	46.46	239.26	-58.83	166.10	283.68	-68.65	203.49	562.52	72.49	1214.97	0.00	0.00	0.00	618.46	47.60	1557.76	617.74	153.49	1545.37	467.53	40.40	1596.08	459.14	149.77	1584.12	421.85	1117.47	72.81	1021.65	1018.06	73.81	518.99
9.33000	696.09	76.14	34.13	671.77	73.31	36.66	506.89	112.31	26.44	507.15	117.27	74.19	349.35	-56.82	22.30	338.33	-42.87	47.59	246.79	-56.75	171.26	290.64	-67.30	207.55	567.89	73.97	1215.04	0.00	0.00	0.00	621.17	49.01	1557.70	620.67	154.59	1545.38	470.38	41.82	1596.14	462.12	151.30	1584.16	417.55	1118.45	71.59	1021.65	1017.98	73.80	519.43
9.34000	695.27	76.49	33.76	671.64	73.33	36.74	506.82	113.02	26.68	507.03	117.42	74.16	355.14	-58.64	23.68	346.75	-43.96	49.56	256.49	-55.85	176.05	297.57	-65.56	211.22	570.31	75.08	1215.13	0.00	0.00	0.00	624.27	50.27	1557.67	623.57	155.98	1545.30	473.18	43.24	1596.27	465.00	152.78	1584.29	419.45	1118.01	72.38	1021.80	1018.03	73.76	520.07
9.35000	695.77	76.53	34.24	671.83	73.26	36.95	506.73	113.66	26.91	506.94	117.87	74.21	362.38	-61.11	26.23	354.84	-45.95	52.06	264.09	-53.32	178.67	304.55	-63.74	214.16	571.83	75.87	1215.29	0.00	0.00	0.00	626.80	51.58	1557.66	626.46	157.41	1545.20	475.98	44.49	1596.44	467.95	154.58	1584.39	422.79	1117.10	73.24	1021.38	1018.30	73.66	517.36
9.36000	696.25	76.19	33.90	671.61	73.55	36.72	506.69	113.17	26.57	506.88	118.11	74.29	372.48	-64.38	30.00	363.24	-48.91	53.74	270.57	-51.66	180.00	311.70	-61.76	216.59	575.21	77.15	1215.24	0.00	0.00	0.00	629.72	52.90	1557.69	629.28	158.86	1545.13	478.81	46.04	1596.66	470.91	155.45	1584.66	421.95	1117.19	73.12	1021.72	1018.16	73.78	514.61
9.37000	695.44	76.76	33.95	672.47	74.00	36.81	506.76	112.99	26.43	506.90	118.23	74.41	383.68	-67.52	33.08	373.09	-51.65	55.93	278.27	-49.62	180.34	319.25	-59.43	217.97	578.01	78.08	1215.47	0.00	0.00	0.00	632.23	54.09	1557.74	632.18	159.61	1545.24	481.60	47.41	1596.94	473.90	156.80	1584.91	417.82	1118.46	71.64	1021.38	1017.94	73.69	514.56
9.38000	694.79	76.58	33.34	671.74	73.43	36.94	506.68	113.24	26.48	506.80	117.81	74.29	395.62	-70.71	35.68	385.43	-54.33	57.94	286.84	-48.16	179.91	327.30	-57.67	218.47	580.70	79.53	1215.76	0.00	0.00	0.00	635.18	55.23	1557.78	634.95	160.73	1545.23	484.41	48.69	1597.22	476.91	158.22	1585.17	417.97	1118.61	71.87	1021.62	1017.87	73.69	518.80
9.39000	695.35	76.58	33.59	672.21	73.98	36.83	506.65	113.57	26.66	506.66	118.32	74.49	406.87	-74.59	37.41	397.95	-57.28	59.47	295.46	-46.69	178.37	335.73	-56.32	217.95	583.40	80.52	1215.84	0.00	0.00	0.00	637.94	56.42	1557.85	637.74	162.22	1545.22	487.18	49.97	1597.52	479.71	159.48	1585.39	420.08	1118.05	72.69	1021.68	1017.82	73.75	514.76
9.40000	695.24	77.12	33.95	670.91	73.61	36.60	506.65	113.26	26.52	506.63	117.82	74.35	419.88	-77.98	38.78	410.01	-60.53	60.19	304.79	-45.81	176.08	344.39	-54.88	216.45	585.34	81.52	1215.85	0.00	0.00	0.00	640.43	57.54	1557.87	640.41	163.31	1545.25	489.90	51.20	1597.79	482.65	160.43	1585.76	421.46	1117.71	72.84	1021.64	1018.18	73.62	520.17
9.41000	695.17	76.38	33.47	670.75	73.78	36.60	506.63	113.66	26.81	506.58	117.96	74.48	433.19	-81.42	39.58	422.69	-63.08	60.20	314.59	-44.87	172.85	353.39	-54.17	214.29	585.71	82.76	1216.04	0.00	0.00	0.00	642.95	58.49	1557.92	643.18	164.54	1545.32	492.63	52.43	1598.08	485.46	161.65	1586.10	423.14	1114.93	73.04	1021.81	1018.15	73.71	515.90
9.42000	696.28	76.42	33.83	671.33	73.93	36.60	506.61	113.10	26.60	506.59	118.12	74.69	446.50	-84.30	39.97	436.03	-66.11	60.07	324.94	-44.62	168.99	362.63	-53.33	211.11	588.24	84.18	1216.41	0.00	0.00	0.00	645.64	59.76	1557.96	645.75	165.45	1545.34	495.27	53.61	1598.29	488.29	162.79	1586.31	423.28	1114.64	72.99	1021.42	1018.19	73.60	516.93
9.43000	694.97	76.67	33.59	671.07	73.68	36.47	506.53	113.17	26.69	506.52	118.11	74.68	460.73	-87.85	40.13	449.74	-69.42	59.69	335.67	-44.93	164.38	372.03	-52.99	207.30	592.11	85.50	1216.73	0.00	0.00	0.00	648.38	60.66	1557.93	648.46	166.20	1545.45	497.91	54.73	1598.48	491.08	163.84	1586.49	423.60	1115.49	72.53	1021.51	1017.97	73.67	518.35
9.44000	696.12	77.08	33.82	671.81	73.71	36.52	506.55	113.38	26.92	506.63	118.02	74.74	475.92	-90.88	40.16	464.29	-72.48	59.06	346.87	-45.20	158.88	381.69	-51.71	202.24	592.20	86.66	1216.69	0.00	0.00	0.00	650.60	61.68	1557.94	651.08	167.49	1545.40	500.48	55.82	1598.63	493.73	165.41	1586.64	423.01	1115.07	72.44	1021.42	1017.95	73.73	518.42
9.45000	696.12	76.57	33.63	671.81	73.90	36.28	506.59	112.94	26.85	506.76	117.69	74.64	491.35	-94.56	41.25	478.46	-75.50	57.68	358.44	-46.04	152.75	391.71	-50.68	196.43	595.96	87.83	1216.81	0.00	0.00	0.00	653.15	62.60	1557.87	653.64	168.90	1545.36	503.09	56.85	1598.74	496.31	166.75	1586.75	422.75	1115.64	72.27	1022.02	1018.15	73.70	515.35
9.46000	696.57	77.38	33.74	671.33	73.71	36.16	506.64	112.67	26.81	506.84	117.74	74.66	507.20	-97.93	40.96	493.25	-78.85	56.35	370.38	-47.31	146.11	401.97	-49.60	189.83	599.60	88.97	1216.97	0.00	0.00	0.00	655.65	63.60	1557.84	656.29	169.75	1545.40	505.66	57.82	1598.81	498.96	167.65	1586.93	421.89	1116.07	72.10	1022.04	1018.07	73.75	515.11
9.47000	695.68	77.13	33.46	671.16	73.77	35.73	506.74	112.86	27.06	507.00	117.55	74.67	522.19	-101.96	40.07	507.37	-83.04	54.86	382.90	-49.37	139.27	412.80	-49.18	183.00	600.92	90.11	1217.07	0.00	0.00	0.00	658.33	64.67	1557.76	658.92	169.97	1545.44	508.18	58.85	1598.84	501.60	168.43	1587.06	422.48	1116.39	71.84	1021.74	1018.04	73.74	515.02
9.48000	696.35	77.25	33.35	672.06	73.81	35.69	506.75	112.56	27.07	507.23	117.32	74.70	540.48	-105.32	39.96	523.82	-86.03	52.94	395.78	-51.22	131.90	424.05	-49.20	175.97	603.22	91.20	1217.00	0.00	0.00	0.00	660.93	65.72	1557.68	661.40	171.25	1545.32	510.72	59.97	1598.83	504.17	169.54	1587.08	424.33	1114.80	72.63	1021.90	1018.21	73.69	514.28
9.49000	696.72	76.88	33.28	671.19	73.58	35.14	506.96	112.10	27.03	507.51	117.17	74.79	556.18	-108.72	39.05	539.23	-89.89	51.22	409.11	-53.13	124.29	435.71	-50.39	169.18	604.87	92.06	1216.84	0.00	0.00	0.00	663.13	66.71	1557.57	663.77	173.16	1545.10	513.22	60.97	1598.79	506.59	170.76	1587.01	423.25	1115.79	72.28	1021.49	1018.40	73.55	517.88
9.50000	697.84	76.69	33.77	672.05	73.56	35.17	506.96	112.43	27.34	507.70	116.95	74.79	572.93	-112.17	38.40	557.46	-93.01	50.10	422.98	-54.95	116.38	447.78	-52.10	162.49	606.08	93.24	1216.74	0.00	0.00	0.00	666.01	67.67	1557.40	666.41	173.18	1545.04	515.75	62.13	1598.74	509.08	171.93	1586.86	422.43	1116.70	71.86	1022.11	1017.98	73.86	516.33
9.51000	697.10	76.53	33.15	672.46	73.71	34.90	507.01	112.47	27.52	507.90	116.58	74.73	592.67	-115.60	37.63	573.77	-95.65	48.69	437.30	-57.65	108.97	460.31	-54.35	155.99	611.33	93.92	1216.66	0.00	0.00	0.00	668.10	68.76	1557.27	668.74	174.62	1544.80	518.22	63.07	1598.67	511.63	172.66	1586.80	422.30	1116.10	72.00	1022.14	1017.90	73.79	518.18
9.52000	696.62	76.47	33.04	671.66	73.36	34.80	507.13	112.20	27.42	508.01	116.91	75.04	610.37	-118.98	37.71	590.89	-98.59	47.75	451.99	-60.46	101.55	473.19	-56.98	149.60	615.04	94.61	1216.58	0.00	0.00	0.00	671.08	69.71	1557.09	671.23	175.37	1544.59	520.69	64.07	1598.61	514.14	173.29	1586.73	423.95	1115.52	72.59	1021.90	1017.98	73.74	517.97
9.53000	697.58	76.89	33.51	671.79	73.57	34.60	507.20	112.29	27.68	508.14	116.46	74.83	627.63	-121.77	37.39	607.77	-100.98	46.78	466.97	-63.03	94.39	486.17	-59.27	143.10	614.69	95.27	1216.50	0.00	0.00	0.00	673.35	70.77	1556.93	673.60	176.98	1544.27	523.19	65.12	1598.58	516.53	174.98	1586.46	423.72	1115.20	72.62	1022.11	1017.65	73.94	517.92
9.54000	697.31	76.76	33.79	673.17	73.22	35.16	507.22	112.27	27.72	508.19	116.58	74.99	645.38	-123.22	37.27	624.71	-102.99	45.89	482.28	-65.09	87.00	499.32	-62.05	136.98	618.17	96.04	1216.47	0.00	0.00	0.00	675.51	71.86	1556.84	676.04	177.56	1544.01	525.70	66.03	1598.55	519.00	175.57	1586.36	424.21	1115.11	72.62	1022.12	1018.02	73.85	515.42
9.55000	697.14	76.59	33.96	672.69	72.65	35.35	507.31	111.85	27.67	508.31	116.42	75.07	663.67	-124.30	37.37	641.97	-104.37	45.34	497.40	-66.39	79.45	512.48	-64.92	131.22	619.34	96.77	1216.21	0.00	0.00	0.00	678.27	72.80	1556.68	678.41	178.28	1543.79	528.19	67.06	1598.51	521.43	176.52	1586.20	422.68	1116.10	72.08	1021.59	1018.09	73.70	516.76
9.56000	697.00	76.15	33.79	673.68	72.85	35.56	507.30	111.68	27.62	508.40	116.00	74.88	680.94	-125.08	37.56	659.19	-105.78	45.24	512.61	-67.97	72.40	525.86	-67.66	125.73	621.07	97.28	1216.01	0.00	0.00	0.00	680.96	73.80	1556.53	680.73	179.64	1543.44	530.68	67.98	1598.52	523.81	177.71	1586.00	422.61	1115.56	72.21	1021.64	1017.97	73.59	516.14
9.57000	696.62	76.85	34.27	671.89	72.71	34.99	507.29	111.54	27.68	508.60	115.77	74.92	698.20	-125.68	37.72	675.99	-105.85	44.72	527.89	-70.14	66.32	539.28	-70.05	120.52	624.45	97.73	1215.91	0.00	0.00	0.00	682.86	74.80	1556.47	683.13	180.23	1543.24	533.18	68.78	1598.48	526.15	178.54	1585.80	423.23	1115.98	72.26	1021.75	1017.62	73.92	515.77
9.58000	695.78	77.69	34.59	672.92	72.13	35.50	507.42	111.57	27.84	508.77	115.66	74.90	716.05	-125.69	38.12	692.95	-106.03	44.66	543.24	-72.66	61.03	552.77	-73.52	116.23	627.00	98.00	1215.75	0.00	0.00	0.00	685.66	75.69	1556.29	685.43	181.13	1542.98	535.69	69.53	1598.44	528.47	179.06	1585.68	424.18	1116.53	72.26	1021.65	1017.72	73.76	512.26
9.59000	696.14	78.18	35.13	673.46	71.85	35.85	507.43	112.13	28.24	509.01	115.09	74.77	733.11	-125.00	38.97	711.83	-106.93	44.19	558.63	-75.43	56.55	566.56	-75.87	111.81	627.99	98.54	1215.53	0.00	0.00	0.00	687.91	76.66	1556.20	687.74	182.20	1542.73	538.18	70.36	1598.40	530.72	179.87	1585.42	422.91	1116.64	72.08	1021.58	1017.83	73.79	516.63
9.60000	698.76	74.92	33.66	668.77	71.98	37.64	507.54	111.35	28.08	509.23	114.97	74.85	749.57	-124.33	39.87	728.34	-104.77	44.01	574.06	-78.63	52.85	580.35	-78.51	108.13	630.87	98.48	1215.36	0.00	0.00	0.00	690.26	77.46	1556.10	689.98	183.18	1542.44	540.67	70.93	1598.30	533.01	180.76	1585.15	421.63	1116.44	71.85	1021.78	1017.67	73.86	520.55
9.61000	699.12	75.04	33.62	672.71	72.05	38.63	507.63	111.34	28.22	509.41	115.51	75.09	766.24	-123.15	41.05	744.77	-104.13	44.75	589.47	-81.40	49.50	594.21	-80.72	104.68	634.21	99.34	1215.11	0.00	0.00	0.00	693.00	78.24	1555.94	692.33	183.78	1542.26	543.16	71.52	1598.21	535.30	181.38	1585.00	422.00	1117.00	71.73	1021.68	1017.96	73.62	513.57
9.62000	693.55	73.89	37.03	671.02	71.93	37.97	507.54	111.11	28.29	509.64	114.77	74.84	782.42	-122.02	43.02	761.05	-103.41	45.97	604.85	-83.94	46.70	608.00	-82.02	101.35	635.85	99.40	1214.67	0.00	0.00	0.00	695.44	79.09	1555.84	694.64	184.68	1542.01	545.64	72.04	1598.12	537.57	181.47	1584.89	423.07	1116.92	71.92	1022.04	1017.69	73.79	515.23
9.63000	699.17	74.41	38.27	671.28	72.41	37.75	507.70	110.85	28.25	509.69	114.75	74.89	798.25	-120.41	45.17	776.33	-103.14	47.75	620.00	-85.69	44.19	621.42	-83.06	98.40	639.03	99.82	1214.66	0.00	0.00	0.00	697.89	79.89	1555.72	697.03	184.84	1541.86	548.18	72.51	1598.02	539.93	182.21	1584.66	423.08	1116.78	72.03	1021.91	1017.66	73.94	517.08
9.64000	699.85	74.87	38.36	671.29	72.90	37.52	507.68	110.78	28.41	509.78	114.73	74.91	813.55	-118.22	47.61	791.48	-100.44	49.78	634.79	-86.86	42.08	634.60	-83.61	95.87	637.38	99.79	1214.23	0.00	0.00	0.00	700.36	80.48	1555.62	699.30	185.65	1541.59	550.74	72.94	1597.95	542.27	182.39	1584.51	423.69	1116.92	71.99	1021.95	1017.94	73.84	516.25
9.65000	696.56	74.96	37.13	670.50	72.93	37.13	507.76	110.59	28.29	509.98	114.77	75.04	829.68	-116.09	50.60	805.78	-98.56	51.84	649.26	-88.22	40.72	647.57	-84.28	94.00	640.63	100.31	1213.98	0.00	0.00	0.00	702.99	81.19	1555.51	701.51	186.26	1541.39	553.36	73.34	1597.86	544.65	182.84	1584.33	422.89	1116.13	72.01	1021.97	1017.75	73.89	519.21
9.66000	697.49	76.21	36.83	671.74	73.31	37.19	507.84	110.84	28.50	510.07	113.70	74.62	843.98	-113.60	53.70	820.62	-96.40	54.48	663.60	-88.62	39.40	660.40	-84.77	92.66	643.83	100.73	1213.98	0.00	0.00	0.00	705.48	81.64	1555.39	703.86	187.03	1541.24	556.01	73.89	1597.84	546.99	183.19	1584.26	424.66	1116.06	72.44	1021.94	1017.76	73.86	514.49
9.67000	699.26	76.81	37.01	672.46	73.66	37.06	507.85	110.17	28.25	510.17	114.17	74.85	858.20	-110.68	56.86	834.02	-95.49	56.94	677.43	-89.19	38.83	672.86	-85.30	91.82	646.53	100.79	1213.67	0.00	0.00	0.00	707.83	82.13	1555.23	706.23	187.92	1540.96	558.61	74.03	1597.80	549.40	183.10	1584.18	425.12	1116.17	72.72	1021.38	1018.05	73.63	516.61
9.68000	697.13	77.43	36.10	675.65	72.45	35.40	507.81	110.68	28.55	510.24	114.56	75.12	871.54	-107.99	59.43	847.41	-93.13	59.32	690.76	-89.70	38.65	685.06	-85.65	91.29	648.82	100.95	1213.32	0.00	0.00	0.00	710.85	82.49	1555.05	708.67	188.14	1540.75	561.29	74.26	1597.80	551.78	183.28	1584.12	422.84	1116.98	71.88	1021.87	1017.77	73.83	513.18
9.69000	698.62	77.80	36.30	674.03	72.64	34.72	507.82	110.62	28.62	510.25	114.46	75.13	883.34	-105.29	61.54	860.45	-91.10	61.43	703.71	-89.61	38.63	696.87	-85.94	91.24	648.77	101.02	1213.06	0.00	0.00	0.00	713.43	83.06	1554.86	711.13	188.02	1540.53	564.01	74.52	1597.78	554.31	183.96	1583.99	423.63	1116.43	72.19	1021.87	1017.63	73.94	515.98
9.70000	696.66	78.31	35.15	674.17	72.49	34.84	507.81	110.55	28.62	510.45	114.23	75.01	896.00	-102.58	63.84	872.40	-88.07	63.27	716.12	-89.30	38.86	708.35	-86.12	91.42	650.39	101.18	1213.01	0.00	0.00	0.00	715.65	83.31	1554.68	713.67	188.43	1540.28	566.73	74.71	1597.77	556.76	183.86	1583.98	423.43	1116.18	72.38	1022.02	1018.10	73.85	515.53
9.71000	699.54	76.53	32.21	675.55	73.09	34.89	507.81	110.42	28.59	510.40	114.53	75.23	908.01	-99.61	65.93	884.18	-86.12	65.47	727.98	-89.37	39.60	719.38	-86.63	92.05	654.22	101.05	1212.81	0.00	0.00	0.00	718.29	83.40	1554.41	716.16	188.65	1540.07	569.45	74.79	1597.77	559.20	184.21	1583.90	422.87	1116.30	72.21	1021.86	1017.91	73.90	515.13
9.72000	698.24	76.86	31.56	675.41	73.01	34.81	507.91	109.91	28.45	510.52	113.99	75.06	919.20	-96.81	68.68	895.44	-83.66	67.82	739.25	-89.45	40.46	729.85	-86.95	92.81	655.57	101.20	1212.67	0.00	0.00	0.00	720.97	83.61	1554.12	718.66	188.42	1539.78	572.16	74.71	1597.72	561.91	183.66	1583.96	424.09	1116.19	72.56	1021.95	1017.70	73.93	513.31
9.73000	699.66	76.63	32.18	673.66	72.89	34.44	507.93	110.56	28.80	510.58	113.73	75.00	930.37	-94.45	71.54	904.93	-81.44	70.54	749.77	-89.17	41.27	739.55	-87.01	93.56	658.35	101.30	1212.62	0.00	0.00	0.00	723.52	83.80	1553.87	721.14	188.62	1539.52	574.88	74.69	1597.64	564.28	183.74	1583.88	423.44	1116.06	72.46	1022.06	1018.01	73.87	515.34
9.74000	698.72	76.77	31.62	674.54	73.27	34.39	507.93	110.35	28.70	510.62	114.09	75.20	939.10	-91.71	74.82	914.67	-79.04	73.59	759.65	-88.72	42.02	748.49	-86.94	94.33	659.66	101.39	1212.23	0.00	0.00	0.00	725.92	83.80	1553.58	723.59	189.02	1539.17	577.56	74.55	1597.58	566.90	183.69	1583.81	422.25	1116.14	72.13	1021.88	1017.72	73.90	518.03
9.75000	698.65	76.99	31.46	674.43	73.02	34.52	507.88	109.68	28.52	510.61	114.35	75.38	948.01	-89.39	78.55	924.16	-76.99	77.16	768.88	-88.51	42.90	756.85	-86.69	95.15	661.22	101.03	1211.91	0.00	0.00	0.00	728.76	83.77	1553.25	726.14	189.10	1538.80	580.26	74.55	1597.51	569.48	183.53	1583.75	423.38	1117.15	72.03	1021.89	1017.75	73.87	517.31
9.76000	698.67	76.88	31.66	673.75	73.30	34.15	507.92	110.16	28.72	510.63	114.13	75.36	957.03	-87.26	81.97	932.66	-74.72	80.44	777.61	-88.50	43.86	764.54	-86.78	96.09	665.71	101.03	1211.89	0.00	0.00	0.00	731.19	83.74	1552.93	728.65	188.98	1538.53	582.94	74.49	1597.41	572.04	183.83	1583.60	423.50	1116.53	72.19	1021.55	1017.59	73.82	514.33
9.77000	699.03	76.96	31.78	674.94	73.12	34.59	507.97	110.47	28.93	510.70	114.27	75.56	964.67	-85.15	85.18	939.92	-73.12	83.14	785.65	-88.57	44.89	771.77	-86.96	97.11	667.63	100.93	1211.52	0.00	0.00	0.00	733.65	83.69	1552.66	731.17	189.26	1538.15	585.58	74.23	1597.32	574.64	183.42	1583.58	422.88	1116.67	71.98	1022.11	1017.94	73.77	512.93
9.78000	698.98	76.82	31.72	675.42	73.00	34.95	507.94	109.84	28.70	510.71	114.21	75.53	971.50	-83.35	87.55	946.78	-71.91	85.32	793.03	-88.68	45.99	778.46	-87.09	98.05	668.30	100.62	1211.37	0.00	0.00	0.00	736.36	83.52	1552.32	733.83	188.74	1537.90	588.24	74.02	1597.24	577.26	183.08	1583.53	422.78	1116.77	72.20	1022.45	1017.76	73.98	511.70
9.79000	700.02	77.16	32.09	674.15	73.37	34.33	507.89	109.92	28.74	510.76	113.26	75.19	978.80	-81.42	89.88	953.18	-70.35	87.30	799.61	-88.31	46.81	784.63	-87.34	99.05	669.97	100.64	1211.14	0.00	0.00	0.00	738.99	83.26	1551.99	736.42	188.14	1537.67	590.87	73.86	1597.16	579.87	182.82	1583.46	422.76	1116.06	72.37	1022.19	1017.83	73.92	516.44
9.80000	699.44	76.95	31.85	674.76	72.75	34.79	507.95	110.36	28.97	510.76	113.60	75.38	984.53	-80.66	91.30	958.46	-69.16	88.78	805.44	-88.26	47.78	790.13	-87.09	99.81	672.41	100.40	1211.00	0.00	0.00	0.00	741.50	82.97	1551.70	739.00	187.99	1537.35	593.52	73.48	1597.06	582.48	182.23	1583.39	423.56	1116.11	72.32	1021.69	1018.01	73.75	514.68
9.81000	698.96	76.98	31.69	675.02	73.25	34.69	507.95	109.98	28.86	510.80	113.55	75.41	988.35	-79.94	91.86	964.57	-68.63	90.11	810.48	-87.72	48.36	794.99	-86.65	100.36	675.07	99.80	1210.77	0.00	0.00	0.00	744.02	82.66	1551.37	741.62	187.74	1536.99	596.11	73.06	1596.97	585.05	182.35	1583.24	422.94	1116.77	72.00	1022.05	1017.73	73.93	514.70
9.82000	699.73	76.96	32.09	674.55	73.12	34.56	507.92	110.35	29.03	510.75	113.67	75.55	993.62	-79.44	93.06	968.94	-68.39	90.83	814.71	-87.47	48.94	799.21	-86.44	100.90	676.51	99.46	1210.49	0.00	0.00	0.00	746.59	82.26	1551.04	744.23	187.32	1536.63	598.69	72.70	1596.87	587.69	181.87	1583.12	424.07	1116.79	72.29	1022.16	1017.80	73.95	517.81
9.83000	699.27	76.92	31.74	673.71	73.29	34.27	508.01	109.44	28.65	510.86	113.61	75.56	997.42	-79.25	93.32	973.02	-68.19	91.43	818.26	-87.02	49.33	802.71	-86.26	101.35	677.23	99.11	1210.19	0.00	0.00	0.00	748.88	81.91	1550.75	746.84	186.93	1536.36	601.26	72.37	1596.75	590.31	181.33	1583.04	422.68	1116.52	72.20	1022.10	1017.99	73.85	517.69
9.84000	699.21	76.80	31.93	674.88	73.06	34.76	507.92	110.09	28.97	510.85	113.89	75.80	999.50	-79.39	93.60	975.50	-68.16	91.19	821.08	-86.30	49.44	805.51	-85.77	101.53	679.37	98.56	1210.11	0.00	0.00	0.00	751.62	81.44	1550.46	749.41	186.20	1536.07	603.89	72.09	1596.66	592.88	180.75	1582.97	423.94	1117.43	72.27	1021.90	1018.17	73.71	517.89
9.85000	700.32	76.94	32.27	674.26	73.07	34.49	507.92	109.65	28.81	510.94	113.85	75.72	1002.00	-79.65	93.30	978.32	-68.02	91.45	823.39	-85.69	49.47	807.85	-85.24	101.54	684.33	98.23	1209.82	0.00	0.00	0.00	754.24	81.01	1550.14	751.95	185.78	1535.75	606.44	71.65	1596.56	595.54	180.74	1582.87	423.67	1116.01	72.45	1021.80	1017.83	73.80	518.64
9.86000	698.48	76.75	31.73	675.23	73.38	34.91	508.03	109.85	28.86	511.07	113.47	75.68	1003.56	-79.20	92.72	979.10	-67.64	90.73	825.02	-85.26	49.49	809.77	-84.40	101.39	684.48	97.79	1209.50	0.00	0.00	0.00	756.76	80.44	1549.83	754.59	185.35	1535.44	609.02	70.92	1596.41	598.24	180.11	1582.78	423.48	1115.62	72.51	1022.00	1018.01	73.76	520.70
9.87000	699.47	76.85	32.05	673.89	73.31	34.43	508.02	110.11	29.09	511.12	113.79	75.92	1004.42	-79.02	92.02	980.12	-68.20	89.80	826.25	-84.50	49.35	811.24	-84.02	101.32	687.89	97.18	1209.33	0.00	0.00	0.00	759.29	79.84	1549.50	757.12	184.79	1535.15	611.61	70.27	1596.26	600.92	179.13	1582.68	423.76	1116.31	72.31	1021.87	1017.89	73.82	521.75
9.88000	699.48	76.91	31.94	674.65	73.07	34.76	508.00	109.87	29.04	511.19	113.52	75.81	1006.15	-78.49	90.92	981.71	-67.85	88.76	827.23	-83.83	49.09	812.53	-83.11	100.92	690.53	96.65	1209.15	0.00	0.00	0.00	762.00	79.29	1549.15	759.72	184.10	1534.80	614.20	69.64	1596.08	603.55	178.17	1582.60	422.94	1116.46	72.12	1021.75	1017.82	73.80	522.87
9.89000	698.99	76.85	31.76	675.15	73.37	34.72	507.96	109.74	28.95	511.40	112.99	75.69	1006.74	-78.23	89.30	982.90	-67.14	87.73	827.75	-83.42	48.72	813.55	-82.38	100.42	690.73	96.25	1208.68	0.00	0.00	0.00	764.70	78.63	1548.80	762.33	182.99	1534.52	616.81	68.80	1595.92	606.17	177.75	1582.41	422.74	1116.87	71.81	1021.58	1017.79	73.77	523.26
9.90000	699.27	77.06	31.80	674.42	73.45	34.35	508.00	110.05	29.17	511.24	113.79	76.10	1007.40	-78.06	87.81	983.81	-66.48	86.29	828.14	-82.80	48.18	814.19	-82.11	100.05	695.69	95.70	1208.57	0.00	0.00	0.00	767.11	77.98	1548.41	764.78	182.46	1534.14	619.42	68.06	1595.72	608.88	176.92	1582.26	422.86	1115.60	72.47	1021.69	1017.75	73.66	521.50
9.91000	699.26	76.96	31.80	674.51	73.64	34.38	507.96	109.84	29.09	511.37	113.62	76.07	1008.11	-77.15	86.23	983.61	-65.77	84.66	828.27	-82.24	47.47	814.78	-81.30	99.26	696.93	95.19	1208.39	0.00	0.00	0.00	769.67	77.23	1548.10	767.28	182.08	1533.79	622.07	67.25	1595.52	611.49	176.33	1582.08	421.74	1115.27	72.35	1021.87	1017.67	73.89	521.77
9.92000	698.67	76.87	31.78	672.94	73.11	34.05	507.99	109.94	29.11	511.44	113.49	76.04	1008.34	-76.35	84.73	983.72	-64.95	83.02	828.26	-81.76	46.68	815.02	-81.20	98.65	698.83	94.66	1208.05	0.00	0.00	0.00	772.31	76.38	1547.72	769.74	181.16	1533.50	624.72	66.24	1595.30	614.03	175.35	1581.94	424.11	1116.69	72.37	1022.09	1017.66	73.99	523.58
9.93000	699.01	77.00	31.78	675.12	73.37	34.74	507.99	110.03	29.20	511.43	113.44	76.08	1008.44	-75.30	83.22	984.86	-63.61	82.18	828.04	-81.45	45.87	815.01	-80.59	97.71	699.19	94.13	1207.76	0.00	0.00	0.00	775.04	75.65	1547.35	772.12	180.10	1533.24	627.40	65.19	1595.07	616.60	174.41	1581.81	423.61	1116.99	72.11	1021.84	1018.05	73.78	522.05
9.94000	698.66	77.37	31.68	673.86	73.47	34.30	508.02	110.28	29.30	511.52	113.40	76.14	1007.98	-74.15	81.70	983.68	-62.83	80.35	827.73	-81.06	44.87	814.87	-80.18	96.79	702.76	93.27	1207.48	0.00	0.00	0.00	777.38	74.82	1547.02	774.62	179.56	1532.90	630.09	64.21	1594.84	619.11	173.66	1581.68	424.02	1116.69	72.31	1021.56	1018.15	73.65	522.29
9.95000	699.51	76.94	32.04	673.83	73.20	34.34	507.98	109.83	29.12	511.59	113.74	76.32	1007.76	-72.44	80.33	983.50	-61.59	79.08	827.34	-80.56	43.66	814.61	-79.80	95.66	705.14	92.72	1207.27	0.00	0.00	0.00	780.19	73.97	1546.65	777.21	178.51	1532.60	632.77	63.11	1594.58	621.72	172.15	1581.56	423.98	1116.12	72.41	1021.82	1017.71	73.82	521.59
9.96000	698.57	77.33	31.66	672.97	73.50	34.11	508.00	109.94	29.16	511.53	113.94	76.53	1007.09	-71.31	78.68	982.42	-60.01	77.37	826.79	-80.19	42.50	814.16	-79.65	94.63	706.24	92.02	1206.91	0.00	0.00	0.00	782.81	73.09	1546.29	779.73	177.59	1532.38	635.46	61.89	1594.31	624.21	171.52	1581.34	424.24	1117.13	71.96	1022.19	1017.60	73.88	519.64
9.97000	698.83	76.93	31.93	674.11	73.64	34.36	508.00	110.22	29.33	511.48	113.57	76.45	1006.28	-70.09	76.86	982.26	-59.31	75.83	826.12	-80.04	41.28	813.66	-79.34	93.37	709.57	91.30	1206.74	0.00	0.00	0.00	785.21	72.15	1545.98	782.19	176.37	1532.20	638.13	60.49	1593.99	626.74	170.09	1581.16	421.96	1116.72	71.70	1022.27	1017.62	73.91	520.72
9.98000	699.55	77.23	31.98	674.75	73.73	34.47	508.02	110.59	29.44	511.50	113.68	76.58	1005.93	-68.67	75.47	981.30	-58.18	74.15	825.27	-79.86	39.98	813.03	-79.01	92.04	712.98	90.62	1206.58	0.00	0.00	0.00	788.01	71.15	1545.60	784.54	175.64	1531.87	640.87	59.30	1593.72	629.35	168.38	1581.01	424.30	1116.24	72.45	1021.95	1017.76	73.80	522.53
9.99000	698.84	76.85	32.06	674.02	73.90	34.27	507.97	110.07	29.26	511.52	113.74	76.72	1005.04	-67.74	73.51	980.37	-57.03	72.41	824.31	-79.59	38.58	812.25	-78.82	90.69	714.58	89.86	1206.12	0.00	0.00	0.00	790.70	70.16	1545.28	787.12	174.33	1531.72	643.59	57.94	1593.42	631.91	166.86	1580.80	423.74	1116.89	72.23	1021.92	1017.72	73.93	523.71
10.00000	698.61	77.38	31.82	674.21	73.88	34.34	508.01	110.30	29.35	511.45	114.14	76.93	1003.66	-66.69	71.48	978.70	-56.23	70.21	823.18	-79.33	37.12	811.29	-78.89	89.42	719.84	89.07	1205.98	0.00	0.00	0.00	793.29	69.08	1544.96	789.61	173.30	1531.47	646.34	56.61	1593.09	634.54	165.64	1580.64	422.16	1117.67	71.53	1021.77	1017.90	73.75	520.75
10.01000	698.44	77.22	31.80	675.03	73.69	34.66	507.98	110.17	29.25	511.45	114.47	77.10	1002.33	-65.61	69.42	977.55	-55.36	68.28	821.85	-79.01	35.58	810.25	-78.48	87.82	722.02	88.06	1205.60	0.00	0.00	0.00	796.12	67.99	1544.64	792.13	171.96	1531.27	649.04	54.95	1592.73	636.96	164.41	1580.36	424.55	1117.52	72.07	1021.86	1017.96	73.83	521.42
10.02000	699.26	77.23	32.16	673.92	74.27	34.17	507.96	110.54	29.41	511.50	114.42	77.26	1001.09	-64.94	66.90	976.32	-54.46	66.34	820.34	-79.19	34.25	809.08	-78.20	86.26	724.83	87.12	1205.44	0.00	0.00	0.00	799.00	66.73	1544.33	794.50	171.35	1531.02	651.72	53.41	1592.36	639.42	162.75	1580.11	423.25	1117.43	71.71	1021.65	1017.89	73.81	520.46
10.03000	698.96	77.31	32.01	674.09	73.99	34.41	508.03	110.47	29.44	511.62	114.68	77.38	999.22	-64.15	64.76	974.12	-53.93	64.18	819.01	-78.52	33.47	807.58	-77.93	84.69	728.28	86.23	1205.15	0.00	0.00	0.00	801.61	65.47	1544.09	797.04	169.82	1530.82	654.46	51.79	1591.98	641.96	160.97	1579.84	423.07	1116.97	71.88	1022.18	1017.48	74.04	520.87
10.04000	698.36	77.46	31.81	673.58	74.19	34.04	507.99	110.65	29.60	511.59	114.33	77.44	998.24	-63.62	63.23	973.10	-53.69	62.62	817.78	-77.68	32.85	806.20	-77.48	83.10	730.89	85.11	1205.08	0.00	0.00	0.00	804.08	64.19	1543.91	799.62	168.21	1530.70	657.15	50.23	1591.57	644.41	159.55	1579.51	423.44	1116.90	72.16	1021.90	1017.64	73.90	521.17
10.05000	698.66	77.51	31.95	673.11	74.00	33.99	508.02	109.99	29.38	511.73	114.40	77.51	997.85	-63.59	62.25	972.08	-53.52	61.14	817.09	-77.71	32.35	805.23	-77.15	81.73	732.96	84.03	1204.76	0.00	0.00	0.00	807.01	62.98	1543.70	802.27	166.89	1530.62	659.82	48.49	1591.17	646.93	158.06	1579.21	423.18	1116.13	72.30	1021.47	1017.96	73.65	522.45
10.06000	697.81	77.38	31.81	674.53	74.40	34.35	508.12	110.47	29.70	511.83	114.80	77.93	998.74	-63.70	62.06	973.45	-53.30	60.72	817.37	-77.62	32.17	805.25	-76.85	80.69	736.60	82.92	1204.30	0.00	0.00	0.00	809.74	61.51	1543.56	804.79	165.69	1530.57	662.62	46.92	1590.77	649.48	155.94	1578.90	422.05	1116.05	71.97	1021.62	1017.62	73.83	523.03
10.07000	699.23	77.34	32.26	673.89	73.83	34.44	508.07	110.51	29.76	511.83	115.03	78.18	1000.27	-64.06	60.87	974.22	-53.87	59.96	818.10	-77.16	31.96	806.60	-76.45	79.75	741.00	81.53	1203.94	0.00	0.00	0.00	812.31	59.96	1543.49	807.43	164.03	1530.57	665.42	45.01	1590.41	651.92	154.44	1578.54	422.86	1116.06	72.16	1021.87	1017.59	73.83	524.30
10.08000	697.78	77.34	31.81	674.65	74.14	34.43	508.10	110.53	29.97	511.97	114.41	78.11	1000.77	-64.38	57.83	974.78	-53.92	57.25	818.48	-77.40	31.94	808.13	-76.56	79.21	743.99	80.50	1203.78	0.00	0.00	0.00	815.56	58.65	1543.48	810.14	162.33	1530.69	668.31	43.31	1590.17	654.59	152.78	1578.37	422.83	1116.83	72.10	1021.73	1017.93	73.73	522.18
10.09000	698.16	77.55	31.94	674.73	74.21	34.55	508.11	110.92	30.35	512.07	114.81	78.62	1000.92	-65.45	54.83	975.47	-54.41	54.89	818.88	-77.42	31.66	808.93	-77.37	78.94	746.30	78.94	1203.57	0.00	0.00	0.00	818.64	57.14	1543.54	812.87	161.13	1530.80	671.26	41.27	1590.04	657.33	150.87	1578.35	422.91	1117.44	71.78	1021.82	1017.79	73.80	522.32
10.10000	698.10	77.48	31.90	673.39	74.11	34.11	508.22	110.86	30.58	512.16	115.36	79.24	1001.75	-65.81	52.60	976.81	-54.88	53.07	819.21	-77.82	31.50	809.61	-77.92	78.57	750.02	77.89	1203.45	0.00	0.00	0.00	821.38	55.54	1543.68	815.75	159.59	1530.97	674.30	39.36	1590.02	660.14	148.77	1578.45	421.95	1116.33	71.88	1021.85	1017.64	73.84	522.76
10.11000	697.79	77.30	31.96	674.46	74.30	34.37	508.28	111.03	30.92	512.32	114.68	79.42	1002.43	-66.04	50.19	977.09	-55.29	51.03	819.58	-77.89	31.27	810.40	-78.20	78.21	754.16	76.43	1203.59	0.00	0.00	0.00	824.48	53.97	1543.83	818.57	157.99	1531.31	677.32	37.26	1590.04	662.89	146.86	1578.57	423.33	1116.12	72.38	1021.72	1018.05	73.74	519.87
10.12000	698.29	77.44	32.13	673.48	74.45	34.09	508.44	110.82	31.28	512.45	115.20	80.16	1003.38	-66.78	47.69	977.87	-55.54	48.95	819.81	-78.23	31.17	811.10	-78.69	78.02	756.74	74.93	1203.74	0.00	0.00	0.00	827.89	52.27	1543.92	821.42	156.23	1531.53	680.39	35.23	1590.08	665.79	145.09	1578.74	424.78	1116.55	72.56	1021.65	1018.34	73.56	516.34
10.13000	698.92	77.70	32.15	674.00	74.46	34.16	508.48	111.45	32.00	512.63	115.42	80.84	1004.10	-66.43	45.80	977.98	-55.58	47.56	820.11	-78.26	31.00	811.71	-79.07	77.79	757.84	74.01	1203.87	0.00	0.00	0.00	830.73	50.54	1544.13	824.38	154.79	1531.87	683.57	33.19	1590.15	668.75	142.95	1579.03	424.18	1115.85	72.72	1022.30	1017.68	73.89	520.58
10.14000	697.34	77.26	31.87	672.49	74.13	33.80	508.73	111.03	32.31	512.87	115.38	81.51	1004.84	-65.95	44.66	979.10	-54.94	46.17	820.30	-78.47	31.02	812.46	-79.43	77.60	762.88	72.42	1204.20	0.00	0.00	0.00	834.05	48.76	1544.36	827.33	152.76	1532.27	686.70	31.27	1590.30	671.72	140.48	1579.36	424.21	1115.66	72.57	1022.17	1017.95	73.77	522.38
10.15000	698.40	77.47	32.23	673.83	74.52	34.13	508.89	111.05	32.86	513.09	115.58	82.22	1004.34	-65.23	42.61	979.87	-54.10	44.97	820.47	-78.67	31.16	813.20	-79.17	77.37	766.05	71.25	1204.64	0.00	0.00	0.00	837.48	46.91	1544.62	830.37	150.98	1532.71	689.91	29.12	1590.50	674.62	138.16	1579.73	422.65	1116.19	72.01	1021.66	1017.92	73.82	522.34
10.16000	697.87	77.67	31.95	674.05	74.32	34.33	509.09	110.61	33.26	513.46	115.40	82.93	1006.02	-64.51	41.35	979.53	-53.21	43.43	820.74	-78.54	31.23	813.84	-79.63	77.51	769.41	69.73	1204.79	0.00	0.00	0.00	840.16	45.04	1544.93	833.30	149.24	1533.17	693.13	26.91	1590.75	677.67	136.21	1580.11	422.81	1116.05	72.07	1022.35	1017.64	74.14	521.73
10.17000	699.24	77.62	32.40	674.46	74.20	34.52	509.29	110.99	34.10	513.79	115.85	83.89	1006.37	-63.76	39.73	980.30	-52.31	41.92	820.90	-78.62	31.34	814.62	-79.42	77.41	772.49	68.25	1205.27	0.00	0.00	0.00	843.62	43.21	1545.27	836.31	147.40	1533.66	696.36	24.79	1591.01	680.70	133.90	1580.54	424.65	1115.97	72.56	1022.05	1018.01	73.83	522.63
10.18000	698.35	77.90	32.02	674.46	74.30	34.35	509.59	110.98	34.80	514.22	115.63	84.68	1006.43	-63.38	38.36	980.77	-51.60	41.15	821.16	-78.55	31.43	815.32	-79.50	77.51	774.01	66.70	1205.71	0.00	0.00	0.00	846.84	41.43	1545.62	839.39	145.01	1534.19	699.56	22.69	1591.26	683.77	131.61	1580.96	423.29	1117.46	71.72	1022.01	1018.03	73.77	521.47
10.19000	697.67	77.81	31.82	673.42	74.29	34.14	509.77	110.98	35.52	514.64	115.52	85.45	1006.20	-62.89	37.12	981.03	-51.16	39.97	821.41	-78.46	31.49	815.98	-79.70	77.62	778.97	65.13	1206.05	0.00	0.00	0.00	849.85	39.46	1546.01	842.47	142.84	1534.70	702.71	20.46	1591.45	686.80	129.51	1581.33	423.07	1117.70	71.94	1021.92	1018.06	73.68	520.30
10.20000	698.34	77.38	32.31	673.76	74.15	34.24	510.06	111.08	36.36	515.10	115.52	86.32	1006.40	-62.51	36.27	981.58	-51.02	39.05	821.69	-78.06	31.44	816.82	-79.56	77.59	782.81	63.46	1206.57	0.00	0.00	0.00	852.90	37.50	1546.32	845.53	140.92	1535.19	705.78	18.24	1591.63	689.79	127.64	1581.59	421.54	1117.21	71.67	1021.60	1018.08	73.55	521.14
10.21000	698.83	77.81	32.18	672.91	74.69	33.68	510.26	110.61	36.96	515.45	115.97	87.40	1007.96	-62.20	35.65	981.51	-50.37	38.42	821.79	-78.49	31.81	817.44	-79.25	77.49	785.91	62.09	1206.77	0.00	0.00	0.00	856.03	35.47	1546.63	848.54	139.07	1535.67	708.86	16.05	1591.76	692.83	125.38	1581.97	424.34	1115.65	72.79	1021.71	1018.05	73.62	521.55
10.22000	698.43	77.78	32.03	674.20	74.67	34.13	510.66	110.43	37.68	515.97	115.55	88.18	1007.58	-62.11	34.83	981.37	-50.66	37.53	822.08	-77.95	31.71	817.84	-79.46	77.65	787.74	60.33	1206.74	0.00	0.00	0.00	859.05	33.28	1546.97	851.48	137.53	1536.08	711.91	13.83	1591.84	695.84	123.00	1582.24	422.58	1117.06	71.82	1021.59	1018.20	73.62	522.13
10.23000	698.37	77.50	32.31	673.74	74.76	33.76	510.91	110.67	38.73	516.55	115.64	89.21	1007.82	-61.87	34.14	982.11	-50.49	37.30	822.16	-78.13	31.86	818.26	-79.15	77.45	792.68	58.68	1207.06	0.00	0.00	0.00	861.98	31.32	1547.24	854.58	135.02	1536.53	714.92	11.66	1591.98	698.76	121.15	1582.50	422.45	1117.29	71.78	1021.77	1018.18	73.65	521.77
10.24000	699.23	77.58	32.28	675.11	74.63	34.26	511.19	110.92	39.82	517.20	115.56	90.16	1007.53	-61.79	33.84	982.65	-50.18	37.35	822.28	-78.09	31.88	818.47	-78.96	77.22	797.05	57.19	1207.42	0.00	0.00	0.00	865.34	29.22	1547.48	857.57	132.85	1536.97	717.95	9.50	1592.09	701.66	119.01	1582.78	424.61	1117.37	72.02	1021.98	1018.03	73.72	522.54
10.25000	699.23	77.85	31.97	675.18	74.66	34.15	511.66	110.36	40.61	517.84	115.60	91.24	1008.04	-61.83	33.85	982.61	-50.31	37.05	822.36	-77.92	31.77	818.56	-79.04	77.15	799.19	55.40	1207.60	0.00	0.00	0.00	868.25	27.12	1547.77	860.67	130.84	1537.32	720.95	7.30	1592.25	704.66	116.67	1583.00	423.95	1116.87	72.15	1022.07	1018.06	73.79	522.70
10.26000	699.74	77.96	31.99	675.26	74.91	33.96	511.91	110.83	41.85	518.49	115.53	92.38	1007.72	-61.90	33.47	982.34	-50.39	36.89	822.29	-78.22	31.85	818.51	-79.19	77.14	804.47	53.71	1207.96	0.00	0.00	0.00	871.19	25.01	1548.02	863.64	128.91	1537.66	723.99	5.08	1592.41	707.76	114.35	1583.37	423.88	1117.66	72.01	1021.64	1018.11	73.62	522.77
10.27000	698.76	77.96	31.44	672.77	75.11	32.98	512.37	110.79	42.81	519.19	115.73	93.67	1007.57	-62.24	33.35	982.33	-50.23	36.83	822.36	-78.19	31.80	818.41	-79.36	77.09	806.50	52.00	1208.28	0.00	0.00	0.00	874.31	23.11	1548.26	866.48	126.92	1538.02	726.97	3.03	1592.60	710.69	112.38	1583.65	423.34	1116.70	72.25	1021.81	1018.05	73.59	523.40
10.28000	698.44	77.80	31.36	676.24	74.67	34.23	512.69	110.77	44.03	519.91	115.95	94.96	1007.52	-61.88	33.33	982.08	-50.16	36.76	822.36	-78.19	31.72	818.40	-79.27	76.97	808.07	50.28	1208.52	0.00	0.00	0.00	877.28	21.01	1548.46	869.38	125.30	1538.28	729.94	0.92	1592.79	713.58	110.60	1583.84	423.38	1116.47	72.22	1021.93	1018.12	73.73	522.30
10.29000	699.60	77.87	31.56	674.27	74.65	33.58	513.18	110.99	45.25	520.67	116.00	96.31	1007.87	-62.00	33.41	982.21	-50.18	36.83	822.35	-78.15	31.63	818.33	-79.70	77.08	811.65	48.53	1208.95	0.00	0.00	0.00	879.88	18.91	1548.65	872.53	122.60	1538.59	732.87	-1.33	1592.96	716.48	108.41	1584.16	422.80	1116.63	72.12	1022.16	1018.06	73.85	523.76
10.30000	698.45	78.07	31.00	675.65	75.06	33.55	513.67	111.28	46.53	521.52	116.43	97.80	1007.46	-62.09	32.98	982.09	-50.10	36.75	822.29	-78.41	31.73	818.30	-79.68	76.93	813.58	47.02	1209.13	0.00	0.00	0.00	883.10	16.80	1548.79	875.25	120.71	1538.77	735.77	-3.49	1593.14	719.32	106.20	1584.46	421.83	1116.49	71.74	1021.95	1017.98	73.62	523.96
10.31000	698.67	77.95	31.09	674.36	75.07	33.07	514.17	111.84	47.94	522.33	116.66	99.14	1007.86	-62.40	33.19	981.74	-50.26	36.52	822.39	-78.17	31.54	818.21	-80.06	76.95	818.04	45.21	1209.53	0.00	0.00	0.00	885.98	14.87	1548.96	878.07	119.38	1539.01	738.60	-5.51	1593.34	722.19	103.78	1584.74	423.39	1116.81	71.89	1022.11	1018.00	73.74	521.97
10.32000	699.41	77.78	31.21	676.29	74.82	33.78	514.70	111.91	49.08	523.31	116.85	100.42	1008.08	-62.28	33.19	981.93	-51.73	36.98	822.28	-78.56	31.57	818.23	-79.90	76.67	821.68	43.66	1209.92	0.00	0.00	0.00	888.58	12.79	1549.15	880.90	116.72	1539.31	741.39	-7.86	1593.50	725.01	101.72	1584.99	423.10	1117.25	71.62	1021.99	1018.07	73.76	521.59
10.33000	700.54	78.14	31.37	675.44	74.91	33.31	515.25	112.22	50.43	524.33	116.90	101.82	1007.09	-62.02	32.87	981.97	-50.66	36.50	822.28	-78.38	31.43	818.22	-80.51	76.83	824.62	41.79	1210.24	0.00	0.00	0.00	891.63	10.86	1549.34	883.40	115.10	1539.57	744.12	-10.07	1593.68	727.69	99.70	1585.23	422.79	1116.71	71.88	1021.95	1018.06	73.80	522.16
10.34000	699.15	78.11	30.73	676.45	74.87	33.56	515.86	112.14	51.65	525.38	117.18	103.21	1007.46	-62.10	32.95	982.37	-50.23	36.58	822.32	-78.52	31.41	818.25	-80.73	76.82	827.76	40.18	1210.77	0.00	0.00	0.00	894.34	8.98	1549.60	886.25	112.76	1539.86	746.83	-12.14	1593.85	730.33	97.70	1585.41	423.74	1116.42	72.04	1021.77	1018.07	73.72	522.29
10.35000	700.55	78.22	31.19	676.60	75.10	33.59	516.42	112.78	53.24	526.48	117.35	104.63	1007.53	-61.95	32.85	982.67	-50.30	36.57	822.33	-78.66	31.42	818.25	-80.76	76.73	828.57	38.50	1211.01	0.00	0.00	0.00	897.05	6.96	1549.84	888.79	110.86	1540.16	749.45	-14.25	1593.97	732.86	95.86	1585.62	423.26	1115.93	72.06	1021.64	1018.14	73.66	522.76
10.36000	699.83	78.41	30.64	676.66	75.16	33.57	517.11	113.00	54.67	527.67	117.55	106.10	1008.02	-61.79	32.99	981.23	-49.95	36.23	822.37	-78.65	31.34	818.38	-80.73	76.58	833.51	36.40	1211.25	0.00	0.00	0.00	899.38	4.84	1550.15	891.33	109.16	1540.48	752.03	-16.39	1594.06	735.30	93.65	1585.80	423.30	1116.16	72.19	1021.73	1018.18	73.70	523.50
10.37000	700.64	78.20	30.88	676.82	75.07	33.45	517.85	113.36	56.27	528.81	117.44	107.50	1007.45	-62.08	32.71	981.58	-50.19	36.17	822.33	-78.71	31.29	818.39	-80.85	76.54	838.99	34.82	1211.74	0.00	0.00	0.00	902.21	2.83	1550.51	893.84	107.05	1540.92	754.52	-18.46	1594.16	737.78	91.07	1585.93	423.03	1116.86	71.95	1021.50	1018.15	73.53	522.46
10.38000	701.41	78.53	30.75	675.75	75.16	32.95	518.50	113.47	57.71	530.11	117.24	108.84	1007.43	-61.90	32.61	982.01	-50.30	36.30	822.23	-78.97	31.32	818.41	-81.17	76.58	840.61	33.21	1211.94	0.00	0.00	0.00	904.39	0.83	1550.89	896.34	105.23	1541.33	757.00	-20.58	1594.21	740.23	88.72	1586.06	422.47	1116.48	72.00	1022.18	1017.95	73.75	523.29
10.39000	699.21	78.50	30.08	676.98	75.09	33.16	519.40	113.82	59.36	531.30	117.87	110.58	1007.16	-61.97	32.51	981.84	-50.21	36.26	822.28	-78.86	31.21	818.43	-81.26	76.51	841.64	31.38	1212.13	0.00	0.00	0.00	906.72	-1.21	1551.26	897.81	104.22	1543.17	759.42	-22.65	1594.24	742.64	86.35	1586.19	423.20	1116.40	72.17	1021.90	1018.11	73.75	523.91
10.40000	699.93	77.95	30.24	676.77	75.71	32.70	520.20	113.56	60.86	532.83	117.55	112.02	1007.71	-62.32	32.53	982.11	-50.45	36.20	822.24	-79.07	31.26	818.44	-81.34	76.43	845.34	29.64	1212.34	0.00	0.00	0.00	909.27	-3.22	1551.58	899.12	102.51	1543.85	761.79	-24.81	1594.24	744.84	84.39	1586.33	424.50	1116.59	72.41	1022.02	1018.03	73.76	523.07
10.41000	701.14	78.54	30.32	677.27	75.05	33.11	521.07	113.23	62.33	534.35	117.99	113.73	1007.43	-62.14	32.53	981.95	-50.34	36.12	822.31	-78.79	31.02	818.48	-81.71	76.48	849.42	27.82	1212.54	0.00	0.00	0.00	911.55	-5.14	1551.94	901.03	100.71	1544.36	764.15	-26.79	1594.23	747.04	82.79	1586.30	423.05	1117.80	71.69	1022.02	1018.00	73.69	524.06
10.42000	699.98	78.61	29.68	676.05	75.48	32.49	522.09	113.46	64.07	535.98	118.41	115.60	1006.82	-62.28	32.41	981.68	-50.33	36.00	822.30	-78.95	31.06	818.55	-81.88	76.46	853.32	26.14	1212.74	0.00	0.00	0.00	914.06	-7.18	1552.25	903.45	98.21	1544.90	766.51	-29.00	1594.21	749.39	80.24	1586.31	425.01	1116.90	72.28	1021.98	1017.98	73.66	524.13
10.43000	700.63	78.86	29.69	678.36	75.35	33.03	523.11	113.88	66.05	537.77	118.73	117.39	1007.43	-62.15	32.58	981.38	-50.10	36.17	822.26	-79.01	31.06	818.63	-82.03	76.50	855.70	24.25	1213.05	0.00	0.00	0.00	916.90	-9.13	1552.50	905.43	96.71	1545.27	768.83	-31.23	1594.18	751.59	78.70	1586.31	425.84	1116.75	72.61	1022.14	1017.94	73.77	521.71
10.44000	700.97	78.54	29.62	679.14	75.75	32.99	524.28	113.93	67.94	539.55	118.65	119.11	1007.72	-62.34	32.46	981.92	-51.20	36.04	822.31	-79.00	31.01	818.72	-81.96	76.37	858.94	22.69	1212.96	0.00	0.00	0.00	918.86	-10.98	1552.80	907.31	94.41	1545.69	771.11	-33.26	1594.16	753.95	76.22	1586.33	423.18	1116.84	71.96	1021.58	1018.11	73.67	521.36
10.45000	701.57	78.69	29.73	677.89	75.68	32.71	525.47	114.32	70.04	541.44	119.32	121.17	1008.00	-62.18	32.42	982.22	-51.01	35.51	822.28	-78.92	30.88	818.82	-82.23	76.43	859.41	20.97	1213.08	0.00	0.00	0.00	921.29	-12.87	1553.01	909.10	92.80	1545.91	773.41	-35.49	1594.10	756.09	74.57	1586.34	422.37	1116.59	71.91	1021.73	1018.13	73.69	520.27
10.46000	701.93	78.98	29.68	679.08	75.71	32.85	526.82	114.32	71.99	543.48	119.81	123.15	1007.64	-61.90	32.24	982.18	-50.20	36.09	822.32	-79.10	30.98	818.96	-82.56	76.55	864.58	19.21	1213.31	0.00	0.00	0.00	923.65	-14.74	1553.18	911.52	91.43	1546.06	775.68	-37.62	1594.05	758.34	72.21	1586.36	423.31	1117.98	71.56	1021.62	1018.21	73.68	520.88
10.47000	702.15	78.94	29.57	678.66	75.13	32.96	528.31	114.39	74.13	545.68	119.93	124.98	1007.75	-62.07	32.12	982.45	-50.71	35.47	822.38	-79.03	30.94	819.20	-82.14	76.26	865.39	17.49	1213.51	0.00	0.00	0.00	925.90	-16.65	1553.30	913.19	89.42	1546.37	777.96	-39.58	1593.97	760.55	70.09	1586.34	424.07	1116.97	72.14	1022.17	1017.99	73.78	521.93
10.48000	702.24	79.04	29.48	679.29	75.76	32.66	529.90	114.86	76.40	548.15	119.75	126.75	1008.06	-62.03	32.03	982.38	-50.75	35.15	822.42	-79.04	30.96	819.33	-82.55	76.40	867.84	15.92	1213.75	0.00	0.00	0.00	928.16	-18.61	1553.37	915.80	87.38	1546.47	780.23	-41.66	1593.86	762.80	67.73	1586.33	423.72	1116.77	72.06	1021.99	1018.05	73.76	523.20
10.49000	702.61	78.88	29.55	679.21	75.78	32.69	531.51	116.04	79.09	550.64	120.68	128.96	1007.74	-61.82	31.83	982.20	-51.11	35.39	822.46	-78.86	30.90	819.53	-82.33	76.21	871.80	13.85	1213.68	0.00	0.00	0.00	930.40	-20.41	1553.46	916.90	85.66	1546.72	782.53	-43.65	1593.72	765.00	66.12	1586.18	422.42	1117.21	71.41	1022.07	1018.01	73.82	521.07
10.50000	702.86	79.16	29.18	679.34	75.39	32.79	533.29	116.72	81.51	553.21	121.09	131.04	1007.99	-61.49	31.77	982.64	-50.67	35.01	822.54	-78.82	30.97	819.71	-82.69	76.43	873.78	12.28	1213.71	0.00	0.00	0.00	932.80	-22.09	1553.47	919.54	83.68	1546.81	784.77	-45.60	1593.58	767.21	64.25	1586.13	423.17	1117.38	71.68	1021.63	1018.27	73.74	521.09
10.51000	702.63	79.39	29.02	679.04	75.51	32.63	535.24	117.17	84.00	556.08	121.44	132.98	1007.63	-61.80	31.44	982.61	-50.81	35.22	822.67	-78.47	30.87	819.83	-83.10	76.57	875.97	10.72	1213.78	0.00	0.00	0.00	934.95	-23.83	1553.49	921.54	81.58	1546.86	787.01	-47.57	1593.41	769.45	61.62	1586.02	421.91	1117.66	71.42	1021.04	1018.33	73.45	520.50
10.52000	703.41	79.17	29.09	679.49	75.73	32.64	537.21	116.70	86.05	558.85	122.19	135.20	1007.06	-61.67	31.06	982.50	-51.07	35.12	822.62	-78.76	31.07	820.15	-82.70	76.36	879.81	9.17	1213.78	0.00	0.00	0.00	937.07	-25.55	1553.47	923.46	79.84	1546.85	789.25	-49.49	1593.22	771.49	59.83	1585.83	423.23	1116.95	71.83	1021.14	1018.24	73.51	522.92
10.53000	702.54	79.63	28.62	680.29	75.74	32.88	539.34	117.54	88.66	561.90	122.99	137.43	1007.99	-61.61	31.30	982.71	-51.25	34.64	822.70	-78.73	31.15	820.35	-82.63	76.29	882.60	7.56	1213.60	0.00	0.00	0.00	939.13	-27.34	1553.38	926.08	78.38	1546.84	791.44	-51.42	1593.01	773.63	57.72	1585.71	424.81	1116.53	72.24	1021.86	1018.06	73.74	523.12
10.54000	703.97	79.65	29.01	680.87	76.03	32.90	541.58	118.44	91.54	563.43	124.39	139.78	1008.04	-61.44	30.81	982.99	-50.39	34.91	822.81	-78.50	31.14	820.58	-82.77	76.32	886.45	6.13	1213.55	0.00	0.00	0.00	941.16	-29.01	1553.27	928.41	76.86	1546.74	793.60	-53.44	1592.79	775.69	56.49	1585.53	423.13	1117.46	71.71	1021.52	1018.13	73.63	522.55
10.55000	703.81	79.95	28.68	680.25	75.86	32.86	543.92	119.08	94.26	566.22	124.99	141.90	1007.55	-61.73	30.55	983.15	-50.20	34.90	822.89	-78.46	31.26	820.87	-82.61	76.28	888.73	4.38	1213.59	0.00	0.00	0.00	943.65	-30.64	1553.11	930.19	74.81	1546.67	795.83	-55.14	1592.57	777.86	54.20	1585.34	422.68	1117.78	71.41	1021.50	1018.19	73.57	522.47
10.56000	704.33	79.93	28.62	681.38	76.00	33.13	546.38	119.75	97.26	570.36	125.97	144.69	1008.52	-61.60	30.41	982.88	-50.12	34.72	823.00	-78.20	31.29	821.20	-82.08	76.06	889.71	2.71	1213.53	0.00	0.00	0.00	945.83	-32.33	1552.92	932.17	73.24	1546.54	798.03	-56.97	1592.33	779.86	52.87	1585.09	422.69	1116.87	71.86	1021.53	1018.12	73.58	520.27
10.57000	705.59	80.80	29.22	681.55	76.13	33.07	549.09	120.35	100.29	573.65	126.72	147.09	1008.57	-61.62	30.37	983.32	-50.33	34.53	823.09	-78.02	31.34	821.47	-82.11	76.09	893.54	1.03	1213.28	0.00	0.00	0.00	948.25	-34.02	1552.74	933.89	71.39	1546.46	800.20	-59.00	1592.05	781.89	51.47	1584.87	421.79	1118.34	71.26	1021.79	1018.03	73.67	521.99
10.58000	706.33	81.52	28.98	683.49	76.35	33.76	551.93	120.74	103.38	577.57	126.94	149.55	1008.72	-61.64	30.23	982.78	-50.03	34.31	823.20	-77.76	31.32	821.76	-81.88	76.02	893.96	-0.54	1213.21	0.00	0.00	0.00	950.10	-35.64	1552.57	936.37	69.91	1546.16	802.35	-60.71	1591.80	783.88	50.09	1584.67	424.25	1116.88	72.24	1021.58	1018.14	73.55	522.06
10.59000	706.98	81.67	28.89	682.99	76.60	33.43	554.75	121.73	106.77	582.44	127.08	152.32	1008.71	-61.85	29.94	983.29	-49.90	34.51	823.23	-77.76	31.45	821.95	-82.05	76.07	895.62	-2.02	1212.92	0.00	0.00	0.00	952.24	-37.11	1552.38	938.28	68.29	1546.05	804.53	-62.27	1591.59	785.96	47.84	1584.47	424.15	1117.08	71.93	1021.57	1018.11	73.54	521.66
10.60000	707.09	81.77	28.74	684.42	76.64	33.88	557.84	121.54	109.99	584.74	127.45	154.68	1008.85	-61.74	30.12	983.53	-50.20	34.28	823.21	-77.87	31.57	822.14	-81.97	76.00	900.01	-3.80	1212.98	0.00	0.00	0.00	954.50	-38.63	1552.19	940.87	66.84	1545.80	806.74	-63.90	1591.36	788.00	46.25	1584.21	422.77	1117.99	71.39	1021.72	1018.08	73.59	522.61
10.61000	708.39	81.99	28.52	685.24	76.85	34.13	560.92	121.74	113.49	589.61	127.56	157.66	1008.19	-62.00	29.58	983.33	-49.94	34.21	823.27	-77.55	31.40	822.22	-82.02	75.98	900.70	-5.46	1212.69	0.00	0.00	0.00	956.54	-40.18	1552.01	942.80	64.99	1545.65	808.86	-65.60	1591.16	790.04	44.50	1584.00	422.44	1117.05	71.97	1022.14	1017.88	73.70	521.34
10.62000	708.64	82.15	28.22	685.53	76.74	34.09	563.98	122.12	117.32	594.58	127.71	160.88	1008.96	-61.98	29.86	983.08	-49.88	34.16	823.31	-77.67	31.45	822.26	-82.24	75.99	903.03	-6.99	1212.60	0.00	0.00	0.00	958.59	-41.66	1551.90	944.32	63.52	1545.53	810.95	-67.11	1591.01	792.06	43.12	1583.82	424.23	1117.56	71.96	1021.96	1018.05	73.73	520.13
10.63000	708.26	81.40	26.97	686.39	77.35	34.08	567.29	122.15	121.21	597.09	127.38	163.48	1009.04	-62.03	29.83	983.24	-50.64	33.80	823.26	-77.84	31.54	822.40	-81.84	75.79	905.83	-8.18	1212.44	0.00	0.00	0.00	960.43	-43.12	1551.78	946.24	62.17	1545.33	813.05	-68.73	1590.86	794.05	41.48	1583.68	422.68	1116.99	71.81	1021.93	1018.05	73.67	522.60
10.64000	709.56	81.46	26.82	688.54	77.28	34.67	570.84	121.84	125.21	601.82	127.07	166.88	1009.08	-62.08	29.69	983.76	-50.58	33.98	823.31	-77.71	31.46	822.36	-82.12	75.86	907.00	-9.65	1212.32	0.00	0.00	0.00	962.45	-44.52	1551.64	947.68	60.70	1545.28	815.14	-70.36	1590.72	796.04	40.15	1583.51	423.53	1117.09	71.94	1021.61	1018.03	73.55	524.12
10.65000	710.62	81.63	26.43	690.76	77.16	35.33	574.57	121.32	129.23	606.18	126.47	170.15	1009.03	-62.13	29.67	983.32	-51.47	33.81	823.35	-77.47	31.29	822.29	-82.62	76.04	910.66	-11.09	1212.24	0.00	0.00	0.00	964.81	-45.90	1551.47	950.19	59.11	1545.15	817.21	-71.79	1590.60	798.06	38.35	1583.45	423.39	1117.58	71.73	1021.09	1018.22	73.40	521.50
10.66000	711.52	81.71	26.09	691.69	77.53	35.48	578.25	120.43	133.25	611.79	125.67	173.77	1009.57	-61.99	29.85	983.71	-52.07	34.39	823.28	-77.84	31.49	822.37	-82.34	75.91	911.23	-12.18	1212.17	0.00	0.00	0.00	966.70	-47.15	1551.38	952.68	57.76	1545.02	819.24	-73.37	1590.49	800.02	37.09	1583.37	425.56	1116.68	72.43	1021.72	1018.17	73.67	521.78
10.67000	712.26	81.86	25.63	691.77	77.43	35.32	582.12	119.54	137.45	616.42	124.58	177.01	1008.96	-62.13	29.53	984.26	-51.43	34.30	823.25	-77.82	31.44	822.38	-82.35	75.90	914.01	-13.33	1212.20	0.00	0.00	0.00	968.72	-48.47	1551.24	954.35	56.56	1544.96	821.28	-74.83	1590.40	801.82	35.64	1583.33	423.62	1117.04	71.95	1022.28	1017.88	73.76	520.63
10.68000	713.60	82.09	25.32	694.98	77.13	36.43	586.05	118.33	141.57	623.20	123.24	180.58	1009.68	-61.86	29.78	983.95	-51.69	34.32	823.26	-77.92	31.49	822.31	-82.66	76.02	916.17	-14.62	1211.98	0.00	0.00	0.00	970.57	-49.90	1551.13	955.80	54.99	1544.93	823.27	-76.37	1590.32	803.78	34.30	1583.42	424.30	1116.39	72.30	1021.55	1018.15	73.59	521.85
10.69000	714.52	82.13	24.83	697.01	77.26	36.84	590.32	115.91	145.36	627.43	120.73	182.77	1009.04	-61.94	29.49	984.17	-51.74	34.04	823.30	-77.70	31.41	822.31	-82.82	76.05	917.64	-15.70	1212.01	0.00	0.00	0.00	972.48	-51.24	1551.00	957.50	53.53	1544.94	825.26	-77.78	1590.23	805.70	32.56	1583.37	424.13	1117.28	71.92	1021.45	1018.13	73.53	523.04
10.70000	716.99	82.44	24.78	698.37	76.72	37.24	594.71	114.22	149.50	632.63	118.85	185.95	1009.41	-62.34	29.77	983.60	-51.74	33.75	823.28	-77.64	31.34	822.36	-82.74	76.04	916.84	-16.95	1212.13	0.00	0.00	0.00	974.71	-52.42	1550.82	959.33	52.66	1544.85	827.25	-79.26	1590.20	807.52	31.35	1583.40	423.97	1117.08	72.00	1021.66	1018.16	73.71	523.84
10.71000	717.89	82.90	23.89	700.97	76.45	38.13	599.14	112.65	153.70	637.86	116.96	189.29	1009.05	-62.16	29.78	983.62	-51.81	33.99	823.28	-77.71	31.39	822.32	-82.97	76.19	920.25	-17.97	1212.09	0.00	0.00	0.00	976.37	-53.68	1550.72	961.47	51.22	1544.74	829.18	-80.74	1590.13	809.35	29.82	1583.40	423.59	1116.64	72.01	1021.68	1018.07	73.60	522.70
10.72000	719.67	82.72	23.66	703.15	76.12	38.71	603.61	110.75	157.75	643.08	114.90	192.61	1009.10	-61.99	29.43	983.52	-51.77	33.88	823.31	-77.83	31.46	822.35	-82.73	76.07	921.69	-19.03	1211.93	0.00	0.00	0.00	978.34	-55.06	1550.60	963.51	50.08	1544.63	831.12	-81.99	1590.12	811.20	28.43	1583.44	423.36	1117.61	71.52	1021.75	1018.01	73.64	522.40
10.73000	720.86	83.01	22.97	706.83	76.99	39.17	607.78	108.81	161.81	648.31	112.86	195.93	1009.15	-62.43	29.49	983.93	-52.14	33.86	823.32	-77.82	31.48	822.45	-82.59	75.99	924.23	-20.01	1212.06	0.00	0.00	0.00	980.12	-56.30	1550.50	966.04	48.83	1544.58	833.00	-83.33	1590.07	813.07	27.47	1583.46	423.02	1118.08	71.36	1022.38	1017.95	73.86	521.23
10.74000	723.06	83.14	22.53	710.63	76.80	40.21	611.84	106.78	165.95	653.43	111.08	199.51	1009.61	-62.65	29.77	983.30	-52.18	33.74	823.37	-77.68	31.44	822.44	-82.62	76.06	924.33	-21.29	1212.06	0.00	0.00	0.00	982.18	-57.47	1550.36	966.74	47.41	1544.62	834.84	-84.68	1590.03	815.08	25.46	1583.67	422.25	1117.63	71.45	1022.08	1017.90	73.65	521.85
10.75000	725.66	83.78	22.02	713.87	77.54	40.62	615.38	105.31	170.07	658.62	108.05	202.53	1009.49	-62.36	29.57	983.67	-51.89	33.78	823.29	-78.06	31.61	822.42	-82.73	76.07	926.08	-22.28	1211.96	0.00	0.00	0.00	983.84	-58.73	1550.25	969.21	46.47	1544.51	836.66	-85.98	1589.99	816.81	24.55	1583.56	422.88	1116.85	71.87	1021.45	1018.13	73.50	522.66
10.76000	727.73	84.21	21.44	717.89	77.51	42.00	618.47	103.84	173.79	663.71	106.17	205.84	1009.81	-62.32	29.66	983.76	-51.52	33.78	823.31	-77.97	31.57	822.39	-82.94	76.17	927.82	-23.28	1211.93	0.00	0.00	0.00	985.55	-60.00	1550.10	971.03	45.31	1544.43	838.44	-87.18	1589.96	818.49	24.11	1583.58	424.19	1116.77	72.32	1021.39	1018.11	73.48	523.74
10.77000	730.06	85.08	20.92	721.63	78.52	42.94	624.49	101.85	177.83	668.82	103.83	208.68	1009.22	-62.06	29.57	983.87	-51.65	33.82	823.38	-77.51	31.35	822.39	-82.96	76.20	928.84	-24.29	1212.00	0.00	0.00	0.00	987.11	-61.24	1549.98	973.03	43.81	1544.39	840.15	-88.50	1589.92	820.35	22.74	1583.57	423.29	1117.24	71.92	1022.06	1018.02	73.73	524.02
10.78000	732.68	85.55	21.04	724.79	78.74	43.75	631.79	99.59	181.19	673.83	101.81	211.54	1009.37	-62.32	29.50	983.40	-51.76	33.51	823.43	-77.56	31.40	822.47	-82.63	76.07	930.79	-25.33	1211.95	0.00	0.00	0.00	988.55	-62.49	1549.84	974.96	42.59	1544.24	841.85	-89.55	1589.89	822.21	21.31	1583.72	422.70	1117.54	71.57	1021.59	1018.13	73.59	523.90
10.79000	738.68	87.11	22.68	730.27	79.66	45.32	637.77	96.85	182.92	678.92	99.22	213.74	1009.10	-62.35	29.43	983.58	-51.67	33.72	823.41	-77.47	31.36	822.54	-82.74	76.08	932.46	-26.17	1211.79	0.00	0.00	0.00	990.57	-63.51	1549.68	976.81	41.55	1544.02	843.55	-90.57	1589.86	823.73	21.18	1583.68	423.30	1117.60	71.68	1022.17	1017.89	73.70	522.65
10.80000	745.71	88.98	25.41	738.02	80.87	48.14	642.07	94.89	183.68	683.96	97.36	215.60	1008.89	-62.65	29.32	983.72	-51.32	33.80	823.41	-77.61	31.45	822.46	-82.98	76.23	934.55	-27.11	1211.86	0.00	0.00	0.00	992.03	-64.63	1549.52	978.63	40.39	1543.87	845.19	-91.54	1589.85	825.63	20.20	1583.62	423.13	1117.80	71.53	1021.97	1017.95	73.60	522.53
10.81000	756.03	90.67	28.94	747.70	82.14	51.15	647.22	92.77	183.82	689.32	95.35	216.87	1009.18	-62.52	29.42	983.15	-51.66	33.59	823.37	-77.60	31.44	822.63	-82.72	76.09	936.10	-27.95	1211.74	0.00	0.00	0.00	993.78	-65.85	1549.35	979.45	39.67	1543.79	846.83	-92.53	1589.80	827.58	18.31	1583.71	424.02	1116.79	72.33	1022.14	1018.00	73.76	521.62
10.82000	766.41	92.30	31.91	756.99	85.72	54.19	653.33	90.48	183.21	695.05	93.48	217.52	1008.92	-62.32	29.27	983.41	-51.83	33.14	823.37	-77.69	31.49	822.69	-82.63	76.03	938.31	-29.08	1211.71	0.00	0.00	0.00	995.50	-66.91	1549.22	981.87	38.11	1543.73	848.44	-93.46	1589.79	829.13	17.80	1583.80	424.43	1117.12	72.19	1021.97	1017.93	73.68	522.51
10.83000	779.29	94.10	35.31	768.06	87.04	56.35	659.90	89.07	181.94	701.18	91.66	217.36	1009.05	-62.21	29.33	983.87	-51.87	33.55	823.34	-77.71	31.57	822.68	-82.95	76.14	938.89	-30.15	1211.87	0.00	0.00	0.00	996.87	-67.98	1549.13	983.47	37.02	1543.56	849.97	-94.43	1589.78	830.80	17.24	1583.75	423.60	1117.34	71.95	1022.19	1017.93	73.72	521.53
10.84000	792.03	95.29	38.28	778.22	88.33	58.00	667.16	87.65	179.92	707.55	90.07	216.51	1008.96	-62.38	29.23	983.31	-51.54	33.60	823.32	-77.65	31.57	822.81	-83.02	76.16	940.14	-30.94	1211.74	0.00	0.00	0.00	998.54	-69.05	1549.00	985.27	35.87	1543.57	851.51	-95.31	1589.76	832.59	16.42	1583.84	423.82	1117.50	71.81	1022.11	1017.97	73.74	522.78
10.85000	804.66	96.65	40.31	791.00	89.15	59.65	675.01	87.24	177.63	714.38	88.88	214.99	1009.50	-62.11	29.42	983.28	-50.85	33.43	823.42	-77.27	31.40	822.93	-82.96	76.07	942.43	-31.46	1211.80	0.00	0.00	0.00	1000.05	-70.06	1548.93	986.57	35.22	1543.60	853.03	-96.19	1589.76	834.41	15.10	1583.93	423.91	1117.14	71.96	1022.16	1017.95	73.79	522.60
10.86000	815.44	98.96	42.42	801.24	90.35	59.90	683.17	87.46	174.82	721.68	87.69	212.71	1008.61	-62.41	29.15	983.33	-51.12	33.52	823.39	-77.40	31.51	822.98	-83.03	76.14	943.03	-32.39	1211.75	0.00	0.00	0.00	1001.52	-70.97	1548.85	987.87	33.91	1543.53	854.56	-96.93	1589.76	835.93	14.65	1583.99	423.11	1117.05	71.84	1021.77	1018.12	73.69	521.99
10.87000	828.32	100.16	43.35	814.94	91.40	60.63	691.64	87.44	171.21	729.41	86.76	209.59	1008.82	-62.20	29.07	983.39	-51.01	33.42	823.40	-77.45	31.62	823.05	-83.03	76.14	944.49	-32.98	1211.65	0.00	0.00	0.00	1002.99	-72.00	1548.81	990.20	33.10	1543.46	856.01	-97.79	1589.75	837.34	14.35	1584.00	424.33	1117.68	71.97	1021.74	1018.10	73.69	522.11
10.88000	843.16	101.86	44.54	827.05	92.84	60.36	700.90	86.87	166.64	737.41	86.18	206.04	1009.56	-62.02	29.45	983.31	-51.38	33.46	823.47	-77.45	31.69	823.25	-82.87	76.11	946.19	-33.87	1211.81	0.00	0.00	0.00	1004.55	-72.91	1548.75	995.05	30.98	1541.60	857.46	-98.62	1589.75	839.13	12.97	1584.10	424.63	1118.92	71.69	1021.74	1018.09	73.71	521.78
10.89000	856.22	103.54	44.59	839.78	94.23	59.86	709.99	87.36	161.78	745.68	86.41	202.13	1009.81	-61.90	29.65	983.44	-51.60	33.38	823.44	-77.31	31.70	823.31	-82.72	76.08	947.32	-34.53	1211.88	0.00	0.00	0.00	1005.83	-73.83	1548.73	997.38	30.03	1541.19	858.95	-99.31	1589.76	840.75	12.08	1584.13	424.28	1117.44	71.99	1022.38	1017.91	73.81	521.60
10.90000	871.62	105.41	44.90	855.44	95.78	60.05	719.86	87.06	156.16	754.34	86.11	197.53	1008.86	-61.93	29.39	983.31	-51.43	33.24	823.54	-76.94	31.68	823.55	-82.42	76.01	948.65	-35.31	1211.71	0.00	0.00	0.00	1007.73	-74.64	1548.70	998.83	29.21	1541.24	860.46	-99.93	1589.77	842.49	11.38	1584.27	423.96	1117.57	71.80	1021.92	1018.05	73.73	521.56
10.91000	885.14	106.96	44.70	868.69	97.47	59.03	729.91	87.74	150.37	763.31	86.69	192.75	1008.79	-61.66	29.06	983.30	-50.96	33.36	823.53	-76.98	31.86	823.70	-82.40	76.06	949.76	-35.76	1211.76	0.00	0.00	0.00	1009.12	-75.44	1548.67	1000.58	28.07	1541.21	861.96	-100.70	1589.78	844.13	10.70	1584.26	424.45	1117.06	72.06	1021.88	1018.06	73.74	523.27
10.92000	901.73	108.37	45.15	883.06	99.04	58.33	740.58	88.58	144.08	772.58	87.55	187.69	1008.59	-61.79	28.94	983.47	-50.99	33.20	823.62	-76.70	31.84	823.90	-82.23	76.04	951.60	-36.47	1211.82	0.00	0.00	0.00	1010.76	-76.21	1548.60	1002.27	27.12	1541.21	863.46	-101.37	1589.77	845.73	10.09	1584.26	423.43	1117.60	71.64	1021.97	1018.02	73.67	522.68
10.93000	916.69	108.61	43.08	897.89	100.50	57.35	751.92	89.00	137.46	782.45	87.59	182.01	1009.10	-61.63	29.19	983.46	-50.14	33.41	823.59	-77.11	32.21	824.05	-82.11	76.05	953.23	-37.17	1211.67	0.00	0.00	0.00	1012.45	-76.83	1548.58	999.98	27.53	1543.02	864.93	-102.02	1589.74	847.26	9.20	1584.32	422.45	1118.87	71.13	1022.32	1017.92	73.84	523.15
10.94000	931.68	109.93	42.52	912.95	101.75	56.41	763.40	90.52	130.84	792.37	89.20	176.58	1009.04	-61.45	29.24	983.20	-49.74	33.40	823.64	-76.75	32.19	824.36	-82.03	76.05	952.84	-37.97	1211.44	0.00	0.00	0.00	1014.00	-77.56	1548.51	1001.73	27.27	1543.27	866.43	-102.52	1589.73	848.76	9.03	1584.26	422.10	1118.78	71.08	1022.09	1018.07	73.88	523.45
10.95000	947.00	111.19	42.17	927.94	103.08	55.28	775.31	91.92	124.04	802.47	90.73	171.01	1009.90	-61.61	29.46	983.46	-49.68	33.32	823.79	-76.31	32.14	824.64	-81.71	75.97	955.61	-38.45	1211.38	0.00	0.00	0.00	1015.22	-78.21	1548.44	1006.29	25.59	1541.50	867.95	-103.02	1589.71	850.35	8.21	1584.31	425.03	1117.03	72.27	1021.86	1018.12	73.83	523.01
10.96000	962.61	112.30	41.63	942.72	104.08	54.28	787.68	92.87	116.98	812.92	91.38	164.98	1009.32	-61.59	29.67	983.84	-49.54	33.32	823.82	-76.07	32.21	824.86	-81.49	75.94	957.60	-39.01	1211.46	0.00	0.00	0.00	1016.85	-78.89	1548.34	1008.50	24.98	1541.12	869.47	-103.61	1589.66	851.97	7.94	1584.37	424.34	1116.53	72.26	1021.23	1018.20	73.54	523.90
10.97000	977.94	113.58	41.43	959.43	105.15	53.88	800.12	94.26	109.94	823.74	91.96	158.87	1009.16	-61.93	29.48	983.49	-49.30	33.33	823.86	-76.06	32.40	825.13	-81.05	75.85	955.96	-39.53	1211.14	0.00	0.00	0.00	1018.09	-79.55	1548.28	1009.97	24.49	1540.94	870.97	-104.09	1589.61	853.35	8.13	1584.21	423.78	1116.65	72.25	1021.86	1018.04	73.73	523.59
10.98000	993.24	114.47	41.24	973.04	103.77	51.53	812.54	95.06	102.82	834.39	93.70	153.24	1009.01	-61.91	29.62	983.43	-49.50	33.12	823.95	-75.61	32.33	825.44	-80.69	75.78	957.86	-39.93	1210.99	0.00	0.00	0.00	1019.79	-80.04	1548.14	1011.80	23.28	1540.99	872.46	-104.50	1589.55	855.12	7.11	1584.22	423.30	1117.45	71.64	1021.71	1018.16	73.73	522.20
10.99000	1007.41	114.82	41.04	988.84	104.86	50.97	825.33	95.83	96.12	845.67	94.30	147.30	1008.58	-62.06	29.92	981.68	-46.93	35.08	823.99	-75.53	32.44	825.73	-80.07	75.66	960.76	-40.40	1210.75	0.00	0.00	0.00	1021.26	-80.64	1547.99	1013.32	22.95	1540.79	873.99	-105.01	1589.49	856.91	6.61	1584.15	422.97	1117.02	71.70	1021.66	1018.10	73.62	522.50
11.00000	1023.63	115.95	41.51	1003.18	105.93	50.12	838.09	97.14	89.85	856.71	95.56	141.85	1008.56	-61.99	30.33	982.28	-46.41	35.91	823.98	-75.27	32.48	825.83	-80.08	75.74	962.71	-40.90	1210.73	0.00	0.00	0.00	1022.90	-81.16	1547.82	1014.98	22.34	1540.52	875.57	-105.34	1589.44	858.52	5.96	1584.15	423.95	1117.25	71.81	1022.54	1017.93	74.01	523.12
11.01000	1038.40	116.52	41.86	1017.39	106.50	49.70	851.32	97.33	83.47	867.96	96.67	136.68	1007.28	-61.69	32.27	982.18	-46.17	36.11	824.06	-74.96	32.47	826.01	-79.97	75.73	963.61	-41.42	1210.60	0.00	0.00	0.00	1024.33	-81.58	1547.67	1016.45	22.43	1540.43	877.14	-105.71	1589.36	860.18	5.25	1584.01	421.78	1118.48	71.00	1021.77	1018.15	73.75	523.20
11.02000	1052.32	116.65	42.20	1032.73	106.50	50.03	864.30	98.44	77.96	879.28	97.82	131.66	1006.59	-61.87	32.49	981.61	-46.09	36.22	824.09	-75.09	32.61	826.17	-79.78	75.72	964.57	-41.82	1210.35	0.00	0.00	0.00	1025.92	-82.03	1547.47	1017.98	22.26	1540.22	878.70	-106.16	1589.30	861.65	5.39	1583.93	422.70	1116.95	71.82	1021.79	1018.07	73.66	522.52
11.03000	1066.84	116.19	43.15	1046.53	106.61	49.89	877.12	99.84	72.90	890.67	98.90	126.99	1006.45	-62.40	33.03	981.68	-45.95	36.46	824.11	-74.99	32.65	826.25	-79.58	75.69	965.87	-42.33	1210.41	0.00	0.00	0.00	1027.59	-82.39	1547.26	1019.70	21.41	1539.95	880.28	-106.45	1589.25	863.27	5.07	1583.88	423.26	1117.33	71.75	1021.92	1017.97	73.69	522.82
11.04000	1080.98	115.70	43.76	1059.62	106.45	49.49	890.01	100.81	68.11	902.19	98.92	122.25	1005.76	-62.21	32.84	981.91	-46.03	36.65	824.11	-75.04	32.71	826.36	-79.58	75.71	966.31	-42.60	1210.08	0.00	0.00	0.00	1028.86	-82.84	1547.09	1021.16	21.31	1539.72	881.87	-106.71	1589.19	864.94	4.87	1583.79	424.02	1115.97	72.31	1022.15	1017.87	73.76	521.03
11.05000	1094.99	115.22	44.48	1073.42	106.01	49.77	902.74	102.11	63.92	913.77	99.51	118.12	1005.41	-63.37	33.53	982.00	-46.11	36.85	824.10	-75.11	32.75	826.37	-79.43	75.73	967.05	-43.02	1209.99	0.00	0.00	0.00	1030.64	-83.15	1546.92	1022.98	20.40	1539.64	883.46	-106.98	1589.14	866.44	4.77	1583.82	424.70	1115.96	72.62	1021.72	1018.08	73.67	519.59
11.06000	1108.11	114.17	45.01	1085.40	104.70	49.60	915.61	103.16	59.96	925.39	99.87	114.10	1005.93	-62.91	33.46	981.80	-46.17	36.82	824.13	-75.09	32.77	826.46	-79.41	75.76	968.60	-43.54	1209.95	0.00	0.00	0.00	1032.32	-83.57	1546.71	1024.65	20.08	1539.48	885.05	-107.25	1589.10	868.07	4.53	1583.77	424.20	1117.13	72.07	1021.71	1018.11	73.67	519.00
11.07000	1120.66	112.55	45.52	1099.26	103.49	50.18	928.39	103.35	56.12	936.78	100.26	110.52	1006.13	-63.36	33.87	982.13	-46.28	36.87	824.06	-75.17	32.74	826.38	-79.61	75.88	970.65	-43.45	1209.69	0.00	0.00	0.00	1033.68	-83.91	1546.53	1026.20	19.77	1539.23	886.65	-107.53	1589.06	869.77	4.44	1583.73	424.82	1117.22	71.90	1021.90	1017.97	73.68	522.92
11.08000	1132.84	111.18	46.02	1110.65	102.05	50.31	940.64	103.89	52.81	947.82	100.26	107.15	1005.84	-63.67	33.84	981.32	-46.72	36.51	824.02	-75.35	32.86	826.33	-79.68	75.95	971.97	-43.85	1209.63	0.00	0.00	0.00	1035.30	-84.11	1546.36	1027.88	19.34	1539.13	888.25	-107.76	1589.03	871.30	4.58	1583.68	424.10	1116.56	72.11	1021.93	1018.00	73.74	525.26
11.09000	1146.11	108.75	47.76	1123.43	100.12	51.38	952.94	103.68	49.43	958.53	100.77	104.39	1006.59	-63.68	33.84	982.16	-46.93	36.64	824.09	-75.03	32.65	826.25	-79.49	75.87	973.12	-44.19	1209.49	0.00	0.00	0.00	1037.29	-84.39	1546.14	1029.38	19.17	1538.96	889.84	-108.00	1589.01	873.05	4.04	1583.75	424.41	1116.55	72.15	1021.94	1018.05	73.77	521.38
11.10000	1157.46	106.62	48.81	1136.02	98.32	52.40	964.67	104.53	46.95	969.03	100.68	101.77	1006.08	-63.73	33.42	983.37	-47.06	37.05	824.07	-75.03	32.62	826.28	-79.42	75.87	975.27	-44.48	1209.41	0.00	0.00	0.00	1038.55	-84.55	1546.03	1031.09	18.73	1538.84	891.45	-108.18	1589.01	874.84	3.38	1583.78	424.27	1117.68	71.85	1021.28	1018.18	73.50	520.31
11.11000	1168.95	103.98	50.39	1146.52	96.16	53.37	976.17	104.78	44.57	979.07	101.54	99.75	1006.80	-63.61	33.48	983.30	-47.30	37.01	824.08	-75.04	32.58	826.15	-79.66	76.03	975.80	-44.41	1209.30	0.00	0.00	0.00	1039.83	-84.82	1545.90	1032.73	18.43	1538.74	893.09	-108.31	1589.03	876.45	3.23	1583.80	423.37	1118.24	71.62	1022.03	1017.98	73.78	522.30
[truncated: 1,043 more rows]
[truncated: 35 more columns]
