# Supplementary material for: The impact of mobile phone use on where we look and how we walk when negotiating floor based obstacles
Source: PLoS One. 2017 Jun 30;12(6):e0179802. doi: 10.1371/journal.pone.0179802 (PMC5493336; doi:10.1371/journal.pone.0179802)
Supplement: S1 File — (ZIP) [file pone.0179802.s001.zip › Gait/PP12/BD obs no phone 2.txt]

CODAmotion Analysis Text
Codamotion Analysis Text Save of: BD obs no phone 2.mdf
Time	Markers
Time	1:LTOE.X	1:LTOE.Y	1:LTOE.Z	2:L2nd.X	2:L2nd.Y	2:L2nd.Z	3:LHEE.X	3:LHEE.Y	3:LHEE.Z	4:LANK.X	4:LANK.Y	4:LANK.Z	5:RTOE.X	5:RTOE.Y	5:RTOE.Z	6:R2nd.X	6:R2nd.Y	6:R2nd.Z	7:RHEE.X	7:RHEE.Y	7:RHEE.Z	8:RANK.X	8:RANK.Y	8:RANK.Z	9:STRN.X	9:STRN.Y	9:STRN.Z	10:Marker 10.X	10:Marker 10.Y	10:Marker 10.Z	11:FRHD.X	11:FRHD.Y	11:FRHD.Z	12:FLHD.X	12:FLHD.Y	12:FLHD.Z	13:BRHD.X	13:BRHD.Y	13:BRHD.Z	14:BLHD.X	14:BLHD.Y	14:BLHD.Z	15:BLSTEP.X	15:BLSTEP.Y	15:BLSTEP.Z	16:FLSTEP.X	16:FLSTEP.Y	16:FLSTEP.Z	17:BRSTEP.X
(s)	(mm)	(mm)	(mm)	(mm)	(mm)	(mm)	(mm)	(mm)	(mm)	(mm)	(mm)	(mm)	(mm)	(mm)	(mm)	(mm)	(mm)	(mm)	(mm)	(mm)	(mm)	(mm)	(mm)	(mm)	(mm)	(mm)	(mm)	(mm)	(mm)	(mm)	(mm)	(mm)	(mm)	(mm)	(mm)	(mm)	(mm)	(mm)	(mm)	(mm)	(mm)	(mm)	(mm)	(mm)	(mm)	(mm)	(mm)	(mm)	(mm)
0.00000	-3644.85	123.04	16.94	-3662.36	108.18	6.90	-1531.45	73.50	122.71	-1519.39	83.41	167.12	-3208.63	-22.61	23.13	-3228.06	-20.51	45.21	-3194.86	105.86	-5.41	-3065.71	108.19	37.58	-3174.95	52.90	1182.66	0.00	0.00	0.00	-3042.81	154.55	1302.20	-3125.59	112.58	1545.05	-2868.88	44.79	1222.45	-1233.40	108.17	1544.14	220.33	-253.05	58.85	659.82	-239.57	55.57	205.94
0.01000	-3644.85	123.04	16.94	-3662.36	108.18	6.90	-1531.45	73.50	122.71	-1519.39	83.41	167.12	-3208.63	-22.61	23.13	-3228.06	-20.51	45.21	-3194.86	105.86	-5.41	-3065.71	108.19	37.58	-3174.95	52.90	1182.66	0.00	0.00	0.00	-3042.81	154.55	1302.20	-3125.59	112.58	1545.05	-2868.88	44.79	1222.45	-1233.40	108.17	1544.14	220.33	-253.05	58.85	659.82	-239.57	55.57	205.94
0.02000	-3644.85	123.04	16.94	-3662.36	108.18	6.90	-1531.45	73.50	122.71	-1519.39	83.41	167.12	-3208.63	-22.61	23.13	-3228.06	-20.51	45.21	-3194.86	105.86	-5.41	-3065.71	108.19	37.58	-3174.95	52.90	1182.66	0.00	0.00	0.00	-3042.81	154.55	1302.20	-3125.59	112.58	1545.05	-2868.88	44.79	1222.45	-1233.40	108.17	1544.14	220.40	-253.13	58.86	660.05	-239.65	55.59	205.94
0.03000	-3644.85	123.04	16.94	-3662.36	108.18	6.90	-1531.45	73.50	122.71	-1519.39	83.41	167.12	-3208.63	-22.61	23.13	-3228.06	-20.51	45.21	-3195.15	105.88	-5.40	-3066.09	108.21	37.59	-3174.95	52.90	1182.66	0.00	0.00	0.00	-3043.40	154.58	1302.47	-3125.59	112.58	1545.05	-2869.58	44.81	1222.76	-1233.40	108.17	1544.14	289.71	-333.30	77.34	889.06	-322.80	74.71	206.02
0.04000	-3644.85	123.04	16.94	-3662.36	108.18	6.90	-1531.45	73.50	122.71	-1519.39	83.41	167.12	-3208.63	-22.61	23.13	-3228.06	-20.51	45.21	-3488.08	124.66	7.44	-3444.58	129.33	51.39	-3174.95	52.90	1182.66	0.00	0.00	0.00	-3630.11	187.42	1570.34	-3125.59	112.58	1545.05	-3561.41	59.13	1538.62	-1233.40	108.17	1544.14	289.53	-333.46	77.28	889.15	-322.64	74.82	284.03
0.05000	-3644.85	123.04	16.94	-3662.36	108.18	6.90	-1531.45	73.50	122.71	-1519.39	83.41	167.12	-3208.63	-22.61	23.13	-3228.06	-20.51	45.21	-3496.79	123.98	6.70	-3424.06	128.38	54.53	-3174.95	52.90	1182.66	0.00	0.00	0.00	-3639.09	187.76	1571.07	-3125.59	112.58	1545.05	-3544.53	56.86	1537.50	-1233.40	108.17	1544.14	289.62	-333.17	77.35	888.50	-322.57	74.75	283.37
0.06000	-3644.85	123.04	16.94	-3662.36	108.18	6.90	-1531.45	73.50	122.71	-1519.39	83.41	167.12	-3208.63	-22.61	23.13	-3228.06	-20.51	45.21	-3482.66	123.97	8.06	-3419.83	129.24	55.49	-3174.95	52.90	1182.66	0.00	0.00	0.00	-3646.70	185.96	1570.77	-3125.59	112.58	1545.05	-3548.09	52.64	1536.77	-1233.40	108.17	1544.14	289.78	-332.99	77.53	888.66	-322.78	74.71	283.60
0.07000	-3644.85	123.04	16.94	-3662.36	108.18	6.90	-1531.45	73.50	122.71	-1519.39	83.41	167.12	-3208.63	-22.61	23.13	-3228.06	-20.51	45.21	-3489.44	123.88	7.95	-3414.27	128.85	55.39	-3174.95	52.90	1182.66	0.00	0.00	0.00	-3608.18	183.66	1570.51	-3125.59	112.58	1545.05	-3545.48	49.29	1535.78	-1233.40	108.17	1544.14	289.58	-333.23	77.42	888.98	-322.98	74.75	283.85
0.08000	-3644.85	123.04	16.94	-3662.36	108.18	6.90	-1531.45	73.50	122.71	-1519.39	83.41	167.12	-3208.63	-22.61	23.13	-3228.06	-20.51	45.21	-3469.39	123.58	10.22	-3416.02	128.90	55.61	-3174.95	52.90	1182.66	0.00	0.00	0.00	-3598.53	182.83	1570.34	-3125.59	112.58	1545.05	-3545.76	45.45	1535.32	-1233.40	108.17	1544.14	289.65	-333.35	77.38	888.93	-323.14	74.54	283.86
0.09000	-3644.85	123.04	16.94	-3662.36	108.18	6.90	-1531.45	73.50	122.71	-1519.39	83.41	167.12	-3208.63	-22.61	23.13	-3228.06	-20.51	45.21	-3480.15	125.42	8.69	-3420.16	128.72	55.52	-3174.95	52.90	1182.66	0.00	0.00	0.00	-3605.47	181.13	1570.40	-3125.59	112.58	1545.05	-3546.82	42.54	1534.50	-1233.40	108.17	1544.14	290.43	-333.24	77.42	888.61	-322.99	74.59	283.49
0.10000	-3644.85	123.04	16.94	-3662.36	108.18	6.90	-1531.45	73.50	122.71	-1519.39	83.41	167.12	-3208.63	-22.61	23.13	-3228.06	-20.51	45.21	-3474.11	124.25	9.78	-3422.86	128.23	54.82	-3174.95	52.90	1182.66	0.00	0.00	0.00	-3607.80	179.51	1570.55	-3125.59	112.58	1545.05	-3554.71	38.08	1534.66	-1233.40	108.17	1544.14	289.95	-333.44	77.32	888.34	-322.76	74.51	283.97
0.11000	-3644.85	123.04	16.94	-3662.36	108.18	6.90	-1531.45	73.50	122.71	-1519.39	83.41	167.12	-3208.63	-22.61	23.13	-3228.06	-20.51	45.21	-3465.03	124.92	11.06	-3417.29	127.97	55.70	-3174.95	52.90	1182.66	0.00	0.00	0.00	-3575.61	178.60	1569.10	-3125.59	112.58	1545.05	-3546.90	34.81	1533.20	-1233.40	108.17	1544.14	290.24	-333.46	77.59	888.29	-322.71	74.63	283.99
0.12000	-3644.85	123.04	16.94	-3662.36	108.18	6.90	-1531.45	73.50	122.71	-1519.39	83.41	167.12	-3208.63	-22.61	23.13	-3228.06	-20.51	45.21	-3471.89	124.28	9.81	-3402.89	126.63	58.14	-3174.95	52.90	1182.66	0.00	0.00	0.00	-3591.84	176.01	1569.35	-3125.59	112.58	1545.05	-3552.64	30.27	1533.09	-1233.40	108.17	1544.14	290.12	-333.26	77.59	888.58	-322.52	74.66	283.61
0.13000	-3644.85	123.04	16.94	-3662.36	108.18	6.90	-1531.45	73.50	122.71	-1519.39	83.41	167.12	-3208.63	-22.61	23.13	-3228.06	-20.51	45.21	-3473.15	124.51	10.09	-3395.06	127.20	58.74	-3174.95	52.90	1182.66	0.00	0.00	0.00	-3607.38	174.26	1569.98	-3125.59	112.58	1545.05	-3566.38	26.11	1532.59	-1233.40	108.17	1544.14	289.02	-333.60	77.15	888.55	-322.78	74.51	283.64
0.14000	-3644.85	123.04	16.94	-3662.36	108.18	6.90	-1531.45	73.50	122.71	-1519.39	83.41	167.12	-3208.63	-22.61	23.13	-3228.06	-20.51	45.21	-3467.92	124.82	10.08	-3423.43	127.04	54.29	-3174.95	52.90	1182.66	0.00	0.00	0.00	-3590.87	171.61	1568.84	-3125.59	112.58	1545.05	-3566.92	23.12	1532.91	-1233.40	108.17	1544.14	289.42	-333.46	77.41	889.11	-322.77	74.77	284.62
0.15000	-3644.85	123.04	16.94	-3662.36	108.18	6.90	-1531.45	73.50	122.71	-1519.39	83.41	167.12	-3208.63	-22.61	23.13	-3228.06	-20.51	45.21	-3479.76	124.02	8.07	-3391.15	126.38	59.55	-3174.95	52.90	1182.66	0.00	0.00	0.00	-3587.87	169.84	1568.82	-3125.59	112.58	1545.05	-3573.71	19.35	1533.73	-1233.40	108.17	1544.14	290.28	-333.33	77.55	888.90	-322.83	74.63	284.79
0.16000	-3644.85	123.04	16.94	-3662.36	108.18	6.90	-1531.45	73.50	122.71	-1519.39	83.41	167.12	-3208.63	-22.61	23.13	-3228.06	-20.51	45.21	-3480.06	124.69	7.59	-3403.57	126.50	57.63	-3174.95	52.90	1182.66	0.00	0.00	0.00	-3571.87	166.80	1568.93	-3125.59	112.58	1545.05	-3580.57	15.53	1533.76	-1233.40	108.17	1544.14	289.46	-333.46	77.30	889.16	-322.74	74.73	283.79
0.17000	-3644.85	123.04	16.94	-3662.36	108.18	6.90	-1531.45	73.50	122.71	-1519.39	83.41	167.12	-3208.63	-22.61	23.13	-3228.06	-20.51	45.21	-3488.93	124.03	7.10	-3404.92	126.00	57.76	-3174.95	52.90	1182.66	0.00	0.00	0.00	-3582.09	164.68	1568.27	-3125.59	112.58	1545.05	-3585.51	11.57	1533.99	-1233.40	108.17	1544.14	289.71	-333.46	77.42	888.49	-322.99	74.64	283.58
0.18000	-3644.85	123.04	16.94	-3662.36	108.18	6.90	-1531.45	73.50	122.71	-1519.39	83.41	167.12	-3208.63	-22.61	23.13	-3228.06	-20.51	45.21	-3480.83	123.72	7.77	-3364.93	125.56	63.72	-3174.95	52.90	1182.66	0.00	0.00	0.00	-3581.07	161.03	1568.25	-3125.59	112.58	1545.05	-3590.96	8.22	1533.52	-1233.40	108.17	1544.14	290.32	-333.52	77.48	888.27	-322.90	74.52	283.63
0.19000	-3644.85	123.04	16.94	-3662.36	108.18	6.90	-1531.45	73.50	122.71	-1519.39	83.41	167.12	-3208.63	-22.61	23.13	-3228.06	-20.51	45.21	-3490.32	124.86	6.47	-3411.50	125.43	57.02	-3174.95	52.90	1182.66	0.00	0.00	0.00	-3591.89	158.41	1568.45	-3125.59	112.58	1545.05	-3591.67	5.96	1533.50	-1233.40	108.17	1544.14	289.99	-333.50	77.51	888.31	-322.91	74.40	283.03
0.20000	-3644.85	123.04	16.94	-3662.36	108.18	6.90	-1531.45	73.50	122.71	-1519.39	83.41	167.12	-3208.63	-22.61	23.13	-3228.06	-20.51	45.21	-3486.05	124.94	6.53	-3410.35	123.83	57.92	-3174.95	52.90	1182.66	0.00	0.00	0.00	-3582.01	154.20	1568.17	-3125.59	112.58	1545.05	-3600.25	2.37	1533.31	-1233.40	108.17	1544.14	290.19	-333.34	77.38	888.42	-322.80	74.48	283.32
0.21000	-3644.85	123.04	16.94	-3662.36	108.18	6.90	-1531.45	73.50	122.71	-1519.39	83.41	167.12	-3208.63	-22.61	23.13	-3228.06	-20.51	45.21	-3465.94	123.62	9.73	-3406.29	124.65	58.82	-3174.95	52.90	1182.66	0.00	0.00	0.00	-3574.18	151.54	1567.34	-3125.59	112.58	1545.05	-3597.71	-0.43	1532.84	-1233.40	108.17	1544.14	289.88	-333.38	77.37	888.70	-322.91	74.63	283.64
0.22000	-3644.85	123.04	16.94	-3662.36	108.18	6.90	-1531.45	73.50	122.71	-1519.39	83.41	167.12	-3208.63	-22.61	23.13	-3228.06	-20.51	45.21	-3486.98	125.51	5.93	-3411.91	123.40	58.07	-3174.95	52.90	1182.66	0.00	0.00	0.00	-3580.50	147.59	1566.58	-3125.59	112.58	1545.05	-3610.58	-2.84	1533.68	-1233.40	108.17	1544.14	290.30	-333.42	77.48	888.71	-322.90	74.64	283.28
0.23000	-3644.85	123.04	16.94	-3662.36	108.18	6.90	-1531.45	73.50	122.71	-1519.39	83.41	167.12	-3208.63	-22.61	23.13	-3228.06	-20.51	45.21	-3491.55	124.67	5.99	-3422.26	122.78	55.86	-3174.95	52.90	1182.66	0.00	0.00	0.00	-3567.32	144.62	1566.11	-3125.59	112.58	1545.05	-3618.29	-5.04	1534.14	-1233.40	108.17	1544.14	289.63	-333.29	77.32	888.72	-322.50	74.72	283.47
0.24000	-3644.85	123.04	16.94	-3662.36	108.18	6.90	-1531.45	73.50	122.71	-1519.39	83.41	167.12	-3208.63	-22.61	23.13	-3228.06	-20.51	45.21	-3484.23	124.04	5.99	-3430.85	122.02	55.47	-3174.95	52.90	1182.66	0.00	0.00	0.00	-3561.17	141.79	1566.12	-3125.59	112.58	1545.05	-3624.81	-5.72	1534.43	-1233.40	108.17	1544.14	289.99	-333.13	77.47	888.71	-322.72	74.61	284.13
0.25000	-3644.85	123.04	16.94	-3662.36	108.18	6.90	-1531.45	73.50	122.71	-1519.39	83.41	167.12	-3208.63	-22.61	23.13	-3228.06	-20.51	45.21	-3478.75	124.17	7.64	-3414.95	120.48	58.13	-3174.95	52.90	1182.66	0.00	0.00	0.00	-3569.16	138.38	1565.78	-3125.59	112.58	1545.05	-3647.07	-7.49	1534.40	-1233.40	108.17	1544.14	289.75	-333.40	77.34	888.74	-322.87	74.63	284.16
0.26000	-3644.85	123.04	16.94	-3662.36	108.18	6.90	-1531.45	73.50	122.71	-1519.39	83.41	167.12	-3208.63	-22.61	23.13	-3228.06	-20.51	45.21	-3491.68	123.63	5.27	-3412.08	120.03	58.05	-3174.95	52.90	1182.66	0.00	0.00	0.00	-3571.69	135.13	1565.35	-3125.59	112.58	1545.05	-3632.03	-8.30	1534.51	-1233.40	108.17	1544.14	289.68	-333.63	77.22	888.66	-322.71	74.66	283.70
0.27000	-3644.85	123.04	16.94	-3662.36	108.18	6.90	-1531.45	73.50	122.71	-1519.39	83.41	167.12	-3208.63	-22.61	23.13	-3228.06	-20.51	45.21	-3485.88	124.17	6.76	-3417.02	118.93	57.19	-3174.95	52.90	1182.66	0.00	0.00	0.00	-3569.27	132.40	1565.69	-3125.59	112.58	1545.05	-3619.97	-8.75	1534.15	-1233.40	108.17	1544.14	289.61	-333.54	77.29	888.69	-322.92	74.58	283.57
0.28000	-3644.85	123.04	16.94	-3662.36	108.18	6.90	-1531.45	73.50	122.71	-1519.39	83.41	167.12	-3208.63	-22.61	23.13	-3228.06	-20.51	45.21	-3483.88	123.09	5.89	-3397.12	118.14	60.69	-3174.95	52.90	1182.66	0.00	0.00	0.00	-3570.66	129.07	1565.22	-3125.59	112.58	1545.05	-3612.50	-10.14	1533.60	-1233.40	108.17	1544.14	290.00	-333.40	77.49	888.70	-323.07	74.55	283.51
0.29000	-3644.85	123.04	16.94	-3662.36	108.18	6.90	-1531.45	73.50	122.71	-1519.39	83.41	167.12	-3208.63	-22.61	23.13	-3228.06	-20.51	45.21	-3470.08	122.04	8.32	-3417.63	117.80	58.00	-3174.95	52.90	1182.66	0.00	0.00	0.00	-3566.15	126.95	1564.96	-3125.59	112.58	1545.05	-3612.30	-11.71	1533.55	-1233.40	108.17	1544.14	290.55	-333.23	77.62	888.44	-323.04	74.53	283.70
0.30000	-3644.85	123.04	16.94	-3662.36	108.18	6.90	-1531.45	73.50	122.71	-1519.39	83.41	167.12	-3208.63	-22.61	23.13	-3228.06	-20.51	45.21	-3474.73	121.17	7.37	-3393.75	115.02	61.15	-3174.95	52.90	1182.66	0.00	0.00	0.00	-3577.20	123.41	1565.23	-3125.59	112.58	1545.05	-3612.03	-13.24	1533.50	-1233.40	108.17	1544.14	290.58	-333.24	77.61	888.49	-322.76	74.57	283.19
0.31000	-3644.85	123.04	16.94	-3662.36	108.18	6.90	-1531.45	73.50	122.71	-1519.39	83.41	167.12	-3208.63	-22.61	23.13	-3228.06	-20.51	45.21	-3493.07	119.78	6.01	-3408.32	113.91	58.76	-3174.95	52.90	1182.66	0.00	0.00	0.00	-3571.09	120.79	1565.75	-3125.59	112.58	1545.05	-3611.68	-14.74	1533.45	-1233.40	108.17	1544.14	290.24	-333.59	77.47	888.71	-322.72	74.58	283.20
0.32000	-3644.85	123.04	16.94	-3662.36	108.18	6.90	-1531.45	73.50	122.71	-1519.39	83.41	167.12	-3208.63	-22.61	23.13	-3228.06	-20.51	45.21	-3494.65	119.34	4.64	-3403.19	112.21	59.60	-3174.95	52.90	1182.66	0.00	0.00	0.00	-3557.90	117.31	1565.12	-3125.59	112.58	1545.05	-3611.27	-16.21	1533.40	-1233.40	108.17	1544.14	289.77	-333.25	77.46	888.94	-323.02	74.70	283.08
0.33000	-3644.85	123.04	16.94	-3662.36	108.18	6.90	-1531.45	73.50	122.71	-1519.39	83.41	167.12	-3208.63	-22.61	23.13	-3228.06	-20.51	45.21	-3492.94	115.14	4.88	-3401.88	108.34	60.28	-3174.95	52.90	1182.66	0.00	0.00	0.00	-3561.01	114.60	1564.84	-3125.59	112.58	1545.05	-3610.79	-17.65	1533.35	-1233.40	108.17	1544.14	290.48	-333.32	77.54	888.20	-322.72	74.59	283.44
0.34000	-3644.85	123.04	16.94	-3662.36	108.18	6.90	-1531.45	73.50	122.71	-1519.39	83.41	167.12	-3208.63	-22.61	23.13	-3228.06	-20.51	45.21	-3467.52	112.32	9.64	-3423.84	105.06	57.56	-3174.95	52.90	1182.66	0.00	0.00	0.00	-3562.50	113.20	1565.10	-3125.59	112.58	1545.05	-3610.23	-19.05	1533.30	-1233.40	108.17	1544.14	290.13	-333.30	77.52	888.56	-322.74	74.70	284.07
0.35000	-3644.85	123.04	16.94	-3662.36	108.18	6.90	-1531.45	73.50	122.71	-1519.39	83.41	167.12	-3208.63	-22.61	23.13	-3228.06	-20.51	45.21	-3470.81	108.29	9.15	-3420.10	102.69	57.54	-3174.95	52.90	1182.66	0.00	0.00	0.00	-3562.07	109.80	1565.23	-3125.59	112.58	1545.05	-3609.60	-20.41	1533.25	-1233.40	108.17	1544.14	290.10	-333.24	77.52	888.61	-322.76	74.57	283.83
0.36000	-3644.85	123.04	16.94	-3662.36	108.18	6.90	-1531.45	73.50	122.71	-1519.39	83.41	167.12	-3208.63	-22.61	23.13	-3228.06	-20.51	45.21	-3484.34	105.03	6.91	-3405.72	98.00	59.39	-3174.95	52.90	1182.66	0.00	0.00	0.00	-3559.11	107.05	1564.77	-3125.59	112.58	1545.05	-3608.91	-21.75	1533.19	-1233.40	108.17	1544.14	290.03	-333.61	77.34	888.41	-322.84	74.56	284.23
0.37000	-3644.85	123.04	16.94	-3662.36	108.18	6.90	-1531.45	73.50	122.71	-1519.39	83.41	167.12	-3208.63	-22.61	23.13	-3228.06	-20.51	45.21	-3479.17	101.97	7.46	-3399.40	93.93	60.82	-3174.95	52.90	1182.66	0.00	0.00	0.00	-3546.31	104.37	1564.42	-3125.59	112.58	1545.05	-3608.14	-23.05	1533.14	-1233.40	108.17	1544.14	290.30	-333.64	77.46	888.05	-323.06	74.40	283.98
0.38000	-3644.85	123.04	16.94	-3662.36	108.18	6.90	-1531.45	73.50	122.71	-1519.39	83.41	167.12	-3208.63	-22.61	23.13	-3228.06	-20.51	45.21	-3491.87	96.96	6.33	-3389.96	89.57	62.50	-3174.95	52.90	1182.66	0.00	0.00	0.00	-3541.40	102.60	1564.20	-3125.59	112.58	1545.05	-3607.31	-24.32	1533.09	-1233.40	108.17	1544.14	290.12	-333.35	77.63	888.43	-323.04	74.46	283.83
0.39000	-3644.85	123.04	16.94	-3662.36	108.18	6.90	-1531.45	73.50	122.71	-1519.39	83.41	167.12	-3208.63	-22.61	23.13	-3228.06	-20.51	45.21	-3506.16	92.88	3.93	-3415.35	84.14	59.15	-3174.95	52.90	1182.66	0.00	0.00	0.00	-3539.25	100.68	1563.69	-3125.59	112.58	1545.05	-3606.40	-25.56	1533.03	-1233.40	108.17	1544.14	289.66	-333.48	77.49	888.35	-322.74	74.55	283.59
0.40000	-3644.85	123.04	16.94	-3662.36	108.18	6.90	-1531.45	73.50	122.71	-1519.39	83.41	167.12	-3208.63	-22.61	23.13	-3228.06	-20.51	45.21	-3477.75	87.76	9.21	-3398.88	80.46	61.87	-3174.95	52.90	1182.66	0.00	0.00	0.00	-3555.31	98.96	1564.19	-3125.59	112.58	1545.05	-3605.43	-26.76	1532.98	-1233.40	108.17	1544.14	289.26	-333.53	77.22	888.86	-322.70	74.69	283.97
0.41000	-3644.85	123.04	16.94	-3662.36	108.18	6.90	-1531.45	73.50	122.71	-1519.39	83.41	167.12	-3208.63	-22.61	23.13	-3228.06	-20.51	45.21	-3483.93	83.12	8.15	-3411.48	75.03	59.47	-3174.95	52.90	1182.66	0.00	0.00	0.00	-3558.87	97.77	1564.22	-3125.59	112.58	1545.05	-3604.39	-27.94	1532.92	-1233.40	108.17	1544.14	290.03	-333.28	77.42	889.01	-322.88	74.74	283.82
0.42000	-3644.85	123.04	16.94	-3662.36	108.18	6.90	-1531.45	73.50	122.71	-1519.39	83.41	167.12	-3208.63	-22.61	23.13	-3228.06	-20.51	45.21	-3490.07	79.13	7.37	-3415.61	69.86	58.95	-3174.95	52.90	1182.66	0.00	0.00	0.00	-3561.28	96.01	1563.98	-3125.59	112.58	1545.05	-3603.28	-29.08	1532.87	-1233.40	108.17	1544.14	289.80	-333.23	77.31	889.38	-322.95	74.82	282.93
0.43000	-3644.85	123.04	16.94	-3662.36	108.18	6.90	-1531.45	73.50	122.71	-1519.39	83.41	167.12	-3208.63	-22.61	23.13	-3228.06	-20.51	45.21	-3459.73	74.20	12.36	-3389.62	65.61	62.94	-3174.95	52.90	1182.66	0.00	0.00	0.00	-3562.11	93.92	1564.47	-3125.59	112.58	1545.05	-3602.10	-30.19	1532.81	-1233.40	108.17	1544.14	289.73	-333.58	77.34	889.35	-322.46	74.88	283.35
0.44000	-3644.85	123.04	16.94	-3662.36	108.18	6.90	-1531.45	73.50	122.71	-1519.39	83.41	167.12	-3208.63	-22.61	23.13	-3228.06	-20.51	45.21	-3454.85	69.43	13.38	-3404.82	61.75	60.98	-3174.95	52.90	1182.66	0.00	0.00	0.00	-3555.17	92.29	1564.07	-3125.59	112.58	1545.05	-3600.85	-31.27	1532.76	-1233.40	108.17	1544.14	290.67	-333.48	77.64	888.91	-322.69	74.71	283.00
0.45000	-3644.85	123.04	16.94	-3662.36	108.18	6.90	-1531.45	73.50	122.71	-1519.39	83.41	167.12	-3208.63	-22.61	23.13	-3228.06	-20.51	45.21	-3450.09	64.72	14.42	-3404.41	56.85	61.17	-3174.95	52.90	1182.66	0.00	0.00	0.00	-3551.55	90.46	1563.95	-3125.59	112.58	1545.05	-3599.53	-32.32	1532.70	-1233.40	108.17	1544.14	290.36	-333.33	77.64	888.71	-322.96	74.43	283.61
0.46000	-3644.85	123.04	16.94	-3662.36	108.18	6.90	-1531.45	73.50	122.71	-1519.39	83.41	167.12	-3208.63	-22.61	23.13	-3228.06	-20.51	45.21	-3445.46	60.09	15.47	-3404.06	52.02	61.34	-3174.95	52.90	1182.66	0.00	0.00	0.00	-3563.30	87.90	1564.47	-3125.59	112.58	1545.05	-3598.15	-33.34	1532.64	-1233.40	108.17	1544.14	290.52	-333.45	77.52	888.31	-322.76	74.49	283.24
0.47000	-3644.85	123.04	16.94	-3662.36	108.18	6.90	-1531.45	73.50	122.71	-1519.39	83.41	167.12	-3208.63	-22.61	23.13	-3228.06	-20.51	45.21	-3440.95	55.54	16.54	-3403.75	47.25	61.50	-3174.95	52.90	1182.66	0.00	0.00	0.00	-3561.85	86.26	1564.21	-3125.59	112.58	1545.05	-3596.69	-34.32	1532.59	-1233.40	108.17	1544.14	290.24	-333.50	77.51	888.50	-322.69	74.49	283.90
0.48000	-3644.85	123.04	16.94	-3662.36	108.18	6.90	-1531.45	73.50	122.71	-1519.39	83.41	167.12	-3208.63	-22.61	23.13	-3228.06	-20.51	45.21	-3436.55	51.05	17.62	-3403.50	42.55	61.65	-3174.95	52.90	1182.66	0.00	0.00	0.00	-3567.79	84.64	1564.20	-3125.59	112.58	1545.05	-3595.17	-35.28	1532.53	-1233.40	108.17	1544.14	289.83	-333.51	77.37	888.43	-323.07	74.35	284.19
0.49000	-3644.85	123.04	16.94	-3662.36	108.18	6.90	-1531.45	73.50	122.71	-1519.39	83.41	167.12	-3208.63	-22.61	23.13	-3228.06	-20.51	45.21	-3432.28	46.64	18.72	-3403.30	37.91	61.78	-3174.95	52.90	1182.66	0.00	0.00	0.00	-3554.41	83.05	1563.30	-3125.59	112.58	1545.05	-3593.59	-36.21	1532.47	-1233.40	108.17	1544.14	290.10	-333.11	77.59	888.88	-322.90	74.59	284.01
0.50000	-3644.85	123.04	16.94	-3662.36	108.18	6.90	-1531.45	73.50	122.71	-1519.39	83.41	167.12	-3208.63	-22.61	23.13	-3228.06	-20.51	45.21	-3428.12	42.29	19.84	-3403.14	33.34	61.91	-3174.95	52.90	1182.66	0.00	0.00	0.00	-3545.92	82.11	1563.60	-3125.59	112.58	1545.05	-3591.93	-37.11	1532.41	-1233.40	108.17	1544.14	290.27	-333.43	77.50	888.60	-322.73	74.55	283.98
0.51000	-3644.85	123.04	16.94	-3662.36	108.18	6.90	-1531.45	73.50	122.71	-1519.39	83.41	167.12	-3208.63	-22.61	23.13	-3228.06	-20.51	45.21	-3424.07	38.02	20.97	-3403.03	28.84	62.02	-3174.95	52.90	1182.66	0.00	0.00	0.00	-3552.57	80.07	1563.47	-3125.59	112.58	1545.05	-3590.21	-37.98	1532.35	-1233.40	108.17	1544.14	290.42	-333.31	77.59	888.60	-322.88	74.49	284.04
0.52000	-3644.85	123.04	16.94	-3662.36	108.18	6.90	-1531.45	73.50	122.71	-1519.39	83.41	167.12	-3208.63	-22.61	23.13	-3228.06	-20.51	45.21	-3420.14	33.81	22.12	-3402.96	24.40	62.12	-3174.95	52.90	1182.66	0.00	0.00	0.00	-3551.49	78.31	1562.83	-3125.59	112.58	1545.05	-3588.42	-38.82	1532.29	-1233.40	108.17	1544.14	289.83	-333.53	77.50	888.46	-323.01	74.46	282.88
0.53000	-3644.85	123.04	16.94	-3662.36	108.18	6.90	-1531.45	73.50	122.71	-1519.39	83.41	167.12	-3208.63	-22.61	23.13	-3228.06	-20.51	45.21	-3416.32	29.68	23.28	-3402.94	20.03	62.20	-3174.95	52.90	1182.66	0.00	0.00	0.00	-3551.99	77.07	1563.39	-3125.59	112.58	1545.05	-3586.57	-39.63	1532.24	-1233.40	108.17	1544.14	290.17	-333.50	77.50	888.78	-323.09	74.56	283.20
0.54000	-3644.85	123.04	16.94	-3662.36	108.18	6.90	-1531.45	73.50	122.71	-1519.39	83.41	167.12	-3208.63	-22.61	23.13	-3228.06	-20.51	45.21	-3412.62	25.61	24.45	-3402.96	15.72	62.28	-3174.95	52.90	1182.66	0.00	0.00	0.00	-3536.89	76.13	1562.41	-3125.59	112.58	1545.05	-3584.64	-40.41	1532.18	-1233.40	108.17	1544.14	290.56	-333.36	77.54	889.16	-322.79	74.73	284.23
0.55000	-3644.85	123.04	16.94	-3662.36	108.18	6.90	-1531.45	73.50	122.71	-1519.39	83.41	167.12	-3208.63	-22.61	23.13	-3228.06	-20.51	45.21	-3409.01	21.62	25.64	-3403.03	11.48	62.35	-3174.95	52.90	1182.66	0.00	0.00	0.00	-3538.83	74.44	1562.96	-3125.59	112.58	1545.05	-3582.66	-41.17	1532.12	-1233.40	108.17	1544.14	289.80	-333.15	77.48	888.60	-322.68	74.56	284.09
0.56000	-3644.85	123.04	16.94	-3662.36	108.18	6.90	-1531.45	73.50	122.71	-1519.39	83.41	167.12	-3208.63	-22.61	23.13	-3228.06	-20.51	45.21	-3405.52	17.69	26.85	-3403.13	7.30	62.40	-3174.95	52.90	1182.66	0.00	0.00	0.00	-3537.79	73.27	1563.06	-3125.59	112.58	1545.05	-3580.60	-41.89	1532.06	-1233.40	108.17	1544.14	290.28	-333.08	77.58	889.10	-322.75	74.71	283.34
0.57000	-3644.85	123.04	16.94	-3662.36	108.18	6.90	-1531.45	73.50	122.71	-1519.39	83.41	167.12	-3208.63	-22.61	23.13	-3228.06	-20.51	45.21	-3402.13	13.82	28.06	-3403.28	3.18	62.44	-3174.95	52.90	1182.66	0.00	0.00	0.00	-3545.55	71.47	1562.81	-3125.59	112.58	1545.05	-3578.48	-42.59	1532.00	-1233.40	108.17	1544.14	290.58	-333.32	77.53	888.72	-322.93	74.56	282.75
0.58000	-3644.85	123.04	16.94	-3662.36	108.18	6.90	-1531.45	73.50	122.71	-1519.39	83.41	167.12	-3208.63	-22.61	23.13	-3228.06	-20.51	45.21	-3398.85	10.03	29.30	-3403.46	-0.88	62.48	-3174.95	52.90	1182.66	0.00	0.00	0.00	-3542.28	70.75	1563.12	-3125.59	112.58	1545.05	-3576.30	-43.26	1531.94	-1233.40	108.17	1544.14	290.39	-333.45	77.50	888.80	-322.67	74.67	282.49
0.59000	-3644.85	123.04	16.94	-3662.36	108.18	6.90	-1531.45	73.50	122.71	-1519.39	83.41	167.12	-3208.63	-22.61	23.13	-3228.06	-20.51	45.21	-3395.66	6.30	30.54	-3403.68	-4.87	62.50	-3174.95	52.90	1182.66	0.00	0.00	0.00	-3532.34	69.93	1562.19	-3125.59	112.58	1545.05	-3574.05	-43.90	1531.87	-1233.40	108.17	1544.14	289.74	-333.48	77.33	888.53	-323.01	74.61	283.54
0.60000	-3644.85	123.04	16.94	-3662.36	108.18	6.90	-1531.45	73.50	122.71	-1519.39	83.41	167.12	-3208.63	-22.61	23.13	-3228.06	-20.51	45.21	-3392.58	2.64	31.80	-3403.94	-8.80	62.52	-3174.95	52.90	1182.66	0.00	0.00	0.00	-3520.12	68.30	1562.68	-3125.59	112.58	1545.05	-3571.73	-44.52	1531.81	-1233.40	108.17	1544.14	290.34	-333.36	77.38	888.03	-322.85	74.52	283.41
0.61000	-3644.85	123.04	16.94	-3662.36	108.18	6.90	-1531.45	73.50	122.71	-1519.39	83.41	167.12	-3208.63	-22.61	23.13	-3228.06	-20.51	45.21	-3389.59	-0.96	33.08	-3404.23	-12.66	62.52	-3174.95	52.90	1182.66	0.00	0.00	0.00	-3529.72	66.73	1562.71	-3125.59	112.58	1545.05	-3569.35	-45.11	1531.75	-1233.40	108.17	1544.14	289.79	-333.32	77.34	888.54	-322.82	74.61	283.54
0.62000	-3644.85	123.04	16.94	-3662.36	108.18	6.90	-1531.45	73.50	122.71	-1519.39	83.41	167.12	-3208.63	-22.61	23.13	-3228.06	-20.51	45.21	-3386.71	-4.49	34.36	-3404.55	-16.47	62.52	-3174.95	52.90	1182.66	0.00	0.00	0.00	-3531.48	65.18	1562.67	-3125.59	112.58	1545.05	-3566.90	-45.67	1531.69	-1233.40	108.17	1544.14	290.06	-333.33	77.42	888.90	-322.73	74.75	283.85
0.63000	-3644.85	123.04	16.94	-3662.36	108.18	6.90	-1531.45	73.50	122.71	-1519.39	83.41	167.12	-3208.63	-22.61	23.13	-3228.06	-20.51	45.21	-3383.91	-7.96	35.66	-3404.91	-20.22	62.50	-3174.95	52.90	1182.66	0.00	0.00	0.00	-3531.69	65.48	1562.71	-3125.59	112.58	1545.05	-3564.39	-46.21	1531.63	-1233.40	108.17	1544.14	289.67	-333.58	77.27	888.77	-322.58	74.70	283.56
0.64000	-3644.85	123.04	16.94	-3662.36	108.18	6.90	-1531.45	73.50	122.71	-1519.39	83.41	167.12	-3208.63	-22.61	23.13	-3228.06	-20.51	45.21	-3381.21	-11.36	36.98	-3405.30	-23.90	62.48	-3174.95	52.90	1182.66	0.00	0.00	0.00	-3516.43	63.33	1562.35	-3125.59	112.58	1545.05	-3561.82	-46.72	1531.57	-1233.40	108.17	1544.14	289.99	-333.52	77.30	888.21	-322.81	74.52	283.71
0.65000	-3644.85	123.04	16.94	-3662.36	108.18	6.90	-1531.45	73.50	122.71	-1519.39	83.41	167.12	-3208.63	-22.61	23.13	-3228.06	-20.51	45.21	-3378.61	-14.70	38.30	-3405.72	-27.53	62.45	-3174.95	52.90	1182.66	0.00	0.00	0.00	-3509.92	62.73	1562.44	-3125.59	112.58	1545.05	-3559.18	-47.20	1531.50	-1233.40	108.17	1544.14	290.09	-333.21	77.41	888.59	-322.77	74.56	282.76
0.66000	-3644.85	123.04	16.94	-3662.36	108.18	6.90	-1531.45	73.50	122.71	-1519.39	83.41	167.12	-3208.63	-22.61	23.13	-3228.06	-20.51	45.21	-3376.09	-17.97	39.64	-3406.16	-31.09	62.40	-3174.95	52.90	1182.66	0.00	0.00	0.00	-3518.19	60.97	1562.17	-3125.59	112.58	1545.05	-3556.47	-47.66	1531.44	-1233.40	108.17	1544.14	289.75	-333.27	77.40	889.16	-322.65	74.79	283.13
0.67000	-3644.88	123.03	16.94	-3662.36	108.18	6.90	-1531.45	73.50	122.71	-1519.39	83.41	167.12	-3208.63	-22.61	23.13	-3228.06	-20.51	45.21	-3373.66	-21.19	40.99	-3406.64	-34.60	62.36	-3174.95	52.90	1182.66	0.00	0.00	0.00	-3517.14	59.91	1562.46	-3125.59	112.58	1545.05	-3553.71	-48.09	1531.38	-1233.40	108.17	1544.14	289.23	-333.30	77.33	888.76	-322.96	74.57	284.14
0.68000	-3668.34	121.09	11.85	-3662.36	108.18	6.90	-1531.45	73.50	122.71	-1519.39	83.41	167.12	-3208.63	-22.61	23.13	-3228.06	-20.51	45.21	-3371.32	-24.34	42.35	-3407.14	-38.04	62.30	-3174.95	52.90	1182.66	0.00	0.00	0.00	-3514.19	58.34	1562.27	-3125.59	112.58	1545.05	-3550.87	-48.50	1531.32	-1233.40	108.17	1544.14	290.15	-333.16	77.46	888.87	-322.84	74.61	283.97
0.69000	-3711.84	122.66	4.74	-3662.36	108.18	6.90	-1531.45	73.50	122.71	-1519.39	83.41	167.12	-3208.63	-22.61	23.13	-3228.06	-20.51	45.21	-3369.07	-27.42	43.73	-3407.66	-41.43	62.23	-3174.95	52.90	1182.66	0.00	0.00	0.00	-3497.07	57.74	1561.35	-3125.59	112.58	1545.05	-3547.98	-48.88	1531.25	-1233.40	108.17	1544.14	290.34	-333.22	77.58	889.14	-322.69	74.82	283.79
0.70000	-3639.03	120.20	19.25	-3662.36	108.18	6.90	-1531.45	73.50	122.71	-1519.39	83.41	167.12	-3208.63	-22.61	23.13	-3228.06	-20.51	45.21	-3366.90	-30.45	45.12	-3408.21	-44.76	62.16	-3174.95	52.90	1182.66	0.00	0.00	0.00	-3499.80	56.35	1561.89	-3125.59	112.58	1545.05	-3545.02	-49.23	1531.19	-1233.40	108.17	1544.14	289.95	-333.27	77.41	888.61	-322.95	74.62	283.26
0.71000	-3712.85	119.58	6.58	-3662.36	108.18	6.90	-1531.45	73.50	122.71	-1519.39	83.41	167.12	-3208.63	-22.61	23.13	-3228.06	-20.51	45.21	-3364.81	-33.42	46.51	-3408.78	-48.03	62.08	-3174.95	52.90	1182.66	0.00	0.00	0.00	-3494.05	54.59	1561.85	-3125.59	112.58	1545.05	-3542.00	-49.56	1531.13	-1233.40	108.17	1544.14	289.72	-333.19	77.31	888.89	-323.00	74.53	283.45
0.72000	-3671.22	121.12	12.07	-3662.36	108.18	6.90	-1531.45	73.50	122.71	-1519.39	83.41	167.12	-3208.63	-22.61	23.13	-3228.06	-20.51	45.21	-3362.81	-36.32	47.92	-3409.38	-51.24	61.99	-3174.95	52.90	1182.66	0.00	0.00	0.00	-3499.86	53.10	1561.87	-3125.59	112.58	1545.05	-3538.92	-49.87	1531.07	-1233.40	108.17	1544.14	290.11	-333.24	77.43	888.89	-322.86	74.66	284.33
0.73000	-3701.14	120.20	8.29	-3662.36	108.18	6.90	-1531.45	73.50	122.71	-1519.39	83.41	167.12	-3208.63	-22.61	23.13	-3228.06	-20.51	45.21	-3360.88	-39.17	49.34	-3409.99	-54.40	61.90	-3174.95	52.90	1182.66	0.00	0.00	0.00	-3497.43	52.44	1561.32	-3125.59	112.58	1545.05	-3535.77	-50.16	1531.00	-1233.40	108.17	1544.14	289.93	-333.09	77.41	888.71	-323.01	74.49	284.46
0.74000	-3717.91	119.53	5.59	-3662.36	108.18	6.90	-1531.45	73.50	122.71	-1519.39	83.41	167.12	-3208.63	-22.61	23.13	-3228.06	-20.51	45.21	-3359.03	-41.95	50.78	-3410.63	-57.50	61.80	-3174.95	52.90	1182.66	0.00	0.00	0.00	-3480.48	51.51	1561.24	-3125.59	112.58	1545.05	-3532.56	-50.42	1530.94	-1233.40	108.17	1544.14	290.19	-333.28	77.50	888.76	-322.99	74.50	284.09
0.75000	-3699.31	119.42	8.70	-3662.36	108.18	6.90	-1531.45	73.50	122.71	-1519.39	83.41	167.12	-3208.63	-22.61	23.13	-3228.06	-20.51	45.21	-3357.25	-44.68	52.22	-3411.28	-60.54	61.69	-3174.95	52.90	1182.66	0.00	0.00	0.00	-3488.64	49.53	1560.96	-3125.59	112.58	1545.05	-3529.29	-50.65	1530.87	-1233.40	108.17	1544.14	290.63	-333.37	77.61	888.99	-322.91	74.64	283.97
0.76000	-3697.85	120.06	8.43	-3662.36	108.18	6.90	-1531.45	73.50	122.71	-1519.39	83.41	167.12	-3208.63	-22.61	23.13	-3228.06	-20.51	45.21	-3355.55	-47.35	53.67	-3411.95	-63.53	61.58	-3174.95	52.90	1182.66	0.00	0.00	0.00	-3485.27	49.18	1560.45	-3125.59	112.58	1545.05	-3525.95	-50.86	1530.81	-1233.40	108.17	1544.14	289.84	-333.42	77.36	889.06	-322.65	74.79	283.87
0.77000	-3659.18	120.79	14.61	-3662.36	108.18	6.90	-1531.45	73.50	122.71	-1519.39	83.41	167.12	-3208.63	-22.61	23.13	-3228.06	-20.51	45.21	-3353.92	-49.96	55.14	-3412.63	-66.46	61.46	-3174.95	52.90	1182.66	0.00	0.00	0.00	-3482.52	47.20	1560.10	-3125.59	112.58	1545.05	-3522.56	-51.05	1530.75	-1233.40	108.17	1544.14	289.52	-333.24	77.38	888.57	-322.60	74.63	283.16
0.78000	-3663.65	119.40	15.13	-3662.36	108.18	6.90	-1531.45	73.50	122.71	-1519.39	83.41	167.12	-3208.63	-22.61	23.13	-3228.06	-20.51	45.21	-3352.37	-52.51	56.61	-3413.33	-69.33	61.33	-3174.95	52.90	1182.66	0.00	0.00	0.00	-3489.57	45.93	1560.34	-3125.59	112.58	1545.05	-3519.10	-51.22	1530.68	-1233.40	108.17	1544.14	290.38	-333.13	77.72	888.62	-322.60	74.59	283.29
0.79000	-3659.43	119.19	16.10	-3662.36	108.18	6.90	-1531.45	73.50	122.71	-1519.39	83.41	167.12	-3208.63	-22.61	23.13	-3228.06	-20.51	45.21	-3350.88	-55.00	58.09	-3414.04	-72.15	61.20	-3174.95	52.90	1182.66	0.00	0.00	0.00	-3474.16	44.84	1558.86	-3125.59	112.58	1545.05	-3515.58	-51.36	1530.62	-1233.40	108.17	1544.14	290.35	-332.89	77.67	888.88	-322.84	74.67	282.88
0.80000	-3656.39	119.00	16.94	-3662.36	108.18	6.90	-1531.45	73.50	122.71	-1519.39	83.41	167.12	-3208.63	-22.61	23.13	-3228.06	-20.51	45.21	-3349.46	-57.44	59.59	-3414.76	-74.92	61.07	-3174.95	52.90	1182.66	0.00	0.00	0.00	-3469.28	43.19	1558.40	-3125.59	112.58	1545.05	-3512.00	-51.48	1530.55	-1233.40	108.17	1544.14	290.08	-333.52	77.40	888.78	-323.04	74.65	282.81
0.81000	-3654.40	118.83	17.66	-3662.36	108.18	6.90	-1531.45	73.50	122.71	-1519.39	83.41	167.12	-3208.63	-22.61	23.13	-3228.06	-20.51	45.21	-3348.11	-59.82	61.09	-3415.50	-77.63	60.92	-3174.95	52.90	1182.66	0.00	0.00	0.00	-3460.12	42.14	1557.95	-3125.59	112.58	1545.05	-3508.36	-51.58	1530.49	-1233.40	108.17	1544.14	289.74	-333.51	77.37	888.68	-322.73	74.62	283.60
0.82000	-3653.35	118.69	18.26	-3662.36	108.18	6.90	-1531.45	73.50	122.71	-1519.39	83.41	167.12	-3208.63	-22.61	23.13	-3228.06	-20.51	45.21	-3346.82	-62.14	62.61	-3416.24	-80.29	60.78	-3174.95	52.90	1182.66	0.00	0.00	0.00	-3441.74	41.34	1556.66	-3125.59	112.58	1545.05	-3504.66	-51.66	1530.43	-1233.40	108.17	1544.14	290.70	-333.27	77.60	888.70	-322.85	74.56	283.74
0.83000	-3653.10	118.58	18.75	-3662.36	108.18	6.90	-1531.45	73.50	122.71	-1519.39	83.41	167.12	-3208.63	-22.61	23.13	-3228.06	-20.51	45.21	-3345.59	-64.41	64.13	-3417.00	-82.89	60.63	-3174.95	52.90	1182.66	0.00	0.00	0.00	-3440.99	40.25	1557.42	-3125.59	112.58	1545.05	-3500.89	-51.71	1530.36	-1233.40	108.17	1544.14	290.19	-333.03	77.63	888.58	-322.66	74.62	283.40
0.84000	-3653.56	118.51	19.12	-3662.36	108.18	6.90	-1531.45	73.50	122.71	-1519.39	83.41	167.12	-3208.63	-22.61	23.13	-3228.06	-20.51	45.21	-3344.43	-66.62	65.66	-3417.76	-85.45	60.47	-3174.95	52.90	1182.66	0.00	0.00	0.00	-3452.52	37.79	1556.86	-3125.59	112.58	1545.05	-3497.07	-51.75	1530.30	-1233.40	108.17	1544.14	289.71	-333.10	77.53	888.25	-322.68	74.65	283.51
0.85000	-3654.58	118.49	19.39	-3662.36	108.18	6.90	-1531.45	73.50	122.71	-1519.39	83.41	167.12	-3208.63	-22.61	23.13	-3228.05	-20.50	45.20	-3343.32	-68.78	67.20	-3418.52	-87.94	60.31	-3174.95	52.90	1182.66	0.00	0.00	0.00	-3441.55	35.65	1556.91	-3125.59	112.58	1545.05	-3493.18	-51.76	1530.23	-1233.40	108.17	1544.14	289.81	-333.43	77.44	888.53	-322.80	74.68	283.99
0.86000	-3656.06	118.52	19.55	-3662.36	108.18	6.90	-1531.45	73.50	122.71	-1519.39	83.41	167.12	-3208.63	-22.61	23.13	-3221.13	-17.89	43.58	-3342.28	-70.89	68.75	-3419.29	-90.39	60.15	-3174.95	52.90	1182.66	0.00	0.00	0.00	-3422.66	34.68	1556.08	-3125.59	112.58	1545.05	-3489.24	-51.75	1530.17	-1233.40	108.17	1544.14	290.50	-333.16	77.61	888.58	-323.06	74.43	284.51
0.87000	-3657.86	118.60	19.61	-3662.36	108.18	6.90	-1531.45	73.50	122.71	-1519.39	83.41	167.12	-3208.63	-22.61	23.13	-3219.74	-17.17	41.05	-3341.29	-72.94	70.31	-3420.07	-92.79	59.98	-3174.95	52.90	1182.66	0.00	0.00	0.00	-3427.49	34.34	1556.08	-3125.59	112.58	1545.05	-3485.24	-51.72	1530.10	-1233.40	108.17	1544.14	290.19	-333.39	77.42	888.52	-323.04	74.50	284.21
0.88000	-3659.89	118.74	19.57	-3662.36	108.18	6.90	-1531.45	73.50	122.71	-1519.39	83.41	167.12	-3208.63	-22.61	23.13	-3246.46	-15.13	35.15	-3340.35	-74.94	71.88	-3420.85	-95.13	59.81	-3174.95	52.90	1182.66	0.00	0.00	0.00	-3421.74	32.08	1556.90	-3125.59	112.58	1545.05	-3481.17	-51.67	1530.04	-1233.40	108.17	1544.14	289.63	-333.28	77.38	888.65	-323.02	74.59	284.09
0.89000	-3662.00	118.95	19.43	-3662.36	108.18	6.90	-1531.45	73.50	122.71	-1519.39	83.41	167.12	-3208.63	-22.61	23.13	-3206.57	-14.52	39.84	-3339.47	-76.88	73.45	-3421.62	-97.42	59.63	-3174.95	52.90	1182.66	0.00	0.00	0.00	-3414.66	30.75	1557.34	-3125.59	112.58	1545.05	-3477.05	-51.60	1529.98	-1233.40	108.17	1544.14	290.41	-333.19	77.68	888.96	-322.91	74.64	283.79
0.90000	-3664.09	119.23	19.20	-3662.36	108.18	6.90	-1531.45	73.50	122.71	-1519.39	83.41	167.12	-3208.60	-22.61	23.13	-3221.97	-15.93	37.26	-3338.64	-78.78	75.04	-3422.40	-99.66	59.46	-3174.95	52.90	1182.66	0.00	0.00	0.00	-3413.65	29.70	1557.47	-3125.59	112.58	1545.05	-3472.86	-51.51	1529.91	-1233.40	108.17	1544.14	289.71	-333.46	77.36	889.36	-322.77	74.70	283.62
0.91000	-3666.03	119.59	18.87	-3662.36	108.18	6.90	-1531.45	73.50	122.71	-1519.39	83.41	167.12	-3183.12	-20.65	25.25	-3240.29	-15.56	30.75	-3337.86	-80.62	76.63	-3423.18	-101.85	59.28	-3174.95	52.90	1182.66	0.00	0.00	0.00	-3412.39	28.88	1558.66	-3125.59	112.58	1545.05	-3468.62	-51.40	1529.85	-1233.40	108.17	1544.14	289.78	-333.69	77.26	888.60	-322.55	74.69	283.49
0.92000	-3667.71	120.04	18.45	-3662.36	108.18	6.90	-1531.45	73.50	122.71	-1519.39	83.41	167.12	-3204.01	-21.24	20.75	-3217.37	-15.35	33.81	-3337.13	-82.41	78.23	-3423.96	-103.99	59.09	-3174.95	52.90	1182.66	0.00	0.00	0.00	-3400.38	27.61	1558.91	-3125.59	112.58	1545.05	-3464.32	-51.27	1529.78	-1233.40	108.17	1544.14	289.91	-333.30	77.41	888.49	-322.53	74.58	283.77
0.93000	-3669.00	120.57	17.95	-3662.36	108.18	6.90	-1531.45	73.50	122.71	-1519.39	83.41	167.12	-3203.59	-19.90	20.75	-3237.29	-15.99	29.38	-3336.44	-84.15	79.84	-3424.73	-106.08	58.91	-3174.95	52.90	1182.66	0.00	0.00	0.00	-3395.63	26.59	1559.15	-3125.59	112.58	1545.05	-3459.96	-51.12	1529.72	-1233.40	108.17	1544.14	289.79	-333.19	77.47	888.88	-322.74	74.56	283.51
0.94000	-3669.78	121.20	17.36	-3662.36	108.18	6.90	-1531.45	73.50	122.71	-1519.39	83.41	167.12	-3226.00	-20.24	16.17	-3242.47	-16.14	28.20	-3335.80	-85.83	81.45	-3425.49	-108.13	58.72	-3174.95	52.90	1182.66	0.00	0.00	0.00	-3387.38	25.14	1560.46	-3125.59	112.58	1545.05	-3455.54	-50.95	1529.66	-1233.40	108.17	1544.14	290.01	-333.47	77.29	888.85	-322.67	74.69	283.30
0.95000	-3669.93	121.93	16.69	-3662.36	108.18	6.90	-1531.45	73.50	122.71	-1519.39	83.41	167.12	-3176.57	-20.78	22.17	-3235.44	-15.21	26.16	-3335.21	-87.47	83.07	-3426.25	-110.12	58.53	-3174.95	52.90	1182.66	0.00	0.00	0.00	-3376.33	24.71	1561.26	-3125.59	112.58	1545.05	-3451.07	-50.76	1529.59	-1233.40	108.17	1544.14	290.12	-333.46	77.36	888.71	-322.77	74.64	284.33
0.96000	-3669.34	122.76	15.94	-3662.36	108.18	6.90	-1531.45	73.50	122.71	-1519.39	83.41	167.12	-3205.94	-21.92	17.64	-3233.37	-14.61	26.88	-3334.65	-89.06	84.70	-3427.01	-112.06	58.34	-3174.95	52.90	1182.66	0.00	0.00	0.00	-3363.52	24.23	1562.32	-3125.59	112.58	1545.05	-3446.53	-50.55	1529.53	-1233.40	108.17	1544.14	290.27	-333.18	77.52	888.75	-322.78	74.61	284.39
0.97000	-3667.88	123.71	15.12	-3662.36	108.18	6.90	-1531.45	73.50	122.71	-1519.39	83.41	167.12	-3178.44	-19.24	21.56	-3223.06	-14.03	28.60	-3334.14	-90.60	86.34	-3427.75	-113.96	58.14	-3174.95	52.90	1182.66	0.00	0.00	0.00	-3373.70	21.85	1563.57	-3125.59	112.58	1545.05	-3441.94	-50.33	1529.46	-1233.40	108.17	1544.14	290.25	-333.26	77.54	888.97	-322.57	74.78	283.92
0.98000	-3665.43	124.77	14.22	-3662.36	108.18	6.90	-1531.45	73.50	122.71	-1519.39	83.41	167.12	-3161.17	-18.87	23.59	-3227.98	-13.56	27.20	-3333.66	-92.09	87.98	-3428.49	-115.81	57.95	-3174.95	52.90	1182.66	0.00	0.00	0.00	-3357.25	21.73	1564.50	-3125.59	112.58	1545.05	-3437.29	-50.09	1529.40	-1233.40	108.17	1544.14	289.94	-333.00	77.48	888.64	-322.72	74.59	284.26
0.99000	-3661.88	125.96	13.26	-3662.36	108.18	6.90	-1531.45	73.50	122.71	-1519.39	83.41	167.12	-3217.39	-20.43	14.95	-3225.88	-12.87	27.04	-3333.22	-93.53	89.63	-3429.22	-117.61	57.75	-3174.95	52.90	1182.66	0.00	0.00	0.00	-3357.03	20.47	1565.79	-3125.59	112.58	1545.05	-3432.58	-49.82	1529.34	-1233.40	108.17	1544.14	289.57	-333.36	77.37	888.14	-322.81	74.47	284.08
1.00000	-3657.09	127.27	12.22	-3662.36	108.18	6.90	-1531.45	73.50	122.71	-1519.39	83.41	167.12	-3169.55	-18.79	21.89	-3250.20	-15.29	23.50	-3332.82	-94.93	91.28	-3429.93	-119.36	57.56	-3174.95	52.90	1182.66	0.00	0.00	0.00	-3353.88	19.19	1565.68	-3125.59	112.58	1545.05	-3427.81	-49.55	1529.27	-1233.40	108.17	1544.14	289.28	-333.50	77.23	888.03	-322.74	74.53	283.90
1.01000	-3642.64	128.38	14.43	-3662.35	108.18	6.90	-1531.45	73.50	122.71	-1519.39	83.41	167.12	-3169.17	-17.68	22.83	-3227.67	-12.79	26.81	-3332.45	-96.28	92.94	-3430.63	-121.07	57.36	-3174.95	52.90	1182.66	0.00	0.00	0.00	-3348.70	16.43	1567.30	-3125.59	112.58	1545.05	-3422.99	-49.25	1529.21	-1233.40	108.17	1544.14	289.90	-333.41	77.46	888.99	-322.84	74.79	283.48
1.02000	-3669.60	129.38	9.01	-3652.16	110.23	8.30	-1531.45	73.50	122.71	-1519.39	83.41	167.12	-3171.06	-18.07	21.81	-3248.51	-13.08	23.56	-3332.11	-97.58	94.61	-3431.32	-122.73	57.16	-3174.95	52.90	1182.66	0.00	0.00	0.00	-3323.86	15.91	1567.40	-3125.59	112.58	1545.05	-3418.11	-48.94	1529.15	-1233.40	108.17	1544.14	290.15	-333.41	77.41	888.90	-323.06	74.65	283.69
1.03000	-3671.26	130.57	6.17	-3670.69	112.27	4.08	-1531.45	73.50	122.71	-1519.39	83.41	167.12	-3169.71	-16.74	21.38	-3219.35	-13.23	28.54	-3331.80	-98.83	96.28	-3431.99	-124.35	56.97	-3174.95	52.90	1182.66	0.00	0.00	0.00	-3329.56	14.63	1567.85	-3125.59	112.58	1545.05	-3413.17	-48.60	1529.08	-1233.40	108.17	1544.14	290.36	-333.48	77.41	888.82	-322.89	74.74	284.48
1.04000	-3650.81	133.06	7.09	-3638.03	112.48	7.30	-1531.45	73.50	122.71	-1519.39	83.41	167.12	-3192.53	-18.43	19.77	-3220.74	-11.95	29.86	-3331.52	-100.04	97.96	-3432.64	-125.92	56.77	-3174.95	52.90	1182.66	0.00	0.00	0.00	-3323.76	13.73	1568.63	-3125.59	112.58	1545.05	-3408.18	-48.26	1529.02	-1233.40	108.17	1544.14	290.06	-333.18	77.40	888.77	-322.78	74.73	284.09
1.05000	-3641.84	133.91	6.00	-3624.44	114.97	9.57	-1531.45	73.50	122.71	-1519.39	83.41	167.12	-3203.69	-19.23	16.17	-3248.74	-13.66	24.78	-3331.27	-101.20	99.64	-3433.28	-127.44	56.57	-3174.95	52.90	1182.66	0.00	0.00	0.00	-3289.91	12.95	1567.78	-3125.59	112.58	1545.05	-3403.13	-47.89	1528.96	-1233.40	108.17	1544.14	290.64	-333.31	77.60	888.66	-322.45	74.78	284.03
1.06000	-3615.47	136.16	6.53	-3634.37	116.90	7.66	-1531.45	73.50	122.71	-1519.39	83.41	167.12	-3180.23	-20.00	21.79	-3217.89	-12.17	31.11	-3331.04	-102.32	101.33	-3433.90	-128.92	56.38	-3174.95	52.90	1182.66	0.00	0.00	0.00	-3303.08	12.28	1569.36	-3125.59	112.58	1545.05	-3398.02	-47.51	1528.89	-1233.40	108.17	1544.14	290.47	-333.37	77.55	888.76	-322.66	74.68	283.72
1.07000	-3617.30	137.41	2.57	-3619.62	117.96	12.30	-1531.45	73.50	122.71	-1519.39	83.41	167.12	-3174.98	-18.71	23.32	-3211.27	-12.26	31.15	-3330.84	-103.40	103.02	-3434.50	-130.36	56.18	-3174.95	52.90	1182.66	0.00	0.00	0.00	-3308.80	11.12	1570.77	-3125.59	112.58	1545.05	-3392.86	-47.12	1528.83	-1233.40	108.17	1544.14	290.52	-333.28	77.66	889.07	-322.83	74.72	283.86
1.08000	-3623.61	137.22	0.87	-3600.59	117.90	14.47	-1531.45	73.50	122.71	-1519.39	83.41	167.12	-3188.43	-18.79	20.73	-3228.57	-12.35	29.19	-3330.66	-104.43	104.72	-3435.07	-131.75	55.98	-3174.95	52.90	1182.66	0.00	0.00	0.00	-3297.38	10.09	1569.76	-3125.59	112.58	1545.05	-3387.64	-46.70	1528.77	-1233.40	108.17	1544.14	290.00	-333.51	77.47	889.04	-322.70	74.69	283.78
1.09000	-3592.12	137.12	6.95	-3608.98	119.02	15.74	-1531.45	73.50	122.71	-1519.39	83.41	167.12	-3174.41	-18.42	23.28	-3227.62	-13.85	30.92	-3330.51	-105.41	106.43	-3435.62	-133.10	55.79	-3174.95	52.90	1182.66	0.00	0.00	0.00	-3288.83	8.82	1570.15	-3125.59	112.58	1545.05	-3382.36	-46.28	1528.71	-1233.40	108.17	1544.14	289.58	-333.47	77.37	889.10	-322.58	74.70	283.89
1.10000	-3574.74	138.53	9.23	-3569.79	119.46	22.28	-1531.45	73.50	122.71	-1519.39	83.41	167.12	-3163.44	-18.23	24.90	-3246.26	-13.90	27.94	-3330.37	-106.36	108.13	-3436.15	-134.41	55.60	-3174.95	52.90	1182.66	0.00	0.00	0.00	-3287.39	8.13	1571.03	-3125.59	112.58	1545.05	-3377.03	-45.83	1528.64	-1233.40	108.17	1544.14	289.74	-333.26	77.44	888.59	-323.06	74.56	283.53
1.11000	-3561.53	136.84	10.63	-3564.98	120.56	22.82	-1531.45	73.50	122.71	-1519.39	83.41	167.12	-3177.12	-19.25	23.18	-3229.42	-12.32	29.82	-3330.24	-107.26	109.85	-3436.66	-135.67	55.41	-3174.95	52.90	1182.66	0.00	0.00	0.00	-3263.74	7.97	1570.77	-3125.59	112.58	1545.05	-3371.65	-45.37	1528.58	-1233.40	108.17	1544.14	289.93	-333.15	77.52	888.49	-322.87	74.64	283.14
1.12000	-3525.91	137.18	15.33	-3523.64	119.99	28.40	-1531.45	73.50	122.71	-1519.39	83.41	167.12	-3168.18	-18.00	24.69	-3223.68	-11.27	31.41	-3330.14	-108.11	111.56	-3437.14	-136.89	55.22	-3174.95	52.90	1182.66	0.00	0.00	0.00	-3260.36	7.99	1570.70	-3125.59	112.58	1545.05	-3366.21	-44.90	1528.52	-1233.40	108.17	1544.14	290.13	-333.42	77.51	888.61	-322.87	74.64	283.34
1.13000	-3496.48	136.73	17.68	-3503.83	119.29	30.19	-1531.45	73.50	122.71	-1519.39	83.41	167.12	-3177.54	-18.29	25.01	-3208.66	-10.19	35.17	-3330.05	-108.93	113.28	-3437.59	-138.07	55.03	-3174.95	52.90	1182.66	0.00	0.00	0.00	-3248.81	6.43	1570.94	-3125.59	112.58	1545.05	-3360.72	-44.41	1528.46	-1233.40	108.17	1544.14	290.04	-333.29	77.54	889.15	-322.55	74.84	283.56
1.14000	-3469.40	136.02	18.48	-3474.42	119.50	31.88	-1531.45	73.50	122.71	-1519.39	83.41	167.12	-3167.52	-17.19	26.78	-3199.66	-11.75	37.22	-3329.97	-109.70	115.00	-3438.01	-139.20	54.85	-3174.95	52.90	1182.66	0.00	0.00	0.00	-3255.21	6.80	1571.21	-3125.59	112.58	1545.05	-3355.17	-43.91	1528.40	-1233.40	108.17	1544.14	290.13	-333.31	77.48	888.91	-322.89	74.57	283.76
1.15000	-3451.16	134.98	18.66	-3438.36	120.54	33.81	-1531.45	73.50	122.71	-1519.39	83.41	167.12	-3141.91	-16.82	30.97	-3239.07	-11.50	29.31	-3329.90	-110.44	116.73	-3438.40	-140.30	54.66	-3174.95	52.90	1182.66	0.00	0.00	0.00	-3257.38	6.09	1571.73	-3125.59	112.58	1545.05	-3349.56	-43.39	1528.34	-1233.40	108.17	1544.14	289.44	-333.36	77.25	888.86	-322.77	74.69	283.51
1.16000	-3443.45	136.57	16.45	-3410.53	122.19	34.37	-1531.45	73.50	122.71	-1519.39	83.41	167.12	-3183.30	-17.56	25.11	-3215.74	-10.02	34.51	-3329.84	-111.13	118.46	-3438.77	-141.35	54.49	-3174.95	52.90	1182.66	0.00	0.00	0.00	-3229.16	5.94	1570.93	-3125.59	112.58	1545.05	-3343.90	-42.86	1528.28	-1233.40	108.17	1544.14	289.97	-333.22	77.43	888.88	-322.62	74.79	284.72
1.17000	-3395.70	137.48	20.06	-3382.76	124.33	35.95	-1531.45	73.50	122.71	-1519.39	83.41	167.12	-3171.21	-15.49	27.78	-3228.10	-10.32	33.38	-3329.79	-111.79	120.19	-3439.10	-142.37	54.31	-3174.95	52.90	1182.66	0.00	0.00	0.00	-3221.39	6.21	1570.61	-3125.59	112.58	1545.05	-3338.19	-42.32	1528.22	-1233.40	108.17	1544.14	289.58	-333.06	77.35	888.96	-322.82	74.76	284.39
1.18000	-3337.73	139.64	25.50	-3358.32	125.99	36.28	-1531.45	73.50	122.71	-1519.39	83.41	167.12	-3195.22	-15.52	24.59	-3203.72	-9.58	38.78	-3329.75	-112.40	121.93	-3439.39	-143.34	54.14	-3174.95	52.90	1182.66	0.00	0.00	0.00	-3208.73	5.10	1569.06	-3125.59	112.58	1545.05	-3332.43	-41.76	1528.16	-1233.40	108.17	1544.14	289.88	-332.85	77.51	889.04	-322.86	74.78	284.33
1.19000	-3321.55	141.00	23.07	-3316.65	128.88	38.20	-1531.45	73.50	122.71	-1519.39	83.41	167.12	-3164.04	-14.68	31.01	-3210.15	-10.11	38.13	-3329.71	-112.98	123.67	-3439.65	-144.27	53.97	-3174.95	52.90	1182.66	0.00	0.00	0.00	-3208.08	5.92	1569.55	-3125.59	112.58	1545.05	-3326.61	-41.19	1528.10	-1233.40	108.17	1544.14	290.46	-332.99	77.65	888.81	-322.86	74.69	283.77
1.20000	-3262.62	142.73	26.87	-3265.81	131.47	39.97	-1531.45	73.50	122.71	-1519.39	83.41	167.12	-3184.29	-12.69	28.66	-3193.78	-7.45	42.63	-3329.67	-113.51	125.41	-3439.88	-145.17	53.80	-3174.95	52.90	1182.66	0.00	0.00	0.00	-3207.43	4.55	1568.71	-3125.59	112.58	1545.05	-3320.73	-40.60	1528.04	-1233.40	108.17	1544.14	290.41	-333.31	77.61	888.69	-322.98	74.63	283.59
1.21000	-3256.87	145.95	24.50	-3280.58	134.82	33.37	-1531.45	73.50	122.71	-1519.39	83.41	167.12	-3193.03	-11.43	28.02	-3187.83	-6.74	44.18	-3329.63	-114.01	127.15	-3440.07	-146.02	53.64	-3174.95	52.90	1182.66	0.00	0.00	0.00	-3190.38	4.89	1567.64	-3125.59	112.58	1545.05	-3314.81	-40.01	1527.98	-1233.40	108.17	1544.14	290.47	-333.34	77.63	888.36	-322.91	74.56	284.18
1.22000	-3231.25	149.55	23.67	-3242.20	137.85	34.01	-1531.45	73.50	122.71	-1519.39	83.41	167.12	-3148.20	-9.77	34.38	-3193.27	-5.07	44.52	-3329.60	-114.47	128.90	-3440.22	-146.84	53.48	-3174.95	52.90	1182.66	0.00	0.00	0.00	-3183.51	5.35	1566.73	-3125.59	112.58	1545.05	-3308.83	-39.40	1527.92	-1233.40	108.17	1544.14	289.63	-333.39	77.35	888.89	-322.51	74.81	284.14
1.23000	-3197.33	152.04	23.40	-3217.10	139.60	32.39	-1531.45	73.50	122.71	-1519.39	83.41	167.12	-3177.82	-11.17	30.84	-3211.41	-4.89	41.40	-3329.56	-114.89	130.65	-3440.33	-147.62	53.33	-3174.95	52.90	1182.66	0.00	0.00	0.00	-3181.67	5.27	1566.05	-3125.59	112.58	1545.05	-3302.80	-38.78	1527.86	-1233.40	108.17	1544.14	289.99	-333.32	77.49	889.14	-322.76	74.72	284.07
1.24000	-3148.79	155.48	26.73	-3180.33	142.08	32.42	-1531.45	73.50	122.71	-1519.39	83.41	167.12	-3168.53	-10.55	31.64	-3200.38	-3.04	42.08	-3329.52	-115.28	132.40	-3440.40	-148.36	53.18	-3174.95	52.90	1182.66	0.00	0.00	0.00	-3187.68	6.01	1565.05	-3125.59	112.58	1545.05	-3296.71	-38.14	1527.80	-1233.40	108.17	1544.14	289.63	-333.38	77.41	888.76	-322.98	74.55	284.29
1.25000	-3125.50	156.62	25.94	-3123.86	145.62	34.92	-1531.45	73.50	122.71	-1519.39	83.41	167.12	-3186.75	-12.43	27.56	-3184.21	-3.69	43.81	-3329.47	-115.63	134.15	-3440.43	-149.06	53.03	-3174.95	52.90	1182.66	0.00	0.00	0.00	-3180.98	5.78	1565.09	-3125.59	112.58	1545.05	-3290.57	-37.50	1527.75	-1233.40	108.17	1544.14	289.62	-333.40	77.47	888.86	-322.85	74.58	283.93
1.26000	-3107.14	160.43	23.92	-3118.54	146.85	30.56	-1531.45	73.50	122.71	-1519.39	83.41	167.12	-3152.68	-13.19	31.79	-3194.61	-4.34	39.52	-3329.42	-115.95	135.90	-3440.42	-149.73	52.89	-3174.94	52.90	1182.66	0.00	0.00	0.00	-3142.59	7.10	1562.87	-3125.59	112.58	1545.05	-3284.38	-36.84	1527.69	-1233.40	108.17	1544.14	290.29	-333.33	77.72	888.97	-322.95	74.60	284.27
1.27000	-3068.81	162.54	25.99	-3068.23	150.29	33.85	-1531.45	73.50	122.71	-1519.39	83.41	167.12	-3181.96	-14.39	25.58	-3221.16	-6.65	32.40	-3329.36	-116.23	137.66	-3440.36	-150.36	52.76	-3174.32	52.87	1182.50	0.00	0.00	0.00	-3149.44	6.72	1561.74	-3125.59	112.58	1545.05	-3278.14	-36.17	1527.63	-1233.40	108.17	1544.14	289.93	-333.31	77.60	888.58	-322.64	74.66	283.89
1.28000	-3025.54	164.32	30.10	-3029.22	152.04	35.20	-1531.45	73.50	122.71	-1519.39	83.41	167.12	-3199.73	-15.82	19.93	-3226.86	-10.26	30.07	-3329.29	-116.47	139.41	-3440.26	-150.95	52.63	-3172.36	52.79	1182.02	0.00	0.00	0.00	-3146.88	8.50	1560.70	-3125.59	112.58	1545.05	-3271.85	-35.49	1527.57	-1233.40	108.17	1544.14	289.84	-333.23	77.49	889.18	-322.88	74.66	283.36
1.29000	-3006.90	167.14	29.65	-3016.79	155.74	33.42	-1531.45	73.50	122.71	-1519.39	83.41	167.12	-3206.92	-17.25	16.98	-3220.04	-12.03	30.29	-3329.20	-116.68	141.17	-3440.11	-151.51	52.51	-3168.96	52.71	1181.26	0.00	0.00	0.00	-3137.92	8.33	1559.99	-3125.59	112.58	1545.05	-3265.50	-34.80	1527.52	-1233.40	108.17	1544.14	289.92	-333.37	77.48	889.13	-322.88	74.67	283.84
1.30000	-2947.51	167.31	37.22	-2974.96	157.00	35.94	-1531.45	73.50	122.71	-1519.39	83.41	167.12	-3209.95	-19.87	16.50	-3239.50	-13.65	28.21	-3329.11	-116.86	142.93	-3439.91	-152.03	52.39	-3164.00	52.65	1180.22	0.00	0.00	0.00	-3121.95	8.50	1558.19	-3125.59	112.58	1545.05	-3259.10	-34.10	1527.46	-1233.40	108.17	1544.14	290.76	-333.10	77.83	888.72	-322.81	74.58	284.30
1.31000	-2932.10	168.28	37.35	-2920.51	158.05	41.29	-1531.45	73.50	122.71	-1519.39	83.41	167.12	-3173.49	-19.80	22.49	-3244.04	-14.37	26.36	-3328.99	-117.00	144.69	-3439.66	-152.52	52.28	-3157.36	52.65	1178.95	0.00	0.00	0.00	-3112.24	9.66	1556.52	-3125.59	112.58	1545.05	-3252.65	-33.39	1527.41	-1233.40	108.17	1544.14	291.07	-333.18	77.84	888.46	-322.97	74.49	284.01
1.32000	-2892.27	171.70	40.64	-2897.47	158.68	42.05	-1531.45	73.50	122.71	-1519.39	83.41	167.12	-3174.73	-20.18	21.46	-3242.26	-15.59	27.29	-3328.87	-117.11	146.44	-3439.37	-152.97	52.18	-3148.93	52.75	1177.45	0.00	0.00	0.00	-3096.10	10.11	1554.77	-3125.59	112.58	1545.05	-3246.15	-32.66	1527.35	-1233.40	108.17	1544.14	290.38	-333.13	77.54	888.44	-322.99	74.54	283.50
1.33000	-2856.32	173.79	42.92	-2886.58	159.17	44.40	-1531.45	73.50	122.71	-1519.39	83.41	167.12	-3174.95	-20.85	21.06	-3222.79	-14.62	29.85	-3328.72	-117.19	148.20	-3439.02	-153.38	52.08	-3138.59	52.98	1175.76	0.00	0.00	0.00	-3078.08	11.44	1552.64	-3125.59	112.58	1545.05	-3239.60	-31.93	1527.30	-1233.40	108.17	1544.14	290.21	-333.13	77.51	888.32	-322.85	74.52	283.48
1.34000	-2823.09	175.55	44.86	-2852.93	159.76	50.64	-1531.45	73.50	122.71	-1519.39	83.41	167.12	-3174.00	-21.65	20.58	-3232.02	-16.10	27.03	-3328.55	-117.23	149.96	-3438.62	-153.77	51.99	-3126.24	53.37	1173.90	0.00	0.00	0.00	-3073.79	11.15	1551.08	-3125.59	112.58	1545.05	-3233.00	-31.19	1527.24	-1233.40	108.17	1544.14	290.52	-333.34	77.50	888.33	-322.90	74.52	282.82
1.35000	-2792.50	177.01	46.49	-2820.77	161.12	53.40	-1531.45	73.50	122.71	-1519.39	83.41	167.12	-3155.00	-21.79	25.07	-3230.33	-16.16	27.43	-3328.37	-117.25	151.72	-3438.17	-154.12	51.91	-3124.45	54.19	1171.67	0.00	0.00	0.00	-3072.04	10.24	1549.65	-3125.57	112.58	1545.05	-3226.35	-30.44	1527.19	-1233.40	108.17	1544.14	290.13	-333.53	77.43	888.42	-323.04	74.52	283.14
1.36000	-2764.43	178.17	47.83	-2791.65	162.32	56.00	-1531.45	73.50	122.71	-1519.39	83.41	167.12	-3172.11	-22.97	21.64	-3229.67	-16.14	27.44	-3328.16	-117.23	153.48	-3437.66	-154.43	51.83	-3114.65	53.51	1170.35	0.00	0.00	0.00	-3067.93	11.07	1548.36	-3100.65	114.61	1542.07	-3219.65	-29.68	1527.13	-1233.40	108.17	1544.14	289.80	-333.45	77.42	888.96	-322.71	74.78	284.04
1.37000	-2738.77	179.06	48.89	-2765.41	163.37	58.42	-1531.45	73.50	122.71	-1519.39	83.41	167.12	-3176.73	-23.33	19.01	-3248.34	-16.12	23.74	-3327.92	-117.18	155.24	-3437.09	-154.71	51.76	-3078.68	54.24	1169.76	0.00	0.00	0.00	-3066.19	11.21	1547.09	-3097.46	115.42	1540.14	-3212.90	-28.91	1527.08	-1233.40	108.17	1544.14	289.62	-333.65	77.35	888.68	-322.84	74.63	283.74
1.38000	-2715.41	179.69	49.69	-2741.89	164.28	60.64	-1531.45	73.50	122.71	-1519.39	83.41	167.12	-3166.96	-23.22	22.34	-3240.95	-16.51	25.97	-3327.66	-117.10	156.99	-3436.47	-154.97	51.70	-3079.83	55.48	1168.26	0.00	0.00	0.00	-3056.98	11.48	1545.03	-3078.32	115.08	1537.92	-3206.09	-28.13	1527.03	-1233.40	108.17	1544.14	289.34	-333.77	77.33	888.44	-322.74	74.52	283.47
1.39000	-2694.26	180.09	50.24	-2720.91	165.06	62.66	-1531.45	73.50	122.71	-1519.39	83.41	167.12	-3172.20	-22.56	21.58	-3258.56	-16.15	23.79	-3327.37	-116.99	158.75	-3435.79	-155.18	51.65	-3086.76	56.18	1167.41	0.00	0.00	0.00	-3041.21	12.80	1543.36	-3063.95	115.28	1534.78	-3199.24	-27.35	1526.97	-1233.40	108.17	1544.14	289.72	-333.65	77.42	888.36	-322.79	74.54	282.92
1.40000	-2675.19	180.27	50.58	-2702.32	165.71	64.45	-1531.45	73.50	122.71	-1519.39	83.41	167.12	-3135.22	-24.35	26.70	-3235.39	-17.54	27.51	-3327.05	-116.85	160.50	-3435.05	-155.37	51.60	-3072.33	56.22	1165.92	0.00	0.00	0.00	-3039.23	13.39	1541.49	-3059.69	115.21	1534.75	-3192.34	-26.55	1526.92	-1233.40	108.17	1544.14	289.83	-333.61	77.39	888.84	-322.77	74.75	283.11
1.41000	-2658.11	180.25	50.70	-2685.93	166.24	66.02	-1531.45	73.50	122.71	-1519.39	83.41	167.12	-3182.35	-22.83	18.83	-3217.32	-17.00	30.02	-3326.70	-116.69	162.26	-3434.25	-155.52	51.56	-3067.50	56.25	1164.07	0.00	0.00	0.00	-3018.29	14.29	1539.62	-3070.55	116.59	1533.96	-3185.39	-25.75	1526.87	-1233.40	108.17	1544.14	289.59	-333.52	77.25	889.21	-322.95	74.70	283.28
1.42000	-2642.91	180.05	50.64	-2671.59	166.66	67.34	-1531.45	73.50	122.71	-1519.39	83.41	167.12	-3175.07	-24.18	19.84	-3232.69	-16.67	27.71	-3326.32	-116.49	164.01	-3433.39	-155.65	51.54	-3066.06	56.14	1162.48	0.00	0.00	0.00	-3012.42	15.02	1538.50	-3039.72	117.82	1532.22	-3178.39	-24.94	1526.82	-1233.40	108.17	1544.14	290.07	-333.46	77.47	888.68	-322.99	74.49	283.68
1.43000	-2629.47	179.69	50.41	-2659.13	166.98	68.40	-1531.45	73.50	122.71	-1519.39	83.41	167.12	-3173.20	-22.73	19.54	-3245.07	-18.06	25.54	-3325.90	-116.27	165.76	-3432.46	-155.74	51.52	-3054.73	56.73	1161.41	0.00	0.00	0.00	-3000.69	16.18	1536.81	-3028.45	119.99	1531.19	-3171.34	-24.12	1526.77	-1233.40	108.17	1544.14	289.69	-333.70	77.32	888.28	-322.79	74.43	283.61
1.44000	-2617.70	179.18	50.02	-2648.39	167.20	69.19	-1531.45	73.50	122.71	-1519.39	83.41	167.12	-3183.00	-24.30	20.49	-3206.98	-16.93	31.50	-3325.45	-116.02	167.51	-3431.47	-155.81	51.51	-3027.66	57.74	1160.77	0.00	0.00	0.00	-2975.48	17.28	1535.42	-3030.20	120.66	1530.20	-3164.24	-23.29	1526.72	-1233.40	108.17	1544.14	290.27	-333.21	77.54	888.69	-322.62	74.58	283.69
1.45000	-2607.48	178.55	49.50	-2639.18	167.33	69.70	-1531.45	73.50	122.71	-1519.39	83.41	167.12	-3154.83	-23.20	24.83	-3210.18	-17.97	31.77	-3324.96	-115.74	169.25	-3430.42	-155.84	51.50	-3040.49	58.16	1160.59	0.00	0.00	0.00	-2973.43	17.76	1535.01	-3020.65	122.37	1529.07	-3157.09	-22.46	1526.67	-1233.40	108.17	1544.14	291.12	-333.07	77.74	888.46	-322.83	74.51	283.80
1.46000	-2598.71	177.82	48.86	-2631.36	167.38	69.91	-1531.45	73.50	122.71	-1519.39	83.41	167.12	-3151.32	-24.27	24.93	-3224.79	-18.11	29.98	-3324.43	-115.43	171.00	-3429.30	-155.84	51.51	-3035.27	58.89	1160.08	0.00	0.00	0.00	-2972.67	19.06	1534.84	-3022.63	122.65	1529.67	-3149.90	-21.62	1526.62	-1233.40	108.17	1544.14	290.48	-333.26	77.53	888.21	-322.82	74.45	283.44
1.47000	-2591.28	177.00	48.13	-2624.75	167.36	69.82	-1531.45	73.50	122.71	-1519.39	83.41	167.12	-3164.74	-25.22	23.11	-3223.74	-18.86	30.14	-3323.86	-115.10	172.74	-3428.11	-155.82	51.53	-3030.58	59.50	1159.82	0.00	0.00	0.00	-2958.56	20.79	1534.51	-2993.55	123.28	1529.73	-3142.66	-20.78	1526.57	-1233.40	108.17	1544.14	289.82	-333.47	77.35	887.86	-323.21	74.27	284.03
1.48000	-2585.09	176.10	47.31	-2619.18	167.28	69.40	-1531.45	73.50	122.71	-1519.39	83.41	167.12	-3164.25	-25.27	22.75	-3231.40	-20.48	28.57	-3323.25	-114.75	174.48	-3426.85	-155.76	51.56	-3024.94	60.24	1159.81	0.00	0.00	0.00	-2965.55	21.19	1534.22	-2976.12	125.21	1528.20	-3135.37	-19.92	1526.53	-1233.40	108.17	1544.14	289.93	-333.56	77.37	888.18	-323.07	74.27	284.19
1.49000	-2580.02	175.16	46.43	-2614.49	167.14	68.65	-1531.45	73.50	122.71	-1519.39	83.41	167.12	-3163.43	-23.57	24.53	-3220.06	-19.81	30.87	-3322.59	-114.36	176.22	-3425.52	-155.68	51.60	-3016.88	61.34	1160.03	0.00	0.00	0.00	-2951.18	22.88	1533.60	-2946.45	126.31	1527.87	-3128.03	-19.07	1526.48	-1233.40	108.17	1544.14	289.39	-333.28	77.25	889.04	-323.04	74.62	283.89
1.50000	-2575.97	174.19	45.50	-2610.51	166.94	67.56	-1531.45	73.50	122.71	-1519.39	83.41	167.12	-3141.01	-24.23	28.23	-3213.38	-19.41	31.22	-3321.89	-113.96	177.95	-3424.11	-155.57	51.65	-3004.90	63.03	1160.47	0.00	0.00	0.00	-2935.39	24.32	1533.64	-2970.81	125.36	1527.87	-3120.64	-18.20	1526.43	-1233.40	108.17	1544.14	289.91	-333.22	77.43	888.53	-322.85	74.58	283.65
1.51000	-2572.82	173.21	44.54	-2607.08	166.71	66.10	-1531.45	73.50	122.71	-1519.39	83.41	167.12	-3169.92	-24.85	23.50	-3224.52	-19.51	30.54	-3321.14	-113.53	179.68	-3422.64	-155.43	51.71	-2987.51	65.55	1161.12	0.00	0.00	0.00	-2921.82	26.71	1533.79	-2981.27	128.80	1528.85	-3113.21	-17.33	1526.39	-1233.40	108.17	1544.14	290.07	-333.44	77.38	888.86	-323.05	74.45	283.55
1.52000	-2570.49	172.23	43.58	-2604.02	166.44	64.27	-1531.45	73.50	122.71	-1519.39	83.41	167.12	-3182.65	-25.85	21.38	-3232.50	-19.91	28.84	-3320.34	-113.07	181.41	-3421.09	-155.27	51.78	-2963.18	69.43	1161.86	0.00	0.00	0.00	-2905.75	28.07	1534.09	-2975.25	130.42	1530.47	-3105.72	-16.46	1526.34	-1233.40	108.17	1544.14	289.67	-333.63	77.32	888.98	-322.98	74.55	283.23
1.53000	-2568.85	171.27	42.62	-2601.18	166.15	62.06	-1531.45	73.50	122.71	-1519.39	83.41	167.12	-3198.46	-25.86	20.66	-3218.30	-19.93	35.13	-3319.49	-112.59	183.13	-3419.47	-155.07	51.86	-2960.13	70.58	1161.80	0.00	0.00	0.00	-2894.20	30.12	1534.47	-2926.88	132.99	1528.79	-3098.20	-15.57	1526.30	-1233.40	108.17	1544.14	289.84	-333.50	77.39	888.79	-322.65	74.60	283.60
1.54000	-2567.79	170.36	41.69	-2598.38	165.84	59.45	-1531.45	73.50	122.71	-1519.39	83.41	167.12	-3164.18	-25.71	27.92	-3210.25	-19.68	37.73	-3318.59	-112.09	184.85	-3417.77	-154.85	51.95	-2946.70	70.15	1163.08	0.00	0.00	0.00	-2920.14	30.96	1536.87	-2937.38	133.87	1530.59	-3090.62	-14.69	1526.25	-1233.40	108.17	1544.14	289.73	-333.33	77.28	889.00	-322.91	74.67	283.59
1.55000	-2567.23	169.51	40.80	-2595.46	165.51	56.43	-1531.45	73.50	122.71	-1519.39	83.41	167.12	-3183.13	-26.59	23.32	-3178.97	-20.15	44.48	-3317.63	-111.57	186.57	-3415.99	-154.61	52.06	-2925.99	71.75	1165.37	0.00	0.00	0.00	-2897.22	33.09	1538.09	-2922.69	135.71	1532.91	-3083.00	-13.80	1526.21	-1233.40	108.17	1544.14	289.75	-333.37	77.36	888.67	-322.76	74.67	282.71
1.56000	-2567.03	168.75	39.98	-2599.86	164.61	49.72	-1531.45	73.50	122.71	-1519.39	83.41	167.12	-3197.29	-28.99	22.10	-3158.20	-20.31	49.38	-3316.62	-111.02	188.28	-3414.13	-154.34	52.17	-2905.87	75.01	1168.35	0.00	0.00	0.00	-2892.88	34.36	1540.41	-2901.31	138.63	1534.24	-3075.33	-12.90	1526.16	-1233.40	108.17	1544.14	289.93	-333.20	77.41	888.68	-322.80	74.62	282.91
1.57000	-2567.10	168.08	39.23	-2569.28	165.31	50.07	-1531.45	73.50	122.71	-1519.39	83.41	167.12	-3168.88	-27.16	27.66	-3149.14	-20.38	50.61	-3315.55	-110.46	189.99	-3412.20	-154.04	52.30	-2903.64	77.54	1169.35	0.00	0.00	0.00	-2888.32	36.31	1543.47	-2897.95	139.71	1536.63	-3067.62	-12.00	1526.12	-1233.40	108.17	1544.14	290.22	-333.46	77.52	888.84	-322.92	74.61	282.94
1.58000	-2567.34	167.53	38.58	-2569.93	164.95	44.86	-1531.45	73.50	122.71	-1519.39	83.41	167.12	-3188.91	-25.48	24.80	-3148.91	-20.33	49.12	-3314.43	-109.87	191.69	-3410.18	-153.72	52.44	-2880.48	79.44	1172.65	0.00	0.00	0.00	-2887.84	38.05	1545.95	-2884.95	142.29	1539.19	-3059.86	-11.10	1526.08	-1233.40	108.17	1544.14	290.08	-333.28	77.47	889.21	-322.78	74.74	283.26
1.59000	-2567.62	167.11	38.05	-2580.28	164.37	41.40	-1531.45	73.50	122.71	-1519.39	83.41	167.12	-3176.27	-26.97	26.16	-3154.63	-20.17	45.87	-3313.24	-109.26	193.39	-3408.08	-153.38	52.60	-2889.58	81.32	1175.32	0.00	0.00	0.00	-2878.53	40.26	1547.55	-2886.62	144.10	1541.16	-3052.05	-10.19	1526.04	-1233.40	108.17	1544.14	290.20	-333.28	77.56	888.79	-322.70	74.61	283.22
1.60000	-2567.85	166.85	37.65	-2568.68	164.50	40.59	-1531.45	73.50	122.71	-1519.39	83.41	167.12	-3191.43	-26.87	22.52	-3163.42	-19.87	41.83	-3311.99	-108.63	195.08	-3405.90	-153.01	52.76	-2882.90	84.57	1177.73	0.00	0.00	0.00	-2863.28	42.25	1549.72	-2892.05	146.94	1544.16	-3044.20	-9.28	1526.00	-1233.40	108.17	1544.14	289.37	-333.50	77.27	888.51	-322.61	74.64	283.27
1.61000	-2567.96	166.76	37.39	-2585.39	163.35	36.23	-1531.45	73.50	122.71	-1519.39	83.41	167.12	-3181.37	-27.16	22.23	-3172.42	-19.44	37.95	-3310.68	-107.98	196.77	-3403.63	-152.61	52.94	-2869.58	87.08	1178.36	0.00	0.00	0.00	-2857.14	44.10	1551.92	-2864.12	147.77	1545.86	-3036.30	-8.37	1525.96	-1233.40	108.17	1544.14	290.08	-333.36	77.54	888.69	-322.57	74.79	283.18
1.62000	-2606.81	166.75	31.70	-2617.67	163.05	29.92	-1531.45	73.50	122.71	-1519.39	83.41	167.12	-3155.80	-26.29	24.25	-3190.67	-19.46	35.02	-3309.30	-107.31	198.46	-3401.28	-152.20	53.13	-2860.37	89.76	1182.27	0.00	0.00	0.00	-2836.90	45.93	1553.57	-2871.68	149.55	1548.29	-3028.36	-7.45	1525.92	-1233.40	108.17	1544.14	290.87	-333.11	77.72	889.00	-322.65	74.74	283.45
1.63000	-2567.27	165.70	37.49	-2584.83	163.28	34.82	-1531.45	73.50	122.71	-1519.39	83.41	167.12	-3151.37	-26.71	22.65	-3192.80	-18.82	30.94	-3307.85	-106.63	200.14	-3398.83	-151.76	53.34	-2834.37	90.38	1183.69	0.00	0.00	0.00	-2835.00	48.59	1556.13	-2860.83	153.03	1551.03	-3020.37	-6.53	1525.88	-1233.40	108.17	1544.14	290.40	-333.26	77.46	888.35	-322.68	74.51	283.31
1.64000	-2530.62	166.18	41.05	-2566.33	163.28	37.41	-1531.45	73.50	122.71	-1519.39	83.41	167.12	-3163.79	-25.29	17.28	-3170.32	-17.75	32.22	-3306.34	-105.92	201.81	-3396.31	-151.29	53.56	-2840.82	91.22	1185.63	0.00	0.00	0.00	-2816.80	51.34	1557.42	-2855.08	153.81	1553.06	-3012.34	-5.61	1525.84	-1233.40	108.17	1544.14	290.49	-333.20	77.55	888.69	-322.89	74.53	283.88
1.65000	-2569.97	166.76	35.36	-2560.31	162.15	37.84	-1531.45	73.50	122.71	-1519.39	83.41	167.12	-3159.21	-25.56	14.50	-3153.02	-16.63	30.80	-3304.76	-105.20	203.48	-3393.69	-150.81	53.79	-2825.69	92.64	1186.12	0.00	0.00	0.00	-2825.38	52.32	1559.97	-2828.43	155.58	1553.29	-3004.26	-4.69	1525.81	-1233.40	108.17	1544.14	290.56	-333.63	77.48	888.94	-322.77	74.64	284.15
1.66000	-2595.48	166.54	31.71	-2608.95	162.06	29.09	-1531.45	73.50	122.71	-1519.39	83.41	167.12	-3137.41	-25.11	13.59	-3134.81	-16.25	31.49	-3303.10	-104.46	205.14	-3390.98	-150.30	54.04	-2831.83	91.87	1187.99	0.00	0.00	0.00	-2817.38	53.07	1561.42	-2835.66	157.78	1555.91	-2996.14	-3.76	1525.77	-1233.40	108.17	1544.14	289.97	-333.51	77.39	889.13	-322.43	74.77	283.67
1.67000	-2586.63	164.76	32.36	-2577.85	162.41	35.64	-1531.45	73.50	122.71	-1519.39	83.41	167.12	-3144.11	-26.36	10.39	-3112.04	-15.56	34.64	-3301.38	-103.70	206.79	-3388.18	-149.77	54.30	-2801.96	92.34	1189.57	0.00	0.00	0.00	-2807.81	55.13	1563.07	-2813.55	158.49	1556.82	-2987.98	-2.83	1525.73	-1233.40	108.17	1544.14	290.48	-333.35	77.59	889.19	-322.97	74.71	283.83
1.68000	-2552.72	167.98	37.42	-2576.30	162.62	34.48	-1531.45	73.50	122.71	-1519.39	83.41	167.12	-3125.28	-24.15	15.01	-3093.42	-13.75	39.61	-3299.57	-102.92	208.44	-3385.28	-149.22	54.58	-2816.13	96.04	1188.63	0.00	0.00	0.00	-2787.80	56.56	1564.29	-2785.04	160.26	1557.51	-2979.77	-1.90	1525.70	-1233.40	108.17	1544.14	290.00	-333.13	77.52	889.03	-322.99	74.74	284.26
1.69000	-2564.69	165.82	36.28	-2573.28	162.38	36.09	-1531.45	73.50	122.71	-1519.39	83.41	167.12	-3093.56	-22.63	21.14	-3077.77	-11.26	43.23	-3297.69	-102.13	210.09	-3382.29	-148.65	54.87	-2809.85	95.27	1188.36	0.00	0.00	0.00	-2779.84	57.50	1565.52	-2802.68	161.86	1560.00	-2971.51	-0.97	1525.66	-1233.40	108.17	1544.14	290.04	-333.31	77.53	888.62	-322.76	74.58	283.98
1.70000	-2560.04	168.09	39.22	-2560.17	163.07	38.64	-1531.45	73.50	122.71	-1519.39	83.41	167.12	-3078.16	-19.87	24.90	-3050.77	-8.49	48.82	-3295.74	-101.33	211.72	-3379.21	-148.06	55.17	-2799.54	95.68	1189.97	0.00	0.00	0.00	-2777.01	58.32	1567.01	-2784.39	163.16	1560.30	-2963.22	-0.04	1525.63	-1233.40	108.17	1544.14	289.66	-333.26	77.42	888.62	-322.75	74.62	283.76
1.71000	-2542.61	169.37	42.91	-2565.52	162.97	38.71	-1531.45	73.50	122.71	-1519.39	83.41	167.12	-3059.98	-15.99	28.08	-3024.36	-4.48	54.08	-3293.70	-100.51	213.35	-3376.03	-147.45	55.49	-2768.03	97.21	1190.43	0.00	0.00	0.00	-2772.31	59.67	1568.28	-2777.89	163.09	1561.01	-2954.88	0.90	1525.60	-1233.40	108.17	1544.14	290.50	-333.22	77.52	888.30	-322.92	74.39	284.18
1.72000	-2542.49	169.50	42.89	-2602.08	162.35	31.63	-1531.45	73.50	122.71	-1519.39	83.41	167.12	-3026.42	-11.93	32.99	-3002.43	-0.85	57.40	-3291.58	-99.67	214.98	-3372.75	-146.82	55.83	-2777.18	96.49	1191.36	0.00	0.00	0.00	-2765.26	60.42	1569.06	-2766.75	165.05	1562.20	-2946.49	1.83	1525.56	-1233.40	108.17	1544.14	290.97	-333.45	77.71	888.92	-322.80	74.55	284.21
1.73000	-2558.88	166.84	38.35	-2567.94	165.09	37.28	-1531.45	73.50	122.71	-1519.39	83.41	167.12	-2996.73	-6.93	35.81	-2966.70	4.12	62.44	-3289.38	-98.82	216.59	-3369.37	-146.17	56.18	-2758.99	96.21	1190.92	0.00	0.00	0.00	-2752.75	60.11	1570.14	-2754.89	165.42	1563.73	-2938.07	2.77	1525.53	-1233.40	108.17	1544.14	290.32	-333.49	77.51	889.02	-323.03	74.60	283.23
1.74000	-2514.42	166.19	49.06	-2601.99	163.64	32.67	-1531.45	73.50	122.71	-1519.39	83.41	167.12	-2993.16	-2.88	33.91	-2932.25	8.77	65.10	-3287.09	-97.96	218.20	-3365.89	-145.50	56.55	-2743.26	95.39	1192.47	0.00	0.00	0.00	-2730.36	61.30	1570.55	-2763.47	166.42	1565.78	-2929.60	3.70	1525.50	-1233.40	108.17	1544.14	290.39	-333.06	77.60	889.02	-323.20	74.57	284.10
1.75000	-2566.06	168.00	39.77	-2570.86	163.49	37.42	-1531.45	73.50	122.71	-1519.39	83.41	167.12	-2954.91	1.17	36.62	-2916.53	12.41	64.68	-3284.72	-97.08	219.80	-3362.31	-144.82	56.93	-2740.81	96.28	1192.72	0.00	0.00	0.00	-2737.43	61.77	1571.39	-2755.95	167.55	1567.11	-2921.08	4.64	1525.47	-1233.40	108.17	1544.14	290.11	-333.26	77.47	888.67	-322.82	74.67	283.75
1.76000	-2569.34	167.17	39.72	-2567.81	165.13	37.54	-1531.45	73.50	122.71	-1519.39	83.41	167.12	-2916.47	5.88	38.48	-2891.79	17.08	64.85	-3282.26	-96.19	221.39	-3358.63	-144.11	57.33	-2730.43	96.30	1193.70	0.00	0.00	0.00	-2716.77	62.76	1571.73	-2748.17	168.56	1568.13	-2912.53	5.57	1525.44	-1233.40	108.17	1544.14	290.14	-333.29	77.54	888.79	-323.00	74.62	283.24
1.77000	-2551.66	166.35	43.00	-2547.50	162.42	39.96	-1531.45	73.50	122.71	-1519.39	83.41	167.12	-2903.89	8.88	34.89	-2868.18	20.88	63.35	-3279.71	-95.29	222.98	-3354.85	-143.39	57.75	-2720.86	97.23	1193.85	0.00	0.00	0.00	-2728.51	62.25	1572.16	-2740.16	169.44	1568.87	-2903.93	6.50	1525.41	-1233.40	108.17	1544.14	290.27	-333.45	77.59	888.74	-322.88	74.53	283.96
1.78000	-2572.96	166.41	39.93	-2570.86	162.95	37.49	-1531.45	73.50	122.71	-1519.39	83.41	167.12	-2873.50	12.29	34.81	-2843.46	24.12	61.96	-3277.07	-94.37	224.55	-3350.96	-142.65	58.18	-2717.95	98.43	1194.42	0.00	0.00	0.00	-2719.90	62.34	1572.72	-2731.90	170.20	1569.33	-2895.29	7.44	1525.39	-1233.40	108.17	1544.14	289.75	-333.39	77.30	888.94	-322.70	74.68	284.11
1.79000	-2533.06	166.37	45.90	-2575.17	163.67	36.16	-1531.45	73.50	122.71	-1519.39	83.41	167.12	-2849.81	15.24	32.80	-2812.75	26.84	60.27	-3274.34	-93.45	226.12	-3346.96	-141.89	58.63	-2708.03	98.91	1193.93	0.00	0.00	0.00	-2699.08	62.25	1572.08	-2723.41	170.85	1569.54	-2886.61	8.37	1525.36	-1233.40	108.17	1544.14	290.46	-333.21	77.56	888.46	-322.79	74.51	283.58
1.80000	-2548.47	164.68	45.34	-2584.40	161.64	33.43	-1531.45	73.50	122.71	-1519.39	83.41	167.12	-2793.39	18.34	36.49	-2785.82	29.36	57.94	-3271.51	-92.51	227.68	-3342.85	-141.12	59.10	-2699.45	100.37	1193.80	0.00	0.00	0.00	-2702.83	62.11	1572.26	-2714.70	171.38	1569.50	-2877.89	9.30	1525.33	-1233.40	108.17	1544.14	290.51	-333.36	77.56	888.24	-322.50	74.61	283.38
1.81000	-2562.58	164.01	42.44	-2564.37	161.62	36.03	-1531.45	73.50	122.71	-1519.39	83.41	167.12	-2755.94	20.53	35.16	-2752.07	32.81	56.86	-3268.59	-91.56	229.23	-3338.64	-140.33	59.58	-2696.36	100.82	1193.08	0.00	0.00	0.00	-2676.61	62.28	1571.43	-2705.77	171.80	1569.23	-2869.12	10.23	1525.31	-1233.40	108.17	1544.14	290.46	-333.40	77.54	888.10	-322.78	74.37	283.33
1.82000	-2531.71	161.94	47.24	-2557.11	161.03	37.28	-1531.45	73.50	122.71	-1519.39	83.41	167.12	-2743.49	23.49	30.86	-2717.70	35.51	54.90	-3265.56	-90.60	230.78	-3334.32	-139.52	60.09	-2680.79	99.64	1194.37	0.00	0.00	0.00	-2667.26	62.38	1571.21	-2696.64	172.11	1568.75	-2860.32	11.16	1525.29	-1233.40	108.17	1544.14	290.38	-333.27	77.61	888.33	-322.93	74.50	283.78
1.83000	-2553.59	160.07	42.98	-2579.48	162.37	33.41	-1531.45	73.50	122.71	-1519.39	83.41	167.12	-2707.17	25.24	30.53	-2678.19	36.71	53.93	-3262.44	-89.64	232.31	-3329.88	-138.70	60.61	-2658.73	101.80	1194.65	0.00	0.00	0.00	-2653.54	62.27	1570.54	-2687.29	172.32	1568.07	-2851.47	12.09	1525.26	-1233.40	108.17	1544.14	290.62	-333.27	77.60	888.69	-322.95	74.63	283.74
1.84000	-2520.33	159.64	51.40	-2578.56	159.54	33.61	-1531.45	73.50	122.71	-1519.39	83.41	167.12	-2673.90	26.97	29.99	-2663.86	38.16	48.74	-3259.22	-88.66	233.84	-3325.34	-137.86	61.14	-2650.42	102.46	1193.83	0.00	0.00	0.00	-2659.54	61.75	1570.35	-2677.76	172.42	1567.20	-2842.58	13.01	1525.24	-1233.40	108.17	1544.14	290.60	-333.69	77.53	889.05	-322.65	74.77	283.12
1.85000	-2549.92	157.44	45.53	-2585.81	159.72	34.01	-1531.45	73.50	122.71	-1519.39	83.41	167.12	-2631.28	28.64	30.61	-2623.12	38.35	47.92	-3255.90	-87.68	235.35	-3320.68	-137.01	61.70	-2649.91	102.39	1192.82	0.00	0.00	0.00	-2643.06	61.77	1569.30	-2668.03	172.42	1566.16	-2833.65	13.93	1525.22	-1233.40	108.17	1544.14	289.99	-333.33	77.45	888.77	-322.55	74.68	283.32
1.86000	-2571.37	157.79	44.27	-2587.12	158.43	34.55	-1531.45	73.50	122.71	-1519.39	83.41	167.12	-2588.07	29.24	30.44	-2585.95	38.52	47.39	-3252.47	-86.68	236.86	-3315.90	-136.15	62.28	-2643.41	102.88	1192.15	0.00	0.00	0.00	-2650.39	61.23	1568.64	-2658.12	172.32	1564.97	-2824.68	14.85	1525.20	-1233.40	108.17	1544.14	290.82	-333.44	77.62	888.34	-323.08	74.40	283.55
1.87000	-2545.15	155.59	48.13	-2569.13	159.49	37.12	-1531.45	73.50	122.71	-1519.39	83.41	167.12	-2559.18	28.88	29.70	-2555.50	39.98	46.19	-3248.94	-85.68	238.35	-3311.01	-135.27	62.87	-2618.56	103.58	1192.16	0.00	0.00	0.00	-2634.99	60.11	1567.19	-2648.03	172.13	1563.62	-2815.67	15.77	1525.18	-1233.40	108.17	1544.14	290.23	-333.43	77.44	888.63	-322.82	74.57	284.64
1.88000	-2568.12	157.98	42.84	-2564.65	158.61	38.09	-1531.45	73.50	122.71	-1519.39	83.41	167.12	-2505.62	30.67	33.35	-2534.33	40.55	43.17	-3245.30	-84.67	239.84	-3306.01	-134.37	63.48	-2626.86	104.06	1191.13	0.00	0.00	0.00	-2619.42	59.64	1566.08	-2637.78	171.84	1562.15	-2806.62	16.68	1525.16	-1233.40	108.17	1544.14	290.61	-333.17	77.70	888.10	-322.95	74.46	283.67
1.89000	-2555.80	159.70	44.78	-2567.77	158.91	37.04	-1531.45	73.50	122.71	-1519.39	83.41	167.12	-2460.60	31.13	35.38	-2504.05	41.86	42.74	-3241.55	-83.66	241.31	-3300.88	-133.47	64.12	-2619.23	104.84	1190.72	0.00	0.00	0.00	-2614.98	59.71	1565.47	-2627.36	171.46	1560.57	-2797.53	17.59	1525.14	-1233.40	108.17	1544.14	289.71	-333.65	77.27	888.35	-322.89	74.52	283.50
1.90000	-2553.37	161.58	41.93	-2565.55	160.31	36.46	-1531.45	73.50	122.71	-1519.39	83.41	167.12	-2404.52	32.13	41.21	-2475.07	42.71	42.83	-3237.68	-82.64	242.78	-3295.64	-132.55	64.77	-2618.27	104.02	1188.67	0.00	0.00	0.00	-2593.25	59.63	1563.21	-2616.79	171.00	1558.89	-2788.40	18.50	1525.12	-1233.40	108.17	1544.14	289.50	-333.54	77.30	888.83	-322.73	74.70	283.29
1.91000	-2540.95	163.69	41.02	-2585.09	160.66	31.64	-1531.45	73.50	122.71	-1519.39	83.41	167.12	-2379.87	33.65	41.49	-2447.17	44.32	42.95	-3233.71	-81.61	244.23	-3290.27	-131.62	65.44	-2591.42	105.23	1187.85	0.00	0.00	0.00	-2583.65	58.65	1561.48	-2606.07	170.45	1557.11	-2779.24	19.40	1525.11	-1233.40	108.17	1544.14	289.39	-333.51	77.20	888.56	-322.54	74.78	283.23
1.92000	-2527.35	164.87	41.00	-2560.61	161.31	33.98	-1531.45	73.50	122.71	-1519.39	83.41	167.12	-2364.63	35.32	41.45	-2430.37	45.49	41.16	-3229.63	-80.58	245.68	-3284.79	-130.67	66.13	-2571.78	104.43	1187.08	0.00	0.00	0.00	-2560.81	59.18	1559.70	-2595.20	169.82	1555.27	-2770.03	20.30	1525.09	-1233.40	108.17	1544.14	290.23	-333.38	77.48	888.84	-322.84	74.70	283.80
1.93000	-2522.28	165.57	40.30	-2568.57	160.68	31.73	-1531.45	73.50	122.71	-1519.39	83.41	167.12	-2330.91	36.85	43.65	-2417.35	47.14	40.10	-3225.42	-79.54	247.11	-3279.18	-129.72	66.84	-2592.77	105.38	1184.42	0.00	0.00	0.00	-2547.19	58.85	1557.71	-2584.21	169.11	1553.37	-2760.78	21.19	1525.08	-1233.40	108.17	1544.14	289.91	-333.28	77.50	888.72	-323.06	74.62	283.24
1.94000	-2535.46	166.26	37.37	-2592.38	162.31	27.64	-1531.45	73.50	122.71	-1519.39	83.41	167.12	-2300.13	37.33	46.26	-2393.56	47.66	41.38	-3221.10	-78.49	248.53	-3273.44	-128.75	67.58	-2586.19	104.04	1183.77	0.00	0.00	0.00	-2545.58	57.82	1556.83	-2573.08	168.32	1551.43	-2751.49	22.08	1525.06	-1233.40	108.17	1544.14	289.87	-333.18	77.47	888.89	-322.90	74.68	283.74
1.95000	-2555.42	166.45	33.49	-2567.12	162.43	31.75	-1531.45	73.50	122.71	-1519.39	83.41	167.12	-2270.36	39.99	50.30	-2360.92	48.66	44.04	-3216.67	-77.45	249.95	-3267.58	-127.77	68.33	-2577.72	104.48	1182.07	0.00	0.00	0.00	-2537.59	57.25	1555.86	-2561.84	167.46	1549.46	-2742.17	22.97	1525.05	-1233.40	108.17	1544.14	290.12	-333.41	77.54	889.06	-322.93	74.71	283.73
1.96000	-2566.55	167.76	32.11	-2576.23	163.70	29.58	-1531.45	73.50	122.71	-1519.39	83.41	167.12	-2259.59	40.67	51.65	-2334.42	49.86	44.01	-3212.11	-76.40	251.35	-3261.60	-126.79	69.10	-2546.52	104.58	1180.46	0.00	0.00	0.00	-2535.59	56.62	1554.17	-2550.48	166.53	1547.47	-2732.80	23.85	1525.04	-1233.40	108.17	1544.14	290.39	-333.33	77.56	889.04	-322.77	74.74	283.00
1.97000	-2549.37	167.42	34.33	-2573.09	161.26	31.43	-1531.45	73.50	122.71	-1519.39	83.41	167.12	-2253.81	41.65	53.25	-2309.20	51.08	43.76	-3207.43	-75.34	252.73	-3255.49	-125.79	69.90	-2542.05	103.42	1177.94	0.00	0.00	0.00	-2529.55	56.34	1551.90	-2539.01	165.53	1545.48	-2723.40	24.72	1525.03	-1233.40	108.17	1544.14	289.66	-333.43	77.33	888.74	-322.83	74.66	283.39
1.98000	-2569.78	168.03	29.79	-2586.52	160.86	27.00	-1531.45	73.50	122.71	-1519.39	83.41	167.12	-2232.70	40.94	62.01	-2285.23	52.29	43.28	-3202.63	-74.29	254.11	-3249.24	-124.78	70.71	-2527.07	104.03	1175.97	0.00	0.00	0.00	-2522.50	55.69	1549.42	-2527.45	164.46	1543.51	-2713.96	25.59	1525.02	-1233.40	108.17	1544.14	289.45	-333.44	77.28	888.53	-322.94	74.54	284.00
1.99000	-2571.54	168.93	29.35	-2579.79	162.19	28.25	-1531.45	73.50	122.71	-1519.39	83.41	167.12	-2181.29	39.53	73.88	-2262.48	53.51	42.58	-3197.70	-73.23	255.47	-3242.87	-123.76	71.55	-2518.68	104.11	1174.63	0.00	0.00	0.00	-2503.49	55.50	1546.71	-2515.79	163.34	1541.56	-2704.48	26.45	1525.01	-1233.40	108.17	1544.14	290.19	-333.24	77.68	888.60	-322.92	74.63	284.10
2.00000	-2583.39	167.05	28.53	-2598.80	161.47	25.62	-1531.45	73.50	122.71	-1519.39	83.41	167.12	-2153.69	37.44	81.96	-2240.93	54.74	41.68	-3192.64	-72.17	256.83	-3236.37	-122.74	72.41	-2513.67	104.34	1171.34	0.00	0.00	0.00	-2489.56	54.10	1544.00	-2504.04	162.15	1539.66	-2694.97	27.31	1525.00	-1233.40	108.17	1544.14	290.23	-333.33	77.53	889.05	-322.78	74.71	283.46
2.01000	-2586.69	167.15	26.39	-2560.88	162.30	32.11	-1531.45	73.50	122.71	-1519.39	83.41	167.12	-2126.68	37.32	91.20	-2220.55	55.96	40.58	-3187.46	-71.10	258.17	-3229.73	-121.70	73.29	-2478.09	103.87	1170.10	0.00	0.00	0.00	-2477.75	53.27	1542.27	-2492.22	160.90	1537.82	-2685.41	28.16	1525.00	-1233.40	108.17	1544.14	289.98	-333.27	77.48	889.10	-322.86	74.76	283.81
2.02000	-2583.88	167.26	29.25	-2586.59	163.38	28.19	-1531.45	73.50	122.71	-1519.39	83.41	167.12	-2098.22	35.93	99.61	-2201.32	57.19	39.28	-3182.14	-70.04	259.49	-3222.96	-120.66	74.20	-2474.13	104.01	1167.13	0.00	0.00	0.00	-2476.09	52.80	1540.00	-2480.32	159.60	1536.05	-2675.82	29.01	1524.99	-1233.40	108.17	1544.14	289.86	-333.37	77.40	889.42	-323.06	74.86	283.49
2.03000	-2582.08	168.18	28.53	-2595.50	163.46	24.92	-1531.45	73.50	122.71	-1519.39	83.41	167.12	-2073.20	32.95	108.01	-2183.21	58.41	37.80	-3176.70	-68.98	260.81	-3216.06	-119.61	75.12	-2486.57	103.85	1164.74	0.00	0.00	0.00	-2459.56	51.73	1537.60	-2468.36	158.24	1534.36	-2666.20	29.85	1524.99	-1233.40	108.17	1544.14	290.42	-333.00	77.63	888.81	-322.83	74.59	284.05
2.04000	-2582.70	166.96	29.76	-2583.06	163.47	29.22	-1531.45	73.50	122.71	-1519.39	83.41	167.12	-2051.32	28.67	116.12	-2166.19	59.63	36.14	-3171.12	-67.91	262.11	-3209.02	-118.55	76.07	-2468.66	104.15	1160.84	0.00	0.00	0.00	-2441.93	51.85	1535.20	-2456.33	156.84	1532.77	-2656.53	30.68	1524.98	-1233.40	108.17	1544.14	289.66	-333.34	77.31	888.84	-322.61	74.66	284.03
2.05000	-2555.93	167.23	33.73	-2571.66	163.16	30.56	-1531.45	73.50	122.71	-1519.39	83.41	167.12	-2032.27	23.37	123.68	-2150.24	60.85	34.31	-3165.41	-66.85	263.40	-3201.84	-117.49	77.04	-2453.33	102.66	1158.75	0.00	0.00	0.00	-2429.09	50.01	1532.64	-2444.26	155.38	1531.30	-2646.83	31.50	1524.98	-1233.40	108.17	1544.14	289.97	-333.40	77.35	888.72	-322.55	74.73	283.49
2.06000	-2565.86	169.38	32.13	-2594.95	164.17	25.17	-1531.45	73.50	122.71	-1519.39	83.41	167.12	-2015.76	17.33	130.42	-2135.33	62.05	32.31	-3159.56	-65.79	264.68	-3194.52	-116.41	78.04	-2444.14	103.02	1156.53	0.00	0.00	0.00	-2434.35	48.94	1531.29	-2432.14	153.89	1529.95	-2637.09	32.32	1524.98	-1233.40	108.17	1544.14	290.19	-333.61	77.45	888.36	-322.76	74.55	283.50
2.07000	-2562.32	170.05	33.00	-2566.86	165.66	29.53	-1531.45	73.50	122.71	-1519.39	83.41	167.12	-2001.48	10.84	136.07	-2121.44	63.25	30.16	-3153.57	-64.73	265.94	-3187.06	-115.33	79.05	-2443.22	102.18	1154.13	0.00	0.00	0.00	-2415.50	47.59	1529.80	-2419.98	152.35	1528.75	-2627.32	33.13	1524.98	-1233.40	108.17	1544.14	289.44	-333.59	77.29	888.60	-322.70	74.72	283.54
2.08000	-2561.19	170.46	33.56	-2570.26	164.69	29.35	-1531.45	73.50	122.71	-1519.39	83.41	167.12	-1989.12	4.17	140.36	-2108.53	64.44	27.86	-3147.44	-63.67	267.19	-3179.47	-114.25	80.10	-2431.52	101.90	1151.83	0.00	0.00	0.00	-2399.42	46.36	1527.88	-2407.79	150.77	1527.71	-2617.50	33.93	1524.98	-1233.40	108.17	1544.14	289.68	-333.49	77.37	888.78	-322.77	74.61	283.83
2.09000	-2561.89	170.66	33.87	-2593.55	164.76	26.31	-1531.45	73.50	122.71	-1519.39	83.41	167.12	-1978.40	-2.38	143.03	-2096.59	65.62	25.42	-3141.17	-62.61	268.42	-3171.73	-113.16	81.16	-2428.46	101.25	1148.95	0.00	0.00	0.00	-2395.71	44.63	1526.16	-2395.58	149.16	1526.84	-2607.66	34.72	1524.98	-1233.40	108.17	1544.14	290.10	-333.37	77.45	888.69	-322.66	74.59	283.79
2.10000	-2563.83	170.70	33.99	-2566.64	164.84	29.90	-1531.45	73.50	122.71	-1519.39	83.41	167.12	-1969.00	-8.52	143.80	-2085.58	66.78	22.85	-3134.76	-61.56	269.64	-3163.85	-112.06	82.25	-2387.19	100.96	1148.47	0.00	0.00	0.00	-2383.37	43.21	1524.88	-2383.35	147.52	1526.15	-2597.77	35.51	1524.99	-1233.40	108.17	1544.14	289.87	-333.17	77.41	888.73	-322.82	74.53	283.57
2.11000	-2566.42	170.63	33.97	-2577.36	166.21	28.63	-1531.45	73.50	122.71	-1519.39	83.41	167.12	-1960.62	-13.99	142.41	-2075.49	67.93	20.15	-3128.20	-60.51	270.85	-3155.82	-110.96	83.36	-2385.47	99.02	1146.94	0.00	0.00	0.00	-2377.80	41.97	1524.34	-2371.11	145.84	1525.67	-2587.86	36.29	1524.99	-1233.40	108.17	1544.14	289.91	-333.06	77.46	888.50	-322.80	74.39	283.63
2.12000	-2569.07	170.48	33.86	-2583.42	166.44	27.11	-1531.45	73.50	122.71	-1519.39	83.41	167.12	-1952.97	-18.49	138.59	-2066.28	69.07	17.33	-3121.50	-59.46	272.04	-3147.65	-109.86	84.50	-2369.44	97.87	1146.66	0.00	0.00	0.00	-2362.09	39.78	1523.53	-2358.86	144.13	1525.39	-2577.90	37.05	1524.99	-1233.40	108.17	1544.14	289.81	-333.44	77.42	888.81	-322.82	74.63	283.59
2.13000	-2571.18	170.32	33.72	-2555.75	166.34	30.84	-1531.45	73.50	122.71	-1519.39	83.41	167.12	-1945.74	-21.74	132.08	-2057.92	70.18	14.39	-3114.65	-58.42	273.22	-3139.33	-108.75	85.66	-2358.90	97.88	1146.57	0.00	0.00	0.00	-2339.16	37.75	1522.43	-2346.62	142.40	1525.35	-2567.91	37.81	1525.00	-1233.40	108.17	1544.14	289.74	-333.46	77.32	888.77	-323.01	74.55	283.90
2.14000	-2572.18	170.18	33.61	-2569.14	166.23	27.32	-1531.45	73.50	122.71	-1519.39	83.41	167.12	-1938.62	-23.45	122.59	-2050.40	71.28	11.36	-3107.65	-57.38	274.38	-3130.86	-107.64	86.85	-2366.03	95.73	1145.48	0.00	0.00	0.00	-2336.25	36.06	1523.20	-2334.39	140.65	1525.55	-2557.89	38.56	1525.01	-1233.40	108.17	1544.14	290.54	-333.37	77.63	888.64	-322.85	74.61	284.20
2.15000	-2571.47	170.10	33.58	-2572.87	165.99	27.19	-1531.45	73.50	122.71	-1519.39	83.41	167.12	-1931.33	-23.34	109.87	-2043.69	72.35	8.22	-3100.49	-56.35	275.53	-3122.24	-106.52	88.06	-2335.23	93.53	1146.04	0.00	0.00	0.00	-2335.90	34.23	1523.41	-2322.17	138.88	1526.01	-2547.83	39.30	1525.02	-1233.40	108.17	1544.14	290.15	-333.19	77.57	888.71	-322.88	74.56	283.88
2.16000	-2568.45	170.15	33.68	-2559.69	167.43	29.37	-1531.45	73.50	122.71	-1519.39	83.41	167.12	-1923.54	-21.13	93.65	-2037.75	73.40	5.00	-3093.19	-55.32	276.66	-3113.48	-105.40	89.30	-2345.24	91.31	1145.73	0.00	0.00	0.00	-2320.51	31.78	1523.46	-2309.98	137.09	1526.74	-2537.74	40.03	1525.03	-1233.40	108.17	1544.14	290.53	-333.45	77.53	888.77	-322.72	74.69	283.26
2.17000	-2557.00	169.75	34.14	-2556.74	166.92	29.25	-1531.45	73.50	122.71	-1519.39	83.41	167.12	-1914.98	-16.53	73.68	-2032.57	74.43	1.69	-3085.73	-54.30	277.78	-3104.56	-104.28	90.56	-2313.45	88.58	1147.46	0.00	0.00	0.00	-2300.76	29.88	1524.65	-2297.82	135.28	1527.76	-2527.61	40.75	1525.04	-1233.40	108.17	1544.14	290.45	-333.47	77.49	889.07	-322.85	74.64	283.76
2.18000	-2566.05	168.06	32.96	-2535.03	166.35	33.65	-1531.45	73.50	122.71	-1519.39	83.41	167.12	-1910.44	-13.59	62.69	-2028.12	75.43	-1.69	-3078.12	-53.28	278.88	-3095.49	-103.16	91.85	-2311.15	86.39	1150.26	0.00	0.00	0.00	-2287.09	28.17	1527.72	-2285.69	133.47	1529.07	-2517.45	41.46	1525.05	-1233.40	108.17	1544.14	290.16	-333.37	77.47	888.70	-322.97	74.57	284.18
2.19000	-2556.40	171.04	35.61	-2551.50	166.36	29.53	-1531.45	73.50	122.71	-1519.39	83.41	167.12	-1902.96	-13.38	50.62	-2024.36	76.41	-5.14	-3070.34	-52.27	279.97	-3086.26	-102.04	93.17	-2279.52	85.25	1153.97	0.00	0.00	0.00	-2285.86	26.12	1530.55	-2273.61	131.64	1530.71	-2507.25	42.16	1525.06	-1233.40	108.17	1544.14	290.09	-333.34	77.59	888.50	-322.47	74.66	283.79
2.20000	-2556.70	171.48	34.86	-2564.83	165.51	26.81	-1531.45	73.50	122.71	-1519.39	83.41	167.12	-1896.49	-13.12	38.93	-2021.29	77.36	-8.65	-3062.41	-51.27	281.04	-3076.88	-100.91	94.51	-2270.84	84.32	1157.69	0.00	0.00	0.00	-2274.01	23.36	1533.61	-2261.58	129.81	1532.67	-2497.02	42.85	1525.08	-1233.40	108.17	1544.14	289.94	-333.29	77.51	888.81	-322.60	74.67	284.05
2.21000	-2551.69	171.94	33.23	-2563.03	166.49	25.35	-1531.45	73.50	122.71	-1519.39	83.41	167.12	-1891.00	-12.83	27.62	-2018.86	78.27	-12.21	-3054.32	-50.28	282.10	-3067.34	-99.78	95.88	-2256.16	80.59	1161.26	0.00	0.00	0.00	-2251.58	21.78	1535.98	-2249.61	127.97	1534.97	-2486.75	43.53	1525.09	-1233.40	108.17	1544.14	289.96	-333.47	77.44	888.48	-322.76	74.53	284.00
2.22000	-2566.62	171.10	26.25	-2540.19	166.52	28.53	-1531.45	73.50	122.71	-1519.39	83.41	167.12	-1886.45	-12.50	16.68	-2017.05	79.16	-15.82	-3046.06	-49.29	283.13	-3057.65	-98.65	97.27	-2255.12	78.70	1164.31	0.00	0.00	0.00	-2235.39	19.71	1538.64	-2230.10	126.74	1538.10	-2476.46	44.20	1525.11	-1233.40	108.17	1544.14	289.98	-333.44	77.37	888.45	-322.74	74.54	283.90
2.23000	-2548.32	172.32	26.57	-2526.97	166.24	28.80	-1531.45	73.50	122.71	-1519.39	83.41	167.12	-1882.82	-12.14	6.12	-2015.85	80.01	-19.47	-3037.65	-48.32	284.16	-3047.79	-97.52	98.69	-2222.96	75.93	1169.14	0.00	0.00	0.00	-2217.94	17.75	1540.81	-2214.46	124.74	1539.44	-2466.13	44.85	1525.13	-1233.40	108.17	1544.14	290.03	-333.39	77.46	888.68	-322.84	74.66	283.94
2.24000	-2548.39	173.23	19.35	-2513.63	166.03	29.69	-1531.45	73.50	122.71	-1519.39	83.41	167.12	-1880.05	-11.74	-4.08	-2015.21	80.82	-23.15	-3029.06	-47.35	285.16	-3037.78	-96.40	100.14	-2228.45	73.04	1171.73	0.00	0.00	0.00	-2209.57	15.55	1542.50	-2207.52	121.85	1541.48	-2455.76	45.50	1525.15	-1233.40	108.17	1544.14	289.91	-333.68	77.40	888.33	-323.01	74.42	283.00
2.25000	-2523.01	174.02	18.13	-2488.24	166.00	33.51	-1531.45	73.50	122.71	-1519.39	83.41	167.12	-1878.13	-11.32	-13.90	-2015.12	81.60	-26.85	-3020.31	-46.39	286.15	-3027.61	-95.27	101.62	-2234.38	70.41	1175.06	0.00	0.00	0.00	-2205.67	14.51	1545.06	-2206.24	120.83	1544.57	-2445.37	46.13	1525.17	-1233.40	108.17	1544.14	290.38	-333.31	77.58	888.69	-322.83	74.62	283.63
2.26000	-2525.86	174.64	11.05	-2473.66	166.77	40.28	-1531.45	73.50	122.71	-1519.39	83.41	167.12	-1877.02	-10.86	-23.36	-2015.54	82.34	-30.57	-3011.39	-45.44	287.12	-3017.27	-94.14	103.12	-2200.82	68.84	1178.00	0.00	0.00	0.00	-2187.61	12.63	1546.80	-2194.15	118.43	1546.55	-2434.94	46.75	1525.19	-1233.40	108.17	1544.14	290.36	-333.13	77.66	888.65	-322.69	74.61	283.76
2.27000	-2490.41	173.20	21.83	-2429.21	165.64	54.21	-1531.45	73.50	122.71	-1519.39	83.41	167.12	-1876.69	-10.39	-32.46	-2016.46	83.04	-34.29	-3002.30	-44.51	288.08	-3006.77	-93.02	104.66	-2186.09	67.52	1181.08	0.00	0.00	0.00	-2178.65	11.11	1548.88	-2189.30	118.36	1548.79	-2424.48	47.36	1525.21	-1233.40	108.17	1544.14	290.13	-333.32	77.46	888.22	-322.77	74.55	283.55
2.28000	-2445.81	172.43	39.26	-2407.06	164.36	68.66	-1531.45	73.50	122.71	-1519.39	83.41	167.12	-1877.09	-9.89	-41.19	-2017.84	83.70	-38.02	-2993.03	-43.58	289.02	-2996.10	-91.89	106.21	-2157.63	65.77	1183.85	0.00	0.00	0.00	-2165.59	10.34	1551.13	-2182.15	116.02	1551.07	-2413.98	47.95	1525.23	-1233.40	108.17	1544.14	290.53	-332.95	77.63	888.47	-322.80	74.57	284.20
2.29000	-2380.75	170.95	62.10	-2388.97	161.92	83.39	-1531.45	73.50	122.71	-1519.39	83.41	167.12	-1878.20	-9.38	-49.56	-2019.67	84.31	-41.74	-2983.60	-42.67	289.94	-2985.27	-90.77	107.80	-2156.56	65.44	1184.74	0.00	0.00	0.00	-2158.58	8.76	1553.79	-2172.42	115.06	1552.86	-2403.46	48.53	1525.26	-1233.40	108.17	1544.14	290.21	-333.34	77.49	889.11	-322.24	74.84	283.72
2.30000	-2373.98	168.47	73.61	-2373.93	159.75	95.89	-1531.45	73.50	122.71	-1519.39	83.41	167.12	-1879.98	-8.85	-57.58	-2021.90	84.88	-45.45	-2973.98	-41.76	290.84	-2974.27	-89.65	109.42	-2148.47	64.22	1185.86	0.00	0.00	0.00	-2139.57	8.01	1555.27	-2151.82	113.97	1554.61	-2392.90	49.10	1525.29	-1233.40	108.17	1544.14	289.39	-333.43	77.30	888.56	-322.65	74.61	283.58
2.31000	-2336.08	166.21	89.03	-2364.69	157.16	107.33	-1531.45	73.50	122.71	-1519.39	83.41	167.12	-1882.40	-8.31	-65.24	-2024.53	85.41	-49.13	-2964.19	-40.87	291.72	-2963.11	-88.53	111.06	-2135.67	63.10	1187.32	0.00	0.00	0.00	-2133.18	6.71	1557.18	-2151.05	111.91	1556.24	-2382.31	49.66	1525.31	-1233.40	108.17	1544.14	289.96	-333.40	77.57	888.47	-322.70	74.47	283.90
2.32000	-2330.38	162.61	97.86	-2346.05	154.11	118.32	-1531.45	73.50	122.71	-1519.39	83.41	167.12	-1885.43	-7.76	-72.55	-2027.52	85.88	-52.79	-2954.22	-40.00	292.59	-2951.77	-87.42	112.74	-2141.37	62.66	1188.87	0.00	0.00	0.00	-2120.77	6.16	1559.20	-2138.59	111.19	1558.59	-2371.69	50.20	1525.34	-1233.40	108.17	1544.14	290.56	-332.97	77.73	888.61	-322.70	74.57	283.43
2.33000	-2329.48	158.45	105.55	-2334.72	149.95	126.87	-1531.45	73.50	122.71	-1519.39	83.41	167.12	-1889.03	-7.20	-79.50	-2030.84	86.31	-56.42	-2944.08	-39.13	293.44	-2940.26	-86.31	114.44	-2123.13	63.73	1191.24	0.00	0.00	0.00	-2105.82	5.87	1560.47	-2125.71	111.81	1560.41	-2361.03	50.73	1525.37	-1233.40	108.17	1544.14	290.19	-333.30	77.48	889.03	-322.73	74.65	282.83
2.34000	-2317.39	153.03	114.29	-2319.03	144.24	136.12	-1531.45	73.50	122.71	-1519.39	83.41	167.12	-1893.16	-6.64	-86.11	-2034.47	86.68	-60.00	-2933.74	-38.28	294.27	-2928.59	-85.20	116.18	-2095.61	63.51	1192.96	0.00	0.00	0.00	-2099.22	5.16	1562.39	-2105.77	110.71	1561.14	-2350.35	51.24	1525.41	-1233.40	108.17	1544.14	290.06	-333.37	77.39	888.98	-322.64	74.73	283.60
2.35000	-2276.74	148.98	126.46	-2290.98	140.92	146.75	-1531.45	73.50	122.71	-1519.39	83.41	167.12	-1897.80	-6.08	-92.38	-2038.39	87.01	-63.53	-2923.23	-37.45	295.08	-2916.73	-84.10	117.94	-2093.20	61.52	1194.28	0.00	0.00	0.00	-2088.65	5.04	1563.88	-2121.26	109.82	1562.68	-2339.64	51.74	1525.44	-1233.40	108.17	1544.14	290.57	-333.24	77.65	888.69	-322.67	74.67	284.01
2.36000	-2271.05	143.13	131.97	-2278.36	136.03	154.00	-1531.45	73.50	122.71	-1519.39	83.41	167.12	-1902.90	-5.51	-98.29	-2042.56	87.28	-67.00	-2912.53	-36.62	295.87	-2904.71	-83.00	119.73	-2097.91	61.51	1194.86	0.00	0.00	0.00	-2067.89	4.93	1564.63	-2089.41	110.02	1563.39	-2328.89	52.23	1525.47	-1233.40	108.17	1544.14	289.79	-333.26	77.40	888.61	-322.76	74.59	283.40
2.37000	-2224.59	137.95	143.51	-2240.21	131.18	163.32	-1531.45	73.50	122.71	-1519.39	83.41	167.12	-1908.45	-4.96	-103.87	-2046.96	87.49	-70.40	-2901.64	-35.82	296.65	-2892.51	-81.91	121.55	-2085.79	61.71	1196.87	0.00	0.00	0.00	-2056.33	4.04	1565.76	-2074.47	109.92	1564.44	-2318.12	52.70	1525.51	-1233.40	108.17	1544.14	289.26	-333.45	77.24	888.42	-322.58	74.60	284.09
2.38000	-2192.46	131.81	151.75	-2207.27	124.71	171.31	-1531.45	73.50	122.71	-1519.39	83.41	167.12	-1914.39	-4.40	-109.11	-2051.57	87.65	-73.74	-2890.57	-35.03	297.40	-2880.13	-80.82	123.41	-2080.45	60.33	1199.03	0.00	0.00	0.00	-2056.42	3.75	1567.48	-2061.95	108.83	1565.41	-2307.31	53.16	1525.55	-1233.40	108.17	1544.14	289.70	-333.63	77.35	888.21	-322.69	74.58	284.43
2.39000	-2159.81	126.31	159.62	-2173.66	119.98	179.13	-1531.45	73.50	122.71	-1519.39	83.41	167.12	-1920.70	-3.86	-114.01	-2056.36	87.74	-76.99	-2879.31	-34.25	298.14	-2867.57	-79.74	125.29	-2068.02	57.66	1200.55	0.00	0.00	0.00	-2050.09	3.06	1568.69	-2063.32	107.48	1566.38	-2296.47	53.60	1525.58	-1233.40	108.17	1544.14	289.69	-333.53	77.25	888.79	-322.70	74.76	283.98
2.40000	-2132.43	120.20	165.75	-2149.15	115.48	184.24	-1531.45	73.50	122.71	-1519.39	83.41	167.12	-1927.35	-3.33	-118.57	-2061.30	87.78	-80.16	-2867.85	-33.50	298.85	-2854.84	-78.67	127.20	-2047.61	57.13	1202.45	0.00	0.00	0.00	-2034.82	3.10	1569.85	-2052.04	108.54	1567.52	-2285.61	54.02	1525.62	-1233.40	108.17	1544.14	290.21	-333.66	77.44	888.37	-322.76	74.56	283.62
2.41000	-2082.40	115.14	174.67	-2109.27	109.97	190.85	-1531.45	73.50	122.71	-1519.39	83.41	167.12	-1934.29	-2.81	-122.80	-2066.36	87.76	-83.23	-2856.20	-32.75	299.55	-2841.92	-77.60	129.15	-2033.87	56.33	1204.31	0.00	0.00	0.00	-2021.44	2.42	1570.24	-2037.28	107.63	1567.47	-2274.71	54.43	1525.67	-1233.40	108.17	1544.14	290.10	-333.42	77.66	888.38	-322.83	74.40	283.70
2.42000	-2059.84	110.25	179.26	-2076.32	105.70	196.17	-1531.45	73.50	122.71	-1519.39	83.41	167.12	-1941.50	-2.31	-126.70	-2071.53	87.67	-86.21	-2844.35	-32.03	300.23	-2828.82	-76.54	131.12	-2036.16	55.54	1204.88	0.00	0.00	0.00	-2018.65	1.93	1571.13	-2030.68	106.77	1567.56	-2263.79	54.83	1525.71	-1233.40	108.17	1544.14	290.61	-333.49	77.61	888.84	-322.89	74.62	283.68
2.43000	-2023.69	105.16	185.21	-2046.10	101.11	200.19	-1531.45	73.50	122.71	-1519.39	83.41	167.12	-1948.95	-1.83	-130.28	-2076.77	87.51	-89.07	-2832.31	-31.33	300.88	-2815.54	-75.48	133.13	-2028.57	55.40	1206.35	0.00	0.00	0.00	-2010.81	1.83	1571.51	-2005.71	107.32	1567.24	-2252.83	55.21	1525.75	-1233.40	108.17	1544.14	289.86	-333.59	77.39	888.67	-322.83	74.64	284.41
2.44000	-1996.61	101.98	189.11	-2019.95	97.58	202.14	-1531.45	73.50	122.71	-1519.39	83.41	167.12	-1956.59	-1.37	-133.52	-2082.06	87.29	-91.81	-2820.07	-30.64	301.52	-2802.08	-74.44	135.17	-2008.85	54.70	1207.66	0.00	0.00	0.00	-1999.20	1.27	1571.42	-2000.00	106.91	1568.03	-2241.85	55.57	1525.80	-1233.40	108.17	1544.14	290.92	-333.15	77.83	888.47	-322.99	74.58	283.84
2.45000	-1967.48	99.09	191.24	-1985.71	94.41	205.51	-1531.45	73.50	122.71	-1519.39	83.41	167.12	-1964.39	-0.94	-136.44	-2087.37	87.00	-94.43	-2807.64	-29.97	302.13	-2788.43	-73.40	137.24	-2001.99	53.09	1207.95	0.00	0.00	0.00	-1989.09	1.32	1571.67	-2010.13	106.56	1569.06	-2230.83	55.91	1525.84	-1233.40	108.17	1544.14	290.62	-333.34	77.62	888.78	-322.70	74.77	283.71
2.46000	-1935.64	98.97	190.95	-1954.09	93.73	206.22	-1531.45	73.50	122.71	-1519.39	83.41	167.12	-1972.33	-0.54	-139.05	-2092.68	86.64	-96.92	-2795.00	-29.32	302.73	-2774.59	-72.37	139.35	-1991.63	51.73	1208.63	0.00	0.00	0.00	-1974.48	1.44	1571.82	-1973.03	106.96	1567.43	-2219.79	56.24	1525.89	-1233.40	108.17	1544.14	290.21	-333.42	77.42	888.96	-322.74	74.76	284.16
2.47000	-1894.79	95.21	194.41	-1915.95	89.41	208.71	-1531.45	73.50	122.71	-1519.39	83.41	167.12	-1980.36	-0.17	-141.33	-2097.95	86.21	-99.27	-2782.15	-28.69	303.30	-2760.57	-71.35	141.48	-1976.64	49.96	1208.70	0.00	0.00	0.00	-1962.73	0.82	1571.61	-1966.63	106.40	1569.46	-2208.72	56.55	1525.94	-1233.40	108.17	1544.14	290.29	-333.25	77.43	888.52	-322.85	74.61	284.02
2.48000	-1862.58	90.94	196.12	-1881.68	85.73	209.78	-1531.45	73.50	122.71	-1519.39	83.41	167.12	-1988.46	0.17	-143.29	-2103.17	85.71	-101.48	-2769.10	-28.08	303.86	-2746.36	-70.34	143.65	-1972.27	49.11	1209.16	0.00	0.00	0.00	-1954.05	-0.11	1571.16	-1958.77	106.28	1569.58	-2197.63	56.85	1525.99	-1233.40	108.17	1544.14	290.18	-333.00	77.63	888.56	-322.95	74.53	284.04
2.49000	-1821.03	87.01	199.12	-1837.97	80.97	212.58	-1531.45	73.50	122.71	-1519.39	83.41	167.12	-1996.58	0.48	-144.94	-2108.31	85.13	-103.53	-2755.85	-27.49	304.39	-2731.96	-69.33	145.85	-1968.25	48.09	1208.33	0.00	0.00	0.00	-1945.27	-0.44	1570.72	-1949.48	105.22	1568.76	-2186.50	57.12	1526.04	-1233.40	108.17	1544.14	289.77	-333.40	77.37	889.01	-323.09	74.72	283.80
2.50000	-1782.75	82.89	201.33	-1804.35	76.53	212.93	-1531.45	73.50	122.71	-1519.39	83.41	167.12	-2004.70	0.74	-146.28	-2113.33	84.48	-105.42	-2742.39	-26.93	304.90	-2717.37	-68.34	148.09	-1951.56	46.08	1208.32	0.00	0.00	0.00	-1929.38	-0.59	1569.77	-1935.85	105.74	1567.78	-2175.34	57.38	1526.10	-1233.40	108.17	1544.14	290.36	-333.45	77.53	888.85	-322.85	74.70	283.94
2.51000	-1746.48	79.95	203.01	-1762.09	74.19	214.33	-1531.45	73.50	122.71	-1519.39	83.41	167.12	-2012.78	0.96	-147.30	-2118.23	83.74	-107.14	-2728.72	-26.38	305.39	-2702.58	-67.36	150.35	-1937.22	45.61	1207.40	0.00	0.00	0.00	-1914.46	-1.08	1569.00	-1925.51	104.88	1567.19	-2164.16	57.62	1526.15	-1233.40	108.17	1544.14	290.22	-333.63	77.46	888.53	-323.11	74.53	283.64
2.52000	-1707.68	76.80	204.34	-1731.88	70.92	213.53	-1531.45	73.50	122.71	-1519.39	83.41	167.12	-2020.79	1.14	-148.02	-2122.96	82.93	-108.69	-2714.83	-25.86	305.86	-2687.61	-66.39	152.65	-1929.59	44.71	1206.50	0.00	0.00	0.00	-1913.56	-2.09	1568.56	-1913.69	104.53	1566.03	-2152.95	57.84	1526.21	-1233.40	108.17	1544.14	289.18	-333.53	77.28	888.18	-322.94	74.45	283.85
2.53000	-1671.80	73.23	204.50	-1693.41	67.38	212.83	-1531.45	73.50	122.71	-1519.39	83.41	167.12	-2028.69	1.27	-148.44	-2127.50	82.04	-110.05	-2700.74	-25.35	306.30	-2672.43	-65.43	154.99	-1912.15	42.79	1205.48	0.00	0.00	0.00	-1900.15	-2.90	1567.55	-1906.08	102.74	1565.03	-2141.72	58.05	1526.27	-1233.40	108.17	1544.14	289.99	-333.58	77.38	888.48	-322.68	74.72	284.27
2.54000	-1634.67	69.59	204.91	-1661.88	63.96	210.90	-1531.45	73.50	122.71	-1519.39	83.41	167.12	-2036.44	1.35	-148.54	-2131.83	81.07	-111.22	-2686.43	-24.88	306.73	-2657.07	-64.48	157.36	-1916.55	41.55	1204.69	0.00	0.00	0.00	-1887.99	-3.22	1566.31	-1894.73	101.67	1563.89	-2130.45	58.23	1526.33	-1233.40	108.17	1544.14	290.63	-333.46	77.62	888.48	-322.95	74.62	284.06
2.55000	-1603.87	66.64	203.36	-1629.32	60.32	208.89	-1531.45	73.50	122.71	-1519.39	83.41	167.12	-2044.03	1.38	-148.35	-2135.92	80.01	-112.20	-2671.90	-24.42	307.13	-2641.50	-63.54	159.76	-1907.23	41.16	1203.94	0.00	0.00	0.00	-1883.14	-4.30	1565.42	-1881.49	101.58	1562.36	-2119.16	58.40	1526.39	-1233.40	108.17	1544.14	290.29	-333.20	77.55	888.12	-323.07	74.52	283.74
2.56000	-1571.74	64.04	201.52	-1594.99	58.10	206.39	-1531.45	73.50	122.71	-1519.39	83.41	167.12	-2051.41	1.35	-147.86	-2139.75	78.86	-112.96	-2657.16	-23.99	307.51	-2625.74	-62.62	162.20	-1898.13	40.40	1202.47	0.00	0.00	0.00	-1874.24	-4.88	1564.41	-1871.13	100.39	1561.00	-2107.84	58.55	1526.45	-1233.40	108.17	1544.14	290.07	-333.43	77.38	888.43	-322.89	74.62	283.87
2.57000	-1539.02	61.83	199.15	-1563.89	56.22	203.18	-1531.45	73.50	122.71	-1519.39	83.41	167.12	-2058.54	1.27	-147.07	-2143.28	77.63	-113.52	-2642.20	-23.58	307.86	-2609.77	-61.71	164.67	-1886.76	38.53	1201.35	0.00	0.00	0.00	-1858.59	-5.73	1565.59	-1867.43	99.34	1559.98	-2096.50	58.67	1526.52	-1233.40	108.17	1544.14	290.72	-333.25	77.60	889.11	-322.84	74.68	283.79
2.58000	-1513.81	59.13	194.76	-1535.78	54.27	198.83	-1531.45	73.50	122.71	-1519.39	83.41	167.12	-2065.40	1.12	-145.99	-2146.50	76.31	-113.86	-2627.02	-23.20	308.19	-2593.61	-60.81	167.18	-1875.73	37.64	1199.66	0.00	0.00	0.00	-1847.04	-6.38	1564.75	-1852.45	99.36	1558.16	-2085.13	58.78	1526.58	-1233.40	108.17	1544.14	290.57	-333.57	77.56	889.00	-322.81	74.63	283.47
2.59000	-1483.08	57.85	191.26	-1506.37	52.65	194.09	-1531.45	73.50	122.71	-1519.39	83.41	167.12	-2071.95	0.91	-144.61	-2149.37	74.90	-113.97	-2611.61	-22.84	308.51	-2577.25	-59.92	169.72	-1865.60	37.31	1197.79	0.00	0.00	0.00	-1836.46	-7.33	1563.00	-1846.93	98.71	1556.50	-2073.73	58.87	1526.65	-1233.40	108.17	1544.14	289.95	-333.72	77.32	889.09	-322.73	74.64	283.86
2.60000	-1457.78	56.20	187.10	-1479.76	51.83	189.25	-1531.45	73.50	122.71	-1519.39	83.41	167.12	-2078.15	0.64	-142.94	-2151.87	73.39	-113.84	-2595.98	-22.51	308.79	-2560.68	-59.05	172.29	-1855.45	36.22	1196.07	0.00	0.00	0.00	-1826.68	-8.12	1561.10	-1832.74	97.86	1554.66	-2062.31	58.94	1526.72	-1233.40	108.17	1544.14	289.30	-333.53	77.31	888.99	-322.62	74.69	283.60
2.61000	-1428.50	55.19	183.93	-1452.52	50.66	184.52	-1531.45	73.50	122.71	-1519.39	83.41	167.12	-2083.98	0.29	-140.99	-2153.98	71.80	-113.48	-2580.13	-22.21	309.06	-2543.91	-58.19	174.91	-1848.80	35.81	1193.96	0.00	0.00	0.00	-1815.75	-8.60	1558.97	-1823.11	97.78	1552.36	-2050.86	58.98	1526.79	-1233.40	108.17	1544.14	289.84	-333.58	77.32	889.21	-322.80	74.82	283.53
2.62000	-1408.79	56.23	178.61	-1432.41	50.85	178.75	-1531.45	73.50	122.71	-1519.39	83.41	167.12	-2089.39	-0.12	-138.75	-2155.66	70.10	-112.86	-2564.04	-21.93	309.30	-2526.93	-57.35	177.56	-1837.04	35.10	1191.90	0.00	0.00	0.00	-1804.83	-9.18	1556.80	-1814.55	97.01	1550.04	-2039.38	59.01	1526.86	-1233.40	108.17	1544.14	290.05	-333.63	77.32	889.13	-322.65	74.86	283.87
2.63000	-1381.72	57.99	176.17	-1404.40	51.40	175.19	-1531.45	73.50	122.71	-1519.39	83.41	167.12	-2094.36	-0.61	-136.22	-2156.90	68.31	-111.98	-2547.73	-21.68	309.51	-2509.74	-56.52	180.24	-1831.62	34.93	1189.79	0.00	0.00	0.00	-1794.72	-9.88	1554.55	-1799.70	95.89	1547.59	-2027.88	59.02	1526.93	-1233.40	108.17	1544.14	290.16	-333.48	77.39	888.71	-322.66	74.73	283.79
2.64000	-1361.45	58.52	172.49	-1386.14	52.55	170.23	-1531.45	73.50	122.71	-1519.39	83.41	167.12	-2098.85	-1.18	-133.42	-2157.66	66.43	-110.85	-2531.19	-21.45	309.71	-2492.35	-55.71	182.96	-1821.73	33.23	1187.87	0.00	0.00	0.00	-1783.06	-10.76	1552.03	-1796.17	94.24	1545.50	-2016.36	59.00	1527.01	-1233.40	108.17	1544.14	289.95	-333.54	77.43	888.31	-322.92	74.44	283.96
2.65000	-1337.09	60.01	170.46	-1364.88	54.02	166.60	-1531.44	73.49	122.70	-1519.39	83.41	167.12	-2102.82	-1.83	-130.33	-2157.92	64.44	-109.44	-2514.41	-21.26	309.87	-2474.75	-54.91	185.72	-1808.57	31.95	1185.97	0.00	0.00	0.00	-1773.82	-11.63	1549.58	-1783.88	93.35	1542.95	-2004.81	58.96	1527.08	-1233.40	108.17	1544.14	290.11	-333.09	77.55	888.43	-322.78	74.53	283.01
2.66000	-1322.27	63.00	167.16	-1348.27	56.66	162.80	-1513.04	71.21	112.28	-1519.38	83.41	167.11	-2106.25	-2.56	-126.97	-2157.65	62.35	-107.75	-2497.41	-21.09	310.02	-2456.94	-54.13	188.51	-1799.58	30.96	1183.57	0.00	0.00	0.00	-1763.03	-12.06	1546.86	-1775.90	93.37	1540.48	-1993.23	58.90	1527.16	-1233.40	108.17	1544.14	290.06	-333.48	77.39	888.21	-322.87	74.44	282.94
2.67000	-1306.70	66.24	165.19	-1334.68	58.51	159.24	-1495.39	72.09	103.36	-1504.84	83.53	157.56	-2109.10	-3.37	-123.34	-2156.83	60.16	-105.77	-2480.16	-20.95	310.14	-2438.92	-53.37	191.34	-1788.91	30.18	1181.40	0.00	0.00	0.00	-1753.62	-12.75	1544.30	-1764.50	92.68	1537.80	-1981.63	58.82	1527.24	-1233.40	108.17	1544.14	290.54	-333.37	77.53	888.10	-322.64	74.47	282.67
2.68000	-1292.90	68.93	162.46	-1322.76	61.67	155.80	-1481.92	71.05	93.83	-1492.68	83.06	148.31	-2111.33	-4.27	-119.43	-2155.43	57.86	-103.51	-2462.68	-20.84	310.23	-2420.68	-52.62	194.21	-1779.20	28.50	1179.20	0.00	0.00	0.00	-1743.08	-12.84	1541.74	-1749.05	92.00	1534.93	-1970.01	58.72	1527.32	-1233.40	108.17	1544.14	290.27	-333.50	77.52	888.26	-322.44	74.59	282.67
2.69000	-1286.97	71.33	157.84	-1310.70	64.77	152.86	-1467.74	74.63	86.77	-1482.60	82.94	139.31	-2112.91	-5.26	-115.25	-2153.42	55.46	-100.94	-2444.96	-20.76	310.30	-2402.23	-51.89	197.11	-1765.73	28.02	1176.93	0.00	0.00	0.00	-1731.86	-13.28	1539.14	-1747.94	91.42	1532.46	-1958.36	58.60	1527.41	-1233.40	108.17	1544.14	289.98	-333.54	77.47	889.01	-322.44	74.84	283.32
2.70000	-1277.77	76.54	155.20	-1299.72	66.80	148.88	-1455.84	79.03	80.16	-1473.29	85.03	131.45	-2113.81	-6.35	-110.80	-2150.78	52.95	-98.06	-2427.00	-20.72	310.35	-2383.57	-51.18	200.06	-1757.74	27.21	1174.82	0.00	0.00	0.00	-1720.32	-13.64	1536.65	-1734.17	91.27	1529.52	-1946.69	58.45	1527.49	-1233.40	108.17	1544.14	290.20	-333.61	77.47	889.23	-322.41	74.89	283.36
2.71000	-1271.16	78.20	150.61	-1296.72	69.21	142.92	-1447.12	82.33	72.71	-1468.18	83.86	122.43	-2114.00	-7.53	-106.09	-2147.49	50.33	-94.86	-2408.80	-20.70	310.37	-2364.69	-50.48	203.04	-1746.81	26.24	1172.87	0.00	0.00	0.00	-1708.80	-13.79	1534.23	-1717.26	90.84	1527.12	-1934.99	58.28	1527.58	-1233.40	108.17	1544.14	289.61	-333.32	77.40	888.24	-322.79	74.36	283.98
2.72000	-1266.56	81.13	144.47	-1290.34	70.29	137.31	-1441.61	84.18	64.96	-1463.64	84.40	114.22	-2113.43	-8.81	-101.11	-2143.51	47.60	-91.35	-2390.36	-20.71	310.36	-2345.59	-49.81	206.05	-1735.28	24.49	1170.86	0.00	0.00	0.00	-1697.44	-13.79	1532.18	-1709.36	91.75	1525.00	-1923.27	58.09	1527.67	-1233.40	108.17	1544.14	290.51	-333.27	77.71	888.29	-322.59	74.53	283.57
2.73000	-1262.79	81.06	137.28	-1283.06	71.65	130.43	-1437.61	86.69	56.90	-1460.38	84.83	106.40	-2112.08	-10.19	-95.88	-2138.82	44.76	-87.50	-2371.67	-20.76	310.33	-2326.28	-49.15	209.11	-1724.23	23.74	1169.51	0.00	0.00	0.00	-1688.67	-13.93	1530.40	-1693.96	91.90	1523.24	-1911.53	57.87	1527.75	-1233.40	108.17	1544.14	290.43	-333.25	77.65	888.62	-322.68	74.68	283.79
2.74000	-1262.65	80.84	127.79	-1286.63	72.49	121.27	-1435.27	89.06	48.90	-1459.51	84.53	98.28	-2109.91	-11.68	-90.38	-2133.40	41.80	-83.31	-2352.73	-20.83	310.27	-2306.74	-48.51	212.21	-1712.79	22.77	1167.87	0.00	0.00	0.00	-1676.20	-13.61	1528.81	-1680.23	91.74	1521.60	-1899.76	57.63	1527.85	-1233.40	108.17	1544.14	290.35	-333.59	77.40	888.62	-322.64	74.58	283.92
2.75000	-1260.97	83.27	120.14	-1283.70	71.14	112.99	-1437.14	87.32	38.94	-1457.67	87.01	91.66	-2106.88	-13.27	-84.63	-2127.21	38.72	-78.78	-2333.54	-20.94	310.19	-2286.99	-47.89	215.34	-1697.01	22.99	1166.83	0.00	0.00	0.00	-1665.86	-13.25	1527.66	-1673.89	92.93	1519.89	-1887.97	57.37	1527.94	-1233.40	108.17	1544.14	289.66	-333.41	77.34	888.04	-322.90	74.44	283.85
2.76000	-1260.87	80.85	111.83	-1281.50	71.03	105.12	-1436.58	90.27	31.69	-1458.59	86.69	84.16	-2102.97	-14.97	-78.62	-2120.23	35.53	-73.90	-2314.11	-21.08	310.08	-2267.01	-47.29	218.51	-1686.56	23.07	1165.81	0.00	0.00	0.00	-1654.82	-12.55	1526.59	-1661.09	93.96	1516.99	-1876.16	57.08	1528.03	-1233.40	108.17	1544.14	289.98	-333.12	77.56	888.30	-322.94	74.37	283.57
2.77000	-1262.70	79.91	102.59	-1288.07	67.40	94.98	-1441.62	86.11	21.65	-1457.07	90.68	78.17	-2098.15	-16.79	-72.36	-2112.44	32.23	-68.65	-2294.42	-21.26	309.95	-2246.81	-46.71	221.72	-1670.33	22.54	1165.14	0.00	0.00	0.00	-1643.72	-11.81	1525.83	-1658.42	93.39	1515.95	-1864.32	56.77	1528.13	-1233.40	108.17	1544.14	290.10	-333.54	77.46	888.49	-322.82	74.46	283.96
2.78000	-1264.16	72.33	93.07	-1285.36	65.17	87.21	-1446.00	82.54	15.62	-1456.96	92.77	72.34	-2092.36	-18.72	-65.85	-2103.81	28.80	-63.04	-2274.48	-21.47	309.79	-2226.38	-46.15	224.97	-1659.18	22.90	1164.48	0.00	0.00	0.00	-1631.71	-10.96	1525.54	-1646.45	94.93	1515.54	-1852.47	56.44	1528.23	-1233.40	108.17	1544.14	290.38	-333.49	77.51	888.78	-323.01	74.42	283.37
2.79000	-1264.96	69.59	84.47	-1289.02	62.58	78.94	-1445.86	81.15	13.66	-1459.38	88.63	65.20	-2085.59	-20.76	-59.10	-2094.31	25.24	-57.06	-2254.29	-21.71	309.60	-2205.73	-45.62	228.26	-1649.34	23.55	1164.09	0.00	0.00	0.00	-1620.98	-10.00	1525.51	-1635.95	96.22	1515.36	-1840.59	56.08	1528.33	-1233.40	108.17	1544.14	290.13	-333.19	77.62	888.77	-322.75	74.63	283.72
2.80000	-1257.60	66.72	76.92	-1283.96	59.86	71.76	-1441.48	79.74	13.48	-1452.80	88.26	62.32	-2077.80	-22.93	-52.09	-2083.92	21.57	-50.69	-2233.84	-21.99	309.38	-2184.85	-45.10	231.59	-1633.99	23.49	1164.21	0.00	0.00	0.00	-1608.91	-9.11	1525.74	-1626.97	96.85	1515.97	-1828.68	55.69	1528.43	-1233.40	108.17	1544.14	289.84	-333.31	77.42	888.15	-322.75	74.50	283.70
2.81000	-1255.46	62.70	60.78	-1274.24	55.82	60.81	-1439.60	79.56	12.75	-1442.63	90.42	66.56	-2068.95	-25.22	-44.85	-2072.61	17.77	-43.93	-2213.13	-22.31	309.14	-2163.74	-44.60	234.96	-1616.07	22.80	1164.92	0.00	0.00	0.00	-1596.88	-8.14	1527.10	-1614.23	98.07	1517.39	-1816.76	55.28	1528.53	-1233.40	108.17	1544.14	289.93	-333.47	77.37	888.49	-322.60	74.67	283.47
2.82000	-1244.68	61.99	52.68	-1273.13	55.64	51.68	-1438.34	79.25	12.70	-1437.37	91.16	66.85	-2059.01	-27.64	-37.36	-2060.36	13.84	-36.78	-2192.16	-22.66	308.87	-2142.41	-44.13	238.38	-1605.71	22.92	1165.78	0.00	0.00	0.00	-1584.04	-7.03	1529.15	-1605.27	98.97	1519.47	-1804.82	54.84	1528.64	-1233.40	108.17	1544.14	290.12	-333.18	77.51	888.72	-322.60	74.65	282.75
2.83000	-1250.26	60.61	45.01	-1268.67	54.96	46.73	-1436.85	80.74	13.08	-1434.94	92.30	66.91	-2047.95	-30.18	-29.63	-2047.13	9.79	-29.22	-2170.92	-23.05	308.57	-2120.84	-43.68	241.83	-1591.49	23.08	1167.20	0.00	0.00	0.00	-1571.45	-5.72	1531.57	-1588.74	100.20	1523.32	-1792.85	54.38	1528.74	-1233.40	108.17	1544.14	289.67	-333.18	77.38	888.60	-322.74	74.62	283.35
2.84000	-1245.17	61.79	40.65	-1270.65	55.92	41.28	-1436.54	80.83	12.74	-1437.24	90.05	65.01	-2035.73	-32.86	-21.67	-2032.91	5.60	-21.25	-2149.43	-23.47	308.25	-2099.04	-43.26	245.32	-1575.15	24.26	1169.17	0.00	0.00	0.00	-1560.53	-4.13	1534.07	-1587.73	100.12	1524.27	-1780.86	53.90	1528.85	-1233.40	108.17	1544.14	289.79	-333.41	77.42	888.18	-322.65	74.52	284.20
2.85000	-1246.81	61.91	35.62	-1268.32	56.18	37.88	-1435.85	81.28	12.79	-1435.85	90.33	65.75	-2022.32	-35.67	-13.48	-2017.66	1.28	-12.85	-2127.67	-23.93	307.90	-2077.01	-42.85	248.85	-1562.79	25.23	1171.45	0.00	0.00	0.00	-1549.17	-2.91	1536.63	-1554.23	103.05	1527.95	-1768.85	53.38	1528.96	-1233.40	108.17	1544.14	289.25	-333.51	77.31	888.75	-322.61	74.60	283.03
2.86000	-1242.63	61.21	33.10	-1265.13	55.93	35.34	-1435.89	80.29	12.49	-1431.57	92.30	67.06	-2007.69	-38.61	-5.05	-2001.37	-3.16	-4.04	-2105.65	-24.43	307.52	-2054.75	-42.47	252.42	-1549.82	25.81	1173.69	0.00	0.00	0.00	-1535.08	-1.57	1538.96	-1537.95	104.61	1530.26	-1756.82	52.84	1529.07	-1233.40	108.17	1544.14	289.78	-333.21	77.49	888.72	-322.89	74.53	283.11
2.87000	-1240.66	60.63	30.65	-1267.38	55.01	32.75	-1434.64	81.14	13.14	-1430.74	90.65	66.50	-1991.80	-41.70	3.61	-1983.99	-7.75	5.21	-2083.36	-24.96	307.11	-2032.25	-42.12	256.04	-1536.09	27.06	1176.34	0.00	0.00	0.00	-1522.28	-0.11	1541.18	-1522.53	106.00	1531.86	-1744.77	52.28	1529.19	-1233.40	108.17	1544.14	289.88	-333.37	77.43	888.51	-322.95	74.54	283.67
2.88000	-1241.63	58.86	28.21	-1266.65	54.75	30.49	-1434.71	80.42	13.06	-1427.94	92.02	67.35	-1974.61	-44.93	12.50	-1965.52	-12.47	14.90	-2060.79	-25.54	306.67	-2009.51	-41.78	259.70	-1521.42	28.61	1178.77	0.00	0.00	0.00	-1512.35	1.20	1543.46	-1510.77	106.97	1533.40	-1732.70	51.68	1529.30	-1233.40	108.17	1544.14	290.19	-333.28	77.62	888.73	-322.68	74.70	283.08
2.89000	-1243.19	58.72	26.58	-1265.45	53.41	29.04	-1433.98	80.73	13.57	-1427.13	91.24	66.92	-1956.10	-48.30	21.61	-1945.92	-17.33	25.04	-2037.96	-26.15	306.21	-1986.54	-41.48	263.40	-1509.76	29.48	1180.89	0.00	0.00	0.00	-1498.96	2.10	1545.47	-1500.02	107.47	1535.45	-1720.61	51.06	1529.42	-1233.40	108.17	1544.14	289.58	-333.42	77.29	888.34	-322.81	74.40	283.08
2.90000	-1243.19	57.90	25.58	-1265.24	52.74	28.29	-1434.38	79.73	13.36	-1426.63	90.37	66.57	-1936.22	-51.82	30.94	-1925.16	-22.33	35.64	-2014.85	-26.81	305.71	-1963.32	-41.20	267.14	-1497.85	29.78	1182.91	0.00	0.00	0.00	-1486.32	2.88	1547.58	-1490.38	107.79	1537.38	-1708.50	50.42	1529.54	-1233.40	108.17	1544.14	290.10	-333.27	77.52	888.11	-322.65	74.43	284.20
2.91000	-1243.10	58.12	24.74	-1264.78	53.23	27.36	-1434.38	79.21	13.42	-1427.03	88.42	66.20	-1914.95	-55.49	40.50	-1903.22	-27.46	46.70	-1991.47	-27.50	305.19	-1939.87	-40.94	270.92	-1484.45	30.49	1184.76	0.00	0.00	0.00	-1472.86	3.66	1549.63	-1475.85	108.41	1539.25	-1696.36	49.74	1529.66	-1233.40	108.17	1544.14	289.64	-333.05	77.39	888.54	-322.75	74.61	283.61
2.92000	-1244.55	58.00	23.61	-1263.28	53.48	27.07	-1434.11	79.26	13.72	-1425.76	88.90	66.80	-1892.26	-59.31	50.27	-1880.08	-32.74	58.23	-1967.82	-28.23	304.64	-1916.18	-40.71	274.75	-1473.16	30.46	1186.35	0.00	0.00	0.00	-1461.24	4.06	1551.70	-1465.43	109.06	1541.13	-1684.21	49.04	1529.78	-1233.40	108.17	1544.14	290.20	-333.17	77.61	888.38	-322.49	74.75	282.79
2.93000	-1243.20	57.36	23.35	-1268.86	53.50	25.46	-1434.10	78.80	13.79	-1425.48	88.20	66.94	-1868.10	-63.29	60.27	-1855.70	-38.17	70.24	-1943.88	-29.01	304.06	-1892.24	-40.51	278.61	-1462.49	30.45	1187.62	0.00	0.00	0.00	-1449.25	4.20	1553.67	-1449.53	109.78	1542.81	-1672.04	48.31	1529.90	-1233.40	108.17	1544.14	289.83	-333.34	77.48	888.36	-322.63	74.59	283.15
2.94000	-1242.58	57.32	23.45	-1265.23	53.36	25.75	-1434.21	78.42	13.78	-1426.07	86.58	66.55	-1842.44	-67.43	70.47	-1830.07	-43.74	82.74	-1919.67	-29.82	303.45	-1868.06	-40.33	282.53	-1450.08	29.89	1188.71	0.00	0.00	0.00	-1437.27	4.39	1555.57	-1438.74	109.81	1545.10	-1659.85	47.55	1530.03	-1233.40	108.17	1544.14	289.34	-333.28	77.23	888.62	-322.75	74.69	283.49
2.95000	-1243.53	57.85	22.65	-1263.11	53.19	25.92	-1434.43	77.90	13.62	-1425.37	87.39	67.26	-1815.26	-71.73	80.89	-1807.62	-51.54	97.56	-1895.18	-30.68	302.81	-1843.63	-40.18	286.48	-1438.09	29.68	1189.79	0.00	0.00	0.00	-1424.32	4.60	1557.45	-1426.38	109.83	1546.87	-1647.64	46.76	1530.16	-1233.40	108.17	1544.14	290.12	-333.26	77.48	888.91	-322.73	74.71	283.70
2.96000	-1240.97	58.05	23.06	-1264.11	53.37	25.35	-1433.80	78.59	13.95	-1425.22	87.74	67.37	-1786.52	-76.19	91.52	-1792.78	-57.58	111.29	-1870.40	-31.58	302.14	-1818.96	-40.06	290.48	-1425.68	29.01	1190.71	0.00	0.00	0.00	-1411.84	4.43	1559.28	-1415.95	109.32	1549.03	-1635.41	45.95	1530.29	-1233.40	108.17	1544.14	290.22	-333.08	77.52	888.51	-322.74	74.68	283.89
2.97000	-1238.72	56.84	23.43	-1265.83	52.92	24.94	-1433.58	79.00	13.94	-1425.10	87.70	67.37	-1765.28	-80.65	104.59	-1771.76	-62.03	122.87	-1845.34	-32.52	301.44	-1794.04	-39.96	294.52	-1417.24	27.98	1191.64	0.00	0.00	0.00	-1401.55	4.22	1561.21	-1406.48	108.72	1551.09	-1623.17	45.10	1530.42	-1233.40	108.17	1544.14	290.19	-333.35	77.56	888.44	-322.91	74.63	283.93
2.98000	-1242.08	57.33	23.05	-1262.50	53.27	25.77	-1433.68	78.92	13.94	-1425.45	87.30	67.22	-1740.04	-86.42	117.18	-1743.08	-67.18	134.88	-1820.00	-33.51	300.71	-1768.88	-39.89	298.61	-1407.07	27.53	1192.85	0.00	0.00	0.00	-1388.92	3.64	1562.79	-1391.82	108.71	1552.95	-1610.90	44.23	1530.55	-1233.40	108.17	1544.14	290.02	-333.43	77.47	888.47	-322.89	74.50	283.58
2.99000	-1240.28	57.81	23.44	-1265.43	53.14	24.97	-1434.21	78.38	13.50	-1425.50	87.54	67.24	-1709.32	-90.94	128.11	-1713.21	-71.71	146.35	-1794.36	-34.54	299.94	-1746.41	-38.31	307.16	-1401.14	28.04	1193.97	0.00	0.00	0.00	-1378.94	3.22	1564.50	-1382.46	108.01	1554.77	-1598.62	43.33	1530.69	-1233.40	108.17	1544.14	290.23	-333.41	77.44	888.51	-322.76	74.57	283.94
3.00000	-1244.46	56.95	22.34	-1266.92	52.63	24.35	-1434.07	78.61	13.56	-1424.96	88.38	67.65	-1681.96	-97.02	139.96	-1684.22	-75.42	156.51	-1768.44	-35.61	299.16	-1722.82	-38.50	314.70	-1387.19	27.46	1195.76	0.00	0.00	0.00	-1367.04	2.57	1565.99	-1367.04	107.83	1556.44	-1586.32	42.39	1530.83	-1233.40	108.17	1544.14	290.46	-333.23	77.59	888.67	-322.78	74.64	284.49
3.01000	-1240.75	57.18	23.42	-1261.75	54.49	25.65	-1434.39	78.28	13.41	-1425.04	88.10	67.60	-1655.63	-100.34	149.31	-1661.35	-79.97	165.97	-1745.54	-35.36	304.43	-1700.26	-37.72	320.11	-1377.30	27.30	1197.60	0.00	0.00	0.00	-1356.26	2.27	1567.35	-1355.15	107.18	1558.32	-1574.00	41.43	1530.97	-1233.40	108.17	1544.14	290.47	-333.44	77.62	888.40	-322.99	74.46	284.08
3.02000	-1242.03	56.78	23.12	-1262.93	52.92	25.11	-1433.71	79.20	13.94	-1424.80	88.23	67.84	-1626.98	-104.42	156.95	-1636.08	-83.24	172.53	-1722.82	-35.45	307.64	-1677.36	-37.79	323.97	-1366.17	27.08	1199.28	0.00	0.00	0.00	-1345.32	1.76	1568.62	-1346.55	106.33	1560.03	-1561.66	40.44	1531.11	-1233.40	108.17	1544.14	290.82	-333.38	77.71	888.57	-322.84	74.40	284.69
3.03000	-1246.27	57.12	22.06	-1266.42	53.04	24.62	-1434.36	78.37	13.54	-1424.88	87.81	67.95	-1592.19	-105.39	161.75	-1603.01	-84.75	176.90	-1699.02	-36.64	309.26	-1654.42	-38.18	326.24	-1358.28	27.02	1200.80	0.00	0.00	0.00	-1333.44	1.16	1569.78	-1334.52	106.23	1561.49	-1549.30	39.41	1531.25	-1233.40	108.17	1544.14	290.46	-333.43	77.59	888.64	-322.69	74.60	284.55
3.04000	-1241.22	57.10	22.94	-1264.34	53.08	24.79	-1434.15	78.36	13.81	-1424.27	88.17	68.33	-1567.01	-106.69	164.20	-1573.95	-86.17	179.38	-1675.18	-37.98	308.48	-1631.69	-38.36	326.28	-1345.77	27.66	1202.26	0.00	0.00	0.00	-1323.59	0.70	1570.90	-1326.14	106.04	1563.18	-1536.93	38.36	1531.40	-1233.40	108.17	1544.14	290.64	-333.41	77.59	888.71	-322.90	74.53	284.07
3.05000	-1244.31	56.97	22.18	-1267.46	53.03	23.98	-1433.90	78.28	14.12	-1424.63	87.26	68.26	-1540.03	-108.39	165.04	-1550.84	-86.87	179.17	-1651.34	-39.55	305.55	-1608.80	-38.87	324.54	-1333.26	27.74	1203.34	0.00	0.00	0.00	-1312.65	0.40	1572.00	-1311.58	105.34	1564.25	-1524.54	37.28	1531.54	-1233.40	108.17	1544.14	289.97	-333.62	77.35	888.76	-323.04	74.48	283.50
3.06000	-1243.39	56.86	22.21	-1265.07	53.13	24.38	-1433.86	77.90	14.19	-1425.26	85.94	67.95	-1509.62	-108.83	164.53	-1523.37	-87.02	177.80	-1627.80	-40.55	300.42	-1585.40	-40.27	321.40	-1324.06	27.96	1204.07	0.00	0.00	0.00	-1300.91	0.01	1572.79	-1303.35	104.42	1565.29	-1512.13	36.16	1531.69	-1233.40	108.17	1544.14	290.15	-333.36	77.51	888.29	-322.90	74.50	284.36
3.07000	-1240.44	56.41	23.09	-1267.73	52.68	23.94	-1433.19	78.61	14.65	-1424.01	86.93	68.75	-1482.33	-108.03	161.26	-1493.61	-87.22	175.05	-1602.57	-43.30	293.72	-1560.73	-43.00	316.79	-1314.47	28.72	1204.59	0.00	0.00	0.00	-1289.40	-0.29	1573.58	-1291.28	104.25	1566.39	-1499.71	35.01	1531.84	-1233.40	108.17	1544.14	290.34	-333.46	77.49	888.26	-322.72	74.49	284.11
3.08000	-1243.19	56.88	22.35	-1267.73	52.70	23.73	-1433.73	77.86	14.51	-1425.07	84.83	68.14	-1453.77	-109.19	157.11	-1448.28	-84.74	172.74	-1578.13	-44.93	284.85	-1536.38	-45.34	310.19	-1304.08	28.66	1204.89	0.00	0.00	0.00	-1279.63	-0.68	1574.11	-1278.73	103.66	1567.28	-1487.27	33.83	1531.99	-1233.40	108.17	1544.14	290.17	-333.15	77.56	888.84	-322.89	74.50	283.54
3.09000	-1242.69	57.86	22.35	-1264.83	52.77	24.44	-1433.10	78.31	14.83	-1424.21	85.64	68.76	-1420.85	-107.56	152.05	-1434.18	-88.16	164.82	-1551.96	-47.94	274.73	-1511.04	-48.44	302.18	-1291.55	29.23	1204.93	0.00	0.00	0.00	-1269.04	-0.83	1574.52	-1271.05	103.67	1567.93	-1474.81	32.62	1532.15	-1233.40	108.17	1544.14	290.41	-333.26	77.55	888.69	-322.86	74.46	284.03
3.10000	-1243.94	58.29	22.01	-1262.71	52.68	24.85	-1433.39	77.43	14.68	-1424.14	85.26	69.02	-1388.44	-105.47	146.04	-1404.15	-87.25	158.15	-1526.69	-49.17	262.09	-1487.06	-49.97	292.15	-1282.01	29.80	1204.82	0.00	0.00	0.00	-1258.45	-1.20	1574.65	-1259.52	103.12	1568.42	-1462.34	31.38	1532.31	-1233.40	108.17	1544.14	290.07	-333.23	77.40	888.58	-322.81	74.53	283.42
3.11000	-1243.69	56.66	22.16	-1265.26	52.76	24.57	-1432.71	78.25	15.31	-1423.61	85.27	69.05	-1354.71	-102.37	139.24	-1371.35	-85.22	150.65	-1499.68	-51.97	248.84	-1461.41	-52.57	281.25	-1272.92	30.70	1204.33	0.00	0.00	0.00	-1248.31	-1.46	1574.60	-1243.49	102.99	1569.06	-1449.85	30.11	1532.47	-1233.40	108.17	1544.14	289.93	-333.50	77.32	888.73	-322.71	74.63	283.28
3.12000	-1242.43	56.74	22.73	-1263.78	53.11	24.79	-1432.96	77.66	15.17	-1423.24	85.31	69.23	-1321.04	-100.16	132.18	-1338.36	-83.63	142.70	-1472.16	-54.25	234.12	-1436.86	-53.21	268.30	-1260.15	31.20	1203.80	0.00	0.00	0.00	-1238.81	-1.77	1574.38	-1231.99	102.12	1569.26	-1437.35	28.80	1532.63	-1233.40	108.17	1544.14	289.56	-333.38	77.28	888.75	-322.66	74.63	283.46
3.13000	-1241.01	56.60	22.58	-1262.41	53.04	25.16	-1432.78	77.63	15.49	-1422.19	86.40	69.94	-1287.55	-98.23	124.36	-1305.73	-81.93	134.40	-1443.58	-56.28	218.46	-1411.12	-54.72	254.77	-1248.89	31.74	1203.09	0.00	0.00	0.00	-1228.73	-2.05	1573.87	-1221.35	101.90	1568.99	-1424.83	27.46	1532.79	-1233.40	108.17	1544.14	290.63	-333.51	77.57	889.12	-322.74	74.78	284.01
3.14000	-1239.98	56.85	22.40	-1262.64	53.51	25.12	-1432.39	77.72	15.81	-1423.53	83.73	69.27	-1252.98	-96.74	116.19	-1271.36	-79.97	126.03	-1414.78	-57.44	201.80	-1384.57	-55.77	240.25	-1237.56	32.17	1202.09	0.00	0.00	0.00	-1217.59	-2.33	1573.13	-1210.78	101.69	1568.48	-1412.29	26.09	1532.95	-1233.40	108.17	1544.14	289.45	-333.36	77.28	888.97	-322.57	74.88	283.98
3.15000	-1237.95	57.52	23.44	-1264.74	53.26	24.91	-1432.47	77.35	15.95	-1422.41	84.55	69.87	-1218.63	-95.60	108.43	-1237.34	-77.76	117.67	-1382.94	-60.59	185.69	-1356.96	-57.36	225.31	-1229.39	33.06	1200.90	0.00	0.00	0.00	-1205.75	-2.54	1572.04	-1200.18	101.51	1567.87	-1399.74	24.68	1533.12	-1233.40	108.17	1544.14	289.53	-333.35	77.40	888.51	-322.82	74.62	284.19
3.16000	-1237.91	56.74	24.13	-1264.55	54.43	25.13	-1432.17	77.62	16.55	-1421.28	85.46	70.61	-1181.27	-91.19	101.82	-1203.20	-75.45	109.36	-1350.96	-63.13	169.33	-1327.91	-59.84	210.45	-1216.54	34.13	1199.68	0.00	0.00	0.00	-1196.74	-2.75	1571.10	-1189.20	102.03	1566.90	-1387.18	23.24	1533.29	-1233.40	108.17	1544.14	290.53	-333.37	77.61	888.40	-322.94	74.58	284.24
3.17000	-1239.25	57.96	23.24	-1258.45	53.53	28.98	-1432.09	77.52	16.94	-1422.71	82.92	69.96	-1146.60	-88.62	95.00	-1168.36	-73.57	101.51	-1319.44	-64.02	152.41	-1297.85	-62.34	195.86	-1208.20	34.78	1198.28	0.00	0.00	0.00	-1186.08	-2.89	1569.88	-1178.38	102.00	1565.93	-1374.60	21.77	1533.46	-1233.40	108.17	1544.14	290.02	-333.56	77.40	888.84	-322.85	74.75	283.69
3.18000	-1236.52	51.84	31.85	-1255.66	54.65	30.01	-1431.94	77.23	17.14	-1420.45	85.49	71.16	-1110.05	-86.76	89.04	-1132.86	-71.56	94.60	-1285.96	-66.24	136.78	-1266.63	-65.43	181.59	-1195.26	35.22	1196.89	0.00	0.00	0.00	-1176.13	-2.95	1568.54	-1167.88	101.29	1564.65	-1362.00	20.26	1533.63	-1233.40	108.17	1544.14	289.53	-333.46	77.25	888.22	-322.69	74.51	283.50
3.19000	-1227.04	52.71	31.27	-1254.73	54.08	30.16	-1431.86	77.11	17.53	-1420.39	85.08	71.62	-1076.49	-84.38	82.75	-1096.73	-69.82	87.99	-1253.23	-66.64	120.69	-1235.09	-67.32	167.34	-1184.94	35.60	1195.14	0.00	0.00	0.00	-1165.23	-2.93	1567.08	-1156.97	101.17	1563.36	-1349.39	18.72	1533.81	-1233.40	108.17	1544.14	289.90	-333.42	77.42	888.98	-322.78	74.78	283.96
3.20000	-1239.37	54.27	26.32	-1259.85	53.28	27.29	-1430.53	78.60	18.72	-1420.02	84.86	71.99	-1039.97	-83.31	78.42	-1060.37	-68.75	82.51	-1219.41	-66.68	104.94	-1204.58	-67.56	153.03	-1174.96	36.33	1193.32	0.00	0.00	0.00	-1155.45	-3.10	1565.61	-1145.97	101.40	1561.90	-1336.77	17.15	1533.98	-1233.40	108.17	1544.14	290.25	-333.50	77.50	889.37	-322.69	74.95	283.72
3.21000	-1231.27	60.74	29.10	-1260.10	53.38	26.67	-1431.17	77.33	18.74	-1420.23	84.01	72.23	-1002.10	-82.37	74.61	-1024.88	-67.98	77.36	-1185.44	-66.13	89.91	-1172.55	-68.72	139.92	-1164.59	37.32	1191.57	0.00	0.00	0.00	-1142.85	-3.12	1563.71	-1135.05	101.54	1560.32	-1324.13	15.54	1534.16	-1233.40	108.17	1544.14	290.07	-333.21	77.50	889.39	-322.52	74.89	283.17
3.22000	-1235.67	58.76	26.07	-1264.65	54.63	23.58	-1429.95	78.83	20.13	-1420.68	82.62	72.47	-966.32	-81.20	70.53	-988.52	-67.04	72.78	-1149.45	-66.56	76.30	-1140.28	-69.45	127.24	-1157.24	37.50	1189.39	0.00	0.00	0.00	-1132.83	-3.24	1562.11	-1124.11	101.97	1558.67	-1311.48	13.89	1534.35	-1233.40	108.17	1544.14	290.52	-333.39	77.69	888.71	-322.66	74.69	282.96
3.23000	-1240.79	59.97	21.11	-1263.69	54.70	23.38	-1429.96	78.09	20.84	-1419.48	83.63	73.89	-930.76	-79.73	67.02	-952.39	-66.73	68.86	-1113.55	-66.33	64.11	-1108.41	-68.94	114.86	-1143.88	37.79	1187.42	0.00	0.00	0.00	-1120.69	-3.08	1560.36	-1113.36	101.71	1557.07	-1298.82	12.21	1534.53	-1233.40	108.17	1544.14	289.77	-333.59	77.45	888.55	-322.98	74.65	283.06
3.24000	-1240.21	60.21	21.19	-1263.76	54.08	23.10	-1429.17	78.66	22.29	-1418.97	83.17	74.72	-894.47	-79.56	64.92	-917.30	-66.02	65.58	-1076.97	-67.05	53.87	-1075.77	-68.98	104.26	-1130.95	38.02	1185.50	0.00	0.00	0.00	-1110.61	-3.23	1558.65	-1101.99	102.05	1555.26	-1286.14	10.50	1534.71	-1233.40	108.17	1544.14	289.85	-333.66	77.41	889.04	-322.81	74.86	283.08
3.25000	-1244.69	59.26	19.55	-1265.72	54.09	22.22	-1428.18	79.64	24.27	-1419.31	81.80	75.57	-861.35	-78.54	63.69	-881.63	-65.37	64.39	-1041.89	-66.61	45.34	-1043.50	-69.31	95.68	-1121.51	38.26	1183.26	0.00	0.00	0.00	-1100.39	-3.40	1556.97	-1090.92	102.29	1553.54	-1273.45	8.75	1534.90	-1233.40	108.17	1544.14	289.08	-333.54	77.29	888.93	-322.80	74.65	283.62
3.26000	-1240.65	59.17	20.17	-1262.85	54.33	22.54	-1427.68	79.98	26.07	-1418.80	82.05	77.15	-825.00	-77.72	65.39	-848.33	-64.56	64.49	-1007.32	-66.40	38.92	-1012.21	-69.17	88.77	-1110.21	38.37	1181.36	0.00	0.00	0.00	-1089.63	-3.42	1555.28	-1079.78	102.55	1551.74	-1260.74	6.96	1535.09	-1233.40	108.17	1544.14	289.17	-333.43	77.17	888.62	-322.93	74.69	283.62
3.27000	-1239.63	59.35	20.12	-1263.53	54.67	22.27	-1426.74	80.97	28.08	-1418.48	81.64	78.57	-794.75	-77.02	69.06	-815.16	-64.21	68.01	-974.06	-66.49	34.62	-982.18	-69.57	84.58	-1097.29	38.44	1179.35	0.00	0.00	0.00	-1078.77	-3.71	1553.62	-1068.86	102.31	1550.09	-1248.02	5.14	1535.28	-1233.39	108.18	1544.14	289.55	-333.50	77.36	888.60	-322.69	74.69	282.97
3.28000	-1239.23	59.13	20.56	-1265.24	55.02	21.98	-1427.06	80.33	29.70	-1418.19	81.45	80.27	-765.37	-76.02	75.86	-781.23	-63.41	75.29	-943.10	-65.34	31.69	-954.38	-69.35	82.15	-1087.48	38.15	1177.48	0.00	0.00	0.00	-1067.50	-4.16	1551.90	-1058.11	101.78	1548.48	-1235.29	3.28	1535.48	-1222.41	108.25	1542.01	289.40	-333.74	77.25	888.67	-322.85	74.61	282.97
3.29000	-1238.45	59.45	20.27	-1263.53	55.43	21.77	-1426.47	80.71	31.98	-1416.37	83.78	83.09	-738.09	-74.83	85.74	-758.48	-62.94	82.45	-914.51	-65.14	30.74	-928.84	-69.33	81.21	-1073.45	38.40	1175.83	0.00	0.00	0.00	-1056.94	-4.39	1550.37	-1046.92	101.87	1546.85	-1222.55	1.38	1535.67	-1211.17	108.27	1540.14	289.83	-333.77	77.43	888.79	-322.90	74.67	283.47
3.30000	-1243.05	60.09	19.32	-1260.89	55.75	22.22	-1426.59	80.19	33.80	-1415.29	84.36	85.26	-717.22	-72.75	96.29	-735.95	-61.54	92.08	-888.37	-65.11	30.95	-906.20	-69.92	81.51	-1061.60	38.18	1173.95	0.00	0.00	0.00	-1045.56	-4.80	1548.85	-1035.84	101.45	1545.41	-1209.80	-0.55	1535.87	-1199.29	108.03	1538.14	290.03	-333.35	77.59	888.83	-322.93	74.70	283.85
3.31000	-1239.22	59.71	20.41	-1264.80	55.45	21.19	-1425.13	82.10	36.97	-1415.88	82.43	86.67	-698.57	-70.12	106.65	-715.87	-59.98	102.30	-865.52	-65.64	31.96	-886.77	-69.76	81.65	-1050.10	37.59	1172.70	0.00	0.00	0.00	-1033.79	-5.38	1547.58	-1024.95	100.84	1544.08	-1197.03	-2.52	1536.07	-1189.79	104.97	1536.53	290.38	-333.35	77.55	888.75	-322.65	74.75	283.84
3.32000	-1241.07	60.40	20.28	-1263.64	56.02	21.52	-1424.15	82.84	39.83	-1412.54	86.12	90.41	-681.27	-68.05	114.89	-698.80	-60.68	110.73	-846.81	-65.82	32.49	-869.30	-70.84	82.33	-1036.77	36.93	1171.34	0.00	0.00	0.00	-1023.05	-5.82	1546.61	-1013.58	100.77	1542.86	-1184.25	-4.52	1536.27	-1179.43	103.76	1535.14	290.09	-333.65	77.40	888.68	-322.79	74.65	284.03
3.33000	-1241.12	59.53	19.84	-1263.21	56.18	21.23	-1422.22	85.02	43.76	-1411.16	86.30	93.04	-670.36	-64.82	118.60	-687.01	-53.37	112.03	-831.86	-66.29	32.36	-855.45	-71.16	81.88	-1024.30	36.87	1169.93	0.00	0.00	0.00	-1011.59	-6.69	1545.81	-1002.68	100.09	1542.02	-1171.46	-6.57	1536.48	-1167.15	103.81	1533.38	289.75	-333.92	77.30	888.32	-322.92	74.47	283.51
3.34000	-1242.33	59.92	19.52	-1262.65	56.51	21.14	-1420.12	86.94	47.78	-1409.87	85.91	95.53	-658.97	-61.67	118.25	-677.52	-50.12	110.86	-821.63	-65.35	30.08	-845.90	-70.40	79.62	-1011.45	36.21	1168.95	0.00	0.00	0.00	-1000.38	-7.62	1545.28	-991.63	99.49	1541.38	-1158.66	-8.65	1536.69	-1155.43	103.81	1531.80	289.76	-333.65	77.44	888.39	-322.65	74.65	283.63
3.35000	-1241.42	60.77	20.00	-1259.14	56.40	21.82	-1418.22	88.30	51.85	-1406.23	88.53	99.80	-651.60	-59.28	112.42	-670.93	-45.89	105.68	-816.44	-64.28	27.61	-839.72	-69.48	76.48	-1000.08	35.11	1167.98	0.00	0.00	0.00	-988.91	-8.42	1545.09	-980.52	98.72	1540.97	-1145.85	-10.77	1536.89	-1144.65	101.55	1530.83	290.15	-333.02	77.71	888.95	-322.84	74.85	283.52
3.36000	-1238.24	60.40	20.51	-1261.99	56.37	21.22	-1417.59	87.54	55.55	-1403.65	89.01	103.40	-647.73	-55.05	101.50	-664.92	-50.21	98.61	-815.10	-62.38	24.50	-836.39	-68.20	72.17	-985.72	33.90	1167.33	0.00	0.00	0.00	-976.82	-9.50	1544.99	-969.24	97.13	1540.30	-1134.03	-12.57	1535.94	-1133.32	100.27	1529.59	289.61	-333.42	77.36	889.25	-322.92	74.72	283.63
3.37000	-1239.42	60.65	20.32	-1262.54	56.21	20.81	-1414.82	89.22	60.36	-1399.51	91.11	108.09	-638.71	-53.54	89.88	-660.77	-44.12	83.62	-811.68	-61.61	24.28	-832.67	-66.15	68.75	-972.09	32.75	1167.10	0.00	0.00	0.00	-964.72	-10.60	1545.11	-964.28	96.03	1540.48	-1121.78	-15.22	1534.92	-1122.40	98.36	1528.44	290.14	-333.28	77.63	888.80	-322.93	74.71	284.17
3.38000	-1238.82	60.55	20.90	-1265.07	56.71	20.31	-1412.15	90.43	65.76	-1395.08	92.86	112.84	-630.71	-52.72	75.66	-652.86	-43.41	72.32	-807.58	-61.81	24.83	-823.63	-67.20	69.45	-960.32	31.18	1167.01	0.00	0.00	0.00	-954.61	-11.96	1545.86	-951.93	95.17	1540.89	-1110.51	-16.85	1534.46	-1111.44	95.49	1527.67	290.18	-333.28	77.58	888.14	-322.92	74.56	284.14
3.39000	-1239.56	60.24	20.68	-1259.00	56.95	21.60	-1407.92	93.32	72.08	-1388.48	96.76	119.00	-624.89	-51.65	63.01	-649.57	-41.12	61.74	-805.72	-60.94	24.32	-815.78	-67.88	70.00	-946.04	29.64	1167.36	0.00	0.00	0.00	-942.45	-13.38	1547.56	-939.97	93.56	1542.43	-1099.27	-18.54	1534.86	-1099.80	94.51	1527.55	290.33	-333.17	77.67	888.18	-322.83	74.52	283.85
3.40000	-1237.71	61.23	21.04	-1261.93	56.61	20.97	-1404.43	93.12	77.89	-1382.76	97.56	124.73	-620.77	-48.84	53.10	-645.03	-38.96	53.11	-803.25	-62.09	24.54	-812.01	-68.64	68.73	-935.18	28.40	1168.22	0.00	0.00	0.00	-930.15	-14.90	1549.79	-928.22	91.69	1544.62	-1088.02	-19.90	1535.78	-1088.86	90.91	1528.75	289.63	-333.83	77.36	888.61	-322.85	74.66	283.67
3.41000	-1238.63	61.40	20.75	-1262.37	56.45	20.92	-1399.62	92.78	84.82	-1374.24	99.73	131.65	-619.84	-47.64	45.44	-642.60	-37.48	47.05	-801.78	-62.71	24.34	-809.11	-69.47	68.68	-923.06	26.68	1169.39	0.00	0.00	0.00	-919.15	-16.89	1552.53	-918.10	90.41	1547.21	-1075.97	-22.60	1537.28	-1077.68	88.79	1530.09	290.37	-333.71	77.52	888.66	-322.96	74.55	282.94
3.42000	-1236.49	61.45	20.76	-1259.06	56.34	21.63	-1391.49	94.29	92.80	-1362.91	102.51	139.24	-617.11	-46.48	40.74	-641.34	-36.79	42.83	-801.30	-62.73	24.08	-806.51	-70.13	69.52	-909.72	25.53	1171.37	0.00	0.00	0.00	-907.01	-18.87	1555.19	-906.20	88.28	1550.14	-1064.52	-24.26	1538.91	-1065.26	88.24	1531.95	290.04	-333.49	77.54	888.84	-322.75	74.69	282.75
3.43000	-1237.67	61.01	19.90	-1257.98	56.78	21.68	-1383.27	93.53	100.89	-1351.75	102.51	145.91	-614.89	-45.85	38.07	-640.00	-36.07	40.37	-800.81	-63.12	24.02	-804.57	-70.70	70.21	-895.97	24.02	1174.08	0.00	0.00	0.00	-896.65	-20.94	1558.03	-894.43	86.21	1553.11	-1053.17	-25.62	1540.69	-1053.27	86.66	1533.86	290.13	-332.99	77.68	888.32	-322.56	74.71	283.47
3.44000	-1234.57	62.05	19.73	-1254.21	57.53	21.89	-1371.80	95.04	111.24	-1338.17	103.38	152.90	-614.96	-44.71	34.96	-639.49	-35.18	37.43	-800.01	-63.73	24.34	-803.41	-70.19	70.45	-883.79	22.99	1176.88	0.00	0.00	0.00	-885.01	-22.90	1560.63	-884.36	84.05	1556.15	-1041.09	-28.26	1542.44	-1042.05	83.94	1535.84	289.85	-333.41	77.46	888.02	-322.68	74.66	283.96
3.45000	-1232.04	62.02	18.17	-1248.20	57.25	22.66	-1358.72	97.14	122.79	-1321.54	106.43	157.62	-613.98	-44.08	32.34	-639.49	-34.71	34.78	-799.69	-63.54	24.41	-801.53	-70.37	71.07	-871.31	21.95	1180.04	0.00	0.00	0.00	-871.97	-24.95	1562.84	-872.82	81.78	1559.00	-1029.17	-30.75	1544.18	-1029.60	83.18	1537.85	290.55	-333.51	77.63	888.43	-322.77	74.65	283.97
3.46000	-1230.33	62.47	16.20	-1243.55	57.64	22.81	-1344.99	98.26	135.44	-1309.45	106.48	165.65	-613.52	-43.79	30.62	-638.64	-34.13	33.19	-799.14	-63.71	24.75	-800.15	-69.88	71.29	-860.00	21.40	1182.90	0.00	0.00	0.00	-859.87	-27.13	1564.91	-860.02	79.22	1561.46	-1017.65	-32.81	1545.92	-1019.19	78.99	1540.54	289.86	-333.24	77.35	888.32	-322.75	74.58	283.50
3.47000	-1223.11	63.16	14.61	-1236.71	57.97	23.82	-1330.24	98.27	148.30	-1291.56	103.19	178.15	-614.89	-43.43	29.26	-639.23	-33.75	32.03	-799.17	-62.95	24.69	-799.18	-69.54	71.58	-846.47	20.93	1185.89	0.00	0.00	0.00	-848.89	-29.10	1566.73	-849.05	77.61	1563.84	-1005.74	-35.04	1547.54	-1007.85	76.98	1542.80	289.63	-333.53	77.28	888.31	-323.01	74.54	284.35
3.48000	-1217.48	63.44	12.33	-1229.59	57.78	25.23	-1313.91	97.85	160.90	-1273.13	102.48	188.66	-614.48	-42.89	28.47	-638.59	-33.54	31.25	-798.87	-62.69	25.03	-798.74	-68.53	71.57	-833.50	20.13	1188.37	0.00	0.00	0.00	-837.69	-31.15	1568.31	-837.26	75.48	1566.07	-993.88	-37.18	1549.23	-995.73	76.10	1545.04	289.80	-333.73	77.46	888.20	-323.03	74.46	283.91
3.49000	-1210.31	63.91	9.88	-1218.43	57.68	27.34	-1296.33	96.84	173.29	-1254.14	99.64	197.75	-613.35	-43.01	27.88	-638.04	-33.40	30.69	-798.31	-62.68	25.61	-797.98	-67.50	71.75	-824.01	19.91	1190.73	0.00	0.00	0.00	-825.24	-33.00	1569.75	-825.05	73.36	1568.17	-982.52	-38.30	1550.92	-984.49	73.63	1547.41	290.24	-333.65	77.53	887.96	-322.98	74.47	284.08
3.50000	-1203.87	64.08	6.89	-1208.77	59.42	30.32	-1277.46	96.00	185.84	-1232.39	98.65	207.30	-613.95	-43.24	27.03	-638.38	-33.28	29.97	-798.15	-61.81	25.79	-797.49	-66.31	71.69	-810.50	20.19	1192.96	0.00	0.00	0.00	-812.96	-34.75	1571.07	-816.03	71.76	1570.36	-970.62	-40.30	1552.49	-972.84	71.75	1549.41	290.33	-333.46	77.47	888.39	-322.91	74.60	284.34
3.51000	-1193.10	65.45	10.71	-1192.98	61.55	37.27	-1256.25	94.88	195.99	-1210.96	95.59	215.67	-613.04	-42.63	26.65	-638.37	-33.06	29.56	-798.14	-61.22	26.02	-796.63	-65.76	71.96	-799.35	20.28	1194.64	0.00	0.00	0.00	-802.31	-36.03	1572.34	-803.11	70.43	1571.77	-958.76	-42.20	1553.86	-960.88	71.43	1551.11	290.53	-333.54	77.53	888.68	-322.87	74.64	283.86
3.52000	-1174.98	69.03	19.49	-1175.19	62.84	44.99	-1231.50	93.08	205.41	-1187.87	94.46	223.86	-613.50	-42.87	26.05	-637.63	-32.72	29.28	-797.75	-61.02	26.28	-796.29	-64.90	71.86	-786.26	20.59	1195.90	0.00	0.00	0.00	-790.74	-37.36	1573.52	-792.46	69.12	1573.22	-946.78	-44.35	1555.14	-950.57	67.74	1553.20	289.45	-333.74	77.40	888.82	-322.59	74.72	283.40
3.53000	-1151.76	70.96	28.97	-1153.56	66.02	52.69	-1210.67	89.66	213.12	-1165.06	92.04	231.10	-613.50	-42.94	25.69	-638.67	-32.69	28.97	-797.77	-60.89	26.30	-796.07	-64.49	71.74	-775.23	21.38	1196.81	0.00	0.00	0.00	-779.66	-38.38	1574.59	-782.19	67.75	1574.59	-935.54	-45.37	1556.36	-939.91	65.11	1554.71	289.83	-333.74	77.42	888.73	-322.73	74.84	283.57
3.54000	-1127.30	75.66	36.37	-1128.45	69.07	59.97	-1187.91	88.44	219.79	-1142.18	89.49	238.33	-613.95	-42.91	25.23	-637.87	-32.44	28.82	-797.54	-60.99	26.42	-796.04	-64.25	71.78	-765.45	21.72	1197.33	0.00	0.00	0.00	-766.99	-39.27	1575.57	-769.64	66.86	1575.81	-924.05	-46.45	1557.59	-927.84	65.18	1555.99	289.74	-333.82	77.31	888.57	-322.83	74.74	284.57
3.55000	-1097.40	79.19	42.94	-1102.62	71.09	65.90	-1164.60	85.56	224.39	-1117.57	88.35	245.10	-614.03	-42.66	25.19	-637.80	-32.44	28.65	-797.63	-60.90	26.26	-795.50	-64.89	72.21	-757.88	22.68	1197.78	0.00	0.00	0.00	-755.72	-39.91	1576.61	-758.83	65.93	1576.91	-912.23	-47.66	1558.82	-916.08	64.07	1557.18	289.68	-333.70	77.47	888.10	-323.12	74.46	283.74
3.56000	-1069.42	82.55	47.90	-1074.00	73.72	70.75	-1140.25	83.37	227.90	-1093.00	86.42	249.88	-614.28	-42.90	25.02	-637.98	-32.42	28.55	-797.34	-61.36	26.50	-795.31	-64.88	72.34	-745.43	23.38	1198.46	0.00	0.00	0.00	-742.69	-40.60	1577.48	-744.75	65.39	1577.92	-900.37	-48.90	1560.08	-904.25	63.85	1558.31	289.59	-333.78	77.36	887.60	-323.20	74.26	283.98
3.57000	-1038.46	85.31	52.16	-1044.40	75.86	74.48	-1114.93	81.84	230.15	-1068.65	83.79	252.52	-612.34	-42.45	25.25	-638.04	-32.13	28.39	-797.24	-61.03	26.33	-794.90	-65.34	72.71	-734.99	23.25	1199.22	0.00	0.00	0.00	-730.80	-41.11	1578.41	-736.20	64.50	1579.05	-888.63	-49.93	1561.39	-893.51	61.75	1559.92	290.31	-333.76	77.38	888.80	-323.13	74.53	283.73
3.58000	-1008.52	87.24	55.40	-1012.69	77.58	77.93	-1089.36	79.86	230.66	-1043.25	81.96	253.82	-613.58	-42.46	24.95	-637.38	-32.09	28.43	-797.15	-61.04	26.43	-794.60	-65.25	72.86	-725.76	23.38	1200.05	0.00	0.00	0.00	-720.31	-41.51	1579.25	-725.40	63.93	1579.96	-876.99	-50.81	1562.72	-882.28	60.80	1561.37	290.57	-333.42	77.59	888.46	-322.86	74.64	283.38
3.59000	-976.29	88.38	57.61	-982.48	78.98	79.40	-1062.74	79.08	230.13	-1017.44	80.48	254.00	-614.34	-42.97	24.59	-637.83	-32.23	28.04	-797.65	-60.07	26.09	-794.89	-64.52	72.59	-718.27	22.91	1200.73	0.00	0.00	0.00	-709.17	-41.90	1579.87	-714.75	63.59	1580.62	-865.62	-51.39	1564.20	-871.22	59.80	1562.79	289.80	-333.81	77.31	888.08	-322.94	74.59	283.88
3.60000	-945.89	89.27	58.55	-951.53	79.06	80.25	-1035.94	77.89	227.92	-991.52	78.97	252.85	-612.10	-42.35	24.93	-638.28	-32.22	27.88	-797.29	-60.60	26.49	-794.64	-64.78	72.94	-704.93	21.59	1201.79	0.00	0.00	0.00	-697.65	-42.09	1580.40	-702.95	63.24	1580.86	-853.96	-52.25	1565.56	-860.01	59.21	1564.39	289.76	-333.74	77.40	888.37	-323.17	74.55	284.37
3.61000	-913.45	87.16	58.71	-919.19	78.73	79.90	-1008.73	77.03	224.39	-965.34	77.74	250.52	-613.60	-42.26	24.38	-637.22	-32.29	28.22	-797.35	-60.54	26.57	-794.53	-64.86	73.23	-695.90	20.97	1202.88	0.00	0.00	0.00	-685.77	-42.42	1580.63	-688.46	63.29	1580.86	-842.45	-52.97	1566.90	-848.74	57.88	1565.66	289.95	-333.46	77.44	888.51	-323.25	74.56	283.62
3.62000	-877.66	86.04	58.01	-889.12	77.24	77.52	-981.74	75.57	219.15	-938.98	77.07	247.20	-613.07	-42.78	24.35	-637.09	-32.68	28.46	-797.23	-60.37	26.66	-794.51	-64.82	73.54	-686.17	20.19	1203.89	0.00	0.00	0.00	-675.06	-42.62	1580.71	-679.44	63.37	1580.83	-830.89	-53.62	1568.19	-837.16	57.78	1566.69	290.34	-333.48	77.37	888.37	-323.18	74.56	282.57
3.63000	-835.61	84.68	58.30	-847.71	75.61	76.60	-953.44	75.77	213.03	-912.29	75.89	242.34	-613.31	-43.24	24.40	-638.10	-33.09	28.10	-797.16	-60.35	26.86	-794.82	-64.42	73.68	-674.61	20.18	1204.92	0.00	0.00	0.00	-663.25	-42.58	1580.53	-668.42	63.27	1580.45	-819.66	-53.95	1569.40	-826.25	57.31	1567.80	290.14	-333.78	77.36	888.21	-322.96	74.52	283.32
3.64000	-799.98	87.03	57.32	-815.39	74.18	73.59	-925.60	74.37	204.95	-885.05	75.26	236.39	-612.94	-43.53	24.66	-636.79	-33.34	28.55	-797.24	-60.17	26.99	-794.62	-64.91	74.08	-665.72	19.54	1205.73	0.00	0.00	0.00	-651.25	-42.72	1580.14	-656.11	62.49	1579.92	-808.37	-54.51	1570.42	-816.02	56.01	1568.79	290.43	-333.58	77.48	888.60	-322.91	74.70	284.64
3.65000	-765.53	86.26	55.52	-779.54	75.97	71.82	-895.77	75.09	196.34	-857.90	73.73	229.20	-614.60	-43.90	24.52	-636.85	-33.98	28.55	-797.01	-60.39	27.31	-794.48	-64.95	74.43	-654.65	19.70	1206.14	0.00	0.00	0.00	-640.55	-42.84	1579.61	-645.24	62.61	1579.12	-797.35	-54.95	1571.22	-804.44	56.87	1569.09	289.79	-333.65	77.38	888.37	-322.93	74.60	284.59
3.66000	-728.02	86.24	53.24	-742.94	75.45	68.87	-865.52	75.34	186.60	-829.86	72.52	220.79	-612.78	-44.20	25.25	-636.04	-34.22	28.97	-797.24	-59.55	27.13	-794.46	-64.69	74.54	-646.02	20.07	1206.59	0.00	0.00	0.00	-628.58	-42.96	1578.89	-634.07	62.41	1578.19	-786.07	-55.67	1571.79	-793.58	55.72	1569.52	290.10	-333.67	77.45	888.53	-322.91	74.66	283.85
3.67000	-689.70	84.72	50.74	-707.65	74.93	65.13	-834.45	75.33	175.85	-800.65	73.45	212.28	-612.05	-44.07	25.89	-636.58	-34.27	28.83	-796.59	-60.05	27.71	-793.95	-64.87	75.00	-635.07	20.16	1206.55	0.00	0.00	0.00	-617.57	-43.17	1578.02	-621.51	62.92	1576.99	-774.95	-56.02	1572.11	-782.87	54.90	1569.86	289.40	-334.03	77.11	888.56	-323.01	74.64	283.83
3.68000	-650.72	84.06	48.28	-668.16	74.16	62.42	-802.57	75.89	164.58	-771.08	73.00	202.54	-612.91	-43.86	26.71	-636.25	-33.79	29.34	-796.55	-59.76	27.90	-793.73	-64.49	75.20	-627.06	19.12	1206.16	0.00	0.00	0.00	-606.91	-43.30	1576.95	-611.24	63.12	1575.77	-763.86	-56.54	1572.17	-771.67	55.33	1569.57	290.16	-333.76	77.38	888.37	-322.98	74.68	283.13
3.69000	-612.34	82.60	45.88	-630.22	72.99	59.22	-769.75	76.06	152.53	-740.70	74.16	192.62	-614.02	-44.53	26.78	-634.61	-33.73	30.55	-796.60	-59.39	28.09	-793.06	-64.68	75.65	-616.92	18.89	1205.39	0.00	0.00	0.00	-595.78	-43.57	1575.76	-602.21	62.75	1574.43	-752.73	-57.02	1571.93	-761.01	54.39	1569.19	290.19	-333.55	77.52	889.20	-322.93	74.91	283.41
3.70000	-573.02	80.90	43.39	-591.57	72.01	56.28	-737.31	75.94	139.91	-710.65	74.23	181.89	-611.99	-45.46	27.66	-633.19	-35.48	34.30	-796.24	-59.45	28.57	-792.84	-64.07	75.64	-607.00	18.51	1204.39	0.00	0.00	0.00	-585.06	-43.69	1574.46	-591.60	63.12	1572.92	-741.86	-57.20	1571.46	-750.61	53.76	1568.59	290.14	-333.53	77.52	889.20	-322.99	74.80	283.65
3.71000	-533.33	79.42	41.53	-552.65	70.17	53.34	-703.95	75.36	126.72	-680.04	73.98	170.79	-607.46	-46.53	32.25	-631.25	-38.64	37.41	-796.22	-59.08	28.83	-792.16	-64.12	76.04	-597.71	17.85	1203.09	0.00	0.00	0.00	-573.89	-43.81	1572.93	-580.13	62.95	1571.22	-730.89	-57.68	1570.70	-739.51	54.18	1567.60	290.12	-333.69	77.39	888.85	-323.22	74.65	284.17
3.72000	-493.43	77.21	40.16	-512.56	69.15	51.26	-670.45	74.40	113.36	-648.81	74.43	159.83	-605.85	-47.51	33.03	-628.60	-40.66	39.29	-795.92	-59.06	29.33	-791.85	-63.53	76.20	-589.78	17.09	1201.58	0.00	0.00	0.00	-562.80	-43.92	1571.28	-569.18	62.65	1569.34	-720.15	-57.78	1569.65	-728.86	54.03	1566.46	289.75	-333.85	77.30	887.89	-323.17	74.44	283.87
3.73000	-454.02	76.22	39.88	-475.26	67.37	49.15	-636.05	72.83	99.79	-616.56	74.74	148.77	-605.66	-47.35	32.18	-629.82	-39.02	36.91	-795.62	-58.90	29.78	-791.22	-63.43	76.57	-578.53	16.43	1199.78	0.00	0.00	0.00	-551.38	-44.00	1569.48	-558.97	62.82	1567.41	-709.16	-58.20	1568.41	-718.19	53.91	1565.18	289.99	-333.70	77.44	888.44	-323.06	74.61	283.28
3.74000	-413.24	73.98	40.68	-435.22	65.67	48.31	-600.56	71.12	86.66	-583.71	74.39	137.62	-608.47	-46.05	29.45	-631.99	-36.55	33.31	-795.95	-58.06	29.85	-791.02	-62.69	76.65	-567.70	16.12	1197.93	0.00	0.00	0.00	-540.83	-44.14	1567.62	-549.23	63.02	1565.54	-698.48	-58.22	1567.01	-707.88	53.63	1563.68	289.49	-333.66	77.19	888.35	-322.90	74.60	282.95
3.75000	-375.17	73.30	41.59	-397.76	64.68	47.95	-563.60	70.42	74.74	-550.20	74.05	126.81	-611.32	-44.51	26.58	-634.25	-34.70	29.59	-795.89	-57.75	30.20	-790.25	-62.90	77.25	-557.29	15.34	1195.93	0.00	0.00	0.00	-530.71	-44.17	1565.73	-537.72	63.30	1563.60	-687.67	-58.25	1565.46	-697.23	53.13	1561.99	290.30	-333.57	77.44	888.20	-322.86	74.54	283.34
3.76000	-334.75	71.52	43.91	-359.83	63.03	48.41	-527.15	69.35	63.72	-516.86	73.56	116.50	-610.46	-45.04	24.88	-636.38	-34.60	28.36	-795.65	-57.54	30.68	-789.75	-62.75	77.80	-548.31	15.03	1193.78	0.00	0.00	0.00	-519.54	-44.12	1563.69	-525.89	63.43	1561.44	-676.84	-58.51	1563.74	-686.30	53.66	1560.21	290.91	-333.48	77.77	888.30	-323.02	74.66	284.16
3.77000	-296.95	69.82	46.68	-321.10	61.74	50.35	-490.06	69.55	54.22	-483.22	74.27	107.60	-611.18	-45.10	24.11	-635.02	-34.39	28.35	-795.31	-57.80	31.56	-789.49	-62.09	78.07	-538.32	14.36	1191.79	0.00	0.00	0.00	-508.94	-43.86	1561.70	-514.62	63.52	1559.28	-666.14	-58.37	1561.92	-675.62	53.82	1558.30	290.05	-333.58	77.64	888.71	-322.93	74.76	284.02
3.78000	-260.73	67.44	51.22	-284.68	59.86	53.13	-453.90	70.73	46.42	-450.95	74.13	99.27	-611.65	-45.25	23.59	-635.52	-33.86	28.19	-795.32	-57.47	32.33	-788.75	-62.52	78.95	-525.68	13.78	1189.75	0.00	0.00	0.00	-498.78	-43.82	1559.63	-504.50	63.76	1557.37	-655.62	-58.00	1560.05	-664.06	55.60	1556.27	290.35	-333.54	77.59	887.85	-323.07	74.44	283.88
3.79000	-227.13	65.48	56.75	-250.10	58.25	57.85	-418.42	72.21	39.93	-419.20	74.45	92.44	-611.71	-44.98	23.46	-635.61	-34.07	27.91	-795.13	-57.56	33.29	-788.48	-62.00	79.49	-515.03	13.75	1187.69	0.00	0.00	0.00	-487.97	-43.60	1557.55	-493.94	64.32	1555.00	-644.82	-57.79	1558.11	-653.43	55.38	1554.29	290.21	-333.70	77.45	888.26	-323.08	74.51	283.90
3.80000	-191.17	63.61	65.32	-216.09	56.96	64.02	-383.58	73.59	34.82	-388.35	75.14	87.00	-611.45	-45.26	23.24	-635.83	-34.06	27.59	-794.87	-57.68	34.36	-787.71	-62.21	80.46	-506.31	13.63	1185.48	0.00	0.00	0.00	-477.41	-43.35	1555.47	-481.58	64.60	1552.63	-633.89	-57.60	1556.08	-642.35	56.00	1552.07	289.76	-333.92	77.32	887.93	-323.04	74.43	284.07
3.81000	-159.21	63.32	74.71	-184.97	56.18	71.25	-349.99	74.48	31.12	-357.97	77.08	83.60	-611.24	-45.32	23.12	-634.79	-34.14	27.59	-794.77	-57.71	35.48	-787.05	-62.31	81.48	-491.93	13.21	1183.45	0.00	0.00	0.00	-466.09	-43.04	1553.29	-471.46	65.04	1550.49	-623.07	-57.04	1554.01	-631.40	56.77	1549.92	290.04	-333.85	77.43	887.82	-322.88	74.52	283.80
3.82000	-131.01	62.39	84.00	-154.56	56.08	79.66	-317.62	75.98	29.43	-329.31	77.99	81.13	-610.17	-45.27	22.96	-635.48	-34.30	27.35	-794.54	-57.83	36.69	-786.21	-62.66	82.85	-483.94	12.90	1181.09	0.00	0.00	0.00	-454.61	-42.49	1551.18	-459.45	65.56	1548.32	-611.94	-56.60	1551.96	-620.59	56.70	1547.81	290.57	-333.56	77.60	888.03	-322.95	74.49	283.85
3.83000	-101.33	61.84	94.30	-128.11	55.31	88.16	-287.62	76.55	29.06	-302.32	78.60	80.18	-610.00	-45.13	22.99	-635.28	-34.38	27.23	-794.27	-58.06	38.10	-785.45	-62.98	84.26	-472.94	13.03	1178.99	0.00	0.00	0.00	-443.48	-41.88	1549.18	-448.83	65.77	1546.16	-601.08	-55.72	1550.01	-609.12	58.05	1545.42	290.73	-333.51	77.60	888.34	-323.01	74.62	283.78
3.84000	-76.28	62.46	104.49	-104.29	55.71	96.64	-260.23	77.66	30.09	-277.16	79.74	80.66	-610.99	-45.36	22.44	-634.66	-34.59	27.25	-793.49	-59.22	40.16	-784.22	-63.76	85.98	-461.50	12.68	1176.85	0.00	0.00	0.00	-432.41	-41.19	1547.28	-437.00	66.30	1544.13	-590.01	-55.00	1548.15	-598.36	58.21	1543.50	290.36	-333.37	77.58	888.68	-322.95	74.62	283.51
3.85000	-54.79	63.54	113.81	-80.08	56.43	105.31	-235.50	77.73	31.40	-254.93	80.00	81.49	-610.71	-45.29	22.43	-634.91	-35.11	27.14	-793.08	-59.68	42.00	-783.27	-63.96	87.64	-449.42	12.85	1174.77	0.00	0.00	0.00	-421.62	-40.28	1545.59	-426.40	67.32	1542.34	-578.94	-53.98	1546.46	-587.18	59.48	1541.65	290.37	-333.48	77.45	888.68	-323.07	74.59	284.50
3.86000	-39.94	65.53	119.46	-62.75	57.01	110.91	-213.75	76.85	32.35	-235.06	80.69	82.57	-611.69	-45.68	22.38	-635.48	-35.39	26.95	-792.56	-60.23	44.09	-781.84	-64.78	89.83	-437.01	13.07	1172.95	0.00	0.00	0.00	-410.67	-39.30	1544.06	-417.23	67.91	1540.71	-567.77	-52.93	1544.99	-575.89	60.61	1540.09	290.24	-333.51	77.45	888.39	-323.12	74.55	284.05
3.87000	-24.26	65.86	125.35	-46.56	57.95	116.23	-195.17	77.10	33.30	-217.77	80.48	83.00	-610.62	-45.54	22.17	-635.60	-35.69	26.84	-791.85	-60.83	46.38	-780.31	-65.66	92.20	-426.60	12.75	1171.37	0.00	0.00	0.00	-399.28	-38.13	1542.70	-403.64	69.62	1538.95	-556.63	-51.67	1543.74	-564.76	61.68	1538.51	291.09	-333.28	77.84	888.37	-322.91	74.63	284.89
3.88000	-10.87	66.89	128.91	-32.99	58.47	119.28	-180.05	77.38	33.28	-203.45	80.51	82.63	-609.64	-45.71	22.46	-634.52	-35.94	26.96	-790.85	-61.80	49.14	-778.19	-66.75	95.00	-413.85	12.94	1170.16	0.00	0.00	0.00	-388.39	-36.87	1541.59	-391.71	70.69	1537.65	-545.53	-49.99	1542.72	-553.55	63.00	1537.27	290.66	-333.45	77.58	889.09	-322.87	74.80	285.19
3.89000	0.06	66.74	129.22	-21.92	58.65	119.35	-168.00	78.37	32.35	-191.93	81.03	81.56	-611.26	-46.34	22.05	-634.09	-36.14	27.01	-789.55	-62.73	52.26	-776.10	-67.42	97.90	-399.92	13.05	1169.20	0.00	0.00	0.00	-376.89	-35.57	1540.69	-381.62	72.01	1536.58	-534.29	-48.28	1541.90	-541.94	65.13	1536.33	290.93	-333.40	77.70	888.22	-322.93	74.51	284.19
3.90000	8.93	66.38	126.45	-13.07	57.98	116.41	-159.54	78.87	30.58	-183.05	81.45	79.34	-610.33	-45.87	22.09	-634.02	-36.40	27.01	-788.13	-63.47	55.62	-773.46	-68.48	101.41	-387.93	13.44	1168.50	0.00	0.00	0.00	-365.85	-33.97	1540.11	-369.79	73.54	1535.78	-522.96	-46.61	1541.33	-530.55	66.61	1535.47	290.56	-333.40	77.54	888.26	-323.04	74.39	284.20
3.91000	15.83	65.28	119.37	-6.16	57.17	110.28	-154.85	79.49	29.21	-176.43	82.16	76.96	-609.78	-45.69	22.25	-633.47	-36.38	27.03	-786.10	-64.59	59.58	-770.44	-69.56	105.17	-376.55	13.99	1168.14	0.00	0.00	0.00	-353.41	-32.48	1539.75	-357.37	75.16	1535.14	-511.55	-44.65	1540.99	-518.85	68.75	1534.81	290.27	-333.57	77.58	888.08	-322.82	74.55	283.75
3.92000	21.20	64.43	108.80	4.21	57.90	103.59	-152.64	79.33	27.39	-172.18	81.42	73.09	-609.08	-45.97	22.34	-633.95	-36.44	26.96	-783.96	-65.43	63.78	-767.02	-70.62	109.32	-364.48	14.40	1168.12	0.00	0.00	0.00	-342.13	-30.72	1539.59	-345.79	76.65	1534.84	-500.08	-42.50	1540.82	-506.79	71.37	1534.34	290.21	-333.70	77.47	888.31	-322.68	74.60	284.98
3.93000	27.49	65.06	97.39	4.14	57.94	91.09	-150.23	78.33	26.58	-169.77	79.85	69.78	-610.38	-45.83	21.83	-634.06	-36.72	27.16	-781.50	-65.97	68.21	-762.90	-71.84	113.90	-350.47	15.67	1168.54	0.00	0.00	0.00	-330.80	-28.97	1539.72	-334.80	78.26	1534.71	-488.42	-40.45	1540.81	-495.65	71.19	1534.33	290.32	-333.44	77.60	887.95	-322.70	74.51	284.53
3.94000	39.42	66.52	85.16	14.51	59.25	80.48	-147.51	78.63	25.98	-165.42	78.51	67.73	-611.13	-46.13	21.94	-633.74	-36.88	27.72	-778.03	-67.43	73.55	-758.04	-73.21	118.73	-337.90	16.82	1169.10	0.00	0.00	0.00	-319.68	-27.09	1540.31	-323.87	80.44	1535.03	-476.80	-38.50	1541.16	-483.50	74.73	1534.26	291.30	-333.43	77.92	888.43	-322.86	74.72	284.02
3.95000	42.88	66.58	72.46	19.66	60.89	70.53	-145.85	78.97	25.66	-158.40	80.35	69.16	-610.91	-45.89	22.05	-633.22	-37.38	28.59	-773.66	-68.99	79.36	-752.29	-74.59	124.09	-324.14	18.00	1170.18	0.00	0.00	0.00	-307.86	-25.03	1541.60	-312.14	82.48	1536.00	-465.13	-36.33	1542.08	-472.17	76.17	1535.04	290.87	-333.94	77.62	888.71	-322.94	74.70	284.24
3.96000	46.94	66.64	64.26	22.43	59.80	62.96	-144.79	78.42	25.43	-153.42	80.87	70.24	-611.55	-46.08	22.24	-632.09	-37.66	29.83	-768.84	-69.82	85.34	-745.39	-76.43	130.09	-313.11	19.72	1171.58	0.00	0.00	0.00	-295.99	-22.87	1543.39	-298.90	84.59	1537.73	-453.37	-34.03	1543.59	-460.09	78.49	1536.21	290.64	-334.19	77.52	888.69	-322.86	74.77	284.25
3.97000	47.99	64.79	57.47	24.41	58.21	57.31	-143.80	78.63	25.56	-150.98	80.33	69.87	-611.67	-46.17	22.51	-629.69	-38.47	31.85	-762.67	-70.83	91.99	-736.91	-78.70	136.64	-300.04	20.97	1173.67	0.00	0.00	0.00	-283.98	-20.84	1545.59	-286.19	86.40	1539.52	-441.46	-31.82	1545.44	-447.97	81.18	1537.72	291.07	-333.84	77.77	888.26	-322.80	74.66	284.52
3.98000	50.34	62.60	52.64	27.04	56.36	53.00	-142.93	78.49	25.35	-149.53	80.61	70.09	-612.15	-46.31	22.62	-619.37	-39.12	35.71	-755.00	-71.52	99.17	-726.30	-80.65	143.28	-286.80	22.83	1176.03	0.00	0.00	0.00	-272.12	-18.69	1548.01	-275.31	89.07	1541.74	-429.62	-29.38	1547.47	-435.97	83.92	1539.61	290.39	-333.48	77.67	888.29	-322.85	74.63	284.69
3.99000	53.20	60.71	48.21	27.49	54.26	48.77	-142.27	78.44	24.98	-147.91	80.81	70.26	-609.67	-46.03	23.36	-621.16	-38.28	35.03	-745.30	-72.81	107.78	-713.94	-81.94	150.01	-274.71	24.31	1178.71	0.00	0.00	0.00	-260.77	-16.41	1550.58	-262.67	91.44	1543.93	-417.79	-26.92	1549.63	-424.07	86.18	1541.48	289.70	-334.13	77.30	888.47	-322.59	74.69	284.39
4.00000	53.77	59.65	44.28	29.77	53.58	45.86	-141.46	79.45	25.31	-145.40	81.35	70.65	-607.90	-46.85	23.20	-622.53	-37.80	34.57	-734.45	-73.14	117.27	-700.40	-82.96	157.23	-261.53	26.48	1181.43	0.00	0.00	0.00	-248.33	-13.98	1553.05	-250.59	93.81	1546.01	-405.96	-24.62	1551.71	-412.18	88.08	1543.08	290.01	-333.96	77.55	888.53	-323.00	74.59	284.30
4.01000	54.32	59.70	42.31	29.54	53.57	43.68	-141.10	79.28	25.28	-143.15	81.85	70.99	-607.83	-47.58	22.14	-619.68	-38.81	35.39	-722.29	-73.56	128.27	-686.22	-82.91	165.01	-248.87	27.76	1184.31	0.00	0.00	0.00	-236.63	-11.63	1555.49	-238.72	96.04	1547.81	-394.31	-22.12	1553.65	-400.72	89.41	1544.43	290.94	-334.04	77.84	888.62	-322.67	74.72	283.94
4.02000	53.98	58.74	40.59	29.50	52.89	41.93	-140.87	78.88	25.08	-142.05	81.71	71.09	-602.59	-48.39	21.84	-616.24	-39.90	36.60	-708.81	-73.29	140.06	-670.60	-82.72	173.72	-234.98	29.20	1186.88	0.00	0.00	0.00	-224.67	-9.42	1557.82	-226.47	98.30	1549.60	-382.52	-19.71	1555.50	-388.36	92.94	1545.45	290.83	-334.13	77.78	888.50	-322.98	74.63	284.16
4.03000	54.96	58.46	39.59	30.65	53.21	41.57	-140.60	79.22	25.27	-141.61	81.54	71.04	-598.22	-49.53	20.76	-610.43	-39.81	37.86	-693.10	-73.23	152.73	-652.92	-82.36	182.79	-221.38	31.31	1189.55	0.00	0.00	0.00	-213.02	-7.28	1560.13	-214.11	100.05	1551.32	-370.58	-17.40	1557.35	-376.52	94.74	1546.81	290.05	-334.05	77.53	888.26	-322.91	74.60	284.05
4.04000	56.69	58.72	39.63	31.72	53.01	41.03	-140.56	79.23	25.29	-141.33	81.79	71.21	-589.38	-49.97	20.34	-601.33	-40.26	39.91	-676.08	-72.33	165.36	-633.88	-81.94	192.39	-209.84	31.73	1191.70	0.00	0.00	0.00	-201.40	-5.20	1562.40	-203.66	102.24	1553.17	-358.64	-15.44	1559.20	-364.71	96.89	1548.09	290.08	-334.12	77.44	888.58	-323.04	74.55	284.29
4.05000	54.44	58.32	38.29	30.43	52.38	40.27	-140.52	78.95	25.14	-141.08	81.68	71.18	-583.23	-51.32	18.26	-590.50	-41.92	42.34	-658.72	-71.55	178.28	-613.66	-80.52	202.42	-197.67	32.06	1193.76	0.00	0.00	0.00	-189.34	-3.21	1564.60	-190.79	103.95	1554.82	-346.92	-13.35	1561.02	-352.49	99.22	1549.28	290.41	-333.89	77.63	888.24	-322.60	74.56	284.16
4.06000	54.25	58.66	38.12	30.95	53.29	40.08	-140.61	78.96	25.10	-140.89	81.45	71.15	-572.19	-52.94	20.93	-577.66	-43.97	46.74	-640.72	-71.74	190.75	-591.17	-79.29	213.23	-185.92	32.46	1195.42	0.00	0.00	0.00	-178.17	-1.31	1566.75	-179.13	105.26	1556.46	-335.20	-11.43	1562.74	-340.59	100.59	1550.59	290.13	-334.10	77.59	887.95	-322.77	74.50	284.05
4.07000	54.69	58.83	38.42	28.94	53.16	39.26	-140.48	79.58	25.40	-141.00	81.35	71.16	-556.99	-54.93	29.75	-561.34	-44.87	55.22	-616.34	-69.75	202.46	-568.15	-78.21	223.07	-173.15	32.83	1196.62	0.00	0.00	0.00	-166.46	0.16	1568.84	-167.03	106.99	1558.11	-323.55	-9.50	1564.46	-328.69	102.23	1551.92	289.74	-333.92	77.36	887.95	-323.23	74.30	284.11
4.08000	53.89	58.71	38.09	29.01	53.05	39.23	-140.62	79.58	25.26	-141.13	81.79	71.31	-535.20	-57.59	39.63	-540.69	-47.17	64.48	-592.80	-68.33	214.28	-544.97	-76.55	233.42	-160.74	32.43	1197.64	0.00	0.00	0.00	-154.73	1.66	1570.75	-156.61	108.11	1559.94	-311.72	-8.01	1566.17	-316.58	103.91	1553.24	290.11	-333.86	77.41	887.91	-322.92	74.36	283.72
4.09000	54.03	59.02	38.05	29.90	52.96	39.39	-140.64	79.85	25.21	-141.26	82.56	71.46	-509.27	-60.22	50.56	-514.06	-49.06	75.80	-569.33	-65.94	224.59	-521.48	-73.67	243.80	-149.42	31.58	1198.62	0.00	0.00	0.00	-142.94	2.90	1572.68	-145.92	109.27	1561.56	-299.97	-6.44	1567.88	-304.65	106.01	1554.52	290.13	-334.00	77.55	887.89	-323.03	74.38	283.95
4.10000	55.23	59.18	38.14	30.06	53.29	39.42	-140.81	79.44	24.88	-141.50	82.37	71.28	-480.70	-61.94	61.32	-485.93	-48.41	86.03	-545.61	-63.33	233.52	-497.21	-71.32	253.81	-139.93	31.11	1199.57	0.00	0.00	0.00	-131.41	3.95	1574.51	-132.42	110.21	1563.04	-288.43	-4.80	1569.72	-293.01	106.41	1556.09	289.60	-334.18	77.34	888.09	-323.09	74.54	283.85
4.11000	54.24	59.56	38.13	28.04	53.32	39.05	-140.72	80.12	24.97	-141.60	82.96	71.31	-452.25	-62.30	70.89	-457.72	-48.67	95.22	-520.26	-62.30	241.88	-471.93	-69.04	262.63	-129.89	30.15	1200.34	0.00	0.00	0.00	-119.45	4.84	1576.28	-119.72	111.24	1564.55	-276.92	-3.33	1571.62	-281.19	107.53	1557.82	290.06	-333.66	77.49	888.07	-323.12	74.40	284.24
4.12000	52.78	58.74	37.84	30.19	53.12	39.84	-140.77	80.15	24.80	-141.38	83.64	71.43	-421.57	-61.88	79.93	-428.85	-48.91	103.39	-494.19	-61.12	249.08	-445.83	-67.53	270.51	-117.76	29.45	1201.50	0.00	0.00	0.00	-107.39	5.57	1577.94	-108.41	111.77	1566.07	-265.24	-2.36	1573.62	-269.24	108.97	1559.47	290.75	-333.84	77.58	888.21	-323.04	74.41	283.14
4.13000	53.06	58.65	38.11	29.20	53.43	39.88	-140.70	80.66	24.80	-141.44	84.21	71.58	-390.29	-61.60	88.04	-399.42	-47.86	110.87	-467.52	-60.01	255.09	-419.30	-66.48	277.45	-108.93	28.48	1202.66	0.00	0.00	0.00	-95.78	6.31	1579.53	-96.16	112.50	1567.52	-253.51	-1.31	1575.73	-257.24	110.45	1561.39	291.02	-333.48	77.67	888.56	-323.23	74.53	282.71
4.14000	53.07	59.54	38.16	29.90	53.76	40.21	-140.65	80.73	24.65	-141.45	83.93	71.37	-358.88	-60.42	95.51	-368.99	-47.01	117.95	-440.73	-59.55	260.02	-392.96	-65.51	283.32	-99.35	27.61	1204.14	0.00	0.00	0.00	-83.95	6.88	1580.94	-82.49	113.16	1568.60	-241.76	-0.27	1577.93	-245.36	111.19	1563.52	290.12	-334.04	77.34	888.69	-323.25	74.54	283.75
4.15000	53.70	59.03	38.51	29.02	53.60	39.87	-140.63	81.27	24.78	-141.24	85.04	71.87	-326.39	-59.66	102.36	-337.53	-46.47	124.55	-413.81	-59.22	263.69	-366.81	-64.57	288.24	-88.65	27.15	1205.68	0.00	0.00	0.00	-71.69	7.16	1582.20	-71.58	113.03	1569.92	-229.95	0.41	1580.12	-233.75	110.93	1565.84	289.42	-334.02	77.21	887.87	-323.13	74.45	283.43
4.16000	52.78	59.02	38.33	28.78	53.24	39.80	-140.83	80.35	24.25	-141.34	85.07	71.93	-292.53	-58.27	108.66	-304.81	-45.29	130.39	-386.79	-58.54	265.88	-340.41	-63.44	292.00	-78.57	26.97	1207.50	0.00	0.00	0.00	-59.71	7.39	1583.25	-59.08	112.99	1571.10	-218.31	1.29	1582.34	-221.70	111.87	1567.99	289.63	-334.29	77.18	887.79	-323.22	74.31	283.31
4.17000	53.15	59.36	38.14	29.37	53.78	40.05	-141.02	80.70	24.36	-141.49	85.29	72.11	-256.77	-56.84	114.62	-270.97	-45.11	136.07	-359.46	-58.17	266.90	-313.65	-62.91	294.87	-69.37	26.96	1209.06	0.00	0.00	0.00	-48.12	7.58	1584.07	-47.80	112.80	1572.12	-206.68	1.72	1584.47	-209.80	112.24	1570.29	289.41	-333.75	77.21	887.96	-323.39	74.33	283.95
4.18000	52.86	59.81	38.13	28.70	53.78	39.64	-141.13	80.61	24.42	-141.53	85.00	72.29	-219.54	-54.86	120.03	-235.64	-43.87	141.10	-331.35	-57.89	266.78	-286.89	-62.38	296.62	-58.93	27.23	1210.64	0.00	0.00	0.00	-36.95	7.48	1584.73	-36.68	113.16	1572.78	-195.16	2.45	1586.48	-198.06	113.08	1572.42	289.95	-333.65	77.45	888.88	-323.20	74.60	283.60
4.19000	52.47	58.99	37.62	30.19	53.56	39.91	-141.08	80.77	24.60	-141.47	84.60	72.40	-182.72	-52.52	124.62	-205.69	-40.49	145.33	-303.03	-57.40	265.43	-260.04	-61.48	297.05	-50.34	27.78	1212.07	0.00	0.00	0.00	-25.94	7.48	1585.21	-22.41	112.76	1573.03	-183.59	2.75	1588.27	-186.42	112.88	1574.50	290.01	-333.95	77.26	888.40	-322.97	74.64	282.67
4.20000	52.56	59.31	37.73	28.90	53.75	39.53	-140.96	80.54	24.69	-141.42	84.23	72.52	-147.75	-50.87	129.22	-175.00	-38.98	148.18	-274.18	-57.15	263.13	-233.07	-60.73	296.45	-41.01	28.51	1213.36	0.00	0.00	0.00	-14.38	7.43	1585.45	-10.20	112.08	1573.47	-172.12	3.15	1589.81	-174.71	113.37	1576.29	289.21	-334.07	77.05	888.02	-323.06	74.46	282.92
4.21000	52.78	59.46	37.69	29.05	53.99	39.40	-140.81	80.40	24.90	-141.28	83.97	72.77	-112.45	-51.41	132.70	-138.77	-37.95	152.16	-245.09	-56.92	259.80	-205.47	-60.13	294.92	-30.93	29.19	1214.54	0.00	0.00	0.00	-3.31	7.19	1585.59	1.34	112.27	1573.80	-160.68	3.22	1591.04	-163.15	113.90	1577.90	289.70	-333.74	77.25	887.82	-323.05	74.37	282.80
4.22000	53.10	60.00	38.07	28.50	53.87	39.21	-140.66	80.20	24.97	-141.04	83.87	73.18	-76.82	-50.41	136.13	-96.48	-40.06	153.83	-215.50	-56.47	255.53	-177.59	-59.32	292.39	-20.34	29.71	1215.29	0.00	0.00	0.00	7.92	6.98	1585.54	12.56	112.07	1574.15	-149.47	3.31	1592.02	-151.56	113.97	1579.26	289.87	-334.26	77.25	887.77	-323.21	74.42	283.57
4.23000	53.38	59.44	38.02	28.11	54.17	38.89	-140.68	79.89	25.07	-140.84	82.95	73.02	-40.85	-50.05	139.31	-60.15	-39.81	155.62	-185.05	-56.27	250.65	-149.27	-58.61	289.13	-10.74	30.58	1215.61	0.00	0.00	0.00	19.23	6.71	1585.35	23.90	111.83	1574.33	-138.27	3.20	1592.66	-140.24	113.82	1580.43	288.87	-334.14	77.03	888.30	-323.19	74.53	283.89
4.24000	53.17	59.53	37.91	28.57	54.21	39.10	-140.76	78.82	24.85	-140.46	82.87	73.32	-3.47	-49.46	142.51	-21.85	-38.85	157.77	-154.00	-56.48	245.36	-120.54	-57.97	285.11	-0.58	31.36	1215.60	0.00	0.00	0.00	30.41	6.22	1585.09	35.17	111.15	1574.47	-127.27	3.36	1593.08	-129.18	113.43	1581.38	289.51	-333.99	77.17	888.70	-323.14	74.65	283.18
4.25000	52.46	58.88	37.04	28.47	53.72	38.90	-140.47	79.20	25.39	-140.05	81.93	73.22	33.69	-48.85	145.33	12.85	-37.64	159.20	-122.71	-55.83	239.29	-91.70	-57.14	280.43	9.42	32.46	1215.25	0.00	0.00	0.00	42.03	5.91	1584.63	46.67	111.55	1574.44	-116.15	3.52	1593.27	-117.78	113.41	1581.96	290.27	-333.84	77.26	888.46	-322.99	74.60	283.13
4.26000	53.46	57.75	35.81	30.66	54.31	38.60	-140.38	78.76	25.54	-139.34	82.60	73.81	71.27	-47.71	147.99	47.48	-36.24	160.54	-91.25	-55.12	232.68	-62.01	-56.69	275.40	18.72	33.43	1214.72	0.00	0.00	0.00	53.00	5.52	1584.09	57.93	111.18	1574.37	-104.94	3.29	1593.17	-106.45	113.99	1582.37	290.51	-333.44	77.50	888.66	-322.96	74.68	283.70
4.27000	55.96	55.65	34.64	30.41	54.11	37.69	-140.26	78.74	25.74	-138.87	82.44	74.12	107.67	-46.49	150.17	85.39	-34.62	162.57	-59.10	-53.62	225.41	-32.07	-56.33	270.04	27.68	34.52	1214.06	0.00	0.00	0.00	64.25	5.18	1583.43	69.08	110.79	1574.16	-93.85	3.40	1592.87	-95.09	114.24	1582.56	289.98	-333.56	77.20	888.22	-323.18	74.49	283.22
4.28000	54.26	57.02	34.02	30.77	53.30	37.96	-140.03	78.92	26.19	-138.42	82.11	74.30	144.91	-44.64	153.24	121.36	-33.45	164.07	-26.76	-52.07	217.92	-2.07	-55.47	264.16	38.99	35.15	1213.17	0.00	0.00	0.00	75.52	4.88	1582.62	80.31	110.30	1573.84	-82.76	3.34	1592.34	-83.91	113.83	1582.62	289.85	-333.51	77.11	888.51	-322.92	74.53	283.47
4.29000	54.25	57.91	35.11	31.03	53.69	37.89	-140.01	78.10	26.22	-138.00	81.87	74.55	181.09	-43.26	155.95	157.36	-32.01	165.73	5.93	-50.54	210.38	28.04	-54.53	258.02	48.60	36.37	1212.12	0.00	0.00	0.00	86.38	4.67	1581.73	91.46	110.29	1573.29	-71.74	3.16	1591.60	-72.65	113.95	1582.25	289.82	-333.60	77.15	888.39	-323.09	74.51	283.74
4.30000	55.26	58.88	35.67	31.45	53.99	37.98	-139.92	77.62	26.36	-137.59	81.11	74.67	217.45	-42.29	158.83	193.21	-30.81	167.40	38.88	-49.29	202.95	58.60	-53.36	251.68	59.79	37.23	1210.95	0.00	0.00	0.00	96.87	4.41	1580.68	102.52	110.09	1572.67	-60.76	3.04	1590.69	-61.63	113.89	1581.80	288.91	-333.77	77.08	888.55	-323.14	74.50	282.74
4.31000	54.71	59.46	35.79	30.57	54.45	37.70	-139.78	77.22	26.66	-136.97	81.39	75.12	253.35	-41.56	161.69	229.86	-29.39	169.35	72.85	-47.94	195.70	89.58	-52.22	245.31	69.51	38.30	1209.75	0.00	0.00	0.00	107.84	4.24	1579.50	113.71	110.16	1571.86	-49.86	3.07	1589.63	-50.55	114.13	1581.11	289.83	-333.90	77.22	888.60	-323.05	74.52	283.49
4.32000	55.85	59.92	36.27	31.45	54.72	37.80	-139.46	77.71	27.42	-136.49	80.60	75.22	287.76	-40.37	164.31	265.00	-28.31	170.85	106.70	-46.88	188.80	120.32	-50.96	238.93	80.69	39.18	1208.55	0.00	0.00	0.00	118.60	3.91	1578.12	124.84	110.11	1570.79	-38.87	3.12	1588.48	-39.31	114.03	1580.34	290.60	-333.67	77.82	888.81	-322.90	74.64	282.67
4.33000	54.96	60.21	35.49	30.69	54.37	37.38	-139.18	77.29	27.74	-135.79	80.88	75.72	322.11	-39.40	166.36	300.74	-27.22	172.44	140.04	-45.26	181.75	150.88	-49.83	232.68	90.45	40.16	1207.20	0.00	0.00	0.00	129.73	3.77	1576.61	135.85	110.24	1569.62	-27.90	2.96	1587.17	-28.14	114.41	1579.33	289.20	-333.71	77.59	888.33	-323.02	74.46	282.32
4.34000	54.78	59.98	35.43	32.36	53.98	37.82	-139.16	76.52	28.06	-135.22	80.49	76.11	356.41	-38.05	168.48	334.45	-26.18	173.56	172.84	-43.27	174.75	181.47	-49.15	226.67	100.72	41.07	1205.69	0.00	0.00	0.00	140.58	3.58	1575.07	146.73	109.64	1568.42	-16.92	2.69	1585.73	-17.11	114.23	1578.22	290.44	-333.49	77.88	888.55	-322.98	74.56	283.56
4.35000	55.06	59.81	35.23	31.91	54.07	37.36	-138.80	76.64	28.79	-134.77	79.98	76.48	391.54	-36.35	170.76	368.25	-24.77	174.53	205.81	-41.84	168.37	212.12	-48.49	220.91	110.92	42.07	1203.98	0.00	0.00	0.00	151.90	3.55	1573.41	157.71	109.93	1566.98	-5.96	2.59	1584.22	-6.09	114.28	1576.93	291.19	-333.30	78.01	888.41	-323.01	74.50	283.53
4.36000	55.16	59.72	34.98	31.37	54.01	36.98	-138.61	76.16	29.24	-134.23	79.77	76.94	422.42	-35.10	171.70	399.93	-23.57	174.89	238.05	-40.71	162.51	242.10	-48.28	215.61	121.10	42.52	1202.35	0.00	0.00	0.00	162.52	3.52	1571.69	168.79	109.60	1565.54	5.05	2.37	1582.52	4.90	114.35	1575.53	290.63	-333.39	77.83	888.65	-323.02	74.63	283.67
4.37000	54.03	59.99	34.55	31.74	54.31	36.71	-138.42	75.80	29.81	-133.62	79.36	77.46	453.56	-34.07	172.83	429.77	-23.88	175.03	269.16	-40.04	157.20	271.13	-47.90	210.50	132.14	43.17	1200.49	0.00	0.00	0.00	174.02	3.26	1569.92	180.00	109.80	1563.99	16.15	2.16	1580.71	15.84	114.01	1574.04	290.06	-333.48	77.66	888.80	-323.19	74.62	283.69
4.38000	55.35	59.71	34.54	32.75	54.08	36.77	-138.20	75.56	30.42	-133.01	79.38	78.13	483.81	-32.92	173.71	460.15	-22.76	175.39	299.47	-39.67	152.53	299.33	-48.07	205.97	142.20	43.73	1198.54	0.00	0.00	0.00	185.05	3.06	1568.12	191.31	109.45	1562.42	27.33	2.19	1578.87	27.04	114.18	1572.35	289.96	-333.17	77.43	887.97	-323.57	74.21	285.26
4.39000	54.40	60.01	34.24	32.04	54.10	36.23	-137.93	75.68	31.44	-132.49	79.32	79.05	512.29	-32.66	174.99	489.51	-22.16	176.07	329.07	-39.11	148.02	326.63	-47.50	201.48	153.34	44.21	1196.59	0.00	0.00	0.00	195.45	2.92	1566.34	202.52	108.94	1560.82	38.63	1.88	1576.91	38.23	114.32	1570.69	289.99	-333.62	77.22	888.09	-323.43	74.35	284.32
4.40000	55.59	59.78	34.16	32.70	54.50	35.97	-137.77	75.71	32.59	-131.80	79.66	80.23	540.12	-32.37	177.00	518.19	-21.84	177.30	357.35	-38.63	143.91	352.77	-46.38	196.89	164.47	44.41	1194.51	0.00	0.00	0.00	206.99	2.48	1564.54	213.81	109.13	1559.15	49.88	1.53	1574.96	49.65	113.78	1568.83	289.41	-333.89	76.97	887.75	-323.16	74.18	283.76
4.41000	55.75	59.63	33.80	32.72	54.48	35.65	-137.59	75.22	33.70	-131.18	79.55	81.40	565.51	-32.26	179.16	544.98	-21.97	179.08	383.80	-38.70	140.37	377.21	-45.57	192.61	174.83	44.39	1192.33	0.00	0.00	0.00	218.66	2.09	1562.78	225.03	108.66	1557.64	61.18	1.12	1573.08	60.81	113.40	1567.22	290.22	-333.54	77.27	887.83	-323.03	74.26	284.17
4.42000	56.13	59.74	33.75	33.40	54.57	35.63	-137.29	75.21	35.21	-130.31	79.62	82.81	590.06	-32.91	182.18	564.58	-23.69	178.69	408.73	-39.01	137.24	400.05	-45.10	188.69	185.80	44.80	1190.38	0.00	0.00	0.00	230.02	1.58	1561.03	236.35	108.05	1556.10	72.39	0.73	1571.36	72.20	113.32	1565.66	289.74	-333.80	76.98	887.77	-322.89	74.32	282.73
4.43000	54.58	60.11	33.26	33.52	54.50	35.46	-136.95	74.90	36.85	-129.34	79.80	84.53	611.57	-33.55	185.61	586.04	-24.10	180.99	431.88	-39.35	134.39	421.24	-44.45	184.98	195.57	45.26	1188.49	0.00	0.00	0.00	241.34	1.36	1559.49	247.60	107.99	1554.68	83.63	0.29	1569.85	83.59	113.21	1564.26	289.80	-333.57	77.13	887.84	-323.02	74.36	283.20
4.44000	56.58	59.60	33.52	34.14	54.82	35.06	-136.24	75.87	39.26	-128.27	80.37	86.55	631.33	-34.52	189.11	605.89	-25.00	183.47	453.31	-39.95	131.88	440.83	-44.04	181.60	207.06	45.45	1186.90	0.00	0.00	0.00	252.30	0.66	1558.08	258.87	107.11	1553.52	94.95	-0.42	1568.53	94.86	112.62	1563.08	289.89	-333.26	77.29	887.84	-323.08	74.36	283.63
4.45000	56.93	59.92	33.37	32.19	54.61	34.55	-135.67	75.51	41.29	-126.99	81.07	88.91	648.00	-35.40	191.93	623.32	-26.17	186.10	472.59	-40.33	129.38	458.50	-43.97	178.62	218.51	44.37	1185.99	0.00	0.00	0.00	263.75	0.03	1556.94	270.24	106.87	1552.43	106.27	-1.06	1567.51	106.27	111.96	1562.23	289.47	-333.53	77.14	888.30	-323.08	74.35	283.99
4.46000	57.04	60.03	33.36	33.17	54.53	34.53	-135.01	75.68	43.84	-125.63	81.23	91.29	663.01	-36.26	194.00	638.47	-26.81	187.52	489.37	-40.70	126.86	474.16	-43.90	175.76	227.90	45.30	1186.90	0.00	0.00	0.00	275.25	-0.72	1556.11	281.49	105.89	1551.79	117.61	-1.92	1566.78	117.74	111.37	1561.72	289.34	-333.88	77.11	888.37	-322.83	74.41	283.77
4.47000	55.81	59.40	32.21	33.58	54.68	34.28	-134.14	75.77	46.61	-124.17	81.04	93.82	676.40	-37.11	194.78	651.57	-27.60	187.50	503.35	-41.16	124.21	487.47	-44.29	173.03	237.74	45.28	1186.49	0.00	0.00	0.00	286.69	-1.65	1555.64	292.90	104.81	1551.46	129.04	-2.81	1566.35	129.25	110.44	1561.38	290.00	-333.93	77.33	888.14	-322.82	74.47	283.03
4.48000	55.80	59.80	32.25	34.28	54.79	34.18	-133.04	76.20	49.89	-122.33	81.30	96.99	686.27	-38.09	193.67	662.27	-28.51	186.34	514.74	-41.77	121.33	498.44	-44.77	170.11	248.54	44.93	1186.37	0.00	0.00	0.00	298.41	-2.70	1555.61	304.26	104.32	1551.38	140.54	-3.85	1566.22	140.64	109.62	1561.30	289.13	-333.73	77.18	887.89	-323.13	74.30	283.01
4.49000	56.69	59.64	31.61	33.87	54.37	33.99	-131.63	76.23	53.33	-119.81	82.30	100.76	695.11	-37.82	191.24	670.66	-29.01	183.82	523.50	-42.35	118.08	506.98	-45.45	167.05	261.95	44.57	1186.90	0.00	0.00	0.00	310.24	-3.88	1555.98	315.71	102.88	1551.75	152.16	-5.15	1566.38	151.88	107.77	1561.56	290.08	-333.73	77.35	888.41	-323.04	74.48	283.84
4.50000	56.89	59.63	31.39	35.01	54.74	33.87	-129.97	77.01	57.44	-116.90	83.32	104.90	701.05	-38.14	186.93	676.78	-30.78	180.27	529.61	-43.32	114.60	513.39	-46.65	163.92	275.24	44.32	1187.35	0.00	0.00	0.00	321.65	-5.25	1556.84	327.37	101.90	1552.54	163.93	-6.44	1566.87	163.22	106.56	1561.94	290.13	-333.83	77.46	888.74	-323.07	74.57	283.66
4.51000	56.13	58.14	29.99	34.25	54.64	33.41	-128.01	77.35	61.85	-113.79	84.45	109.43	705.87	-38.84	180.87	680.70	-34.44	176.38	532.88	-43.81	111.60	517.78	-47.48	160.45	286.96	43.14	1188.54	0.00	0.00	0.00	333.93	-6.65	1558.16	339.09	100.62	1553.75	175.72	-7.86	1567.69	174.73	104.66	1562.69	289.96	-334.06	77.42	889.03	-323.25	74.53	283.35
4.52000	56.39	58.46	29.59	35.12	54.47	33.58	-125.65	78.06	66.71	-110.33	84.64	113.88	707.28	-40.47	172.21	684.53	-29.35	164.81	533.63	-44.37	108.96	520.47	-47.11	156.61	299.97	42.53	1189.85	0.00	0.00	0.00	345.60	-7.90	1559.97	350.77	98.94	1555.54	187.58	-9.76	1568.75	186.43	102.71	1563.69	289.88	-333.88	77.39	888.88	-323.27	74.42	282.96
4.53000	56.62	58.44	29.69	35.59	54.55	33.57	-122.80	78.72	71.79	-106.23	85.39	118.93	709.70	-42.23	163.65	687.35	-30.46	156.04	534.89	-43.12	107.67	521.91	-45.76	153.11	313.32	41.22	1191.60	0.00	0.00	0.00	357.10	-9.35	1562.24	362.35	97.37	1557.63	199.36	-11.78	1570.09	198.03	100.92	1564.80	289.45	-333.86	77.24	888.83	-323.16	74.52	282.80
4.54000	56.87	58.51	29.62	36.32	54.23	33.69	-119.24	80.08	77.48	-101.38	86.98	124.53	714.15	-45.03	154.09	692.00	-31.97	148.00	536.93	-42.82	107.89	525.04	-43.92	151.69	327.69	39.97	1193.67	0.00	0.00	0.00	368.87	-10.88	1564.96	373.96	95.48	1560.29	211.08	-13.69	1571.78	209.63	98.52	1566.30	289.42	-333.97	77.05	888.53	-323.09	74.49	282.75
4.55000	56.97	58.62	29.74	34.60	54.21	33.15	-115.05	81.69	83.52	-96.09	87.90	130.20	718.83	-45.11	145.19	697.30	-35.29	145.74	538.65	-43.48	107.91	530.89	-44.62	152.47	338.87	38.24	1196.19	0.00	0.00	0.00	380.48	-12.69	1568.45	385.57	93.30	1563.61	222.82	-16.07	1573.98	221.21	95.90	1568.36	289.45	-333.78	77.30	888.53	-323.22	74.48	284.00
4.56000	57.11	58.19	29.68	37.12	54.13	33.80	-110.19	83.43	89.91	-89.86	88.73	136.00	721.72	-43.22	139.41	699.60	-32.97	140.87	539.90	-43.83	107.89	535.06	-46.14	153.11	356.48	36.50	1199.35	0.00	0.00	0.00	392.34	-14.62	1572.37	397.03	91.50	1567.46	234.57	-18.49	1576.56	232.86	93.94	1570.79	290.02	-333.75	77.39	888.55	-323.01	74.43	283.72
4.57000	57.47	58.43	29.56	36.70	54.17	33.51	-104.66	84.05	96.03	-82.53	90.28	142.20	724.68	-40.89	135.00	701.71	-26.67	135.15	541.03	-43.45	107.93	536.61	-46.10	153.42	368.36	34.48	1202.50	0.00	0.00	0.00	403.75	-16.58	1576.66	408.49	88.63	1571.65	246.27	-20.87	1579.30	244.29	90.81	1573.42	290.07	-333.71	77.34	888.54	-323.09	74.42	282.69
4.58000	57.78	58.84	29.88	38.48	53.90	34.16	-97.83	85.90	102.91	-74.02	91.96	148.43	726.50	-39.58	130.13	702.87	-28.95	132.69	542.25	-43.21	107.85	538.13	-45.87	154.00	383.17	32.70	1206.28	0.00	0.00	0.00	416.00	-18.63	1580.99	419.94	86.57	1575.96	257.99	-23.46	1582.14	255.81	87.59	1576.20	289.50	-333.96	77.23	888.94	-323.00	74.63	283.15
4.59000	58.49	58.88	29.65	39.12	54.13	34.29	-89.98	88.00	110.40	-64.38	93.26	154.35	728.69	-39.19	124.24	704.26	-27.51	126.93	543.34	-43.78	107.84	540.86	-46.51	154.12	397.04	29.91	1210.12	0.00	0.00	0.00	427.67	-20.84	1585.45	430.27	84.68	1581.12	269.73	-26.17	1585.08	267.28	84.97	1579.19	290.19	-334.01	77.34	889.04	-323.23	74.55	283.85
4.60000	59.60	59.45	29.33	40.27	54.72	34.39	-81.49	89.94	118.40	-53.55	94.76	160.41	730.75	-38.88	118.24	705.86	-26.13	120.91	544.37	-44.51	107.72	543.65	-47.18	153.77	411.91	27.42	1214.25	0.00	0.00	0.00	439.55	-23.16	1589.90	439.68	82.44	1586.09	281.48	-28.68	1588.18	278.62	82.19	1582.32	290.12	-333.93	76.97	888.69	-323.30	74.41	283.79
4.61000	61.31	60.25	28.57	45.22	55.68	35.36	-72.04	91.74	127.39	-42.14	96.10	167.02	731.24	-38.10	114.31	707.77	-25.66	118.18	545.31	-44.21	107.69	545.98	-47.56	153.58	427.78	25.22	1218.79	0.00	0.00	0.00	451.22	-25.29	1594.25	450.30	80.18	1590.63	293.25	-31.19	1591.27	290.14	79.38	1585.58	289.99	-333.73	76.86	888.69	-323.50	74.29	283.71
4.62000	64.10	60.37	27.60	47.69	56.09	35.57	-62.56	91.79	137.16	-30.35	96.66	174.58	732.46	-37.17	112.44	708.42	-25.62	116.93	545.85	-44.45	108.03	547.35	-47.53	153.58	439.76	22.93	1222.94	0.00	0.00	0.00	462.31	-27.68	1598.45	462.24	77.63	1595.06	304.96	-33.52	1594.43	301.46	76.59	1589.00	290.21	-333.83	76.96	888.98	-323.46	74.44	283.57
4.63000	67.54	60.78	26.37	52.68	57.08	36.53	-51.52	92.51	148.46	-18.86	97.06	183.19	732.14	-37.02	110.85	708.14	-24.87	115.48	546.20	-44.32	108.07	548.10	-47.17	153.35	450.38	20.61	1227.54	0.00	0.00	0.00	474.05	-29.91	1602.49	473.83	75.42	1599.43	316.51	-35.80	1597.56	312.76	74.04	1592.34	290.89	-333.86	77.09	888.82	-323.53	74.31	283.72
4.64000	72.13	61.54	25.11	59.99	57.69	38.74	-40.03	91.14	159.76	-4.40	94.88	192.56	732.55	-36.84	109.92	708.30	-24.41	114.41	546.43	-44.10	107.86	548.81	-47.36	153.35	464.31	19.13	1231.59	0.00	0.00	0.00	485.03	-31.96	1606.50	488.20	72.73	1602.82	327.87	-38.02	1600.74	324.21	71.49	1595.85	290.69	-333.77	77.16	888.35	-323.76	74.14	282.18
4.65000	77.54	62.44	24.10	65.80	59.01	40.07	-27.19	90.58	172.30	10.49	93.26	202.50	733.12	-36.63	109.40	708.56	-24.64	113.98	546.52	-44.47	108.03	549.26	-46.88	153.30	474.54	17.57	1235.80	0.00	0.00	0.00	496.30	-34.02	1610.43	500.02	70.83	1606.84	339.07	-40.01	1603.95	335.52	70.16	1599.33	290.88	-333.64	77.09	888.28	-323.76	74.11	282.90
4.66000	82.79	65.20	22.23	73.41	61.49	44.34	-14.03	87.62	185.36	26.55	91.35	213.02	731.81	-36.60	108.54	708.83	-24.18	113.49	546.64	-44.23	107.94	549.57	-46.40	153.45	487.85	16.80	1239.79	0.00	0.00	0.00	507.07	-36.05	1614.38	509.78	69.43	1611.81	350.16	-41.86	1607.17	346.78	68.34	1602.93	290.48	-333.83	76.90	888.42	-323.64	74.21	284.25
4.67000	88.66	68.12	27.15	82.26	64.03	52.03	1.78	84.27	198.71	43.98	88.79	224.00	732.52	-36.31	108.51	708.48	-23.97	112.96	546.67	-44.35	107.98	549.80	-46.60	153.77	499.42	16.52	1243.52	0.00	0.00	0.00	518.17	-37.71	1618.20	520.74	68.05	1616.15	361.11	-43.59	1610.40	357.93	66.00	1606.48	290.45	-333.92	76.81	888.71	-323.42	74.29	283.88
4.68000	96.20	74.92	38.67	93.59	67.49	62.53	18.35	80.75	212.73	62.86	88.12	236.28	732.34	-36.41	108.16	708.13	-23.90	112.63	546.71	-44.47	108.01	549.95	-46.56	153.80	510.42	16.23	1247.41	0.00	0.00	0.00	528.96	-39.04	1621.99	530.66	66.48	1620.25	371.98	-45.12	1613.60	368.86	65.12	1609.83	289.52	-334.18	76.59	888.72	-323.68	74.21	283.43
4.69000	110.49	79.89	51.32	106.00	71.62	74.31	35.39	78.72	227.11	81.37	86.91	249.24	732.48	-36.45	108.00	708.42	-24.07	112.47	546.73	-44.08	107.79	550.11	-46.75	153.87	524.21	16.45	1251.11	0.00	0.00	0.00	539.91	-40.33	1625.64	541.66	65.09	1624.09	382.76	-46.33	1616.75	379.81	63.50	1613.25	289.98	-333.77	76.82	888.42	-323.51	74.27	282.77
4.70000	126.95	84.44	64.97	123.71	74.69	87.85	54.21	77.35	241.45	100.64	85.33	262.93	732.85	-36.17	107.95	708.70	-23.78	112.41	546.76	-44.31	107.90	550.32	-46.50	153.75	536.95	17.20	1254.61	0.00	0.00	0.00	550.91	-41.82	1629.16	552.47	63.79	1627.84	393.50	-47.62	1619.79	390.54	62.25	1616.49	290.89	-333.65	77.10	889.13	-323.66	74.32	283.22
4.71000	146.78	86.35	78.23	142.15	77.13	100.24	74.73	76.73	255.51	121.20	83.22	276.21	732.58	-36.28	107.64	708.27	-23.81	112.11	546.87	-44.38	107.98	550.47	-46.75	153.82	546.57	17.52	1258.01	0.00	0.00	0.00	561.68	-43.09	1632.56	562.87	62.91	1631.51	404.27	-48.60	1622.87	401.13	61.22	1619.65	289.91	-334.01	76.67	888.98	-323.60	74.25	282.97
4.72000	167.06	88.23	90.44	157.54	80.85	112.31	96.62	76.41	268.68	142.99	82.26	288.85	732.70	-36.27	107.37	708.74	-23.91	112.18	546.90	-44.38	108.01	550.64	-46.94	153.82	556.63	17.84	1261.43	0.00	0.00	0.00	572.15	-44.20	1635.88	572.15	62.38	1635.02	415.02	-49.55	1625.96	411.65	60.51	1622.82	290.17	-333.99	76.75	889.00	-323.59	74.31	283.32
4.73000	188.18	89.55	102.39	182.15	81.41	124.64	119.31	76.72	281.08	165.49	82.07	300.45	732.56	-36.40	107.27	708.48	-23.61	112.09	546.90	-44.52	108.10	550.73	-46.95	153.83	565.55	17.80	1264.66	0.00	0.00	0.00	582.72	-45.21	1638.98	582.72	61.72	1638.20	425.78	-50.72	1629.02	422.06	59.79	1626.01	290.10	-334.08	76.77	888.59	-323.83	74.17	282.92
4.74000	210.35	90.22	112.72	202.47	81.94	134.95	142.54	77.40	292.28	188.91	82.47	311.17	732.34	-36.60	107.02	708.09	-24.07	111.68	546.91	-44.50	108.17	550.76	-47.29	153.97	577.05	17.83	1268.00	0.00	0.00	0.00	593.33	-45.96	1641.98	594.17	61.22	1641.10	436.56	-51.58	1632.10	432.49	59.29	1628.99	289.64	-333.90	76.66	888.65	-323.24	74.35	282.51
4.75000	235.22	90.79	122.86	226.23	82.12	145.28	165.79	78.17	302.19	212.83	82.98	320.96	731.92	-36.96	106.77	707.94	-23.82	111.27	546.92	-44.32	108.15	550.84	-47.26	154.01	585.60	18.07	1271.21	0.00	0.00	0.00	603.48	-46.51	1644.79	603.16	60.91	1644.04	447.18	-52.55	1635.09	442.84	58.34	1631.94	290.07	-333.82	76.81	888.72	-323.11	74.54	282.68
4.76000	260.56	90.50	132.15	251.79	82.63	154.39	189.59	79.18	310.73	236.81	83.00	329.71	731.97	-36.75	106.66	708.07	-24.32	111.43	546.96	-44.23	108.22	550.87	-47.23	154.08	593.72	17.73	1274.13	0.00	0.00	0.00	613.84	-46.81	1647.48	613.53	60.87	1646.57	457.68	-53.43	1638.02	453.25	58.00	1634.76	290.35	-333.74	76.95	889.20	-323.65	74.43	282.65
4.77000	286.07	90.32	140.06	276.25	82.57	161.90	213.96	80.13	317.73	260.98	83.38	337.29	731.48	-36.89	106.34	707.71	-24.32	111.35	547.07	-44.24	108.30	550.87	-47.25	154.21	604.17	17.68	1276.96	0.00	0.00	0.00	624.10	-47.07	1650.00	624.70	60.76	1648.72	468.06	-54.21	1640.84	463.60	57.70	1637.41	290.79	-333.47	77.38	889.08	-323.34	74.32	282.21
4.78000	313.35	89.92	147.43	301.93	82.43	168.46	238.44	80.81	323.07	285.24	83.77	343.47	731.94	-37.12	106.29	707.45	-24.59	110.86	547.22	-44.07	108.41	550.98	-47.10	154.37	613.36	17.44	1279.75	0.00	0.00	0.00	634.34	-47.13	1652.34	634.66	60.72	1650.97	478.36	-54.89	1643.56	473.89	57.50	1639.92	290.71	-333.54	77.42	888.57	-323.65	74.27	283.62
4.79000	342.26	89.74	153.49	330.13	82.83	174.31	263.05	81.08	326.78	309.49	84.30	348.38	732.34	-37.09	106.28	707.53	-24.60	110.53	547.43	-43.65	108.48	551.05	-46.76	154.40	623.13	17.08	1282.21	0.00	0.00	0.00	644.96	-47.03	1654.44	645.26	60.23	1652.88	488.65	-55.62	1646.12	484.26	56.63	1642.32	290.58	-333.59	77.47	888.71	-323.44	74.48	282.59
4.80000	372.84	89.77	158.62	364.66	79.03	180.44	287.71	81.91	329.09	334.13	84.53	351.93	732.53	-36.93	105.98	707.71	-24.44	110.59	547.57	-44.07	108.91	551.12	-46.69	154.69	636.44	16.77	1284.51	0.00	0.00	0.00	655.40	-46.94	1656.29	654.62	60.34	1654.51	498.92	-56.16	1648.53	494.37	56.29	1644.44	290.71	-333.58	77.61	888.56	-323.45	74.38	282.99
4.81000	402.84	89.87	162.46	393.30	80.25	183.40	312.60	82.35	329.83	358.96	84.77	354.13	732.64	-37.30	105.78	708.23	-24.23	110.52	547.74	-43.70	109.04	551.24	-46.32	154.79	643.55	16.30	1286.65	0.00	0.00	0.00	665.57	-46.82	1657.86	664.41	60.59	1655.88	509.16	-56.55	1650.75	504.39	55.15	1646.49	290.56	-333.51	77.13	888.52	-323.75	74.28	283.24
4.82000	434.43	89.46	165.50	425.57	81.13	186.10	338.07	82.91	329.03	383.93	84.88	354.95	732.36	-37.25	105.62	707.58	-24.36	109.91	547.82	-43.29	109.14	551.41	-46.29	155.03	652.17	15.64	1288.44	0.00	0.00	0.00	675.63	-46.80	1659.20	674.11	60.84	1657.10	519.30	-57.17	1652.73	514.25	55.17	1648.21	290.16	-333.43	76.90	888.61	-323.52	74.43	283.51
4.83000	469.29	89.65	168.30	456.95	80.73	187.84	364.18	83.35	326.72	408.75	85.40	354.53	732.70	-37.49	105.42	707.77	-24.07	109.77	547.87	-43.11	109.29	551.52	-46.02	155.23	662.29	15.24	1290.10	0.00	0.00	0.00	685.75	-46.66	1660.32	683.91	61.16	1657.81	529.50	-57.57	1654.54	523.94	54.81	1649.81	289.66	-333.64	76.79	888.31	-323.30	74.52	283.54
4.84000	501.38	89.72	169.49	489.62	80.50	188.79	390.52	84.15	323.14	433.76	85.24	352.42	732.61	-37.30	105.16	707.78	-24.58	109.45	547.93	-43.21	109.61	551.75	-45.93	155.52	670.59	14.71	1291.57	0.00	0.00	0.00	695.86	-46.61	1661.17	693.64	61.09	1658.44	539.60	-58.00	1656.11	533.64	54.20	1651.16	290.24	-333.30	77.00	887.95	-323.48	74.29	283.66
4.85000	533.83	91.71	170.33	524.00	80.99	189.08	416.97	84.29	317.96	459.05	85.71	349.15	733.04	-37.27	104.95	707.81	-24.81	109.18	548.05	-42.83	109.74	551.92	-45.62	155.68	679.47	14.15	1292.67	0.00	0.00	0.00	705.34	-46.53	1661.90	703.35	61.17	1658.92	549.72	-58.32	1657.53	543.16	54.34	1652.15	289.91	-333.51	76.81	888.40	-323.56	74.41	284.39
4.86000	568.81	91.50	170.62	553.43	83.22	187.53	442.19	85.49	312.14	485.08	85.77	344.42	733.10	-37.08	104.84	708.01	-24.90	108.97	548.14	-42.87	110.01	552.12	-45.52	155.94	689.71	13.66	1293.43	0.00	0.00	0.00	715.71	-46.38	1662.33	712.55	61.06	1659.09	559.85	-58.78	1658.70	552.59	53.29	1653.14	290.49	-333.51	77.06	888.39	-323.53	74.38	283.77
4.87000	601.46	91.92	169.41	589.06	83.82	186.26	471.39	84.76	304.06	511.62	85.89	338.53	733.68	-37.12	104.98	707.61	-24.85	109.23	548.35	-42.55	110.16	552.34	-45.68	156.25	699.45	13.45	1294.31	0.00	0.00	0.00	725.75	-46.26	1662.61	721.30	61.27	1659.14	569.91	-59.07	1659.68	562.11	52.54	1653.89	290.61	-333.65	77.07	888.61	-323.67	74.42	283.13
4.88000	636.92	91.47	166.12	623.99	82.08	183.57	500.01	84.46	295.28	538.17	85.83	331.52	732.88	-36.83	104.85	707.90	-24.73	109.35	548.49	-42.47	110.47	552.54	-45.59	156.46	705.36	12.68	1294.73	0.00	0.00	0.00	735.34	-46.39	1662.73	731.49	61.31	1658.99	579.75	-59.45	1660.41	571.48	52.12	1654.45	289.40	-333.73	76.75	888.50	-323.64	74.39	283.16
4.89000	671.93	91.91	163.67	657.45	82.73	180.28	528.57	84.95	285.96	565.54	87.60	325.04	731.93	-36.79	105.01	707.66	-24.38	109.89	548.58	-42.32	110.68	552.70	-45.41	156.61	716.63	12.21	1294.93	0.00	0.00	0.00	745.26	-46.36	1662.60	740.40	61.06	1658.77	589.47	-59.92	1660.90	580.80	51.08	1654.74	289.21	-333.49	76.64	888.30	-323.36	74.64	283.76
4.90000	707.49	91.79	160.98	690.67	82.31	176.88	557.28	86.20	275.98	592.25	87.60	316.56	732.56	-37.17	105.50	705.86	-25.60	111.61	548.72	-42.19	110.89	552.93	-45.63	157.00	724.92	11.90	1295.13	0.00	0.00	0.00	754.88	-46.47	1662.31	750.47	60.74	1658.25	598.99	-60.51	1661.10	590.13	50.68	1654.74	289.48	-333.87	76.54	888.71	-323.85	74.48	283.06
4.91000	741.71	91.16	157.48	725.34	81.89	173.19	585.99	86.33	265.08	619.43	87.77	307.40	730.16	-37.40	106.84	705.72	-20.48	111.80	548.81	-42.40	111.23	553.17	-45.44	157.21	735.35	11.27	1295.16	0.00	0.00	0.00	764.59	-46.73	1661.82	759.63	60.74	1657.58	608.58	-61.02	1661.09	599.34	50.60	1654.49	289.68	-333.59	76.53	888.73	-323.79	74.50	283.63
4.92000	777.34	89.44	154.49	758.96	80.51	169.00	615.50	87.73	253.99	646.95	87.09	296.21	730.22	-38.24	107.24	706.63	-20.31	112.23	548.95	-42.21	111.39	553.42	-45.63	157.66	742.81	10.85	1295.05	0.00	0.00	0.00	773.99	-46.85	1661.15	768.67	60.53	1656.77	618.20	-61.77	1660.83	608.69	49.80	1654.19	289.94	-333.50	76.80	888.49	-323.91	74.42	283.36
4.93000	813.21	87.46	151.31	793.82	79.12	164.89	645.97	87.88	242.05	674.69	87.42	285.97	730.52	-38.87	107.28	708.31	-21.15	112.62	549.05	-42.08	111.61	553.65	-45.91	158.15	751.36	10.20	1294.60	0.00	0.00	0.00	783.37	-46.91	1660.33	777.41	60.30	1655.95	627.83	-62.45	1660.36	618.18	49.23	1653.66	290.25	-333.67	76.87	888.64	-324.01	74.52	283.87
4.94000	847.28	85.01	147.65	828.37	77.40	160.43	676.46	87.93	229.84	702.76	88.42	275.67	731.68	-39.34	107.48	709.16	-22.66	110.84	549.19	-42.18	111.99	554.02	-45.58	158.44	762.35	10.01	1294.13	0.00	0.00	0.00	792.85	-47.22	1659.28	787.33	60.15	1654.80	637.42	-63.08	1659.69	627.63	48.06	1652.99	289.90	-333.67	76.83	888.15	-323.91	74.92	283.83
4.95000	881.08	82.85	143.61	861.96	75.16	155.89	706.99	88.47	217.71	731.14	89.24	265.10	733.00	-39.54	107.65	708.35	-23.05	110.24	549.28	-42.26	112.34	554.40	-45.41	158.84	770.55	9.35	1293.28	0.00	0.00	0.00	803.01	-47.20	1658.04	796.26	59.86	1653.51	647.03	-63.75	1658.85	636.92	47.39	1652.07	290.55	-333.62	77.02	888.15	-323.68	75.04	283.67
4.96000	914.75	80.13	139.53	893.90	73.11	150.78	737.99	88.82	205.50	759.93	90.04	254.33	735.22	-38.55	106.12	710.53	-29.72	113.92	549.44	-42.04	112.67	554.82	-45.32	159.30	780.99	9.00	1292.30	0.00	0.00	0.00	812.31	-47.39	1656.63	805.19	59.30	1652.04	656.64	-64.38	1657.81	646.32	46.58	1651.03	290.14	-333.60	76.88	887.57	-323.55	74.79	284.16
4.97000	947.77	77.65	135.30	927.11	71.26	145.81	768.80	90.58	193.97	788.78	89.79	243.20	735.45	-38.50	105.55	710.64	-29.12	112.84	549.58	-41.90	113.20	555.30	-45.10	159.81	790.98	8.49	1291.24	0.00	0.00	0.00	822.16	-47.55	1654.96	815.07	59.07	1650.31	666.26	-64.94	1656.58	655.57	46.14	1649.64	290.02	-333.81	76.67	887.41	-323.47	74.65	283.86
4.98000	980.63	75.31	130.87	958.81	69.26	140.41	799.71	89.94	181.96	816.85	89.48	232.28	734.72	-38.71	105.09	710.48	-27.91	112.05	549.74	-41.92	113.88	555.90	-44.89	160.35	798.08	7.98	1289.78	0.00	0.00	0.00	831.42	-47.74	1653.11	823.89	59.04	1648.44	675.93	-65.60	1655.13	664.85	45.59	1648.18	290.41	-333.59	76.81	887.60	-323.38	74.73	284.15
4.99000	1011.72	72.41	125.72	989.69	66.97	134.74	829.10	91.32	171.60	844.36	89.37	221.72	734.77	-38.72	104.77	710.15	-27.31	111.45	549.97	-41.66	114.44	556.44	-44.92	160.96	808.85	7.51	1288.25	0.00	0.00	0.00	840.88	-48.00	1651.03	833.10	58.63	1646.44	685.68	-66.06	1653.50	674.30	44.59	1646.66	290.47	-333.42	76.87	887.64	-323.18	74.65	284.79
5.00000	1043.81	70.27	119.97	1021.09	64.93	128.68	858.57	90.22	161.07	871.71	89.95	211.75	733.66	-38.69	104.32	709.35	-27.41	110.65	550.07	-41.39	115.00	556.98	-44.92	161.59	817.44	6.99	1286.48	0.00	0.00	0.00	850.58	-48.19	1648.75	842.89	58.23	1644.13	695.41	-66.60	1651.63	683.52	44.62	1644.76	290.53	-333.52	76.90	888.72	-323.16	74.39	284.26
5.01000	1073.43	68.07	113.48	1050.36	62.21	122.30	887.58	89.77	151.75	899.17	90.10	202.31	733.50	-38.74	104.23	709.19	-27.16	110.46	550.27	-41.42	115.70	557.42	-44.97	162.21	826.37	6.37	1284.47	0.00	0.00	0.00	860.38	-48.41	1646.23	852.30	57.95	1641.69	705.00	-67.03	1649.57	692.91	44.41	1642.72	290.63	-333.63	76.88	889.00	-323.13	74.33	284.18
5.02000	1103.54	65.72	106.36	1079.89	60.67	115.83	916.10	88.80	143.12	926.24	90.79	193.83	733.39	-38.77	103.98	709.00	-26.64	110.27	550.37	-41.16	116.20	557.86	-44.83	162.80	837.40	5.92	1282.34	0.00	0.00	0.00	869.68	-48.78	1643.62	861.60	57.59	1639.14	714.59	-67.35	1647.36	702.53	43.98	1640.53	290.32	-333.60	76.86	888.04	-323.09	74.07	284.69
5.03000	1131.39	64.08	100.61	1107.84	58.91	109.98	943.61	87.77	135.37	952.17	90.54	185.73	733.47	-39.03	103.88	709.15	-27.10	109.85	550.46	-41.41	116.92	558.40	-44.94	163.47	847.07	5.50	1279.98	0.00	0.00	0.00	879.28	-49.08	1640.80	871.60	57.61	1636.34	724.16	-67.52	1644.91	712.04	44.14	1638.14	290.83	-333.62	76.98	888.18	-323.00	73.96	284.52
5.04000	1157.86	62.36	96.13	1135.06	57.34	105.84	969.62	86.18	128.05	976.63	90.05	178.48	733.98	-38.76	103.99	709.66	-27.25	109.64	550.61	-41.66	117.65	558.85	-45.29	164.19	857.60	4.92	1277.56	0.00	0.00	0.00	888.69	-49.30	1637.85	881.38	57.13	1633.44	733.79	-67.66	1642.24	721.80	43.59	1635.59	290.12	-333.65	76.67	888.74	-323.25	73.92	284.02
5.05000	1184.54	60.55	94.81	1161.07	56.16	103.70	994.39	85.19	121.59	999.54	89.94	172.30	734.02	-39.03	103.97	709.88	-27.26	109.37	550.72	-41.83	118.33	559.35	-45.76	165.00	864.90	4.39	1274.83	0.00	0.00	0.00	898.39	-49.46	1634.69	890.91	56.99	1630.40	743.58	-66.78	1639.41	731.49	43.73	1632.78	289.85	-333.45	76.60	889.12	-323.08	74.13	283.35
5.06000	1207.77	59.86	95.09	1184.70	54.64	103.54	1017.86	83.62	115.57	1020.74	88.95	166.56	734.46	-39.24	103.88	710.49	-27.87	109.28	550.84	-41.88	118.99	559.93	-46.14	165.75	876.65	4.00	1272.09	0.00	0.00	0.00	907.90	-49.61	1631.45	901.02	56.71	1627.22	753.31	-66.69	1636.36	741.41	43.27	1629.77	289.18	-333.65	76.42	889.11	-322.97	74.22	283.91
5.07000	1231.37	59.53	96.63	1207.47	54.37	103.36	1039.87	82.11	110.15	1040.51	87.43	161.41	734.18	-39.36	103.57	710.14	-27.62	110.50	550.92	-42.49	119.89	560.59	-46.67	166.64	886.43	3.35	1268.95	0.00	0.00	0.00	918.08	-49.76	1627.99	910.36	56.74	1623.92	762.98	-67.17	1633.08	751.47	42.69	1626.65	289.75	-333.72	76.59	889.12	-322.94	74.32	283.72
5.08000	1252.31	58.61	98.07	1228.87	53.82	103.73	1060.31	81.16	105.33	1059.11	86.93	157.13	734.37	-39.26	103.61	710.56	-28.63	108.99	551.05	-43.19	120.97	561.31	-47.42	167.67	896.50	2.91	1265.67	0.00	0.00	0.00	928.04	-49.80	1624.46	921.69	56.49	1620.33	772.74	-66.96	1629.71	761.57	43.18	1623.30	290.58	-333.75	76.69	889.43	-323.00	74.29	283.89
5.09000	1270.78	58.79	97.30	1246.41	54.36	102.79	1078.98	79.99	101.09	1076.39	86.24	153.05	733.89	-39.62	103.37	710.28	-28.81	108.84	551.32	-43.57	122.04	562.20	-48.32	168.93	908.47	2.44	1262.49	0.00	0.00	0.00	937.70	-49.82	1620.90	931.08	56.40	1616.81	782.61	-66.50	1626.29	771.91	43.05	1619.97	289.75	-333.64	76.49	888.76	-323.19	74.15	284.01
5.10000	1287.76	58.38	94.29	1263.08	53.85	100.58	1095.34	78.89	97.42	1092.11	85.45	149.15	734.44	-39.50	103.23	710.43	-29.16	108.67	551.58	-44.35	123.50	563.20	-48.56	170.05	917.82	1.97	1259.28	0.00	0.00	0.00	947.86	-49.78	1617.26	940.69	56.52	1613.25	792.58	-66.13	1622.80	782.16	43.41	1616.56	289.65	-333.46	76.54	888.60	-323.40	74.13	284.24
5.11000	1300.41	58.14	88.49	1277.30	53.35	95.11	1109.27	78.54	94.48	1106.40	85.05	145.53	734.84	-39.77	103.33	710.13	-28.60	110.36	552.03	-44.82	125.05	564.39	-48.97	171.44	928.23	1.63	1256.03	0.00	0.00	0.00	957.60	-49.63	1613.63	951.07	56.69	1609.55	802.62	-65.53	1619.34	792.36	43.86	1613.09	289.99	-333.68	76.55	888.54	-323.14	74.18	283.40
5.12000	1312.70	57.68	81.57	1288.39	52.46	88.47	1120.85	78.03	91.25	1118.45	85.02	141.89	734.49	-39.97	102.95	709.60	-28.48	110.27	552.53	-45.43	126.92	565.66	-49.83	173.29	938.75	1.28	1252.85	0.00	0.00	0.00	967.87	-49.42	1609.96	960.80	56.82	1605.94	812.66	-65.07	1615.87	802.43	45.20	1609.51	290.52	-333.41	76.80	888.43	-323.35	74.17	283.69
5.13000	1321.99	56.46	74.02	1298.57	51.68	81.71	1130.38	76.85	87.02	1128.47	84.04	137.36	734.01	-39.88	102.89	709.45	-28.81	110.34	553.13	-46.14	129.02	567.09	-50.05	175.19	951.40	1.12	1249.92	0.00	0.00	0.00	977.89	-49.10	1606.28	971.79	57.44	1602.28	822.70	-64.30	1612.41	812.69	45.88	1606.06	290.09	-333.58	76.50	888.88	-323.36	74.31	283.65
5.14000	1328.56	55.89	66.14	1305.35	51.25	74.05	1137.75	75.31	81.64	1136.20	82.44	132.04	733.69	-40.19	102.56	710.29	-28.59	110.29	553.86	-46.69	131.25	568.68	-50.73	177.52	962.20	0.86	1246.88	0.00	0.00	0.00	987.88	-48.64	1602.63	982.01	58.09	1598.60	832.71	-63.59	1608.88	823.07	46.83	1602.54	290.05	-333.67	76.56	888.61	-323.53	74.23	283.94
5.15000	1334.22	55.01	57.20	1311.04	50.16	65.68	1143.05	73.55	75.65	1142.05	81.17	126.18	734.45	-40.03	102.77	710.88	-29.69	108.90	554.87	-47.40	133.90	570.57	-51.48	180.20	973.91	0.87	1243.73	0.00	0.00	0.00	997.94	-48.21	1598.96	992.48	58.66	1594.89	842.75	-62.53	1605.34	833.48	48.09	1598.93	289.37	-333.35	76.55	888.73	-323.37	74.35	284.05
5.16000	1336.74	53.09	46.86	1314.54	48.99	55.86	1146.51	72.04	69.29	1146.21	80.72	120.13	733.67	-40.15	102.35	711.24	-29.69	109.07	556.05	-48.21	136.85	572.82	-52.43	183.30	987.09	1.14	1240.75	0.00	0.00	0.00	1008.01	-47.70	1595.36	1003.83	59.66	1591.20	852.77	-61.46	1601.75	843.85	50.00	1595.28	289.58	-333.68	76.51	888.63	-323.38	74.36	283.63
5.17000	1336.93	50.39	35.43	1315.88	46.71	44.99	1148.39	70.11	62.27	1149.11	79.42	113.30	733.79	-40.40	102.26	711.07	-29.72	109.09	557.61	-49.08	140.31	575.56	-53.24	186.63	1000.17	1.26	1238.02	0.00	0.00	0.00	1018.41	-46.96	1591.83	1013.84	60.41	1587.65	862.88	-60.19	1598.11	854.29	51.62	1591.46	290.32	-333.67	76.56	888.48	-323.38	74.25	283.39
5.18000	1335.06	44.18	30.35	1313.76	41.11	36.24	1148.17	69.01	55.97	1150.54	76.89	105.88	734.00	-40.54	102.25	710.99	-29.99	109.06	559.62	-49.85	144.21	578.94	-54.33	190.58	1010.49	1.50	1235.08	0.00	0.00	0.00	1028.38	-46.36	1588.35	1023.66	61.29	1584.13	873.07	-58.61	1594.43	864.77	53.28	1587.64	289.80	-333.51	76.42	888.25	-323.16	74.30	282.93
5.19000	1334.30	42.07	30.36	1311.73	38.62	35.46	1145.40	68.11	49.07	1148.13	73.16	98.47	733.54	-40.38	102.10	711.50	-29.19	109.77	562.24	-50.33	148.53	582.97	-55.56	194.98	1023.68	2.00	1232.22	0.00	0.00	0.00	1038.86	-45.80	1584.97	1034.23	61.86	1580.68	883.21	-57.34	1590.61	875.20	54.70	1583.77	289.49	-333.77	76.41	887.75	-323.35	74.12	283.32
5.20000	1334.58	41.69	31.33	1311.19	37.50	35.45	1143.12	65.08	42.92	1142.38	68.10	91.90	734.05	-40.43	102.24	712.16	-29.53	110.70	565.61	-51.09	153.57	588.06	-57.19	200.01	1036.93	2.43	1229.27	0.00	0.00	0.00	1049.11	-44.95	1581.94	1045.80	63.02	1577.44	893.36	-55.93	1586.94	885.76	56.35	1579.90	289.83	-333.73	76.48	887.90	-323.15	74.36	283.63
5.21000	1333.75	40.56	31.40	1310.99	36.77	35.61	1141.61	63.93	39.10	1139.06	64.48	87.89	734.33	-40.14	102.32	712.39	-31.08	112.12	570.01	-51.88	159.39	594.46	-59.43	205.77	1048.30	2.77	1226.41	0.00	0.00	0.00	1059.57	-44.11	1579.47	1056.08	63.54	1574.88	903.55	-54.66	1583.57	896.36	58.63	1576.35	289.92	-333.56	76.75	888.08	-323.19	74.32	282.69
5.22000	1333.73	40.86	31.03	1311.09	36.36	35.50	1141.15	62.53	36.31	1138.34	62.98	84.73	734.50	-40.36	102.37	713.30	-33.44	114.51	575.74	-52.51	165.96	602.47	-61.87	212.05	1061.13	2.98	1223.89	0.00	0.00	0.00	1069.58	-43.40	1577.48	1066.58	64.14	1572.84	913.92	-53.19	1580.54	907.18	60.49	1573.17	289.23	-333.64	76.59	888.07	-323.26	74.39	282.91
5.23000	1333.76	40.45	31.10	1311.06	36.04	35.39	1140.65	61.35	33.50	1139.19	62.29	82.92	735.49	-40.12	102.63	714.52	-35.36	120.13	582.93	-53.64	173.59	612.26	-64.67	218.81	1073.08	3.41	1221.33	0.00	0.00	0.00	1079.84	-42.47	1575.90	1077.92	64.90	1570.93	924.32	-51.60	1577.74	918.16	61.96	1570.14	289.38	-333.88	76.60	888.19	-323.20	74.46	283.55
5.24000	1334.50	40.19	31.30	1310.13	35.77	35.10	1140.52	60.04	31.34	1140.33	61.63	81.28	736.30	-40.32	102.87	725.19	-33.59	123.74	591.79	-54.99	182.17	623.89	-67.28	225.69	1084.69	3.73	1218.93	0.00	0.00	0.00	1090.37	-41.59	1574.55	1088.26	65.86	1569.59	934.70	-50.28	1575.03	929.10	63.50	1567.27	289.79	-333.61	76.84	887.87	-323.05	74.30	283.19
5.25000	1334.72	39.87	31.52	1310.98	35.70	35.35	1140.40	59.26	29.58	1140.58	61.78	80.01	736.88	-40.98	102.78	734.69	-32.60	126.42	602.34	-56.88	191.94	637.19	-69.73	232.79	1098.05	4.20	1216.73	0.00	0.00	0.00	1100.94	-40.68	1573.57	1100.11	66.63	1568.27	945.16	-48.89	1572.52	939.98	64.71	1564.51	289.24	-333.33	76.99	888.06	-322.80	74.54	282.51
5.26000	1334.26	40.13	31.10	1310.39	35.67	35.09	1140.20	59.21	28.56	1140.90	60.99	78.44	739.23	-41.85	102.96	735.10	-32.98	125.91	614.39	-59.76	203.42	652.10	-72.15	240.64	1109.80	4.59	1214.68	0.00	0.00	0.00	1111.49	-39.69	1572.86	1110.56	67.74	1567.30	955.71	-47.34	1570.29	950.68	66.49	1562.01	290.06	-333.39	77.10	888.04	-322.82	74.53	282.69
5.27000	1334.40	39.89	31.48	1310.12	35.93	34.82	1139.84	59.67	27.98	1141.26	61.81	77.31	742.42	-43.24	102.69	727.71	-34.01	122.43	628.13	-63.26	216.30	668.62	-74.45	249.34	1122.06	5.01	1212.89	0.00	0.00	0.00	1122.06	-38.76	1572.35	1121.75	68.75	1566.41	966.25	-46.04	1568.33	961.65	67.76	1559.77	289.75	-333.15	77.18	888.00	-323.25	74.50	283.58
5.28000	1333.88	40.26	31.16	1310.18	35.81	35.05	1139.70	59.67	27.13	1141.91	62.35	76.12	746.73	-44.42	102.54	732.86	-34.51	123.47	643.99	-65.49	228.93	687.05	-75.80	258.02	1133.87	5.46	1211.52	0.00	0.00	0.00	1132.48	-37.88	1572.04	1132.07	69.56	1565.96	976.73	-44.97	1566.58	972.57	68.96	1557.71	289.95	-333.26	77.21	888.13	-323.27	74.55	284.03
5.29000	1334.74	39.80	31.90	1309.89	35.65	35.13	1139.27	60.59	26.96	1142.44	63.08	75.14	752.92	-43.88	102.58	739.62	-31.98	124.21	661.94	-66.79	241.11	707.25	-77.47	266.69	1145.05	5.85	1210.45	0.00	0.00	0.00	1142.63	-37.04	1571.88	1146.55	70.30	1563.36	987.27	-43.80	1565.11	983.61	70.00	1555.84	290.17	-333.34	77.25	888.03	-323.21	74.61	283.53
5.30000	1334.24	39.78	31.75	1310.13	35.71	35.21	1139.17	60.19	26.67	1143.09	62.67	74.12	759.99	-45.23	101.39	748.33	-33.52	125.31	681.34	-67.92	253.01	728.97	-79.00	275.22	1156.50	6.25	1209.51	0.00	0.00	0.00	1153.42	-36.26	1571.79	1158.49	70.54	1562.58	997.93	-42.52	1563.95	994.61	71.04	1554.26	290.11	-333.36	77.29	888.59	-323.19	74.71	283.77
5.31000	1334.17	39.55	32.00	1309.59	35.57	35.15	1139.00	60.23	26.68	1143.54	62.31	73.54	767.89	-46.97	99.46	761.19	-36.80	126.33	701.41	-68.97	264.48	751.28	-79.45	283.29	1168.72	6.14	1208.57	0.00	0.00	0.00	1164.32	-35.49	1572.00	1169.45	71.03	1562.45	1008.49	-41.56	1563.12	1005.50	71.81	1553.09	289.31	-333.35	77.17	888.51	-323.05	74.77	283.35
5.32000	1333.40	39.64	31.83	1309.58	35.23	35.37	1138.82	60.27	26.78	1144.20	62.74	73.39	780.62	-50.00	101.41	776.59	-40.56	129.43	722.18	-71.50	273.52	774.79	-79.75	290.90	1179.80	5.80	1208.12	0.00	0.00	0.00	1175.04	-34.77	1572.49	1180.38	71.82	1562.59	1019.13	-40.77	1562.74	1016.23	73.10	1552.34	289.75	-333.33	77.28	887.93	-323.20	74.65	284.12
5.33000	1334.06	39.50	32.25	1310.26	35.56	35.49	1138.81	59.92	26.51	1144.54	63.06	73.27	799.35	-55.69	106.02	796.09	-45.16	133.85	748.13	-71.80	280.22	798.72	-80.17	296.32	1189.34	5.34	1207.67	0.00	0.00	0.00	1185.28	-34.27	1573.22	1191.23	72.83	1562.93	1029.80	-40.05	1562.77	1027.22	73.73	1552.00	289.70	-333.55	77.16	888.83	-323.19	74.83	284.19
5.34000	1333.78	39.84	32.11	1309.44	35.50	35.42	1138.95	59.25	26.24	1144.75	63.24	73.32	822.43	-61.51	110.19	820.47	-49.89	137.99	771.45	-72.35	285.24	822.79	-80.09	301.30	1199.62	4.65	1207.51	0.00	0.00	0.00	1195.80	-33.73	1574.16	1202.28	72.47	1563.53	1040.61	-39.27	1563.20	1038.32	73.87	1552.11	289.74	-333.46	77.19	888.16	-323.20	75.14	283.10
5.35000	1333.18	39.71	32.05	1309.47	35.40	35.61	1138.58	60.46	26.68	1144.66	63.46	73.49	850.15	-67.61	113.69	845.66	-55.22	140.43	795.59	-72.58	287.52	847.27	-79.40	305.09	1209.12	3.79	1207.53	0.00	0.00	0.00	1206.47	-33.40	1575.29	1213.29	72.66	1564.26	1051.41	-38.80	1563.99	1049.13	74.90	1552.47	289.59	-333.42	77.19	887.94	-323.20	75.27	284.21
5.36000	1333.15	39.54	32.32	1309.69	35.39	35.61	1138.67	60.42	26.59	1144.76	63.38	73.53	877.86	-74.57	114.84	873.82	-60.83	141.20	820.91	-72.59	287.79	872.12	-78.82	306.54	1219.79	2.74	1208.18	0.00	0.00	0.00	1217.42	-33.40	1576.54	1224.14	72.64	1565.28	1062.23	-38.45	1565.17	1059.90	75.45	1553.21	290.44	-333.19	77.50	888.29	-323.01	75.48	283.80
5.37000	1333.09	40.18	31.89	1309.39	35.76	35.49	1138.92	59.98	26.26	1144.73	63.87	73.84	906.43	-80.31	115.01	902.32	-66.15	140.61	846.77	-73.03	286.37	897.01	-78.73	305.77	1228.55	1.73	1208.96	0.00	0.00	0.00	1228.07	-33.45	1577.98	1234.84	72.81	1566.46	1072.94	-38.36	1566.69	1070.89	75.10	1554.58	290.49	-333.01	77.46	888.28	-322.91	75.47	284.17
5.38000	1333.52	40.16	32.23	1309.24	36.25	35.24	1138.94	60.23	26.37	1144.88	64.06	73.97	936.50	-86.25	114.17	931.27	-71.27	138.77	872.56	-73.33	282.99	921.97	-78.83	303.51	1237.26	0.48	1210.23	0.00	0.00	0.00	1238.61	-33.52	1579.50	1245.48	72.62	1567.68	1083.60	-38.19	1568.55	1081.69	75.15	1556.17	289.52	-333.31	77.16	888.64	-323.11	75.00	284.17
5.39000	1331.90	40.22	31.46	1310.12	35.95	35.70	1138.95	60.61	26.52	1144.97	64.05	74.16	969.14	-91.35	112.23	962.30	-75.70	136.19	898.27	-74.01	277.79	947.04	-78.84	299.76	1248.47	-0.34	1211.93	0.00	0.00	0.00	1249.15	-33.86	1580.93	1256.10	72.61	1568.96	1094.21	-38.20	1570.56	1092.30	75.02	1558.09	289.82	-333.43	77.19	888.80	-323.17	74.69	283.66
5.40000	1333.36	40.06	32.17	1309.59	36.21	35.36	1138.99	60.69	26.57	1145.19	64.38	74.45	1001.76	-95.96	109.09	992.84	-79.70	132.06	924.55	-75.29	271.09	972.40	-79.32	294.49	1257.55	-1.39	1213.77	0.00	0.00	0.00	1259.94	-34.42	1582.24	1266.94	71.75	1570.37	1104.81	-38.41	1572.65	1102.86	74.65	1560.26	289.75	-333.13	77.38	888.39	-323.06	74.60	283.72
5.41000	1332.51	40.17	31.71	1309.31	35.84	35.49	1138.99	60.66	26.58	1145.40	64.15	74.69	1035.83	-99.61	105.07	1025.52	-83.01	127.35	951.29	-76.58	262.59	997.77	-80.51	287.90	1267.29	-2.12	1215.67	0.00	0.00	0.00	1270.74	-35.29	1583.38	1277.63	70.97	1571.64	1115.30	-38.92	1574.68	1113.55	74.21	1562.48	290.86	-333.01	77.66	888.42	-323.05	74.70	284.11
5.42000	1332.40	40.33	31.36	1309.08	35.97	35.28	1138.97	60.38	26.61	1145.44	64.44	75.24	1070.51	-102.55	100.18	1059.47	-85.48	121.84	978.73	-78.19	252.61	1023.42	-81.90	279.91	1276.51	-2.84	1217.43	0.00	0.00	0.00	1281.10	-36.10	1584.41	1288.10	70.29	1572.80	1125.73	-39.56	1576.56	1124.19	73.56	1564.68	290.12	-333.39	77.35	888.75	-322.97	74.77	283.98
5.43000	1332.29	40.21	31.24	1308.33	35.78	35.03	1138.68	60.96	27.15	1145.75	63.69	75.41	1106.62	-105.15	94.53	1094.04	-87.49	115.56	1006.55	-80.45	241.30	1049.59	-83.71	270.78	1285.35	-3.07	1219.21	0.00	0.00	0.00	1291.36	-37.06	1585.25	1298.63	69.59	1574.03	1136.20	-39.99	1578.22	1134.83	72.91	1566.67	290.38	-333.41	77.32	888.50	-323.17	74.66	283.70
5.44000	1332.78	40.14	31.21	1308.48	35.84	34.81	1138.88	60.31	27.39	1145.61	64.18	76.31	1143.61	-106.33	88.88	1130.89	-89.21	109.24	1035.07	-83.30	228.61	1076.51	-85.40	260.36	1295.51	-3.27	1220.63	0.00	0.00	0.00	1301.71	-38.24	1585.90	1309.25	68.15	1575.13	1146.45	-40.79	1579.57	1145.19	72.68	1568.40	291.29	-333.14	77.60	888.64	-323.02	74.73	284.03
5.45000	1332.40	39.85	30.94	1308.32	35.92	34.57	1139.12	59.91	27.69	1145.78	63.39	76.55	1180.45	-106.11	84.02	1166.63	-91.16	101.91	1064.36	-86.67	214.91	1104.12	-87.75	249.01	1305.18	-3.41	1221.94	0.00	0.00	0.00	1311.57	-39.51	1586.47	1319.83	66.87	1576.06	1156.74	-41.47	1580.56	1155.69	71.84	1569.92	290.20	-333.30	77.43	888.65	-322.63	74.74	283.75
5.46000	1333.51	39.52	31.56	1308.09	35.56	34.33	1139.35	59.31	28.04	1145.92	63.40	77.35	1220.34	-106.57	77.98	1205.68	-92.91	94.82	1094.95	-90.27	200.53	1131.98	-90.86	236.84	1316.75	-3.47	1222.97	0.00	0.00	0.00	1321.84	-40.61	1586.87	1330.37	65.60	1576.93	1167.02	-42.38	1581.16	1166.21	70.97	1571.04	290.26	-333.17	77.61	889.15	-322.75	75.01	283.81
5.47000	1333.12	38.77	31.66	1307.91	37.73	36.29	1139.45	59.39	28.78	1146.05	63.52	78.08	1262.64	-108.82	70.32	1244.28	-93.85	88.07	1126.00	-94.10	185.69	1160.87	-93.80	223.89	1325.87	-3.65	1223.32	0.00	0.00	0.00	1332.10	-41.89	1587.09	1340.74	64.74	1577.69	1177.38	-43.18	1581.41	1176.78	69.92	1571.85	290.25	-333.15	77.52	889.36	-322.66	74.98	283.60
5.48000	1335.33	40.34	35.20	1307.51	36.92	36.23	1139.46	59.33	29.28	1146.28	62.87	78.49	1303.87	-108.90	64.75	1284.02	-94.25	81.83	1158.09	-97.90	170.33	1190.43	-96.92	210.77	1336.27	-3.61	1223.40	0.00	0.00	0.00	1342.26	-43.25	1587.19	1351.68	62.63	1578.51	1187.57	-44.08	1581.32	1187.32	69.11	1572.34	289.28	-333.52	77.25	889.17	-322.73	74.94	283.59
5.49000	1335.71	39.72	36.10	1306.28	36.01	36.17	1139.77	58.37	29.61	1146.64	62.24	78.94	1345.27	-108.85	60.32	1325.20	-94.16	76.73	1191.25	-101.46	154.75	1220.57	-100.71	197.77	1345.24	-3.63	1222.85	0.00	0.00	0.00	1352.38	-44.55	1587.12	1361.91	61.66	1578.92	1197.67	-44.96	1580.87	1197.77	68.41	1572.40	289.48	-333.50	77.26	889.13	-322.92	75.02	283.34
5.50000	1337.04	39.84	37.00	1309.07	35.94	37.48	1139.80	58.39	30.47	1146.68	62.57	79.98	1387.37	-108.58	57.18	1365.74	-94.03	72.32	1225.62	-104.23	139.13	1251.50	-103.18	184.01	1355.79	-3.44	1221.95	0.00	0.00	0.00	1362.58	-45.73	1586.83	1372.39	60.01	1579.18	1207.77	-45.91	1580.04	1208.07	67.84	1572.09	289.60	-333.31	77.32	889.07	-322.96	74.99	283.59
5.51000	1337.88	40.31	37.95	1309.60	36.27	38.22	1139.77	58.58	31.47	1147.28	61.48	80.40	1428.77	-108.43	54.93	1405.90	-93.86	68.70	1260.28	-107.58	124.08	1282.85	-106.13	170.83	1365.66	-3.05	1220.82	0.00	0.00	0.00	1372.69	-46.86	1586.34	1382.28	59.67	1578.95	1217.88	-46.76	1578.90	1218.74	66.75	1571.54	289.27	-333.53	77.14	889.42	-322.79	75.10	283.47
5.52000	1337.47	41.10	37.97	1309.59	36.81	38.46	1140.23	57.22	31.77	1147.62	61.34	81.12	1469.34	-108.67	53.61	1445.92	-93.94	66.14	1295.73	-110.17	109.65	1315.19	-107.89	157.64	1375.70	-2.64	1219.42	0.00	0.00	0.00	1382.74	-47.96	1585.58	1392.45	58.97	1578.58	1228.15	-47.63	1577.51	1229.14	66.03	1570.63	288.86	-333.74	77.01	888.68	-322.91	74.83	282.90
5.53000	1337.47	42.15	37.51	1309.77	34.79	35.67	1140.11	57.66	32.89	1147.93	61.15	81.94	1509.59	-108.64	53.75	1485.22	-94.29	64.54	1332.21	-111.77	95.93	1347.57	-109.82	145.19	1386.16	-2.32	1217.72	0.00	0.00	0.00	1392.95	-49.00	1584.54	1402.64	58.28	1577.97	1238.42	-48.40	1575.89	1239.50	65.39	1569.50	289.44	-333.56	77.16	888.68	-322.83	74.77	283.17
5.54000	1334.41	39.56	32.22	1310.47	35.00	35.66	1140.17	57.41	33.78	1148.36	60.41	82.46	1548.67	-109.03	54.51	1524.34	-94.67	63.91	1368.80	-112.23	82.82	1379.86	-112.48	134.00	1395.40	-2.04	1215.72	0.00	0.00	0.00	1403.56	-50.11	1583.23	1413.48	56.64	1577.19	1248.70	-49.08	1574.09	1249.95	64.51	1568.12	289.12	-333.47	77.11	888.97	-322.86	74.77	282.42
5.55000	1333.62	39.76	31.65	1310.12	35.24	35.29	1140.27	56.80	34.53	1148.76	59.60	82.92	1587.01	-108.67	56.49	1563.23	-94.93	64.55	1405.33	-112.87	71.32	1412.63	-114.20	123.54	1405.12	-1.70	1213.72	0.00	0.00	0.00	1413.94	-51.13	1581.70	1424.25	55.22	1576.13	1259.05	-49.73	1572.17	1260.44	63.81	1566.52	289.54	-333.38	77.20	888.83	-322.61	74.74	282.89
5.56000	1333.72	40.24	31.41	1309.99	35.61	34.89	1140.45	56.36	35.39	1149.09	59.38	83.73	1624.92	-108.73	59.19	1600.42	-94.87	65.80	1441.67	-114.50	62.23	1445.98	-115.30	114.39	1415.12	-1.32	1211.61	0.00	0.00	0.00	1424.30	-51.95	1580.02	1434.64	54.85	1574.64	1269.41	-50.53	1570.12	1271.00	63.30	1564.82	289.41	-333.45	77.31	889.15	-322.63	74.91	282.85
5.57000	1333.39	40.27	31.22	1309.14	35.49	34.66	1140.70	55.63	36.17	1149.49	58.97	84.44	1660.20	-107.74	62.96	1635.93	-95.50	65.85	1477.89	-114.95	54.28	1478.58	-116.59	106.59	1425.25	-1.02	1209.57	0.00	0.00	0.00	1434.60	-52.90	1578.15	1445.02	54.11	1573.03	1280.06	-51.23	1568.05	1281.61	62.82	1562.97	289.25	-333.32	77.20	888.92	-323.01	74.72	282.71
5.58000	1333.72	40.46	31.25	1309.86	35.74	34.57	1140.83	55.49	37.20	1150.01	58.76	85.20	1695.76	-108.45	67.60	1671.23	-94.71	69.34	1513.62	-115.37	48.11	1510.79	-117.62	100.27	1435.52	-0.72	1207.45	0.00	0.00	0.00	1445.08	-53.74	1576.15	1456.10	52.51	1571.30	1290.85	-51.78	1565.95	1292.35	61.54	1561.15	289.66	-333.45	77.23	888.84	-323.03	74.76	283.74
5.59000	1333.60	40.53	30.97	1309.52	35.60	34.41	1141.07	55.44	38.24	1150.56	58.67	86.09	1729.05	-107.32	73.99	1704.48	-93.98	74.25	1548.78	-115.34	43.39	1542.51	-118.24	95.30	1446.42	-0.63	1205.11	0.00	0.00	0.00	1455.75	-54.55	1573.96	1466.90	51.55	1569.31	1301.52	-52.73	1563.70	1302.98	60.85	1559.13	288.98	-333.39	77.09	888.66	-322.72	74.77	283.22
5.60000	1334.12	40.66	30.88	1310.07	35.67	34.37	1141.31	55.51	39.40	1151.30	58.62	87.00	1760.03	-106.28	82.20	1735.96	-93.03	80.68	1581.58	-116.54	40.92	1572.50	-119.12	92.16	1456.47	-0.57	1202.68	0.00	0.00	0.00	1466.44	-55.26	1571.69	1477.60	51.07	1567.11	1312.24	-53.42	1561.39	1313.83	59.55	1556.96	289.74	-333.74	77.25	888.36	-322.66	74.66	283.61
5.61000	1333.71	40.44	30.76	1310.46	36.41	34.09	1141.50	55.61	40.56	1152.10	58.70	88.05	1788.67	-105.01	91.31	1765.31	-93.23	88.27	1613.02	-117.07	39.70	1600.60	-120.25	90.85	1467.15	-0.61	1200.06	0.00	0.00	0.00	1477.33	-56.07	1569.24	1488.61	49.86	1564.83	1323.01	-54.11	1559.01	1324.67	58.58	1554.71	290.53	-333.69	77.47	888.47	-322.67	74.72	283.65
5.62000	1334.73	40.96	30.99	1310.68	36.28	34.30	1141.88	56.16	41.96	1152.71	59.52	89.50	1814.58	-103.78	100.76	1791.87	-92.74	96.68	1642.22	-117.32	39.81	1626.64	-121.11	90.73	1477.88	-0.83	1197.51	0.00	0.00	0.00	1488.54	-56.87	1566.77	1498.95	49.42	1562.39	1333.81	-55.07	1556.59	1335.58	57.46	1552.40	290.23	-333.42	77.54	889.02	-322.77	74.79	284.04
5.63000	1334.45	40.95	30.66	1310.78	36.71	33.96	1142.25	56.52	43.27	1153.70	59.59	90.72	1838.07	-102.75	110.44	1815.01	-94.22	102.27	1669.09	-117.58	40.97	1649.78	-122.79	91.70	1488.22	-1.16	1194.83	0.00	0.00	0.00	1499.53	-57.83	1564.43	1509.96	47.83	1559.94	1344.78	-56.14	1554.19	1346.26	56.49	1550.00	289.50	-333.40	77.43	888.76	-322.85	74.72	283.96
5.64000	1334.16	40.48	30.86	1309.76	37.02	33.46	1142.96	56.31	44.51	1154.68	60.31	92.46	1858.39	-101.87	119.25	1836.02	-94.85	109.32	1692.25	-118.31	42.76	1671.20	-123.25	92.61	1499.10	-1.85	1192.28	0.00	0.00	0.00	1510.63	-58.75	1562.14	1520.65	46.78	1557.75	1355.78	-57.02	1551.94	1357.26	54.79	1547.72	289.58	-333.30	77.34	888.65	-322.99	74.67	283.51
5.65000	1334.51	40.63	30.85	1310.07	36.87	33.67	1143.55	56.90	46.27	1155.84	61.02	94.24	1876.77	-101.93	125.69	1853.77	-94.47	115.03	1712.03	-118.80	44.01	1689.13	-123.95	93.37	1508.70	-2.72	1189.69	0.00	0.00	0.00	1521.60	-59.58	1560.07	1531.34	45.52	1555.51	1366.71	-58.28	1549.88	1367.92	53.48	1545.54	289.96	-333.30	77.50	888.63	-322.51	74.75	282.90
5.66000	1334.48	40.98	30.61	1310.93	37.67	33.50	1144.58	56.74	47.91	1157.25	61.44	96.14	1890.89	-102.21	129.77	1867.77	-94.71	118.79	1728.25	-118.91	43.75	1703.91	-124.48	93.11	1520.58	-3.63	1187.54	0.00	0.00	0.00	1532.60	-60.54	1558.19	1542.17	44.48	1553.44	1377.70	-59.91	1548.02	1378.59	52.04	1543.55	289.80	-333.48	77.40	888.78	-322.75	74.69	283.36
5.67000	1333.45	40.79	30.26	1310.51	37.92	33.33	1145.34	57.43	50.17	1158.80	62.04	98.38	1901.81	-102.79	130.22	1879.05	-95.55	118.76	1739.90	-119.82	42.11	1715.73	-124.53	91.30	1531.39	-4.88	1185.55	0.00	0.00	0.00	1543.45	-61.86	1556.59	1553.39	42.50	1551.65	1388.79	-61.80	1546.44	1389.34	50.17	1541.89	289.72	-333.33	77.31	889.17	-322.62	74.88	283.33
5.68000	1333.90	40.84	30.40	1310.12	38.12	33.01	1146.41	58.04	52.74	1160.68	62.59	100.95	1909.17	-103.64	126.60	1887.00	-95.88	115.34	1747.63	-121.33	39.41	1724.18	-125.14	88.58	1542.36	-6.35	1183.92	0.00	0.00	0.00	1554.64	-63.20	1555.11	1564.11	41.48	1549.96	1400.12	-63.70	1545.18	1400.12	48.06	1540.50	289.88	-333.30	77.37	888.94	-322.70	74.89	283.96
5.69000	1334.29	41.31	30.39	1310.85	37.87	33.62	1147.65	58.81	55.65	1154.71	65.79	102.40	1914.85	-103.96	119.56	1892.77	-96.28	107.81	1751.71	-122.52	35.42	1729.32	-126.38	85.04	1553.15	-8.16	1182.71	0.00	0.00	0.00	1565.76	-64.68	1553.83	1574.77	40.21	1548.40	1411.45	-65.80	1544.18	1410.85	46.10	1539.21	289.74	-333.47	77.41	888.87	-322.76	74.75	283.15
5.70000	1334.00	41.22	30.33	1310.60	38.59	33.00	1149.11	59.45	58.96	1164.66	65.14	107.47	1918.67	-105.46	109.10	1896.51	-97.70	97.75	1752.74	-122.49	31.20	1731.96	-127.43	80.76	1565.32	-10.17	1181.87	0.00	0.00	0.00	1577.17	-66.27	1552.69	1585.86	38.13	1546.93	1422.69	-68.07	1543.38	1421.62	43.85	1538.17	288.90	-333.57	77.22	888.53	-322.72	74.67	283.59
5.71000	1333.90	41.28	30.41	1309.97	38.72	32.77	1150.84	60.42	63.01	1159.02	66.73	109.11	1922.31	-109.17	98.63	1900.33	-101.43	87.76	1754.18	-121.83	28.77	1734.17	-125.73	75.88	1577.08	-12.48	1181.29	0.00	0.00	0.00	1588.27	-67.84	1551.77	1593.97	36.94	1548.18	1433.97	-70.48	1542.71	1432.32	41.45	1537.21	289.66	-333.68	77.39	888.80	-322.94	74.62	282.94
5.72000	1333.39	41.37	30.21	1310.46	39.39	32.72	1153.06	61.50	67.58	1167.43	67.53	115.13	1929.76	-115.06	88.38	1906.32	-106.57	79.38	1757.45	-121.06	28.31	1739.05	-123.88	73.34	1588.97	-14.93	1180.90	0.00	0.00	0.00	1599.58	-69.63	1551.16	1603.22	35.68	1547.91	1445.32	-73.25	1542.26	1443.09	38.45	1536.51	289.98	-333.76	77.39	888.85	-322.91	74.69	284.13
5.73000	1333.41	41.47	30.27	1309.91	40.47	34.09	1155.96	62.39	72.70	1171.47	68.44	120.40	1937.32	-120.50	74.54	1912.25	-109.05	76.04	1759.81	-121.66	28.34	1747.20	-125.22	74.34	1599.99	-17.39	1180.84	0.00	0.00	0.00	1610.81	-71.70	1551.23	1613.58	33.43	1547.67	1456.74	-76.15	1542.38	1454.07	35.23	1536.36	290.04	-333.60	77.42	889.09	-322.78	74.68	283.70
5.74000	1333.67	41.58	30.61	1308.80	40.63	33.71	1160.03	62.89	78.50	1176.99	69.78	126.44	1941.94	-121.77	62.56	1916.83	-105.90	65.97	1761.79	-121.60	28.11	1752.59	-126.33	73.97	1611.60	-19.90	1181.30	0.00	0.00	0.00	1622.25	-73.80	1552.11	1628.48	30.47	1545.72	1468.13	-79.27	1543.29	1464.91	32.12	1537.11	289.88	-333.58	77.49	888.72	-322.68	74.65	283.97
5.75000	1332.62	41.93	30.28	1309.97	40.44	34.31	1165.11	63.93	85.56	1183.33	70.04	132.61	1945.67	-120.30	54.21	1919.39	-104.66	58.34	1763.26	-122.13	28.25	1755.02	-126.95	73.12	1623.20	-22.52	1182.27	0.00	0.00	0.00	1633.38	-76.20	1553.64	1640.22	28.20	1546.44	1479.48	-82.54	1544.87	1475.77	28.94	1538.56	290.06	-333.25	77.46	889.25	-322.56	74.74	283.68
5.76000	1334.27	41.89	30.99	1310.81	39.99	34.62	1171.53	64.46	93.51	1192.23	69.96	139.44	1948.23	-117.94	47.69	1922.62	-102.11	53.23	1764.49	-122.28	28.26	1757.52	-127.13	73.50	1634.50	-24.83	1183.73	0.00	0.00	0.00	1644.97	-78.35	1555.57	1651.08	25.82	1548.17	1490.99	-86.03	1546.78	1486.47	26.33	1540.32	290.46	-333.24	77.61	888.95	-322.81	74.58	283.68
5.77000	1335.00	42.32	30.90	1310.21	39.57	34.38	1179.68	63.97	102.19	1207.49	68.34	146.76	1950.08	-115.41	44.34	1923.67	-99.93	49.90	1764.98	-122.69	28.68	1759.95	-127.30	74.16	1645.82	-27.36	1185.83	0.00	0.00	0.00	1655.98	-80.85	1557.72	1661.52	24.13	1549.95	1502.75	-89.54	1548.86	1497.57	22.74	1542.31	290.78	-333.52	77.64	888.96	-322.89	74.69	283.94
5.78000	1336.08	42.60	30.95	1311.89	39.10	34.76	1189.73	63.85	111.92	1220.31	68.14	154.46	1951.15	-115.04	41.88	1924.21	-99.57	47.78	1765.58	-122.59	28.60	1761.24	-127.67	74.68	1657.74	-29.77	1188.40	0.00	0.00	0.00	1667.29	-83.27	1559.93	1672.63	21.03	1552.06	1514.44	-93.03	1550.95	1508.37	19.36	1544.30	290.08	-333.68	77.35	888.60	-322.81	74.70	284.36
5.79000	1337.38	42.60	30.62	1314.27	38.86	34.89	1201.52	62.24	122.14	1235.09	66.65	161.71	1951.63	-115.72	40.37	1924.67	-99.82	46.28	1765.95	-122.77	28.49	1761.98	-127.68	74.88	1669.53	-32.05	1191.17	0.00	0.00	0.00	1678.52	-85.60	1562.05	1677.34	20.38	1557.82	1526.01	-96.43	1552.92	1519.14	15.63	1546.27	290.16	-333.44	77.43	888.38	-322.88	74.51	284.04
5.80000	1339.32	43.10	29.37	1318.44	38.68	35.24	1215.01	60.26	133.52	1251.55	65.12	168.89	1951.33	-115.19	39.28	1924.90	-99.76	45.41	1766.09	-123.09	28.40	1762.57	-127.87	75.02	1680.98	-34.30	1193.87	0.00	0.00	0.00	1689.83	-88.11	1563.90	1687.62	18.68	1560.65	1537.60	-99.78	1554.67	1530.05	11.80	1548.11	290.40	-333.49	77.53	888.97	-322.79	74.78	283.73
5.81000	1342.32	43.22	28.02	1323.02	38.54	35.63	1229.75	58.14	145.88	1268.74	62.53	176.74	1951.86	-115.32	38.72	1925.26	-99.56	45.07	1766.07	-123.50	28.35	1762.64	-128.62	75.32	1693.10	-36.43	1196.53	0.00	0.00	0.00	1700.69	-90.82	1565.58	1698.09	15.97	1562.60	1549.11	-103.16	1556.13	1540.52	8.41	1549.75	289.89	-334.43	77.12	888.49	-322.76	74.57	283.85
5.82000	1346.08	43.45	26.39	1330.45	38.34	37.31	1245.81	55.88	158.60	1286.65	59.18	185.81	1952.33	-115.27	38.53	1925.48	-99.77	44.97	1766.10	-123.68	28.22	1763.18	-128.55	75.14	1703.98	-38.39	1198.89	0.00	0.00	0.00	1712.43	-93.25	1567.07	1708.64	13.54	1564.44	1560.40	-106.68	1557.44	1551.26	4.83	1551.35	289.69	-334.29	76.98	888.75	-322.87	74.63	284.04
5.83000	1350.99	44.29	24.76	1337.97	38.42	38.79	1263.53	52.40	170.58	1306.11	55.34	194.84	1952.21	-115.53	38.42	1925.35	-100.03	44.97	1766.02	-123.84	28.14	1763.35	-128.94	75.13	1715.51	-40.31	1201.04	0.00	0.00	0.00	1723.68	-95.51	1568.63	1718.99	10.90	1566.41	1571.63	-110.14	1558.66	1561.88	1.66	1552.82	289.72	-334.77	76.77	888.88	-322.91	74.70	283.59
5.84000	1355.88	45.27	22.41	1347.81	38.60	40.50	1282.92	48.45	182.00	1327.10	51.69	203.12	1952.01	-115.46	38.54	1925.85	-100.25	45.43	1766.03	-123.98	27.98	1763.39	-129.32	75.14	1726.75	-41.86	1202.92	0.00	0.00	0.00	1734.46	-97.90	1570.18	1729.63	8.49	1568.34	1582.79	-113.58	1559.85	1572.62	-1.68	1554.39	289.70	-335.09	76.72	889.11	-323.07	74.67	283.91
5.85000	1362.02	47.71	21.10	1359.30	39.21	42.78	1303.23	45.16	193.46	1348.99	49.32	210.97	1951.90	-115.73	38.70	1925.76	-100.58	45.65	1765.91	-124.19	27.90	1763.31	-129.69	75.18	1737.99	-43.03	1204.53	0.00	0.00	0.00	1745.36	-100.08	1571.71	1739.83	6.53	1570.21	1594.19	-116.78	1561.00	1583.34	-4.94	1555.94	289.65	-335.07	76.61	889.24	-323.34	74.57	284.14
5.86000	1372.88	47.59	23.25	1375.20	39.57	47.70	1326.14	40.87	202.89	1372.03	45.97	218.02	1952.00	-116.34	38.83	1925.85	-100.92	45.94	1765.60	-124.86	28.04	1763.16	-130.15	75.32	1749.32	-44.00	1205.79	0.00	0.00	0.00	1756.67	-102.02	1573.25	1749.99	4.65	1572.03	1605.51	-119.84	1562.05	1593.93	-7.96	1557.27	289.67	-334.70	76.69	889.54	-323.12	74.77	283.90
5.87000	1391.01	48.57	29.56	1393.17	40.13	53.38	1351.05	38.26	210.50	1394.98	42.64	225.15	1951.91	-116.42	38.90	1925.68	-101.26	46.05	1765.74	-124.82	27.91	1763.45	-130.08	75.11	1760.29	-44.59	1206.65	0.00	0.00	0.00	1767.70	-103.76	1574.82	1760.74	2.82	1573.73	1616.63	-122.88	1563.03	1604.29	-10.52	1558.52	289.61	-334.69	76.74	889.19	-323.18	74.48	284.03
5.88000	1414.60	49.67	35.96	1415.99	40.27	59.53	1373.70	34.10	216.17	1417.76	39.64	231.24	1951.97	-117.18	39.02	1925.83	-101.52	46.22	1765.80	-124.79	27.80	1763.43	-130.51	75.11	1770.35	-45.17	1207.34	0.00	0.00	0.00	1778.80	-105.39	1576.35	1770.83	1.11	1575.43	1627.66	-125.80	1563.95	1614.86	-13.22	1559.71	289.57	-334.84	76.69	889.11	-323.22	74.49	283.92
5.89000	1442.28	50.43	41.99	1443.01	40.54	65.18	1396.29	29.92	220.13	1441.07	34.81	236.37	1951.88	-117.30	39.21	1925.78	-101.77	46.33	1765.58	-125.25	27.93	1763.47	-130.57	75.01	1780.73	-45.67	1207.71	0.00	0.00	0.00	1789.94	-107.02	1577.88	1781.55	-0.68	1577.11	1639.02	-128.15	1564.87	1625.23	-15.68	1560.78	289.65	-334.89	76.64	888.87	-322.98	74.57	283.65
5.90000	1472.70	51.00	47.03	1470.73	40.69	69.31	1419.11	27.09	222.86	1464.40	30.96	240.85	1952.24	-117.27	39.07	1925.87	-102.03	46.48	1765.68	-125.02	27.82	1763.56	-130.61	75.07	1791.14	-46.05	1208.29	0.00	0.00	0.00	1800.68	-108.34	1579.45	1792.22	-2.16	1578.73	1650.21	-130.64	1565.77	1635.76	-18.12	1561.86	289.68	-334.72	76.81	888.49	-322.84	74.45	283.47
5.91000	1503.36	51.11	50.54	1500.25	40.34	72.55	1443.55	23.80	223.77	1488.37	27.59	243.45	1952.03	-117.65	39.28	1926.14	-102.19	46.61	1765.49	-125.15	27.88	1763.35	-131.00	75.37	1801.03	-46.65	1208.98	0.00	0.00	0.00	1811.68	-109.78	1580.91	1802.28	-3.53	1580.39	1661.29	-133.05	1566.72	1646.77	-21.13	1563.12	289.65	-334.65	76.83	889.09	-323.00	74.71	283.91
5.92000	1535.49	50.78	53.25	1530.72	39.60	74.64	1468.73	20.91	223.42	1513.22	24.17	244.16	1952.09	-117.96	39.20	1926.05	-102.39	46.59	1765.54	-125.10	27.88	1763.38	-131.15	75.56	1811.16	-47.55	1209.81	0.00	0.00	0.00	1822.56	-110.59	1582.35	1812.66	-4.65	1581.79	1672.36	-135.23	1567.72	1657.01	-22.49	1564.05	289.68	-334.85	76.70	889.17	-322.88	74.67	283.16
5.93000	1568.26	49.97	54.85	1561.71	38.55	75.62	1494.23	18.63	221.65	1538.06	21.56	243.58	1952.06	-117.95	39.13	1925.79	-102.56	46.48	1765.66	-124.87	27.81	1763.55	-131.05	75.63	1820.93	-48.41	1210.70	0.00	0.00	0.00	1833.44	-111.63	1583.68	1822.84	-5.88	1583.19	1683.48	-137.32	1568.78	1667.58	-24.46	1565.20	289.66	-334.69	76.76	889.39	-322.89	74.60	283.63
5.94000	1601.07	48.59	55.21	1594.55	37.17	75.94	1519.50	17.24	218.55	1562.83	18.96	241.57	1952.04	-118.05	39.05	1926.32	-102.59	46.55	1765.65	-124.99	27.87	1763.87	-130.93	75.73	1830.81	-49.41	1211.72	0.00	0.00	0.00	1844.21	-112.39	1584.90	1833.36	-6.87	1584.39	1694.57	-139.38	1569.87	1678.33	-26.69	1566.36	289.63	-335.22	76.63	889.36	-322.60	74.81	284.01
5.95000	1635.94	46.87	55.36	1627.40	35.31	75.20	1545.63	14.73	213.59	1587.71	17.04	238.52	1951.96	-118.48	38.68	1925.93	-102.64	46.13	1765.83	-124.86	27.93	1764.08	-131.03	75.99	1840.87	-50.42	1212.76	0.00	0.00	0.00	1854.93	-113.12	1585.99	1844.30	-7.67	1585.30	1705.84	-140.99	1570.99	1688.59	-28.14	1567.45	289.65	-335.13	76.58	889.11	-322.90	74.68	283.51
5.96000	1671.18	44.53	54.61	1661.66	33.19	74.00	1572.01	12.50	207.18	1613.35	14.02	233.86	1952.01	-117.91	38.25	1926.16	-102.56	45.78	1765.85	-124.95	28.15	1764.66	-130.61	76.08	1851.62	-51.49	1213.79	0.00	0.00	0.00	1866.12	-113.75	1586.94	1854.12	-7.99	1586.11	1716.83	-142.65	1572.10	1699.03	-29.89	1568.53	289.65	-334.27	76.80	888.74	-322.99	74.54	283.66
5.97000	1708.98	41.76	53.93	1696.34	30.54	71.94	1598.55	11.58	199.97	1638.93	12.23	228.38	1952.18	-117.67	37.72	1926.62	-102.34	45.33	1766.24	-124.55	28.18	1765.06	-130.50	76.36	1861.40	-52.59	1214.65	0.00	0.00	0.00	1876.98	-114.14	1587.71	1864.79	-8.73	1586.76	1727.70	-144.32	1573.14	1709.39	-31.44	1569.49	289.67	-334.62	76.69	888.46	-323.07	74.34	283.58
5.98000	1745.00	38.46	52.16	1732.91	27.57	69.95	1626.17	10.25	191.31	1665.28	10.34	221.65	1952.24	-117.33	36.98	1926.43	-102.14	44.43	1766.49	-124.11	28.32	1765.63	-130.17	76.57	1871.53	-53.72	1215.48	0.00	0.00	0.00	1887.61	-114.58	1588.29	1875.35	-9.40	1587.18	1738.69	-145.61	1574.11	1720.21	-33.46	1570.47	289.69	-334.59	76.52	888.33	-323.29	74.28	283.99
5.99000	1783.16	34.94	50.64	1770.04	24.40	67.69	1654.82	8.61	181.61	1691.73	9.23	214.23	1952.31	-117.00	36.00	1926.40	-101.81	43.34	1766.76	-123.75	28.62	1766.34	-129.54	76.74	1880.11	-54.98	1216.06	0.00	0.00	0.00	1898.04	-115.12	1588.77	1884.86	-9.84	1587.40	1749.71	-146.71	1575.00	1730.54	-34.45	1571.26	289.61	-334.62	76.60	888.83	-323.06	74.49	284.11
6.00000	1820.54	31.40	48.53	1805.87	21.33	64.64	1683.22	8.61	171.50	1718.48	8.11	205.92	1952.64	-116.42	34.96	1926.53	-101.37	42.30	1767.09	-123.17	28.89	1767.04	-129.05	77.02	1890.50	-56.10	1216.51	0.00	0.00	0.00	1908.76	-115.49	1588.97	1895.63	-10.48	1587.36	1760.66	-147.66	1575.75	1740.99	-35.52	1571.71	289.62	-334.74	76.72	888.90	-322.94	74.54	284.45
6.01000	1859.02	28.05	46.56	1842.59	18.36	61.73	1712.00	8.30	160.31	1745.70	7.85	197.09	1952.98	-116.05	34.34	1926.53	-100.92	41.22	1767.40	-122.69	29.35	1767.80	-128.48	77.34	1900.58	-57.24	1216.82	0.00	0.00	0.00	1919.35	-115.76	1589.02	1906.41	-10.99	1587.14	1771.43	-148.63	1576.29	1751.25	-36.49	1572.09	289.66	-334.76	76.76	888.83	-323.22	74.43	285.13
6.02000	1896.74	24.73	44.40	1880.44	15.26	59.27	1741.35	9.36	149.26	1774.01	6.34	187.25	1952.32	-114.56	35.72	1926.22	-100.48	40.12	1767.95	-121.83	29.59	1768.54	-127.76	77.56	1910.41	-58.31	1216.93	0.00	0.00	0.00	1929.95	-116.09	1588.90	1916.69	-11.18	1586.75	1782.21	-149.46	1576.66	1761.68	-37.47	1572.30	289.66	-335.01	76.76	889.17	-323.03	74.61	284.76
6.03000	1934.57	19.81	41.87	1917.28	11.93	56.69	1772.26	8.11	136.63	1803.79	8.16	181.97	1952.58	-113.80	35.64	1926.70	-99.76	39.84	1768.17	-121.41	30.06	1769.11	-127.26	77.88	1920.21	-59.49	1216.85	0.00	0.00	0.00	1939.91	-116.64	1588.60	1926.89	-11.85	1586.23	1792.94	-150.27	1576.80	1772.12	-38.74	1572.23	289.67	-334.83	76.83	888.83	-322.91	74.63	285.13
6.04000	1973.33	16.10	40.84	1954.53	8.52	54.67	1804.08	7.36	124.21	1833.21	7.44	171.78	1952.84	-109.90	36.55	1927.13	-99.18	40.07	1768.50	-120.85	30.33	1769.41	-126.95	78.30	1929.94	-60.66	1216.44	0.00	0.00	0.00	1949.50	-116.06	1588.77	1937.07	-12.21	1585.48	1803.55	-151.05	1576.73	1782.24	-39.49	1571.90	289.57	-334.59	76.73	888.60	-322.81	74.45	285.28
6.05000	2011.22	12.34	40.18	1992.12	5.29	53.14	1837.23	5.29	111.34	1861.11	4.51	156.90	1953.14	-109.50	36.36	1927.60	-99.21	40.29	1768.66	-120.61	30.75	1769.98	-126.28	78.48	1939.69	-61.93	1215.80	0.00	0.00	0.00	1959.77	-116.19	1588.25	1947.73	-12.82	1584.58	1813.97	-151.76	1576.46	1792.06	-39.35	1571.31	289.61	-334.59	76.69	888.61	-322.96	74.52	284.12
6.06000	2049.98	8.89	40.38	2029.19	2.11	51.79	1870.61	3.65	98.66	1890.96	4.66	146.47	1952.59	-110.16	36.06	1909.85	-123.81	56.28	1768.98	-120.07	31.02	1770.39	-126.00	78.78	1949.46	-63.04	1214.93	0.00	0.00	0.00	1970.06	-116.58	1587.44	1957.60	-13.11	1583.59	1824.31	-152.34	1576.05	1802.39	-40.41	1570.68	289.65	-334.61	76.74	888.65	-322.98	74.48	283.83
6.07000	2087.02	5.10	40.65	2066.19	-0.88	50.87	1905.28	1.45	86.19	1922.20	3.15	135.53	1951.98	-110.94	35.57	1910.82	-124.37	56.63	1769.08	-119.88	31.37	1770.60	-126.11	79.24	1958.96	-64.10	1213.82	0.00	0.00	0.00	1980.29	-116.87	1586.51	1967.23	-13.17	1582.47	1834.44	-153.02	1575.44	1812.34	-40.50	1569.70	289.68	-334.04	76.92	888.56	-322.79	74.47	284.75
6.08000	2124.50	2.19	41.26	2102.48	-3.80	50.24	1939.91	0.07	74.73	1953.13	3.11	125.60	1952.49	-111.68	35.39	1914.23	-121.78	54.34	1769.15	-119.92	31.79	1770.93	-126.03	79.60	1968.33	-65.19	1212.61	0.00	0.00	0.00	1990.55	-117.06	1585.43	1977.51	-13.69	1581.18	1844.65	-153.60	1574.63	1822.67	-41.65	1568.83	289.68	-334.92	76.71	888.64	-323.05	74.48	284.70
6.09000	2160.18	1.23	43.58	2138.57	-6.47	50.12	1975.08	-1.90	63.84	1984.89	1.77	115.73	1953.59	-114.62	31.62	1926.47	-102.90	40.21	1769.42	-119.62	31.98	1771.15	-126.10	80.09	1978.19	-66.23	1211.33	0.00	0.00	0.00	2000.62	-117.34	1584.24	1987.67	-14.17	1579.77	1854.78	-154.24	1573.66	1832.44	-41.89	1567.60	289.64	-334.61	76.66	888.82	-322.81	74.60	285.07
6.10000	2196.17	-1.67	45.42	2173.78	-9.15	50.61	2009.28	-3.29	54.35	2016.65	0.19	106.32	1954.18	-114.95	31.39	1927.64	-101.39	38.61	1769.43	-119.69	32.38	1771.25	-126.41	80.65	1988.08	-67.17	1209.99	0.00	0.00	0.00	2010.74	-117.54	1582.91	1997.46	-14.43	1578.25	1864.88	-154.68	1572.56	1841.89	-41.59	1566.18	289.63	-334.48	76.65	888.85	-322.62	74.68	284.46
6.11000	2231.24	-4.49	48.31	2208.25	-11.88	52.21	2043.07	-4.07	46.46	2047.72	-0.42	98.61	1954.35	-115.41	30.98	1927.94	-101.63	38.54	1769.65	-119.62	32.74	1771.62	-126.43	81.16	1998.06	-67.99	1208.58	0.00	0.00	0.00	2021.06	-117.60	1581.43	2006.74	-14.35	1576.52	1874.80	-155.15	1571.32	1851.95	-42.63	1564.73	289.68	-334.36	76.83	888.98	-322.62	74.73	284.05
6.12000	2265.47	-6.95	53.19	2242.24	-14.28	55.89	2076.67	-4.90	39.79	2078.81	-2.07	91.67	1953.75	-115.62	30.61	1928.06	-101.89	38.38	1769.59	-119.78	33.24	1771.95	-126.62	81.76	2007.58	-68.73	1207.14	0.00	0.00	0.00	2030.88	-117.60	1579.83	2016.46	-14.42	1574.69	1884.94	-155.26	1569.97	1861.57	-42.86	1563.03	289.65	-334.72	76.72	889.31	-322.49	74.83	285.20
6.13000	2298.11	-9.46	60.23	2274.92	-16.53	61.63	2109.96	-6.19	34.46	2109.25	-3.61	86.17	1953.95	-115.92	30.39	1928.24	-101.90	38.29	1769.72	-119.72	33.68	1772.37	-126.62	82.40	2018.07	-69.37	1205.61	0.00	0.00	0.00	2040.88	-117.62	1578.11	2025.95	-14.36	1572.76	1895.26	-155.05	1568.49	1871.27	-43.32	1561.17	289.62	-334.66	76.66	888.54	-322.80	74.52	283.74
6.14000	2329.23	-11.46	69.52	2306.08	-18.37	69.49	2142.32	-7.20	31.13	2138.49	-4.90	82.47	1953.95	-115.77	30.42	1928.42	-102.08	38.25	1769.72	-119.99	34.36	1772.73	-126.95	83.22	2027.86	-69.81	1204.02	0.00	0.00	0.00	2050.61	-117.58	1576.32	2035.54	-14.07	1570.77	1905.35	-155.04	1566.86	1881.37	-44.31	1559.39	289.67	-334.60	76.87	889.20	-323.02	74.81	283.28
6.15000	2358.22	-13.01	79.94	2335.41	-20.00	78.66	2172.56	-7.70	29.62	2166.11	-6.25	80.35	1954.32	-115.91	30.26	1928.75	-102.18	38.26	1769.89	-120.16	35.00	1773.20	-127.15	83.97	2038.08	-70.27	1202.40	0.00	0.00	0.00	2060.23	-117.48	1574.47	2045.03	-14.13	1568.82	1915.26	-155.21	1565.10	1890.99	-44.61	1557.44	289.71	-334.75	76.74	889.07	-322.93	74.77	283.35
6.16000	2384.88	-14.17	90.94	2362.13	-21.21	88.21	2201.58	-8.65	29.63	2191.88	-7.23	79.90	1954.86	-116.25	30.20	1928.61	-102.42	38.12	1769.91	-120.70	35.86	1773.56	-127.92	85.01	2048.16	-70.70	1200.68	0.00	0.00	0.00	2069.73	-117.37	1572.63	2054.90	-14.26	1566.82	1924.91	-155.39	1563.27	1900.33	-44.35	1555.49	289.70	-334.69	76.77	888.44	-322.85	74.60	283.64
6.17000	2410.15	-15.57	99.78	2386.84	-21.88	97.86	2229.95	-12.50	29.39	2216.39	-9.43	80.04	1954.65	-115.97	30.08	1928.71	-102.62	38.10	1769.83	-121.34	36.84	1774.02	-128.67	86.05	2058.27	-71.15	1199.02	0.00	0.00	0.00	2079.46	-117.15	1570.86	2064.22	-13.82	1564.91	1934.46	-155.52	1561.37	1910.16	-45.07	1553.65	289.65	-334.50	76.89	889.03	-322.74	74.75	283.79
6.18000	2431.32	-15.87	109.30	2408.87	-22.13	106.96	2254.23	-13.90	30.72	2237.83	-10.28	81.09	1954.39	-116.03	29.89	1928.65	-102.87	37.97	1769.80	-122.08	38.05	1774.54	-129.47	87.32	2068.60	-71.48	1197.33	0.00	0.00	0.00	2088.89	-116.90	1569.18	2073.37	-13.86	1563.13	1944.02	-155.52	1559.50	1919.41	-44.92	1551.68	289.63	-334.66	76.81	888.98	-322.47	74.79	284.41
6.19000	2450.15	-15.48	117.95	2427.91	-22.52	114.53	2276.23	-15.98	31.63	2258.14	-12.72	81.75	1954.16	-116.50	29.41	1928.65	-103.12	37.87	1770.14	-122.57	39.21	1775.40	-130.13	88.67	2079.12	-71.88	1195.78	0.00	0.00	0.00	2098.28	-116.56	1567.63	2082.83	-13.32	1561.36	1953.76	-154.96	1557.79	1928.76	-44.46	1549.68	289.63	-334.58	76.68	889.08	-322.91	74.70	284.68
6.20000	2466.68	-15.82	124.31	2444.49	-23.14	120.16	2294.82	-17.87	32.56	2275.53	-14.50	82.26	1954.77	-116.61	29.53	1929.04	-103.41	37.90	1770.30	-123.48	40.79	1776.30	-130.99	90.26	2089.69	-72.23	1194.25	0.00	0.00	0.00	2107.60	-116.16	1566.19	2092.21	-13.06	1559.80	1963.43	-154.40	1556.15	1938.06	-44.01	1547.80	289.68	-334.64	76.71	888.73	-322.91	74.50	283.75
6.21000	2480.71	-17.29	127.57	2458.41	-24.36	123.23	2310.52	-19.91	32.39	2289.65	-15.34	82.41	1954.76	-116.53	29.38	1928.75	-103.70	37.63	1770.61	-124.24	42.47	1777.54	-131.64	92.01	2100.66	-72.49	1192.73	0.00	0.00	0.00	2117.29	-115.58	1564.97	2101.68	-12.72	1558.44	1972.98	-153.78	1554.57	1947.73	-43.92	1545.98	289.63	-334.72	76.66	888.47	-322.78	74.55	284.28
6.22000	2492.54	-19.09	127.94	2469.59	-26.04	123.26	2323.09	-21.63	31.12	2301.91	-17.25	81.13	1955.15	-116.96	29.13	1928.12	-103.84	37.44	1771.34	-124.74	44.25	1778.98	-132.34	93.86	2111.35	-72.74	1191.48	0.00	0.00	0.00	2126.61	-114.96	1563.99	2111.15	-12.05	1557.21	1972.98	-153.78	1554.57	1957.08	-43.24	1544.16	289.65	-334.61	76.59	889.66	-323.53	73.72	284.10
6.23000	2501.22	-21.26	125.10	2478.87	-28.06	120.85	2331.31	-22.33	29.09	2311.17	-18.89	78.76	1955.46	-116.98	29.15	1926.34	-103.73	37.10	1771.91	-125.86	46.61	1780.54	-133.47	96.23	2122.08	-72.82	1190.27	0.00	0.00	0.00	2135.96	-114.16	1563.20	2120.41	-11.07	1556.16	1972.98	-153.78	1554.57	1966.56	-42.50	1542.40	289.66	-334.80	76.78	890.21	-324.16	73.43	284.09
6.24000	2508.55	-23.34	119.90	2485.91	-30.49	115.55	2337.17	-23.88	27.28	2317.99	-20.82	75.52	1955.65	-117.36	28.71	1923.66	-103.44	36.66	1772.94	-126.70	49.14	1782.38	-134.64	98.85	2133.56	-72.56	1189.37	0.00	0.00	0.00	2145.23	-113.31	1562.56	2129.34	-10.01	1555.33	1972.98	-153.78	1554.57	1976.11	-42.09	1540.70	289.64	-334.47	76.87	890.17	-323.72	73.64	283.75
6.25000	2513.23	-26.24	110.75	2490.79	-33.55	107.18	2339.80	-25.67	26.12	2322.59	-22.33	72.08	1955.45	-117.39	28.55	1920.33	-103.01	36.16	1774.11	-127.75	52.00	1784.55	-136.05	101.85	2144.81	-72.22	1188.62	0.00	0.00	0.00	2154.58	-112.27	1562.17	2138.80	-9.13	1554.66	1972.98	-153.78	1554.57	1985.98	-41.95	1539.03	289.63	-334.52	76.84	890.10	-323.73	73.67	283.20
6.26000	2518.52	-30.20	100.24	2495.55	-36.76	97.79	2341.03	-26.42	25.02	2324.96	-24.06	68.61	1955.55	-117.16	28.66	1916.61	-102.51	35.65	1775.45	-129.01	55.30	1786.61	-138.18	105.51	2156.25	-71.66	1188.04	0.00	0.00	0.00	2163.91	-111.13	1561.95	2147.96	-8.06	1554.21	1972.98	-153.78	1554.57	1994.79	-40.55	1537.35	289.63	-334.68	76.59	890.23	-324.05	73.50	283.31
6.27000	2524.32	-31.44	90.36	2501.73	-39.10	87.07	2344.60	-27.38	24.64	2326.97	-25.32	66.63	1955.96	-117.30	28.77	1912.74	-101.97	35.16	1776.39	-131.61	59.51	1788.72	-140.95	109.69	2167.61	-70.98	1187.64	0.00	0.00	0.00	2173.32	-109.83	1562.07	2157.33	-6.70	1553.99	1972.98	-153.78	1554.57	2003.78	-39.30	1535.88	289.61	-334.87	76.59	890.14	-324.25	73.53	283.40
6.28000	2531.23	-33.99	76.27	2508.97	-41.29	75.84	2346.82	-27.26	24.40	2334.58	-24.68	66.71	1955.42	-117.63	28.26	1908.99	-101.45	34.74	1778.25	-133.71	63.79	1792.10	-143.39	114.11	2178.83	-70.17	1187.49	0.00	0.00	0.00	2182.77	-108.35	1562.84	2166.88	-5.34	1554.43	1972.98	-153.78	1554.57	2013.25	-38.62	1534.95	289.62	-334.69	76.72	890.12	-324.17	73.61	283.44
6.29000	2535.34	-36.10	65.47	2512.93	-43.12	66.25	2348.98	-27.86	24.32	2342.09	-23.45	68.38	1955.70	-118.05	28.17	1905.61	-101.00	34.42	1780.73	-136.25	69.01	1796.51	-145.61	118.96	2190.17	-69.48	1187.80	0.00	0.00	0.00	2192.45	-106.73	1564.33	2175.84	-3.89	1555.73	1972.98	-153.78	1554.57	2022.59	-37.44	1534.58	289.63	-334.80	76.64	890.11	-324.06	73.62	283.42
6.30000	2538.26	-38.04	56.60	2515.82	-44.88	58.39	2350.03	-27.18	24.56	2347.17	-24.27	67.86	1956.08	-117.52	28.58	1902.85	-100.67	34.25	1784.13	-138.80	75.11	1802.54	-147.13	124.20	2201.86	-68.80	1188.63	0.00	0.00	0.00	2202.35	-104.97	1566.20	2184.67	-2.12	1557.37	1972.98	-153.78	1554.57	2032.37	-37.08	1534.92	289.63	-334.67	76.61	890.13	-323.92	73.59	283.43
6.31000	2540.52	-39.93	49.26	2518.24	-46.26	52.03	2351.71	-27.66	24.20	2348.77	-23.46	67.78	1956.29	-118.23	27.98	1900.96	-100.51	34.28	1789.34	-139.57	81.08	1809.78	-149.09	130.03	2213.30	-68.14	1190.00	0.00	0.00	0.00	2211.74	-103.13	1568.32	2193.99	-0.64	1559.19	1972.98	-153.78	1554.57	2041.83	-35.96	1535.53	289.65	-334.59	76.70	890.16	-324.09	73.38	283.42
6.32000	2541.98	-40.74	45.97	2519.22	-47.26	48.64	2351.70	-26.60	24.86	2351.01	-23.78	67.90	1957.69	-118.23	28.36	1900.21	-100.59	34.54	1795.57	-141.31	88.23	1818.29	-151.52	136.39	2224.53	-67.46	1191.87	0.00	0.00	0.00	2221.04	-101.16	1570.58	2203.36	1.32	1561.08	1972.98	-153.78	1554.57	2051.30	-34.72	1536.23	289.73	-334.71	76.79	890.17	-323.99	73.45	283.45
6.33000	2541.96	-41.21	44.06	2519.70	-47.44	46.99	2352.45	-26.97	24.66	2352.72	-23.09	68.67	1957.80	-118.64	27.99	1900.84	-100.93	35.07	1801.92	-144.25	96.74	1827.98	-154.01	142.91	2235.71	-66.79	1193.99	0.00	0.00	0.00	2231.05	-99.11	1572.95	2212.38	3.43	1563.00	1972.98	-153.78	1554.57	2061.10	-34.14	1536.93	289.62	-334.22	76.80	890.17	-323.74	73.56	283.43
6.34000	2542.32	-41.26	42.69	2520.16	-47.46	45.94	2353.11	-27.49	24.52	2354.21	-23.21	68.88	1958.04	-118.72	27.71	1903.10	-101.61	35.93	1811.24	-144.64	104.78	1839.53	-155.94	149.61	2247.41	-66.13	1196.29	0.00	0.00	0.00	2240.70	-96.98	1575.50	2221.45	5.48	1564.88	1972.98	-153.78	1554.57	2070.62	-33.42	1537.76	289.55	-334.60	76.73	890.21	-323.92	73.46	283.42
6.35000	2542.50	-41.45	41.91	2520.42	-47.48	45.26	2354.13	-28.29	24.25	2356.27	-24.58	68.36	1960.08	-119.55	27.70	1907.26	-102.66	37.14	1820.35	-146.97	115.09	1852.40	-157.80	157.11	2258.68	-65.65	1198.66	0.00	0.00	0.00	2250.46	-94.76	1578.06	2230.55	7.48	1566.84	1972.98	-153.78	1554.57	2079.84	-32.12	1538.52	289.64	-334.71	76.77	890.12	-323.76	73.59	283.18
6.36000	2542.70	-41.69	41.48	2520.45	-47.60	44.70	2353.45	-27.27	24.69	2355.36	-23.11	69.19	1961.50	-120.39	27.29	1913.56	-104.15	38.75	1831.05	-148.37	125.81	1866.18	-159.52	165.21	2269.31	-65.34	1201.03	0.00	0.00	0.00	2260.34	-92.54	1580.59	2239.71	9.58	1568.74	1972.98	-153.78	1554.57	2089.62	-31.37	1539.41	289.62	-334.29	76.88	890.14	-323.69	73.59	283.19
6.37000	2542.68	-41.73	41.02	2520.81	-47.67	44.51	2354.33	-28.39	24.26	2356.20	-24.26	69.00	1962.88	-121.04	26.92	1922.26	-106.12	40.80	1843.49	-149.39	137.15	1880.18	-162.29	174.46	2279.80	-65.13	1203.37	0.00	0.00	0.00	2270.06	-90.42	1583.11	2249.18	11.43	1570.42	1972.98	-153.78	1554.57	2098.86	-29.88	1540.34	289.62	-334.51	76.79	890.07	-323.63	73.77	283.84
6.38000	2542.51	-41.87	40.66	2520.99	-47.66	44.28	2353.88	-27.84	24.61	2356.64	-24.80	69.15	1965.15	-121.26	27.14	1933.62	-108.62	43.34	1857.52	-150.42	148.76	1897.04	-162.98	182.85	2291.36	-64.89	1205.59	0.00	0.00	0.00	2279.62	-88.33	1585.51	2258.11	13.25	1572.10	1972.98	-153.78	1554.57	2108.32	-28.96	1541.32	289.66	-334.57	76.73	890.10	-323.60	73.76	283.44
6.39000	2542.74	-41.91	40.59	2520.62	-47.72	43.89	2353.93	-27.85	24.74	2356.58	-25.09	69.45	1970.16	-123.28	26.49	1947.88	-111.70	46.40	1872.61	-151.16	159.96	1914.04	-165.17	192.08	2302.15	-64.78	1207.58	0.00	0.00	0.00	2289.41	-86.34	1587.76	2267.31	15.14	1573.64	1972.98	-153.78	1554.57	2117.84	-28.17	1542.32	289.64	-334.27	76.81	890.14	-323.65	73.58	283.62
6.40000	2542.72	-42.04	40.24	2520.85	-47.68	43.77	2353.83	-27.99	24.84	2357.68	-26.99	68.97	1976.16	-124.58	26.48	1965.29	-115.42	50.03	1886.76	-152.74	171.29	1932.26	-167.01	201.02	2312.71	-64.92	1209.40	0.00	0.00	0.00	2298.94	-84.54	1589.84	2276.53	16.85	1575.07	1972.98	-153.78	1554.57	2127.33	-27.50	1543.32	289.65	-334.76	76.73	890.21	-323.97	73.51	282.97
6.41000	2542.86	-42.06	40.04	2521.00	-47.72	43.65	2353.90	-28.19	24.94	2357.16	-26.84	69.26	1983.56	-126.02	27.44	1975.57	-118.40	52.52	1902.64	-154.10	181.50	1952.59	-167.24	208.96	2323.20	-65.25	1210.94	0.00	0.00	0.00	2308.78	-82.85	1591.78	2285.96	18.02	1576.44	1972.98	-153.78	1554.57	2136.91	-27.13	1544.26	289.68	-334.63	76.79	890.19	-323.81	73.48	283.09
6.42000	2543.11	-41.98	39.92	2521.01	-47.64	43.43	2353.95	-28.55	24.75	2356.38	-26.36	69.62	1992.76	-128.76	30.17	1987.20	-121.15	55.75	1923.05	-156.94	191.00	1973.00	-168.06	215.61	2333.14	-65.68	1212.14	0.00	0.00	0.00	2318.69	-81.38	1593.53	2295.25	19.29	1577.75	1972.98	-153.78	1554.57	2146.25	-26.45	1545.10	289.61	-334.74	76.65	890.11	-323.63	73.58	283.49
6.43000	2543.17	-41.89	39.75	2521.10	-47.57	43.30	2354.19	-28.86	24.74	2356.43	-26.47	69.69	2006.34	-132.57	34.12	2002.14	-124.68	59.61	1945.76	-158.63	199.04	1993.52	-168.94	221.39	2343.19	-66.30	1213.06	0.00	0.00	0.00	2328.47	-80.13	1595.12	2304.44	20.51	1578.96	1972.98	-153.78	1554.57	2156.14	-26.32	1545.86	289.65	-334.85	76.58	890.14	-324.03	73.51	282.97
6.44000	2543.14	-41.82	39.42	2521.15	-47.41	43.15	2353.72	-28.16	25.16	2356.34	-26.49	69.64	2024.56	-137.63	38.86	2021.26	-129.06	64.54	1967.58	-159.53	205.99	2013.50	-169.95	227.65	2352.73	-66.89	1213.69	0.00	0.00	0.00	2338.08	-79.04	1596.57	2314.18	21.51	1580.09	1972.98	-153.78	1554.57	2165.68	-25.59	1546.66	289.66	-334.78	76.61	890.15	-323.93	73.57	283.37
6.45000	2543.23	-41.65	39.26	2521.34	-47.38	43.03	2353.33	-27.86	25.31	2356.69	-26.85	69.51	2047.83	-142.87	44.32	2043.86	-133.53	69.53	1987.57	-161.16	215.84	2013.50	-169.95	227.65	2362.03	-67.37	1214.17	0.00	0.00	0.00	2347.90	-78.06	1597.87	2323.85	22.30	1581.15	1972.98	-153.78	1554.57	2175.77	-25.85	1547.51	289.61	-334.62	76.68	890.14	-323.74	73.59	283.11
6.46000	2543.29	-41.70	38.97	2521.31	-47.35	42.83	2353.50	-27.77	25.35	2357.47	-27.56	69.22	2072.79	-147.94	48.52	2068.02	-137.91	73.39	2008.26	-162.78	224.43	2013.50	-169.95	227.65	2371.11	-67.71	1214.58	0.00	0.00	0.00	2357.71	-77.26	1599.08	2333.48	22.83	1582.22	1972.98	-153.78	1554.57	2185.90	-25.95	1548.26	289.61	-334.48	76.72	890.16	-323.90	73.55	283.55
6.47000	2543.23	-41.60	38.75	2521.61	-47.29	42.78	2353.94	-28.08	25.33	2357.84	-27.66	69.51	2099.33	-152.87	52.02	2093.83	-142.10	76.34	2029.60	-164.38	231.78	2013.50	-169.95	227.65	2380.24	-67.83	1214.93	0.00	0.00	0.00	2367.63	-76.56	1600.22	2343.01	23.53	1583.20	1972.98	-153.78	1554.57	2195.65	-25.75	1549.06	289.68	-334.62	76.77	890.13	-323.86	73.56	283.99
6.48000	2543.37	-41.72	38.62	2521.45	-47.37	42.56	2354.57	-29.01	25.17	2357.67	-27.16	69.76	2126.74	-157.58	54.41	2120.64	-146.15	78.39	2051.54	-165.96	237.95	2013.50	-169.95	227.65	2389.17	-67.78	1215.33	0.00	0.00	0.00	2377.38	-75.96	1601.25	2352.24	24.22	1584.06	1972.98	-153.78	1554.57	2205.65	-26.10	1549.97	289.69	-334.90	76.72	890.16	-324.16	73.52	283.76
6.49000	2543.44	-41.68	38.42	2521.21	-47.48	42.27	2354.39	-28.90	25.37	2357.83	-27.15	70.07	2155.50	-162.14	56.09	2148.13	-150.06	79.33	2074.04	-167.52	242.99	2013.50	-169.95	227.65	2397.84	-67.73	1215.76	0.00	0.00	0.00	2387.11	-75.47	1602.15	2362.12	24.42	1584.92	1972.98	-153.78	1554.57	2215.07	-25.93	1550.82	289.65	-334.71	76.87	890.08	-323.51	73.63	283.30
6.50000	2543.35	-41.81	38.25	2521.26	-47.62	42.21	2354.14	-28.54	25.80	2358.64	-27.97	69.84	2184.84	-166.58	56.90	2176.47	-153.85	79.44	2097.04	-169.06	246.94	2013.50	-169.95	227.65	2406.76	-67.59	1216.28	0.00	0.00	0.00	2396.85	-75.08	1602.89	2371.71	24.66	1585.67	1972.98	-153.78	1554.57	2224.60	-25.75	1551.90	289.69	-334.91	76.66	890.13	-323.90	73.60	283.13
6.51000	2543.37	-41.89	38.08	2521.14	-47.71	42.09	2353.99	-28.28	26.15	2358.40	-27.59	70.08	2215.73	-170.78	57.31	2206.02	-157.44	79.07	2120.50	-170.58	249.84	2013.50	-169.95	227.65	2415.19	-67.36	1216.88	0.00	0.00	0.00	2406.60	-74.71	1603.50	2380.98	25.14	1586.40	1972.98	-153.78	1554.57	2234.12	-25.78	1553.01	289.72	-334.43	76.86	890.17	-323.74	73.56	283.48
6.52000	2543.41	-42.02	38.04	2521.25	-47.81	42.06	2355.02	-29.59	25.81	2359.18	-28.54	70.07	2248.02	-174.69	57.49	2236.37	-160.88	78.02	2144.38	-172.08	251.74	2013.50	-169.95	227.65	2423.60	-67.01	1217.49	0.00	0.00	0.00	2416.63	-74.42	1603.93	2390.67	25.02	1587.08	1972.98	-153.78	1554.57	2243.50	-25.54	1553.96	289.72	-334.70	76.89	890.14	-323.75	73.64	283.21
6.53000	2543.42	-42.12	38.07	2520.87	-47.87	41.88	2354.58	-29.20	26.13	2358.82	-28.51	70.34	2280.89	-178.42	57.14	2270.19	-163.86	77.98	2168.61	-173.56	252.70	2013.50	-169.95	227.65	2431.88	-66.66	1218.01	0.00	0.00	0.00	2426.51	-74.13	1604.23	2400.06	25.30	1587.54	1972.98	-153.78	1554.57	2253.53	-26.20	1555.12	289.68	-334.86	76.67	890.12	-323.72	73.58	284.03
6.54000	2543.18	-42.27	37.88	2521.04	-47.99	41.93	2354.18	-28.98	26.43	2359.30	-29.22	70.28	2314.47	-182.00	56.25	2304.53	-166.70	77.39	2193.16	-175.02	252.75	2013.50	-169.95	227.65	2440.61	-66.27	1218.44	0.00	0.00	0.00	2436.37	-73.90	1604.39	2409.35	25.61	1587.85	1972.98	-153.78	1554.57	2263.21	-26.58	1556.05	289.67	-334.59	76.76	890.15	-323.82	73.46	283.79
6.55000	2543.39	-42.47	38.04	2521.01	-48.07	41.97	2354.91	-30.16	26.11	2359.88	-30.14	70.01	2347.14	-185.39	54.01	2336.58	-169.77	74.46	2217.98	-176.45	251.93	2013.50	-169.95	227.65	2448.91	-65.95	1218.73	0.00	0.00	0.00	2446.14	-73.69	1604.43	2419.07	25.78	1588.11	1972.98	-153.78	1554.57	2272.54	-26.81	1557.00	289.64	-334.73	76.73	890.23	-324.04	73.45	283.48
6.56000	2543.24	-42.67	37.99	2520.88	-48.23	41.97	2354.70	-30.04	26.42	2360.20	-30.74	69.89	2379.51	-188.85	50.70	2368.40	-172.95	70.58	2243.01	-177.85	250.31	2013.50	-169.95	227.65	2457.50	-65.65	1218.97	0.00	0.00	0.00	2455.75	-73.50	1604.35	2428.24	25.88	1588.32	1972.98	-153.78	1554.57	2282.07	-27.26	1557.79	289.65	-334.48	76.79	890.21	-324.03	73.43	283.78
6.57000	2543.79	-42.77	38.40	2520.94	-48.30	42.07	2354.68	-29.90	26.58	2360.07	-30.41	70.18	2418.80	-190.84	50.99	2402.96	-175.59	67.51	2268.22	-179.23	247.91	2013.50	-169.95	227.65	2465.94	-65.45	1219.08	0.00	0.00	0.00	2465.44	-73.28	1604.15	2437.75	25.85	1588.44	1972.98	-153.78	1554.57	2291.19	-27.25	1558.45	289.65	-334.91	76.63	890.12	-324.01	73.51	283.37
6.58000	2544.06	-43.04	38.63	2521.11	-48.43	42.36	2354.58	-29.95	26.72	2360.16	-30.29	70.36	2457.15	-192.63	50.74	2437.82	-177.68	64.93	2293.55	-180.59	244.80	2013.50	-169.95	227.65	2474.28	-65.23	1219.08	0.00	0.00	0.00	2475.07	-73.05	1603.86	2446.66	26.31	1588.42	1972.98	-153.78	1554.57	2300.48	-27.63	1559.03	289.67	-334.66	76.81	890.06	-323.83	73.67	282.81
6.59000	2544.57	-43.23	38.97	2521.23	-48.63	42.50	2354.92	-30.36	26.67	2360.07	-29.92	70.60	2489.76	-194.68	48.01	2472.17	-179.38	62.19	2318.96	-181.91	241.01	2013.50	-169.95	227.65	2482.86	-64.99	1218.88	0.00	0.00	0.00	2484.64	-72.78	1603.47	2455.80	26.50	1588.27	1972.98	-153.78	1554.57	2310.01	-28.39	1559.46	289.67	-334.60	76.76	890.07	-323.76	73.53	283.71
6.60000	2544.74	-43.56	39.09	2521.57	-49.07	42.58	2354.79	-30.39	26.86	2360.60	-30.28	70.63	2524.61	-195.74	46.54	2506.87	-180.54	59.64	2344.40	-183.21	236.59	2013.50	-169.95	227.65	2491.58	-64.69	1218.53	0.00	0.00	0.00	2494.12	-72.43	1602.98	2464.90	26.64	1588.04	1972.98	-153.78	1554.57	2319.56	-29.42	1559.62	289.64	-334.90	76.54	890.16	-323.76	73.47	283.11
6.61000	2545.58	-43.74	39.50	2522.18	-49.47	42.66	2355.28	-31.27	26.54	2360.92	-30.36	70.65	2560.93	-196.05	45.96	2542.05	-181.25	57.63	2369.81	-184.48	231.58	2013.50	-169.95	227.65	2500.18	-64.36	1218.03	0.00	0.00	0.00	2503.80	-72.03	1602.37	2473.66	27.00	1587.66	1972.98	-153.78	1554.57	2328.28	-28.98	1559.68	289.60	-334.81	76.57	890.12	-323.63	73.66	283.63
6.62000	2545.86	-43.98	39.71	2522.40	-49.76	42.72	2354.76	-30.44	27.12	2360.71	-29.84	70.97	2597.29	-196.01	45.85	2577.14	-181.60	56.01	2395.16	-185.71	226.04	2013.50	-169.95	227.65	2508.69	-64.05	1217.35	0.00	0.00	0.00	2513.16	-71.56	1601.72	2482.29	27.34	1587.34	1972.98	-153.78	1554.57	2336.68	-28.57	1559.58	289.60	-334.77	76.72	890.06	-323.75	73.69	283.74
6.63000	2546.28	-43.99	40.10	2522.61	-49.89	43.04	2354.69	-30.46	27.12	2360.87	-29.72	71.31	2632.75	-195.45	45.75	2611.87	-181.64	54.78	2420.39	-186.92	220.01	2013.50	-169.95	227.65	2517.03	-63.76	1216.58	0.00	0.00	0.00	2522.49	-71.04	1601.01	2491.03	27.66	1586.77	1972.98	-153.78	1554.57	2346.26	-29.76	1559.42	289.59	-335.06	76.75	890.09	-323.66	73.70	284.70
6.64000	2545.73	-43.77	39.89	2522.14	-49.81	42.85	2354.94	-30.71	27.24	2361.62	-30.57	71.05	2669.24	-195.30	45.04	2646.57	-181.25	54.28	2445.46	-188.09	213.53	2013.50	-169.95	227.65	2525.36	-63.40	1215.79	0.00	0.00	0.00	2531.92	-70.45	1600.23	2499.53	28.11	1586.18	1972.98	-153.78	1554.57	2355.08	-30.31	1559.04	289.62	-334.87	76.67	890.09	-324.06	73.64	284.86
6.65000	2545.35	-43.31	39.30	2521.62	-49.26	42.15	2355.45	-31.56	27.00	2362.07	-30.69	71.09	2704.50	-193.70	46.71	2680.85	-180.46	54.47	2470.32	-189.23	206.65	2013.50	-169.95	227.65	2534.00	-62.98	1215.01	0.00	0.00	0.00	2541.20	-69.80	1599.43	2508.08	28.71	1585.47	1972.98	-153.78	1554.57	2363.85	-30.56	1558.53	289.68	-334.55	76.86	890.10	-323.74	73.61	283.73
6.66000	2544.29	-42.70	38.04	2521.52	-48.64	41.68	2354.70	-30.48	27.62	2361.87	-30.10	71.53	2739.67	-192.04	49.01	2714.76	-179.16	55.51	2494.92	-190.33	199.42	2013.50	-169.95	227.65	2542.53	-62.58	1214.17	0.00	0.00	0.00	2550.30	-69.05	1598.57	2516.54	28.88	1584.75	1972.98	-153.78	1554.57	2373.18	-31.83	1558.03	289.64	-334.51	76.66	890.17	-324.02	73.46	284.04
6.67000	2544.33	-41.96	37.68	2521.27	-48.19	41.41	2355.14	-30.97	27.45	2362.30	-30.27	71.64	2773.35	-188.32	54.53	2748.45	-177.38	57.66	2519.21	-191.40	191.88	2013.50	-169.95	227.65	2551.28	-62.14	1213.27	0.00	0.00	0.00	2559.38	-68.34	1597.66	2524.88	29.56	1583.84	1972.98	-153.78	1554.57	2381.69	-32.43	1557.35	289.67	-334.66	76.67	890.08	-323.92	73.58	283.77
6.68000	2543.88	-41.68	37.39	2521.12	-47.91	41.36	2355.11	-31.23	27.42	2362.65	-30.31	71.73	2806.17	-185.48	59.01	2781.52	-175.32	61.00	2543.15	-192.43	184.08	2013.50	-169.95	227.65	2560.04	-61.69	1212.33	0.00	0.00	0.00	2568.40	-67.52	1596.68	2531.53	30.43	1584.67	1972.98	-153.78	1554.57	2390.20	-32.99	1556.32	289.64	-334.69	76.69	890.05	-323.32	73.71	284.17
6.69000	2543.32	-41.59	37.15	2521.04	-47.73	41.32	2355.06	-31.02	27.71	2362.92	-30.38	71.94	2837.82	-182.60	64.70	2812.97	-173.08	65.53	2566.68	-193.43	176.06	2013.50	-169.95	227.65	2568.77	-61.24	1211.25	0.00	0.00	0.00	2577.37	-66.76	1595.58	2539.39	31.02	1584.00	1972.98	-153.78	1554.57	2399.52	-34.42	1555.36	289.64	-334.62	76.76	890.08	-323.66	73.67	283.54
6.70000	2543.51	-41.39	37.26	2521.17	-47.52	41.37	2354.92	-30.88	27.89	2362.95	-29.97	72.33	2867.81	-179.46	72.02	2843.09	-170.46	71.82	2589.76	-194.39	167.88	2013.50	-169.95	227.65	2577.28	-60.83	1210.03	0.00	0.00	0.00	2586.46	-65.95	1594.35	2547.39	31.42	1582.82	1972.98	-153.78	1554.57	2407.40	-34.21	1554.13	289.63	-334.62	76.71	890.17	-323.84	73.53	283.39
6.71000	2543.44	-41.20	37.26	2521.33	-47.37	41.42	2354.47	-30.20	28.42	2363.42	-29.84	72.56	2895.70	-175.98	80.69	2871.14	-167.55	79.44	2612.35	-195.31	159.57	2013.50	-169.95	227.65	2586.34	-60.35	1208.74	0.00	0.00	0.00	2595.30	-65.21	1593.02	2555.63	31.87	1581.53	1972.98	-153.78	1554.57	2416.41	-35.78	1552.82	289.63	-335.01	76.59	890.15	-323.77	73.59	284.07
6.72000	2543.95	-41.08	37.52	2521.59	-47.18	41.50	2354.48	-30.03	28.62	2363.64	-29.52	72.75	2921.49	-172.24	90.53	2896.87	-164.34	88.00	2634.39	-196.19	151.18	2013.50	-169.95	227.65	2595.27	-59.88	1207.40	0.00	0.00	0.00	2604.30	-64.43	1591.62	2563.81	32.28	1580.11	1972.98	-153.78	1554.57	2424.70	-36.36	1551.40	289.59	-334.66	76.72	890.14	-323.85	73.57	283.88
6.73000	2544.01	-40.94	37.54	2521.65	-46.90	41.44	2355.22	-30.66	28.58	2363.79	-28.93	73.40	2944.93	-168.35	100.82	2920.36	-160.99	97.14	2655.83	-197.03	142.76	2013.50	-169.95	227.65	2604.20	-59.42	1205.95	0.00	0.00	0.00	2613.25	-63.69	1590.16	2571.63	32.67	1578.72	1972.98	-153.78	1554.57	2433.75	-37.99	1549.80	289.59	-334.40	76.70	890.22	-324.04	73.44	282.66
6.74000	2544.02	-40.90	37.52	2521.59	-46.74	41.32	2354.99	-30.04	29.16	2363.93	-28.43	73.88	2965.77	-164.44	110.80	2941.27	-157.55	106.10	2676.63	-197.82	134.36	2013.50	-169.95	227.65	2613.26	-58.98	1204.49	0.00	0.00	0.00	2622.04	-62.97	1588.71	2579.55	32.98	1577.23	1972.98	-153.78	1554.57	2442.34	-39.06	1548.29	289.57	-334.77	76.50	890.13	-324.01	73.64	283.20
6.75000	2543.47	-40.74	37.32	2521.63	-46.48	41.21	2355.37	-30.19	29.43	2364.63	-28.09	74.48	2983.62	-160.64	119.74	2959.40	-154.20	114.24	2696.75	-198.58	126.01	2013.50	-169.95	227.65	2622.29	-58.51	1202.98	0.00	0.00	0.00	2630.91	-62.23	1587.28	2587.35	33.29	1575.82	1972.98	-153.78	1554.57	2450.31	-39.73	1546.71	289.63	-334.63	76.74	890.15	-323.95	73.51	283.54
6.76000	2543.22	-40.68	37.15	2521.45	-46.27	40.94	2355.39	-30.00	29.78	2364.66	-27.16	75.42	2999.07	-156.79	127.17	2974.63	-151.00	120.76	2716.12	-199.29	117.78	2013.50	-169.95	227.65	2631.45	-58.06	1201.54	0.00	0.00	0.00	2639.84	-61.55	1585.89	2595.24	33.50	1574.41	1972.98	-153.78	1554.57	2459.14	-41.47	1545.34	289.65	-334.55	76.83	890.13	-323.90	73.54	283.52
6.77000	2543.50	-40.60	37.28	2521.51	-46.07	40.92	2355.54	-29.82	30.50	2362.72	-23.56	79.75	3011.14	-153.33	131.96	2986.75	-148.10	124.95	2734.71	-199.95	109.69	2013.50	-169.95	227.65	2640.34	-57.65	1200.11	0.00	0.00	0.00	2648.59	-60.93	1584.58	2602.87	33.69	1573.10	1972.98	-153.78	1554.57	2468.14	-43.30	1544.03	289.69	-334.62	76.80	890.14	-323.89	73.54	283.27
6.78000	2543.70	-40.46	37.39	2521.65	-45.85	40.83	2355.56	-29.17	31.41	2364.57	-25.13	77.78	3019.77	-150.40	133.33	2996.26	-145.70	126.46	2752.46	-200.57	101.81	2013.50	-169.95	227.65	2649.30	-57.25	1198.83	0.00	0.00	0.00	2657.47	-60.31	1583.37	2610.63	33.82	1571.83	1972.98	-153.78	1554.57	2476.60	-44.64	1542.67	289.62	-334.38	76.85	890.10	-323.56	73.56	284.32
6.79000	2543.51	-40.39	37.29	2521.80	-45.68	40.78	2355.65	-28.82	32.44	2365.07	-24.63	78.78	3026.14	-148.07	130.93	3002.88	-144.03	124.18	2769.34	-201.15	94.17	2013.50	-169.95	227.65	2658.40	-56.90	1197.64	0.00	0.00	0.00	2666.22	-59.75	1582.31	2618.40	33.90	1570.66	1972.98	-153.78	1554.57	2485.35	-46.33	1541.35	289.64	-334.62	76.80	890.15	-323.70	73.47	284.61
6.80000	2543.28	-40.32	37.19	2521.90	-45.53	40.67	2355.52	-28.16	34.03	2365.77	-24.20	80.17	3030.73	-146.74	124.50	3006.61	-143.18	117.78	2785.28	-201.68	86.82	2013.50	-169.95	227.65	2667.43	-56.67	1196.62	0.00	0.00	0.00	2674.89	-59.24	1581.39	2625.85	33.88	1569.63	1972.98	-153.78	1554.57	2493.44	-47.10	1540.23	289.65	-334.71	76.76	890.15	-324.10	73.42	284.07
6.81000	2543.46	-40.25	37.22	2522.07	-45.32	40.64	2355.65	-27.69	35.59	2367.08	-24.39	81.55	3034.64	-147.11	115.93	3009.72	-143.65	109.20	2800.25	-202.16	79.80	2013.50	-169.95	227.65	2676.62	-56.55	1195.77	0.00	0.00	0.00	2683.51	-58.80	1580.58	2633.40	33.78	1568.67	1972.98	-153.78	1554.57	2502.69	-49.59	1539.12	289.66	-334.92	76.71	890.03	-323.79	73.63	283.77
6.82000	2543.57	-40.20	37.27	2522.34	-45.07	40.57	2356.55	-28.17	37.04	2367.87	-23.92	83.66	3038.29	-149.42	107.91	3013.07	-145.61	101.65	2814.19	-202.59	73.17	2013.50	-169.95	227.65	2685.89	-56.59	1195.11	0.00	0.00	0.00	2692.06	-58.44	1579.82	2641.47	33.65	1567.73	1972.98	-153.78	1554.57	2511.75	-52.11	1538.27	289.67	-334.67	76.75	890.12	-323.88	73.55	283.88
6.83000	2543.63	-40.07	37.37	2522.11	-44.93	40.26	2357.31	-28.02	39.03	2365.85	-20.09	91.03	3043.39	-151.96	100.39	3017.87	-147.60	95.27	2827.06	-202.97	66.97	2013.50	-169.95	227.65	2695.08	-56.82	1194.64	0.00	0.00	0.00	2700.55	-58.14	1579.21	2649.34	33.46	1566.91	1972.98	-153.78	1554.57	2519.90	-53.46	1537.39	289.66	-334.66	76.66	890.19	-324.05	73.42	284.17
6.84000	2543.61	-40.01	37.31	2522.60	-44.75	40.35	2357.53	-27.39	41.68	2367.48	-19.39	94.74	3050.35	-154.03	92.50	3023.62	-148.97	88.41	2838.81	-203.30	61.25	2013.50	-169.95	227.65	2704.38	-57.21	1194.39	0.00	0.00	0.00	2709.22	-57.84	1578.82	2656.85	33.19	1566.39	1972.98	-153.78	1554.57	2527.91	-54.76	1536.68	289.61	-334.63	76.75	890.14	-323.81	73.56	284.15
6.85000	2543.90	-39.91	37.45	2522.77	-44.53	40.32	2358.68	-26.92	44.43	2369.10	-19.13	97.86	3055.40	-155.30	81.69	3028.76	-149.79	79.71	2849.39	-203.58	56.04	2013.50	-169.95	227.65	2713.66	-57.75	1194.43	0.00	0.00	0.00	2717.82	-57.55	1578.89	2664.27	32.91	1566.24	1972.98	-153.78	1554.57	2536.30	-56.48	1536.44	289.62	-334.91	76.73	890.18	-323.98	73.44	284.75
6.86000	2544.02	-39.90	37.44	2522.95	-44.47	40.27	2360.26	-27.03	47.43	2371.26	-18.96	100.81	3059.20	-154.95	72.41	3032.09	-149.48	71.43	2858.76	-203.80	51.40	2013.50	-169.95	227.65	2722.99	-58.35	1194.81	0.00	0.00	0.00	2726.50	-57.25	1579.49	2671.96	32.58	1566.56	1972.98	-153.78	1554.57	2545.11	-58.78	1536.86	289.61	-334.53	76.68	890.19	-324.02	73.47	284.94
6.87000	2544.44	-39.78	37.59	2523.25	-44.37	40.30	2362.43	-27.50	50.76	2374.89	-21.37	99.18	3062.19	-153.41	65.13	3034.56	-148.12	64.85	2866.86	-203.97	47.37	2013.50	-169.95	227.65	2732.17	-58.94	1195.55	0.00	0.00	0.00	2735.03	-56.96	1580.42	2679.24	32.23	1567.28	1972.98	-153.78	1554.57	2554.24	-61.44	1537.71	289.56	-334.61	76.71	890.07	-323.87	73.63	285.00
6.88000	2545.34	-39.71	38.01	2523.60	-44.34	40.39	2363.67	-26.09	55.48	2374.96	-17.37	109.53	3063.88	-151.79	57.89	3036.64	-146.56	58.90	2873.64	-204.09	44.01	2013.50	-169.95	227.65	2741.52	-59.46	1196.71	0.00	0.00	0.00	2743.59	-56.68	1581.56	2686.77	31.81	1568.18	1972.98	-153.78	1554.57	2563.11	-63.75	1538.73	289.66	-334.80	76.61	890.11	-323.93	73.60	284.43
6.89000	2545.42	-39.62	37.89	2524.05	-44.27	40.42	2366.66	-26.16	60.33	2380.51	-19.76	109.08	3064.78	-150.66	51.95	3038.53	-145.37	54.53	2879.07	-204.15	41.34	2013.50	-169.95	227.65	2750.79	-59.91	1198.25	0.00	0.00	0.00	2752.00	-56.42	1582.86	2694.40	31.42	1569.20	1972.98	-153.78	1554.57	2571.52	-65.76	1539.89	289.70	-334.99	76.67	890.13	-324.14	73.53	285.15
6.90000	2546.23	-39.43	38.16	2524.60	-44.31	40.42	2369.64	-25.93	65.99	2382.27	-16.33	119.89	3065.22	-150.11	48.49	3039.57	-144.75	51.75	2883.09	-204.16	39.43	2013.50	-169.95	227.65	2760.23	-60.31	1200.18	0.00	0.00	0.00	2760.44	-56.18	1584.37	2702.20	31.07	1570.42	1972.98	-153.78	1554.57	2579.49	-67.18	1541.22	289.67	-334.68	76.72	890.13	-324.21	73.46	284.08
6.91000	2546.95	-39.30	38.18	2525.25	-44.40	40.58	2373.85	-26.17	72.02	2387.54	-16.36	125.96	3065.89	-149.57	46.44	3040.02	-144.31	49.63	2885.66	-204.11	38.32	2013.50	-169.95	227.65	2769.25	-60.78	1202.33	0.00	0.00	0.00	2768.77	-55.97	1586.15	2709.90	30.66	1571.89	1972.98	-153.78	1554.57	2588.17	-69.33	1542.76	289.65	-334.44	76.78	890.19	-323.89	73.42	283.45
6.92000	2548.04	-38.96	38.47	2526.01	-44.60	40.86	2377.23	-24.02	79.94	2396.49	-18.19	127.30	3066.27	-149.13	45.10	3040.41	-143.80	48.34	2886.72	-204.00	38.05	2013.50	-169.95	227.65	2778.21	-61.15	1204.67	0.00	0.00	0.00	2777.01	-55.76	1588.10	2717.18	30.27	1573.58	1972.98	-153.78	1554.57	2596.38	-70.95	1544.31	289.69	-335.04	76.69	890.18	-324.09	73.45	284.72
6.93000	2548.88	-38.56	38.54	2526.69	-44.80	41.06	2382.92	-24.79	87.47	2404.24	-18.39	133.77	3066.36	-148.89	44.24	3040.60	-143.53	47.58	2888.20	-203.67	38.93	2013.50	-169.95	227.65	2787.53	-61.33	1207.19	0.00	0.00	0.00	2785.32	-55.56	1590.06	2724.47	29.79	1575.38	1972.98	-153.78	1554.57	2604.12	-71.80	1545.98	289.68	-334.98	76.66	890.09	-324.01	73.59	284.46
6.94000	2549.43	-38.19	38.29	2527.69	-44.91	41.25	2389.13	-25.10	95.80	2414.32	-20.01	140.16	3066.59	-148.83	43.88	3040.78	-143.48	47.16	2887.47	-203.61	38.47	2013.50	-169.95	227.65	2796.69	-61.34	1209.71	0.00	0.00	0.00	2793.70	-55.31	1591.88	2731.87	29.35	1577.12	1972.98	-153.78	1554.57	2612.03	-73.04	1547.53	289.61	-335.03	76.58	890.11	-324.17	73.55	284.73
6.95000	2550.74	-37.74	38.09	2529.19	-44.97	41.41	2396.13	-25.14	104.84	2423.91	-19.97	147.32	3066.67	-148.82	43.52	3040.85	-143.44	46.81	2888.16	-203.41	38.93	2013.50	-169.95	227.65	2805.84	-61.07	1212.10	0.00	0.00	0.00	2801.97	-55.06	1593.58	2739.39	28.97	1578.69	1972.98	-153.78	1554.57	2620.29	-74.76	1549.12	289.59	-334.49	76.75	890.11	-323.96	73.58	284.33
6.96000	2552.27	-37.23	37.28	2531.41	-44.91	41.48	2404.41	-25.81	114.18	2436.10	-21.52	153.81	3066.91	-148.85	43.32	3040.93	-143.47	46.55	2887.69	-203.37	38.56	2013.50	-169.95	227.65	2814.77	-60.55	1214.36	0.00	0.00	0.00	2810.12	-54.78	1595.13	2746.74	28.57	1580.15	1972.98	-153.78	1554.57	2630.05	-77.85	1550.51	289.64	-334.62	76.58	890.09	-323.82	73.59	284.11
6.97000	2554.18	-36.88	36.29	2534.31	-44.83	41.70	2413.70	-27.30	123.88	2448.44	-22.71	161.08	3067.14	-148.97	43.19	3041.08	-143.58	46.40	2888.14	-203.22	38.87	2013.50	-169.95	227.65	2823.65	-59.80	1216.29	0.00	0.00	0.00	2818.20	-54.45	1596.53	2753.98	28.25	1581.38	1972.98	-153.78	1554.57	2630.05	-77.85	1550.51	289.65	-334.63	76.73	890.10	-324.08	73.57	284.23
6.98000	2556.35	-36.52	35.08	2538.27	-44.52	42.50	2424.13	-29.45	133.85	2461.22	-24.59	168.81	3067.19	-149.03	42.96	3041.22	-143.67	46.30	2888.89	-203.11	39.16	2013.50	-169.95	227.65	2832.37	-58.75	1217.86	0.00	0.00	0.00	2826.34	-54.01	1597.82	2761.27	28.05	1582.52	1972.98	-153.78	1554.57	2630.05	-77.85	1550.51	289.60	-334.68	76.70	890.14	-324.13	73.56	284.58
6.99000	2559.14	-35.96	33.89	2542.70	-44.14	43.60	2436.17	-32.79	144.34	2473.75	-26.06	177.20	3067.39	-149.09	42.75	3041.36	-143.75	46.14	2888.25	-203.37	38.86	2013.50	-169.95	227.65	2840.81	-57.43	1218.99	0.00	0.00	0.00	2834.33	-53.48	1599.03	2768.37	27.96	1583.55	1972.98	-153.78	1554.57	2630.05	-77.85	1550.51	289.62	-334.88	76.66	890.21	-324.48	73.28	284.16
7.00000	2563.07	-35.00	32.78	2548.28	-43.49	45.08	2447.55	-34.94	154.77	2487.16	-28.34	185.95	3067.54	-149.14	42.49	3041.53	-143.77	46.00	2888.31	-203.17	38.97	2013.50	-169.95	227.65	2849.10	-55.82	1219.73	0.00	0.00	0.00	2842.03	-52.88	1600.18	2775.65	27.89	1584.49	1972.98	-153.78	1554.57	2630.05	-77.85	1550.51	289.68	-334.98	76.64	890.17	-324.12	73.45	284.88
7.01000	2567.03	-33.73	31.28	2554.88	-42.40	46.66	2459.84	-38.07	164.90	2500.93	-30.83	194.37	3067.70	-149.13	42.31	3041.64	-143.77	45.86	2888.42	-203.04	38.97	2013.50	-169.95	227.65	2857.07	-54.03	1220.09	0.00	0.00	0.00	2849.89	-52.15	1601.26	2782.67	27.90	1585.40	1972.98	-153.78	1554.57	2630.05	-77.85	1550.51	289.67	-334.77	76.59	890.28	-324.46	73.26	284.71
7.02000	2571.63	-32.12	29.62	2562.27	-40.91	48.62	2473.51	-43.70	174.45	2517.13	-35.24	202.09	3067.97	-149.13	42.25	3041.77	-143.78	45.77	2888.41	-203.02	38.91	2013.50	-169.95	227.65	2864.62	-52.16	1220.10	0.00	0.00	0.00	2857.77	-51.32	1602.30	2789.46	27.96	1586.18	1972.98	-153.78	1554.57	2630.05	-77.85	1550.51	289.64	-334.78	76.67	890.23	-324.17	73.41	283.95
7.03000	2577.72	-30.44	29.48	2570.90	-38.97	51.58	2484.90	-45.26	183.95	2530.99	-37.00	210.41	3068.09	-149.14	42.10	3041.78	-143.77	45.57	2888.28	-202.99	38.72	2013.50	-169.95	227.65	2872.00	-50.23	1219.89	0.00	0.00	0.00	2865.55	-50.39	1603.27	2796.53	28.13	1586.92	1972.98	-153.78	1554.57	2630.05	-77.85	1550.51	289.62	-334.99	76.53	890.11	-323.82	73.56	284.62
7.04000	2587.24	-27.52	33.54	2581.52	-36.59	55.73	2503.84	-49.69	191.07	2547.17	-40.92	217.20	3068.02	-149.17	41.87	3041.82	-143.78	45.46	2888.23	-202.90	38.78	2013.50	-169.95	227.65	2878.98	-48.32	1219.64	0.00	0.00	0.00	2873.15	-49.36	1604.17	2803.40	28.38	1587.65	1972.98	-153.78	1554.57	2630.05	-77.85	1550.51	289.60	-334.77	76.49	890.11	-323.93	73.68	284.55
7.05000	2599.93	-23.81	38.98	2595.13	-33.69	61.17	2520.55	-54.83	196.84	2562.85	-44.27	223.12	3068.11	-149.18	41.74	3041.87	-143.79	45.36	2888.89	-202.73	39.20	2013.50	-169.95	227.65	2885.88	-46.46	1219.49	0.00	0.00	0.00	2880.77	-48.23	1605.01	2810.29	28.76	1588.35	1972.98	-153.78	1554.57	2630.05	-77.85	1550.51	289.65	-334.88	76.61	890.11	-323.83	73.59	284.53
7.06000	2615.70	-19.40	45.33	2611.28	-30.26	67.30	2534.46	-57.15	202.06	2577.90	-46.49	228.59	3068.18	-149.12	41.64	3041.88	-143.74	45.26	2888.86	-202.60	39.37	2013.50	-169.95	227.65	2892.61	-44.70	1219.43	0.00	0.00	0.00	2888.44	-47.00	1605.76	2817.07	29.17	1589.02	1972.98	-153.78	1554.57	2630.05	-77.85	1550.51	289.64	-334.74	76.69	890.06	-324.00	73.60	284.64
7.07000	2632.96	-14.76	51.20	2628.23	-26.60	72.43	2551.31	-61.84	205.05	2592.45	-48.34	233.33	3068.20	-149.11	41.51	3041.90	-143.72	45.16	2888.71	-202.59	39.22	2013.50	-169.95	227.65	2899.31	-43.00	1219.47	0.00	0.00	0.00	2896.02	-45.68	1606.44	2824.05	29.69	1589.63	1972.98	-153.78	1554.57	2630.05	-77.85	1550.51	289.65	-334.55	76.74	890.26	-324.34	73.37	285.04
7.08000	2651.25	-10.23	55.97	2646.84	-22.99	76.87	2568.04	-65.06	207.14	2610.66	-53.31	235.09	3068.24	-149.09	41.42	3041.97	-143.68	45.12	2888.52	-202.54	39.16	2013.50	-169.95	227.65	2905.84	-41.48	1219.63	0.00	0.00	0.00	2903.69	-44.25	1607.04	2830.65	30.28	1590.24	1972.98	-153.78	1554.57	2630.05	-77.85	1550.51	289.64	-334.53	76.80	890.24	-324.07	73.30	284.93
7.09000	2670.35	-6.12	59.89	2665.80	-19.62	80.12	2586.51	-69.38	207.39	2627.10	-55.27	236.58	3068.30	-149.11	41.34	3041.98	-143.71	45.04	2888.79	-202.67	39.47	2013.50	-169.95	227.65	2912.44	-40.01	1219.93	0.00	0.00	0.00	2911.19	-42.74	1607.56	2837.49	30.95	1590.87	1972.98	-153.78	1554.57	2630.05	-77.85	1550.51	289.67	-335.07	76.69	890.25	-324.19	73.35	284.18
7.10000	2690.28	-2.29	62.88	2685.11	-16.53	82.27	2604.37	-71.96	206.67	2627.10	-55.27	236.58	3068.22	-149.16	41.22	3042.07	-143.71	45.00	2888.14	-202.88	38.97	2013.50	-169.95	227.65	2918.88	-38.58	1220.37	0.00	0.00	0.00	2918.78	-41.11	1607.98	2844.22	31.72	1591.39	1972.98	-153.78	1554.57	2630.05	-77.85	1550.51	289.61	-334.57	76.77	890.19	-324.21	73.40	283.97
7.11000	2710.77	1.37	64.72	2705.05	-13.55	83.39	2622.90	-74.14	204.88	2627.10	-55.27	236.58	3068.23	-149.20	41.09	3042.05	-143.74	44.90	2888.76	-202.81	39.51	2013.50	-169.95	227.65	2925.32	-37.15	1220.93	0.00	0.00	0.00	2926.41	-39.38	1608.29	2850.81	32.61	1591.82	1972.98	-153.78	1554.57	2630.05	-77.85	1550.51	289.61	-334.54	76.67	890.15	-324.03	73.54	284.48
7.12000	2732.27	4.75	65.80	2726.36	-10.64	83.90	2640.46	-74.63	201.64	2627.10	-55.27	236.58	3068.34	-149.20	40.98	3042.15	-143.77	44.85	2888.57	-202.80	39.39	2013.50	-169.95	227.65	2931.73	-35.74	1221.49	0.00	0.00	0.00	2934.01	-37.53	1608.45	2857.09	33.52	1592.14	1972.98	-153.78	1554.57	2630.05	-77.85	1550.51	289.67	-334.66	76.65	890.12	-324.07	73.62	284.45
7.13000	2754.69	7.97	66.03	2747.90	-7.84	83.35	2659.72	-76.70	196.69	2627.10	-55.27	236.58	3068.29	-149.25	40.79	3042.18	-143.83	44.75	2889.10	-202.68	39.78	2013.50	-169.95	227.65	2937.89	-34.40	1222.03	0.00	0.00	0.00	2941.37	-35.60	1608.47	2863.36	34.51	1592.31	1972.98	-153.78	1554.57	2630.05	-77.85	1550.51	289.65	-334.64	76.74	890.20	-323.75	73.66	284.80
7.14000	2778.20	11.09	65.65	2770.75	-5.04	82.36	2659.72	-76.70	196.69	2627.10	-55.27	236.58	3068.35	-149.35	40.66	3042.18	-143.91	44.62	2889.07	-202.55	39.69	2013.50	-169.95	227.65	2944.01	-33.03	1222.47	0.00	0.00	0.00	2948.49	-33.55	1608.38	2869.51	35.57	1592.33	1972.98	-153.78	1554.57	2630.05	-77.85	1550.51	289.54	-334.46	76.81	890.19	-323.95	73.42	283.85
7.15000	2802.11	14.23	64.45	2794.44	-2.13	80.74	2659.72	-76.70	196.69	2627.10	-55.27	236.58	3068.41	-149.43	40.57	3042.17	-143.99	44.47	2888.72	-202.70	39.39	2013.50	-169.95	227.65	2950.11	-31.66	1222.86	0.00	0.00	0.00	2955.54	-31.38	1608.20	2875.70	36.69	1592.18	1972.98	-153.78	1554.57	2630.05	-77.85	1550.51	289.64	-334.46	76.66	890.37	-324.47	73.16	283.17
7.16000	2826.68	17.56	62.67	2818.32	1.07	78.39	2659.72	-76.70	196.69	2627.10	-55.27	236.58	3068.38	-149.54	40.43	3041.96	-144.14	44.24	2888.78	-202.63	39.43	2013.50	-169.95	227.65	2956.05	-30.29	1223.09	0.00	0.00	0.00	2962.57	-29.06	1607.95	2881.68	37.89	1591.94	1972.98	-153.78	1554.57	2630.05	-77.85	1550.51	289.61	-334.62	76.65	890.10	-323.99	73.51	283.69
7.17000	2851.68	21.35	60.53	2842.80	4.73	75.71	2659.72	-76.70	196.69	2627.10	-55.27	236.58	3068.53	-149.67	40.34	3042.20	-144.18	44.22	2889.60	-202.40	40.10	2013.50	-169.95	227.65	2961.93	-28.91	1223.16	0.00	0.00	0.00	2969.48	-26.58	1607.61	2887.50	39.07	1591.59	1972.98	-153.78	1554.57	2630.05	-77.85	1550.51	289.62	-334.50	76.69	890.13	-323.97	73.54	283.82
7.18000	2876.86	25.66	58.01	2867.44	8.89	72.69	2659.72	-76.70	196.69	2627.10	-55.27	236.58	3068.57	-149.79	40.11	3042.32	-144.27	44.15	2888.72	-202.46	39.66	2013.50	-169.95	227.65	2967.77	-27.52	1223.13	0.00	0.00	0.00	2976.30	-23.98	1607.21	2893.12	40.37	1591.17	1972.98	-153.78	1554.57	2630.05	-77.85	1550.51	289.64	-334.67	76.74	890.20	-324.17	73.42	283.90
7.19000	2902.47	30.72	55.58	2892.36	13.79	69.58	2659.72	-76.70	196.69	2627.10	-55.27	236.58	3068.84	-149.89	40.05	3042.45	-144.32	44.12	2888.91	-202.30	40.10	2013.50	-169.95	227.65	2973.32	-26.12	1223.02	0.00	0.00	0.00	2982.92	-21.36	1606.75	2898.74	41.69	1590.68	1972.98	-153.78	1554.57	2630.05	-77.85	1550.51	289.64	-335.02	76.75	890.16	-324.05	73.50	283.33
7.20000	2927.94	36.52	53.24	2917.42	19.41	66.35	2659.72	-76.70	196.69	2627.10	-55.27	236.58	3068.88	-150.01	39.88	3042.50	-144.39	44.10	2888.93	-202.27	40.33	2013.50	-169.95	227.65	2978.97	-24.76	1222.81	0.00	0.00	0.00	2989.28	-18.77	1606.25	2904.15	43.02	1590.10	1972.98	-153.78	1554.57	2630.05	-77.85	1550.51	289.62	-334.81	76.68	890.18	-323.96	73.48	282.95
7.21000	2953.96	43.11	51.38	2942.05	25.78	63.15	2659.72	-76.70	196.69	2627.10	-55.27	236.58	3069.31	-150.05	40.05	3042.53	-144.44	44.08	2888.85	-202.28	40.37	2013.50	-169.95	227.65	2984.63	-23.31	1222.53	0.00	0.00	0.00	2995.43	-16.15	1605.72	2909.42	44.39	1589.52	1972.98	-153.78	1554.57	2630.05	-77.85	1550.51	289.58	-334.66	76.64	890.15	-324.29	73.42	283.53
7.22000	2979.05	50.69	49.40	2967.34	33.17	60.68	2659.72	-76.70	196.69	2627.10	-55.27	236.58	3069.32	-150.18	39.92	3042.52	-144.54	44.03	2889.94	-201.96	41.19	2013.50	-169.95	227.65	2990.44	-21.83	1222.19	0.00	0.00	0.00	3001.51	-13.48	1605.16	2915.20	45.81	1588.80	1972.98	-153.78	1554.57	2630.05	-77.85	1550.51	289.57	-334.59	76.59	890.14	-324.06	73.50	283.64
7.23000	3004.38	59.13	48.36	2991.75	41.43	58.15	2659.72	-76.70	196.69	2627.10	-55.27	236.58	3069.35	-150.29	39.75	3042.38	-144.68	43.80	2889.87	-201.77	41.35	2013.50	-169.95	227.65	2996.41	-20.28	1221.77	0.00	0.00	0.00	3007.54	-10.73	1604.60	2915.20	45.81	1588.80	1972.98	-153.78	1554.57	2630.05	-77.85	1550.51	289.56	-334.67	76.63	890.21	-324.35	73.46	283.61
7.24000	3029.13	68.60	47.85	3016.03	50.48	56.29	2659.72	-76.70	196.69	2627.10	-55.27	236.58	3069.45	-150.42	39.61	3042.82	-144.71	43.84	2889.88	-201.77	41.49	2013.50	-169.95	227.65	3002.26	-18.68	1221.33	0.00	0.00	0.00	3013.44	-7.91	1604.03	2915.20	45.81	1588.80	1972.98	-153.78	1554.57	2630.05	-77.85	1550.51	289.60	-334.49	76.70	890.27	-324.56	73.34	283.18
7.25000	3051.67	78.28	46.53	3039.88	59.87	54.99	2659.72	-76.70	196.69	2627.10	-55.27	236.58	3069.90	-150.47	39.74	3042.93	-144.78	43.71	2889.63	-201.83	41.57	2013.50	-169.95	227.65	3007.96	-17.05	1220.88	0.00	0.00	0.00	3019.30	-5.09	1603.44	2915.20	45.81	1588.80	1972.98	-153.78	1554.57	2630.05	-77.85	1550.51	289.65	-335.00	76.66	890.11	-323.71	73.69	283.22
7.26000	3075.09	88.66	46.86	3062.03	69.62	53.10	2659.72	-76.70	196.69	2627.10	-55.27	236.58	3070.31	-150.46	40.00	3043.05	-144.81	43.65	2889.23	-201.78	41.36	2013.50	-169.95	227.65	3013.53	-15.34	1220.40	0.00	0.00	0.00	3025.08	-2.22	1602.83	2915.20	45.81	1588.80	1972.98	-153.78	1554.57	2630.05	-77.85	1550.51	289.60	-334.78	76.62	890.14	-323.88	73.60	283.87
7.27000	3098.31	99.29	47.72	3085.09	79.37	52.88	2659.72	-76.70	196.69	2627.10	-55.27	236.58	3070.31	-150.50	40.03	3043.26	-144.79	43.77	2889.48	-201.78	41.64	2013.50	-169.95	227.65	3019.10	-13.57	1219.89	0.00	0.00	0.00	3030.79	0.62	1602.15	2915.20	45.81	1588.80	1972.98	-153.78	1554.57	2630.05	-77.85	1550.51	289.64	-334.55	76.80	890.16	-323.76	73.47	283.40
7.28000	3098.31	99.29	47.72	3085.09	79.37	52.88	2659.72	-76.70	196.69	2627.10	-55.27	236.58	3070.31	-150.50	40.03	3043.26	-144.79	43.77	2889.48	-201.78	41.64	2013.50	-169.95	227.65	3019.10	-13.57	1219.89	0.00	0.00	0.00	3030.79	0.62	1602.15	2915.20	45.81	1588.80	1972.98	-153.78	1554.57	2630.05	-77.85	1550.51	289.64	-334.55	76.80	890.16	-323.76	73.47	283.40
[truncated: 35 more columns]
