# Supplementary material for: The impact of mobile phone use on where we look and how we walk when negotiating floor based obstacles
Source: PLoS One. 2017 Jun 30;12(6):e0179802. doi: 10.1371/journal.pone.0179802 (PMC5493336; doi:10.1371/journal.pone.0179802)
Supplement: S1 File — (ZIP) [file pone.0179802.s001.zip › Gait/PP12/BD obs read 2.txt]

CODAmotion Analysis Text
Codamotion Analysis Text Save of: BD obs read 2.mdf
Time	Markers
Time	1:LTOE.X	1:LTOE.Y	1:LTOE.Z	2:L2nd.X	2:L2nd.Y	2:L2nd.Z	3:LHEE.X	3:LHEE.Y	3:LHEE.Z	4:LANK.X	4:LANK.Y	4:LANK.Z	5:RTOE.X	5:RTOE.Y	5:RTOE.Z	6:R2nd.X	6:R2nd.Y	6:R2nd.Z	7:RHEE.X	7:RHEE.Y	7:RHEE.Z	8:RANK.X	8:RANK.Y	8:RANK.Z	9:STRN.X	9:STRN.Y	9:STRN.Z	10:Marker 10.X	10:Marker 10.Y	10:Marker 10.Z	11:FRHD.X	11:FRHD.Y	11:FRHD.Z	12:FLHD.X	12:FLHD.Y	12:FLHD.Z	13:BRHD.X	13:BRHD.Y	13:BRHD.Z	14:BLHD.X	14:BLHD.Y	14:BLHD.Z	15:BLSTEP.X	15:BLSTEP.Y	15:BLSTEP.Z	16:FLSTEP.X	16:FLSTEP.Y	16:FLSTEP.Z	17:BRSTEP.X
(s)	(mm)	(mm)	(mm)	(mm)	(mm)	(mm)	(mm)	(mm)	(mm)	(mm)	(mm)	(mm)	(mm)	(mm)	(mm)	(mm)	(mm)	(mm)	(mm)	(mm)	(mm)	(mm)	(mm)	(mm)	(mm)	(mm)	(mm)	(mm)	(mm)	(mm)	(mm)	(mm)	(mm)	(mm)	(mm)	(mm)	(mm)	(mm)	(mm)	(mm)	(mm)	(mm)	(mm)	(mm)	(mm)	(mm)	(mm)	(mm)	(mm)
0.00000	-3718.41	135.89	10.38	-3727.69	122.62	4.92	-1505.76	124.74	342.08	-1517.18	115.29	408.75	-3229.53	3.51	21.65	-3276.45	2.24	46.86	-3285.24	144.89	-6.72	-3170.94	146.05	31.23	-2594.56	113.29	1165.89	0.00	0.00	0.00	-3725.39	250.42	1560.49	-3084.42	137.48	1532.86	-2943.62	133.88	1209.23	-2858.13	63.90	1187.10	669.61	217.88	59.00	210.98	210.25	58.93	640.40
0.01000	-3718.41	135.89	10.38	-3727.69	122.62	4.92	-1505.76	124.74	342.08	-1517.18	115.29	408.75	-3229.53	3.51	21.65	-3276.45	2.24	46.86	-3285.24	144.89	-6.72	-3170.94	146.05	31.23	-2594.56	113.29	1165.89	0.00	0.00	0.00	-3725.39	250.42	1560.49	-3084.42	137.48	1532.86	-2943.62	133.88	1209.23	-2858.13	63.90	1187.10	669.61	217.88	59.00	210.98	210.25	58.93	640.40
0.02000	-3718.41	135.89	10.38	-3727.69	122.62	4.92	-1505.76	124.74	342.08	-1517.18	115.29	408.75	-3229.53	3.51	21.65	-3276.45	2.24	46.86	-3285.24	144.89	-6.72	-3170.94	146.05	31.23	-2594.56	113.29	1165.89	0.00	0.00	0.00	-3725.39	250.42	1560.49	-3084.42	137.48	1532.86	-2943.62	133.88	1209.23	-2858.13	63.90	1187.10	669.61	217.88	59.00	210.98	210.25	58.93	640.40
0.03000	-3718.41	135.89	10.38	-3727.69	122.62	4.92	-1505.76	124.74	342.08	-1517.18	115.29	408.75	-3229.53	3.51	21.65	-3276.45	2.24	46.86	-3285.52	144.91	-6.70	-3171.31	146.08	31.25	-2594.56	113.29	1165.89	0.00	0.00	0.00	-3725.39	250.42	1560.49	-3084.42	137.48	1532.86	-2944.33	133.92	1209.54	-2858.97	63.91	1187.44	669.82	217.95	59.01	211.06	210.32	58.95	640.64
0.04000	-3718.41	135.89	10.38	-3727.69	122.62	4.92	-1505.76	124.74	342.08	-1517.18	115.29	408.75	-3229.53	3.51	21.65	-3276.45	2.24	46.86	-3563.44	165.51	8.71	-3541.28	168.42	47.20	-2594.56	113.29	1165.89	0.00	0.00	0.00	-3725.39	250.42	1560.49	-3084.42	137.48	1532.86	-3646.18	171.40	1522.51	-3698.87	80.72	1528.19	882.22	287.36	77.57	284.54	283.51	79.61	882.85
0.05000	-3718.41	135.89	10.38	-3727.69	122.62	4.92	-1505.76	124.74	342.08	-1517.18	115.29	408.75	-3229.53	3.51	21.65	-3276.45	2.24	46.86	-3585.78	164.82	5.89	-3518.37	170.91	51.35	-2594.56	113.29	1165.89	0.00	0.00	0.00	-3725.39	250.42	1560.49	-3084.42	137.48	1532.86	-3637.61	171.29	1523.01	-3697.07	78.87	1527.36	882.64	287.06	77.78	284.70	283.36	79.70	882.43
0.06000	-3718.41	135.89	10.38	-3727.69	122.62	4.92	-1505.76	124.74	342.08	-1517.18	115.29	408.75	-3229.53	3.51	21.65	-3276.45	2.24	46.86	-3555.09	164.80	10.91	-3543.10	169.25	46.97	-2594.56	113.29	1165.89	0.00	0.00	0.00	-3725.39	250.42	1560.49	-3084.42	137.48	1532.86	-3633.28	169.83	1522.12	-3679.04	79.40	1526.52	882.21	287.08	77.59	285.20	283.25	79.67	882.88
0.07000	-3718.41	135.89	10.38	-3727.69	122.62	4.92	-1505.76	124.74	342.08	-1517.18	115.29	408.75	-3229.53	3.51	21.65	-3276.45	2.24	46.86	-3552.22	164.94	11.05	-3535.40	169.52	48.29	-2594.56	113.29	1165.89	0.00	0.00	0.00	-3725.39	250.42	1560.49	-3084.42	137.48	1532.86	-3630.46	168.67	1521.95	-3674.27	80.46	1526.61	882.91	287.08	77.64	284.62	283.26	79.59	882.93
0.08000	-3718.41	135.89	10.38	-3727.69	122.62	4.92	-1505.76	124.74	342.08	-1517.18	115.29	408.75	-3229.53	3.51	21.65	-3276.45	2.24	46.86	-3572.91	165.25	7.50	-3542.99	169.49	46.73	-2594.56	113.29	1165.89	0.00	0.00	0.00	-3725.39	250.42	1560.49	-3084.42	137.48	1532.86	-3634.29	167.65	1522.34	-3698.46	78.83	1527.94	883.21	287.09	77.87	284.65	283.33	79.61	883.14
0.09000	-3718.41	135.89	10.38	-3727.69	122.62	4.92	-1505.76	124.74	342.08	-1517.18	115.29	408.75	-3229.53	3.51	21.65	-3276.45	2.24	46.86	-3572.13	165.55	7.37	-3528.27	169.58	47.41	-2594.56	113.29	1165.89	0.00	0.00	0.00	-3725.39	250.42	1560.49	-3084.42	137.48	1532.86	-3634.38	166.35	1522.12	-3719.03	78.98	1527.82	882.69	286.94	77.72	284.35	283.29	79.51	882.88
0.10000	-3718.41	135.89	10.38	-3727.69	122.62	4.92	-1505.76	124.74	342.08	-1517.18	115.29	408.75	-3229.53	3.51	21.65	-3276.45	2.24	46.86	-3558.37	165.51	9.80	-3535.51	170.01	46.61	-2594.56	113.29	1165.89	0.00	0.00	0.00	-3725.39	250.42	1560.49	-3084.42	137.48	1532.86	-3635.15	165.15	1521.76	-3703.37	77.21	1526.53	882.69	287.01	77.76	283.58	283.32	79.11	882.67
0.11000	-3718.41	135.89	10.38	-3727.69	122.62	4.92	-1505.76	124.74	342.08	-1517.18	115.29	408.75	-3229.53	3.51	21.65	-3276.45	2.24	46.86	-3566.16	165.53	8.62	-3525.58	169.73	48.56	-2594.56	113.29	1165.89	0.00	0.00	0.00	-3725.39	250.42	1560.49	-3084.42	137.48	1532.86	-3636.24	163.16	1521.08	-3684.67	76.53	1526.34	882.60	287.19	77.67	284.25	283.22	79.35	882.50
0.12000	-3718.41	135.89	10.38	-3727.69	122.62	4.92	-1505.76	124.74	342.08	-1517.18	115.29	408.75	-3229.53	3.51	21.65	-3276.45	2.24	46.86	-3553.89	164.55	10.02	-3542.37	170.06	46.31	-2594.56	113.29	1165.89	0.00	0.00	0.00	-3725.39	250.42	1560.49	-3084.42	137.48	1532.86	-3633.67	161.72	1520.83	-3671.03	75.59	1526.12	882.61	287.15	77.58	283.90	283.27	79.42	882.51
0.13000	-3718.41	135.89	10.38	-3727.69	122.62	4.92	-1505.76	124.74	342.08	-1517.18	115.29	408.75	-3229.53	3.51	21.65	-3276.45	2.24	46.86	-3563.23	165.03	8.63	-3528.41	169.34	47.64	-2594.56	113.29	1165.89	0.00	0.00	0.00	-3725.39	250.42	1560.49	-3084.42	137.48	1532.86	-3625.93	160.46	1520.43	-3674.46	74.08	1524.45	882.15	287.35	77.55	284.16	283.43	79.48	882.51
0.14000	-3718.41	135.89	10.38	-3727.69	122.62	4.92	-1505.76	124.74	342.08	-1517.18	115.29	408.75	-3229.53	3.51	21.65	-3276.45	2.24	46.86	-3565.73	165.14	8.86	-3540.48	169.78	45.53	-2594.56	113.29	1165.89	0.00	0.00	0.00	-3725.39	250.42	1560.49	-3084.42	137.48	1532.86	-3632.40	158.78	1520.60	-3716.24	73.18	1525.94	882.30	287.37	77.61	284.32	283.87	79.44	882.73
0.15000	-3718.41	135.89	10.38	-3727.69	122.62	4.92	-1505.76	124.74	342.08	-1517.18	115.29	408.75	-3229.53	3.51	21.65	-3276.45	2.24	46.86	-3575.38	165.43	7.39	-3528.52	169.57	47.59	-2594.56	113.29	1165.89	0.00	0.00	0.00	-3725.39	250.42	1560.49	-3084.42	137.48	1532.86	-3628.41	157.40	1520.47	-3688.91	73.49	1526.84	882.49	287.07	77.69	284.21	283.45	79.35	882.62
0.16000	-3718.41	135.89	10.38	-3727.69	122.62	4.92	-1505.76	124.74	342.08	-1517.18	115.29	408.75	-3229.53	3.51	21.65	-3276.45	2.24	46.86	-3562.19	165.59	9.24	-3531.76	168.69	47.75	-2594.56	113.29	1165.89	0.00	0.00	0.00	-3725.39	250.42	1560.49	-3084.42	137.48	1532.86	-3641.79	154.70	1520.44	-3712.12	73.50	1526.37	882.84	287.11	77.80	284.25	283.42	79.40	882.49
0.17000	-3718.41	135.89	10.38	-3727.69	122.62	4.92	-1505.76	124.74	342.08	-1517.18	115.29	408.75	-3229.53	3.51	21.65	-3276.45	2.24	46.86	-3579.14	165.43	6.31	-3535.92	170.56	47.02	-2594.56	113.29	1165.89	0.00	0.00	0.00	-3725.39	250.42	1560.49	-3084.42	137.48	1532.86	-3637.77	152.42	1520.46	-3732.63	71.51	1527.46	882.34	286.95	77.53	284.61	283.28	79.59	882.56
0.18000	-3718.41	135.89	10.38	-3727.69	122.62	4.92	-1505.76	124.74	342.08	-1517.18	115.29	408.75	-3229.53	3.51	21.65	-3276.45	2.24	46.86	-3560.09	165.13	9.57	-3552.52	168.47	44.88	-2594.56	113.29	1165.89	0.00	0.00	0.00	-3725.39	250.42	1560.49	-3084.42	137.48	1532.86	-3633.77	151.25	1520.76	-3735.35	68.94	1527.26	882.86	287.17	77.68	283.90	283.35	79.34	883.02
0.19000	-3718.41	135.89	10.38	-3727.69	122.62	4.92	-1505.76	124.74	342.08	-1517.18	115.29	408.75	-3229.53	3.51	21.65	-3276.45	2.24	46.86	-3583.76	164.49	5.86	-3530.17	168.28	47.90	-2594.56	113.29	1165.89	0.00	0.00	0.00	-3725.39	250.42	1560.49	-3084.42	137.48	1532.86	-3647.45	148.58	1520.67	-3686.00	69.75	1525.50	882.35	287.50	77.70	284.49	283.17	79.45	883.31
0.20000	-3718.41	135.89	10.38	-3727.69	122.62	4.92	-1505.76	124.74	342.08	-1517.18	115.29	408.75	-3229.53	3.51	21.65	-3276.45	2.24	46.86	-3558.06	165.76	9.12	-3527.39	169.06	48.45	-2594.56	113.29	1165.89	0.00	0.00	0.00	-3725.39	250.42	1560.49	-3084.42	137.48	1532.86	-3636.26	146.34	1520.30	-3688.89	68.29	1527.15	882.86	286.95	77.76	284.56	283.40	79.45	882.33
0.21000	-3718.41	135.89	10.38	-3727.69	122.62	4.92	-1505.76	124.74	342.08	-1517.18	115.29	408.75	-3229.53	3.51	21.65	-3276.45	2.24	46.86	-3548.69	164.32	10.90	-3545.48	168.66	46.03	-2594.56	113.29	1165.89	0.00	0.00	0.00	-3725.39	250.42	1560.49	-3084.42	137.48	1532.86	-3631.15	143.65	1520.17	-3687.18	65.65	1527.55	882.97	286.94	77.87	284.09	283.41	79.31	882.27
0.22000	-3718.41	135.89	10.38	-3727.69	122.62	4.92	-1505.76	124.74	342.08	-1517.18	115.29	408.75	-3229.53	3.51	21.65	-3276.45	2.24	46.86	-3569.55	163.99	7.26	-3528.04	170.03	48.12	-2594.56	113.29	1165.89	0.00	0.00	0.00	-3725.39	250.42	1560.49	-3084.42	137.48	1532.86	-3630.14	141.34	1520.61	-3728.17	65.69	1529.04	882.67	286.95	77.83	284.10	283.47	79.30	882.52
0.23000	-3718.41	135.89	10.38	-3727.69	122.62	4.92	-1505.76	124.74	342.08	-1517.18	115.29	408.75	-3229.53	3.51	21.65	-3276.45	2.24	46.86	-3600.34	165.16	3.53	-3524.41	169.94	48.60	-2594.56	113.29	1165.89	0.00	0.00	0.00	-3725.42	250.42	1560.49	-3084.42	137.48	1532.86	-3631.21	138.05	1520.80	-3718.91	62.63	1529.22	882.51	287.04	77.71	284.55	283.39	79.45	882.23
0.24000	-3718.41	135.89	10.38	-3727.69	122.62	4.92	-1505.76	124.74	342.08	-1517.18	115.29	408.75	-3229.53	3.51	21.65	-3276.45	2.24	46.86	-3565.40	165.03	8.98	-3548.45	169.02	45.50	-2594.56	113.29	1165.89	0.00	0.00	0.00	-3754.04	250.73	1561.35	-3084.42	137.48	1532.86	-3638.44	135.75	1521.46	-3721.66	61.08	1529.70	881.73	287.28	77.50	284.67	283.34	79.55	882.85
0.25000	-3718.41	135.89	10.38	-3727.69	122.62	4.92	-1505.76	124.74	342.08	-1517.18	115.29	408.75	-3229.53	3.51	21.65	-3276.45	2.24	46.86	-3574.42	164.94	7.10	-3535.62	168.70	47.28	-2594.56	113.29	1165.89	0.00	0.00	0.00	-3758.27	250.55	1561.78	-3084.42	137.48	1532.86	-3635.65	133.68	1521.28	-3724.35	59.52	1530.19	882.26	286.83	77.49	284.47	283.29	79.54	883.11
0.26000	-3718.41	135.89	10.38	-3727.69	122.62	4.92	-1505.76	124.74	342.08	-1517.18	115.29	408.75	-3229.53	3.51	21.65	-3276.45	2.24	46.86	-3571.54	164.60	7.37	-3527.99	168.18	48.39	-2594.56	113.29	1165.89	0.00	0.00	0.00	-3755.40	247.38	1561.43	-3084.42	137.48	1532.86	-3638.82	130.86	1521.32	-3726.97	57.97	1530.66	882.25	286.92	77.67	284.63	283.26	79.48	882.63
0.27000	-3718.41	135.89	10.38	-3727.69	122.62	4.92	-1505.76	124.74	342.08	-1517.18	115.29	408.75	-3229.53	3.51	21.65	-3276.45	2.24	46.86	-3558.75	166.40	9.26	-3538.53	168.71	46.32	-2594.56	113.29	1165.89	0.00	0.00	0.00	-3741.26	245.24	1562.26	-3084.42	137.48	1532.86	-3636.61	128.23	1521.59	-3729.53	56.43	1531.13	882.76	287.31	77.66	285.26	283.24	79.81	882.70
0.28000	-3718.41	135.89	10.38	-3727.69	122.62	4.92	-1505.76	124.74	342.08	-1517.18	115.29	408.75	-3229.53	3.51	21.65	-3276.45	2.24	46.86	-3575.65	164.57	6.29	-3547.18	167.87	46.16	-2594.56	113.29	1165.89	0.00	0.00	0.00	-3744.16	244.64	1561.89	-3084.42	137.48	1532.86	-3631.54	125.09	1521.75	-3732.02	54.88	1531.59	882.46	287.24	77.48	284.33	283.42	79.50	882.54
0.29000	-3718.41	135.89	10.38	-3727.69	122.62	4.92	-1505.76	124.74	342.08	-1517.18	115.29	408.75	-3229.53	3.51	21.65	-3276.45	2.24	46.86	-3567.84	163.97	7.41	-3536.82	168.11	47.05	-2594.56	113.29	1165.89	0.00	0.00	0.00	-3711.99	242.93	1561.72	-3084.42	137.48	1532.86	-3626.78	121.76	1521.71	-3734.45	53.34	1532.05	882.68	287.28	77.76	283.88	283.56	79.40	882.47
0.30000	-3718.41	135.89	10.38	-3727.69	122.62	4.92	-1505.76	124.74	342.08	-1517.18	115.29	408.75	-3229.53	3.51	21.65	-3276.45	2.24	46.86	-3563.70	164.97	9.35	-3542.84	167.34	46.42	-2594.56	113.29	1165.89	0.00	0.00	0.00	-3733.90	241.23	1562.21	-3084.42	137.48	1532.86	-3634.88	117.63	1522.01	-3736.82	51.80	1532.50	882.47	287.32	77.80	283.90	283.36	79.48	882.91
0.31000	-3718.41	135.89	10.38	-3727.69	122.62	4.92	-1505.76	124.74	342.08	-1517.18	115.29	408.75	-3229.53	3.51	21.65	-3276.45	2.24	46.86	-3589.56	164.84	4.98	-3536.13	167.96	47.30	-2594.56	113.29	1165.89	0.00	0.00	0.00	-3710.64	239.46	1561.84	-3084.42	137.48	1532.86	-3644.34	114.03	1522.06	-3739.12	50.27	1532.94	882.15	287.01	77.63	284.38	283.31	79.53	882.19
0.32000	-3718.41	135.89	10.38	-3727.69	122.62	4.92	-1505.76	124.74	342.08	-1517.18	115.29	408.75	-3229.53	3.51	21.65	-3276.45	2.24	46.86	-3568.98	165.54	7.72	-3542.30	168.23	46.73	-2594.56	113.29	1165.89	0.00	0.00	0.00	-3726.77	238.19	1561.41	-3084.42	137.48	1532.86	-3651.59	110.55	1522.42	-3741.36	48.73	1533.38	882.13	287.15	77.46	283.63	283.37	79.30	882.09
0.33000	-3718.41	135.89	10.38	-3727.69	122.62	4.92	-1505.76	124.74	342.08	-1517.18	115.29	408.75	-3229.53	3.51	21.65	-3276.45	2.24	46.86	-3576.77	165.19	6.53	-3546.73	167.27	46.72	-2594.56	113.29	1165.89	0.00	0.00	0.00	-3725.72	236.47	1561.48	-3084.42	137.48	1532.86	-3637.14	107.98	1522.04	-3743.53	47.20	1533.81	882.07	287.15	77.40	284.25	283.28	79.47	882.22
0.34000	-3718.41	135.89	10.38	-3727.69	122.62	4.92	-1505.76	124.74	342.08	-1517.18	115.29	408.75	-3229.53	3.51	21.65	-3276.45	2.24	46.86	-3554.22	165.12	10.23	-3534.84	167.65	48.35	-2594.56	113.29	1165.89	0.00	0.00	0.00	-3713.93	234.44	1561.67	-3084.42	137.48	1532.86	-3639.62	103.47	1522.33	-3745.64	45.67	1534.23	882.33	287.03	77.52	284.50	283.59	79.42	882.33
0.35000	-3718.41	135.89	10.38	-3727.69	122.62	4.92	-1505.76	124.74	342.08	-1517.18	115.29	408.75	-3229.53	3.51	21.65	-3276.45	2.24	46.86	-3557.67	164.18	9.34	-3550.13	166.47	45.22	-2594.56	113.29	1165.89	0.00	0.00	0.00	-3721.31	232.62	1561.33	-3084.42	137.48	1532.86	-3649.82	100.04	1522.67	-3747.69	44.15	1534.65	882.63	287.01	77.65	284.09	283.51	79.46	882.22
0.36000	-3718.41	135.89	10.38	-3727.69	122.62	4.92	-1505.76	124.74	342.08	-1517.18	115.29	408.75	-3229.53	3.51	21.65	-3276.45	2.24	46.86	-3558.13	164.62	8.91	-3542.39	166.23	46.89	-2594.56	113.29	1165.89	0.00	0.00	0.00	-3731.35	230.82	1561.23	-3084.42	137.48	1532.86	-3656.75	97.73	1522.59	-3749.68	42.63	1535.06	882.73	287.05	77.75	284.70	283.43	79.63	882.06
0.37000	-3718.41	135.89	10.38	-3727.69	122.62	4.92	-1505.76	124.74	342.08	-1517.18	115.29	408.75	-3229.53	3.51	21.65	-3276.45	2.24	46.86	-3549.56	164.27	10.27	-3546.87	167.85	46.71	-2594.56	113.29	1165.89	0.00	0.00	0.00	-3720.30	228.51	1561.07	-3084.42	137.48	1532.86	-3643.30	94.68	1522.37	-3751.60	41.11	1535.46	882.13	287.21	77.56	284.69	283.39	79.67	882.65
0.38000	-3718.41	135.89	10.38	-3727.69	122.62	4.92	-1505.76	124.74	342.08	-1517.18	115.29	408.75	-3229.53	3.51	21.65	-3276.45	2.24	46.86	-3549.12	163.32	10.87	-3544.64	166.83	46.77	-2594.56	113.29	1165.89	0.00	0.00	0.00	-3708.42	226.43	1561.17	-3084.42	137.48	1532.86	-3647.86	89.89	1522.65	-3753.46	39.59	1535.86	882.45	287.05	77.72	284.22	283.69	79.35	882.85
0.39000	-3718.41	135.89	10.38	-3727.69	122.62	4.92	-1505.76	124.74	342.08	-1517.18	115.29	408.75	-3229.53	3.51	21.65	-3276.45	2.24	46.86	-3566.38	165.79	7.76	-3548.84	166.08	47.58	-2594.56	113.29	1165.89	0.00	0.00	0.00	-3723.80	225.46	1561.70	-3084.42	137.48	1532.86	-3658.07	85.97	1522.79	-3755.26	38.08	1536.26	882.42	287.07	77.72	284.34	283.46	79.41	882.62
0.40000	-3718.41	135.89	10.38	-3727.69	122.62	4.92	-1505.76	124.74	342.08	-1517.18	115.29	408.75	-3229.53	3.51	21.65	-3276.45	2.24	46.86	-3558.23	165.57	9.27	-3542.52	166.49	48.27	-2594.56	113.29	1165.89	0.00	0.00	0.00	-3733.22	223.50	1561.07	-3084.42	137.48	1532.86	-3653.34	82.60	1522.81	-3756.99	36.57	1536.64	882.51	286.59	77.66	284.26	283.10	79.67	882.66
0.41000	-3718.41	135.89	10.38	-3727.69	122.62	4.92	-1505.76	124.74	342.08	-1517.18	115.29	408.75	-3229.53	3.51	21.65	-3276.45	2.24	46.86	-3577.08	166.00	6.46	-3545.07	165.49	48.04	-2594.56	113.29	1165.89	0.00	0.00	0.00	-3718.21	219.95	1560.49	-3084.42	137.48	1532.86	-3651.33	78.55	1523.29	-3758.67	35.06	1537.02	882.37	286.95	77.66	284.37	283.25	79.59	882.43
0.42000	-3718.41	135.89	10.38	-3727.69	122.62	4.92	-1505.76	124.74	342.08	-1517.18	115.29	408.75	-3229.53	3.51	21.65	-3276.45	2.24	46.86	-3575.77	164.90	6.61	-3521.66	165.78	51.67	-2594.56	113.29	1165.89	0.00	0.00	0.00	-3717.41	217.32	1560.43	-3084.42	137.48	1532.86	-3654.60	74.70	1523.58	-3760.28	33.55	1537.39	882.37	287.17	77.61	284.73	283.15	79.49	882.81
0.43000	-3718.41	135.89	10.38	-3727.69	122.62	4.92	-1505.76	124.74	342.08	-1517.18	115.29	408.75	-3229.53	3.51	21.65	-3276.45	2.24	46.86	-3568.77	164.20	7.46	-3536.62	165.46	49.56	-2594.56	113.29	1165.89	0.00	0.00	0.00	-3719.99	214.57	1560.69	-3084.42	137.48	1532.86	-3653.41	71.26	1524.37	-3761.83	32.05	1537.76	882.72	286.95	77.76	284.33	283.48	79.34	882.40
0.44000	-3718.41	135.89	10.38	-3727.69	122.62	4.92	-1505.76	124.74	342.08	-1517.18	115.29	408.75	-3229.53	3.51	21.65	-3276.45	2.24	46.86	-3580.72	164.50	6.39	-3543.68	166.08	49.69	-2594.56	113.29	1165.89	0.00	0.00	0.00	-3712.89	213.49	1560.23	-3084.42	137.48	1532.86	-3670.34	67.56	1524.84	-3763.32	30.55	1538.12	882.94	287.05	77.84	284.23	283.50	79.43	882.55
0.45000	-3718.41	135.89	10.38	-3727.69	122.62	4.92	-1505.76	124.74	342.08	-1517.18	115.29	408.75	-3229.53	3.51	21.65	-3276.45	2.24	46.86	-3567.21	163.72	7.55	-3558.33	165.31	46.88	-2594.56	113.29	1165.89	0.00	0.00	0.00	-3697.57	210.52	1560.44	-3084.42	137.48	1532.86	-3667.60	63.48	1525.06	-3764.75	29.06	1538.48	882.59	287.21	77.69	284.20	283.55	79.45	883.11
0.46000	-3718.41	135.89	10.38	-3727.69	122.62	4.92	-1505.76	124.74	342.08	-1517.18	115.29	408.75	-3229.53	3.51	21.65	-3276.45	2.24	46.86	-3578.78	162.45	6.15	-3542.79	163.79	49.76	-2594.56	113.29	1165.89	0.00	0.00	0.00	-3686.99	207.86	1560.44	-3084.42	137.48	1532.86	-3679.50	58.68	1525.08	-3766.11	27.56	1538.83	882.89	287.24	77.77	284.33	283.42	79.34	882.63
0.47000	-3718.41	135.89	10.38	-3727.69	122.62	4.92	-1505.76	124.74	342.08	-1517.18	115.29	408.75	-3229.53	3.51	21.65	-3276.45	2.24	46.86	-3581.18	164.58	5.64	-3528.07	164.03	52.34	-2594.56	113.29	1165.89	0.00	0.00	0.00	-3687.05	205.39	1559.49	-3084.42	137.48	1532.86	-3690.91	54.80	1526.08	-3767.42	26.07	1539.17	882.89	287.11	77.82	284.17	283.47	79.34	882.26
0.48000	-3718.41	135.89	10.38	-3727.69	122.62	4.92	-1505.76	124.74	342.08	-1517.18	115.29	408.75	-3229.53	3.51	21.65	-3276.45	2.24	46.86	-3565.55	164.17	7.88	-3528.54	163.25	52.93	-2594.56	113.29	1165.89	0.00	0.00	0.00	-3696.56	202.24	1560.21	-3084.42	137.48	1532.86	-3685.65	51.98	1527.20	-3768.66	24.59	1539.51	882.50	287.08	77.72	284.40	283.45	79.45	882.23
0.49000	-3718.41	135.89	10.38	-3727.69	122.62	4.92	-1505.76	124.74	342.08	-1517.18	115.29	408.75	-3229.53	3.51	21.65	-3276.45	2.24	46.86	-3575.65	164.01	6.74	-3526.00	162.57	53.01	-2594.56	113.29	1165.89	0.00	0.00	0.00	-3680.21	198.50	1560.40	-3084.42	137.48	1532.86	-3674.78	48.29	1527.43	-3769.85	23.11	1539.84	882.30	286.90	77.63	284.69	283.29	79.57	882.42
0.50000	-3718.41	135.89	10.38	-3727.69	122.62	4.92	-1505.76	124.74	342.08	-1517.18	115.29	408.75	-3229.53	3.51	21.65	-3276.45	2.24	46.86	-3590.37	163.43	4.61	-3531.10	162.34	52.21	-2594.56	113.29	1165.89	0.00	0.00	0.00	-3692.51	196.19	1560.69	-3084.42	137.48	1532.86	-3683.68	45.28	1528.24	-3770.97	21.63	1540.17	882.36	287.19	77.69	284.24	283.18	79.47	882.73
0.51000	-3718.41	135.89	10.38	-3727.69	122.62	4.92	-1505.76	124.74	342.08	-1517.18	115.29	408.75	-3229.53	3.51	21.65	-3276.45	2.24	46.86	-3561.13	164.99	9.03	-3539.18	160.77	52.20	-2594.56	113.29	1165.89	0.00	0.00	0.00	-3684.16	193.48	1560.74	-3084.42	137.48	1532.86	-3693.65	41.73	1528.88	-3772.03	20.15	1540.49	882.45	287.03	77.57	284.31	283.28	79.38	882.44
0.52000	-3718.41	135.89	10.38	-3727.69	122.62	4.92	-1505.76	124.74	342.08	-1517.18	115.29	408.75	-3229.53	3.51	21.65	-3276.45	2.24	46.86	-3583.00	163.41	6.29	-3517.18	159.96	54.79	-2594.56	113.29	1165.89	0.00	0.00	0.00	-3673.63	190.14	1560.39	-3084.42	137.48	1532.86	-3693.54	39.07	1529.12	-3773.03	18.68	1540.80	882.10	287.02	77.52	284.45	283.44	79.45	882.17
0.53000	-3718.41	135.89	10.38	-3727.69	122.62	4.92	-1505.76	124.74	342.08	-1517.18	115.29	408.75	-3229.53	3.51	21.65	-3276.45	2.24	46.86	-3574.06	164.21	8.03	-3523.30	160.05	55.14	-2594.56	113.29	1165.89	0.00	0.00	0.00	-3675.85	187.05	1560.36	-3084.42	137.48	1532.86	-3695.96	35.76	1529.35	-3773.98	17.21	1541.11	882.44	287.23	77.60	284.04	283.47	79.39	882.78
0.54000	-3718.41	135.89	10.38	-3727.69	122.62	4.92	-1505.76	124.74	342.08	-1517.18	115.29	408.75	-3229.53	3.51	21.65	-3276.45	2.24	46.86	-3562.38	162.81	9.43	-3527.67	158.33	54.79	-2594.56	113.29	1165.89	0.00	0.00	0.00	-3687.39	184.24	1561.67	-3084.42	137.48	1532.86	-3701.82	31.30	1529.76	-3774.86	15.74	1541.41	882.72	287.20	77.48	284.30	283.36	79.43	883.01
0.55000	-3718.41	135.89	10.38	-3727.69	122.62	4.92	-1505.76	124.74	342.08	-1517.18	115.29	408.75	-3229.53	3.51	21.65	-3276.45	2.24	46.86	-3559.60	163.61	10.27	-3538.55	157.41	53.44	-2594.56	113.29	1165.89	0.00	0.00	0.00	-3696.15	181.72	1561.24	-3084.42	137.48	1532.86	-3699.22	29.86	1530.07	-3775.68	14.28	1541.71	882.25	286.89	77.54	284.79	283.37	79.58	882.68
0.56000	-3718.41	135.89	10.38	-3727.69	122.62	4.92	-1505.76	124.74	342.08	-1517.18	115.29	408.75	-3229.53	3.51	21.65	-3276.45	2.24	46.86	-3567.70	161.09	8.54	-3543.06	156.97	52.51	-2594.56	113.29	1165.89	0.00	0.00	0.00	-3677.42	179.13	1560.69	-3084.42	137.48	1532.86	-3693.00	28.37	1529.79	-3776.45	12.82	1542.00	882.70	287.07	77.79	284.84	283.37	79.66	882.63
0.57000	-3718.41	135.89	10.38	-3727.69	122.62	4.92	-1505.76	124.74	342.08	-1517.18	115.29	408.75	-3229.53	3.51	21.65	-3276.45	2.24	46.86	-3560.64	160.20	9.58	-3547.65	155.38	52.26	-2594.56	113.29	1165.89	0.00	0.00	0.00	-3671.75	175.04	1560.37	-3084.42	137.48	1532.86	-3691.56	25.93	1530.53	-3777.15	11.36	1542.29	882.52	287.17	77.58	284.40	283.10	79.54	882.58
0.58000	-3718.41	135.89	10.38	-3727.69	122.62	4.92	-1505.76	124.74	342.08	-1517.18	115.29	408.75	-3229.53	3.51	21.65	-3276.45	2.24	46.86	-3566.54	157.55	9.07	-3549.66	153.78	52.50	-2594.56	113.29	1165.89	0.00	0.00	0.00	-3670.90	171.94	1561.01	-3084.42	137.48	1532.86	-3701.32	23.47	1531.88	-3777.80	9.91	1542.57	882.53	287.14	77.61	284.62	283.10	79.60	882.62
0.59000	-3718.41	135.89	10.38	-3727.69	122.62	4.92	-1505.76	124.74	342.08	-1517.18	115.29	408.75	-3229.53	3.51	21.65	-3276.45	2.24	46.86	-3575.53	155.60	7.72	-3533.47	150.22	55.03	-2594.56	113.29	1165.89	0.00	0.00	0.00	-3667.01	168.97	1560.67	-3084.42	137.48	1532.86	-3725.34	21.96	1531.97	-3778.39	8.46	1542.84	882.66	287.11	77.58	284.03	283.36	79.37	882.50
0.60000	-3718.41	135.89	10.38	-3727.69	122.62	4.92	-1505.76	124.74	342.08	-1517.18	115.29	408.75	-3229.53	3.51	21.65	-3276.45	2.24	46.86	-3578.12	152.95	6.76	-3528.39	147.93	55.75	-2594.56	113.29	1165.89	0.00	0.00	0.00	-3649.76	166.18	1560.70	-3084.42	137.48	1532.86	-3729.50	18.82	1531.43	-3778.91	7.01	1543.11	882.65	286.87	77.83	284.24	283.37	79.50	882.52
0.61000	-3718.41	135.89	10.38	-3727.69	122.62	4.92	-1505.76	124.74	342.08	-1517.18	115.29	408.75	-3229.53	3.51	21.65	-3276.45	2.24	46.86	-3571.74	149.16	7.62	-3528.91	144.47	56.22	-2594.56	113.29	1165.89	0.00	0.00	0.00	-3655.65	163.07	1560.79	-3084.42	137.48	1532.86	-3734.97	17.44	1531.45	-3779.38	5.57	1543.38	882.23	287.11	77.58	284.28	283.28	79.59	882.28
0.62000	-3718.41	135.89	10.38	-3727.69	122.62	4.92	-1505.76	124.74	342.08	-1517.18	115.29	408.75	-3229.53	3.51	21.65	-3276.45	2.24	46.86	-3564.19	144.11	8.84	-3534.01	141.35	54.15	-2594.56	113.29	1165.89	0.00	0.00	0.00	-3664.86	160.55	1560.68	-3084.42	137.48	1532.86	-3758.21	17.05	1531.78	-3779.79	4.13	1543.63	882.42	286.95	77.71	284.52	283.57	79.51	882.37
0.63000	-3718.41	135.89	10.38	-3727.69	122.62	4.92	-1505.76	124.74	342.08	-1517.18	115.29	408.75	-3229.53	3.51	21.65	-3276.45	2.24	46.86	-3537.84	139.45	12.79	-3509.48	138.13	58.76	-2594.56	113.29	1165.89	0.00	0.00	0.00	-3659.82	157.71	1560.40	-3084.42	137.48	1532.86	-3759.16	16.06	1532.11	-3780.15	2.70	1543.89	881.86	287.13	77.40	284.75	283.46	79.71	882.18
0.64000	-3718.41	135.89	10.38	-3727.69	122.62	4.92	-1505.76	124.74	342.08	-1517.18	115.29	408.75	-3229.53	3.51	21.65	-3276.45	2.24	46.86	-3552.37	135.92	11.33	-3512.72	133.20	57.48	-2594.56	113.29	1165.89	0.00	0.00	0.00	-3661.10	155.80	1561.10	-3084.42	137.48	1532.86	-3745.41	16.11	1531.49	-3780.44	1.26	1544.13	882.23	286.99	77.55	284.45	283.25	79.57	882.54
0.65000	-3718.41	135.89	10.38	-3727.69	122.62	4.92	-1505.76	124.74	342.08	-1517.18	115.29	408.75	-3229.53	3.51	21.65	-3276.45	2.24	46.86	-3560.90	131.04	9.59	-3541.71	130.00	53.48	-2594.56	113.29	1165.89	0.00	0.00	0.00	-3666.82	152.95	1561.84	-3084.42	137.48	1532.86	-3723.53	15.72	1531.29	-3780.68	-0.16	1544.38	882.27	286.86	77.58	284.87	283.49	79.64	882.72
0.66000	-3718.41	135.89	10.38	-3727.69	122.62	4.92	-1505.76	124.74	342.08	-1517.18	115.29	408.75	-3229.53	3.51	21.65	-3276.45	2.24	46.86	-3553.06	126.56	10.47	-3518.68	125.78	56.73	-2594.56	113.29	1165.89	0.00	0.00	0.00	-3673.32	150.72	1561.90	-3084.42	137.48	1532.86	-3745.12	15.60	1531.47	-3780.86	-1.59	1544.61	882.25	286.86	77.45	283.95	283.43	79.43	882.32
0.67000	-3718.41	135.89	10.38	-3727.69	122.62	4.92	-1505.76	124.74	342.08	-1517.18	115.29	408.75	-3229.53	3.51	21.65	-3276.45	2.24	46.86	-3556.79	121.94	9.42	-3517.12	120.57	56.92	-2594.56	113.29	1165.89	0.00	0.00	0.00	-3670.34	148.18	1561.87	-3084.42	137.48	1532.86	-3748.85	14.71	1531.49	-3780.98	-3.01	1544.84	882.55	286.80	77.64	283.94	283.14	79.46	882.73
0.68000	-3718.41	135.89	10.38	-3727.69	122.62	4.92	-1505.76	124.74	342.08	-1517.18	115.29	408.75	-3229.53	3.51	21.65	-3276.45	2.24	46.86	-3550.07	117.28	10.49	-3503.04	115.98	59.54	-2594.56	113.29	1165.89	0.00	0.00	0.00	-3665.11	146.39	1562.57	-3084.42	137.48	1532.86	-3752.45	13.85	1531.51	-3781.04	-4.42	1545.07	882.99	287.16	77.85	285.00	283.22	79.70	883.27
0.69000	-3718.41	135.89	10.38	-3727.69	122.62	4.92	-1505.76	124.74	342.08	-1517.18	115.29	408.75	-3229.53	3.51	21.65	-3276.45	2.24	46.86	-3552.69	113.53	10.33	-3509.54	109.78	57.75	-2594.56	113.29	1165.89	0.00	0.00	0.00	-3651.79	144.63	1561.63	-3084.42	137.48	1532.86	-3755.94	13.00	1531.52	-3781.05	-5.84	1545.29	882.05	287.04	77.52	284.66	283.27	79.57	882.43
0.70000	-3718.41	135.89	10.38	-3727.69	122.62	4.92	-1505.76	124.74	342.08	-1517.18	115.29	408.75	-3229.53	3.51	21.65	-3276.45	2.24	46.86	-3534.41	107.99	13.79	-3541.79	106.62	52.07	-2594.56	113.29	1165.89	0.00	0.00	0.00	-3654.38	142.72	1561.72	-3084.42	137.48	1532.86	-3759.31	12.18	1531.53	-3781.00	-7.24	1545.51	882.27	286.99	77.48	284.40	283.38	79.57	882.46
0.71000	-3718.41	135.89	10.38	-3727.69	122.62	4.92	-1505.76	124.74	342.08	-1517.18	115.29	408.75	-3229.53	3.51	21.65	-3276.45	2.24	46.86	-3529.79	102.97	14.64	-3510.68	102.84	56.69	-2594.56	113.29	1165.89	0.00	0.00	0.00	-3656.96	141.33	1562.01	-3084.42	137.48	1532.86	-3762.56	11.38	1531.54	-3780.89	-8.65	1545.72	882.19	286.98	77.53	283.96	283.36	79.43	882.44
0.72000	-3718.41	135.89	10.38	-3727.69	122.62	4.92	-1505.76	124.74	342.08	-1517.18	115.29	408.75	-3229.53	3.51	21.65	-3276.45	2.24	46.86	-3525.26	98.02	15.59	-3506.22	98.00	57.98	-2594.56	113.29	1165.89	0.00	0.00	0.00	-3650.53	139.29	1561.47	-3084.42	137.48	1532.86	-3765.70	10.60	1531.54	-3780.72	-10.05	1545.92	882.23	287.04	77.60	283.40	283.22	79.35	882.02
0.73000	-3718.41	135.89	10.38	-3727.69	122.62	4.92	-1505.76	124.74	342.08	-1517.18	115.29	408.75	-3229.53	3.51	21.65	-3276.45	2.24	46.86	-3520.84	93.13	16.63	-3503.52	93.14	58.35	-2594.56	113.29	1165.89	0.00	0.00	0.00	-3648.56	136.93	1561.45	-3084.42	137.48	1532.86	-3768.72	9.84	1531.54	-3780.50	-11.45	1546.12	882.30	287.34	77.47	283.92	283.46	79.41	882.74
0.74000	-3718.41	135.89	10.38	-3727.69	122.62	4.92	-1505.76	124.74	342.08	-1517.18	115.29	408.75	-3229.53	3.51	21.65	-3276.45	2.24	46.86	-3516.52	88.30	17.76	-3500.88	88.35	58.81	-2594.56	113.29	1165.89	0.00	0.00	0.00	-3654.95	135.62	1561.47	-3084.42	137.48	1532.86	-3771.62	9.10	1531.53	-3780.23	-12.84	1546.32	882.29	287.36	77.52	284.40	283.34	79.50	882.32
0.75000	-3718.41	135.89	10.38	-3727.69	122.62	4.92	-1505.76	124.74	342.08	-1517.18	115.29	408.75	-3229.53	3.51	21.65	-3276.45	2.24	46.86	-3512.29	83.52	18.98	-3498.29	83.61	59.37	-2594.56	113.29	1165.89	0.00	0.00	0.00	-3645.88	134.73	1561.57	-3084.42	137.48	1532.86	-3774.41	8.38	1531.53	-3779.89	-14.23	1546.51	882.89	286.96	77.80	284.71	283.33	79.54	882.36
0.76000	-3718.41	135.89	10.38	-3727.69	122.62	4.92	-1505.76	124.74	342.08	-1517.18	115.29	408.75	-3229.53	3.51	21.65	-3276.45	2.24	46.86	-3508.16	78.81	20.29	-3495.75	78.93	60.01	-2594.56	113.29	1165.89	0.00	0.00	0.00	-3646.32	133.14	1560.80	-3084.42	137.48	1532.86	-3777.08	7.69	1531.52	-3779.50	-15.62	1546.69	882.86	287.21	77.72	283.78	283.21	79.23	882.55
0.77000	-3718.41	135.89	10.38	-3727.69	122.62	4.92	-1505.76	124.74	342.08	-1517.18	115.29	408.75	-3229.53	3.51	21.65	-3276.45	2.24	46.86	-3504.12	74.15	21.69	-3493.28	74.32	60.75	-2594.56	113.29	1165.89	0.00	0.00	0.00	-3645.06	132.61	1560.72	-3084.42	137.48	1532.86	-3779.64	7.01	1531.50	-3779.06	-17.00	1546.87	882.66	287.24	77.57	284.35	283.75	79.33	882.56
0.78000	-3718.41	135.89	10.38	-3727.69	122.62	4.92	-1505.76	124.74	342.08	-1517.18	115.29	408.75	-3229.53	3.51	21.65	-3276.45	2.24	46.86	-3500.18	69.55	23.17	-3490.85	69.76	61.57	-2594.56	113.29	1165.89	0.00	0.00	0.00	-3639.36	131.03	1560.81	-3084.42	137.48	1532.86	-3782.08	6.35	1531.49	-3778.56	-18.37	1547.05	882.27	287.28	77.39	284.12	283.45	79.37	882.53
0.79000	-3718.41	135.89	10.38	-3727.69	122.62	4.92	-1505.76	124.74	342.08	-1517.18	115.29	408.75	-3229.53	3.51	21.65	-3276.45	2.24	46.86	-3496.33	65.01	24.74	-3488.48	65.26	62.48	-2594.56	113.29	1165.89	0.00	0.00	0.00	-3638.23	129.82	1560.71	-3084.42	137.48	1532.86	-3784.41	5.71	1531.47	-3778.00	-19.75	1547.22	882.72	287.13	77.64	284.51	283.48	79.44	882.69
0.80000	-3718.41	135.89	10.38	-3727.69	122.62	4.92	-1505.76	124.74	342.08	-1517.18	115.29	408.75	-3229.53	3.51	21.65	-3276.45	2.24	46.86	-3492.56	60.53	26.40	-3486.16	60.82	63.48	-2594.56	113.29	1165.89	0.00	0.00	0.00	-3636.41	129.26	1560.29	-3084.42	137.48	1532.86	-3786.63	5.10	1531.45	-3777.39	-21.12	1547.38	882.46	287.06	77.68	284.57	283.47	79.49	882.76
0.81000	-3718.41	135.89	10.38	-3727.69	122.62	4.92	-1505.76	124.74	342.08	-1517.18	115.29	408.75	-3229.53	3.51	21.65	-3276.45	2.24	46.86	-3488.89	56.10	28.15	-3483.89	56.44	64.56	-2594.56	113.29	1165.89	0.00	0.00	0.00	-3634.94	128.21	1560.15	-3084.42	137.48	1532.86	-3788.74	4.50	1531.42	-3776.72	-22.48	1547.54	882.41	287.15	77.61	284.62	283.41	79.52	882.64
0.82000	-3718.41	135.89	10.38	-3727.69	122.62	4.92	-1505.76	124.74	342.08	-1517.18	115.29	408.75	-3229.53	3.51	21.65	-3276.45	2.24	46.86	-3485.31	51.73	29.97	-3481.67	52.11	65.73	-2594.56	113.29	1165.89	0.00	0.00	0.00	-3634.51	126.20	1559.46	-3084.42	137.48	1532.86	-3790.73	3.92	1531.39	-3776.00	-23.84	1547.70	882.26	286.93	77.63	284.46	283.34	79.52	882.58
0.83000	-3718.41	135.89	10.38	-3727.69	122.62	4.92	-1505.76	124.74	342.08	-1517.18	115.29	408.75	-3229.53	3.51	21.65	-3276.45	2.24	46.86	-3481.81	47.42	31.88	-3479.49	47.85	66.98	-2594.56	113.29	1165.89	0.00	0.00	0.00	-3624.87	124.86	1559.15	-3084.42	137.48	1532.86	-3792.61	3.37	1531.36	-3775.22	-25.20	1547.85	882.36	287.05	77.77	284.63	283.40	79.55	882.41
0.84000	-3718.41	135.89	10.38	-3727.69	122.62	4.92	-1505.76	124.74	342.08	-1517.18	115.29	408.75	-3229.53	3.51	21.65	-3276.45	2.24	46.86	-3478.40	43.16	33.87	-3477.37	43.64	68.31	-2594.56	113.29	1165.89	0.00	0.00	0.00	-3626.13	123.59	1559.35	-3084.42	137.48	1532.86	-3794.38	2.83	1531.33	-3774.39	-26.55	1547.99	882.57	287.23	77.69	284.76	283.56	79.65	882.48
0.85000	-3718.41	135.89	10.38	-3727.69	122.62	4.92	-1505.76	124.74	342.08	-1517.18	115.29	408.75	-3229.53	3.51	21.65	-3276.45	2.24	46.86	-3475.07	38.96	35.94	-3475.29	39.48	69.73	-2594.56	113.29	1165.89	0.00	0.00	0.00	-3623.14	122.74	1558.87	-3084.42	137.48	1532.86	-3796.04	2.31	1531.29	-3773.50	-27.90	1548.13	882.33	287.03	77.65	284.81	283.31	79.66	881.92
0.86000	-3718.41	135.89	10.38	-3727.69	122.62	4.92	-1505.76	124.74	342.08	-1517.18	115.29	408.75	-3229.53	3.51	21.65	-3276.45	2.24	46.86	-3471.83	34.82	38.09	-3473.26	35.39	71.22	-2594.56	113.29	1165.89	0.00	0.00	0.00	-3614.56	121.95	1558.24	-3084.42	137.48	1532.86	-3797.59	1.81	1531.26	-3772.56	-29.24	1548.27	882.48	287.34	77.71	284.54	283.04	79.57	882.82
0.87000	-3718.41	135.89	10.38	-3727.69	122.62	4.92	-1505.76	124.74	342.08	-1517.18	115.29	408.75	-3229.53	3.51	21.65	-3276.45	2.24	46.86	-3468.67	30.73	40.32	-3471.27	31.35	72.80	-2594.56	113.29	1165.89	0.00	0.00	0.00	-3611.16	119.12	1557.67	-3084.42	137.48	1532.86	-3799.04	1.32	1531.21	-3771.57	-30.58	1548.40	882.63	286.87	77.78	283.63	283.28	79.25	882.86
0.88000	-3718.41	135.89	10.38	-3727.69	122.62	4.92	-1505.76	124.74	342.08	-1517.18	115.29	408.75	-3229.53	3.51	21.65	-3276.45	2.24	46.86	-3465.59	26.70	42.63	-3469.33	27.36	74.45	-2594.56	113.29	1165.89	0.00	0.00	0.00	-3606.75	117.74	1557.12	-3084.42	137.48	1532.86	-3800.37	0.86	1531.17	-3770.52	-31.91	1548.53	882.69	287.06	77.70	283.61	283.11	79.28	882.75
0.89000	-3718.41	135.89	10.38	-3727.69	122.62	4.92	-1505.76	124.74	342.08	-1517.18	115.29	408.75	-3229.53	3.51	21.65	-3276.45	2.24	46.86	-3462.58	22.72	45.01	-3467.43	23.43	76.18	-2594.56	113.29	1165.89	0.00	0.00	0.00	-3605.70	117.94	1557.08	-3084.42	137.48	1532.86	-3801.59	0.41	1531.12	-3769.42	-33.24	1548.65	882.25	287.11	77.39	284.44	282.98	79.53	882.67
0.90000	-3718.41	135.89	10.38	-3727.69	122.62	4.92	-1505.76	124.74	342.08	-1517.18	115.29	408.75	-3229.53	3.51	21.65	-3276.45	2.24	46.86	-3459.66	18.79	47.47	-3465.57	19.56	77.99	-2594.56	113.29	1165.89	0.00	0.00	0.00	-3608.28	116.12	1556.99	-3084.42	137.48	1532.86	-3802.71	-0.01	1531.07	-3768.26	-34.57	1548.77	882.23	286.91	77.48	284.36	283.13	79.49	882.76
0.91000	-3718.41	135.89	10.38	-3727.69	122.62	4.92	-1505.76	124.74	342.08	-1517.18	115.29	408.75	-3229.53	3.51	21.65	-3276.45	2.24	46.86	-3456.81	14.92	50.00	-3463.76	15.74	79.87	-2594.56	113.29	1165.89	0.00	0.00	0.00	-3596.84	114.20	1556.63	-3084.42	137.48	1532.86	-3803.72	-0.42	1531.02	-3767.05	-35.89	1548.88	882.67	286.93	77.66	284.17	283.39	79.56	882.34
0.92000	-3718.41	135.89	10.38	-3727.69	122.62	4.92	-1505.76	124.74	342.08	-1517.18	115.29	408.75	-3229.53	3.51	21.65	-3276.45	2.24	46.86	-3454.04	11.11	52.60	-3461.98	11.98	81.83	-2594.56	113.29	1165.89	0.00	0.00	0.00	-3597.73	113.27	1555.95	-3084.42	137.48	1532.86	-3804.62	-0.81	1530.97	-3765.79	-37.21	1548.99	882.48	286.89	77.72	284.51	283.47	79.62	882.58
0.93000	-3718.41	135.89	10.38	-3727.69	122.62	4.92	-1505.76	124.74	342.08	-1517.18	115.29	408.75	-3229.53	3.51	21.65	-3276.45	2.24	46.86	-3451.34	7.35	55.28	-3460.24	8.27	83.86	-2594.56	113.29	1165.89	0.00	0.00	0.00	-3593.77	111.60	1555.52	-3084.42	137.48	1532.86	-3805.42	-1.18	1530.91	-3764.47	-38.52	1549.09	882.02	287.05	77.57	284.87	283.41	79.68	882.85
0.94000	-3718.99	136.58	11.30	-3727.69	122.62	4.92	-1505.76	124.74	342.08	-1517.18	115.29	408.75	-3229.53	3.51	21.65	-3276.45	2.24	46.86	-3448.72	3.64	58.03	-3458.55	4.61	85.97	-2594.56	113.29	1165.89	0.00	0.00	0.00	-3586.42	110.47	1555.42	-3084.42	137.48	1532.86	-3806.11	-1.54	1530.85	-3763.10	-39.83	1549.19	882.55	286.95	77.78	284.56	283.38	79.50	883.01
0.95000	-3769.29	137.98	2.28	-3727.69	122.62	4.92	-1505.76	124.74	342.08	-1517.18	115.29	408.75	-3229.53	3.51	21.65	-3276.45	2.24	46.86	-3446.16	-0.02	60.84	-3456.88	1.01	88.15	-2594.56	113.29	1165.89	0.00	0.00	0.00	-3580.23	107.97	1554.21	-3084.42	137.48	1532.86	-3806.70	-1.88	1530.79	-3761.68	-41.13	1549.29	882.93	287.39	77.70	284.58	283.29	79.50	882.47
0.96000	-3704.78	136.37	12.86	-3727.69	122.62	4.92	-1505.76	124.74	342.08	-1517.18	115.29	408.75	-3229.53	3.51	21.65	-3276.45	2.24	46.86	-3443.68	-3.62	63.73	-3455.26	-2.53	90.39	-2594.56	113.29	1165.89	0.00	0.00	0.00	-3578.13	106.59	1554.20	-3084.42	137.48	1532.86	-3807.18	-2.20	1530.73	-3760.20	-42.43	1549.38	882.71	287.60	77.70	283.98	283.31	79.37	882.70
0.97000	-3714.68	137.03	12.48	-3727.69	122.62	4.92	-1505.76	124.74	342.08	-1517.18	115.29	408.75	-3229.53	3.51	21.65	-3276.45	2.24	46.86	-3441.27	-7.17	66.69	-3453.67	-6.03	92.71	-2594.56	113.29	1165.89	0.00	0.00	0.00	-3564.34	105.19	1554.04	-3084.42	137.48	1532.86	-3807.56	-2.50	1530.66	-3758.68	-43.73	1549.47	882.33	287.12	77.69	284.08	283.41	79.34	882.48
0.98000	-3742.63	136.51	5.76	-3727.69	122.62	4.92	-1505.76	124.74	342.08	-1517.18	115.29	408.75	-3229.53	3.51	21.65	-3276.45	2.24	46.86	-3438.92	-10.67	69.71	-3452.11	-9.47	95.10	-2594.56	113.29	1165.89	0.00	0.00	0.00	-3560.70	102.57	1553.05	-3084.42	137.48	1532.86	-3807.83	-2.79	1530.59	-3757.10	-45.01	1549.55	882.17	286.95	77.52	284.02	283.01	79.41	882.22
0.99000	-3742.87	136.83	8.55	-3727.69	122.62	4.92	-1505.76	124.74	342.08	-1517.18	115.29	408.75	-3229.53	3.51	21.65	-3276.45	2.24	46.86	-3436.64	-14.11	72.80	-3450.59	-12.86	97.55	-2594.56	113.29	1165.89	0.00	0.00	0.00	-3552.68	101.31	1552.71	-3084.42	137.48	1532.86	-3808.00	-3.05	1530.52	-3755.46	-46.30	1549.63	882.40	287.16	77.60	284.41	283.24	79.49	882.48
1.00000	-3718.31	137.28	9.84	-3727.69	122.62	4.92	-1505.76	124.74	342.08	-1517.18	115.29	408.75	-3229.53	3.51	21.65	-3276.45	2.24	46.86	-3434.43	-17.51	75.95	-3449.10	-16.20	100.08	-2594.56	113.29	1165.89	0.00	0.00	0.00	-3543.46	99.83	1552.19	-3084.42	137.48	1532.86	-3808.06	-3.31	1530.45	-3753.78	-47.58	1549.70	882.34	287.36	77.59	284.42	283.31	79.55	882.77
1.01000	-3721.31	137.82	10.42	-3727.69	122.62	4.92	-1505.76	124.74	342.08	-1517.18	115.29	408.75	-3229.53	3.51	21.65	-3276.45	2.24	46.86	-3432.28	-20.85	79.17	-3447.64	-19.48	102.66	-2594.56	113.29	1165.89	0.00	0.00	0.00	-3545.64	98.96	1551.90	-3084.42	137.48	1532.86	-3808.03	-3.54	1530.37	-3752.04	-48.85	1549.77	882.45	287.03	77.66	283.92	283.31	79.33	882.87
1.02000	-3720.47	138.03	9.24	-3727.69	122.62	4.92	-1505.76	124.74	342.08	-1517.18	115.29	408.75	-3229.53	3.51	21.65	-3276.45	2.24	46.86	-3430.19	-24.14	82.45	-3446.22	-22.71	105.32	-2594.56	113.29	1165.89	0.00	0.00	0.00	-3546.87	96.73	1551.96	-3084.42	137.48	1532.86	-3807.89	-3.76	1530.30	-3750.26	-50.13	1549.84	882.76	287.03	77.76	285.09	283.43	79.74	882.78
1.03000	-3724.12	137.50	9.99	-3727.69	122.62	4.92	-1505.76	124.74	342.08	-1517.18	115.29	408.75	-3229.53	3.51	21.65	-3276.45	2.24	46.86	-3428.17	-27.38	85.80	-3444.82	-25.89	108.03	-2594.56	113.29	1165.89	0.00	0.00	0.00	-3525.35	95.12	1550.30	-3084.42	137.48	1532.86	-3807.65	-3.97	1530.22	-3748.42	-51.39	1549.90	882.64	286.82	77.67	284.89	283.42	79.60	883.17
1.04000	-3724.30	137.54	10.05	-3727.69	122.62	4.92	-1505.76	124.74	342.08	-1517.18	115.29	408.75	-3229.53	3.51	21.65	-3276.45	2.24	46.86	-3426.20	-30.57	89.20	-3443.45	-29.02	110.81	-2594.56	113.29	1165.89	0.00	0.00	0.00	-3528.13	92.66	1549.59	-3084.42	137.48	1532.86	-3807.31	-4.15	1530.14	-3746.53	-52.65	1549.95	882.33	286.93	77.60	284.52	283.09	79.56	882.72
1.05000	-3725.91	137.49	9.96	-3727.69	122.62	4.92	-1505.76	124.74	342.08	-1517.18	115.29	408.75	-3229.53	3.51	21.65	-3276.45	2.24	46.86	-3424.30	-33.71	92.66	-3442.11	-32.10	113.66	-2594.56	113.29	1165.89	0.00	0.00	0.00	-3527.78	90.54	1549.26	-3084.42	137.48	1532.86	-3806.88	-4.32	1530.05	-3744.59	-53.91	1550.01	882.38	287.32	77.67	284.12	283.24	79.28	882.61
1.06000	-3728.75	137.37	9.75	-3727.69	122.62	4.92	-1505.76	124.74	342.08	-1517.18	115.29	408.75	-3229.53	3.51	21.65	-3276.45	2.24	46.86	-3422.45	-36.80	96.19	-3440.80	-35.13	116.56	-2594.56	113.29	1165.89	0.00	0.00	0.00	-3507.32	89.14	1548.69	-3084.42	137.48	1532.86	-3806.34	-4.48	1529.97	-3742.59	-55.16	1550.06	882.56	286.99	77.77	284.25	283.25	79.40	881.84
1.07000	-3732.61	137.18	9.44	-3727.69	122.62	4.92	-1505.76	124.74	342.08	-1517.18	115.29	408.75	-3229.53	3.51	21.65	-3276.45	2.24	46.86	-3420.66	-39.84	99.77	-3439.51	-38.11	119.52	-2594.56	113.29	1165.89	0.00	0.00	0.00	-3502.44	87.76	1548.08	-3084.42	137.48	1532.86	-3805.70	-4.62	1529.88	-3740.55	-56.40	1550.10	882.36	286.98	77.55	284.07	283.04	79.37	882.45
1.08000	-3737.26	136.94	9.03	-3727.69	122.62	4.92	-1505.76	124.74	342.08	-1517.18	115.29	408.75	-3229.53	3.51	21.65	-3276.45	2.24	46.86	-3418.92	-42.83	103.40	-3438.24	-41.04	122.54	-2594.56	113.29	1165.89	0.00	0.00	0.00	-3506.83	85.50	1547.94	-3084.42	137.48	1532.86	-3804.96	-4.74	1529.79	-3738.46	-57.65	1550.14	882.62	287.21	77.59	284.41	283.34	79.48	882.40
1.09000	-3742.51	136.68	8.56	-3727.69	122.62	4.92	-1505.76	124.74	342.08	-1517.18	115.29	408.75	-3229.53	3.51	21.65	-3276.45	2.24	46.86	-3417.24	-45.77	107.10	-3437.01	-43.92	125.63	-2594.56	113.29	1165.89	0.00	0.00	0.00	-3488.15	84.23	1546.76	-3084.42	137.48	1532.86	-3804.13	-4.85	1529.70	-3736.31	-58.88	1550.18	882.85	287.27	77.60	284.56	283.44	79.56	882.71
1.10000	-3748.15	136.39	8.04	-3727.69	122.62	4.92	-1505.76	124.74	342.08	-1517.18	115.29	408.75	-3229.53	3.51	21.65	-3276.45	2.24	46.86	-3415.61	-48.66	110.85	-3435.79	-46.75	128.76	-2594.56	113.29	1165.89	0.00	0.00	0.00	-3483.47	82.81	1546.07	-3084.42	137.48	1532.86	-3803.20	-4.94	1529.61	-3734.12	-60.11	1550.21	882.79	287.13	77.71	284.15	283.50	79.46	882.90
1.11000	-3753.95	136.11	7.48	-3727.69	122.62	4.92	-1505.76	124.74	342.08	-1517.18	115.29	408.75	-3229.53	3.51	21.65	-3276.45	2.24	46.86	-3414.03	-51.50	114.65	-3434.60	-49.53	131.96	-2594.56	113.29	1165.89	0.00	0.00	0.00	-3480.10	79.92	1545.54	-3084.42	137.48	1532.86	-3802.17	-5.02	1529.51	-3731.87	-61.34	1550.24	882.59	286.98	77.75	283.88	283.52	79.30	882.32
1.12000	-3759.71	135.84	6.91	-3727.69	122.62	4.92	-1505.76	124.74	342.08	-1517.18	115.29	408.75	-3229.53	3.51	21.65	-3276.45	2.24	46.86	-3412.51	-54.30	118.50	-3433.42	-52.26	135.21	-2594.56	113.29	1165.89	0.00	0.00	0.00	-3485.93	77.29	1545.08	-3084.42	137.48	1532.86	-3801.04	-5.09	1529.42	-3729.58	-62.56	1550.26	882.48	287.23	77.56	284.62	283.24	79.50	882.20
1.13000	-3765.22	135.59	6.34	-3727.69	122.62	4.92	-1505.76	124.74	342.08	-1517.18	115.29	408.75	-3229.53	3.51	21.65	-3272.87	5.11	42.65	-3411.03	-57.05	122.41	-3432.27	-54.94	138.51	-2594.56	113.29	1165.89	0.00	0.00	0.00	-3485.13	75.25	1544.89	-3084.42	137.48	1532.86	-3799.82	-5.14	1529.32	-3727.24	-63.78	1550.29	882.38	287.04	77.67	284.62	283.22	79.50	882.04
1.14000	-3770.27	135.39	5.80	-3727.69	122.62	4.92	-1505.76	124.74	342.08	-1517.18	115.29	408.75	-3229.53	3.51	21.65	-3278.72	5.90	39.46	-3409.60	-59.75	126.37	-3431.14	-57.58	141.87	-2594.56	113.29	1165.89	0.00	0.00	0.00	-3468.26	73.39	1544.15	-3084.42	137.48	1532.86	-3798.50	-5.17	1529.22	-3724.84	-64.99	1550.30	882.45	287.06	77.74	284.29	283.23	79.48	882.54
1.15000	-3774.65	135.25	5.29	-3727.69	122.62	4.92	-1505.76	124.74	342.08	-1517.18	115.29	408.75	-3229.53	3.51	21.65	-3313.30	9.95	28.63	-3408.21	-62.40	130.38	-3430.02	-60.16	145.28	-2594.56	113.29	1165.89	0.00	0.00	0.00	-3471.18	71.70	1544.33	-3084.42	137.48	1532.86	-3797.09	-5.19	1529.12	-3722.40	-66.19	1550.32	882.59	287.00	77.62	284.29	283.47	79.55	882.43
1.16000	-3778.14	135.17	4.85	-3727.69	122.62	4.92	-1505.76	124.74	342.08	-1517.18	115.29	408.75	-3229.53	3.51	21.65	-3271.76	9.47	32.74	-3406.87	-65.00	134.43	-3428.92	-62.70	148.74	-2594.56	113.29	1165.89	0.00	0.00	0.00	-3464.98	70.19	1544.26	-3084.42	137.48	1532.86	-3795.58	-5.20	1529.02	-3719.91	-67.39	1550.33	882.17	287.33	77.56	284.81	283.43	79.68	882.69
1.17000	-3780.53	135.19	4.48	-3727.69	122.62	4.92	-1505.76	124.74	342.08	-1517.18	115.29	408.75	-3229.53	3.51	21.65	-3251.59	10.84	36.50	-3405.58	-67.56	138.53	-3427.84	-65.20	152.25	-2594.56	113.29	1165.89	0.00	0.00	0.00	-3456.66	67.56	1543.73	-3084.42	137.48	1532.86	-3793.98	-5.19	1528.91	-3717.36	-68.59	1550.33	882.30	287.07	77.63	284.74	283.53	79.62	882.55
1.18000	-3781.63	135.31	4.22	-3727.69	122.62	4.92	-1505.76	124.74	342.08	-1517.18	115.29	408.75	-3229.53	3.51	21.65	-3249.95	9.21	35.54	-3404.32	-70.07	142.69	-3426.77	-67.64	155.81	-2594.56	113.29	1165.89	0.00	0.00	0.00	-3450.90	64.30	1543.99	-3084.42	137.48	1532.86	-3792.28	-5.17	1528.81	-3714.77	-69.78	1550.34	882.46	286.94	77.54	284.15	283.38	79.45	882.67
1.19000	-3781.20	135.54	4.06	-3727.69	122.62	4.92	-1505.76	124.74	342.08	-1517.18	115.29	408.75	-3229.53	3.51	21.65	-3262.03	10.09	31.50	-3403.11	-72.54	146.88	-3425.72	-70.04	159.42	-2594.56	113.29	1165.89	0.00	0.00	0.00	-3443.73	62.11	1544.67	-3084.42	137.48	1532.86	-3790.49	-5.13	1528.70	-3712.14	-70.96	1550.34	882.88	287.20	77.81	284.32	283.47	79.32	882.94
1.20000	-3779.05	135.90	4.04	-3727.69	122.62	4.92	-1505.76	124.74	342.08	-1517.18	115.29	408.75	-3229.53	3.51	21.65	-3269.80	10.34	30.57	-3401.94	-74.95	151.12	-3424.68	-72.39	163.08	-2594.56	113.29	1165.89	0.00	0.00	0.00	-3452.72	59.40	1545.97	-3084.42	137.48	1532.86	-3788.61	-5.08	1528.59	-3709.45	-72.14	1550.33	882.52	287.30	77.63	284.01	283.40	79.19	882.88
1.21000	-3774.96	136.42	4.17	-3727.69	122.62	4.92	-1505.76	124.74	342.08	-1517.18	115.29	408.75	-3229.53	3.51	21.65	-3273.41	10.33	30.29	-3400.81	-77.33	155.41	-3423.66	-74.70	166.78	-2594.56	113.29	1165.89	0.00	0.00	0.00	-3438.22	56.78	1545.56	-3084.42	137.48	1532.86	-3786.64	-5.02	1528.48	-3706.71	-73.32	1550.32	882.92	287.10	77.78	284.15	283.48	79.44	882.80
1.22000	-3768.72	137.09	4.47	-3727.69	122.62	4.92	-1505.76	124.74	342.08	-1517.18	115.29	408.75	-3229.53	3.51	21.65	-3247.02	10.64	34.07	-3399.71	-79.65	159.73	-3422.64	-76.96	170.53	-2594.56	113.29	1165.89	0.00	0.00	0.00	-3430.65	54.17	1546.26	-3084.42	137.48	1532.86	-3784.57	-4.94	1528.37	-3703.93	-74.48	1550.31	882.78	286.91	77.82	283.73	283.59	79.38	882.71
1.23000	-3760.10	137.94	4.96	-3727.69	122.62	4.92	-1505.76	124.74	342.08	-1517.18	115.29	408.75	-3229.53	3.51	21.65	-3254.15	11.21	33.36	-3398.65	-81.94	164.10	-3421.64	-79.18	174.33	-2594.56	113.29	1165.89	0.00	0.00	0.00	-3416.44	51.19	1546.71	-3084.42	137.48	1532.86	-3782.42	-4.85	1528.25	-3701.09	-75.65	1550.30	882.57	287.24	77.66	284.15	283.72	79.48	883.33
1.24000	-3725.38	139.17	9.10	-3727.69	122.62	4.92	-1505.76	124.74	342.08	-1517.18	115.29	408.75	-3229.53	3.51	21.65	-3260.14	9.35	31.49	-3397.63	-84.17	168.51	-3420.65	-81.35	178.17	-2594.56	113.29	1165.89	0.00	0.00	0.00	-3411.09	49.98	1547.98	-3084.42	137.48	1532.86	-3780.17	-4.75	1528.14	-3698.21	-76.80	1550.28	882.83	287.53	77.70	284.67	283.48	79.50	882.99
1.25000	-3703.14	139.03	13.12	-3727.69	122.62	4.92	-1505.76	124.74	342.08	-1517.18	115.29	408.75	-3227.79	1.29	20.54	-3272.54	11.32	28.23	-3396.64	-86.37	172.96	-3419.66	-83.47	182.05	-2594.56	113.29	1165.89	0.00	0.00	0.00	-3408.16	47.24	1548.72	-3084.42	137.48	1532.86	-3777.83	-4.64	1528.02	-3695.29	-77.96	1550.25	882.74	287.30	77.87	284.70	283.32	79.59	882.69
1.26000	-3709.03	140.48	11.48	-3727.69	122.62	4.92	-1505.76	124.74	342.08	-1517.18	115.29	408.75	-3169.97	2.68	31.53	-3279.77	11.17	29.04	-3395.68	-88.52	177.45	-3418.68	-85.55	185.97	-2594.56	113.29	1165.89	0.00	0.00	0.00	-3418.88	45.23	1550.29	-3084.42	137.48	1532.86	-3775.41	-4.51	1527.91	-3692.31	-79.10	1550.23	882.90	287.15	77.87	283.90	283.20	79.48	882.45
1.27000	-3725.05	141.26	7.55	-3727.69	122.62	4.92	-1505.76	124.74	342.08	-1517.18	115.29	408.75	-3204.27	3.38	23.82	-3320.23	9.69	22.75	-3394.76	-90.62	181.97	-3417.71	-87.59	189.93	-2594.56	113.29	1165.89	0.00	0.00	0.00	-3407.80	43.70	1550.98	-3084.42	137.48	1532.86	-3772.89	-4.37	1527.79	-3689.29	-80.24	1550.20	882.64	287.18	77.87	284.60	283.40	79.52	882.99
1.28000	-3709.42	142.84	11.03	-3727.69	122.62	4.92	-1505.76	124.74	342.08	-1517.18	115.29	408.75	-3227.07	3.54	22.11	-3271.19	11.26	30.35	-3393.86	-92.68	186.53	-3416.75	-89.58	193.93	-2594.56	113.29	1165.89	0.00	0.00	0.00	-3385.78	42.65	1551.12	-3084.42	137.48	1532.86	-3770.29	-4.22	1527.67	-3686.22	-81.38	1550.17	881.99	287.12	77.56	285.07	283.29	79.72	882.67
1.29000	-3720.97	141.56	7.53	-3727.67	122.62	4.93	-1505.76	124.74	342.08	-1517.18	115.29	408.75	-3242.27	3.45	19.97	-3253.17	9.66	33.25	-3392.99	-94.70	191.13	-3415.79	-91.53	197.97	-2594.56	113.29	1165.89	0.00	0.00	0.00	-3389.04	39.95	1552.69	-3084.42	137.48	1532.86	-3767.60	-4.05	1527.55	-3683.10	-82.51	1550.13	882.29	287.24	77.48	284.03	283.43	79.35	882.61
1.30000	-3696.11	142.69	10.21	-3704.09	123.91	7.13	-1505.76	124.74	342.08	-1517.18	115.29	408.75	-3264.85	2.58	16.48	-3277.53	8.35	29.17	-3392.15	-96.67	195.76	-3414.83	-93.44	202.05	-2594.56	113.29	1165.89	0.00	0.00	0.00	-3374.30	37.88	1553.25	-3084.42	137.48	1532.86	-3764.82	-3.88	1527.43	-3679.94	-83.63	1550.09	882.48	287.18	77.57	283.75	283.68	79.27	882.73
1.31000	-3702.88	145.55	6.51	-3715.55	125.19	5.11	-1505.76	124.74	342.08	-1517.18	115.29	408.75	-3289.10	1.30	12.62	-3258.46	10.21	31.82	-3391.34	-98.60	200.42	-3413.88	-95.30	206.17	-2594.56	113.29	1165.89	0.00	0.00	0.00	-3385.90	35.73	1555.15	-3084.42	137.48	1532.86	-3761.95	-3.69	1527.31	-3676.72	-84.75	1550.05	882.45	286.90	77.63	284.16	283.51	79.41	882.50
1.32000	-3733.32	145.71	-0.90	-3688.96	127.74	8.17	-1505.76	124.74	342.08	-1517.18	115.29	408.75	-3309.30	-0.02	9.37	-3240.58	10.73	34.45	-3390.55	-100.49	205.12	-3412.93	-97.12	210.32	-2594.56	113.29	1165.89	0.00	0.00	0.00	-3373.39	34.71	1556.01	-3084.42	137.48	1532.86	-3759.00	-3.49	1527.18	-3673.47	-85.87	1550.00	882.25	287.11	77.47	284.11	283.50	79.42	882.53
1.33000	-3683.65	148.30	3.41	-3694.03	128.69	7.86	-1505.76	124.74	342.08	-1517.18	115.29	408.75	-3319.72	-1.04	7.73	-3284.15	8.99	27.78	-3389.78	-102.34	209.85	-3411.98	-98.90	214.51	-2594.56	113.29	1165.89	0.00	0.00	0.00	-3375.25	31.71	1556.51	-3084.42	137.48	1532.86	-3755.96	-3.28	1527.06	-3670.16	-86.97	1549.96	881.95	286.97	77.52	284.30	283.39	79.46	882.42
1.34000	-3671.08	147.89	2.01	-3668.79	129.90	11.19	-1505.76	124.74	342.08	-1517.18	115.29	408.75	-3314.65	-1.38	8.67	-3249.82	9.47	33.36	-3389.04	-104.14	214.61	-3411.03	-100.64	218.73	-2594.56	113.29	1165.89	0.00	0.00	0.00	-3361.46	30.31	1557.84	-3084.42	137.48	1532.86	-3752.84	-3.06	1526.93	-3666.81	-88.07	1549.90	882.35	286.95	77.52	284.36	283.38	79.52	882.44
1.35000	-3659.77	147.96	2.94	-3661.39	129.73	12.16	-1505.76	124.74	342.08	-1517.18	115.29	408.75	-3288.36	-0.69	13.19	-3242.92	8.54	35.50	-3388.32	-105.91	219.39	-3410.08	-102.33	222.98	-2594.56	113.29	1165.89	0.00	0.00	0.00	-3356.04	29.45	1557.89	-3084.42	137.48	1532.86	-3749.63	-2.82	1526.81	-3663.42	-89.17	1549.85	882.12	287.05	77.42	284.60	283.31	79.45	882.27
1.36000	-3653.46	147.81	3.99	-3657.37	131.09	14.98	-1505.76	124.74	342.08	-1517.18	115.29	408.75	-3235.19	1.39	22.25	-3240.18	9.96	36.10	-3387.62	-107.63	224.21	-3409.13	-103.98	227.27	-2594.56	113.29	1165.89	0.00	0.00	0.00	-3362.94	27.66	1559.43	-3084.42	137.48	1532.86	-3746.34	-2.58	1526.68	-3659.98	-90.26	1549.79	883.01	287.17	77.73	284.99	283.42	79.64	882.26
1.37000	-3627.06	148.08	8.34	-3645.71	131.05	17.57	-1505.76	124.74	342.08	-1517.18	115.29	408.75	-3200.91	2.84	28.09	-3267.92	8.68	31.28	-3386.93	-109.31	229.05	-3408.18	-105.60	231.58	-2594.56	113.29	1165.89	0.00	0.00	0.00	-3344.73	26.37	1559.89	-3084.42	137.48	1532.86	-3742.96	-2.32	1526.55	-3656.49	-91.34	1549.73	883.11	287.01	77.75	284.56	283.23	79.57	882.45
1.38000	-3600.36	146.81	12.56	-3644.42	129.92	18.33	-1505.76	124.74	342.08	-1517.18	115.29	408.75	-3161.34	3.51	34.64	-3288.13	8.17	27.96	-3386.27	-110.95	233.92	-3407.22	-107.17	235.93	-2594.56	113.29	1165.89	0.00	0.00	0.00	-3338.78	24.97	1559.86	-3084.42	137.48	1532.86	-3739.50	-2.05	1526.42	-3652.95	-92.42	1549.66	882.72	286.96	77.73	284.51	283.51	79.50	882.96
1.39000	-3586.10	145.92	13.60	-3591.03	130.45	27.76	-1505.76	124.74	342.08	-1517.18	115.29	408.75	-3174.25	2.58	32.50	-3248.95	8.71	34.77	-3385.62	-112.54	238.82	-3406.25	-108.70	240.31	-2594.56	113.29	1165.89	0.00	0.00	0.00	-3346.01	23.23	1561.32	-3084.42	137.48	1532.86	-3735.96	-1.78	1526.29	-3649.38	-93.50	1549.60	882.31	287.19	77.64	284.61	283.29	79.58	882.94
1.40000	-3566.84	144.10	15.55	-3562.58	129.34	30.64	-1505.76	124.74	342.08	-1517.18	115.29	408.75	-3213.54	2.33	26.36	-3243.06	9.91	36.18	-3384.98	-114.10	243.74	-3405.29	-110.19	244.71	-2594.56	113.29	1165.89	0.00	0.00	0.00	-3338.02	22.29	1562.03	-3084.42	137.48	1532.86	-3732.33	-1.49	1526.16	-3645.75	-94.56	1549.53	882.83	287.15	77.56	283.93	283.43	79.41	882.48
1.41000	-3538.07	142.97	16.47	-3570.72	128.97	28.97	-1505.76	124.74	342.08	-1517.18	115.29	408.75	-3223.14	1.38	24.59	-3265.57	9.02	32.68	-3384.36	-115.62	248.68	-3404.31	-111.64	249.14	-2594.56	113.29	1165.89	0.00	0.00	0.00	-3316.76	21.08	1561.76	-3084.42	137.48	1532.86	-3728.62	-1.19	1526.03	-3642.08	-95.62	1549.45	883.14	287.06	77.75	283.78	283.22	79.47	882.66
1.42000	-3523.10	141.62	18.40	-3522.56	127.85	33.65	-1505.76	124.74	342.08	-1517.18	115.29	408.75	-3203.39	3.11	28.65	-3255.89	9.92	35.16	-3383.75	-117.10	253.64	-3403.33	-113.05	253.60	-2594.56	113.29	1165.89	0.00	0.00	0.00	-3311.10	20.72	1562.01	-3084.42	137.48	1532.86	-3724.83	-0.88	1525.90	-3638.37	-96.68	1549.38	882.71	287.26	77.71	284.26	283.39	79.47	882.82
1.43000	-3514.70	142.33	16.27	-3483.29	128.72	36.69	-1505.76	124.74	342.08	-1517.18	115.29	408.75	-3232.29	2.55	25.25	-3237.65	9.84	39.08	-3383.15	-118.54	258.63	-3402.34	-114.42	258.08	-2594.56	113.29	1165.89	0.00	0.00	0.00	-3307.67	18.50	1562.55	-3084.42	137.48	1532.86	-3720.96	-0.56	1525.77	-3634.61	-97.73	1549.30	882.12	286.83	77.51	284.84	283.41	79.42	882.64
1.44000	-3491.68	142.53	18.32	-3466.49	130.73	36.36	-1505.76	124.74	342.08	-1517.18	115.29	408.75	-3227.87	2.36	25.29	-3240.37	8.69	39.26	-3382.56	-119.94	263.63	-3401.34	-115.75	262.58	-2594.56	113.29	1165.89	0.00	0.00	0.00	-3295.43	18.27	1562.67	-3084.42	137.48	1532.86	-3717.01	-0.24	1525.63	-3630.81	-98.77	1549.22	881.95	287.12	77.51	284.59	283.44	79.39	882.80
1.45000	-3461.01	143.91	19.96	-3413.18	132.59	41.48	-1505.76	124.74	342.08	-1517.18	115.29	408.75	-3235.36	1.36	25.80	-3222.99	10.28	42.88	-3381.98	-121.30	268.66	-3400.33	-117.04	267.11	-2594.56	113.29	1165.89	0.00	0.00	0.00	-3305.20	16.55	1562.54	-3084.42	137.48	1532.86	-3712.98	0.10	1525.50	-3626.96	-99.80	1549.13	882.30	287.34	77.62	283.54	283.56	79.25	882.76
1.46000	-3410.03	144.93	25.48	-3384.79	133.46	42.99	-1505.76	124.74	342.08	-1517.18	115.29	408.75	-3230.74	3.62	29.00	-3219.26	10.64	43.84	-3381.41	-122.62	273.70	-3399.31	-118.30	271.67	-2594.56	113.29	1165.89	0.00	0.00	0.00	-3293.21	14.46	1563.03	-3084.42	137.48	1532.86	-3708.87	0.45	1525.37	-3623.07	-100.83	1549.04	882.22	287.30	77.56	284.23	283.52	79.33	882.75
1.47000	-3384.68	148.00	25.74	-3371.50	136.50	40.57	-1505.76	124.74	342.08	-1517.18	115.29	408.75	-3195.40	5.04	34.87	-3241.23	11.11	41.43	-3380.84	-123.91	278.76	-3398.28	-119.51	276.24	-2594.56	113.29	1165.89	0.00	0.00	0.00	-3291.15	13.45	1563.25	-3084.42	137.48	1532.86	-3704.68	0.80	1525.23	-3619.14	-101.86	1548.95	882.52	287.27	77.73	284.16	283.44	79.41	882.39
1.48000	-3325.09	151.86	30.24	-3316.97	139.51	45.15	-1505.76	124.74	342.08	-1517.18	115.29	408.75	-3224.06	6.16	31.09	-3244.14	11.88	41.47	-3380.28	-125.15	283.84	-3397.23	-120.69	280.83	-2594.56	113.29	1165.89	0.00	0.00	0.00	-3282.25	14.01	1563.22	-3084.42	137.48	1532.86	-3700.41	1.17	1525.10	-3615.16	-102.88	1548.86	882.30	287.02	77.71	284.18	283.27	79.50	883.00
1.49000	-3288.73	155.27	33.15	-3312.01	142.82	41.28	-1505.76	124.74	342.08	-1517.18	115.29	408.75	-3212.65	7.47	33.80	-3227.45	11.16	45.06	-3379.72	-126.36	288.93	-3396.17	-121.83	285.44	-2594.56	113.29	1165.89	0.00	0.00	0.00	-3278.26	12.53	1562.99	-3084.42	137.48	1532.86	-3696.07	1.54	1524.96	-3611.14	-103.89	1548.77	882.19	287.16	77.61	284.55	282.89	79.63	882.23
1.50000	-3241.88	157.58	35.10	-3318.21	146.09	35.91	-1505.76	124.74	342.08	-1517.18	115.29	408.75	-3200.36	6.63	35.29	-3214.96	12.82	48.95	-3379.16	-127.53	294.03	-3395.09	-122.94	290.07	-2594.56	113.29	1165.89	0.00	0.00	0.00	-3258.02	12.73	1562.61	-3084.42	137.48	1532.86	-3691.65	1.93	1524.83	-3607.07	-104.89	1548.67	882.52	287.04	77.64	284.26	282.95	79.56	882.54
1.51000	-3236.16	160.64	32.88	-3276.38	148.40	36.91	-1505.76	124.74	342.08	-1517.18	115.29	408.75	-3241.06	7.68	30.11	-3216.70	15.33	49.63	-3378.61	-128.67	299.15	-3394.00	-124.00	294.72	-2594.56	113.29	1165.89	0.00	0.00	0.00	-3259.42	12.03	1561.91	-3084.42	137.48	1532.86	-3687.15	2.32	1524.69	-3602.96	-105.89	1548.57	882.58	286.76	77.67	283.89	283.24	79.43	882.55
1.52000	-3231.67	165.12	29.12	-3232.69	152.45	38.08	-1505.76	124.74	342.08	-1517.18	115.29	408.75	-3216.81	8.15	32.38	-3233.89	14.65	45.78	-3378.05	-129.76	304.28	-3392.89	-125.03	299.39	-2594.56	113.29	1165.89	0.00	0.00	0.00	-3242.99	11.67	1561.71	-3084.42	137.48	1532.86	-3682.57	2.72	1524.56	-3598.81	-106.89	1548.46	883.04	287.01	77.85	284.44	283.23	79.56	882.29
1.53000	-3183.72	167.69	32.04	-3207.37	155.26	36.42	-1505.76	124.74	342.08	-1517.18	115.29	408.75	-3211.61	11.21	34.08	-3258.55	14.90	41.28	-3377.49	-130.82	309.42	-3391.77	-126.03	304.07	-2594.56	113.29	1165.89	0.00	0.00	0.00	-3239.24	11.59	1561.64	-3084.42	137.48	1532.86	-3677.92	3.13	1524.42	-3594.61	-107.87	1548.36	882.97	287.17	77.74	284.71	283.25	79.66	882.74
1.54000	-3181.21	171.02	26.71	-3166.30	158.78	39.00	-1505.76	124.74	342.08	-1517.18	115.29	408.75	-3201.96	9.57	33.86	-3251.89	16.27	40.48	-3376.93	-131.85	314.57	-3390.62	-126.98	308.76	-2594.56	113.29	1165.89	0.00	0.00	0.00	-3257.72	9.76	1561.11	-3084.42	137.48	1532.86	-3673.19	3.55	1524.28	-3590.37	-108.85	1548.25	882.55	287.08	77.86	284.52	283.18	79.53	882.78
1.55000	-3126.15	174.86	30.39	-3130.86	161.94	37.55	-1505.76	124.74	342.08	-1517.18	115.29	408.75	-3223.73	8.00	29.06	-3257.49	16.68	37.28	-3376.36	-132.84	319.73	-3389.46	-127.91	313.47	-2594.56	113.29	1165.89	0.00	0.00	0.00	-3239.81	10.00	1560.85	-3084.42	137.48	1532.86	-3668.39	3.97	1524.15	-3586.09	-109.83	1548.14	882.12	287.33	77.59	284.54	283.25	79.52	882.57
1.56000	-3125.95	175.73	26.16	-3105.95	164.55	34.87	-1505.76	124.74	342.08	-1517.18	115.29	408.75	-3199.02	7.58	31.30	-3284.97	12.96	29.83	-3375.79	-133.79	324.90	-3388.27	-128.79	318.19	-2594.56	113.29	1165.89	0.00	0.00	0.00	-3220.21	11.16	1559.39	-3084.42	137.48	1532.86	-3663.52	4.40	1524.01	-3581.77	-110.80	1548.02	882.45	287.10	77.60	284.61	283.27	79.60	882.63
1.57000	-3066.22	178.08	31.43	-3074.10	166.09	35.47	-1505.76	124.74	342.08	-1517.18	115.29	408.75	-3234.82	5.36	22.47	-3257.37	12.99	32.82	-3375.22	-134.71	330.07	-3387.06	-129.64	322.92	-2594.56	113.29	1165.89	0.00	0.00	0.00	-3209.87	11.18	1558.67	-3084.42	137.48	1532.86	-3658.57	4.85	1523.87	-3577.40	-111.76	1547.91	882.68	286.98	77.71	284.52	283.42	79.56	882.84
1.58000	-3013.47	179.25	36.93	-3060.40	168.26	32.45	-1505.76	124.74	342.08	-1517.18	115.29	408.75	-3190.23	3.98	28.16	-3271.25	10.25	29.33	-3374.63	-135.59	335.25	-3385.83	-130.46	327.66	-2594.56	113.29	1165.89	0.00	0.00	0.00	-3219.84	10.57	1557.98	-3084.42	137.48	1532.86	-3653.54	5.29	1523.73	-3573.00	-112.71	1547.79	882.28	287.27	77.78	284.80	283.62	79.56	882.94
1.59000	-3012.75	180.10	33.16	-2986.10	170.45	41.48	-1505.76	124.74	342.08	-1517.18	115.29	408.75	-3212.64	2.44	23.40	-3255.97	9.08	32.12	-3374.04	-136.44	340.44	-3384.58	-131.24	332.42	-2594.56	113.29	1165.89	0.00	0.00	0.00	-3193.32	11.23	1556.93	-3084.42	137.48	1532.86	-3648.45	5.75	1523.60	-3568.55	-113.66	1547.67	882.62	287.05	77.75	284.31	283.19	79.46	882.72
1.60000	-2965.34	178.24	39.59	-2992.69	169.87	37.13	-1505.76	124.74	342.08	-1517.18	115.29	408.75	-3238.64	-0.63	20.24	-3247.48	7.71	32.52	-3373.43	-137.25	345.63	-3383.30	-131.99	337.18	-2594.56	113.29	1165.89	0.00	0.00	0.00	-3182.15	11.90	1556.63	-3084.42	137.48	1532.86	-3643.28	6.21	1523.46	-3564.06	-114.60	1547.55	882.77	287.24	77.80	283.71	283.34	79.45	882.74
1.61000	-2930.77	179.64	41.21	-2958.97	168.23	40.34	-1505.76	124.74	342.08	-1517.18	115.29	408.75	-3233.88	0.31	19.39	-3273.21	6.74	28.58	-3372.82	-138.03	350.82	-3382.00	-132.70	341.94	-2594.56	113.29	1165.89	0.00	0.00	0.00	-3174.74	12.02	1555.46	-3084.42	137.48	1532.86	-3638.04	6.68	1523.32	-3559.52	-115.54	1547.42	882.46	286.92	77.79	283.63	283.31	79.30	882.59
1.62000	-2897.66	180.92	42.82	-2910.40	167.83	48.16	-1505.76	124.74	342.08	-1517.18	115.29	408.75	-3218.98	1.18	22.45	-3271.15	6.67	29.38	-3372.19	-138.77	356.01	-3380.67	-133.38	346.72	-2594.56	113.29	1165.89	0.00	0.00	0.00	-3163.00	13.21	1553.44	-3084.42	137.48	1532.86	-3632.73	7.16	1523.19	-3554.95	-116.47	1547.29	882.62	286.97	77.78	284.67	283.35	79.57	882.36
1.63000	-2865.98	182.09	44.40	-2876.11	168.47	50.17	-1505.76	124.74	342.08	-1517.18	115.29	408.75	-3261.82	-2.02	13.98	-3251.35	7.84	31.84	-3371.54	-139.48	361.20	-3379.31	-134.03	351.50	-2594.56	113.29	1165.89	0.00	0.00	0.00	-3172.14	13.22	1553.70	-3084.42	137.48	1532.86	-3627.35	7.64	1523.05	-3550.33	-117.39	1547.16	882.55	287.28	77.79	284.58	283.39	79.46	882.77
1.64000	-2835.72	183.17	45.95	-2845.55	168.72	51.83	-1505.76	124.74	342.08	-1517.18	115.29	408.75	-3242.23	0.74	17.01	-3277.68	5.90	27.41	-3370.88	-140.16	366.40	-3377.92	-134.65	356.29	-2594.56	113.29	1165.89	0.00	0.00	0.00	-3174.44	14.46	1551.93	-3084.42	137.48	1532.86	-3621.90	8.14	1522.91	-3545.68	-118.31	1547.03	882.58	287.18	77.72	284.61	283.17	79.69	882.90
1.65000	-2806.85	184.14	47.49	-2818.52	168.61	53.18	-1505.76	124.74	342.08	-1517.18	115.29	408.75	-3236.05	0.06	17.59	-3266.47	6.18	30.66	-3370.21	-140.80	371.59	-3376.51	-135.23	361.07	-2594.56	113.29	1165.89	0.00	0.00	0.00	-3164.55	15.34	1550.61	-3084.42	137.48	1532.86	-3616.37	8.63	1522.78	-3540.98	-119.21	1546.90	882.46	286.87	77.70	284.68	283.24	79.60	882.66
1.66000	-2779.33	185.00	48.99	-2794.82	168.18	54.21	-1505.76	124.74	342.08	-1517.18	115.29	408.75	-3237.72	-0.12	18.23	-3253.27	6.57	31.58	-3369.51	-141.41	376.78	-3375.06	-135.78	365.87	-2594.56	113.29	1165.89	0.00	0.00	0.00	-3154.24	17.12	1549.34	-3084.42	137.48	1532.86	-3610.78	9.14	1522.64	-3536.24	-120.12	1546.76	882.15	287.17	77.52	284.28	283.06	79.51	882.38
1.67000	-2753.15	185.78	50.48	-2774.25	167.44	54.96	-1505.76	124.74	342.08	-1517.18	115.29	408.75	-3239.72	-0.10	17.83	-3269.33	5.56	29.08	-3368.80	-141.99	381.97	-3373.58	-136.29	370.66	-2594.56	113.29	1165.89	0.00	0.00	0.00	-3139.18	17.76	1547.47	-3084.42	137.48	1532.86	-3605.12	9.65	1522.50	-3531.46	-121.01	1546.62	882.58	287.05	77.64	284.25	283.05	79.56	882.93
1.68000	-2728.28	186.45	51.93	-2756.62	166.45	55.43	-1505.76	124.74	342.08	-1517.18	115.29	408.75	-3222.16	-0.38	19.65	-3270.80	6.23	28.30	-3368.06	-142.54	387.15	-3372.07	-136.78	375.45	-2594.56	113.29	1165.89	0.00	0.00	0.00	-3119.95	19.13	1545.28	-3084.42	137.48	1532.86	-3599.40	10.16	1522.37	-3526.64	-121.90	1546.48	882.69	286.94	77.68	283.66	283.26	79.18	882.64
1.69000	-2704.69	187.04	53.36	-2741.71	165.23	55.64	-1505.76	124.74	342.08	-1517.18	115.29	408.75	-3230.57	-2.11	18.43	-3262.76	7.75	30.85	-3367.31	-143.05	392.32	-3370.53	-137.23	380.25	-2594.56	113.29	1165.89	0.00	0.00	0.00	-3131.27	20.39	1544.68	-3084.42	137.48	1532.86	-3593.60	10.68	1522.23	-3521.78	-122.78	1546.34	882.63	286.91	77.75	283.33	283.15	79.16	882.82
1.70000	-2682.35	187.53	54.77	-2729.34	163.80	55.61	-1505.76	124.74	342.08	-1517.18	115.29	408.75	-3240.14	0.41	17.03	-3268.22	5.39	28.82	-3366.53	-143.54	397.49	-3368.96	-137.65	385.04	-2594.56	113.29	1165.89	0.00	0.00	0.00	-3117.96	21.41	1543.50	-3084.42	137.48	1532.86	-3587.74	11.21	1522.10	-3516.88	-123.66	1546.20	881.96	286.79	77.59	284.70	283.32	79.64	883.04
1.71000	-2661.25	187.94	56.15	-2719.31	162.21	55.36	-1505.76	124.74	342.08	-1517.18	115.29	408.75	-3217.34	-0.87	22.01	-3244.31	4.71	33.24	-3365.72	-143.99	402.66	-3367.34	-138.04	389.83	-2594.56	113.29	1165.89	0.00	0.00	0.00	-3104.25	21.94	1542.56	-3084.42	137.48	1532.86	-3581.81	11.74	1521.96	-3511.94	-124.53	1546.05	882.55	286.88	77.63	284.74	283.37	79.59	882.78
1.72000	-2641.36	188.26	57.49	-2711.40	160.48	54.89	-1505.76	124.74	342.08	-1517.18	115.29	408.75	-3194.52	0.06	25.02	-3271.61	4.93	28.91	-3364.89	-144.41	407.81	-3365.70	-138.40	394.62	-2594.56	113.29	1165.89	0.00	0.00	0.00	-3091.32	25.11	1540.62	-3084.42	137.48	1532.86	-3575.81	12.28	1521.83	-3506.96	-125.39	1545.90	882.57	287.20	77.53	284.99	283.34	79.76	882.53
1.73000	-2622.64	188.50	58.82	-2705.43	158.65	54.23	-1505.76	124.74	342.08	-1517.18	115.29	408.75	-3208.33	-1.32	22.68	-3276.81	5.78	27.58	-3364.04	-144.80	412.96	-3364.01	-138.73	399.40	-2594.56	113.29	1165.89	0.00	0.00	0.00	-3101.58	26.77	1540.20	-3084.42	137.48	1532.86	-3569.75	12.82	1521.70	-3501.94	-126.24	1545.75	881.68	286.97	77.32	284.53	283.51	79.47	882.73
1.74000	-2605.09	188.66	60.11	-2701.20	156.75	53.38	-1505.76	124.74	342.08	-1517.18	115.29	408.75	-3204.14	-1.54	23.54	-3263.74	6.05	29.16	-3363.15	-145.16	418.09	-3362.29	-139.03	404.18	-2594.56	113.29	1165.89	0.00	0.00	0.00	-3080.54	27.54	1538.92	-3084.42	137.48	1532.86	-3563.62	13.37	1521.56	-3496.88	-127.09	1545.60	882.55	287.03	77.53	284.61	283.13	79.69	882.71
1.75000	-2588.66	188.73	61.37	-2698.50	154.81	52.37	-1505.76	124.74	342.08	-1517.18	115.29	408.75	-3200.95	-1.72	24.51	-3253.39	6.46	30.65	-3362.24	-145.48	423.21	-3360.53	-139.30	408.96	-2594.56	113.29	1165.89	0.00	0.00	0.00	-3053.09	30.15	1538.65	-3084.42	137.48	1532.86	-3557.43	13.93	1521.43	-3491.79	-127.93	1545.44	882.95	287.20	77.66	284.89	283.35	79.68	882.65
1.76000	-2573.33	188.74	62.60	-2697.13	152.87	51.22	-1505.76	124.74	342.08	-1517.18	115.29	408.75	-3198.62	-1.88	25.55	-3257.83	5.12	30.33	-3361.29	-145.78	428.32	-3358.73	-139.54	413.72	-2594.56	113.29	1165.89	0.00	0.00	0.00	-3076.17	31.87	1538.63	-3084.42	137.48	1532.86	-3551.18	14.49	1521.30	-3486.65	-128.76	1545.29	882.49	287.11	77.58	283.71	283.39	79.38	883.42
1.77000	-2559.08	188.66	63.81	-2696.91	150.94	49.93	-1505.76	124.74	342.08	-1517.18	115.29	408.75	-3197.04	-2.01	26.62	-3257.76	4.82	30.27	-3360.32	-146.05	433.42	-3356.89	-139.76	418.48	-2594.56	113.29	1165.89	0.00	0.00	0.00	-3071.64	33.60	1538.37	-3084.42	137.48	1532.86	-3544.86	15.05	1521.17	-3481.48	-129.59	1545.13	882.64	287.12	77.73	284.16	283.41	79.42	882.70
1.78000	-2545.89	188.52	64.98	-2697.61	149.08	48.52	-1505.76	124.74	342.08	-1517.18	115.29	408.75	-3196.07	-2.14	27.69	-3244.12	5.46	32.20	-3359.31	-146.29	438.50	-3355.00	-139.94	423.23	-2594.56	113.29	1165.89	0.00	0.00	0.00	-3056.00	35.25	1537.94	-3084.42	137.48	1532.86	-3538.48	15.62	1521.04	-3476.26	-130.41	1544.97	882.59	286.80	77.89	284.33	283.42	79.49	882.22
1.79000	-2533.72	188.31	66.12	-2699.06	147.30	47.01	-1505.76	124.74	342.08	-1517.18	115.29	408.75	-3195.60	-2.25	28.72	-3264.78	3.86	28.37	-3358.26	-146.50	443.57	-3353.08	-140.09	427.97	-2594.56	113.29	1165.89	0.00	0.00	0.00	-3037.63	38.22	1538.53	-3084.43	137.48	1532.86	-3532.03	16.19	1520.91	-3471.01	-131.22	1544.81	882.50	287.06	77.77	284.47	283.42	79.63	882.53
1.80000	-2522.55	188.03	67.23	-2701.04	145.65	45.42	-1505.76	124.74	342.08	-1517.18	115.29	408.75	-3195.48	-2.37	29.68	-3251.96	3.52	30.63	-3357.18	-146.68	448.62	-3351.11	-140.22	432.70	-2594.56	113.29	1165.89	0.00	0.00	0.00	-3039.60	39.91	1539.43	-3086.11	141.60	1533.51	-3525.53	16.76	1520.78	-3465.72	-132.03	1544.65	882.51	287.09	77.69	284.51	283.42	79.58	883.27
1.81000	-2512.36	187.69	68.31	-2703.36	144.15	43.76	-1505.76	124.74	342.08	-1517.18	115.29	408.75	-3195.61	-2.48	30.52	-3253.28	2.86	30.40	-3356.06	-146.84	453.65	-3349.10	-140.32	437.41	-2594.56	113.29	1165.89	0.00	0.00	0.00	-3022.99	41.95	1539.42	-3046.06	144.32	1533.37	-3518.96	17.34	1520.65	-3460.39	-132.83	1544.48	882.81	287.06	77.82	284.67	283.25	79.57	882.70
1.82000	-2503.12	187.28	69.36	-2705.82	142.83	42.04	-1505.76	124.74	342.08	-1517.18	115.29	408.75	-3195.84	-2.61	31.22	-3240.11	3.18	33.37	-3354.91	-146.96	458.66	-3347.04	-140.39	442.12	-2594.56	113.29	1165.89	0.00	0.00	0.00	-3010.91	43.47	1540.97	-3046.07	144.83	1535.59	-3512.33	17.93	1520.52	-3455.02	-133.62	1544.32	882.82	287.12	77.67	284.37	283.54	79.51	882.60
1.83000	-2494.80	186.81	70.37	-2708.21	141.73	40.29	-1505.76	124.74	342.08	-1517.18	115.29	408.75	-3196.05	-2.76	31.74	-3230.53	3.42	36.08	-3353.71	-147.06	463.66	-3344.93	-140.43	446.81	-2594.56	113.29	1165.89	0.00	0.00	0.00	-3006.26	46.97	1543.30	-3050.45	147.00	1538.00	-3505.64	18.51	1520.40	-3449.61	-134.40	1544.15	882.76	287.13	77.65	284.18	283.21	79.40	882.09
1.84000	-2487.38	186.29	71.35	-2710.35	140.88	38.51	-1505.76	124.74	342.08	-1517.18	115.29	408.75	-3196.12	-2.92	32.04	-3234.28	2.86	38.47	-3352.48	-147.13	468.63	-3342.78	-140.45	451.48	-2594.56	113.29	1165.89	0.00	0.00	0.00	-3007.45	48.34	1544.31	-3029.33	149.05	1538.45	-3498.89	19.10	1520.27	-3444.17	-135.18	1543.98	882.55	287.14	77.71	284.34	283.20	79.49	882.37
1.85000	-2480.84	185.71	72.29	-2712.04	140.31	36.72	-1505.76	124.74	342.08	-1517.18	115.29	408.75	-3195.91	-3.12	32.09	-3225.56	2.39	44.78	-3351.20	-147.17	473.58	-3340.57	-140.44	456.14	-2594.56	113.29	1165.89	0.00	0.00	0.00	-3009.39	50.85	1546.73	-3012.45	152.81	1538.93	-3492.08	19.70	1520.15	-3438.69	-135.95	1543.81	882.70	286.84	77.65	283.41	283.48	79.28	882.93
1.86000	-2475.14	185.08	73.21	-2733.58	139.76	29.95	-1505.76	124.74	342.08	-1517.18	115.29	408.75	-3195.31	-3.35	31.84	-3220.02	2.04	48.83	-3349.87	-147.18	478.51	-3338.32	-140.40	460.79	-2594.56	113.29	1165.89	0.00	0.00	0.00	-2992.86	53.35	1548.13	-3018.78	156.81	1542.02	-3485.21	20.29	1520.02	-3433.17	-136.71	1543.63	882.40	286.96	77.51	283.68	283.28	79.27	882.70
1.87000	-2470.26	184.40	74.08	-2699.03	139.35	33.58	-1505.76	124.74	342.08	-1517.18	115.29	408.75	-3194.18	-3.63	31.28	-3215.97	1.92	49.76	-3348.51	-147.17	483.41	-3336.02	-140.34	465.41	-2594.56	113.29	1165.89	0.00	0.00	0.00	-2971.53	54.78	1549.47	-3004.23	158.17	1542.96	-3478.28	20.89	1519.90	-3427.62	-137.46	1543.46	882.74	287.21	77.63	284.07	283.07	79.41	882.86
1.88000	-2466.18	183.68	74.92	-2714.21	137.65	30.28	-1505.76	124.74	342.08	-1517.18	115.29	408.75	-3192.40	-3.95	30.35	-3213.39	1.95	48.41	-3347.10	-147.13	488.29	-3333.67	-140.25	470.02	-2594.56	113.29	1165.89	0.00	0.00	0.00	-2964.42	56.89	1550.23	-3010.41	159.22	1544.52	-3471.30	21.50	1519.78	-3422.03	-138.21	1543.29	882.66	287.21	77.78	284.13	283.13	79.45	883.07
1.89000	-2462.87	182.90	75.73	-2714.23	139.07	28.74	-1505.76	124.74	342.08	-1517.18	115.29	408.75	-3189.84	-4.33	29.03	-3212.28	2.03	45.59	-3345.64	-147.07	493.15	-3331.27	-140.14	474.60	-2594.56	113.29	1165.89	0.00	0.00	0.00	-2966.66	59.21	1552.27	-2999.82	161.08	1546.98	-3464.25	22.10	1519.66	-3416.40	-138.95	1543.11	882.46	287.25	77.70	284.66	283.29	79.62	882.62
1.90000	-2460.31	182.09	76.50	-2724.49	137.32	27.22	-1505.76	124.74	342.08	-1517.18	115.29	408.75	-3186.36	-4.77	27.28	-3212.62	2.07	42.10	-3344.13	-146.98	497.97	-3328.81	-140.00	479.17	-2594.56	113.29	1165.89	0.00	0.00	0.00	-2944.72	61.04	1553.71	-2990.50	163.43	1547.20	-3457.15	22.71	1519.54	-3410.73	-139.68	1542.93	882.08	287.17	77.57	284.28	283.26	79.58	882.07
1.91000	-2458.46	181.23	77.23	-2727.04	136.83	24.49	-1505.76	124.74	342.08	-1517.18	115.29	408.75	-3171.05	-3.63	27.71	-3214.41	1.96	38.78	-3342.57	-146.86	502.77	-3326.30	-139.83	483.71	-2594.56	113.29	1165.89	0.00	0.00	0.00	-2952.89	63.16	1554.67	-2997.12	165.00	1548.66	-3450.00	23.32	1519.42	-3405.03	-140.41	1542.75	882.30	287.30	77.67	283.97	283.17	79.28	882.74
1.92000	-2457.31	180.33	77.92	-2723.35	138.00	25.58	-1505.76	124.74	342.08	-1517.18	115.29	408.75	-3206.28	-5.60	19.95	-3220.98	1.85	38.03	-3340.96	-146.72	507.54	-3323.73	-139.64	488.24	-2594.56	113.29	1165.89	0.00	0.00	0.00	-2938.02	64.30	1555.86	-2980.36	166.69	1548.67	-3442.78	23.93	1519.30	-3399.29	-141.13	1542.57	882.52	287.02	77.83	284.10	283.20	79.35	882.71
1.93000	-2456.82	179.40	78.58	-2713.93	137.95	28.24	-1505.76	124.74	342.08	-1517.18	115.29	408.75	-3190.85	-5.35	19.64	-3230.96	1.44	32.36	-3339.30	-146.55	512.28	-3321.11	-139.43	492.74	-2594.56	113.29	1165.89	0.00	0.00	0.00	-2911.58	67.20	1556.63	-2984.94	169.80	1551.79	-3435.51	24.55	1519.19	-3393.52	-141.84	1542.39	882.59	286.84	77.56	284.15	283.15	79.42	882.59
1.94000	-2456.98	178.43	79.20	-2705.58	137.61	27.64	-1505.76	124.74	342.08	-1517.18	115.29	408.75	-3176.00	-5.90	18.03	-3202.52	1.66	32.53	-3337.59	-146.36	516.99	-3318.43	-139.20	497.21	-2594.56	113.29	1165.89	0.00	0.00	0.00	-2905.86	69.02	1559.05	-2969.93	171.41	1552.21	-3428.19	25.17	1519.07	-3387.71	-142.54	1542.21	882.15	286.73	77.50	284.76	283.24	79.66	882.61
1.95000	-2457.76	177.43	79.78	-2733.65	138.65	22.47	-1505.76	124.74	342.08	-1517.18	115.29	408.75	-3149.10	-5.40	18.96	-3189.56	0.95	32.26	-3335.82	-146.14	521.67	-3315.69	-138.93	501.66	-2594.56	113.29	1165.89	0.00	0.00	0.00	-2922.63	69.99	1560.82	-2964.95	173.19	1554.12	-3420.81	25.79	1518.96	-3381.86	-143.23	1542.02	882.52	287.10	77.65	284.92	283.30	79.61	882.69
1.96000	-2459.12	176.41	80.32	-2722.65	138.04	24.27	-1505.76	124.74	342.08	-1517.18	115.29	408.75	-3153.98	-6.89	15.48	-3171.57	0.57	34.26	-3333.99	-145.90	526.31	-3312.89	-138.65	506.08	-2594.56	113.29	1165.89	0.00	0.00	0.00	-2903.57	71.52	1561.51	-2920.21	174.05	1554.37	-3413.38	26.41	1518.85	-3375.98	-143.92	1541.84	882.64	287.05	77.85	284.63	283.35	79.52	882.70
1.97000	-2461.05	175.35	80.82	-2697.32	138.78	27.19	-1505.76	124.74	342.08	-1517.18	115.29	408.75	-3157.01	-8.84	17.36	-3158.59	-0.32	36.44	-3332.11	-145.64	530.92	-3310.04	-138.34	510.48	-2594.56	113.29	1165.89	0.00	0.00	0.00	-2899.23	72.92	1562.73	-2900.61	175.67	1554.69	-3405.90	27.03	1518.73	-3370.06	-144.60	1541.65	882.30	286.90	77.68	283.89	283.20	79.35	882.99
1.98000	-2463.52	174.28	81.28	-2721.29	137.84	23.77	-1505.76	124.74	342.08	-1517.18	115.29	408.75	-3159.86	-11.57	17.68	-3133.33	-1.09	42.09	-3330.17	-145.35	535.50	-3307.12	-138.01	514.84	-2594.56	113.29	1165.89	0.00	0.00	0.00	-2896.46	74.17	1564.21	-2906.51	176.74	1555.47	-3398.36	27.65	1518.63	-3364.11	-145.27	1541.46	882.74	286.89	77.73	283.55	283.50	79.32	882.79
1.99000	-2466.51	173.18	81.70	-2720.66	138.21	24.39	-1505.76	124.74	342.08	-1517.18	115.29	408.75	-3132.75	-13.49	22.81	-3113.11	-2.38	46.51	-3328.17	-145.04	540.04	-3304.14	-137.66	519.18	-2594.56	113.29	1165.89	0.00	0.00	0.00	-2910.98	75.55	1565.19	-2916.52	178.99	1558.02	-3390.77	28.27	1518.52	-3358.12	-145.94	1541.27	882.88	287.05	77.76	284.02	283.48	79.29	882.65
2.00000	-2469.98	172.06	82.08	-2706.03	137.84	26.04	-1505.76	124.74	342.08	-1517.18	115.29	408.75	-3112.86	-15.36	27.58	-3089.51	-3.12	51.71	-3326.11	-144.70	544.54	-3301.10	-137.29	523.49	-2594.56	113.29	1165.89	0.00	0.00	0.00	-2882.27	76.63	1565.31	-2892.66	179.82	1557.16	-3383.12	28.90	1518.41	-3352.10	-146.60	1541.08	882.51	287.04	77.62	284.36	283.43	79.38	882.77
2.01000	-2473.92	170.92	82.41	-2701.07	137.85	27.10	-1505.76	124.74	342.08	-1517.18	115.29	408.75	-3076.12	-14.59	33.56	-3063.64	-2.65	56.14	-3323.98	-144.35	549.00	-3298.00	-136.89	527.76	-2594.56	113.29	1165.89	0.00	0.00	0.00	-2877.26	77.52	1566.08	-2874.34	179.86	1558.86	-3375.43	29.53	1518.31	-3346.04	-147.25	1540.89	882.45	287.18	77.72	284.64	283.27	79.57	882.78
2.02000	-2478.29	169.77	82.71	-2733.79	139.97	21.65	-1505.76	124.74	342.08	-1517.18	115.29	408.75	-3040.58	-15.87	38.37	-3034.09	-2.82	60.45	-3321.80	-143.97	553.43	-3294.83	-136.47	532.01	-2594.56	113.29	1165.89	0.00	0.00	0.00	-2879.11	78.36	1568.02	-2906.65	181.51	1561.46	-3367.68	30.15	1518.20	-3339.95	-147.89	1540.70	882.69	287.17	77.82	284.77	283.21	79.61	882.59
2.03000	-2483.08	168.60	82.96	-2732.42	138.61	21.94	-1505.76	124.74	342.08	-1517.18	115.29	408.75	-3020.66	-16.23	40.26	-3000.79	-2.15	64.53	-3319.54	-143.56	557.81	-3291.59	-136.03	536.22	-2594.56	113.29	1165.89	0.00	0.00	0.00	-2864.65	79.76	1568.00	-2869.23	181.53	1560.95	-3359.89	30.78	1518.10	-3333.82	-148.52	1540.51	882.34	286.91	77.79	284.46	283.45	79.50	882.54
2.04000	-2488.25	167.43	83.17	-2724.68	137.98	23.47	-1505.76	124.74	342.08	-1517.18	115.29	408.75	-2993.61	-15.27	42.83	-2982.93	-1.39	65.08	-3317.23	-143.14	562.15	-3288.29	-135.57	540.39	-2594.56	113.29	1165.89	0.00	0.00	0.00	-2843.97	80.52	1568.44	-2871.66	183.57	1560.90	-3352.04	31.41	1518.00	-3327.66	-149.15	1540.31	882.57	287.27	77.64	284.04	283.20	79.45	882.95
2.05000	-2493.78	166.25	83.33	-2718.57	137.77	24.83	-1505.76	124.74	342.08	-1517.18	115.29	408.75	-2958.38	-15.02	46.26	-2944.73	0.47	67.21	-3314.84	-142.69	566.46	-3284.92	-135.09	544.53	-2594.56	113.29	1165.89	0.00	0.00	0.00	-2834.43	81.25	1568.98	-2866.37	183.97	1561.85	-3344.15	32.03	1517.90	-3321.46	-149.76	1540.12	882.13	287.26	77.53	284.74	283.04	79.58	882.40
2.06000	-2499.65	165.06	83.46	-2709.94	137.69	26.46	-1505.76	124.74	342.08	-1517.18	115.29	408.75	-2931.55	-13.59	46.69	-2918.43	1.68	67.29	-3312.38	-142.23	570.71	-3281.49	-134.59	548.64	-2594.56	113.29	1165.89	0.00	0.00	0.00	-2827.53	81.70	1569.90	-2852.35	183.08	1562.00	-3336.20	32.66	1517.81	-3315.24	-150.37	1539.92	882.09	286.85	77.58	284.61	283.29	79.57	882.53
2.07000	-2505.82	163.87	83.53	-2712.64	140.11	24.73	-1505.76	124.74	342.08	-1517.18	115.29	408.75	-2929.44	-12.04	42.35	-2910.59	3.05	63.36	-3309.86	-141.74	574.93	-3277.98	-134.07	552.70	-2594.56	113.29	1165.89	0.00	0.00	0.00	-2828.66	82.86	1570.57	-2837.10	185.12	1562.17	-3328.21	33.29	1517.71	-3308.97	-150.98	1539.73	882.62	287.01	77.67	284.41	283.22	79.53	882.72
2.08000	-2512.28	162.68	83.56	-2676.83	139.31	31.84	-1505.76	124.74	342.08	-1517.18	115.29	408.75	-2895.45	-10.39	42.17	-2893.63	5.17	60.15	-3307.26	-141.23	579.10	-3274.40	-133.53	556.73	-2594.56	113.29	1165.89	0.00	0.00	0.00	-2817.54	82.90	1570.57	-2827.48	186.00	1562.72	-3320.17	33.92	1517.62	-3302.68	-151.57	1539.53	882.52	287.11	77.72	285.10	283.30	79.69	882.16
2.09000	-2519.00	161.49	83.55	-2725.53	137.15	23.84	-1505.76	124.74	342.08	-1517.18	115.29	408.75	-2861.59	-7.22	41.67	-2856.74	7.57	59.64	-3304.60	-140.70	583.22	-3270.76	-132.97	560.72	-2594.56	113.29	1165.89	0.00	0.00	0.00	-2812.63	84.38	1570.49	-2818.05	186.77	1563.16	-3312.08	34.54	1517.53	-3296.35	-152.16	1539.33	882.06	287.18	77.76	284.61	283.38	79.60	882.40
2.10000	-2525.95	160.30	83.49	-2684.54	136.67	31.27	-1505.76	124.74	342.08	-1517.18	115.29	408.75	-2852.72	-4.46	36.68	-2825.18	9.67	57.73	-3301.85	-140.15	587.29	-3267.04	-132.39	564.67	-2594.56	113.29	1165.89	0.00	0.00	0.00	-2806.30	83.73	1570.71	-2808.79	187.45	1563.49	-3303.95	35.17	1517.44	-3289.98	-152.73	1539.13	882.25	287.13	77.86	284.57	283.36	79.53	882.57
2.11000	-2533.10	159.12	83.38	-2714.64	137.13	26.33	-1505.76	124.74	342.08	-1517.18	115.29	408.75	-2802.00	-1.74	36.99	-2802.52	11.73	53.82	-3299.04	-139.58	591.32	-3263.24	-131.79	568.58	-2594.56	113.29	1165.89	0.00	0.00	0.00	-2793.22	83.71	1570.41	-2799.71	188.02	1563.72	-3295.77	35.79	1517.35	-3283.59	-153.30	1538.93	883.37	287.12	77.91	284.39	283.46	79.56	882.56
2.12000	-2540.44	157.95	83.23	-2713.53	136.68	27.06	-1505.76	124.74	342.08	-1517.18	115.29	408.75	-2776.67	1.02	35.11	-2785.02	13.72	49.27	-3296.14	-138.99	595.30	-3259.38	-131.17	572.45	-2594.56	113.29	1165.89	0.00	0.00	0.00	-2788.13	84.30	1570.47	-2790.80	188.50	1563.86	-3287.54	36.42	1517.26	-3277.16	-153.87	1538.73	882.78	287.19	77.79	284.10	283.35	79.42	883.01
2.13000	-2547.93	156.79	83.03	-2703.78	136.48	29.28	-1505.76	124.74	342.08	-1517.18	115.29	408.75	-2756.83	4.45	32.57	-2740.55	17.13	49.04	-3293.17	-138.38	599.22	-3255.44	-130.54	576.27	-2594.56	113.29	1165.89	0.00	0.00	0.00	-2786.55	84.18	1570.48	-2782.04	188.88	1563.90	-3279.27	37.04	1517.18	-3270.70	-154.42	1538.53	882.47	287.39	77.71	284.16	283.39	79.33	882.93
2.14000	-2555.55	155.64	82.78	-2709.56	135.68	30.19	-1505.76	124.74	342.08	-1517.18	115.29	408.75	-2711.81	7.17	33.05	-2712.98	19.83	45.78	-3290.12	-137.75	603.10	-3251.42	-129.89	580.06	-2594.56	113.29	1165.89	0.00	0.00	0.00	-2771.62	84.18	1569.15	-2773.43	189.18	1563.86	-3270.95	37.66	1517.10	-3264.20	-154.97	1538.33	882.20	287.19	77.69	283.89	283.41	79.28	882.64
2.15000	-2563.28	154.51	82.49	-2708.58	135.22	30.48	-1505.76	124.74	342.08	-1517.18	115.29	408.75	-2687.29	10.09	29.31	-2685.23	22.45	44.74	-3286.99	-137.11	606.92	-3247.32	-129.22	583.79	-2594.56	113.29	1165.89	0.00	0.00	0.00	-2760.46	84.64	1568.75	-2764.97	189.39	1563.73	-3262.59	38.29	1517.02	-3257.67	-155.50	1538.13	882.86	287.10	77.81	283.85	283.37	79.33	882.41
2.16000	-2571.08	153.40	82.14	-2706.03	132.74	30.85	-1505.76	124.74	342.08	-1517.18	115.29	408.75	-2657.60	14.24	28.38	-2674.46	24.55	40.44	-3283.78	-136.44	610.69	-3243.15	-128.53	587.48	-2594.56	113.29	1165.89	0.00	0.00	0.00	-2753.18	84.73	1568.17	-2756.64	189.51	1563.53	-3254.19	38.90	1516.94	-3251.11	-156.03	1537.93	882.68	286.96	77.71	284.67	283.40	79.55	882.73
2.17000	-2578.94	152.30	81.75	-2701.19	136.38	32.43	-1505.76	124.74	342.08	-1517.18	115.29	408.75	-2607.69	15.28	30.90	-2639.39	27.77	40.43	-3280.49	-135.76	614.41	-3238.90	-127.82	591.12	-2594.56	113.29	1165.89	0.00	0.00	0.00	-2748.64	84.73	1567.11	-2748.45	189.55	1563.26	-3245.74	39.52	1516.86	-3244.52	-156.56	1537.72	882.59	287.15	77.65	284.21	283.62	79.46	882.79
2.18000	-2586.82	151.23	81.30	-2708.96	136.15	28.66	-1505.76	124.74	342.08	-1517.18	115.29	408.75	-2593.64	18.95	28.23	-2611.76	30.39	39.61	-3277.11	-135.06	618.07	-3234.57	-127.10	594.72	-2594.56	113.29	1165.89	0.00	0.00	0.00	-2742.94	85.63	1565.89	-2740.37	189.50	1562.92	-3237.25	40.14	1516.79	-3237.90	-157.07	1537.52	883.00	286.99	77.85	284.72	283.19	79.63	882.43
2.19000	-2594.71	150.19	80.81	-2712.30	135.63	28.25	-1505.76	124.74	342.08	-1517.18	115.29	408.75	-2555.88	21.02	29.86	-2598.09	32.44	37.08	-3273.65	-134.34	621.67	-3230.16	-126.36	598.26	-2594.56	113.29	1165.89	0.00	0.00	0.00	-2744.58	85.14	1565.64	-2732.41	189.38	1562.51	-3228.71	40.75	1516.72	-3231.24	-157.57	1537.32	882.44	287.22	77.69	283.93	283.17	79.33	882.39
2.20000	-2602.57	149.17	80.26	-2716.13	137.69	25.99	-1505.76	124.74	342.08	-1517.18	115.29	408.75	-2493.63	24.14	37.27	-2573.05	35.34	36.91	-3270.10	-133.60	625.22	-3225.66	-125.61	601.76	-2594.56	113.29	1165.89	0.00	0.00	0.00	-2727.82	84.87	1563.62	-2724.55	189.19	1562.05	-3220.14	41.36	1516.65	-3224.56	-158.07	1537.11	882.48	287.25	77.72	283.92	283.12	79.32	882.80
2.21000	-2610.38	148.18	79.66	-2725.40	140.08	23.85	-1505.76	124.74	342.08	-1517.18	115.29	408.75	-2480.81	27.81	36.41	-2542.71	38.68	38.06	-3266.47	-132.85	628.70	-3221.09	-124.84	605.21	-2594.56	113.29	1165.89	0.00	0.00	0.00	-2725.06	85.04	1563.13	-2716.79	188.92	1561.54	-3211.52	41.97	1516.58	-3217.84	-158.56	1536.91	882.50	286.81	77.76	284.23	283.44	79.40	882.79
2.22000	-2618.11	147.23	79.01	-2728.91	138.77	23.03	-1505.76	124.74	342.08	-1517.18	115.29	408.75	-2441.66	30.24	40.52	-2538.76	39.73	36.11	-3262.74	-132.08	632.13	-3216.43	-124.05	608.60	-2594.56	113.29	1165.89	0.00	0.00	0.00	-2715.80	85.60	1561.90	-2709.13	188.58	1560.98	-3202.86	42.58	1516.52	-3211.09	-159.04	1536.70	882.46	287.03	77.70	284.39	283.48	79.42	883.16
2.23000	-2625.75	146.31	78.31	-2705.50	138.92	26.92	-1505.76	124.74	342.08	-1517.18	115.29	408.75	-2403.38	32.41	46.36	-2500.73	42.18	40.90	-3258.92	-131.29	635.50	-3211.68	-123.25	611.94	-2594.56	113.29	1165.89	0.00	0.00	0.00	-2705.54	84.01	1560.35	-2701.55	188.18	1560.38	-3194.16	43.18	1516.46	-3204.31	-159.51	1536.50	882.45	287.16	77.41	284.92	283.51	79.49	882.63
2.24000	-2633.26	145.42	77.56	-2727.65	139.86	23.16	-1505.76	124.74	342.08	-1517.18	115.29	408.75	-2396.60	34.91	46.11	-2497.70	43.75	39.34	-3255.02	-130.49	638.80	-3206.85	-122.43	615.23	-2594.56	113.29	1165.89	0.00	0.00	0.00	-2700.27	84.61	1558.72	-2694.04	187.71	1559.74	-3185.43	43.78	1516.40	-3197.50	-159.97	1536.29	882.27	287.18	77.45	284.15	283.43	79.34	882.57
2.25000	-2640.61	144.58	76.75	-2721.42	141.03	24.52	-1505.76	124.74	342.08	-1517.18	115.29	408.75	-2385.29	35.75	48.55	-2475.93	46.03	39.28	-3251.02	-129.67	642.05	-3201.94	-121.60	618.46	-2594.56	113.29	1165.89	0.00	0.00	0.00	-2695.82	84.62	1557.21	-2686.61	187.18	1559.07	-3176.65	44.38	1516.34	-3190.66	-160.43	1536.09	882.31	287.14	77.58	284.11	283.35	79.37	882.45
2.26000	-2647.79	143.77	75.89	-2714.86	140.29	25.36	-1505.76	124.74	342.08	-1517.18	115.29	408.75	-2373.87	37.67	53.94	-2454.67	47.90	39.38	-3246.93	-128.84	645.23	-3196.93	-120.76	621.64	-2594.56	113.29	1165.89	0.00	0.00	0.00	-2693.54	83.91	1556.66	-2679.24	186.58	1558.36	-3167.83	44.98	1516.28	-3183.79	-160.87	1535.88	882.43	287.12	77.62	284.16	283.37	79.41	882.73
2.27000	-2654.76	143.01	74.97	-2733.37	140.57	22.61	-1505.76	124.74	342.08	-1517.18	115.29	408.75	-2358.86	38.43	59.26	-2433.99	49.41	39.60	-3242.74	-127.99	648.34	-3191.84	-119.90	624.76	-2594.56	113.29	1165.89	0.00	0.00	0.00	-2663.86	84.23	1554.04	-2671.92	185.93	1557.64	-3158.98	45.57	1516.23	-3176.88	-161.31	1535.67	882.77	287.13	77.72	284.01	283.52	79.45	882.86
2.28000	-2661.51	142.30	74.01	-2721.11	141.67	24.56	-1505.76	124.74	342.08	-1517.18	115.29	408.75	-2345.69	38.15	67.02	-2413.96	50.59	39.93	-3238.45	-127.12	651.39	-3186.66	-119.03	627.82	-2594.56	113.29	1165.89	0.00	0.00	0.00	-2667.53	84.45	1553.00	-2664.66	185.23	1556.90	-3150.09	46.16	1516.18	-3169.95	-161.74	1535.47	882.62	287.24	77.67	284.30	283.34	79.54	882.87
2.29000	-2668.00	141.64	72.98	-2722.75	140.00	22.53	-1505.76	124.74	342.08	-1517.18	115.29	408.75	-2341.78	36.63	73.68	-2394.66	51.46	40.34	-3234.07	-126.24	654.37	-3181.39	-118.14	630.82	-2594.56	113.29	1165.89	0.00	0.00	0.00	-2667.18	82.79	1551.18	-2657.43	184.47	1556.14	-3141.16	46.74	1516.13	-3162.99	-162.16	1535.26	882.22	287.09	77.55	284.64	283.39	79.64	882.73
2.30000	-2674.21	141.02	71.90	-2707.76	141.84	26.10	-1505.76	124.74	342.08	-1517.18	115.29	408.75	-2315.98	37.46	81.19	-2376.17	52.05	40.80	-3229.59	-125.35	657.29	-3176.03	-117.24	633.77	-2594.56	113.29	1165.89	0.00	0.00	0.00	-2671.93	82.62	1549.89	-2650.24	183.66	1555.38	-3132.19	47.32	1516.09	-3155.99	-162.57	1535.05	882.74	286.84	77.87	284.19	283.31	79.45	882.81
2.31000	-2680.11	140.46	70.76	-2726.87	140.78	23.77	-1505.76	124.74	342.08	-1517.18	115.29	408.75	-2284.49	38.37	92.19	-2358.55	52.40	41.30	-3225.00	-124.44	660.13	-3170.57	-116.33	636.65	-2594.56	113.29	1165.89	0.00	0.00	0.00	-2658.87	82.41	1548.01	-2643.07	182.81	1554.62	-3123.19	47.90	1516.05	-3148.97	-162.98	1534.85	882.42	287.23	77.63	283.91	283.36	79.34	882.94
2.32000	-2685.68	139.96	69.57	-2711.89	141.11	25.57	-1505.76	124.74	342.08	-1517.18	115.29	408.75	-2263.12	38.57	100.94	-2341.88	52.54	41.81	-3220.32	-123.52	662.91	-3165.03	-115.40	639.48	-2594.56	113.29	1165.89	0.00	0.00	0.00	-2645.79	80.79	1546.16	-2635.92	181.91	1553.85	-3114.15	48.47	1516.01	-3141.92	-163.37	1534.64	882.50	287.26	77.55	285.09	283.21	79.63	882.65
2.33000	-2690.90	139.51	68.32	-2695.16	141.62	28.00	-1505.76	124.74	342.08	-1517.18	115.29	408.75	-2253.19	38.50	105.62	-2326.24	52.49	42.30	-3215.53	-122.58	665.61	-3159.39	-114.47	642.24	-2594.56	113.29	1165.89	0.00	0.00	0.00	-2626.83	79.25	1544.61	-2628.78	180.97	1553.09	-3105.08	49.04	1515.97	-3134.84	-163.76	1534.43	882.47	287.23	77.55	284.40	283.36	79.44	882.02
2.34000	-2695.73	139.12	67.01	-2740.15	141.08	20.02	-1505.76	124.74	342.08	-1517.18	115.29	408.75	-2251.85	38.24	106.74	-2311.69	52.30	42.76	-3210.64	-121.63	668.25	-3153.65	-113.52	644.93	-2594.56	113.29	1165.89	0.00	0.00	0.00	-2621.30	79.06	1543.10	-2621.64	179.99	1552.35	-3095.97	49.61	1515.94	-3127.73	-164.13	1534.23	882.34	287.24	77.57	284.80	283.11	79.55	882.20
2.35000	-2700.15	138.80	65.65	-2716.22	142.46	23.86	-1505.76	124.74	342.08	-1517.18	115.29	408.75	-2256.25	37.86	104.84	-2298.31	51.98	43.17	-3205.65	-120.67	670.81	-3147.82	-112.56	647.57	-2594.56	113.29	1165.89	0.00	0.00	0.00	-2612.01	78.54	1542.02	-2614.51	178.97	1551.62	-3086.83	50.17	1515.91	-3120.59	-164.50	1534.02	882.56	286.92	77.76	284.63	283.29	79.45	882.86
2.36000	-2704.14	138.54	64.22	-2709.11	141.33	26.96	-1505.76	124.74	342.08	-1517.18	115.29	408.75	-2263.56	37.42	100.41	-2286.18	51.57	43.48	-3200.55	-119.70	673.29	-3141.89	-111.59	650.13	-2594.56	113.29	1165.89	0.00	0.00	0.00	-2611.69	77.63	1540.56	-2607.36	177.92	1550.91	-3077.65	50.72	1515.88	-3113.42	-164.86	1533.82	882.89	287.09	77.85	284.15	283.43	79.31	882.76
2.37000	-2707.67	138.35	62.74	-2720.06	141.36	23.39	-1505.76	124.74	342.08	-1517.18	115.29	408.75	-2270.93	37.00	93.97	-2275.36	51.10	43.70	-3195.33	-118.71	675.70	-3135.86	-110.60	652.64	-2594.56	113.29	1165.89	0.00	0.00	0.00	-2602.07	75.73	1539.81	-2600.19	176.84	1550.22	-3068.45	51.27	1515.85	-3106.22	-165.21	1533.61	882.18	287.23	77.46	284.25	283.52	79.39	882.39
2.38000	-2710.71	138.23	61.20	-2705.58	141.82	26.27	-1505.76	124.74	342.08	-1517.18	115.29	408.75	-2275.51	36.67	86.04	-2265.93	50.61	43.79	-3190.02	-117.71	678.04	-3129.73	-109.61	655.07	-2594.56	113.29	1165.89	0.00	0.00	0.00	-2586.56	74.92	1539.29	-2592.99	175.73	1549.57	-3059.20	51.82	1515.83	-3099.00	-165.55	1533.40	882.26	286.74	77.44	284.76	283.34	79.51	882.75
2.39000	-2713.24	138.18	59.59	-2691.89	141.98	29.26	-1505.76	124.74	342.08	-1517.18	115.29	408.75	-2274.46	36.49	77.14	-2257.97	50.11	43.72	-3184.59	-116.70	680.30	-3123.51	-108.61	657.44	-2594.56	113.29	1165.89	0.00	0.00	0.00	-2582.23	73.20	1538.62	-2585.77	174.59	1548.95	-3049.93	52.36	1515.81	-3091.74	-165.89	1533.20	882.48	287.02	77.62	284.37	283.58	79.46	882.68
2.40000	-2715.24	138.21	57.93	-2721.65	141.18	23.41	-1505.76	124.74	342.08	-1517.18	115.29	408.75	-2264.94	36.53	67.78	-2251.54	49.65	43.48	-3179.04	-115.67	682.48	-3117.18	-107.59	659.73	-2594.56	113.29	1165.89	0.00	0.00	0.00	-2571.24	71.73	1537.31	-2578.50	173.43	1548.38	-3040.63	52.89	1515.79	-3084.46	-166.21	1532.99	882.91	287.17	77.86	284.36	283.37	79.38	882.55
2.41000	-2716.67	138.31	56.21	-2703.57	142.40	27.59	-1505.76	124.74	342.08	-1517.18	115.29	408.75	-2242.19	34.71	60.51	-2246.72	49.25	43.05	-3173.39	-114.64	684.58	-3110.75	-106.57	661.96	-2594.53	113.29	1165.89	0.00	0.00	0.00	-2568.95	70.44	1537.15	-2571.19	172.24	1547.85	-3031.29	53.42	1515.78	-3077.15	-166.53	1532.79	882.39	287.16	77.58	283.93	283.61	79.31	882.28
2.42000	-2717.51	138.50	54.42	-2688.48	144.06	29.66	-1505.76	124.74	342.08	-1517.18	115.29	408.75	-2236.88	36.61	53.29	-2243.59	48.95	42.39	-3167.62	-113.59	686.60	-3104.22	-105.54	664.11	-2561.46	111.85	1165.57	0.00	0.00	0.00	-2563.36	68.57	1538.38	-2563.82	171.04	1547.37	-3021.92	53.95	1515.77	-3069.81	-166.83	1532.58	882.49	287.19	77.69	284.64	283.48	79.40	882.18
2.43000	-2717.74	138.76	52.57	-2700.12	140.87	28.76	-1505.76	124.74	342.08	-1517.18	115.29	408.75	-2233.73	38.14	44.10	-2242.22	48.77	41.49	-3161.74	-112.54	688.54	-3097.59	-104.49	666.19	-2553.79	110.94	1165.67	0.00	0.00	0.00	-2553.36	68.05	1538.14	-2556.39	169.82	1546.95	-3012.52	54.46	1515.76	-3062.44	-167.13	1532.38	883.05	287.00	77.76	284.31	283.28	79.55	882.90
2.44000	-2717.33	139.11	50.66	-2679.04	142.18	31.99	-1505.76	124.74	342.08	-1517.18	115.29	408.75	-2229.47	38.12	37.84	-2242.68	48.75	40.33	-3155.74	-111.47	690.40	-3090.85	-103.44	668.20	-2552.44	109.19	1167.18	0.00	0.00	0.00	-2543.11	65.66	1538.86	-2548.88	168.59	1546.58	-3003.10	54.98	1515.75	-3055.05	-167.42	1532.17	882.79	286.76	77.61	284.22	283.20	79.41	882.15
2.45000	-2716.26	139.54	48.69	-2720.98	143.30	24.57	-1505.76	124.74	342.08	-1517.18	115.29	408.75	-2210.71	40.66	37.38	-2245.07	48.91	38.87	-3149.62	-110.39	692.18	-3084.01	-102.38	670.14	-2538.29	109.20	1168.54	0.00	0.00	0.00	-2529.93	64.36	1540.01	-2541.31	167.34	1546.28	-2993.64	55.48	1515.75	-3047.63	-167.70	1531.97	882.70	286.79	77.57	283.88	283.29	79.31	882.49
2.46000	-2714.49	140.06	46.65	-2706.59	142.06	26.88	-1505.76	124.74	342.08	-1517.18	115.29	408.75	-2212.73	40.25	34.72	-2272.93	50.20	32.20	-3143.38	-109.31	693.87	-3077.06	-101.32	672.00	-2537.59	107.41	1170.55	0.00	0.00	0.00	-2515.82	62.41	1541.15	-2533.64	166.09	1546.06	-2984.16	55.98	1515.75	-3040.18	-167.97	1531.76	882.55	286.93	77.58	284.12	283.37	79.42	883.05
2.47000	-2712.01	140.68	44.55	-2714.52	141.94	25.48	-1505.76	124.74	342.08	-1517.18	115.29	408.75	-2216.87	39.97	33.57	-2268.26	50.45	31.11	-3137.02	-108.21	695.48	-3070.00	-100.24	673.78	-2517.81	105.38	1172.27	0.00	0.00	0.00	-2507.02	61.04	1541.87	-2525.89	164.83	1545.90	-2974.64	56.48	1515.76	-3032.71	-168.23	1531.56	882.43	286.98	77.69	284.43	283.34	79.51	882.38
2.48000	-2708.79	141.39	42.39	-2713.15	141.93	24.49	-1505.76	124.74	342.08	-1517.18	115.29	408.75	-2210.63	39.75	33.27	-2264.35	49.93	30.28	-3130.54	-107.11	697.00	-3062.83	-99.16	675.49	-2535.18	104.89	1174.60	0.00	0.00	0.00	-2502.47	59.59	1543.33	-2518.03	163.56	1545.83	-2965.10	56.96	1515.77	-3025.21	-168.48	1531.36	882.39	287.06	77.64	284.22	283.41	79.53	882.70
2.49000	-2704.80	142.19	40.16	-2705.96	141.41	26.61	-1505.76	124.74	342.08	-1517.18	115.29	408.75	-2210.94	39.88	32.26	-2262.52	50.11	31.35	-3123.94	-105.99	698.43	-3055.56	-98.06	677.12	-2507.38	105.24	1176.78	0.00	0.00	0.00	-2504.18	57.60	1545.33	-2510.07	162.30	1545.84	-2955.54	57.44	1515.78	-3017.68	-168.73	1531.16	882.47	287.04	77.61	284.04	283.47	79.40	882.92
2.50000	-2700.02	143.09	37.87	-2698.18	140.43	25.88	-1505.76	124.74	342.08	-1517.18	115.29	408.75	-2208.65	40.40	31.81	-2263.38	50.15	30.29	-3117.21	-104.87	699.78	-3048.17	-96.97	678.67	-2514.11	103.34	1179.07	0.00	0.00	0.00	-2494.75	56.01	1546.45	-2502.00	161.04	1545.95	-2945.94	57.91	1515.79	-3010.12	-168.96	1530.96	882.83	286.77	77.74	284.48	283.33	79.49	882.68
2.51000	-2694.42	144.09	35.51	-2698.81	141.46	24.23	-1505.76	124.74	342.08	-1517.18	115.29	408.75	-2214.65	39.22	30.29	-2256.81	50.35	31.32	-3110.36	-103.73	701.03	-3040.67	-95.86	680.14	-2511.06	102.66	1181.04	0.00	0.00	0.00	-2492.98	53.85	1548.03	-2493.80	159.78	1546.14	-2936.32	58.38	1515.81	-3002.54	-169.18	1530.75	882.66	286.99	77.80	284.21	283.33	79.37	883.20
2.52000	-2687.97	145.20	33.08	-2699.92	141.52	23.34	-1505.76	124.74	342.08	-1517.18	115.29	408.75	-2222.82	39.62	29.84	-2255.83	49.86	30.99	-3103.38	-102.59	702.20	-3033.07	-94.75	681.53	-2493.52	101.31	1184.01	0.00	0.00	0.00	-2479.20	53.30	1548.33	-2485.48	158.53	1546.44	-2926.68	58.84	1515.83	-2994.94	-169.40	1530.55	882.53	287.04	77.86	284.41	283.11	79.50	883.13
2.53000	-2680.67	146.41	30.59	-2682.99	143.58	24.68	-1505.76	124.74	342.08	-1517.18	115.29	408.75	-2219.21	39.38	27.95	-2245.19	50.85	32.57	-3096.27	-101.45	703.27	-3025.34	-93.63	682.84	-2482.47	101.04	1187.34	0.00	0.00	0.00	-2461.15	51.25	1548.65	-2477.02	157.28	1546.84	-2917.00	59.29	1515.85	-2987.30	-169.60	1530.35	882.04	287.12	77.60	284.82	283.20	79.53	882.76
2.54000	-2686.48	147.36	24.57	-2682.37	143.89	23.68	-1505.76	124.74	342.08	-1517.18	115.29	408.75	-2185.39	40.63	35.30	-2263.46	50.77	29.39	-3089.03	-100.29	704.26	-3017.51	-92.51	684.06	-2470.38	99.46	1188.81	0.00	0.00	0.00	-2463.53	49.66	1550.19	-2468.42	156.05	1547.35	-2907.31	59.73	1515.88	-2979.64	-169.80	1530.16	882.19	287.28	77.51	284.45	283.36	79.47	882.87
2.55000	-2665.21	148.55	24.02	-2673.96	144.46	25.65	-1505.76	124.74	342.08	-1517.18	115.29	408.75	-2194.25	39.33	33.38	-2264.52	49.76	28.85	-3081.66	-99.13	705.15	-3009.56	-91.38	685.20	-2469.46	98.81	1190.46	0.00	0.00	0.00	-2458.06	48.56	1550.96	-2459.66	154.84	1547.97	-2897.59	60.17	1515.91	-2971.96	-169.99	1529.96	882.74	287.22	77.77	284.04	283.15	79.49	882.69
2.56000	-2663.40	148.57	20.92	-2653.65	144.41	28.83	-1505.76	124.74	342.08	-1517.18	115.29	408.75	-2197.04	38.82	32.45	-2257.67	50.62	29.51	-3074.16	-97.96	705.94	-3001.49	-90.25	686.26	-2442.56	98.59	1191.58	0.00	0.00	0.00	-2448.89	47.81	1551.28	-2450.75	153.64	1548.72	-2887.85	60.60	1515.95	-2964.25	-170.17	1529.76	882.61	287.07	77.67	284.45	283.33	79.53	882.54
2.57000	-2680.00	149.56	13.47	-2648.72	145.88	28.99	-1505.76	124.74	342.08	-1517.18	115.29	408.75	-2188.42	40.68	33.35	-2253.45	49.91	30.42	-3066.53	-96.78	706.64	-2993.31	-89.11	687.23	-2448.72	96.82	1192.43	0.00	0.00	0.00	-2438.86	46.63	1552.06	-2441.67	152.45	1549.59	-2878.08	61.02	1515.99	-2956.52	-170.33	1529.56	882.68	287.16	77.59	284.29	283.45	79.50	882.09
2.58000	-2655.16	150.80	13.55	-2625.09	146.83	32.36	-1505.76	124.74	342.08	-1517.18	115.29	408.75	-2218.91	41.21	28.11	-2275.98	49.01	26.39	-3058.76	-95.60	707.24	-2985.00	-87.96	688.11	-2426.06	95.86	1193.97	0.00	0.00	0.00	-2424.44	45.85	1552.48	-2430.77	150.29	1551.47	-2868.29	61.43	1516.03	-2948.76	-170.49	1529.37	882.55	287.15	77.75	284.70	283.15	79.52	882.73
2.59000	-2637.24	152.11	12.62	-2614.56	147.23	33.82	-1505.76	124.74	342.08	-1517.18	115.29	408.75	-2214.38	39.75	28.10	-2263.75	49.38	28.38	-3050.86	-94.41	707.75	-2976.58	-86.81	688.91	-2416.26	95.99	1192.40	0.00	0.00	0.00	-2421.26	44.78	1553.34	-2430.24	150.04	1551.82	-2858.48	61.83	1516.08	-2940.97	-170.64	1529.17	882.62	287.18	77.70	284.98	283.20	79.62	882.89
2.60000	-2645.00	153.28	8.44	-2614.63	149.35	34.30	-1505.76	124.74	342.08	-1517.18	115.29	408.75	-2218.09	40.93	29.23	-2270.67	49.16	26.94	-3042.82	-93.21	708.16	-2968.04	-85.66	689.62	-2413.28	95.57	1192.22	0.00	0.00	0.00	-2406.07	43.69	1553.92	-2428.92	150.00	1552.86	-2848.65	62.23	1516.13	-2933.16	-170.78	1528.98	882.16	287.06	77.40	283.77	283.25	79.36	882.70
2.61000	-2630.84	155.79	12.79	-2583.80	151.85	41.73	-1505.76	124.74	342.08	-1517.18	115.29	408.75	-2181.80	40.48	34.72	-2258.27	48.82	29.80	-3034.64	-92.01	708.46	-2959.38	-84.51	690.23	-2395.10	96.18	1192.93	0.00	0.00	0.00	-2394.71	42.33	1554.37	-2412.72	148.69	1552.93	-2838.80	62.62	1516.18	-2925.33	-170.91	1528.79	882.25	287.08	77.46	284.66	283.53	79.53	882.84
2.62000	-2595.49	158.31	20.83	-2549.64	154.00	49.73	-1505.76	124.74	342.08	-1517.18	115.29	408.75	-2174.39	38.99	35.89	-2255.97	49.97	30.63	-3026.32	-90.81	708.67	-2950.60	-83.35	690.76	-2393.35	95.19	1193.05	0.00	0.00	0.00	-2388.42	42.16	1555.09	-2395.75	146.06	1554.05	-2828.92	62.99	1516.24	-2917.47	-171.03	1528.59	882.43	287.04	77.54	284.75	283.28	79.55	882.70
2.63000	-2559.68	162.90	28.41	-2517.19	156.07	57.89	-1505.76	124.74	342.08	-1517.18	115.29	408.75	-2219.09	39.56	29.03	-2272.46	48.31	27.65	-3017.86	-89.59	708.78	-2941.70	-82.18	691.20	-2387.52	95.71	1192.27	0.00	0.00	0.00	-2380.90	41.24	1555.61	-2386.15	146.88	1554.57	-2819.03	63.36	1516.30	-2909.58	-171.15	1528.40	882.58	287.31	77.71	284.49	283.59	79.39	882.61
2.64000	-2529.47	165.73	35.11	-2493.89	158.83	62.54	-1505.76	124.74	342.08	-1517.18	115.29	408.75	-2191.44	40.30	34.24	-2254.09	49.23	31.73	-3009.26	-88.38	708.78	-2932.67	-81.02	691.54	-2388.74	93.94	1192.27	0.00	0.00	0.00	-2363.56	41.25	1555.35	-2382.93	145.94	1554.61	-2809.12	63.72	1516.36	-2901.68	-171.25	1528.21	882.34	286.87	77.76	284.90	283.44	79.62	881.97
2.65000	-2492.67	168.94	41.17	-2457.87	162.50	68.50	-1505.76	124.74	342.08	-1517.18	115.29	408.75	-2189.22	40.36	33.64	-2256.16	49.31	31.36	-3000.52	-87.16	708.68	-2923.52	-79.85	691.79	-2375.08	94.56	1192.53	0.00	0.00	0.00	-2353.58	40.59	1555.84	-2372.77	144.30	1554.19	-2799.18	64.07	1516.43	-2893.75	-171.34	1528.02	881.88	287.15	77.50	285.45	283.40	79.68	882.26
2.66000	-2465.95	170.53	44.78	-2447.63	163.78	69.76	-1505.76	124.74	342.08	-1517.18	115.29	408.75	-2217.83	38.84	29.03	-2269.30	48.88	27.96	-2991.63	-85.93	708.48	-2914.24	-78.68	691.94	-2363.58	94.53	1192.64	0.00	0.00	0.00	-2346.57	40.01	1555.88	-2363.90	143.21	1554.42	-2789.23	64.41	1516.50	-2885.79	-171.42	1527.83	882.58	287.35	77.70	284.67	283.35	79.55	882.64
2.67000	-2435.99	174.12	49.32	-2423.45	166.53	71.40	-1505.76	124.74	342.08	-1517.18	115.29	408.75	-2179.38	39.98	35.95	-2277.98	48.44	27.52	-2982.60	-84.70	708.17	-2904.83	-77.51	692.00	-2363.54	93.63	1193.12	0.00	0.00	0.00	-2349.08	39.65	1555.92	-2357.80	142.92	1555.21	-2779.26	64.75	1516.58	-2877.81	-171.50	1527.65	882.54	286.94	77.70	284.43	283.19	79.41	882.99
2.68000	-2412.53	176.36	51.73	-2415.08	168.41	70.23	-1505.76	124.74	342.08	-1517.18	115.29	408.75	-2186.13	39.62	35.40	-2258.39	49.76	30.76	-2973.42	-83.47	707.75	-2895.30	-76.33	691.96	-2354.90	92.29	1193.50	0.00	0.00	0.00	-2332.99	39.08	1555.62	-2346.83	142.59	1555.63	-2769.28	65.07	1516.66	-2869.81	-171.56	1527.46	882.38	287.29	77.69	284.14	283.25	79.38	883.09
2.69000	-2378.65	177.63	54.41	-2375.25	169.08	74.51	-1505.76	124.74	342.08	-1517.18	115.29	408.75	-2200.79	38.65	32.97	-2249.49	49.21	32.51	-2964.09	-82.24	707.23	-2885.64	-75.16	691.83	-2348.10	92.35	1193.94	0.00	0.00	0.00	-2319.16	38.55	1555.24	-2356.32	142.19	1556.25	-2759.28	65.38	1516.75	-2861.79	-171.61	1527.28	882.19	287.09	77.61	284.18	283.57	79.43	882.46
2.70000	-2349.65	178.55	55.31	-2360.08	169.43	71.88	-1505.76	124.74	342.08	-1517.18	115.29	408.75	-2208.50	39.58	32.58	-2273.90	49.41	27.92	-2954.61	-81.00	706.60	-2875.85	-73.98	691.59	-2341.58	93.20	1193.40	0.00	0.00	0.00	-2316.18	38.55	1555.33	-2327.55	141.77	1555.52	-2749.26	65.68	1516.83	-2853.74	-171.66	1527.09	882.17	287.23	77.51	284.50	283.55	79.52	882.59
2.71000	-2327.18	177.24	55.03	-2330.95	169.70	71.26	-1505.76	124.74	342.08	-1517.18	115.29	408.75	-2205.28	40.38	32.96	-2252.89	49.45	32.22	-2944.98	-79.76	705.85	-2865.93	-72.80	691.26	-2325.47	91.30	1195.26	0.00	0.00	0.00	-2301.10	38.28	1555.21	-2323.89	142.53	1554.71	-2739.22	65.97	1516.93	-2845.67	-171.69	1526.91	882.57	287.03	77.81	284.60	283.28	79.68	882.75
2.72000	-2323.61	177.40	50.30	-2314.44	170.03	68.09	-1505.76	124.74	342.08	-1517.18	115.29	408.75	-2188.22	41.38	36.44	-2247.11	50.61	34.08	-2935.19	-78.51	705.00	-2855.88	-71.63	690.83	-2334.92	90.26	1194.54	0.00	0.00	0.00	-2294.16	38.40	1554.70	-2313.17	142.37	1554.36	-2729.17	66.25	1517.02	-2837.57	-171.71	1526.73	882.12	287.05	77.56	283.91	283.09	79.39	882.79
2.73000	-2290.37	177.99	50.61	-2301.87	169.06	63.63	-1505.76	124.74	342.08	-1517.18	115.29	408.75	-2169.01	43.63	41.78	-2256.87	49.93	32.92	-2925.26	-77.27	704.04	-2845.70	-70.45	690.29	-2339.26	90.31	1194.55	0.00	0.00	0.00	-2294.22	37.89	1554.89	-2308.45	142.34	1554.26	-2719.10	66.52	1517.13	-2829.46	-171.73	1526.55	882.34	287.18	77.63	284.15	283.37	79.32	882.91
2.74000	-2276.76	176.60	47.08	-2277.55	168.87	61.64	-1505.76	124.74	342.08	-1517.18	115.29	408.75	-2176.21	43.78	40.14	-2249.50	50.43	34.23	-2915.17	-76.02	702.96	-2835.38	-69.27	689.66	-2308.49	89.73	1194.84	0.00	0.00	0.00	-2282.90	37.80	1553.91	-2302.32	143.29	1554.00	-2709.02	66.78	1517.23	-2821.32	-171.73	1526.37	882.51	287.10	77.69	284.20	283.39	79.47	882.90
2.75000	-2255.55	175.11	43.92	-2259.68	168.24	57.54	-1505.76	124.74	342.08	-1517.18	115.29	408.75	-2204.02	42.21	37.31	-2240.66	51.64	38.30	-2904.92	-74.77	701.77	-2824.93	-68.09	688.92	-2293.33	88.61	1194.65	0.00	0.00	0.00	-2275.85	38.15	1553.91	-2295.20	143.79	1553.46	-2698.93	67.03	1517.34	-2813.16	-171.72	1526.19	882.18	286.79	77.59	284.33	283.26	79.47	883.45
2.76000	-2220.85	173.51	43.13	-2238.26	165.93	53.85	-1505.76	124.74	342.08	-1517.18	115.29	408.75	-2201.18	44.74	38.27	-2252.57	51.56	36.46	-2894.52	-73.52	700.46	-2814.35	-66.92	688.07	-2311.67	87.58	1194.41	0.00	0.00	0.00	-2268.18	38.42	1553.62	-2290.67	142.64	1553.42	-2688.82	67.27	1517.45	-2804.97	-171.71	1526.02	882.55	286.98	77.76	284.80	283.12	79.54	882.88
2.77000	-2211.49	170.58	37.22	-2223.84	163.97	48.93	-1505.76	124.74	342.08	-1517.18	115.29	408.75	-2195.35	46.73	39.95	-2261.34	52.32	35.94	-2883.96	-72.27	699.04	-2803.62	-65.74	687.12	-2287.97	87.57	1194.40	0.00	0.00	0.00	-2254.86	38.10	1553.17	-2275.54	142.96	1551.77	-2678.70	67.50	1517.57	-2796.77	-171.68	1525.84	882.56	287.00	77.68	284.71	283.33	79.67	882.95
2.78000	-2192.65	168.93	34.84	-2206.75	162.85	43.63	-1505.76	124.74	342.08	-1517.18	115.29	408.75	-2198.18	44.32	39.91	-2258.25	52.32	35.89	-2873.24	-71.02	697.50	-2792.77	-64.57	686.07	-2268.63	86.94	1193.22	0.00	0.00	0.00	-2249.38	38.37	1552.98	-2261.99	142.26	1551.39	-2668.57	67.71	1517.69	-2788.54	-171.65	1525.67	882.23	286.91	77.62	284.48	283.64	79.41	882.84
2.79000	-2166.46	167.81	33.01	-2181.68	161.22	41.41	-1505.76	124.74	342.08	-1517.18	115.29	408.75	-2197.48	44.29	37.85	-2248.35	51.92	37.08	-2862.35	-69.76	695.85	-2781.77	-63.39	684.90	-2281.41	86.46	1192.08	0.00	0.00	0.00	-2239.97	38.29	1552.56	-2264.20	142.31	1550.33	-2658.42	67.92	1517.82	-2780.29	-171.60	1525.50	882.09	287.04	77.59	284.14	283.51	79.37	883.04
2.80000	-2124.72	162.87	34.13	-2155.25	156.98	38.87	-1505.76	124.74	342.08	-1517.18	115.29	408.75	-2187.53	43.22	38.73	-2248.37	51.30	35.69	-2851.31	-68.51	694.07	-2770.64	-62.22	683.63	-2260.75	85.71	1191.30	0.00	0.00	0.00	-2228.47	38.14	1552.06	-2247.99	142.69	1549.46	-2648.27	68.11	1517.95	-2772.02	-171.55	1525.33	882.47	287.09	77.61	284.60	283.36	79.55	882.57
2.81000	-2113.98	160.32	30.94	-2130.23	155.12	36.09	-1505.76	124.74	342.08	-1517.18	115.29	408.75	-2189.99	40.79	37.03	-2254.57	50.76	33.45	-2840.10	-67.26	692.18	-2759.36	-61.06	682.25	-2235.99	84.67	1190.87	0.00	0.00	0.00	-2219.99	38.86	1551.15	-2240.81	143.44	1548.60	-2638.10	68.29	1518.09	-2763.73	-171.48	1525.16	882.65	287.01	77.66	284.61	283.32	79.53	882.63
2.82000	-2095.61	156.27	27.19	-2112.23	151.17	32.46	-1505.76	124.74	342.08	-1517.18	115.29	408.75	-2189.07	40.05	36.22	-2262.10	48.68	30.49	-2828.73	-66.01	690.16	-2747.95	-59.89	680.76	-2256.70	84.51	1190.09	0.00	0.00	0.00	-2211.21	39.06	1550.98	-2235.16	143.17	1548.19	-2627.93	68.46	1518.23	-2755.42	-171.40	1524.99	882.35	287.01	77.72	283.98	283.44	79.33	882.90
2.83000	-2075.50	151.83	24.46	-2064.87	147.76	35.28	-1505.76	124.74	342.08	-1517.18	115.29	408.75	-2213.03	38.90	30.22	-2259.44	47.77	30.19	-2817.19	-64.75	688.03	-2736.39	-58.73	679.16	-2233.38	83.75	1190.36	0.00	0.00	0.00	-2203.62	38.54	1550.42	-2220.84	143.74	1547.22	-2617.74	68.62	1518.37	-2747.09	-171.32	1524.83	882.42	286.87	77.69	284.34	283.56	79.45	883.48
2.84000	-2051.89	154.33	21.51	-2055.69	143.40	30.61	-1505.76	124.74	342.08	-1517.18	115.29	408.75	-2213.75	37.52	29.18	-2257.09	47.04	30.17	-2805.48	-63.50	685.77	-2724.69	-57.57	677.44	-2234.06	84.72	1189.26	0.00	0.00	0.00	-2193.48	38.77	1549.41	-2225.24	143.26	1547.27	-2607.54	68.76	1518.52	-2738.74	-171.22	1524.67	882.32	287.17	77.70	284.66	283.18	79.50	883.17
2.85000	-2020.58	155.85	24.99	-2010.86	139.97	34.85	-1505.76	124.74	342.08	-1517.18	115.29	408.75	-2190.00	36.81	32.22	-2264.75	47.00	28.17	-2793.61	-62.25	683.38	-2712.85	-56.41	675.62	-2231.62	83.63	1187.92	0.00	0.00	0.00	-2184.69	38.68	1548.61	-2216.00	142.88	1545.98	-2597.34	68.89	1518.68	-2730.36	-171.11	1524.50	881.73	287.09	77.51	284.43	283.21	79.46	882.61
2.86000	-1990.72	150.45	29.74	-2004.17	136.76	33.35	-1505.76	124.74	342.08	-1517.18	115.29	408.75	-2177.50	36.44	34.67	-2266.29	46.40	27.45	-2781.57	-61.01	680.87	-2700.86	-55.26	673.68	-2215.00	83.93	1188.28	0.00	0.00	0.00	-2177.26	38.43	1547.62	-2213.31	143.39	1545.12	-2587.12	69.01	1518.83	-2721.97	-171.00	1524.34	882.02	287.10	77.44	284.70	283.40	79.52	882.68
2.87000	-1961.09	144.37	36.73	-1973.92	137.00	39.54	-1505.76	124.74	342.08	-1517.18	115.29	408.75	-2206.89	36.12	29.43	-2266.54	46.54	27.20	-2769.35	-59.76	678.24	-2688.73	-54.11	671.62	-2207.59	83.75	1186.72	0.00	0.00	0.00	-2171.11	38.48	1546.34	-2187.37	143.72	1543.84	-2576.90	69.12	1519.00	-2713.55	-170.87	1524.18	882.51	287.10	77.69	284.97	283.29	79.57	882.36
2.88000	-1933.37	135.83	45.36	-1948.88	132.67	45.70	-1505.76	124.74	342.08	-1517.18	115.29	408.75	-2195.32	36.96	31.35	-2265.09	46.25	28.15	-2756.96	-58.52	675.48	-2676.45	-52.97	669.45	-2208.49	83.97	1185.54	0.00	0.00	0.00	-2155.08	39.18	1545.30	-2191.63	144.05	1543.10	-2566.67	69.21	1519.16	-2705.12	-170.73	1524.03	883.07	287.13	77.89	284.24	283.42	79.45	882.67
2.89000	-1915.94	132.59	53.07	-1926.06	129.64	52.77	-1505.76	124.74	342.08	-1517.18	115.29	408.75	-2190.86	37.02	32.19	-2254.99	46.25	29.35	-2744.40	-57.27	672.59	-2664.03	-51.83	667.16	-2200.34	83.40	1183.47	0.00	0.00	0.00	-2148.98	39.70	1544.01	-2175.94	144.27	1541.27	-2556.44	69.30	1519.34	-2696.67	-170.58	1523.87	882.41	286.79	77.54	284.19	283.39	79.43	883.16
2.90000	-1885.85	133.73	62.47	-1902.12	127.11	61.45	-1505.76	124.74	342.08	-1517.18	115.29	408.75	-2190.59	35.46	31.94	-2277.01	45.69	25.57	-2731.66	-56.04	669.57	-2651.45	-50.70	664.75	-2168.06	83.19	1183.16	0.00	0.00	0.00	-2139.32	39.59	1542.80	-2155.63	144.72	1539.93	-2546.20	69.36	1519.51	-2688.19	-170.42	1523.72	882.56	287.11	77.72	284.01	283.17	79.40	882.99
2.91000	-1865.28	132.23	71.21	-1891.05	125.02	66.51	-1505.76	124.74	342.08	-1517.18	115.29	408.75	-2195.30	35.57	31.12	-2265.63	45.99	27.26	-2718.75	-54.80	666.42	-2638.73	-49.57	662.23	-2166.13	82.17	1182.35	0.00	0.00	0.00	-2131.69	40.08	1541.72	-2168.92	144.67	1539.37	-2535.95	69.42	1519.70	-2679.70	-170.25	1523.57	882.42	287.08	77.65	284.92	283.18	79.69	882.82
2.92000	-1846.96	131.51	78.64	-1869.60	124.27	73.93	-1505.76	124.74	342.08	-1517.18	115.29	408.75	-2201.82	35.74	30.59	-2272.72	45.11	26.14	-2705.66	-53.57	663.14	-2625.86	-48.44	659.58	-2162.40	82.95	1181.09	0.00	0.00	0.00	-2127.00	40.86	1540.65	-2154.65	144.62	1537.78	-2525.70	69.46	1519.88	-2671.19	-170.07	1523.42	882.29	286.80	77.52	284.90	283.33	79.68	882.85
2.93000	-1831.19	130.55	85.01	-1851.06	124.23	79.85	-1505.76	124.74	342.08	-1517.18	115.29	408.75	-2190.60	36.11	32.24	-2247.96	45.99	30.53	-2692.39	-52.34	659.73	-2612.83	-47.33	656.82	-2149.14	83.69	1179.55	0.00	0.00	0.00	-2120.16	40.81	1539.46	-2127.01	145.05	1535.56	-2515.44	69.48	1520.08	-2662.65	-169.89	1523.27	882.91	286.96	77.81	284.49	283.44	79.58	883.07
2.94000	-1817.72	130.13	89.42	-1840.43	124.59	83.06	-1505.76	124.74	342.08	-1517.18	115.29	408.75	-2188.23	35.74	32.25	-2253.15	46.14	29.67	-2678.94	-51.11	656.18	-2599.65	-46.22	653.93	-2153.09	83.94	1177.93	0.00	0.00	0.00	-2115.39	41.77	1538.65	-2134.12	146.32	1534.66	-2505.18	69.50	1520.27	-2654.10	-169.68	1523.13	882.54	287.16	77.61	284.68	283.34	79.57	883.00
2.95000	-1807.54	130.61	91.49	-1830.46	123.93	84.81	-1505.76	124.74	342.08	-1517.18	115.29	408.75	-2229.05	34.38	23.96	-2265.08	46.35	27.86	-2665.31	-49.89	652.50	-2586.32	-45.11	650.92	-2146.69	84.23	1177.39	0.00	0.00	0.00	-2106.61	42.34	1538.00	-2125.80	146.96	1534.43	-2494.91	69.50	1520.47	-2645.53	-169.47	1522.98	882.34	286.88	77.64	284.35	282.92	79.53	882.58
2.96000	-1800.63	131.41	90.88	-1819.93	123.47	85.60	-1505.76	124.74	342.08	-1517.18	115.29	408.75	-2184.68	34.01	32.89	-2260.30	45.52	28.73	-2651.50	-48.68	648.69	-2572.84	-44.01	647.78	-2144.36	83.58	1175.60	0.00	0.00	0.00	-2092.39	43.26	1537.32	-2108.42	146.90	1533.79	-2484.64	69.48	1520.68	-2636.95	-169.25	1522.84	881.90	286.96	77.40	283.59	283.32	79.28	882.90
2.97000	-1793.33	129.14	89.95	-1812.21	122.63	83.91	-1505.76	124.74	342.08	-1517.18	115.29	408.75	-2185.70	35.04	33.19	-2257.95	45.34	29.74	-2637.51	-47.47	644.74	-2559.20	-42.92	644.52	-2120.08	83.94	1175.80	0.00	0.00	0.00	-2086.08	43.99	1536.61	-2104.81	148.18	1532.92	-2474.37	69.45	1520.89	-2628.34	-169.02	1522.70	882.43	287.35	77.53	284.21	283.09	79.47	882.45
2.98000	-1789.83	127.68	86.33	-1805.76	120.81	81.11	-1505.76	124.74	342.08	-1517.18	115.29	408.75	-2208.97	36.41	28.27	-2248.01	46.22	31.34	-2623.32	-46.26	640.65	-2545.41	-41.84	641.14	-2116.75	85.02	1173.84	0.00	0.00	0.00	-2087.87	44.97	1536.32	-2097.73	148.60	1532.16	-2464.10	69.41	1521.11	-2619.71	-168.78	1522.57	882.43	287.26	77.67	284.17	283.07	79.49	882.55
2.99000	-1787.54	125.98	80.07	-1812.33	117.38	74.95	-1505.76	124.74	342.08	-1517.18	115.29	408.75	-2187.44	35.71	31.91	-2254.68	45.40	30.70	-2608.96	-45.06	636.42	-2531.46	-40.76	637.63	-2097.34	85.88	1174.01	0.00	0.00	0.00	-2078.70	45.83	1535.91	-2091.45	152.16	1531.37	-2453.82	69.35	1521.33	-2611.07	-168.52	1522.43	882.87	286.97	77.72	284.07	283.38	79.35	882.96
3.00000	-1786.65	125.04	73.37	-1803.22	117.39	69.99	-1505.76	124.74	342.08	-1517.18	115.29	408.75	-2199.92	34.92	30.63	-2263.45	44.97	28.55	-2594.40	-43.86	632.06	-2517.35	-39.70	633.99	-2082.62	85.84	1174.21	0.00	0.00	0.00	-2068.76	46.95	1535.60	-2077.70	151.77	1531.20	-2443.55	69.28	1521.56	-2602.41	-168.26	1522.30	882.63	287.07	77.65	283.99	283.41	79.45	882.66
3.01000	-1783.43	123.59	66.68	-1806.59	117.47	61.64	-1505.76	124.74	342.08	-1517.18	115.29	408.75	-2187.89	34.82	32.92	-2263.80	44.12	29.12	-2579.66	-42.67	627.55	-2503.08	-38.64	630.22	-2079.77	87.21	1173.44	0.00	0.00	0.00	-2058.43	48.30	1535.02	-2071.84	152.62	1530.87	-2433.27	69.19	1521.79	-2593.73	-167.99	1522.17	882.61	287.02	77.68	284.60	283.49	79.64	882.35
3.02000	-1779.29	122.82	57.42	-1801.72	114.71	56.88	-1505.76	124.74	342.08	-1517.18	115.29	408.75	-2202.47	35.30	31.06	-2261.44	44.55	29.41	-2564.73	-41.49	622.91	-2488.65	-37.59	626.32	-2070.97	87.42	1173.79	0.00	0.00	0.00	-2053.96	49.56	1535.37	-2073.66	152.76	1531.84	-2422.99	69.09	1522.03	-2585.03	-167.70	1522.04	882.92	287.21	77.80	284.05	283.46	79.47	882.70
3.03000	-1772.79	117.72	49.41	-1797.91	112.98	49.00	-1505.76	124.74	342.08	-1517.18	115.29	408.75	-2190.91	34.68	33.95	-2241.09	44.21	33.99	-2549.60	-40.31	618.12	-2474.06	-36.54	622.30	-2067.77	89.46	1174.26	0.00	0.00	0.00	-2036.94	50.82	1535.43	-2064.14	155.45	1531.83	-2412.71	68.97	1522.27	-2576.32	-167.40	1521.91	882.35	286.89	77.67	283.75	283.32	79.32	882.61
3.04000	-1771.69	117.75	40.69	-1796.27	112.38	41.76	-1505.76	124.74	342.08	-1517.18	115.29	408.75	-2197.17	35.68	33.07	-2239.36	43.99	35.07	-2534.28	-39.14	613.19	-2459.31	-35.51	618.14	-2066.92	90.96	1174.85	0.00	0.00	0.00	-2032.76	52.08	1536.68	-2052.21	157.71	1532.14	-2402.44	68.83	1522.52	-2567.59	-167.10	1521.79	882.48	287.07	77.57	284.50	283.58	79.57	882.37
3.05000	-1767.82	116.08	33.31	-1793.73	110.92	36.38	-1505.76	124.74	342.08	-1517.18	115.29	408.75	-2188.98	34.75	34.98	-2239.02	44.00	36.53	-2518.77	-37.98	608.11	-2444.40	-34.49	613.85	-2049.42	92.62	1176.11	0.00	0.00	0.00	-2023.35	53.72	1537.87	-2044.98	158.28	1533.14	-2392.16	68.68	1522.77	-2558.84	-166.78	1521.67	882.18	287.25	77.44	284.57	283.45	79.49	882.35
3.06000	-1764.27	114.52	25.88	-1791.90	109.50	33.55	-1505.76	124.74	342.08	-1517.18	115.29	408.75	-2180.43	35.69	36.57	-2245.14	43.90	37.94	-2503.07	-36.82	602.89	-2429.32	-33.48	609.42	-2039.86	92.58	1177.38	0.00	0.00	0.00	-2016.48	54.68	1539.14	-2032.77	159.49	1536.71	-2381.89	68.52	1523.03	-2550.08	-166.45	1521.55	882.06	286.83	77.59	284.33	283.67	79.43	883.09
3.07000	-1761.04	113.07	18.41	-1792.36	110.05	31.20	-1505.76	124.74	342.08	-1517.18	115.29	408.75	-2197.38	34.85	32.83	-2212.93	44.24	46.81	-2487.16	-35.67	597.52	-2414.08	-32.47	604.86	-2028.64	92.93	1179.73	0.00	0.00	0.00	-2018.83	56.45	1540.63	-2020.83	160.21	1537.88	-2371.62	68.34	1523.30	-2541.29	-166.11	1521.43	882.22	286.91	77.60	284.19	283.67	79.51	882.60
3.08000	-1758.12	111.73	10.90	-1792.63	110.38	29.02	-1505.76	124.74	342.08	-1517.18	115.29	408.75	-2212.16	33.37	30.05	-2196.65	44.69	52.19	-2471.06	-34.53	592.00	-2398.68	-31.48	600.16	-2039.34	93.96	1180.25	0.00	0.00	0.00	-2003.45	57.65	1541.46	-2014.99	161.27	1539.58	-2361.35	68.14	1523.57	-2532.49	-165.76	1521.32	882.46	287.10	77.54	284.11	283.46	79.35	882.57
3.09000	-1755.50	110.50	3.38	-1792.97	110.73	27.57	-1505.76	124.74	342.08	-1517.18	115.29	408.75	-2199.05	32.93	32.89	-2198.99	45.00	51.27	-2454.76	-33.40	586.34	-2383.11	-30.50	595.33	-2008.52	94.95	1183.04	0.00	0.00	0.00	-1999.33	59.18	1543.32	-2008.70	163.53	1541.14	-2351.09	67.93	1523.84	-2523.68	-165.40	1521.21	882.81	287.27	77.78	283.98	283.39	79.30	882.96
3.10000	-1753.18	109.37	-4.17	-1791.88	109.74	27.06	-1505.76	124.74	342.08	-1517.18	115.29	408.75	-2207.10	33.23	30.65	-2209.30	44.54	47.15	-2438.26	-32.28	580.52	-2367.37	-29.53	590.36	-2007.23	96.16	1184.57	0.00	0.00	0.00	-1986.08	60.67	1544.41	-1999.72	162.85	1542.10	-2340.82	67.70	1524.12	-2514.85	-165.02	1521.10	883.01	287.06	77.81	283.93	283.48	79.44	882.73
3.11000	-1751.14	108.35	-11.73	-1791.60	109.68	26.48	-1505.76	124.74	342.08	-1517.18	115.29	408.75	-2201.21	30.96	29.57	-2216.97	42.64	42.97	-2421.56	-31.16	574.56	-2351.46	-28.57	585.26	-2017.49	96.32	1187.00	0.00	0.00	0.00	-1978.55	61.93	1545.68	-1992.29	165.25	1543.12	-2330.57	67.45	1524.41	-2506.00	-164.64	1520.99	882.61	286.99	77.51	285.10	283.69	79.87	882.63
3.12000	-1749.38	107.43	-19.29	-1791.45	109.70	26.09	-1505.76	124.74	342.08	-1517.18	115.29	408.75	-2178.80	30.43	31.43	-2224.46	40.76	39.37	-2404.66	-30.05	568.44	-2335.38	-27.62	580.01	-1977.96	96.98	1188.10	0.00	0.00	0.00	-1968.64	63.14	1546.55	-1985.57	166.54	1543.71	-2320.32	67.19	1524.70	-2497.14	-164.25	1520.89	882.58	286.98	77.59	284.72	283.47	79.60	882.88
3.13000	-1747.90	106.60	-26.85	-1792.50	110.99	25.05	-1505.76	124.74	342.08	-1517.18	115.29	408.75	-2178.36	28.64	27.55	-2215.06	38.87	40.20	-2387.55	-28.96	562.18	-2319.14	-26.68	574.62	-1987.21	98.24	1189.16	0.00	0.00	0.00	-1958.93	63.32	1547.44	-1974.01	166.52	1544.68	-2310.07	66.91	1525.00	-2488.26	-163.84	1520.78	882.31	287.25	77.54	284.22	283.42	79.33	882.45
3.14000	-1746.67	105.87	-34.40	-1791.54	109.96	25.46	-1505.76	124.74	342.08	-1517.18	115.29	408.75	-2180.77	26.00	21.90	-2193.28	36.39	44.15	-2370.24	-27.87	555.75	-2302.72	-25.76	569.10	-1981.51	97.40	1190.51	0.00	0.00	0.00	-1955.55	64.31	1548.81	-1967.85	168.47	1545.93	-2299.83	66.61	1525.30	-2479.36	-163.42	1520.69	882.40	287.29	77.56	284.36	283.43	79.38	882.63
3.15000	-1745.70	105.24	-41.94	-1791.60	110.17	25.02	-1505.76	124.74	342.08	-1517.18	115.29	408.75	-2175.62	24.29	25.92	-2180.63	33.50	51.20	-2352.72	-26.79	549.18	-2286.13	-24.85	563.43	-1970.29	97.38	1190.99	0.00	0.00	0.00	-1945.06	65.27	1549.69	-1957.71	170.01	1546.77	-2289.60	66.30	1525.61	-2470.45	-163.00	1520.59	882.45	287.08	77.56	284.35	283.22	79.51	882.01
3.16000	-1744.98	104.69	-49.45	-1791.64	110.40	25.12	-1505.76	124.74	342.08	-1517.18	115.29	408.75	-2165.33	20.69	38.33	-2179.98	30.71	62.04	-2334.99	-25.72	542.45	-2269.36	-23.95	557.61	-1976.95	96.81	1191.47	0.00	0.00	0.00	-1939.39	65.40	1550.72	-1947.43	169.07	1547.32	-2279.37	65.97	1525.93	-2461.53	-162.56	1520.50	881.79	286.83	77.54	285.50	283.08	79.84	882.56
3.17000	-1744.50	104.23	-56.93	-1791.27	110.10	25.20	-1505.76	124.74	342.08	-1517.18	115.29	408.75	-2154.85	17.23	52.70	-2168.54	27.06	76.11	-2317.06	-24.67	535.56	-2252.43	-23.06	551.65	-1957.39	97.31	1193.48	0.00	0.00	0.00	-1924.32	66.12	1551.66	-1942.64	169.49	1548.52	-2269.15	65.62	1526.25	-2452.59	-162.11	1520.40	882.75	287.02	77.85	285.59	282.98	79.86	882.88
3.18000	-1744.25	103.86	-64.38	-1791.44	110.37	25.04	-1505.76	124.74	342.08	-1517.18	115.29	408.75	-2146.25	14.18	67.97	-2159.42	24.75	90.40	-2298.91	-23.62	528.51	-2235.31	-22.19	545.55	-1955.11	97.29	1193.88	0.00	0.00	0.00	-1925.75	66.17	1555.77	-1930.56	171.22	1548.97	-2258.94	65.25	1526.57	-2443.63	-161.65	1520.32	882.75	286.97	77.73	285.48	282.90	79.74	882.49
3.19000	-1744.22	103.57	-71.79	-1790.67	109.43	25.53	-1505.76	124.74	342.08	-1517.18	115.29	408.75	-2145.10	11.42	80.33	-2135.27	23.03	107.27	-2280.55	-22.59	521.31	-2218.03	-21.33	539.30	-1947.74	97.01	1194.16	0.00	0.00	0.00	-1921.49	66.47	1557.45	-1928.99	171.53	1549.68	-2248.73	64.87	1526.91	-2434.66	-161.17	1520.23	882.42	287.00	77.60	284.35	283.30	79.47	882.58
3.20000	-1744.41	103.36	-79.14	-1791.24	110.00	25.33	-1505.76	124.74	342.08	-1517.18	115.29	408.75	-2109.00	10.75	99.29	-2114.32	21.41	123.12	-2261.98	-21.56	513.94	-2200.56	-20.49	532.91	-1939.80	96.62	1194.96	0.00	0.00	0.00	-1915.17	66.64	1558.29	-1921.15	171.93	1550.56	-2238.54	64.47	1527.24	-2425.68	-160.69	1520.15	882.53	286.72	77.65	284.70	283.49	79.54	882.77
3.21000	-1744.81	103.24	-86.44	-1791.54	110.43	25.10	-1505.76	124.74	342.08	-1517.18	115.29	408.75	-2089.29	10.17	114.37	-2088.44	21.31	139.29	-2243.20	-20.55	506.42	-2182.92	-19.66	526.36	-1942.25	96.38	1195.32	0.00	0.00	0.00	-1906.53	67.09	1559.22	-1909.10	173.40	1553.15	-2228.36	64.05	1527.59	-2416.68	-160.19	1520.07	882.55	286.96	77.51	284.80	283.46	79.73	882.82
3.22000	-1745.41	103.18	-93.68	-1791.07	109.73	25.59	-1505.76	124.74	342.08	-1517.18	115.29	408.75	-2052.35	10.56	132.20	-2067.13	21.24	153.76	-2224.20	-19.55	498.73	-2165.10	-18.85	519.67	-1929.98	96.10	1196.15	0.00	0.00	0.00	-1899.86	67.17	1560.09	-1900.25	172.93	1554.08	-2218.18	63.61	1527.94	-2407.67	-159.69	1519.99	882.30	286.89	77.52	284.65	283.32	79.71	882.65
3.23000	-1746.20	103.21	-100.85	-1791.63	110.45	25.07	-1505.76	124.74	342.08	-1517.18	115.29	408.75	-2037.21	10.48	145.41	-2048.17	21.49	167.66	-2204.98	-18.56	490.88	-2147.10	-18.05	512.83	-1920.97	95.99	1197.09	0.00	0.00	0.00	-1893.44	67.21	1560.62	-1892.32	172.50	1554.59	-2208.02	63.15	1528.29	-2398.64	-159.17	1519.92	882.04	287.12	77.37	285.60	283.47	79.81	882.73
3.24000	-1747.17	103.30	-107.94	-1791.64	110.50	25.12	-1505.76	124.74	342.08	-1517.18	115.29	408.75	-2016.26	10.61	159.20	-2035.93	21.52	179.88	-2185.54	-17.59	482.87	-2128.91	-17.26	505.83	-1915.06	95.04	1198.43	0.00	0.00	0.00	-1886.66	67.26	1561.35	-1884.49	172.47	1554.85	-2197.86	62.68	1528.66	-2389.60	-158.64	1519.84	882.64	287.23	77.66	284.72	283.57	79.45	882.66
3.25000	-1748.32	103.46	-114.94	-1790.98	109.53	25.60	-1505.76	124.74	342.08	-1517.18	115.29	408.75	-1993.98	10.60	171.90	-2025.70	20.75	190.94	-2165.89	-16.62	474.69	-2110.55	-16.49	498.69	-1912.64	95.19	1199.28	0.00	0.00	0.00	-1880.45	67.25	1561.93	-1876.48	172.13	1555.14	-2187.72	62.18	1529.02	-2380.54	-158.10	1519.78	882.50	287.28	77.61	284.56	283.64	79.57	882.61
3.26000	-1749.65	103.69	-121.86	-1791.17	109.92	25.40	-1505.76	124.74	342.08	-1517.18	115.29	408.75	-1992.90	11.36	180.70	-2007.49	21.20	202.59	-2146.02	-15.67	466.35	-2092.01	-15.74	491.39	-1908.01	95.53	1200.56	0.00	0.00	0.00	-1873.07	67.30	1562.34	-1869.30	171.87	1555.60	-2177.59	61.67	1529.40	-2371.47	-157.55	1519.71	882.59	286.99	77.80	284.19	283.30	79.48	883.00
3.27000	-1751.13	103.99	-128.68	-1791.62	110.11	25.25	-1505.76	124.74	342.08	-1517.18	115.29	408.75	-1959.38	12.41	194.09	-1988.60	22.20	212.79	-2125.92	-14.74	457.83	-2073.28	-15.00	483.93	-1897.77	95.26	1201.86	0.00	0.00	0.00	-1867.48	66.72	1562.83	-1862.09	171.30	1556.03	-2167.47	61.14	1529.78	-2362.39	-156.98	1519.65	882.71	287.17	77.76	284.42	283.24	79.45	882.91
3.28000	-1752.77	104.34	-135.39	-1791.22	109.80	25.43	-1505.76	124.74	342.08	-1517.18	115.29	408.75	-1946.79	12.58	203.10	-1970.97	22.90	223.05	-2105.60	-13.81	449.16	-2054.36	-14.28	476.33	-1888.62	95.56	1202.93	0.00	0.00	0.00	-1859.54	66.50	1563.29	-1856.82	172.74	1556.53	-2157.37	60.59	1530.17	-2353.30	-156.41	1519.59	882.09	287.09	77.60	283.69	283.50	79.23	882.24
3.29000	-1754.55	104.76	-142.00	-1791.70	110.41	24.88	-1505.76	124.74	342.08	-1517.18	115.29	408.75	-1924.11	13.86	214.03	-1948.99	23.45	231.92	-2085.06	-12.90	440.31	-2035.26	-13.58	468.56	-1885.32	95.06	1203.44	0.00	0.00	0.00	-1853.96	66.65	1563.71	-1849.18	171.77	1557.16	-2147.28	60.02	1530.56	-2344.19	-155.82	1519.53	882.20	287.05	77.53	283.67	283.69	79.30	882.41
3.30000	-1756.47	105.24	-148.48	-1790.98	109.80	25.26	-1505.76	124.74	342.08	-1517.18	115.29	408.75	-1904.25	15.06	221.97	-1918.05	23.42	241.48	-2064.29	-12.01	431.29	-2015.98	-12.89	460.64	-1878.48	95.57	1204.25	0.00	0.00	0.00	-1847.54	66.08	1564.13	-1843.53	172.48	1557.82	-2137.20	59.43	1530.96	-2335.07	-155.22	1519.48	882.15	287.05	77.45	284.17	283.60	79.29	882.35
3.31000	-1758.52	105.76	-154.85	-1790.90	109.70	25.05	-1505.76	124.74	342.08	-1517.18	115.29	408.75	-1881.80	15.28	229.97	-1896.42	22.14	247.95	-2043.29	-11.13	422.10	-1996.51	-12.22	452.56	-1873.61	95.40	1204.68	0.00	0.00	0.00	-1840.18	65.77	1564.43	-1835.55	170.76	1558.08	-2127.14	58.82	1531.36	-2325.93	-154.61	1519.43	882.47	287.14	77.61	284.84	283.44	79.46	882.51
3.32000	-1760.69	106.35	-161.08	-1790.31	108.88	25.39	-1505.76	124.74	342.08	-1517.18	115.29	408.75	-1864.81	14.41	233.26	-1879.66	22.69	250.76	-2022.07	-10.26	412.74	-1976.84	-11.57	444.33	-1869.06	95.86	1205.00	0.00	0.00	0.00	-1835.23	65.53	1564.88	-1828.55	169.87	1558.04	-2117.09	58.19	1531.77	-2316.79	-153.99	1519.38	882.27	287.10	77.62	284.19	283.39	79.47	883.17
3.33000	-1762.98	106.98	-167.17	-1790.94	109.78	24.76	-1505.76	124.74	342.08	-1517.18	115.29	408.75	-1841.26	13.50	238.36	-1857.66	22.55	254.93	-2000.62	-9.41	403.21	-1956.99	-10.93	435.93	-1861.49	94.81	1205.37	0.00	0.00	0.00	-1827.83	65.23	1565.11	-1822.66	169.80	1558.68	-2107.06	57.54	1532.19	-2307.63	-153.36	1519.34	882.15	287.15	77.58	284.10	283.18	79.47	883.22
3.34000	-1765.37	107.66	-173.12	-1790.24	108.75	25.21	-1505.76	124.74	342.08	-1517.18	115.29	408.75	-1817.93	12.34	242.47	-1834.48	22.01	258.47	-1978.94	-8.58	393.50	-1936.95	-10.32	427.37	-1858.23	95.53	1205.30	0.00	0.00	0.00	-1821.77	64.88	1565.36	-1816.32	169.96	1559.16	-2097.04	56.87	1532.62	-2298.46	-152.71	1519.30	882.01	287.11	77.44	285.05	283.09	79.74	883.01
3.35000	-1767.86	108.39	-178.92	-1790.22	108.56	25.23	-1505.76	124.74	342.08	-1517.18	115.29	408.75	-1791.60	11.73	246.05	-1808.70	21.49	262.00	-1957.02	-7.76	383.62	-1916.72	-9.72	418.65	-1850.06	96.09	1205.16	0.00	0.00	0.00	-1816.88	64.67	1565.40	-1809.63	169.35	1559.34	-2087.04	56.18	1533.05	-2289.28	-152.05	1519.26	882.22	287.02	77.77	284.95	283.11	79.61	882.62
3.36000	-1770.45	109.16	-184.56	-1791.13	109.48	24.41	-1505.76	124.74	342.08	-1517.18	115.29	408.75	-1762.16	11.13	249.61	-1785.16	21.33	263.86	-1934.87	-6.95	373.56	-1896.30	-9.14	409.77	-1840.94	95.56	1205.02	0.00	0.00	0.00	-1809.87	63.88	1565.58	-1809.23	168.77	1558.00	-2077.06	55.47	1533.48	-2280.08	-151.39	1519.23	882.52	287.30	77.69	284.37	283.11	79.41	882.21
3.37000	-1773.11	109.97	-190.03	-1790.46	109.00	24.62	-1505.76	124.74	342.08	-1517.18	115.29	408.75	-1739.56	11.37	250.99	-1763.86	21.49	264.78	-1912.49	-6.17	363.33	-1875.68	-8.58	400.73	-1837.89	95.90	1204.71	0.00	0.00	0.00	-1805.26	63.66	1565.53	-1802.34	169.64	1557.57	-2067.10	54.74	1533.93	-2270.88	-150.71	1519.20	882.91	287.34	77.68	284.42	283.30	79.50	882.20
3.38000	-1775.85	110.81	-195.33	-1790.89	109.43	24.42	-1505.76	124.74	342.08	-1517.18	115.29	408.75	-1721.36	10.09	251.34	-1739.26	21.69	265.53	-1889.87	-5.40	352.91	-1854.87	-8.04	391.51	-1828.83	95.33	1204.41	0.00	0.00	0.00	-1798.49	63.55	1565.57	-1799.46	168.39	1557.22	-2057.15	53.99	1534.38	-2261.66	-150.01	1519.17	882.35	287.13	77.65	284.50	283.37	79.48	882.39
3.39000	-1778.66	111.70	-200.46	-1790.85	109.39	24.25	-1505.76	124.74	342.08	-1517.18	115.29	408.75	-1693.98	10.98	252.82	-1714.26	21.90	265.59	-1867.02	-4.64	342.32	-1833.87	-7.52	382.14	-1825.32	95.49	1204.12	0.00	0.00	0.00	-1793.40	63.20	1565.39	-1785.94	167.72	1556.93	-2047.22	53.22	1534.84	-2252.43	-149.31	1519.15	881.96	287.08	77.57	284.99	283.50	79.57	882.37
3.40000	-1781.53	112.62	-205.39	-1791.20	109.79	23.94	-1505.76	124.74	342.08	-1517.18	115.29	408.75	-1664.10	11.15	254.10	-1685.74	22.74	265.70	-1843.93	-3.90	331.55	-1812.67	-7.02	372.60	-1820.52	95.97	1203.99	0.00	0.00	0.00	-1785.90	62.80	1565.10	-1781.95	168.08	1557.09	-2037.31	52.42	1535.30	-2243.19	-148.59	1519.13	881.99	287.10	77.52	284.21	283.29	79.31	882.53
3.41000	-1784.45	113.57	-210.14	-1790.55	109.02	24.43	-1505.76	124.74	342.08	-1517.18	115.29	408.75	-1636.95	12.68	254.30	-1663.03	23.62	264.43	-1820.60	-3.18	320.60	-1793.20	-6.95	365.79	-1815.75	96.04	1203.53	0.00	0.00	0.00	-1781.17	62.71	1564.74	-1781.99	167.39	1557.20	-2027.42	51.61	1535.77	-2233.94	-147.87	1519.11	882.48	286.98	77.63	284.87	283.34	79.51	882.20
3.42000	-1787.42	114.55	-214.69	-1790.56	108.64	24.64	-1505.76	124.74	342.08	-1517.18	115.29	408.75	-1616.75	14.26	252.69	-1637.69	24.19	262.82	-1799.76	-2.10	311.71	-1773.66	-6.65	358.48	-1806.44	96.81	1203.30	0.00	0.00	0.00	-1774.55	62.53	1564.35	-1771.12	167.73	1556.31	-2017.55	50.77	1536.25	-2224.68	-147.13	1519.10	882.62	287.01	77.63	284.75	283.28	79.44	882.00
3.43000	-1790.42	115.55	-219.03	-1789.58	107.34	25.26	-1505.76	124.74	342.08	-1517.18	115.29	408.75	-1589.81	15.40	251.54	-1615.21	24.73	260.05	-1777.70	-1.81	302.49	-1754.58	-5.99	349.89	-1804.15	97.16	1203.04	0.00	0.00	0.00	-1767.67	62.11	1563.94	-1767.97	167.14	1556.03	-2007.71	49.91	1536.73	-2215.40	-146.37	1519.09	883.02	286.97	77.75	284.39	283.19	79.48	882.10
3.44000	-1793.45	116.58	-223.16	-1789.59	107.50	25.02	-1505.76	124.74	342.08	-1517.18	115.29	408.75	-1568.73	15.77	247.99	-1592.65	25.51	256.58	-1755.87	-1.57	292.85	-1735.29	-5.10	340.53	-1795.50	96.70	1202.46	0.00	0.00	0.00	-1763.29	62.10	1563.23	-1757.07	166.06	1555.15	-1997.88	49.03	1537.22	-2206.12	-145.61	1519.08	882.42	287.53	77.56	284.05	283.33	79.37	882.31
3.45000	-1796.50	117.64	-227.06	-1790.40	108.30	24.69	-1505.76	124.74	342.08	-1517.18	115.29	408.75	-1545.84	16.12	244.03	-1570.32	26.58	252.04	-1733.28	-2.00	282.94	-1715.10	-4.95	331.02	-1788.48	96.26	1201.94	0.00	0.00	0.00	-1755.60	61.73	1562.65	-1752.49	165.67	1554.86	-1988.07	48.13	1537.72	-2196.83	-144.83	1519.08	882.42	287.03	77.47	284.00	283.31	79.45	882.47
3.46000	-1799.56	118.71	-230.75	-1789.94	107.68	24.87	-1505.76	124.74	342.08	-1517.18	115.29	408.75	-1524.71	16.57	238.75	-1547.99	26.76	246.35	-1713.79	0.83	271.56	-1696.07	-4.19	320.95	-1784.62	97.53	1201.52	0.00	0.00	0.00	-1750.07	61.44	1561.96	-1742.34	165.28	1554.10	-1978.29	47.21	1538.22	-2187.52	-144.05	1519.08	882.97	286.63	77.82	283.80	283.03	79.44	882.37
3.47000	-1802.63	119.80	-234.20	-1790.87	108.65	24.44	-1505.76	124.74	342.08	-1517.18	115.29	408.75	-1505.58	17.28	232.55	-1526.58	27.09	240.03	-1691.11	-0.08	261.29	-1676.43	-3.96	310.74	-1779.57	96.80	1200.94	0.00	0.00	0.00	-1742.94	61.06	1561.26	-1742.23	165.94	1553.44	-1968.53	46.26	1538.73	-2178.21	-143.25	1519.09	882.65	286.72	77.72	283.99	283.17	79.43	882.74
3.48000	-1805.70	120.90	-237.41	-1790.40	108.18	24.89	-1505.76	124.74	342.08	-1517.18	115.29	408.75	-1481.86	17.80	226.62	-1507.26	27.21	232.88	-1670.76	1.27	250.00	-1658.13	-2.55	299.89	-1776.82	96.76	1200.35	0.00	0.00	0.00	-1737.27	60.80	1560.26	-1735.87	165.50	1552.81	-1958.79	45.30	1539.25	-2168.89	-142.44	1519.10	882.76	287.07	77.71	283.89	283.55	79.30	882.46
3.49000	-1808.75	122.02	-240.37	-1791.48	109.47	24.11	-1505.76	124.74	342.08	-1517.18	115.29	408.75	-1463.39	16.69	219.23	-1484.86	26.96	225.72	-1649.79	1.58	238.68	-1638.33	-3.35	289.38	-1770.51	97.03	1199.56	0.00	0.00	0.00	-1732.08	60.49	1559.43	-1729.06	165.79	1551.66	-1949.07	44.31	1539.78	-2159.55	-141.61	1519.11	882.26	286.91	77.61	284.75	283.59	79.57	882.71
3.50000	-1811.79	123.14	-243.08	-1790.37	108.30	24.65	-1505.76	124.74	342.08	-1517.18	115.29	408.75	-1442.54	16.95	212.39	-1467.05	26.66	217.96	-1630.27	3.33	226.91	-1620.93	-2.04	278.02	-1766.26	96.15	1199.12	0.00	0.00	0.00	-1724.85	60.26	1558.38	-1731.56	165.43	1551.01	-1939.38	43.29	1540.31	-2150.21	-140.77	1519.13	882.51	286.77	77.61	284.71	283.50	79.45	882.77
3.51000	-1814.80	124.28	-245.53	-1790.30	108.02	24.73	-1505.76	124.74	342.08	-1517.18	115.29	408.75	-1418.94	17.75	205.67	-1443.38	27.06	211.03	-1611.08	4.25	215.32	-1602.52	-2.52	267.18	-1755.25	96.70	1198.14	0.00	0.00	0.00	-1717.32	60.01	1557.20	-1713.90	164.94	1551.32	-1929.72	42.26	1540.85	-2140.86	-139.93	1519.15	882.69	286.88	77.71	284.41	283.10	79.49	882.46
3.52000	-1817.77	125.42	-247.71	-1790.56	108.34	24.61	-1505.76	124.74	342.08	-1517.18	115.29	408.75	-1400.42	16.53	197.79	-1424.81	26.92	202.97	-1593.04	5.93	203.31	-1585.84	-1.61	255.60	-1751.61	96.27	1197.08	0.00	0.00	0.00	-1711.73	59.58	1556.12	-1704.44	164.05	1550.53	-1920.08	41.20	1541.39	-2131.50	-139.07	1519.17	882.47	287.11	77.71	284.60	283.29	79.57	882.78
3.53000	-1820.71	126.56	-249.62	-1790.92	108.80	24.29	-1505.76	124.74	342.08	-1517.18	115.29	408.75	-1382.90	17.43	190.11	-1408.51	26.59	194.51	-1574.31	5.84	191.83	-1568.77	-2.04	244.74	-1745.45	95.44	1196.26	0.00	0.00	0.00	-1704.93	59.18	1554.86	-1699.09	164.49	1549.64	-1910.46	40.12	1541.95	-2122.13	-138.19	1519.20	882.22	287.07	77.61	284.44	283.38	79.36	882.76
3.54000	-1823.59	127.70	-251.25	-1790.68	108.61	24.44	-1505.76	124.74	342.08	-1517.18	115.29	408.75	-1366.38	17.07	182.34	-1392.57	26.38	186.16	-1557.11	6.29	180.12	-1553.61	-1.26	233.00	-1741.93	95.77	1195.21	0.00	0.00	0.00	-1699.37	58.61	1553.69	-1691.72	162.50	1548.50	-1900.88	39.01	1542.51	-2112.75	-137.31	1519.23	882.52	287.01	77.72	284.52	283.48	79.41	882.54
3.55000	-1826.42	128.84	-252.59	-1790.20	107.95	24.77	-1505.76	124.74	342.08	-1517.18	115.29	408.75	-1351.55	16.60	174.40	-1375.10	26.00	178.39	-1541.02	7.26	168.24	-1539.16	-0.98	221.57	-1730.29	95.52	1194.19	0.00	0.00	0.00	-1691.69	57.79	1552.31	-1687.02	163.03	1547.26	-1891.31	37.88	1543.07	-2103.36	-136.41	1519.26	882.71	287.27	77.75	284.32	283.41	79.39	882.19
3.56000	-1829.18	129.98	-253.64	-1790.38	108.22	24.48	-1505.76	124.74	342.08	-1517.18	115.29	408.75	-1335.51	15.20	167.19	-1357.68	25.55	171.30	-1524.96	7.51	156.69	-1524.81	-1.34	210.29	-1727.31	94.89	1192.78	0.00	0.00	0.00	-1686.34	57.17	1550.89	-1680.65	162.34	1545.92	-1881.78	36.73	1543.65	-2093.97	-135.50	1519.30	882.82	287.10	77.80	284.96	283.39	79.65	882.84
3.57000	-1831.87	131.11	-254.38	-1790.57	108.36	24.36	-1505.76	124.74	342.08	-1517.18	115.29	408.75	-1323.88	14.11	159.62	-1343.52	24.21	163.77	-1510.85	8.76	144.68	-1511.94	-1.14	198.68	-1722.41	94.71	1191.58	0.00	0.00	0.00	-1680.95	56.55	1549.56	-1674.86	161.86	1544.72	-1872.27	35.55	1544.23	-2084.57	-134.58	1519.35	882.36	287.11	77.59	284.34	283.27	79.53	882.91
3.58000	-1834.48	132.23	-254.82	-1791.08	109.19	23.99	-1505.76	124.74	342.08	-1517.18	115.29	408.75	-1306.99	11.45	153.70	-1329.01	22.38	157.06	-1494.37	6.38	134.29	-1498.46	-2.50	187.68	-1716.70	94.23	1190.20	0.00	0.00	0.00	-1673.65	56.04	1548.16	-1668.06	160.23	1543.37	-1862.79	34.35	1544.82	-2075.15	-133.64	1519.39	882.94	286.97	77.72	283.74	283.47	79.25	882.45
3.59000	-1837.00	133.34	-254.94	-1791.42	109.48	23.79	-1505.76	124.74	342.08	-1517.18	115.29	408.75	-1292.37	9.67	148.95	-1317.01	20.75	150.75	-1481.65	6.88	123.37	-1486.79	-3.06	176.90	-1711.05	94.55	1188.81	0.00	0.00	0.00	-1666.81	55.18	1546.59	-1662.58	160.44	1542.11	-1853.34	33.13	1545.42	-2065.73	-132.70	1519.45	883.02	286.88	77.85	284.38	283.58	79.50	882.48
3.60000	-1839.42	134.44	-254.74	-1790.47	108.75	24.00	-1505.76	124.74	342.08	-1517.18	115.29	408.75	-1280.13	7.39	144.33	-1307.12	17.66	145.31	-1467.17	3.86	114.79	-1476.68	-3.12	165.98	-1706.69	94.39	1187.67	0.00	0.00	0.00	-1663.03	54.51	1545.27	-1656.77	159.65	1540.54	-1843.92	31.88	1546.02	-2056.31	-131.74	1519.50	882.29	286.79	77.63	284.80	283.40	79.55	882.72
3.61000	-1841.74	135.52	-254.22	-1790.05	108.15	24.40	-1505.76	124.74	342.08	-1517.18	115.29	408.75	-1272.35	5.02	140.46	-1295.03	15.34	141.28	-1455.49	2.52	105.47	-1467.43	-3.59	155.90	-1698.82	93.49	1186.15	0.00	0.00	0.00	-1655.10	53.63	1543.67	-1650.46	158.74	1539.27	-1834.53	30.61	1546.63	-2046.87	-130.76	1519.56	882.23	286.65	77.71	284.22	283.50	79.48	883.21
3.62000	-1843.94	136.58	-253.36	-1790.74	108.88	24.03	-1505.76	124.74	342.08	-1517.18	115.29	408.75	-1261.14	2.77	137.96	-1286.97	12.23	137.45	-1444.33	0.52	97.34	-1458.92	-4.52	146.48	-1688.32	93.06	1185.02	0.00	0.00	0.00	-1649.91	52.66	1542.17	-1643.50	157.61	1537.67	-1825.17	29.31	1547.25	-2037.43	-129.78	1519.63	882.54	286.86	77.71	284.43	283.45	79.50	882.79
3.63000	-1846.03	137.62	-252.15	-1789.72	107.99	24.39	-1505.76	124.74	342.08	-1517.18	115.29	408.75	-1253.78	-1.62	135.14	-1277.65	10.43	135.11	-1433.65	-2.84	90.25	-1450.58	-6.60	138.53	-1678.10	92.70	1183.47	0.00	0.00	0.00	-1643.12	51.70	1540.48	-1637.73	157.22	1536.30	-1815.84	27.99	1547.88	-2027.98	-128.78	1519.69	882.47	287.02	77.64	284.32	283.38	79.60	882.69
3.64000	-1847.98	138.64	-250.60	-1790.94	109.30	23.69	-1505.76	124.74	342.08	-1517.18	115.29	408.75	-1247.55	-3.82	133.09	-1270.10	7.29	132.36	-1425.12	-5.40	82.78	-1442.99	-9.52	131.41	-1671.68	92.43	1182.21	0.00	0.00	0.00	-1635.66	50.85	1538.93	-1632.22	157.15	1534.85	-1806.54	26.64	1548.51	-2018.52	-127.77	1519.77	882.11	287.08	77.56	284.18	283.45	79.44	882.89
3.65000	-1849.81	139.63	-248.70	-1790.83	109.67	23.70	-1505.76	124.74	342.08	-1517.18	115.29	408.75	-1236.64	-6.55	132.03	-1266.71	2.15	128.10	-1417.63	-8.58	76.24	-1437.07	-11.74	124.61	-1668.98	91.53	1180.77	0.00	0.00	0.00	-1627.15	49.87	1537.29	-1625.32	155.60	1533.11	-1797.28	25.27	1549.15	-2009.06	-126.75	1519.84	882.65	287.05	77.69	284.17	283.40	79.38	882.37
3.66000	-1851.49	140.60	-246.43	-1790.75	109.60	23.60	-1505.76	124.74	342.08	-1517.18	115.29	408.75	-1234.33	-9.67	129.30	-1262.36	-0.75	125.02	-1408.68	-12.74	69.27	-1433.02	-13.51	118.21	-1659.24	91.21	1179.66	0.00	0.00	0.00	-1620.32	48.92	1535.80	-1619.12	155.06	1531.85	-1788.04	23.87	1549.80	-1999.59	-125.71	1519.92	882.84	287.03	77.67	284.49	283.28	79.58	882.16
3.67000	-1853.01	141.53	-243.79	-1790.52	109.66	23.48	-1505.76	124.74	342.08	-1517.18	115.29	408.75	-1227.66	-12.26	127.79	-1258.76	-3.63	122.18	-1404.15	-16.27	66.11	-1428.57	-17.21	113.12	-1655.07	89.94	1178.37	0.00	0.00	0.00	-1613.28	47.80	1534.53	-1611.99	153.35	1530.41	-1778.84	22.45	1550.46	-1990.11	-124.67	1520.01	882.69	287.12	77.65	284.36	283.31	79.52	882.59
3.68000	-1854.38	142.43	-240.77	-1790.23	109.53	23.57	-1505.76	124.74	342.08	-1517.18	115.29	408.75	-1231.07	-15.15	123.91	-1257.52	-4.94	118.44	-1402.29	-19.15	62.57	-1425.61	-19.79	107.85	-1646.47	89.21	1177.18	0.00	0.00	0.00	-1607.66	46.63	1533.39	-1604.37	151.08	1529.23	-1769.67	21.00	1551.12	-1980.63	-123.61	1520.10	882.67	287.18	77.67	283.34	283.55	79.14	881.98
3.69000	-1855.58	143.30	-237.38	-1790.86	110.28	23.22	-1505.76	124.74	342.08	-1517.18	115.29	408.75	-1233.46	-17.35	120.20	-1252.43	-4.63	117.74	-1401.32	-21.35	54.49	-1424.58	-21.03	102.20	-1638.19	88.32	1175.96	0.00	0.00	0.00	-1600.17	45.29	1532.39	-1596.07	147.54	1528.01	-1760.54	19.53	1551.79	-1971.14	-122.53	1520.19	882.56	287.20	77.70	283.45	283.59	79.13	882.26
3.70000	-1856.61	144.13	-233.59	-1789.38	109.18	23.70	-1505.76	124.74	342.08	-1517.18	115.29	408.75	-1229.96	-18.41	117.21	-1252.51	-7.41	113.55	-1399.88	-22.84	45.78	-1423.85	-22.69	97.21	-1628.19	87.74	1174.68	0.00	0.00	0.00	-1593.07	43.76	1531.43	-1589.87	147.46	1527.46	-1751.44	18.03	1552.47	-1961.64	-121.45	1520.29	882.80	286.93	77.68	284.07	283.40	79.37	882.51
3.71000	-1857.45	144.92	-229.41	-1790.42	110.41	23.05	-1505.76	124.74	342.08	-1517.18	115.29	408.75	-1230.53	-21.06	112.64	-1253.56	-7.79	108.69	-1400.56	-23.59	39.69	-1423.96	-23.60	92.06	-1621.96	86.27	1173.78	0.00	0.00	0.00	-1584.18	42.12	1530.72	-1583.13	146.45	1526.86	-1742.37	16.50	1553.16	-1952.14	-120.35	1520.39	882.74	286.70	77.72	285.04	283.23	79.72	882.86
3.72000	-1858.11	145.67	-224.83	-1791.16	111.63	22.36	-1505.76	124.74	342.08	-1517.18	115.29	408.75	-1238.32	-22.30	105.99	-1254.17	-9.89	104.01	-1404.15	-21.11	32.19	-1420.98	-25.65	85.94	-1611.20	85.05	1172.99	0.00	0.00	0.00	-1575.97	40.67	1530.13	-1577.25	146.46	1526.48	-1733.34	14.95	1553.85	-1942.63	-119.24	1520.50	882.62	287.01	77.75	283.93	283.18	79.42	883.28
3.73000	-1858.56	146.37	-219.83	-1788.83	109.56	23.21	-1505.76	124.74	342.08	-1517.18	115.29	408.75	-1234.48	-23.53	101.56	-1256.66	-10.12	98.19	-1406.74	-20.67	25.83	-1418.16	-27.56	80.15	-1605.26	84.12	1172.17	0.00	0.00	0.00	-1569.68	39.15	1529.78	-1573.10	145.69	1525.72	-1724.35	13.38	1554.56	-1933.12	-118.11	1520.61	882.54	287.06	77.60	284.27	283.28	79.40	882.90
3.74000	-1858.81	147.03	-214.42	-1789.23	110.18	22.86	-1505.76	124.74	342.08	-1517.18	115.29	408.75	-1239.01	-23.55	94.88	-1260.56	-12.05	90.91	-1411.05	-18.57	20.46	-1415.50	-29.35	74.70	-1594.14	82.90	1171.66	0.00	0.00	0.00	-1562.96	37.56	1529.70	-1573.75	144.19	1524.83	-1715.39	11.77	1555.27	-1923.60	-116.97	1520.73	882.70	286.91	77.76	284.07	283.43	79.37	882.31
3.75000	-1858.85	147.64	-208.59	-1789.48	110.69	22.53	-1505.76	124.74	342.08	-1517.18	115.29	408.75	-1245.52	-24.98	87.93	-1263.16	-13.06	84.60	-1414.29	-18.14	17.41	-1412.99	-31.02	69.58	-1588.82	81.13	1171.17	0.00	0.00	0.00	-1556.02	35.70	1529.75	-1571.17	141.71	1523.92	-1706.47	10.14	1555.98	-1914.08	-115.82	1520.85	882.72	286.98	77.68	283.89	283.23	79.41	882.58
3.76000	-1858.66	148.19	-202.33	-1790.14	111.51	22.03	-1505.76	124.74	342.08	-1517.18	115.29	408.75	-1239.41	-27.37	84.99	-1261.93	-14.47	80.96	-1415.03	-15.42	15.32	-1410.63	-32.56	64.77	-1580.80	80.42	1170.63	0.00	0.00	0.00	-1546.39	34.04	1529.73	-1564.46	139.13	1522.69	-1697.58	8.48	1556.71	-1904.55	-114.66	1520.97	882.57	287.12	77.74	284.33	283.29	79.50	882.34
3.77000	-1858.24	148.70	-195.62	-1788.90	110.49	22.61	-1505.76	124.74	342.08	-1517.18	115.29	408.75	-1237.25	-28.57	79.72	-1258.50	-16.86	76.51	-1415.66	-13.22	13.83	-1408.42	-33.99	60.28	-1569.57	77.92	1170.95	0.00	0.00	0.00	-1538.05	31.88	1530.22	-1564.13	138.18	1523.37	-1688.74	6.80	1557.45	-1895.01	-113.48	1521.10	882.27	286.84	77.58	284.28	283.28	79.44	882.04
3.78000	-1857.59	149.14	-188.48	-1789.30	111.02	22.33	-1505.76	124.74	342.08	-1517.18	115.29	408.75	-1235.99	-28.50	70.71	-1254.76	-16.53	69.13	-1413.79	-12.53	14.94	-1406.35	-35.30	56.08	-1558.51	75.27	1171.33	0.00	0.00	0.00	-1529.57	30.00	1531.21	-1535.81	136.53	1525.93	-1679.93	5.09	1558.19	-1885.48	-112.29	1521.24	882.34	286.92	77.52	284.73	283.37	79.42	882.56
3.79000	-1856.69	149.53	-180.89	-1789.21	111.37	22.07	-1505.76	124.74	342.08	-1517.18	115.29	408.75	-1232.84	-29.08	62.62	-1251.90	-16.36	62.23	-1410.92	-13.34	16.19	-1404.41	-36.49	52.19	-1548.66	73.40	1171.55	0.00	0.00	0.00	-1521.64	27.73	1532.62	-1525.34	134.24	1528.19	-1671.16	3.35	1558.94	-1875.93	-111.09	1521.38	882.36	286.94	77.68	284.51	283.41	79.45	882.85
3.80000	-1855.54	149.86	-172.83	-1787.32	109.42	23.05	-1505.76	124.74	342.08	-1517.18	115.29	408.75	-1227.25	-30.35	56.87	-1249.21	-15.58	56.81	-1408.35	-14.95	16.81	-1402.61	-37.58	48.58	-1539.45	71.39	1172.64	0.00	0.00	0.00	-1512.72	25.74	1534.32	-1514.62	131.63	1529.88	-1662.43	1.58	1559.70	-1866.39	-109.88	1521.52	882.30	286.99	77.53	284.70	283.18	79.52	882.81
3.81000	-1854.13	150.12	-164.32	-1788.13	110.77	22.35	-1505.76	124.74	342.08	-1517.18	115.29	408.75	-1227.38	-31.42	51.18	-1248.39	-15.80	51.91	-1407.73	-14.89	16.54	-1400.94	-38.56	45.26	-1528.49	68.69	1173.68	0.00	0.00	0.00	-1503.71	23.24	1536.27	-1510.32	129.07	1531.99	-1653.74	-0.21	1560.46	-1856.84	-108.65	1521.67	882.55	287.12	77.64	284.21	283.35	79.40	882.98
3.82000	-1852.45	150.32	-155.33	-1787.87	110.95	22.22	-1505.76	124.74	342.08	-1517.18	115.29	408.75	-1223.45	-31.89	46.99	-1247.91	-16.67	47.91	-1406.87	-15.55	16.53	-1399.39	-39.44	42.21	-1519.71	67.60	1175.09	0.00	0.00	0.00	-1495.43	20.91	1538.39	-1500.10	126.82	1534.37	-1645.10	-2.03	1561.24	-1847.28	-107.41	1521.82	882.01	287.09	77.45	283.79	283.37	79.36	883.24
3.83000	-1850.49	150.44	-145.87	-1786.97	110.69	22.48	-1505.76	124.74	342.08	-1517.18	115.29	408.75	-1225.69	-32.22	42.43	-1247.09	-17.32	44.67	-1407.23	-15.27	16.11	-1397.97	-40.22	39.42	-1510.85	64.95	1176.87	0.00	0.00	0.00	-1487.56	18.37	1540.59	-1491.48	123.92	1536.85	-1636.49	-3.88	1562.02	-1837.72	-106.15	1521.98	882.25	286.82	77.48	284.43	283.26	79.45	883.10
3.84000	-1848.25	150.50	-135.92	-1785.86	110.42	21.95	-1505.76	124.74	342.08	-1517.18	115.29	408.75	-1225.06	-31.55	40.06	-1242.96	-16.54	43.59	-1406.84	-15.49	16.06	-1396.66	-40.91	36.90	-1499.55	62.18	1178.52	0.00	0.00	0.00	-1476.85	15.63	1542.79	-1484.57	120.81	1539.44	-1627.92	-5.76	1562.81	-1828.16	-104.88	1522.15	882.35	286.94	77.65	284.50	283.16	79.48	882.76
3.85000	-1845.72	150.49	-125.48	-1783.85	109.76	20.58	-1505.76	124.74	342.08	-1517.18	115.29	408.75	-1224.83	-30.28	37.88	-1244.31	-15.25	41.63	-1406.63	-15.46	16.18	-1395.47	-41.50	34.63	-1491.79	59.92	1180.52	0.00	0.00	0.00	-1468.68	13.19	1545.10	-1475.64	118.56	1541.69	-1619.40	-7.66	1563.61	-1818.59	-103.60	1522.31	882.69	286.95	77.74	283.96	283.36	79.29	882.47
3.86000	-1842.89	150.40	-114.54	-1781.23	108.92	18.82	-1505.76	124.74	342.08	-1517.18	115.29	408.75	-1223.00	-28.82	36.34	-1244.77	-13.97	39.76	-1407.39	-14.47	15.51	-1394.39	-42.00	32.60	-1482.70	58.15	1182.65	0.00	0.00	0.00	-1458.97	10.63	1547.20	-1464.80	115.95	1544.29	-1610.91	-9.60	1564.42	-1809.02	-102.31	1522.49	882.77	287.03	77.83	284.54	283.09	79.56	882.63
3.87000	-1839.75	150.23	-103.10	-1778.28	108.11	17.08	-1505.76	124.74	342.08	-1517.18	115.29	408.75	-1220.92	-28.42	34.92	-1243.21	-13.42	38.61	-1407.27	-14.50	15.80	-1393.42	-42.41	30.81	-1471.97	55.23	1185.00	0.00	0.00	0.00	-1451.19	8.04	1549.13	-1457.41	113.30	1546.25	-1602.47	-11.56	1565.24	-1799.45	-101.00	1522.67	882.46	287.01	77.62	284.50	283.13	79.65	882.43
3.88000	-1836.29	149.98	-91.14	-1775.28	107.53	15.80	-1505.76	124.74	342.08	-1517.18	115.29	408.75	-1218.59	-28.08	33.78	-1242.20	-12.91	37.59	-1406.74	-15.10	15.78	-1392.54	-42.74	29.25	-1462.83	52.29	1187.13	0.00	0.00	0.00	-1441.21	5.23	1550.77	-1449.06	110.80	1547.95	-1594.08	-13.55	1566.06	-1789.87	-99.68	1522.85	882.19	286.87	77.53	284.29	283.17	79.55	882.61
3.89000	-1832.51	149.65	-78.67	-1772.52	107.39	15.43	-1505.76	124.74	342.08	-1517.18	115.29	408.75	-1220.33	-27.85	32.13	-1242.03	-12.86	36.40	-1406.38	-15.27	15.73	-1391.77	-42.99	27.91	-1451.66	49.83	1189.16	0.00	0.00	0.00	-1433.30	2.49	1552.25	-1436.99	108.03	1549.34	-1585.73	-15.57	1566.90	-1780.30	-98.35	1523.04	882.32	287.02	77.66	284.48	283.27	79.61	883.16
3.90000	-1828.40	149.24	-65.67	-1770.28	107.90	16.38	-1505.76	124.74	342.08	-1517.18	115.29	408.75	-1220.96	-27.51	30.40	-1241.71	-12.34	35.41	-1406.57	-14.97	15.61	-1391.10	-43.16	26.78	-1440.90	48.06	1191.25	0.00	0.00	0.00	-1423.81	0.12	1553.38	-1431.58	105.31	1550.84	-1577.42	-17.62	1567.74	-1770.71	-97.00	1523.23	882.74	286.77	77.75	284.36	283.27	79.58	883.07
3.91000	-1823.95	148.74	-52.14	-1768.84	109.26	19.10	-1505.76	124.74	342.08	-1517.18	115.29	408.75	-1218.44	-27.62	30.11	-1242.14	-12.50	34.52	-1405.94	-15.63	16.07	-1390.51	-43.25	25.87	-1435.37	45.91	1192.68	0.00	0.00	0.00	-1415.58	-2.44	1554.43	-1423.19	102.67	1552.05	-1569.16	-19.70	1568.59	-1761.13	-95.64	1523.43	882.53	287.09	77.51	284.10	282.94	79.49	882.46
3.92000	-1819.16	148.14	-38.07	-1768.50	111.67	24.01	-1505.76	124.74	342.08	-1517.18	115.29	408.75	-1218.68	-27.50	29.07	-1242.96	-12.33	33.64	-1405.27	-15.96	16.10	-1390.01	-43.28	25.15	-1424.65	43.72	1193.95	0.00	0.00	0.00	-1407.24	-4.62	1555.59	-1412.98	100.40	1553.08	-1560.94	-21.80	1569.45	-1751.54	-94.26	1523.63	882.29	287.17	77.61	284.92	283.31	79.80	882.57
3.93000	-1814.01	147.46	-23.46	-1769.53	115.35	31.55	-1505.76	124.74	342.08	-1517.18	115.29	408.75	-1218.23	-27.42	28.36	-1242.31	-12.49	33.33	-1405.11	-16.23	16.35	-1389.60	-43.24	24.63	-1417.23	41.69	1194.73	0.00	0.00	0.00	-1397.21	-6.90	1556.47	-1404.57	97.88	1554.05	-1552.77	-23.94	1570.31	-1741.96	-92.87	1523.84	882.28	287.18	77.52	284.80	283.47	79.66	882.69
3.94000	-1808.49	146.68	-8.29	-1770.65	119.85	34.16	-1505.76	124.74	342.08	-1517.18	115.29	408.75	-1218.08	-27.34	28.26	-1240.70	-12.33	33.65	-1405.51	-15.60	15.78	-1389.27	-43.13	24.29	-1409.56	40.69	1195.23	0.00	0.00	0.00	-1389.22	-9.36	1557.25	-1394.15	95.85	1554.93	-1544.65	-26.11	1571.19	-1732.37	-91.47	1524.05	882.57	287.08	77.68	283.98	283.27	79.37	882.84
3.95000	-1802.61	145.81	7.44	-1773.70	124.13	40.17	-1505.76	124.74	342.08	-1517.18	115.29	408.75	-1221.64	-27.63	27.53	-1240.31	-12.78	33.94	-1406.07	-15.22	15.53	-1389.01	-42.96	24.13	-1402.90	37.91	1195.78	0.00	0.00	0.00	-1381.40	-11.62	1558.01	-1389.48	93.34	1555.93	-1536.57	-28.30	1572.07	-1722.77	-90.06	1524.27	882.59	286.99	77.75	284.10	283.44	79.52	882.92
3.96000	-1796.35	144.84	23.73	-1777.59	127.74	50.62	-1505.76	124.74	342.08	-1517.18	115.29	408.75	-1219.67	-27.88	27.60	-1240.50	-13.11	33.88	-1405.85	-15.61	15.56	-1388.82	-42.73	24.14	-1395.58	37.79	1195.94	0.00	0.00	0.00	-1372.57	-13.84	1558.67	-1381.19	90.84	1556.58	-1528.54	-30.53	1572.97	-1713.18	-88.63	1524.50	882.48	287.00	77.73	284.78	283.36	79.60	882.88
3.97000	-1789.70	143.76	40.60	-1769.90	129.24	65.57	-1505.76	124.74	342.08	-1517.18	115.29	408.75	-1218.85	-28.14	28.20	-1239.77	-13.24	34.20	-1406.13	-15.55	15.31	-1388.71	-42.45	24.31	-1388.44	36.31	1196.21	0.00	0.00	0.00	-1365.23	-15.97	1559.09	-1373.04	88.42	1556.99	-1520.56	-32.78	1573.87	-1703.59	-87.19	1524.73	882.06	286.79	77.56	284.66	283.33	79.68	882.72
3.98000	-1782.66	142.58	58.04	-1778.50	130.51	79.76	-1505.76	124.74	342.08	-1517.18	115.29	408.75	-1220.55	-28.06	28.08	-1240.97	-13.36	34.43	-1406.25	-15.64	15.18	-1388.65	-42.11	24.64	-1379.87	34.89	1196.58	0.00	0.00	0.00	-1356.44	-18.17	1559.36	-1363.39	86.28	1557.37	-1512.62	-35.07	1574.78	-1693.99	-85.73	1524.96	882.60	286.91	77.64	284.64	283.35	79.55	883.01
3.99000	-1775.23	141.30	76.07	-1766.12	130.54	97.62	-1505.76	124.74	342.08	-1517.18	115.29	408.75	-1218.00	-28.58	28.91	-1241.40	-13.88	34.50	-1406.56	-15.59	14.64	-1388.66	-41.73	25.12	-1374.24	32.77	1197.11	0.00	0.00	0.00	-1349.82	-20.29	1559.48	-1358.03	84.84	1557.66	-1504.74	-37.39	1575.70	-1684.39	-84.26	1525.20	882.59	287.06	77.55	284.61	283.43	79.52	882.83
4.00000	-1775.66	141.43	94.30	-1767.44	130.08	114.68	-1505.76	124.74	342.08	-1517.18	115.29	408.75	-1218.64	-29.10	29.01	-1242.72	-14.65	34.69	-1406.82	-15.60	14.57	-1388.73	-41.29	25.74	-1369.20	30.04	1197.84	0.00	0.00	0.00	-1341.61	-22.17	1559.42	-1347.67	83.03	1557.91	-1496.90	-39.74	1576.63	-1674.79	-82.78	1525.45	882.33	287.06	77.55	284.36	283.26	79.56	882.80
4.01000	-1772.07	140.98	113.33	-1756.37	128.71	132.10	-1505.76	124.74	342.08	-1517.18	115.29	408.75	-1220.05	-29.61	29.14	-1242.59	-14.80	34.91	-1406.85	-15.84	14.42	-1388.84	-40.82	26.50	-1358.93	29.62	1198.94	0.00	0.00	0.00	-1333.55	-24.14	1559.35	-1343.81	80.58	1558.14	-1488.21	-43.47	1577.54	-1665.19	-81.28	1525.70	882.85	287.05	77.81	284.06	283.11	79.48	882.55
4.02000	-1758.53	139.01	132.78	-1730.70	127.86	153.66	-1505.76	124.74	342.08	-1517.18	115.29	408.75	-1217.40	-29.42	30.00	-1244.72	-15.02	34.67	-1407.20	-15.67	14.11	-1389.01	-40.30	27.37	-1355.65	28.02	1199.86	0.00	0.00	0.00	-1325.18	-26.00	1559.18	-1337.74	78.94	1558.35	-1481.98	-44.49	1578.55	-1655.59	-79.77	1525.95	883.08	287.09	77.78	284.36	283.38	79.49	881.82
4.03000	-1753.97	140.49	148.99	-1729.94	126.00	171.10	-1505.76	124.74	342.08	-1517.18	115.29	408.75	-1221.94	-29.60	29.05	-1242.55	-15.07	35.48	-1407.28	-16.12	14.17	-1389.23	-39.75	28.37	-1349.82	25.02	1200.79	0.00	0.00	0.00	-1319.57	-27.69	1559.18	-1330.44	77.07	1558.47	-1474.78	-46.49	1579.49	-1645.99	-78.25	1526.21	882.53	287.25	77.65	284.48	283.48	79.49	882.09
4.04000	-1747.68	138.69	165.36	-1727.82	123.26	188.01	-1505.76	124.74	342.08	-1517.18	115.29	408.75	-1219.58	-29.98	29.77	-1241.79	-15.11	35.69	-1406.69	-16.74	14.36	-1389.48	-39.17	29.48	-1343.67	23.50	1201.83	0.00	0.00	0.00	-1312.95	-29.66	1559.13	-1324.32	75.32	1558.59	-1467.28	-49.11	1580.45	-1636.39	-76.71	1526.48	882.50	286.98	77.55	283.86	283.44	79.25	882.76
4.05000	-1736.59	135.85	181.11	-1724.85	121.20	202.54	-1505.76	124.74	342.08	-1517.18	115.29	408.75	-1220.10	-30.40	29.76	-1242.45	-15.32	35.66	-1406.30	-17.44	14.68	-1389.77	-38.55	30.70	-1337.61	22.23	1202.80	0.00	0.00	0.00	-1306.21	-31.30	1559.36	-1314.68	73.29	1558.60	-1460.80	-50.50	1581.33	-1626.79	-75.16	1526.75	882.39	287.00	77.52	284.23	283.11	79.46	882.69
4.06000	-1730.09	132.08	194.16	-1710.02	119.73	216.68	-1505.76	124.74	342.08	-1517.18	115.29	408.75	-1222.24	-30.07	29.15	-1244.11	-15.19	35.27	-1406.48	-17.19	14.41	-1390.10	-37.91	32.01	-1331.78	19.71	1203.55	0.00	0.00	0.00	-1300.29	-33.20	1559.57	-1305.76	72.71	1558.52	-1453.82	-52.73	1582.05	-1617.19	-73.59	1527.03	882.45	286.86	77.62	284.01	283.17	79.46	882.53
4.07000	-1712.83	128.71	206.72	-1696.79	116.85	227.88	-1505.76	124.74	342.08	-1517.18	115.29	408.75	-1220.67	-29.60	29.38	-1241.58	-15.24	35.71	-1406.73	-16.99	14.42	-1390.46	-37.25	33.41	-1325.26	17.43	1204.13	0.00	0.00	0.00	-1293.77	-34.41	1559.83	-1303.48	70.35	1559.16	-1447.58	-54.27	1582.75	-1607.59	-72.01	1527.32	883.04	286.95	77.89	283.99	283.39	79.41	882.88
4.08000	-1699.18	125.88	216.28	-1686.29	113.84	236.95	-1505.76	124.74	342.08	-1517.18	115.29	408.75	-1219.36	-29.54	29.30	-1243.49	-15.48	34.97	-1406.45	-17.42	14.52	-1390.84	-36.56	34.89	-1319.56	16.61	1204.60	0.00	0.00	0.00	-1288.10	-35.91	1560.11	-1297.93	68.55	1559.50	-1441.18	-56.19	1583.22	-1597.99	-70.42	1527.61	882.67	287.02	77.78	284.50	283.22	79.45	882.96
4.09000	-1683.36	123.00	223.92	-1673.23	111.09	244.36	-1505.76	124.74	342.08	-1517.18	115.29	408.75	-1220.43	-29.86	28.79	-1244.57	-15.39	34.52	-1406.61	-17.09	14.45	-1391.24	-35.85	36.44	-1313.95	14.09	1204.92	0.00	0.00	0.00	-1281.44	-37.36	1560.46	-1290.06	67.20	1559.50	-1434.71	-58.05	1583.64	-1588.39	-68.81	1527.90	882.19	286.90	77.51	284.43	283.33	79.52	882.18
4.10000	-1664.36	121.10	229.17	-1652.29	110.20	250.59	-1505.76	124.74	342.08	-1517.18	115.29	408.75	-1220.32	-30.09	28.50	-1242.44	-15.28	34.78	-1406.75	-16.66	14.42	-1391.67	-35.13	38.07	-1307.97	12.11	1205.23	0.00	0.00	0.00	-1274.33	-38.76	1560.74	-1284.19	65.95	1559.90	-1428.22	-60.15	1583.91	-1578.79	-67.19	1528.20	882.39	287.17	77.67	284.38	283.10	79.44	882.44
4.11000	-1647.37	118.28	232.53	-1625.86	107.78	255.15	-1505.76	124.74	342.08	-1517.18	115.29	408.75	-1220.47	-29.74	28.29	-1243.40	-15.46	34.52	-1406.45	-16.88	14.85	-1392.11	-34.40	39.75	-1301.99	7.32	1205.88	0.00	0.00	0.00	-1268.72	-40.40	1561.04	-1277.76	64.61	1560.09	-1421.69	-62.20	1584.25	-1569.20	-65.56	1528.51	882.28	287.06	77.64	284.62	283.28	79.51	882.77
4.12000	-1628.45	117.47	233.80	-1613.83	106.62	256.00	-1505.76	124.74	342.08	-1517.18	115.29	408.75	-1218.46	-29.56	28.61	-1243.44	-15.39	34.30	-1405.31	-18.37	15.64	-1392.55	-33.66	41.48	-1296.32	7.67	1205.41	0.00	0.00	0.00	-1262.61	-41.95	1561.24	-1274.25	63.15	1560.32	-1416.01	-63.30	1584.48	-1559.60	-63.91	1528.82	882.52	287.06	77.67	284.57	283.33	79.57	882.78
4.13000	-1608.35	115.84	233.72	-1602.62	105.17	254.35	-1505.76	124.74	342.08	-1517.18	115.29	408.75	-1217.24	-30.26	28.29	-1241.64	-15.24	34.37	-1407.11	-15.99	14.37	-1393.01	-32.92	43.26	-1290.45	6.26	1205.27	0.00	0.00	0.00	-1255.66	-43.51	1561.34	-1264.73	61.35	1560.27	-1410.61	-64.10	1584.63	-1550.00	-62.24	1529.14	882.37	287.00	77.56	284.74	283.26	79.66	882.59
4.14000	-1567.80	113.53	232.32	-1582.67	104.62	252.81	-1505.76	124.74	342.08	-1517.18	115.29	408.75	-1221.17	-29.58	26.82	-1241.58	-15.66	34.26	-1406.29	-17.07	15.03	-1393.47	-32.17	45.08	-1284.79	5.06	1205.40	0.00	0.00	0.00	-1249.68	-44.89	1561.45	-1263.16	59.98	1560.37	-1403.89	-66.35	1584.78	-1540.41	-60.57	1529.46	882.18	286.88	77.55	284.66	283.38	79.59	882.78
4.15000	-1545.61	113.54	229.35	-1546.78	104.10	251.63	-1505.76	124.74	342.08	-1517.18	115.29	408.75	-1220.72	-30.20	26.79	-1241.29	-15.56	34.11	-1406.36	-16.98	15.19	-1393.93	-31.43	46.93	-1278.82	3.72	1205.25	0.00	0.00	0.00	-1243.17	-46.32	1561.39	-1256.00	58.70	1560.25	-1397.80	-67.96	1584.79	-1530.82	-58.87	1529.79	882.39	286.97	77.52	284.24	283.28	79.28	882.44
4.16000	-1530.43	112.93	223.81	-1544.89	102.57	246.92	-1505.76	124.74	342.08	-1517.18	115.29	408.75	-1220.32	-30.43	26.60	-1242.51	-15.61	33.63	-1406.64	-16.38	15.09	-1394.38	-30.68	48.80	-1272.87	1.96	1205.15	0.00	0.00	0.00	-1236.81	-47.99	1561.26	-1250.48	57.58	1560.06	-1390.93	-70.53	1584.69	-1521.23	-57.17	1530.13	882.74	286.88	77.75	284.33	283.19	79.49	882.38
4.17000	-1516.00	110.84	219.09	-1525.12	100.26	240.17	-1505.76	124.74	342.08	-1517.18	115.29	408.75	-1218.17	-30.14	26.69	-1243.09	-15.71	33.41	-1406.51	-16.19	15.29	-1394.83	-29.95	50.69	-1267.53	1.19	1205.07	0.00	0.00	0.00	-1230.44	-49.51	1561.18	-1241.76	55.83	1559.92	-1384.78	-72.10	1584.69	-1511.64	-55.45	1530.47	882.12	287.04	77.54	284.88	283.09	79.61	882.63
4.18000	-1494.54	111.05	212.19	-1499.39	101.90	234.14	-1505.76	124.74	342.08	-1517.16	115.29	408.74	-1218.69	-30.20	26.10	-1240.51	-15.39	33.73	-1405.94	-16.56	15.75	-1395.26	-29.23	52.58	-1261.41	-0.92	1204.95	0.00	0.00	0.00	-1224.60	-51.16	1560.94	-1234.42	54.09	1559.83	-1378.86	-73.52	1584.61	-1502.05	-53.72	1530.82	882.37	286.85	77.66	284.61	283.37	79.50	882.78
4.19000	-1449.16	111.10	205.74	-1475.96	102.42	226.73	-1505.76	124.74	342.08	-1504.35	115.38	398.79	-1217.68	-30.75	25.98	-1242.46	-15.63	33.12	-1405.52	-17.03	16.09	-1395.68	-28.52	54.47	-1255.92	-1.68	1204.80	0.00	0.00	0.00	-1219.02	-52.73	1560.73	-1227.59	52.46	1559.69	-1372.87	-74.71	1584.62	-1492.47	-51.97	1531.17	881.91	286.98	77.54	284.57	283.23	79.60	882.67
4.20000	-1432.76	109.56	195.93	-1452.25	101.30	217.24	-1505.76	124.74	342.08	-1490.83	116.05	387.70	-1218.02	-30.31	25.66	-1242.03	-15.79	32.78	-1405.03	-17.07	16.54	-1396.08	-27.83	56.36	-1250.27	-5.90	1205.12	0.00	0.00	0.00	-1212.28	-54.26	1560.41	-1222.29	50.58	1559.63	-1366.61	-76.36	1584.58	-1482.89	-50.20	1531.53	881.90	287.20	77.38	284.17	283.22	79.39	882.64
4.21000	-1430.38	114.43	182.97	-1429.45	103.84	207.62	-1505.76	124.74	342.08	-1476.54	117.29	375.70	-1220.97	-30.20	24.15	-1241.64	-16.03	32.34	-1404.66	-17.10	17.08	-1396.46	-27.15	58.24	-1245.29	-5.05	1204.61	0.00	0.00	0.00	-1206.98	-55.92	1560.06	-1220.10	48.61	1559.66	-1360.44	-77.85	1584.47	-1473.31	-48.43	1531.90	882.17	287.15	77.56	284.57	283.11	79.49	882.85
4.22000	-1404.64	113.73	173.69	-1413.79	105.63	195.00	-1505.74	124.74	342.07	-1460.80	119.77	363.18	-1216.64	-30.24	24.68	-1241.20	-15.57	32.00	-1403.24	-18.34	18.16	-1396.80	-26.50	60.09	-1239.54	-5.98	1204.43	0.00	0.00	0.00	-1200.44	-57.39	1559.71	-1212.74	47.10	1559.42	-1354.27	-79.26	1584.27	-1463.73	-46.64	1532.27	882.22	287.28	77.54	284.10	283.27	79.35	882.70
4.23000	-1379.68	114.58	163.73	-1390.08	107.13	183.74	-1488.32	127.09	326.40	-1443.34	123.47	350.43	-1217.69	-30.45	23.67	-1240.59	-15.58	31.67	-1403.90	-17.16	18.15	-1397.12	-25.88	61.91	-1231.67	-6.61	1204.34	0.00	0.00	0.00	-1194.24	-59.16	1559.32	-1204.16	46.13	1559.07	-1348.22	-80.62	1584.12	-1454.16	-44.83	1532.65	881.85	287.21	77.43	283.64	283.51	79.25	883.00
4.24000	-1351.72	114.14	154.32	-1363.65	107.62	173.20	-1470.79	127.82	309.34	-1427.09	124.22	336.13	-1217.98	-30.10	23.24	-1240.39	-15.41	31.23	-1403.40	-16.62	18.41	-1397.40	-25.29	63.70	-1227.50	-8.11	1203.88	0.00	0.00	0.00	-1187.49	-60.70	1558.95	-1199.09	44.97	1558.67	-1341.73	-82.35	1584.00	-1444.59	-43.01	1533.03	882.36	287.12	77.48	284.64	283.46	79.53	882.62
4.25000	-1324.88	114.61	144.73	-1337.75	108.31	162.70	-1450.31	130.54	291.19	-1411.96	125.45	319.52	-1217.53	-29.75	22.72	-1240.77	-15.61	30.53	-1403.24	-15.85	18.68	-1397.64	-24.72	65.44	-1221.12	-10.00	1203.50	0.00	0.00	0.00	-1181.74	-62.13	1558.64	-1191.82	43.44	1558.44	-1336.02	-82.94	1583.87	-1435.02	-41.18	1533.42	882.51	287.04	77.56	284.04	283.39	79.39	882.57
4.26000	-1300.21	114.40	133.95	-1310.35	108.00	151.99	-1433.92	131.17	272.44	-1389.01	127.02	304.76	-1219.08	-29.44	21.52	-1240.88	-15.52	29.98	-1402.89	-15.37	19.10	-1397.84	-24.20	67.13	-1216.49	-10.76	1203.04	0.00	0.00	0.00	-1175.57	-63.43	1558.21	-1185.35	41.92	1558.12	-1329.61	-84.58	1583.67	-1425.46	-39.33	1533.82	882.28	287.13	77.50	284.45	283.38	79.48	882.51
4.27000	-1272.62	114.24	123.88	-1282.34	108.69	141.77	-1407.95	130.40	254.57	-1365.04	128.37	289.50	-1218.62	-29.74	21.01	-1240.25	-15.38	29.41	-1402.50	-14.86	19.79	-1397.99	-23.71	68.76	-1210.32	-11.47	1202.69	0.00	0.00	0.00	-1169.33	-64.70	1557.83	-1178.68	40.41	1557.74	-1323.70	-85.32	1583.54	-1415.90	-37.46	1534.22	882.45	287.20	77.46	284.80	283.47	79.65	882.63
4.28000	-1242.64	113.27	114.56	-1255.84	108.74	130.98	-1390.25	129.01	237.39	-1347.54	127.62	272.77	-1218.00	-29.60	20.81	-1238.82	-15.28	29.37	-1402.19	-14.31	20.20	-1398.10	-23.27	70.33	-1206.73	-12.47	1202.29	0.00	0.00	0.00	-1163.95	-66.03	1557.55	-1173.10	39.22	1557.26	-1317.78	-86.03	1583.39	-1406.34	-35.59	1534.63	882.08	286.84	77.52	284.47	283.15	79.57	882.46
4.29000	-1215.29	113.66	105.15	-1229.90	107.54	120.71	-1366.18	130.99	220.37	-1333.62	124.16	256.59	-1216.03	-29.60	21.09	-1239.49	-15.33	28.93	-1401.99	-13.52	20.76	-1398.14	-22.87	71.82	-1199.67	-13.61	1201.84	0.00	0.00	0.00	-1156.49	-67.50	1557.05	-1165.33	38.08	1556.90	-1310.87	-88.16	1583.06	-1396.79	-33.70	1535.04	882.98	287.14	78.01	284.06	283.22	79.50	882.95
4.30000	-1185.66	110.95	96.56	-1199.26	106.18	111.43	-1341.74	131.22	203.19	-1312.59	123.63	240.70	-1216.26	-29.99	20.55	-1238.81	-15.36	28.71	-1401.55	-13.17	21.29	-1398.13	-22.52	73.23	-1192.36	-15.20	1201.51	0.00	0.00	0.00	-1150.49	-68.68	1556.70	-1161.69	37.01	1556.67	-1304.85	-88.69	1582.79	-1387.24	-31.79	1535.46	882.89	286.94	77.83	284.37	283.37	79.55	882.99
4.31000	-1155.31	109.17	88.74	-1173.48	103.61	101.58	-1317.90	129.91	186.09	-1289.72	124.21	225.76	-1214.04	-29.64	20.70	-1237.29	-15.34	28.60	-1400.54	-13.32	22.12	-1398.06	-22.22	74.56	-1188.14	-15.24	1201.16	0.00	0.00	0.00	-1143.96	-69.80	1556.28	-1154.04	35.99	1556.29	-1298.87	-89.18	1582.57	-1377.70	-29.87	1535.89	882.60	286.75	77.69	284.28	283.45	79.44	882.74
4.32000	-1125.11	106.63	81.22	-1145.64	101.31	93.13	-1292.35	129.46	170.09	-1265.60	124.78	209.32	-1218.17	-27.45	20.52	-1237.43	-15.64	28.37	-1399.39	-14.03	23.25	-1397.92	-21.97	75.79	-1182.47	-16.32	1200.82	0.00	0.00	0.00	-1137.55	-70.90	1555.81	-1148.63	34.70	1555.89	-1292.14	-90.56	1582.12	-1368.16	-27.93	1536.33	882.64	286.97	77.85	283.88	283.23	79.38	882.94
4.33000	-1095.36	103.57	74.30	-1115.61	97.89	85.34	-1265.93	129.51	155.12	-1243.71	124.73	195.29	-1218.13	-27.61	20.42	-1236.07	-16.22	28.65	-1399.97	-12.62	23.35	-1397.72	-21.78	76.91	-1177.46	-17.22	1200.11	0.00	0.00	0.00	-1131.12	-71.94	1555.34	-1141.46	34.05	1555.31	-1285.88	-91.12	1581.62	-1358.62	-25.98	1536.77	882.36	287.20	77.75	283.27	283.15	79.15	882.91
4.34000	-1066.20	100.34	68.05	-1088.03	95.13	78.17	-1241.10	126.48	139.53	-1220.01	121.78	183.37	-1212.65	-28.01	21.47	-1237.57	-16.76	28.49	-1399.76	-12.29	23.89	-1397.43	-21.66	77.93	-1168.80	-19.06	1199.72	0.00	0.00	0.00	-1125.50	-72.92	1554.85	-1133.14	32.84	1554.92	-1278.84	-92.66	1581.16	-1349.09	-24.02	1537.21	882.93	287.19	77.78	283.63	283.20	79.13	882.52
4.35000	-1036.57	97.87	63.44	-1057.61	91.84	72.99	-1216.87	120.71	123.78	-1196.09	120.24	170.99	-1213.48	-28.54	21.19	-1237.33	-16.47	28.46	-1399.75	-12.05	24.49	-1397.08	-21.59	78.83	-1163.12	-19.26	1199.04	0.00	0.00	0.00	-1118.83	-73.99	1554.19	-1127.85	32.06	1554.35	-1272.81	-92.66	1580.60	-1339.57	-22.04	1537.67	883.05	286.87	77.84	284.77	283.23	79.62	882.70
4.36000	-1009.53	94.58	60.17	-1031.16	89.24	68.23	-1191.61	115.99	109.48	-1173.32	116.34	158.31	-1212.12	-28.21	21.42	-1238.78	-16.16	27.88	-1399.85	-11.38	24.78	-1396.64	-21.60	79.60	-1156.00	-19.56	1198.23	0.00	0.00	0.00	-1112.47	-74.96	1553.44	-1122.63	30.96	1553.73	-1266.71	-92.89	1580.07	-1330.05	-20.04	1538.13	882.86	286.93	77.72	284.93	283.40	79.62	882.47
4.37000	-977.95	90.04	59.32	-1000.69	84.90	66.05	-1164.72	111.91	97.04	-1148.83	113.41	147.06	-1212.56	-28.05	20.94	-1238.39	-15.85	27.55	-1398.85	-12.14	25.83	-1395.84	-21.92	80.34	-1151.28	-20.18	1197.41	0.00	0.00	0.00	-1106.09	-75.78	1552.74	-1112.77	30.61	1552.79	-1260.29	-93.27	1579.39	-1320.53	-18.03	1538.59	882.62	286.84	77.63	283.84	283.29	79.34	882.35
4.38000	-949.93	85.91	59.04	-973.52	81.14	64.25	-1137.80	107.53	85.29	-1125.82	108.00	135.97	-1214.69	-28.10	19.95	-1240.37	-15.42	26.57	-1399.30	-11.26	26.14	-1396.16	-20.96	80.72	-1147.01	-21.53	1196.53	0.00	0.00	0.00	-1099.68	-76.51	1551.91	-1107.65	29.81	1552.20	-1253.37	-94.29	1578.69	-1311.02	-16.01	1539.07	882.32	286.88	77.58	284.41	283.27	79.54	882.79
4.39000	-922.88	82.02	59.59	-945.30	76.85	64.00	-1110.19	104.15	75.67	-1101.05	105.25	127.03	-1214.86	-30.24	18.84	-1238.23	-15.88	26.83	-1397.61	-13.18	27.62	-1396.04	-20.40	81.11	-1140.04	-21.23	1195.63	0.00	0.00	0.00	-1093.19	-77.27	1551.08	-1100.86	29.54	1551.44	-1246.57	-95.22	1577.89	-1301.52	-13.97	1539.55	882.54	286.92	77.57	283.99	283.22	79.36	882.35
4.40000	-892.81	77.29	62.19	-919.03	72.16	64.40	-1083.78	98.65	66.74	-1076.83	101.96	119.23	-1218.10	-30.52	17.57	-1237.80	-15.89	26.63	-1397.93	-12.88	28.05	-1394.81	-21.60	82.15	-1132.93	-21.80	1194.68	0.00	0.00	0.00	-1086.13	-77.77	1550.17	-1095.69	29.25	1550.74	-1239.79	-95.73	1576.98	-1292.02	-11.91	1540.03	882.34	286.96	77.83	284.29	283.31	79.48	882.67
4.41000	-867.89	73.43	64.69	-893.73	68.22	66.03	-1058.06	94.29	59.42	-1054.76	96.59	111.85	-1215.50	-30.68	17.94	-1238.31	-16.07	26.31	-1398.06	-12.68	28.68	-1394.11	-21.90	83.00	-1127.77	-22.14	1193.54	0.00	0.00	0.00	-1079.38	-78.25	1549.16	-1085.97	28.80	1549.62	-1233.41	-95.49	1576.15	-1282.53	-9.84	1540.53	882.02	287.18	77.67	283.88	283.50	79.37	882.83
4.42000	-843.07	69.78	68.06	-867.35	64.51	69.05	-1032.82	89.94	53.49	-1032.69	92.16	105.92	-1214.28	-30.33	17.90	-1237.42	-15.67	26.29	-1397.71	-13.25	29.41	-1393.89	-21.93	83.45	-1120.52	-22.53	1192.59	0.00	0.00	0.00	-1072.14	-78.93	1548.02	-1081.51	27.74	1548.77	-1227.02	-95.23	1575.03	-1273.05	-7.76	1541.03	882.51	286.82	77.77	284.45	283.51	79.36	883.12
4.43000	-819.31	66.50	72.06	-845.36	60.44	71.61	-1008.76	86.07	48.96	-1011.42	88.95	101.54	-1213.53	-30.26	18.00	-1238.37	-15.88	26.06	-1398.05	-12.85	29.73	-1393.70	-21.95	83.98	-1113.61	-23.61	1191.39	0.00	0.00	0.00	-1064.77	-79.27	1546.92	-1073.65	26.99	1547.74	-1219.90	-95.92	1573.81	-1263.57	-5.66	1541.53	884.86	286.86	78.65	284.67	283.42	79.46	883.01
4.44000	-793.88	63.10	76.54	-820.82	57.29	75.24	-985.23	83.02	45.55	-990.96	85.82	98.18	-1215.91	-30.49	17.44	-1237.55	-15.87	25.96	-1398.50	-12.23	30.03	-1392.89	-22.53	84.86	-1106.85	-22.44	1190.19	0.00	0.00	0.00	-1058.16	-79.46	1545.77	-1062.44	26.96	1546.40	-1212.86	-96.12	1572.52	-1254.10	-3.55	1542.05	883.38	286.95	77.94	284.94	283.08	79.63	882.82
4.45000	-774.44	59.06	80.63	-802.53	53.94	77.97	-963.21	79.62	43.04	-970.69	83.57	95.99	-1214.64	-29.89	17.39	-1237.57	-15.81	25.73	-1397.36	-13.49	31.51	-1392.43	-22.70	85.74	-1100.63	-21.46	1189.06	0.00	0.00	0.00	-1051.06	-79.66	1544.51	-1056.13	26.72	1545.22	-1205.86	-96.13	1571.20	-1244.63	-1.42	1542.57	882.51	286.82	77.67	284.48	283.12	79.58	882.39
4.46000	-753.24	56.33	85.72	-781.52	50.89	82.12	-942.53	76.63	41.47	-952.66	79.78	93.69	-1213.43	-30.15	17.60	-1236.46	-15.63	25.65	-1397.60	-13.37	32.20	-1392.41	-22.08	86.03	-1092.78	-21.26	1187.52	0.00	0.00	0.00	-1043.65	-79.81	1543.25	-1051.58	26.92	1544.06	-1199.62	-95.07	1569.94	-1235.17	0.72	1543.09	882.01	286.83	77.53	283.99	283.27	79.38	882.71
4.47000	-735.35	53.81	91.81	-763.31	48.19	86.89	-923.13	74.12	40.67	-934.57	79.14	93.28	-1214.43	-30.49	17.26	-1237.07	-15.59	25.26	-1397.12	-13.55	33.25	-1391.62	-22.36	87.02	-1085.79	-20.74	1186.07	0.00	0.00	0.00	-1037.78	-79.80	1541.98	-1043.25	27.14	1542.87	-1192.26	-95.47	1568.58	-1225.72	2.88	1543.63	882.41	287.10	77.65	284.24	283.40	79.42	882.96
4.48000	-724.13	52.20	97.31	-745.15	47.14	92.81	-904.59	72.37	40.70	-918.27	77.33	92.76	-1216.46	-30.62	16.79	-1236.99	-15.13	25.07	-1396.50	-14.33	34.59	-1390.17	-23.55	88.30	-1080.10	-20.71	1184.60	0.00	0.00	0.00	-1031.90	-79.52	1540.79	-1038.15	27.09	1541.58	-1185.78	-94.48	1567.17	-1216.28	5.06	1544.17	882.56	287.26	77.76	283.81	283.16	79.36	882.66
4.49000	-704.71	52.50	103.59	-731.91	46.49	97.67	-887.92	70.35	40.83	-903.67	74.52	91.95	-1214.49	-29.74	17.03	-1237.85	-15.22	24.69	-1395.65	-15.01	35.89	-1390.89	-22.07	88.55	-1072.48	-20.80	1183.09	0.00	0.00	0.00	-1024.95	-79.24	1539.57	-1028.71	27.67	1540.25	-1178.52	-94.27	1565.61	-1206.84	7.25	1544.72	882.63	287.05	77.67	284.12	283.11	79.44	882.53
4.50000	-691.45	52.25	108.76	-716.23	47.17	103.04	-873.13	68.05	40.74	-890.12	72.28	91.62	-1214.28	-30.03	16.91	-1237.85	-15.50	24.30	-1394.97	-15.79	37.23	-1389.36	-23.28	90.07	-1064.53	-19.35	1181.69	0.00	0.00	0.00	-1016.19	-78.84	1538.35	-1022.35	28.28	1538.97	-1171.58	-93.44	1564.18	-1197.41	9.45	1545.27	882.53	287.16	77.62	284.66	283.03	79.61	882.47
4.51000	-680.22	54.51	112.91	-706.67	47.26	106.46	-860.49	64.94	40.32	-878.50	69.52	90.96	-1213.61	-29.99	16.80	-1237.78	-15.25	24.19	-1393.79	-17.19	39.28	-1388.42	-23.80	91.28	-1058.72	-18.82	1180.15	0.00	0.00	0.00	-1009.56	-78.42	1537.25	-1014.28	28.41	1537.85	-1164.40	-92.53	1562.82	-1187.99	11.67	1545.83	882.59	286.85	77.59	285.27	283.21	79.65	882.95
4.52000	-669.47	56.67	116.64	-693.45	49.00	109.42	-848.76	63.21	40.02	-868.23	66.68	90.00	-1213.53	-30.28	16.92	-1236.84	-15.00	24.26	-1393.08	-17.75	40.84	-1388.68	-22.70	92.00	-1046.83	-18.43	1178.88	0.00	0.00	0.00	-1002.63	-77.74	1536.25	-1007.56	29.21	1536.80	-1157.07	-91.88	1561.45	-1178.58	13.90	1546.40	882.34	286.96	77.52	284.42	283.23	79.38	883.04
4.53000	-661.11	57.31	117.71	-687.84	49.65	109.96	-839.15	60.87	39.22	-859.75	63.77	88.57	-1213.85	-30.04	16.85	-1237.24	-15.23	24.00	-1392.83	-17.93	42.22	-1387.94	-23.12	93.31	-1039.56	-18.20	1177.43	0.00	0.00	0.00	-995.26	-77.07	1535.23	-998.45	30.48	1535.66	-1150.00	-90.18	1560.25	-1169.17	16.15	1546.98	882.15	287.22	77.59	284.43	283.33	79.61	882.86
4.54000	-654.07	57.65	116.70	-679.38	49.88	109.30	-831.85	58.18	37.40	-852.11	62.10	87.10	-1215.94	-29.73	16.12	-1237.73	-15.16	23.84	-1392.22	-18.88	44.10	-1386.61	-24.22	95.13	-1033.43	-17.60	1176.31	0.00	0.00	0.00	-987.24	-75.99	1534.35	-992.29	30.99	1534.73	-1142.28	-89.25	1559.01	-1159.77	18.42	1547.56	881.68	286.97	77.52	285.59	283.18	79.92	883.29
4.55000	-648.84	58.44	113.91	-672.44	50.05	107.16	-826.60	55.93	34.98	-846.22	59.76	84.79	-1214.55	-29.89	16.55	-1237.72	-15.06	23.70	-1391.45	-20.05	46.20	-1385.26	-25.37	96.94	-1022.96	-17.47	1175.15	0.00	0.00	0.00	-979.17	-74.75	1533.57	-983.96	31.99	1533.88	-1134.61	-88.16	1557.86	-1150.38	20.70	1548.15	881.91	286.97	77.57	284.04	283.00	79.39	883.33
4.56000	-644.08	57.80	110.50	-669.74	49.44	103.17	-822.68	54.40	32.49	-841.99	58.29	82.12	-1215.32	-29.95	16.39	-1236.22	-15.47	23.96	-1390.83	-21.20	48.29	-1384.69	-25.94	98.73	-1015.04	-16.55	1174.09	0.00	0.00	0.00	-972.24	-73.62	1532.93	-977.50	33.12	1533.15	-1127.47	-86.22	1556.85	-1141.00	22.99	1548.75	882.45	286.95	77.57	284.28	283.25	79.41	883.04
4.57000	-641.54	57.12	105.33	-666.77	48.38	98.29	-820.23	53.50	29.34	-838.60	57.25	79.20	-1215.72	-29.87	16.24	-1236.84	-15.40	23.77	-1389.99	-22.28	50.53	-1383.81	-26.42	100.60	-1008.10	-15.38	1173.25	0.00	0.00	0.00	-965.15	-72.30	1532.33	-971.15	34.31	1532.42	-1119.85	-84.47	1555.98	-1131.63	25.31	1549.35	882.44	286.97	77.50	283.80	283.41	79.31	882.78
4.58000	-639.35	55.43	99.85	-664.14	46.19	93.18	-819.34	52.85	25.89	-836.72	56.62	75.90	-1214.01	-29.84	16.73	-1236.59	-15.68	23.94	-1389.33	-23.62	53.09	-1382.00	-28.08	103.00	-1000.71	-14.68	1172.56	0.00	0.00	0.00	-956.01	-70.85	1531.77	-961.13	35.80	1531.60	-1112.00	-82.91	1555.13	-1122.27	27.63	1549.96	882.61	286.98	77.56	284.19	283.16	79.41	882.68
4.59000	-638.46	51.53	94.30	-663.88	44.08	87.13	-819.03	51.84	24.71	-836.45	55.09	72.33	-1215.71	-30.16	16.40	-1237.80	-15.97	23.56	-1388.83	-24.19	55.35	-1380.26	-29.49	105.35	-987.79	-14.12	1172.27	0.00	0.00	0.00	-948.51	-69.37	1531.37	-954.62	37.19	1531.15	-1103.84	-81.53	1554.38	-1112.92	29.97	1550.58	882.56	287.17	77.74	284.42	283.12	79.47	882.87
4.60000	-636.17	49.06	89.06	-662.66	40.79	81.40	-818.36	49.75	23.35	-836.51	51.81	68.53	-1215.14	-30.28	16.48	-1238.34	-16.10	23.49	-1387.97	-25.24	58.13	-1378.39	-30.86	107.89	-982.08	-13.42	1171.78	0.00	0.00	0.00	-941.05	-67.64	1531.06	-943.80	39.16	1530.23	-1096.17	-79.32	1553.74	-1103.57	32.33	1551.21	882.44	286.92	77.64	284.61	283.10	79.53	883.13
4.61000	-628.33	46.69	84.10	-659.17	39.09	77.03	-814.95	49.81	23.63	-832.97	50.04	66.03	-1215.81	-29.69	16.41	-1238.19	-16.19	23.75	-1387.05	-26.81	61.40	-1376.15	-32.60	110.79	-971.87	-12.36	1171.60	0.00	0.00	0.00	-933.00	-66.02	1530.87	-936.07	41.14	1530.02	-1087.92	-77.72	1553.17	-1094.24	34.71	1551.84	881.88	286.98	77.62	284.24	283.18	79.44	881.90
4.62000	-628.71	44.72	73.07	-652.11	36.53	69.21	-813.11	48.56	23.14	-826.98	50.35	66.20	-1215.71	-29.74	16.74	-1236.55	-16.36	24.38	-1386.09	-28.74	64.00	-1372.65	-35.54	114.26	-963.04	-11.39	1171.49	0.00	0.00	0.00	-924.74	-64.05	1531.07	-925.22	42.82	1529.61	-1079.57	-75.83	1553.12	-1085.54	37.77	1551.19	882.18	286.93	77.80	284.33	283.28	79.33	881.87
4.63000	-620.87	42.69	62.86	-647.79	35.59	60.02	-811.68	48.48	22.94	-820.70	51.30	67.29	-1216.29	-29.93	16.76	-1236.68	-16.68	24.62	-1384.51	-30.87	66.88	-1369.16	-38.17	117.86	-952.09	-11.18	1171.68	0.00	0.00	0.00	-916.43	-62.04	1531.86	-918.72	44.22	1530.40	-1071.74	-73.19	1553.58	-1076.82	40.45	1551.40	882.40	286.97	77.71	284.51	283.24	79.46	882.58
4.64000	-619.03	42.17	54.99	-646.21	34.40	53.50	-810.38	48.93	23.02	-816.91	52.34	67.39	-1218.81	-30.06	16.17	-1236.41	-16.61	25.18	-1381.73	-33.03	70.98	-1365.57	-40.26	121.39	-945.30	-10.34	1172.31	0.00	0.00	0.00	-908.51	-60.25	1533.01	-912.04	46.15	1531.48	-1063.34	-71.04	1554.53	-1069.41	40.31	1552.21	882.22	287.21	77.37	284.26	283.30	79.45	882.82
4.65000	-617.84	42.18	49.35	-644.79	34.07	48.39	-810.24	48.32	22.56	-815.59	51.48	66.46	-1216.31	-29.84	16.91	-1234.27	-16.76	26.24	-1377.17	-35.06	77.21	-1360.47	-43.26	125.70	-933.46	-9.57	1173.45	0.00	0.00	0.00	-900.37	-58.32	1534.43	-902.29	48.57	1532.37	-1055.08	-68.63	1555.73	-1061.13	42.42	1553.08	882.30	286.82	77.58	284.72	283.07	79.57	882.37
4.66000	-618.66	41.74	43.88	-644.05	34.74	44.32	-809.15	49.89	22.85	-814.48	51.97	66.34	-1215.14	-30.10	17.33	-1234.14	-17.05	27.47	-1374.23	-35.66	81.89	-1354.18	-46.20	130.02	-925.04	-8.91	1174.92	0.00	0.00	0.00	-890.21	-56.04	1536.07	-893.69	50.56	1533.62	-1046.37	-66.55	1557.09	-1051.93	45.40	1554.18	882.87	286.91	77.76	284.57	283.23	79.49	882.50
4.67000	-617.75	41.85	39.81	-639.22	34.31	41.80	-809.39	48.70	22.11	-813.18	52.34	66.40	-1213.61	-30.52	17.76	-1222.85	-18.04	31.73	-1368.81	-38.28	87.78	-1347.56	-48.67	134.59	-914.31	-7.90	1176.82	0.00	0.00	0.00	-881.30	-53.94	1537.88	-884.31	52.54	1535.10	-1037.80	-64.07	1558.67	-1043.31	47.95	1555.18	882.70	287.09	77.73	284.42	283.58	79.33	882.61
4.68000	-615.09	41.44	38.38	-640.94	33.60	39.26	-808.75	49.29	22.27	-811.62	53.08	66.43	-1213.56	-30.36	17.80	-1225.58	-17.38	31.43	-1363.10	-39.85	93.73	-1339.23	-51.47	139.55	-905.71	-7.01	1178.79	0.00	0.00	0.00	-873.57	-51.82	1539.84	-873.15	54.84	1536.41	-1029.27	-61.25	1560.43	-1035.15	49.78	1556.37	882.50	287.17	77.53	284.68	283.39	79.56	882.33
4.69000	-614.60	40.32	35.98	-638.67	33.32	37.76	-808.25	49.78	22.28	-809.99	54.12	66.85	-1214.30	-30.50	17.55	-1233.44	-17.39	29.31	-1356.82	-41.23	100.26	-1330.18	-53.91	144.83	-896.48	-5.33	1181.22	0.00	0.00	0.00	-863.71	-49.64	1541.68	-866.13	57.25	1538.02	-1020.40	-59.11	1562.13	-1026.06	52.12	1557.72	882.02	287.20	77.40	285.45	283.18	79.76	882.70
4.70000	-615.28	39.13	33.79	-637.91	32.90	36.12	-808.02	49.81	22.36	-809.07	54.39	67.10	-1212.84	-30.35	17.66	-1232.31	-17.05	29.16	-1349.11	-43.06	107.99	-1320.33	-56.03	150.59	-887.71	-4.47	1183.52	0.00	0.00	0.00	-855.73	-47.51	1543.57	-858.22	59.14	1539.60	-1011.75	-56.85	1563.82	-1017.58	54.05	1558.88	881.71	287.11	77.45	285.20	283.18	79.60	882.07
4.71000	-614.52	39.29	32.97	-639.04	32.60	34.70	-807.96	49.66	22.29	-808.87	53.37	66.86	-1211.28	-30.71	17.52	-1224.33	-17.76	30.79	-1341.49	-43.27	115.77	-1309.59	-57.80	157.17	-876.25	-2.45	1185.79	0.00	0.00	0.00	-846.88	-45.41	1545.36	-849.38	61.45	1540.82	-1002.93	-54.69	1565.55	-1008.91	55.84	1560.10	882.29	286.93	77.42	285.34	283.21	79.71	882.70
4.72000	-615.68	39.08	31.68	-639.35	31.93	33.53	-807.23	50.67	22.74	-808.74	53.11	66.90	-1209.61	-31.66	16.95	-1222.48	-19.31	31.45	-1332.30	-44.26	124.59	-1297.82	-59.56	164.08	-868.25	-1.40	1187.64	0.00	0.00	0.00	-837.99	-43.35	1546.98	-840.85	63.17	1541.99	-994.49	-52.12	1567.12	-999.93	58.68	1561.35	882.82	286.92	77.80	284.05	283.41	79.38	882.65
4.73000	-613.36	39.53	31.37	-638.27	31.82	33.33	-807.40	50.04	22.47	-808.20	53.73	67.25	-1206.34	-32.51	16.15	-1218.60	-20.50	32.40	-1321.20	-45.82	134.00	-1285.94	-59.83	170.61	-858.12	0.17	1189.67	0.00	0.00	0.00	-830.07	-41.42	1548.64	-833.16	65.57	1543.42	-986.02	-49.45	1568.72	-991.72	59.71	1562.76	882.48	287.15	77.71	284.49	283.38	79.47	882.25
4.74000	-614.14	38.92	30.58	-637.04	31.93	33.06	-807.49	49.79	22.44	-808.02	53.58	67.46	-1201.75	-34.09	15.66	-1215.22	-21.91	33.38	-1310.34	-46.03	143.17	-1272.87	-60.03	177.56	-848.83	1.33	1191.39	0.00	0.00	0.00	-821.50	-39.54	1550.07	-825.49	67.48	1544.55	-977.02	-47.80	1570.23	-983.32	61.56	1563.97	882.50	287.08	77.58	284.76	283.33	79.72	882.80
4.75000	-611.71	39.12	30.83	-638.73	32.15	32.14	-807.34	49.96	22.61	-808.07	52.71	67.18	-1197.50	-34.33	14.34	-1209.20	-24.14	34.80	-1297.82	-47.02	152.90	-1258.08	-61.08	184.83	-841.60	2.83	1193.01	0.00	0.00	0.00	-812.30	-37.60	1551.27	-815.55	68.85	1545.44	-968.44	-45.75	1571.58	-974.25	64.28	1564.97	882.45	286.84	77.54	283.67	283.22	79.29	882.73
4.76000	-614.18	39.60	30.04	-638.48	32.51	32.04	-807.32	49.82	22.46	-807.92	53.11	67.51	-1190.96	-37.02	13.34	-1201.86	-26.49	36.01	-1285.63	-47.40	162.64	-1242.29	-62.06	192.26	-832.97	3.67	1194.35	0.00	0.00	0.00	-804.18	-36.07	1552.38	-804.38	70.64	1546.25	-959.88	-43.78	1572.83	-964.93	67.21	1565.93	882.46	286.86	77.60	283.66	283.42	79.22	882.92
4.77000	-613.37	38.54	29.46	-637.04	31.78	31.97	-807.09	50.03	22.73	-807.64	53.15	67.59	-1187.18	-39.04	11.20	-1192.35	-29.89	36.91	-1274.76	-47.13	171.36	-1226.37	-61.84	199.24	-822.93	4.70	1195.18	0.00	0.00	0.00	-796.34	-34.56	1553.32	-796.27	72.62	1547.01	-951.16	-42.74	1573.86	-956.17	69.05	1566.90	882.06	287.25	77.50	284.22	283.21	79.45	882.73
4.78000	-611.45	39.20	29.81	-638.84	32.07	30.98	-807.01	50.24	22.78	-807.99	52.44	67.25	-1177.88	-42.29	11.85	-1182.00	-33.44	39.19	-1258.13	-48.53	179.68	-1210.23	-61.68	205.47	-816.14	5.41	1196.02	0.00	0.00	0.00	-787.67	-32.93	1554.21	-788.92	73.74	1547.82	-943.13	-40.38	1574.89	-948.75	69.15	1567.68	882.27	287.08	77.64	284.13	283.22	79.43	882.99
4.79000	-611.98	38.99	29.26	-638.88	31.86	30.86	-807.15	49.96	22.64	-807.81	52.43	67.24	-1167.23	-45.71	15.33	-1169.36	-36.57	43.01	-1238.26	-50.40	186.91	-1193.22	-62.80	210.83	-808.87	6.33	1196.66	0.00	0.00	0.00	-779.56	-31.54	1555.01	-776.65	75.25	1548.70	-934.99	-38.52	1575.73	-939.62	71.90	1568.49	882.48	287.02	77.75	284.62	283.22	79.52	882.74
4.80000	-613.10	39.34	29.08	-637.56	32.25	30.89	-807.23	49.75	22.47	-807.27	53.66	67.80	-1150.15	-50.00	21.81	-1152.85	-38.94	48.28	-1221.11	-50.73	192.80	-1175.50	-63.92	216.19	-799.25	6.93	1197.14	0.00	0.00	0.00	-770.60	-30.17	1555.68	-767.13	76.86	1549.36	-926.63	-36.91	1576.58	-930.81	74.20	1569.02	882.63	287.07	77.65	284.03	283.43	79.34	882.48
4.81000	-613.71	39.22	28.60	-638.96	32.41	30.53	-806.78	50.55	22.74	-807.15	53.63	67.82	-1130.56	-53.51	28.48	-1135.88	-43.24	53.23	-1205.13	-50.86	196.80	-1157.05	-65.95	222.13	-791.65	7.32	1197.38	0.00	0.00	0.00	-762.22	-28.84	1556.34	-758.79	78.04	1549.92	-918.19	-35.73	1577.41	-923.29	73.98	1570.04	882.50	287.12	77.61	283.74	283.45	79.26	882.61
4.82000	-614.95	38.91	28.08	-638.54	32.39	30.39	-806.65	50.49	22.70	-807.43	52.96	67.48	-1111.94	-58.36	32.84	-1116.08	-46.98	57.71	-1187.54	-52.68	200.21	-1139.78	-65.78	226.51	-783.29	8.47	1197.87	0.00	0.00	0.00	-753.41	-27.57	1556.99	-750.65	78.92	1550.53	-909.81	-34.30	1578.18	-914.75	75.44	1570.74	882.90	286.96	77.67	284.51	283.31	79.46	882.84
4.83000	-612.44	38.72	28.69	-639.06	32.30	30.21	-806.92	49.65	22.30	-807.14	53.04	67.66	-1091.46	-62.88	36.41	-1094.50	-51.15	61.42	-1169.10	-54.48	202.40	-1121.57	-66.46	229.80	-775.26	8.95	1198.25	0.00	0.00	0.00	-745.60	-26.33	1557.59	-742.37	80.30	1551.05	-901.51	-32.94	1579.01	-906.88	76.63	1571.52	882.58	286.84	77.71	284.03	283.15	79.44	882.56
4.84000	-611.39	38.56	29.04	-639.94	32.12	29.93	-806.34	50.45	22.68	-806.71	53.50	68.01	-1067.15	-67.68	40.03	-1072.70	-55.18	64.16	-1149.35	-57.21	204.08	-1102.88	-67.28	231.88	-768.03	9.61	1198.75	0.00	0.00	0.00	-737.61	-24.93	1558.29	-734.17	81.65	1551.52	-893.51	-31.06	1579.95	-898.02	78.51	1572.29	882.40	286.88	77.61	284.18	283.34	79.39	883.46
4.85000	-612.13	38.57	28.75	-637.85	32.13	30.44	-806.09	50.69	22.84	-806.35	53.15	68.03	-1043.14	-72.44	42.27	-1049.96	-59.21	66.12	-1129.84	-58.95	204.18	-1083.74	-68.18	233.15	-761.55	10.12	1199.26	0.00	0.00	0.00	-729.23	-23.76	1558.88	-726.01	83.17	1551.96	-885.07	-30.25	1580.89	-889.47	80.51	1573.00	882.29	287.07	77.59	283.83	283.25	79.21	882.41
4.86000	-613.72	38.00	28.20	-637.88	32.09	30.37	-806.27	50.02	22.60	-805.91	53.57	68.41	-1019.38	-77.03	43.79	-1026.15	-63.26	67.22	-1109.36	-61.50	203.54	-1064.39	-69.23	233.28	-753.55	10.75	1200.07	0.00	0.00	0.00	-721.23	-22.57	1559.46	-718.00	84.42	1552.42	-876.99	-28.76	1581.79	-881.42	81.93	1573.85	882.29	286.93	77.68	284.28	283.15	79.49	883.25
4.87000	-613.40	38.00	28.16	-636.45	31.87	30.52	-806.40	49.79	22.67	-806.23	52.58	68.37	-994.88	-82.15	44.88	-1001.84	-67.69	67.67	-1088.74	-63.91	201.58	-1044.79	-70.46	232.26	-746.42	11.06	1200.79	0.00	0.00	0.00	-713.53	-21.21	1560.04	-710.18	85.14	1552.93	-869.16	-26.89	1582.72	-873.68	82.56	1574.74	882.19	286.51	77.45	284.97	283.34	79.51	882.86
4.88000	-612.60	38.49	28.79	-639.23	31.83	30.00	-806.71	49.33	22.43	-806.13	52.86	68.79	-968.72	-85.82	45.31	-977.32	-71.67	67.53	-1067.92	-66.18	198.51	-1025.49	-71.02	230.03	-738.66	12.61	1201.58	0.00	0.00	0.00	-705.19	-20.02	1560.62	-702.09	86.43	1553.39	-860.91	-26.00	1583.54	-865.24	84.72	1575.44	882.14	286.95	77.47	285.03	283.25	79.50	882.68
4.89000	-612.30	38.10	28.49	-637.24	32.09	30.46	-806.60	49.81	22.85	-806.40	52.44	68.88	-944.47	-90.63	45.04	-952.09	-75.73	66.56	-1046.51	-69.23	194.61	-1005.56	-72.09	226.98	-731.64	14.01	1202.27	0.00	0.00	0.00	-696.90	-18.79	1561.11	-694.10	87.88	1553.86	-852.59	-25.45	1584.41	-857.63	85.23	1576.19	882.58	286.89	77.70	285.02	283.25	79.63	882.98
4.90000	-612.99	37.70	28.00	-638.08	31.82	30.46	-807.03	49.66	22.95	-806.54	52.12	69.05	-914.44	-94.15	45.09	-925.77	-79.15	65.49	-1024.78	-71.77	189.51	-985.15	-73.93	223.29	-726.92	15.43	1202.94	0.00	0.00	0.00	-688.51	-17.60	1561.58	-686.35	89.01	1554.25	-844.43	-24.34	1585.19	-850.12	85.22	1577.16	882.12	286.85	77.64	284.34	283.20	79.37	882.96
4.91000	-611.42	38.21	28.52	-638.83	32.00	29.99	-807.41	48.93	22.62	-805.79	53.36	69.78	-886.77	-97.36	44.78	-906.68	-81.63	62.22	-1003.05	-73.61	183.21	-964.53	-75.83	218.82	-717.73	16.57	1203.57	0.00	0.00	0.00	-681.21	-16.35	1562.06	-678.49	90.42	1554.64	-836.69	-23.04	1585.93	-842.29	86.28	1577.93	882.16	286.99	77.57	284.27	283.25	79.39	882.55
4.92000	-611.63	38.82	28.79	-637.79	32.11	30.28	-807.59	48.46	22.49	-805.83	52.80	69.68	-859.80	-99.60	43.81	-872.37	-84.87	62.09	-980.82	-76.08	176.30	-943.53	-77.60	213.54	-709.57	17.47	1204.09	0.00	0.00	0.00	-673.49	-15.25	1562.52	-670.94	91.27	1555.03	-828.91	-21.73	1586.54	-835.09	86.12	1578.44	882.30	287.00	77.58	284.25	282.96	79.41	882.00
4.93000	-609.33	38.26	29.31	-639.28	32.38	30.11	-806.75	49.71	23.12	-805.72	52.53	69.79	-827.53	-101.12	43.62	-842.14	-87.26	60.96	-958.33	-77.99	168.36	-922.06	-79.91	207.68	-701.23	18.62	1204.45	0.00	0.00	0.00	-665.68	-14.06	1562.85	-663.49	91.97	1555.36	-821.08	-20.90	1587.05	-827.24	87.39	1578.89	882.54	286.97	77.72	284.32	283.11	79.37	882.48
4.94000	-610.72	38.76	29.27	-637.84	32.06	30.40	-806.99	48.98	23.07	-805.68	51.74	69.54	-798.11	-102.91	43.03	-811.94	-89.09	59.43	-934.45	-81.07	160.59	-900.53	-82.02	201.21	-694.14	19.79	1204.61	0.00	0.00	0.00	-657.85	-12.87	1563.19	-655.70	93.41	1555.53	-813.33	-20.04	1587.39	-819.45	88.53	1579.23	882.64	287.01	77.72	283.97	283.35	79.42	882.69
4.95000	-609.96	39.30	29.44	-636.64	32.93	30.72	-807.13	48.10	22.79	-804.81	52.33	69.84	-766.03	-106.10	42.01	-782.97	-91.55	57.15	-910.51	-83.84	152.26	-878.39	-84.23	194.13	-688.06	20.70	1204.61	0.00	0.00	0.00	-649.71	-11.75	1563.41	-652.71	94.13	1555.82	-805.37	-19.44	1587.64	-811.41	90.32	1579.44	882.31	287.00	77.69	284.07	283.27	79.33	882.36
4.96000	-612.87	39.65	28.39	-637.36	32.65	30.40	-806.59	48.56	23.26	-804.43	51.82	69.63	-736.45	-106.72	40.44	-754.38	-92.64	54.62	-886.04	-86.82	143.78	-856.15	-86.11	186.70	-682.12	21.66	1204.49	0.00	0.00	0.00	-641.95	-10.85	1563.52	-646.44	95.56	1555.94	-797.98	-17.95	1587.82	-804.05	91.02	1579.49	881.96	286.74	77.45	284.46	283.30	79.47	882.49
4.97000	-613.13	41.08	28.56	-637.16	32.70	30.42	-806.51	48.28	23.35	-804.10	51.09	69.48	-707.52	-106.16	38.50	-726.33	-92.84	52.04	-861.39	-89.02	134.81	-833.73	-88.09	178.99	-674.23	22.88	1204.34	0.00	0.00	0.00	-634.13	-9.86	1563.53	-637.69	96.34	1555.78	-790.10	-17.34	1587.83	-796.38	91.97	1579.59	882.42	286.66	77.66	284.97	283.26	79.54	883.32
4.98000	-613.79	41.63	28.54	-638.60	32.37	30.01	-805.94	48.92	23.81	-803.73	50.86	69.57	-677.60	-104.76	36.94	-697.31	-92.64	49.91	-836.83	-90.89	125.56	-810.61	-90.49	171.50	-667.61	23.60	1204.06	0.00	0.00	0.00	-625.94	-8.82	1563.48	-631.77	97.12	1556.02	-782.22	-16.76	1587.73	-788.67	92.56	1579.47	882.25	286.91	77.74	284.81	283.25	79.51	882.91
4.99000	-612.20	40.28	30.94	-638.51	32.30	30.37	-806.10	47.98	23.69	-803.34	50.63	69.67	-648.36	-103.19	35.53	-668.02	-91.76	48.19	-811.47	-93.45	116.87	-787.37	-92.88	164.07	-659.93	24.45	1203.56	0.00	0.00	0.00	-619.51	-7.83	1563.38	-621.16	98.49	1555.46	-774.18	-16.38	1587.58	-781.36	92.80	1579.21	882.02	287.19	77.61	284.84	282.92	79.63	882.56
5.00000	-612.17	41.30	32.10	-636.32	32.65	31.13	-806.08	47.49	23.77	-802.86	50.40	69.86	-619.80	-101.81	34.53	-640.24	-90.22	46.46	-786.51	-94.56	107.87	-763.92	-95.10	156.74	-652.62	25.58	1203.10	0.00	0.00	0.00	-611.37	-7.02	1563.04	-614.92	99.30	1555.40	-766.56	-15.58	1587.35	-773.46	93.98	1578.91	881.94	286.93	77.63	284.56	283.29	79.50	882.63
5.01000	-609.87	41.45	33.37	-637.55	32.81	30.93	-805.93	47.47	24.08	-802.72	49.50	69.73	-590.32	-99.97	34.26	-612.50	-88.30	45.51	-759.94	-98.08	100.36	-740.79	-96.34	149.27	-645.24	25.98	1202.65	0.00	0.00	0.00	-602.35	-6.21	1562.65	-604.85	100.10	1554.90	-758.93	-14.77	1587.03	-766.06	94.41	1578.66	882.30	286.82	77.65	284.64	283.18	79.51	882.61
5.02000	-611.41	44.18	33.93	-636.73	32.45	31.68	-805.92	47.31	24.35	-802.08	49.57	70.01	-561.81	-97.35	34.58	-585.16	-86.10	44.62	-734.17	-99.66	92.41	-717.26	-97.51	142.16	-638.31	27.31	1202.12	0.00	0.00	0.00	-595.62	-5.47	1562.22	-598.65	100.93	1554.53	-750.94	-14.49	1586.63	-757.98	95.30	1578.35	882.38	286.87	77.58	285.36	283.12	79.75	882.40
5.03000	-608.70	44.28	35.22	-635.23	32.96	34.28	-805.91	46.65	24.41	-801.77	49.06	70.04	-532.48	-94.56	35.50	-556.26	-83.63	44.77	-707.98	-100.92	84.96	-694.22	-97.74	135.13	-629.15	27.76	1201.63	0.00	0.00	0.00	-587.97	-4.62	1561.68	-591.44	101.96	1553.90	-743.39	-13.50	1586.16	-750.95	94.73	1578.02	881.76	286.85	77.55	284.43	283.23	79.47	882.50
5.04000	-601.23	34.41	38.48	-634.91	32.64	34.68	-805.78	46.40	24.53	-800.94	49.69	70.42	-503.82	-91.20	36.82	-528.72	-80.91	44.95	-682.32	-101.45	77.91	-670.48	-98.69	128.88	-624.24	28.83	1201.03	0.00	0.00	0.00	-579.82	-3.79	1561.06	-584.95	103.00	1553.23	-735.63	-13.08	1585.61	-743.63	94.66	1577.44	881.92	286.76	77.57	284.39	283.37	79.35	882.93
5.05000	-604.06	36.27	36.30	-632.95	33.40	35.52	-806.07	45.46	24.45	-800.80	49.12	70.46	-475.50	-88.81	38.64	-502.23	-78.53	45.30	-656.58	-101.33	71.08	-647.21	-98.39	122.65	-617.19	29.60	1200.30	0.00	0.00	0.00	-571.75	-3.09	1560.36	-576.64	103.85	1552.67	-727.68	-12.98	1584.97	-735.42	96.61	1576.65	882.09	286.86	77.55	284.46	283.18	79.35	882.26
5.06000	-592.77	51.97	46.51	-633.50	32.83	34.45	-805.50	46.68	25.25	-800.66	48.62	70.44	-448.42	-85.40	40.53	-475.06	-75.83	46.14	-630.99	-101.15	65.00	-623.82	-98.61	117.17	-610.68	30.29	1199.32	0.00	0.00	0.00	-564.54	-2.36	1559.65	-567.75	104.15	1551.92	-719.70	-13.04	1584.14	-728.00	96.56	1576.05	882.57	286.97	77.63	284.82	283.09	79.46	882.33
5.07000	-596.91	49.69	42.28	-630.65	33.47	33.75	-805.50	46.01	25.15	-800.40	48.39	70.60	-422.80	-83.24	42.19	-449.37	-73.39	47.20	-605.63	-99.93	59.24	-599.76	-99.21	112.49	-602.11	30.41	1198.45	0.00	0.00	0.00	-556.82	-1.65	1558.84	-560.26	104.85	1551.12	-711.83	-12.67	1583.40	-720.07	97.95	1575.04	882.54	287.06	77.59	284.50	282.98	79.48	882.76
5.08000	-598.38	48.45	39.38	-635.28	33.94	32.05	-805.77	45.41	25.02	-800.30	48.22	70.63	-397.61	-80.09	44.50	-422.19	-71.12	49.36	-579.70	-99.13	54.43	-575.97	-99.11	108.19	-594.81	30.93	1197.57	0.00	0.00	0.00	-549.39	-1.20	1557.99	-553.40	105.76	1550.16	-703.97	-12.48	1582.51	-712.68	97.89	1574.35	882.08	286.87	77.60	285.15	283.03	79.65	882.00
5.09000	-599.60	46.97	36.43	-633.29	34.48	31.71	-805.17	46.29	25.62	-799.70	48.70	71.12	-370.19	-77.59	47.71	-397.19	-68.65	51.32	-554.14	-97.91	50.33	-552.99	-97.85	103.95	-586.25	31.37	1196.80	0.00	0.00	0.00	-541.66	-0.69	1557.01	-546.64	106.20	1549.42	-696.45	-11.84	1581.57	-705.04	98.73	1573.24	881.90	286.79	77.45	284.55	283.03	79.45	882.10
5.10000	-604.66	45.91	33.81	-634.85	32.71	29.77	-805.55	45.60	25.55	-799.79	47.86	71.07	-346.16	-74.92	51.22	-370.75	-66.15	54.26	-528.91	-96.03	46.60	-529.89	-96.87	100.51	-578.51	31.86	1195.68	0.00	0.00	0.00	-533.65	-0.25	1555.97	-537.91	106.55	1548.35	-688.55	-11.90	1580.50	-697.99	97.71	1572.23	882.38	286.92	77.66	284.76	283.10	79.47	882.26
5.11000	-610.96	40.00	27.77	-637.31	32.96	29.12	-804.98	46.09	25.93	-799.64	47.54	71.16	-320.26	-72.43	55.77	-346.66	-63.86	57.65	-504.25	-93.52	43.44	-507.40	-95.21	97.37	-572.19	32.37	1194.38	0.00	0.00	0.00	-525.74	0.18	1554.92	-530.75	106.90	1547.23	-680.93	-11.57	1579.45	-689.87	98.44	1571.17	882.67	286.82	77.83	284.63	283.15	79.48	882.39
5.12000	-610.20	39.96	27.75	-636.75	33.07	29.18	-805.36	45.20	25.92	-798.87	48.73	71.90	-296.47	-70.01	60.55	-321.74	-61.67	61.60	-479.78	-91.27	41.15	-485.30	-93.27	94.90	-565.76	32.57	1193.25	0.00	0.00	0.00	-517.84	0.57	1553.82	-525.12	107.25	1546.30	-673.22	-11.35	1578.21	-682.45	97.68	1570.04	882.04	286.76	77.60	285.20	283.12	79.62	882.44
5.13000	-611.91	39.22	26.85	-637.16	32.51	28.84	-805.27	44.83	25.99	-799.05	47.76	71.84	-276.02	-67.53	65.03	-298.20	-59.40	66.14	-455.77	-88.36	39.40	-463.31	-91.22	93.11	-557.17	32.39	1192.11	0.00	0.00	0.00	-509.57	0.78	1552.62	-516.20	107.65	1545.16	-665.43	-11.36	1576.90	-674.81	98.03	1568.85	882.19	286.98	77.57	284.40	283.12	79.41	882.44
5.14000	-611.42	39.52	26.89	-635.17	32.75	29.20	-805.16	44.85	26.37	-798.67	47.98	72.26	-251.15	-65.57	71.13	-274.90	-57.43	71.14	-432.55	-85.65	38.47	-442.01	-89.03	91.96	-549.23	32.67	1190.76	0.00	0.00	0.00	-501.93	1.02	1551.51	-507.22	107.78	1544.05	-657.52	-11.31	1575.62	-666.71	98.59	1567.31	881.73	287.01	77.51	284.60	283.28	79.59	882.38
5.15000	-609.75	39.85	27.46	-636.19	33.21	29.18	-805.21	44.40	26.49	-798.44	48.06	72.52	-228.81	-62.77	76.90	-251.96	-55.06	76.26	-410.07	-82.77	38.14	-421.55	-86.80	91.34	-541.85	32.84	1189.27	0.00	0.00	0.00	-494.03	1.30	1550.33	-498.00	107.97	1542.89	-649.66	-11.25	1574.21	-658.72	99.68	1565.86	882.32	286.81	77.70	285.24	283.17	79.67	882.33
5.16000	-612.46	40.06	26.55	-636.61	33.54	28.87	-804.90	45.01	27.08	-798.16	48.04	72.94	-207.03	-61.04	82.35	-229.57	-53.08	81.87	-388.60	-79.58	37.94	-401.73	-84.73	91.17	-533.18	32.89	1187.82	0.00	0.00	0.00	-486.52	1.52	1549.23	-492.64	108.33	1541.89	-641.70	-11.46	1572.65	-651.14	99.01	1564.49	882.69	286.72	77.83	285.12	283.09	79.67	882.46
5.17000	-610.29	39.61	26.79	-637.99	33.32	28.30	-804.86	44.41	27.12	-798.29	47.29	73.06	-190.03	-59.34	87.47	-214.45	-52.10	85.15	-368.00	-77.49	38.63	-382.87	-82.56	91.27	-526.52	32.64	1186.46	0.00	0.00	0.00	-478.74	1.48	1548.10	-484.57	108.48	1540.82	-633.87	-11.51	1571.10	-642.99	99.47	1562.89	882.82	286.74	77.81	284.82	283.13	79.60	882.37
5.18000	-612.34	40.39	26.51	-636.53	33.63	28.45	-804.40	45.37	27.89	-797.79	48.01	73.73	-171.43	-57.13	93.63	-196.39	-50.06	90.70	-348.56	-75.21	39.34	-365.01	-81.30	91.95	-518.27	33.22	1185.00	0.00	0.00	0.00	-470.27	1.45	1547.03	-476.67	108.42	1539.78	-625.99	-11.58	1569.47	-635.10	99.69	1561.30	882.17	286.92	77.65	284.46	283.04	79.46	881.96
5.19000	-613.08	39.79	26.12	-635.79	33.59	28.49	-804.65	44.58	27.83	-797.70	48.22	74.38	-155.57	-56.03	99.85	-179.34	-48.32	96.66	-329.82	-73.27	40.25	-348.33	-79.62	92.35	-507.55	33.38	1183.47	0.00	0.00	0.00	-462.76	1.39	1545.98	-468.27	108.22	1538.83	-618.07	-12.14	1567.67	-627.57	98.98	1559.57	882.03	287.13	77.52	284.98	283.27	79.63	882.22
5.20000	-610.71	40.34	26.46	-637.73	34.02	27.99	-804.33	44.92	28.50	-797.44	48.68	75.12	-141.65	-54.14	106.49	-163.82	-45.92	102.91	-312.32	-71.84	41.44	-332.49	-78.96	93.21	-501.15	33.08	1181.68	0.00	0.00	0.00	-454.59	0.98	1544.89	-461.17	107.88	1537.92	-610.24	-12.59	1565.86	-619.64	98.38	1557.98	882.20	287.11	77.57	284.44	283.47	79.58	882.37
5.21000	-609.50	40.51	27.13	-636.36	34.15	28.32	-804.52	44.74	28.88	-797.70	48.33	75.61	-125.30	-52.25	113.17	-149.76	-44.75	108.55	-296.26	-70.88	42.72	-318.09	-77.65	93.57	-492.00	32.89	1180.02	0.00	0.00	0.00	-446.93	0.77	1543.87	-453.47	107.30	1537.04	-602.45	-12.94	1564.02	-611.38	99.28	1556.17	882.27	286.99	77.60	284.17	283.07	79.49	882.82
5.22000	-613.86	40.07	25.97	-637.55	33.99	27.93	-804.22	45.08	29.59	-797.69	48.34	76.30	-112.65	-50.98	118.30	-136.99	-43.27	112.93	-281.56	-70.15	43.57	-304.78	-77.10	94.06	-483.22	32.45	1178.55	0.00	0.00	0.00	-438.28	0.42	1542.89	-446.07	106.67	1536.18	-594.38	-13.74	1562.24	-603.86	98.64	1554.39	882.06	287.21	77.59	284.15	283.29	79.61	882.47
5.23000	-609.26	40.36	26.92	-636.21	34.35	27.70	-804.29	45.22	30.35	-797.25	49.43	77.65	-101.77	-50.67	121.66	-125.61	-42.46	116.19	-268.86	-68.92	43.59	-293.08	-76.25	94.04	-473.96	32.16	1176.97	0.00	0.00	0.00	-429.85	-0.10	1541.87	-435.76	106.66	1535.24	-586.35	-14.53	1560.55	-595.61	98.46	1552.65	882.29	287.01	77.57	284.48	283.34	79.65	882.33
5.24000	-611.68	41.01	26.65	-636.82	34.77	27.79	-803.91	45.90	31.35	-796.96	50.12	78.89	-90.93	-50.54	123.82	-115.54	-42.29	117.77	-257.89	-68.47	43.35	-283.09	-75.15	93.38	-468.95	34.19	1176.58	0.00	0.00	0.00	-422.70	-0.69	1540.98	-427.29	105.99	1534.56	-578.55	-14.76	1558.98	-587.38	98.16	1551.22	882.47	286.81	77.71	284.11	283.11	79.48	882.33
5.25000	-612.65	40.84	26.49	-635.60	34.82	27.79	-803.77	46.41	32.55	-796.66	50.93	80.32	-84.35	-51.50	123.09	-107.03	-42.42	117.63	-249.30	-67.03	41.76	-274.63	-74.20	92.10	-457.33	32.25	1174.29	0.00	0.00	0.00	-414.25	-1.37	1540.18	-419.84	105.64	1533.86	-570.44	-15.53	1557.37	-579.69	97.05	1550.01	882.53	286.78	77.75	283.97	283.13	79.49	882.88
5.26000	-610.36	40.63	26.98	-637.09	35.73	27.52	-803.81	46.17	33.57	-796.28	51.36	81.88	-75.17	-52.61	121.44	-100.03	-43.21	115.67	-242.76	-65.65	39.54	-267.98	-72.79	89.93	-447.23	31.01	1172.83	0.00	0.00	0.00	-405.83	-2.02	1539.44	-412.58	104.53	1533.25	-562.27	-16.47	1555.86	-571.76	95.59	1548.67	882.17	286.96	77.48	284.90	283.29	79.69	882.18
5.27000	-611.55	41.06	26.76	-636.06	35.84	27.60	-803.50	46.52	35.20	-795.44	52.41	83.82	-71.57	-53.90	116.95	-94.46	-43.82	112.19	-238.02	-65.05	36.93	-262.91	-71.29	87.13	-437.73	28.72	1171.57	0.00	0.00	0.00	-397.95	-2.85	1538.76	-404.41	103.43	1532.72	-554.19	-17.18	1554.47	-563.14	95.49	1547.20	881.90	286.98	77.49	284.42	283.55	79.59	882.56
5.28000	-611.47	41.27	27.10	-636.01	35.61	27.54	-802.96	47.18	37.06	-794.12	53.32	85.86	-67.69	-54.73	111.63	-90.45	-45.28	106.67	-235.17	-63.69	33.52	-259.14	-69.93	83.99	-431.88	32.13	1171.80	0.00	0.00	0.00	-389.81	-3.75	1538.10	-395.26	103.01	1532.30	-545.92	-18.42	1553.17	-554.97	94.31	1545.96	881.88	286.66	77.53	284.51	283.34	79.66	882.93
5.29000	-610.76	41.44	27.05	-636.67	36.14	27.05	-802.71	47.39	38.96	-793.36	53.43	87.89	-64.32	-55.24	105.32	-87.62	-46.06	100.15	-234.14	-61.58	30.64	-256.58	-68.47	80.49	-425.42	32.42	1170.77	0.00	0.00	0.00	-380.87	-4.63	1537.54	-388.04	101.92	1531.87	-537.69	-19.40	1551.85	-546.34	94.42	1544.68	882.51	286.57	77.59	284.85	283.07	79.71	882.09
5.30000	-612.19	40.78	26.35	-635.48	35.67	27.20	-802.16	47.61	40.99	-791.51	55.44	90.81	-61.27	-55.20	98.16	-85.25	-46.40	93.07	-233.56	-60.72	28.85	-254.98	-66.60	76.92	-410.22	25.64	1169.16	0.00	0.00	0.00	-372.34	-5.58	1537.10	-377.57	100.78	1531.26	-529.32	-20.66	1550.70	-538.65	92.68	1543.59	881.71	286.85	77.44	284.54	283.19	79.57	881.99
5.31000	-610.85	40.90	26.89	-636.20	35.80	27.04	-801.14	48.83	43.78	-789.84	56.53	93.76	-58.28	-54.96	91.55	-82.50	-46.25	86.65	-232.09	-59.55	27.69	-252.86	-64.59	73.80	-400.04	23.15	1168.78	0.00	0.00	0.00	-363.75	-6.75	1536.73	-370.63	100.01	1531.02	-520.89	-21.97	1549.62	-530.55	91.05	1542.70	881.28	287.02	77.37	284.69	283.41	79.60	882.00
5.32000	-611.16	41.51	26.66	-636.35	36.63	27.22	-800.30	49.41	46.53	-787.74	57.88	96.90	-52.20	-54.74	84.18	-77.67	-45.74	79.66	-229.37	-58.26	27.82	-248.26	-63.43	72.50	-398.04	28.99	1168.48	0.00	0.00	0.00	-355.78	-8.02	1536.60	-362.57	99.16	1530.80	-512.40	-23.14	1548.81	-521.96	90.06	1541.78	881.91	286.98	77.58	284.52	283.48	79.54	882.35
5.33000	-610.48	41.73	26.89	-634.57	36.50	27.22	-799.09	50.50	50.00	-785.43	59.00	100.47	-46.57	-53.82	73.35	-69.76	-43.27	72.00	-227.15	-58.43	28.22	-241.94	-64.19	73.03	-385.48	29.20	1168.75	0.00	0.00	0.00	-347.05	-9.31	1536.89	-353.52	97.41	1531.26	-503.76	-24.43	1548.41	-513.39	88.97	1541.35	882.21	286.52	77.68	284.59	283.61	79.56	882.56
5.34000	-608.95	42.12	27.39	-636.28	36.23	26.89	-797.59	51.48	53.81	-783.19	59.06	103.95	-42.85	-52.21	63.61	-66.36	-41.35	63.72	-225.38	-58.50	28.16	-237.10	-64.86	72.93	-373.72	28.11	1168.96	0.00	0.00	0.00	-338.54	-10.53	1537.79	-344.92	96.23	1532.16	-494.99	-25.90	1548.71	-504.83	86.60	1541.82	882.07	286.54	77.62	284.71	283.56	79.59	882.27
5.35000	-611.35	41.41	26.67	-634.66	36.41	27.01	-795.50	52.52	58.33	-779.55	60.49	108.57	-39.57	-51.02	55.82	-64.15	-39.69	56.94	-224.13	-58.34	27.85	-234.29	-65.20	72.40	-366.31	27.33	1169.38	0.00	0.00	0.00	-329.37	-11.94	1539.08	-337.30	95.23	1533.60	-485.96	-27.54	1549.58	-496.08	84.83	1542.73	881.96	286.51	77.63	284.44	283.45	79.45	882.34
5.36000	-612.89	41.53	26.20	-634.51	36.73	27.09	-792.76	53.50	63.33	-775.05	62.04	113.80	-37.76	-50.07	49.85	-62.31	-39.17	51.69	-223.08	-59.22	28.05	-231.98	-65.66	72.36	-351.80	20.72	1169.97	0.00	0.00	0.00	-320.21	-13.30	1540.58	-327.21	93.95	1535.10	-477.01	-29.16	1550.80	-487.22	82.81	1544.22	881.89	286.67	77.51	284.16	283.34	79.46	882.13
5.37000	-611.85	41.58	26.34	-633.88	36.60	26.96	-789.17	54.55	69.30	-769.94	62.36	119.28	-35.93	-49.80	45.70	-60.20	-39.10	48.34	-222.41	-59.46	27.98	-230.04	-66.35	72.47	-343.22	18.49	1171.27	0.00	0.00	0.00	-311.27	-14.73	1542.37	-317.68	92.39	1536.94	-467.92	-30.97	1552.26	-478.22	81.38	1545.67	881.90	286.67	77.54	284.59	283.26	79.57	882.12
5.38000	-611.38	41.25	26.01	-633.75	35.86	26.60	-784.93	55.37	75.89	-763.92	63.10	125.31	-35.36	-48.92	43.64	-60.44	-38.35	46.22	-222.06	-59.93	28.07	-228.73	-66.86	72.54	-333.40	17.36	1173.25	0.00	0.00	0.00	-302.79	-16.33	1544.41	-309.48	90.92	1539.10	-458.82	-32.59	1553.97	-468.90	80.81	1547.40	881.81	286.67	77.55	285.06	283.49	79.73	882.25
5.39000	-609.45	41.15	26.08	-632.06	35.57	27.14	-779.64	56.00	83.04	-756.37	64.23	131.85	-35.22	-47.71	41.68	-59.17	-36.98	44.94	-221.89	-60.09	27.93	-227.79	-67.98	72.99	-325.15	17.03	1175.78	0.00	0.00	0.00	-293.26	-17.94	1546.57	-300.28	89.43	1541.47	-449.70	-34.27	1555.99	-460.03	78.72	1549.60	882.19	286.78	77.53	284.79	283.58	79.61	882.40
5.40000	-607.81	41.68	26.29	-631.54	35.11	27.15	-772.82	56.91	90.96	-747.69	64.93	138.37	-33.88	-47.10	40.54	-59.39	-36.44	43.35	-221.64	-60.66	28.00	-227.02	-68.03	73.02	-315.85	16.22	1178.35	0.00	0.00	0.00	-284.43	-19.55	1548.79	-290.77	87.59	1543.80	-440.43	-36.16	1558.07	-451.10	76.82	1551.82	882.42	286.88	77.65	285.14	283.36	79.70	881.85
5.41000	-606.26	41.90	26.13	-631.36	34.78	27.40	-764.47	59.24	100.37	-737.78	65.51	145.15	-33.29	-46.36	39.33	-58.73	-36.09	42.22	-221.61	-61.00	28.00	-226.30	-68.55	73.32	-308.12	20.85	1182.05	0.00	0.00	0.00	-275.00	-21.11	1550.78	-280.74	86.22	1545.97	-431.42	-37.52	1560.28	-441.97	74.92	1554.20	882.08	286.93	77.63	284.81	283.35	79.62	882.10
5.42000	-605.51	42.38	25.72	-629.48	34.57	27.90	-755.57	59.58	109.68	-725.46	67.83	152.67	-34.52	-45.89	37.79	-58.27	-35.60	41.23	-221.41	-61.40	28.03	-225.84	-68.58	73.52	-300.28	20.28	1184.67	0.00	0.00	0.00	-265.61	-22.67	1552.61	-272.35	84.28	1548.06	-422.28	-39.26	1562.34	-433.02	73.33	1556.46	881.83	286.55	77.64	284.89	283.39	79.73	882.36
5.43000	-605.11	42.98	24.43	-625.35	35.33	28.36	-745.38	60.99	120.39	-712.65	69.23	160.21	-34.32	-45.14	36.90	-58.36	-35.24	40.01	-221.33	-61.18	27.99	-225.50	-68.26	73.54	-294.38	18.68	1187.43	0.00	0.00	0.00	-257.00	-24.13	1554.25	-264.98	83.00	1549.86	-413.20	-41.04	1564.24	-424.29	71.47	1558.57	882.17	286.85	77.77	284.91	283.35	79.80	882.59
5.44000	-601.23	43.25	23.45	-621.54	36.54	28.91	-734.24	61.69	131.79	-698.93	69.61	168.43	-33.73	-44.99	35.88	-58.18	-34.72	39.20	-221.13	-61.10	28.09	-225.23	-68.15	73.77	-278.61	17.87	1189.96	0.00	0.00	0.00	-248.34	-25.58	1555.69	-254.97	81.62	1551.25	-404.29	-42.66	1565.98	-415.33	70.15	1560.41	882.15	287.01	77.72	285.17	283.15	79.83	882.71
5.45000	-597.28	44.43	22.26	-615.79	37.12	30.27	-721.56	62.57	144.11	-684.28	69.89	177.85	-33.04	-44.70	35.12	-57.50	-34.71	38.64	-221.07	-60.57	28.09	-224.74	-68.07	73.99	-272.60	16.43	1192.21	0.00	0.00	0.00	-239.58	-26.97	1556.91	-245.16	80.14	1552.53	-395.51	-43.93	1567.60	-406.57	68.63	1562.20	882.17	286.81	77.70	284.86	283.19	79.66	881.95
5.46000	-594.96	44.87	20.28	-610.28	37.90	31.56	-706.50	64.95	157.08	-668.25	70.62	188.04	-33.59	-44.46	33.94	-57.63	-34.50	37.77	-220.76	-60.55	28.30	-224.44	-67.32	73.88	-260.17	15.45	1194.06	0.00	0.00	0.00	-230.57	-28.04	1557.95	-236.65	78.95	1553.65	-386.65	-45.42	1569.05	-398.11	66.25	1563.66	881.83	286.73	77.49	284.04	283.63	79.33	882.09
5.47000	-589.66	46.17	18.72	-602.46	40.12	33.34	-691.07	65.37	169.06	-650.77	69.71	197.45	-32.44	-44.65	33.63	-57.48	-34.48	37.25	-220.67	-60.27	28.28	-224.17	-67.27	73.81	-256.89	14.18	1195.38	0.00	0.00	0.00	-221.74	-29.23	1558.84	-228.45	77.95	1554.51	-377.83	-46.65	1570.41	-389.59	63.90	1565.11	881.99	286.90	77.56	283.96	283.67	79.23	882.23
5.48000	-584.07	46.86	16.76	-593.71	41.21	35.73	-674.85	65.24	181.03	-631.40	70.07	206.78	-32.44	-45.06	33.23	-57.10	-34.67	36.87	-220.69	-60.14	28.18	-224.06	-67.14	73.71	-247.24	13.46	1196.35	0.00	0.00	0.00	-212.29	-30.31	1559.57	-220.01	76.59	1555.24	-368.90	-47.99	1571.66	-380.72	63.22	1566.08	881.81	286.94	77.52	283.81	283.53	79.32	882.38
5.49000	-575.61	48.56	18.35	-584.57	43.01	40.35	-656.98	64.72	192.45	-612.14	69.44	215.17	-32.44	-45.30	32.90	-57.47	-34.64	36.75	-220.47	-60.77	28.40	-224.11	-67.28	73.73	-236.77	12.96	1197.47	0.00	0.00	0.00	-203.83	-31.42	1560.19	-213.30	75.61	1555.81	-359.91	-49.27	1572.86	-371.96	62.34	1567.12	881.97	286.89	77.57	284.78	283.66	79.65	882.59
5.50000	-564.57	51.00	25.27	-569.11	44.91	47.80	-636.97	65.15	202.82	-592.02	70.02	223.84	-32.27	-45.50	32.93	-57.15	-35.09	36.93	-220.49	-60.74	28.23	-224.20	-67.15	73.61	-226.16	10.33	1196.65	0.00	0.00	0.00	-194.92	-32.38	1560.71	-202.77	74.77	1556.14	-351.08	-50.41	1574.01	-363.31	60.79	1568.37	882.22	286.49	77.61	284.58	283.25	79.49	882.51
5.51000	-546.94	54.67	34.15	-551.03	48.26	56.99	-618.50	65.22	212.43	-572.09	70.76	232.58	-32.25	-45.57	32.74	-57.21	-35.28	36.87	-220.65	-60.59	27.97	-224.28	-67.65	73.82	-217.80	9.90	1196.68	0.00	0.00	0.00	-186.72	-33.17	1561.13	-193.58	73.70	1556.45	-342.21	-51.67	1575.15	-354.87	58.82	1569.59	881.91	286.51	77.67	284.92	283.39	79.60	882.39
5.52000	-525.18	58.52	43.66	-531.76	50.91	66.02	-599.68	64.37	220.88	-552.54	70.72	241.88	-31.31	-45.68	33.34	-58.07	-35.42	36.83	-220.68	-60.46	27.82	-224.36	-67.76	73.89	-210.29	8.42	1196.99	0.00	0.00	0.00	-178.01	-34.01	1561.46	-186.08	72.65	1556.87	-333.35	-52.98	1576.26	-345.99	57.98	1570.78	881.43	286.94	77.41	284.78	283.30	79.70	882.12
5.53000	-500.43	61.52	53.47	-508.84	53.68	75.23	-579.25	65.87	229.11	-532.55	70.87	251.14	-31.78	-45.74	33.18	-57.94	-35.62	37.18	-220.65	-60.74	27.74	-224.26	-68.07	74.04	-206.39	10.71	1198.71	0.00	0.00	0.00	-169.16	-34.92	1561.73	-177.63	72.00	1557.11	-324.66	-54.13	1577.37	-337.65	56.57	1571.95	882.50	287.02	77.71	283.93	283.40	79.47	881.95
5.54000	-475.11	64.38	62.45	-481.85	56.28	84.54	-558.71	65.62	235.70	-511.90	70.28	259.11	-33.13	-46.23	33.07	-58.00	-35.80	37.37	-220.53	-60.67	27.66	-224.28	-67.85	73.96	-197.19	11.10	1199.82	0.00	0.00	0.00	-160.57	-35.79	1561.89	-169.30	70.98	1557.30	-316.04	-55.13	1578.54	-328.99	56.08	1573.12	882.21	286.63	77.67	284.29	283.37	79.47	882.10
5.55000	-448.54	66.35	71.09	-456.23	58.35	92.81	-537.21	66.90	242.07	-490.17	70.95	266.12	-32.68	-46.28	33.39	-58.55	-35.92	37.50	-220.58	-60.56	27.56	-224.13	-68.09	74.11	-193.16	10.44	1200.50	0.00	0.00	0.00	-152.50	-36.62	1562.10	-161.20	70.19	1557.73	-307.36	-56.27	1579.72	-320.40	55.37	1574.36	881.82	286.91	77.51	284.94	283.30	79.64	882.22
5.56000	-422.47	67.80	78.70	-433.00	59.53	99.94	-515.01	68.11	247.36	-468.65	71.05	271.73	-31.97	-46.71	33.92	-58.28	-35.84	37.83	-220.52	-60.76	27.63	-224.16	-68.17	74.22	-181.22	10.11	1201.44	0.00	0.00	0.00	-144.14	-37.45	1562.22	-152.98	69.82	1557.90	-298.83	-57.19	1580.95	-312.22	53.44	1575.91	881.66	286.81	77.64	284.85	283.18	79.59	882.55
5.57000	-394.41	69.68	86.49	-405.96	60.40	106.99	-492.45	69.11	251.57	-446.96	71.43	276.52	-32.93	-47.20	33.76	-58.09	-36.05	38.19	-220.60	-60.55	27.44	-224.11	-68.37	74.47	-179.09	9.41	1202.33	0.00	0.00	0.00	-135.80	-38.33	1562.34	-143.58	68.86	1558.19	-290.37	-58.19	1582.14	-304.11	51.64	1577.53	882.27	286.83	77.72	284.23	283.38	79.42	882.42
5.58000	-367.13	70.34	93.04	-379.15	61.79	112.95	-470.12	69.90	254.64	-425.33	71.52	280.49	-33.22	-46.95	33.97	-58.27	-36.59	38.43	-220.66	-60.89	27.57	-224.06	-68.45	74.64	-172.02	8.73	1203.67	0.00	0.00	0.00	-127.48	-39.14	1562.44	-135.59	67.83	1558.41	-282.05	-58.87	1583.39	-295.85	50.86	1578.85	882.09	286.94	77.64	283.86	283.34	79.31	882.72
5.59000	-339.23	70.67	99.21	-349.36	61.11	119.13	-447.65	70.42	256.65	-403.54	72.17	283.87	-32.37	-47.41	34.33	-58.71	-36.48	38.52	-220.86	-60.70	27.46	-224.17	-68.26	74.70	-166.66	8.06	1204.75	0.00	0.00	0.00	-119.70	-39.80	1562.62	-128.20	67.02	1558.78	-273.72	-59.84	1584.55	-287.89	49.45	1580.17	882.32	287.08	77.74	284.43	283.48	79.60	882.26
5.60000	-311.28	71.81	105.70	-319.64	61.82	124.55	-424.96	70.89	257.43	-381.68	72.14	286.09	-33.87	-47.64	34.15	-59.09	-36.91	38.54	-220.98	-60.60	27.45	-224.02	-68.27	74.91	-155.60	2.93	1204.48	0.00	0.00	0.00	-111.43	-40.42	1562.73	-119.39	66.56	1559.01	-265.58	-60.77	1585.62	-279.87	49.02	1581.21	882.23	286.57	77.82	284.11	283.53	79.53	882.31
5.61000	-284.50	71.38	110.36	-301.01	63.86	127.47	-405.77	72.86	256.88	-359.22	72.54	287.45	-33.27	-47.62	34.33	-58.77	-36.75	38.58	-221.00	-60.65	27.58	-223.96	-67.97	74.97	-149.72	1.98	1205.13	0.00	0.00	0.00	-103.50	-41.07	1562.88	-111.94	66.25	1559.30	-257.60	-61.53	1586.57	-271.99	47.84	1582.53	881.80	286.85	77.72	284.82	283.41	79.72	882.51
5.62000	-252.39	70.82	115.92	-268.00	63.87	131.90	-378.56	71.91	256.20	-336.68	72.89	287.96	-34.00	-47.75	33.99	-59.38	-36.77	38.32	-220.92	-60.59	27.70	-223.70	-67.45	74.99	-147.03	6.50	1207.28	0.00	0.00	0.00	-95.86	-41.59	1563.08	-105.24	65.26	1559.62	-249.70	-62.19	1587.38	-264.22	47.22	1583.42	882.07	286.69	77.81	284.56	283.37	79.62	882.30
5.63000	-221.36	70.13	120.95	-244.64	63.42	134.27	-354.02	72.93	254.55	-313.62	73.40	287.59	-33.06	-47.80	34.19	-59.27	-36.89	38.17	-220.85	-60.33	27.85	-223.44	-67.03	75.05	-141.82	7.03	1208.05	0.00	0.00	0.00	-87.65	-42.00	1563.15	-97.94	64.78	1559.78	-241.93	-62.70	1588.09	-256.52	46.47	1584.23	882.47	286.43	77.87	284.19	283.27	79.38	882.54
5.64000	-187.03	70.69	123.48	-206.19	62.43	138.76	-329.52	72.62	251.54	-290.43	72.94	286.15	-32.98	-47.54	33.95	-59.06	-36.81	37.85	-220.76	-59.94	28.07	-222.89	-67.11	75.42	-134.62	6.59	1208.33	0.00	0.00	0.00	-80.32	-42.37	1563.29	-89.27	64.64	1559.88	-234.15	-63.17	1588.63	-248.77	46.41	1584.74	882.44	286.74	77.72	284.76	283.39	79.58	882.92
5.65000	-157.68	69.09	126.10	-175.72	62.36	141.72	-304.36	73.31	248.20	-266.91	73.28	284.29	-32.91	-47.51	33.56	-59.41	-36.82	37.46	-220.65	-59.24	28.12	-222.49	-66.14	75.29	-124.88	6.63	1208.85	0.00	0.00	0.00	-72.80	-42.68	1563.39	-82.90	64.43	1559.94	-226.37	-63.68	1589.03	-241.57	44.81	1585.16	882.14	286.93	77.48	284.87	283.38	79.65	883.07
5.66000	-126.83	68.96	129.37	-145.10	62.21	144.67	-278.65	73.64	243.96	-242.77	74.41	282.20	-34.04	-46.96	32.75	-59.46	-36.56	36.89	-220.56	-58.66	28.31	-221.83	-65.37	75.26	-119.05	6.06	1208.93	0.00	0.00	0.00	-65.34	-42.83	1563.48	-76.16	64.30	1560.05	-218.69	-64.09	1589.28	-234.13	43.93	1585.50	882.82	286.67	77.67	284.14	283.34	79.43	882.05
5.67000	-95.40	68.89	133.11	-115.45	61.95	146.86	-253.05	73.41	238.99	-218.60	73.54	278.56	-34.72	-46.08	32.25	-59.09	-36.07	36.39	-220.23	-58.39	28.74	-220.76	-65.02	75.51	-111.75	5.68	1208.94	0.00	0.00	0.00	-57.96	-43.03	1563.56	-68.26	63.99	1560.06	-211.20	-64.44	1589.43	-226.47	44.44	1585.61	882.42	287.05	77.51	284.16	283.23	79.38	882.12
5.68000	-63.26	68.21	136.50	-83.81	60.68	149.62	-226.38	73.67	233.80	-195.64	74.86	275.02	-33.44	-45.68	31.84	-58.05	-35.07	35.86	-219.92	-57.87	29.10	-219.78	-64.12	75.57	-106.62	5.15	1208.29	0.00	0.00	0.00	-49.98	-43.11	1563.49	-60.66	63.74	1560.02	-203.63	-64.96	1589.44	-219.01	44.38	1585.67	882.34	286.78	77.76	284.52	283.28	79.48	882.31
5.69000	-32.44	67.00	139.33	-52.44	60.03	151.78	-199.72	73.27	228.12	-171.73	75.42	270.87	-34.30	-44.73	31.13	-58.68	-33.90	34.78	-219.72	-57.54	29.50	-218.62	-63.80	75.84	-93.42	4.97	1208.39	0.00	0.00	0.00	-42.65	-43.45	1563.35	-51.81	63.66	1559.75	-196.14	-65.33	1589.35	-211.90	43.35	1585.61	882.34	287.03	77.75	284.01	283.15	79.46	882.73
5.70000	0.93	65.77	142.72	-21.37	59.10	153.94	-172.77	72.98	222.18	-144.40	73.98	266.11	-33.30	-44.50	30.60	-58.25	-33.30	33.74	-219.53	-56.81	29.74	-217.64	-62.77	75.90	-88.61	4.83	1207.83	0.00	0.00	0.00	-34.86	-43.50	1563.24	-45.49	63.33	1559.67	-188.66	-65.58	1589.18	-204.58	43.24	1585.42	882.08	287.10	77.56	284.01	283.21	79.55	882.49
5.71000	30.91	64.29	145.27	9.71	57.92	156.17	-145.35	73.06	216.39	-119.06	74.24	261.55	-33.43	-44.33	30.06	-56.96	-32.50	33.18	-219.29	-56.40	30.11	-216.70	-62.01	75.99	-83.30	4.30	1207.33	0.00	0.00	0.00	-28.06	-43.59	1563.07	-37.64	63.06	1559.57	-181.16	-65.69	1588.99	-197.22	42.74	1585.14	882.14	287.05	77.78	284.42	283.29	79.66	882.17
5.72000	62.84	63.39	148.58	41.25	57.13	158.25	-118.12	73.16	210.55	-93.67	73.62	256.45	-32.34	-44.05	29.57	-56.58	-32.08	32.61	-219.17	-55.85	30.38	-215.89	-61.27	76.08	-74.54	3.84	1207.08	0.00	0.00	0.00	-19.99	-43.74	1562.75	-30.29	63.03	1559.31	-173.66	-65.81	1588.74	-189.64	42.29	1584.93	881.91	287.05	77.69	284.35	283.23	79.67	882.93
5.73000	93.04	62.76	151.68	70.83	55.76	160.12	-90.21	73.13	204.74	-67.95	73.00	251.52	-32.00	-43.84	29.41	-56.68	-31.82	32.44	-219.05	-55.37	30.64	-215.37	-60.28	76.09	-66.09	3.66	1206.51	0.00	0.00	0.00	-12.52	-43.84	1562.44	-23.64	63.04	1558.95	-166.02	-66.10	1588.46	-182.04	42.92	1584.52	882.25	286.45	77.82	284.41	283.28	79.61	882.95
5.74000	123.67	61.87	154.67	100.79	54.71	162.03	-62.21	72.15	198.83	-42.26	72.24	246.50	-31.81	-44.04	29.26	-56.26	-31.88	32.64	-218.97	-54.88	30.86	-214.93	-59.25	76.04	-57.71	3.70	1206.22	0.00	0.00	0.00	-4.93	-43.89	1562.02	-16.40	63.05	1558.46	-158.35	-66.29	1588.15	-174.37	42.51	1584.28	881.80	286.89	77.49	284.18	283.27	79.39	882.57
5.75000	154.39	60.67	157.55	129.81	53.77	163.60	-33.81	71.80	193.30	-15.97	71.45	241.55	-31.17	-44.20	29.68	-56.17	-32.01	32.98	-218.82	-54.76	31.16	-214.42	-59.14	76.32	-52.26	3.13	1205.78	0.00	0.00	0.00	2.38	-43.95	1561.53	-7.55	62.97	1557.93	-150.67	-66.23	1587.80	-166.70	42.57	1583.77	882.36	287.04	77.71	284.67	283.27	79.55	882.39
5.76000	183.49	59.88	160.21	159.97	52.93	165.68	-5.08	72.45	188.44	9.89	70.99	236.96	-30.93	-44.03	29.85	-56.30	-32.65	33.28	-218.80	-54.20	31.17	-214.05	-58.60	76.35	-48.24	3.13	1204.86	0.00	0.00	0.00	10.18	-44.09	1560.97	-0.38	62.82	1557.40	-142.99	-66.23	1587.44	-158.88	42.98	1583.40	882.81	286.93	77.86	285.04	283.40	79.62	882.10
5.77000	212.64	59.22	162.73	188.41	52.25	167.36	22.88	71.77	183.30	35.38	70.35	232.41	-31.35	-44.31	29.41	-55.81	-32.48	33.48	-218.56	-54.24	31.50	-213.55	-58.52	76.65	-41.33	2.59	1204.57	0.00	0.00	0.00	17.75	-44.06	1560.42	6.53	62.63	1556.87	-135.34	-66.13	1587.06	-151.07	43.30	1583.01	883.00	287.04	77.72	284.29	283.52	79.46	882.00
5.78000	241.08	58.17	165.33	217.03	51.51	169.30	50.40	71.07	178.33	60.91	69.73	228.10	-29.99	-44.14	29.76	-57.13	-32.54	33.09	-218.38	-54.38	31.79	-213.13	-58.40	76.85	-31.04	2.85	1204.19	0.00	0.00	0.00	25.87	-44.08	1559.74	15.01	62.82	1556.09	-127.64	-66.23	1586.65	-143.43	43.30	1582.55	882.49	287.19	77.70	284.19	283.66	79.44	881.85
5.79000	269.82	57.38	168.50	243.48	50.33	171.10	77.27	70.43	173.64	85.94	69.89	224.17	-30.47	-44.10	29.63	-57.00	-32.79	33.08	-218.23	-54.20	32.01	-212.88	-57.99	77.09	-21.59	2.76	1203.56	0.00	0.00	0.00	34.26	-44.06	1559.02	22.07	62.98	1555.44	-119.96	-66.16	1586.17	-135.64	42.99	1582.04	882.44	287.06	77.68	285.54	284.98	80.07	882.29
5.80000	294.78	56.38	170.98	271.55	49.34	173.66	103.69	70.61	169.54	110.09	69.88	220.36	-31.38	-44.27	29.21	-56.12	-32.71	33.03	-218.11	-54.09	32.31	-212.53	-57.76	77.32	-16.28	2.59	1203.16	0.00	0.00	0.00	41.97	-44.05	1558.24	29.59	63.03	1554.58	-112.22	-65.88	1585.61	-127.78	43.57	1581.33	882.42	286.83	77.71	283.76	285.44	79.62	882.37
5.81000	322.17	55.28	174.15	296.26	48.35	175.22	129.30	71.01	165.97	133.53	70.06	216.80	-30.68	-44.16	29.42	-56.36	-32.64	32.96	-218.03	-53.49	32.39	-212.30	-57.24	77.46	-8.95	2.58	1202.34	0.00	0.00	0.00	49.90	-44.12	1557.45	38.73	62.92	1553.59	-104.34	-65.79	1584.96	-119.67	44.31	1580.63	881.90	286.81	77.64	283.29	285.32	79.49	881.95
5.82000	345.09	54.55	176.14	319.39	47.69	176.63	153.67	71.46	162.58	156.11	70.55	213.59	-31.42	-44.30	28.92	-56.57	-32.63	32.81	-217.88	-53.49	32.83	-211.95	-57.01	77.74	-0.91	2.60	1201.60	0.00	0.00	0.00	57.71	-44.11	1556.55	46.17	62.93	1552.69	-96.52	-65.55	1584.23	-111.84	44.81	1579.79	881.79	286.79	77.62	283.37	285.68	79.67	881.79
5.83000	369.62	53.98	178.89	345.61	46.99	179.10	177.36	71.72	159.35	178.09	71.33	210.68	-31.64	-44.25	28.87	-55.74	-32.62	32.89	-217.82	-52.91	32.94	-211.67	-57.07	78.19	6.96	2.92	1200.75	0.00	0.00	0.00	65.45	-43.87	1555.69	54.68	63.23	1551.72	-88.59	-65.36	1583.41	-103.96	45.18	1578.90	881.59	287.02	77.55	283.60	285.80	79.88	882.22
5.84000	393.43	53.43	181.55	367.57	46.97	180.63	200.23	71.46	156.21	199.45	71.77	207.91	-30.39	-44.36	29.07	-55.80	-32.49	32.75	-217.68	-52.62	33.31	-211.38	-56.74	78.49	13.23	2.98	1199.79	0.00	0.00	0.00	73.01	-43.63	1554.77	62.09	63.33	1550.71	-80.65	-64.92	1582.51	-96.06	45.35	1577.85	881.93	286.80	77.74	283.94	285.70	79.86	882.61
5.85000	413.64	53.84	184.08	389.42	47.37	182.90	221.99	71.08	153.28	219.64	72.28	205.31	-28.73	-44.19	29.22	-54.76	-32.57	32.98	-217.39	-52.47	33.87	-210.97	-56.59	78.96	21.85	3.19	1198.61	0.00	0.00	0.00	80.92	-43.26	1553.85	69.87	63.51	1549.76	-72.71	-64.56	1581.55	-88.02	45.71	1576.78	882.16	286.64	77.81	283.99	285.62	79.77	882.81
5.86000	433.09	53.64	186.14	409.33	47.88	184.88	242.45	70.97	150.72	238.64	72.69	202.90	-30.48	-44.01	28.53	-55.17	-32.49	32.48	-217.23	-52.23	34.48	-210.54	-56.41	79.50	32.66	3.84	1197.63	0.00	0.00	0.00	88.95	-42.99	1552.86	78.50	64.14	1548.66	-64.73	-64.23	1580.52	-80.04	46.28	1575.58	882.22	286.71	78.01	284.37	285.69	79.98	882.52
5.87000	451.87	55.07	188.63	427.56	48.57	186.59	261.65	72.31	148.93	256.30	73.11	200.67	-30.22	-44.18	28.28	-55.55	-32.71	32.25	-217.01	-52.13	35.31	-210.16	-55.81	79.92	37.44	3.57	1196.23	0.00	0.00	0.00	96.91	-42.67	1551.93	86.33	64.17	1547.67	-56.76	-63.65	1579.50	-71.96	47.21	1574.52	881.73	287.09	77.76	285.14	285.94	80.21	882.45
5.88000	468.18	56.41	190.42	443.46	49.65	187.36	279.13	73.03	146.92	272.85	73.90	198.54	-30.92	-44.07	28.22	-54.47	-32.57	32.33	-216.84	-51.50	35.97	-209.59	-55.75	80.78	44.73	3.77	1194.94	0.00	0.00	0.00	104.98	-42.07	1551.01	94.07	64.72	1546.61	-48.76	-63.25	1578.46	-64.01	47.73	1573.38	882.24	286.85	77.83	285.68	285.98	80.38	882.36
5.89000	484.41	57.31	191.24	460.39	50.68	188.28	295.03	73.94	144.88	287.83	74.66	196.36	-29.52	-44.10	28.01	-54.15	-32.68	32.23	-216.54	-51.36	37.18	-208.98	-55.37	81.66	53.38	4.05	1193.93	0.00	0.00	0.00	112.83	-41.65	1550.16	101.84	65.38	1545.73	-40.77	-62.55	1577.44	-55.78	48.56	1572.32	881.85	286.70	77.71	285.20	285.83	80.15	882.57
5.90000	499.16	58.45	191.75	473.78	51.38	188.10	309.34	75.40	142.88	301.48	75.88	194.21	-30.07	-44.06	27.79	-54.31	-32.38	32.10	-216.25	-50.87	38.40	-208.24	-55.11	82.87	61.24	4.43	1192.90	0.00	0.00	0.00	121.20	-40.98	1549.38	110.15	66.06	1544.92	-32.66	-61.90	1576.46	-47.73	49.33	1571.26	881.55	286.88	77.55	285.88	285.72	80.17	882.59
5.91000	511.21	59.42	191.42	486.67	52.81	187.32	321.94	76.54	140.46	313.70	77.18	191.91	-30.25	-44.00	27.29	-53.72	-32.62	32.00	-215.97	-50.67	39.81	-207.39	-55.06	84.23	67.73	4.30	1191.85	0.00	0.00	0.00	129.41	-40.19	1548.76	118.94	66.64	1544.10	-24.53	-61.17	1575.56	-39.68	50.08	1570.12	882.26	286.77	77.71	284.63	285.74	79.80	882.30
5.92000	520.82	60.02	189.52	497.29	53.41	186.07	333.15	77.65	137.79	324.42	79.45	189.73	-29.59	-44.33	27.09	-53.27	-32.39	31.90	-215.45	-51.02	41.66	-206.32	-55.45	85.93	78.73	4.85	1190.78	0.00	0.00	0.00	137.45	-39.34	1548.21	126.35	67.39	1543.55	-16.33	-60.24	1574.87	-31.17	51.32	1569.25	882.44	286.65	77.61	285.76	285.85	80.17	882.78
5.93000	531.22	61.56	188.84	505.35	54.24	184.04	342.62	79.42	135.25	333.65	81.28	187.23	-29.06	-44.33	26.84	-53.53	-32.51	31.58	-214.86	-51.60	43.71	-205.26	-55.57	87.62	85.25	5.22	1189.87	0.00	0.00	0.00	145.73	-38.49	1547.88	135.40	68.78	1543.06	-8.05	-59.25	1574.32	-22.69	52.44	1568.61	882.08	286.78	77.58	284.91	284.45	79.84	882.69
5.94000	539.07	61.33	186.68	513.85	55.19	182.17	350.48	80.55	132.29	341.40	82.04	184.19	-27.90	-44.10	26.92	-53.46	-32.52	31.24	-214.33	-51.72	45.63	-204.07	-55.89	89.62	95.05	5.49	1189.14	0.00	0.00	0.00	154.05	-37.45	1547.67	142.75	69.76	1542.76	0.26	-58.18	1574.00	-14.26	53.46	1568.18	882.29	286.93	77.71	285.00	284.10	79.95	882.57
5.95000	543.75	62.07	184.03	520.25	55.81	179.52	356.74	82.57	129.53	347.59	83.35	181.22	-28.28	-44.73	26.66	-52.70	-32.65	31.31	-213.74	-52.15	47.82	-202.86	-56.24	91.71	105.22	6.02	1188.82	0.00	0.00	0.00	162.34	-36.45	1547.67	152.68	70.40	1542.54	8.68	-56.99	1573.91	-5.79	54.47	1567.96	881.81	286.97	77.53	285.43	283.88	80.03	882.59
5.96000	548.58	62.42	181.26	524.14	56.49	176.03	361.58	84.44	126.46	352.37	84.21	177.99	-28.28	-44.28	26.31	-52.32	-32.76	31.11	-212.91	-52.93	50.46	-201.40	-56.98	94.24	112.83	6.58	1188.97	0.00	0.00	0.00	171.50	-35.30	1547.87	161.29	71.35	1542.62	17.18	-55.81	1574.09	2.75	55.73	1567.93	882.87	287.05	77.78	285.13	284.08	80.04	882.31
5.97000	550.88	62.53	176.62	526.59	57.19	171.53	364.92	85.55	122.99	355.92	85.46	174.82	-28.24	-44.41	25.72	-52.75	-33.13	30.88	-211.85	-53.68	53.26	-199.68	-57.80	97.07	121.18	7.03	1189.19	0.00	0.00	0.00	180.41	-34.08	1548.36	169.83	72.44	1543.02	25.88	-54.51	1574.58	11.46	57.65	1568.25	881.92	286.88	77.55	284.82	284.13	80.03	882.21
5.98000	555.01	62.94	172.13	529.14	57.87	166.92	367.06	86.49	119.44	358.47	87.11	171.74	-26.93	-44.47	25.84	-52.44	-33.38	30.75	-210.69	-54.24	56.21	-197.71	-58.51	100.11	129.04	7.85	1189.79	0.00	0.00	0.00	188.91	-32.84	1549.15	178.98	73.81	1543.72	34.65	-53.09	1575.37	20.10	59.15	1568.94	881.95	286.58	77.51	284.97	284.04	80.03	882.24
5.99000	555.78	64.14	166.65	530.72	58.65	161.54	368.12	87.28	115.73	359.93	87.19	168.00	-27.89	-44.63	25.44	-52.02	-33.04	30.65	-209.17	-54.93	59.51	-195.45	-59.70	103.74	140.36	8.63	1191.15	0.00	0.00	0.00	197.90	-31.55	1550.23	187.50	75.15	1544.62	43.52	-51.57	1576.48	28.92	60.01	1570.04	882.27	287.01	77.60	284.61	284.24	80.18	882.48
6.00000	555.82	65.02	160.70	531.16	58.81	155.72	368.33	87.29	111.54	360.69	87.54	164.26	-27.37	-44.69	25.39	-52.51	-33.47	30.45	-207.41	-55.81	63.14	-192.91	-60.66	107.52	148.19	9.65	1192.59	0.00	0.00	0.00	206.55	-29.96	1551.67	196.64	76.64	1545.98	52.36	-49.97	1577.87	37.89	61.40	1571.35	882.24	286.92	77.69	285.14	284.21	80.37	882.17
6.01000	555.72	64.73	153.82	531.51	59.01	149.42	368.11	87.13	107.46	360.78	87.23	160.03	-27.94	-44.89	24.99	-51.50	-33.66	30.57	-205.26	-56.77	67.14	-190.13	-61.47	111.46	159.12	10.52	1194.19	0.00	0.00	0.00	215.62	-28.41	1553.44	206.36	78.09	1547.63	61.27	-48.22	1579.54	46.77	62.00	1572.94	882.06	286.74	77.61	284.78	284.25	80.18	882.06
6.02000	556.09	64.19	147.59	532.36	58.37	143.81	368.84	86.49	106.01	360.80	87.04	156.12	-28.87	-44.60	24.68	-51.48	-33.90	30.51	-202.72	-57.84	71.47	-187.10	-62.22	115.67	166.10	11.29	1196.34	0.00	0.00	0.00	223.98	-26.73	1555.60	215.48	79.66	1549.64	70.14	-46.39	1581.41	56.08	64.89	1574.60	882.09	286.80	77.74	284.93	284.41	80.14	881.64
6.03000	557.02	62.86	140.80	533.65	57.94	137.73	370.03	86.58	104.75	361.41	85.57	152.23	-28.11	-44.66	24.82	-50.71	-33.89	30.86	-199.77	-59.14	76.05	-183.61	-62.88	119.92	175.23	12.40	1198.51	0.00	0.00	0.00	233.08	-24.87	1558.03	224.15	81.29	1552.02	78.83	-44.29	1583.55	65.00	66.50	1576.62	881.67	286.99	78.26	285.27	284.40	79.70	881.62
6.04000	560.62	63.05	132.30	537.24	57.68	130.81	371.56	86.43	104.37	365.19	85.50	150.56	-28.39	-44.73	24.72	-51.74	-34.25	30.77	-196.53	-60.13	80.67	-179.75	-63.56	124.43	186.92	13.57	1201.22	0.00	0.00	0.00	241.88	-23.18	1560.97	233.26	83.03	1554.79	87.62	-42.23	1586.04	73.92	67.60	1579.07	881.76	287.06	78.49	284.39	284.25	79.41	881.95
6.05000	562.97	61.72	124.98	539.89	57.10	125.08	372.59	86.31	104.28	370.88	87.58	151.84	-28.82	-45.07	24.65	-51.41	-34.71	31.37	-192.73	-61.34	85.55	-175.04	-64.87	129.33	198.81	14.82	1204.19	0.00	0.00	0.00	250.95	-21.36	1564.49	242.63	84.66	1558.19	96.53	-40.17	1588.99	83.20	70.06	1581.82	882.10	286.93	78.34	284.98	283.96	79.56	882.00
6.06000	563.71	61.71	122.06	540.00	56.98	122.36	372.99	86.68	104.30	374.04	87.50	152.26	-28.17	-45.02	24.88	-50.63	-35.17	32.20	-188.28	-63.13	90.77	-169.62	-66.43	134.38	207.64	15.65	1207.79	0.00	0.00	0.00	259.96	-19.51	1568.40	251.56	86.50	1562.00	105.44	-37.88	1592.22	92.50	72.40	1584.82	882.08	286.91	78.47	284.64	284.27	79.36	882.18
6.07000	564.27	61.80	121.28	541.57	56.58	122.12	373.39	86.52	104.23	374.50	87.47	152.96	-28.14	-45.11	24.92	-50.43	-36.39	33.40	-183.25	-65.12	96.18	-163.65	-68.12	139.43	218.93	17.18	1211.52	0.00	0.00	0.00	269.04	-17.46	1572.49	261.40	88.57	1565.81	114.31	-35.48	1595.56	101.62	73.56	1588.03	882.49	286.74	78.44	284.30	283.81	79.41	882.70
6.08000	564.79	61.13	119.06	541.09	56.20	119.98	373.84	86.61	104.21	373.57	86.87	153.42	-29.62	-45.57	24.74	-50.12	-37.79	34.81	-177.89	-67.08	101.47	-156.95	-70.21	144.53	231.08	19.16	1215.35	0.00	0.00	0.00	278.45	-15.40	1576.72	270.14	90.34	1569.85	123.27	-33.21	1599.03	111.02	75.58	1591.24	882.59	286.97	78.29	284.50	284.10	79.48	882.72
6.09000	566.66	61.28	116.80	542.79	56.84	117.95	374.43	86.68	104.25	374.47	86.86	153.37	-28.28	-45.86	25.61	-47.30	-37.58	36.28	-172.26	-68.74	106.70	-149.65	-72.95	149.65	242.24	20.42	1219.55	0.00	0.00	0.00	287.02	-13.39	1581.16	280.14	91.98	1573.98	132.30	-31.00	1602.67	120.35	77.83	1594.58	881.68	287.43	78.13	284.65	284.42	79.35	882.26
6.10000	567.49	61.31	115.72	542.63	56.81	116.94	374.85	86.56	104.24	376.17	87.40	153.38	-28.24	-46.09	25.78	-45.30	-37.79	37.04	-166.42	-70.76	112.19	-142.12	-75.89	154.81	252.56	22.29	1223.86	0.00	0.00	0.00	296.90	-11.43	1585.44	289.77	93.60	1578.03	141.38	-28.91	1606.36	129.63	80.15	1598.08	882.17	287.19	78.22	285.31	284.47	79.50	882.43
6.11000	566.61	60.86	114.27	543.75	56.51	116.35	375.18	86.42	104.25	377.64	87.15	152.98	-27.73	-46.81	26.02	-45.09	-38.49	37.80	-160.62	-72.41	117.95	-134.29	-79.02	160.36	263.11	23.94	1227.95	0.00	0.00	0.00	305.84	-9.62	1589.61	298.46	95.34	1581.90	150.49	-26.81	1610.08	138.90	82.44	1601.48	882.14	287.25	78.12	284.57	284.34	79.30	883.17
6.12000	567.10	60.71	113.14	543.69	56.04	115.42	375.41	86.04	104.20	378.76	87.43	152.76	-26.76	-48.39	25.88	-40.56	-39.67	40.25	-154.37	-74.29	124.35	-125.99	-81.85	166.14	273.51	25.93	1232.37	0.00	0.00	0.00	315.26	-7.84	1593.59	307.45	97.22	1585.76	159.68	-24.83	1613.73	147.90	83.43	1604.98	882.01	287.05	78.23	284.56	284.26	79.33	882.85
6.13000	567.61	60.75	112.45	544.64	56.18	114.94	375.57	86.41	104.37	379.30	87.25	152.28	-24.13	-49.16	26.08	-40.52	-42.26	41.40	-147.53	-75.98	131.50	-116.84	-84.58	172.57	280.42	27.69	1236.34	0.00	0.00	0.00	323.98	-6.28	1597.45	317.05	98.68	1589.35	168.88	-23.03	1617.32	157.10	85.84	1608.33	881.93	287.37	78.16	284.90	284.45	79.30	882.35
6.14000	567.81	60.58	111.75	543.79	55.99	114.14	375.77	86.05	104.31	379.56	87.31	152.08	-22.29	-50.83	25.85	-37.00	-44.57	43.53	-140.12	-77.46	139.27	-107.08	-87.06	179.56	289.51	29.22	1240.40	0.00	0.00	0.00	333.27	-4.65	1601.15	326.26	100.12	1592.97	178.00	-21.11	1620.90	166.39	87.47	1611.72	881.84	287.37	78.24	284.37	284.42	79.20	882.44
6.15000	567.81	59.96	111.42	544.11	56.07	113.79	375.85	86.16	104.44	379.85	86.67	151.79	-18.57	-51.95	25.81	-32.61	-44.92	44.39	-132.08	-78.74	147.43	-96.92	-89.07	187.12	298.64	30.63	1244.22	0.00	0.00	0.00	341.92	-3.23	1604.81	335.93	101.60	1596.47	187.05	-19.56	1624.39	175.58	89.15	1615.03	882.28	287.12	78.35	284.39	284.30	79.06	882.83
6.16000	568.20	59.91	111.10	544.07	55.89	113.48	375.94	85.97	104.45	380.22	86.75	151.92	-15.26	-53.18	25.53	-26.67	-46.29	45.96	-123.55	-80.63	156.07	-86.10	-90.35	194.90	310.79	31.93	1247.97	0.00	0.00	0.00	350.98	-1.97	1608.28	345.05	102.69	1599.91	195.98	-17.89	1627.83	184.81	90.88	1618.35	882.53	287.09	78.37	284.81	284.31	79.12	882.35
6.17000	568.58	59.71	111.10	545.92	55.67	113.85	375.99	86.03	104.45	380.23	86.60	151.97	-6.71	-55.34	25.77	-18.54	-48.21	48.75	-115.08	-81.80	164.66	-74.38	-90.44	202.40	318.42	32.67	1251.45	0.00	0.00	0.00	359.71	-0.85	1611.68	354.24	104.05	1603.30	204.75	-16.33	1631.15	194.15	93.09	1621.48	882.91	287.25	78.50	284.79	284.45	79.07	882.61
6.18000	567.88	59.99	110.75	544.86	55.68	113.49	375.99	86.13	104.48	380.12	86.53	151.85	0.07	-58.60	26.85	-12.54	-51.18	52.28	-105.10	-83.22	174.33	-61.81	-90.20	209.94	326.88	33.01	1254.59	0.00	0.00	0.00	368.35	0.27	1615.03	363.32	104.68	1606.52	213.41	-14.81	1634.36	203.15	93.97	1624.72	881.98	287.34	78.38	284.55	284.39	78.94	882.30
6.19000	567.33	60.04	110.37	544.34	55.68	113.32	375.92	85.83	104.32	379.99	86.75	151.77	7.56	-63.13	32.20	-3.54	-54.79	57.68	-92.26	-82.28	184.32	-48.74	-90.49	218.07	337.26	33.54	1257.52	0.00	0.00	0.00	377.39	1.19	1618.12	373.01	105.68	1609.66	221.98	-13.50	1637.44	212.00	95.19	1627.78	882.23	287.31	78.30	284.66	284.62	78.97	882.84
6.20000	568.39	60.08	110.42	544.75	56.04	113.15	375.87	86.01	104.40	379.90	87.36	151.77	17.23	-68.60	39.52	7.65	-59.68	65.25	-79.97	-80.65	193.92	-35.70	-89.36	226.68	345.48	33.91	1259.92	0.00	0.00	0.00	385.62	2.19	1621.08	380.23	106.73	1612.55	230.46	-12.46	1640.37	220.80	96.52	1630.64	882.31	287.27	78.43	284.70	284.54	79.00	882.62
6.21000	567.77	60.36	110.11	545.08	56.50	113.01	375.93	85.55	104.07	379.90	87.83	151.76	30.53	-75.39	48.39	20.37	-64.27	73.57	-67.38	-78.89	203.01	-22.60	-88.08	235.91	353.21	34.59	1262.75	0.00	0.00	0.00	394.19	2.94	1623.86	389.85	107.59	1615.25	238.82	-11.37	1643.20	229.62	97.86	1633.39	882.84	287.20	78.34	284.79	284.31	79.05	882.51
6.22000	567.63	60.24	110.04	544.30	56.60	112.80	375.91	86.05	104.21	379.78	87.57	151.45	44.47	-80.54	58.14	34.34	-68.26	82.08	-53.91	-77.50	211.90	-8.82	-86.74	245.05	360.42	34.83	1265.01	0.00	0.00	0.00	402.42	3.63	1626.46	398.22	108.50	1617.81	247.11	-10.33	1645.94	238.40	99.17	1636.07	881.86	287.18	78.10	285.16	284.05	79.00	882.46
6.23000	567.49	60.78	109.67	544.83	56.66	113.00	375.83	86.38	104.24	379.74	88.56	151.64	60.44	-85.73	67.71	50.48	-72.34	91.40	-39.41	-76.75	220.51	5.65	-84.74	253.68	366.18	34.97	1267.27	0.00	0.00	0.00	410.38	4.29	1628.96	406.39	109.58	1620.23	255.37	-9.30	1648.58	247.15	100.57	1638.57	882.20	287.17	78.33	284.54	284.20	78.63	882.29
6.24000	567.41	60.51	109.89	544.46	56.78	112.98	375.91	86.23	104.04	379.54	89.00	151.62	77.66	-89.41	77.53	67.15	-75.63	100.16	-24.22	-75.59	228.38	20.73	-83.24	262.03	378.29	35.31	1269.70	0.00	0.00	0.00	418.56	4.88	1631.29	415.02	109.70	1622.50	263.63	-8.28	1651.11	255.63	101.62	1641.02	882.31	287.12	78.37	284.59	284.11	78.52	882.28
6.25000	567.75	60.79	109.99	543.70	57.08	112.62	375.86	86.60	104.07	379.34	89.05	151.48	95.08	-92.69	86.22	82.84	-78.15	108.03	-8.16	-75.14	235.88	36.29	-81.52	269.55	384.76	35.51	1271.91	0.00	0.00	0.00	426.93	5.49	1633.41	423.30	110.33	1624.63	271.83	-7.29	1653.58	264.14	103.18	1643.47	882.17	287.31	78.27	284.89	284.21	78.91	882.29
6.26000	567.35	60.56	109.99	544.91	56.93	113.17	375.89	86.37	103.96	379.15	89.78	151.69	113.02	-95.32	94.22	101.19	-79.87	115.84	8.44	-74.63	242.55	52.40	-79.87	276.14	392.26	36.16	1274.04	0.00	0.00	0.00	435.31	6.12	1635.38	431.59	110.84	1626.53	279.96	-6.25	1655.94	272.41	104.31	1645.81	881.96	287.37	78.08	284.33	284.15	78.63	882.32
6.27000	567.82	60.81	110.06	544.70	57.44	113.03	375.90	86.67	104.09	378.87	89.65	151.59	131.36	-97.41	101.58	118.19	-81.84	123.12	25.37	-74.22	248.35	68.87	-77.89	281.64	398.82	36.85	1276.01	0.00	0.00	0.00	443.38	6.89	1637.27	440.60	111.52	1628.14	288.11	-5.19	1658.23	280.77	105.37	1647.95	881.54	287.28	77.96	284.35	284.24	78.63	882.16
6.28000	567.94	61.31	110.02	543.89	57.04	113.00	375.98	86.66	103.93	378.70	89.75	151.74	151.60	-98.91	108.63	138.34	-84.73	131.09	42.78	-74.21	253.30	85.55	-76.42	286.43	405.35	37.26	1278.05	0.00	0.00	0.00	451.20	7.36	1638.92	449.01	112.06	1629.74	296.22	-4.40	1660.36	289.04	106.69	1649.95	881.86	287.43	78.09	284.48	283.90	78.82	882.19
6.29000	566.86	61.02	109.80	545.70	57.38	113.52	376.14	86.77	104.03	378.60	89.86	151.81	171.54	-99.37	114.59	154.32	-81.02	134.07	60.50	-73.90	257.04	102.51	-75.52	290.53	412.12	37.66	1280.13	0.00	0.00	0.00	459.35	7.86	1640.37	456.54	112.27	1631.20	304.24	-3.46	1662.33	297.26	107.98	1651.91	882.51	287.44	78.35	283.76	284.14	78.56	882.29
6.30000	567.32	61.44	110.01	544.37	57.44	113.03	376.11	86.43	103.86	378.55	89.91	151.83	192.46	-100.36	119.78	176.64	-80.96	139.19	78.82	-73.66	259.70	119.65	-74.90	293.63	418.10	38.24	1281.76	0.00	0.00	0.00	467.01	8.35	1641.64	465.25	112.88	1632.27	312.07	-2.49	1664.17	305.40	109.48	1653.69	882.70	287.47	78.26	284.34	283.84	78.83	882.50
6.31000	567.39	62.55	109.90	543.66	57.76	112.77	376.30	86.56	103.95	378.57	89.91	151.85	214.86	-100.63	124.08	199.83	-82.55	142.60	97.21	-73.61	261.18	136.97	-74.33	295.58	425.73	38.64	1283.36	0.00	0.00	0.00	474.46	8.79	1642.75	473.40	113.26	1633.39	319.78	-1.53	1665.84	313.59	110.34	1655.30	882.29	287.28	78.14	284.52	283.83	78.96	882.34
6.32000	567.75	61.77	109.73	544.38	57.47	113.30	376.28	86.77	104.07	378.50	89.84	151.92	237.01	-100.44	127.56	222.18	-82.89	145.40	115.77	-73.80	261.65	154.53	-73.51	296.33	432.67	39.23	1284.90	0.00	0.00	0.00	482.41	9.24	1643.69	482.59	113.73	1634.21	327.41	-0.63	1667.27	321.54	110.96	1656.82	882.53	287.19	78.35	285.20	283.57	79.24	882.15
6.33000	567.73	61.09	109.29	544.79	57.63	113.29	376.21	86.60	103.98	378.45	90.36	152.19	260.02	-99.58	130.04	243.42	-82.71	147.32	134.40	-73.66	260.69	172.36	-72.99	296.08	439.30	39.78	1286.17	0.00	0.00	0.00	489.71	9.70	1644.51	489.57	113.53	1635.17	334.92	0.25	1668.50	329.50	111.18	1658.11	882.73	287.37	78.42	285.44	283.33	79.31	882.07
6.34000	567.16	61.79	109.52	544.27	57.53	113.20	376.19	86.56	104.00	378.35	89.93	152.01	283.41	-98.97	132.04	267.01	-81.83	149.20	153.27	-73.68	258.57	190.61	-72.91	295.02	446.26	40.59	1286.99	0.00	0.00	0.00	496.40	10.04	1645.26	499.25	113.73	1634.99	342.31	1.20	1669.50	337.30	112.18	1659.16	881.82	287.37	77.95	285.35	283.66	79.17	882.05
6.35000	568.05	61.80	109.61	543.66	57.79	112.85	376.14	86.97	104.28	378.38	90.04	152.11	309.11	-97.51	133.93	289.87	-80.80	150.08	172.51	-73.87	255.42	209.20	-72.69	292.88	454.60	41.04	1287.70	0.00	0.00	0.00	503.37	10.48	1645.85	507.41	114.31	1635.38	349.59	2.09	1670.30	345.10	113.44	1659.96	882.13	287.20	77.88	284.33	283.79	78.91	881.90
6.36000	567.55	61.87	109.35	543.92	57.65	112.95	376.11	86.72	104.22	378.39	90.46	152.40	333.02	-95.95	134.63	313.93	-79.16	150.38	192.35	-74.20	251.35	228.03	-72.68	289.84	458.57	41.08	1288.16	0.00	0.00	0.00	510.81	10.91	1646.31	515.02	114.85	1635.84	356.79	2.92	1670.92	352.75	114.79	1660.55	882.65	287.38	78.05	284.17	284.73	79.31	882.21
6.37000	568.04	62.23	109.65	543.83	57.58	112.95	376.05	87.29	104.58	378.36	89.95	152.27	358.62	-92.57	135.89	337.90	-77.32	149.91	212.86	-74.30	246.24	247.04	-72.76	285.83	465.44	41.55	1288.22	0.00	0.00	0.00	518.19	11.24	1646.63	522.46	115.42	1636.19	363.90	3.86	1671.38	360.45	116.44	1660.88	882.82	287.25	77.98	285.42	284.58	79.40	882.76
6.38000	567.94	63.11	109.81	544.50	57.85	112.94	376.01	86.74	104.46	378.38	89.91	152.23	381.35	-89.57	135.05	362.51	-72.45	150.47	233.72	-74.41	240.29	266.18	-72.96	280.96	469.96	41.63	1288.37	0.00	0.00	0.00	525.38	11.89	1646.89	530.00	115.80	1636.34	371.02	4.96	1671.70	367.94	117.36	1661.18	882.09	287.20	77.83	285.48	284.29	79.28	882.68
6.39000	567.11	62.47	109.46	544.46	57.77	112.91	375.95	86.13	104.27	378.31	89.65	152.14	406.59	-86.26	134.13	387.20	-69.55	149.27	254.77	-74.53	233.52	285.62	-72.96	275.25	478.76	42.20	1288.47	0.00	0.00	0.00	532.66	12.36	1647.08	537.49	115.88	1636.54	378.18	5.90	1671.91	375.46	118.16	1661.38	881.62	287.30	77.91	286.37	284.11	79.47	882.27
6.40000	567.41	63.05	109.69	544.68	57.45	113.13	375.96	86.34	104.44	378.36	89.81	152.20	432.18	-82.36	132.83	411.64	-66.88	147.27	276.05	-75.01	226.18	305.38	-73.14	268.97	486.19	42.11	1288.05	0.00	0.00	0.00	539.66	12.81	1647.19	544.85	116.67	1636.44	385.25	6.89	1672.02	382.93	119.06	1661.41	882.22	287.19	77.95	285.92	284.46	79.40	882.66
6.41000	567.59	62.96	110.23	543.42	57.81	112.40	376.07	86.12	104.45	378.33	89.52	152.08	458.60	-79.95	130.29	437.84	-66.66	143.48	297.77	-75.29	218.24	325.64	-73.39	262.09	491.68	42.41	1287.85	0.00	0.00	0.00	546.99	13.30	1647.18	552.31	117.03	1636.43	392.43	7.83	1672.05	390.36	119.74	1661.30	882.72	287.08	78.22	286.11	284.74	79.48	882.71
6.42000	567.62	63.01	110.95	543.95	57.65	112.75	376.03	85.92	104.43	378.46	89.78	152.26	485.72	-76.18	129.14	464.21	-63.83	141.44	320.17	-75.12	209.54	346.18	-73.34	254.75	501.11	42.66	1287.59	0.00	0.00	0.00	554.09	13.94	1647.09	559.67	117.56	1636.21	399.65	8.58	1672.03	397.73	120.91	1661.19	882.25	287.22	78.05	284.93	285.03	79.19	882.61
6.43000	566.50	63.66	110.97	543.88	57.87	112.48	376.15	85.57	104.47	378.53	89.26	152.21	512.00	-72.36	127.90	490.40	-60.68	139.54	342.94	-73.37	199.74	366.71	-73.61	247.13	506.02	42.95	1287.26	0.00	0.00	0.00	561.13	14.31	1646.94	567.05	118.38	1635.84	406.89	9.47	1671.98	405.07	122.03	1660.95	882.32	287.31	77.92	284.94	285.19	79.39	883.07
6.44000	565.90	64.26	111.89	543.41	57.24	112.68	376.22	85.83	104.75	378.69	88.99	152.22	538.24	-68.49	127.19	515.33	-57.17	137.52	365.77	-71.62	189.85	387.34	-73.62	239.33	515.99	43.00	1286.87	0.00	0.00	0.00	568.70	14.77	1646.72	574.41	118.80	1635.47	414.19	10.45	1671.91	412.47	122.75	1660.77	882.10	287.47	77.98	284.75	284.11	79.28	882.98
6.45000	565.04	66.08	113.45	543.77	57.53	112.64	376.31	85.80	104.94	379.00	88.75	152.28	563.22	-64.66	126.35	540.83	-53.31	136.20	388.78	-70.12	180.26	407.97	-73.31	231.40	520.31	43.07	1286.57	0.00	0.00	0.00	575.76	15.08	1646.52	581.81	119.09	1635.06	421.51	11.13	1671.85	419.98	123.65	1660.52	882.18	287.71	78.03	284.13	284.00	79.06	882.59
6.46000	567.98	61.36	110.13	541.38	56.70	114.63	376.27	85.40	105.00	379.12	88.84	152.50	588.68	-60.69	126.11	566.85	-49.45	135.49	411.75	-69.96	171.68	428.68	-73.22	223.69	528.37	43.29	1286.09	0.00	0.00	0.00	582.95	15.53	1646.27	589.42	118.82	1634.71	428.92	11.90	1671.77	427.45	124.23	1660.25	882.01	287.81	77.84	284.75	284.08	79.23	882.19
6.47000	566.26	58.91	114.95	542.40	56.71	115.72	376.39	85.29	105.21	379.30	88.35	152.52	613.69	-57.38	126.22	590.05	-45.72	134.33	434.79	-69.20	163.35	449.63	-72.10	215.80	533.92	43.41	1285.85	0.00	0.00	0.00	590.49	15.69	1645.92	596.71	119.21	1634.23	436.37	12.62	1671.68	434.93	124.64	1660.05	881.88	287.57	77.86	284.10	284.09	79.04	882.75
6.48000	564.26	59.22	114.98	539.28	111.34	148.00	376.52	85.09	105.32	379.54	87.68	152.45	637.92	-53.19	126.37	613.30	-41.81	133.51	457.84	-68.80	155.77	470.59	-70.16	207.87	541.32	43.23	1285.51	0.00	0.00	0.00	597.51	15.94	1645.61	604.35	119.56	1633.73	443.73	13.11	1671.55	442.46	125.04	1659.79	882.39	287.72	77.97	284.62	283.86	79.33	882.77
6.49000	568.41	59.61	116.30	539.12	113.84	149.93	376.53	84.70	105.42	379.76	87.82	152.79	661.52	-49.43	126.72	635.81	-38.11	132.73	480.72	-68.21	148.75	491.10	-68.01	200.29	547.85	43.57	1285.09	0.00	0.00	0.00	604.78	16.06	1645.25	611.99	119.40	1633.26	451.03	13.53	1671.37	449.99	125.91	1659.42	881.97	287.70	77.91	284.13	283.73	79.27	882.76
6.50000	563.20	83.79	133.31	539.78	114.32	150.72	376.59	84.55	105.68	379.85	87.68	152.99	683.70	-45.38	127.06	658.58	-34.40	132.44	502.62	-67.13	142.19	510.95	-66.03	193.39	556.82	43.51	1284.53	0.00	0.00	0.00	611.79	16.01	1644.86	619.52	119.51	1632.78	458.30	13.86	1671.10	457.44	126.08	1659.14	881.74	287.78	77.87	284.41	283.61	79.32	882.54
6.51000	565.78	61.73	114.70	542.85	112.10	149.86	376.75	84.34	105.92	380.09	87.03	153.07	704.30	-41.89	127.27	680.39	-31.13	132.30	523.87	-65.83	136.19	530.28	-64.09	187.29	560.80	43.40	1283.95	0.00	0.00	0.00	618.85	15.96	1644.44	626.92	119.81	1632.20	465.56	14.25	1670.80	465.00	126.13	1658.73	882.07	287.71	77.98	284.61	283.72	79.28	882.35
6.52000	567.03	81.92	131.62	542.01	111.16	148.24	376.87	84.67	106.35	380.34	87.10	153.43	724.89	-38.94	128.45	700.21	-28.22	132.37	544.21	-64.28	130.91	548.63	-62.93	182.27	570.43	42.99	1283.63	0.00	0.00	0.00	626.50	15.88	1643.92	634.36	119.55	1631.67	472.75	14.31	1670.44	472.51	126.33	1658.32	882.18	287.61	78.10	284.70	283.38	79.42	882.59
6.53000	567.07	63.53	113.41	544.33	109.46	146.57	377.08	83.95	106.50	380.60	86.90	153.80	744.28	-36.02	129.66	719.04	-25.49	132.81	563.46	-62.54	126.40	566.07	-61.78	178.06	575.39	43.05	1283.09	0.00	0.00	0.00	633.95	15.66	1643.35	641.66	119.56	1631.03	479.95	14.37	1670.07	479.99	126.38	1657.90	882.22	287.92	77.89	284.36	283.35	79.37	882.96
6.54000	565.81	64.70	112.33	544.06	109.49	145.06	377.07	83.62	106.72	380.88	86.39	154.06	762.48	-34.25	131.07	736.24	-23.30	133.23	581.63	-60.36	122.57	582.44	-60.38	174.55	584.41	42.88	1282.58	0.00	0.00	0.00	641.11	15.39	1642.76	648.93	119.15	1630.51	487.13	14.27	1669.71	487.48	126.36	1657.55	881.79	287.64	77.89	284.08	283.52	79.34	883.12
6.55000	567.22	65.46	112.09	544.51	59.42	112.70	377.24	83.66	107.10	381.03	86.67	154.54	778.27	-32.55	132.33	752.79	-21.77	133.95	598.36	-58.01	119.46	597.60	-58.91	171.68	589.60	42.73	1282.41	0.00	0.00	0.00	648.17	14.99	1642.15	656.09	118.92	1629.85	494.31	13.86	1669.33	494.80	125.84	1657.25	882.13	287.81	77.78	284.83	283.54	79.56	882.76
6.56000	568.17	62.93	108.92	545.87	58.72	112.30	377.38	83.36	107.48	381.29	86.59	155.13	792.37	-31.43	133.47	767.40	-20.41	134.62	613.33	-55.24	116.80	611.27	-57.23	169.32	597.03	42.26	1281.91	0.00	0.00	0.00	655.73	14.56	1641.46	663.30	118.28	1629.28	501.52	13.48	1668.96	502.04	125.33	1656.95	881.60	287.74	77.66	284.37	283.79	79.45	883.06
6.57000	569.11	62.94	109.19	545.64	59.10	112.06	377.52	83.81	108.12	381.43	86.49	155.65	805.57	-30.62	134.84	780.27	-19.27	135.20	626.40	-52.61	114.66	623.19	-55.06	167.25	603.45	42.00	1281.51	0.00	0.00	0.00	662.48	13.91	1640.85	670.48	117.58	1628.69	508.73	13.04	1668.58	509.23	124.90	1656.64	882.19	288.04	77.77	285.21	283.74	79.56	882.83
6.58000	569.58	63.30	109.19	545.73	59.21	111.98	377.67	83.44	108.32	381.59	86.55	156.34	816.24	-29.68	135.55	791.11	-18.31	135.82	637.46	-50.06	112.99	633.41	-52.70	165.55	610.15	41.51	1281.13	0.00	0.00	0.00	669.58	13.35	1640.21	677.53	116.55	1628.14	515.83	12.40	1668.18	516.31	124.49	1656.24	881.57	287.95	77.73	285.41	283.85	79.69	883.09
6.59000	569.08	63.28	109.11	546.30	59.39	112.23	377.80	83.33	108.81	381.69	86.59	157.16	825.80	-29.32	136.13	800.88	-17.38	136.27	646.65	-47.55	111.58	641.94	-50.33	164.09	615.31	40.86	1280.57	0.00	0.00	0.00	676.43	12.64	1639.57	684.45	116.36	1627.57	522.91	11.82	1667.79	523.34	124.09	1655.94	882.40	287.73	77.95	285.62	284.04	79.70	882.62
6.60000	567.73	63.65	108.62	545.72	59.64	111.89	378.07	83.32	109.28	381.93	86.93	158.18	834.07	-29.52	136.17	808.79	-17.21	135.83	654.06	-44.93	110.17	648.94	-48.43	162.84	626.09	40.43	1280.33	0.00	0.00	0.00	683.65	11.91	1638.91	691.44	115.74	1627.03	530.02	11.04	1667.41	530.27	123.20	1655.72	882.00	287.90	77.92	284.37	284.12	79.43	883.26
6.61000	567.40	63.99	108.33	545.72	59.78	111.72	378.36	83.08	110.03	382.34	87.65	159.43	840.51	-29.54	135.02	814.83	-17.43	134.45	659.69	-43.14	109.68	654.42	-46.65	161.71	630.67	39.88	1280.20	0.00	0.00	0.00	690.34	11.08	1638.30	698.31	114.41	1626.44	537.04	10.09	1667.05	537.02	122.11	1655.43	882.14	287.99	77.79	284.12	283.73	79.33	883.39
6.62000	569.47	63.53	109.31	545.59	60.13	111.32	378.64	83.95	111.46	382.93	87.35	160.48	843.97	-29.47	131.84	818.93	-16.94	132.04	663.48	-41.33	109.34	658.45	-45.47	160.79	636.10	39.07	1279.82	0.00	0.00	0.00	697.75	10.28	1637.67	704.93	113.93	1625.87	544.03	9.01	1666.74	543.87	121.18	1655.26	882.11	288.00	77.79	283.41	284.05	79.07	883.23
6.63000	569.77	63.65	109.16	545.41	59.78	111.31	379.06	83.83	112.68	383.71	87.59	161.92	846.76	-28.98	127.32	820.51	-16.81	127.67	665.40	-40.57	109.34	661.00	-44.59	159.67	642.89	38.07	1279.56	0.00	0.00	0.00	704.79	9.38	1637.10	711.64	113.48	1625.40	551.02	7.97	1666.46	550.59	120.06	1655.11	882.37	288.05	77.98	283.92	283.79	79.17	883.11
6.64000	569.81	63.77	109.07	546.50	59.88	111.41	379.55	83.89	114.28	384.63	87.66	163.44	847.25	-29.31	121.00	821.89	-16.87	121.97	665.86	-40.24	109.35	662.14	-44.27	158.65	651.98	37.16	1279.65	0.00	0.00	0.00	711.23	8.33	1636.63	718.16	112.32	1625.01	557.96	6.75	1666.21	557.22	118.40	1654.92	882.36	288.11	78.02	284.23	283.72	79.38	883.02
6.65000	568.76	63.63	108.59	546.54	60.37	111.05	380.07	84.40	116.23	385.80	88.93	165.62	848.50	-28.66	114.55	823.39	-16.20	116.67	666.19	-40.07	108.88	662.39	-44.29	157.54	657.16	36.34	1279.55	0.00	0.00	0.00	717.85	7.44	1636.24	724.76	111.16	1624.69	564.84	5.41	1665.97	563.62	117.38	1654.66	882.02	288.20	78.05	283.45	283.75	79.23	882.26
6.66000	569.99	63.69	109.01	546.62	60.33	110.83	380.72	85.17	118.61	387.21	89.12	167.65	849.77	-28.31	113.68	823.39	-15.60	115.88	666.61	-40.25	108.65	663.18	-44.07	156.39	666.54	35.00	1279.61	0.00	0.00	0.00	724.67	6.34	1635.89	731.28	110.28	1624.41	571.69	4.15	1665.77	570.10	116.21	1654.46	881.83	288.61	77.98	283.53	284.03	79.17	882.37
6.67000	570.14	63.75	108.85	547.06	60.63	110.58	381.56	85.94	121.27	388.97	89.75	170.02	850.58	-28.12	113.36	823.44	-15.26	115.22	666.75	-40.12	108.56	664.25	-43.88	155.46	673.36	33.76	1279.90	0.00	0.00	0.00	731.70	5.35	1635.69	737.61	108.93	1624.25	578.43	2.53	1665.65	576.32	114.57	1654.39	882.66	288.40	78.03	283.30	284.03	79.31	883.11
6.68000	568.52	63.44	108.36	548.01	60.81	110.75	382.55	86.44	124.15	390.99	91.08	173.05	850.29	-28.13	112.18	824.53	-15.14	114.70	666.95	-40.01	108.35	664.33	-43.50	154.85	678.47	32.63	1280.08	0.00	0.00	0.00	737.85	4.22	1635.79	744.10	107.77	1624.26	585.14	1.04	1665.75	582.81	112.43	1654.49	882.57	288.26	77.98	283.84	283.75	79.58	883.11
6.69000	568.92	63.66	108.38	546.54	60.98	110.09	383.84	88.03	127.90	393.38	92.18	176.51	850.73	-27.92	111.81	824.43	-14.80	114.51	666.99	-40.13	108.15	664.62	-43.50	154.47	686.69	31.36	1280.35	0.00	0.00	0.00	744.53	3.04	1636.17	750.62	107.22	1624.45	591.90	-0.78	1666.12	589.08	111.30	1654.75	882.67	288.20	78.03	284.43	283.73	79.68	882.85
6.70000	570.11	64.06	108.82	546.73	61.16	110.05	385.34	89.28	132.25	396.44	93.40	180.79	851.15	-27.85	111.78	824.20	-14.87	114.17	667.05	-40.28	107.95	664.87	-43.99	154.35	693.66	30.05	1280.85	0.00	0.00	0.00	751.63	2.01	1636.71	757.07	106.01	1624.98	598.66	-2.48	1666.75	595.61	109.41	1655.45	881.86	288.06	77.84	284.69	283.72	79.89	882.56
6.71000	569.50	64.10	108.40	546.85	61.32	109.76	387.80	90.84	137.83	400.42	94.97	186.16	850.93	-27.81	111.20	824.07	-15.26	113.69	667.08	-41.05	107.92	665.17	-44.85	154.53	700.14	28.81	1281.54	0.00	0.00	0.00	758.85	0.87	1637.30	763.65	104.77	1625.58	605.42	-4.37	1667.51	602.10	107.36	1656.20	882.22	288.38	77.80	284.32	283.77	79.71	883.19
6.72000	569.82	64.38	108.04	547.83	61.23	109.68	391.30	92.03	144.46	405.85	95.46	191.92	850.81	-28.28	110.66	823.70	-15.43	113.33	667.08	-41.34	107.70	665.58	-45.44	154.63	707.36	27.53	1282.51	0.00	0.00	0.00	765.66	-0.49	1637.93	770.09	103.48	1626.27	612.23	-6.37	1668.21	608.55	105.37	1657.09	882.33	288.21	77.77	284.36	283.43	79.65	883.20
6.73000	570.39	64.00	107.92	548.42	61.43	109.39	395.91	92.67	151.87	412.65	96.32	198.74	851.01	-28.41	110.47	824.61	-18.70	115.13	667.14	-41.61	107.47	665.95	-46.04	154.63	713.84	26.47	1283.69	0.00	0.00	0.00	772.37	-1.87	1638.37	776.40	102.02	1626.94	619.09	-8.36	1668.81	615.04	103.35	1657.79	882.15	288.28	77.63	283.67	283.20	79.54	882.74
6.74000	570.34	64.05	107.32	550.64	60.77	110.09	401.58	92.96	159.90	420.77	96.71	206.23	851.71	-28.40	110.56	823.59	-15.58	113.31	667.09	-41.98	107.33	665.99	-46.75	154.71	719.77	25.73	1284.51	0.00	0.00	0.00	778.75	-3.30	1638.80	782.61	100.76	1627.39	625.87	-10.33	1669.26	621.47	101.32	1658.38	882.42	288.06	77.75	284.55	283.02	79.81	882.68
6.75000	571.14	64.46	106.86	549.53	60.35	109.85	408.69	94.21	168.98	430.53	97.97	214.25	850.44	-28.52	109.94	823.87	-15.66	112.86	667.08	-41.99	107.17	665.97	-46.93	154.55	725.07	24.59	1285.45	0.00	0.00	0.00	785.48	-4.62	1639.06	788.88	99.29	1627.91	632.60	-12.58	1669.49	627.75	98.89	1658.86	881.97	288.10	77.59	283.89	283.39	79.50	883.02
6.76000	572.83	64.75	106.79	551.14	60.66	110.15	417.20	95.24	178.43	441.81	99.63	222.36	850.37	-28.67	109.83	822.59	-15.78	112.26	667.11	-41.93	107.06	666.03	-47.09	154.41	734.37	24.13	1286.42	0.00	0.00	0.00	792.20	-5.95	1639.20	794.95	98.19	1628.14	639.37	-14.54	1669.58	633.87	97.06	1658.99	882.39	288.44	77.72	283.08	283.36	79.35	882.97
6.77000	576.48	67.99	107.86	554.83	60.69	111.18	426.45	96.72	188.65	455.01	102.37	231.27	850.64	-28.89	109.71	823.45	-16.19	112.21	667.05	-42.07	107.07	666.07	-47.32	154.33	743.04	23.47	1286.93	0.00	0.00	0.00	798.72	-7.36	1639.23	801.06	96.83	1628.31	646.04	-16.84	1669.43	639.97	95.10	1659.01	881.77	288.32	77.37	283.49	283.26	79.37	882.71
6.78000	579.13	69.35	107.40	558.68	62.02	111.89	436.71	97.94	199.30	468.89	104.72	240.36	850.24	-28.98	109.44	823.55	-18.78	113.13	667.06	-41.98	107.00	666.14	-47.16	154.09	750.67	22.91	1287.11	0.00	0.00	0.00	805.37	-8.79	1639.22	807.22	95.15	1628.47	652.73	-18.92	1669.17	646.10	92.60	1658.95	882.66	288.53	77.85	283.85	283.14	79.61	883.22
6.79000	580.94	67.09	103.99	563.07	62.40	113.27	447.18	100.86	211.44	482.79	106.37	249.96	850.33	-29.08	109.36	823.69	-18.64	112.58	667.06	-41.76	106.86	666.21	-47.29	153.97	757.04	22.63	1287.09	0.00	0.00	0.00	812.31	-10.09	1639.14	810.47	94.96	1629.86	659.53	-21.15	1668.81	652.33	90.17	1658.82	882.39	288.49	77.65	283.49	282.75	79.46	883.34
6.80000	584.66	67.40	103.08	568.42	63.47	114.65	458.05	102.50	222.70	495.96	107.68	259.64	850.64	-29.31	109.12	823.56	-18.25	111.99	667.08	-42.08	106.97	666.30	-47.36	153.95	763.73	22.62	1286.70	0.00	0.00	0.00	818.90	-11.54	1638.99	814.96	94.16	1630.49	666.36	-23.46	1668.41	658.42	88.23	1658.66	882.32	288.23	77.57	284.01	283.00	79.63	883.59
6.81000	589.11	68.22	101.70	575.99	64.51	116.86	471.27	104.14	234.25	511.31	108.72	269.61	850.27	-29.35	108.91	823.37	-18.24	111.88	667.02	-41.91	106.86	666.37	-47.60	154.03	770.33	22.22	1286.10	0.00	0.00	0.00	825.99	-12.86	1638.77	822.06	93.13	1630.56	673.26	-25.58	1667.97	664.80	85.59	1658.64	883.01	287.92	77.81	283.26	282.98	79.51	882.91
6.82000	594.07	68.98	100.30	585.07	65.74	119.19	484.19	103.91	244.46	526.46	108.86	278.55	850.39	-29.06	108.81	823.62	-18.21	111.48	666.99	-42.00	106.87	666.55	-47.52	154.04	775.42	22.11	1285.19	0.00	0.00	0.00	832.67	-14.22	1638.42	828.56	91.95	1630.63	680.24	-27.66	1667.48	671.06	83.63	1658.57	882.70	288.10	77.75	284.23	282.80	79.78	882.93
6.83000	601.99	69.92	100.22	593.68	67.37	122.59	498.35	105.59	254.31	542.05	108.16	285.72	849.84	-29.36	108.73	823.04	-18.15	111.24	666.99	-41.85	106.82	666.71	-47.56	154.18	782.76	21.95	1284.55	0.00	0.00	0.00	839.79	-15.64	1637.99	834.83	90.41	1630.78	687.29	-29.74	1666.98	677.53	81.25	1658.46	882.27	288.42	77.63	283.57	282.83	79.58	882.82
6.84000	613.80	71.65	104.27	606.39	69.07	126.64	515.31	107.84	262.21	557.79	107.45	292.65	850.38	-29.50	108.58	822.85	-18.59	111.05	667.11	-41.65	106.76	667.03	-47.64	154.22	787.18	21.53	1283.63	0.00	0.00	0.00	846.64	-16.86	1637.47	840.96	89.36	1630.75	694.36	-31.64	1666.54	684.02	79.47	1658.40	882.08	288.06	77.52	283.69	282.98	79.53	883.26
6.85000	637.19	62.52	110.25	621.61	71.06	132.21	531.02	106.54	267.69	573.27	107.34	298.77	850.76	-29.24	108.29	822.64	-18.53	111.05	667.13	-41.82	106.94	667.41	-47.80	154.35	795.31	21.60	1283.33	0.00	0.00	0.00	853.27	-18.12	1636.95	846.94	87.99	1630.71	701.38	-33.56	1666.09	690.62	77.59	1658.56	882.19	287.91	77.48	283.65	282.92	79.68	882.42
6.86000	657.28	61.24	117.66	640.98	73.10	137.97	546.57	107.94	272.75	588.67	106.63	303.46	850.42	-29.31	108.14	823.30	-18.76	110.88	667.19	-41.61	106.95	667.98	-47.44	154.24	803.13	21.17	1282.87	0.00	0.00	0.00	860.38	-19.38	1636.33	854.21	86.70	1630.45	708.38	-35.23	1665.66	697.34	75.74	1658.56	882.25	287.69	77.56	283.59	282.54	79.47	882.36
6.87000	670.11	80.32	122.02	661.86	76.48	143.52	562.38	107.11	274.72	604.65	105.58	306.85	850.43	-29.14	107.71	823.27	-18.55	110.85	667.29	-41.62	107.20	668.45	-47.67	154.45	807.53	20.43	1282.49	0.00	0.00	0.00	867.05	-20.51	1635.73	860.73	85.32	1630.30	715.34	-36.84	1665.30	704.02	74.44	1658.56	881.57	287.76	77.35	283.78	282.58	79.34	882.68
6.88000	690.50	83.14	125.20	681.56	78.87	145.95	579.56	104.46	274.02	621.44	104.38	308.44	850.74	-29.09	107.61	823.38	-18.16	110.74	667.54	-41.04	107.21	668.91	-47.36	154.53	812.79	19.87	1282.24	0.00	0.00	0.00	874.18	-21.50	1635.18	867.32	84.67	1630.13	722.33	-38.20	1665.01	710.70	73.39	1658.58	881.99	287.96	77.39	283.88	282.64	79.43	882.67
6.89000	712.56	86.25	127.33	705.35	81.35	148.14	597.66	105.01	274.33	639.05	103.75	308.38	850.74	-28.67	107.44	823.32	-17.90	110.56	667.63	-41.03	107.55	669.36	-47.09	154.68	822.51	19.33	1282.35	0.00	0.00	0.00	881.10	-22.36	1634.60	873.68	83.71	1629.92	729.34	-39.51	1664.75	717.57	71.58	1658.72	882.40	287.97	77.74	283.69	282.53	79.45	882.58
6.90000	735.43	89.42	128.16	726.44	84.26	148.17	616.76	102.47	270.75	656.88	102.10	306.33	850.88	-28.23	107.46	823.67	-18.13	111.16	667.83	-40.87	107.88	669.76	-47.10	155.00	828.58	18.55	1282.28	0.00	0.00	0.00	887.94	-23.31	1634.00	880.75	82.65	1629.58	736.34	-40.63	1664.52	724.55	70.70	1658.75	882.72	288.01	77.79	283.22	282.88	79.10	882.71
6.91000	762.84	91.61	127.27	751.81	85.34	146.95	636.46	101.05	266.65	674.93	100.69	302.95	851.42	-27.62	107.57	823.34	-18.56	111.09	668.03	-40.57	108.16	670.18	-46.63	155.17	834.81	17.96	1282.34	0.00	0.00	0.00	894.92	-23.86	1633.51	888.40	81.92	1629.04	743.40	-41.65	1664.33	731.45	69.34	1658.69	882.40	288.27	77.66	284.28	282.78	79.53	883.19
6.92000	786.52	95.01	126.05	774.53	87.77	145.21	656.22	100.07	261.38	693.24	99.82	298.49	851.08	-28.11	107.54	824.34	-18.67	111.83	668.23	-40.19	108.41	670.71	-46.35	155.44	841.11	17.76	1282.43	0.00	0.00	0.00	901.67	-24.63	1632.90	894.74	81.38	1628.41	750.41	-42.51	1664.05	738.49	67.93	1658.49	882.55	287.96	77.65	284.82	282.54	79.93	883.10
6.93000	812.46	97.69	124.82	798.77	89.63	143.35	676.26	99.07	254.83	712.99	99.70	294.32	850.76	-27.71	107.93	822.71	-18.81	113.37	668.39	-39.94	108.71	671.13	-46.12	155.74	846.97	17.17	1282.39	0.00	0.00	0.00	908.79	-25.14	1632.25	901.07	80.92	1627.89	757.40	-43.18	1663.69	745.35	67.27	1658.11	881.66	288.09	77.47	284.52	282.83	79.67	882.82
6.94000	838.10	99.69	122.99	823.51	91.44	140.99	696.97	97.29	246.74	732.81	98.90	288.12	846.83	-27.80	109.40	819.65	-13.15	112.42	668.45	-39.77	108.96	671.42	-45.62	155.84	855.01	16.51	1281.96	0.00	0.00	0.00	915.97	-25.63	1631.55	908.28	80.60	1627.11	764.46	-43.89	1663.23	752.28	66.72	1657.52	881.99	288.02	77.57	284.20	283.37	79.50	882.20
6.95000	864.67	101.28	120.68	849.63	93.02	137.97	718.05	96.48	238.01	752.52	98.55	280.73	847.03	-28.56	110.29	822.26	-12.42	113.56	668.54	-39.57	109.13	671.67	-45.54	156.07	861.14	16.04	1281.67	0.00	0.00	0.00	922.78	-26.04	1630.87	915.27	79.71	1626.22	771.42	-44.53	1662.68	759.32	66.18	1656.89	881.14	289.16	78.30	283.96	283.42	79.58	882.41
6.96000	892.67	102.48	118.34	875.57	93.75	134.58	739.88	95.95	228.38	771.28	96.76	270.39	848.36	-29.61	111.34	824.54	-12.77	114.54	668.68	-39.21	109.30	671.94	-44.95	156.06	870.08	15.36	1281.38	0.00	0.00	0.00	929.45	-26.41	1630.11	922.15	79.30	1625.36	778.47	-44.92	1662.08	766.14	66.25	1656.01	879.79	289.70	78.36	284.30	283.25	79.73	883.07
6.97000	921.27	102.64	115.84	903.38	94.08	130.94	762.43	95.95	218.18	792.10	96.83	261.34	847.96	-30.68	111.77	824.83	-13.28	114.72	668.74	-39.05	109.51	672.30	-44.72	156.22	875.74	14.86	1280.66	0.00	0.00	0.00	936.63	-26.69	1629.27	927.36	78.99	1624.63	785.58	-45.30	1661.39	773.10	66.03	1655.09	880.10	289.71	78.40	284.30	283.19	79.66	882.61
6.98000	949.44	102.81	112.44	931.26	93.95	127.12	786.06	95.49	207.07	813.43	95.84	251.29	850.16	-30.78	112.35	825.13	-13.79	114.75	668.80	-39.10	109.85	672.59	-44.56	156.43	884.35	14.15	1279.89	0.00	0.00	0.00	943.33	-26.99	1628.38	933.66	78.83	1623.55	792.64	-45.75	1660.58	780.03	65.07	1654.16	880.07	290.13	78.47	284.36	283.22	79.78	882.26
6.99000	978.85	101.74	109.32	958.86	93.92	122.25	809.72	97.27	196.42	835.50	95.59	240.99	850.90	-31.58	112.74	825.08	-14.47	114.40	668.88	-38.92	110.07	672.87	-44.58	156.69	890.79	13.51	1278.90	0.00	0.00	0.00	950.63	-27.16	1627.37	943.08	78.34	1622.11	799.84	-45.97	1659.68	786.90	64.78	1653.07	880.14	290.41	78.63	284.91	283.27	79.91	882.14
7.00000	1006.57	100.67	104.86	987.13	92.57	117.61	834.50	96.52	184.46	858.65	94.84	230.09	852.42	-31.42	112.48	824.87	-15.10	114.03	669.01	-38.41	110.09	673.15	-44.02	156.69	897.21	12.82	1277.99	0.00	0.00	0.00	957.69	-27.40	1626.26	949.33	78.24	1620.92	807.04	-46.34	1658.63	793.72	64.14	1651.94	880.59	290.89	78.79	284.60	283.32	79.88	881.57
7.01000	1036.32	99.44	100.62	1015.51	91.13	112.41	859.85	98.13	173.51	882.19	94.77	219.17	852.96	-30.34	111.26	827.24	-16.23	111.71	669.05	-38.09	110.24	673.41	-44.12	157.01	905.96	12.32	1276.71	0.00	0.00	0.00	964.79	-27.60	1625.04	955.78	77.92	1619.57	814.25	-46.61	1657.45	800.58	64.01	1650.61	881.19	290.93	78.93	284.76	283.45	79.93	882.21
7.02000	1065.04	97.55	95.92	1043.58	89.72	106.74	886.18	96.98	161.48	905.89	95.89	208.72	854.46	-30.16	108.56	827.02	-16.92	111.07	669.13	-38.40	110.65	673.67	-44.16	157.36	913.14	12.17	1275.39	0.00	0.00	0.00	971.89	-27.80	1623.71	963.41	77.94	1618.09	821.42	-46.77	1656.11	807.52	63.39	1649.15	882.40	289.61	78.47	284.35	283.02	79.85	882.43
7.03000	1093.32	95.86	90.27	1071.89	88.00	101.04	912.27	97.27	150.54	929.95	97.26	198.66	854.24	-29.60	107.67	826.79	-17.09	110.78	669.20	-37.93	110.75	673.96	-43.93	157.62	920.32	11.57	1273.95	0.00	0.00	0.00	978.99	-28.06	1622.37	969.83	77.79	1616.74	828.52	-47.04	1654.65	814.44	62.46	1647.73	882.30	289.42	77.97	284.52	282.95	79.97	883.15
7.04000	1121.16	93.46	84.61	1099.15	86.20	94.75	938.75	96.79	140.12	954.03	97.79	188.82	853.59	-29.95	107.11	826.92	-22.57	113.90	669.24	-38.09	111.12	674.25	-43.75	157.89	925.49	10.88	1272.34	0.00	0.00	0.00	985.87	-28.30	1620.88	976.80	77.03	1615.27	835.59	-47.47	1653.01	821.56	62.22	1646.00	882.87	289.03	78.09	284.76	283.34	79.88	883.17
7.05000	1148.12	90.82	78.19	1126.54	84.35	88.07	964.60	96.73	130.84	978.06	99.13	179.96	853.45	-30.02	106.77	826.25	-21.89	113.07	669.35	-37.80	111.26	674.55	-43.71	158.24	933.02	10.55	1270.75	0.00	0.00	0.00	993.27	-28.61	1619.25	983.54	76.79	1613.73	842.71	-47.76	1651.24	828.47	62.12	1644.17	882.84	288.75	78.21	285.24	283.15	80.03	882.98
7.06000	1174.98	87.71	72.10	1152.75	81.65	81.74	990.15	96.79	122.82	1002.35	100.51	172.10	852.39	-30.00	106.54	825.94	-20.84	112.09	669.38	-38.07	111.66	674.87	-43.53	158.58	941.42	10.53	1268.93	0.00	0.00	0.00	999.95	-28.88	1617.57	990.79	76.64	1612.03	849.72	-48.26	1649.32	835.67	61.18	1642.44	882.59	288.95	78.10	284.85	283.11	79.96	883.03
7.07000	1199.76	84.53	66.09	1177.60	78.80	75.95	1015.23	97.57	116.08	1026.47	101.06	164.92	852.03	-29.73	106.49	825.78	-19.93	111.49	669.46	-37.86	111.94	675.10	-43.56	159.00	948.33	10.22	1267.18	0.00	0.00	0.00	1007.28	-29.16	1615.72	998.24	76.64	1610.30	856.73	-48.52	1647.30	842.98	60.76	1640.60	882.62	289.03	78.03	284.67	283.16	79.88	883.29
7.08000	1224.31	80.94	61.60	1202.06	75.75	71.52	1040.05	97.01	109.62	1050.12	102.20	158.97	851.72	-30.22	106.28	826.13	-20.07	111.20	669.61	-37.70	112.26	675.47	-43.53	159.42	957.40	9.98	1265.19	0.00	0.00	0.00	1014.41	-29.40	1613.74	1005.55	76.46	1608.45	863.74	-48.80	1645.10	850.04	60.97	1638.41	881.98	288.81	77.72	284.02	283.10	79.86	882.86
7.09000	1247.57	77.50	58.33	1227.02	72.92	69.03	1063.88	97.78	104.79	1072.60	103.75	154.23	851.93	-30.13	106.20	826.40	-19.64	110.72	669.66	-37.80	112.72	675.82	-43.54	159.89	964.28	10.13	1263.28	0.00	0.00	0.00	1021.37	-29.68	1611.70	1012.69	76.37	1606.51	870.84	-48.98	1642.78	857.09	60.90	1636.12	882.44	288.52	78.05	283.45	283.11	79.69	883.14
7.10000	1271.27	74.08	57.52	1248.85	70.06	67.26	1086.44	98.06	100.70	1093.51	104.94	150.35	851.78	-30.28	106.14	826.13	-19.64	110.45	669.77	-37.82	113.21	676.20	-43.77	160.54	973.94	10.07	1261.09	0.00	0.00	0.00	1028.61	-29.78	1609.60	1019.53	76.00	1604.51	877.86	-49.14	1640.34	864.36	60.57	1633.82	881.84	288.61	77.92	284.07	283.05	79.87	882.83
7.11000	1292.32	70.34	56.84	1269.69	67.40	66.89	1107.27	99.21	97.73	1112.89	105.92	147.35	852.48	-30.20	106.04	826.86	-19.85	110.46	669.89	-37.93	113.80	676.71	-43.66	161.10	980.59	10.04	1258.98	0.00	0.00	0.00	1035.50	-30.02	1607.42	1026.99	75.67	1602.47	884.85	-49.11	1637.74	871.48	60.91	1631.36	881.64	288.54	77.64	284.07	283.19	79.78	882.61
7.12000	1311.91	67.34	58.02	1290.01	64.68	68.22	1126.82	99.52	95.15	1131.04	105.98	144.82	852.37	-30.31	105.77	827.46	-19.84	110.42	670.03	-38.22	114.52	677.20	-43.98	161.91	989.49	10.16	1256.64	0.00	0.00	0.00	1042.68	-30.19	1605.15	1034.46	75.60	1600.25	891.86	-48.95	1635.01	878.71	60.94	1628.74	881.51	288.28	77.77	283.54	283.13	79.64	882.21
7.13000	1330.41	64.29	59.84	1307.50	62.16	69.59	1144.67	99.33	92.95	1147.39	105.68	142.90	852.56	-30.50	105.76	827.47	-20.00	110.57	670.22	-38.41	115.33	677.77	-44.11	162.74	998.72	10.45	1254.11	0.00	0.00	0.00	1049.58	-30.03	1602.81	1042.06	75.99	1597.90	898.86	-48.77	1632.16	886.02	60.78	1625.97	881.63	288.17	77.80	283.79	282.95	79.80	882.19
7.14000	1346.77	61.97	61.15	1323.07	60.58	70.22	1160.50	98.90	91.19	1161.77	105.33	141.07	852.70	-30.45	105.59	827.60	-20.97	109.87	670.40	-38.83	116.41	678.46	-44.18	163.76	1004.84	10.40	1251.57	0.00	0.00	0.00	1057.01	-29.98	1600.35	1049.43	76.15	1595.61	905.89	-48.37	1629.21	893.39	60.97	1623.14	881.69	288.23	77.92	284.28	283.08	79.86	882.55
7.15000	1359.36	61.45	61.44	1337.16	58.83	70.00	1174.10	97.97	89.44	1174.56	104.31	139.14	852.65	-30.52	105.62	828.23	-20.43	110.49	670.69	-38.74	117.38	679.19	-44.58	165.02	1014.12	10.68	1248.84	0.00	0.00	0.00	1064.05	-29.82	1597.92	1056.86	76.46	1593.16	912.98	-47.81	1626.21	900.83	61.74	1620.20	881.84	288.13	77.77	284.04	283.03	79.78	882.77
7.16000	1370.06	60.37	58.88	1348.11	57.89	67.57	1185.29	96.30	87.28	1185.52	103.04	136.81	852.70	-30.54	105.45	827.49	-20.66	110.02	670.95	-39.52	118.89	680.10	-44.75	166.36	1022.57	10.93	1246.32	0.00	0.00	0.00	1071.42	-29.81	1595.35	1064.09	77.02	1590.72	920.02	-47.30	1623.15	908.33	62.75	1617.13	882.15	288.26	77.83	283.69	283.16	79.66	882.26
7.17000	1378.56	60.22	54.26	1356.40	57.83	62.87	1193.83	94.44	84.48	1194.33	101.93	133.83	852.48	-30.46	105.36	827.39	-20.16	111.55	671.35	-40.10	120.49	681.01	-45.46	168.10	1032.37	11.23	1243.46	0.00	0.00	0.00	1078.93	-29.39	1592.82	1071.22	77.34	1588.24	927.03	-46.70	1620.05	915.75	63.84	1613.97	881.74	288.33	77.79	283.31	282.99	79.59	882.15
7.18000	1384.11	59.59	48.12	1362.73	57.31	57.00	1200.14	92.82	80.88	1201.16	100.63	130.01	852.15	-30.52	104.93	828.69	-20.79	110.59	671.82	-40.71	122.31	682.20	-45.75	169.94	1041.30	11.79	1240.90	0.00	0.00	0.00	1086.28	-29.03	1590.25	1078.80	77.58	1585.64	934.20	-45.69	1616.93	923.26	64.52	1610.75	881.74	287.85	77.93	284.03	283.01	79.70	882.61
7.19000	1387.80	59.04	40.64	1365.70	56.66	49.58	1203.90	92.52	76.85	1206.05	99.36	125.28	853.40	-30.74	105.07	828.08	-20.75	109.92	672.42	-41.46	124.46	683.56	-46.34	172.11	1049.62	12.25	1238.18	0.00	0.00	0.00	1093.21	-28.58	1587.62	1086.53	78.68	1582.88	941.36	-44.52	1613.76	930.69	65.49	1607.48	882.12	288.02	77.76	283.99	282.96	79.64	882.71
7.20000	1389.37	57.97	31.72	1367.48	55.62	41.08	1206.58	90.81	71.24	1209.14	98.64	120.13	852.90	-30.86	104.69	828.28	-20.06	111.42	673.27	-41.98	126.87	685.23	-46.41	174.44	1059.12	12.70	1235.52	0.00	0.00	0.00	1100.27	-28.01	1584.94	1094.06	79.17	1580.09	948.48	-43.49	1610.45	938.15	66.52	1604.06	881.95	288.05	77.74	283.52	283.21	79.39	882.67
7.21000	1387.46	54.31	30.09	1364.79	52.93	36.10	1206.47	90.83	66.11	1210.55	98.06	114.48	854.04	-30.59	104.92	828.01	-20.59	111.83	674.21	-42.43	129.56	687.23	-46.37	177.02	1068.90	13.47	1232.86	0.00	0.00	0.00	1107.85	-27.33	1582.20	1101.96	79.90	1577.18	955.63	-42.17	1607.04	945.52	68.06	1600.41	882.02	287.66	77.79	284.01	282.99	79.70	882.59
7.22000	1386.42	52.91	29.89	1362.85	50.47	34.99	1202.94	90.69	58.52	1208.53	95.75	107.67	854.57	-30.99	104.88	830.11	-20.44	110.85	675.43	-42.81	132.51	689.53	-46.47	179.86	1077.26	14.14	1229.96	0.00	0.00	0.00	1115.14	-26.65	1579.38	1109.65	80.87	1574.29	962.77	-40.98	1603.46	952.95	69.13	1596.73	882.56	287.69	78.05	283.79	282.92	79.67	882.67
7.23000	1385.95	52.60	30.61	1362.43	49.83	35.63	1198.66	89.36	50.72	1201.81	91.19	99.62	853.77	-30.71	104.55	829.96	-20.90	110.91	676.89	-43.38	135.91	692.12	-46.64	183.05	1086.22	14.91	1227.29	0.00	0.00	0.00	1122.36	-25.91	1576.73	1117.63	81.45	1571.49	969.98	-39.41	1599.96	960.25	70.93	1592.90	881.50	288.49	77.92	283.97	283.12	79.68	882.88
7.24000	1384.25	51.62	31.40	1361.27	49.53	35.78	1195.86	86.96	44.47	1194.33	86.58	94.29	854.29	-30.83	104.57	830.33	-20.40	111.09	678.76	-44.06	139.72	695.23	-47.47	186.88	1096.29	15.72	1224.70	0.00	0.00	0.00	1129.84	-25.04	1574.24	1124.96	82.56	1568.84	977.21	-38.07	1596.67	967.55	73.16	1589.36	881.64	288.84	78.07	284.25	282.99	79.63	882.79
7.25000	1384.24	51.52	31.47	1361.00	49.12	35.78	1194.18	85.93	40.36	1190.80	83.64	89.27	855.30	-31.01	104.90	831.44	-20.78	111.91	681.07	-45.07	144.15	699.07	-48.39	191.12	1105.00	16.33	1222.22	0.00	0.00	0.00	1137.37	-24.00	1571.88	1132.53	83.43	1566.45	984.50	-36.65	1593.52	975.13	75.03	1586.07	880.80	288.77	77.71	284.17	282.90	79.60	882.41
7.26000	1384.50	51.84	31.22	1360.12	48.76	35.42	1193.48	85.03	37.19	1190.56	83.11	85.99	854.89	-30.77	104.85	831.80	-20.88	112.48	683.88	-46.21	149.03	703.60	-49.74	195.70	1114.87	17.14	1219.77	0.00	0.00	0.00	1145.12	-22.92	1569.62	1139.89	84.52	1564.08	991.87	-35.29	1590.38	982.64	76.54	1582.79	880.87	288.70	77.74	284.01	283.23	79.57	882.69
7.27000	1384.38	51.12	31.30	1360.73	48.48	35.59	1192.60	84.90	35.23	1191.01	83.40	83.81	855.49	-30.91	104.88	833.31	-19.55	112.77	687.39	-47.66	154.49	708.96	-51.39	200.73	1124.90	17.99	1217.61	0.00	0.00	0.00	1152.72	-21.89	1567.51	1147.68	85.77	1561.85	999.35	-34.09	1587.37	990.14	78.47	1579.53	881.15	288.50	77.87	284.02	283.04	79.62	882.72
7.28000	1384.77	51.13	31.52	1359.93	48.58	35.21	1192.19	84.28	32.86	1191.24	83.02	81.06	856.64	-30.78	105.01	833.33	-25.28	116.12	691.74	-48.91	160.32	715.39	-53.63	206.25	1134.09	18.69	1215.35	0.00	0.00	0.00	1160.31	-20.75	1565.70	1155.56	86.87	1559.89	1006.90	-32.72	1584.58	997.88	79.87	1576.59	880.97	288.57	77.89	284.96	283.12	79.83	882.62
7.29000	1384.72	51.08	31.51	1360.08	48.42	35.47	1191.99	83.65	30.41	1191.04	82.68	78.60	856.85	-30.76	105.22	834.37	-24.09	116.98	697.22	-49.88	166.67	723.33	-56.35	212.15	1144.58	19.42	1213.39	0.00	0.00	0.00	1168.26	-19.46	1564.14	1163.53	88.10	1558.18	1014.53	-31.41	1582.08	1005.43	81.66	1573.84	881.20	288.68	77.98	284.02	283.13	79.65	882.89
7.30000	1384.50	50.93	31.56	1359.49	48.30	35.20	1191.51	83.48	28.97	1190.86	82.23	76.20	857.40	-30.96	105.19	849.70	-26.41	127.01	703.87	-51.52	174.03	732.54	-59.37	218.47	1152.72	20.08	1211.55	0.00	0.00	0.00	1176.30	-18.10	1562.83	1171.98	89.42	1556.79	1022.27	-30.27	1579.83	1013.29	83.15	1571.38	881.60	288.23	77.74	283.65	283.12	79.55	883.10
7.31000	1384.29	51.02	31.47	1359.38	47.80	35.44	1191.30	83.15	27.82	1190.89	81.72	73.65	858.75	-31.22	105.29	856.63	-25.96	129.23	711.63	-52.90	182.08	742.99	-62.46	225.35	1162.95	20.85	1210.04	0.00	0.00	0.00	1183.77	-16.91	1561.81	1180.42	90.50	1555.47	1030.09	-29.04	1577.80	1021.20	84.16	1569.23	882.14	288.21	77.87	284.04	283.05	79.65	882.55
7.32000	1384.27	50.66	31.82	1359.39	47.70	35.47	1190.87	83.74	27.75	1191.17	81.58	71.95	860.05	-32.08	105.30	853.80	-25.97	127.42	720.84	-54.40	191.33	754.72	-65.13	232.73	1171.98	21.87	1208.73	0.00	0.00	0.00	1192.15	-15.87	1560.93	1187.98	91.79	1554.43	1038.04	-27.96	1575.93	1029.34	85.08	1567.18	881.58	288.21	77.81	283.45	283.17	79.35	882.51
7.33000	1384.33	50.58	31.75	1359.50	47.51	35.50	1190.98	83.00	27.65	1191.80	80.98	71.27	861.95	-32.80	104.99	852.02	-25.99	126.16	731.40	-56.89	201.99	767.69	-67.81	240.78	1181.48	22.71	1207.34	0.00	0.00	0.00	1200.37	-14.74	1560.31	1196.26	92.43	1553.86	1046.09	-26.93	1574.37	1037.48	86.28	1565.39	881.33	287.85	77.66	283.46	283.07	79.30	882.36
7.34000	1383.80	50.51	31.50	1359.34	47.34	35.39	1190.86	83.19	27.80	1193.14	81.31	71.31	864.88	-33.57	104.65	847.69	-26.30	123.83	743.60	-59.70	213.46	782.58	-69.96	249.09	1190.83	23.24	1206.60	0.00	0.00	0.00	1208.58	-13.71	1560.25	1204.29	93.59	1553.69	1054.37	-26.03	1573.31	1045.83	87.58	1564.19	881.45	287.82	77.71	284.08	282.95	79.44	882.35
7.35000	1384.01	50.44	31.63	1359.18	47.37	35.39	1190.78	83.07	27.76	1194.19	81.81	71.47	868.10	-33.67	105.05	852.21	-22.25	123.12	757.34	-62.50	225.23	799.03	-72.01	257.40	1199.92	23.61	1205.91	0.00	0.00	0.00	1216.98	-12.85	1560.49	1213.08	94.13	1553.89	1062.81	-25.08	1572.82	1054.50	88.16	1563.58	881.42	287.97	77.90	285.10	283.11	79.84	882.07
7.36000	1383.48	50.38	31.45	1359.33	47.47	35.34	1190.79	83.06	27.65	1194.75	82.51	71.84	871.73	-33.66	104.68	856.25	-23.66	125.26	772.47	-64.69	236.48	816.83	-73.59	265.48	1207.92	23.89	1205.46	0.00	0.00	0.00	1225.35	-11.91	1561.03	1222.07	95.22	1554.14	1071.39	-24.07	1572.70	1062.99	89.22	1563.28	881.66	287.73	78.01	284.31	283.05	79.62	882.12
7.37000	1384.15	50.22	31.90	1359.63	47.46	35.53	1190.70	83.26	27.57	1194.93	82.83	72.22	876.14	-35.00	103.41	862.30	-25.01	126.25	788.64	-66.24	247.24	835.72	-74.40	273.19	1216.86	24.22	1205.48	0.00	0.00	0.00	1233.81	-11.20	1561.72	1230.62	96.09	1554.63	1079.95	-23.14	1572.78	1071.71	89.98	1563.24	881.90	287.57	78.08	284.16	283.14	79.47	882.49
7.38000	1383.59	50.64	31.67	1358.58	47.51	35.26	1190.69	83.30	27.43	1194.97	83.56	72.44	881.94	-35.54	102.27	872.02	-26.95	127.50	805.54	-67.36	257.71	855.59	-75.43	280.78	1224.53	24.01	1205.48	0.00	0.00	0.00	1242.56	-10.57	1562.58	1239.29	96.70	1555.55	1088.48	-22.40	1573.04	1080.38	90.77	1563.30	881.96	287.59	78.07	284.73	283.36	79.50	882.11
7.39000	1383.95	50.18	32.10	1359.78	47.47	35.87	1190.64	83.56	27.37	1195.18	83.74	72.17	889.62	-37.62	100.37	882.73	-29.37	128.83	823.43	-68.44	266.77	875.47	-75.87	287.53	1233.03	23.87	1205.55	0.00	0.00	0.00	1251.07	-10.07	1563.63	1247.57	97.08	1556.46	1097.11	-21.48	1573.47	1089.01	91.77	1563.42	882.02	287.32	78.04	283.97	283.32	79.38	882.40
7.40000	1383.62	50.34	31.96	1359.42	47.55	35.79	1190.57	83.55	27.21	1195.05	84.21	72.00	901.64	-40.27	103.46	897.10	-32.17	131.74	844.32	-70.89	273.62	895.49	-76.01	293.06	1242.16	23.55	1206.04	0.00	0.00	0.00	1259.30	-9.51	1564.79	1256.94	97.66	1557.35	1105.70	-20.89	1574.02	1097.70	92.58	1563.75	881.56	287.54	78.00	284.18	283.37	79.24	882.81
7.41000	1383.43	50.54	31.97	1359.06	47.63	35.64	1190.52	83.85	27.16	1194.93	84.49	71.83	919.03	-44.13	106.99	914.76	-35.29	135.08	865.54	-70.39	278.91	915.79	-75.93	297.41	1250.89	22.89	1206.48	0.00	0.00	0.00	1268.24	-9.19	1566.01	1265.18	97.84	1558.42	1114.43	-20.20	1574.73	1106.54	93.16	1564.21	881.95	286.78	77.69	283.63	283.00	78.90	882.16
7.42000	1383.57	50.61	32.12	1359.73	48.18	35.81	1190.51	84.09	27.14	1194.98	83.99	71.45	941.76	-47.94	111.33	936.87	-38.60	138.72	884.70	-70.82	282.55	935.99	-75.33	301.55	1258.88	22.15	1207.05	0.00	0.00	0.00	1276.98	-9.01	1567.26	1274.28	98.11	1559.49	1123.09	-19.77	1575.53	1115.41	93.45	1564.77	882.64	286.48	77.84	283.79	282.89	79.17	882.42
7.43000	1383.39	50.78	32.08	1359.22	47.99	35.66	1190.82	83.58	26.75	1194.70	84.96	71.61	965.77	-51.92	114.35	960.84	-42.07	141.42	905.11	-70.64	284.30	956.26	-74.27	304.68	1266.10	21.47	1207.62	0.00	0.00	0.00	1285.54	-8.94	1568.56	1283.20	98.02	1560.64	1131.77	-19.30	1576.42	1124.19	94.01	1565.42	882.44	286.43	77.73	284.49	282.83	79.41	882.54
7.44000	1382.78	50.82	31.93	1358.19	47.91	35.58	1190.75	83.95	26.68	1194.60	85.42	71.71	991.21	-56.74	115.77	985.65	-45.64	142.61	926.48	-70.33	284.62	976.94	-73.45	306.15	1273.66	20.92	1208.37	0.00	0.00	0.00	1294.51	-8.87	1569.75	1292.20	98.37	1561.73	1140.39	-18.90	1577.33	1133.09	94.11	1566.23	882.73	286.68	77.68	284.44	282.70	79.33	882.85
7.45000	1382.49	50.86	31.93	1358.24	48.27	35.46	1190.84	84.28	26.65	1194.49	85.87	71.92	1016.37	-60.40	116.23	1009.86	-49.21	142.33	948.20	-69.69	283.35	997.71	-72.51	305.94	1282.08	20.22	1209.02	0.00	0.00	0.00	1303.24	-8.84	1570.94	1301.08	97.90	1562.86	1148.96	-18.66	1578.26	1141.86	94.60	1567.07	882.94	286.52	77.59	284.31	283.02	79.24	882.86
7.46000	1383.25	51.00	32.28	1358.28	48.32	35.67	1190.95	83.93	26.41	1194.33	85.79	72.06	1042.36	-64.63	115.43	1034.65	-52.52	140.92	970.17	-69.53	280.94	1018.50	-71.66	304.44	1291.22	19.53	1209.85	0.00	0.00	0.00	1311.77	-9.12	1572.10	1309.35	97.87	1563.92	1157.39	-18.62	1579.12	1150.68	94.52	1567.98	883.09	286.54	77.70	285.00	282.86	79.49	883.16
7.47000	1382.53	50.98	32.13	1358.34	48.36	35.63	1190.66	84.35	26.53	1194.06	86.53	72.60	1069.17	-68.59	113.46	1059.71	-55.56	138.35	992.46	-68.86	276.94	1039.65	-70.41	301.39	1298.57	19.11	1210.61	0.00	0.00	0.00	1319.93	-9.55	1573.14	1318.75	97.48	1564.93	1165.90	-18.47	1579.88	1159.50	94.19	1568.77	882.70	286.24	77.54	284.79	282.80	79.41	883.21
7.48000	1383.19	50.89	32.43	1358.25	48.35	35.74	1190.55	84.60	26.59	1193.89	86.61	72.97	1097.05	-72.23	110.90	1085.67	-58.00	134.88	1014.66	-68.70	271.74	1060.75	-69.92	297.20	1306.98	18.79	1211.10	0.00	0.00	0.00	1327.98	-10.06	1574.08	1327.48	97.29	1565.92	1174.35	-18.43	1580.47	1168.11	94.66	1569.47	882.95	286.38	77.58	284.51	282.84	79.33	882.78
7.49000	1382.35	50.85	32.02	1358.63	48.84	35.75	1190.47	84.19	26.52	1193.72	86.16	72.96	1123.96	-74.81	107.40	1112.32	-60.21	130.61	1037.09	-68.41	265.25	1082.19	-69.10	291.64	1314.68	18.85	1211.40	0.00	0.00	0.00	1336.46	-10.55	1574.93	1336.40	96.37	1567.01	1182.74	-18.58	1580.89	1176.80	94.60	1570.10	883.26	286.42	77.56	285.17	282.85	79.40	883.01
7.50000	1383.56	51.12	32.24	1357.63	48.43	35.72	1190.47	84.05	26.57	1193.63	86.46	73.33	1152.60	-77.33	103.40	1140.78	-62.12	126.07	1059.84	-67.76	257.16	1103.69	-68.90	285.20	1322.36	19.11	1211.44	0.00	0.00	0.00	1344.66	-11.07	1575.72	1344.24	95.74	1568.11	1191.05	-18.73	1581.15	1185.47	94.53	1570.54	882.83	287.13	77.52	285.42	283.17	79.60	883.04
7.51000	1383.59	51.28	32.25	1357.87	48.83	35.44	1190.46	83.92	26.66	1193.77	85.99	73.30	1181.81	-78.94	99.15	1169.67	-63.75	120.96	1083.02	-67.06	247.79	1125.19	-68.21	277.46	1330.68	19.45	1211.48	0.00	0.00	0.00	1353.18	-11.57	1576.42	1356.86	94.74	1566.32	1199.30	-18.87	1581.25	1194.05	94.43	1570.93	882.71	287.03	77.50	285.24	283.21	79.54	882.40
7.52000	1383.22	50.95	32.17	1357.90	48.72	35.49	1190.52	83.69	26.71	1193.92	86.17	73.60	1210.93	-79.49	95.27	1198.65	-65.46	115.06	1106.79	-66.63	237.16	1147.04	-67.71	268.72	1338.77	20.09	1211.49	0.00	0.00	0.00	1361.24	-12.24	1576.98	1366.37	93.70	1566.53	1207.45	-19.14	1581.19	1202.49	94.34	1571.17	882.48	286.81	77.23	285.27	283.27	79.62	882.89
7.53000	1383.77	50.97	32.32	1357.27	48.43	35.29	1190.58	83.67	27.09	1194.22	85.85	73.74	1242.65	-80.35	90.07	1230.67	-66.92	109.25	1130.76	-66.56	225.37	1169.45	-67.04	258.81	1346.62	20.70	1211.31	0.00	0.00	0.00	1369.40	-12.83	1577.42	1374.77	93.42	1567.24	1215.62	-19.32	1580.98	1211.14	93.79	1571.38	882.93	286.62	77.30	285.07	283.24	79.64	882.65
7.54000	1383.89	50.69	32.31	1357.97	48.60	35.25	1190.63	83.58	27.29	1194.51	85.52	73.91	1276.03	-80.77	84.56	1261.80	-67.57	102.53	1155.61	-66.26	212.38	1192.19	-66.90	248.07	1355.09	21.52	1210.99	0.00	0.00	0.00	1377.90	-13.41	1577.65	1383.22	93.06	1567.80	1223.78	-19.59	1580.62	1219.51	93.78	1571.26	883.36	286.72	77.62	284.33	283.26	79.30	882.40
7.55000	1384.06	50.28	32.62	1356.53	50.15	37.04	1190.59	83.63	27.59	1194.68	85.41	74.18	1311.10	-82.42	76.88	1293.88	-67.65	95.81	1181.03	-66.70	199.13	1215.95	-66.97	236.36	1363.26	22.36	1210.42	0.00	0.00	0.00	1385.94	-13.97	1577.77	1391.96	92.01	1568.31	1231.97	-19.92	1580.11	1227.97	93.55	1571.14	883.11	286.79	77.78	283.99	283.07	79.38	883.15
7.56000	1384.87	51.74	35.98	1358.24	49.53	37.83	1190.87	83.09	27.62	1195.06	85.12	74.41	1344.65	-82.24	70.40	1326.31	-67.03	88.75	1207.29	-67.31	185.30	1240.10	-67.15	223.82	1370.61	23.15	1209.81	0.00	0.00	0.00	1393.92	-14.50	1577.75	1400.22	92.04	1568.60	1240.20	-20.19	1579.49	1236.32	93.47	1570.95	883.40	286.83	77.82	283.92	283.31	79.37	883.03
7.57000	1387.81	51.35	37.46	1357.85	48.64	38.01	1190.63	83.33	28.19	1195.32	85.03	74.71	1378.71	-81.26	64.36	1360.51	-66.03	82.32	1234.47	-67.43	170.70	1264.72	-68.12	211.30	1379.81	24.20	1209.16	0.00	0.00	0.00	1402.36	-15.08	1577.53	1408.80	91.13	1568.80	1248.44	-20.38	1578.73	1244.67	93.39	1570.48	883.31	286.73	77.88	284.05	282.97	79.42	883.19
7.58000	1387.60	50.86	37.92	1359.00	48.43	38.80	1191.00	82.38	28.16	1195.90	84.12	74.69	1414.40	-79.85	59.09	1394.89	-64.69	76.15	1262.03	-68.46	156.26	1290.14	-69.03	198.68	1387.30	24.98	1208.43	0.00	0.00	0.00	1410.43	-15.67	1577.18	1417.42	90.27	1568.85	1256.57	-20.74	1577.91	1253.33	93.00	1570.05	883.31	286.49	77.81	283.66	282.88	79.31	883.19
7.59000	1388.94	51.03	39.01	1360.09	48.58	39.68	1190.67	83.30	29.00	1196.28	83.83	74.95	1449.06	-78.85	53.98	1428.30	-63.43	70.17	1290.82	-68.67	141.47	1316.14	-69.58	185.78	1396.33	25.96	1207.57	0.00	0.00	0.00	1418.81	-16.18	1576.69	1425.76	90.31	1568.57	1264.76	-20.91	1577.00	1261.89	92.67	1569.47	882.58	286.77	77.68	283.87	282.86	79.49	883.18
7.60000	1388.11	51.83	39.20	1359.34	49.02	39.69	1191.21	81.82	28.69	1196.54	83.89	75.35	1484.10	-77.00	50.30	1463.35	-62.02	65.66	1320.25	-68.72	126.80	1343.01	-70.22	172.87	1405.04	26.69	1206.67	0.00	0.00	0.00	1427.41	-16.58	1576.04	1434.10	90.20	1568.18	1272.98	-21.05	1576.02	1270.33	92.34	1568.71	882.94	286.58	77.60	284.02	282.94	79.56	883.11
7.61000	1387.32	52.44	38.86	1360.12	49.58	39.99	1191.13	81.81	29.25	1197.08	83.33	75.53	1519.21	-75.39	47.38	1497.29	-60.65	61.68	1350.63	-68.89	112.52	1369.75	-71.14	160.49	1412.09	27.23	1205.70	0.00	0.00	0.00	1435.34	-17.07	1575.27	1442.53	89.64	1567.68	1281.25	-21.23	1574.96	1278.75	92.32	1567.90	883.20	286.43	77.84	284.14	282.82	79.55	883.11
7.62000	1387.75	53.65	38.30	1359.81	47.75	36.34	1191.21	81.71	29.68	1197.45	83.02	75.75	1554.96	-73.76	45.88	1531.89	-59.24	58.95	1380.85	-70.03	99.41	1397.06	-72.18	148.75	1420.43	27.61	1204.75	0.00	0.00	0.00	1443.74	-17.36	1574.34	1451.30	89.01	1566.85	1289.70	-21.41	1573.84	1287.19	91.94	1566.94	882.76	286.63	77.72	284.17	283.01	79.38	882.91
7.63000	1385.02	51.00	32.77	1360.26	47.97	36.19	1191.65	80.64	29.69	1197.79	83.13	76.16	1589.34	-71.62	45.55	1565.67	-57.78	57.13	1411.67	-71.28	87.29	1424.79	-72.64	137.34	1428.37	28.02	1203.65	0.00	0.00	0.00	1452.17	-17.74	1573.26	1459.82	88.65	1565.79	1298.12	-21.75	1572.62	1295.58	91.74	1565.90	882.86	286.62	77.73	283.62	283.24	79.18	883.18
7.64000	1384.31	51.33	32.10	1359.34	48.37	35.50	1191.43	80.97	30.36	1198.06	83.13	76.60	1623.21	-70.22	45.94	1598.55	-56.50	56.33	1443.42	-71.39	75.68	1453.31	-72.88	126.47	1436.69	28.29	1202.34	0.00	0.00	0.00	1460.51	-18.07	1572.10	1468.16	88.20	1564.71	1306.56	-22.20	1571.34	1304.07	91.48	1564.62	882.83	286.95	77.71	283.63	283.24	79.32	883.15
7.65000	1384.16	51.86	31.72	1358.30	48.44	35.14	1191.56	80.84	30.85	1198.33	82.93	77.07	1656.53	-68.60	47.96	1632.23	-55.05	57.15	1475.19	-71.58	65.31	1480.81	-75.33	117.47	1444.19	28.44	1201.13	0.00	0.00	0.00	1469.30	-18.31	1570.71	1476.70	87.72	1563.50	1314.99	-22.59	1570.00	1312.66	90.75	1563.43	882.81	286.95	77.63	283.83	283.19	79.36	883.48
7.66000	1384.46	51.61	32.03	1358.34	48.60	34.97	1191.71	80.36	31.15	1198.61	82.86	77.70	1689.33	-68.91	50.25	1663.18	-53.89	58.47	1506.90	-72.09	56.23	1508.85	-76.76	109.16	1454.00	28.42	1199.77	0.00	0.00	0.00	1477.41	-18.52	1569.36	1484.96	87.47	1562.05	1323.37	-23.11	1568.56	1321.03	90.71	1562.04	882.85	286.72	77.76	284.19	283.32	79.38	883.06
7.67000	1383.03	51.55	31.43	1358.61	48.94	34.85	1192.06	79.73	31.48	1198.99	82.40	78.15	1720.99	-67.82	54.50	1694.53	-52.94	61.56	1537.93	-73.52	48.95	1536.52	-78.01	101.89	1462.97	28.33	1198.34	0.00	0.00	0.00	1485.86	-18.91	1567.83	1493.58	86.63	1560.65	1331.88	-23.42	1567.07	1329.47	90.50	1560.60	883.12	286.67	77.73	284.06	283.19	79.33	883.12
7.68000	1383.06	51.79	31.29	1358.93	49.17	34.51	1191.97	80.29	32.48	1199.16	82.90	79.11	1750.33	-66.83	60.22	1724.72	-52.16	66.07	1568.64	-75.24	43.24	1563.96	-79.86	96.35	1470.89	27.86	1196.69	0.00	0.00	0.00	1494.22	-19.28	1566.20	1501.89	86.19	1559.07	1340.42	-23.68	1565.50	1337.84	89.88	1559.02	883.12	286.79	77.67	284.06	283.06	79.34	883.15
7.69000	1384.29	52.30	31.29	1359.07	49.36	34.41	1192.34	79.82	33.14	1199.78	82.67	79.81	1778.95	-66.30	67.05	1752.83	-51.66	70.15	1598.24	-76.62	39.06	1590.01	-81.69	92.15	1479.91	27.48	1195.12	0.00	0.00	0.00	1503.01	-19.76	1564.47	1509.79	86.52	1557.34	1348.89	-24.38	1563.80	1346.35	88.61	1557.43	883.16	286.77	77.80	284.30	283.36	79.35	883.03
7.70000	1384.39	52.46	31.05	1359.85	49.25	34.65	1192.66	79.51	33.83	1200.18	83.01	80.79	1805.08	-64.89	74.85	1780.27	-53.95	75.23	1626.23	-78.65	36.79	1615.50	-82.64	89.05	1488.02	26.90	1193.47	0.00	0.00	0.00	1511.90	-20.11	1562.66	1518.61	85.08	1555.49	1357.50	-25.10	1562.06	1354.55	88.11	1555.66	883.01	286.99	77.77	283.05	283.18	79.04	882.75
7.71000	1383.64	52.73	30.52	1359.56	49.84	34.13	1192.73	79.96	34.93	1200.58	83.53	82.00	1829.52	-64.80	84.20	1804.79	-54.57	82.40	1652.76	-79.61	35.62	1638.98	-83.93	87.54	1496.52	26.19	1191.66	0.00	0.00	0.00	1520.05	-20.63	1560.89	1527.12	84.16	1553.64	1365.99	-25.83	1560.34	1362.71	87.35	1553.92	882.78	286.63	77.78	283.91	283.10	79.22	883.00
7.72000	1384.36	52.49	30.92	1359.56	49.66	34.18	1193.23	79.36	35.77	1201.26	83.37	82.98	1850.51	-64.30	93.06	1826.43	-54.53	89.92	1676.90	-80.80	36.10	1660.52	-84.76	87.02	1505.13	25.19	1189.95	0.00	0.00	0.00	1528.83	-21.17	1559.12	1535.67	82.90	1551.88	1374.57	-26.57	1558.72	1370.94	86.37	1552.17	882.68	286.92	77.62	284.63	283.14	79.33	883.41
7.73000	1383.90	52.62	30.59	1358.76	49.83	33.80	1193.46	79.60	37.15	1201.96	83.66	84.22	1869.17	-64.47	102.08	1845.64	-54.75	97.83	1698.22	-81.24	37.07	1679.48	-85.46	87.29	1514.57	24.48	1188.37	0.00	0.00	0.00	1537.36	-21.78	1557.40	1543.83	82.43	1549.90	1383.04	-27.56	1557.21	1379.41	84.90	1550.64	882.29	286.91	77.49	284.08	283.24	79.45	882.97
7.74000	1384.24	52.52	30.63	1360.08	50.28	33.88	1193.94	79.67	38.57	1202.77	83.79	85.61	1883.91	-65.18	109.56	1863.14	-55.56	104.98	1716.34	-80.99	37.87	1695.39	-85.82	87.68	1522.61	23.44	1186.83	0.00	0.00	0.00	1545.82	-22.83	1555.81	1552.39	81.14	1548.21	1391.59	-28.78	1555.84	1387.94	83.28	1549.23	882.90	286.83	77.70	283.39	283.58	79.23	883.14
7.75000	1383.61	52.23	30.58	1359.20	50.15	33.52	1194.70	79.27	40.02	1203.83	84.43	87.31	1896.64	-65.67	114.31	1874.47	-58.54	104.88	1730.96	-80.44	37.88	1708.42	-85.56	87.47	1531.44	22.37	1185.51	0.00	0.00	0.00	1554.38	-23.83	1554.23	1560.78	80.37	1546.45	1400.20	-30.21	1554.66	1396.35	81.94	1547.95	882.94	287.00	77.65	283.88	283.33	79.26	882.98
7.76000	1383.86	52.56	30.33	1359.99	50.26	33.71	1195.10	79.85	42.04	1205.03	84.73	89.14	1906.71	-66.48	115.86	1883.88	-58.78	105.66	1741.57	-80.31	37.13	1718.53	-85.76	86.69	1540.65	21.14	1184.23	0.00	0.00	0.00	1562.89	-25.16	1552.79	1569.51	78.42	1544.94	1408.98	-31.69	1553.65	1404.69	80.20	1546.80	882.89	286.98	77.71	283.60	283.04	79.16	882.73
7.77000	1383.78	52.65	30.22	1360.36	51.04	33.15	1195.69	80.69	44.48	1206.54	85.16	91.24	1914.15	-67.24	113.55	1891.04	-59.89	103.30	1748.55	-80.96	35.31	1725.82	-86.05	84.61	1550.47	20.15	1183.36	0.00	0.00	0.00	1571.19	-26.60	1551.56	1577.65	77.30	1543.45	1417.79	-33.32	1552.83	1413.21	78.11	1545.86	883.17	287.04	77.69	284.24	283.15	79.21	882.26
7.78000	1383.33	52.80	29.91	1359.84	50.76	32.97	1196.52	81.41	47.00	1208.05	85.90	93.73	1918.49	-66.94	107.59	1895.42	-59.64	97.37	1751.70	-81.28	32.91	1730.95	-85.93	81.41	1559.74	18.91	1182.54	0.00	0.00	0.00	1580.08	-28.02	1550.40	1585.99	75.99	1542.25	1426.60	-35.11	1552.12	1421.68	76.13	1544.96	882.99	287.04	77.75	284.02	283.26	79.27	882.97
7.79000	1384.38	52.94	30.07	1360.50	51.24	32.79	1197.68	81.83	49.85	1209.93	86.41	96.41	1921.03	-68.62	98.89	1898.33	-61.50	88.56	1751.79	-81.48	29.99	1733.09	-85.76	77.36	1569.21	17.48	1181.81	0.00	0.00	0.00	1589.08	-29.64	1549.34	1594.67	73.81	1541.07	1435.31	-37.15	1551.52	1430.20	73.86	1544.28	882.55	287.13	77.60	283.28	283.15	79.20	883.01
7.80000	1384.54	52.85	30.28	1360.17	51.47	32.58	1199.07	82.14	52.76	1212.05	87.31	99.53	1924.18	-71.85	90.09	1901.06	-64.91	80.49	1753.30	-81.10	28.43	1733.85	-84.54	73.94	1579.07	16.01	1181.42	0.00	0.00	0.00	1597.71	-31.37	1548.48	1603.11	72.00	1540.15	1443.98	-39.51	1551.00	1438.51	71.81	1543.63	882.85	287.29	77.73	283.66	283.00	79.32	883.11
7.81000	1383.96	52.95	30.00	1359.83	51.52	32.50	1200.97	82.18	55.88	1214.57	88.13	103.00	1930.43	-77.55	80.54	1906.88	-66.47	76.21	1755.84	-81.10	28.48	1738.11	-84.91	73.22	1589.00	14.40	1181.42	0.00	0.00	0.00	1606.21	-33.48	1547.94	1611.76	69.95	1539.40	1452.84	-41.88	1550.81	1447.03	69.15	1543.39	883.07	287.29	77.86	284.31	283.04	79.48	882.90
7.82000	1384.28	53.19	30.37	1360.38	51.81	32.52	1202.83	83.41	60.14	1217.57	88.54	107.02	1935.67	-80.67	69.15	1910.56	-65.00	70.84	1757.62	-81.20	28.31	1745.47	-85.69	73.92	1598.65	12.64	1181.73	0.00	0.00	0.00	1614.83	-35.48	1548.01	1620.17	68.47	1539.28	1461.81	-44.52	1551.22	1455.71	66.49	1543.86	883.12	287.11	77.86	284.07	283.22	79.21	883.13
7.83000	1383.11	53.21	30.04	1359.99	52.03	32.42	1205.79	83.42	64.55	1220.97	90.47	112.38	1940.74	-79.95	59.24	1913.80	-64.40	62.58	1759.40	-80.96	28.15	1748.99	-87.09	73.56	1607.66	10.93	1182.51	0.00	0.00	0.00	1623.78	-37.45	1548.60	1628.28	67.18	1539.75	1470.91	-47.15	1552.30	1464.35	63.88	1544.94	882.74	286.87	77.65	285.02	283.25	79.53	883.42
7.84000	1383.90	53.54	30.30	1360.42	52.19	32.52	1209.21	83.97	70.09	1225.63	91.32	118.13	1944.21	-77.28	51.56	1917.21	-61.92	56.24	1760.88	-81.45	28.26	1751.12	-87.80	72.99	1617.47	9.09	1183.68	0.00	0.00	0.00	1632.89	-39.60	1549.48	1637.18	64.49	1540.72	1479.92	-50.14	1553.72	1473.14	61.24	1546.50	883.23	286.79	77.90	284.76	283.37	79.52	883.29
7.85000	1384.12	53.61	30.12	1359.94	52.15	32.66	1213.37	84.84	76.70	1225.76	93.51	123.91	1946.84	-73.97	45.41	1920.25	-58.75	51.30	1761.77	-81.94	28.82	1753.91	-88.27	73.32	1626.49	7.29	1185.35	0.00	0.00	0.00	1641.65	-41.84	1550.59	1642.09	63.51	1545.22	1488.85	-53.11	1555.31	1481.78	58.82	1548.11	883.09	286.95	77.75	284.18	283.07	79.45	883.31
7.86000	1383.73	53.93	29.61	1359.76	53.64	34.26	1218.56	86.13	84.13	1234.61	93.49	131.35	1948.28	-72.43	42.11	1921.25	-57.36	48.36	1762.65	-81.62	29.04	1756.09	-88.87	73.99	1636.05	5.41	1187.57	0.00	0.00	0.00	1650.78	-44.03	1551.98	1649.27	61.76	1547.56	1497.99	-55.85	1557.04	1490.54	56.04	1549.91	883.03	286.98	77.80	284.89	283.13	79.64	883.15
7.87000	1383.86	53.52	29.95	1360.31	53.36	34.41	1224.98	86.99	92.08	1242.80	93.95	138.21	1949.40	-72.62	40.11	1921.54	-57.56	46.42	1762.91	-82.20	29.34	1757.30	-88.50	74.11	1645.55	3.67	1189.93	0.00	0.00	0.00	1659.89	-46.19	1553.62	1657.95	59.47	1549.35	1507.13	-58.84	1558.97	1499.30	53.25	1551.96	881.96	286.90	77.58	284.25	283.33	79.41	882.89
7.88000	1384.57	53.88	29.74	1362.16	53.07	35.14	1232.95	87.10	100.14	1258.18	92.79	145.11	1949.51	-72.19	38.14	1922.09	-57.51	44.83	1763.47	-82.00	29.14	1757.69	-88.61	74.42	1654.56	1.71	1192.61	0.00	0.00	0.00	1668.80	-48.46	1555.38	1665.32	57.58	1551.41	1516.40	-61.69	1561.01	1508.11	50.57	1554.10	881.94	287.10	77.57	284.47	283.19	79.45	883.15
7.89000	1385.72	54.35	29.55	1363.19	53.38	35.26	1242.03	87.60	109.19	1269.93	94.12	152.35	1949.61	-72.03	36.73	1922.44	-57.13	43.37	1763.79	-82.01	29.13	1758.78	-88.71	74.66	1663.67	-0.18	1195.27	0.00	0.00	0.00	1677.22	-50.69	1557.07	1673.98	55.46	1553.06	1525.64	-64.22	1563.03	1516.88	47.82	1556.24	882.22	287.35	77.75	284.87	282.92	79.72	883.70
7.90000	1387.23	54.66	29.17	1364.70	53.36	35.31	1251.61	87.93	119.02	1283.25	94.04	158.85	1949.50	-70.33	36.39	1922.65	-56.94	42.39	1764.13	-82.13	29.10	1759.76	-88.39	74.70	1672.68	-2.05	1197.98	0.00	0.00	0.00	1686.46	-52.52	1558.60	1683.05	53.18	1554.65	1534.61	-66.86	1564.87	1525.54	45.29	1558.22	882.62	287.37	77.82	284.47	283.13	79.49	883.76
7.91000	1389.59	55.54	28.15	1368.39	53.67	35.77	1262.29	87.59	129.54	1296.92	94.57	166.31	1949.85	-70.03	35.76	1922.57	-56.89	41.57	1764.18	-82.30	29.19	1760.34	-87.98	74.73	1681.54	-3.83	1200.47	0.00	0.00	0.00	1695.21	-54.48	1560.01	1691.54	51.25	1556.22	1543.45	-69.42	1566.51	1533.82	43.48	1560.00	882.56	287.37	77.78	284.43	283.23	79.46	883.80
7.92000	1392.92	56.20	27.30	1373.71	54.18	37.05	1273.59	87.28	140.61	1310.44	94.32	175.13	1949.99	-69.92	35.14	1922.75	-56.79	41.06	1764.29	-82.36	29.24	1760.59	-87.98	74.94	1691.20	-5.53	1202.83	0.00	0.00	0.00	1703.56	-56.29	1561.48	1700.05	49.25	1557.66	1552.32	-71.75	1568.02	1542.54	40.99	1561.57	882.35	287.26	77.59	284.34	283.20	79.41	883.50
7.93000	1395.91	57.22	25.95	1379.68	54.84	38.52	1286.42	87.05	152.06	1325.20	92.32	184.09	1949.76	-69.85	34.65	1923.33	-56.67	40.91	1764.62	-81.94	29.19	1760.97	-87.80	75.10	1701.04	-7.16	1204.93	0.00	0.00	0.00	1711.94	-58.02	1562.85	1708.73	47.75	1559.06	1561.17	-73.97	1569.40	1550.86	39.23	1562.93	882.03	287.21	77.54	284.60	283.43	79.45	883.02
7.94000	1399.72	58.02	24.56	1386.82	55.34	40.31	1300.64	85.75	162.94	1341.26	90.42	193.10	1949.86	-69.48	34.47	1923.47	-56.59	40.64	1764.58	-82.09	29.44	1761.43	-87.27	75.07	1709.66	-8.54	1206.45	0.00	0.00	0.00	1720.52	-59.58	1564.24	1716.66	46.37	1560.42	1569.93	-76.11	1570.65	1559.42	37.21	1564.24	882.30	287.12	77.65	284.03	283.39	79.46	883.56
7.95000	1404.25	59.34	23.08	1395.01	56.09	42.08	1315.27	84.39	173.47	1358.50	87.65	201.15	1950.62	-70.00	34.04	1923.65	-56.58	40.47	1764.81	-81.79	29.45	1761.89	-86.90	75.04	1718.16	-9.75	1207.76	0.00	0.00	0.00	1729.97	-61.01	1565.51	1724.87	44.90	1561.77	1578.50	-78.23	1571.75	1567.90	35.08	1565.38	882.51	287.11	77.69	284.10	283.13	79.44	883.47
7.96000	1410.55	61.38	21.58	1404.36	57.39	43.96	1331.18	81.67	183.61	1375.92	85.40	208.70	1950.58	-69.42	34.28	1923.73	-56.59	40.36	1764.87	-81.70	29.50	1762.01	-87.06	75.07	1727.91	-11.43	1209.91	0.00	0.00	0.00	1738.58	-62.44	1566.82	1733.15	43.26	1563.18	1587.18	-80.05	1572.76	1576.20	33.23	1566.40	882.56	287.17	77.59	285.16	283.05	79.62	883.37
7.97000	1418.01	64.01	23.17	1415.49	59.10	47.30	1346.81	80.38	192.97	1393.46	82.43	215.53	1950.44	-69.92	33.75	1923.93	-56.57	40.34	1765.07	-81.48	29.47	1762.38	-86.77	74.90	1737.23	-12.96	1211.83	0.00	0.00	0.00	1747.13	-63.83	1568.14	1741.41	41.74	1564.49	1595.73	-82.01	1573.69	1584.47	31.61	1567.40	882.50	287.32	77.78	284.17	283.19	79.42	882.82
7.98000	1429.62	67.12	27.51	1428.42	61.65	51.64	1366.13	78.56	200.22	1411.29	79.97	221.99	1950.23	-69.48	33.95	1924.17	-56.54	40.39	1764.92	-81.71	29.61	1762.22	-87.12	75.00	1746.14	-14.34	1213.50	0.00	0.00	0.00	1755.52	-65.11	1569.30	1749.86	40.26	1565.77	1604.46	-83.71	1574.57	1592.99	29.55	1568.32	881.87	287.44	77.40	284.15	283.18	79.39	883.07
7.99000	1446.15	71.00	32.65	1445.06	64.54	56.62	1384.74	74.98	206.27	1428.92	78.31	227.68	1950.58	-69.82	33.91	1924.03	-56.67	40.39	1764.93	-81.64	29.53	1762.46	-86.93	74.86	1754.69	-15.58	1214.96	0.00	0.00	0.00	1764.02	-66.22	1570.50	1758.25	39.49	1566.85	1613.19	-85.46	1575.37	1601.23	27.90	1569.22	881.77	287.35	77.35	284.90	283.15	79.59	883.87
8.00000	1467.10	75.12	38.35	1464.18	67.83	61.68	1402.02	71.95	210.72	1446.44	75.84	232.66	1949.96	-69.85	33.87	1924.00	-56.86	40.49	1765.03	-81.46	29.35	1762.23	-87.43	75.02	1762.91	-16.71	1216.19	0.00	0.00	0.00	1772.39	-67.40	1571.60	1765.92	38.50	1568.04	1622.01	-87.02	1576.20	1609.44	26.55	1570.12	882.25	287.51	77.40	284.88	283.13	79.56	883.47
8.01000	1488.64	79.29	43.22	1485.38	71.31	66.16	1419.68	69.82	213.88	1464.30	72.81	236.72	1950.17	-70.02	34.06	1923.67	-57.04	40.59	1764.80	-81.83	29.42	1762.34	-87.47	75.02	1770.84	-17.72	1217.23	0.00	0.00	0.00	1780.86	-68.43	1572.61	1774.46	37.42	1569.19	1630.71	-88.46	1577.08	1617.95	24.79	1571.09	882.30	287.77	77.54	284.15	283.11	79.34	883.45
8.02000	1512.34	83.44	47.49	1507.82	74.57	69.75	1438.06	67.54	215.56	1482.96	70.26	239.47	1949.75	-70.08	34.18	1923.83	-57.20	40.93	1764.59	-81.98	29.38	1762.03	-88.22	75.20	1778.51	-18.63	1218.07	0.00	0.00	0.00	1789.43	-69.31	1573.58	1782.90	36.17	1570.27	1639.22	-90.07	1577.97	1626.28	23.27	1572.07	881.86	287.26	77.57	284.40	283.21	79.50	883.32
8.03000	1537.57	87.15	51.33	1532.21	77.56	72.98	1456.76	65.81	215.99	1501.57	68.83	241.11	1949.71	-70.16	34.50	1923.42	-57.40	40.98	1764.69	-81.65	29.04	1762.07	-88.33	75.20	1785.96	-19.45	1218.72	0.00	0.00	0.00	1798.08	-70.11	1574.50	1790.45	35.48	1571.23	1647.84	-91.58	1578.86	1634.52	22.15	1573.09	881.71	287.05	77.37	284.60	283.49	79.41	883.61
8.04000	1562.81	90.02	54.10	1556.18	79.81	75.08	1476.04	64.54	215.24	1520.48	67.05	241.20	1950.00	-70.19	34.93	1923.38	-57.58	41.30	1764.29	-82.26	29.27	1762.01	-88.41	75.07	1793.23	-20.20	1219.20	0.00	0.00	0.00	1806.62	-70.82	1575.29	1799.11	34.33	1572.12	1656.44	-93.07	1579.78	1642.84	20.90	1574.13	881.95	287.34	77.45	283.58	283.38	79.18	883.31
8.05000	1588.67	91.87	55.92	1582.00	81.45	76.67	1496.21	63.51	213.13	1539.59	65.63	240.04	1949.79	-70.43	34.96	1923.61	-57.64	41.61	1764.32	-82.14	29.11	1762.08	-88.33	75.04	1800.35	-20.89	1219.52	0.00	0.00	0.00	1815.23	-71.68	1576.00	1807.22	33.75	1572.82	1664.91	-94.62	1580.65	1651.22	19.50	1575.12	882.00	287.24	77.46	283.90	283.29	79.43	883.14
8.06000	1616.34	92.53	57.19	1607.72	81.94	77.14	1516.53	63.76	210.30	1559.34	64.15	237.64	1950.48	-70.75	35.08	1923.54	-57.71	41.62	1764.39	-82.09	29.07	1762.00	-88.51	75.16	1807.36	-21.52	1219.68	0.00	0.00	0.00	1823.45	-72.39	1576.71	1815.44	32.99	1573.48	1673.47	-96.00	1581.49	1659.85	17.42	1576.13	882.26	287.02	77.75	284.66	282.83	79.64	883.25
8.07000	1644.55	92.35	57.69	1633.98	81.77	76.79	1537.69	63.34	205.81	1579.04	63.42	234.52	1950.09	-70.63	35.01	1923.67	-57.70	41.64	1764.39	-82.04	29.05	1762.04	-88.71	75.35	1814.29	-22.11	1219.70	0.00	0.00	0.00	1832.03	-73.04	1577.32	1823.78	32.27	1574.20	1681.99	-97.16	1582.31	1667.87	16.32	1576.93	882.07	287.23	77.67	284.21	282.94	79.44	882.97
8.08000	1674.41	90.85	56.80	1662.27	80.58	76.20	1559.09	62.75	200.01	1599.06	62.54	230.15	1949.81	-70.54	34.91	1923.66	-57.71	41.66	1764.61	-81.83	28.97	1762.11	-88.68	75.41	1821.19	-22.66	1219.58	0.00	0.00	0.00	1840.19	-73.84	1577.86	1832.05	31.56	1574.66	1690.57	-98.11	1583.08	1675.92	15.25	1577.67	882.11	287.42	77.67	284.25	283.07	79.61	882.87
8.09000	1704.55	88.80	56.29	1690.69	78.97	74.84	1580.64	63.44	193.74	1619.30	62.19	224.97	1950.01	-70.81	34.69	1924.05	-57.61	41.69	1764.64	-81.80	29.07	1762.23	-88.54	75.48	1828.08	-23.20	1219.34	0.00	0.00	0.00	1848.70	-74.32	1578.41	1840.02	31.21	1575.04	1698.91	-99.30	1583.75	1684.28	13.81	1578.33	881.44	287.48	77.36	284.53	283.06	79.66	882.59
8.10000	1734.54	86.22	55.37	1720.16	76.97	73.25	1602.50	63.98	186.02	1640.25	61.45	218.62	1949.72	-70.47	34.66	1923.61	-57.54	41.36	1764.82	-81.50	29.02	1762.57	-88.16	75.52	1835.01	-23.74	1218.99	0.00	0.00	0.00	1856.80	-74.65	1579.02	1848.22	30.49	1575.38	1707.44	-100.24	1584.35	1692.24	12.83	1578.76	881.63	287.02	77.48	284.96	283.14	79.62	882.27
8.11000	1765.43	83.21	54.47	1749.28	74.55	71.04	1623.12	66.68	180.49	1661.19	60.90	211.58	1949.63	-70.36	34.63	1923.50	-57.43	41.16	1764.63	-81.75	29.30	1762.83	-87.68	75.45	1842.00	-24.28	1218.53	0.00	0.00	0.00	1865.12	-75.08	1579.46	1856.02	29.94	1575.66	1715.83	-101.34	1584.79	1700.18	12.05	1579.02	881.78	287.08	77.47	284.90	283.36	79.66	882.55
8.12000	1796.45	80.38	53.09	1779.27	71.85	68.85	1647.43	65.42	168.00	1682.43	60.48	203.74	1949.46	-70.06	34.51	1923.58	-57.29	41.01	1764.68	-81.56	29.30	1763.06	-87.39	75.43	1849.11	-24.83	1217.98	0.00	0.00	0.00	1873.32	-75.47	1579.89	1864.39	29.30	1575.95	1724.30	-102.25	1585.09	1708.20	11.07	1579.10	882.00	287.54	77.62	284.53	283.30	79.50	882.83
8.13000	1825.80	77.91	51.98	1809.25	69.03	66.37	1670.92	65.26	157.49	1704.04	60.19	195.42	1949.59	-70.24	34.35	1923.56	-57.11	40.88	1764.52	-81.58	29.45	1763.00	-87.50	75.57	1856.35	-25.41	1217.34	0.00	0.00	0.00	1881.63	-75.68	1580.30	1872.16	28.97	1576.02	1732.65	-103.12	1585.24	1716.23	10.09	1578.95	881.91	287.09	77.52	284.34	283.33	79.36	882.69
8.14000	1857.66	74.54	50.53	1839.10	66.04	63.81	1695.15	64.58	146.80	1725.88	62.29	190.41	1950.06	-69.89	34.79	1923.19	-57.06	40.62	1764.54	-81.45	29.39	1762.87	-87.57	75.68	1863.78	-26.03	1216.64	0.00	0.00	0.00	1889.95	-76.00	1580.70	1879.96	28.79	1576.15	1740.88	-104.09	1585.28	1724.01	9.51	1578.69	881.60	287.20	77.37	284.13	282.95	79.46	882.47
8.15000	1888.09	70.99	48.39	1870.00	62.98	61.38	1720.43	63.24	135.53	1747.98	62.05	181.31	1949.92	-70.60	34.42	1922.67	-57.00	40.32	1764.58	-81.15	29.24	1762.87	-87.46	75.61	1871.42	-26.71	1215.86	0.00	0.00	0.00	1898.34	-76.13	1581.05	1888.02	28.20	1576.22	1749.12	-104.99	1585.22	1731.84	8.35	1578.32	881.96	287.18	77.45	284.47	282.81	79.55	883.08
8.16000	1917.88	65.53	45.17	1899.50	59.37	58.69	1746.48	61.22	123.91	1771.71	59.72	168.30	1949.41	-69.25	36.45	1922.43	-56.89	40.26	1764.36	-81.52	29.41	1762.56	-87.73	75.76	1879.31	-27.44	1215.04	0.00	0.00	0.00	1906.33	-76.58	1581.35	1895.41	28.02	1576.20	1757.31	-105.94	1584.96	1739.55	7.75	1577.80	882.09	287.10	77.47	285.25	283.09	79.73	883.26
8.17000	1948.21	61.43	43.62	1928.92	55.87	56.24	1773.03	58.97	112.47	1795.81	58.29	158.40	1948.72	-69.54	37.07	1922.66	-56.73	40.70	1764.37	-81.36	29.22	1762.59	-87.46	75.70	1887.49	-28.25	1214.17	0.00	0.00	0.00	1913.31	-76.01	1582.19	1903.46	27.42	1576.11	1765.64	-106.74	1584.61	1747.59	6.40	1577.20	881.75	287.08	77.36	284.42	283.23	79.40	882.71
8.18000	1978.49	58.04	41.77	1958.48	51.97	54.04	1799.79	56.95	101.28	1819.12	58.15	149.49	1948.06	-69.76	37.54	1923.08	-56.48	41.44	1764.42	-81.36	29.20	1762.40	-87.71	75.92	1895.99	-29.15	1213.27	0.00	0.00	0.00	1921.13	-76.10	1582.42	1911.27	27.22	1575.88	1773.77	-107.60	1584.12	1755.18	5.66	1576.36	881.41	287.22	77.46	284.94	283.38	79.64	882.79
8.19000	2008.20	53.04	40.86	1987.49	47.84	51.80	1826.22	55.12	90.89	1844.25	55.44	139.89	1947.70	-70.79	38.72	1923.29	-56.65	42.10	1764.20	-81.48	29.18	1762.43	-87.34	75.87	1903.83	-30.06	1212.62	0.00	0.00	0.00	1929.15	-76.33	1582.42	1918.65	27.27	1575.60	1781.96	-108.40	1583.53	1762.93	4.62	1575.51	881.55	287.04	77.51	284.68	283.25	79.61	883.26
8.20000	2037.28	48.22	39.33	2016.03	43.21	49.58	1853.88	51.92	80.74	1869.38	53.14	130.92	1946.28	-71.86	39.52	1923.07	-57.06	42.32	1763.98	-81.91	29.40	1762.15	-87.59	76.13	1911.12	-31.06	1211.82	0.00	0.00	0.00	1937.24	-76.58	1582.36	1925.88	26.95	1575.36	1790.24	-108.97	1582.90	1770.86	3.56	1574.59	882.01	287.19	77.67	285.25	282.97	79.75	883.10
8.21000	2066.28	42.86	38.34	2044.41	38.29	47.72	1881.85	48.39	71.50	1894.64	50.65	122.23	1945.56	-72.66	40.09	1923.28	-57.69	42.37	1764.12	-81.68	29.33	1762.05	-87.65	76.35	1919.52	-31.88	1211.07	0.00	0.00	0.00	1945.11	-76.80	1582.26	1934.45	26.11	1575.04	1798.28	-109.78	1582.21	1778.73	2.55	1573.54	881.96	287.34	77.59	284.42	283.40	79.57	882.98
8.22000	2094.07	37.35	37.69	2071.84	33.19	46.45	1908.80	45.72	63.23	1919.76	48.17	114.33	1945.47	-73.22	40.20	1922.51	-58.42	41.90	1764.26	-81.48	29.27	1762.08	-87.49	76.42	1927.65	-32.60	1210.28	0.00	0.00	0.00	1952.73	-77.03	1582.16	1942.29	26.14	1574.65	1806.30	-110.69	1581.45	1786.66	1.44	1572.49	882.25	287.39	77.64	284.99	283.29	79.77	882.74
8.23000	2122.25	31.82	38.41	2098.80	27.85	46.25	1936.05	42.37	55.32	1944.46	45.35	107.02	1945.60	-74.07	40.12	1909.47	-80.48	56.70	1764.17	-81.60	29.40	1762.13	-87.42	76.64	1935.42	-33.38	1209.45	0.00	0.00	0.00	1961.01	-77.20	1581.95	1949.22	26.07	1574.16	1814.53	-111.33	1580.66	1794.45	0.76	1571.41	881.95	287.13	77.63	284.47	283.36	79.59	883.17
8.24000	2149.11	26.12	40.30	2125.26	22.62	47.34	1961.94	39.53	48.73	1968.45	41.41	100.07	1947.75	-74.31	36.74	1921.01	-61.46	42.62	1764.21	-81.56	29.47	1762.28	-87.29	76.87	1943.28	-34.30	1208.53	0.00	0.00	0.00	1968.95	-77.37	1581.76	1956.76	25.78	1573.70	1822.77	-111.94	1579.77	1801.86	0.71	1570.19	882.15	286.93	77.59	284.44	283.26	79.49	883.18
8.25000	2173.63	22.78	45.25	2151.20	17.30	49.65	1987.22	35.87	42.75	1991.16	38.62	94.55	1948.48	-74.53	35.94	1922.45	-59.78	41.19	1764.30	-81.49	29.58	1762.60	-86.91	76.91	1951.18	-35.19	1207.51	0.00	0.00	0.00	1976.66	-77.54	1581.54	1964.40	25.63	1573.29	1830.97	-112.50	1578.83	1809.89	-0.72	1569.03	881.91	287.36	77.52	284.12	283.36	79.39	883.37
8.26000	2198.46	17.25	49.36	2175.36	12.17	52.63	2011.58	32.52	38.30	2013.05	35.62	90.22	1949.71	-74.41	35.36	1922.33	-60.13	40.99	1764.54	-81.43	29.70	1762.55	-87.27	77.37	1959.38	-35.92	1206.37	0.00	0.00	0.00	1984.56	-77.64	1581.26	1972.17	25.50	1572.81	1839.01	-113.06	1577.85	1817.42	-1.06	1567.74	882.45	287.31	77.73	284.37	283.20	79.44	882.95
8.27000	2222.03	12.20	54.18	2198.31	7.24	56.31	2034.95	28.83	34.83	2034.38	31.94	86.62	1950.68	-74.87	34.53	1922.48	-60.43	40.97	1764.70	-81.39	29.90	1762.80	-87.22	77.67	1967.02	-36.76	1205.21	0.00	0.00	0.00	1992.78	-77.72	1580.96	1979.70	25.33	1572.31	1847.04	-113.59	1576.82	1825.09	-1.54	1566.46	881.97	287.31	77.57	284.61	283.18	79.51	882.90
8.28000	2243.04	7.41	59.33	2219.87	2.33	60.87	2056.29	25.20	32.62	2053.98	28.53	84.30	1950.55	-74.48	34.32	1922.48	-60.64	40.83	1764.54	-81.69	30.28	1763.21	-87.21	78.04	1975.36	-37.38	1204.02	0.00	0.00	0.00	2000.82	-77.86	1580.59	1987.36	25.36	1571.76	1855.11	-113.93	1575.79	1832.74	-2.03	1565.19	882.01	287.13	77.52	284.30	283.06	79.48	883.39
8.29000	2262.00	2.72	64.72	2238.76	-2.15	65.29	2075.61	21.90	31.60	2071.63	25.37	83.13	1950.64	-74.59	34.10	1922.58	-60.81	40.71	1765.03	-81.20	30.42	1763.70	-87.09	78.57	1983.39	-37.96	1202.78	0.00	0.00	0.00	2008.86	-77.87	1580.18	1995.46	25.04	1571.29	1863.13	-114.35	1574.67	1840.56	-2.76	1563.91	881.86	287.47	77.35	284.32	283.13	79.49	883.28
8.30000	2278.81	-1.46	70.20	2255.73	-6.43	70.13	2094.49	16.38	30.14	2087.77	21.43	82.34	1949.61	-74.86	33.60	1923.02	-60.88	40.73	1765.02	-81.50	31.01	1763.99	-87.43	79.29	1991.05	-38.54	1201.59	0.00	0.00	0.00	2016.83	-77.86	1579.77	2003.35	25.09	1570.73	1871.17	-114.72	1573.55	1848.72	-3.78	1562.74	882.31	287.27	77.64	284.11	283.12	79.48	883.06
8.31000	2293.74	-5.16	75.77	2270.57	-10.31	74.94	2109.57	12.61	29.96	2101.21	18.23	81.96	1950.02	-75.39	33.28	1923.13	-60.99	40.56	1765.34	-81.22	31.40	1764.45	-87.47	79.97	1999.73	-38.88	1200.46	0.00	0.00	0.00	2024.89	-77.82	1579.34	2010.80	25.05	1570.21	1879.35	-114.75	1572.48	1856.74	-4.30	1561.64	882.04	287.39	77.57	284.74	283.27	79.51	882.70
8.32000	2305.35	-8.50	80.43	2282.60	-13.82	79.29	2122.44	8.58	29.50	2112.91	14.22	81.34	1949.65	-75.11	33.00	1922.97	-60.67	40.08	1765.42	-81.46	32.11	1764.99	-87.57	80.79	2008.31	-39.16	1199.55	0.00	0.00	0.00	2032.92	-77.75	1578.99	2018.83	24.97	1569.75	1887.50	-114.87	1571.48	1864.69	-4.56	1560.49	881.83	287.55	77.47	284.54	283.18	79.63	883.06
8.33000	2316.05	-12.83	82.16	2291.82	-17.03	82.45	2132.63	4.79	28.64	2122.60	9.90	80.23	1949.48	-75.74	32.65	1921.80	-60.18	39.58	1765.92	-81.11	32.54	1765.54	-87.93	81.89	2016.38	-39.26	1198.67	0.00	0.00	0.00	2041.04	-77.65	1578.63	2026.35	25.27	1569.26	1895.64	-114.70	1570.58	1872.36	-4.33	1559.49	882.01	287.35	77.62	284.18	283.31	79.46	883.10
8.34000	2324.45	-16.69	84.00	2299.51	-20.25	84.55	2140.91	0.89	27.30	2130.12	5.93	78.99	1949.96	-75.57	32.41	1919.76	-59.56	39.07	1766.46	-81.00	33.32	1766.05	-88.67	83.23	2025.11	-39.19	1197.92	0.00	0.00	0.00	2048.84	-77.52	1578.30	2034.02	25.23	1569.01	1903.70	-114.52	1569.80	1880.26	-4.51	1558.57	882.12	287.75	77.60	284.46	283.38	79.36	883.25
8.35000	2329.20	-19.76	84.16	2304.85	-23.69	84.47	2146.50	-2.31	26.03	2135.32	3.14	77.82	1949.89	-75.84	31.90	1917.03	-58.83	38.57	1766.52	-81.65	34.74	1767.02	-88.83	84.49	2032.95	-39.03	1197.34	0.00	0.00	0.00	2056.60	-77.36	1578.06	2042.20	25.66	1568.73	1911.88	-114.15	1569.18	1888.03	-4.22	1557.82	882.52	287.38	77.66	284.52	283.36	79.55	883.18
8.36000	2332.12	-23.07	82.38	2308.31	-27.58	82.53	2149.67	-4.85	25.36	2139.04	0.21	76.22	1949.28	-74.64	31.91	1913.74	-58.03	38.09	1766.74	-82.25	36.31	1767.87	-89.63	86.27	2041.12	-38.77	1196.95	0.00	0.00	0.00	2064.54	-77.11	1577.84	2049.87	26.05	1568.56	1919.88	-113.83	1568.64	1895.58	-3.51	1557.17	882.73	286.95	77.75	284.71	283.18	79.61	882.94
8.37000	2335.23	-28.79	77.88	2310.40	-32.29	78.74	2151.27	-6.97	25.53	2141.31	-2.27	74.82	1952.21	-77.95	25.90	1910.05	-57.19	37.64	1767.27	-82.49	37.97	1768.81	-90.58	88.25	2049.11	-38.38	1196.72	0.00	0.00	0.00	2072.50	-76.82	1577.70	2058.04	26.09	1568.50	1927.93	-113.49	1568.19	1903.69	-3.51	1556.86	882.51	287.31	77.86	284.41	283.22	79.39	883.03
8.38000	2335.18	-33.73	72.55	2310.35	-37.36	73.24	2151.23	-8.06	25.58	2141.28	-3.10	73.22	1952.47	-78.56	25.08	1906.11	-56.36	37.24	1767.95	-82.60	39.63	1769.81	-91.79	90.51	2057.65	-37.77	1196.61	0.00	0.00	0.00	2080.37	-76.42	1577.68	2065.80	26.42	1568.57	1935.94	-112.85	1567.88	1911.46	-2.78	1556.55	881.73	287.39	77.50	284.35	283.20	79.52	882.91
8.39000	2335.25	-37.23	70.21	2311.71	-42.05	69.22	2152.34	-10.03	24.74	2141.35	-5.73	71.08	1952.39	-78.10	24.99	1902.08	-55.55	36.90	1768.66	-83.21	41.77	1771.26	-92.77	92.95	2065.85	-37.18	1196.59	0.00	0.00	0.00	2088.00	-75.99	1577.71	2073.38	26.85	1568.68	1943.72	-112.50	1567.62	1919.78	-2.86	1556.38	882.25	287.39	77.55	284.27	283.19	79.42	883.30
8.40000	2336.98	-41.40	65.70	2313.38	-46.03	65.37	2152.79	-9.73	25.00	2142.00	-7.90	69.50	1952.37	-78.22	24.38	1898.11	-54.81	36.64	1768.96	-84.76	44.70	1773.30	-93.53	95.53	2074.19	-36.46	1196.69	0.00	0.00	0.00	2095.67	-75.52	1577.91	2081.22	27.46	1569.00	1951.53	-111.80	1567.47	1927.49	-1.91	1556.31	882.35	287.26	77.56	283.70	283.22	79.24	883.19
8.41000	2339.16	-43.57	60.63	2315.79	-48.15	61.30	2154.15	-10.54	25.00	2144.99	-7.32	69.61	1952.51	-78.17	24.25	1894.36	-54.16	36.46	1769.36	-86.62	48.31	1775.55	-94.80	98.73	2082.88	-35.72	1196.98	0.00	0.00	0.00	2103.77	-74.93	1578.33	2089.46	28.01	1569.53	1959.29	-111.04	1567.51	1935.25	-0.65	1556.43	882.45	287.16	77.68	283.40	283.04	79.21	882.27
8.42000	2340.94	-43.61	54.00	2317.16	-48.04	55.69	2155.02	-10.91	25.06	2150.19	-7.91	69.69	1953.38	-79.62	23.41	1890.96	-53.65	36.38	1770.14	-88.57	52.49	1778.05	-96.14	102.50	2091.04	-35.07	1197.42	0.00	0.00	0.00	2111.56	-74.24	1579.16	2097.57	28.72	1570.49	1966.99	-110.13	1567.89	1943.43	-0.05	1556.92	881.86	287.30	77.42	283.97	283.23	79.37	882.57
8.43000	2342.49	-43.42	49.60	2319.32	-47.59	52.20	2155.57	-10.75	25.24	2152.89	-7.13	70.04	1953.34	-79.50	23.13	1888.09	-53.31	36.42	1771.88	-89.77	56.98	1781.28	-97.42	106.94	2099.55	-34.48	1198.16	0.00	0.00	0.00	2119.41	-73.44	1580.31	2105.40	29.62	1571.80	1974.74	-109.06	1568.55	1951.56	0.82	1557.79	881.98	287.27	77.41	283.64	283.34	79.36	882.89
8.44000	2342.59	-43.86	48.45	2319.82	-48.01	51.52	2156.19	-10.93	25.18	2153.87	-7.16	69.76	1953.78	-79.40	22.76	1885.89	-53.17	36.58	1775.05	-89.98	61.85	1785.98	-98.29	111.88	2108.30	-33.84	1199.24	0.00	0.00	0.00	2127.24	-72.49	1581.68	2113.39	30.71	1573.38	1982.48	-107.89	1569.38	1959.40	2.20	1558.76	882.13	287.22	77.56	283.55	283.20	79.28	883.61
8.45000	2342.72	-44.97	47.59	2319.13	-49.22	50.01	2156.67	-11.29	24.81	2153.45	-7.02	69.62	1953.97	-78.53	22.87	1884.51	-53.26	36.88	1779.06	-90.09	67.60	1791.06	-100.26	117.74	2116.74	-33.40	1200.50	0.00	0.00	0.00	2135.16	-71.39	1583.20	2121.08	31.78	1574.99	1990.16	-106.68	1570.31	1967.11	3.62	1559.70	882.30	287.26	77.55	284.05	283.13	79.48	883.54
8.46000	2343.20	-45.81	45.95	2319.67	-50.09	48.64	2156.51	-10.64	25.05	2153.70	-6.50	69.78	1955.41	-79.67	22.13	1884.11	-53.63	37.34	1782.79	-91.99	74.84	1797.36	-102.01	123.95	2124.98	-32.95	1201.82	0.00	0.00	0.00	2142.68	-70.20	1584.79	2128.99	33.00	1576.54	1997.71	-105.55	1571.24	1975.22	4.77	1560.71	881.87	287.55	77.39	283.42	283.26	79.22	883.00
8.47000	2343.64	-45.86	45.26	2319.50	-50.12	47.65	2156.72	-10.40	24.98	2155.24	-6.42	69.67	1955.45	-78.71	22.23	1884.85	-54.29	37.96	1788.74	-92.11	81.54	1805.55	-103.11	130.17	2133.77	-32.57	1203.32	0.00	0.00	0.00	2150.45	-68.83	1586.29	2136.82	34.22	1577.90	2005.36	-104.12	1572.16	1982.96	6.64	1561.50	881.96	287.43	77.60	283.61	283.79	79.30	882.72
8.48000	2344.10	-45.62	45.00	2319.92	-49.90	47.31	2156.55	-9.69	25.00	2156.01	-5.79	69.58	1957.24	-80.37	21.15	1886.86	-55.29	38.76	1795.32	-93.37	89.47	1814.94	-104.98	136.67	2142.42	-32.43	1204.85	0.00	0.00	0.00	2157.94	-67.37	1587.68	2144.69	35.91	1579.07	2005.36	-104.12	1572.16	1991.15	7.76	1562.06	882.49	287.31	77.74	284.44	283.13	79.44	883.61
8.49000	2344.17	-46.04	44.57	2319.69	-50.24	46.74	2157.34	-10.64	24.43	2156.56	-6.10	69.51	1957.66	-79.99	21.20	1890.31	-56.66	39.76	1802.00	-95.84	98.13	1824.89	-108.19	143.78	2151.75	-32.29	1206.37	0.00	0.00	0.00	2165.79	-65.78	1588.92	2152.56	37.60	1580.00	2005.36	-104.12	1572.16	1998.89	9.96	1562.35	882.76	287.31	77.79	284.61	283.35	79.58	884.26
8.50000	2344.40	-46.16	44.44	2319.77	-50.60	46.39	2156.68	-9.56	24.86	2156.43	-5.73	69.60	1959.35	-80.95	20.67	1895.35	-58.44	40.96	1809.86	-97.96	107.49	1834.97	-112.63	152.04	2159.99	-32.38	1207.64	0.00	0.00	0.00	2173.50	-64.09	1589.98	2160.48	39.24	1580.74	2005.36	-104.12	1572.16	2006.62	11.89	1562.45	882.19	287.28	77.41	284.23	283.33	79.48	884.44
8.51000	2344.67	-46.28	44.16	2319.91	-50.59	46.06	2156.84	-9.85	24.70	2156.24	-5.62	69.68	1959.81	-80.36	21.09	1902.14	-60.65	42.39	1818.63	-100.46	117.73	1846.54	-115.77	160.35	2169.18	-32.47	1208.72	0.00	0.00	0.00	2181.22	-62.34	1590.88	2168.52	40.94	1581.22	2005.36	-104.12	1572.16	2014.39	13.90	1562.41	882.68	287.24	77.65	283.85	283.16	79.33	884.46
8.52000	2344.52	-46.54	43.61	2320.17	-50.65	45.73	2157.17	-10.31	24.53	2156.37	-5.95	69.61	1962.74	-82.72	20.53	1910.82	-63.34	44.04	1828.11	-103.61	128.39	1859.21	-119.00	169.15	2178.24	-32.57	1209.51	0.00	0.00	0.00	2189.05	-60.55	1591.69	2176.33	42.60	1581.63	2005.36	-104.12	1572.16	2022.55	15.35	1562.28	882.33	287.48	77.42	284.76	283.20	79.63	884.38
8.53000	2345.02	-46.36	43.39	2320.09	-50.75	45.28	2156.97	-9.82	24.85	2156.60	-6.27	69.38	1963.30	-81.22	26.71	1921.54	-66.53	45.94	1839.44	-106.02	138.82	1872.83	-123.17	178.17	2186.16	-32.85	1210.02	0.00	0.00	0.00	2196.75	-58.79	1592.42	2184.06	44.30	1581.95	2005.36	-104.12	1572.16	2030.09	17.75	1561.98	882.13	287.44	77.65	284.11	283.22	79.43	884.42
8.54000	2344.75	-46.58	42.99	2320.67	-50.77	45.28	2157.07	-9.99	24.85	2156.66	-6.07	69.46	1966.97	-82.73	27.19	1934.47	-70.26	48.10	1850.66	-110.06	149.84	1887.72	-126.76	186.84	2194.73	-33.09	1210.21	0.00	0.00	0.00	2204.32	-56.97	1593.11	2192.29	45.77	1582.23	2005.36	-104.12	1572.16	2037.94	19.73	1561.69	882.23	287.20	77.75	284.69	283.43	79.64	884.38
8.55000	2344.96	-46.50	42.90	2320.50	-50.77	44.98	2158.42	-12.04	23.96	2157.79	-7.57	68.84	1971.90	-84.32	27.42	1949.76	-74.57	50.54	1862.53	-113.84	160.41	1903.60	-129.72	195.21	2202.63	-33.48	1210.13	0.00	0.00	0.00	2212.24	-55.10	1593.72	2200.01	48.02	1582.21	2005.36	-104.12	1572.16	2045.77	21.85	1561.28	882.21	287.23	77.69	285.19	283.35	79.75	884.44
8.56000	2344.88	-46.49	42.77	2320.42	-50.79	44.89	2157.53	-10.53	24.76	2156.79	-6.12	69.50	1978.20	-86.35	28.00	1967.54	-79.48	53.26	1876.59	-117.12	170.10	1920.99	-131.41	202.61	2210.57	-33.79	1209.81	0.00	0.00	0.00	2220.10	-53.19	1594.27	2207.79	50.12	1582.36	2005.36	-104.12	1572.16	2054.04	23.28	1560.87	881.73	287.37	77.48	284.28	283.16	79.50	884.45
8.57000	2344.60	-46.43	42.71	2320.47	-50.71	44.93	2157.70	-10.54	24.62	2157.53	-6.94	69.06	1985.38	-88.01	30.78	1976.52	-82.29	55.78	1893.86	-122.98	179.14	1937.92	-134.56	209.70	2218.78	-34.03	1209.40	0.00	0.00	0.00	2228.10	-51.26	1594.77	2215.60	52.15	1582.27	2005.36	-104.12	1572.16	2062.19	25.00	1560.29	881.83	287.12	77.53	284.26	283.12	79.57	884.48
8.58000	2344.92	-46.26	42.98	2320.55	-50.59	45.02	2157.68	-10.31	24.65	2156.91	-5.59	69.52	1996.20	-91.75	33.41	1988.80	-85.87	58.77	1913.73	-127.24	186.94	1954.62	-138.43	215.89	2225.89	-34.33	1208.83	0.00	0.00	0.00	2235.99	-49.39	1595.23	2223.90	53.75	1582.10	2005.36	-104.12	1572.16	2070.37	26.71	1559.70	882.05	287.02	77.60	284.18	283.45	79.45	884.40
8.59000	2344.00	-46.34	42.56	2320.78	-50.53	45.15	2156.77	-9.13	25.04	2156.83	-5.23	69.49	2011.81	-97.43	37.57	2003.95	-90.76	62.61	1930.46	-130.86	193.05	1972.49	-140.43	221.12	2233.52	-34.54	1208.23	0.00	0.00	0.00	2244.03	-47.50	1595.64	2231.86	55.42	1581.90	2005.36	-104.12	1572.16	2078.40	28.43	1559.15	882.32	286.88	77.81	284.30	283.23	79.55	884.40
8.60000	2343.87	-46.34	42.57	2320.87	-50.53	45.32	2157.07	-9.36	24.75	2157.17	-4.98	69.46	2031.20	-104.20	41.73	2022.71	-96.66	66.45	1947.16	-133.38	196.54	1990.24	-141.74	225.66	2241.30	-34.60	1207.78	0.00	0.00	0.00	2251.84	-45.67	1596.03	2239.82	57.20	1581.64	2005.36	-104.12	1572.16	2086.36	30.00	1558.66	882.00	286.91	77.68	284.24	283.32	79.55	884.41
8.61000	2343.63	-46.32	42.53	2320.53	-50.60	45.21	2157.43	-9.79	24.41	2157.12	-4.76	69.39	2053.91	-111.21	45.68	2044.90	-102.67	69.91	1965.33	-135.49	198.69	2008.71	-144.55	232.30	2248.47	-34.67	1207.48	0.00	0.00	0.00	2260.18	-43.77	1596.31	2248.01	59.01	1581.38	2005.36	-104.12	1572.16	2094.43	31.38	1558.22	881.73	287.08	77.54	284.60	283.39	79.55	884.35
8.62000	2344.18	-46.39	42.80	2320.72	-50.54	45.35	2157.00	-9.32	24.56	2156.80	-4.05	69.66	2077.51	-118.21	48.33	2067.66	-108.87	71.90	1984.97	-136.91	198.86	2027.65	-147.14	237.65	2256.11	-34.72	1207.29	0.00	0.00	0.00	2268.16	-41.97	1596.61	2256.17	60.43	1581.13	2005.36	-104.12	1572.16	2102.44	32.75	1557.94	882.26	286.98	77.67	284.34	283.08	79.47	884.39
8.63000	2344.06	-46.47	42.73	2320.69	-50.54	45.36	2156.67	-8.89	24.60	2156.84	-3.88	69.77	2102.57	-124.68	50.14	2091.79	-114.57	72.86	2004.20	-140.10	204.04	2047.02	-149.52	241.77	2264.28	-34.72	1207.40	0.00	0.00	0.00	2276.48	-40.14	1596.84	2263.84	62.51	1580.77	2005.36	-104.12	1572.16	2110.40	33.95	1557.79	882.50	287.22	77.64	284.12	283.09	79.51	884.51
8.64000	2343.68	-46.59	42.38	2321.30	-50.53	45.64	2156.94	-9.20	24.47	2157.47	-4.81	69.46	2129.07	-130.83	51.22	2117.38	-119.91	73.09	2024.17	-142.93	208.13	2066.77	-151.70	244.71	2271.57	-34.73	1207.51	0.00	0.00	0.00	2284.80	-38.46	1597.01	2271.80	64.16	1580.38	2005.36	-104.12	1572.16	2118.72	34.76	1557.83	882.46	287.18	77.70	284.01	283.01	79.47	884.51
8.65000	2343.48	-46.88	42.11	2320.97	-50.54	45.35	2157.12	-9.62	24.39	2157.95	-5.32	69.39	2156.34	-137.07	50.54	2144.21	-124.92	72.61	2044.84	-145.41	211.18	2086.87	-153.68	246.54	2279.46	-34.45	1207.75	0.00	0.00	0.00	2293.39	-36.85	1597.05	2279.95	65.55	1580.08	2005.36	-104.12	1572.16	2126.87	35.71	1557.97	882.42	287.25	77.55	283.84	283.25	79.30	884.51
8.66000	2344.66	-47.12	42.56	2321.22	-50.62	45.37	2156.63	-9.11	24.68	2157.88	-5.35	69.69	2184.53	-142.43	50.30	2172.24	-129.71	72.02	2066.13	-147.56	213.24	2107.29	-155.47	247.32	2286.88	-34.02	1207.88	0.00	0.00	0.00	2301.79	-35.27	1597.02	2287.99	67.15	1579.74	2005.36	-104.12	1572.16	2135.14	36.71	1558.02	882.72	287.27	77.67	283.66	283.35	79.38	884.42
8.67000	2344.77	-47.46	42.42	2321.00	-50.74	45.12	2157.24	-9.71	24.66	2157.15	-4.32	70.41	2213.88	-146.52	51.24	2200.42	-134.10	70.76	2087.98	-149.39	214.36	2127.97	-157.06	247.11	2294.93	-33.43	1207.93	0.00	0.00	0.00	2310.34	-33.73	1596.88	2296.19	68.26	1579.38	2005.36	-104.12	1572.16	2143.33	37.45	1558.21	883.55	286.91	78.07	284.34	283.33	79.69	884.40
8.68000	2345.46	-47.93	42.55	2320.89	-50.86	44.91	2158.30	-11.01	24.21	2157.44	-4.51	70.57	2244.28	-150.50	51.18	2229.57	-137.70	69.65	2110.34	-150.92	214.59	2148.89	-158.47	245.97	2302.11	-32.91	1207.90	0.00	0.00	0.00	2318.66	-32.27	1596.71	2304.39	69.62	1578.95	2005.36	-104.12	1572.16	2151.76	38.07	1558.33	883.33	287.10	78.00	283.73	283.38	79.29	884.48
8.69000	2346.10	-48.54	42.76	2321.20	-51.25	44.78	2157.18	-9.55	25.16	2158.38	-5.33	70.61	2274.94	-153.82	50.81	2258.74	-140.79	68.10	2133.13	-152.15	213.97	2170.01	-159.69	243.96	2309.37	-32.20	1207.77	0.00	0.00	0.00	2327.24	-30.82	1596.45	2312.52	71.17	1578.54	2005.36	-104.12	1572.16	2159.87	38.99	1558.44	882.37	287.61	77.76	283.75	283.13	79.18	884.49
8.70000	2345.94	-49.20	42.42	2320.94	-52.05	44.35	2157.50	-9.85	25.16	2159.08	-6.04	70.61	2305.79	-156.25	50.23	2289.35	-142.96	66.96	2156.30	-153.12	212.56	2191.29	-160.74	241.14	2317.33	-31.32	1207.59	0.00	0.00	0.00	2335.72	-29.39	1596.16	2320.40	72.51	1578.13	2005.36	-104.12	1572.16	2168.16	39.45	1558.65	882.74	287.46	77.94	283.55	283.31	79.15	884.43
8.71000	2346.39	-50.01	42.37	2321.78	-52.81	44.36	2157.77	-10.36	25.22	2158.95	-5.08	71.41	2337.05	-157.83	49.52	2320.12	-144.35	65.31	2179.79	-153.82	210.41	2212.69	-161.61	237.57	2324.56	-30.39	1207.28	0.00	0.00	0.00	2344.38	-27.93	1595.81	2328.35	74.06	1577.65	2005.36	-104.12	1572.16	2175.86	40.53	1558.69	882.37	287.28	77.90	284.48	283.19	79.37	884.44
8.72000	2346.67	-50.61	42.33	2321.91	-53.33	44.02	2158.20	-10.80	25.41	2159.80	-5.52	71.53	2366.47	-159.48	45.41	2350.05	-145.13	62.70	2203.53	-154.27	207.56	2234.17	-162.31	233.32	2332.28	-29.34	1206.95	0.00	0.00	0.00	2353.13	-26.54	1595.39	2336.66	75.12	1577.24	2005.36	-104.12	1572.16	2184.12	41.09	1558.57	882.32	287.19	77.78	283.85	283.17	79.28	884.44
8.73000	2347.77	-50.62	42.67	2323.05	-53.10	44.41	2157.91	-10.21	25.86	2160.10	-4.95	72.10	2399.00	-159.89	43.95	2380.95	-145.28	60.34	2227.46	-154.49	204.06	2255.69	-162.85	228.44	2339.97	-28.22	1206.53	0.00	0.00	0.00	2361.62	-25.11	1594.94	2344.63	76.40	1576.68	2005.36	-104.12	1572.16	2192.57	41.22	1558.35	882.31	287.31	77.80	284.13	283.13	79.36	884.44
8.74000	2348.55	-50.21	43.23	2323.21	-52.70	44.67	2158.05	-10.02	26.24	2160.64	-5.07	72.39	2436.44	-158.60	45.95	2413.29	-144.81	59.05	2251.53	-154.49	199.96	2277.22	-163.22	223.00	2347.96	-27.05	1205.99	0.00	0.00	0.00	2370.28	-23.71	1594.39	2352.73	77.54	1576.15	2005.36	-104.12	1572.16	2200.93	41.24	1557.93	882.15	287.13	77.60	284.54	283.26	79.41	884.39
8.75000	2348.49	-49.62	43.42	2322.52	-52.46	44.44	2158.20	-10.18	26.60	2160.89	-4.78	72.96	2468.21	-157.59	45.66	2444.81	-143.91	57.76	2275.66	-154.29	195.31	2298.72	-163.44	217.05	2355.41	-25.81	1205.42	0.00	0.00	0.00	2378.75	-22.35	1593.75	2360.58	79.07	1575.49	2005.36	-104.12	1572.16	2208.84	41.90	1557.46	881.94	287.27	77.43	284.64	283.17	79.53	884.38
8.76000	2347.02	-49.13	42.43	2321.86	-51.88	43.74	2158.70	-10.74	26.77	2161.84	-5.38	73.28	2499.04	-155.78	45.78	2476.07	-142.53	56.82	2299.80	-153.89	190.15	2320.14	-163.50	210.65	2364.25	-24.51	1204.81	0.00	0.00	0.00	2387.19	-20.98	1593.01	2368.43	80.30	1574.75	2005.36	-104.12	1572.16	2217.55	41.12	1556.91	881.90	287.08	77.39	284.10	283.10	79.40	884.43
8.77000	2345.77	-47.98	40.70	2322.20	-50.80	43.08	2158.63	-10.53	27.31	2161.83	-4.67	74.04	2530.79	-153.50	46.65	2507.19	-140.67	56.48	2323.89	-153.31	184.54	2341.46	-163.42	203.88	2372.37	-23.31	1204.08	0.00	0.00	0.00	2395.66	-19.64	1592.16	2376.46	81.34	1574.01	2005.36	-104.12	1572.16	2225.24	41.79	1556.14	882.16	287.03	77.47	284.34	283.20	79.42	884.43
8.78000	2345.23	-46.47	39.31	2321.43	-49.94	42.23	2158.90	-10.79	27.49	2162.41	-5.16	74.13	2562.13	-150.23	48.32	2538.39	-138.18	56.86	2347.86	-152.57	178.53	2362.63	-163.19	196.78	2380.67	-22.14	1203.29	0.00	0.00	0.00	2404.34	-18.26	1591.20	2384.29	82.40	1573.22	2005.36	-104.12	1572.16	2233.09	42.04	1555.33	881.98	287.00	77.44	283.95	283.12	79.39	884.42
8.79000	2344.89	-45.62	38.70	2321.66	-49.58	42.13	2158.86	-10.61	28.25	2162.40	-4.75	74.97	2595.82	-149.43	49.13	2569.00	-135.25	57.69	2371.65	-151.69	172.16	2383.62	-162.81	189.42	2389.15	-21.02	1202.40	0.00	0.00	0.00	2412.78	-16.95	1590.15	2392.16	83.43	1572.25	2005.36	-104.12	1572.16	2240.95	42.28	1554.29	881.88	286.93	77.41	283.70	283.16	79.21	884.51
8.80000	2344.75	-45.12	38.49	2321.35	-49.29	41.86	2158.68	-10.37	28.87	2163.35	-5.31	75.37	2626.69	-146.63	51.38	2599.32	-131.82	59.45	2395.21	-150.66	165.49	2404.38	-162.31	181.86	2397.21	-19.94	1201.36	0.00	0.00	0.00	2421.31	-15.65	1588.97	2399.45	84.85	1571.18	2005.36	-104.12	1572.16	2248.97	42.17	1553.21	882.33	287.19	77.56	283.46	283.35	79.19	884.52
8.81000	2344.67	-44.98	38.37	2321.47	-49.15	41.72	2159.46	-11.03	29.13	2164.05	-5.94	75.55	2655.47	-141.22	55.76	2628.67	-128.07	61.98	2418.46	-149.51	158.55	2424.87	-161.67	174.15	2405.70	-18.91	1200.27	0.00	0.00	0.00	2429.61	-14.35	1587.72	2407.37	86.01	1570.04	2005.36	-104.12	1572.16	2257.37	41.60	1552.17	882.02	287.17	77.57	284.89	282.97	79.51	884.41
8.82000	2344.76	-44.88	38.34	2321.52	-49.05	41.56	2159.87	-11.68	29.47	2164.38	-5.78	76.26	2683.13	-135.63	61.13	2657.42	-123.99	65.81	2441.34	-148.26	151.40	2445.07	-160.90	166.37	2414.03	-17.86	1199.05	0.00	0.00	0.00	2437.85	-13.07	1586.39	2414.72	87.12	1568.82	2005.36	-104.12	1572.16	2264.82	41.98	1550.90	882.03	287.25	77.56	284.89	283.02	79.63	884.38
8.83000	2344.81	-44.88	38.20	2321.71	-48.93	41.52	2160.35	-12.17	29.97	2164.90	-5.96	76.91	2709.72	-129.21	69.89	2684.88	-119.69	70.85	2463.81	-146.91	144.09	2464.93	-160.01	158.57	2422.44	-16.89	1197.70	0.00	0.00	0.00	2446.24	-11.80	1584.97	2422.04	88.16	1567.48	2005.36	-104.12	1572.16	2273.01	41.62	1549.54	882.69	286.97	77.82	284.88	283.06	79.60	884.38
8.84000	2344.70	-44.78	38.06	2321.63	-48.81	41.34	2160.96	-12.87	30.31	2165.40	-6.20	77.39	2735.64	-124.00	77.65	2710.95	-115.08	77.37	2485.78	-145.48	136.67	2484.42	-158.99	150.81	2430.54	-15.90	1196.25	0.00	0.00	0.00	2454.51	-10.57	1583.51	2429.63	89.23	1566.10	2005.36	-104.12	1572.16	2281.23	41.06	1547.94	882.55	286.98	77.71	284.51	283.17	79.63	884.35
8.85000	2344.89	-44.56	38.08	2321.89	-48.68	41.28	2161.31	-13.28	30.82	2165.96	-6.31	78.05	2760.19	-118.52	86.69	2735.58	-110.11	85.19	2507.21	-143.99	129.19	2503.49	-157.87	143.15	2439.45	-14.78	1194.79	0.00	0.00	0.00	2462.64	-9.43	1582.01	2437.39	89.93	1564.68	2005.36	-104.12	1572.16	2289.00	40.82	1546.23	882.47	287.35	77.78	284.34	282.97	79.55	884.31
8.86000	2344.75	-44.41	38.00	2322.30	-48.45	41.33	2161.50	-13.05	31.74	2166.02	-5.73	78.95	2782.44	-112.79	96.14	2757.54	-104.95	93.29	2528.03	-142.45	121.68	2522.11	-156.63	135.66	2448.03	-13.68	1193.21	0.00	0.00	0.00	2470.68	-8.32	1580.51	2444.24	91.17	1563.16	2005.36	-104.12	1572.16	2296.53	40.76	1544.54	882.64	287.20	77.78	283.56	283.08	79.28	884.37
8.87000	2345.08	-44.31	38.14	2322.07	-48.31	41.13	2161.44	-12.86	32.46	2166.37	-5.40	79.60	2802.48	-106.70	105.51	2777.50	-99.65	101.42	2548.18	-140.86	114.21	2540.23	-155.28	128.39	2456.74	-12.52	1191.63	0.00	0.00	0.00	2478.97	-7.25	1579.03	2451.94	91.75	1561.75	2005.36	-104.12	1572.16	2304.54	39.85	1542.80	882.22	287.16	77.76	283.59	283.24	79.29	884.32
8.88000	2344.40	-44.33	37.67	2322.09	-48.22	40.98	2161.88	-13.36	33.01	2167.14	-5.60	80.33	2820.22	-100.77	113.89	2794.92	-94.27	108.65	2567.59	-139.25	106.82	2557.83	-153.83	121.40	2465.50	-11.30	1190.01	0.00	0.00	0.00	2486.98	-6.32	1577.64	2459.56	92.23	1560.39	2005.36	-104.12	1572.16	2312.43	38.95	1540.98	882.36	287.28	77.70	284.64	283.34	79.62	884.37
8.89000	2344.85	-44.27	37.86	2321.81	-48.08	40.70	2161.86	-12.88	34.23	2167.71	-5.16	81.32	2835.75	-95.29	121.03	2810.13	-89.29	114.69	2586.20	-137.64	99.57	2574.86	-152.28	114.76	2474.41	-10.13	1188.38	0.00	0.00	0.00	2495.02	-5.43	1576.35	2466.50	93.19	1559.06	2005.36	-104.12	1572.16	2320.36	38.12	1539.21	882.64	287.31	77.83	284.08	283.29	79.44	884.49
8.90000	2344.75	-44.19	37.74	2322.35	-47.89	40.80	2161.76	-12.02	35.59	2168.44	-4.96	82.47	2848.34	-90.72	125.97	2822.86	-85.05	119.13	2603.97	-136.02	92.49	2591.28	-150.64	108.53	2483.15	-8.93	1186.79	0.00	0.00	0.00	2503.14	-4.59	1575.19	2473.66	93.78	1557.88	2005.36	-104.12	1572.16	2327.60	37.88	1537.38	882.31	287.28	77.64	284.04	283.33	79.38	884.49
8.91000	2344.64	-44.08	37.68	2322.55	-47.77	40.72	2162.06	-11.76	36.98	2168.84	-4.05	84.12	2858.31	-86.86	128.57	2832.50	-81.59	121.03	2620.81	-134.43	85.63	2607.06	-148.91	102.76	2491.87	-7.80	1185.27	0.00	0.00	0.00	2511.29	-3.81	1574.18	2479.31	94.80	1558.58	2005.36	-104.12	1572.16	2335.48	36.64	1535.69	882.50	287.05	77.68	284.93	282.92	79.65	884.49
8.92000	2344.87	-43.97	37.79	2322.72	-47.60	40.62	2162.77	-12.14	38.14	2169.41	-3.04	85.87	2865.72	-83.06	127.80	2840.38	-78.08	120.40	2636.67	-132.87	79.06	2622.16	-147.09	97.52	2500.74	-6.76	1183.95	0.00	0.00	0.00	2519.28	-3.11	1573.36	2485.92	95.37	1558.11	2005.36	-104.12	1572.16	2343.49	35.30	1534.08	882.15	287.23	77.57	284.98	283.14	79.52	884.38
8.93000	2345.22	-43.84	37.90	2322.83	-47.41	40.59	2163.81	-12.52	39.22	2170.52	-3.11	87.36	2871.27	-78.76	123.17	2846.20	-74.23	116.18	2651.48	-131.35	72.81	2636.53	-145.19	92.86	2509.74	-5.79	1182.76	0.00	0.00	0.00	2527.32	-2.46	1572.69	2493.01	95.71	1557.36	2005.36	-104.12	1572.16	2351.04	34.32	1532.64	882.26	287.01	77.74	284.80	283.14	79.61	884.49
8.94000	2345.26	-43.85	37.88	2322.93	-47.22	40.49	2163.81	-11.75	41.30	2171.07	-1.58	89.59	2875.51	-74.84	114.71	2850.31	-70.59	108.54	2665.20	-129.89	66.93	2650.15	-143.21	88.86	2518.75	-4.94	1181.80	0.00	0.00	0.00	2535.45	-1.92	1572.10	2500.18	95.86	1556.72	2005.36	-104.12	1572.16	2358.88	33.01	1531.22	883.04	287.14	77.79	283.97	283.21	79.41	884.42
8.95000	2345.92	-43.67	38.12	2323.39	-47.07	40.54	2163.95	-10.37	43.55	2170.51	2.12	95.78	2880.00	-71.92	105.37	2854.14	-67.67	99.87	2677.75	-128.51	61.47	2662.97	-141.16	85.57	2528.10	-4.27	1181.08	0.00	0.00	0.00	2543.50	-1.47	1571.61	2507.35	95.95	1556.15	2005.36	-104.12	1572.16	2366.38	31.99	1529.93	882.94	287.14	77.76	283.78	283.49	79.30	884.31
8.96000	2345.23	-43.59	37.76	2323.41	-46.90	40.47	2164.86	-10.00	45.71	2170.68	2.81	97.87	2886.37	-69.15	95.19	2860.50	-64.60	91.37	2689.07	-127.21	56.49	2674.96	-139.03	83.04	2537.57	-3.75	1180.54	0.00	0.00	0.00	2551.43	-1.09	1571.29	2514.40	96.00	1555.78	2005.36	-104.12	1572.16	2374.07	30.56	1528.99	882.23	287.27	77.53	284.05	283.26	79.45	884.33
8.97000	2345.61	-43.37	37.87	2323.56	-46.66	40.39	2165.29	-8.57	48.69	2172.69	3.99	100.21	2893.31	-66.43	83.65	2866.38	-61.67	81.75	2699.10	-126.02	52.02	2686.07	-136.84	81.35	2546.58	-3.42	1180.21	0.00	0.00	0.00	2559.57	-0.69	1571.39	2521.43	96.08	1555.78	2005.36	-104.12	1572.16	2382.39	28.51	1528.26	882.09	287.21	77.55	284.77	283.16	79.62	884.42
8.98000	2346.20	-43.26	37.90	2324.02	-46.45	40.42	2167.01	-8.57	51.52	2174.44	3.93	103.43	2897.96	-64.01	72.44	2870.56	-59.45	72.01	2707.78	-124.94	48.12	2696.28	-134.60	80.55	2556.01	-3.10	1180.26	0.00	0.00	0.00	2567.75	-0.29	1572.08	2528.77	96.13	1556.34	2005.36	-104.12	1572.16	2390.01	27.33	1528.05	882.35	287.08	77.61	284.10	283.36	79.47	884.47
8.99000	2346.69	-43.04	37.79	2324.57	-46.19	40.34	2169.70	-9.46	54.38	2180.42	1.98	103.55	2900.52	-62.18	61.96	2873.51	-57.72	63.43	2715.05	-124.00	44.84	2705.53	-132.29	80.70	2565.49	-2.63	1180.72	0.00	0.00	0.00	2575.74	0.08	1573.27	2536.04	96.10	1557.31	2005.36	-104.12	1572.16	2398.15	25.73	1528.50	882.44	287.57	77.72	283.51	283.37	79.17	884.44
9.00000	2347.20	-42.71	37.53	2325.35	-45.83	40.20	2171.48	-8.11	58.46	2182.52	5.58	111.73	2902.96	-60.85	54.08	2875.52	-56.64	56.33	2720.84	-123.19	42.22	2713.79	-129.93	81.86	2574.85	-2.15	1181.67	0.00	0.00	0.00	2584.03	0.44	1574.72	2543.27	95.99	1558.60	2005.36	-104.12	1572.16	2405.98	24.32	1529.44	882.53	287.33	77.70	284.11	283.24	79.35	884.46
9.01000	2348.02	-42.48	37.27	2326.24	-45.32	39.85	2172.99	-5.19	63.77	2187.55	5.33	112.40	2904.31	-59.82	49.86	2876.51	-55.64	52.10	2725.10	-122.55	40.32	2721.03	-127.53	84.10	2583.98	-1.67	1183.10	0.00	0.00	0.00	2592.33	0.78	1576.39	2550.57	95.95	1560.03	2005.36	-104.12	1572.16	2414.20	22.56	1530.56	882.08	286.97	77.57	284.15	283.16	79.47	884.42
9.02000	2349.31	-42.27	36.94	2327.58	-44.98	39.58	2177.00	-4.71	68.64	2191.65	7.50	117.84	2904.47	-58.66	47.00	2876.78	-54.65	49.36	2727.76	-122.08	39.18	2724.39	-126.31	85.49	2593.46	-1.10	1185.05	0.00	0.00	0.00	2600.72	1.12	1578.30	2558.06	95.86	1561.80	2005.36	-104.12	1572.16	2421.94	21.62	1531.89	881.73	287.13	77.36	284.36	283.38	79.44	884.47
9.03000	2350.43	-41.93	36.51	2328.52	-44.69	39.11	2181.49	-4.15	74.33	2197.53	8.62	123.30	2904.75	-57.85	44.97	2877.20	-53.96	47.41	2728.76	-121.79	38.85	2728.54	-124.99	87.45	2602.72	-0.52	1187.37	0.00	0.00	0.00	2609.06	1.39	1580.47	2565.33	95.76	1563.82	2005.36	-104.12	1572.16	2430.49	19.58	1533.50	882.37	287.24	77.56	284.04	283.04	79.33	884.44
9.04000	2351.99	-41.66	36.27	2330.03	-44.38	39.10	2187.63	-4.65	80.04	2204.70	9.35	128.87	2904.97	-57.50	43.67	2877.50	-53.58	46.14	2729.83	-121.36	39.51	2728.62	-124.65	87.65	2612.02	0.08	1189.92	0.00	0.00	0.00	2617.09	1.65	1582.72	2572.68	95.64	1566.00	2005.36	-104.12	1572.16	2438.56	18.37	1535.37	882.20	287.19	77.44	283.89	282.89	79.27	884.48
9.05000	2352.68	-41.50	35.71	2331.07	-44.35	39.18	2192.37	-2.21	87.54	2212.02	11.44	135.05	2905.05	-57.20	42.76	2877.60	-53.33	45.23	2729.39	-121.41	39.19	2727.85	-124.53	87.13	2621.28	0.80	1192.56	0.00	0.00	0.00	2625.25	1.89	1584.90	2580.16	95.47	1568.18	2005.36	-104.12	1572.16	2446.72	16.97	1537.17	881.71	287.11	77.51	284.43	283.01	79.46	884.47
9.06000	2353.80	-41.30	35.27	2332.01	-44.37	39.43	2198.95	-0.69	95.10	2221.48	12.49	140.59	2905.20	-57.07	42.29	2877.77	-53.17	44.74	2728.40	-121.50	38.50	2727.01	-123.90	86.17	2630.58	1.62	1195.28	0.00	0.00	0.00	2633.78	2.13	1586.89	2587.64	95.34	1570.22	2005.36	-104.12	1572.16	2455.20	15.36	1538.96	881.72	286.72	77.47	284.06	283.18	79.25	884.41
9.07000	2355.14	-41.00	34.79	2333.32	-44.13	39.61	2206.56	0.64	102.90	2231.74	14.12	146.25	2905.29	-56.99	41.92	2877.82	-53.08	44.34	2729.20	-121.39	39.03	2729.29	-123.72	87.43	2639.83	2.56	1197.97	0.00	0.00	0.00	2642.20	2.41	1588.67	2594.87	95.18	1572.19	2005.36	-104.12	1572.16	2462.87	14.66	1540.60	882.30	287.02	77.59	284.64	282.84	79.44	884.41
9.08000	2356.96	-40.33	34.15	2335.08	-43.63	39.76	2213.74	2.60	111.51	2242.63	16.20	152.49	2905.31	-56.90	41.55	2877.87	-52.94	44.01	2729.38	-121.13	39.25	2729.61	-123.45	87.89	2649.25	3.76	1200.51	0.00	0.00	0.00	2650.37	2.74	1590.29	2602.37	95.15	1573.94	2005.36	-104.12	1572.16	2469.97	14.51	1541.95	881.78	287.09	77.48	284.15	282.91	79.31	884.45
9.09000	2358.43	-39.39	32.85	2337.91	-42.58	40.25	2221.32	5.25	121.20	2254.84	16.67	158.98	2905.23	-56.78	41.17	2878.15	-52.80	43.86	2729.27	-120.79	39.14	2727.05	-122.85	86.29	2658.64	5.14	1202.75	0.00	0.00	0.00	2658.55	3.15	1591.75	2610.12	95.17	1575.51	2005.36	-104.12	1572.16	2479.09	11.94	1543.47	881.29	287.41	77.33	284.02	282.88	79.26	884.44
9.10000	2360.90	-38.39	31.86	2341.76	-41.50	41.28	2231.10	5.95	131.16	2266.74	17.51	166.58	2905.38	-56.70	40.87	2878.18	-52.72	43.57	2730.52	-120.34	39.95	2726.49	-122.36	85.73	2667.71	6.79	1204.72	0.00	0.00	0.00	2666.83	3.70	1593.03	2617.40	95.32	1576.97	2005.36	-104.12	1572.16	2487.38	10.49	1544.64	881.25	287.32	77.34	283.86	282.85	79.23	884.45
9.11000	2363.77	-37.16	30.87	2346.10	-40.20	42.43	2242.67	5.88	141.19	2280.08	17.42	174.62	2905.52	-56.67	40.57	2878.33	-52.66	43.38	2729.42	-120.32	39.31	2727.69	-121.82	86.36	2676.36	8.65	1206.22	0.00	0.00	0.00	2675.17	4.38	1594.20	2624.57	95.48	1578.28	2005.36	-104.12	1572.16	2494.83	10.06	1545.44	881.62	287.35	77.61	284.04	282.96	79.27	884.48
9.12000	2367.33	-35.70	29.93	2350.30	-38.76	43.19	2255.63	5.18	151.03	2293.89	18.14	183.44	2905.66	-56.76	40.29	2878.35	-52.71	43.15	2729.99	-120.16	39.68	2727.60	-121.83	85.94	2684.78	10.80	1207.31	0.00	0.00	0.00	2683.24	5.16	1595.29	2632.01	95.86	1579.37	2005.36	-104.12	1572.16	2502.91	9.09	1546.27	881.67	287.49	77.39	284.77	283.00	79.49	884.51
9.13000	2370.99	-34.10	28.85	2354.72	-37.20	43.37	2269.55	4.38	160.86	2309.70	17.47	191.26	2905.71	-56.83	40.10	2878.39	-52.76	43.00	2729.67	-119.99	39.59	2727.61	-121.46	85.80	2693.11	13.21	1208.03	0.00	0.00	0.00	2691.32	6.11	1596.31	2639.09	96.29	1580.40	2005.36	-104.12	1572.16	2510.65	8.26	1546.75	881.53	287.41	77.46	284.30	282.75	79.31	884.47
9.14000	2375.69	-32.30	28.02	2361.56	-35.23	44.50	2283.23	4.77	170.73	2325.85	17.91	198.98	2905.66	-56.95	39.87	2878.36	-52.81	42.85	2729.53	-119.96	39.38	2727.65	-121.16	85.69	2700.94	15.81	1208.46	0.00	0.00	0.00	2699.34	7.21	1597.25	2646.26	96.85	1581.33	2005.36	-104.12	1572.16	2519.40	6.45	1547.07	881.20	287.33	77.30	284.68	282.86	79.39	884.41
9.15000	2381.33	-30.02	26.99	2370.28	-32.31	45.92	2298.66	3.77	180.38	2343.18	16.87	206.04	2905.69	-56.99	39.70	2878.39	-52.85	42.74	2730.18	-119.77	40.02	2727.72	-120.92	85.63	2708.64	18.52	1208.63	0.00	0.00	0.00	2707.28	8.48	1598.14	2653.38	97.55	1582.17	2005.36	-104.12	1572.16	2527.07	6.26	1547.35	881.86	287.36	77.41	285.16	283.03	79.56	884.48
9.16000	2389.53	-26.28	27.94	2382.90	-28.30	49.94	2314.07	4.38	188.39	2360.13	15.88	212.92	2905.91	-57.03	39.73	2878.45	-52.88	42.66	2729.44	-119.60	39.57	2727.83	-120.73	85.59	2716.09	21.21	1208.54	0.00	0.00	0.00	2715.22	9.88	1598.97	2660.21	98.36	1582.99	2005.36	-104.12	1572.16	2534.79	5.75	1547.44	881.51	287.43	77.32	284.94	282.65	79.54	884.42
9.17000	2395.10	-20.50	26.74	2397.47	-22.73	54.19	2333.24	3.91	195.85	2377.15	15.71	219.51	2905.91	-57.10	39.60	2878.26	-52.94	42.43	2729.48	-119.84	39.54	2727.96	-120.59	85.59	2723.27	23.86	1208.42	0.00	0.00	0.00	2723.00	11.41	1599.70	2666.94	99.23	1583.74	2005.36	-104.12	1572.16	2543.41	4.00	1547.62	881.37	287.20	77.17	284.36	282.73	79.36	884.35
9.18000	2412.31	-12.32	31.75	2417.69	-15.70	60.35	2352.07	1.11	201.72	2395.56	13.72	225.12	2905.86	-57.15	39.50	2878.34	-52.96	42.39	2729.94	-119.79	39.78	2728.12	-120.49	85.63	2730.33	26.42	1208.33	0.00	0.00	0.00	2730.93	13.06	1600.38	2673.72	100.24	1584.49	2005.36	-104.12	1572.16	2550.90	3.85	1547.63	881.70	287.28	77.28	284.26	282.75	79.35	884.50
9.19000	2433.67	-2.71	36.46	2436.12	-7.73	64.73	2369.95	-0.81	206.40	2413.62	11.75	230.07	2905.91	-57.19	39.45	2878.31	-52.95	42.29	2729.40	-119.67	39.65	2728.31	-120.43	85.70	2737.37	28.93	1208.23	0.00	0.00	0.00	2738.66	14.85	1601.01	2680.55	101.34	1585.21	2005.36	-104.12	1572.16	2559.04	3.09	1547.96	881.12	287.35	77.22	284.10	282.86	79.20	884.46
9.20000	2460.49	7.92	45.48	2455.35	0.95	68.07	2387.54	-1.85	210.11	2430.64	10.93	234.44	2905.92	-57.18	39.37	2878.34	-52.97	42.22	2730.04	-119.49	40.07	2728.52	-120.39	85.79	2744.34	31.34	1208.18	0.00	0.00	0.00	2746.56	16.78	1601.57	2687.01	102.52	1585.94	2005.36	-104.12	1572.16	2559.04	3.09	1547.96	880.79	287.28	77.29	283.97	282.66	79.17	884.41
9.21000	2479.13	18.16	48.09	2476.40	10.05	71.16	2406.57	-3.50	211.81	2449.20	9.33	237.11	2905.77	-57.20	39.20	2878.32	-52.96	42.10	2729.93	-119.38	39.97	2728.75	-120.37	85.92	2751.19	33.67	1208.24	0.00	0.00	0.00	2754.25	18.82	1602.10	2693.62	103.84	1586.64	2005.36	-104.12	1572.16	2559.04	3.09	1547.96	880.77	287.41	77.07	285.03	282.63	79.50	884.47
9.22000	2501.64	28.73	51.56	2498.31	19.06	73.83	2426.07	-5.58	211.78	2467.55	8.95	238.79	2906.01	-57.17	39.23	2878.39	-52.95	42.02	2729.84	-119.31	39.97	2729.00	-120.36	86.07	2758.19	35.86	1208.40	0.00	0.00	0.00	2761.94	20.96	1602.54	2700.19	105.27	1587.30	2005.36	-104.12	1572.16	2559.04	3.09	1547.96	880.98	287.39	77.22	284.36	282.64	79.41	884.51
9.23000	2525.03	38.85	54.63	2520.89	28.02	75.98	2445.08	-5.96	210.81	2486.25	9.11	238.90	2906.14	-57.15	39.21	2878.49	-52.96	41.95	2729.61	-119.20	39.96	2729.27	-120.36	86.25	2764.90	37.93	1208.65	0.00	0.00	0.00	2769.61	23.22	1602.91	2706.75	106.77	1587.78	2005.36	-104.12	1572.16	2559.04	3.09	1547.96	880.91	287.50	77.28	284.31	282.68	79.30	884.50
9.24000	2549.52	48.40	57.12	2544.71	36.37	77.63	2464.64	-5.28	208.46	2505.79	9.00	237.40	2906.21	-57.14	39.11	2878.63	-52.95	41.91	2729.72	-119.07	40.14	2729.56	-120.35	86.46	2771.62	39.96	1208.96	0.00	0.00	0.00	2777.10	25.59	1603.19	2713.21	108.37	1588.16	2005.36	-104.12	1572.16	2559.04	3.09	1547.96	881.03	287.49	77.22	284.66	282.95	79.31	884.42
9.25000	2575.05	57.04	58.94	2569.23	44.13	78.52	2484.15	-2.95	205.55	2525.02	10.10	234.96	2906.30	-57.19	39.01	2878.62	-52.94	41.77	2729.61	-119.01	40.11	2729.86	-120.34	86.69	2778.09	41.99	1209.31	0.00	0.00	0.00	2784.53	28.05	1603.38	2719.61	110.09	1588.38	2005.36	-104.12	1572.16	2559.04	3.09	1547.96	880.98	287.13	77.20	284.79	283.03	79.48	884.40
9.26000	2601.31	65.12	59.99	2594.86	51.43	78.76	2505.85	-2.31	200.46	2544.73	11.24	231.33	2906.50	-57.16	38.99	2878.69	-52.92	41.65	2729.88	-118.84	40.46	2730.17	-120.32	86.94	2784.68	43.96	1209.62	0.00	0.00	0.00	2791.88	30.64	1603.45	2726.13	111.93	1588.38	2005.36	-104.12	1572.16	2559.04	3.09	1547.96	881.05	287.12	77.18	283.89	282.87	79.12	884.47
9.27000	2628.17	72.93	60.25	2621.12	58.49	78.32	2526.97	0.11	194.55	2564.75	13.08	226.63	2906.78	-57.10	38.99	2878.84	-52.92	41.62	2729.93	-118.48	40.51	2730.49	-120.27	87.21	2790.75	45.88	1209.88	0.00	0.00	0.00	2799.18	33.36	1603.43	2732.27	113.84	1588.26	2005.36	-104.12	1572.16	2559.04	3.09	1547.96	880.98	287.14	77.10	284.64	282.49	79.41	884.46
9.28000	2654.89	80.81	59.66	2647.37	65.73	77.06	2547.27	4.40	187.74	2564.75	13.08	226.63	2906.76	-57.13	38.82	2879.00	-52.90	41.56	2729.95	-118.32	40.66	2730.82	-120.19	87.50	2796.99	47.83	1210.05	0.00	0.00	0.00	2806.37	36.17	1603.33	2738.37	115.85	1588.08	2005.36	-104.12	1572.16	2559.04	3.09	1547.96	880.57	287.14	77.19	284.47	282.53	79.49	884.37
9.29000	2683.05	88.88	59.25	2674.71	73.29	75.74	2569.54	7.63	179.69	2564.75	13.08	226.63	2906.54	-57.18	38.54	2879.04	-52.88	41.49	2729.85	-118.22	40.79	2731.15	-120.08	87.81	2803.51	49.82	1210.18	0.00	0.00	0.00	2813.38	39.03	1603.13	2744.50	117.83	1587.74	2005.36	-104.12	1572.16	2559.04	3.09	1547.96	880.90	287.11	77.27	285.16	282.64	79.72	884.44
9.30000	2711.22	97.06	58.35	2702.01	81.12	73.82	2569.54	7.63	179.69	2564.75	13.08	226.63	2906.69	-57.21	38.43	2879.21	-52.84	41.52	2729.80	-117.97	40.91	2731.49	-119.93	88.14	2809.84	51.87	1210.19	0.00	0.00	0.00	2820.33	41.95	1602.85	2750.50	119.89	1587.32	2005.36	-104.12	1572.16	2559.04	3.09	1547.96	881.30	287.19	77.46	285.20	283.01	79.57	884.44
9.31000	2740.04	105.42	57.39	2729.63	89.17	71.69	2569.54	7.63	179.69	2564.75	13.08	226.63	2906.84	-57.28	38.34	2879.25	-52.79	41.53	2730.08	-117.81	41.35	2731.84	-119.73	88.48	2816.35	53.95	1210.09	0.00	0.00	0.00	2827.05	44.89	1602.52	2756.36	122.01	1586.78	2005.36	-104.12	1572.16	2559.04	3.09	1547.96	881.34	287.22	77.40	284.37	282.83	79.42	884.41
9.32000	2769.16	113.89	56.35	2758.02	97.40	69.62	2569.54	7.63	179.69	2564.75	13.08	226.63	2906.94	-57.36	38.29	2879.11	-52.79	41.44	2730.10	-117.64	41.62	2732.18	-119.47	88.84	2822.85	56.02	1209.92	0.00	0.00	0.00	2833.67	47.91	1602.12	2761.99	124.16	1586.23	2005.36	-104.12	1572.16	2559.04	3.09	1547.96	881.84	287.21	77.42	284.30	282.82	79.38	884.38
9.33000	2797.58	122.64	54.82	2786.21	106.03	67.31	2569.54	7.63	179.69	2564.75	13.08	226.63	2906.80	-57.44	38.08	2878.92	-52.80	41.22	2730.46	-117.40	42.15	2732.52	-119.15	89.21	2828.97	58.12	1209.63	0.00	0.00	0.00	2840.18	51.02	1601.70	2767.75	126.29	1585.60	2005.36	-104.12	1572.16	2559.04	3.09	1547.96	882.33	287.46	77.53	284.03	282.77	79.34	884.43
9.34000	2826.33	131.83	53.58	2814.31	115.12	64.97	2569.54	7.63	179.69	2564.75	13.08	226.63	2906.73	-57.58	37.91	2878.88	-52.82	40.98	2730.18	-117.20	42.25	2732.86	-118.76	89.60	2835.48	60.30	1209.25	0.00	0.00	0.00	2846.72	54.19	1601.21	2773.23	128.46	1584.97	2005.36	-104.12	1572.16	2559.04	3.09	1547.96	881.83	286.92	77.53	283.53	282.51	79.13	884.37
9.35000	2854.72	141.76	52.45	2842.65	124.98	63.01	2569.54	7.63	179.69	2564.75	13.08	226.63	2907.17	-57.61	38.02	2879.21	-52.83	40.92	2730.25	-117.08	42.55	2733.22	-117.85	89.87	2841.38	62.52	1208.88	0.00	0.00	0.00	2853.18	57.34	1600.69	2778.84	130.64	1584.25	2005.36	-104.12	1572.16	2559.04	3.09	1547.96	881.53	286.94	77.36	283.97	282.77	79.27	884.41
9.36000	2883.22	152.42	51.86	2870.60	135.43	61.35	2569.54	7.63	179.69	2564.75	13.08	226.63	2907.47	-57.66	38.04	2879.52	-52.89	40.91	2730.53	-116.87	42.85	2733.96	-117.82	90.69	2847.72	64.79	1208.38	0.00	0.00	0.00	2859.57	60.46	1600.14	2784.21	132.87	1583.57	2005.36	-104.12	1572.16	2559.04	3.09	1547.96	881.44	287.02	77.40	283.90	283.01	79.18	884.47
9.37000	2911.56	163.57	52.06	2898.26	146.42	60.15	2569.54	7.63	179.69	2564.75	13.08	226.63	2908.03	-57.69	38.36	2879.93	-52.89	41.15	2730.88	-116.72	43.22	2733.53	-117.24	90.26	2854.02	67.08	1207.79	0.00	0.00	0.00	2866.00	63.58	1599.54	2789.65	135.06	1582.82	2005.36	-104.12	1572.16	2559.04	3.09	1547.96	881.53	287.30	77.33	283.43	283.01	78.86	884.38
9.38000	2939.65	175.23	52.91	2925.63	157.95	59.68	2569.54	7.63	179.69	2564.75	13.08	226.63	2908.29	-57.81	38.65	2880.00	-52.88	41.31	2730.17	-116.62	43.08	2734.76	-116.96	91.08	2860.42	69.42	1207.15	0.00	0.00	0.00	2872.23	66.73	1598.92	2795.19	137.25	1582.01	2005.36	-104.12	1572.16	2559.04	3.09	1547.96	881.70	287.34	77.29	284.01	282.84	79.14	884.40
9.39000	2966.92	187.47	54.03	2953.46	169.75	60.16	2569.54	7.63	179.69	2564.75	13.08	226.63	2908.08	-57.89	38.58	2879.91	-52.95	41.31	2730.47	-116.45	43.59	2734.29	-116.88	91.21	2866.63	71.81	1206.51	0.00	0.00	0.00	2878.35	69.92	1598.26	2800.49	139.47	1581.25	2005.36	-104.12	1572.16	2559.04	3.09	1547.96	881.10	287.43	77.15	284.53	282.80	79.39	884.39
9.40000	2993.83	200.00	55.78	2979.96	181.83	60.64	2569.54	7.63	179.69	2564.75	13.08	226.63	2907.70	-57.93	38.17	2879.85	-53.00	41.10	2730.96	-116.24	44.11	2734.17	-116.50	91.28	2872.75	74.23	1205.83	0.00	0.00	0.00	2884.38	73.17	1597.57	2805.68	141.82	1580.44	2005.36	-104.12	1572.16	2559.04	3.09	1547.96	881.38	287.17	77.34	284.16	282.96	79.29	884.38
9.41000	3020.22	212.76	58.22	3006.38	194.42	61.92	2569.54	7.63	179.69	2564.75	13.08	226.63	2907.66	-57.82	37.77	2879.72	-53.02	40.76	2730.61	-116.09	44.29	2734.41	-115.98	91.72	2878.96	76.67	1205.15	0.00	0.00	0.00	2890.23	76.40	1596.83	2810.92	144.21	1579.60	2005.36	-104.12	1572.16	2559.04	3.09	1547.96	881.46	287.33	77.24	283.75	282.34	78.84	884.39
9.42000	3045.18	225.83	60.69	3031.77	207.01	63.59	2569.54	7.63	179.69	2564.75	13.08	226.63	2907.60	-57.61	37.39	2879.80	-52.94	40.58	2730.37	-115.92	44.68	2734.84	-115.85	92.17	2885.25	79.21	1204.44	0.00	0.00	0.00	2896.09	79.65	1596.03	2816.25	146.69	1578.69	2005.36	-104.12	1572.16	2559.04	3.09	1547.96	881.93	287.19	77.63	283.66	281.95	78.62	884.37
9.43000	3068.60	239.09	63.03	3055.43	219.82	65.29	2569.54	7.63	179.69	2564.75	13.08	226.63	2907.66	-57.41	37.18	2879.94	-52.81	40.47	2730.01	-115.90	45.10	2736.11	-115.77	93.28	2891.51	81.92	1203.67	0.00	0.00	0.00	2901.91	82.97	1595.15	2821.68	149.21	1577.73	2005.36	-104.12	1572.16	2559.04	3.09	1547.96	882.37	287.29	77.60	283.66	282.02	78.62	884.43
9.44000	3091.72	252.02	66.75	3077.86	232.81	67.19	2569.54	7.63	179.69	2564.75	13.08	226.63	2907.78	-57.15	37.05	2879.87	-52.73	40.30	2730.80	-115.72	46.07	2736.17	-115.45	93.86	2897.60	84.73	1202.91	0.00	0.00	0.00	2907.75	86.33	1594.21	2827.14	151.78	1576.68	2005.36	-104.12	1572.16	2559.04	3.09	1547.96	881.42	287.13	77.40	283.65	282.08	78.57	884.48
9.45000	3114.23	264.86	71.40	3099.83	245.46	70.51	2569.54	7.63	179.69	2564.75	13.08	226.63	2907.73	-56.99	36.86	2879.92	-52.63	40.20	2731.24	-115.55	47.04	2738.02	-115.01	95.47	2903.98	87.69	1202.12	0.00	0.00	0.00	2913.54	89.68	1593.20	2832.41	154.36	1575.60	2005.36	-104.12	1572.16	2559.04	3.09	1547.96	882.92	287.28	77.91	283.68	282.12	78.59	884.55
9.46000	3135.33	277.67	76.88	3121.28	257.79	75.15	2569.54	7.63	179.69	2564.75	13.08	226.63	2907.71	-56.87	36.76	2879.80	-52.56	40.02	2731.16	-115.54	47.67	2738.40	-114.48	96.12	2910.42	90.78	1201.29	0.00	0.00	0.00	2919.29	93.02	1592.13	2837.78	157.06	1574.51	2005.36	-104.12	1572.16	2559.04	3.09	1547.96	884.11	286.23	76.80	283.69	282.06	78.75	884.43
9.47000	3154.11	289.89	82.87	3140.59	269.97	80.60	2569.54	7.63	179.69	2564.75	13.08	226.63	2907.62	-56.73	36.57	2879.75	-52.49	39.85	2731.37	-115.51	48.53	2739.10	-114.54	97.10	2916.85	93.88	1200.46	0.00	0.00	0.00	2925.02	96.37	1591.02	2843.29	159.93	1573.38	2005.36	-104.12	1572.16	2559.04	3.09	1547.96	884.32	286.06	76.33	283.64	282.11	78.59	884.40
9.48000	3171.46	301.33	90.20	3157.78	281.43	86.86	2569.54	7.63	179.69	2564.75	13.08	226.63	2907.36	-56.67	36.25	2879.96	-52.44	39.86	2731.68	-115.45	49.53	2739.98	-114.22	98.12	2922.93	97.06	1199.65	0.00	0.00	0.00	2930.63	99.75	1589.89	2848.45	162.86	1572.18	2005.36	-104.12	1572.16	2559.04	3.09	1547.96	884.23	285.91	76.40	283.65	282.20	78.51	884.43
9.49000	3188.13	312.85	98.33	3173.34	291.61	93.88	2569.54	7.63	179.69	2564.75	13.08	226.63	2907.61	-56.56	36.25	2880.10	-52.36	39.79	2732.02	-115.47	50.63	2740.11	-114.13	98.87	2929.28	100.36	1198.80	0.00	0.00	0.00	2936.10	103.18	1588.78	2853.52	165.87	1570.99	2005.36	-104.12	1572.16	2559.04	3.09	1547.96	884.25	285.87	76.48	283.60	282.11	78.40	884.42
9.50000	3199.61	320.71	105.46	3173.34	291.61	93.88	2569.54	7.63	179.69	2564.75	13.08	226.63	2907.74	-56.53	36.17	2880.18	-52.35	39.68	2732.00	-115.71	51.60	2740.68	-114.01	99.75	2935.47	103.80	1197.95	0.00	0.00	0.00	2941.47	106.64	1587.71	2858.69	168.93	1569.76	2005.36	-104.12	1572.16	2559.04	3.09	1547.96	884.25	286.18	76.52	283.62	282.28	78.47	884.42
9.51000	3210.93	328.08	111.63	3173.34	291.61	93.88	2569.54	7.63	179.69	2564.75	13.08	226.63	2907.76	-56.50	36.06	2880.44	-52.35	39.71	2733.08	-115.72	53.23	2742.24	-113.99	101.57	2941.83	107.35	1197.15	0.00	0.00	0.00	2946.64	110.15	1586.71	2864.24	172.19	1568.55	2005.36	-104.12	1572.16	2559.04	3.09	1547.96	884.22	286.20	76.50	283.64	282.11	78.64	884.35
9.52000	3221.01	333.78	115.95	3173.34	291.61	93.88	2569.54	7.63	179.69	2564.75	13.08	226.63	2907.96	-56.52	36.00	2880.53	-52.44	39.62	2732.87	-116.06	54.15	2742.75	-114.09	102.65	2948.69	111.05	1196.28	0.00	0.00	0.00	2951.74	113.73	1585.78	2869.95	175.45	1567.17	2005.36	-104.12	1572.16	2559.04	3.09	1547.96	884.22	285.98	76.46	283.62	282.24	78.54	884.39
9.53000	3229.80	337.85	117.80	3173.34	291.61	93.88	2569.54	7.63	179.69	2564.75	13.08	226.63	2908.06	-56.58	35.92	2880.73	-52.53	39.59	2733.14	-116.37	55.42	2743.89	-114.15	104.10	2955.54	114.81	1195.49	0.00	0.00	0.00	2956.77	117.44	1584.93	2873.48	177.35	1566.22	2005.36	-104.12	1572.16	2559.04	3.09	1547.96	884.22	286.23	76.38	283.64	282.03	78.58	884.43
9.54000	3236.96	340.13	117.00	3173.34	291.61	93.88	2569.54	7.63	179.69	2564.75	13.08	226.63	2908.16	-56.56	35.81	2880.84	-52.64	39.50	2733.79	-116.71	57.03	2744.54	-114.29	105.60	2962.07	118.73	1194.84	0.00	0.00	0.00	2961.68	121.18	1584.20	2875.81	178.68	1565.58	2005.36	-104.12	1572.16	2559.04	3.09	1547.96	884.24	285.80	76.50	283.67	282.10	78.63	884.39
9.55000	3236.96	340.13	117.00	3173.34	291.61	93.88	2569.54	7.63	179.69	2564.75	13.08	226.63	2908.04	-56.62	35.62	2881.08	-52.76	39.50	2734.25	-116.98	58.58	2746.51	-114.32	107.66	2968.12	122.77	1194.31	0.00	0.00	0.00	2966.54	125.01	1583.56	2877.91	180.23	1565.16	2005.36	-104.12	1572.16	2559.04	3.09	1547.96	884.27	286.00	76.59	283.72	281.89	78.65	884.36
9.56000	3236.96	340.13	117.00	3173.34	291.61	93.88	2569.54	7.63	179.69	2564.75	13.08	226.63	2908.25	-56.65	35.57	2881.28	-52.89	39.46	2734.77	-117.44	60.40	2747.31	-114.53	109.36	2974.49	127.10	1193.86	0.00	0.00	0.00	2971.30	128.97	1583.01	2880.77	182.80	1564.85	2005.36	-104.12	1572.16	2559.04	3.09	1547.96	884.33	286.28	76.33	283.67	281.65	78.47	884.39
9.57000	3236.96	340.13	117.00	3173.34	291.61	93.88	2569.54	7.63	179.69	2564.75	13.08	226.63	2908.45	-56.63	35.54	2881.40	-53.04	39.37	2736.10	-117.73	62.83	2748.76	-114.50	111.45	2980.79	131.62	1193.53	0.00	0.00	0.00	2975.99	133.04	1582.55	2885.34	187.17	1564.55	2005.36	-104.12	1572.16	2559.04	3.09	1547.96	884.28	286.05	76.33	283.63	281.83	78.54	884.36
9.58000	3236.96	340.13	117.00	3173.34	291.61	93.88	2569.54	7.63	179.69	2564.75	13.08	226.63	2908.52	-56.67	35.43	2881.52	-53.19	39.29	2737.01	-117.95	65.19	2750.07	-114.50	113.62	2987.16	136.33	1193.35	0.00	0.00	0.00	2980.63	137.11	1582.23	2892.61	194.15	1564.15	2005.36	-104.12	1572.16	2559.04	3.09	1547.96	884.25	285.73	76.37	283.62	281.96	78.50	884.45
9.59000	3236.96	340.13	117.00	3173.34	291.61	93.88	2569.54	7.63	179.69	2564.75	13.08	226.63	2908.51	-56.73	35.24	2881.81	-53.28	39.34	2738.40	-118.11	67.89	2751.99	-114.44	116.58	2993.50	141.06	1193.30	0.00	0.00	0.00	2985.20	141.24	1582.19	2902.08	202.55	1563.13	2005.36	-104.12	1572.16	2559.04	3.09	1547.96	884.26	285.96	76.41	283.63	281.97	78.58	884.46
9.60000	3236.96	340.13	117.00	3173.34	291.61	93.88	2569.54	7.63	179.69	2564.75	13.08	226.63	2908.80	-56.73	35.26	2882.07	-53.34	39.37	2738.40	-118.11	67.89	2754.30	-114.30	119.68	3000.03	145.90	1193.45	0.00	0.00	0.00	2989.68	145.67	1582.55	2905.92	206.95	1563.36	2005.36	-104.12	1572.16	2559.04	3.09	1547.96	884.27	286.27	76.39	283.67	282.00	78.70	884.44
9.61000	3236.96	340.13	117.00	3173.34	291.61	93.88	2569.54	7.63	179.69	2564.75	13.08	226.63	2908.93	-56.68	35.13	2882.26	-53.32	39.37	2738.40	-118.11	67.89	2757.32	-113.56	123.64	3006.24	150.62	1193.85	0.00	0.00	0.00	2994.18	150.11	1583.25	2910.06	211.33	1563.79	2005.36	-104.12	1572.16	2559.04	3.09	1547.96	884.29	286.27	76.36	283.68	282.30	78.69	884.39
9.62000	3236.96	340.13	117.00	3173.34	291.61	93.88	2569.54	7.63	179.69	2564.75	13.08	226.63	2908.93	-56.68	35.13	2882.26	-53.32	39.37	2738.40	-118.11	67.89	2757.32	-113.56	123.64	3006.24	150.62	1193.85	0.00	0.00	0.00	2994.18	150.11	1583.25	2910.06	211.33	1563.79	2005.36	-104.12	1572.16	2559.04	3.09	1547.96	884.29	286.27	76.36	283.68	282.30	78.69	884.39
[truncated: 35 more columns]
