# Supplementary material for: The impact of mobile phone use on where we look and how we walk when negotiating floor based obstacles
Source: PLoS One. 2017 Jun 30;12(6):e0179802. doi: 10.1371/journal.pone.0179802 (PMC5493336; doi:10.1371/journal.pone.0179802)
Supplement: S1 File — (ZIP) [file pone.0179802.s001.zip › Gait/PP12/BD obs read 3.txt]

CODAmotion Analysis Text
Codamotion Analysis Text Save of: BD obs read 3.mdf
Time	Markers
Time	1:LTOE.X	1:LTOE.Y	1:LTOE.Z	2:L2nd.X	2:L2nd.Y	2:L2nd.Z	3:LHEE.X	3:LHEE.Y	3:LHEE.Z	4:LANK.X	4:LANK.Y	4:LANK.Z	5:RTOE.X	5:RTOE.Y	5:RTOE.Z	6:R2nd.X	6:R2nd.Y	6:R2nd.Z	7:RHEE.X	7:RHEE.Y	7:RHEE.Z	8:RANK.X	8:RANK.Y	8:RANK.Z	9:STRN.X	9:STRN.Y	9:STRN.Z	10:Marker 10.X	10:Marker 10.Y	10:Marker 10.Z	11:FRHD.X	11:FRHD.Y	11:FRHD.Z	12:FLHD.X	12:FLHD.Y	12:FLHD.Z	13:BRHD.X	13:BRHD.Y	13:BRHD.Z	14:BLHD.X	14:BLHD.Y	14:BLHD.Z	15:BLSTEP.X	15:BLSTEP.Y	15:BLSTEP.Z	16:FLSTEP.X	16:FLSTEP.Y	16:FLSTEP.Z	17:BRSTEP.X
(s)	(mm)	(mm)	(mm)	(mm)	(mm)	(mm)	(mm)	(mm)	(mm)	(mm)	(mm)	(mm)	(mm)	(mm)	(mm)	(mm)	(mm)	(mm)	(mm)	(mm)	(mm)	(mm)	(mm)	(mm)	(mm)	(mm)	(mm)	(mm)	(mm)	(mm)	(mm)	(mm)	(mm)	(mm)	(mm)	(mm)	(mm)	(mm)	(mm)	(mm)	(mm)	(mm)	(mm)	(mm)	(mm)	(mm)	(mm)	(mm)	(mm)
0.00000	-3826.44	165.00	12.72	-3830.92	145.60	9.01	-1490.21	119.04	389.48	-1482.19	121.26	411.71	-3281.19	-16.01	24.61	-3549.15	118.59	39.12	-3322.45	134.97	5.83	-3260.38	133.76	39.91	-3304.81	44.58	1175.58	0.00	0.00	0.00	-3905.34	194.68	1567.79	-2909.11	123.10	1568.50	-3017.14	119.88	1221.43	-2936.75	37.53	1188.99	226.48	-277.09	57.30	666.59	-254.59	54.86	203.16
0.01000	-3826.44	165.00	12.72	-3830.92	145.60	9.01	-1490.21	119.04	389.48	-1482.19	121.26	411.71	-3281.19	-16.01	24.61	-3549.15	118.59	39.12	-3322.45	134.97	5.83	-3260.38	133.76	39.91	-3304.81	44.58	1175.58	0.00	0.00	0.00	-3905.34	194.68	1567.79	-2909.11	123.10	1568.50	-3017.14	119.88	1221.43	-2936.75	37.53	1188.99	226.48	-277.09	57.30	666.59	-254.59	54.86	203.16
0.02000	-3826.44	165.00	12.72	-3830.92	145.60	9.01	-1490.21	119.04	389.48	-1482.19	121.26	411.71	-3281.19	-16.01	24.61	-3549.15	118.59	39.12	-3322.45	134.97	5.83	-3260.38	133.76	39.91	-3304.81	44.58	1175.58	0.00	0.00	0.00	-3905.34	194.68	1567.79	-2909.11	123.10	1568.50	-3017.14	119.88	1221.43	-2936.75	37.53	1188.99	226.48	-277.09	57.30	666.59	-254.59	54.86	203.16
0.03000	-3826.44	165.00	12.72	-3830.92	145.60	9.01	-1490.21	119.04	389.48	-1482.19	121.26	411.71	-3281.19	-16.01	24.61	-3549.15	118.59	39.12	-3322.84	134.98	5.83	-3260.82	133.77	39.92	-3304.81	44.58	1175.58	0.00	0.00	0.00	-3905.34	194.68	1567.79	-2909.11	123.10	1568.50	-3017.88	119.91	1221.75	-2937.60	37.54	1189.34	226.55	-277.17	57.32	666.82	-254.68	54.88	203.24
0.04000	-3826.44	165.00	12.72	-3830.92	145.60	9.01	-1490.21	119.04	389.48	-1482.19	121.26	411.71	-3281.19	-16.01	24.61	-3549.15	118.59	39.12	-3714.77	149.59	4.91	-3696.41	150.97	46.91	-3304.81	44.58	1175.58	0.00	0.00	0.00	-3905.34	194.68	1567.79	-2909.11	123.10	1568.50	-3759.96	153.25	1539.08	-3792.81	47.82	1531.77	299.21	-365.56	76.48	897.65	-343.33	74.39	279.78
0.05000	-3826.44	165.00	12.72	-3830.92	145.60	9.01	-1490.21	119.04	389.48	-1482.19	121.26	411.71	-3281.19	-16.01	24.61	-3549.15	118.59	39.12	-3717.93	151.39	4.80	-3705.74	150.73	46.42	-3304.81	44.58	1175.58	0.00	0.00	0.00	-3905.34	194.68	1567.79	-2909.11	123.10	1568.50	-3748.56	153.72	1538.80	-3787.69	47.07	1531.76	298.72	-365.91	76.43	897.36	-343.40	74.60	279.09
0.06000	-3826.44	165.00	12.72	-3830.92	145.60	9.01	-1490.21	119.04	389.48	-1482.19	121.26	411.71	-3281.19	-16.01	24.61	-3549.15	118.59	39.12	-3725.99	150.86	3.89	-3697.84	152.09	46.47	-3304.81	44.58	1175.58	0.00	0.00	0.00	-3905.34	194.68	1567.79	-2909.11	123.10	1568.50	-3733.37	153.79	1538.76	-3767.74	47.28	1532.44	300.28	-365.71	76.85	897.04	-343.41	74.55	280.18
0.07000	-3826.44	165.00	12.72	-3830.92	145.60	9.01	-1490.21	119.04	389.48	-1482.19	121.26	411.71	-3281.19	-16.01	24.61	-3549.15	118.59	39.12	-3694.21	149.75	9.45	-3695.99	150.97	46.00	-3304.81	44.58	1175.58	0.00	0.00	0.00	-3905.34	194.68	1567.79	-2909.11	123.10	1568.50	-3744.06	153.28	1538.68	-3779.08	46.37	1532.57	299.91	-365.90	76.72	897.77	-343.57	74.59	280.45
0.08000	-3826.44	165.00	12.72	-3830.92	145.60	9.01	-1490.21	119.04	389.48	-1482.19	121.26	411.71	-3281.19	-16.01	24.61	-3549.15	118.59	39.12	-3685.13	149.19	10.55	-3700.16	152.28	46.15	-3304.81	44.58	1175.58	0.00	0.00	0.00	-3905.34	194.68	1567.79	-2909.11	123.10	1568.50	-3752.43	152.36	1539.10	-3775.30	45.66	1532.38	299.73	-365.81	76.59	898.00	-343.54	74.63	280.29
0.09000	-3826.44	165.00	12.72	-3830.92	145.60	9.01	-1490.21	119.04	389.48	-1482.19	121.26	411.71	-3281.19	-16.01	24.61	-3549.15	118.59	39.12	-3711.26	150.60	6.15	-3713.41	152.07	43.93	-3304.81	44.58	1175.58	0.00	0.00	0.00	-3905.34	194.68	1567.79	-2909.11	123.10	1568.50	-3756.03	151.98	1539.18	-3793.19	45.78	1533.17	298.93	-365.99	76.39	897.86	-343.25	74.65	280.93
0.10000	-3826.44	165.00	12.72	-3830.92	145.60	9.01	-1490.21	119.04	389.48	-1482.19	121.26	411.71	-3281.19	-16.01	24.61	-3549.15	118.59	39.12	-3713.13	150.02	5.75	-3723.55	151.79	42.99	-3304.81	44.58	1175.58	0.00	0.00	0.00	-3905.34	194.68	1567.79	-2909.11	123.10	1568.50	-3752.15	151.66	1539.70	-3780.31	44.79	1533.96	299.18	-365.97	76.55	897.69	-343.48	74.56	280.13
0.11000	-3826.44	165.00	12.72	-3830.92	145.60	9.01	-1490.21	119.04	389.48	-1482.19	121.26	411.71	-3281.19	-16.01	24.61	-3549.15	118.59	39.12	-3725.67	150.23	3.92	-3712.37	151.20	44.40	-3304.81	44.58	1175.58	0.00	0.00	0.00	-3905.34	194.68	1567.79	-2909.11	123.10	1568.50	-3758.14	151.70	1540.12	-3795.70	44.88	1534.93	299.45	-365.87	76.64	897.66	-343.38	74.57	279.38
0.12000	-3826.44	165.00	12.72	-3830.92	145.60	9.01	-1490.21	119.04	389.48	-1482.19	121.26	411.71	-3281.19	-16.01	24.61	-3549.15	118.59	39.12	-3735.37	150.40	1.86	-3711.98	151.49	44.71	-3304.81	44.58	1175.58	0.00	0.00	0.00	-3905.34	194.68	1567.79	-2909.11	123.10	1568.50	-3755.07	150.81	1539.52	-3768.73	44.41	1534.07	299.41	-366.07	76.55	897.86	-343.29	74.59	280.11
0.13000	-3826.44	165.00	12.72	-3830.92	145.60	9.01	-1490.21	119.04	389.48	-1482.19	121.26	411.71	-3281.19	-16.01	24.61	-3549.15	118.59	39.12	-3717.20	150.61	5.56	-3705.68	151.24	45.84	-3304.81	44.58	1175.58	0.00	0.00	0.00	-3905.34	194.68	1567.79	-2909.11	123.10	1568.50	-3758.91	149.46	1540.20	-3757.72	43.84	1534.56	298.69	-365.85	76.49	897.85	-343.17	74.71	280.41
0.14000	-3826.44	165.00	12.72	-3830.92	145.60	9.01	-1490.21	119.04	389.48	-1482.19	121.26	411.71	-3281.19	-16.01	24.61	-3549.15	118.59	39.12	-3714.35	150.36	5.68	-3715.21	151.00	43.87	-3304.81	44.58	1175.58	0.00	0.00	0.00	-3905.34	194.68	1567.79	-2909.11	123.10	1568.50	-3755.69	149.30	1540.13	-3783.66	44.53	1534.71	298.95	-366.11	76.53	897.81	-343.55	74.58	280.80
0.15000	-3826.44	165.00	12.72	-3830.92	145.60	9.01	-1490.21	119.04	389.48	-1482.19	121.26	411.71	-3281.19	-16.01	24.61	-3549.15	118.59	39.12	-3718.63	150.49	4.21	-3716.38	151.67	44.40	-3304.81	44.58	1175.58	0.00	0.00	0.00	-3905.34	194.68	1567.79	-2909.11	123.10	1568.50	-3750.79	148.98	1540.38	-3774.51	42.72	1534.26	299.36	-365.91	76.62	897.60	-343.47	74.50	280.58
0.16000	-3826.44	165.00	12.72	-3830.92	145.60	9.01	-1490.21	119.04	389.48	-1482.19	121.26	411.71	-3281.19	-16.01	24.61	-3549.15	118.59	39.12	-3710.91	151.09	6.81	-3702.18	151.02	45.51	-3304.81	44.58	1175.58	0.00	0.00	0.00	-3905.34	194.68	1567.79	-2909.11	123.10	1568.50	-3754.06	148.48	1540.61	-3777.08	42.05	1534.83	299.32	-365.89	76.64	897.34	-343.34	74.48	280.90
0.17000	-3826.44	165.00	12.72	-3830.92	145.60	9.01	-1490.21	119.04	389.48	-1482.19	121.26	411.71	-3281.19	-16.01	24.61	-3549.15	118.59	39.12	-3713.46	150.19	6.25	-3713.67	151.71	43.46	-3304.81	44.58	1175.58	0.00	0.00	0.00	-3905.34	194.68	1567.79	-2909.11	123.10	1568.50	-3749.84	147.48	1540.22	-3782.26	42.40	1535.46	299.49	-366.05	76.72	897.37	-343.59	74.36	280.04
0.18000	-3826.44	165.00	12.72	-3830.92	145.60	9.01	-1490.21	119.04	389.48	-1482.19	121.26	411.71	-3281.19	-16.01	24.61	-3549.15	118.59	39.12	-3705.11	151.76	8.43	-3724.12	151.44	42.14	-3304.81	44.58	1175.58	0.00	0.00	0.00	-3905.34	194.68	1567.79	-2909.11	123.10	1568.50	-3751.01	146.69	1540.28	-3782.31	41.06	1534.78	299.48	-365.86	76.63	897.31	-343.36	74.56	279.96
0.19000	-3826.44	165.00	12.72	-3830.92	145.60	9.01	-1490.21	119.04	389.48	-1482.19	121.26	411.71	-3281.19	-16.01	24.61	-3549.15	118.59	39.12	-3705.00	149.72	7.14	-3711.55	152.45	44.45	-3304.81	44.58	1175.58	0.00	0.00	0.00	-3905.34	194.68	1567.79	-2909.11	123.10	1568.50	-3761.36	145.42	1540.66	-3793.02	39.93	1534.63	299.48	-365.91	76.56	897.24	-343.48	74.46	280.13
0.20000	-3826.44	165.00	12.72	-3830.92	145.60	9.01	-1490.21	119.04	389.48	-1482.19	121.26	411.71	-3281.19	-16.01	24.61	-3549.15	118.59	39.12	-3688.28	150.40	10.24	-3729.76	151.22	40.75	-3304.81	44.58	1175.58	0.00	0.00	0.00	-3905.34	194.68	1567.79	-2909.11	123.10	1568.50	-3756.20	144.44	1540.85	-3769.33	39.59	1534.55	299.36	-365.76	76.66	897.73	-343.34	74.63	279.79
0.21000	-3826.44	165.00	12.72	-3830.92	145.60	9.01	-1490.21	119.04	389.48	-1482.19	121.26	411.71	-3281.19	-16.01	24.61	-3549.15	118.59	39.12	-3702.62	150.05	7.84	-3697.80	152.68	46.67	-3304.81	44.58	1175.58	0.00	0.00	0.00	-3905.34	194.68	1567.79	-2909.11	123.10	1568.50	-3761.44	144.05	1540.97	-3774.36	38.98	1534.65	300.19	-365.85	76.81	897.51	-343.39	74.63	279.39
0.22000	-3826.44	165.00	12.72	-3830.92	145.60	9.01	-1490.21	119.04	389.48	-1482.19	121.26	411.71	-3281.19	-16.01	24.61	-3549.15	118.59	39.12	-3697.18	150.34	7.77	-3704.68	154.06	45.21	-3304.81	44.58	1175.58	0.00	0.00	0.00	-3905.34	194.68	1567.79	-2909.11	123.10	1568.50	-3750.33	143.51	1541.29	-3800.02	36.96	1536.04	299.95	-365.96	76.77	897.43	-343.47	74.55	280.28
0.23000	-3826.44	165.00	12.72	-3830.92	145.60	9.01	-1490.21	119.04	389.48	-1482.19	121.26	411.71	-3281.19	-16.01	24.61	-3549.15	118.59	39.12	-3715.77	151.68	4.85	-3700.64	153.06	46.32	-3304.81	44.58	1175.58	0.00	0.00	0.00	-3905.34	194.68	1567.79	-2909.11	123.10	1568.50	-3750.94	141.71	1541.18	-3789.18	35.64	1535.14	299.39	-366.08	76.52	897.69	-343.46	74.55	280.55
0.24000	-3826.44	165.00	12.72	-3830.92	145.60	9.01	-1490.21	119.04	389.48	-1482.19	121.26	411.71	-3281.19	-16.01	24.61	-3549.15	118.59	39.12	-3689.39	150.92	9.36	-3706.54	153.31	45.55	-3304.81	44.58	1175.58	0.00	0.00	0.00	-3905.34	194.68	1567.79	-2909.11	123.10	1568.50	-3761.41	140.49	1541.47	-3785.65	35.50	1535.67	299.11	-365.84	76.54	897.44	-343.44	74.52	280.08
0.25000	-3826.44	165.00	12.72	-3830.92	145.60	9.01	-1490.21	119.04	389.48	-1482.19	121.26	411.71	-3281.19	-16.01	24.61	-3549.15	118.59	39.12	-3730.36	151.48	4.42	-3713.34	153.10	43.17	-3304.81	44.58	1175.58	0.00	0.00	0.00	-3905.34	194.68	1567.79	-2909.11	123.10	1568.50	-3750.92	139.14	1541.89	-3809.37	34.06	1536.07	298.40	-366.25	76.26	897.68	-343.46	74.62	279.33
0.26000	-3826.44	165.00	12.72	-3830.92	145.60	9.01	-1490.21	119.04	389.48	-1482.19	121.26	411.71	-3281.19	-16.01	24.61	-3549.15	118.59	39.12	-3721.17	150.94	4.95	-3700.99	153.05	44.63	-3304.81	44.58	1175.58	0.00	0.00	0.00	-3905.34	194.68	1567.79	-2909.11	123.10	1568.50	-3760.61	138.72	1541.23	-3823.67	32.96	1535.56	298.81	-366.18	76.37	897.69	-343.41	74.59	279.77
0.27000	-3826.44	165.00	12.72	-3830.92	145.60	9.01	-1490.21	119.04	389.48	-1482.19	121.26	411.71	-3281.19	-16.01	24.61	-3549.15	118.59	39.12	-3720.88	152.06	3.89	-3719.78	152.85	41.99	-3304.81	44.58	1175.58	0.00	0.00	0.00	-3905.34	194.68	1567.79	-2909.11	123.10	1568.50	-3752.47	137.72	1541.54	-3821.78	32.44	1536.85	299.37	-365.81	76.59	897.54	-343.59	74.52	279.47
0.28000	-3826.44	165.00	12.72	-3830.92	145.60	9.01	-1490.21	119.04	389.48	-1482.19	121.26	411.71	-3281.19	-16.01	24.61	-3549.15	118.59	39.12	-3716.02	151.16	5.60	-3704.34	152.39	44.15	-3304.81	44.58	1175.58	0.00	0.00	0.00	-3905.34	194.68	1567.79	-2909.11	123.10	1568.50	-3760.22	135.68	1541.45	-3804.26	32.42	1536.55	299.80	-365.88	76.64	897.42	-343.44	74.40	279.90
0.29000	-3826.44	165.00	12.72	-3830.92	145.60	9.01	-1490.21	119.04	389.48	-1482.19	121.26	411.71	-3281.19	-16.01	24.61	-3549.15	118.59	39.12	-3692.65	150.06	8.64	-3716.07	152.39	43.06	-3304.81	44.58	1175.58	0.00	0.00	0.00	-3905.34	194.68	1567.79	-2909.11	123.10	1568.50	-3757.59	134.54	1541.12	-3802.15	29.26	1535.93	298.88	-365.71	76.39	897.85	-343.37	74.57	280.68
0.30000	-3826.44	165.00	12.72	-3830.92	145.60	9.01	-1490.21	119.04	389.48	-1482.19	121.26	411.71	-3281.19	-16.01	24.61	-3549.15	118.59	39.12	-3731.18	150.64	3.13	-3721.30	153.31	41.73	-3304.81	44.58	1175.58	0.00	0.00	0.00	-3905.34	194.68	1567.79	-2909.11	123.10	1568.50	-3756.75	133.57	1541.41	-3805.61	29.48	1535.73	298.70	-365.76	76.41	897.04	-343.60	74.30	280.62
0.31000	-3826.44	165.00	12.72	-3830.92	145.60	9.01	-1490.21	119.04	389.48	-1482.19	121.26	411.71	-3281.19	-16.01	24.61	-3549.15	118.59	39.12	-3708.90	150.08	6.11	-3704.30	154.08	44.04	-3304.81	44.58	1175.58	0.00	0.00	0.00	-3905.34	194.68	1567.79	-2909.11	123.10	1568.50	-3776.37	132.28	1541.71	-3824.84	28.28	1535.72	298.41	-365.85	76.40	897.63	-343.35	74.58	280.94
0.32000	-3826.44	165.00	12.72	-3830.92	145.60	9.01	-1490.21	119.04	389.48	-1482.19	121.26	411.71	-3281.19	-16.01	24.61	-3549.15	118.59	39.12	-3701.89	150.39	5.94	-3706.95	154.22	43.72	-3304.81	44.58	1175.58	0.00	0.00	0.00	-3905.34	194.68	1567.79	-2909.11	123.10	1568.50	-3757.75	131.32	1540.95	-3790.63	26.48	1534.27	298.75	-365.82	76.50	897.85	-343.51	74.59	280.48
0.33000	-3826.44	165.00	12.72	-3830.92	145.60	9.01	-1490.21	119.04	389.48	-1482.19	121.26	411.71	-3281.19	-16.01	24.61	-3549.15	118.59	39.12	-3703.99	151.01	6.83	-3710.73	153.96	42.47	-3304.81	44.58	1175.58	0.00	0.00	0.00	-3905.34	194.68	1567.79	-2909.11	123.10	1568.50	-3747.54	130.26	1540.88	-3797.64	24.94	1535.74	299.03	-365.94	76.60	898.20	-343.25	74.68	280.29
0.34000	-3826.44	165.00	12.72	-3830.92	145.60	9.01	-1490.21	119.04	389.48	-1482.19	121.26	411.71	-3281.19	-16.01	24.61	-3549.15	118.59	39.12	-3701.10	150.72	6.94	-3720.70	153.76	40.75	-3304.81	44.58	1175.58	0.00	0.00	0.00	-3905.34	194.68	1567.79	-2909.11	123.10	1568.50	-3760.73	128.18	1541.04	-3804.00	23.61	1535.27	298.06	-366.40	76.27	897.87	-343.37	74.69	280.82
0.35000	-3826.44	165.00	12.72	-3830.92	145.60	9.01	-1490.21	119.04	389.48	-1482.19	121.26	411.71	-3281.19	-16.01	24.61	-3549.15	118.59	39.12	-3723.29	151.76	3.34	-3704.51	154.56	43.42	-3304.81	44.58	1175.58	0.00	0.00	0.00	-3905.34	194.68	1567.79	-2909.11	123.10	1568.50	-3763.86	126.38	1540.64	-3823.15	21.42	1535.49	298.34	-366.03	76.33	897.48	-343.33	74.58	280.52
0.36000	-3826.44	165.00	12.72	-3830.92	145.60	9.01	-1490.21	119.04	389.48	-1482.19	121.26	411.71	-3281.19	-16.01	24.61	-3549.15	118.59	39.12	-3700.04	152.26	6.93	-3712.34	154.55	42.20	-3304.81	44.58	1175.58	0.00	0.00	0.00	-3905.34	194.68	1567.79	-2909.11	123.10	1568.50	-3763.80	124.54	1540.82	-3827.01	20.84	1535.33	299.36	-365.80	76.57	897.21	-343.17	74.51	280.34
0.37000	-3826.44	165.00	12.72	-3830.92	145.60	9.01	-1490.21	119.04	389.48	-1482.19	121.26	411.71	-3281.19	-16.01	24.61	-3549.15	118.59	39.12	-3706.96	151.70	6.16	-3705.87	153.64	43.37	-3304.81	44.58	1175.58	0.00	0.00	0.00	-3905.34	194.68	1567.79	-2909.11	123.10	1568.50	-3761.49	122.65	1540.81	-3805.33	19.45	1533.68	299.13	-365.97	76.52	897.35	-343.18	74.66	280.11
0.38000	-3826.44	165.00	12.72	-3830.92	145.60	9.01	-1490.21	119.04	389.48	-1482.19	121.26	411.71	-3281.19	-16.01	24.61	-3549.15	118.59	39.12	-3698.56	150.80	7.84	-3716.74	154.73	41.90	-3304.81	44.58	1175.58	0.00	0.00	0.00	-3905.34	194.68	1567.79	-2909.11	123.10	1568.50	-3759.54	121.28	1540.14	-3769.22	18.16	1533.13	299.33	-365.91	76.46	897.24	-343.33	74.55	280.22
0.39000	-3826.44	165.00	12.72	-3830.92	145.60	9.01	-1490.21	119.04	389.48	-1482.19	121.26	411.71	-3281.19	-16.01	24.61	-3549.15	118.59	39.12	-3704.06	151.78	5.79	-3714.50	154.07	42.06	-3304.81	44.58	1175.58	0.00	0.00	0.00	-3905.34	194.68	1567.79	-2909.11	123.10	1568.50	-3749.86	119.70	1539.39	-3791.92	15.75	1533.11	299.53	-365.87	76.62	897.52	-343.47	74.65	280.21
0.40000	-3826.44	165.00	12.72	-3830.92	145.60	9.01	-1490.21	119.04	389.48	-1482.19	121.26	411.71	-3281.19	-16.01	24.61	-3549.15	118.59	39.12	-3711.36	150.80	4.88	-3703.60	154.87	43.02	-3304.81	44.58	1175.58	0.00	0.00	0.00	-3905.34	194.68	1567.79	-2909.11	123.10	1568.50	-3763.65	117.50	1539.91	-3793.27	14.13	1532.77	299.49	-365.84	76.63	897.94	-343.63	74.63	279.68
0.41000	-3826.44	165.00	12.72	-3830.92	145.60	9.01	-1490.21	119.04	389.48	-1482.19	121.26	411.71	-3281.19	-16.01	24.61	-3549.15	118.59	39.12	-3697.36	151.06	6.62	-3718.44	154.08	41.67	-3304.81	44.58	1175.58	0.00	0.00	0.00	-3905.34	194.68	1567.79	-2909.11	123.10	1568.50	-3766.13	116.31	1539.80	-3781.96	13.01	1532.48	299.00	-365.89	76.55	897.78	-343.45	74.57	279.64
0.42000	-3826.44	165.00	12.72	-3830.92	145.60	9.01	-1490.21	119.04	389.48	-1482.19	121.26	411.71	-3281.19	-16.01	24.61	-3549.15	118.59	39.12	-3698.88	150.03	6.63	-3723.97	154.64	40.83	-3304.81	44.58	1175.58	0.00	0.00	0.00	-3905.34	194.68	1567.79	-2909.11	123.10	1568.50	-3769.65	114.11	1540.36	-3787.09	13.05	1533.62	298.90	-366.11	76.36	897.38	-343.64	74.39	279.73
0.43000	-3826.44	165.00	12.72	-3830.92	145.60	9.01	-1490.21	119.04	389.48	-1482.19	121.26	411.71	-3281.19	-16.01	24.61	-3549.15	118.59	39.12	-3677.35	150.46	10.59	-3711.70	154.32	42.97	-3304.81	44.58	1175.58	0.00	0.00	0.00	-3905.34	194.68	1567.79	-2909.11	123.10	1568.50	-3759.17	111.96	1539.94	-3815.44	9.75	1533.71	299.14	-365.95	76.47	897.28	-343.13	74.50	280.08
0.44000	-3826.44	165.00	12.72	-3830.92	145.60	9.01	-1490.21	119.04	389.48	-1482.19	121.26	411.71	-3281.19	-16.01	24.61	-3549.15	118.59	39.12	-3690.90	150.43	8.91	-3704.28	154.53	43.59	-3304.81	44.58	1175.58	0.00	0.00	0.00	-3905.34	194.68	1567.79	-2909.11	123.10	1568.50	-3752.15	110.32	1539.57	-3812.60	9.01	1534.05	299.44	-365.71	76.57	897.29	-343.50	74.47	280.13
0.45000	-3826.44	165.00	12.72	-3830.92	145.60	9.01	-1490.21	119.04	389.48	-1482.19	121.26	411.71	-3281.19	-16.01	24.61	-3549.15	118.59	39.12	-3691.68	151.64	8.83	-3690.91	153.18	46.10	-3304.81	44.58	1175.58	0.00	0.00	0.00	-3905.34	194.68	1567.79	-2909.11	123.10	1568.50	-3754.93	108.36	1540.35	-3802.13	5.37	1533.86	299.75	-365.93	76.62	897.48	-343.44	74.54	280.35
0.46000	-3826.44	165.00	12.72	-3830.92	145.60	9.01	-1490.21	119.04	389.48	-1482.19	121.26	411.71	-3281.19	-16.01	24.61	-3549.15	118.59	39.12	-3706.24	152.08	6.60	-3693.39	153.39	45.95	-3304.81	44.58	1175.58	0.00	0.00	0.00	-3905.34	194.68	1567.79	-2909.11	123.10	1568.50	-3766.32	106.95	1540.36	-3797.70	6.16	1534.23	298.74	-365.67	76.43	897.60	-343.57	74.58	280.05
0.47000	-3826.44	165.00	12.72	-3830.92	145.60	9.01	-1490.21	119.04	389.48	-1482.19	121.26	411.71	-3281.19	-16.01	24.61	-3549.15	118.59	39.12	-3723.49	150.74	3.26	-3699.03	152.65	44.96	-3304.81	44.58	1175.58	0.00	0.00	0.00	-3905.34	194.68	1567.79	-2909.11	123.10	1568.50	-3771.55	104.24	1541.02	-3820.37	2.99	1533.85	299.34	-365.62	76.60	897.85	-343.41	74.60	279.90
0.48000	-3826.44	165.00	12.72	-3830.92	145.60	9.01	-1490.21	119.04	389.48	-1482.19	121.26	411.71	-3281.19	-16.01	24.61	-3549.15	118.59	39.12	-3715.77	151.48	4.74	-3704.87	153.54	44.38	-3304.81	44.58	1175.58	0.00	0.00	0.00	-3905.34	194.68	1567.79	-2909.11	123.10	1568.50	-3761.43	103.07	1541.22	-3808.22	0.23	1532.11	299.11	-365.94	76.53	897.56	-343.29	74.60	280.23
0.49000	-3826.44	165.00	12.72	-3830.92	145.60	9.01	-1490.21	119.04	389.48	-1482.19	121.26	411.71	-3281.19	-16.01	24.61	-3549.15	118.59	39.12	-3695.85	150.73	7.45	-3713.99	152.81	43.33	-3304.81	44.58	1175.58	0.00	0.00	0.00	-3905.34	194.68	1567.79	-2909.11	123.10	1568.50	-3762.32	101.44	1540.98	-3813.83	0.34	1533.87	298.31	-366.21	76.21	897.30	-343.43	74.44	280.59
0.50000	-3826.44	165.00	12.72	-3830.92	145.60	9.01	-1490.21	119.04	389.48	-1482.19	121.26	411.71	-3281.19	-16.01	24.61	-3549.15	118.59	39.12	-3731.34	151.06	2.15	-3718.98	153.28	41.83	-3304.81	44.58	1175.58	0.00	0.00	0.00	-3905.34	194.68	1567.79	-2909.11	123.10	1568.50	-3766.69	99.60	1541.41	-3783.14	-0.50	1532.95	299.11	-365.96	76.58	897.59	-343.62	74.49	280.22
0.51000	-3826.44	165.00	12.72	-3830.92	145.60	9.01	-1490.21	119.04	389.48	-1482.19	121.26	411.71	-3281.19	-16.01	24.61	-3549.15	118.59	39.12	-3690.14	151.81	8.81	-3708.66	153.42	43.34	-3304.81	44.58	1175.58	0.00	0.00	0.00	-3905.34	194.68	1567.79	-2909.11	123.10	1568.50	-3748.80	98.44	1541.36	-3778.98	-2.29	1531.79	299.24	-365.77	76.48	897.27	-343.69	74.27	280.23
0.52000	-3826.44	165.00	12.72	-3830.92	145.60	9.01	-1490.21	119.04	389.48	-1482.19	121.26	411.71	-3281.19	-16.01	24.61	-3549.15	118.59	39.12	-3718.77	150.89	4.98	-3691.05	154.21	47.24	-3304.81	44.58	1175.58	0.00	0.00	0.00	-3905.34	194.68	1567.79	-2909.11	123.10	1568.50	-3773.15	97.28	1541.52	-3795.77	-4.56	1531.80	299.57	-365.65	76.66	897.58	-343.43	74.56	279.94
0.53000	-3826.44	165.00	12.72	-3830.92	145.60	9.01	-1490.21	119.04	389.48	-1482.19	121.26	411.71	-3281.19	-16.01	24.61	-3549.15	118.59	39.12	-3738.24	150.87	1.27	-3729.47	153.31	40.26	-3304.81	44.58	1175.58	0.00	0.00	0.00	-3905.34	194.68	1567.79	-2909.11	123.10	1568.50	-3777.37	95.90	1542.11	-3784.48	-4.98	1532.53	298.94	-365.75	76.53	897.66	-343.29	74.64	280.14
0.54000	-3826.44	165.00	12.72	-3830.92	145.60	9.01	-1490.21	119.04	389.48	-1482.19	121.26	411.71	-3281.19	-16.01	24.61	-3549.15	118.59	39.12	-3699.66	150.86	7.41	-3737.10	154.05	39.57	-3304.81	44.58	1175.58	0.00	0.00	0.00	-3905.34	194.68	1567.79	-2909.11	123.10	1568.50	-3765.90	94.50	1542.05	-3790.99	-7.66	1532.34	298.94	-365.71	76.50	897.30	-343.48	74.49	280.32
0.55000	-3826.44	165.00	12.72	-3830.92	145.60	9.01	-1490.21	119.04	389.48	-1482.19	121.26	411.71	-3281.19	-16.01	24.61	-3549.15	118.59	39.12	-3718.48	150.55	4.48	-3709.87	153.25	44.07	-3304.81	44.58	1175.58	0.00	0.00	0.00	-3905.34	194.68	1567.79	-2909.11	123.10	1568.50	-3763.81	93.90	1541.92	-3823.90	-8.77	1533.99	298.83	-366.01	76.47	897.51	-343.48	74.46	280.13
0.56000	-3826.44	165.00	12.72	-3830.92	145.60	9.01	-1490.21	119.04	389.48	-1482.19	121.26	411.71	-3281.19	-16.01	24.61	-3549.15	118.59	39.12	-3715.49	150.15	4.71	-3707.32	154.11	44.20	-3304.81	44.58	1175.58	0.00	0.00	0.00	-3905.34	194.68	1567.79	-2909.11	123.10	1568.50	-3753.59	91.64	1542.22	-3825.85	-9.14	1534.02	299.15	-365.93	76.51	897.49	-343.46	74.50	280.23
0.57000	-3826.44	165.00	12.72	-3830.92	145.60	9.01	-1490.21	119.04	389.48	-1482.19	121.26	411.71	-3281.19	-16.01	24.61	-3549.15	118.59	39.12	-3718.83	150.21	4.28	-3683.25	154.65	47.74	-3304.81	44.58	1175.58	0.00	0.00	0.00	-3905.34	194.68	1567.79	-2909.11	123.10	1568.50	-3759.29	89.18	1542.38	-3796.24	-10.97	1532.97	299.44	-365.87	76.64	897.36	-343.40	74.57	280.48
0.58000	-3826.44	165.00	12.72	-3830.92	145.60	9.01	-1490.21	119.04	389.48	-1482.19	121.26	411.71	-3281.19	-16.01	24.61	-3549.15	118.59	39.12	-3695.67	151.48	7.72	-3676.63	153.02	48.51	-3304.81	44.58	1175.58	0.00	0.00	0.00	-3905.34	194.68	1567.79	-2909.11	123.10	1568.50	-3767.21	88.15	1542.82	-3816.63	-12.80	1532.41	299.51	-366.08	76.54	897.27	-343.74	74.48	280.27
0.59000	-3826.44	165.00	12.72	-3830.92	145.60	9.01	-1490.21	119.04	389.48	-1482.19	121.26	411.71	-3281.19	-16.01	24.61	-3549.15	118.59	39.12	-3707.56	150.80	6.36	-3693.14	153.66	45.76	-3304.81	44.58	1175.58	0.00	0.00	0.00	-3905.34	194.68	1567.79	-2909.11	123.10	1568.50	-3757.15	87.60	1542.97	-3817.13	-13.51	1532.07	298.88	-366.14	76.41	897.55	-343.99	74.33	280.18
0.60000	-3826.44	165.00	12.72	-3830.92	145.60	9.01	-1490.21	119.04	389.48	-1482.19	121.26	411.71	-3281.19	-16.01	24.61	-3549.15	118.59	39.12	-3718.95	151.33	4.36	-3714.37	153.67	43.06	-3304.81	44.58	1175.58	0.00	0.00	0.00	-3905.34	194.68	1567.79	-2909.11	123.10	1568.50	-3764.40	85.59	1543.41	-3824.51	-15.09	1533.20	299.40	-365.75	76.66	898.07	-343.54	74.64	280.72
0.61000	-3826.44	165.00	12.72	-3830.92	145.60	9.01	-1490.21	119.04	389.48	-1482.19	121.26	411.71	-3281.19	-16.01	24.61	-3549.15	118.59	39.12	-3721.51	150.87	3.64	-3708.79	154.18	43.92	-3304.81	44.58	1175.58	0.00	0.00	0.00	-3905.34	194.68	1567.79	-2909.11	123.10	1568.50	-3763.91	85.32	1542.55	-3799.76	-16.08	1531.38	299.33	-365.83	76.59	897.75	-343.55	74.59	280.39
0.62000	-3826.44	165.00	12.72	-3830.92	145.60	9.01	-1490.21	119.04	389.48	-1482.19	121.26	411.71	-3281.19	-16.01	24.61	-3549.15	118.59	39.12	-3711.92	151.19	4.97	-3701.88	154.66	45.34	-3304.81	44.58	1175.58	0.00	0.00	0.00	-3905.34	194.68	1567.79	-2909.11	123.10	1568.50	-3765.39	84.52	1542.39	-3786.22	-15.94	1531.47	298.23	-366.13	76.22	898.00	-343.38	74.67	280.54
0.63000	-3826.44	165.00	12.72	-3830.92	145.60	9.01	-1490.21	119.04	389.48	-1482.19	121.26	411.71	-3281.19	-16.01	24.61	-3549.15	118.59	39.12	-3681.08	149.99	9.03	-3726.11	153.72	41.30	-3304.81	44.58	1175.58	0.00	0.00	0.00	-3905.34	194.68	1567.79	-2909.11	123.10	1568.50	-3769.35	82.80	1542.38	-3797.83	-16.33	1532.03	298.54	-366.06	76.40	897.76	-343.55	74.49	280.57
0.64000	-3826.44	165.00	12.72	-3830.92	145.60	9.01	-1490.21	119.04	389.48	-1482.19	121.26	411.71	-3281.19	-16.01	24.61	-3549.15	118.59	39.12	-3726.20	150.87	2.11	-3709.00	153.81	44.29	-3304.81	44.58	1175.58	0.00	0.00	0.00	-3905.34	194.68	1567.79	-2909.11	123.10	1568.50	-3758.27	81.51	1542.25	-3832.61	-18.87	1533.19	299.26	-366.07	76.41	897.53	-343.41	74.57	280.36
0.65000	-3826.44	165.00	12.72	-3830.92	145.60	9.01	-1490.21	119.04	389.48	-1482.19	121.26	411.71	-3281.19	-16.01	24.61	-3549.15	118.59	39.12	-3705.41	150.68	6.11	-3726.99	154.31	41.64	-3304.81	44.58	1175.58	0.00	0.00	0.00	-3905.34	194.68	1567.79	-2909.11	123.10	1568.50	-3774.12	80.08	1542.16	-3833.39	-20.21	1533.54	299.64	-365.59	76.67	897.52	-343.50	74.53	279.63
0.66000	-3826.44	165.00	12.72	-3830.92	145.60	9.01	-1490.21	119.04	389.48	-1482.19	121.26	411.71	-3281.19	-16.01	24.61	-3549.15	118.59	39.12	-3718.02	151.23	4.46	-3686.24	153.55	48.43	-3304.81	44.58	1175.58	0.00	0.00	0.00	-3905.34	194.68	1567.79	-2909.11	123.10	1568.50	-3764.83	79.04	1542.19	-3824.01	-19.93	1532.68	299.08	-365.86	76.63	897.88	-343.54	74.60	279.96
0.67000	-3826.44	165.00	12.72	-3830.92	145.60	9.01	-1490.21	119.04	389.48	-1482.19	121.26	411.71	-3281.19	-16.01	24.61	-3549.15	118.59	39.12	-3707.32	150.72	5.75	-3711.78	152.95	44.47	-3304.81	44.58	1175.58	0.00	0.00	0.00	-3905.34	194.68	1567.79	-2909.11	123.10	1568.50	-3768.25	78.60	1542.10	-3833.79	-19.55	1532.95	298.43	-365.96	76.47	897.71	-343.53	74.57	280.06
0.68000	-3826.44	165.00	12.72	-3830.92	145.60	9.01	-1490.21	119.04	389.48	-1482.19	121.26	411.71	-3281.19	-16.01	24.61	-3549.15	118.59	39.12	-3710.63	150.77	5.25	-3721.84	152.78	43.33	-3304.81	44.58	1175.58	0.00	0.00	0.00	-3905.34	194.68	1567.79	-2909.11	123.10	1568.50	-3771.19	78.37	1542.38	-3828.53	-20.97	1532.19	298.93	-366.01	76.52	897.84	-343.39	74.54	279.93
0.69000	-3826.44	165.00	12.72	-3830.92	145.60	9.01	-1490.21	119.04	389.48	-1482.19	121.26	411.71	-3281.19	-16.01	24.61	-3549.15	118.59	39.12	-3689.83	151.15	8.26	-3687.55	152.92	47.55	-3304.81	44.58	1175.58	0.00	0.00	0.00	-3905.34	194.68	1567.79	-2909.11	123.10	1568.50	-3755.51	77.99	1541.45	-3822.20	-21.80	1532.40	298.75	-366.21	76.36	897.33	-343.68	74.28	280.04
0.70000	-3826.44	165.00	12.72	-3830.92	145.60	9.01	-1490.21	119.04	389.48	-1482.19	121.26	411.71	-3281.19	-16.01	24.61	-3549.15	118.59	39.12	-3701.77	151.48	6.50	-3694.21	153.23	47.56	-3304.81	44.58	1175.58	0.00	0.00	0.00	-3905.34	194.68	1567.79	-2909.11	123.10	1568.50	-3767.23	77.35	1541.32	-3809.67	-22.20	1531.82	299.01	-366.11	76.41	897.72	-343.46	74.54	279.63
0.71000	-3826.44	165.00	12.72	-3830.92	145.60	9.01	-1490.21	119.04	389.48	-1482.19	121.26	411.71	-3281.19	-16.01	24.61	-3549.15	118.59	39.12	-3708.84	150.87	5.67	-3701.55	152.11	46.39	-3304.81	44.58	1175.58	0.00	0.00	0.00	-3905.34	194.68	1567.79	-2909.11	123.10	1568.50	-3773.79	76.75	1541.18	-3816.65	-24.45	1530.72	298.18	-366.13	76.25	898.06	-343.47	74.82	279.64
0.72000	-3826.44	165.00	12.72	-3830.92	145.60	9.01	-1490.21	119.04	389.48	-1482.19	121.26	411.71	-3281.19	-16.01	24.61	-3549.15	118.59	39.12	-3712.76	150.78	5.48	-3692.93	153.05	48.54	-3304.81	44.58	1175.58	0.00	0.00	0.00	-3905.34	194.68	1567.79	-2909.11	123.10	1568.50	-3766.27	75.89	1540.46	-3795.49	-23.87	1531.66	298.15	-365.65	76.41	897.49	-343.52	74.41	280.31
0.73000	-3826.44	165.00	12.72	-3830.92	145.60	9.01	-1490.21	119.04	389.48	-1482.19	121.26	411.71	-3281.19	-16.01	24.61	-3549.15	118.59	39.12	-3712.38	151.05	5.49	-3703.01	152.28	47.07	-3304.81	44.58	1175.58	0.00	0.00	0.00	-3905.34	194.68	1567.79	-2909.11	123.10	1568.50	-3769.44	75.68	1540.72	-3790.64	-24.49	1531.66	299.44	-366.00	76.63	897.74	-343.37	74.51	280.26
0.74000	-3826.44	165.00	12.72	-3830.92	145.60	9.01	-1490.21	119.04	389.48	-1482.19	121.26	411.71	-3281.19	-16.01	24.61	-3549.15	118.59	39.12	-3697.99	150.47	8.58	-3720.37	151.53	44.61	-3304.81	44.58	1175.58	0.00	0.00	0.00	-3905.34	194.68	1567.79	-2909.11	123.10	1568.50	-3767.07	75.43	1540.95	-3817.22	-25.78	1532.50	298.87	-365.88	76.47	897.47	-343.16	74.62	280.80
0.75000	-3826.44	165.00	12.72	-3830.92	145.60	9.01	-1490.21	119.04	389.48	-1482.19	121.26	411.71	-3281.19	-16.01	24.61	-3549.15	118.59	39.12	-3713.17	151.15	5.32	-3714.73	152.17	45.30	-3304.81	44.58	1175.58	0.00	0.00	0.00	-3905.34	194.68	1567.79	-2909.11	123.10	1568.50	-3772.11	74.64	1540.66	-3830.80	-26.33	1533.10	298.37	-365.63	76.30	897.62	-343.22	74.71	280.81
0.76000	-3826.44	165.00	12.72	-3830.92	145.60	9.01	-1490.21	119.04	389.48	-1482.19	121.26	411.71	-3281.19	-16.01	24.61	-3549.15	118.59	39.12	-3706.27	150.67	6.08	-3699.44	151.72	48.23	-3304.81	44.58	1175.58	0.00	0.00	0.00	-3905.34	194.68	1567.79	-2909.11	123.10	1568.50	-3787.58	74.02	1540.48	-3833.10	-25.71	1532.30	298.85	-365.94	76.42	897.49	-343.57	74.56	280.56
0.77000	-3826.44	165.00	12.72	-3830.92	145.60	9.01	-1490.21	119.04	389.48	-1482.19	121.26	411.71	-3281.19	-16.01	24.61	-3549.15	118.59	39.12	-3732.38	150.81	2.89	-3721.44	152.53	44.55	-3304.81	44.58	1175.58	0.00	0.00	0.00	-3905.34	194.68	1567.79	-2909.11	123.10	1568.50	-3778.16	73.64	1540.13	-3809.99	-26.25	1531.62	299.00	-365.77	76.47	897.16	-343.44	74.49	279.77
0.78000	-3826.44	165.00	12.72	-3830.92	145.60	9.01	-1490.21	119.04	389.48	-1482.19	121.26	411.71	-3281.19	-16.01	24.61	-3549.15	118.59	39.12	-3728.99	150.41	3.26	-3710.03	150.52	46.10	-3304.81	44.58	1175.58	0.00	0.00	0.00	-3905.34	194.68	1567.79	-2909.11	123.10	1568.50	-3784.05	74.27	1540.97	-3805.46	-27.23	1531.60	299.37	-365.96	76.64	897.87	-343.20	74.69	279.80
0.79000	-3826.44	165.00	12.72	-3830.92	145.60	9.01	-1490.21	119.04	389.48	-1482.19	121.26	411.71	-3281.19	-16.01	24.61	-3549.15	118.59	39.12	-3725.43	152.48	3.72	-3725.98	149.37	43.45	-3304.81	44.58	1175.58	0.00	0.00	0.00	-3905.34	194.68	1567.79	-2909.11	123.10	1568.50	-3774.97	73.52	1540.95	-3810.05	-28.19	1531.96	298.67	-366.14	76.51	897.75	-343.42	74.64	280.03
0.80000	-3826.44	165.00	12.72	-3830.92	145.60	9.01	-1490.21	119.04	389.48	-1482.19	121.26	411.71	-3281.19	-16.01	24.61	-3549.15	118.59	39.12	-3715.96	149.73	5.89	-3716.69	149.35	44.92	-3304.81	44.58	1175.58	0.00	0.00	0.00	-3905.34	194.68	1567.79	-2909.11	123.10	1568.50	-3774.56	72.13	1540.82	-3830.69	-28.64	1534.70	297.79	-365.87	76.22	897.42	-343.30	74.62	280.71
0.81000	-3826.44	165.00	12.72	-3830.92	145.60	9.01	-1490.21	119.04	389.48	-1482.19	121.26	411.71	-3281.19	-16.01	24.61	-3549.15	118.59	39.12	-3703.37	150.53	6.90	-3699.93	150.25	48.44	-3304.81	44.58	1175.58	0.00	0.00	0.00	-3905.34	194.68	1567.79	-2909.11	123.10	1568.50	-3771.41	71.80	1540.71	-3816.11	-28.17	1534.14	298.51	-365.70	76.39	897.23	-343.32	74.59	280.17
0.82000	-3826.44	165.00	12.72	-3830.92	145.60	9.01	-1490.21	119.04	389.48	-1482.19	121.26	411.71	-3281.19	-16.01	24.61	-3549.15	118.59	39.12	-3702.61	150.94	6.19	-3702.04	150.04	47.40	-3304.81	44.58	1175.58	0.00	0.00	0.00	-3905.34	194.68	1567.79	-2909.11	123.10	1568.50	-3767.57	71.15	1540.80	-3841.86	-29.74	1533.82	298.68	-365.96	76.45	897.75	-343.27	74.63	279.97
0.83000	-3826.44	165.00	12.72	-3830.92	145.60	9.01	-1490.21	119.04	389.48	-1482.19	121.26	411.71	-3281.19	-16.01	24.61	-3549.15	118.59	39.12	-3717.35	150.65	5.41	-3716.37	150.05	46.29	-3304.81	44.58	1175.58	0.00	0.00	0.00	-3905.34	194.68	1567.79	-2909.11	123.10	1568.50	-3782.36	71.00	1541.09	-3823.35	-30.79	1533.82	299.30	-365.89	76.67	897.67	-343.45	74.52	279.66
0.84000	-3826.44	165.00	12.72	-3830.92	145.60	9.01	-1490.21	119.04	389.48	-1482.19	121.26	411.71	-3281.19	-16.01	24.61	-3549.15	118.59	39.12	-3692.61	150.52	8.32	-3727.48	150.33	44.16	-3304.81	44.58	1175.58	0.00	0.00	0.00	-3905.34	194.68	1567.79	-2909.11	123.10	1568.50	-3770.34	71.08	1541.50	-3818.21	-30.69	1534.97	298.88	-366.00	76.53	897.24	-343.57	74.54	280.07
0.85000	-3826.44	165.00	12.72	-3830.92	145.60	9.01	-1490.21	119.04	389.48	-1482.19	121.26	411.71	-3281.19	-16.01	24.61	-3549.15	118.59	39.12	-3691.05	149.42	8.39	-3709.52	151.16	46.68	-3304.81	44.58	1175.58	0.00	0.00	0.00	-3905.34	194.68	1567.79	-2909.11	123.10	1568.50	-3774.11	70.04	1541.92	-3817.79	-31.97	1534.40	298.41	-365.88	76.41	897.52	-343.64	74.54	280.38
0.86000	-3826.44	165.00	12.72	-3830.92	145.60	9.01	-1490.21	119.04	389.48	-1482.19	121.26	411.71	-3281.19	-16.01	24.61	-3549.15	118.59	39.12	-3666.64	151.34	13.16	-3716.18	149.89	46.24	-3304.81	44.58	1175.58	0.00	0.00	0.00	-3905.34	194.68	1567.79	-2909.11	123.10	1568.50	-3776.42	69.78	1541.52	-3816.02	-33.54	1534.53	299.09	-365.60	76.67	897.27	-343.48	74.41	281.13
0.87000	-3826.44	165.00	12.72	-3830.92	145.60	9.01	-1490.21	119.04	389.48	-1482.19	121.26	411.71	-3281.19	-16.01	24.61	-3549.15	118.59	39.12	-3704.75	149.14	6.66	-3702.91	150.71	48.16	-3304.81	44.58	1175.58	0.00	0.00	0.00	-3905.34	194.68	1567.79	-2909.11	123.10	1568.50	-3764.15	69.50	1541.66	-3808.87	-32.29	1534.65	299.52	-365.75	76.71	897.23	-343.39	74.40	280.31
0.88000	-3826.44	165.00	12.72	-3830.92	145.60	9.01	-1490.21	119.04	389.48	-1482.19	121.26	411.71	-3281.19	-16.01	24.61	-3549.15	118.59	39.12	-3695.29	149.58	7.78	-3716.10	149.07	46.52	-3304.81	44.58	1175.58	0.00	0.00	0.00	-3905.34	194.68	1567.79	-2909.11	123.10	1568.50	-3767.47	68.52	1541.79	-3817.09	-31.68	1534.29	298.82	-365.67	76.53	897.70	-343.29	74.64	280.53
0.89000	-3826.44	165.00	12.72	-3830.92	145.60	9.01	-1490.21	119.04	389.48	-1482.19	121.26	411.71	-3281.19	-16.01	24.61	-3549.15	118.59	39.12	-3711.88	149.44	6.07	-3726.48	149.98	44.79	-3304.81	44.58	1175.58	0.00	0.00	0.00	-3905.34	194.68	1567.79	-2909.11	123.10	1568.50	-3777.40	69.11	1542.89	-3791.95	-34.32	1534.05	298.75	-365.98	76.45	897.73	-343.44	74.58	280.22
0.90000	-3826.44	165.00	12.72	-3830.92	145.60	9.01	-1490.21	119.04	389.48	-1482.19	121.26	411.71	-3281.19	-16.01	24.61	-3549.15	118.59	39.12	-3737.45	150.18	2.05	-3719.42	149.93	45.54	-3304.81	44.58	1175.58	0.00	0.00	0.00	-3905.34	194.68	1567.79	-2909.11	123.10	1568.50	-3776.24	67.48	1542.66	-3827.50	-35.07	1535.49	299.85	-365.82	76.76	897.81	-343.53	74.63	279.55
0.91000	-3826.44	165.00	12.72	-3830.92	145.60	9.01	-1490.21	119.04	389.48	-1482.19	121.26	411.71	-3281.19	-16.01	24.61	-3549.15	118.59	39.12	-3722.40	150.24	4.12	-3709.06	149.99	46.50	-3304.81	44.58	1175.58	0.00	0.00	0.00	-3905.34	194.68	1567.79	-2909.11	123.10	1568.50	-3767.17	66.48	1542.18	-3809.51	-36.16	1534.51	299.20	-365.91	76.59	897.92	-343.71	74.51	279.99
0.92000	-3826.44	165.00	12.72	-3830.92	145.60	9.01	-1490.21	119.04	389.48	-1482.19	121.26	411.71	-3281.19	-16.01	24.61	-3549.15	118.59	39.12	-3706.44	150.64	7.06	-3714.45	149.55	46.00	-3304.81	44.58	1175.58	0.00	0.00	0.00	-3905.34	194.68	1567.79	-2909.11	123.10	1568.50	-3771.45	66.45	1543.75	-3829.34	-34.88	1534.33	299.75	-365.92	76.67	897.58	-343.47	74.51	280.57
0.93000	-3826.44	165.00	12.72	-3830.92	145.60	9.01	-1490.21	119.04	389.48	-1482.19	121.26	411.71	-3281.19	-16.01	24.61	-3549.15	118.59	39.12	-3698.68	148.01	8.08	-3705.13	149.58	47.04	-3304.81	44.58	1175.58	0.00	0.00	0.00	-3905.34	194.68	1567.79	-2909.11	123.10	1568.50	-3777.27	66.16	1543.48	-3814.94	-34.91	1534.18	299.23	-365.94	76.50	898.04	-343.45	74.76	280.88
0.94000	-3826.44	165.00	12.72	-3830.92	145.60	9.01	-1490.21	119.04	389.48	-1482.19	121.26	411.71	-3281.19	-16.01	24.61	-3549.15	118.59	39.12	-3694.96	150.31	8.71	-3708.30	148.02	47.12	-3304.81	44.58	1175.58	0.00	0.00	0.00	-3905.34	194.68	1567.79	-2909.11	123.10	1568.50	-3769.99	65.99	1542.99	-3850.52	-37.37	1534.72	298.84	-365.93	76.46	897.66	-343.38	74.65	280.42
0.95000	-3826.44	165.00	12.72	-3830.92	145.60	9.01	-1490.21	119.04	389.48	-1482.19	121.26	411.71	-3281.19	-16.01	24.61	-3549.15	118.59	39.12	-3710.47	151.38	5.76	-3722.91	149.16	45.36	-3304.81	44.58	1175.58	0.00	0.00	0.00	-3905.34	194.68	1567.79	-2909.11	123.10	1568.50	-3772.45	65.30	1543.26	-3847.81	-36.13	1535.59	298.88	-365.92	76.40	897.28	-343.68	74.45	280.34
0.96000	-3826.44	165.00	12.72	-3830.92	145.60	9.01	-1490.21	119.04	389.48	-1482.19	121.26	411.71	-3281.19	-16.01	24.61	-3549.15	118.59	39.12	-3715.88	149.04	4.55	-3731.87	150.14	43.55	-3304.81	44.58	1175.58	0.00	0.00	0.00	-3905.34	194.68	1567.79	-2909.11	123.10	1568.50	-3774.88	65.07	1542.91	-3834.09	-35.40	1534.49	299.80	-366.14	76.54	897.22	-343.22	74.59	280.81
0.97000	-3826.44	165.00	12.72	-3830.92	145.60	9.01	-1490.21	119.04	389.48	-1482.19	121.26	411.71	-3281.19	-16.01	24.61	-3549.15	118.59	39.12	-3729.53	149.25	2.84	-3721.33	149.67	44.45	-3304.81	44.58	1175.58	0.00	0.00	0.00	-3905.34	194.68	1567.79	-2909.11	123.10	1568.50	-3785.82	64.88	1543.37	-3821.80	-36.05	1533.72	299.55	-366.00	76.51	897.31	-343.51	74.47	280.08
0.98000	-3826.44	165.00	12.72	-3830.92	145.60	9.01	-1490.21	119.04	389.48	-1482.19	121.26	411.71	-3281.19	-16.01	24.61	-3549.15	118.59	39.12	-3728.99	149.81	3.84	-3713.99	150.53	46.38	-3304.81	44.58	1175.58	0.00	0.00	0.00	-3905.34	194.68	1567.79	-2909.11	123.10	1568.50	-3771.92	65.49	1543.31	-3805.79	-36.57	1533.75	299.25	-365.94	76.51	897.74	-343.66	74.68	280.81
0.99000	-3826.44	165.00	12.72	-3830.92	145.60	9.01	-1490.21	119.04	389.48	-1482.19	121.26	411.71	-3281.19	-16.01	24.61	-3549.15	118.59	39.12	-3718.52	151.44	5.40	-3717.59	150.33	45.85	-3304.81	44.58	1175.58	0.00	0.00	0.00	-3905.34	194.68	1567.79	-2909.11	123.10	1568.50	-3772.31	64.90	1543.23	-3815.36	-37.60	1534.49	298.95	-365.97	76.38	897.92	-343.33	74.64	280.70
1.00000	-3826.44	165.00	12.72	-3830.92	145.60	9.01	-1490.21	119.04	389.48	-1482.19	121.26	411.71	-3281.19	-16.01	24.61	-3549.15	118.59	39.12	-3699.41	149.23	8.13	-3727.64	148.54	44.58	-3304.81	44.58	1175.58	0.00	0.00	0.00	-3905.34	194.68	1567.79	-2909.11	123.10	1568.50	-3782.32	64.37	1543.11	-3783.33	-37.28	1532.24	299.18	-366.08	76.47	897.27	-343.43	74.47	280.50
1.01000	-3826.44	165.00	12.72	-3830.92	145.60	9.01	-1490.21	119.04	389.48	-1482.19	121.26	411.71	-3281.19	-16.01	24.61	-3549.15	118.59	39.12	-3710.74	149.84	6.03	-3724.87	148.95	44.68	-3304.81	44.58	1175.58	0.00	0.00	0.00	-3905.34	194.68	1567.79	-2909.11	123.10	1568.50	-3771.86	64.17	1542.67	-3808.05	-36.31	1532.35	298.76	-365.89	76.37	897.45	-343.78	74.42	280.08
1.02000	-3826.44	165.00	12.72	-3830.92	145.60	9.01	-1490.21	119.04	389.48	-1482.19	121.26	411.71	-3281.19	-16.01	24.61	-3549.15	118.59	39.12	-3730.14	150.57	2.79	-3689.54	149.00	49.67	-3304.81	44.58	1175.58	0.00	0.00	0.00	-3905.34	194.68	1567.79	-2909.11	123.10	1568.50	-3776.91	64.23	1542.49	-3812.82	-36.89	1534.07	299.53	-365.84	76.66	897.53	-343.31	74.61	280.00
1.03000	-3826.44	165.00	12.72	-3830.92	145.60	9.01	-1490.21	119.04	389.48	-1482.19	121.26	411.71	-3281.19	-16.01	24.61	-3549.15	118.59	39.12	-3694.56	149.52	9.87	-3719.18	148.61	45.95	-3304.81	44.58	1175.58	0.00	0.00	0.00	-3905.34	194.68	1567.79	-2909.11	123.10	1568.50	-3765.38	64.32	1542.38	-3835.87	-37.19	1533.66	299.75	-365.92	76.74	897.74	-343.60	74.59	280.14
1.04000	-3826.44	165.00	12.72	-3830.92	145.60	9.01	-1490.21	119.04	389.48	-1482.19	121.26	411.71	-3281.19	-16.01	24.61	-3549.15	118.59	39.12	-3722.22	150.80	5.02	-3734.38	148.74	43.46	-3304.81	44.58	1175.58	0.00	0.00	0.00	-3905.34	194.68	1567.79	-2909.11	123.10	1568.50	-3767.07	64.57	1542.43	-3809.37	-37.91	1532.73	299.53	-365.97	76.50	897.85	-343.62	74.56	280.08
1.05000	-3826.44	165.00	12.72	-3830.92	145.60	9.01	-1490.21	119.04	389.48	-1482.19	121.26	411.71	-3281.19	-16.01	24.61	-3549.15	118.59	39.12	-3711.12	150.99	6.31	-3712.77	149.64	46.30	-3304.81	44.58	1175.58	0.00	0.00	0.00	-3905.34	194.68	1567.79	-2909.11	123.10	1568.50	-3765.77	64.02	1542.13	-3831.91	-38.56	1531.62	299.73	-365.70	76.70	897.88	-343.29	74.70	280.21
1.06000	-3826.44	165.00	12.72	-3830.92	145.60	9.01	-1490.21	119.04	389.48	-1482.19	121.26	411.71	-3281.19	-16.01	24.61	-3549.15	118.59	39.12	-3704.77	149.59	7.28	-3733.78	149.40	43.04	-3304.81	44.58	1175.58	0.00	0.00	0.00	-3905.34	194.68	1567.79	-2909.11	123.10	1568.50	-3779.95	64.40	1541.53	-3820.24	-37.15	1532.00	299.72	-365.83	76.62	898.29	-343.35	74.81	280.71
1.07000	-3826.44	165.00	12.72	-3830.92	145.60	9.01	-1490.21	119.04	389.48	-1482.19	121.26	411.71	-3281.19	-16.01	24.61	-3549.15	118.59	39.12	-3707.68	150.39	6.84	-3714.80	149.97	45.86	-3304.81	44.58	1175.58	0.00	0.00	0.00	-3905.34	194.68	1567.79	-2909.11	123.10	1568.50	-3777.74	64.53	1542.02	-3809.88	-35.40	1532.13	299.01	-365.69	76.51	897.34	-343.53	74.45	280.44
1.08000	-3826.44	165.00	12.72	-3830.92	145.60	9.01	-1490.21	119.04	389.48	-1482.19	121.26	411.71	-3281.19	-16.01	24.61	-3549.15	118.59	39.12	-3706.07	150.80	6.92	-3728.39	149.37	43.79	-3304.81	44.58	1175.58	0.00	0.00	0.00	-3905.34	194.68	1567.79	-2909.11	123.10	1568.50	-3766.51	65.18	1541.77	-3783.93	-36.07	1530.56	298.04	-366.03	76.25	896.88	-343.52	74.21	280.47
1.09000	-3826.44	165.00	12.72	-3830.92	145.60	9.01	-1490.21	119.04	389.48	-1482.19	121.26	411.71	-3281.19	-16.01	24.61	-3549.15	118.59	39.12	-3698.17	149.74	8.74	-3720.20	149.84	45.02	-3304.81	44.58	1175.58	0.00	0.00	0.00	-3905.34	194.68	1567.79	-2909.11	123.10	1568.50	-3777.29	63.79	1541.56	-3786.85	-36.39	1531.44	299.29	-366.18	76.50	897.27	-343.37	74.43	279.67
1.10000	-3826.44	165.00	12.72	-3830.92	145.60	9.01	-1490.21	119.04	389.48	-1482.19	121.26	411.71	-3281.19	-16.01	24.61	-3549.15	118.59	39.12	-3731.39	150.07	2.72	-3727.00	149.43	44.15	-3304.81	44.58	1175.58	0.00	0.00	0.00	-3905.34	194.68	1567.79	-2909.11	123.10	1568.50	-3784.16	64.85	1541.58	-3845.17	-37.40	1532.04	299.57	-366.11	76.59	897.60	-343.52	74.45	279.94
1.11000	-3826.44	165.00	12.72	-3830.92	145.60	9.01	-1490.21	119.04	389.48	-1482.19	121.26	411.71	-3281.19	-16.01	24.61	-3549.15	118.59	39.12	-3701.27	149.62	7.49	-3728.46	149.92	43.96	-3304.81	44.58	1175.58	0.00	0.00	0.00	-3905.34	194.68	1567.79	-2909.11	123.10	1568.50	-3781.13	64.90	1541.10	-3831.23	-35.70	1530.53	299.27	-366.00	76.55	897.51	-343.37	74.44	279.41
1.12000	-3826.44	165.00	12.72	-3830.92	145.60	9.01	-1490.21	119.04	389.48	-1482.19	121.26	411.71	-3281.19	-16.01	24.61	-3549.15	118.59	39.12	-3691.86	150.90	8.29	-3713.30	150.24	46.54	-3304.81	44.58	1175.58	0.00	0.00	0.00	-3905.34	194.68	1567.79	-2909.11	123.10	1568.50	-3792.01	64.47	1540.75	-3831.06	-37.38	1529.60	299.30	-365.75	76.64	897.45	-343.71	74.38	279.47
1.13000	-3826.44	165.00	12.72	-3830.92	145.60	9.01	-1490.21	119.04	389.48	-1482.19	121.26	411.71	-3281.19	-16.01	24.61	-3549.15	118.59	39.12	-3729.04	150.39	3.75	-3719.34	150.02	45.59	-3304.81	44.58	1175.58	0.00	0.00	0.00	-3905.34	194.68	1567.79	-2909.11	123.10	1568.50	-3784.88	64.61	1540.63	-3815.58	-38.54	1529.00	298.39	-365.91	76.37	897.93	-343.77	74.42	279.83
1.14000	-3826.44	165.00	12.72	-3830.92	145.60	9.01	-1490.21	119.04	389.48	-1482.19	121.26	411.71	-3281.19	-16.01	24.61	-3549.15	118.59	39.12	-3702.19	149.86	6.96	-3710.79	149.39	46.33	-3304.81	44.58	1175.58	0.00	0.00	0.00	-3905.34	194.68	1567.79	-2909.11	123.10	1568.50	-3782.65	65.15	1540.21	-3813.99	-36.18	1529.58	299.24	-365.79	76.54	897.54	-343.32	74.57	279.17
1.15000	-3826.44	165.00	12.72	-3830.92	145.60	9.01	-1490.21	119.04	389.48	-1482.19	121.26	411.71	-3281.19	-16.01	24.61	-3549.15	118.59	39.12	-3701.54	149.08	6.22	-3709.71	150.67	46.56	-3304.81	44.58	1175.58	0.00	0.00	0.00	-3905.34	194.68	1567.79	-2909.11	123.10	1568.50	-3782.12	65.64	1540.39	-3818.87	-35.50	1529.69	299.45	-365.96	76.51	897.65	-343.25	74.67	279.98
1.16000	-3826.44	165.00	12.72	-3830.92	145.60	9.01	-1490.21	119.04	389.48	-1482.19	121.26	411.71	-3281.19	-16.01	24.61	-3549.15	118.59	39.12	-3688.48	150.05	10.00	-3724.18	150.02	43.98	-3304.81	44.58	1175.58	0.00	0.00	0.00	-3905.34	194.68	1567.79	-2909.11	123.10	1568.50	-3777.57	65.36	1539.84	-3812.75	-34.41	1529.61	299.65	-365.78	76.75	897.21	-343.37	74.52	280.49
1.17000	-3826.44	165.00	12.72	-3830.92	145.60	9.01	-1490.21	119.04	389.48	-1482.19	121.26	411.71	-3281.19	-16.01	24.61	-3549.15	118.59	39.12	-3679.90	149.47	10.31	-3695.53	149.32	48.39	-3304.81	44.58	1175.58	0.00	0.00	0.00	-3905.34	194.68	1567.79	-2909.11	123.10	1568.50	-3774.75	66.09	1540.36	-3812.44	-34.44	1529.94	299.11	-366.17	76.53	897.59	-343.41	74.59	280.08
1.18000	-3826.44	165.00	12.72	-3830.92	145.60	9.01	-1490.21	119.04	389.48	-1482.19	121.26	411.71	-3281.19	-16.01	24.61	-3549.15	118.59	39.12	-3720.08	148.95	4.55	-3698.61	149.50	47.58	-3304.81	44.58	1175.58	0.00	0.00	0.00	-3905.34	194.68	1567.79	-2909.11	123.10	1568.50	-3776.92	66.16	1540.57	-3841.50	-34.13	1531.05	299.24	-365.68	76.54	897.34	-343.20	74.53	280.04
1.19000	-3826.44	165.00	12.72	-3830.92	145.60	9.01	-1490.21	119.04	389.48	-1482.19	121.26	411.71	-3281.19	-16.01	24.61	-3549.15	118.59	39.12	-3711.01	152.77	5.02	-3720.14	148.92	44.78	-3304.81	44.58	1175.58	0.00	0.00	0.00	-3905.34	194.68	1567.79	-2909.11	123.10	1568.50	-3786.68	66.28	1540.87	-3804.61	-34.74	1529.74	298.86	-365.70	76.42	897.48	-343.49	74.50	280.07
1.20000	-3826.44	165.00	12.72	-3830.92	145.60	9.01	-1490.21	119.04	389.48	-1482.19	121.26	411.71	-3281.19	-16.01	24.61	-3549.15	118.59	39.12	-3706.80	149.33	7.19	-3730.22	150.73	43.36	-3304.81	44.58	1175.58	0.00	0.00	0.00	-3905.34	194.68	1567.79	-2909.11	123.10	1568.50	-3767.30	66.72	1540.24	-3804.24	-33.97	1529.72	299.28	-365.96	76.48	897.38	-343.20	74.56	280.22
1.21000	-3826.44	165.00	12.72	-3830.92	145.60	9.01	-1490.21	119.04	389.48	-1482.19	121.26	411.71	-3281.19	-16.01	24.61	-3549.15	118.59	39.12	-3711.62	151.31	6.12	-3724.68	149.37	43.69	-3304.81	44.58	1175.58	0.00	0.00	0.00	-3905.34	194.68	1567.79	-2909.11	123.10	1568.50	-3774.67	67.51	1540.87	-3818.31	-32.67	1529.46	299.17	-365.87	76.49	896.91	-343.34	74.45	279.58
1.22000	-3826.44	165.00	12.72	-3830.92	145.60	9.01	-1490.21	119.04	389.48	-1482.19	121.26	411.71	-3281.19	-16.01	24.61	-3549.15	118.59	39.12	-3713.47	150.61	6.46	-3713.21	150.33	45.11	-3304.81	44.58	1175.58	0.00	0.00	0.00	-3905.34	194.68	1567.79	-2909.11	123.10	1568.50	-3768.53	68.21	1540.95	-3836.40	-33.90	1530.59	299.43	-365.89	76.61	897.61	-343.33	74.67	280.19
1.23000	-3826.44	165.00	12.72	-3830.92	145.60	9.01	-1490.21	119.04	389.48	-1482.19	121.26	411.71	-3281.19	-16.01	24.61	-3549.15	118.59	39.12	-3714.51	149.97	6.45	-3691.30	149.31	48.43	-3304.81	44.58	1175.58	0.00	0.00	0.00	-3905.34	194.68	1567.79	-2909.11	123.10	1568.50	-3786.04	69.14	1541.33	-3823.50	-32.86	1530.44	299.50	-365.90	76.58	897.57	-343.44	74.64	280.47
1.24000	-3826.44	165.00	12.72	-3830.92	145.60	9.01	-1490.21	119.04	389.48	-1482.19	121.26	411.71	-3281.19	-16.01	24.61	-3549.15	118.59	39.12	-3715.86	150.41	5.14	-3704.90	149.32	46.75	-3304.81	44.58	1175.58	0.00	0.00	0.00	-3905.34	194.68	1567.79	-2909.11	123.10	1568.50	-3770.63	69.85	1541.17	-3829.21	-32.72	1530.76	299.62	-366.00	76.54	897.46	-343.56	74.54	280.41
1.25000	-3826.44	165.00	12.72	-3830.92	145.60	9.01	-1490.21	119.04	389.48	-1482.19	121.26	411.71	-3281.19	-16.01	24.61	-3549.15	118.59	39.12	-3721.90	150.68	3.71	-3712.91	149.93	45.20	-3304.81	44.58	1175.58	0.00	0.00	0.00	-3905.34	194.68	1567.79	-2909.11	123.10	1568.50	-3779.94	69.47	1541.57	-3833.13	-33.11	1532.20	299.43	-365.93	76.50	897.44	-343.60	74.49	279.78
1.26000	-3826.44	165.00	12.72	-3830.92	145.60	9.01	-1490.21	119.04	389.48	-1482.19	121.26	411.71	-3281.19	-16.01	24.61	-3549.15	118.59	39.12	-3715.74	150.80	4.34	-3717.14	149.55	44.88	-3304.81	44.58	1175.58	0.00	0.00	0.00	-3905.34	194.68	1567.79	-2909.11	123.10	1568.50	-3780.71	70.53	1541.40	-3801.26	-30.73	1530.90	299.24	-365.70	76.67	898.02	-343.39	74.66	279.76
1.27000	-3826.44	165.00	12.72	-3830.92	145.60	9.01	-1490.21	119.04	389.48	-1482.19	121.26	411.71	-3281.19	-16.01	24.61	-3549.15	118.59	39.12	-3715.62	149.99	5.37	-3729.65	149.82	43.21	-3304.81	44.58	1175.58	0.00	0.00	0.00	-3905.34	194.68	1567.79	-2909.11	123.10	1568.50	-3765.35	70.67	1541.19	-3808.01	-29.96	1531.40	299.17	-365.80	76.61	897.80	-343.37	74.62	279.68
1.28000	-3826.44	165.00	12.72	-3830.92	145.60	9.01	-1490.21	119.04	389.48	-1482.19	121.26	411.71	-3281.19	-16.01	24.61	-3549.15	118.59	39.12	-3725.52	149.65	4.32	-3699.52	149.91	47.45	-3304.81	44.58	1175.58	0.00	0.00	0.00	-3905.34	194.68	1567.79	-2909.11	123.10	1568.50	-3777.67	71.12	1541.80	-3800.96	-30.26	1530.72	299.27	-365.92	76.56	897.57	-343.57	74.47	280.07
1.29000	-3826.44	165.00	12.72	-3830.92	145.60	9.01	-1490.21	119.04	389.48	-1482.19	121.26	411.71	-3281.19	-16.01	24.61	-3549.15	118.59	39.12	-3699.16	151.36	9.05	-3711.17	150.02	45.62	-3304.81	44.58	1175.58	0.00	0.00	0.00	-3905.34	194.68	1567.79	-2909.11	123.10	1568.50	-3790.17	71.59	1542.33	-3801.10	-29.93	1529.81	299.24	-366.04	76.51	897.02	-343.60	74.49	279.75
1.30000	-3826.44	165.00	12.72	-3830.92	145.60	9.01	-1490.21	119.04	389.48	-1482.19	121.26	411.71	-3281.19	-16.01	24.61	-3549.15	118.59	39.12	-3713.51	150.82	5.84	-3710.43	149.90	45.63	-3304.81	44.58	1175.58	0.00	0.00	0.00	-3905.34	194.68	1567.79	-2909.11	123.10	1568.50	-3786.62	71.71	1542.15	-3833.37	-29.28	1530.86	298.80	-366.04	76.40	896.99	-343.65	74.50	280.43
1.31000	-3826.44	165.00	12.72	-3830.92	145.60	9.01	-1490.21	119.04	389.48	-1482.19	121.26	411.71	-3281.19	-16.01	24.61	-3549.15	118.59	39.12	-3725.86	150.49	3.96	-3722.87	149.70	44.03	-3304.81	44.58	1175.58	0.00	0.00	0.00	-3905.34	194.68	1567.79	-2909.11	123.10	1568.50	-3788.24	73.00	1542.18	-3809.45	-28.03	1529.87	298.08	-365.85	76.31	897.24	-343.41	74.47	280.71
1.32000	-3826.44	165.00	12.72	-3830.92	145.60	9.01	-1490.21	119.04	389.48	-1482.19	121.26	411.71	-3281.19	-16.01	24.61	-3549.15	118.59	39.12	-3728.65	149.91	3.01	-3717.72	148.95	44.56	-3304.81	44.58	1175.58	0.00	0.00	0.00	-3905.34	194.68	1567.79	-2909.11	123.10	1568.50	-3783.20	73.56	1541.58	-3812.01	-28.08	1531.08	298.74	-365.76	76.46	897.56	-343.39	74.56	280.18
1.33000	-3826.44	165.00	12.72	-3830.92	145.60	9.01	-1490.21	119.04	389.48	-1482.19	121.26	411.71	-3281.19	-16.01	24.61	-3549.15	118.59	39.12	-3724.23	150.87	3.90	-3718.03	148.71	44.83	-3304.81	44.58	1175.58	0.00	0.00	0.00	-3905.34	194.68	1567.79	-2909.11	123.10	1568.50	-3777.64	74.17	1542.05	-3819.15	-28.92	1531.16	298.86	-366.25	76.39	897.31	-343.59	74.36	280.25
1.34000	-3826.44	165.00	12.72	-3830.92	145.60	9.01	-1490.21	119.04	389.48	-1482.19	121.26	411.71	-3281.19	-16.01	24.61	-3549.15	118.59	39.12	-3718.52	150.11	4.60	-3689.81	149.90	49.07	-3304.81	44.58	1175.58	0.00	0.00	0.00	-3905.34	194.68	1567.79	-2909.11	123.10	1568.50	-3775.86	74.31	1541.92	-3785.72	-27.33	1530.49	299.87	-366.03	76.71	897.45	-343.11	74.63	280.02
1.35000	-3826.44	165.00	12.72	-3830.92	145.60	9.01	-1490.21	119.04	389.48	-1482.19	121.26	411.71	-3281.19	-16.01	24.61	-3549.15	118.59	39.12	-3709.33	149.83	6.31	-3699.46	149.22	47.22	-3304.81	44.58	1175.58	0.00	0.00	0.00	-3905.34	194.68	1567.79	-2909.11	123.10	1568.50	-3774.79	74.27	1541.96	-3797.61	-26.63	1531.04	299.39	-366.19	76.50	897.57	-343.34	74.61	280.03
1.36000	-3826.44	165.00	12.72	-3830.92	145.60	9.01	-1490.21	119.04	389.48	-1482.19	121.26	411.71	-3281.19	-16.01	24.61	-3549.15	118.59	39.12	-3715.46	149.66	5.98	-3730.84	150.64	43.09	-3304.81	44.58	1175.58	0.00	0.00	0.00	-3905.34	194.68	1567.79	-2909.11	123.10	1568.50	-3783.07	75.51	1541.82	-3836.08	-26.35	1532.53	299.12	-366.06	76.57	897.72	-343.24	74.71	279.89
1.37000	-3826.44	165.00	12.72	-3830.92	145.60	9.01	-1490.21	119.04	389.48	-1482.19	121.26	411.71	-3281.19	-16.01	24.61	-3549.15	118.59	39.12	-3707.77	149.63	6.73	-3720.41	149.72	44.28	-3304.81	44.58	1175.58	0.00	0.00	0.00	-3905.34	194.68	1567.79	-2909.11	123.10	1568.50	-3774.26	75.58	1541.73	-3811.56	-24.98	1532.02	298.54	-365.78	76.35	897.63	-343.29	74.70	279.93
1.38000	-3826.44	165.00	12.72	-3830.92	145.60	9.01	-1490.21	119.04	389.48	-1482.19	121.26	411.71	-3281.19	-16.01	24.61	-3549.15	118.59	39.12	-3680.48	151.28	9.99	-3708.15	149.96	45.72	-3304.81	44.58	1175.58	0.00	0.00	0.00	-3905.34	194.68	1567.79	-2909.11	123.10	1568.50	-3774.47	76.63	1542.10	-3819.41	-25.09	1531.73	299.67	-365.86	76.71	897.78	-343.33	74.65	280.86
1.39000	-3826.44	165.00	12.72	-3830.92	145.60	9.01	-1490.21	119.04	389.48	-1482.19	121.26	411.71	-3281.19	-16.01	24.61	-3549.15	118.59	39.12	-3716.30	149.60	4.53	-3706.79	149.34	45.69	-3304.81	44.58	1175.58	0.00	0.00	0.00	-3905.34	194.68	1567.79	-2909.11	123.10	1568.50	-3784.04	77.36	1542.36	-3814.95	-25.04	1531.54	299.75	-366.08	76.66	897.74	-343.03	74.82	280.52
1.40000	-3826.44	165.00	12.72	-3830.92	145.60	9.01	-1490.21	119.04	389.48	-1482.19	121.26	411.71	-3281.19	-16.01	24.61	-3549.15	118.59	39.12	-3702.65	149.89	7.19	-3711.59	150.42	44.76	-3304.81	44.58	1175.58	0.00	0.00	0.00	-3905.34	194.68	1567.79	-2909.11	123.10	1568.50	-3777.79	78.12	1542.44	-3782.71	-24.71	1530.92	299.43	-366.06	76.60	897.58	-343.09	74.62	280.45
1.41000	-3826.44	165.00	12.72	-3830.92	145.60	9.01	-1490.21	119.04	389.48	-1482.19	121.26	411.71	-3281.19	-16.01	24.61	-3549.15	118.59	39.12	-3725.45	150.06	3.50	-3720.98	150.21	44.22	-3304.81	44.58	1175.58	0.00	0.00	0.00	-3905.34	194.68	1567.79	-2909.11	123.10	1568.50	-3781.27	78.48	1541.98	-3807.74	-23.81	1532.95	299.33	-366.19	76.49	897.63	-343.04	74.59	280.58
1.42000	-3826.44	165.00	12.72	-3830.92	145.60	9.01	-1490.21	119.04	389.48	-1482.19	121.26	411.71	-3281.19	-16.01	24.61	-3549.15	118.59	39.12	-3714.02	150.15	4.58	-3706.39	150.16	46.38	-3304.81	44.58	1175.58	0.00	0.00	0.00	-3905.34	194.68	1567.79	-2909.11	123.10	1568.50	-3766.01	78.95	1541.58	-3799.83	-22.42	1532.19	298.60	-366.18	76.39	897.49	-343.21	74.45	280.86
1.43000	-3826.44	165.00	12.72	-3830.92	145.60	9.01	-1490.21	119.04	389.48	-1482.19	121.26	411.71	-3281.19	-16.01	24.61	-3549.15	118.59	39.12	-3721.89	150.58	4.90	-3709.15	149.28	45.41	-3304.81	44.58	1175.58	0.00	0.00	0.00	-3905.34	194.68	1567.79	-2909.11	123.10	1568.50	-3778.82	79.52	1542.07	-3813.77	-22.66	1532.20	298.11	-366.26	76.22	897.58	-343.13	74.57	280.48
1.44000	-3826.44	165.00	12.72	-3830.92	145.60	9.01	-1490.21	119.04	389.48	-1482.19	121.26	411.71	-3281.19	-16.01	24.61	-3549.15	118.59	39.12	-3704.12	150.95	8.05	-3712.61	149.79	45.23	-3304.81	44.58	1175.58	0.00	0.00	0.00	-3905.34	194.68	1567.79	-2909.11	123.10	1568.50	-3776.78	80.57	1541.97	-3832.94	-22.57	1532.49	299.01	-366.01	76.45	897.95	-343.33	74.71	280.52
1.45000	-3826.44	165.00	12.72	-3830.92	145.60	9.01	-1490.21	119.04	389.48	-1482.19	121.26	411.71	-3281.19	-16.01	24.61	-3549.15	118.59	39.12	-3706.28	149.43	7.90	-3719.67	149.85	44.32	-3304.81	44.58	1175.58	0.00	0.00	0.00	-3905.34	194.68	1567.79	-2909.11	123.10	1568.50	-3768.91	81.10	1542.32	-3808.46	-20.99	1532.14	298.53	-365.98	76.33	897.22	-343.43	74.36	280.72
1.46000	-3826.44	165.00	12.72	-3830.92	145.60	9.01	-1490.21	119.04	389.48	-1482.19	121.26	411.71	-3281.19	-16.01	24.61	-3549.15	118.59	39.12	-3710.09	149.49	6.83	-3681.94	150.03	49.65	-3304.81	44.58	1175.58	0.00	0.00	0.00	-3905.34	194.68	1567.79	-2909.11	123.10	1568.50	-3774.45	81.43	1542.75	-3818.35	-21.24	1532.27	298.89	-365.95	76.51	897.65	-343.49	74.53	280.20
1.47000	-3826.44	165.00	12.72	-3830.92	145.60	9.01	-1490.21	119.04	389.48	-1482.19	121.26	411.71	-3281.19	-16.01	24.61	-3549.15	118.59	39.12	-3723.68	149.90	4.79	-3706.36	150.42	46.20	-3304.81	44.58	1175.58	0.00	0.00	0.00	-3905.34	194.68	1567.79	-2909.11	123.10	1568.50	-3769.52	82.69	1542.35	-3807.77	-19.66	1533.42	298.23	-366.02	76.29	897.71	-343.59	74.63	280.19
1.48000	-3826.44	165.00	12.72	-3830.92	145.60	9.01	-1490.21	119.04	389.48	-1482.19	121.26	411.71	-3281.19	-16.01	24.61	-3549.15	118.59	39.12	-3718.26	151.10	4.62	-3699.71	150.29	47.12	-3304.81	44.58	1175.58	0.00	0.00	0.00	-3905.34	194.68	1567.79	-2909.11	123.10	1568.50	-3772.48	83.13	1542.59	-3814.85	-19.77	1533.07	299.57	-365.95	76.73	897.85	-343.62	74.76	280.68
1.49000	-3826.44	165.00	12.72	-3830.92	145.60	9.01	-1490.21	119.04	389.48	-1482.19	121.26	411.71	-3281.19	-16.01	24.61	-3549.15	118.59	39.12	-3714.05	150.34	6.67	-3708.38	150.64	46.21	-3304.81	44.58	1175.58	0.00	0.00	0.00	-3905.34	194.68	1567.79	-2909.11	123.10	1568.50	-3787.61	82.84	1542.29	-3817.72	-19.11	1534.23	300.04	-365.75	76.83	897.69	-343.44	74.63	280.81
1.50000	-3826.44	165.00	12.72	-3830.92	145.60	9.01	-1490.21	119.04	389.48	-1482.19	121.26	411.71	-3281.19	-16.01	24.61	-3549.15	118.59	39.12	-3720.93	151.01	4.37	-3718.45	150.83	44.25	-3304.81	44.58	1175.58	0.00	0.00	0.00	-3905.34	194.68	1567.79	-2909.11	123.10	1568.50	-3772.40	83.78	1542.42	-3822.84	-17.10	1533.10	299.21	-366.32	76.34	897.94	-343.50	74.71	280.11
1.51000	-3826.44	165.00	12.72	-3830.92	145.60	9.01	-1490.21	119.04	389.48	-1482.19	121.26	411.71	-3281.19	-16.01	24.61	-3549.15	118.59	39.12	-3707.13	150.21	6.30	-3697.41	150.55	47.39	-3304.81	44.58	1175.58	0.00	0.00	0.00	-3905.34	194.68	1567.79	-2909.11	123.10	1568.50	-3780.60	84.56	1542.67	-3845.89	-19.23	1534.38	299.27	-366.05	76.41	897.96	-343.43	74.70	280.17
1.52000	-3826.44	165.00	12.72	-3830.92	145.60	9.01	-1490.21	119.04	389.48	-1482.19	121.26	411.71	-3281.19	-16.01	24.61	-3549.15	118.59	39.12	-3724.85	150.16	4.37	-3710.01	149.55	45.37	-3304.81	44.58	1175.58	0.00	0.00	0.00	-3905.34	194.68	1567.79	-2909.11	123.10	1568.50	-3771.68	85.41	1542.06	-3843.23	-17.73	1534.02	299.11	-365.80	76.51	897.81	-343.07	74.71	280.23
1.53000	-3826.44	165.00	12.72	-3830.92	145.60	9.01	-1490.21	119.04	389.48	-1482.19	121.26	411.71	-3281.19	-16.01	24.61	-3549.15	118.59	39.12	-3705.11	150.02	7.21	-3708.61	149.69	46.12	-3304.81	44.58	1175.58	0.00	0.00	0.00	-3905.34	194.68	1567.79	-2909.11	123.10	1568.50	-3786.43	85.96	1542.63	-3814.03	-16.63	1532.52	299.69	-365.58	76.83	897.61	-343.25	74.61	280.07
1.54000	-3826.44	165.00	12.72	-3830.92	145.60	9.01	-1490.21	119.04	389.48	-1482.19	121.26	411.71	-3281.19	-16.01	24.61	-3549.15	118.59	39.12	-3705.09	151.64	6.80	-3727.29	151.06	43.18	-3304.81	44.58	1175.58	0.00	0.00	0.00	-3905.34	194.68	1567.79	-2909.11	123.10	1568.50	-3770.68	86.54	1542.69	-3831.91	-16.54	1533.74	299.45	-365.96	76.62	897.35	-342.96	74.55	280.13
1.55000	-3826.44	165.00	12.72	-3830.92	145.60	9.01	-1490.21	119.04	389.48	-1482.19	121.26	411.71	-3281.19	-16.01	24.61	-3549.15	118.59	39.12	-3680.09	149.25	11.89	-3712.28	150.08	45.39	-3304.81	44.58	1175.58	0.00	0.00	0.00	-3905.34	194.68	1567.79	-2909.11	123.10	1568.50	-3765.39	86.86	1542.07	-3796.99	-15.48	1531.81	298.84	-366.25	76.41	897.79	-343.28	74.64	280.14
1.56000	-3826.44	165.00	12.72	-3830.92	145.60	9.01	-1490.21	119.04	389.48	-1482.19	121.26	411.71	-3281.19	-16.01	24.61	-3549.15	118.59	39.12	-3703.82	150.03	7.29	-3713.20	150.36	45.94	-3304.81	44.58	1175.58	0.00	0.00	0.00	-3905.34	194.68	1567.79	-2909.11	123.10	1568.50	-3769.35	87.60	1542.21	-3787.13	-13.70	1532.65	298.11	-365.82	76.22	897.18	-343.63	74.42	280.66
1.57000	-3826.44	165.00	12.72	-3830.92	145.60	9.01	-1490.21	119.04	389.48	-1482.19	121.26	411.71	-3281.19	-16.01	24.61	-3549.15	118.59	39.12	-3714.13	150.59	6.12	-3702.42	150.21	46.51	-3304.81	44.58	1175.58	0.00	0.00	0.00	-3905.34	194.68	1567.79	-2909.11	123.10	1568.50	-3770.25	88.90	1542.02	-3816.82	-13.87	1534.09	298.69	-366.03	76.33	897.72	-343.46	74.58	280.38
1.58000	-3826.44	165.00	12.72	-3830.92	145.60	9.01	-1490.21	119.04	389.48	-1482.19	121.26	411.71	-3281.19	-16.01	24.61	-3549.15	118.59	39.12	-3711.11	151.39	5.92	-3692.92	151.16	47.95	-3304.81	44.58	1175.58	0.00	0.00	0.00	-3905.34	194.68	1567.79	-2909.11	123.10	1568.50	-3771.11	89.58	1542.12	-3806.62	-12.29	1533.48	299.42	-366.12	76.56	897.42	-343.25	74.51	279.76
1.59000	-3826.44	165.00	12.72	-3830.92	145.60	9.01	-1490.21	119.04	389.48	-1482.19	121.26	411.71	-3281.19	-16.01	24.61	-3549.15	118.59	39.12	-3707.82	150.36	6.96	-3701.48	150.86	46.35	-3304.81	44.58	1175.58	0.00	0.00	0.00	-3905.34	194.68	1567.79	-2909.11	123.10	1568.50	-3751.63	89.75	1541.71	-3811.05	-12.70	1532.59	299.20	-366.08	76.53	897.03	-343.24	74.45	280.71
1.60000	-3826.44	165.00	12.72	-3830.92	145.60	9.01	-1490.21	119.04	389.48	-1482.19	121.26	411.71	-3281.19	-16.01	24.61	-3549.15	118.59	39.12	-3736.15	149.02	2.96	-3711.53	150.31	45.69	-3304.81	44.58	1175.58	0.00	0.00	0.00	-3905.34	194.68	1567.79	-2909.11	123.10	1568.50	-3775.74	90.36	1542.47	-3812.82	-11.91	1533.13	298.36	-366.29	76.25	897.33	-343.44	74.63	280.49
1.61000	-3826.44	165.00	12.72	-3830.92	145.60	9.01	-1490.21	119.04	389.48	-1482.19	121.26	411.71	-3281.19	-16.01	24.61	-3549.15	118.59	39.12	-3704.00	149.95	7.57	-3726.54	150.43	42.69	-3304.81	44.58	1175.58	0.00	0.00	0.00	-3905.34	194.68	1567.79	-2909.11	123.10	1568.50	-3783.54	91.15	1542.86	-3814.00	-12.84	1533.14	298.86	-365.92	76.38	897.20	-343.68	74.42	280.35
1.62000	-3826.44	165.00	12.72	-3830.92	145.60	9.01	-1490.21	119.04	389.48	-1482.19	121.26	411.71	-3281.19	-16.01	24.61	-3549.15	118.59	39.12	-3686.32	149.66	8.99	-3701.60	151.07	46.46	-3304.81	44.58	1175.58	0.00	0.00	0.00	-3905.34	194.68	1567.79	-2909.11	123.10	1568.50	-3776.82	91.75	1542.67	-3812.29	-11.57	1532.38	299.52	-365.84	76.47	897.22	-343.31	74.42	280.22
1.63000	-3826.44	165.00	12.72	-3830.92	145.60	9.01	-1490.21	119.04	389.48	-1482.19	121.26	411.71	-3281.19	-16.01	24.61	-3549.15	118.59	39.12	-3703.42	149.32	6.94	-3705.06	150.67	46.02	-3304.81	44.58	1175.58	0.00	0.00	0.00	-3905.34	194.68	1567.79	-2909.11	123.10	1568.50	-3770.52	92.48	1542.14	-3838.02	-9.75	1534.30	299.27	-365.71	76.58	897.10	-343.46	74.27	280.08
1.64000	-3826.44	165.00	12.72	-3830.92	145.60	9.01	-1490.21	119.04	389.48	-1482.19	121.26	411.71	-3281.19	-16.01	24.61	-3549.15	118.59	39.12	-3704.02	150.06	7.15	-3720.74	150.46	43.91	-3304.81	44.58	1175.58	0.00	0.00	0.00	-3905.34	194.68	1567.79	-2909.11	123.10	1568.50	-3778.89	92.81	1542.61	-3832.58	-9.10	1534.58	299.25	-365.75	76.60	897.75	-343.52	74.39	280.15
1.65000	-3826.44	165.00	12.72	-3830.92	145.60	9.01	-1490.21	119.04	389.48	-1482.19	121.26	411.71	-3281.19	-16.01	24.61	-3549.15	118.59	39.12	-3723.19	150.79	4.50	-3721.96	149.91	43.67	-3304.81	44.58	1175.58	0.00	0.00	0.00	-3905.34	194.68	1567.79	-2909.11	123.10	1568.50	-3774.64	93.71	1542.38	-3805.36	-9.25	1534.69	299.34	-365.68	76.63	897.43	-343.52	74.40	279.72
1.66000	-3826.44	165.00	12.72	-3830.92	145.60	9.01	-1490.21	119.04	389.48	-1482.19	121.26	411.71	-3281.19	-16.01	24.61	-3549.15	118.59	39.12	-3720.11	149.80	5.74	-3714.97	149.69	44.25	-3304.81	44.58	1175.58	0.00	0.00	0.00	-3905.34	194.68	1567.79	-2909.11	123.10	1568.50	-3771.55	94.25	1542.88	-3812.00	-8.78	1533.51	298.64	-365.84	76.42	897.16	-343.54	74.50	280.04
1.67000	-3826.44	165.00	12.72	-3830.92	145.60	9.01	-1490.21	119.04	389.48	-1482.19	121.26	411.71	-3281.19	-16.01	24.61	-3549.15	118.59	39.12	-3709.82	148.50	6.31	-3697.35	150.80	46.56	-3304.81	44.58	1175.58	0.00	0.00	0.00	-3905.34	194.68	1567.79	-2909.11	123.10	1568.50	-3767.53	94.21	1542.11	-3802.16	-9.12	1532.70	299.13	-366.08	76.46	897.65	-343.69	74.56	280.02
1.68000	-3826.44	165.00	12.72	-3830.92	145.60	9.01	-1490.21	119.04	389.48	-1482.19	121.26	411.71	-3281.19	-16.01	24.61	-3549.15	118.59	39.12	-3706.25	150.33	7.25	-3705.12	150.19	46.51	-3304.81	44.58	1175.58	0.00	0.00	0.00	-3905.34	194.68	1567.79	-2909.11	123.10	1568.50	-3775.38	94.49	1541.71	-3829.44	-8.83	1532.92	299.61	-366.13	76.66	897.34	-343.49	74.45	280.90
1.69000	-3826.44	165.00	12.72	-3830.92	145.60	9.01	-1490.21	119.04	389.48	-1482.19	121.26	411.71	-3281.19	-16.01	24.61	-3549.15	118.59	39.12	-3669.48	150.96	13.02	-3709.35	151.54	46.23	-3304.81	44.58	1175.58	0.00	0.00	0.00	-3905.34	194.68	1567.79	-2909.11	123.10	1568.50	-3767.36	95.85	1541.76	-3844.92	-7.49	1534.25	299.96	-365.81	76.71	897.73	-343.42	74.51	279.30
1.70000	-3826.44	165.00	12.72	-3830.92	145.60	9.01	-1490.21	119.04	389.48	-1482.19	121.26	411.71	-3281.19	-16.01	24.61	-3549.15	118.59	39.12	-3710.61	150.35	7.21	-3727.57	151.26	43.23	-3304.81	44.58	1175.58	0.00	0.00	0.00	-3905.34	194.68	1567.79	-2909.11	123.10	1568.50	-3771.86	96.46	1541.82	-3819.28	-4.81	1532.70	299.71	-365.76	76.64	897.44	-343.37	74.58	279.03
1.71000	-3826.44	165.00	12.72	-3830.92	145.60	9.01	-1490.21	119.04	389.48	-1482.19	121.26	411.71	-3281.19	-16.01	24.61	-3549.15	118.59	39.12	-3731.55	150.49	2.77	-3714.84	152.10	45.57	-3304.81	44.58	1175.58	0.00	0.00	0.00	-3905.34	194.68	1567.79	-2909.11	123.10	1568.50	-3776.93	96.73	1541.92	-3799.71	-5.73	1532.55	298.64	-365.98	76.44	897.22	-343.66	74.36	279.85
1.72000	-3826.44	165.00	12.72	-3830.92	145.60	9.01	-1490.21	119.04	389.48	-1482.19	121.26	411.71	-3281.19	-16.01	24.61	-3549.15	118.59	39.12	-3710.78	151.02	6.93	-3691.19	150.67	48.11	-3304.81	44.58	1175.58	0.00	0.00	0.00	-3905.34	194.68	1567.79	-2909.11	123.10	1568.50	-3770.26	97.35	1542.08	-3834.63	-5.86	1534.38	298.23	-366.13	76.23	897.05	-343.60	74.40	279.91
1.73000	-3826.44	165.00	12.72	-3830.92	145.60	9.01	-1490.21	119.04	389.48	-1482.19	121.26	411.71	-3281.19	-16.01	24.61	-3549.15	118.59	39.12	-3678.22	150.80	11.79	-3718.21	151.14	43.77	-3304.81	44.58	1175.58	0.00	0.00	0.00	-3905.34	194.68	1567.79	-2909.11	123.10	1568.50	-3770.72	97.73	1541.91	-3835.63	-4.26	1533.57	299.15	-366.21	76.46	897.33	-343.53	74.57	279.68
1.74000	-3826.44	165.00	12.72	-3830.92	145.60	9.01	-1490.21	119.04	389.48	-1482.19	121.26	411.71	-3281.19	-16.01	24.61	-3549.15	118.59	39.12	-3700.34	149.34	8.30	-3706.33	151.00	45.89	-3304.81	44.58	1175.58	0.00	0.00	0.00	-3905.34	194.68	1567.79	-2909.11	123.10	1568.50	-3780.30	98.40	1542.18	-3816.44	-2.39	1533.77	299.06	-366.14	76.54	897.18	-343.74	74.27	280.01
1.75000	-3826.44	165.00	12.72	-3830.92	145.60	9.01	-1490.21	119.04	389.48	-1482.19	121.26	411.71	-3281.19	-16.01	24.61	-3549.15	118.59	39.12	-3703.37	150.73	7.00	-3708.86	151.14	45.50	-3304.81	44.58	1175.58	0.00	0.00	0.00	-3905.34	194.68	1567.79	-2909.11	123.10	1568.50	-3784.93	98.62	1542.34	-3816.00	-1.75	1532.30	299.34	-365.90	76.60	897.45	-343.41	74.58	279.92
1.76000	-3826.44	165.00	12.72	-3830.92	145.60	9.01	-1490.21	119.04	389.48	-1482.19	121.26	411.71	-3281.19	-16.01	24.61	-3549.15	118.59	39.12	-3696.99	149.96	8.14	-3710.55	149.93	44.94	-3304.81	44.58	1175.58	0.00	0.00	0.00	-3905.34	194.68	1567.79	-2909.11	123.10	1568.50	-3773.30	99.60	1542.04	-3836.20	-2.30	1533.57	298.71	-366.03	76.32	897.76	-343.46	74.62	280.20
1.77000	-3826.44	165.00	12.72	-3830.92	145.60	9.01	-1490.21	119.04	389.48	-1482.19	121.26	411.71	-3281.19	-16.01	24.61	-3549.15	118.59	39.12	-3718.13	150.27	5.15	-3709.59	151.31	44.99	-3304.81	44.58	1175.58	0.00	0.00	0.00	-3905.34	194.68	1567.79	-2909.11	123.10	1568.50	-3770.85	100.65	1541.98	-3847.47	-0.20	1534.76	299.55	-365.85	76.50	897.45	-343.36	74.41	279.99
1.78000	-3826.44	165.00	12.72	-3830.92	145.60	9.01	-1490.21	119.04	389.48	-1482.19	121.26	411.71	-3281.19	-16.01	24.61	-3549.15	118.59	39.12	-3691.06	150.78	9.56	-3702.83	151.98	46.43	-3304.81	44.58	1175.58	0.00	0.00	0.00	-3905.34	194.68	1567.79	-2909.11	123.10	1568.50	-3767.62	100.48	1542.07	-3849.92	-1.32	1535.03	298.87	-365.78	76.40	897.58	-343.38	74.62	279.76
1.79000	-3826.44	165.00	12.72	-3830.92	145.60	9.01	-1490.21	119.04	389.48	-1482.19	121.26	411.71	-3281.19	-16.01	24.61	-3549.15	118.59	39.12	-3698.90	150.34	7.90	-3715.25	151.10	44.29	-3304.81	44.58	1175.58	0.00	0.00	0.00	-3905.34	194.68	1567.79	-2909.11	123.10	1568.50	-3768.99	100.90	1542.25	-3822.23	-0.15	1534.65	298.75	-366.09	76.50	897.74	-343.25	74.73	279.29
1.80000	-3826.44	165.00	12.72	-3830.92	145.60	9.01	-1490.21	119.04	389.48	-1482.19	121.26	411.71	-3281.19	-16.01	24.61	-3549.15	118.59	39.12	-3699.50	149.92	8.18	-3730.83	151.58	42.18	-3304.81	44.58	1175.58	0.00	0.00	0.00	-3905.34	194.68	1567.79	-2909.11	123.10	1568.50	-3777.92	101.62	1542.66	-3834.68	0.56	1534.09	298.98	-366.15	76.36	897.66	-343.14	74.65	280.17
1.81000	-3826.44	165.00	12.72	-3830.92	145.60	9.01	-1490.21	119.04	389.48	-1482.19	121.26	411.71	-3281.19	-16.01	24.61	-3549.15	118.59	39.12	-3708.24	149.77	6.04	-3702.02	151.01	46.76	-3304.81	44.58	1175.58	0.00	0.00	0.00	-3905.34	194.68	1567.79	-2909.11	123.10	1568.50	-3770.73	101.32	1542.35	-3845.81	0.09	1533.56	298.80	-366.21	76.33	897.34	-343.07	74.53	280.68
1.82000	-3826.44	165.00	12.72	-3830.92	145.60	9.01	-1490.21	119.04	389.48	-1482.19	121.26	411.71	-3281.19	-16.01	24.61	-3549.15	118.59	39.12	-3718.99	150.55	4.49	-3698.75	151.74	46.94	-3304.81	44.58	1175.58	0.00	0.00	0.00	-3905.34	194.68	1567.79	-2909.11	123.10	1568.50	-3775.81	102.06	1542.52	-3812.57	1.96	1533.24	299.67	-365.94	76.63	897.51	-343.54	74.52	280.63
1.83000	-3826.44	165.00	12.72	-3830.92	145.60	9.01	-1490.21	119.04	389.48	-1482.19	121.26	411.71	-3281.19	-16.01	24.61	-3549.15	118.59	39.12	-3723.92	149.90	3.72	-3695.75	152.13	47.83	-3304.81	44.58	1175.58	0.00	0.00	0.00	-3905.34	194.68	1567.79	-2909.11	123.10	1568.50	-3769.14	103.17	1542.08	-3826.78	1.35	1534.15	298.98	-365.93	76.46	896.97	-343.64	74.32	280.66
1.84000	-3826.44	165.00	12.72	-3830.92	145.60	9.01	-1490.21	119.04	389.48	-1482.19	121.26	411.71	-3281.19	-16.01	24.61	-3549.15	118.59	39.12	-3727.54	151.32	3.39	-3721.18	151.59	43.99	-3304.81	44.58	1175.58	0.00	0.00	0.00	-3905.34	194.68	1567.79	-2909.11	123.10	1568.50	-3764.53	103.11	1541.91	-3842.64	1.43	1535.48	299.29	-366.05	76.46	897.74	-343.36	74.64	280.37
1.85000	-3826.44	165.00	12.72	-3830.92	145.60	9.01	-1490.21	119.04	389.48	-1482.19	121.26	411.71	-3281.19	-16.01	24.61	-3549.15	118.59	39.12	-3705.64	150.12	7.20	-3705.33	150.48	46.17	-3304.81	44.58	1175.58	0.00	0.00	0.00	-3905.34	194.68	1567.79	-2909.11	123.10	1568.50	-3773.56	104.13	1542.21	-3836.74	3.68	1534.84	299.84	-366.04	76.59	897.81	-343.33	74.65	280.11
1.86000	-3826.44	165.00	12.72	-3830.92	145.60	9.01	-1490.21	119.04	389.48	-1482.19	121.26	411.71	-3281.19	-16.01	24.61	-3549.15	118.59	39.12	-3691.94	151.36	8.48	-3696.38	150.58	46.96	-3304.81	44.58	1175.58	0.00	0.00	0.00	-3905.34	194.68	1567.79	-2909.11	123.10	1568.50	-3782.30	104.31	1543.20	-3838.55	4.66	1534.21	299.92	-365.97	76.72	897.59	-343.42	74.62	279.86
1.87000	-3826.44	165.00	12.72	-3830.92	145.60	9.01	-1490.21	119.04	389.48	-1482.19	121.26	411.71	-3281.19	-16.01	24.61	-3549.15	118.59	39.12	-3724.07	149.59	4.78	-3717.06	151.68	44.49	-3304.81	44.58	1175.58	0.00	0.00	0.00	-3905.34	194.68	1567.79	-2909.11	123.10	1568.50	-3760.79	105.04	1542.50	-3854.38	3.23	1535.06	299.78	-365.90	76.68	897.64	-343.56	74.52	280.00
1.88000	-3826.44	165.00	12.72	-3830.92	145.60	9.01	-1490.21	119.04	389.48	-1482.19	121.26	411.71	-3281.19	-16.01	24.61	-3549.15	118.59	39.12	-3707.53	151.18	7.11	-3677.59	151.66	49.78	-3304.81	44.58	1175.58	0.00	0.00	0.00	-3905.34	194.68	1567.79	-2909.11	123.10	1568.50	-3766.09	105.25	1542.24	-3789.81	5.38	1532.70	299.06	-365.93	76.52	897.50	-343.27	74.65	280.57
1.89000	-3826.44	165.00	12.72	-3830.92	145.60	9.01	-1490.21	119.04	389.48	-1482.19	121.26	411.71	-3281.19	-16.01	24.61	-3549.15	118.59	39.12	-3733.51	150.53	2.79	-3713.59	151.81	44.63	-3304.81	44.58	1175.58	0.00	0.00	0.00	-3905.34	194.68	1567.79	-2909.11	123.10	1568.50	-3768.76	105.47	1542.39	-3810.26	4.08	1534.36	299.04	-365.93	76.51	897.30	-343.42	74.49	279.73
1.90000	-3826.44	165.00	12.72	-3830.92	145.60	9.01	-1490.21	119.04	389.48	-1482.19	121.26	411.71	-3281.19	-16.01	24.61	-3549.15	118.59	39.12	-3708.27	150.76	7.20	-3684.62	151.47	47.86	-3304.81	44.58	1175.58	0.00	0.00	0.00	-3905.34	194.68	1567.79	-2909.11	123.10	1568.50	-3774.45	105.99	1542.76	-3831.86	3.50	1534.73	299.31	-365.90	76.52	897.42	-343.39	74.55	279.32
1.91000	-3826.44	165.00	12.72	-3830.92	145.60	9.01	-1490.21	119.04	389.48	-1482.19	121.26	411.71	-3281.19	-16.01	24.61	-3549.15	118.59	39.12	-3695.51	151.59	8.57	-3709.28	151.89	44.89	-3304.81	44.58	1175.58	0.00	0.00	0.00	-3905.34	194.68	1567.79	-2909.11	123.10	1568.50	-3782.29	106.37	1542.85	-3829.00	4.29	1533.63	298.57	-365.96	76.39	897.78	-343.47	74.56	279.57
1.92000	-3826.44	165.00	12.72	-3830.92	145.60	9.01	-1490.21	119.04	389.48	-1482.19	121.26	411.71	-3281.19	-16.01	24.61	-3549.15	118.59	39.12	-3700.19	149.53	7.86	-3721.70	151.76	43.27	-3304.81	44.58	1175.58	0.00	0.00	0.00	-3905.34	194.68	1567.79	-2909.11	123.10	1568.50	-3768.35	106.48	1542.60	-3821.15	6.87	1534.24	299.08	-365.93	76.41	897.27	-343.48	74.44	279.62
1.93000	-3826.44	165.00	12.72	-3830.92	145.60	9.01	-1490.21	119.04	389.48	-1482.19	121.26	411.71	-3281.19	-16.01	24.61	-3549.15	118.59	39.12	-3707.22	151.41	7.42	-3713.77	152.31	43.83	-3304.81	44.58	1175.58	0.00	0.00	0.00	-3905.34	194.68	1567.79	-2909.11	123.10	1568.50	-3767.57	106.36	1542.48	-3831.99	5.11	1534.79	299.12	-366.17	76.53	897.04	-343.60	74.39	279.49
1.94000	-3826.44	165.00	12.72	-3830.92	145.60	9.01	-1490.21	119.04	389.48	-1482.19	121.26	411.71	-3281.19	-16.01	24.61	-3549.15	118.59	39.12	-3717.12	150.09	5.26	-3709.32	152.24	43.42	-3304.81	44.58	1175.58	0.00	0.00	0.00	-3905.34	194.68	1567.79	-2909.11	123.10	1568.50	-3776.05	106.91	1542.80	-3821.44	7.06	1534.35	298.45	-366.19	76.30	897.77	-343.59	74.40	280.15
1.95000	-3826.44	165.00	12.72	-3830.92	145.60	9.01	-1490.21	119.04	389.48	-1482.19	121.26	411.71	-3281.19	-16.01	24.61	-3549.15	118.59	39.12	-3714.96	150.32	5.94	-3701.62	152.19	45.49	-3304.81	44.58	1175.58	0.00	0.00	0.00	-3905.34	194.68	1567.79	-2909.11	123.10	1568.50	-3786.86	107.59	1542.76	-3836.74	7.57	1534.49	298.28	-365.89	76.24	897.78	-343.61	74.45	280.75
1.96000	-3826.44	165.00	12.72	-3830.92	145.60	9.01	-1490.21	119.04	389.48	-1482.19	121.26	411.71	-3281.19	-16.01	24.61	-3549.15	118.59	39.12	-3731.56	150.33	2.86	-3713.54	151.49	43.26	-3304.81	44.58	1175.58	0.00	0.00	0.00	-3905.34	194.68	1567.79	-2909.11	123.10	1568.50	-3782.96	107.57	1542.23	-3849.88	8.53	1534.62	297.97	-366.02	76.28	897.22	-343.76	74.19	280.63
1.97000	-3826.44	165.00	12.72	-3830.92	145.60	9.01	-1490.21	119.04	389.48	-1482.19	121.26	411.71	-3281.19	-16.01	24.61	-3549.15	118.59	39.12	-3725.46	148.99	4.70	-3700.39	152.60	46.09	-3304.81	44.58	1175.58	0.00	0.00	0.00	-3905.34	194.68	1567.79	-2909.11	123.10	1568.50	-3777.70	108.00	1542.39	-3816.81	7.99	1533.76	298.70	-366.14	76.40	896.95	-343.35	74.38	280.60
1.98000	-3826.44	165.00	12.72	-3830.92	145.60	9.01	-1490.21	119.04	389.48	-1482.19	121.26	411.71	-3281.19	-16.01	24.61	-3549.15	118.59	39.12	-3709.71	151.40	6.66	-3712.86	152.12	43.27	-3304.81	44.58	1175.58	0.00	0.00	0.00	-3905.34	194.68	1567.79	-2909.11	123.10	1568.50	-3769.14	107.76	1542.10	-3807.19	7.82	1533.45	298.69	-366.34	76.32	896.84	-343.29	74.40	280.30
1.99000	-3826.44	165.00	12.72	-3830.92	145.60	9.01	-1490.21	119.04	389.48	-1482.19	121.26	411.71	-3281.19	-16.01	24.61	-3549.15	118.59	39.12	-3711.97	149.55	5.40	-3691.49	153.16	46.46	-3304.81	44.58	1175.58	0.00	0.00	0.00	-3905.34	194.68	1567.79	-2909.11	123.10	1568.50	-3768.53	106.92	1542.01	-3809.98	7.37	1532.48	298.97	-366.06	76.43	897.24	-343.21	74.56	280.22
2.00000	-3826.44	165.00	12.72	-3830.92	145.60	9.01	-1490.21	119.04	389.48	-1482.19	121.26	411.71	-3281.19	-16.01	24.61	-3549.15	118.59	39.12	-3738.86	150.66	2.84	-3711.52	153.43	43.64	-3304.81	44.58	1175.58	0.00	0.00	0.00	-3905.34	194.68	1567.79	-2909.11	123.10	1568.50	-3780.93	106.72	1541.63	-3819.33	9.83	1532.72	298.50	-366.00	76.42	897.85	-343.41	74.59	280.54
2.01000	-3826.44	165.00	12.72	-3830.92	145.60	9.01	-1490.21	119.04	389.48	-1482.19	121.26	411.71	-3281.19	-16.01	24.61	-3549.15	118.59	39.12	-3693.86	150.21	7.78	-3711.64	153.64	43.84	-3304.81	44.58	1175.58	0.00	0.00	0.00	-3905.34	194.68	1567.79	-2909.11	123.10	1568.50	-3768.41	106.50	1540.83	-3806.69	10.20	1532.21	299.03	-366.05	76.56	897.64	-343.47	74.58	279.78
2.02000	-3826.44	165.00	12.72	-3830.92	145.60	9.01	-1490.21	119.04	389.48	-1482.19	121.26	411.71	-3281.19	-16.01	24.61	-3549.15	118.59	39.12	-3699.23	150.11	7.77	-3696.98	153.77	45.36	-3304.81	44.58	1175.58	0.00	0.00	0.00	-3905.34	194.68	1567.79	-2909.11	123.10	1568.50	-3762.70	106.80	1541.19	-3855.83	9.54	1532.71	299.26	-365.89	76.60	897.73	-343.39	74.65	280.07
2.03000	-3826.44	165.00	12.72	-3830.92	145.60	9.01	-1490.21	119.04	389.48	-1482.19	121.26	411.71	-3281.19	-16.01	24.61	-3549.15	118.59	39.12	-3696.18	151.30	8.09	-3707.93	153.85	44.05	-3304.81	44.58	1175.58	0.00	0.00	0.00	-3905.34	194.68	1567.79	-2909.11	123.10	1568.50	-3766.59	106.45	1540.94	-3824.95	9.81	1531.92	299.29	-365.97	76.46	898.07	-343.43	74.79	280.39
2.04000	-3826.44	165.00	12.72	-3830.92	145.60	9.01	-1490.21	119.04	389.48	-1482.19	121.26	411.71	-3281.19	-16.01	24.61	-3549.15	118.59	39.12	-3719.43	151.40	4.31	-3720.56	154.06	40.64	-3304.81	44.58	1175.58	0.00	0.00	0.00	-3905.34	194.68	1567.79	-2909.11	123.10	1568.50	-3774.03	105.50	1540.29	-3845.53	10.23	1532.67	300.13	-365.59	76.90	897.49	-343.33	74.53	279.99
2.05000	-3826.44	165.00	12.72	-3830.92	145.60	9.01	-1490.21	119.04	389.48	-1482.19	121.26	411.71	-3281.19	-16.01	24.61	-3549.15	118.59	39.12	-3724.41	151.81	3.36	-3736.78	154.04	38.51	-3304.81	44.58	1175.58	0.00	0.00	0.00	-3905.34	194.68	1567.79	-2909.11	123.10	1568.50	-3776.97	103.96	1540.41	-3827.33	9.08	1530.39	299.60	-365.51	76.77	897.86	-343.28	74.52	280.32
2.06000	-3826.44	165.00	12.72	-3830.92	145.60	9.01	-1490.21	119.04	389.48	-1482.19	121.26	411.71	-3281.19	-16.01	24.61	-3549.15	118.59	39.12	-3718.95	151.91	4.37	-3709.38	154.58	43.53	-3304.81	44.58	1175.58	0.00	0.00	0.00	-3905.34	194.68	1567.79	-2909.11	123.10	1568.50	-3774.17	104.27	1539.52	-3848.18	8.46	1530.67	298.63	-366.02	76.39	897.90	-343.35	74.76	279.28
2.07000	-3826.44	165.00	12.72	-3830.92	145.60	9.01	-1490.21	119.04	389.48	-1482.19	121.26	411.71	-3281.19	-16.01	24.61	-3549.15	118.59	39.12	-3711.35	151.39	5.19	-3721.83	155.30	40.45	-3304.81	44.58	1175.58	0.00	0.00	0.00	-3905.34	194.68	1567.79	-2909.11	123.10	1568.50	-3773.78	103.63	1538.57	-3816.91	9.95	1529.54	298.79	-366.23	76.37	897.99	-343.53	74.71	279.53
2.08000	-3826.44	165.00	12.72	-3830.92	145.60	9.01	-1490.21	119.04	389.48	-1482.19	121.26	411.71	-3281.19	-16.01	24.61	-3549.15	118.59	39.12	-3710.10	152.27	5.69	-3726.82	154.80	40.44	-3304.81	44.58	1175.58	0.00	0.00	0.00	-3905.34	194.68	1567.79	-2909.11	123.10	1568.50	-3784.07	101.58	1538.66	-3834.08	8.74	1528.72	299.35	-366.21	76.44	897.53	-343.47	74.62	279.62
2.09000	-3826.44	165.00	12.72	-3830.92	145.60	9.01	-1490.21	119.04	389.48	-1482.19	121.26	411.71	-3281.19	-16.01	24.61	-3549.15	118.59	39.12	-3702.64	151.69	7.21	-3714.24	155.69	42.66	-3304.81	44.58	1175.58	0.00	0.00	0.00	-3905.34	194.68	1567.79	-2909.11	123.10	1568.50	-3785.48	100.56	1538.05	-3817.65	8.09	1528.08	299.74	-365.64	76.63	897.43	-343.30	74.53	279.71
2.10000	-3826.44	165.00	12.72	-3830.92	145.60	9.01	-1490.21	119.04	389.48	-1482.19	121.26	411.71	-3281.19	-16.01	24.61	-3549.15	118.59	39.12	-3713.69	151.74	5.12	-3711.28	154.73	41.99	-3304.81	44.58	1175.58	0.00	0.00	0.00	-3905.34	194.68	1567.79	-2909.11	123.10	1568.50	-3777.68	98.81	1537.23	-3829.36	7.69	1525.96	299.39	-366.07	76.53	897.42	-343.13	74.71	280.01
2.11000	-3826.44	165.00	12.72	-3830.92	145.60	9.01	-1490.21	119.04	389.48	-1482.19	121.26	411.71	-3281.19	-16.01	24.61	-3549.15	118.59	39.12	-3721.22	151.54	3.91	-3716.18	156.04	41.46	-3304.81	44.58	1175.58	0.00	0.00	0.00	-3905.34	194.68	1567.79	-2909.11	123.10	1568.50	-3770.34	97.21	1536.58	-3836.06	8.70	1527.12	299.06	-366.07	76.42	897.27	-343.31	74.53	281.01
2.12000	-3826.44	165.00	12.72	-3830.92	145.60	9.01	-1490.21	119.04	389.48	-1482.19	121.26	411.71	-3281.19	-16.01	24.61	-3549.15	118.59	39.12	-3727.50	153.62	3.34	-3718.56	155.43	40.75	-3304.81	44.58	1175.58	0.00	0.00	0.00	-3905.34	194.68	1567.79	-2909.11	123.10	1568.50	-3770.93	95.64	1536.07	-3837.11	8.61	1526.49	299.03	-365.88	76.53	897.48	-343.16	74.71	280.22
2.13000	-3826.44	165.00	12.72	-3830.92	145.60	9.01	-1490.21	119.04	389.48	-1482.19	121.26	411.71	-3281.19	-16.01	24.61	-3549.15	118.59	39.12	-3734.00	151.02	1.19	-3715.43	155.78	42.17	-3304.81	44.58	1175.58	0.00	0.00	0.00	-3905.34	194.68	1567.79	-2909.11	123.10	1568.50	-3775.88	93.98	1535.63	-3838.09	8.51	1525.87	298.88	-365.72	76.46	897.35	-343.31	74.49	280.18
2.14000	-3826.44	165.00	12.72	-3830.92	145.60	9.01	-1490.21	119.04	389.48	-1482.19	121.26	411.71	-3281.19	-16.01	24.61	-3549.15	118.59	39.12	-3732.78	151.57	2.34	-3707.75	154.56	41.99	-3304.81	44.58	1175.58	0.00	0.00	0.00	-3905.34	194.68	1567.79	-2909.11	123.10	1568.50	-3783.66	91.03	1534.96	-3839.00	8.41	1525.27	298.72	-365.70	76.35	897.70	-343.49	74.55	280.06
2.15000	-3826.44	165.00	12.72	-3830.92	145.60	9.01	-1490.21	119.04	389.48	-1482.19	121.26	411.71	-3281.19	-16.01	24.61	-3549.15	118.59	39.12	-3735.99	151.87	1.46	-3735.47	155.66	38.47	-3304.81	44.58	1175.58	0.00	0.00	0.00	-3905.34	194.68	1567.79	-2909.11	123.10	1568.50	-3770.98	88.47	1534.39	-3839.84	8.31	1524.67	299.31	-365.86	76.52	897.99	-343.70	74.57	279.91
2.16000	-3826.44	165.00	12.72	-3830.92	145.60	9.01	-1490.21	119.04	389.48	-1482.19	121.26	411.71	-3281.19	-16.01	24.61	-3549.15	118.59	39.12	-3715.52	150.93	3.68	-3710.41	155.29	41.36	-3304.81	44.58	1175.58	0.00	0.00	0.00	-3905.34	194.68	1567.79	-2909.11	123.10	1568.50	-3761.44	86.24	1533.13	-3840.62	8.21	1524.09	299.35	-365.93	76.50	897.91	-343.42	74.73	279.65
2.17000	-3826.44	165.00	12.72	-3830.92	145.60	9.01	-1490.21	119.04	389.48	-1482.19	121.26	411.71	-3281.19	-16.01	24.61	-3549.15	118.59	39.12	-3702.51	152.02	5.92	-3730.48	156.61	38.63	-3304.81	44.58	1175.58	0.00	0.00	0.00	-3905.34	194.68	1567.79	-2909.11	123.10	1568.50	-3786.16	83.49	1533.90	-3841.32	8.10	1523.52	298.85	-365.99	76.41	897.24	-343.54	74.58	280.28
2.18000	-3826.44	165.00	12.72	-3830.92	145.60	9.01	-1490.21	119.04	389.48	-1482.19	121.26	411.71	-3281.19	-16.01	24.61	-3549.15	118.59	39.12	-3723.95	151.92	3.56	-3732.72	155.40	38.78	-3304.81	44.58	1175.58	0.00	0.00	0.00	-3905.34	194.68	1567.79	-2909.11	123.10	1568.50	-3764.45	79.83	1533.40	-3841.96	8.00	1522.95	299.26	-366.01	76.44	897.06	-343.49	74.44	280.88
2.19000	-3826.44	165.00	12.72	-3830.92	145.60	9.01	-1490.21	119.04	389.48	-1482.19	121.26	411.71	-3281.19	-16.01	24.61	-3549.15	118.59	39.12	-3692.22	152.97	8.67	-3719.47	155.73	41.20	-3304.81	44.58	1175.58	0.00	0.00	0.00	-3905.34	194.68	1567.79	-2909.11	123.10	1568.50	-3767.32	77.18	1533.72	-3842.52	7.89	1522.40	298.92	-366.09	76.29	897.53	-343.58	74.53	280.19
2.20000	-3826.44	165.00	12.72	-3830.92	145.60	9.01	-1490.21	119.04	389.48	-1482.19	121.26	411.71	-3281.19	-16.01	24.61	-3549.15	118.59	39.12	-3707.70	152.21	5.25	-3701.91	155.93	44.23	-3304.81	44.58	1175.58	0.00	0.00	0.00	-3905.31	194.69	1567.79	-2909.11	123.10	1568.50	-3789.59	74.10	1534.25	-3843.02	7.78	1521.86	299.53	-366.09	76.45	897.27	-343.42	74.37	280.45
2.21000	-3826.44	165.00	12.72	-3830.92	145.60	9.01	-1490.21	119.04	389.48	-1482.19	121.26	411.71	-3281.19	-16.01	24.61	-3549.15	118.59	39.12	-3702.02	151.94	6.67	-3694.74	156.89	44.40	-3304.81	44.58	1175.58	0.00	0.00	0.00	-3878.22	195.86	1568.02	-2909.11	123.10	1568.50	-3783.35	70.37	1533.98	-3843.45	7.67	1521.33	298.95	-365.95	76.36	897.40	-343.51	74.52	279.77
2.22000	-3826.44	165.00	12.72	-3830.92	145.60	9.01	-1490.21	119.04	389.48	-1482.19	121.26	411.71	-3281.19	-16.01	24.61	-3549.15	118.59	39.12	-3729.30	153.42	2.63	-3703.41	155.80	42.96	-3304.81	44.58	1175.58	0.00	0.00	0.00	-3866.76	195.51	1568.89	-2909.11	123.10	1568.50	-3761.13	66.12	1533.18	-3843.82	7.56	1520.82	298.62	-366.13	76.37	897.32	-343.46	74.48	280.06
2.23000	-3826.44	165.00	12.72	-3830.92	145.60	9.01	-1490.21	119.04	389.48	-1482.19	121.26	411.71	-3281.19	-16.01	24.61	-3549.15	118.59	39.12	-3708.98	153.16	6.07	-3712.61	155.93	42.41	-3304.81	44.58	1175.58	0.00	0.00	0.00	-3852.26	195.12	1568.83	-2909.11	123.10	1568.50	-3776.58	61.47	1534.50	-3844.12	7.44	1520.31	299.68	-365.62	76.72	897.37	-343.51	74.40	279.55
2.24000	-3826.44	165.00	12.72	-3830.92	145.60	9.01	-1490.21	119.04	389.48	-1482.19	121.26	411.71	-3281.19	-16.01	24.61	-3549.15	118.59	39.12	-3714.10	153.30	4.29	-3698.85	155.61	43.64	-3304.81	44.58	1175.58	0.00	0.00	0.00	-3849.31	194.15	1568.59	-2909.11	123.10	1568.50	-3789.92	57.83	1534.83	-3844.35	7.33	1519.81	299.15	-366.07	76.54	897.34	-343.54	74.40	280.19
2.25000	-3826.44	165.00	12.72	-3830.92	145.60	9.01	-1490.21	119.04	389.48	-1482.19	121.26	411.71	-3281.19	-16.01	24.61	-3549.15	118.59	39.12	-3674.66	152.17	11.40	-3702.15	156.07	43.95	-3304.81	44.58	1175.58	0.00	0.00	0.00	-3850.79	192.86	1568.50	-2909.11	123.10	1568.50	-3782.64	53.88	1534.30	-3844.51	7.21	1519.32	299.15	-366.04	76.61	897.12	-343.25	74.55	280.64
2.26000	-3826.44	165.00	12.72	-3830.92	145.60	9.01	-1490.21	119.04	389.48	-1482.19	121.26	411.71	-3281.19	-16.01	24.61	-3549.15	118.59	39.12	-3691.99	152.00	7.45	-3703.23	156.55	42.99	-3304.81	44.58	1175.58	0.00	0.00	0.00	-3845.91	191.46	1568.46	-2909.11	123.10	1568.50	-3800.78	49.55	1533.95	-3844.61	7.10	1518.85	298.48	-366.26	76.39	897.32	-343.51	74.51	280.29
2.27000	-3826.44	165.00	12.72	-3830.92	145.60	9.01	-1490.21	119.04	389.48	-1482.19	121.26	411.71	-3281.19	-16.01	24.61	-3549.15	118.59	39.12	-3701.22	152.71	6.40	-3710.16	155.92	42.31	-3304.81	44.58	1175.58	0.00	0.00	0.00	-3850.10	190.50	1568.59	-2909.11	123.10	1568.50	-3789.14	45.57	1533.34	-3844.64	6.98	1518.38	298.85	-365.93	76.41	897.74	-343.66	74.57	280.28
2.28000	-3826.44	165.00	12.72	-3830.92	145.60	9.01	-1490.21	119.04	389.48	-1482.19	121.26	411.71	-3281.19	-16.01	24.61	-3549.15	118.59	39.12	-3719.65	153.05	2.75	-3691.71	155.76	45.01	-3304.81	44.58	1175.58	0.00	0.00	0.00	-3861.63	188.82	1568.05	-2909.11	123.10	1568.50	-3795.54	43.07	1532.72	-3844.60	6.86	1517.93	298.63	-365.70	76.46	897.83	-343.34	74.67	280.58
2.29000	-3826.44	165.00	12.72	-3830.92	145.60	9.01	-1490.21	119.04	389.48	-1482.19	121.26	411.71	-3281.19	-16.01	24.61	-3549.15	118.59	39.12	-3725.61	152.09	2.15	-3714.12	156.01	41.28	-3304.81	44.58	1175.58	0.00	0.00	0.00	-3832.60	187.13	1567.78	-2909.11	123.10	1568.50	-3796.34	38.95	1532.20	-3844.50	6.74	1517.48	298.45	-365.99	76.35	897.81	-343.32	74.67	279.69
2.30000	-3826.44	165.00	12.72	-3830.92	145.60	9.01	-1490.21	119.04	389.48	-1482.19	121.26	411.71	-3281.19	-16.01	24.61	-3549.15	118.59	39.12	-3721.15	153.37	1.88	-3705.39	155.20	42.60	-3304.81	44.58	1175.58	0.00	0.00	0.00	-3826.25	185.62	1567.44	-2909.11	123.10	1568.50	-3785.24	35.16	1530.58	-3844.33	6.61	1517.05	298.85	-365.92	76.53	897.77	-343.46	74.63	280.67
2.31000	-3826.44	165.00	12.72	-3830.92	145.60	9.01	-1490.21	119.04	389.48	-1482.19	121.26	411.71	-3281.19	-16.01	24.61	-3549.15	118.59	39.12	-3699.31	151.83	5.79	-3730.23	155.86	38.33	-3304.81	44.58	1175.58	0.00	0.00	0.00	-3812.44	182.73	1566.18	-2909.11	123.10	1568.50	-3786.98	31.95	1529.29	-3844.10	6.49	1516.62	298.50	-365.70	76.54	897.50	-343.44	74.50	280.38
2.32000	-3826.44	165.00	12.72	-3830.92	145.60	9.01	-1490.21	119.04	389.48	-1482.19	121.26	411.71	-3281.19	-16.01	24.61	-3549.15	118.59	39.12	-3703.58	152.23	5.01	-3737.14	154.70	38.26	-3304.81	44.58	1175.58	0.00	0.00	0.00	-3820.53	180.19	1565.42	-2909.11	123.10	1568.50	-3806.51	28.74	1528.89	-3843.80	6.36	1516.21	298.97	-365.89	76.56	897.76	-343.43	74.62	280.07
2.33000	-3826.44	165.00	12.72	-3830.92	145.60	9.01	-1490.21	119.04	389.48	-1482.19	121.26	411.71	-3281.19	-16.01	24.61	-3549.15	118.59	39.12	-3720.77	152.29	2.03	-3707.64	154.19	43.13	-3304.81	44.58	1175.58	0.00	0.00	0.00	-3813.86	178.30	1565.78	-2909.11	123.10	1568.50	-3819.45	25.66	1529.11	-3843.43	6.24	1515.81	299.02	-365.91	76.52	897.76	-343.11	74.81	280.65
2.34000	-3826.44	165.00	12.72	-3830.92	145.60	9.01	-1490.21	119.04	389.48	-1482.19	121.26	411.71	-3281.19	-16.01	24.61	-3549.15	118.59	39.12	-3720.88	153.45	1.84	-3723.11	154.25	40.87	-3304.81	44.58	1175.58	0.00	0.00	0.00	-3825.25	175.51	1565.27	-2909.11	123.10	1568.50	-3806.83	23.03	1527.53	-3843.00	6.11	1515.41	299.27	-366.24	76.52	897.67	-343.28	74.73	280.17
2.35000	-3826.44	165.00	12.72	-3830.92	145.60	9.01	-1490.21	119.04	389.48	-1482.19	121.26	411.71	-3281.19	-16.01	24.61	-3549.15	118.59	39.12	-3737.53	153.59	-1.66	-3731.88	153.33	38.35	-3304.81	44.58	1175.58	0.00	0.00	0.00	-3801.99	172.50	1564.47	-2909.11	123.10	1568.50	-3828.42	20.35	1527.14	-3842.50	5.98	1515.03	299.13	-365.70	76.52	897.46	-343.47	74.52	279.54
2.36000	-3826.44	165.00	12.72	-3830.92	145.60	9.01	-1490.21	119.04	389.48	-1482.19	121.26	411.71	-3281.19	-16.01	24.61	-3549.15	118.59	39.12	-3717.89	152.19	1.82	-3708.87	153.62	40.94	-3304.81	44.58	1175.58	0.00	0.00	0.00	-3796.63	169.55	1563.80	-2909.11	123.10	1568.50	-3830.58	18.40	1526.96	-3841.94	5.85	1514.65	299.23	-365.90	76.44	897.67	-343.50	74.51	280.44
2.37000	-3826.44	165.00	12.72	-3830.92	145.60	9.01	-1490.21	119.04	389.48	-1482.19	121.26	411.71	-3281.19	-16.01	24.61	-3549.15	118.59	39.12	-3708.08	152.00	2.91	-3685.34	152.07	45.06	-3304.81	44.58	1175.58	0.00	0.00	0.00	-3825.53	166.47	1564.50	-2909.11	123.10	1568.50	-3826.87	18.35	1527.77	-3841.32	5.72	1514.29	299.29	-366.04	76.44	897.71	-343.53	74.55	280.33
2.38000	-3826.44	165.00	12.72	-3830.92	145.60	9.01	-1490.21	119.04	389.48	-1482.19	121.26	411.71	-3281.19	-16.01	24.61	-3549.15	118.59	39.12	-3702.76	152.97	3.38	-3714.06	150.83	41.29	-3304.81	44.58	1175.58	0.00	0.00	0.00	-3824.10	163.02	1564.14	-2909.11	123.10	1568.50	-3825.38	17.63	1529.01	-3840.63	5.59	1513.93	298.36	-366.22	76.27	897.79	-343.14	74.66	280.73
2.39000	-3826.44	165.00	12.72	-3830.92	145.60	9.01	-1490.21	119.04	389.48	-1482.19	121.26	411.71	-3281.19	-16.01	24.61	-3549.15	118.59	39.12	-3681.36	152.65	5.58	-3720.61	149.49	39.99	-3304.81	44.58	1175.58	0.00	0.00	0.00	-3792.09	159.47	1564.13	-2909.11	123.10	1568.50	-3855.29	15.36	1528.30	-3839.87	5.46	1513.59	299.07	-365.81	76.55	897.43	-342.96	74.69	279.96
2.40000	-3826.44	165.00	12.72	-3830.92	145.60	9.01	-1490.21	119.04	389.48	-1482.19	121.26	411.71	-3281.19	-16.01	24.61	-3549.15	118.59	39.12	-3698.49	151.61	3.04	-3699.03	148.64	43.92	-3304.81	44.58	1175.58	0.00	0.00	0.00	-3802.34	157.46	1563.63	-2909.11	123.10	1568.50	-3872.86	14.48	1529.43	-3839.06	5.32	1513.25	299.45	-365.85	76.60	897.90	-343.32	74.74	279.63
2.41000	-3826.44	165.00	12.72	-3830.92	145.60	9.01	-1490.21	119.04	389.48	-1482.19	121.26	411.71	-3281.19	-16.01	24.61	-3549.15	118.59	39.12	-3691.68	151.24	4.48	-3693.96	147.74	44.97	-3304.81	44.58	1175.58	0.00	0.00	0.00	-3811.61	153.73	1565.13	-2909.11	123.10	1568.50	-3859.70	14.14	1529.72	-3838.17	5.19	1512.92	298.55	-365.95	76.35	897.81	-343.66	74.53	279.99
2.42000	-3826.44	165.00	12.72	-3830.92	145.60	9.01	-1490.21	119.04	389.48	-1482.19	121.26	411.71	-3281.19	-16.01	24.61	-3549.15	118.59	39.12	-3700.27	150.51	2.86	-3694.29	146.36	44.80	-3304.81	44.58	1175.58	0.00	0.00	0.00	-3792.89	151.87	1564.29	-2909.11	123.10	1568.50	-3866.38	12.70	1530.00	-3837.23	5.05	1512.61	298.59	-366.19	76.38	897.67	-343.68	74.39	280.06
2.43000	-3826.44	165.00	12.72	-3830.92	145.60	9.01	-1490.21	119.04	389.48	-1482.19	121.26	411.71	-3281.19	-16.01	24.61	-3549.15	118.59	39.12	-3698.74	148.21	3.70	-3671.62	143.42	48.69	-3304.81	44.58	1175.58	0.00	0.00	0.00	-3798.53	148.61	1565.27	-2909.11	123.10	1568.50	-3872.90	11.28	1530.28	-3836.22	4.91	1512.30	299.43	-365.94	76.64	897.56	-343.36	74.51	280.43
2.44000	-3826.44	165.00	12.72	-3830.92	145.60	9.01	-1490.21	119.04	389.48	-1482.19	121.26	411.71	-3281.19	-16.01	24.61	-3549.15	118.59	39.12	-3687.31	147.31	6.05	-3686.08	140.45	47.63	-3304.81	44.58	1175.58	0.00	0.00	0.00	-3815.67	145.71	1565.18	-2909.11	123.10	1568.50	-3879.26	9.89	1530.56	-3835.15	4.78	1512.00	299.81	-365.99	76.73	897.60	-343.59	74.54	279.83
2.45000	-3826.44	165.00	12.72	-3830.92	145.60	9.01	-1490.21	119.04	389.48	-1482.19	121.26	411.71	-3281.19	-16.01	24.61	-3549.15	118.59	39.12	-3709.41	144.67	3.09	-3676.75	137.46	48.60	-3304.81	44.58	1175.58	0.00	0.00	0.00	-3800.55	142.33	1564.81	-2909.11	123.10	1568.50	-3885.46	8.52	1530.85	-3834.01	4.64	1511.71	299.70	-365.77	76.67	896.91	-343.35	74.35	280.22
2.46000	-3826.44	165.00	12.72	-3830.92	145.60	9.01	-1490.21	119.04	389.48	-1482.19	121.26	411.71	-3281.19	-16.01	24.61	-3549.15	118.59	39.12	-3717.03	140.41	1.38	-3683.95	133.84	47.82	-3304.81	44.58	1175.58	0.00	0.00	0.00	-3791.80	140.17	1564.87	-2909.11	123.10	1568.50	-3891.50	7.17	1531.14	-3832.81	4.50	1511.43	298.06	-366.02	76.16	896.95	-343.40	74.49	280.00
2.47000	-3826.44	165.00	12.72	-3830.92	145.60	9.01	-1490.21	119.04	389.48	-1482.19	121.26	411.71	-3281.19	-16.01	24.61	-3549.15	118.59	39.12	-3702.30	136.68	4.02	-3692.98	129.82	46.24	-3304.81	44.58	1175.58	0.00	0.00	0.00	-3780.36	137.64	1565.06	-2909.11	123.10	1568.50	-3897.39	5.84	1531.44	-3831.55	4.36	1511.16	298.54	-366.48	76.25	897.06	-343.36	74.55	279.58
2.48000	-3826.44	165.00	12.72	-3830.92	145.60	9.01	-1490.21	119.04	389.48	-1482.19	121.26	411.71	-3281.19	-16.01	24.61	-3549.15	118.59	39.12	-3703.57	133.33	3.97	-3700.32	126.06	44.70	-3304.81	44.58	1175.58	0.00	0.00	0.00	-3794.01	134.69	1565.38	-2909.11	123.10	1568.50	-3903.12	4.54	1531.74	-3830.23	4.22	1510.90	299.22	-366.39	76.34	897.29	-343.35	74.60	279.26
2.49000	-3826.44	165.00	12.72	-3830.92	145.60	9.01	-1490.21	119.04	389.48	-1482.19	121.26	411.71	-3281.19	-16.01	24.61	-3549.15	118.59	39.12	-3692.07	128.90	6.30	-3668.32	121.53	49.81	-3304.81	44.58	1175.58	0.00	0.00	0.00	-3785.75	132.82	1566.34	-2909.11	123.10	1568.50	-3908.70	3.26	1532.04	-3828.84	4.08	1510.65	298.33	-366.03	76.22	897.41	-343.47	74.57	279.38
2.50000	-3826.44	165.00	12.72	-3830.92	145.60	9.01	-1490.21	119.04	389.48	-1482.19	121.26	411.71	-3281.19	-16.01	24.61	-3549.15	118.59	39.12	-3705.29	125.10	4.73	-3690.37	116.26	47.69	-3304.81	44.58	1175.58	0.00	0.00	0.00	-3771.78	130.62	1565.47	-2909.11	123.10	1568.50	-3914.12	2.00	1532.34	-3827.39	3.93	1510.41	298.64	-365.98	76.42	897.62	-343.55	74.51	279.80
2.51000	-3826.44	165.00	12.72	-3830.92	145.60	9.01	-1490.21	119.04	389.48	-1482.19	121.26	411.71	-3281.19	-16.01	24.61	-3549.15	118.59	39.12	-3698.18	120.32	6.17	-3702.77	111.83	44.75	-3304.81	44.58	1175.58	0.00	0.00	0.00	-3772.30	128.40	1565.28	-2909.11	123.10	1568.50	-3919.38	0.76	1532.65	-3825.88	3.79	1510.17	298.81	-366.00	76.40	897.46	-343.61	74.39	280.29
2.52000	-3826.44	165.00	12.72	-3830.92	145.60	9.01	-1490.21	119.04	389.48	-1482.19	121.26	411.71	-3281.19	-16.01	24.61	-3549.15	118.59	39.12	-3697.69	116.29	6.66	-3684.37	106.20	47.71	-3304.81	44.58	1175.58	0.00	0.00	0.00	-3786.01	125.10	1565.65	-2909.11	123.10	1568.50	-3924.50	-0.46	1532.96	-3824.31	3.65	1509.95	299.11	-365.77	76.52	897.71	-343.59	74.50	279.68
2.53000	-3826.44	165.00	12.72	-3830.92	145.60	9.01	-1490.21	119.04	389.48	-1482.19	121.26	411.71	-3281.19	-16.01	24.61	-3549.15	118.59	39.12	-3697.25	112.30	7.26	-3683.92	101.34	47.90	-3304.81	44.58	1175.58	0.00	0.00	0.00	-3776.19	121.83	1565.31	-2909.11	123.10	1568.50	-3929.46	-1.65	1533.28	-3822.67	3.50	1509.73	298.76	-365.91	76.45	897.98	-343.18	74.68	280.64
2.54000	-3826.44	165.00	12.72	-3830.92	145.60	9.01	-1490.21	119.04	389.48	-1482.19	121.26	411.71	-3281.19	-16.01	24.61	-3549.15	118.59	39.12	-3696.88	108.36	7.98	-3683.50	96.54	48.19	-3304.81	44.58	1175.58	0.00	0.00	0.00	-3775.41	120.52	1566.21	-2909.11	123.10	1568.50	-3934.26	-2.83	1533.60	-3820.98	3.36	1509.52	298.29	-366.14	76.34	897.31	-343.51	74.46	280.67
2.55000	-3826.44	165.00	12.72	-3830.92	145.60	9.01	-1490.21	119.04	389.48	-1482.19	121.26	411.71	-3281.19	-16.01	24.61	-3549.15	118.59	39.12	-3696.55	104.47	8.82	-3683.12	91.81	48.60	-3304.81	44.58	1175.58	0.00	0.00	0.00	-3775.82	117.18	1565.82	-2909.11	123.10	1568.50	-3938.92	-3.98	1533.92	-3819.22	3.21	1509.32	298.79	-365.51	76.52	898.13	-343.52	74.71	280.29
2.56000	-3826.44	165.00	12.72	-3830.92	145.60	9.01	-1490.21	119.04	389.48	-1482.19	121.26	411.71	-3281.19	-16.01	24.61	-3549.15	118.59	39.12	-3696.27	100.64	9.78	-3682.77	87.15	49.11	-3304.81	44.58	1175.58	0.00	0.00	0.00	-3774.70	115.42	1565.86	-2909.11	123.10	1568.50	-3943.42	-5.11	1534.24	-3817.40	3.07	1509.13	298.78	-365.68	76.48	897.63	-343.34	74.55	280.86
2.57000	-3826.44	165.00	12.72	-3830.92	145.60	9.01	-1490.21	119.04	389.48	-1482.19	121.26	411.71	-3281.19	-16.01	24.61	-3549.15	118.59	39.12	-3696.05	96.85	10.85	-3682.46	82.55	49.74	-3304.81	44.58	1175.58	0.00	0.00	0.00	-3780.29	113.10	1566.50	-2909.11	123.10	1568.50	-3947.78	-6.22	1534.57	-3815.53	2.92	1508.95	299.32	-365.90	76.68	897.80	-343.57	74.60	280.01
2.58000	-3826.44	165.00	12.72	-3830.92	145.60	9.01	-1490.21	119.04	389.48	-1482.19	121.26	411.71	-3281.19	-16.01	24.61	-3549.15	118.59	39.12	-3695.87	93.10	12.03	-3682.19	78.02	50.47	-3304.81	44.58	1175.58	0.00	0.00	0.00	-3755.44	110.14	1566.25	-2909.11	123.10	1568.50	-3951.98	-7.30	1534.90	-3813.59	2.77	1508.78	299.09	-365.73	76.49	897.93	-343.56	74.55	279.66
2.59000	-3826.44	165.00	12.72	-3830.92	145.60	9.01	-1490.21	119.04	389.48	-1482.19	121.26	411.71	-3281.19	-16.01	24.61	-3549.15	118.59	39.12	-3695.74	89.41	13.33	-3681.94	73.55	51.30	-3304.81	44.58	1175.58	0.00	0.00	0.00	-3751.93	108.36	1565.55	-2909.11	123.10	1568.50	-3956.04	-8.37	1535.23	-3811.59	2.62	1508.61	298.37	-366.10	76.30	897.45	-343.37	74.61	279.53
2.60000	-3826.44	165.00	12.72	-3830.92	145.60	9.01	-1490.21	119.04	389.48	-1482.19	121.26	411.71	-3281.19	-16.01	24.61	-3549.15	118.59	39.12	-3695.65	85.77	14.74	-3681.73	69.15	52.24	-3304.81	44.58	1175.58	0.00	0.00	0.00	-3774.32	105.85	1567.10	-2909.11	123.10	1568.50	-3959.94	-9.42	1535.57	-3809.52	2.48	1508.46	299.70	-365.72	76.77	897.35	-343.60	74.40	280.07
2.61000	-3826.44	165.00	12.72	-3830.92	145.60	9.01	-1490.21	119.04	389.48	-1482.19	121.26	411.71	-3281.19	-16.01	24.61	-3549.15	118.59	39.12	-3695.61	82.17	16.25	-3681.54	64.81	53.28	-3304.81	44.58	1175.58	0.00	0.00	0.00	-3760.90	104.28	1565.80	-2909.11	123.10	1568.50	-3963.70	-10.44	1535.91	-3807.40	2.33	1508.31	298.90	-365.97	76.45	898.14	-343.19	74.75	280.66
2.62000	-3826.44	165.00	12.72	-3830.92	145.60	9.01	-1490.21	119.04	389.48	-1482.19	121.26	411.71	-3281.19	-16.01	24.61	-3549.15	118.59	39.12	-3695.62	78.62	17.87	-3681.39	60.54	54.43	-3304.81	44.58	1175.58	0.00	0.00	0.00	-3760.05	101.41	1566.06	-2909.11	123.10	1568.50	-3967.31	-11.45	1536.25	-3805.22	2.18	1508.17	298.42	-365.80	76.35	897.90	-343.23	74.73	280.06
2.63000	-3826.44	165.00	12.72	-3830.92	145.60	9.01	-1490.21	119.04	389.48	-1482.19	121.26	411.71	-3281.19	-16.01	24.61	-3549.15	118.59	39.12	-3695.66	75.12	19.60	-3681.26	56.33	55.67	-3304.81	44.58	1175.58	0.00	0.00	0.00	-3755.79	100.08	1565.68	-2909.11	123.10	1568.50	-3970.78	-12.44	1536.60	-3802.98	2.03	1508.04	298.20	-366.04	76.25	897.96	-343.38	74.68	280.07
2.64000	-3826.44	165.00	12.72	-3830.92	145.60	9.01	-1490.21	119.04	389.48	-1482.19	121.26	411.71	-3281.19	-16.01	24.61	-3549.15	118.59	39.12	-3695.75	71.66	21.44	-3681.16	52.19	57.01	-3304.81	44.58	1175.58	0.00	0.00	0.00	-3756.10	97.97	1564.63	-2909.11	123.10	1568.50	-3974.09	-13.40	1536.94	-3800.68	1.88	1507.91	298.52	-366.13	76.34	897.34	-343.72	74.43	279.83
2.65000	-3826.44	165.00	12.72	-3830.92	145.60	9.01	-1490.21	119.04	389.48	-1482.19	121.26	411.71	-3281.19	-16.01	24.61	-3547.34	109.01	38.82	-3695.88	68.26	23.38	-3681.09	48.11	58.45	-3304.81	44.58	1175.58	0.00	0.00	0.00	-3752.87	97.73	1565.28	-2909.11	123.10	1568.50	-3977.27	-14.35	1537.30	-3798.32	1.73	1507.80	299.14	-366.02	76.48	897.41	-343.61	74.37	279.50
2.66000	-3826.44	165.00	12.72	-3830.92	145.60	9.01	-1490.21	119.04	389.48	-1482.19	121.26	411.71	-3281.19	-16.01	24.61	-3577.83	100.87	33.37	-3696.04	64.90	25.41	-3681.03	44.09	59.99	-3304.81	44.58	1175.58	0.00	0.00	0.00	-3747.68	96.47	1564.19	-2909.11	123.10	1568.50	-3980.29	-15.27	1537.65	-3795.91	1.58	1507.69	298.60	-366.41	76.25	897.38	-343.62	74.51	279.89
2.67000	-3826.44	165.00	12.72	-3830.92	145.60	9.01	-1490.21	119.04	389.48	-1482.19	121.26	411.71	-3281.19	-16.01	24.61	-3543.28	95.24	38.24	-3696.24	61.58	27.55	-3681.01	40.13	61.62	-3304.81	44.58	1175.58	0.00	0.00	0.00	-3758.03	94.07	1564.15	-2909.11	123.10	1568.50	-3983.18	-16.18	1538.00	-3793.43	1.43	1507.59	298.78	-366.14	76.42	896.95	-343.70	74.35	280.90
2.68000	-3826.44	165.00	12.72	-3830.92	145.60	9.01	-1490.21	119.04	389.48	-1482.19	121.26	411.71	-3281.19	-16.01	24.61	-3516.64	89.09	40.41	-3696.47	58.31	29.79	-3681.00	36.24	63.34	-3304.81	44.58	1175.58	0.00	0.00	0.00	-3772.57	92.46	1565.07	-2909.11	123.10	1568.50	-3985.92	-17.07	1538.36	-3790.89	1.28	1507.50	298.52	-366.13	76.35	897.42	-343.46	74.50	280.74
2.69000	-3826.44	165.00	12.72	-3830.92	145.60	9.01	-1490.21	119.04	389.48	-1482.19	121.26	411.71	-3281.19	-16.01	24.61	-3567.56	85.44	32.07	-3696.74	55.09	32.13	-3681.01	32.41	65.16	-3304.81	44.58	1175.58	0.00	0.00	0.00	-3753.34	90.85	1564.43	-2909.11	123.10	1568.50	-3988.52	-17.93	1538.72	-3788.30	1.13	1507.41	297.62	-366.09	76.20	897.53	-343.45	74.56	279.73
2.70000	-3826.44	165.00	12.72	-3830.92	145.60	9.01	-1490.21	119.04	389.48	-1482.19	121.26	411.71	-3281.19	-16.01	24.61	-3528.18	82.48	36.69	-3697.05	51.91	34.57	-3681.05	28.64	67.07	-3304.81	44.58	1175.58	0.00	0.00	0.00	-3748.03	89.90	1564.68	-2909.11	123.10	1568.50	-3990.97	-18.78	1539.09	-3785.64	0.97	1507.34	298.89	-366.08	76.49	897.93	-343.20	74.76	279.02
2.71000	-3826.44	165.00	12.72	-3830.92	145.60	9.01	-1490.21	119.04	389.48	-1482.19	121.26	411.71	-3281.19	-16.01	24.61	-3546.98	77.48	35.02	-3697.38	48.78	37.09	-3681.10	24.93	69.07	-3304.81	44.58	1175.58	0.00	0.00	0.00	-3737.26	88.30	1563.48	-2909.11	123.10	1568.50	-3993.29	-19.61	1539.45	-3782.93	0.82	1507.27	299.15	-365.84	76.58	897.02	-343.26	74.42	280.07
2.72000	-3826.44	165.00	12.72	-3830.92	145.60	9.01	-1490.21	119.04	389.48	-1482.19	121.26	411.71	-3281.19	-16.01	24.61	-3528.58	75.70	37.35	-3697.74	45.69	39.72	-3681.17	21.28	71.15	-3304.81	44.58	1175.58	0.00	0.00	0.00	-3733.84	87.43	1563.73	-2909.11	123.10	1568.50	-3995.46	-20.42	1539.82	-3780.16	0.67	1507.21	298.62	-365.99	76.32	897.61	-343.30	74.59	280.11
2.73000	-3826.44	165.00	12.72	-3830.92	145.60	9.01	-1490.21	119.04	389.48	-1482.19	121.26	411.71	-3281.19	-16.01	24.61	-3512.39	71.67	39.54	-3698.13	42.65	42.43	-3681.26	17.70	73.33	-3304.81	44.58	1175.58	0.00	0.00	0.00	-3761.31	85.70	1563.86	-2909.11	123.10	1568.50	-3997.49	-21.21	1540.19	-3777.33	0.52	1507.15	298.84	-366.27	76.41	897.54	-343.15	74.63	280.19
2.74000	-3826.44	165.00	12.72	-3830.92	145.60	9.01	-1490.21	119.04	389.48	-1482.19	121.26	411.71	-3281.19	-16.01	24.61	-3516.06	66.42	37.13	-3698.55	39.65	45.24	-3681.36	14.17	75.59	-3304.81	44.58	1175.58	0.00	0.00	0.00	-3755.18	83.32	1564.02	-2909.11	123.10	1568.50	-3999.38	-21.98	1540.56	-3774.45	0.37	1507.11	298.41	-366.07	76.33	897.48	-343.41	74.54	280.85
2.75000	-3826.44	165.00	12.72	-3830.92	145.60	9.01	-1490.21	119.04	389.48	-1482.19	121.26	411.71	-3281.19	-16.01	24.61	-3513.11	65.26	37.56	-3698.99	36.70	48.13	-3681.47	10.70	77.94	-3304.81	44.58	1175.58	0.00	0.00	0.00	-3738.51	83.36	1562.98	-2909.11	123.10	1568.50	-4001.14	-22.74	1540.94	-3771.51	0.21	1507.07	298.84	-366.17	76.40	897.71	-343.38	74.53	280.25
2.76000	-3826.44	165.00	12.72	-3830.92	145.60	9.01	-1490.21	119.04	389.48	-1482.19	121.26	411.71	-3281.19	-16.01	24.61	-3497.47	62.07	40.03	-3699.46	33.79	51.11	-3681.60	7.29	80.37	-3304.81	44.58	1175.58	0.00	0.00	0.00	-3732.09	82.22	1562.67	-2909.11	123.10	1568.50	-4002.75	-23.47	1541.32	-3768.51	0.06	1507.04	298.96	-366.07	76.52	897.02	-343.55	74.29	280.16
2.77000	-3826.44	165.00	12.72	-3830.92	145.60	9.01	-1490.21	119.04	389.48	-1482.19	121.26	411.71	-3281.19	-16.01	24.61	-3504.06	57.55	39.25	-3699.95	30.93	54.18	-3681.74	3.94	82.88	-3304.81	44.58	1175.58	0.00	0.00	0.00	-3737.98	81.88	1562.74	-2909.11	123.10	1568.50	-4004.23	-24.19	1541.70	-3765.45	-0.09	1507.01	299.03	-366.24	76.53	897.50	-343.63	74.44	279.72
2.78000	-3826.44	165.00	12.72	-3830.92	145.60	9.01	-1490.21	119.04	389.48	-1482.19	121.26	411.71	-3281.19	-16.01	24.61	-3483.16	55.98	44.78	-3700.47	28.10	57.34	-3681.89	0.65	85.47	-3304.81	44.58	1175.58	0.00	0.00	0.00	-3725.86	79.95	1562.05	-2909.11	123.10	1568.50	-4005.57	-24.89	1542.08	-3762.34	-0.24	1507.00	299.02	-365.89	76.58	897.33	-343.55	74.49	280.13
2.79000	-3826.44	165.00	12.72	-3830.92	145.60	9.01	-1490.21	119.04	389.48	-1482.19	121.26	411.71	-3281.19	-16.01	24.61	-3513.04	53.66	42.44	-3701.00	25.32	60.58	-3682.04	-2.59	88.14	-3304.81	44.58	1175.58	0.00	0.00	0.00	-3723.16	78.41	1562.09	-2909.11	123.10	1568.50	-4006.77	-25.57	1542.46	-3759.16	-0.39	1506.99	299.07	-365.86	76.59	897.63	-343.67	74.42	279.40
2.80000	-3826.44	165.00	12.72	-3830.92	145.60	9.01	-1490.21	119.04	389.48	-1482.19	121.26	411.71	-3281.19	-16.01	24.61	-3470.54	48.42	49.12	-3701.55	22.59	63.90	-3682.21	-5.77	90.90	-3304.81	44.58	1175.58	0.00	0.00	0.00	-3727.98	76.94	1562.12	-2909.11	123.10	1568.50	-4007.84	-26.23	1542.85	-3755.94	-0.55	1506.98	299.27	-366.23	76.44	897.62	-343.38	74.54	279.99
2.81000	-3826.44	165.00	12.72	-3830.92	145.60	9.01	-1490.21	119.04	389.48	-1482.19	121.26	411.71	-3281.19	-16.01	24.61	-3472.26	44.15	49.44	-3702.13	19.90	67.30	-3682.38	-8.89	93.72	-3304.81	44.58	1175.58	0.00	0.00	0.00	-3719.27	75.46	1561.40	-2909.11	123.10	1568.50	-4008.78	-26.88	1543.23	-3752.65	-0.70	1506.99	298.84	-366.13	76.24	897.77	-343.42	74.57	280.37
2.82000	-3826.44	165.00	12.72	-3830.92	145.60	9.01	-1490.21	119.04	389.48	-1482.19	121.26	411.71	-3281.19	-16.01	24.61	-3436.50	37.64	55.97	-3702.71	17.25	70.78	-3682.56	-11.95	96.63	-3304.81	44.58	1175.58	0.00	0.00	0.00	-3717.99	74.97	1560.72	-2909.11	123.10	1568.50	-4009.57	-27.50	1543.62	-3749.31	-0.85	1507.00	299.60	-365.92	76.52	896.63	-343.48	74.29	280.68
2.83000	-3826.44	165.00	12.72	-3830.92	145.60	9.01	-1490.21	119.04	389.48	-1482.19	121.26	411.71	-3281.19	-16.01	24.61	-3481.28	33.69	49.52	-3703.32	14.64	74.34	-3682.75	-14.96	99.61	-3304.81	44.58	1175.58	0.00	0.00	0.00	-3708.36	73.37	1560.00	-2909.11	123.10	1568.50	-4010.24	-28.11	1544.02	-3745.92	-1.00	1507.02	299.05	-365.98	76.46	897.21	-343.29	74.55	279.98
2.84000	-3826.44	165.00	12.72	-3830.92	145.60	9.01	-1490.21	119.04	389.48	-1482.19	121.26	411.71	-3281.19	-16.01	24.61	-3443.13	31.77	55.54	-3703.93	12.07	77.98	-3682.93	-17.91	102.66	-3304.81	44.58	1175.58	0.00	0.00	0.00	-3717.56	73.07	1559.71	-2909.11	123.10	1568.50	-4010.77	-28.71	1544.41	-3742.47	-1.15	1507.05	298.81	-365.76	76.52	897.78	-343.54	74.61	279.36
2.85000	-3826.44	165.00	12.72	-3830.92	145.60	9.01	-1490.21	119.04	389.48	-1482.19	121.26	411.71	-3281.19	-16.01	24.61	-3490.62	24.82	48.96	-3704.56	9.55	81.69	-3683.12	-20.80	105.79	-3304.81	44.58	1175.58	0.00	0.00	0.00	-3715.61	72.39	1558.95	-2909.11	123.10	1568.50	-4011.17	-29.28	1544.81	-3738.96	-1.31	1507.08	299.34	-365.80	76.60	897.50	-343.58	74.54	279.82
2.86000	-3826.44	165.00	12.72	-3830.92	145.60	9.01	-1490.21	119.04	389.48	-1482.19	121.26	411.71	-3281.19	-16.01	24.61	-3466.53	17.71	52.68	-3705.20	7.06	85.48	-3683.31	-23.64	108.98	-3304.81	44.58	1175.58	0.00	0.00	0.00	-3700.61	71.42	1558.15	-2909.11	123.10	1568.50	-4011.43	-29.84	1545.20	-3735.40	-1.46	1507.12	299.19	-365.92	76.54	897.47	-343.29	74.60	280.39
2.87000	-3826.44	165.00	12.72	-3830.92	145.60	9.01	-1490.21	119.04	389.48	-1482.19	121.26	411.71	-3281.19	-16.01	24.61	-3463.23	12.43	53.61	-3705.85	4.62	89.34	-3683.50	-26.43	112.25	-3304.81	44.58	1175.58	0.00	0.00	0.00	-3699.06	69.42	1558.36	-2909.11	123.10	1568.50	-4011.57	-30.38	1545.60	-3731.78	-1.61	1507.16	299.37	-365.88	76.56	897.75	-343.40	74.69	280.25
2.88000	-3826.44	165.00	12.72	-3830.92	145.60	9.01	-1490.21	119.04	389.48	-1482.19	121.26	411.71	-3281.19	-16.01	24.61	-3458.24	7.85	54.46	-3706.51	2.22	93.27	-3683.69	-29.16	115.58	-3304.81	44.58	1175.58	0.00	0.00	0.00	-3703.47	68.74	1557.38	-2909.11	123.10	1568.50	-4011.57	-30.91	1546.00	-3728.10	-1.76	1507.22	299.06	-366.10	76.49	897.65	-343.40	74.52	280.07
2.89000	-3826.44	165.00	12.72	-3830.92	145.60	9.01	-1490.21	119.04	389.48	-1482.19	121.26	411.71	-3281.19	-16.01	24.61	-3451.79	3.91	55.21	-3707.17	-0.14	97.27	-3683.88	-31.84	118.98	-3304.81	44.58	1175.58	0.00	0.00	0.00	-3702.48	68.08	1557.15	-2909.11	123.10	1568.50	-4011.44	-31.42	1546.41	-3724.38	-1.91	1507.27	299.56	-365.81	76.70	897.55	-343.31	74.50	280.37
2.90000	-3826.44	165.00	12.72	-3830.92	145.60	9.01	-1490.21	119.04	389.48	-1482.19	121.26	411.71	-3281.19	-16.01	24.61	-3444.14	0.57	55.85	-3707.84	-2.46	101.33	-3684.07	-34.46	122.45	-3304.81	44.58	1175.58	0.00	0.00	0.00	-3694.95	66.29	1556.28	-2909.11	123.10	1568.50	-4011.19	-31.91	1546.81	-3720.59	-2.06	1507.34	299.65	-365.66	76.64	897.72	-343.48	74.56	280.26
2.91000	-3826.44	165.00	12.72	-3830.92	145.60	9.01	-1490.21	119.04	389.48	-1482.19	121.26	411.71	-3281.19	-16.01	24.61	-3435.52	-2.21	56.36	-3708.52	-4.74	105.47	-3684.24	-37.03	125.98	-3304.81	44.58	1175.58	0.00	0.00	0.00	-3704.36	65.22	1555.37	-2909.11	123.10	1568.50	-4010.80	-32.38	1547.22	-3716.76	-2.21	1507.41	299.13	-366.18	76.42	897.43	-343.48	74.53	280.24
2.92000	-3826.44	165.00	12.72	-3830.92	145.60	9.01	-1490.21	119.04	389.48	-1482.19	121.26	411.71	-3281.19	-16.01	24.61	-3426.17	-4.49	56.74	-3709.19	-6.98	109.67	-3684.42	-39.54	129.58	-3304.81	44.58	1175.58	0.00	0.00	0.00	-3689.95	64.10	1554.85	-2909.11	123.10	1568.50	-4010.29	-32.84	1547.62	-3712.87	-2.36	1507.49	299.30	-366.35	76.56	897.09	-343.52	74.38	280.68
2.93000	-3826.44	165.00	12.72	-3830.92	145.60	9.01	-1490.21	119.04	389.48	-1482.19	121.26	411.71	-3281.19	-16.01	24.61	-3416.34	-6.30	56.96	-3709.87	-9.18	113.94	-3684.58	-42.01	133.23	-3304.81	44.58	1175.58	0.00	0.00	0.00	-3691.12	62.18	1554.06	-2909.11	123.10	1568.50	-4009.65	-33.29	1548.03	-3708.92	-2.51	1507.58	299.41	-365.94	76.67	897.17	-343.49	74.43	280.58
2.94000	-3826.44	165.00	12.72	-3830.92	145.60	9.01	-1490.21	119.04	389.48	-1482.19	121.26	411.71	-3281.19	-16.01	24.61	-3406.27	-7.71	57.02	-3710.55	-11.34	118.26	-3684.74	-44.42	136.95	-3304.81	44.58	1175.58	0.00	0.00	0.00	-3670.38	62.04	1552.48	-2909.11	123.10	1568.50	-4008.88	-33.71	1548.44	-3704.92	-2.66	1507.67	298.99	-365.75	76.55	897.70	-343.53	74.47	280.03
2.95000	-3826.44	165.00	12.72	-3830.92	145.60	9.01	-1490.21	119.04	389.48	-1482.19	121.26	411.71	-3281.19	-16.01	24.61	-3396.20	-8.74	56.89	-3711.23	-13.46	122.65	-3684.89	-46.78	140.73	-3304.81	44.58	1175.58	0.00	0.00	0.00	-3671.83	60.63	1552.05	-2909.11	123.10	1568.50	-4007.98	-34.13	1548.85	-3700.87	-2.80	1507.76	299.41	-365.89	76.56	897.77	-343.27	74.63	280.09
2.96000	-3826.44	165.00	12.72	-3830.92	145.60	9.01	-1490.21	119.04	389.48	-1482.19	121.26	411.71	-3281.19	-16.01	24.61	-3386.37	-9.44	56.57	-3711.91	-15.54	127.10	-3685.03	-49.09	144.56	-3304.81	44.58	1175.58	0.00	0.00	0.00	-3653.29	60.38	1550.30	-2909.11	123.10	1568.50	-4006.96	-34.52	1549.27	-3696.76	-2.95	1507.87	299.94	-365.69	76.75	897.47	-343.24	74.60	280.75
2.97000	-3826.44	165.00	12.72	-3830.92	145.60	9.01	-1490.21	119.04	389.48	-1482.19	121.26	411.71	-3281.19	-16.01	24.61	-3377.02	-9.87	56.04	-3712.58	-17.59	131.61	-3685.16	-51.35	148.45	-3304.81	44.58	1175.58	0.00	0.00	0.00	-3662.71	57.86	1550.85	-2909.11	123.10	1568.50	-4005.82	-34.90	1549.68	-3692.60	-3.10	1507.98	299.81	-365.99	76.66	897.22	-342.98	74.57	280.73
2.98000	-3826.44	165.00	12.72	-3830.92	145.60	9.01	-1490.21	119.04	389.48	-1482.19	121.26	411.71	-3281.19	-16.01	24.61	-3368.41	-10.07	55.29	-3713.25	-19.59	136.18	-3685.27	-53.55	152.40	-3304.81	44.58	1175.58	0.00	0.00	0.00	-3660.76	56.20	1550.00	-2909.11	123.10	1568.50	-4004.55	-35.27	1550.10	-3688.39	-3.25	1508.09	299.65	-365.71	76.67	896.87	-343.27	74.39	280.85
2.99000	-3826.44	165.00	12.72	-3830.92	145.60	9.01	-1490.21	119.04	389.48	-1482.19	121.26	411.71	-3281.19	-16.01	24.61	-3360.76	-10.08	54.30	-3713.91	-21.56	140.80	-3685.37	-55.71	156.40	-3304.81	44.58	1175.58	0.00	0.00	0.00	-3654.62	56.65	1549.27	-2909.11	123.10	1568.50	-4003.15	-35.62	1550.51	-3684.12	-3.39	1508.21	298.70	-365.96	76.38	898.02	-343.08	74.77	280.04
3.00000	-3826.44	165.00	12.72	-3830.92	145.60	9.01	-1490.21	119.04	389.48	-1482.19	121.26	411.71	-3281.19	-16.01	24.61	-3354.32	-9.95	53.06	-3714.57	-23.49	145.47	-3685.46	-57.82	160.46	-3304.81	44.58	1175.58	0.00	0.00	0.00	-3649.39	54.33	1547.90	-2909.11	123.10	1568.50	-4001.63	-35.95	1550.93	-3679.80	-3.54	1508.34	299.47	-366.08	76.53	897.54	-343.51	74.49	280.38
3.01000	-3826.44	165.00	12.72	-3830.92	145.60	9.01	-1490.21	119.04	389.48	-1482.19	121.26	411.71	-3281.19	-16.01	24.61	-3349.34	-9.73	51.56	-3715.21	-25.38	150.20	-3685.53	-59.88	164.57	-3304.81	44.58	1175.58	0.00	0.00	0.00	-3632.25	52.79	1547.67	-2909.11	123.10	1568.50	-3999.99	-36.27	1551.35	-3675.43	-3.68	1508.47	299.39	-365.94	76.56	897.48	-343.72	74.40	280.06
3.02000	-3826.44	165.00	12.72	-3830.92	145.60	9.01	-1490.21	119.04	389.48	-1482.19	121.26	411.71	-3281.19	-16.01	24.61	-3346.05	-9.46	49.77	-3715.84	-27.23	154.98	-3685.58	-61.88	168.72	-3304.81	44.58	1175.58	0.00	0.00	0.00	-3621.73	50.03	1545.10	-2909.11	123.10	1568.50	-3998.23	-36.58	1551.77	-3671.01	-3.83	1508.61	299.74	-366.06	76.67	897.40	-343.50	74.47	279.96
3.03000	-3826.44	165.00	12.72	-3830.92	145.60	9.01	-1490.21	119.04	389.48	-1482.19	121.26	411.71	-3281.19	-16.01	24.61	-3344.70	-9.19	47.70	-3716.47	-29.05	159.81	-3685.62	-63.84	172.93	-3304.81	44.58	1175.58	0.00	0.00	0.00	-3612.13	48.88	1545.30	-2909.11	123.10	1568.50	-3996.35	-36.87	1552.20	-3666.53	-3.97	1508.76	298.84	-366.06	76.35	897.75	-343.47	74.65	280.31
3.04000	-3826.44	165.00	12.72	-3830.92	145.60	9.01	-1490.21	119.04	389.48	-1482.19	121.26	411.71	-3281.19	-16.01	24.61	-3345.54	-8.96	45.32	-3717.08	-30.83	164.69	-3685.63	-65.76	177.19	-3304.81	44.58	1175.58	0.00	0.00	0.00	-3602.88	47.37	1544.60	-2909.11	123.10	1568.50	-3994.35	-37.15	1552.62	-3662.00	-4.11	1508.91	298.74	-365.98	76.29	897.55	-343.42	74.49	279.90
3.05000	-3826.44	165.00	12.72	-3830.92	145.60	9.01	-1490.21	119.04	389.48	-1482.19	121.26	411.71	-3281.19	-16.01	24.61	-3348.79	-8.82	42.61	-3717.67	-32.57	169.62	-3685.63	-67.62	181.49	-3304.81	44.58	1175.58	0.00	0.00	0.00	-3601.43	44.93	1545.61	-2909.11	123.10	1568.50	-3992.22	-37.41	1553.04	-3657.42	-4.26	1509.06	298.78	-365.91	76.38	896.85	-343.50	74.29	279.82
3.06000	-3826.44	165.00	12.72	-3830.92	145.60	9.01	-1490.21	119.04	389.48	-1482.19	121.26	411.71	-3281.19	-16.01	24.61	-3357.95	-9.22	38.50	-3718.25	-34.28	174.59	-3685.60	-69.44	185.83	-3304.81	44.58	1175.58	0.00	0.00	0.00	-3595.76	43.66	1545.11	-2909.11	123.10	1568.50	-3989.98	-37.65	1553.47	-3652.79	-4.40	1509.23	298.99	-365.71	76.65	897.04	-343.47	74.38	280.19
3.07000	-3826.44	165.00	12.72	-3830.92	145.60	9.01	-1490.21	119.04	389.48	-1482.19	121.26	411.71	-3281.19	-16.01	24.61	-3350.13	-9.57	38.97	-3718.81	-35.95	179.61	-3685.55	-71.20	190.23	-3304.81	44.58	1175.58	0.00	0.00	0.00	-3593.61	40.58	1546.96	-2909.11	123.10	1568.50	-3987.62	-37.89	1553.89	-3648.11	-4.54	1509.39	299.04	-365.93	76.61	897.51	-343.32	74.69	280.34
3.08000	-3826.44	165.00	12.72	-3830.92	145.60	9.01	-1490.21	119.04	389.48	-1482.19	121.26	411.71	-3281.19	-16.01	24.61	-3411.12	-9.85	26.35	-3719.36	-37.59	184.67	-3685.47	-72.93	194.66	-3304.81	44.58	1175.58	0.00	0.00	0.00	-3625.42	38.56	1547.73	-2909.11	123.10	1568.50	-3985.14	-38.11	1554.32	-3643.37	-4.68	1509.56	299.19	-366.06	76.64	897.56	-343.48	74.54	280.84
3.09000	-3826.44	165.00	12.72	-3830.92	145.60	9.01	-1490.21	119.04	389.48	-1482.19	121.26	411.71	-3281.19	-16.01	24.61	-3361.04	-8.16	31.58	-3719.88	-39.19	189.77	-3685.37	-74.60	199.14	-3304.81	44.58	1175.58	0.00	0.00	0.00	-3570.04	35.96	1548.29	-2909.11	123.10	1568.50	-3982.54	-38.31	1554.75	-3638.59	-4.82	1509.74	298.97	-366.35	76.47	897.18	-343.43	74.40	280.27
3.10000	-3826.44	165.00	12.72	-3830.92	145.60	9.01	-1490.21	119.04	389.48	-1482.19	121.26	411.71	-3281.19	-16.01	24.61	-3353.67	-7.44	31.53	-3720.38	-40.75	194.92	-3685.25	-76.23	203.65	-3304.81	44.58	1175.58	0.00	0.00	0.00	-3565.45	32.49	1550.27	-2909.11	123.10	1568.50	-3979.82	-38.51	1555.17	-3633.75	-4.96	1509.92	298.63	-366.24	76.27	897.57	-343.31	74.65	280.68
3.11000	-3826.44	165.00	12.72	-3830.92	145.60	9.01	-1490.21	119.04	389.48	-1482.19	121.26	411.71	-3281.19	-16.01	24.61	-3364.91	-6.74	27.81	-3720.86	-42.28	200.10	-3685.09	-77.82	208.21	-3304.81	44.58	1175.58	0.00	0.00	0.00	-3567.50	29.82	1551.62	-2909.11	123.10	1568.50	-3976.99	-38.68	1555.60	-3628.86	-5.09	1510.11	299.28	-366.09	76.59	897.59	-343.49	74.55	279.52
3.12000	-3826.44	165.00	12.72	-3830.92	145.60	9.01	-1490.21	119.04	389.48	-1482.19	121.26	411.71	-3281.19	-16.01	24.61	-3378.37	-8.76	23.45	-3721.32	-43.78	205.32	-3684.91	-79.36	212.80	-3304.81	44.58	1175.58	0.00	0.00	0.00	-3536.35	28.05	1551.97	-2909.11	123.10	1568.50	-3974.04	-38.85	1556.03	-3623.93	-5.23	1510.31	299.20	-366.16	76.57	897.48	-343.35	74.45	280.29
3.13000	-3826.44	165.00	12.72	-3830.92	145.60	9.01	-1490.21	119.04	389.48	-1482.19	121.26	411.71	-3281.19	-16.01	24.61	-3359.33	-7.58	26.40	-3721.75	-45.24	210.58	-3684.70	-80.85	217.43	-3304.81	44.58	1175.58	0.00	0.00	0.00	-3523.31	26.83	1553.46	-2909.11	123.10	1568.50	-3970.98	-39.00	1556.46	-3618.94	-5.36	1510.50	298.66	-366.01	76.39	897.46	-343.52	74.48	280.19
3.14000	-3826.44	165.00	12.72	-3830.92	145.60	9.01	-1490.21	119.04	389.48	-1482.19	121.26	411.71	-3281.19	-16.01	24.61	-3386.50	-8.91	22.84	-3722.16	-46.66	215.87	-3684.46	-82.30	222.10	-3304.81	44.58	1175.58	0.00	0.00	0.00	-3518.33	24.13	1554.56	-2909.11	123.10	1568.50	-3967.81	-39.14	1556.89	-3613.90	-5.50	1510.71	298.77	-365.84	76.43	897.56	-343.63	74.53	279.87
3.15000	-3826.48	165.00	12.72	-3830.92	145.60	9.01	-1490.21	119.04	389.48	-1482.19	121.26	411.71	-3281.19	-16.01	24.61	-3348.55	-9.07	29.01	-3722.53	-48.06	221.19	-3684.18	-83.70	226.80	-3304.81	44.58	1175.58	0.00	0.00	0.00	-3525.37	21.47	1556.79	-2909.11	123.10	1568.50	-3964.52	-39.27	1557.33	-3608.81	-5.63	1510.92	300.17	-365.78	76.85	898.28	-343.26	74.76	280.68
3.16000	-3863.41	164.68	5.05	-3830.92	145.60	9.01	-1490.21	119.04	389.48	-1482.19	121.26	411.71	-3281.19	-16.01	24.61	-3379.01	-7.98	24.08	-3722.88	-49.41	226.55	-3683.87	-85.07	231.53	-3304.81	44.58	1175.58	0.00	0.00	0.00	-3525.01	19.68	1559.50	-2909.11	123.10	1568.50	-3961.11	-39.38	1557.76	-3603.67	-5.77	1511.13	299.72	-365.73	76.68	897.90	-343.34	74.78	280.40
3.17000	-3842.27	165.24	7.79	-3830.89	145.60	9.01	-1490.21	119.04	389.48	-1482.19	121.26	411.71	-3281.19	-16.01	24.61	-3354.99	-8.73	28.39	-3723.20	-50.74	231.93	-3683.53	-86.39	236.29	-3304.81	44.58	1175.58	0.00	0.00	0.00	-3502.16	19.67	1559.42	-2909.11	123.10	1568.50	-3957.60	-39.48	1558.19	-3598.49	-5.90	1511.35	299.16	-365.87	76.58	897.98	-343.53	74.75	280.50
3.18000	-3847.50	166.01	4.37	-3804.03	147.66	10.23	-1490.21	119.04	389.48	-1482.19	121.26	411.71	-3281.19	-16.01	24.61	-3360.75	-8.45	26.79	-3723.49	-52.03	237.35	-3683.15	-87.66	241.09	-3304.81	44.58	1175.58	0.00	0.00	0.00	-3500.05	15.96	1561.09	-2909.11	123.10	1568.50	-3953.97	-39.57	1558.62	-3593.25	-6.03	1511.57	299.11	-365.67	76.51	897.38	-343.64	74.49	280.89
3.19000	-3828.34	168.98	4.10	-3831.75	148.84	5.52	-1490.21	119.04	389.48	-1482.19	121.26	411.71	-3280.49	-16.03	24.77	-3341.86	-7.63	30.70	-3723.74	-53.29	242.79	-3682.73	-88.89	245.91	-3304.81	44.58	1175.58	0.00	0.00	0.00	-3493.63	13.57	1561.99	-2909.11	123.10	1568.50	-3950.23	-39.64	1559.06	-3587.96	-6.16	1511.80	298.49	-365.82	76.32	897.44	-343.44	74.47	280.58
3.20000	-3815.21	169.68	3.36	-3803.00	149.04	9.95	-1490.21	119.04	389.48	-1482.19	121.26	411.71	-3278.55	-16.09	25.22	-3364.20	-7.78	27.19	-3723.96	-54.51	248.27	-3682.28	-90.08	250.76	-3304.81	44.58	1175.58	0.00	0.00	0.00	-3473.07	11.04	1562.87	-2909.11	123.10	1568.50	-3946.38	-39.70	1559.49	-3582.63	-6.29	1512.03	298.80	-366.19	76.37	897.76	-343.23	74.57	280.25
3.21000	-3818.31	169.41	-0.70	-3817.07	148.65	7.42	-1490.21	119.04	389.48	-1482.19	121.26	411.71	-3275.59	-16.19	25.91	-3330.99	-8.79	32.18	-3724.14	-55.71	253.76	-3681.78	-91.23	255.64	-3304.81	44.58	1175.58	0.00	0.00	0.00	-3463.83	8.28	1563.66	-2909.11	123.10	1568.50	-3942.42	-39.76	1559.92	-3577.24	-6.41	1512.27	299.32	-366.22	76.48	897.61	-343.46	74.53	279.79
3.22000	-3778.78	169.34	4.06	-3790.61	148.61	11.10	-1490.21	119.04	389.48	-1482.19	121.26	411.71	-3271.83	-16.30	26.80	-3362.49	-9.17	28.17	-3724.28	-56.87	259.28	-3681.25	-92.34	260.54	-3304.81	44.58	1175.58	0.00	0.00	0.00	-3461.43	6.11	1564.56	-2909.11	123.10	1568.50	-3938.35	-39.79	1560.36	-3571.81	-6.54	1512.51	298.53	-365.86	76.45	897.38	-343.47	74.43	280.43
3.23000	-3754.50	167.47	7.68	-3774.40	147.53	13.66	-1490.21	119.04	389.48	-1482.19	121.26	411.71	-3267.50	-16.41	27.84	-3348.49	-8.01	30.62	-3724.39	-58.00	264.82	-3680.67	-93.41	265.46	-3304.81	44.58	1175.58	0.00	0.00	0.00	-3460.54	3.80	1565.21	-2909.11	123.10	1568.50	-3934.18	-39.82	1560.79	-3566.33	-6.66	1512.75	298.82	-365.86	76.44	896.92	-343.50	74.36	280.39
3.24000	-3749.05	165.72	9.10	-3748.62	146.66	17.89	-1490.21	119.04	389.48	-1482.19	121.26	411.71	-3262.83	-16.52	28.99	-3348.15	-9.73	31.15	-3724.46	-59.09	270.38	-3680.06	-94.43	270.41	-3304.81	44.58	1175.58	0.00	0.00	0.00	-3462.46	0.39	1566.09	-2909.11	123.10	1568.50	-3929.89	-39.84	1561.23	-3560.80	-6.79	1513.00	298.89	-366.19	76.39	897.49	-343.81	74.45	280.31
3.25000	-3712.61	161.62	12.94	-3745.69	143.71	19.97	-1490.21	119.04	389.48	-1482.19	121.26	411.71	-3258.04	-16.62	30.20	-3377.27	-10.03	26.40	-3724.48	-60.16	275.97	-3679.40	-95.42	275.38	-3304.81	44.58	1175.58	0.00	0.00	0.00	-3450.20	-1.42	1567.15	-2909.11	123.10	1568.50	-3925.50	-39.84	1561.66	-3555.22	-6.91	1513.26	299.31	-366.01	76.47	897.44	-343.50	74.43	280.27
3.26000	-3715.15	160.51	12.15	-3714.79	141.23	23.74	-1490.21	119.04	389.48	-1482.19	121.26	411.71	-3253.35	-16.69	31.42	-3374.30	-9.27	26.91	-3724.46	-61.19	281.57	-3678.69	-96.37	280.37	-3304.81	44.58	1175.58	0.00	0.00	0.00	-3426.98	-3.40	1568.29	-2909.11	123.10	1568.50	-3921.00	-39.83	1562.10	-3549.60	-7.03	1513.52	298.45	-366.10	76.34	897.81	-343.25	74.60	279.97
3.27000	-3676.87	157.04	16.36	-3679.62	140.10	28.33	-1490.21	119.04	389.48	-1482.19	121.26	411.71	-3249.00	-16.72	32.61	-3364.18	-9.29	29.59	-3724.40	-62.20	287.18	-3677.94	-97.27	285.38	-3304.81	44.58	1175.58	0.00	0.00	0.00	-3428.19	-5.01	1567.56	-2909.11	123.10	1568.50	-3916.39	-39.81	1562.53	-3543.92	-7.15	1513.78	298.22	-366.00	76.31	897.15	-343.49	74.39	280.09
3.28000	-3645.30	153.03	19.28	-3679.40	137.85	27.74	-1490.21	119.04	389.48	-1482.19	121.26	411.71	-3245.20	-16.71	33.72	-3347.11	-8.73	32.92	-3724.30	-63.17	292.81	-3677.14	-98.14	290.41	-3304.81	44.58	1175.58	0.00	0.00	0.00	-3390.99	-5.91	1567.75	-2909.11	123.10	1568.50	-3911.68	-39.78	1562.97	-3538.20	-7.27	1514.05	298.82	-366.22	76.26	897.49	-343.46	74.53	280.84
3.29000	-3652.66	149.47	15.35	-3631.11	135.10	32.17	-1490.21	119.04	389.48	-1482.19	121.26	411.71	-3242.18	-16.63	34.71	-3376.42	-9.98	28.20	-3724.14	-64.11	298.46	-3676.29	-98.97	295.45	-3304.81	44.58	1175.58	0.00	0.00	0.00	-3411.48	-7.86	1568.56	-2909.11	123.10	1568.50	-3906.87	-39.74	1563.40	-3532.44	-7.39	1514.32	298.72	-365.93	76.48	897.20	-343.59	74.44	280.70
3.30000	-3626.50	148.70	18.37	-3606.28	134.39	35.96	-1490.21	119.04	389.48	-1482.19	121.26	411.71	-3240.16	-16.48	35.53	-3353.52	-8.42	31.81	-3723.94	-65.02	304.12	-3675.39	-99.76	300.50	-3304.81	44.58	1175.58	0.00	0.00	0.00	-3409.57	-10.37	1568.30	-2909.11	123.10	1568.50	-3901.95	-39.69	1563.84	-3526.62	-7.50	1514.59	299.25	-365.75	76.59	897.28	-343.72	74.47	280.79
3.31000	-3588.07	146.22	20.41	-3623.25	133.05	31.58	-1490.21	119.04	389.48	-1482.19	121.26	411.71	-3239.37	-16.25	36.14	-3343.09	-9.13	33.57	-3723.69	-65.91	309.79	-3674.45	-100.51	305.58	-3304.81	44.58	1175.58	0.00	0.00	0.00	-3386.07	-10.97	1568.95	-2909.11	123.10	1568.50	-3896.92	-39.63	1564.27	-3520.76	-7.62	1514.87	299.14	-365.82	76.45	897.91	-343.54	74.62	280.41
3.32000	-3559.82	145.12	22.98	-3577.93	133.86	36.28	-1490.21	119.04	389.48	-1482.19	121.26	411.71	-3240.04	-15.93	36.48	-3337.82	-7.88	35.41	-3723.39	-66.76	315.46	-3673.45	-101.23	310.66	-3304.81	44.58	1175.58	0.00	0.00	0.00	-3369.25	-11.59	1569.34	-2909.11	123.10	1568.50	-3891.80	-39.55	1564.71	-3514.85	-7.73	1515.16	299.60	-365.90	76.65	897.48	-343.74	74.50	280.54
3.33000	-3526.91	144.33	27.09	-3532.27	133.13	40.99	-1490.21	119.04	389.48	-1482.19	121.26	411.71	-3242.39	-15.50	36.52	-3316.73	-6.75	40.19	-3723.04	-67.58	321.15	-3672.40	-101.90	315.75	-3304.81	44.58	1175.58	0.00	0.00	0.00	-3380.14	-12.09	1569.58	-2909.11	123.10	1568.50	-3886.57	-39.47	1565.14	-3508.90	-7.84	1515.44	299.18	-365.83	76.54	897.88	-343.81	74.54	280.33
3.34000	-3529.29	145.22	24.70	-3487.82	132.85	45.42	-1490.21	119.04	389.48	-1482.19	121.26	411.71	-3246.64	-14.96	36.20	-3319.74	-7.36	40.40	-3722.63	-68.38	326.84	-3671.29	-102.55	320.86	-3304.81	44.58	1175.58	0.00	0.00	0.00	-3366.39	-15.10	1569.72	-2909.11	123.10	1568.50	-3881.24	-39.38	1565.58	-3502.89	-7.95	1515.73	299.00	-365.79	76.50	897.19	-343.49	74.42	280.22
3.35000	-3461.75	146.26	32.31	-3475.80	133.46	43.48	-1490.21	119.04	389.48	-1482.19	121.26	411.71	-3253.00	-14.29	35.49	-3339.43	-6.16	35.90	-3722.17	-69.14	332.54	-3670.13	-103.15	325.97	-3304.81	44.58	1175.58	0.00	0.00	0.00	-3356.03	-15.06	1569.07	-2909.11	123.10	1568.50	-3875.80	-39.27	1566.01	-3496.85	-8.06	1516.03	298.67	-366.10	76.44	897.90	-343.34	74.70	280.49
3.36000	-3436.14	147.02	32.22	-3408.67	136.19	48.33	-1490.21	119.04	389.48	-1482.19	121.26	411.71	-3240.76	-12.75	37.08	-3322.19	-6.02	39.53	-3721.65	-69.88	338.25	-3668.91	-103.72	331.09	-3304.81	44.58	1175.58	0.00	0.00	0.00	-3332.63	-15.30	1567.94	-2909.11	123.10	1568.50	-3870.27	-39.16	1566.45	-3490.75	-8.17	1516.33	298.67	-366.19	76.42	897.52	-343.62	74.41	280.09
3.37000	-3393.63	149.52	35.61	-3380.16	137.82	47.81	-1490.21	119.04	389.48	-1482.19	121.26	411.71	-3276.71	-12.13	33.37	-3308.59	-5.81	42.89	-3721.08	-70.59	343.95	-3667.64	-104.25	336.22	-3304.81	44.58	1175.58	0.00	0.00	0.00	-3323.03	-16.82	1566.65	-2909.11	123.10	1568.50	-3864.64	-39.03	1566.88	-3484.61	-8.27	1516.63	299.02	-366.18	76.47	897.48	-343.46	74.49	279.80
3.38000	-3359.05	150.46	35.12	-3348.42	139.79	46.79	-1490.21	119.04	389.48	-1482.19	121.26	411.71	-3267.53	-11.84	35.39	-3318.98	-5.48	42.61	-3720.44	-71.27	349.66	-3666.30	-104.75	341.35	-3304.81	44.58	1175.58	0.00	0.00	0.00	-3338.69	-17.50	1567.40	-2909.11	123.10	1568.50	-3858.91	-38.90	1567.31	-3478.43	-8.38	1516.93	298.92	-365.94	76.40	896.98	-343.53	74.43	280.64
3.39000	-3301.97	153.24	39.07	-3311.10	140.04	48.66	-1490.21	119.04	389.48	-1482.19	121.26	411.71	-3280.34	-10.47	32.33	-3313.66	-3.13	44.15	-3719.75	-71.92	355.37	-3664.91	-105.21	346.48	-3304.81	44.58	1175.58	0.00	0.00	0.00	-3316.32	-17.48	1565.50	-2909.11	123.10	1568.50	-3853.08	-38.76	1567.75	-3472.20	-8.48	1517.24	299.38	-366.09	76.47	897.56	-343.46	74.70	280.78
3.40000	-3269.59	153.24	40.31	-3309.75	141.71	43.40	-1490.21	119.04	389.48	-1482.19	121.26	411.71	-3290.80	-9.69	33.99	-3315.46	-3.18	44.08	-3719.00	-72.54	361.07	-3663.45	-105.64	351.62	-3304.81	44.58	1175.58	0.00	0.00	0.00	-3304.86	-17.98	1564.78	-2909.11	123.10	1568.50	-3847.15	-38.60	1568.18	-3465.92	-8.58	1517.56	299.15	-365.82	76.65	897.60	-343.30	74.80	280.84
3.41000	-3242.13	156.79	41.40	-3266.87	144.63	46.00	-1490.21	119.04	389.48	-1482.19	121.26	411.71	-3289.82	-10.51	31.47	-3326.40	-4.01	40.66	-3718.18	-73.14	366.77	-3661.94	-106.04	356.76	-3304.81	44.58	1175.58	0.00	0.00	0.00	-3294.64	-19.00	1563.40	-2909.11	123.10	1568.50	-3841.12	-38.44	1568.61	-3459.60	-8.68	1517.87	298.93	-365.82	76.50	897.55	-343.56	74.62	281.31
3.42000	-3210.12	158.42	42.18	-3235.87	145.26	43.68	-1490.21	119.04	389.48	-1482.19	121.26	411.71	-3304.07	-11.39	27.20	-3342.43	-3.34	35.76	-3717.30	-73.71	372.47	-3660.36	-106.40	361.89	-3304.81	44.58	1175.58	0.00	0.00	0.00	-3274.42	-20.14	1562.07	-2909.11	123.10	1568.50	-3835.00	-38.27	1569.04	-3453.24	-8.78	1518.19	299.23	-365.82	76.50	897.57	-343.61	74.52	280.84
3.43000	-3203.97	159.11	39.30	-3205.39	146.59	45.16	-1490.21	119.04	389.48	-1482.19	121.26	411.71	-3314.72	-12.09	23.46	-3351.11	-2.94	32.78	-3716.35	-74.25	378.16	-3658.71	-106.72	367.03	-3308.08	43.74	1174.34	0.00	0.00	0.00	-3270.20	-19.23	1561.53	-2909.11	123.10	1568.50	-3828.78	-38.09	1569.47	-3446.83	-8.87	1518.51	298.65	-365.98	76.34	897.58	-343.31	74.60	280.37
3.44000	-3149.07	160.32	43.90	-3174.89	147.95	45.71	-1490.21	119.04	389.48	-1482.19	121.26	411.71	-3279.79	-12.38	28.48	-3309.41	-4.98	37.69	-3715.34	-74.77	383.85	-3657.00	-107.02	372.16	-3297.93	41.70	1173.59	0.00	0.00	0.00	-3271.02	-20.22	1560.77	-2909.11	123.10	1568.50	-3822.47	-37.90	1569.90	-3440.37	-8.97	1518.84	298.74	-365.93	76.38	897.31	-343.54	74.41	280.46
3.45000	-3133.32	160.71	42.34	-3149.08	148.10	45.84	-1490.21	119.04	389.48	-1482.19	121.26	411.71	-3283.34	-14.57	24.42	-3316.11	-6.33	34.69	-3714.26	-75.26	389.53	-3655.23	-107.28	377.29	-3306.79	42.44	1170.82	0.00	0.00	0.00	-3260.74	-19.72	1560.02	-2909.11	123.10	1568.50	-3816.06	-37.70	1570.33	-3433.87	-9.06	1519.17	299.05	-366.13	76.33	897.15	-343.21	74.41	280.06
3.46000	-3104.90	160.66	44.62	-3104.76	148.86	47.69	-1490.21	119.04	389.48	-1482.19	121.26	411.71	-3284.28	-15.09	23.07	-3357.73	-8.67	27.79	-3713.11	-75.72	395.19	-3653.38	-107.51	382.42	-3288.02	42.18	1170.28	0.00	0.00	0.00	-3245.48	-20.12	1558.17	-2909.11	123.10	1568.50	-3809.56	-37.49	1570.76	-3427.33	-9.15	1519.50	299.17	-365.84	76.54	897.26	-343.05	74.62	279.70
3.47000	-3035.14	161.33	52.42	-3070.43	148.23	49.04	-1490.21	119.04	389.48	-1482.19	121.26	411.71	-3285.64	-15.53	21.94	-3345.68	-9.59	28.81	-3711.88	-76.16	400.85	-3651.47	-107.71	387.53	-3282.20	40.90	1169.05	0.00	0.00	0.00	-3246.00	-20.17	1557.59	-2909.11	123.10	1568.50	-3802.96	-37.28	1571.19	-3420.74	-9.24	1519.83	299.70	-365.83	76.72	897.54	-343.47	74.63	279.60
3.48000	-2995.75	162.27	54.78	-3031.82	148.26	50.02	-1490.21	119.04	389.48	-1482.19	121.26	411.71	-3287.35	-15.89	21.04	-3345.79	-11.45	28.18	-3710.59	-76.57	406.49	-3649.48	-107.88	392.64	-3251.45	41.01	1169.49	0.00	0.00	0.00	-3244.87	-20.71	1556.70	-2909.11	123.10	1568.50	-3796.28	-37.05	1571.61	-3414.11	-9.33	1520.17	298.87	-366.04	76.40	897.57	-343.35	74.78	279.53
3.49000	-2958.23	163.06	57.02	-2979.55	148.35	54.12	-1490.21	119.04	389.48	-1482.19	121.26	411.71	-3289.37	-16.19	20.33	-3316.38	-12.39	32.26	-3709.22	-76.96	412.12	-3647.43	-108.01	397.74	-3265.58	39.87	1166.85	0.00	0.00	0.00	-3240.36	-21.13	1556.06	-2909.11	123.10	1568.50	-3789.50	-36.82	1572.04	-3407.44	-9.41	1520.51	299.56	-365.74	76.76	897.62	-343.53	74.67	280.34
3.50000	-2922.53	163.70	59.17	-2983.82	146.50	51.22	-1490.21	119.04	389.48	-1482.19	121.26	411.71	-3291.65	-16.43	19.81	-3340.43	-12.64	26.85	-3707.78	-77.32	417.73	-3645.30	-108.12	402.83	-3260.35	39.80	1165.04	0.00	0.00	0.00	-3218.20	-20.51	1554.40	-2909.11	123.10	1568.50	-3782.62	-36.58	1572.46	-3400.72	-9.49	1520.85	299.32	-365.75	76.62	897.90	-343.66	74.52	280.39
3.51000	-2888.61	164.20	61.21	-2951.21	146.15	51.93	-1490.21	119.04	389.48	-1482.19	121.26	411.71	-3294.14	-16.62	19.47	-3349.03	-11.18	27.21	-3706.26	-77.66	423.33	-3643.10	-108.19	407.91	-3269.27	39.34	1163.09	0.00	0.00	0.00	-3216.15	-19.64	1552.93	-2909.11	123.10	1568.50	-3775.66	-36.33	1572.89	-3393.96	-9.58	1521.20	299.36	-366.03	76.46	897.08	-343.56	74.32	279.82
3.52000	-2856.44	164.57	63.15	-2920.92	145.25	52.40	-1490.21	119.04	389.48	-1482.19	121.26	411.71	-3296.77	-16.76	19.28	-3339.90	-12.59	27.59	-3704.67	-77.97	428.90	-3640.82	-108.24	412.97	-3255.24	39.94	1162.09	0.00	0.00	0.00	-3210.75	-19.14	1551.68	-2909.11	123.10	1568.50	-3768.61	-36.08	1573.31	-3387.15	-9.65	1521.55	298.83	-366.21	76.33	897.69	-343.37	74.60	280.41
3.53000	-2825.99	164.80	64.99	-2892.90	143.85	52.65	-1490.21	119.04	389.48	-1482.19	121.26	411.71	-3299.50	-16.87	19.23	-3333.25	-11.52	29.32	-3702.99	-78.26	434.46	-3638.47	-108.25	418.02	-3239.08	39.31	1161.43	0.00	0.00	0.00	-3190.03	-18.61	1550.52	-2909.11	123.10	1568.50	-3761.46	-35.81	1573.73	-3380.31	-9.73	1521.90	299.19	-365.96	76.58	897.96	-343.28	74.80	280.30
3.54000	-2797.20	164.90	66.73	-2867.08	142.00	52.69	-1490.21	119.04	389.48	-1482.19	121.26	411.71	-3302.28	-16.95	19.31	-3337.63	-12.85	28.17	-3701.24	-78.53	440.00	-3636.04	-108.24	423.06	-3240.37	39.17	1159.41	0.00	0.00	0.00	-3180.74	-17.65	1548.91	-2909.11	123.10	1568.50	-3754.23	-35.54	1574.15	-3373.42	-9.81	1522.25	299.46	-365.89	76.53	897.75	-343.24	74.68	280.16
3.55000	-2770.05	164.87	68.38	-2843.38	139.76	52.54	-1490.21	119.04	389.48	-1482.19	121.26	411.71	-3305.06	-17.00	19.49	-3329.23	-12.23	29.29	-3699.40	-78.77	445.51	-3633.54	-108.20	428.07	-3229.03	38.96	1159.73	0.00	0.00	0.00	-3170.91	-17.43	1548.13	-2909.11	123.10	1568.50	-3746.91	-35.26	1574.57	-3366.48	-9.88	1522.61	299.30	-366.08	76.43	897.19	-343.39	74.51	280.31
3.56000	-2744.51	164.72	69.93	-2821.73	137.16	52.21	-1490.21	119.04	389.48	-1482.19	121.26	411.71	-3307.78	-17.05	19.77	-3310.05	-11.62	31.86	-3697.49	-78.99	451.00	-3630.95	-108.13	433.07	-3205.28	39.75	1157.61	0.00	0.00	0.00	-3140.13	-16.09	1546.14	-2909.11	123.10	1568.50	-3739.50	-34.98	1574.99	-3359.51	-9.95	1522.97	299.16	-365.73	76.53	897.35	-343.50	74.51	280.59
3.57000	-2720.52	164.46	71.39	-2802.07	134.26	51.71	-1490.21	119.04	389.48	-1482.19	121.26	411.71	-3310.39	-17.08	20.13	-3323.71	-12.63	29.42	-3695.48	-79.18	456.47	-3628.28	-108.03	438.05	-3189.35	40.15	1156.73	0.00	0.00	0.00	-3161.12	-16.30	1546.98	-2909.11	123.10	1568.50	-3732.00	-34.69	1575.41	-3352.49	-10.02	1523.33	299.04	-365.80	76.43	897.93	-343.55	74.61	280.49
3.58000	-2698.06	164.08	72.75	-2784.33	131.11	51.05	-1490.21	119.04	389.48	-1482.19	121.26	411.71	-3312.84	-17.12	20.54	-3340.95	-12.65	27.11	-3693.39	-79.35	461.91	-3625.54	-107.90	443.01	-3176.87	39.37	1155.95	0.00	0.00	0.00	-3141.55	-14.63	1545.40	-2909.11	123.10	1568.50	-3724.42	-34.39	1575.83	-3345.44	-10.09	1523.69	299.02	-365.93	76.46	898.13	-343.24	74.64	280.20
3.59000	-2677.08	163.59	74.03	-2768.44	127.76	50.26	-1490.21	119.04	389.48	-1482.19	121.26	411.71	-3315.07	-17.17	21.01	-3331.25	-10.50	27.37	-3691.22	-79.50	467.31	-3622.70	-107.75	447.95	-3163.04	39.33	1155.50	0.00	0.00	0.00	-3135.41	-14.00	1543.69	-2909.11	123.10	1568.50	-3716.75	-34.08	1576.24	-3338.34	-10.15	1524.06	298.84	-366.05	76.43	897.48	-343.35	74.49	279.67
3.60000	-2657.56	162.99	75.21	-2754.34	124.26	49.34	-1490.21	119.04	389.48	-1482.19	121.26	411.71	-3317.04	-17.23	21.51	-3318.63	-13.59	29.04	-3688.96	-79.62	472.70	-3619.79	-107.57	452.87	-3161.72	39.92	1153.67	0.00	0.00	0.00	-3145.58	-13.74	1544.24	-2909.11	123.10	1568.50	-3709.00	-33.77	1576.65	-3331.20	-10.22	1524.42	299.22	-365.97	76.56	896.99	-343.33	74.33	279.84
3.61000	-2639.45	162.29	76.31	-2741.94	120.65	48.31	-1490.21	119.04	389.48	-1482.19	121.26	411.71	-3318.70	-17.31	22.02	-3364.64	-14.13	23.18	-3686.60	-79.73	478.04	-3616.79	-107.36	457.76	-3148.36	41.13	1155.17	0.00	0.00	0.00	-3104.73	-11.98	1542.75	-2909.11	123.10	1568.50	-3701.16	-33.45	1577.07	-3324.01	-10.28	1524.79	299.03	-365.97	76.55	897.48	-343.28	74.52	280.11
3.62000	-2622.71	161.50	77.32	-2731.18	116.99	47.18	-1490.21	119.04	389.48	-1482.19	121.26	411.71	-3319.98	-17.43	22.53	-3325.50	-13.17	29.11	-3684.16	-79.81	483.36	-3613.70	-107.13	462.62	-3143.57	41.57	1154.41	0.00	0.00	0.00	-3113.57	-10.91	1543.03	-2909.11	123.10	1568.50	-3693.24	-33.12	1577.48	-3316.79	-10.33	1525.17	299.54	-365.82	76.53	896.95	-343.53	74.26	280.53
3.63000	-2607.32	160.61	78.25	-2722.01	113.33	45.96	-1490.21	119.04	389.48	-1482.19	121.26	411.71	-3320.84	-17.58	23.03	-3344.58	-14.68	25.01	-3681.62	-79.87	488.64	-3610.53	-106.87	467.46	-3133.62	41.52	1154.42	0.00	0.00	0.00	-3090.07	-8.69	1542.80	-2909.11	123.10	1568.50	-3685.24	-32.79	1577.89	-3309.53	-10.39	1525.54	299.64	-365.94	76.64	897.13	-343.45	74.36	280.41
3.64000	-2593.22	159.63	79.09	-2714.33	109.71	44.67	-1490.21	119.04	389.48	-1482.19	121.26	411.71	-3321.22	-17.78	23.50	-3342.63	-13.09	24.82	-3678.99	-79.91	493.89	-3607.27	-106.59	472.27	-3092.10	43.10	1156.33	0.00	0.00	0.00	-3096.34	-7.53	1542.54	-2909.11	123.10	1568.50	-3677.15	-32.45	1578.29	-3302.22	-10.44	1525.91	299.19	-365.92	76.52	897.03	-343.33	74.32	280.06
3.65000	-2580.39	158.57	79.85	-2708.10	106.19	43.33	-1490.21	119.04	389.48	-1482.19	121.26	411.71	-3321.08	-18.03	23.92	-3345.74	-13.78	24.05	-3676.27	-79.93	499.10	-3603.91	-106.28	477.05	-3091.34	43.83	1156.67	0.00	0.00	0.00	-3093.28	-6.98	1542.70	-2909.11	123.10	1568.50	-3668.98	-32.10	1578.70	-3294.88	-10.50	1526.29	298.20	-365.92	76.30	896.95	-343.41	74.38	280.29
3.66000	-2568.78	157.42	80.53	-2703.23	102.81	41.94	-1490.21	119.04	389.48	-1482.19	121.26	411.71	-3320.36	-18.35	24.27	-3340.66	-14.19	26.03	-3673.45	-79.92	504.28	-3600.47	-105.95	481.80	-3121.03	43.63	1155.60	0.00	0.00	0.00	-3085.12	-5.65	1543.35	-2909.11	123.10	1568.50	-3660.73	-31.75	1579.10	-3287.49	-10.54	1526.67	298.11	-365.81	76.27	897.71	-343.31	74.59	280.18
3.67000	-2558.37	156.20	81.14	-2699.66	99.63	40.51	-1490.21	119.04	389.48	-1482.19	121.26	411.71	-3319.02	-18.73	24.55	-3338.86	-14.74	26.88	-3670.53	-79.90	509.41	-3596.93	-105.59	486.51	-3065.96	45.55	1157.03	0.00	0.00	0.00	-3062.18	-3.85	1543.60	-2909.11	123.10	1568.50	-3652.39	-31.40	1579.51	-3280.06	-10.59	1527.05	299.02	-365.78	76.56	897.38	-343.61	74.36	280.86
3.68000	-2549.11	154.90	81.66	-2697.32	96.69	39.08	-1490.21	119.04	389.48	-1482.19	121.26	411.71	-3316.98	-19.18	24.74	-3313.01	-14.46	37.32	-3667.51	-79.85	514.50	-3593.31	-105.21	491.20	-3058.74	46.40	1159.17	0.00	0.00	0.00	-3046.10	-2.68	1544.48	-2909.11	123.10	1568.50	-3643.98	-31.04	1579.91	-3272.60	-10.64	1527.44	299.85	-365.78	76.83	897.20	-343.63	74.38	280.30
3.69000	-2540.96	153.53	82.11	-2696.14	94.05	37.63	-1490.21	119.04	389.48	-1482.19	121.26	411.71	-3314.22	-19.72	24.82	-3293.63	-13.26	42.46	-3664.40	-79.79	519.56	-3589.58	-104.81	495.84	-3051.31	47.28	1160.89	0.00	0.00	0.00	-3028.10	-0.58	1544.99	-2909.11	123.10	1568.50	-3635.49	-30.67	1580.31	-3265.09	-10.68	1527.82	299.33	-366.12	76.55	896.97	-343.31	74.45	279.79
3.70000	-2533.89	152.10	82.49	-2696.06	91.74	36.20	-1490.21	119.04	389.48	-1482.19	121.26	411.71	-3310.66	-20.35	24.77	-3278.40	-12.75	48.44	-3661.18	-79.70	524.56	-3585.77	-104.38	500.46	-3050.84	47.06	1163.52	0.00	0.00	0.00	-3002.77	1.17	1546.15	-2909.11	123.10	1568.50	-3626.92	-30.30	1580.71	-3257.55	-10.72	1528.21	299.66	-365.88	76.61	896.86	-343.39	74.36	279.88
3.71000	-2527.86	150.60	82.79	-2697.00	89.83	34.79	-1490.21	119.04	389.48	-1482.19	121.26	411.71	-3306.27	-21.08	24.59	-3278.31	-12.77	50.51	-3657.86	-79.60	529.53	-3581.85	-103.93	505.03	-3038.32	48.48	1164.36	0.00	0.00	0.00	-3006.40	1.83	1548.29	-2909.11	123.10	1568.50	-3618.27	-29.92	1581.10	-3249.96	-10.76	1528.59	299.11	-365.60	76.59	897.14	-343.36	74.47	279.88
3.72000	-2522.84	149.05	83.03	-2698.90	88.36	33.42	-1490.21	119.04	389.48	-1482.19	121.26	411.71	-3300.98	-21.91	24.25	-3287.38	-13.19	49.64	-3654.43	-79.47	534.44	-3577.84	-103.46	509.57	-2995.09	51.46	1168.18	0.00	0.00	0.00	-3024.33	3.41	1550.65	-2909.11	123.10	1568.50	-3609.54	-29.54	1581.50	-3242.34	-10.79	1528.98	299.06	-365.65	76.59	897.56	-343.45	74.49	280.32
3.73000	-2518.78	147.44	83.19	-2701.68	87.38	32.10	-1490.21	119.04	389.48	-1482.19	121.26	411.71	-3294.76	-22.86	23.73	-3299.63	-13.89	46.79	-3650.90	-79.33	539.31	-3573.73	-102.97	514.07	-3012.54	51.49	1171.07	0.00	0.00	0.00	-2996.67	4.60	1552.50	-2909.11	123.10	1568.50	-3600.74	-29.15	1581.89	-3234.67	-10.82	1529.37	299.31	-365.92	76.45	897.18	-343.69	74.38	280.93
3.74000	-2515.65	145.79	83.29	-2705.30	86.95	30.84	-1490.21	119.04	389.48	-1482.19	121.26	411.71	-3287.56	-23.92	23.03	-3309.06	-14.75	42.94	-3647.26	-79.17	544.13	-3569.51	-102.45	518.52	-3017.49	53.09	1172.79	0.00	0.00	0.00	-2982.66	5.42	1554.57	-2909.11	123.10	1568.50	-3591.85	-28.76	1582.28	-3226.97	-10.85	1529.76	299.81	-365.70	76.80	897.04	-343.31	74.44	280.36
3.75000	-2513.42	144.09	83.32	-2729.59	86.40	25.29	-1490.21	119.04	389.48	-1482.19	121.26	411.71	-3305.46	-23.20	18.40	-3309.69	-15.66	39.05	-3643.51	-78.99	548.90	-3565.20	-101.92	522.94	-2976.29	54.44	1176.14	0.00	0.00	0.00	-2974.26	7.62	1556.33	-2909.11	123.10	1568.50	-3582.90	-28.36	1582.67	-3219.23	-10.88	1530.16	299.12	-365.76	76.63	897.42	-343.44	74.53	279.98
3.76000	-2512.04	142.34	83.28	-2740.64	85.70	23.11	-1490.21	119.04	389.48	-1482.19	121.26	411.71	-3297.31	-24.68	16.48	-3295.56	-16.51	36.10	-3639.66	-78.79	553.62	-3560.79	-101.36	527.31	-2964.79	55.18	1177.97	0.00	0.00	0.00	-2988.12	9.11	1559.53	-2909.11	123.10	1568.50	-3573.87	-27.96	1583.05	-3211.45	-10.90	1530.55	299.34	-366.03	76.47	897.34	-343.44	74.48	279.78
3.77000	-2511.47	140.56	83.18	-2715.91	87.21	26.43	-1490.21	119.04	389.48	-1482.19	121.26	411.71	-3306.17	-26.97	11.03	-3278.63	-16.93	33.83	-3635.69	-78.57	558.28	-3556.27	-100.79	531.63	-2967.64	56.01	1180.97	0.00	0.00	0.00	-2968.45	9.87	1561.00	-2909.11	123.10	1568.50	-3564.76	-27.55	1583.44	-3203.64	-10.93	1530.95	299.58	-365.82	76.78	897.56	-343.64	74.41	280.07
3.78000	-2511.69	138.75	83.02	-2708.32	87.28	27.87	-1490.21	119.04	389.48	-1482.19	121.26	411.71	-3293.19	-26.94	10.02	-3262.45	-17.18	31.45	-3631.61	-78.34	562.89	-3551.65	-100.19	535.91	-2931.16	58.02	1182.74	0.00	0.00	0.00	-2969.43	10.02	1562.92	-2909.11	123.10	1568.50	-3555.58	-27.14	1583.82	-3195.78	-10.95	1531.34	298.85	-365.84	76.58	897.40	-343.42	74.49	280.11
3.79000	-2512.65	136.91	82.80	-2691.19	85.83	30.16	-1490.21	119.04	389.48	-1482.19	121.26	411.71	-3264.43	-28.15	9.78	-3239.80	-18.87	33.24	-3627.41	-78.09	567.44	-3546.92	-99.57	540.14	-2942.02	59.27	1183.92	0.00	0.00	0.00	-2953.24	12.20	1564.73	-2909.11	123.10	1568.50	-3546.33	-26.73	1584.20	-3187.89	-10.96	1531.74	299.41	-365.70	76.67	897.81	-343.34	74.70	280.25
3.80000	-2514.31	135.04	82.52	-2718.49	86.15	26.59	-1490.21	119.04	389.48	-1482.19	121.26	411.71	-3257.79	-30.74	9.88	-3226.40	-20.16	36.44	-3623.11	-77.82	571.93	-3542.08	-98.94	544.33	-2950.29	58.25	1185.47	0.00	0.00	0.00	-2948.38	12.69	1566.76	-2909.11	123.10	1568.50	-3537.00	-26.31	1584.58	-3179.96	-10.98	1532.14	298.94	-365.80	76.64	897.96	-343.50	74.69	279.23
3.81000	-2516.65	133.15	82.18	-2738.97	85.37	21.76	-1490.21	119.04	389.48	-1482.19	121.26	411.71	-3201.97	-31.90	21.21	-3219.79	-22.92	40.50	-3618.68	-77.53	576.37	-3537.14	-98.29	548.46	-2934.40	57.87	1186.88	0.00	0.00	0.00	-2934.58	14.89	1567.95	-2909.11	123.10	1568.50	-3527.60	-25.89	1584.95	-3171.99	-10.99	1532.54	299.50	-365.82	76.69	898.20	-343.70	74.60	280.01
3.82000	-2519.61	131.24	81.78	-2736.48	86.10	21.56	-1490.21	119.04	389.48	-1482.19	121.26	411.71	-3221.08	-35.52	22.66	-3187.91	-23.00	48.77	-3614.14	-77.22	580.75	-3532.08	-97.62	552.54	-2925.51	58.52	1188.85	0.00	0.00	0.00	-2926.70	16.69	1568.80	-2909.11	123.10	1568.50	-3518.14	-25.47	1585.33	-3163.98	-11.00	1532.94	298.53	-366.05	76.31	898.29	-343.45	74.74	280.33
3.83000	-2523.17	129.32	81.34	-2743.48	85.23	20.25	-1490.21	119.04	389.48	-1482.19	121.26	411.71	-3178.80	-33.88	33.32	-3162.30	-23.09	56.38	-3609.48	-76.90	585.06	-3526.92	-96.93	556.57	-2916.91	59.14	1190.58	0.00	0.00	0.00	-2912.74	17.63	1570.51	-2909.11	123.10	1568.50	-3508.60	-25.04	1585.70	-3155.94	-11.00	1533.34	299.09	-366.15	76.54	897.77	-343.39	74.59	280.13
3.84000	-2527.29	127.39	80.83	-2728.99	86.62	24.54	-1490.21	119.04	389.48	-1482.19	121.26	411.71	-3162.13	-33.71	37.69	-3137.45	-22.23	63.55	-3604.69	-76.57	589.31	-3521.64	-96.22	560.55	-2908.55	59.74	1192.07	0.00	0.00	0.00	-2890.48	18.50	1570.44	-2909.11	123.10	1568.50	-3498.99	-24.61	1586.07	-3147.86	-11.01	1533.74	299.08	-365.74	76.64	897.74	-343.08	74.71	280.18
3.85000	-2531.93	125.45	80.28	-2719.39	85.83	26.07	-1490.21	119.04	389.48	-1482.19	121.26	411.71	-3124.30	-32.09	45.66	-3113.88	-20.06	69.32	-3599.79	-76.21	593.50	-3516.26	-95.49	564.47	-2900.39	60.32	1193.34	0.00	0.00	0.00	-2874.09	18.81	1572.52	-2909.11	123.10	1568.50	-3489.31	-24.17	1586.43	-3139.74	-11.01	1534.14	298.95	-366.05	76.42	897.37	-343.30	74.62	279.85
3.86000	-2537.05	123.52	79.68	-2721.46	86.51	25.69	-1490.21	119.04	389.48	-1482.19	121.26	411.71	-3090.53	-29.09	50.77	-3083.43	-17.52	73.85	-3594.76	-75.85	597.62	-3510.75	-94.75	568.34	-2892.41	60.89	1194.38	0.00	0.00	0.00	-2877.78	20.38	1573.49	-2909.11	123.10	1568.50	-3479.56	-23.74	1586.80	-3131.59	-11.00	1534.54	298.79	-366.12	76.31	897.21	-343.51	74.44	279.87
3.87000	-2542.61	121.58	79.03	-2718.38	87.73	26.13	-1490.21	119.04	389.48	-1482.19	121.26	411.71	-3067.24	-26.47	53.70	-3040.29	-14.71	80.18	-3589.61	-75.46	601.67	-3505.14	-94.00	572.14	-2884.56	61.44	1195.22	0.00	0.00	0.00	-2875.12	20.47	1575.40	-2909.11	123.10	1568.50	-3469.74	-23.29	1587.16	-3123.40	-11.00	1534.95	298.99	-365.86	76.47	897.25	-343.38	74.45	280.27
3.88000	-2548.58	119.65	78.33	-2713.62	88.05	26.12	-1490.21	119.04	389.48	-1482.19	121.26	411.71	-3029.71	-22.81	57.00	-3029.89	-12.87	79.06	-3584.33	-75.06	605.65	-3499.40	-93.22	575.89	-2876.81	61.98	1195.86	0.00	0.00	0.00	-2872.91	21.26	1575.80	-2908.72	123.14	1568.45	-3459.86	-22.85	1587.52	-3115.18	-10.99	1535.35	299.34	-365.60	76.56	897.68	-343.65	74.48	279.80
3.89000	-2554.93	117.74	77.59	-2738.12	85.73	23.84	-1490.21	119.04	389.48	-1482.19	121.26	411.71	-2998.30	-19.81	58.89	-2983.34	-9.33	83.63	-3578.93	-74.65	609.57	-3493.55	-92.43	579.58	-2869.12	62.52	1196.32	0.00	0.00	0.00	-2845.74	21.77	1575.91	-2907.55	123.25	1568.30	-3449.91	-22.40	1587.88	-3106.92	-10.98	1535.75	298.49	-365.53	76.36	897.50	-343.59	74.48	280.03
3.90000	-2561.61	115.83	76.80	-2731.25	86.77	25.61	-1490.21	119.04	389.48	-1482.19	121.26	411.71	-2962.13	-17.93	60.71	-2959.99	-7.75	83.24	-3573.40	-74.22	613.41	-3487.58	-91.63	583.21	-2861.47	63.04	1196.60	0.00	0.00	0.00	-2849.71	23.20	1576.26	-2905.64	123.42	1568.07	-3439.89	-21.96	1588.23	-3098.62	-10.96	1536.16	299.67	-365.42	76.80	897.46	-343.53	74.35	280.40
3.91000	-2568.58	113.95	75.97	-2718.31	85.39	27.49	-1490.21	119.04	389.48	-1482.19	121.26	411.71	-2925.64	-14.99	62.47	-2930.94	-5.41	82.80	-3567.74	-73.77	617.18	-3481.49	-90.81	586.77	-2853.80	63.56	1196.71	0.00	0.00	0.00	-2838.14	23.33	1577.02	-2902.99	123.66	1567.75	-3429.81	-21.51	1588.58	-3090.28	-10.95	1536.56	300.24	-365.75	76.94	897.97	-343.43	74.62	280.59
3.92000	-2575.81	112.09	75.10	-2716.23	88.23	28.76	-1490.21	119.04	389.48	-1482.19	121.26	411.71	-2910.81	-14.02	58.45	-2877.00	-3.04	85.34	-3561.94	-73.32	620.88	-3475.29	-89.98	590.27	-2846.09	64.08	1196.66	0.00	0.00	0.00	-2813.15	24.71	1577.79	-2899.64	123.95	1567.35	-3419.66	-21.05	1588.93	-3081.92	-10.93	1536.97	300.02	-365.93	76.89	897.77	-343.33	74.65	280.35
3.93000	-2583.27	110.25	74.19	-2717.20	86.69	29.08	-1490.21	119.04	389.48	-1482.19	121.26	411.71	-2843.49	-10.70	63.28	-2850.87	-1.60	83.31	-3556.02	-72.84	624.50	-3468.95	-89.13	593.71	-2838.29	64.61	1196.47	0.00	0.00	0.00	-2801.53	25.55	1577.44	-2895.61	124.30	1566.88	-3409.45	-20.60	1589.27	-3073.51	-10.90	1537.37	299.09	-365.76	76.63	897.21	-343.39	74.55	280.61
3.94000	-2590.91	108.45	73.24	-2723.13	85.29	26.90	-1490.21	119.04	389.48	-1482.19	121.26	411.71	-2833.20	-9.94	58.78	-2828.00	0.13	80.01	-3549.96	-72.36	628.04	-3462.50	-88.27	597.08	-2830.38	65.13	1196.14	0.00	0.00	0.00	-2798.51	27.40	1577.91	-2890.91	124.70	1566.34	-3399.17	-20.14	1589.62	-3065.07	-10.88	1537.78	299.21	-365.85	76.50	897.70	-343.56	74.53	280.30
3.95000	-2598.70	106.68	72.26	-2691.96	87.69	33.41	-1490.21	119.04	389.48	-1482.19	121.26	411.71	-2793.47	-7.85	59.21	-2790.40	1.19	77.84	-3543.76	-71.86	631.50	-3455.92	-87.39	600.38	-2822.32	65.67	1195.68	0.00	0.00	0.00	-2785.66	28.34	1577.56	-2885.57	125.14	1565.75	-3388.84	-19.68	1589.96	-3056.60	-10.85	1538.18	299.62	-365.99	76.61	897.59	-343.67	74.56	280.91
3.96000	-2606.60	104.95	71.24	-2719.47	84.50	30.56	-1490.21	119.04	389.48	-1482.19	121.26	411.71	-2762.40	-6.73	56.21	-2768.91	1.37	72.77	-3537.43	-71.34	634.88	-3449.22	-86.51	603.61	-2814.08	66.21	1195.11	0.00	0.00	0.00	-2789.04	27.58	1577.80	-2879.60	125.62	1565.10	-3378.43	-19.22	1590.29	-3048.09	-10.82	1538.59	299.75	-365.98	76.64	897.37	-343.49	74.61	280.94
3.97000	-2614.57	103.27	70.18	-2728.54	83.91	30.20	-1490.21	119.04	389.48	-1482.19	121.26	411.71	-2713.41	-6.35	55.48	-2732.99	1.11	69.93	-3530.96	-70.82	638.19	-3442.39	-85.61	606.77	-2805.60	66.76	1194.43	0.00	0.00	0.00	-2771.42	29.58	1576.62	-2873.04	126.13	1564.41	-3367.97	-18.76	1590.63	-3039.55	-10.78	1538.99	299.47	-365.83	76.64	897.45	-343.70	74.47	280.19
3.98000	-2622.58	101.63	69.10	-2724.14	83.26	30.06	-1490.21	119.04	389.48	-1482.19	121.26	411.71	-2680.59	-5.82	52.79	-2702.54	1.88	65.94	-3524.35	-70.28	641.41	-3435.43	-84.69	609.87	-2796.87	67.33	1193.65	0.00	0.00	0.00	-2765.23	29.87	1575.45	-2865.89	126.68	1563.67	-3357.45	-18.29	1590.96	-3030.97	-10.74	1539.40	299.76	-365.90	76.72	897.53	-343.40	74.53	280.25
3.99000	-2630.59	100.04	67.99	-2718.52	82.56	30.69	-1490.21	119.04	389.48	-1482.19	121.26	411.71	-2662.76	-7.16	45.92	-2676.33	2.14	61.09	-3517.60	-69.73	644.54	-3428.34	-83.77	612.88	-2787.84	67.91	1192.79	0.00	0.00	0.00	-2754.46	29.72	1574.59	-2858.19	127.26	1562.90	-3346.86	-17.83	1591.29	-3022.36	-10.70	1539.80	299.65	-365.91	76.76	897.40	-343.25	74.56	280.22
4.00000	-2638.56	98.50	66.84	-2728.54	85.21	31.23	-1490.21	119.04	389.48	-1482.19	121.26	411.71	-2626.49	-7.43	44.61	-2647.79	2.73	58.08	-3510.71	-69.17	647.59	-3421.12	-82.84	615.83	-2778.49	68.52	1191.85	0.00	0.00	0.00	-2746.79	30.22	1573.24	-2849.95	127.86	1562.10	-3336.22	-17.36	1591.61	-3013.72	-10.65	1540.20	299.44	-366.05	76.57	897.30	-343.44	74.47	280.54
4.01000	-2646.45	97.03	65.67	-2711.49	85.85	30.69	-1490.21	119.04	389.48	-1482.19	121.26	411.71	-2581.21	-6.52	43.85	-2609.70	2.66	56.34	-3503.68	-68.59	650.55	-3413.78	-81.89	618.70	-2768.76	69.14	1190.84	0.00	0.00	0.00	-2735.58	31.50	1572.76	-2841.20	128.47	1561.28	-3325.51	-16.90	1591.94	-3005.04	-10.61	1540.61	299.37	-366.19	76.51	897.40	-343.41	74.44	280.56
4.02000	-2654.23	95.61	64.48	-2720.13	85.90	28.98	-1490.21	119.04	389.48	-1482.19	121.26	411.71	-2537.56	-6.38	46.53	-2585.57	2.95	54.30	-3496.50	-68.00	653.43	-3406.30	-80.93	621.49	-2758.63	69.79	1189.78	0.00	0.00	0.00	-2732.62	32.73	1572.20	-2831.95	129.11	1560.44	-3314.75	-16.43	1592.25	-2996.32	-10.56	1541.01	299.35	-366.06	76.70	897.32	-343.37	74.43	280.58
4.03000	-2661.86	94.27	63.25	-2717.52	85.99	27.73	-1490.21	119.04	389.48	-1482.19	121.26	411.71	-2488.94	-3.80	48.48	-2544.81	4.68	53.67	-3489.18	-67.41	656.21	-3398.68	-79.97	624.20	-2748.07	70.47	1188.67	0.00	0.00	0.00	-2724.49	33.63	1570.69	-2822.24	129.75	1559.60	-3303.93	-15.96	1592.57	-2987.58	-10.50	1541.41	298.54	-366.07	76.51	897.49	-343.44	74.43	280.26
4.04000	-2669.30	92.99	62.01	-2712.72	85.86	27.42	-1490.21	119.04	389.48	-1482.19	121.26	411.71	-2462.16	-1.98	47.69	-2535.04	5.15	49.61	-3481.71	-66.80	658.91	-3390.93	-78.99	626.84	-2737.02	71.18	1187.53	0.00	0.00	0.00	-2716.98	33.70	1568.66	-2812.07	130.40	1558.74	-3293.05	-15.49	1592.88	-2978.80	-10.44	1541.82	298.81	-366.14	76.62	897.17	-343.51	74.24	280.00
4.05000	-2676.52	91.79	60.75	-2710.62	86.06	27.28	-1490.21	119.04	389.48	-1482.19	121.26	411.71	-2414.50	-0.92	51.36	-2508.94	5.63	49.07	-3474.09	-66.18	661.51	-3383.05	-78.00	629.39	-2725.47	71.92	1186.36	0.00	0.00	0.00	-2709.90	34.21	1567.60	-2801.47	131.04	1557.89	-3282.12	-15.02	1593.19	-2969.99	-10.38	1542.22	298.85	-365.96	76.51	897.35	-343.62	74.37	279.93
4.06000	-2683.48	90.67	59.46	-2716.12	87.10	26.52	-1490.21	119.04	389.48	-1482.19	121.26	411.71	-2368.37	-0.63	55.44	-2500.46	6.54	45.45	-3466.32	-65.54	664.02	-3375.03	-77.01	631.86	-2713.37	72.69	1185.18	0.00	0.00	0.00	-2695.24	34.84	1566.45	-2790.46	131.69	1557.05	-3271.13	-14.55	1593.50	-2961.14	-10.32	1542.62	299.16	-365.93	76.66	897.38	-343.51	74.56	280.27
4.07000	-2690.14	89.64	58.16	-2737.50	88.18	23.29	-1490.21	119.04	389.48	-1482.19	121.26	411.71	-2336.84	1.95	58.13	-2465.01	8.23	46.79	-3458.40	-64.90	666.43	-3366.87	-76.00	634.25	-2700.69	73.50	1183.99	0.00	0.00	0.00	-2688.09	35.25	1564.77	-2779.07	132.33	1556.23	-3260.08	-14.09	1593.80	-2952.27	-10.25	1543.02	299.16	-366.11	76.58	898.09	-343.37	74.72	280.71
4.08000	-2696.46	88.69	56.84	-2716.53	89.31	27.14	-1490.21	119.04	389.48	-1482.19	121.26	411.71	-2338.41	3.66	55.98	-2432.08	9.65	49.79	-3450.32	-64.25	668.74	-3358.57	-74.99	636.56	-2687.41	74.35	1182.80	0.00	0.00	0.00	-2682.24	35.74	1562.90	-2767.31	132.95	1555.42	-3248.98	-13.62	1594.10	-2943.36	-10.18	1543.42	299.73	-365.89	76.59	898.30	-343.18	74.82	280.22
4.09000	-2702.41	87.83	55.51	-2724.72	90.07	25.60	-1490.21	119.04	389.48	-1482.19	121.26	411.71	-2309.44	2.38	60.21	-2403.68	9.90	50.70	-3442.09	-63.59	670.96	-3350.13	-73.97	638.78	-2692.34	75.24	1181.03	0.00	0.00	0.00	-2684.61	35.44	1561.44	-2755.21	133.56	1554.64	-3237.82	-13.15	1594.40	-2934.41	-10.10	1543.82	299.03	-366.10	76.43	897.83	-343.44	74.59	279.82
4.10000	-2707.95	87.06	54.16	-2710.56	88.43	28.91	-1490.21	119.04	389.48	-1482.19	121.26	411.71	-2331.11	4.80	56.65	-2375.48	10.98	50.96	-3433.71	-62.92	673.08	-3341.55	-72.94	640.91	-2660.23	78.48	1181.01	0.00	0.00	0.00	-2654.79	37.00	1559.29	-2742.79	134.15	1553.89	-3226.61	-12.68	1594.69	-2925.44	-10.02	1544.22	298.57	-365.80	76.48	898.01	-343.13	74.81	280.21
4.11000	-2713.04	86.40	52.80	-2732.34	89.49	23.05	-1490.21	119.04	389.48	-1482.19	121.26	411.71	-2271.04	3.82	70.55	-2351.51	12.05	51.21	-3425.17	-62.24	675.09	-3332.83	-71.91	642.96	-2643.88	78.27	1179.34	0.00	0.00	0.00	-2638.14	36.90	1557.92	-2730.06	134.72	1553.18	-3215.35	-12.21	1594.98	-2916.43	-9.94	1544.61	298.09	-366.22	76.09	898.15	-343.40	74.70	280.72
4.12000	-2717.65	85.83	51.43	-2729.68	89.09	24.62	-1490.21	119.04	389.48	-1482.19	121.26	411.71	-2309.95	2.12	67.48	-2331.42	13.11	51.41	-3416.47	-61.55	677.01	-3323.96	-70.86	644.91	-2608.14	78.15	1178.65	0.00	0.00	0.00	-2625.24	37.06	1556.25	-2717.06	135.25	1552.52	-3204.04	-11.74	1595.26	-2907.40	-9.86	1545.01	298.48	-366.42	76.15	897.95	-343.25	74.67	281.18
4.13000	-2721.73	85.38	50.05	-2734.15	89.83	22.56	-1490.21	119.04	389.48	-1482.19	121.26	411.71	-2300.54	1.11	72.78	-2314.81	14.16	51.55	-3407.62	-60.85	678.82	-3314.95	-69.82	646.78	-2616.60	79.52	1177.73	0.00	0.00	0.00	-2611.37	37.18	1553.91	-2703.79	135.75	1551.91	-3192.67	-11.27	1595.55	-2898.33	-9.77	1545.40	299.02	-366.15	76.30	897.68	-343.11	74.67	280.36
4.14000	-2725.25	85.04	48.66	-2738.43	89.21	22.59	-1490.21	119.04	389.48	-1482.19	121.26	411.71	-2257.38	4.83	89.66	-2301.32	15.19	51.58	-3398.60	-60.14	680.52	-3305.80	-68.76	648.55	-2604.68	79.21	1176.03	0.00	0.00	0.00	-2624.09	36.60	1553.41	-2690.29	136.22	1551.35	-3181.25	-10.81	1595.82	-2889.23	-9.67	1545.80	299.76	-365.98	76.64	897.46	-343.20	74.61	280.11
4.15000	-2728.18	84.81	47.26	-2732.36	89.50	24.02	-1490.21	119.04	389.48	-1482.19	121.26	411.71	-2239.19	6.57	99.32	-2290.56	16.20	51.49	-3389.42	-59.42	682.12	-3296.49	-67.70	650.23	-2610.92	79.54	1174.84	0.00	0.00	0.00	-2597.97	37.22	1551.53	-2676.58	136.64	1550.86	-3169.78	-10.34	1596.10	-2880.09	-9.58	1546.19	299.68	-365.61	76.71	897.33	-343.27	74.44	280.03
4.16000	-2730.48	84.70	45.86	-2716.74	90.49	28.08	-1490.21	119.04	389.48	-1482.19	121.26	411.71	-2231.16	8.39	103.05	-2282.16	17.19	51.24	-3380.08	-58.70	683.61	-3287.04	-66.64	651.82	-2593.37	79.08	1173.59	0.00	0.00	0.00	-2590.38	37.91	1550.59	-2662.66	137.01	1550.44	-3158.27	-9.88	1596.37	-2870.93	-9.48	1546.58	298.93	-365.94	76.50	896.99	-343.52	74.34	279.71
4.17000	-2732.10	84.71	44.46	-2725.48	90.73	25.14	-1490.21	119.04	389.48	-1482.19	121.26	411.71	-2230.27	10.20	101.74	-2275.74	18.16	50.80	-3370.57	-57.97	684.99	-3277.43	-65.57	653.31	-2581.97	79.53	1173.43	0.00	0.00	0.00	-2580.57	37.60	1549.25	-2648.58	137.34	1550.09	-3146.70	-9.42	1596.64	-2861.74	-9.37	1546.97	298.81	-365.96	76.39	897.72	-343.30	74.64	280.02
4.18000	-2733.01	84.85	43.06	-2741.15	89.52	23.98	-1490.21	119.04	389.48	-1482.19	121.26	411.71	-2233.49	11.89	96.29	-2270.92	19.09	50.15	-3360.90	-57.23	686.26	-3267.68	-64.49	654.70	-2580.83	80.05	1173.35	0.00	0.00	0.00	-2562.03	37.49	1548.39	-2634.34	137.61	1549.83	-3135.08	-8.95	1596.90	-2852.52	-9.27	1547.36	299.01	-366.29	76.44	898.19	-343.16	74.89	279.84
4.19000	-2733.18	85.13	41.65	-2724.23	90.79	27.06	-1490.21	119.04	389.48	-1482.19	121.26	411.71	-2237.79	13.35	87.58	-2267.34	20.00	49.25	-3351.06	-56.48	687.42	-3257.78	-63.41	656.00	-2569.51	78.16	1172.89	0.00	0.00	0.00	-2563.15	36.47	1548.65	-2619.98	137.82	1549.65	-3123.42	-8.49	1597.16	-2843.26	-9.16	1547.74	298.87	-365.74	76.42	897.79	-343.30	74.71	279.44
4.20000	-2732.57	85.53	40.25	-2698.48	92.20	31.62	-1490.21	119.04	389.48	-1482.19	121.26	411.71	-2240.16	14.47	76.51	-2264.60	20.87	48.08	-3341.05	-55.73	688.47	-3247.72	-62.33	657.19	-2553.90	79.79	1172.87	0.00	0.00	0.00	-2550.81	36.31	1548.21	-2605.50	137.96	1549.57	-3111.71	-8.04	1597.41	-2833.98	-9.04	1548.13	298.55	-366.09	76.24	897.38	-343.15	74.47	279.29
4.21000	-2731.14	86.08	38.85	-2727.24	90.55	26.27	-1490.21	119.04	389.48	-1482.19	121.26	411.71	-2237.56	15.14	63.98	-2262.34	21.71	46.61	-3330.87	-54.97	689.40	-3237.51	-61.25	658.29	-2545.37	76.25	1171.72	0.00	0.00	0.00	-2544.72	36.60	1548.36	-2590.94	138.04	1549.58	-3099.95	-7.58	1597.67	-2824.66	-8.92	1548.51	299.47	-365.99	76.52	897.44	-343.16	74.58	280.07
4.22000	-2728.85	86.77	37.46	-2757.82	91.25	21.35	-1490.21	119.04	389.48	-1482.19	121.26	411.71	-2232.27	16.45	51.09	-2260.17	22.50	44.80	-3320.52	-54.20	690.21	-3227.14	-60.16	659.28	-2545.82	75.79	1173.23	0.00	0.00	0.00	-2540.32	35.86	1550.11	-2576.31	138.04	1549.71	-3088.15	-7.13	1597.91	-2815.32	-8.80	1548.89	299.70	-365.96	76.54	897.76	-343.50	74.50	281.07
4.23000	-2725.66	87.61	36.07	-2734.82	91.08	24.94	-1490.21	119.04	389.48	-1482.19	121.26	411.71	-2216.87	15.23	46.21	-2257.73	23.26	42.63	-3310.00	-53.43	690.91	-3216.62	-59.07	660.17	-2516.14	74.81	1176.04	0.00	0.00	0.00	-2524.06	35.41	1551.01	-2561.64	137.97	1549.94	-3076.30	-6.67	1598.16	-2805.95	-8.67	1549.27	299.15	-365.98	76.59	898.03	-343.60	74.61	281.00
4.24000	-2721.55	88.60	34.69	-2710.53	92.43	29.03	-1490.21	119.04	389.48	-1482.19	121.26	411.71	-2236.15	15.61	36.27	-2254.61	23.96	40.08	-3299.30	-52.65	691.48	-3205.93	-57.97	660.95	-2514.47	74.00	1176.97	0.00	0.00	0.00	-2511.88	35.23	1552.22	-2546.94	137.82	1550.30	-3064.41	-6.22	1598.40	-2796.54	-8.54	1549.65	299.36	-365.79	76.67	897.98	-343.27	74.68	280.42
4.25000	-2716.46	89.74	33.31	-2729.66	92.23	24.07	-1490.21	119.04	389.48	-1482.19	121.26	411.71	-2189.06	17.64	41.54	-2228.63	24.90	39.05	-3288.43	-51.86	691.94	-3195.09	-56.88	661.63	-2477.56	72.87	1179.10	0.00	0.00	0.00	-2515.12	33.54	1553.78	-2532.24	137.58	1550.78	-3052.47	-5.78	1598.63	-2787.11	-8.41	1550.03	298.76	-365.98	76.43	897.66	-343.42	74.47	280.87
4.26000	-2710.37	91.04	31.95	-2707.59	92.68	27.29	-1490.21	119.04	389.48	-1482.19	121.26	411.71	-2210.67	18.34	33.50	-2232.71	25.81	34.48	-3277.38	-51.07	692.27	-3184.09	-55.78	662.20	-2479.08	72.02	1181.81	0.00	0.00	0.00	-2493.14	33.45	1555.54	-2517.56	137.25	1551.39	-3040.49	-5.33	1598.86	-2777.65	-8.27	1550.40	299.75	-365.95	76.67	897.61	-343.44	74.49	280.14
4.27000	-2703.24	92.51	30.60	-2716.84	93.41	23.66	-1490.21	119.04	389.48	-1482.19	121.26	411.71	-2204.39	18.36	31.62	-2248.52	26.34	30.19	-3266.15	-50.27	692.48	-3172.93	-54.69	662.67	-2477.97	72.62	1184.22	0.00	0.00	0.00	-2473.42	33.03	1556.99	-2502.92	136.83	1552.14	-3028.47	-4.89	1599.09	-2768.16	-8.13	1550.77	298.79	-366.16	76.44	897.60	-343.54	74.54	280.09
4.28000	-2695.02	94.15	29.26	-2721.37	92.64	21.11	-1490.21	119.04	389.48	-1482.19	121.26	411.71	-2171.44	21.34	35.24	-2253.54	26.72	28.04	-3254.74	-49.47	692.57	-3161.61	-53.59	663.02	-2463.78	72.38	1186.88	0.00	0.00	0.00	-2473.09	31.18	1558.06	-2488.33	136.30	1553.03	-3016.40	-4.45	1599.31	-2758.64	-7.99	1551.15	298.94	-365.88	76.44	897.95	-343.41	74.66	280.41
4.29000	-2685.69	95.95	27.94	-2693.57	93.37	22.65	-1490.21	119.04	389.48	-1482.19	121.26	411.71	-2202.39	20.57	28.91	-2247.83	26.54	27.14	-3243.16	-48.67	692.53	-3150.12	-52.49	663.26	-2449.80	72.17	1190.52	0.00	0.00	0.00	-2465.64	31.27	1559.31	-2460.80	136.42	1553.95	-3004.29	-4.01	1599.53	-2749.10	-7.84	1551.51	299.50	-366.07	76.57	897.36	-343.48	74.58	280.53
4.30000	-2675.22	97.93	26.63	-2695.18	94.82	22.09	-1490.21	119.04	389.48	-1482.19	121.26	411.71	-2171.71	20.65	32.74	-2247.00	27.02	26.36	-3231.39	-47.86	692.36	-3138.47	-51.39	663.39	-2444.32	72.66	1192.19	0.00	0.00	0.00	-2447.46	30.15	1559.48	-2438.98	134.92	1555.01	-2992.14	-3.58	1599.75	-2739.52	-7.68	1551.88	299.26	-366.19	76.53	897.47	-343.26	74.62	280.37
4.31000	-2676.51	97.55	21.14	-2678.45	95.48	24.45	-1490.21	119.04	389.48	-1482.19	121.26	411.71	-2186.03	19.82	28.76	-2237.20	27.15	27.60	-3219.43	-47.04	692.07	-3126.65	-50.29	663.41	-2443.13	71.96	1193.61	0.00	0.00	0.00	-2428.45	29.50	1560.42	-2446.33	135.92	1556.56	-2979.96	-3.15	1599.96	-2729.92	-7.53	1552.24	299.93	-365.79	76.75	897.60	-343.18	74.70	280.18
4.32000	-2681.53	98.78	17.91	-2676.67	96.99	24.44	-1490.21	119.04	389.48	-1482.19	121.26	411.71	-2169.48	21.80	31.23	-2246.53	28.06	25.71	-3207.30	-46.22	691.64	-3114.67	-49.20	663.31	-2424.93	71.72	1196.19	0.00	0.00	0.00	-2421.27	29.17	1561.04	-2449.76	134.53	1557.50	-2967.73	-2.72	1600.16	-2720.29	-7.37	1552.61	299.63	-365.67	76.70	897.31	-343.35	74.59	280.41
4.33000	-2678.53	99.22	13.53	-2657.53	98.01	26.62	-1490.21	119.04	389.48	-1482.19	121.26	411.71	-2198.41	21.15	25.68	-2244.65	28.19	26.23	-3194.97	-45.40	691.08	-3102.52	-48.10	663.10	-2415.34	73.32	1196.42	0.00	0.00	0.00	-2411.58	27.04	1561.75	-2429.92	133.66	1558.69	-2955.46	-2.30	1600.36	-2710.63	-7.20	1552.97	299.29	-365.77	76.62	896.84	-343.48	74.39	280.69
4.34000	-2657.97	100.74	12.67	-2629.64	100.14	31.95	-1490.21	119.04	389.48	-1482.19	121.26	411.71	-2205.72	21.19	25.82	-2229.00	27.99	28.99	-3182.46	-44.57	690.39	-3090.20	-47.01	662.77	-2406.44	74.40	1197.28	0.00	0.00	0.00	-2407.99	26.88	1562.52	-2401.17	133.11	1558.03	-2943.15	-1.88	1600.56	-2700.94	-7.03	1553.32	299.35	-366.05	76.65	897.79	-343.20	74.70	280.12
4.35000	-2655.05	101.67	8.59	-2609.72	101.29	37.05	-1490.21	119.04	389.48	-1482.19	121.26	411.71	-2176.48	20.69	30.41	-2232.02	27.42	28.18	-3169.76	-43.74	689.56	-3077.71	-45.92	662.32	-2393.32	74.87	1197.75	0.00	0.00	0.00	-2394.61	26.53	1563.04	-2398.61	132.54	1559.23	-2930.81	-1.47	1600.75	-2691.23	-6.86	1553.68	298.63	-365.99	76.44	897.32	-343.30	74.47	280.85
4.36000	-2641.97	105.28	11.46	-2587.76	103.81	42.17	-1490.21	119.04	389.48	-1482.19	121.26	411.71	-2212.05	19.46	23.73	-2241.48	27.59	26.31	-3156.87	-42.91	688.60	-3065.05	-44.83	661.75	-2407.66	75.94	1196.46	0.00	0.00	0.00	-2373.24	25.79	1562.93	-2391.51	130.85	1559.41	-2918.43	-1.05	1600.94	-2681.49	-6.68	1554.03	298.94	-365.89	76.58	897.01	-343.52	74.38	280.86
4.37000	-2616.91	110.27	17.08	-2564.61	107.98	47.74	-1490.21	119.04	389.48	-1482.19	121.26	411.71	-2168.55	21.02	30.89	-2220.41	28.73	30.50	-3143.79	-42.07	687.50	-3052.21	-43.74	661.06	-2385.76	77.53	1195.60	0.00	0.00	0.00	-2374.55	25.19	1563.85	-2370.62	131.75	1559.57	-2906.01	-0.65	1601.12	-2671.72	-6.50	1554.38	298.24	-366.02	76.25	897.54	-343.35	74.47	280.48
4.38000	-2563.44	116.53	26.84	-2511.01	113.51	58.53	-1490.21	119.04	389.48	-1482.19	121.26	411.71	-2193.52	20.00	27.69	-2249.15	29.09	25.32	-3130.52	-41.24	686.26	-3039.20	-42.66	660.25	-2363.15	77.18	1195.04	0.00	0.00	0.00	-2360.46	25.51	1563.65	-2368.82	130.70	1560.57	-2893.56	-0.24	1601.30	-2661.92	-6.31	1554.73	299.36	-365.61	76.60	897.07	-343.28	74.46	280.87
4.39000	-2520.62	123.21	34.86	-2499.52	119.48	60.84	-1490.21	119.04	389.48	-1482.19	121.26	411.71	-2160.28	20.37	33.88	-2239.63	28.19	27.50	-3117.05	-40.40	684.88	-3026.02	-41.58	659.31	-2347.47	78.80	1194.42	0.00	0.00	0.00	-2345.59	25.14	1564.28	-2374.51	129.78	1560.69	-2881.07	0.16	1601.47	-2652.10	-6.12	1555.07	299.34	-365.75	76.67	897.64	-343.07	74.63	280.76
4.40000	-2505.67	129.63	37.44	-2470.44	124.63	65.69	-1490.21	119.04	389.48	-1482.19	121.26	411.71	-2160.17	20.41	33.77	-2234.71	27.88	27.74	-3103.38	-39.56	683.36	-3012.66	-40.51	658.25	-2358.61	78.08	1193.52	0.00	0.00	0.00	-2330.71	24.43	1563.80	-2344.91	130.42	1560.59	-2868.55	0.55	1601.64	-2642.25	-5.93	1555.41	299.22	-366.11	76.58	897.10	-343.16	74.39	280.27
4.41000	-2455.61	136.60	44.20	-2447.78	130.43	67.88	-1490.21	119.04	389.48	-1482.19	121.26	411.71	-2196.31	19.61	26.35	-2234.05	28.41	27.46	-3089.52	-38.71	681.70	-2999.12	-39.43	657.06	-2349.07	79.18	1193.98	0.00	0.00	0.00	-2337.15	24.36	1564.73	-2346.93	130.00	1561.65	-2855.99	0.94	1601.81	-2632.38	-5.73	1555.75	299.04	-366.08	76.44	897.10	-343.22	74.51	280.55
4.42000	-2413.83	141.66	50.23	-2413.36	134.56	70.45	-1490.21	119.04	389.48	-1482.19	121.26	411.71	-2185.97	19.70	29.45	-2236.13	28.98	27.89	-3075.46	-37.87	679.89	-2985.41	-38.37	655.74	-2334.01	79.23	1194.65	0.00	0.00	0.00	-2320.57	24.17	1564.22	-2340.19	130.50	1560.96	-2843.40	1.33	1601.97	-2622.48	-5.52	1556.09	298.66	-366.20	76.37	897.32	-343.40	74.36	280.19
4.43000	-2402.27	144.70	49.06	-2378.23	137.96	74.01	-1490.21	119.04	389.48	-1482.19	121.26	411.71	-2183.14	19.86	29.16	-2236.24	27.39	27.77	-3061.21	-37.02	677.94	-2971.51	-37.31	654.30	-2325.44	79.43	1194.44	0.00	0.00	0.00	-2314.12	23.99	1564.08	-2317.00	129.64	1560.92	-2830.78	1.71	1602.12	-2612.56	-5.32	1556.42	299.21	-365.71	76.63	897.35	-343.27	74.45	280.23
4.44000	-2369.42	147.28	50.67	-2348.73	140.56	74.07	-1490.21	119.04	389.48	-1482.19	121.26	411.71	-2176.01	20.99	31.47	-2235.30	28.92	28.31	-3046.75	-36.17	675.84	-2957.44	-36.25	652.73	-2324.23	79.04	1194.53	0.00	0.00	0.00	-2295.87	24.95	1563.53	-2318.64	130.19	1561.30	-2818.12	2.08	1602.27	-2602.60	-5.10	1556.75	299.42	-365.84	76.63	897.57	-343.21	74.62	280.26
4.45000	-2314.62	148.82	56.38	-2332.06	142.26	71.88	-1490.21	119.04	389.48	-1482.19	121.26	411.71	-2190.89	20.62	28.96	-2230.43	30.61	29.25	-3032.08	-35.33	673.59	-2943.18	-35.20	651.02	-2315.59	78.55	1194.49	0.00	0.00	0.00	-2293.35	24.31	1564.23	-2310.44	131.03	1561.71	-2805.44	2.45	1602.41	-2592.63	-4.89	1557.07	299.41	-365.71	76.63	896.94	-343.58	74.26	280.35
4.46000	-2303.94	151.55	52.95	-2318.70	143.23	67.06	-1490.21	119.04	389.48	-1482.19	121.26	411.71	-2197.31	21.80	29.12	-2216.87	30.57	32.88	-3017.22	-34.48	671.19	-2928.74	-34.16	649.18	-2310.03	78.26	1194.91	0.00	0.00	0.00	-2282.43	25.07	1564.18	-2280.83	130.79	1560.03	-2792.72	2.82	1602.55	-2582.63	-4.67	1557.40	299.15	-365.80	76.68	897.54	-343.25	74.53	279.72
4.47000	-2267.63	153.97	55.12	-2275.92	144.15	68.57	-1490.21	119.04	389.48	-1482.19	121.26	411.71	-2171.39	23.40	34.99	-2235.96	30.32	30.29	-3002.15	-33.63	668.64	-2914.12	-33.12	647.21	-2297.58	79.37	1195.21	0.00	0.00	0.00	-2262.32	25.16	1563.56	-2267.55	130.04	1561.32	-2779.97	3.18	1602.69	-2572.60	-4.44	1557.72	299.12	-365.98	76.57	898.01	-343.33	74.69	279.99
4.48000	-2244.70	154.00	52.56	-2268.15	146.13	62.66	-1490.21	119.04	389.48	-1482.19	121.26	411.71	-2185.90	25.78	33.18	-2224.78	32.03	33.55	-2986.87	-32.78	665.94	-2899.31	-32.09	645.10	-2273.74	79.22	1196.00	0.00	0.00	0.00	-2257.17	25.58	1563.67	-2255.87	130.64	1559.83	-2767.19	3.53	1602.82	-2562.55	-4.21	1558.03	300.07	-365.68	76.84	898.02	-343.45	74.75	280.44
4.49000	-2244.98	155.09	44.83	-2246.64	146.51	59.00	-1490.21	119.04	389.48	-1482.19	121.26	411.71	-2140.94	25.57	41.60	-2232.48	32.18	33.06	-2971.39	-31.93	663.08	-2884.32	-31.07	642.86	-2275.08	78.90	1194.93	0.00	0.00	0.00	-2252.77	26.08	1563.61	-2262.66	129.79	1559.73	-2754.39	3.88	1602.94	-2552.47	-3.98	1558.35	299.92	-365.61	76.86	897.54	-343.50	74.49	280.95
4.50000	-2215.99	154.60	42.54	-2214.56	147.61	56.42	-1490.21	119.04	389.48	-1482.19	121.26	411.71	-2177.50	25.75	36.02	-2222.96	33.36	37.24	-2955.70	-31.08	660.07	-2869.13	-30.06	640.48	-2261.01	78.41	1194.21	0.00	0.00	0.00	-2236.65	26.20	1563.25	-2251.07	131.77	1559.92	-2741.55	4.22	1603.06	-2542.37	-3.74	1558.66	299.39	-365.64	76.66	897.77	-343.15	74.55	280.75
4.51000	-2184.75	155.05	40.94	-2193.71	146.57	50.94	-1490.21	119.04	389.48	-1482.19	121.26	411.71	-2158.38	26.63	39.97	-2225.19	33.83	37.21	-2939.79	-30.24	656.90	-2853.76	-29.05	637.96	-2253.83	77.92	1193.33	0.00	0.00	0.00	-2223.46	26.79	1562.95	-2240.65	132.03	1559.05	-2728.69	4.55	1603.17	-2532.24	-3.50	1558.97	298.16	-365.96	76.25	897.41	-343.28	74.57	280.77
4.52000	-2152.53	153.02	39.56	-2161.32	146.28	48.86	-1490.21	119.04	389.48	-1482.19	121.26	411.71	-2173.20	27.01	37.38	-2227.97	33.79	36.04	-2923.68	-29.39	653.57	-2838.20	-28.05	635.30	-2229.95	79.36	1193.43	0.00	0.00	0.00	-2216.05	27.62	1563.09	-2243.61	133.28	1559.08	-2715.80	4.88	1603.28	-2522.09	-3.25	1559.27	299.18	-366.16	76.34	897.42	-343.53	74.52	280.71
4.53000	-2134.96	151.63	34.97	-2144.04	144.09	44.20	-1490.21	119.04	389.48	-1482.19	121.26	411.71	-2139.75	26.28	43.41	-2228.41	32.79	36.02	-2907.35	-28.55	650.08	-2822.45	-27.07	632.50	-2218.54	78.34	1192.23	0.00	0.00	0.00	-2201.91	27.80	1562.98	-2226.32	134.11	1558.57	-2702.89	5.21	1603.39	-2511.92	-2.99	1559.57	299.18	-366.09	76.47	897.21	-343.28	74.50	280.17
4.54000	-2124.01	148.98	31.09	-2133.41	143.95	37.89	-1490.21	119.04	389.48	-1482.19	121.26	411.71	-2185.59	23.92	32.57	-2208.64	32.48	37.45	-2890.81	-27.71	646.43	-2806.51	-26.09	629.55	-2226.86	79.77	1190.97	0.00	0.00	0.00	-2190.43	28.54	1562.45	-2223.71	133.05	1557.97	-2689.94	5.52	1603.48	-2501.72	-2.74	1559.86	298.92	-365.91	76.46	896.97	-343.19	74.43	279.96
4.55000	-2070.74	145.99	33.90	-2100.60	141.46	36.68	-1490.21	119.04	389.48	-1482.19	121.26	411.71	-2158.30	23.14	36.27	-2224.39	31.71	32.45	-2874.05	-26.87	642.62	-2790.37	-25.12	626.46	-2204.71	78.03	1190.12	0.00	0.00	0.00	-2180.74	28.95	1562.02	-2203.05	133.77	1556.35	-2676.98	5.83	1603.58	-2491.50	-2.48	1560.16	298.50	-366.24	76.19	897.38	-343.37	74.51	280.35
4.56000	-2070.34	144.39	28.66	-2052.12	137.77	38.05	-1490.21	119.04	389.48	-1482.19	121.26	411.71	-2189.78	22.00	29.17	-2223.02	29.87	32.11	-2857.08	-26.03	638.64	-2774.04	-24.16	623.23	-2208.98	78.09	1189.93	0.00	0.00	0.00	-2166.22	30.05	1561.87	-2176.13	134.75	1556.38	-2663.99	6.14	1603.66	-2481.26	-2.21	1560.44	299.40	-365.95	76.53	897.31	-343.58	74.41	280.91
4.57000	-2017.97	139.12	32.22	-2041.03	134.89	34.24	-1490.21	119.04	389.48	-1482.19	121.26	411.71	-2165.89	21.28	33.77	-2222.08	28.62	31.33	-2839.89	-25.19	634.50	-2757.51	-23.21	619.85	-2187.78	77.88	1189.16	0.00	0.00	0.00	-2159.44	30.72	1561.72	-2180.03	136.60	1555.72	-2650.97	6.43	1603.75	-2470.99	-1.94	1560.73	299.90	-365.65	76.83	897.03	-343.65	74.30	280.45
4.58000	-1993.28	146.20	31.52	-1977.58	131.31	40.93	-1490.21	119.04	389.48	-1482.19	121.26	411.71	-2183.99	19.12	29.63	-2230.84	28.40	29.12	-2822.47	-24.36	630.20	-2740.79	-22.27	616.32	-2191.11	76.88	1188.34	0.00	0.00	0.00	-2157.41	31.10	1561.48	-2162.19	136.47	1556.55	-2637.94	6.72	1603.82	-2460.70	-1.66	1561.01	299.51	-365.90	76.56	897.22	-343.34	74.51	280.71
4.59000	-1960.94	140.85	35.52	-1980.36	131.38	37.92	-1490.21	119.04	389.48	-1482.19	121.26	411.71	-2176.75	18.92	29.32	-2233.90	27.28	27.74	-2804.84	-23.53	625.72	-2723.87	-21.35	612.65	-2165.85	77.07	1187.23	0.00	0.00	0.00	-2144.40	32.47	1560.75	-2141.97	136.58	1554.95	-2624.88	7.01	1603.89	-2450.39	-1.38	1561.29	299.41	-365.78	76.45	897.33	-343.36	74.62	280.77
4.60000	-1929.96	135.03	41.60	-1941.33	127.24	44.23	-1490.21	119.04	389.48	-1482.19	121.26	411.71	-2176.43	19.49	29.64	-2243.31	28.52	27.01	-2786.99	-22.70	621.07	-2706.75	-20.43	608.82	-2151.12	77.58	1187.13	0.00	0.00	0.00	-2139.84	33.27	1560.71	-2137.42	138.49	1554.28	-2611.79	7.28	1603.96	-2440.05	-1.10	1561.56	298.62	-365.71	76.40	897.33	-343.55	74.52	280.74
4.61000	-1888.06	126.43	51.38	-1926.79	123.57	46.73	-1490.21	119.04	389.48	-1482.19	121.26	411.71	-2186.63	18.59	27.67	-2251.12	26.86	25.12	-2768.91	-21.88	616.26	-2689.42	-19.53	604.84	-2152.10	77.62	1186.31	0.00	0.00	0.00	-2132.95	33.64	1560.37	-2141.98	138.48	1553.39	-2598.69	7.55	1604.02	-2429.70	-0.81	1561.83	298.97	-365.55	76.58	897.59	-343.65	74.59	279.78
4.62000	-1872.37	123.81	56.27	-1900.40	119.80	53.48	-1490.21	119.04	389.48	-1482.19	121.26	411.71	-2170.34	17.79	31.55	-2233.56	28.06	28.71	-2750.60	-21.06	611.27	-2671.90	-18.64	600.71	-2149.25	77.50	1185.64	0.00	0.00	0.00	-2120.79	34.82	1559.74	-2139.47	139.69	1553.31	-2585.56	7.81	1604.07	-2419.32	-0.51	1562.09	299.41	-365.73	76.72	897.65	-343.57	74.49	280.63
4.63000	-1855.93	123.68	62.98	-1870.57	118.49	60.96	-1490.21	119.04	389.48	-1482.19	121.26	411.71	-2173.39	17.62	31.04	-2230.18	27.00	29.37	-2732.07	-20.24	606.11	-2654.18	-17.76	596.42	-2130.70	77.37	1184.74	0.00	0.00	0.00	-2108.99	36.34	1559.05	-2130.26	140.24	1551.59	-2572.42	8.06	1604.12	-2408.91	-0.21	1562.35	299.77	-365.80	76.63	896.79	-343.34	74.38	280.24
4.64000	-1838.05	121.68	70.13	-1860.55	116.80	65.62	-1490.21	119.04	389.48	-1482.19	121.26	411.71	-2204.42	17.19	23.88	-2222.94	26.30	31.14	-2713.31	-19.43	600.77	-2636.25	-16.90	591.98	-2119.70	76.86	1183.28	0.00	0.00	0.00	-2099.99	37.02	1558.23	-2126.33	141.55	1551.94	-2559.26	8.31	1604.16	-2398.49	0.09	1562.61	299.66	-365.91	76.60	896.83	-343.37	74.35	280.28
4.65000	-1824.07	121.32	75.53	-1843.38	114.70	71.52	-1490.21	119.04	389.48	-1482.19	121.26	411.71	-2179.77	16.98	29.00	-2231.72	26.22	29.50	-2694.33	-18.62	595.26	-2618.12	-16.05	587.38	-2110.36	77.54	1182.94	0.00	0.00	0.00	-2085.98	38.11	1557.84	-2116.61	142.59	1550.50	-2546.07	8.54	1604.20	-2388.04	0.40	1562.86	299.04	-365.84	76.39	897.33	-343.38	74.56	280.59
4.66000	-1812.81	120.55	78.35	-1832.86	114.46	73.13	-1490.21	119.04	389.48	-1482.19	121.26	411.71	-2187.31	16.90	28.13	-2240.28	25.11	27.76	-2675.11	-17.82	589.56	-2599.78	-15.21	582.62	-2099.85	78.16	1181.35	0.00	0.00	0.00	-2073.17	38.84	1557.93	-2098.91	143.52	1550.10	-2532.87	8.77	1604.23	-2377.58	0.72	1563.11	298.81	-365.76	76.36	897.49	-343.10	74.58	281.01
4.67000	-1803.89	119.54	77.91	-1819.74	114.25	73.30	-1490.21	119.04	389.48	-1482.19	121.26	411.71	-2187.70	17.73	28.50	-2249.95	25.74	25.91	-2655.66	-17.02	583.69	-2581.23	-14.39	577.71	-2100.60	77.44	1180.71	0.00	0.00	0.00	-2069.66	40.05	1557.34	-2079.88	144.11	1549.36	-2519.65	8.99	1604.25	-2367.09	1.04	1563.35	299.08	-365.85	76.58	897.36	-343.17	74.62	280.90
4.68000	-1799.34	119.81	73.26	-1813.49	115.11	69.74	-1490.21	119.04	389.48	-1482.19	121.26	411.71	-2174.80	18.00	30.06	-2229.01	25.84	30.09	-2635.98	-16.23	577.64	-2562.48	-13.59	572.63	-2079.68	78.91	1181.54	0.00	0.00	0.00	-2062.11	40.74	1557.17	-2069.75	144.19	1548.65	-2506.42	9.20	1604.27	-2356.58	1.36	1563.59	299.88	-365.71	76.75	897.59	-343.41	74.57	280.77
4.69000	-1799.59	122.25	64.71	-1816.59	116.82	61.85	-1490.21	119.04	389.48	-1482.19	121.26	411.71	-2192.36	16.96	26.44	-2221.63	25.51	33.23	-2616.06	-15.44	571.41	-2543.51	-12.79	567.39	-2072.49	77.81	1181.77	0.00	0.00	0.00	-2050.26	41.93	1556.78	-2056.88	145.45	1547.97	-2493.17	9.40	1604.28	-2346.05	1.69	1563.83	299.30	-365.73	76.61	897.56	-343.34	74.62	280.46
4.70000	-1796.61	123.06	56.20	-1818.75	115.63	54.99	-1490.21	119.04	389.48	-1482.19	121.26	411.71	-2209.39	16.49	25.86	-2213.28	25.92	34.37	-2595.91	-14.66	564.99	-2524.34	-12.02	561.99	-2063.33	79.41	1181.24	0.00	0.00	0.00	-2048.21	42.70	1556.63	-2065.16	146.83	1548.30	-2479.90	9.60	1604.29	-2335.50	2.02	1564.05	299.15	-366.02	76.55	897.68	-343.08	74.65	279.83
4.71000	-1790.83	122.23	49.14	-1815.35	116.95	48.35	-1490.21	119.04	389.48	-1482.19	121.26	411.71	-2166.26	18.06	34.22	-2211.86	24.83	34.54	-2575.52	-13.88	558.39	-2504.96	-11.26	556.43	-2045.36	78.86	1181.26	0.00	0.00	0.00	-2025.32	43.94	1556.83	-2050.01	148.78	1548.43	-2466.62	9.78	1604.29	-2324.92	2.36	1564.28	298.80	-366.09	76.31	897.78	-343.31	74.54	279.98
4.72000	-1791.23	125.37	41.65	-1814.02	118.15	43.18	-1490.21	119.04	389.48	-1482.19	121.26	411.71	-2187.09	15.48	31.25	-2217.89	24.21	35.07	-2554.89	-13.11	551.60	-2485.36	-10.51	550.70	-2038.07	80.21	1182.53	0.00	0.00	0.00	-2020.17	44.94	1557.56	-2030.89	149.11	1548.58	-2453.32	9.96	1604.29	-2314.33	2.71	1564.50	299.08	-366.03	76.48	898.02	-343.30	74.61	280.81
4.73000	-1788.89	122.95	37.36	-1811.91	116.31	39.38	-1490.21	119.04	389.48	-1482.19	121.26	411.71	-2158.41	17.04	37.29	-2205.48	23.12	39.12	-2534.02	-12.35	544.62	-2465.54	-9.79	544.80	-2018.28	81.03	1183.68	0.00	0.00	0.00	-2013.59	46.13	1557.88	-2017.13	149.80	1549.91	-2440.01	10.13	1604.27	-2303.72	3.06	1564.71	299.09	-365.82	76.50	898.00	-343.41	74.67	280.71
4.74000	-1787.48	120.39	34.24	-1811.55	114.69	36.32	-1490.21	119.04	389.48	-1482.19	121.26	411.71	-2185.57	15.53	33.35	-2193.45	23.35	45.63	-2512.91	-11.59	537.45	-2445.52	-9.08	538.73	-2028.77	81.52	1184.95	0.00	0.00	0.00	-2005.83	47.15	1559.11	-2009.88	151.05	1552.83	-2426.69	10.29	1604.26	-2293.09	3.41	1564.92	299.40	-365.63	76.62	897.95	-343.47	74.67	281.20
4.75000	-1785.95	118.37	31.41	-1809.27	111.90	34.05	-1490.21	119.04	389.48	-1482.19	121.26	411.71	-2181.46	16.42	34.57	-2152.80	23.69	57.89	-2491.56	-10.84	530.10	-2425.27	-8.38	532.50	-2019.83	81.97	1186.61	0.00	0.00	0.00	-1987.71	48.90	1559.85	-2004.13	151.97	1554.17	-2413.35	10.44	1604.23	-2282.44	3.77	1565.13	298.78	-365.79	76.55	897.54	-343.56	74.47	280.42
4.76000	-1785.67	119.03	28.35	-1807.66	110.90	32.23	-1490.21	119.04	389.48	-1482.19	121.26	411.71	-2189.28	15.00	32.89	-2109.25	24.11	67.98	-2469.97	-10.10	522.55	-2404.81	-7.71	526.09	-2001.72	83.40	1188.77	0.00	0.00	0.00	-1975.45	50.39	1560.59	-1990.70	154.60	1554.80	-2400.01	10.57	1604.20	-2271.76	4.14	1565.33	299.35	-365.61	76.69	897.68	-343.40	74.55	280.44
4.77000	-1784.93	119.02	26.95	-1808.09	112.29	30.46	-1490.21	119.04	389.48	-1482.19	121.26	411.71	-2160.57	13.41	37.30	-2125.63	22.82	61.54	-2448.13	-9.37	514.81	-2384.13	-7.05	519.51	-1991.84	84.89	1190.10	0.00	0.00	0.00	-1970.29	51.35	1561.12	-1984.43	155.67	1555.61	-2386.65	10.70	1604.17	-2261.07	4.51	1565.53	299.50	-365.67	76.65	897.35	-343.43	74.60	280.71
4.78000	-1785.62	119.57	25.55	-1808.34	112.93	29.21	-1490.21	119.04	389.48	-1482.19	121.26	411.71	-2163.70	12.94	32.65	-2186.37	20.81	44.36	-2426.04	-8.64	506.87	-2363.23	-6.41	512.76	-1971.84	86.13	1191.34	0.00	0.00	0.00	-1965.45	52.54	1562.11	-1978.89	156.34	1556.26	-2373.28	10.82	1604.12	-2250.36	4.89	1565.72	299.51	-365.80	76.59	897.85	-343.07	74.78	280.44
4.79000	-1784.83	119.05	25.08	-1807.65	112.39	28.69	-1490.21	119.04	389.48	-1482.19	121.26	411.71	-2156.24	11.93	30.92	-2199.29	19.32	39.73	-2403.71	-7.92	498.74	-2342.11	-5.79	505.83	-1970.79	85.87	1193.15	0.00	0.00	0.00	-1959.26	53.35	1563.06	-1961.71	157.39	1556.64	-2359.90	10.93	1604.07	-2239.63	5.27	1565.90	299.89	-365.79	76.74	898.03	-343.14	74.77	280.36
4.80000	-1784.94	119.02	24.51	-1808.83	113.69	27.56	-1490.21	119.04	389.48	-1482.19	121.26	411.71	-2149.75	12.09	27.66	-2181.51	19.03	42.48	-2381.12	-7.21	490.41	-2320.77	-5.19	498.73	-1966.54	87.32	1193.87	0.00	0.00	0.00	-1945.75	54.29	1563.68	-1948.38	158.64	1556.89	-2346.51	11.03	1604.02	-2228.88	5.65	1566.08	299.09	-365.95	76.56	897.20	-343.07	74.54	280.70
4.81000	-1784.34	118.10	24.58	-1807.40	112.33	28.03	-1490.21	119.04	389.48	-1482.19	121.26	411.71	-2142.32	9.43	23.61	-2165.67	16.45	46.33	-2358.29	-6.51	481.88	-2299.21	-4.62	491.45	-1969.12	87.61	1193.77	0.00	0.00	0.00	-1935.61	55.92	1563.92	-1948.13	159.65	1558.06	-2333.11	11.12	1603.96	-2218.12	6.05	1566.25	298.34	-365.94	76.32	898.08	-343.26	74.69	280.63
4.82000	-1784.40	118.19	24.39	-1808.59	113.66	27.03	-1490.21	119.04	389.48	-1482.19	121.26	411.71	-2138.48	6.76	30.84	-2165.09	13.00	52.89	-2335.20	-5.82	473.15	-2277.42	-4.06	484.00	-1950.48	87.56	1195.88	0.00	0.00	0.00	-1929.66	56.10	1565.01	-1932.77	159.78	1558.38	-2319.71	11.20	1603.89	-2207.33	6.44	1566.42	299.11	-366.17	76.37	898.28	-343.12	74.85	280.81
4.83000	-1784.83	118.79	24.11	-1808.62	113.73	26.78	-1490.21	119.04	389.48	-1482.19	121.26	411.71	-2131.30	1.74	42.90	-2153.73	9.50	65.44	-2311.87	-5.14	464.22	-2255.40	-3.52	476.36	-1939.63	87.09	1196.18	0.00	0.00	0.00	-1919.39	56.44	1568.66	-1928.03	161.10	1559.21	-2306.30	11.27	1603.81	-2196.53	6.84	1566.59	299.72	-366.14	76.63	897.98	-343.26	74.81	280.34
4.84000	-1785.12	118.69	23.90	-1808.31	113.30	27.07	-1490.21	119.04	389.48	-1482.19	121.26	411.71	-2134.32	-3.61	53.60	-2131.52	5.96	80.41	-2288.27	-4.46	455.08	-2233.16	-3.00	468.54	-1931.07	86.29	1196.06	0.00	0.00	0.00	-1911.53	57.01	1569.90	-1911.98	160.99	1559.54	-2292.88	11.33	1603.73	-2185.71	7.25	1566.74	299.39	-366.07	76.65	897.58	-343.58	74.49	280.76
4.85000	-1784.65	118.25	24.06	-1807.00	111.98	27.64	-1490.21	119.04	389.48	-1482.19	121.26	411.71	-2096.85	-7.00	70.97	-2120.65	3.26	92.57	-2264.42	-3.80	445.74	-2210.69	-2.50	460.54	-1922.50	85.63	1195.86	0.00	0.00	0.00	-1902.16	57.92	1570.53	-1905.99	162.51	1559.95	-2279.45	11.38	1603.64	-2174.87	7.67	1566.90	298.94	-365.75	76.46	897.54	-343.50	74.44	280.37
4.86000	-1785.61	119.38	23.40	-1807.16	112.12	27.54	-1490.21	119.04	389.48	-1482.19	121.26	411.71	-2075.78	-9.76	85.27	-2094.39	1.45	106.67	-2240.32	-3.14	436.20	-2187.99	-2.03	452.36	-1910.19	85.07	1196.11	0.00	0.00	0.00	-1892.11	58.43	1571.08	-1898.02	162.47	1560.63	-2266.02	11.41	1603.55	-2164.01	8.08	1567.04	298.94	-365.95	76.51	897.99	-343.28	74.62	280.89
4.87000	-1785.38	119.23	23.42	-1807.27	112.29	27.46	-1490.21	119.04	389.48	-1482.19	121.26	411.71	-2053.53	-11.82	98.43	-2056.12	0.15	122.36	-2215.95	-2.50	426.45	-2165.06	-1.57	443.99	-1909.47	84.42	1195.96	0.00	0.00	0.00	-1882.18	58.89	1571.64	-1891.54	163.07	1561.01	-2252.58	11.44	1603.44	-2153.14	8.51	1567.19	299.35	-366.27	76.60	897.79	-343.46	74.59	280.44
4.88000	-1784.57	118.00	24.12	-1807.92	113.03	26.94	-1490.21	119.04	389.48	-1482.19	121.26	411.71	-2022.46	-11.66	112.65	-2023.43	0.06	136.38	-2191.33	-1.86	416.49	-2141.90	-1.14	435.43	-1901.77	84.91	1196.59	0.00	0.00	0.00	-1872.94	59.04	1572.00	-1881.08	163.72	1561.13	-2239.14	11.45	1603.34	-2142.24	8.94	1567.32	299.09	-365.64	76.58	897.13	-343.22	74.50	280.46
4.89000	-1784.80	118.16	23.99	-1806.86	111.80	27.50	-1490.21	119.04	389.48	-1482.19	121.26	411.71	-1992.67	-11.24	125.92	-1999.69	0.63	147.89	-2166.44	-1.24	406.32	-2118.51	-0.73	426.69	-1894.89	83.12	1197.30	0.00	0.00	0.00	-1865.65	59.43	1572.21	-1867.87	162.95	1561.03	-2225.70	11.45	1603.22	-2131.33	9.37	1567.45	299.59	-365.74	76.50	897.30	-343.43	74.59	281.01
4.90000	-1785.31	118.89	23.69	-1807.12	111.88	27.76	-1490.21	119.04	389.48	-1482.19	121.26	411.71	-1950.82	-10.53	140.06	-1975.62	1.40	158.32	-2141.29	-0.62	395.93	-2094.89	-0.35	417.76	-1884.67	83.10	1198.59	0.00	0.00	0.00	-1854.44	59.63	1572.24	-1862.45	165.33	1561.12	-2212.25	11.44	1603.10	-2120.41	9.82	1567.57	299.26	-365.88	76.45	897.66	-343.43	74.57	280.64
4.91000	-1785.35	119.08	23.43	-1806.89	111.86	27.33	-1490.21	119.04	389.48	-1482.19	121.26	411.71	-1929.55	-9.16	150.53	-1957.64	1.63	167.13	-2115.88	-0.02	385.34	-2071.03	0.01	408.64	-1873.89	82.59	1200.20	0.00	0.00	0.00	-1847.74	59.75	1572.30	-1845.85	165.02	1562.72	-2198.80	11.42	1602.97	-2109.47	10.26	1567.69	298.90	-366.04	76.37	897.33	-343.31	74.46	280.20
4.92000	-1784.55	118.12	23.77	-1806.98	111.79	27.41	-1490.21	119.04	389.48	-1482.19	121.26	411.71	-1911.42	-8.50	158.58	-1932.33	1.66	175.48	-2090.20	0.57	374.53	-2046.93	0.35	399.33	-1867.25	82.35	1200.97	0.00	0.00	0.00	-1836.57	59.89	1571.81	-1834.43	164.82	1562.59	-2185.35	11.39	1602.83	-2098.51	10.71	1567.80	299.07	-366.15	76.40	897.44	-343.33	74.45	280.74
4.93000	-1783.73	117.68	23.67	-1807.86	112.60	26.88	-1490.21	119.04	389.48	-1482.19	121.26	411.71	-1883.29	-7.78	166.90	-1910.78	1.09	181.44	-2064.26	1.15	363.50	-2022.60	0.66	389.83	-1861.18	82.95	1201.78	0.00	0.00	0.00	-1828.49	59.52	1571.55	-1823.94	163.38	1562.19	-2171.90	11.35	1602.69	-2087.53	11.17	1567.91	299.31	-366.12	76.36	897.47	-343.28	74.54	280.59
4.94000	-1784.09	118.22	23.72	-1807.57	112.64	26.82	-1490.21	119.04	389.48	-1482.19	121.26	411.71	-1863.38	-7.82	172.68	-1882.04	1.94	187.41	-2038.04	1.71	352.26	-1998.03	0.95	380.13	-1849.05	83.48	1202.62	0.00	0.00	0.00	-1818.58	59.46	1571.15	-1813.35	162.08	1561.60	-2158.45	11.29	1602.54	-2076.54	11.64	1568.01	299.35	-365.81	76.48	897.42	-343.45	74.57	280.12
4.95000	-1783.94	118.15	23.54	-1807.33	112.16	26.98	-1490.21	119.04	389.48	-1482.19	121.26	411.71	-1841.88	-9.10	175.77	-1862.83	3.22	190.91	-2011.56	2.27	340.80	-1973.22	1.21	370.24	-1842.70	84.10	1203.13	0.00	0.00	0.00	-1810.16	58.96	1570.72	-1804.97	163.12	1561.59	-2145.00	11.22	1602.38	-2065.53	12.10	1568.10	298.98	-365.87	76.51	897.31	-343.47	74.41	280.28
4.96000	-1784.82	118.46	23.18	-1807.19	111.87	26.86	-1490.21	119.04	389.48	-1482.19	121.26	411.71	-1815.61	-8.69	180.05	-1832.55	4.79	195.08	-1984.81	2.81	329.12	-1948.17	1.45	360.15	-1833.13	84.75	1203.22	0.00	0.00	0.00	-1801.43	58.43	1570.23	-1796.19	163.29	1561.33	-2131.55	11.14	1602.22	-2054.51	12.58	1568.19	299.35	-365.75	76.48	897.28	-343.46	74.35	280.18
4.97000	-1784.60	118.05	23.36	-1807.65	112.34	26.63	-1490.21	119.04	389.48	-1482.19	121.26	411.71	-1781.56	-7.87	183.88	-1801.57	5.15	198.60	-1957.79	3.34	317.21	-1922.87	1.66	349.87	-1828.02	85.32	1203.15	0.00	0.00	0.00	-1793.73	58.37	1569.69	-1787.52	163.37	1560.95	-2118.10	11.05	1602.04	-2043.47	13.06	1568.27	298.77	-366.09	76.37	897.16	-343.35	74.38	281.04
4.98000	-1783.28	117.02	23.91	-1808.01	112.75	26.24	-1490.21	119.04	389.48	-1482.19	121.26	411.71	-1751.41	-6.75	187.11	-1776.42	5.95	200.28	-1930.49	3.86	305.09	-1897.34	1.85	339.38	-1816.93	86.01	1202.56	0.00	0.00	0.00	-1782.16	57.78	1568.89	-1777.82	162.40	1560.45	-2104.65	10.94	1601.86	-2032.41	13.55	1568.35	299.31	-365.94	76.60	897.52	-343.41	74.60	280.47
4.99000	-1782.69	116.43	24.07	-1807.05	111.75	26.56	-1490.21	119.04	389.48	-1482.19	121.26	411.71	-1723.63	-6.11	188.69	-1746.74	7.21	201.32	-1902.92	4.36	292.74	-1871.56	2.00	328.70	-1806.98	85.71	1202.00	0.00	0.00	0.00	-1775.32	57.22	1568.13	-1767.59	160.64	1559.83	-2091.21	10.82	1601.68	-2021.34	14.04	1568.41	298.88	-365.88	76.46	897.09	-343.48	74.42	281.29
5.00000	-1782.79	116.88	23.96	-1806.77	111.83	26.65	-1490.21	119.04	389.48	-1482.19	121.26	411.71	-1690.39	-6.03	190.78	-1715.61	7.76	201.80	-1875.07	4.85	280.16	-1845.54	2.13	317.81	-1798.97	86.75	1200.89	0.00	0.00	0.00	-1764.52	56.40	1567.18	-1758.27	159.88	1559.36	-2077.76	10.69	1601.48	-2010.26	14.54	1568.48	299.17	-365.98	76.47	897.35	-343.64	74.37	281.41
5.01000	-1784.07	118.47	22.99	-1807.73	112.68	26.04	-1490.21	119.04	389.48	-1482.19	121.26	411.71	-1662.76	-5.05	190.53	-1688.06	8.86	200.75	-1846.95	5.33	267.36	-1819.27	2.24	306.73	-1791.08	87.67	1199.71	0.00	0.00	0.00	-1757.59	55.70	1566.19	-1749.78	160.19	1558.97	-2064.33	10.55	1601.28	-1999.16	15.04	1568.53	299.11	-365.99	76.48	897.84	-343.39	74.55	280.79
5.02000	-1784.55	118.98	22.47	-1807.54	112.48	26.17	-1490.21	119.04	389.48	-1482.19	121.26	411.71	-1633.64	-4.61	190.09	-1657.71	9.10	199.54	-1818.54	5.79	254.33	-1794.88	2.28	299.07	-1785.93	88.80	1198.32	0.00	0.00	0.00	-1746.53	55.36	1564.91	-1741.86	160.52	1558.25	-2050.89	10.39	1601.08	-1988.04	15.55	1568.58	298.33	-366.02	76.17	897.73	-343.33	74.53	280.15
5.03000	-1784.41	118.51	22.52	-1807.66	112.16	25.87	-1490.21	119.04	389.48	-1482.19	121.26	411.71	-1608.25	-5.21	188.26	-1631.32	9.86	196.61	-1792.70	6.51	244.38	-1772.73	4.60	289.65	-1778.39	90.01	1196.90	0.00	0.00	0.00	-1738.60	54.68	1563.72	-1732.63	160.18	1557.43	-2037.47	10.22	1600.86	-1976.91	16.07	1568.62	299.03	-365.81	76.48	897.20	-343.26	74.34	280.83
5.04000	-1785.50	119.24	21.76	-1807.54	112.26	25.81	-1490.21	119.04	389.48	-1482.19	121.26	411.71	-1579.69	-4.62	185.77	-1603.46	9.60	193.50	-1767.63	7.73	233.46	-1747.97	4.18	280.15	-1769.06	90.55	1195.16	0.00	0.00	0.00	-1730.56	53.93	1562.39	-1721.94	157.78	1556.54	-2024.05	10.03	1600.64	-1965.77	16.59	1568.66	299.47	-365.73	76.57	897.39	-343.18	74.55	280.25
5.05000	-1785.75	119.40	21.63	-1807.19	112.07	25.81	-1490.21	119.04	389.48	-1482.19	121.26	411.71	-1553.12	-3.17	181.68	-1575.40	10.24	189.17	-1741.44	8.50	222.03	-1724.17	4.90	269.64	-1758.62	90.97	1193.69	0.00	0.00	0.00	-1721.75	53.16	1560.97	-1712.69	157.07	1555.60	-2010.63	9.83	1600.41	-1954.61	17.11	1568.68	299.06	-365.93	76.51	897.58	-343.23	74.57	279.81
5.06000	-1786.34	119.77	21.34	-1807.66	112.54	25.37	-1490.21	119.04	389.48	-1482.19	121.26	411.71	-1525.45	-1.39	176.94	-1545.32	11.80	184.50	-1714.19	8.02	210.24	-1697.94	2.73	259.15	-1750.04	91.46	1192.39	0.00	0.00	0.00	-1711.78	52.38	1559.45	-1703.43	156.41	1554.58	-1997.22	9.62	1600.17	-1943.44	17.65	1568.71	298.90	-366.31	76.39	897.39	-343.41	74.37	279.57
5.07000	-1786.49	119.89	21.29	-1807.59	112.54	25.47	-1490.21	119.04	389.48	-1482.19	121.26	411.71	-1497.67	-0.59	171.41	-1520.11	12.43	178.25	-1686.87	7.18	197.82	-1674.33	3.12	247.15	-1737.38	92.25	1190.93	0.00	0.00	0.00	-1704.03	52.03	1558.03	-1694.11	155.83	1553.86	-1983.82	9.40	1599.92	-1932.25	18.19	1568.72	298.19	-366.35	76.11	897.33	-343.57	74.48	280.21
5.08000	-1785.88	119.42	21.41	-1806.57	111.71	25.87	-1490.21	119.04	389.48	-1482.19	121.26	411.71	-1471.60	0.52	166.14	-1493.32	13.12	172.28	-1662.35	9.46	183.41	-1649.57	2.02	235.25	-1732.79	92.61	1189.01	0.00	0.00	0.00	-1694.48	51.09	1556.28	-1686.84	155.39	1551.25	-1970.43	9.16	1599.67	-1921.05	18.73	1568.73	299.36	-365.79	76.63	897.31	-343.45	74.39	280.47
5.09000	-1785.91	119.03	21.56	-1808.07	113.40	24.91	-1490.21	119.04	389.48	-1482.19	121.26	411.71	-1450.64	0.98	160.38	-1468.64	13.45	166.22	-1635.73	8.89	169.85	-1626.70	1.94	222.40	-1720.53	93.11	1187.35	0.00	0.00	0.00	-1683.11	50.42	1554.60	-1678.06	154.82	1549.52	-1957.05	8.90	1599.41	-1909.84	19.29	1568.73	299.16	-365.86	76.61	897.26	-343.59	74.41	280.13
5.10000	-1786.34	119.40	21.28	-1807.49	113.01	25.08	-1490.21	119.04	389.48	-1482.19	121.26	411.71	-1420.85	2.01	156.39	-1441.63	13.85	160.94	-1610.14	8.81	155.82	-1603.86	1.40	209.27	-1713.78	94.04	1185.44	0.00	0.00	0.00	-1674.56	49.48	1552.89	-1668.38	153.37	1548.46	-1943.68	8.63	1599.14	-1898.62	19.84	1568.72	299.09	-366.30	76.36	897.14	-343.59	74.47	280.07
5.11000	-1786.58	119.91	21.05	-1807.77	113.33	24.86	-1490.21	119.04	389.48	-1482.19	121.26	411.71	-1395.38	1.06	151.96	-1417.55	13.45	155.33	-1586.30	9.16	141.30	-1580.89	-0.31	196.07	-1701.90	93.74	1183.48	0.00	0.00	0.00	-1665.17	48.46	1550.93	-1663.77	152.48	1547.25	-1930.31	8.35	1598.86	-1887.38	20.41	1568.71	298.98	-366.37	76.24	898.13	-343.54	74.75	280.67
5.12000	-1786.20	119.37	21.16	-1807.60	113.24	24.82	-1490.21	119.04	389.48	-1482.19	121.26	411.71	-1369.43	0.17	147.38	-1391.12	12.36	150.08	-1560.91	6.42	127.75	-1557.91	-2.79	183.10	-1689.12	93.76	1181.68	0.00	0.00	0.00	-1655.26	47.19	1549.09	-1653.82	151.77	1545.89	-1916.96	8.05	1598.58	-1876.13	20.98	1568.69	299.42	-365.89	76.53	897.57	-343.69	74.51	280.95
5.13000	-1786.98	120.39	20.57	-1808.26	114.16	24.25	-1490.21	119.04	389.48	-1482.19	121.26	411.71	-1343.97	0.17	142.43	-1366.70	12.05	144.36	-1534.69	2.53	115.74	-1536.43	-4.45	170.07	-1682.41	93.90	1179.51	0.00	0.00	0.00	-1645.64	46.74	1547.35	-1639.78	151.06	1544.45	-1903.62	7.74	1598.28	-1864.86	21.55	1568.66	299.83	-365.97	76.60	897.61	-343.66	74.50	279.95
5.14000	-1787.10	120.35	20.49	-1808.00	114.06	24.11	-1490.21	119.04	389.48	-1482.19	121.26	411.71	-1322.42	-0.49	137.21	-1346.41	11.21	138.04	-1509.82	-0.13	104.56	-1515.12	-6.26	157.47	-1673.62	94.12	1177.99	0.00	0.00	0.00	-1636.73	45.96	1545.53	-1629.33	150.79	1543.14	-1890.29	7.41	1597.98	-1853.58	22.14	1568.62	299.12	-365.78	76.46	897.68	-343.57	74.50	280.07
5.15000	-1786.83	119.78	20.75	-1807.61	113.99	24.02	-1490.21	119.04	389.48	-1482.19	121.26	411.71	-1303.90	-0.76	132.51	-1322.87	10.00	133.24	-1484.49	-5.04	95.70	-1493.46	-9.64	146.27	-1659.69	94.78	1176.04	0.00	0.00	0.00	-1628.21	44.91	1543.65	-1626.35	150.11	1542.04	-1876.98	7.07	1597.68	-1842.30	22.72	1568.58	298.31	-366.08	76.26	897.27	-343.31	74.45	280.49
5.16000	-1786.67	119.75	20.57	-1806.17	112.49	24.77	-1490.21	119.04	389.48	-1482.19	121.26	411.71	-1277.67	-1.70	130.81	-1305.21	7.16	128.71	-1460.51	-10.80	87.93	-1473.44	-12.63	136.34	-1652.84	94.19	1174.17	0.00	0.00	0.00	-1619.26	43.93	1542.00	-1611.71	149.19	1540.13	-1863.68	6.71	1597.36	-1831.00	23.32	1568.53	298.69	-366.10	76.36	897.28	-343.30	74.45	280.68
5.17000	-1786.22	119.35	20.75	-1807.33	114.00	23.90	-1490.21	119.04	389.48	-1482.19	121.26	411.71	-1262.87	-4.25	128.49	-1286.32	5.25	126.52	-1441.88	-13.01	79.00	-1455.10	-16.36	128.10	-1645.12	94.22	1172.82	0.00	0.00	0.00	-1607.81	43.02	1540.34	-1599.87	147.98	1538.54	-1850.39	6.34	1597.04	-1819.68	23.92	1568.47	299.45	-365.74	76.66	896.91	-343.47	74.33	279.67
5.18000	-1786.88	119.86	20.35	-1806.16	113.18	24.00	-1490.21	119.04	389.48	-1482.19	121.26	411.71	-1244.40	-6.86	129.44	-1269.53	1.68	125.69	-1418.57	-17.81	70.48	-1438.64	-19.67	121.25	-1632.09	93.63	1171.37	0.00	0.00	0.00	-1597.13	42.08	1538.88	-1590.06	146.96	1537.32	-1837.12	5.95	1596.70	-1808.36	24.53	1568.40	299.63	-365.99	76.66	897.48	-343.10	74.51	280.36
5.19000	-1786.88	119.91	20.17	-1806.62	113.98	23.66	-1490.21	119.04	389.48	-1482.19	121.26	411.71	-1233.52	-10.25	129.48	-1254.49	-0.31	126.20	-1405.27	-21.99	67.45	-1424.10	-22.37	115.28	-1618.06	93.54	1169.99	0.00	0.00	0.00	-1588.08	41.30	1537.74	-1584.39	145.82	1535.96	-1823.86	5.55	1596.36	-1797.02	25.14	1568.33	299.03	-366.15	76.35	897.83	-343.17	74.61	280.87
5.20000	-1785.82	118.56	20.88	-1805.75	113.29	23.71	-1490.21	119.04	389.48	-1482.19	121.26	411.71	-1215.46	-15.28	132.12	-1241.07	-4.71	127.26	-1395.15	-25.48	65.26	-1411.25	-24.85	110.21	-1612.86	92.18	1168.45	0.00	0.00	0.00	-1576.19	40.45	1536.51	-1572.77	145.56	1534.91	-1810.62	5.13	1596.02	-1785.68	25.76	1568.25	298.91	-366.10	76.37	897.37	-343.64	74.44	280.21
5.21000	-1787.56	120.71	19.65	-1806.04	114.24	23.11	-1490.21	119.04	389.48	-1482.19	121.26	411.71	-1211.03	-18.82	131.77	-1228.30	-3.29	128.53	-1381.40	-28.20	59.28	-1400.63	-26.32	105.55	-1602.49	91.81	1167.49	0.00	0.00	0.00	-1564.59	39.25	1535.84	-1558.98	143.88	1533.96	-1797.40	4.70	1595.66	-1774.32	26.39	1568.16	299.16	-365.84	76.57	897.27	-343.37	74.51	280.31
5.22000	-1786.51	119.85	20.18	-1805.10	113.65	23.46	-1490.21	119.04	389.48	-1482.19	121.26	411.71	-1197.83	-21.77	132.19	-1219.16	-4.79	128.02	-1366.71	-30.63	52.45	-1390.91	-28.40	101.77	-1593.81	91.01	1166.52	0.00	0.00	0.00	-1556.01	38.20	1535.56	-1543.45	142.05	1533.57	-1784.19	4.25	1595.29	-1762.95	27.02	1568.06	298.64	-365.63	76.45	897.56	-343.48	74.58	280.45
5.23000	-1786.74	120.09	19.71	-1806.29	115.24	22.48	-1490.21	119.04	389.48	-1482.19	121.26	411.71	-1195.74	-23.69	129.27	-1211.58	-5.48	126.36	-1360.40	-30.38	47.23	-1384.00	-29.65	97.63	-1582.29	90.51	1166.07	0.00	0.00	0.00	-1545.49	37.21	1535.62	-1531.95	141.66	1533.49	-1771.00	3.78	1594.92	-1751.57	27.66	1567.96	298.50	-365.80	76.41	897.07	-343.65	74.28	280.63
5.24000	-1787.13	120.74	19.44	-1805.75	114.76	22.53	-1490.21	119.04	389.48	-1482.19	121.26	411.71	-1191.60	-25.61	126.01	-1208.14	-8.48	122.11	-1357.01	-29.18	41.01	-1379.74	-30.03	93.02	-1565.87	88.00	1166.27	0.00	0.00	0.00	-1535.11	36.08	1536.01	-1526.25	141.13	1534.34	-1757.83	3.30	1594.54	-1740.18	28.31	1567.85	299.10	-366.04	76.51	897.25	-343.70	74.42	280.53
5.25000	-1787.06	120.67	19.35	-1804.82	114.13	22.70	-1490.21	119.04	389.48	-1482.19	121.26	411.71	-1189.40	-25.82	120.51	-1204.51	-7.69	117.77	-1354.67	-29.04	34.86	-1368.45	-32.01	87.45	-1551.89	86.03	1166.37	0.00	0.00	0.00	-1525.58	34.82	1536.94	-1516.29	139.68	1535.01	-1744.68	2.80	1594.15	-1728.78	28.96	1567.73	299.29	-366.02	76.50	897.56	-343.42	74.55	280.64
5.26000	-1787.89	121.83	18.50	-1805.32	115.00	22.42	-1490.21	119.04	389.48	-1482.19	121.26	411.71	-1185.79	-24.50	114.76	-1204.00	-7.32	111.51	-1355.36	-28.13	28.51	-1358.13	-33.79	82.32	-1542.13	84.74	1166.34	0.00	0.00	0.00	-1512.14	33.48	1537.83	-1506.29	139.17	1535.75	-1731.55	2.28	1593.75	-1717.37	29.62	1567.60	298.88	-366.47	76.48	897.83	-343.20	74.54	280.04
5.27000	-1787.21	121.28	18.79	-1804.96	115.09	22.25	-1490.21	119.04	389.48	-1482.19	121.26	411.71	-1186.83	-22.67	107.94	-1206.36	-8.79	103.14	-1358.46	-26.09	22.11	-1348.73	-35.39	77.62	-1530.64	83.50	1166.32	0.00	0.00	0.00	-1501.96	32.15	1539.20	-1495.83	137.54	1536.83	-1718.44	1.75	1593.35	-1705.95	30.28	1567.46	299.78	-365.88	76.75	897.70	-343.36	74.68	279.91
5.28000	-1786.90	121.21	18.85	-1805.32	115.75	21.88	-1490.21	119.04	389.48	-1482.19	121.26	411.71	-1185.64	-20.49	100.81	-1207.65	-7.47	95.84	-1363.32	-22.67	16.84	-1340.24	-36.80	73.33	-1515.07	81.79	1166.51	0.00	0.00	0.00	-1492.67	30.59	1540.76	-1481.58	135.93	1538.81	-1705.35	1.20	1592.93	-1694.52	30.95	1567.32	299.10	-365.88	76.47	897.23	-343.61	74.44	279.58
5.29000	-1786.74	121.14	18.77	-1803.80	114.92	22.24	-1490.21	119.04	389.48	-1482.19	121.26	411.71	-1190.09	-19.77	94.63	-1204.81	-4.51	92.27	-1361.91	-21.16	15.56	-1332.61	-38.04	69.44	-1502.21	79.26	1166.99	0.00	0.00	0.00	-1482.13	28.99	1542.62	-1469.75	133.89	1540.33	-1692.28	0.63	1592.51	-1683.08	31.63	1567.16	299.30	-366.01	76.46	897.51	-343.61	74.58	280.39
5.30000	-1787.07	122.27	18.36	-1803.09	114.62	22.37	-1490.21	119.04	389.48	-1482.19	121.26	411.71	-1183.70	-18.80	88.19	-1201.10	-10.06	86.20	-1358.66	-20.33	15.59	-1325.80	-39.11	65.94	-1489.04	77.09	1167.67	0.00	0.00	0.00	-1470.19	27.20	1544.74	-1459.43	132.37	1542.19	-1679.23	0.05	1592.07	-1671.63	32.32	1567.00	298.60	-365.92	76.25	896.94	-343.33	74.54	280.15
5.31000	-1788.01	123.11	17.62	-1802.52	114.75	22.36	-1490.21	119.04	389.48	-1482.19	121.26	411.71	-1178.95	-16.58	78.44	-1197.55	-6.19	76.33	-1356.36	-20.68	15.86	-1319.78	-40.02	62.80	-1475.79	73.76	1168.34	0.00	0.00	0.00	-1461.08	25.36	1547.56	-1448.64	130.51	1544.60	-1666.21	-0.55	1591.63	-1660.17	33.01	1566.83	299.27	-365.82	76.66	897.11	-343.26	74.60	280.11
5.32000	-1790.57	124.77	16.02	-1803.35	116.18	22.06	-1490.21	119.04	389.48	-1482.19	121.26	411.71	-1171.35	-14.81	70.91	-1194.15	-5.54	68.89	-1354.50	-20.65	15.90	-1314.52	-40.78	60.03	-1460.18	71.75	1169.73	0.00	0.00	0.00	-1450.15	23.45	1550.65	-1438.16	128.41	1547.65	-1653.21	-1.17	1591.18	-1648.70	33.71	1566.65	299.30	-365.90	76.52	897.30	-343.43	74.53	280.35
5.33000	-1794.29	127.11	13.91	-1801.33	115.16	23.15	-1490.21	119.04	389.48	-1482.19	121.26	411.71	-1168.13	-14.82	65.11	-1187.36	-2.68	64.82	-1353.66	-20.79	15.47	-1309.98	-41.39	57.60	-1449.81	69.31	1171.29	0.00	0.00	0.00	-1438.70	21.32	1553.81	-1427.55	125.73	1550.74	-1640.24	-1.81	1590.73	-1637.22	34.41	1566.46	299.54	-366.02	76.56	897.22	-343.55	74.51	280.82
5.34000	-1798.75	129.96	11.64	-1800.46	115.13	23.66	-1490.21	119.04	389.48	-1482.19	121.26	411.71	-1165.56	-15.34	59.68	-1190.24	-4.10	59.04	-1353.25	-20.70	14.90	-1306.13	-41.86	55.50	-1434.08	66.77	1173.74	0.00	0.00	0.00	-1426.09	18.81	1556.87	-1417.05	123.58	1553.59	-1627.29	-2.46	1590.26	-1625.74	35.12	1566.27	299.32	-365.86	76.68	897.67	-343.47	74.58	280.40
5.35000	-1803.51	133.17	9.56	-1799.89	116.13	23.75	-1490.21	119.04	389.48	-1482.19	121.26	411.71	-1165.52	-17.02	54.42	-1188.70	-5.94	54.72	-1352.86	-21.29	14.66	-1302.92	-42.20	53.72	-1422.00	63.85	1176.45	0.00	0.00	0.00	-1415.73	16.47	1559.78	-1406.19	121.24	1556.40	-1614.36	-3.13	1589.78	-1614.24	35.84	1566.06	299.14	-365.91	76.58	897.45	-343.48	74.54	280.83
5.36000	-1808.13	136.58	8.01	-1796.42	115.36	24.79	-1490.21	119.04	389.48	-1482.19	121.26	411.71	-1163.22	-18.30	49.34	-1188.61	-7.41	50.03	-1351.55	-22.51	14.68	-1300.33	-42.42	52.25	-1409.90	61.64	1179.43	0.00	0.00	0.00	-1404.24	14.23	1562.42	-1394.53	118.08	1559.03	-1601.46	-3.82	1589.30	-1602.74	36.57	1565.85	299.49	-366.34	76.55	897.38	-343.24	74.51	281.17
5.37000	-1812.17	140.03	7.35	-1792.85	115.87	25.33	-1490.21	119.04	389.48	-1482.19	121.26	411.71	-1162.43	-19.57	44.77	-1187.90	-8.41	45.86	-1351.11	-22.83	14.29	-1298.32	-42.52	51.06	-1394.67	58.58	1182.50	0.00	0.00	0.00	-1394.00	11.80	1564.43	-1384.05	115.05	1561.25	-1588.59	-4.53	1588.80	-1591.23	37.30	1565.63	299.23	-366.30	76.50	897.67	-343.51	74.58	280.90
5.38000	-1815.21	143.36	7.92	-1789.16	116.53	26.69	-1490.21	119.04	389.48	-1482.19	121.26	411.71	-1162.82	-19.09	40.18	-1186.66	-7.52	42.51	-1351.05	-22.36	14.06	-1296.85	-42.51	50.15	-1379.97	56.02	1185.43	0.00	0.00	0.00	-1383.68	9.51	1566.41	-1373.19	112.92	1563.29	-1575.75	-5.25	1588.30	-1579.71	38.04	1565.40	298.91	-365.95	76.50	897.63	-343.30	74.65	279.45
5.39000	-1816.79	146.41	10.07	-1785.56	117.16	28.64	-1490.21	119.04	389.48	-1482.19	121.26	411.71	-1159.51	-17.35	37.29	-1184.93	-6.13	39.75	-1350.39	-22.31	14.33	-1295.89	-42.41	49.50	-1366.32	54.23	1187.94	0.00	0.00	0.00	-1372.03	7.22	1568.04	-1362.17	110.90	1565.23	-1562.93	-6.00	1587.79	-1568.19	38.79	1565.16	299.06	-366.16	76.51	897.74	-343.16	74.79	279.87
5.40000	-1816.49	149.03	14.16	-1783.97	120.38	30.76	-1490.21	119.04	389.48	-1482.19	121.26	411.71	-1158.67	-16.08	33.99	-1184.80	-4.39	36.54	-1349.83	-22.07	14.81	-1295.41	-42.20	49.09	-1354.99	51.79	1189.97	0.00	0.00	0.00	-1361.70	4.93	1569.66	-1351.30	108.79	1567.06	-1550.14	-6.76	1587.27	-1556.65	39.54	1564.91	298.89	-366.14	76.44	897.65	-343.45	74.65	280.55
5.41000	-1813.86	151.06	20.52	-1783.30	124.19	34.76	-1490.21	119.04	389.48	-1482.19	121.26	411.71	-1160.99	-15.00	29.94	-1184.79	-4.01	33.42	-1349.52	-21.14	14.98	-1295.37	-41.91	48.93	-1340.92	50.35	1191.67	0.00	0.00	0.00	-1349.79	2.91	1571.09	-1349.63	107.23	1568.28	-1537.39	-7.54	1586.74	-1545.11	40.30	1564.65	298.80	-365.98	76.51	897.62	-343.54	74.59	279.64
5.42000	-1808.48	152.33	29.51	-1790.23	128.60	40.79	-1490.21	119.04	389.48	-1482.19	121.26	411.71	-1158.04	-14.39	27.29	-1182.95	-3.33	30.81	-1348.13	-21.62	15.85	-1295.72	-41.54	48.98	-1328.74	49.49	1192.88	0.00	0.00	0.00	-1339.13	1.14	1572.57	-1340.08	105.46	1569.56	-1524.66	-8.34	1586.20	-1533.56	41.06	1564.38	299.05	-366.07	76.59	897.88	-343.53	74.73	279.70
5.43000	-1799.90	152.70	41.47	-1783.75	133.31	58.83	-1490.21	119.04	389.48	-1482.19	121.26	411.71	-1156.11	-13.92	24.61	-1181.93	-2.65	28.29	-1347.92	-20.17	16.04	-1296.45	-41.10	49.24	-1321.46	48.29	1193.43	0.00	0.00	0.00	-1329.17	-0.72	1573.88	-1324.72	103.32	1570.71	-1511.96	-9.16	1585.66	-1522.01	41.84	1564.11	299.50	-366.09	76.70	897.71	-343.44	74.61	280.98
5.44000	-1787.68	152.00	56.75	-1759.21	139.10	77.31	-1490.21	119.04	389.48	-1482.19	121.26	411.71	-1158.07	-14.17	21.98	-1180.60	-1.78	26.45	-1346.98	-20.12	17.05	-1297.51	-40.59	49.69	-1308.13	47.55	1193.89	0.00	0.00	0.00	-1318.66	-2.44	1574.98	-1312.59	101.87	1571.98	-1499.29	-9.99	1585.10	-1510.45	42.62	1563.82	300.27	-366.03	76.87	897.40	-343.30	74.61	280.40
5.45000	-1771.41	150.08	75.71	-1751.71	139.49	98.60	-1490.21	119.04	389.48	-1482.19	121.26	411.71	-1157.75	-13.16	20.74	-1181.40	-1.73	25.24	-1346.88	-18.82	17.29	-1298.87	-40.02	50.33	-1298.35	46.72	1194.11	0.00	0.00	0.00	-1305.30	-4.07	1575.92	-1302.95	100.56	1572.97	-1486.66	-10.85	1584.53	-1498.88	43.41	1563.53	300.26	-365.98	76.82	897.11	-343.55	74.48	279.99
5.46000	-1761.27	150.06	96.28	-1754.50	139.48	115.51	-1490.21	119.04	389.48	-1482.19	121.26	411.71	-1155.05	-12.87	21.07	-1181.09	-1.13	24.70	-1346.46	-18.58	17.82	-1300.49	-39.41	51.12	-1288.77	45.95	1194.44	0.00	0.00	0.00	-1293.62	-5.33	1576.67	-1292.58	98.92	1574.07	-1474.06	-11.73	1583.96	-1487.31	44.20	1563.23	298.97	-366.07	76.43	897.53	-343.30	74.70	279.89
5.47000	-1752.24	148.19	115.21	-1716.95	136.36	136.54	-1490.21	119.04	389.48	-1482.19	121.26	411.71	-1152.98	-13.75	20.79	-1181.20	-1.05	24.25	-1346.58	-17.69	17.72	-1302.34	-38.75	52.07	-1279.17	46.05	1194.74	0.00	0.00	0.00	-1283.16	-6.59	1577.47	-1280.20	98.07	1574.85	-1461.49	-12.62	1583.37	-1475.73	45.00	1562.91	299.14	-365.76	76.54	897.65	-343.37	74.64	279.64
5.48000	-1727.70	145.54	134.29	-1680.06	133.50	158.87	-1490.21	119.04	389.48	-1482.19	121.26	411.71	-1153.88	-13.31	20.43	-1182.12	-0.67	23.95	-1345.94	-18.14	18.15	-1304.38	-38.05	53.16	-1269.64	45.84	1195.14	0.00	0.00	0.00	-1271.71	-7.93	1578.10	-1272.14	96.39	1575.61	-1448.95	-13.54	1582.78	-1464.14	45.81	1562.59	300.01	-365.99	76.74	897.66	-343.44	74.51	279.52
5.49000	-1706.26	143.62	151.68	-1682.05	129.59	174.66	-1490.21	119.04	389.48	-1482.19	121.26	411.71	-1156.44	-14.14	19.73	-1181.15	-1.12	23.86	-1345.14	-18.92	18.56	-1306.57	-37.33	54.38	-1258.98	44.94	1195.63	0.00	0.00	0.00	-1260.30	-9.00	1578.73	-1258.65	95.41	1575.87	-1436.45	-14.47	1582.18	-1452.55	46.63	1562.26	299.32	-365.97	76.56	897.20	-343.37	74.58	280.26
5.50000	-1687.69	137.99	168.06	-1673.33	125.91	189.17	-1490.21	119.04	389.48	-1482.19	121.26	411.71	-1156.91	-13.00	19.56	-1180.85	-0.60	23.79	-1345.30	-18.81	18.53	-1308.89	-36.58	55.70	-1249.99	44.72	1196.47	0.00	0.00	0.00	-1250.09	-10.03	1579.25	-1250.23	94.75	1576.57	-1423.99	-15.43	1581.56	-1440.95	47.45	1561.92	298.85	-366.04	76.47	897.76	-343.12	74.73	280.19
5.51000	-1666.72	132.71	182.46	-1636.82	122.53	206.93	-1490.21	119.04	389.48	-1482.19	121.26	411.71	-1155.86	-12.92	19.74	-1180.54	-0.77	23.81	-1345.78	-18.32	18.08	-1311.30	-35.82	57.12	-1242.47	43.67	1197.40	0.00	0.00	0.00	-1239.60	-10.97	1579.65	-1242.81	93.62	1576.89	-1411.56	-16.40	1580.94	-1429.34	48.28	1561.56	299.03	-365.92	76.50	897.53	-343.42	74.67	280.37
5.52000	-1645.67	128.98	194.08	-1620.37	119.60	217.16	-1490.21	119.04	389.48	-1482.19	121.26	411.71	-1155.01	-13.08	19.65	-1181.30	-0.90	23.56	-1344.93	-19.46	18.69	-1313.75	-35.06	58.63	-1231.41	43.88	1198.88	0.00	0.00	0.00	-1229.01	-11.65	1580.12	-1230.91	92.95	1577.21	-1399.16	-17.40	1580.31	-1417.74	49.12	1561.20	298.92	-365.73	76.60	896.81	-343.34	74.50	280.14
5.53000	-1620.35	124.97	203.32	-1599.44	116.65	226.41	-1490.21	119.04	389.48	-1482.19	121.26	411.71	-1156.55	-13.27	19.40	-1180.54	-0.79	23.62	-1345.53	-18.60	18.45	-1316.22	-34.29	60.20	-1222.19	43.51	1199.93	0.00	0.00	0.00	-1218.69	-12.58	1580.43	-1215.70	92.49	1577.23	-1386.81	-18.41	1579.67	-1406.12	49.96	1560.83	299.36	-366.09	76.63	897.44	-343.16	74.71	280.32
5.54000	-1592.94	122.87	209.52	-1567.76	113.86	233.43	-1490.21	119.04	389.48	-1482.19	121.26	411.71	-1154.31	-12.90	19.72	-1182.78	-1.06	23.01	-1345.42	-18.68	18.77	-1318.68	-33.54	61.83	-1211.80	43.49	1201.37	0.00	0.00	0.00	-1206.56	-13.33	1580.53	-1209.06	91.57	1577.36	-1374.49	-19.45	1579.02	-1394.50	50.81	1560.45	299.29	-366.33	76.43	897.50	-343.16	74.65	280.75
5.55000	-1562.62	120.07	213.12	-1563.29	112.69	235.29	-1490.21	119.04	389.48	-1482.19	121.26	411.71	-1157.46	-13.43	18.84	-1181.24	-0.62	23.27	-1345.53	-18.33	18.89	-1321.08	-32.80	63.51	-1201.55	42.92	1202.46	0.00	0.00	0.00	-1194.84	-14.07	1580.63	-1199.20	90.46	1577.53	-1362.21	-20.50	1578.36	-1382.88	51.67	1560.06	298.76	-366.03	76.49	897.16	-343.07	74.66	280.35
5.56000	-1536.22	117.74	213.83	-1534.30	106.88	237.42	-1490.21	119.04	389.48	-1482.19	121.26	411.71	-1155.28	-13.55	19.32	-1179.04	-0.64	23.63	-1344.69	-19.25	19.76	-1323.39	-32.08	65.21	-1192.09	42.51	1203.30	0.00	0.00	0.00	-1186.73	-14.69	1580.77	-1190.11	89.93	1577.46	-1349.97	-21.58	1577.69	-1371.25	52.54	1559.66	299.27	-366.04	76.68	897.43	-343.20	74.70	279.63
5.57000	-1505.99	115.53	211.79	-1508.63	105.13	234.59	-1490.21	119.04	389.48	-1482.17	121.26	411.70	-1155.13	-12.85	19.17	-1181.19	-0.92	23.09	-1344.30	-19.43	20.27	-1325.57	-31.39	66.92	-1180.02	42.29	1203.79	0.00	0.00	0.00	-1174.56	-15.64	1580.62	-1180.37	88.58	1577.36	-1337.76	-22.68	1577.01	-1359.62	53.41	1559.25	299.87	-365.94	76.85	897.45	-343.35	74.56	280.20
5.58000	-1466.39	111.07	208.28	-1466.03	103.08	231.63	-1490.21	119.04	389.48	-1460.54	120.24	407.12	-1154.21	-13.36	19.28	-1181.12	-0.97	23.09	-1344.28	-19.28	20.75	-1327.59	-30.74	68.64	-1171.60	41.45	1203.95	0.00	0.00	0.00	-1165.25	-16.15	1580.58	-1164.46	88.23	1576.98	-1325.60	-23.80	1576.32	-1347.98	54.29	1558.83	299.30	-365.81	76.67	897.35	-343.55	74.43	280.69
5.59000	-1431.56	109.43	202.00	-1432.04	100.68	225.27	-1490.19	119.04	389.47	-1439.82	118.01	399.33	-1157.63	-13.25	18.47	-1180.34	-0.70	23.15	-1343.89	-19.13	21.19	-1329.42	-30.13	70.34	-1163.60	41.18	1203.80	0.00	0.00	0.00	-1154.67	-16.95	1580.31	-1153.17	87.70	1576.61	-1313.48	-24.94	1575.62	-1336.34	55.18	1558.40	300.87	-365.91	76.95	897.55	-343.49	74.52	279.81
5.60000	-1383.05	108.63	193.85	-1406.26	98.17	214.82	-1468.39	117.50	377.05	-1417.48	117.29	389.72	-1157.45	-13.86	18.32	-1180.85	-0.93	22.85	-1342.63	-20.48	22.60	-1331.02	-29.58	72.02	-1153.65	40.81	1203.25	0.00	0.00	0.00	-1142.61	-17.44	1580.01	-1144.97	86.76	1576.47	-1301.40	-26.10	1574.91	-1324.70	56.08	1557.96	299.66	-366.01	76.68	897.83	-343.48	74.64	281.12
5.61000	-1361.19	107.17	182.19	-1366.14	98.41	205.29	-1444.32	118.00	362.62	-1395.61	115.59	377.46	-1158.13	-12.93	18.22	-1180.09	-0.90	23.14	-1342.15	-20.84	23.70	-1332.36	-29.08	73.65	-1142.94	40.17	1202.72	0.00	0.00	0.00	-1131.11	-18.19	1579.58	-1137.42	86.47	1576.13	-1289.36	-27.28	1574.19	-1313.05	56.98	1557.51	299.02	-366.08	76.54	897.40	-343.33	74.59	280.84
5.62000	-1334.78	108.57	169.57	-1336.59	99.74	192.74	-1419.45	118.27	346.31	-1371.10	116.37	364.01	-1153.85	-13.05	19.12	-1182.12	-0.78	22.64	-1341.16	-21.58	25.10	-1333.39	-28.66	75.23	-1133.81	39.74	1201.71	0.00	0.00	0.00	-1120.92	-18.83	1579.18	-1126.63	86.27	1575.69	-1277.22	-30.25	1573.71	-1301.40	57.89	1557.05	299.58	-366.14	76.57	897.58	-343.41	74.66	280.82
5.63000	-1293.64	107.52	159.69	-1301.12	99.72	180.19	-1393.67	118.17	327.63	-1346.47	116.29	348.68	-1153.59	-13.69	19.18	-1181.14	-0.87	22.76	-1340.77	-21.42	26.18	-1334.08	-28.30	76.75	-1123.22	39.17	1200.86	0.00	0.00	0.00	-1109.71	-19.43	1578.52	-1114.00	85.17	1574.99	-1266.66	-30.98	1573.40	-1289.74	58.81	1556.57	299.58	-365.80	76.77	896.92	-343.50	74.50	280.53
5.64000	-1255.74	105.67	147.16	-1266.33	99.57	166.70	-1367.33	117.09	306.83	-1321.15	115.89	331.75	-1155.94	-13.42	18.64	-1180.62	-1.31	23.03	-1340.54	-21.27	27.18	-1334.41	-28.03	78.18	-1114.80	39.03	1199.78	0.00	0.00	0.00	-1099.23	-20.07	1577.96	-1100.33	84.78	1574.24	-1255.49	-32.36	1572.96	-1278.09	59.74	1556.09	298.39	-365.87	76.45	897.24	-343.33	74.55	280.39
5.65000	-1217.34	104.33	133.97	-1228.09	98.33	153.10	-1339.68	117.21	283.46	-1295.55	114.06	312.61	-1158.02	-13.40	18.20	-1181.26	-1.21	22.96	-1340.56	-21.09	28.14	-1334.33	-27.85	79.52	-1106.04	38.73	1198.75	0.00	0.00	0.00	-1088.85	-20.59	1577.33	-1093.57	83.80	1573.85	-1244.72	-33.18	1572.25	-1266.43	60.67	1555.60	299.09	-365.98	76.58	897.55	-343.37	74.51	279.95
5.66000	-1176.31	102.53	121.37	-1190.22	97.22	139.31	-1303.24	117.10	261.16	-1271.37	115.62	291.46	-1156.43	-13.94	18.68	-1178.34	-1.20	23.76	-1339.94	-21.37	29.32	-1333.80	-27.76	80.75	-1098.10	37.85	1197.50	0.00	0.00	0.00	-1076.82	-21.28	1576.33	-1083.21	83.04	1572.93	-1233.81	-34.07	1571.49	-1254.76	61.61	1555.09	299.28	-365.90	76.60	897.80	-343.34	74.52	279.59
5.67000	-1134.53	99.86	109.88	-1149.33	94.74	126.69	-1277.99	114.41	237.03	-1233.60	115.40	272.52	-1155.51	-13.30	19.14	-1177.61	-1.31	24.09	-1339.46	-21.52	30.38	-1332.94	-27.80	81.83	-1085.20	37.64	1196.52	0.00	0.00	0.00	-1067.27	-21.82	1575.53	-1073.41	83.21	1571.92	-1223.98	-33.74	1570.62	-1243.10	62.56	1554.58	299.32	-366.00	76.44	897.81	-343.34	74.65	279.60
5.68000	-1092.05	97.43	99.05	-1108.49	91.96	114.87	-1243.85	116.05	214.48	-1209.79	111.53	251.15	-1152.26	-12.47	20.65	-1177.44	-1.12	23.96	-1338.85	-22.13	31.89	-1333.09	-27.07	82.63	-1077.16	36.84	1195.26	0.00	0.00	0.00	-1056.24	-22.17	1574.47	-1064.62	82.93	1570.93	-1213.92	-33.65	1569.55	-1231.43	63.51	1554.06	299.25	-366.16	76.46	898.02	-343.36	74.77	279.76
5.69000	-1048.31	94.21	89.63	-1066.00	89.23	103.91	-1208.47	116.98	192.04	-1178.98	111.78	230.87	-1156.18	-12.77	19.39	-1180.17	-1.09	23.33	-1339.14	-21.46	32.71	-1332.31	-27.18	83.52	-1065.41	36.55	1193.99	0.00	0.00	0.00	-1045.10	-22.76	1573.32	-1048.24	82.03	1569.75	-1203.37	-33.95	1568.43	-1219.76	64.48	1553.52	299.29	-365.86	76.61	897.50	-343.60	74.46	280.10
5.70000	-1006.77	92.42	81.28	-1023.55	86.96	94.14	-1172.85	116.86	169.60	-1145.34	113.62	211.65	-1154.17	-13.46	19.84	-1179.32	-2.48	24.07	-1338.93	-21.30	33.72	-1331.15	-27.75	84.73	-1055.96	35.91	1192.69	0.00	0.00	0.00	-1035.72	-23.14	1572.30	-1038.97	81.34	1568.53	-1192.35	-34.73	1567.25	-1208.09	65.45	1552.97	299.52	-366.10	76.69	897.65	-343.45	74.49	280.50
5.71000	-960.89	89.53	74.58	-980.33	84.54	85.89	-1135.89	115.83	147.39	-1112.77	112.70	191.91	-1151.95	-13.57	20.47	-1178.32	-2.74	24.47	-1338.68	-21.23	35.07	-1330.65	-27.35	85.63	-1045.28	35.10	1191.15	0.00	0.00	0.00	-1024.78	-23.46	1571.04	-1029.15	81.63	1567.28	-1181.22	-35.58	1566.05	-1196.42	66.43	1552.42	299.81	-366.09	76.78	897.68	-343.31	74.67	280.66
5.72000	-918.07	88.29	69.43	-938.93	83.23	78.29	-1098.36	113.34	125.62	-1077.58	113.25	173.41	-1158.66	-13.94	19.22	-1178.94	-3.01	23.56	-1337.58	-21.99	36.91	-1329.57	-27.68	86.94	-1036.74	34.28	1189.64	0.00	0.00	0.00	-1014.14	-23.98	1569.73	-1019.13	81.29	1566.02	-1170.31	-36.13	1564.73	-1184.74	67.41	1551.85	299.48	-366.10	76.67	897.82	-343.34	74.76	280.49
5.73000	-873.86	87.12	64.92	-899.21	82.04	71.11	-1059.50	110.63	105.20	-1042.68	111.83	155.17	-1160.26	-13.53	18.36	-1177.50	-2.81	23.54	-1337.08	-22.37	38.58	-1328.32	-28.00	88.29	-1025.85	33.67	1188.17	0.00	0.00	0.00	-1002.39	-24.15	1568.38	-1006.66	81.12	1564.57	-1159.86	-36.25	1563.51	-1173.07	68.41	1551.27	299.55	-366.37	76.58	897.69	-343.56	74.54	279.28
5.74000	-835.11	86.44	60.50	-857.18	81.30	65.86	-1021.00	105.85	86.21	-1006.94	109.90	137.97	-1155.27	-14.63	18.47	-1176.96	-2.94	23.47	-1336.57	-22.39	40.22	-1328.01	-27.60	89.41	-1014.36	33.46	1186.61	0.00	0.00	0.00	-991.29	-24.27	1567.07	-995.35	81.08	1563.23	-1148.75	-36.85	1562.30	-1161.39	69.41	1550.68	299.73	-366.07	76.75	897.47	-343.54	74.53	279.94
5.75000	-792.05	85.13	59.37	-814.93	80.50	63.15	-981.50	103.53	70.56	-971.80	107.14	122.26	-1151.36	-15.54	18.76	-1177.92	-2.80	23.00	-1335.67	-23.00	42.32	-1327.51	-27.49	90.71	-1004.13	33.09	1185.15	0.00	0.00	0.00	-981.24	-24.35	1565.67	-981.92	81.39	1561.43	-1137.87	-37.37	1561.03	-1149.71	70.42	1550.08	298.50	-366.29	76.33	897.06	-343.44	74.48	280.34
5.76000	-749.79	84.69	60.66	-776.01	79.39	61.76	-942.38	100.45	57.46	-937.36	103.36	108.82	-1154.24	-16.36	17.91	-1178.17	-2.94	22.69	-1335.19	-23.29	44.03	-1326.74	-27.78	92.23	-996.72	32.14	1183.49	0.00	0.00	0.00	-970.46	-24.61	1564.23	-974.82	81.32	1560.09	-1126.94	-37.26	1559.66	-1138.04	71.44	1549.47	299.41	-366.24	76.52	897.33	-343.01	74.58	279.52
5.77000	-711.12	83.77	62.23	-737.97	77.99	61.82	-904.65	97.70	47.62	-903.50	100.03	98.44	-1155.74	-15.36	17.72	-1177.21	-2.99	23.06	-1334.70	-23.28	45.80	-1325.08	-28.69	94.42	-985.61	31.47	1182.02	0.00	0.00	0.00	-958.46	-24.69	1562.66	-966.10	81.68	1558.69	-1116.25	-36.82	1558.39	-1126.36	72.46	1548.84	298.90	-365.99	76.41	897.80	-343.09	74.65	280.40
5.78000	-678.27	83.87	64.28	-704.65	77.07	62.39	-869.06	94.53	40.55	-870.36	98.31	91.96	-1153.04	-16.31	18.17	-1177.42	-3.04	22.56	-1333.53	-24.21	48.19	-1323.58	-29.47	96.45	-972.37	30.19	1180.32	0.00	0.00	0.00	-947.73	-24.52	1561.27	-953.03	81.82	1556.90	-1105.65	-36.32	1557.11	-1114.68	73.50	1548.21	298.33	-366.26	76.22	897.71	-343.15	74.55	279.80
5.79000	-643.29	83.01	69.05	-673.70	76.07	64.83	-836.20	91.53	36.30	-840.76	94.94	87.29	-1152.42	-15.75	18.30	-1177.83	-3.39	22.38	-1332.56	-24.82	50.59	-1322.85	-29.01	98.09	-961.61	29.85	1178.67	0.00	0.00	0.00	-937.93	-24.43	1559.89	-942.43	81.72	1555.39	-1094.98	-36.13	1555.85	-1103.00	74.54	1547.56	299.39	-366.28	76.52	897.49	-343.13	74.67	279.98
5.80000	-617.53	80.82	73.33	-643.77	75.22	69.64	-807.18	88.45	33.71	-814.16	92.10	84.75	-1153.56	-15.93	17.81	-1179.15	-3.23	22.06	-1330.74	-26.29	53.46	-1320.35	-30.85	100.79	-954.91	29.43	1177.04	0.00	0.00	0.00	-928.05	-24.11	1558.50	-932.44	82.22	1553.95	-1084.33	-35.91	1554.56	-1091.32	75.59	1546.90	299.03	-365.86	76.68	897.38	-343.40	74.70	280.22
5.81000	-593.65	79.91	79.61	-618.24	74.31	75.23	-781.44	86.82	32.32	-791.22	90.99	83.47	-1153.44	-16.55	17.92	-1178.19	-3.05	22.26	-1329.98	-26.59	55.82	-1319.73	-30.29	102.59	-941.70	28.71	1175.72	0.00	0.00	0.00	-916.03	-23.85	1557.16	-919.54	82.42	1552.39	-1073.69	-35.66	1553.36	-1079.64	76.65	1546.23	300.30	-365.68	76.92	897.53	-343.29	74.59	280.77
5.82000	-571.34	79.76	86.69	-599.08	74.60	81.23	-759.04	86.63	31.43	-772.11	89.64	82.33	-1152.53	-16.23	17.90	-1177.44	-3.39	22.56	-1329.24	-26.66	58.36	-1317.80	-30.90	104.89	-930.17	28.92	1174.47	0.00	0.00	0.00	-906.71	-23.49	1556.03	-907.27	83.05	1550.99	-1062.86	-35.37	1552.17	-1067.96	77.71	1545.55	299.43	-366.31	76.57	897.57	-343.24	74.63	280.77
5.83000	-556.62	77.30	92.00	-587.34	70.82	84.61	-741.92	86.75	30.12	-756.58	89.76	81.15	-1154.92	-16.13	17.54	-1177.52	-3.50	22.61	-1328.03	-27.38	61.24	-1315.67	-31.71	107.45	-916.66	28.37	1173.55	0.00	0.00	0.00	-896.23	-22.98	1555.15	-897.36	84.09	1550.05	-1052.74	-33.76	1551.07	-1057.66	77.89	1544.38	299.00	-366.03	76.57	896.93	-343.23	74.48	280.19
5.84000	-547.66	74.56	94.84	-573.83	68.43	87.89	-729.05	87.37	28.16	-745.11	90.64	79.49	-1153.29	-16.39	17.97	-1177.12	-4.02	22.84	-1324.81	-30.19	65.44	-1312.72	-33.19	110.50	-906.66	27.64	1172.88	0.00	0.00	0.00	-885.68	-22.34	1554.34	-888.70	84.54	1549.21	-1042.13	-32.90	1550.06	-1047.93	77.50	1543.35	299.15	-365.99	76.62	897.16	-343.20	74.51	279.83
5.85000	-537.15	72.27	97.13	-564.86	65.12	88.07	-720.81	88.21	25.51	-737.19	92.01	76.98	-1153.16	-16.23	17.95	-1176.14	-4.49	23.32	-1323.68	-30.37	68.62	-1309.71	-34.10	113.57	-894.35	27.19	1172.32	0.00	0.00	0.00	-875.41	-21.45	1553.86	-877.85	85.37	1548.67	-1031.21	-32.13	1549.17	-1036.99	79.24	1542.48	299.25	-365.94	76.68	897.52	-343.38	74.59	281.06
5.86000	-537.59	68.19	89.68	-563.50	62.73	82.92	-717.95	88.57	24.34	-733.39	91.45	73.56	-1156.98	-16.25	17.45	-1175.89	-4.47	23.68	-1321.55	-31.19	72.26	-1305.61	-36.09	117.26	-882.19	27.15	1172.05	0.00	0.00	0.00	-864.66	-20.83	1553.61	-867.30	86.30	1548.33	-1020.88	-30.85	1548.45	-1025.24	81.53	1541.77	299.72	-365.79	76.77	897.50	-343.33	74.68	280.52
5.87000	-532.76	66.51	83.36	-562.87	60.48	75.00	-717.78	87.15	22.37	-732.27	90.18	69.10	-1154.48	-16.33	18.20	-1174.87	-4.94	24.72	-1318.59	-32.65	76.32	-1300.42	-39.01	121.61	-868.69	27.44	1171.97	0.00	0.00	0.00	-852.94	-19.79	1553.59	-854.41	86.90	1548.02	-1010.05	-29.97	1547.67	-1015.77	80.64	1541.19	299.64	-365.82	76.73	897.41	-343.22	74.65	280.04
5.88000	-532.81	65.63	71.15	-559.34	59.46	66.27	-715.07	87.09	22.87	-731.68	85.99	65.15	-1154.47	-16.80	18.59	-1177.01	-5.63	25.36	-1315.54	-33.72	80.65	-1295.47	-41.18	125.84	-855.74	28.28	1172.24	0.00	0.00	0.00	-842.50	-18.79	1553.79	-844.59	88.19	1548.19	-999.77	-28.29	1547.27	-1004.49	82.69	1540.42	299.21	-365.89	76.59	897.40	-343.43	74.64	280.94
5.89000	-521.31	64.84	61.56	-550.79	58.90	58.69	-713.50	86.45	22.69	-725.72	86.20	65.41	-1154.73	-16.78	18.68	-1173.52	-6.57	27.18	-1311.24	-35.60	85.43	-1290.15	-43.11	130.11	-843.49	28.28	1172.81	0.00	0.00	0.00	-832.07	-17.76	1554.66	-836.03	89.18	1549.26	-989.13	-26.89	1547.29	-993.96	84.70	1540.04	299.24	-366.00	76.45	897.25	-343.48	74.56	281.17
5.90000	-521.23	63.97	54.16	-548.83	58.44	52.01	-712.72	85.96	22.85	-719.16	87.62	68.34	-1154.60	-16.55	18.78	-1160.84	-8.53	32.06	-1306.24	-37.19	90.73	-1282.37	-46.31	135.22	-831.88	28.19	1174.03	0.00	0.00	0.00	-821.18	-16.50	1556.37	-822.39	90.53	1550.92	-978.45	-25.12	1548.20	-982.45	86.84	1540.91	300.35	-365.95	76.73	897.05	-343.54	74.40	280.65
5.91000	-519.72	62.65	48.98	-547.29	57.00	48.22	-711.70	85.97	23.13	-716.02	87.98	68.52	-1156.99	-16.93	18.76	-1169.61	-8.80	30.35	-1299.87	-38.67	96.80	-1273.47	-48.79	140.42	-819.41	29.90	1175.70	0.00	0.00	0.00	-811.59	-15.36	1558.58	-812.85	91.31	1553.32	-967.36	-23.94	1549.68	-971.17	88.56	1542.60	300.68	-365.62	76.99	897.35	-343.32	74.54	281.07
5.92000	-517.33	59.62	44.97	-546.56	54.40	44.22	-711.11	85.82	22.84	-715.23	88.02	68.57	-1155.99	-16.78	19.29	-1178.29	-7.75	28.10	-1291.14	-40.93	104.18	-1262.64	-50.57	145.89	-808.43	30.73	1178.08	0.00	0.00	0.00	-799.51	-13.96	1560.90	-803.51	92.84	1555.41	-956.92	-21.84	1551.47	-960.01	91.00	1544.05	299.65	-365.85	76.80	897.75	-343.67	74.47	280.46
5.93000	-519.22	58.45	40.34	-543.02	53.49	41.46	-710.19	86.55	22.80	-714.14	87.90	68.73	-1154.16	-17.09	19.28	-1177.45	-7.29	27.97	-1281.75	-41.62	112.28	-1250.46	-51.59	151.98	-795.65	30.44	1180.85	0.00	0.00	0.00	-788.31	-12.45	1563.13	-792.99	93.99	1557.46	-946.41	-19.77	1553.25	-949.46	91.50	1545.77	299.74	-365.94	76.59	898.02	-343.39	74.69	280.16
5.94000	-517.38	58.89	37.37	-544.13	53.80	38.42	-710.07	86.11	22.36	-712.29	88.55	69.24	-1150.95	-17.59	19.41	-1166.64	-8.24	30.39	-1271.02	-42.01	121.79	-1237.00	-52.43	159.48	-781.94	31.72	1183.85	0.00	0.00	0.00	-777.64	-10.87	1565.23	-779.56	95.41	1559.21	-935.51	-18.04	1554.88	-938.40	93.23	1546.91	299.95	-365.91	76.68	897.77	-343.44	74.66	280.10
5.95000	-517.56	58.87	35.58	-542.79	54.16	37.17	-709.83	86.44	22.60	-711.04	88.48	69.33	-1149.72	-18.66	18.33	-1160.79	-9.19	32.20	-1259.13	-41.47	131.90	-1222.20	-53.13	167.71	-769.36	31.60	1186.96	0.00	0.00	0.00	-766.86	-9.39	1567.27	-768.73	97.07	1560.89	-924.68	-16.26	1556.58	-927.92	94.01	1548.14	299.47	-366.02	76.50	897.86	-343.40	74.71	280.28
5.96000	-519.18	58.73	34.15	-541.20	53.38	36.46	-709.66	86.45	22.63	-710.01	88.95	69.43	-1145.21	-19.71	17.62	-1156.11	-9.45	33.45	-1245.32	-41.26	143.12	-1208.14	-50.92	175.12	-757.42	32.00	1189.76	0.00	0.00	0.00	-756.62	-7.79	1569.38	-757.07	98.03	1562.52	-913.58	-14.92	1558.60	-916.71	96.44	1549.67	299.40	-365.95	76.62	897.68	-343.57	74.64	280.79
5.97000	-518.76	57.82	33.02	-543.02	52.78	34.90	-709.39	86.76	22.66	-709.62	89.03	69.44	-1138.70	-20.53	16.94	-1149.64	-10.15	34.97	-1230.12	-40.40	154.53	-1191.64	-50.13	183.52	-746.46	32.91	1192.48	0.00	0.00	0.00	-746.20	-6.31	1571.41	-746.55	99.51	1563.84	-902.53	-13.61	1560.57	-905.35	98.72	1550.92	298.93	-366.06	76.46	897.17	-343.43	74.65	280.90
5.98000	-518.20	58.37	32.43	-542.34	53.04	34.08	-709.47	86.44	22.60	-709.54	88.46	69.10	-1130.94	-22.29	15.83	-1140.63	-11.67	36.64	-1214.83	-38.33	165.61	-1173.84	-48.91	192.43	-732.93	33.03	1194.89	0.00	0.00	0.00	-735.52	-4.72	1573.31	-737.74	100.77	1565.18	-891.76	-11.75	1562.48	-894.44	99.73	1552.37	299.05	-366.03	76.45	896.85	-343.42	74.59	280.34
5.99000	-516.27	57.34	32.32	-541.57	52.81	33.82	-709.12	86.86	22.96	-709.32	88.50	69.38	-1121.51	-25.04	13.64	-1128.85	-15.00	38.51	-1200.95	-37.13	176.75	-1155.84	-45.74	201.04	-722.54	32.57	1197.19	0.00	0.00	0.00	-723.52	-3.52	1575.01	-722.79	102.07	1566.27	-881.21	-9.99	1564.48	-883.99	100.01	1553.65	298.87	-366.42	76.30	896.89	-343.38	74.54	280.31
6.00000	-514.64	57.91	32.06	-541.85	52.61	33.03	-708.93	87.18	23.26	-709.12	87.64	69.20	-1110.29	-29.08	17.55	-1115.20	-18.26	42.81	-1182.66	-34.38	186.24	-1135.94	-43.89	209.69	-710.51	31.71	1198.87	0.00	0.00	0.00	-712.91	-2.63	1576.67	-712.46	102.94	1567.55	-870.54	-8.65	1566.32	-872.11	102.78	1554.92	298.94	-366.08	76.49	897.21	-343.37	74.47	280.08
6.01000	-516.86	58.24	31.01	-541.26	52.64	32.61	-708.96	86.82	23.19	-709.09	87.17	69.29	-1093.89	-33.60	24.20	-1098.40	-22.50	48.94	-1160.66	-31.30	195.00	-1114.60	-43.04	217.34	-700.69	30.74	1200.38	0.00	0.00	0.00	-702.99	-1.82	1578.33	-701.89	104.02	1568.74	-859.79	-7.35	1568.04	-861.97	103.16	1556.37	299.51	-366.06	76.68	897.63	-343.17	74.66	280.64
6.02000	-517.70	57.59	30.27	-541.27	52.53	32.31	-708.91	86.67	23.25	-708.59	87.78	69.59	-1073.81	-39.33	31.22	-1077.06	-26.99	55.96	-1139.31	-28.59	202.61	-1092.52	-41.88	225.04	-687.93	29.67	1201.58	0.00	0.00	0.00	-692.35	-0.93	1579.76	-691.17	104.50	1569.95	-848.95	-6.33	1569.54	-851.48	103.29	1557.53	298.63	-366.38	76.30	897.30	-343.39	74.55	280.33
6.03000	-515.68	57.49	30.15	-541.91	53.17	31.37	-708.88	86.33	23.05	-708.38	87.40	69.60	-1050.85	-44.65	38.47	-1053.23	-30.87	62.65	-1117.18	-27.29	208.95	-1070.15	-40.69	232.28	-680.41	28.63	1202.21	0.00	0.00	0.00	-681.95	-0.20	1581.18	-681.72	105.19	1571.03	-838.27	-5.31	1570.87	-840.45	104.46	1558.37	298.07	-366.49	76.21	897.65	-343.46	74.66	279.88
6.04000	-516.32	57.51	29.39	-541.27	53.08	31.06	-708.80	86.21	23.01	-708.29	87.37	69.62	-1023.95	-49.58	44.91	-1028.53	-34.58	68.25	-1094.70	-26.13	213.30	-1047.32	-39.28	238.02	-669.91	27.59	1203.01	0.00	0.00	0.00	-670.45	0.37	1582.49	-669.77	105.43	1572.08	-827.79	-4.51	1572.10	-829.68	104.88	1559.42	299.23	-366.40	76.50	897.53	-343.56	74.55	280.18
6.05000	-514.84	57.00	29.10	-542.50	53.03	30.52	-708.29	87.51	23.55	-707.71	87.69	69.72	-997.30	-53.17	49.99	-1002.44	-37.84	72.55	-1071.23	-26.15	216.56	-1023.61	-38.23	242.17	-660.65	26.74	1203.69	0.00	0.00	0.00	-659.84	0.61	1583.80	-658.75	106.09	1572.91	-817.11	-4.22	1573.23	-818.53	106.38	1560.28	298.40	-366.16	76.30	897.59	-343.41	74.82	280.30
6.06000	-516.50	57.47	28.73	-542.62	53.01	30.29	-708.18	86.98	23.17	-707.22	88.30	70.08	-970.04	-56.66	53.32	-975.51	-40.74	75.72	-1046.82	-26.55	218.33	-999.31	-38.06	244.70	-647.44	26.12	1204.29	0.00	0.00	0.00	-649.21	0.88	1584.93	-648.71	105.76	1573.98	-806.66	-3.43	1574.31	-807.02	108.38	1561.09	298.77	-366.17	76.34	898.05	-343.06	74.89	280.50
6.07000	-515.47	57.15	28.43	-543.33	52.62	29.74	-708.24	86.58	23.02	-706.41	89.18	70.61	-941.50	-60.16	55.97	-947.14	-43.57	77.83	-1021.92	-27.01	218.65	-974.89	-38.13	245.81	-640.29	25.23	1204.65	0.00	0.00	0.00	-639.09	1.18	1585.97	-636.80	105.91	1574.82	-796.20	-2.65	1575.33	-797.12	106.89	1561.97	299.50	-366.39	76.55	897.69	-343.57	74.63	280.83
6.08000	-515.85	56.50	28.05	-539.74	52.79	30.00	-708.05	86.77	23.14	-706.36	88.73	70.57	-910.83	-62.85	57.90	-918.14	-46.36	78.97	-996.15	-28.38	217.63	-950.83	-37.62	245.30	-629.75	24.13	1205.25	0.00	0.00	0.00	-628.73	1.14	1586.77	-625.37	106.11	1575.49	-785.14	-3.05	1576.10	-786.49	107.68	1562.73	298.89	-366.26	76.38	897.62	-343.59	74.53	280.68
6.09000	-513.15	56.30	28.03	-540.80	52.56	29.53	-707.95	86.61	23.15	-706.00	88.43	70.83	-879.84	-65.72	58.78	-887.58	-48.71	79.35	-970.36	-29.55	214.85	-926.13	-38.19	243.80	-619.53	23.73	1206.10	0.00	0.00	0.00	-617.61	1.25	1587.45	-615.90	106.41	1576.28	-774.74	-2.35	1576.79	-775.84	107.76	1563.29	298.58	-366.36	76.33	897.80	-343.21	74.69	280.46
6.10000	-514.02	56.32	26.87	-539.93	52.45	29.24	-707.83	86.63	23.39	-705.80	87.89	70.83	-848.12	-68.67	58.75	-857.29	-51.36	78.62	-944.52	-30.79	210.57	-901.42	-38.31	240.56	-610.15	23.53	1206.57	0.00	0.00	0.00	-606.71	1.22	1588.04	-605.13	105.98	1576.81	-764.30	-2.28	1577.20	-765.25	107.83	1563.79	299.74	-366.05	76.71	897.76	-343.23	74.62	280.30
6.11000	-516.43	56.09	25.68	-540.38	52.13	28.62	-707.90	86.19	23.60	-705.43	87.83	71.28	-815.26	-71.69	58.06	-825.71	-53.65	77.13	-917.90	-32.56	204.96	-876.21	-38.65	236.22	-598.95	23.55	1207.06	0.00	0.00	0.00	-596.57	0.97	1588.66	-596.44	105.68	1577.77	-753.86	-2.35	1577.50	-754.16	108.75	1564.11	299.72	-366.46	76.67	897.20	-343.41	74.51	280.00
6.12000	-514.74	56.25	25.60	-540.47	52.45	28.31	-707.62	86.09	24.01	-705.21	87.35	71.63	-779.50	-73.30	57.13	-792.03	-55.28	74.92	-890.27	-34.65	197.91	-850.64	-39.61	230.81	-589.31	23.50	1207.41	0.00	0.00	0.00	-586.34	0.85	1589.13	-584.69	105.44	1578.32	-743.37	-2.29	1577.72	-743.95	107.48	1564.46	298.86	-366.23	76.37	896.84	-343.78	74.43	280.34
6.13000	-514.08	56.56	25.06	-540.24	52.70	28.25	-707.58	85.26	24.26	-704.74	86.90	71.95	-745.63	-74.67	55.17	-755.19	-57.65	73.09	-861.85	-37.48	189.90	-824.28	-40.61	224.06	-582.01	23.57	1207.48	0.00	0.00	0.00	-575.37	0.69	1589.64	-573.06	104.94	1578.95	-732.93	-2.52	1577.63	-733.48	107.93	1564.47	300.17	-366.25	76.82	897.33	-343.59	74.56	280.34
6.14000	-514.54	56.33	24.54	-537.34	52.96	28.73	-707.30	85.08	24.79	-704.43	86.07	72.16	-706.98	-76.36	53.84	-719.76	-60.33	70.45	-833.20	-39.60	180.30	-797.14	-42.47	216.49	-571.56	23.61	1207.93	0.00	0.00	0.00	-565.23	0.49	1589.95	-561.93	104.81	1579.33	-722.59	-2.50	1577.55	-722.96	108.21	1564.51	299.79	-366.39	76.63	897.19	-343.77	74.45	279.66
6.15000	-515.70	56.88	24.38	-537.96	52.50	28.32	-706.90	84.91	25.29	-704.06	85.40	72.41	-667.61	-79.58	51.84	-683.53	-63.75	66.88	-803.23	-42.14	169.94	-769.03	-45.13	208.26	-560.66	23.65	1207.91	0.00	0.00	0.00	-555.12	0.33	1590.28	-552.56	104.39	1579.80	-712.15	-2.90	1577.23	-712.46	108.29	1564.26	299.28	-366.55	76.34	896.76	-343.83	74.24	280.48
6.16000	-512.93	57.51	25.30	-540.17	52.68	27.60	-706.80	84.25	25.60	-703.40	85.56	72.82	-630.68	-80.73	49.00	-647.26	-66.17	63.04	-772.94	-44.39	158.57	-740.47	-47.15	198.67	-549.53	23.82	1207.78	0.00	0.00	0.00	-544.72	-0.09	1590.38	-541.58	103.98	1580.00	-701.74	-3.62	1576.73	-702.44	106.87	1563.96	298.91	-366.65	76.24	896.89	-343.55	74.46	280.60
6.17000	-512.24	58.01	25.84	-538.15	52.53	28.32	-706.53	84.31	26.02	-703.24	84.82	73.03	-594.05	-82.29	45.59	-609.76	-67.47	59.44	-741.17	-46.73	146.39	-711.43	-49.33	188.32	-539.18	24.18	1207.32	0.00	0.00	0.00	-533.67	-0.35	1590.42	-531.60	104.16	1580.28	-691.65	-3.88	1576.01	-692.23	106.46	1563.38	298.91	-366.28	76.37	897.43	-343.60	74.44	281.02
6.18000	-511.60	58.58	27.28	-537.44	52.80	28.69	-706.46	83.92	26.36	-702.63	85.01	73.67	-555.56	-83.44	42.70	-572.15	-68.19	55.66	-708.68	-49.50	133.69	-681.58	-51.65	177.44	-527.76	24.27	1206.84	0.00	0.00	0.00	-523.67	-0.72	1590.43	-522.25	103.95	1580.50	-681.64	-4.18	1574.96	-681.98	105.95	1562.77	298.93	-366.22	76.40	897.88	-343.52	74.72	280.53
6.19000	-512.85	59.66	28.52	-538.18	53.80	28.99	-706.41	83.53	26.61	-702.23	84.82	74.27	-515.50	-83.48	40.36	-533.51	-68.24	52.08	-675.79	-51.25	120.00	-651.18	-54.11	166.09	-519.66	24.19	1206.20	0.00	0.00	0.00	-514.72	-0.96	1590.46	-511.95	103.65	1580.69	-671.46	-4.79	1573.80	-671.90	105.39	1561.59	298.89	-366.07	76.39	897.45	-343.36	74.63	280.08
6.20000	-510.16	56.36	26.04	-536.34	53.84	30.53	-706.28	83.29	27.08	-701.72	84.74	74.91	-474.80	-83.71	38.78	-495.45	-68.09	49.11	-641.66	-54.18	106.79	-620.39	-56.29	154.37	-509.30	24.41	1205.35	0.00	0.00	0.00	-503.81	-1.33	1590.43	-502.61	103.50	1580.76	-661.29	-5.37	1572.53	-662.19	104.28	1560.49	298.99	-366.26	76.32	897.19	-343.46	74.46	280.15
6.21000	-497.85	51.99	36.58	-536.40	55.17	34.05	-706.14	82.97	27.74	-701.31	84.46	75.40	-434.29	-82.70	38.49	-455.80	-67.18	47.38	-606.50	-56.83	93.65	-588.54	-58.58	142.62	-500.12	24.40	1204.48	0.00	0.00	0.00	-493.54	-1.83	1590.26	-492.57	102.82	1580.82	-651.14	-6.11	1571.23	-651.78	104.67	1559.27	299.31	-366.24	76.50	896.99	-343.62	74.28	280.53
6.22000	-503.40	53.51	34.10	-531.24	56.02	36.24	-706.20	82.26	28.22	-700.61	84.59	76.34	-392.90	-80.63	39.46	-415.90	-65.66	46.89	-570.40	-60.03	81.25	-556.17	-61.04	131.24	-489.30	23.96	1203.72	0.00	0.00	0.00	-483.20	-2.41	1589.96	-482.20	102.30	1580.55	-640.95	-6.63	1570.19	-641.48	104.94	1558.15	299.11	-366.20	76.49	897.12	-343.65	74.40	280.51
6.23000	-501.92	70.19	41.65	-532.04	55.46	34.30	-705.76	82.93	29.46	-699.83	85.08	77.34	-353.78	-77.48	41.05	-374.09	-63.72	47.78	-533.66	-62.73	69.66	-523.37	-63.35	120.52	-481.15	23.79	1203.14	0.00	0.00	0.00	-473.73	-3.00	1589.53	-470.70	102.07	1580.18	-630.85	-7.24	1569.24	-631.40	104.12	1557.31	299.66	-365.93	76.73	897.38	-343.46	74.57	280.23
6.24000	-498.32	67.19	36.77	-531.58	54.95	31.59	-705.50	82.97	30.36	-699.23	85.16	78.22	-315.07	-74.74	44.27	-337.84	-61.21	49.12	-496.92	-64.35	59.01	-490.17	-65.63	110.76	-469.70	23.71	1202.57	0.00	0.00	0.00	-463.89	-3.47	1589.04	-461.83	101.32	1579.84	-621.12	-7.41	1568.41	-621.14	103.50	1556.41	299.22	-366.15	76.42	897.10	-343.59	74.42	280.55
6.25000	-497.78	64.45	32.42	-537.12	54.24	28.29	-705.34	83.00	31.35	-698.50	85.68	79.48	-276.76	-71.28	48.55	-299.62	-58.49	52.09	-459.50	-66.00	50.01	-455.85	-69.79	103.26	-460.07	23.58	1201.95	0.00	0.00	0.00	-453.55	-4.25	1588.28	-452.03	101.16	1579.01	-611.00	-8.34	1567.57	-611.17	102.85	1555.81	298.96	-366.16	76.34	896.85	-343.60	74.45	280.67
6.26000	-510.62	59.19	24.98	-535.93	53.87	28.19	-705.10	83.40	32.62	-697.91	85.35	80.40	-238.62	-67.47	54.64	-263.82	-55.98	55.87	-422.34	-68.88	43.45	-422.81	-72.01	96.45	-449.90	23.05	1201.41	0.00	0.00	0.00	-444.26	-5.15	1587.44	-441.77	100.21	1578.18	-600.89	-9.51	1566.88	-601.18	102.78	1555.15	299.17	-366.48	76.45	896.55	-343.50	74.39	280.02
6.27000	-510.82	58.51	24.44	-535.62	54.06	27.94	-704.70	83.58	33.79	-696.87	86.07	81.77	-203.95	-63.92	61.16	-228.92	-53.32	61.18	-386.76	-70.29	37.95	-390.59	-74.75	91.71	-438.61	22.43	1201.01	0.00	0.00	0.00	-434.70	-6.00	1586.51	-433.05	99.00	1577.44	-591.22	-9.95	1566.18	-591.17	101.91	1554.58	299.93	-366.55	76.70	896.81	-343.63	74.42	280.46
6.28000	-513.01	58.79	23.94	-537.01	54.43	27.62	-704.37	83.71	35.11	-695.96	86.66	83.25	-172.11	-60.64	69.15	-193.07	-50.95	69.24	-352.44	-72.53	34.99	-359.92	-76.95	88.54	-430.83	22.03	1200.49	0.00	0.00	0.00	-424.44	-7.04	1585.37	-420.81	98.20	1576.43	-581.57	-10.74	1565.33	-581.42	101.30	1553.87	299.69	-366.26	76.70	896.57	-343.88	74.33	279.57
6.29000	-512.28	58.62	23.80	-537.12	54.63	27.47	-703.83	84.19	36.76	-695.30	86.17	84.40	-142.23	-58.16	79.49	-165.92	-49.96	76.44	-319.84	-74.15	33.97	-331.01	-78.21	86.91	-421.26	21.65	1199.89	0.00	0.00	0.00	-415.48	-8.15	1584.13	-412.56	97.40	1575.42	-571.93	-11.64	1564.34	-572.04	99.73	1553.06	300.09	-366.32	76.84	896.52	-343.67	74.25	279.24
6.30000	-512.16	58.77	23.90	-538.49	54.15	26.89	-703.34	83.90	38.13	-694.24	86.53	85.97	-114.06	-56.51	91.37	-138.82	-49.01	86.55	-289.68	-75.92	34.93	-304.37	-79.46	87.02	-411.15	21.27	1199.15	0.00	0.00	0.00	-405.84	-9.23	1582.86	-403.32	96.06	1574.36	-562.36	-12.93	1563.18	-562.33	99.15	1552.20	299.74	-366.64	76.69	896.93	-343.75	74.38	280.91
6.31000	-514.31	58.67	23.13	-536.87	54.50	27.37	-702.79	84.01	39.82	-693.27	86.59	87.41	-89.70	-56.02	103.00	-114.43	-48.91	97.13	-262.65	-75.82	36.23	-280.59	-79.76	87.94	-402.06	21.13	1198.48	0.00	0.00	0.00	-396.57	-10.49	1581.62	-393.75	94.55	1573.22	-552.99	-14.17	1561.96	-552.91	98.48	1551.16	299.93	-366.44	76.75	897.39	-343.49	74.67	281.04
6.32000	-512.54	58.90	23.28	-536.74	54.15	27.12	-702.24	83.47	41.23	-692.26	86.61	88.96	-69.16	-56.58	113.11	-93.20	-49.27	106.90	-238.88	-75.32	37.94	-259.31	-79.74	89.30	-393.36	20.79	1197.71	0.00	0.00	0.00	-387.13	-11.78	1580.40	-383.93	93.39	1572.09	-543.81	-15.35	1560.64	-543.63	97.53	1549.97	300.09	-366.40	76.77	897.22	-343.82	74.57	280.77
6.33000	-513.11	58.67	23.29	-536.56	54.10	27.02	-701.77	82.93	42.79	-690.89	87.19	90.76	-49.78	-58.04	121.61	-75.04	-50.72	114.75	-218.55	-74.13	39.15	-241.04	-79.32	90.35	-383.30	20.79	1196.70	0.00	0.00	0.00	-378.39	-13.08	1579.19	-375.24	92.68	1570.84	-534.65	-16.59	1559.26	-534.48	96.55	1548.59	299.35	-366.57	76.39	897.03	-343.82	74.45	280.84
6.34000	-512.40	58.52	23.04	-536.83	54.09	27.23	-701.04	82.77	44.57	-689.80	86.90	92.37	-34.75	-60.31	126.90	-60.10	-51.78	119.71	-201.60	-73.45	39.62	-226.09	-78.36	90.48	-373.72	20.30	1195.55	0.00	0.00	0.00	-369.18	-14.30	1578.11	-367.85	91.74	1569.98	-525.56	-17.91	1557.83	-525.45	95.12	1547.26	300.28	-366.17	76.80	897.58	-343.74	74.60	280.34
6.35000	-511.73	59.00	23.49	-537.51	54.27	26.91	-700.33	82.49	46.18	-688.80	86.51	93.90	-23.99	-61.59	128.62	-48.17	-52.03	121.78	-188.56	-72.75	38.66	-214.03	-77.81	89.75	-364.29	19.98	1194.08	0.00	0.00	0.00	-360.55	-15.58	1577.13	-359.08	90.52	1569.05	-516.50	-19.52	1556.37	-516.69	93.21	1545.90	299.57	-366.01	76.76	897.33	-343.76	74.56	280.42
6.36000	-511.21	59.25	23.48	-537.50	54.06	26.73	-699.50	82.88	48.36	-687.64	86.13	95.71	-15.68	-62.06	126.75	-38.99	-53.07	119.74	-179.26	-72.83	36.82	-204.84	-78.01	88.13	-354.48	19.58	1192.85	0.00	0.00	0.00	-351.39	-16.85	1576.28	-350.63	89.32	1568.16	-507.33	-21.35	1554.96	-507.74	91.69	1544.33	299.41	-366.65	76.59	897.46	-343.76	74.71	280.81
6.37000	-511.92	58.80	23.35	-537.14	54.54	26.88	-698.86	82.27	50.19	-685.86	86.79	97.89	-9.51	-61.68	121.41	-32.33	-52.69	114.30	-173.78	-72.51	33.65	-198.50	-77.53	85.14	-344.82	19.41	1191.68	0.00	0.00	0.00	-342.57	-18.40	1575.55	-341.28	88.43	1567.48	-498.34	-23.21	1553.52	-498.76	89.88	1542.90	299.83	-366.39	76.64	897.01	-343.48	74.66	280.39
6.38000	-512.51	59.43	23.58	-536.97	54.25	26.57	-698.26	81.51	52.17	-684.36	86.41	99.98	-4.67	-61.09	112.77	-27.91	-52.04	106.54	-171.87	-72.08	30.82	-194.55	-76.84	81.64	-334.75	18.99	1190.45	0.00	0.00	0.00	-334.09	-20.02	1574.87	-331.90	87.04	1566.77	-489.19	-25.63	1552.06	-489.90	87.74	1541.55	299.77	-366.41	76.66	897.27	-343.59	74.68	280.63
6.39000	-512.84	59.16	23.29	-537.94	53.80	26.44	-697.15	81.73	54.88	-682.18	87.14	102.82	-0.37	-59.53	104.16	-24.51	-50.83	97.55	-170.97	-70.97	28.39	-192.61	-75.21	77.55	-323.70	17.53	1189.34	0.00	0.00	0.00	-325.84	-21.58	1574.21	-322.95	85.26	1566.07	-480.27	-27.63	1550.59	-481.64	85.12	1540.07	299.75	-366.44	76.51	897.44	-343.73	74.62	280.70
6.40000	-513.43	58.94	23.72	-535.72	54.38	27.09	-695.65	82.44	57.94	-679.76	88.06	106.00	5.19	-58.44	95.08	-19.35	-49.21	88.72	-168.40	-69.25	27.75	-189.85	-72.35	74.32	-313.45	16.16	1188.36	0.00	0.00	0.00	-315.30	-23.10	1573.54	-314.94	83.62	1565.66	-471.29	-29.96	1549.13	-473.61	81.58	1538.77	299.45	-366.32	76.51	897.55	-343.67	74.65	281.49
6.41000	-513.99	59.20	23.36	-536.46	54.56	26.98	-694.39	82.11	60.96	-677.10	88.87	109.63	13.32	-55.91	83.78	-12.17	-47.22	79.32	-164.88	-69.05	28.23	-182.36	-72.46	74.47	-302.64	14.74	1187.52	0.00	0.00	0.00	-307.34	-24.95	1573.46	-306.75	81.93	1565.49	-462.34	-32.22	1547.96	-465.00	79.97	1537.50	299.45	-366.46	76.57	896.72	-343.87	74.27	280.65
6.42000	-514.81	58.80	23.73	-536.49	54.86	26.82	-692.12	83.12	65.16	-674.39	89.37	113.63	18.86	-52.45	71.70	-5.46	-42.58	69.98	-162.40	-68.74	28.23	-174.30	-73.69	75.34	-293.12	13.45	1186.77	0.00	0.00	0.00	-297.53	-26.58	1574.15	-298.20	80.29	1566.07	-453.28	-34.65	1547.55	-456.07	77.85	1536.96	299.53	-366.53	76.57	896.53	-344.07	74.27	280.62
6.43000	-512.70	58.74	24.40	-536.60	54.88	26.74	-689.53	83.62	69.87	-670.71	90.11	118.35	23.05	-48.94	60.84	-1.63	-39.04	60.55	-160.08	-68.72	28.27	-170.15	-73.67	74.70	-282.40	11.86	1186.60	0.00	0.00	0.00	-288.53	-28.20	1575.40	-289.51	78.29	1567.27	-444.08	-37.36	1547.93	-447.41	75.33	1537.21	299.47	-366.76	76.50	896.61	-343.68	74.44	281.38
6.44000	-511.07	59.06	25.01	-534.92	54.42	27.08	-686.48	83.02	74.92	-665.86	90.82	123.72	26.65	-46.60	51.15	2.08	-36.95	52.59	-158.29	-69.06	28.00	-166.95	-74.17	74.62	-272.06	10.46	1186.93	0.00	0.00	0.00	-280.72	-29.96	1576.96	-279.65	76.86	1568.56	-434.82	-39.94	1548.91	-438.82	72.63	1537.94	299.09	-366.33	76.59	897.39	-343.50	74.60	280.61
6.45000	-511.56	59.20	25.23	-536.05	53.94	26.84	-681.77	83.91	81.49	-659.21	92.10	129.80	28.38	-45.88	42.44	4.52	-36.67	45.12	-156.90	-69.50	27.85	-163.28	-75.00	75.05	-261.08	8.98	1188.04	0.00	0.00	0.00	-271.16	-31.44	1578.47	-271.57	74.98	1569.89	-425.57	-42.36	1550.04	-430.04	70.75	1538.83	299.09	-366.32	76.58	896.80	-343.68	74.39	281.43
6.46000	-510.59	59.37	25.66	-535.78	53.97	26.80	-675.05	86.06	89.58	-651.36	92.76	136.27	30.12	-45.19	38.45	5.67	-35.71	41.61	-155.92	-69.86	28.32	-160.25	-75.00	75.23	-249.89	7.72	1190.03	0.00	0.00	0.00	-262.23	-33.31	1579.89	-263.51	72.94	1571.27	-416.29	-45.06	1551.03	-421.39	67.71	1539.79	299.05	-366.47	76.57	897.35	-343.54	74.56	281.67
6.47000	-508.76	59.65	25.96	-532.45	54.01	27.66	-668.02	86.75	97.82	-641.67	93.61	143.11	30.37	-44.00	34.92	6.20	-34.82	38.38	-155.30	-70.01	28.48	-158.99	-75.00	75.49	-237.76	6.13	1192.42	0.00	0.00	0.00	-252.71	-35.02	1581.40	-254.87	71.17	1572.85	-406.99	-48.03	1551.97	-412.95	64.55	1540.71	299.04	-366.53	76.62	897.31	-343.56	74.53	280.55
6.48000	-509.77	59.89	24.96	-530.32	54.18	28.16	-659.23	88.46	107.74	-630.09	95.44	150.77	29.72	-42.76	32.34	6.06	-34.60	36.04	-154.86	-69.99	28.67	-157.91	-74.60	75.55	-226.94	4.69	1194.56	0.00	0.00	0.00	-243.83	-36.79	1583.09	-245.15	69.10	1574.75	-397.88	-50.49	1552.93	-404.07	62.06	1541.63	299.41	-366.30	76.75	897.02	-343.52	74.48	279.79
6.49000	-507.07	60.39	24.50	-527.07	55.08	28.71	-649.13	89.88	118.81	-619.91	97.76	157.99	32.15	-42.61	31.22	6.82	-34.23	34.64	-154.55	-69.77	28.71	-156.83	-74.05	75.45	-217.96	4.04	1196.26	0.00	0.00	0.00	-234.94	-38.43	1584.74	-238.60	67.16	1576.60	-388.68	-52.94	1553.91	-395.34	59.83	1542.95	299.92	-366.47	76.80	896.71	-343.46	74.42	281.10
6.50000	-503.74	60.88	23.02	-522.87	56.01	29.11	-637.56	91.05	131.08	-605.71	98.55	167.26	32.56	-42.49	30.21	7.31	-33.76	33.70	-154.17	-69.89	29.06	-156.05	-73.68	75.57	-208.09	3.74	1197.66	0.00	0.00	0.00	-224.96	-40.18	1586.21	-230.97	65.25	1578.57	-379.39	-55.47	1554.83	-386.61	57.32	1544.26	300.01	-366.26	76.89	896.85	-343.80	74.41	281.29
6.51000	-500.81	62.01	21.32	-516.60	57.21	30.55	-624.56	91.73	143.97	-588.26	97.81	178.28	32.14	-41.62	29.26	7.41	-33.30	32.72	-153.98	-69.04	29.05	-155.30	-72.94	75.85	-198.96	3.12	1199.08	0.00	0.00	0.00	-216.19	-41.88	1587.67	-222.45	63.87	1580.30	-370.01	-58.02	1555.57	-378.10	54.37	1545.30	299.60	-366.29	76.76	897.35	-343.41	74.63	280.10
6.52000	-495.31	63.04	20.23	-510.43	58.10	32.12	-610.28	91.92	157.00	-571.35	97.65	189.20	33.08	-41.56	28.92	7.75	-32.81	32.27	-153.75	-68.48	29.25	-154.37	-72.70	76.41	-189.66	2.57	1200.30	0.00	0.00	0.00	-206.76	-43.38	1588.86	-213.16	62.03	1581.90	-360.59	-60.48	1556.18	-369.46	51.69	1546.36	299.84	-366.08	76.85	897.51	-343.45	74.73	280.33
6.53000	-491.07	64.29	18.31	-500.97	59.66	34.94	-594.56	91.96	170.14	-553.46	96.46	199.52	33.98	-41.14	28.62	7.49	-32.49	31.71	-153.55	-68.21	29.60	-153.53	-71.94	76.46	-180.60	2.40	1201.24	0.00	0.00	0.00	-198.19	-44.66	1590.05	-204.44	60.55	1583.54	-351.10	-62.81	1556.72	-360.83	48.87	1547.34	299.70	-366.17	76.89	896.99	-343.86	74.44	281.12
6.54000	-483.27	66.20	18.05	-491.69	61.74	39.71	-577.76	91.27	183.12	-534.77	94.83	209.55	31.94	-41.10	27.86	8.15	-32.43	31.70	-153.35	-67.89	29.85	-152.72	-71.49	76.62	-171.54	2.32	1201.80	0.00	0.00	0.00	-189.08	-46.01	1591.11	-196.15	59.11	1584.81	-341.82	-64.88	1557.36	-352.33	46.85	1548.20	298.47	-366.50	76.45	896.94	-343.70	74.49	280.61
6.55000	-472.93	69.42	24.54	-479.68	64.18	46.93	-558.88	91.24	194.88	-515.24	93.95	219.49	32.99	-41.05	27.94	8.38	-32.17	31.55	-153.13	-67.65	30.06	-151.97	-70.93	76.60	-163.32	2.25	1202.31	0.00	0.00	0.00	-180.04	-47.01	1592.11	-187.30	57.96	1586.04	-332.36	-67.23	1557.99	-343.46	45.48	1548.94	298.94	-366.66	76.45	897.31	-343.62	74.56	280.67
6.56000	-455.46	73.19	34.08	-461.73	66.89	56.61	-540.43	88.93	205.75	-495.25	93.06	229.37	32.59	-40.50	27.49	8.59	-31.90	31.57	-153.00	-67.32	30.16	-151.19	-70.66	76.65	-155.18	2.32	1202.78	0.00	0.00	0.00	-170.62	-48.00	1592.94	-178.54	57.31	1587.05	-323.10	-69.20	1558.68	-335.03	42.75	1549.95	300.31	-366.30	76.79	897.25	-343.62	74.49	280.81
6.57000	-436.45	76.92	44.24	-441.81	70.11	66.89	-521.91	87.58	216.05	-475.88	91.46	239.28	33.11	-40.50	27.41	8.77	-31.35	31.29	-152.83	-67.19	30.33	-150.52	-69.88	76.53	-145.74	1.96	1203.32	0.00	0.00	0.00	-161.61	-48.65	1593.77	-169.77	56.33	1587.90	-313.85	-71.18	1559.35	-326.75	40.26	1550.67	299.42	-366.58	76.64	897.09	-343.70	74.43	280.09
6.58000	-412.99	80.71	55.27	-420.95	73.52	77.15	-502.37	85.93	225.36	-455.92	91.14	250.13	33.57	-40.36	27.18	8.09	-30.97	30.84	-152.72	-66.86	30.42	-149.83	-69.46	76.57	-137.58	1.78	1203.59	0.00	0.00	0.00	-151.72	-49.23	1594.45	-162.06	55.33	1588.80	-304.63	-72.95	1560.02	-318.27	38.89	1551.33	298.88	-366.36	76.47	897.00	-343.78	74.57	280.28
6.59000	-390.79	84.01	65.16	-398.89	76.33	86.70	-481.77	85.23	234.07	-435.71	89.20	259.55	31.96	-40.04	26.55	7.35	-30.50	30.34	-152.61	-66.61	30.53	-149.13	-69.12	76.68	-130.66	1.12	1203.88	0.00	0.00	0.00	-143.01	-49.86	1595.19	-152.67	54.88	1589.39	-295.46	-74.73	1560.69	-309.80	36.88	1552.05	299.94	-366.46	76.81	897.43	-343.78	74.63	280.07
6.60000	-365.20	86.34	74.93	-375.38	78.09	96.14	-460.61	84.93	242.00	-414.64	88.02	267.91	33.54	-39.79	26.85	8.27	-30.11	30.47	-152.40	-66.58	30.76	-148.45	-68.74	76.77	-123.75	1.01	1204.29	0.00	0.00	0.00	-134.58	-50.50	1595.82	-146.17	54.13	1590.28	-286.25	-76.40	1561.43	-301.62	35.29	1552.76	299.61	-366.83	76.65	897.24	-343.94	74.53	280.69
6.61000	-340.39	88.31	84.17	-351.05	79.30	105.14	-439.21	84.54	249.08	-393.25	87.13	275.05	33.18	-39.25	26.64	7.83	-29.81	30.21	-152.32	-66.52	30.93	-147.88	-68.54	76.90	-115.72	0.27	1204.76	0.00	0.00	0.00	-125.38	-50.79	1596.43	-137.71	53.78	1590.76	-277.13	-78.04	1562.19	-293.99	31.91	1553.73	298.36	-366.93	76.39	897.16	-343.95	74.50	280.56
6.62000	-314.14	88.42	92.81	-324.00	79.64	113.97	-417.18	84.38	255.17	-371.81	86.28	281.40	32.60	-39.69	26.44	7.32	-29.46	29.81	-152.33	-66.13	30.96	-147.47	-68.28	76.96	-107.71	-0.20	1205.26	0.00	0.00	0.00	-116.32	-51.13	1596.96	-129.34	53.49	1591.30	-268.16	-79.51	1563.02	-285.96	31.03	1554.49	298.47	-366.72	76.39	896.79	-343.71	74.37	280.76
6.63000	-286.62	90.26	101.63	-298.55	79.66	121.22	-395.19	84.15	260.18	-350.26	85.22	286.80	32.94	-39.50	26.37	7.91	-29.30	29.95	-152.28	-65.81	31.04	-147.21	-67.73	76.92	-100.90	-0.78	1206.02	0.00	0.00	0.00	-108.21	-51.23	1597.48	-119.95	52.94	1591.90	-259.30	-80.96	1563.92	-277.82	29.95	1555.39	298.35	-366.95	76.34	896.88	-343.56	74.53	280.41
6.64000	-260.39	90.12	108.89	-271.45	80.31	128.36	-374.67	85.15	263.99	-328.93	84.11	291.34	31.88	-40.14	26.07	7.19	-29.09	29.53	-152.22	-65.79	31.16	-146.86	-67.97	77.21	-93.47	-1.25	1206.72	0.00	0.00	0.00	-99.35	-51.47	1597.96	-113.65	52.82	1592.51	-250.49	-82.47	1564.78	-270.06	27.10	1556.44	298.58	-366.96	76.45	897.31	-343.79	74.51	280.06
6.65000	-233.48	89.66	115.53	-245.99	79.57	134.51	-351.17	82.98	266.45	-307.56	82.82	294.93	33.20	-39.98	26.41	7.89	-29.09	29.71	-152.29	-65.50	31.22	-146.97	-67.41	77.13	-86.59	-1.82	1207.27	0.00	0.00	0.00	-90.93	-51.59	1598.39	-105.10	52.59	1592.79	-241.71	-84.03	1565.58	-262.22	25.43	1557.25	297.99	-366.66	76.29	896.92	-343.45	74.39	279.79
6.66000	-211.69	89.15	121.79	-223.78	80.76	139.39	-335.58	83.48	267.13	-286.00	81.88	297.67	33.73	-39.59	26.38	8.21	-29.20	29.76	-152.45	-64.97	31.02	-146.85	-67.63	77.32	-79.17	-2.37	1207.61	0.00	0.00	0.00	-82.15	-51.66	1598.80	-99.11	52.40	1593.34	-232.98	-85.53	1566.28	-254.29	24.09	1557.84	299.28	-366.46	76.74	896.74	-343.51	74.41	279.59
6.67000	-180.01	87.57	128.75	-200.05	78.90	143.98	-308.79	82.35	267.99	-264.54	81.26	299.56	34.56	-39.76	26.53	7.78	-29.40	29.49	-152.23	-65.36	31.31	-146.95	-67.51	77.33	-71.20	-3.20	1207.95	0.00	0.00	0.00	-73.30	-51.58	1599.25	-90.58	51.98	1593.69	-224.29	-87.06	1566.84	-246.82	22.73	1558.41	299.55	-366.26	76.67	897.31	-343.61	74.81	279.59
6.68000	-151.66	85.07	134.62	-171.77	77.43	148.85	-283.21	80.38	267.45	-242.76	79.76	300.29	32.54	-39.90	26.11	7.63	-29.76	29.59	-152.31	-65.12	31.32	-146.82	-67.88	77.54	-64.79	-3.45	1208.13	0.00	0.00	0.00	-65.63	-51.55	1599.70	-84.13	51.85	1594.10	-215.62	-88.60	1567.33	-239.60	19.66	1558.99	299.42	-366.42	76.72	897.06	-343.37	74.54	279.86
6.69000	-117.59	83.35	138.51	-140.40	74.79	153.71	-260.21	78.44	265.67	-220.59	78.16	300.16	33.98	-39.49	26.47	7.64	-29.93	29.60	-152.25	-64.98	31.44	-146.90	-67.77	77.59	-58.73	-4.22	1208.35	0.00	0.00	0.00	-57.53	-51.69	1600.15	-77.52	51.69	1594.43	-207.13	-90.05	1567.70	-232.06	17.90	1559.34	299.43	-366.61	76.67	897.02	-343.29	74.56	280.59
6.70000	-89.13	81.11	142.73	-106.74	72.50	157.34	-236.48	77.19	263.19	-198.34	77.13	299.28	33.86	-39.48	26.45	8.55	-30.35	30.06	-152.20	-64.86	31.67	-147.05	-67.81	77.76	-51.46	-4.75	1208.70	0.00	0.00	0.00	-49.75	-51.75	1600.60	-70.69	51.24	1594.99	-198.71	-91.63	1567.96	-224.68	16.39	1559.71	298.97	-366.77	76.53	896.95	-343.68	74.57	280.30
6.71000	-59.60	79.40	146.35	-78.69	70.71	160.15	-212.23	75.75	259.88	-179.05	76.73	297.38	32.95	-40.13	26.01	8.42	-30.01	29.83	-152.00	-65.03	31.97	-147.03	-67.84	77.96	-45.64	-5.16	1208.80	0.00	0.00	0.00	-41.60	-51.61	1601.01	-63.30	51.22	1595.39	-190.43	-93.09	1568.17	-217.37	14.81	1559.75	298.43	-366.82	76.38	896.62	-344.14	74.30	279.97
6.72000	-31.79	76.67	149.24	-50.19	68.96	162.43	-188.08	74.71	256.06	-153.05	74.35	294.82	33.19	-39.89	26.14	8.04	-30.05	29.87	-151.88	-64.75	32.23	-146.94	-68.24	78.44	-38.05	-5.27	1209.01	0.00	0.00	0.00	-33.77	-51.70	1601.42	-55.85	50.91	1595.82	-182.27	-94.54	1568.30	-210.29	13.70	1559.77	298.33	-366.64	76.46	896.42	-343.78	74.34	280.58
6.73000	-2.69	74.14	151.81	-20.41	65.82	164.77	-163.07	72.91	251.23	-132.23	73.51	291.44	33.50	-39.72	26.22	7.58	-29.86	29.62	-151.75	-64.43	32.42	-146.94	-68.27	78.74	-30.68	-5.94	1209.18	0.00	0.00	0.00	-26.18	-51.88	1601.83	-50.56	50.38	1596.30	-174.10	-96.16	1568.41	-203.28	12.17	1559.83	298.65	-366.72	76.61	896.06	-343.63	74.28	280.52
6.74000	28.38	71.01	154.54	9.09	63.19	166.63	-137.95	71.15	245.85	-107.04	71.05	287.36	33.47	-39.66	26.23	7.76	-29.72	29.22	-151.61	-64.52	32.68	-146.91	-68.52	79.17	-24.35	-6.78	1209.27	0.00	0.00	0.00	-18.53	-52.03	1602.14	-44.11	49.97	1596.70	-166.05	-97.54	1568.56	-196.33	9.49	1560.30	299.10	-366.62	76.63	896.68	-343.94	74.46	279.56
6.75000	57.41	67.26	156.87	36.03	59.87	167.97	-112.94	69.15	239.92	-83.31	68.98	282.77	33.26	-39.81	26.08	7.92	-29.27	28.98	-151.41	-64.50	33.08	-146.84	-68.99	79.77	-18.30	-7.24	1209.55	0.00	0.00	0.00	-11.47	-52.31	1602.39	-36.76	50.16	1596.97	-158.05	-98.92	1568.74	-189.14	8.19	1560.44	299.28	-366.76	76.60	897.32	-343.80	74.66	279.70
6.76000	87.43	63.65	159.75	66.24	56.52	170.14	-87.51	67.04	233.76	-59.94	66.93	277.88	33.83	-40.12	25.85	8.77	-29.26	29.11	-151.34	-64.37	33.36	-146.78	-68.96	80.22	-15.83	-7.77	1211.22	0.00	0.00	0.00	-3.68	-52.46	1602.56	-29.19	49.49	1597.24	-150.06	-100.33	1569.01	-181.89	6.69	1560.84	298.62	-367.01	76.38	897.85	-343.72	74.72	280.11
6.77000	117.91	60.98	162.30	96.11	53.31	172.25	-61.78	64.98	227.46	-36.14	65.43	272.86	34.50	-40.27	25.83	8.67	-29.67	28.77	-151.24	-64.15	33.62	-146.66	-69.22	80.79	-11.94	-8.28	1211.79	0.00	0.00	0.00	3.79	-52.80	1602.65	-23.47	48.89	1597.47	-142.21	-101.57	1569.38	-174.68	5.41	1561.24	299.17	-367.00	76.69	897.10	-343.83	74.44	280.52
6.78000	147.45	57.45	165.18	123.00	50.52	173.71	-36.06	62.75	221.28	-12.31	63.42	267.69	34.96	-40.66	25.54	9.56	-30.38	29.01	-151.00	-63.91	34.20	-146.39	-69.43	81.56	-2.52	-8.99	1212.00	0.00	0.00	0.00	12.04	-53.07	1602.66	-18.26	48.14	1597.92	-134.39	-102.93	1569.76	-167.54	3.40	1561.98	298.72	-367.03	76.65	897.01	-343.93	74.46	281.19
6.79000	176.07	54.89	168.50	153.16	47.53	176.41	-10.06	59.97	214.74	11.43	61.54	262.40	35.06	-41.06	25.55	10.67	-30.68	29.27	-150.64	-64.19	35.29	-146.09	-69.25	82.34	4.12	-9.22	1212.33	0.00	0.00	0.00	19.02	-53.35	1602.69	-9.84	47.61	1598.06	-126.65	-104.13	1570.18	-160.36	3.29	1562.38	298.52	-367.11	76.49	896.85	-343.86	74.45	280.50
6.80000	206.66	52.32	172.40	180.71	44.73	178.33	15.97	57.76	208.62	35.39	60.33	257.40	34.59	-41.19	25.43	9.43	-31.46	29.44	-150.43	-63.96	36.14	-145.70	-69.46	83.26	10.15	-9.89	1212.52	0.00	0.00	0.00	26.40	-53.68	1602.75	-1.91	47.08	1598.11	-119.02	-105.50	1570.55	-153.53	0.30	1563.14	299.05	-367.16	76.66	896.83	-343.66	74.47	280.04
6.81000	233.16	49.14	174.88	209.89	42.45	180.52	42.55	56.80	203.05	59.71	57.89	252.00	35.46	-41.12	25.94	10.16	-32.12	30.11	-150.23	-63.71	36.97	-145.33	-69.67	84.24	17.02	-10.04	1212.65	0.00	0.00	0.00	34.78	-53.99	1602.71	4.41	46.75	1598.47	-111.41	-106.67	1570.88	-146.58	-0.83	1563.72	299.60	-367.26	76.76	897.45	-343.82	74.50	280.24
6.82000	260.56	46.56	177.79	236.12	39.37	182.35	69.22	55.36	197.40	84.05	56.69	247.04	34.32	-41.82	25.73	9.50	-32.32	30.22	-149.96	-63.84	38.03	-144.99	-69.98	85.31	22.50	-10.04	1213.06	0.00	0.00	0.00	42.07	-54.32	1602.71	11.21	46.49	1598.61	-103.87	-107.80	1571.08	-139.28	-1.37	1564.16	298.54	-366.94	76.65	897.61	-343.91	74.73	279.92
6.83000	285.90	43.37	179.71	261.89	37.40	183.44	95.59	53.71	191.88	107.93	55.13	242.13	34.16	-41.49	25.70	9.97	-32.55	30.54	-149.83	-63.81	39.01	-144.76	-69.69	86.09	31.74	-10.79	1213.46	0.00	0.00	0.00	48.95	-54.75	1602.69	17.66	46.22	1598.78	-96.35	-108.84	1571.21	-132.23	-2.42	1564.43	298.51	-366.88	76.67	897.40	-344.05	74.46	279.18
6.84000	313.17	41.12	182.00	288.23	34.89	185.08	121.31	53.02	186.95	131.32	54.20	237.56	34.67	-41.49	26.03	9.94	-32.80	30.56	-149.47	-64.21	40.23	-144.17	-70.16	87.38	36.19	-11.13	1212.86	0.00	0.00	0.00	56.54	-55.05	1602.61	25.07	45.79	1598.85	-88.86	-109.75	1571.25	-125.49	-4.25	1564.71	298.60	-366.82	76.62	897.30	-343.85	74.45	278.64
6.85000	337.83	39.27	184.04	312.71	32.49	186.12	145.80	53.09	182.45	153.72	53.03	232.96	33.18	-41.93	25.62	9.94	-32.90	30.66	-149.21	-64.43	41.28	-143.64	-70.81	88.66	43.46	-11.73	1212.80	0.00	0.00	0.00	63.63	-55.30	1602.56	31.98	45.32	1599.03	-81.42	-110.46	1571.26	-118.27	-3.44	1564.68	298.63	-366.51	77.05	897.01	-343.90	74.39	280.26
6.86000	361.10	37.50	185.48	336.65	30.82	186.99	169.49	52.11	177.87	175.63	53.45	229.19	34.99	-41.67	26.24	9.91	-32.81	30.59	-148.93	-64.76	42.43	-143.27	-70.85	89.75	48.88	-12.50	1212.35	0.00	0.00	0.00	70.76	-55.64	1602.51	40.26	44.64	1599.05	-74.01	-111.13	1571.34	-111.56	-4.90	1565.14	299.39	-366.22	77.21	896.89	-344.31	74.24	281.36
6.87000	384.95	36.29	187.22	361.16	29.14	188.48	192.28	52.06	173.90	196.78	52.89	225.34	35.60	-41.60	26.44	9.89	-33.05	30.72	-148.63	-65.40	43.69	-142.59	-71.56	91.08	53.16	-12.99	1213.10	0.00	0.00	0.00	78.53	-55.82	1602.38	46.49	44.59	1599.13	-66.74	-111.71	1571.51	-104.51	-7.10	1565.51	298.79	-366.11	76.90	896.80	-344.18	74.23	281.57
6.88000	407.03	34.95	188.80	382.17	27.95	189.10	214.28	51.61	170.11	217.16	52.96	222.08	35.31	-41.98	26.39	10.03	-33.30	30.91	-148.28	-65.78	44.83	-142.02	-72.16	92.41	62.44	-13.40	1213.38	0.00	0.00	0.00	85.52	-56.11	1602.33	52.23	44.22	1599.22	-59.52	-112.05	1571.81	-97.21	-7.17	1566.00	298.18	-366.42	76.90	897.13	-343.98	74.40	280.02
6.89000	426.04	34.21	189.60	402.49	27.11	189.87	235.18	50.75	166.39	236.51	52.56	218.66	34.10	-42.18	25.99	9.92	-33.58	30.86	-147.99	-65.95	45.94	-141.46	-72.64	93.66	68.83	-14.28	1213.48	0.00	0.00	0.00	92.97	-56.25	1602.24	60.45	44.20	1599.09	-52.29	-112.48	1572.20	-90.04	-7.09	1566.11	298.70	-366.03	76.86	897.54	-344.21	74.44	278.89
6.90000	447.88	33.07	191.41	423.05	26.47	190.61	254.67	50.75	163.43	254.62	52.68	215.76	33.58	-42.39	25.88	10.28	-33.36	30.99	-147.71	-66.23	47.17	-140.87	-72.85	94.92	75.02	-14.86	1213.62	0.00	0.00	0.00	99.71	-56.36	1602.15	67.61	43.72	1599.03	-45.15	-112.73	1572.64	-82.95	-7.57	1566.61	299.62	-365.92	77.15	897.20	-344.30	74.40	280.02
6.91000	464.16	31.90	191.18	439.38	25.36	190.74	272.96	51.09	160.76	271.72	52.29	212.84	34.50	-42.31	26.04	10.92	-33.78	31.05	-147.24	-66.73	48.48	-140.08	-73.29	96.33	84.40	-15.35	1213.94	0.00	0.00	0.00	106.72	-56.46	1601.99	74.54	43.68	1598.75	-38.08	-112.90	1573.09	-75.90	-6.98	1567.06	299.25	-366.04	76.98	896.57	-344.15	74.25	280.92
6.92000	482.14	30.94	191.84	456.08	24.93	190.51	289.69	51.31	158.44	287.40	51.71	210.19	35.02	-42.30	26.17	10.70	-33.67	31.04	-146.80	-66.85	49.69	-139.26	-73.73	97.73	89.99	-16.23	1213.85	0.00	0.00	0.00	113.60	-56.52	1601.76	81.58	43.42	1598.37	-31.11	-113.07	1573.51	-69.26	-7.98	1567.58	299.76	-365.67	76.95	896.90	-344.07	74.32	281.36
6.93000	495.72	30.10	191.80	471.61	24.09	190.63	304.91	50.84	155.83	301.79	51.47	207.73	35.15	-42.02	26.14	10.77	-33.61	31.07	-146.38	-67.01	50.96	-138.23	-74.57	99.30	97.61	-16.92	1214.01	0.00	0.00	0.00	121.22	-56.60	1601.46	89.09	43.57	1597.92	-24.15	-113.22	1573.87	-61.88	-7.75	1567.57	300.47	-365.81	77.26	897.56	-344.01	74.59	280.38
6.94000	509.74	29.99	192.58	484.83	23.51	190.32	318.62	50.86	153.53	314.74	51.56	205.39	34.23	-42.16	25.83	11.40	-33.88	31.24	-145.81	-67.54	52.41	-137.41	-74.89	100.63	98.83	-17.85	1213.47	0.00	0.00	0.00	127.63	-56.71	1601.15	96.01	43.39	1597.45	-17.29	-113.16	1574.18	-54.85	-7.55	1567.76	299.92	-365.69	76.91	897.41	-343.90	74.53	281.10
6.95000	522.10	28.78	192.96	496.45	22.25	190.08	330.80	49.90	150.86	326.28	51.10	202.98	34.92	-41.91	25.97	10.84	-33.97	30.93	-145.37	-67.64	53.76	-136.60	-74.98	101.87	108.28	-18.37	1213.76	0.00	0.00	0.00	134.93	-56.84	1600.72	102.53	43.26	1597.00	-10.42	-113.18	1574.44	-48.13	-8.07	1568.23	299.40	-365.74	76.66	896.93	-344.30	74.16	281.31
6.96000	533.03	27.32	192.72	506.29	21.12	189.32	341.61	49.48	148.35	336.43	50.72	200.50	34.64	-42.42	25.99	11.11	-34.06	30.99	-144.73	-68.00	55.23	-135.70	-75.39	103.34	116.64	-18.74	1213.60	0.00	0.00	0.00	141.50	-57.13	1600.31	111.63	43.49	1596.31	-3.62	-113.09	1574.65	-40.90	-6.63	1568.28	298.27	-365.72	76.48	897.06	-343.85	74.38	281.13
6.97000	540.57	26.29	191.42	515.57	19.92	188.07	351.02	49.24	145.77	345.29	50.38	197.92	35.34	-42.39	26.11	10.08	-34.46	30.12	-144.12	-68.30	56.71	-134.64	-76.03	104.94	121.10	-19.38	1213.46	0.00	0.00	0.00	148.77	-57.30	1599.94	118.20	43.18	1595.93	3.14	-112.89	1574.83	-34.09	-8.36	1568.56	298.75	-365.73	76.45	897.46	-343.66	74.54	280.61
6.98000	548.57	24.59	189.05	523.05	18.90	185.72	358.83	48.18	142.75	353.08	50.03	195.23	34.08	-42.45	25.60	10.03	-34.75	30.15	-143.45	-68.88	58.35	-133.46	-76.60	106.54	128.98	-19.86	1213.56	0.00	0.00	0.00	156.12	-57.31	1599.65	127.50	43.14	1595.42	9.91	-112.67	1574.97	-26.91	-7.92	1568.62	299.35	-366.45	76.39	896.94	-344.13	74.37	281.36
6.99000	554.49	23.50	186.01	529.67	17.84	182.52	365.33	47.77	139.94	359.57	49.58	192.34	33.22	-42.36	25.32	10.19	-34.81	30.23	-142.55	-69.61	60.14	-132.22	-77.29	108.25	137.20	-20.07	1213.65	0.00	0.00	0.00	162.78	-57.71	1599.45	132.87	43.04	1595.11	16.64	-112.34	1575.11	-19.45	-6.67	1568.59	298.29	-366.69	76.06	897.55	-344.03	74.40	280.26
7.00000	559.59	21.72	181.46	534.18	16.38	178.33	370.74	47.56	136.90	365.05	48.69	189.20	33.26	-42.69	25.29	11.13	-34.41	31.07	-141.71	-70.21	61.98	-130.77	-78.33	110.20	142.21	-20.65	1213.65	0.00	0.00	0.00	170.02	-57.88	1599.44	141.30	42.94	1595.03	23.47	-112.00	1575.30	-12.31	-6.74	1568.69	299.34	-366.08	76.34	896.85	-344.14	74.30	279.94
7.01000	563.06	20.07	176.26	538.18	15.49	173.24	374.84	47.38	133.74	369.45	48.35	186.17	33.31	-42.28	25.35	10.31	-34.66	30.19	-140.63	-71.24	64.06	-129.22	-79.25	112.21	149.48	-21.22	1213.64	0.00	0.00	0.00	177.48	-58.00	1599.68	148.02	42.95	1595.12	30.33	-111.42	1575.53	-4.64	-4.68	1568.54	299.31	-366.33	76.37	896.97	-344.06	74.42	280.85
7.02000	565.96	18.37	170.39	540.43	13.74	167.75	377.94	47.67	130.47	372.92	48.51	183.25	32.46	-42.57	25.13	10.27	-35.06	30.17	-139.53	-71.92	66.17	-127.51	-80.17	114.38	156.71	-21.79	1213.64	0.00	0.00	0.00	184.66	-58.19	1600.05	156.97	42.73	1595.27	37.37	-110.87	1575.85	2.58	-4.08	1568.64	299.29	-366.24	76.25	897.05	-343.71	74.44	280.83
7.03000	568.68	16.67	164.25	542.28	12.33	161.87	380.21	47.43	126.92	375.55	48.87	180.05	32.72	-42.48	25.09	10.36	-35.13	30.37	-138.12	-72.92	68.60	-125.52	-81.37	116.86	163.92	-22.36	1213.63	0.00	0.00	0.00	192.70	-58.21	1600.62	164.34	42.69	1595.84	44.48	-110.13	1576.33	9.84	-4.12	1569.16	299.05	-366.30	76.14	896.94	-343.66	74.30	280.34
7.04000	569.46	14.40	157.89	545.86	10.44	156.72	381.93	47.52	123.32	377.57	48.92	176.62	33.02	-42.72	25.19	10.42	-35.10	30.43	-136.61	-73.70	71.10	-123.44	-82.27	119.37	171.10	-22.92	1213.63	0.00	0.00	0.00	199.57	-58.29	1601.52	172.70	43.31	1596.37	51.78	-109.37	1576.97	17.65	-3.93	1569.72	299.10	-366.39	76.14	897.22	-343.70	74.34	280.91
7.05000	571.23	11.79	152.31	545.93	8.05	151.04	383.18	47.88	119.60	379.03	48.79	172.79	32.91	-42.83	25.23	10.43	-35.56	30.77	-134.91	-74.56	73.82	-120.95	-83.00	121.97	178.25	-23.48	1213.62	0.00	0.00	0.00	207.45	-58.11	1602.57	178.93	43.52	1597.27	59.19	-108.42	1577.78	25.84	-2.04	1570.16	299.11	-366.10	76.15	897.05	-343.82	74.41	281.31
7.06000	571.56	10.05	146.78	546.97	5.96	145.67	384.14	47.81	115.62	380.15	48.59	168.95	32.73	-42.89	25.03	10.37	-35.64	31.33	-132.83	-75.38	76.69	-118.32	-83.69	124.65	185.37	-24.04	1213.62	0.00	0.00	0.00	215.09	-57.88	1603.85	187.57	43.63	1598.41	66.64	-107.35	1578.77	33.69	-1.33	1570.97	299.04	-366.33	76.07	897.01	-343.92	74.33	281.42
7.07000	572.12	7.49	141.31	546.69	3.41	140.22	384.87	47.13	111.27	381.12	47.57	164.53	34.42	-43.08	24.43	10.46	-36.29	31.93	-130.66	-76.18	79.63	-115.39	-84.73	127.57	192.46	-24.59	1213.62	0.00	0.00	0.00	222.78	-57.58	1605.40	197.24	44.47	1599.66	74.20	-106.13	1579.95	42.10	0.05	1572.10	297.67	-366.29	75.76	896.65	-343.64	74.29	281.03
7.08000	572.69	3.90	135.53	547.80	0.61	134.85	385.94	46.85	106.85	382.13	46.92	160.25	34.65	-42.97	24.57	10.56	-36.91	32.61	-128.19	-77.28	82.80	-112.19	-85.65	130.55	199.53	-25.14	1213.62	0.00	0.00	0.00	230.42	-57.10	1607.06	205.25	45.29	1601.06	81.80	-104.79	1581.29	50.43	1.76	1573.09	298.41	-366.07	76.04	896.86	-343.73	74.32	281.07
7.09000	572.97	0.95	129.05	549.63	-2.71	129.19	387.23	45.60	105.73	383.37	46.36	155.78	34.77	-43.05	24.52	11.05	-38.34	33.93	-125.40	-78.34	86.04	-108.92	-86.20	133.33	206.56	-25.68	1213.61	0.00	0.00	0.00	238.48	-56.46	1608.84	213.51	45.92	1602.62	89.42	-103.23	1582.82	58.79	2.80	1574.34	297.71	-366.24	75.86	896.86	-343.56	74.33	281.25
7.10000	574.74	-3.19	119.19	550.42	-5.73	120.09	387.82	44.73	104.22	385.18	44.36	150.93	34.73	-42.95	24.27	11.24	-38.81	34.39	-122.49	-79.32	89.18	-105.18	-87.36	136.38	213.57	-26.22	1213.61	0.00	0.00	0.00	246.13	-55.82	1610.62	222.33	46.72	1604.18	97.08	-101.51	1584.48	67.25	4.73	1575.57	297.74	-366.13	75.58	896.90	-343.59	74.46	281.11
7.11000	577.40	-5.15	112.67	553.61	-7.61	115.50	389.17	43.01	104.94	388.19	41.79	148.81	34.84	-43.00	24.20	11.18	-38.50	34.07	-119.21	-80.91	92.51	-101.09	-89.15	139.50	220.55	-26.75	1213.62	0.00	0.00	0.00	254.03	-55.14	1612.79	231.30	47.53	1605.96	104.82	-99.79	1586.29	76.01	6.66	1577.18	297.95	-365.91	75.08	896.66	-344.11	74.60	281.28
7.12000	578.05	-5.10	113.62	553.35	-7.40	115.39	389.13	42.49	105.02	391.25	41.36	150.36	34.99	-43.45	24.50	11.36	-38.66	34.33	-115.55	-82.52	95.64	-96.34	-91.39	142.63	227.51	-27.28	1213.62	0.00	0.00	0.00	262.14	-54.29	1615.50	239.23	48.44	1608.60	112.60	-97.78	1588.52	84.63	7.99	1579.18	298.08	-366.37	74.66	896.59	-344.22	74.64	280.49
7.13000	577.35	-5.43	113.06	553.90	-7.34	115.22	389.39	42.67	105.19	390.95	41.06	152.05	35.15	-43.69	24.36	11.70	-38.44	34.28	-111.13	-85.37	99.37	-90.70	-94.43	145.87	234.43	-27.81	1213.62	0.00	0.00	0.00	270.15	-53.39	1618.48	247.90	49.36	1611.16	120.46	-95.82	1591.02	93.35	10.53	1581.30	297.75	-366.30	74.77	897.12	-343.93	74.79	280.49
7.14000	578.65	-5.00	112.85	554.06	-7.05	114.73	389.60	42.68	105.03	390.35	41.60	152.79	35.47	-43.90	24.38	12.48	-38.87	34.48	-106.41	-88.04	103.15	-84.44	-97.65	149.02	241.33	-28.34	1213.62	0.00	0.00	0.00	278.55	-52.55	1621.42	258.34	50.70	1613.67	128.39	-93.82	1593.42	102.28	13.15	1583.35	298.45	-366.14	75.20	897.59	-343.90	74.70	280.84
7.15000	578.84	-5.13	112.41	553.40	-6.98	114.13	389.96	43.05	104.95	390.62	41.10	153.64	36.16	-44.31	24.49	13.73	-39.33	35.53	-101.34	-90.99	107.21	-77.41	-101.10	152.44	248.19	-28.86	1213.63	0.00	0.00	0.00	286.51	-51.49	1624.37	266.75	52.22	1616.25	136.44	-91.67	1595.65	111.34	14.67	1585.41	298.47	-366.06	75.64	897.23	-344.19	74.32	279.98
7.16000	578.07	-5.44	111.74	554.34	-7.30	114.04	390.19	43.32	105.03	391.43	41.23	154.34	37.05	-44.55	24.67	15.52	-40.65	37.47	-96.02	-93.63	111.59	-69.76	-104.55	156.16	255.04	-29.37	1213.63	0.00	0.00	0.00	295.21	-50.50	1627.24	275.58	53.43	1618.86	144.60	-89.55	1597.94	120.39	17.53	1587.21	298.75	-366.08	75.78	897.21	-344.13	74.32	280.08
7.17000	579.15	-5.32	111.72	554.40	-7.23	113.90	390.21	43.28	105.05	392.46	41.68	154.47	38.22	-45.44	24.44	17.69	-43.61	39.57	-90.27	-96.55	116.77	-61.90	-107.36	160.16	261.85	-29.88	1213.64	0.00	0.00	0.00	304.00	-49.49	1630.03	284.22	54.58	1621.27	152.90	-87.54	1600.50	129.27	18.91	1589.42	298.84	-365.99	75.71	897.37	-344.31	74.32	280.42
7.18000	578.41	-5.73	111.48	554.56	-7.43	113.67	390.20	42.93	105.00	392.82	41.92	154.12	39.69	-46.79	24.15	19.86	-48.19	41.87	-84.29	-98.82	122.54	-53.84	-109.60	164.51	268.64	-30.39	1213.65	0.00	0.00	0.00	312.76	-48.59	1632.65	294.00	55.68	1623.57	161.42	-85.72	1603.35	138.20	21.52	1591.96	298.06	-366.24	75.28	897.54	-344.31	74.50	281.02
7.19000	576.94	-5.67	110.78	554.39	-7.66	113.64	390.23	42.70	104.86	393.00	41.53	153.31	41.67	-48.56	24.11	22.96	-49.44	43.28	-78.06	-100.80	128.84	-45.60	-111.63	169.40	275.40	-30.90	1213.66	0.00	0.00	0.00	321.84	-47.83	1635.12	303.79	56.97	1625.75	170.04	-83.77	1606.40	147.19	22.92	1594.82	299.37	-366.43	75.39	897.16	-344.31	74.42	280.85
7.20000	577.89	-5.66	110.77	554.82	-7.42	113.50	390.23	43.13	104.82	393.19	41.83	152.50	44.20	-49.56	24.08	27.01	-47.43	44.10	-71.45	-102.40	135.65	-37.20	-113.15	174.75	282.13	-31.40	1213.66	0.00	0.00	0.00	330.86	-47.23	1637.42	313.51	57.91	1628.05	178.73	-81.96	1609.48	156.43	24.16	1597.96	299.57	-366.07	75.55	896.68	-344.02	74.23	281.21
7.21000	578.03	-5.21	110.64	554.69	-7.23	113.52	390.30	43.24	104.77	393.30	42.45	151.93	47.44	-50.00	24.53	30.67	-47.91	45.26	-64.69	-102.96	142.71	-28.41	-115.04	181.24	288.84	-31.89	1213.67	0.00	0.00	0.00	339.65	-46.61	1639.52	321.59	58.43	1630.24	187.41	-80.13	1612.63	165.76	26.75	1601.09	299.59	-365.70	75.72	896.93	-343.80	74.45	281.45
7.22000	578.94	-5.65	111.12	556.07	-7.01	113.71	390.32	43.50	104.79	393.27	42.00	151.24	51.51	-52.26	24.78	36.92	-49.34	47.24	-57.72	-102.93	150.15	-19.59	-115.69	188.10	295.52	-32.38	1213.68	0.00	0.00	0.00	348.23	-46.39	1641.44	332.67	58.88	1632.10	196.03	-78.35	1615.82	175.13	28.08	1604.38	299.60	-365.79	75.76	897.43	-343.98	74.52	280.40
7.23000	578.23	-5.48	110.83	554.50	-7.15	113.37	390.21	42.76	104.46	393.28	42.70	151.47	56.45	-54.52	25.48	43.85	-51.61	49.38	-50.43	-102.35	157.76	-10.18	-116.32	195.64	302.17	-32.87	1213.69	0.00	0.00	0.00	357.26	-46.07	1643.19	342.17	59.39	1634.01	204.60	-76.75	1618.94	184.66	30.43	1607.57	298.75	-365.88	75.37	897.12	-344.10	74.42	280.62
7.24000	579.04	-5.14	111.17	554.80	-7.02	113.27	390.18	43.49	104.63	393.26	42.82	151.71	62.43	-58.27	25.59	51.07	-54.58	51.92	-42.41	-102.10	166.04	-0.14	-116.45	203.38	308.80	-33.36	1213.71	0.00	0.00	0.00	365.91	-45.78	1644.74	351.47	60.14	1635.65	213.07	-75.33	1622.08	193.87	32.53	1610.79	299.00	-365.78	75.38	896.48	-344.15	74.19	281.30
7.25000	579.21	-5.16	111.04	555.33	-7.03	113.64	390.15	43.53	104.51	393.17	42.86	151.95	67.97	-61.89	27.13	57.68	-57.95	55.05	-32.67	-101.82	175.38	10.42	-116.21	211.15	315.40	-33.84	1213.72	0.00	0.00	0.00	374.84	-45.48	1646.01	361.22	60.34	1636.98	221.43	-74.02	1625.26	203.15	33.99	1614.21	299.25	-365.63	75.61	897.03	-344.21	74.38	281.08
7.26000	577.60	-4.85	110.24	554.43	-6.35	112.90	390.33	43.14	104.42	393.02	42.84	151.91	72.02	-66.38	32.35	65.03	-61.96	60.05	-21.83	-100.94	185.37	21.49	-115.84	219.20	321.97	-34.32	1213.73	0.00	0.00	0.00	383.69	-45.23	1647.05	371.95	61.22	1638.08	229.63	-72.70	1628.43	212.16	35.83	1617.64	299.14	-365.65	75.61	896.74	-344.12	74.36	281.40
7.27000	577.51	-5.22	110.42	554.98	-6.68	113.32	390.24	43.35	104.39	393.06	43.22	151.82	80.76	-72.39	39.38	73.91	-67.02	66.89	-11.42	-100.35	195.58	32.56	-114.88	227.94	328.52	-34.79	1213.74	0.00	0.00	0.00	392.21	-45.06	1647.87	380.01	61.36	1639.16	237.68	-71.38	1631.53	220.87	37.61	1620.74	298.54	-365.55	75.46	896.50	-344.04	74.32	281.14
7.28000	579.12	-4.91	110.81	554.77	-6.62	113.19	390.22	43.54	104.50	393.18	43.87	151.87	89.56	-78.61	46.95	82.72	-72.23	74.30	-1.00	-99.32	205.23	43.58	-114.10	237.19	335.04	-35.26	1213.76	0.00	0.00	0.00	400.51	-44.73	1648.63	389.17	61.46	1639.96	245.61	-70.33	1634.43	229.51	39.08	1623.74	298.30	-365.86	75.19	896.88	-344.18	74.24	281.07
7.29000	577.39	-4.95	110.08	554.52	-6.50	113.07	390.29	43.45	104.34	393.36	44.18	151.81	99.02	-83.98	55.52	92.93	-76.68	82.32	9.98	-98.18	214.55	55.05	-112.90	246.34	341.54	-35.73	1213.77	0.00	0.00	0.00	408.75	-44.38	1649.30	398.36	61.83	1640.63	253.36	-69.35	1637.08	237.75	40.10	1626.60	298.74	-365.81	75.24	896.87	-343.98	74.17	281.16
7.30000	577.36	-4.78	110.06	555.33	-6.25	113.16	390.35	43.50	104.35	393.44	44.17	151.57	111.45	-89.51	64.71	103.42	-80.99	90.40	21.64	-97.62	223.69	67.16	-111.72	255.57	348.01	-36.19	1213.79	0.00	0.00	0.00	416.16	-44.06	1649.93	404.76	62.29	1641.43	260.93	-68.49	1639.44	245.75	40.65	1629.14	298.55	-365.72	75.17	896.60	-344.05	74.19	281.08
7.31000	577.72	-5.01	110.33	553.52	-6.25	112.64	390.31	43.94	104.54	393.57	44.08	151.33	123.31	-94.59	73.44	116.17	-84.39	98.79	34.06	-97.44	232.58	79.71	-110.34	264.53	354.46	-36.65	1213.81	0.00	0.00	0.00	424.29	-43.72	1650.45	412.65	62.82	1641.97	268.34	-67.53	1641.57	253.56	41.60	1631.41	298.92	-365.53	75.36	896.97	-343.97	74.32	280.36
7.32000	578.94	-4.38	110.44	555.29	-6.21	113.20	390.56	43.25	104.21	393.65	44.13	151.28	136.04	-98.96	82.10	127.36	-87.59	106.43	46.97	-97.37	241.06	92.47	-108.48	272.87	360.87	-37.11	1213.82	0.00	0.00	0.00	431.76	-43.44	1650.93	421.92	63.52	1642.40	275.53	-66.77	1643.46	261.10	43.02	1633.42	299.15	-365.44	75.40	897.25	-343.83	74.56	280.97
7.33000	578.99	-4.61	110.58	554.73	-5.94	112.89	390.60	43.75	104.31	393.68	44.27	151.23	150.76	-103.48	90.98	142.01	-90.60	114.55	60.53	-97.56	249.11	105.48	-107.12	280.82	367.27	-37.56	1213.84	0.00	0.00	0.00	438.98	-43.11	1651.44	429.17	63.61	1643.03	282.50	-65.88	1645.17	268.40	43.74	1635.28	298.56	-365.49	75.38	896.89	-343.78	74.35	280.74
7.34000	577.92	-4.85	110.31	554.55	-6.02	112.94	390.65	44.16	104.42	393.63	45.48	151.80	164.79	-106.85	98.26	154.76	-93.67	121.73	74.51	-97.42	256.26	118.61	-106.05	288.05	373.64	-38.00	1213.86	0.00	0.00	0.00	445.52	-42.94	1651.96	435.67	64.00	1643.65	289.27	-64.97	1646.71	275.37	45.31	1636.83	298.54	-365.82	75.26	896.48	-344.09	74.09	280.37
7.35000	578.64	-4.75	110.47	553.39	-5.87	112.58	390.64	43.91	104.33	393.63	45.28	151.67	180.54	-110.48	105.49	168.38	-96.08	128.20	88.60	-97.14	262.59	132.02	-104.58	294.20	379.98	-38.45	1213.88	0.00	0.00	0.00	451.69	-42.65	1652.68	442.44	64.21	1644.32	295.75	-64.02	1648.05	282.11	46.52	1638.18	299.18	-365.28	75.66	896.89	-343.88	74.18	279.98
7.36000	578.28	-4.57	110.40	555.12	-6.04	113.14	390.76	43.86	104.27	393.67	45.32	151.74	196.05	-113.79	111.98	183.29	-98.31	134.18	102.81	-96.90	267.99	145.60	-103.38	299.50	386.30	-38.89	1213.90	0.00	0.00	0.00	457.85	-42.62	1653.39	449.94	64.62	1645.01	301.99	-63.02	1649.23	288.87	47.93	1639.25	298.87	-365.37	75.44	897.01	-343.65	74.38	280.16
7.37000	578.32	-4.50	110.31	554.53	-5.90	112.89	390.73	44.23	104.42	393.63	45.29	151.72	212.14	-117.03	117.82	199.32	-100.19	139.75	116.93	-96.69	272.24	159.45	-102.80	304.13	392.60	-39.33	1213.92	0.00	0.00	0.00	463.38	-42.36	1654.14	456.44	64.75	1645.74	308.04	-62.01	1650.26	295.40	48.79	1640.29	297.27	-365.29	75.05	896.23	-343.80	74.23	279.92
7.38000	578.16	-4.57	110.14	555.03	-5.97	113.02	390.77	43.91	104.31	393.69	45.46	151.77	228.71	-119.12	122.93	215.85	-101.03	144.64	131.23	-96.95	275.59	173.40	-102.03	307.74	398.87	-39.76	1213.94	0.00	0.00	0.00	469.78	-42.29	1654.88	463.30	65.01	1646.35	313.87	-60.87	1651.19	301.76	49.16	1641.17	297.83	-365.13	75.32	896.63	-344.00	74.24	279.90
7.39000	578.13	-4.55	110.00	554.17	-5.81	112.47	390.86	43.71	104.28	393.89	45.50	151.78	247.59	-120.09	127.58	232.48	-102.13	148.86	145.76	-97.16	277.79	187.62	-101.85	310.56	405.11	-40.19	1213.97	0.00	0.00	0.00	475.78	-42.17	1655.60	469.62	65.37	1647.05	319.54	-59.75	1651.98	308.07	51.15	1641.76	298.68	-365.19	75.71	897.05	-344.14	74.26	279.46
7.40000	577.98	-4.15	109.60	554.25	-5.82	112.44	390.94	44.11	104.56	394.29	45.38	151.88	266.37	-120.96	131.27	250.46	-102.98	152.50	160.66	-97.68	279.05	202.14	-101.49	312.28	411.33	-40.62	1213.99	0.00	0.00	0.00	480.88	-41.88	1656.40	474.86	65.36	1647.76	325.05	-58.55	1652.63	314.34	52.58	1642.32	298.14	-365.60	75.32	896.86	-344.12	74.25	279.38
7.41000	577.72	-4.61	109.47	554.39	-5.93	112.27	390.82	43.32	104.39	394.45	45.29	151.89	286.49	-121.82	134.61	270.91	-103.34	155.77	175.94	-98.24	279.22	216.87	-101.65	313.04	417.53	-41.04	1214.01	0.00	0.00	0.00	486.06	-41.62	1657.19	480.58	65.79	1648.42	330.45	-57.41	1653.17	320.47	53.93	1642.65	298.49	-365.37	75.49	897.40	-344.00	74.43	280.12
7.42000	577.61	-4.48	109.08	554.86	-6.26	112.53	390.86	43.44	104.72	394.63	45.17	151.98	307.26	-121.58	136.87	288.98	-103.49	157.47	191.66	-99.07	278.32	231.68	-101.67	312.63	423.70	-41.46	1214.04	0.00	0.00	0.00	491.21	-41.35	1657.89	487.00	66.11	1649.01	335.81	-56.35	1653.62	326.52	55.10	1643.00	298.74	-364.79	75.63	897.17	-343.75	74.45	279.93
7.43000	576.46	-4.46	108.50	554.67	-5.76	112.00	390.96	43.49	104.95	394.73	44.51	151.88	328.46	-120.90	138.81	309.79	-103.26	159.18	207.75	-100.25	276.38	246.44	-101.95	311.18	429.85	-41.87	1214.06	0.00	0.00	0.00	496.62	-41.05	1658.58	493.26	66.73	1649.51	341.09	-55.12	1654.07	332.46	56.38	1643.26	298.52	-364.91	75.69	897.10	-343.84	74.32	281.20
7.44000	578.96	-4.14	108.93	555.47	-5.75	112.12	390.87	43.80	105.33	394.86	44.62	152.08	350.78	-120.02	140.20	330.08	-102.85	159.79	223.95	-100.99	272.97	261.29	-102.64	308.83	435.98	-42.28	1214.09	0.00	0.00	0.00	501.98	-40.67	1659.27	500.55	67.15	1649.92	346.39	-53.77	1654.56	338.43	57.82	1643.45	298.37	-364.94	75.72	897.09	-343.94	74.33	280.86
7.45000	578.20	-4.42	108.52	554.83	-5.75	111.79	391.02	43.18	105.28	395.07	44.77	152.37	370.34	-117.27	140.82	352.41	-101.94	160.29	240.33	-102.33	268.68	276.34	-103.37	305.43	442.08	-42.69	1214.11	0.00	0.00	0.00	507.67	-40.11	1659.91	505.35	67.82	1650.37	351.64	-52.65	1655.09	344.36	59.09	1643.81	297.37	-364.91	75.38	897.18	-343.84	74.34	280.66
7.46000	578.79	-4.09	108.32	554.87	-5.77	111.55	391.03	43.06	105.49	395.24	44.90	152.66	392.75	-116.44	141.42	373.80	-100.93	159.94	256.78	-103.62	263.32	291.52	-104.35	301.18	448.15	-43.10	1214.14	0.00	0.00	0.00	513.21	-39.51	1660.48	510.96	68.52	1650.79	356.95	-51.44	1655.65	350.21	60.30	1644.06	298.28	-364.63	75.56	896.72	-343.97	74.17	280.07
7.47000	579.08	-3.90	108.17	555.14	-5.78	111.45	391.13	42.86	105.76	395.47	44.64	152.86	413.21	-115.50	140.77	394.08	-99.85	158.56	273.40	-104.80	256.83	306.96	-105.48	296.00	454.21	-43.50	1214.17	0.00	0.00	0.00	518.31	-38.84	1661.05	517.29	68.88	1651.17	362.26	-50.22	1656.17	356.04	61.56	1644.34	298.40	-364.82	75.74	897.16	-344.17	74.43	281.19
7.48000	577.50	-4.13	107.35	554.33	-5.98	110.99	391.36	42.58	106.00	395.73	44.88	153.31	436.47	-113.31	139.72	416.49	-98.76	157.34	290.44	-105.89	249.42	322.74	-106.66	290.03	460.24	-43.89	1214.19	0.00	0.00	0.00	523.85	-38.07	1661.65	521.96	69.80	1651.54	367.61	-49.04	1656.69	361.78	62.31	1644.64	298.32	-365.16	75.89	897.04	-343.94	74.43	282.21
7.49000	577.52	-3.90	107.08	555.59	-5.82	111.15	391.59	42.63	106.50	395.76	44.77	153.70	458.94	-113.90	137.49	438.90	-97.95	155.41	307.83	-108.18	241.71	338.70	-108.07	283.35	466.24	-44.29	1214.22	0.00	0.00	0.00	529.11	-37.31	1662.27	528.35	70.66	1651.82	373.02	-47.85	1657.18	367.54	63.90	1644.85	298.90	-364.94	76.20	897.23	-343.83	74.55	281.18
7.50000	579.14	-4.10	107.67	554.53	-5.72	110.69	391.79	42.30	106.75	396.03	44.32	154.06	481.97	-112.44	136.12	462.22	-99.87	151.54	325.73	-109.79	232.99	354.79	-109.39	275.98	472.23	-44.68	1214.25	0.00	0.00	0.00	535.00	-36.51	1662.88	533.12	71.41	1652.28	378.51	-46.73	1657.66	373.30	64.93	1645.12	298.94	-365.00	76.17	897.68	-343.68	74.62	281.80
7.51000	579.57	-4.12	107.56	554.43	-5.75	110.53	391.89	41.75	107.03	396.29	44.38	154.64	504.91	-111.12	135.05	484.06	-99.01	148.85	344.14	-111.48	223.75	370.84	-111.03	268.14	478.19	-45.07	1214.28	0.00	0.00	0.00	540.11	-35.72	1663.57	540.56	72.01	1652.55	383.99	-45.66	1658.20	379.08	66.27	1645.28	299.24	-365.33	76.07	897.28	-343.97	74.40	280.96
7.52000	578.45	-4.71	107.50	555.49	-5.78	110.68	392.07	42.25	107.75	396.49	44.50	155.26	527.70	-109.54	133.88	507.53	-97.91	146.68	362.64	-111.12	212.96	387.06	-112.55	259.76	484.12	-45.45	1214.31	0.00	0.00	0.00	546.23	-34.94	1664.20	546.17	72.57	1652.99	389.53	-44.45	1658.81	384.89	67.48	1645.56	298.47	-365.64	75.94	897.51	-343.98	74.30	280.64
7.53000	579.70	-4.59	107.67	554.96	-5.84	110.67	392.22	41.81	108.03	396.70	43.63	155.53	550.12	-107.55	132.36	528.02	-96.69	143.62	381.37	-111.02	202.18	403.55	-114.26	251.22	490.04	-45.83	1214.34	0.00	0.00	0.00	552.14	-34.13	1664.82	551.05	73.52	1653.37	395.14	-43.43	1659.53	390.70	68.04	1645.96	298.76	-365.52	76.03	897.33	-344.05	74.16	280.44
7.54000	581.32	-4.33	108.21	556.54	-5.77	111.18	392.32	41.79	108.52	396.93	43.43	156.05	572.23	-106.19	130.80	550.46	-94.85	141.45	400.32	-112.37	192.24	420.17	-115.90	242.39	495.93	-46.21	1214.37	0.00	0.00	0.00	557.56	-33.38	1665.43	557.66	74.10	1653.56	400.83	-42.39	1660.29	396.51	68.82	1646.36	298.47	-365.57	75.75	897.09	-343.99	74.29	279.97
7.55000	576.45	31.73	129.48	556.09	-5.04	112.99	392.40	40.96	108.70	397.01	43.22	156.74	593.28	-104.29	129.32	570.89	-92.85	139.23	419.33	-114.20	182.83	436.96	-117.33	233.66	501.80	-46.58	1214.41	0.00	0.00	0.00	563.66	-32.55	1665.93	563.02	75.08	1653.71	406.51	-41.47	1661.03	402.16	69.99	1646.69	298.55	-365.92	75.82	896.96	-343.63	74.38	280.68
7.56000	568.67	71.87	155.69	554.44	-5.03	113.20	392.62	40.78	109.17	397.18	42.61	157.19	614.84	-102.67	128.67	591.13	-90.69	137.56	438.35	-115.26	173.50	453.79	-116.92	224.14	507.65	-46.95	1214.44	0.00	0.00	0.00	569.60	-31.84	1666.43	568.53	75.53	1653.98	412.15	-40.58	1661.76	407.97	70.90	1647.16	298.21	-365.52	75.90	896.73	-343.72	74.21	280.98
7.57000	569.21	68.33	154.78	552.63	49.42	144.98	392.74	40.62	109.62	397.23	42.86	157.99	634.89	-100.46	128.32	611.17	-89.10	136.03	457.29	-116.56	164.95	470.56	-116.04	214.80	513.47	-47.31	1214.47	0.00	0.00	0.00	575.11	-31.17	1666.81	574.50	76.00	1654.04	417.89	-39.74	1662.48	413.69	71.46	1647.62	298.32	-365.41	75.99	897.33	-343.65	74.39	280.38
7.58000	571.09	64.78	154.00	552.47	50.65	146.00	392.80	39.91	109.89	397.36	42.19	158.34	655.75	-98.54	128.17	630.14	-87.18	134.94	475.98	-116.68	156.57	486.82	-116.01	206.61	519.28	-47.68	1214.50	0.00	0.00	0.00	580.80	-30.61	1667.11	579.69	76.53	1654.12	423.56	-39.19	1663.17	419.28	72.42	1648.02	297.92	-365.85	75.85	897.45	-343.70	74.46	279.43
7.59000	574.31	58.85	151.47	553.64	50.73	146.35	392.88	39.71	110.40	397.39	41.78	158.89	673.90	-96.36	128.47	648.98	-85.79	134.20	493.69	-116.59	148.97	502.27	-115.86	199.29	525.06	-48.04	1214.54	0.00	0.00	0.00	585.82	-30.18	1667.22	585.37	76.98	1653.86	429.18	-38.70	1663.84	424.93	72.81	1648.53	297.92	-365.78	75.79	897.46	-344.03	74.43	279.65
7.60000	574.58	57.01	150.38	553.20	48.33	144.90	392.99	39.48	110.89	397.45	41.34	159.33	691.16	-94.95	128.75	665.87	-84.11	133.72	510.35	-116.47	142.24	516.95	-115.76	192.97	530.81	-48.39	1214.57	0.00	0.00	0.00	591.50	-29.96	1667.16	592.86	77.16	1653.52	434.85	-38.18	1664.51	430.64	73.72	1648.97	298.78	-365.72	75.97	897.15	-343.85	74.25	279.25
7.61000	574.02	53.81	147.54	554.76	47.86	144.91	393.16	39.37	111.45	397.67	41.37	160.00	707.66	-93.80	129.86	682.09	-83.20	133.76	526.06	-116.28	136.45	530.59	-116.10	187.71	536.55	-48.74	1214.61	0.00	0.00	0.00	596.67	-29.80	1666.97	598.21	77.28	1653.26	440.36	-37.77	1665.08	436.12	74.20	1649.41	299.37	-365.69	76.14	897.29	-344.00	74.31	279.85
7.62000	574.98	52.45	146.40	556.11	46.20	143.89	393.30	39.30	112.07	397.80	40.74	160.41	722.45	-92.79	131.42	696.54	-82.27	134.33	540.52	-115.79	131.41	543.13	-115.77	182.94	542.27	-49.09	1214.64	0.00	0.00	0.00	602.16	-29.64	1666.68	604.43	77.37	1652.74	445.78	-37.53	1665.52	441.51	73.56	1649.92	299.30	-365.86	76.03	897.05	-344.34	74.11	280.38
7.63000	577.59	50.11	144.92	557.58	44.85	142.90	393.47	38.91	112.50	397.99	41.12	161.12	733.95	-92.18	132.71	709.89	-81.60	135.26	553.55	-115.09	127.18	554.32	-115.08	178.83	547.96	-49.44	1214.68	0.00	0.00	0.00	607.59	-29.82	1666.37	608.52	77.05	1652.53	450.97	-37.31	1665.84	446.92	73.93	1650.16	299.20	-366.03	75.88	897.24	-344.10	74.26	280.16
7.64000	577.95	49.76	143.84	556.60	42.69	140.59	393.62	38.49	112.84	398.10	41.01	161.64	747.02	-92.50	134.35	721.55	-81.75	135.83	565.13	-113.78	123.43	564.36	-114.51	175.44	553.63	-49.78	1214.72	0.00	0.00	0.00	612.42	-29.98	1666.06	614.08	76.89	1652.16	456.12	-37.45	1665.97	452.03	74.29	1650.20	298.37	-366.05	75.79	897.41	-344.05	74.25	281.08
7.65000	577.98	48.70	142.25	559.35	43.89	141.08	393.78	39.11	113.57	398.29	40.54	161.98	755.90	-92.91	134.88	731.38	-81.75	136.06	575.18	-112.47	120.35	573.16	-113.96	172.57	559.28	-50.12	1214.75	0.00	0.00	0.00	617.66	-30.27	1665.77	617.97	76.69	1652.04	461.09	-37.67	1665.98	457.13	73.79	1650.33	299.16	-365.95	76.02	897.48	-344.09	74.28	279.95
7.66000	579.32	49.79	142.39	559.18	44.29	140.71	393.89	38.31	113.78	398.51	40.67	162.55	764.78	-93.41	134.66	739.97	-82.07	135.50	583.55	-111.54	118.12	580.67	-112.90	170.05	564.91	-50.46	1214.79	0.00	0.00	0.00	622.65	-30.52	1665.50	622.95	76.13	1651.88	465.91	-37.97	1665.95	462.01	73.61	1650.18	298.68	-366.07	75.83	897.17	-344.35	74.17	280.13
7.67000	579.53	49.61	141.89	559.42	43.22	139.48	393.98	38.44	114.33	398.63	40.46	162.92	771.63	-94.02	132.12	746.02	-82.53	132.72	590.18	-110.33	116.31	587.00	-112.03	168.20	570.52	-50.79	1214.83	0.00	0.00	0.00	627.18	-30.76	1665.29	628.04	75.87	1651.47	470.58	-38.36	1665.83	466.77	73.48	1650.02	298.80	-365.87	75.96	897.32	-344.49	74.15	279.92
7.68000	579.49	49.72	141.35	561.74	44.65	140.59	394.25	38.40	114.88	398.82	40.46	163.49	776.96	-94.71	125.88	750.95	-82.70	127.31	594.75	-109.06	115.07	592.11	-111.58	167.03	576.11	-51.12	1214.87	0.00	0.00	0.00	631.68	-31.38	1665.08	632.02	75.16	1651.32	475.19	-39.04	1665.66	471.47	72.28	1649.88	299.17	-365.72	76.17	897.35	-344.14	74.37	280.90
7.69000	581.79	50.87	142.10	558.35	22.75	127.35	394.39	38.58	115.57	399.24	40.38	164.15	779.43	-94.78	115.98	754.07	-82.55	119.03	597.30	-107.86	114.38	595.92	-110.50	165.83	581.68	-51.44	1214.90	0.00	0.00	0.00	635.64	-32.07	1664.87	636.98	74.57	1651.11	479.70	-39.84	1665.44	476.09	71.54	1649.68	298.57	-365.51	76.01	897.02	-344.32	74.32	280.54
7.70000	580.57	49.80	140.81	559.59	21.01	126.04	394.57	38.76	116.31	399.53	40.24	164.79	783.08	-94.09	107.31	755.32	-81.77	111.66	598.83	-107.12	115.17	598.14	-109.80	164.82	587.22	-51.77	1214.94	0.00	0.00	0.00	640.45	-32.77	1664.50	641.31	73.84	1650.76	484.15	-40.68	1665.18	480.55	70.53	1649.44	298.23	-366.06	75.68	897.54	-344.07	74.53	280.40
7.71000	579.69	51.17	141.26	559.62	20.78	125.64	394.83	38.45	116.90	399.97	40.61	165.66	782.24	-92.61	107.38	755.72	-80.37	111.67	598.94	-107.01	115.35	598.37	-109.49	164.09	592.75	-52.09	1214.98	0.00	0.00	0.00	644.70	-33.75	1664.13	645.63	72.95	1650.36	488.54	-41.69	1664.82	484.86	69.64	1648.96	298.92	-365.55	75.99	897.85	-344.13	74.65	279.98
7.72000	579.56	51.02	141.24	559.97	20.38	125.50	395.03	38.55	117.66	400.42	40.06	166.23	782.17	-93.29	107.29	755.52	-80.88	111.16	598.60	-106.62	114.12	597.43	-108.59	162.77	598.25	-52.40	1215.02	0.00	0.00	0.00	648.84	-34.73	1663.86	649.20	71.99	1650.11	492.88	-43.08	1664.47	489.09	68.08	1648.71	298.34	-365.92	75.83	897.67	-344.30	74.56	279.72
7.73000	579.95	51.04	141.22	559.64	19.34	124.85	395.26	37.92	118.24	400.97	40.04	166.95	782.25	-92.90	106.93	754.91	-80.33	110.95	598.44	-106.58	113.25	595.92	-108.34	161.92	603.74	-52.71	1215.06	0.00	0.00	0.00	653.42	-35.83	1663.58	653.36	71.03	1649.95	497.20	-44.61	1664.19	493.17	66.78	1648.45	298.06	-366.13	75.66	897.51	-344.17	74.54	280.30
7.74000	578.96	50.34	140.50	560.04	19.03	124.60	395.58	37.98	119.06	401.40	40.01	167.77	781.33	-93.08	106.23	755.53	-80.42	110.73	598.40	-106.79	112.34	596.11	-108.75	161.14	609.20	-53.02	1215.11	0.00	0.00	0.00	657.98	-37.01	1663.31	658.16	69.72	1649.73	501.55	-46.29	1663.97	497.23	65.19	1648.34	298.23	-366.23	75.57	897.75	-344.08	74.59	280.39
7.75000	579.25	50.60	140.81	560.04	18.70	124.43	395.94	37.69	119.93	402.08	39.67	168.61	782.25	-92.70	106.35	755.91	-82.25	111.03	598.41	-106.68	111.47	596.48	-109.31	160.49	614.65	-53.33	1215.15	0.00	0.00	0.00	662.28	-38.46	1663.09	661.99	68.08	1649.73	505.82	-48.24	1663.71	501.26	62.75	1648.24	297.95	-365.96	75.59	897.20	-344.03	74.64	279.58
7.76000	581.51	50.73	141.55	561.15	18.87	124.51	396.33	38.09	121.11	402.73	40.09	169.76	782.06	-92.79	106.04	755.02	-80.59	110.27	598.29	-107.01	110.96	596.49	-109.55	159.62	620.07	-53.63	1215.19	0.00	0.00	0.00	666.08	-39.98	1662.87	665.53	66.67	1649.79	510.01	-50.07	1663.44	505.05	61.36	1648.14	298.55	-365.93	75.80	896.85	-344.22	74.45	280.11
7.77000	578.62	51.89	141.23	560.73	17.98	123.81	396.86	37.58	122.07	403.36	40.12	170.91	782.34	-92.83	106.37	755.79	-80.57	110.47	598.13	-107.36	110.28	596.44	-110.28	158.76	625.48	-53.93	1215.23	0.00	0.00	0.00	670.40	-41.65	1662.64	668.96	64.73	1649.80	514.07	-52.11	1663.15	508.87	58.85	1648.19	298.49	-365.74	75.76	897.04	-344.44	74.46	280.61
7.78000	578.37	51.87	141.23	562.55	17.87	123.93	397.35	37.78	123.44	404.22	40.13	172.18	781.97	-93.07	106.01	755.58	-82.75	110.60	597.91	-108.07	109.66	596.32	-111.35	158.11	630.86	-54.23	1215.27	0.00	0.00	0.00	674.11	-43.52	1662.34	672.05	63.38	1649.88	518.06	-54.47	1662.82	512.54	56.42	1648.19	298.21	-365.68	75.59	896.91	-344.44	74.35	280.27
7.79000	581.18	51.37	141.94	562.53	16.99	123.09	398.06	37.87	124.91	405.07	41.06	174.07	781.74	-93.29	106.26	755.75	-82.86	110.67	597.77	-108.60	109.09	596.19	-112.09	157.44	636.23	-54.52	1215.32	0.00	0.00	0.00	678.25	-45.31	1662.07	675.35	61.29	1650.04	521.95	-56.77	1662.53	516.04	54.21	1648.22	299.40	-365.58	75.72	896.61	-344.64	74.04	279.92
7.80000	579.72	51.62	141.61	562.33	16.41	122.90	398.75	38.74	127.15	406.17	40.99	175.94	781.19	-93.48	106.10	755.71	-82.78	110.56	597.53	-108.77	108.48	596.02	-112.54	156.87	641.57	-54.81	1215.36	0.00	0.00	0.00	682.12	-47.23	1661.82	679.20	59.61	1650.08	525.81	-59.16	1662.28	519.53	52.06	1648.30	299.26	-365.74	75.68	896.74	-344.47	74.10	280.16
7.81000	579.62	49.87	140.40	557.35	-3.49	110.47	399.79	39.15	129.91	407.80	41.25	178.59	780.71	-93.34	106.21	755.17	-83.12	110.76	597.29	-109.09	108.15	595.90	-113.07	156.56	646.90	-55.10	1215.40	0.00	0.00	0.00	685.99	-49.26	1661.64	682.18	57.77	1650.24	529.60	-61.65	1662.03	522.97	49.74	1648.47	298.37	-365.77	75.44	897.72	-344.49	74.52	279.70
7.82000	579.68	51.16	141.09	562.34	16.28	122.04	401.33	39.34	133.12	410.30	41.23	181.60	781.41	-93.04	106.36	755.18	-83.13	110.94	597.21	-109.11	107.89	595.90	-112.98	156.19	652.21	-55.38	1215.45	0.00	0.00	0.00	689.40	-51.36	1661.49	686.13	55.55	1650.46	533.28	-64.12	1661.85	526.38	47.09	1648.67	298.49	-365.81	75.58	897.33	-344.60	74.44	280.42
7.83000	579.93	48.75	140.05	563.19	16.32	122.17	402.97	39.62	136.78	413.41	41.75	185.04	780.69	-93.33	105.87	754.44	-83.90	110.77	597.24	-108.98	107.86	596.12	-113.34	156.20	657.50	-55.66	1215.49	0.00	0.00	0.00	692.82	-53.52	1661.31	689.43	53.31	1650.76	536.87	-66.58	1661.70	529.67	44.10	1648.97	298.66	-365.79	75.62	897.15	-344.30	74.54	280.83
7.84000	580.36	48.88	140.04	562.68	15.51	121.85	404.99	40.17	140.79	417.12	42.77	189.09	781.60	-93.18	106.28	755.06	-83.69	110.89	597.25	-109.08	108.09	596.51	-113.20	156.08	662.77	-55.94	1215.54	0.00	0.00	0.00	696.53	-55.70	1661.26	691.70	51.11	1651.17	540.37	-69.01	1661.62	532.91	41.88	1649.29	299.32	-365.55	75.79	897.22	-344.44	74.56	280.87
7.85000	578.47	46.84	138.26	562.80	15.69	121.82	407.43	40.90	145.17	420.96	43.65	193.36	781.37	-93.19	106.12	754.38	-83.41	110.58	597.40	-108.37	107.98	596.82	-112.79	155.86	668.02	-56.21	1215.58	0.00	0.00	0.00	699.98	-57.84	1661.14	694.60	48.95	1651.47	543.87	-71.48	1661.63	536.08	39.46	1649.68	298.60	-365.80	75.65	897.03	-344.73	74.30	280.82
7.86000	580.97	44.73	137.82	563.56	15.29	121.79	410.53	42.37	150.29	425.56	44.77	198.01	781.12	-93.31	105.67	754.84	-83.34	110.40	597.43	-108.31	108.18	597.09	-111.97	155.49	673.25	-56.49	1215.63	0.00	0.00	0.00	703.03	-59.96	1661.08	698.29	47.03	1651.73	547.29	-73.94	1661.67	539.07	36.66	1650.12	298.75	-365.99	75.60	897.00	-344.53	74.47	279.72
7.87000	581.40	45.41	138.58	564.66	15.47	121.73	414.28	43.73	155.73	430.97	46.41	203.01	780.96	-93.12	105.66	755.01	-81.14	109.47	597.45	-107.98	108.31	597.51	-111.88	155.47	678.47	-56.75	1215.67	0.00	0.00	0.00	705.98	-62.14	1660.94	701.99	44.49	1651.83	550.55	-76.53	1661.65	542.12	33.98	1650.55	298.94	-365.87	75.65	896.77	-344.33	74.41	280.98
7.88000	580.81	44.27	137.69	564.70	15.36	121.35	418.79	45.16	161.47	437.38	48.07	208.35	781.13	-92.94	105.45	754.21	-80.63	109.10	597.52	-107.66	108.39	597.93	-111.64	155.33	683.66	-57.02	1215.72	0.00	0.00	0.00	709.35	-64.31	1660.71	704.15	42.45	1651.99	553.77	-79.03	1661.56	544.91	32.31	1650.68	298.92	-366.02	75.61	896.82	-344.89	74.28	279.96
7.89000	579.83	43.36	136.81	565.00	15.50	121.46	423.92	47.36	168.09	444.83	49.97	214.00	780.95	-92.95	105.26	753.91	-81.03	108.70	597.50	-107.48	108.46	598.27	-111.22	155.06	688.84	-57.28	1215.77	0.00	0.00	0.00	712.15	-66.40	1660.49	708.19	40.37	1651.95	556.88	-81.35	1661.39	547.78	29.36	1650.83	300.11	-365.89	75.93	896.44	-344.85	74.11	279.90
7.90000	582.18	43.07	136.67	567.06	13.69	120.84	429.74	49.44	175.32	453.60	53.72	221.22	781.75	-92.89	105.37	754.24	-83.93	110.14	597.53	-107.15	108.41	598.44	-111.07	154.86	694.00	-57.54	1215.81	0.00	0.00	0.00	715.15	-68.51	1660.19	710.36	38.29	1651.98	559.85	-83.69	1661.05	550.52	26.90	1650.78	299.26	-366.09	75.68	896.50	-344.70	74.12	279.96
7.91000	581.58	43.92	135.99	569.98	13.41	121.02	436.32	50.90	182.82	462.97	56.09	228.06	781.82	-92.95	105.14	754.34	-81.12	108.88	597.51	-106.91	108.33	598.68	-110.86	154.53	699.14	-57.79	1215.86	0.00	0.00	0.00	717.83	-70.61	1659.92	713.26	35.93	1652.01	562.78	-86.06	1660.63	553.16	24.14	1650.66	298.99	-366.07	75.79	896.62	-344.93	74.21	279.87
7.92000	584.99	42.14	134.34	571.80	10.68	119.95	443.21	52.27	190.79	472.56	57.71	235.21	782.27	-92.39	104.86	754.28	-81.06	108.35	597.62	-106.85	108.40	599.09	-110.94	154.42	704.26	-58.05	1215.91	0.00	0.00	0.00	720.45	-72.69	1659.68	715.03	34.21	1651.95	565.63	-88.40	1660.16	555.71	22.08	1650.41	298.60	-366.02	75.59	897.26	-344.57	74.41	280.33
7.93000	587.47	41.60	133.40	571.30	-0.30	112.73	450.74	53.76	199.24	481.58	58.76	242.51	782.20	-92.50	104.53	753.86	-81.01	108.01	597.63	-106.84	108.46	599.59	-110.62	154.15	709.37	-58.30	1215.95	0.00	0.00	0.00	723.48	-74.57	1659.44	717.79	32.06	1652.07	568.46	-90.62	1659.70	558.24	20.10	1650.23	298.97	-366.20	75.67	897.11	-344.70	74.38	280.13
7.94000	590.58	37.35	129.88	581.16	-3.02	118.33	459.13	54.84	207.73	491.58	59.59	250.09	781.68	-92.65	104.10	753.62	-81.05	107.64	597.77	-106.64	108.54	600.03	-110.43	154.06	714.45	-58.54	1216.00	0.00	0.00	0.00	726.49	-76.59	1659.18	720.54	29.92	1652.20	571.23	-92.98	1659.18	560.84	17.36	1650.11	298.80	-366.25	75.65	896.93	-344.80	74.37	280.05
7.95000	593.76	2.93	104.94	585.57	-0.90	120.19	467.68	55.69	216.21	503.16	60.54	257.89	781.91	-92.20	103.91	754.56	-80.78	107.80	597.86	-106.44	108.63	600.38	-110.24	154.06	719.52	-58.79	1216.05	0.00	0.00	0.00	729.09	-78.67	1658.90	723.01	28.00	1652.22	573.95	-95.15	1658.65	563.34	15.24	1649.87	299.11	-366.16	75.70	897.03	-344.86	74.27	280.63
7.96000	601.62	27.63	121.52	587.79	3.39	118.71	475.90	59.10	226.19	513.94	60.95	264.94	781.52	-92.62	103.66	754.23	-80.69	107.66	597.90	-106.38	108.87	600.70	-109.93	154.05	724.57	-59.03	1216.10	0.00	0.00	0.00	731.55	-80.58	1658.59	725.14	26.39	1652.30	576.63	-97.14	1658.08	565.86	12.96	1649.70	299.03	-366.53	75.63	897.19	-344.68	74.43	279.95
7.97000	605.65	21.32	116.28	591.50	4.31	120.97	486.53	60.32	234.97	524.69	60.91	271.73	781.30	-92.11	103.50	754.30	-80.29	107.64	598.01	-105.96	108.92	601.00	-109.51	154.06	729.61	-59.26	1216.15	0.00	0.00	0.00	734.40	-82.64	1658.26	728.81	24.37	1652.42	579.29	-99.15	1657.46	568.41	11.20	1649.58	298.92	-366.14	75.69	896.59	-344.80	74.33	279.97
7.98000	614.57	14.46	114.12	600.55	4.88	125.31	494.82	62.17	241.61	536.15	60.90	278.64	781.90	-91.88	103.92	753.92	-80.02	107.46	598.03	-105.94	109.12	601.27	-109.03	153.95	734.63	-59.50	1216.20	0.00	0.00	0.00	737.13	-84.56	1657.94	730.59	22.32	1652.63	581.97	-101.12	1656.84	571.06	9.79	1649.41	298.53	-366.46	75.54	896.50	-344.83	74.09	280.20
7.99000	621.73	7.81	108.72	611.31	6.87	129.49	507.31	60.78	248.08	546.66	60.89	284.92	781.69	-91.76	103.75	753.82	-79.84	107.44	598.07	-105.70	109.23	601.44	-108.90	153.98	739.63	-59.73	1216.25	0.00	0.00	0.00	739.41	-86.43	1657.63	733.22	20.61	1652.90	584.62	-103.01	1656.22	573.76	7.65	1649.30	298.86	-366.18	75.70	897.19	-344.55	74.41	279.83
8.00000	633.19	10.30	113.67	624.54	9.09	134.84	519.66	59.60	253.19	556.94	60.36	290.27	781.51	-91.66	103.95	754.68	-79.44	107.75	598.04	-105.89	109.38	601.58	-108.82	153.99	744.61	-59.96	1216.30	0.00	0.00	0.00	742.20	-88.23	1657.36	735.98	19.12	1653.04	587.27	-104.70	1655.64	576.44	5.89	1649.15	298.53	-366.17	75.77	897.19	-344.60	74.42	280.55
8.01000	650.37	13.61	119.89	638.68	11.83	140.17	528.61	59.35	256.26	568.10	58.24	294.50	781.78	-91.54	104.19	754.35	-79.54	107.69	598.04	-105.69	109.27	601.59	-108.88	154.00	749.58	-60.18	1216.35	0.00	0.00	0.00	745.08	-89.84	1657.21	738.87	17.39	1653.20	589.97	-106.23	1655.17	579.26	4.51	1649.10	298.88	-366.22	75.84	897.48	-344.36	74.60	280.55
8.02000	667.43	17.10	125.04	655.47	14.62	144.81	542.35	58.07	259.14	580.64	57.28	298.32	781.95	-91.53	104.24	753.90	-79.51	107.62	598.04	-105.97	109.37	601.55	-108.86	153.96	754.53	-60.41	1216.39	0.00	0.00	0.00	747.70	-91.34	1657.09	741.48	15.73	1653.50	592.70	-107.56	1654.81	582.15	2.54	1649.15	299.51	-366.21	75.84	896.93	-344.74	74.34	280.23
8.03000	686.37	19.45	128.06	673.64	16.98	147.29	555.94	55.45	259.85	592.29	56.11	300.45	782.26	-91.65	104.54	753.85	-79.33	107.68	598.03	-105.89	109.28	601.56	-108.95	154.02	759.46	-60.63	1216.45	0.00	0.00	0.00	750.52	-92.86	1657.02	744.61	14.21	1653.90	595.47	-108.91	1654.50	584.98	0.80	1649.29	300.29	-366.03	75.99	896.96	-344.73	74.31	280.23
8.04000	704.81	22.69	131.82	690.67	20.38	149.74	569.96	53.67	260.28	606.00	54.87	301.50	781.72	-91.42	104.63	753.51	-79.16	107.70	598.07	-106.02	109.37	601.68	-109.37	154.24	764.38	-60.84	1216.50	0.00	0.00	0.00	753.86	-94.15	1657.02	747.67	12.66	1654.12	598.31	-110.03	1654.29	587.95	0.66	1649.21	299.09	-366.47	75.65	896.32	-344.49	74.27	280.01
8.05000	724.08	25.98	134.75	709.76	22.50	152.79	584.53	52.82	259.98	619.88	53.14	301.34	780.85	-92.14	104.77	754.35	-79.06	108.02	598.15	-105.94	109.39	601.77	-109.48	154.38	769.28	-61.06	1216.55	0.00	0.00	0.00	756.45	-95.31	1656.99	750.34	11.56	1654.44	601.16	-111.19	1654.07	590.92	-0.69	1649.31	298.44	-366.68	75.42	897.11	-344.49	74.58	280.24
8.06000	743.53	28.96	137.04	727.32	24.74	154.08	599.76	51.45	258.35	634.01	51.73	300.39	781.57	-91.98	105.01	750.41	-76.63	109.21	598.16	-105.80	109.40	601.89	-109.69	154.54	774.17	-61.27	1216.60	0.00	0.00	0.00	759.61	-96.46	1656.93	753.64	10.67	1654.54	604.14	-112.10	1653.90	593.91	-2.21	1649.35	298.54	-366.12	75.53	897.19	-344.70	74.35	280.59
8.07000	763.15	31.56	138.41	747.71	26.36	155.68	615.50	50.25	255.74	649.25	50.33	298.54	778.65	-91.75	106.23	751.97	-76.13	110.14	598.17	-106.02	109.61	602.00	-109.35	154.46	779.04	-61.47	1216.65	0.00	0.00	0.00	762.40	-97.39	1656.92	756.07	9.68	1654.50	607.19	-112.81	1653.76	597.02	-2.94	1649.21	298.86	-366.34	75.54	896.99	-344.80	74.27	279.80
8.08000	783.05	33.11	139.63	766.51	27.79	156.00	632.13	48.81	252.11	664.35	48.84	295.74	780.17	-91.86	106.98	751.33	-76.03	110.25	598.18	-105.92	109.59	602.03	-109.23	154.48	783.89	-61.68	1216.70	0.00	0.00	0.00	765.62	-98.19	1656.85	759.83	8.76	1654.43	610.28	-113.63	1653.60	600.08	-3.25	1648.96	299.56	-366.06	75.75	897.08	-344.81	74.18	280.05
8.09000	803.77	34.88	140.37	787.25	28.89	156.40	649.41	47.68	247.74	679.56	45.79	290.37	778.19	-92.76	106.66	751.56	-76.19	110.55	598.20	-105.85	109.59	602.03	-109.45	154.60	788.73	-61.88	1216.75	0.00	0.00	0.00	768.98	-98.83	1656.80	762.05	7.55	1654.40	613.51	-114.32	1653.49	603.22	-3.69	1648.72	299.04	-366.10	75.71	897.15	-344.83	74.31	280.88
8.10000	825.51	35.72	140.95	809.79	29.31	156.95	666.77	46.92	242.50	695.65	46.22	287.41	778.57	-92.88	106.77	751.67	-76.62	110.75	598.20	-105.80	109.63	602.03	-109.55	154.73	793.55	-62.08	1216.80	0.00	0.00	0.00	772.28	-99.37	1656.75	765.14	7.42	1654.11	616.80	-115.04	1653.38	606.54	-5.03	1648.47	298.48	-366.13	75.45	896.78	-344.72	74.52	280.17
8.11000	847.66	35.70	141.52	830.44	29.21	156.25	684.62	46.31	236.47	711.65	44.58	281.28	779.67	-93.66	107.22	752.61	-77.05	110.99	598.16	-105.96	109.69	601.96	-109.72	154.83	798.35	-62.28	1216.85	0.00	0.00	0.00	775.79	-99.75	1656.71	769.27	6.84	1653.87	620.20	-115.67	1653.27	609.78	-5.45	1648.08	298.89	-366.27	75.57	897.01	-344.63	74.60	279.75
8.12000	870.90	35.39	141.74	851.78	28.89	155.40	703.34	44.81	229.56	728.64	43.10	275.37	779.94	-93.95	107.14	752.30	-77.61	111.06	598.03	-106.04	109.66	601.80	-109.77	154.80	803.14	-62.47	1216.91	0.00	0.00	0.00	779.38	-100.23	1656.56	773.14	6.81	1653.27	623.66	-116.37	1653.13	613.13	-6.52	1647.71	299.07	-366.14	75.73	896.66	-344.72	75.02	280.27
8.13000	893.56	34.22	141.48	875.16	27.79	154.85	722.55	44.28	222.60	746.38	42.21	269.20	780.14	-94.65	107.29	752.62	-78.28	111.06	598.04	-106.19	109.57	601.65	-109.91	154.82	807.92	-62.66	1216.96	0.00	0.00	0.00	782.89	-100.50	1656.43	776.22	6.12	1652.90	627.21	-117.04	1652.96	616.51	-6.98	1647.32	298.63	-366.17	75.66	896.49	-344.82	75.20	280.29
8.14000	916.26	32.43	141.06	896.62	26.40	153.16	742.70	43.36	215.03	764.74	41.28	262.55	781.29	-95.08	107.82	755.73	-79.70	109.90	597.98	-106.23	109.45	601.48	-110.28	154.90	812.68	-62.85	1217.01	0.00	0.00	0.00	786.17	-100.82	1656.23	779.36	5.89	1652.46	630.86	-117.80	1652.74	619.91	-7.89	1646.76	299.25	-366.07	75.85	895.86	-344.58	74.88	280.66
8.15000	939.21	30.72	140.02	920.00	24.46	151.77	763.57	42.34	207.19	783.87	40.56	255.47	783.68	-94.63	108.24	755.80	-80.42	109.66	597.90	-106.07	109.18	601.26	-110.30	154.86	817.42	-63.03	1217.06	0.00	0.00	0.00	789.59	-101.16	1655.91	782.67	5.45	1651.94	634.57	-118.52	1652.52	623.42	-9.11	1646.34	298.60	-366.06	75.55	895.81	-344.57	74.85	280.99
8.16000	963.56	28.45	139.26	943.58	22.28	150.38	785.31	41.16	199.19	803.50	40.10	248.30	782.97	-94.96	108.06	756.38	-80.65	109.92	597.81	-106.56	109.23	601.14	-110.49	154.86	822.15	-63.22	1217.11	0.00	0.00	0.00	793.69	-101.55	1655.54	786.39	5.29	1651.29	638.36	-119.35	1652.26	626.99	-10.09	1645.86	298.50	-366.29	75.46	895.51	-344.30	74.64	280.76
8.17000	986.98	25.75	138.27	966.33	19.90	148.50	807.20	40.77	191.33	822.88	39.55	240.91	783.07	-94.83	106.08	755.78	-81.18	109.67	597.73	-106.66	109.13	600.92	-110.90	154.93	826.87	-63.39	1217.17	0.00	0.00	0.00	797.60	-102.07	1655.05	790.50	4.35	1650.69	642.23	-120.19	1651.92	630.58	-10.21	1645.33	299.76	-365.94	75.80	896.88	-343.80	74.95	281.11
8.18000	1011.81	22.78	137.60	989.02	17.32	146.59	828.98	40.07	183.58	842.58	39.19	233.66	783.30	-95.04	106.11	754.91	-81.56	109.44	597.68	-106.82	109.11	600.75	-111.26	155.06	831.57	-63.57	1217.22	0.00	0.00	0.00	801.58	-102.52	1654.45	793.77	4.03	1650.06	646.19	-121.22	1651.52	634.32	-11.40	1644.86	298.59	-366.18	75.50	897.19	-343.54	75.04	280.85
8.19000	1034.93	20.14	135.97	1012.31	14.50	144.77	850.76	39.89	176.41	862.60	38.54	226.55	783.94	-94.33	106.14	755.63	-81.51	109.89	597.69	-106.72	108.94	600.55	-111.37	155.09	836.25	-63.74	1217.27	0.00	0.00	0.00	805.55	-103.24	1653.71	797.25	3.11	1649.31	650.17	-122.25	1651.01	638.19	-12.92	1644.42	298.71	-366.25	75.52	896.91	-343.79	75.01	280.29
8.20000	1058.44	16.90	134.90	1036.56	11.70	143.28	872.78	38.66	169.20	882.73	37.97	219.89	782.70	-94.62	105.82	756.23	-86.88	112.96	597.57	-106.96	108.92	600.38	-111.72	155.21	840.93	-63.92	1217.33	0.00	0.00	0.00	809.47	-103.88	1652.88	801.20	1.95	1648.60	654.21	-123.32	1650.42	642.04	-13.27	1643.79	299.06	-366.05	75.68	897.38	-344.00	74.36	280.67
8.21000	1082.31	13.60	133.73	1058.03	9.02	140.97	894.61	38.14	163.18	903.14	37.15	213.76	783.21	-94.59	105.77	755.15	-87.13	112.70	597.56	-106.88	108.83	600.25	-111.76	155.18	845.58	-64.08	1217.38	0.00	0.00	0.00	813.58	-104.69	1651.86	805.79	1.28	1647.69	658.23	-124.47	1649.72	645.87	-14.65	1643.32	300.23	-365.98	75.94	897.36	-344.03	74.12	280.47
8.22000	1103.19	10.48	131.58	1080.60	6.41	139.14	916.27	37.47	158.00	923.41	36.40	208.38	782.43	-94.64	105.86	754.90	-86.44	112.22	597.46	-106.76	108.64	600.17	-111.75	155.13	850.23	-64.25	1217.43	0.00	0.00	0.00	817.44	-105.51	1650.77	808.54	0.48	1646.98	662.22	-125.67	1648.95	649.79	-16.12	1642.91	299.37	-365.89	75.76	897.27	-344.34	73.89	280.44
8.23000	1125.58	7.29	130.35	1102.91	3.46	137.68	937.63	36.90	153.76	943.51	36.24	204.01	781.51	-94.84	105.63	755.05	-85.74	111.61	597.37	-107.10	108.64	599.89	-112.10	155.26	854.85	-64.41	1217.48	0.00	0.00	0.00	821.28	-106.53	1649.58	812.61	-0.93	1645.99	666.26	-126.90	1648.10	653.60	-16.76	1642.38	298.90	-366.13	75.58	897.52	-344.14	74.03	280.02
8.24000	1145.90	4.18	128.36	1123.37	0.63	136.20	958.32	35.31	149.92	962.90	35.42	200.11	781.15	-94.85	105.48	754.47	-85.61	111.04	597.32	-107.23	108.60	599.72	-112.33	155.31	859.47	-64.57	1217.54	0.00	0.00	0.00	825.53	-107.71	1648.29	816.45	-1.77	1645.01	670.25	-128.00	1647.25	657.54	-17.60	1641.82	298.28	-366.22	75.36	897.08	-343.92	74.04	280.51
8.25000	1165.52	1.67	127.62	1142.36	-1.93	134.90	977.77	34.51	147.23	981.27	35.33	197.28	781.62	-94.74	105.53	754.35	-85.49	110.55	597.28	-107.35	108.52	599.61	-112.58	155.42	864.07	-64.73	1217.59	0.00	0.00	0.00	829.64	-108.90	1646.98	820.17	-3.14	1644.11	674.24	-128.97	1646.39	661.60	-19.32	1641.46	298.85	-366.33	75.42	897.69	-343.94	74.19	281.04
8.26000	1184.65	-1.64	127.33	1161.44	-4.90	134.87	996.48	33.45	145.26	999.18	34.72	194.89	781.38	-94.81	105.57	754.70	-85.27	110.76	597.27	-107.32	108.47	599.58	-112.60	155.46	868.66	-64.88	1217.64	0.00	0.00	0.00	833.46	-110.22	1645.59	824.06	-4.54	1643.24	678.15	-130.05	1645.45	665.60	-20.43	1640.93	298.91	-366.29	75.47	898.01	-343.78	74.37	280.17
8.27000	1202.29	-4.57	127.62	1178.90	-7.49	135.11	1014.04	33.02	144.16	1015.91	34.59	193.42	781.22	-95.18	105.51	755.02	-85.22	110.57	597.31	-107.39	108.49	599.60	-112.87	155.66	873.23	-65.04	1217.70	0.00	0.00	0.00	837.12	-111.59	1644.23	828.13	-5.67	1642.31	682.01	-130.99	1644.46	669.53	-20.71	1640.32	298.84	-366.10	75.54	897.61	-343.57	74.22	281.04
8.28000	1218.99	-6.89	128.89	1194.96	-9.51	135.83	1030.60	32.47	143.47	1031.04	34.82	192.71	781.06	-95.24	105.38	755.25	-85.26	110.67	597.32	-107.39	108.46	599.59	-112.74	155.66	877.79	-65.19	1217.75	0.00	0.00	0.00	841.01	-112.96	1642.86	833.34	-6.94	1641.30	685.78	-131.86	1643.38	673.65	-21.72	1639.68	298.18	-366.20	75.38	897.52	-343.43	74.18	281.13
8.29000	1233.65	-9.02	130.98	1210.06	-11.85	137.49	1045.74	32.08	143.23	1044.75	35.12	192.44	780.49	-95.24	105.20	755.09	-85.61	110.48	597.33	-107.42	108.51	599.53	-112.95	155.92	882.34	-65.33	1217.81	0.00	0.00	0.00	844.27	-114.18	1641.53	837.21	-8.22	1640.28	689.50	-132.53	1642.18	677.57	-22.40	1638.93	298.52	-366.22	75.45	897.45	-343.66	74.09	280.92
8.30000	1247.51	-11.32	133.77	1223.74	-13.33	140.32	1059.55	31.26	142.81	1057.38	34.40	192.04	781.01	-95.32	105.41	755.39	-85.94	110.44	597.34	-107.59	108.58	599.47	-113.12	156.15	886.87	-65.48	1217.86	0.00	0.00	0.00	847.83	-115.51	1640.19	840.79	-9.75	1639.35	693.10	-133.17	1640.89	681.58	-23.08	1638.04	298.47	-366.24	75.35	897.37	-343.84	74.22	281.25
8.31000	1259.56	-13.10	137.42	1236.12	-15.00	143.34	1072.00	30.66	142.54	1068.57	33.90	191.78	780.51	-95.62	105.19	755.25	-86.58	110.14	597.39	-107.71	108.62	599.44	-113.34	156.41	891.39	-65.62	1217.91	0.00	0.00	0.00	851.76	-116.51	1638.90	844.10	-10.53	1638.42	696.64	-133.79	1639.52	685.62	-23.46	1636.95	298.67	-366.16	75.54	897.00	-343.79	74.10	281.54
8.32000	1271.02	-13.61	141.32	1246.02	-15.61	146.33	1082.93	30.65	142.42	1078.38	33.34	191.36	780.76	-95.87	105.34	755.70	-86.14	110.46	597.40	-107.92	108.75	599.45	-113.70	156.78	895.90	-65.76	1217.97	0.00	0.00	0.00	855.17	-117.59	1637.65	848.45	-11.66	1637.46	700.15	-134.20	1638.09	689.58	-24.13	1635.87	299.30	-366.21	75.67	897.06	-343.77	74.10	281.17
8.33000	1280.35	-14.10	144.45	1256.27	-16.12	149.31	1092.62	29.57	141.71	1086.63	32.47	190.69	780.83	-95.36	105.34	755.48	-86.50	110.47	597.44	-107.66	108.75	599.53	-113.40	156.87	900.40	-65.89	1218.02	0.00	0.00	0.00	858.80	-118.57	1636.37	853.52	-12.11	1636.33	703.60	-134.46	1636.61	693.56	-24.77	1634.70	299.30	-366.37	75.68	896.86	-344.01	74.09	280.94
8.34000	1288.17	-14.06	146.88	1264.42	-16.60	151.06	1100.46	29.29	141.19	1093.65	31.41	189.73	780.41	-95.87	105.24	755.76	-86.20	110.36	597.48	-107.69	108.95	599.68	-113.64	157.30	904.88	-66.02	1218.07	0.00	0.00	0.00	862.65	-119.37	1635.11	857.66	-12.98	1635.31	707.08	-134.70	1635.06	697.58	-25.10	1633.31	299.43	-366.32	75.56	897.77	-344.22	74.25	280.21
8.35000	1295.57	-13.34	147.75	1271.48	-15.60	151.49	1106.86	28.50	140.18	1099.46	30.88	188.65	780.61	-95.38	105.10	755.97	-86.76	110.06	597.61	-107.87	109.29	599.95	-113.34	157.50	909.35	-66.16	1218.13	0.00	0.00	0.00	866.08	-119.95	1633.92	861.22	-14.27	1634.59	710.51	-134.81	1633.45	701.45	-25.03	1631.85	299.38	-366.09	75.59	896.84	-344.02	74.00	280.24
8.36000	1301.46	-12.03	146.86	1277.64	-14.06	150.63	1111.93	27.58	138.87	1104.32	29.83	186.94	780.93	-95.66	105.22	755.10	-86.50	109.76	597.73	-107.58	109.51	600.27	-113.04	157.70	913.81	-66.28	1218.18	0.00	0.00	0.00	869.37	-120.39	1632.77	864.60	-14.51	1633.59	713.98	-134.63	1631.78	705.28	-24.18	1630.37	299.28	-366.04	75.61	897.46	-343.70	74.29	280.05
8.37000	1305.32	-8.89	143.96	1281.40	-12.29	147.85	1115.58	26.20	136.85	1108.33	28.27	184.60	780.68	-95.64	104.94	755.70	-86.79	109.88	597.89	-107.35	109.79	600.66	-112.74	158.05	918.25	-66.41	1218.23	0.00	0.00	0.00	872.97	-120.71	1631.61	868.58	-14.79	1632.50	717.50	-134.29	1630.06	709.31	-23.93	1628.85	299.24	-366.35	75.55	898.05	-343.80	74.37	280.60
8.38000	1308.77	-6.43	139.60	1284.75	-10.22	143.91	1117.76	25.22	134.39	1111.05	27.73	182.02	780.53	-95.62	104.71	755.59	-86.95	109.81	598.02	-106.95	110.09	601.09	-112.71	158.52	922.69	-66.53	1218.29	0.00	0.00	0.00	876.80	-120.95	1630.51	873.14	-15.31	1631.42	721.00	-133.62	1628.27	713.37	-23.35	1627.14	298.46	-366.06	75.52	897.85	-343.81	74.47	280.54
8.39000	1311.25	-3.73	133.99	1287.04	-7.86	138.69	1119.28	23.56	131.16	1113.08	27.18	178.97	780.60	-95.87	104.67	755.93	-87.51	109.39	598.24	-106.92	110.59	601.61	-111.99	158.73	927.11	-66.65	1218.34	0.00	0.00	0.00	880.75	-120.98	1629.32	876.26	-15.42	1630.46	724.62	-133.01	1626.37	717.41	-22.93	1625.29	298.55	-366.32	75.41	897.44	-344.01	74.34	279.81
8.40000	1311.37	-1.75	127.20	1287.21	-6.60	131.70	1119.59	22.30	127.55	1114.31	26.11	175.38	781.72	-95.67	104.88	755.62	-86.92	109.49	598.45	-106.59	111.08	602.16	-111.80	159.28	931.51	-66.77	1218.40	0.00	0.00	0.00	884.33	-120.84	1628.20	882.00	-15.43	1629.28	728.29	-132.16	1624.39	721.61	-22.41	1623.41	298.86	-366.22	75.56	897.47	-344.15	74.16	280.34
8.41000	1311.39	-0.64	119.58	1287.65	-5.19	124.90	1119.43	20.66	123.59	1114.93	25.11	171.46	781.57	-95.86	104.51	756.17	-87.13	109.50	598.61	-106.57	111.77	602.76	-111.34	159.78	935.91	-66.89	1218.45	0.00	0.00	0.00	887.67	-120.81	1627.03	886.01	-14.59	1628.09	731.99	-131.24	1622.27	725.80	-21.46	1621.39	299.41	-365.89	75.67	897.26	-344.14	74.13	279.47
8.42000	1309.48	-0.11	110.86	1286.58	-5.01	117.02	1118.43	19.83	119.54	1114.99	24.76	167.46	781.52	-96.32	104.24	756.17	-86.81	109.28	598.89	-106.34	112.29	603.37	-110.95	160.39	940.30	-67.00	1218.50	0.00	0.00	0.00	891.59	-120.37	1625.84	893.29	-15.87	1625.41	735.77	-129.98	1620.08	729.98	-19.67	1619.08	299.38	-366.01	75.76	897.11	-344.15	74.15	279.79
8.43000	1308.04	0.06	102.28	1285.02	-5.10	109.63	1116.67	19.93	115.74	1114.34	24.93	163.45	781.88	-95.96	104.26	756.04	-87.13	108.77	599.14	-106.26	113.02	604.00	-110.97	161.24	944.67	-67.11	1218.56	0.00	0.00	0.00	895.81	-119.85	1624.53	898.46	-15.59	1623.81	739.61	-128.73	1617.83	734.37	-18.17	1616.68	299.10	-366.38	75.56	896.87	-343.98	74.02	280.87
8.44000	1304.72	0.02	93.18	1281.09	-4.79	100.33	1113.98	21.43	112.35	1113.24	24.72	159.19	781.54	-95.70	104.14	755.52	-85.76	110.15	599.34	-106.11	113.76	604.69	-110.68	161.94	949.03	-67.22	1218.61	0.00	0.00	0.00	899.82	-119.13	1623.12	903.10	-15.80	1622.53	743.62	-127.13	1615.51	738.93	-16.90	1614.30	299.13	-366.10	75.77	897.14	-343.93	74.29	279.98
8.45000	1301.43	-0.21	84.43	1277.96	-5.21	91.47	1111.02	22.46	108.63	1111.34	25.24	155.09	781.98	-96.21	103.58	756.01	-85.64	110.29	599.56	-105.93	114.47	605.36	-110.52	162.79	953.38	-67.32	1218.66	0.00	0.00	0.00	903.79	-118.20	1621.68	907.53	-14.69	1620.91	747.70	-125.30	1613.16	743.33	-14.57	1611.73	299.34	-366.24	75.69	897.23	-344.17	74.30	280.07
8.46000	1297.43	-0.71	75.01	1273.27	-5.59	82.27	1107.64	23.38	104.73	1109.00	25.93	150.96	781.78	-96.21	103.59	756.01	-85.68	110.15	599.80	-105.79	115.25	605.98	-110.19	163.53	957.72	-67.42	1218.72	0.00	0.00	0.00	908.04	-117.16	1620.15	912.15	-13.39	1619.18	751.88	-123.47	1610.76	748.16	-13.65	1609.18	298.88	-365.70	75.65	897.30	-344.23	74.32	281.09
8.47000	1291.16	-1.12	64.74	1268.95	-5.55	73.04	1104.22	22.85	100.06	1106.55	26.11	146.26	781.78	-96.03	103.38	756.32	-85.36	109.99	600.01	-105.93	116.25	606.72	-110.10	164.39	962.05	-67.52	1218.77	0.00	0.00	0.00	912.21	-116.00	1618.51	916.82	-11.93	1617.30	756.19	-121.43	1608.26	752.82	-11.23	1606.33	299.73	-365.73	75.83	897.45	-344.17	74.39	281.26
8.48000	1285.77	-1.91	54.84	1263.01	-6.02	63.04	1100.21	23.53	95.74	1104.08	26.03	141.35	782.76	-96.04	103.66	755.82	-85.68	109.85	600.25	-105.96	117.18	607.40	-110.03	165.31	966.37	-67.62	1218.82	0.00	0.00	0.00	916.51	-114.68	1616.75	921.75	-10.14	1615.30	760.57	-119.38	1605.67	757.60	-8.76	1603.53	299.38	-366.04	75.61	897.32	-344.06	74.44	280.76
8.49000	1279.24	-1.90	43.95	1257.70	-6.38	53.43	1095.91	24.99	91.54	1101.24	26.81	136.59	782.52	-95.73	103.46	757.13	-87.31	108.51	600.54	-105.70	118.04	608.15	-110.01	166.33	970.68	-67.72	1218.88	0.00	0.00	0.00	921.19	-113.10	1614.88	926.65	-8.61	1613.26	765.06	-117.19	1603.00	762.61	-6.22	1600.59	298.84	-366.11	75.55	897.81	-344.00	74.62	280.66
8.50000	1272.58	-2.10	32.87	1251.56	-6.40	43.17	1091.68	25.56	86.73	1098.33	27.86	131.75	782.81	-95.62	103.28	756.11	-86.14	109.76	600.83	-106.04	119.29	608.97	-109.96	167.50	974.97	-67.81	1218.93	0.00	0.00	0.00	925.71	-111.45	1612.90	931.67	-6.97	1611.12	769.66	-115.12	1600.18	767.87	-4.29	1597.60	298.41	-366.08	75.51	897.81	-344.07	74.67	279.69
8.51000	1267.35	-1.40	30.09	1245.42	-5.96	36.93	1088.44	27.05	81.43	1095.54	28.49	126.66	782.17	-95.88	102.71	756.61	-85.75	109.79	601.16	-106.09	120.54	609.85	-109.81	168.73	979.26	-67.90	1218.98	0.00	0.00	0.00	930.48	-109.76	1610.79	936.56	-4.68	1608.71	774.38	-112.92	1597.27	772.94	-1.25	1594.30	299.33	-366.16	75.79	897.41	-344.24	74.40	280.60
8.52000	1263.77	-1.83	31.50	1241.01	-6.56	36.04	1084.55	27.02	71.81	1092.18	29.40	121.00	782.91	-95.96	102.80	756.42	-85.99	109.60	601.56	-106.26	121.98	610.77	-110.22	170.36	983.54	-67.99	1219.03	0.00	0.00	0.00	935.40	-107.88	1608.59	941.60	-2.08	1606.21	779.24	-110.49	1594.25	778.27	1.46	1590.97	299.22	-366.25	75.75	897.25	-344.29	74.54	280.28
8.53000	1264.47	-1.95	30.68	1241.84	-6.72	36.30	1080.54	27.84	64.10	1086.76	29.50	114.34	781.92	-95.74	102.42	757.45	-86.79	108.56	602.07	-106.30	123.48	611.89	-109.86	171.82	987.80	-68.07	1219.09	0.00	0.00	0.00	940.09	-106.01	1606.28	946.87	-0.37	1603.68	784.18	-108.05	1591.08	783.60	4.11	1587.54	298.63	-365.92	75.61	896.77	-344.13	74.48	280.03
8.54000	1264.31	-2.41	30.99	1241.54	-5.84	35.78	1078.83	27.61	58.75	1083.00	29.27	108.69	782.77	-95.80	102.64	758.53	-86.05	108.86	602.62	-106.74	125.33	613.07	-110.10	173.73	992.06	-68.16	1219.14	0.00	0.00	0.00	945.04	-104.06	1603.87	952.15	1.69	1601.05	789.26	-105.63	1587.82	788.95	6.93	1583.94	298.31	-365.81	75.52	897.05	-344.34	74.45	279.76
8.55000	1264.05	-2.24	31.24	1240.49	-6.34	35.74	1075.94	27.61	52.31	1079.71	29.68	103.92	782.05	-95.73	102.26	758.12	-85.85	109.06	603.29	-107.05	127.29	614.48	-110.21	175.68	996.30	-68.24	1219.19	0.00	0.00	0.00	950.26	-101.80	1601.46	957.52	3.58	1598.50	794.52	-102.79	1584.53	794.38	10.23	1580.30	298.58	-366.08	75.48	897.09	-344.24	74.38	279.62
8.56000	1264.26	-2.30	31.83	1240.02	-6.01	35.72	1074.00	28.19	47.16	1075.72	29.45	98.94	782.44	-95.90	102.32	757.77	-84.43	109.75	604.14	-107.80	129.75	616.14	-110.50	178.04	1000.53	-68.32	1219.24	0.00	0.00	0.00	955.44	-99.56	1599.19	962.87	6.20	1595.92	799.93	-99.99	1581.27	800.05	12.30	1576.82	299.16	-365.92	75.80	897.29	-344.15	74.53	280.25
8.57000	1263.12	-2.27	31.68	1239.32	-6.18	35.90	1072.28	28.93	42.77	1072.43	29.09	94.27	783.18	-95.81	102.50	757.96	-85.38	109.67	605.22	-108.07	132.38	618.25	-111.24	180.89	1004.76	-68.39	1219.30	0.00	0.00	0.00	960.85	-97.03	1596.98	968.35	9.34	1593.31	805.39	-97.24	1578.10	805.78	14.90	1573.36	298.43	-366.12	75.53	897.14	-344.33	74.43	280.70
8.58000	1262.33	-2.44	31.83	1238.15	-5.58	35.27	1071.42	28.36	39.06	1070.95	28.67	90.30	782.56	-96.01	101.99	758.36	-85.74	110.01	606.68	-108.89	135.71	620.88	-111.86	184.10	1008.98	-68.47	1219.35	0.00	0.00	0.00	966.47	-94.65	1594.84	973.95	12.01	1590.82	810.97	-94.46	1575.05	811.58	17.62	1569.98	298.84	-365.97	75.58	897.19	-344.53	74.60	279.98
8.59000	1262.32	-2.80	31.83	1238.51	-5.78	35.29	1070.73	27.95	36.38	1069.90	28.54	87.33	783.18	-95.87	102.17	759.11	-85.98	109.67	608.55	-109.77	139.46	624.10	-112.69	187.70	1013.18	-68.54	1219.40	0.00	0.00	0.00	971.92	-92.14	1592.97	979.78	14.54	1588.58	816.59	-91.81	1572.15	817.38	21.02	1566.69	298.66	-365.95	75.71	897.11	-344.30	74.56	279.64
8.60000	1262.51	-2.98	31.94	1237.83	-6.05	34.96	1070.22	27.12	34.23	1069.62	27.52	84.66	783.30	-95.96	102.21	759.69	-85.39	109.96	610.94	-110.44	143.71	627.98	-113.61	191.74	1017.38	-68.61	1219.45	0.00	0.00	0.00	977.31	-89.36	1591.41	985.87	16.70	1586.65	822.41	-88.85	1569.55	823.32	24.47	1563.56	297.81	-366.14	75.39	897.58	-344.09	74.71	279.32
8.61000	1262.77	-2.98	31.87	1238.69	-6.37	35.34	1069.77	25.80	32.44	1069.42	26.70	82.78	783.98	-96.49	102.20	760.66	-86.29	110.77	613.93	-111.54	148.65	632.75	-114.82	196.24	1021.56	-68.67	1219.50	0.00	0.00	0.00	983.28	-86.45	1590.13	991.77	20.27	1584.80	828.41	-85.71	1567.24	829.60	27.46	1560.68	298.71	-365.86	75.72	897.17	-343.89	74.83	279.94
8.62000	1262.78	-2.83	31.85	1237.55	-6.89	35.27	1069.20	25.44	30.79	1069.35	25.49	80.57	785.03	-96.15	102.62	761.73	-87.84	111.99	617.56	-112.73	154.24	638.48	-116.19	201.13	1025.74	-68.74	1219.55	0.00	0.00	0.00	989.04	-83.62	1589.09	997.99	23.13	1583.17	834.51	-82.74	1565.12	835.99	29.92	1557.92	299.72	-365.96	75.88	896.90	-344.09	74.61	280.82
8.63000	1261.44	-3.24	31.83	1238.19	-7.08	35.72	1068.83	24.34	28.39	1068.84	26.27	78.84	784.47	-96.16	102.41	762.25	-91.07	114.31	622.11	-114.06	160.45	645.22	-117.98	206.46	1029.91	-68.80	1219.60	0.00	0.00	0.00	995.48	-80.55	1588.15	1004.24	25.81	1581.55	840.79	-79.82	1563.16	842.50	32.48	1555.35	298.90	-365.81	75.79	897.27	-343.90	74.85	280.06
8.64000	1263.24	-3.34	32.86	1238.55	-7.01	35.94	1068.50	24.07	27.62	1068.73	25.58	76.27	785.93	-96.65	102.72	762.95	-88.94	117.24	627.55	-115.59	167.29	653.23	-120.15	212.37	1034.07	-68.86	1219.65	0.00	0.00	0.00	1001.60	-77.72	1587.36	1010.62	29.02	1579.99	847.21	-76.98	1561.28	849.03	35.55	1552.64	298.89	-366.01	75.68	897.07	-343.97	74.69	279.90
8.65000	1261.86	-3.62	32.47	1237.80	-6.98	35.73	1067.86	24.57	27.09	1068.50	25.02	74.02	786.70	-96.57	102.82	773.75	-92.09	123.21	633.85	-116.93	174.73	662.36	-122.52	218.74	1038.22	-68.92	1219.71	0.00	0.00	0.00	1007.63	-74.85	1586.56	1017.01	32.10	1578.47	853.71	-74.30	1559.45	855.74	38.23	1550.06	298.63	-365.47	75.84	896.75	-344.08	74.70	280.50
8.66000	1262.38	-3.58	32.78	1237.09	-7.41	35.70	1067.85	24.15	26.73	1068.69	24.54	72.80	787.86	-97.17	102.69	784.72	-91.14	126.43	641.40	-118.11	182.89	672.62	-124.87	225.58	1042.36	-68.97	1219.76	0.00	0.00	0.00	1014.52	-71.95	1585.93	1023.63	34.50	1577.13	860.38	-71.77	1557.72	862.62	40.56	1547.65	298.42	-365.52	75.88	896.70	-344.22	74.64	280.45
8.67000	1260.43	-4.26	32.61	1236.86	-7.55	35.88	1067.60	24.61	26.72	1069.49	25.55	72.78	788.77	-97.14	102.39	780.95	-91.16	124.26	650.06	-119.30	191.85	683.94	-127.75	233.28	1046.50	-69.02	1219.81	0.00	0.00	0.00	1021.15	-69.26	1585.61	1030.24	37.59	1576.14	867.27	-69.18	1556.40	869.55	42.45	1545.71	298.71	-365.81	76.05	896.90	-344.17	74.61	280.01
8.68000	1261.40	-3.61	32.93	1237.34	-7.29	36.04	1067.66	24.60	26.45	1070.15	27.35	72.93	791.48	-97.60	102.24	774.15	-91.86	121.28	660.08	-120.41	201.74	696.47	-130.37	241.58	1050.62	-69.07	1219.86	0.00	0.00	0.00	1028.26	-66.81	1585.63	1037.23	39.93	1575.80	874.28	-66.70	1555.65	876.55	44.81	1544.39	298.03	-366.24	75.69	896.63	-344.28	74.65	279.63
8.69000	1260.59	-3.96	33.07	1236.62	-7.36	36.33	1067.50	25.10	26.29	1070.43	27.85	72.83	794.44	-98.34	101.96	776.61	-91.81	121.71	671.21	-121.18	212.07	710.19	-132.34	249.93	1054.74	-69.12	1219.91	0.00	0.00	0.00	1035.08	-64.41	1585.82	1044.13	42.54	1575.56	881.38	-64.50	1555.30	883.54	47.70	1543.60	298.49	-366.07	76.07	896.97	-344.23	74.71	280.54
8.70000	1260.90	-3.49	33.33	1236.30	-7.18	36.32	1067.44	25.27	25.90	1070.17	29.50	73.24	796.48	-98.43	102.68	781.02	-90.90	122.57	683.33	-122.22	222.91	724.97	-133.73	258.26	1058.85	-69.17	1219.96	0.00	0.00	0.00	1041.97	-62.10	1586.02	1051.60	44.37	1575.33	888.59	-62.33	1555.23	890.88	49.82	1543.16	298.66	-365.63	76.28	897.63	-343.98	74.91	279.84
8.71000	1260.44	-3.21	33.36	1236.71	-6.93	36.75	1067.29	25.94	25.73	1070.04	29.76	73.21	801.71	-99.02	102.28	784.73	-89.13	123.58	696.24	-123.72	234.31	740.22	-134.71	266.68	1062.95	-69.21	1220.00	0.00	0.00	0.00	1049.52	-59.98	1586.13	1058.98	46.65	1575.05	895.89	-60.19	1555.40	898.35	51.75	1542.96	299.90	-365.45	76.57	897.11	-344.24	74.77	279.39
8.72000	1260.25	-2.95	33.47	1237.01	-6.31	36.76	1067.15	26.51	25.67	1069.98	29.93	73.12	806.34	-99.61	101.40	793.85	-90.34	125.22	709.60	-125.34	245.63	755.95	-135.30	275.15	1067.04	-69.25	1220.05	0.00	0.00	0.00	1057.12	-57.88	1586.26	1066.64	48.48	1574.89	903.25	-58.05	1555.80	906.00	53.69	1542.96	299.68	-365.30	76.53	897.33	-344.02	74.73	280.78
8.73000	1260.02	-2.73	33.68	1236.15	-6.34	36.79	1066.86	27.42	25.86	1069.71	31.10	73.38	812.84	-101.17	100.42	803.36	-92.39	127.20	724.04	-126.40	256.18	772.12	-135.09	283.06	1071.13	-69.29	1220.10	0.00	0.00	0.00	1064.31	-56.09	1586.45	1074.27	50.26	1574.76	910.68	-56.05	1556.37	913.68	55.53	1543.17	300.01	-365.54	76.49	897.78	-344.06	74.78	281.67
8.74000	1259.89	-2.32	33.77	1236.54	-6.39	37.37	1067.05	26.75	25.41	1069.68	30.90	73.08	822.88	-103.68	103.86	815.58	-94.63	131.03	740.41	-127.23	264.49	788.46	-134.24	289.97	1075.20	-69.33	1220.15	0.00	0.00	0.00	1071.69	-54.38	1586.66	1081.92	52.17	1574.47	918.15	-54.18	1557.12	921.36	57.58	1543.59	300.30	-365.77	76.55	897.60	-344.15	74.63	281.13
8.75000	1259.76	-2.34	34.24	1236.15	-6.06	37.42	1066.74	27.65	25.59	1069.50	31.83	73.30	835.43	-107.60	108.38	829.41	-97.47	135.94	756.71	-126.49	271.53	804.76	-133.54	296.05	1079.27	-69.37	1220.20	0.00	0.00	0.00	1079.64	-52.95	1586.86	1089.61	53.59	1574.31	925.72	-52.27	1558.06	929.10	59.36	1544.19	299.44	-365.95	76.20	897.63	-344.04	74.62	280.71
8.76000	1259.41	-2.04	34.22	1235.42	-5.84	37.41	1067.10	26.97	25.24	1069.37	32.17	73.31	852.42	-111.13	114.13	845.80	-100.20	141.13	772.18	-125.95	277.07	821.00	-132.56	301.45	1083.34	-69.40	1220.25	0.00	0.00	0.00	1087.09	-51.40	1587.09	1097.59	54.88	1574.28	933.30	-50.58	1559.14	936.70	61.54	1544.98	299.39	-365.85	76.25	897.07	-344.10	75.10	280.25
8.77000	1259.02	-1.38	34.14	1235.89	-5.86	37.82	1066.96	27.61	25.37	1069.43	32.19	73.16	869.91	-114.89	118.60	864.06	-102.91	145.87	788.50	-125.33	281.21	837.36	-131.27	306.16	1087.39	-69.43	1220.29	0.00	0.00	0.00	1094.48	-50.10	1587.25	1105.65	55.65	1574.27	940.86	-49.02	1560.34	944.48	63.22	1545.94	298.71	-365.88	76.06	897.24	-344.05	75.43	280.75
8.78000	1259.17	-1.33	33.80	1235.31	-5.54	37.72	1067.11	27.52	25.28	1069.58	32.61	73.20	887.67	-117.84	122.38	881.16	-105.43	148.94	805.47	-124.55	284.05	853.94	-129.94	309.38	1091.44	-69.46	1220.34	0.00	0.00	0.00	1102.52	-48.75	1587.44	1113.31	57.43	1574.10	948.46	-47.41	1561.65	952.21	64.48	1547.04	298.59	-366.00	76.06	897.17	-343.97	75.39	280.62
8.79000	1259.71	-1.37	34.35	1235.33	-5.60	38.06	1067.04	27.58	25.15	1069.49	33.17	73.51	906.70	-120.98	124.98	898.77	-107.69	150.93	822.61	-123.79	285.65	870.42	-129.10	311.29	1095.48	-69.48	1220.39	0.00	0.00	0.00	1110.03	-47.67	1587.59	1121.18	58.47	1574.08	956.03	-45.91	1563.01	959.78	66.10	1548.26	298.74	-366.03	76.09	896.42	-344.01	75.13	280.10
8.80000	1259.12	-1.51	34.18	1235.52	-5.32	38.16	1067.01	28.05	25.38	1069.56	33.18	73.69	924.94	-123.29	126.27	916.32	-109.86	151.69	840.03	-123.39	286.17	886.99	-127.99	311.86	1099.51	-69.51	1220.44	0.00	0.00	0.00	1117.66	-46.76	1587.67	1124.40	60.56	1576.23	963.58	-44.66	1564.36	967.38	67.66	1549.58	298.83	-366.14	76.19	896.23	-343.91	75.07	280.13
8.81000	1258.89	-1.67	33.79	1235.75	-5.11	38.11	1067.05	28.03	25.35	1069.57	32.99	73.74	944.17	-125.62	126.54	933.55	-111.90	151.06	857.47	-122.57	285.19	903.66	-127.24	311.24	1103.54	-69.53	1220.48	0.00	0.00	0.00	1125.13	-45.95	1587.75	1132.58	61.65	1576.74	971.07	-43.50	1565.63	974.98	68.84	1550.89	299.04	-365.71	76.43	896.86	-343.50	74.80	280.29
8.82000	1258.94	-1.44	33.66	1235.92	-5.10	38.32	1067.06	27.60	25.20	1069.57	32.76	73.79	963.44	-128.16	125.41	951.14	-113.83	149.31	874.61	-122.15	282.93	920.29	-126.85	309.47	1107.56	-69.55	1220.53	0.00	0.00	0.00	1132.43	-45.03	1587.77	1140.12	62.57	1576.84	978.45	-42.43	1566.85	982.52	70.08	1552.23	298.88	-365.78	76.25	896.76	-343.70	74.38	281.21
8.83000	1259.82	-1.08	34.33	1235.55	-5.22	38.33	1067.08	27.45	25.19	1069.59	32.86	73.98	984.03	-129.82	123.91	971.07	-115.39	147.27	891.68	-122.04	279.38	936.92	-126.19	306.41	1111.57	-69.57	1220.57	0.00	0.00	0.00	1140.02	-44.39	1587.77	1147.69	63.34	1577.15	985.77	-41.34	1567.98	990.12	70.48	1553.66	298.80	-365.74	76.20	897.06	-344.18	74.41	281.57
8.84000	1259.51	-1.47	33.66	1235.94	-5.38	38.54	1066.83	27.80	25.41	1069.54	33.14	74.23	1004.37	-131.45	121.19	991.64	-116.65	144.36	909.17	-121.30	274.11	953.58	-125.59	302.29	1115.58	-69.59	1220.62	0.00	0.00	0.00	1147.54	-43.70	1587.82	1154.47	64.43	1577.47	993.02	-40.40	1568.98	997.33	71.99	1554.89	299.00	-365.92	76.20	897.58	-343.51	74.81	281.03
8.85000	1260.55	-1.17	34.14	1235.63	-5.02	38.22	1066.69	27.99	25.62	1069.70	32.84	74.40	1026.53	-133.17	117.93	1012.31	-117.86	140.40	926.84	-120.97	267.65	970.26	-125.30	297.13	1119.58	-69.60	1220.66	0.00	0.00	0.00	1154.91	-43.08	1587.79	1161.34	64.72	1577.83	1000.26	-39.54	1569.90	1004.44	73.12	1556.12	299.76	-365.86	76.44	897.20	-343.63	74.59	281.05
8.86000	1259.98	-1.43	33.53	1234.91	-5.21	37.99	1066.82	27.70	25.65	1069.75	32.57	74.50	1048.91	-134.71	113.95	1034.33	-118.89	135.83	944.73	-120.62	259.85	986.98	-124.73	290.67	1123.58	-69.61	1220.71	0.00	0.00	0.00	1162.18	-42.57	1587.75	1170.07	65.28	1578.11	1007.31	-38.74	1570.68	1011.55	74.11	1557.24	299.22	-366.17	76.31	897.27	-343.44	74.71	280.75
8.87000	1260.68	-1.58	33.46	1235.36	-5.10	38.06	1067.03	26.92	25.48	1069.76	32.89	74.91	1072.23	-136.13	109.30	1057.60	-119.87	130.84	962.99	-120.78	250.87	1003.71	-124.54	283.30	1127.56	-69.62	1220.75	0.00	0.00	0.00	1169.43	-41.82	1587.71	1176.99	65.75	1578.46	1014.35	-37.80	1571.43	1018.54	74.78	1558.36	299.20	-366.21	76.11	897.02	-343.67	74.54	280.19
8.88000	1260.32	-1.53	33.37	1235.07	-5.22	37.92	1066.98	27.21	25.86	1069.89	32.22	74.92	1094.12	-134.81	105.57	1080.73	-120.94	124.94	981.63	-120.92	240.67	1020.91	-124.24	274.71	1131.55	-69.63	1220.80	0.00	0.00	0.00	1176.33	-41.13	1587.65	1184.09	66.56	1578.64	1021.29	-36.96	1572.10	1025.48	75.51	1559.38	300.20	-366.16	76.44	897.08	-343.57	74.61	280.56
8.89000	1260.55	-1.96	33.27	1236.09	-4.98	37.83	1067.07	27.23	26.17	1069.94	32.34	75.21	1118.41	-135.26	99.82	1105.24	-122.03	118.40	1000.62	-121.12	229.36	1038.52	-123.96	265.11	1135.52	-69.63	1220.84	0.00	0.00	0.00	1183.03	-40.57	1587.53	1190.73	67.36	1578.88	1028.10	-36.14	1572.75	1032.40	76.61	1560.33	299.35	-366.13	76.35	897.16	-343.58	74.69	281.01
8.90000	1260.60	-1.87	33.40	1235.43	-4.74	37.12	1067.15	27.11	26.48	1070.12	32.03	75.54	1144.10	-135.52	93.61	1131.16	-122.62	111.80	1020.25	-121.28	217.33	1056.28	-124.66	254.89	1139.50	-69.64	1220.89	0.00	0.00	0.00	1190.06	-39.81	1587.37	1197.74	67.96	1578.98	1034.92	-35.26	1573.35	1039.28	77.57	1561.11	299.38	-365.79	76.37	896.91	-343.38	74.37	281.16
8.91000	1260.45	-2.31	33.33	1235.21	-5.19	36.91	1067.49	26.48	26.66	1070.56	31.16	75.63	1171.80	-135.49	87.48	1156.03	-122.73	104.53	1040.57	-121.41	204.72	1074.94	-124.77	243.60	1143.46	-69.64	1220.93	0.00	0.00	0.00	1196.87	-38.95	1587.23	1204.23	68.72	1579.00	1041.68	-34.41	1573.91	1046.21	78.16	1561.91	299.16	-365.85	76.32	897.49	-343.39	74.65	280.97
8.92000	1259.95	-1.69	33.75	1232.99	-3.16	38.12	1067.64	26.17	26.97	1070.61	31.33	76.18	1200.97	-136.45	79.46	1182.74	-122.24	97.69	1061.28	-122.04	191.79	1094.08	-124.34	231.52	1147.42	-69.64	1220.97	0.00	0.00	0.00	1203.19	-38.22	1587.06	1211.28	69.38	1579.01	1048.35	-33.45	1574.43	1052.77	79.34	1562.56	298.93	-366.16	76.07	897.28	-343.56	74.86	281.29
8.93000	1259.56	1.90	36.71	1234.08	-3.67	38.75	1067.78	25.48	27.26	1070.94	31.07	76.70	1228.25	-135.67	72.98	1209.19	-121.42	90.68	1082.79	-122.57	178.43	1113.18	-124.84	219.59	1151.38	-69.64	1221.01	0.00	0.00	0.00	1210.22	-37.44	1586.81	1217.85	70.52	1578.85	1055.00	-32.46	1574.92	1059.37	80.34	1563.11	299.16	-365.91	76.28	897.41	-343.89	74.77	280.22
8.94000	1256.35	4.36	38.31	1235.48	-4.27	39.21	1068.25	24.55	27.39	1071.23	30.65	77.08	1255.33	-134.47	66.87	1235.72	-120.25	83.96	1104.50	-122.48	164.57	1132.60	-125.60	207.71	1155.32	-69.63	1221.05	0.00	0.00	0.00	1216.74	-36.66	1586.56	1223.87	71.23	1578.58	1061.63	-31.40	1575.37	1065.83	81.51	1563.51	299.25	-366.13	76.25	897.21	-344.08	74.63	280.42
8.95000	1256.53	5.89	40.92	1235.61	-4.70	39.50	1068.07	25.45	28.34	1071.48	30.22	77.47	1282.91	-132.92	61.56	1262.93	-118.81	78.07	1126.23	-122.71	150.90	1152.31	-125.85	195.48	1159.27	-69.62	1221.10	0.00	0.00	0.00	1223.05	-35.77	1586.32	1229.77	72.10	1578.30	1068.14	-30.42	1575.75	1072.36	82.23	1563.86	298.77	-365.96	76.12	897.89	-343.60	75.01	280.08
8.96000	1262.37	-1.53	37.88	1237.29	-4.45	40.23	1068.21	25.16	28.74	1071.75	29.92	78.04	1311.45	-131.33	57.28	1289.43	-117.09	72.53	1148.63	-122.40	137.11	1172.04	-126.38	183.45	1163.21	-69.62	1221.14	0.00	0.00	0.00	1229.92	-34.73	1586.02	1236.97	73.08	1577.85	1074.58	-29.61	1576.03	1078.80	83.07	1564.01	298.90	-365.65	76.26	897.52	-343.61	74.86	279.95
8.97000	1265.28	-1.28	39.42	1237.74	-4.19	40.62	1068.54	24.52	28.91	1071.98	29.82	78.53	1337.96	-129.50	52.96	1316.87	-115.15	68.07	1171.27	-122.62	123.93	1192.44	-125.87	171.35	1167.14	-69.61	1221.18	0.00	0.00	0.00	1236.55	-33.61	1585.68	1243.32	73.74	1577.27	1081.00	-28.70	1576.23	1085.15	83.67	1564.04	298.19	-365.97	75.96	897.10	-343.77	74.66	279.87
8.98000	1262.26	-0.81	38.33	1237.16	-3.85	40.55	1068.49	24.88	29.65	1072.28	29.78	79.03	1365.69	-127.06	50.03	1343.05	-112.86	63.95	1194.19	-122.82	111.53	1212.86	-125.77	159.91	1171.07	-69.59	1221.22	0.00	0.00	0.00	1242.69	-32.53	1585.30	1249.79	74.95	1576.61	1087.40	-27.91	1576.35	1091.28	84.55	1563.86	298.14	-366.19	75.95	897.56	-343.89	74.88	280.30
8.99000	1265.36	-0.26	39.36	1238.23	-3.46	40.70	1068.79	23.94	29.81	1072.68	28.83	79.38	1391.79	-124.39	47.62	1368.74	-110.47	60.51	1217.46	-122.36	99.82	1233.19	-125.35	148.90	1175.00	-69.58	1221.26	0.00	0.00	0.00	1249.03	-31.49	1584.84	1255.91	76.17	1575.71	1093.77	-27.19	1576.38	1097.23	85.56	1563.49	299.53	-365.80	76.46	897.74	-343.91	74.95	281.03
9.00000	1264.31	0.19	38.40	1237.75	-2.98	39.84	1068.84	24.20	30.47	1073.01	28.72	79.85	1417.56	-121.80	45.88	1393.85	-107.88	57.76	1240.41	-122.16	89.01	1253.61	-125.28	138.58	1178.92	-69.56	1221.30	0.00	0.00	0.00	1255.12	-30.47	1584.36	1261.56	76.92	1574.91	1100.03	-26.71	1576.32	1103.33	86.09	1563.07	298.31	-366.29	75.98	897.66	-343.95	74.93	280.53
9.01000	1263.75	1.26	37.25	1237.86	-4.76	36.59	1069.14	23.52	30.77	1073.29	28.56	80.41	1443.05	-119.04	44.95	1418.11	-105.22	55.65	1263.62	-120.78	78.51	1273.68	-125.17	129.18	1182.84	-69.54	1221.34	0.00	0.00	0.00	1261.37	-29.63	1583.84	1271.75	76.73	1571.32	1106.45	-26.02	1576.26	1109.32	86.31	1562.63	298.94	-366.04	76.23	897.35	-344.03	74.70	279.87
9.02000	1261.99	-1.46	32.56	1238.01	-4.49	36.16	1069.28	23.17	31.18	1073.66	28.46	80.97	1466.79	-116.24	44.55	1442.38	-102.50	54.70	1286.15	-119.75	69.12	1293.51	-124.76	120.43	1186.75	-69.52	1221.37	0.00	0.00	0.00	1267.76	-28.57	1583.32	1278.52	77.88	1569.81	1112.71	-25.92	1575.98	1115.06	86.65	1561.97	298.91	-365.72	76.30	897.54	-343.88	74.82	280.02
9.03000	1263.07	-1.06	32.48	1237.59	-4.47	35.77	1069.34	23.27	31.86	1074.06	28.12	81.40	1490.60	-114.47	44.67	1465.65	-99.76	54.39	1307.95	-119.79	61.26	1312.93	-124.74	112.98	1190.66	-69.50	1221.41	0.00	0.00	0.00	1273.89	-27.58	1582.77	1284.36	78.39	1568.86	1118.98	-25.86	1575.62	1120.84	86.76	1561.27	297.97	-365.94	76.04	897.96	-343.71	75.00	280.49
9.04000	1261.85	-0.59	31.59	1238.57	-4.21	35.90	1069.70	22.31	32.01	1074.58	27.57	81.64	1511.99	-112.26	45.73	1486.18	-97.32	54.24	1329.39	-118.87	54.01	1331.56	-124.50	106.39	1194.56	-69.48	1221.45	0.00	0.00	0.00	1280.02	-26.91	1582.10	1290.10	79.12	1567.77	1125.29	-25.78	1575.14	1126.71	86.12	1560.46	298.07	-365.92	75.95	897.35	-343.74	74.86	280.30
9.05000	1262.27	-0.69	31.81	1238.75	-3.86	35.79	1070.01	22.05	32.48	1074.78	28.06	82.35	1532.51	-109.66	47.81	1507.71	-94.86	55.79	1349.56	-118.31	48.13	1349.34	-124.01	100.76	1198.46	-69.45	1221.49	0.00	0.00	0.00	1286.09	-26.18	1581.45	1295.82	79.70	1566.76	1131.43	-26.04	1574.53	1132.27	85.96	1559.54	298.25	-366.25	75.88	897.65	-343.36	74.99	280.14
9.06000	1262.29	-0.20	31.43	1238.20	-4.07	35.55	1070.11	22.02	32.98	1075.27	27.53	82.64	1551.29	-107.38	50.48	1526.41	-92.79	57.45	1368.49	-118.60	43.82	1366.63	-122.81	95.74	1202.36	-69.43	1221.52	0.00	0.00	0.00	1292.48	-25.67	1580.78	1301.42	80.17	1565.74	1137.50	-26.39	1573.80	1137.77	85.68	1558.53	298.44	-365.80	76.14	897.52	-343.59	74.83	279.79
9.07000	1262.18	-0.33	31.46	1237.37	-4.24	35.29	1070.12	22.31	33.81	1075.57	27.79	83.36	1568.55	-105.62	53.45	1544.38	-91.46	58.26	1386.86	-117.46	39.88	1382.80	-121.91	91.92	1206.25	-69.40	1221.56	0.00	0.00	0.00	1298.32	-25.20	1580.14	1306.92	80.60	1564.78	1143.62	-26.94	1573.00	1143.15	85.42	1557.39	298.33	-365.67	76.22	897.51	-343.89	74.75	280.94
9.08000	1261.56	-0.44	31.18	1237.87	-3.89	35.15	1070.28	22.29	34.34	1076.26	27.28	83.61	1585.05	-104.08	57.39	1560.65	-90.45	60.80	1403.75	-115.97	36.84	1397.52	-121.08	89.09	1210.14	-69.37	1221.59	0.00	0.00	0.00	1304.23	-25.02	1579.42	1312.81	79.84	1563.90	1149.55	-27.82	1572.11	1148.79	84.03	1556.32	298.79	-366.06	76.27	897.26	-343.78	74.83	280.44
9.09000	1261.23	-0.39	30.86	1237.56	-3.83	34.77	1070.60	21.72	34.86	1076.72	27.65	84.38	1599.25	-102.78	61.57	1574.81	-90.49	63.24	1418.91	-114.62	34.85	1410.67	-119.89	86.90	1214.03	-69.33	1221.63	0.00	0.00	0.00	1310.27	-25.03	1578.84	1318.23	79.85	1563.02	1155.49	-28.68	1571.23	1154.19	83.37	1555.20	299.34	-365.76	76.45	897.55	-343.64	74.83	280.26
9.10000	1261.75	-0.18	30.75	1237.33	-4.12	34.64	1070.90	21.51	35.41	1077.17	27.98	85.12	1612.00	-102.42	66.00	1587.82	-90.94	66.52	1432.36	-113.14	33.37	1422.05	-118.87	85.35	1217.91	-69.30	1221.66	0.00	0.00	0.00	1316.26	-25.24	1578.14	1323.42	80.33	1562.17	1161.44	-29.78	1570.31	1159.47	82.58	1554.10	299.17	-365.85	76.31	897.72	-343.76	74.91	280.66
9.11000	1261.33	-0.16	30.56	1238.46	-3.73	34.72	1071.06	21.91	36.39	1077.80	27.74	85.69	1622.46	-102.42	70.34	1598.05	-91.27	70.09	1443.62	-111.79	32.26	1432.28	-117.25	83.93	1221.79	-69.26	1221.70	0.00	0.00	0.00	1321.69	-25.77	1577.53	1329.05	79.56	1561.44	1167.37	-31.20	1569.34	1164.96	81.18	1553.03	298.01	-366.00	75.95	897.49	-343.79	74.71	280.47
9.12000	1262.05	-0.30	30.79	1237.83	-3.67	34.23	1071.23	21.83	37.28	1078.35	27.85	86.52	1630.91	-102.66	73.29	1606.77	-91.40	72.11	1453.29	-109.89	31.65	1440.49	-115.83	82.73	1225.67	-69.22	1221.73	0.00	0.00	0.00	1327.53	-26.36	1576.94	1334.44	79.34	1560.71	1173.36	-32.63	1568.40	1170.36	79.68	1551.98	298.23	-365.90	76.16	897.44	-343.54	74.86	280.07
9.13000	1261.24	-0.18	30.24	1237.78	-3.90	34.14	1071.43	22.11	38.29	1078.96	28.05	87.45	1638.01	-102.09	73.66	1614.26	-90.80	72.72	1459.96	-109.12	31.73	1447.35	-114.56	81.82	1229.55	-69.18	1221.76	0.00	0.00	0.00	1333.55	-27.23	1576.36	1336.37	79.36	1562.60	1179.33	-34.23	1567.46	1175.81	77.87	1551.01	298.66	-365.74	76.20	897.76	-343.65	74.74	280.39
9.14000	1261.27	-0.28	30.34	1238.90	-3.80	34.45	1071.68	22.35	39.25	1079.61	28.34	88.45	1643.10	-101.17	72.42	1618.91	-90.21	71.21	1464.79	-108.02	31.43	1452.16	-113.88	80.57	1233.42	-69.14	1221.80	0.00	0.00	0.00	1339.21	-28.13	1575.84	1341.04	78.20	1562.81	1185.26	-35.98	1566.53	1181.22	76.35	1550.10	298.67	-366.16	76.18	897.94	-343.38	74.93	280.23
9.15000	1260.86	-0.50	30.21	1237.91	-3.63	33.79	1072.12	22.26	40.29	1080.34	28.40	89.59	1646.10	-100.57	68.58	1621.39	-87.19	68.11	1466.92	-107.72	31.08	1455.17	-113.68	79.15	1237.29	-69.10	1221.83	0.00	0.00	0.00	1345.02	-29.48	1575.37	1346.27	77.03	1562.43	1191.14	-37.97	1565.65	1186.79	73.94	1549.28	298.89	-366.08	76.34	897.51	-343.51	74.73	279.83
9.16000	1261.66	-0.63	30.60	1237.42	-3.87	33.68	1072.35	22.71	41.53	1080.90	28.87	90.77	1646.81	-99.83	62.78	1622.58	-86.62	62.74	1467.21	-107.50	30.42	1456.40	-113.33	77.28	1241.15	-69.05	1221.86	0.00	0.00	0.00	1350.98	-30.88	1574.93	1351.73	75.85	1562.10	1196.97	-40.08	1564.81	1192.45	71.60	1548.51	299.05	-365.88	76.38	897.64	-343.45	74.81	280.47
9.17000	1261.19	-0.47	30.17	1238.17	-3.57	33.74	1072.73	23.27	42.96	1081.62	29.32	92.13	1648.46	-99.89	57.04	1624.14	-86.91	57.10	1467.69	-107.48	29.92	1457.01	-112.24	75.67	1245.02	-69.00	1221.89	0.00	0.00	0.00	1356.87	-32.47	1574.64	1356.63	74.37	1561.91	1202.85	-42.23	1564.10	1198.08	69.11	1547.90	298.75	-365.94	76.20	897.60	-343.40	74.89	280.27
9.18000	1261.88	-0.37	30.36	1239.05	-3.17	33.75	1073.23	23.81	44.43	1082.34	29.92	93.73	1650.99	-99.95	50.28	1625.65	-86.39	52.12	1469.13	-107.31	29.82	1459.47	-112.08	75.19	1248.88	-68.95	1221.92	0.00	0.00	0.00	1362.32	-34.48	1574.57	1361.66	72.46	1562.10	1208.70	-44.56	1563.56	1203.63	66.80	1547.48	298.04	-366.28	75.88	897.10	-343.33	74.76	280.04
9.19000	1261.22	-0.46	30.30	1238.94	-3.18	33.71	1073.87	23.96	45.94	1083.30	30.32	95.50	1653.24	-99.28	43.49	1626.75	-84.76	48.61	1470.19	-107.59	29.97	1463.27	-112.73	75.35	1252.74	-68.90	1221.95	0.00	0.00	0.00	1368.43	-36.57	1574.83	1367.07	70.22	1562.64	1214.61	-46.94	1563.39	1209.27	64.53	1547.49	298.90	-366.05	76.30	897.72	-343.47	74.73	280.04
9.20000	1261.55	-0.20	30.35	1238.45	-2.97	33.42	1074.45	25.09	48.11	1084.37	31.13	97.64	1654.82	-95.91	38.74	1628.45	-83.03	43.95	1471.21	-107.37	30.37	1466.10	-112.78	75.28	1256.60	-68.85	1221.98	0.00	0.00	0.00	1373.97	-38.69	1575.29	1372.42	68.48	1563.41	1220.64	-49.40	1563.50	1214.93	62.21	1547.85	299.38	-365.90	76.39	897.53	-343.87	74.62	279.75
9.21000	1261.22	-0.21	30.03	1238.41	-2.92	33.30	1075.29	25.67	50.33	1085.87	31.46	99.96	1655.73	-93.87	36.09	1630.21	-82.30	39.67	1471.85	-107.33	30.96	1468.05	-112.58	75.33	1260.45	-68.80	1222.01	0.00	0.00	0.00	1379.87	-40.90	1575.87	1378.34	66.24	1564.24	1226.77	-51.93	1563.72	1220.89	59.45	1548.39	298.96	-366.02	76.18	897.64	-343.76	74.67	280.29
9.22000	1261.03	-0.22	30.10	1238.43	-2.79	33.28	1076.25	26.52	52.85	1087.46	32.66	102.92	1656.44	-93.66	34.45	1630.20	-80.85	40.02	1472.27	-107.27	31.16	1469.56	-112.27	75.57	1264.31	-68.74	1222.03	0.00	0.00	0.00	1385.94	-43.38	1576.52	1384.98	63.86	1565.22	1232.88	-54.38	1564.06	1226.78	56.73	1549.10	298.89	-366.10	76.09	897.70	-343.38	74.88	280.28
9.23000	1260.89	-0.03	30.02	1239.90	-2.28	33.59	1077.57	27.05	55.61	1089.60	33.21	105.98	1656.96	-93.73	33.45	1630.63	-81.06	39.24	1472.60	-107.35	31.17	1470.48	-112.19	75.66	1268.16	-68.68	1222.06	0.00	0.00	0.00	1392.23	-45.78	1577.30	1390.38	61.36	1566.53	1238.93	-57.05	1564.53	1232.65	54.17	1549.97	298.42	-366.28	76.07	897.64	-343.53	74.79	279.93
9.24000	1261.47	-0.13	30.22	1239.18	-2.59	33.30	1079.11	27.91	58.86	1091.92	34.09	109.43	1657.91	-94.25	32.52	1631.11	-81.00	38.62	1472.89	-107.65	31.16	1471.31	-112.61	75.82	1272.01	-68.63	1222.09	0.00	0.00	0.00	1398.52	-48.35	1578.13	1395.94	58.62	1567.88	1245.05	-59.61	1565.13	1238.53	52.06	1550.96	298.52	-366.27	75.98	897.61	-343.80	74.45	279.08
9.25000	1261.12	-0.10	30.05	1239.13	-2.28	33.22	1080.91	28.39	62.30	1094.51	35.92	113.59	1658.40	-94.11	32.10	1631.43	-81.07	38.19	1473.11	-107.67	31.03	1472.29	-112.64	75.94	1275.86	-68.56	1222.11	0.00	0.00	0.00	1404.61	-50.78	1578.98	1401.72	56.42	1569.10	1251.09	-62.34	1565.81	1244.56	49.46	1552.12	298.90	-366.20	76.06	897.70	-343.75	74.45	278.90
9.26000	1261.40	0.22	30.01	1239.82	-1.90	33.14	1082.98	29.75	66.45	1097.90	36.46	117.51	1657.60	-93.70	31.54	1631.74	-80.88	37.97	1473.26	-107.89	31.11	1472.93	-112.76	76.21	1279.71	-68.50	1222.14	0.00	0.00	0.00	1410.31	-53.51	1579.79	1407.61	54.14	1570.29	1257.23	-64.87	1566.59	1250.52	47.08	1553.37	299.66	-365.87	76.44	898.15	-343.54	74.63	279.72
9.27000	1261.09	0.19	29.70	1239.90	-1.55	32.93	1085.84	30.23	70.79	1101.74	37.39	121.79	1657.95	-93.76	31.33	1631.79	-80.87	37.61	1473.40	-107.94	31.07	1473.12	-112.54	76.31	1283.56	-68.44	1222.16	0.00	0.00	0.00	1416.88	-56.04	1580.47	1414.26	51.50	1571.48	1263.31	-67.46	1567.37	1256.69	44.51	1554.64	298.12	-366.28	76.02	897.93	-343.61	74.54	279.12
9.28000	1262.01	0.29	29.75	1240.80	-1.46	32.99	1089.11	30.96	75.43	1106.42	38.14	126.04	1658.18	-93.99	30.87	1631.88	-80.85	37.37	1473.41	-107.92	31.10	1473.23	-112.33	76.43	1287.41	-68.37	1222.19	0.00	0.00	0.00	1423.07	-58.49	1581.10	1420.77	48.91	1572.50	1269.47	-70.07	1568.10	1262.89	41.89	1555.81	298.77	-366.19	76.22	897.86	-343.79	74.50	280.01
9.29000	1262.78	0.70	29.78	1241.53	-1.42	33.31	1092.61	31.90	80.40	1111.73	39.17	130.27	1658.26	-93.37	30.90	1631.99	-80.75	37.17	1473.59	-107.75	31.11	1473.16	-112.26	76.59	1291.26	-68.31	1222.21	0.00	0.00	0.00	1429.08	-60.93	1581.66	1426.58	46.22	1573.40	1275.74	-72.45	1568.82	1268.90	39.95	1556.79	299.16	-366.17	76.26	897.93	-343.80	74.51	280.09
9.30000	1262.75	0.88	29.48	1240.81	-0.67	33.12	1096.84	32.48	85.52	1117.75	40.46	134.79	1659.03	-94.31	30.45	1631.82	-80.69	36.91	1473.67	-107.56	31.24	1473.09	-112.06	76.63	1295.10	-68.24	1222.24	0.00	0.00	0.00	1435.72	-63.30	1582.06	1432.82	44.01	1574.12	1281.98	-74.93	1569.44	1275.01	37.47	1557.69	299.45	-365.83	76.43	897.73	-343.42	74.50	279.90
9.31000	1263.93	1.26	29.40	1241.59	1.57	34.77	1101.35	34.37	91.42	1112.58	43.79	135.95	1658.55	-93.70	30.52	1632.06	-80.70	36.91	1473.89	-107.07	31.11	1473.23	-111.39	76.28	1298.95	-68.17	1222.26	0.00	0.00	0.00	1441.29	-65.65	1582.47	1438.99	41.88	1574.72	1288.19	-77.38	1569.94	1281.01	35.26	1558.40	298.78	-366.10	76.24	897.74	-343.30	74.56	280.47
9.32000	1263.95	1.30	29.13	1241.49	1.75	34.72	1106.60	35.68	97.42	1123.87	45.50	142.39	1658.54	-93.85	30.29	1632.38	-80.83	37.00	1473.91	-106.98	31.19	1472.92	-111.60	76.31	1302.79	-68.09	1222.28	0.00	0.00	0.00	1447.50	-67.79	1582.81	1444.36	39.75	1575.18	1294.38	-79.76	1570.31	1286.96	32.92	1558.96	299.21	-365.71	76.32	897.06	-343.49	74.34	280.79
9.33000	1265.07	2.17	28.77	1242.66	2.24	35.04	1112.36	37.21	103.95	1138.95	45.92	149.13	1658.24	-94.39	29.90	1632.50	-80.94	36.98	1473.99	-106.78	31.14	1473.02	-111.23	75.95	1306.63	-68.02	1222.30	0.00	0.00	0.00	1453.53	-69.67	1583.18	1450.63	37.70	1575.53	1300.59	-82.10	1570.59	1292.95	30.35	1559.31	299.29	-365.53	76.37	897.77	-343.49	74.50	280.48
9.34000	1267.00	2.92	28.42	1245.13	2.79	35.50	1118.15	39.11	111.10	1147.62	47.39	154.57	1658.44	-94.06	30.13	1632.32	-81.08	36.81	1474.01	-106.99	31.26	1473.00	-111.19	75.72	1310.48	-67.94	1222.32	0.00	0.00	0.00	1459.59	-71.61	1583.38	1456.29	36.08	1575.82	1306.70	-84.66	1570.71	1299.00	27.69	1559.57	299.05	-365.91	76.19	897.10	-343.55	74.47	280.16
9.35000	1268.47	3.54	28.11	1248.42	3.69	36.49	1124.60	40.97	118.67	1156.13	48.75	160.54	1658.46	-93.91	30.24	1632.63	-81.21	37.06	1473.94	-107.19	31.32	1472.95	-111.26	75.60	1314.32	-67.87	1222.34	0.00	0.00	0.00	1465.71	-73.41	1583.61	1462.11	33.77	1576.25	1312.91	-87.03	1570.81	1304.96	25.11	1559.69	299.04	-366.20	76.13	897.52	-343.21	74.63	280.42
9.36000	1270.71	4.45	27.55	1249.91	4.18	36.79	1131.74	42.10	126.42	1165.37	49.24	166.68	1657.77	-94.35	29.81	1632.21	-81.45	36.88	1474.16	-106.63	30.91	1472.79	-111.90	75.73	1318.17	-67.79	1222.36	0.00	0.00	0.00	1472.31	-74.93	1583.82	1467.81	32.08	1576.48	1319.16	-89.41	1570.88	1310.62	22.74	1559.79	299.38	-366.11	76.20	897.88	-343.48	74.59	280.48
9.37000	1272.33	5.28	26.83	1253.68	5.09	38.10	1139.02	43.76	134.57	1174.97	50.00	173.38	1658.76	-94.66	29.99	1632.68	-81.56	37.08	1474.10	-106.95	30.88	1472.92	-112.19	75.67	1322.01	-67.71	1222.38	0.00	0.00	0.00	1478.94	-76.56	1583.95	1473.17	30.43	1576.75	1325.48	-91.78	1570.92	1316.44	20.36	1559.90	299.49	-366.00	76.37	897.56	-343.34	74.57	280.23
9.38000	1275.09	6.46	26.17	1257.14	5.62	39.13	1147.50	44.50	142.57	1185.21	50.41	180.05	1658.87	-94.38	30.18	1632.51	-81.84	37.06	1473.96	-107.30	30.93	1472.69	-113.06	75.83	1325.86	-67.63	1222.39	0.00	0.00	0.00	1485.14	-78.10	1584.07	1479.25	28.94	1576.96	1331.81	-94.08	1570.97	1322.16	17.83	1560.16	299.18	-366.22	76.13	898.16	-343.52	74.58	281.75
9.39000	1277.76	7.60	25.56	1262.81	6.52	40.98	1156.42	44.57	150.32	1195.89	50.72	186.68	1658.23	-95.01	29.73	1632.45	-82.05	37.15	1473.92	-107.39	30.86	1472.83	-113.15	75.65	1329.70	-67.55	1222.41	0.00	0.00	0.00	1491.21	-79.62	1584.14	1485.06	27.27	1577.08	1337.89	-96.55	1571.01	1327.53	16.13	1560.26	298.30	-366.12	76.05	897.50	-343.52	74.46	280.87
9.40000	1281.29	8.52	24.90	1266.97	7.41	42.08	1165.57	44.83	158.28	1207.34	50.18	192.87	1659.04	-95.35	30.01	1632.51	-82.16	37.25	1473.84	-107.42	30.79	1472.79	-113.49	75.60	1333.55	-67.46	1222.43	0.00	0.00	0.00	1497.25	-81.22	1584.10	1490.55	25.74	1577.27	1344.07	-98.80	1571.05	1333.23	13.76	1560.51	299.15	-365.98	76.33	897.93	-343.28	74.62	279.29
9.41000	1284.39	9.95	23.98	1273.84	8.51	44.27	1175.22	44.16	165.77	1218.73	49.54	198.93	1658.62	-95.22	29.96	1632.82	-82.38	37.43	1473.71	-107.94	30.87	1472.68	-113.93	75.66	1337.39	-67.38	1222.44	0.00	0.00	0.00	1502.97	-82.68	1584.08	1496.06	24.02	1577.47	1350.11	-100.97	1571.10	1339.16	10.88	1560.86	298.83	-365.89	76.28	898.35	-343.54	74.66	279.67
9.42000	1287.76	11.72	22.83	1279.77	9.87	45.90	1184.60	44.43	173.42	1230.07	49.03	204.75	1658.79	-95.69	29.99	1632.61	-82.56	37.45	1473.82	-107.75	30.66	1472.63	-113.93	75.57	1341.24	-67.29	1222.46	0.00	0.00	0.00	1508.99	-84.13	1584.00	1501.67	22.46	1577.60	1356.07	-103.15	1571.21	1344.46	9.43	1561.21	299.11	-365.93	76.32	898.51	-343.50	74.75	280.80
9.43000	1294.35	13.33	24.20	1287.30	11.24	48.22	1196.20	45.19	179.57	1241.40	48.24	210.20	1658.96	-95.48	30.09	1632.27	-82.82	37.35	1473.74	-108.11	30.70	1472.69	-114.00	75.61	1345.09	-67.20	1222.47	0.00	0.00	0.00	1515.17	-85.67	1583.94	1507.23	20.97	1577.83	1362.05	-105.14	1571.38	1350.30	7.13	1561.71	299.16	-366.22	76.24	898.13	-343.59	74.55	280.27
9.44000	1302.85	16.10	26.48	1296.56	13.68	50.62	1209.58	44.57	185.24	1252.55	47.78	215.10	1658.28	-95.89	29.76	1632.35	-82.95	37.40	1473.77	-108.21	30.66	1472.64	-114.14	75.66	1348.94	-67.11	1222.48	0.00	0.00	0.00	1520.44	-86.91	1583.86	1512.85	19.89	1578.01	1367.97	-107.11	1571.60	1355.83	4.96	1562.20	298.58	-366.22	76.06	898.45	-343.43	74.78	280.23
9.45000	1314.73	20.36	29.97	1307.67	17.14	53.80	1221.03	42.66	189.05	1263.99	46.56	219.05	1658.58	-95.90	29.90	1632.23	-83.13	37.42	1473.90	-108.03	30.49	1472.24	-114.86	76.04	1352.79	-67.02	1222.50	0.00	0.00	0.00	1526.63	-88.15	1583.71	1518.12	18.82	1578.11	1373.96	-108.93	1571.94	1361.32	3.06	1562.87	298.47	-366.02	76.02	897.95	-343.19	74.61	279.14
9.46000	1329.79	25.82	33.88	1321.30	21.20	57.35	1232.22	41.52	191.65	1275.20	45.47	222.56	1658.98	-95.88	30.03	1632.38	-83.25	37.57	1474.01	-107.96	30.37	1472.21	-114.81	76.02	1356.64	-66.92	1222.51	0.00	0.00	0.00	1532.35	-89.35	1583.64	1523.36	17.39	1578.25	1379.82	-110.71	1572.37	1366.70	1.64	1563.63	298.38	-366.32	76.01	898.17	-343.30	74.66	279.60
9.47000	1345.41	30.78	37.61	1336.87	25.94	60.63	1243.78	40.57	193.32	1286.84	43.62	224.84	1659.00	-96.15	29.90	1632.39	-83.41	37.60	1473.80	-108.65	30.55	1472.13	-114.97	76.20	1360.49	-66.83	1222.52	0.00	0.00	0.00	1537.94	-90.38	1583.51	1528.54	16.14	1578.32	1385.60	-112.27	1572.93	1371.94	0.24	1564.40	298.76	-366.08	76.05	897.77	-343.66	74.50	279.46
9.48000	1362.38	35.85	40.89	1352.91	30.48	63.00	1256.49	38.88	193.56	1298.65	43.01	226.43	1658.24	-96.15	29.72	1632.66	-83.59	37.76	1473.88	-108.54	30.43	1472.06	-115.12	76.34	1364.34	-66.73	1222.53	0.00	0.00	0.00	1543.27	-91.38	1583.53	1534.00	14.90	1578.41	1391.17	-113.83	1573.51	1377.46	-2.05	1565.38	299.18	-366.13	76.23	898.29	-343.60	74.50	279.34
9.49000	1380.22	41.31	43.23	1370.23	34.94	65.00	1268.87	38.04	192.87	1311.06	41.54	226.47	1658.66	-96.15	29.84	1632.11	-83.72	37.55	1473.89	-108.67	30.46	1472.04	-115.29	76.55	1368.20	-66.64	1222.54	0.00	0.00	0.00	1548.55	-92.37	1583.49	1539.04	14.05	1578.47	1396.59	-115.29	1574.09	1382.52	-3.25	1566.10	298.23	-366.14	76.10	898.72	-343.63	74.72	279.91
9.50000	1398.83	46.58	45.15	1387.00	39.03	66.17	1281.87	37.66	191.25	1323.72	40.89	225.69	1658.72	-96.49	29.68	1632.60	-83.73	37.74	1474.04	-108.54	30.38	1471.99	-115.53	76.78	1372.06	-66.54	1222.55	0.00	0.00	0.00	1553.81	-93.28	1583.47	1543.85	12.96	1578.62	1401.87	-116.78	1574.68	1387.54	-4.52	1566.81	298.28	-366.21	75.82	898.90	-343.54	74.78	280.22
9.51000	1416.33	50.74	46.35	1404.99	42.78	67.02	1295.22	38.02	188.86	1336.40	40.65	223.94	1658.66	-96.23	29.74	1632.59	-83.78	37.73	1474.01	-108.61	30.41	1472.18	-115.42	76.83	1375.92	-66.44	1222.55	0.00	0.00	0.00	1559.01	-94.11	1583.48	1548.57	12.31	1578.74	1407.06	-118.08	1575.21	1392.50	-5.96	1567.39	298.79	-366.25	75.97	898.25	-343.31	74.63	280.25
9.52000	1435.14	54.28	47.27	1422.68	45.82	67.13	1308.79	38.45	185.45	1349.51	40.27	221.07	1658.89	-97.62	29.24	1632.42	-83.75	37.67	1473.93	-108.83	30.56	1472.26	-115.54	77.03	1379.78	-66.34	1222.56	0.00	0.00	0.00	1563.78	-94.89	1583.54	1553.58	11.54	1578.69	1412.14	-119.32	1575.70	1397.41	-7.26	1567.92	299.41	-366.06	76.41	898.66	-343.37	74.80	279.87
9.53000	1453.58	56.84	47.69	1441.50	48.34	67.00	1323.04	39.21	181.23	1362.56	40.54	217.61	1658.76	-97.83	29.24	1632.75	-83.77	37.69	1473.89	-108.81	30.64	1472.46	-115.40	77.02	1383.64	-66.23	1222.57	0.00	0.00	0.00	1568.63	-95.73	1583.60	1558.22	10.83	1578.70	1417.21	-120.52	1576.13	1402.13	-8.18	1568.31	299.11	-365.93	76.25	897.92	-343.79	74.42	279.98
9.54000	1473.42	59.19	47.88	1459.86	50.50	66.20	1337.13	40.86	176.50	1375.91	40.38	213.20	1659.36	-97.84	29.28	1632.46	-83.72	37.52	1474.05	-108.42	30.60	1472.61	-115.36	77.15	1387.51	-66.13	1222.57	0.00	0.00	0.00	1573.51	-96.39	1583.65	1563.26	9.87	1578.69	1422.15	-121.74	1576.49	1406.74	-9.23	1568.56	297.86	-366.31	75.93	897.76	-343.75	74.36	280.40
9.55000	1492.94	61.15	47.49	1478.98	52.11	65.37	1349.41	43.51	172.16	1389.27	40.58	208.26	1659.68	-97.82	29.23	1632.71	-83.63	37.42	1474.02	-108.41	30.74	1472.80	-115.19	77.18	1391.38	-66.02	1222.58	0.00	0.00	0.00	1578.33	-97.08	1583.68	1567.68	9.07	1578.69	1427.01	-122.89	1576.77	1411.20	-9.92	1568.78	298.70	-365.96	76.36	897.47	-343.83	74.29	281.01
9.56000	1512.88	63.34	48.19	1498.27	53.51	64.21	1366.42	44.01	164.27	1402.42	41.70	202.94	1659.61	-97.69	29.09	1632.53	-83.48	37.15	1474.06	-108.34	30.90	1472.87	-115.17	77.35	1395.25	-65.92	1222.58	0.00	0.00	0.00	1583.21	-97.68	1583.73	1572.18	8.28	1578.55	1431.92	-123.89	1577.02	1416.01	-11.43	1569.01	298.81	-365.98	76.29	898.01	-343.71	74.39	280.51
9.57000	1533.51	64.43	47.56	1517.61	54.64	62.67	1381.98	44.37	156.64	1415.95	42.39	196.73	1659.59	-97.64	28.98	1632.49	-83.41	36.98	1474.21	-107.94	30.97	1473.16	-114.87	77.41	1399.12	-65.81	1222.58	0.00	0.00	0.00	1587.76	-98.38	1583.82	1576.66	7.58	1578.52	1436.69	-124.81	1577.20	1420.28	-11.97	1568.96	298.65	-366.09	76.08	897.48	-343.68	74.31	279.41
9.58000	1553.80	64.91	46.36	1538.36	55.33	61.18	1396.94	46.68	149.11	1429.88	43.37	190.14	1659.91	-97.34	29.04	1632.72	-83.16	36.92	1474.30	-107.60	31.05	1473.42	-114.55	77.44	1403.00	-65.70	1222.59	0.00	0.00	0.00	1592.03	-99.04	1583.83	1581.56	6.81	1578.39	1441.32	-125.91	1577.30	1424.95	-13.26	1569.05	299.16	-366.13	76.34	896.96	-343.32	74.32	279.92
9.59000	1574.50	65.01	45.00	1557.83	55.66	59.01	1412.43	48.04	140.87	1443.81	45.24	183.40	1659.88	-97.29	29.02	1632.52	-83.07	36.65	1474.37	-107.48	31.25	1473.72	-114.26	77.53	1406.88	-65.59	1222.59	0.00	0.00	0.00	1597.00	-99.74	1583.77	1585.73	6.26	1578.28	1446.01	-126.81	1577.35	1429.45	-14.58	1569.14	299.35	-366.25	76.20	897.18	-343.37	74.54	280.03
9.60000	1595.66	64.90	43.74	1577.67	55.77	56.75	1428.74	48.90	132.07	1455.75	48.70	177.91	1659.21	-95.50	29.38	1633.02	-82.76	36.73	1474.43	-107.34	31.38	1473.83	-114.01	77.58	1410.76	-65.48	1222.59	0.00	0.00	0.00	1601.26	-100.46	1583.63	1590.41	5.40	1578.22	1450.50	-127.78	1577.33	1434.08	-15.76	1569.19	299.89	-365.95	76.59	897.69	-343.42	74.48	279.97
9.61000	1616.54	62.89	41.12	1597.52	55.59	54.61	1445.01	50.67	123.22	1471.31	50.27	170.94	1657.65	-92.35	32.28	1632.43	-82.68	36.28	1474.67	-106.77	31.36	1474.00	-113.85	77.71	1414.65	-65.36	1222.59	0.00	0.00	0.00	1605.97	-101.09	1583.43	1594.35	4.45	1578.04	1454.93	-128.69	1577.26	1438.50	-16.56	1569.16	298.66	-366.00	76.26	898.20	-343.45	74.61	279.68
9.62000	1637.18	62.00	40.02	1616.96	55.21	52.79	1462.16	51.25	113.75	1487.17	50.39	161.23	1658.42	-91.80	32.75	1633.03	-82.45	36.59	1474.64	-106.68	31.43	1474.39	-113.26	77.52	1418.54	-65.25	1222.59	0.00	0.00	0.00	1609.93	-102.00	1583.25	1598.99	3.82	1577.72	1459.41	-129.56	1577.16	1442.68	-16.96	1569.01	298.83	-365.92	76.22	897.80	-343.56	74.60	280.08
9.63000	1657.68	61.09	39.28	1637.23	54.79	51.49	1479.05	52.77	104.78	1502.13	51.94	153.57	1658.14	-91.68	32.61	1632.80	-82.37	36.52	1474.64	-106.64	31.46	1474.47	-113.33	77.64	1422.43	-65.13	1222.58	0.00	0.00	0.00	1611.80	-100.67	1584.46	1603.35	2.86	1577.48	1463.87	-130.42	1577.02	1447.09	-17.99	1568.97	299.30	-365.97	76.35	897.51	-343.73	74.47	280.25
9.64000	1677.87	60.10	38.77	1657.10	54.12	50.30	1497.22	52.37	95.27	1517.00	54.40	146.50	1659.22	-91.50	33.07	1633.01	-82.09	36.82	1474.54	-106.77	31.63	1474.53	-113.18	77.61	1426.32	-65.02	1222.58	0.00	0.00	0.00	1618.30	-102.84	1582.99	1607.98	2.37	1577.34	1468.22	-131.17	1576.86	1451.42	-18.80	1568.93	299.58	-366.10	76.35	897.38	-343.69	74.32	280.37
9.65000	1697.82	58.82	38.64	1676.31	53.25	49.30	1514.02	55.84	87.84	1532.34	55.59	139.14	1658.35	-91.43	32.77	1633.11	-81.94	37.08	1474.61	-106.57	31.53	1474.70	-113.02	77.56	1430.22	-64.90	1222.58	0.00	0.00	0.00	1623.50	-104.00	1582.34	1612.25	1.93	1577.14	1472.69	-131.73	1576.74	1455.92	-19.74	1568.93	298.83	-366.00	76.21	897.39	-343.49	74.32	280.41
9.66000	1718.03	57.66	38.86	1694.96	52.58	48.33	1531.99	56.64	79.59	1547.85	56.81	132.12	1657.17	-91.54	32.42	1632.51	-82.00	37.11	1474.51	-106.77	31.60	1474.64	-113.37	77.72	1434.13	-64.78	1222.57	0.00	0.00	0.00	1627.65	-104.58	1582.04	1616.80	1.15	1576.90	1477.10	-132.40	1576.58	1460.11	-20.12	1568.83	298.93	-366.09	76.37	897.76	-343.66	74.49	281.32
9.67000	1736.75	56.16	39.14	1715.73	51.85	48.76	1549.62	58.02	72.15	1563.49	58.40	125.52	1658.69	-91.48	33.39	1632.99	-82.04	37.51	1474.56	-106.44	31.39	1474.58	-113.48	77.75	1438.04	-64.66	1222.57	0.00	0.00	0.00	1631.71	-105.17	1581.79	1621.12	0.31	1576.67	1481.47	-132.92	1576.45	1464.51	-20.67	1568.78	299.24	-365.94	76.27	897.84	-343.50	74.58	280.91
9.68000	1756.11	54.91	39.72	1733.26	50.69	48.23	1567.28	59.75	65.40	1579.26	59.46	118.96	1658.11	-91.74	33.24	1632.23	-82.25	37.38	1474.59	-106.44	31.30	1474.61	-113.39	77.67	1441.95	-64.54	1222.56	0.00	0.00	0.00	1636.09	-105.67	1581.50	1624.89	-0.41	1576.59	1485.68	-133.51	1576.26	1468.80	-21.24	1568.77	299.67	-366.04	76.38	897.31	-343.31	74.46	280.59
9.69000	1775.15	53.79	40.41	1752.36	49.83	48.58	1585.46	60.30	58.74	1595.31	59.69	112.71	1658.36	-91.81	33.43	1632.09	-82.45	37.46	1474.47	-106.61	31.39	1474.78	-113.27	77.58	1445.86	-64.41	1222.55	0.00	0.00	0.00	1639.96	-106.37	1581.25	1629.54	-0.98	1576.38	1489.93	-133.89	1576.04	1472.75	-21.06	1568.58	299.18	-365.79	76.34	897.15	-343.52	74.35	280.99
9.70000	1792.38	52.21	41.25	1769.96	49.01	48.72	1602.72	61.89	53.05	1610.66	61.50	107.55	1658.22	-92.17	33.56	1632.59	-82.57	37.66	1474.46	-106.52	31.34	1474.73	-113.36	77.62	1449.78	-64.29	1222.54	0.00	0.00	0.00	1643.87	-106.87	1581.01	1633.78	-1.46	1576.16	1494.14	-134.29	1575.75	1477.33	-22.18	1568.43	299.08	-365.70	76.37	897.77	-343.41	74.35	280.56
9.71000	1810.27	50.91	42.47	1787.81	46.41	47.86	1619.87	63.32	48.02	1626.60	61.42	102.07	1656.86	-92.38	32.91	1632.13	-82.89	37.41	1474.39	-106.65	31.40	1474.71	-113.50	77.67	1453.71	-64.16	1222.53	0.00	0.00	0.00	1648.15	-107.18	1580.70	1637.86	-1.61	1575.96	1498.26	-134.66	1575.43	1481.21	-21.94	1568.11	298.41	-365.81	76.16	897.52	-343.28	74.32	281.05
9.72000	1827.01	49.78	43.65	1804.35	45.17	48.28	1637.21	63.84	43.27	1641.69	62.20	97.58	1657.64	-92.76	33.39	1632.64	-83.00	37.55	1474.34	-106.56	31.43	1474.75	-113.54	77.71	1457.63	-64.04	1222.52	0.00	0.00	0.00	1652.41	-107.45	1580.39	1642.34	-1.87	1575.71	1502.45	-134.76	1575.04	1485.49	-22.28	1567.81	299.21	-365.97	76.43	897.42	-343.35	74.49	280.89
9.73000	1842.90	48.43	45.59	1820.62	44.03	49.48	1653.73	64.40	39.17	1656.32	63.06	93.75	1659.02	-95.48	30.33	1632.46	-83.19	37.38	1474.45	-106.18	31.29	1474.79	-113.47	77.74	1461.57	-63.91	1222.51	0.00	0.00	0.00	1656.60	-107.60	1580.04	1646.33	-2.03	1575.40	1506.59	-134.91	1574.57	1489.86	-22.85	1567.50	299.84	-365.71	76.58	897.81	-343.28	74.67	280.38
9.74000	1858.60	46.57	48.49	1835.52	42.54	51.25	1669.18	65.12	35.93	1669.73	64.51	90.88	1658.81	-96.05	29.72	1632.39	-83.29	37.24	1474.30	-106.35	31.49	1475.06	-113.01	77.53	1465.51	-63.78	1222.50	0.00	0.00	0.00	1660.60	-107.74	1579.63	1650.06	-1.97	1575.15	1510.74	-134.99	1574.10	1493.96	-22.54	1567.02	299.70	-366.26	76.29	897.36	-343.30	74.54	280.03
9.75000	1873.29	45.64	51.24	1850.38	41.56	53.59	1683.94	65.75	33.24	1683.12	64.68	88.11	1658.35	-95.86	29.65	1633.00	-83.30	37.37	1474.27	-106.30	31.59	1475.03	-113.06	77.61	1469.45	-63.65	1222.49	0.00	0.00	0.00	1664.77	-108.04	1579.26	1654.88	-2.08	1574.81	1514.86	-135.09	1573.61	1498.18	-22.45	1566.51	299.18	-366.20	76.24	897.70	-343.33	74.50	280.09
9.76000	1887.09	44.16	54.60	1864.06	40.25	56.07	1698.24	65.82	31.07	1695.77	65.06	86.02	1658.93	-95.83	29.86	1633.15	-83.36	37.37	1474.31	-106.12	31.57	1475.32	-112.64	77.55	1473.40	-63.52	1222.47	0.00	0.00	0.00	1669.07	-107.92	1578.86	1659.06	-2.33	1574.46	1519.12	-134.89	1573.17	1502.68	-23.01	1566.20	299.52	-366.22	76.38	897.48	-343.41	74.31	279.87
9.77000	1899.97	43.05	57.72	1876.70	38.79	59.07	1711.73	65.99	29.64	1708.29	64.61	84.04	1659.11	-96.13	29.76	1632.41	-83.42	37.00	1474.20	-106.27	31.71	1475.54	-112.31	77.38	1477.35	-63.39	1222.46	0.00	0.00	0.00	1673.24	-107.81	1578.45	1663.69	-2.35	1574.11	1523.39	-134.66	1572.75	1506.90	-22.49	1565.78	299.59	-366.32	76.42	897.52	-343.43	74.31	279.94
9.78000	1911.84	41.87	60.68	1888.47	37.72	61.49	1723.85	66.66	28.84	1719.94	64.01	82.46	1658.97	-96.72	29.42	1632.48	-83.48	37.01	1474.22	-106.22	31.78	1475.23	-112.83	77.69	1481.31	-63.25	1222.44	0.00	0.00	0.00	1677.66	-107.60	1578.03	1667.74	-2.36	1573.77	1527.65	-134.37	1572.31	1511.17	-22.30	1565.38	299.41	-365.90	76.42	897.25	-343.62	74.33	281.06
9.79000	1923.26	40.61	63.65	1899.89	37.23	63.51	1735.27	66.89	28.11	1730.18	64.41	81.65	1659.56	-96.71	29.62	1632.39	-83.60	36.96	1474.33	-106.02	31.73	1475.34	-112.58	77.64	1485.27	-63.12	1222.42	0.00	0.00	0.00	1681.78	-107.42	1577.66	1671.35	-1.91	1573.41	1531.86	-134.15	1571.87	1515.64	-22.00	1564.99	299.49	-365.67	76.48	897.72	-343.39	74.59	280.43
9.80000	1933.04	39.31	66.23	1909.73	35.87	65.68	1745.99	66.24	27.12	1739.63	64.72	81.07	1659.16	-96.74	29.53	1632.23	-83.62	36.88	1474.27	-106.05	31.70	1475.44	-112.55	77.74	1489.24	-62.98	1222.41	0.00	0.00	0.00	1686.13	-107.18	1577.29	1676.14	-1.34	1572.95	1536.14	-133.62	1571.45	1520.19	-21.72	1564.55	299.29	-365.85	76.34	897.98	-343.36	74.63	279.94
9.81000	1942.52	38.41	68.12	1918.55	34.56	67.41	1755.10	66.82	26.84	1748.76	63.66	79.96	1658.98	-96.93	29.48	1632.60	-83.64	37.07	1474.22	-106.02	31.69	1475.50	-112.43	77.78	1493.22	-62.85	1222.39	0.00	0.00	0.00	1690.57	-106.60	1576.97	1680.29	-1.03	1572.57	1540.56	-132.97	1571.01	1524.33	-20.63	1564.02	299.05	-365.96	76.27	897.82	-343.31	74.55	279.77
9.82000	1950.31	37.34	69.48	1926.60	33.48	68.57	1763.52	66.95	26.86	1757.05	63.23	79.28	1659.41	-96.77	29.78	1632.27	-83.78	36.90	1474.24	-106.09	31.77	1475.41	-112.71	78.07	1497.20	-62.71	1222.37	0.00	0.00	0.00	1695.07	-106.19	1576.63	1685.05	-0.73	1572.13	1544.87	-132.31	1570.59	1528.83	-20.07	1563.48	299.53	-365.90	76.39	897.99	-343.13	74.73	280.30
9.83000	1957.46	35.97	70.03	1933.16	32.64	68.76	1771.19	66.46	26.42	1764.03	63.80	79.08	1659.19	-96.59	29.84	1632.04	-83.85	36.85	1474.10	-106.20	31.86	1475.57	-112.42	78.04	1501.19	-62.57	1222.34	0.00	0.00	0.00	1699.22	-105.64	1576.28	1689.61	-0.15	1571.84	1549.22	-131.58	1570.15	1533.55	-19.89	1563.03	299.09	-365.78	76.27	897.80	-343.44	74.63	280.44
9.84000	1963.17	35.12	69.70	1939.58	32.04	68.76	1777.66	66.38	26.14	1770.14	64.23	78.81	1658.46	-96.91	29.59	1631.96	-83.86	36.84	1474.24	-106.13	31.81	1475.74	-112.27	78.20	1505.18	-62.43	1222.32	0.00	0.00	0.00	1703.87	-104.97	1575.95	1694.06	0.59	1571.34	1553.71	-130.64	1569.76	1537.97	-19.07	1562.56	299.62	-365.60	76.62	897.48	-343.48	74.62	280.14
9.85000	1968.09	34.19	69.35	1944.13	31.67	68.00	1783.03	66.08	25.77	1775.56	63.86	78.15	1659.40	-96.82	29.93	1632.42	-83.96	36.96	1474.25	-106.09	31.86	1475.60	-112.69	78.59	1509.18	-62.29	1222.30	0.00	0.00	0.00	1708.24	-104.21	1575.63	1698.68	1.01	1570.99	1558.13	-129.89	1569.37	1542.42	-18.17	1562.12	299.14	-365.96	76.38	897.59	-343.35	74.64	280.76
9.86000	1972.05	34.38	68.09	1948.47	31.77	67.04	1786.54	66.63	25.72	1779.65	64.32	77.68	1658.27	-96.81	29.64	1631.94	-84.04	36.79	1474.16	-106.45	32.15	1475.60	-112.84	78.91	1513.19	-62.15	1222.28	0.00	0.00	0.00	1712.79	-103.52	1575.26	1703.03	2.02	1570.62	1562.66	-128.96	1569.05	1547.06	-17.55	1561.77	299.05	-366.06	76.30	897.65	-343.41	74.65	280.19
9.87000	1975.24	34.73	66.31	1951.27	31.97	65.68	1789.22	66.73	25.40	1782.12	65.23	77.42	1658.72	-97.03	29.58	1631.71	-84.13	36.66	1474.25	-106.31	32.22	1475.74	-112.95	79.23	1517.20	-62.00	1222.25	0.00	0.00	0.00	1717.39	-102.55	1574.96	1707.92	2.68	1570.30	1567.20	-127.90	1568.78	1551.60	-16.53	1561.40	299.20	-366.05	76.28	897.80	-343.74	74.42	281.33
9.88000	1977.40	35.28	64.21	1953.13	32.51	63.59	1790.77	66.64	24.97	1784.26	64.73	76.50	1658.58	-96.96	29.45	1632.35	-84.07	36.81	1474.38	-106.38	32.48	1476.05	-112.84	79.57	1521.22	-61.86	1222.22	0.00	0.00	0.00	1721.77	-101.65	1574.61	1712.32	3.86	1569.87	1571.78	-126.84	1568.54	1556.10	-15.29	1561.10	299.56	-365.93	76.54	897.40	-343.37	74.44	280.98
9.89000	1977.91	36.38	60.59	1954.13	33.25	60.87	1790.57	67.49	24.97	1784.75	65.43	76.01	1659.06	-96.96	29.77	1632.41	-84.08	36.74	1474.47	-106.48	32.79	1476.04	-113.33	80.29	1525.24	-61.72	1222.20	0.00	0.00	0.00	1726.36	-100.64	1574.29	1716.80	4.83	1569.43	1576.38	-125.80	1568.31	1560.75	-14.23	1560.88	299.65	-365.97	76.50	897.38	-343.28	74.51	280.63
9.90000	1978.49	37.31	57.28	1954.94	34.05	57.82	1790.78	67.17	24.70	1785.06	64.72	74.87	1659.31	-96.62	29.92	1632.02	-84.25	36.58	1474.62	-106.39	33.08	1476.42	-113.22	80.79	1529.27	-61.57	1222.17	0.00	0.00	0.00	1731.04	-99.42	1573.95	1721.43	5.74	1569.07	1581.09	-124.55	1568.13	1565.41	-13.06	1560.58	300.02	-365.77	76.59	897.57	-343.07	74.69	280.59
9.91000	1979.27	38.05	54.37	1954.70	34.59	54.74	1790.84	67.16	24.45	1784.72	64.43	74.28	1659.10	-97.22	29.56	1632.39	-84.31	36.68	1474.61	-106.76	33.66	1476.62	-113.48	81.56	1533.31	-61.42	1222.14	0.00	0.00	0.00	1735.65	-98.29	1573.61	1726.00	6.95	1568.76	1585.75	-123.39	1568.00	1569.84	-11.54	1560.35	299.26	-365.85	76.38	897.84	-342.94	74.71	279.49
9.92000	1980.28	39.03	51.46	1956.67	35.68	52.34	1791.44	66.93	24.09	1785.47	63.74	73.56	1658.58	-97.11	29.38	1632.32	-84.37	36.63	1474.90	-106.56	33.98	1476.91	-113.77	82.38	1537.36	-61.28	1222.11	0.00	0.00	0.00	1740.40	-97.32	1573.33	1730.92	8.02	1568.46	1590.53	-121.92	1567.94	1574.65	-10.48	1560.24	299.26	-365.60	76.44	897.78	-343.28	74.64	280.40
9.93000	1981.16	39.61	48.01	1957.27	35.78	49.82	1791.87	67.15	23.99	1786.45	64.68	73.54	1658.72	-96.77	29.52	1632.67	-84.43	36.63	1474.93	-107.12	34.87	1477.33	-113.97	83.35	1541.41	-61.13	1222.08	0.00	0.00	0.00	1744.77	-96.10	1573.14	1735.77	9.36	1568.13	1595.19	-120.67	1567.93	1579.28	-9.05	1560.23	299.51	-365.99	76.47	897.56	-343.48	74.56	280.85
9.94000	1981.91	38.94	44.12	1958.62	35.09	46.90	1792.17	67.46	24.03	1788.60	64.50	73.14	1658.95	-97.22	29.31	1633.02	-84.49	36.73	1475.12	-107.25	35.65	1477.85	-114.07	84.35	1545.47	-60.98	1222.04	0.00	0.00	0.00	1749.50	-94.67	1573.08	1739.84	10.59	1568.02	1599.88	-119.40	1568.01	1584.42	-8.38	1560.37	299.39	-365.79	76.55	897.46	-343.36	74.62	280.43
9.95000	1983.42	38.27	41.62	1959.24	34.55	44.31	1792.36	67.75	24.18	1790.18	64.90	73.03	1659.02	-97.54	29.01	1632.41	-84.66	36.34	1475.14	-107.96	36.96	1478.58	-114.06	85.42	1549.54	-60.83	1222.01	0.00	0.00	0.00	1754.34	-93.36	1573.06	1745.05	11.86	1567.97	1604.52	-118.01	1568.23	1589.09	-6.83	1560.53	299.41	-365.98	76.39	897.96	-343.34	74.74	279.90
9.96000	1983.49	37.79	40.41	1959.52	33.72	43.48	1792.97	67.41	24.10	1791.27	64.88	72.86	1658.67	-97.06	29.11	1632.31	-84.70	36.22	1475.44	-108.15	38.11	1479.17	-114.60	86.86	1553.61	-60.68	1221.98	0.00	0.00	0.00	1758.82	-91.92	1573.21	1749.24	13.65	1567.96	1609.22	-116.49	1568.59	1593.92	-5.58	1560.80	299.14	-365.79	76.36	897.62	-343.64	74.49	280.85
9.97000	1984.00	37.94	40.05	1959.38	33.65	42.94	1793.27	66.84	23.89	1792.04	64.12	72.54	1659.46	-97.18	29.10	1632.67	-84.79	36.17	1475.50	-108.95	39.75	1479.88	-115.05	88.40	1557.70	-60.52	1221.94	0.00	0.00	0.00	1763.37	-90.30	1573.47	1754.16	15.03	1568.01	1613.91	-114.84	1569.06	1598.19	-3.02	1561.09	299.40	-365.95	76.29	897.35	-343.44	74.36	280.65
9.98000	1984.39	38.13	39.49	1959.71	34.38	42.03	1793.60	66.65	23.91	1791.77	64.45	72.90	1658.80	-96.99	28.85	1632.65	-84.84	36.10	1475.78	-109.59	41.39	1480.97	-115.08	89.89	1561.79	-60.37	1221.90	0.00	0.00	0.00	1768.08	-88.97	1573.81	1759.47	16.24	1568.30	1618.53	-113.26	1569.66	1603.02	-1.56	1561.58	298.92	-366.01	76.13	897.52	-343.35	74.42	280.40
9.99000	1984.81	38.26	38.90	1960.09	34.21	41.93	1793.71	66.66	23.84	1792.41	64.00	72.56	1659.57	-96.84	29.07	1632.73	-85.01	35.99	1476.22	-110.00	43.07	1481.83	-115.63	91.79	1565.89	-60.22	1221.86	0.00	0.00	0.00	1772.55	-87.54	1574.34	1763.75	18.13	1568.68	1623.08	-111.75	1570.36	1607.90	-0.09	1562.15	299.10	-365.70	76.31	898.14	-343.44	74.72	280.20
10.00000	1984.25	38.13	37.95	1960.31	34.54	41.18	1793.86	66.96	23.97	1793.14	64.40	72.56	1659.33	-97.18	28.41	1633.16	-85.09	36.04	1476.63	-110.53	44.98	1482.96	-116.14	93.80	1569.99	-60.06	1221.83	0.00	0.00	0.00	1777.37	-85.97	1574.87	1768.71	19.52	1569.11	1627.75	-109.91	1571.14	1612.52	1.90	1562.73	299.77	-365.98	76.54	897.95	-343.35	74.81	279.91
10.01000	1985.07	38.13	37.74	1960.58	34.66	40.89	1793.37	67.89	24.33	1793.67	64.85	72.69	1660.00	-97.36	28.45	1633.74	-85.12	36.04	1477.27	-110.88	46.95	1484.27	-116.55	95.88	1574.11	-59.91	1221.78	0.00	0.00	0.00	1782.13	-84.10	1575.57	1773.80	21.00	1569.65	1632.32	-108.24	1571.96	1617.35	3.49	1563.50	299.13	-365.96	76.35	897.93	-343.31	74.70	280.71
10.02000	1985.03	38.46	36.88	1960.65	34.87	40.18	1794.21	66.88	23.97	1793.93	65.24	72.86	1659.90	-97.28	28.24	1634.19	-85.22	36.08	1478.06	-111.30	49.13	1485.83	-116.71	98.06	1578.23	-59.75	1221.74	0.00	0.00	0.00	1786.59	-82.45	1576.41	1778.27	22.95	1570.25	1636.92	-106.55	1572.81	1622.14	5.10	1564.22	299.31	-365.85	76.46	897.62	-343.43	74.50	280.93
10.03000	1985.19	38.13	36.39	1960.96	34.75	39.89	1794.42	66.76	23.94	1794.27	65.10	72.76	1659.99	-97.51	28.00	1634.05	-85.27	35.89	1479.18	-111.23	51.12	1487.24	-117.44	100.58	1582.36	-59.59	1221.70	0.00	0.00	0.00	1791.36	-81.07	1577.25	1782.56	24.35	1571.15	1641.51	-104.85	1573.67	1626.79	7.24	1564.88	299.63	-365.95	76.55	897.40	-343.63	74.47	279.98
10.04000	1985.22	37.90	35.93	1961.68	34.63	39.77	1794.28	67.13	24.27	1794.27	65.68	73.07	1660.38	-97.49	27.91	1634.23	-85.27	35.85	1480.23	-111.73	53.51	1488.97	-118.09	103.18	1586.50	-59.44	1221.66	0.00	0.00	0.00	1795.80	-79.39	1578.13	1787.30	25.81	1571.92	1646.09	-103.07	1574.56	1631.50	8.98	1565.72	298.66	-365.89	76.22	897.76	-343.28	74.51	280.43
10.05000	1985.83	37.91	35.64	1961.18	34.68	39.06	1794.62	66.73	24.31	1794.82	65.37	72.98	1660.69	-97.63	27.78	1634.74	-85.36	35.97	1481.60	-111.69	55.78	1490.77	-119.04	105.92	1590.65	-59.28	1221.61	0.00	0.00	0.00	1800.66	-77.73	1579.05	1792.11	27.72	1572.63	1650.70	-101.27	1575.44	1636.12	11.10	1566.40	298.68	-366.01	76.31	897.41	-343.25	74.39	280.50
10.06000	1985.70	37.77	35.17	1961.13	34.88	38.42	1794.52	66.87	24.63	1794.86	65.45	73.06	1661.09	-97.65	27.75	1635.02	-85.43	35.99	1482.77	-112.59	58.50	1493.09	-119.50	108.53	1594.81	-59.12	1221.57	0.00	0.00	0.00	1805.41	-76.04	1579.93	1797.37	29.11	1573.42	1655.28	-99.60	1576.30	1641.09	12.58	1567.26	299.47	-365.70	76.45	897.21	-343.42	74.55	280.55
10.07000	1985.75	37.66	34.71	1961.94	34.75	38.53	1794.65	66.78	24.84	1795.19	65.45	73.13	1661.08	-97.46	27.63	1634.93	-85.45	35.97	1483.90	-113.93	61.48	1495.30	-120.44	111.38	1598.98	-58.96	1221.52	0.00	0.00	0.00	1809.95	-74.38	1580.77	1801.51	30.84	1574.24	1659.80	-97.97	1577.14	1646.03	13.94	1568.08	300.04	-365.91	76.51	897.48	-343.54	74.55	280.56
10.08000	1986.16	37.84	34.37	1962.09	34.94	38.03	1795.03	66.17	24.92	1795.37	64.96	72.97	1661.35	-97.47	27.66	1634.97	-85.46	35.91	1485.13	-115.41	64.67	1497.77	-121.13	114.18	1603.15	-58.80	1221.47	0.00	0.00	0.00	1814.53	-72.68	1581.65	1806.44	32.10	1574.97	1664.30	-96.25	1577.94	1650.50	15.92	1568.70	299.35	-365.96	76.38	897.40	-343.47	74.50	280.57
10.09000	1986.39	37.56	34.27	1962.10	34.35	38.30	1795.33	65.54	24.98	1795.91	63.88	72.61	1661.43	-97.61	27.34	1635.15	-85.38	35.99	1486.68	-116.18	67.55	1500.50	-121.72	117.00	1607.34	-58.63	1221.42	0.00	0.00	0.00	1819.28	-71.08	1582.37	1810.94	34.20	1575.69	1668.91	-94.39	1578.65	1654.77	18.48	1569.26	299.04	-365.98	76.26	897.17	-343.46	74.49	280.37
10.10000	1986.93	38.00	33.80	1962.30	34.69	37.80	1795.46	65.32	25.03	1795.72	64.28	72.90	1661.29	-97.80	27.12	1635.72	-85.26	36.31	1488.58	-116.52	70.27	1503.22	-122.25	119.67	1611.53	-58.47	1221.37	0.00	0.00	0.00	1823.34	-69.49	1583.04	1815.94	35.72	1576.31	1673.46	-92.61	1579.29	1659.51	20.02	1569.95	299.72	-365.78	76.52	897.71	-343.38	74.70	280.46
10.11000	1986.48	37.55	33.67	1962.47	35.04	37.63	1795.41	65.46	25.26	1795.92	64.03	72.80	1661.47	-97.86	27.21	1636.33	-85.20	36.66	1490.38	-117.23	73.05	1506.10	-122.82	122.34	1615.73	-58.31	1221.32	0.00	0.00	0.00	1827.66	-68.17	1583.61	1820.35	37.27	1576.84	1677.88	-90.95	1579.86	1663.91	21.97	1570.55	299.99	-365.88	76.53	896.94	-343.43	74.41	280.48
10.12000	1986.70	37.86	33.30	1962.39	34.71	37.43	1795.52	65.18	25.41	1795.69	64.36	72.94	1662.22	-97.89	27.31	1636.46	-85.19	36.93	1492.51	-117.42	75.56	1508.93	-123.51	125.00	1619.95	-58.14	1221.26	0.00	0.00	0.00	1832.19	-66.40	1584.11	1825.23	38.62	1577.33	1682.30	-89.20	1580.33	1668.30	23.80	1570.96	299.20	-365.81	76.30	897.33	-343.16	74.54	280.78
10.13000	1986.73	37.70	33.18	1963.21	34.94	37.69	1795.68	65.01	25.43	1795.92	63.97	72.79	1662.34	-98.20	27.15	1636.59	-85.20	37.11	1494.58	-117.89	78.05	1511.91	-124.12	127.36	1624.17	-57.98	1221.21	0.00	0.00	0.00	1836.65	-64.92	1584.51	1829.24	40.59	1577.68	1686.64	-87.41	1580.72	1672.92	25.26	1571.37	298.78	-366.10	76.17	897.35	-343.37	74.51	280.34
10.14000	1987.03	37.71	33.16	1962.67	34.82	37.31	1795.40	65.49	25.74	1795.74	64.53	72.88	1662.26	-97.75	27.27	1637.26	-85.25	37.60	1496.45	-118.79	80.72	1514.84	-124.75	129.61	1628.40	-57.81	1221.15	0.00	0.00	0.00	1841.24	-63.14	1584.82	1834.15	42.25	1578.00	1690.95	-85.69	1581.00	1677.19	27.20	1571.66	299.31	-365.79	76.47	897.65	-343.33	74.58	279.92
10.15000	1986.92	37.91	32.65	1962.53	34.69	37.26	1795.66	65.26	25.56	1795.83	64.69	72.92	1662.16	-98.23	26.84	1637.76	-85.26	37.93	1498.42	-119.50	83.07	1517.53	-125.75	131.84	1632.64	-57.65	1221.10	0.00	0.00	0.00	1845.18	-61.79	1585.06	1838.25	43.72	1578.27	1695.21	-83.92	1581.21	1681.33	29.16	1571.84	299.83	-365.83	76.53	897.54	-343.07	74.59	280.58
10.16000	1986.87	37.88	32.69	1963.08	34.94	37.20	1795.56	65.85	25.90	1795.92	64.88	72.96	1662.23	-98.27	27.02	1637.77	-85.37	38.13	1500.15	-120.69	85.61	1520.27	-126.65	133.86	1636.90	-57.48	1221.04	0.00	0.00	0.00	1849.61	-60.31	1585.17	1842.47	45.21	1578.35	1699.41	-82.11	1581.36	1686.08	30.12	1571.96	299.72	-366.13	76.44	897.55	-343.55	74.52	281.26
10.17000	1986.86	37.86	32.54	1963.31	35.28	36.90	1795.72	65.57	25.85	1795.98	64.84	72.86	1662.32	-98.18	27.12	1637.58	-85.65	38.33	1501.82	-121.77	87.87	1522.84	-128.00	136.05	1641.16	-57.31	1220.98	0.00	0.00	0.00	1853.65	-58.64	1585.28	1846.61	46.75	1578.40	1703.52	-80.37	1581.44	1690.56	31.69	1572.10	299.56	-366.03	76.53	897.41	-343.54	74.45	280.70
10.18000	1987.41	38.17	32.36	1963.28	35.28	36.75	1795.92	65.33	25.93	1796.08	64.66	72.74	1662.31	-98.21	27.20	1637.44	-85.87	38.48	1503.50	-122.74	90.00	1525.45	-129.13	137.96	1645.43	-57.14	1220.92	0.00	0.00	0.00	1857.72	-57.11	1585.30	1850.85	48.46	1578.42	1707.60	-78.56	1581.48	1694.39	34.30	1571.95	300.02	-365.84	76.58	897.62	-343.41	74.53	280.39
10.19000	1987.17	37.89	32.23	1962.44	34.81	36.69	1795.90	65.51	26.08	1796.05	64.66	72.77	1662.14	-98.10	27.34	1637.81	-86.29	38.77	1505.19	-123.87	92.18	1527.89	-130.22	139.78	1649.71	-56.97	1220.86	0.00	0.00	0.00	1861.76	-55.70	1585.21	1855.18	49.90	1578.31	1711.62	-76.83	1581.43	1698.53	36.13	1571.83	299.14	-365.84	76.43	898.01	-343.41	74.62	280.52
10.20000	1987.67	38.40	32.14	1963.37	34.99	36.83	1795.77	65.67	26.19	1796.33	64.19	72.64	1662.69	-98.36	27.53	1638.15	-86.57	39.22	1507.02	-124.65	94.14	1530.24	-131.43	141.60	1654.01	-56.80	1220.79	0.00	0.00	0.00	1865.88	-53.92	1585.17	1859.50	51.33	1578.21	1715.60	-75.20	1581.35	1702.83	37.33	1571.76	299.37	-366.00	76.34	897.48	-343.62	74.50	281.04
10.21000	1987.21	37.98	32.01	1962.90	34.92	36.62	1795.63	65.58	26.38	1796.44	64.00	72.52	1661.55	-99.00	26.78	1637.81	-86.96	39.23	1508.82	-125.49	96.12	1532.70	-132.65	143.45	1658.31	-56.63	1220.73	0.00	0.00	0.00	1869.52	-52.32	1585.14	1863.68	53.01	1578.03	1719.59	-73.45	1581.28	1706.83	39.03	1571.50	299.29	-365.94	76.29	897.73	-343.52	74.62	281.23
10.22000	1987.34	38.00	31.91	1963.40	34.91	36.64	1795.53	65.72	26.55	1796.61	63.72	72.47	1662.09	-98.72	27.21	1639.12	-87.20	40.06	1510.65	-126.39	98.14	1535.25	-133.79	145.27	1662.63	-56.46	1220.66	0.00	0.00	0.00	1873.83	-50.74	1585.06	1867.52	54.50	1577.85	1723.56	-71.74	1581.13	1710.63	40.90	1571.23	299.30	-366.12	76.24	897.53	-343.70	74.36	280.79
10.23000	1987.52	38.11	31.85	1963.65	34.73	36.93	1795.94	65.15	26.32	1796.69	63.48	72.27	1662.57	-99.15	27.26	1639.00	-87.54	40.09	1512.36	-127.48	100.30	1537.80	-135.05	147.11	1666.95	-56.29	1220.60	0.00	0.00	0.00	1877.41	-49.48	1584.99	1871.04	56.08	1577.73	1727.43	-70.12	1580.93	1714.46	42.50	1570.92	299.27	-366.06	76.28	897.61	-343.57	74.44	280.71
10.24000	1987.99	38.10	32.12	1963.15	35.01	36.37	1795.90	65.01	26.38	1796.67	63.45	72.23	1662.34	-99.24	27.21	1640.55	-87.74	40.92	1514.30	-128.21	102.34	1540.52	-135.76	148.73	1671.29	-56.12	1220.53	0.00	0.00	0.00	1881.07	-48.10	1584.89	1874.93	57.46	1577.69	1731.09	-68.85	1580.69	1718.32	43.93	1570.61	299.18	-365.95	76.31	897.64	-343.48	74.35	279.91
10.25000	1987.22	37.88	31.78	1963.33	34.82	36.54	1795.78	65.12	26.52	1796.57	63.63	72.32	1663.04	-99.12	27.59	1640.33	-88.09	40.87	1516.09	-129.22	104.60	1543.18	-136.53	150.43	1675.64	-55.95	1220.46	0.00	0.00	0.00	1885.49	-46.22	1584.80	1878.77	58.95	1577.61	1734.91	-67.34	1580.43	1722.10	45.26	1570.30	299.36	-365.81	76.42	897.62	-343.34	74.49	280.14
10.26000	1987.83	38.37	31.61	1963.60	35.01	36.51	1795.72	65.25	26.68	1797.22	62.78	72.03	1662.59	-99.40	27.40	1641.99	-88.14	41.59	1518.22	-129.70	106.54	1545.96	-137.26	152.18	1680.00	-55.77	1220.39	0.00	0.00	0.00	1888.75	-44.90	1584.75	1882.13	60.53	1577.43	1738.65	-65.87	1580.16	1725.58	47.20	1569.95	299.33	-366.06	76.35	897.18	-343.33	74.47	280.32
10.27000	1987.61	38.05	31.69	1963.41	34.69	36.63	1795.83	64.81	26.58	1797.19	63.12	72.14	1662.85	-99.56	27.38	1642.17	-88.35	41.70	1520.25	-130.54	108.80	1549.03	-137.58	153.73	1684.37	-55.60	1220.31	0.00	0.00	0.00	1892.69	-43.36	1584.68	1885.82	61.65	1577.32	1742.40	-64.48	1579.91	1729.18	48.59	1569.64	298.78	-365.83	76.21	897.51	-343.67	74.52	280.00
10.28000	1987.56	38.09	31.45	1964.02	34.80	36.57	1796.12	64.35	26.54	1797.32	63.29	72.24	1662.90	-99.52	27.41	1642.14	-88.63	41.47	1522.47	-131.07	111.01	1552.11	-137.93	155.37	1688.75	-55.42	1220.24	0.00	0.00	0.00	1896.13	-42.06	1584.59	1889.59	63.20	1577.18	1746.09	-63.09	1579.68	1732.85	49.88	1569.45	298.99	-366.09	76.16	898.31	-343.43	74.70	280.56
10.29000	1987.35	37.89	31.46	1963.72	34.13	36.89	1795.92	64.72	26.70	1797.35	63.54	72.36	1663.11	-99.84	27.34	1642.76	-88.93	41.74	1524.81	-131.50	113.24	1554.91	-138.66	157.34	1693.15	-55.25	1220.17	0.00	0.00	0.00	1899.82	-40.85	1584.42	1893.08	64.64	1576.98	1749.75	-61.68	1579.54	1736.67	50.90	1569.23	298.84	-365.85	76.29	897.65	-343.25	74.64	280.74
10.30000	1987.31	38.13	31.25	1963.71	34.09	36.72	1795.72	65.20	26.99	1798.09	62.63	71.96	1663.21	-99.88	27.29	1642.86	-89.08	41.68	1527.18	-131.86	115.57	1557.81	-139.28	159.31	1697.55	-55.07	1220.09	0.00	0.00	0.00	1903.30	-39.32	1584.30	1896.78	66.11	1576.89	1753.34	-60.37	1579.38	1740.15	52.23	1569.06	298.77	-366.00	76.14	897.47	-343.04	74.62	281.01
10.31000	1987.72	37.92	31.48	1963.80	34.17	36.94	1796.18	64.27	26.60	1798.22	63.03	72.21	1664.23	-99.99	27.48	1643.69	-89.32	41.85	1529.60	-132.27	118.02	1560.99	-139.69	161.27	1701.97	-54.90	1220.01	0.00	0.00	0.00	1906.87	-37.98	1584.21	1900.23	67.37	1576.73	1756.85	-59.15	1579.23	1743.44	53.85	1568.84	299.24	-365.92	76.39	897.78	-343.28	74.55	281.84
10.32000	1988.01	38.08	31.42	1963.99	34.56	36.62	1796.12	64.39	26.68	1798.02	63.71	72.42	1663.52	-100.27	27.04	1643.55	-89.54	41.52	1532.03	-132.94	120.73	1564.07	-140.57	163.52	1706.40	-54.72	1219.93	0.00	0.00	0.00	1910.23	-36.60	1584.10	1903.71	68.71	1576.56	1760.34	-57.76	1579.11	1747.14	54.80	1568.63	299.23	-365.72	76.30	897.87	-343.21	74.64	281.12
10.33000	1988.16	37.92	31.64	1964.25	34.14	36.78	1796.24	64.21	26.67	1798.33	63.40	72.26	1664.32	-100.49	26.90	1644.14	-89.72	41.75	1534.91	-133.01	123.29	1567.55	-140.83	165.68	1710.84	-54.54	1219.85	0.00	0.00	0.00	1913.27	-35.46	1583.97	1906.63	70.00	1576.37	1763.81	-56.52	1579.01	1750.68	55.73	1568.52	299.13	-366.84	75.56	898.67	-344.60	73.92	280.67
10.34000	1987.95	37.98	31.38	1963.81	33.88	36.77	1796.23	64.20	26.62	1798.40	63.49	72.23	1664.71	-101.01	26.72	1645.43	-89.71	42.16	1537.97	-133.05	126.06	1571.00	-141.14	167.93	1715.30	-54.36	1219.77	0.00	0.00	0.00	1916.42	-34.31	1583.78	1909.56	71.22	1576.13	1767.16	-55.37	1578.85	1753.70	57.64	1568.30	298.81	-366.07	76.06	897.67	-343.96	74.26	281.38
10.35000	1987.28	37.92	31.30	1964.15	34.16	36.63	1796.19	64.16	26.62	1798.95	62.61	71.89	1665.12	-100.57	27.02	1645.51	-89.96	41.97	1540.83	-133.45	129.04	1574.72	-141.21	170.08	1719.76	-54.19	1219.69	0.00	0.00	0.00	1920.21	-32.77	1583.62	1913.25	72.56	1575.88	1770.56	-54.09	1578.71	1757.31	58.13	1568.17	298.73	-366.37	76.08	897.30	-343.42	74.39	281.57
10.36000	1987.85	38.08	31.41	1963.74	33.69	36.70	1796.27	64.09	26.59	1798.99	62.81	71.93	1665.75	-100.76	26.87	1646.83	-89.96	42.30	1544.28	-132.81	131.63	1578.78	-141.26	172.34	1724.24	-54.01	1219.61	0.00	0.00	0.00	1923.36	-31.71	1583.41	1916.29	73.54	1575.69	1773.83	-52.98	1578.60	1760.21	59.66	1568.04	298.92	-366.08	76.25	897.45	-343.55	74.39	280.39
10.37000	1987.56	37.98	31.30	1963.86	33.59	36.87	1796.25	63.98	26.70	1798.89	63.13	72.20	1666.82	-100.87	26.93	1647.88	-90.04	42.50	1547.81	-132.19	134.45	1583.17	-140.72	174.48	1728.73	-53.83	1219.52	0.00	0.00	0.00	1926.62	-30.66	1583.15	1919.72	74.84	1575.48	1777.04	-51.84	1578.43	1763.25	61.30	1567.80	299.16	-365.79	76.46	897.57	-343.58	74.40	280.36
10.38000	1987.70	37.58	31.63	1964.31	33.72	36.88	1796.27	63.85	26.60	1799.10	62.95	71.99	1666.87	-101.04	26.65	1649.39	-90.02	42.87	1551.44	-131.89	137.53	1587.58	-140.21	176.90	1733.24	-53.65	1219.43	0.00	0.00	0.00	1929.67	-29.60	1582.90	1923.03	75.84	1575.20	1780.08	-50.98	1578.24	1766.35	62.49	1567.62	299.05	-365.89	76.43	897.63	-343.21	74.70	280.49
10.39000	1988.09	37.82	31.60	1963.83	33.59	36.74	1795.89	64.64	27.05	1799.75	61.97	71.59	1666.85	-101.23	26.24	1650.39	-90.07	43.05	1555.14	-131.66	140.89	1592.10	-139.59	179.36	1737.76	-53.47	1219.34	0.00	0.00	0.00	1932.85	-28.24	1582.65	1925.96	77.19	1574.86	1783.20	-49.99	1578.06	1769.85	62.77	1567.57	298.58	-366.23	76.07	896.90	-343.47	74.34	280.30
10.40000	1987.93	37.79	31.54	1964.01	33.67	36.77	1796.09	64.04	26.82	1799.26	63.07	71.96	1668.35	-101.21	26.36	1651.67	-90.07	43.27	1558.98	-131.27	144.30	1597.07	-138.63	181.64	1742.29	-53.29	1219.25	0.00	0.00	0.00	1936.15	-27.02	1582.31	1929.36	77.78	1574.51	1786.21	-49.09	1577.86	1773.10	63.39	1567.35	299.32	-365.84	76.32	897.19	-343.53	74.51	280.42
10.41000	1987.72	37.73	31.38	1963.68	33.37	36.85	1796.09	64.07	26.77	1799.57	62.82	71.78	1669.52	-101.36	26.30	1653.00	-90.12	43.42	1562.97	-130.54	147.64	1602.07	-138.01	184.09	1746.83	-53.11	1219.16	0.00	0.00	0.00	1939.39	-26.01	1582.01	1932.18	78.91	1574.21	1789.32	-47.97	1577.71	1775.95	64.57	1567.09	298.90	-365.90	76.20	897.51	-343.52	74.52	280.68
10.42000	1988.29	37.94	31.62	1964.56	33.62	36.99	1796.18	63.79	26.64	1799.69	62.67	71.60	1671.11	-101.57	26.19	1654.35	-90.19	43.65	1567.71	-128.92	150.77	1607.15	-137.15	186.54	1751.39	-52.93	1219.07	0.00	0.00	0.00	1941.76	-25.18	1581.69	1935.11	80.06	1573.78	1792.34	-46.95	1577.51	1779.03	65.11	1566.96	298.55	-365.69	76.24	897.51	-343.56	74.56	280.84
10.43000	1988.54	37.85	31.70	1964.53	33.62	37.00	1796.31	63.49	26.55	1800.31	61.74	71.16	1672.31	-101.20	26.32	1656.70	-90.20	44.13	1572.46	-127.68	154.08	1612.30	-136.68	189.29	1755.96	-52.74	1218.98	0.00	0.00	0.00	1944.68	-24.31	1581.35	1937.70	80.70	1573.53	1795.26	-46.13	1577.27	1781.61	66.55	1566.61	299.57	-365.86	76.48	897.05	-343.44	74.47	281.38
10.44000	1987.86	37.77	31.51	1963.66	33.06	37.02	1796.47	63.26	26.41	1800.16	62.25	71.27	1673.18	-101.72	25.79	1658.71	-90.35	44.49	1576.98	-126.83	157.61	1618.16	-135.18	191.71	1760.54	-52.56	1218.88	0.00	0.00	0.00	1947.81	-23.23	1581.00	1940.63	81.87	1573.10	1798.09	-45.34	1577.06	1784.18	67.73	1566.37	299.10	-365.86	76.39	897.33	-343.73	74.45	280.42
10.45000	1988.05	37.80	31.52	1963.45	32.90	36.91	1796.29	63.59	26.59	1800.58	61.55	70.96	1674.54	-101.06	26.20	1661.38	-90.35	44.97	1581.43	-125.95	161.13	1624.00	-133.96	194.32	1765.14	-52.38	1218.78	0.00	0.00	0.00	1950.56	-22.37	1580.75	1942.97	82.73	1572.84	1800.99	-44.53	1576.81	1786.86	68.59	1566.20	299.97	-365.96	76.57	897.41	-343.56	74.49	280.62
10.46000	1988.34	37.91	31.65	1964.05	33.22	36.96	1796.30	63.39	26.54	1800.21	62.15	71.14	1675.98	-100.44	28.20	1663.91	-90.53	45.40	1586.67	-123.97	164.17	1630.03	-132.60	196.90	1769.75	-52.20	1218.69	0.00	0.00	0.00	1953.17	-21.73	1580.40	1945.98	83.59	1572.54	1803.82	-43.72	1576.57	1789.92	68.84	1565.99	300.43	-365.88	76.57	897.20	-343.34	74.52	280.47
10.47000	1987.81	37.49	31.66	1963.99	32.92	37.14	1796.43	63.10	26.43	1800.45	61.97	71.06	1678.29	-101.64	25.65	1666.99	-90.67	45.80	1591.85	-122.12	167.17	1636.23	-131.38	199.53	1774.38	-52.01	1218.59	0.00	0.00	0.00	1955.90	-20.90	1580.07	1949.12	84.37	1572.23	1806.45	-43.12	1576.33	1792.67	69.51	1565.73	299.61	-366.05	76.34	897.63	-343.47	74.58	280.66
10.48000	1987.61	37.62	31.41	1963.73	32.99	36.89	1796.08	63.57	26.63	1800.45	62.24	71.12	1680.62	-102.35	25.03	1670.09	-90.88	46.08	1596.63	-120.97	170.59	1642.17	-130.25	202.20	1779.01	-51.83	1218.48	0.00	0.00	0.00	1958.52	-20.19	1579.78	1951.35	85.09	1571.96	1809.26	-42.21	1576.16	1795.40	69.95	1565.58	299.67	-365.96	76.50	897.52	-343.36	74.57	280.28
10.49000	1988.33	37.77	31.66	1963.67	32.88	36.95	1795.91	63.81	26.84	1800.14	62.53	71.34	1682.86	-102.50	24.80	1674.17	-91.18	46.62	1601.46	-120.08	174.14	1648.20	-129.17	204.83	1783.67	-51.65	1218.38	0.00	0.00	0.00	1961.27	-19.53	1579.45	1953.94	85.77	1571.75	1811.79	-41.66	1575.99	1798.18	70.51	1565.42	300.22	-365.63	76.65	896.85	-343.76	74.26	280.33
10.50000	1987.71	37.56	31.47	1963.96	32.74	37.13	1796.42	63.08	26.57	1800.60	62.00	71.14	1684.90	-102.44	24.45	1677.35	-91.67	46.66	1607.36	-118.69	177.51	1654.47	-127.43	207.27	1788.34	-51.46	1218.28	0.00	0.00	0.00	1963.88	-18.82	1579.13	1956.93	86.43	1571.41	1814.44	-40.92	1575.86	1800.59	71.55	1565.33	299.23	-365.83	76.51	897.22	-343.69	74.34	280.62
10.51000	1987.71	37.58	31.37	1965.02	33.15	37.21	1796.63	62.48	26.43	1801.17	61.08	70.61	1687.50	-102.89	23.75	1681.11	-92.15	47.04	1614.38	-117.05	180.94	1660.42	-125.48	209.62	1793.02	-51.28	1218.17	0.00	0.00	0.00	1966.36	-18.27	1578.84	1959.56	86.88	1571.14	1817.04	-40.23	1575.78	1803.32	71.80	1565.31	298.82	-366.42	76.22	897.44	-343.57	74.49	280.68
10.52000	1987.72	37.54	31.42	1963.64	32.51	37.03	1796.56	62.55	26.47	1800.66	62.28	71.15	1691.02	-103.32	23.11	1685.36	-92.63	47.90	1622.73	-115.00	184.27	1666.13	-123.77	211.95	1797.71	-51.09	1218.06	0.00	0.00	0.00	1969.03	-17.71	1578.52	1961.77	87.33	1570.86	1819.45	-39.78	1575.78	1805.93	72.34	1565.36	299.55	-366.19	76.28	897.57	-343.66	74.51	280.29
10.53000	1987.98	37.53	31.52	1963.91	32.47	37.16	1796.10	63.42	26.91	1801.18	61.31	70.64	1694.31	-102.94	23.70	1690.40	-92.85	48.89	1629.96	-113.42	187.83	1672.04	-121.96	214.09	1802.43	-50.91	1217.96	0.00	0.00	0.00	1971.36	-17.35	1578.24	1964.20	87.95	1570.63	1821.96	-39.11	1575.79	1808.20	73.48	1565.37	298.82	-366.16	76.10	897.14	-343.55	74.46	280.46
10.54000	1987.42	37.45	31.30	1964.01	32.60	37.06	1796.11	63.33	26.83	1800.75	62.26	71.07	1700.16	-103.90	25.41	1695.91	-93.32	50.25	1635.48	-112.04	189.58	1677.69	-120.31	216.03	1807.15	-50.72	1217.85	0.00	0.00	0.00	1973.89	-16.72	1578.02	1967.25	88.04	1570.42	1824.44	-38.40	1575.85	1810.75	74.02	1565.45	298.18	-365.88	76.21	897.67	-343.68	74.44	280.86
10.55000	1988.04	37.61	31.52	1964.35	32.95	36.99	1796.35	62.96	26.57	1801.12	61.67	70.76	1708.82	-105.40	27.91	1703.09	-94.26	52.04	1640.15	-110.33	190.54	1683.09	-118.21	217.95	1811.89	-50.54	1217.73	0.00	0.00	0.00	1976.00	-16.47	1577.88	1969.72	88.48	1570.28	1826.71	-37.97	1575.93	1813.06	74.61	1565.52	298.77	-365.78	76.22	897.76	-343.52	74.55	280.35
10.56000	1988.11	37.64	31.35	1964.55	32.91	37.01	1796.03	63.23	26.73	1801.18	61.54	70.69	1720.07	-107.93	29.38	1712.79	-95.33	54.40	1645.77	-108.67	191.28	1688.22	-116.00	219.88	1816.65	-50.35	1217.62	0.00	0.00	0.00	1978.00	-16.27	1577.79	1971.82	89.04	1570.16	1828.90	-37.63	1576.04	1815.47	75.21	1565.62	299.06	-366.16	76.27	897.43	-343.59	74.50	281.08
10.57000	1988.13	37.48	31.55	1964.28	32.76	36.98	1796.17	63.28	26.80	1801.06	61.88	70.76	1731.84	-109.75	31.88	1723.04	-96.42	56.21	1651.86	-106.80	191.01	1694.11	-113.54	220.86	1821.42	-50.16	1217.51	0.00	0.00	0.00	1980.44	-15.71	1577.73	1974.09	89.43	1570.06	1831.21	-36.98	1576.18	1817.70	75.92	1565.72	299.36	-366.17	76.25	896.98	-343.58	74.33	280.76
10.58000	1988.33	37.29	31.83	1964.27	32.82	37.00	1796.51	62.47	26.48	1801.06	62.09	70.84	1744.12	-110.93	34.42	1734.40	-97.50	57.79	1658.42	-104.43	189.54	1700.18	-111.48	221.24	1826.21	-49.98	1217.39	0.00	0.00	0.00	1982.82	-15.33	1577.69	1976.27	89.61	1570.02	1833.47	-36.54	1576.33	1819.90	76.43	1565.83	300.08	-366.01	76.49	897.57	-343.60	74.67	280.54
10.59000	1987.99	37.57	31.40	1964.01	32.37	37.15	1796.39	62.55	26.36	1801.43	61.55	70.56	1757.14	-113.15	35.97	1746.57	-98.52	59.18	1665.49	-102.61	187.63	1706.73	-109.38	220.80	1831.01	-49.79	1217.27	0.00	0.00	0.00	1984.83	-15.11	1577.70	1978.37	90.12	1570.05	1835.68	-36.13	1576.51	1822.07	77.25	1566.00	299.09	-365.76	76.23	897.50	-343.47	74.54	280.74
10.60000	1987.70	37.31	31.39	1963.84	32.60	36.95	1795.78	63.63	26.93	1801.23	61.89	70.82	1769.61	-113.83	37.56	1758.86	-99.32	60.12	1672.94	-101.39	185.33	1713.46	-107.93	219.88	1835.83	-49.60	1217.15	0.00	0.00	0.00	1987.04	-14.90	1577.74	1981.05	90.45	1570.02	1837.81	-35.76	1576.69	1824.82	76.72	1566.31	299.41	-365.91	76.47	897.16	-343.87	74.13	280.81
10.61000	1988.24	37.14	31.84	1964.17	32.72	36.97	1795.80	63.38	26.86	1801.42	61.78	70.64	1783.42	-115.05	38.71	1771.22	-99.89	60.65	1681.00	-100.05	182.24	1720.31	-106.62	218.25	1840.66	-49.42	1217.03	0.00	0.00	0.00	1989.14	-14.60	1577.77	1983.25	90.59	1570.08	1839.91	-35.45	1576.84	1827.17	76.87	1566.50	299.93	-365.65	76.64	897.32	-343.52	74.34	280.90
10.62000	1988.10	37.25	31.59	1963.80	32.47	37.07	1796.12	63.01	26.80	1800.98	62.60	71.05	1796.65	-114.39	40.93	1784.16	-100.19	61.01	1689.26	-99.62	178.82	1727.69	-105.46	215.99	1845.51	-49.23	1216.91	0.00	0.00	0.00	1991.17	-14.44	1577.83	1985.78	90.91	1570.14	1842.02	-35.13	1577.02	1829.14	77.54	1566.65	299.56	-365.67	76.44	897.15	-343.63	74.38	281.35
10.63000	1988.27	37.21	31.66	1964.12	32.44	37.02	1795.93	63.15	26.79	1800.96	62.65	71.05	1810.85	-114.54	41.67	1797.87	-100.21	61.17	1697.23	-100.57	175.33	1735.51	-104.25	213.12	1850.37	-49.04	1216.79	0.00	0.00	0.00	1993.17	-14.55	1577.91	1988.09	91.00	1570.32	1844.11	-34.77	1577.23	1831.30	77.90	1566.84	299.64	-366.00	76.46	896.97	-343.24	74.47	280.47
10.64000	1988.07	37.21	31.52	1964.09	32.60	36.92	1795.94	63.10	26.96	1801.34	62.03	70.84	1825.68	-114.54	42.22	1812.24	-100.21	61.21	1706.13	-101.09	171.17	1743.54	-103.34	209.77	1855.25	-48.85	1216.66	0.00	0.00	0.00	1995.35	-14.58	1577.98	1990.23	90.98	1570.47	1846.15	-34.57	1577.40	1833.60	77.87	1567.13	299.18	-366.11	76.31	896.99	-343.44	74.39	279.38
10.65000	1988.65	36.84	32.07	1963.46	32.41	36.83	1795.93	62.98	26.80	1801.61	61.74	70.60	1840.80	-114.32	42.58	1826.60	-100.16	60.92	1716.48	-100.16	165.76	1752.34	-102.16	205.67	1860.15	-48.66	1216.53	0.00	0.00	0.00	1997.43	-14.40	1578.09	1992.14	91.06	1570.68	1848.19	-34.31	1577.57	1835.48	78.59	1567.28	299.71	-365.72	76.53	896.96	-343.49	74.45	280.41
10.66000	1987.69	36.89	31.54	1963.62	32.35	36.80	1795.77	63.25	26.81	1801.25	62.32	70.90	1856.38	-114.28	42.77	1841.08	-100.17	60.26	1725.98	-101.47	160.76	1760.81	-102.16	201.51	1865.06	-48.48	1216.41	0.00	0.00	0.00	1999.51	-14.33	1578.21	1994.06	91.29	1570.78	1850.23	-34.12	1577.70	1837.94	78.28	1567.51	299.79	-365.56	76.69	896.78	-343.42	74.49	281.62
10.67000	1988.23	36.87	31.80	1963.61	32.46	36.67	1795.89	62.92	26.65	1801.71	61.72	70.53	1872.04	-114.31	42.73	1856.01	-100.24	59.49	1736.52	-102.03	154.83	1769.88	-102.21	196.86	1869.99	-48.29	1216.28	0.00	0.00	0.00	2001.47	-14.35	1578.29	1996.15	91.08	1570.99	1852.31	-33.91	1577.79	1840.04	78.66	1567.74	299.58	-365.73	76.61	897.08	-343.34	74.31	280.72
10.68000	1988.66	36.80	31.99	1963.92	32.44	36.56	1795.96	62.64	26.57	1801.82	61.56	70.52	1888.21	-114.41	42.69	1871.45	-100.43	58.79	1747.15	-102.60	148.67	1779.96	-101.26	191.30	1874.94	-48.10	1216.14	0.00	0.00	0.00	2003.75	-14.39	1578.39	1998.42	91.15	1571.20	1854.41	-33.69	1577.85	1842.24	78.92	1567.78	299.42	-365.66	76.54	896.95	-343.18	74.41	281.62
10.69000	1988.12	36.70	31.74	1963.26	34.05	38.37	1795.88	62.84	26.59	1801.44	62.34	70.71	1904.23	-114.75	42.47	1886.87	-100.75	57.83	1757.96	-103.68	142.20	1789.53	-101.82	185.92	1879.90	-47.91	1216.01	0.00	0.00	0.00	2006.00	-14.22	1578.45	2000.73	91.24	1571.29	1856.45	-33.64	1577.90	1844.21	79.44	1567.92	300.37	-365.84	76.64	896.77	-343.37	74.42	281.07
10.70000	1987.34	38.79	33.96	1962.71	33.86	38.14	1795.38	63.66	26.97	1801.65	62.05	70.55	1920.56	-115.23	42.12	1901.55	-101.29	56.40	1769.97	-104.00	135.43	1799.54	-102.67	180.45	1884.88	-47.72	1215.88	0.00	0.00	0.00	2007.95	-14.49	1578.51	2003.36	90.89	1571.45	1858.58	-33.48	1577.96	1846.34	79.80	1567.90	300.16	-365.78	76.75	896.75	-343.52	74.25	282.10
10.71000	1987.30	38.52	33.94	1963.00	33.73	38.25	1795.52	63.21	26.74	1801.57	62.00	70.42	1935.83	-115.65	41.13	1916.27	-101.70	54.73	1781.91	-105.13	128.94	1810.20	-102.67	174.37	1889.88	-47.53	1215.74	0.00	0.00	0.00	2010.18	-14.52	1578.56	2005.63	90.73	1571.51	1860.79	-33.26	1578.01	1848.73	79.80	1568.03	300.12	-365.59	76.74	897.01	-343.54	74.34	281.87
10.72000	1987.72	38.38	34.19	1962.54	33.43	38.10	1795.68	63.04	26.61	1801.74	61.79	70.31	1951.91	-115.99	40.41	1932.34	-101.93	53.56	1794.23	-105.89	122.15	1820.41	-104.50	168.88	1894.89	-47.34	1215.60	0.00	0.00	0.00	2012.77	-14.50	1578.51	2008.02	90.54	1571.56	1863.00	-33.15	1578.07	1851.01	80.06	1568.16	300.31	-365.70	76.75	897.82	-343.54	74.62	281.43
10.73000	1987.50	38.03	34.18	1963.25	33.10	38.45	1795.68	62.83	26.48	1801.84	61.59	70.18	1967.90	-117.29	37.54	1947.06	-102.24	51.88	1806.51	-107.52	115.83	1831.89	-105.08	162.75	1899.92	-47.16	1215.46	0.00	0.00	0.00	2014.72	-14.47	1578.53	2009.79	90.93	1571.56	1865.23	-33.10	1578.09	1853.23	80.45	1568.11	300.20	-365.86	76.62	897.80	-343.61	74.51	281.17
10.74000	1987.92	37.89	34.47	1962.75	32.75	38.39	1795.39	63.37	26.68	1801.57	61.97	70.34	1983.44	-117.84	36.52	1963.03	-102.31	50.86	1819.70	-108.47	109.01	1843.08	-106.28	156.92	1904.97	-46.97	1215.32	0.00	0.00	0.00	2017.17	-14.55	1578.47	2012.32	90.69	1571.57	1867.55	-32.96	1578.14	1855.52	80.56	1568.22	299.90	-365.83	76.64	897.30	-343.47	74.44	280.59
10.75000	1987.60	37.66	34.41	1963.12	32.57	38.62	1795.19	63.71	26.85	1801.21	62.55	70.54	1999.68	-118.02	36.28	1978.55	-102.49	49.89	1833.46	-109.03	102.28	1854.10	-107.93	151.33	1910.04	-46.78	1215.18	0.00	0.00	0.00	2019.53	-14.49	1578.46	2014.72	90.71	1571.52	1869.94	-32.83	1578.18	1858.33	80.08	1568.23	299.40	-365.81	76.53	897.10	-343.43	74.47	279.74
10.76000	1988.06	37.56	34.84	1962.90	32.32	38.71	1795.48	63.12	26.52	1801.30	62.48	70.40	2015.99	-117.84	36.70	1994.56	-102.60	49.45	1846.43	-111.06	96.10	1866.98	-107.34	144.89	1915.12	-46.59	1215.03	0.00	0.00	0.00	2021.96	-14.54	1578.34	2017.35	90.72	1571.39	1872.36	-32.77	1578.21	1860.78	80.19	1568.25	299.15	-365.85	76.44	897.46	-343.56	74.50	280.62
10.77000	1988.27	37.35	35.05	1963.41	32.32	39.18	1795.38	63.29	26.52	1801.52	62.16	70.30	2032.32	-117.80	37.19	2010.52	-102.68	49.10	1860.28	-112.06	90.01	1878.49	-109.32	139.89	1920.22	-46.40	1214.89	0.00	0.00	0.00	2024.36	-14.57	1578.23	2020.34	90.73	1571.24	1874.90	-32.51	1578.26	1863.32	80.44	1568.32	299.57	-365.62	76.52	897.38	-343.31	74.45	280.64
10.78000	1988.06	37.18	35.14	1963.55	32.34	39.45	1795.75	62.65	26.22	1801.05	62.81	70.49	2048.07	-117.61	37.57	2025.79	-102.63	48.71	1873.93	-113.70	84.18	1890.85	-110.19	134.40	1925.34	-46.21	1214.74	0.00	0.00	0.00	2026.72	-14.78	1578.08	2022.33	90.69	1571.14	1877.30	-32.63	1578.21	1865.75	80.64	1568.36	299.38	-366.07	76.36	897.94	-343.12	74.62	280.68
10.79000	1988.26	37.34	35.59	1963.48	32.41	39.68	1795.41	63.05	26.20	1801.53	61.99	70.01	2064.01	-117.24	38.27	2041.74	-102.46	48.87	1889.15	-113.27	77.90	1903.32	-111.00	129.22	1930.48	-46.02	1214.59	0.00	0.00	0.00	2029.30	-14.75	1578.00	2024.67	90.54	1571.10	1879.93	-32.51	1578.20	1868.42	80.65	1568.36	298.93	-365.68	76.42	897.63	-343.54	74.47	280.77
10.80000	1988.43	37.37	35.89	1962.96	32.48	39.66	1795.84	62.43	25.85	1801.54	62.17	70.08	2080.31	-117.27	38.99	2057.49	-102.25	49.09	1902.85	-114.94	72.91	1915.23	-112.86	124.78	1935.63	-45.83	1214.44	0.00	0.00	0.00	2031.85	-14.78	1577.83	2027.32	90.44	1570.93	1882.52	-32.53	1578.17	1871.28	80.42	1568.29	299.20	-365.70	76.44	897.73	-343.52	74.51	281.16
10.81000	1988.23	37.58	35.94	1963.07	32.71	39.78	1795.13	63.40	26.29	1801.04	63.15	70.41	2095.66	-116.92	39.91	2071.87	-102.07	49.01	1916.89	-116.30	67.84	1928.08	-113.66	120.06	1940.80	-45.64	1214.28	0.00	0.00	0.00	2034.83	-14.88	1577.61	2030.34	90.33	1570.64	1885.06	-32.60	1578.09	1874.02	80.41	1568.24	299.27	-366.12	76.29	898.18	-343.22	74.69	280.34
10.82000	1987.89	37.82	36.01	1962.78	32.90	39.55	1795.53	62.93	25.94	1801.42	62.59	70.18	2110.20	-116.22	40.89	2086.72	-101.79	49.45	1931.22	-117.06	63.19	1940.88	-114.33	115.64	1945.99	-45.45	1214.13	0.00	0.00	0.00	2037.28	-15.21	1577.41	2032.77	90.26	1570.47	1887.75	-32.54	1578.03	1876.14	81.33	1568.14	299.15	-366.05	76.28	898.00	-343.53	74.69	279.76
10.83000	1986.78	38.03	35.60	1962.86	31.57	37.56	1795.13	63.37	25.97	1801.43	62.57	69.97	2125.10	-115.60	41.99	2101.05	-101.49	49.88	1945.10	-118.44	58.95	1952.01	-117.45	112.64	1951.20	-45.26	1213.97	0.00	0.00	0.00	2040.06	-15.19	1577.18	2035.42	90.38	1570.26	1890.56	-32.33	1577.97	1879.37	80.72	1568.08	299.46	-365.87	76.38	897.92	-343.32	74.79	280.22
10.84000	1987.59	36.10	33.17	1962.88	31.68	37.56	1795.23	63.15	25.83	1801.48	62.73	69.97	2139.81	-115.37	42.90	2114.97	-101.12	50.50	1958.65	-120.08	55.21	1964.07	-118.93	109.20	1956.43	-45.07	1213.82	0.00	0.00	0.00	2043.03	-15.12	1576.91	2038.30	90.20	1569.95	1893.28	-32.41	1577.87	1882.05	80.94	1567.94	300.91	-365.72	76.81	898.37	-343.21	74.90	279.98
10.85000	1987.58	36.50	32.95	1963.34	32.02	37.60	1794.85	63.85	25.97	1801.41	63.17	70.06	2153.34	-114.55	44.12	2128.33	-100.78	51.13	1971.97	-121.65	52.09	1976.74	-119.57	105.78	1961.68	-44.88	1213.66	0.00	0.00	0.00	2045.65	-15.32	1576.73	2041.26	89.85	1569.66	1896.03	-32.61	1577.78	1884.79	81.03	1567.80	299.66	-365.98	76.51	897.57	-343.74	74.58	280.57
10.86000	1987.43	36.79	32.68	1963.26	32.41	37.49	1794.66	64.19	25.97	1801.42	63.35	69.89	2166.54	-113.98	45.56	2141.15	-100.49	51.97	1984.90	-123.44	49.32	1988.29	-121.76	103.29	1966.94	-44.70	1213.49	0.00	0.00	0.00	2048.51	-15.45	1576.49	2044.39	89.82	1569.34	1898.98	-32.60	1577.71	1887.86	80.80	1567.63	299.24	-366.23	76.39	897.59	-343.57	74.59	280.47
10.87000	1986.27	36.55	32.55	1962.89	32.84	37.11	1794.67	64.36	25.81	1801.06	64.50	70.28	2179.70	-113.46	47.58	2153.53	-100.29	53.19	1997.07	-125.80	47.11	1998.72	-125.12	101.80	1972.22	-44.51	1213.33	0.00	0.00	0.00	2051.41	-15.65	1576.23	2047.06	89.73	1569.04	1901.93	-32.69	1577.65	1891.41	79.91	1567.61	300.29	-365.83	76.63	897.90	-343.36	74.69	280.50
10.88000	1986.64	37.04	32.57	1962.24	33.04	36.92	1794.68	64.21	25.50	1801.14	64.51	70.09	2191.52	-112.77	49.69	2165.77	-100.05	54.95	2009.25	-127.55	45.01	2009.86	-126.60	99.77	1977.53	-44.32	1213.17	0.00	0.00	0.00	2054.06	-15.95	1575.98	2050.10	89.48	1568.73	1904.91	-32.80	1577.57	1894.46	79.75	1567.43	299.65	-365.94	76.47	898.09	-343.25	74.80	279.80
10.89000	1986.58	37.36	32.43	1962.42	33.39	36.86	1794.95	63.95	25.19	1801.25	64.56	69.98	2203.76	-112.52	52.07	2177.61	-99.98	56.84	2021.54	-128.70	43.21	2021.74	-126.61	97.13	1982.85	-44.13	1213.00	0.00	0.00	0.00	2057.21	-16.38	1575.66	2053.33	89.04	1568.34	1907.98	-32.93	1577.49	1897.04	80.30	1567.30	298.45	-366.00	76.14	898.50	-343.40	74.78	280.50
10.90000	1985.87	37.51	32.26	1962.11	33.83	36.73	1794.66	64.37	25.04	1800.93	65.23	70.04	2214.91	-112.41	54.31	2188.46	-100.07	58.58	2035.19	-130.60	40.13	2032.40	-128.17	95.62	1988.19	-43.94	1212.83	0.00	0.00	0.00	2058.84	-15.58	1576.18	2056.47	88.90	1568.04	1910.99	-33.26	1577.39	1900.27	79.90	1567.13	298.51	-365.95	76.12	897.40	-343.62	74.33	280.97
10.91000	1986.39	37.83	32.57	1961.42	33.37	36.83	1794.60	64.51	24.90	1801.13	65.28	69.95	2225.65	-112.17	56.88	2199.13	-100.38	60.53	2047.82	-132.76	37.21	2044.68	-129.88	93.08	1993.55	-43.75	1212.66	0.00	0.00	0.00	2061.65	-15.65	1576.03	2059.41	88.62	1567.77	1914.27	-33.32	1577.32	1903.52	79.53	1566.92	298.89	-365.81	76.28	897.62	-343.68	74.44	280.43
10.92000	1985.89	37.65	32.52	1962.02	33.90	36.93	1794.84	64.28	24.71	1800.79	65.79	70.11	2235.58	-112.18	59.26	2209.28	-100.90	62.31	2059.46	-135.17	34.44	2056.36	-131.64	90.80	1998.93	-43.56	1212.49	0.00	0.00	0.00	2064.97	-15.91	1575.69	2062.22	88.47	1567.26	1917.46	-33.62	1577.18	1906.76	79.36	1566.77	298.84	-366.63	75.82	897.22	-343.41	74.45	279.43
10.93000	1985.83	38.05	32.48	1960.95	34.20	36.49	1793.92	65.59	25.06	1801.01	65.56	69.99	2245.54	-112.67	61.38	2219.32	-101.49	64.19	2070.13	-137.82	31.81	2067.47	-133.44	88.78	2004.33	-43.37	1212.32	0.00	0.00	0.00	2067.81	-16.24	1575.35	2065.72	87.87	1566.85	1920.62	-34.05	1577.02	1910.04	78.90	1566.52	298.73	-367.15	75.55	897.63	-343.67	74.49	279.97
10.94000	1985.23	37.75	32.72	1961.73	34.24	36.90	1794.41	64.88	24.58	1800.92	65.96	70.10	2254.72	-113.21	63.29	2228.31	-102.30	65.64	2079.85	-140.71	29.33	2078.01	-135.28	87.02	2009.75	-43.19	1212.14	0.00	0.00	0.00	2071.15	-16.65	1575.01	2068.92	87.58	1566.34	1923.91	-34.39	1576.84	1913.15	78.77	1566.16	298.74	-366.99	75.57	897.78	-343.59	74.55	280.79
10.95000	1985.16	37.91	32.73	1961.23	34.51	36.71	1793.90	65.68	24.76	1800.71	66.28	70.27	2263.24	-113.90	64.87	2237.01	-103.16	67.14	2088.64	-143.83	26.98	2088.01	-137.15	85.50	2015.19	-43.00	1211.96	0.00	0.00	0.00	2074.71	-17.01	1574.61	2072.40	87.36	1565.85	1927.37	-34.52	1576.64	1916.36	78.57	1565.84	298.73	-367.13	75.49	897.63	-343.32	74.46	280.49
10.96000	1985.70	38.32	32.97	1961.01	34.45	36.90	1794.06	65.23	24.50	1800.81	66.18	70.29	2271.23	-114.51	66.61	2244.64	-104.08	68.38	2096.52	-147.18	24.78	2097.46	-139.06	84.23	2020.65	-42.81	1211.78	0.00	0.00	0.00	2078.00	-17.46	1574.27	2075.80	86.83	1565.28	1930.71	-34.99	1576.35	1919.65	78.24	1565.42	298.76	-367.05	75.62	897.71	-343.63	74.40	280.69
10.97000	1984.66	38.35	32.74	1961.24	34.86	36.88	1793.83	65.65	24.53	1800.70	66.26	70.28	2278.05	-115.41	67.94	2251.24	-105.03	69.43	2103.51	-150.73	22.72	2106.39	-141.00	83.20	2026.13	-42.62	1211.60	0.00	0.00	0.00	2081.30	-17.89	1573.95	2079.47	85.99	1564.89	1934.23	-35.38	1575.99	1923.29	77.37	1564.90	298.69	-367.39	75.50	897.41	-343.67	74.52	280.48
10.98000	1984.66	38.39	32.86	1960.83	34.57	37.08	1793.75	65.67	24.55	1800.23	67.03	70.60	2284.68	-116.69	69.11	2257.68	-105.90	70.63	2109.64	-154.50	20.78	2114.80	-142.97	82.40	2031.63	-42.43	1211.42	0.00	0.00	0.00	2084.72	-18.47	1573.65	2082.81	85.71	1564.42	1937.80	-35.86	1575.59	1926.62	77.02	1564.30	298.76	-367.49	75.50	897.92	-343.51	74.76	280.11
10.99000	1984.71	38.34	33.17	1960.27	34.83	36.80	1793.52	65.99	24.56	1800.46	66.59	70.42	2290.32	-117.04	70.42	2263.40	-106.86	71.53	2114.93	-158.47	18.98	2122.72	-144.96	81.82	2037.15	-42.25	1211.24	0.00	0.00	0.00	2088.30	-19.05	1573.37	2086.26	84.87	1564.02	1941.36	-36.39	1575.15	1930.16	76.45	1563.71	298.72	-367.06	75.59	898.33	-343.48	74.77	279.80
11.00000	1984.83	38.50	33.28	1961.10	34.74	37.39	1793.57	65.98	24.46	1800.14	67.07	70.76	2295.45	-117.81	71.14	2268.56	-107.90	71.99	2119.39	-162.63	17.31	2130.14	-146.99	81.47	2042.69	-42.06	1211.05	0.00	0.00	0.00	2091.76	-19.70	1573.13	2089.99	84.25	1563.59	1944.97	-37.03	1574.66	1933.66	75.75	1563.06	298.72	-367.40	75.53	897.89	-343.39	74.53	280.44
11.01000	1984.38	38.35	33.36	1961.34	35.06	37.43	1793.16	66.45	24.57	1800.58	66.50	70.50	2300.04	-119.10	71.06	2273.67	-109.79	70.02	2123.05	-166.99	15.77	2137.09	-149.03	81.34	2048.25	-41.87	1210.86	0.00	0.00	0.00	2095.25	-20.41	1572.96	2093.32	83.64	1563.27	1948.55	-37.82	1574.15	1937.33	74.93	1562.35	298.71	-367.29	75.49	897.54	-343.34	74.62	279.80
11.02000	1984.85	38.29	33.75	1960.75	34.92	37.23	1793.34	66.18	24.35	1800.86	66.41	70.56	2304.17	-120.20	71.03	2278.09	-110.99	69.99	2125.93	-171.52	14.35	2143.57	-151.10	81.42	2053.84	-41.68	1210.67	0.00	0.00	0.00	2099.18	-21.13	1572.79	2097.46	82.81	1562.96	1952.26	-38.64	1573.64	1940.95	74.10	1561.69	298.74	-366.69	75.80	897.82	-343.69	74.60	280.00
[truncated: 163 more rows]
[truncated: 35 more columns]
