# Supplementary material for: The impact of mobile phone use on where we look and how we walk when negotiating floor based obstacles
Source: PLoS One. 2017 Jun 30;12(6):e0179802. doi: 10.1371/journal.pone.0179802 (PMC5493336; doi:10.1371/journal.pone.0179802)
Supplement: S1 File — (ZIP) [file pone.0179802.s001.zip › Gait/PP12/BD obs talk 1.txt]

CODAmotion Analysis Text
Codamotion Analysis Text Save of: BD obs talk 1.mdf
Time	Markers
Time	1:LTOE.X	1:LTOE.Y	1:LTOE.Z	2:L2nd.X	2:L2nd.Y	2:L2nd.Z	3:LHEE.X	3:LHEE.Y	3:LHEE.Z	4:LANK.X	4:LANK.Y	4:LANK.Z	5:RTOE.X	5:RTOE.Y	5:RTOE.Z	6:R2nd.X	6:R2nd.Y	6:R2nd.Z	7:RHEE.X	7:RHEE.Y	7:RHEE.Z	8:RANK.X	8:RANK.Y	8:RANK.Z	9:STRN.X	9:STRN.Y	9:STRN.Z	10:Marker 10.X	10:Marker 10.Y	10:Marker 10.Z	11:FRHD.X	11:FRHD.Y	11:FRHD.Z	12:FLHD.X	12:FLHD.Y	12:FLHD.Z	13:BRHD.X	13:BRHD.Y	13:BRHD.Z	14:BLHD.X	14:BLHD.Y	14:BLHD.Z	15:BLSTEP.X	15:BLSTEP.Y	15:BLSTEP.Z	16:FLSTEP.X	16:FLSTEP.Y	16:FLSTEP.Z	17:BRSTEP.X
(s)	(mm)	(mm)	(mm)	(mm)	(mm)	(mm)	(mm)	(mm)	(mm)	(mm)	(mm)	(mm)	(mm)	(mm)	(mm)	(mm)	(mm)	(mm)	(mm)	(mm)	(mm)	(mm)	(mm)	(mm)	(mm)	(mm)	(mm)	(mm)	(mm)	(mm)	(mm)	(mm)	(mm)	(mm)	(mm)	(mm)	(mm)	(mm)	(mm)	(mm)	(mm)	(mm)	(mm)	(mm)	(mm)	(mm)	(mm)	(mm)	(mm)
0.00000	-3927.51	267.86	9.92	-3916.56	248.01	7.48	-1467.26	142.37	410.69	-1475.38	146.03	426.15	-3401.92	152.69	18.03	-3440.83	159.60	34.31	-3412.49	290.31	3.71	-3282.01	284.95	45.88	-2497.65	178.79	1188.04	0.00	0.00	0.00	-3972.51	361.80	1559.33	-2893.02	283.58	1567.20	-3074.50	220.69	1215.31	-3033.88	135.33	1187.41	664.37	210.04	58.67	206.02	202.01	58.86	635.27
0.01000	-3927.51	267.86	9.92	-3916.56	248.01	7.48	-1467.26	142.37	410.69	-1475.38	146.03	426.15	-3401.92	152.69	18.03	-3440.83	159.60	34.31	-3412.49	290.31	3.71	-3282.01	284.95	45.88	-2497.65	178.79	1188.04	0.00	0.00	0.00	-3972.51	361.80	1559.33	-2893.02	283.58	1567.20	-3074.50	220.69	1215.31	-3033.88	135.33	1187.41	664.37	210.04	58.67	206.02	202.01	58.86	635.27
0.02000	-3927.51	267.86	9.92	-3916.56	248.01	7.48	-1467.26	142.37	410.69	-1475.38	146.03	426.15	-3401.92	152.69	18.03	-3440.83	159.60	34.31	-3412.49	290.31	3.71	-3282.01	284.95	45.88	-2497.65	178.79	1188.04	0.00	0.00	0.00	-3972.51	361.80	1559.33	-2893.02	283.58	1567.20	-3074.50	220.69	1215.31	-3033.88	135.33	1187.41	664.58	210.11	58.69	206.10	202.08	58.88	635.27
0.03000	-3927.51	267.86	9.92	-3916.56	248.01	7.48	-1467.26	142.37	410.69	-1475.38	146.03	426.15	-3401.92	152.69	18.03	-3440.83	159.60	34.31	-3412.88	290.34	3.71	-3282.48	285.00	45.89	-2497.65	178.79	1188.04	0.00	0.00	0.00	-3972.51	361.80	1559.33	-2893.02	283.58	1567.20	-3075.29	220.75	1215.62	-3034.74	135.37	1187.75	875.00	276.21	77.41	276.64	271.70	79.29	635.51
0.04000	-3927.51	267.86	9.92	-3916.56	248.01	7.48	-1467.26	142.37	410.69	-1475.38	146.03	426.15	-3401.92	152.69	18.03	-3440.83	159.60	34.31	-3799.68	323.60	4.03	-3751.96	325.77	49.55	-2497.65	178.79	1188.04	0.00	0.00	0.00	-3972.51	361.80	1559.33	-2893.02	283.58	1567.20	-3865.65	278.47	1531.45	-3893.46	172.49	1529.57	875.48	275.94	77.69	276.56	271.58	79.42	876.47
0.05000	-3927.51	267.86	9.92	-3916.56	248.01	7.48	-1467.26	142.37	410.69	-1475.38	146.03	426.15	-3401.92	152.69	18.03	-3440.83	159.60	34.31	-3787.67	323.22	6.69	-3781.00	325.00	44.48	-2497.65	178.79	1188.04	0.00	0.00	0.00	-3972.51	361.80	1559.33	-2893.02	283.58	1567.20	-3860.31	278.02	1531.04	-3882.61	173.87	1528.96	875.31	275.84	77.59	277.37	271.41	79.52	876.44
0.06000	-3927.51	267.86	9.92	-3916.56	248.01	7.48	-1467.26	142.37	410.69	-1475.38	146.03	426.15	-3401.92	152.69	18.03	-3440.83	159.60	34.31	-3775.18	324.73	7.45	-3756.18	325.47	48.42	-2497.65	178.79	1188.04	0.00	0.00	0.00	-3972.51	361.80	1559.33	-2893.02	283.58	1567.20	-3864.66	278.05	1531.55	-3907.19	173.75	1530.53	875.49	275.82	77.75	277.23	271.37	79.49	876.70
0.07000	-3927.51	267.86	9.92	-3916.56	248.01	7.48	-1467.26	142.37	410.69	-1475.38	146.03	426.15	-3401.92	152.69	18.03	-3440.83	159.60	34.31	-3786.30	324.59	6.83	-3760.19	325.63	48.14	-2497.65	178.79	1188.04	0.00	0.00	0.00	-3972.51	361.80	1559.33	-2893.02	283.58	1567.20	-3862.59	278.26	1532.07	-3913.47	174.22	1531.40	874.86	275.96	77.62	277.21	271.34	79.59	875.95
0.08000	-3927.51	267.86	9.92	-3916.56	248.01	7.48	-1467.26	142.37	410.69	-1475.38	146.03	426.15	-3401.92	152.69	18.03	-3440.83	159.60	34.31	-3780.49	325.36	7.23	-3766.63	327.11	46.58	-2497.65	178.79	1188.04	0.00	0.00	0.00	-3972.51	361.80	1559.33	-2893.02	283.58	1567.20	-3854.22	278.68	1531.99	-3907.55	174.41	1530.84	875.52	276.17	77.54	277.32	271.59	79.61	875.92
0.09000	-3927.51	267.86	9.92	-3916.56	248.01	7.48	-1467.26	142.37	410.69	-1475.38	146.03	426.15	-3401.92	152.69	18.03	-3440.83	159.60	34.31	-3788.10	323.95	6.02	-3754.79	326.79	49.26	-2497.65	178.79	1188.04	0.00	0.00	0.00	-3972.51	361.80	1559.33	-2893.02	283.58	1567.20	-3853.41	278.38	1532.09	-3904.91	175.16	1530.53	875.33	276.03	77.67	276.80	271.65	79.40	876.75
0.10000	-3927.51	267.86	9.92	-3916.56	248.01	7.48	-1467.26	142.37	410.69	-1475.38	146.03	426.15	-3401.92	152.69	18.03	-3440.83	159.60	34.31	-3794.62	324.35	4.84	-3742.97	325.99	49.28	-2497.65	178.79	1188.04	0.00	0.00	0.00	-3972.51	361.80	1559.33	-2893.02	283.58	1567.20	-3858.35	278.39	1532.50	-3892.08	176.24	1530.50	875.51	275.88	77.62	277.00	271.75	79.60	876.83
0.11000	-3927.51	267.86	9.92	-3916.56	248.01	7.48	-1467.26	142.37	410.69	-1475.38	146.03	426.15	-3401.92	152.69	18.03	-3440.83	159.60	34.31	-3761.16	325.14	9.73	-3735.45	327.44	51.34	-2497.65	178.79	1188.04	0.00	0.00	0.00	-3972.51	361.80	1559.33	-2893.02	283.58	1567.20	-3859.82	277.78	1533.09	-3910.97	174.14	1531.12	875.15	275.75	77.59	276.84	271.29	79.42	876.26
0.12000	-3927.51	267.86	9.92	-3916.56	248.01	7.48	-1467.26	142.37	410.69	-1475.38	146.03	426.15	-3401.92	152.69	18.03	-3440.83	159.60	34.31	-3799.39	325.64	3.25	-3767.45	328.09	46.93	-2497.65	178.79	1188.04	0.00	0.00	0.00	-3972.51	361.80	1559.33	-2893.02	283.58	1567.20	-3851.12	277.61	1532.53	-3907.99	174.94	1532.25	875.44	275.78	77.64	276.37	271.22	79.32	876.47
0.13000	-3927.51	267.86	9.92	-3916.56	248.01	7.48	-1467.26	142.37	410.69	-1475.38	146.03	426.15	-3401.92	152.69	18.03	-3440.83	159.60	34.31	-3787.14	325.25	5.29	-3756.80	328.20	47.42	-2497.65	178.79	1188.04	0.00	0.00	0.00	-3972.51	361.80	1559.33	-2893.02	283.58	1567.20	-3868.95	277.16	1533.74	-3901.71	174.87	1531.07	875.51	275.89	77.67	276.28	271.54	79.41	876.67
0.14000	-3927.51	267.86	9.92	-3916.56	248.01	7.48	-1467.26	142.37	410.69	-1475.38	146.03	426.15	-3401.92	152.69	18.03	-3440.83	159.60	34.31	-3764.16	325.46	8.13	-3771.08	327.69	46.83	-2497.65	178.79	1188.04	0.00	0.00	0.00	-3972.51	361.80	1559.33	-2893.02	283.58	1567.20	-3853.18	275.91	1533.33	-3898.50	175.91	1530.75	875.53	275.83	77.78	277.31	271.55	79.70	876.42
0.15000	-3927.51	267.86	9.92	-3916.56	248.01	7.48	-1467.26	142.37	410.69	-1475.38	146.03	426.15	-3401.92	152.69	18.03	-3440.83	159.60	34.31	-3771.58	325.94	6.95	-3739.79	329.10	50.26	-2497.65	178.79	1188.04	0.00	0.00	0.00	-3972.51	361.80	1559.33	-2893.02	283.58	1567.20	-3860.94	275.15	1533.62	-3907.48	174.95	1531.53	875.23	275.94	77.63	277.16	271.66	79.56	876.55
0.16000	-3927.51	267.86	9.92	-3916.56	248.01	7.48	-1467.26	142.37	410.69	-1475.38	146.03	426.15	-3401.92	152.69	18.03	-3440.83	159.60	34.31	-3811.98	325.55	0.96	-3751.64	327.24	48.16	-2497.65	178.79	1188.04	0.00	0.00	0.00	-3972.51	361.80	1559.33	-2893.02	283.58	1567.20	-3858.52	274.31	1533.60	-3895.66	175.70	1531.61	875.05	275.95	77.59	276.90	271.54	79.48	876.24
0.17000	-3927.51	267.86	9.92	-3916.56	248.01	7.48	-1467.26	142.37	410.69	-1475.38	146.03	426.15	-3401.92	152.69	18.03	-3440.83	159.60	34.31	-3789.00	324.94	4.91	-3741.44	328.25	50.21	-2497.65	178.79	1188.04	0.00	0.00	0.00	-3972.51	361.80	1559.33	-2893.02	283.58	1567.20	-3860.37	273.46	1533.53	-3897.94	176.00	1529.58	874.93	275.99	77.64	277.06	271.48	79.44	876.50
0.18000	-3927.51	267.86	9.92	-3916.56	248.01	7.48	-1467.26	142.37	410.69	-1475.38	146.03	426.15	-3401.92	152.69	18.03	-3440.83	159.60	34.31	-3817.50	325.63	-0.47	-3742.27	328.48	48.11	-2497.65	178.79	1188.04	0.00	0.00	0.00	-3972.51	361.80	1559.33	-2893.02	283.58	1567.20	-3853.49	272.19	1532.57	-3930.18	175.77	1530.84	875.48	275.94	77.68	276.78	271.40	79.37	876.48
0.19000	-3927.51	267.86	9.92	-3916.56	248.01	7.48	-1467.26	142.37	410.69	-1475.38	146.03	426.15	-3401.92	152.69	18.03	-3440.83	159.60	34.31	-3767.45	323.69	8.52	-3747.58	327.74	48.03	-2497.65	178.79	1188.04	0.00	0.00	0.00	-3972.51	361.80	1559.33	-2893.02	283.58	1567.20	-3848.09	270.08	1531.83	-3917.32	174.97	1530.62	875.24	275.99	77.57	277.02	271.66	79.68	876.65
0.20000	-3927.51	267.86	9.92	-3916.56	248.01	7.48	-1467.26	142.37	410.69	-1475.38	146.03	426.15	-3401.92	152.69	18.03	-3440.83	159.60	34.31	-3760.47	323.94	9.09	-3757.36	329.28	45.88	-2497.65	178.79	1188.04	0.00	0.00	0.00	-3972.51	361.80	1559.33	-2893.02	283.58	1567.20	-3844.40	268.19	1532.12	-3932.69	174.29	1530.73	875.45	275.87	77.76	276.70	271.51	79.64	876.46
0.21000	-3927.51	267.86	9.92	-3916.56	248.01	7.48	-1467.26	142.37	410.69	-1475.38	146.03	426.15	-3401.92	152.69	18.03	-3440.83	159.60	34.31	-3792.11	325.21	5.36	-3767.97	327.56	43.59	-2497.65	178.79	1188.04	0.00	0.00	0.00	-3972.51	361.80	1559.33	-2893.02	283.58	1567.20	-3852.71	267.27	1531.72	-3910.30	173.89	1528.87	875.43	275.96	77.73	277.13	271.61	79.50	876.52
0.22000	-3927.51	267.86	9.92	-3916.56	248.01	7.48	-1467.26	142.37	410.69	-1475.38	146.03	426.15	-3401.92	152.69	18.03	-3440.83	159.60	34.31	-3830.91	325.82	-0.53	-3745.75	328.16	47.62	-2497.65	178.79	1188.04	0.00	0.00	0.00	-3972.51	361.80	1559.33	-2893.02	283.58	1567.20	-3860.92	265.42	1531.82	-3909.75	173.98	1530.32	875.18	275.85	77.57	277.33	271.59	79.55	876.61
0.23000	-3927.51	267.86	9.92	-3916.56	248.01	7.48	-1467.26	142.37	410.69	-1475.38	146.03	426.15	-3401.92	152.69	18.03	-3440.83	159.60	34.31	-3805.97	325.54	2.84	-3744.84	327.73	48.21	-2497.65	178.79	1188.04	0.00	0.00	0.00	-3972.51	361.80	1559.33	-2893.02	283.58	1567.20	-3861.13	263.73	1531.55	-3930.36	174.73	1530.40	874.86	275.92	77.51	277.17	271.48	79.60	876.54
0.24000	-3927.51	267.86	9.92	-3916.56	248.01	7.48	-1467.26	142.37	410.69	-1475.38	146.03	426.15	-3401.92	152.69	18.03	-3440.83	159.60	34.31	-3774.44	327.39	6.03	-3751.00	327.34	46.74	-2497.65	178.79	1188.04	0.00	0.00	0.00	-3972.51	361.80	1559.33	-2893.02	283.58	1567.20	-3854.21	262.48	1531.14	-3963.03	173.46	1530.75	875.36	276.14	77.77	277.14	271.63	79.54	876.51
0.25000	-3927.51	267.86	9.92	-3916.56	248.01	7.48	-1467.26	142.37	410.69	-1475.38	146.03	426.15	-3401.92	152.69	18.03	-3440.83	159.60	34.31	-3791.70	326.48	5.90	-3747.46	327.25	47.53	-2497.65	178.79	1188.04	0.00	0.00	0.00	-3972.51	361.80	1559.33	-2893.02	283.58	1567.20	-3848.10	259.96	1531.18	-3943.18	173.51	1529.28	875.01	276.03	77.67	277.19	271.77	79.60	876.35
0.26000	-3927.51	267.86	9.92	-3916.56	248.01	7.48	-1467.26	142.37	410.69	-1475.38	146.03	426.15	-3401.92	152.69	18.03	-3440.83	159.60	34.31	-3786.06	323.64	4.96	-3723.95	327.06	50.01	-2497.65	178.79	1188.04	0.00	0.00	0.00	-3972.51	361.80	1559.33	-2893.02	283.58	1567.20	-3855.13	258.43	1531.77	-3948.85	172.79	1530.74	874.89	275.79	77.51	277.65	271.53	79.70	876.48
0.27000	-3927.51	267.86	9.92	-3916.56	248.01	7.48	-1467.26	142.37	410.69	-1475.38	146.03	426.15	-3401.92	152.69	18.03	-3440.83	159.60	34.31	-3769.47	322.26	8.10	-3750.72	328.49	45.92	-2497.65	178.79	1188.04	0.00	0.00	0.00	-3972.51	361.80	1559.33	-2893.02	283.58	1567.20	-3857.78	255.24	1532.67	-3935.68	172.90	1530.67	874.95	276.07	77.58	277.35	271.49	79.58	876.75
0.28000	-3927.51	267.86	9.92	-3916.56	248.01	7.48	-1467.26	142.37	410.69	-1475.38	146.03	426.15	-3401.92	152.69	18.03	-3440.83	159.60	34.31	-3798.83	324.58	2.65	-3753.93	328.46	45.01	-2497.65	178.79	1188.04	0.00	0.00	0.00	-3972.51	361.80	1559.33	-2893.02	283.58	1567.20	-3861.71	252.85	1533.13	-3927.07	172.39	1531.63	875.55	276.23	77.79	277.04	271.53	79.56	876.47
0.29000	-3927.51	267.86	9.92	-3916.56	248.01	7.48	-1467.26	142.37	410.69	-1475.38	146.03	426.15	-3401.92	152.69	18.03	-3440.83	159.60	34.31	-3774.47	325.58	7.05	-3760.81	327.44	44.80	-2497.65	178.79	1188.04	0.00	0.00	0.00	-3972.51	361.80	1559.33	-2893.02	283.58	1567.20	-3861.73	250.55	1532.45	-3940.36	170.79	1532.16	875.77	276.04	77.74	277.22	271.57	79.54	876.51
0.30000	-3927.51	267.86	9.92	-3916.56	248.01	7.48	-1467.26	142.37	410.69	-1475.38	146.03	426.15	-3401.92	152.69	18.03	-3440.83	159.60	34.31	-3769.95	324.15	8.47	-3753.30	328.73	46.80	-2497.65	178.79	1188.04	0.00	0.00	0.00	-3972.51	361.80	1559.33	-2893.02	283.58	1567.20	-3854.79	248.09	1533.50	-3942.02	170.21	1532.52	875.53	275.77	77.78	277.95	271.59	79.81	876.34
0.31000	-3927.51	267.86	9.92	-3916.56	248.01	7.48	-1467.26	142.37	410.69	-1475.38	146.03	426.15	-3401.92	152.69	18.03	-3440.83	159.60	34.31	-3791.23	326.02	4.79	-3741.68	327.98	48.76	-2497.65	178.79	1188.04	0.00	0.00	0.00	-3972.51	361.80	1559.33	-2893.02	283.58	1567.20	-3853.84	245.94	1533.98	-3943.60	169.63	1532.87	875.21	276.17	77.59	277.26	271.41	79.65	876.19
0.32000	-3927.51	267.86	9.92	-3916.56	248.01	7.48	-1467.26	142.37	410.69	-1475.38	146.03	426.15	-3401.92	152.69	18.03	-3440.83	159.60	34.31	-3786.05	324.97	5.97	-3743.66	327.40	46.93	-2497.65	178.79	1188.04	0.00	0.00	0.00	-3972.51	361.80	1559.33	-2893.02	283.58	1567.20	-3864.64	242.95	1534.18	-3945.10	169.05	1533.24	875.18	276.12	77.56	277.17	271.41	79.60	876.30
0.33000	-3927.51	267.86	9.92	-3916.56	248.01	7.48	-1467.26	142.37	410.69	-1475.38	146.03	426.15	-3401.92	152.69	18.03	-3440.83	159.60	34.31	-3802.03	325.35	2.30	-3749.15	330.20	46.99	-2497.65	178.79	1188.04	0.00	0.00	0.00	-3972.51	361.80	1559.33	-2893.02	283.58	1567.20	-3867.68	240.73	1534.72	-3946.51	168.47	1533.60	875.47	275.94	77.63	276.91	271.45	79.51	876.43
0.34000	-3927.51	267.86	9.92	-3916.56	248.01	7.48	-1467.26	142.37	410.69	-1475.38	146.03	426.15	-3401.92	152.69	18.03	-3440.83	159.60	34.31	-3811.90	325.78	0.17	-3729.45	329.52	49.77	-2497.65	178.79	1188.04	0.00	0.00	0.00	-3972.51	361.80	1559.33	-2893.02	283.58	1567.20	-3868.58	236.98	1535.09	-3947.85	167.89	1533.97	875.04	276.15	77.49	276.68	271.31	79.51	876.66
0.35000	-3927.51	267.86	9.92	-3916.56	248.01	7.48	-1467.26	142.37	410.69	-1475.38	146.03	426.15	-3401.92	152.69	18.03	-3440.83	159.60	34.31	-3785.26	326.61	5.34	-3736.57	327.99	49.71	-2497.65	178.79	1188.04	0.00	0.00	0.00	-3972.51	361.80	1559.33	-2893.02	283.58	1567.20	-3861.19	233.62	1534.92	-3949.09	167.32	1534.35	875.18	276.07	77.58	276.82	271.52	79.45	876.02
0.36000	-3927.51	267.86	9.92	-3916.56	248.01	7.48	-1467.26	142.37	410.69	-1475.38	146.03	426.15	-3401.92	152.69	18.03	-3440.83	159.60	34.31	-3775.31	326.18	8.06	-3761.96	329.31	45.11	-2497.65	178.79	1188.04	0.00	0.00	0.00	-3972.50	361.80	1559.33	-2893.02	283.58	1567.20	-3867.40	230.55	1534.75	-3950.26	166.74	1534.73	874.93	276.10	77.50	276.70	271.57	79.42	876.23
0.37000	-3927.51	267.86	9.92	-3916.56	248.01	7.48	-1467.26	142.37	410.69	-1475.38	146.03	426.15	-3401.92	152.69	18.03	-3440.83	159.60	34.31	-3765.17	325.06	9.74	-3729.78	328.40	49.28	-2497.65	178.79	1188.04	0.00	0.00	0.00	-3961.49	361.33	1560.32	-2893.02	283.58	1567.20	-3874.20	226.51	1535.24	-3951.34	166.17	1535.11	875.04	275.84	77.39	276.82	271.61	79.52	876.72
0.38000	-3927.51	267.86	9.92	-3916.56	248.01	7.48	-1467.26	142.37	410.69	-1475.38	146.03	426.15	-3401.92	152.69	18.03	-3440.83	159.60	34.31	-3757.14	325.11	9.73	-3752.57	328.09	46.79	-2497.65	178.79	1188.04	0.00	0.00	0.00	-3945.63	359.65	1559.35	-2893.02	283.58	1567.20	-3882.27	223.79	1535.03	-3952.34	165.60	1535.50	875.18	275.82	77.46	277.80	271.44	79.71	876.15
0.39000	-3927.51	267.86	9.92	-3916.56	248.01	7.48	-1467.26	142.37	410.69	-1475.38	146.03	426.15	-3401.92	152.69	18.03	-3440.83	159.60	34.31	-3767.45	324.00	7.53	-3762.04	327.51	45.33	-2497.65	178.79	1188.04	0.00	0.00	0.00	-3926.48	358.72	1559.12	-2893.02	283.58	1567.20	-3876.49	220.03	1534.51	-3953.26	165.03	1535.89	875.29	275.77	77.62	277.17	271.75	79.52	876.14
0.40000	-3927.51	267.86	9.92	-3916.56	248.01	7.48	-1467.26	142.37	410.69	-1475.38	146.03	426.15	-3401.92	152.69	18.03	-3440.83	159.60	34.31	-3794.49	326.25	2.77	-3734.91	328.37	49.36	-2497.65	178.79	1188.04	0.00	0.00	0.00	-3934.99	358.43	1558.76	-2893.02	283.58	1567.20	-3864.67	216.77	1534.00	-3954.10	164.46	1536.28	875.31	275.86	77.53	276.52	271.91	79.42	876.22
0.41000	-3927.51	267.86	9.92	-3916.56	248.01	7.48	-1467.26	142.37	410.69	-1475.38	146.03	426.15	-3401.92	152.69	18.03	-3440.83	159.60	34.31	-3772.26	324.84	7.25	-3727.49	328.02	50.07	-2497.65	178.79	1188.04	0.00	0.00	0.00	-3947.99	357.66	1559.16	-2893.02	283.58	1567.20	-3861.99	213.42	1533.28	-3954.86	163.89	1536.68	874.88	275.68	77.40	276.89	271.47	79.58	876.23
0.42000	-3927.51	267.86	9.92	-3916.56	248.01	7.48	-1467.26	142.37	410.69	-1475.38	146.03	426.15	-3401.92	152.69	18.03	-3440.83	159.60	34.31	-3790.57	326.59	3.28	-3749.36	328.36	47.17	-2497.65	178.79	1188.04	0.00	0.00	0.00	-3931.52	356.53	1558.25	-2893.02	283.58	1567.20	-3863.77	210.28	1532.40	-3955.54	163.32	1537.09	874.83	275.88	77.31	276.78	271.47	79.51	876.35
0.43000	-3927.51	267.86	9.92	-3916.56	248.01	7.48	-1467.26	142.37	410.69	-1475.38	146.03	426.15	-3401.92	152.69	18.03	-3440.83	159.60	34.31	-3794.95	327.68	1.85	-3756.96	327.85	45.72	-2497.65	178.79	1188.04	0.00	0.00	0.00	-3917.46	355.34	1557.67	-2893.02	283.58	1567.20	-3865.30	206.39	1531.95	-3956.13	162.75	1537.49	874.73	275.92	77.32	277.25	271.66	79.66	876.11
0.44000	-3927.51	267.86	9.92	-3916.56	248.01	7.48	-1467.26	142.37	410.69	-1475.38	146.03	426.15	-3401.92	152.69	18.03	-3440.83	159.60	34.31	-3767.65	325.89	6.09	-3751.18	328.56	46.38	-2497.65	178.79	1188.04	0.00	0.00	0.00	-3925.25	353.56	1557.02	-2893.02	283.58	1567.20	-3865.49	202.94	1531.29	-3956.65	162.18	1537.90	875.52	276.00	77.62	277.35	271.69	79.55	876.11
0.45000	-3927.51	267.86	9.92	-3916.56	248.01	7.48	-1467.26	142.37	410.69	-1475.38	146.03	426.15	-3401.92	152.69	18.03	-3440.83	159.60	34.31	-3796.08	327.00	2.37	-3752.62	328.45	46.81	-2497.65	178.79	1188.04	0.00	0.00	0.00	-3937.65	353.31	1557.84	-2893.02	283.58	1567.20	-3872.56	199.64	1531.71	-3957.08	161.62	1538.32	875.70	276.01	77.80	277.17	271.71	79.47	875.87
0.46000	-3927.51	267.86	9.92	-3916.56	248.01	7.48	-1467.26	142.37	410.69	-1475.38	146.03	426.15	-3401.92	152.69	18.03	-3440.83	159.60	34.31	-3796.45	327.43	2.62	-3729.78	328.22	49.89	-2497.65	178.79	1188.04	0.00	0.00	0.00	-3910.11	351.44	1556.19	-2893.02	283.58	1567.20	-3883.53	196.76	1531.65	-3957.44	161.06	1538.73	875.41	275.93	77.62	277.67	271.56	79.79	876.25
0.47000	-3927.51	267.86	9.92	-3916.56	248.01	7.48	-1467.26	142.37	410.69	-1475.38	146.03	426.15	-3401.92	152.69	18.03	-3440.83	159.60	34.31	-3779.57	326.55	4.55	-3743.86	328.33	48.58	-2497.65	178.79	1188.04	0.00	0.00	0.00	-3922.08	350.03	1555.90	-2893.02	283.58	1567.20	-3880.15	192.52	1530.98	-3957.71	160.49	1539.15	875.58	275.82	77.67	277.87	271.57	79.78	876.67
0.48000	-3927.51	267.86	9.92	-3916.56	248.01	7.48	-1467.26	142.37	410.69	-1475.38	146.03	426.15	-3401.92	152.69	18.03	-3440.83	159.60	34.31	-3791.50	326.92	2.93	-3746.19	326.66	47.55	-2497.65	178.79	1188.04	0.00	0.00	0.00	-3905.27	347.14	1555.07	-2893.02	283.58	1567.20	-3891.04	188.87	1531.10	-3957.91	159.93	1539.58	875.44	275.89	77.60	277.32	271.69	79.47	876.82
0.49000	-3927.51	267.86	9.92	-3916.56	248.01	7.48	-1467.26	142.37	410.69	-1475.38	146.03	426.15	-3401.92	152.69	18.03	-3440.83	159.60	34.31	-3785.30	326.72	3.37	-3751.15	326.42	47.43	-2497.65	178.79	1188.04	0.00	0.00	0.00	-3910.20	344.87	1555.27	-2893.02	283.58	1567.20	-3892.22	187.13	1531.36	-3958.02	159.37	1540.00	875.45	275.97	77.55	276.49	271.60	79.29	876.17
0.50000	-3927.51	267.86	9.92	-3916.56	248.01	7.48	-1467.26	142.37	410.69	-1475.38	146.03	426.15	-3401.92	152.69	18.03	-3440.83	159.60	34.31	-3796.22	328.50	0.14	-3745.98	327.59	49.07	-2497.65	178.79	1188.04	0.00	0.00	0.00	-3907.87	342.99	1554.94	-2893.02	283.58	1567.20	-3899.06	184.30	1531.34	-3958.06	158.81	1540.43	875.14	275.86	77.48	277.01	271.57	79.55	876.20
0.51000	-3927.51	267.86	9.92	-3916.56	248.01	7.48	-1467.26	142.37	410.69	-1475.38	146.03	426.15	-3401.92	152.69	18.03	-3440.83	159.60	34.31	-3767.27	326.38	5.63	-3750.88	325.28	47.13	-2497.65	178.79	1188.04	0.00	0.00	0.00	-3910.73	341.27	1554.77	-2893.02	283.58	1567.20	-3889.62	181.56	1530.96	-3958.02	158.26	1540.87	875.17	275.95	77.52	276.94	271.60	79.44	876.13
0.52000	-3927.51	267.86	9.92	-3916.56	248.01	7.48	-1467.26	142.37	410.69	-1475.38	146.03	426.15	-3401.92	152.69	18.03	-3440.83	159.60	34.31	-3746.12	327.04	7.95	-3752.66	326.31	47.74	-2497.65	178.79	1188.04	0.00	0.00	0.00	-3902.99	339.26	1555.06	-2893.02	283.58	1567.20	-3898.94	180.30	1531.40	-3957.90	157.70	1541.31	875.68	275.90	77.75	276.47	271.63	79.41	876.45
0.53000	-3927.51	267.86	9.92	-3916.56	248.01	7.48	-1467.26	142.37	410.69	-1475.38	146.03	426.15	-3401.92	152.69	18.03	-3440.83	159.60	34.31	-3755.49	326.71	6.72	-3762.62	327.10	45.71	-2497.65	178.79	1188.04	0.00	0.00	0.00	-3903.85	336.22	1554.59	-2893.02	283.58	1567.20	-3887.46	178.30	1530.45	-3957.71	157.14	1541.75	875.21	275.98	77.70	276.66	271.46	79.52	876.80
0.54000	-3927.51	267.86	9.92	-3916.56	248.01	7.48	-1467.26	142.37	410.69	-1475.38	146.03	426.15	-3401.92	152.69	18.03	-3440.83	159.60	34.31	-3781.51	327.27	2.52	-3750.89	325.26	46.33	-2497.65	178.79	1188.04	0.00	0.00	0.00	-3905.42	333.42	1554.10	-2893.02	283.58	1567.20	-3901.18	176.92	1531.51	-3957.43	156.59	1542.19	875.32	276.15	77.52	277.63	271.37	79.72	876.27
0.55000	-3927.51	267.86	9.92	-3916.56	248.01	7.48	-1467.26	142.37	410.69	-1475.38	146.03	426.15	-3401.92	152.69	18.03	-3440.83	159.60	34.31	-3776.01	328.05	2.45	-3752.28	324.50	47.19	-2497.65	178.79	1188.04	0.00	0.00	0.00	-3887.44	331.27	1553.49	-2893.02	283.58	1567.20	-3918.12	176.01	1531.92	-3957.08	156.04	1542.64	874.86	276.14	77.51	277.70	271.56	79.69	875.98
0.56000	-3927.51	267.86	9.92	-3916.56	248.01	7.48	-1467.26	142.37	410.69	-1475.38	146.03	426.15	-3401.92	152.69	18.03	-3440.83	159.60	34.31	-3786.98	327.19	1.40	-3733.77	323.44	49.20	-2497.65	178.79	1188.04	0.00	0.00	0.00	-3889.24	328.27	1553.24	-2893.02	283.58	1567.20	-3917.30	175.67	1532.12	-3956.65	155.48	1543.09	875.17	275.92	77.61	276.90	271.52	79.57	876.55
0.57000	-3927.51	267.86	9.92	-3916.56	248.01	7.48	-1467.26	142.37	410.69	-1475.38	146.03	426.15	-3401.92	152.69	18.03	-3440.83	159.60	34.31	-3796.89	326.70	-0.55	-3764.66	323.80	44.95	-2497.65	178.79	1188.04	0.00	0.00	0.00	-3898.97	326.91	1552.94	-2893.02	283.58	1567.20	-3928.24	174.21	1531.76	-3956.15	154.93	1543.54	875.04	276.10	77.62	277.11	271.45	79.53	875.99
0.58000	-3927.51	267.86	9.92	-3916.56	248.01	7.48	-1467.26	142.37	410.69	-1475.38	146.03	426.15	-3401.92	152.69	18.03	-3440.83	159.60	34.31	-3755.65	323.78	5.60	-3760.03	321.54	44.50	-2497.65	178.79	1188.04	0.00	0.00	0.00	-3878.13	324.03	1552.10	-2893.02	283.58	1567.20	-3912.68	173.23	1531.77	-3955.56	154.39	1543.99	874.85	276.15	77.55	276.80	271.45	79.45	876.11
0.59000	-3927.51	267.86	9.92	-3916.56	248.01	7.48	-1467.26	142.37	410.69	-1475.38	146.03	426.15	-3401.92	152.69	18.03	-3440.83	159.60	34.31	-3775.50	322.50	2.83	-3741.51	317.99	47.71	-2497.65	178.79	1188.04	0.00	0.00	0.00	-3884.56	322.39	1552.64	-2893.02	283.58	1567.20	-3928.09	173.57	1532.37	-3954.90	153.84	1544.45	875.20	275.99	77.54	276.66	271.31	79.42	876.23
0.60000	-3927.51	267.86	9.92	-3916.56	248.01	7.48	-1467.26	142.37	410.69	-1475.38	146.03	426.15	-3401.92	152.69	18.03	-3440.83	159.60	34.31	-3768.42	320.69	3.68	-3753.50	315.10	46.53	-2497.65	178.79	1188.04	0.00	0.00	0.00	-3881.72	320.93	1552.06	-2893.02	283.58	1567.20	-3949.01	172.45	1533.56	-3954.17	153.29	1544.91	875.16	276.16	77.47	277.57	271.32	79.60	876.70
0.61000	-3927.51	267.86	9.92	-3916.56	248.01	7.48	-1467.26	142.37	410.69	-1475.38	146.03	426.15	-3401.92	152.69	18.03	-3440.83	159.60	34.31	-3766.95	317.87	4.59	-3749.78	311.13	46.94	-2497.65	178.79	1188.04	0.00	0.00	0.00	-3869.13	318.50	1551.56	-2893.02	283.58	1567.20	-3939.58	173.43	1533.73	-3953.36	152.75	1545.38	875.53	276.03	77.64	277.48	271.12	79.65	876.01
0.62000	-3927.51	267.86	9.92	-3916.56	248.01	7.48	-1467.26	142.37	410.69	-1475.38	146.03	426.15	-3401.92	152.69	18.03	-3440.83	159.60	34.31	-3776.73	315.39	2.32	-3758.25	305.71	45.80	-2497.65	178.79	1188.04	0.00	0.00	0.00	-3877.86	316.05	1551.46	-2893.02	283.58	1567.20	-3973.20	171.70	1535.15	-3952.47	152.20	1545.84	875.31	275.81	77.51	276.90	271.63	79.45	876.29
0.63000	-3927.51	267.86	9.92	-3916.56	248.01	7.48	-1467.26	142.37	410.69	-1475.38	146.03	426.15	-3401.92	152.69	18.03	-3440.83	159.60	34.31	-3771.49	311.63	4.24	-3757.90	300.32	45.51	-2497.65	178.79	1188.04	0.00	0.00	0.00	-3868.82	313.83	1550.64	-2893.02	283.58	1567.20	-3960.28	172.43	1533.98	-3951.51	151.66	1546.31	874.93	275.87	77.51	277.22	271.67	79.54	876.11
0.64000	-3927.51	267.86	9.92	-3916.56	248.01	7.48	-1467.26	142.37	410.69	-1475.38	146.03	426.15	-3401.92	152.69	18.03	-3440.83	159.60	34.31	-3770.88	308.22	4.16	-3748.89	295.38	46.63	-2497.65	178.79	1188.04	0.00	0.00	0.00	-3872.19	311.55	1550.85	-2893.02	283.58	1567.20	-3944.87	175.61	1535.22	-3950.47	151.12	1546.78	875.68	276.00	77.75	276.60	271.79	79.34	876.21
0.65000	-3927.51	267.86	9.92	-3916.56	248.01	7.48	-1467.26	142.37	410.69	-1475.38	146.03	426.15	-3401.92	152.69	18.03	-3440.83	159.60	34.31	-3754.99	303.53	6.68	-3727.35	290.39	49.58	-2497.65	178.79	1188.04	0.00	0.00	0.00	-3847.05	309.52	1549.57	-2893.02	283.58	1567.20	-3947.23	175.94	1535.71	-3949.36	150.58	1547.26	875.29	275.85	77.73	276.65	271.71	79.51	876.81
0.66000	-3927.51	267.86	9.92	-3916.56	248.01	7.48	-1467.26	142.37	410.69	-1475.38	146.03	426.15	-3401.92	152.69	18.03	-3440.83	159.60	34.31	-3744.74	299.37	8.21	-3717.43	284.42	51.04	-2497.65	178.79	1188.04	0.00	0.00	0.00	-3849.80	307.31	1549.81	-2893.02	283.58	1567.20	-3949.47	176.25	1536.20	-3948.17	150.04	1547.74	875.22	275.81	77.69	277.44	271.52	79.63	876.66
0.67000	-3927.51	267.86	9.92	-3916.56	248.01	7.48	-1467.26	142.37	410.69	-1475.38	146.03	426.15	-3401.92	152.69	18.03	-3440.83	159.60	34.31	-3745.45	294.30	7.17	-3736.79	278.94	47.69	-2497.65	178.79	1188.04	0.00	0.00	0.00	-3854.12	305.35	1548.97	-2893.02	283.58	1567.20	-3951.59	176.55	1536.70	-3946.91	149.50	1548.22	875.51	275.89	77.61	277.28	271.45	79.60	876.51
0.68000	-3927.51	267.86	9.92	-3916.56	248.01	7.48	-1467.26	142.37	410.69	-1475.38	146.03	426.15	-3401.92	152.69	18.03	-3440.83	159.60	34.31	-3762.06	290.38	4.53	-3712.72	273.71	51.58	-2497.65	178.79	1188.04	0.00	0.00	0.00	-3840.33	302.91	1548.41	-2893.02	283.58	1567.20	-3953.58	176.84	1537.19	-3945.57	148.97	1548.70	875.32	275.97	77.54	276.95	271.53	79.56	876.53
0.69000	-3927.51	267.86	9.92	-3916.56	248.01	7.48	-1467.26	142.37	410.69	-1475.38	146.03	426.15	-3401.92	152.69	18.03	-3440.83	159.60	34.31	-3740.94	285.01	7.98	-3756.29	269.66	45.31	-2497.65	178.79	1188.04	0.00	0.00	0.00	-3830.27	300.46	1547.69	-2893.02	283.58	1567.20	-3955.45	177.11	1537.70	-3944.17	148.43	1549.18	874.39	275.94	77.41	277.34	271.54	79.70	876.13
0.70000	-3927.51	267.86	9.92	-3916.56	248.01	7.48	-1467.26	142.37	410.69	-1475.38	146.03	426.15	-3401.92	152.69	18.03	-3440.83	159.60	34.31	-3750.71	280.01	6.74	-3744.07	265.17	47.74	-2497.65	178.79	1188.04	0.00	0.00	0.00	-3817.36	298.40	1546.79	-2893.02	283.58	1567.20	-3957.21	177.38	1538.20	-3942.68	147.90	1549.67	875.17	275.98	77.60	276.62	271.48	79.54	876.44
0.71000	-3927.51	267.86	9.92	-3916.56	248.01	7.48	-1467.26	142.37	410.69	-1475.38	146.03	426.15	-3401.92	152.69	18.03	-3440.83	159.60	34.31	-3748.82	275.12	7.08	-3718.35	259.75	51.21	-2497.65	178.79	1188.04	0.00	0.00	0.00	-3828.40	296.38	1546.62	-2893.02	283.58	1567.20	-3958.84	177.63	1538.71	-3941.13	147.37	1550.16	875.48	275.96	77.68	276.72	271.49	79.43	875.83
0.72000	-3927.51	267.86	9.92	-3916.56	248.01	7.48	-1467.26	142.37	410.69	-1475.38	146.03	426.15	-3401.92	152.69	18.03	-3440.83	159.60	34.31	-3746.99	270.27	7.55	-3689.91	253.84	54.78	-2497.65	178.79	1188.04	0.00	0.00	0.00	-3822.60	294.09	1545.80	-2893.02	283.58	1567.20	-3960.36	177.87	1539.22	-3939.50	146.84	1550.65	875.65	275.71	77.65	276.74	271.47	79.34	876.60
0.73000	-3927.51	267.86	9.92	-3916.56	248.01	7.48	-1467.26	142.37	410.69	-1475.38	146.03	426.15	-3401.92	152.69	18.03	-3440.83	159.60	34.31	-3745.22	265.47	8.15	-3680.41	248.18	56.14	-2497.65	178.79	1188.04	0.00	0.00	0.00	-3804.99	290.46	1545.36	-2893.02	283.58	1567.20	-3961.76	178.10	1539.73	-3937.80	146.31	1551.14	875.41	275.99	77.49	276.99	271.74	79.53	876.29
0.74000	-3927.51	267.86	9.92	-3916.56	248.01	7.48	-1467.26	142.37	410.69	-1475.38	146.03	426.15	-3401.92	152.69	18.03	-3440.83	159.60	34.31	-3743.50	260.73	8.88	-3671.09	242.59	57.60	-2497.65	178.79	1188.04	0.00	0.00	0.00	-3810.33	288.93	1545.21	-2893.02	283.58	1567.20	-3963.04	178.32	1540.25	-3936.02	145.79	1551.64	875.44	276.20	77.58	277.48	271.67	79.64	876.56
0.75000	-3927.51	267.86	9.92	-3916.56	248.01	7.48	-1467.26	142.37	410.69	-1475.38	146.03	426.15	-3401.92	152.69	18.03	-3440.83	159.60	34.31	-3741.83	256.04	9.73	-3661.95	237.07	59.15	-2497.65	178.79	1188.04	0.00	0.00	0.00	-3819.75	287.63	1544.57	-2893.02	283.58	1567.20	-3964.20	178.52	1540.76	-3934.18	145.26	1552.13	875.11	275.99	77.50	277.96	271.61	79.69	876.40
0.76000	-3927.51	267.86	9.92	-3916.56	248.01	7.48	-1467.26	142.37	410.69	-1475.38	146.03	426.15	-3401.92	152.69	18.03	-3440.83	159.60	34.31	-3740.20	251.40	10.70	-3652.97	231.62	60.79	-2497.65	178.79	1188.04	0.00	0.00	0.00	-3793.62	284.51	1543.71	-2893.02	283.58	1567.20	-3965.24	178.72	1541.28	-3932.26	144.74	1552.63	875.16	275.86	77.53	277.66	271.43	79.77	876.17
0.77000	-3927.51	267.86	9.92	-3916.56	248.01	7.48	-1467.26	142.37	410.69	-1475.38	146.03	426.15	-3401.92	152.69	18.03	-3440.83	159.60	34.31	-3738.63	246.80	11.79	-3644.16	226.25	62.52	-2497.65	178.79	1188.04	0.00	0.00	0.00	-3797.07	282.63	1543.87	-2893.02	283.58	1567.20	-3966.17	178.90	1541.81	-3930.27	144.22	1553.13	875.22	275.77	77.66	277.08	271.37	79.54	876.77
0.78000	-3927.51	267.86	9.92	-3916.56	248.01	7.48	-1467.26	142.37	410.69	-1475.38	146.03	426.15	-3401.92	152.69	18.03	-3440.83	159.60	34.31	-3737.10	242.26	13.01	-3635.51	220.94	64.34	-2497.65	178.79	1188.04	0.00	0.00	0.00	-3799.92	280.02	1543.27	-2893.02	283.58	1567.20	-3966.98	179.07	1542.33	-3928.21	143.69	1553.64	875.22	275.69	77.66	276.86	271.59	79.46	876.30
0.79000	-3927.51	267.86	9.92	-3916.56	248.01	7.48	-1467.26	142.37	410.69	-1475.38	146.03	426.15	-3401.92	152.69	18.03	-3440.83	159.60	34.31	-3735.62	237.77	14.34	-3627.03	215.71	66.25	-2497.65	178.79	1188.04	0.00	0.00	0.00	-3791.31	278.09	1542.95	-2893.02	283.58	1567.20	-3967.68	179.23	1542.86	-3926.07	143.18	1554.14	874.71	275.78	77.57	277.27	271.68	79.60	875.76
0.80000	-3927.51	267.86	9.92	-3916.56	248.01	7.48	-1467.26	142.37	410.69	-1475.38	146.03	426.15	-3401.92	152.69	18.03	-3440.83	159.60	34.31	-3734.18	233.33	15.79	-3618.70	210.55	68.24	-2497.65	178.79	1188.04	0.00	0.00	0.00	-3789.48	275.88	1542.60	-2893.02	283.58	1567.20	-3968.26	179.38	1543.39	-3923.87	142.66	1554.65	875.28	276.18	77.54	276.80	271.66	79.34	876.04
0.81000	-3927.51	267.86	9.92	-3916.56	248.01	7.48	-1467.26	142.37	410.69	-1475.38	146.03	426.15	-3401.92	152.69	18.03	-3440.83	159.60	34.31	-3732.79	228.94	17.35	-3610.54	205.45	70.32	-2497.65	178.79	1188.04	0.00	0.00	0.00	-3780.50	273.80	1541.47	-2893.02	283.58	1567.20	-3968.73	179.52	1543.93	-3921.60	142.14	1555.16	875.17	275.96	77.63	276.96	271.75	79.43	876.32
0.82000	-3927.51	267.86	9.92	-3916.56	248.01	7.48	-1467.26	142.37	410.69	-1475.38	146.03	426.15	-3401.92	152.69	18.03	-3440.83	159.60	34.31	-3731.44	224.60	19.03	-3602.53	200.43	72.49	-2497.65	178.79	1188.04	0.00	0.00	0.00	-3771.24	271.04	1541.59	-2893.02	283.58	1567.20	-3969.09	179.65	1544.46	-3919.25	141.63	1555.67	874.86	276.01	77.50	276.75	271.68	79.50	876.25
0.83000	-3927.51	267.86	9.92	-3916.56	248.01	7.48	-1467.26	142.37	410.69	-1475.38	146.03	426.15	-3401.92	152.69	18.03	-3440.83	159.60	34.31	-3730.12	220.30	20.82	-3594.68	195.48	74.74	-2497.65	178.79	1188.04	0.00	0.00	0.00	-3764.82	267.96	1540.31	-2893.02	283.58	1567.20	-3969.33	179.76	1545.00	-3916.84	141.11	1556.18	875.10	276.06	77.41	276.93	271.57	79.52	876.36
0.84000	-3927.51	267.86	9.92	-3916.56	248.01	7.48	-1467.26	142.37	410.69	-1475.38	146.03	426.15	-3401.92	152.69	18.03	-3440.83	159.60	34.31	-3728.85	216.06	22.72	-3586.98	190.59	77.07	-2497.65	178.79	1188.04	0.00	0.00	0.00	-3767.74	265.81	1540.53	-2893.02	283.58	1567.20	-3969.45	179.87	1545.54	-3914.35	140.60	1556.69	875.50	276.05	77.61	277.40	271.38	79.59	876.30
0.85000	-3927.51	267.86	9.92	-3916.56	248.01	7.48	-1467.26	142.37	410.69	-1475.38	146.03	426.15	-3401.92	152.69	18.03	-3440.83	159.60	34.31	-3727.61	211.86	24.74	-3579.43	185.77	79.48	-2497.65	178.79	1188.04	0.00	0.00	0.00	-3755.21	262.91	1539.66	-2893.02	283.58	1567.20	-3969.47	179.96	1546.08	-3911.80	140.09	1557.21	875.50	275.87	77.61	276.21	271.46	79.23	876.34
0.86000	-3927.51	267.86	9.92	-3916.56	248.01	7.48	-1467.26	142.37	410.69	-1475.38	146.03	426.15	-3401.92	152.69	18.03	-3440.83	159.60	34.31	-3726.41	207.72	26.85	-3572.03	181.02	81.97	-2497.65	178.79	1188.04	0.00	0.00	0.00	-3746.87	260.48	1539.25	-2893.02	283.58	1567.20	-3969.37	180.04	1546.63	-3909.18	139.59	1557.72	875.61	275.84	77.71	276.66	271.67	79.37	876.55
0.87000	-3927.51	267.86	9.92	-3916.56	248.01	7.48	-1467.26	142.37	410.69	-1475.38	146.03	426.15	-3401.92	152.69	18.03	-3440.83	159.60	34.31	-3725.25	203.62	29.08	-3564.78	176.34	84.54	-2497.65	178.79	1188.04	0.00	0.00	0.00	-3748.12	258.37	1538.69	-2893.02	283.58	1567.20	-3969.16	180.12	1547.17	-3906.48	139.08	1558.24	875.06	275.82	77.38	277.19	271.35	79.56	876.80
0.88000	-3927.51	267.86	9.92	-3916.56	248.01	7.48	-1467.26	142.37	410.69	-1475.38	146.03	426.15	-3401.92	152.69	18.03	-3440.83	159.60	34.31	-3724.11	199.57	31.41	-3557.67	171.72	87.18	-2497.65	178.79	1188.04	0.00	0.00	0.00	-3751.73	256.24	1538.37	-2893.02	283.58	1567.20	-3968.84	180.18	1547.72	-3903.72	138.57	1558.76	875.19	275.81	77.46	277.48	271.36	79.54	876.34
0.89000	-3927.51	267.86	9.92	-3916.56	248.01	7.48	-1467.26	142.37	410.69	-1475.38	146.03	426.15	-3401.92	152.69	18.03	-3440.83	159.60	34.31	-3723.01	195.56	33.84	-3550.70	167.17	89.91	-2497.65	178.79	1188.04	0.00	0.00	0.00	-3757.53	253.41	1538.30	-2893.02	283.58	1567.20	-3968.41	180.23	1548.27	-3900.89	138.07	1559.28	874.98	275.84	77.54	276.95	271.37	79.49	876.50
0.90000	-3927.51	267.86	9.92	-3916.56	248.01	7.48	-1467.26	142.37	410.69	-1475.38	146.03	426.15	-3401.92	152.69	18.03	-3440.83	159.60	34.31	-3721.94	191.61	36.38	-3543.87	162.69	92.71	-2497.65	178.79	1188.04	0.00	0.00	0.00	-3741.40	250.65	1537.18	-2893.02	283.58	1567.20	-3967.87	180.27	1548.82	-3898.00	137.57	1559.80	875.20	276.02	77.57	277.37	271.39	79.59	876.56
0.91000	-3927.51	267.86	9.92	-3916.56	248.01	7.48	-1467.26	142.37	410.69	-1475.38	146.03	426.15	-3401.92	152.69	18.03	-3440.83	159.60	34.31	-3720.90	187.70	39.01	-3537.18	158.27	95.58	-2497.65	178.79	1188.04	0.00	0.00	0.00	-3731.87	247.23	1536.82	-2893.02	283.58	1567.20	-3967.22	180.30	1549.38	-3895.03	137.07	1560.33	875.04	276.06	77.65	276.99	271.44	79.43	875.93
0.92000	-3927.51	267.86	9.92	-3916.56	248.01	7.48	-1467.26	142.37	410.69	-1475.38	146.03	426.15	-3401.92	152.69	18.03	-3440.83	159.60	34.31	-3719.89	183.84	41.74	-3530.63	153.92	98.52	-2497.65	178.79	1188.04	0.00	0.00	0.00	-3725.53	244.80	1536.34	-2893.02	283.58	1567.20	-3966.47	180.32	1549.93	-3892.00	136.57	1560.85	874.89	276.09	77.38	277.12	271.35	79.51	876.79
0.93000	-3927.51	267.86	9.92	-3916.56	248.01	7.48	-1467.26	142.37	410.69	-1475.38	146.03	426.15	-3401.92	152.69	18.03	-3440.83	159.60	34.31	-3718.90	180.02	44.57	-3524.21	149.63	101.53	-2497.65	178.79	1188.04	0.00	0.00	0.00	-3724.05	242.22	1535.81	-2893.02	283.58	1567.20	-3965.60	180.33	1550.49	-3888.90	136.08	1561.37	875.41	275.95	77.66	277.00	271.53	79.44	876.51
0.94000	-3927.51	267.86	9.92	-3916.56	248.01	7.48	-1467.26	142.37	410.69	-1475.38	146.03	426.15	-3401.92	152.69	18.03	-3440.83	159.60	34.31	-3717.94	176.26	47.50	-3517.93	145.41	104.62	-2497.65	178.79	1188.04	0.00	0.00	0.00	-3702.57	239.38	1534.24	-2893.02	283.58	1567.20	-3964.63	180.33	1551.05	-3885.73	135.58	1561.90	875.30	275.67	77.65	277.30	271.58	79.57	876.46
0.95000	-3927.51	267.86	9.92	-3916.56	248.01	7.48	-1467.26	142.37	410.69	-1475.38	146.03	426.15	-3401.92	152.69	18.03	-3440.83	159.60	34.31	-3717.00	172.53	50.52	-3511.77	141.25	107.77	-2497.65	178.79	1188.04	0.00	0.00	0.00	-3702.34	237.03	1533.69	-2893.02	283.58	1567.20	-3963.54	180.32	1551.61	-3882.49	135.09	1562.43	875.03	275.75	77.54	277.54	271.66	79.64	876.22
0.96000	-3927.51	267.86	9.92	-3916.56	248.01	7.48	-1467.26	142.37	410.69	-1475.38	146.03	426.15	-3401.92	152.69	18.03	-3440.83	159.60	34.31	-3716.09	168.86	53.63	-3505.75	137.15	110.99	-2497.65	178.79	1188.04	0.00	0.00	0.00	-3677.57	233.51	1532.73	-2893.02	283.58	1567.20	-3962.36	180.30	1552.17	-3879.19	134.60	1562.96	875.11	275.89	77.50	276.71	271.32	79.47	876.27
0.97000	-3927.51	267.86	9.92	-3916.56	248.01	7.48	-1467.26	142.37	410.69	-1475.38	146.03	426.15	-3401.92	152.69	18.03	-3440.83	159.60	34.31	-3715.19	165.23	56.84	-3499.84	133.12	114.28	-2497.65	178.79	1188.04	0.00	0.00	0.00	-3689.77	229.69	1532.63	-2893.02	283.58	1567.20	-3961.06	180.26	1552.73	-3875.82	134.11	1563.49	874.93	276.07	77.48	276.69	271.64	79.45	876.05
0.98000	-3927.51	267.86	9.92	-3916.56	248.01	7.48	-1467.26	142.37	410.69	-1475.38	146.03	426.15	-3401.92	152.69	18.03	-3440.83	159.60	34.31	-3714.32	161.64	60.13	-3494.07	129.15	117.63	-2497.65	178.79	1188.04	0.00	0.00	0.00	-3682.56	226.91	1531.10	-2893.02	283.58	1567.20	-3959.66	180.22	1553.30	-3872.39	133.62	1564.02	874.78	276.20	77.37	276.28	271.63	79.25	876.64
0.99000	-3927.51	267.86	9.92	-3916.56	248.01	7.48	-1467.26	142.37	410.69	-1475.38	146.03	426.15	-3401.92	152.69	18.03	-3440.83	159.60	34.31	-3713.47	158.10	63.51	-3488.41	125.24	121.05	-2497.65	178.79	1188.04	0.00	0.00	0.00	-3670.85	223.38	1530.34	-2893.02	283.58	1567.20	-3958.15	180.17	1553.87	-3868.89	133.14	1564.55	874.92	275.91	77.44	277.18	271.55	79.44	876.73
1.00000	-3927.51	267.86	9.92	-3916.56	248.01	7.48	-1467.26	142.37	410.69	-1475.38	146.03	426.15	-3401.92	152.69	18.03	-3440.83	159.60	34.31	-3712.63	154.61	66.98	-3482.88	121.40	124.53	-2497.65	178.79	1188.04	0.00	0.00	0.00	-3672.34	221.06	1529.42	-2893.02	283.58	1567.20	-3956.54	180.11	1554.43	-3865.32	132.65	1565.08	875.26	275.89	77.44	276.87	271.56	79.47	876.19
1.01000	-3927.51	267.86	9.92	-3916.56	248.01	7.48	-1467.26	142.37	410.69	-1475.38	146.03	426.15	-3401.92	152.69	18.03	-3440.83	159.60	34.31	-3711.80	151.16	70.53	-3477.46	117.62	128.07	-2497.65	178.79	1188.04	0.00	0.00	0.00	-3669.74	217.67	1528.78	-2893.02	283.58	1567.20	-3954.83	180.04	1555.00	-3861.69	132.17	1565.61	875.18	275.76	77.47	277.70	271.59	79.67	876.25
1.02000	-3927.51	267.86	9.92	-3916.56	248.01	7.48	-1467.26	142.37	410.69	-1475.38	146.03	426.15	-3401.92	152.69	18.03	-3440.83	159.60	34.31	-3711.00	147.76	74.16	-3472.16	113.89	131.67	-2497.65	178.79	1188.04	0.00	0.00	0.00	-3661.65	214.81	1527.69	-2893.02	283.58	1567.20	-3953.01	179.96	1555.57	-3858.00	131.69	1566.14	875.01	275.71	77.60	278.08	271.51	79.83	876.32
1.03000	-3927.51	267.86	9.92	-3916.56	248.01	7.48	-1467.26	142.37	410.69	-1475.38	146.03	426.15	-3401.92	152.69	18.03	-3440.83	159.60	34.31	-3710.20	144.40	77.88	-3466.97	110.23	135.33	-2497.65	178.79	1188.04	0.00	0.00	0.00	-3647.12	212.15	1527.16	-2893.02	283.58	1567.20	-3951.09	179.87	1556.14	-3854.24	131.21	1566.68	875.03	275.84	77.52	276.81	271.82	79.42	876.23
1.04000	-3927.51	267.86	9.92	-3916.56	248.01	7.48	-1467.26	142.37	410.69	-1475.38	146.03	426.15	-3401.92	152.69	18.03	-3440.83	159.60	34.31	-3709.42	141.08	81.68	-3461.89	106.63	139.05	-2497.65	178.79	1188.04	0.00	0.00	0.00	-3640.16	208.63	1526.50	-2893.02	283.58	1567.20	-3949.06	179.77	1556.71	-3850.41	130.73	1567.21	875.05	275.65	77.56	276.72	271.32	79.49	876.17
1.05000	-3927.51	267.86	9.92	-3916.56	248.01	7.48	-1467.26	142.37	410.69	-1475.38	146.03	426.15	-3401.92	152.69	18.03	-3440.83	159.60	34.31	-3708.64	137.81	85.55	-3456.92	103.09	142.83	-2497.65	178.79	1188.04	0.00	0.00	0.00	-3639.11	206.89	1526.05	-2893.02	283.58	1567.20	-3946.93	179.66	1557.29	-3846.52	130.26	1567.75	875.01	275.98	77.57	277.18	271.42	79.63	876.19
1.06000	-3927.51	267.86	9.92	-3916.56	248.01	7.48	-1467.26	142.37	410.69	-1475.38	146.03	426.15	-3401.92	152.69	18.03	-3440.83	159.60	34.31	-3707.88	134.58	89.51	-3452.07	99.61	146.66	-2497.65	178.79	1188.04	0.00	0.00	0.00	-3631.58	204.29	1525.90	-2893.02	283.58	1567.20	-3944.71	179.54	1557.86	-3842.57	129.79	1568.28	874.90	275.79	77.42	276.99	271.38	79.62	876.27
1.07000	-3927.51	267.86	9.92	-3916.56	248.01	7.48	-1467.26	142.37	410.69	-1475.38	146.03	426.15	-3401.92	152.69	18.03	-3440.83	159.60	34.31	-3707.12	131.39	93.54	-3447.31	96.18	150.54	-2497.65	178.79	1188.04	0.00	0.00	0.00	-3616.43	202.21	1525.67	-2893.02	283.58	1567.20	-3942.37	179.41	1558.44	-3838.55	129.32	1568.82	875.48	275.84	77.65	277.06	271.43	79.57	876.57
1.08000	-3927.51	267.86	9.92	-3916.56	248.01	7.48	-1467.26	142.37	410.69	-1475.38	146.03	426.15	-3401.92	152.69	18.03	-3440.83	159.60	34.31	-3706.37	128.25	97.64	-3442.66	92.82	154.48	-2497.65	178.79	1188.04	0.00	0.00	0.00	-3624.67	199.34	1526.04	-2893.02	283.58	1567.20	-3939.94	179.27	1559.01	-3834.47	128.85	1569.35	875.68	275.94	77.61	277.03	271.36	79.63	876.22
1.09000	-3927.51	267.86	9.92	-3916.56	248.01	7.48	-1467.26	142.37	410.69	-1475.38	146.03	426.15	-3401.92	152.69	18.03	-3440.82	159.60	34.31	-3705.63	125.15	101.81	-3438.11	89.51	158.47	-2497.65	178.79	1188.04	0.00	0.00	0.00	-3620.17	196.26	1526.07	-2893.02	283.58	1567.20	-3937.41	179.12	1559.59	-3830.33	128.38	1569.89	875.00	276.07	77.44	277.37	271.47	79.74	876.41
1.10000	-3927.51	267.86	9.92	-3916.56	248.01	7.48	-1467.26	142.37	410.69	-1475.38	146.03	426.15	-3401.92	152.69	18.03	-3430.16	160.52	35.16	-3704.89	122.09	106.06	-3433.66	86.26	162.51	-2497.65	178.79	1188.04	0.00	0.00	0.00	-3618.25	193.37	1527.45	-2893.02	283.58	1567.20	-3934.78	178.96	1560.16	-3826.12	127.91	1570.43	874.87	275.96	77.47	276.69	271.47	79.48	876.07
1.11000	-3927.51	267.86	9.92	-3916.56	248.01	7.48	-1467.26	142.37	410.69	-1475.38	146.03	426.15	-3401.92	152.69	18.03	-3417.86	160.95	36.59	-3704.15	119.08	110.38	-3429.31	83.07	166.60	-2497.65	178.79	1188.04	0.00	0.00	0.00	-3592.09	190.43	1527.92	-2893.02	283.58	1567.20	-3932.05	178.80	1560.74	-3821.85	127.45	1570.96	875.19	275.89	77.64	276.90	271.61	79.40	876.43
1.12000	-3927.51	267.86	9.92	-3916.56	248.01	7.48	-1467.26	142.37	410.69	-1475.38	146.03	426.15	-3401.92	152.69	18.03	-3430.59	160.69	32.94	-3703.41	116.11	114.76	-3425.05	79.94	170.74	-2497.65	178.79	1188.04	0.00	0.00	0.00	-3599.40	188.40	1528.36	-2893.02	283.58	1567.20	-3929.22	178.62	1561.32	-3817.52	126.99	1571.50	875.85	275.80	77.71	276.62	271.52	79.35	876.63
1.13000	-3927.51	267.86	9.92	-3916.56	248.01	7.48	-1467.26	142.37	410.69	-1475.38	146.03	426.15	-3401.92	152.69	18.03	-3436.69	161.76	29.67	-3702.67	113.18	119.21	-3420.89	76.86	174.93	-2497.65	178.79	1188.04	0.00	0.00	0.00	-3597.31	185.87	1530.45	-2893.02	283.58	1567.20	-3926.29	178.44	1561.90	-3813.13	126.53	1572.04	875.38	275.80	77.70	276.35	271.68	79.44	876.65
1.14000	-3927.51	267.86	9.92	-3916.56	248.01	7.48	-1467.26	142.37	410.69	-1475.38	146.03	426.15	-3401.92	152.69	18.03	-3401.26	160.51	35.42	-3701.93	110.29	123.73	-3416.82	73.84	179.16	-2497.65	178.79	1188.04	0.00	0.00	0.00	-3587.43	183.05	1530.97	-2893.02	283.58	1567.20	-3923.27	178.24	1562.48	-3808.67	126.07	1572.57	874.76	276.01	77.61	277.03	271.60	79.52	876.62
1.15000	-3927.51	267.86	9.92	-3916.56	248.01	7.48	-1467.26	142.37	410.69	-1475.38	146.03	426.15	-3401.92	152.69	18.03	-3446.32	161.68	25.16	-3701.18	107.44	128.31	-3412.84	70.88	183.44	-2497.65	178.79	1188.04	0.00	0.00	0.00	-3581.40	181.32	1532.87	-2893.02	283.58	1567.20	-3920.14	178.04	1563.06	-3804.15	125.62	1573.11	875.37	275.89	77.65	277.51	271.63	79.54	876.45
1.16000	-3927.48	267.86	9.92	-3916.56	248.01	7.48	-1467.26	142.37	410.69	-1475.38	146.03	426.15	-3401.92	152.69	18.03	-3424.48	163.02	28.71	-3700.44	104.64	132.95	-3408.94	67.97	187.76	-2497.65	178.79	1188.04	0.00	0.00	0.00	-3559.71	179.41	1533.25	-2893.02	283.58	1567.20	-3916.92	177.83	1563.64	-3799.57	125.16	1573.65	875.47	276.19	77.61	277.31	271.55	79.57	876.45
1.17000	-3898.78	269.51	10.70	-3916.56	248.02	7.48	-1467.26	142.37	410.69	-1475.38	146.03	426.15	-3401.94	152.70	18.02	-3444.60	162.56	24.00	-3699.68	101.87	137.65	-3405.13	65.11	192.12	-2497.65	178.79	1188.04	0.00	0.00	0.00	-3568.04	177.97	1534.45	-2893.02	283.58	1567.20	-3913.61	177.61	1564.22	-3794.93	124.71	1574.18	875.14	276.16	77.50	276.56	271.52	79.43	876.32
1.18000	-3923.12	268.55	8.40	-3925.49	252.20	4.59	-1467.26	142.37	410.69	-1475.38	146.03	426.15	-3417.43	156.17	14.37	-3444.34	161.85	23.37	-3698.92	99.15	142.41	-3401.40	62.31	196.52	-2497.65	178.79	1188.04	0.00	0.00	0.00	-3571.61	176.40	1536.89	-2893.02	283.58	1567.20	-3910.20	177.38	1564.80	-3790.23	124.26	1574.72	875.08	276.02	77.62	276.48	271.36	79.35	875.65
1.19000	-3902.55	271.47	8.56	-3915.76	253.90	4.36	-1467.26	142.37	410.69	-1475.38	146.03	426.15	-3394.29	155.95	17.29	-3418.34	160.05	28.81	-3698.15	96.47	147.23	-3397.75	59.56	200.97	-2497.65	178.79	1188.04	0.00	0.00	0.00	-3541.43	174.02	1537.01	-2893.02	283.58	1567.20	-3906.69	177.14	1565.38	-3785.47	123.82	1575.26	875.00	275.77	77.67	276.65	271.64	79.44	876.26
1.20000	-3904.25	272.12	6.06	-3905.90	253.91	4.52	-1467.26	142.37	410.69	-1475.38	146.03	426.15	-3455.12	157.41	7.82	-3404.80	160.44	30.97	-3697.37	93.82	152.11	-3394.19	56.87	205.45	-2497.65	178.79	1188.04	0.00	0.00	0.00	-3540.42	171.71	1538.46	-2893.02	283.58	1567.20	-3903.09	176.89	1565.96	-3780.65	123.37	1575.79	875.55	275.69	77.71	277.40	271.57	79.65	876.55
1.21000	-3898.35	273.58	3.49	-3911.87	254.86	4.02	-1467.26	142.37	410.69	-1475.38	146.03	426.15	-3406.63	153.43	16.51	-3442.24	162.53	24.89	-3696.58	91.22	157.03	-3390.70	54.23	209.97	-2497.65	178.79	1188.04	0.00	0.00	0.00	-3543.23	170.52	1540.00	-2893.02	283.58	1567.20	-3899.39	176.64	1566.54	-3775.77	122.93	1576.33	875.20	275.93	77.60	276.77	271.47	79.59	876.42
1.22000	-3893.50	275.03	0.26	-3900.72	255.62	7.22	-1467.26	142.37	410.69	-1475.38	146.03	426.15	-3396.03	155.49	17.39	-3432.29	160.53	27.34	-3695.77	88.66	162.02	-3387.28	51.65	214.52	-2497.65	178.79	1188.04	0.00	0.00	0.00	-3521.33	168.07	1540.36	-2893.02	283.58	1567.20	-3895.60	176.37	1567.12	-3770.82	122.49	1576.86	874.75	275.83	77.43	277.32	271.48	79.61	876.61
1.23000	-3889.65	276.08	-1.95	-3914.20	257.29	4.56	-1467.26	142.37	410.69	-1475.38	146.03	426.15	-3404.99	153.73	18.39	-3441.97	160.37	24.88	-3694.95	86.13	167.05	-3383.94	49.11	219.11	-2497.65	178.79	1188.04	0.00	0.00	0.00	-3520.98	166.64	1541.26	-2893.02	283.58	1567.20	-3891.72	176.10	1567.71	-3765.82	122.05	1577.40	875.18	275.80	77.54	276.59	271.51	79.44	876.16
1.24000	-3845.04	273.52	5.20	-3874.50	256.06	10.70	-1467.26	142.37	410.69	-1475.38	146.03	426.15	-3421.56	153.04	12.62	-3426.49	161.66	27.99	-3694.12	83.65	172.13	-3380.66	46.63	223.74	-2497.65	178.79	1188.04	0.00	0.00	0.00	-3525.95	164.96	1541.72	-2893.02	283.58	1567.20	-3887.74	175.82	1568.29	-3760.76	121.61	1577.93	874.94	275.95	77.46	277.25	271.24	79.59	876.32
1.25000	-3849.83	274.20	4.15	-3857.15	257.11	14.28	-1467.26	142.37	410.69	-1475.38	146.03	426.15	-3396.76	154.56	17.48	-3428.88	162.06	26.32	-3693.27	81.20	177.26	-3377.46	44.20	228.40	-2497.65	178.79	1188.04	0.00	0.00	0.00	-3501.83	162.86	1543.64	-2893.02	283.58	1567.20	-3883.68	175.53	1568.87	-3755.64	121.17	1578.47	875.12	275.91	77.61	276.96	271.35	79.57	876.16
1.26000	-3801.89	272.52	11.79	-3844.32	256.94	16.91	-1467.26	142.37	410.69	-1475.38	146.03	426.15	-3445.77	154.76	10.31	-3423.34	159.86	27.18	-3692.40	78.80	182.44	-3374.32	41.82	233.08	-2497.65	178.79	1188.04	0.00	0.00	0.00	-3492.76	160.69	1543.78	-2893.02	283.58	1567.20	-3879.52	175.23	1569.45	-3750.47	120.74	1579.00	874.95	275.69	77.52	277.78	271.40	79.76	876.18
1.27000	-3806.57	271.52	10.33	-3820.64	257.25	21.12	-1467.26	142.37	410.69	-1475.38	146.03	426.15	-3355.33	154.34	24.96	-3419.47	161.57	26.69	-3691.51	76.43	187.66	-3371.25	39.49	237.80	-2497.65	178.79	1188.04	0.00	0.00	0.00	-3483.71	157.88	1544.76	-2893.02	283.58	1567.20	-3875.27	174.93	1570.03	-3745.23	120.31	1579.53	875.26	275.98	77.61	276.87	271.53	79.43	876.52
1.28000	-3787.48	269.79	11.78	-3787.42	254.35	26.84	-1467.26	142.37	410.69	-1475.38	146.03	426.15	-3415.62	154.21	15.16	-3398.36	160.28	32.71	-3690.60	74.10	192.93	-3368.24	37.21	242.55	-2497.65	178.79	1188.04	0.00	0.00	0.00	-3468.64	155.90	1545.54	-2893.02	283.58	1567.20	-3870.93	174.61	1570.61	-3739.93	119.88	1580.06	875.08	275.95	77.51	277.07	271.41	79.56	876.97
1.29000	-3720.64	267.39	18.99	-3781.46	254.69	26.54	-1467.26	142.37	410.69	-1475.38	146.03	426.15	-3414.24	154.51	16.50	-3415.03	161.15	29.89	-3689.67	71.81	198.23	-3365.29	34.98	247.33	-2497.65	178.79	1188.04	0.00	0.00	0.00	-3466.74	154.46	1545.92	-2893.02	283.58	1567.20	-3866.49	174.29	1571.19	-3734.58	119.46	1580.59	875.42	275.96	77.64	276.55	271.55	79.42	875.93
1.30000	-3708.85	266.85	19.02	-3763.51	254.57	26.70	-1467.26	142.37	410.69	-1475.38	146.03	426.15	-3409.16	155.13	15.13	-3409.85	162.25	30.01	-3688.72	69.56	203.58	-3362.40	32.81	252.13	-2497.65	178.79	1188.04	0.00	0.00	0.00	-3459.09	152.54	1546.61	-2893.02	283.58	1567.20	-3861.97	173.96	1571.77	-3729.17	119.03	1581.12	875.53	275.55	77.77	276.41	271.65	79.28	876.17
1.31000	-3726.73	265.80	13.79	-3708.79	253.68	32.46	-1467.26	142.37	410.69	-1475.38	146.03	426.15	-3415.81	154.89	14.71	-3424.68	163.91	28.77	-3687.74	67.34	208.97	-3359.56	30.68	256.96	-2497.65	178.79	1188.04	0.00	0.00	0.00	-3447.67	150.99	1547.00	-2893.02	283.58	1567.20	-3857.36	173.62	1572.35	-3723.70	118.61	1581.65	875.40	276.05	77.82	277.26	271.78	79.56	876.48
1.32000	-3692.96	265.68	16.58	-3698.19	254.05	31.97	-1467.26	142.37	410.69	-1475.38	146.03	426.15	-3392.04	156.68	17.34	-3417.47	164.59	30.40	-3686.74	65.16	214.40	-3356.78	28.60	261.81	-2497.65	178.79	1188.04	0.00	0.00	0.00	-3451.78	150.62	1547.64	-2893.02	283.58	1567.20	-3852.66	173.28	1572.93	-3718.18	118.19	1582.18	875.51	275.87	77.78	277.29	271.68	79.51	876.42
1.33000	-3649.33	267.28	18.45	-3652.32	256.00	35.09	-1467.26	142.37	410.69	-1475.38	146.03	426.15	-3395.43	158.42	18.09	-3405.13	163.81	33.06	-3685.70	63.02	219.86	-3354.05	26.56	266.69	-2497.65	178.79	1188.04	0.00	0.00	0.00	-3435.62	149.12	1548.03	-2893.02	283.58	1567.20	-3847.88	172.93	1573.51	-3712.60	117.77	1582.71	875.44	276.05	77.61	277.10	271.43	79.51	876.04
1.34000	-3623.79	267.79	19.92	-3631.55	257.60	34.95	-1467.26	142.37	410.69	-1475.38	146.03	426.15	-3414.45	158.31	15.76	-3415.79	163.54	31.14	-3684.64	60.92	225.35	-3351.38	24.58	271.58	-2497.65	178.79	1188.04	0.00	0.00	0.00	-3437.59	147.49	1548.76	-2893.02	283.58	1567.20	-3843.00	172.56	1574.08	-3706.96	117.36	1583.24	874.77	275.94	77.48	276.72	271.45	79.55	876.50
1.35000	-3579.83	268.59	21.17	-3590.24	259.34	36.36	-1467.26	142.37	410.69	-1475.38	146.03	426.15	-3391.22	156.92	20.11	-3398.67	164.77	34.68	-3683.55	58.85	230.88	-3348.75	22.64	276.50	-2497.65	178.79	1188.04	0.00	0.00	0.00	-3443.08	146.70	1549.19	-2893.02	283.58	1567.20	-3838.04	172.20	1574.66	-3701.26	116.94	1583.76	874.70	275.87	77.47	277.02	271.29	79.52	876.67
1.36000	-3554.97	268.00	22.04	-3555.43	260.01	39.08	-1467.26	142.37	410.69	-1475.38	146.03	426.15	-3384.07	159.95	21.98	-3365.60	166.29	41.66	-3682.42	56.82	236.44	-3346.16	20.75	281.44	-2497.65	178.79	1188.04	0.00	0.00	0.00	-3418.02	144.56	1550.06	-2893.02	283.58	1567.20	-3832.99	171.82	1575.23	-3695.51	116.53	1584.29	875.21	275.99	77.54	277.20	271.29	79.54	876.74
1.37000	-3534.04	269.44	21.19	-3509.38	261.30	39.96	-1467.26	142.37	410.69	-1475.38	146.03	426.15	-3417.10	159.67	17.32	-3387.68	165.69	37.71	-3681.27	54.82	242.03	-3343.62	18.91	286.39	-2497.65	178.79	1188.04	0.00	0.00	0.00	-3424.44	143.52	1550.50	-2893.02	283.58	1567.20	-3827.86	171.43	1575.81	-3689.71	116.12	1584.81	875.35	275.95	77.65	276.92	271.45	79.52	876.54
1.38000	-3493.77	270.76	24.28	-3492.49	261.85	37.09	-1467.26	142.37	410.69	-1475.38	146.03	426.15	-3408.15	160.59	20.81	-3397.43	167.44	39.43	-3680.08	52.86	247.65	-3341.13	17.11	291.37	-2497.65	178.79	1188.04	0.00	0.00	0.00	-3410.19	145.22	1550.30	-2893.02	283.58	1567.20	-3822.64	171.04	1576.38	-3683.85	115.72	1585.33	875.62	275.76	77.66	277.48	271.61	79.56	876.38
1.39000	-3468.83	273.30	23.74	-3462.70	264.61	35.69	-1467.26	142.37	410.69	-1475.38	146.03	426.15	-3405.30	163.02	22.30	-3392.97	167.72	40.26	-3678.85	50.94	253.29	-3338.67	15.36	296.35	-2497.65	178.79	1188.04	0.00	0.00	0.00	-3399.25	144.37	1550.59	-2893.02	283.58	1567.20	-3817.33	170.64	1576.96	-3677.93	115.31	1585.85	875.60	275.71	77.51	276.79	271.71	79.50	876.42
1.40000	-3405.67	275.08	28.61	-3394.74	265.19	39.04	-1467.26	142.37	410.69	-1475.38	146.03	426.15	-3405.94	161.90	23.36	-3387.82	169.67	43.66	-3677.59	49.05	258.97	-3336.25	13.65	301.36	-2497.65	178.79	1188.04	0.00	0.00	0.00	-3401.39	144.54	1550.46	-2893.02	283.58	1567.20	-3811.94	170.24	1577.53	-3671.96	114.91	1586.37	875.40	276.01	77.52	277.47	271.54	79.77	876.48
1.41000	-3355.65	274.95	31.81	-3371.42	268.83	37.52	-1467.26	142.37	410.69	-1475.38	146.03	426.15	-3392.92	163.13	27.08	-3405.27	171.06	40.60	-3676.29	47.20	264.66	-3333.86	11.99	306.37	-2497.65	178.79	1188.04	0.00	0.00	0.00	-3395.17	142.64	1550.20	-2893.02	283.58	1567.20	-3806.47	169.82	1578.10	-3665.93	114.51	1586.89	874.92	276.13	77.38	277.15	271.37	79.50	876.28
1.42000	-3303.65	275.44	33.65	-3342.19	269.54	38.09	-1467.26	142.37	410.69	-1475.38	146.03	426.15	-3388.79	162.51	26.39	-3425.25	170.59	36.36	-3674.94	45.38	270.38	-3331.51	10.38	311.40	-2497.65	178.79	1188.04	0.00	0.00	0.00	-3378.92	141.90	1550.06	-2893.02	283.58	1567.20	-3800.91	169.40	1578.67	-3659.85	114.11	1587.41	874.97	275.96	77.52	276.92	271.43	79.50	876.57
1.43000	-3304.69	278.51	30.81	-3328.81	271.06	35.48	-1467.26	142.37	410.69	-1475.38	146.03	426.15	-3368.46	163.46	27.91	-3409.06	169.41	37.45	-3673.56	43.60	276.11	-3329.20	8.80	316.44	-2497.65	178.79	1188.04	0.00	0.00	0.00	-3347.33	143.08	1549.00	-2893.02	283.58	1567.20	-3795.27	168.97	1579.24	-3653.71	113.72	1587.92	874.71	275.98	77.38	276.88	271.49	79.50	876.57
1.44000	-3307.77	279.38	27.00	-3308.92	271.12	32.90	-1467.26	142.37	410.69	-1475.38	146.03	426.15	-3395.92	160.01	21.37	-3416.42	169.68	32.78	-3672.14	41.85	281.87	-3326.91	7.27	321.49	-2497.65	178.79	1188.04	0.00	0.00	0.00	-3353.84	143.04	1548.83	-2893.02	283.58	1567.20	-3789.55	168.54	1579.81	-3647.52	113.33	1588.44	875.35	275.91	77.69	276.43	271.66	79.41	876.97
1.45000	-3240.00	276.31	32.98	-3258.20	270.99	36.31	-1467.26	142.37	410.69	-1475.38	146.03	426.15	-3408.87	161.04	18.07	-3409.21	168.75	30.93	-3670.67	40.14	287.64	-3324.65	5.79	326.55	-2497.65	178.79	1188.04	0.00	0.00	0.00	-3349.07	143.02	1548.04	-2893.02	283.58	1567.20	-3783.74	168.10	1580.37	-3641.28	112.94	1588.95	874.67	276.10	77.43	276.95	271.64	79.52	876.78
1.46000	-3238.22	278.21	30.87	-3241.77	270.15	35.17	-1467.26	142.37	410.69	-1475.38	146.03	426.15	-3401.14	159.68	17.66	-3420.73	165.55	26.79	-3669.15	38.46	293.43	-3322.41	4.35	331.61	-2497.65	178.79	1188.04	0.00	0.00	0.00	-3345.82	143.39	1547.45	-2893.02	283.58	1567.20	-3777.85	167.65	1580.94	-3634.98	112.55	1589.46	875.00	275.72	77.48	277.32	271.39	79.55	876.27
1.47000	-3207.22	276.25	33.75	-3195.53	269.47	38.76	-1467.26	142.37	410.69	-1475.38	146.03	426.15	-3382.90	156.73	19.58	-3431.04	165.31	25.46	-3667.59	36.81	299.24	-3320.20	2.95	336.68	-2497.65	178.79	1188.04	0.00	0.00	0.00	-3325.18	142.92	1547.12	-2893.02	283.58	1567.20	-3771.89	167.19	1581.50	-3628.63	112.16	1589.97	875.01	276.03	77.43	277.11	271.55	79.59	876.76
1.48000	-3165.89	272.75	36.51	-3173.43	268.86	37.58	-1467.26	142.37	410.69	-1475.38	146.03	426.15	-3427.74	157.88	10.54	-3428.61	163.64	26.03	-3665.99	35.20	305.06	-3318.01	1.59	341.76	-2497.65	178.79	1188.04	0.00	0.00	0.00	-3317.96	143.97	1546.25	-2893.02	283.58	1567.20	-3765.84	166.73	1582.07	-3622.23	111.78	1590.48	875.23	275.88	77.71	276.60	271.52	79.43	876.72
1.49000	-3133.38	272.15	37.84	-3102.91	268.02	45.40	-1467.26	142.37	410.69	-1475.38	146.03	426.15	-3396.87	155.51	16.33	-3420.96	164.12	26.73	-3664.33	33.62	310.89	-3315.84	0.27	346.84	-2497.65	178.79	1188.04	0.00	0.00	0.00	-3327.25	143.97	1546.08	-2893.02	283.58	1567.20	-3759.71	166.26	1582.63	-3615.77	111.40	1590.98	875.71	275.88	77.74	276.51	271.48	79.28	876.77
1.50000	-3102.48	271.56	39.11	-3085.89	264.31	46.47	-1467.26	142.37	410.69	-1475.38	146.03	426.15	-3410.79	156.76	12.35	-3438.37	164.02	23.53	-3662.62	32.07	316.73	-3313.69	-1.00	351.92	-2497.65	178.79	1188.04	0.00	0.00	0.00	-3300.97	143.24	1544.01	-2893.02	283.58	1567.20	-3753.50	165.78	1583.19	-3609.27	111.02	1591.49	875.48	275.64	77.55	276.48	271.63	79.35	876.11
1.51000	-3073.16	271.00	40.34	-3026.04	264.90	54.08	-1467.26	142.37	410.69	-1475.38	146.03	426.15	-3401.66	155.75	13.73	-3428.46	163.33	24.62	-3660.86	30.56	322.58	-3311.55	-2.24	357.00	-2497.65	178.79	1188.04	0.00	0.00	0.00	-3309.71	143.86	1544.22	-2893.02	283.58	1567.20	-3747.21	165.30	1583.74	-3602.71	110.64	1591.99	875.37	275.88	77.52	276.94	271.57	79.42	876.67
1.52000	-3045.38	270.45	41.52	-2986.02	264.16	56.92	-1467.26	142.37	410.69	-1475.38	146.03	426.15	-3423.86	154.78	11.24	-3412.21	164.14	28.06	-3659.05	29.08	328.43	-3309.43	-3.43	362.09	-2497.65	178.79	1188.04	0.00	0.00	0.00	-3302.34	144.67	1542.91	-2893.02	283.58	1567.20	-3740.85	164.81	1584.30	-3596.09	110.27	1592.49	875.74	276.27	77.83	276.91	271.69	79.51	876.89
1.53000	-3019.12	269.91	42.64	-2951.65	263.69	59.16	-1467.26	142.37	410.69	-1475.38	146.03	426.15	-3394.25	155.26	13.53	-3453.95	163.17	20.98	-3657.18	27.63	334.29	-3307.31	-4.58	367.17	-2497.65	178.79	1188.04	0.00	0.00	0.00	-3299.55	145.78	1542.62	-2893.02	283.58	1567.20	-3734.40	164.31	1584.85	-3589.43	109.90	1592.99	874.99	275.79	77.60	277.33	271.51	79.64	876.44
1.54000	-2994.33	269.40	43.72	-2922.53	263.44	60.84	-1467.26	142.37	410.69	-1475.38	146.03	426.15	-3413.75	154.91	10.69	-3406.68	163.69	28.75	-3655.26	26.22	340.16	-3305.21	-5.70	372.25	-2497.65	178.79	1188.04	0.00	0.00	0.00	-3282.18	147.06	1540.64	-2893.02	283.58	1567.20	-3727.88	163.81	1585.41	-3582.72	109.53	1593.48	874.73	275.97	77.33	277.14	271.41	79.63	876.74
1.55000	-2970.98	268.90	44.75	-2898.28	263.40	62.01	-1467.26	142.37	410.69	-1475.38	146.03	426.15	-3434.05	154.56	8.00	-3410.67	164.74	28.77	-3653.28	24.83	346.02	-3303.12	-6.77	377.33	-2497.65	178.79	1188.04	0.00	0.00	0.00	-3245.09	148.02	1537.82	-2893.02	283.58	1567.20	-3721.28	163.30	1585.96	-3575.95	109.17	1593.98	874.87	275.88	77.44	277.34	271.37	79.57	876.60
1.56000	-2949.04	268.42	45.74	-2878.49	263.55	62.70	-1467.26	142.37	410.69	-1475.38	146.03	426.15	-3406.16	155.36	12.16	-3426.19	163.19	24.70	-3651.24	23.48	351.89	-3301.02	-7.81	382.40	-2497.65	178.79	1188.04	0.00	0.00	0.00	-3250.22	149.20	1537.52	-2893.02	283.58	1567.20	-3714.61	162.78	1586.51	-3569.13	108.80	1594.47	874.90	276.03	77.42	277.18	271.53	79.39	876.36
1.57000	-2928.48	267.96	46.67	-2862.80	263.86	62.95	-1467.26	142.37	410.69	-1475.38	146.03	426.15	-3454.26	153.91	5.38	-3427.86	163.02	24.44	-3649.14	22.16	357.76	-3298.94	-8.80	387.47	-2497.65	178.79	1188.04	0.00	0.00	0.00	-3255.42	150.38	1537.03	-2893.02	283.58	1567.20	-3707.86	162.26	1587.05	-3562.27	108.44	1594.96	874.96	275.91	77.50	277.38	271.70	79.56	876.78
1.58000	-2909.25	267.52	47.56	-2850.79	264.30	62.79	-1467.26	142.37	410.69	-1475.38	146.03	426.15	-3444.60	155.13	6.54	-3436.12	163.99	23.71	-3646.98	20.87	363.62	-3296.85	-9.76	392.52	-2497.65	178.79	1188.04	0.00	0.00	0.00	-3238.84	151.09	1535.78	-2893.02	283.58	1567.20	-3701.03	161.73	1587.60	-3555.35	108.08	1595.44	875.34	275.84	77.59	277.23	271.60	79.58	876.44
1.59000	-2891.33	267.09	48.41	-2842.09	264.86	62.26	-1467.26	142.37	410.69	-1475.38	146.03	426.15	-3412.01	154.69	12.51	-3435.85	163.21	24.11	-3644.75	19.61	369.49	-3294.76	-10.69	397.58	-2497.65	178.79	1188.04	0.00	0.00	0.00	-3228.83	152.72	1534.91	-2893.02	283.58	1567.20	-3694.13	161.20	1588.14	-3548.38	107.73	1595.93	875.80	275.93	77.70	276.40	271.68	79.30	875.92
1.60000	-2874.68	266.68	49.21	-2836.31	265.52	61.40	-1467.26	142.37	410.69	-1475.38	146.03	426.15	-3396.73	153.68	16.47	-3414.45	162.02	27.17	-3642.46	18.38	375.34	-3292.67	-11.57	402.62	-2497.65	178.79	1188.04	0.00	0.00	0.00	-3202.75	153.01	1532.72	-2893.02	283.58	1567.20	-3687.15	160.65	1588.68	-3541.37	107.37	1596.41	875.03	275.86	77.65	277.14	271.73	79.54	876.46
1.61000	-2859.26	266.29	49.97	-2833.04	266.24	60.25	-1467.26	142.37	410.69	-1475.38	146.03	426.15	-3424.52	152.25	11.16	-3416.39	161.15	26.74	-3640.11	17.18	381.19	-3290.58	-12.42	407.65	-2497.65	178.79	1188.04	0.00	0.00	0.00	-3200.29	153.44	1532.78	-2893.02	283.58	1567.20	-3680.10	160.11	1589.22	-3534.30	107.02	1596.89	875.23	275.83	77.59	277.31	271.88	79.58	876.50
1.62000	-2845.05	265.92	50.68	-2831.92	267.01	58.84	-1467.26	142.37	410.69	-1475.38	146.03	426.15	-3415.11	154.06	11.04	-3415.00	161.73	26.62	-3637.69	16.02	387.03	-3288.47	-13.23	412.67	-2497.65	178.79	1188.04	0.00	0.00	0.00	-3208.13	155.42	1532.61	-2893.02	283.58	1567.20	-3672.98	159.56	1589.76	-3527.18	106.67	1597.37	875.92	275.81	77.72	276.88	271.72	79.34	876.62
1.63000	-2832.01	265.56	51.34	-2832.53	267.80	57.22	-1467.26	142.37	410.69	-1475.38	146.03	426.15	-3417.30	151.78	13.17	-3406.19	159.64	28.62	-3635.20	14.88	392.86	-3286.36	-14.01	417.67	-2497.65	178.79	1188.04	0.00	0.00	0.00	-3188.69	157.89	1531.58	-2893.02	283.58	1567.20	-3665.78	159.00	1590.29	-3520.02	106.33	1597.85	875.66	276.03	77.72	276.44	271.35	79.34	876.52
1.64000	-2820.09	265.22	51.97	-2834.50	268.59	55.41	-1467.26	142.37	410.69	-1475.38	146.03	426.15	-3432.50	153.78	10.55	-3405.37	159.84	29.00	-3632.65	13.77	398.68	-3284.24	-14.75	422.66	-2497.65	178.79	1188.04	0.00	0.00	0.00	-3167.68	158.13	1531.67	-2893.02	283.58	1567.20	-3658.51	158.43	1590.82	-3512.81	105.98	1598.32	875.32	275.96	77.56	276.50	271.45	79.43	876.83
1.65000	-2809.28	264.89	52.55	-2837.43	269.35	53.46	-1467.26	142.37	410.69	-1475.38	146.03	426.15	-3402.89	153.60	14.46	-3409.82	159.42	28.34	-3630.02	12.69	404.49	-3282.10	-15.45	427.64	-2497.65	178.79	1188.04	0.00	0.00	0.00	-3164.89	159.03	1531.50	-2893.02	283.58	1567.20	-3651.17	157.86	1591.35	-3505.54	105.64	1598.79	875.49	276.09	77.65	276.79	271.65	79.48	876.19
1.66000	-2799.53	264.58	53.09	-2840.94	270.07	51.41	-1467.26	142.37	410.69	-1475.38	146.03	426.15	-3405.52	151.69	15.59	-3410.70	158.93	27.09	-3627.32	11.64	410.29	-3279.95	-16.12	432.60	-2497.65	178.79	1188.04	0.00	0.00	0.00	-3148.16	160.20	1531.57	-2893.02	283.58	1567.20	-3643.76	157.29	1591.88	-3498.23	105.30	1599.26	875.35	275.87	77.60	277.06	271.48	79.48	876.31
1.67000	-2790.82	264.29	53.59	-2844.63	270.72	49.29	-1467.26	142.37	410.69	-1475.38	146.03	426.15	-3433.72	151.84	9.99	-3432.89	159.65	23.98	-3624.54	10.62	416.06	-3277.78	-16.76	437.54	-2497.65	178.79	1188.04	0.00	0.00	0.00	-3153.37	162.78	1533.27	-2893.02	283.58	1567.20	-3636.27	156.70	1592.40	-3490.88	104.97	1599.72	875.13	276.14	77.56	276.42	271.29	79.42	876.43
1.68000	-2783.10	264.01	54.05	-2848.12	271.27	47.13	-1467.26	142.37	410.69	-1475.38	146.03	426.15	-3386.97	152.07	16.88	-3431.94	158.87	23.01	-3621.69	9.63	421.82	-3275.59	-17.36	442.46	-2497.65	178.79	1188.04	0.00	0.00	0.00	-3147.42	163.36	1533.35	-2893.02	283.58	1567.20	-3628.72	156.12	1592.92	-3483.47	104.64	1600.18	875.14	276.04	77.61	277.52	271.53	79.61	876.48
1.69000	-2776.34	263.75	54.47	-2851.01	271.70	44.99	-1467.26	142.37	410.69	-1475.38	146.03	426.15	-3387.26	151.99	18.28	-3431.02	159.44	25.42	-3618.77	8.67	427.56	-3273.38	-17.93	447.36	-2497.65	178.79	1188.04	0.00	0.00	0.00	-3134.51	163.55	1535.47	-2893.02	283.58	1567.20	-3621.10	155.52	1593.44	-3476.02	104.30	1600.64	874.67	275.95	77.48	277.34	271.90	79.59	876.36
1.70000	-2770.51	263.51	54.85	-2852.91	272.00	42.88	-1467.26	142.37	410.69	-1475.38	146.03	426.15	-3388.47	152.62	16.89	-3366.65	158.84	39.35	-3615.77	7.73	433.28	-3271.15	-18.47	452.24	-2497.65	178.79	1188.04	0.00	0.00	0.00	-3125.17	165.29	1536.95	-2893.02	283.58	1567.20	-3613.40	154.92	1593.96	-3468.52	103.98	1601.10	875.04	275.90	77.61	277.97	271.62	79.89	876.49
1.71000	-2765.57	263.28	55.19	-2853.44	272.13	40.86	-1467.26	142.37	410.69	-1475.38	146.03	426.15	-3393.11	150.72	19.69	-3369.47	156.27	40.15	-3612.69	6.83	438.98	-3268.89	-18.97	457.10	-2497.65	178.79	1188.04	0.00	0.00	0.00	-3131.06	165.73	1539.93	-2893.02	283.58	1567.20	-3605.64	154.32	1594.47	-3460.97	103.65	1601.55	875.28	275.98	77.69	277.49	271.38	79.60	876.66
1.72000	-2761.49	263.07	55.49	-2852.20	272.08	38.96	-1467.26	142.37	410.69	-1475.38	146.03	426.15	-3356.83	149.99	23.69	-3355.54	155.01	44.51	-3609.52	5.95	444.66	-3266.60	-19.44	461.93	-2497.65	178.79	1188.04	0.00	0.00	0.00	-3118.87	167.69	1541.55	-2893.02	283.58	1567.20	-3597.81	153.71	1594.98	-3453.38	103.33	1602.00	874.90	275.88	77.44	277.58	271.46	79.62	876.30
1.73000	-2758.24	262.87	55.75	-2848.79	271.81	37.21	-1467.26	142.37	410.69	-1475.38	146.03	426.15	-3373.65	149.30	22.27	-3361.72	154.75	44.17	-3606.28	5.10	450.31	-3264.28	-19.88	466.74	-2497.65	178.79	1188.04	0.00	0.00	0.00	-3092.44	169.35	1543.56	-2893.02	283.58	1567.20	-3589.91	153.10	1595.49	-3445.74	103.01	1602.45	875.24	275.78	77.63	277.13	271.59	79.55	876.02
1.74000	-2755.78	262.69	55.98	-2826.78	270.36	35.17	-1467.26	142.37	410.69	-1475.38	146.03	426.15	-3390.00	149.50	20.17	-3379.19	155.21	40.70	-3602.95	4.27	455.93	-3261.94	-20.29	471.52	-2497.65	178.79	1188.04	0.00	0.00	0.00	-3085.40	171.42	1546.37	-2893.02	283.58	1567.20	-3581.95	152.48	1596.00	-3438.05	102.69	1602.89	875.24	275.91	77.60	276.61	271.54	79.44	875.73
1.75000	-2754.07	262.53	56.17	-2820.20	270.80	34.88	-1467.26	142.37	410.69	-1475.38	146.03	426.15	-3392.36	151.35	18.65	-3399.13	156.11	35.67	-3599.54	3.48	461.52	-3259.55	-20.67	476.28	-2497.65	178.79	1188.04	0.00	0.00	0.00	-3076.19	173.21	1548.43	-2893.02	283.58	1567.20	-3573.91	151.85	1596.50	-3430.32	102.38	1603.34	874.98	276.06	77.56	277.17	271.39	79.60	875.85
1.76000	-2753.09	262.38	56.32	-2818.61	270.72	32.05	-1467.26	142.37	410.69	-1475.38	146.03	426.15	-3402.10	151.87	15.18	-3412.73	157.16	30.69	-3596.05	2.71	467.09	-3257.14	-21.02	481.00	-2497.65	178.79	1188.04	0.00	0.00	0.00	-3066.27	173.76	1550.99	-2893.02	283.58	1567.20	-3565.81	151.22	1597.00	-3422.55	102.07	1603.77	875.15	276.02	77.57	276.74	271.35	79.52	876.28
1.77000	-2752.80	262.25	56.44	-2829.88	269.26	29.95	-1467.26	142.37	410.69	-1475.38	146.03	426.15	-3385.59	150.07	16.19	-3411.19	158.11	27.32	-3592.46	1.96	472.62	-3254.68	-21.34	485.70	-2497.65	178.79	1188.04	0.00	0.00	0.00	-3055.36	175.02	1553.15	-2893.02	283.58	1567.20	-3557.65	150.59	1597.49	-3414.73	101.76	1604.21	875.09	275.98	77.48	277.08	271.74	79.51	876.65
1.78000	-2753.15	262.13	56.52	-2837.02	270.05	26.86	-1467.26	142.37	410.69	-1475.38	146.03	426.15	-3380.46	150.02	13.99	-3399.36	159.33	27.16	-3588.79	1.25	478.12	-3252.18	-21.62	490.36	-2497.65	178.79	1188.04	0.00	0.00	0.00	-3045.98	176.09	1555.52	-2893.02	283.58	1567.20	-3549.42	149.95	1597.99	-3406.86	101.45	1604.64	874.81	275.96	77.44	277.14	271.70	79.57	876.75
1.79000	-2754.13	262.03	56.56	-2817.01	268.73	28.94	-1467.26	142.37	410.69	-1475.38	146.03	426.15	-3394.81	149.95	8.64	-3401.11	159.26	23.29	-3585.03	0.56	483.59	-3249.65	-21.88	494.99	-2497.65	178.79	1188.04	0.00	0.00	0.00	-3050.62	176.43	1558.41	-2893.02	283.58	1567.20	-3541.12	149.30	1598.48	-3398.95	101.15	1605.07	874.53	275.94	77.40	276.80	271.71	79.55	876.33
1.80000	-2755.69	261.94	56.58	-2846.80	270.54	22.35	-1467.26	142.37	410.69	-1475.38	146.03	426.15	-3365.73	150.25	9.69	-3378.90	159.28	22.36	-3581.18	-0.11	489.02	-3247.07	-22.11	499.59	-2497.65	178.79	1188.04	0.00	0.00	0.00	-3044.94	177.76	1559.56	-2893.02	283.58	1567.20	-3532.76	148.65	1598.96	-3390.99	100.85	1605.49	875.07	275.88	77.66	276.92	271.50	79.51	876.58
1.81000	-2757.81	261.86	56.56	-2855.54	270.79	21.26	-1467.26	142.37	410.69	-1475.38	146.03	426.15	-3388.10	148.72	4.04	-3352.32	158.55	23.56	-3577.23	-0.75	494.42	-3244.44	-22.31	504.16	-2497.65	178.79	1188.04	0.00	0.00	0.00	-3035.32	179.13	1560.76	-2893.02	283.58	1567.20	-3524.34	148.00	1599.45	-3382.99	100.55	1605.92	875.52	275.80	77.69	276.54	271.19	79.42	876.46
1.82000	-2760.44	261.81	56.50	-2826.22	269.30	25.43	-1467.26	142.37	410.69	-1475.38	146.03	426.15	-3362.93	147.82	2.79	-3303.40	157.40	29.98	-3573.19	-1.36	499.77	-3241.76	-22.48	508.68	-2497.65	178.79	1188.04	0.00	0.00	0.00	-3036.67	179.21	1562.11	-2893.02	283.58	1567.20	-3515.85	147.34	1599.92	-3374.95	100.26	1606.33	874.54	275.93	77.37	276.05	271.49	79.35	875.87
1.83000	-2763.55	261.76	56.42	-2780.14	268.78	32.48	-1467.26	142.37	410.69	-1475.38	146.03	426.15	-3351.86	145.42	5.56	-3278.52	155.22	33.70	-3569.06	-1.95	505.09	-3239.04	-22.63	513.17	-2497.65	178.79	1188.04	0.00	0.00	0.00	-3007.33	179.58	1563.63	-2893.02	283.58	1567.20	-3507.30	146.68	1600.40	-3366.86	99.96	1606.75	875.10	276.02	77.51	276.68	271.58	79.47	876.23
1.84000	-2767.11	261.73	56.30	-2789.19	270.97	31.67	-1467.26	142.37	410.69	-1475.38	146.03	426.15	-3313.29	142.22	11.77	-3247.99	153.30	40.34	-3564.83	-2.51	510.36	-3236.26	-22.75	517.62	-2497.65	178.79	1188.04	0.00	0.00	0.00	-2985.95	180.33	1563.82	-2893.02	283.58	1567.20	-3498.69	146.01	1600.87	-3358.73	99.68	1607.16	875.17	275.74	77.49	276.83	271.73	79.48	876.78
1.85000	-2771.08	261.72	56.15	-2834.62	268.57	23.85	-1467.26	142.37	410.69	-1475.38	146.03	426.15	-3271.25	139.68	19.54	-3259.58	151.46	41.46	-3560.50	-3.05	515.59	-3233.43	-22.84	522.04	-2497.65	178.79	1188.04	0.00	0.00	0.00	-2981.50	179.57	1565.08	-2893.02	283.58	1567.20	-3490.01	145.34	1601.34	-3350.55	99.39	1607.57	875.34	275.83	77.54	276.93	271.75	79.50	876.51
1.86000	-2775.44	261.72	55.97	-2833.39	268.38	23.07	-1467.26	142.37	410.69	-1475.38	146.03	426.15	-3232.47	138.10	27.44	-3240.09	149.59	45.76	-3556.07	-3.57	520.78	-3230.54	-22.90	526.41	-2497.65	178.79	1188.04	0.00	0.00	0.00	-2975.72	180.68	1565.99	-2893.02	283.58	1567.20	-3481.28	144.66	1601.81	-3342.34	99.11	1607.97	875.41	275.90	77.65	276.17	271.67	79.31	876.45
1.87000	-2780.14	261.73	55.76	-2834.48	270.89	22.06	-1467.26	142.37	410.69	-1475.38	146.03	426.15	-3222.10	136.34	30.01	-3214.82	149.20	49.62	-3551.54	-4.06	525.92	-3227.59	-22.94	530.74	-2497.65	178.79	1188.04	0.00	0.00	0.00	-2983.89	179.72	1567.07	-2893.02	283.58	1567.20	-3472.48	143.98	1602.27	-3334.08	98.82	1608.37	875.33	275.94	77.66	276.92	271.54	79.39	876.45
1.88000	-2785.15	261.76	55.52	-2828.25	270.13	24.82	-1467.26	142.37	410.69	-1475.38	146.03	426.15	-3196.46	134.94	33.04	-3182.41	147.62	53.88	-3546.91	-4.52	531.01	-3224.59	-22.96	535.02	-2497.65	178.79	1188.04	0.00	0.00	0.00	-2963.58	180.31	1568.20	-2893.02	283.58	1567.20	-3463.62	143.29	1602.73	-3325.78	98.55	1608.77	875.00	275.90	77.60	277.58	271.56	79.57	876.24
1.89000	-2790.43	261.81	55.25	-2838.98	269.74	22.42	-1467.26	142.37	410.69	-1475.38	146.03	426.15	-3154.85	133.49	36.87	-3141.66	147.53	58.14	-3542.18	-4.97	536.05	-3221.52	-22.95	539.27	-2497.65	178.79	1188.04	0.00	0.00	0.00	-2934.25	180.11	1567.48	-2893.02	283.58	1567.20	-3454.71	142.60	1603.18	-3317.43	98.27	1609.16	875.11	276.16	77.51	277.72	271.42	79.67	876.88
1.90000	-2795.96	261.86	54.95	-2838.47	271.37	23.10	-1467.26	142.37	410.69	-1475.38	146.03	426.15	-3121.45	132.54	38.47	-3122.78	146.96	57.79	-3537.34	-5.38	541.04	-3218.38	-22.91	543.46	-2497.65	178.79	1188.04	0.00	0.00	0.00	-2935.57	179.73	1568.50	-2893.02	283.58	1567.20	-3445.73	141.91	1603.63	-3309.05	98.00	1609.55	874.84	276.12	77.52	276.93	271.55	79.60	876.20
1.91000	-2801.70	261.93	54.63	-2828.18	270.39	23.51	-1467.26	142.37	410.69	-1475.38	146.03	426.15	-3101.73	131.18	37.09	-3086.85	146.17	59.15	-3532.40	-5.78	545.98	-3215.18	-22.85	547.61	-2497.65	178.79	1188.04	0.00	0.00	0.00	-2930.56	180.40	1569.04	-2893.02	283.58	1567.20	-3436.70	141.21	1604.08	-3300.62	97.73	1609.93	874.78	276.12	77.58	277.48	271.57	79.68	876.41
1.92000	-2807.61	262.02	54.27	-2815.50	270.38	26.32	-1467.26	142.37	410.69	-1475.38	146.03	426.15	-3061.16	131.28	38.80	-3047.91	145.48	60.58	-3527.35	-6.15	550.86	-3211.91	-22.76	551.71	-2497.65	178.79	1188.04	0.00	0.00	0.00	-2922.04	179.84	1569.39	-2893.02	283.58	1567.20	-3427.60	140.50	1604.52	-3292.15	97.46	1610.31	875.35	275.90	77.58	277.31	271.39	79.54	876.76
1.93000	-2813.66	262.12	53.89	-2827.88	269.95	26.03	-1467.26	142.37	410.69	-1475.38	146.03	426.15	-3036.36	129.93	38.39	-3009.94	145.62	60.99	-3522.19	-6.50	555.69	-3208.57	-22.66	555.76	-2497.65	178.79	1188.04	0.00	0.00	0.00	-2922.26	179.89	1569.69	-2893.02	283.58	1567.20	-3418.45	139.80	1604.96	-3283.64	97.20	1610.69	874.86	275.87	77.44	277.72	271.47	79.62	876.26
1.94000	-2819.81	262.23	53.49	-2854.13	269.25	20.47	-1467.26	142.37	410.69	-1475.38	146.03	426.15	-2996.15	130.25	39.89	-2978.42	144.60	59.79	-3516.92	-6.83	560.46	-3205.16	-22.53	559.76	-2497.65	178.79	1188.04	0.00	0.00	0.00	-2897.53	178.10	1569.14	-2893.02	283.58	1567.20	-3409.24	139.09	1605.40	-3275.09	96.94	1611.06	875.29	275.81	77.62	277.21	271.55	79.49	876.57
1.95000	-2826.04	262.36	53.05	-2831.77	268.71	24.79	-1467.26	142.37	410.69	-1475.38	146.03	426.15	-2968.36	129.19	38.51	-2945.83	143.62	58.84	-3511.53	-7.14	565.17	-3201.67	-22.37	563.71	-2497.65	178.79	1188.04	0.00	0.00	0.00	-2885.34	178.93	1568.61	-2893.02	283.58	1567.20	-3399.98	138.37	1605.83	-3266.50	96.68	1611.43	875.47	275.86	77.74	277.06	271.50	79.36	876.24
1.96000	-2832.30	262.49	52.60	-2826.38	268.26	25.69	-1467.26	142.37	410.69	-1475.38	146.03	426.15	-2928.98	128.42	38.04	-2927.25	142.45	53.94	-3506.04	-7.42	569.82	-3198.11	-22.20	567.61	-2497.65	178.79	1188.04	0.00	0.00	0.00	-2901.26	178.29	1570.14	-2893.02	283.59	1567.20	-3390.66	137.65	1606.26	-3257.87	96.43	1611.80	874.88	275.75	77.43	276.99	271.70	79.38	876.31
1.97000	-2838.57	262.65	52.11	-2796.80	267.12	31.34	-1467.26	142.37	410.69	-1475.38	146.03	426.15	-2918.69	127.33	32.63	-2898.11	140.08	51.10	-3500.43	-7.68	574.41	-3194.47	-22.00	571.45	-2497.65	178.79	1188.04	0.00	0.00	0.00	-2879.31	178.04	1568.33	-2890.27	284.50	1567.19	-3381.28	136.93	1606.68	-3249.20	96.18	1612.15	874.82	275.64	77.50	277.89	271.81	79.56	876.59
1.98000	-2844.80	262.81	51.61	-2800.69	267.55	31.70	-1467.26	142.37	410.69	-1475.38	146.03	426.15	-2872.50	125.74	33.18	-2865.06	138.34	48.06	-3494.71	-7.92	578.94	-3190.74	-21.78	575.24	-2497.65	178.79	1188.04	0.00	0.00	0.00	-2868.50	177.41	1567.46	-2871.40	282.47	1566.28	-3371.85	136.21	1607.10	-3240.49	95.93	1612.51	874.87	275.76	77.62	277.74	271.59	79.67	876.57
1.99000	-2850.97	262.99	51.08	-2838.76	266.03	25.30	-1467.26	142.37	410.69	-1475.38	146.03	426.15	-2834.75	122.29	30.25	-2838.77	137.22	43.45	-3488.87	-8.14	583.40	-3186.94	-21.54	578.97	-2497.65	178.79	1188.04	0.00	0.00	0.00	-2864.33	176.88	1567.16	-2880.44	282.69	1566.07	-3362.36	135.48	1607.51	-3231.74	95.68	1612.86	875.34	275.82	77.76	278.50	271.37	79.95	876.45
2.00000	-2857.04	263.18	50.53	-2826.10	265.84	28.82	-1467.26	142.37	410.69	-1475.38	146.03	426.15	-2808.18	121.35	26.04	-2803.35	136.05	41.50	-3482.91	-8.33	587.80	-3183.04	-21.28	582.64	-2497.65	178.79	1188.04	0.00	0.00	0.00	-2856.99	176.17	1566.85	-2864.73	281.67	1565.35	-3352.82	134.74	1607.92	-3222.95	95.44	1613.21	875.33	276.08	77.60	277.88	271.62	79.74	876.81
2.01000	-2862.97	263.39	49.95	-2814.48	265.14	30.22	-1467.26	142.37	410.69	-1475.38	146.03	426.15	-2772.12	119.51	24.15	-2770.06	134.40	38.94	-3476.83	-8.51	592.13	-3179.07	-21.00	586.26	-2497.65	178.79	1188.04	0.00	0.00	0.00	-2844.40	175.61	1565.86	-2879.13	282.27	1565.64	-3343.22	134.01	1608.32	-3214.12	95.20	1613.55	875.88	275.76	77.79	277.37	271.24	79.56	876.87
2.02000	-2868.73	263.60	49.35	-2817.39	266.06	28.79	-1467.26	142.37	410.69	-1475.38	146.03	426.15	-2739.22	117.82	24.01	-2738.59	132.30	37.10	-3470.63	-8.67	596.38	-3175.00	-20.70	589.81	-2497.65	178.79	1188.04	0.00	0.00	0.00	-2832.73	174.84	1564.98	-2852.85	280.42	1564.16	-3333.57	133.27	1608.73	-3205.26	94.97	1613.89	876.02	275.83	77.94	275.72	271.47	79.12	876.83
2.03000	-2874.29	263.83	48.73	-2834.79	267.56	24.47	-1467.26	142.37	410.69	-1475.38	146.03	426.15	-2678.84	115.95	25.95	-2713.19	130.08	34.93	-3464.31	-8.80	600.57	-3170.84	-20.38	593.31	-2497.65	178.79	1188.04	0.00	0.00	0.00	-2832.17	174.13	1564.84	-2826.00	280.13	1562.28	-3323.87	132.52	1609.12	-3196.35	94.73	1614.22	875.63	275.86	77.84	277.09	271.57	79.49	876.51
2.04000	-2879.62	264.08	48.09	-2798.70	267.89	29.54	-1467.26	142.37	410.69	-1475.38	146.03	426.15	-2643.72	113.86	27.73	-2678.79	128.97	35.26	-3457.86	-8.92	604.69	-3166.59	-20.04	596.74	-2497.65	178.79	1188.04	0.00	0.00	0.00	-2827.16	172.50	1563.06	-2812.24	279.13	1561.75	-3314.12	131.78	1609.51	-3187.41	94.50	1614.55	875.78	275.73	77.67	277.23	271.36	79.43	876.55
2.05000	-2884.67	264.33	47.43	-2815.80	268.55	24.32	-1467.26	142.37	410.69	-1475.38	146.03	426.15	-2619.08	112.73	27.35	-2643.53	126.31	36.21	-3451.29	-9.01	608.73	-3162.24	-19.68	600.10	-2497.65	178.79	1188.04	0.00	0.00	0.00	-2810.59	171.62	1562.25	-2794.32	277.92	1560.47	-3304.31	131.03	1609.90	-3178.43	94.27	1614.87	875.68	275.81	77.57	276.83	271.47	79.41	876.36
2.06000	-2889.41	264.60	46.75	-2833.73	269.05	21.82	-1467.26	142.37	410.69	-1475.38	146.03	426.15	-2562.92	110.75	34.25	-2603.28	124.90	40.34	-3444.60	-9.09	612.70	-3157.80	-19.31	603.40	-2497.65	178.79	1188.04	0.00	0.00	0.00	-2805.25	171.64	1561.30	-2802.73	277.56	1560.15	-3294.46	130.28	1610.28	-3169.41	94.05	1615.19	875.33	276.15	77.60	277.40	271.51	79.61	876.68
2.07000	-2893.82	264.88	46.05	-2813.82	270.50	26.10	-1467.26	142.37	410.69	-1475.38	146.03	426.15	-2526.71	108.29	38.89	-2587.23	123.41	41.56	-3437.77	-9.14	616.59	-3153.25	-18.92	606.64	-2497.65	178.79	1188.04	0.00	0.00	0.00	-2777.56	170.50	1557.97	-2777.67	276.12	1559.20	-3284.55	129.52	1610.66	-3160.35	93.83	1615.51	875.68	275.90	77.73	277.27	271.32	79.53	876.67
2.08000	-2897.85	265.17	45.34	-2827.98	272.87	21.41	-1467.26	142.37	410.69	-1475.38	146.03	426.15	-2511.05	107.96	42.46	-2566.10	120.64	43.51	-3430.82	-9.18	620.40	-3148.61	-18.51	609.81	-2497.65	178.79	1188.04	0.00	0.00	0.00	-2761.10	170.10	1556.68	-2778.44	276.61	1556.41	-3274.59	128.76	1611.03	-3151.26	93.61	1615.82	874.91	275.84	77.57	276.90	271.56	79.46	876.47
2.09000	-2901.47	265.48	44.60	-2830.57	272.42	22.13	-1467.26	142.37	410.69	-1475.38	146.03	426.15	-2472.00	108.36	51.57	-2525.61	119.95	49.94	-3423.74	-9.20	624.13	-3143.86	-18.08	612.91	-2497.65	178.79	1188.04	0.00	0.00	0.00	-2765.00	168.61	1555.41	-2773.37	275.02	1554.72	-3264.58	128.00	1611.40	-3142.13	93.40	1616.12	875.18	275.94	77.57	277.33	271.49	79.48	876.80
2.10000	-2904.65	265.79	43.85	-2830.08	270.64	22.60	-1467.26	142.37	410.69	-1475.38	146.03	426.15	-2431.25	105.52	59.89	-2493.31	118.11	52.10	-3416.52	-9.20	627.78	-3139.01	-17.64	615.94	-2497.65	178.79	1188.04	0.00	0.00	0.00	-2759.40	167.41	1554.61	-2749.65	274.63	1553.22	-3254.53	127.23	1611.76	-3132.97	93.19	1616.42	875.06	276.00	77.55	277.21	271.51	79.52	876.90
2.11000	-2907.35	266.12	43.08	-2850.75	271.97	18.25	-1467.26	142.37	410.69	-1475.38	146.03	426.15	-2419.82	103.46	66.63	-2464.14	116.41	53.67	-3409.17	-9.18	631.34	-3134.04	-17.18	618.90	-2497.65	178.79	1188.04	0.00	0.00	0.00	-2756.46	166.87	1552.89	-2751.51	273.07	1551.27	-3244.42	126.46	1612.12	-3123.76	92.98	1616.72	874.92	275.93	77.58	277.54	271.52	79.60	876.83
2.12000	-2909.54	266.46	42.29	-2841.63	271.98	20.31	-1467.26	142.37	410.69	-1475.38	146.03	426.15	-2417.93	103.38	72.28	-2437.94	114.85	54.70	-3401.69	-9.14	634.83	-3128.97	-16.70	621.78	-2497.65	178.79	1188.04	0.00	0.00	0.00	-2740.67	166.15	1550.18	-2735.44	272.28	1549.90	-3234.27	125.69	1612.47	-3114.53	92.77	1617.01	875.23	275.89	77.60	276.50	271.59	79.42	876.41
2.13000	-2911.18	266.81	41.49	-2832.36	270.43	20.06	-1467.26	142.37	410.69	-1475.38	146.03	426.15	-2402.90	101.88	79.49	-2414.57	113.42	55.23	-3394.07	-9.08	638.22	-3123.79	-16.21	624.60	-2497.65	178.79	1188.04	0.00	0.00	0.00	-2717.38	164.51	1548.35	-2711.31	270.37	1548.07	-3224.07	124.92	1612.82	-3105.25	92.57	1617.29	875.06	275.86	77.52	276.65	271.66	79.49	876.85
2.14000	-2912.25	267.17	40.67	-2815.39	270.26	23.88	-1467.26	142.37	410.69	-1475.38	146.03	426.15	-2352.23	100.04	92.79	-2393.88	112.12	55.31	-3386.32	-9.01	641.53	-3118.49	-15.71	627.34	-2497.65	178.79	1188.04	0.00	0.00	0.00	-2707.14	163.04	1546.35	-2717.43	269.14	1545.57	-3213.82	124.14	1613.16	-3095.94	92.37	1617.57	875.24	275.95	77.57	276.97	271.67	79.55	876.58
2.15000	-2912.70	267.55	39.84	-2831.94	272.20	20.37	-1467.26	142.37	410.69	-1475.38	146.03	426.15	-2359.54	98.95	96.00	-2375.74	110.95	54.99	-3378.43	-8.92	644.75	-3113.08	-15.19	630.00	-2497.65	178.79	1188.04	0.00	0.00	0.00	-2718.89	162.49	1544.80	-2700.89	268.54	1543.83	-3203.52	123.37	1613.50	-3086.60	92.17	1617.85	875.26	275.86	77.59	276.65	271.50	79.43	876.59
2.16000	-2912.50	267.93	38.99	-2826.70	272.99	21.32	-1467.26	142.37	410.69	-1475.38	146.03	426.15	-2344.99	98.60	103.97	-2359.99	109.91	54.32	-3370.39	-8.81	647.88	-3107.55	-14.65	632.58	-2497.65	178.79	1188.04	0.00	0.00	0.00	-2699.98	161.88	1542.96	-2709.73	268.86	1543.01	-3193.18	122.58	1613.83	-3077.22	91.98	1618.12	874.93	275.97	77.33	276.84	271.61	79.50	876.41
2.17000	-2911.61	268.33	38.13	-2828.16	272.15	21.01	-1467.26	142.37	410.69	-1475.38	146.03	426.15	-2340.42	100.51	108.54	-2346.48	108.98	53.33	-3362.22	-8.69	650.91	-3101.90	-14.11	635.09	-2497.65	178.79	1188.04	0.00	0.00	0.00	-2691.40	159.92	1541.71	-2678.63	266.54	1540.59	-3182.80	121.80	1614.15	-3067.80	91.79	1618.38	875.12	275.80	77.54	277.27	271.49	79.74	876.22
2.18000	-2910.01	268.74	37.26	-2825.03	272.47	21.30	-1467.26	142.37	410.69	-1475.38	146.03	426.15	-2341.58	103.55	109.68	-2335.08	108.18	52.09	-3353.90	-8.54	653.85	-3096.13	-13.55	637.52	-2497.65	178.79	1188.04	0.00	0.00	0.00	-2662.88	158.42	1540.22	-2657.28	264.34	1538.81	-3172.36	121.01	1614.48	-3058.36	91.61	1618.64	875.19	275.78	77.60	276.51	271.49	79.43	876.31
2.19000	-2907.66	269.16	36.37	-2824.62	272.50	22.33	-1467.26	142.37	410.69	-1475.38	146.03	426.15	-2344.21	106.55	107.36	-2325.63	107.50	50.63	-3345.44	-8.39	656.70	-3090.24	-12.98	639.87	-2497.65	178.79	1188.04	0.00	0.00	0.00	-2663.42	156.16	1538.80	-2640.34	262.71	1537.63	-3161.89	120.23	1614.79	-3048.87	91.42	1618.89	875.37	276.06	77.65	277.04	271.64	79.47	876.24
2.20000	-2904.52	269.59	35.47	-2842.47	273.90	18.22	-1467.26	142.37	410.69	-1475.38	146.03	426.15	-2344.02	108.37	101.55	-2317.99	106.93	49.01	-3336.83	-8.21	659.45	-3084.22	-12.39	642.13	-2497.65	178.79	1188.04	0.00	0.00	0.00	-2663.45	155.38	1538.46	-2642.14	260.39	1536.73	-3151.37	119.43	1615.10	-3039.36	91.24	1619.14	875.18	276.08	77.54	277.17	271.50	79.51	876.18
2.21000	-2900.57	270.03	34.56	-2842.31	272.74	19.48	-1467.26	142.37	410.69	-1475.38	146.03	426.15	-2336.76	107.85	92.20	-2312.02	106.48	47.27	-3328.08	-8.02	662.10	-3078.07	-11.79	644.32	-2497.65	178.79	1188.04	0.00	0.00	0.00	-2634.58	152.50	1537.15	-2639.89	258.86	1536.38	-3140.80	118.64	1615.40	-3029.81	91.07	1619.38	875.43	275.88	77.59	276.64	271.66	79.41	876.39
2.22000	-2895.75	270.48	33.64	-2827.35	274.09	21.61	-1467.26	142.37	410.69	-1475.38	146.03	426.15	-2318.16	103.83	79.30	-2307.55	106.13	45.45	-3319.18	-7.81	664.66	-3071.79	-11.19	646.42	-2497.65	178.79	1188.04	0.00	0.00	0.00	-2641.10	149.84	1536.92	-2648.07	258.04	1536.07	-3130.19	117.85	1615.70	-3020.22	90.90	1619.62	875.53	275.98	77.79	277.20	271.72	79.60	876.11
2.23000	-2890.05	270.94	32.71	-2843.74	273.10	19.85	-1467.26	142.37	410.69	-1475.38	146.03	426.15	-2295.93	95.34	67.52	-2304.46	105.89	43.61	-3310.13	-7.59	667.11	-3065.38	-10.57	648.43	-2497.65	178.79	1188.04	0.00	0.00	0.00	-2624.02	147.83	1536.70	-2617.25	256.82	1535.28	-3119.54	117.05	1616.00	-3010.61	90.73	1619.85	875.41	275.74	77.54	277.47	271.53	79.66	876.06
2.24000	-2883.43	271.42	31.77	-2844.65	273.45	19.10	-1467.26	142.37	410.69	-1475.38	146.03	426.15	-2287.59	93.89	53.19	-2302.60	105.75	41.79	-3300.93	-7.35	669.45	-3058.83	-9.94	650.36	-2497.65	178.79	1188.04	0.00	0.00	0.00	-2609.82	145.39	1537.17	-2604.26	253.41	1536.60	-3108.85	116.25	1616.28	-3000.96	90.56	1620.08	875.05	275.88	77.74	277.14	271.53	79.50	876.00
2.25000	-2875.85	271.90	30.82	-2843.13	273.73	19.84	-1467.26	142.37	410.69	-1475.38	146.03	426.15	-2255.40	94.68	51.08	-2301.81	105.71	40.04	-3291.58	-7.10	671.70	-3052.15	-9.30	652.20	-2497.65	178.79	1188.04	0.00	0.00	0.00	-2594.43	143.19	1538.12	-2607.62	248.99	1537.39	-3098.12	115.45	1616.56	-2991.28	90.40	1620.30	875.42	275.80	77.71	277.16	271.47	79.58	876.21
2.26000	-2867.28	272.39	29.86	-2817.96	271.87	23.94	-1467.26	142.37	410.69	-1475.38	146.03	426.15	-2233.72	93.72	47.59	-2301.95	105.77	38.40	-3282.07	-6.83	673.83	-3045.33	-8.65	653.95	-2497.65	178.79	1188.04	0.00	0.00	0.00	-2587.69	141.05	1539.57	-2581.90	247.53	1539.04	-3087.34	114.65	1616.84	-2981.56	90.24	1620.51	875.47	275.94	77.60	277.17	271.37	79.63	875.94
2.27000	-2857.68	272.90	28.89	-2812.61	272.87	25.37	-1467.26	142.37	410.69	-1475.38	146.03	426.15	-2265.24	96.25	36.92	-2302.88	105.93	36.93	-3272.41	-6.55	675.86	-3038.37	-7.99	655.61	-2497.65	178.79	1188.04	0.00	0.00	0.00	-2586.55	137.40	1540.79	-2569.55	245.09	1539.37	-3076.52	113.84	1617.11	-2971.82	90.08	1620.72	875.25	276.00	77.49	277.46	271.35	79.64	876.09
2.28000	-2847.02	273.41	27.92	-2837.57	273.56	19.27	-1467.26	142.37	410.69	-1475.38	146.03	426.15	-2235.91	96.53	38.81	-2306.58	107.03	35.30	-3262.59	-6.25	677.78	-3031.27	-7.32	657.17	-2497.65	178.79	1188.04	0.00	0.00	0.00	-2579.07	134.64	1543.42	-2557.52	242.70	1539.87	-3065.67	113.03	1617.37	-2962.04	89.93	1620.92	875.47	275.94	77.64	277.44	271.60	79.60	876.33
2.29000	-2835.27	273.93	26.94	-2819.62	271.41	19.77	-1467.26	142.37	410.69	-1475.38	146.03	426.15	-2243.82	96.39	37.44	-2315.24	107.36	32.07	-3252.62	-5.94	679.59	-3024.02	-6.64	658.65	-2497.65	178.79	1188.04	0.00	0.00	0.00	-2567.35	132.27	1545.68	-2545.81	240.38	1540.53	-3054.77	112.22	1617.63	-2952.23	89.78	1621.12	875.35	276.03	77.52	277.52	271.67	79.65	877.17
2.30000	-2822.39	274.47	25.95	-2818.73	271.59	18.73	-1467.26	142.37	410.69	-1475.38	146.03	426.15	-2231.64	95.28	37.13	-2313.04	106.82	30.69	-3242.49	-5.62	681.29	-3016.63	-5.96	660.03	-2497.65	178.79	1188.04	0.00	0.00	0.00	-2558.47	128.75	1547.35	-2534.39	238.12	1541.32	-3043.84	111.41	1617.88	-2942.39	89.63	1621.31	875.11	275.83	77.47	277.49	271.47	79.66	876.31
2.31000	-2808.34	275.01	24.95	-2799.21	272.18	20.14	-1467.26	142.37	410.69	-1475.38	146.03	426.15	-2248.66	95.46	32.42	-2318.20	107.33	28.42	-3232.20	-5.28	682.88	-3009.09	-5.27	661.32	-2497.65	178.79	1188.04	0.00	0.00	0.00	-2544.83	125.73	1549.25	-2523.25	235.92	1542.24	-3032.86	110.60	1618.13	-2932.52	89.49	1621.49	874.67	275.81	77.29	277.06	271.39	79.55	876.46
2.32000	-2792.61	275.70	23.23	-2791.05	272.03	20.23	-1467.26	142.37	410.69	-1475.38	146.03	426.15	-2247.81	94.87	31.73	-2317.09	106.74	27.96	-3221.74	-4.93	684.35	-3001.40	-4.57	662.51	-2497.65	178.79	1188.04	0.00	0.00	0.00	-2540.00	123.70	1550.57	-2512.38	233.79	1543.27	-3021.85	109.79	1618.37	-2922.62	89.35	1621.67	874.85	275.93	77.50	277.50	271.42	79.67	876.25
2.33000	-2786.63	276.89	20.16	-2775.92	271.74	22.55	-1467.26	142.37	410.69	-1475.38	146.03	426.15	-2225.45	93.56	35.35	-2315.61	107.05	27.79	-3211.12	-4.56	685.70	-2993.55	-3.86	663.60	-2497.65	178.79	1188.04	0.00	0.00	0.00	-2526.65	121.58	1551.80	-2501.75	231.72	1544.39	-3010.80	108.97	1618.60	-2912.69	89.21	1621.85	875.25	275.89	77.43	276.99	271.56	79.53	876.14
2.34000	-2799.78	277.02	12.99	-2774.80	271.69	22.67	-1467.26	142.37	410.69	-1475.38	146.03	426.15	-2229.00	95.38	33.31	-2296.42	106.47	31.64	-3200.34	-4.19	686.93	-2985.55	-3.15	664.60	-2497.64	178.79	1188.04	0.00	0.00	0.00	-2511.08	119.21	1552.74	-2491.35	229.71	1545.59	-2999.72	108.16	1618.83	-2902.72	89.08	1622.01	875.29	275.67	77.40	276.90	271.68	79.41	876.70
2.35000	-2770.90	276.82	12.53	-2759.26	272.42	24.22	-1467.26	142.37	410.69	-1475.38	146.03	426.15	-2235.36	95.06	31.53	-2296.57	106.91	31.28	-3189.40	-3.79	688.05	-2977.40	-2.43	665.49	-2488.10	178.30	1189.56	0.00	0.00	0.00	-2512.18	117.62	1554.30	-2481.16	227.76	1546.86	-2988.60	107.34	1619.05	-2892.73	88.95	1622.17	875.71	275.95	77.77	277.70	271.42	79.65	875.98
2.36000	-2763.84	278.97	8.35	-2741.21	270.86	27.79	-1467.26	142.37	410.69	-1475.38	146.03	426.15	-2245.61	95.59	30.78	-2298.57	105.84	31.40	-3178.28	-3.39	689.04	-2969.08	-1.70	666.29	-2485.03	177.31	1191.55	0.00	0.00	0.00	-2498.66	115.25	1556.00	-2471.17	225.88	1548.17	-2977.44	106.52	1619.26	-2882.71	88.83	1622.33	875.48	275.83	77.55	276.99	271.41	79.44	875.95
2.37000	-2754.88	279.11	6.58	-2723.50	271.67	32.17	-1467.26	142.37	410.69	-1475.38	146.03	426.15	-2244.26	95.16	30.42	-2301.49	105.95	30.49	-3167.00	-2.98	689.91	-2960.61	-0.97	666.98	-2477.85	177.57	1192.62	0.00	0.00	0.00	-2484.13	113.70	1556.92	-2461.36	224.06	1549.52	-2966.24	105.70	1619.47	-2872.66	88.70	1622.47	875.80	275.81	77.73	277.68	271.47	79.64	876.24
2.38000	-2731.32	279.09	14.38	-2692.71	270.48	39.92	-1467.26	142.37	410.69	-1475.38	146.03	426.15	-2232.20	95.01	34.50	-2309.36	104.71	29.13	-3155.55	-2.55	690.66	-2951.97	-0.24	667.57	-2470.25	176.15	1193.04	0.00	0.00	0.00	-2481.11	111.64	1558.48	-2451.71	222.31	1550.89	-2955.01	104.88	1619.67	-2862.58	88.58	1622.62	875.72	275.94	77.59	277.27	271.61	79.52	876.31
2.39000	-2695.20	279.22	23.97	-2661.94	269.35	48.97	-1467.26	142.37	410.69	-1475.38	146.03	426.15	-2208.95	94.37	37.61	-2306.23	104.96	30.17	-3143.93	-2.11	691.28	-2943.16	0.50	668.05	-2465.91	173.84	1193.78	0.00	0.00	0.00	-2461.83	109.57	1559.30	-2442.22	220.62	1552.26	-2943.75	104.06	1619.86	-2852.47	88.47	1622.75	875.49	275.96	77.57	276.80	271.58	79.55	876.46
2.40000	-2649.61	277.97	34.44	-2615.88	268.97	59.97	-1467.26	142.37	410.69	-1475.38	146.03	426.15	-2232.45	93.16	34.17	-2299.27	105.66	32.10	-3132.13	-1.66	691.77	-2934.19	1.24	668.43	-2460.99	172.47	1193.64	0.00	0.00	0.00	-2453.48	108.81	1560.54	-2432.85	219.00	1553.61	-2932.45	103.24	1620.05	-2842.33	88.36	1622.88	875.57	275.90	77.74	277.58	271.57	79.75	876.38
2.41000	-2606.81	276.73	43.11	-2588.74	266.89	66.42	-1467.26	142.37	410.69	-1475.38	146.03	426.15	-2243.46	93.64	32.40	-2311.27	105.18	29.36	-3120.17	-1.20	692.14	-2925.06	1.99	668.70	-2448.90	172.40	1193.73	0.00	0.00	0.00	-2441.66	107.54	1560.85	-2423.60	217.45	1554.94	-2921.12	102.41	1620.23	-2832.17	88.25	1623.00	875.44	276.04	77.62	277.21	271.51	79.52	876.71
2.42000	-2558.85	275.45	51.34	-2555.30	265.65	72.96	-1467.26	142.37	410.69	-1475.38	146.03	426.15	-2231.46	93.83	34.12	-2312.01	105.20	30.84	-3108.02	-0.72	692.37	-2915.75	2.74	668.86	-2435.91	172.34	1194.64	0.00	0.00	0.00	-2426.68	106.04	1561.91	-2414.45	215.96	1556.23	-2909.75	101.59	1620.41	-2821.97	88.14	1623.12	875.52	275.97	77.62	277.14	271.50	79.48	876.77
2.43000	-2538.34	272.64	54.61	-2519.43	263.73	77.53	-1467.26	142.37	410.69	-1475.38	146.03	426.15	-2236.49	92.62	33.24	-2300.17	105.10	33.10	-3095.70	-0.24	692.47	-2906.26	3.49	668.91	-2416.91	171.65	1195.59	0.00	0.00	0.00	-2398.71	105.51	1562.66	-2405.37	214.54	1557.46	-2898.36	100.76	1620.57	-2811.75	88.04	1623.22	875.63	276.00	77.61	276.89	271.34	79.49	876.38
2.44000	-2506.45	270.21	58.03	-2497.69	259.85	79.31	-1467.26	142.37	410.69	-1475.38	146.03	426.15	-2224.71	94.39	35.88	-2306.59	104.51	32.42	-3083.21	0.26	692.44	-2896.60	4.25	668.85	-2415.81	171.33	1196.60	0.00	0.00	0.00	-2400.31	104.33	1563.68	-2396.37	213.19	1558.62	-2886.93	99.93	1620.73	-2801.50	87.95	1623.33	875.05	275.96	77.52	276.53	271.54	79.39	876.07
2.45000	-2476.39	267.61	59.97	-2470.88	257.26	79.96	-1467.26	142.37	410.69	-1475.38	146.03	426.15	-2217.88	93.79	38.93	-2304.63	104.21	32.72	-3070.53	0.76	692.28	-2886.77	5.00	668.68	-2400.35	171.35	1198.24	0.00	0.00	0.00	-2401.52	103.06	1564.66	-2387.41	211.91	1559.69	-2875.47	99.11	1620.89	-2791.22	87.85	1623.42	875.23	275.88	77.43	277.25	271.55	79.67	876.11
2.46000	-2455.28	262.65	59.80	-2442.51	253.13	79.81	-1467.26	142.37	410.69	-1475.38	146.03	426.15	-2242.74	92.83	33.61	-2292.44	104.75	34.94	-3057.68	1.27	691.97	-2876.75	5.76	668.40	-2391.54	168.56	1198.98	0.00	0.00	0.00	-2390.99	102.99	1564.71	-2378.48	210.69	1560.65	-2863.98	98.28	1621.03	-2780.92	87.76	1623.51	875.19	275.75	77.44	276.82	271.55	79.52	876.21
2.47000	-2395.19	258.23	64.56	-2403.68	248.84	81.97	-1467.26	142.37	410.69	-1475.38	146.03	426.15	-2219.28	94.59	38.89	-2310.19	104.77	32.80	-3044.64	1.80	691.53	-2866.56	6.52	668.00	-2381.54	169.21	1200.37	0.00	0.00	0.00	-2371.00	101.72	1564.78	-2369.58	209.54	1561.50	-2852.45	97.45	1621.17	-2770.59	87.67	1623.59	875.25	275.87	77.61	277.55	271.66	79.60	876.28
2.48000	-2380.57	253.23	61.07	-2387.41	244.57	77.20	-1467.26	142.37	410.69	-1475.38	146.03	426.15	-2220.86	94.15	39.24	-2292.97	104.90	34.98	-3031.42	2.33	690.95	-2856.18	7.28	667.49	-2375.54	167.17	1199.57	0.00	0.00	0.00	-2357.16	100.37	1564.95	-2360.67	208.47	1562.22	-2840.90	96.62	1621.30	-2760.23	87.59	1623.67	875.31	275.76	77.70	277.55	271.54	79.65	876.19
2.49000	-2350.66	247.79	59.66	-2359.81	239.66	73.84	-1467.26	142.37	410.69	-1475.38	146.03	426.15	-2234.00	94.05	36.62	-2286.42	106.14	36.97	-3018.01	2.88	690.23	-2845.61	8.04	666.86	-2360.30	167.13	1200.47	0.00	0.00	0.00	-2360.46	99.77	1565.47	-2351.74	207.46	1562.78	-2829.32	95.79	1621.43	-2749.85	87.51	1623.73	875.30	276.09	77.60	277.97	271.41	79.85	876.88
2.50000	-2332.46	242.64	55.63	-2330.02	235.05	70.78	-1467.26	142.37	410.69	-1475.38	146.03	426.15	-2223.96	96.44	38.22	-2288.97	106.71	36.05	-3004.42	3.43	689.37	-2834.86	8.80	666.11	-2349.54	167.27	1201.33	0.00	0.00	0.00	-2346.35	99.28	1565.07	-2342.78	206.52	1563.19	-2817.71	94.96	1621.55	-2739.44	87.43	1623.80	874.89	275.98	77.42	276.60	271.58	79.38	876.58
2.51000	-2304.05	236.41	53.06	-2295.79	228.88	67.78	-1467.26	142.37	410.69	-1475.38	146.03	426.15	-2218.46	97.92	40.39	-2281.95	107.24	38.06	-2990.64	3.99	688.36	-2823.92	9.56	665.24	-2341.27	166.19	1200.53	0.00	0.00	0.00	-2338.38	98.56	1564.48	-2333.77	205.65	1563.41	-2806.07	94.13	1621.66	-2729.01	87.36	1623.85	875.59	275.81	77.87	276.99	271.46	79.50	876.36
2.52000	-2285.22	230.26	47.75	-2283.27	224.10	61.16	-1467.26	142.37	410.69	-1475.38	146.03	426.15	-2227.05	98.34	39.09	-2294.15	106.52	36.50	-2976.67	4.56	687.21	-2812.79	10.32	664.25	-2343.22	164.70	1200.65	0.00	0.00	0.00	-2331.08	98.18	1564.42	-2324.69	204.86	1563.44	-2794.40	93.30	1621.76	-2718.55	87.29	1623.90	875.04	275.89	77.59	276.50	271.62	79.27	876.53
2.53000	-2267.03	224.99	42.87	-2256.06	217.42	58.01	-1467.26	142.37	410.69	-1475.38	146.03	426.15	-2229.29	100.02	39.82	-2287.43	108.43	38.65	-2962.52	5.14	685.90	-2801.46	11.08	663.15	-2317.15	162.72	1200.15	0.00	0.00	0.00	-2317.11	97.67	1563.24	-2315.54	204.14	1563.26	-2782.71	92.47	1621.86	-2708.06	87.23	1623.94	874.85	276.07	77.51	276.58	271.73	79.30	876.29
2.54000	-2221.31	217.08	43.58	-2236.82	211.66	53.14	-1467.26	142.37	410.69	-1475.38	146.03	426.15	-2241.80	99.23	36.67	-2293.84	109.40	38.01	-2948.17	5.73	684.45	-2789.94	11.84	661.91	-2314.51	161.78	1198.88	0.00	0.00	0.00	-2309.41	97.18	1563.20	-2306.28	203.48	1562.85	-2770.99	91.64	1621.95	-2697.55	87.17	1623.97	875.03	275.85	77.50	277.28	271.52	79.61	876.04
2.55000	-2221.12	210.18	35.35	-2208.78	203.49	49.82	-1467.26	142.37	410.69	-1475.38	146.03	426.15	-2224.98	99.82	41.40	-2295.11	108.92	37.03	-2933.63	6.32	682.86	-2778.22	12.59	660.56	-2319.69	161.12	1198.04	0.00	0.00	0.00	-2292.39	96.81	1562.55	-2296.91	202.90	1562.21	-2759.24	90.81	1622.03	-2687.02	87.11	1623.99	875.58	275.52	77.63	277.35	271.50	79.45	876.68
2.56000	-2177.46	202.93	36.85	-2185.03	197.05	45.19	-1467.26	142.37	410.69	-1475.38	146.03	426.15	-2209.26	98.83	41.52	-2280.67	107.10	37.72	-2918.89	6.93	681.10	-2766.30	13.34	659.08	-2301.65	158.93	1196.95	0.00	0.00	0.00	-2271.62	96.75	1561.26	-2287.40	202.40	1561.31	-2747.46	89.98	1622.10	-2676.46	87.06	1624.01	875.76	275.48	77.69	277.05	271.50	79.46	876.74
2.57000	-2182.88	196.03	27.99	-2162.22	191.00	41.46	-1467.26	142.37	410.69	-1475.38	146.03	426.15	-2221.03	97.76	39.27	-2276.24	106.21	36.64	-2903.96	7.54	679.20	-2754.18	14.09	657.47	-2286.48	157.65	1196.24	0.00	0.00	0.00	-2258.31	95.62	1560.12	-2277.76	201.96	1560.14	-2735.67	89.15	1622.17	-2665.88	87.01	1624.02	875.64	275.84	77.88	276.61	271.51	79.32	876.51
2.58000	-2111.32	188.37	34.09	-2127.16	183.54	40.01	-1467.26	142.37	410.69	-1475.38	146.03	426.15	-2227.34	94.66	35.17	-2296.93	105.24	31.18	-2888.84	8.15	677.14	-2741.86	14.83	655.74	-2268.89	157.20	1194.63	0.00	0.00	0.00	-2257.23	95.57	1559.25	-2280.52	201.32	1559.86	-2723.84	88.32	1622.22	-2655.27	86.96	1624.02	874.81	275.99	77.50	277.75	271.45	79.76	876.14
2.59000	-2104.83	179.87	30.41	-2108.54	176.17	37.74	-1467.26	142.37	410.69	-1475.38	146.03	426.15	-2260.19	92.13	26.89	-2299.78	104.33	29.36	-2873.51	8.78	674.92	-2729.33	15.57	653.87	-2263.84	156.27	1192.80	0.00	0.00	0.00	-2243.56	95.40	1558.22	-2255.57	201.47	1557.25	-2711.99	87.49	1622.27	-2644.64	86.92	1624.02	874.73	276.09	77.44	277.09	271.43	79.54	876.13
2.60000	-2077.83	171.70	29.75	-2063.26	170.75	39.02	-1467.26	142.37	410.69	-1475.38	146.03	426.15	-2230.43	93.27	31.51	-2301.15	104.03	28.92	-2857.99	9.41	672.55	-2716.59	16.31	651.88	-2246.01	156.55	1191.17	0.00	0.00	0.00	-2235.34	94.93	1557.45	-2259.77	200.86	1557.00	-2700.12	86.66	1622.32	-2633.99	86.88	1624.01	875.17	275.91	77.62	276.91	271.46	79.50	875.79
2.61000	-2035.90	172.12	33.90	-2035.93	165.34	39.88	-1467.26	142.37	410.69	-1475.38	146.03	426.15	-2224.98	91.79	32.41	-2300.19	103.59	28.56	-2842.27	10.05	670.02	-2703.64	17.04	649.75	-2257.27	154.40	1189.65	0.00	0.00	0.00	-2231.07	94.46	1556.35	-2245.15	199.61	1555.51	-2688.22	85.83	1622.35	-2623.31	86.84	1623.99	875.28	275.75	77.58	277.51	271.35	79.67	876.31
2.62000	-1995.54	166.71	40.19	-2015.84	162.40	42.00	-1467.26	142.37	410.69	-1475.38	146.03	426.15	-2230.34	92.94	30.95	-2287.09	103.23	29.93	-2826.34	10.69	667.32	-2690.48	17.77	647.50	-2239.26	153.05	1189.47	0.00	0.00	0.00	-2224.67	93.89	1555.16	-2215.25	200.33	1553.79	-2676.30	85.00	1622.38	-2612.61	86.81	1623.96	875.38	275.81	77.59	277.49	271.47	79.54	876.81
2.63000	-1967.84	161.80	45.17	-1993.08	158.42	44.51	-1467.26	142.37	410.69	-1475.38	146.03	426.15	-2219.31	91.26	32.99	-2285.48	102.97	31.34	-2810.21	11.34	664.46	-2677.10	18.49	645.11	-2223.11	153.46	1188.74	0.00	0.00	0.00	-2202.93	94.06	1553.82	-2224.39	199.94	1553.46	-2664.36	84.17	1622.40	-2601.89	86.78	1623.93	875.50	275.74	77.67	277.52	271.46	79.64	876.54
2.64000	-1945.50	157.92	51.27	-1956.54	155.64	51.56	-1467.26	142.37	410.69	-1475.38	146.03	426.15	-2233.85	92.32	29.68	-2307.78	102.73	26.83	-2793.88	11.99	661.44	-2663.51	19.20	642.58	-2222.19	151.24	1185.61	0.00	0.00	0.00	-2205.31	93.41	1552.59	-2217.46	197.84	1551.61	-2652.40	83.34	1622.41	-2591.14	86.76	1623.89	875.56	275.76	77.53	276.74	271.55	79.44	875.97
2.65000	-1905.65	154.75	61.33	-1930.87	151.60	58.06	-1467.26	142.37	410.69	-1475.38	146.03	426.15	-2230.35	92.77	30.68	-2299.65	102.55	28.88	-2777.34	12.66	658.26	-2649.70	19.91	639.92	-2219.53	150.04	1184.69	0.00	0.00	0.00	-2189.57	93.49	1551.17	-2202.83	198.77	1550.66	-2640.41	82.51	1622.41	-2580.38	86.74	1623.84	874.87	275.83	77.45	276.70	271.83	79.45	876.78
2.66000	-1889.84	155.08	66.87	-1911.98	150.32	63.58	-1467.26	142.37	410.69	-1475.38	146.03	426.15	-2254.15	91.86	25.64	-2300.91	102.36	27.89	-2760.59	13.32	654.90	-2635.68	20.61	637.12	-2191.53	150.35	1183.58	0.00	0.00	0.00	-2176.53	93.92	1550.25	-2194.18	199.81	1549.03	-2628.41	81.68	1622.40	-2569.59	86.72	1623.78	874.75	276.08	77.40	277.10	271.73	79.59	877.03
2.67000	-1868.62	155.52	73.87	-1884.67	150.16	71.07	-1467.26	142.37	410.69	-1475.38	146.03	426.15	-2229.00	91.90	30.31	-2296.59	103.08	28.56	-2743.63	13.99	651.38	-2621.42	21.31	634.18	-2180.25	150.94	1182.56	0.00	0.00	0.00	-2168.85	92.84	1548.40	-2195.71	199.87	1547.79	-2616.38	80.86	1622.39	-2558.78	86.71	1623.71	875.02	276.12	77.52	277.89	271.54	79.74	876.32
2.68000	-1851.17	156.53	80.92	-1863.95	150.38	77.71	-1467.26	142.37	410.69	-1475.38	146.03	426.15	-2236.50	90.86	30.29	-2296.81	101.62	28.76	-2726.46	14.67	647.69	-2606.95	22.00	631.11	-2181.27	149.43	1180.67	0.00	0.00	0.00	-2151.22	92.80	1547.07	-2168.47	199.15	1545.67	-2604.34	80.03	1622.37	-2547.95	86.70	1623.64	875.18	275.95	77.48	277.38	271.41	79.70	876.36
2.69000	-1836.12	157.74	86.62	-1849.85	151.95	82.20	-1467.26	142.37	410.69	-1475.38	146.03	426.15	-2256.80	91.08	26.88	-2280.13	102.04	32.02	-2709.09	15.35	643.83	-2592.25	22.67	627.89	-2157.40	149.19	1179.60	0.00	0.00	0.00	-2148.38	92.58	1546.85	-2168.04	198.11	1545.25	-2592.27	79.21	1622.34	-2537.10	86.69	1623.56	875.18	275.88	77.44	276.96	271.45	79.49	876.84
2.70000	-1824.07	158.82	90.53	-1842.25	152.48	84.70	-1467.26	142.37	410.69	-1475.38	146.03	426.15	-2262.73	90.74	25.05	-2278.22	102.00	31.43	-2691.50	16.03	639.79	-2577.32	23.34	624.53	-2154.68	147.58	1178.58	0.00	0.00	0.00	-2132.00	93.58	1545.83	-2143.33	198.51	1543.33	-2580.19	78.38	1622.30	-2526.23	86.69	1623.47	875.14	275.74	77.61	277.12	271.29	79.47	876.18
2.71000	-1814.91	159.44	91.90	-1839.82	154.16	85.40	-1467.26	142.37	410.69	-1475.38	146.03	426.15	-2247.13	90.17	29.03	-2295.78	101.35	28.82	-2673.69	16.72	635.58	-2562.16	24.01	621.03	-2168.20	147.71	1176.88	0.00	0.00	0.00	-2115.24	93.64	1544.59	-2138.69	198.66	1542.91	-2568.08	77.56	1622.25	-2515.34	86.70	1623.37	875.24	275.77	77.80	277.30	271.53	79.52	875.93
2.72000	-1810.48	161.26	89.05	-1832.30	152.68	84.02	-1467.26	142.37	410.69	-1475.38	146.03	426.15	-2234.02	90.47	31.20	-2301.91	101.64	27.88	-2655.67	17.42	631.19	-2546.76	24.66	617.38	-2142.19	146.96	1176.91	0.00	0.00	0.00	-2119.59	93.33	1544.34	-2148.23	199.94	1542.78	-2555.96	76.74	1622.20	-2504.43	86.70	1623.26	875.46	275.93	77.58	277.55	271.41	79.69	876.51
2.73000	-1804.89	159.01	84.19	-1824.46	152.36	77.98	-1467.26	142.37	410.69	-1475.38	146.03	426.15	-2251.13	91.56	27.72	-2288.04	101.94	30.71	-2637.43	18.11	626.63	-2531.14	25.30	613.59	-2120.13	146.45	1177.13	0.00	0.00	0.00	-2101.33	93.43	1543.74	-2124.54	199.42	1541.96	-2543.82	75.92	1622.13	-2493.49	86.71	1623.15	874.86	275.91	77.36	277.29	271.44	79.51	877.00
2.74000	-1803.69	160.48	75.44	-1822.38	152.35	70.44	-1467.26	142.37	410.69	-1475.38	146.03	426.15	-2242.81	90.30	30.35	-2289.94	101.42	30.84	-2618.98	18.81	621.88	-2515.27	25.93	609.65	-2118.83	147.67	1177.16	0.00	0.00	0.00	-2096.69	94.39	1543.55	-2109.12	199.93	1542.15	-2531.67	75.10	1622.06	-2482.54	86.73	1623.03	875.27	276.02	77.54	277.08	271.58	79.45	876.42
2.75000	-1800.63	162.26	67.21	-1818.48	153.56	63.47	-1467.26	142.37	410.69	-1475.38	146.03	426.15	-2228.57	89.77	32.54	-2291.83	101.52	30.90	-2600.30	19.52	616.96	-2499.17	26.56	605.56	-2115.79	147.81	1176.87	0.00	0.00	0.00	-2088.25	94.97	1543.85	-2097.76	199.06	1541.53	-2519.50	74.28	1621.98	-2471.57	86.75	1622.90	875.58	275.92	77.75	277.37	271.68	79.62	876.38
2.76000	-1796.10	164.15	57.81	-1819.45	156.50	56.34	-1467.26	142.37	410.69	-1475.38	146.03	426.15	-2241.32	90.43	30.36	-2286.15	101.98	32.78	-2581.40	20.22	611.85	-2482.83	27.17	601.32	-2107.15	147.15	1177.63	0.00	0.00	0.00	-2081.21	95.39	1544.34	-2100.07	200.64	1542.17	-2507.31	73.46	1621.89	-2460.58	86.77	1622.76	875.57	275.78	77.61	277.00	271.47	79.46	876.39
2.77000	-1792.70	163.11	49.97	-1817.30	156.46	49.34	-1467.26	142.37	410.69	-1475.38	146.03	426.15	-2235.99	89.76	33.14	-2270.12	101.20	38.33	-2562.28	20.93	606.56	-2466.24	27.77	596.93	-2086.60	147.95	1178.83	0.00	0.00	0.00	-2072.91	95.99	1544.84	-2074.42	200.14	1542.57	-2495.11	72.64	1621.79	-2449.57	86.80	1622.61	875.35	275.79	77.52	277.55	271.55	79.53	876.39
2.78000	-1791.99	162.98	43.51	-1816.20	156.21	43.81	-1467.26	142.37	410.69	-1475.38	146.03	426.15	-2215.63	90.15	36.36	-2247.71	101.66	46.47	-2542.94	21.64	601.08	-2449.41	28.36	592.39	-2085.88	147.60	1180.03	0.00	0.00	0.00	-2059.29	95.84	1545.71	-2065.75	201.11	1546.55	-2482.89	71.83	1621.69	-2438.55	86.83	1622.46	875.14	275.94	77.48	277.97	271.73	79.72	876.60
2.79000	-1790.36	160.85	38.77	-1812.94	152.28	40.78	-1467.26	142.37	410.69	-1475.38	146.03	426.15	-2240.49	90.60	33.58	-2170.17	102.10	65.21	-2523.37	22.36	595.42	-2432.33	28.93	587.70	-2059.39	148.25	1181.74	0.00	0.00	0.00	-2043.91	96.85	1546.89	-2048.13	201.50	1550.47	-2470.66	71.02	1621.57	-2427.50	86.86	1622.29	875.07	275.85	77.52	276.45	271.49	79.43	876.90
2.80000	-1787.93	157.95	35.90	-1812.74	151.56	37.42	-1467.26	142.37	410.69	-1475.38	146.03	426.15	-2234.61	90.41	34.57	-2101.20	100.98	84.35	-2503.58	23.07	589.57	-2415.01	29.50	582.86	-2054.16	146.90	1182.87	0.00	0.00	0.00	-2028.58	98.42	1548.42	-2035.90	202.09	1552.15	-2458.42	70.20	1621.44	-2416.44	86.90	1622.12	875.20	275.98	77.56	276.66	271.48	79.37	876.10
2.81000	-1786.92	157.47	33.83	-1810.60	149.95	36.23	-1467.26	142.37	410.69	-1475.38	146.03	426.15	-2232.49	89.49	34.84	-2147.85	101.60	73.55	-2483.56	23.79	583.53	-2397.43	30.05	577.85	-2035.99	148.76	1185.11	0.00	0.00	0.00	-2025.28	98.97	1549.65	-2025.83	202.50	1553.50	-2446.16	69.39	1621.31	-2405.36	86.94	1621.94	875.46	275.93	77.59	277.45	271.67	79.51	875.83
2.82000	-1786.20	157.88	32.23	-1809.90	150.06	35.24	-1467.26	142.37	410.69	-1475.38	146.03	426.15	-2237.21	89.23	31.97	-2259.49	99.53	42.29	-2463.31	24.51	577.29	-2379.60	30.58	572.70	-2039.82	148.36	1186.86	0.00	0.00	0.00	-2022.82	99.73	1551.22	-2016.25	203.93	1554.69	-2433.89	68.59	1621.17	-2394.26	86.99	1621.75	875.36	275.97	77.54	276.81	271.60	79.34	876.33
2.83000	-1784.78	156.13	31.62	-1809.74	150.01	33.75	-1467.26	142.37	410.69	-1475.38	146.03	426.15	-2206.26	87.64	34.15	-2263.35	99.21	39.02	-2442.83	25.23	570.87	-2361.51	31.11	567.38	-2026.39	149.03	1187.75	0.00	0.00	0.00	-2008.04	100.90	1552.56	-2007.53	205.56	1555.75	-2421.60	67.78	1621.01	-2383.14	87.04	1621.55	875.21	275.90	77.62	276.69	271.40	79.42	876.17
2.84000	-1785.52	156.76	29.80	-1809.32	149.21	32.94	-1467.26	142.37	410.69	-1475.38	146.03	426.15	-2187.23	86.16	32.63	-2245.27	96.97	40.78	-2422.12	25.95	564.25	-2343.17	31.62	561.91	-2004.59	147.54	1189.64	0.00	0.00	0.00	-2008.74	101.78	1554.04	-1997.23	206.04	1556.22	-2409.31	66.97	1620.85	-2372.01	87.09	1621.34	875.12	276.10	77.51	277.74	271.48	79.72	876.62
2.85000	-1785.39	156.73	28.95	-1808.39	148.35	32.47	-1467.26	142.37	410.69	-1475.38	146.03	426.15	-2211.66	82.03	21.63	-2215.07	93.51	46.65	-2401.17	26.67	557.43	-2324.57	32.11	556.27	-2004.28	148.52	1192.89	0.00	0.00	0.00	-1999.96	102.44	1555.62	-1989.84	208.92	1557.31	-2397.00	66.17	1620.68	-2360.86	87.15	1621.13	875.31	275.98	77.42	277.45	271.50	79.54	876.57
2.86000	-1785.33	156.75	28.26	-1809.34	149.17	31.29	-1467.26	142.37	410.69	-1475.38	146.03	426.15	-2180.29	80.49	33.74	-2203.37	91.10	55.82	-2379.99	27.39	550.41	-2305.71	32.59	550.47	-1997.95	147.56	1194.20	0.00	0.00	0.00	-1987.66	103.15	1557.00	-1979.11	208.43	1558.01	-2384.68	65.37	1620.50	-2349.69	87.21	1620.90	874.89	275.94	77.45	276.98	271.46	79.34	876.49
2.87000	-1784.49	155.71	27.99	-1809.54	149.44	30.46	-1467.26	142.37	410.69	-1475.38	146.03	426.15	-2193.51	77.84	44.32	-2211.72	88.48	67.08	-2358.57	28.11	543.20	-2286.58	33.05	544.52	-1988.53	146.59	1194.85	0.00	0.00	0.00	-1978.21	104.03	1558.25	-1968.89	208.60	1558.64	-2372.35	64.57	1620.31	-2338.51	87.28	1620.67	875.12	276.08	77.63	276.85	271.25	79.31	876.59
2.88000	-1784.48	155.45	27.48	-1807.70	147.53	30.85	-1467.26	142.37	410.69	-1475.38	146.03	426.15	-2185.75	74.84	60.82	-2198.58	85.89	83.74	-2336.92	28.83	535.79	-2267.19	33.50	538.39	-1974.54	146.35	1195.72	0.00	0.00	0.00	-1964.23	103.52	1562.15	-1959.57	209.14	1559.53	-2360.02	63.77	1620.12	-2327.32	87.35	1620.43	875.21	275.60	77.58	276.52	271.38	79.39	876.66
2.89000	-1784.55	155.19	27.23	-1808.04	147.40	30.63	-1467.26	142.37	410.69	-1475.38	146.03	426.15	-2175.76	72.84	76.70	-2177.45	83.62	101.55	-2315.03	29.56	528.17	-2247.53	33.93	532.11	-1966.75	145.10	1195.66	0.00	0.00	0.00	-1956.96	104.22	1564.13	-1950.37	210.17	1560.26	-2347.67	62.98	1619.91	-2316.10	87.43	1620.17	875.42	275.86	77.62	277.07	271.71	79.41	876.31
2.90000	-1785.24	155.95	26.68	-1809.02	148.44	29.82	-1467.26	142.37	410.69	-1475.38	146.03	426.15	-2156.47	71.16	93.87	-2156.55	82.09	119.34	-2292.90	30.28	520.35	-2227.61	34.35	525.65	-1961.29	144.23	1195.98	0.00	0.00	0.00	-1947.34	104.63	1565.40	-1941.89	211.33	1561.27	-2335.31	62.19	1619.69	-2304.87	87.51	1619.91	875.15	276.07	77.64	277.67	271.26	79.61	876.36
2.91000	-1784.41	154.90	26.73	-1808.50	147.80	29.74	-1467.26	142.37	410.69	-1475.38	146.03	426.15	-2123.50	69.32	112.27	-2134.83	80.70	136.04	-2270.52	31.00	512.33	-2207.41	34.75	519.03	-1955.15	142.35	1196.30	0.00	0.00	0.00	-1937.99	104.43	1566.72	-1931.65	210.18	1562.39	-2322.95	61.39	1619.46	-2293.63	87.59	1619.64	875.67	275.84	77.69	277.81	271.43	79.62	875.82
2.92000	-1784.32	154.63	26.54	-1807.04	146.48	30.08	-1467.26	142.37	410.69	-1475.38	146.03	426.15	-2098.55	68.72	129.10	-2113.40	79.67	151.78	-2247.91	31.72	504.09	-2186.93	35.13	512.24	-1941.57	142.14	1197.11	0.00	0.00	0.00	-1932.00	104.39	1568.03	-1920.80	209.18	1563.46	-2310.58	60.61	1619.23	-2282.37	87.68	1619.36	875.81	275.76	77.53	278.16	271.53	79.75	875.75
2.93000	-1785.02	155.00	26.13	-1807.24	146.52	29.81	-1467.26	142.37	410.69	-1475.38	146.03	426.15	-2069.93	68.54	146.36	-2086.09	78.68	169.02	-2225.05	32.44	495.65	-2166.19	35.49	505.28	-1933.77	141.29	1197.57	0.00	0.00	0.00	-1923.30	104.62	1569.29	-1912.09	209.73	1564.42	-2298.20	59.82	1618.98	-2271.10	87.77	1619.08	875.85	275.93	77.71	277.79	271.34	79.69	876.19
2.94000	-1784.53	154.54	26.08	-1808.57	147.93	28.72	-1467.26	142.37	410.69	-1475.38	146.03	426.15	-2048.34	67.78	161.31	-2057.51	77.45	184.78	-2201.94	33.15	487.01	-2145.16	35.83	498.16	-1930.43	140.70	1198.71	0.00	0.00	0.00	-1912.42	104.49	1570.41	-1903.18	209.68	1565.55	-2285.81	59.04	1618.72	-2259.81	87.86	1618.78	875.19	275.85	77.50	277.70	271.52	79.58	876.68
2.95000	-1785.08	154.73	25.36	-1809.79	149.21	27.48	-1467.26	142.37	410.69	-1475.38	146.03	426.15	-2025.05	67.08	175.67	-2053.06	76.91	196.51	-2178.59	33.87	478.14	-2123.85	36.16	490.85	-1920.70	139.27	1199.76	0.00	0.00	0.00	-1900.64	104.03	1571.47	-1893.56	209.24	1566.78	-2273.42	58.26	1618.46	-2248.51	87.96	1618.47	874.68	275.88	77.38	277.12	271.83	79.62	876.24
2.96000	-1784.87	154.42	24.99	-1807.94	147.62	28.03	-1467.26	142.37	410.69	-1475.38	146.03	426.15	-2006.48	66.81	187.39	-2034.86	76.38	208.15	-2154.99	34.58	469.07	-2102.27	36.47	483.38	-1916.45	139.38	1201.62	0.00	0.00	0.00	-1893.87	103.69	1572.46	-1885.28	209.91	1567.75	-2261.02	57.48	1618.18	-2237.19	88.07	1618.16	875.20	275.82	77.64	277.13	271.86	79.49	876.40
2.97000	-1784.90	154.54	24.60	-1807.91	147.47	27.57	-1467.26	142.37	410.69	-1475.38	146.03	426.15	-1983.37	65.65	199.43	-2010.24	75.96	219.57	-2131.14	35.29	459.78	-2080.40	36.75	475.73	-1908.15	139.55	1203.10	0.00	0.00	0.00	-1888.78	102.98	1573.52	-1875.68	208.16	1568.57	-2248.62	56.70	1617.90	-2225.87	88.17	1617.83	875.27	276.01	77.61	278.02	271.88	79.75	876.11
2.98000	-1785.19	155.10	23.78	-1806.99	146.92	27.40	-1467.26	142.37	410.69	-1475.38	146.03	426.15	-1951.73	65.41	211.39	-1981.22	75.75	230.67	-2107.04	36.00	450.28	-2058.24	37.02	467.90	-1896.09	138.63	1204.80	0.00	0.00	0.00	-1875.58	102.27	1574.07	-1879.26	207.78	1567.81	-2236.21	55.93	1617.60	-2214.52	88.29	1617.50	875.34	276.06	77.45	277.24	271.58	79.59	876.23
2.99000	-1783.30	153.36	24.05	-1806.83	147.09	27.04	-1467.26	142.37	410.69	-1475.38	146.03	426.15	-1946.67	64.95	218.37	-1962.57	74.02	238.86	-2082.69	36.71	440.56	-2035.80	37.26	459.90	-1891.28	138.37	1205.84	0.00	0.00	0.00	-1870.76	101.88	1574.63	-1868.75	207.42	1567.75	-2223.80	55.16	1617.30	-2203.17	88.40	1617.15	875.06	275.99	77.53	277.46	271.52	79.56	876.47
3.00000	-1784.64	154.98	22.81	-1806.54	146.92	26.52	-1467.26	142.37	410.69	-1475.38	146.03	426.15	-1923.82	65.74	225.36	-1932.90	72.94	246.09	-2058.09	37.41	430.62	-2013.06	37.49	451.72	-1881.04	138.54	1207.03	0.00	0.00	0.00	-1860.69	100.98	1575.09	-1853.56	206.16	1568.44	-2211.39	54.39	1616.98	-2191.80	88.52	1616.80	875.20	276.12	77.65	277.45	271.28	79.55	876.49
3.01000	-1784.75	155.23	22.42	-1807.52	148.09	25.73	-1467.26	142.37	410.69	-1475.38	146.03	426.15	-1895.08	63.23	232.92	-1905.07	71.07	252.27	-2033.23	38.11	420.46	-1990.04	37.69	443.36	-1872.87	138.55	1207.61	0.00	0.00	0.00	-1851.53	100.27	1575.36	-1848.13	205.38	1569.01	-2198.97	53.63	1616.65	-2180.42	88.65	1616.43	874.99	275.94	77.40	277.22	271.44	79.48	876.60
3.02000	-1784.96	155.22	22.15	-1806.54	147.01	26.22	-1467.26	142.37	410.69	-1475.38	146.03	426.15	-1860.57	60.57	240.31	-1876.28	69.65	257.85	-2008.11	38.81	410.07	-1966.72	37.88	434.82	-1866.15	138.26	1208.31	0.00	0.00	0.00	-1842.32	99.66	1575.54	-1839.14	205.70	1569.42	-2186.55	52.86	1616.32	-2169.03	88.78	1616.06	874.99	275.65	77.45	277.21	271.54	79.50	876.11
3.03000	-1784.51	154.83	22.27	-1807.02	147.50	25.77	-1467.26	142.37	410.69	-1475.38	146.03	426.15	-1833.46	58.82	244.88	-1845.84	68.64	262.65	-1982.74	39.50	399.47	-1943.10	38.04	426.09	-1856.32	138.57	1209.09	0.00	0.00	0.00	-1831.90	98.95	1575.70	-1827.84	204.64	1569.71	-2174.12	52.10	1615.97	-2157.63	88.91	1615.68	875.59	275.39	77.60	276.52	271.47	79.35	876.27
3.04000	-1784.11	154.38	22.45	-1807.23	148.10	25.32	-1467.26	142.37	410.69	-1475.38	146.03	426.15	-1799.83	56.46	249.76	-1818.27	67.60	266.19	-1957.10	40.19	388.63	-1919.19	38.17	417.19	-1846.00	138.34	1209.41	0.00	0.00	0.00	-1824.08	98.18	1575.81	-1818.74	203.74	1569.79	-2161.70	51.35	1615.62	-2146.21	89.05	1615.28	875.24	275.78	77.62	277.16	271.67	79.45	875.70
3.05000	-1785.09	155.98	21.74	-1806.28	147.53	25.46	-1467.26	142.37	410.69	-1475.38	146.03	426.15	-1772.66	55.76	252.23	-1790.06	66.14	268.70	-1931.21	40.88	377.58	-1894.98	38.29	408.10	-1839.37	139.07	1209.90	0.00	0.00	0.00	-1818.05	97.66	1575.99	-1812.31	202.01	1570.53	-2149.27	50.60	1615.25	-2134.78	89.19	1614.88	875.08	275.70	77.60	278.08	271.43	79.69	875.73
3.06000	-1786.49	157.54	20.72	-1807.10	148.47	24.98	-1467.26	142.37	410.69	-1475.38	146.03	426.15	-1746.45	54.80	253.99	-1760.26	65.40	270.31	-1905.06	41.56	366.29	-1870.46	38.38	398.82	-1828.79	138.92	1209.74	0.00	0.00	0.00	-1808.84	96.94	1575.94	-1809.10	201.73	1571.22	-2136.84	49.85	1614.87	-2123.35	89.34	1614.47	875.74	275.83	77.74	277.69	271.25	79.77	876.35
3.07000	-1787.14	158.88	19.87	-1806.76	148.35	25.09	-1467.26	142.37	410.69	-1475.38	146.03	426.15	-1712.19	54.22	256.63	-1730.82	64.60	271.08	-1878.64	42.24	354.78	-1845.64	38.45	389.37	-1817.90	138.98	1209.52	0.00	0.00	0.00	-1801.04	95.95	1575.81	-1806.00	202.40	1571.17	-2124.42	49.10	1614.49	-2111.90	89.49	1614.05	875.17	275.90	77.45	277.35	271.33	79.53	875.92
3.08000	-1785.61	156.89	20.73	-1806.62	147.90	25.32	-1467.26	142.37	410.69	-1475.38	146.03	426.15	-1679.34	53.34	257.83	-1701.41	64.57	270.91	-1851.96	42.91	343.03	-1823.54	38.68	383.43	-1813.84	139.04	1208.90	0.00	0.00	0.00	-1793.63	95.17	1575.51	-1794.31	201.44	1571.37	-2111.99	48.36	1614.09	-2100.44	89.64	1613.62	874.85	276.01	77.29	277.35	271.59	79.48	876.01
3.09000	-1785.35	156.86	20.71	-1806.29	147.72	25.29	-1467.26	142.37	410.69	-1475.38	146.03	426.15	-1648.14	52.88	258.16	-1676.52	64.68	268.83	-1827.87	43.07	334.58	-1800.18	37.66	376.64	-1806.26	139.10	1208.16	0.00	0.00	0.00	-1782.10	94.91	1575.16	-1777.33	200.33	1570.92	-2099.56	47.62	1613.68	-2088.97	89.80	1613.17	874.82	275.83	77.44	277.42	271.34	79.57	876.70
3.10000	-1784.54	155.67	21.22	-1806.89	148.40	24.80	-1467.26	142.37	410.69	-1475.38	146.03	426.15	-1628.43	53.95	255.52	-1648.39	65.26	266.92	-1804.29	44.14	324.93	-1777.16	37.40	368.66	-1794.74	140.06	1207.69	0.00	0.00	0.00	-1774.40	94.29	1574.69	-1773.20	200.05	1571.12	-2087.14	46.88	1613.26	-2077.49	89.97	1612.72	874.76	276.21	77.36	277.31	271.62	79.43	876.13
3.11000	-1784.60	155.53	21.13	-1805.78	146.98	25.42	-1467.26	142.37	410.69	-1475.38	146.03	426.15	-1598.59	53.96	254.03	-1621.94	65.65	263.73	-1779.64	44.75	314.53	-1754.24	37.73	359.79	-1787.67	140.21	1207.20	0.00	0.00	0.00	-1766.00	93.96	1574.16	-1764.38	199.56	1570.69	-2074.71	46.15	1612.83	-2066.00	90.13	1612.26	875.21	276.00	77.56	276.74	271.37	79.42	876.28
3.12000	-1784.29	154.94	21.06	-1806.00	147.30	25.04	-1467.26	142.37	410.69	-1475.38	146.03	426.15	-1568.72	54.26	251.45	-1592.67	65.77	260.19	-1754.84	45.32	303.70	-1731.03	37.47	350.40	-1778.39	140.45	1206.36	0.00	0.00	0.00	-1758.01	93.38	1573.55	-1751.49	198.75	1570.06	-2062.29	45.42	1612.39	-2054.50	90.31	1611.78	875.24	275.94	77.58	276.76	271.41	79.49	876.61
3.13000	-1784.52	155.45	20.73	-1806.38	147.56	24.90	-1467.26	142.37	410.69	-1475.38	146.03	426.15	-1544.66	54.91	246.77	-1565.97	66.06	255.82	-1730.17	46.08	292.47	-1708.98	38.87	339.45	-1767.89	140.67	1205.85	0.00	0.00	0.00	-1747.19	92.85	1572.72	-1746.17	199.05	1569.73	-2049.88	44.69	1611.94	-2042.99	90.48	1611.30	874.73	275.79	77.41	277.02	271.25	79.46	876.17
3.14000	-1783.75	154.74	21.04	-1805.60	147.05	25.02	-1467.26	142.37	410.69	-1475.38	146.03	426.15	-1519.93	55.67	241.41	-1541.00	66.81	250.04	-1706.02	47.48	279.86	-1686.78	40.03	327.71	-1760.93	140.79	1205.34	0.00	0.00	0.00	-1739.12	92.81	1571.84	-1734.14	197.77	1568.66	-2037.46	43.97	1611.48	-2031.48	90.67	1610.81	874.71	275.81	77.49	277.05	271.43	79.55	876.17
3.15000	-1783.77	155.09	20.69	-1805.25	146.70	25.15	-1467.26	142.37	410.69	-1475.38	146.03	426.15	-1492.45	56.73	236.47	-1516.71	67.18	243.52	-1681.03	47.90	267.24	-1663.93	39.69	315.88	-1751.32	141.41	1204.26	0.00	0.00	0.00	-1729.01	92.40	1570.87	-1727.09	198.24	1567.59	-2025.05	43.26	1611.00	-2019.95	90.85	1610.30	874.23	275.93	77.32	277.43	271.35	79.59	876.09
3.16000	-1783.76	154.91	20.97	-1805.53	147.14	24.87	-1467.26	142.37	410.69	-1475.38	146.03	426.15	-1466.87	57.36	230.52	-1489.53	67.87	237.28	-1656.24	48.08	253.98	-1641.95	39.89	303.42	-1746.38	142.07	1202.96	0.00	0.00	0.00	-1722.47	92.09	1569.78	-1713.59	197.61	1567.96	-2012.65	42.54	1610.52	-2008.41	91.04	1609.79	874.89	275.96	77.50	277.98	271.54	79.77	876.47
3.17000	-1784.43	155.73	20.20	-1805.06	146.47	25.16	-1467.26	142.37	410.69	-1475.38	146.03	426.15	-1443.12	57.95	224.19	-1466.95	68.68	229.89	-1631.20	47.47	240.23	-1620.05	39.84	290.45	-1739.08	141.27	1201.54	0.00	0.00	0.00	-1713.24	91.91	1568.62	-1704.24	197.94	1567.16	-2000.24	41.83	1610.02	-1996.87	91.24	1609.27	875.30	275.91	77.64	277.43	271.53	79.61	876.41
3.18000	-1785.01	156.47	19.85	-1805.46	146.99	24.74	-1467.26	142.37	410.69	-1475.38	146.03	426.15	-1417.32	59.08	217.76	-1442.25	68.62	222.70	-1607.65	48.29	225.64	-1599.11	40.26	276.66	-1731.74	141.17	1200.41	0.00	0.00	0.00	-1704.13	91.73	1567.14	-1694.22	196.22	1565.67	-1987.85	41.12	1609.52	-1985.32	91.43	1608.73	875.37	275.84	77.59	276.96	271.39	79.43	876.86
3.19000	-1784.51	155.97	20.10	-1805.26	146.88	24.77	-1467.26	142.37	410.69	-1475.38	146.03	426.15	-1395.11	59.71	210.51	-1419.66	69.03	214.88	-1583.53	46.62	211.81	-1578.48	39.84	262.94	-1722.93	141.67	1198.80	0.00	0.00	0.00	-1694.32	91.62	1565.61	-1686.01	196.24	1564.21	-1975.46	40.42	1609.00	-1973.76	91.64	1608.19	875.18	275.89	77.58	276.30	271.53	79.28	876.68
3.20000	-1783.57	154.84	20.45	-1805.77	147.19	24.51	-1467.26	142.37	410.69	-1475.38	146.03	426.15	-1372.17	58.70	203.28	-1396.24	68.24	206.92	-1561.02	45.90	197.29	-1557.19	38.03	249.26	-1711.57	140.86	1197.07	0.00	0.00	0.00	-1685.24	91.19	1564.01	-1677.52	196.10	1562.49	-1963.08	39.72	1608.47	-1962.20	91.85	1607.63	875.27	275.67	77.80	276.85	271.24	79.37	876.27
3.21000	-1784.52	156.10	19.68	-1804.59	145.81	25.06	-1467.26	142.37	410.69	-1475.38	146.03	426.15	-1347.30	57.57	196.26	-1372.43	66.89	198.99	-1539.71	46.31	182.23	-1536.16	36.00	235.79	-1705.93	140.15	1195.55	0.00	0.00	0.00	-1678.42	90.76	1562.30	-1668.90	195.73	1560.75	-1950.70	39.03	1607.93	-1950.62	92.06	1607.06	875.27	275.71	77.72	276.96	271.66	79.45	875.93
3.22000	-1784.12	155.50	19.86	-1804.50	145.93	25.07	-1467.26	142.37	410.69	-1475.38	146.03	426.15	-1327.56	55.34	188.16	-1354.91	65.31	189.75	-1518.18	45.06	168.12	-1517.95	36.18	221.44	-1694.33	140.08	1194.08	0.00	0.00	0.00	-1667.78	90.56	1560.34	-1660.85	195.90	1558.97	-1938.33	38.34	1607.38	-1939.05	92.28	1606.49	875.09	275.88	77.56	277.53	271.45	79.69	876.41
3.23000	-1784.50	155.77	19.89	-1805.44	147.02	24.34	-1467.26	142.37	410.69	-1475.38	146.03	426.15	-1311.58	52.84	179.63	-1335.04	62.13	181.32	-1497.24	43.32	154.70	-1499.20	34.41	207.78	-1686.59	139.79	1192.14	0.00	0.00	0.00	-1659.92	90.02	1558.50	-1652.67	196.15	1557.14	-1925.97	37.65	1606.82	-1927.46	92.50	1605.90	875.33	276.07	77.61	277.00	271.54	79.49	876.23
3.24000	-1786.14	157.89	18.58	-1805.22	146.91	24.37	-1467.26	142.37	410.69	-1475.38	146.03	426.15	-1287.72	48.57	173.40	-1312.98	58.58	174.00	-1478.23	42.25	141.18	-1482.22	33.67	193.84	-1680.21	141.11	1190.68	0.00	0.00	0.00	-1650.06	89.52	1556.54	-1643.83	195.41	1555.35	-1913.61	36.97	1606.24	-1915.87	92.72	1605.30	875.70	275.92	77.71	277.34	271.60	79.57	876.62
3.25000	-1786.29	158.04	18.45	-1805.50	147.00	24.12	-1467.26	142.37	410.69	-1475.38	146.03	426.15	-1275.65	44.03	165.93	-1292.00	53.85	167.76	-1459.76	40.96	128.42	-1465.17	31.75	180.72	-1674.31	140.74	1188.84	0.00	0.00	0.00	-1641.23	88.89	1554.57	-1633.96	193.37	1553.49	-1901.27	36.30	1605.66	-1904.27	92.95	1604.69	875.62	275.66	77.65	277.20	271.50	79.48	876.56
3.26000	-1786.60	158.48	18.14	-1804.94	146.83	24.30	-1467.26	142.37	410.69	-1475.38	146.03	426.15	-1253.78	39.59	161.05	-1280.73	48.45	159.73	-1439.92	36.01	117.77	-1448.85	29.16	168.55	-1662.85	139.71	1186.81	0.00	0.00	0.00	-1632.27	87.85	1552.59	-1626.65	194.37	1551.77	-1888.94	35.62	1605.06	-1892.66	93.19	1604.07	875.53	275.52	77.61	276.75	271.60	79.28	876.83
3.27000	-1787.47	159.09	17.35	-1804.86	146.49	24.20	-1467.26	142.37	410.69	-1475.38	146.03	426.15	-1240.68	33.94	155.95	-1264.82	42.62	153.96	-1421.48	30.59	108.00	-1434.78	27.93	156.65	-1652.41	139.26	1185.13	0.00	0.00	0.00	-1620.83	86.90	1550.83	-1616.94	192.13	1549.94	-1876.61	34.96	1604.45	-1881.05	93.43	1603.44	875.20	275.90	77.56	277.12	271.42	79.50	876.73
3.28000	-1789.23	159.96	15.73	-1805.11	146.89	24.03	-1467.26	142.37	410.69	-1475.38	146.03	426.15	-1224.98	27.43	152.15	-1250.45	37.51	148.66	-1405.03	25.87	98.87	-1419.84	23.88	146.72	-1641.02	139.25	1183.35	0.00	0.00	0.00	-1612.33	85.65	1549.19	-1608.06	190.84	1548.39	-1864.30	34.29	1603.83	-1869.44	93.67	1602.79	874.78	275.94	77.41	277.21	271.52	79.44	876.41
3.29000	-1791.79	161.06	13.39	-1804.51	146.64	24.07	-1467.26	142.37	410.69	-1475.38	146.03	426.15	-1211.95	22.39	147.93	-1235.88	33.32	144.97	-1389.05	20.11	90.42	-1406.94	20.00	137.32	-1633.58	139.67	1181.60	0.00	0.00	0.00	-1604.20	84.69	1547.81	-1599.49	190.40	1547.23	-1852.00	33.63	1603.20	-1857.82	93.92	1602.14	874.70	275.98	77.44	277.52	271.59	79.56	876.41
3.30000	-1795.02	162.37	10.43	-1804.65	146.95	23.82	-1467.26	142.37	410.69	-1475.38	146.03	426.15	-1200.47	16.57	144.72	-1223.45	27.78	141.22	-1375.46	14.87	82.59	-1395.21	16.12	128.82	-1623.16	140.63	1180.22	0.00	0.00	0.00	-1595.92	83.48	1546.49	-1590.57	189.22	1546.09	-1839.70	32.98	1602.56	-1846.19	94.18	1601.48	875.07	275.93	77.64	276.96	271.61	79.47	876.49
3.31000	-1798.84	163.85	6.96	-1806.12	148.60	23.11	-1467.26	142.37	410.69	-1475.38	146.03	426.15	-1192.67	11.20	141.27	-1212.57	22.68	137.90	-1363.53	10.35	74.57	-1383.59	10.75	121.82	-1610.49	138.06	1178.19	0.00	0.00	0.00	-1585.50	81.87	1545.13	-1604.78	187.95	1542.72	-1827.42	32.33	1601.90	-1834.56	94.43	1600.80	875.12	275.83	77.62	277.06	271.68	79.57	876.14
3.32000	-1803.13	165.48	3.08	-1804.81	147.58	23.58	-1467.26	142.37	410.69	-1475.38	146.03	426.15	-1185.56	6.80	137.67	-1202.88	15.38	135.17	-1349.51	4.26	66.51	-1375.12	7.25	114.73	-1594.46	135.70	1175.73	0.00	0.00	0.00	-1575.65	80.14	1544.06	-1608.11	186.67	1540.83	-1815.16	31.69	1601.24	-1822.93	94.70	1600.11	875.42	275.92	77.57	276.94	271.59	79.36	876.12
3.33000	-1807.80	167.22	-1.09	-1803.74	146.59	23.83	-1467.26	142.37	410.69	-1475.38	146.03	426.15	-1177.30	4.27	134.55	-1196.73	17.41	130.04	-1342.61	-0.06	62.82	-1366.65	1.69	109.53	-1593.32	134.50	1173.98	0.00	0.00	0.00	-1565.77	78.39	1543.06	-1586.75	184.43	1539.32	-1802.90	31.05	1600.56	-1811.29	94.96	1599.41	875.11	276.16	77.56	277.73	271.71	79.68	876.01
3.34000	-1812.72	169.06	-5.46	-1803.01	146.41	23.91	-1467.26	142.37	410.69	-1475.38	146.03	426.15	-1171.69	2.09	130.56	-1191.24	15.90	125.81	-1339.41	-3.10	58.50	-1361.02	-1.66	103.53	-1586.61	133.60	1172.98	0.00	0.00	0.00	-1557.05	76.24	1542.36	-1572.61	182.67	1538.49	-1790.66	30.41	1599.86	-1799.65	95.24	1598.70	875.41	275.86	77.71	276.82	271.66	79.38	876.54
3.35000	-1817.80	170.96	-9.91	-1804.02	147.77	23.16	-1467.26	142.37	410.69	-1475.38	146.03	426.15	-1169.20	-0.01	125.42	-1187.36	14.51	120.97	-1336.47	-5.33	48.53	-1357.09	-4.51	97.57	-1568.55	133.25	1171.73	0.00	0.00	0.00	-1548.60	74.30	1541.89	-1573.63	180.92	1538.58	-1778.44	29.78	1599.16	-1788.00	95.51	1597.98	875.75	276.10	77.85	277.45	271.58	79.49	876.62
3.36000	-1822.94	172.89	-14.34	-1803.28	147.37	23.34	-1467.26	142.37	410.69	-1475.38	146.03	426.15	-1163.38	-0.90	120.79	-1184.84	13.98	115.42	-1332.09	-7.88	38.42	-1354.74	-6.60	91.22	-1562.63	131.86	1170.65	0.00	0.00	0.00	-1538.21	71.77	1541.44	-1552.35	178.53	1537.84	-1766.22	29.16	1598.45	-1776.36	95.79	1597.25	875.59	276.01	77.66	277.00	271.84	79.39	876.26
3.37000	-1828.02	174.83	-18.64	-1803.54	148.02	22.97	-1467.26	142.37	410.69	-1475.38	146.03	426.15	-1160.51	-0.54	114.36	-1184.20	13.78	108.89	-1332.97	-6.75	29.73	-1346.99	-10.36	84.02	-1546.48	130.59	1168.95	0.00	0.00	0.00	-1526.44	69.17	1541.04	-1544.65	175.62	1537.58	-1754.03	28.54	1597.72	-1764.71	96.08	1596.51	875.54	275.64	77.64	277.15	271.75	79.62	876.50
3.38000	-1832.94	176.75	-22.71	-1803.21	147.84	22.99	-1467.26	142.37	410.69	-1475.38	146.03	426.15	-1165.64	0.98	105.88	-1184.40	13.78	100.95	-1333.74	-6.80	22.85	-1339.81	-13.78	77.33	-1531.75	127.72	1171.31	0.00	0.00	0.00	-1516.71	66.68	1541.07	-1527.56	172.99	1537.65	-1741.84	27.93	1596.98	-1753.05	96.37	1595.75	875.14	275.77	77.49	276.80	271.54	79.44	876.23
3.39000	-1837.60	178.61	-26.44	-1804.14	149.31	22.09	-1467.26	142.37	410.69	-1475.38	146.03	426.15	-1166.60	1.60	98.32	-1184.05	13.75	93.50	-1335.65	-4.05	17.92	-1333.17	-16.88	71.15	-1518.19	125.81	1171.21	0.00	0.00	0.00	-1507.79	63.83	1541.13	-1522.30	170.87	1538.40	-1729.68	27.32	1596.23	-1741.40	96.66	1594.98	875.08	275.82	77.44	277.09	271.32	79.54	876.11
3.40000	-1841.89	180.40	-29.72	-1803.23	148.69	22.38	-1467.26	142.37	410.69	-1475.38	146.03	426.15	-1159.64	0.61	91.45	-1178.89	13.90	87.19	-1331.77	-2.85	17.66	-1327.06	-19.67	65.45	-1503.41	123.18	1170.79	0.00	0.00	0.00	-1498.60	60.86	1541.35	-1502.06	166.89	1541.06	-1717.53	26.72	1595.46	-1729.74	96.97	1594.20	874.72	275.66	77.50	276.26	271.21	79.29	876.36
3.41000	-1845.71	182.08	-32.44	-1802.06	148.17	22.61	-1467.26	142.37	410.69	-1475.38	146.03	426.15	-1153.71	2.92	79.21	-1173.86	12.99	76.43	-1328.65	-3.69	17.10	-1321.46	-22.15	60.22	-1492.05	119.67	1170.11	0.00	0.00	0.00	-1488.70	57.81	1542.33	-1487.11	163.85	1542.69	-1705.40	26.12	1594.69	-1718.08	97.27	1593.41	874.99	275.82	77.58	277.37	271.36	79.51	876.26
3.42000	-1848.94	183.63	-34.50	-1802.42	148.76	22.36	-1467.26	142.37	410.69	-1475.38	146.03	426.15	-1150.91	3.54	67.89	-1169.54	14.15	66.90	-1327.24	-3.01	17.12	-1316.36	-24.35	55.45	-1475.00	119.88	1170.21	0.00	0.00	0.00	-1478.61	54.80	1544.37	-1478.55	161.30	1545.20	-1693.28	25.52	1593.90	-1706.42	97.58	1592.61	875.20	275.98	77.58	277.39	271.32	79.47	876.57
3.43000	-1851.49	185.01	-35.80	-1801.16	148.10	22.93	-1467.26	142.37	410.69	-1475.38	146.03	426.15	-1143.64	4.69	61.58	-1166.26	14.88	60.63	-1325.50	-3.40	16.92	-1311.72	-26.26	51.12	-1463.65	118.91	1170.72	0.00	0.00	0.00	-1467.97	51.69	1546.92	-1472.07	157.42	1548.55	-1681.19	24.94	1593.10	-1694.75	97.89	1591.80	875.19	275.80	77.50	277.51	271.50	79.44	876.81
3.44000	-1853.25	186.20	-36.22	-1800.30	147.45	23.42	-1467.26	142.37	410.69	-1475.38	146.03	426.15	-1143.26	3.95	55.68	-1163.86	15.89	56.41	-1325.01	-3.62	16.60	-1307.54	-27.91	47.22	-1452.13	116.41	1171.67	0.00	0.00	0.00	-1458.84	48.43	1549.56	-1456.65	154.17	1551.28	-1669.11	24.36	1592.28	-1683.09	98.21	1590.97	875.66	275.72	77.52	277.04	271.49	79.41	876.95
3.45000	-1854.11	187.16	-35.66	-1799.34	147.57	23.95	-1467.26	142.37	410.69	-1475.38	146.03	426.15	-1142.53	3.28	51.35	-1164.55	15.06	52.31	-1324.45	-4.24	16.26	-1303.80	-29.30	43.74	-1440.49	111.66	1173.19	0.00	0.00	0.00	-1447.93	45.25	1552.10	-1443.72	150.50	1554.58	-1657.05	23.78	1591.45	-1671.43	98.54	1590.13	875.09	275.76	77.42	277.09	271.48	79.57	876.97
3.46000	-1853.97	187.89	-34.01	-1799.42	149.25	23.59	-1467.26	142.37	410.69	-1475.38	146.03	426.15	-1139.13	1.79	48.25	-1162.93	13.91	49.38	-1324.43	-4.31	15.53	-1300.48	-30.44	40.65	-1424.17	110.63	1175.70	0.00	0.00	0.00	-1437.60	42.12	1554.64	-1435.39	147.24	1557.91	-1645.01	23.21	1590.62	-1659.76	98.87	1589.28	875.35	275.96	77.52	277.90	271.36	79.65	876.40
3.47000	-1852.72	188.33	-31.16	-1796.29	148.26	24.73	-1467.26	142.37	410.69	-1475.38	146.03	426.15	-1140.54	1.98	44.29	-1162.34	13.53	46.31	-1324.37	-4.53	14.87	-1297.56	-31.35	37.95	-1410.54	109.96	1178.22	0.00	0.00	0.00	-1426.67	39.41	1557.18	-1425.59	144.90	1560.94	-1632.99	22.65	1589.76	-1648.09	99.20	1588.42	875.14	276.07	77.51	277.27	271.26	79.36	876.75
3.48000	-1850.26	188.47	-27.02	-1793.25	149.34	24.97	-1467.26	142.37	410.69	-1475.38	146.03	426.15	-1135.59	3.00	42.13	-1161.33	13.94	43.70	-1324.60	-3.97	14.29	-1295.02	-32.03	35.62	-1400.04	106.93	1180.71	0.00	0.00	0.00	-1415.55	36.65	1559.49	-1416.84	142.24	1563.74	-1620.99	22.09	1588.90	-1636.43	99.54	1587.55	874.80	275.87	77.47	277.11	271.41	79.41	876.40
3.49000	-1846.48	188.28	-21.47	-1788.70	149.54	26.27	-1467.26	142.37	410.69	-1475.38	146.03	426.15	-1135.23	5.14	39.23	-1159.26	15.22	41.60	-1323.05	-5.33	15.19	-1292.85	-32.50	33.65	-1384.69	104.29	1183.36	0.00	0.00	0.00	-1405.09	34.51	1561.64	-1405.98	139.33	1565.82	-1609.01	21.54	1588.02	-1624.76	99.88	1586.66	875.70	275.64	77.70	276.99	271.35	79.40	876.01
3.50000	-1841.28	187.72	-14.40	-1785.02	151.32	27.60	-1467.26	142.37	410.69	-1475.38	146.03	426.15	-1132.25	5.84	37.18	-1160.13	16.25	38.88	-1323.16	-4.28	15.15	-1291.03	-32.77	32.03	-1373.35	100.52	1186.34	0.00	0.00	0.00	-1393.10	32.07	1563.32	-1391.61	137.01	1567.37	-1597.06	20.99	1587.13	-1613.10	100.23	1585.77	874.92	275.88	77.63	277.20	271.16	79.43	876.50
3.51000	-1834.55	186.78	-5.71	-1781.50	153.18	30.13	-1467.26	142.37	410.69	-1475.38	146.03	426.15	-1132.86	6.77	34.33	-1159.54	16.92	36.87	-1322.50	-4.19	15.63	-1289.53	-32.85	30.73	-1364.40	98.26	1188.60	0.00	0.00	0.00	-1383.90	30.06	1565.10	-1383.92	135.38	1568.93	-1585.12	20.45	1586.23	-1601.44	100.58	1584.86	874.93	275.91	77.61	277.27	271.47	79.59	876.34
3.52000	-1826.18	185.42	4.70	-1782.18	159.05	32.30	-1467.26	142.37	410.69	-1475.38	146.03	426.15	-1134.24	7.10	31.67	-1158.39	17.38	35.25	-1322.38	-3.29	15.89	-1288.35	-32.75	29.74	-1353.02	96.60	1190.92	0.00	0.00	0.00	-1373.46	28.21	1566.60	-1374.10	132.87	1570.68	-1573.21	19.92	1585.31	-1589.77	100.94	1583.93	875.81	275.91	77.71	277.09	271.54	79.49	876.81
3.53000	-1816.07	183.62	16.95	-1781.17	160.83	39.72	-1467.26	142.37	410.69	-1475.38	146.03	426.15	-1133.36	7.83	29.91	-1156.96	18.07	33.44	-1322.13	-2.58	16.21	-1287.46	-32.49	29.06	-1343.38	94.42	1192.70	0.00	0.00	0.00	-1363.43	26.50	1568.00	-1360.77	131.32	1571.79	-1561.32	19.39	1584.38	-1578.11	101.30	1583.00	875.09	275.71	77.50	276.78	271.47	79.40	877.08
3.54000	-1804.12	181.34	31.14	-1780.42	162.48	52.89	-1467.26	142.37	410.69	-1475.38	146.03	426.15	-1132.78	7.74	28.07	-1156.40	19.03	31.61	-1321.98	-1.76	16.58	-1286.85	-32.06	28.66	-1331.51	93.73	1193.91	0.00	0.00	0.00	-1351.40	24.95	1569.45	-1347.51	129.98	1572.96	-1549.46	18.87	1583.44	-1566.45	101.67	1582.05	875.19	276.03	77.45	277.02	271.31	79.43	876.56
3.55000	-1790.22	178.55	47.38	-1776.14	164.38	68.07	-1467.26	142.37	410.69	-1475.38	146.03	426.15	-1132.53	8.47	26.18	-1156.08	19.20	30.14	-1320.56	-2.69	17.56	-1286.49	-31.50	28.53	-1323.57	88.50	1194.57	0.00	0.00	0.00	-1340.76	23.77	1570.77	-1337.54	128.69	1574.02	-1537.62	18.35	1582.48	-1554.79	102.04	1581.09	875.11	275.99	77.40	277.32	271.27	79.50	876.28
3.56000	-1774.26	175.24	65.78	-1771.98	165.01	84.14	-1467.26	142.37	410.69	-1475.38	146.03	426.15	-1131.99	8.79	25.24	-1156.47	19.38	28.51	-1320.78	-1.60	17.42	-1286.37	-30.79	28.66	-1312.67	90.87	1195.82	0.00	0.00	0.00	-1330.94	22.46	1571.99	-1333.23	127.27	1575.33	-1525.80	17.84	1581.51	-1543.14	102.42	1580.12	874.98	275.96	77.40	277.01	271.29	79.41	876.40
3.57000	-1763.14	173.96	85.20	-1756.63	162.94	104.70	-1467.26	142.37	410.69	-1475.38	146.03	426.15	-1132.64	8.72	24.08	-1156.19	19.33	27.52	-1320.79	-1.30	17.73	-1286.47	-29.97	29.03	-1302.37	89.91	1196.54	0.00	0.00	0.00	-1319.50	21.34	1573.06	-1323.14	126.02	1576.49	-1514.01	17.34	1580.53	-1531.48	102.80	1579.14	875.12	275.87	77.47	276.57	271.47	79.31	876.72
3.58000	-1758.02	171.97	104.25	-1737.22	160.00	123.57	-1467.26	142.37	410.69	-1475.38	146.03	426.15	-1131.87	9.24	23.04	-1156.29	19.85	26.73	-1319.77	-1.92	18.54	-1286.78	-29.03	29.64	-1295.10	88.92	1197.16	0.00	0.00	0.00	-1310.99	20.33	1574.28	-1304.66	124.62	1577.61	-1502.25	16.84	1579.53	-1519.83	103.19	1578.14	875.34	275.81	77.63	277.60	271.55	79.62	876.54
3.59000	-1738.75	168.31	123.96	-1702.61	156.35	146.25	-1467.26	142.37	410.69	-1475.38	146.03	426.15	-1131.99	9.48	22.67	-1157.78	19.82	25.79	-1319.20	-2.18	18.73	-1287.27	-28.00	30.45	-1283.13	87.46	1198.33	0.00	0.00	0.00	-1301.14	19.48	1575.17	-1292.29	123.83	1578.33	-1490.51	16.36	1578.53	-1508.19	103.58	1577.13	875.16	275.70	77.53	277.71	271.58	79.58	876.67
3.60000	-1721.59	167.16	142.07	-1686.10	152.75	166.87	-1467.26	142.37	410.69	-1475.38	146.03	426.15	-1133.88	8.98	21.92	-1157.74	19.64	25.43	-1319.80	-1.12	18.55	-1287.93	-26.87	31.47	-1274.55	86.05	1199.16	0.00	0.00	0.00	-1291.73	18.39	1576.07	-1282.51	122.37	1579.04	-1478.79	15.87	1577.50	-1496.54	103.98	1576.11	875.81	275.80	77.76	277.44	271.33	79.52	876.11
3.61000	-1700.58	161.78	161.25	-1672.66	148.91	185.43	-1467.26	142.37	410.69	-1475.38	146.03	426.15	-1133.50	9.19	21.55	-1157.70	19.82	25.18	-1319.73	-0.89	18.52	-1288.73	-25.67	32.67	-1267.53	85.80	1200.58	0.00	0.00	0.00	-1280.58	17.73	1576.85	-1271.96	122.29	1579.60	-1467.11	15.40	1576.47	-1484.90	104.38	1575.07	875.45	275.92	77.79	276.97	271.29	79.43	876.18
3.62000	-1683.03	155.39	178.69	-1661.33	144.67	201.12	-1467.26	142.37	410.69	-1475.38	146.03	426.15	-1131.69	9.07	21.89	-1156.42	20.09	25.21	-1318.85	-1.70	19.12	-1289.67	-24.39	34.05	-1257.06	85.20	1201.88	0.00	0.00	0.00	-1271.84	16.77	1577.45	-1261.98	121.56	1580.06	-1455.45	14.93	1575.42	-1473.26	104.79	1574.03	875.19	275.97	77.65	277.47	271.17	79.59	876.37
3.63000	-1665.77	149.82	193.30	-1636.12	141.02	216.69	-1467.26	142.37	410.69	-1475.38	146.03	426.15	-1132.08	9.48	21.59	-1156.26	20.45	25.16	-1318.84	-1.45	19.23	-1290.72	-23.07	35.58	-1246.71	84.21	1203.34	0.00	0.00	0.00	-1260.48	16.37	1578.05	-1252.21	120.93	1580.59	-1443.82	14.46	1574.35	-1461.63	105.20	1572.96	875.42	275.63	77.67	276.90	271.16	79.49	876.12
3.64000	-1645.42	145.48	205.67	-1618.33	137.85	229.62	-1467.26	142.37	410.69	-1475.38	146.03	426.15	-1132.38	10.27	21.40	-1156.61	20.48	24.81	-1318.23	-1.72	19.81	-1291.86	-21.70	37.25	-1236.33	81.78	1204.62	0.00	0.00	0.00	-1251.49	15.69	1578.50	-1242.59	120.13	1581.02	-1432.22	14.01	1573.28	-1450.00	105.62	1571.89	875.17	275.43	77.52	277.63	271.25	79.70	876.59
3.65000	-1621.52	141.37	215.53	-1604.05	133.78	237.25	-1467.26	142.37	410.69	-1475.38	146.03	426.15	-1132.67	10.54	21.14	-1155.50	20.35	24.95	-1318.81	-0.50	19.60	-1293.09	-20.29	39.06	-1230.12	81.25	1205.52	0.00	0.00	0.00	-1240.81	14.96	1578.91	-1232.85	119.70	1581.32	-1420.65	13.56	1572.19	-1438.37	106.04	1570.81	875.64	275.54	77.72	277.36	271.30	79.68	876.52
3.66000	-1593.69	137.87	222.93	-1592.12	131.38	244.75	-1467.26	142.37	410.69	-1475.38	146.03	426.15	-1131.35	9.95	20.94	-1157.08	20.52	24.46	-1318.65	-0.14	19.87	-1294.37	-18.86	40.98	-1218.96	80.23	1206.84	0.00	0.00	0.00	-1231.43	14.74	1579.34	-1223.51	118.58	1581.71	-1409.11	13.12	1571.08	-1426.75	106.46	1569.71	875.25	275.96	77.65	277.55	271.43	79.71	876.26
3.67000	-1569.28	133.83	226.78	-1561.76	128.01	249.87	-1467.26	142.37	410.69	-1475.38	146.03	426.15	-1129.63	9.99	21.20	-1156.44	20.66	24.45	-1318.18	-0.48	20.47	-1295.69	-17.43	42.99	-1211.96	80.00	1207.33	0.00	0.00	0.00	-1220.50	14.21	1579.53	-1214.02	118.11	1581.93	-1397.59	12.68	1569.96	-1415.14	106.90	1568.59	875.64	275.71	77.59	277.15	271.29	79.64	876.19
3.68000	-1540.52	131.81	227.90	-1536.80	124.28	251.69	-1467.26	142.37	410.69	-1475.38	146.03	426.15	-1131.47	9.64	20.69	-1157.13	20.89	24.08	-1318.12	-0.11	20.59	-1297.03	-15.99	45.10	-1203.07	79.47	1207.84	0.00	0.00	0.00	-1211.54	14.14	1579.80	-1204.36	118.11	1582.03	-1386.11	12.26	1568.83	-1403.53	107.33	1567.47	875.38	275.87	77.59	277.08	271.22	79.64	876.50
3.69000	-1513.34	129.60	226.79	-1510.07	121.34	250.99	-1467.26	142.37	410.69	-1475.36	146.03	426.15	-1132.92	10.14	20.42	-1155.51	20.66	24.34	-1318.44	0.31	20.69	-1298.38	-14.56	47.28	-1192.97	78.46	1207.88	0.00	0.00	0.00	-1201.71	13.95	1580.02	-1194.76	118.37	1581.98	-1374.66	11.84	1567.68	-1391.92	107.78	1566.33	875.53	276.01	77.72	276.85	271.23	79.53	876.69
3.70000	-1483.00	128.42	223.08	-1482.71	120.60	247.22	-1467.26	142.37	410.69	-1455.07	146.25	423.73	-1128.17	10.12	21.38	-1155.61	20.84	24.18	-1318.10	0.46	21.06	-1299.71	-13.16	49.51	-1184.96	77.91	1208.13	0.00	0.00	0.00	-1192.98	13.72	1580.18	-1190.42	118.64	1581.25	-1363.24	11.42	1566.52	-1380.33	108.22	1565.18	875.24	275.77	77.45	277.59	271.52	79.70	876.32
3.71000	-1442.16	126.90	219.33	-1448.87	117.21	241.69	-1467.26	142.37	410.69	-1434.94	146.20	418.64	-1130.13	9.84	20.86	-1155.63	20.92	24.01	-1317.90	0.63	21.28	-1301.02	-11.79	51.79	-1176.58	78.13	1207.71	0.00	0.00	0.00	-1183.24	13.60	1580.26	-1180.16	118.26	1581.01	-1351.86	11.02	1565.35	-1368.73	108.68	1564.01	875.07	275.88	77.53	277.80	271.27	79.66	876.05
3.72000	-1410.87	125.81	212.35	-1418.66	116.84	234.36	-1467.24	142.37	410.68	-1415.67	144.86	410.69	-1129.74	9.85	20.57	-1155.30	20.92	24.02	-1318.00	1.27	21.35	-1302.27	-10.47	54.10	-1164.32	77.45	1207.45	0.00	0.00	0.00	-1173.55	13.55	1580.42	-1174.97	118.50	1581.21	-1340.50	10.62	1564.16	-1357.15	109.13	1562.84	875.05	275.91	77.59	277.30	271.28	79.63	876.16
3.73000	-1377.40	122.88	203.62	-1378.50	116.58	226.85	-1447.58	142.01	397.90	-1395.44	144.40	400.63	-1129.98	9.80	20.33	-1155.42	20.97	23.92	-1317.50	1.03	21.93	-1303.46	-9.20	56.42	-1157.28	76.89	1206.80	0.00	0.00	0.00	-1164.69	13.36	1580.37	-1163.76	118.39	1581.13	-1329.18	10.23	1562.96	-1345.57	109.60	1561.64	875.51	275.63	77.60	276.96	271.44	79.48	876.41
3.74000	-1340.83	124.18	194.73	-1342.16	117.04	217.74	-1427.36	141.16	382.70	-1375.28	143.41	388.56	-1130.77	10.39	20.22	-1155.38	21.41	23.72	-1317.58	1.70	21.99	-1304.56	-8.00	58.74	-1148.88	76.91	1206.06	0.00	0.00	0.00	-1155.07	13.33	1580.30	-1156.75	118.10	1580.93	-1317.90	9.84	1561.74	-1334.00	110.06	1560.44	875.44	275.88	77.68	276.79	271.39	79.36	876.42
3.75000	-1310.83	125.11	182.72	-1308.88	117.31	206.87	-1405.14	141.70	366.27	-1353.94	143.42	374.98	-1130.42	10.04	20.04	-1155.14	21.12	23.88	-1317.43	1.80	22.35	-1305.56	-6.88	61.05	-1139.60	76.24	1205.31	0.00	0.00	0.00	-1143.90	13.18	1579.92	-1142.61	118.78	1580.23	-1306.64	9.47	1560.51	-1322.43	110.54	1559.22	875.17	275.95	77.56	276.48	271.27	79.30	876.73
3.76000	-1276.51	126.75	171.60	-1282.92	119.79	193.28	-1381.80	142.82	348.26	-1330.38	145.23	360.41	-1132.04	9.68	19.75	-1155.85	21.11	23.61	-1317.31	2.19	22.73	-1306.43	-5.85	63.33	-1134.44	76.25	1204.49	0.00	0.00	0.00	-1133.71	13.35	1579.64	-1133.54	118.29	1579.75	-1295.43	9.10	1559.26	-1310.87	111.02	1557.99	875.57	275.93	77.66	276.41	271.27	79.26	876.54
3.77000	-1240.59	126.83	159.82	-1250.57	120.41	180.53	-1358.05	142.97	328.39	-1307.95	144.83	343.66	-1130.90	10.05	19.99	-1155.49	21.22	23.86	-1317.05	2.40	23.20	-1307.17	-4.92	65.57	-1122.20	76.48	1203.53	0.00	0.00	0.00	-1123.85	13.42	1579.22	-1125.77	118.60	1579.40	-1284.24	8.74	1558.00	-1299.32	111.50	1556.74	875.55	275.90	77.61	276.85	271.35	79.43	876.56
3.78000	-1204.86	126.50	147.58	-1216.27	121.30	167.39	-1332.39	143.58	307.18	-1283.63	145.63	326.06	-1131.95	9.95	19.79	-1153.91	21.29	24.24	-1316.59	2.01	23.83	-1307.75	-4.10	67.75	-1109.98	76.63	1202.44	0.00	0.00	0.00	-1115.65	13.20	1578.69	-1116.31	118.48	1578.72	-1273.10	8.39	1556.73	-1287.78	111.99	1555.49	875.13	275.87	77.69	276.58	271.49	79.40	876.42
3.79000	-1166.85	125.02	135.50	-1178.61	120.73	154.45	-1305.74	144.40	284.92	-1268.38	147.69	304.70	-1131.44	10.35	19.82	-1155.44	21.14	24.02	-1316.63	2.51	24.21	-1308.15	-3.40	69.86	-1103.60	76.14	1201.34	0.00	0.00	0.00	-1103.75	13.23	1577.94	-1104.70	118.11	1578.12	-1261.99	8.04	1555.44	-1276.25	112.48	1554.21	874.91	276.08	77.57	277.06	271.36	79.44	876.54
3.80000	-1129.73	123.91	123.38	-1144.08	119.23	141.18	-1285.93	144.19	258.52	-1229.94	148.29	287.16	-1131.16	9.88	20.13	-1155.21	20.93	24.10	-1316.23	2.46	24.97	-1308.36	-2.84	71.89	-1098.39	75.69	1199.94	0.00	0.00	0.00	-1094.64	13.41	1577.24	-1095.39	118.28	1577.09	-1252.11	7.52	1554.40	-1264.72	112.98	1552.93	875.36	275.83	77.59	276.45	271.34	79.31	876.03
3.81000	-1091.91	123.21	112.09	-1105.79	118.36	129.19	-1248.48	145.24	237.97	-1205.39	146.26	267.02	-1131.18	10.21	20.02	-1155.00	21.77	23.94	-1316.01	2.88	25.65	-1308.35	-2.43	73.82	-1086.11	75.25	1198.67	0.00	0.00	0.00	-1083.98	13.32	1576.24	-1086.96	118.49	1576.37	-1241.84	6.60	1553.33	-1253.20	113.48	1551.63	875.69	275.90	77.60	277.00	271.34	79.61	876.74
3.82000	-1051.21	122.12	102.22	-1069.15	117.62	117.67	-1216.28	147.36	215.41	-1175.01	147.90	246.18	-1129.33	10.97	20.62	-1153.72	21.65	24.25	-1316.38	4.08	26.15	-1308.12	-2.17	75.63	-1076.23	75.26	1197.32	0.00	0.00	0.00	-1074.65	13.19	1575.37	-1074.56	118.65	1575.48	-1232.17	6.98	1552.00	-1241.70	113.99	1550.31	875.78	275.69	77.70	277.08	271.62	79.69	876.94
3.83000	-1011.62	120.34	92.82	-1031.06	116.62	106.45	-1183.56	149.10	193.28	-1141.62	149.77	227.47	-1130.98	10.32	19.86	-1153.32	21.03	24.31	-1315.84	4.13	27.45	-1307.64	-2.08	77.31	-1068.14	74.33	1195.94	0.00	0.00	0.00	-1064.72	13.16	1574.26	-1065.13	118.34	1574.54	-1221.93	6.60	1550.95	-1230.20	114.51	1548.99	875.75	275.90	77.58	277.44	271.46	79.60	877.21
3.84000	-970.52	119.29	84.65	-993.10	115.19	96.36	-1150.27	150.40	171.54	-1116.15	150.42	208.42	-1132.17	9.83	19.71	-1150.95	20.04	25.31	-1315.07	3.80	28.92	-1306.89	-2.17	78.86	-1060.30	74.56	1194.16	0.00	0.00	0.00	-1054.84	13.23	1573.19	-1054.84	118.62	1573.35	-1211.77	6.25	1549.74	-1218.71	115.03	1547.64	875.72	275.74	77.67	277.16	271.23	79.45	876.83
3.85000	-930.26	119.68	76.82	-950.24	115.07	87.80	-1116.55	149.98	149.83	-1085.37	150.92	189.42	-1127.56	8.44	21.19	-1151.48	19.01	25.60	-1314.37	3.56	30.38	-1305.53	-2.70	80.31	-1050.35	74.34	1193.04	0.00	0.00	0.00	-1045.39	13.17	1572.09	-1047.06	118.76	1572.34	-1201.85	6.51	1548.46	-1207.23	115.55	1546.29	875.44	275.81	77.61	276.94	271.31	79.45	876.32
3.86000	-890.45	120.00	69.29	-912.19	115.59	78.87	-1081.68	148.88	128.89	-1053.02	151.31	171.16	-1132.87	9.03	19.87	-1154.02	19.00	24.98	-1313.74	3.36	31.81	-1304.95	-2.31	81.40	-1041.23	74.70	1191.10	0.00	0.00	0.00	-1033.76	13.11	1570.75	-1034.78	118.91	1571.35	-1191.50	5.89	1547.20	-1195.76	116.08	1544.92	875.89	275.83	77.69	276.88	271.26	79.38	875.97
3.87000	-851.49	121.28	62.98	-875.12	116.36	70.70	-1046.96	145.47	108.45	-1019.42	152.38	154.21	-1131.07	8.81	20.38	-1153.02	19.50	24.12	-1313.74	3.60	32.93	-1304.19	-2.59	82.70	-1031.65	74.63	1189.42	0.00	0.00	0.00	-1023.67	13.17	1569.52	-1026.91	118.48	1570.18	-1181.59	6.30	1545.86	-1184.30	116.62	1543.54	875.45	275.93	77.52	277.06	271.25	79.39	876.53
3.88000	-813.70	123.06	58.67	-835.46	117.72	65.18	-1010.59	143.78	90.56	-986.78	150.58	137.41	-1126.59	8.43	20.22	-1152.10	19.67	23.98	-1312.66	2.46	34.78	-1303.73	-2.54	83.84	-1021.20	74.02	1187.67	0.00	0.00	0.00	-1014.54	13.26	1568.13	-1016.31	118.97	1568.62	-1170.66	5.61	1544.51	-1174.00	117.03	1542.14	875.29	275.82	77.55	277.13	271.21	79.53	876.90
3.89000	-768.74	124.76	58.53	-797.23	119.21	62.48	-974.82	141.81	74.78	-955.23	148.64	122.56	-1129.76	7.88	18.89	-1152.74	19.38	23.49	-1312.23	1.99	36.29	-1302.69	-3.27	85.48	-1012.22	74.00	1185.89	0.00	0.00	0.00	-1004.00	13.27	1566.68	-1003.91	119.43	1567.35	-1159.85	5.12	1543.11	-1163.07	117.70	1541.09	875.45	275.95	77.65	277.56	271.26	79.66	876.61
3.90000	-735.76	126.27	58.92	-763.52	119.85	61.06	-939.20	140.71	61.78	-923.30	147.01	110.27	-1129.88	7.83	18.65	-1153.00	19.75	23.31	-1311.70	1.39	38.05	-1302.87	-2.60	86.41	-1002.98	74.05	1183.83	0.00	0.00	0.00	-993.28	13.57	1565.18	-995.45	119.66	1565.93	-1149.26	5.13	1541.84	-1152.52	118.29	1539.99	875.19	275.98	77.63	276.89	271.26	79.43	876.62
3.91000	-701.61	126.32	61.84	-727.12	120.39	62.85	-904.55	139.49	51.29	-892.84	145.40	100.44	-1128.93	8.13	19.05	-1153.56	19.59	22.89	-1310.47	0.03	40.21	-1301.70	-3.23	87.96	-996.07	74.34	1182.47	0.00	0.00	0.00	-982.85	13.96	1563.66	-983.93	120.05	1564.31	-1138.85	5.75	1540.55	-1142.96	117.30	1538.93	875.12	276.09	77.78	277.30	271.30	79.58	876.64
3.92000	-670.16	126.38	66.73	-691.06	120.56	67.62	-871.21	139.37	43.65	-862.95	145.13	93.47	-1127.59	8.31	19.22	-1153.25	19.56	22.72	-1309.99	-0.24	42.08	-1300.66	-3.62	89.59	-986.21	74.47	1180.99	0.00	0.00	0.00	-972.14	14.39	1561.83	-974.56	120.35	1562.67	-1128.28	5.92	1539.30	-1132.56	117.90	1537.52	875.11	275.92	77.56	277.19	271.45	79.56	876.33
3.93000	-638.00	126.22	75.93	-664.44	120.28	73.02	-840.72	139.27	38.07	-835.17	146.19	89.19	-1126.67	8.32	19.04	-1151.60	19.50	23.13	-1309.24	-1.01	43.98	-1299.63	-3.97	91.32	-975.80	74.43	1179.21	0.00	0.00	0.00	-961.55	15.02	1560.07	-962.77	121.31	1560.72	-1118.00	6.35	1537.91	-1122.40	118.60	1536.08	874.74	275.93	77.53	276.79	271.40	79.53	876.12
3.94000	-613.24	125.92	85.29	-638.05	119.77	81.12	-811.82	140.44	34.98	-809.75	147.09	86.15	-1126.90	8.21	18.90	-1152.06	19.43	22.92	-1309.67	-0.13	45.32	-1298.72	-4.08	92.94	-963.18	74.81	1177.73	0.00	0.00	0.00	-951.32	15.87	1558.37	-950.75	122.19	1558.67	-1107.54	6.65	1536.59	-1111.93	119.51	1534.68	875.40	276.14	77.65	276.70	271.39	79.53	876.05
3.95000	-589.78	125.37	95.74	-616.95	119.64	89.38	-786.68	141.10	32.79	-787.95	147.24	84.31	-1128.27	8.27	18.44	-1150.90	19.30	23.21	-1308.98	-0.62	47.33	-1297.63	-4.07	94.54	-951.72	74.56	1176.17	0.00	0.00	0.00	-941.00	16.29	1556.65	-941.38	122.74	1557.07	-1097.48	7.92	1535.23	-1100.35	121.91	1533.04	875.24	276.08	77.50	277.86	271.41	79.76	876.32
3.96000	-572.57	125.36	103.15	-599.21	119.62	97.01	-765.10	142.87	32.10	-768.59	149.48	84.22	-1129.01	7.64	18.03	-1151.37	18.90	22.91	-1308.28	-1.12	49.62	-1295.63	-5.38	96.82	-944.91	74.67	1174.87	0.00	0.00	0.00	-931.16	17.34	1555.06	-931.59	124.09	1555.56	-1087.43	9.34	1534.01	-1091.04	121.25	1531.97	875.47	275.95	77.61	276.56	271.62	79.32	876.45
3.97000	-557.39	125.63	110.33	-581.42	118.79	102.95	-746.99	144.23	31.23	-752.62	150.80	83.94	-1128.36	7.68	18.28	-1152.47	18.74	22.62	-1306.54	-2.60	52.56	-1294.12	-5.77	98.83	-934.22	74.57	1173.11	0.00	0.00	0.00	-920.81	18.43	1553.68	-919.72	125.15	1553.85	-1076.67	10.00	1532.64	-1079.51	123.62	1530.39	875.18	275.79	77.71	276.97	271.30	79.44	876.01
3.98000	-545.60	127.39	114.49	-569.43	118.46	106.05	-732.78	146.39	30.69	-740.16	151.74	82.99	-1128.16	7.65	18.35	-1151.20	18.81	22.76	-1305.58	-3.16	55.34	-1291.87	-6.83	101.40	-923.88	75.16	1171.69	0.00	0.00	0.00	-910.56	19.46	1552.45	-908.86	126.42	1552.56	-1066.04	11.09	1531.46	-1069.31	125.07	1529.32	874.58	275.83	77.66	277.60	271.59	79.70	876.01
3.99000	-537.11	127.55	114.33	-560.82	118.72	105.71	-723.83	146.10	27.96	-731.63	151.53	80.57	-1128.94	7.77	18.04	-1151.61	18.10	22.85	-1303.24	-5.15	59.09	-1289.60	-7.64	104.09	-913.21	75.60	1170.33	0.00	0.00	0.00	-900.03	20.75	1551.48	-900.12	127.64	1551.55	-1055.90	12.73	1530.56	-1059.36	125.72	1528.26	875.55	275.91	77.73	277.74	271.46	79.80	876.32
4.00000	-531.53	127.21	110.31	-555.48	120.06	101.47	-718.34	147.07	25.91	-726.18	152.06	77.58	-1128.89	7.63	18.08	-1151.23	18.25	23.01	-1302.00	-5.29	62.11	-1286.54	-8.77	107.17	-900.78	76.62	1169.63	0.00	0.00	0.00	-889.76	22.09	1550.76	-888.81	128.93	1550.69	-1045.47	14.32	1529.77	-1048.24	128.62	1527.20	875.77	275.73	77.71	276.39	271.17	79.43	876.49
4.01000	-528.18	128.28	101.74	-551.77	119.63	94.10	-717.65	147.20	23.48	-723.38	152.60	74.10	-1126.28	7.52	18.90	-1150.36	17.62	23.31	-1299.59	-6.52	66.04	-1283.18	-9.88	110.63	-887.67	77.54	1168.87	0.00	0.00	0.00	-879.79	23.75	1550.10	-877.30	130.61	1549.97	-1035.03	16.37	1529.02	-1037.43	130.85	1526.53	875.59	275.83	77.85	276.37	271.32	79.31	876.33
4.02000	-524.81	129.04	91.04	-552.40	122.78	84.09	-717.06	146.91	22.42	-722.60	151.96	70.02	-1126.71	7.58	18.70	-1150.62	17.84	23.34	-1297.73	-6.59	69.79	-1278.87	-11.75	114.77	-876.65	78.40	1168.61	0.00	0.00	0.00	-868.88	25.61	1549.81	-869.97	132.32	1549.66	-1025.05	19.12	1528.52	-1027.38	132.53	1525.76	875.25	276.12	77.55	277.63	271.23	79.51	876.20
4.03000	-516.78	131.39	81.15	-544.17	124.90	75.65	-713.86	147.25	22.93	-720.05	149.54	66.48	-1129.49	7.51	18.17	-1150.77	17.78	23.78	-1295.09	-7.17	74.19	-1274.11	-13.34	118.96	-867.73	82.33	1167.80	0.00	0.00	0.00	-858.56	27.86	1549.93	-858.44	134.49	1549.44	-1014.72	21.47	1528.26	-1016.38	135.71	1525.21	875.06	275.98	77.51	277.15	271.22	79.57	876.51
4.04000	-512.57	132.14	69.12	-537.97	127.18	66.49	-711.84	146.57	23.06	-713.41	151.60	67.50	-1126.44	7.80	19.35	-1149.07	17.28	25.05	-1291.64	-7.95	78.95	-1269.85	-13.82	123.00	-855.65	84.64	1167.99	0.00	0.00	0.00	-848.91	29.94	1550.67	-848.64	136.65	1550.08	-1004.36	24.05	1528.36	-1006.32	137.47	1525.36	875.36	276.03	77.66	276.68	271.43	79.43	876.21
4.05000	-508.89	132.32	60.63	-536.82	126.76	58.87	-710.80	146.73	23.50	-708.37	151.48	68.55	-1126.96	7.64	19.69	-1147.99	16.82	26.65	-1287.31	-9.00	84.17	-1264.12	-15.64	127.84	-845.87	85.15	1169.08	0.00	0.00	0.00	-838.34	32.25	1552.00	-837.26	138.99	1551.06	-994.28	27.18	1529.24	-994.92	141.24	1525.68	875.27	275.97	77.52	276.82	271.46	79.37	876.20
4.06000	-508.70	129.88	54.22	-533.37	124.86	54.02	-709.28	146.95	24.05	-704.48	153.64	69.05	-1129.34	7.95	19.64	-1140.92	15.70	29.87	-1281.37	-10.73	90.25	-1256.33	-18.23	133.44	-829.57	84.53	1171.58	0.00	0.00	0.00	-828.35	34.77	1553.68	-827.03	141.31	1552.65	-983.93	30.03	1530.73	-984.55	143.48	1526.95	875.34	275.60	77.77	277.72	271.41	79.67	875.76
4.07000	-504.24	127.40	50.11	-531.66	122.37	49.92	-708.26	146.68	23.94	-703.64	153.22	68.52	-1125.44	7.39	20.79	-1147.86	14.37	27.82	-1274.17	-11.99	97.00	-1246.80	-20.07	139.30	-817.79	84.39	1173.89	0.00	0.00	0.00	-817.46	37.33	1555.50	-815.57	143.55	1554.17	-973.80	33.38	1532.58	-974.37	145.73	1528.29	875.71	275.71	77.70	278.07	271.49	79.73	875.95
4.08000	-504.48	125.87	45.23	-527.88	120.38	46.77	-707.66	147.19	23.82	-702.56	154.09	68.67	-1127.04	7.33	20.54	-1144.55	15.84	30.13	-1266.18	-12.31	104.04	-1235.17	-22.90	145.86	-807.21	84.16	1176.71	0.00	0.00	0.00	-807.58	40.14	1557.57	-806.24	146.18	1555.73	-963.17	36.32	1534.89	-963.31	149.31	1530.09	874.85	276.03	77.48	277.53	271.29	79.64	876.20
4.09000	-503.01	126.58	42.98	-529.46	120.26	44.20	-706.82	148.11	24.18	-701.39	154.56	68.65	-1129.12	6.45	19.78	-1149.25	16.05	29.03	-1256.06	-13.75	112.61	-1223.40	-23.93	152.17	-795.83	85.10	1179.71	0.00	0.00	0.00	-796.64	43.09	1559.70	-791.29	149.39	1556.80	-952.79	39.79	1537.49	-952.81	152.11	1531.77	874.83	275.91	77.50	277.76	271.26	79.70	876.31
4.10000	-503.92	126.76	40.88	-528.22	121.62	42.80	-706.87	148.40	24.11	-700.33	155.03	68.88	-1123.04	6.05	20.31	-1136.53	15.36	31.94	-1245.44	-14.87	122.24	-1211.20	-23.92	158.97	-780.43	86.66	1183.06	0.00	0.00	0.00	-785.25	46.05	1561.84	-780.90	152.16	1557.96	-942.57	43.14	1540.12	-941.80	155.83	1533.35	874.99	275.80	77.56	276.91	271.27	79.37	876.11
4.11000	-504.79	125.85	39.40	-528.28	120.56	41.62	-706.69	148.49	24.09	-699.29	155.49	68.94	-1120.34	4.73	19.38	-1135.22	13.88	32.27	-1233.55	-14.91	132.27	-1198.12	-23.51	166.19	-773.24	87.65	1186.15	0.00	0.00	0.00	-773.86	49.14	1563.91	-770.85	155.27	1559.01	-932.01	45.79	1542.75	-931.68	158.35	1535.12	875.45	275.78	77.66	277.07	271.35	79.44	876.57
4.12000	-502.76	125.49	38.55	-527.63	120.50	40.85	-706.51	148.47	23.95	-698.91	156.19	69.23	-1116.43	4.51	18.55	-1132.77	13.58	32.47	-1219.93	-15.71	143.31	-1182.34	-24.28	174.27	-767.58	91.63	1188.59	0.00	0.00	0.00	-764.65	51.79	1566.11	-762.55	157.98	1560.16	-922.00	49.37	1545.51	-921.10	161.11	1536.62	875.18	275.95	77.49	277.20	271.31	79.54	876.79
4.13000	-502.98	125.62	37.52	-527.66	120.33	39.89	-706.44	148.85	23.95	-698.81	156.14	69.21	-1112.17	3.20	17.95	-1126.71	12.54	34.06	-1205.59	-14.70	153.74	-1166.18	-23.84	181.94	-760.26	91.42	1190.97	0.00	0.00	0.00	-754.13	54.76	1568.21	-752.16	160.27	1561.44	-911.68	51.89	1547.92	-911.18	163.33	1538.05	874.86	276.03	77.48	276.66	271.26	79.45	876.55
4.14000	-500.77	125.18	38.08	-527.17	120.14	39.59	-706.69	148.43	23.68	-698.86	155.89	69.03	-1106.20	2.04	16.65	-1118.66	11.61	35.74	-1189.96	-13.55	164.07	-1149.49	-22.92	189.41	-744.09	91.86	1193.76	0.00	0.00	0.00	-743.20	57.22	1570.26	-743.28	162.86	1562.73	-901.41	54.48	1550.26	-901.01	165.31	1539.27	875.38	275.98	77.67	276.51	271.21	79.30	876.65
4.15000	-502.46	125.77	37.36	-526.57	120.22	39.39	-706.23	149.34	24.14	-698.96	155.51	69.13	-1099.51	0.64	14.68	-1108.90	10.01	37.44	-1174.71	-12.82	174.40	-1130.78	-22.87	197.37	-744.80	91.49	1195.47	0.00	0.00	0.00	-733.90	59.46	1572.27	-730.99	165.39	1563.98	-892.01	57.80	1552.25	-890.53	168.28	1540.68	875.31	275.87	77.62	277.13	271.25	79.49	876.39
4.16000	-502.37	125.41	37.17	-527.98	120.01	38.78	-706.55	148.56	23.85	-698.92	155.58	69.22	-1092.27	-2.69	14.04	-1096.96	7.83	39.69	-1160.07	-12.10	183.42	-1112.06	-21.00	204.45	-721.90	91.93	1197.90	0.00	0.00	0.00	-723.96	61.27	1574.06	-721.69	167.66	1565.46	-881.62	59.05	1554.07	-880.62	169.52	1541.87	874.92	275.77	77.46	277.45	271.28	79.52	876.35
4.17000	-500.15	125.35	37.43	-529.61	119.85	38.58	-706.50	148.79	23.84	-698.87	155.48	69.19	-1081.13	-6.25	18.67	-1082.28	4.98	44.60	-1138.95	-10.93	191.67	-1091.89	-20.70	210.95	-714.03	91.57	1199.39	0.00	0.00	0.00	-713.61	63.17	1575.84	-710.34	169.09	1566.73	-871.53	60.25	1555.66	-870.65	170.97	1543.28	875.09	275.85	77.62	277.51	271.37	79.59	876.72
4.18000	-500.91	125.39	37.04	-527.64	120.28	38.65	-706.51	148.83	23.76	-699.21	155.21	69.08	-1064.18	-10.39	24.44	-1066.33	1.05	49.40	-1118.20	-8.72	198.92	-1071.49	-19.72	217.04	-701.56	91.66	1200.95	0.00	0.00	0.00	-704.07	64.31	1577.53	-700.70	169.98	1568.18	-862.13	62.14	1557.15	-860.36	173.09	1544.48	875.01	275.84	77.48	277.73	271.14	79.74	876.46
4.19000	-500.59	125.53	37.28	-528.40	120.50	38.75	-706.47	149.02	23.77	-699.09	155.86	69.14	-1044.21	-14.89	30.06	-1046.76	-2.64	54.54	-1097.95	-6.73	204.84	-1051.05	-18.19	223.23	-691.30	91.75	1202.02	0.00	0.00	0.00	-693.78	65.36	1579.02	-689.96	170.74	1569.52	-852.40	63.21	1558.39	-851.04	173.58	1545.71	875.39	275.59	77.67	277.69	271.15	79.75	877.13
4.20000	-501.05	125.53	37.23	-530.06	120.45	38.34	-706.18	149.58	23.92	-698.98	156.49	69.36	-1023.93	-19.49	34.72	-1025.34	-5.86	59.26	-1077.14	-5.63	209.70	-1030.17	-16.87	228.77	-681.86	91.91	1203.59	0.00	0.00	0.00	-684.07	66.05	1580.46	-683.39	171.62	1571.16	-842.76	64.45	1559.59	-841.03	174.77	1546.84	875.20	275.87	77.65	277.09	271.15	79.55	876.34
4.21000	-503.54	125.72	36.82	-527.67	120.50	39.37	-706.45	149.39	23.62	-699.10	156.95	69.41	-999.81	-23.84	39.42	-1002.74	-9.40	62.78	-1056.84	-2.85	212.20	-1009.33	-14.63	232.97	-674.72	91.67	1204.57	0.00	0.00	0.00	-674.62	66.49	1581.85	-669.20	171.50	1572.68	-833.56	66.18	1560.73	-830.85	176.51	1548.00	875.40	275.95	77.66	276.38	270.96	79.28	875.81
4.22000	-501.65	125.37	37.67	-528.32	120.71	39.32	-706.50	149.45	23.38	-699.16	157.11	69.41	-973.92	-27.25	43.25	-976.94	-11.96	66.00	-1034.89	-0.91	213.85	-987.83	-12.45	236.09	-670.32	91.84	1205.34	0.00	0.00	0.00	-665.30	66.82	1583.07	-658.11	171.75	1574.05	-823.85	66.76	1561.66	-821.09	177.26	1549.19	875.29	275.63	77.48	277.29	270.92	79.53	876.04
4.23000	-501.74	125.69	37.59	-526.85	120.75	39.60	-706.34	149.72	23.26	-699.16	157.53	69.57	-946.14	-31.19	46.15	-949.55	-14.61	68.52	-1012.28	0.21	214.53	-965.42	-10.85	238.05	-655.09	92.52	1207.01	0.00	0.00	0.00	-656.63	67.03	1584.17	-648.18	172.25	1575.28	-814.43	67.96	1562.59	-811.20	177.60	1550.18	875.33	275.59	77.60	277.41	271.15	79.53	876.32
4.24000	-503.37	125.75	37.03	-528.57	120.37	39.23	-706.20	150.52	23.58	-699.03	157.88	69.84	-918.86	-33.93	48.21	-921.92	-16.83	70.22	-989.30	1.16	213.76	-943.63	-9.07	238.55	-648.27	93.13	1208.05	0.00	0.00	0.00	-646.46	66.90	1585.12	-638.52	172.09	1576.48	-804.83	68.39	1563.49	-801.23	178.43	1551.21	875.06	275.70	77.57	277.97	271.09	79.69	876.34
4.25000	-503.22	125.84	36.93	-529.29	120.71	39.04	-706.53	150.26	23.23	-699.23	157.54	69.72	-890.50	-36.62	49.37	-895.42	-18.58	70.60	-966.42	2.34	211.62	-921.52	-7.42	237.78	-639.39	93.58	1208.74	0.00	0.00	0.00	-636.73	66.92	1586.01	-628.84	171.79	1577.57	-795.42	68.88	1564.41	-791.65	178.51	1552.31	875.12	275.73	77.57	277.72	271.36	79.54	876.21
4.26000	-502.75	125.16	36.85	-529.38	120.75	38.58	-706.57	150.55	23.40	-699.14	157.18	69.85	-860.73	-38.06	49.94	-867.52	-20.08	70.21	-943.17	3.01	208.28	-898.98	-6.14	235.86	-625.05	94.13	1209.78	0.00	0.00	0.00	-627.01	66.64	1586.63	-618.95	171.45	1578.50	-785.79	68.89	1565.12	-782.08	178.53	1553.43	875.60	275.47	77.69	276.43	271.19	79.28	876.57
4.27000	-501.67	125.61	36.98	-529.44	120.33	38.18	-706.71	150.07	23.43	-698.74	157.42	70.24	-830.58	-39.69	49.41	-838.87	-21.24	69.14	-919.70	3.96	203.51	-876.60	-4.62	232.59	-622.04	95.16	1210.24	0.00	0.00	0.00	-617.75	66.38	1587.20	-609.06	171.34	1579.31	-776.09	68.95	1565.82	-772.51	178.34	1554.40	875.76	275.57	77.79	276.92	271.32	79.43	876.65
4.28000	-503.34	125.45	36.00	-527.96	120.17	37.82	-706.63	149.92	23.62	-698.80	156.26	70.14	-800.03	-40.04	48.56	-810.52	-21.37	67.13	-894.99	3.24	198.01	-853.58	-3.95	228.35	-614.11	95.93	1210.99	0.00	0.00	0.00	-608.54	65.96	1587.66	-599.06	170.97	1580.03	-766.70	69.48	1566.44	-762.35	179.74	1555.44	875.30	275.50	77.49	277.43	271.02	79.58	876.18
4.29000	-502.19	125.53	35.98	-528.24	120.14	37.39	-706.93	148.66	23.36	-698.03	156.72	70.71	-769.59	-40.24	46.89	-779.92	-21.32	65.00	-870.70	3.58	190.95	-830.37	-3.26	223.20	-604.59	96.06	1211.55	0.00	0.00	0.00	-599.11	65.55	1587.98	-589.25	170.21	1580.70	-757.18	69.55	1566.96	-752.11	180.66	1556.10	875.59	275.74	77.85	277.30	271.13	79.53	876.03
4.30000	-502.32	125.49	35.39	-528.28	120.10	36.75	-706.29	149.19	23.99	-697.67	156.21	70.89	-733.54	-40.77	46.31	-746.55	-21.99	62.97	-844.76	1.74	183.40	-806.97	-2.88	217.06	-591.34	96.78	1211.89	0.00	0.00	0.00	-589.38	64.86	1588.10	-579.59	169.48	1581.23	-747.83	70.10	1567.35	-742.52	180.45	1557.01	875.80	275.87	77.96	276.98	271.13	79.44	876.36
4.31000	-501.05	125.38	35.58	-528.76	120.56	36.15	-706.42	148.34	23.95	-697.49	155.10	70.79	-698.61	-41.39	43.73	-713.43	-21.86	60.19	-818.73	0.88	174.57	-782.69	-3.05	210.13	-581.11	96.98	1211.99	0.00	0.00	0.00	-580.00	64.37	1588.17	-569.68	168.91	1581.62	-738.29	69.95	1567.63	-732.37	180.96	1557.66	875.49	276.01	77.66	276.76	271.15	79.41	876.33
4.32000	-500.60	125.28	35.17	-527.30	120.30	35.89	-705.94	148.58	24.55	-696.72	154.70	70.98	-663.53	-39.90	41.59	-678.03	-22.74	57.18	-792.17	-0.03	164.98	-757.85	-3.13	202.46	-572.54	97.93	1212.11	0.00	0.00	0.00	-570.86	63.89	1588.13	-559.80	168.46	1581.91	-728.78	69.73	1567.70	-722.50	180.77	1558.15	874.99	275.89	77.54	276.81	271.07	79.38	876.08
4.33000	-499.08	124.41	35.40	-529.18	120.24	34.84	-705.75	148.08	24.69	-696.01	154.30	71.12	-629.70	-38.47	38.88	-644.55	-22.28	53.86	-764.68	-0.77	154.85	-732.09	-4.65	194.54	-568.39	98.86	1211.73	0.00	0.00	0.00	-560.90	63.38	1587.92	-549.83	168.12	1581.99	-719.37	69.59	1567.75	-712.75	180.55	1558.43	875.09	275.70	77.58	276.58	271.17	79.39	876.38
4.34000	-503.66	124.09	33.81	-527.80	120.28	34.72	-705.57	147.67	24.83	-695.52	153.57	71.26	-595.23	-37.16	36.01	-610.65	-21.68	50.64	-736.83	-1.26	144.10	-706.20	-5.26	185.75	-557.89	99.78	1211.57	0.00	0.00	0.00	-552.42	62.81	1587.64	-544.00	168.37	1582.03	-710.06	69.96	1567.68	-702.80	180.95	1558.72	875.12	275.74	77.48	276.80	271.04	79.43	876.45
4.35000	-500.42	125.03	35.50	-528.18	119.32	34.75	-705.59	147.07	24.92	-694.63	153.62	71.62	-560.26	-36.33	33.94	-576.30	-20.70	47.90	-708.22	-2.07	133.11	-679.76	-6.58	176.90	-551.81	99.96	1211.19	0.00	0.00	0.00	-542.25	62.15	1587.11	-533.26	168.17	1581.84	-700.42	69.74	1567.36	-693.13	180.73	1558.81	875.17	275.67	77.57	276.44	271.08	79.44	875.96
4.36000	-501.76	125.90	36.18	-528.14	119.76	34.69	-705.30	147.10	25.35	-693.87	153.43	71.91	-525.31	-35.45	32.13	-541.43	-19.60	45.68	-679.25	-2.76	121.84	-653.28	-7.46	167.69	-533.93	101.51	1210.93	0.00	0.00	0.00	-532.88	61.57	1586.52	-525.61	167.35	1581.55	-691.08	70.27	1566.98	-683.66	179.95	1558.90	875.12	275.69	77.61	277.60	271.35	79.51	875.66
4.37000	-501.23	127.36	37.35	-526.75	120.56	35.51	-705.42	146.16	25.33	-693.34	152.49	71.88	-488.52	-33.38	31.49	-508.41	-18.09	43.56	-650.11	-2.55	110.12	-626.62	-7.23	157.94	-528.50	101.75	1210.14	0.00	0.00	0.00	-523.29	61.07	1585.81	-513.99	166.76	1581.02	-681.57	70.35	1566.54	-673.35	180.68	1558.65	874.70	275.81	77.44	276.70	271.27	79.29	875.60
4.38000	-497.05	130.25	40.04	-525.12	120.97	36.32	-705.27	145.66	25.56	-692.82	152.00	72.02	-453.18	-31.56	31.39	-472.92	-16.17	42.40	-619.45	-3.88	99.63	-599.28	-7.91	148.66	-516.98	102.72	1209.54	0.00	0.00	0.00	-513.11	60.55	1584.84	-503.29	166.39	1580.30	-671.53	69.69	1565.90	-663.62	180.74	1558.21	875.02	275.96	77.42	277.01	271.19	79.56	876.04
4.39000	-495.57	132.09	41.51	-522.08	124.28	40.30	-705.24	145.33	25.76	-692.22	152.02	72.38	-417.31	-29.29	31.85	-437.54	-14.62	41.97	-589.22	-3.94	89.06	-571.24	-9.08	139.77	-514.68	103.63	1208.79	0.00	0.00	0.00	-504.11	60.08	1583.88	-493.01	165.77	1579.72	-661.95	69.94	1565.21	-653.55	180.97	1557.95	874.78	275.86	77.36	277.31	271.19	79.51	876.44
4.40000	-487.60	119.63	43.48	-519.93	124.58	41.00	-705.18	144.91	25.91	-692.09	151.18	72.32	-381.92	-26.95	33.01	-404.19	-12.59	41.63	-558.01	-5.48	79.66	-543.20	-9.73	130.92	-497.91	104.55	1208.14	0.00	0.00	0.00	-495.10	59.56	1582.75	-484.44	165.39	1578.79	-652.21	69.37	1564.44	-643.91	180.02	1557.46	874.85	275.57	77.52	277.10	271.28	79.45	876.32
4.41000	-487.32	137.99	49.40	-519.45	123.79	39.44	-704.82	145.47	26.54	-691.44	151.64	72.81	-346.81	-25.19	34.73	-369.00	-10.65	42.39	-526.82	-5.86	70.44	-515.07	-9.98	122.26	-492.45	104.72	1206.95	0.00	0.00	0.00	-483.69	59.04	1581.39	-474.61	164.94	1577.78	-642.46	69.08	1563.60	-634.04	179.94	1556.85	874.94	275.42	77.59	277.61	271.14	79.63	876.18
4.42000	-485.36	135.34	45.42	-521.31	122.29	36.77	-704.71	145.27	26.68	-691.01	151.84	73.21	-314.55	-22.49	36.49	-337.25	-9.04	43.24	-494.59	-7.57	62.45	-486.08	-11.13	114.70	-483.92	104.76	1205.67	0.00	0.00	0.00	-474.72	58.40	1580.09	-464.88	164.49	1576.72	-632.68	68.60	1562.57	-624.44	179.39	1556.28	874.99	275.62	77.53	276.92	270.90	79.41	876.35
4.43000	-488.60	131.00	40.17	-525.75	122.04	34.20	-704.59	145.30	26.95	-690.85	151.52	73.30	-280.31	-20.12	39.80	-303.69	-6.85	45.06	-462.22	-9.59	55.58	-457.12	-12.21	108.00	-469.07	105.13	1205.01	0.00	0.00	0.00	-464.49	58.09	1578.59	-453.86	164.17	1575.35	-622.81	68.06	1561.45	-614.87	178.24	1555.40	875.06	275.85	77.28	276.91	271.22	79.34	876.06
4.44000	-497.67	128.42	35.50	-526.83	120.20	32.58	-704.56	145.16	27.11	-690.62	151.35	73.47	-247.68	-17.59	43.40	-271.21	-5.01	47.78	-429.91	-11.19	49.59	-428.36	-12.98	101.98	-466.65	104.79	1203.32	0.00	0.00	0.00	-454.56	57.55	1576.96	-444.05	163.83	1573.99	-612.75	67.37	1560.20	-604.83	178.22	1554.33	875.39	275.90	77.48	277.25	271.12	79.41	876.17
4.45000	-498.10	125.38	32.21	-525.30	119.83	32.64	-704.68	144.99	27.32	-690.33	151.40	73.69	-215.30	-14.75	47.94	-239.89	-2.99	51.01	-398.51	-12.14	44.55	-399.60	-14.68	97.37	-453.93	105.13	1201.93	0.00	0.00	0.00	-444.55	57.15	1575.21	-432.83	163.61	1572.37	-603.03	67.35	1558.84	-594.53	178.34	1553.14	874.79	275.54	77.66	277.53	271.25	79.53	876.16
4.46000	-499.76	124.47	31.62	-526.52	119.96	32.18	-704.65	144.62	27.45	-689.99	151.44	73.98	-184.88	-12.67	53.39	-208.78	-1.53	55.51	-367.70	-13.23	40.56	-371.70	-15.91	93.64	-442.45	104.88	1200.49	0.00	0.00	0.00	-434.62	56.75	1573.37	-424.60	162.87	1570.74	-593.22	66.59	1557.29	-584.97	177.27	1551.76	875.02	275.81	77.56	277.63	271.02	79.62	876.03
4.47000	-499.00	125.21	31.59	-525.73	120.05	32.30	-704.20	145.42	28.26	-689.52	151.61	74.50	-154.73	-11.59	60.83	-179.96	-0.45	61.40	-337.71	-13.62	37.44	-344.34	-17.09	90.94	-435.60	104.77	1198.76	0.00	0.00	0.00	-425.00	56.38	1571.38	-414.91	162.64	1568.84	-583.14	65.59	1555.42	-575.03	177.11	1550.08	875.39	275.67	77.60	277.42	271.00	79.67	876.05
4.48000	-499.39	124.12	31.09	-525.87	119.43	31.84	-704.40	144.67	28.49	-689.14	151.68	74.89	-128.17	-11.03	69.17	-148.77	-0.10	69.66	-308.69	-14.41	35.73	-318.37	-18.14	89.10	-422.38	104.25	1196.71	0.00	0.00	0.00	-414.98	55.86	1569.29	-404.35	162.07	1566.90	-573.18	64.89	1553.42	-565.13	176.76	1548.16	875.41	275.76	77.67	278.30	270.77	79.86	876.61
4.49000	-501.31	124.56	30.51	-525.25	119.81	31.55	-704.64	143.75	28.65	-688.90	151.07	75.12	-99.82	-10.83	79.56	-125.44	-1.76	76.73	-280.73	-14.94	35.19	-293.32	-18.58	87.99	-409.16	104.01	1194.86	0.00	0.00	0.00	-405.08	55.48	1567.12	-394.50	161.66	1564.61	-563.19	64.10	1551.32	-555.40	175.95	1546.15	874.64	275.73	77.44	276.49	270.77	79.43	875.90
4.50000	-501.70	124.57	29.86	-526.62	119.90	30.92	-704.01	144.54	29.74	-688.33	150.84	75.66	-77.58	-11.61	88.61	-101.12	-2.05	84.90	-254.34	-14.23	35.12	-269.23	-18.79	87.71	-401.36	103.68	1192.92	0.00	0.00	0.00	-395.19	54.97	1564.91	-385.77	161.55	1562.51	-553.35	63.60	1549.18	-545.31	175.95	1543.89	875.10	275.66	77.65	276.29	271.07	79.40	875.82
4.51000	-501.33	124.57	29.83	-526.38	120.05	30.52	-703.72	144.44	30.58	-687.64	150.87	76.29	-53.57	-12.07	98.04	-77.95	-2.76	92.93	-229.32	-13.80	35.92	-246.65	-18.25	87.74	-391.24	103.26	1190.89	0.00	0.00	0.00	-385.21	54.43	1562.82	-375.65	160.73	1560.46	-543.20	62.70	1546.98	-535.45	175.32	1541.71	875.22	276.05	77.56	277.34	271.33	79.72	875.78
4.52000	-499.54	124.61	29.86	-526.19	120.15	30.30	-703.67	143.66	31.16	-687.11	150.58	76.98	-34.36	-13.05	105.65	-56.66	-3.76	99.88	-205.92	-12.89	36.81	-225.37	-17.88	88.25	-384.34	102.88	1188.48	0.00	0.00	0.00	-375.46	53.88	1560.79	-366.38	160.31	1558.20	-533.03	61.67	1544.66	-525.85	173.78	1539.55	874.91	275.76	77.50	277.88	271.18	79.93	875.79
4.53000	-498.34	124.68	29.98	-524.53	120.48	30.27	-703.51	143.44	32.15	-686.47	150.55	77.86	-15.31	-14.13	111.83	-37.20	-4.51	105.98	-184.39	-12.55	38.10	-205.51	-17.35	88.85	-372.99	102.29	1186.41	0.00	0.00	0.00	-365.80	52.92	1558.82	-355.94	159.48	1556.17	-522.79	60.69	1542.42	-515.98	172.99	1537.20	874.35	275.66	77.36	277.48	271.10	79.84	876.28
4.54000	-499.16	124.32	29.58	-523.78	120.69	30.25	-703.17	142.99	33.08	-686.02	149.76	78.66	3.02	-14.47	117.28	-19.86	-4.63	110.52	-165.30	-11.73	38.68	-187.84	-16.70	89.03	-356.72	101.92	1184.20	0.00	0.00	0.00	-355.08	52.15	1556.83	-344.68	159.09	1554.20	-512.77	59.50	1540.14	-506.11	172.17	1534.79	875.02	275.82	77.47	277.18	271.13	79.67	875.90
4.55000	-499.84	124.01	28.88	-524.69	120.61	29.77	-702.94	142.82	34.49	-685.14	149.99	79.97	19.70	-14.56	121.11	-4.80	-4.64	113.59	-148.57	-11.77	38.95	-172.23	-16.26	88.86	-352.45	101.07	1181.74	0.00	0.00	0.00	-344.81	51.15	1554.97	-332.86	157.81	1552.21	-502.48	57.94	1537.83	-496.17	170.99	1532.56	874.72	275.74	77.54	277.18	271.02	79.67	876.69
4.56000	-499.26	124.56	28.60	-525.01	120.79	29.31	-702.32	143.24	36.37	-684.36	149.79	81.35	31.88	-14.25	122.39	7.88	-3.50	114.80	-134.79	-10.76	37.87	-159.04	-15.75	87.81	-341.69	100.68	1179.67	0.00	0.00	0.00	-334.24	49.97	1553.32	-323.84	157.52	1550.63	-492.30	56.72	1535.62	-485.94	170.28	1530.26	874.75	275.69	77.41	277.33	271.48	79.75	876.23
4.57000	-496.88	124.79	29.05	-521.00	120.45	29.76	-702.05	143.17	38.17	-683.27	150.41	83.30	42.40	-12.43	121.83	18.51	-2.15	114.16	-123.79	-10.22	36.03	-147.95	-15.61	86.19	-330.07	99.95	1177.96	0.00	0.00	0.00	-324.45	48.61	1551.85	-312.80	155.71	1548.98	-482.05	54.87	1533.46	-475.85	168.15	1528.15	875.35	275.85	77.55	277.08	271.23	79.60	875.75
4.58000	-499.89	124.92	27.92	-525.18	121.11	28.15	-701.53	143.44	40.47	-681.99	150.81	85.46	51.12	-9.56	118.90	26.84	-0.40	110.82	-115.39	-9.68	33.40	-139.29	-14.80	83.46	-317.17	98.80	1175.97	0.00	0.00	0.00	-313.93	47.21	1550.53	-302.22	154.48	1547.58	-471.68	53.21	1531.54	-465.56	166.62	1526.20	875.18	275.57	77.44	277.27	270.97	79.67	876.01
4.59000	-497.27	124.59	28.17	-522.55	121.09	28.57	-701.00	143.57	43.07	-680.53	151.22	87.75	57.02	-6.80	113.23	33.43	1.96	105.60	-110.30	-8.50	31.53	-132.60	-13.93	80.60	-307.09	97.98	1174.45	0.00	0.00	0.00	-304.14	45.61	1549.35	-292.14	152.92	1546.46	-461.28	51.41	1529.87	-455.23	165.08	1524.47	875.27	275.80	77.56	277.09	270.97	79.69	875.96
4.60000	-500.60	124.44	26.96	-521.74	120.68	28.50	-700.20	144.05	46.19	-678.86	151.57	90.54	61.72	-3.34	104.02	38.49	5.52	97.14	-107.75	-6.85	29.73	-127.85	-12.58	77.22	-296.88	96.72	1173.23	0.00	0.00	0.00	-294.64	43.79	1548.42	-281.88	151.29	1545.49	-450.88	49.31	1528.41	-444.94	163.13	1523.14	875.66	275.94	77.72	277.45	271.02	79.90	876.18
4.61000	-498.78	124.57	27.25	-524.06	121.39	27.56	-698.83	145.13	49.99	-676.67	152.43	93.85	66.55	-0.32	93.47	44.15	7.89	88.04	-105.20	-4.98	28.88	-124.13	-10.15	73.92	-285.38	94.74	1172.20	0.00	0.00	0.00	-283.72	41.87	1547.64	-271.39	149.98	1544.68	-440.53	47.23	1527.25	-434.85	160.75	1522.05	874.82	275.73	77.55	277.50	271.16	79.80	876.13
4.62000	-499.65	124.07	27.01	-525.04	121.97	27.11	-696.95	146.72	54.66	-673.59	154.07	98.00	76.59	1.52	81.09	51.91	10.94	76.36	-101.98	-4.33	29.33	-118.06	-8.70	73.13	-276.40	93.75	1171.84	0.00	0.00	0.00	-272.69	39.61	1547.31	-261.29	147.31	1544.60	-430.17	45.05	1526.47	-424.55	158.41	1521.36	874.72	275.56	77.59	277.73	271.09	79.89	876.18
4.63000	-496.68	124.94	27.55	-522.53	121.57	27.80	-694.90	147.91	59.78	-670.21	155.24	102.47	83.17	2.41	67.82	59.91	13.37	66.69	-99.53	-4.70	29.63	-110.15	-9.62	74.45	-258.30	92.32	1172.11	0.00	0.00	0.00	-262.34	37.41	1547.86	-251.02	144.94	1545.34	-419.68	42.64	1526.40	-413.82	157.03	1521.27	874.88	275.55	77.50	277.64	270.89	79.90	876.25
4.64000	-496.59	124.99	27.87	-524.95	121.33	27.09	-692.14	149.08	65.92	-665.73	156.58	108.00	86.34	2.00	57.36	62.94	13.28	57.15	-97.86	-4.61	29.60	-105.55	-10.22	74.66	-250.35	90.84	1172.13	0.00	0.00	0.00	-251.01	35.01	1549.12	-240.57	142.30	1546.92	-409.01	40.05	1527.09	-403.43	153.80	1522.34	874.74	275.70	77.41	277.80	271.14	79.85	876.47
4.65000	-498.11	125.00	27.28	-522.40	121.53	27.30	-688.18	149.86	73.14	-659.81	158.06	114.57	89.10	0.28	49.68	65.33	11.84	50.57	-96.59	-5.23	29.66	-102.89	-10.56	74.54	-238.46	89.07	1173.31	0.00	0.00	0.00	-241.06	32.41	1550.80	-229.89	140.02	1548.91	-398.36	37.69	1528.27	-392.82	151.45	1523.97	874.86	275.65	77.60	277.95	270.86	79.84	876.00
4.66000	-498.02	125.06	26.99	-521.68	121.83	27.14	-682.46	151.58	81.82	-652.62	158.44	121.56	90.53	-0.62	44.54	66.77	10.48	46.46	-95.78	-6.25	29.67	-100.87	-10.99	74.89	-228.18	87.43	1174.91	0.00	0.00	0.00	-230.40	29.72	1552.71	-219.06	137.27	1551.32	-387.61	35.27	1529.75	-381.95	148.82	1526.09	875.28	275.44	77.65	277.76	270.77	79.89	875.92
4.67000	-498.39	125.19	26.66	-521.06	120.85	27.58	-675.57	151.64	90.98	-643.19	160.42	130.01	90.96	-0.18	41.38	66.70	10.70	43.60	-95.40	-6.10	29.32	-99.18	-11.97	75.46	-216.88	86.07	1177.14	0.00	0.00	0.00	-220.44	26.70	1554.90	-208.36	134.15	1554.05	-376.76	32.42	1531.38	-371.18	146.33	1528.20	874.86	275.62	77.56	277.15	270.86	79.76	875.78
4.68000	-495.86	125.37	26.74	-520.89	120.90	27.52	-666.84	151.84	101.05	-632.62	160.98	138.25	91.45	0.75	39.23	67.63	11.62	41.87	-94.89	-6.75	29.56	-98.03	-12.09	75.75	-207.36	84.79	1180.07	0.00	0.00	0.00	-209.41	23.90	1557.25	-197.67	131.13	1556.95	-366.02	29.90	1533.14	-360.18	144.03	1530.47	874.86	275.75	77.56	277.46	270.78	79.82	876.60
4.69000	-495.32	125.63	26.42	-518.98	120.21	27.89	-656.33	151.99	111.96	-619.57	162.34	147.05	92.41	0.00	36.21	68.09	12.24	40.00	-94.58	-6.20	29.28	-96.56	-12.46	76.14	-190.49	83.28	1183.56	0.00	0.00	0.00	-197.88	20.90	1559.47	-187.05	128.22	1559.71	-355.38	27.41	1535.00	-349.28	141.41	1532.86	874.89	275.89	77.54	277.49	270.59	79.72	876.89
4.70000	-493.69	125.73	25.80	-515.08	119.42	28.60	-643.67	152.73	124.18	-604.63	162.94	155.59	92.74	0.33	34.83	69.05	12.24	39.03	-94.09	-6.80	29.62	-95.28	-12.50	76.33	-178.71	81.83	1187.04	0.00	0.00	0.00	-187.48	17.95	1561.51	-176.38	124.86	1562.41	-344.66	24.56	1536.83	-338.64	138.29	1535.33	874.56	275.87	77.64	276.57	270.86	79.53	876.19
4.71000	-490.14	125.76	24.83	-511.71	120.16	28.47	-629.69	152.98	137.47	-588.24	163.25	164.02	93.04	0.82	33.71	69.38	12.90	38.10	-93.91	-6.83	29.62	-94.85	-12.02	76.29	-166.19	80.39	1190.07	0.00	0.00	0.00	-177.21	15.12	1563.29	-165.71	121.53	1564.68	-333.92	21.83	1538.65	-327.71	136.08	1537.56	874.52	275.67	77.63	276.85	270.73	79.60	876.00
4.72000	-486.65	126.95	22.76	-505.25	120.39	29.69	-613.51	153.99	152.23	-571.14	161.98	174.05	93.47	1.04	33.10	69.27	13.17	37.22	-93.73	-6.77	29.72	-94.40	-11.84	76.56	-157.58	78.68	1192.88	0.00	0.00	0.00	-166.56	12.31	1564.90	-154.93	118.68	1566.78	-323.20	19.08	1540.31	-317.19	132.73	1539.91	875.18	275.78	77.71	277.20	270.78	79.79	876.48
4.73000	-482.73	126.81	20.78	-499.53	121.34	30.94	-595.92	153.70	166.93	-552.71	160.91	185.29	93.68	0.94	32.40	69.56	13.25	36.85	-93.49	-6.37	29.86	-93.97	-11.07	76.58	-144.77	77.46	1195.57	0.00	0.00	0.00	-155.50	9.56	1566.34	-144.39	115.66	1568.75	-312.50	16.22	1541.93	-306.51	129.91	1541.95	874.58	275.86	77.41	277.25	270.91	79.82	876.13
4.74000	-477.39	127.56	18.58	-491.56	121.73	32.93	-577.31	152.34	181.16	-532.88	158.66	196.37	93.98	1.01	32.15	70.14	13.74	36.58	-93.32	-5.95	30.00	-93.57	-10.37	76.53	-133.81	76.85	1197.53	0.00	0.00	0.00	-145.51	6.85	1567.67	-133.89	112.92	1570.73	-301.86	13.62	1543.39	-295.91	127.37	1543.92	873.94	275.59	77.32	277.77	270.80	79.91	875.88
4.75000	-470.14	128.30	16.31	-480.20	122.65	36.47	-556.70	151.65	195.36	-511.13	157.43	207.57	94.20	0.96	31.59	69.33	13.62	36.02	-93.18	-5.66	30.16	-93.31	-10.32	76.55	-124.95	76.20	1199.21	0.00	0.00	0.00	-135.04	4.27	1568.91	-123.40	110.66	1572.48	-291.29	10.89	1544.70	-285.40	125.24	1545.76	875.24	275.69	77.51	277.21	270.93	79.85	876.37
4.76000	-462.37	129.39	19.60	-468.95	123.83	42.32	-534.31	150.02	208.83	-488.24	155.60	218.11	94.25	0.89	31.53	69.78	13.65	36.14	-93.11	-5.54	30.19	-92.93	-10.55	76.61	-110.47	76.05	1200.89	0.00	0.00	0.00	-124.01	1.72	1570.05	-113.15	107.63	1574.37	-280.75	8.22	1545.88	-275.03	122.80	1547.65	875.05	275.74	77.45	276.88	270.91	79.70	875.90
4.77000	-446.63	131.50	29.73	-452.99	126.15	51.89	-511.21	147.92	220.89	-464.41	154.27	228.91	94.36	0.84	31.47	69.68	13.57	35.93	-93.01	-5.71	30.22	-92.92	-10.46	76.32	-103.38	75.24	1201.70	0.00	0.00	0.00	-113.26	-0.81	1571.11	-102.73	105.67	1576.08	-270.25	5.71	1546.90	-265.04	119.30	1549.45	874.67	275.79	77.42	277.36	270.89	79.72	876.11
4.78000	-421.78	134.56	41.81	-428.99	128.08	63.80	-490.54	145.09	232.69	-441.59	152.14	239.36	94.35	0.64	31.29	70.52	13.39	36.17	-93.01	-5.65	30.14	-92.90	-10.37	76.05	-92.65	75.39	1202.44	0.00	0.00	0.00	-103.33	-3.02	1572.19	-92.45	103.00	1577.82	-259.60	3.02	1547.70	-254.92	116.88	1550.93	874.97	275.78	77.49	276.89	271.10	79.65	876.17
4.79000	-394.55	137.36	53.89	-402.00	129.59	76.28	-468.14	143.47	243.63	-419.08	149.97	251.01	94.26	0.87	31.27	69.80	13.47	35.78	-92.95	-5.64	30.09	-92.79	-10.53	76.01	-81.69	75.80	1202.89	0.00	0.00	0.00	-92.39	-5.22	1573.21	-82.19	100.51	1579.56	-249.02	0.69	1548.46	-244.59	114.89	1552.25	874.94	275.66	77.55	277.24	270.70	79.75	876.37
4.80000	-367.23	139.57	65.67	-372.94	130.97	88.42	-445.75	141.16	253.09	-395.97	147.78	262.86	94.29	0.60	31.05	69.67	13.47	35.57	-92.75	-5.95	30.26	-92.51	-10.79	76.18	-73.02	76.06	1203.36	0.00	0.00	0.00	-82.04	-7.06	1574.29	-71.92	98.60	1581.18	-238.48	-1.30	1549.19	-234.51	112.57	1553.69	875.23	275.61	77.62	277.25	270.82	79.83	876.04
4.81000	-334.96	140.18	78.17	-343.79	131.75	99.99	-421.62	140.26	262.26	-371.79	146.30	273.68	94.17	1.36	30.88	69.89	13.71	35.44	-92.82	-5.39	30.08	-92.10	-10.99	76.39	-63.64	76.43	1204.24	0.00	0.00	0.00	-71.27	-8.67	1575.32	-61.82	97.02	1582.79	-227.98	-3.31	1550.04	-224.18	110.33	1555.13	875.05	275.33	77.62	277.17	270.71	79.80	876.11
4.82000	-305.12	140.68	89.12	-314.49	132.51	110.87	-396.63	140.10	270.61	-346.61	144.82	282.74	94.23	1.17	30.94	69.49	13.71	35.12	-92.57	-5.39	30.30	-91.78	-10.61	76.41	-56.87	76.50	1205.10	0.00	0.00	0.00	-60.71	-10.16	1576.40	-51.82	94.93	1584.40	-217.54	-5.01	1551.02	-214.09	108.32	1556.58	875.66	275.41	77.86	277.33	270.68	79.62	876.31
4.83000	-272.85	140.24	100.49	-283.27	131.80	121.07	-371.53	139.18	277.66	-321.06	143.94	290.56	94.08	0.90	30.76	69.19	13.80	34.96	-92.56	-5.07	30.40	-91.38	-10.46	76.56	-42.07	76.33	1206.38	0.00	0.00	0.00	-50.25	-11.29	1577.46	-41.56	93.94	1585.84	-207.15	-6.68	1552.11	-203.95	107.18	1558.19	875.24	275.69	77.79	277.52	270.67	79.85	875.85
4.84000	-240.49	139.11	110.58	-252.19	130.87	130.46	-345.92	138.50	283.61	-295.86	142.19	296.98	94.13	1.25	30.53	69.56	14.01	34.88	-92.51	-5.03	30.68	-91.09	-9.73	76.51	-31.16	76.05	1207.76	0.00	0.00	0.00	-39.89	-12.35	1578.51	-31.48	92.82	1587.31	-196.88	-7.84	1553.31	-193.95	105.61	1559.75	875.57	275.76	77.80	277.14	270.75	79.80	876.11
4.85000	-208.81	137.74	119.61	-222.06	129.38	138.90	-320.55	137.86	288.29	-270.60	141.64	302.99	94.08	1.13	30.41	69.07	14.39	34.55	-92.48	-4.94	30.93	-90.75	-9.42	76.60	-28.31	75.59	1208.87	0.00	0.00	0.00	-29.75	-13.13	1579.58	-21.36	91.96	1588.52	-186.68	-8.86	1554.62	-183.91	104.80	1561.21	874.66	275.74	77.49	276.63	270.59	79.56	876.51
4.86000	-175.12	136.06	128.33	-190.77	128.26	146.54	-295.41	136.38	291.19	-245.95	139.70	307.69	94.22	1.52	30.33	69.67	14.26	34.67	-92.59	-4.38	30.96	-90.52	-8.91	76.68	-16.44	75.64	1210.40	0.00	0.00	0.00	-20.02	-13.50	1580.55	-11.30	91.32	1589.65	-176.34	-9.81	1555.92	-173.88	103.48	1562.58	875.03	275.68	77.58	277.02	270.55	79.64	876.56
4.87000	-146.65	135.67	136.54	-160.89	128.32	153.97	-269.93	135.49	292.91	-220.81	138.46	311.61	94.27	1.35	30.37	69.95	14.59	34.63	-92.65	-4.02	31.09	-90.43	-8.44	76.78	-0.26	75.26	1211.82	0.00	0.00	0.00	-8.86	-13.66	1581.51	-1.33	91.20	1590.54	-166.08	-10.37	1557.26	-163.92	102.86	1563.75	875.02	275.67	77.58	277.37	270.43	79.75	876.04
4.88000	-116.82	132.83	143.23	-132.44	126.07	159.36	-244.14	134.81	293.51	-195.48	136.56	313.95	94.37	1.37	30.26	69.54	14.75	34.59	-92.58	-3.31	31.11	-90.30	-8.19	77.02	1.94	74.55	1212.57	0.00	0.00	0.00	1.54	-13.74	1582.44	8.54	91.81	1591.09	-155.82	-10.98	1558.56	-153.80	102.70	1564.89	874.41	275.74	77.45	277.26	270.63	79.78	875.85
4.89000	-81.53	129.97	150.84	-94.90	123.76	166.26	-217.80	133.23	292.52	-169.79	135.91	315.53	94.44	1.42	30.10	69.22	14.55	34.26	-92.46	-3.22	31.39	-90.13	-7.87	77.24	12.21	74.10	1213.42	0.00	0.00	0.00	11.52	-13.41	1583.28	18.38	91.90	1591.62	-145.63	-11.42	1559.80	-144.15	101.53	1565.82	874.82	275.46	77.54	277.19	270.28	79.76	876.02
4.90000	-42.12	128.16	155.67	-58.93	121.53	170.73	-190.82	131.78	290.45	-143.56	134.92	315.70	94.43	1.78	30.04	69.36	14.62	34.43	-92.29	-3.06	31.65	-89.85	-7.93	77.62	18.59	73.67	1213.84	0.00	0.00	0.00	22.00	-13.03	1584.01	28.30	92.15	1591.97	-135.42	-11.98	1560.93	-134.46	100.84	1566.55	874.56	275.63	77.52	276.08	270.23	79.24	876.93
4.91000	-7.79	126.50	160.72	-27.25	119.62	174.77	-164.70	132.07	287.66	-117.36	133.97	314.74	94.27	1.75	30.06	70.03	14.89	34.49	-92.17	-2.86	31.89	-89.65	-7.23	77.69	29.92	72.71	1214.14	0.00	0.00	0.00	32.73	-12.53	1584.62	38.10	92.85	1591.95	-125.20	-12.38	1561.95	-124.81	100.83	1567.07	874.42	275.58	77.43	276.16	270.44	79.34	876.28
4.92000	25.85	124.26	164.98	5.73	117.61	178.19	-135.06	130.08	283.60	-90.92	132.37	312.54	93.92	1.69	29.93	69.10	15.29	34.13	-92.01	-2.70	32.18	-89.38	-6.94	77.88	40.21	72.35	1214.78	0.00	0.00	0.00	42.48	-12.14	1585.07	48.11	93.28	1591.98	-114.87	-12.70	1562.81	-115.14	100.65	1567.29	875.66	275.46	77.81	276.28	270.36	79.49	876.52
4.93000	60.83	122.16	168.56	40.59	115.57	181.22	-106.96	128.22	278.35	-64.79	131.95	309.90	93.81	1.77	29.91	69.09	15.35	34.07	-91.91	-2.13	32.24	-89.15	-6.51	78.02	49.31	71.80	1214.88	0.00	0.00	0.00	52.77	-11.53	1585.43	55.16	94.90	1592.20	-104.50	-13.11	1563.52	-105.36	99.78	1567.48	875.26	275.73	77.59	276.76	270.31	79.51	876.12
4.94000	95.63	119.98	171.53	74.74	113.34	183.61	-78.06	127.36	272.68	-36.63	130.71	306.25	93.99	2.00	29.75	69.13	15.65	33.86	-91.76	-2.01	32.53	-88.77	-6.69	78.46	57.66	70.84	1214.82	0.00	0.00	0.00	63.37	-10.95	1585.60	65.87	95.55	1591.85	-94.06	-13.46	1564.04	-95.79	99.41	1567.56	875.50	275.93	77.74	276.84	270.60	79.36	876.25
4.95000	129.12	117.46	174.06	108.55	110.87	185.52	-49.11	125.27	265.97	-8.93	128.62	301.07	94.36	1.79	29.62	69.23	15.50	33.39	-91.57	-2.12	32.93	-88.59	-6.09	78.48	65.65	70.33	1214.31	0.00	0.00	0.00	73.16	-10.31	1585.69	75.16	96.37	1591.45	-83.70	-14.04	1564.29	-86.13	98.74	1567.40	874.84	275.69	77.53	277.06	270.61	79.42	876.33
4.96000	164.53	114.81	177.23	141.06	108.09	187.25	-20.10	122.97	258.75	17.93	127.98	296.32	94.85	1.47	29.24	70.17	15.46	33.39	-91.48	-1.78	33.17	-88.38	-5.71	78.60	70.81	69.86	1213.69	0.00	0.00	0.00	83.46	-9.68	1585.66	84.66	96.89	1591.11	-73.31	-14.75	1564.33	-76.30	98.61	1566.98	875.17	275.49	77.70	276.52	270.43	79.36	876.01
4.97000	197.43	111.67	180.22	174.82	105.76	189.36	9.36	121.00	251.06	46.39	125.74	290.05	95.29	1.67	28.90	70.36	15.76	32.96	-91.37	-1.71	33.44	-88.01	-5.85	78.93	80.37	69.90	1212.87	0.00	0.00	0.00	93.89	-9.22	1585.47	94.05	97.88	1590.56	-63.04	-15.20	1564.22	-66.69	98.59	1566.42	875.10	275.75	77.67	276.82	270.39	79.45	876.34
4.98000	233.14	108.92	183.60	209.80	103.06	191.98	39.30	118.48	242.68	74.78	124.61	284.52	95.67	1.57	28.64	70.92	15.36	33.04	-91.25	-1.47	33.60	-87.85	-5.48	79.13	90.19	69.23	1211.91	0.00	0.00	0.00	104.18	-8.85	1585.13	103.88	97.98	1589.86	-52.86	-15.82	1563.96	-57.31	97.35	1565.82	874.97	275.54	77.75	277.26	270.27	79.46	876.51
4.99000	267.37	106.63	187.41	245.38	100.55	194.80	70.49	116.70	234.36	103.35	121.76	277.22	95.80	1.50	28.80	71.38	15.09	33.33	-91.05	-1.61	34.00	-87.40	-6.13	79.85	101.75	68.60	1211.09	0.00	0.00	0.00	113.91	-8.55	1584.76	112.90	98.25	1589.27	-42.72	-16.44	1563.59	-47.71	96.34	1565.30	875.11	275.52	77.73	277.72	271.02	79.55	876.62
5.00000	301.09	104.08	190.45	277.65	98.47	196.59	102.49	114.79	226.06	132.41	120.20	270.65	95.75	1.21	28.83	70.97	14.50	33.56	-91.00	-1.17	34.29	-87.02	-6.07	80.31	108.87	68.30	1210.45	0.00	0.00	0.00	124.62	-8.36	1584.23	122.64	98.48	1588.65	-32.55	-17.09	1563.14	-38.19	95.54	1564.76	875.34	275.55	77.73	277.27	271.42	79.43	876.20
5.01000	333.94	102.23	193.72	310.38	95.89	198.42	134.54	113.78	218.46	159.02	119.22	264.52	95.52	1.08	28.85	70.90	14.10	33.86	-90.78	-1.13	34.85	-86.70	-5.73	80.75	116.44	67.77	1209.16	0.00	0.00	0.00	134.79	-8.19	1583.66	132.93	98.64	1587.88	-22.47	-17.53	1562.68	-28.40	95.78	1564.10	874.87	275.76	77.53	277.89	271.55	79.51	875.88
5.02000	365.72	100.08	195.90	342.22	93.53	199.50	165.51	112.15	210.75	189.77	117.67	258.64	95.47	0.88	28.93	70.87	13.74	33.86	-90.63	-0.80	35.27	-86.26	-5.63	81.40	125.25	67.47	1208.29	0.00	0.00	0.00	144.55	-8.11	1583.10	141.60	98.86	1587.26	-12.46	-17.92	1562.20	-18.56	95.10	1563.53	875.14	275.41	77.73	277.13	271.82	79.33	876.24
5.03000	397.20	98.04	197.38	373.74	91.60	200.13	196.17	111.05	203.80	217.94	115.50	251.41	95.56	0.61	28.95	71.59	13.83	34.12	-90.22	-1.06	36.46	-85.77	-5.63	82.35	132.25	67.21	1207.25	0.00	0.00	0.00	154.70	-8.06	1582.49	151.54	98.81	1586.56	-2.48	-18.51	1561.66	-8.90	94.65	1562.98	875.22	275.63	77.77	276.87	271.96	79.09	876.59
5.04000	428.41	96.43	198.23	403.70	89.63	199.76	225.97	109.07	196.76	245.63	113.89	245.24	95.47	0.47	28.81	70.71	13.67	33.84	-90.02	-1.11	37.54	-85.19	-5.66	83.40	143.81	66.98	1206.61	0.00	0.00	0.00	165.13	-8.17	1581.87	161.39	98.96	1585.97	7.50	-19.01	1561.15	0.88	94.37	1562.38	874.49	275.60	77.62	277.94	271.85	79.23	876.23
5.05000	456.97	94.40	197.76	432.66	88.43	198.90	254.72	108.03	190.33	272.57	112.96	239.34	95.51	0.38	28.47	70.28	13.09	33.07	-89.84	-1.13	38.69	-84.58	-5.83	84.62	153.52	66.68	1205.97	0.00	0.00	0.00	175.25	-8.29	1581.31	170.93	98.54	1585.43	17.50	-19.51	1560.67	10.69	94.44	1561.77	875.32	275.42	77.75	278.50	272.23	79.30	876.80
5.06000	485.88	93.50	198.21	461.31	87.26	198.43	282.17	106.76	183.94	298.26	111.42	233.34	95.70	0.45	28.59	70.45	12.42	32.78	-89.48	-1.75	40.29	-83.89	-6.06	85.98	161.06	66.06	1205.28	0.00	0.00	0.00	184.81	-8.38	1580.81	180.89	98.36	1584.78	27.51	-19.82	1560.27	20.56	94.70	1561.25	875.16	275.53	77.54	278.11	272.49	79.22	876.07
5.07000	513.30	92.86	199.48	488.48	86.19	198.92	308.54	106.08	178.00	322.93	111.02	227.93	95.85	0.61	28.47	70.78	12.24	32.79	-89.10	-2.16	41.79	-83.11	-6.62	87.50	170.67	66.01	1204.56	0.00	0.00	0.00	194.80	-8.60	1580.37	191.29	98.53	1584.21	37.50	-19.91	1559.93	30.34	94.00	1560.91	875.42	275.52	77.64	279.16	272.57	79.60	876.41
5.08000	537.13	92.56	200.80	513.22	85.86	199.79	334.01	105.58	172.31	346.36	110.76	222.75	96.13	0.37	28.33	71.17	12.29	32.50	-88.75	-2.46	43.34	-82.22	-7.19	89.19	183.78	65.91	1204.16	0.00	0.00	0.00	204.82	-8.64	1580.00	201.45	98.47	1583.87	47.49	-20.15	1559.64	40.43	93.99	1560.62	875.55	275.49	77.78	278.47	271.36	79.72	876.31
5.09000	560.28	92.49	202.47	537.16	85.70	201.09	358.18	105.33	166.92	368.43	111.23	218.06	96.33	0.13	28.15	71.62	12.28	32.61	-88.30	-3.08	45.14	-81.24	-7.96	91.00	192.17	65.83	1203.89	0.00	0.00	0.00	214.69	-8.89	1579.66	211.53	98.20	1583.47	57.39	-20.13	1559.46	50.43	93.77	1560.36	874.79	275.45	77.56	277.71	271.38	79.67	875.93
5.10000	582.39	93.08	204.23	555.99	85.89	200.86	380.32	105.88	162.17	388.71	111.84	213.68	96.59	0.05	27.96	71.98	12.11	32.56	-87.80	-3.67	46.99	-80.25	-8.24	92.79	203.43	65.63	1203.61	0.00	0.00	0.00	224.24	-8.90	1579.49	221.41	98.08	1583.34	67.22	-20.01	1559.33	60.44	94.03	1560.20	875.04	275.41	77.70	277.14	271.19	79.50	876.03
5.11000	600.55	93.25	204.06	575.51	86.50	201.16	400.14	106.63	157.92	407.21	112.36	209.46	96.70	-0.16	27.82	72.25	11.57	32.52	-87.17	-4.22	49.07	-79.02	-8.91	94.89	214.95	65.52	1203.13	0.00	0.00	0.00	234.21	-8.85	1579.45	231.78	98.13	1583.17	76.95	-19.76	1559.32	70.35	94.47	1560.10	875.02	275.49	77.48	276.96	271.01	79.50	876.23
5.12000	618.52	93.77	204.64	591.26	87.12	200.46	417.59	107.70	154.11	423.44	113.77	205.92	97.02	-0.08	27.56	72.38	11.77	32.29	-86.45	-4.85	51.37	-77.54	-9.54	97.19	221.04	65.28	1202.99	0.00	0.00	0.00	243.74	-8.70	1579.55	241.21	98.62	1583.24	86.61	-19.43	1559.45	80.36	94.72	1560.16	874.91	275.70	77.53	276.57	271.29	79.50	876.10
5.13000	633.01	94.52	204.70	606.75	87.97	200.47	432.42	109.08	150.75	437.39	114.81	202.57	97.23	-0.23	27.37	72.67	11.80	32.18	-85.44	-5.59	54.07	-75.79	-10.24	99.73	229.13	65.24	1203.00	0.00	0.00	0.00	253.14	-8.46	1579.80	250.93	98.78	1583.58	96.28	-18.87	1559.76	90.43	95.12	1560.41	875.49	275.59	77.75	276.20	271.70	79.36	876.19
5.14000	643.68	94.88	204.56	618.03	88.67	200.00	444.72	109.37	146.97	448.82	115.44	199.35	97.39	-0.33	27.07	72.84	11.39	32.04	-84.33	-6.03	56.92	-74.09	-10.05	102.17	240.12	65.17	1203.48	0.00	0.00	0.00	262.54	-8.15	1580.25	260.52	99.13	1583.98	105.88	-18.12	1560.30	100.24	95.83	1560.95	875.06	275.48	77.61	276.61	271.44	79.55	875.54
5.15000	654.17	96.21	204.48	627.02	89.41	198.86	454.39	110.14	143.72	458.10	115.72	196.03	97.45	-0.45	27.03	72.99	11.53	32.03	-82.97	-6.57	60.06	-72.09	-10.17	104.92	249.14	64.87	1203.66	0.00	0.00	0.00	272.70	-7.54	1580.94	271.90	99.30	1584.56	115.41	-17.15	1561.07	110.08	96.46	1561.78	874.94	275.56	77.59	276.76	271.51	79.67	875.91
5.16000	660.25	96.62	202.26	634.02	89.93	196.46	461.81	110.26	140.27	465.13	115.89	192.77	97.63	-0.46	26.82	73.18	11.16	31.97	-81.35	-7.42	63.50	-69.85	-10.50	107.96	261.89	64.77	1204.47	0.00	0.00	0.00	281.84	-6.76	1581.93	281.56	100.06	1585.57	124.86	-15.92	1562.04	119.99	97.37	1562.87	875.54	275.33	77.76	276.41	271.09	79.48	876.40
5.17000	666.19	97.12	199.21	640.38	90.35	193.37	466.87	110.30	136.63	470.22	116.47	189.60	97.72	-0.24	26.51	73.30	11.39	31.71	-79.53	-7.96	67.09	-67.28	-10.68	111.20	272.15	64.87	1205.56	0.00	0.00	0.00	291.92	-5.75	1583.22	290.43	100.74	1586.98	134.32	-14.54	1563.22	129.88	99.41	1563.94	874.80	275.45	77.50	276.25	271.41	79.39	876.23
5.18000	670.08	97.89	194.69	644.09	90.80	189.10	469.92	110.63	133.01	473.55	116.33	185.95	97.66	-0.98	26.24	73.42	11.40	31.72	-77.22	-8.57	71.04	-64.31	-11.16	114.87	281.22	64.89	1206.78	0.00	0.00	0.00	301.44	-4.54	1584.86	299.29	102.12	1588.64	143.74	-12.86	1564.61	139.51	100.73	1565.19	874.65	275.77	77.57	276.24	271.25	79.54	876.25
5.19000	669.94	98.24	188.27	644.32	91.44	183.36	471.40	110.55	128.88	475.23	116.32	182.14	97.81	-0.21	26.43	73.58	11.42	31.73	-74.83	-8.83	75.20	-60.94	-11.73	118.82	290.30	64.83	1208.53	0.00	0.00	0.00	310.51	-3.13	1586.93	310.80	103.63	1590.32	153.19	-10.85	1566.25	149.06	102.35	1566.64	874.68	275.64	77.40	276.98	271.18	79.69	876.14
5.20000	669.85	99.76	182.00	645.15	92.84	176.84	471.65	110.22	124.23	475.67	115.91	177.93	97.76	-0.21	26.37	73.74	11.48	31.80	-72.00	-9.08	79.54	-57.03	-12.62	123.19	301.62	65.14	1210.58	0.00	0.00	0.00	320.08	-1.24	1589.34	319.73	105.32	1592.68	162.70	-8.77	1568.13	158.63	104.17	1568.31	874.75	275.56	77.45	276.07	271.38	79.46	876.03
5.21000	670.78	101.51	175.07	645.71	94.45	169.65	471.22	109.92	118.86	475.38	115.87	173.13	97.76	-0.46	26.15	74.03	11.03	32.12	-68.59	-9.65	84.35	-52.79	-13.18	127.67	313.26	65.18	1213.04	0.00	0.00	0.00	329.37	0.82	1592.13	330.23	107.55	1595.04	172.17	-6.23	1570.36	168.21	106.52	1570.12	874.92	275.66	77.48	276.17	271.36	79.53	876.45
5.22000	670.27	103.02	166.43	645.88	95.87	161.82	470.77	110.31	112.82	474.94	115.99	167.43	97.61	-0.66	26.02	74.30	10.80	32.64	-64.87	-9.68	89.01	-48.17	-13.40	132.05	325.00	65.58	1215.70	0.00	0.00	0.00	338.31	3.20	1595.21	337.68	109.64	1597.67	181.53	-3.59	1572.87	177.73	109.07	1572.18	874.86	275.45	77.44	277.01	271.47	79.69	876.60
5.23000	669.73	104.82	157.33	646.47	98.21	153.36	470.97	110.23	105.54	474.86	116.41	160.71	97.54	-0.51	26.15	74.52	10.59	32.95	-60.60	-10.15	93.89	-42.68	-14.88	137.06	336.73	65.98	1219.03	0.00	0.00	0.00	347.65	5.95	1598.47	346.77	112.39	1600.50	190.79	-0.68	1575.59	187.38	111.60	1574.32	874.38	275.38	77.36	276.77	271.44	79.71	876.78
5.24000	672.00	106.72	149.13	648.15	99.00	145.97	471.78	110.06	103.43	475.45	115.87	153.42	97.52	-0.81	26.20	74.97	9.93	33.80	-55.91	-10.72	98.90	-36.81	-15.85	141.76	347.40	66.35	1222.36	0.00	0.00	0.00	356.91	8.95	1601.83	358.31	114.98	1603.08	199.88	2.57	1578.52	196.77	114.82	1576.64	874.83	275.49	77.64	276.24	271.66	79.05	876.87
5.25000	676.02	109.22	135.55	652.98	101.09	134.87	474.83	109.82	104.67	477.36	114.21	148.47	97.30	-1.42	26.15	75.48	8.96	34.89	-50.76	-11.34	103.62	-30.45	-17.54	146.50	357.47	66.83	1225.92	0.00	0.00	0.00	365.37	12.07	1605.31	366.44	118.20	1605.93	208.79	5.96	1581.62	206.09	117.91	1578.97	874.41	275.58	77.47	276.26	271.27	78.89	876.65
5.26000	682.10	106.40	120.74	659.44	98.03	124.15	476.97	110.37	105.30	483.80	116.70	149.14	97.42	-1.10	26.09	76.15	7.60	36.06	-45.05	-12.90	108.46	-23.22	-20.70	151.41	371.08	66.88	1229.96	0.00	0.00	0.00	374.18	15.49	1609.38	374.84	121.27	1609.37	217.58	9.63	1585.03	215.27	121.49	1581.63	874.38	275.43	77.35	276.29	271.42	79.01	875.94
5.27000	683.35	104.04	118.62	660.27	95.75	121.22	477.55	110.73	105.58	488.68	118.55	150.45	97.74	-2.44	26.53	77.32	7.45	37.85	-39.24	-15.03	113.42	-15.63	-24.49	156.40	381.53	66.42	1233.82	0.00	0.00	0.00	382.61	18.95	1613.80	384.41	124.87	1613.15	226.19	13.61	1588.73	224.36	124.71	1584.65	874.73	275.40	77.38	276.04	271.54	78.91	876.12
5.28000	682.66	103.76	120.22	659.68	95.87	122.18	477.31	110.64	105.37	488.40	118.25	152.26	98.41	-2.74	26.59	82.75	6.50	40.76	-33.44	-17.61	119.00	-7.97	-28.40	161.63	396.32	66.02	1238.58	0.00	0.00	0.00	391.20	22.72	1618.19	393.12	128.34	1616.75	234.71	17.74	1592.46	233.42	129.25	1587.52	875.16	275.60	77.57	276.69	271.52	79.12	876.20
5.29000	682.90	104.50	118.15	659.55	96.92	120.43	477.33	111.13	105.14	486.36	117.92	153.64	99.57	-4.16	26.53	84.36	4.51	42.38	-27.29	-20.67	125.55	0.06	-32.13	167.28	407.03	65.40	1242.96	0.00	0.00	0.00	399.81	26.57	1622.64	402.79	132.11	1619.84	243.19	21.85	1596.00	242.33	132.94	1589.90	874.83	275.61	77.50	276.73	271.95	79.10	876.29
5.30000	683.71	104.68	115.90	660.77	96.72	118.75	478.14	111.46	105.15	487.62	118.28	153.94	101.66	-5.58	26.33	85.83	3.60	42.85	-20.56	-23.38	132.96	8.75	-35.74	173.78	420.64	65.65	1247.32	0.00	0.00	0.00	407.46	30.63	1627.27	411.05	136.20	1622.95	251.60	26.10	1599.29	251.27	136.61	1591.67	875.16	275.90	77.56	276.72	271.90	79.04	876.29
5.31000	682.86	104.35	115.83	660.82	96.93	118.67	477.96	111.54	105.13	488.79	119.14	154.04	104.66	-7.62	26.19	90.75	1.74	44.92	-13.19	-25.62	141.06	18.02	-38.29	180.82	428.72	66.11	1251.19	0.00	0.00	0.00	416.39	34.85	1631.72	418.36	140.15	1625.96	260.09	30.26	1602.41	259.99	140.70	1593.05	875.11	275.91	77.45	275.87	271.80	78.92	876.54
5.32000	683.91	104.25	114.85	660.12	96.55	117.70	477.99	112.00	105.31	489.79	119.13	153.28	108.53	-10.29	26.35	94.81	-1.36	46.85	-5.16	-27.63	150.05	27.93	-39.92	188.35	438.98	66.52	1254.69	0.00	0.00	0.00	424.05	38.85	1636.14	427.19	144.53	1628.55	268.63	34.08	1605.49	268.67	144.50	1594.28	875.30	275.80	77.48	276.15	271.88	78.97	875.72
5.33000	684.10	104.42	115.10	661.09	96.50	117.31	478.12	111.80	105.22	490.80	119.94	152.64	113.38	-12.33	25.45	100.89	-3.95	48.71	2.90	-28.13	159.33	38.64	-40.85	196.67	449.87	67.05	1258.08	0.00	0.00	0.00	432.52	42.85	1640.37	436.38	148.44	1630.89	277.22	37.77	1608.54	277.34	148.19	1595.40	874.99	275.64	77.26	276.51	271.75	79.15	875.79
5.34000	683.34	104.62	114.34	660.88	96.71	116.93	478.15	111.64	105.17	491.08	119.70	152.09	118.55	-16.77	24.79	107.57	-7.47	51.12	10.72	-28.02	169.85	50.49	-41.27	205.68	456.87	67.66	1261.43	0.00	0.00	0.00	440.95	46.70	1644.33	443.85	152.11	1633.22	285.94	41.07	1611.62	285.90	151.27	1596.63	874.34	275.35	77.17	276.51	271.87	79.08	876.35
5.35000	683.28	103.75	113.64	660.37	96.66	116.26	478.44	111.64	105.34	490.81	119.02	151.91	123.21	-23.87	30.03	114.04	-13.22	56.44	21.12	-26.13	181.16	63.03	-41.30	215.38	468.99	68.20	1264.58	0.00	0.00	0.00	449.80	50.46	1648.04	451.51	155.62	1635.49	294.64	44.24	1614.77	294.39	153.76	1598.11	875.33	275.63	77.35	276.37	271.87	78.87	876.12
5.36000	683.87	103.79	113.10	661.11	96.69	116.09	478.46	111.35	105.62	490.78	118.30	152.09	130.32	-33.04	38.03	122.11	-20.26	64.31	32.70	-23.88	192.61	75.74	-40.70	225.83	475.48	68.03	1267.75	0.00	0.00	0.00	457.86	53.99	1651.54	461.06	158.76	1637.27	303.30	47.09	1617.97	302.81	156.27	1599.71	875.23	275.64	77.41	276.48	271.80	78.88	876.66
5.37000	684.39	103.13	112.51	659.93	96.55	115.40	478.52	111.01	105.78	491.31	117.37	152.46	137.87	-40.07	48.64	131.89	-27.51	73.49	45.32	-22.78	204.52	89.15	-39.71	236.66	484.69	68.34	1270.87	0.00	0.00	0.00	466.11	57.00	1654.75	469.48	161.75	1639.02	311.94	49.46	1621.30	311.14	158.18	1601.53	874.21	275.37	77.19	276.53	271.71	78.96	876.45
5.38000	684.49	103.28	112.12	660.52	96.56	114.74	478.56	111.14	106.16	491.91	117.19	153.11	148.09	-48.01	59.20	142.33	-34.23	83.34	59.44	-21.91	216.26	103.68	-38.76	247.55	488.41	67.88	1273.96	0.00	0.00	0.00	474.71	59.83	1657.70	477.26	164.60	1640.65	320.50	51.28	1624.69	319.39	159.93	1603.54	874.40	275.61	77.14	276.43	271.11	79.06	876.31
5.39000	683.69	102.47	111.20	661.94	96.22	114.72	478.71	110.68	106.14	492.32	116.68	153.44	158.74	-54.76	69.91	154.35	-39.06	92.89	74.73	-21.37	227.74	119.17	-37.65	258.15	500.05	68.02	1276.85	0.00	0.00	0.00	483.22	62.27	1660.40	486.35	166.99	1642.11	329.00	53.22	1628.16	327.65	161.23	1605.77	874.64	275.77	77.10	276.21	271.32	78.87	876.23
5.40000	684.22	102.77	111.01	661.95	95.95	114.17	478.85	110.36	106.21	492.61	115.90	153.48	170.90	-59.66	80.09	166.77	-43.48	102.48	90.95	-21.29	238.81	135.42	-36.45	268.18	508.83	68.10	1279.79	0.00	0.00	0.00	491.26	64.16	1662.96	494.54	169.06	1643.49	337.49	54.74	1631.60	335.77	162.52	1608.02	875.09	275.60	77.36	275.91	271.46	78.74	876.17
5.41000	684.20	102.47	110.40	660.85	95.69	113.43	479.17	110.02	106.40	493.29	115.31	153.51	184.49	-63.44	90.24	180.22	-47.08	111.89	107.75	-21.76	249.51	152.32	-35.90	277.88	516.57	68.17	1282.08	0.00	0.00	0.00	500.05	66.06	1665.21	502.89	170.74	1644.76	345.91	56.05	1634.92	343.71	163.27	1610.34	874.71	275.39	77.21	276.69	271.21	78.93	876.47
5.42000	683.40	102.16	109.65	661.46	95.43	113.25	479.34	109.92	106.60	494.29	114.81	153.46	200.64	-67.57	99.94	194.16	-49.98	120.65	125.05	-22.61	259.57	169.84	-35.93	287.14	522.84	67.97	1284.60	0.00	0.00	0.00	508.70	67.75	1667.24	510.68	172.27	1645.98	354.23	57.07	1638.03	351.69	164.10	1612.54	874.51	275.31	77.05	276.25	271.00	78.85	875.89
5.43000	684.63	101.35	109.51	662.27	95.28	113.02	479.68	108.87	106.43	495.44	114.28	153.31	215.51	-70.33	108.23	210.15	-52.34	129.40	142.85	-23.77	268.95	188.15	-36.55	295.93	529.81	68.01	1286.93	0.00	0.00	0.00	517.26	69.04	1669.00	517.38	173.78	1647.00	362.43	57.92	1640.89	359.67	165.00	1614.53	874.38	275.69	77.04	276.33	271.04	78.92	875.74
5.44000	684.45	102.02	109.62	660.98	95.72	112.03	479.93	108.83	106.73	496.40	113.53	153.10	233.63	-73.21	116.67	226.10	-53.99	137.06	161.39	-24.88	277.31	206.98	-37.23	303.91	534.07	68.19	1289.18	0.00	0.00	0.00	525.20	70.34	1670.61	526.03	175.09	1647.80	370.66	58.57	1643.51	367.40	165.65	1616.37	874.55	275.72	77.22	276.26	271.13	79.04	876.29
5.45000	684.74	101.30	109.01	661.96	95.08	112.29	480.21	108.54	106.93	497.14	112.80	152.96	252.25	-75.21	123.97	244.54	-55.45	144.57	180.73	-26.72	284.91	226.34	-38.09	311.21	544.17	68.17	1291.01	0.00	0.00	0.00	534.41	71.47	1672.00	534.18	176.51	1648.41	378.86	59.16	1645.83	375.25	166.06	1618.06	874.58	275.15	77.34	275.76	270.98	78.93	876.31
5.46000	684.72	100.99	108.89	661.58	95.15	111.87	480.45	108.54	107.29	497.80	112.47	153.12	272.73	-77.05	130.73	262.68	-56.40	151.73	200.88	-28.72	291.45	245.84	-39.01	317.49	551.44	68.35	1293.20	0.00	0.00	0.00	541.75	72.48	1673.33	541.85	177.18	1649.12	386.94	59.67	1647.91	383.01	166.70	1619.47	874.47	275.50	77.10	275.99	271.05	78.89	876.13
5.47000	684.84	100.98	108.59	661.89	95.09	111.69	480.62	108.20	107.48	498.35	111.64	153.00	295.13	-79.04	136.87	285.05	-57.62	157.88	221.60	-30.70	296.64	265.60	-40.17	322.85	559.94	68.38	1295.03	0.00	0.00	0.00	550.24	73.16	1674.39	549.96	177.65	1649.67	395.07	60.11	1649.76	390.68	166.76	1620.71	874.75	275.78	77.26	275.82	271.84	79.19	876.44
5.48000	685.76	100.31	108.15	662.61	94.36	112.01	480.66	107.82	107.70	498.63	111.02	153.11	319.64	-80.25	141.97	308.61	-58.57	162.92	242.60	-32.59	300.40	285.78	-41.03	326.86	566.38	68.25	1296.52	0.00	0.00	0.00	558.52	73.75	1675.34	557.38	178.34	1650.17	403.17	60.62	1651.38	398.32	166.44	1621.89	874.94	275.74	77.34	274.64	271.91	78.97	876.56
5.49000	684.14	100.47	107.40	662.50	94.26	111.76	480.73	107.42	107.93	498.79	110.23	153.23	345.41	-80.50	146.19	332.51	-59.53	166.67	263.83	-34.46	302.61	306.50	-41.81	329.49	573.90	68.02	1297.90	0.00	0.00	0.00	566.00	74.02	1676.20	565.60	178.65	1650.56	411.23	60.69	1652.77	406.09	166.97	1622.82	874.68	275.56	77.36	276.33	271.92	79.41	876.53
5.50000	685.41	99.60	107.23	662.10	93.96	111.67	480.59	106.98	108.07	498.86	109.81	153.34	372.45	-81.35	149.37	359.54	-60.33	169.83	285.28	-36.10	303.16	327.82	-43.22	330.99	584.05	67.51	1298.96	0.00	0.00	0.00	574.35	74.26	1676.87	572.76	178.88	1651.02	419.27	60.63	1653.87	413.79	166.63	1623.70	874.23	275.35	77.19	276.93	272.11	79.65	876.23
5.51000	685.13	99.46	107.05	662.59	94.17	111.30	480.48	106.78	108.35	498.99	109.01	153.22	401.53	-81.75	151.55	386.71	-61.19	171.72	307.16	-37.43	301.98	349.48	-44.48	331.16	589.25	67.25	1299.63	0.00	0.00	0.00	581.62	74.14	1677.41	580.00	178.97	1651.26	427.26	60.91	1654.77	421.58	166.28	1624.39	874.70	275.80	77.17	276.41	272.15	79.52	876.56
5.52000	685.91	99.61	107.32	662.45	93.45	111.52	480.37	106.15	108.35	499.03	108.49	153.20	430.66	-81.97	153.07	414.94	-61.71	172.88	329.54	-38.52	299.23	371.08	-45.09	329.74	594.89	66.94	1300.13	0.00	0.00	0.00	589.48	73.91	1677.84	588.37	178.64	1651.68	435.22	60.84	1655.41	429.44	166.56	1624.84	874.60	275.76	77.18	277.36	271.43	79.57	875.71
5.53000	685.54	99.83	107.13	662.87	93.37	111.46	480.34	106.44	108.70	499.16	108.22	153.17	459.50	-82.04	153.33	443.25	-61.98	173.02	352.59	-40.07	295.21	392.97	-45.55	327.06	603.29	66.31	1300.24	0.00	0.00	0.00	597.35	73.38	1678.09	596.57	178.09	1652.03	443.09	60.81	1655.82	437.30	166.58	1625.25	874.95	275.65	77.11	276.24	271.05	79.13	876.72
5.54000	685.82	98.91	107.21	662.60	93.64	111.15	480.44	105.76	108.65	499.29	108.06	153.13	489.12	-80.75	154.14	472.70	-61.84	172.55	376.03	-41.71	290.06	415.26	-46.31	323.26	611.71	65.70	1300.40	0.00	0.00	0.00	605.89	72.67	1678.19	605.35	177.79	1652.16	450.87	60.48	1656.00	445.42	166.62	1625.51	874.52	275.55	77.14	275.75	270.95	79.09	876.72
5.55000	686.12	99.36	106.98	661.99	93.31	111.08	480.55	106.11	108.94	499.49	107.99	153.12	520.04	-79.68	153.35	503.93	-61.31	171.40	400.12	-43.85	283.99	438.18	-46.98	318.27	616.65	64.92	1300.24	0.00	0.00	0.00	613.27	71.67	1678.26	612.72	176.93	1652.53	458.52	60.12	1656.02	453.59	166.37	1625.73	874.45	275.54	77.07	277.05	271.01	79.39	876.25
5.56000	685.25	99.59	107.11	662.28	93.11	111.16	480.64	105.94	109.09	499.84	107.08	152.77	550.86	-78.52	151.56	534.82	-61.41	169.19	424.82	-46.29	277.05	461.76	-47.77	312.26	625.96	64.58	1300.12	0.00	0.00	0.00	620.68	70.56	1678.25	621.01	175.74	1652.66	466.17	59.76	1655.90	461.83	166.12	1625.87	874.35	275.81	77.06	276.73	271.07	79.36	876.18
5.57000	685.13	100.66	108.20	662.60	93.20	111.13	480.88	105.81	109.32	500.11	107.52	153.07	583.52	-78.86	149.00	567.62	-60.77	167.13	450.23	-48.40	268.98	485.66	-49.49	305.70	636.37	63.95	1300.31	0.00	0.00	0.00	628.34	69.29	1678.08	629.22	174.28	1652.90	473.74	59.38	1655.68	470.13	165.72	1625.94	874.52	275.55	77.08	276.78	271.40	79.29	876.06
5.58000	685.01	101.50	109.83	662.99	92.61	111.52	480.95	105.48	109.44	500.30	107.70	153.24	615.86	-77.34	146.84	598.00	-59.73	164.29	476.51	-50.98	260.34	509.59	-51.60	298.68	643.70	63.44	1299.85	0.00	0.00	0.00	636.20	67.58	1677.77	637.61	172.91	1652.94	481.33	58.83	1655.31	478.63	165.55	1625.99	874.79	275.58	76.99	275.81	271.42	78.96	876.10
5.59000	683.88	102.75	110.42	662.73	92.21	111.62	481.04	105.14	109.50	500.61	107.34	153.26	648.44	-75.98	144.57	629.35	-58.35	161.83	502.82	-53.29	250.85	533.94	-54.07	291.20	651.29	63.00	1299.56	0.00	0.00	0.00	643.72	66.05	1677.38	645.29	171.67	1652.99	488.92	58.17	1654.83	487.08	165.21	1625.95	874.75	275.78	76.97	276.35	271.44	79.23	876.03
5.60000	685.65	99.08	108.49	659.57	91.91	113.59	481.01	105.23	109.75	500.71	107.03	153.27	681.42	-74.74	142.74	661.98	-57.04	159.51	529.56	-55.99	241.06	558.62	-56.41	283.21	660.04	62.43	1298.93	0.00	0.00	0.00	651.74	64.28	1676.83	653.31	169.86	1652.99	496.56	57.45	1654.24	495.51	164.28	1625.91	875.05	275.92	77.04	276.21	271.46	79.10	876.35
5.61000	685.86	97.21	112.81	663.43	91.95	115.15	481.05	104.89	109.84	500.83	106.76	153.29	714.20	-73.14	140.54	693.32	-55.76	156.79	556.92	-58.50	230.80	584.01	-58.87	274.85	664.33	62.02	1298.31	0.00	0.00	0.00	659.79	62.53	1676.23	661.87	167.90	1652.83	504.36	56.66	1653.56	503.87	163.57	1625.67	875.66	275.76	77.09	276.76	271.63	79.40	876.60
5.62000	685.93	97.36	113.87	661.14	91.55	115.13	481.08	104.83	110.01	500.86	106.69	153.40	748.04	-71.49	139.16	726.07	-54.17	154.46	585.14	-60.37	220.17	609.99	-60.96	266.00	673.76	61.57	1297.51	0.00	0.00	0.00	667.81	60.70	1675.49	673.82	164.95	1651.43	512.25	55.67	1652.80	512.29	162.39	1625.50	875.17	275.51	76.98	277.18	271.63	79.47	876.67
5.63000	686.97	97.94	114.52	660.91	92.27	115.29	481.13	104.48	109.98	500.95	106.40	153.39	780.78	-70.41	137.51	759.59	-54.87	150.57	614.06	-59.81	208.31	635.94	-62.79	256.90	680.62	61.35	1296.87	0.00	0.00	0.00	675.14	58.81	1674.67	683.06	162.93	1650.93	520.21	54.39	1652.01	520.70	161.46	1625.25	875.44	275.18	76.87	277.19	271.41	79.54	876.49
5.64000	686.24	98.65	114.16	663.77	93.00	116.07	481.16	104.58	110.12	501.07	106.14	153.47	812.81	-69.03	136.27	791.41	-53.31	148.71	642.99	-59.98	197.22	662.20	-64.72	247.99	687.93	61.00	1296.17	0.00	0.00	0.00	684.18	56.76	1673.69	691.29	161.26	1650.45	528.29	53.07	1651.20	528.98	160.06	1624.95	875.27	275.34	76.87	276.98	271.29	79.55	876.46
5.65000	686.78	100.04	114.17	664.12	93.79	115.79	481.26	104.72	110.29	501.08	106.53	153.72	845.11	-67.31	135.19	821.70	-53.34	145.79	672.26	-61.34	187.37	688.78	-66.44	239.21	696.00	60.58	1295.56	0.00	0.00	0.00	692.61	54.91	1672.65	699.73	159.60	1649.85	536.52	51.49	1650.32	537.18	159.22	1624.59	875.38	275.57	77.11	276.33	271.41	79.32	876.37
5.66000	687.61	100.89	113.73	663.21	92.75	112.33	481.22	104.62	110.32	501.11	106.95	153.94	876.44	-66.53	133.87	852.35	-52.50	143.72	701.57	-63.22	178.70	715.58	-68.02	230.94	706.42	60.26	1294.39	0.00	0.00	0.00	700.97	53.10	1671.52	708.18	158.10	1649.23	544.85	49.86	1649.40	545.48	157.55	1624.25	875.07	275.34	76.94	276.28	271.35	79.31	876.00
5.67000	686.83	99.98	109.09	662.51	92.57	111.96	481.19	104.54	110.33	501.35	107.15	154.16	907.57	-65.52	132.58	882.84	-52.55	140.99	730.67	-65.09	170.83	742.52	-68.39	222.69	714.64	59.66	1293.53	0.00	0.00	0.00	709.64	51.19	1670.19	716.47	155.96	1648.51	553.34	48.05	1648.38	553.74	155.93	1623.81	874.71	275.65	77.03	277.09	271.33	79.50	876.38
5.68000	686.06	100.46	108.47	662.72	93.43	111.54	481.28	105.22	110.80	501.40	107.07	154.31	936.70	-65.13	130.46	911.56	-52.32	138.34	759.21	-66.23	163.42	769.00	-68.73	214.86	722.55	59.16	1292.26	0.00	0.00	0.00	718.15	49.51	1668.80	722.26	154.70	1648.65	562.01	45.87	1647.22	561.90	153.97	1623.23	873.80	276.05	77.13	276.57	271.45	79.37	876.30
5.69000	686.23	100.64	108.54	662.92	93.61	111.57	481.40	104.67	110.70	501.66	107.27	154.49	965.53	-64.78	127.83	940.21	-51.61	135.81	787.27	-66.83	156.36	795.31	-69.56	207.82	731.10	58.39	1291.05	0.00	0.00	0.00	726.44	47.87	1667.27	730.26	153.14	1647.96	570.75	43.73	1645.94	570.10	151.55	1622.58	873.62	276.38	77.41	276.35	271.22	79.42	876.54
5.70000	687.21	102.77	109.29	662.93	93.55	111.62	481.37	104.78	110.85	501.95	107.09	154.58	994.44	-65.48	125.50	968.74	-52.20	132.75	814.82	-67.14	149.91	821.29	-70.89	201.55	739.80	57.89	1289.59	0.00	0.00	0.00	735.17	46.14	1665.59	737.34	151.74	1647.11	579.57	41.48	1644.51	578.16	149.18	1621.82	872.78	276.37	77.23	276.40	271.28	79.35	876.29
5.71000	686.21	101.29	108.35	662.40	93.74	111.45	481.50	104.43	110.88	502.14	107.47	154.94	1021.14	-65.99	121.89	994.11	-51.91	130.72	841.97	-67.19	144.09	846.94	-72.38	196.00	748.46	57.17	1287.89	0.00	0.00	0.00	743.90	44.54	1663.80	745.71	150.33	1645.96	588.47	38.81	1642.91	586.28	147.11	1620.79	873.64	276.29	77.43	276.44	271.31	79.38	875.72
5.72000	685.97	101.79	108.35	661.87	94.03	111.02	481.55	104.91	111.25	502.38	108.11	155.34	1047.97	-66.80	118.77	1022.51	-57.02	128.90	868.42	-67.92	139.36	871.89	-74.01	191.13	755.58	56.51	1286.22	0.00	0.00	0.00	752.60	43.11	1661.90	754.07	149.02	1644.72	597.34	35.88	1641.15	594.44	144.29	1619.62	874.52	275.80	77.25	276.65	271.29	79.39	875.97
5.73000	685.23	101.62	107.81	661.90	93.90	111.24	481.59	104.96	111.55	502.62	107.64	155.39	1073.99	-67.64	116.11	1048.07	-57.17	125.02	893.54	-68.65	135.38	895.79	-75.49	186.85	764.10	55.74	1284.27	0.00	0.00	0.00	761.76	41.61	1659.86	761.45	147.54	1643.25	606.34	32.76	1639.21	602.52	141.42	1618.36	874.84	275.59	77.19	277.27	271.07	79.59	876.07
5.74000	685.51	101.19	107.77	662.65	94.63	111.00	481.72	104.75	111.75	502.90	108.01	155.84	1098.49	-68.49	113.96	1073.13	-58.33	122.90	917.97	-69.09	132.01	919.04	-76.41	183.12	773.94	55.04	1282.35	0.00	0.00	0.00	770.48	40.29	1657.69	770.16	146.54	1641.44	615.51	29.54	1637.09	610.73	138.10	1616.88	874.65	275.47	77.23	276.88	271.24	79.45	876.13
5.75000	685.19	101.62	107.62	662.16	94.53	110.77	481.72	104.39	111.97	503.25	108.38	156.27	1121.65	-70.03	112.82	1096.10	-59.24	121.11	941.01	-69.85	129.47	940.94	-77.41	180.02	783.24	54.32	1280.06	0.00	0.00	0.00	780.30	38.86	1655.23	777.96	145.06	1639.60	624.92	26.27	1634.79	618.90	135.16	1615.06	874.95	275.51	77.39	277.31	271.11	79.53	876.45
5.76000	685.57	101.68	107.60	662.50	94.97	110.66	481.77	105.01	112.63	503.65	108.41	156.71	1143.31	-72.29	112.52	1118.61	-61.27	121.00	962.52	-71.02	127.50	961.22	-79.00	177.49	792.24	53.49	1277.85	0.00	0.00	0.00	789.45	37.53	1652.72	785.20	143.68	1637.68	634.42	22.88	1632.26	626.96	131.80	1613.04	875.60	275.51	77.63	277.62	270.96	79.81	876.24
5.77000	686.15	101.57	107.53	662.68	95.01	110.64	481.85	104.50	112.92	504.06	108.62	157.19	1164.07	-74.45	112.84	1138.67	-63.11	120.53	982.74	-72.64	125.87	980.24	-81.03	175.34	800.03	52.78	1275.33	0.00	0.00	0.00	798.80	36.17	1650.00	793.92	142.39	1635.32	643.97	19.52	1629.59	635.22	128.10	1610.92	875.29	275.35	77.35	276.93	271.11	79.55	875.95
5.78000	684.75	101.45	107.15	662.35	95.32	110.39	481.96	104.92	113.64	504.52	108.70	157.72	1183.54	-77.11	112.83	1158.17	-65.60	120.63	1001.27	-74.70	124.29	997.78	-83.30	173.38	812.97	52.05	1272.88	0.00	0.00	0.00	807.81	34.82	1647.20	801.09	140.81	1632.94	653.61	16.18	1626.77	643.35	124.42	1608.56	875.78	275.15	77.28	277.36	271.16	79.58	876.05
5.79000	686.02	101.89	107.63	661.26	95.88	109.94	481.92	104.64	113.98	504.87	108.93	158.27	1199.42	-79.75	111.80	1175.72	-67.68	120.10	1017.92	-77.33	122.68	1013.77	-85.84	171.42	822.02	51.42	1269.96	0.00	0.00	0.00	817.30	33.23	1644.16	808.98	139.28	1630.37	663.40	12.79	1623.81	651.52	121.15	1606.05	875.80	275.40	77.50	276.86	271.10	79.41	876.66
5.80000	685.22	101.92	107.84	662.19	96.21	110.13	482.09	104.74	114.55	505.09	109.21	158.98	1214.93	-81.39	110.52	1190.30	-69.93	118.55	1032.99	-80.00	121.01	1028.29	-89.10	169.60	829.93	50.56	1267.29	0.00	0.00	0.00	827.33	31.91	1641.07	817.61	137.53	1627.61	673.18	9.31	1620.74	659.76	117.66	1603.40	875.57	275.36	77.29	276.52	271.03	79.37	876.66
5.81000	684.73	102.29	107.77	662.50	96.31	110.23	482.06	105.25	115.37	505.18	110.08	160.04	1228.69	-82.39	108.04	1203.97	-71.75	116.47	1046.47	-81.79	118.60	1041.13	-92.08	167.45	840.30	49.72	1264.26	0.00	0.00	0.00	836.93	30.19	1637.83	827.27	135.96	1624.67	683.05	5.76	1617.56	668.19	114.14	1600.66	875.33	275.60	77.23	276.37	270.98	79.48	876.56
5.82000	685.62	102.61	108.12	662.25	97.10	109.82	482.09	105.69	116.16	505.17	110.13	160.93	1240.13	-83.66	104.27	1215.19	-72.44	112.63	1057.59	-84.26	115.96	1052.15	-94.76	164.71	848.19	48.80	1261.26	0.00	0.00	0.00	846.24	28.53	1634.60	835.35	134.07	1621.81	693.03	2.63	1614.30	676.78	110.62	1597.75	875.86	275.64	77.34	277.56	271.23	79.71	875.92
5.83000	684.83	102.65	108.04	662.16	97.19	109.80	482.17	106.01	117.23	505.36	111.19	162.35	1249.50	-84.33	99.39	1224.07	-73.24	107.89	1066.76	-86.13	112.21	1061.30	-96.94	161.05	858.78	47.74	1258.22	0.00	0.00	0.00	855.46	26.85	1631.25	843.65	131.91	1618.87	702.93	-0.58	1610.91	685.51	107.24	1594.78	875.19	275.87	77.23	277.71	271.28	79.72	876.75
5.84000	685.33	102.72	108.20	661.87	97.77	109.56	482.34	107.22	118.81	505.92	112.11	163.87	1255.77	-84.88	93.37	1231.37	-74.23	102.23	1073.68	-87.60	107.25	1068.36	-99.00	156.41	869.49	46.70	1255.12	0.00	0.00	0.00	864.87	24.92	1627.94	852.19	130.44	1615.73	712.63	-3.72	1607.39	694.40	104.63	1591.42	875.55	275.80	77.30	277.82	271.24	79.68	877.00
5.85000	683.58	103.02	107.49	662.21	97.90	109.62	482.71	107.67	120.48	506.93	112.52	165.35	1260.21	-85.53	85.60	1236.25	-75.26	95.07	1078.54	-88.79	101.31	1073.79	-100.03	150.45	880.58	45.44	1252.04	0.00	0.00	0.00	874.76	22.77	1624.48	861.55	127.95	1612.64	722.25	-6.67	1603.71	703.42	101.71	1588.07	875.13	275.73	77.19	277.87	271.13	79.60	876.66
5.86000	685.05	103.29	107.68	661.44	98.20	109.16	483.08	108.43	122.62	508.16	113.37	167.32	1262.49	-86.68	75.46	1238.28	-76.11	85.86	1081.33	-89.97	94.89	1077.43	-101.18	144.14	889.55	44.02	1248.95	0.00	0.00	0.00	884.30	20.40	1621.03	870.86	125.66	1609.46	731.74	-9.64	1599.88	712.63	99.10	1584.52	875.55	275.90	77.30	276.89	271.26	79.41	876.31
5.87000	684.60	103.10	107.77	662.05	98.51	109.29	483.86	108.66	125.04	509.60	113.32	169.35	1262.97	-87.03	63.43	1238.68	-76.46	74.62	1082.26	-91.13	88.56	1079.95	-101.66	137.32	900.50	42.70	1245.70	0.00	0.00	0.00	893.52	17.93	1617.56	879.23	122.92	1606.26	741.17	-12.62	1595.94	721.92	97.09	1580.77	875.26	275.82	77.23	276.58	271.16	79.34	876.57
5.88000	685.38	103.30	107.83	661.66	98.55	108.88	484.64	109.14	128.05	511.30	113.41	171.85	1261.58	-87.83	49.13	1237.48	-76.50	61.47	1081.63	-91.75	81.98	1081.39	-101.69	130.23	910.53	41.31	1242.40	0.00	0.00	0.00	903.31	15.33	1613.93	889.74	120.38	1602.75	750.55	-15.40	1591.88	731.51	94.70	1576.96	874.76	276.07	77.07	276.95	270.90	79.39	876.35
5.89000	686.10	103.50	107.92	662.63	98.83	109.15	485.72	109.11	131.34	513.18	113.67	174.80	1258.04	-88.11	34.11	1234.59	-76.39	47.52	1079.86	-91.59	75.25	1081.74	-101.28	123.01	919.06	39.57	1239.07	0.00	0.00	0.00	912.99	12.44	1610.25	899.06	117.26	1599.35	759.92	-17.93	1587.68	741.17	92.81	1572.89	875.37	275.92	77.20	276.72	270.91	79.39	876.57
5.90000	685.26	103.57	107.57	662.32	98.75	109.07	487.08	109.22	135.22	515.61	113.43	178.09	1254.11	-79.99	28.94	1231.46	-69.70	39.57	1077.93	-92.09	67.67	1080.63	-100.16	115.64	932.66	37.98	1235.73	0.00	0.00	0.00	922.46	9.42	1606.42	909.26	114.59	1595.66	769.28	-20.53	1583.38	751.07	90.78	1568.66	875.59	275.70	77.36	277.08	271.03	79.46	876.12
5.91000	685.24	103.64	107.57	661.50	98.93	108.57	488.98	109.31	139.86	518.36	113.17	182.00	1256.34	-75.80	28.15	1229.07	-61.71	37.24	1074.88	-91.65	58.49	1078.09	-96.88	108.32	942.20	36.20	1232.28	0.00	0.00	0.00	931.45	6.13	1602.58	919.32	111.98	1591.81	778.55	-23.07	1579.01	760.99	89.06	1564.31	875.19	276.04	77.28	277.24	271.09	79.54	876.18
5.92000	686.04	103.48	107.70	662.74	98.72	109.12	491.45	109.01	145.18	521.90	112.78	186.50	1255.30	-75.68	28.08	1230.29	-63.70	34.93	1072.05	-87.33	52.47	1072.63	-91.12	101.52	953.80	34.38	1228.76	0.00	0.00	0.00	940.88	2.78	1598.99	928.85	109.10	1588.24	787.92	-25.69	1574.73	771.13	87.11	1560.01	874.96	276.17	77.33	277.03	271.23	79.50	876.37
5.93000	686.49	103.40	107.83	662.80	98.50	109.01	494.74	109.91	151.91	526.49	112.97	191.83	1255.61	-74.63	28.39	1229.13	-63.74	36.71	1070.50	-84.16	47.62	1069.15	-86.69	96.09	965.23	32.64	1225.29	0.00	0.00	0.00	950.36	-0.22	1595.90	938.82	106.07	1585.26	797.41	-28.39	1570.80	781.35	84.81	1556.15	875.13	276.00	77.26	276.81	271.56	79.34	876.50
5.94000	687.62	103.70	108.00	664.31	98.42	109.36	499.17	109.94	159.40	532.41	112.42	197.72	1255.44	-74.47	28.02	1229.93	-60.92	35.02	1069.81	-82.05	44.03	1068.29	-84.50	92.49	975.67	30.96	1222.01	0.00	0.00	0.00	960.29	-3.47	1593.20	947.57	103.35	1582.92	807.18	-30.78	1567.46	791.48	82.38	1553.00	875.34	276.32	77.41	277.22	271.16	79.50	876.30
5.95000	687.17	103.77	107.85	665.32	97.76	109.69	504.85	110.06	168.07	539.88	112.76	204.73	1256.36	-74.16	28.09	1229.91	-61.22	35.47	1069.49	-79.44	40.93	1067.66	-82.20	89.79	985.57	29.16	1218.85	0.00	0.00	0.00	970.30	-6.48	1590.83	958.41	100.53	1580.79	817.16	-33.25	1564.52	801.59	79.91	1550.31	875.24	276.16	77.43	276.83	271.03	79.35	876.55
5.96000	688.28	103.92	108.08	666.27	97.32	110.01	512.38	110.90	178.09	549.25	113.35	212.46	1256.07	-73.57	28.11	1229.43	-61.14	35.56	1069.12	-77.81	38.14	1067.10	-80.42	87.19	996.87	27.48	1216.09	0.00	0.00	0.00	980.47	-9.51	1588.69	968.93	97.93	1578.97	827.24	-35.79	1561.74	811.96	77.19	1547.97	875.34	275.99	77.51	276.81	270.92	79.25	876.36
5.97000	690.40	104.14	108.63	666.71	96.62	110.35	522.06	110.56	188.54	561.00	113.23	220.43	1255.67	-73.71	28.18	1229.77	-61.05	35.81	1068.99	-76.65	35.73	1067.04	-80.04	85.30	1008.31	25.36	1213.78	0.00	0.00	0.00	990.48	-12.38	1586.84	979.48	94.97	1577.55	837.41	-38.08	1559.12	822.22	74.76	1545.76	875.51	275.98	77.54	277.16	271.18	79.36	876.31
5.98000	691.78	104.61	108.12	669.40	98.30	113.28	533.80	111.27	200.21	574.92	114.32	228.84	1255.74	-73.57	28.33	1229.36	-60.70	35.49	1068.69	-76.45	33.73	1067.39	-79.89	83.65	1017.67	23.09	1211.59	0.00	0.00	0.00	1000.41	-15.20	1585.21	989.57	92.59	1576.44	847.68	-40.55	1556.70	832.69	72.08	1543.70	875.31	275.91	77.59	277.18	270.93	79.23	876.34
5.99000	692.98	104.71	107.49	671.31	98.78	112.86	547.89	111.32	212.40	591.27	115.24	237.25	1255.13	-73.17	28.52	1229.02	-60.70	35.64	1068.29	-76.62	32.29	1067.69	-80.63	82.24	1029.62	21.11	1209.69	0.00	0.00	0.00	1010.78	-17.77	1583.79	999.74	90.25	1575.33	858.04	-42.96	1554.55	843.15	69.08	1541.93	875.36	275.74	77.83	277.34	270.86	79.25	876.02
6.00000	695.34	105.30	106.95	677.62	99.22	113.17	563.76	110.53	225.24	609.47	115.99	246.05	1254.72	-73.17	28.75	1229.55	-60.22	35.84	1067.82	-77.11	31.33	1068.07	-81.39	80.93	1040.06	18.80	1207.68	0.00	0.00	0.00	1021.04	-20.09	1582.44	1010.11	87.63	1574.23	868.58	-45.28	1552.66	853.55	66.53	1540.27	875.48	275.85	77.84	277.07	270.67	79.18	876.13
6.01000	700.32	105.67	105.91	682.32	99.57	113.35	581.09	110.34	239.01	628.83	116.75	255.91	1253.93	-73.33	28.94	1228.84	-60.19	35.68	1067.45	-77.10	30.65	1068.12	-81.73	79.62	1049.76	16.59	1205.77	0.00	0.00	0.00	1031.69	-22.35	1581.03	1020.04	85.85	1572.91	879.23	-47.74	1550.94	863.88	63.86	1538.68	875.50	275.55	78.02	277.58	271.08	79.32	876.32
6.02000	704.46	105.90	103.94	691.25	99.88	115.06	600.13	110.03	252.77	649.18	116.36	266.30	1254.14	-73.38	29.30	1228.33	-59.72	35.40	1067.33	-76.85	30.47	1068.23	-81.80	78.73	1058.39	14.75	1203.84	0.00	0.00	0.00	1042.67	-24.23	1579.78	1030.52	83.93	1571.72	889.95	-50.09	1549.51	874.10	61.11	1537.23	875.33	275.59	78.09	277.52	271.32	79.23	875.97
6.03000	710.16	106.20	101.97	698.83	100.44	116.52	620.68	109.08	265.85	670.13	115.07	276.34	1253.89	-73.30	29.19	1228.55	-58.75	34.80	1067.35	-76.60	30.30	1068.94	-82.50	78.60	1067.46	12.81	1202.04	0.00	0.00	0.00	1052.69	-25.96	1578.91	1040.57	81.76	1570.80	900.65	-52.63	1548.48	884.45	58.08	1536.16	875.03	275.82	77.92	277.35	271.00	79.20	875.93
6.04000	717.77	107.24	99.34	710.15	100.92	118.72	642.62	107.16	278.00	691.86	113.08	285.61	1253.64	-73.38	29.28	1228.89	-59.08	35.17	1067.35	-76.43	30.10	1069.79	-82.93	78.46	1076.94	11.64	1200.47	0.00	0.00	0.00	1063.30	-27.70	1578.43	1051.17	79.97	1570.16	911.49	-55.06	1548.04	894.76	55.24	1535.61	875.21	275.88	77.95	277.33	271.20	79.35	875.68
6.05000	726.04	108.14	98.01	721.99	101.56	122.58	663.88	104.82	289.03	713.83	110.87	294.09	1253.53	-73.28	29.34	1228.27	-58.97	34.98	1067.20	-76.64	30.03	1070.28	-82.98	78.37	1086.56	10.55	1199.46	0.00	0.00	0.00	1074.18	-29.35	1578.20	1061.00	78.06	1570.00	922.26	-57.58	1548.08	904.90	53.06	1535.64	875.38	276.07	78.05	276.77	271.02	79.08	876.04
6.06000	744.00	109.50	104.04	739.64	102.29	128.50	686.40	102.08	296.44	736.05	107.60	301.36	1253.29	-73.56	29.34	1228.28	-59.08	35.18	1067.08	-76.65	29.85	1070.31	-83.68	78.66	1095.33	9.84	1198.62	0.00	0.00	0.00	1084.26	-30.96	1578.14	1071.00	76.26	1570.06	933.01	-60.08	1548.45	915.03	50.96	1536.09	875.87	275.95	78.31	277.82	271.02	79.26	876.00
6.07000	766.52	111.31	111.42	763.23	103.29	135.74	705.61	98.76	302.80	757.95	104.18	307.52	1253.22	-73.89	29.53	1228.40	-59.45	35.57	1066.79	-76.96	29.79	1070.29	-83.87	78.66	1103.41	9.13	1198.39	0.00	0.00	0.00	1094.77	-32.56	1578.27	1081.46	74.56	1570.28	943.73	-62.57	1549.10	925.24	48.31	1537.01	875.53	275.91	78.36	278.07	271.05	79.51	876.22
6.08000	793.98	112.50	118.32	788.50	104.04	142.11	726.45	93.86	306.77	780.08	100.55	312.44	1253.39	-74.19	29.73	1227.85	-59.94	35.96	1066.59	-77.24	29.72	1070.12	-84.15	78.74	1113.45	8.75	1198.76	0.00	0.00	0.00	1105.39	-34.21	1578.57	1090.28	72.93	1570.97	954.38	-65.02	1550.05	935.30	45.25	1538.42	875.49	275.83	78.25	277.24	271.10	79.10	875.82
6.09000	820.72	113.06	123.19	813.67	103.98	146.02	748.94	89.61	309.18	801.96	96.50	315.96	1253.78	-74.00	30.32	1227.91	-60.15	36.38	1066.35	-77.50	29.69	1069.89	-84.11	78.60	1120.15	8.09	1199.71	0.00	0.00	0.00	1116.09	-35.86	1579.10	1100.55	71.07	1571.94	964.89	-67.62	1551.33	945.08	43.30	1540.13	875.23	276.20	78.25	277.13	271.06	79.28	875.37
6.10000	846.63	112.94	126.20	840.16	103.58	148.95	771.90	85.65	310.00	823.74	91.92	317.66	1252.49	-74.16	30.12	1227.29	-60.51	36.78	1066.15	-77.63	29.61	1069.52	-84.63	78.67	1130.08	7.86	1201.23	0.00	0.00	0.00	1126.25	-37.51	1579.82	1110.07	69.32	1573.17	975.30	-69.96	1552.93	954.84	41.43	1542.26	873.62	277.17	78.63	276.78	270.95	79.33	875.88
6.11000	875.67	112.39	128.59	867.32	102.43	150.63	795.14	81.33	309.32	845.99	87.81	317.49	1252.57	-74.28	30.50	1227.75	-60.58	37.37	1066.08	-77.56	29.50	1069.27	-84.84	78.64	1138.51	7.40	1202.97	0.00	0.00	0.00	1136.80	-39.17	1580.65	1120.71	67.85	1574.53	985.62	-72.16	1554.81	964.57	39.24	1544.80	873.35	277.05	78.60	276.32	271.09	79.10	876.17
6.12000	904.76	111.74	129.54	894.41	101.23	150.55	817.48	77.83	307.10	868.35	84.13	315.81	1253.13	-74.29	31.16	1227.35	-60.34	37.26	1065.98	-77.61	29.50	1069.18	-84.74	78.48	1147.57	6.64	1205.07	0.00	0.00	0.00	1147.08	-40.78	1581.56	1130.50	65.98	1576.07	995.78	-74.34	1556.85	974.45	37.26	1547.59	873.65	277.26	78.59	276.65	271.10	79.16	875.17
6.13000	932.91	110.66	129.21	921.03	99.79	149.49	839.82	74.10	303.07	890.75	80.97	312.93	1252.37	-74.39	31.26	1226.99	-60.79	37.76	1065.90	-77.86	29.64	1069.11	-84.54	78.41	1156.88	6.29	1207.27	0.00	0.00	0.00	1157.24	-42.30	1582.49	1140.45	64.62	1577.64	1005.80	-76.12	1559.03	984.10	35.92	1550.48	874.26	276.19	78.10	276.60	271.13	79.06	875.72
6.14000	960.90	109.19	127.25	949.86	98.14	147.64	862.60	70.33	297.30	913.48	77.31	308.64	1252.01	-74.94	31.44	1227.62	-60.75	37.96	1065.96	-77.67	29.56	1068.91	-84.84	78.60	1163.63	6.08	1209.47	0.00	0.00	0.00	1167.07	-43.95	1583.40	1150.24	63.18	1579.12	1015.67	-77.51	1561.23	993.90	34.40	1553.23	875.14	276.23	78.20	276.67	271.16	79.11	875.98
6.15000	992.26	106.79	125.17	977.86	95.77	144.18	885.34	68.08	290.33	936.06	75.24	303.75	1252.94	-75.01	31.78	1227.34	-61.40	38.25	1065.92	-77.66	29.57	1068.92	-84.89	78.80	1170.95	5.68	1211.89	0.00	0.00	0.00	1177.03	-45.42	1584.27	1159.68	61.52	1580.44	1025.33	-78.95	1563.33	1003.54	32.87	1555.95	874.88	276.41	77.85	277.16	270.85	79.23	876.24
6.16000	1022.38	103.52	121.62	1009.44	92.78	140.81	908.99	65.12	281.47	958.83	72.62	297.51	1251.99	-74.58	31.30	1226.43	-61.39	37.73	1065.97	-77.50	29.62	1068.98	-84.62	78.93	1179.08	5.03	1214.36	0.00	0.00	0.00	1186.60	-46.66	1585.11	1169.46	60.16	1581.66	1034.87	-80.19	1565.28	1012.92	31.88	1558.17	874.87	276.15	77.64	277.71	271.08	79.38	875.65
6.17000	1053.77	99.79	117.40	1039.83	89.19	136.11	933.44	63.74	271.76	981.71	70.84	290.15	1252.72	-74.65	31.20	1226.47	-61.78	37.93	1065.86	-77.75	29.93	1069.10	-84.52	79.24	1188.38	4.61	1216.50	0.00	0.00	0.00	1196.07	-47.76	1585.84	1179.08	58.95	1582.53	1044.33	-81.22	1567.04	1022.11	31.12	1560.07	875.16	275.69	77.77	277.81	271.11	79.38	875.96
6.18000	1084.13	95.98	113.90	1071.95	85.26	130.92	958.07	62.68	260.60	1005.52	69.29	281.60	1252.30	-74.21	30.87	1226.64	-61.00	37.17	1066.09	-77.13	29.84	1069.23	-84.19	79.51	1197.86	4.32	1218.37	0.00	0.00	0.00	1205.05	-48.70	1586.53	1187.78	58.09	1583.17	1053.57	-82.16	1568.52	1031.10	30.80	1561.59	875.01	275.60	77.65	277.26	271.00	79.37	876.26
6.19000	1117.84	91.59	109.06	1104.97	81.46	125.62	982.98	62.50	248.38	1029.55	68.55	272.09	1252.87	-73.94	31.00	1226.06	-60.18	36.08	1066.15	-77.16	30.15	1069.41	-83.60	79.63	1205.89	3.64	1219.79	0.00	0.00	0.00	1213.98	-49.61	1587.12	1197.06	57.06	1583.65	1062.62	-82.94	1569.73	1040.38	29.67	1562.64	874.64	275.85	77.56	277.49	270.97	79.48	875.88
6.20000	1152.67	87.62	104.03	1139.00	78.23	120.11	1009.20	61.83	234.69	1054.25	68.09	261.61	1252.41	-73.46	30.62	1225.51	-60.19	35.79	1066.29	-77.07	30.46	1069.38	-83.39	79.97	1215.47	3.17	1220.78	0.00	0.00	0.00	1222.84	-50.36	1587.58	1205.65	56.43	1583.75	1071.51	-83.65	1570.61	1049.49	28.51	1563.24	875.55	276.41	77.79	277.62	271.01	79.42	875.94
6.21000	1190.38	82.44	97.76	1173.16	75.06	114.46	1035.90	62.29	220.68	1079.40	68.50	250.49	1251.95	-72.34	31.78	1225.49	-59.75	35.66	1066.51	-76.76	30.70	1069.48	-83.09	80.31	1224.98	2.54	1221.54	0.00	0.00	0.00	1231.80	-50.89	1587.99	1215.08	55.79	1583.82	1080.27	-84.38	1571.18	1058.32	28.01	1563.32	875.15	276.08	77.89	276.90	271.20	79.21	875.88
6.22000	1226.01	79.10	92.20	1207.24	72.01	108.50	1063.41	62.67	205.91	1105.14	68.00	238.19	1252.24	-71.81	31.57	1224.39	-57.40	36.70	1066.75	-76.42	31.00	1069.71	-82.63	80.63	1233.74	1.90	1221.68	0.00	0.00	0.00	1240.75	-51.32	1588.25	1224.04	55.48	1583.65	1088.99	-85.06	1571.43	1067.17	27.15	1563.28	874.71	275.96	77.85	277.63	271.17	79.37	876.16
6.23000	1262.12	75.88	86.92	1241.38	68.87	102.42	1091.47	63.77	191.05	1130.23	69.83	226.97	1250.91	-72.60	31.59	1224.84	-56.84	36.98	1066.91	-76.20	31.41	1069.97	-82.04	80.91	1242.00	0.98	1221.49	0.00	0.00	0.00	1249.34	-51.91	1588.38	1232.90	54.79	1583.31	1097.71	-85.72	1571.37	1075.84	26.54	1562.76	875.06	275.96	77.96	277.52	271.20	79.38	876.24
6.24000	1297.33	72.26	81.79	1277.38	66.24	96.76	1119.81	65.55	176.03	1158.70	68.18	212.30	1250.81	-72.83	31.42	1225.11	-56.82	37.05	1067.16	-75.90	31.81	1070.13	-81.76	81.41	1251.00	0.28	1220.95	0.00	0.00	0.00	1257.67	-52.36	1588.43	1241.60	54.21	1582.97	1106.45	-86.28	1571.00	1084.36	26.27	1561.95	874.78	275.96	77.70	277.86	271.54	79.52	876.43
6.25000	1333.67	69.60	76.92	1312.16	63.59	90.85	1149.54	66.73	160.96	1178.07	70.09	197.38	1250.76	-73.59	31.68	1226.00	-57.24	37.50	1067.31	-75.64	32.14	1070.29	-81.41	81.87	1259.73	-0.46	1220.19	0.00	0.00	0.00	1266.33	-52.81	1588.33	1249.78	53.96	1582.61	1115.12	-86.92	1570.36	1093.13	25.25	1560.98	875.58	276.15	77.98	277.57	271.38	79.36	876.33
6.26000	1370.11	67.13	72.60	1348.65	61.28	85.61	1180.84	66.57	145.24	1204.99	71.02	183.32	1250.43	-74.66	31.95	1226.79	-57.73	37.86	1067.50	-75.42	32.53	1070.54	-80.93	82.26	1267.91	-1.32	1219.10	0.00	0.00	0.00	1274.84	-53.48	1588.05	1257.84	53.26	1582.13	1123.76	-87.54	1569.50	1101.78	24.59	1559.87	875.10	276.12	77.83	277.09	271.58	79.19	875.84
6.27000	1406.74	64.96	69.05	1386.13	59.71	81.55	1213.89	65.47	129.01	1244.18	70.10	171.69	1252.30	-74.96	32.73	1227.36	-58.34	38.06	1067.61	-75.32	33.03	1070.59	-81.26	83.07	1276.42	-2.10	1217.69	0.00	0.00	0.00	1283.43	-53.94	1587.62	1267.44	52.57	1581.34	1132.42	-87.94	1568.44	1110.47	24.02	1558.60	875.11	275.92	77.88	276.74	271.48	79.24	876.38
6.28000	1443.17	63.20	66.65	1421.08	56.57	75.66	1247.21	64.60	113.02	1273.96	70.77	158.64	1253.14	-74.99	30.79	1227.94	-58.76	38.07	1067.73	-75.11	33.56	1071.06	-80.76	83.56	1285.43	-2.88	1216.27	0.00	0.00	0.00	1292.06	-54.70	1587.01	1275.52	51.99	1580.67	1141.08	-88.36	1567.22	1119.39	23.22	1557.24	875.56	276.10	77.81	276.89	271.83	79.17	876.65
6.29000	1479.08	62.57	64.95	1457.54	55.69	72.96	1280.83	62.13	96.96	1304.10	70.00	145.21	1253.92	-75.20	30.29	1228.56	-58.99	37.89	1067.97	-74.91	34.05	1071.45	-80.83	84.31	1294.14	-3.71	1214.75	0.00	0.00	0.00	1300.71	-55.78	1586.13	1284.68	50.93	1579.70	1149.73	-88.63	1565.82	1128.59	22.44	1555.86	875.76	275.86	77.97	277.15	271.76	79.20	876.81
6.30000	1515.24	62.16	64.78	1492.91	55.14	71.16	1314.41	61.32	82.91	1334.36	69.31	132.58	1254.35	-75.04	29.79	1228.30	-59.28	37.37	1068.14	-74.73	34.82	1072.18	-80.31	84.83	1301.90	-4.53	1213.02	0.00	0.00	0.00	1309.41	-56.68	1585.05	1293.60	49.94	1578.70	1158.37	-88.80	1564.27	1137.60	22.47	1554.29	875.87	275.89	78.01	277.25	271.60	79.30	876.59
6.31000	1549.84	62.21	65.26	1527.46	55.01	70.48	1347.97	60.20	70.06	1364.80	67.94	120.67	1254.74	-74.87	29.32	1227.97	-59.35	36.86	1068.32	-74.80	35.83	1072.88	-80.21	85.60	1311.69	-5.22	1211.35	0.00	0.00	0.00	1318.13	-57.85	1583.75	1303.07	48.91	1577.64	1166.94	-88.87	1562.63	1146.89	22.42	1552.68	875.75	276.01	77.95	277.20	271.59	79.40	876.30
6.32000	1584.02	61.51	67.42	1560.05	54.27	70.66	1381.80	58.01	58.56	1394.59	67.58	110.32	1254.22	-75.27	29.12	1228.40	-59.48	36.76	1068.55	-74.71	36.84	1073.61	-80.12	86.40	1320.63	-5.82	1209.79	0.00	0.00	0.00	1326.61	-59.19	1582.30	1312.68	47.58	1576.30	1175.39	-88.84	1560.93	1156.16	23.21	1551.03	875.20	275.86	77.94	276.90	271.33	79.14	876.66
6.33000	1616.66	60.21	68.84	1592.70	53.84	72.04	1413.65	57.82	49.62	1424.30	66.43	101.25	1253.68	-75.13	28.44	1227.95	-59.63	36.45	1068.70	-74.93	37.92	1074.23	-80.07	87.25	1330.02	-6.19	1208.28	0.00	0.00	0.00	1335.28	-60.56	1580.72	1321.81	46.78	1574.89	1183.81	-88.55	1559.24	1165.71	23.18	1549.46	875.20	275.82	77.94	277.38	271.28	79.43	877.02
6.34000	1647.72	59.76	72.99	1623.20	52.83	74.71	1444.85	58.35	42.92	1453.11	66.37	94.49	1253.74	-75.09	28.47	1226.51	-62.68	35.50	1068.89	-75.00	38.89	1074.94	-80.22	88.19	1337.93	-6.66	1206.77	0.00	0.00	0.00	1343.87	-61.96	1579.06	1332.52	45.51	1573.49	1192.25	-88.12	1557.63	1175.31	23.41	1547.98	875.31	275.92	77.89	276.72	271.79	79.35	876.37
6.35000	1676.06	58.12	78.24	1652.49	52.02	78.85	1474.95	58.53	37.89	1480.53	66.65	89.78	1253.63	-75.24	27.98	1227.25	-62.68	35.24	1069.06	-75.20	39.94	1075.64	-80.48	89.23	1346.86	-6.95	1205.35	0.00	0.00	0.00	1352.66	-63.26	1577.28	1342.18	44.32	1572.02	1200.63	-87.61	1556.06	1184.97	23.84	1546.60	874.93	275.89	77.89	277.33	271.62	79.36	876.65
6.36000	1702.05	56.12	85.40	1677.64	50.51	84.08	1503.36	58.87	34.51	1505.98	67.25	87.00	1253.46	-75.25	27.88	1227.57	-62.40	34.73	1069.20	-75.81	41.20	1076.42	-80.83	90.27	1356.34	-7.22	1203.88	0.00	0.00	0.00	1361.48	-64.44	1575.43	1352.00	43.35	1570.37	1208.99	-87.10	1554.50	1194.56	24.73	1545.23	874.95	275.83	77.83	277.74	271.30	79.41	876.86
6.37000	1724.56	54.48	93.79	1700.09	48.53	91.39	1529.21	59.35	32.60	1528.53	68.03	85.72	1253.95	-75.83	27.62	1227.72	-62.66	34.67	1069.46	-76.14	42.34	1077.20	-81.46	91.59	1365.99	-7.44	1202.45	0.00	0.00	0.00	1369.66	-65.35	1573.64	1361.19	42.59	1568.81	1217.47	-86.31	1552.99	1204.13	25.75	1543.77	874.98	275.85	77.84	277.11	271.68	79.28	876.13
6.38000	1744.79	53.21	102.86	1719.87	47.60	98.19	1551.58	60.12	31.84	1548.72	67.16	84.81	1254.28	-75.83	27.35	1228.01	-62.54	34.40	1069.62	-77.07	43.97	1078.23	-82.02	92.97	1374.80	-7.66	1200.92	0.00	0.00	0.00	1378.77	-65.90	1571.86	1370.86	42.17	1567.18	1225.96	-85.11	1551.53	1213.57	27.06	1542.38	875.51	275.83	77.93	276.94	271.54	79.35	876.41
6.39000	1760.18	52.06	111.04	1736.53	46.87	105.47	1571.44	59.19	31.12	1565.40	67.33	84.68	1253.51	-76.12	27.05	1228.07	-62.74	34.27	1069.97	-77.59	45.62	1079.34	-82.77	94.64	1384.21	-7.77	1199.47	0.00	0.00	0.00	1387.41	-66.28	1570.19	1380.62	41.99	1565.53	1234.47	-83.82	1550.14	1223.23	27.56	1541.12	875.51	275.84	77.87	277.19	271.57	79.45	876.44
6.40000	1773.46	51.35	117.58	1749.22	46.01	111.69	1586.71	59.20	30.61	1578.88	66.73	84.08	1254.02	-75.52	27.31	1228.30	-62.87	34.23	1070.48	-78.13	47.62	1080.81	-83.08	96.40	1393.34	-7.93	1198.11	0.00	0.00	0.00	1395.89	-66.51	1568.69	1390.17	41.59	1564.20	1242.86	-82.54	1548.87	1232.44	29.19	1539.78	875.16	275.87	77.89	277.39	271.44	79.41	876.51
6.41000	1783.90	50.40	120.16	1759.38	45.46	114.14	1598.00	58.77	29.33	1589.49	65.75	82.61	1254.07	-75.67	26.95	1228.10	-63.03	34.07	1071.08	-78.72	49.93	1082.49	-83.47	98.48	1403.96	-8.00	1196.91	0.00	0.00	0.00	1404.62	-66.17	1567.41	1399.54	41.75	1563.13	1251.40	-81.18	1547.64	1241.72	30.32	1538.66	875.34	275.84	77.83	277.15	271.42	79.31	876.25
6.42000	1790.03	49.03	118.72	1765.82	45.08	112.49	1605.49	57.92	26.55	1596.63	65.04	80.09	1253.99	-76.11	26.69	1227.85	-61.32	35.25	1071.86	-79.09	52.40	1084.33	-83.79	100.77	1414.11	-7.86	1195.85	0.00	0.00	0.00	1413.30	-65.49	1566.32	1407.97	42.41	1562.20	1259.87	-80.17	1546.41	1250.79	31.44	1537.58	875.32	275.90	77.90	277.36	271.38	79.38	876.12
6.43000	1794.36	48.15	113.09	1770.33	43.31	107.84	1607.79	58.63	25.03	1600.62	64.94	77.15	1254.17	-75.87	26.75	1228.07	-61.26	35.28	1072.89	-79.37	55.07	1086.28	-84.56	103.55	1422.83	-7.89	1194.98	0.00	0.00	0.00	1421.94	-64.58	1565.46	1416.52	43.23	1561.49	1268.63	-78.98	1545.31	1259.68	32.86	1536.60	875.64	275.90	78.00	276.94	271.51	79.36	877.29
6.44000	1796.35	46.89	104.51	1772.56	42.78	98.98	1607.15	58.50	22.84	1602.24	64.63	73.44	1254.33	-75.65	26.71	1227.80	-61.31	35.23	1073.97	-80.27	58.19	1088.65	-85.19	106.51	1434.04	-7.50	1194.25	0.00	0.00	0.00	1430.61	-63.34	1564.81	1426.13	44.43	1560.90	1277.51	-77.69	1544.36	1268.46	34.09	1535.85	875.39	275.99	77.96	275.84	271.63	79.17	876.63
6.45000	1798.42	47.51	95.36	1775.81	42.25	90.72	1608.06	57.35	22.20	1601.94	62.18	69.38	1254.36	-75.94	26.59	1228.46	-61.41	35.47	1075.28	-81.22	61.57	1091.31	-85.70	109.60	1444.21	-6.87	1194.10	0.00	0.00	0.00	1439.55	-61.75	1564.31	1434.31	46.09	1560.54	1286.45	-76.46	1543.49	1277.14	35.52	1535.08	875.07	276.01	77.81	277.04	271.83	79.28	876.19
6.46000	1805.51	48.92	87.23	1781.54	43.47	82.51	1611.50	56.24	22.34	1604.65	60.32	67.04	1254.16	-75.93	26.39	1228.78	-61.57	35.77	1077.07	-81.85	65.15	1094.24	-86.51	113.11	1452.71	-6.26	1194.18	0.00	0.00	0.00	1448.34	-59.67	1564.19	1442.82	48.34	1560.46	1295.54	-75.01	1542.86	1285.81	36.40	1534.63	875.29	275.96	77.89	277.09	271.43	79.50	876.54
6.47000	1810.63	50.23	77.43	1786.80	45.76	77.54	1613.41	56.55	23.05	1611.39	62.08	68.09	1254.29	-76.09	26.53	1228.31	-61.71	35.79	1079.34	-82.46	69.18	1097.70	-87.85	117.32	1462.83	-5.53	1194.52	0.00	0.00	0.00	1457.31	-57.38	1564.60	1450.78	50.79	1560.89	1304.67	-73.71	1542.69	1294.11	38.07	1534.36	875.52	275.77	77.94	276.73	271.52	79.29	876.24
6.48000	1814.86	49.57	69.30	1789.53	43.29	69.19	1614.78	55.98	23.39	1617.27	63.39	68.96	1253.94	-76.08	26.47	1228.12	-61.72	36.20	1082.20	-83.57	73.94	1101.78	-88.89	121.80	1474.22	-4.67	1195.07	0.00	0.00	0.00	1466.42	-54.62	1565.48	1459.50	53.40	1561.83	1313.92	-72.41	1543.11	1302.61	39.03	1534.88	875.72	275.76	77.98	276.89	271.53	79.35	875.98
6.49000	1817.50	47.23	62.97	1792.34	41.89	63.60	1616.31	56.19	23.89	1621.05	63.96	68.80	1253.75	-76.19	26.35	1227.10	-61.73	36.45	1085.97	-84.32	79.28	1107.11	-89.88	126.85	1483.88	-3.93	1196.03	0.00	0.00	0.00	1475.88	-51.62	1566.78	1467.98	55.92	1563.10	1323.45	-70.72	1544.07	1311.08	40.16	1535.83	875.64	276.07	77.91	277.07	271.30	79.49	876.27
6.50000	1819.24	45.13	57.26	1794.56	39.90	59.04	1617.74	56.28	24.31	1622.49	63.94	68.59	1254.12	-75.83	26.23	1227.70	-67.06	38.57	1090.77	-85.06	85.44	1113.73	-91.11	132.48	1494.28	-3.10	1197.58	0.00	0.00	0.00	1485.18	-48.48	1568.36	1476.03	59.15	1564.48	1332.83	-69.65	1545.22	1319.23	41.92	1536.89	875.26	275.80	77.80	277.04	271.09	79.46	876.95
6.51000	1820.10	43.23	53.26	1796.61	37.71	55.08	1618.25	57.32	24.77	1623.78	63.59	68.33	1253.64	-75.05	26.61	1228.44	-67.54	39.42	1096.92	-84.89	91.83	1121.48	-92.23	138.56	1504.94	-2.13	1199.44	0.00	0.00	0.00	1494.59	-45.23	1570.12	1483.69	62.27	1566.01	1342.52	-68.00	1546.70	1327.58	43.38	1538.07	875.75	275.74	77.85	277.21	271.39	79.39	877.18
6.52000	1822.95	42.07	48.87	1798.06	36.79	50.56	1619.70	56.95	24.37	1625.10	64.59	68.73	1254.69	-74.52	27.22	1231.14	-66.60	40.16	1103.99	-84.33	98.84	1130.69	-92.75	144.55	1514.50	-1.39	1201.64	0.00	0.00	0.00	1503.63	-41.66	1571.95	1492.05	65.50	1567.28	1352.08	-66.24	1548.31	1336.18	44.48	1539.30	876.06	275.61	78.05	277.64	271.25	79.62	876.76
6.53000	1823.20	41.89	45.05	1799.00	36.77	47.17	1619.77	57.87	24.97	1627.85	64.39	68.63	1254.69	-74.70	27.09	1235.72	-65.85	42.09	1111.95	-84.18	106.62	1141.10	-93.12	150.68	1525.18	-0.34	1203.96	0.00	0.00	0.00	1512.34	-38.11	1573.75	1499.63	69.08	1568.39	1361.53	-64.60	1549.92	1344.52	46.07	1540.29	875.28	275.55	77.86	277.77	271.50	79.57	876.61
6.54000	1823.84	41.82	42.29	1799.53	36.34	45.24	1620.51	57.66	24.80	1629.89	65.36	69.10	1255.63	-74.83	27.15	1238.97	-64.17	42.08	1120.75	-83.71	114.99	1152.30	-93.95	157.28	1534.70	0.56	1206.33	0.00	0.00	0.00	1521.42	-34.59	1575.47	1507.82	72.14	1569.28	1370.87	-63.00	1551.42	1352.92	47.66	1541.09	875.26	275.48	77.74	278.25	271.20	79.74	876.59
6.55000	1824.42	40.90	40.42	1800.23	35.92	43.16	1620.92	57.42	24.88	1631.22	65.71	69.30	1256.74	-74.92	27.14	1237.70	-64.49	41.36	1130.29	-83.00	124.29	1164.33	-93.89	164.18	1544.58	1.57	1208.60	0.00	0.00	0.00	1530.09	-31.04	1577.03	1516.28	75.64	1569.82	1380.11	-61.34	1552.87	1361.26	49.24	1541.76	874.93	275.61	77.75	277.69	271.59	79.53	875.93
6.56000	1824.65	40.14	38.82	1800.75	35.26	42.00	1621.13	57.26	24.84	1631.90	64.93	69.09	1259.23	-75.13	27.13	1239.27	-61.76	41.37	1140.77	-82.34	134.51	1177.14	-93.10	171.44	1554.00	2.45	1210.58	0.00	0.00	0.00	1539.19	-27.86	1578.39	1524.29	78.83	1570.27	1389.52	-59.34	1554.29	1369.73	50.73	1542.22	875.00	275.57	77.65	276.58	271.42	79.20	876.08
6.57000	1825.41	39.91	37.99	1800.47	34.93	40.87	1621.36	57.18	24.91	1632.01	64.78	69.32	1261.63	-76.19	26.15	1243.89	-64.86	42.76	1152.69	-81.12	144.90	1191.03	-92.11	178.97	1563.13	3.30	1212.22	0.00	0.00	0.00	1547.77	-24.90	1579.59	1533.37	81.39	1570.55	1398.69	-57.65	1555.46	1378.10	52.68	1542.63	875.01	275.41	77.79	276.63	271.26	79.35	876.53
6.58000	1824.99	39.69	36.99	1801.31	35.00	40.21	1621.67	56.60	24.83	1632.44	64.48	69.45	1265.62	-76.64	25.71	1247.15	-63.01	42.74	1165.88	-79.67	155.26	1206.30	-91.15	186.48	1572.74	3.94	1213.72	0.00	0.00	0.00	1556.49	-22.43	1580.61	1541.43	83.78	1570.86	1407.74	-55.72	1556.55	1386.80	54.23	1543.12	875.58	275.63	78.04	276.91	271.14	79.52	877.14
6.59000	1825.00	39.08	36.41	1800.96	34.64	39.46	1621.42	57.22	25.24	1633.40	63.53	69.23	1270.41	-77.42	25.16	1255.15	-63.72	44.59	1180.32	-76.97	164.94	1222.48	-89.90	193.89	1582.10	4.63	1214.77	0.00	0.00	0.00	1564.98	-20.23	1581.58	1550.46	85.86	1571.20	1416.54	-53.82	1557.53	1395.45	56.09	1543.45	875.87	275.77	78.01	277.66	271.24	79.62	876.90
6.60000	1825.60	38.77	36.36	1801.22	34.55	39.03	1621.55	56.83	25.19	1633.60	63.65	69.55	1275.90	-78.14	24.48	1264.53	-65.24	46.25	1195.03	-75.26	175.12	1239.15	-88.69	201.18	1590.75	5.27	1215.43	0.00	0.00	0.00	1573.65	-18.37	1582.42	1558.67	87.58	1571.62	1425.06	-52.09	1558.32	1404.23	57.87	1543.86	876.23	275.50	78.03	277.67	271.18	79.64	876.69
6.61000	1825.38	38.80	35.67	1801.89	34.56	39.00	1621.49	56.87	25.29	1634.01	62.83	69.26	1282.95	-80.66	22.52	1275.37	-67.17	48.11	1210.22	-73.42	184.66	1256.52	-86.65	207.94	1599.86	5.96	1215.78	0.00	0.00	0.00	1582.20	-16.79	1583.21	1567.76	89.16	1572.13	1433.49	-50.12	1559.02	1413.01	59.79	1544.20	875.73	275.19	77.79	277.17	271.52	79.38	877.45
6.62000	1825.95	38.86	35.68	1801.38	34.45	38.73	1621.84	56.29	25.18	1634.06	63.03	69.30	1292.56	-82.48	25.30	1287.88	-69.15	51.20	1227.50	-72.85	192.30	1274.49	-84.78	214.37	1609.47	6.55	1215.95	0.00	0.00	0.00	1590.75	-15.51	1584.00	1576.84	90.26	1572.76	1441.75	-48.32	1559.60	1421.78	62.18	1544.42	875.50	275.49	77.69	277.64	271.24	79.44	877.04
6.63000	1825.89	38.61	35.74	1801.17	34.39	38.49	1621.81	56.18	25.04	1633.77	63.48	69.43	1304.35	-84.50	30.86	1302.18	-71.47	55.22	1247.59	-71.78	198.54	1292.59	-83.67	219.52	1617.43	7.22	1215.86	0.00	0.00	0.00	1599.04	-14.64	1584.82	1585.76	91.49	1573.31	1450.07	-46.38	1560.13	1430.78	64.08	1544.69	875.81	275.77	77.70	277.09	271.43	79.34	876.67
6.64000	1825.45	38.94	35.45	1801.74	34.88	38.51	1622.01	55.84	24.76	1634.06	63.04	69.09	1321.91	-87.28	35.63	1319.74	-73.79	59.48	1266.27	-69.98	203.39	1310.99	-82.23	224.56	1626.22	7.97	1215.71	0.00	0.00	0.00	1607.18	-14.16	1585.58	1594.83	92.39	1574.10	1458.30	-44.49	1560.60	1439.99	65.83	1545.10	875.97	275.66	77.83	277.38	271.70	79.49	876.66
6.65000	1825.46	38.85	35.58	1801.24	35.11	38.16	1621.65	56.61	24.96	1633.90	63.30	69.05	1343.34	-90.01	40.72	1339.71	-75.97	63.85	1284.59	-68.54	206.43	1329.72	-80.58	229.00	1634.01	8.60	1215.90	0.00	0.00	0.00	1615.78	-13.71	1586.35	1603.49	92.92	1574.90	1466.51	-42.64	1561.08	1448.90	68.24	1545.45	875.75	275.51	77.57	277.25	271.45	79.43	876.75
6.66000	1825.23	39.03	35.58	1801.61	34.77	38.74	1621.51	57.13	25.06	1633.95	63.67	69.21	1365.70	-92.99	44.61	1361.45	-78.15	67.15	1303.39	-67.67	208.26	1348.66	-79.08	232.20	1642.50	8.99	1216.29	0.00	0.00	0.00	1624.20	-13.31	1587.16	1613.51	93.37	1575.58	1474.55	-40.85	1561.64	1458.24	70.02	1545.99	875.57	275.54	77.60	277.25	271.40	79.39	876.65
6.67000	1825.51	39.52	35.58	1801.30	34.82	38.60	1621.54	57.19	24.93	1633.52	64.83	69.57	1389.41	-95.88	47.32	1385.09	-80.31	69.61	1323.32	-66.81	208.81	1368.25	-77.88	233.77	1651.15	9.52	1216.90	0.00	0.00	0.00	1632.78	-13.13	1587.94	1622.68	93.52	1576.55	1482.59	-39.01	1562.32	1467.43	72.52	1546.50	875.62	275.56	77.63	277.43	271.44	79.57	876.90
6.68000	1824.96	39.08	35.94	1801.86	35.63	38.60	1621.50	58.01	25.06	1633.44	65.42	69.62	1414.44	-98.41	49.36	1408.46	-82.56	70.88	1343.84	-66.45	208.08	1388.17	-77.10	234.09	1659.60	10.10	1217.68	0.00	0.00	0.00	1641.02	-13.29	1588.67	1632.30	93.42	1577.34	1490.59	-37.31	1563.11	1476.90	74.23	1547.37	875.79	275.73	77.64	277.54	271.49	79.53	876.40
6.69000	1825.12	39.64	35.82	1801.93	35.61	38.88	1621.56	58.30	24.95	1633.60	65.64	69.66	1439.22	-100.67	50.10	1433.46	-84.33	71.46	1364.38	-66.61	206.14	1408.00	-76.65	233.28	1668.87	10.73	1218.59	0.00	0.00	0.00	1649.67	-13.38	1589.35	1641.75	93.98	1578.05	1498.53	-35.72	1564.00	1486.31	75.95	1548.32	875.83	275.72	77.77	277.12	271.41	79.55	876.19
6.70000	1825.00	39.89	35.94	1801.63	35.71	39.03	1621.85	57.93	24.59	1633.57	66.13	69.79	1465.93	-102.62	50.14	1458.63	-85.96	70.74	1385.11	-67.73	203.27	1428.35	-76.30	231.18	1675.73	11.19	1219.59	0.00	0.00	0.00	1657.75	-13.59	1590.00	1651.51	93.73	1578.90	1506.74	-34.04	1564.96	1495.67	77.53	1549.31	875.64	275.87	77.65	276.82	271.35	79.45	876.18
6.71000	1825.36	40.18	36.09	1801.13	35.51	39.32	1621.85	57.94	24.54	1633.67	66.57	69.90	1493.84	-104.06	49.64	1485.20	-87.17	69.63	1406.45	-68.70	199.01	1449.01	-76.41	228.14	1682.82	11.72	1220.52	0.00	0.00	0.00	1666.45	-13.43	1590.59	1660.33	94.08	1579.62	1514.84	-32.72	1565.98	1504.73	79.61	1550.34	875.16	275.78	77.48	276.64	271.26	79.49	876.34
6.72000	1825.40	40.09	36.45	1801.44	35.63	39.73	1621.39	58.79	24.75	1633.13	67.61	70.49	1523.24	-105.13	48.91	1513.78	-88.12	68.42	1428.50	-69.18	193.10	1469.86	-76.37	223.98	1691.70	12.37	1221.24	0.00	0.00	0.00	1674.94	-13.55	1591.13	1669.87	93.52	1580.26	1523.23	-31.24	1567.05	1513.86	81.39	1551.40	875.68	275.81	77.60	277.55	271.22	79.59	876.61
6.73000	1825.60	40.86	36.50	1800.98	35.55	39.97	1621.14	59.00	24.81	1633.25	66.89	70.25	1554.59	-105.92	48.29	1543.19	-88.78	66.77	1451.14	-70.50	186.38	1490.78	-76.81	219.10	1698.39	12.93	1222.01	0.00	0.00	0.00	1683.85	-13.79	1591.56	1679.49	93.53	1580.92	1531.65	-29.98	1568.13	1523.15	82.73	1552.60	875.69	276.05	77.60	276.84	271.36	79.38	876.07
6.74000	1825.68	40.65	36.78	1802.07	36.19	40.33	1621.27	58.30	24.41	1633.43	66.35	70.09	1585.49	-106.40	47.03	1573.16	-89.32	64.81	1474.19	-71.89	178.54	1512.27	-77.33	213.32	1706.76	13.49	1222.71	0.00	0.00	0.00	1691.57	-14.25	1592.00	1688.56	93.62	1581.45	1540.03	-28.81	1569.14	1532.30	84.05	1553.68	875.63	275.52	77.67	276.01	271.31	79.19	876.33
6.75000	1825.72	40.71	37.04	1801.24	36.20	40.32	1621.00	58.42	24.43	1633.02	66.93	70.46	1617.60	-106.65	45.56	1604.06	-89.75	62.60	1498.09	-73.28	169.85	1533.92	-78.36	206.75	1714.11	14.27	1223.37	0.00	0.00	0.00	1700.29	-14.35	1592.36	1697.92	93.03	1581.94	1548.45	-27.73	1570.07	1541.42	85.60	1554.74	875.66	275.67	77.60	276.51	271.35	79.30	876.42
6.76000	1825.64	40.48	37.27	1801.52	36.25	40.50	1620.69	58.84	24.65	1632.92	66.75	70.55	1650.06	-106.69	43.98	1635.98	-90.23	60.35	1522.59	-75.23	160.76	1556.79	-78.91	199.03	1721.92	15.06	1223.85	0.00	0.00	0.00	1709.02	-14.36	1592.61	1706.86	93.04	1582.52	1556.87	-26.75	1570.88	1550.53	86.41	1555.74	874.97	275.60	77.73	277.56	271.27	79.64	876.47
6.77000	1825.66	40.61	37.19	1802.47	36.29	40.98	1620.64	58.90	24.71	1632.72	67.00	70.74	1682.56	-106.80	42.18	1666.92	-90.90	57.23	1547.76	-76.52	150.94	1579.80	-80.06	190.93	1729.65	15.78	1224.15	0.00	0.00	0.00	1717.84	-14.63	1592.79	1715.53	93.26	1583.00	1565.41	-25.84	1571.55	1559.74	86.97	1556.65	875.09	275.52	77.67	277.72	271.31	79.67	876.19
6.78000	1826.15	40.74	37.46	1801.86	36.39	40.60	1620.89	58.52	24.61	1632.87	66.80	70.65	1715.27	-106.78	40.32	1699.55	-91.16	54.81	1573.54	-77.74	140.60	1603.27	-80.89	182.29	1738.58	16.79	1224.28	0.00	0.00	0.00	1726.64	-14.37	1593.02	1724.72	93.48	1583.46	1573.92	-25.47	1572.06	1568.63	87.96	1557.41	875.49	275.87	77.64	277.21	271.49	79.53	876.29
6.79000	1825.93	40.19	37.64	1802.11	36.46	40.51	1620.90	58.78	24.77	1632.43	67.69	71.24	1748.29	-106.77	38.52	1730.73	-91.27	51.97	1598.95	-80.27	130.51	1627.58	-81.63	173.26	1746.00	17.57	1224.35	0.00	0.00	0.00	1735.21	-14.32	1593.13	1733.97	93.58	1583.77	1582.71	-24.95	1572.43	1577.27	88.68	1557.98	874.81	275.68	77.54	277.70	271.33	79.55	875.83
6.80000	1826.01	41.98	40.38	1800.66	37.79	42.21	1620.57	59.37	25.01	1632.53	67.75	71.41	1781.45	-107.56	34.87	1762.05	-90.99	49.39	1625.40	-82.08	120.20	1651.99	-82.61	164.51	1753.93	18.72	1224.26	0.00	0.00	0.00	1744.27	-14.02	1593.21	1742.70	93.79	1584.00	1591.56	-24.62	1572.62	1586.16	88.80	1558.44	874.71	275.65	77.46	277.54	271.16	79.41	876.09
6.81000	1826.24	41.47	40.94	1800.64	37.19	42.41	1620.97	58.67	24.68	1632.80	67.50	71.46	1813.77	-107.11	33.11	1794.08	-90.30	47.37	1652.62	-82.84	109.79	1677.36	-83.36	155.55	1761.38	19.74	1224.10	0.00	0.00	0.00	1752.90	-13.50	1593.19	1751.12	94.44	1584.13	1600.38	-24.56	1572.66	1594.90	88.80	1558.67	874.79	275.60	77.48	277.70	271.08	79.53	876.33
6.82000	1827.30	40.93	41.97	1801.12	36.74	43.37	1620.95	58.74	24.80	1632.86	67.36	71.61	1846.44	-106.33	32.26	1825.73	-89.33	45.72	1680.53	-84.27	100.00	1702.06	-85.09	146.99	1769.65	21.00	1223.85	0.00	0.00	0.00	1762.21	-12.87	1593.04	1760.25	94.71	1584.20	1609.35	-24.51	1572.56	1603.66	88.53	1558.70	874.83	275.75	77.36	278.38	271.28	79.69	876.25
6.83000	1826.71	40.69	42.57	1801.27	36.36	43.99	1621.28	58.11	24.74	1633.13	67.11	71.65	1878.83	-104.54	32.26	1857.15	-87.95	44.51	1709.06	-84.75	90.11	1727.88	-86.03	138.60	1778.15	22.19	1223.44	0.00	0.00	0.00	1771.20	-12.14	1592.96	1768.16	95.38	1584.26	1618.35	-24.72	1572.30	1611.97	88.71	1558.64	875.21	275.59	77.22	278.18	271.42	79.67	876.13
6.84000	1827.37	40.65	43.39	1800.96	36.56	44.13	1621.37	58.01	24.85	1633.21	67.10	71.96	1910.80	-102.34	32.77	1888.28	-86.13	44.01	1738.21	-85.30	80.89	1753.42	-87.63	130.71	1786.59	23.42	1223.06	0.00	0.00	0.00	1779.65	-11.54	1592.71	1776.68	96.31	1584.06	1627.56	-24.98	1571.97	1620.26	88.60	1558.36	875.21	275.69	77.43	277.83	271.32	79.53	876.22
6.85000	1826.48	41.26	42.72	1801.70	36.80	44.14	1621.41	57.94	25.06	1633.39	67.08	72.26	1942.48	-100.12	33.81	1919.49	-83.99	44.26	1766.48	-87.84	73.40	1780.13	-88.23	123.19	1794.85	24.35	1222.73	0.00	0.00	0.00	1789.00	-10.55	1592.41	1784.67	97.46	1583.77	1637.00	-25.20	1571.55	1628.74	87.91	1558.05	875.18	275.75	77.52	278.25	271.21	79.71	876.20
6.86000	1825.83	42.04	41.63	1800.92	35.95	40.76	1621.82	57.35	25.02	1634.08	66.68	72.33	1974.06	-97.11	35.98	1950.69	-81.48	45.33	1796.96	-87.43	65.26	1806.60	-89.43	116.48	1803.11	25.23	1222.13	0.00	0.00	0.00	1798.17	-9.62	1591.99	1793.98	97.93	1583.32	1646.37	-25.86	1571.02	1637.24	87.16	1557.62	875.17	275.74	77.54	277.83	271.46	79.59	876.47
6.87000	1825.21	40.99	37.33	1801.52	36.73	40.14	1621.37	57.97	25.65	1634.04	67.17	72.80	2005.50	-93.87	38.97	1980.78	-78.94	46.86	1825.48	-89.50	59.23	1833.32	-89.65	110.22	1812.11	26.02	1221.43	0.00	0.00	0.00	1807.25	-8.66	1591.47	1802.13	98.35	1582.76	1655.80	-26.38	1570.38	1645.42	86.80	1556.95	875.07	275.68	77.54	277.53	271.54	79.49	876.86
6.88000	1825.64	42.06	36.32	1801.21	37.02	39.62	1621.46	57.84	26.02	1634.84	66.08	72.60	2036.00	-91.12	42.07	2010.88	-76.22	49.16	1855.71	-88.26	52.58	1859.95	-90.23	104.75	1820.34	26.56	1220.63	0.00	0.00	0.00	1816.50	-7.82	1590.71	1810.31	99.20	1582.03	1665.20	-26.86	1569.65	1653.90	86.04	1556.34	875.30	275.55	77.59	277.55	271.80	79.58	876.52
6.89000	1825.15	42.18	35.82	1801.04	37.60	39.07	1622.18	56.49	25.89	1635.50	65.47	72.65	2065.80	-87.56	46.25	2040.14	-73.52	52.04	1884.21	-89.30	48.27	1886.41	-90.56	100.26	1828.43	27.09	1219.52	0.00	0.00	0.00	1825.54	-7.23	1589.87	1818.68	99.74	1581.05	1674.58	-27.36	1568.78	1662.42	85.47	1555.56	875.16	275.56	77.54	277.75	271.49	79.62	876.02
6.90000	1824.79	42.19	35.54	1800.94	37.57	38.85	1622.12	56.66	26.47	1635.90	65.66	73.15	2095.11	-84.48	50.95	2069.47	-70.76	55.79	1913.91	-88.27	44.16	1913.42	-89.57	96.29	1837.43	27.51	1218.31	0.00	0.00	0.00	1834.60	-6.70	1588.84	1827.68	100.24	1580.04	1683.96	-28.02	1567.72	1671.41	84.29	1554.69	875.26	275.61	77.40	278.43	271.58	79.82	876.31
6.91000	1824.41	42.15	34.96	1800.64	37.87	38.39	1622.38	56.01	26.81	1636.63	64.94	73.32	2123.75	-81.60	56.27	2097.52	-68.08	60.01	1942.80	-86.78	41.27	1939.39	-89.18	93.52	1845.82	27.86	1216.87	0.00	0.00	0.00	1843.80	-6.14	1587.66	1835.90	100.87	1578.84	1693.43	-28.60	1566.58	1680.17	83.68	1553.52	875.64	275.77	77.54	277.27	272.00	79.30	877.04
6.92000	1824.79	42.24	34.77	1801.61	37.83	38.50	1622.69	55.52	27.32	1637.03	64.65	73.66	2151.14	-78.88	62.22	2124.66	-65.48	65.00	1970.81	-84.99	39.49	1964.45	-88.66	91.91	1854.23	28.14	1215.26	0.00	0.00	0.00	1853.08	-5.58	1586.40	1844.76	100.88	1577.57	1702.90	-29.12	1565.28	1688.81	83.30	1552.19	875.81	275.64	77.81	277.43	271.81	79.36	876.99
6.93000	1824.60	42.23	34.25	1801.26	37.66	38.16	1623.21	54.44	27.48	1637.75	64.11	73.91	2177.08	-76.13	69.07	2150.83	-62.96	70.92	1998.13	-82.68	38.76	1989.21	-87.24	90.95	1863.13	28.39	1213.52	0.00	0.00	0.00	1862.12	-5.50	1584.96	1853.64	101.05	1576.02	1712.45	-29.54	1563.85	1697.84	82.50	1550.83	875.72	275.41	77.67	277.21	271.45	79.43	877.12
6.94000	1824.87	41.96	34.16	1801.82	38.11	37.68	1623.35	54.25	28.04	1638.27	63.55	74.12	2201.20	-73.71	76.45	2175.97	-60.64	77.73	2024.02	-80.28	38.71	2012.80	-85.47	90.65	1871.57	28.64	1211.64	0.00	0.00	0.00	1871.42	-5.33	1583.40	1862.44	101.25	1574.30	1721.90	-29.97	1562.32	1707.09	81.36	1549.28	875.33	275.60	77.50	277.89	271.26	79.77	876.81
6.95000	1825.57	41.96	34.03	1802.00	37.96	37.69	1623.47	54.12	28.63	1638.70	63.13	74.39	2223.79	-71.44	84.55	2198.53	-58.57	84.80	2048.95	-77.27	39.04	2035.39	-83.31	90.84	1880.74	28.89	1209.77	0.00	0.00	0.00	1880.66	-5.63	1581.68	1871.47	100.84	1572.64	1731.27	-30.48	1560.71	1716.46	80.22	1547.70	875.17	275.62	77.59	277.42	271.40	79.52	877.04
6.96000	1825.41	42.14	33.59	1802.22	38.14	37.44	1623.72	53.75	29.05	1639.23	62.53	74.70	2245.74	-69.14	93.27	2220.23	-56.18	92.60	2078.88	-75.44	36.87	2062.50	-82.23	88.69	1889.47	29.00	1207.78	0.00	0.00	0.00	1890.19	-5.96	1579.89	1880.87	100.41	1570.90	1740.76	-30.95	1559.01	1725.63	79.64	1545.98	874.80	275.74	77.47	277.59	271.52	79.44	876.99
6.97000	1825.47	42.04	33.29	1802.83	38.33	37.44	1623.46	54.28	29.85	1639.19	63.30	75.45	2265.15	-66.53	101.64	2239.92	-53.68	100.13	2108.24	-73.65	34.78	2089.11	-81.20	86.61	1898.69	29.04	1205.75	0.00	0.00	0.00	1899.61	-6.20	1578.08	1889.91	99.83	1569.17	1750.28	-31.45	1557.21	1734.84	79.05	1544.22	875.00	275.54	77.55	277.29	271.34	79.46	876.94
6.98000	1825.56	41.93	33.28	1802.56	38.12	37.17	1623.69	53.99	30.34	1639.56	63.36	76.08	2282.38	-63.22	109.25	2257.54	-50.97	106.98	2137.03	-71.91	32.78	2115.22	-80.20	84.61	1907.53	28.99	1203.67	0.00	0.00	0.00	1908.95	-6.91	1576.26	1898.93	99.39	1567.36	1759.69	-32.39	1555.29	1744.24	78.22	1542.44	875.03	275.60	77.53	277.21	271.50	79.44	875.95
6.99000	1825.52	42.02	32.89	1802.58	38.54	36.85	1623.87	53.72	30.82	1640.04	63.17	76.57	2299.20	-60.42	116.03	2273.94	-49.33	109.53	2165.25	-70.21	30.85	2140.83	-79.25	82.69	1916.22	28.83	1201.47	0.00	0.00	0.00	1918.12	-7.81	1574.51	1908.48	98.31	1565.60	1768.99	-33.52	1553.36	1753.23	78.04	1540.54	874.76	275.70	77.41	277.77	271.57	79.52	876.06
7.00000	1825.72	42.00	32.90	1802.61	38.41	36.60	1623.99	53.93	31.78	1640.68	62.81	77.20	2312.46	-56.97	121.18	2289.84	-48.79	108.84	2192.91	-68.55	29.01	2165.96	-78.33	80.84	1925.89	28.39	1199.33	0.00	0.00	0.00	1927.51	-8.79	1572.84	1917.80	97.41	1563.98	1778.24	-34.77	1551.49	1762.68	76.93	1538.77	875.11	275.49	77.50	277.53	271.76	79.40	877.16
7.01000	1825.76	41.95	32.72	1802.55	38.79	36.34	1624.39	53.48	32.58	1641.26	62.71	78.08	2323.24	-53.65	123.99	2301.55	-46.90	110.35	2220.02	-66.94	27.25	2190.60	-77.46	79.07	1935.02	27.96	1197.40	0.00	0.00	0.00	1937.30	-9.69	1571.27	1927.26	96.24	1562.59	1787.69	-35.80	1549.74	1772.18	75.52	1537.06	875.40	275.57	77.58	277.76	271.60	79.52	876.72
7.02000	1825.25	41.87	32.40	1802.67	38.60	36.30	1624.57	53.53	33.75	1641.85	62.96	79.17	2331.65	-51.45	123.41	2310.77	-45.30	109.55	2246.57	-65.38	25.56	2214.76	-76.63	77.37	1944.68	27.38	1195.52	0.00	0.00	0.00	1946.47	-10.93	1569.84	1936.29	95.03	1561.24	1797.26	-36.88	1548.08	1781.49	74.17	1535.47	875.45	275.48	77.62	277.05	271.35	79.29	876.64
7.03000	1825.85	41.92	32.49	1803.14	39.02	36.11	1624.67	54.07	35.23	1642.49	63.35	80.40	2339.33	-50.30	119.94	2317.55	-42.90	106.71	2272.58	-63.85	23.96	2238.44	-75.84	75.75	1954.04	26.64	1193.90	0.00	0.00	0.00	1955.73	-12.20	1568.60	1946.02	93.39	1560.05	1806.86	-38.17	1546.49	1790.90	72.39	1534.04	875.10	275.66	77.56	278.24	271.38	79.69	876.26
7.04000	1826.46	41.84	32.67	1804.02	39.32	36.21	1625.02	54.16	36.79	1643.18	63.88	81.92	2344.61	-48.80	114.15	2323.16	-41.61	101.49	2298.05	-62.37	22.43	2261.65	-75.09	74.20	1963.81	25.86	1192.40	0.00	0.00	0.00	1965.22	-13.52	1567.38	1954.97	91.92	1558.96	1816.31	-39.66	1545.03	1800.52	70.26	1532.74	874.78	275.68	77.36	277.04	271.51	79.38	876.21
7.05000	1825.95	42.12	32.03	1803.74	39.75	35.71	1625.25	54.87	38.84	1644.10	64.20	83.68	2348.62	-48.16	106.44	2328.79	-42.63	93.57	2322.98	-60.93	20.98	2284.38	-74.37	72.72	1973.37	24.95	1191.26	0.00	0.00	0.00	1974.54	-15.21	1566.22	1964.36	90.11	1558.05	1825.68	-41.34	1543.66	1809.79	68.77	1531.50	875.01	275.80	77.51	277.16	271.35	79.47	876.59
7.06000	1826.50	41.96	32.23	1803.86	40.06	35.47	1626.12	54.48	40.69	1645.35	64.39	85.56	2352.71	-48.06	97.76	2328.44	-38.90	90.77	2347.38	-59.54	19.61	2306.66	-73.70	71.32	1982.84	23.78	1190.19	0.00	0.00	0.00	1983.54	-17.00	1565.12	1974.03	88.64	1557.00	1834.97	-43.23	1542.38	1819.19	67.09	1530.38	874.42	275.81	77.28	276.97	271.46	79.47	876.61
7.07000	1825.83	41.94	31.98	1804.47	41.35	37.11	1626.57	55.11	43.22	1646.23	65.73	88.14	2356.03	-48.25	89.54	2331.26	-38.13	84.18	2371.25	-58.18	18.31	2328.46	-73.07	69.98	1992.93	22.68	1189.39	0.00	0.00	0.00	1992.87	-18.96	1564.09	1982.71	86.75	1556.19	1844.30	-45.05	1541.28	1828.72	65.00	1529.57	874.72	275.86	77.42	276.24	271.47	79.11	876.31
7.08000	1825.88	42.19	31.82	1803.17	41.57	36.46	1627.82	54.79	45.65	1647.53	66.58	90.86	2361.54	-48.25	81.64	2336.40	-38.02	77.33	2394.60	-56.87	17.09	2349.82	-72.48	68.72	2003.09	21.53	1188.84	0.00	0.00	0.00	2002.03	-20.90	1563.23	1992.77	84.58	1555.53	1853.66	-47.11	1540.36	1837.66	63.69	1528.74	875.07	275.58	77.59	276.95	271.59	79.38	876.32
7.09000	1825.70	42.20	31.80	1803.48	41.69	36.32	1628.59	55.95	49.06	1649.48	67.02	93.83	2367.91	-47.54	69.87	2341.68	-35.04	71.18	2417.43	-55.60	15.94	2370.72	-71.92	67.53	2013.11	20.30	1188.60	0.00	0.00	0.00	2011.34	-22.97	1562.87	2001.65	82.61	1555.40	1863.26	-48.98	1539.83	1846.83	62.17	1528.26	875.40	275.78	77.71	277.37	271.39	79.50	876.62
7.10000	1825.81	42.41	31.74	1804.26	41.89	36.52	1630.16	56.85	53.04	1651.88	67.68	97.41	2372.37	-44.93	58.36	2345.35	-32.51	61.39	2439.74	-54.37	14.87	2391.17	-71.40	66.40	2023.30	19.22	1188.65	0.00	0.00	0.00	2020.71	-24.86	1563.13	2011.05	80.74	1555.87	1872.73	-51.23	1539.85	1856.44	59.56	1528.55	875.11	275.78	77.41	276.99	271.32	79.51	876.16
7.11000	1826.25	42.53	31.82	1803.85	42.15	36.07	1631.91	58.38	57.78	1654.99	68.42	101.38	2375.23	-41.21	48.86	2348.66	-29.67	53.17	2461.55	-53.19	13.87	2411.17	-70.92	65.35	2033.30	18.20	1189.05	0.00	0.00	0.00	2030.16	-27.11	1563.87	2020.51	78.37	1556.76	1882.17	-53.53	1540.42	1865.56	57.59	1529.31	875.39	275.76	77.52	277.20	271.50	79.40	876.08
7.12000	1826.41	42.93	31.49	1804.26	42.20	35.87	1634.47	59.63	63.08	1658.08	70.86	106.83	2376.34	-38.68	41.22	2350.90	-27.40	46.97	2482.85	-52.04	12.94	2430.73	-70.48	64.36	2042.72	17.14	1189.78	0.00	0.00	0.00	2039.22	-29.30	1564.79	2029.71	76.25	1558.05	1891.65	-55.79	1541.25	1874.86	55.19	1530.53	875.10	275.71	77.52	277.77	271.36	79.50	875.85
7.13000	1826.56	43.04	31.09	1805.02	42.36	35.76	1637.40	61.70	69.57	1662.61	72.47	112.35	2377.49	-37.92	38.17	2351.83	-26.67	44.25	2503.66	-50.94	12.08	2449.86	-70.08	63.44	2053.15	16.07	1191.06	0.00	0.00	0.00	2047.22	-30.77	1566.77	2039.26	73.72	1559.64	1901.23	-58.04	1542.24	1884.09	52.92	1531.85	874.76	275.59	77.43	277.31	271.52	79.40	876.29
7.14000	1826.91	43.13	30.65	1806.16	42.37	35.72	1641.87	62.14	76.28	1668.52	73.35	118.23	2377.60	-37.63	37.01	2352.39	-26.75	43.19	2523.96	-49.87	11.29	2468.55	-69.71	62.58	2063.05	14.90	1192.79	0.00	0.00	0.00	2056.21	-32.90	1568.42	2048.29	71.58	1561.54	1910.61	-60.63	1543.46	1893.25	50.89	1533.49	874.78	275.95	77.29	276.87	271.36	79.31	875.92
7.15000	1827.33	43.45	30.13	1805.92	42.23	35.30	1647.09	63.35	84.17	1675.36	74.10	124.67	2377.52	-37.74	35.83	2352.72	-26.67	42.50	2543.78	-48.85	10.57	2486.81	-69.38	61.80	2073.82	13.17	1194.56	0.00	0.00	0.00	2065.98	-35.11	1570.14	2057.22	69.57	1563.61	1920.11	-63.13	1544.85	1902.88	48.06	1535.41	874.65	276.00	77.45	277.16	271.43	79.27	876.02
7.16000	1828.08	43.65	30.03	1806.80	41.98	35.39	1653.32	65.02	92.81	1683.69	75.34	131.66	2378.11	-37.34	35.42	2352.90	-26.55	41.86	2563.11	-47.87	9.92	2504.65	-69.09	61.07	2083.07	11.85	1196.29	0.00	0.00	0.00	2075.39	-37.47	1571.89	2066.23	67.40	1565.86	1929.65	-65.33	1546.43	1912.33	45.47	1537.42	874.82	275.97	77.49	276.75	271.38	79.33	876.04
7.17000	1828.67	43.48	29.82	1807.08	41.82	35.40	1661.21	65.18	101.57	1693.19	76.44	138.64	2377.99	-37.16	34.79	2353.28	-26.53	41.45	2581.96	-46.92	9.34	2522.07	-68.84	60.41	2092.17	10.89	1198.16	0.00	0.00	0.00	2084.71	-39.66	1573.64	2075.36	65.31	1568.13	1939.00	-67.69	1548.08	1921.50	43.12	1539.55	874.84	275.76	77.34	276.68	271.40	79.36	876.19
7.18000	1829.12	44.02	29.37	1807.65	41.65	35.44	1669.68	66.72	111.52	1704.28	77.73	145.68	2378.22	-37.04	34.45	2353.45	-26.45	41.08	2600.34	-46.02	8.83	2539.07	-68.62	59.82	2101.57	9.67	1200.47	0.00	0.00	0.00	2093.67	-41.91	1575.23	2084.47	62.93	1570.24	1948.30	-70.03	1549.68	1930.69	40.86	1541.58	874.87	275.49	77.51	277.34	271.33	79.43	875.39
7.19000	1830.34	44.42	29.05	1810.00	41.71	35.79	1679.38	67.73	121.76	1716.35	79.10	152.97	2378.49	-37.02	33.99	2353.85	-26.32	40.90	2618.24	-45.16	8.38	2555.66	-68.43	59.28	2111.45	8.32	1203.07	0.00	0.00	0.00	2103.05	-43.88	1576.72	2093.84	60.97	1572.13	1957.58	-72.28	1551.13	1939.73	38.78	1543.38	875.10	275.80	77.56	277.96	271.57	79.70	875.66
7.20000	1832.22	45.55	28.10	1813.51	42.32	36.36	1690.13	68.87	132.85	1729.45	80.21	160.40	2378.90	-37.21	33.64	2353.85	-26.23	40.61	2635.67	-44.33	8.00	2571.84	-68.28	58.81	2121.31	7.16	1205.20	0.00	0.00	0.00	2112.36	-45.73	1578.12	2102.55	59.22	1573.88	1966.81	-74.41	1552.50	1948.20	37.38	1545.01	874.61	275.72	77.37	277.50	271.63	79.50	876.51
7.21000	1835.07	46.70	27.23	1817.48	43.13	37.14	1702.20	69.04	144.16	1743.22	80.51	168.84	2379.18	-37.08	33.53	2354.12	-26.21	40.48	2652.65	-43.55	7.68	2587.61	-68.17	58.40	2129.99	5.98	1207.22	0.00	0.00	0.00	2121.51	-47.50	1579.52	2111.54	57.61	1575.43	1975.84	-76.46	1553.81	1957.42	35.15	1547.40	874.52	275.69	77.41	277.27	271.41	79.41	875.92
7.22000	1838.70	47.98	26.43	1822.73	43.99	38.44	1715.56	69.35	155.86	1757.87	79.90	177.84	2378.88	-37.03	33.28	2354.08	-26.22	40.24	2669.16	-42.80	7.43	2602.98	-68.09	58.05	2139.67	4.97	1209.45	0.00	0.00	0.00	2130.71	-49.01	1580.87	2120.26	55.63	1577.00	1984.69	-78.63	1554.99	1966.50	33.09	1549.05	875.07	275.52	77.70	277.47	271.31	79.44	876.14
7.23000	1842.63	49.44	25.25	1829.44	45.04	40.26	1729.93	69.07	167.56	1773.98	79.07	187.03	2379.62	-37.27	33.25	2354.26	-26.34	40.21	2685.22	-42.09	7.24	2617.96	-68.04	57.76	2148.97	4.08	1211.49	0.00	0.00	0.00	2139.71	-50.36	1582.16	2129.18	54.22	1578.13	1993.66	-80.59	1556.05	1974.97	31.09	1550.16	874.95	275.48	77.58	278.19	271.12	79.72	876.24
7.24000	1846.89	52.20	24.82	1837.23	46.47	42.12	1745.25	68.56	178.65	1790.27	78.82	196.36	2379.75	-37.47	33.09	2354.45	-26.56	40.14	2700.83	-41.43	7.11	2632.54	-68.03	57.53	2158.53	3.72	1213.19	0.00	0.00	0.00	2148.56	-51.51	1583.47	2137.25	53.41	1579.33	2003.69	-82.98	1557.49	1983.37	28.59	1551.00	874.71	275.49	77.45	277.07	271.42	79.31	876.46
7.25000	1852.83	53.88	23.35	1846.55	48.39	44.45	1761.53	67.18	189.63	1807.77	77.62	204.80	2379.63	-37.43	32.88	2354.70	-26.77	40.11	2716.00	-40.79	7.05	2646.74	-68.06	57.36	2166.67	3.63	1214.47	0.00	0.00	0.00	2157.32	-52.52	1584.72	2145.43	52.30	1580.46	2013.67	-85.39	1558.89	1991.93	27.10	1551.72	875.01	275.72	77.47	276.58	271.38	79.29	876.20
7.26000	1860.70	55.95	24.00	1856.31	50.89	47.96	1778.69	66.18	199.25	1825.48	76.25	213.04	2380.30	-37.84	32.79	2354.83	-26.99	40.02	2730.73	-40.20	7.04	2660.55	-68.11	57.25	2174.81	3.68	1215.22	0.00	0.00	0.00	2166.19	-53.45	1585.88	2153.66	51.12	1581.58	2023.60	-87.82	1560.24	2000.56	24.93	1552.43	874.68	276.10	77.39	276.85	271.48	79.40	876.14
7.27000	1872.67	59.85	29.04	1870.07	54.45	53.34	1797.34	66.00	206.77	1843.51	75.10	220.74	2379.91	-37.82	32.51	2354.99	-27.25	40.03	2745.03	-39.65	7.10	2673.98	-68.21	57.19	2182.90	3.73	1215.58	0.00	0.00	0.00	2174.95	-54.25	1587.01	2161.41	50.37	1582.54	2033.48	-90.27	1561.55	2008.95	22.39	1552.95	875.34	275.97	77.71	276.85	271.53	79.29	876.13
7.28000	1889.30	64.88	35.55	1885.90	58.61	59.41	1814.22	64.10	213.62	1861.29	74.34	227.34	2380.28	-38.29	32.35	2355.02	-27.44	40.07	2758.89	-39.13	7.22	2687.03	-68.33	57.19	2191.11	3.69	1215.81	0.00	0.00	0.00	2184.03	-54.98	1588.06	2169.80	49.41	1583.51	2043.30	-92.74	1562.81	2017.34	19.53	1553.59	874.93	275.73	77.52	278.05	271.65	79.62	876.18
7.29000	1909.00	70.38	42.22	1904.63	63.10	65.54	1830.93	62.43	219.23	1878.77	73.80	233.68	2380.66	-38.61	32.32	2355.08	-27.61	40.16	2772.33	-38.65	7.39	2699.71	-68.49	57.25	2199.11	3.69	1216.05	0.00	0.00	0.00	2192.60	-55.73	1589.06	2177.70	48.12	1584.62	2053.08	-95.22	1564.03	2025.31	17.14	1554.25	874.83	275.83	77.26	277.49	271.43	79.48	876.35
7.30000	1929.97	76.04	48.05	1924.89	67.93	70.86	1848.45	61.24	223.29	1896.95	71.69	238.65	2380.25	-38.53	32.31	2355.13	-27.83	40.31	2785.35	-38.20	7.62	2712.03	-68.68	57.36	2206.78	3.48	1216.34	0.00	0.00	0.00	2201.50	-56.35	1589.99	2185.03	47.19	1585.65	2062.80	-97.72	1565.20	2033.12	14.23	1555.08	874.87	275.81	77.38	277.50	271.91	79.51	876.94
7.31000	1952.59	81.75	53.58	1946.79	72.83	75.73	1867.35	59.42	225.93	1915.12	70.61	242.80	2380.10	-38.37	32.43	2355.22	-27.94	40.44	2797.95	-37.80	7.92	2723.98	-68.90	57.52	2214.52	2.99	1216.76	0.00	0.00	0.00	2210.08	-56.94	1590.81	2192.65	46.58	1586.61	2072.48	-100.23	1566.33	2041.25	12.19	1555.91	874.66	275.86	77.49	277.47	271.74	79.51	876.52
7.32000	1975.34	87.19	58.10	1968.67	77.45	79.70	1885.38	59.46	227.87	1933.82	69.37	245.44	2380.18	-38.79	32.16	2355.05	-28.01	40.43	2810.15	-37.43	8.26	2735.56	-69.15	57.74	2222.05	2.18	1217.26	0.00	0.00	0.00	2218.98	-57.47	1591.60	2200.32	45.86	1587.63	2082.10	-102.76	1567.42	2048.87	9.40	1556.82	874.16	275.80	77.27	276.75	271.12	78.86	876.04
7.33000	1999.05	91.94	61.89	1992.04	81.61	83.10	1904.53	59.11	228.34	1952.89	68.36	246.49	2379.95	-38.54	32.33	2355.05	-28.08	40.54	2821.93	-37.10	8.67	2746.80	-69.44	58.01	2229.76	1.39	1217.88	0.00	0.00	0.00	2227.51	-57.94	1592.38	2207.54	45.06	1588.68	2091.68	-105.30	1568.47	2056.65	6.72	1557.77	875.46	275.92	77.64	276.54	270.83	78.76	877.42
7.34000	2023.98	96.03	65.10	2016.12	85.07	85.59	1923.52	58.98	228.72	1971.32	69.21	247.01	2379.93	-38.74	32.28	2355.18	-28.14	40.65	2833.31	-36.80	9.13	2757.68	-69.75	58.34	2237.70	0.40	1218.58	0.00	0.00	0.00	2236.11	-58.46	1593.14	2215.03	44.50	1589.54	2101.21	-107.86	1569.48	2064.53	4.44	1558.79	875.00	275.97	77.44	276.61	270.68	78.85	878.10
7.35000	2049.14	99.54	67.14	2040.30	88.13	86.99	1943.57	59.23	226.64	1991.36	68.31	245.77	2380.45	-39.09	32.36	2355.03	-28.15	40.68	2844.30	-36.54	9.64	2768.21	-70.10	58.71	2244.45	-0.65	1219.29	0.00	0.00	0.00	2244.53	-58.86	1593.92	2222.28	43.59	1590.49	2110.68	-110.43	1570.45	2072.19	1.84	1559.80	874.81	276.09	77.42	276.51	270.86	78.82	878.08
7.36000	2075.61	102.57	68.85	2065.89	90.85	88.03	1963.47	59.39	223.76	2010.95	68.45	243.62	2379.61	-38.93	32.27	2355.06	-28.20	40.85	2854.89	-36.31	10.21	2778.40	-70.48	59.14	2251.91	-1.73	1219.91	0.00	0.00	0.00	2252.95	-59.25	1594.65	2229.62	42.70	1591.37	2120.11	-113.01	1571.37	2079.58	-0.42	1559.61	874.83	275.76	77.41	276.54	270.71	78.85	878.06
7.37000	2102.80	105.18	69.90	2091.85	93.23	88.24	1984.17	60.31	219.48	2030.92	68.45	240.47	2379.65	-39.19	32.34	2355.11	-28.23	41.12	2865.10	-36.12	10.83	2788.25	-70.89	59.62	2259.01	-2.97	1220.49	0.00	0.00	0.00	2261.18	-59.58	1595.33	2236.64	42.34	1592.07	2129.49	-115.60	1572.26	2086.54	-1.82	1560.09	875.08	275.91	77.48	276.55	270.90	78.76	878.04
7.38000	2130.69	107.39	70.49	2119.02	95.15	88.23	2005.17	61.50	213.82	2050.71	69.30	236.63	2379.16	-38.72	32.79	2354.93	-28.29	41.35	2874.92	-35.97	11.50	2797.76	-71.33	60.14	2266.19	-4.24	1220.97	0.00	0.00	0.00	2269.17	-59.95	1595.95	2243.98	41.71	1592.57	2138.83	-118.21	1573.11	2094.05	-3.81	1560.84	874.85	275.98	77.41	276.57	270.73	78.61	877.96
7.39000	2158.96	108.89	70.67	2146.59	96.59	87.68	2025.27	61.64	207.59	2070.52	70.60	232.01	2379.05	-39.08	32.85	2354.66	-28.34	41.56	2884.36	-35.85	12.22	2806.94	-71.80	60.72	2273.13	-5.52	1221.34	0.00	0.00	0.00	2277.03	-60.37	1596.52	2251.19	40.94	1593.06	2148.11	-120.82	1573.92	2101.51	-5.51	1561.46	874.70	276.07	77.46	276.53	270.86	78.62	877.96
7.40000	2188.12	109.75	70.49	2174.67	97.31	86.68	2046.72	63.66	200.05	2091.10	71.05	226.08	2378.85	-38.96	33.20	2354.68	-28.38	41.89	2893.43	-35.76	12.99	2815.79	-72.30	61.34	2280.34	-6.82	1221.57	0.00	0.00	0.00	2285.02	-60.86	1597.00	2258.25	40.46	1593.34	2157.35	-123.45	1574.69	2108.88	-7.00	1561.94	875.61	276.01	77.70	276.56	270.94	78.72	878.00
7.41000	2217.49	109.82	69.83	2203.12	97.49	85.14	2068.19	64.36	192.26	2112.31	71.29	219.52	2378.94	-39.21	33.41	2354.43	-28.46	42.14	2902.13	-35.71	13.82	2824.32	-72.83	62.01	2287.31	-8.18	1221.74	0.00	0.00	0.00	2292.85	-61.47	1597.41	2265.55	39.93	1593.52	2166.54	-126.09	1575.42	2116.63	-9.10	1562.32	875.09	275.81	77.55	275.07	271.62	78.73	877.98
7.42000	2246.85	109.29	68.49	2231.85	97.14	83.22	2090.71	66.09	183.34	2133.59	72.70	212.40	2378.68	-38.99	33.81	2354.43	-28.48	42.52	2910.47	-35.70	14.69	2832.53	-73.38	62.73	2294.37	-9.47	1221.74	0.00	0.00	0.00	2300.64	-62.12	1597.68	2273.11	38.88	1593.64	2175.69	-128.74	1576.12	2123.81	-10.08	1562.44	875.39	275.95	77.48	276.66	271.40	79.26	878.06
7.43000	2276.76	108.23	66.81	2261.43	96.40	81.12	2113.94	67.95	173.68	2155.10	74.15	204.62	2377.23	-37.88	36.30	2354.06	-28.52	42.68	2918.44	-35.71	15.61	2840.43	-73.97	63.49	2301.11	-10.86	1221.58	0.00	0.00	0.00	2308.25	-62.90	1597.87	2280.39	38.04	1593.66	2184.78	-131.39	1576.78	2130.94	-10.93	1562.46	874.78	275.93	77.39	275.87	271.35	79.05	878.11
7.44000	2306.42	106.72	64.58	2292.70	95.17	79.74	2137.46	70.72	163.76	2177.18	75.53	196.52	2377.31	-37.56	37.16	2353.89	-28.57	42.94	2926.06	-35.77	16.58	2848.01	-74.58	64.30	2308.37	-12.26	1221.38	0.00	0.00	0.00	2315.80	-63.73	1597.91	2287.84	37.33	1593.45	2193.84	-134.06	1577.40	2138.75	-12.84	1562.43	874.80	275.89	77.36	275.76	271.54	79.04	878.04
7.45000	2335.67	104.72	61.77	2320.99	93.49	76.23	2162.36	70.95	153.07	2199.71	77.09	187.98	2376.93	-37.51	37.65	2354.03	-28.53	43.44	2933.33	-35.85	17.59	2855.29	-75.23	65.15	2315.37	-13.62	1221.03	0.00	0.00	0.00	2323.55	-64.63	1597.82	2295.35	36.12	1593.20	2202.84	-136.73	1577.99	2146.67	-14.60	1562.27	874.59	275.73	77.32	276.39	270.58	78.82	878.05
7.46000	2365.57	102.31	59.16	2348.89	91.42	72.21	2188.26	71.74	141.75	2221.55	79.83	183.44	2376.62	-37.44	38.10	2353.91	-28.49	43.99	2940.25	-35.97	18.65	2862.26	-75.90	66.04	2322.93	-14.88	1220.59	0.00	0.00	0.00	2331.06	-65.56	1597.63	2302.56	35.38	1592.84	2211.80	-139.41	1578.54	2153.66	-15.14	1561.95	875.32	275.69	77.64	276.50	270.63	78.67	877.98
7.47000	2396.80	99.40	57.23	2377.89	88.87	68.57	2214.83	72.25	129.68	2246.88	78.28	169.97	2377.00	-37.29	38.86	2353.82	-28.47	44.70	2946.83	-36.12	19.76	2868.93	-76.60	66.98	2330.39	-16.32	1220.08	0.00	0.00	0.00	2338.54	-66.57	1597.35	2310.08	34.35	1592.42	2220.71	-142.10	1579.06	2160.97	-15.99	1561.51	874.87	275.81	77.46	276.59	270.60	78.66	877.97
7.48000	2428.00	96.08	55.59	2408.68	86.01	65.79	2241.09	72.40	118.82	2266.82	79.69	162.20	2377.47	-37.36	39.70	2354.09	-28.69	45.63	2953.08	-36.31	20.91	2875.31	-77.32	67.96	2337.32	-17.76	1219.52	0.00	0.00	0.00	2346.08	-67.61	1596.95	2317.32	33.32	1591.90	2229.58	-144.79	1579.55	2169.10	-17.86	1560.99	874.90	275.97	77.41	276.62	270.61	78.84	878.04
7.49000	2458.87	92.53	53.89	2438.87	82.81	63.13	2269.90	70.08	106.98	2293.32	78.38	153.06	2377.30	-37.72	40.41	2353.62	-29.22	46.31	2958.99	-36.53	22.10	2881.40	-78.07	68.98	2344.28	-19.21	1218.90	0.00	0.00	0.00	2353.37	-68.74	1596.50	2325.17	32.13	1591.27	2238.40	-147.49	1580.00	2176.20	-18.44	1560.49	875.30	276.08	77.66	276.59	270.73	78.88	878.01
7.50000	2489.56	88.68	52.49	2468.94	79.18	60.81	2298.28	68.99	96.23	2323.24	75.90	141.52	2376.77	-38.35	41.17	2352.86	-30.02	46.87	2964.57	-36.78	23.34	2887.20	-78.85	70.05	2351.58	-20.62	1218.29	0.00	0.00	0.00	2360.77	-69.95	1595.93	2332.73	30.96	1590.59	2247.18	-150.20	1580.42	2184.24	-19.80	1559.89	875.16	276.18	77.61	276.53	270.89	78.71	878.14
7.51000	2520.70	84.50	51.85	2499.14	75.26	59.05	2328.29	65.89	84.95	2349.07	74.66	135.48	2375.52	-39.34	41.44	2352.15	-30.84	47.25	2969.83	-37.06	24.61	2892.71	-79.66	71.15	2359.16	-22.06	1217.61	0.00	0.00	0.00	2368.41	-71.15	1595.23	2340.21	29.86	1589.76	2255.92	-152.91	1580.81	2192.22	-21.47	1559.16	875.15	275.98	77.43	276.46	271.22	78.63	878.11
7.52000	2551.33	79.89	51.69	2529.51	71.03	58.11	2357.30	63.91	75.20	2377.41	70.67	122.93	2376.37	-41.64	39.63	2351.72	-31.75	47.41	2974.78	-37.38	25.93	2897.95	-80.49	72.30	2366.28	-23.54	1216.89	0.00	0.00	0.00	2375.79	-72.37	1594.46	2347.97	28.58	1588.85	2264.61	-155.62	1581.16	2199.43	-22.03	1558.25	874.52	275.58	77.47	276.58	270.82	78.65	877.97
7.53000	2581.79	74.95	52.65	2559.70	66.47	58.22	2386.19	61.29	65.82	2402.08	69.99	115.16	2376.43	-43.00	39.41	2351.83	-32.54	47.68	2979.41	-37.73	27.29	2902.91	-81.35	73.48	2373.74	-24.92	1216.08	0.00	0.00	0.00	2383.12	-73.67	1593.60	2355.53	27.38	1587.89	2273.25	-158.34	1581.48	2206.92	-22.86	1557.23	874.80	276.02	77.37	276.54	270.49	78.49	877.90
7.54000	2611.56	69.70	54.82	2589.30	61.51	59.38	2415.09	58.16	57.30	2429.78	65.54	106.70	2376.14	-43.66	39.22	2351.59	-33.11	47.64	2983.73	-38.11	28.69	2907.60	-82.23	74.70	2380.90	-26.38	1215.17	0.00	0.00	0.00	2390.37	-75.02	1592.64	2362.92	26.33	1586.72	2281.85	-161.06	1581.78	2214.70	-23.76	1556.05	875.01	275.92	77.39	276.58	270.80	78.60	877.96
7.55000	2640.34	64.23	58.26	2618.22	56.42	61.90	2444.20	54.84	50.04	2456.56	61.65	99.66	2376.01	-43.82	39.26	2351.45	-33.46	47.47	2987.74	-38.52	30.13	2912.03	-83.14	75.96	2388.58	-27.86	1214.07	0.00	0.00	0.00	2397.78	-76.40	1591.60	2370.54	24.98	1585.58	2290.41	-163.78	1582.04	2221.92	-24.26	1554.80	874.66	275.85	77.31	276.59	270.64	78.78	878.04
7.56000	2668.40	58.49	63.08	2646.75	51.06	65.91	2471.87	52.76	44.25	2481.72	59.14	94.40	2375.94	-44.23	38.97	2351.34	-33.63	47.16	2991.46	-38.96	31.61	2916.19	-84.08	77.25	2396.09	-29.35	1212.86	0.00	0.00	0.00	2405.03	-77.81	1590.45	2378.17	23.63	1584.43	2298.93	-166.51	1582.27	2229.32	-24.73	1553.24	874.88	275.75	77.43	276.56	270.50	78.72	878.03
7.57000	2695.89	52.75	69.35	2673.41	45.50	70.74	2498.53	50.78	39.76	2505.87	57.04	90.58	2376.09	-44.39	38.79	2351.48	-33.71	46.80	2994.88	-39.43	33.13	2920.09	-85.04	78.58	2403.55	-30.88	1211.56	0.00	0.00	0.00	2412.33	-79.23	1589.21	2385.76	22.16	1583.10	2307.40	-169.23	1582.48	2236.58	-25.11	1551.60	875.28	275.85	77.47	276.52	270.69	78.52	878.00
7.58000	2721.81	46.93	76.48	2699.22	40.02	76.68	2528.33	48.17	31.64	2533.88	54.22	82.78	2375.90	-44.52	38.22	2351.57	-33.74	46.28	2998.01	-39.93	34.68	2923.74	-86.02	79.95	2411.17	-32.44	1210.20	0.00	0.00	0.00	2419.59	-80.71	1587.91	2393.75	20.84	1581.74	2315.83	-171.96	1582.65	2244.45	-26.18	1550.14	875.74	275.96	77.77	276.55	270.75	78.64	878.00
7.59000	2745.90	41.29	84.24	2723.53	34.75	83.55	2555.47	45.66	24.51	2560.65	51.50	75.20	2376.33	-44.62	37.77	2351.66	-33.73	45.63	3000.86	-40.47	36.27	2927.14	-87.03	81.35	2418.78	-33.98	1208.68	0.00	0.00	0.00	2426.89	-82.17	1586.51	2401.45	19.62	1580.27	2324.22	-174.69	1582.80	2252.60	-27.51	1548.59	875.19	275.99	77.53	276.52	270.53	78.71	877.93
7.60000	2768.21	35.88	92.40	2745.74	29.46	90.75	2580.08	43.24	18.32	2586.20	48.87	67.84	2376.22	-44.32	37.33	2351.25	-33.92	45.39	3003.42	-41.03	37.89	2930.29	-88.06	82.78	2426.66	-35.54	1207.11	0.00	0.00	0.00	2434.22	-83.62	1585.07	2409.02	18.45	1578.76	2332.56	-177.42	1582.92	2259.99	-27.95	1546.98	874.70	275.93	77.53	276.46	270.99	78.58	877.97
7.61000	2788.03	30.70	100.55	2765.50	24.43	97.98	2602.25	40.90	13.03	2610.56	46.34	60.70	2376.89	-44.12	36.95	2350.20	-33.91	45.27	3005.71	-41.63	39.55	2933.20	-89.11	84.25	2434.37	-37.19	1205.45	0.00	0.00	0.00	2441.40	-85.07	1583.58	2416.67	17.24	1577.33	2340.86	-180.15	1583.02	2267.14	-28.15	1545.33	875.27	275.91	77.61	276.52	270.48	78.51	877.97
7.62000	2805.41	25.76	108.74	2782.86	19.51	105.30	2622.10	38.66	8.59	2633.75	43.91	53.77	2377.67	-44.11	36.73	2348.59	-33.73	45.24	3007.73	-42.25	41.24	2935.87	-90.19	85.75	2442.14	-38.88	1203.69	0.00	0.00	0.00	2448.82	-86.47	1582.05	2424.50	15.78	1575.85	2349.13	-182.88	1583.08	2274.96	-28.94	1543.77	875.72	275.78	77.63	276.54	270.94	78.70	877.93
7.63000	2819.57	21.02	116.32	2797.43	14.70	112.25	2639.74	36.51	4.95	2655.78	41.57	47.05	2379.14	-43.66	37.33	2346.47	-33.38	45.32	3009.48	-42.90	42.96	2938.30	-91.29	87.28	2450.33	-40.56	1201.95	0.00	0.00	0.00	2455.94	-87.85	1580.54	2432.41	14.29	1574.43	2357.35	-185.60	1583.12	2282.30	-29.04	1542.15	875.05	275.91	77.56	276.54	270.74	78.70	877.99
7.64000	2830.73	16.26	122.67	2808.86	10.00	117.85	2655.27	34.45	2.07	2676.70	39.32	40.55	2382.19	-46.75	28.74	2343.93	-32.91	45.49	3010.96	-43.59	44.72	2940.51	-92.41	88.84	2458.41	-42.21	1200.36	0.00	0.00	0.00	2463.22	-89.21	1579.08	2439.98	13.48	1573.16	2365.53	-188.33	1583.14	2290.04	-29.56	1540.80	874.69	276.04	77.42	277.24	271.22	79.27	877.97
7.65000	2838.90	11.32	126.34	2817.40	4.95	121.01	2668.82	32.48	-0.10	2696.51	37.15	34.26	2383.07	-47.78	27.36	2341.04	-32.32	45.76	3012.19	-44.30	46.51	2942.49	-93.56	90.44	2466.44	-43.72	1198.89	0.00	0.00	0.00	2470.61	-90.44	1577.70	2447.94	12.22	1571.95	2373.67	-191.05	1583.13	2298.17	-30.77	1539.56	874.85	275.97	77.49	277.07	271.45	79.41	877.94
7.66000	2845.33	5.69	126.71	2824.17	-0.47	121.23	2680.48	30.59	-1.61	2715.24	35.08	28.18	2382.29	-46.72	27.49	2337.88	-31.65	46.11	3013.17	-45.04	48.32	2944.24	-94.73	92.06	2474.90	-45.19	1197.58	0.00	0.00	0.00	2477.81	-91.57	1576.42	2455.59	11.19	1570.80	2381.76	-193.76	1583.09	2305.62	-30.67	1538.30	874.95	276.11	77.42	276.15	271.41	79.24	877.99
7.67000	2850.83	-0.45	123.67	2828.98	-6.40	117.85	2690.38	28.78	-2.51	2732.92	33.09	22.31	2382.67	-46.64	27.01	2334.51	-30.92	46.55	3013.90	-45.81	50.17	2945.78	-95.92	93.71	2483.54	-46.60	1196.54	0.00	0.00	0.00	2485.14	-92.54	1575.24	2463.33	10.29	1569.74	2389.82	-196.48	1583.04	2313.58	-31.31	1537.16	875.92	275.74	77.79	277.00	271.48	79.44	878.02
7.68000	2854.21	-7.12	117.16	2832.44	-12.83	111.80	2698.61	27.06	-2.84	2749.56	31.18	16.65	2381.95	-45.79	26.99	2331.01	-30.15	47.07	3014.38	-46.61	52.05	2947.11	-97.13	95.39	2491.93	-47.75	1195.72	0.00	0.00	0.00	2492.42	-93.41	1574.20	2470.80	9.84	1568.73	2397.84	-199.19	1582.95	2320.91	-30.96	1536.13	875.49	275.82	77.67	276.76	271.60	79.21	878.07
7.69000	2856.21	-14.31	108.90	2834.38	-19.63	103.95	2705.30	25.42	-2.64	2765.18	29.35	11.20	2381.53	-45.33	26.87	2327.45	-29.36	47.66	3014.63	-47.44	53.96	2948.22	-98.36	97.10	2500.31	-48.37	1195.12	0.00	0.00	0.00	2499.72	-94.13	1573.27	2478.40	9.10	1567.87	2405.82	-201.89	1582.85	2328.80	-31.22	1535.17	875.26	276.04	77.68	276.80	271.59	79.29	878.00
7.70000	2858.76	-21.65	101.37	2836.57	-26.27	96.75	2710.54	23.86	-1.98	2779.82	27.61	5.95	2382.68	-46.58	25.90	2323.91	-28.58	48.32	3014.64	-48.29	55.89	2949.13	-99.62	98.83	2509.02	-49.02	1194.77	0.00	0.00	0.00	2506.96	-94.73	1572.44	2486.46	8.53	1567.07	2413.76	-204.59	1582.72	2336.66	-31.24	1534.37	875.39	276.13	77.59	276.38	271.58	79.28	878.06
7.71000	2863.93	-28.05	95.13	2840.56	-32.42	90.84	2714.45	22.39	-0.88	2793.49	25.94	0.91	2382.09	-45.63	25.99	2320.46	-27.84	49.05	3014.42	-49.18	57.85	2949.83	-100.89	100.59	2517.80	-49.75	1194.57	0.00	0.00	0.00	2514.47	-95.15	1571.84	2494.31	7.97	1566.52	2421.66	-207.29	1582.57	2344.04	-30.61	1533.57	875.34	276.19	77.68	276.79	271.69	79.24	878.13
7.72000	2869.37	-32.70	86.00	2845.95	-36.74	83.90	2717.15	20.99	0.59	2806.22	24.35	-3.93	2383.14	-46.48	25.14	2317.17	-27.15	49.84	3013.97	-50.09	59.84	2950.34	-102.18	102.38	2526.41	-50.43	1194.54	0.00	0.00	0.00	2521.68	-95.54	1571.65	2501.84	7.89	1566.26	2429.52	-209.97	1582.40	2352.10	-30.87	1533.02	875.39	276.22	77.62	277.15	271.75	79.35	878.02
7.73000	2874.03	-35.55	74.45	2850.36	-38.99	74.07	2718.74	19.67	2.40	2818.03	22.84	-8.57	2383.21	-46.07	24.86	2314.11	-26.54	50.68	3013.31	-51.02	61.85	2950.66	-103.50	104.19	2534.87	-51.47	1194.73	0.00	0.00	0.00	2529.23	-95.76	1572.03	2509.42	7.75	1566.58	2437.34	-212.66	1582.21	2359.68	-30.31	1532.83	876.14	275.87	77.95	276.90	271.58	79.32	878.03
7.74000	2877.25	-36.09	65.21	2853.40	-39.51	65.85	2719.32	18.43	4.49	2828.94	21.40	-13.00	2383.37	-46.25	24.33	2311.37	-26.02	51.59	3012.43	-51.99	63.88	2950.78	-104.83	106.02	2543.37	-52.47	1195.23	0.00	0.00	0.00	2536.44	-95.88	1572.85	2517.09	8.00	1567.32	2445.13	-215.33	1582.00	2367.59	-29.91	1533.11	875.49	275.97	77.63	276.32	271.67	79.22	878.04
7.75000	2879.26	-35.72	58.15	2855.86	-39.19	59.88	2719.02	17.26	6.82	2838.97	20.03	-17.23	2384.28	-46.81	23.90	2309.00	-25.64	52.54	3011.34	-52.98	65.94	2950.72	-106.19	107.88	2551.98	-53.50	1196.09	0.00	0.00	0.00	2543.83	-95.89	1573.99	2525.00	7.82	1568.43	2452.87	-217.99	1581.77	2375.61	-29.61	1533.73	875.60	276.02	77.51	276.83	271.52	79.32	878.00
7.76000	2880.47	-36.14	51.84	2857.53	-39.25	54.67	2717.94	16.17	9.34	2848.15	18.73	-21.27	2384.13	-45.65	23.79	2307.10	-25.40	53.53	3010.04	-54.00	68.03	2950.48	-107.56	109.76	2561.04	-54.66	1197.28	0.00	0.00	0.00	2551.27	-95.74	1575.43	2532.87	7.90	1569.80	2460.58	-220.65	1581.52	2382.70	-27.98	1534.33	875.38	276.01	77.60	277.44	271.76	79.45	878.03
7.77000	2881.46	-37.65	48.41	2858.06	-40.61	51.26	2716.19	15.15	12.01	2856.50	17.50	-25.10	2385.78	-46.64	23.06	2305.72	-25.34	54.57	3008.54	-55.04	70.13	2950.06	-108.95	111.66	2569.86	-55.89	1198.84	0.00	0.00	0.00	2558.52	-95.49	1577.17	2540.30	8.36	1571.29	2468.25	-223.30	1581.26	2390.77	-27.45	1535.03	874.76	275.87	77.56	277.93	271.84	79.60	878.00
7.78000	2881.52	-38.92	46.33	2858.22	-41.79	49.13	2713.89	14.20	14.77	2864.04	16.34	-28.74	2387.10	-47.59	22.06	2304.94	-25.47	55.65	3006.84	-56.12	72.26	2949.47	-110.36	113.59	2579.03	-56.96	1200.63	0.00	0.00	0.00	2565.93	-95.11	1579.18	2548.06	8.87	1572.99	2475.88	-225.94	1580.97	2398.42	-26.60	1535.84	874.80	275.84	77.46	276.71	271.86	79.29	878.05
7.79000	2881.94	-38.97	45.38	2858.22	-41.94	47.79	2711.13	13.33	17.59	2870.79	15.24	-32.18	2388.06	-47.63	21.89	2304.83	-25.83	56.75	3004.95	-57.21	74.41	2948.70	-111.79	115.53	2587.89	-58.11	1202.60	0.00	0.00	0.00	2573.25	-94.63	1581.41	2554.25	9.77	1576.31	2483.48	-228.57	1580.67	2406.66	-26.28	1536.80	875.11	275.91	77.59	276.57	271.60	79.13	878.03
7.80000	2882.15	-38.99	44.59	2858.61	-41.64	47.20	2708.04	12.52	20.41	2876.79	14.21	-35.42	2388.44	-46.89	22.18	2305.48	-26.42	57.89	3002.87	-58.34	76.57	2947.77	-113.24	117.49	2596.76	-58.95	1204.83	0.00	0.00	0.00	2580.85	-94.05	1583.67	2561.64	10.49	1578.43	2491.04	-231.18	1580.34	2413.89	-24.94	1537.63	875.33	276.26	77.58	276.54	271.60	79.22	877.99
7.81000	2881.99	-39.29	43.83	2858.69	-41.93	46.63	2704.72	11.79	23.19	2882.04	13.24	-38.47	2389.88	-47.97	21.43	2306.94	-27.28	59.05	3000.61	-59.48	78.76	2946.68	-114.71	119.48	2605.32	-60.01	1207.17	0.00	0.00	0.00	2588.55	-93.39	1585.83	2569.25	11.11	1580.02	2498.57	-233.79	1580.01	2421.08	-23.87	1538.64	875.05	276.01	77.51	276.99	271.71	79.43	878.03
7.82000	2882.02	-39.52	43.43	2858.70	-42.13	46.13	2701.29	11.12	25.88	2886.58	12.33	-41.33	2390.71	-48.46	21.22	2309.30	-28.43	60.23	2998.17	-60.66	80.96	2945.44	-116.19	121.48	2614.03	-61.22	1209.55	0.00	0.00	0.00	2595.82	-92.78	1587.81	2576.83	11.65	1581.41	2506.05	-236.38	1579.65	2429.03	-23.68	1539.77	875.15	275.90	77.47	278.23	271.83	79.60	878.02
7.83000	2882.25	-39.72	43.09	2858.67	-42.20	45.60	2697.85	10.52	28.43	2890.42	11.47	-44.00	2390.49	-47.34	21.64	2312.63	-29.89	61.43	2995.56	-61.86	83.19	2944.03	-117.69	123.50	2622.39	-62.29	1211.76	0.00	0.00	0.00	2603.37	-92.26	1589.56	2584.34	12.13	1582.60	2513.50	-238.97	1579.28	2436.98	-23.71	1540.90	874.38	276.08	77.27	277.63	271.60	79.50	878.00
7.84000	2882.14	-39.82	42.64	2858.75	-42.27	45.24	2694.51	9.99	30.79	2893.59	10.68	-46.48	2391.98	-47.74	21.55	2317.00	-31.69	62.63	2992.77	-63.08	85.43	2942.48	-119.20	125.53	2630.81	-63.24	1213.87	0.00	0.00	0.00	2611.22	-91.79	1591.08	2591.79	12.51	1583.65	2520.92	-241.54	1578.90	2444.19	-22.93	1541.86	874.76	275.96	77.39	276.69	271.62	79.17	878.00
7.85000	2882.20	-39.95	42.29	2858.94	-42.36	44.96	2691.38	9.52	32.93	2896.11	9.93	-48.76	2394.44	-49.62	20.71	2322.48	-33.85	63.85	2989.82	-64.33	87.68	2940.79	-120.74	127.58	2639.04	-64.18	1215.83	0.00	0.00	0.00	2619.14	-91.49	1592.39	2599.57	12.73	1584.45	2528.30	-244.09	1578.50	2451.74	-22.71	1542.73	875.12	275.98	77.60	276.87	271.60	79.34	877.99
7.86000	2882.37	-40.04	41.94	2859.13	-42.44	44.70	2688.58	9.11	34.78	2898.01	9.25	-50.86	2396.32	-50.18	20.81	2329.15	-36.40	65.07	2986.72	-65.60	89.95	2938.95	-122.29	129.65	2647.26	-65.24	1217.52	0.00	0.00	0.00	2626.73	-91.40	1593.51	2607.22	12.79	1585.17	2535.65	-246.64	1578.09	2459.68	-22.80	1543.56	874.82	276.24	77.36	277.68	271.56	79.54	877.98
7.87000	2882.51	-40.13	41.55	2859.33	-42.48	44.41	2686.22	8.77	36.32	2899.30	8.61	-52.77	2398.43	-50.43	21.41	2337.07	-39.35	66.28	2983.45	-66.90	92.24	2936.98	-123.85	131.73	2655.51	-66.46	1218.85	0.00	0.00	0.00	2634.33	-91.49	1594.47	2614.80	12.71	1585.80	2542.96	-249.17	1577.66	2467.66	-22.95	1544.24	874.77	276.08	77.22	276.53	271.62	79.21	878.05
7.88000	2882.28	-40.22	41.00	2859.52	-42.53	44.15	2684.40	8.48	37.48	2900.02	8.02	-54.49	2406.10	-56.92	19.36	2346.34	-42.73	67.49	2980.04	-68.22	94.54	2934.87	-125.43	133.83	2663.48	-67.92	1219.75	0.00	0.00	0.00	2641.55	-91.80	1595.34	2622.65	12.44	1586.39	2550.23	-251.68	1577.22	2475.30	-22.61	1544.73	874.97	275.84	77.60	276.94	271.97	79.28	878.04
7.89000	2882.61	-40.23	40.82	2859.69	-42.49	43.96	2683.23	8.26	38.22	2900.17	7.48	-56.03	2410.74	-59.93	19.54	2357.01	-46.56	68.70	2976.48	-69.57	96.85	2932.64	-127.03	135.94	2671.28	-69.16	1220.21	0.00	0.00	0.00	2648.95	-92.35	1596.15	2630.56	11.98	1586.97	2557.47	-254.18	1576.77	2482.70	-22.00	1545.09	874.57	275.93	77.41	276.73	271.09	78.80	878.01
7.90000	2882.64	-40.20	40.54	2859.78	-42.55	43.76	2682.83	8.10	38.49	2899.79	6.99	-57.39	2413.35	-60.98	21.89	2369.15	-50.87	69.88	2972.78	-70.93	99.17	2930.28	-128.64	138.06	2678.82	-70.28	1220.38	0.00	0.00	0.00	2656.25	-93.06	1596.92	2638.40	11.38	1587.52	2564.68	-256.66	1576.31	2490.87	-22.23	1545.44	874.83	275.98	77.40	276.56	271.00	78.49	877.95
7.91000	2882.29	-40.23	40.08	2859.93	-42.52	43.66	2682.82	8.06	38.42	2898.89	6.55	-58.56	2416.31	-61.73	25.94	2382.86	-55.69	71.05	2968.94	-72.33	101.51	2927.80	-130.27	140.20	2686.21	-71.47	1220.23	0.00	0.00	0.00	2663.59	-93.91	1597.64	2646.68	10.59	1587.99	2571.86	-259.13	1575.84	2498.80	-21.90	1545.54	875.40	276.01	77.56	276.60	270.80	78.47	878.00
7.92000	2882.52	-40.17	39.99	2859.92	-42.49	43.50	2683.11	7.93	38.59	2897.51	6.14	-59.55	2422.01	-63.87	31.19	2398.18	-61.02	72.20	2964.97	-73.74	103.86	2925.20	-131.91	142.34	2693.38	-72.64	1219.98	0.00	0.00	0.00	2670.85	-94.92	1598.32	2654.82	9.69	1588.55	2579.00	-261.58	1575.35	2506.46	-21.49	1545.61	875.07	276.03	77.52	276.53	270.30	78.50	877.90
7.93000	2882.68	-40.13	39.95	2859.99	-42.48	43.46	2682.62	7.90	38.35	2895.66	5.78	-60.36	2432.84	-69.07	37.15	2415.21	-66.91	73.32	2960.87	-75.18	106.21	2922.49	-133.56	144.50	2700.33	-73.71	1219.67	0.00	0.00	0.00	2678.03	-96.08	1598.95	2662.86	8.64	1589.06	2586.10	-264.01	1574.86	2513.63	-20.45	1545.70	874.87	276.03	77.46	276.53	270.31	78.53	877.93
7.94000	2882.46	-40.13	39.66	2859.92	-42.41	43.30	2682.55	7.78	38.31	2893.36	5.46	-60.99	2451.19	-79.00	43.34	2434.01	-73.36	74.41	2956.65	-76.64	108.58	2919.67	-135.23	146.67	2707.14	-74.85	1219.42	0.00	0.00	0.00	2685.12	-97.33	1599.56	2670.77	7.50	1589.56	2593.18	-266.42	1574.35	2521.53	-20.27	1545.79	876.53	274.85	76.68	276.54	270.36	78.39	878.02
7.95000	2882.85	-40.06	39.69	2860.04	-42.42	43.23	2682.75	7.65	38.44	2890.65	5.17	-61.44	2468.24	-89.09	48.91	2454.66	-80.41	75.47	2952.31	-78.12	110.96	2916.75	-136.92	148.84	2713.70	-76.14	1219.28	0.00	0.00	0.00	2692.18	-98.70	1600.09	2678.80	6.28	1590.06	2600.22	-268.82	1573.84	2530.18	-20.90	1546.13	877.15	274.70	76.24	276.57	270.37	78.46	877.92
7.96000	2882.96	-40.08	39.52	2860.31	-42.39	43.22	2683.09	7.36	38.68	2887.53	4.93	-61.71	2484.57	-98.42	52.45	2477.22	-88.08	76.48	2947.86	-79.63	113.34	2913.72	-138.61	151.02	2720.30	-77.43	1219.32	0.00	0.00	0.00	2699.31	-100.09	1600.60	2687.06	5.04	1590.56	2607.23	-271.19	1573.31	2537.55	-20.12	1546.52	876.98	274.66	76.45	276.56	270.37	78.56	877.96
7.97000	2883.01	-40.07	39.29	2860.41	-42.49	43.12	2683.20	7.18	38.83	2884.04	4.71	-61.81	2503.81	-107.35	56.24	2496.54	-95.89	79.68	2943.30	-81.15	115.73	2910.60	-140.32	153.22	2727.12	-78.58	1219.58	0.00	0.00	0.00	2706.51	-101.52	1601.11	2695.03	3.72	1591.08	2614.21	-273.55	1572.78	2545.76	-20.63	1547.33	877.12	274.26	76.34	276.51	270.26	78.43	878.01
7.98000	2883.38	-40.11	39.26	2860.48	-42.61	43.05	2682.83	6.97	38.74	2880.19	4.53	-61.73	2523.82	-115.88	59.23	2516.69	-103.43	82.19	2938.63	-82.70	118.12	2907.39	-142.05	155.42	2733.98	-79.71	1219.95	0.00	0.00	0.00	2713.72	-102.91	1601.56	2703.26	2.36	1591.55	2621.15	-275.88	1572.24	2553.53	-20.71	1548.09	877.14	274.52	76.25	276.54	270.25	78.58	878.04
7.99000	2883.62	-40.17	39.24	2860.42	-42.73	42.83	2683.20	6.79	38.99	2876.01	4.39	-61.48	2544.86	-123.94	61.36	2537.11	-110.61	83.55	2933.87	-84.27	120.53	2904.09	-143.78	157.62	2740.55	-80.90	1220.38	0.00	0.00	0.00	2720.97	-104.26	1602.02	2710.97	1.06	1592.05	2628.07	-278.20	1571.70	2560.79	-20.74	1548.90	877.07	275.01	76.38	276.56	269.98	78.57	878.11
8.00000	2883.96	-40.19	39.25	2860.33	-42.81	42.68	2682.96	6.65	38.95	2871.53	4.27	-61.05	2566.84	-131.52	62.64	2558.36	-117.47	84.07	2929.01	-85.86	122.93	2900.70	-145.53	159.83	2746.56	-81.97	1220.73	0.00	0.00	0.00	2728.42	-105.49	1602.48	2718.59	-0.14	1592.53	2634.95	-280.49	1571.15	2568.11	-21.22	1549.77	877.11	274.69	76.32	276.57	270.25	78.51	878.06
8.01000	2884.04	-40.25	39.18	2860.51	-42.82	42.69	2682.67	6.59	38.85	2866.75	4.18	-60.45	2589.64	-138.90	63.27	2580.58	-124.24	84.04	2924.06	-87.48	125.34	2897.24	-147.29	162.05	2752.59	-82.78	1221.06	0.00	0.00	0.00	2735.92	-106.60	1602.88	2725.96	-1.32	1593.02	2641.80	-282.77	1570.59	2575.75	-22.81	1550.82	877.10	274.96	76.26	276.54	270.41	78.67	878.12
8.02000	2884.17	-40.33	39.12	2860.51	-42.92	42.64	2682.85	6.58	39.14	2861.72	4.11	-59.69	2613.38	-146.25	63.31	2603.62	-131.05	83.51	2919.02	-89.11	127.75	2893.69	-149.06	164.27	2758.57	-83.67	1221.42	0.00	0.00	0.00	2743.34	-107.64	1603.27	2733.52	-2.40	1593.39	2648.62	-285.02	1570.02	2582.84	-24.05	1551.65	877.05	274.77	76.40	276.48	270.39	78.48	878.07
8.03000	2884.35	-40.44	39.11	2860.59	-42.96	42.58	2682.90	6.58	39.25	2856.44	4.07	-58.75	2637.64	-153.78	62.78	2627.08	-138.18	82.25	2913.91	-90.76	130.17	2890.08	-150.84	166.49	2764.80	-84.56	1221.81	0.00	0.00	0.00	2751.00	-108.65	1603.61	2740.30	-3.51	1593.85	2655.41	-287.24	1569.45	2582.84	-24.05	1551.65	877.13	274.32	76.40	276.55	270.18	78.48	878.03
8.04000	2884.40	-40.59	39.02	2860.67	-43.02	42.55	2682.76	6.47	39.36	2850.95	4.06	-57.64	2662.33	-161.50	61.53	2651.52	-145.48	80.70	2908.72	-92.44	132.59	2886.40	-152.63	168.72	2770.98	-85.45	1222.21	0.00	0.00	0.00	2758.46	-109.66	1603.86	2747.36	-4.56	1594.23	2662.17	-289.45	1568.88	2582.84	-24.05	1551.65	877.14	274.59	76.39	276.57	270.01	78.50	877.99
8.05000	2884.25	-40.68	38.85	2860.53	-43.07	42.39	2682.83	6.50	39.42	2845.26	4.06	-56.37	2687.98	-169.19	60.11	2676.51	-152.96	78.64	2903.45	-94.13	135.00	2882.65	-154.44	170.95	2777.37	-86.34	1222.53	0.00	0.00	0.00	2765.97	-110.67	1604.03	2754.20	-5.68	1594.57	2668.90	-291.63	1568.30	2582.84	-24.05	1551.65	877.04	275.21	76.37	276.56	270.12	78.45	878.05
8.06000	2884.48	-40.67	38.92	2860.79	-43.01	42.51	2683.00	6.53	39.68	2839.40	4.09	-54.93	2714.17	-176.96	58.34	2701.59	-160.67	75.93	2898.12	-95.85	137.42	2878.84	-156.25	173.18	2783.54	-87.34	1222.70	0.00	0.00	0.00	2773.36	-111.71	1604.12	2760.84	-6.78	1594.83	2675.60	-293.79	1567.72	2582.84	-24.05	1551.65	876.97	274.93	76.45	276.55	270.34	78.49	877.93
8.07000	2884.55	-40.74	38.97	2860.94	-42.97	42.65	2682.77	6.45	39.69	2833.39	4.13	-53.32	2741.07	-184.65	56.61	2727.42	-168.24	73.24	2892.73	-97.58	139.84	2874.98	-158.08	175.41	2789.62	-88.38	1222.69	0.00	0.00	0.00	2780.67	-112.85	1604.07	2767.81	-7.93	1594.97	2682.27	-295.92	1567.14	2582.84	-24.05	1551.65	877.02	274.95	76.44	276.53	270.32	78.62	877.95
8.08000	2884.43	-40.67	38.96	2861.28	-42.87	43.01	2682.88	6.45	39.93	2827.26	4.19	-51.55	2768.58	-192.24	55.08	2753.46	-175.79	70.56	2887.28	-99.33	142.25	2871.07	-159.91	177.64	2795.44	-89.32	1222.53	0.00	0.00	0.00	2787.79	-114.00	1603.89	2774.52	-9.11	1595.07	2688.91	-298.02	1566.55	2582.84	-24.05	1551.65	877.06	274.85	76.35	276.55	270.31	78.57	877.97
8.09000	2884.53	-40.47	39.21	2861.11	-42.78	43.15	2682.53	6.40	39.80	2821.02	4.26	-49.62	2795.86	-200.01	53.58	2780.08	-183.50	68.15	2881.77	-101.11	144.67	2867.11	-161.76	179.87	2801.30	-90.26	1222.23	0.00	0.00	0.00	2794.93	-115.23	1603.64	2781.21	-10.35	1595.12	2695.53	-300.10	1565.96	2582.84	-24.05	1551.65	877.15	274.91	76.26	276.59	270.41	78.45	878.01
8.10000	2884.27	-40.19	39.19	2861.01	-42.65	43.35	2682.42	6.42	39.71	2814.69	4.35	-47.53	2823.28	-207.79	52.40	2806.71	-191.45	65.91	2876.22	-102.90	147.08	2863.10	-163.61	182.10	2807.32	-91.17	1221.90	0.00	0.00	0.00	2802.05	-116.46	1603.33	2787.74	-11.62	1595.09	2702.11	-302.15	1565.38	2582.84	-24.05	1551.65	877.08	274.56	76.37	276.57	270.18	78.56	878.04
8.11000	2884.34	-39.75	39.34	2860.85	-42.46	43.32	2682.83	6.38	39.95	2808.31	4.45	-45.27	2850.62	-215.63	51.65	2833.33	-199.53	63.95	2870.63	-104.71	149.49	2859.05	-165.47	184.33	2813.31	-92.03	1221.55	0.00	0.00	0.00	2809.10	-117.74	1602.98	2794.32	-12.98	1595.01	2708.66	-304.18	1564.79	2582.84	-24.05	1551.65	877.02	274.84	76.48	276.58	270.29	78.56	877.97
8.12000	2884.42	-39.24	39.44	2860.88	-42.23	43.25	2682.72	6.24	39.97	2801.90	4.56	-42.86	2877.63	-223.54	50.92	2859.69	-207.58	62.33	2864.99	-106.54	151.89	2854.97	-167.34	186.55	2819.32	-92.83	1221.23	0.00	0.00	0.00	2815.99	-119.07	1602.61	2800.72	-14.33	1594.90	2715.19	-306.18	1564.19	2582.84	-24.05	1551.65	877.01	274.69	76.52	276.51	270.28	78.41	878.08
8.13000	2884.96	-38.59	39.84	2860.94	-41.96	43.22	2682.99	6.22	40.25	2795.47	4.67	-40.29	2904.74	-231.30	50.70	2885.79	-215.62	60.92	2859.32	-108.38	154.28	2850.86	-169.22	188.77	2825.38	-93.60	1220.90	0.00	0.00	0.00	2822.86	-120.41	1602.19	2807.14	-15.72	1594.72	2721.69	-308.15	1563.60	2582.84	-24.05	1551.65	877.10	274.87	76.28	276.53	270.29	78.43	877.97
8.14000	2885.11	-38.10	40.01	2861.03	-41.66	43.27	2682.76	6.17	40.12	2789.05	4.79	-37.56	2931.45	-238.64	50.83	2910.96	-223.54	59.28	2853.62	-110.25	156.68	2846.72	-171.11	190.99	2831.32	-94.34	1220.49	0.00	0.00	0.00	2829.57	-121.78	1601.76	2813.38	-17.14	1594.48	2728.16	-310.09	1563.01	2582.84	-24.05	1551.65	877.07	274.89	76.29	276.51	270.45	78.50	878.03
8.15000	2884.90	-37.86	39.90	2861.16	-41.44	43.37	2682.67	6.03	40.14	2782.66	4.92	-34.67	2958.25	-245.60	51.52	2936.59	-231.11	58.57	2847.90	-112.13	159.06	2842.56	-173.01	193.20	2837.21	-95.05	1220.03	0.00	0.00	0.00	2836.21	-123.15	1601.27	2819.63	-18.51	1594.16	2734.61	-312.00	1562.43	2582.84	-24.05	1551.65	877.03	274.88	76.32	276.51	270.23	78.45	878.05
8.16000	2884.56	-37.78	39.68	2860.90	-41.34	43.18	2682.44	5.84	40.08	2776.32	5.05	-31.63	2983.93	-252.61	52.09	2961.88	-238.41	58.25	2842.15	-114.03	161.44	2838.37	-174.91	195.40	2843.15	-95.76	1219.45	0.00	0.00	0.00	2842.67	-124.52	1600.76	2825.85	-19.90	1593.74	2741.03	-313.89	1561.84	2582.84	-24.05	1551.65	877.00	274.72	76.45	276.56	269.89	78.52	878.13
8.17000	2884.36	-37.98	39.49	2860.82	-41.45	43.01	2682.80	5.83	40.32	2770.07	5.18	-28.43	3008.90	-259.46	52.94	2986.62	-245.61	58.51	2836.39	-115.95	163.81	2834.18	-176.82	197.60	2849.09	-96.55	1218.82	0.00	0.00	0.00	2849.33	-125.83	1600.16	2831.98	-21.38	1593.30	2747.42	-315.74	1561.26	2582.84	-24.05	1551.65	877.01	274.80	76.37	276.52	270.29	78.45	878.11
8.18000	2884.09	-38.28	39.19	2860.60	-41.65	42.72	2683.11	5.79	40.51	2763.91	5.31	-25.08	3033.41	-266.08	54.80	3010.06	-252.63	58.94	2830.62	-117.89	166.16	2829.97	-178.74	199.79	2854.92	-97.47	1218.13	0.00	0.00	0.00	2855.88	-127.22	1599.48	2838.00	-22.85	1592.72	2753.78	-317.56	1560.67	2582.84	-24.05	1551.65	877.08	274.86	76.31	276.47	270.53	78.37	878.08
8.19000	2884.29	-38.62	39.17	2860.49	-41.87	42.60	2682.64	5.75	40.25	2757.88	5.43	-21.58	3057.40	-272.20	57.86	3033.18	-259.13	60.61	2824.85	-119.84	168.51	2825.75	-180.67	201.98	2860.81	-98.47	1217.44	0.00	0.00	0.00	2862.46	-128.63	1598.71	2843.93	-24.44	1592.07	2760.12	-319.35	1560.10	2582.84	-24.05	1551.65	877.06	274.49	76.39	276.55	270.50	78.50	878.06
8.20000	2883.84	-39.07	38.76	2860.27	-42.12	42.44	2682.58	5.69	40.22	2751.99	5.55	-17.93	3079.15	-278.02	61.02	3055.46	-265.07	63.30	2819.07	-121.81	170.85	2821.53	-182.60	204.16	2866.75	-99.60	1216.80	0.00	0.00	0.00	2868.88	-130.06	1597.84	2849.72	-25.98	1591.33	2766.43	-321.11	1559.52	2582.84	-24.05	1551.65	875.30	275.60	77.11	276.53	270.63	78.50	878.08
8.21000	2883.70	-39.34	38.63	2860.25	-42.35	42.42	2682.34	5.66	40.20	2746.27	5.67	-14.13	3099.76	-282.92	64.59	3076.23	-270.55	66.35	2813.29	-123.80	173.18	2817.31	-184.53	206.32	2872.74	-100.74	1216.18	0.00	0.00	0.00	2875.31	-131.46	1596.91	2855.42	-27.57	1590.50	2772.72	-322.84	1558.95	2582.84	-24.05	1551.65	875.08	275.76	77.54	276.55	270.42	78.42	878.06
8.22000	2883.86	-39.52	38.73	2860.42	-42.47	42.56	2682.48	5.63	40.29	2740.74	5.78	-10.18	3119.54	-287.19	69.02	3095.79	-275.51	69.70	2807.52	-125.80	175.50	2813.10	-186.48	208.48	2878.84	-101.97	1215.51	0.00	0.00	0.00	2881.85	-132.79	1595.92	2861.02	-29.13	1589.60	2778.98	-324.53	1558.39	2582.84	-24.05	1551.65	874.96	275.60	77.54	276.59	270.34	78.35	878.03
8.23000	2883.51	-39.71	38.53	2860.27	-42.54	42.50	2682.76	5.72	40.44	2735.43	5.88	-6.08	3138.11	-290.66	73.68	3113.28	-280.02	72.54	2801.76	-127.82	177.80	2808.89	-188.43	210.63	2884.77	-103.22	1214.76	0.00	0.00	0.00	2888.20	-134.15	1594.93	2866.61	-30.68	1588.66	2785.22	-326.19	1557.83	2582.84	-24.05	1551.65	875.00	275.78	77.48	276.53	270.37	78.24	877.96
8.24000	2883.79	-39.66	38.85	2860.05	-42.54	42.44	2682.18	5.74	40.13	2730.35	5.97	-1.84	3155.43	-294.13	78.29	3129.64	-284.24	75.70	2796.02	-129.85	180.09	2804.70	-190.38	212.76	2890.66	-104.51	1213.90	0.00	0.00	0.00	2894.35	-135.54	1593.94	2871.84	-32.25	1587.75	2791.43	-327.82	1557.28	2582.84	-24.05	1551.65	874.95	275.80	77.45	276.56	270.37	78.41	878.02
8.25000	2883.38	-39.70	38.66	2860.07	-42.48	42.47	2682.20	5.75	40.11	2725.53	6.05	2.55	3170.80	-297.54	82.67	3144.88	-287.72	79.35	2790.31	-131.90	182.36	2800.52	-192.34	214.89	2896.52	-105.87	1212.98	0.00	0.00	0.00	2900.66	-136.93	1592.95	2876.92	-33.91	1586.84	2797.62	-329.41	1556.73	2582.84	-24.05	1551.65	874.97	275.70	77.57	276.55	269.94	78.52	878.01
8.26000	2883.55	-39.63	38.88	2860.10	-42.36	42.52	2682.46	5.97	40.24	2720.99	6.11	7.08	3183.74	-300.66	86.66	3158.37	-291.14	83.06	2784.61	-133.96	184.62	2796.37	-194.30	217.00	2902.34	-107.29	1212.03	0.00	0.00	0.00	2906.84	-138.31	1592.00	2881.88	-35.59	1585.95	2803.78	-330.97	1556.19	2582.84	-24.05	1551.65	874.88	275.84	77.46	276.45	270.22	78.42	878.00
8.27000	2883.36	-39.53	38.81	2860.10	-42.17	42.54	2682.42	6.03	40.23	2716.76	6.16	11.76	3195.25	-303.38	90.43	3169.97	-294.26	86.32	2778.95	-136.04	186.86	2792.24	-196.27	219.09	2908.09	-108.80	1211.17	0.00	0.00	0.00	2912.86	-139.69	1591.14	2886.68	-37.26	1585.12	2809.92	-332.49	1555.66	2582.84	-24.05	1551.65	875.00	275.78	77.65	276.47	270.19	78.40	877.96
8.28000	2883.20	-39.47	38.81	2859.97	-42.08	42.46	2682.57	6.12	40.26	2712.85	6.19	16.58	3205.11	-305.74	93.33	3179.46	-297.07	88.69	2773.33	-138.14	189.09	2788.14	-198.24	221.18	2913.99	-110.38	1210.48	0.00	0.00	0.00	2919.01	-141.00	1590.34	2891.27	-38.97	1584.38	2816.03	-333.97	1555.13	2582.84	-24.05	1551.65	875.44	276.06	77.75	276.55	269.97	78.53	877.99
8.29000	2883.19	-39.35	38.93	2859.95	-41.94	42.39	2681.94	6.23	39.97	2709.30	6.20	21.54	3212.94	-307.70	94.80	3187.01	-299.22	89.82	2767.74	-140.25	191.30	2784.08	-200.22	223.25	2920.20	-111.99	1209.98	0.00	0.00	0.00	2924.94	-142.28	1589.62	2895.95	-40.66	1583.69	2822.13	-335.42	1554.62	2582.84	-24.05	1551.65	875.24	276.01	77.63	276.58	269.97	78.39	878.06
8.30000	2882.82	-39.34	38.74	2860.13	-41.76	42.51	2682.29	6.26	40.25	2706.11	6.19	26.63	3212.94	-307.70	94.80	3193.22	-300.79	89.91	2762.20	-142.37	193.49	2780.05	-202.20	225.30	2926.46	-113.69	1209.61	0.00	0.00	0.00	2930.99	-143.54	1588.99	2900.34	-42.35	1583.05	2828.19	-336.83	1554.11	2582.84	-24.05	1551.65	875.05	275.99	77.43	276.41	270.82	78.77	878.00
8.31000	2882.80	-39.24	38.80	2859.89	-41.65	42.30	2681.93	6.31	40.16	2703.32	6.16	31.87	3212.94	-307.70	94.80	3197.91	-302.07	88.63	2756.71	-144.51	195.66	2776.06	-204.18	227.34	2932.84	-115.45	1209.39	0.00	0.00	0.00	2937.08	-144.84	1588.40	2904.70	-44.15	1582.47	2834.24	-338.21	1553.62	2582.84	-24.05	1551.65	875.52	275.98	77.53	276.76	271.06	79.11	878.02
8.32000	2882.78	-39.19	38.81	2860.04	-41.47	42.32	2682.34	6.32	40.67	2700.95	6.11	37.25	3212.94	-307.70	94.80	3197.91	-302.07	88.63	2751.27	-146.66	197.81	2772.12	-206.17	229.36	2939.28	-117.38	1209.27	0.00	0.00	0.00	2942.90	-146.24	1587.88	2909.09	-45.99	1581.90	2840.26	-339.54	1553.13	2582.84	-24.05	1551.65	874.88	276.01	77.41	276.92	271.10	79.29	877.94
8.33000	2882.65	-39.11	38.82	2860.00	-41.27	42.21	2683.02	6.29	41.44	2699.02	6.02	42.76	3212.94	-307.70	94.80	3197.91	-302.07	88.63	2745.89	-148.83	199.95	2768.23	-208.16	231.36	2945.68	-119.46	1209.14	0.00	0.00	0.00	2948.77	-147.64	1587.40	2913.41	-47.88	1581.29	2846.26	-340.84	1552.66	2582.84	-24.05	1551.65	876.00	275.91	77.85	275.87	271.27	79.00	878.01
8.34000	2882.66	-39.05	38.80	2859.96	-41.17	42.12	2682.92	6.23	41.87	2697.56	5.91	48.40	3212.94	-307.70	94.80	3197.91	-302.07	88.63	2740.57	-151.01	202.06	2764.39	-210.15	233.34	2952.15	-121.58	1208.97	0.00	0.00	0.00	2954.55	-149.05	1586.98	2917.85	-49.82	1580.72	2852.24	-342.10	1552.19	2582.84	-24.05	1551.65	875.35	275.96	77.59	276.54	271.30	79.17	877.93
8.35000	2882.66	-39.02	38.79	2860.14	-41.05	42.10	2683.01	5.99	42.79	2696.58	5.77	54.18	3212.94	-307.70	94.80	3197.91	-302.07	88.63	2735.33	-153.20	204.14	2760.61	-212.14	235.31	2958.57	-123.76	1208.77	0.00	0.00	0.00	2960.27	-150.48	1586.77	2922.26	-51.73	1580.25	2858.19	-343.31	1551.74	2582.84	-24.05	1551.65	874.74	275.81	77.35	276.97	270.99	79.25	877.95
8.36000	2882.55	-39.05	38.66	2860.18	-41.04	41.99	2683.42	5.76	44.06	2696.10	5.60	60.09	3212.94	-307.70	94.80	3197.91	-302.07	88.63	2730.15	-155.41	206.21	2756.89	-214.14	237.25	2964.58	-126.30	1208.59	0.00	0.00	0.00	2966.03	-151.96	1586.87	2926.83	-53.69	1580.04	2864.13	-344.49	1551.30	2582.84	-24.05	1551.65	874.53	276.04	77.30	276.09	271.14	78.89	877.99
8.37000	2882.83	-39.09	38.72	2860.25	-40.97	41.84	2683.67	5.46	45.70	2696.16	5.40	66.14	3212.94	-307.70	94.80	3197.91	-302.07	88.63	2725.05	-157.63	208.25	2753.23	-216.13	239.18	2970.45	-129.01	1208.52	0.00	0.00	0.00	2971.76	-153.55	1587.19	2931.31	-55.74	1580.03	2870.04	-345.63	1550.87	2582.84	-24.05	1551.65	875.15	275.78	77.62	276.67	271.06	79.00	877.98
8.38000	2882.75	-39.14	38.47	2860.63	-40.92	41.80	2683.37	4.91	47.25	2696.78	5.16	72.31	3212.94	-307.70	94.80	3197.91	-302.07	88.63	2720.04	-159.86	210.27	2749.65	-218.13	241.08	2976.36	-131.78	1208.56	0.00	0.00	0.00	2977.45	-155.33	1587.62	2935.96	-57.94	1580.10	2875.93	-346.72	1550.46	2582.84	-24.05	1551.65	874.95	275.86	77.44	277.05	271.10	79.16	878.03
8.39000	2882.99	-39.15	38.35	2860.86	-40.88	41.65	2684.13	4.48	49.75	2697.97	4.89	78.62	3212.94	-307.70	94.80	3197.91	-302.07	88.63	2715.11	-162.11	212.26	2746.14	-220.13	242.96	2982.42	-134.46	1208.79	0.00	0.00	0.00	2983.19	-157.27	1588.22	2940.70	-60.28	1580.35	2881.80	-347.78	1550.06	2582.84	-24.05	1551.65	875.17	275.87	77.54	276.18	271.34	78.99	878.07
8.40000	2883.28	-39.18	38.30	2861.02	-40.85	41.44	2684.56	4.38	52.30	2699.76	4.58	85.05	3212.94	-307.70	94.80	3197.91	-302.07	88.63	2710.27	-164.36	214.23	2742.71	-222.13	244.82	2988.79	-137.16	1209.22	0.00	0.00	0.00	2989.18	-159.30	1589.19	2945.48	-62.68	1580.92	2887.65	-348.79	1549.67	2582.84	-24.05	1551.65	875.56	276.03	77.56	276.08	271.27	79.00	878.16
8.41000	2883.64	-39.19	38.22	2861.32	-40.86	41.32	2685.38	4.18	55.51	2702.17	4.23	91.61	3212.94	-307.70	94.80	3197.91	-302.07	88.63	2705.53	-166.63	216.17	2739.36	-224.13	246.66	2995.25	-139.96	1210.01	0.00	0.00	0.00	2994.81	-161.51	1590.50	2950.39	-65.21	1581.86	2893.48	-349.76	1549.30	2582.84	-24.05	1551.65	874.84	275.93	77.30	275.97	271.19	78.94	878.03
8.42000	2884.32	-39.17	38.34	2861.65	-40.85	41.24	2686.75	4.09	59.30	2705.23	3.84	98.30	3212.94	-307.70	94.80	3197.91	-302.07	88.63	2700.89	-168.91	218.08	2736.10	-226.13	248.47	3001.56	-142.72	1211.06	0.00	0.00	0.00	3000.29	-163.93	1591.94	2955.58	-67.82	1582.92	2899.30	-350.68	1548.94	2582.84	-24.05	1551.65	874.71	276.10	77.42	275.54	270.97	78.77	878.03
8.43000	2884.53	-39.25	38.20	2862.07	-40.85	41.23	2687.97	4.08	63.27	2708.95	3.41	105.11	3212.94	-307.70	94.80	3197.91	-302.07	88.63	2696.35	-171.21	219.96	2732.92	-228.13	250.26	3007.51	-145.36	1212.33	0.00	0.00	0.00	3005.83	-166.51	1593.32	2961.17	-70.52	1584.02	2905.09	-351.56	1548.61	2582.84	-24.05	1551.65	874.62	276.15	77.31	276.14	271.14	78.99	878.12
8.44000	2884.68	-39.29	38.03	2862.34	-40.91	41.20	2689.43	4.13	67.62	2713.36	2.93	112.05	3212.94	-307.70	94.80	3197.91	-302.07	88.63	2691.93	-173.51	221.82	2729.84	-230.12	252.02	3013.67	-147.93	1213.74	0.00	0.00	0.00	3011.53	-169.14	1594.65	2966.87	-73.18	1585.14	2910.86	-352.40	1548.28	2582.84	-24.05	1551.65	874.99	275.94	77.43	276.90	271.29	79.24	878.05
8.45000	2885.21	-39.20	38.09	2862.53	-41.04	41.11	2691.48	4.13	72.34	2716.67	2.62	116.99	3212.94	-307.70	94.80	3197.91	-302.07	88.63	2687.62	-175.82	223.64	2726.86	-232.12	253.76	3019.84	-150.53	1215.32	0.00	0.00	0.00	3017.13	-171.75	1595.93	2972.64	-75.82	1586.22	2916.61	-353.19	1547.98	2582.84	-24.05	1551.65	874.69	276.07	77.32	276.67	271.49	79.14	878.06
8.46000	2885.65	-39.34	38.07	2862.79	-41.18	41.06	2694.23	4.11	77.67	2719.59	2.23	121.10	3212.94	-307.70	94.80	3197.91	-302.07	88.63	2683.42	-178.15	225.44	2723.98	-234.12	255.46	3025.83	-153.16	1216.93	0.00	0.00	0.00	3022.48	-174.39	1597.16	2978.29	-78.39	1587.25	2922.34	-353.93	1547.69	2582.84	-24.05	1551.65	875.16	275.95	77.54	277.17	271.33	79.30	878.11
8.47000	2885.96	-39.37	37.92	2863.29	-41.42	41.11	2696.50	3.81	82.80	2723.37	1.88	126.08	3212.94	-307.70	94.80	3197.91	-302.07	88.63	2679.36	-180.49	227.20	2721.21	-236.12	257.15	3031.69	-155.79	1218.51	0.00	0.00	0.00	3027.92	-176.91	1598.27	2983.96	-80.88	1588.21	2928.06	-354.63	1547.42	2582.84	-24.05	1551.65	874.77	276.03	77.37	276.58	271.38	79.04	878.03
8.48000	2886.40	-39.43	37.85	2863.83	-41.71	41.20	2699.30	3.47	88.27	2727.23	1.58	129.95	3212.94	-307.70	94.80	3197.91	-302.07	88.63	2675.42	-182.83	228.93	2718.55	-238.11	258.80	3037.44	-158.45	1219.99	0.00	0.00	0.00	3033.36	-179.23	1599.27	2989.53	-83.24	1589.02	2933.75	-355.29	1547.17	2582.84	-24.05	1551.65	874.70	276.03	77.32	276.24	271.45	78.94	877.93
8.49000	2887.07	-39.46	37.94	2864.55	-42.09	41.43	2703.57	3.00	94.38	2733.69	0.83	135.85	3212.94	-307.70	94.80	3197.91	-302.07	88.63	2671.61	-185.19	230.63	2716.00	-240.10	260.42	3042.84	-161.15	1221.35	0.00	0.00	0.00	3038.96	-181.27	1600.14	2994.69	-85.50	1589.66	2939.43	-355.89	1546.93	2582.84	-24.05	1551.65	875.00	275.81	77.62	277.31	271.17	79.29	878.01
8.50000	2887.89	-39.42	38.04	2865.09	-42.52	41.47	2707.82	2.42	100.52	2739.24	0.08	141.25	3212.94	-307.70	94.80	3197.91	-302.07	88.63	2667.94	-187.55	232.30	2713.57	-242.09	262.02	3048.31	-163.81	1222.50	0.00	0.00	0.00	3044.44	-183.10	1600.90	2999.62	-87.57	1590.11	2945.09	-356.45	1546.72	2582.84	-24.05	1551.65	875.29	275.90	77.46	276.76	270.95	79.19	878.03
8.51000	2888.79	-39.37	38.21	2865.99	-42.90	41.55	2711.93	1.43	106.68	2745.34	-0.69	146.41	3212.94	-307.70	94.80	3197.91	-302.07	88.63	2664.41	-189.93	233.93	2711.27	-244.08	263.58	3053.81	-166.34	1223.44	0.00	0.00	0.00	3049.99	-184.68	1601.55	3004.26	-89.54	1590.38	2950.73	-356.96	1546.53	2582.84	-24.05	1551.65	875.21	275.87	77.44	277.11	271.05	79.18	878.14
8.52000	2889.59	-39.40	38.14	2867.17	-43.22	41.66	2715.70	0.74	112.00	2751.82	-1.85	151.53	3212.94	-307.70	94.80	3197.91	-302.07	88.63	2661.03	-192.32	235.52	2709.09	-246.06	265.12	3059.43	-168.75	1224.16	0.00	0.00	0.00	3055.40	-186.02	1602.11	3008.54	-91.43	1590.53	2956.35	-357.42	1546.36	2582.84	-24.05	1551.65	874.94	275.79	77.55	276.64	271.25	79.12	878.04
8.53000	2890.61	-39.38	37.95	2868.59	-43.53	41.75	2722.46	-1.39	119.88	2758.67	-3.26	156.66	3212.94	-307.70	94.80	3197.91	-302.07	88.63	2657.81	-194.71	237.08	2707.04	-248.04	266.62	3065.09	-171.05	1224.65	0.00	0.00	0.00	3060.69	-187.13	1602.61	3012.65	-93.25	1590.55	2961.96	-357.83	1546.20	2582.84	-24.05	1551.65	875.09	276.00	77.66	276.53	271.28	79.05	877.95
8.54000	2891.66	-39.46	37.54	2870.15	-43.80	41.80	2728.56	-3.46	127.06	2766.39	-5.05	162.14	3212.94	-307.70	94.80	3197.91	-302.07	88.63	2654.74	-197.12	238.61	2705.12	-250.02	268.09	3070.75	-173.21	1224.88	0.00	0.00	0.00	3065.95	-188.07	1603.05	3016.46	-95.03	1590.55	2967.55	-358.19	1546.07	2582.84	-24.05	1551.65	874.73	275.94	77.46	276.02	271.18	79.03	878.00
8.55000	2893.29	-39.54	37.26	2872.18	-44.13	42.03	2735.06	-5.79	134.86	2773.33	-7.40	167.16	3212.94	-307.70	94.80	3197.91	-302.07	88.63	2651.83	-199.53	240.09	2703.35	-251.99	269.53	3076.34	-175.23	1224.83	0.00	0.00	0.00	3071.24	-188.88	1603.48	3020.27	-96.73	1590.49	2973.13	-358.50	1545.97	2582.84	-24.05	1551.65	874.83	275.87	77.47	276.15	270.71	79.09	878.00
8.56000	2895.36	-39.77	37.04	2874.48	-44.59	42.35	2739.38	-8.05	140.00	2781.12	-10.09	172.65	3212.94	-307.70	94.80	3197.91	-302.07	88.63	2649.08	-201.95	241.54	2701.72	-253.96	270.93	3081.79	-177.07	1224.49	0.00	0.00	0.00	3076.34	-189.68	1603.88	3023.85	-98.42	1590.41	2978.69	-358.76	1545.88	2582.84	-24.05	1551.65	875.08	275.99	77.53	276.05	270.96	79.02	878.02
8.57000	2897.26	-40.07	36.60	2877.09	-45.13	42.88	2747.16	-12.56	148.42	2788.74	-13.39	178.24	3212.94	-307.70	94.80	3197.91	-302.07	88.63	2646.51	-204.38	242.95	2700.23	-255.93	272.30	3087.19	-178.71	1223.93	0.00	0.00	0.00	3081.26	-190.48	1604.26	3027.27	-100.10	1590.39	2984.23	-358.97	1545.82	2582.84	-24.05	1551.65	874.25	276.27	77.27	276.61	271.40	79.08	877.97
8.58000	2899.21	-40.40	35.83	2880.09	-45.76	43.60	2754.89	-16.77	156.64	2796.89	-17.09	184.27	3212.94	-307.70	94.80	3197.91	-302.07	88.63	2644.11	-206.82	244.32	2698.90	-257.89	273.63	3092.18	-180.18	1223.19	0.00	0.00	0.00	3086.03	-191.26	1604.65	3030.62	-101.80	1590.46	2989.76	-359.13	1545.79	2582.84	-24.05	1551.65	874.24	276.36	77.06	276.39	271.25	79.03	877.95
8.59000	2901.20	-40.64	34.83	2883.37	-46.38	44.35	2762.21	-21.19	164.29	2805.22	-21.11	190.42	3212.94	-307.70	94.80	3197.91	-302.07	88.63	2641.89	-209.27	245.65	2697.72	-259.85	274.93	3097.14	-181.37	1222.43	0.00	0.00	0.00	3090.75	-191.90	1605.03	3033.90	-103.51	1590.53	2995.27	-359.23	1545.77	2582.84	-24.05	1551.65	874.61	276.34	77.37	275.86	271.21	78.87	877.96
8.60000	2904.01	-40.81	34.07	2887.27	-47.07	45.24	2769.00	-26.20	171.54	2813.25	-25.66	196.31	3212.94	-307.70	94.80	3197.91	-302.07	88.63	2639.86	-211.72	246.94	2696.70	-261.80	276.19	3101.79	-182.36	1221.88	0.00	0.00	0.00	3095.56	-192.37	1605.44	3036.97	-105.20	1590.67	3000.76	-359.28	1545.79	2582.84	-24.05	1551.65	874.24	276.28	77.31	276.65	271.09	79.11	877.98
8.61000	2906.92	-40.78	33.06	2891.78	-47.74	46.43	2776.68	-31.77	179.13	2821.51	-30.62	202.24	3212.94	-307.70	94.80	3197.91	-302.07	88.63	2638.01	-214.18	248.19	2695.84	-263.74	277.41	3106.33	-183.23	1221.55	0.00	0.00	0.00	3100.58	-192.68	1605.84	3039.88	-106.84	1590.88	3006.24	-359.28	1545.82	2582.84	-24.05	1551.65	874.43	276.28	77.33	276.70	271.38	79.10	877.95
8.62000	2910.36	-40.64	32.02	2896.59	-48.41	47.89	2783.77	-37.84	186.23	2829.55	-36.11	207.93	3212.94	-307.70	94.80	3197.91	-302.07	88.63	2636.36	-216.65	249.39	2695.15	-265.68	278.59	3110.77	-184.04	1221.32	0.00	0.00	0.00	3105.53	-192.88	1606.18	3042.70	-108.45	1591.13	3011.71	-359.22	1545.89	2582.84	-24.05	1551.65	874.85	275.88	77.35	275.86	271.50	78.81	877.96
8.63000	2914.50	-40.60	31.12	2901.94	-49.04	50.03	2790.90	-43.66	192.62	2837.61	-42.36	213.23	3212.94	-307.70	94.80	3197.91	-302.07	88.63	2634.91	-219.13	250.55	2694.63	-267.62	279.74	3115.44	-184.73	1221.11	0.00	0.00	0.00	3110.32	-193.02	1606.47	3045.53	-110.00	1591.39	3017.16	-359.11	1545.98	2582.84	-24.05	1551.65	875.26	275.84	77.46	275.81	271.28	78.83	878.05
8.64000	2920.30	-40.76	32.94	2908.82	-49.83	52.40	2800.73	-50.34	198.32	2846.14	-48.81	218.13	3212.94	-307.70	94.80	3197.91	-302.07	88.63	2633.66	-221.61	251.66	2694.29	-269.55	280.85	3119.77	-185.46	1220.98	0.00	0.00	0.00	3115.00	-193.08	1606.69	3048.36	-111.62	1591.66	3022.60	-358.95	1546.09	2582.84	-24.05	1551.65	874.58	276.01	77.31	276.31	271.46	78.99	878.00
8.65000	2928.97	-40.64	36.81	2917.89	-50.58	56.05	2810.58	-58.42	201.43	2846.14	-48.81	218.13	3212.94	-307.70	94.80	3197.91	-302.07	88.63	2632.61	-224.10	252.74	2694.12	-271.47	281.91	3124.20	-186.15	1220.85	0.00	0.00	0.00	3119.61	-193.03	1606.85	3051.11	-113.24	1591.97	3028.02	-358.72	1546.24	2582.84	-24.05	1551.65	873.79	276.03	77.10	276.67	271.21	79.18	877.98
8.66000	2940.09	-40.58	41.90	2928.87	-51.36	60.62	2810.58	-58.42	201.43	2846.14	-48.81	218.13	3212.94	-307.70	94.80	3197.91	-302.07	88.63	2631.78	-226.59	253.76	2694.14	-273.38	282.94	3128.42	-186.79	1220.82	0.00	0.00	0.00	3124.36	-192.82	1606.94	3053.75	-114.84	1592.26	3033.43	-358.45	1546.41	2582.84	-24.05	1551.65	874.13	276.02	77.26	276.19	271.09	79.04	878.06
8.67000	2952.67	-40.63	46.85	2941.04	-52.22	64.82	2810.58	-58.42	201.43	2846.14	-48.81	218.13	3212.94	-307.70	94.80	3197.91	-302.07	88.63	2631.17	-229.09	254.74	2694.35	-275.29	283.92	3132.74	-187.34	1220.82	0.00	0.00	0.00	3129.14	-192.47	1606.99	3056.40	-116.39	1592.55	3038.83	-358.11	1546.61	2582.84	-24.05	1551.65	874.40	275.90	77.33	276.99	271.12	79.18	877.98
8.68000	2965.87	-40.99	50.89	2954.10	-53.30	68.20	2810.58	-58.42	201.43	2846.14	-48.81	218.13	3212.94	-307.70	94.80	3197.91	-302.07	88.63	2630.78	-231.60	255.67	2694.75	-277.19	284.86	3136.98	-187.87	1220.85	0.00	0.00	0.00	3133.97	-191.94	1607.00	3059.00	-117.82	1592.78	3044.22	-357.72	1546.84	2582.84	-24.05	1551.65	874.45	275.86	77.26	277.02	271.36	79.25	877.91
8.69000	2979.69	-41.90	54.19	2968.25	-54.84	71.13	2810.58	-58.42	201.43	2846.14	-48.81	218.13	3212.94	-307.70	94.80	3197.91	-302.07	88.63	2630.61	-234.11	256.55	2695.34	-279.08	285.76	3141.34	-188.35	1220.88	0.00	0.00	0.00	3138.59	-191.30	1606.96	3061.64	-119.21	1592.93	3049.59	-357.27	1547.10	2582.84	-24.05	1551.65	874.61	276.09	77.30	276.81	271.05	79.20	878.00
8.70000	2994.21	-43.35	56.85	2982.51	-57.00	73.03	2810.58	-58.42	201.43	2846.14	-48.81	218.13	3212.94	-307.70	94.80	3197.91	-302.07	88.63	2630.68	-236.63	257.39	2696.13	-280.96	286.62	3145.57	-188.84	1220.89	0.00	0.00	0.00	3143.01	-190.53	1606.86	3064.02	-120.57	1593.01	3054.95	-356.76	1547.39	2582.84	-24.05	1551.65	874.64	276.04	77.28	277.14	271.24	79.26	878.01
8.71000	3009.47	-45.35	58.73	2997.72	-59.53	74.55	2810.58	-58.42	201.43	2846.14	-48.81	218.13	3212.94	-307.70	94.80	3197.91	-302.07	88.63	2630.98	-239.16	258.17	2697.13	-282.84	287.43	3149.84	-189.34	1220.84	0.00	0.00	0.00	3147.27	-189.65	1606.71	3066.40	-121.86	1593.01	3060.29	-356.19	1547.71	2582.84	-24.05	1551.65	874.79	275.87	77.37	277.87	271.46	79.50	878.00
8.72000	3025.85	-48.16	60.33	3013.38	-62.76	75.20	2810.58	-58.42	201.43	2846.14	-48.81	218.13	3212.94	-307.70	94.80	3197.91	-302.07	88.63	2631.52	-241.69	258.91	2698.34	-284.70	288.19	3154.13	-189.91	1220.73	0.00	0.00	0.00	3151.38	-188.67	1606.52	3068.74	-123.12	1592.94	3065.63	-355.57	1548.06	2582.84	-24.05	1551.65	874.97	275.79	77.50	276.83	271.15	79.20	877.97
8.73000	3043.15	-51.73	61.51	3030.29	-66.55	75.63	2810.58	-58.42	201.43	2846.14	-48.81	218.13	3212.94	-307.70	94.80	3197.91	-302.07	88.63	2632.30	-244.22	259.59	2699.75	-286.56	288.91	3158.34	-190.47	1220.57	0.00	0.00	0.00	3155.42	-187.61	1606.30	3070.95	-124.45	1592.86	3070.95	-354.88	1548.45	2582.84	-24.05	1551.65	875.17	275.96	77.69	276.33	271.09	79.02	878.01
8.74000	3060.68	-55.93	61.76	3047.29	-70.81	75.07	2810.58	-58.42	201.43	2846.14	-48.81	218.13	3212.94	-307.70	94.80	3197.91	-302.07	88.63	2633.34	-246.76	260.22	2701.39	-288.41	289.59	3162.52	-190.93	1220.36	0.00	0.00	0.00	3159.37	-186.52	1606.05	3073.16	-125.75	1592.68	3076.26	-354.13	1548.86	2582.84	-24.05	1551.65	874.94	275.92	77.58	277.20	270.96	79.25	877.94
8.75000	3078.65	-60.56	61.03	3065.66	-75.34	74.44	2810.58	-58.42	201.43	2846.14	-48.81	218.13	3212.94	-307.70	94.80	3197.91	-302.07	88.63	2634.63	-249.30	260.80	2703.24	-290.25	290.21	3166.67	-191.30	1220.08	0.00	0.00	0.00	3163.27	-185.40	1605.77	3075.65	-126.89	1592.45	3081.57	-353.32	1549.31	2582.84	-24.05	1551.65	875.37	275.85	77.68	277.41	271.47	79.30	877.95
8.76000	3097.66	-65.33	60.36	3083.79	-80.16	72.91	2810.58	-58.42	201.43	2846.14	-48.81	218.13	3212.94	-307.70	94.80	3197.91	-302.07	88.63	2636.18	-251.85	261.33	2705.31	-292.08	290.79	3170.77	-191.58	1219.70	0.00	0.00	0.00	3167.10	-184.29	1605.50	3078.03	-128.03	1592.26	3086.86	-352.46	1549.79	2582.84	-24.05	1551.65	875.60	275.96	77.49	277.13	271.61	79.33	877.97
8.77000	3117.85	-70.13	59.77	3101.95	-85.18	70.38	2810.58	-58.42	201.43	2846.14	-48.81	218.13	3212.94	-307.70	94.80	3197.91	-302.07	88.63	2637.99	-254.40	261.80	2707.62	-293.90	291.32	3174.79	-191.79	1219.27	0.00	0.00	0.00	3170.91	-183.17	1605.25	3080.45	-129.10	1592.08	3092.13	-351.52	1550.31	2582.84	-24.05	1551.65	875.76	275.98	77.59	276.62	271.22	79.24	877.99
8.78000	3138.27	-75.10	58.59	3121.67	-90.06	68.49	2810.58	-58.42	201.43	2846.14	-48.81	218.13	3212.94	-307.70	94.80	3197.91	-302.07	88.63	2640.07	-256.95	262.21	2710.16	-295.71	291.80	3178.89	-191.87	1218.85	0.00	0.00	0.00	3174.59	-182.08	1605.00	3082.78	-130.10	1591.89	3097.40	-350.53	1550.86	2582.84	-24.05	1551.65	875.27	276.05	77.60	276.53	271.29	79.04	878.00
8.79000	3158.74	-80.19	56.64	3142.49	-94.74	66.74	2810.58	-58.42	201.43	2846.14	-48.81	218.13	3212.94	-307.70	94.80	3197.91	-302.07	88.63	2642.42	-259.51	262.58	2712.93	-297.50	292.23	3182.87	-191.75	1218.47	0.00	0.00	0.00	3178.18	-181.05	1604.76	3085.24	-131.06	1591.67	3102.66	-349.47	1551.44	2582.84	-24.05	1551.65	875.51	275.82	77.89	276.82	271.21	79.14	878.01
8.80000	3179.77	-85.11	55.02	3162.71	-99.35	64.20	2810.58	-58.42	201.43	2846.14	-48.81	218.13	3212.94	-307.70	94.80	3197.91	-302.07	88.63	2645.05	-262.07	262.88	2715.94	-299.29	292.61	3186.97	-191.51	1218.09	0.00	0.00	0.00	3181.75	-180.03	1604.52	3088.08	-131.83	1591.41	3107.91	-348.35	1552.06	2582.84	-24.05	1551.65	875.08	275.96	77.67	277.65	271.36	79.44	877.97
8.81000	3179.77	-85.11	55.02	3162.71	-99.35	64.20	2810.58	-58.42	201.43	2846.14	-48.81	218.13	3212.94	-307.70	94.80	3197.91	-302.07	88.63	2647.96	-264.63	263.13	2719.20	-301.07	292.93	3191.14	-191.11	1217.80	0.00	0.00	0.00	3185.30	-179.02	1604.27	3090.83	-132.51	1591.18	3113.15	-347.17	1552.72	2582.84	-24.05	1551.65	874.87	276.23	77.65	277.59	271.24	79.45	878.05
8.82000	3179.77	-85.11	55.02	3162.71	-99.35	64.20	2810.58	-58.42	201.43	2846.14	-48.81	218.13	3212.94	-307.70	94.80	3197.91	-302.07	88.63	2651.16	-267.20	263.32	2722.71	-302.83	293.21	3195.31	-190.76	1217.49	0.00	0.00	0.00	3188.78	-178.04	1604.02	3093.45	-133.07	1590.91	3118.38	-345.92	1553.41	2582.84	-24.05	1551.65	875.00	276.08	77.58	277.52	271.16	79.41	878.05
8.83000	3179.77	-85.11	55.02	3162.71	-99.35	64.20	2810.58	-58.42	201.43	2846.14	-48.81	218.13	3212.94	-307.70	94.80	3197.91	-302.07	88.63	2654.65	-269.77	263.45	2726.46	-304.58	293.43	3199.43	-190.15	1217.22	0.00	0.00	0.00	3192.27	-177.05	1603.75	3096.41	-133.48	1590.51	3123.60	-344.60	1554.14	2582.84	-24.05	1551.65	874.52	275.96	77.33	276.92	271.13	79.26	878.00
8.84000	3179.77	-85.11	55.02	3162.71	-99.35	64.20	2810.58	-58.42	201.43	2846.14	-48.81	218.13	3212.94	-307.70	94.80	3197.91	-302.07	88.63	2658.44	-272.34	263.52	2730.48	-306.32	293.60	3203.61	-189.48	1216.91	0.00	0.00	0.00	3195.82	-176.03	1603.45	3096.41	-133.48	1590.51	3128.82	-343.22	1554.90	2582.84	-24.05	1551.65	874.82	276.12	77.40	277.37	270.79	79.42	877.96
8.85000	3179.77	-85.11	55.02	3162.71	-99.35	64.20	2810.58	-58.42	201.43	2846.14	-48.81	218.13	3212.94	-307.70	94.80	3197.91	-302.07	88.63	2662.52	-274.91	263.53	2734.75	-308.05	293.72	3207.94	-188.73	1216.59	0.00	0.00	0.00	3199.60	-174.99	1603.14	3096.41	-133.48	1590.51	3134.02	-341.77	1555.71	2582.84	-24.05	1551.65	874.84	276.08	77.29	276.90	270.85	79.31	877.97
8.86000	3179.77	-85.11	55.02	3162.71	-99.35	64.20	2810.58	-58.42	201.43	2846.14	-48.81	218.13	3212.94	-307.70	94.80	3197.91	-302.07	88.63	2666.92	-277.49	263.48	2739.29	-309.77	293.78	3212.10	-187.97	1216.25	0.00	0.00	0.00	3203.08	-174.10	1602.77	3096.41	-133.48	1590.51	3139.22	-340.26	1556.55	2582.84	-24.05	1551.65	874.73	276.27	77.21	276.80	271.18	79.15	878.00
8.87000	3179.77	-85.11	55.02	3162.71	-99.35	64.20	2810.58	-58.42	201.43	2846.14	-48.81	218.13	3212.94	-307.70	94.80	3197.91	-302.07	88.63	2671.62	-280.06	263.36	2744.10	-311.47	293.78	3216.31	-187.16	1215.88	0.00	0.00	0.00	3206.29	-173.33	1602.36	3096.41	-133.48	1590.51	3144.40	-338.68	1557.43	2582.84	-24.05	1551.65	874.48	276.22	77.12	276.44	271.13	78.95	878.03
8.88000	3179.77	-85.11	55.02	3162.71	-99.35	64.20	2810.58	-58.42	201.43	2846.14	-48.81	218.13	3212.94	-307.70	94.80	3197.91	-302.07	88.63	2676.64	-282.64	263.19	2749.18	-313.16	293.73	3220.47	-186.33	1215.47	0.00	0.00	0.00	3209.26	-172.66	1601.93	3096.41	-133.48	1590.51	3149.59	-337.03	1558.36	2582.84	-24.05	1551.65	874.69	276.10	77.33	277.01	271.16	79.23	877.98
8.89000	3179.77	-85.11	55.02	3162.71	-99.35	64.20	2810.58	-58.42	201.43	2846.14	-48.81	218.13	3212.94	-307.70	94.80	3197.91	-302.07	88.63	2681.97	-285.22	262.95	2754.54	-314.83	293.62	3224.62	-185.43	1215.02	0.00	0.00	0.00	3212.04	-172.06	1601.47	3096.41	-133.48	1590.51	3154.76	-335.31	1559.32	2582.84	-24.05	1551.65	875.17	276.20	77.46	277.55	271.38	79.29	878.01
8.90000	3179.77	-85.11	55.02	3162.71	-99.35	64.20	2810.58	-58.42	201.43	2846.14	-48.81	218.13	3212.94	-307.70	94.80	3197.91	-302.07	88.63	2687.63	-287.80	262.65	2760.18	-316.49	293.45	3228.83	-184.46	1214.57	0.00	0.00	0.00	3214.64	-171.51	1601.02	3096.41	-133.48	1590.51	3159.92	-333.52	1560.32	2582.84	-24.05	1551.65	875.25	276.22	77.51	276.36	271.32	79.10	877.99
8.91000	3179.77	-85.11	55.02	3162.71	-99.35	64.20	2810.58	-58.42	201.43	2846.14	-48.81	218.13	3212.94	-307.70	94.80	3197.91	-302.07	88.63	2693.62	-290.38	262.28	2766.10	-318.14	293.22	3233.09	-183.39	1214.12	0.00	0.00	0.00	3217.10	-170.99	1600.57	3096.41	-133.48	1590.51	3165.08	-331.67	1561.36	2582.84	-24.05	1551.65	875.47	276.30	77.53	276.29	271.49	79.14	878.02
8.92000	3179.77	-85.11	55.02	3162.71	-99.35	64.20	2810.58	-58.42	201.43	2846.14	-48.81	218.13	3212.94	-307.70	94.80	3197.91	-302.07	88.63	2699.95	-292.96	261.85	2772.32	-319.77	292.94	3237.73	-182.41	1213.70	0.00	0.00	0.00	3219.45	-170.45	1600.14	3096.41	-133.48	1590.51	3170.24	-329.74	1562.45	2582.84	-24.05	1551.65	875.68	276.12	77.54	276.91	271.24	79.25	878.08
8.93000	3179.77	-85.11	55.02	3162.71	-99.35	64.20	2810.58	-58.42	201.43	2846.14	-48.81	218.13	3212.94	-307.70	94.80	3197.91	-302.07	88.63	2706.61	-295.54	261.35	2778.82	-321.39	292.59	3242.19	-181.48	1213.40	0.00	0.00	0.00	3221.73	-169.89	1599.74	3096.41	-133.48	1590.51	3175.38	-327.74	1563.58	2582.84	-24.05	1551.65	875.20	276.28	77.43	276.41	271.32	79.10	877.98
8.94000	3179.77	-85.11	55.02	3162.71	-99.35	64.20	2810.58	-58.42	201.43	2846.14	-48.81	218.13	3212.94	-307.70	94.80	3197.91	-302.07	88.63	2713.61	-298.12	260.79	2785.62	-323.00	292.19	3246.49	-180.59	1213.21	0.00	0.00	0.00	3223.96	-169.27	1599.39	3096.41	-133.48	1590.51	3180.52	-325.68	1564.75	2582.84	-24.05	1551.65	875.21	276.35	77.64	276.34	271.33	79.04	877.92
8.95000	3179.77	-85.11	55.02	3162.71	-99.35	64.20	2810.58	-58.42	201.43	2846.14	-48.81	218.13	3212.94	-307.70	94.80	3197.91	-302.07	88.63	2720.96	-300.71	260.15	2792.73	-324.58	291.72	3250.64	-179.73	1213.12	0.00	0.00	0.00	3226.17	-168.57	1599.08	3096.41	-133.48	1590.51	3185.66	-323.54	1565.96	2582.84	-24.05	1551.65	875.42	276.13	77.61	277.44	271.35	79.37	877.97
8.96000	3179.77	-85.11	55.02	3162.71	-99.35	64.20	2810.58	-58.42	201.43	2846.14	-48.81	218.13	3212.94	-307.70	94.80	3197.91	-302.07	88.63	2728.66	-303.29	259.45	2800.14	-326.16	291.19	3254.67	-178.88	1213.13	0.00	0.00	0.00	3228.41	-167.77	1598.85	3096.41	-133.48	1590.51	3190.79	-321.32	1567.22	2582.84	-24.05	1551.65	875.27	275.91	77.61	277.16	271.32	79.33	878.00
8.97000	3179.77	-85.11	55.02	3162.71	-99.35	64.20	2810.58	-58.42	201.43	2846.14	-48.81	218.13	3212.94	-307.70	94.80	3197.91	-302.07	88.63	2736.72	-305.87	258.68	2807.85	-327.71	290.60	3258.59	-178.01	1213.25	0.00	0.00	0.00	3230.69	-166.82	1598.69	3096.41	-133.48	1590.51	3195.91	-319.04	1568.52	2582.84	-24.05	1551.65	875.51	275.90	77.63	276.94	270.99	79.19	877.96
8.98000	3179.77	-85.11	55.02	3162.71	-99.35	64.20	2810.58	-58.42	201.43	2846.14	-48.81	218.13	3212.94	-307.70	94.80	3197.91	-302.07	88.63	2745.14	-308.45	257.83	2815.89	-329.25	289.94	3262.41	-177.12	1213.47	0.00	0.00	0.00	3233.05	-165.73	1598.61	3096.41	-133.48	1590.51	3201.03	-316.68	1569.86	2582.84	-24.05	1551.65	875.71	275.75	77.76	277.14	270.82	79.28	878.05
8.99000	3179.77	-85.11	55.02	3162.71	-99.35	64.20	2810.58	-58.42	201.43	2846.14	-48.81	218.13	3212.94	-307.70	94.80	3197.91	-302.07	88.63	2753.93	-311.02	256.92	2824.23	-330.78	289.23	3266.15	-176.19	1213.78	0.00	0.00	0.00	3235.52	-164.44	1598.64	3096.41	-133.48	1590.51	3206.15	-314.25	1571.26	2582.84	-24.05	1551.65	874.91	275.90	77.31	277.44	270.97	79.25	878.06
9.00000	3179.77	-85.11	55.02	3162.71	-99.35	64.20	2810.58	-58.42	201.43	2846.14	-48.81	218.13	3212.94	-307.70	94.80	3197.91	-302.07	88.63	2763.08	-313.60	255.94	2832.90	-332.28	288.44	3269.82	-175.19	1214.20	0.00	0.00	0.00	3238.13	-162.95	1598.78	3096.41	-133.48	1590.51	3211.26	-311.75	1572.69	2582.84	-24.05	1551.65	875.00	276.11	77.31	277.57	270.99	79.37	878.05
9.01000	3179.77	-85.11	55.02	3162.71	-99.35	64.20	2810.58	-58.42	201.43	2846.14	-48.81	218.13	3212.94	-307.70	94.80	3197.91	-302.07	88.63	2772.61	-316.18	254.88	2841.90	-333.77	287.59	3273.45	-174.12	1214.70	0.00	0.00	0.00	3240.92	-161.21	1599.05	3096.41	-133.48	1590.51	3216.36	-309.17	1574.18	2582.84	-24.05	1551.65	875.72	275.96	77.53	277.21	271.15	79.11	878.04
9.02000	3179.77	-85.11	55.02	3162.71	-99.35	64.20	2810.58	-58.42	201.43	2846.14	-48.81	218.13	3212.94	-307.70	94.80	3197.91	-302.07	88.63	2782.52	-318.75	253.75	2851.22	-335.24	286.67	3277.06	-172.95	1215.31	0.00	0.00	0.00	3243.91	-159.22	1599.45	3096.41	-133.48	1590.51	3219.82	-307.44	1575.22	2582.84	-24.05	1551.65	874.91	276.34	77.35	277.54	271.29	79.37	878.01
9.03000	3179.77	-85.11	55.02	3162.71	-99.35	64.20	2810.58	-58.42	201.43	2846.14	-48.81	218.13	3212.94	-307.70	94.80	3197.91	-302.07	88.63	2792.82	-321.32	252.54	2860.88	-336.70	285.69	3280.64	-171.67	1216.00	0.00	0.00	0.00	3247.14	-156.94	1599.99	3096.41	-133.48	1590.51	3223.11	-305.66	1576.15	2582.84	-24.05	1551.65	875.16	276.20	77.49	277.58	271.31	79.32	877.99
9.04000	3179.77	-85.11	55.02	3162.71	-99.35	64.20	2810.58	-58.42	201.43	2846.14	-48.81	218.13	3212.94	-307.70	94.80	3197.91	-302.07	88.63	2803.51	-323.89	251.26	2870.88	-338.14	284.64	3284.23	-170.26	1216.79	0.00	0.00	0.00	3250.64	-154.34	1600.70	3096.41	-133.48	1590.51	3223.11	-305.66	1576.15	2582.84	-24.05	1551.65	875.17	276.16	77.49	276.96	271.22	79.22	878.05
9.05000	3179.77	-85.11	55.02	3162.71	-99.35	64.20	2810.58	-58.42	201.43	2846.14	-48.81	218.13	3212.94	-307.70	94.80	3197.91	-302.07	88.63	2814.58	-326.46	249.91	2881.22	-339.55	283.52	3287.84	-168.71	1217.66	0.00	0.00	0.00	3254.44	-151.41	1601.58	3096.41	-133.48	1590.51	3223.11	-305.66	1576.15	2582.84	-24.05	1551.65	875.73	276.28	77.65	277.06	271.24	79.23	878.00
9.06000	3179.77	-85.11	55.02	3162.71	-99.35	64.20	2810.58	-58.42	201.43	2846.14	-48.81	218.13	3212.94	-307.70	94.80	3197.91	-302.07	88.63	2826.06	-329.02	248.48	2891.90	-340.96	282.33	3291.48	-166.99	1218.62	0.00	0.00	0.00	3258.57	-148.11	1602.63	3096.41	-133.48	1590.51	3223.11	-305.66	1576.15	2582.84	-24.05	1551.65	875.34	276.01	77.57	277.17	271.40	79.38	877.96
9.07000	3179.77	-85.11	55.02	3162.71	-99.35	64.20	2810.58	-58.42	201.43	2846.14	-48.81	218.13	3212.94	-307.70	94.80	3197.91	-302.07	88.63	2837.94	-331.58	246.97	2902.93	-342.34	281.07	3295.17	-165.10	1219.67	0.00	0.00	0.00	3263.06	-144.42	1603.88	3096.41	-133.48	1590.51	3223.11	-305.66	1576.15	2582.84	-24.05	1551.65	875.26	276.07	77.41	277.36	271.51	79.27	878.01
9.08000	3179.77	-85.11	55.02	3162.71	-99.35	64.20	2810.58	-58.42	201.43	2846.14	-48.81	218.13	3212.94	-307.70	94.80	3197.91	-302.07	88.63	2850.23	-334.14	245.38	2914.32	-343.70	279.75	3298.79	-163.60	1220.89	0.00	0.00	0.00	3267.94	-140.31	1605.34	3096.41	-133.48	1590.51	3223.11	-305.66	1576.15	2582.84	-24.05	1551.65	874.65	276.38	77.47	276.77	271.31	79.23	878.06
9.09000	3179.77	-85.11	55.02	3162.71	-99.35	64.20	2810.58	-58.42	201.43	2846.14	-48.81	218.13	3212.94	-307.70	94.80	3197.91	-302.07	88.63	2862.93	-336.70	243.72	2926.06	-345.04	278.35	3302.19	-161.99	1222.05	0.00	0.00	0.00	3270.49	-138.15	1606.12	3096.41	-133.48	1590.51	3223.11	-305.66	1576.15	2582.84	-24.05	1551.65	875.40	276.21	77.56	276.94	271.44	79.14	878.02
9.10000	3179.77	-85.11	55.02	3162.71	-99.35	64.20	2810.58	-58.42	201.43	2846.14	-48.81	218.13	3212.94	-307.70	94.80	3197.91	-302.07	88.63	2876.05	-339.25	241.97	2938.17	-346.36	276.87	3305.50	-160.19	1223.20	0.00	0.00	0.00	3270.49	-138.15	1606.12	3096.41	-133.48	1590.51	3223.11	-305.66	1576.15	2582.84	-24.05	1551.65	875.05	276.14	77.49	277.90	271.24	79.49	877.99
9.11000	3179.77	-85.11	55.02	3162.71	-99.35	64.20	2810.58	-58.42	201.43	2846.14	-48.81	218.13	3212.94	-307.70	94.80	3197.91	-302.07	88.63	2889.59	-341.80	240.15	2950.64	-347.67	275.33	3308.64	-158.28	1224.24	0.00	0.00	0.00	3270.49	-138.15	1606.12	3096.41	-133.48	1590.51	3223.11	-305.66	1576.15	2582.84	-24.05	1551.65	874.73	276.15	77.36	277.48	271.48	79.65	877.96
9.12000	3179.77	-85.11	55.02	3162.71	-99.35	64.20	2810.58	-58.42	201.43	2846.14	-48.81	218.13	3212.94	-307.70	94.80	3197.91	-302.07	88.63	2903.55	-344.34	238.24	2963.48	-348.95	273.71	3311.81	-156.28	1225.05	0.00	0.00	0.00	3270.49	-138.15	1606.12	3096.41	-133.48	1590.51	3223.11	-305.66	1576.15	2582.84	-24.05	1551.65	874.97	276.19	77.31	277.61	271.80	79.62	877.99
9.13000	3179.77	-85.11	55.02	3162.71	-99.35	64.20	2810.58	-58.42	201.43	2846.14	-48.81	218.13	3212.94	-307.70	94.80	3197.91	-302.07	88.63	2917.95	-346.88	236.25	2976.70	-350.21	272.02	3314.87	-154.25	1225.55	0.00	0.00	0.00	3270.49	-138.15	1606.12	3096.41	-133.48	1590.51	3223.11	-305.66	1576.15	2582.84	-24.05	1551.65	874.79	276.23	77.33	277.55	271.69	79.70	878.09
9.14000	3179.77	-85.11	55.02	3162.71	-99.35	64.20	2810.58	-58.42	201.43	2846.14	-48.81	218.13	3212.94	-307.70	94.80	3197.91	-302.07	88.63	2932.78	-349.41	234.19	2990.30	-351.46	270.25	3317.81	-152.27	1225.69	0.00	0.00	0.00	3270.49	-138.15	1606.12	3096.41	-133.48	1590.51	3223.11	-305.66	1576.15	2582.84	-24.05	1551.65	875.30	276.31	77.55	276.87	271.69	79.37	878.03
9.15000	3179.77	-85.11	55.02	3162.71	-99.35	64.20	2810.58	-58.42	201.43	2846.14	-48.81	218.13	3212.94	-307.70	94.80	3197.91	-302.07	88.63	2948.05	-351.94	232.03	3004.27	-352.68	268.41	3320.95	-150.25	1225.47	0.00	0.00	0.00	3270.49	-138.15	1606.12	3096.41	-133.48	1590.51	3223.11	-305.66	1576.15	2582.84	-24.05	1551.65	874.91	276.15	77.53	277.21	271.58	79.37	878.01
9.16000	3179.77	-85.11	55.02	3162.71	-99.35	64.20	2810.58	-58.42	201.43	2846.14	-48.81	218.13	3212.94	-307.70	94.80	3197.91	-302.07	88.63	2963.77	-354.47	229.80	3018.64	-353.88	266.49	3323.78	-148.25	1224.86	0.00	0.00	0.00	3270.49	-138.15	1606.12	3096.41	-133.48	1590.51	3223.11	-305.66	1576.15	2582.84	-24.05	1551.65	874.92	276.07	77.37	277.65	271.63	79.57	878.03
9.17000	3179.77	-85.11	55.02	3162.71	-99.35	64.20	2810.58	-58.42	201.43	2846.14	-48.81	218.13	3212.94	-307.70	94.80	3197.91	-302.07	88.63	2979.94	-356.99	227.47	3033.39	-355.05	264.50	3326.44	-146.26	1223.95	0.00	0.00	0.00	3270.49	-138.15	1606.12	3096.41	-133.48	1590.51	3223.11	-305.66	1576.15	2582.84	-24.05	1551.65	874.93	275.88	77.49	277.41	271.62	79.63	878.05
9.18000	3179.77	-85.11	55.02	3162.71	-99.35	64.20	2810.58	-58.42	201.43	2846.14	-48.81	218.13	3212.94	-307.70	94.80	3197.91	-302.07	88.63	2996.56	-359.50	225.07	3048.54	-356.21	262.43	3329.08	-144.22	1222.89	0.00	0.00	0.00	3270.49	-138.15	1606.12	3096.41	-133.48	1590.51	3223.11	-305.66	1576.15	2582.84	-24.05	1551.65	874.37	276.04	77.46	277.88	271.56	79.67	878.13
9.19000	3179.77	-85.11	55.02	3162.71	-99.35	64.20	2810.58	-58.42	201.43	2846.14	-48.81	218.13	3212.94	-307.70	94.80	3197.91	-302.07	88.63	3013.64	-362.01	222.58	3064.08	-357.34	260.28	3331.55	-142.14	1221.62	0.00	0.00	0.00	3270.49	-138.15	1606.12	3096.41	-133.48	1590.51	3223.11	-305.66	1576.15	2582.84	-24.05	1551.65	874.34	276.06	77.36	277.98	271.63	79.65	878.01
9.20000	3179.77	-85.11	55.02	3162.71	-99.35	64.20	2810.58	-58.42	201.43	2846.14	-48.81	218.13	3212.94	-307.70	94.80	3197.91	-302.07	88.63	3031.18	-364.51	220.00	3080.03	-358.45	258.05	3334.10	-139.98	1220.28	0.00	0.00	0.00	3270.49	-138.15	1606.12	3096.41	-133.48	1590.51	3223.11	-305.66	1576.15	2582.84	-24.05	1551.65	874.95	276.05	77.55	277.72	271.22	79.54	878.05
9.21000	3179.77	-85.11	55.02	3162.71	-99.35	64.20	2810.58	-58.42	201.43	2846.14	-48.81	218.13	3212.94	-307.70	94.80	3197.91	-302.07	88.63	3049.19	-367.01	217.33	3096.39	-359.54	255.74	3336.75	-137.82	1218.91	0.00	0.00	0.00	3270.49	-138.15	1606.12	3096.41	-133.48	1590.51	3223.11	-305.66	1576.15	2582.84	-24.05	1551.65	875.19	276.18	77.44	277.41	271.27	79.54	878.02
9.22000	3179.77	-85.11	55.02	3162.71	-99.35	64.20	2810.58	-58.42	201.43	2846.14	-48.81	218.13	3212.94	-307.70	94.80	3197.91	-302.07	88.63	3067.68	-369.50	214.57	3113.16	-360.60	253.35	3339.33	-135.67	1217.61	0.00	0.00	0.00	3270.49	-138.15	1606.12	3096.41	-133.48	1590.51	3223.11	-305.66	1576.15	2582.84	-24.05	1551.65	874.74	275.98	77.31	277.14	271.46	79.49	878.10
9.23000	3179.77	-85.11	55.02	3162.71	-99.35	64.20	2810.58	-58.42	201.43	2846.14	-48.81	218.13	3212.94	-307.70	94.80	3197.91	-302.07	88.63	3086.64	-371.98	211.73	3130.34	-361.65	250.87	3339.33	-135.67	1217.61	0.00	0.00	0.00	3270.49	-138.15	1606.12	3096.41	-133.48	1590.51	3223.11	-305.66	1576.15	2582.84	-24.05	1551.65	874.58	275.99	77.35	277.41	271.76	79.55	878.12
9.24000	3179.77	-85.11	55.02	3162.71	-99.35	64.20	2810.58	-58.42	201.43	2846.14	-48.81	218.13	3212.94	-307.70	94.80	3197.91	-302.07	88.63	3106.09	-374.46	208.79	3147.94	-362.66	248.32	3339.33	-135.67	1217.61	0.00	0.00	0.00	3270.49	-138.15	1606.12	3096.41	-133.48	1590.51	3223.11	-305.66	1576.15	2582.84	-24.05	1551.65	874.75	276.03	77.41	277.79	271.50	79.62	878.05
9.25000	3179.77	-85.11	55.02	3162.71	-99.35	64.20	2810.58	-58.42	201.43	2846.14	-48.81	218.13	3212.94	-307.70	94.80	3197.91	-302.07	88.63	3126.02	-376.93	205.76	3165.96	-363.66	245.69	3339.33	-135.67	1217.61	0.00	0.00	0.00	3270.49	-138.15	1606.12	3096.41	-133.48	1590.51	3223.11	-305.66	1576.15	2582.84	-24.05	1551.65	874.70	276.11	77.45	277.27	271.51	79.36	878.07
9.26000	3179.77	-85.11	55.02	3162.71	-99.35	64.20	2810.58	-58.42	201.43	2846.14	-48.81	218.13	3212.94	-307.70	94.80	3197.91	-302.07	88.63	3146.44	-379.39	202.64	3184.41	-364.63	242.97	3339.33	-135.67	1217.61	0.00	0.00	0.00	3270.49	-138.15	1606.12	3096.41	-133.48	1590.51	3223.11	-305.66	1576.15	2582.84	-24.05	1551.65	874.31	276.07	77.26	277.35	271.58	79.40	878.04
9.27000	3179.77	-85.11	55.02	3162.71	-99.35	64.20	2810.58	-58.42	201.43	2846.14	-48.81	218.13	3212.94	-307.70	94.80	3197.91	-302.07	88.63	3167.36	-381.85	199.43	3203.29	-365.57	240.17	3339.33	-135.67	1217.61	0.00	0.00	0.00	3270.49	-138.15	1606.12	3096.41	-133.48	1590.51	3223.11	-305.66	1576.15	2582.84	-24.05	1551.65	874.59	276.39	77.24	277.57	271.69	79.48	878.03
9.28000	3179.77	-85.11	55.02	3162.71	-99.35	64.20	2810.58	-58.42	201.43	2846.14	-48.81	218.13	3212.94	-307.70	94.80	3197.91	-302.07	88.63	3188.78	-384.30	196.13	3222.60	-366.49	237.28	3339.33	-135.67	1217.61	0.00	0.00	0.00	3270.49	-138.15	1606.12	3096.41	-133.48	1590.51	3223.11	-305.66	1576.15	2582.84	-24.05	1551.65	874.75	276.42	77.17	277.55	271.58	79.53	878.12
9.29000	3179.77	-85.11	55.02	3162.71	-99.35	64.20	2810.58	-58.42	201.43	2846.14	-48.81	218.13	3212.94	-307.70	94.80	3197.91	-302.07	88.63	3210.71	-386.74	192.73	3242.36	-367.38	234.31	3339.33	-135.67	1217.61	0.00	0.00	0.00	3270.49	-138.15	1606.12	3096.41	-133.48	1590.51	3223.11	-305.66	1576.15	2582.84	-24.05	1551.65	874.69	276.19	77.33	277.82	271.25	79.58	878.05
9.30000	3179.77	-85.11	55.02	3162.71	-99.35	64.20	2810.58	-58.42	201.43	2846.14	-48.81	218.13	3212.94	-307.70	94.80	3197.91	-302.07	88.63	3233.14	-389.17	189.24	3262.55	-368.25	231.25	3339.33	-135.67	1217.61	0.00	0.00	0.00	3270.49	-138.15	1606.12	3096.41	-133.48	1590.51	3223.11	-305.66	1576.15	2582.84	-24.05	1551.65	875.08	276.18	77.42	278.51	271.46	79.74	878.10
9.31000	3179.77	-85.11	55.02	3162.71	-99.35	64.20	2810.58	-58.42	201.43	2846.14	-48.81	218.13	3212.94	-307.70	94.80	3197.91	-302.07	88.63	3256.09	-391.59	185.66	3283.20	-369.10	228.10	3339.33	-135.67	1217.61	0.00	0.00	0.00	3270.49	-138.15	1606.12	3096.41	-133.48	1590.51	3223.11	-305.66	1576.15	2582.84	-24.05	1551.65	874.82	276.00	77.53	277.30	271.44	79.58	878.09
9.32000	3179.77	-85.11	55.02	3162.71	-99.35	64.20	2810.58	-58.42	201.43	2846.14	-48.81	218.13	3212.94	-307.70	94.80	3197.91	-302.07	88.63	3271.42	-393.30	183.44	3304.29	-369.91	224.87	3339.33	-135.67	1217.61	0.00	0.00	0.00	3270.49	-138.15	1606.12	3096.41	-133.48	1590.51	3223.11	-305.66	1576.15	2582.84	-24.05	1551.65	874.69	276.07	77.34	277.12	271.46	79.40	878.00
9.33000	3179.77	-85.11	55.02	3162.71	-99.35	64.20	2810.58	-58.42	201.43	2846.14	-48.81	218.13	3212.94	-307.70	94.80	3197.91	-302.07	88.63	3287.15	-394.72	180.60	3318.59	-370.40	223.10	3339.33	-135.67	1217.61	0.00	0.00	0.00	3270.49	-138.15	1606.12	3096.41	-133.48	1590.51	3223.11	-305.66	1576.15	2582.84	-24.05	1551.65	874.68	275.89	77.44	277.10	271.64	79.33	877.90
9.34000	3179.77	-85.11	55.02	3162.71	-99.35	64.20	2810.58	-58.42	201.43	2846.14	-48.81	218.13	3212.94	-307.70	94.80	3197.91	-302.07	88.63	3287.15	-394.72	180.60	3332.61	-371.03	220.10	3339.33	-135.67	1217.61	0.00	0.00	0.00	3270.49	-138.15	1606.12	3096.41	-133.48	1590.51	3223.11	-305.66	1576.15	2582.84	-24.05	1551.65	875.02	276.07	77.59	278.05	271.61	79.67	877.97
9.35000	3179.77	-85.11	55.02	3162.71	-99.35	64.20	2810.58	-58.42	201.43	2846.14	-48.81	218.13	3212.94	-307.70	94.80	3197.91	-302.07	88.63	3287.15	-394.72	180.60	3332.61	-371.03	220.10	3339.33	-135.67	1217.61	0.00	0.00	0.00	3270.49	-138.15	1606.12	3096.41	-133.48	1590.51	3223.11	-305.66	1576.15	2582.84	-24.05	1551.65	875.32	276.05	77.55	278.07	271.39	79.79	877.99
9.36000	3179.77	-85.11	55.02	3162.71	-99.35	64.20	2810.58	-58.42	201.43	2846.14	-48.81	218.13	3212.94	-307.70	94.80	3197.91	-302.07	88.63	3287.15	-394.72	180.60	3332.61	-371.03	220.10	3339.33	-135.67	1217.61	0.00	0.00	0.00	3270.49	-138.15	1606.12	3096.41	-133.48	1590.51	3223.11	-305.66	1576.15	2582.84	-24.05	1551.65	875.17	275.92	77.50	277.24	271.37	79.37	877.98
9.37000	3179.77	-85.11	55.02	3162.71	-99.35	64.20	2810.58	-58.42	201.43	2846.14	-48.81	218.13	3212.94	-307.70	94.80	3197.91	-302.07	88.63	3287.15	-394.72	180.60	3332.61	-371.03	220.10	3339.33	-135.67	1217.61	0.00	0.00	0.00	3270.49	-138.15	1606.12	3096.41	-133.48	1590.51	3223.11	-305.66	1576.15	2582.84	-24.05	1551.65	875.46	275.99	77.72	277.16	271.52	79.29	878.05
9.38000	3179.77	-85.11	55.02	3162.71	-99.35	64.20	2810.58	-58.42	201.43	2846.14	-48.81	218.13	3212.94	-307.70	94.80	3197.91	-302.07	88.63	3287.15	-394.72	180.60	3332.61	-371.03	220.10	3339.33	-135.67	1217.61	0.00	0.00	0.00	3270.49	-138.15	1606.12	3096.41	-133.48	1590.51	3223.11	-305.66	1576.15	2582.84	-24.05	1551.65	875.46	275.99	77.72	277.16	271.52	79.29	878.05
[truncated: 35 more columns]
