# Supplementary material for: The impact of mobile phone use on where we look and how we walk when negotiating floor based obstacles
Source: PLoS One. 2017 Jun 30;12(6):e0179802. doi: 10.1371/journal.pone.0179802 (PMC5493336; doi:10.1371/journal.pone.0179802)
Supplement: S1 File — (ZIP) [file pone.0179802.s001.zip › Gait/PP12/BD obs talk 2.txt]

CODAmotion Analysis Text
Codamotion Analysis Text Save of: BD obs talk 2.mdf
Time	Markers
Time	1:LTOE.X	1:LTOE.Y	1:LTOE.Z	2:L2nd.X	2:L2nd.Y	2:L2nd.Z	3:LHEE.X	3:LHEE.Y	3:LHEE.Z	4:LANK.X	4:LANK.Y	4:LANK.Z	5:RTOE.X	5:RTOE.Y	5:RTOE.Z	6:R2nd.X	6:R2nd.Y	6:R2nd.Z	7:RHEE.X	7:RHEE.Y	7:RHEE.Z	8:RANK.X	8:RANK.Y	8:RANK.Z	9:STRN.X	9:STRN.Y	9:STRN.Z	10:Marker 10.X	10:Marker 10.Y	10:Marker 10.Z	11:FRHD.X	11:FRHD.Y	11:FRHD.Z	12:FLHD.X	12:FLHD.Y	12:FLHD.Z	13:BRHD.X	13:BRHD.Y	13:BRHD.Z	14:BLHD.X	14:BLHD.Y	14:BLHD.Z	15:BLSTEP.X	15:BLSTEP.Y	15:BLSTEP.Z	16:FLSTEP.X	16:FLSTEP.Y	16:FLSTEP.Z	17:BRSTEP.X
(s)	(mm)	(mm)	(mm)	(mm)	(mm)	(mm)	(mm)	(mm)	(mm)	(mm)	(mm)	(mm)	(mm)	(mm)	(mm)	(mm)	(mm)	(mm)	(mm)	(mm)	(mm)	(mm)	(mm)	(mm)	(mm)	(mm)	(mm)	(mm)	(mm)	(mm)	(mm)	(mm)	(mm)	(mm)	(mm)	(mm)	(mm)	(mm)	(mm)	(mm)	(mm)	(mm)	(mm)	(mm)	(mm)	(mm)	(mm)	(mm)	(mm)
0.00000	-3873.04	70.68	7.84	-3828.82	60.03	7.00	-1489.64	138.76	380.33	-1487.63	142.71	417.08	-3254.20	-11.62	23.93	-3290.50	-7.61	47.03	-3217.70	124.53	11.61	-3177.13	124.12	44.63	-2604.21	121.65	1172.37	0.00	0.00	0.00	-3773.66	168.76	1563.43	-2779.95	181.13	1567.06	-2930.69	107.99	1224.27	-2885.79	22.65	1191.27	670.04	218.05	58.92	210.26	210.18	58.87	639.42
0.01000	-3873.04	70.68	7.84	-3828.82	60.03	7.00	-1489.64	138.76	380.33	-1487.63	142.71	417.08	-3254.20	-11.62	23.93	-3290.50	-7.61	47.03	-3217.70	124.53	11.61	-3177.13	124.12	44.63	-2604.21	121.65	1172.37	0.00	0.00	0.00	-3773.66	168.76	1563.43	-2779.95	181.13	1567.06	-2930.69	107.99	1224.27	-2885.79	22.65	1191.27	670.04	218.05	58.92	210.26	210.18	58.87	639.42
0.02000	-3873.04	70.68	7.84	-3828.82	60.03	7.00	-1489.64	138.76	380.33	-1487.63	142.71	417.08	-3254.20	-11.62	23.93	-3290.50	-7.61	47.03	-3217.70	124.53	11.61	-3177.13	124.12	44.63	-2604.21	121.65	1172.37	0.00	0.00	0.00	-3773.66	168.76	1563.43	-2779.95	181.13	1567.06	-2930.69	107.99	1224.27	-2885.79	22.65	1191.27	670.04	218.05	58.92	210.26	210.18	58.87	639.42
0.03000	-3873.04	70.68	7.84	-3828.82	60.03	7.00	-1489.64	138.76	380.33	-1487.63	142.71	417.08	-3254.20	-11.62	23.93	-3290.50	-7.61	47.03	-3218.09	124.54	11.61	-3177.54	124.14	44.64	-2604.21	121.65	1172.37	0.00	0.00	0.00	-3773.66	168.76	1563.43	-2779.95	181.13	1567.06	-2931.45	108.02	1224.59	-2886.63	22.66	1191.61	670.26	218.12	58.94	210.33	210.25	58.89	639.66
0.04000	-3873.04	70.68	7.84	-3828.82	60.03	7.00	-1489.64	138.76	380.33	-1487.63	142.71	417.08	-3254.20	-11.62	23.93	-3290.50	-7.61	47.03	-3602.20	139.41	10.84	-3594.00	140.33	52.96	-2604.21	121.65	1172.37	0.00	0.00	0.00	-3773.66	168.76	1563.43	-2779.95	181.13	1567.06	-3683.48	136.11	1543.29	-3722.50	28.75	1533.72	882.60	287.36	77.78	283.97	283.12	79.37	882.40
0.05000	-3873.04	70.68	7.84	-3828.82	60.03	7.00	-1489.64	138.76	380.33	-1487.63	142.71	417.08	-3254.20	-11.62	23.93	-3290.50	-7.61	47.03	-3603.94	139.72	10.25	-3617.57	141.31	49.49	-2604.21	121.65	1172.37	0.00	0.00	0.00	-3773.66	168.76	1563.43	-2779.95	181.13	1567.06	-3686.41	136.14	1543.37	-3720.17	30.15	1534.50	882.14	287.38	77.59	283.72	283.31	79.43	883.09
0.06000	-3873.04	70.68	7.84	-3828.82	60.03	7.00	-1489.64	138.76	380.33	-1487.63	142.71	417.08	-3254.20	-11.62	23.93	-3290.50	-7.61	47.03	-3601.51	138.98	11.09	-3622.42	141.27	48.82	-2604.21	121.65	1172.37	0.00	0.00	0.00	-3773.66	168.76	1563.43	-2779.95	181.13	1567.06	-3695.44	136.47	1542.82	-3731.49	30.42	1534.91	881.87	287.41	77.54	284.30	283.49	79.50	883.10
0.07000	-3873.04	70.68	7.84	-3828.82	60.03	7.00	-1489.64	138.76	380.33	-1487.63	142.71	417.08	-3254.20	-11.62	23.93	-3290.50	-7.61	47.03	-3616.65	138.98	8.79	-3618.01	141.58	49.52	-2604.21	121.65	1172.37	0.00	0.00	0.00	-3773.66	168.76	1563.43	-2779.95	181.13	1567.06	-3692.18	135.43	1542.97	-3720.61	28.86	1533.43	882.31	287.33	77.69	284.55	283.30	79.55	882.91
0.08000	-3873.04	70.68	7.84	-3828.82	60.03	7.00	-1489.64	138.76	380.33	-1487.63	142.71	417.08	-3254.20	-11.62	23.93	-3290.50	-7.61	47.03	-3605.94	139.41	9.94	-3603.94	141.40	51.21	-2604.21	121.65	1172.37	0.00	0.00	0.00	-3773.66	168.76	1563.43	-2779.95	181.13	1567.06	-3692.77	135.04	1542.75	-3698.69	28.45	1533.18	882.59	287.44	77.81	284.23	282.93	79.59	882.50
0.09000	-3873.04	70.68	7.84	-3828.82	60.03	7.00	-1489.64	138.76	380.33	-1487.63	142.71	417.08	-3254.20	-11.62	23.93	-3290.50	-7.61	47.03	-3601.39	138.90	10.30	-3613.87	140.82	49.52	-2604.21	121.65	1172.37	0.00	0.00	0.00	-3773.66	168.76	1563.43	-2779.95	181.13	1567.06	-3692.24	136.16	1542.68	-3712.43	28.72	1535.33	882.38	287.32	77.66	284.43	283.18	79.62	882.89
0.10000	-3873.04	70.68	7.84	-3828.82	60.03	7.00	-1489.64	138.76	380.33	-1487.63	142.71	417.08	-3254.20	-11.62	23.93	-3290.50	-7.61	47.03	-3603.82	138.92	10.45	-3601.11	140.69	51.69	-2604.21	121.65	1172.37	0.00	0.00	0.00	-3773.66	168.76	1563.43	-2779.95	181.13	1567.06	-3695.02	135.45	1543.01	-3740.56	28.98	1535.28	882.51	287.27	77.75	284.31	283.24	79.49	882.87
0.11000	-3873.04	70.68	7.84	-3828.82	60.03	7.00	-1489.64	138.76	380.33	-1487.63	142.71	417.08	-3254.20	-11.62	23.93	-3290.50	-7.61	47.03	-3612.48	139.74	9.02	-3618.54	141.26	49.07	-2604.21	121.65	1172.37	0.00	0.00	0.00	-3773.66	168.76	1563.43	-2779.95	181.13	1567.06	-3692.91	134.93	1543.28	-3739.63	29.57	1534.74	882.63	287.46	77.79	284.05	283.17	79.58	882.63
0.12000	-3873.04	70.68	7.84	-3828.82	60.03	7.00	-1489.64	138.76	380.33	-1487.63	142.71	417.08	-3254.20	-11.62	23.93	-3290.50	-7.61	47.03	-3593.76	139.84	12.19	-3611.15	141.69	50.29	-2604.21	121.65	1172.37	0.00	0.00	0.00	-3773.66	168.76	1563.43	-2779.95	181.13	1567.06	-3691.80	134.82	1543.09	-3738.13	29.63	1534.69	882.46	287.28	77.83	283.79	283.14	79.50	882.70
0.13000	-3873.04	70.68	7.84	-3828.82	60.03	7.00	-1489.64	138.76	380.33	-1487.63	142.71	417.08	-3254.20	-11.62	23.93	-3290.50	-7.61	47.03	-3596.95	140.25	11.24	-3616.47	140.92	49.44	-2604.21	121.65	1172.37	0.00	0.00	0.00	-3773.66	168.76	1563.43	-2779.95	181.13	1567.06	-3705.75	135.38	1543.58	-3758.26	28.09	1535.32	882.39	287.49	77.72	284.20	283.09	79.62	882.73
0.14000	-3873.04	70.68	7.84	-3828.82	60.03	7.00	-1489.64	138.76	380.33	-1487.63	142.71	417.08	-3254.20	-11.62	23.93	-3290.50	-7.61	47.03	-3606.83	139.89	10.09	-3609.30	141.66	50.85	-2604.21	121.65	1172.37	0.00	0.00	0.00	-3773.66	168.76	1563.43	-2779.95	181.13	1567.06	-3686.92	135.48	1543.02	-3778.75	27.41	1536.12	882.15	287.21	77.46	284.12	283.25	79.45	882.99
0.15000	-3873.04	70.68	7.84	-3828.82	60.03	7.00	-1489.64	138.76	380.33	-1487.63	142.71	417.08	-3254.20	-11.62	23.93	-3290.50	-7.61	47.03	-3605.00	139.18	9.97	-3611.04	141.03	50.25	-2604.21	121.65	1172.37	0.00	0.00	0.00	-3773.66	168.76	1563.43	-2779.95	181.13	1567.06	-3696.23	135.35	1543.10	-3735.59	27.91	1534.62	882.49	287.27	77.65	284.25	283.24	79.44	882.77
0.16000	-3873.04	70.68	7.84	-3828.82	60.03	7.00	-1489.64	138.76	380.33	-1487.63	142.71	417.08	-3254.20	-11.62	23.93	-3290.50	-7.61	47.03	-3601.45	139.78	10.56	-3611.31	141.04	49.99	-2604.21	121.65	1172.37	0.00	0.00	0.00	-3773.66	168.76	1563.43	-2779.95	181.13	1567.06	-3691.95	135.77	1543.19	-3722.71	28.76	1533.55	882.41	287.23	77.75	284.24	283.09	79.45	882.73
0.17000	-3873.04	70.68	7.84	-3828.82	60.03	7.00	-1489.64	138.76	380.33	-1487.63	142.71	417.08	-3254.20	-11.62	23.93	-3290.50	-7.61	47.03	-3605.30	139.03	10.06	-3601.07	141.10	51.30	-2604.21	121.65	1172.37	0.00	0.00	0.00	-3773.66	168.76	1563.43	-2779.95	181.13	1567.06	-3699.20	135.10	1543.30	-3730.20	29.15	1534.71	881.97	287.34	77.67	284.34	283.12	79.55	882.46
0.18000	-3873.04	70.68	7.84	-3828.82	60.03	7.00	-1489.64	138.76	380.33	-1487.63	142.71	417.08	-3254.20	-11.62	23.93	-3290.50	-7.61	47.03	-3614.52	139.02	9.13	-3609.85	141.11	50.09	-2604.21	121.65	1172.37	0.00	0.00	0.00	-3773.66	168.76	1563.43	-2779.95	181.13	1567.06	-3702.68	134.75	1544.08	-3724.31	28.88	1534.85	882.17	287.43	77.52	284.36	283.22	79.67	882.99
0.19000	-3873.04	70.68	7.84	-3828.82	60.03	7.00	-1489.64	138.76	380.33	-1487.63	142.71	417.08	-3254.20	-11.62	23.93	-3290.50	-7.61	47.03	-3612.54	139.60	9.42	-3600.89	140.31	51.87	-2604.21	121.65	1172.37	0.00	0.00	0.00	-3773.66	168.76	1563.43	-2779.95	181.13	1567.06	-3697.96	135.07	1543.84	-3706.75	28.16	1534.79	882.36	287.45	77.65	283.98	283.40	79.51	882.73
0.20000	-3873.04	70.68	7.84	-3828.82	60.03	7.00	-1489.64	138.76	380.33	-1487.63	142.71	417.08	-3254.20	-11.62	23.93	-3290.50	-7.61	47.03	-3609.74	139.11	8.85	-3619.95	140.53	48.38	-2604.21	121.65	1172.37	0.00	0.00	0.00	-3773.66	168.76	1563.43	-2779.95	181.13	1567.06	-3697.05	134.73	1543.71	-3723.77	27.94	1535.50	881.90	287.66	77.48	283.81	283.19	79.54	882.70
0.21000	-3873.04	70.68	7.84	-3828.82	60.03	7.00	-1489.64	138.76	380.33	-1487.63	142.71	417.08	-3254.20	-11.62	23.93	-3290.50	-7.61	47.03	-3599.74	138.65	10.75	-3618.14	140.81	48.82	-2604.21	121.65	1172.37	0.00	0.00	0.00	-3773.66	168.76	1563.43	-2779.95	181.13	1567.06	-3709.53	134.69	1543.69	-3733.37	27.78	1535.50	882.02	287.34	77.61	284.15	283.27	79.64	882.85
0.22000	-3873.04	70.68	7.84	-3828.82	60.03	7.00	-1489.64	138.76	380.33	-1487.63	142.71	417.08	-3254.20	-11.62	23.93	-3290.50	-7.61	47.03	-3600.58	138.98	10.16	-3607.85	141.04	49.76	-2604.21	121.65	1172.37	0.00	0.00	0.00	-3773.66	168.76	1563.43	-2779.95	181.13	1567.06	-3696.98	134.71	1543.95	-3733.45	26.98	1535.83	882.17	287.14	77.69	284.22	283.08	79.56	882.65
0.23000	-3873.04	70.68	7.84	-3828.82	60.03	7.00	-1489.64	138.76	380.33	-1487.63	142.71	417.08	-3254.20	-11.62	23.93	-3290.50	-7.61	47.03	-3620.52	138.80	6.92	-3579.63	140.63	54.55	-2604.21	121.65	1172.37	0.00	0.00	0.00	-3773.66	168.76	1563.43	-2779.95	181.13	1567.06	-3696.52	134.90	1544.16	-3737.66	26.51	1536.08	882.37	287.40	77.60	284.10	283.20	79.54	882.49
0.24000	-3873.04	70.68	7.84	-3828.82	60.03	7.00	-1489.64	138.76	380.33	-1487.63	142.71	417.08	-3254.20	-11.62	23.93	-3290.50	-7.61	47.03	-3599.27	138.88	11.02	-3617.26	139.97	48.04	-2604.21	121.65	1172.37	0.00	0.00	0.00	-3773.66	168.76	1563.43	-2779.95	181.13	1567.06	-3710.54	134.41	1543.99	-3712.66	26.95	1535.04	882.05	287.25	77.51	283.95	283.19	79.50	882.59
0.25000	-3873.04	70.68	7.84	-3828.82	60.03	7.00	-1489.64	138.76	380.33	-1487.63	142.71	417.08	-3254.20	-11.62	23.93	-3290.50	-7.61	47.03	-3609.88	139.23	8.89	-3625.41	139.75	47.26	-2604.21	121.65	1172.37	0.00	0.00	0.00	-3773.66	168.76	1563.43	-2779.95	181.13	1567.06	-3700.32	134.28	1544.29	-3740.46	28.49	1535.09	882.50	287.23	77.72	284.74	283.21	79.70	882.67
0.26000	-3873.04	70.68	7.84	-3828.82	60.03	7.00	-1489.64	138.76	380.33	-1487.63	142.71	417.08	-3254.20	-11.62	23.93	-3290.50	-7.61	47.03	-3611.75	138.86	8.90	-3615.90	140.34	49.12	-2604.21	121.65	1172.37	0.00	0.00	0.00	-3773.66	168.76	1563.43	-2779.95	181.13	1567.06	-3699.30	134.49	1544.71	-3723.88	27.94	1535.82	882.12	287.42	77.56	283.99	283.04	79.47	883.06
0.27000	-3873.04	70.68	7.84	-3828.82	60.03	7.00	-1489.64	138.76	380.33	-1487.63	142.71	417.08	-3254.20	-11.62	23.93	-3290.50	-7.61	47.03	-3609.62	139.42	9.70	-3607.32	140.47	50.56	-2604.21	121.65	1172.37	0.00	0.00	0.00	-3773.66	168.76	1563.43	-2779.95	181.13	1567.06	-3699.44	134.08	1544.13	-3716.01	27.65	1535.55	882.41	287.51	77.61	283.11	283.28	79.33	883.27
0.28000	-3873.04	70.68	7.84	-3828.82	60.03	7.00	-1489.64	138.76	380.33	-1487.63	142.71	417.08	-3254.20	-11.62	23.93	-3290.50	-7.61	47.03	-3604.93	140.09	9.89	-3621.80	141.21	48.15	-2604.21	121.65	1172.37	0.00	0.00	0.00	-3773.66	168.76	1563.43	-2779.95	181.13	1567.06	-3690.00	133.80	1543.53	-3745.13	25.96	1536.68	882.05	287.53	77.47	283.49	283.23	79.31	882.95
0.29000	-3873.04	70.68	7.84	-3828.82	60.03	7.00	-1489.64	138.76	380.33	-1487.63	142.71	417.08	-3254.20	-11.62	23.93	-3290.50	-7.61	47.03	-3602.45	139.12	10.54	-3609.61	140.23	49.77	-2604.21	121.65	1172.37	0.00	0.00	0.00	-3773.66	168.76	1563.43	-2779.95	181.13	1567.06	-3699.10	133.46	1544.15	-3721.52	26.50	1535.66	882.85	287.21	77.70	283.93	283.04	79.50	883.18
0.30000	-3873.04	70.68	7.84	-3828.82	60.03	7.00	-1489.64	138.76	380.33	-1487.63	142.71	417.08	-3254.20	-11.62	23.93	-3290.50	-7.61	47.03	-3598.80	139.06	11.53	-3589.40	140.49	53.17	-2604.21	121.65	1172.37	0.00	0.00	0.00	-3773.66	168.76	1563.43	-2779.95	181.13	1567.06	-3695.12	132.64	1543.74	-3725.34	26.27	1536.12	882.38	287.15	77.64	284.10	283.18	79.57	883.08
0.31000	-3873.04	70.68	7.84	-3828.82	60.03	7.00	-1489.64	138.76	380.33	-1487.63	142.71	417.08	-3254.20	-11.62	23.93	-3290.50	-7.61	47.03	-3593.69	139.97	11.86	-3605.16	141.33	51.02	-2604.21	121.65	1172.37	0.00	0.00	0.00	-3773.66	168.76	1563.43	-2779.95	181.13	1567.06	-3703.79	132.34	1544.56	-3737.11	25.80	1536.58	882.04	287.52	77.66	283.94	283.34	79.54	883.19
0.32000	-3873.04	70.68	7.84	-3828.82	60.03	7.00	-1489.64	138.76	380.33	-1487.63	142.71	417.08	-3254.20	-11.62	23.93	-3290.50	-7.61	47.03	-3599.69	139.98	10.54	-3600.49	140.85	50.81	-2604.21	121.65	1172.37	0.00	0.00	0.00	-3773.66	168.76	1563.43	-2779.95	181.13	1567.06	-3703.99	132.15	1544.35	-3716.86	25.16	1536.76	882.21	287.39	77.69	284.40	283.28	79.71	883.14
0.33000	-3873.04	70.68	7.84	-3828.82	60.03	7.00	-1489.64	138.76	380.33	-1487.63	142.71	417.08	-3254.20	-11.62	23.93	-3290.50	-7.61	47.03	-3615.20	139.33	8.21	-3622.85	140.99	47.85	-2604.21	121.65	1172.37	0.00	0.00	0.00	-3773.66	168.76	1563.43	-2779.95	181.13	1567.06	-3705.59	131.44	1544.93	-3735.31	24.46	1536.35	882.36	287.15	77.66	284.01	283.44	79.49	882.89
0.34000	-3873.04	70.68	7.84	-3828.82	60.03	7.00	-1489.64	138.76	380.33	-1487.63	142.71	417.08	-3254.20	-11.62	23.93	-3290.50	-7.61	47.03	-3605.94	140.51	9.50	-3612.57	141.30	49.84	-2604.21	121.65	1172.37	0.00	0.00	0.00	-3773.66	168.76	1563.43	-2779.95	181.13	1567.06	-3706.99	131.57	1545.12	-3727.04	23.71	1535.01	881.86	287.24	77.63	283.48	283.27	79.37	882.28
0.35000	-3873.04	70.68	7.84	-3828.82	60.03	7.00	-1489.64	138.76	380.33	-1487.63	142.71	417.08	-3254.20	-11.62	23.93	-3290.50	-7.61	47.03	-3598.34	139.69	11.02	-3607.21	142.10	50.41	-2604.21	121.65	1172.37	0.00	0.00	0.00	-3773.66	168.76	1563.43	-2779.95	181.13	1567.06	-3701.28	131.34	1545.09	-3731.78	23.66	1536.07	881.96	287.40	77.57	284.41	283.30	79.65	882.37
0.36000	-3873.04	70.68	7.84	-3828.82	60.03	7.00	-1489.64	138.76	380.33	-1487.63	142.71	417.08	-3254.20	-11.62	23.93	-3290.50	-7.61	47.03	-3611.32	138.88	8.63	-3606.72	141.22	49.75	-2604.21	121.65	1172.37	0.00	0.00	0.00	-3773.66	168.76	1563.43	-2779.95	181.13	1567.06	-3703.18	130.32	1545.22	-3734.66	22.30	1537.21	881.93	287.31	77.63	284.10	283.32	79.48	882.87
0.37000	-3873.04	70.68	7.84	-3828.82	60.03	7.00	-1489.64	138.76	380.33	-1487.63	142.71	417.08	-3254.20	-11.62	23.93	-3290.50	-7.61	47.03	-3603.78	139.63	9.81	-3602.17	140.96	50.87	-2604.21	121.65	1172.37	0.00	0.00	0.00	-3773.66	168.76	1563.43	-2779.95	181.13	1567.06	-3696.57	128.93	1545.27	-3741.33	21.88	1537.20	881.96	287.15	77.65	283.99	283.11	79.48	883.28
0.38000	-3873.04	70.68	7.84	-3828.82	60.03	7.00	-1489.64	138.76	380.33	-1487.63	142.71	417.08	-3254.20	-11.62	23.93	-3290.50	-7.61	47.03	-3601.86	139.95	10.35	-3607.31	141.39	50.07	-2604.21	121.65	1172.37	0.00	0.00	0.00	-3773.66	168.76	1563.43	-2779.95	181.13	1567.06	-3690.91	128.29	1544.61	-3745.22	21.31	1536.61	881.49	287.12	77.38	284.37	283.21	79.68	882.74
0.39000	-3873.04	70.68	7.84	-3828.82	60.03	7.00	-1489.64	138.76	380.33	-1487.63	142.71	417.08	-3254.20	-11.62	23.93	-3290.50	-7.61	47.03	-3597.01	140.18	10.42	-3596.64	141.69	51.55	-2604.21	121.65	1172.37	0.00	0.00	0.00	-3773.66	168.76	1563.43	-2779.95	181.13	1567.06	-3690.51	127.37	1544.49	-3715.83	21.42	1536.21	882.01	287.04	77.62	282.97	283.16	79.30	883.11
0.40000	-3873.04	70.68	7.84	-3828.82	60.03	7.00	-1489.64	138.76	380.33	-1487.63	142.71	417.08	-3254.20	-11.62	23.93	-3290.50	-7.61	47.03	-3609.30	139.76	8.77	-3605.99	141.29	49.93	-2604.21	121.65	1172.37	0.00	0.00	0.00	-3773.66	168.76	1563.43	-2779.95	181.13	1567.06	-3697.12	126.18	1544.77	-3719.43	20.11	1536.73	882.18	287.31	77.54	283.61	283.06	79.34	882.78
0.41000	-3873.04	70.68	7.84	-3828.82	60.03	7.00	-1489.64	138.76	380.33	-1487.63	142.71	417.08	-3254.20	-11.62	23.93	-3290.50	-7.61	47.03	-3614.21	139.19	8.15	-3599.76	140.90	50.59	-2604.21	121.65	1172.37	0.00	0.00	0.00	-3773.66	168.76	1563.43	-2779.95	181.13	1567.06	-3703.03	125.11	1545.27	-3730.02	19.26	1537.98	882.45	287.43	77.56	284.13	283.28	79.55	882.73
0.42000	-3873.04	70.68	7.84	-3828.82	60.03	7.00	-1489.64	138.76	380.33	-1487.63	142.71	417.08	-3254.20	-11.62	23.93	-3290.50	-7.61	47.03	-3589.72	139.68	11.97	-3589.49	142.66	52.62	-2604.21	121.65	1172.37	0.00	0.00	0.00	-3773.66	168.76	1563.43	-2779.95	181.13	1567.06	-3713.50	124.59	1545.54	-3752.48	17.40	1538.06	882.52	287.60	77.63	283.94	283.31	79.51	882.53
0.43000	-3873.04	70.68	7.84	-3828.82	60.03	7.00	-1489.64	138.76	380.33	-1487.63	142.71	417.08	-3254.20	-11.62	23.93	-3290.50	-7.61	47.03	-3579.46	139.72	12.65	-3583.11	142.00	52.92	-2604.21	121.65	1172.37	0.00	0.00	0.00	-3773.66	168.76	1563.43	-2779.95	181.13	1567.06	-3701.18	123.02	1544.91	-3744.93	16.68	1537.28	882.60	287.33	77.72	284.08	283.44	79.48	882.90
0.44000	-3873.04	70.68	7.84	-3828.82	60.03	7.00	-1489.64	138.76	380.33	-1487.63	142.71	417.08	-3254.20	-11.62	23.93	-3290.50	-7.61	47.03	-3595.94	139.88	10.23	-3604.60	142.15	49.68	-2604.21	121.65	1172.37	0.00	0.00	0.00	-3773.66	168.76	1563.43	-2779.95	181.13	1567.06	-3718.58	120.87	1545.73	-3739.65	14.20	1537.73	882.68	287.45	77.67	284.42	283.10	79.55	882.84
0.45000	-3873.04	70.68	7.84	-3828.82	60.03	7.00	-1489.64	138.76	380.33	-1487.63	142.71	417.08	-3254.20	-11.62	23.93	-3290.50	-7.61	47.03	-3599.38	139.97	9.26	-3594.56	142.43	51.57	-2604.21	121.65	1172.37	0.00	0.00	0.00	-3773.66	168.76	1563.43	-2779.95	181.13	1567.06	-3694.22	118.82	1545.07	-3741.50	14.35	1537.91	882.44	287.42	77.56	284.26	283.12	79.55	882.80
0.46000	-3873.04	70.68	7.84	-3828.82	60.03	7.00	-1489.64	138.76	380.33	-1487.63	142.71	417.08	-3254.20	-11.62	23.93	-3290.50	-7.61	47.03	-3595.61	140.51	10.20	-3591.19	141.96	51.86	-2604.21	121.65	1172.37	0.00	0.00	0.00	-3773.66	168.76	1563.43	-2779.95	181.13	1567.06	-3694.76	117.17	1544.43	-3760.19	13.52	1537.99	882.66	287.11	77.80	283.61	283.01	79.46	882.61
0.47000	-3873.04	70.68	7.84	-3828.82	60.03	7.00	-1489.64	138.76	380.33	-1487.63	142.71	417.08	-3254.20	-11.62	23.93	-3290.50	-7.61	47.03	-3602.71	140.18	8.72	-3576.83	142.76	54.49	-2604.21	121.65	1172.37	0.00	0.00	0.00	-3773.66	168.76	1563.43	-2779.95	181.13	1567.06	-3688.06	115.46	1544.48	-3745.59	10.57	1537.15	882.23	287.38	77.59	283.82	283.27	79.55	882.82
0.48000	-3873.04	70.68	7.84	-3828.82	60.03	7.00	-1489.64	138.76	380.33	-1487.63	142.71	417.08	-3254.20	-11.62	23.93	-3290.50	-7.61	47.03	-3625.99	140.29	5.55	-3584.69	142.45	52.49	-2604.21	121.65	1172.37	0.00	0.00	0.00	-3773.66	168.76	1563.43	-2779.95	181.13	1567.06	-3695.13	112.40	1544.20	-3744.27	9.05	1537.61	882.45	287.47	77.69	283.86	283.38	79.48	882.83
0.49000	-3873.04	70.68	7.84	-3828.82	60.03	7.00	-1489.64	138.76	380.33	-1487.63	142.71	417.08	-3254.20	-11.62	23.93	-3290.50	-7.61	47.03	-3592.02	140.19	10.68	-3612.25	142.81	48.24	-2604.21	121.65	1172.37	0.00	0.00	0.00	-3773.66	168.76	1563.43	-2779.95	181.13	1567.06	-3696.87	109.40	1543.66	-3761.34	7.33	1538.52	882.12	287.18	77.54	283.97	283.19	79.47	882.36
0.50000	-3873.04	70.68	7.84	-3828.82	60.03	7.00	-1489.64	138.76	380.33	-1487.63	142.71	417.08	-3254.20	-11.62	23.93	-3290.50	-7.61	47.03	-3593.62	139.88	10.40	-3603.22	143.25	48.99	-2604.21	121.65	1172.37	0.00	0.00	0.00	-3773.66	168.76	1563.43	-2779.95	181.13	1567.06	-3697.20	107.29	1543.77	-3778.86	6.44	1538.02	882.14	287.09	77.46	284.04	283.24	79.46	882.85
0.51000	-3873.04	70.68	7.84	-3828.82	60.03	7.00	-1489.64	138.76	380.33	-1487.63	142.71	417.08	-3254.20	-11.62	23.93	-3290.50	-7.61	47.03	-3586.96	139.83	11.21	-3604.17	143.92	49.22	-2604.21	121.65	1172.37	0.00	0.00	0.00	-3773.66	168.76	1563.43	-2779.95	181.13	1567.06	-3692.24	105.64	1543.32	-3778.57	4.28	1537.81	881.86	286.96	77.41	284.36	283.01	79.62	882.80
0.52000	-3873.04	70.68	7.84	-3828.82	60.03	7.00	-1489.64	138.76	380.33	-1487.63	142.71	417.08	-3254.20	-11.62	23.93	-3290.50	-7.61	47.03	-3581.13	139.90	12.06	-3594.08	143.75	51.23	-2604.21	121.65	1172.37	0.00	0.00	0.00	-3773.66	168.76	1563.43	-2779.95	181.13	1567.06	-3697.05	102.91	1543.10	-3763.99	3.09	1537.01	882.47	287.28	77.59	284.18	283.20	79.62	882.80
0.53000	-3873.04	70.68	7.84	-3828.82	60.03	7.00	-1489.64	138.76	380.33	-1487.63	142.71	417.08	-3254.20	-11.62	23.93	-3290.50	-7.61	47.03	-3586.49	140.36	10.90	-3608.82	144.27	48.63	-2604.21	121.65	1172.37	0.00	0.00	0.00	-3773.66	168.76	1563.43	-2779.95	181.13	1567.06	-3697.83	99.83	1542.30	-3756.25	1.72	1536.84	882.22	287.32	77.49	283.94	283.33	79.51	882.79
0.54000	-3873.04	70.68	7.84	-3828.82	60.03	7.00	-1489.64	138.76	380.33	-1487.63	142.71	417.08	-3254.20	-11.62	23.93	-3290.50	-7.61	47.03	-3606.23	140.94	7.77	-3603.45	143.68	49.23	-2604.21	121.65	1172.37	0.00	0.00	0.00	-3773.66	168.76	1563.43	-2779.95	181.13	1567.06	-3705.85	97.15	1541.99	-3743.16	-0.16	1536.28	882.21	287.20	77.59	283.94	283.13	79.44	882.75
0.55000	-3873.04	70.68	7.84	-3828.82	60.03	7.00	-1489.64	138.76	380.33	-1487.63	142.71	417.08	-3254.20	-11.62	23.93	-3290.50	-7.61	47.03	-3602.63	141.08	8.77	-3617.80	144.43	46.97	-2604.21	121.65	1172.37	0.00	0.00	0.00	-3773.66	168.76	1563.43	-2779.95	181.13	1567.06	-3705.67	95.04	1541.98	-3751.00	-0.86	1536.40	882.22	287.21	77.66	283.39	283.01	79.28	882.45
0.56000	-3873.04	70.68	7.84	-3828.82	60.03	7.00	-1489.64	138.76	380.33	-1487.63	142.71	417.08	-3254.20	-11.62	23.93	-3290.50	-7.61	47.03	-3590.94	141.79	9.54	-3605.33	144.23	48.05	-2604.21	121.65	1172.37	0.00	0.00	0.00	-3773.66	168.76	1563.43	-2779.95	181.13	1567.06	-3699.63	92.31	1540.78	-3759.86	-3.12	1536.02	882.63	287.22	77.69	283.87	283.07	79.50	882.67
0.57000	-3873.04	70.68	7.84	-3828.82	60.03	7.00	-1489.64	138.76	380.33	-1487.63	142.71	417.08	-3254.20	-11.62	23.93	-3290.50	-7.61	47.03	-3617.56	141.09	5.70	-3607.90	144.77	48.00	-2604.21	121.65	1172.37	0.00	0.00	0.00	-3773.66	168.76	1563.43	-2779.95	181.13	1567.06	-3706.28	88.83	1540.06	-3769.86	-4.71	1536.05	882.32	287.36	77.56	284.44	283.07	79.54	882.86
0.58000	-3873.04	70.68	7.84	-3828.82	60.03	7.00	-1489.64	138.76	380.33	-1487.63	142.71	417.08	-3254.20	-11.62	23.93	-3290.50	-7.61	47.03	-3597.16	140.35	8.67	-3609.49	144.65	48.33	-2604.21	121.65	1172.37	0.00	0.00	0.00	-3773.66	168.76	1563.43	-2779.95	181.13	1567.06	-3702.75	85.40	1539.51	-3760.94	-7.08	1533.81	882.72	287.47	77.57	284.37	283.29	79.49	883.08
0.59000	-3873.04	70.68	7.84	-3828.82	60.03	7.00	-1489.64	138.76	380.33	-1487.63	142.71	417.08	-3254.20	-11.62	23.93	-3290.50	-7.61	47.03	-3601.29	141.21	7.87	-3614.58	144.38	47.06	-2604.21	121.65	1172.37	0.00	0.00	0.00	-3773.66	168.76	1563.43	-2779.95	181.13	1567.06	-3707.70	81.49	1539.00	-3763.83	-9.71	1536.63	882.51	287.41	77.61	284.06	283.30	79.42	882.84
0.60000	-3873.04	70.68	7.84	-3828.82	60.03	7.00	-1489.64	138.76	380.33	-1487.63	142.71	417.08	-3254.20	-11.62	23.93	-3290.50	-7.61	47.03	-3599.85	141.53	8.12	-3595.65	144.64	49.99	-2604.21	121.65	1172.37	0.00	0.00	0.00	-3773.66	168.76	1563.43	-2779.95	181.13	1567.06	-3710.07	77.63	1538.18	-3781.90	-12.72	1535.33	882.49	287.29	77.70	284.40	283.17	79.56	882.67
0.61000	-3873.04	70.68	7.84	-3828.82	60.03	7.00	-1489.64	138.76	380.33	-1487.63	142.71	417.08	-3254.20	-11.62	23.93	-3290.50	-7.61	47.03	-3601.81	140.98	8.35	-3600.15	144.19	49.98	-2604.21	121.65	1172.37	0.00	0.00	0.00	-3773.66	168.76	1563.43	-2779.95	181.13	1567.06	-3701.26	74.67	1537.44	-3824.88	-13.20	1536.05	882.45	287.35	77.83	284.79	283.37	79.63	882.74
0.62000	-3873.04	70.68	7.84	-3828.82	60.03	7.00	-1489.64	138.76	380.33	-1487.63	142.71	417.08	-3254.20	-11.62	23.93	-3290.50	-7.61	47.03	-3591.68	141.08	9.54	-3600.70	144.31	49.29	-2604.21	121.65	1172.37	0.00	0.00	0.00	-3773.66	168.76	1563.43	-2779.95	181.13	1567.06	-3708.54	71.28	1537.39	-3837.18	-15.24	1536.02	882.79	287.27	77.79	284.57	283.12	79.51	882.86
0.63000	-3873.04	70.68	7.84	-3828.82	60.03	7.00	-1489.64	138.76	380.33	-1487.63	142.71	417.08	-3254.20	-11.62	23.93	-3290.50	-7.61	47.03	-3586.12	140.76	10.26	-3594.20	143.73	50.41	-2604.21	121.65	1172.37	0.00	0.00	0.00	-3773.66	168.76	1563.43	-2779.95	181.13	1567.06	-3709.57	67.51	1536.89	-3849.31	-17.27	1536.00	882.51	287.08	77.65	283.75	283.28	79.26	882.28
0.64000	-3873.04	70.68	7.84	-3828.82	60.03	7.00	-1489.64	138.76	380.33	-1487.63	142.71	417.08	-3254.20	-11.62	23.93	-3290.50	-7.61	47.03	-3601.90	140.04	8.39	-3604.17	144.30	48.29	-2604.21	121.65	1172.37	0.00	0.00	0.00	-3773.66	168.76	1563.43	-2779.95	181.13	1567.06	-3711.91	62.99	1535.71	-3861.26	-19.28	1535.98	882.80	287.08	77.80	283.98	283.31	79.50	882.63
0.65000	-3873.04	70.68	7.84	-3828.82	60.03	7.00	-1489.64	138.76	380.33	-1487.63	142.71	417.08	-3254.20	-11.62	23.93	-3290.50	-7.61	47.03	-3601.75	139.99	7.76	-3605.89	144.72	48.38	-2604.21	121.65	1172.37	0.00	0.00	0.00	-3773.66	168.76	1563.43	-2779.95	181.13	1567.06	-3705.86	58.93	1535.19	-3873.04	-21.27	1535.98	882.54	286.93	77.67	283.64	283.19	79.36	882.41
0.66000	-3873.04	70.68	7.84	-3828.82	60.03	7.00	-1489.64	138.76	380.33	-1487.63	142.71	417.08	-3254.20	-11.62	23.93	-3290.50	-7.61	47.03	-3595.26	140.59	8.80	-3599.29	144.67	49.54	-2604.21	121.65	1172.37	0.00	0.00	0.00	-3773.66	168.76	1563.43	-2779.95	181.13	1567.06	-3716.46	54.84	1535.14	-3884.64	-23.24	1535.98	882.50	287.02	77.70	283.74	283.19	79.41	882.86
0.67000	-3873.04	70.68	7.84	-3828.82	60.03	7.00	-1489.64	138.76	380.33	-1487.63	142.71	417.08	-3254.20	-11.62	23.93	-3290.50	-7.61	47.03	-3612.51	140.81	6.45	-3603.78	144.28	48.86	-2604.21	121.65	1172.37	0.00	0.00	0.00	-3773.66	168.76	1563.43	-2779.95	181.13	1567.06	-3708.45	51.72	1534.82	-3896.08	-25.19	1536.00	882.95	287.34	77.81	284.44	283.09	79.70	883.23
0.68000	-3873.04	70.68	7.84	-3828.82	60.03	7.00	-1489.64	138.76	380.33	-1487.63	142.71	417.08	-3254.20	-11.62	23.93	-3290.50	-7.61	47.03	-3604.62	140.92	7.86	-3593.47	142.55	50.25	-2604.21	121.65	1172.37	0.00	0.00	0.00	-3773.66	168.76	1563.43	-2779.95	181.13	1567.06	-3700.05	47.24	1533.61	-3907.34	-27.13	1536.02	882.23	287.49	77.53	284.70	283.07	79.63	882.89
0.69000	-3873.04	70.68	7.84	-3828.82	60.03	7.00	-1489.64	138.76	380.33	-1487.63	142.71	417.08	-3254.20	-11.62	23.93	-3290.50	-7.61	47.03	-3577.71	140.98	11.45	-3594.41	143.33	49.76	-2604.21	121.65	1172.37	0.00	0.00	0.00	-3776.61	166.74	1565.07	-2779.95	181.13	1567.06	-3710.57	43.84	1533.31	-3918.43	-29.04	1536.04	882.11	287.58	77.43	284.03	283.13	79.53	882.61
0.70000	-3873.04	70.68	7.84	-3828.82	60.03	7.00	-1489.64	138.76	380.33	-1487.63	142.71	417.08	-3254.20	-11.62	23.93	-3290.50	-7.61	47.03	-3610.00	140.92	7.20	-3584.68	143.39	51.54	-2604.21	121.65	1172.37	0.00	0.00	0.00	-3763.87	165.56	1563.76	-2779.95	181.13	1567.06	-3709.41	39.81	1532.98	-3929.35	-30.94	1536.08	882.73	287.57	77.65	284.33	283.08	79.71	883.00
0.71000	-3873.04	70.68	7.84	-3828.82	60.03	7.00	-1489.64	138.76	380.33	-1487.63	142.71	417.08	-3254.20	-11.62	23.93	-3290.50	-7.61	47.03	-3577.42	140.33	12.42	-3576.52	143.91	52.34	-2604.21	121.65	1172.37	0.00	0.00	0.00	-3770.75	163.75	1564.69	-2779.95	181.13	1567.06	-3712.59	34.78	1532.54	-3940.09	-32.82	1536.12	882.58	287.48	77.67	284.40	283.21	79.56	882.89
0.72000	-3873.04	70.68	7.84	-3828.82	60.03	7.00	-1489.64	138.76	380.33	-1487.63	142.71	417.08	-3254.20	-11.62	23.93	-3290.50	-7.61	47.03	-3601.23	141.62	8.05	-3590.40	143.57	50.14	-2604.21	121.65	1172.37	0.00	0.00	0.00	-3786.76	162.63	1564.83	-2779.95	181.13	1567.06	-3715.84	30.52	1532.52	-3950.67	-34.69	1536.18	882.48	287.35	77.60	283.92	283.15	79.41	883.10
0.73000	-3873.04	70.68	7.84	-3828.82	60.03	7.00	-1489.64	138.76	380.33	-1487.63	142.71	417.08	-3254.20	-11.62	23.93	-3290.50	-7.61	47.03	-3588.34	140.11	10.76	-3594.58	142.85	50.32	-2604.21	121.65	1172.37	0.00	0.00	0.00	-3783.06	160.54	1564.46	-2779.95	181.13	1567.06	-3719.89	26.17	1532.25	-3961.09	-36.53	1536.24	882.56	287.46	77.68	284.49	283.14	79.85	883.26
0.74000	-3873.04	70.68	7.84	-3828.82	60.03	7.00	-1489.64	138.76	380.33	-1487.63	142.71	417.08	-3254.20	-11.62	23.93	-3290.50	-7.61	47.03	-3601.85	141.13	7.68	-3585.03	142.34	51.49	-2604.21	121.65	1172.37	0.00	0.00	0.00	-3763.54	158.84	1563.87	-2779.95	181.13	1567.06	-3722.35	22.25	1531.90	-3971.33	-38.36	1536.30	882.09	287.35	77.52	284.26	283.27	79.68	882.88
0.75000	-3873.04	70.68	7.84	-3828.82	60.03	7.00	-1489.64	138.76	380.33	-1487.63	142.71	417.08	-3254.20	-11.62	23.93	-3290.50	-7.61	47.03	-3601.67	141.33	7.95	-3594.68	142.27	50.39	-2604.21	121.65	1172.37	0.00	0.00	0.00	-3781.97	158.02	1563.60	-2779.95	181.13	1567.06	-3738.19	17.85	1532.12	-3981.41	-40.17	1536.38	881.89	287.38	77.38	284.52	283.39	79.68	883.09
0.76000	-3873.04	70.68	7.84	-3828.82	60.03	7.00	-1489.64	138.76	380.33	-1487.63	142.71	417.08	-3254.20	-11.62	23.93	-3290.50	-7.61	47.03	-3603.74	140.24	8.55	-3596.49	142.64	50.69	-2604.21	121.65	1172.37	0.00	0.00	0.00	-3773.04	155.51	1563.67	-2779.95	181.13	1567.06	-3736.23	12.37	1531.49	-3991.31	-41.96	1536.46	882.57	287.51	77.57	284.41	283.19	79.67	882.94
0.77000	-3873.04	70.68	7.84	-3828.82	60.03	7.00	-1489.64	138.76	380.33	-1487.63	142.71	417.08	-3254.20	-11.62	23.93	-3290.50	-7.61	47.03	-3591.49	140.37	9.22	-3589.46	141.96	50.92	-2604.21	121.65	1172.37	0.00	0.00	0.00	-3777.24	153.29	1563.90	-2779.95	181.13	1567.06	-3730.84	9.65	1530.94	-4001.06	-43.73	1536.55	882.66	287.29	77.66	284.75	283.33	79.69	882.89
0.78000	-3873.04	70.68	7.84	-3828.82	60.03	7.00	-1489.64	138.76	380.33	-1487.63	142.71	417.08	-3254.20	-11.62	23.93	-3290.50	-7.61	47.03	-3613.88	140.98	6.10	-3589.17	142.13	51.62	-2604.21	121.65	1172.37	0.00	0.00	0.00	-3773.33	150.81	1563.83	-2779.95	181.13	1567.06	-3740.31	5.15	1531.00	-4010.63	-45.48	1536.65	882.16	287.09	77.61	283.90	283.21	79.34	882.83
0.79000	-3873.04	70.68	7.84	-3828.82	60.03	7.00	-1489.64	138.76	380.33	-1487.63	142.71	417.08	-3254.20	-11.62	23.93	-3290.50	-7.61	47.03	-3617.90	140.83	5.00	-3602.86	141.64	50.07	-2604.21	121.65	1172.37	0.00	0.00	0.00	-3774.66	149.17	1562.90	-2779.95	181.13	1567.06	-3734.96	1.21	1530.32	-4020.05	-47.22	1536.76	882.19	287.33	77.73	283.99	283.29	79.39	882.88
0.80000	-3873.04	70.68	7.84	-3828.82	60.03	7.00	-1489.64	138.76	380.33	-1487.63	142.71	417.08	-3254.20	-11.62	23.93	-3290.50	-7.61	47.03	-3599.16	140.90	7.78	-3605.92	140.54	49.23	-2604.21	121.65	1172.37	0.00	0.00	0.00	-3776.11	145.79	1562.74	-2779.95	181.13	1567.06	-3749.66	-3.04	1529.58	-4029.29	-48.94	1536.87	882.09	287.21	77.56	284.00	283.23	79.44	883.05
0.81000	-3873.04	70.68	7.84	-3828.82	60.03	7.00	-1489.64	138.76	380.33	-1487.63	142.71	417.08	-3254.20	-11.62	23.93	-3290.50	-7.61	47.03	-3571.27	140.80	12.77	-3612.10	141.47	48.47	-2604.21	121.65	1172.37	0.00	0.00	0.00	-3804.33	143.16	1562.99	-2779.95	181.13	1567.06	-3763.48	-8.13	1529.62	-4038.38	-50.64	1536.99	882.28	287.17	77.62	284.31	282.98	79.69	883.12
0.82000	-3873.04	70.68	7.84	-3828.82	60.03	7.00	-1489.64	138.76	380.33	-1487.63	142.71	417.08	-3254.20	-11.62	23.93	-3290.50	-7.61	47.03	-3616.50	140.17	5.60	-3600.00	141.17	50.61	-2604.21	121.65	1172.37	0.00	0.00	0.00	-3786.24	141.28	1561.89	-2779.95	181.13	1567.06	-3763.61	-11.38	1529.26	-4047.30	-52.33	1537.12	883.03	287.11	77.89	284.49	282.95	79.66	882.85
0.83000	-3873.04	70.68	7.84	-3828.82	60.03	7.00	-1489.64	138.76	380.33	-1487.63	142.71	417.08	-3254.20	-11.62	23.93	-3290.50	-7.61	47.03	-3608.20	140.57	6.41	-3601.10	140.33	50.12	-2604.21	121.65	1172.37	0.00	0.00	0.00	-3776.07	138.37	1561.87	-2779.95	181.13	1567.06	-3758.54	-14.23	1528.42	-4056.06	-54.00	1537.25	882.73	287.44	77.75	284.50	283.04	79.59	882.44
0.84000	-3873.04	70.68	7.84	-3828.82	60.03	7.00	-1489.64	138.76	380.33	-1487.63	142.71	417.08	-3254.20	-11.62	23.93	-3290.50	-7.61	47.03	-3610.87	140.07	6.10	-3602.94	139.56	50.74	-2604.21	121.65	1172.37	0.00	0.00	0.00	-3776.04	135.29	1561.53	-2779.95	181.13	1567.06	-3744.36	-17.65	1527.19	-4064.65	-55.65	1537.39	882.24	287.39	77.60	283.86	283.41	79.49	882.86
0.85000	-3873.04	70.68	7.84	-3828.82	60.03	7.00	-1489.64	138.76	380.33	-1487.63	142.71	417.08	-3254.20	-11.62	23.93	-3290.50	-7.61	47.03	-3614.05	140.63	5.36	-3607.43	139.88	50.16	-2604.21	121.65	1172.37	0.00	0.00	0.00	-3764.66	132.55	1560.93	-2779.95	181.13	1567.06	-3770.75	-21.23	1527.88	-4073.09	-57.28	1537.54	881.92	287.14	77.58	283.94	283.18	79.45	883.41
0.86000	-3873.04	70.68	7.84	-3828.82	60.03	7.00	-1489.64	138.76	380.33	-1487.63	142.71	417.08	-3254.20	-11.62	23.93	-3290.50	-7.61	47.03	-3599.19	141.31	8.12	-3603.15	139.91	51.08	-2604.21	121.65	1172.37	0.00	0.00	0.00	-3767.00	129.77	1560.33	-2779.95	181.13	1567.06	-3772.21	-24.70	1527.89	-4081.36	-58.90	1537.70	882.29	287.24	77.50	283.77	283.29	79.51	882.99
0.87000	-3873.04	70.68	7.84	-3828.82	60.03	7.00	-1489.64	138.76	380.33	-1487.63	142.71	417.08	-3254.20	-11.62	23.93	-3290.50	-7.61	47.03	-3605.24	140.50	7.44	-3602.61	139.58	51.37	-2604.21	121.65	1172.37	0.00	0.00	0.00	-3748.94	127.08	1559.69	-2779.95	181.13	1567.06	-3772.79	-27.52	1527.65	-4089.47	-60.49	1537.86	882.23	287.48	77.68	284.35	283.44	79.64	882.79
0.88000	-3873.04	70.68	7.84	-3828.82	60.03	7.00	-1489.64	138.76	380.33	-1487.63	142.71	417.08	-3254.20	-11.62	23.93	-3290.50	-7.61	47.03	-3616.18	141.20	6.45	-3611.90	138.75	49.20	-2604.21	121.65	1172.37	0.00	0.00	0.00	-3762.73	124.01	1559.33	-2779.95	181.13	1567.06	-3782.54	-30.51	1527.28	-4097.43	-62.07	1538.03	882.54	287.48	77.75	284.81	283.42	79.74	882.71
0.89000	-3873.04	70.68	7.84	-3828.82	60.03	7.00	-1489.64	138.76	380.33	-1487.63	142.71	417.08	-3254.20	-11.62	23.93	-3290.50	-7.61	47.03	-3584.39	140.50	10.26	-3596.56	139.16	52.16	-2604.21	121.65	1172.37	0.00	0.00	0.00	-3764.42	121.41	1559.03	-2779.95	181.13	1567.06	-3775.90	-33.04	1527.03	-4105.22	-63.64	1538.21	882.10	287.41	77.63	284.48	283.49	79.56	882.94
0.90000	-3873.04	70.68	7.84	-3828.82	60.03	7.00	-1489.64	138.76	380.33	-1487.63	142.71	417.08	-3254.20	-11.62	23.93	-3290.50	-7.61	47.03	-3619.23	139.94	5.48	-3592.44	138.22	53.04	-2604.21	121.65	1172.37	0.00	0.00	0.00	-3755.65	118.38	1557.97	-2779.95	181.13	1567.06	-3788.63	-35.66	1526.84	-4112.86	-65.19	1538.39	882.00	287.26	77.58	284.51	283.45	79.58	882.85
0.91000	-3873.04	70.68	7.84	-3828.82	60.03	7.00	-1489.64	138.76	380.33	-1487.63	142.71	417.08	-3254.20	-11.62	23.93	-3290.50	-7.61	47.03	-3596.03	139.58	9.33	-3597.54	137.55	51.81	-2604.21	121.65	1172.37	0.00	0.00	0.00	-3757.78	114.96	1557.55	-2779.95	181.13	1567.06	-3771.32	-37.78	1526.45	-4120.34	-66.71	1538.58	881.95	287.25	77.45	285.14	283.30	79.79	882.78
0.92000	-3873.04	70.68	7.84	-3828.82	60.03	7.00	-1489.64	138.76	380.33	-1487.63	142.71	417.08	-3254.20	-11.62	23.93	-3290.50	-7.61	47.03	-3610.50	139.13	7.02	-3591.80	137.61	52.44	-2604.21	121.65	1172.37	0.00	0.00	0.00	-3763.35	111.82	1557.77	-2779.95	181.13	1567.06	-3782.58	-40.12	1527.22	-4127.66	-68.23	1538.78	881.95	287.31	77.54	285.02	283.05	79.81	882.88
0.93000	-3873.04	70.68	7.84	-3828.82	60.03	7.00	-1489.64	138.76	380.33	-1487.63	142.71	417.08	-3254.20	-11.62	23.93	-3290.50	-7.61	47.03	-3599.42	140.87	9.22	-3594.17	136.36	52.35	-2604.21	121.65	1172.37	0.00	0.00	0.00	-3757.65	108.82	1557.62	-2779.95	181.13	1567.06	-3786.16	-41.84	1527.79	-4134.82	-69.72	1538.99	882.07	287.38	77.65	284.21	283.09	79.64	882.93
0.94000	-3873.04	70.68	7.84	-3828.82	60.03	7.00	-1489.64	138.76	380.33	-1487.63	142.71	417.08	-3254.20	-11.62	23.93	-3290.50	-7.61	47.03	-3592.22	139.30	10.46	-3608.14	135.66	50.59	-2604.21	121.65	1172.37	0.00	0.00	0.00	-3779.93	106.07	1557.94	-2779.95	181.13	1567.06	-3811.30	-43.46	1527.14	-4141.83	-71.20	1539.20	882.28	287.38	77.66	284.15	283.19	79.55	882.99
0.95000	-3873.04	70.68	7.84	-3828.82	60.03	7.00	-1489.64	138.76	380.33	-1487.63	142.71	417.08	-3254.20	-11.62	23.93	-3290.50	-7.61	47.03	-3609.16	139.16	8.41	-3613.50	134.59	51.19	-2604.21	121.65	1172.37	0.00	0.00	0.00	-3773.10	103.42	1557.07	-2779.95	181.13	1567.06	-3854.12	-45.67	1528.81	-4148.68	-72.66	1539.41	882.45	287.14	77.76	283.80	283.43	79.50	882.74
0.96000	-3873.04	70.68	7.84	-3828.82	60.03	7.00	-1489.64	138.76	380.33	-1487.63	142.71	417.08	-3254.20	-11.62	23.93	-3290.50	-7.61	47.03	-3599.68	138.48	9.48	-3605.38	133.43	52.10	-2604.21	121.65	1172.37	0.00	0.00	0.00	-3764.47	101.15	1556.70	-2779.95	181.13	1567.06	-3836.15	-46.05	1529.11	-4155.38	-74.11	1539.64	882.16	286.95	77.73	283.55	283.38	79.41	882.51
0.97000	-3873.04	70.68	7.84	-3828.82	60.03	7.00	-1489.64	138.76	380.33	-1487.63	142.71	417.08	-3254.20	-11.62	23.93	-3290.50	-7.61	47.03	-3603.36	138.23	9.46	-3603.47	131.85	52.32	-2604.21	121.65	1172.37	0.00	0.00	0.00	-3775.64	98.99	1557.39	-2779.95	181.13	1567.06	-3811.56	-47.39	1528.17	-4161.93	-75.54	1539.87	882.43	287.03	77.70	283.89	283.20	79.46	882.81
0.98000	-3873.04	70.68	7.84	-3828.82	60.03	7.00	-1489.64	138.76	380.33	-1487.63	142.71	417.08	-3254.20	-11.62	23.93	-3290.50	-7.61	47.03	-3622.50	136.76	6.93	-3613.04	129.96	51.66	-2604.21	121.65	1172.37	0.00	0.00	0.00	-3774.36	96.57	1556.74	-2779.95	181.13	1567.06	-3826.18	-49.54	1527.82	-4168.32	-76.95	1540.10	882.60	287.22	77.75	283.93	283.40	79.44	883.00
0.99000	-3873.04	70.68	7.84	-3828.82	60.03	7.00	-1489.64	138.76	380.33	-1487.63	142.71	417.08	-3254.20	-11.62	23.93	-3290.50	-7.61	47.03	-3612.35	134.10	8.52	-3612.77	125.94	50.85	-2604.21	121.65	1172.37	0.00	0.00	0.00	-3776.68	93.91	1556.46	-2779.95	181.13	1567.06	-3859.62	-49.63	1529.70	-4174.55	-78.35	1540.34	882.22	287.09	77.67	284.13	283.25	79.59	882.89
1.00000	-3873.04	70.68	7.84	-3828.82	60.03	7.00	-1489.64	138.76	380.33	-1487.63	142.71	417.08	-3254.20	-11.62	23.93	-3290.50	-7.61	47.03	-3598.81	131.92	10.35	-3616.94	122.61	50.32	-2604.21	121.65	1172.37	0.00	0.00	0.00	-3776.36	91.92	1556.76	-2779.95	181.13	1567.06	-3851.35	-49.57	1528.34	-4180.64	-79.73	1540.59	881.95	287.09	77.59	283.97	283.27	79.51	882.67
1.01000	-3873.04	70.68	7.84	-3828.82	60.03	7.00	-1489.64	138.76	380.33	-1487.63	142.71	417.08	-3254.20	-11.62	23.93	-3290.50	-7.61	47.03	-3608.26	127.70	9.94	-3591.98	118.82	53.80	-2604.21	121.65	1172.37	0.00	0.00	0.00	-3774.40	89.44	1556.56	-2779.95	181.13	1567.06	-3858.98	-50.73	1528.43	-4186.57	-81.09	1540.85	882.16	287.15	77.69	284.12	283.24	79.40	882.83
1.02000	-3873.04	70.68	7.84	-3828.82	60.03	7.00	-1489.64	138.76	380.33	-1487.63	142.71	417.08	-3254.20	-11.62	23.93	-3290.50	-7.61	47.03	-3602.17	124.10	11.37	-3589.99	115.12	54.32	-2604.21	121.65	1172.37	0.00	0.00	0.00	-3785.04	87.69	1556.69	-2779.95	181.13	1567.06	-3866.45	-51.86	1528.52	-4192.36	-82.43	1541.11	882.80	287.32	77.86	284.26	283.30	79.59	882.95
1.03000	-3873.04	70.68	7.84	-3828.82	60.03	7.00	-1489.64	138.76	380.33	-1487.63	142.71	417.08	-3254.20	-11.62	23.93	-3290.50	-7.61	47.03	-3586.59	118.85	13.19	-3593.55	110.26	52.79	-2604.21	121.65	1172.37	0.00	0.00	0.00	-3778.60	85.29	1556.85	-2779.95	181.13	1567.06	-3873.75	-52.98	1528.62	-4197.99	-83.76	1541.37	882.53	287.20	77.63	284.16	283.26	79.43	882.66
1.04000	-3873.04	70.68	7.84	-3828.82	60.03	7.00	-1489.64	138.76	380.33	-1487.63	142.71	417.08	-3254.20	-11.62	23.93	-3290.50	-7.61	47.03	-3616.77	113.75	8.59	-3602.08	104.86	53.32	-2604.21	121.65	1172.37	0.00	0.00	0.00	-3769.94	82.93	1556.76	-2779.95	181.13	1567.06	-3880.89	-54.08	1528.72	-4203.47	-85.08	1541.65	882.21	287.32	77.64	284.26	283.10	79.56	882.56
1.05000	-3873.04	70.68	7.84	-3828.82	60.03	7.00	-1489.64	138.76	380.33	-1487.63	142.71	417.08	-3254.20	-11.62	23.93	-3290.50	-7.61	47.03	-3601.44	109.97	11.30	-3581.55	100.60	56.40	-2604.21	121.65	1172.37	0.00	0.00	0.00	-3769.47	80.76	1557.18	-2779.95	181.13	1567.06	-3887.86	-55.15	1528.82	-4208.80	-86.37	1541.92	882.72	286.97	77.74	284.29	283.35	79.65	882.96
1.06000	-3873.04	70.68	7.84	-3828.82	60.03	7.00	-1489.64	138.76	380.33	-1487.63	142.71	417.08	-3254.20	-11.62	23.93	-3290.50	-7.61	47.03	-3613.44	104.91	9.04	-3570.79	94.60	57.97	-2604.21	121.65	1172.37	0.00	0.00	0.00	-3773.09	79.49	1557.29	-2779.95	181.13	1567.06	-3894.67	-56.21	1528.93	-4213.99	-87.66	1542.21	882.21	287.27	77.60	283.78	283.28	79.34	883.64
1.07000	-3873.04	70.68	7.84	-3828.82	60.03	7.00	-1489.64	138.76	380.33	-1487.63	142.71	417.08	-3254.20	-11.62	23.93	-3290.50	-7.61	47.03	-3591.37	99.20	12.49	-3600.76	89.84	52.33	-2604.21	121.65	1172.37	0.00	0.00	0.00	-3781.73	77.03	1557.79	-2779.95	181.13	1567.06	-3901.32	-57.24	1529.04	-4219.02	-88.92	1542.50	882.41	287.54	77.48	283.90	283.25	79.42	882.79
1.08000	-3873.04	70.68	7.84	-3828.82	60.03	7.00	-1489.64	138.76	380.33	-1487.63	142.71	417.08	-3254.20	-11.62	23.93	-3290.50	-7.61	47.03	-3590.77	93.59	11.84	-3570.23	84.67	57.42	-2604.21	121.65	1172.37	0.00	0.00	0.00	-3764.65	74.67	1557.73	-2779.95	181.13	1567.06	-3907.81	-58.25	1529.16	-4223.91	-90.17	1542.79	881.88	287.47	77.52	284.51	283.15	79.57	882.30
1.09000	-3873.04	70.68	7.84	-3828.82	60.03	7.00	-1489.64	138.76	380.33	-1487.63	142.71	417.08	-3254.20	-11.62	23.93	-3290.50	-7.61	47.03	-3587.89	88.33	12.23	-3565.56	78.86	58.13	-2604.21	121.65	1172.37	0.00	0.00	0.00	-3767.83	73.20	1557.72	-2779.95	181.13	1567.06	-3914.13	-59.24	1529.28	-4228.65	-91.40	1543.10	882.07	287.54	77.56	283.99	283.31	79.52	882.68
1.10000	-3873.04	70.68	7.84	-3828.82	60.03	7.00	-1489.64	138.76	380.33	-1487.63	142.71	417.08	-3254.20	-11.62	23.93	-3290.50	-7.61	47.03	-3585.11	83.14	12.70	-3560.12	73.33	59.01	-2604.21	121.65	1172.37	0.00	0.00	0.00	-3772.10	71.42	1557.54	-2779.95	181.13	1567.06	-3920.30	-60.21	1529.41	-4233.25	-92.62	1543.40	882.53	287.41	77.56	284.12	283.52	79.49	882.81
1.11000	-3873.04	70.68	7.84	-3828.82	60.03	7.00	-1489.64	138.76	380.33	-1487.63	142.71	417.08	-3254.20	-11.62	23.93	-3290.50	-7.61	47.03	-3582.42	78.04	13.28	-3554.79	67.88	59.96	-2604.21	121.65	1172.37	0.00	0.00	0.00	-3768.32	69.91	1557.95	-2779.95	181.13	1567.06	-3926.30	-61.16	1529.53	-4237.70	-93.82	1543.72	881.83	287.21	77.49	284.01	283.15	79.51	883.36
1.12000	-3873.04	70.68	7.84	-3828.82	60.03	7.00	-1489.64	138.76	380.33	-1487.63	142.71	417.08	-3254.20	-11.62	23.93	-3290.50	-7.61	47.03	-3579.82	73.01	13.94	-3549.58	62.52	60.99	-2604.21	121.65	1172.37	0.00	0.00	0.00	-3767.99	67.71	1557.69	-2779.95	181.13	1567.06	-3932.15	-62.10	1529.67	-4242.00	-95.00	1544.03	882.07	287.46	77.79	284.55	283.21	79.62	882.79
1.13000	-3873.04	70.68	7.84	-3828.82	60.03	7.00	-1489.64	138.76	380.33	-1487.63	142.71	417.08	-3254.20	-11.62	23.93	-3290.50	-7.61	47.03	-3577.31	68.06	14.70	-3544.48	57.24	62.09	-2604.21	121.65	1172.37	0.00	0.00	0.00	-3764.37	65.70	1557.49	-2779.95	181.13	1567.06	-3937.83	-63.01	1529.80	-4246.16	-96.17	1544.36	882.39	287.57	77.73	285.13	283.31	79.88	882.64
1.14000	-3873.04	70.68	7.84	-3828.82	60.03	7.00	-1489.64	138.76	380.33	-1487.63	142.71	417.08	-3254.20	-11.62	23.93	-3290.50	-7.61	47.03	-3574.88	63.19	15.56	-3539.50	52.05	63.27	-2604.21	121.65	1172.37	0.00	0.00	0.00	-3760.89	63.23	1557.52	-2779.95	181.13	1567.06	-3943.36	-63.90	1529.94	-4250.17	-97.32	1544.69	882.38	287.39	77.59	284.18	283.32	79.50	882.60
1.15000	-3873.04	70.68	7.84	-3828.82	60.03	7.00	-1489.64	138.76	380.33	-1487.63	142.71	417.08	-3254.20	-11.62	23.93	-3290.50	-7.61	47.03	-3572.55	58.40	16.50	-3534.62	46.93	64.52	-2604.21	121.65	1172.37	0.00	0.00	0.00	-3749.56	60.69	1557.15	-2779.95	181.13	1567.06	-3948.74	-64.77	1530.09	-4254.05	-98.46	1545.02	881.99	287.27	77.60	283.58	283.21	79.39	882.39
1.16000	-3873.04	70.68	7.84	-3828.82	60.03	7.00	-1489.64	138.76	380.33	-1487.63	142.71	417.08	-3254.20	-11.62	23.93	-3290.50	-7.61	47.03	-3570.29	53.69	17.53	-3529.85	41.90	65.85	-2604.21	121.65	1172.37	0.00	0.00	0.00	-3748.54	59.26	1556.99	-2779.95	181.13	1567.06	-3953.95	-65.62	1530.23	-4257.78	-99.58	1545.36	882.02	287.55	77.64	284.17	283.19	79.58	882.79
1.17000	-3873.04	70.68	7.84	-3828.82	60.03	7.00	-1489.64	138.76	380.33	-1487.63	142.71	417.08	-3254.20	-11.62	23.93	-3290.50	-7.61	47.03	-3568.12	49.06	18.65	-3525.19	36.95	67.25	-2604.21	121.65	1172.37	0.00	0.00	0.00	-3757.13	57.43	1557.50	-2779.95	181.13	1567.06	-3959.02	-66.45	1530.38	-4261.36	-100.69	1545.70	882.13	287.33	77.56	284.42	283.16	79.54	882.67
1.18000	-3873.04	70.68	7.84	-3828.82	60.03	7.00	-1489.64	138.76	380.33	-1487.63	142.71	417.08	-3254.20	-11.62	23.93	-3290.50	-7.61	47.03	-3566.02	44.50	19.86	-3520.64	32.08	68.72	-2604.21	121.65	1172.37	0.00	0.00	0.00	-3747.95	56.25	1556.91	-2779.95	181.13	1567.06	-3963.92	-67.26	1530.54	-4264.81	-101.78	1546.05	882.32	287.23	77.56	284.12	283.23	79.55	882.47
1.19000	-3873.04	70.68	7.84	-3828.82	60.03	7.00	-1489.64	138.76	380.33	-1487.63	142.71	417.08	-3254.20	-11.62	23.93	-3290.50	-7.61	47.03	-3564.01	40.01	21.15	-3516.19	27.29	70.26	-2604.21	121.65	1172.37	0.00	0.00	0.00	-3744.94	54.27	1556.56	-2779.95	181.13	1567.06	-3968.67	-68.06	1530.70	-4268.12	-102.85	1546.41	882.14	287.12	77.54	283.96	283.41	79.56	882.20
1.20000	-3873.04	70.68	7.84	-3828.82	60.03	7.00	-1489.64	138.76	380.33	-1487.63	142.71	417.08	-3254.20	-11.62	23.93	-3290.50	-7.61	47.03	-3562.08	35.61	22.53	-3511.84	22.58	71.87	-2604.21	121.65	1172.37	0.00	0.00	0.00	-3739.68	51.95	1556.11	-2779.95	181.13	1567.06	-3973.27	-68.83	1530.86	-4271.28	-103.91	1546.77	882.91	287.20	77.81	284.59	283.24	79.63	882.66
1.21000	-3873.04	70.68	7.84	-3828.82	60.03	7.00	-1489.64	138.76	380.33	-1487.63	142.71	417.08	-3254.20	-11.62	23.93	-3290.50	-7.61	47.03	-3560.22	31.28	23.99	-3507.59	17.95	73.54	-2604.21	121.65	1172.37	0.00	0.00	0.00	-3741.98	49.71	1556.08	-2779.95	181.13	1567.06	-3977.72	-69.58	1531.02	-4274.31	-104.96	1547.13	882.43	287.44	77.67	284.65	283.23	79.63	882.64
1.22000	-3873.04	70.68	7.84	-3828.82	60.03	7.00	-1489.64	138.76	380.33	-1487.63	142.71	417.08	-3254.20	-11.62	23.93	-3290.50	-7.61	47.03	-3558.44	27.02	25.54	-3503.45	13.40	75.29	-2604.21	121.65	1172.37	0.00	0.00	0.00	-3730.74	47.82	1555.70	-2779.95	181.13	1567.06	-3982.01	-70.32	1531.19	-4277.19	-105.99	1547.50	882.15	287.13	77.75	284.15	283.32	79.52	882.78
1.23000	-3873.04	70.68	7.84	-3828.82	60.03	7.00	-1489.64	138.76	380.33	-1487.63	142.71	417.08	-3254.20	-11.62	23.93	-3290.50	-7.61	47.03	-3556.74	22.84	27.17	-3499.40	8.93	77.10	-2604.21	121.65	1172.37	0.00	0.00	0.00	-3726.06	46.63	1554.80	-2779.95	181.13	1567.06	-3986.16	-71.04	1531.36	-4279.94	-107.00	1547.88	881.83	287.11	77.62	283.77	283.37	79.39	883.01
1.24000	-3873.04	70.68	7.84	-3828.82	60.03	7.00	-1489.64	138.76	380.33	-1487.63	142.71	417.08	-3254.20	-11.62	23.93	-3290.50	-7.61	47.03	-3555.10	18.73	28.88	-3495.45	4.54	78.98	-2604.21	121.65	1172.37	0.00	0.00	0.00	-3737.40	44.76	1554.74	-2779.95	181.13	1567.06	-3990.15	-71.73	1531.54	-4282.55	-108.00	1548.25	881.91	287.33	77.63	283.49	283.33	79.37	882.99
1.25000	-3873.04	70.68	7.84	-3828.82	60.03	7.00	-1489.64	138.76	380.33	-1487.63	142.71	417.08	-3254.20	-11.62	23.93	-3290.50	-7.61	47.03	-3553.54	14.69	30.67	-3491.59	0.22	80.92	-2604.21	121.65	1172.37	0.00	0.00	0.00	-3741.53	42.34	1555.50	-2779.95	181.13	1567.06	-3993.99	-72.41	1531.71	-4285.02	-108.98	1548.64	882.14	287.40	77.64	284.04	283.31	79.53	882.75
1.26000	-3873.04	70.68	7.84	-3828.82	60.03	7.00	-1489.64	138.76	380.33	-1487.63	142.71	417.08	-3254.20	-11.62	23.93	-3290.50	-7.61	47.03	-3552.05	10.73	32.54	-3487.83	-4.02	82.93	-2604.21	121.65	1172.37	0.00	0.00	0.00	-3733.88	40.77	1555.43	-2779.95	181.13	1567.06	-3997.68	-73.07	1531.89	-4287.36	-109.95	1549.03	881.97	287.46	77.54	284.48	283.33	79.56	882.80
1.27000	-3873.04	70.68	7.84	-3828.82	60.03	7.00	-1489.64	138.76	380.33	-1487.63	142.71	417.08	-3254.20	-11.62	23.93	-3290.50	-7.61	47.03	-3550.62	6.84	34.48	-3484.16	-8.18	85.00	-2604.21	121.65	1172.37	0.00	0.00	0.00	-3732.66	38.86	1555.15	-2779.95	181.13	1567.06	-4001.23	-73.72	1532.08	-4289.56	-110.90	1549.42	882.08	287.31	77.58	284.26	283.23	79.40	882.98
1.28000	-3873.04	70.68	7.84	-3828.82	60.03	7.00	-1489.64	138.76	380.33	-1487.63	142.71	417.08	-3254.20	-11.62	23.93	-3290.50	-7.61	47.03	-3549.27	3.02	36.51	-3480.59	-12.27	87.13	-2604.21	121.65	1172.37	0.00	0.00	0.00	-3727.74	37.05	1554.61	-2779.95	181.13	1567.06	-4004.62	-74.34	1532.27	-4291.62	-111.84	1549.82	882.61	287.42	77.74	284.29	283.46	79.61	883.14
1.29000	-3873.04	70.68	7.84	-3828.82	60.03	7.00	-1489.64	138.76	380.33	-1487.63	142.71	417.08	-3254.20	-11.62	23.93	-3290.50	-7.61	47.03	-3547.98	-0.73	38.61	-3477.10	-16.28	89.32	-2604.21	121.65	1172.37	0.00	0.00	0.00	-3717.06	35.49	1554.85	-2779.95	181.13	1567.06	-4007.87	-74.95	1532.46	-4293.55	-112.76	1550.22	882.08	287.47	77.50	283.82	283.32	79.44	882.88
1.30000	-3873.04	70.68	7.84	-3828.82	60.03	7.00	-1489.64	138.76	380.33	-1487.63	142.71	417.08	-3254.20	-11.62	23.93	-3290.50	-7.61	47.03	-3546.75	-4.41	40.78	-3473.70	-20.22	91.58	-2604.21	121.65	1172.37	0.00	0.00	0.00	-3709.83	33.25	1554.59	-2779.95	181.13	1567.06	-4010.97	-75.54	1532.65	-4295.35	-113.67	1550.62	882.14	287.36	77.46	283.94	283.30	79.49	882.97
1.31000	-3873.04	70.68	7.84	-3828.82	60.03	7.00	-1489.64	138.76	380.33	-1487.63	142.71	417.08	-3254.20	-11.62	23.93	-3290.50	-7.61	47.03	-3545.59	-8.01	43.03	-3470.39	-24.08	93.89	-2604.21	121.65	1172.37	0.00	0.00	0.00	-3710.24	31.54	1554.41	-2779.95	181.13	1567.06	-4013.93	-76.11	1532.85	-4297.01	-114.56	1551.03	881.89	287.47	77.46	284.65	283.20	79.74	882.98
1.32000	-3873.04	70.68	7.84	-3828.82	60.03	7.00	-1489.64	138.76	380.33	-1487.63	142.71	417.08	-3254.20	-11.62	23.93	-3290.50	-7.61	47.03	-3544.48	-11.55	45.35	-3467.16	-27.87	96.27	-2604.21	121.65	1172.37	0.00	0.00	0.00	-3697.96	30.47	1554.05	-2779.95	181.13	1567.06	-4016.74	-76.66	1533.05	-4298.54	-115.44	1551.45	882.50	287.39	77.59	283.89	283.46	79.45	882.62
1.33000	-3873.04	70.68	7.84	-3828.82	60.03	7.00	-1489.64	138.76	380.33	-1487.63	142.71	417.08	-3254.20	-11.62	23.93	-3290.50	-7.61	47.03	-3543.44	-15.02	47.74	-3464.02	-31.58	98.70	-2604.21	121.65	1172.37	0.00	0.00	0.00	-3705.21	28.69	1553.37	-2779.95	181.13	1567.06	-4019.41	-77.19	1533.25	-4299.94	-116.30	1551.87	882.54	287.49	77.52	283.17	283.17	79.40	882.88
1.34000	-3873.04	70.68	7.84	-3828.82	60.03	7.00	-1489.64	138.76	380.33	-1487.63	142.71	417.08	-3254.20	-11.62	23.93	-3290.50	-7.61	47.03	-3542.46	-18.41	50.20	-3460.96	-35.22	101.18	-2604.21	121.65	1172.37	0.00	0.00	0.00	-3702.08	27.19	1553.28	-2779.95	181.13	1567.06	-4021.93	-77.71	1533.46	-4301.20	-117.15	1552.29	882.90	287.59	77.80	283.42	283.31	79.45	882.85
1.35000	-3873.04	70.68	7.84	-3828.82	60.03	7.00	-1489.64	138.76	380.33	-1487.63	142.71	417.08	-3254.20	-11.62	23.93	-3290.50	-7.61	47.03	-3541.53	-21.74	52.74	-3457.98	-38.79	103.73	-2604.21	121.65	1172.37	0.00	0.00	0.00	-3691.17	25.75	1553.21	-2779.95	181.13	1567.06	-4024.31	-78.21	1533.67	-4302.34	-117.98	1552.72	882.25	287.43	77.73	283.75	283.41	79.46	882.99
1.36000	-3873.04	70.68	7.84	-3828.82	60.03	7.00	-1489.64	138.76	380.33	-1487.63	142.71	417.08	-3254.20	-11.62	23.93	-3290.50	-7.61	47.03	-3540.66	-25.00	55.34	-3455.08	-42.29	106.33	-2604.21	121.65	1172.37	0.00	0.00	0.00	-3688.74	24.11	1552.52	-2779.95	181.13	1567.06	-4026.55	-78.69	1533.88	-4303.34	-118.80	1553.15	882.70	287.45	77.78	283.94	283.18	79.49	883.24
1.37000	-3873.04	70.68	7.84	-3828.82	60.03	7.00	-1489.64	138.76	380.33	-1487.63	142.71	417.08	-3254.20	-11.62	23.93	-3290.50	-7.61	47.03	-3539.85	-28.20	58.00	-3452.25	-45.72	108.98	-2604.21	121.65	1172.37	0.00	0.00	0.00	-3688.55	22.22	1552.21	-2779.95	181.13	1567.06	-4028.64	-79.16	1534.10	-4304.21	-119.60	1553.58	882.12	287.70	77.41	283.88	283.23	79.51	882.78
1.38000	-3873.04	70.68	7.84	-3828.82	60.03	7.00	-1489.64	138.76	380.33	-1487.63	142.71	417.08	-3254.20	-11.62	23.93	-3290.50	-7.61	47.03	-3539.08	-31.33	60.74	-3449.51	-49.07	111.69	-2604.21	121.65	1172.37	0.00	0.00	0.00	-3682.11	21.93	1551.63	-2779.95	181.13	1567.06	-4030.59	-79.61	1534.31	-4304.95	-120.39	1554.02	882.47	287.38	77.58	283.85	283.53	79.44	882.70
1.39000	-3873.04	70.68	7.84	-3828.82	60.03	7.00	-1489.64	138.76	380.33	-1487.63	142.71	417.08	-3254.20	-11.62	23.93	-3290.50	-7.61	47.03	-3538.37	-34.39	63.54	-3446.84	-52.36	114.45	-2604.21	121.65	1172.37	0.00	0.00	0.00	-3675.63	20.51	1550.83	-2779.95	181.13	1567.06	-4032.41	-80.04	1534.54	-4305.57	-121.17	1554.47	882.42	287.52	77.58	283.28	283.38	79.33	883.02
1.40000	-3873.04	70.68	7.84	-3828.82	60.03	7.00	-1489.64	138.76	380.33	-1487.63	142.71	417.08	-3254.20	-11.62	23.93	-3290.50	-7.61	47.03	-3537.71	-37.38	66.40	-3444.24	-55.57	117.26	-2604.21	121.65	1172.37	0.00	0.00	0.00	-3673.66	19.50	1550.87	-2779.95	181.13	1567.06	-4034.08	-80.45	1534.76	-4306.06	-121.93	1554.91	882.03	287.67	77.33	283.98	283.23	79.35	882.68
1.41000	-3873.00	70.68	7.85	-3828.82	60.03	7.00	-1489.64	138.76	380.33	-1487.63	142.71	417.08	-3254.20	-11.62	23.93	-3290.50	-7.61	47.03	-3537.10	-40.31	69.33	-3441.71	-58.72	120.12	-2604.21	121.65	1172.37	0.00	0.00	0.00	-3674.28	18.59	1550.33	-2779.95	181.13	1567.06	-4035.62	-80.85	1534.99	-4306.42	-122.68	1555.36	882.22	287.38	77.58	284.35	283.24	79.50	882.87
1.42000	-3829.27	72.50	15.03	-3828.82	60.03	7.00	-1489.64	138.76	380.33	-1487.63	142.71	417.08	-3254.20	-11.62	23.93	-3290.50	-7.61	47.03	-3536.54	-43.17	72.32	-3439.26	-61.79	123.03	-2604.21	121.65	1172.37	0.00	0.00	0.00	-3662.04	17.43	1549.36	-2779.95	181.13	1567.06	-4037.02	-81.23	1535.21	-4306.65	-123.41	1555.82	882.56	287.43	77.71	284.58	283.06	79.59	882.55
1.43000	-3875.75	71.05	6.38	-3828.82	60.03	7.00	-1489.64	138.76	380.33	-1487.63	142.71	417.08	-3254.20	-11.62	23.93	-3290.50	-7.61	47.03	-3536.02	-45.97	75.37	-3436.87	-64.80	125.99	-2604.21	121.65	1172.37	0.00	0.00	0.00	-3650.29	16.55	1548.45	-2779.95	181.13	1567.06	-4038.27	-81.60	1535.45	-4306.75	-124.13	1556.27	882.67	287.09	77.77	283.73	283.24	79.43	882.71
1.44000	-3899.09	70.55	1.66	-3828.82	60.03	7.00	-1489.64	138.76	380.33	-1487.63	142.71	417.08	-3254.20	-11.62	23.93	-3290.50	-7.61	47.03	-3535.54	-48.71	78.48	-3434.55	-67.74	129.00	-2604.21	121.65	1172.37	0.00	0.00	0.00	-3642.28	15.82	1547.47	-2779.95	181.13	1567.06	-4039.40	-81.95	1535.68	-4306.73	-124.83	1556.73	881.98	287.16	77.61	284.22	283.27	79.54	883.10
1.45000	-3919.96	70.13	-2.42	-3828.82	60.03	7.00	-1489.64	138.76	380.33	-1487.63	142.71	417.08	-3254.20	-11.62	23.93	-3290.50	-7.61	47.03	-3535.11	-51.38	81.65	-3432.30	-70.61	132.06	-2604.21	121.65	1172.37	0.00	0.00	0.00	-3639.58	14.57	1546.95	-2779.95	181.13	1567.06	-4040.38	-82.28	1535.92	-4306.59	-125.52	1557.20	882.06	287.38	77.55	284.78	282.97	79.61	883.01
1.46000	-3938.44	69.79	-5.88	-3828.82	60.03	7.00	-1489.64	138.76	380.33	-1487.63	142.71	417.08	-3254.20	-11.62	23.93	-3290.50	-7.61	47.03	-3534.72	-53.99	84.88	-3430.12	-73.42	135.16	-2604.21	121.65	1172.37	0.00	0.00	0.00	-3651.35	13.33	1546.57	-2779.95	181.13	1567.06	-4041.23	-82.60	1536.16	-4306.32	-126.19	1557.67	882.59	287.39	77.66	284.83	283.05	79.73	882.61
1.47000	-3954.61	69.52	-8.77	-3828.82	60.03	7.00	-1489.64	138.76	380.33	-1487.63	142.71	417.08	-3254.20	-11.62	23.93	-3290.50	-7.61	47.03	-3534.38	-56.54	88.16	-3427.99	-76.16	138.31	-2604.21	121.65	1172.37	0.00	0.00	0.00	-3634.07	12.92	1546.03	-2779.95	181.13	1567.06	-4041.95	-82.90	1536.40	-4305.92	-126.86	1558.14	882.58	287.34	77.63	284.44	283.12	79.52	882.72
1.48000	-3968.54	69.32	-11.12	-3828.82	60.03	7.00	-1489.64	138.76	380.33	-1487.63	142.71	417.08	-3254.20	-11.62	23.93	-3290.50	-7.61	47.03	-3534.07	-59.02	91.50	-3425.93	-78.83	141.50	-2604.21	121.65	1172.37	0.00	0.00	0.00	-3632.23	11.66	1545.43	-2779.95	181.13	1567.06	-4042.53	-83.19	1536.64	-4305.41	-127.50	1558.61	881.96	287.17	77.53	284.58	282.97	79.71	882.98
1.49000	-3980.33	69.19	-12.96	-3828.82	60.03	7.00	-1489.64	138.76	380.33	-1487.63	142.71	417.08	-3254.20	-11.62	23.93	-3290.50	-7.61	47.03	-3533.80	-61.44	94.90	-3423.93	-81.44	144.73	-2604.21	121.65	1172.37	0.00	0.00	0.00	-3628.78	11.41	1545.02	-2779.95	181.13	1567.06	-4042.98	-83.46	1536.89	-4304.77	-128.14	1559.09	881.88	287.17	77.58	284.44	283.17	79.59	883.05
1.50000	-3990.04	69.13	-14.33	-3828.82	60.03	7.00	-1489.64	138.76	380.33	-1487.63	142.71	417.08	-3254.20	-11.62	23.93	-3290.50	-7.61	47.03	-3533.56	-63.80	98.35	-3421.99	-83.99	148.01	-2604.21	121.65	1172.37	0.00	0.00	0.00	-3618.84	9.87	1544.19	-2779.95	181.13	1567.06	-4043.30	-83.71	1537.14	-4304.00	-128.76	1559.57	882.46	287.43	77.72	284.20	283.20	79.50	883.01
1.51000	-3997.75	69.14	-15.26	-3828.82	60.03	7.00	-1489.64	138.76	380.33	-1487.63	142.71	417.08	-3254.20	-11.62	23.93	-3290.50	-7.61	47.03	-3533.36	-66.10	101.85	-3420.10	-86.46	151.33	-2604.21	121.65	1172.37	0.00	0.00	0.00	-3619.68	8.86	1543.26	-2779.95	181.13	1567.06	-4043.48	-83.95	1537.39	-4303.12	-129.36	1560.06	882.21	287.18	77.70	284.20	283.21	79.45	882.78
1.52000	-4003.56	69.21	-15.78	-3828.82	60.03	7.00	-1489.64	138.76	380.33	-1487.63	142.71	417.08	-3254.20	-11.62	23.93	-3290.50	-7.61	47.03	-3533.19	-68.34	105.40	-3418.28	-88.88	154.69	-2604.21	121.65	1172.37	0.00	0.00	0.00	-3616.86	7.87	1543.14	-2779.95	181.13	1567.06	-4043.53	-84.17	1537.65	-4302.12	-129.95	1560.54	882.26	287.19	77.59	283.91	283.12	79.41	882.81
1.53000	-4007.52	69.35	-15.93	-3828.82	60.03	7.00	-1489.64	138.76	380.33	-1487.63	142.71	417.08	-3254.20	-11.62	23.93	-3290.50	-7.61	47.03	-3533.06	-70.52	109.00	-3416.50	-91.23	158.10	-2604.21	121.65	1172.37	0.00	0.00	0.00	-3594.50	6.78	1541.79	-2779.95	181.13	1567.06	-4043.45	-84.38	1537.90	-4300.99	-130.53	1561.03	881.80	287.16	77.47	284.19	283.00	79.63	882.56
1.54000	-4009.73	69.55	-15.75	-3828.82	60.03	7.00	-1489.64	138.76	380.33	-1487.63	142.71	417.08	-3254.20	-11.62	23.93	-3290.50	-7.61	47.03	-3532.95	-72.64	112.66	-3414.78	-93.52	161.54	-2604.21	121.65	1172.37	0.00	0.00	0.00	-3602.01	6.39	1541.75	-2779.95	181.13	1567.06	-4043.24	-84.57	1538.16	-4299.75	-131.10	1561.53	881.57	287.33	77.46	283.88	283.26	79.38	882.52
1.55000	-4010.26	69.81	-15.26	-3828.82	60.03	7.00	-1489.64	138.76	380.33	-1487.63	142.71	417.08	-3254.20	-11.62	23.93	-3290.50	-7.61	47.03	-3532.87	-74.71	116.36	-3413.11	-95.75	165.02	-2604.21	121.65	1172.37	0.00	0.00	0.00	-3599.31	5.72	1541.72	-2779.95	181.13	1567.06	-4042.91	-84.75	1538.42	-4298.38	-131.65	1562.02	881.91	287.58	77.55	283.67	283.44	79.39	882.81
1.56000	-4009.20	70.14	-14.50	-3828.82	60.03	7.00	-1489.64	138.76	380.33	-1487.63	142.71	417.08	-3254.20	-11.62	23.93	-3290.50	-7.61	47.03	-3532.83	-76.71	120.11	-3411.49	-97.91	168.53	-2604.21	121.65	1172.37	0.00	0.00	0.00	-3581.71	3.96	1540.50	-2779.95	181.13	1567.06	-4042.44	-84.92	1538.69	-4296.90	-132.18	1562.52	882.05	287.29	77.58	284.02	283.32	79.50	882.62
1.57000	-4006.61	70.51	-13.51	-3828.82	60.03	7.00	-1489.64	138.76	380.33	-1487.63	142.71	417.08	-3254.20	-11.62	23.93	-3290.50	-7.61	47.03	-3532.80	-78.66	123.90	-3409.92	-100.01	172.09	-2604.21	121.65	1172.37	0.00	0.00	0.00	-3570.94	2.39	1539.49	-2779.95	181.13	1567.06	-4041.84	-85.06	1538.95	-4295.30	-132.71	1563.02	882.00	287.23	77.58	284.24	283.10	79.58	882.82
1.58000	-4002.59	70.95	-12.32	-3828.82	60.03	7.00	-1489.64	138.76	380.33	-1487.63	142.71	417.08	-3254.20	-11.62	23.93	-3290.50	-7.61	47.03	-3532.81	-80.55	127.74	-3408.40	-102.05	175.67	-2604.21	121.65	1172.37	0.00	0.00	0.00	-3574.53	1.93	1539.72	-2779.95	181.13	1567.06	-4041.12	-85.20	1539.22	-4293.59	-133.22	1563.52	882.05	287.31	77.60	283.97	283.13	79.37	882.63
1.59000	-3997.20	71.44	-10.96	-3828.82	60.03	7.00	-1489.64	138.76	380.33	-1487.63	142.71	417.08	-3254.20	-11.62	23.93	-3290.50	-7.61	47.03	-3532.83	-82.38	131.63	-3406.92	-104.04	179.30	-2604.21	121.65	1172.37	0.00	0.00	0.00	-3564.16	-0.35	1539.61	-2779.95	181.13	1567.06	-4040.27	-85.32	1539.49	-4291.75	-133.72	1564.03	882.00	287.30	77.60	284.01	283.15	79.39	882.79
1.60000	-3990.53	71.98	-9.46	-3828.82	60.03	7.00	-1489.64	138.76	380.33	-1487.63	142.71	417.08	-3254.20	-11.62	23.93	-3290.50	-7.61	47.03	-3532.88	-84.15	135.56	-3405.49	-105.96	182.96	-2604.21	121.65	1172.37	0.00	0.00	0.00	-3568.23	-2.35	1540.64	-2779.95	181.13	1567.06	-4039.30	-85.42	1539.76	-4289.80	-134.20	1564.54	882.08	287.12	77.60	284.14	283.16	79.39	882.68
1.61000	-3982.66	72.58	-7.87	-3828.82	60.03	7.00	-1489.64	138.76	380.33	-1487.63	142.71	417.08	-3254.20	-11.62	23.93	-3290.50	-7.61	47.03	-3532.95	-85.87	139.53	-3404.10	-107.82	186.65	-2604.21	121.65	1172.37	0.00	0.00	0.00	-3566.98	-3.82	1540.51	-2779.95	181.13	1567.06	-4038.20	-85.51	1540.03	-4287.74	-134.67	1565.05	881.91	287.37	77.49	284.23	283.41	79.36	882.68
1.62000	-3973.67	73.22	-6.22	-3828.82	60.03	7.00	-1489.64	138.76	380.33	-1487.63	142.71	417.08	-3254.20	-11.62	23.93	-3290.51	-7.61	47.02	-3533.04	-87.54	143.54	-3402.75	-109.62	190.37	-2604.21	121.65	1172.37	0.00	0.00	0.00	-3554.04	-4.64	1541.21	-2779.95	181.13	1567.06	-4036.98	-85.59	1540.31	-4285.56	-135.13	1565.57	882.19	287.37	77.57	283.78	283.46	79.37	882.63
1.63000	-3963.63	73.92	-4.53	-3828.82	60.03	7.00	-1489.64	138.76	380.33	-1487.63	142.71	417.08	-3254.20	-11.62	23.93	-3303.94	-6.49	41.26	-3533.14	-89.15	147.59	-3401.44	-111.37	194.12	-2604.21	121.65	1172.37	0.00	0.00	0.00	-3523.29	-5.92	1541.92	-2779.95	181.13	1567.06	-4035.63	-85.66	1540.59	-4283.26	-135.57	1566.08	882.01	287.35	77.60	283.63	283.22	79.25	883.06
1.64000	-3952.62	74.66	-2.85	-3828.82	60.03	7.00	-1489.64	138.76	380.33	-1487.63	142.71	417.08	-3254.20	-11.62	23.93	-3312.11	-6.30	35.94	-3533.27	-90.70	151.68	-3400.17	-113.06	197.91	-2604.21	121.65	1172.37	0.00	0.00	0.00	-3540.27	-8.69	1543.07	-2779.95	181.13	1567.06	-4034.16	-85.70	1540.87	-4280.85	-136.00	1566.60	882.23	287.37	77.69	284.07	282.89	79.47	882.68
1.65000	-3940.73	75.44	-1.21	-3828.82	60.03	7.00	-1489.64	138.76	380.33	-1487.63	142.71	417.08	-3254.20	-11.62	23.93	-3303.08	-6.11	34.82	-3533.40	-92.20	155.81	-3398.94	-114.69	201.72	-2604.21	121.65	1172.37	0.00	0.00	0.00	-3518.41	-10.12	1543.48	-2779.95	181.13	1567.06	-4032.57	-85.74	1541.15	-4278.33	-136.42	1567.12	882.11	287.55	77.65	284.76	283.15	79.74	882.83
1.66000	-3928.04	76.27	0.37	-3828.82	60.03	7.00	-1489.64	138.76	380.33	-1487.63	142.71	417.08	-3254.20	-11.62	23.93	-3300.39	-3.59	32.28	-3533.56	-93.65	159.97	-3397.74	-116.26	205.56	-2604.21	121.65	1172.37	0.00	0.00	0.00	-3509.10	-11.29	1544.73	-2779.95	181.13	1567.06	-4030.85	-85.76	1541.43	-4275.70	-136.82	1567.65	882.08	287.11	77.61	284.23	283.19	79.52	883.13
1.67000	-3914.61	77.14	1.83	-3828.82	60.03	7.00	-1489.64	138.76	380.33	-1487.63	142.71	417.08	-3254.20	-11.62	23.93	-3301.48	-4.12	28.88	-3533.72	-95.04	164.17	-3396.58	-117.78	209.43	-2604.21	121.65	1172.37	0.00	0.00	0.00	-3499.72	-12.06	1546.45	-2779.95	181.13	1567.06	-4029.02	-85.77	1541.72	-4272.95	-137.22	1568.17	882.24	287.25	77.59	284.02	283.11	79.53	883.06
1.68000	-3900.54	78.05	3.16	-3828.82	60.03	7.00	-1489.64	138.76	380.33	-1487.63	142.71	417.08	-3254.20	-11.62	23.93	-3310.05	-1.76	27.47	-3533.89	-96.38	168.41	-3395.45	-119.24	213.33	-2604.21	121.65	1172.37	0.00	0.00	0.00	-3506.85	-14.09	1548.30	-2779.95	181.13	1567.06	-4027.06	-85.77	1542.01	-4270.09	-137.59	1568.70	882.15	287.18	77.64	284.15	283.02	79.51	883.39
1.69000	-3885.90	79.00	4.31	-3828.82	60.03	7.00	-1489.64	138.76	380.33	-1487.63	142.71	417.08	-3254.20	-11.62	23.93	-3309.77	-3.62	27.29	-3534.08	-97.67	172.68	-3394.35	-120.64	217.25	-2604.21	121.65	1172.37	0.00	0.00	0.00	-3485.00	-15.42	1548.47	-2779.95	181.13	1567.06	-4024.98	-85.75	1542.29	-4267.13	-137.96	1569.23	882.26	287.12	77.64	284.16	283.29	79.46	882.93
1.70000	-3870.76	79.99	5.25	-3828.82	60.03	7.00	-1489.64	138.76	380.33	-1487.63	142.71	417.08	-3254.20	-11.62	23.93	-3300.95	-4.06	28.86	-3534.27	-98.91	176.98	-3393.28	-122.00	221.20	-2604.21	121.65	1172.37	0.00	0.00	0.00	-3488.72	-18.19	1550.99	-2779.95	181.13	1567.06	-4022.79	-85.72	1542.59	-4264.05	-138.31	1569.76	882.15	287.20	77.49	284.19	283.00	79.49	883.11
1.71000	-3855.21	81.02	5.95	-3828.82	60.03	7.00	-1489.64	138.76	380.33	-1487.63	142.71	417.08	-3254.20	-11.62	23.93	-3323.65	-4.75	23.02	-3534.47	-100.10	181.31	-3392.24	-123.29	225.17	-2604.21	121.65	1172.37	0.00	0.00	0.00	-3485.59	-18.93	1552.80	-2779.95	181.13	1567.06	-4020.48	-85.67	1542.88	-4260.86	-138.65	1570.29	882.69	287.41	77.74	283.73	282.99	79.41	882.98
1.72000	-3829.37	82.96	7.95	-3825.76	61.62	7.78	-1489.64	138.76	380.33	-1487.63	142.71	417.08	-3254.20	-11.62	23.93	-3297.07	-3.92	28.12	-3534.67	-101.24	185.68	-3391.22	-124.53	229.17	-2604.21	121.65	1172.37	0.00	0.00	0.00	-3472.66	-20.02	1553.14	-2779.95	181.13	1567.06	-4018.04	-85.62	1543.17	-4257.57	-138.98	1570.83	882.26	287.33	77.55	283.66	283.19	79.45	882.49
1.73000	-3838.27	83.82	4.41	-3820.03	64.36	8.09	-1489.64	138.76	380.33	-1487.63	142.71	417.08	-3254.20	-11.62	23.93	-3290.33	-3.27	29.76	-3534.88	-102.32	190.07	-3390.24	-125.72	233.18	-2604.21	121.65	1172.37	0.00	0.00	0.00	-3492.01	-22.98	1555.37	-2779.95	181.13	1567.06	-4015.50	-85.55	1543.47	-4254.16	-139.30	1571.36	881.91	287.37	77.44	285.01	283.32	79.75	882.86
1.74000	-3831.56	86.18	4.11	-3804.19	67.07	10.18	-1489.64	138.76	380.33	-1487.63	142.71	417.08	-3254.20	-11.62	23.93	-3301.18	-4.00	27.44	-3535.08	-103.36	194.49	-3389.27	-126.86	237.22	-2604.21	121.65	1172.37	0.00	0.00	0.00	-3467.29	-24.35	1555.22	-2779.95	181.13	1567.06	-4012.83	-85.47	1543.76	-4250.65	-139.60	1571.90	882.03	287.19	77.58	285.17	283.12	79.86	882.53
1.75000	-3781.01	88.09	7.08	-3815.50	67.17	10.15	-1489.64	138.76	380.33	-1487.63	142.71	417.08	-3254.20	-11.62	23.93	-3304.38	-3.43	26.64	-3535.29	-104.35	198.94	-3388.33	-127.94	241.28	-2604.21	121.65	1172.37	0.00	0.00	0.00	-3471.17	-25.71	1557.42	-2779.95	181.13	1567.06	-4010.05	-85.37	1544.06	-4247.03	-139.89	1572.44	882.12	287.19	77.58	284.64	283.18	79.73	882.85
1.76000	-3794.96	86.58	4.13	-3784.60	65.83	12.87	-1489.64	138.76	380.33	-1487.63	142.71	417.08	-3254.20	-11.62	23.93	-3314.70	-4.46	26.58	-3535.50	-105.29	203.42	-3387.40	-128.98	245.36	-2604.21	121.65	1172.37	0.00	0.00	0.00	-3452.02	-26.56	1557.09	-2779.95	181.13	1567.06	-4007.16	-85.27	1544.36	-4243.31	-140.16	1572.99	882.20	287.28	77.53	284.14	283.23	79.58	882.69
1.77000	-3774.75	87.06	6.24	-3775.82	67.43	15.49	-1489.64	138.76	380.33	-1487.63	142.71	417.08	-3254.20	-11.62	23.93	-3317.08	-4.40	26.24	-3535.71	-106.18	207.92	-3386.50	-129.96	249.46	-2604.21	121.65	1172.37	0.00	0.00	0.00	-3439.41	-28.77	1557.97	-2779.95	181.13	1567.06	-4004.15	-85.15	1544.66	-4239.48	-140.43	1573.53	882.47	287.20	77.69	283.73	283.18	79.32	882.77
1.78000	-3763.42	88.73	8.60	-3766.83	68.28	17.19	-1489.64	138.76	380.33	-1487.63	142.71	417.08	-3254.20	-11.62	23.93	-3301.18	-4.27	28.89	-3535.92	-107.02	212.44	-3385.62	-130.89	253.57	-2604.21	121.65	1172.37	0.00	0.00	0.00	-3421.22	-29.99	1559.43	-2779.95	181.13	1567.06	-4001.03	-85.02	1544.97	-4235.54	-140.68	1574.07	882.59	287.29	77.81	284.00	283.04	79.47	882.64
1.79000	-3738.48	87.22	12.98	-3760.14	68.27	19.54	-1489.64	138.76	380.33	-1487.63	142.71	417.08	-3254.20	-11.62	23.93	-3287.81	-4.67	31.56	-3536.12	-107.82	216.99	-3384.75	-131.77	257.71	-2604.21	121.65	1172.37	0.00	0.00	0.00	-3406.96	-30.74	1559.20	-2779.95	181.13	1567.06	-3997.80	-84.87	1545.27	-4231.50	-140.92	1574.62	882.13	287.43	77.65	284.17	283.07	79.54	883.23
1.80000	-3714.36	85.68	15.24	-3729.90	70.52	25.46	-1489.64	138.76	380.33	-1487.63	142.71	417.08	-3254.20	-11.62	23.93	-3313.85	-4.03	26.67	-3536.31	-108.57	221.56	-3383.90	-132.60	261.85	-2604.21	121.65	1172.37	0.00	0.00	0.00	-3419.10	-32.30	1560.68	-2779.95	181.13	1567.06	-3994.45	-84.72	1545.58	-4227.35	-141.15	1575.17	882.02	287.24	77.58	284.25	283.03	79.56	882.98
1.81000	-3699.85	85.85	17.15	-3715.20	70.78	27.78	-1489.64	138.76	380.33	-1487.63	142.71	417.08	-3254.20	-11.62	23.93	-3297.37	-4.35	29.85	-3536.50	-109.27	226.15	-3383.06	-133.38	266.02	-2604.21	121.65	1172.37	0.00	0.00	0.00	-3417.71	-33.39	1561.85	-2779.95	181.13	1567.06	-3990.99	-84.55	1545.88	-4223.11	-141.37	1575.72	882.36	287.00	77.64	284.05	283.31	79.56	882.84
1.82000	-3658.74	84.85	22.18	-3697.84	69.33	29.57	-1489.64	138.76	380.33	-1487.63	142.71	417.08	-3254.20	-11.62	23.93	-3278.70	-4.52	33.31	-3536.67	-109.93	230.76	-3382.23	-134.11	270.20	-2604.21	121.65	1172.37	0.00	0.00	0.00	-3393.20	-34.26	1562.24	-2779.95	181.13	1567.06	-3987.42	-84.37	1546.19	-4218.75	-141.57	1576.27	881.92	287.10	77.70	283.85	283.20	79.43	882.80
1.83000	-3644.13	84.66	23.05	-3693.23	70.82	30.19	-1489.64	138.76	380.33	-1487.63	142.71	417.08	-3254.20	-11.62	23.93	-3277.22	-4.39	34.40	-3536.84	-110.54	235.39	-3381.41	-134.79	274.39	-2604.21	121.65	1172.37	0.00	0.00	0.00	-3382.72	-34.25	1563.24	-2779.95	181.13	1567.06	-3983.75	-84.18	1546.50	-4214.30	-141.76	1576.82	882.25	287.37	77.75	284.12	283.06	79.42	882.38
1.84000	-3627.95	85.62	23.83	-3683.88	71.65	31.76	-1489.64	138.76	380.33	-1487.63	142.71	417.08	-3257.40	-12.01	22.51	-3303.45	-4.63	30.44	-3536.99	-111.10	240.04	-3380.60	-135.43	278.59	-2604.21	121.65	1172.37	0.00	0.00	0.00	-3387.77	-35.23	1564.47	-2779.95	181.13	1567.06	-3979.96	-83.98	1546.81	-4209.75	-141.94	1577.37	882.88	287.16	78.02	284.30	283.19	79.50	882.92
1.85000	-3619.02	86.89	24.90	-3651.57	72.40	34.56	-1489.64	138.76	380.33	-1487.63	142.71	417.08	-3220.77	-9.91	30.83	-3295.19	-5.25	32.35	-3537.14	-111.63	244.71	-3379.81	-136.02	282.81	-2604.21	121.65	1172.37	0.00	0.00	0.00	-3368.15	-34.97	1564.81	-2779.95	181.13	1567.06	-3976.06	-83.77	1547.13	-4205.09	-142.11	1577.92	883.00	287.58	77.88	283.83	283.36	79.32	882.94
1.86000	-3598.79	89.11	25.17	-3586.88	76.28	42.72	-1489.64	138.76	380.33	-1487.63	142.71	417.08	-3246.98	-9.88	25.74	-3277.30	-5.12	35.86	-3537.26	-112.11	249.39	-3379.01	-136.56	287.04	-2604.21	121.65	1172.37	0.00	0.00	0.00	-3369.20	-36.00	1565.77	-2779.95	181.13	1567.06	-3972.06	-83.55	1547.44	-4200.33	-142.26	1578.48	882.19	287.36	77.60	283.71	283.37	79.30	882.89
1.87000	-3566.19	92.35	28.77	-3569.97	79.51	42.98	-1489.64	138.76	380.33	-1487.63	142.71	417.08	-3242.69	-9.85	27.40	-3307.35	-5.52	31.41	-3537.37	-112.54	254.08	-3378.22	-137.06	291.27	-2604.21	121.65	1172.37	0.00	0.00	0.00	-3364.40	-35.73	1566.67	-2779.95	181.13	1567.06	-3967.95	-83.31	1547.75	-4195.48	-142.40	1579.03	882.14	287.11	77.38	284.36	283.38	79.48	882.99
1.88000	-3557.06	94.98	26.47	-3533.69	82.56	45.43	-1489.64	138.76	380.33	-1487.63	142.71	417.08	-3218.73	-8.58	31.46	-3311.07	-7.20	31.00	-3537.47	-112.93	258.79	-3377.44	-137.51	295.52	-2604.21	121.65	1172.37	0.00	0.00	0.00	-3350.75	-36.80	1566.84	-2779.95	181.13	1567.06	-3963.73	-83.07	1548.07	-4190.52	-142.54	1579.59	882.63	287.05	77.82	284.14	282.96	79.58	883.66
1.89000	-3541.02	100.11	27.49	-3509.78	87.83	46.85	-1489.64	138.76	380.33	-1487.63	142.71	417.08	-3263.17	-11.43	24.64	-3310.40	-6.14	32.04	-3537.54	-113.28	263.51	-3376.65	-137.91	299.77	-2604.21	121.65	1172.37	0.00	0.00	0.00	-3359.86	-37.55	1567.54	-2779.95	181.13	1567.06	-3959.41	-82.81	1548.38	-4185.47	-142.66	1580.15	882.43	287.31	77.58	283.92	283.24	79.57	883.27
1.90000	-3498.88	103.67	29.78	-3492.24	92.84	46.12	-1489.64	138.76	380.33	-1487.63	142.71	417.08	-3223.11	-10.04	33.52	-3279.25	-5.43	36.74	-3537.60	-113.59	268.25	-3375.87	-138.27	304.03	-2604.21	121.65	1172.37	0.00	0.00	0.00	-3356.19	-38.00	1568.21	-2779.95	181.13	1567.06	-3954.98	-82.54	1548.70	-4180.32	-142.76	1580.70	882.16	287.38	77.49	283.49	283.29	79.44	882.97
1.91000	-3474.02	108.15	29.80	-3451.35	98.36	48.36	-1489.64	138.76	380.33	-1487.63	142.71	417.08	-3220.90	-8.30	33.24	-3289.44	-5.34	36.16	-3537.63	-113.86	272.99	-3375.09	-138.58	308.30	-2604.21	121.65	1172.37	0.00	0.00	0.00	-3340.60	-37.96	1568.03	-2779.95	181.13	1567.06	-3950.44	-82.27	1549.02	-4175.07	-142.86	1581.26	882.32	287.22	77.62	284.33	283.29	79.67	882.54
1.92000	-3455.66	113.15	29.68	-3413.48	102.12	49.38	-1489.64	138.76	380.33	-1487.63	142.71	417.08	-3238.54	-8.98	30.76	-3279.67	-4.36	38.58	-3537.64	-114.09	277.74	-3374.30	-138.86	312.58	-2604.21	121.65	1172.37	0.00	0.00	0.00	-3325.68	-38.07	1567.80	-2779.95	181.13	1567.06	-3945.81	-81.98	1549.34	-4169.72	-142.94	1581.82	881.74	287.34	77.36	284.06	283.33	79.56	882.32
1.93000	-3410.04	118.54	33.15	-3369.37	107.65	51.43	-1489.64	138.76	380.33	-1487.63	142.71	417.08	-3274.10	-8.35	27.10	-3285.53	-3.53	38.01	-3537.63	-114.27	282.51	-3373.51	-139.08	316.85	-2604.21	121.65	1172.37	0.00	0.00	0.00	-3324.07	-38.63	1568.26	-2779.95	181.13	1567.06	-3941.07	-81.68	1549.66	-4164.28	-143.02	1582.38	882.29	287.36	77.59	284.12	283.26	79.62	882.93
1.94000	-3372.03	124.40	35.29	-3382.64	112.68	43.67	-1489.64	138.76	380.33	-1487.63	142.71	417.08	-3229.51	-4.88	36.43	-3272.13	-3.16	41.50	-3537.59	-114.42	287.28	-3372.72	-139.27	321.13	-2604.21	121.65	1172.37	0.00	0.00	0.00	-3328.86	-39.07	1568.57	-2779.95	181.13	1567.06	-3936.22	-81.37	1549.98	-4158.74	-143.08	1582.94	882.30	287.38	77.71	284.55	283.14	79.65	882.65
1.95000	-3320.75	130.22	36.19	-3343.09	118.74	44.84	-1489.64	138.76	380.33	-1487.63	142.71	417.08	-3250.88	-6.03	33.20	-3259.64	-2.08	43.59	-3537.52	-114.52	292.05	-3371.91	-139.41	325.42	-2604.21	121.65	1172.37	0.00	0.00	0.00	-3318.66	-39.56	1567.88	-2779.95	181.13	1567.06	-3931.28	-81.05	1550.30	-4153.11	-143.13	1583.50	882.01	287.44	77.58	284.63	283.44	79.67	883.09
1.96000	-3291.67	134.90	35.39	-3308.94	122.51	43.30	-1489.64	138.76	380.33	-1487.63	142.71	417.08	-3239.48	-4.26	34.94	-3284.29	-3.18	40.51	-3537.42	-114.59	296.83	-3371.10	-139.51	329.70	-2604.21	121.65	1172.37	0.00	0.00	0.00	-3305.90	-39.96	1567.21	-2779.95	181.13	1567.06	-3926.23	-80.73	1550.63	-4147.39	-143.17	1584.06	882.50	287.25	77.75	283.99	283.40	79.48	882.62
1.97000	-3257.39	139.73	36.07	-3264.77	128.66	45.21	-1489.64	138.76	380.33	-1487.63	142.71	417.08	-3253.93	-4.57	33.31	-3286.01	-2.28	41.54	-3537.30	-114.62	301.62	-3370.28	-139.57	333.99	-2604.21	121.65	1172.37	0.00	0.00	0.00	-3293.73	-39.06	1566.76	-2779.95	181.13	1567.06	-3921.09	-80.39	1550.95	-4141.57	-143.19	1584.62	882.62	287.18	77.74	284.28	283.22	79.65	883.04
1.98000	-3233.06	144.38	34.44	-3250.56	134.31	40.47	-1489.64	138.76	380.33	-1487.63	142.71	417.08	-3260.11	-4.12	30.96	-3276.32	-1.00	42.46	-3537.14	-114.61	306.41	-3369.45	-139.59	338.28	-2604.21	121.65	1172.37	0.00	0.00	0.00	-3286.51	-38.04	1566.82	-2779.95	181.13	1567.06	-3915.84	-80.04	1551.27	-4135.65	-143.21	1585.18	882.23	287.27	77.57	284.25	283.07	79.61	882.81
1.99000	-3219.98	148.63	31.17	-3241.71	137.83	35.46	-1489.64	138.76	380.33	-1487.63	142.71	417.08	-3213.32	-2.52	38.04	-3281.02	-1.17	41.73	-3536.95	-114.56	311.20	-3368.61	-139.57	342.57	-2604.21	121.65	1172.37	0.00	0.00	0.00	-3283.66	-38.43	1566.35	-2779.95	181.13	1567.06	-3910.50	-79.68	1551.60	-4129.65	-143.21	1585.75	882.16	287.00	77.55	283.72	282.96	79.37	882.74
2.00000	-3190.10	151.35	30.66	-3216.64	141.35	33.40	-1489.64	138.76	380.33	-1487.63	142.71	417.08	-3239.97	-2.82	33.91	-3280.98	-1.31	39.62	-3536.72	-114.48	315.99	-3367.75	-139.51	346.85	-2604.21	121.65	1172.37	0.00	0.00	0.00	-3293.72	-39.42	1565.42	-2779.95	181.13	1567.06	-3905.06	-79.32	1551.92	-4123.55	-143.21	1586.31	882.80	287.20	77.68	283.99	283.27	79.46	883.02
2.01000	-3166.07	155.79	28.79	-3170.55	143.69	35.88	-1489.64	138.76	380.33	-1487.63	142.71	417.08	-3219.47	-5.41	34.06	-3293.64	-1.69	35.40	-3536.46	-114.36	320.78	-3366.87	-139.41	351.13	-2604.21	121.65	1172.37	0.00	0.00	0.00	-3261.66	-37.18	1564.30	-2779.95	181.13	1567.06	-3899.52	-78.94	1552.25	-4117.36	-143.19	1586.87	882.25	287.36	77.57	284.15	283.36	79.54	883.31
2.02000	-3101.32	158.63	33.40	-3131.48	146.34	34.61	-1489.64	138.76	380.33	-1487.63	142.71	417.08	-3237.40	-7.09	29.75	-3290.83	-2.68	34.18	-3536.16	-114.20	325.57	-3365.98	-139.27	355.41	-2604.21	121.65	1172.37	0.00	0.00	0.00	-3260.55	-38.19	1563.68	-2779.95	181.13	1567.06	-3893.88	-78.56	1552.58	-4111.08	-143.16	1587.43	882.28	287.56	77.61	284.42	282.96	79.56	882.98
2.03000	-3098.22	158.83	30.02	-3103.01	146.67	33.76	-1489.64	138.76	380.33	-1487.63	142.71	417.08	-3246.11	-6.92	27.03	-3278.46	-3.18	34.15	-3535.83	-114.01	330.36	-3365.07	-139.10	359.69	-2604.21	121.65	1172.37	0.00	0.00	0.00	-3267.33	-37.23	1562.99	-2779.95	181.13	1567.06	-3888.15	-78.16	1552.90	-4104.71	-143.12	1587.99	881.91	287.31	77.53	284.71	283.06	79.75	882.74
2.04000	-3083.59	160.26	28.46	-3092.40	149.53	31.98	-1489.64	138.76	380.33	-1487.63	142.71	417.08	-3256.09	-9.47	24.11	-3289.47	-6.26	31.76	-3535.45	-113.78	335.14	-3364.14	-138.88	363.96	-2604.21	121.65	1172.37	0.00	0.00	0.00	-3248.92	-36.66	1562.94	-2779.95	181.13	1567.06	-3882.32	-77.76	1553.23	-4098.25	-143.07	1588.55	882.16	287.17	77.64	283.92	283.31	79.38	882.69
2.05000	-2997.92	161.54	39.50	-3042.89	151.68	35.03	-1489.64	138.76	380.33	-1487.63	142.71	417.08	-3273.62	-7.52	19.64	-3300.10	-5.55	30.62	-3535.03	-113.52	339.92	-3363.19	-138.63	368.22	-2604.21	121.65	1172.37	0.00	0.00	0.00	-3233.82	-36.91	1561.25	-2779.95	181.13	1567.06	-3876.40	-77.35	1553.56	-4091.70	-143.01	1589.12	882.64	287.21	77.72	283.53	283.30	79.38	882.83
2.06000	-3019.14	160.38	33.58	-2994.92	152.60	40.75	-1489.64	138.76	380.33	-1487.63	142.71	417.08	-3279.64	-7.93	17.40	-3290.14	-7.00	32.11	-3534.57	-113.22	344.70	-3362.22	-138.34	372.48	-2604.21	121.65	1172.37	0.00	0.00	0.00	-3226.87	-33.65	1560.47	-2779.95	181.13	1567.06	-3870.38	-76.93	1553.89	-4085.07	-142.93	1589.68	882.36	287.07	77.52	283.82	282.99	79.44	882.84
2.07000	-2990.84	162.11	33.76	-2991.90	150.75	39.30	-1489.64	138.76	380.33	-1487.63	142.71	417.08	-3284.94	-8.28	15.58	-3285.79	-5.96	32.10	-3534.07	-112.89	349.47	-3361.22	-138.01	376.72	-2604.21	121.65	1172.37	0.00	0.00	0.00	-3235.82	-34.21	1558.23	-2779.95	181.13	1567.06	-3864.27	-76.50	1554.22	-4078.34	-142.85	1590.24	882.11	287.58	77.51	284.30	282.96	79.68	883.00
2.08000	-2963.81	163.73	33.98	-2949.10	150.04	47.26	-1489.64	138.76	380.33	-1487.63	142.71	417.08	-3289.54	-8.58	14.16	-3290.53	-5.60	30.95	-3533.52	-112.53	354.23	-3360.19	-137.65	380.96	-2604.21	121.65	1172.37	0.00	0.00	0.00	-3231.81	-33.54	1557.91	-2779.95	181.13	1567.06	-3858.07	-76.06	1554.55	-4071.53	-142.75	1590.80	882.56	287.15	77.68	284.03	283.11	79.56	882.85
2.09000	-2938.04	165.23	34.24	-2915.83	150.90	49.35	-1489.64	138.76	380.33	-1487.63	142.71	417.08	-3293.46	-8.83	13.10	-3315.24	-7.19	27.30	-3532.92	-112.13	358.98	-3359.14	-137.26	385.19	-2604.21	121.65	1172.37	0.00	0.00	0.00	-3205.87	-32.64	1555.94	-2779.95	181.13	1567.06	-3851.77	-75.62	1554.88	-4064.63	-142.65	1591.36	882.37	287.25	77.49	284.45	283.09	79.66	883.09
2.10000	-2913.50	166.63	34.54	-2885.70	151.68	51.16	-1489.64	138.76	380.33	-1487.63	142.71	417.08	-3296.72	-9.03	12.38	-3302.38	-6.82	29.36	-3532.27	-111.71	363.73	-3358.06	-136.83	389.41	-2604.21	121.65	1172.37	0.00	0.00	0.00	-3199.54	-31.65	1554.37	-2779.95	181.13	1567.06	-3845.38	-75.16	1555.21	-4057.65	-142.53	1591.92	882.38	287.33	77.62	284.30	283.27	79.58	883.00
2.11000	-2890.17	167.91	34.88	-2858.57	152.38	52.69	-1489.64	138.76	380.33	-1487.63	142.71	417.08	-3299.34	-9.19	11.97	-3274.97	-6.97	33.57	-3531.58	-111.25	368.46	-3356.95	-136.36	393.62	-2604.21	121.65	1172.37	0.00	0.00	0.00	-3189.46	-29.62	1552.75	-2779.95	181.13	1567.06	-3838.91	-74.70	1555.54	-4050.58	-142.40	1592.48	882.61	287.24	77.72	284.16	283.31	79.48	883.02
2.12000	-2868.02	169.08	35.25	-2834.29	152.99	53.95	-1489.64	138.76	380.33	-1487.63	142.71	417.08	-3301.33	-9.31	11.85	-3276.11	-7.27	33.08	-3530.83	-110.75	373.18	-3355.81	-135.86	397.82	-2604.21	121.65	1172.37	0.00	0.00	0.00	-3183.40	-28.17	1552.36	-2779.95	181.13	1567.06	-3832.34	-74.23	1555.87	-4043.43	-142.27	1593.04	882.70	287.19	77.82	283.98	283.38	79.33	882.63
2.13000	-2847.02	170.16	35.65	-2812.72	153.51	54.96	-1489.64	138.76	380.33	-1487.63	142.71	417.08	-3302.72	-9.41	11.99	-3292.85	-6.62	30.95	-3530.03	-110.23	377.89	-3354.63	-135.33	402.00	-2604.21	121.65	1172.37	0.00	0.00	0.00	-3171.72	-26.05	1550.30	-2779.95	181.13	1567.06	-3825.68	-73.75	1556.20	-4036.19	-142.12	1593.59	881.57	287.39	77.45	284.32	283.15	79.62	882.74
2.14000	-2827.16	171.13	36.08	-2793.70	153.96	55.71	-1489.64	138.76	380.33	-1487.63	142.71	417.08	-3303.52	-9.48	12.37	-3312.60	-6.86	27.83	-3529.18	-109.68	382.59	-3353.42	-134.77	406.17	-2604.21	121.65	1172.37	0.00	0.00	0.00	-3180.87	-25.08	1549.31	-2779.95	181.13	1567.06	-3818.94	-73.27	1556.53	-4028.87	-141.96	1594.15	881.94	287.19	77.62	284.88	283.11	79.80	882.80
2.15000	-2808.39	172.00	36.55	-2777.10	154.33	56.23	-1489.64	138.76	380.33	-1487.63	142.71	417.08	-3303.76	-9.53	12.96	-3285.74	-6.95	32.44	-3528.27	-109.10	387.27	-3352.17	-134.17	410.32	-2604.21	121.65	1172.37	0.00	0.00	0.00	-3159.45	-23.04	1548.00	-2779.95	181.13	1567.06	-3812.11	-72.78	1556.86	-4021.47	-141.79	1594.71	882.40	287.30	77.67	284.57	283.03	79.62	883.27
2.16000	-2790.71	172.78	37.04	-2762.75	154.63	56.51	-1489.64	138.76	380.33	-1487.63	142.71	417.08	-3303.45	-9.56	13.73	-3308.49	-6.41	28.07	-3527.30	-108.49	391.93	-3350.89	-133.54	414.46	-2604.21	121.65	1172.37	0.00	0.00	0.00	-3160.58	-21.32	1547.60	-2779.95	181.13	1567.06	-3805.19	-72.28	1557.19	-4013.98	-141.61	1595.26	882.78	287.31	77.79	284.27	283.37	79.56	883.58
2.17000	-2774.09	173.46	37.56	-2750.51	154.86	56.57	-1489.64	138.76	380.33	-1487.63	142.71	417.08	-3302.61	-9.59	14.65	-3302.93	-6.04	29.45	-3526.28	-107.85	396.58	-3349.56	-132.88	418.58	-2604.21	121.65	1172.37	0.00	0.00	0.00	-3153.04	-19.79	1545.72	-2779.95	181.13	1567.06	-3798.18	-71.77	1557.52	-4006.41	-141.42	1595.82	882.25	287.46	77.55	284.21	283.60	79.61	883.03
2.18000	-2758.49	174.06	38.10	-2740.24	155.01	56.41	-1489.64	138.76	380.33	-1487.63	142.71	417.08	-3301.26	-9.60	15.71	-3264.53	-6.14	36.35	-3525.19	-107.18	401.21	-3348.20	-132.19	422.69	-2604.21	121.65	1172.37	0.00	0.00	0.00	-3151.03	-17.46	1545.93	-2779.95	181.13	1567.06	-3791.09	-71.25	1557.85	-3998.76	-141.22	1596.37	882.38	287.31	77.57	284.21	283.51	79.61	883.21
2.19000	-2743.90	174.57	38.66	-2731.79	155.10	56.04	-1489.64	138.76	380.33	-1487.63	142.71	417.08	-3299.42	-9.62	16.87	-3309.73	-5.32	26.97	-3524.05	-106.48	405.82	-3346.79	-131.47	426.77	-2604.21	121.65	1172.37	0.00	0.00	0.00	-3132.36	-15.20	1544.52	-2779.95	181.13	1567.06	-3783.91	-70.73	1558.18	-3991.04	-141.01	1596.92	882.22	287.10	77.58	284.31	283.45	79.71	882.99
2.20000	-2730.29	174.99	39.25	-2725.01	155.12	55.48	-1489.64	138.76	380.33	-1487.63	142.71	417.08	-3297.11	-9.64	18.11	-3282.44	-6.41	32.50	-3522.84	-105.76	410.41	-3345.34	-130.72	430.84	-2604.21	121.65	1172.37	0.00	0.00	0.00	-3122.42	-13.50	1543.70	-2779.95	181.13	1567.06	-3776.65	-70.20	1558.51	-3983.23	-140.79	1597.48	882.50	287.32	77.71	284.67	283.48	79.73	882.82
2.21000	-2717.63	175.33	39.86	-2719.75	155.08	54.73	-1489.64	138.76	380.33	-1487.63	142.71	417.08	-3294.35	-9.66	19.41	-3269.36	-6.19	34.79	-3521.57	-105.00	414.98	-3343.85	-129.94	434.88	-2604.21	121.65	1172.37	0.00	0.00	0.00	-3111.11	-11.01	1543.88	-2779.95	181.13	1567.06	-3769.30	-69.67	1558.85	-3975.34	-140.56	1598.03	882.26	287.63	77.59	284.90	283.16	79.82	882.55
2.22000	-2705.90	175.60	40.48	-2715.87	154.98	53.80	-1489.64	138.76	380.33	-1487.63	142.71	417.08	-3291.16	-9.70	20.72	-3262.69	-5.19	37.04	-3520.23	-104.23	419.53	-3342.31	-129.13	438.91	-2604.21	121.65	1172.37	0.00	0.00	0.00	-3093.09	-7.49	1542.15	-2779.95	181.13	1567.06	-3761.87	-69.13	1559.18	-3967.37	-140.32	1598.58	882.32	287.51	77.55	284.48	283.34	79.59	882.09
2.23000	-2695.07	175.78	41.12	-2713.21	154.83	52.69	-1489.64	138.76	380.33	-1487.63	142.71	417.08	-3287.55	-9.76	22.04	-3296.95	-5.83	30.79	-3518.83	-103.42	424.06	-3340.72	-128.30	442.91	-2604.21	121.65	1172.37	0.00	0.00	0.00	-3104.08	-5.88	1543.42	-2779.95	181.13	1567.06	-3754.36	-68.58	1559.51	-3959.33	-140.07	1599.12	882.04	287.35	77.55	283.96	283.15	79.36	883.20
2.24000	-2685.13	175.90	41.77	-2711.63	154.61	51.43	-1489.64	138.76	380.33	-1487.63	142.71	417.08	-3283.55	-9.84	23.33	-3290.24	-6.00	33.09	-3517.36	-102.59	428.56	-3339.08	-127.43	446.89	-2604.21	121.65	1172.37	0.00	0.00	0.00	-3100.92	-4.01	1543.93	-2779.95	181.13	1567.06	-3746.77	-68.02	1559.84	-3951.21	-139.81	1599.67	881.89	287.08	77.57	283.77	283.10	79.44	883.20
2.25000	-2676.03	175.94	42.44	-2710.98	154.35	50.00	-1489.64	138.76	380.33	-1487.63	142.71	417.08	-3279.18	-9.95	24.57	-3263.12	-5.46	37.85	-3515.81	-101.74	433.03	-3337.39	-126.54	450.84	-2604.21	121.65	1172.37	0.00	0.00	0.00	-3089.22	-0.95	1543.43	-2779.95	181.13	1567.06	-3739.10	-67.46	1560.17	-3943.01	-139.54	1600.22	882.43	287.11	77.70	284.47	283.16	79.70	882.79
2.26000	-2667.77	175.92	43.12	-2711.12	154.03	48.44	-1489.64	138.76	380.33	-1487.63	142.71	417.08	-3274.45	-10.09	25.73	-3259.20	-5.78	39.17	-3514.20	-100.86	437.48	-3335.65	-125.62	454.77	-2604.21	121.65	1172.37	0.00	0.00	0.00	-3063.29	2.56	1543.59	-2779.95	181.13	1567.06	-3731.34	-66.89	1560.50	-3934.73	-139.26	1600.76	882.66	287.43	77.65	284.40	283.31	79.64	882.98
2.27000	-2660.31	175.83	43.81	-2711.89	153.67	46.73	-1489.64	138.76	380.33	-1487.63	142.71	417.08	-3269.38	-10.26	26.78	-3259.52	-6.16	38.84	-3512.52	-99.96	441.90	-3333.86	-124.68	458.68	-2604.21	121.65	1172.37	0.00	0.00	0.00	-3056.90	6.01	1544.38	-2779.95	181.13	1567.06	-3723.51	-66.32	1560.83	-3926.38	-138.97	1601.30	882.07	287.41	77.46	284.25	283.31	79.60	883.15
2.28000	-2653.62	175.68	44.50	-2713.15	153.25	44.90	-1489.64	138.76	380.33	-1487.63	142.71	417.08	-3263.99	-10.48	27.70	-3272.69	-7.55	36.63	-3510.76	-99.03	446.30	-3332.01	-123.71	462.56	-2604.21	121.65	1172.37	0.00	0.00	0.00	-3062.36	7.25	1546.08	-2779.95	181.13	1567.06	-3715.60	-65.74	1561.16	-3917.96	-138.67	1601.84	882.19	287.29	77.49	284.60	283.14	79.60	882.65
2.29000	-2647.69	175.47	45.20	-2714.75	152.80	42.94	-1489.64	138.76	380.33	-1487.63	142.71	417.08	-3258.30	-10.75	28.46	-3246.66	-5.74	42.40	-3508.92	-98.08	450.66	-3330.10	-122.71	466.41	-2604.21	121.65	1172.37	0.00	0.00	0.00	-3052.60	12.72	1547.03	-2779.95	181.13	1567.06	-3707.61	-65.15	1561.48	-3909.46	-138.36	1602.38	882.20	287.45	77.55	283.62	283.28	79.42	882.89
2.30000	-2642.49	175.20	45.91	-2716.56	152.30	40.87	-1489.64	138.76	380.33	-1487.63	142.71	417.08	-3252.34	-11.06	29.04	-3255.74	-6.04	44.11	-3507.01	-97.11	454.99	-3328.14	-121.69	470.23	-2604.21	121.65	1172.37	0.00	0.00	0.00	-3047.81	15.00	1549.14	-2779.95	181.13	1567.06	-3699.54	-64.56	1561.81	-3900.88	-138.04	1602.92	882.18	287.32	77.62	284.36	283.37	79.46	883.24
2.31000	-2637.99	174.88	46.61	-2726.89	149.66	35.28	-1489.64	138.76	380.33	-1487.63	142.71	417.08	-3246.11	-11.43	29.41	-3253.57	-5.79	46.13	-3505.03	-96.12	459.29	-3326.11	-120.65	474.02	-2604.21	121.65	1172.37	0.00	0.00	0.00	-3032.48	17.53	1550.35	-2779.95	181.13	1567.06	-3691.39	-63.97	1562.14	-3892.24	-137.72	1603.46	882.33	287.21	77.72	284.01	283.58	79.46	882.63
2.32000	-2634.16	174.50	47.32	-2706.85	149.12	37.00	-1489.64	138.76	380.33	-1487.63	142.71	417.08	-3239.64	-11.87	29.54	-3252.11	-5.64	46.15	-3502.96	-95.10	463.56	-3324.03	-119.58	477.79	-2604.21	121.65	1172.37	0.00	0.00	0.00	-3019.98	21.31	1552.36	-2779.95	181.13	1567.06	-3683.17	-63.36	1562.47	-3883.52	-137.38	1603.99	882.64	287.31	77.83	284.34	283.48	79.55	882.09
2.33000	-2630.99	174.08	48.03	-2719.02	149.13	33.07	-1489.64	138.76	380.33	-1487.63	142.71	417.08	-3232.95	-12.37	29.41	-3251.17	-5.59	44.73	-3500.81	-94.06	467.80	-3321.88	-118.49	481.52	-2604.21	121.65	1172.37	0.00	0.00	0.00	-2995.60	24.89	1554.06	-2779.95	181.13	1567.06	-3674.87	-62.76	1562.80	-3874.73	-137.03	1604.52	882.07	287.33	77.55	284.08	283.41	79.63	882.73
2.34000	-2628.44	173.61	48.73	-2706.27	149.85	32.44	-1489.64	138.76	380.33	-1487.63	142.71	417.08	-3226.06	-12.94	28.99	-3250.56	-5.66	42.43	-3498.58	-93.01	472.00	-3319.67	-117.38	485.22	-2604.21	121.65	1172.37	0.00	0.00	0.00	-2991.36	28.73	1555.61	-2779.95	181.13	1567.06	-3666.50	-62.14	1563.12	-3865.86	-136.67	1605.05	882.09	287.29	77.62	284.15	283.01	79.59	882.95
2.35000	-2626.50	173.10	49.43	-2746.46	149.55	25.80	-1489.64	138.76	380.33	-1487.63	142.71	417.08	-3218.98	-13.58	28.26	-3250.08	-5.84	39.81	-3496.26	-91.93	476.16	-3317.40	-116.24	488.89	-2604.21	121.65	1172.37	0.00	0.00	0.00	-2998.32	30.40	1558.20	-2779.95	181.13	1567.06	-3658.06	-61.52	1563.45	-3856.93	-136.31	1605.58	881.91	287.07	77.70	284.04	283.25	79.46	882.84
2.36000	-2625.13	172.55	50.13	-2730.44	150.35	28.67	-1489.64	138.76	380.33	-1487.63	142.71	417.08	-3211.74	-14.31	27.18	-3249.56	-6.15	37.45	-3493.86	-90.83	480.29	-3315.05	-115.08	492.52	-2604.21	121.65	1172.37	0.00	0.00	0.00	-2970.87	33.82	1559.62	-2779.95	181.13	1567.06	-3649.54	-60.90	1563.77	-3847.93	-135.93	1606.11	882.47	287.31	77.78	284.18	283.31	79.58	882.85
2.37000	-2624.32	171.96	50.82	-2741.53	149.15	26.51	-1489.64	138.76	380.33	-1487.63	142.71	417.08	-3209.41	-12.92	24.06	-3253.60	-6.69	36.72	-3491.38	-89.71	484.38	-3312.64	-113.90	496.12	-2604.21	121.65	1172.37	0.00	0.00	0.00	-2973.22	37.20	1562.14	-2779.95	181.13	1567.06	-3640.95	-60.27	1564.10	-3838.85	-135.55	1606.63	882.38	287.35	77.68	284.28	283.12	79.67	882.68
2.38000	-2624.03	171.34	51.49	-2725.02	150.08	27.85	-1489.64	138.76	380.33	-1487.63	142.71	417.08	-3227.67	-14.69	17.85	-3250.66	-6.70	34.28	-3488.80	-88.58	488.43	-3310.16	-112.70	499.69	-2604.21	121.65	1172.37	0.00	0.00	0.00	-2972.11	40.22	1564.04	-2779.95	181.13	1567.06	-3632.28	-59.64	1564.42	-3829.71	-135.15	1607.15	882.19	287.40	77.67	284.63	283.21	79.68	882.67
2.39000	-2624.24	170.69	52.16	-2746.18	150.89	24.24	-1489.64	138.76	380.33	-1487.63	142.71	417.08	-3190.91	-13.73	20.98	-3241.59	-6.75	32.07	-3486.14	-87.43	492.44	-3307.61	-111.49	503.21	-2604.21	121.65	1172.37	0.00	0.00	0.00	-2966.09	41.87	1564.60	-2779.95	181.13	1567.06	-3623.55	-59.00	1564.74	-3820.50	-134.75	1607.67	882.70	287.33	77.72	284.58	283.15	79.61	883.07
2.40000	-2624.93	170.00	52.81	-2708.88	149.48	32.03	-1489.64	138.76	380.33	-1487.63	142.71	417.08	-3183.41	-13.68	18.66	-3221.96	-7.44	32.83	-3483.39	-86.25	496.41	-3304.98	-110.25	506.71	-2604.21	121.65	1172.37	0.00	0.00	0.00	-2944.24	45.75	1565.89	-2779.95	181.13	1567.06	-3614.74	-58.36	1565.07	-3811.22	-134.34	1608.19	882.24	287.32	77.47	284.21	283.16	79.49	882.99
2.41000	-2626.07	169.29	53.45	-2739.38	148.60	25.55	-1489.64	138.76	380.33	-1487.63	142.71	417.08	-3187.97	-15.98	13.50	-3207.73	-7.69	33.25	-3480.54	-85.06	500.34	-3302.28	-108.99	510.16	-2604.21	121.65	1172.37	0.00	0.00	0.00	-2931.57	48.06	1566.86	-2779.95	181.13	1567.06	-3605.87	-57.71	1565.39	-3801.88	-133.92	1608.70	882.18	287.54	77.49	284.21	283.18	79.54	882.82
2.42000	-2627.63	168.56	54.08	-2722.63	150.89	29.42	-1489.64	138.76	380.33	-1487.63	142.71	417.08	-3180.40	-17.58	15.35	-3190.94	-9.27	35.68	-3477.60	-83.86	504.22	-3299.51	-107.71	513.57	-2604.21	121.65	1172.37	0.00	0.00	0.00	-2927.40	50.97	1568.24	-2779.95	181.13	1567.06	-3596.92	-57.06	1565.71	-3792.47	-133.49	1609.22	881.69	287.35	77.46	284.29	283.18	79.59	882.44
2.43000	-2629.59	167.80	54.68	-2746.01	150.99	24.94	-1489.64	138.76	380.33	-1487.63	142.71	417.08	-3171.62	-19.86	18.41	-3175.49	-10.63	38.91	-3474.57	-82.64	508.06	-3296.65	-106.42	516.95	-2604.21	121.65	1172.37	0.00	0.00	0.00	-2928.65	53.36	1568.66	-2779.95	181.13	1567.06	-3587.91	-56.41	1566.03	-3782.99	-133.05	1609.73	882.16	287.61	77.53	284.23	283.10	79.66	882.86
2.44000	-2631.93	167.03	55.27	-2734.66	149.37	26.82	-1489.64	138.76	380.33	-1487.63	142.71	417.08	-3160.62	-22.90	21.15	-3150.10	-12.15	44.12	-3471.44	-81.40	511.86	-3293.72	-105.10	520.28	-2604.21	121.65	1172.37	0.00	0.00	0.00	-2928.66	55.38	1570.92	-2779.95	181.13	1567.06	-3578.83	-55.75	1566.35	-3773.45	-132.60	1610.23	882.25	287.38	77.64	283.78	283.25	79.47	882.60
2.45000	-2634.62	166.24	55.84	-2735.29	149.30	26.64	-1489.64	138.76	380.33	-1487.63	142.71	417.08	-3128.85	-23.73	27.69	-3123.19	-13.50	49.83	-3468.21	-80.15	515.60	-3290.71	-103.77	523.57	-2604.21	121.65	1172.37	0.00	0.00	0.00	-2898.31	57.30	1571.14	-2779.95	181.13	1567.06	-3569.68	-55.09	1566.66	-3763.84	-132.14	1610.74	882.29	287.31	77.66	283.91	283.14	79.50	882.37
2.46000	-2637.64	165.44	56.38	-2715.36	150.49	30.66	-1489.64	138.76	380.33	-1487.63	142.71	417.08	-3110.46	-26.43	31.52	-3091.01	-13.41	55.55	-3464.88	-78.88	519.31	-3287.62	-102.43	526.82	-2604.21	121.65	1172.37	0.00	0.00	0.00	-2904.29	58.93	1572.71	-2779.95	181.13	1567.06	-3560.47	-54.42	1566.98	-3754.17	-131.68	1611.24	881.98	287.30	77.50	284.29	283.06	79.67	882.61
2.47000	-2640.95	164.63	56.89	-2766.34	150.68	21.53	-1489.64	138.76	380.33	-1487.63	142.71	417.08	-3092.34	-26.68	33.93	-3073.16	-13.28	58.54	-3461.45	-77.60	522.96	-3284.44	-101.06	530.03	-2604.21	121.65	1172.37	0.00	0.00	0.00	-2898.32	61.41	1572.49	-2779.95	181.13	1567.06	-3551.19	-53.75	1567.30	-3744.43	-131.20	1611.74	881.86	287.11	77.46	284.79	283.18	79.66	882.43
2.48000	-2644.54	163.81	57.39	-2725.98	150.45	29.73	-1489.64	138.76	380.33	-1487.63	142.71	417.08	-3053.75	-26.76	39.87	-3044.51	-12.83	61.70	-3457.92	-76.30	526.56	-3281.18	-99.69	533.19	-2604.21	121.65	1172.37	0.00	0.00	0.00	-2896.05	62.97	1573.04	-2779.95	181.13	1567.06	-3541.84	-53.08	1567.61	-3734.63	-130.72	1612.24	882.12	287.35	77.64	285.03	283.12	79.69	882.26
2.49000	-2648.38	162.98	57.85	-2728.61	150.10	29.07	-1489.64	138.76	380.33	-1487.63	142.71	417.08	-3027.60	-26.49	41.97	-3004.71	-10.85	66.19	-3454.29	-74.99	530.11	-3277.84	-98.29	536.31	-2604.21	121.65	1172.37	0.00	0.00	0.00	-2877.17	64.92	1574.74	-2779.95	181.13	1567.06	-3532.43	-52.40	1567.92	-3724.77	-130.23	1612.73	882.01	287.74	77.55	284.18	283.18	79.53	882.74
2.50000	-2652.44	162.16	58.28	-2717.32	150.09	31.06	-1489.64	138.76	380.33	-1487.63	142.71	417.08	-3000.55	-24.69	43.26	-2973.60	-9.82	67.46	-3450.55	-73.67	533.61	-3274.41	-96.88	539.38	-2604.21	121.65	1172.37	0.00	0.00	0.00	-2878.67	65.47	1575.26	-2779.95	181.13	1567.06	-3522.96	-51.72	1568.24	-3714.85	-129.73	1613.22	882.58	287.40	77.71	284.02	282.80	79.62	882.66
2.51000	-2656.70	161.33	58.69	-2715.64	150.90	31.33	-1489.64	138.76	380.33	-1487.63	142.71	417.08	-2967.93	-24.03	45.42	-2942.45	-7.49	68.32	-3446.70	-72.33	537.06	-3270.89	-95.46	542.40	-2604.21	121.65	1172.37	0.00	0.00	0.00	-2853.97	66.01	1574.70	-2779.95	181.13	1567.06	-3513.42	-51.04	1568.55	-3704.87	-129.22	1613.71	882.14	287.14	77.65	284.10	282.90	79.55	882.94
2.52000	-2661.13	160.51	59.05	-2732.43	150.33	27.69	-1489.64	138.76	380.33	-1487.63	142.71	417.08	-2942.58	-21.39	45.23	-2926.30	-5.46	66.22	-3442.75	-70.98	540.46	-3267.27	-94.03	545.38	-2604.21	121.65	1172.37	0.00	0.00	0.00	-2843.32	68.33	1574.65	-2779.95	181.13	1567.06	-3503.82	-50.35	1568.86	-3694.83	-128.70	1614.19	881.87	287.16	77.49	284.53	283.02	79.65	882.77
2.53000	-2665.71	159.70	59.39	-2751.51	150.40	24.75	-1489.64	138.76	380.33	-1487.63	142.71	417.08	-2906.45	-18.69	46.82	-2889.92	-3.13	67.41	-3438.69	-69.63	543.80	-3263.57	-92.58	548.30	-2604.21	121.65	1172.37	0.00	0.00	0.00	-2842.61	70.27	1575.61	-2779.95	181.13	1567.06	-3494.16	-49.66	1569.17	-3684.72	-128.18	1614.68	882.11	287.30	77.60	283.70	283.39	79.40	883.38
2.54000	-2670.42	158.90	59.69	-2736.00	149.18	27.54	-1489.64	138.76	380.33	-1487.63	142.71	417.08	-2887.78	-15.90	44.51	-2868.33	-0.55	65.02	-3434.52	-68.26	547.08	-3259.77	-91.12	551.18	-2604.21	121.65	1172.37	0.00	0.00	0.00	-2849.21	70.14	1575.95	-2779.95	181.13	1567.06	-3484.44	-48.97	1569.48	-3674.56	-127.64	1615.16	881.99	287.44	77.55	283.21	283.39	79.22	882.95
2.55000	-2675.23	158.10	59.95	-2702.33	150.34	32.12	-1489.64	138.76	380.33	-1487.63	142.71	417.08	-2849.66	-13.57	44.81	-2843.52	1.88	61.97	-3430.24	-66.88	550.31	-3255.88	-89.64	554.01	-2604.21	121.65	1172.37	0.00	0.00	0.00	-2849.44	71.83	1575.27	-2779.95	181.13	1567.06	-3474.66	-48.28	1569.78	-3664.34	-127.10	1615.63	882.22	287.29	77.71	283.76	283.20	79.41	883.25
2.56000	-2680.10	157.33	60.17	-2754.95	150.01	25.01	-1489.64	138.76	380.33	-1487.63	142.71	417.08	-2827.06	-9.50	42.09	-2807.06	4.35	60.45	-3425.84	-65.49	553.48	-3251.89	-88.16	556.78	-2604.21	121.65	1172.37	0.00	0.00	0.00	-2829.05	72.93	1575.42	-2779.95	181.13	1567.06	-3464.82	-47.58	1570.09	-3654.06	-126.55	1616.10	882.37	287.42	77.76	284.36	283.32	79.55	882.49
2.57000	-2685.03	156.57	60.35	-2697.72	149.54	33.24	-1489.64	138.76	380.33	-1487.63	142.71	417.08	-2788.33	-6.07	41.36	-2775.24	6.61	58.14	-3421.33	-64.09	556.58	-3247.81	-86.66	559.51	-2604.21	121.65	1172.37	0.00	0.00	0.00	-2813.87	75.32	1575.46	-2779.95	181.13	1567.06	-3454.92	-46.88	1570.39	-3643.72	-125.99	1616.57	881.75	287.29	77.55	284.28	283.30	79.54	882.19
2.58000	-2689.98	155.83	60.48	-2716.56	148.62	31.43	-1489.64	138.76	380.33	-1487.63	142.71	417.08	-2762.09	-2.70	37.43	-2745.49	9.40	55.13	-3416.70	-62.68	559.63	-3243.63	-85.15	562.18	-2604.21	121.65	1172.37	0.00	0.00	0.00	-2803.81	74.81	1574.29	-2779.95	181.13	1567.06	-3444.96	-46.18	1570.69	-3633.33	-125.42	1617.04	882.29	287.19	77.63	283.96	283.21	79.42	882.48
2.59000	-2694.92	155.11	60.57	-2707.31	147.42	32.31	-1489.64	138.76	380.33	-1487.63	142.71	417.08	-2704.64	0.16	40.02	-2716.49	12.16	52.38	-3411.95	-61.26	562.62	-3239.34	-83.64	564.79	-2604.21	121.65	1172.37	0.00	0.00	0.00	-2788.65	74.69	1573.11	-2779.95	181.13	1567.06	-3434.95	-45.47	1570.99	-3622.88	-124.85	1617.50	882.35	287.14	77.78	283.85	283.39	79.36	882.59
2.60000	-2699.84	154.42	60.62	-2705.46	148.04	33.28	-1489.64	138.76	380.33	-1487.63	142.71	417.08	-2709.67	0.91	31.02	-2688.00	14.88	49.42	-3407.09	-59.83	565.55	-3234.95	-82.11	567.35	-2604.21	121.65	1172.37	0.00	0.00	0.00	-2785.03	76.16	1572.12	-2779.95	181.13	1567.06	-3424.87	-44.77	1571.29	-3612.37	-124.27	1617.96	882.25	287.44	77.64	284.49	283.07	79.64	882.40
2.61000	-2704.71	153.76	60.61	-2698.07	147.73	33.43	-1489.64	138.76	380.33	-1487.63	142.71	417.08	-2645.54	4.40	35.04	-2665.10	17.99	46.62	-3402.11	-58.40	568.41	-3230.46	-80.58	569.86	-2604.21	121.65	1172.37	0.00	0.00	0.00	-2767.39	78.00	1572.23	-2779.93	181.13	1567.06	-3414.75	-44.06	1571.59	-3601.81	-123.67	1618.41	882.11	287.41	77.52	283.83	283.38	79.43	882.37
2.62000	-2709.49	153.13	60.56	-2722.53	147.55	29.13	-1489.64	138.76	380.33	-1487.63	142.71	417.08	-2619.67	6.88	32.51	-2635.89	21.08	44.82	-3397.00	-56.96	571.21	-3225.87	-79.03	572.31	-2604.21	121.65	1172.37	0.00	0.00	0.00	-2750.13	79.37	1571.06	-2761.13	182.45	1565.14	-3404.56	-43.35	1571.89	-3591.20	-123.08	1618.87	881.95	287.30	77.62	283.30	283.19	79.25	882.34
2.63000	-2714.18	152.54	60.45	-2742.09	148.38	24.65	-1489.64	138.76	380.33	-1487.63	142.71	417.08	-2589.43	9.47	31.65	-2609.32	24.40	43.00	-3391.77	-55.51	573.95	-3221.17	-77.48	574.70	-2604.21	121.65	1172.37	0.00	0.00	0.00	-2750.94	79.19	1570.13	-2744.24	184.32	1563.72	-3394.32	-42.64	1572.18	-3580.53	-122.47	1619.31	882.34	287.21	77.75	284.26	283.06	79.46	882.44
2.64000	-2718.73	151.98	60.29	-2721.79	148.91	27.19	-1489.64	138.76	380.33	-1487.63	142.71	417.08	-2543.65	12.64	34.94	-2584.89	25.98	42.03	-3386.42	-54.06	576.61	-3216.36	-75.92	577.03	-2604.21	121.65	1172.37	0.00	0.00	0.00	-2735.85	79.72	1569.57	-2752.10	184.65	1563.37	-3384.03	-41.93	1572.47	-3569.81	-121.85	1619.76	882.40	287.23	77.49	284.03	283.39	79.49	882.66
2.65000	-2723.13	151.46	60.08	-2719.92	150.88	25.46	-1489.64	138.76	380.33	-1487.63	142.71	417.08	-2507.68	15.20	37.83	-2566.52	28.64	41.31	-3380.94	-52.60	579.21	-3211.44	-74.35	579.30	-2604.21	121.65	1172.37	0.00	0.00	0.00	-2751.98	80.75	1569.32	-2746.21	185.48	1562.66	-3373.68	-41.21	1572.77	-3559.03	-121.23	1620.20	882.63	287.23	77.60	283.65	283.11	79.45	882.89
2.66000	-2727.36	150.98	59.81	-2753.52	151.26	20.92	-1489.64	138.76	380.33	-1487.63	142.71	417.08	-2475.13	17.64	40.21	-2537.08	31.41	42.59	-3375.33	-51.14	581.75	-3206.41	-72.78	581.52	-2604.21	121.65	1172.37	0.00	0.00	0.00	-2735.93	82.06	1568.29	-2730.91	187.31	1561.53	-3363.28	-40.50	1573.05	-3548.21	-120.60	1620.63	882.41	287.23	77.59	283.89	283.18	79.43	882.82
2.67000	-2731.38	150.55	59.48	-2734.35	152.01	23.98	-1489.64	138.76	380.33	-1487.63	142.71	417.08	-2440.35	21.90	45.21	-2541.55	34.42	39.69	-3369.59	-49.67	584.21	-3201.27	-71.20	583.67	-2604.21	121.65	1172.37	0.00	0.00	0.00	-2724.37	82.76	1566.93	-2722.71	187.87	1560.82	-3352.83	-39.78	1573.34	-3537.33	-119.96	1621.07	882.49	287.40	77.70	284.07	283.06	79.54	882.99
2.68000	-2735.17	150.16	59.09	-2726.14	152.88	25.39	-1489.64	138.76	380.33	-1487.63	142.71	417.08	-2395.07	24.14	51.59	-2503.99	36.42	43.68	-3363.73	-48.19	586.60	-3196.02	-69.61	585.76	-2604.21	121.65	1172.37	0.00	0.00	0.00	-2719.49	83.32	1566.16	-2718.63	188.89	1559.81	-3342.33	-39.06	1573.63	-3526.40	-119.32	1621.49	882.57	287.38	77.77	284.01	283.32	79.52	883.11
2.69000	-2738.71	149.83	58.64	-2730.47	153.00	23.94	-1489.64	138.76	380.33	-1487.63	142.71	417.08	-2371.06	27.31	56.69	-2479.84	39.27	43.54	-3357.73	-46.72	588.92	-3190.65	-68.02	587.79	-2604.21	121.65	1172.37	0.00	0.00	0.00	-2727.59	84.57	1565.15	-2690.26	189.20	1557.72	-3331.78	-38.34	1573.91	-3515.42	-118.67	1621.92	882.10	287.25	77.61	284.83	283.22	79.66	883.13
2.70000	-2741.96	149.55	58.12	-2722.68	153.68	24.31	-1489.64	138.76	380.33	-1487.63	142.71	417.08	-2364.05	30.17	60.65	-2457.22	42.04	43.51	-3351.60	-45.24	591.17	-3185.16	-66.43	589.75	-2604.21	121.65	1172.37	0.00	0.00	0.00	-2713.34	84.20	1563.51	-2693.90	189.65	1557.77	-3321.18	-37.62	1574.20	-3504.39	-118.01	1622.34	882.20	287.38	77.68	283.91	283.16	79.44	882.83
2.71000	-2744.92	149.33	57.54	-2715.86	153.61	26.34	-1489.64	138.76	380.33	-1487.63	142.71	417.08	-2378.01	32.99	62.55	-2436.07	44.72	43.58	-3345.34	-43.75	593.34	-3179.56	-64.83	591.65	-2604.21	121.65	1172.37	0.00	0.00	0.00	-2689.70	85.36	1561.61	-2696.12	189.85	1554.96	-3310.53	-36.90	1574.48	-3493.32	-117.34	1622.76	882.29	287.07	77.70	284.38	283.18	79.56	883.00
2.72000	-2747.54	149.16	56.90	-2700.96	152.25	29.40	-1489.64	138.76	380.33	-1487.63	142.71	417.08	-2357.44	32.23	74.54	-2416.38	47.30	43.72	-3338.93	-42.27	595.44	-3173.83	-63.23	593.48	-2604.21	121.65	1172.37	0.00	0.00	0.00	-2698.35	84.96	1561.77	-2688.35	190.58	1553.52	-3299.82	-36.18	1574.75	-3482.19	-116.66	1623.17	881.77	287.02	77.55	284.08	283.06	79.48	883.05
2.73000	-2749.81	149.06	56.18	-2738.87	155.09	21.83	-1489.64	138.76	380.33	-1487.63	142.71	417.08	-2352.72	35.23	81.21	-2398.10	49.79	43.91	-3332.40	-40.78	597.46	-3167.99	-61.62	595.25	-2604.21	121.65	1172.37	0.00	0.00	0.00	-2678.05	85.64	1559.80	-2680.91	191.17	1552.19	-3289.08	-35.46	1575.03	-3471.02	-115.98	1623.57	881.83	287.18	77.52	284.17	283.18	79.42	883.08
2.74000	-2751.69	149.02	55.39	-2719.10	154.93	25.28	-1489.64	138.76	380.33	-1487.63	142.71	417.08	-2325.79	37.35	89.02	-2381.20	52.16	44.13	-3325.72	-39.29	599.41	-3162.02	-60.01	596.95	-2604.21	121.65	1172.37	0.00	0.00	0.00	-2664.02	85.00	1557.49	-2673.50	191.54	1551.08	-3278.28	-34.74	1575.31	-3459.80	-115.29	1623.98	881.75	287.28	77.41	283.93	283.20	79.39	882.64
2.75000	-2753.18	149.05	54.54	-2753.01	153.18	18.92	-1489.64	138.76	380.33	-1487.63	142.71	417.08	-2309.69	39.51	97.05	-2365.64	54.42	44.34	-3318.90	-37.80	601.27	-3155.93	-58.40	598.58	-2604.21	121.65	1172.37	0.00	0.00	0.00	-2658.86	86.43	1556.73	-2666.09	191.68	1550.19	-3267.44	-34.02	1575.58	-3448.53	-114.59	1624.38	882.55	287.35	77.57	284.08	283.19	79.55	882.89
2.76000	-2754.23	149.15	53.60	-2709.52	153.36	26.31	-1489.64	138.76	380.33	-1487.63	142.71	417.08	-2297.95	41.35	102.02	-2351.40	56.55	44.53	-3311.95	-36.31	603.06	-3149.71	-56.79	600.14	-2604.21	121.65	1172.37	0.00	0.00	0.00	-2634.18	86.19	1555.12	-2658.66	191.61	1549.51	-3256.55	-33.29	1575.85	-3437.22	-113.89	1624.77	882.60	287.25	77.58	284.20	283.27	79.53	883.23
2.77000	-2754.83	149.32	52.60	-2731.02	154.65	23.35	-1489.64	138.76	380.33	-1487.63	142.71	417.08	-2289.54	42.97	104.19	-2338.44	58.54	44.67	-3304.84	-34.82	604.77	-3143.37	-55.18	601.63	-2604.21	121.65	1172.37	0.00	0.00	0.00	-2634.11	85.72	1554.17	-2651.20	191.36	1549.01	-3245.62	-32.57	1576.12	-3425.86	-113.18	1625.16	882.07	287.47	77.50	284.33	283.31	79.54	883.18
2.78000	-2754.94	149.57	51.51	-2712.39	155.81	25.82	-1489.64	138.76	380.33	-1487.63	142.71	417.08	-2283.43	44.46	103.81	-2326.72	60.40	44.74	-3297.60	-33.33	606.40	-3136.90	-53.56	603.05	-2604.21	121.65	1172.37	0.00	0.00	0.00	-2634.09	85.84	1552.94	-2643.68	190.94	1548.70	-3234.64	-31.85	1576.38	-3414.46	-112.46	1625.55	882.06	287.40	77.59	283.83	283.13	79.54	882.72
2.79000	-2754.55	149.89	50.35	-2720.90	154.94	24.33	-1489.64	138.76	380.33	-1487.63	142.71	417.08	-2278.58	45.88	101.12	-2316.22	62.10	44.71	-3290.21	-31.84	607.95	-3130.29	-51.95	604.40	-2604.21	121.65	1172.37	0.00	0.00	0.00	-2617.47	84.95	1552.43	-2636.10	190.37	1548.55	-3223.62	-31.13	1576.65	-3403.01	-111.73	1625.93	882.72	287.47	77.65	284.02	283.18	79.64	882.21
2.80000	-2753.63	150.30	49.11	-2742.49	153.73	21.14	-1489.64	138.76	380.33	-1487.63	142.71	417.08	-2273.96	47.34	96.37	-2306.90	63.66	44.55	-3282.67	-30.36	609.41	-3123.56	-50.34	605.67	-2604.20	121.65	1172.37	0.00	0.00	0.00	-2600.59	83.54	1551.38	-2628.43	189.65	1548.57	-3212.56	-30.41	1576.91	-3391.52	-111.00	1626.30	882.34	287.29	77.49	283.41	283.18	79.30	882.55
2.81000	-2752.15	150.79	47.78	-2737.16	154.88	21.81	-1489.64	138.76	380.33	-1487.63	142.71	417.08	-2268.54	48.92	89.82	-2298.72	65.04	44.26	-3274.98	-28.87	610.79	-3116.70	-48.72	606.88	-2591.73	119.65	1171.31	0.00	0.00	0.00	-2589.33	83.22	1551.49	-2620.65	188.82	1548.73	-3201.45	-29.69	1577.17	-3379.98	-110.26	1626.67	882.63	287.25	77.63	283.52	283.31	79.31	882.91
2.82000	-2750.10	151.36	46.37	-2717.74	155.39	24.46	-1489.64	138.76	380.33	-1487.63	142.71	417.08	-2261.29	50.70	81.72	-2291.65	66.26	43.79	-3267.15	-27.39	612.08	-3109.70	-47.11	608.00	-2572.17	120.52	1171.08	0.00	0.00	0.00	-2591.20	82.02	1551.81	-2612.75	187.88	1549.03	-3190.31	-28.97	1577.43	-3368.41	-109.51	1627.04	882.28	287.08	77.60	283.24	283.47	79.13	883.15
2.83000	-2747.43	152.03	44.88	-2732.56	154.69	22.76	-1489.64	138.76	380.33	-1487.63	142.71	417.08	-2251.18	52.77	72.30	-2285.66	67.29	43.13	-3259.16	-25.91	613.28	-3102.56	-45.50	609.06	-2577.20	118.33	1171.35	0.00	0.00	0.00	-2569.55	82.30	1551.24	-2604.70	186.85	1549.45	-3179.12	-28.25	1577.68	-3356.79	-108.76	1627.40	882.14	287.46	77.58	283.98	283.37	79.48	882.96
2.84000	-2744.13	152.79	43.30	-2714.84	156.22	26.87	-1489.64	138.76	380.33	-1487.63	142.71	417.08	-2246.51	53.96	62.33	-2280.71	68.14	42.25	-3251.02	-24.43	614.40	-3095.29	-43.90	610.03	-2569.51	118.85	1171.11	0.00	0.00	0.00	-2566.97	81.20	1551.96	-2596.50	185.74	1549.99	-3167.89	-27.53	1577.94	-3345.13	-108.00	1627.76	882.55	287.22	77.76	284.20	283.16	79.59	882.77
2.85000	-2740.18	153.64	41.62	-2724.16	155.98	23.96	-1489.64	138.76	380.33	-1487.63	142.71	417.08	-2225.32	56.24	56.54	-2276.77	68.79	41.13	-3242.72	-22.96	615.43	-3087.88	-42.29	610.93	-2556.91	118.25	1172.00	0.00	0.00	0.00	-2569.03	80.53	1552.37	-2588.11	184.58	1550.63	-3156.62	-26.81	1578.19	-3333.43	-107.24	1628.11	882.10	287.66	77.43	283.59	282.97	79.42	882.58
2.86000	-2735.54	154.59	39.86	-2719.07	155.32	24.99	-1489.64	138.76	380.33	-1487.63	142.71	417.08	-2228.15	58.17	45.30	-2273.81	69.25	39.75	-3234.27	-21.49	616.37	-3080.33	-40.69	611.75	-2546.62	117.91	1173.78	0.00	0.00	0.00	-2560.44	79.38	1554.20	-2579.53	183.38	1551.36	-3145.32	-26.10	1578.43	-3321.69	-106.46	1628.45	882.08	287.43	77.46	284.21	283.17	79.55	882.65
2.87000	-2730.20	155.64	38.01	-2724.86	155.31	24.00	-1489.64	138.76	380.33	-1487.63	142.71	417.08	-2209.60	60.64	45.17	-2271.79	69.49	38.07	-3225.67	-20.03	617.22	-3072.63	-39.10	612.50	-2526.66	116.64	1174.41	0.00	0.00	0.00	-2540.72	77.70	1555.96	-2570.73	182.15	1552.17	-3133.97	-25.38	1578.68	-3309.91	-105.68	1628.80	882.36	287.33	77.58	284.27	283.05	79.54	882.61
2.88000	-2724.12	156.79	36.06	-2741.84	155.14	21.23	-1489.64	138.76	380.33	-1487.63	142.71	417.08	-2223.46	62.50	35.98	-2272.76	69.83	34.28	-3216.90	-18.57	617.98	-3064.80	-37.51	613.16	-2514.64	115.44	1175.64	0.00	0.00	0.00	-2520.35	76.93	1556.13	-2561.69	180.92	1553.05	-3122.59	-24.67	1578.92	-3298.10	-104.90	1629.13	882.79	287.02	77.58	283.94	283.17	79.38	882.71
2.89000	-2717.29	158.05	34.02	-2735.64	156.89	21.21	-1489.64	138.76	380.33	-1487.63	142.71	417.08	-2230.47	62.03	32.01	-2277.92	69.55	31.01	-3207.98	-17.12	618.65	-3056.82	-35.92	613.74	-2505.35	116.67	1177.14	0.00	0.00	0.00	-2520.64	75.71	1558.06	-2552.41	179.70	1553.99	-3111.17	-23.96	1579.16	-3286.24	-104.10	1629.46	882.46	287.34	77.59	284.92	282.99	79.60	883.31
2.90000	-2709.67	159.42	31.88	-2712.45	156.61	23.52	-1489.64	138.76	380.33	-1487.63	142.71	417.08	-2197.51	61.95	35.41	-2264.48	69.69	31.32	-3198.89	-15.68	619.22	-3048.69	-34.34	614.24	-2496.74	116.15	1179.87	0.00	0.00	0.00	-2520.07	74.50	1559.84	-2542.85	178.50	1554.98	-3099.71	-23.25	1579.40	-3274.35	-103.30	1629.79	882.70	287.38	77.80	284.41	283.12	79.56	882.76
2.91000	-2701.26	160.90	29.64	-2703.01	155.59	23.52	-1489.64	138.76	380.33	-1487.63	142.71	417.08	-2205.67	61.08	32.18	-2266.20	69.69	29.72	-3189.64	-14.24	619.70	-3040.42	-32.76	614.66	-2482.46	115.66	1181.33	0.00	0.00	0.00	-2516.28	72.18	1561.32	-2533.00	177.34	1556.00	-3088.22	-22.54	1579.64	-3262.42	-102.50	1630.11	882.61	287.15	77.74	283.84	283.32	79.38	882.15
2.92000	-2701.17	161.96	26.51	-2702.01	157.54	21.79	-1489.64	138.76	380.33	-1487.63	142.71	417.08	-2199.83	62.05	33.13	-2253.34	70.41	30.96	-3180.23	-12.81	620.08	-3032.00	-31.20	614.99	-2489.79	113.78	1183.76	0.00	0.00	0.00	-2496.56	71.76	1562.97	-2522.85	176.24	1557.05	-3076.70	-21.83	1579.87	-3250.45	-101.69	1630.42	882.64	287.29	77.73	284.62	283.20	79.66	882.66
2.93000	-2686.57	162.36	24.94	-2686.40	158.56	25.68	-1489.64	138.76	380.33	-1487.63	142.71	417.08	-2181.69	62.17	35.59	-2245.99	70.72	31.43	-3170.65	-11.38	620.36	-3023.43	-29.63	615.24	-2479.81	113.96	1185.22	0.00	0.00	0.00	-2477.90	71.02	1563.36	-2512.37	175.21	1558.11	-3065.14	-21.13	1580.10	-3238.45	-100.87	1630.73	882.27	287.45	77.62	284.69	283.33	79.75	883.21
2.94000	-2700.16	163.99	18.26	-2664.37	159.67	28.13	-1489.64	138.76	380.33	-1487.63	142.71	417.08	-2200.81	62.89	30.86	-2266.37	70.79	26.93	-3160.90	-9.97	620.55	-3014.71	-28.08	615.41	-2449.77	114.48	1187.56	0.00	0.00	0.00	-2463.82	70.85	1564.06	-2501.55	174.27	1559.17	-3053.55	-20.42	1580.33	-3226.41	-100.04	1631.03	882.25	287.41	77.52	284.39	283.44	79.65	883.11
2.95000	-2682.54	165.61	16.46	-2665.33	160.15	27.55	-1489.64	138.76	380.33	-1487.63	142.71	417.08	-2205.33	60.59	30.84	-2279.83	69.94	24.14	-3150.99	-8.56	620.64	-3005.83	-26.53	615.49	-2453.78	115.22	1188.41	0.00	0.00	0.00	-2464.28	69.75	1565.76	-2490.37	173.44	1560.22	-3041.92	-19.72	1580.55	-3214.34	-99.21	1631.33	882.94	287.44	77.79	284.19	283.38	79.51	883.09
2.96000	-2677.23	165.93	12.72	-2650.41	161.34	30.01	-1489.64	138.76	380.33	-1487.63	142.71	417.08	-2197.68	62.26	30.74	-2256.00	70.20	28.74	-3140.91	-7.17	620.63	-2996.80	-25.00	615.48	-2439.32	114.04	1189.37	0.00	0.00	0.00	-2444.45	68.26	1566.08	-2478.81	172.73	1561.26	-3030.26	-19.03	1580.77	-3202.24	-98.38	1631.62	882.85	287.23	77.65	283.88	283.12	79.37	882.70
2.97000	-2680.20	168.11	7.52	-2637.83	162.76	31.34	-1489.64	138.76	380.33	-1487.63	142.71	417.08	-2221.64	63.48	26.65	-2267.54	69.85	26.00	-3130.65	-5.78	620.51	-2987.61	-23.47	615.38	-2448.07	115.00	1190.52	0.00	0.00	0.00	-2433.89	67.33	1567.17	-2466.84	172.16	1562.26	-3018.57	-18.33	1580.99	-3190.10	-97.53	1631.91	882.03	286.94	77.52	284.01	282.74	79.49	882.49
2.98000	-2661.83	169.05	7.85	-2614.86	164.04	36.41	-1489.64	138.76	380.33	-1487.63	142.71	417.08	-2201.04	62.17	29.38	-2258.28	70.38	27.79	-3120.23	-4.40	620.30	-2978.27	-21.95	615.20	-2447.89	114.47	1190.46	0.00	0.00	0.00	-2418.76	67.13	1567.42	-2454.46	171.75	1563.22	-3006.85	-17.64	1581.21	-3177.93	-96.69	1632.19	881.89	287.05	77.59	284.43	282.85	79.61	882.36
2.99000	-2626.78	172.05	15.08	-2594.49	167.53	42.20	-1489.64	138.76	380.33	-1487.63	142.71	417.08	-2205.05	63.50	28.62	-2260.61	70.73	27.56	-3109.63	-3.04	619.98	-2968.76	-20.44	614.93	-2414.62	115.63	1191.06	0.00	0.00	0.00	-2424.83	65.96	1568.99	-2436.61	172.05	1564.20	-2995.11	-16.95	1581.42	-3165.72	-95.83	1632.47	882.56	287.44	77.74	284.97	283.08	79.81	882.77
3.00000	-2597.40	176.06	22.18	-2558.89	170.54	50.65	-1489.64	138.76	380.33	-1487.63	142.71	417.08	-2211.50	62.23	27.26	-2253.92	70.31	28.50	-3098.85	-1.68	619.55	-2959.10	-18.94	614.56	-2411.01	116.00	1190.71	0.00	0.00	0.00	-2404.67	65.21	1568.45	-2424.50	170.33	1565.18	-2983.33	-16.26	1581.63	-3153.49	-94.97	1632.73	882.36	287.27	77.69	284.20	283.44	79.59	883.11
3.01000	-2556.73	180.63	30.38	-2510.94	175.26	60.22	-1489.64	138.76	380.33	-1487.63	142.71	417.08	-2212.79	60.75	27.38	-2251.97	69.94	28.39	-3087.90	-0.34	619.03	-2949.27	-17.45	614.11	-2412.89	115.44	1190.90	0.00	0.00	0.00	-2412.51	64.23	1570.02	-2413.46	170.75	1565.38	-2971.52	-15.58	1581.84	-3141.23	-94.10	1633.00	882.64	287.17	77.72	284.17	283.33	79.55	883.14
3.02000	-2523.72	185.18	36.27	-2477.03	178.46	65.71	-1489.64	138.76	380.33	-1487.63	142.71	417.08	-2198.40	61.40	30.29	-2272.84	69.70	24.40	-3076.77	0.99	618.39	-2939.28	-15.98	613.56	-2385.86	115.94	1192.61	0.00	0.00	0.00	-2390.40	64.23	1570.05	-2420.67	170.01	1567.29	-2959.69	-14.89	1582.05	-3128.93	-93.23	1633.25	881.96	287.11	77.47	284.06	283.06	79.48	882.99
3.03000	-2480.50	188.42	42.83	-2464.46	181.98	67.32	-1489.64	138.76	380.33	-1487.63	142.71	417.08	-2204.82	61.82	28.97	-2258.19	70.30	27.60	-3065.46	2.31	617.65	-2929.13	-14.51	612.92	-2380.50	115.81	1193.26	0.00	0.00	0.00	-2383.72	63.53	1571.20	-2390.94	170.33	1567.77	-2947.83	-14.22	1582.25	-3116.60	-92.35	1633.50	882.17	287.36	77.55	284.69	283.08	79.72	883.14
3.04000	-2441.34	193.13	48.35	-2436.54	185.96	69.48	-1489.64	138.76	380.33	-1487.63	142.71	417.08	-2191.79	63.29	30.29	-2251.42	70.98	28.39	-3053.97	3.62	616.80	-2918.81	-13.06	612.18	-2353.28	116.39	1193.64	0.00	0.00	0.00	-2371.90	63.94	1572.27	-2394.12	170.69	1569.11	-2935.94	-13.54	1582.45	-3104.25	-91.47	1633.75	882.36	287.19	77.62	284.49	283.12	79.60	882.78
3.05000	-2409.15	195.45	51.75	-2400.45	188.51	73.83	-1489.64	138.76	380.33	-1487.63	142.71	417.08	-2180.02	63.17	33.77	-2264.07	71.26	26.95	-3042.29	4.91	615.84	-2908.32	-11.62	611.35	-2341.44	117.15	1193.33	0.00	0.00	0.00	-2368.12	64.29	1572.38	-2367.63	170.32	1569.44	-2924.02	-12.87	1582.64	-3091.87	-90.58	1633.99	882.11	287.33	77.61	284.31	283.19	79.56	883.21
3.06000	-2389.26	198.03	51.81	-2379.70	189.79	72.91	-1489.64	138.76	380.33	-1487.63	142.71	417.08	-2201.09	62.90	31.19	-2242.20	71.72	32.33	-3030.44	6.19	614.77	-2897.66	-10.20	610.43	-2345.63	116.78	1193.88	0.00	0.00	0.00	-2350.83	63.80	1572.66	-2359.88	168.42	1569.84	-2912.09	-12.20	1582.83	-3079.46	-89.68	1634.22	882.13	287.33	77.63	283.88	283.27	79.40	882.95
3.07000	-2357.03	199.37	53.74	-2341.10	191.15	75.17	-1489.64	138.76	380.33	-1487.63	142.71	417.08	-2195.21	62.23	31.21	-2264.24	72.26	27.82	-3018.39	7.45	613.58	-2886.83	-8.79	609.40	-2335.29	116.65	1194.82	0.00	0.00	0.00	-2340.33	63.31	1573.16	-2362.80	168.51	1570.05	-2900.12	-11.54	1583.02	-3067.02	-88.78	1634.44	881.83	287.27	77.61	284.87	283.31	79.66	882.97
3.08000	-2328.74	199.87	53.89	-2332.85	192.69	70.75	-1489.64	138.76	380.33	-1487.63	142.71	417.08	-2168.93	65.05	36.04	-2269.97	72.69	27.12	-3006.17	8.70	612.29	-2875.83	-7.39	608.28	-2341.22	115.57	1194.38	0.00	0.00	0.00	-2333.06	63.00	1573.50	-2344.48	169.49	1570.75	-2888.14	-10.88	1583.21	-3054.56	-87.88	1634.66	881.98	287.11	77.56	284.54	283.46	79.65	883.19
3.09000	-2311.91	199.74	52.38	-2315.54	191.47	67.07	-1489.64	138.76	380.33	-1487.63	142.71	417.08	-2184.67	64.26	33.64	-2256.56	73.17	29.28	-2993.75	9.93	610.88	-2864.66	-6.01	607.06	-2329.74	116.65	1195.11	0.00	0.00	0.00	-2322.15	63.97	1574.66	-2325.54	168.98	1571.36	-2876.13	-10.22	1583.39	-3042.06	-86.97	1634.88	882.17	287.42	77.74	284.13	283.41	79.56	882.97
3.10000	-2282.82	199.63	52.55	-2308.79	192.59	62.76	-1489.64	138.76	380.33	-1487.63	142.71	417.08	-2191.37	65.73	33.84	-2264.71	73.07	29.04	-2981.14	11.15	609.35	-2853.31	-4.64	605.75	-2307.56	116.23	1195.71	0.00	0.00	0.00	-2303.92	64.52	1573.58	-2332.59	170.03	1571.27	-2864.09	-9.57	1583.57	-3029.55	-86.05	1635.08	881.96	287.45	77.56	283.94	283.35	79.67	883.16
3.11000	-2258.47	199.21	49.82	-2274.32	192.47	60.73	-1489.64	138.76	380.33	-1487.63	142.71	417.08	-2187.43	67.11	35.57	-2253.96	73.51	32.21	-2968.35	12.35	607.71	-2841.78	-3.29	604.33	-2309.43	115.75	1195.39	0.00	0.00	0.00	-2307.92	65.07	1573.57	-2315.43	170.63	1570.53	-2852.04	-8.92	1583.75	-3017.01	-85.13	1635.28	882.07	287.29	77.54	284.02	283.12	79.61	883.16
3.12000	-2231.17	199.71	48.00	-2235.31	191.70	60.47	-1489.64	138.76	380.33	-1487.63	142.71	417.08	-2192.08	67.94	35.15	-2253.70	74.39	33.79	-2955.36	13.53	605.96	-2830.08	-1.96	602.81	-2286.56	116.49	1195.94	0.00	0.00	0.00	-2292.94	64.95	1573.31	-2300.25	171.17	1570.14	-2839.97	-8.28	1583.92	-3004.44	-84.20	1635.47	882.48	287.13	77.75	284.76	283.34	79.75	882.80
3.13000	-2222.08	197.78	42.07	-2223.06	190.75	55.12	-1489.64	138.76	380.33	-1487.63	142.71	417.08	-2179.51	67.92	39.41	-2258.04	74.69	34.12	-2942.17	14.70	604.08	-2818.19	-0.64	601.19	-2297.16	116.91	1194.05	0.00	0.00	0.00	-2276.19	64.98	1573.17	-2295.58	170.63	1570.14	-2827.87	-7.64	1584.09	-2991.86	-83.27	1635.66	882.40	286.93	77.75	284.53	283.52	79.66	882.63
3.14000	-2201.30	195.61	37.91	-2218.59	188.54	47.61	-1489.64	138.76	380.33	-1487.63	142.71	417.08	-2176.11	68.40	40.06	-2243.07	76.28	36.94	-2928.80	15.85	602.09	-2806.13	0.65	599.46	-2294.56	117.09	1193.79	0.00	0.00	0.00	-2285.42	65.52	1573.48	-2282.37	171.82	1569.27	-2815.76	-7.01	1584.26	-2979.25	-82.33	1635.84	882.49	287.14	77.75	284.27	283.51	79.52	882.35
3.15000	-2176.55	192.96	35.53	-2188.35	186.34	43.55	-1489.64	138.76	380.33	-1487.63	142.71	417.08	-2194.71	66.72	35.80	-2239.91	75.75	36.63	-2915.22	16.98	599.97	-2793.88	1.93	597.64	-2251.66	116.35	1193.68	0.00	0.00	0.00	-2273.62	66.44	1572.94	-2287.04	172.56	1569.11	-2803.63	-6.38	1584.42	-2966.61	-81.39	1636.01	882.23	287.25	77.70	283.28	283.44	79.28	882.61
3.16000	-2168.06	190.97	29.29	-2139.28	184.21	45.89	-1489.64	138.76	380.33	-1487.63	142.71	417.08	-2207.32	66.05	33.91	-2269.69	74.36	30.78	-2901.45	18.09	597.74	-2781.45	3.20	595.70	-2268.05	115.91	1193.50	0.00	0.00	0.00	-2262.39	66.38	1572.32	-2265.06	172.42	1568.02	-2791.47	-5.75	1584.58	-2953.96	-80.44	1636.18	882.57	287.21	77.86	283.93	283.31	79.45	882.70
3.17000	-2141.08	187.53	28.19	-2148.53	182.46	36.83	-1489.64	138.76	380.33	-1487.63	142.71	417.08	-2180.51	67.22	38.19	-2260.86	73.87	30.17	-2887.48	19.18	595.38	-2768.83	4.44	593.67	-2260.47	115.83	1191.63	0.00	0.00	0.00	-2247.47	66.77	1571.47	-2249.39	173.27	1566.52	-2779.31	-5.13	1584.73	-2941.28	-79.49	1636.34	882.41	287.12	77.68	285.01	283.22	79.69	883.14
3.18000	-2097.61	183.74	30.16	-2111.81	178.26	35.53	-1489.64	138.76	380.33	-1487.63	142.71	417.08	-2179.46	64.74	36.37	-2253.78	73.38	30.37	-2873.31	20.25	592.90	-2756.03	5.66	591.52	-2243.64	115.94	1191.58	0.00	0.00	0.00	-2241.54	68.56	1571.18	-2253.50	172.46	1566.47	-2767.12	-4.52	1584.88	-2928.58	-78.53	1636.49	882.24	287.25	77.54	284.59	283.21	79.47	882.72
3.19000	-2072.66	178.84	27.80	-2083.74	176.08	33.95	-1489.64	138.76	380.33	-1487.63	142.71	417.08	-2202.94	62.12	29.67	-2251.88	71.57	29.62	-2858.93	21.30	590.30	-2743.04	6.87	589.27	-2228.95	115.86	1191.00	0.00	0.00	0.00	-2230.67	68.77	1570.64	-2233.14	172.75	1564.98	-2754.92	-3.91	1585.03	-2915.87	-77.57	1636.63	882.52	287.17	77.73	283.70	283.19	79.38	882.43
3.20000	-2044.44	181.75	27.31	-2044.92	170.54	35.64	-1489.64	138.76	380.33	-1487.63	142.71	417.08	-2201.34	62.44	29.34	-2257.62	70.71	28.73	-2844.36	22.33	587.56	-2729.86	8.05	586.91	-2220.46	115.83	1189.84	0.00	0.00	0.00	-2225.07	69.37	1569.93	-2233.82	173.03	1564.36	-2742.70	-3.31	1585.18	-2903.13	-76.60	1636.77	882.14	287.09	77.62	283.81	283.32	79.44	882.74
3.21000	-2013.22	180.57	29.18	-2028.20	171.01	34.77	-1489.64	138.76	380.33	-1487.63	142.71	417.08	-2184.34	61.21	32.37	-2259.08	71.33	27.84	-2829.57	23.34	584.71	-2716.49	9.21	584.44	-2229.38	116.09	1188.77	0.00	0.00	0.00	-2215.51	69.94	1569.34	-2218.93	175.32	1563.91	-2730.47	-2.71	1585.32	-2890.37	-75.63	1636.90	882.19	287.11	77.53	284.26	283.21	79.61	882.83
3.22000	-1982.75	174.97	32.74	-2003.28	166.64	35.65	-1489.64	138.76	380.33	-1487.63	142.71	417.08	-2195.92	60.60	30.17	-2266.05	70.12	26.59	-2814.59	24.33	581.72	-2702.92	10.35	581.86	-2213.13	116.53	1188.02	0.00	0.00	0.00	-2206.66	70.56	1568.00	-2208.23	175.06	1562.20	-2718.23	-2.11	1585.46	-2877.60	-74.65	1637.02	882.23	287.19	77.56	283.42	283.20	79.43	882.66
3.23000	-1953.79	169.45	38.36	-1976.58	162.13	39.82	-1489.64	138.76	380.33	-1487.63	142.71	417.08	-2181.36	59.68	32.14	-2258.51	69.86	27.39	-2799.39	25.29	578.61	-2689.16	11.47	579.17	-2180.87	117.07	1187.94	0.00	0.00	0.00	-2194.56	71.31	1567.28	-2182.13	175.83	1560.79	-2705.97	-1.53	1585.59	-2864.81	-73.67	1637.14	882.21	287.15	77.66	284.74	283.07	79.71	883.03
3.24000	-1933.66	161.75	43.60	-1946.27	158.83	45.60	-1489.64	138.76	380.33	-1487.63	142.71	417.08	-2190.94	60.15	30.25	-2256.49	69.97	27.96	-2783.98	26.24	575.37	-2675.21	12.57	576.37	-2181.56	116.79	1186.88	0.00	0.00	0.00	-2175.33	72.09	1565.94	-2201.50	175.95	1561.10	-2693.70	-0.95	1585.72	-2852.00	-72.68	1637.25	882.95	287.33	77.83	284.81	282.93	79.67	883.10
3.25000	-1906.31	158.17	51.75	-1920.53	155.75	52.02	-1489.64	138.76	380.33	-1487.63	142.71	417.08	-2202.07	59.18	28.40	-2246.05	70.41	30.13	-2768.37	27.15	572.00	-2661.06	13.64	573.45	-2181.92	117.89	1186.06	0.00	0.00	0.00	-2165.79	72.70	1564.89	-2188.25	175.88	1559.61	-2681.41	-0.37	1585.85	-2839.18	-71.69	1637.35	882.08	287.20	77.59	283.60	283.07	79.30	883.03
3.26000	-1885.78	155.44	59.07	-1908.14	154.37	56.80	-1489.64	138.76	380.33	-1487.63	142.71	417.08	-2204.83	59.23	27.81	-2267.76	69.77	26.10	-2752.54	28.05	568.49	-2646.71	14.69	570.43	-2185.31	117.48	1184.38	0.00	0.00	0.00	-2162.89	72.37	1563.90	-2179.86	178.57	1558.41	-2669.12	0.20	1585.97	-2826.34	-70.69	1637.44	882.35	287.22	77.66	284.89	282.97	79.57	882.91
3.27000	-1863.38	157.32	66.72	-1877.76	153.13	65.20	-1489.64	138.76	380.33	-1487.63	142.71	417.08	-2181.99	59.81	31.88	-2255.50	69.99	28.92	-2736.50	28.92	564.85	-2632.16	15.71	567.28	-2171.95	116.90	1182.93	0.00	0.00	0.00	-2152.66	73.52	1563.56	-2180.46	178.92	1558.36	-2656.81	0.76	1586.09	-2813.48	-69.69	1637.53	882.33	287.36	77.66	284.37	283.08	79.54	883.01
3.28000	-1847.10	155.95	73.06	-1869.22	151.63	69.45	-1489.64	138.76	380.33	-1487.63	142.71	417.08	-2205.31	59.74	28.29	-2268.66	69.54	26.24	-2720.24	29.77	561.08	-2617.41	16.71	564.03	-2164.59	118.64	1182.56	0.00	0.00	0.00	-2145.25	73.92	1562.84	-2156.94	178.73	1557.56	-2644.50	1.32	1586.20	-2800.62	-68.69	1637.60	882.05	287.10	77.46	284.65	283.12	79.69	883.06
3.29000	-1836.88	158.26	76.33	-1861.40	151.55	71.43	-1489.64	138.76	380.33	-1487.63	142.71	417.08	-2198.89	60.14	29.28	-2259.39	69.59	27.71	-2703.77	30.59	557.18	-2602.45	17.69	560.65	-2151.50	118.93	1181.79	0.00	0.00	0.00	-2133.81	75.31	1561.92	-2150.33	180.48	1556.55	-2632.18	1.87	1586.31	-2787.73	-67.68	1637.67	882.19	287.40	77.53	284.18	283.02	79.59	883.09
3.30000	-1825.13	156.82	79.74	-1851.07	151.22	73.51	-1489.64	138.76	380.33	-1487.63	142.71	417.08	-2188.28	60.23	31.58	-2267.43	69.30	26.11	-2687.08	31.38	553.14	-2587.29	18.64	557.16	-2151.03	118.83	1181.13	0.00	0.00	0.00	-2123.38	76.71	1560.76	-2126.70	182.11	1554.96	-2619.84	2.42	1586.42	-2774.84	-66.67	1637.74	882.18	287.20	77.55	283.87	282.83	79.45	882.76
3.31000	-1817.39	156.88	80.27	-1836.53	151.26	75.47	-1489.64	138.76	380.33	-1487.63	142.71	417.08	-2188.67	58.75	32.15	-2249.93	69.55	30.11	-2670.17	32.15	548.96	-2571.93	19.56	553.55	-2123.50	119.49	1180.87	0.00	0.00	0.00	-2110.62	76.73	1560.14	-2146.97	183.37	1554.47	-2607.50	2.95	1586.52	-2761.93	-65.65	1637.79	882.40	287.22	77.62	283.75	282.96	79.47	882.82
3.32000	-1813.32	158.36	78.08	-1827.27	152.47	74.21	-1489.64	138.76	380.33	-1487.63	142.71	417.08	-2205.75	58.34	28.67	-2257.70	69.00	28.50	-2653.04	32.90	544.64	-2556.36	20.46	549.82	-2132.58	120.28	1180.14	0.00	0.00	0.00	-2119.88	78.20	1560.29	-2130.83	183.57	1553.69	-2595.16	3.48	1586.62	-2749.01	-64.63	1637.84	882.78	287.38	77.69	284.53	282.99	79.57	882.89
3.33000	-1809.73	158.19	74.70	-1834.42	153.01	68.79	-1489.64	138.76	380.33	-1487.63	142.71	417.08	-2219.49	58.79	26.81	-2246.96	68.89	31.02	-2635.69	33.61	540.18	-2540.58	21.33	545.98	-2106.03	119.90	1180.24	0.00	0.00	0.00	-2114.03	79.54	1559.45	-2119.39	184.44	1553.72	-2582.80	4.01	1586.72	-2736.07	-63.60	1637.88	882.53	287.39	77.66	283.91	283.13	79.27	882.61
3.34000	-1808.03	159.11	69.39	-1828.82	155.06	63.92	-1489.64	138.76	380.33	-1487.63	142.71	417.08	-2194.40	58.55	31.39	-2251.50	68.49	30.90	-2618.12	34.30	535.59	-2524.59	22.17	542.01	-2108.27	121.36	1180.19	0.00	0.00	0.00	-2096.67	80.99	1558.67	-2108.63	186.77	1552.84	-2570.45	4.52	1586.81	-2723.13	-62.57	1637.91	882.34	286.99	77.58	284.54	283.20	79.49	882.45
3.35000	-1807.79	162.14	62.87	-1825.49	155.87	59.21	-1489.64	138.76	380.33	-1487.63	142.71	417.08	-2200.83	57.56	30.54	-2239.80	67.91	33.77	-2600.32	34.96	530.85	-2508.38	22.98	537.92	-2094.07	122.01	1180.64	0.00	0.00	0.00	-2083.81	82.06	1558.20	-2109.73	187.16	1553.22	-2558.08	5.03	1586.89	-2710.18	-61.54	1637.93	882.14	287.17	77.60	284.47	283.07	79.57	882.54
3.36000	-1804.77	164.61	56.35	-1829.89	159.87	53.72	-1489.64	138.76	380.33	-1487.63	142.71	417.08	-2207.03	58.50	29.81	-2237.92	67.61	33.54	-2582.30	35.59	525.97	-2491.97	23.77	533.70	-2081.03	123.65	1180.09	0.00	0.00	0.00	-2085.25	83.83	1558.07	-2103.21	189.54	1551.88	-2545.71	5.54	1586.97	-2697.21	-60.50	1637.95	882.30	287.08	77.69	284.61	283.13	79.58	882.87
3.37000	-1801.26	165.77	49.12	-1825.62	159.96	48.65	-1489.64	138.76	380.33	-1487.63	142.71	417.08	-2191.21	58.10	34.37	-2255.94	67.01	31.31	-2564.04	36.19	520.95	-2475.34	24.53	529.37	-2088.22	124.81	1180.85	0.00	0.00	0.00	-2076.25	85.88	1558.61	-2094.66	191.15	1552.14	-2533.34	6.03	1587.05	-2684.24	-59.46	1637.95	881.85	287.29	77.64	284.86	283.33	79.63	883.18
3.38000	-1800.02	166.53	41.60	-1823.44	159.35	42.80	-1489.64	138.76	380.33	-1487.63	142.71	417.08	-2197.84	58.28	34.58	-2265.45	65.97	30.94	-2545.56	36.77	515.78	-2458.49	25.25	524.91	-2074.66	125.65	1181.79	0.00	0.00	0.00	-2061.13	87.71	1558.45	-2077.79	191.64	1552.76	-2520.97	6.52	1587.13	-2671.26	-58.41	1637.95	881.92	287.31	77.44	284.40	283.41	79.46	882.94
3.39000	-1797.72	164.10	36.18	-1821.65	157.57	38.18	-1489.64	138.76	380.33	-1487.63	142.71	417.08	-2186.67	58.18	35.85	-2233.87	66.84	38.80	-2526.85	37.31	510.47	-2441.43	25.95	520.32	-2059.39	126.69	1182.83	0.00	0.00	0.00	-2049.29	89.49	1559.14	-2064.54	193.66	1555.19	-2508.59	7.00	1587.19	-2658.27	-57.37	1637.94	882.58	286.89	77.72	284.02	283.13	79.42	882.80
3.40000	-1795.99	161.17	33.14	-1820.12	155.14	35.43	-1489.64	138.76	380.33	-1487.63	142.71	417.08	-2202.83	57.24	33.55	-2199.54	66.36	47.78	-2507.91	37.82	505.01	-2424.14	26.62	515.61	-2062.40	127.52	1183.92	0.00	0.00	0.00	-2046.74	91.20	1559.99	-2059.28	195.53	1557.32	-2496.21	7.47	1587.26	-2645.27	-56.31	1637.92	882.68	287.28	77.81	284.09	283.00	79.40	882.77
3.41000	-1795.96	160.87	31.09	-1819.11	153.68	34.02	-1489.64	138.76	380.33	-1487.63	142.71	417.08	-2189.02	58.64	36.82	-2149.56	66.40	61.56	-2488.73	38.30	499.41	-2406.64	27.25	510.77	-2055.42	129.27	1184.97	0.00	0.00	0.00	-2033.46	92.66	1560.39	-2040.65	197.67	1557.57	-2483.83	7.93	1587.32	-2632.27	-55.25	1637.90	882.62	287.55	77.76	284.33	283.07	79.51	882.87
3.42000	-1795.56	161.36	29.59	-1818.96	154.39	32.86	-1489.64	138.76	380.33	-1487.63	142.71	417.08	-2190.80	56.35	36.47	-2120.54	66.42	70.04	-2469.32	38.75	493.65	-2388.92	27.85	505.81	-2035.66	130.26	1186.56	0.00	0.00	0.00	-2028.79	95.18	1561.73	-2036.86	199.43	1558.25	-2471.45	8.39	1587.38	-2619.26	-54.19	1637.86	882.17	287.38	77.60	284.19	282.96	79.51	882.59
3.43000	-1794.00	160.29	29.65	-1819.44	155.63	31.81	-1489.64	138.76	380.33	-1487.63	142.71	417.08	-2196.61	56.20	33.88	-2143.49	66.20	62.67	-2449.68	39.17	487.75	-2370.97	28.43	500.71	-2019.32	131.24	1188.39	0.00	0.00	0.00	-2024.30	97.44	1562.17	-2023.99	200.28	1559.11	-2459.07	8.84	1587.43	-2606.25	-53.13	1637.82	881.89	287.31	77.45	283.71	283.24	79.37	882.35
3.44000	-1793.94	160.15	29.17	-1817.97	153.93	31.95	-1489.64	138.76	380.33	-1487.63	142.71	417.08	-2187.16	56.33	33.26	-2195.00	66.59	46.52	-2429.79	39.56	481.69	-2352.79	28.96	495.49	-2012.70	131.34	1189.30	0.00	0.00	0.00	-2015.86	99.73	1562.77	-2019.51	203.37	1559.35	-2446.69	9.28	1587.47	-2593.23	-52.06	1637.77	882.37	287.18	77.60	283.41	283.28	79.41	881.96
3.45000	-1794.86	161.26	28.02	-1818.73	154.86	30.83	-1489.64	138.76	380.33	-1487.63	142.71	417.08	-2165.40	55.48	33.98	-2210.41	64.95	41.23	-2409.67	39.91	475.48	-2334.39	29.47	490.14	-2015.94	132.45	1190.66	0.00	0.00	0.00	-2001.32	100.85	1563.36	-2010.93	203.94	1559.07	-2434.32	9.71	1587.52	-2580.20	-50.99	1637.70	882.69	287.17	77.76	283.93	283.16	79.62	882.83
3.46000	-1793.46	160.03	28.14	-1818.52	154.93	30.67	-1489.64	138.76	380.33	-1487.63	142.71	417.08	-2177.40	53.30	26.44	-2205.49	64.22	40.25	-2389.31	40.23	469.13	-2315.77	29.94	484.65	-2001.55	131.98	1191.40	0.00	0.00	0.00	-1998.10	103.13	1564.32	-1999.30	207.02	1559.26	-2421.94	10.13	1587.56	-2567.18	-49.92	1637.63	882.07	287.25	77.51	284.35	283.12	79.73	883.08
3.47000	-1793.27	159.95	28.19	-1819.13	155.66	29.93	-1489.64	138.76	380.33	-1487.63	142.71	417.08	-2173.25	50.63	21.43	-2184.40	61.73	44.66	-2368.71	40.52	462.61	-2296.91	30.38	479.03	-1997.58	133.50	1193.02	0.00	0.00	0.00	-1994.94	104.99	1564.81	-1991.84	208.99	1559.22	-2409.57	10.55	1587.59	-2554.15	-48.84	1637.56	881.70	287.59	77.28	284.69	283.37	79.71	883.20
3.48000	-1793.41	160.04	28.00	-1817.52	154.31	30.72	-1489.64	138.76	380.33	-1487.63	142.71	417.08	-2152.68	50.44	29.35	-2182.40	59.46	50.14	-2347.86	40.77	455.94	-2277.82	30.78	473.28	-1992.13	134.36	1193.52	0.00	0.00	0.00	-1988.73	106.49	1565.97	-1983.45	210.24	1559.41	-2397.21	10.95	1587.62	-2541.11	-47.76	1637.47	882.22	287.57	77.65	284.51	283.45	79.57	882.89
3.49000	-1793.54	160.35	27.63	-1817.97	154.77	30.37	-1489.64	138.76	380.33	-1487.63	142.71	417.08	-2158.97	47.01	38.59	-2169.28	56.86	62.63	-2326.77	40.98	449.12	-2258.50	31.15	467.40	-1981.60	134.04	1193.91	0.00	0.00	0.00	-1972.43	108.09	1565.93	-1970.94	211.69	1561.59	-2384.84	11.35	1587.64	-2528.08	-46.67	1637.37	881.73	287.30	77.46	284.30	283.24	79.52	882.43
3.50000	-1793.73	160.46	27.57	-1817.44	154.24	30.55	-1489.64	138.76	380.33	-1487.63	142.71	417.08	-2153.58	42.85	50.97	-2164.97	54.50	74.24	-2305.43	41.16	442.14	-2238.95	31.48	461.38	-1975.52	133.19	1193.52	0.00	0.00	0.00	-1968.80	108.91	1570.15	-1960.47	212.50	1562.06	-2372.49	11.74	1587.66	-2515.04	-45.58	1637.27	881.89	287.25	77.57	283.71	283.22	79.48	882.67
3.51000	-1794.60	161.23	26.86	-1817.85	154.96	30.10	-1489.64	138.76	380.33	-1487.63	142.71	417.08	-2142.52	41.34	64.79	-2143.55	52.35	89.09	-2283.85	41.31	435.00	-2219.16	31.78	455.22	-1970.03	133.25	1193.44	0.00	0.00	0.00	-1962.03	110.18	1571.62	-1951.68	213.02	1562.17	-2360.14	12.11	1587.68	-2502.01	-44.49	1637.15	882.68	287.12	77.85	284.07	283.33	79.56	882.49
3.52000	-1793.65	160.30	27.28	-1818.32	155.40	29.79	-1489.64	138.76	380.33	-1487.63	142.71	417.08	-2115.94	39.34	79.59	-2128.41	51.35	102.29	-2262.01	41.42	427.70	-2199.14	32.04	448.93	-1961.71	132.31	1193.72	0.00	0.00	0.00	-1949.79	111.25	1572.26	-1944.78	215.19	1562.92	-2347.79	12.48	1587.69	-2488.97	-43.40	1637.03	882.38	287.47	77.69	284.53	283.42	79.44	882.43
3.53000	-1793.41	160.13	27.23	-1818.08	155.29	29.80	-1489.64	138.76	380.33	-1487.63	142.71	417.08	-2094.56	38.35	92.01	-2097.66	50.78	117.08	-2239.93	41.49	420.25	-2178.87	32.26	442.50	-1956.25	132.66	1194.11	0.00	0.00	0.00	-1944.13	112.47	1573.10	-1935.90	215.88	1563.50	-2335.46	12.84	1587.69	-2475.94	-42.30	1636.90	881.94	287.45	77.49	284.55	283.40	79.52	882.37
3.54000	-1793.25	159.75	27.31	-1816.64	153.58	30.64	-1489.64	138.76	380.33	-1487.63	142.71	417.08	-2069.56	38.83	106.02	-2064.61	51.21	131.46	-2217.60	41.53	412.63	-2158.37	32.45	435.93	-1951.94	132.95	1194.73	0.00	0.00	0.00	-1935.82	112.81	1573.94	-1925.74	214.77	1563.99	-2323.13	13.19	1587.69	-2462.90	-41.20	1636.76	881.72	287.38	77.47	283.87	283.21	79.43	882.99
3.55000	-1793.29	159.70	27.18	-1816.61	153.45	30.50	-1489.64	138.76	380.33	-1487.63	142.71	417.08	-2028.38	40.08	121.25	-2045.33	52.77	142.39	-2195.01	41.52	404.84	-2137.63	32.59	429.22	-1943.70	132.98	1195.61	0.00	0.00	0.00	-1928.26	113.31	1574.56	-1917.80	215.67	1564.76	-2310.81	13.53	1587.69	-2449.87	-40.10	1636.61	881.98	287.37	77.62	284.42	283.28	79.73	882.88
3.56000	-1793.41	159.72	27.24	-1816.62	153.41	30.61	-1489.64	138.76	380.33	-1487.63	142.71	417.08	-2005.16	42.14	132.38	-2016.72	53.81	154.29	-2172.17	41.48	396.90	-2116.64	32.70	422.38	-1934.67	132.94	1196.84	0.00	0.00	0.00	-1919.44	113.84	1575.34	-1909.67	216.11	1565.23	-2298.50	13.87	1587.68	-2436.84	-38.99	1636.45	882.22	287.37	77.57	284.34	283.16	79.48	883.00
3.57000	-1793.06	159.39	27.29	-1817.57	154.58	29.71	-1489.64	138.76	380.33	-1487.63	142.71	417.08	-1972.66	43.42	144.49	-1995.44	55.22	163.91	-2149.07	41.40	388.79	-2095.41	32.77	415.39	-1924.39	132.71	1198.24	0.00	0.00	0.00	-1913.93	113.63	1575.97	-1903.14	217.78	1565.88	-2286.20	14.19	1587.66	-2423.81	-37.88	1636.28	882.14	287.51	77.42	284.60	283.28	79.52	882.62
3.58000	-1793.31	160.06	26.59	-1817.72	154.64	29.52	-1489.64	138.76	380.33	-1487.63	142.71	417.08	-1955.45	45.52	152.76	-1975.78	55.47	172.21	-2125.72	41.29	380.52	-2073.94	32.80	408.26	-1918.17	133.38	1199.61	0.00	0.00	0.00	-1903.17	113.76	1576.47	-1894.68	217.05	1566.54	-2273.91	14.50	1587.65	-2410.79	-36.77	1636.10	882.29	287.55	77.61	285.08	283.25	79.81	882.11
3.59000	-1794.08	160.68	26.07	-1816.71	153.40	29.79	-1489.64	138.76	380.33	-1487.63	142.71	417.08	-1933.08	46.58	161.03	-1954.18	55.76	180.34	-2102.11	41.13	372.08	-2052.22	32.79	400.98	-1921.23	133.34	1200.63	0.00	0.00	0.00	-1898.43	113.39	1577.02	-1887.93	217.72	1567.07	-2261.64	14.80	1587.62	-2397.77	-35.65	1635.91	882.56	287.41	77.72	285.00	283.13	79.73	882.89
3.60000	-1793.80	160.64	25.56	-1815.38	152.25	30.06	-1489.64	138.76	380.33	-1487.63	142.71	417.08	-1903.69	47.40	170.47	-1938.00	54.73	186.12	-2078.24	40.93	363.47	-2030.25	32.74	393.56	-1905.39	134.26	1201.88	0.00	0.00	0.00	-1891.02	113.36	1577.55	-1878.89	216.73	1567.39	-2249.37	15.09	1587.59	-2384.76	-34.54	1635.71	882.27	287.54	77.55	284.34	283.06	79.33	883.00
3.61000	-1792.91	159.42	25.93	-1816.73	153.63	28.95	-1489.64	138.76	380.33	-1487.63	142.71	417.08	-1900.87	45.99	171.60	-1919.25	54.94	190.41	-2054.10	40.69	354.69	-2008.03	32.64	386.00	-1900.41	134.16	1203.00	0.00	0.00	0.00	-1880.69	112.86	1577.74	-1869.55	214.68	1567.95	-2237.12	15.37	1587.56	-2371.75	-33.42	1635.50	882.11	287.24	77.64	284.77	283.21	79.63	883.61
3.62000	-1793.01	159.33	25.32	-1817.30	154.29	28.04	-1489.64	138.76	380.33	-1487.63	142.71	417.08	-1872.83	45.77	177.49	-1888.39	55.48	196.22	-2029.71	40.41	345.74	-1985.56	32.51	378.30	-1890.83	135.45	1203.96	0.00	0.00	0.00	-1872.99	112.48	1577.92	-1862.71	215.17	1568.30	-2224.88	15.64	1587.52	-2358.74	-32.29	1635.28	882.06	287.28	77.63	283.95	283.53	79.32	883.22
3.63000	-1792.60	158.78	25.04	-1815.92	152.77	28.45	-1489.64	138.76	380.33	-1487.63	142.71	417.08	-1849.80	44.28	182.48	-1862.38	54.80	200.87	-2005.05	40.09	336.63	-1962.83	32.33	370.44	-1886.45	134.93	1204.61	0.00	0.00	0.00	-1868.42	111.59	1577.91	-1856.01	215.41	1568.74	-2212.66	15.90	1587.47	-2345.75	-31.17	1635.06	882.23	287.34	77.62	283.66	283.31	79.34	882.66
3.64000	-1792.55	158.48	24.80	-1815.21	152.02	28.29	-1489.64	138.76	380.33	-1487.63	142.71	417.08	-1819.50	43.62	187.01	-1832.72	53.29	205.37	-1980.12	39.73	327.34	-1939.86	32.11	362.44	-1876.74	135.23	1205.09	0.00	0.00	0.00	-1858.17	110.75	1577.93	-1848.09	214.57	1568.93	-2200.45	16.15	1587.42	-2332.76	-30.04	1634.82	882.28	287.41	77.51	284.27	283.02	79.53	882.54
3.65000	-1793.05	159.22	24.21	-1816.25	153.11	27.52	-1489.64	138.76	380.33	-1487.63	142.71	417.08	-1788.56	41.54	191.61	-1805.92	52.35	208.42	-1954.93	39.32	317.88	-1916.62	31.85	354.29	-1873.71	135.56	1204.99	0.00	0.00	0.00	-1851.92	110.01	1577.82	-1845.84	214.67	1567.44	-2188.26	16.39	1587.37	-2319.78	-28.91	1634.57	881.72	287.22	77.39	284.09	283.21	79.44	882.66
3.66000	-1792.00	158.21	24.47	-1817.31	154.68	26.59	-1489.64	138.76	380.33	-1487.63	142.71	417.08	-1753.97	40.67	195.68	-1779.50	51.62	210.49	-1929.47	38.87	308.24	-1893.13	31.55	345.99	-1865.45	135.65	1205.18	0.00	0.00	0.00	-1845.66	109.14	1577.41	-1846.06	212.71	1567.61	-2176.08	16.61	1587.31	-2306.81	-27.78	1634.32	882.36	287.41	77.66	284.78	283.11	79.73	882.67
3.67000	-1791.97	158.33	24.41	-1816.36	153.71	26.81	-1489.64	138.76	380.33	-1487.63	142.71	417.08	-1731.05	39.40	196.68	-1747.89	50.61	212.68	-1903.74	38.38	298.43	-1869.39	31.20	337.54	-1855.39	135.85	1205.20	0.00	0.00	0.00	-1837.42	108.21	1576.81	-1840.58	212.75	1567.75	-2163.92	16.83	1587.24	-2293.84	-26.64	1634.05	882.38	287.24	77.72	284.70	283.11	79.59	882.73
3.68000	-1792.71	159.60	23.72	-1816.36	154.02	26.68	-1489.64	138.76	380.33	-1487.63	142.71	417.08	-1700.98	37.56	198.93	-1722.34	49.92	212.73	-1877.74	37.84	288.44	-1845.38	30.80	328.95	-1852.61	137.00	1204.74	0.00	0.00	0.00	-1832.60	107.49	1576.50	-1828.06	212.05	1567.63	-2151.78	17.03	1587.17	-2280.89	-25.50	1633.77	882.02	287.18	77.46	284.34	283.01	79.48	882.91
3.69000	-1793.33	160.34	22.88	-1817.05	154.76	26.09	-1489.64	138.76	380.33	-1487.63	142.71	417.08	-1676.61	37.46	198.83	-1697.68	48.91	211.96	-1851.46	37.26	278.28	-1823.78	30.95	322.77	-1842.21	137.72	1204.46	0.00	0.00	0.00	-1825.18	106.73	1575.98	-1816.40	210.73	1567.10	-2139.66	17.23	1587.10	-2267.95	-24.36	1633.49	882.32	287.42	77.64	284.38	283.17	79.51	882.91
3.70000	-1794.25	161.24	22.62	-1817.18	155.15	25.71	-1489.64	138.76	380.33	-1487.63	142.71	417.08	-1642.12	36.70	200.17	-1667.31	48.91	211.43	-1827.98	37.65	270.42	-1801.06	30.11	316.28	-1837.19	137.99	1203.86	0.00	0.00	0.00	-1816.82	105.74	1575.21	-1813.45	210.06	1567.30	-2127.55	17.41	1587.01	-2255.01	-23.22	1633.19	882.29	287.40	77.58	284.58	283.29	79.61	883.01
3.71000	-1793.22	159.79	22.84	-1816.20	153.65	26.51	-1489.64	138.76	380.33	-1487.63	142.71	417.08	-1619.60	36.91	198.27	-1641.64	48.70	209.35	-1803.41	36.55	262.22	-1778.15	28.99	309.10	-1829.38	138.55	1203.60	0.00	0.00	0.00	-1808.84	104.78	1574.47	-1802.39	208.16	1566.76	-2115.47	17.58	1586.93	-2242.09	-22.08	1632.88	882.05	287.27	77.53	284.34	283.05	79.60	883.47
3.72000	-1793.15	159.55	22.87	-1815.92	153.28	26.43	-1489.64	138.76	380.33	-1487.63	142.71	417.08	-1591.72	37.29	197.09	-1616.76	48.94	206.39	-1777.80	34.69	253.86	-1757.54	30.32	300.36	-1818.95	138.83	1202.93	0.00	0.00	0.00	-1803.18	104.19	1573.61	-1799.05	208.33	1566.41	-2103.40	17.74	1586.83	-2229.18	-20.93	1632.56	881.96	287.37	77.50	285.02	283.31	79.80	882.69
3.73000	-1793.70	159.84	22.58	-1815.34	152.86	26.62	-1489.64	138.76	380.33	-1487.63	142.71	417.08	-1566.69	38.54	193.96	-1591.71	49.23	202.90	-1752.75	33.36	244.72	-1734.38	29.01	292.12	-1810.60	139.59	1202.27	0.00	0.00	0.00	-1794.97	103.49	1572.69	-1788.89	207.27	1566.05	-2091.36	17.88	1586.74	-2216.29	-19.78	1632.24	882.53	287.12	77.71	284.92	283.26	79.71	882.74
3.74000	-1794.54	160.52	22.05	-1815.06	152.64	26.60	-1489.64	138.76	380.33	-1487.63	142.71	417.08	-1541.77	38.84	189.93	-1564.41	49.76	199.14	-1729.58	33.83	234.22	-1713.35	29.60	282.51	-1806.44	140.12	1201.45	0.00	0.00	0.00	-1787.97	102.45	1571.55	-1781.61	206.13	1565.41	-2079.34	18.02	1586.63	-2203.40	-18.63	1631.90	881.92	287.48	77.53	285.02	283.19	79.83	883.10
3.75000	-1793.67	159.65	22.68	-1816.94	154.59	25.68	-1489.64	138.76	380.33	-1487.63	142.71	417.08	-1516.58	38.97	186.10	-1540.68	49.89	194.51	-1705.31	32.71	223.80	-1690.29	27.50	273.57	-1801.50	140.98	1200.26	0.00	0.00	0.00	-1782.06	101.42	1570.47	-1770.69	205.31	1564.84	-2067.34	18.14	1586.52	-2190.53	-17.48	1631.55	882.17	287.25	77.63	284.38	283.18	79.61	883.05
3.76000	-1794.13	159.99	22.36	-1816.17	153.90	25.96	-1489.64	138.76	380.33	-1487.63	142.71	417.08	-1496.60	39.41	181.61	-1515.41	50.56	190.28	-1682.77	33.34	212.42	-1670.20	27.87	263.29	-1794.16	140.53	1198.94	0.00	0.00	0.00	-1771.90	100.70	1569.12	-1765.87	205.34	1563.97	-2055.37	18.25	1586.41	-2177.68	-16.33	1631.19	882.53	287.36	77.62	284.62	283.33	79.62	882.99
3.77000	-1793.86	159.74	22.36	-1816.82	154.94	25.48	-1489.64	138.76	380.33	-1487.63	142.71	417.08	-1471.31	39.87	178.42	-1493.11	50.69	185.55	-1660.41	33.71	200.81	-1649.30	26.92	253.09	-1783.79	140.92	1197.68	0.00	0.00	0.00	-1764.40	99.78	1567.88	-1758.54	204.24	1563.15	-2043.42	18.35	1586.29	-2164.84	-15.17	1630.82	882.43	287.25	77.69	284.39	283.18	79.57	882.59
3.78000	-1794.76	160.81	21.71	-1815.41	153.45	26.07	-1489.64	138.76	380.33	-1487.63	142.71	417.08	-1448.92	40.09	174.71	-1470.99	50.88	181.28	-1638.18	33.57	189.41	-1628.80	25.86	242.61	-1778.36	140.80	1196.25	0.00	0.00	0.00	-1757.95	99.25	1566.47	-1754.27	203.31	1562.45	-2031.49	18.44	1586.16	-2152.02	-14.02	1630.44	882.20	287.60	77.66	284.79	283.35	79.70	882.82
3.79000	-1793.71	159.57	22.40	-1815.12	153.07	26.26	-1489.64	138.76	380.33	-1487.63	142.71	417.08	-1423.97	39.37	171.29	-1450.37	50.82	176.22	-1615.93	33.02	178.35	-1607.88	23.69	232.72	-1772.28	141.75	1194.63	0.00	0.00	0.00	-1750.67	98.09	1564.99	-1742.12	201.79	1561.10	-2019.59	18.51	1586.03	-2139.21	-12.86	1630.05	882.09	287.38	77.57	284.24	283.31	79.47	882.37
3.80000	-1794.83	160.63	21.64	-1815.59	153.75	25.65	-1489.64	138.76	380.33	-1487.63	142.71	417.08	-1403.59	39.29	167.16	-1427.18	49.53	171.58	-1594.65	32.61	167.45	-1589.13	23.71	221.92	-1766.89	142.13	1193.04	0.00	0.00	0.00	-1741.48	97.23	1563.36	-1728.40	200.36	1559.38	-2007.72	18.57	1585.89	-2126.42	-11.70	1629.64	882.34	287.10	77.72	283.74	283.40	79.29	882.42
3.81000	-1795.13	161.19	21.29	-1815.01	153.49	25.79	-1489.64	138.76	380.33	-1487.63	142.71	417.08	-1381.21	38.44	162.84	-1406.85	48.50	166.64	-1574.02	31.74	156.81	-1570.82	23.41	211.22	-1756.94	142.11	1191.34	0.00	0.00	0.00	-1733.57	96.38	1561.79	-1718.90	200.33	1557.90	-1995.87	18.62	1585.75	-2113.64	-10.53	1629.23	882.67	287.12	77.74	284.22	283.08	79.43	882.18
3.82000	-1794.79	160.74	21.27	-1816.38	154.57	25.09	-1489.64	138.76	380.33	-1487.63	142.71	417.08	-1363.53	37.60	157.96	-1387.38	47.49	161.45	-1555.46	32.75	145.70	-1553.13	23.09	200.77	-1749.05	143.21	1189.78	0.00	0.00	0.00	-1726.25	95.72	1559.98	-1712.77	199.88	1556.76	-1984.05	18.65	1585.60	-2100.89	-9.37	1628.81	882.46	287.18	77.82	284.51	283.30	79.60	882.76
3.83000	-1793.64	159.69	21.70	-1815.80	154.18	25.16	-1489.64	138.76	380.33	-1487.63	142.71	417.08	-1344.43	35.64	153.73	-1369.11	45.70	156.37	-1536.74	33.82	135.02	-1536.47	23.51	190.02	-1743.46	142.82	1188.14	0.00	0.00	0.00	-1717.87	94.79	1558.14	-1709.88	200.69	1555.36	-1972.26	18.67	1585.44	-2088.15	-8.21	1628.37	882.50	287.40	77.71	283.93	283.05	79.47	883.40
3.84000	-1794.84	161.07	21.09	-1815.22	153.30	25.53	-1489.64	138.76	380.33	-1487.63	142.71	417.08	-1329.13	33.30	149.18	-1349.38	44.03	152.12	-1518.00	33.89	125.26	-1519.48	22.81	180.21	-1737.65	142.98	1186.36	0.00	0.00	0.00	-1707.53	93.72	1556.15	-1698.71	197.63	1553.78	-1960.49	18.68	1585.28	-2075.44	-7.04	1627.93	882.28	287.30	77.66	284.06	283.19	79.59	882.87
3.85000	-1795.58	161.68	20.37	-1815.50	153.85	25.01	-1489.64	138.76	380.33	-1487.63	142.71	417.08	-1310.56	31.98	146.54	-1332.39	41.64	148.44	-1497.76	30.58	117.26	-1504.67	23.45	170.14	-1731.38	143.07	1184.98	0.00	0.00	0.00	-1701.19	92.67	1554.24	-1694.32	196.94	1552.12	-1948.76	18.68	1585.12	-2062.74	-5.87	1627.47	882.65	287.26	77.70	284.07	283.12	79.54	883.06
3.86000	-1795.50	161.73	20.39	-1815.07	153.55	24.91	-1489.64	138.76	380.33	-1487.63	142.71	417.08	-1294.24	28.55	144.29	-1314.25	39.76	146.00	-1479.64	28.40	109.47	-1489.83	22.77	161.27	-1717.74	142.65	1183.55	0.00	0.00	0.00	-1693.30	91.96	1552.35	-1686.36	195.79	1550.60	-1937.06	18.66	1584.94	-2050.06	-4.70	1627.00	882.29	287.23	77.68	284.35	283.06	79.53	883.35
3.87000	-1795.31	161.50	20.41	-1815.36	153.98	24.66	-1489.64	138.76	380.33	-1487.63	142.71	417.08	-1281.06	26.11	143.16	-1304.21	36.68	143.18	-1462.15	25.60	102.60	-1476.70	22.64	152.62	-1709.98	143.13	1181.98	0.00	0.00	0.00	-1684.29	90.91	1550.48	-1682.47	195.47	1548.78	-1925.38	18.63	1584.76	-2037.41	-3.53	1626.52	882.26	287.31	77.70	283.65	283.60	79.27	883.23
3.88000	-1795.87	162.05	19.94	-1815.63	154.22	24.38	-1489.64	138.76	380.33	-1487.63	142.71	417.08	-1272.68	22.99	142.26	-1291.02	33.91	142.22	-1447.03	23.89	95.86	-1465.07	23.00	144.44	-1700.24	143.15	1180.30	0.00	0.00	0.00	-1675.77	89.96	1548.61	-1670.02	194.76	1547.13	-1913.74	18.58	1584.58	-2024.78	-2.36	1626.03	881.68	287.31	77.46	283.79	283.79	79.34	882.90
3.89000	-1795.88	162.41	19.60	-1815.46	154.27	24.46	-1489.64	138.76	380.33	-1487.63	142.71	417.08	-1253.57	20.76	144.07	-1278.80	31.03	141.81	-1433.07	21.80	89.71	-1453.37	21.89	137.60	-1692.10	143.02	1178.99	0.00	0.00	0.00	-1667.69	88.76	1546.84	-1665.20	194.26	1545.78	-1902.13	18.52	1584.39	-2012.16	-1.19	1625.53	882.10	287.28	77.59	284.45	283.41	79.58	882.27
3.90000	-1795.00	161.31	20.09	-1815.03	153.85	24.48	-1489.64	138.76	380.33	-1487.63	142.71	417.08	-1243.98	17.55	144.13	-1267.19	29.11	142.09	-1421.27	20.40	83.81	-1441.79	19.28	131.84	-1683.41	142.62	1177.75	0.00	0.00	0.00	-1659.70	88.00	1545.22	-1658.34	192.71	1544.15	-1890.56	18.45	1584.19	-1999.58	-0.01	1625.02	882.10	287.29	77.68	284.64	283.07	79.68	882.75
3.91000	-1795.35	161.64	19.61	-1814.24	153.37	24.58	-1489.64	138.76	380.33	-1487.63	142.71	417.08	-1236.84	15.19	143.31	-1260.63	24.00	139.48	-1409.53	17.11	78.79	-1432.51	17.84	126.01	-1674.49	141.74	1176.44	0.00	0.00	0.00	-1650.86	86.54	1543.81	-1651.10	192.92	1543.12	-1879.02	18.36	1583.99	-1987.01	1.16	1624.49	882.29	287.32	77.70	284.15	283.18	79.58	882.61
3.92000	-1795.45	161.81	19.37	-1814.01	153.27	24.69	-1489.64	138.76	380.33	-1487.63	142.71	417.08	-1229.56	13.15	142.00	-1253.08	21.87	137.45	-1399.79	13.70	73.76	-1423.85	15.22	120.97	-1665.95	141.53	1175.11	0.00	0.00	0.00	-1640.89	85.32	1542.49	-1638.73	190.60	1542.09	-1867.51	18.26	1583.78	-1974.47	2.34	1623.96	882.07	287.04	77.63	283.69	283.25	79.35	882.41
3.93000	-1796.39	162.62	18.93	-1813.34	153.08	24.51	-1489.64	138.76	380.33	-1487.63	142.71	417.08	-1219.31	11.34	141.16	-1245.14	18.17	136.40	-1387.93	10.00	68.33	-1416.39	12.46	116.32	-1656.70	140.61	1174.06	0.00	0.00	0.00	-1631.50	83.82	1541.49	-1630.58	189.09	1540.82	-1856.04	18.15	1583.56	-1961.96	3.52	1623.41	882.29	287.18	77.61	283.82	283.03	79.41	882.71
3.94000	-1796.62	163.04	18.47	-1814.44	154.25	23.88	-1489.64	138.76	380.33	-1487.63	142.71	417.08	-1216.48	8.93	138.78	-1238.61	15.10	134.77	-1380.38	7.05	64.92	-1410.10	9.98	111.93	-1645.53	139.83	1173.08	0.00	0.00	0.00	-1622.21	82.25	1540.54	-1620.38	187.96	1540.04	-1844.60	18.02	1583.34	-1949.47	4.70	1622.85	882.56	286.99	77.74	284.09	283.16	79.51	883.12
3.95000	-1797.12	163.46	18.26	-1814.88	154.78	23.53	-1489.64	138.76	380.33	-1487.63	142.71	417.08	-1212.62	8.74	136.82	-1234.42	13.69	132.29	-1376.24	4.96	62.18	-1405.03	7.70	107.61	-1632.62	139.00	1172.35	0.00	0.00	0.00	-1612.27	80.71	1539.65	-1605.07	186.56	1540.79	-1833.20	17.87	1583.11	-1937.00	5.87	1622.28	881.93	287.24	77.50	284.46	283.10	79.51	882.98
3.96000	-1797.78	163.92	17.45	-1814.54	154.89	23.49	-1489.64	138.76	380.33	-1487.63	142.71	417.08	-1211.65	7.32	133.24	-1227.20	19.99	132.36	-1374.62	3.85	58.75	-1401.49	6.33	103.09	-1625.14	137.83	1171.53	0.00	0.00	0.00	-1605.36	79.11	1539.22	-1593.80	183.48	1540.35	-1821.84	17.71	1582.88	-1924.56	7.05	1621.69	882.48	287.37	77.65	284.43	283.32	79.48	883.20
3.97000	-1799.13	164.66	15.70	-1813.60	154.20	23.68	-1489.64	138.76	380.33	-1487.63	142.71	417.08	-1206.99	6.60	130.35	-1222.38	29.16	130.79	-1374.62	3.83	53.27	-1399.02	5.34	98.48	-1615.40	136.64	1170.68	0.00	0.00	0.00	-1595.47	77.42	1538.96	-1584.75	181.87	1540.28	-1810.51	17.54	1582.64	-1912.15	8.24	1621.10	882.71	287.17	77.88	283.48	283.19	79.27	883.23
3.98000	-1801.08	165.66	13.15	-1813.24	154.19	23.63	-1489.64	138.76	380.33	-1487.63	142.71	417.08	-1207.85	6.40	125.58	-1218.72	33.36	127.83	-1375.32	5.01	44.41	-1397.57	5.12	93.53	-1605.94	135.71	1170.03	0.00	0.00	0.00	-1584.95	75.68	1538.79	-1575.20	179.39	1540.10	-1799.22	17.35	1582.39	-1899.77	9.42	1620.49	882.53	287.26	77.79	283.71	283.36	79.28	882.81
3.99000	-1803.53	166.88	9.93	-1813.24	154.55	23.44	-1489.64	138.76	380.33	-1487.63	142.71	417.08	-1206.60	7.24	120.11	-1220.72	30.53	120.59	-1372.58	4.27	35.33	-1398.12	6.43	88.09	-1595.59	134.29	1169.54	0.00	0.00	0.00	-1578.52	74.09	1539.01	-1567.11	178.99	1540.38	-1787.98	17.15	1582.13	-1887.42	10.60	1619.87	882.74	287.06	77.80	284.17	283.50	79.50	882.94
4.00000	-1806.39	168.29	6.19	-1812.04	153.39	23.93	-1489.64	138.76	380.33	-1487.63	142.71	417.08	-1208.05	6.42	113.60	-1223.39	28.48	112.48	-1376.24	8.12	27.37	-1394.25	5.34	82.96	-1583.07	132.96	1169.39	0.00	0.00	0.00	-1566.41	72.08	1539.13	-1558.87	177.53	1540.71	-1776.77	16.93	1581.87	-1875.09	11.78	1619.24	882.35	287.20	77.78	283.70	283.24	79.51	882.95
4.01000	-1809.57	169.85	2.06	-1812.38	154.20	23.50	-1489.64	138.76	380.33	-1487.63	142.71	417.08	-1211.16	8.75	105.98	-1225.29	16.80	105.64	-1380.62	10.81	20.98	-1390.64	4.37	78.24	-1575.41	131.12	1168.84	0.00	0.00	0.00	-1560.22	69.63	1539.67	-1549.26	174.76	1541.02	-1765.60	16.70	1581.61	-1862.80	12.96	1618.60	882.33	287.42	77.73	284.48	283.03	79.73	882.76
4.02000	-1812.96	171.52	-2.31	-1812.39	154.61	23.28	-1489.64	138.76	380.33	-1487.63	142.71	417.08	-1211.21	10.56	99.33	-1228.02	27.06	97.07	-1382.80	11.64	17.03	-1387.28	3.49	73.91	-1563.89	129.57	1168.98	0.00	0.00	0.00	-1549.61	67.56	1540.18	-1538.85	170.93	1541.40	-1754.47	16.45	1581.33	-1850.53	14.15	1617.95	882.19	287.20	77.56	284.08	283.17	79.43	882.73
4.03000	-1816.47	173.28	-6.80	-1812.31	154.66	23.04	-1489.64	138.76	380.33	-1487.63	142.71	417.08	-1209.69	11.18	94.49	-1228.05	25.82	90.70	-1379.64	11.74	17.26	-1384.16	2.71	69.96	-1550.77	127.72	1168.92	0.00	0.00	0.00	-1539.90	65.25	1540.80	-1529.94	169.02	1541.97	-1743.39	16.18	1581.05	-1838.30	15.33	1617.28	882.05	287.05	77.47	284.29	282.91	79.66	882.35
4.04000	-1820.02	175.09	-11.25	-1811.58	154.65	23.15	-1489.64	138.76	380.33	-1487.63	142.71	417.08	-1202.75	11.61	86.72	-1223.35	23.18	83.85	-1376.42	12.52	17.41	-1381.28	2.03	66.37	-1538.84	123.03	1169.74	0.00	0.00	0.00	-1530.77	62.64	1541.82	-1520.57	166.14	1542.93	-1732.35	15.90	1580.77	-1826.10	16.52	1616.60	882.25	287.22	77.69	284.33	283.10	79.59	882.11
4.05000	-1823.50	176.92	-15.54	-1811.15	154.41	23.28	-1489.64	138.76	380.33	-1487.63	142.71	417.08	-1199.32	12.59	76.26	-1219.20	24.35	74.23	-1376.07	14.37	17.05	-1378.62	1.44	63.13	-1526.87	120.70	1170.07	0.00	0.00	0.00	-1523.15	59.94	1543.52	-1511.50	164.58	1544.77	-1721.35	15.60	1580.47	-1813.93	17.70	1615.91	881.98	287.30	77.58	284.43	283.14	79.61	882.50
4.06000	-1826.82	178.72	-19.53	-1811.17	155.32	22.78	-1489.64	138.76	380.33	-1487.63	142.71	417.08	-1194.49	12.63	68.92	-1215.91	25.23	67.56	-1375.38	15.73	16.62	-1376.17	0.93	60.24	-1515.51	118.78	1170.53	0.00	0.00	0.00	-1512.32	57.30	1545.80	-1500.81	162.44	1547.13	-1710.40	15.29	1580.17	-1801.79	18.88	1615.20	882.32	287.27	77.59	284.23	283.36	79.55	882.67
4.07000	-1829.88	180.47	-23.07	-1810.98	155.50	22.72	-1489.64	138.76	380.33	-1487.63	142.71	417.08	-1193.65	13.24	63.40	-1214.05	26.32	62.59	-1373.99	15.00	16.53	-1373.93	0.51	57.67	-1504.25	116.40	1171.54	0.00	0.00	0.00	-1502.74	54.67	1548.26	-1490.80	159.54	1549.95	-1699.49	14.96	1579.87	-1789.68	20.07	1614.49	882.25	287.51	77.60	284.50	283.23	79.59	882.58
4.08000	-1832.60	182.13	-26.02	-1809.80	154.90	23.31	-1489.64	138.76	380.33	-1487.63	142.71	417.08	-1191.31	12.53	58.65	-1215.10	25.78	57.85	-1372.99	14.39	16.52	-1371.89	0.16	55.41	-1493.20	114.77	1172.57	0.00	0.00	0.00	-1492.06	51.77	1550.92	-1481.63	156.39	1553.16	-1688.62	14.62	1579.55	-1777.61	21.26	1613.76	881.68	287.51	77.48	284.49	283.21	79.46	882.62
4.09000	-1834.87	183.67	-28.26	-1809.15	154.76	23.49	-1489.64	138.76	380.33	-1487.63	142.71	417.08	-1186.15	11.69	55.03	-1210.16	25.12	55.06	-1372.91	14.20	16.12	-1370.04	-0.11	53.45	-1481.67	111.57	1174.12	0.00	0.00	0.00	-1483.14	48.85	1553.69	-1472.17	153.92	1556.50	-1677.81	14.26	1579.23	-1765.57	22.44	1613.02	882.02	287.25	77.61	284.10	282.98	79.52	883.04
4.10000	-1836.60	185.05	-29.64	-1808.46	155.04	23.83	-1489.64	138.76	380.33	-1487.63	142.71	417.08	-1184.38	11.46	50.97	-1210.57	24.03	51.39	-1372.22	13.39	15.84	-1368.37	-0.31	51.79	-1470.23	108.70	1176.01	0.00	0.00	0.00	-1472.00	46.12	1556.47	-1462.06	150.36	1559.64	-1667.03	13.88	1578.91	-1753.57	23.63	1612.26	882.53	287.23	77.72	283.84	282.96	79.43	882.91
4.11000	-1837.70	186.24	-30.01	-1806.13	153.81	24.64	-1489.64	138.76	380.33	-1487.63	142.71	417.08	-1188.04	10.25	46.61	-1210.59	23.47	47.95	-1372.29	13.35	15.32	-1366.88	-0.45	50.40	-1459.42	106.81	1178.12	0.00	0.00	0.00	-1464.65	43.20	1559.13	-1453.01	147.29	1562.72	-1656.31	13.49	1578.57	-1741.61	24.81	1611.50	882.15	287.16	77.72	283.69	283.06	79.43	882.29
4.12000	-1838.07	187.20	-29.25	-1804.90	154.68	24.71	-1489.64	138.76	380.33	-1487.63	142.71	417.08	-1188.33	11.48	43.30	-1208.80	23.90	45.40	-1371.90	12.93	15.09	-1365.55	-0.52	49.27	-1446.80	104.61	1180.45	0.00	0.00	0.00	-1455.19	40.52	1561.71	-1443.49	144.68	1565.41	-1645.64	13.08	1578.23	-1729.68	26.00	1610.72	882.68	287.50	77.80	283.90	283.06	79.38	883.01
4.13000	-1837.62	187.90	-27.22	-1802.65	156.04	24.92	-1489.64	138.76	380.33	-1487.63	142.71	417.08	-1184.54	13.00	41.15	-1209.18	24.96	42.98	-1371.19	12.32	15.12	-1364.37	-0.54	48.39	-1434.01	103.11	1183.01	0.00	0.00	0.00	-1444.42	37.70	1563.92	-1433.66	142.45	1567.66	-1635.01	12.65	1577.88	-1717.79	27.18	1609.93	882.75	287.29	77.77	283.76	282.88	79.32	882.69
4.14000	-1836.26	188.31	-23.77	-1798.28	156.08	26.28	-1489.64	138.76	380.33	-1487.63	142.71	417.08	-1186.02	13.78	38.02	-1207.59	25.65	40.95	-1371.02	12.40	15.06	-1363.34	-0.50	47.76	-1422.26	100.35	1185.29	0.00	0.00	0.00	-1434.75	35.00	1566.13	-1424.21	139.67	1569.83	-1624.43	12.21	1577.53	-1705.93	28.37	1609.12	882.41	287.22	77.66	284.32	282.84	79.49	882.60
4.15000	-1833.88	188.39	-18.76	-1795.14	157.43	27.37	-1489.64	138.76	380.33	-1487.63	142.71	417.08	-1183.62	13.78	35.58	-1206.10	26.51	38.93	-1370.81	12.64	15.18	-1362.45	-0.41	47.34	-1411.14	97.95	1187.60	0.00	0.00	0.00	-1426.24	32.64	1567.96	-1414.85	136.50	1571.71	-1613.90	11.75	1577.17	-1694.11	29.55	1608.30	882.74	287.17	77.72	284.29	283.04	79.54	882.69
4.16000	-1830.39	188.10	-12.07	-1792.76	159.16	29.14	-1489.64	138.76	380.33	-1487.63	142.71	417.08	-1182.10	14.67	33.25	-1206.16	26.79	36.78	-1370.13	12.80	15.55	-1361.69	-0.28	47.14	-1399.88	95.58	1189.47	0.00	0.00	0.00	-1416.61	30.33	1569.52	-1405.43	134.42	1573.22	-1603.43	11.27	1576.80	-1682.33	30.74	1607.47	882.26	287.22	77.59	284.43	283.00	79.56	882.52
4.17000	-1825.71	187.41	-3.55	-1791.02	161.53	31.68	-1489.64	138.76	380.33	-1487.63	142.71	417.08	-1180.14	14.67	31.34	-1205.36	27.68	34.97	-1370.10	13.87	15.60	-1361.05	-0.10	47.14	-1387.06	93.48	1191.04	0.00	0.00	0.00	-1406.56	27.94	1570.89	-1396.59	132.47	1574.67	-1593.00	10.78	1576.42	-1670.60	31.92	1606.63	881.95	287.39	77.52	284.27	282.91	79.47	882.99
4.18000	-1819.73	186.30	6.95	-1791.21	164.31	35.57	-1489.64	138.76	380.33	-1487.63	142.71	417.08	-1182.93	15.77	27.63	-1204.27	28.40	32.78	-1369.74	14.63	15.89	-1360.53	0.12	47.33	-1381.17	91.92	1191.74	0.00	0.00	0.00	-1397.94	25.67	1572.11	-1386.93	130.32	1575.78	-1582.63	10.26	1576.04	-1658.90	33.10	1605.77	882.03	287.48	77.47	284.70	283.05	79.60	882.90
4.19000	-1812.36	184.71	19.54	-1791.88	165.61	44.99	-1489.64	138.76	380.33	-1487.63	142.71	417.08	-1179.75	16.53	25.91	-1203.79	29.16	30.43	-1368.37	14.07	16.82	-1360.11	0.37	47.69	-1369.02	90.32	1192.10	0.00	0.00	0.00	-1387.37	23.32	1573.23	-1377.80	128.03	1576.80	-1572.31	9.73	1575.65	-1647.24	34.29	1604.90	882.05	287.22	77.40	284.54	283.05	79.52	882.95
4.20000	-1803.50	182.62	34.39	-1792.74	167.75	58.51	-1489.64	138.76	380.33	-1487.63	142.71	417.08	-1181.44	16.49	22.48	-1203.35	29.33	28.16	-1368.48	15.47	16.85	-1359.79	0.65	48.21	-1359.42	88.91	1192.36	0.00	0.00	0.00	-1379.27	21.38	1574.18	-1368.08	126.22	1577.55	-1562.05	9.19	1575.25	-1635.62	35.47	1604.02	882.46	287.39	77.66	284.45	282.87	79.51	882.94
4.21000	-1793.08	180.00	51.61	-1784.31	169.50	71.64	-1489.64	138.76	380.33	-1487.63	142.71	417.08	-1179.43	15.63	21.06	-1202.32	30.04	26.66	-1367.76	15.74	17.60	-1359.55	0.96	48.89	-1353.45	87.61	1192.36	0.00	0.00	0.00	-1368.55	19.57	1574.92	-1358.63	123.76	1578.04	-1551.84	8.62	1574.85	-1624.04	36.65	1603.12	882.05	287.15	77.47	283.91	282.89	79.46	883.02
4.22000	-1793.36	178.72	67.79	-1781.77	168.40	89.74	-1489.64	138.76	380.33	-1487.63	142.71	417.08	-1179.92	15.36	19.87	-1201.91	30.21	25.81	-1367.21	15.94	18.04	-1359.39	1.28	49.70	-1345.97	82.87	1192.55	0.00	0.00	0.00	-1358.49	17.66	1575.53	-1348.42	121.25	1578.73	-1541.68	8.04	1574.44	-1612.51	37.84	1602.21	882.07	287.37	77.39	283.96	283.30	79.43	882.68
4.23000	-1782.15	177.49	87.65	-1772.68	166.41	108.46	-1489.64	138.76	380.33	-1487.63	142.71	417.08	-1180.28	16.21	19.35	-1201.76	30.46	25.45	-1366.53	15.51	18.64	-1359.30	1.63	50.63	-1341.27	80.58	1192.56	0.00	0.00	0.00	-1351.57	15.56	1576.15	-1339.69	118.46	1579.49	-1531.58	7.44	1574.02	-1601.02	39.02	1601.29	882.65	287.09	77.74	283.86	283.28	79.39	882.69
4.24000	-1775.74	175.01	106.18	-1746.57	163.65	126.74	-1489.64	138.76	380.33	-1487.63	142.71	417.08	-1177.31	15.71	19.49	-1203.76	30.49	24.72	-1366.89	16.42	18.27	-1359.28	1.99	51.67	-1329.56	79.54	1192.57	0.00	0.00	0.00	-1340.74	13.86	1576.73	-1329.88	117.67	1579.91	-1521.54	6.82	1573.59	-1589.57	40.20	1600.35	882.59	287.18	77.63	284.36	283.15	79.59	882.40
4.25000	-1760.34	171.31	124.64	-1721.92	160.33	150.25	-1489.64	138.76	380.33	-1487.63	142.71	417.08	-1181.35	15.86	18.45	-1202.17	30.62	24.86	-1366.75	16.31	18.53	-1359.31	2.37	52.82	-1319.53	78.40	1193.18	0.00	0.00	0.00	-1332.52	12.06	1577.24	-1320.98	115.92	1580.47	-1511.55	6.18	1573.16	-1578.17	41.38	1599.40	882.21	287.00	77.72	284.18	283.32	79.46	882.58
4.26000	-1750.49	169.52	139.79	-1706.18	157.49	167.33	-1489.64	138.76	380.33	-1487.63	142.71	417.08	-1182.22	15.57	17.83	-1202.60	30.75	24.73	-1366.80	16.25	18.47	-1359.38	2.74	54.04	-1313.27	77.45	1193.92	0.00	0.00	0.00	-1322.19	10.46	1577.63	-1312.08	114.30	1581.00	-1501.62	5.53	1572.72	-1566.81	42.56	1598.44	882.19	287.28	77.50	283.97	283.34	79.41	882.93
4.27000	-1733.52	166.19	156.47	-1694.78	154.56	180.73	-1489.64	138.76	380.33	-1487.63	142.71	417.08	-1180.53	15.43	18.38	-1203.36	30.82	24.65	-1366.87	16.36	18.36	-1359.49	3.12	55.35	-1308.21	75.97	1194.78	0.00	0.00	0.00	-1314.27	8.99	1578.14	-1303.47	112.33	1581.49	-1491.75	4.85	1572.27	-1555.50	43.73	1597.46	882.51	287.19	77.72	284.20	283.21	79.56	882.91
4.28000	-1718.93	162.04	171.37	-1683.13	150.97	193.18	-1489.64	138.76	380.33	-1487.63	142.71	417.08	-1179.61	15.65	18.62	-1203.34	30.83	24.63	-1367.03	16.89	18.20	-1359.62	3.50	56.71	-1299.70	75.60	1195.88	0.00	0.00	0.00	-1305.51	7.45	1578.47	-1294.31	111.32	1581.89	-1481.94	4.16	1571.81	-1544.23	44.91	1596.47	882.44	287.16	77.69	283.82	283.20	79.37	883.09
4.29000	-1702.83	155.30	184.81	-1666.63	146.15	207.40	-1489.64	138.76	380.33	-1487.63	142.71	417.08	-1180.88	15.60	18.24	-1203.06	30.75	24.49	-1366.77	16.42	18.45	-1359.78	3.88	58.12	-1290.53	75.30	1196.89	0.00	0.00	0.00	-1295.31	6.41	1578.63	-1285.59	110.05	1582.17	-1472.19	3.45	1571.35	-1533.01	46.09	1595.47	882.13	287.29	77.65	284.36	283.16	79.56	883.02
4.30000	-1686.84	152.06	195.37	-1650.64	142.32	219.31	-1489.64	138.76	380.33	-1487.63	142.71	417.08	-1178.98	15.62	18.36	-1203.23	30.71	24.36	-1366.99	16.83	18.25	-1359.94	4.24	59.57	-1282.56	75.57	1198.12	0.00	0.00	0.00	-1286.75	5.15	1578.96	-1277.33	108.41	1582.59	-1462.50	2.72	1570.88	-1521.84	47.26	1594.45	882.02	287.13	77.50	283.63	283.03	79.47	882.95
4.31000	-1663.85	147.27	205.15	-1641.75	138.75	227.53	-1489.64	138.76	380.33	-1487.63	142.71	417.08	-1179.96	15.43	18.19	-1202.28	30.72	24.42	-1366.62	16.51	18.61	-1360.11	4.59	61.03	-1274.24	74.48	1199.42	0.00	0.00	0.00	-1278.93	4.13	1579.15	-1268.44	108.19	1582.77	-1452.87	1.97	1570.40	-1510.72	48.44	1593.41	881.82	287.18	77.51	283.95	283.11	79.59	882.97
4.32000	-1645.96	144.08	211.97	-1618.36	135.93	234.81	-1489.64	138.76	380.33	-1487.63	142.71	417.08	-1179.20	14.96	17.89	-1202.99	31.00	24.27	-1366.81	16.84	18.58	-1360.27	4.92	62.51	-1262.12	74.43	1200.50	0.00	0.00	0.00	-1269.99	3.24	1579.45	-1260.43	106.77	1583.01	-1443.31	1.21	1569.91	-1499.64	49.61	1592.37	881.73	287.35	77.47	284.39	282.90	79.69	883.06
4.33000	-1624.68	140.32	216.90	-1599.59	133.26	240.20	-1489.64	138.76	380.33	-1487.63	142.71	417.08	-1180.34	15.00	17.66	-1201.15	30.87	24.63	-1365.96	16.08	19.26	-1360.42	5.23	63.99	-1257.58	73.06	1201.21	0.00	0.00	0.00	-1260.76	2.32	1579.63	-1252.12	106.17	1583.14	-1433.80	0.42	1569.42	-1488.61	50.78	1591.31	882.31	287.22	77.61	284.63	282.95	79.77	883.07
4.34000	-1601.16	137.36	220.36	-1584.64	129.68	242.53	-1489.64	138.76	380.33	-1487.63	142.71	417.08	-1178.78	14.73	18.01	-1202.22	31.05	24.34	-1366.34	16.75	19.13	-1360.54	5.52	65.45	-1246.63	72.62	1201.74	0.00	0.00	0.00	-1251.95	1.61	1579.71	-1244.07	105.30	1583.11	-1424.36	-0.39	1568.92	-1477.63	51.95	1590.23	881.79	287.33	77.54	284.95	282.88	79.89	882.67
4.35000	-1576.33	135.05	221.60	-1546.87	127.58	245.66	-1489.64	138.76	380.33	-1487.63	142.71	417.08	-1180.26	15.14	17.60	-1201.83	30.91	24.28	-1365.79	16.27	19.60	-1360.63	5.77	66.88	-1237.92	71.88	1202.23	0.00	0.00	0.00	-1243.81	1.18	1579.81	-1238.95	104.65	1582.07	-1414.99	-1.21	1568.41	-1466.70	53.12	1589.14	881.87	287.37	77.54	284.60	283.09	79.72	882.94
4.36000	-1552.89	133.00	221.20	-1544.68	125.69	243.05	-1489.64	138.76	380.33	-1487.63	142.71	417.08	-1180.86	14.67	17.38	-1202.00	30.91	24.04	-1365.75	16.43	19.88	-1360.68	6.00	68.27	-1233.48	70.32	1202.67	0.00	0.00	0.00	-1236.26	0.29	1579.78	-1233.56	104.61	1581.97	-1405.67	-2.06	1567.89	-1455.83	54.29	1588.04	881.55	287.49	77.42	284.01	283.22	79.45	882.54
4.37000	-1517.70	130.40	221.40	-1526.71	122.69	243.18	-1489.64	138.76	380.33	-1487.63	142.71	417.08	-1180.43	13.87	16.97	-1203.40	30.87	23.68	-1365.29	16.21	20.32	-1360.69	6.18	69.61	-1228.06	69.62	1202.76	0.00	0.00	0.00	-1228.28	-0.37	1579.69	-1227.40	103.81	1581.77	-1396.43	-2.92	1567.37	-1445.00	55.46	1586.92	882.16	287.25	77.75	284.19	283.09	79.57	882.61
4.38000	-1495.49	128.40	217.62	-1496.88	120.27	240.29	-1489.64	138.76	380.33	-1487.61	142.71	417.08	-1181.68	14.09	16.70	-1201.93	30.69	23.88	-1365.26	16.44	20.54	-1360.63	6.32	70.88	-1215.14	68.63	1202.86	0.00	0.00	0.00	-1219.05	-0.95	1579.47	-1219.14	103.12	1581.57	-1387.25	-3.81	1566.83	-1434.23	56.62	1585.79	882.48	287.18	77.85	283.90	283.28	79.56	882.93
4.39000	-1468.51	126.25	212.53	-1473.88	118.37	234.68	-1489.64	138.76	380.33	-1471.40	141.38	411.64	-1177.94	14.67	16.94	-1202.04	30.61	23.77	-1364.70	16.02	20.94	-1360.51	6.42	72.07	-1209.81	67.97	1202.37	0.00	0.00	0.00	-1211.56	-1.66	1579.34	-1212.43	103.34	1581.48	-1378.13	-4.71	1566.29	-1423.51	57.79	1584.65	882.08	287.20	77.70	284.08	283.28	79.49	882.42
4.40000	-1442.76	124.18	206.50	-1446.64	116.63	228.83	-1489.64	138.76	380.33	-1455.02	140.72	404.49	-1179.46	14.03	16.45	-1202.40	30.68	23.58	-1364.38	16.06	21.25	-1360.31	6.47	73.17	-1205.09	67.26	1202.03	0.00	0.00	0.00	-1202.52	-2.49	1579.00	-1205.43	102.69	1581.03	-1369.09	-5.64	1565.75	-1412.84	58.95	1583.49	882.27	287.08	77.70	283.75	283.48	79.39	882.58
4.41000	-1416.89	123.03	198.64	-1420.73	116.06	221.28	-1489.63	138.76	380.32	-1438.19	140.45	395.87	-1181.43	13.54	15.74	-1202.92	30.51	23.29	-1364.33	16.26	21.51	-1360.03	6.46	74.17	-1197.90	66.69	1201.59	0.00	0.00	0.00	-1195.28	-3.25	1578.74	-1196.95	101.86	1580.76	-1360.11	-6.58	1565.19	-1402.22	60.11	1582.31	882.26	287.03	77.58	284.01	283.14	79.52	882.88
4.42000	-1391.71	123.24	188.18	-1393.51	116.57	212.67	-1471.44	138.98	368.07	-1422.02	138.93	385.23	-1180.66	14.31	16.23	-1202.01	30.45	23.46	-1363.42	14.89	22.34	-1359.65	6.40	75.05	-1188.51	66.33	1201.18	0.00	0.00	0.00	-1188.30	-3.92	1578.53	-1189.29	100.53	1580.58	-1351.20	-7.55	1564.63	-1391.66	61.27	1581.12	882.40	287.18	77.73	284.59	282.95	79.61	882.70
4.43000	-1365.50	122.94	179.77	-1367.30	114.52	202.13	-1450.84	142.22	355.37	-1403.01	140.88	374.39	-1180.78	13.84	16.08	-1202.52	30.26	23.48	-1363.14	14.65	22.63	-1358.63	5.36	76.09	-1182.84	64.57	1200.56	0.00	0.00	0.00	-1181.16	-4.84	1578.21	-1178.99	99.76	1580.15	-1342.36	-8.53	1564.05	-1381.16	62.42	1579.92	882.55	287.40	77.71	283.25	283.12	79.18	883.08
4.44000	-1337.63	123.29	170.07	-1345.24	116.67	190.96	-1432.13	142.08	340.17	-1384.35	141.78	362.03	-1179.34	14.36	16.29	-1203.66	30.16	23.06	-1363.17	14.85	23.07	-1358.50	5.41	76.66	-1177.27	64.11	1200.04	0.00	0.00	0.00	-1172.75	-5.99	1577.64	-1172.46	98.83	1579.79	-1333.59	-9.54	1563.47	-1370.71	63.58	1578.70	882.02	287.20	77.57	283.53	283.23	79.28	882.53
4.45000	-1309.22	122.86	159.84	-1318.14	116.60	180.09	-1411.52	143.24	324.09	-1365.58	142.15	348.36	-1178.79	14.33	16.19	-1202.46	30.39	23.35	-1362.61	14.32	23.86	-1358.47	5.50	77.37	-1172.89	63.36	1199.71	0.00	0.00	0.00	-1165.69	-6.83	1577.29	-1167.04	98.22	1579.52	-1324.89	-10.57	1562.88	-1360.32	64.73	1577.47	882.09	287.02	77.68	283.75	283.04	79.49	882.72
4.46000	-1278.86	123.62	149.05	-1288.15	118.08	168.91	-1393.24	144.26	305.04	-1345.72	142.98	333.85	-1179.34	14.07	16.00	-1202.62	30.08	23.38	-1362.24	13.78	24.84	-1358.50	5.85	77.97	-1164.34	62.04	1199.59	0.00	0.00	0.00	-1157.93	-7.85	1576.86	-1158.52	97.30	1579.39	-1316.27	-11.61	1562.29	-1349.98	65.89	1576.22	882.09	287.30	77.78	283.82	282.98	79.39	882.96
4.47000	-1248.62	123.61	137.74	-1258.44	118.25	157.11	-1366.00	145.39	287.25	-1325.34	143.39	318.05	-1179.51	13.88	16.22	-1201.40	29.84	23.63	-1362.46	14.27	25.30	-1358.27	6.04	78.52	-1156.16	62.07	1199.35	0.00	0.00	0.00	-1148.45	-8.91	1576.24	-1147.98	95.99	1578.82	-1307.71	-12.68	1561.68	-1339.70	67.04	1574.96	881.97	287.50	77.62	284.26	283.11	79.51	882.60
4.48000	-1219.93	123.62	125.73	-1228.69	119.10	145.12	-1343.39	144.39	267.36	-1314.55	144.43	298.72	-1178.65	14.05	16.36	-1201.91	29.93	23.66	-1361.97	14.00	26.14	-1358.18	6.51	79.04	-1148.81	61.19	1199.08	0.00	0.00	0.00	-1141.70	-9.93	1575.73	-1139.52	94.73	1578.33	-1299.23	-13.77	1561.07	-1329.48	68.18	1573.68	882.19	287.38	77.56	284.34	283.27	79.53	882.25
4.49000	-1184.13	123.37	115.65	-1198.90	119.30	133.19	-1324.00	142.49	247.53	-1280.71	144.62	282.91	-1181.57	14.25	15.76	-1200.81	29.89	24.09	-1361.93	14.12	27.01	-1356.48	5.17	80.48	-1140.52	60.06	1198.85	0.00	0.00	0.00	-1132.83	-10.84	1575.16	-1133.17	93.78	1577.88	-1290.82	-14.88	1560.45	-1319.32	69.33	1572.39	882.34	287.17	77.66	284.83	283.11	79.63	882.56
4.50000	-1153.67	123.54	104.84	-1167.52	118.72	121.61	-1296.94	146.13	228.91	-1258.28	143.92	264.91	-1177.44	14.12	16.53	-1199.45	29.75	24.32	-1361.53	14.11	28.15	-1356.84	6.46	80.89	-1131.24	59.54	1198.40	0.00	0.00	0.00	-1124.60	-11.84	1574.51	-1124.91	92.85	1577.30	-1283.50	-15.47	1560.10	-1309.21	70.47	1571.08	882.06	287.31	77.44	284.57	283.13	79.69	882.25
4.51000	-1120.78	122.70	94.95	-1136.67	118.69	110.54	-1269.84	148.23	209.60	-1238.31	143.54	247.43	-1178.82	14.06	15.93	-1202.07	29.62	23.77	-1360.70	13.66	29.36	-1356.12	6.32	81.92	-1123.97	58.84	1197.81	0.00	0.00	0.00	-1117.03	-13.08	1573.94	-1119.58	91.75	1577.02	-1274.84	-17.86	1559.75	-1299.17	71.62	1569.76	881.92	287.37	77.61	283.87	283.34	79.49	882.12
4.52000	-1086.76	122.58	85.60	-1103.74	117.96	100.04	-1242.74	149.19	190.45	-1213.65	145.00	229.98	-1176.13	17.51	19.33	-1199.99	29.20	24.17	-1360.19	13.61	30.50	-1355.45	6.70	82.41	-1117.78	58.32	1197.19	0.00	0.00	0.00	-1109.35	-14.28	1573.35	-1111.57	90.52	1576.74	-1267.65	-17.95	1559.22	-1289.19	72.75	1568.42	881.70	287.43	77.57	284.24	283.43	79.66	882.48
4.53000	-1053.53	122.15	76.72	-1069.84	117.99	90.31	-1214.46	150.14	171.61	-1187.95	146.81	212.94	-1174.43	17.37	19.61	-1202.06	29.19	23.69	-1360.15	14.03	31.53	-1354.71	6.87	83.48	-1108.37	57.48	1196.91	0.00	0.00	0.00	-1103.34	-15.55	1572.84	-1105.65	89.77	1576.41	-1259.18	-20.28	1558.56	-1279.27	73.89	1567.07	881.99	287.48	77.62	284.08	283.07	79.59	882.72
4.54000	-1015.35	123.32	69.66	-1037.06	117.59	80.83	-1185.49	151.28	153.47	-1162.16	147.33	196.02	-1175.87	16.81	19.43	-1198.75	28.12	24.92	-1359.50	13.96	32.71	-1354.54	7.70	84.22	-1104.05	55.94	1196.17	0.00	0.00	0.00	-1095.39	-16.70	1572.24	-1093.57	87.95	1575.95	-1252.30	-20.51	1558.11	-1269.41	75.03	1565.70	882.14	287.15	77.56	284.15	283.18	79.56	882.58
4.55000	-984.28	123.30	61.52	-1003.23	118.08	72.48	-1158.24	148.32	134.04	-1135.59	147.43	179.76	-1175.04	16.07	19.81	-1200.30	28.15	24.46	-1359.27	14.25	33.74	-1354.15	8.41	84.96	-1094.90	55.57	1195.80	0.00	0.00	0.00	-1088.68	-18.08	1571.63	-1087.44	86.86	1575.59	-1245.20	-21.01	1557.31	-1259.61	76.16	1564.31	882.06	287.42	77.55	283.48	282.97	79.38	882.69
4.56000	-948.26	123.27	55.88	-970.89	117.79	64.72	-1129.37	145.59	115.88	-1108.02	148.09	164.34	-1173.56	16.88	19.97	-1199.97	28.67	24.30	-1359.13	14.67	34.96	-1353.23	8.63	85.94	-1089.22	54.10	1194.94	0.00	0.00	0.00	-1080.95	-19.30	1571.07	-1080.65	85.56	1575.24	-1237.70	-22.21	1556.58	-1249.88	77.29	1562.92	881.93	287.29	77.61	283.85	282.86	79.43	882.96
4.57000	-916.37	123.10	50.78	-937.87	117.49	58.63	-1098.68	145.06	99.88	-1080.62	146.62	148.99	-1176.81	16.68	19.03	-1200.19	28.57	23.63	-1359.19	15.46	35.89	-1352.72	8.82	86.82	-1079.37	53.91	1194.59	0.00	0.00	0.00	-1073.29	-20.48	1570.35	-1072.51	83.53	1575.01	-1230.75	-22.43	1555.57	-1240.21	78.42	1561.50	882.08	287.05	77.59	283.66	282.95	79.45	883.21
4.58000	-882.11	121.90	47.93	-904.15	116.97	54.21	-1067.63	143.55	85.13	-1053.79	144.06	134.57	-1176.33	12.41	16.14	-1199.52	29.16	23.45	-1358.57	15.12	37.33	-1351.19	8.00	88.53	-1068.41	52.76	1193.79	0.00	0.00	0.00	-1066.35	-21.77	1569.62	-1063.72	82.58	1574.36	-1222.68	-23.75	1554.56	-1230.60	79.54	1560.07	882.29	287.19	77.69	283.74	283.17	79.49	882.97
4.59000	-850.74	120.34	45.42	-874.41	115.84	50.68	-1037.77	140.71	71.68	-1026.65	142.11	121.96	-1177.16	12.61	15.70	-1201.87	28.99	22.50	-1358.44	15.19	38.56	-1350.48	7.80	89.77	-1060.46	51.03	1192.93	0.00	0.00	0.00	-1059.64	-23.17	1568.90	-1056.07	81.85	1573.99	-1215.94	-23.39	1553.47	-1221.06	80.67	1558.63	881.91	287.22	77.63	283.93	283.27	79.63	882.64
4.60000	-817.72	118.23	46.10	-844.33	114.28	48.95	-1007.25	139.59	61.21	-1000.55	138.66	110.62	-1178.53	12.32	15.04	-1200.41	28.87	22.99	-1358.06	15.16	39.64	-1350.11	8.00	90.62	-1056.01	51.71	1191.98	0.00	0.00	0.00	-1051.78	-24.45	1568.04	-1047.83	79.98	1573.49	-1208.13	-24.64	1552.24	-1211.58	81.79	1557.16	882.40	287.53	77.64	283.60	283.27	79.45	882.75
4.61000	-787.96	115.71	47.15	-812.89	111.71	49.62	-978.43	137.83	52.49	-974.28	137.33	102.10	-1178.44	12.91	15.15	-1199.07	29.29	23.06	-1357.77	14.95	40.97	-1349.05	7.21	92.06	-1046.19	50.87	1191.05	0.00	0.00	0.00	-1044.27	-25.47	1567.08	-1036.52	78.57	1573.23	-1199.98	-25.35	1551.29	-1202.17	82.90	1555.69	882.45	287.31	77.70	283.25	283.28	79.35	882.97
4.62000	-762.49	113.32	50.35	-786.48	108.93	50.97	-951.17	135.13	45.34	-949.62	135.52	95.24	-1176.67	12.53	15.27	-1201.25	28.88	22.53	-1356.66	13.83	42.58	-1349.05	7.87	92.68	-1038.45	49.80	1189.93	0.00	0.00	0.00	-1036.74	-26.66	1565.95	-1027.92	77.26	1572.53	-1191.88	-25.81	1550.46	-1192.82	84.02	1554.19	882.51	287.49	77.58	283.52	283.23	79.41	882.56
4.63000	-734.77	111.70	56.91	-759.86	106.68	55.34	-924.87	133.03	40.06	-926.42	133.50	89.92	-1176.95	12.67	15.11	-1199.97	28.92	22.67	-1356.40	13.57	43.77	-1348.43	7.59	93.82	-1029.90	48.99	1188.86	0.00	0.00	0.00	-1030.59	-27.62	1564.91	-1020.09	76.26	1571.59	-1183.82	-26.04	1549.75	-1183.55	85.13	1552.69	882.13	287.20	77.50	283.34	283.21	79.34	882.62
4.64000	-711.47	109.48	63.86	-739.13	104.78	60.82	-900.76	130.67	35.80	-905.78	130.87	85.58	-1176.25	12.11	15.29	-1199.50	28.61	22.71	-1355.85	13.13	45.20	-1347.44	6.86	94.99	-1021.37	50.03	1187.52	0.00	0.00	0.00	-1022.18	-28.49	1563.57	-1012.07	75.61	1570.60	-1175.80	-26.06	1549.15	-1174.34	86.24	1551.16	882.11	287.26	77.59	283.83	283.00	79.43	882.88
4.65000	-688.32	106.59	72.98	-714.91	101.94	68.48	-878.56	128.25	32.59	-885.66	130.83	83.57	-1177.35	12.04	14.83	-1201.63	28.63	22.32	-1355.70	13.20	46.44	-1347.06	7.05	96.03	-1015.88	48.47	1186.13	0.00	0.00	0.00	-1012.36	-29.24	1562.18	-1004.13	74.96	1569.43	-1167.81	-25.86	1548.66	-1165.12	88.47	1549.40	882.12	287.08	77.46	283.65	283.22	79.34	882.99
4.66000	-668.84	104.53	81.66	-700.75	99.93	74.39	-857.93	127.56	31.03	-868.76	128.85	81.45	-1178.88	12.23	14.84	-1200.30	28.65	22.50	-1355.40	12.89	47.80	-1345.68	6.15	97.45	-1006.94	48.01	1184.86	0.00	0.00	0.00	-1006.19	-29.79	1560.88	-995.98	74.22	1568.34	-1159.87	-25.47	1548.28	-1157.46	87.97	1548.09	882.58	287.22	77.81	283.94	283.29	79.46	882.50
4.67000	-657.30	100.63	86.40	-684.68	97.20	80.58	-841.11	125.76	29.56	-853.61	128.30	80.32	-1178.29	12.04	15.00	-1199.63	28.35	22.57	-1355.35	12.61	48.77	-1344.56	5.60	98.94	-997.21	48.01	1183.35	0.00	0.00	0.00	-999.27	-30.33	1559.60	-987.73	74.19	1567.23	-1151.95	-24.89	1547.99	-1149.36	88.46	1546.67	882.53	287.20	77.83	284.25	282.97	79.49	882.98
4.68000	-645.25	98.62	91.03	-670.83	95.01	84.82	-826.62	125.30	28.63	-840.58	128.12	79.33	-1175.96	12.41	15.48	-1200.25	28.42	22.54	-1355.36	12.29	49.59	-1343.22	4.91	100.59	-991.60	48.11	1181.73	0.00	0.00	0.00	-991.24	-30.48	1558.31	-979.72	73.75	1566.17	-1144.07	-24.14	1547.81	-1140.90	89.72	1545.13	882.23	287.36	77.64	283.97	282.90	79.44	882.74
4.69000	-635.55	96.13	93.48	-658.33	92.86	87.57	-814.92	125.05	27.41	-830.33	127.65	77.71	-1177.37	11.67	15.03	-1200.43	28.37	22.55	-1355.28	11.87	50.51	-1341.37	3.49	102.71	-978.28	47.65	1180.42	0.00	0.00	0.00	-984.38	-30.59	1557.18	-971.16	74.33	1565.17	-1136.21	-23.22	1547.71	-1134.24	87.88	1544.15	881.98	287.55	77.67	284.48	283.05	79.63	883.27
4.70000	-628.19	93.89	92.68	-650.02	91.27	87.07	-807.27	124.52	27.06	-822.60	127.61	76.32	-1177.55	12.24	15.22	-1199.43	27.98	22.75	-1354.91	11.30	51.79	-1340.15	3.28	104.37	-971.42	51.72	1178.97	0.00	0.00	0.00	-976.53	-30.52	1556.14	-962.87	74.68	1564.20	-1128.38	-22.15	1547.70	-1124.76	90.97	1542.66	881.63	287.51	77.52	284.44	282.79	79.70	883.21
4.71000	-623.92	93.20	87.32	-647.92	89.87	82.16	-803.17	124.02	25.88	-817.55	126.72	73.28	-1179.24	11.60	14.80	-1199.16	28.28	23.04	-1354.08	10.52	53.67	-1338.17	2.17	106.59	-965.46	52.64	1177.77	0.00	0.00	0.00	-968.64	-29.94	1555.16	-957.44	75.72	1562.68	-1120.58	-20.93	1547.77	-1115.81	93.29	1541.19	881.90	287.51	77.59	283.89	283.16	79.48	882.75
4.72000	-620.87	94.36	78.99	-648.88	89.47	72.72	-802.00	124.25	24.51	-815.28	126.39	70.10	-1180.37	11.70	14.80	-1198.88	27.83	23.06	-1352.62	9.47	56.40	-1336.32	1.18	108.95	-962.65	52.20	1176.65	0.00	0.00	0.00	-961.00	-29.12	1554.30	-949.91	76.13	1561.88	-1112.79	-19.59	1547.92	-1107.76	94.47	1540.11	881.95	287.56	77.57	284.35	283.24	79.59	882.15
4.73000	-614.97	94.18	68.18	-643.13	89.29	62.95	-800.53	123.49	23.47	-814.15	124.74	67.26	-1179.04	12.29	15.37	-1199.80	27.70	23.19	-1350.34	8.08	60.24	-1334.01	0.33	111.18	-952.32	52.48	1176.57	0.00	0.00	0.00	-954.57	-28.30	1553.77	-941.71	77.25	1561.22	-1105.02	-18.12	1548.15	-1099.32	96.80	1539.14	882.32	287.43	77.60	284.78	283.19	79.69	882.65
4.74000	-612.83	94.74	55.65	-637.62	90.63	54.08	-798.59	124.32	23.13	-809.54	125.64	66.72	-1177.64	11.74	15.61	-1198.58	27.45	23.86	-1347.08	6.30	65.44	-1331.74	-0.66	113.74	-938.35	52.69	1176.20	0.00	0.00	0.00	-947.10	-27.07	1553.86	-934.05	78.80	1561.31	-1097.27	-16.54	1548.44	-1089.85	99.77	1538.45	882.05	287.25	77.55	284.24	283.06	79.53	882.55
4.75000	-609.95	95.44	48.44	-633.87	91.76	47.99	-797.97	124.39	22.87	-804.92	126.30	67.80	-1179.41	12.23	15.50	-1198.98	27.18	24.52	-1344.62	4.88	70.33	-1329.43	-1.22	116.50	-928.65	52.62	1176.08	0.00	0.00	0.00	-938.31	-25.81	1554.57	-926.32	79.84	1562.20	-1089.54	-14.86	1548.79	-1081.91	100.91	1538.87	882.27	287.21	77.45	284.43	283.15	79.58	882.51
4.76000	-604.90	95.12	43.22	-632.59	90.64	43.35	-797.22	124.94	22.74	-802.48	126.44	67.59	-1181.34	12.53	15.41	-1197.59	26.82	25.78	-1341.40	2.71	74.89	-1325.73	-3.03	120.19	-926.71	51.67	1176.54	0.00	0.00	0.00	-930.49	-24.41	1555.84	-918.62	81.27	1563.33	-1081.81	-13.10	1549.21	-1073.56	102.92	1539.56	882.37	287.40	77.60	284.44	283.21	79.68	883.01
4.77000	-604.59	93.82	40.07	-632.51	89.67	40.48	-796.60	124.85	22.62	-801.60	126.17	67.29	-1179.52	11.91	16.20	-1194.20	26.14	27.88	-1338.46	2.03	79.22	-1320.27	-5.77	124.80	-913.82	52.43	1177.71	0.00	0.00	0.00	-922.92	-22.52	1557.56	-908.64	82.51	1564.84	-1074.10	-11.25	1549.68	-1064.19	106.83	1540.38	882.26	287.23	77.75	284.33	283.17	79.62	882.34
4.78000	-605.38	92.30	37.88	-632.37	88.18	38.85	-796.41	124.59	22.40	-800.86	126.28	67.60	-1178.94	11.64	16.37	-1185.48	24.96	31.55	-1333.35	-0.38	85.00	-1313.11	-8.65	130.07	-903.14	53.21	1179.27	0.00	0.00	0.00	-913.34	-20.39	1559.63	-900.83	85.10	1566.69	-1066.39	-9.34	1550.20	-1055.72	109.31	1541.54	882.06	287.31	77.58	283.50	282.97	79.38	883.13
4.79000	-605.98	91.42	36.08	-630.11	87.74	37.98	-795.96	125.47	22.60	-800.15	127.05	68.06	-1179.09	11.53	16.62	-1186.32	24.83	31.86	-1328.53	-0.59	90.66	-1304.93	-10.90	135.50	-893.31	52.71	1181.72	0.00	0.00	0.00	-905.60	-18.01	1561.96	-889.74	87.48	1568.35	-1058.68	-7.38	1550.76	-1047.79	110.63	1543.24	882.01	287.09	77.53	284.69	282.85	79.70	882.78
4.80000	-603.17	92.09	35.74	-631.92	87.89	36.38	-795.72	126.03	22.57	-798.95	127.77	68.36	-1177.82	12.01	17.05	-1197.72	25.40	28.98	-1322.03	-1.26	97.21	-1295.79	-12.29	140.68	-885.27	53.25	1183.85	0.00	0.00	0.00	-897.45	-15.45	1564.57	-884.70	89.84	1570.28	-1050.98	-5.37	1551.37	-1038.38	114.29	1544.42	882.49	287.32	77.64	284.75	282.98	79.75	882.90
4.81000	-608.23	92.02	33.83	-630.70	88.29	36.06	-795.87	125.63	22.07	-798.42	128.25	68.55	-1177.37	11.72	16.90	-1198.32	26.24	28.05	-1313.78	-2.44	104.87	-1286.08	-12.97	146.40	-868.01	54.39	1187.28	0.00	0.00	0.00	-889.21	-12.53	1567.06	-873.98	92.64	1571.72	-1043.28	-3.33	1552.01	-1030.16	116.40	1545.55	882.35	287.45	77.61	284.54	283.26	79.66	883.24
4.82000	-603.86	92.04	34.16	-632.44	87.97	35.18	-795.64	126.31	22.31	-798.05	128.34	68.53	-1176.21	10.58	16.46	-1193.30	25.58	29.35	-1305.34	-2.95	113.31	-1276.03	-12.87	152.45	-863.17	55.10	1189.54	0.00	0.00	0.00	-879.39	-9.52	1569.53	-863.70	95.36	1573.04	-1035.58	-1.27	1552.69	-1022.36	117.82	1546.57	881.93	287.59	77.54	284.04	283.04	79.46	883.15
4.83000	-603.38	92.36	34.09	-630.31	87.94	35.22	-795.86	125.75	21.99	-797.68	128.49	68.71	-1175.75	10.02	16.12	-1181.45	24.64	32.10	-1297.04	-1.37	121.65	-1264.22	-13.88	159.95	-850.36	55.29	1192.39	0.00	0.00	0.00	-871.07	-6.65	1571.90	-856.60	97.82	1573.81	-1027.87	0.81	1553.39	-1013.69	120.15	1547.09	881.46	287.34	77.53	284.89	283.03	79.74	882.97
4.84000	-604.62	92.26	33.42	-631.87	87.71	34.43	-795.65	126.06	22.22	-797.58	128.65	68.97	-1172.10	8.57	15.44	-1182.62	23.32	32.15	-1286.25	-1.04	131.22	-1252.51	-12.68	166.63	-841.72	55.60	1194.34	0.00	0.00	0.00	-862.36	-3.58	1574.00	-847.57	100.94	1574.35	-1020.16	2.88	1554.12	-1004.83	123.38	1547.81	881.63	287.05	77.55	284.17	282.78	79.54	882.45
4.85000	-606.50	91.83	32.87	-630.70	87.55	34.79	-795.50	126.42	22.33	-797.63	128.31	68.80	-1168.15	7.56	14.64	-1177.49	23.02	33.41	-1274.93	0.53	140.84	-1239.54	-11.79	173.77	-836.54	55.09	1196.06	0.00	0.00	0.00	-853.56	-0.96	1575.83	-839.23	103.67	1575.11	-1012.43	4.94	1554.87	-996.24	126.08	1548.28	881.82	287.20	77.47	283.31	283.09	79.36	882.64
4.86000	-604.37	91.91	33.33	-629.43	87.32	34.86	-795.82	125.60	22.07	-797.57	128.02	68.68	-1163.29	7.39	14.09	-1171.76	21.63	34.79	-1262.21	1.50	150.72	-1225.27	-11.37	181.32	-828.90	54.69	1197.99	0.00	0.00	0.00	-844.35	1.38	1577.47	-832.44	106.58	1575.65	-1004.70	6.99	1555.63	-987.78	128.54	1548.81	882.22	287.21	77.56	284.47	282.91	79.73	882.64
4.87000	-605.17	91.48	32.63	-630.15	87.34	34.54	-795.83	125.80	22.10	-797.36	128.57	68.95	-1157.80	6.24	12.89	-1166.29	20.09	35.89	-1250.14	3.59	159.99	-1209.55	-11.07	188.87	-815.03	54.42	1199.76	0.00	0.00	0.00	-837.11	3.69	1578.91	-824.06	108.69	1576.01	-996.95	9.00	1556.40	-979.70	130.46	1549.54	882.10	287.17	77.45	284.53	283.02	79.68	882.43
4.88000	-603.16	92.28	33.17	-630.48	86.90	34.13	-795.62	126.15	22.27	-797.46	128.32	68.67	-1151.73	4.37	11.65	-1157.81	17.51	37.13	-1238.68	4.46	169.35	-1193.44	-10.01	196.45	-811.57	53.54	1200.46	0.00	0.00	0.00	-828.00	5.71	1579.98	-813.29	111.05	1576.00	-989.18	10.96	1557.17	-971.68	131.85	1550.15	881.90	287.32	77.53	284.73	283.25	79.71	882.56
4.89000	-602.60	92.38	33.26	-631.68	87.47	33.75	-795.65	126.32	22.36	-797.80	128.17	68.56	-1141.50	3.14	12.35	-1146.87	14.34	38.83	-1224.15	5.40	177.68	-1176.23	-9.80	203.55	-803.93	53.64	1201.36	0.00	0.00	0.00	-820.75	7.59	1581.05	-805.71	113.03	1576.22	-981.40	12.88	1557.94	-963.59	132.68	1550.65	881.86	287.10	77.59	284.30	283.04	79.47	882.95
4.90000	-604.59	91.95	32.41	-633.72	87.59	33.15	-795.76	125.86	22.03	-797.70	128.58	68.54	-1131.62	0.71	16.76	-1136.40	11.31	41.91	-1204.99	6.12	185.10	-1159.19	-9.53	209.49	-792.15	53.26	1202.13	0.00	0.00	0.00	-811.99	9.29	1581.95	-799.06	114.48	1576.67	-973.59	14.72	1558.71	-955.03	134.79	1551.06	882.36	286.97	77.72	284.39	283.12	79.51	882.78
4.91000	-604.82	92.03	32.14	-630.89	87.44	33.66	-795.88	125.70	21.86	-798.03	128.16	68.25	-1119.55	-3.52	20.83	-1121.17	7.82	46.07	-1186.89	7.01	191.56	-1141.82	-8.92	214.73	-792.36	52.66	1201.66	0.00	0.00	0.00	-803.06	10.74	1582.65	-790.07	115.64	1576.75	-965.76	16.49	1559.48	-947.10	135.75	1551.55	882.49	287.26	77.59	284.33	283.08	79.51	882.92
4.92000	-603.77	92.19	32.09	-631.62	87.73	33.43	-795.68	126.20	21.94	-797.38	129.18	68.62	-1104.49	-8.43	25.25	-1105.28	3.62	50.06	-1168.45	6.68	197.23	-1123.49	-9.02	220.16	-785.91	52.16	1201.72	0.00	0.00	0.00	-795.43	11.75	1583.31	-783.22	116.42	1577.20	-957.91	18.17	1560.22	-938.74	137.39	1551.73	881.87	287.32	77.56	284.98	282.87	79.75	882.42
4.93000	-605.43	91.67	31.58	-629.46	87.54	33.49	-795.45	126.44	21.96	-797.05	129.58	68.70	-1085.62	-13.22	30.13	-1086.47	0.52	54.61	-1150.81	6.98	200.85	-1105.23	-9.01	225.23	-770.88	51.96	1201.54	0.00	0.00	0.00	-786.84	12.68	1583.91	-773.96	117.68	1577.46	-950.03	19.76	1560.96	-931.42	137.34	1552.20	882.16	287.07	77.83	284.59	282.94	79.49	882.60
4.94000	-603.71	91.92	31.88	-630.89	87.88	32.91	-795.52	126.02	21.77	-796.72	129.31	68.53	-1063.89	-18.17	34.37	-1065.06	-3.74	58.44	-1131.92	6.52	203.47	-1087.69	-7.66	228.54	-772.50	52.45	1201.35	0.00	0.00	0.00	-780.00	13.43	1584.46	-767.71	117.69	1577.85	-942.11	21.23	1561.66	-923.44	138.34	1552.60	882.25	286.92	77.76	285.12	282.92	79.84	882.91
4.95000	-604.53	91.24	31.20	-631.51	87.28	32.26	-795.21	126.05	21.98	-796.45	128.65	68.36	-1040.23	-22.83	37.87	-1043.56	-7.97	61.19	-1112.99	6.37	204.71	-1068.42	-8.25	231.10	-765.02	51.57	1201.90	0.00	0.00	0.00	-770.52	13.99	1585.00	-760.56	118.72	1578.33	-934.17	22.59	1562.35	-915.33	139.01	1552.79	882.24	287.17	77.57	284.52	283.00	79.69	882.70
4.96000	-605.09	90.83	30.42	-630.85	88.02	32.14	-794.78	126.39	22.23	-795.47	129.31	68.93	-1017.43	-27.70	40.38	-1022.33	-12.34	62.76	-1093.41	5.00	204.93	-1049.13	-8.62	232.11	-750.57	51.92	1202.15	0.00	0.00	0.00	-763.69	14.52	1585.59	-752.37	119.15	1578.67	-926.19	23.81	1563.00	-907.22	140.07	1553.25	881.99	287.29	77.63	284.43	283.08	79.54	882.76
4.97000	-602.60	91.48	30.67	-630.03	87.43	31.72	-794.80	125.93	22.34	-795.39	127.96	68.69	-992.60	-32.16	42.54	-998.36	-16.08	64.40	-1073.90	4.29	203.59	-1030.26	-8.40	231.81	-749.81	51.48	1202.76	0.00	0.00	0.00	-756.44	14.68	1586.14	-744.59	119.50	1579.19	-918.17	24.89	1563.61	-899.73	140.04	1553.70	881.88	287.24	77.36	285.34	282.83	79.83	883.04
4.98000	-604.63	90.54	29.25	-630.97	87.21	30.81	-794.68	125.64	22.55	-795.20	126.95	68.75	-967.40	-35.90	43.32	-973.37	-19.03	64.82	-1053.41	2.53	201.39	-1010.69	-9.52	230.78	-738.43	51.87	1203.38	0.00	0.00	0.00	-748.97	14.62	1586.47	-733.73	119.17	1579.56	-910.11	25.82	1564.18	-892.41	138.84	1554.32	882.14	287.37	77.47	284.71	283.08	79.66	882.84
4.99000	-601.90	91.34	29.24	-629.51	87.26	30.69	-794.87	124.81	22.61	-794.72	126.84	69.05	-941.60	-39.76	43.56	-948.92	-22.82	64.34	-1033.02	0.68	197.70	-990.74	-10.79	228.61	-727.82	52.58	1203.53	0.00	0.00	0.00	-740.59	14.57	1586.75	-728.89	119.41	1579.96	-902.01	26.59	1564.71	-884.67	138.87	1554.90	882.12	287.28	77.51	284.21	282.91	79.40	882.58
5.00000	-603.99	90.55	28.46	-629.45	87.36	30.60	-794.81	124.64	22.92	-794.59	125.49	68.99	-914.65	-43.06	43.28	-923.66	-26.33	63.42	-1012.21	-1.51	192.93	-971.14	-11.43	224.93	-719.38	53.41	1204.14	0.00	0.00	0.00	-733.53	14.31	1586.95	-718.01	118.90	1580.18	-893.87	27.17	1565.19	-876.84	138.94	1555.47	882.45	287.31	77.72	283.96	282.92	79.49	882.76
5.01000	-602.82	90.64	28.46	-628.97	87.47	30.48	-795.01	123.82	23.05	-794.30	124.89	69.17	-887.81	-46.73	42.43	-897.01	-28.68	61.63	-990.75	-4.08	187.19	-951.40	-12.32	220.49	-711.60	53.64	1203.82	0.00	0.00	0.00	-724.66	14.01	1587.01	-712.82	118.43	1580.60	-885.68	27.58	1565.62	-869.18	138.09	1555.95	881.88	286.90	77.64	284.61	282.88	79.67	882.87
5.02000	-602.86	91.48	28.58	-628.39	87.24	30.61	-794.78	123.80	23.45	-794.22	123.97	69.24	-857.25	-50.54	42.10	-867.27	-31.62	60.28	-968.47	-7.31	180.38	-931.03	-13.91	215.15	-706.84	53.71	1204.10	0.00	0.00	0.00	-717.22	13.30	1587.04	-703.57	118.17	1580.70	-877.44	27.78	1565.99	-861.09	138.10	1556.58	882.13	287.07	77.70	284.71	282.85	79.67	882.63
5.03000	-602.34	91.10	28.60	-629.34	87.05	29.95	-795.01	122.63	23.30	-794.07	123.00	69.19	-825.93	-53.24	41.37	-839.28	-35.24	58.20	-945.75	-10.77	172.79	-909.82	-16.25	209.25	-701.38	54.66	1203.81	0.00	0.00	0.00	-708.59	12.83	1586.98	-698.78	117.38	1581.00	-869.15	27.78	1566.29	-853.36	137.68	1557.23	881.74	287.24	77.52	285.13	282.90	79.72	882.43
5.04000	-600.76	91.23	29.01	-628.32	87.33	30.02	-794.56	123.04	23.84	-793.76	122.67	69.29	-795.08	-56.39	39.59	-809.80	-38.79	56.14	-922.43	-14.44	164.48	-888.26	-18.95	202.78	-692.16	54.90	1203.88	0.00	0.00	0.00	-701.86	12.03	1586.90	-687.94	117.04	1581.13	-860.81	27.56	1566.53	-845.85	136.84	1558.00	881.92	287.34	77.65	284.35	282.70	79.47	883.09
5.05000	-600.53	91.09	29.08	-628.25	88.08	30.22	-794.83	122.10	23.79	-793.00	122.89	69.69	-763.76	-59.15	38.77	-778.54	-42.59	54.13	-898.96	-16.92	155.11	-866.41	-21.76	195.52	-692.10	54.62	1203.81	0.00	0.00	0.00	-693.82	11.48	1586.60	-680.52	116.28	1581.25	-852.41	27.11	1566.69	-838.12	136.50	1558.61	881.70	287.29	77.44	283.61	282.85	79.29	882.74
5.06000	-598.03	91.83	30.11	-629.01	87.80	29.88	-794.48	122.34	24.26	-792.84	122.00	69.50	-733.45	-61.92	37.10	-749.14	-45.63	51.76	-874.64	-20.25	145.65	-844.03	-24.35	187.63	-674.50	55.61	1203.73	0.00	0.00	0.00	-685.80	10.58	1586.27	-673.15	115.38	1581.47	-843.95	26.42	1566.78	-830.87	134.73	1559.50	881.95	287.33	77.57	284.02	282.90	79.44	882.41
5.07000	-603.04	93.02	28.22	-629.45	87.41	29.64	-794.28	122.05	24.37	-792.33	121.77	69.61	-702.85	-63.91	35.87	-718.92	-48.27	49.65	-849.76	-23.50	135.93	-820.82	-27.62	179.81	-674.81	55.50	1202.89	0.00	0.00	0.00	-679.40	9.83	1585.98	-668.10	114.34	1581.78	-835.43	25.47	1566.78	-822.62	134.92	1560.07	881.83	287.17	77.72	284.60	282.96	79.52	882.31
5.08000	-600.61	91.84	30.33	-628.67	87.28	30.21	-794.23	121.85	24.50	-791.85	121.71	69.96	-670.92	-65.89	35.00	-688.27	-50.34	47.97	-824.05	-26.81	126.18	-798.02	-29.97	171.22	-670.09	55.51	1202.56	0.00	0.00	0.00	-671.06	8.82	1585.58	-659.23	113.56	1581.64	-828.09	25.18	1566.80	-815.32	133.24	1560.79	882.28	287.02	77.77	284.70	283.11	79.54	882.71
5.09000	-600.18	93.37	32.38	-627.48	87.81	30.91	-794.25	121.56	24.60	-791.38	121.45	70.02	-639.45	-67.84	34.19	-658.05	-51.76	46.39	-798.63	-29.25	115.96	-774.67	-32.59	162.79	-659.18	56.16	1202.63	0.00	0.00	0.00	-662.81	7.91	1585.13	-650.62	112.82	1581.48	-819.59	22.70	1566.96	-807.13	133.44	1561.12	881.88	287.28	77.41	284.49	283.08	79.53	882.39
5.10000	-600.22	93.96	33.19	-627.32	87.71	31.40	-794.29	121.12	24.69	-790.82	121.33	70.21	-608.11	-68.67	33.87	-627.13	-52.85	45.25	-772.28	-32.36	106.31	-750.74	-35.21	154.36	-649.08	56.02	1202.55	0.00	0.00	0.00	-654.35	7.03	1584.60	-642.29	111.61	1581.29	-812.07	22.54	1567.06	-799.61	132.72	1561.46	882.30	287.08	77.63	284.85	282.81	79.65	882.50
5.11000	-597.77	89.75	30.79	-626.94	88.52	32.52	-794.40	120.60	24.73	-790.74	120.11	70.01	-577.31	-69.90	33.76	-597.24	-53.81	44.17	-745.56	-35.24	96.83	-726.45	-38.67	146.44	-645.88	56.70	1202.34	0.00	0.00	0.00	-647.49	6.24	1584.18	-634.02	111.35	1581.11	-804.33	21.52	1567.08	-792.82	130.59	1562.00	881.99	287.27	77.36	284.53	282.84	79.58	882.93
5.12000	-601.54	89.47	29.90	-625.57	88.55	33.51	-794.34	120.41	24.86	-790.36	119.80	70.16	-547.01	-69.98	34.24	-567.05	-54.37	43.74	-718.37	-38.61	88.06	-702.01	-41.38	138.43	-645.35	56.64	1201.70	0.00	0.00	0.00	-639.39	5.57	1583.56	-627.17	110.17	1580.94	-797.17	21.81	1567.03	-784.87	130.00	1562.16	881.75	287.28	77.25	284.62	282.90	79.51	882.93
5.13000	-597.79	89.88	30.44	-623.63	92.05	38.55	-794.37	120.19	25.05	-789.43	120.84	70.81	-515.38	-69.90	35.46	-537.14	-55.00	43.62	-691.03	-42.08	79.83	-677.29	-44.12	130.71	-634.75	56.80	1201.90	0.00	0.00	0.00	-630.79	4.67	1582.86	-617.83	109.47	1580.26	-788.25	18.77	1566.87	-777.28	129.61	1562.25	882.11	287.43	77.64	284.36	283.15	79.52	882.39
5.14000	-589.46	84.59	39.03	-621.45	93.00	39.43	-794.20	120.37	25.45	-789.36	119.95	70.65	-484.22	-69.86	37.45	-507.21	-54.72	44.26	-663.22	-45.73	72.14	-652.57	-46.72	123.31	-625.50	56.30	1201.30	0.00	0.00	0.00	-623.77	3.98	1582.24	-611.58	108.97	1579.67	-780.67	18.08	1566.70	-769.68	129.12	1562.13	881.95	287.31	77.56	284.82	282.81	79.65	882.66
5.15000	-597.43	86.84	35.42	-619.05	92.27	38.81	-794.29	119.79	25.27	-789.38	118.98	70.55	-455.70	-69.97	38.99	-478.17	-55.25	45.10	-635.71	-48.62	64.72	-627.77	-48.97	116.42	-622.65	55.98	1200.70	0.00	0.00	0.00	-615.66	3.17	1581.48	-604.54	108.45	1579.17	-773.63	18.39	1566.36	-762.29	127.41	1562.00	881.86	287.27	77.45	284.85	282.83	79.71	883.32
5.16000	-586.08	87.86	36.75	-619.59	91.16	36.56	-794.24	119.96	25.51	-788.81	119.53	70.93	-425.82	-69.34	41.71	-448.60	-55.18	46.69	-607.45	-51.60	58.33	-602.42	-51.43	110.32	-614.52	56.47	1199.99	0.00	0.00	0.00	-608.18	2.40	1580.61	-596.73	107.35	1578.44	-765.61	17.02	1565.84	-754.77	126.39	1561.76	881.78	287.12	77.36	284.88	283.00	79.61	883.06
5.17000	-581.67	101.13	41.90	-624.72	90.00	33.66	-794.31	119.53	25.52	-788.50	119.38	70.96	-396.48	-68.86	44.71	-420.22	-55.01	48.72	-579.41	-53.82	52.54	-577.02	-54.21	105.06	-603.25	55.73	1199.28	0.00	0.00	0.00	-600.72	1.66	1579.65	-588.33	106.60	1577.49	-757.41	15.05	1565.34	-747.03	125.79	1561.10	881.92	286.99	77.49	284.56	282.95	79.67	882.48
5.18000	-587.03	98.02	37.31	-628.83	89.08	32.07	-794.09	119.66	25.67	-788.46	118.86	71.01	-367.44	-68.21	49.01	-392.78	-55.14	51.63	-551.42	-56.11	47.71	-551.90	-56.50	100.53	-599.16	55.73	1198.49	0.00	0.00	0.00	-592.34	0.76	1578.63	-581.86	106.10	1576.53	-749.60	14.03	1564.67	-739.54	124.56	1560.63	881.75	287.02	77.58	283.79	283.10	79.46	882.55
5.19000	-599.44	93.29	29.26	-627.35	88.00	30.52	-794.32	119.19	25.81	-788.28	118.42	71.06	-340.23	-67.58	53.96	-363.88	-55.06	56.14	-524.03	-57.35	43.66	-526.93	-59.03	96.96	-590.12	55.12	1196.97	0.00	0.00	0.00	-585.49	0.17	1577.48	-572.88	105.72	1575.53	-741.79	13.16	1563.81	-732.17	123.15	1559.90	881.60	287.19	77.36	284.20	283.01	79.52	882.78
5.20000	-600.09	93.01	29.03	-627.49	87.77	30.43	-794.10	119.52	26.12	-788.04	118.21	71.08	-312.59	-66.98	60.40	-336.36	-54.80	61.72	-496.72	-59.43	41.17	-502.23	-62.04	94.58	-582.32	54.75	1195.85	0.00	0.00	0.00	-577.58	-0.52	1576.33	-566.84	104.96	1574.38	-734.37	12.18	1562.87	-724.65	122.74	1558.95	881.39	287.17	77.40	284.18	282.80	79.51	881.84
5.21000	-601.87	92.53	28.31	-628.73	87.14	29.72	-794.20	119.20	26.13	-787.46	118.88	71.52	-286.92	-67.21	67.95	-309.88	-55.03	68.28	-470.24	-60.99	39.55	-478.62	-63.69	92.60	-573.84	53.67	1194.76	0.00	0.00	0.00	-568.72	-1.09	1575.01	-557.51	104.27	1573.02	-726.59	10.72	1561.79	-716.82	122.05	1557.93	881.48	286.95	77.47	284.43	282.83	79.55	882.37
5.22000	-600.55	91.77	28.17	-627.51	87.39	29.95	-793.98	119.54	26.52	-787.30	118.59	71.66	-263.40	-67.11	76.14	-285.96	-55.47	75.23	-444.66	-62.50	38.74	-455.66	-65.44	91.49	-568.65	52.84	1193.76	0.00	0.00	0.00	-561.70	-1.95	1573.74	-551.84	103.76	1571.70	-718.60	9.38	1560.67	-709.64	120.87	1556.65	881.50	286.99	77.40	284.86	282.66	79.71	882.65
5.23000	-601.19	92.02	28.19	-628.36	87.40	29.51	-793.94	119.27	26.63	-786.92	119.05	72.12	-240.96	-67.24	84.32	-264.41	-56.93	81.83	-420.37	-63.94	38.76	-433.64	-67.41	91.28	-559.71	52.04	1192.44	0.00	0.00	0.00	-553.80	-2.67	1572.35	-542.42	103.03	1570.23	-710.86	8.04	1559.38	-702.31	119.54	1555.45	881.75	287.33	77.36	285.04	282.81	79.91	882.18
5.24000	-602.27	91.63	27.27	-627.83	87.65	29.57	-794.01	119.25	26.87	-786.85	118.49	71.96	-219.05	-67.44	93.25	-243.05	-57.55	89.57	-397.22	-66.06	39.74	-412.57	-69.82	91.89	-555.23	50.98	1190.65	0.00	0.00	0.00	-545.58	-3.52	1571.00	-534.89	102.44	1568.72	-703.13	6.56	1558.04	-694.61	118.90	1553.98	881.92	287.21	77.70	284.19	283.08	79.59	881.95
5.25000	-600.68	92.10	27.77	-628.04	87.28	29.25	-793.92	119.25	27.12	-786.81	118.02	71.98	-199.93	-67.34	101.80	-223.16	-57.62	97.54	-375.76	-67.96	41.08	-392.96	-71.81	92.81	-546.67	50.34	1189.39	0.00	0.00	0.00	-537.82	-4.46	1569.64	-528.06	101.92	1567.35	-695.74	5.72	1556.64	-687.39	117.50	1552.42	881.80	287.28	77.55	283.87	282.92	79.38	883.02
5.26000	-602.36	91.62	27.55	-627.74	87.31	29.56	-794.02	118.90	27.21	-786.83	117.48	72.10	-182.30	-67.40	109.54	-204.94	-57.73	104.40	-355.71	-70.65	43.14	-374.72	-74.53	94.20	-542.38	49.30	1187.96	0.00	0.00	0.00	-530.56	-5.35	1568.26	-521.28	101.14	1565.88	-688.03	4.12	1555.09	-680.03	115.79	1550.72	881.80	287.09	77.63	284.70	283.16	79.58	882.78
5.27000	-602.75	91.71	27.15	-626.14	87.67	29.83	-793.95	118.66	27.46	-786.30	117.96	72.54	-163.54	-67.35	116.96	-188.30	-58.26	110.61	-337.29	-72.80	44.91	-357.94	-76.91	95.51	-534.89	48.21	1186.30	0.00	0.00	0.00	-522.55	-6.41	1566.92	-513.16	100.06	1564.29	-680.14	2.02	1553.44	-672.57	114.60	1548.99	881.80	286.98	77.60	285.07	283.27	79.76	882.77
5.28000	-603.39	91.97	26.87	-627.75	87.28	29.04	-793.69	118.93	28.01	-785.72	118.48	73.16	-151.65	-67.66	121.63	-173.29	-59.41	116.04	-320.75	-75.52	46.53	-342.59	-79.62	96.66	-524.46	47.06	1184.96	0.00	0.00	0.00	-514.33	-7.63	1565.53	-504.92	99.43	1562.95	-672.55	0.57	1551.78	-665.17	113.22	1547.07	881.98	286.98	77.63	284.58	283.19	79.66	882.58
5.29000	-600.70	91.88	27.84	-627.36	88.07	29.41	-793.86	118.31	28.25	-785.57	117.93	73.45	-136.88	-67.80	125.87	-160.37	-61.45	119.69	-306.17	-78.07	47.26	-328.82	-82.73	97.53	-514.13	45.17	1183.67	0.00	0.00	0.00	-506.46	-9.16	1564.22	-495.31	97.53	1561.55	-665.12	-0.72	1550.11	-658.00	111.05	1545.37	881.51	287.28	77.37	284.52	283.01	79.79	882.54
5.30000	-601.60	91.81	27.16	-627.10	88.17	29.11	-793.64	118.35	29.04	-785.36	117.46	73.83	-125.65	-68.55	128.32	-149.34	-62.35	122.11	-293.94	-80.82	47.27	-317.33	-84.96	97.23	-505.06	44.04	1182.15	0.00	0.00	0.00	-499.22	-10.73	1562.94	-492.06	96.35	1560.36	-657.33	-2.97	1548.36	-650.72	108.77	1543.74	881.77	287.66	77.51	283.97	283.05	79.57	882.74
5.31000	-602.57	91.73	27.03	-628.05	88.08	29.10	-793.51	118.15	29.71	-784.76	117.77	74.75	-115.87	-68.61	128.87	-139.93	-65.07	122.91	-283.88	-84.03	46.62	-307.65	-87.70	96.42	-495.41	42.71	1180.68	0.00	0.00	0.00	-491.87	-12.50	1561.79	-481.14	94.12	1559.07	-649.71	-5.16	1546.69	-643.13	107.53	1541.99	882.00	287.00	77.68	284.25	282.96	79.57	883.17
5.32000	-600.41	92.41	27.52	-626.62	88.26	29.33	-793.31	118.04	30.67	-784.37	117.41	75.56	-108.71	-70.26	126.97	-131.96	-67.73	122.04	-276.44	-86.71	45.04	-300.00	-90.25	94.96	-490.67	40.80	1178.99	0.00	0.00	0.00	-483.37	-14.41	1560.58	-472.52	92.47	1557.96	-641.76	-7.89	1545.03	-635.55	105.51	1540.30	882.26	287.38	77.70	284.89	283.18	79.89	882.61
5.33000	-600.25	91.53	27.34	-626.38	88.25	29.27	-793.11	117.92	31.72	-783.73	117.33	76.59	-105.21	-72.67	122.34	-126.75	-63.34	114.47	-270.75	-89.97	43.12	-294.13	-92.59	92.86	-476.21	39.02	1177.74	0.00	0.00	0.00	-476.82	-16.64	1559.54	-465.08	90.53	1557.00	-634.22	-10.11	1543.40	-627.96	103.34	1538.95	882.06	287.37	77.57	284.90	283.34	79.82	882.69
5.34000	-599.50	92.12	27.82	-631.05	87.56	27.57	-792.94	117.77	32.97	-782.88	117.50	77.89	-99.10	-74.89	117.14	-122.14	-64.82	108.96	-267.51	-92.38	40.30	-289.80	-94.69	90.21	-468.13	37.40	1176.61	0.00	0.00	0.00	-469.56	-19.21	1558.61	-457.54	88.03	1556.23	-626.68	-12.45	1541.82	-620.49	100.40	1537.65	881.28	286.96	77.34	284.30	282.99	79.69	883.01
5.35000	-601.10	92.46	27.53	-628.87	87.82	27.91	-792.18	118.67	34.97	-782.18	117.16	79.24	-95.63	-77.55	110.18	-118.17	-73.12	105.28	-266.06	-94.46	37.03	-286.78	-97.34	87.69	-464.00	34.82	1175.46	0.00	0.00	0.00	-461.38	-22.23	1557.78	-450.15	85.20	1555.70	-619.23	-15.09	1540.38	-612.84	97.84	1536.40	881.58	286.96	77.50	285.07	282.95	79.84	882.16
5.36000	-600.18	92.56	27.69	-627.77	87.85	28.06	-791.62	119.33	36.75	-781.20	117.72	81.10	-92.47	-80.99	102.65	-116.36	-74.99	97.40	-265.99	-96.23	33.89	-285.37	-98.79	84.54	-453.45	32.98	1174.55	0.00	0.00	0.00	-454.40	-25.08	1557.05	-442.66	81.86	1555.36	-611.63	-18.02	1538.91	-605.32	95.02	1535.31	881.87	287.24	77.49	285.52	282.90	80.12	882.16
5.37000	-599.55	92.53	27.84	-630.32	88.64	26.98	-791.23	119.25	38.58	-779.69	119.08	83.67	-91.52	-84.63	95.40	-115.21	-77.48	89.42	-266.63	-97.11	31.27	-284.80	-99.68	81.48	-441.20	30.93	1174.35	0.00	0.00	0.00	-447.30	-28.54	1556.43	-434.94	78.89	1555.01	-604.45	-20.27	1537.56	-597.29	92.62	1534.31	881.82	286.93	77.54	284.52	283.26	79.72	882.46
5.38000	-600.18	92.58	27.48	-627.91	88.87	27.31	-790.64	119.61	40.70	-778.60	119.56	86.06	-90.46	-88.95	89.20	-113.46	-80.61	83.54	-265.83	-97.47	29.66	-283.93	-99.12	78.62	-433.90	28.40	1173.64	0.00	0.00	0.00	-440.34	-32.14	1555.83	-429.77	75.39	1554.93	-596.91	-23.59	1536.16	-589.37	89.81	1533.48	881.84	286.80	77.57	284.55	283.16	79.65	881.95
5.39000	-600.55	92.91	27.75	-627.49	89.33	27.18	-789.87	119.76	43.05	-776.99	120.67	89.14	-86.65	-93.27	83.35	-110.24	-83.56	78.35	-264.21	-97.14	28.76	-280.67	-99.27	77.37	-426.00	26.15	1173.17	0.00	0.00	0.00	-432.74	-36.03	1555.41	-422.96	71.72	1555.11	-589.55	-26.60	1535.05	-581.50	87.05	1532.85	881.47	286.98	77.36	284.00	283.10	79.48	882.24
5.40000	-600.32	93.33	27.62	-628.06	89.66	26.73	-788.91	120.49	46.13	-775.37	121.46	92.54	-84.19	-95.21	75.43	-106.48	-84.83	72.26	-262.51	-97.39	28.63	-276.27	-99.00	76.75	-417.37	24.12	1173.25	0.00	0.00	0.00	-426.17	-39.95	1555.32	-416.90	67.90	1555.74	-582.44	-29.04	1534.29	-573.54	84.04	1532.67	881.80	287.10	77.54	285.20	283.18	79.97	882.95
5.41000	-598.92	94.36	28.15	-628.43	89.77	26.53	-787.39	121.58	49.74	-773.18	122.27	96.49	-79.23	-94.88	66.64	-102.40	-83.53	65.26	-260.89	-97.16	28.44	-272.24	-99.66	76.35	-405.68	21.73	1173.89	0.00	0.00	0.00	-419.22	-44.08	1555.66	-407.63	63.60	1556.60	-575.23	-31.81	1533.95	-565.47	81.31	1532.85	881.86	287.38	77.61	285.10	283.19	79.88	883.02
5.42000	-602.36	93.43	27.01	-624.75	89.61	27.22	-785.36	122.96	54.18	-770.24	123.31	100.98	-75.43	-93.01	59.26	-99.08	-81.62	59.07	-259.15	-97.12	28.27	-269.00	-100.39	75.79	-399.68	19.13	1174.61	0.00	0.00	0.00	-411.81	-48.19	1556.27	-398.92	59.43	1557.87	-567.84	-34.66	1534.03	-557.56	77.77	1533.68	881.67	287.15	77.54	283.91	283.11	79.46	882.30
5.43000	-600.28	93.13	27.68	-628.57	90.38	26.07	-782.99	124.01	59.06	-766.42	124.69	106.03	-73.96	-90.57	53.09	-96.46	-79.40	54.08	-257.83	-97.14	28.05	-266.08	-100.99	75.44	-391.25	15.71	1175.84	0.00	0.00	0.00	-405.39	-52.42	1557.16	-392.00	55.05	1559.24	-560.54	-37.37	1534.53	-549.47	74.59	1534.88	881.79	286.82	77.58	284.64	282.95	79.76	882.49
5.44000	-601.67	93.72	27.45	-627.00	90.26	26.32	-780.20	124.86	64.32	-762.15	125.53	111.41	-71.68	-89.08	48.11	-94.90	-78.35	49.83	-256.64	-97.91	28.18	-263.60	-101.88	75.45	-383.99	13.20	1177.70	0.00	0.00	0.00	-397.54	-56.53	1558.15	-384.21	51.11	1561.06	-553.04	-40.44	1535.23	-541.26	71.58	1536.29	882.20	287.13	77.65	284.94	283.38	79.88	882.11
5.45000	-598.93	93.79	27.95	-626.62	89.96	26.48	-776.77	125.55	70.06	-756.42	127.75	117.96	-70.28	-89.49	43.86	-93.38	-78.12	46.44	-256.13	-98.09	27.97	-261.80	-102.57	75.44	-373.18	10.57	1179.82	0.00	0.00	0.00	-390.25	-60.50	1559.44	-375.11	46.62	1562.94	-545.60	-42.98	1536.24	-532.92	69.20	1537.79	881.90	287.31	77.60	284.97	283.08	79.96	882.37
5.46000	-600.67	93.99	27.20	-625.60	89.96	26.70	-772.50	126.02	76.49	-750.24	128.67	124.50	-69.29	-89.86	42.03	-92.41	-78.80	44.80	-255.76	-98.37	27.84	-260.40	-103.25	75.55	-363.15	7.56	1181.73	0.00	0.00	0.00	-381.88	-64.30	1560.89	-367.04	42.83	1564.86	-537.69	-46.67	1537.32	-524.45	66.93	1539.52	882.01	286.94	77.61	284.74	283.14	79.81	882.99
5.47000	-597.99	93.70	27.67	-624.93	90.12	26.80	-767.06	126.35	83.77	-742.62	129.16	131.39	-68.85	-89.63	40.69	-92.98	-78.73	43.45	-255.73	-98.25	27.59	-259.54	-103.36	75.49	-355.66	4.66	1183.59	0.00	0.00	0.00	-375.16	-67.98	1562.62	-360.15	38.74	1567.18	-529.84	-49.80	1538.76	-516.37	63.40	1541.30	881.39	287.29	77.44	284.77	283.28	79.77	882.74
5.48000	-599.45	94.05	27.45	-622.87	89.43	27.55	-760.33	125.97	91.56	-737.87	129.25	137.11	-68.11	-89.32	39.62	-92.32	-78.01	42.40	-255.42	-98.70	27.72	-258.92	-103.25	75.40	-341.20	2.14	1186.55	0.00	0.00	0.00	-366.62	-71.54	1564.41	-349.47	35.38	1569.22	-522.18	-52.21	1540.43	-508.03	60.26	1543.28	881.64	287.10	77.55	284.81	283.10	79.88	882.22
5.49000	-599.00	93.86	26.94	-622.50	89.07	27.39	-752.75	124.48	99.83	-726.00	127.83	144.42	-68.03	-88.64	38.36	-92.25	-77.62	41.20	-255.17	-98.87	27.78	-257.83	-103.72	75.52	-332.46	-1.18	1188.80	0.00	0.00	0.00	-358.32	-75.00	1566.33	-342.09	31.42	1571.71	-514.12	-55.25	1542.12	-499.67	57.06	1545.28	882.18	286.97	77.52	284.72	283.08	79.90	882.02
5.50000	-598.78	93.80	26.15	-620.17	88.61	27.63	-743.30	123.18	109.04	-714.09	126.69	151.94	-67.44	-88.50	37.52	-92.03	-77.42	40.36	-255.09	-98.69	27.71	-257.09	-103.84	75.56	-322.12	-3.31	1191.26	0.00	0.00	0.00	-350.60	-77.90	1568.25	-335.12	28.11	1573.93	-505.85	-58.31	1543.78	-491.35	54.64	1547.11	881.85	286.98	77.60	284.50	283.22	79.85	882.30
5.51000	-595.80	93.93	25.68	-617.42	87.73	27.67	-732.94	121.99	119.43	-703.63	124.02	158.54	-67.84	-87.95	36.55	-91.77	-77.10	39.61	-254.92	-98.80	27.76	-256.62	-103.77	75.50	-318.16	-6.59	1193.50	0.00	0.00	0.00	-342.37	-80.68	1570.06	-328.61	25.12	1575.97	-497.59	-61.08	1545.17	-483.21	51.55	1548.88	881.70	286.86	77.61	284.31	283.00	79.65	882.58
5.52000	-593.35	93.76	24.75	-615.22	87.75	27.66	-721.07	120.75	130.77	-691.15	121.89	166.03	-68.27	-88.13	35.57	-91.58	-76.65	38.93	-254.91	-98.59	27.65	-256.14	-103.91	75.55	-309.67	-9.48	1195.41	0.00	0.00	0.00	-334.10	-83.19	1571.72	-319.86	22.47	1577.72	-489.26	-63.70	1546.50	-474.71	48.88	1550.28	881.99	287.09	77.50	284.55	283.09	79.68	882.69
5.53000	-590.98	93.32	22.86	-609.80	86.95	28.58	-711.62	118.67	141.73	-675.55	119.51	174.75	-66.97	-87.83	35.47	-92.19	-76.82	38.08	-254.83	-98.84	27.78	-255.80	-104.02	75.51	-301.30	-12.64	1197.55	0.00	0.00	0.00	-326.47	-85.74	1573.37	-310.20	20.09	1579.15	-480.77	-66.26	1547.67	-466.28	46.56	1551.19	881.67	287.14	77.55	284.41	283.40	79.64	882.42
5.54000	-587.49	93.42	21.12	-604.96	86.49	29.60	-696.54	116.12	154.20	-659.54	116.22	183.79	-67.05	-87.94	34.68	-91.61	-76.82	37.73	-254.87	-98.48	27.54	-255.61	-104.14	75.42	-292.60	-14.81	1199.27	0.00	0.00	0.00	-317.67	-88.18	1574.92	-302.41	17.36	1580.61	-472.22	-68.80	1548.58	-458.17	43.62	1552.10	881.07	287.07	77.34	284.27	283.29	79.71	882.23
5.55000	-582.41	93.13	19.60	-596.68	85.98	31.45	-682.97	112.94	166.03	-639.38	113.16	194.21	-67.26	-87.58	34.48	-91.38	-76.90	37.72	-254.76	-98.69	27.57	-255.62	-104.39	75.26	-277.18	-16.58	1200.58	0.00	0.00	0.00	-308.41	-90.27	1576.46	-293.23	15.20	1581.97	-463.52	-71.25	1549.44	-449.88	40.84	1552.69	881.55	286.85	77.68	284.42	283.07	79.70	882.12
5.56000	-578.16	93.21	17.12	-587.90	85.28	33.19	-665.94	109.48	178.19	-619.09	109.86	203.81	-67.40	-88.20	34.09	-92.10	-77.14	37.45	-254.77	-98.81	27.45	-255.72	-104.42	75.04	-269.76	-18.09	1201.43	0.00	0.00	0.00	-300.56	-92.21	1578.06	-285.89	13.11	1583.49	-454.69	-73.75	1550.12	-441.08	38.92	1553.09	881.62	287.40	77.65	284.83	283.19	79.84	882.28
5.57000	-570.94	93.34	15.40	-575.35	85.02	37.53	-644.63	105.43	191.56	-600.92	104.06	212.46	-66.81	-88.22	34.09	-91.24	-77.57	37.46	-254.82	-98.75	27.26	-255.91	-104.90	74.93	-262.25	-19.64	1202.76	0.00	0.00	0.00	-292.06	-94.11	1579.63	-276.00	11.62	1584.66	-445.76	-76.32	1550.67	-432.74	36.25	1553.37	881.86	287.35	77.50	284.35	283.10	79.83	882.34
5.58000	-560.17	92.93	20.75	-566.23	83.04	43.47	-624.48	100.39	202.45	-580.63	100.02	221.64	-66.82	-88.63	33.87	-91.78	-77.86	37.20	-254.78	-98.80	27.09	-256.00	-105.37	74.93	-252.07	-21.00	1202.83	0.00	0.00	0.00	-282.72	-95.80	1581.12	-267.93	9.89	1586.06	-436.78	-78.56	1551.10	-424.47	33.43	1553.59	881.53	287.19	77.44	284.06	282.98	79.77	882.14
5.59000	-543.24	92.13	29.93	-549.34	83.30	52.29	-604.82	96.35	212.59	-559.89	96.13	230.88	-66.44	-89.13	34.01	-91.98	-78.19	37.23	-254.74	-99.17	27.05	-256.34	-105.46	74.74	-246.37	-22.19	1202.92	0.00	0.00	0.00	-273.37	-97.42	1582.51	-260.07	7.77	1587.38	-427.56	-81.05	1551.38	-415.88	31.02	1553.61	881.20	287.41	77.35	284.17	283.07	79.63	882.07
5.60000	-520.63	91.20	40.33	-525.46	82.22	62.70	-586.07	91.60	221.65	-539.74	92.61	240.34	-67.01	-89.29	33.75	-92.34	-78.55	37.22	-254.87	-99.23	26.89	-256.75	-105.65	74.59	-237.58	-22.52	1203.01	0.00	0.00	0.00	-265.06	-98.89	1583.89	-252.33	6.28	1588.40	-418.15	-83.82	1551.57	-407.09	29.04	1553.48	881.88	287.28	77.65	284.10	283.31	79.64	882.71
5.61000	-496.08	89.59	50.16	-503.01	79.65	71.95	-566.19	87.20	229.82	-519.37	88.81	250.15	-67.64	-89.87	33.98	-91.45	-78.93	37.86	-254.84	-99.41	26.79	-257.02	-106.08	74.61	-230.67	-23.03	1203.15	0.00	0.00	0.00	-255.67	-100.48	1585.13	-241.68	5.27	1589.40	-408.88	-85.86	1551.80	-398.05	27.03	1553.41	882.06	287.18	77.66	283.97	283.24	79.58	882.27
5.62000	-471.76	87.00	59.15	-478.07	78.06	80.97	-544.94	83.42	237.30	-498.25	84.28	258.74	-67.66	-90.42	34.25	-92.50	-79.37	38.02	-255.10	-99.38	26.51	-257.27	-106.69	74.66	-218.96	-23.63	1203.14	0.00	0.00	0.00	-245.93	-101.96	1586.28	-233.45	3.94	1590.60	-399.36	-88.28	1552.22	-389.19	24.06	1553.77	882.01	287.22	77.46	284.57	283.40	79.82	882.79
5.63000	-445.43	83.76	67.81	-451.89	74.14	89.53	-522.58	81.06	244.29	-476.13	80.61	266.24	-68.27	-90.48	34.85	-93.34	-80.07	38.30	-255.25	-99.36	26.17	-257.50	-107.52	74.95	-211.67	-24.47	1203.45	0.00	0.00	0.00	-236.57	-103.21	1587.49	-223.46	2.83	1591.54	-389.71	-90.99	1552.85	-380.21	21.72	1554.25	882.28	287.12	77.47	284.15	283.42	79.74	882.77
5.64000	-416.95	80.21	76.46	-426.78	72.06	96.91	-500.18	77.33	249.85	-454.06	77.16	272.52	-66.57	-91.07	35.48	-92.57	-80.67	39.00	-255.31	-99.75	26.13	-257.98	-107.38	74.78	-208.04	-25.39	1203.74	0.00	0.00	0.00	-226.06	-104.41	1588.52	-216.07	1.11	1592.57	-380.08	-93.32	1553.72	-371.06	20.06	1554.99	881.92	287.39	77.50	284.14	283.31	79.67	882.40
5.65000	-390.09	75.50	83.80	-399.28	66.60	104.55	-477.77	74.48	254.72	-431.99	73.97	278.08	-68.70	-91.63	35.46	-93.83	-80.92	39.06	-255.42	-100.03	26.11	-258.12	-107.85	74.97	-199.15	-26.41	1204.68	0.00	0.00	0.00	-217.34	-105.80	1589.49	-206.75	0.27	1593.43	-370.55	-95.37	1554.80	-362.21	17.30	1556.03	881.23	287.32	77.45	283.62	282.98	79.43	882.39
5.66000	-362.99	71.10	91.25	-373.66	61.71	110.98	-455.65	71.25	258.56	-410.21	70.42	282.78	-68.23	-91.79	35.68	-93.17	-81.42	39.47	-255.46	-100.28	26.09	-258.23	-107.78	74.96	-191.94	-27.45	1204.95	0.00	0.00	0.00	-205.98	-106.89	1590.22	-197.62	-0.49	1594.11	-360.89	-97.21	1556.08	-352.96	15.95	1557.17	881.72	287.45	77.58	284.24	283.28	79.63	882.83
5.67000	-332.01	65.29	98.16	-348.03	57.73	116.65	-433.36	67.79	261.04	-388.30	67.64	287.05	-68.17	-92.17	35.90	-93.21	-81.72	39.68	-255.42	-100.23	26.10	-258.24	-108.02	75.14	-182.86	-27.53	1205.51	0.00	0.00	0.00	-196.11	-107.94	1590.83	-188.49	-1.95	1594.55	-351.02	-99.42	1557.36	-343.81	13.97	1558.39	881.73	287.33	77.68	284.38	283.16	79.67	882.84
5.68000	-307.04	59.41	103.70	-323.32	52.90	121.35	-410.62	65.13	262.95	-366.30	64.43	290.47	-68.39	-91.93	36.25	-93.31	-81.61	40.05	-255.54	-100.13	26.07	-258.30	-108.15	75.32	-178.88	-28.73	1206.96	0.00	0.00	0.00	-186.72	-108.74	1591.32	-176.23	-3.67	1594.73	-341.10	-101.42	1558.70	-335.06	11.58	1559.54	881.77	286.97	77.67	284.99	283.09	79.64	882.22
5.69000	-281.19	53.64	108.73	-294.35	47.71	126.50	-389.26	63.61	263.69	-344.10	61.24	292.70	-68.09	-92.44	36.41	-93.71	-81.73	40.18	-255.53	-100.20	26.11	-258.40	-108.16	75.51	-167.60	-29.13	1207.52	0.00	0.00	0.00	-176.54	-109.55	1591.57	-166.22	-4.47	1594.68	-331.34	-103.28	1560.02	-326.03	9.74	1560.72	881.73	287.14	77.83	283.75	283.36	79.31	881.79
5.70000	-244.99	49.81	113.90	-267.96	43.10	130.37	-369.76	60.59	263.05	-321.93	58.23	293.99	-68.40	-92.47	36.61	-93.18	-82.18	40.47	-255.43	-100.48	26.31	-258.38	-108.29	75.72	-159.22	-30.11	1208.02	0.00	0.00	0.00	-166.62	-110.14	1591.73	-156.93	-4.85	1594.53	-321.52	-105.12	1561.34	-317.16	7.97	1561.86	881.75	287.32	77.49	283.82	283.24	79.39	882.38
5.71000	-216.11	45.43	118.30	-230.24	38.09	136.40	-345.22	57.35	261.76	-299.49	55.27	294.37	-67.88	-93.01	36.80	-93.68	-82.47	40.59	-255.41	-100.57	26.35	-258.49	-108.02	75.80	-155.01	-30.99	1208.55	0.00	0.00	0.00	-156.28	-110.63	1591.66	-147.73	-5.12	1594.23	-311.86	-106.66	1562.63	-308.17	6.68	1562.88	881.69	287.32	77.38	283.73	283.15	79.39	882.47
5.72000	-185.86	39.26	121.49	-202.25	34.11	139.74	-318.48	54.42	260.27	-279.09	53.66	294.09	-69.41	-92.65	36.38	-94.34	-82.11	40.53	-255.48	-100.43	26.38	-258.51	-107.86	75.84	-145.04	-31.82	1208.95	0.00	0.00	0.00	-146.37	-111.09	1591.53	-138.57	-5.55	1593.75	-302.26	-107.97	1563.86	-299.36	4.72	1563.87	881.94	287.18	77.55	283.86	283.13	79.48	882.98
5.73000	-156.16	36.84	125.38	-172.78	30.72	142.86	-293.35	49.74	256.89	-256.88	50.61	292.70	-67.67	-92.50	36.99	-94.34	-81.59	40.59	-255.43	-100.22	26.38	-258.31	-108.00	76.12	-137.08	-32.60	1209.22	0.00	0.00	0.00	-136.57	-111.46	1591.31	-129.44	-6.43	1593.33	-292.55	-109.70	1564.91	-290.51	3.35	1564.63	881.39	287.11	77.42	284.47	283.21	79.55	882.42
5.74000	-124.84	33.90	129.56	-143.13	27.85	145.41	-269.01	46.56	253.10	-232.86	47.88	290.91	-68.44	-92.10	36.60	-93.62	-81.23	40.74	-255.43	-99.99	26.41	-258.18	-107.63	76.19	-128.08	-33.44	1208.99	0.00	0.00	0.00	-125.70	-111.87	1590.92	-120.29	-7.07	1592.67	-282.90	-111.32	1565.81	-281.76	1.23	1565.48	881.41	287.10	77.55	284.55	283.56	79.54	882.08
5.75000	-94.75	31.47	132.38	-113.29	24.64	147.66	-244.43	43.54	248.55	-211.49	44.63	287.45	-69.40	-91.79	35.79	-94.09	-81.08	39.93	-255.32	-99.53	26.43	-257.77	-107.53	76.42	-118.12	-34.02	1209.24	0.00	0.00	0.00	-116.79	-112.34	1590.54	-111.06	-6.97	1592.01	-273.35	-112.62	1566.61	-272.91	0.41	1565.91	881.46	287.42	77.41	284.75	283.13	79.71	882.57
5.76000	-64.81	27.85	134.84	-83.62	21.28	149.51	-219.54	40.09	243.17	-186.59	41.92	284.18	-68.13	-90.57	35.45	-93.77	-80.52	38.87	-254.86	-99.86	26.97	-257.31	-106.95	76.49	-115.00	-34.82	1209.06	0.00	0.00	0.00	-108.13	-112.80	1590.17	-101.91	-7.06	1591.18	-263.95	-113.80	1567.18	-264.09	-1.03	1566.24	881.44	287.28	77.37	284.13	283.12	79.62	882.93
5.77000	-33.31	24.68	137.35	-52.53	18.13	151.47	-194.49	37.68	237.64	-163.48	39.34	279.76	-68.66	-90.10	34.01	-93.59	-79.80	37.42	-254.61	-99.49	27.25	-256.50	-106.50	76.78	-107.83	-35.87	1208.16	0.00	0.00	0.00	-98.35	-113.19	1589.63	-92.78	-7.52	1590.48	-254.54	-115.18	1567.55	-255.33	-2.66	1566.40	881.85	287.26	77.46	284.08	283.41	79.47	882.85
5.78000	-2.21	21.47	139.61	-22.61	15.47	152.74	-168.74	35.68	231.75	-138.73	35.63	274.70	-67.83	-90.25	33.11	-92.59	-79.55	36.49	-254.25	-99.08	27.72	-255.70	-105.94	77.07	-100.25	-36.66	1207.55	0.00	0.00	0.00	-88.52	-113.53	1589.03	-83.86	-7.96	1589.70	-245.36	-116.43	1567.74	-246.44	-3.63	1566.43	881.98	287.11	77.72	283.84	283.42	79.33	882.63
5.79000	27.82	18.57	142.20	6.38	12.40	154.11	-143.18	32.34	225.04	-114.94	32.99	269.56	-67.36	-91.01	31.69	-91.43	-79.24	35.54	-253.96	-98.36	28.07	-254.84	-105.34	77.33	-89.00	-37.24	1207.04	0.00	0.00	0.00	-79.41	-113.86	1588.39	-80.24	-7.77	1589.64	-236.28	-117.41	1567.75	-237.51	-4.23	1566.33	882.01	287.14	77.71	284.00	283.30	79.52	882.75
5.80000	58.07	16.05	144.64	36.94	9.56	155.90	-117.36	29.84	218.46	-90.83	30.62	264.15	-66.34	-90.37	31.26	-90.59	-78.97	35.01	-253.52	-97.96	28.60	-254.11	-104.50	77.51	-87.23	-38.63	1206.23	0.00	0.00	0.00	-69.58	-114.40	1587.65	-69.17	-7.80	1588.64	-227.18	-118.48	1567.59	-229.00	-6.25	1566.18	881.81	287.25	77.60	283.66	283.52	79.48	882.55
5.81000	88.08	13.77	147.22	66.52	7.39	157.27	-90.68	27.58	211.88	-66.68	28.06	258.54	-67.02	-90.04	30.64	-90.78	-78.89	34.77	-253.18	-97.88	29.19	-253.32	-104.09	77.82	-77.36	-39.31	1205.39	0.00	0.00	0.00	-61.26	-114.88	1586.96	-59.99	-8.51	1587.90	-218.14	-119.34	1567.31	-220.38	-6.83	1565.88	882.27	287.18	77.69	285.06	283.32	79.81	882.74
5.82000	118.34	11.78	149.95	95.98	5.14	158.78	-63.86	25.17	205.21	-42.18	25.63	252.78	-65.65	-90.49	30.91	-90.80	-79.10	34.63	-253.14	-97.06	29.39	-252.79	-103.42	78.01	-69.42	-39.84	1204.30	0.00	0.00	0.00	-51.73	-115.34	1586.21	-50.09	-8.97	1587.21	-209.08	-120.34	1566.94	-211.72	-7.73	1565.70	881.83	287.18	77.59	284.25	283.32	79.43	882.56
5.83000	148.27	9.88	152.44	124.79	3.36	160.26	-36.78	23.02	198.75	-17.04	24.21	247.45	-66.52	-89.79	30.42	-91.25	-78.78	34.55	-252.85	-96.77	29.80	-252.14	-103.09	78.39	-61.43	-40.68	1204.00	0.00	0.00	0.00	-43.08	-115.92	1585.47	-41.67	-9.17	1586.47	-200.08	-121.14	1566.53	-203.03	-8.59	1565.38	882.04	287.38	77.76	284.20	283.23	79.38	882.51
5.84000	176.40	8.54	154.64	154.08	2.09	161.47	-9.60	20.50	192.49	7.43	22.07	241.90	-66.16	-90.19	30.47	-91.18	-78.93	34.50	-252.61	-96.34	30.16	-251.41	-102.61	78.66	-52.02	-40.75	1203.03	0.00	0.00	0.00	-35.00	-116.31	1584.69	-31.26	-9.35	1585.55	-191.23	-121.87	1566.03	-194.41	-9.29	1564.96	881.94	287.25	77.60	284.37	283.55	79.40	882.13
5.85000	204.56	7.11	156.42	181.84	0.32	162.46	17.19	18.88	186.59	31.83	20.35	236.51	-66.86	-90.03	30.30	-91.00	-78.79	34.29	-252.42	-95.91	30.53	-250.84	-102.08	78.95	-45.21	-41.46	1202.41	0.00	0.00	0.00	-25.75	-116.80	1583.80	-25.43	-10.18	1585.21	-182.51	-122.52	1565.40	-185.50	-9.51	1564.54	882.00	287.10	77.57	284.18	283.57	79.45	882.60
5.86000	233.47	6.03	158.50	209.16	-0.77	163.36	43.68	17.42	180.91	56.28	18.64	231.24	-65.51	-89.88	30.58	-90.80	-78.78	34.17	-252.21	-95.86	31.03	-250.16	-102.33	79.59	-36.34	-42.01	1201.51	0.00	0.00	0.00	-17.36	-117.30	1583.00	-17.01	-10.12	1584.51	-173.83	-123.10	1564.69	-176.79	-10.01	1563.91	881.79	287.16	77.48	284.60	283.65	79.64	882.73
5.87000	261.34	4.98	160.80	237.18	-1.98	164.82	69.71	16.42	175.61	80.20	17.63	226.30	-66.33	-90.20	30.17	-90.74	-78.86	33.93	-252.03	-95.50	31.39	-249.75	-102.08	80.07	-28.86	-41.97	1200.96	0.00	0.00	0.00	-8.68	-117.74	1582.14	-7.92	-10.90	1583.69	-165.18	-123.56	1563.91	-168.40	-10.55	1563.25	881.48	287.19	77.54	284.55	283.80	79.67	882.62
5.88000	287.51	3.69	163.04	262.17	-2.66	165.87	95.27	15.68	170.66	103.56	16.27	221.40	-67.05	-90.05	29.59	-90.55	-78.67	33.99	-251.78	-95.35	31.92	-249.42	-101.67	80.55	-20.62	-42.28	1199.71	0.00	0.00	0.00	0.71	-118.04	1581.27	0.57	-11.57	1582.80	-156.51	-124.02	1563.08	-159.88	-10.97	1562.50	881.49	287.39	77.59	284.51	283.57	79.68	882.30
5.89000	312.44	3.13	165.25	289.03	-3.89	167.89	120.48	14.68	166.01	126.58	15.89	217.15	-67.07	-90.00	29.43	-90.96	-78.85	33.64	-251.62	-94.93	32.27	-249.06	-101.03	81.02	-13.26	-42.53	1198.91	0.00	0.00	0.00	8.69	-118.52	1580.39	10.21	-11.62	1582.00	-147.93	-124.23	1562.17	-151.27	-11.33	1561.75	881.99	287.07	77.63	282.46	284.75	79.21	882.32
5.90000	337.70	1.87	167.53	313.13	-4.62	169.29	144.64	13.93	161.66	148.70	15.17	212.98	-66.87	-90.24	29.04	-90.54	-78.82	33.50	-251.19	-94.82	33.01	-248.38	-101.01	81.91	-5.79	-42.51	1197.76	0.00	0.00	0.00	17.24	-118.74	1579.46	18.82	-11.64	1581.22	-139.23	-124.65	1561.21	-142.86	-12.04	1560.95	881.83	287.22	77.66	283.88	285.10	79.58	881.92
5.91000	361.59	1.54	169.97	336.90	-5.34	171.03	168.15	13.52	157.78	170.43	15.09	209.38	-65.66	-90.64	29.14	-89.87	-78.88	33.34	-250.96	-94.41	33.66	-247.67	-101.13	82.78	1.56	-42.49	1196.96	0.00	0.00	0.00	25.77	-119.06	1578.56	27.63	-11.97	1580.36	-130.66	-124.67	1560.20	-134.14	-12.12	1560.09	881.39	287.34	77.54	284.33	284.93	79.68	882.21
5.92000	384.75	0.65	172.58	359.30	-5.95	172.71	191.29	13.42	154.24	191.82	14.80	205.95	-64.91	-90.33	29.23	-88.99	-78.75	33.47	-250.76	-94.30	34.60	-246.92	-101.45	83.85	13.20	-42.59	1195.73	0.00	0.00	0.00	34.59	-119.22	1577.65	34.30	-12.25	1579.82	-122.01	-124.68	1559.14	-125.35	-12.11	1559.17	881.59	287.02	77.55	283.68	284.94	79.48	882.32
5.93000	406.37	0.44	175.35	380.91	-6.16	174.50	213.50	13.80	151.29	212.29	14.80	202.88	-64.66	-89.96	29.11	-89.77	-79.25	32.96	-250.39	-94.47	35.68	-246.35	-101.37	84.79	20.50	-42.16	1194.59	0.00	0.00	0.00	43.62	-119.25	1576.76	44.69	-12.40	1578.82	-113.50	-124.62	1558.08	-116.40	-11.65	1557.95	881.42	286.98	77.41	284.40	285.25	79.80	882.36
5.94000	427.84	0.26	178.74	401.91	-6.54	176.65	234.73	14.25	148.64	231.77	14.62	199.96	-64.90	-89.96	28.74	-88.87	-79.01	33.00	-250.20	-94.56	36.89	-245.65	-101.22	85.81	28.64	-41.85	1193.43	0.00	0.00	0.00	52.20	-119.31	1575.92	52.01	-12.12	1578.20	-104.93	-124.33	1557.00	-107.52	-11.34	1557.02	881.78	287.18	77.36	284.44	285.21	79.84	882.57
5.95000	446.25	-0.22	181.24	420.09	-6.32	178.61	254.77	13.60	145.89	250.26	14.58	197.30	-64.81	-90.30	28.58	-89.06	-79.02	32.77	-249.84	-94.78	38.26	-244.76	-101.56	87.06	35.73	-41.82	1191.99	0.00	0.00	0.00	60.52	-119.21	1575.15	59.87	-11.99	1577.55	-96.24	-124.07	1555.94	-98.55	-10.86	1556.09	881.82	287.20	77.47	284.46	285.13	79.84	882.68
5.96000	465.24	0.15	184.64	439.21	-6.26	181.44	273.65	13.66	143.59	267.59	14.64	194.83	-64.41	-90.54	28.55	-88.91	-79.36	32.55	-249.56	-94.87	39.64	-243.84	-101.89	88.44	45.93	-41.48	1191.18	0.00	0.00	0.00	69.32	-118.86	1574.40	71.54	-11.67	1576.56	-87.53	-123.55	1554.94	-89.50	-10.23	1555.03	881.36	286.96	77.41	283.69	285.20	79.62	882.84
5.97000	481.53	1.48	188.21	455.29	-5.65	183.67	291.07	13.71	141.20	283.76	15.11	192.56	-66.08	-90.51	27.86	-87.53	-79.24	32.79	-248.97	-95.71	41.42	-242.77	-102.13	89.79	54.55	-41.33	1189.92	0.00	0.00	0.00	78.61	-118.34	1573.73	80.32	-11.09	1575.95	-78.61	-122.93	1553.95	-80.74	-9.87	1553.96	882.31	287.32	77.79	284.22	285.15	79.63	882.71
5.98000	496.49	2.05	190.53	470.88	-4.70	185.71	307.17	13.13	138.47	298.70	15.83	190.38	-64.33	-90.29	28.15	-87.11	-79.29	32.68	-248.68	-95.73	42.95	-241.79	-102.36	91.26	63.17	-41.33	1188.79	0.00	0.00	0.00	86.94	-117.75	1573.19	88.67	-11.15	1575.43	-69.62	-122.25	1553.06	-71.75	-9.11	1553.01	882.07	287.22	77.54	285.27	285.13	79.88	882.52
5.99000	510.65	2.19	192.49	484.44	-4.20	187.10	321.89	14.18	136.34	312.31	15.66	187.87	-65.05	-90.56	27.80	-87.77	-79.37	32.34	-248.21	-96.06	44.70	-240.44	-103.23	93.08	72.24	-40.81	1187.92	0.00	0.00	0.00	96.01	-116.93	1572.73	99.52	-10.45	1574.35	-60.71	-121.27	1552.18	-62.77	-8.20	1552.13	881.92	287.29	77.58	285.39	285.33	80.00	882.41
6.00000	523.72	3.04	193.84	497.19	-3.49	187.73	335.34	14.86	133.95	324.89	16.42	185.48	-62.87	-90.19	28.02	-87.23	-79.21	32.30	-247.53	-96.64	46.84	-239.22	-103.32	94.78	83.28	-40.77	1187.05	0.00	0.00	0.00	104.84	-115.91	1572.43	108.99	-9.56	1573.84	-51.72	-120.20	1551.37	-53.69	-6.96	1551.08	881.57	287.17	77.45	285.31	285.32	80.03	882.32
6.01000	535.75	3.72	193.52	508.41	-2.80	186.88	347.33	16.66	131.76	336.24	17.18	182.87	-64.37	-90.42	27.43	-87.63	-79.13	32.01	-246.84	-97.01	49.06	-237.72	-103.87	96.83	92.72	-40.56	1186.26	0.00	0.00	0.00	113.72	-114.53	1572.30	118.03	-8.26	1573.50	-42.66	-118.92	1550.67	-44.74	-5.80	1550.06	881.48	287.34	77.52	284.66	285.34	79.94	882.47
6.02000	545.11	5.21	192.10	518.70	-1.82	185.26	358.02	17.89	129.05	346.50	19.35	180.55	-64.12	-90.59	27.02	-88.40	-79.13	31.61	-245.99	-97.30	51.52	-236.16	-104.10	99.00	100.88	-40.73	1185.77	0.00	0.00	0.00	122.55	-112.99	1572.51	126.38	-6.41	1573.65	-33.59	-117.46	1550.09	-35.36	-4.11	1549.12	881.69	287.25	77.49	284.85	285.42	80.11	882.47
6.03000	552.67	5.36	189.07	527.73	-0.61	182.73	367.17	18.92	126.00	355.41	20.16	177.48	-63.13	-90.21	27.14	-87.48	-79.35	31.67	-245.09	-97.36	54.05	-234.35	-104.45	101.50	111.24	-40.27	1185.19	0.00	0.00	0.00	132.02	-111.25	1572.87	132.94	-4.56	1573.94	-24.49	-115.91	1549.71	-26.37	-2.86	1548.34	881.62	287.22	77.54	284.46	284.12	79.82	882.47
6.04000	561.30	6.42	186.41	536.00	-0.09	179.81	374.73	19.97	122.71	363.02	21.88	174.62	-63.76	-90.41	27.02	-87.42	-79.04	31.48	-243.82	-98.20	57.11	-232.46	-104.70	104.09	120.51	-39.99	1185.01	0.00	0.00	0.00	140.66	-109.15	1573.50	143.80	-2.25	1573.82	-15.34	-113.97	1549.51	-17.42	-1.58	1547.66	881.62	287.31	77.52	284.21	283.77	79.70	882.34
6.05000	567.09	6.44	182.37	540.79	0.69	175.85	380.79	20.88	119.20	369.32	23.36	171.43	-63.37	-89.92	27.00	-87.26	-79.09	31.31	-242.35	-98.69	60.29	-230.05	-105.49	107.20	130.21	-39.61	1184.65	0.00	0.00	0.00	149.88	-107.00	1574.39	151.20	-0.33	1574.37	-6.11	-112.09	1549.51	-8.39	0.63	1547.11	881.62	287.27	77.44	283.81	283.67	79.70	882.27
6.06000	570.60	7.09	177.82	546.25	1.73	171.80	385.41	22.45	115.75	374.16	24.72	168.02	-61.56	-90.39	27.06	-86.82	-78.93	31.35	-240.60	-99.53	63.83	-227.54	-106.15	110.38	140.58	-39.36	1184.91	0.00	0.00	0.00	158.72	-104.52	1575.59	160.32	2.10	1574.97	3.11	-109.85	1549.77	0.78	3.40	1546.62	881.62	287.27	77.48	284.32	283.81	79.94	882.71
6.07000	575.77	8.60	173.70	549.69	2.76	167.21	388.65	24.25	112.15	377.77	25.83	164.34	-62.67	-90.22	26.79	-87.28	-79.07	31.05	-238.59	-100.55	67.75	-224.64	-106.96	113.96	149.05	-39.07	1185.45	0.00	0.00	0.00	168.14	-101.86	1577.01	168.97	5.07	1575.92	12.33	-107.52	1550.28	9.96	5.62	1546.45	882.17	287.26	77.65	284.43	283.84	80.05	882.50
6.08000	577.12	9.62	167.94	551.21	3.36	161.76	390.81	25.83	108.42	380.30	26.35	160.35	-62.74	-90.37	26.31	-86.07	-79.18	31.36	-236.46	-100.75	71.31	-221.37	-107.76	117.70	158.42	-38.26	1186.53	0.00	0.00	0.00	177.47	-99.03	1578.77	178.31	7.43	1577.02	21.62	-104.96	1551.07	19.19	7.86	1546.58	881.60	287.04	77.62	283.92	283.65	79.97	882.43
6.09000	579.25	10.20	160.75	554.07	4.21	155.80	391.82	25.86	106.42	382.12	26.94	156.43	-61.24	-90.34	26.47	-86.29	-78.99	31.28	-233.81	-101.74	75.57	-217.70	-108.91	121.83	172.91	-37.76	1187.92	0.00	0.00	0.00	186.96	-96.04	1580.76	188.50	10.18	1578.33	31.01	-102.39	1552.08	28.62	10.15	1546.87	881.89	287.28	77.62	284.34	283.95	80.00	882.37
6.10000	580.59	11.91	153.64	555.54	4.47	148.75	393.07	25.68	104.95	383.53	26.29	152.27	-61.99	-90.30	26.25	-85.63	-79.03	31.67	-230.79	-102.59	79.92	-213.69	-109.87	125.97	184.86	-37.08	1189.40	0.00	0.00	0.00	195.71	-92.94	1582.98	198.03	13.16	1579.89	40.50	-99.54	1553.34	38.25	13.09	1547.43	882.15	287.13	77.80	284.84	283.59	80.06	882.56
6.11000	584.49	11.85	142.66	559.57	4.71	139.94	395.18	25.03	104.40	385.60	24.44	149.61	-63.17	-90.73	25.84	-86.11	-79.35	31.89	-227.32	-103.44	84.47	-209.15	-111.00	130.35	194.61	-36.50	1191.48	0.00	0.00	0.00	205.30	-89.88	1585.59	206.31	16.39	1581.96	50.08	-96.62	1554.85	47.77	16.34	1548.21	881.69	287.06	78.46	283.98	284.00	80.01	882.20
6.12000	589.21	9.88	131.29	564.01	3.16	131.00	396.66	25.18	103.90	391.28	25.97	149.97	-62.17	-90.80	26.06	-85.65	-79.55	32.48	-223.14	-105.16	89.53	-203.85	-111.99	134.73	209.46	-35.37	1193.72	0.00	0.00	0.00	214.36	-86.64	1588.61	216.00	19.57	1584.42	59.69	-93.73	1556.69	57.47	19.57	1549.41	882.11	286.86	79.17	284.64	284.06	80.27	882.06
6.13000	590.47	7.98	123.52	567.41	0.71	125.29	398.07	25.28	103.85	396.90	27.66	150.71	-62.25	-90.34	26.11	-85.12	-79.96	33.20	-218.40	-106.68	94.70	-197.81	-113.39	139.43	219.92	-34.05	1196.26	0.00	0.00	0.00	223.55	-83.25	1592.02	224.98	22.70	1587.40	69.23	-90.45	1558.99	67.04	22.22	1551.20	881.87	286.46	79.02	285.07	283.62	80.21	881.84
6.14000	591.35	5.65	119.38	567.98	-0.63	121.35	398.84	25.42	103.98	399.64	27.72	151.09	-62.73	-90.36	26.23	-85.00	-81.19	34.15	-213.00	-108.08	99.95	-191.04	-114.88	144.29	232.11	-33.10	1199.20	0.00	0.00	0.00	232.56	-79.97	1595.69	234.25	25.89	1590.64	78.74	-87.08	1561.61	76.73	25.77	1553.28	881.50	286.68	78.57	284.77	283.74	79.99	882.50
6.15000	592.92	5.39	117.89	568.66	-0.95	119.66	399.30	25.54	103.90	399.94	27.42	151.63	-62.97	-90.63	26.28	-82.64	-81.80	35.70	-206.91	-109.60	105.56	-183.40	-115.99	148.94	241.25	-31.74	1202.92	0.00	0.00	0.00	242.14	-76.55	1599.50	244.10	29.27	1593.92	88.10	-83.60	1564.53	86.34	28.78	1555.58	881.39	286.85	77.95	284.73	283.71	79.85	882.74
6.16000	593.69	5.88	115.67	570.06	-0.68	118.14	399.91	25.65	103.88	399.97	26.88	151.92	-62.82	-91.28	26.33	-78.78	-81.74	37.34	-200.13	-110.99	111.56	-174.92	-117.71	153.94	254.89	-30.56	1206.80	0.00	0.00	0.00	251.30	-73.06	1603.51	253.00	32.60	1597.36	97.55	-80.33	1567.68	95.80	32.33	1558.07	882.05	286.96	77.79	284.60	283.89	79.84	882.33
6.17000	594.10	5.98	113.87	570.43	-0.19	116.71	400.41	25.45	103.82	401.28	26.39	151.63	-61.66	-91.38	26.52	-76.18	-82.21	38.93	-192.88	-111.99	118.05	-165.75	-119.17	159.24	263.09	-28.87	1210.70	0.00	0.00	0.00	260.64	-69.40	1607.68	262.36	36.30	1600.85	106.92	-76.93	1571.18	105.22	34.96	1560.95	882.11	287.23	77.72	284.75	284.06	79.76	882.17
6.18000	594.76	6.05	113.45	570.95	-0.64	116.15	400.71	25.39	103.88	402.64	26.70	151.71	-60.37	-92.09	26.64	-76.59	-83.42	39.66	-184.77	-113.32	125.48	-156.17	-119.76	164.75	274.83	-27.16	1214.98	0.00	0.00	0.00	269.98	-65.91	1611.84	270.92	39.87	1604.37	116.23	-73.67	1574.97	114.58	37.73	1563.94	881.98	287.33	77.87	284.48	283.71	79.51	882.25
6.19000	594.46	5.62	112.64	571.28	-0.71	115.62	400.96	25.64	103.95	403.74	27.09	151.79	-58.40	-92.99	26.27	-74.63	-83.67	40.37	-176.41	-114.02	133.39	-145.95	-120.75	171.03	285.90	-25.77	1219.71	0.00	0.00	0.00	279.01	-62.42	1616.04	280.10	43.17	1607.62	125.48	-70.58	1579.07	123.82	40.89	1567.12	882.14	287.18	77.83	284.71	283.94	79.55	882.67
6.20000	595.29	5.64	112.24	570.87	-0.46	115.20	401.08	25.46	103.88	404.25	26.73	151.40	-56.05	-94.05	25.57	-70.93	-85.45	41.26	-167.40	-113.91	141.59	-134.64	-121.95	178.16	298.97	-24.47	1224.37	0.00	0.00	0.00	288.26	-58.99	1620.22	290.46	46.59	1610.85	134.61	-67.40	1583.40	132.77	43.21	1570.55	882.22	286.92	77.86	285.46	283.81	79.78	882.84
6.21000	593.69	5.88	111.91	570.56	-0.65	114.84	401.13	25.34	103.75	404.15	27.14	151.41	-52.90	-95.02	24.98	-65.95	-85.85	42.17	-157.57	-113.67	150.38	-122.39	-122.47	185.63	307.86	-23.34	1229.12	0.00	0.00	0.00	297.06	-55.63	1624.47	299.98	49.84	1614.07	143.68	-64.24	1587.91	141.72	46.23	1574.11	882.42	287.15	77.81	284.38	284.01	79.49	882.66
6.22000	594.72	5.72	111.99	570.52	-0.30	114.56	401.22	25.28	103.70	404.16	26.93	151.22	-47.26	-95.93	24.88	-60.13	-86.60	43.25	-147.35	-112.21	159.36	-109.53	-122.58	193.50	315.66	-22.98	1233.70	0.00	0.00	0.00	306.64	-52.67	1628.59	308.18	53.17	1617.29	152.63	-61.39	1592.58	150.60	48.55	1577.95	881.88	287.13	77.75	283.91	284.04	79.41	882.64
6.23000	593.73	5.48	111.60	570.79	-0.53	114.60	401.19	25.69	103.81	404.34	26.87	151.24	-40.64	-97.50	24.58	-52.03	-87.84	45.56	-137.08	-111.68	169.04	-96.12	-122.84	202.23	325.88	-22.66	1238.48	0.00	0.00	0.00	315.91	-50.05	1632.61	316.76	55.54	1620.64	161.55	-58.63	1597.33	159.35	51.18	1581.92	881.68	287.27	77.61	284.45	284.17	79.37	882.75
6.24000	593.55	5.09	111.25	571.34	-0.29	114.52	401.13	25.36	103.73	404.43	26.99	151.33	-32.78	-99.91	23.74	-43.37	-90.27	49.27	-126.65	-111.58	179.10	-82.07	-122.21	211.02	335.37	-22.33	1243.10	0.00	0.00	0.00	325.40	-47.78	1636.46	325.03	58.26	1623.89	170.40	-56.18	1602.08	168.17	53.59	1586.03	882.16	287.27	77.50	284.72	284.10	79.23	882.53
6.25000	593.95	5.01	111.49	570.83	-0.37	114.34	401.15	25.74	103.79	404.23	26.58	151.25	-24.43	-103.43	29.74	-32.20	-93.26	55.38	-111.55	-109.86	189.35	-67.29	-121.78	219.79	343.11	-21.90	1247.64	0.00	0.00	0.00	333.66	-45.84	1640.19	333.20	60.09	1627.11	179.13	-53.77	1606.75	176.95	55.41	1590.30	882.81	287.60	77.66	284.77	284.15	79.25	882.83
6.26000	594.38	4.84	111.57	572.55	-0.22	114.62	401.08	25.78	103.84	404.20	27.12	151.30	-10.67	-107.63	38.37	-19.03	-96.68	63.77	-96.64	-107.98	199.55	-51.97	-120.77	229.02	351.96	-21.50	1251.81	0.00	0.00	0.00	341.80	-44.29	1643.71	342.76	62.22	1630.22	187.68	-51.57	1611.34	185.60	57.06	1594.41	882.47	287.48	77.69	285.02	284.09	79.36	882.89
6.27000	594.77	4.87	111.40	571.86	-0.29	114.35	401.09	25.60	103.80	404.20	27.37	151.37	3.86	-111.43	47.96	-4.24	-100.30	73.22	-81.54	-106.27	209.30	-36.34	-119.46	238.82	361.08	-21.35	1255.92	0.00	0.00	0.00	349.94	-42.66	1647.11	351.20	64.02	1633.28	196.07	-49.66	1615.76	194.23	59.23	1598.46	882.04	287.24	77.61	285.49	283.96	79.46	882.51
6.28000	594.69	4.60	111.46	570.66	-0.19	113.77	400.99	25.63	103.74	404.30	27.76	151.39	20.72	-115.14	58.32	12.71	-103.44	82.80	-65.81	-104.84	218.42	-19.98	-118.37	248.48	369.84	-21.00	1259.72	0.00	0.00	0.00	358.47	-41.45	1650.28	359.86	65.54	1636.22	204.25	-47.79	1620.05	202.63	61.02	1602.53	882.49	287.01	77.61	284.69	284.10	79.09	882.20
6.29000	592.90	4.69	110.59	570.94	-0.27	113.71	400.99	25.73	103.82	404.49	27.88	151.37	38.69	-118.67	68.22	30.44	-105.68	91.93	-48.84	-104.40	227.20	-2.66	-117.91	257.83	373.15	-20.90	1263.06	0.00	0.00	0.00	366.57	-40.40	1653.30	369.69	66.56	1638.91	212.33	-46.34	1624.16	210.76	62.56	1606.58	882.83	287.11	77.75	284.33	284.00	78.94	882.60
6.30000	593.43	4.83	110.53	570.32	-0.28	113.41	401.02	25.36	103.67	404.56	28.23	151.56	58.34	-121.24	77.72	49.22	-107.96	100.81	-30.94	-104.06	235.40	15.22	-117.23	266.62	379.44	-20.30	1266.66	0.00	0.00	0.00	374.77	-39.63	1656.15	376.96	67.38	1641.75	220.26	-45.03	1628.08	218.93	63.55	1610.54	882.69	287.22	77.81	285.34	283.74	79.36	882.65
6.31000	592.80	4.28	110.37	571.01	-0.26	113.43	400.99	25.76	103.89	404.61	27.70	151.35	77.70	-124.71	86.31	69.17	-110.33	109.44	-12.37	-104.02	243.12	33.54	-116.25	274.69	385.95	-19.76	1269.92	0.00	0.00	0.00	382.98	-38.75	1658.80	383.98	68.25	1644.48	228.11	-44.16	1631.80	226.92	64.79	1614.26	882.37	287.05	77.68	285.49	283.66	79.26	881.88
6.32000	594.88	4.43	110.90	571.30	-0.48	113.40	401.06	24.99	103.63	404.56	27.92	151.47	98.41	-127.64	95.14	90.03	-112.38	117.49	6.95	-104.42	250.35	52.36	-115.68	282.20	394.43	-19.05	1273.30	0.00	0.00	0.00	390.89	-38.31	1661.22	393.50	69.05	1646.92	235.81	-43.47	1635.28	234.70	66.06	1617.80	882.42	287.09	77.53	284.53	284.17	79.11	881.73
6.33000	593.09	4.61	110.02	571.18	-0.62	113.53	401.09	25.10	103.67	404.52	27.97	151.52	120.84	-130.92	103.22	111.05	-115.28	125.01	26.74	-104.91	256.91	71.75	-115.04	289.00	400.96	-18.04	1276.57	0.00	0.00	0.00	398.15	-37.98	1663.38	401.94	69.76	1649.18	243.45	-42.93	1638.54	242.51	66.43	1621.32	882.29	287.25	77.42	284.87	284.03	79.32	882.31
6.34000	594.27	4.00	110.58	570.98	-0.25	113.09	401.18	25.74	103.89	404.47	28.00	151.48	142.08	-134.45	110.37	131.99	-118.31	131.96	46.71	-105.20	262.61	91.43	-114.18	294.92	408.92	-16.65	1279.66	0.00	0.00	0.00	405.87	-37.79	1665.28	408.64	69.89	1651.49	250.99	-42.49	1641.53	250.21	67.24	1624.71	882.31	287.34	77.46	284.47	283.84	79.23	882.08
6.35000	593.77	4.31	110.33	571.53	-0.21	113.32	401.26	25.67	103.86	404.18	28.46	151.63	165.63	-138.34	117.74	155.55	-121.14	138.82	67.26	-105.29	267.21	111.29	-113.44	300.08	415.81	-15.73	1282.55	0.00	0.00	0.00	413.42	-37.46	1667.07	415.95	69.74	1653.65	258.44	-42.24	1644.30	257.81	67.97	1627.73	882.20	287.42	77.43	283.78	284.07	79.11	882.01
6.36000	593.71	4.29	110.30	571.26	0.15	113.07	401.47	25.70	103.91	404.07	28.23	151.54	189.20	-142.31	124.26	177.24	-124.08	144.34	88.25	-105.51	270.92	131.36	-112.92	304.26	422.09	-14.52	1285.48	0.00	0.00	0.00	421.08	-37.37	1668.56	424.32	69.58	1655.40	265.88	-41.82	1646.78	265.46	68.68	1630.59	882.28	287.30	77.56	284.16	283.96	79.27	882.34
6.37000	593.57	4.46	110.10	570.42	-0.07	112.88	401.51	25.42	103.80	404.03	28.14	151.57	212.72	-146.32	129.80	199.05	-127.46	149.17	109.55	-105.78	273.51	151.68	-112.85	307.51	427.53	-13.49	1287.89	0.00	0.00	0.00	428.65	-37.43	1669.86	432.76	69.30	1657.01	273.20	-41.48	1648.97	272.90	69.33	1633.27	882.70	287.00	77.72	284.17	284.00	79.43	882.59
6.38000	593.34	4.21	109.99	571.67	0.08	113.05	401.65	25.90	103.94	403.80	28.58	151.77	237.87	-150.29	134.77	223.19	-130.55	153.46	131.07	-106.15	275.09	172.42	-112.52	309.51	436.55	-12.05	1289.82	0.00	0.00	0.00	436.73	-37.63	1670.86	441.58	69.19	1658.37	280.53	-41.20	1650.89	280.37	69.29	1635.71	882.09	287.33	77.46	284.78	284.07	79.68	882.82
6.39000	593.46	4.20	109.95	570.81	0.25	112.68	401.63	25.76	103.88	403.81	28.63	151.77	263.22	-154.27	138.66	249.25	-134.05	157.25	152.95	-106.77	275.63	193.77	-112.91	310.58	442.45	-11.16	1291.71	0.00	0.00	0.00	443.48	-37.96	1671.74	450.38	67.97	1659.18	287.84	-40.95	1652.57	287.82	69.77	1637.84	881.72	287.40	77.40	284.79	284.02	79.84	881.97
6.40000	593.68	4.26	109.85	570.87	0.10	112.63	401.53	25.88	103.98	403.79	28.10	151.54	289.16	-157.58	141.87	274.84	-136.99	159.64	175.24	-107.51	274.98	215.58	-113.47	310.57	450.02	-10.53	1293.20	0.00	0.00	0.00	450.83	-38.29	1672.37	458.24	67.30	1660.19	295.06	-40.70	1653.99	295.25	70.40	1639.81	882.39	287.33	77.68	284.84	284.12	79.82	882.02
6.41000	594.13	4.21	109.87	570.92	0.02	112.48	401.48	25.09	103.82	403.87	28.65	151.82	317.19	-161.09	144.68	303.10	-140.78	162.37	198.03	-108.85	273.32	237.64	-114.59	309.67	453.21	-9.60	1294.45	0.00	0.00	0.00	458.46	-38.79	1672.73	465.86	67.14	1661.12	302.21	-40.46	1655.17	302.80	70.64	1641.60	882.52	287.36	77.70	284.50	285.00	79.85	882.51
6.42000	593.82	4.10	109.58	571.28	-0.14	112.49	401.38	25.22	104.01	403.92	28.63	151.90	344.38	-163.99	146.77	327.93	-141.38	164.09	221.41	-110.31	270.53	259.68	-115.84	307.88	461.50	-8.72	1295.39	0.00	0.00	0.00	465.23	-39.28	1672.97	473.52	66.83	1661.85	309.33	-40.22	1656.09	310.32	71.40	1643.08	882.57	287.33	77.48	284.88	285.48	80.21	882.08
6.43000	595.16	4.43	109.65	571.74	-0.39	112.64	401.31	24.91	104.05	404.17	28.40	151.93	373.65	-166.36	148.55	354.48	-143.46	164.65	245.07	-112.17	266.78	281.97	-117.54	305.35	471.23	-7.97	1296.07	0.00	0.00	0.00	471.97	-39.66	1673.06	481.19	65.89	1662.50	316.38	-39.80	1656.82	317.83	71.74	1644.31	882.55	287.46	77.61	285.90	285.35	80.45	881.82
6.44000	594.21	4.26	109.27	570.15	-0.48	111.90	401.33	24.66	104.25	404.35	27.57	151.67	401.76	-167.83	150.18	386.99	-151.41	167.89	269.22	-114.97	262.36	304.76	-119.43	301.98	477.25	-7.32	1296.27	0.00	0.00	0.00	479.27	-40.08	1672.96	488.78	65.41	1662.91	323.34	-39.55	1657.30	325.31	72.32	1645.35	882.19	287.42	77.51	285.02	285.34	80.19	881.94
6.45000	594.56	3.76	109.36	571.32	-0.14	111.91	401.46	24.69	104.58	404.71	27.48	151.68	431.61	-169.06	150.67	416.84	-151.07	166.30	293.94	-117.60	256.96	328.23	-121.74	297.83	484.40	-6.49	1296.56	0.00	0.00	0.00	486.29	-40.51	1672.76	496.29	65.42	1663.10	330.31	-39.20	1657.60	332.77	72.56	1646.17	882.61	287.33	77.59	285.69	285.52	80.45	882.87
6.46000	593.82	3.66	109.05	571.36	-0.79	111.95	401.53	24.50	104.84	404.98	27.04	151.51	461.42	-171.22	149.33	445.21	-149.59	164.63	319.49	-121.35	251.29	352.32	-124.87	293.27	489.29	-6.06	1296.27	0.00	0.00	0.00	493.05	-40.77	1672.50	503.60	65.59	1663.21	337.29	-38.69	1657.72	340.23	72.60	1646.79	882.60	287.47	77.58	285.64	285.68	80.40	882.09
6.47000	594.37	3.45	109.27	572.04	-0.67	112.00	401.73	24.04	104.90	405.21	26.47	151.35	492.95	-172.02	148.85	476.45	-150.53	163.73	345.79	-125.05	244.95	376.46	-127.58	287.96	496.27	-5.25	1295.76	0.00	0.00	0.00	500.13	-41.04	1672.14	511.09	65.32	1663.25	344.27	-38.37	1657.67	347.80	73.72	1647.00	881.98	287.42	77.39	284.89	284.72	79.84	882.21
6.48000	594.00	2.77	109.48	570.36	-0.74	111.30	401.87	23.64	104.85	405.35	26.56	151.43	525.27	-173.11	148.34	507.58	-151.63	162.78	372.31	-128.75	238.02	400.99	-130.89	282.47	500.46	-4.73	1295.28	0.00	0.00	0.00	507.32	-41.02	1671.76	518.38	64.83	1663.21	351.25	-37.88	1657.54	355.24	74.52	1647.13	882.43	287.57	77.49	284.48	284.22	79.51	882.29
6.49000	595.16	2.50	110.14	570.83	-0.93	111.65	401.86	23.93	105.06	405.45	26.31	151.46	556.93	-174.07	147.77	538.19	-152.50	161.67	399.10	-131.68	230.40	425.89	-134.61	276.83	508.44	-3.97	1294.60	0.00	0.00	0.00	514.24	-40.92	1671.37	525.67	65.30	1662.98	358.30	-37.54	1657.30	362.62	74.33	1647.21	883.10	287.66	77.66	284.92	284.23	79.64	882.65
6.50000	596.22	2.64	110.60	568.36	0.01	112.99	401.80	23.40	104.92	405.53	26.10	151.39	588.70	-174.86	147.18	570.05	-153.09	160.91	426.24	-133.23	221.82	451.32	-138.02	270.86	514.63	-3.06	1293.70	0.00	0.00	0.00	521.30	-40.72	1670.99	532.87	65.74	1662.74	365.38	-37.17	1656.98	369.94	74.60	1647.16	883.03	287.55	77.53	284.00	283.99	79.59	882.25
6.51000	597.22	1.18	116.47	570.83	-0.65	114.43	401.83	23.83	105.19	405.65	26.21	151.55	620.16	-175.14	147.27	601.11	-153.43	160.34	453.94	-135.57	213.73	477.16	-141.31	265.01	523.04	-2.13	1292.89	0.00	0.00	0.00	528.54	-40.38	1670.58	540.10	65.75	1662.48	372.63	-36.77	1656.66	377.18	74.98	1646.97	882.78	287.31	77.29	284.51	283.79	79.70	881.90
6.52000	595.59	1.18	116.78	570.27	-0.71	115.11	401.89	24.06	105.32	405.77	26.13	151.59	650.70	-174.89	147.62	630.56	-159.57	161.91	482.16	-137.99	206.11	502.66	-144.19	259.17	528.63	-1.14	1292.24	0.00	0.00	0.00	536.17	-40.02	1670.10	547.42	65.86	1662.22	379.97	-36.40	1656.34	384.54	75.34	1646.82	882.63	287.48	77.27	284.04	284.08	79.49	882.66
6.53000	599.78	2.15	118.48	573.09	-0.56	116.45	401.91	23.67	105.21	405.85	26.19	151.78	682.65	-174.98	148.96	661.21	-160.05	162.47	510.13	-141.57	199.65	528.24	-146.95	253.56	535.57	-0.62	1291.71	0.00	0.00	0.00	543.88	-39.35	1669.61	554.66	66.58	1661.70	387.36	-36.06	1656.07	391.77	75.59	1646.55	882.29	287.53	77.21	283.88	284.10	79.51	882.53
6.54000	596.72	3.19	117.20	573.30	0.31	116.60	401.86	24.10	105.44	406.00	26.75	152.12	713.79	-174.48	150.82	691.50	-159.16	162.77	538.40	-143.97	193.41	553.93	-149.15	248.16	542.31	0.13	1291.19	0.00	0.00	0.00	551.23	-38.80	1669.08	561.93	67.33	1661.13	394.95	-35.78	1655.84	398.98	75.90	1646.29	882.09	287.19	77.14	284.03	284.16	79.65	882.56
6.55000	602.01	4.21	118.00	572.34	1.23	115.67	401.94	23.66	105.33	406.14	26.47	152.15	744.56	-173.85	153.06	722.15	-158.64	164.01	566.90	-146.60	188.08	579.99	-150.09	242.51	549.29	0.84	1290.54	0.00	0.00	0.00	559.05	-37.98	1668.53	569.02	68.57	1660.46	402.66	-35.63	1655.64	406.07	76.24	1646.09	882.30	286.90	77.13	284.32	283.96	79.72	882.59
6.56000	601.26	6.05	116.89	572.13	2.07	115.02	401.91	23.57	105.35	406.37	26.10	152.17	774.28	-173.07	155.50	751.21	-158.02	165.25	595.50	-148.57	183.14	606.11	-150.82	237.18	556.44	1.39	1290.21	0.00	0.00	0.00	566.62	-37.28	1667.94	576.33	68.76	1659.87	410.45	-35.50	1655.52	413.21	76.55	1645.80	882.71	286.99	77.30	284.02	283.76	79.65	882.37
6.57000	595.50	4.68	109.92	571.59	0.15	112.17	402.02	23.34	105.40	406.57	26.58	152.53	803.05	-172.06	157.66	779.77	-157.57	166.69	623.49	-150.39	178.83	631.63	-151.47	232.50	563.22	1.69	1289.59	0.00	0.00	0.00	574.79	-36.17	1667.35	583.44	70.15	1659.11	418.36	-35.47	1655.43	420.30	76.60	1645.58	882.49	287.01	77.26	283.47	283.87	79.48	883.10
6.58000	595.95	5.02	109.84	572.99	0.01	112.58	402.02	23.34	105.51	406.77	26.43	152.64	832.34	-170.67	160.03	809.02	-155.78	167.45	650.99	-151.43	174.94	657.03	-152.59	228.73	569.40	2.23	1288.92	0.00	0.00	0.00	583.02	-35.21	1666.70	590.67	71.48	1658.19	426.35	-35.51	1655.34	427.42	76.22	1645.38	882.19	286.71	77.16	283.74	283.85	79.67	882.94
6.59000	595.79	5.40	109.79	572.12	0.43	112.15	402.06	23.24	105.62	407.18	27.14	153.10	860.16	-168.96	161.94	836.42	-154.08	168.77	677.97	-152.31	171.83	682.18	-153.34	225.39	577.26	2.54	1288.38	0.00	0.00	0.00	590.62	-34.22	1666.08	598.08	72.06	1657.44	434.38	-35.56	1655.23	434.48	76.06	1645.12	882.32	286.79	77.19	284.48	283.86	79.84	882.70
6.60000	595.08	5.60	109.47	571.61	0.38	112.01	402.10	23.52	105.87	407.44	26.91	153.25	887.06	-167.54	163.01	863.48	-152.98	169.53	704.54	-152.71	169.41	707.19	-153.91	222.75	583.16	2.94	1287.58	0.00	0.00	0.00	598.69	-33.20	1665.40	605.37	72.68	1656.62	442.42	-35.81	1655.05	441.59	76.12	1644.76	882.29	286.92	77.12	284.77	283.63	80.01	882.36
6.61000	595.71	5.53	109.78	572.61	0.41	112.40	402.22	23.08	105.86	407.75	26.67	153.33	913.39	-165.39	163.83	889.28	-151.59	169.59	730.76	-152.91	167.65	731.84	-154.26	220.70	587.39	3.24	1286.88	0.00	0.00	0.00	606.32	-32.22	1664.68	612.63	73.71	1655.59	450.36	-36.07	1654.77	448.85	75.65	1644.35	882.60	286.42	77.47	284.11	283.78	79.74	882.48
6.62000	594.65	5.38	109.48	571.43	0.21	112.06	402.17	23.44	106.22	407.93	26.50	153.47	938.13	-163.06	164.15	914.43	-149.47	169.56	756.03	-152.57	166.37	755.62	-154.54	219.22	596.11	3.77	1286.30	0.00	0.00	0.00	613.96	-31.33	1663.91	617.97	75.10	1655.60	458.24	-36.13	1654.44	456.15	75.14	1643.84	882.33	287.03	77.55	284.65	283.60	79.77	881.65
6.63000	595.28	5.67	109.46	571.78	0.71	111.89	402.20	22.90	106.26	408.15	27.07	154.02	963.44	-160.81	164.97	938.80	-146.43	170.45	780.67	-151.68	165.55	779.04	-154.38	218.11	604.97	3.90	1285.54	0.00	0.00	0.00	621.94	-30.53	1663.02	624.11	76.22	1654.77	466.10	-36.35	1654.01	463.36	74.89	1643.30	881.89	287.04	77.28	284.43	283.52	79.70	882.28
6.64000	595.19	5.53	109.49	571.52	0.82	111.75	402.26	23.08	106.62	408.33	26.39	154.03	986.73	-158.63	165.63	961.44	-144.92	171.56	804.49	-150.47	165.19	801.79	-153.87	217.45	610.94	4.41	1284.55	0.00	0.00	0.00	629.47	-29.96	1662.10	631.22	77.29	1653.78	473.88	-36.95	1653.50	470.72	74.73	1642.66	882.17	287.01	77.47	283.57	283.53	79.55	882.88
6.65000	594.28	5.70	109.09	571.28	0.25	111.88	402.40	22.20	106.61	408.56	26.59	154.33	1010.06	-155.73	167.19	984.78	-142.62	173.23	827.42	-149.01	165.33	823.65	-153.47	217.36	618.83	4.51	1283.79	0.00	0.00	0.00	637.09	-29.54	1661.05	637.87	77.96	1652.72	481.61	-37.11	1652.95	478.08	73.72	1642.13	881.69	287.21	77.38	283.89	283.45	79.73	882.58
6.66000	595.69	5.67	109.49	571.85	0.86	111.88	402.41	22.89	107.20	408.81	26.52	154.65	1031.25	-152.97	169.51	1006.42	-140.01	175.41	849.42	-147.64	165.96	844.42	-153.31	217.88	623.95	4.66	1282.98	0.00	0.00	0.00	644.90	-29.27	1659.90	645.52	78.22	1651.57	489.31	-37.44	1652.29	485.40	73.85	1641.37	881.98	287.35	77.59	284.41	283.66	79.86	882.64
6.67000	594.72	5.26	109.51	572.66	0.54	112.18	402.52	22.22	107.23	409.01	26.60	155.06	1051.60	-150.48	173.18	1026.51	-137.68	178.73	870.14	-146.38	166.97	863.89	-152.48	218.48	629.67	4.92	1282.07	0.00	0.00	0.00	652.98	-29.18	1658.63	653.58	78.17	1650.25	496.98	-37.89	1651.51	492.79	73.02	1640.65	881.29	287.32	77.49	284.17	283.81	79.65	882.55
6.68000	595.31	5.70	109.39	572.63	0.85	112.03	402.55	22.42	107.61	409.26	25.98	155.21	1071.19	-147.33	177.53	1045.62	-134.88	182.69	889.60	-145.44	168.26	881.98	-152.07	219.53	638.04	5.42	1281.06	0.00	0.00	0.00	660.57	-29.19	1657.29	659.17	78.08	1649.16	504.63	-38.38	1650.60	500.03	72.46	1639.80	880.53	287.52	77.23	284.22	283.54	79.66	882.99
6.69000	595.52	5.76	109.46	571.70	0.60	111.79	402.70	22.15	107.87	409.47	26.09	155.62	1089.77	-144.02	182.69	1064.25	-132.18	187.44	908.10	-144.75	169.60	899.04	-151.78	220.72	645.91	5.44	1280.25	0.00	0.00	0.00	668.24	-29.36	1655.84	666.80	78.02	1647.72	512.24	-38.99	1649.57	507.31	72.00	1638.87	882.34	286.62	77.48	284.06	283.76	79.84	883.53
6.70000	594.82	5.62	109.48	571.74	0.90	111.60	402.72	22.03	108.12	409.75	26.20	156.01	1106.43	-140.57	187.95	1081.17	-129.40	192.10	925.58	-144.03	170.70	915.19	-151.08	221.75	652.93	5.31	1279.24	0.00	0.00	0.00	676.02	-29.60	1654.39	673.91	77.47	1646.38	519.77	-39.60	1648.40	514.64	71.08	1637.82	882.80	286.70	77.54	284.69	283.74	79.95	883.41
6.71000	595.07	5.52	109.59	571.88	0.93	111.83	402.86	21.71	108.30	409.98	25.65	156.11	1122.53	-137.14	193.10	1096.73	-126.56	196.58	941.86	-143.40	171.80	930.16	-150.91	222.93	662.79	5.63	1278.16	0.00	0.00	0.00	683.41	-29.91	1652.97	681.97	77.35	1644.89	527.39	-40.15	1647.12	521.86	71.02	1636.50	882.60	286.95	77.39	284.27	283.80	79.67	883.14
6.72000	594.86	5.62	109.35	572.53	0.79	112.00	402.85	22.05	108.83	410.25	25.91	156.56	1137.30	-133.48	197.32	1110.76	-123.65	200.08	956.98	-143.01	172.93	944.23	-150.38	223.78	668.12	5.34	1277.08	0.00	0.00	0.00	691.42	-30.40	1651.41	688.81	76.68	1643.47	534.98	-40.88	1645.74	529.17	69.98	1635.19	883.07	286.81	77.61	284.65	283.68	79.75	883.24
6.73000	595.37	5.52	109.64	571.31	0.87	111.50	402.85	21.98	109.10	410.44	25.98	156.98	1150.16	-130.78	199.91	1123.78	-120.86	202.70	970.67	-142.57	173.85	957.34	-149.78	224.36	676.22	5.29	1275.82	0.00	0.00	0.00	699.10	-30.92	1649.82	695.79	76.17	1642.09	542.52	-41.57	1644.20	536.55	69.03	1633.70	882.41	286.84	77.41	284.95	283.14	79.90	883.22
6.74000	594.49	5.67	109.16	571.05	0.75	111.47	402.95	21.65	109.31	410.77	25.57	157.14	1162.16	-127.05	201.33	1135.30	-118.07	203.87	983.04	-142.02	174.30	969.23	-149.19	224.49	684.77	4.82	1274.24	0.00	0.00	0.00	706.47	-31.66	1648.26	702.20	75.35	1640.62	550.07	-42.29	1642.53	543.79	68.00	1632.05	882.42	286.98	77.50	284.69	283.17	79.80	882.99
6.75000	594.23	5.89	109.11	571.38	1.22	111.35	403.14	21.32	109.62	411.05	25.59	157.58	1173.60	-124.54	201.53	1147.01	-115.62	204.28	994.03	-141.16	173.97	979.97	-148.61	223.97	691.79	4.39	1272.59	0.00	0.00	0.00	713.63	-32.27	1646.64	709.64	74.54	1638.96	557.67	-42.89	1640.70	551.17	67.14	1630.19	882.43	287.01	77.40	284.47	283.02	79.81	883.29
6.76000	594.03	5.83	109.14	571.03	1.14	111.20	403.12	21.27	110.07	411.43	25.27	157.91	1182.79	-122.61	199.95	1155.73	-113.67	202.56	1003.61	-140.14	172.58	989.48	-148.06	222.64	701.26	4.03	1270.89	0.00	0.00	0.00	720.94	-33.15	1644.96	717.46	73.49	1637.19	565.33	-43.65	1638.73	558.38	66.61	1628.13	882.60	287.18	77.46	284.08	283.11	79.52	883.45
6.77000	594.49	6.05	109.20	570.79	1.33	111.03	403.24	21.62	110.73	411.66	25.52	158.54	1191.77	-120.52	197.36	1164.35	-111.91	199.93	1011.85	-139.02	170.05	997.69	-147.42	220.28	708.15	3.22	1269.06	0.00	0.00	0.00	728.46	-33.99	1643.26	724.62	72.64	1635.46	572.89	-44.67	1636.62	565.72	65.57	1625.91	882.47	287.18	77.33	284.63	282.97	79.72	883.51
6.78000	595.44	6.23	109.45	571.96	1.37	111.50	403.42	21.68	111.33	412.05	25.73	159.21	1198.51	-119.45	193.12	1170.86	-111.00	195.99	1018.73	-137.76	166.60	1004.79	-146.85	217.12	717.82	2.57	1267.20	0.00	0.00	0.00	735.95	-34.98	1641.53	731.92	71.56	1633.75	580.42	-45.71	1634.44	573.09	63.87	1623.76	882.54	287.00	77.31	284.66	283.12	79.69	883.47
6.79000	594.73	6.40	109.21	570.95	1.59	110.93	403.47	21.55	111.86	412.34	26.23	160.06	1204.54	-118.45	187.57	1176.61	-109.88	190.59	1024.29	-136.49	162.18	1010.71	-146.49	213.20	725.16	1.65	1265.35	0.00	0.00	0.00	743.46	-35.86	1639.80	740.32	70.61	1631.88	587.91	-46.84	1632.13	580.47	63.01	1621.39	882.66	286.93	77.38	284.52	283.28	79.60	882.96
6.80000	595.25	6.05	109.63	570.42	1.81	110.58	403.62	21.71	112.60	412.58	26.39	160.85	1209.44	-117.49	180.91	1180.80	-109.05	184.04	1028.55	-135.60	157.30	1015.53	-146.34	208.71	731.97	0.99	1263.29	0.00	0.00	0.00	751.12	-36.95	1637.96	748.08	69.34	1630.01	595.43	-48.06	1629.75	587.84	61.59	1618.93	881.68	286.98	77.11	283.91	283.14	79.47	882.79
6.81000	594.84	6.23	109.47	571.10	1.86	110.72	403.81	21.65	113.34	413.03	26.37	161.62	1211.59	-116.17	172.35	1184.07	-108.25	176.25	1031.61	-134.80	151.97	1019.34	-146.00	203.50	742.18	-0.06	1261.25	0.00	0.00	0.00	758.51	-38.14	1636.15	755.46	68.01	1628.09	602.97	-49.47	1627.28	595.51	59.54	1616.48	881.80	286.92	77.19	284.74	282.72	79.77	883.09
6.82000	594.63	6.30	109.41	570.49	2.03	110.56	404.04	22.25	114.48	413.65	27.18	162.73	1214.38	-115.08	162.96	1187.21	-107.10	167.46	1033.58	-134.10	146.22	1022.16	-145.33	197.72	750.52	-1.59	1259.21	0.00	0.00	0.00	766.21	-39.42	1634.19	762.79	66.48	1626.26	610.63	-50.93	1624.71	603.09	57.43	1613.93	882.11	286.88	77.35	284.95	282.99	79.76	882.75
6.83000	594.75	6.29	109.56	571.55	2.30	110.64	404.25	22.13	115.49	414.38	26.86	163.60	1216.07	-114.33	152.00	1188.88	-105.94	157.24	1034.38	-133.76	140.36	1024.27	-144.93	191.71	758.68	-1.81	1257.09	0.00	0.00	0.00	773.68	-40.75	1632.24	770.76	65.42	1624.22	618.40	-52.78	1622.05	610.70	55.94	1611.15	882.29	287.33	77.38	284.66	282.93	79.72	883.18
6.84000	595.37	6.31	109.61	571.48	2.54	110.39	404.53	22.44	116.85	415.10	27.29	164.85	1216.56	-112.99	139.53	1189.19	-104.96	145.84	1034.45	-132.54	133.84	1025.82	-144.29	185.31	767.66	-2.30	1254.99	0.00	0.00	0.00	781.53	-42.24	1630.12	778.31	63.96	1622.06	626.23	-54.73	1619.29	618.38	54.88	1608.35	881.80	287.27	77.30	284.57	283.02	79.67	884.62
6.85000	595.71	6.66	109.57	572.70	2.49	110.86	404.93	22.33	118.22	415.90	27.27	166.16	1215.53	-112.41	125.93	1189.45	-103.72	133.53	1033.42	-132.01	127.28	1026.78	-143.50	178.63	777.24	-3.07	1252.76	0.00	0.00	0.00	789.39	-43.85	1627.96	785.43	61.88	1620.03	634.16	-56.68	1616.45	626.16	52.77	1605.54	881.90	287.01	77.40	284.21	283.14	79.51	883.59
6.86000	594.12	6.60	109.16	572.34	2.89	110.58	405.34	22.81	119.87	416.89	27.46	167.69	1212.93	-112.07	111.50	1187.64	-102.90	120.42	1031.57	-131.67	120.57	1026.95	-142.61	171.68	786.53	-3.93	1250.52	0.00	0.00	0.00	797.37	-45.65	1625.65	792.62	60.39	1617.74	642.06	-59.00	1613.52	633.98	50.07	1602.71	881.99	287.04	77.47	284.10	283.04	79.39	883.39
6.87000	594.47	6.83	109.18	571.57	3.15	110.14	405.80	22.75	121.51	417.88	27.84	169.45	1209.81	-110.98	96.80	1184.74	-102.21	107.04	1028.99	-130.84	113.55	1026.39	-141.57	164.39	795.69	-4.99	1248.28	0.00	0.00	0.00	805.62	-47.42	1623.23	800.30	58.46	1615.44	650.02	-61.25	1610.51	641.75	47.92	1599.70	882.21	287.25	77.44	284.24	283.34	79.49	882.59
6.88000	594.76	6.89	109.24	571.50	2.99	110.26	406.35	23.38	123.54	419.04	27.83	171.32	1206.24	-110.08	82.24	1180.85	-101.39	93.45	1025.92	-130.04	106.41	1025.27	-140.09	156.72	804.88	-5.88	1246.01	0.00	0.00	0.00	813.69	-49.50	1620.66	809.19	56.52	1613.00	658.11	-63.66	1607.37	649.42	45.64	1596.60	882.43	287.59	77.49	284.38	283.41	79.73	881.52
6.89000	593.43	6.94	108.77	571.85	3.54	110.02	407.02	23.70	125.72	420.27	28.03	173.47	1201.82	-109.26	67.46	1176.19	-100.31	79.35	1021.90	-129.95	99.53	1023.47	-139.24	149.20	813.81	-7.00	1243.67	0.00	0.00	0.00	821.54	-51.73	1618.01	815.53	54.78	1610.47	666.19	-66.23	1604.08	657.09	43.24	1593.33	882.49	287.42	77.44	283.94	283.40	79.54	881.34
6.90000	593.14	7.06	108.69	571.92	3.85	109.89	407.81	24.73	128.35	421.67	27.80	175.77	1195.16	-108.82	51.95	1171.54	-99.37	65.67	1017.64	-128.98	92.06	1020.98	-138.79	141.68	823.94	-7.96	1241.40	0.00	0.00	0.00	829.55	-53.74	1615.23	822.81	52.29	1607.85	674.35	-68.84	1600.64	664.72	40.90	1590.03	882.33	287.62	77.47	283.43	283.21	79.32	883.15
6.91000	594.88	7.21	109.06	571.73	3.76	109.89	408.76	24.92	130.84	423.46	28.56	178.53	1188.66	-107.65	36.44	1164.32	-98.37	51.18	1012.74	-128.01	84.62	1018.12	-138.07	133.86	834.40	-9.04	1238.91	0.00	0.00	0.00	837.39	-56.11	1612.34	831.98	50.08	1605.07	682.58	-71.79	1596.95	672.53	38.49	1586.49	882.45	287.50	77.56	284.69	283.13	79.66	883.49
6.92000	594.76	7.26	108.92	571.37	4.00	109.61	409.94	25.59	133.91	425.64	28.41	181.23	1180.43	-101.22	28.68	1157.13	-94.38	39.10	1008.91	-127.45	76.27	1014.70	-137.64	125.95	844.07	-10.25	1236.38	0.00	0.00	0.00	845.43	-58.53	1609.22	838.13	47.84	1602.43	690.84	-74.55	1593.05	680.33	35.82	1582.65	882.62	287.60	77.71	283.94	283.46	79.37	882.94
6.93000	595.23	7.70	108.91	570.97	3.89	109.55	411.34	26.35	137.24	428.08	28.25	184.04	1179.35	-96.94	29.18	1154.17	-86.38	35.93	1005.38	-127.84	67.44	1010.03	-135.75	117.73	855.35	-11.22	1233.81	0.00	0.00	0.00	853.30	-61.00	1606.01	846.85	45.53	1599.34	698.99	-77.59	1588.86	688.28	32.30	1578.84	882.38	287.68	77.66	283.97	283.15	79.38	883.52
6.94000	594.88	7.60	108.81	571.85	3.92	109.70	412.97	26.18	140.44	430.85	28.89	187.39	1180.17	-96.50	28.53	1154.34	-85.63	35.03	1001.63	-126.21	58.78	1004.45	-133.11	109.54	865.58	-12.50	1230.96	0.00	0.00	0.00	860.93	-63.75	1602.72	853.93	42.87	1596.25	707.07	-80.74	1584.45	695.95	29.85	1574.64	882.64	287.60	77.95	284.05	283.29	79.43	883.61
6.95000	593.53	8.06	107.97	571.89	4.22	109.52	415.00	26.83	144.27	433.96	30.03	191.14	1179.72	-96.30	28.87	1151.83	-90.16	39.06	998.38	-123.44	52.20	997.99	-129.79	102.77	876.12	-13.88	1228.08	0.00	0.00	0.00	869.36	-66.55	1599.61	861.35	40.57	1593.33	715.19	-83.90	1579.95	703.90	27.01	1570.30	882.45	287.82	77.79	283.29	283.40	79.20	883.80
6.96000	594.41	8.19	108.25	572.04	4.38	109.41	417.43	28.18	148.82	437.85	31.17	195.12	1179.80	-95.83	29.39	1151.90	-83.64	36.95	996.05	-121.77	46.55	993.70	-126.94	96.75	886.40	-14.98	1224.90	0.00	0.00	0.00	877.25	-69.52	1596.85	870.23	37.89	1590.89	723.31	-87.35	1575.62	712.01	23.89	1566.37	882.47	287.56	77.82	284.20	283.14	79.56	882.94
6.97000	595.47	8.09	108.58	573.43	4.35	109.69	420.48	29.80	154.04	442.85	33.27	200.13	1179.13	-95.79	29.00	1152.33	-86.42	35.13	994.80	-120.23	42.32	991.72	-124.95	92.26	899.23	-15.97	1221.78	0.00	0.00	0.00	885.51	-72.45	1594.39	877.45	34.71	1589.02	731.54	-90.88	1571.57	720.08	21.18	1562.79	882.48	287.80	77.93	283.88	283.24	79.29	883.54
6.98000	596.82	8.28	108.86	572.54	4.32	109.45	424.32	30.46	159.48	448.22	33.04	204.26	1178.74	-95.55	28.86	1151.91	-85.45	34.95	994.02	-118.35	39.31	990.16	-122.91	88.63	909.84	-16.84	1218.96	0.00	0.00	0.00	893.73	-75.69	1592.15	884.99	31.83	1587.42	739.92	-94.22	1567.70	728.37	17.61	1559.57	882.34	287.86	77.87	283.37	283.28	79.37	883.96
6.99000	597.03	8.81	108.77	574.34	4.18	109.99	429.21	31.53	166.06	455.35	34.56	209.92	1178.77	-95.21	28.96	1150.93	-86.60	36.96	993.59	-116.59	36.43	989.43	-121.64	85.70	919.79	-18.25	1216.35	0.00	0.00	0.00	902.16	-78.87	1590.20	893.45	28.56	1586.28	748.38	-97.57	1564.00	736.79	14.28	1556.58	882.17	288.08	77.99	284.75	282.99	79.82	883.44
7.00000	596.85	8.81	108.40	574.91	4.18	110.29	435.68	32.66	173.49	464.05	35.95	216.02	1179.18	-94.64	29.14	1152.04	-85.11	34.46	993.43	-115.12	34.09	989.52	-120.28	83.16	930.31	-19.39	1213.94	0.00	0.00	0.00	910.17	-82.09	1588.64	901.97	25.25	1585.67	756.91	-100.81	1560.51	745.31	11.52	1553.85	882.19	287.94	78.00	283.50	282.86	79.38	883.50
7.01000	598.51	9.08	108.19	576.81	3.34	111.33	443.52	33.19	181.55	474.81	36.98	222.58	1178.59	-94.59	29.08	1152.87	-83.55	33.93	993.08	-114.34	32.50	989.74	-119.76	81.20	941.83	-20.58	1212.15	0.00	0.00	0.00	918.71	-85.59	1587.36	909.66	22.12	1585.44	765.47	-103.86	1557.28	754.03	8.14	1551.54	882.17	288.07	77.89	283.29	282.91	79.23	883.65
7.02000	599.67	9.52	107.91	575.63	7.13	112.41	453.05	33.67	190.64	487.34	38.50	229.71	1178.17	-94.61	28.99	1152.31	-82.37	34.48	992.74	-114.27	32.00	990.32	-119.38	79.29	953.15	-21.68	1210.50	0.00	0.00	0.00	927.08	-88.81	1586.36	918.44	19.13	1585.36	774.13	-106.67	1554.31	762.95	4.82	1549.52	882.44	288.08	77.99	283.74	282.65	79.27	883.65
7.03000	602.59	10.87	107.75	580.29	7.80	113.20	464.37	33.66	200.65	501.68	39.26	237.11	1178.31	-94.56	29.05	1152.54	-81.80	34.83	992.58	-113.80	31.43	990.74	-119.18	77.95	964.45	-22.78	1208.96	0.00	0.00	0.00	935.65	-91.95	1585.55	927.45	15.99	1585.55	782.90	-109.35	1551.56	771.84	2.40	1547.65	882.39	288.18	77.98	284.18	282.85	79.36	883.53
7.04000	604.81	11.35	106.36	584.95	8.29	113.44	477.37	33.26	211.78	517.45	40.61	245.50	1178.29	-94.08	29.20	1152.21	-81.92	34.46	992.58	-113.50	31.37	991.24	-119.01	77.54	973.05	-23.85	1207.51	0.00	0.00	0.00	943.68	-94.83	1585.00	936.45	12.79	1585.80	791.83	-111.62	1549.02	781.03	0.02	1545.97	882.28	287.90	77.97	284.25	282.73	79.32	883.58
7.05000	608.61	12.25	104.83	591.38	8.74	114.40	491.52	33.32	224.23	534.10	40.42	254.61	1178.66	-94.15	29.18	1151.94	-81.58	34.53	992.72	-113.38	31.37	992.33	-119.43	77.66	983.18	-24.59	1206.40	0.00	0.00	0.00	952.47	-97.48	1584.74	944.70	10.33	1586.34	800.86	-113.74	1546.90	790.17	-1.98	1544.47	882.43	287.91	78.04	283.98	282.62	79.18	883.63
7.06000	613.44	13.04	103.49	599.82	9.67	116.39	507.58	33.05	237.12	551.49	40.48	264.76	1178.53	-94.24	28.91	1151.88	-81.41	34.51	992.72	-113.82	31.52	993.56	-119.77	77.96	992.39	-25.19	1205.58	0.00	0.00	0.00	961.07	-99.86	1584.88	952.49	7.86	1587.17	809.98	-115.59	1545.27	799.24	-4.16	1543.44	882.42	287.74	78.13	284.42	282.83	79.25	883.22
7.07000	618.80	14.38	101.72	608.85	10.67	118.21	524.49	33.22	250.24	569.89	40.16	275.17	1179.53	-94.53	29.12	1152.39	-81.84	34.40	992.77	-113.86	31.45	994.33	-120.46	78.59	1000.47	-25.48	1204.59	0.00	0.00	0.00	969.86	-101.92	1585.19	961.35	5.99	1587.89	819.20	-117.24	1544.14	808.25	-6.23	1542.79	882.09	287.87	78.06	284.71	282.86	79.37	883.64
7.08000	625.86	16.05	99.86	618.08	12.35	120.14	542.53	32.23	262.69	589.17	39.55	285.32	1178.95	-94.20	29.00	1152.15	-81.55	34.26	992.82	-113.87	31.53	994.95	-120.30	78.94	1008.30	-25.58	1204.02	0.00	0.00	0.00	978.69	-103.73	1585.57	970.57	3.82	1588.70	828.52	-118.94	1543.32	817.15	-7.97	1542.36	882.11	287.89	77.97	284.49	282.46	79.37	883.92
7.09000	632.81	18.68	99.24	630.36	14.88	123.60	561.30	31.58	274.63	609.31	39.13	294.89	1178.18	-94.39	28.67	1152.46	-81.30	34.44	992.85	-113.83	31.64	995.46	-120.35	79.37	1018.20	-25.47	1204.05	0.00	0.00	0.00	987.78	-105.09	1586.00	978.49	2.51	1589.55	837.95	-120.59	1542.82	826.16	-9.82	1542.25	882.45	288.06	78.16	284.46	282.57	79.31	883.39
7.10000	648.13	23.19	105.68	646.01	16.41	129.59	581.22	30.80	284.16	630.42	38.44	303.42	1178.53	-94.01	28.51	1152.95	-81.57	34.32	992.86	-113.38	31.55	995.72	-120.30	79.55	1027.20	-25.16	1204.00	0.00	0.00	0.00	996.92	-106.17	1586.49	988.25	1.86	1590.25	847.43	-122.32	1542.63	835.09	-11.44	1542.26	882.37	287.79	78.06	283.94	282.74	79.26	883.17
7.11000	667.65	27.91	114.20	663.31	22.49	137.77	600.20	29.17	292.28	651.22	37.18	310.70	1178.34	-93.95	28.53	1152.69	-81.80	34.11	992.87	-113.42	31.71	995.91	-120.08	79.48	1035.69	-24.99	1204.17	0.00	0.00	0.00	1006.42	-106.84	1587.13	996.98	0.72	1591.09	857.12	-123.98	1542.81	844.06	-12.99	1542.60	881.82	287.79	77.91	284.18	282.61	79.40	883.11
7.12000	689.58	33.17	121.89	684.99	26.51	145.66	620.31	28.29	299.47	671.64	35.60	317.58	1178.74	-94.51	28.66	1152.45	-81.38	34.27	992.85	-113.22	31.68	996.08	-119.87	79.35	1041.90	-24.90	1204.39	0.00	0.00	0.00	1015.73	-107.16	1587.89	1005.73	0.46	1591.81	866.89	-125.46	1543.41	852.85	-14.29	1543.25	882.43	287.87	78.16	284.67	282.88	79.46	883.13
7.13000	712.58	37.03	128.59	707.02	29.91	152.01	641.67	27.46	304.98	692.10	33.42	323.57	1178.79	-93.93	28.79	1152.03	-81.85	33.80	992.77	-113.03	31.64	996.25	-119.67	79.18	1050.36	-24.72	1205.00	0.00	0.00	0.00	1025.59	-107.19	1588.75	1014.00	0.09	1592.73	876.68	-126.95	1544.34	861.80	-15.97	1544.16	882.26	288.05	78.03	284.49	283.08	79.28	883.55
7.14000	735.29	40.47	133.96	729.65	32.57	157.11	663.08	27.44	309.31	712.66	31.51	328.01	1178.96	-94.40	28.80	1152.44	-81.76	34.07	992.67	-113.30	31.84	996.22	-119.95	79.15	1057.11	-24.94	1205.45	0.00	0.00	0.00	1035.28	-106.98	1589.64	1021.85	0.41	1593.56	886.47	-128.34	1545.56	870.46	-17.57	1545.33	882.55	287.64	77.95	284.58	283.01	79.32	883.13
7.15000	760.61	43.62	138.75	751.15	34.97	160.65	684.16	26.99	312.05	733.10	30.05	330.72	1178.49	-94.08	28.73	1151.80	-81.68	33.98	992.66	-113.24	31.86	996.24	-119.81	79.05	1063.23	-25.07	1205.97	0.00	0.00	0.00	1045.04	-106.58	1590.50	1030.73	0.66	1594.18	896.29	-129.58	1547.04	879.11	-18.66	1546.66	882.16	287.57	77.84	284.45	282.65	79.39	883.30
7.16000	782.03	46.79	141.25	775.97	37.46	164.00	705.04	26.26	313.36	753.45	29.49	332.16	1178.52	-94.12	28.54	1152.30	-82.09	34.03	992.67	-113.15	31.84	996.28	-119.87	79.11	1069.30	-25.42	1206.62	0.00	0.00	0.00	1054.20	-105.87	1591.47	1040.33	1.04	1594.74	906.05	-130.61	1548.79	887.89	-20.51	1548.15	882.69	287.74	78.10	284.44	283.28	79.32	882.92
7.17000	807.11	49.56	143.69	798.86	40.17	165.41	725.39	25.38	312.92	773.59	28.32	332.25	1178.38	-94.53	28.79	1151.60	-81.90	33.92	992.64	-113.26	31.86	996.16	-119.98	79.27	1077.71	-25.66	1207.27	0.00	0.00	0.00	1063.95	-105.10	1592.33	1047.90	2.15	1595.32	915.79	-131.52	1550.71	896.37	-21.27	1549.71	882.15	287.39	78.11	284.27	282.88	79.34	883.12
7.18000	829.96	52.18	143.97	823.57	42.38	165.96	745.44	25.24	311.19	793.75	27.87	331.23	1178.16	-94.08	28.93	1152.10	-82.01	34.11	992.67	-113.21	31.81	996.09	-119.73	79.22	1083.54	-26.17	1208.02	0.00	0.00	0.00	1073.43	-104.04	1593.20	1056.56	2.46	1595.84	925.40	-132.45	1552.70	904.76	-22.04	1551.30	882.10	287.41	77.95	284.40	282.97	79.33	882.75
7.19000	854.32	54.42	143.27	844.70	44.18	164.36	765.63	25.63	307.94	813.61	27.33	328.89	1178.21	-94.59	28.82	1152.01	-82.23	34.07	992.67	-113.14	31.71	996.03	-119.89	79.29	1091.54	-26.44	1208.87	0.00	0.00	0.00	1082.87	-102.90	1593.99	1065.66	3.17	1595.93	934.92	-133.15	1554.69	913.33	-23.19	1552.86	881.30	288.31	78.25	285.28	282.76	79.61	883.05
7.20000	879.50	55.95	141.43	868.67	45.38	162.18	786.41	25.91	303.14	833.01	27.76	325.58	1178.04	-94.25	28.87	1151.59	-82.04	34.17	992.60	-113.23	31.67	995.88	-119.93	79.36	1097.53	-26.83	1209.52	0.00	0.00	0.00	1092.14	-101.78	1594.68	1074.11	3.93	1596.09	944.32	-133.92	1556.65	921.87	-23.95	1554.27	881.05	288.77	78.43	285.37	282.52	79.67	883.16
7.21000	906.52	56.87	138.83	893.82	46.09	158.93	807.28	26.07	296.88	852.60	28.17	320.87	1177.96	-94.41	28.88	1151.85	-82.11	34.30	992.47	-113.44	31.71	995.71	-120.44	79.59	1105.62	-27.08	1210.45	0.00	0.00	0.00	1101.11	-100.62	1595.31	1082.52	5.18	1596.07	953.62	-134.60	1558.51	930.32	-24.82	1555.56	881.39	288.76	78.67	284.73	282.65	79.48	882.44
7.22000	932.80	56.91	135.23	919.54	46.24	154.75	827.99	27.34	289.29	872.49	29.37	315.10	1177.90	-94.78	28.93	1151.62	-82.66	33.81	992.38	-113.53	31.70	995.69	-120.53	79.62	1111.71	-27.53	1211.24	0.00	0.00	0.00	1110.22	-99.50	1595.80	1091.09	6.04	1595.91	962.77	-135.08	1560.25	938.58	-25.67	1556.71	881.12	288.50	78.40	284.88	282.86	79.50	882.40
7.23000	960.26	56.65	131.13	946.59	46.27	150.24	849.08	27.96	280.24	892.78	29.33	307.71	1177.98	-94.80	29.18	1151.33	-82.29	34.05	992.29	-113.57	31.60	995.49	-120.50	79.52	1119.06	-27.69	1211.92	0.00	0.00	0.00	1118.80	-98.27	1596.17	1098.49	7.33	1595.62	971.83	-135.57	1561.79	946.81	-26.73	1557.83	881.11	288.49	78.46	284.70	282.99	79.32	882.93
7.24000	989.49	56.02	126.67	974.81	45.98	144.91	870.71	28.60	269.70	913.08	30.67	299.51	1178.21	-94.65	29.23	1150.13	-81.15	35.43	992.18	-113.54	31.53	995.25	-120.45	79.47	1126.22	-27.85	1212.39	0.00	0.00	0.00	1127.90	-96.96	1596.39	1106.58	7.91	1595.18	980.81	-136.00	1563.09	954.78	-27.38	1558.52	881.70	287.85	77.89	284.26	282.89	79.27	882.94
7.25000	1016.11	55.76	122.36	1003.86	45.62	139.29	893.02	28.98	257.77	934.15	31.34	289.79	1177.42	-94.76	28.96	1150.05	-80.99	35.51	992.00	-113.65	31.61	995.10	-120.24	79.50	1132.74	-28.22	1212.71	0.00	0.00	0.00	1136.34	-95.82	1596.43	1114.38	8.71	1594.59	989.63	-136.49	1564.10	962.72	-27.70	1558.92	881.89	287.55	77.90	284.05	282.88	79.32	882.61
7.26000	1046.92	55.25	116.77	1032.85	45.58	132.93	915.70	31.48	245.31	955.48	32.42	279.14	1177.79	-94.09	29.42	1150.21	-81.51	34.13	992.03	-113.39	31.59	994.82	-120.05	79.55	1139.59	-28.67	1212.62	0.00	0.00	0.00	1144.97	-94.95	1596.29	1123.04	9.15	1593.97	998.35	-136.87	1564.77	970.49	-27.95	1559.09	881.89	287.68	77.63	284.48	282.70	79.46	882.52
7.27000	1077.84	54.92	110.66	1063.60	45.68	126.46	939.81	31.84	230.99	976.92	32.99	267.35	1177.40	-93.94	29.17	1149.58	-80.42	35.15	991.95	-113.39	31.81	994.71	-119.91	79.70	1148.10	-28.78	1212.64	0.00	0.00	0.00	1153.68	-94.12	1596.02	1130.25	10.19	1593.23	1006.90	-137.25	1565.14	978.27	-28.15	1559.04	882.04	287.61	77.73	284.37	282.86	79.41	882.52
7.28000	1111.81	53.55	103.12	1093.77	45.65	119.33	963.51	33.59	216.45	998.64	34.85	255.03	1177.38	-94.03	29.15	1149.09	-79.94	35.30	991.94	-113.18	31.89	994.60	-119.82	79.94	1155.26	-29.28	1212.07	0.00	0.00	0.00	1161.91	-93.53	1595.66	1137.83	10.47	1592.57	1015.42	-137.54	1565.23	986.07	-28.71	1558.82	882.61	287.68	77.94	284.81	282.95	79.48	882.52
7.29000	1143.52	53.14	96.41	1124.64	45.33	112.36	987.46	35.62	201.50	1020.96	36.71	242.00	1176.76	-93.00	30.65	1149.05	-79.51	35.59	991.90	-113.19	32.17	994.64	-119.26	79.97	1160.94	-29.83	1211.22	0.00	0.00	0.00	1169.82	-93.12	1595.23	1145.37	11.05	1591.76	1023.78	-137.85	1565.02	994.14	-29.81	1558.37	882.71	287.92	78.11	284.81	283.11	79.50	882.66
7.30000	1175.47	52.45	90.14	1156.61	45.22	105.57	1012.45	37.76	186.23	1043.95	37.93	228.13	1175.69	-92.92	30.53	1148.53	-79.22	35.54	992.04	-112.65	32.16	994.68	-118.92	80.13	1168.39	-30.17	1210.35	0.00	0.00	0.00	1177.89	-92.77	1594.69	1153.54	11.31	1590.94	1032.08	-138.02	1564.58	1001.97	-29.78	1557.67	882.34	287.61	78.02	285.15	283.04	79.66	883.07
7.31000	1206.59	52.08	83.77	1187.97	45.04	98.65	1038.05	40.07	170.72	1064.81	41.26	214.89	1174.34	-93.58	30.50	1148.80	-79.18	35.72	992.13	-112.37	32.35	994.78	-118.88	80.42	1176.14	-30.62	1209.17	0.00	0.00	0.00	1185.81	-92.59	1594.12	1161.75	11.35	1590.09	1040.20	-138.18	1563.96	1009.66	-29.36	1556.81	882.32	287.86	78.10	284.90	282.98	79.49	883.16
7.32000	1238.50	51.85	77.81	1219.15	45.19	91.84	1064.28	43.10	155.66	1091.64	40.37	199.85	1173.75	-94.32	30.74	1149.30	-79.42	36.29	992.18	-112.30	32.62	994.93	-118.64	80.65	1183.77	-31.18	1207.90	0.00	0.00	0.00	1193.84	-92.59	1593.44	1169.44	11.40	1589.38	1048.20	-138.24	1563.19	1017.62	-29.82	1556.01	882.25	287.66	77.95	285.04	282.91	79.65	883.40
7.33000	1270.52	52.11	72.27	1250.19	45.40	85.48	1091.68	44.86	140.10	1115.73	43.29	186.35	1175.51	-95.00	32.06	1148.79	-79.89	36.48	992.22	-112.10	32.80	995.17	-118.40	80.87	1191.32	-31.92	1206.45	0.00	0.00	0.00	1201.52	-92.76	1592.70	1177.13	11.24	1588.65	1056.04	-138.29	1562.34	1025.67	-30.17	1555.14	882.36	287.76	78.02	284.13	282.93	79.35	883.31
7.34000	1302.89	52.31	67.64	1281.37	45.84	79.61	1119.71	45.42	124.61	1140.62	45.44	172.67	1175.57	-95.65	32.52	1149.84	-80.33	36.92	992.31	-112.04	33.07	995.38	-118.45	81.27	1199.12	-32.51	1205.06	0.00	0.00	0.00	1209.07	-92.95	1591.95	1184.84	11.12	1588.00	1063.77	-138.34	1561.38	1033.58	-29.97	1554.36	882.67	287.76	78.12	283.99	282.95	79.26	882.94
7.35000	1334.49	52.57	63.30	1313.17	46.19	74.61	1149.03	45.26	109.38	1166.46	47.30	159.41	1176.88	-95.80	32.97	1151.77	-80.71	37.55	992.32	-112.01	33.47	995.81	-118.23	81.62	1206.94	-33.20	1203.63	0.00	0.00	0.00	1217.05	-93.46	1591.05	1193.05	10.70	1587.31	1071.44	-138.32	1560.38	1041.37	-29.52	1553.48	882.45	287.75	78.18	284.03	283.02	79.23	883.11
7.36000	1365.71	52.85	59.56	1344.82	46.59	70.25	1178.38	46.29	95.38	1192.76	48.89	146.50	1176.63	-96.02	32.56	1151.16	-81.11	37.03	992.48	-111.75	33.84	996.18	-118.05	82.06	1212.84	-33.64	1202.19	0.00	0.00	0.00	1225.02	-93.87	1590.08	1201.67	10.51	1586.47	1079.14	-138.10	1559.39	1049.58	-29.81	1552.71	883.09	287.57	78.31	284.22	282.80	79.42	883.30
7.37000	1396.68	53.32	56.40	1374.66	46.83	66.18	1208.05	47.04	82.47	1219.34	49.46	134.08	1178.62	-95.70	30.44	1151.61	-82.62	34.67	992.59	-111.65	34.34	996.58	-118.03	82.70	1220.37	-34.13	1200.89	0.00	0.00	0.00	1232.41	-94.53	1589.07	1209.72	10.15	1585.77	1086.78	-137.92	1558.41	1057.58	-29.03	1552.04	882.85	287.81	78.20	284.05	282.96	79.37	883.24
7.38000	1427.22	52.76	54.05	1403.93	47.07	62.24	1237.35	47.84	70.89	1245.71	50.93	123.17	1178.68	-96.17	29.70	1151.20	-82.15	34.67	992.65	-111.62	34.99	996.99	-118.10	83.48	1227.90	-34.37	1199.70	0.00	0.00	0.00	1240.32	-94.85	1588.01	1217.86	9.70	1584.97	1094.41	-137.63	1557.50	1065.76	-28.88	1551.41	883.27	287.55	78.37	284.00	282.80	79.19	882.92
7.39000	1457.42	52.34	52.26	1434.07	45.61	57.89	1265.67	49.23	61.36	1271.74	52.34	113.34	1179.30	-96.28	29.55	1151.01	-81.64	35.02	992.84	-111.52	35.76	997.40	-118.27	84.39	1235.73	-34.48	1198.76	0.00	0.00	0.00	1248.61	-95.08	1586.90	1225.73	9.43	1584.24	1102.03	-137.19	1556.68	1073.93	-28.68	1550.83	882.73	287.62	78.13	284.49	283.00	79.26	882.66
7.40000	1486.21	52.27	51.18	1462.35	45.03	56.08	1294.13	49.45	52.81	1297.32	53.65	105.06	1178.24	-96.13	29.06	1151.21	-83.01	34.36	992.97	-111.62	36.72	998.04	-118.20	85.27	1243.94	-34.68	1198.02	0.00	0.00	0.00	1256.39	-95.42	1585.79	1234.36	9.33	1583.30	1109.70	-136.62	1555.97	1081.96	-27.83	1550.28	882.99	287.10	78.17	284.18	282.83	79.23	882.52
7.41000	1514.31	52.00	52.40	1490.94	45.31	56.63	1321.29	50.24	45.90	1322.58	54.13	98.24	1178.41	-96.19	28.93	1150.76	-82.58	34.58	993.11	-111.91	37.76	998.59	-118.29	86.27	1250.45	-34.73	1197.10	0.00	0.00	0.00	1264.15	-95.53	1584.66	1242.41	9.35	1582.25	1117.33	-136.04	1555.33	1090.16	-27.67	1549.79	883.11	287.26	78.18	283.67	283.02	79.02	883.10
7.42000	1540.21	50.27	55.24	1516.53	44.04	59.72	1347.31	52.01	41.02	1346.31	54.93	93.19	1177.39	-96.42	28.56	1150.32	-82.73	34.40	993.36	-112.07	38.76	999.08	-118.68	87.48	1258.20	-34.58	1196.47	0.00	0.00	0.00	1272.22	-95.54	1583.42	1250.62	9.25	1581.17	1124.86	-135.55	1554.77	1098.10	-27.14	1549.32	883.57	287.29	78.35	284.18	283.38	79.03	882.78
7.43000	1563.78	49.69	62.25	1540.20	42.81	64.90	1372.10	53.00	37.51	1368.04	56.06	90.03	1177.36	-96.26	28.58	1150.43	-83.95	33.70	993.60	-112.39	39.90	999.66	-119.00	88.69	1264.98	-34.33	1195.76	0.00	0.00	0.00	1279.98	-95.65	1582.16	1259.11	9.20	1579.97	1132.49	-134.84	1554.31	1105.84	-25.66	1548.94	883.00	287.41	78.08	284.26	283.20	79.30	882.71
7.44000	1586.46	48.16	70.58	1561.76	41.44	71.79	1394.92	53.68	35.43	1387.70	56.55	87.98	1176.78	-96.11	28.41	1150.32	-86.67	35.53	993.90	-112.47	41.00	1000.37	-119.52	90.07	1273.21	-34.23	1195.22	0.00	0.00	0.00	1288.03	-95.42	1580.89	1266.94	9.39	1578.82	1140.11	-134.11	1553.90	1113.78	-25.02	1548.58	882.82	287.56	78.04	283.48	282.88	79.00	883.46
7.45000	1604.50	46.21	79.43	1580.58	40.56	79.21	1415.73	53.27	34.12	1405.31	56.73	86.75	1177.79	-96.35	28.36	1150.52	-86.38	35.12	994.14	-113.10	42.49	1001.17	-119.89	91.42	1279.64	-34.18	1194.50	0.00	0.00	0.00	1295.74	-95.19	1579.62	1275.02	9.89	1577.54	1147.71	-133.29	1553.56	1121.76	-24.63	1548.35	882.98	287.34	77.97	283.75	283.02	79.00	882.86
7.46000	1619.99	44.19	87.78	1596.25	38.62	86.68	1433.72	53.85	33.99	1420.94	56.49	86.17	1177.30	-96.75	27.89	1150.96	-86.75	35.23	994.51	-113.40	43.90	1002.16	-120.17	92.86	1288.13	-34.03	1194.02	0.00	0.00	0.00	1303.16	-94.82	1578.32	1283.50	10.26	1576.32	1155.26	-132.31	1553.27	1129.35	-23.07	1547.99	883.00	287.72	78.15	284.55	282.97	79.27	882.83
7.47000	1634.20	42.88	94.90	1609.51	37.23	92.30	1449.34	52.95	33.58	1434.61	55.95	85.84	1177.57	-96.85	27.75	1150.98	-86.44	34.73	995.01	-113.57	45.34	1003.15	-120.55	94.37	1294.78	-33.94	1193.28	0.00	0.00	0.00	1310.75	-94.37	1577.16	1291.12	10.91	1575.19	1162.68	-131.34	1552.99	1137.27	-22.22	1547.77	882.87	287.71	78.00	284.11	282.91	79.17	882.97
7.48000	1644.37	40.39	99.09	1620.73	35.62	96.24	1462.03	52.12	32.98	1446.02	55.01	85.13	1177.47	-97.09	27.75	1150.51	-86.20	34.14	995.47	-113.78	46.83	1004.28	-121.13	96.06	1303.27	-33.78	1192.87	0.00	0.00	0.00	1318.51	-93.84	1576.00	1299.63	11.82	1573.96	1170.08	-130.12	1552.72	1144.95	-20.84	1547.53	883.17	287.59	78.05	284.12	282.74	79.22	882.47
7.49000	1653.18	38.62	100.96	1628.89	33.66	97.34	1471.45	51.61	32.17	1454.90	54.36	84.25	1177.33	-96.87	27.35	1151.39	-86.37	34.39	996.00	-114.49	48.69	1005.50	-121.65	97.86	1310.95	-33.50	1192.57	0.00	0.00	0.00	1325.77	-93.12	1574.99	1307.43	12.53	1572.95	1177.39	-128.84	1552.44	1152.48	-19.31	1547.30	883.17	287.52	78.04	284.40	282.78	79.26	882.82
7.50000	1659.99	36.50	99.64	1635.57	31.52	96.13	1478.15	50.17	30.37	1461.70	52.88	82.37	1177.53	-96.98	27.50	1151.24	-86.28	33.90	996.64	-114.79	50.50	1006.92	-122.02	99.66	1319.52	-32.99	1192.31	0.00	0.00	0.00	1333.34	-92.19	1574.04	1314.99	13.07	1572.15	1184.59	-127.44	1552.16	1160.21	-18.13	1547.15	882.89	287.20	78.03	284.64	283.11	79.17	883.07
7.51000	1663.70	33.65	95.69	1639.39	28.65	92.50	1481.96	49.21	28.03	1465.88	51.96	80.11	1177.82	-96.82	27.37	1151.27	-86.64	34.05	997.28	-115.52	52.66	1008.47	-122.66	101.76	1327.11	-32.50	1191.92	0.00	0.00	0.00	1340.75	-91.12	1573.25	1322.37	14.16	1571.40	1191.73	-125.87	1551.87	1167.67	-16.15	1546.84	882.82	287.37	78.08	284.26	282.88	79.14	883.11
7.52000	1666.06	30.26	90.22	1641.83	25.14	87.19	1483.57	47.76	26.02	1468.19	50.61	77.16	1177.23	-96.95	27.27	1151.45	-86.81	34.04	998.09	-116.34	54.99	1010.19	-123.09	103.95	1335.76	-31.83	1191.99	0.00	0.00	0.00	1347.88	-90.05	1572.55	1329.59	15.30	1570.79	1198.88	-124.07	1551.57	1175.42	-15.00	1546.58	882.86	287.51	77.99	284.65	282.91	79.23	882.90
7.53000	1667.52	26.11	82.84	1642.76	22.05	80.33	1483.82	46.94	24.71	1468.85	49.52	74.31	1177.58	-97.04	27.28	1151.74	-86.91	34.04	999.05	-117.07	57.43	1012.03	-123.83	106.47	1341.66	-31.20	1191.96	0.00	0.00	0.00	1354.85	-88.82	1571.94	1337.61	16.90	1570.13	1205.98	-122.19	1551.27	1182.98	-13.53	1546.23	882.35	287.24	77.78	284.05	283.14	79.06	882.28
7.54000	1669.62	23.40	77.12	1644.92	17.71	74.74	1485.07	46.24	23.89	1468.94	47.21	71.10	1177.76	-97.33	27.12	1151.54	-86.78	33.60	1000.19	-117.75	60.08	1014.08	-124.67	109.17	1348.02	-30.31	1192.12	0.00	0.00	0.00	1361.80	-87.38	1571.44	1345.72	18.20	1569.59	1212.97	-120.21	1550.93	1190.27	-11.30	1545.85	882.83	287.34	77.97	284.06	283.21	79.04	883.03
7.55000	1673.19	19.63	70.24	1648.51	15.54	68.85	1487.13	46.59	23.85	1472.21	45.38	68.96	1177.94	-97.34	27.18	1151.54	-86.88	33.67	1001.61	-118.60	63.03	1016.48	-125.56	112.09	1353.78	-29.20	1192.42	0.00	0.00	0.00	1369.19	-85.78	1571.10	1352.62	19.89	1569.27	1219.94	-118.06	1550.66	1197.55	-8.86	1545.49	882.51	287.23	77.80	284.85	282.92	79.35	882.82
7.56000	1677.49	18.04	61.23	1652.45	13.83	61.63	1489.25	45.78	23.41	1478.41	46.80	69.59	1177.15	-97.41	26.88	1151.93	-87.12	34.04	1003.41	-119.40	66.37	1019.19	-126.68	115.46	1362.51	-28.23	1192.94	0.00	0.00	0.00	1376.22	-83.97	1571.18	1361.00	21.57	1569.21	1226.81	-115.89	1550.62	1204.77	-6.25	1545.31	882.42	287.23	77.84	284.78	282.85	79.41	882.82
7.57000	1680.78	17.40	51.62	1656.56	13.44	53.09	1490.51	45.87	23.41	1484.41	47.83	70.34	1176.98	-97.34	26.78	1151.41	-87.25	34.12	1005.46	-120.49	70.20	1022.51	-127.67	119.19	1372.40	-26.97	1193.53	0.00	0.00	0.00	1382.98	-82.36	1571.56	1367.75	23.66	1569.62	1233.68	-113.59	1550.92	1212.13	-3.92	1545.60	882.60	287.37	77.92	284.41	283.06	79.22	883.12
7.58000	1683.20	16.70	43.36	1658.54	12.81	45.85	1491.95	45.94	23.30	1488.01	48.84	70.17	1177.32	-97.73	26.85	1152.40	-87.38	33.25	1008.09	-121.57	74.52	1026.49	-128.29	123.16	1382.36	-25.82	1194.32	0.00	0.00	0.00	1390.17	-80.14	1572.24	1374.84	26.19	1570.16	1240.61	-111.23	1551.58	1219.75	-2.10	1546.21	882.79	287.24	77.99	284.87	283.18	79.32	882.51
7.59000	1684.89	15.68	40.30	1659.70	11.75	43.01	1492.64	45.97	23.48	1489.40	48.94	69.69	1176.97	-97.54	26.62	1152.52	-86.48	34.21	1011.39	-123.07	79.43	1031.28	-129.42	127.82	1390.61	-24.84	1195.57	0.00	0.00	0.00	1397.05	-78.11	1573.12	1381.95	28.11	1570.95	1247.50	-108.81	1552.43	1226.98	0.64	1546.98	882.40	287.28	77.76	284.22	282.93	79.08	882.45
7.60000	1684.22	14.98	39.35	1660.12	11.15	42.09	1492.78	46.15	23.39	1489.94	48.30	69.57	1177.16	-97.84	26.75	1150.29	-92.02	38.77	1015.60	-123.81	84.72	1037.29	-130.22	132.76	1401.95	-23.89	1196.97	0.00	0.00	0.00	1404.36	-75.75	1574.21	1388.93	30.32	1571.99	1254.52	-106.25	1553.51	1234.22	3.37	1547.89	882.06	287.09	77.63	283.90	282.74	79.03	882.89
7.61000	1684.71	15.18	38.71	1659.46	10.97	41.22	1492.95	46.32	23.25	1489.95	48.79	70.06	1177.58	-97.89	26.72	1151.73	-92.41	39.80	1020.72	-124.53	90.65	1044.50	-131.31	138.18	1412.05	-22.81	1198.58	0.00	0.00	0.00	1411.27	-73.19	1575.58	1396.78	32.78	1573.06	1261.64	-103.60	1554.85	1241.26	6.62	1548.87	882.60	286.97	77.89	285.09	282.59	79.45	882.76
7.62000	1684.85	15.79	38.08	1659.52	11.63	40.77	1492.82	47.29	23.50	1490.68	49.34	70.22	1177.55	-97.75	26.48	1157.97	-91.98	42.33	1026.94	-124.71	97.15	1053.00	-131.92	143.67	1420.17	-22.05	1200.45	0.00	0.00	0.00	1418.14	-70.41	1577.04	1403.85	35.41	1574.11	1268.80	-100.84	1556.35	1248.64	9.02	1550.10	882.74	286.84	77.99	283.56	282.82	79.04	882.30
7.63000	1684.46	15.60	37.87	1659.74	12.12	40.26	1492.81	47.69	23.40	1491.34	49.73	70.29	1178.55	-97.87	26.57	1161.19	-90.57	42.46	1034.21	-124.11	103.92	1062.69	-132.10	149.23	1429.16	-21.41	1202.50	0.00	0.00	0.00	1425.25	-67.51	1578.48	1410.91	38.47	1574.94	1276.02	-98.03	1557.85	1255.93	11.68	1551.09	882.25	287.01	77.83	284.41	282.90	79.35	882.67
7.64000	1684.14	15.60	37.77	1660.13	11.81	40.75	1493.00	47.69	23.11	1491.78	49.90	70.24	1179.70	-98.11	26.59	1163.73	-86.50	44.76	1042.10	-123.29	111.51	1073.05	-132.61	155.29	1438.89	-20.68	1204.41	0.00	0.00	0.00	1432.49	-64.45	1579.84	1418.11	41.47	1575.54	1283.25	-95.27	1559.27	1262.95	15.00	1551.72	882.06	286.78	77.63	285.36	282.88	79.63	882.79
7.65000	1684.57	15.72	37.75	1659.84	11.75	40.62	1493.09	47.33	22.87	1492.07	50.15	70.24	1179.74	-97.80	26.65	1165.04	-89.45	43.62	1050.35	-122.68	120.30	1083.99	-133.02	162.02	1445.80	-19.95	1206.09	0.00	0.00	0.00	1439.97	-61.38	1581.08	1424.71	44.46	1575.95	1290.53	-92.39	1560.58	1270.15	17.93	1552.11	883.02	286.82	77.98	284.66	282.71	79.31	882.69
7.66000	1684.63	15.78	38.05	1659.74	11.80	40.57	1492.85	47.97	23.09	1492.27	50.15	70.10	1182.04	-98.04	26.63	1160.46	-86.79	41.54	1059.61	-121.38	129.65	1095.34	-132.86	169.32	1454.20	-19.34	1207.65	0.00	0.00	0.00	1446.99	-58.24	1582.35	1432.54	47.66	1576.10	1297.83	-89.56	1561.76	1277.45	20.65	1552.23	882.04	287.03	77.69	284.91	282.42	79.33	882.59
7.67000	1684.21	15.53	38.19	1659.68	12.07	40.39	1492.56	48.33	23.06	1491.99	50.73	70.24	1184.75	-98.60	26.15	1165.26	-86.71	42.62	1070.09	-120.26	139.51	1107.72	-132.20	176.78	1463.09	-18.77	1208.94	0.00	0.00	0.00	1454.18	-55.21	1583.45	1440.05	50.78	1576.12	1305.08	-86.83	1562.84	1284.65	23.78	1552.22	882.11	286.88	77.78	285.08	282.81	79.46	882.33
7.68000	1684.12	15.62	38.28	1659.50	11.62	40.63	1492.88	47.64	22.75	1492.09	51.00	70.19	1188.13	-99.28	25.63	1170.03	-87.08	43.72	1081.73	-119.04	149.46	1121.39	-131.30	184.18	1470.44	-18.29	1209.97	0.00	0.00	0.00	1461.17	-52.54	1584.49	1446.86	53.27	1576.19	1312.36	-84.16	1563.79	1292.03	26.29	1552.24	882.36	286.74	77.82	285.00	282.99	79.66	882.93
7.69000	1684.14	15.68	38.49	1659.16	11.79	40.69	1492.53	48.21	22.92	1492.07	51.29	70.02	1192.19	-99.63	25.26	1174.83	-87.64	44.85	1094.30	-117.71	159.35	1136.33	-129.95	191.36	1478.59	-17.86	1210.69	0.00	0.00	0.00	1468.48	-50.13	1585.34	1454.89	55.41	1576.22	1319.65	-81.66	1564.60	1299.53	28.80	1552.20	881.93	286.83	77.61	284.81	282.92	79.54	882.97
7.70000	1684.22	15.84	38.72	1658.90	11.75	40.93	1492.69	47.69	22.65	1492.11	51.23	69.72	1197.29	-100.29	24.83	1182.99	-88.60	46.63	1107.46	-116.77	169.22	1152.13	-128.74	198.41	1486.26	-17.74	1211.08	0.00	0.00	0.00	1475.90	-47.84	1586.07	1463.05	57.83	1576.18	1327.00	-79.26	1565.26	1307.25	30.88	1552.12	882.03	286.58	77.75	284.90	283.22	79.56	882.92
7.71000	1683.57	15.85	38.58	1659.03	11.64	41.16	1492.52	48.09	22.67	1492.00	51.85	69.71	1203.43	-100.57	24.56	1191.67	-90.02	47.97	1121.85	-115.52	178.68	1168.68	-127.45	204.96	1493.57	-17.40	1211.35	0.00	0.00	0.00	1483.44	-45.85	1586.69	1470.60	59.49	1576.28	1334.43	-77.09	1565.76	1315.02	32.66	1552.05	882.33	286.61	77.61	284.78	283.24	79.69	883.13
7.72000	1683.97	16.23	38.85	1659.50	12.18	41.37	1492.49	47.97	22.55	1491.89	52.32	69.62	1211.06	-102.41	23.38	1202.56	-91.56	49.75	1138.25	-114.17	187.12	1185.84	-125.94	210.98	1501.34	-17.04	1211.29	0.00	0.00	0.00	1491.12	-44.12	1587.18	1478.25	61.14	1576.52	1341.79	-75.18	1566.10	1322.59	34.99	1552.06	882.36	286.45	77.63	284.77	282.91	79.63	882.83
7.73000	1683.90	15.99	39.20	1658.95	11.92	41.57	1492.13	48.69	22.85	1492.03	52.80	69.56	1219.88	-104.43	25.61	1213.44	-93.42	52.10	1156.28	-114.10	193.82	1203.33	-124.12	216.25	1507.81	-16.72	1210.99	0.00	0.00	0.00	1498.74	-43.13	1587.57	1485.70	62.68	1576.67	1349.18	-73.38	1566.38	1330.60	36.50	1552.10	882.66	286.70	77.63	285.00	282.95	79.82	883.18
7.74000	1683.75	16.21	39.25	1659.25	12.05	41.85	1492.71	47.79	22.31	1492.26	52.88	69.51	1233.46	-107.14	29.20	1228.55	-95.61	55.61	1175.62	-113.26	199.77	1220.42	-122.85	221.16	1514.63	-16.50	1210.67	0.00	0.00	0.00	1506.57	-42.12	1587.87	1493.85	63.57	1576.95	1356.62	-71.94	1566.58	1338.53	38.22	1552.29	882.99	286.95	77.84	285.04	282.96	79.85	883.44
7.75000	1683.45	16.45	39.02	1659.62	12.25	42.02	1492.60	48.04	22.37	1492.26	53.55	69.61	1251.96	-109.75	33.91	1246.29	-97.92	59.50	1193.46	-111.57	204.06	1237.65	-121.28	225.99	1522.19	-16.08	1210.43	0.00	0.00	0.00	1514.09	-41.35	1588.15	1501.97	64.33	1577.41	1364.13	-70.49	1566.77	1346.58	39.81	1552.57	882.75	286.70	77.87	284.67	283.16	79.67	883.56
7.76000	1683.57	16.35	39.28	1659.51	12.26	42.07	1492.43	48.44	22.45	1492.40	53.99	69.60	1273.78	-112.66	38.39	1267.11	-100.14	63.51	1210.94	-109.87	206.51	1255.48	-119.14	230.07	1530.59	-15.95	1210.29	0.00	0.00	0.00	1522.07	-40.67	1588.44	1509.99	65.22	1577.78	1371.73	-69.26	1566.97	1354.66	41.46	1552.82	883.09	286.89	77.87	284.70	283.08	79.59	883.60
7.77000	1683.64	16.50	39.40	1659.81	12.55	42.28	1492.73	48.23	22.34	1492.76	53.86	69.47	1297.91	-115.92	42.17	1289.88	-102.35	66.83	1229.11	-108.44	207.88	1273.45	-117.20	233.07	1537.81	-15.36	1210.29	0.00	0.00	0.00	1529.63	-40.30	1588.75	1517.94	65.71	1578.26	1379.35	-68.29	1567.24	1362.69	42.67	1553.29	883.35	286.85	77.78	284.42	283.33	79.32	883.13
7.78000	1683.09	16.59	39.14	1659.19	12.50	42.12	1492.55	48.62	22.43	1492.91	53.85	69.36	1322.69	-118.87	45.15	1313.98	-104.44	69.25	1247.96	-107.44	208.21	1292.19	-115.04	234.40	1545.35	-14.79	1210.43	0.00	0.00	0.00	1537.77	-39.92	1588.99	1526.33	65.99	1578.82	1387.26	-67.18	1567.60	1370.81	44.06	1553.82	883.14	286.93	77.72	284.70	283.31	79.65	883.35
7.79000	1683.44	16.48	39.67	1659.34	12.34	42.45	1492.43	48.91	22.53	1492.94	54.23	69.46	1347.95	-121.48	47.47	1339.07	-106.45	70.93	1267.68	-106.27	207.13	1311.46	-113.41	234.54	1552.39	-13.98	1210.78	0.00	0.00	0.00	1545.35	-39.93	1589.23	1534.80	66.32	1579.43	1395.22	-66.24	1568.02	1379.12	44.88	1554.62	882.67	286.93	77.53	284.65	283.26	79.61	883.37
7.80000	1683.86	16.77	39.66	1659.09	12.38	42.42	1492.66	48.24	22.10	1492.75	54.32	69.50	1374.85	-124.01	48.78	1364.16	-108.17	71.58	1287.79	-105.28	204.83	1330.59	-112.02	233.68	1559.40	-12.87	1211.03	0.00	0.00	0.00	1553.59	-39.89	1589.40	1543.37	66.28	1579.96	1403.19	-65.42	1568.48	1387.49	45.78	1555.36	883.37	286.86	77.87	284.12	283.20	79.41	883.01
7.81000	1683.80	16.62	39.87	1659.97	12.43	42.79	1492.34	48.92	22.44	1492.81	54.23	69.51	1401.20	-124.78	50.93	1391.22	-109.57	71.87	1308.59	-104.20	201.16	1349.85	-110.71	231.51	1567.10	-11.77	1211.27	0.00	0.00	0.00	1561.59	-40.14	1589.56	1551.93	66.53	1580.42	1411.22	-64.58	1568.98	1395.91	46.85	1556.20	883.56	286.88	77.84	283.72	283.24	79.31	882.84
7.82000	1684.00	16.59	39.79	1659.66	12.60	42.38	1492.08	49.04	22.54	1492.62	54.22	69.82	1428.59	-126.33	51.03	1417.97	-110.77	71.19	1329.88	-103.46	196.42	1369.92	-109.19	228.03	1573.51	-10.84	1211.48	0.00	0.00	0.00	1570.39	-39.99	1589.55	1560.07	66.54	1580.85	1419.15	-64.00	1569.44	1404.54	47.42	1557.07	883.46	286.97	77.80	283.40	283.06	79.18	883.15
7.83000	1684.17	16.22	39.89	1659.25	12.50	42.26	1492.10	48.59	22.47	1492.51	53.98	69.90	1456.43	-127.65	50.49	1445.50	-111.63	69.97	1351.24	-102.57	190.38	1390.21	-107.86	223.52	1580.69	-9.75	1211.83	0.00	0.00	0.00	1578.12	-40.29	1589.57	1568.83	66.45	1581.24	1427.14	-63.44	1569.90	1412.90	48.46	1557.83	882.85	286.54	77.75	284.74	283.27	79.61	883.34
7.84000	1684.70	16.41	39.70	1659.49	12.31	42.04	1491.99	48.54	22.49	1492.54	53.25	70.01	1485.92	-128.52	49.81	1473.33	-112.49	68.28	1373.10	-102.20	183.37	1410.52	-107.02	218.23	1587.62	-8.61	1211.99	0.00	0.00	0.00	1586.14	-40.55	1589.44	1577.06	66.32	1581.64	1435.26	-62.91	1570.32	1421.57	48.49	1558.78	883.05	286.43	77.79	284.31	283.09	79.50	883.50
7.85000	1684.59	15.86	39.47	1659.55	12.01	41.75	1492.24	47.82	22.40	1492.71	52.35	69.97	1515.74	-129.19	48.63	1502.46	-113.23	66.26	1395.58	-101.99	175.48	1431.49	-106.41	212.04	1594.13	-7.53	1212.16	0.00	0.00	0.00	1594.52	-40.63	1589.30	1586.25	65.95	1581.87	1443.47	-62.52	1570.70	1429.86	49.58	1559.41	883.51	286.49	77.92	283.67	282.93	79.28	883.05
7.86000	1684.17	15.41	38.94	1659.51	12.06	41.14	1492.01	48.30	22.78	1492.70	52.40	70.36	1547.10	-129.56	47.47	1532.13	-113.74	63.86	1418.96	-101.37	166.31	1452.77	-105.74	204.70	1602.36	-6.51	1212.37	0.00	0.00	0.00	1602.80	-40.91	1589.07	1594.77	66.11	1581.97	1451.70	-62.18	1570.99	1438.44	49.87	1560.11	882.93	286.77	77.64	283.90	283.26	79.28	883.05
7.87000	1684.52	15.05	38.67	1659.39	11.55	40.80	1492.25	47.90	22.90	1492.62	52.45	70.71	1578.09	-129.63	45.68	1562.92	-113.93	61.49	1442.73	-101.68	156.69	1474.63	-105.31	196.45	1608.62	-5.42	1212.37	0.00	0.00	0.00	1611.10	-40.80	1588.79	1603.59	65.84	1582.21	1459.99	-61.88	1571.20	1446.91	50.40	1560.70	882.77	286.61	77.73	283.55	283.22	79.21	883.35
7.88000	1685.07	14.86	38.47	1659.73	11.96	40.05	1492.27	47.80	22.99	1493.18	51.29	70.55	1609.07	-129.80	43.42	1592.69	-114.07	58.48	1467.34	-101.36	146.06	1497.37	-104.77	187.55	1616.53	-4.28	1212.27	0.00	0.00	0.00	1619.68	-41.08	1588.40	1611.56	65.93	1582.25	1468.10	-61.76	1571.26	1455.43	50.70	1561.15	882.35	286.55	77.72	283.86	283.32	79.23	882.49
7.89000	1684.26	16.06	41.44	1658.75	13.04	42.20	1492.68	46.95	22.81	1493.48	50.93	70.77	1641.35	-131.26	39.47	1623.35	-113.88	55.62	1492.02	-102.74	135.50	1520.55	-104.64	178.20	1624.57	-3.24	1212.04	0.00	0.00	0.00	1628.11	-41.01	1588.01	1620.13	65.79	1582.16	1476.36	-61.41	1571.21	1463.83	51.08	1561.55	882.22	286.80	77.53	283.98	283.16	79.24	882.48
7.90000	1685.27	15.22	41.75	1658.96	12.21	42.13	1492.69	47.03	22.99	1493.65	50.88	70.97	1673.76	-131.14	37.64	1654.50	-113.53	52.77	1517.92	-103.58	124.49	1544.48	-104.86	168.83	1631.92	-1.97	1211.61	0.00	0.00	0.00	1636.32	-41.07	1587.52	1628.37	65.60	1582.15	1484.53	-61.08	1570.98	1472.11	51.84	1561.69	881.73	286.80	77.43	284.51	283.18	79.37	882.66
7.91000	1686.45	14.55	42.80	1659.46	11.67	42.73	1492.77	46.77	23.09	1494.04	50.93	71.21	1706.45	-130.25	36.60	1686.64	-113.01	50.74	1545.03	-103.86	113.34	1569.20	-104.53	158.87	1639.20	-0.74	1211.17	0.00	0.00	0.00	1644.52	-41.00	1586.96	1636.95	65.60	1581.94	1492.81	-60.74	1570.63	1480.71	51.89	1561.78	882.17	287.08	77.58	284.38	283.13	79.45	882.75
7.92000	1686.78	14.17	43.42	1659.47	11.45	43.07	1492.83	46.71	23.20	1494.40	50.78	71.29	1739.29	-129.70	36.02	1718.73	-112.30	49.05	1573.11	-103.73	101.95	1593.64	-105.77	149.35	1646.26	0.38	1210.76	0.00	0.00	0.00	1652.93	-40.70	1586.35	1644.78	65.91	1581.80	1501.13	-60.42	1570.13	1489.14	52.29	1561.61	882.59	286.68	77.68	284.32	283.23	79.38	882.55
7.93000	1686.80	14.40	43.96	1660.65	11.60	43.57	1493.13	46.29	23.19	1494.66	51.01	71.58	1773.01	-128.70	36.39	1750.91	-111.49	47.97	1601.77	-104.22	90.90	1619.01	-106.84	140.02	1654.35	1.54	1210.16	0.00	0.00	0.00	1660.98	-40.52	1585.66	1653.29	66.23	1581.44	1509.60	-60.12	1569.45	1497.65	52.36	1561.34	882.42	286.56	77.56	284.69	282.88	79.46	882.82
7.94000	1684.98	14.58	42.70	1660.50	11.89	43.15	1493.27	46.12	23.28	1495.56	50.18	71.41	1805.83	-127.48	37.07	1784.03	-110.33	47.87	1631.40	-104.03	79.88	1645.24	-107.12	130.49	1663.02	2.60	1209.51	0.00	0.00	0.00	1669.21	-40.33	1584.90	1661.66	66.64	1580.84	1518.14	-59.76	1568.64	1505.92	52.57	1560.85	882.13	286.72	77.48	284.23	283.09	79.33	882.68
7.95000	1685.59	15.75	41.46	1661.17	11.47	39.49	1493.24	46.25	23.52	1495.73	50.62	71.79	1838.05	-126.13	38.15	1815.55	-109.18	47.83	1660.92	-105.23	70.33	1671.76	-108.26	121.78	1671.35	3.68	1208.60	0.00	0.00	0.00	1677.39	-39.90	1584.05	1669.97	66.84	1580.29	1526.60	-59.38	1567.68	1514.11	53.30	1560.02	881.99	286.68	77.38	284.52	283.32	79.44	882.57
7.96000	1685.39	15.41	35.93	1660.62	12.11	38.35	1493.19	46.46	23.81	1496.15	50.46	71.81	1870.17	-124.33	39.89	1847.05	-107.79	48.40	1690.61	-106.86	61.52	1699.03	-108.71	113.26	1678.88	4.71	1207.63	0.00	0.00	0.00	1685.56	-39.48	1583.15	1678.17	66.99	1579.54	1535.08	-58.97	1566.63	1522.40	53.64	1559.20	882.08	286.50	77.40	284.58	283.24	79.45	882.35
7.97000	1685.22	15.88	35.14	1660.48	12.37	38.08	1493.35	46.19	23.94	1496.90	49.70	71.67	1902.40	-122.38	42.44	1878.93	-106.08	49.94	1721.58	-106.99	52.98	1726.08	-110.41	105.80	1687.63	5.54	1206.56	0.00	0.00	0.00	1693.91	-38.85	1582.13	1686.99	67.73	1578.53	1543.50	-58.56	1565.47	1530.90	53.49	1558.16	882.46	286.78	77.49	284.19	283.22	79.31	882.48
7.98000	1684.98	16.21	34.63	1660.25	12.70	37.71	1493.51	46.27	24.28	1497.09	49.96	72.08	1934.07	-120.17	45.82	1909.09	-104.31	51.74	1751.73	-108.75	46.27	1753.72	-111.11	98.90	1695.53	6.30	1205.28	0.00	0.00	0.00	1702.45	-38.03	1581.03	1694.91	68.61	1577.44	1551.99	-58.18	1564.24	1539.37	53.55	1556.99	882.51	286.93	77.63	284.78	283.33	79.56	882.66
7.99000	1685.01	16.60	34.26	1660.36	13.12	37.44	1493.99	45.23	24.29	1497.66	49.52	72.23	1964.99	-119.15	49.50	1939.60	-102.42	55.07	1782.99	-109.17	40.22	1781.09	-113.38	93.65	1703.83	6.98	1203.97	0.00	0.00	0.00	1710.61	-37.35	1579.79	1703.15	69.34	1576.23	1560.63	-57.74	1562.92	1547.81	53.62	1555.68	882.59	287.03	77.60	285.10	283.16	79.70	882.78
8.00000	1685.45	16.79	34.28	1660.19	13.33	37.03	1494.03	45.26	24.65	1497.77	49.78	72.71	1994.53	-117.17	55.27	1968.99	-100.52	59.74	1812.41	-111.64	36.73	1808.79	-113.86	89.25	1711.65	7.53	1202.42	0.00	0.00	0.00	1719.35	-36.48	1578.46	1711.76	70.10	1574.75	1569.32	-57.31	1561.51	1556.04	54.15	1554.20	883.12	286.92	77.83	285.84	283.11	79.88	882.35
8.01000	1684.46	16.95	33.61	1660.81	13.28	37.12	1494.20	44.97	24.71	1498.10	49.50	72.95	2023.04	-114.66	62.78	1997.45	-98.53	66.15	1842.37	-112.32	33.99	1835.03	-115.38	86.87	1720.02	8.03	1200.92	0.00	0.00	0.00	1727.81	-35.58	1577.01	1720.04	70.98	1573.13	1578.10	-56.83	1560.04	1564.13	54.72	1552.53	882.50	286.65	77.64	285.31	283.27	79.69	882.75
8.02000	1684.64	17.05	33.47	1660.96	13.61	36.76	1494.18	45.07	25.19	1498.06	49.93	73.51	2050.69	-112.25	72.21	2024.38	-96.60	74.20	1871.48	-112.18	32.58	1860.50	-116.49	85.50	1728.43	8.37	1199.19	0.00	0.00	0.00	1736.43	-34.88	1575.50	1728.36	71.28	1571.44	1586.66	-56.53	1558.50	1572.65	54.42	1550.84	882.64	286.66	77.60	284.46	283.36	79.41	882.73
8.03000	1685.46	17.31	33.46	1661.44	13.86	36.64	1494.35	45.00	25.46	1498.49	49.52	73.69	2075.17	-108.05	84.02	2050.91	-96.70	80.92	1899.49	-112.12	32.87	1885.15	-116.78	85.28	1737.47	8.58	1197.50	0.00	0.00	0.00	1744.99	-34.19	1573.90	1736.76	71.77	1569.68	1595.40	-56.13	1556.92	1581.06	54.14	1549.04	883.16	286.87	77.80	284.41	283.41	79.37	882.66
8.04000	1684.81	16.99	33.17	1661.15	14.05	36.40	1494.62	44.31	25.64	1498.56	49.90	74.29	2098.94	-106.12	95.06	2075.11	-93.93	90.73	1925.27	-112.07	34.44	1908.36	-116.82	86.23	1745.79	8.70	1195.79	0.00	0.00	0.00	1753.78	-33.38	1572.20	1744.46	72.99	1567.75	1604.01	-56.08	1555.30	1589.33	54.04	1547.24	882.41	286.74	77.57	284.63	283.28	79.51	882.95
8.05000	1685.10	16.96	33.25	1661.28	14.25	36.25	1494.46	44.93	26.35	1498.94	50.03	74.74	2120.37	-104.04	105.59	2098.72	-92.11	100.53	1949.44	-111.36	36.38	1929.85	-116.32	87.57	1754.91	8.74	1194.09	0.00	0.00	0.00	1762.23	-32.67	1570.55	1752.80	73.52	1565.81	1612.72	-56.22	1553.66	1597.49	54.27	1545.40	882.57	287.02	77.50	285.02	283.23	79.65	883.10
8.06000	1685.13	17.13	33.06	1661.11	14.08	36.29	1494.74	44.90	26.88	1498.99	50.65	75.52	2140.09	-102.24	114.51	2117.76	-93.57	102.39	1971.21	-110.87	38.66	1950.14	-115.59	89.13	1764.06	8.75	1192.33	0.00	0.00	0.00	1771.17	-32.20	1568.98	1761.03	73.77	1563.90	1621.52	-56.53	1552.02	1605.82	54.01	1543.47	882.17	286.90	77.57	284.95	283.27	79.71	883.05
8.07000	1685.23	17.13	33.22	1661.89	14.51	36.15	1494.98	44.55	27.44	1499.67	50.34	76.12	2157.79	-99.99	121.67	2135.33	-92.24	108.11	1991.16	-109.89	40.36	1967.98	-115.70	90.87	1772.95	8.50	1190.69	0.00	0.00	0.00	1779.46	-31.70	1567.51	1769.24	73.82	1562.12	1630.52	-56.86	1550.37	1614.56	53.13	1541.71	882.42	286.93	77.75	283.92	283.39	79.23	882.78
8.08000	1685.21	17.22	32.88	1661.86	14.75	35.72	1495.27	44.37	28.16	1500.34	49.97	76.74	2173.01	-97.56	126.51	2149.97	-89.16	112.83	2008.38	-109.33	41.30	1983.74	-115.56	91.70	1781.75	8.23	1188.94	0.00	0.00	0.00	1788.22	-31.35	1566.04	1777.66	74.00	1560.40	1639.50	-57.36	1548.78	1622.91	52.60	1539.91	882.76	286.88	77.61	284.53	283.42	79.33	882.72
8.09000	1685.27	17.27	32.56	1662.17	14.91	35.67	1495.38	44.55	29.10	1500.59	50.83	77.95	2185.78	-94.49	128.83	2163.13	-87.20	114.48	2022.04	-110.07	41.73	1997.50	-115.21	91.49	1791.05	7.80	1187.26	0.00	0.00	0.00	1796.85	-31.27	1564.73	1786.53	73.88	1558.78	1648.40	-57.97	1547.27	1631.33	51.85	1538.23	882.19	286.93	77.60	284.82	283.36	79.64	882.95
8.10000	1685.22	17.17	32.44	1662.11	15.10	35.36	1495.85	44.42	30.06	1501.27	50.94	79.08	2196.54	-91.29	128.31	2174.23	-84.99	113.39	2033.20	-110.37	40.63	2009.10	-115.02	90.49	1800.19	7.34	1185.71	0.00	0.00	0.00	1805.36	-31.33	1563.59	1794.41	73.53	1557.45	1657.29	-58.78	1545.83	1640.06	50.05	1536.71	882.46	287.17	77.56	284.55	283.14	79.58	882.78
8.11000	1685.61	17.24	32.45	1661.86	14.95	35.18	1495.87	44.86	31.42	1502.21	50.58	79.99	2204.88	-88.47	124.52	2182.47	-81.95	110.07	2041.13	-111.56	39.15	2018.47	-114.40	88.40	1809.14	6.63	1184.29	0.00	0.00	0.00	1814.01	-31.43	1562.55	1802.65	73.26	1556.21	1666.28	-59.75	1544.48	1648.22	49.26	1535.17	882.04	287.10	77.49	284.99	283.29	79.72	882.60
8.12000	1685.88	17.26	32.29	1662.45	15.34	34.90	1496.20	45.00	32.83	1503.03	51.33	81.67	2211.92	-86.77	118.27	2189.49	-80.25	104.43	2046.47	-112.74	37.07	2025.68	-114.39	85.87	1818.56	5.94	1183.01	0.00	0.00	0.00	1822.72	-31.85	1561.64	1810.99	72.82	1555.10	1675.35	-60.79	1543.21	1656.37	48.44	1533.71	881.99	287.02	77.48	284.92	283.09	79.68	882.79
8.13000	1686.57	17.45	32.35	1662.01	15.45	34.67	1496.74	44.98	34.51	1504.15	51.37	83.13	2217.33	-85.43	110.64	2194.54	-78.76	97.49	2049.54	-112.95	35.05	2030.16	-115.73	83.69	1828.03	5.17	1181.92	0.00	0.00	0.00	1831.24	-32.63	1560.82	1819.34	71.95	1554.18	1684.16	-62.35	1541.95	1664.94	46.60	1532.44	882.77	287.05	77.60	284.69	283.31	79.49	883.00
8.14000	1685.68	17.29	31.96	1662.62	16.03	34.42	1497.22	45.40	36.72	1505.02	52.16	85.43	2220.89	-85.00	101.39	2199.11	-79.19	88.98	2051.51	-112.34	32.82	2033.19	-116.47	81.02	1837.61	4.29	1181.04	0.00	0.00	0.00	1839.99	-33.63	1560.07	1827.80	71.15	1553.37	1693.15	-63.86	1540.75	1673.69	44.61	1531.27	882.19	287.01	77.43	284.11	283.44	79.31	882.82
8.15000	1685.90	17.54	31.60	1662.78	16.03	34.56	1498.06	45.14	38.84	1506.67	51.83	87.49	2225.13	-86.30	92.04	2201.70	-77.84	84.94	2053.73	-110.87	31.09	2036.54	-114.68	77.74	1847.24	3.33	1180.31	0.00	0.00	0.00	1848.92	-34.72	1559.44	1836.45	69.55	1552.78	1701.95	-65.65	1539.65	1681.86	43.81	1530.08	882.04	287.01	77.35	284.68	283.21	79.49	882.71
8.16000	1686.40	17.57	31.54	1662.97	16.24	34.36	1499.54	44.00	41.06	1508.62	51.49	89.94	2230.78	-88.64	81.30	2205.72	-78.76	76.62	2056.31	-110.32	30.69	2040.63	-113.69	76.31	1856.88	2.38	1179.82	0.00	0.00	0.00	1857.88	-36.33	1559.01	1844.63	68.04	1552.49	1710.82	-67.44	1538.73	1690.68	41.80	1529.23	882.22	286.89	77.41	284.90	283.25	79.67	883.69
8.17000	1686.38	17.63	31.22	1662.83	15.98	34.32	1500.51	44.47	44.24	1510.69	51.74	93.15	2236.56	-90.56	69.49	2209.76	-78.87	69.94	2058.17	-110.63	30.66	2046.40	-114.29	76.87	1866.13	1.46	1179.72	0.00	0.00	0.00	1866.54	-38.28	1558.97	1853.43	66.28	1552.64	1719.57	-69.73	1538.17	1699.82	39.24	1529.00	882.45	286.67	77.65	284.98	283.34	79.52	882.93
8.18000	1686.29	17.74	30.99	1662.86	18.05	35.42	1501.91	45.00	47.79	1512.96	52.36	96.91	2240.71	-91.66	58.62	2213.87	-79.30	61.31	2060.16	-110.26	30.24	2051.68	-114.42	76.69	1876.47	0.88	1180.16	0.00	0.00	0.00	1875.64	-40.41	1559.35	1862.41	64.01	1553.39	1728.68	-71.63	1538.19	1708.33	38.00	1529.35	882.69	286.78	77.65	284.34	283.15	79.43	882.50
8.19000	1686.07	17.71	30.90	1663.10	18.18	35.34	1503.42	45.90	51.98	1515.51	53.26	101.15	2243.58	-90.79	49.76	2216.55	-78.72	53.66	2061.65	-110.36	30.04	2055.34	-113.79	75.66	1885.94	0.22	1181.10	0.00	0.00	0.00	1884.65	-42.84	1560.02	1871.54	61.42	1554.63	1737.77	-73.86	1538.57	1717.21	36.12	1530.16	882.08	286.73	77.57	284.43	283.16	79.44	883.12
8.20000	1686.09	17.64	30.99	1664.14	18.45	35.55	1505.57	46.75	56.65	1518.86	54.19	105.92	2245.95	-88.84	42.91	2219.39	-76.74	48.22	2063.31	-110.04	30.35	2058.27	-113.34	75.59	1896.53	-0.29	1182.44	0.00	0.00	0.00	1893.80	-45.45	1560.86	1880.56	58.67	1556.17	1746.78	-76.21	1539.13	1726.44	33.59	1531.49	882.19	286.74	77.74	284.16	283.28	79.41	883.21
8.21000	1687.15	18.07	31.21	1663.61	18.51	35.14	1508.19	47.88	61.70	1523.00	55.31	111.09	2247.62	-87.05	40.18	2220.66	-74.92	45.56	2063.97	-109.96	30.89	2060.60	-113.42	76.26	1906.33	-0.73	1183.98	0.00	0.00	0.00	1902.70	-48.41	1561.85	1889.65	56.13	1557.95	1755.68	-78.69	1539.81	1735.75	31.13	1532.90	882.17	286.68	77.57	283.67	283.20	79.31	883.00
8.22000	1686.65	18.26	30.68	1664.69	18.62	35.22	1511.62	49.10	67.52	1528.01	56.28	116.82	2248.00	-86.93	38.66	2221.14	-74.55	44.38	2064.06	-110.24	31.23	2061.97	-112.98	76.64	1915.88	-1.36	1185.75	0.00	0.00	0.00	1911.71	-51.64	1563.21	1898.80	53.16	1560.13	1764.55	-81.32	1540.65	1745.02	28.45	1534.57	882.24	287.01	77.44	284.12	283.08	79.41	882.70
8.23000	1687.38	18.57	30.67	1664.67	18.52	35.01	1515.80	50.51	74.09	1535.93	58.75	126.16	2247.96	-87.33	37.97	2221.22	-74.90	43.71	2064.19	-110.54	31.21	2061.88	-113.25	76.96	1925.98	-1.87	1187.74	0.00	0.00	0.00	1921.00	-54.81	1564.80	1908.48	49.83	1562.55	1773.62	-83.70	1541.68	1753.82	27.08	1536.31	882.54	286.95	77.65	284.01	283.42	79.30	883.10
8.24000	1687.86	18.81	30.15	1665.01	18.46	34.97	1520.71	51.44	81.23	1541.05	59.97	132.08	2248.09	-87.15	37.52	2221.59	-74.75	43.33	2064.22	-110.89	31.10	2062.68	-112.88	76.89	1935.52	-2.41	1189.84	0.00	0.00	0.00	1929.88	-58.14	1566.46	1917.55	46.63	1565.21	1782.65	-86.14	1542.80	1763.80	24.02	1539.22	883.31	287.13	77.79	284.70	283.23	79.57	883.31
8.25000	1689.09	18.97	30.27	1665.80	18.23	35.19	1527.13	51.85	88.70	1549.73	59.11	136.14	2247.95	-86.68	37.37	2221.42	-74.61	42.87	2064.66	-110.46	30.59	2063.20	-113.44	77.33	1945.56	-2.94	1192.06	0.00	0.00	0.00	1939.04	-61.42	1568.05	1927.47	43.16	1567.84	1791.69	-88.68	1543.80	1773.43	21.23	1541.43	882.69	287.17	77.59	284.66	283.23	79.52	883.16
8.26000	1689.80	19.45	29.63	1667.30	18.06	35.62	1534.25	52.80	96.84	1559.59	59.97	142.68	2248.14	-86.90	37.12	2221.55	-74.56	42.70	2064.42	-111.05	30.82	2063.63	-113.76	77.67	1955.46	-3.36	1194.28	0.00	0.00	0.00	1948.32	-64.50	1569.57	1936.52	40.35	1570.26	1800.53	-91.34	1544.64	1782.66	18.56	1543.17	882.69	287.11	77.66	284.41	283.41	79.57	882.71
8.27000	1690.39	19.79	29.25	1668.09	18.14	35.59	1542.77	53.19	105.57	1570.62	61.08	149.26	2248.10	-86.66	37.04	2221.46	-74.55	42.44	2064.74	-110.65	30.53	2063.92	-113.71	77.74	1964.64	-3.95	1196.43	0.00	0.00	0.00	1957.57	-67.66	1570.97	1945.80	37.50	1572.50	1809.46	-93.75	1545.33	1792.02	16.52	1544.64	882.58	287.00	77.63	284.72	283.23	79.64	883.18
8.28000	1691.72	20.34	28.63	1669.39	18.15	35.51	1552.10	53.31	114.75	1583.32	61.49	155.62	2247.96	-86.71	36.79	2221.38	-74.57	42.25	2064.69	-110.88	30.42	2064.15	-113.95	77.76	1975.21	-4.33	1198.39	0.00	0.00	0.00	1966.77	-70.31	1572.17	1954.63	34.81	1574.53	1818.70	-95.87	1545.95	1801.41	14.30	1545.95	882.95	286.94	77.87	284.42	283.48	79.51	883.50
8.29000	1693.28	21.25	27.57	1672.78	18.61	35.98	1562.18	53.66	124.97	1596.49	61.60	162.57	2247.78	-86.64	36.80	2221.52	-74.58	42.18	2064.84	-110.76	30.19	2064.26	-114.32	77.78	1985.38	-4.76	1200.13	0.00	0.00	0.00	1975.66	-73.05	1573.41	1964.36	32.24	1576.46	1828.01	-98.03	1546.46	1810.74	12.01	1547.08	882.24	287.13	77.70	284.10	283.42	79.53	883.23
8.30000	1696.46	22.40	26.76	1678.48	19.29	37.54	1573.40	53.95	136.03	1610.25	61.37	170.48	2247.99	-86.75	36.64	2221.61	-74.67	42.14	2064.52	-111.21	30.28	2064.73	-114.11	77.47	1994.76	-5.16	1201.39	0.00	0.00	0.00	1984.48	-74.97	1574.62	1973.43	30.20	1578.13	1837.50	-99.93	1546.91	1819.84	10.07	1547.99	882.48	286.87	77.57	284.18	283.41	79.44	883.16
8.31000	1699.63	23.37	25.80	1682.99	19.82	38.56	1585.97	53.57	147.36	1625.06	60.27	179.16	2248.00	-86.74	36.59	2221.34	-74.71	41.88	2064.54	-111.20	30.21	2064.61	-114.39	77.40	2004.43	-5.53	1202.35	0.00	0.00	0.00	1993.60	-76.68	1575.75	1981.75	28.60	1579.71	1846.82	-101.95	1547.28	1829.25	8.08	1548.76	882.05	286.87	77.56	284.07	283.50	79.26	882.91
8.32000	1703.81	24.84	24.59	1689.33	20.62	40.06	1600.21	52.30	158.45	1641.22	58.92	188.24	2248.15	-86.61	36.60	2221.42	-74.81	41.77	2064.55	-111.24	30.21	2064.90	-114.20	77.12	2013.33	-5.65	1202.96	0.00	0.00	0.00	2002.52	-78.13	1576.95	1991.05	27.26	1581.06	1856.27	-103.88	1547.57	1838.21	6.04	1549.34	882.49	287.00	77.73	284.35	282.95	79.46	883.15
8.33000	1708.37	26.17	23.38	1697.85	21.66	41.96	1616.05	50.72	169.20	1658.67	57.64	196.71	2248.28	-86.82	36.28	2221.47	-74.90	41.61	2064.54	-111.16	30.16	2064.67	-114.78	77.18	2022.50	-5.24	1203.31	0.00	0.00	0.00	2011.98	-79.28	1578.07	1999.86	26.23	1582.44	1865.86	-105.59	1547.83	1847.10	4.18	1549.80	882.86	287.03	77.90	284.39	283.13	79.56	883.12
8.34000	1712.19	28.05	22.61	1706.51	22.98	43.41	1632.57	49.33	179.94	1677.05	55.97	204.64	2248.32	-86.74	36.17	2221.64	-74.93	41.48	2064.80	-110.91	30.04	2065.26	-114.42	76.76	2031.50	-4.72	1203.36	0.00	0.00	0.00	2019.70	-78.80	1580.29	2008.85	25.07	1583.68	1875.63	-107.27	1548.02	1856.26	2.41	1550.18	882.30	286.66	77.67	284.97	283.31	79.81	882.62
8.35000	1719.73	29.65	21.79	1716.80	24.80	45.75	1650.00	47.51	190.04	1695.72	54.63	212.18	2249.02	-87.31	35.84	2221.63	-74.98	41.30	2064.99	-110.72	29.99	2065.68	-114.26	76.60	2040.16	-4.03	1203.24	0.00	0.00	0.00	2028.93	-78.96	1581.54	2017.13	24.90	1584.75	1885.61	-108.69	1548.21	1865.18	0.56	1550.42	881.84	286.72	77.52	284.05	283.26	79.39	882.46
8.36000	1731.05	32.01	25.51	1729.73	27.05	50.00	1670.24	46.33	197.94	1715.05	53.61	219.44	2249.03	-87.25	35.76	2221.63	-75.01	41.22	2064.81	-110.94	30.16	2065.58	-114.51	76.72	2048.55	-3.50	1203.06	0.00	0.00	0.00	2038.22	-79.20	1582.58	2026.32	24.44	1585.75	1895.63	-110.01	1548.38	1874.29	-1.40	1550.57	882.16	287.25	77.62	284.72	283.40	79.54	882.29
8.37000	1746.28	35.72	30.55	1746.22	30.29	55.28	1690.02	43.91	204.67	1735.02	51.37	225.58	2248.71	-87.08	35.72	2221.85	-75.04	41.25	2065.02	-110.73	30.12	2065.45	-114.68	76.81	2057.11	-2.91	1202.97	0.00	0.00	0.00	2048.22	-79.04	1583.56	2035.06	24.37	1586.70	1905.53	-111.33	1548.61	1883.40	-2.58	1550.71	882.55	287.06	77.60	284.86	283.40	79.61	882.84
8.38000	1766.40	40.30	36.50	1765.45	33.91	60.63	1708.08	43.09	211.01	1754.82	49.26	231.03	2249.04	-86.86	35.97	2222.03	-75.10	41.31	2064.96	-110.78	30.18	2065.43	-114.64	76.83	2065.56	-2.30	1203.03	0.00	0.00	0.00	2057.51	-78.73	1584.56	2043.52	24.47	1587.66	1915.58	-112.52	1548.94	1892.43	-3.53	1550.91	882.52	286.77	77.54	284.37	283.33	79.61	883.39
8.39000	1789.07	45.19	41.99	1787.29	37.85	65.72	1728.25	40.35	215.28	1773.98	47.16	236.53	2249.31	-86.79	36.09	2221.95	-75.18	41.32	2064.98	-110.67	30.24	2065.71	-114.33	76.70	2073.88	-1.75	1203.12	0.00	0.00	0.00	2067.34	-78.23	1585.58	2052.37	24.82	1588.56	1926.03	-113.25	1549.46	1901.64	-4.79	1551.42	881.66	287.25	77.37	283.98	283.29	79.42	882.90
8.40000	1814.25	50.23	46.95	1811.56	41.99	70.26	1749.01	37.61	218.01	1794.39	44.19	240.64	2249.03	-86.83	36.00	2222.17	-75.15	41.42	2064.99	-110.61	30.21	2065.47	-114.68	76.85	2082.28	-1.21	1203.44	0.00	0.00	0.00	2077.21	-77.45	1586.60	2061.23	25.20	1589.50	1936.24	-114.15	1550.14	1910.51	-6.40	1552.02	882.30	287.22	77.64	285.22	283.32	79.78	882.91
8.41000	1840.27	55.10	51.00	1836.94	45.92	73.88	1770.30	35.06	219.38	1814.73	42.12	243.47	2249.15	-87.30	35.76	2222.28	-75.20	41.47	2064.54	-111.10	30.47	2065.37	-114.66	76.85	2090.39	-0.71	1203.88	0.00	0.00	0.00	2087.33	-76.50	1587.63	2070.15	25.76	1590.44	1946.44	-114.98	1551.04	1919.38	-7.27	1552.77	882.47	287.18	77.63	285.01	283.36	79.65	882.31
8.42000	1867.50	59.61	54.51	1862.71	49.61	76.62	1791.40	33.85	219.65	1835.63	40.15	244.79	2248.75	-86.93	35.96	2222.30	-75.28	41.49	2064.75	-110.91	30.33	2065.63	-114.28	76.70	2098.26	-0.30	1204.54	0.00	0.00	0.00	2097.24	-75.38	1588.65	2078.45	26.88	1591.26	1956.80	-115.48	1552.20	1928.61	-8.06	1553.77	882.83	286.93	77.80	285.01	283.27	79.75	883.68
8.43000	1895.76	63.69	57.21	1889.97	53.08	78.67	1813.22	32.68	218.49	1856.47	39.42	244.97	2249.62	-87.62	35.83	2222.39	-75.30	41.53	2065.04	-110.63	30.11	2065.37	-114.66	76.99	2106.33	-0.02	1205.30	0.00	0.00	0.00	2107.04	-74.05	1589.60	2087.03	28.12	1591.97	1966.80	-116.24	1553.48	1937.56	-8.75	1554.85	883.12	286.90	77.87	284.70	283.44	79.67	884.28
8.44000	1924.81	67.31	59.02	1918.14	56.01	79.90	1835.39	31.70	215.76	1878.32	37.91	243.37	2249.15	-87.38	35.82	2222.43	-75.40	41.56	2065.15	-110.47	30.05	2065.41	-114.66	77.05	2114.30	0.18	1206.13	0.00	0.00	0.00	2116.97	-72.48	1590.52	2095.43	29.33	1592.68	1976.82	-116.93	1554.81	1946.32	-9.34	1556.01	882.64	286.96	77.73	283.97	282.77	78.95	884.30
8.45000	1954.29	70.15	60.09	1947.43	58.60	80.62	1857.98	31.47	212.04	1899.84	37.00	240.80	2249.53	-87.27	36.07	2222.67	-75.40	41.63	2065.16	-110.50	30.03	2065.40	-114.72	77.11	2121.95	0.36	1206.91	0.00	0.00	0.00	2126.24	-70.85	1591.32	2104.20	30.80	1593.04	1987.91	-117.78	1555.79	1955.21	-9.68	1557.18	882.54	286.94	77.63	283.80	282.62	78.79	884.26
8.46000	1985.61	72.66	60.94	1977.25	60.72	80.56	1881.09	31.76	206.96	1921.80	36.33	237.09	2249.71	-87.46	36.02	2222.94	-75.40	41.77	2065.01	-110.66	30.21	2065.37	-114.71	77.36	2129.98	0.62	1207.80	0.00	0.00	0.00	2135.95	-68.97	1591.98	2112.35	32.21	1593.46	1998.86	-118.51	1556.74	1963.83	-10.53	1558.30	882.49	286.85	77.79	283.87	282.65	78.85	884.26
8.47000	2017.27	74.84	61.19	2007.06	62.51	79.68	1905.02	30.93	200.32	1943.44	35.77	233.32	2249.57	-87.29	36.10	2223.01	-75.32	41.83	2065.38	-110.16	30.10	2065.70	-114.45	77.46	2138.38	0.90	1208.68	0.00	0.00	0.00	2145.64	-67.04	1592.51	2120.77	33.90	1593.47	2009.67	-119.14	1557.65	1972.94	-11.27	1559.33	882.70	287.13	77.74	283.81	282.56	78.74	884.31
8.48000	2049.54	76.83	60.92	2038.64	64.28	78.66	1928.98	31.67	192.76	1966.16	35.66	227.56	2249.38	-87.28	35.91	2223.18	-75.28	41.88	2065.01	-110.51	30.40	2065.26	-114.88	78.01	2146.01	1.08	1209.41	0.00	0.00	0.00	2155.17	-65.04	1592.91	2129.15	35.58	1593.39	2020.35	-119.65	1558.54	1981.60	-12.03	1560.25	882.95	287.04	77.76	283.84	282.72	78.90	884.35
8.49000	2083.32	78.68	60.75	2070.44	65.95	77.18	1953.17	33.28	184.55	1988.80	36.50	220.79	2249.28	-86.88	35.94	2223.55	-75.16	41.96	2064.96	-110.44	30.61	2065.12	-114.83	78.34	2153.88	1.25	1210.16	0.00	0.00	0.00	2164.65	-62.97	1593.06	2137.67	37.24	1593.11	2030.90	-120.05	1559.39	1990.19	-12.12	1560.97	882.73	286.99	77.84	283.86	282.88	78.89	884.32
8.50000	2116.44	80.46	59.77	2102.55	67.71	75.36	1978.24	34.20	175.02	2011.33	37.74	213.97	2249.61	-86.63	36.11	2223.30	-75.10	41.61	2064.95	-110.36	30.81	2065.75	-113.93	78.27	2161.30	1.45	1210.66	0.00	0.00	0.00	2174.20	-60.89	1593.14	2145.88	39.01	1592.62	2041.32	-120.35	1560.22	1998.79	-12.20	1561.54	882.56	287.12	77.81	283.86	282.30	78.92	884.27
8.51000	2150.32	82.11	58.90	2135.57	69.32	73.67	2002.90	37.18	165.44	2035.89	37.54	205.24	2249.42	-85.87	36.43	2223.66	-74.91	41.45	2064.93	-110.07	30.97	2065.92	-113.72	78.46	2169.20	1.56	1210.92	0.00	0.00	0.00	2183.64	-58.84	1593.07	2153.88	40.65	1592.13	2051.62	-120.54	1561.02	2007.68	-12.81	1562.04	882.72	286.97	77.78	283.89	282.61	78.78	884.32
8.52000	2184.22	83.45	57.94	2168.65	70.78	71.77	2029.58	38.87	154.79	2060.14	39.65	196.68	2248.85	-84.80	38.73	2223.50	-74.68	41.01	2065.07	-109.81	31.15	2066.31	-113.15	78.46	2177.35	1.64	1211.01	0.00	0.00	0.00	2192.50	-56.88	1592.90	2161.44	42.45	1591.46	2061.79	-120.63	1561.79	2016.24	-12.95	1562.30	882.81	286.75	77.79	283.76	282.58	78.69	884.35
8.53000	2217.97	84.72	57.05	2201.47	72.15	69.84	2056.20	40.04	144.74	2084.74	42.18	187.82	2248.78	-84.37	38.70	2223.37	-74.34	40.74	2065.38	-109.20	31.18	2066.60	-112.97	78.76	2185.05	1.71	1210.80	0.00	0.00	0.00	2201.41	-54.96	1592.61	2169.52	44.04	1590.71	2071.85	-120.62	1562.53	2024.59	-12.62	1562.38	882.54	287.27	77.73	283.77	282.80	78.80	884.34
8.54000	2251.44	85.93	56.27	2234.95	73.54	68.29	2085.03	41.39	133.03	2110.98	43.94	177.85	2249.17	-84.05	38.54	2223.40	-74.04	40.72	2064.93	-109.68	31.71	2066.89	-112.82	78.88	2193.05	1.73	1210.45	0.00	0.00	0.00	2210.31	-53.09	1592.26	2178.25	45.27	1589.95	2081.79	-120.51	1563.24	2032.97	-12.57	1562.39	882.53	287.23	77.82	283.86	282.39	78.81	884.33
8.55000	2285.05	87.39	55.94	2267.86	75.12	66.91	2114.73	42.92	121.07	2136.29	48.62	168.06	2249.35	-83.70	38.41	2223.50	-73.73	40.81	2065.19	-109.12	31.66	2067.51	-112.27	78.85	2200.75	1.73	1209.87	0.00	0.00	0.00	2219.26	-51.26	1591.82	2185.89	46.74	1589.20	2091.62	-120.30	1563.92	2041.67	-13.13	1562.19	882.54	286.83	77.79	283.83	282.40	78.93	884.39
8.56000	2318.78	88.93	56.01	2301.10	76.77	66.04	2143.97	46.48	109.70	2163.86	50.28	157.99	2249.07	-83.44	38.32	2223.55	-73.54	41.03	2065.47	-108.82	31.77	2067.84	-112.15	79.02	2208.76	1.75	1209.15	0.00	0.00	0.00	2228.02	-49.54	1591.31	2193.76	48.22	1588.31	2101.33	-119.99	1564.58	2049.86	-13.13	1561.72	882.51	286.77	77.71	283.86	282.47	78.75	884.32
8.57000	2351.66	90.63	55.88	2334.33	78.55	65.48	2175.48	47.55	97.84	2190.35	53.89	148.55	2249.25	-83.42	38.56	2223.66	-73.54	41.24	2065.23	-109.00	32.09	2068.34	-111.87	79.12	2216.85	1.87	1208.31	0.00	0.00	0.00	2236.68	-47.88	1590.74	2202.08	49.51	1587.44	2110.94	-119.59	1565.21	2058.16	-12.36	1561.13	881.98	286.70	77.58	283.88	282.72	78.75	884.27
8.58000	2386.16	92.40	57.21	2366.16	80.35	64.41	2205.98	50.22	87.27	2219.13	55.16	138.46	2248.58	-83.56	38.22	2223.24	-73.81	40.88	2065.16	-108.92	32.27	2068.74	-111.61	79.18	2225.13	2.04	1207.45	0.00	0.00	0.00	2245.38	-46.30	1590.10	2209.87	50.71	1586.51	2120.44	-119.10	1565.82	2066.07	-11.94	1560.27	882.12	286.83	77.62	283.83	282.57	78.55	884.36
8.59000	2419.43	94.17	58.49	2399.52	82.26	64.63	2237.68	52.26	76.78	2246.85	57.85	129.16	2249.14	-85.34	35.14	2222.97	-74.30	40.31	2065.16	-108.93	32.38	2069.05	-111.39	79.32	2232.98	2.25	1206.41	0.00	0.00	0.00	2253.81	-44.76	1589.38	2218.01	52.09	1585.48	2129.84	-118.52	1566.40	2073.22	-10.19	1558.14	882.50	286.99	77.68	283.83	282.44	78.64	884.27
8.60000	2451.55	96.13	59.71	2431.63	84.39	64.82	2267.54	55.97	68.04	2275.86	58.86	119.75	2249.83	-86.50	34.27	2223.11	-74.73	40.03	2065.21	-108.81	32.59	2069.05	-111.50	79.58	2241.31	2.56	1205.36	0.00	0.00	0.00	2262.31	-43.22	1588.55	2225.65	53.32	1584.44	2139.14	-117.85	1566.95	2081.91	-10.41	1556.80	881.97	286.78	77.54	283.80	282.36	78.75	884.22
8.61000	2482.64	98.25	61.12	2462.47	86.80	65.17	2298.57	58.05	59.24	2302.09	63.26	112.34	2249.36	-86.41	34.09	2222.92	-75.09	39.69	2065.37	-108.58	32.73	2069.42	-111.28	79.89	2249.66	2.87	1204.27	0.00	0.00	0.00	2270.58	-41.77	1587.64	2233.43	54.74	1583.32	2148.34	-117.09	1567.48	2089.92	-9.61	1555.60	881.86	287.00	77.49	283.81	282.47	78.65	884.23
8.62000	2512.83	100.57	63.11	2492.29	89.33	66.00	2328.47	60.88	52.16	2329.80	65.78	104.87	2249.78	-87.35	33.54	2222.87	-75.29	39.52	2065.15	-108.74	33.06	2069.87	-111.07	80.52	2257.36	3.17	1203.08	0.00	0.00	0.00	2278.93	-40.29	1586.61	2241.01	56.38	1582.07	2157.45	-116.25	1567.99	2098.54	-9.71	1554.60	882.01	287.13	77.46	283.82	282.41	78.69	884.20
8.63000	2542.08	103.22	65.90	2521.73	92.14	67.99	2356.67	65.88	47.13	2356.69	68.93	99.08	2249.33	-87.07	33.54	2223.11	-75.38	39.49	2065.15	-108.66	33.47	2070.39	-110.86	81.45	2265.57	3.71	1201.87	0.00	0.00	0.00	2287.14	-38.78	1585.42	2248.83	57.72	1580.69	2166.46	-115.32	1568.47	2106.74	-9.17	1553.35	882.28	287.03	77.54	283.84	282.38	78.74	884.24
8.64000	2569.82	106.28	69.48	2549.80	95.25	70.86	2385.44	69.06	42.69	2382.60	72.26	94.57	2249.58	-87.19	33.54	2223.09	-75.51	39.30	2065.34	-108.36	33.74	2071.00	-110.65	82.67	2273.87	4.40	1200.59	0.00	0.00	0.00	2295.33	-37.25	1584.11	2256.94	58.61	1579.25	2175.39	-114.31	1568.92	2114.46	-7.95	1551.81	882.65	287.10	77.61	283.85	282.19	78.68	884.22
8.65000	2596.57	109.85	74.33	2576.36	98.81	74.64	2413.06	71.95	39.69	2407.20	75.73	91.39	2249.30	-87.46	33.11	2223.47	-75.52	39.37	2065.42	-108.10	34.07	2071.73	-110.44	84.16	2282.32	5.09	1199.30	0.00	0.00	0.00	2303.46	-35.65	1582.71	2264.65	60.21	1577.62	2184.23	-113.23	1569.36	2122.03	-6.71	1550.24	882.77	287.13	77.64	283.82	282.37	78.67	884.22
8.66000	2621.32	113.78	80.00	2601.11	102.58	79.37	2438.68	75.98	38.47	2432.31	77.53	88.82	2249.90	-87.77	33.04	2223.24	-75.65	39.17	2065.68	-107.70	34.30	2072.57	-110.23	85.91	2290.74	5.91	1197.91	0.00	0.00	0.00	2311.43	-34.01	1581.25	2272.32	61.64	1575.97	2192.98	-112.07	1569.77	2130.52	-6.48	1548.74	882.73	286.93	77.61	283.78	282.23	78.56	884.22
8.67000	2644.15	117.96	86.69	2624.41	106.61	85.38	2462.56	79.57	38.22	2455.07	79.63	87.74	2249.49	-87.23	33.11	2223.42	-75.73	39.11	2065.75	-107.52	34.71	2073.56	-110.00	87.89	2298.82	6.72	1196.48	0.00	0.00	0.00	2319.38	-32.30	1579.75	2280.47	63.09	1574.31	2201.66	-110.83	1570.16	2138.59	-5.57	1547.10	882.10	287.08	77.43	283.83	282.55	78.64	884.13
8.68000	2664.73	122.29	94.40	2644.83	110.78	92.02	2485.48	81.99	38.20	2475.85	81.78	87.33	2249.98	-87.72	32.76	2223.29	-75.82	38.90	2065.64	-107.63	35.30	2074.69	-109.77	90.11	2307.40	7.59	1195.07	0.00	0.00	0.00	2327.30	-30.49	1578.24	2288.03	64.74	1572.65	2210.25	-109.51	1570.52	2146.60	-4.50	1545.51	882.86	287.02	77.88	283.85	282.75	78.79	884.15
8.69000	2682.58	126.31	102.44	2663.24	114.70	99.35	2505.54	85.15	38.69	2495.11	83.34	87.29	2250.09	-87.76	32.72	2223.55	-75.88	38.86	2065.81	-107.34	35.68	2076.00	-109.53	92.54	2316.00	8.47	1193.60	0.00	0.00	0.00	2335.12	-28.62	1576.73	2295.94	66.83	1570.82	2218.78	-108.13	1570.86	2154.84	-3.61	1544.08	882.27	287.01	77.64	283.82	282.64	78.77	884.22
8.70000	2698.37	129.65	110.42	2679.16	118.07	106.53	2505.54	85.15	38.69	2510.19	86.77	88.09	2250.19	-87.79	32.57	2223.61	-75.91	38.73	2066.24	-106.95	36.15	2077.48	-109.28	95.16	2324.66	9.35	1192.15	0.00	0.00	0.00	2342.88	-26.65	1575.28	2303.18	68.86	1569.15	2227.22	-106.67	1571.19	2162.65	-2.02	1542.51	882.52	287.15	77.57	283.76	282.40	78.63	884.26
8.71000	2711.71	132.09	117.27	2692.90	120.56	112.79	2505.54	85.15	38.69	2510.19	86.77	88.09	2250.16	-87.57	32.62	2223.64	-75.97	38.60	2066.57	-106.66	36.75	2079.16	-109.01	97.97	2333.25	10.41	1190.68	0.00	0.00	0.00	2350.51	-24.61	1573.92	2310.78	70.75	1567.63	2235.60	-105.15	1571.49	2169.92	0.41	1540.94	882.53	287.07	77.79	283.85	282.41	78.69	884.23
8.72000	2723.57	133.27	122.60	2704.80	121.88	117.43	2505.54	85.15	38.69	2510.19	86.77	88.09	2250.39	-87.62	32.48	2224.08	-76.02	38.62	2067.09	-106.20	37.56	2081.05	-108.73	100.94	2341.98	11.45	1189.30	0.00	0.00	0.00	2358.17	-22.40	1572.67	2318.46	72.80	1566.15	2243.92	-103.56	1571.77	2177.70	2.25	1539.32	882.77	286.87	77.83	283.82	282.35	78.79	884.32
8.73000	2733.14	133.08	125.19	2714.46	121.98	119.56	2505.54	85.15	38.69	2510.19	86.77	88.09	2250.92	-88.05	32.25	2224.07	-76.13	38.45	2067.34	-106.28	38.88	2083.17	-108.42	104.07	2350.53	12.62	1187.97	0.00	0.00	0.00	2365.70	-20.07	1571.59	2325.59	75.41	1564.92	2252.16	-101.90	1572.03	2184.85	4.86	1537.70	882.32	287.17	77.65	283.84	282.44	78.72	884.27
8.74000	2741.26	131.97	125.21	2722.28	121.20	119.29	2505.54	85.15	38.69	2510.19	86.77	88.09	2250.45	-87.90	32.05	2224.39	-76.23	38.42	2067.65	-106.47	40.28	2085.52	-108.10	107.34	2359.52	13.95	1186.83	0.00	0.00	0.00	2373.09	-17.60	1570.69	2333.04	77.70	1563.80	2260.35	-100.19	1572.27	2192.30	7.33	1536.41	882.76	287.02	77.55	283.81	282.58	78.53	884.29
8.75000	2747.83	130.23	122.83	2728.88	119.82	116.93	2505.54	85.15	38.69	2510.19	86.77	88.09	2250.42	-88.05	31.81	2224.39	-76.37	38.26	2068.44	-106.28	41.68	2088.13	-107.75	110.72	2368.46	15.38	1185.92	0.00	0.00	0.00	2380.57	-14.98	1569.98	2340.46	80.08	1562.87	2268.48	-98.41	1572.49	2200.34	9.19	1535.23	882.85	287.02	77.75	283.87	282.49	78.63	884.22
8.76000	2752.75	128.28	118.08	2733.66	118.08	112.34	2505.54	85.15	38.69	2510.19	86.77	88.09	2250.82	-88.52	31.46	2224.47	-76.63	38.10	2068.84	-106.71	43.59	2091.01	-107.37	114.22	2377.50	17.04	1185.30	0.00	0.00	0.00	2388.04	-12.16	1569.47	2348.25	82.69	1562.01	2276.55	-96.57	1572.69	2207.74	11.69	1534.13	882.79	286.93	77.91	283.85	282.56	78.76	884.20
8.77000	2755.61	126.16	111.22	2736.55	116.21	105.96	2505.54	85.15	38.69	2510.19	86.77	88.09	2250.96	-88.43	31.36	2224.98	-76.82	38.14	2069.22	-107.58	45.93	2094.17	-106.97	117.80	2386.56	18.87	1184.97	0.00	0.00	0.00	2395.38	-9.19	1569.13	2355.16	85.94	1561.39	2284.56	-94.68	1572.88	2214.92	14.86	1533.13	882.64	287.21	77.71	283.81	282.57	78.73	884.28
8.78000	2757.53	124.47	103.75	2738.25	114.63	98.54	2505.54	85.15	38.69	2510.19	86.77	88.09	2250.59	-88.34	31.17	2224.89	-77.04	37.87	2070.07	-107.87	48.13	2097.64	-106.55	121.47	2395.70	20.91	1184.94	0.00	0.00	0.00	2402.65	-6.03	1568.94	2362.21	89.10	1560.81	2292.53	-92.72	1573.04	2222.83	16.94	1532.24	882.63	287.04	77.62	283.84	282.08	78.80	884.23
8.79000	2759.70	123.68	97.18	2739.95	113.88	91.95	2505.54	85.15	38.69	2510.19	86.77	88.09	2251.03	-88.50	31.02	2225.23	-77.24	37.84	2070.76	-108.03	50.18	2101.41	-106.08	125.19	2405.02	23.13	1185.14	0.00	0.00	0.00	2410.09	-2.69	1568.85	2369.29	92.21	1560.37	2300.45	-90.72	1573.19	2230.56	19.30	1531.34	882.41	287.19	77.66	283.82	282.27	78.81	884.29
8.80000	2763.45	124.82	91.15	2743.43	114.55	86.70	2505.54	85.15	38.69	2510.19	86.77	88.09	2250.70	-88.09	30.95	2225.16	-77.44	37.65	2071.75	-108.10	52.72	2105.51	-105.59	128.97	2414.27	25.46	1185.53	0.00	0.00	0.00	2417.20	0.82	1568.94	2376.29	95.58	1560.04	2308.32	-88.66	1573.32	2237.84	22.34	1530.56	882.50	287.40	77.73	283.83	282.49	78.86	884.33
8.81000	2769.25	127.14	82.76	2748.56	116.14	80.10	2505.54	85.15	38.69	2510.19	86.77	88.09	2251.14	-88.18	30.95	2225.23	-77.60	37.53	2073.06	-108.07	55.70	2109.95	-105.06	132.77	2423.48	27.84	1186.11	0.00	0.00	0.00	2424.46	4.47	1569.30	2383.10	99.36	1559.94	2316.15	-86.56	1573.43	2244.66	25.92	1530.01	882.84	287.05	77.84	283.82	282.59	78.64	884.32
8.82000	2774.61	127.65	71.46	2753.59	116.56	70.45	2505.54	85.15	38.69	2510.19	86.77	88.09	2251.68	-88.44	30.91	2225.75	-77.69	37.71	2074.73	-107.94	59.10	2114.75	-104.49	136.60	2432.74	30.25	1186.92	0.00	0.00	0.00	2431.52	8.24	1570.02	2390.41	102.72	1560.23	2323.95	-84.40	1573.53	2251.67	29.29	1529.72	882.69	287.35	77.79	283.76	282.54	78.58	884.24
8.83000	2778.52	127.13	61.18	2757.37	115.96	61.75	2505.54	85.15	38.69	2510.19	86.77	88.09	2250.92	-88.32	30.59	2225.98	-77.78	37.84	2076.78	-107.72	62.86	2119.92	-103.89	140.42	2442.08	32.58	1187.90	0.00	0.00	0.00	2438.78	12.15	1571.02	2397.44	106.63	1560.81	2331.70	-82.20	1573.61	2258.92	32.45	1529.85	883.05	287.19	77.85	283.80	282.68	78.64	884.28
8.84000	2782.17	125.35	53.04	2760.82	114.20	55.09	2505.54	85.15	38.69	2510.19	86.77	88.09	2251.69	-88.74	30.80	2226.00	-77.90	38.00	2079.24	-107.41	66.96	2125.47	-103.24	144.24	2451.28	35.02	1189.17	0.00	0.00	0.00	2445.97	16.17	1572.27	2404.11	110.63	1561.59	2339.42	-79.95	1573.67	2266.31	35.70	1530.26	882.87	287.01	77.78	283.82	282.54	78.66	884.33
8.85000	2784.01	123.73	48.21	2762.71	112.59	50.95	2505.54	85.15	38.69	2510.19	86.77	88.09	2251.81	-88.44	31.12	2225.99	-77.97	38.34	2082.14	-107.00	71.34	2131.43	-102.55	148.02	2460.48	37.48	1190.76	0.00	0.00	0.00	2453.08	20.32	1573.74	2411.03	114.67	1562.60	2347.11	-77.67	1573.72	2274.21	38.33	1530.97	882.25	287.18	77.67	283.81	282.43	78.60	884.31
8.86000	2784.47	123.30	46.91	2762.95	112.08	49.28	2505.54	85.15	38.69	2510.19	86.77	88.09	2251.77	-88.70	31.09	2226.50	-77.93	39.14	2085.50	-106.50	75.97	2137.79	-101.81	151.77	2469.83	40.02	1192.56	0.00	0.00	0.00	2460.23	24.62	1575.50	2417.78	118.74	1563.82	2354.77	-75.34	1573.75	2281.02	42.50	1531.75	882.33	287.19	77.59	283.80	282.64	78.73	884.29
8.87000	2784.41	123.33	45.88	2762.99	112.15	48.38	2505.54	85.15	38.69	2510.19	86.77	88.09	2252.07	-88.85	31.13	2226.71	-77.80	39.64	2089.37	-105.91	80.81	2144.59	-101.02	155.46	2479.04	42.53	1194.72	0.00	0.00	0.00	2467.36	29.08	1577.54	2424.63	123.11	1565.21	2362.40	-72.97	1573.77	2288.55	46.01	1532.70	882.51	287.05	77.69	283.82	282.71	78.68	884.30
8.88000	2784.64	123.31	45.19	2763.23	112.18	47.74	2505.54	85.15	38.69	2510.19	86.77	88.09	2252.46	-88.69	31.19	2227.74	-77.58	40.38	2093.77	-105.23	85.82	2151.84	-100.19	159.07	2488.22	44.95	1197.15	0.00	0.00	0.00	2474.18	33.65	1579.78	2431.64	127.20	1566.65	2370.01	-70.56	1573.78	2295.55	50.18	1533.79	882.02	287.01	77.49	283.79	282.73	78.69	884.26
8.89000	2784.53	123.24	44.79	2763.19	112.15	47.32	2505.54	85.15	38.69	2510.19	86.77	88.09	2253.53	-89.21	31.07	2229.02	-77.36	41.24	2098.72	-104.46	90.96	2159.54	-99.30	162.60	2497.22	47.53	1199.77	0.00	0.00	0.00	2481.32	38.32	1582.00	2438.63	131.72	1567.95	2377.60	-68.12	1573.77	2302.43	54.46	1534.99	883.79	285.89	76.73	283.82	282.88	78.75	884.34
8.90000	2784.45	123.23	44.45	2763.21	112.11	47.03	2505.54	85.15	38.69	2510.19	86.77	88.09	2253.70	-88.88	31.16	2231.20	-77.12	42.66	2104.26	-103.60	96.19	2167.71	-98.36	166.03	2506.37	50.08	1202.42	0.00	0.00	0.00	2488.34	43.08	1584.12	2443.36	137.02	1571.26	2385.18	-65.65	1573.75	2310.51	57.10	1536.18	884.42	285.74	76.39	283.82	282.50	78.56	884.30
8.91000	2784.64	123.23	44.38	2763.38	112.09	46.98	2505.54	85.15	38.69	2510.19	86.77	88.09	2255.08	-89.71	30.85	2233.28	-77.10	43.49	2110.42	-102.65	101.48	2176.37	-97.36	169.34	2515.33	52.67	1204.97	0.00	0.00	0.00	2495.41	47.87	1586.08	2449.63	141.69	1572.55	2392.74	-63.14	1573.71	2317.01	61.68	1536.86	884.47	285.57	76.22	283.89	282.52	78.73	884.26
8.92000	2784.63	123.18	44.27	2763.23	112.00	46.77	2505.54	85.15	38.69	2510.19	86.77	88.09	2256.49	-89.48	30.62	2235.01	-77.13	43.43	2117.22	-101.62	106.77	2185.54	-96.30	172.51	2523.85	55.22	1207.26	0.00	0.00	0.00	2502.48	52.61	1587.84	2456.37	146.12	1573.16	2400.28	-60.61	1573.66	2323.80	65.76	1537.40	884.38	285.97	76.47	283.87	282.30	78.83	884.33
8.93000	2784.62	123.14	44.21	2763.33	111.93	46.74	2505.54	85.15	38.69	2510.19	86.77	88.09	2258.37	-89.35	30.31	2238.63	-77.05	44.34	2124.70	-100.50	112.03	2195.22	-95.19	175.54	2532.62	57.80	1209.41	0.00	0.00	0.00	2509.57	57.26	1589.42	2463.11	150.45	1573.47	2407.82	-58.04	1573.60	2332.01	68.35	1537.86	884.30	286.02	76.51	283.82	282.66	78.87	884.28
8.94000	2784.60	123.09	44.12	2763.26	111.89	46.65	2505.54	85.15	38.69	2510.19	86.77	88.09	2260.60	-88.58	32.13	2242.61	-77.12	45.42	2132.88	-99.29	117.22	2205.43	-94.01	178.41	2540.93	60.23	1211.17	0.00	0.00	0.00	2516.79	61.80	1590.83	2470.05	154.58	1573.68	2415.35	-55.45	1573.53	2339.42	71.52	1538.19	884.29	286.03	76.47	283.78	282.78	78.74	884.23
8.95000	2784.62	123.07	44.10	2763.29	111.86	46.63	2505.54	85.15	38.69	2510.19	86.77	88.09	2263.84	-88.92	31.15	2247.89	-77.24	46.91	2141.79	-98.00	122.31	2216.19	-92.76	181.11	2549.04	62.52	1212.54	0.00	0.00	0.00	2524.16	66.12	1592.06	2476.76	158.48	1573.86	2422.87	-52.84	1573.45	2346.74	74.49	1538.41	884.35	285.72	76.50	283.86	282.80	78.83	884.18
8.96000	2784.46	123.04	43.99	2763.34	111.84	46.61	2505.54	85.15	38.69	2510.19	86.77	88.09	2268.77	-89.42	30.24	2254.60	-77.62	48.49	2151.46	-96.63	127.24	2227.51	-91.45	183.61	2557.12	64.60	1213.48	0.00	0.00	0.00	2531.53	70.22	1593.17	2483.84	162.30	1573.99	2430.40	-50.20	1573.35	2353.83	78.18	1538.61	884.42	285.70	76.41	283.83	282.75	78.74	884.15
8.97000	2784.52	123.03	44.03	2763.25	111.82	46.50	2505.54	85.15	38.69	2510.19	86.77	88.09	2274.49	-90.42	28.91	2262.96	-78.44	49.84	2161.93	-95.17	131.99	2239.40	-90.07	185.90	2565.27	66.53	1214.02	0.00	0.00	0.00	2538.96	74.03	1594.12	2490.92	165.80	1574.21	2437.92	-47.54	1573.25	2361.42	81.13	1538.72	884.49	285.72	76.45	283.79	282.65	78.65	884.29
8.98000	2784.54	123.01	43.96	2763.25	111.85	46.51	2505.54	85.15	38.69	2510.19	86.77	88.09	2281.61	-91.56	27.72	2272.82	-79.58	51.30	2173.21	-93.63	136.50	2251.89	-88.62	187.97	2573.15	68.36	1214.14	0.00	0.00	0.00	2546.69	77.51	1594.95	2498.56	169.01	1574.40	2445.45	-44.86	1573.13	2369.19	83.59	1538.89	884.53	285.76	76.30	283.77	282.69	78.66	884.32
8.99000	2784.53	123.04	43.95	2763.25	111.90	46.48	2505.54	85.15	38.69	2510.19	86.77	88.09	2291.52	-92.48	31.01	2284.38	-80.24	54.79	2185.34	-92.01	140.75	2264.98	-87.10	189.81	2580.78	70.29	1214.01	0.00	0.00	0.00	2554.33	80.75	1595.67	2505.99	171.91	1574.72	2452.99	-42.17	1573.01	2376.83	85.96	1539.09	884.41	286.13	76.41	283.87	282.53	78.69	884.25
9.00000	2784.51	123.03	43.94	2763.28	111.97	46.49	2505.54	85.15	38.69	2510.19	86.77	88.09	2305.19	-93.83	35.52	2298.99	-80.86	59.24	2198.36	-90.31	144.69	2278.68	-85.50	191.39	2588.52	72.27	1213.79	0.00	0.00	0.00	2561.92	83.69	1596.30	2513.09	174.72	1575.12	2460.53	-39.46	1572.87	2384.62	88.42	1539.30	884.40	285.86	76.40	283.87	282.51	78.64	884.21
9.01000	2784.43	123.06	43.90	2763.28	111.97	46.50	2505.54	85.15	38.69	2510.19	86.77	88.09	2321.95	-95.33	40.06	2317.96	-81.39	64.68	2212.28	-88.53	148.28	2293.03	-83.83	192.71	2595.63	74.32	1213.50	0.00	0.00	0.00	2569.68	86.45	1596.87	2521.11	177.30	1575.54	2468.09	-36.74	1572.73	2392.75	90.25	1539.62	884.34	285.78	76.46	283.81	282.32	78.64	884.20
9.02000	2784.32	122.97	43.82	2763.22	111.96	46.47	2505.54	85.15	38.69	2510.19	86.77	88.09	2341.97	-96.33	44.84	2338.32	-81.73	69.55	2227.14	-86.68	151.48	2308.01	-82.08	193.74	2602.73	76.55	1213.29	0.00	0.00	0.00	2577.60	89.06	1597.40	2528.61	179.75	1576.03	2475.67	-34.00	1572.57	2400.92	92.08	1540.13	884.58	285.63	76.34	283.83	282.37	78.73	884.29
9.03000	2784.34	122.99	43.76	2763.38	111.96	46.48	2505.54	85.15	38.69	2510.19	86.77	88.09	2362.03	-97.22	47.60	2358.69	-81.90	72.75	2242.96	-84.74	154.25	2323.67	-80.24	194.48	2609.62	78.79	1213.14	0.00	0.00	0.00	2585.69	91.56	1597.93	2536.30	182.19	1576.58	2483.26	-31.26	1572.41	2408.86	93.86	1540.62	884.47	285.73	76.46	283.86	282.31	78.81	884.23
9.04000	2784.25	123.01	43.61	2763.31	111.96	46.35	2505.54	85.15	38.69	2510.19	86.77	88.09	2387.47	-97.63	51.89	2379.84	-81.96	74.48	2259.78	-82.73	156.56	2340.00	-78.32	194.91	2616.44	80.98	1213.16	0.00	0.00	0.00	2593.92	93.97	1598.42	2544.03	184.37	1577.10	2490.87	-28.51	1572.24	2417.18	95.22	1541.21	884.34	285.74	76.52	283.85	282.25	78.63	884.20
9.05000	2784.40	122.96	43.55	2763.14	111.99	46.16	2505.54	85.15	38.69	2510.19	86.77	88.09	2415.34	-97.49	56.41	2404.21	-81.62	76.65	2277.63	-80.64	158.35	2357.02	-76.32	195.01	2623.24	83.24	1213.27	0.00	0.00	0.00	2602.05	96.33	1598.82	2551.61	186.58	1577.71	2498.51	-25.75	1572.07	2425.06	96.87	1542.04	884.36	285.62	76.47	283.84	282.40	78.58	884.27
9.06000	2784.04	122.95	43.22	2763.32	112.01	46.15	2505.54	85.15	38.69	2510.19	86.77	88.09	2443.02	-97.10	59.48	2430.42	-80.84	78.57	2296.53	-78.48	159.60	2374.74	-74.23	194.77	2629.91	85.68	1213.51	0.00	0.00	0.00	2610.07	98.63	1599.16	2559.55	188.69	1578.16	2506.17	-22.99	1571.89	2431.65	99.98	1542.87	884.43	285.50	76.42	283.86	282.54	78.58	884.32
9.07000	2784.28	122.94	43.16	2763.32	112.01	46.01	2505.54	85.15	38.69	2510.19	86.77	88.09	2468.45	-96.46	60.36	2456.39	-79.76	79.37	2316.51	-76.24	160.27	2393.19	-72.05	194.18	2636.59	88.30	1213.86	0.00	0.00	0.00	2618.27	100.96	1599.40	2567.11	190.79	1578.61	2513.86	-20.22	1571.70	2439.47	101.58	1543.77	884.41	285.85	76.36	283.85	282.12	78.63	884.28
9.08000	2784.08	122.92	42.87	2763.08	112.08	45.68	2505.54	85.15	38.69	2510.19	86.77	88.09	2495.34	-95.25	60.82	2483.20	-78.25	79.37	2337.61	-73.93	160.30	2412.38	-69.78	193.21	2643.16	91.00	1214.16	0.00	0.00	0.00	2626.27	103.27	1599.57	2574.65	192.80	1578.94	2521.58	-17.46	1571.50	2447.77	102.53	1544.60	884.41	286.21	76.40	283.75	281.92	78.47	884.27
9.09000	2784.19	122.92	42.75	2763.08	112.06	45.50	2505.54	85.15	38.69	2510.19	86.77	88.09	2523.68	-93.44	60.96	2510.86	-76.25	78.76	2359.84	-71.55	159.67	2432.31	-67.41	191.86	2649.54	93.78	1214.32	0.00	0.00	0.00	2634.55	105.63	1599.65	2582.10	194.90	1579.27	2529.34	-14.69	1571.30	2456.38	103.06	1545.62	884.36	286.31	76.46	283.75	281.96	78.55	884.27
9.10000	2783.95	122.94	42.37	2762.85	112.09	45.14	2505.54	85.15	38.69	2510.19	86.77	88.09	2552.54	-91.13	60.29	2539.04	-73.87	77.44	2383.25	-69.10	158.33	2453.01	-64.95	190.10	2656.03	96.56	1214.41	0.00	0.00	0.00	2642.70	107.98	1599.66	2589.57	196.89	1579.50	2537.14	-11.93	1571.09	2463.34	105.20	1546.40	884.44	285.78	76.38	283.78	281.86	78.58	884.26
9.11000	2783.92	122.96	42.10	2762.87	112.10	44.91	2505.54	85.15	38.69	2510.19	86.77	88.09	2582.43	-88.34	59.27	2567.44	-71.17	75.39	2407.86	-66.57	156.24	2474.49	-62.40	187.93	2662.49	99.24	1214.35	0.00	0.00	0.00	2650.94	110.37	1599.64	2596.93	198.91	1579.75	2544.97	-9.18	1570.88	2471.28	106.15	1547.25	884.34	285.41	76.53	283.82	282.28	78.66	884.44
9.12000	2783.86	122.96	41.78	2762.59	112.14	44.52	2505.54	85.15	38.69	2510.19	86.77	88.09	2612.41	-85.04	57.61	2596.83	-67.98	73.20	2433.70	-63.97	153.36	2496.77	-59.74	185.33	2668.76	101.99	1214.25	0.00	0.00	0.00	2659.15	112.82	1599.54	2604.40	200.88	1579.99	2552.85	-6.43	1570.66	2471.28	106.15	1547.25	884.44	285.78	76.37	283.84	282.31	78.66	882.50
9.13000	2783.93	122.95	41.61	2762.55	112.12	44.35	2505.54	85.15	38.69	2510.19	86.77	88.09	2642.35	-81.37	55.29	2626.61	-64.41	70.59	2460.79	-61.31	149.66	2519.85	-56.98	182.28	2675.15	104.79	1214.10	0.00	0.00	0.00	2667.28	115.33	1599.39	2611.49	202.88	1580.23	2560.77	-3.69	1570.44	2471.28	106.15	1547.25	884.44	285.66	76.25	283.84	282.18	78.67	881.98
9.14000	2784.18	122.96	41.63	2762.56	112.16	44.18	2505.54	85.15	38.69	2510.19	86.77	88.09	2673.36	-77.12	53.25	2656.52	-60.25	67.55	2489.17	-58.58	145.09	2543.75	-54.11	178.77	2681.67	107.69	1213.87	0.00	0.00	0.00	2675.32	117.95	1599.21	2618.33	204.87	1580.36	2568.74	-0.96	1570.22	2471.28	106.15	1547.25	884.38	285.92	76.41	283.75	282.34	78.51	883.01
9.15000	2784.00	122.97	41.43	2762.60	112.16	44.13	2505.54	85.15	38.69	2510.19	86.77	88.09	2704.32	-72.20	50.88	2686.40	-55.72	64.25	2518.87	-55.78	139.62	2568.49	-51.15	174.79	2687.94	110.58	1213.54	0.00	0.00	0.00	2683.24	120.71	1599.01	2625.07	206.95	1580.52	2576.76	1.76	1569.99	2471.28	106.15	1547.25	884.33	286.20	76.50	283.80	282.13	78.49	882.92
9.16000	2784.23	122.92	41.44	2762.74	112.27	44.18	2505.54	85.15	38.69	2510.19	86.77	88.09	2736.15	-66.52	48.95	2717.04	-50.55	61.28	2549.92	-52.91	133.20	2594.09	-48.07	170.31	2694.29	113.51	1213.19	0.00	0.00	0.00	2691.04	123.65	1598.80	2631.65	209.14	1580.59	2584.84	4.46	1569.75	2471.28	106.15	1547.25	884.27	286.14	76.57	283.86	282.06	78.62	883.64
9.17000	2784.54	122.95	41.56	2763.16	112.31	44.39	2505.54	85.15	38.69	2510.19	86.77	88.09	2768.35	-60.07	47.47	2748.45	-44.82	58.82	2582.35	-49.98	125.79	2620.55	-44.88	165.33	2700.69	116.46	1212.76	0.00	0.00	0.00	2698.90	126.69	1598.55	2638.22	211.24	1580.65	2592.97	7.15	1569.52	2471.28	106.15	1547.25	884.43	285.91	76.37	283.85	282.02	78.58	883.09
9.18000	2784.89	122.88	41.66	2763.55	112.31	44.45	2505.54	85.15	38.69	2510.19	86.77	88.09	2800.71	-53.02	46.30	2780.02	-38.53	56.77	2616.17	-46.98	117.35	2647.89	-41.58	159.83	2707.17	119.47	1212.28	0.00	0.00	0.00	2706.57	129.86	1598.28	2644.24	213.36	1580.73	2601.16	9.82	1569.28	2471.28	106.15	1547.25	884.38	285.87	76.53	283.82	281.97	78.61	883.21
9.19000	2785.04	122.73	41.59	2764.29	112.21	44.57	2505.54	85.15	38.69	2510.19	86.77	88.09	2833.44	-45.12	45.73	2811.13	-31.58	54.81	2651.43	-43.92	107.85	2676.14	-38.16	153.79	2713.65	122.48	1211.79	0.00	0.00	0.00	2714.23	133.14	1597.99	2650.41	215.48	1580.71	2609.41	12.47	1569.05	2471.28	106.15	1547.25	884.42	285.73	76.47	283.83	282.04	78.61	882.82
9.20000	2785.49	122.53	41.71	2764.44	112.06	44.35	2505.54	85.15	38.69	2510.19	86.77	88.09	2865.25	-36.38	44.97	2842.27	-23.76	53.35	2688.15	-40.79	97.25	2705.28	-34.63	147.20	2720.06	125.51	1211.21	0.00	0.00	0.00	2721.68	136.53	1597.65	2656.48	217.62	1580.70	2617.73	15.10	1568.81	2471.28	106.15	1547.25	884.41	285.94	76.45	283.81	282.00	78.47	882.36
9.21000	2785.50	122.34	41.47	2764.36	111.96	44.18	2505.54	85.15	38.69	2510.19	86.77	88.09	2897.53	-26.74	45.33	2872.58	-15.28	51.95	2716.95	-38.81	87.18	2732.17	-32.34	138.79	2726.71	128.57	1210.56	0.00	0.00	0.00	2729.00	140.02	1597.29	2661.93	219.73	1580.65	2626.11	17.71	1568.56	2471.28	106.15	1547.25	884.34	285.91	76.67	283.76	282.19	78.54	881.93
9.22000	2785.52	122.17	41.29	2764.01	112.00	43.89	2505.54	85.15	38.69	2510.19	86.77	88.09	2928.54	-16.44	46.12	2903.45	-6.07	51.84	2747.85	-36.16	78.57	2758.21	-30.40	130.24	2733.51	131.69	1209.82	0.00	0.00	0.00	2736.33	143.75	1596.84	2667.34	221.87	1580.52	2634.57	20.29	1568.32	2471.28	106.15	1547.25	884.32	286.30	76.64	283.81	282.11	78.38	882.03
9.23000	2784.96	122.24	40.75	2763.51	112.23	43.46	2505.54	85.15	38.69	2510.19	86.77	88.09	2959.69	-5.34	48.20	2933.27	3.76	52.32	2778.39	-33.19	70.50	2787.10	-27.69	123.53	2740.22	134.80	1209.01	0.00	0.00	0.00	2743.36	147.56	1596.35	2672.23	223.99	1580.31	2643.09	22.84	1568.08	2471.28	106.15	1547.25	884.41	286.46	76.47	283.81	282.05	78.39	881.67
9.24000	2784.84	122.36	40.46	2763.72	112.45	43.38	2505.54	85.15	38.69	2510.19	86.77	88.09	2989.62	6.45	50.77	2963.37	14.30	54.19	2809.11	-29.77	63.38	2815.10	-24.83	117.22	2746.85	137.91	1208.17	0.00	0.00	0.00	2750.30	151.43	1595.78	2677.52	226.02	1579.95	2651.69	25.37	1567.84	2471.28	106.15	1547.25	884.33	286.11	76.50	283.81	282.32	78.55	881.87
9.25000	2784.91	122.59	40.35	2763.72	112.72	43.19	2505.54	85.15	38.69	2510.19	86.77	88.09	3019.03	18.76	54.58	2991.67	25.39	56.27	2843.39	-26.10	54.58	2843.04	-21.02	111.60	2753.47	140.97	1207.19	0.00	0.00	0.00	2757.24	155.35	1595.12	2682.26	228.02	1579.47	2660.38	27.86	1567.60	2471.28	106.15	1547.25	884.32	285.97	76.41	283.80	282.06	78.55	882.79
9.26000	2784.85	122.82	40.16	2764.01	112.96	43.27	2505.54	85.15	38.69	2510.19	86.77	88.09	3046.82	31.61	59.15	3019.12	37.12	59.59	2874.32	-21.79	47.68	2869.58	-16.90	106.49	2760.16	144.14	1206.11	0.00	0.00	0.00	2764.09	159.38	1594.34	2687.28	229.96	1578.94	2669.14	30.32	1567.36	2471.28	106.15	1547.25	884.32	286.00	76.50	283.78	281.92	78.53	882.82
9.27000	2784.90	122.98	40.09	2763.84	113.15	43.12	2505.54	85.15	38.69	2510.19	86.77	88.09	3071.93	45.10	63.92	3045.60	49.41	64.37	2902.11	-16.97	42.50	2895.54	-12.31	102.71	2766.87	147.28	1204.93	0.00	0.00	0.00	2770.77	163.37	1593.45	2692.07	231.73	1578.28	2677.98	32.75	1567.12	2471.28	106.15	1547.25	884.37	285.83	76.35	283.74	282.09	78.51	882.61
9.28000	2784.90	123.14	40.04	2763.83	113.35	43.07	2505.54	85.15	38.69	2510.19	86.77	88.09	3095.43	58.89	69.92	3069.24	61.87	69.53	2926.97	-11.73	38.83	2920.98	-6.80	100.30	2773.50	150.34	1203.65	0.00	0.00	0.00	2777.43	167.26	1592.49	2697.02	233.53	1577.47	2686.92	35.14	1566.88	2471.28	106.15	1547.25	884.47	285.75	76.32	283.84	282.03	78.63	882.21
9.29000	2784.78	123.32	39.97	2763.89	113.59	43.07	2505.54	85.15	38.69	2510.19	86.77	88.09	3117.36	72.88	77.19	3091.04	74.79	75.51	2949.10	-6.18	36.48	2944.94	-0.60	99.09	2780.14	153.34	1202.34	0.00	0.00	0.00	2784.11	171.08	1591.41	2697.02	233.53	1577.47	2695.94	37.49	1566.65	2471.28	106.15	1547.25	884.32	285.56	76.50	283.81	282.01	78.46	882.99
9.30000	2784.78	123.46	39.97	2763.78	113.81	42.99	2505.54	85.15	38.69	2510.19	86.77	88.09	3137.56	86.92	84.68	3109.98	87.84	81.19	2968.71	-0.44	35.25	2966.67	6.06	98.63	2786.77	156.31	1201.04	0.00	0.00	0.00	2790.82	174.87	1590.25	2697.02	233.53	1577.47	2705.05	39.81	1566.41	2471.28	106.15	1547.25	884.34	285.87	76.45	283.80	282.31	78.45	883.42
9.31000	2785.07	123.62	40.13	2763.78	114.02	42.96	2505.54	85.15	38.69	2510.19	86.77	88.09	3154.44	101.11	91.60	3126.70	101.03	87.07	2985.99	5.40	34.93	2985.91	12.74	98.80	2792.71	159.29	1199.88	0.00	0.00	0.00	2797.49	178.57	1589.03	2697.02	233.53	1577.47	2714.26	42.08	1566.18	2471.28	106.15	1547.25	884.36	285.86	76.52	283.80	282.17	78.54	884.02
9.32000	2784.88	123.78	40.03	2763.93	114.19	42.97	2505.54	85.15	38.69	2510.19	86.77	88.09	3168.09	114.83	97.32	3141.23	113.65	92.52	3001.17	11.21	35.33	3003.26	19.27	99.27	2799.51	162.37	1198.69	0.00	0.00	0.00	2804.14	182.20	1587.78	2697.02	233.53	1577.47	2723.57	44.31	1565.96	2471.28	106.15	1547.25	884.47	285.86	76.50	283.82	282.24	78.62	884.32
9.33000	2784.72	123.91	39.92	2763.79	114.42	42.84	2505.54	85.15	38.69	2510.19	86.77	88.09	3179.36	127.89	102.07	3152.91	125.67	96.84	3014.44	16.90	36.26	3018.54	25.23	99.93	2806.22	165.49	1197.57	0.00	0.00	0.00	2810.85	185.71	1586.53	2697.02	233.53	1577.47	2732.97	46.49	1565.74	2471.28	106.15	1547.25	884.44	285.97	76.33	283.76	282.05	78.63	884.17
9.34000	2784.81	124.05	40.00	2763.57	114.61	42.68	2505.54	85.15	38.69	2510.19	86.77	88.09	3188.02	140.57	105.49	3162.07	136.99	100.00	3026.00	22.35	37.51	3031.59	30.29	100.11	2813.25	168.57	1196.49	0.00	0.00	0.00	2817.51	189.11	1585.30	2697.02	233.53	1577.47	2742.48	48.63	1565.52	2471.28	106.15	1547.25	884.38	285.74	76.43	283.80	281.94	78.60	884.26
9.35000	2784.93	124.17	40.03	2763.96	114.72	42.79	2505.54	85.15	38.69	2510.19	86.77	88.09	3194.52	151.96	107.43	3168.52	147.00	101.45	3036.07	27.46	38.88	3043.60	34.50	100.53	2820.23	171.67	1195.52	0.00	0.00	0.00	2824.03	192.41	1584.12	2697.02	233.53	1577.47	2752.10	50.72	1565.30	2471.28	106.15	1547.25	884.27	285.50	76.65	283.78	281.98	78.35	884.31
9.36000	2785.01	124.22	40.01	2763.72	114.88	42.61	2505.54	85.15	38.69	2510.19	86.77	88.09	3199.08	161.56	107.31	3173.03	155.55	101.09	3044.85	32.12	40.18	3053.22	37.76	100.06	2826.66	174.70	1194.61	0.00	0.00	0.00	2830.65	195.57	1582.99	2697.02	233.53	1577.47	2761.82	52.76	1565.09	2471.28	106.15	1547.25	884.30	285.63	76.52	283.75	282.08	78.47	884.30
9.37000	2785.17	124.38	40.07	2763.61	115.05	42.47	2505.54	85.15	38.69	2510.19	86.77	88.09	3199.08	161.56	107.31	3176.22	162.07	98.65	3052.54	36.22	41.21	3060.43	40.35	98.70	2833.37	177.66	1193.73	0.00	0.00	0.00	2837.17	198.58	1581.97	2697.02	233.53	1577.47	2771.17	54.54	1564.36	2471.28	106.15	1547.25	884.35	285.74	76.45	283.81	282.21	78.55	884.25
9.38000	2785.08	124.52	39.97	2763.91	115.25	42.51	2505.54	85.15	38.69	2510.19	86.77	88.09	3199.08	161.56	107.31	3178.39	166.80	93.45	3059.36	39.66	41.78	3065.46	42.18	96.67	2840.34	180.58	1192.96	0.00	0.00	0.00	2843.76	201.48	1581.03	2697.02	233.53	1577.47	2780.38	56.37	1563.73	2471.28	106.15	1547.25	884.41	286.05	76.38	283.80	282.20	78.56	884.26
9.39000	2785.17	124.70	39.92	2763.80	115.36	42.33	2505.54	85.15	38.69	2510.19	86.77	88.09	3199.08	161.56	107.31	3178.39	166.80	93.45	3065.51	42.32	41.67	3068.22	43.68	94.16	2846.86	183.37	1192.33	0.00	0.00	0.00	2850.41	204.25	1580.18	2697.02	233.53	1577.47	2789.21	58.16	1563.18	2471.28	106.15	1547.25	884.30	285.76	76.66	283.82	282.34	78.52	884.23
9.40000	2785.25	124.89	39.85	2764.08	115.56	42.30	2505.54	85.15	38.69	2510.19	86.77	88.09	3199.08	161.56	107.31	3178.39	166.80	93.45	3082.57	49.04	40.75	3070.29	45.10	92.18	2854.22	186.01	1191.70	0.00	0.00	0.00	2857.21	206.95	1579.52	2697.02	233.53	1577.47	2797.86	59.91	1562.75	2471.28	106.15	1547.25	884.29	285.95	76.62	283.84	282.14	78.73	884.19
9.41000	2785.58	125.10	39.88	2764.24	115.75	42.14	2505.54	85.15	38.69	2510.19	86.77	88.09	3199.08	161.56	107.31	3178.39	166.80	93.45	3084.17	49.97	40.40	3074.55	47.18	91.77	2860.84	188.55	1191.35	0.00	0.00	0.00	2864.02	209.59	1579.27	2697.02	233.53	1577.47	2806.58	61.71	1562.59	2471.28	106.15	1547.25	884.39	286.09	76.43	283.80	282.09	78.55	884.20
9.42000	2785.74	125.29	39.80	2764.46	116.01	41.96	2505.54	85.15	38.69	2510.19	86.77	88.09	3199.08	161.56	107.31	3178.39	166.80	93.45	3085.34	50.55	40.14	3078.85	48.79	91.83	2867.98	191.05	1191.12	0.00	0.00	0.00	2870.93	212.20	1579.48	2697.02	233.53	1577.47	2815.21	63.54	1562.95	2471.28	106.15	1547.25	884.42	285.56	76.43	283.80	282.08	78.59	884.28
9.43000	2786.17	125.47	39.79	2764.95	116.26	41.95	2505.54	85.15	38.69	2510.19	86.77	88.09	3199.08	161.56	107.31	3178.39	166.80	93.45	3086.51	50.39	39.74	3081.11	49.39	91.32	2874.87	193.45	1191.07	0.00	0.00	0.00	2877.79	214.79	1579.96	2697.02	233.53	1577.47	2823.89	65.51	1563.67	2471.28	106.15	1547.25	884.32	285.97	76.42	283.79	282.01	78.57	884.28
9.44000	2786.45	125.72	39.61	2765.72	116.46	42.02	2505.54	85.15	38.69	2510.19	86.77	88.09	3199.08	161.56	107.31	3178.39	166.80	93.45	3087.55	50.31	39.47	3083.60	50.28	91.16	2881.68	195.82	1191.24	0.00	0.00	0.00	2884.56	217.37	1580.63	2697.02	233.53	1577.47	2832.32	67.45	1564.58	2471.28	106.15	1547.25	884.23	285.87	76.44	283.76	282.10	78.64	884.20
9.45000	2787.31	125.98	39.70	2765.72	116.46	42.02	2505.54	85.15	38.69	2510.19	86.77	88.09	3199.08	161.56	107.31	3178.39	166.80	93.45	3087.84	50.30	39.34	3083.75	50.61	91.44	2888.55	197.98	1191.82	0.00	0.00	0.00	2891.16	220.04	1581.53	2697.02	233.53	1577.47	2840.89	69.43	1565.74	2471.28	106.15	1547.25	884.36	286.25	76.48	283.84	282.33	78.59	884.21
9.46000	2788.00	126.20	39.58	2765.72	116.46	42.02	2505.54	85.15	38.69	2510.19	86.77	88.09	3199.08	161.56	107.31	3178.39	166.80	93.45	3088.23	50.49	39.46	3083.81	51.05	91.86	2895.07	200.53	1192.85	0.00	0.00	0.00	2897.94	222.69	1582.68	2697.02	233.53	1577.47	2849.60	71.50	1567.09	2471.28	106.15	1547.25	884.41	285.75	76.39	283.83	282.44	78.50	884.16
9.47000	2788.42	126.49	39.28	2765.72	116.46	42.02	2505.54	85.15	38.69	2510.19	86.77	88.09	3199.08	161.56	107.31	3178.39	166.80	93.45	3088.49	50.53	39.49	3084.50	51.64	92.25	2902.05	203.37	1194.21	0.00	0.00	0.00	2905.09	225.33	1583.93	2697.02	233.53	1577.47	2858.18	73.66	1568.57	2471.28	106.15	1547.25	884.30	285.88	76.67	283.79	282.50	78.59	884.29
9.48000	2788.93	126.84	39.03	2765.72	116.46	42.02	2505.54	85.15	38.69	2510.19	86.77	88.09	3199.08	161.56	107.31	3178.39	166.80	93.45	3088.58	50.57	39.45	3084.69	51.91	92.28	2909.06	206.07	1195.69	0.00	0.00	0.00	2912.05	228.02	1585.10	2697.02	233.53	1577.47	2866.78	75.88	1569.99	2471.28	106.15	1547.25	884.44	285.97	76.47	283.81	282.32	78.60	884.31
9.49000	2789.47	127.27	38.83	2765.72	116.46	42.02	2505.54	85.15	38.69	2510.19	86.77	88.09	3199.08	161.56	107.31	3178.39	166.80	93.45	3088.56	50.50	39.39	3085.24	52.11	92.58	2915.02	208.87	1197.35	0.00	0.00	0.00	2918.80	230.79	1586.16	2697.02	233.53	1577.47	2875.38	78.15	1571.30	2471.28	106.15	1547.25	884.41	286.43	76.28	283.82	282.16	78.64	884.34
9.50000	2789.99	127.77	38.68	2765.72	116.46	42.02	2505.54	85.15	38.69	2510.19	86.77	88.09	3199.08	161.56	107.31	3178.39	166.80	93.45	3088.55	50.49	39.29	3085.34	52.10	92.42	2921.77	211.83	1199.00	0.00	0.00	0.00	2925.63	233.62	1587.12	2697.02	233.53	1577.47	2883.66	80.54	1572.50	2471.28	106.15	1547.25	884.39	286.06	76.42	283.82	282.22	78.60	884.27
9.51000	2790.51	128.47	38.53	2765.72	116.46	42.02	2505.54	85.15	38.69	2510.19	86.77	88.09	3199.08	161.56	107.31	3178.39	166.80	93.45	3088.81	50.49	39.41	3085.17	52.18	92.08	2927.87	214.88	1200.68	0.00	0.00	0.00	2932.41	236.50	1587.96	2697.02	233.53	1577.47	2891.97	83.07	1573.63	2471.28	106.15	1547.25	884.46	285.90	76.35	283.81	282.19	78.51	884.31
9.52000	2791.20	129.32	38.32	2765.72	116.46	42.02	2505.54	85.15	38.69	2510.19	86.77	88.09	3199.08	161.56	107.31	3178.39	166.80	93.45	3088.76	50.47	39.30	3085.17	52.18	92.08	2934.35	217.95	1202.20	0.00	0.00	0.00	2939.18	239.40	1588.67	2697.02	233.53	1577.47	2899.99	85.72	1574.70	2471.28	106.15	1547.25	884.36	285.79	76.50	283.80	282.02	78.76	884.22
9.53000	2791.20	129.32	38.32	2765.72	116.46	42.02	2505.54	85.15	38.69	2510.19	86.77	88.09	3199.08	161.56	107.31	3178.39	166.80	93.45	3088.76	50.47	39.30	3085.17	52.18	92.08	2934.35	217.95	1202.20	0.00	0.00	0.00	2939.18	239.40	1588.67	2697.02	233.53	1577.47	2899.99	85.72	1574.70	2471.28	106.15	1547.25	884.36	285.79	76.50	283.80	282.02	78.76	884.22
[truncated: 35 more columns]
