# Supplementary material for: The impact of mobile phone use on where we look and how we walk when negotiating floor based obstacles
Source: PLoS One. 2017 Jun 30;12(6):e0179802. doi: 10.1371/journal.pone.0179802 (PMC5493336; doi:10.1371/journal.pone.0179802)
Supplement: S1 File — (ZIP) [file pone.0179802.s001.zip › Gait/PP12/BD obs talk 3.txt]

CODAmotion Analysis Text
Codamotion Analysis Text Save of: BD obs talk 3.mdf
Time	Markers
Time	1:LTOE.X	1:LTOE.Y	1:LTOE.Z	2:L2nd.X	2:L2nd.Y	2:L2nd.Z	3:LHEE.X	3:LHEE.Y	3:LHEE.Z	4:LANK.X	4:LANK.Y	4:LANK.Z	5:RTOE.X	5:RTOE.Y	5:RTOE.Z	6:R2nd.X	6:R2nd.Y	6:R2nd.Z	7:RHEE.X	7:RHEE.Y	7:RHEE.Z	8:RANK.X	8:RANK.Y	8:RANK.Z	9:STRN.X	9:STRN.Y	9:STRN.Z	10:Marker 10.X	10:Marker 10.Y	10:Marker 10.Z	11:FRHD.X	11:FRHD.Y	11:FRHD.Z	12:FLHD.X	12:FLHD.Y	12:FLHD.Z	13:BRHD.X	13:BRHD.Y	13:BRHD.Z	14:BLHD.X	14:BLHD.Y	14:BLHD.Z	15:BLSTEP.X	15:BLSTEP.Y	15:BLSTEP.Z	16:FLSTEP.X	16:FLSTEP.Y	16:FLSTEP.Z	17:BRSTEP.X
(s)	(mm)	(mm)	(mm)	(mm)	(mm)	(mm)	(mm)	(mm)	(mm)	(mm)	(mm)	(mm)	(mm)	(mm)	(mm)	(mm)	(mm)	(mm)	(mm)	(mm)	(mm)	(mm)	(mm)	(mm)	(mm)	(mm)	(mm)	(mm)	(mm)	(mm)	(mm)	(mm)	(mm)	(mm)	(mm)	(mm)	(mm)	(mm)	(mm)	(mm)	(mm)	(mm)	(mm)	(mm)	(mm)	(mm)	(mm)	(mm)	(mm)
0.00000	-3945.69	92.88	9.57	-3885.85	84.47	22.67	270.64	226.79	75.90	832.15	240.80	70.91	-3385.36	-49.05	59.88	269.31	-335.55	68.13	805.40	-307.87	67.07	-3358.97	128.32	29.45	-2455.09	21.04	1195.53	0.00	0.00	0.00	-3155.88	120.99	28.54	-2646.68	86.06	1537.32	-3104.42	20.50	1221.19	-1140.97	81.75	1532.02	227.79	-277.75	58.15	665.86	-254.88	55.26	203.45
0.01000	-3945.69	92.88	9.57	-3885.85	84.47	22.67	270.64	226.79	75.90	832.15	240.80	70.91	-3385.36	-49.05	59.88	269.31	-335.55	68.13	805.40	-307.87	67.07	-3358.97	128.32	29.45	-2455.09	21.04	1195.53	0.00	0.00	0.00	-3155.88	120.99	28.54	-2646.68	86.06	1537.32	-3104.42	20.50	1221.19	-1140.97	81.75	1532.02	227.79	-277.75	58.15	665.86	-254.88	55.26	203.45
0.02000	-3945.69	92.88	9.57	-3885.85	84.47	22.67	270.64	226.79	75.90	832.15	240.80	70.91	-3385.36	-49.05	59.88	269.31	-335.55	68.13	801.28	-307.46	67.01	-3358.97	128.32	29.45	-2455.09	21.04	1195.53	0.00	0.00	0.00	-3156.07	121.00	28.81	-2646.68	86.06	1537.32	-3104.42	20.50	1221.19	-1140.97	81.75	1532.02	227.79	-277.75	58.15	665.86	-254.88	55.26	203.45
0.03000	-3945.69	92.88	9.57	-3885.85	84.47	22.67	270.52	226.79	75.95	832.02	240.79	70.96	-3385.36	-49.05	59.88	268.14	-335.34	68.42	-3316.47	97.80	1.64	-3359.36	128.34	29.47	-2455.09	21.04	1195.53	0.00	0.00	0.00	-3346.52	126.92	300.57	-2646.68	86.06	1537.32	-3105.16	20.51	1221.51	-1140.97	81.75	1532.02	227.86	-277.84	58.17	666.09	-254.97	55.28	203.53
0.04000	-3945.69	92.88	9.57	-3885.85	84.47	22.67	270.15	226.77	76.13	831.65	240.77	71.11	-3385.36	-49.05	59.88	264.68	-334.72	69.25	-3722.99	152.39	6.70	-3743.30	149.60	46.83	-2455.09	21.04	1195.53	0.00	0.00	0.00	-3706.64	137.62	854.40	-2646.68	86.06	1537.32	-3839.05	27.34	1536.85	-1140.97	81.75	1532.02	300.40	-365.77	76.75	897.47	-343.40	74.58	280.86
0.05000	-3945.69	92.88	9.57	-3885.85	84.47	22.67	269.54	226.74	76.42	831.03	240.74	71.35	-3385.36	-49.05	59.88	258.94	-333.71	70.61	-3730.52	151.97	6.15	-3733.29	150.90	48.63	-2455.09	21.04	1195.53	0.00	0.00	0.00	-3920.88	142.48	1299.90	-2646.68	86.06	1537.32	-3813.30	25.99	1535.72	-1140.97	81.75	1532.02	300.47	-365.63	76.82	897.69	-343.22	74.66	280.47
0.06000	-3945.69	92.88	9.57	-3885.85	84.47	22.67	268.69	226.69	76.82	830.16	240.70	71.69	-3385.36	-49.05	59.88	250.94	-332.32	72.45	-3724.93	152.94	7.65	-3727.38	149.37	49.13	-2455.09	21.04	1195.53	0.00	0.00	0.00	-3948.14	142.40	1560.77	-2646.68	86.06	1537.32	-3820.30	22.78	1535.62	-1140.97	81.75	1532.02	299.46	-366.12	76.47	897.73	-343.34	74.63	279.67
0.07000	-3945.69	92.88	9.57	-3885.85	84.47	22.67	267.60	226.64	77.33	829.05	240.64	72.13	-3385.36	-49.05	59.88	240.70	-330.56	74.77	-3709.41	153.57	9.63	-3724.91	150.59	50.38	-2455.09	21.04	1195.53	0.00	0.00	0.00	-3966.07	139.42	1561.14	-2646.68	86.06	1537.32	-3832.78	19.70	1535.51	-1140.97	81.75	1532.02	299.29	-365.81	76.47	897.53	-343.52	74.62	280.44
0.08000	-3945.69	92.88	9.57	-3885.85	84.47	22.67	266.27	226.57	77.96	827.70	240.57	72.66	-3385.36	-49.05	59.88	228.26	-328.45	77.52	-3722.63	153.05	7.77	-3726.59	151.08	51.04	-2455.09	21.04	1195.53	0.00	0.00	0.00	-3947.85	138.07	1560.74	-2646.68	86.06	1537.32	-3837.88	16.81	1535.41	-1140.97	81.75	1532.02	299.46	-365.92	76.47	897.56	-343.36	74.60	281.02
0.09000	-3945.69	92.88	9.57	-3885.85	84.47	22.67	264.71	226.48	78.70	826.11	240.49	73.28	-3385.36	-49.05	59.88	213.62	-325.99	80.68	-3738.85	152.62	5.73	-3718.74	150.77	52.76	-2455.09	21.04	1195.53	0.00	0.00	0.00	-3950.47	136.90	1561.81	-2646.68	86.06	1537.32	-3840.07	12.35	1535.61	-1140.97	81.75	1532.02	298.81	-366.00	76.20	897.40	-343.51	74.49	281.00
0.10000	-3945.69	92.88	9.57	-3885.85	84.47	22.67	262.91	226.39	79.55	824.28	240.40	74.00	-3385.36	-49.05	59.88	196.82	-323.20	84.23	-3735.63	153.27	5.87	-3739.58	150.96	49.29	-2455.09	21.04	1195.53	0.00	0.00	0.00	-3936.73	135.24	1562.71	-2646.68	86.06	1537.32	-3835.32	8.98	1535.02	-1140.97	81.75	1532.02	299.37	-365.80	76.40	897.72	-343.36	74.58	280.54
0.11000	-3945.69	92.88	9.57	-3885.85	84.47	22.67	260.88	226.28	80.51	822.21	240.29	74.80	-3385.36	-49.05	59.88	177.89	-320.09	88.12	-3741.74	152.57	5.22	-3736.42	150.68	50.21	-2455.09	21.04	1195.53	0.00	0.00	0.00	-3912.54	133.62	1561.65	-2646.68	86.06	1537.32	-3839.36	5.60	1534.92	-1140.97	81.75	1532.02	299.50	-366.08	76.43	897.74	-343.47	74.56	280.00
0.12000	-3945.69	92.88	9.57	-3885.85	84.47	22.67	258.63	226.17	81.57	819.91	240.18	75.71	-3385.36	-49.05	59.88	156.83	-316.68	92.35	-3721.20	152.71	9.17	-3733.64	150.02	51.72	-2455.09	21.04	1195.53	0.00	0.00	0.00	-3915.94	132.78	1562.77	-2646.68	86.06	1537.32	-3829.93	2.61	1534.69	-1140.97	81.75	1532.02	299.60	-366.15	76.46	897.23	-343.66	74.33	280.53
0.13000	-3945.69	92.88	9.57	-3885.85	84.47	22.67	256.14	226.04	82.74	817.38	240.05	76.70	-3385.36	-49.05	59.88	133.67	-312.98	96.88	-3716.62	153.99	10.19	-3727.75	150.86	52.95	-2455.09	21.04	1195.53	0.00	0.00	0.00	-3919.62	131.82	1563.81	-2646.68	86.06	1537.32	-3823.64	-0.63	1535.26	-1140.97	81.75	1532.02	299.40	-365.80	76.56	897.31	-343.43	74.46	280.62
0.14000	-3945.69	92.88	9.57	-3885.85	84.47	22.67	253.43	225.89	84.02	814.62	239.91	77.78	-3385.36	-49.05	59.88	108.45	-309.00	101.67	-3714.25	153.70	10.62	-3726.17	150.81	52.56	-2455.09	21.04	1195.53	0.00	0.00	0.00	-3921.78	130.69	1564.10	-2646.68	86.06	1537.32	-3834.65	-4.95	1534.92	-1140.97	81.75	1532.02	299.19	-365.71	76.54	897.51	-343.48	74.41	280.28
0.15000	-3945.69	92.88	9.57	-3885.85	84.47	22.67	250.49	225.74	85.40	811.63	239.75	78.95	-3385.36	-49.05	59.88	81.17	-304.75	106.71	-3715.46	153.79	10.54	-3736.05	150.03	51.74	-2455.09	21.04	1195.53	0.00	0.00	0.00	-3929.78	127.89	1564.90	-2646.68	86.06	1537.32	-3826.07	-8.35	1535.17	-1140.97	81.75	1532.02	299.37	-365.94	76.45	897.56	-343.55	74.51	280.17
0.16000	-3945.69	92.88	9.57	-3885.85	84.47	22.67	247.33	225.57	86.89	808.41	239.59	80.20	-3385.36	-49.05	59.88	51.87	-300.25	111.97	-3709.83	153.86	10.88	-3729.49	150.69	53.54	-2455.09	21.04	1195.53	0.00	0.00	0.00	-3915.58	127.17	1564.57	-2646.68	86.06	1537.32	-3840.71	-12.37	1536.07	-1140.97	81.75	1532.02	299.74	-366.02	76.63	897.51	-343.52	74.64	280.21
0.17000	-3945.69	92.88	9.57	-3885.85	84.47	22.67	243.96	225.40	88.48	804.96	239.41	81.55	-3385.36	-49.05	59.88	20.56	-295.50	117.42	-3706.56	153.13	11.98	-3712.76	150.91	55.66	-2455.09	21.04	1195.53	0.00	0.00	0.00	-3928.77	125.74	1565.28	-2646.68	86.06	1537.32	-3832.28	-14.92	1536.28	-1140.97	81.75	1532.02	299.85	-365.69	76.59	896.92	-343.33	74.37	280.65
0.18000	-3945.69	92.88	9.57	-3885.85	84.47	22.67	240.36	225.21	90.18	801.30	239.23	82.98	-3385.36	-49.05	59.88	-12.73	-290.54	123.02	-3721.95	152.09	8.24	-3734.77	149.98	52.19	-2455.09	21.04	1195.53	0.00	0.00	0.00	-3908.24	123.43	1564.91	-2646.68	86.06	1537.32	-3830.38	-18.37	1536.54	-1140.97	81.75	1532.02	299.33	-365.78	76.46	897.56	-343.17	74.50	281.14
0.19000	-3945.69	92.88	9.57	-3885.85	84.47	22.67	236.54	225.01	91.97	797.41	239.03	84.50	-3385.36	-49.05	59.88	-47.97	-285.35	128.76	-3740.71	153.94	6.15	-3738.20	149.20	51.15	-2455.09	21.04	1195.53	0.00	0.00	0.00	-3917.70	121.73	1566.29	-2646.68	86.06	1537.32	-3838.22	-21.69	1535.83	-1140.97	81.75	1532.02	300.04	-365.80	76.57	897.80	-343.26	74.62	280.75
0.20000	-3945.69	92.88	9.57	-3885.85	84.47	22.67	232.51	224.80	93.87	793.30	238.82	86.10	-3385.36	-49.05	59.88	-85.15	-279.96	134.61	-3726.47	151.23	7.33	-3728.83	148.00	51.88	-2455.09	21.04	1195.53	0.00	0.00	0.00	-3910.72	120.19	1565.58	-2646.68	86.06	1537.32	-3835.78	-25.61	1535.86	-1140.97	81.75	1532.02	298.72	-365.96	76.19	897.75	-343.22	74.73	280.66
0.21000	-3945.69	92.88	9.57	-3885.85	84.47	22.67	228.27	224.57	95.86	788.97	238.60	87.79	-3385.36	-49.05	59.88	-124.25	-274.39	140.53	-3722.03	150.17	8.01	-3718.18	145.63	54.13	-2455.09	21.04	1195.53	0.00	0.00	0.00	-3885.73	118.53	1565.21	-2646.68	86.06	1537.32	-3838.81	-28.36	1535.90	-1140.97	81.75	1532.02	298.11	-365.83	76.15	897.76	-343.54	74.68	281.02
0.22000	-3945.69	92.88	9.57	-3885.85	84.47	22.67	223.82	224.34	97.96	784.43	238.37	89.56	-3385.36	-49.05	59.88	-165.23	-268.64	146.50	-3709.75	147.03	9.73	-3706.58	141.50	56.18	-2455.09	21.04	1195.53	0.00	0.00	0.00	-3893.36	115.71	1566.29	-2646.68	86.06	1537.32	-3821.80	-30.90	1535.53	-1140.97	81.75	1532.02	299.15	-365.86	76.39	897.95	-343.55	74.71	280.35
0.23000	-3945.69	92.88	9.57	-3885.85	84.47	22.67	219.15	224.09	100.15	779.67	238.12	91.41	-3385.36	-49.05	59.88	-208.08	-262.72	152.50	-3713.96	143.86	8.86	-3700.15	137.82	57.46	-2455.09	21.04	1195.53	0.00	0.00	0.00	-3892.05	114.63	1566.71	-2646.68	86.06	1537.32	-3826.93	-34.34	1536.81	-1140.97	81.75	1532.02	299.74	-365.98	76.50	897.52	-343.42	74.58	280.09
0.24000	-3945.69	92.88	9.57	-3885.85	84.47	22.67	214.28	223.84	102.43	774.70	237.87	93.35	-3385.36	-49.05	59.88	-252.76	-256.65	158.48	-3713.59	139.57	9.64	-3698.61	134.06	57.23	-2455.09	21.04	1195.53	0.00	0.00	0.00	-3898.51	112.44	1567.74	-2646.68	86.06	1537.32	-3844.59	-38.23	1537.34	-1140.97	81.75	1532.02	299.76	-365.96	76.62	897.26	-343.78	74.58	280.36
0.25000	-3945.69	92.88	9.57	-3885.85	84.47	22.67	209.20	223.57	104.82	769.51	237.61	95.36	-3385.36	-49.05	59.88	-299.27	-250.45	164.44	-3699.19	134.30	12.31	-3693.45	128.23	58.14	-2455.09	21.04	1195.53	0.00	0.00	0.00	-3909.83	110.45	1568.01	-2646.68	86.06	1537.32	-3851.81	-41.63	1537.61	-1140.97	81.75	1532.02	299.21	-365.89	76.54	897.94	-343.35	74.83	280.67
0.26000	-3945.69	92.88	9.57	-3885.85	84.47	22.67	203.92	223.29	107.30	764.12	237.33	97.46	-3385.36	-49.05	59.88	-347.58	-244.12	170.33	-3699.72	129.59	12.32	-3707.72	120.75	55.55	-2455.09	21.04	1195.53	0.00	0.00	0.00	-3876.79	108.10	1566.67	-2646.68	86.06	1537.32	-3838.79	-43.39	1538.09	-1140.97	81.75	1532.02	299.23	-365.79	76.42	897.42	-343.57	74.54	280.35
0.27000	-3945.69	92.88	9.57	-3885.85	84.47	22.67	198.44	223.01	109.87	758.53	237.05	99.63	-3385.36	-49.05	59.88	-397.66	-237.68	176.14	-3676.65	122.42	15.25	-3685.53	114.11	58.67	-2455.09	21.04	1195.53	0.00	0.00	0.00	-3890.66	105.16	1567.53	-2646.68	86.06	1537.32	-3839.74	-46.93	1539.05	-1140.97	81.75	1532.02	299.26	-366.08	76.51	897.46	-343.45	74.61	280.22
0.28000	-3945.69	92.88	9.57	-3885.85	84.47	22.67	192.75	222.71	112.53	752.72	236.75	101.89	-3385.36	-49.05	59.88	-449.49	-231.14	181.83	-3686.28	115.14	13.02	-3699.12	106.51	56.64	-2455.09	21.04	1195.53	0.00	0.00	0.00	-3881.19	103.66	1567.81	-2646.68	86.06	1537.32	-3839.97	-50.68	1539.41	-1140.97	81.75	1532.02	299.01	-365.71	76.48	897.45	-343.17	74.60	280.67
0.29000	-3945.69	92.88	9.57	-3885.85	84.47	22.67	186.87	222.40	115.29	746.71	236.44	104.22	-3385.36	-49.05	59.88	-503.05	-224.51	187.37	-3666.81	106.36	16.64	-3678.25	99.88	59.90	-2455.09	21.04	1195.53	0.00	0.00	0.00	-3887.53	101.00	1568.18	-2646.68	86.06	1537.32	-3858.45	-54.05	1539.62	-1140.97	81.75	1532.02	299.68	-365.97	76.55	897.86	-343.26	74.65	281.08
0.30000	-3945.69	92.88	9.57	-3885.85	84.47	22.67	180.79	222.08	118.14	740.50	236.13	106.63	-3385.36	-49.05	59.88	-558.31	-217.80	192.74	-3688.71	97.05	13.88	-3673.92	91.07	59.46	-2455.09	21.04	1195.53	0.00	0.00	0.00	-3862.63	100.02	1567.09	-2646.68	86.06	1537.32	-3846.44	-55.68	1539.46	-1140.97	81.75	1532.02	299.19	-366.30	76.44	897.50	-343.35	74.55	281.38
0.31000	-3945.69	92.88	9.57	-3885.85	84.47	22.67	174.51	221.75	121.07	734.09	235.80	109.11	-3385.36	-49.05	59.88	-615.26	-211.04	197.91	-3688.77	88.20	13.92	-3684.68	81.80	58.37	-2455.09	21.04	1195.53	0.00	0.00	0.00	-3843.68	97.40	1567.33	-2646.68	86.06	1537.32	-3837.50	-57.39	1539.66	-1140.97	81.75	1532.02	299.16	-365.84	76.50	897.70	-343.55	74.55	280.84
0.32000	-3945.69	92.88	9.57	-3885.85	84.47	22.67	168.04	221.41	124.10	727.49	235.46	111.67	-3385.36	-49.05	59.88	-673.86	-204.23	202.86	-3675.64	79.42	15.41	-3660.50	73.35	62.17	-2455.09	21.04	1195.53	0.00	0.00	0.00	-3840.87	94.57	1567.59	-2646.68	86.06	1537.32	-3830.85	-59.55	1540.31	-1140.97	81.75	1532.02	299.68	-366.06	76.59	897.69	-343.70	74.62	280.26
0.33000	-3945.69	92.88	9.57	-3885.85	84.47	22.67	161.39	221.06	127.21	720.68	235.11	114.31	-3385.36	-49.05	59.88	-734.10	-197.38	207.55	-3654.46	69.63	18.80	-3663.32	64.09	60.51	-2455.09	21.04	1195.53	0.00	0.00	0.00	-3841.55	91.87	1567.63	-2646.68	86.06	1537.32	-3840.15	-60.89	1539.95	-1140.97	81.75	1532.02	299.03	-366.21	76.35	897.91	-343.56	74.71	280.04
0.34000	-3945.69	92.88	9.57	-3885.85	84.47	22.67	154.54	220.70	130.42	713.68	234.76	117.02	-3385.36	-49.05	59.88	-795.95	-190.51	211.95	-3657.80	58.51	17.00	-3660.06	55.15	61.86	-2455.09	21.04	1195.53	0.00	0.00	0.00	-3843.35	89.56	1568.09	-2646.68	86.06	1537.32	-3842.44	-64.17	1540.54	-1140.97	81.75	1532.02	299.15	-365.88	76.29	897.45	-343.46	74.65	280.02
0.35000	-3945.69	92.88	9.57	-3885.85	84.47	22.67	147.50	220.33	133.70	706.49	234.39	119.80	-3385.36	-49.05	59.88	-859.40	-183.63	216.05	-3651.78	49.15	18.50	-3660.73	46.28	60.96	-2455.09	21.04	1195.53	0.00	0.00	0.00	-3829.53	86.68	1567.74	-2646.68	86.06	1537.32	-3848.48	-67.00	1540.52	-1140.97	81.75	1532.02	298.73	-365.86	76.28	897.59	-343.13	74.52	279.91
0.36000	-3945.69	92.88	9.57	-3885.85	84.47	22.67	140.28	219.95	137.08	699.11	234.01	122.65	-3385.36	-49.05	59.88	-924.41	-176.76	219.81	-3665.49	38.10	16.40	-3648.44	36.28	62.66	-2455.09	21.04	1195.53	0.00	0.00	0.00	-3837.62	84.47	1568.32	-2646.68	86.06	1537.32	-3846.93	-69.71	1540.84	-1140.97	81.75	1532.02	298.81	-366.03	76.33	897.64	-343.43	74.67	280.36
0.37000	-3945.69	92.88	9.57	-3885.85	84.47	22.67	132.87	219.56	140.53	691.54	233.63	125.58	-3385.36	-49.05	59.88	-990.96	-169.90	223.20	-3660.45	27.77	15.99	-3653.76	25.75	61.55	-2455.09	21.04	1195.53	0.00	0.00	0.00	-3816.59	81.63	1568.26	-2646.68	86.06	1537.32	-3845.35	-72.45	1540.56	-1140.97	81.75	1532.02	298.64	-366.01	76.20	897.36	-343.52	74.50	280.18
0.38000	-3945.69	92.88	9.57	-3885.85	84.47	22.67	125.28	219.16	144.07	683.78	233.23	128.57	-3385.36	-49.05	59.88	-1059.03	-163.06	226.19	-3668.34	18.35	15.99	-3648.04	17.34	62.35	-2455.09	21.04	1195.53	0.00	0.00	0.00	-3816.15	78.44	1567.96	-2646.68	86.06	1537.32	-3849.29	-74.74	1540.54	-1140.97	81.75	1532.02	298.46	-365.99	76.18	897.56	-343.52	74.51	280.14
0.39000	-3945.69	92.88	9.57	-3885.85	84.47	22.67	117.52	218.75	147.70	675.83	232.82	131.64	-3385.36	-49.05	59.88	-1128.60	-156.27	228.77	-3683.67	6.18	12.21	-3621.44	8.64	66.15	-2455.09	21.04	1195.53	0.00	0.00	0.00	-3808.61	76.21	1568.49	-2646.68	86.06	1537.32	-3849.90	-76.53	1541.17	-1140.97	81.75	1532.02	299.14	-366.11	76.29	897.59	-343.37	74.77	281.00
0.40000	-3945.69	92.88	9.57	-3885.85	84.47	22.67	109.57	218.33	151.40	667.70	232.41	134.77	-3385.36	-49.05	59.88	-1199.65	-149.54	230.89	-3647.71	-3.55	18.69	-3618.45	-1.61	67.27	-2455.09	21.04	1195.53	0.00	0.00	0.00	-3800.47	73.41	1568.22	-2646.68	86.06	1537.32	-3833.66	-78.58	1540.59	-1140.97	81.75	1532.02	299.70	-366.28	76.42	897.21	-343.59	74.56	280.39
0.41000	-3945.69	92.88	9.57	-3885.85	84.47	22.67	101.45	217.91	155.18	659.39	231.98	137.98	-3385.36	-49.05	59.88	-1272.15	-142.87	232.54	-3653.94	-12.59	19.04	-3608.70	-9.14	68.82	-2455.09	21.04	1195.53	0.00	0.00	0.00	-3792.00	70.65	1568.40	-2646.68	86.06	1537.32	-3848.78	-81.68	1539.98	-1140.97	81.75	1532.02	299.99	-365.98	76.68	897.33	-343.58	74.48	280.57
0.42000	-3945.69	92.88	9.57	-3885.85	84.47	22.67	93.15	217.47	159.05	650.90	231.55	141.25	-3385.36	-49.05	59.88	-1346.07	-136.28	233.69	-3623.00	-19.46	22.96	-3625.27	-17.06	66.02	-2455.09	21.04	1195.53	0.00	0.00	0.00	-3798.13	67.06	1567.63	-2646.68	86.06	1537.32	-3829.79	-82.44	1540.40	-1140.97	81.75	1532.02	299.26	-365.77	76.47	897.63	-343.29	74.63	281.37
0.43000	-3945.69	92.88	9.57	-3885.85	84.47	22.67	84.68	217.02	162.99	642.23	231.11	144.58	-3385.36	-49.05	59.88	-1421.41	-129.78	234.30	-3615.29	-29.89	24.25	-3629.50	-27.30	64.88	-2455.09	21.04	1195.53	0.00	0.00	0.00	-3797.04	64.88	1567.98	-2646.68	86.06	1537.32	-3847.44	-85.39	1541.34	-1140.97	81.75	1532.02	299.34	-365.79	76.43	897.68	-343.46	74.64	280.57
0.44000	-3945.69	92.88	9.57	-3885.85	84.47	22.67	76.04	216.57	167.01	633.38	230.65	147.99	-3385.36	-49.05	59.88	-1498.12	-123.39	234.35	-3607.72	-40.16	25.63	-3617.88	-33.64	67.33	-2455.09	21.04	1195.53	0.00	0.00	0.00	-3797.03	60.41	1568.13	-2646.68	86.06	1537.32	-3869.75	-86.38	1541.59	-1140.97	81.75	1532.02	299.08	-365.61	76.43	897.47	-343.52	74.61	280.57
0.45000	-3945.69	92.88	9.57	-3885.85	84.47	22.67	67.22	216.10	171.11	624.36	230.19	151.46	-3385.36	-49.05	59.88	-1576.20	-117.12	233.81	-3600.28	-50.27	27.13	-3614.01	-42.98	68.00	-2455.09	21.04	1195.53	0.00	0.00	0.00	-3792.42	57.49	1567.81	-2646.68	86.06	1537.32	-3871.45	-88.21	1541.23	-1140.97	81.75	1532.02	299.23	-366.10	76.39	897.18	-343.51	74.49	281.02
0.46000	-3945.69	92.88	9.57	-3885.85	84.47	22.67	58.25	215.63	175.28	615.17	229.72	154.99	-3385.36	-49.05	59.88	-1655.61	-110.97	232.66	-3592.98	-60.22	28.72	-3610.20	-52.17	68.78	-2455.09	21.04	1195.53	0.00	0.00	0.00	-3793.31	54.32	1567.79	-2646.68	86.06	1537.32	-3872.61	-91.22	1540.58	-1140.97	81.75	1532.02	299.38	-366.13	76.47	897.08	-343.54	74.40	280.48
0.47000	-3945.69	92.88	9.57	-3885.85	84.47	22.67	49.10	215.15	179.53	605.80	229.24	158.58	-3385.36	-49.05	59.88	-1736.34	-104.98	230.86	-3585.82	-70.02	30.41	-3606.45	-61.21	69.67	-2455.09	21.04	1195.53	0.00	0.00	0.00	-3782.37	51.94	1567.43	-2646.68	86.06	1537.32	-3836.96	-91.91	1540.39	-1140.97	81.75	1532.02	299.61	-365.81	76.47	897.56	-343.45	74.56	280.45
0.48000	-3945.69	92.88	9.57	-3885.85	84.47	22.67	39.79	214.66	183.85	596.27	228.76	162.24	-3385.36	-49.05	59.88	-1818.35	-99.13	228.39	-3578.80	-79.66	32.21	-3602.77	-70.10	70.66	-2455.09	21.04	1195.53	0.00	0.00	0.00	-3784.14	48.50	1568.04	-2646.68	86.06	1537.32	-3833.97	-93.92	1540.31	-1140.97	81.75	1532.02	299.96	-365.77	76.58	897.49	-343.21	74.66	280.60
0.49000	-3945.69	92.88	9.57	-3885.85	84.47	22.67	30.33	214.16	188.24	586.57	228.26	165.96	-3385.36	-49.05	59.88	-1901.64	-93.46	225.23	-3571.90	-89.14	34.10	-3599.15	-78.85	71.76	-2455.09	21.04	1195.53	0.00	0.00	0.00	-3775.80	45.27	1567.59	-2646.68	86.06	1537.32	-3830.92	-95.91	1540.24	-1140.97	81.75	1532.02	299.14	-366.08	76.48	897.43	-343.51	74.46	280.94
0.50000	-3945.69	92.88	9.57	-3885.85	84.47	22.67	20.70	213.65	192.71	576.70	227.76	169.74	-3385.36	-49.05	59.88	-1986.17	-87.97	221.33	-3565.14	-98.47	36.08	-3595.59	-87.45	72.95	-2455.09	21.04	1195.53	0.00	0.00	0.00	-3771.43	42.88	1567.21	-2646.68	86.06	1537.32	-3827.83	-97.86	1540.18	-1140.97	81.75	1532.02	299.18	-366.28	76.42	897.16	-343.55	74.52	281.07
0.51000	-3945.69	92.88	9.57	-3885.85	84.47	22.67	10.91	213.13	197.24	566.67	227.24	173.59	-3385.36	-49.05	59.88	-2071.92	-82.68	216.68	-3558.50	-107.64	38.16	-3592.09	-95.90	74.26	-2455.09	21.04	1195.53	0.00	0.00	0.00	-3766.62	39.67	1567.16	-2646.68	86.06	1537.32	-3824.68	-99.79	1540.13	-1140.97	81.75	1532.02	299.01	-366.25	76.39	897.11	-343.66	74.20	280.94
0.52000	-3945.69	92.88	9.57	-3885.85	84.47	22.67	0.96	212.61	201.85	556.47	226.72	177.49	-3385.36	-49.05	59.88	-2158.87	-77.59	211.25	-3551.99	-116.66	40.34	-3588.65	-104.21	75.66	-2455.09	21.04	1195.53	0.00	0.00	0.00	-3753.84	35.30	1566.42	-2646.68	86.06	1537.32	-3821.47	-101.69	1540.08	-1140.97	81.75	1532.02	299.03	-366.27	76.31	897.17	-343.61	74.27	280.61
0.53000	-3945.69	92.88	9.57	-3885.85	84.47	22.67	-9.14	212.07	206.52	546.12	226.19	181.45	-3385.36	-49.05	59.88	-2246.99	-72.73	205.01	-3545.61	-125.53	42.61	-3585.27	-112.37	77.16	-2455.09	21.04	1195.53	0.00	0.00	0.00	-3749.36	32.50	1566.84	-2646.68	86.06	1537.32	-3818.22	-103.55	1540.05	-1140.97	81.75	1532.02	299.74	-365.79	76.51	897.48	-343.44	74.58	280.97
0.54000	-3945.69	92.88	9.57	-3885.85	84.47	22.67	-19.39	211.53	211.27	535.60	225.65	185.46	-3385.36	-49.05	59.88	-2336.27	-68.10	197.94	-3539.35	-134.25	44.97	-3581.95	-120.39	78.76	-2455.09	21.04	1195.53	0.00	0.00	0.00	-3762.70	28.74	1566.73	-2646.68	86.06	1537.32	-3814.92	-105.39	1540.02	-1140.97	81.75	1532.02	299.15	-365.83	76.28	897.62	-343.50	74.53	280.19
0.55000	-3945.69	92.88	9.57	-3885.85	84.47	22.67	-29.79	210.98	216.08	524.93	225.11	189.54	-3385.36	-49.05	59.88	-2426.68	-63.71	189.99	-3533.21	-142.82	47.41	-3578.68	-128.27	80.45	-2455.09	21.04	1195.53	0.00	0.00	0.00	-3754.22	25.66	1566.74	-2646.68	86.06	1537.32	-3811.56	-107.20	1540.00	-1140.97	81.75	1532.02	298.66	-366.27	76.25	897.61	-343.47	74.48	279.84
0.56000	-3945.69	92.88	9.57	-3885.85	84.47	22.67	-40.34	210.43	220.95	514.11	224.55	193.67	-3385.36	-49.05	59.88	-2518.19	-59.59	181.16	-3527.20	-151.23	49.95	-3575.47	-136.01	82.24	-2455.09	21.04	1195.53	0.00	0.00	0.00	-3729.14	22.81	1566.23	-2646.68	86.06	1537.32	-3808.15	-108.98	1539.98	-1140.97	81.75	1532.02	299.33	-366.32	76.33	898.02	-343.43	74.69	280.70
0.57000	-3945.69	92.88	9.57	-3885.85	84.47	22.67	-51.04	209.86	225.90	503.13	223.99	197.86	-3385.36	-49.05	59.88	-2610.79	-55.74	171.40	-3521.30	-159.50	52.58	-3572.31	-143.61	84.13	-2455.09	21.04	1195.53	0.00	0.00	0.00	-3734.33	19.16	1566.41	-2646.68	86.06	1537.32	-3804.69	-110.73	1539.98	-1140.97	81.75	1532.02	299.14	-366.34	76.36	897.42	-343.19	74.61	279.46
0.58000	-3945.69	92.88	9.57	-3885.85	84.47	22.67	-61.88	209.29	230.90	492.00	223.42	202.10	-3385.36	-49.05	59.88	-2704.45	-52.17	160.70	-3515.52	-167.63	55.29	-3569.20	-151.06	86.10	-2455.09	21.04	1195.53	0.00	0.00	0.00	-3736.24	16.13	1566.25	-2646.68	86.06	1537.32	-3801.19	-112.45	1539.98	-1140.97	81.75	1532.02	299.50	-365.93	76.39	897.34	-343.30	74.61	279.98
0.59000	-3945.69	92.88	9.57	-3885.85	84.47	22.67	-72.87	208.71	235.97	480.72	222.84	206.39	-3385.36	-49.05	59.88	-2799.15	-48.90	149.01	-3509.85	-175.60	58.08	-3566.15	-158.38	88.17	-2455.09	21.04	1195.53	0.00	0.00	0.00	-3731.86	13.14	1566.19	-2646.68	86.06	1537.32	-3797.63	-114.15	1539.99	-1140.97	81.75	1532.02	299.48	-365.87	76.45	897.82	-343.74	74.44	280.64
0.60000	-3945.69	92.88	9.57	-3885.85	84.47	22.67	-84.00	208.12	241.10	469.30	222.26	210.74	-3385.36	-49.05	59.88	-2894.86	-45.94	136.33	-3504.30	-183.44	60.96	-3563.14	-165.57	90.33	-2455.09	21.04	1195.53	0.00	0.00	0.00	-3707.97	9.74	1565.36	-2646.68	86.06	1537.32	-3794.02	-115.81	1540.01	-1140.97	81.75	1532.02	299.04	-365.92	76.41	898.01	-343.30	74.68	280.58
0.61000	-3945.69	92.88	9.57	-3885.85	84.47	22.67	-95.27	207.52	246.29	457.72	221.66	215.14	-3385.36	-49.05	59.88	-2991.57	-43.30	122.61	-3498.87	-191.12	63.92	-3560.19	-172.61	92.58	-2455.09	21.04	1195.53	0.00	0.00	0.00	-3701.94	6.35	1565.29	-2646.68	86.06	1537.32	-3790.36	-117.45	1540.04	-1140.97	81.75	1532.02	299.07	-365.63	76.48	898.19	-343.47	74.77	280.43
0.62000	-3945.69	92.88	9.57	-3885.85	84.47	22.67	-106.67	206.92	251.55	446.01	221.06	219.59	-3385.36	-49.05	59.88	-3089.24	-41.00	107.83	-3493.54	-198.66	66.96	-3557.28	-179.52	94.91	-2455.09	21.04	1195.53	0.00	0.00	0.00	-3711.15	3.29	1565.32	-2646.68	86.06	1537.32	-3786.65	-119.06	1540.07	-1140.97	81.75	1532.02	299.12	-365.92	76.43	897.89	-343.37	74.64	280.03
0.63000	-3945.69	92.88	9.57	-3885.85	84.47	22.67	-118.22	206.31	256.86	434.15	220.46	224.10	-3385.36	-49.05	59.88	-3187.86	-39.05	91.97	-3488.32	-206.06	70.09	-3554.41	-186.30	97.33	-2455.09	21.04	1195.53	0.00	0.00	0.00	-3698.44	-0.00	1565.28	-2646.68	86.06	1537.32	-3782.90	-120.65	1540.11	-1140.97	81.75	1532.02	299.38	-366.03	76.48	897.82	-343.63	74.54	280.27
0.64000	-3945.69	92.88	9.57	-3885.85	84.47	22.67	-129.89	205.69	262.23	422.15	219.84	228.65	-3385.36	-49.05	59.88	-3287.40	-37.46	74.99	-3483.21	-213.32	73.29	-3551.60	-192.94	99.84	-2455.09	21.04	1195.53	0.00	0.00	0.00	-3693.08	-4.44	1564.90	-2646.68	86.06	1537.32	-3779.09	-122.20	1540.16	-1140.97	81.75	1532.02	299.98	-365.81	76.59	897.82	-343.79	74.44	280.75
0.65000	-3945.69	92.88	9.57	-3885.85	84.47	22.67	-141.70	205.07	267.66	410.01	219.22	233.25	-3385.36	-49.05	59.88	-3387.84	-36.24	56.87	-3478.20	-220.44	76.56	-3548.82	-199.45	102.43	-2455.09	21.04	1195.53	0.00	0.00	0.00	-3697.09	-7.52	1564.78	-2646.68	86.06	1537.32	-3775.23	-123.73	1540.22	-1140.97	81.75	1532.02	299.78	-365.83	76.65	897.56	-343.37	74.47	280.80
0.66000	-3945.69	92.88	9.57	-3885.85	84.47	22.67	-153.65	204.43	273.15	397.74	218.59	237.90	-3385.36	-49.05	59.88	-3489.11	-35.42	37.59	-3473.30	-227.42	79.91	-3546.09	-205.83	105.10	-2455.09	21.04	1195.53	0.00	0.00	0.00	-3679.78	-10.23	1564.46	-2646.68	86.06	1537.32	-3771.33	-125.23	1540.28	-1140.97	81.75	1532.02	299.38	-366.06	76.49	897.56	-343.31	74.70	280.50
0.67000	-3945.69	92.88	9.57	-3885.85	84.47	22.67	-165.71	203.80	278.69	385.32	217.95	242.60	-3385.36	-49.05	59.88	-3539.95	-35.10	27.65	-3468.50	-234.26	83.34	-3543.41	-212.08	107.86	-2455.09	21.04	1195.53	0.00	0.00	0.00	-3669.76	-13.50	1564.70	-2646.68	86.06	1537.32	-3767.38	-126.71	1540.35	-1140.97	81.75	1532.02	299.40	-365.73	76.51	897.47	-343.20	74.71	281.02
0.68000	-3945.69	92.88	9.57	-3885.85	84.47	22.67	-177.91	203.15	284.28	372.78	217.31	247.34	-3385.36	-49.05	59.88	-3560.33	-31.28	21.93	-3463.80	-240.96	86.84	-3540.76	-218.19	110.69	-2455.09	21.04	1195.53	0.00	0.00	0.00	-3674.33	-16.89	1564.25	-2646.68	86.06	1537.32	-3763.37	-128.15	1540.43	-1140.97	81.75	1532.02	299.76	-365.97	76.60	897.41	-343.43	74.69	281.03
0.69000	-3945.69	92.88	9.57	-3885.85	84.47	22.67	-190.23	202.50	289.93	360.11	216.66	252.13	-3385.36	-49.05	59.88	-3521.98	-29.52	26.71	-3459.20	-247.52	90.41	-3538.15	-224.18	113.60	-2455.09	21.04	1195.53	0.00	0.00	0.00	-3683.40	-19.74	1565.74	-2646.68	86.06	1537.32	-3759.33	-129.57	1540.51	-1140.97	81.75	1532.02	299.57	-365.72	76.58	897.28	-343.91	74.33	281.04
0.70000	-3945.69	92.88	9.57	-3885.85	84.47	22.67	-202.68	201.84	295.63	347.30	216.00	256.97	-3385.36	-49.05	59.88	-3518.04	-32.00	26.17	-3454.70	-253.95	94.05	-3535.58	-230.04	116.59	-2455.09	21.04	1195.53	0.00	0.00	0.00	-3676.02	-22.98	1565.01	-2646.68	86.06	1537.32	-3755.23	-130.97	1540.60	-1140.97	81.75	1532.02	299.16	-365.92	76.35	897.48	-343.46	74.43	279.99
0.71000	-3945.69	92.88	9.57	-3885.85	84.47	22.67	-215.24	201.17	301.39	334.37	215.34	261.85	-3385.36	-49.05	59.88	-3493.70	-33.78	30.15	-3450.29	-260.24	97.76	-3533.05	-235.77	119.65	-2455.09	21.04	1195.53	0.00	0.00	0.00	-3663.12	-25.64	1564.47	-2646.68	86.06	1537.32	-3751.08	-132.33	1540.70	-1140.97	81.75	1532.02	299.11	-365.85	76.43	897.53	-343.50	74.47	281.10
0.72000	-3945.69	92.88	9.57	-3885.85	84.47	22.67	-227.93	200.50	307.19	321.31	214.67	266.77	-3385.36	-49.05	59.88	-3492.43	-30.74	29.70	-3445.98	-266.40	101.54	-3530.55	-241.37	122.79	-2455.09	21.04	1195.53	0.00	0.00	0.00	-3647.75	-28.65	1563.93	-2646.68	86.06	1537.32	-3746.89	-133.67	1540.81	-1140.97	81.75	1532.02	299.61	-365.87	76.56	897.43	-343.66	74.30	280.06
0.73000	-3945.69	92.88	9.57	-3885.85	84.47	22.67	-240.73	199.82	313.05	308.13	213.99	271.73	-3385.36	-49.05	59.88	-3511.93	-31.38	24.54	-3441.76	-272.42	105.38	-3528.09	-246.85	126.00	-2455.09	21.04	1195.53	0.00	0.00	0.00	-3660.12	-31.83	1564.12	-2646.68	86.06	1537.32	-3742.65	-134.99	1540.92	-1140.97	81.75	1532.02	299.83	-365.90	76.66	897.24	-343.35	74.41	280.69
0.74000	-3945.69	92.88	9.57	-3885.85	84.47	22.67	-253.65	199.13	318.95	294.82	213.31	276.74	-3385.36	-49.05	59.88	-3486.58	-32.54	28.18	-3437.63	-278.31	109.29	-3525.66	-252.20	129.28	-2455.09	21.04	1195.53	0.00	0.00	0.00	-3640.66	-34.08	1564.18	-2646.68	86.06	1537.32	-3738.36	-136.28	1541.04	-1140.97	81.75	1532.02	299.78	-366.03	76.51	897.65	-343.36	74.65	280.19
0.75000	-3945.69	92.88	9.57	-3885.85	84.47	22.67	-266.69	198.44	324.90	281.39	212.62	281.79	-3385.36	-49.05	59.88	-3434.81	-29.54	35.42	-3433.59	-284.07	113.27	-3523.27	-257.43	132.64	-2455.09	21.04	1195.53	0.00	0.00	0.00	-3632.42	-37.20	1563.60	-2646.68	86.06	1537.32	-3734.02	-137.54	1541.16	-1140.97	81.75	1532.02	298.99	-365.89	76.42	897.32	-343.36	74.51	280.45
0.76000	-3945.69	92.88	9.57	-3885.85	84.47	22.67	-279.83	197.75	330.90	267.85	211.92	286.88	-3385.36	-49.05	59.88	-3510.54	-31.17	25.69	-3429.63	-289.70	117.30	-3520.91	-262.54	136.06	-2455.09	21.04	1195.53	0.00	0.00	0.00	-3638.21	-40.32	1563.88	-2646.68	86.06	1537.32	-3729.64	-138.78	1541.29	-1140.97	81.75	1532.02	299.26	-365.50	76.57	897.15	-343.69	74.32	280.57
0.77000	-3945.69	92.88	9.57	-3885.85	84.47	22.67	-293.09	197.04	336.95	254.19	211.22	292.01	-3385.36	-49.05	59.88	-3537.96	-31.64	18.91	-3425.77	-295.20	121.40	-3518.57	-267.53	139.55	-2455.09	21.04	1195.53	0.00	0.00	0.00	-3629.38	-43.56	1563.88	-2646.68	86.06	1537.32	-3725.21	-139.99	1541.43	-1140.97	81.75	1532.02	299.55	-365.91	76.53	897.48	-343.49	74.40	281.24
0.78000	-3945.69	92.88	9.57	-3885.85	84.47	22.67	-306.45	196.33	343.04	240.41	210.51	297.18	-3385.36	-49.05	59.88	-3484.93	-32.11	26.96	-3421.98	-300.57	125.56	-3516.27	-272.39	143.11	-2455.09	21.04	1195.53	0.00	0.00	0.00	-3607.84	-45.72	1564.23	-2646.68	86.06	1537.32	-3720.74	-141.18	1541.58	-1140.97	81.75	1532.02	299.74	-366.05	76.47	897.61	-343.63	74.52	279.75
0.79000	-3945.69	92.88	9.57	-3885.85	84.47	22.67	-319.93	195.62	349.17	226.52	209.80	302.38	-3385.36	-49.05	59.88	-3488.45	-33.12	25.57	-3418.28	-305.81	129.77	-3513.99	-277.13	146.73	-2455.09	21.04	1195.53	0.00	0.00	0.00	-3609.75	-48.91	1564.05	-2646.68	86.06	1537.32	-3716.22	-142.34	1541.73	-1140.97	81.75	1532.02	299.24	-366.18	76.33	897.95	-343.45	74.64	280.11
0.80000	-3945.69	92.88	9.57	-3885.85	84.47	22.67	-333.50	194.90	355.35	212.52	209.08	307.62	-3385.36	-49.05	59.88	-3477.72	-30.91	28.30	-3414.66	-310.93	134.05	-3511.74	-281.76	150.42	-2455.09	21.04	1195.53	0.00	0.00	0.00	-3618.96	-51.09	1564.32	-2646.68	86.06	1537.32	-3711.65	-143.47	1541.88	-1140.97	81.75	1532.02	299.75	-365.99	76.64	897.79	-343.23	74.85	280.89
0.81000	-3945.69	92.88	9.57	-3885.85	84.47	22.67	-347.18	194.17	361.57	198.40	208.35	312.90	-3385.36	-49.05	59.88	-3469.23	-32.76	31.66	-3411.12	-315.92	138.38	-3509.52	-286.26	154.17	-2455.09	21.04	1195.53	0.00	0.00	0.00	-3620.78	-53.86	1565.45	-2646.68	86.06	1537.32	-3707.04	-144.58	1542.05	-1140.97	81.75	1532.02	299.18	-365.87	76.47	897.22	-343.19	74.46	280.42
0.82000	-3945.69	92.88	9.57	-3885.85	84.47	22.67	-360.97	193.44	367.83	184.18	207.62	318.22	-3385.36	-49.05	59.88	-3483.49	-32.19	29.38	-3407.65	-320.78	142.76	-3507.32	-290.65	157.98	-2455.09	21.04	1195.53	0.00	0.00	0.00	-3620.18	-56.01	1565.80	-2646.68	86.06	1537.32	-3702.38	-145.67	1542.22	-1140.97	81.75	1532.02	299.30	-365.82	76.45	897.28	-343.16	74.57	280.82
0.83000	-3941.74	95.92	7.29	-3885.85	84.47	22.67	-374.85	192.70	374.13	169.86	206.89	323.57	-3385.36	-49.05	59.88	-3491.53	-33.90	29.38	-3404.26	-325.52	147.20	-3505.14	-294.92	161.86	-2455.09	21.04	1195.53	0.00	0.00	0.00	-3599.15	-57.40	1565.56	-2646.68	86.06	1537.32	-3697.68	-146.73	1542.39	-1140.97	81.75	1532.02	298.86	-366.25	76.28	897.71	-343.26	74.65	280.24
0.84000	-3933.09	100.24	7.48	-3885.85	84.47	22.67	-388.82	191.95	380.48	155.43	206.14	328.95	-3385.36	-49.05	59.88	-3512.20	-35.98	28.00	-3400.95	-330.14	151.69	-3502.99	-299.08	165.79	-2455.09	21.04	1195.53	0.00	0.00	0.00	-3603.41	-61.27	1566.60	-2646.68	86.06	1537.32	-3692.93	-147.77	1542.57	-1140.97	81.75	1532.02	298.43	-366.19	76.17	898.07	-343.40	74.58	280.06
0.85000	-3933.71	101.97	7.44	-3885.85	84.47	22.67	-402.90	191.21	386.85	140.89	205.40	334.36	-3385.36	-49.05	59.88	-3491.87	-34.12	31.52	-3397.71	-334.63	156.23	-3500.86	-303.12	169.78	-2455.09	21.04	1195.53	0.00	0.00	0.00	-3604.40	-63.21	1567.39	-2646.68	86.06	1537.32	-3688.13	-148.78	1542.76	-1140.97	81.75	1532.02	298.86	-366.10	76.23	897.76	-343.14	74.71	279.97
0.86000	-3897.78	104.81	13.10	-3885.85	84.47	22.67	-417.07	190.45	393.27	126.26	204.64	339.81	-3385.36	-49.05	59.88	-3477.47	-35.75	34.93	-3394.54	-339.01	160.82	-3498.75	-307.05	173.82	-2455.09	21.04	1195.53	0.00	0.00	0.00	-3591.61	-64.84	1567.37	-2646.68	86.06	1537.32	-3683.30	-149.77	1542.95	-1140.97	81.75	1532.02	298.91	-366.09	76.42	897.32	-343.46	74.46	280.25
0.87000	-3862.79	105.55	19.77	-3885.81	84.47	22.67	-431.33	189.69	399.73	111.52	203.89	345.29	-3385.36	-49.05	59.88	-3496.37	-35.01	34.44	-3391.43	-343.26	165.46	-3496.65	-310.86	177.92	-2455.09	21.04	1195.53	0.00	0.00	0.00	-3585.42	-67.53	1567.88	-2646.68	86.06	1537.32	-3678.41	-150.74	1543.15	-1140.97	81.75	1532.02	298.72	-365.92	76.32	897.48	-343.54	74.32	280.45
0.88000	-3874.20	107.11	18.90	-3845.98	85.98	30.52	-445.68	188.93	406.22	96.69	203.12	350.80	-3385.36	-49.05	59.88	-3509.11	-38.54	34.15	-3388.40	-347.39	170.14	-3494.58	-314.56	182.07	-2455.09	21.04	1195.53	0.00	0.00	0.00	-3572.17	-70.09	1568.19	-2646.68	86.06	1537.32	-3673.48	-151.68	1543.35	-1140.97	81.75	1532.02	299.02	-365.81	76.34	897.83	-343.59	74.63	280.66
0.89000	-3867.09	106.36	21.14	-3851.88	86.74	30.22	-460.12	188.16	412.74	81.77	202.35	356.34	-3385.36	-49.05	59.88	-3485.06	-37.67	40.93	-3385.43	-351.41	174.87	-3492.52	-318.15	186.28	-2455.09	21.04	1195.53	0.00	0.00	0.00	-3579.07	-73.46	1569.02	-2646.68	86.06	1537.32	-3668.51	-152.60	1543.56	-1140.97	81.75	1532.02	299.55	-365.92	76.57	898.16	-343.47	74.71	280.79
0.90000	-3845.74	106.52	24.43	-3826.40	86.91	36.61	-474.64	187.39	419.30	66.75	201.58	361.91	-3385.36	-49.05	59.88	-3478.88	-39.40	43.24	-3382.52	-355.30	179.65	-3490.47	-321.63	190.54	-2455.09	21.04	1195.53	0.00	0.00	0.00	-3567.68	-75.09	1569.19	-2646.68	86.06	1537.32	-3663.50	-153.49	1543.78	-1140.97	81.75	1532.02	300.27	-366.06	76.75	897.88	-343.59	74.62	280.77
0.91000	-3851.98	106.09	23.73	-3860.17	85.43	31.43	-489.25	186.61	425.89	51.64	200.80	367.51	-3385.36	-49.05	59.88	-3477.18	-39.71	46.35	-3379.68	-359.08	184.47	-3488.44	-325.00	194.84	-2455.09	21.04	1195.53	0.00	0.00	0.00	-3563.56	-76.35	1569.84	-2646.68	86.06	1537.32	-3658.44	-154.36	1544.00	-1140.97	81.75	1532.02	299.80	-366.08	76.52	897.57	-343.25	74.73	280.52
0.92000	-3818.13	106.81	29.54	-3826.53	86.77	36.06	-503.95	185.82	432.51	36.43	200.02	373.14	-3385.36	-49.05	59.88	-3461.85	-40.12	50.69	-3376.90	-362.75	189.33	-3486.42	-328.27	199.20	-2455.09	21.04	1195.53	0.00	0.00	0.00	-3548.83	-76.43	1570.71	-2646.68	86.06	1537.32	-3653.34	-155.21	1544.22	-1140.97	81.75	1532.02	299.21	-365.97	76.42	898.55	-343.37	74.96	280.55
0.93000	-3783.09	107.84	35.68	-3814.81	87.64	38.83	-518.72	185.04	439.16	21.15	199.23	378.79	-3385.36	-49.05	59.88	-3444.59	-40.12	55.52	-3374.17	-366.30	194.23	-3484.42	-331.42	203.60	-2455.09	21.04	1195.53	0.00	0.00	0.00	-3545.83	-78.98	1570.33	-2646.68	86.06	1537.32	-3648.19	-156.03	1544.45	-1140.97	81.75	1532.02	299.13	-365.87	76.51	898.12	-343.40	74.76	281.16
0.94000	-3768.15	109.29	37.62	-3808.82	89.65	41.05	-533.57	184.24	445.85	5.77	198.44	384.47	-3385.36	-49.05	59.88	-3465.37	-41.90	52.67	-3371.51	-369.73	199.17	-3482.42	-334.47	208.05	-2455.09	21.04	1195.53	0.00	0.00	0.00	-3527.96	-79.84	1570.27	-2646.68	86.06	1537.32	-3643.00	-156.84	1544.69	-1140.97	81.75	1532.02	300.17	-365.83	76.68	898.14	-343.41	74.63	280.56
0.95000	-3786.69	111.35	34.37	-3783.58	90.30	45.04	-548.50	183.45	452.56	-9.69	197.64	390.17	-3385.36	-49.05	59.88	-3466.08	-44.49	55.53	-3368.90	-373.05	204.14	-3480.43	-337.41	212.54	-2455.09	21.04	1195.53	0.00	0.00	0.00	-3530.31	-82.64	1570.75	-2646.68	86.06	1537.32	-3637.77	-157.62	1544.93	-1140.97	81.75	1532.02	299.38	-365.72	76.61	897.52	-343.52	74.51	280.56
0.96000	-3760.37	110.97	38.45	-3765.72	91.88	46.42	-563.51	182.65	459.30	-25.23	196.84	395.90	-3385.36	-49.05	59.88	-3493.61	-46.60	53.53	-3366.34	-376.26	209.16	-3478.46	-340.25	217.08	-2455.09	21.04	1195.53	0.00	0.00	0.00	-3528.46	-83.68	1570.99	-2646.68	86.06	1537.32	-3632.49	-158.37	1545.18	-1140.97	81.75	1532.02	298.37	-365.89	76.19	897.56	-343.46	74.58	280.80
0.97000	-3721.71	113.83	42.92	-3779.54	93.85	44.17	-578.59	181.84	466.07	-40.86	196.03	401.65	-3385.36	-49.05	59.88	-3437.64	-46.15	64.16	-3363.84	-379.36	214.21	-3476.48	-342.98	221.66	-2455.09	21.04	1195.53	0.00	0.00	0.00	-3519.47	-85.76	1569.92	-2646.68	86.06	1537.32	-3627.18	-159.11	1545.43	-1140.97	81.75	1532.02	298.91	-365.82	76.39	897.60	-343.46	74.48	280.66
0.98000	-3687.71	115.22	46.96	-3718.06	96.38	51.07	-593.74	181.03	472.86	-56.56	195.22	407.43	-3385.36	-49.05	59.88	-3432.27	-46.41	65.47	-3361.38	-382.35	219.29	-3474.52	-345.61	226.27	-2455.09	21.04	1195.53	0.00	0.00	0.00	-3502.46	-85.97	1569.61	-2646.68	86.06	1537.32	-3621.82	-159.82	1545.68	-1140.97	81.75	1532.02	299.05	-366.03	76.33	897.65	-343.52	74.60	280.76
0.99000	-3680.74	118.58	45.58	-3713.86	98.74	49.75	-608.97	180.22	479.68	-72.34	194.41	413.22	-3385.36	-49.05	59.88	-3425.39	-46.77	70.54	-3358.98	-385.23	224.41	-3472.56	-348.14	230.93	-2455.09	21.04	1195.53	0.00	0.00	0.00	-3508.75	-87.10	1569.58	-2646.68	86.06	1537.32	-3616.42	-160.51	1545.95	-1140.97	81.75	1532.02	298.87	-366.03	76.35	897.16	-343.45	74.52	280.21
1.00000	-3688.26	120.54	40.15	-3686.95	101.73	50.73	-624.26	179.40	486.52	-88.20	193.59	419.04	-3385.36	-49.05	59.88	-3421.92	-46.43	70.90	-3356.62	-388.00	229.55	-3470.60	-350.57	235.63	-2455.09	21.04	1195.53	0.00	0.00	0.00	-3494.35	-88.75	1569.71	-2646.68	86.06	1537.32	-3610.97	-161.18	1546.21	-1140.97	81.75	1532.02	298.34	-366.09	76.21	897.40	-343.65	74.57	280.30
1.01000	-3628.87	123.81	46.72	-3647.39	104.00	53.73	-639.61	178.58	493.39	-104.13	192.77	424.88	-3385.36	-49.05	59.88	-3401.57	-49.24	77.44	-3354.31	-390.66	234.73	-3468.65	-352.90	240.36	-2455.09	21.04	1195.53	0.00	0.00	0.00	-3497.24	-89.89	1569.12	-2646.68	86.06	1537.32	-3605.49	-161.82	1546.48	-1140.97	81.75	1532.02	299.44	-365.91	76.55	897.83	-343.46	74.70	281.11
1.02000	-3593.52	124.49	47.89	-3656.31	105.90	46.38	-655.04	177.75	500.28	-120.13	191.94	430.73	-3385.36	-49.05	59.88	-3425.84	-49.43	74.56	-3352.04	-393.22	239.94	-3466.70	-355.12	245.13	-2455.09	21.04	1195.53	0.00	0.00	0.00	-3472.48	-90.85	1568.34	-2646.68	86.06	1537.32	-3599.96	-162.45	1546.76	-1140.97	81.75	1532.02	298.75	-366.35	76.20	897.76	-343.48	74.54	281.06
1.03000	-3602.27	128.77	41.21	-3599.09	109.24	49.21	-670.52	176.93	507.19	-136.20	191.11	436.61	-3385.36	-49.05	59.88	-3395.02	-49.06	79.63	-3349.82	-395.67	245.17	-3464.74	-357.25	249.93	-2455.09	21.04	1195.53	0.00	0.00	0.00	-3468.60	-92.29	1568.08	-2646.68	86.06	1537.32	-3594.39	-163.05	1547.04	-1140.97	81.75	1532.02	299.22	-365.84	76.39	897.52	-343.55	74.67	280.82
1.04000	-3551.46	130.71	44.36	-3554.51	111.84	51.81	-686.06	176.09	514.12	-152.35	190.28	442.51	-3385.36	-49.05	59.88	-3413.42	-50.08	80.34	-3347.64	-398.01	250.43	-3462.79	-359.28	254.77	-2455.09	21.04	1195.53	0.00	0.00	0.00	-3455.72	-93.81	1566.80	-2646.68	86.06	1537.32	-3588.78	-163.63	1547.32	-1140.97	81.75	1532.02	298.53	-365.93	76.06	897.47	-343.49	74.40	280.77
1.05000	-3518.94	133.36	44.43	-3528.70	113.23	50.40	-701.67	175.26	521.07	-168.55	189.44	448.42	-3385.39	-49.05	59.88	-3429.98	-49.89	77.69	-3345.49	-400.25	255.72	-3460.83	-361.22	259.64	-2455.09	21.04	1195.53	0.00	0.00	0.00	-3463.12	-94.78	1567.50	-2646.68	86.06	1537.32	-3583.13	-164.19	1547.61	-1140.97	81.75	1532.02	298.89	-365.90	76.26	897.31	-343.40	74.45	280.91
1.06000	-3535.32	134.77	37.18	-3495.15	117.65	49.80	-717.33	174.42	528.03	-184.82	188.60	454.34	-3413.46	-51.38	58.17	-3408.96	-49.93	81.57	-3343.39	-402.39	261.02	-3458.88	-363.06	264.53	-2455.09	21.04	1195.53	0.00	0.00	0.00	-3462.32	-96.39	1566.64	-2646.68	86.06	1537.32	-3577.44	-164.73	1547.90	-1140.97	81.75	1532.02	299.02	-365.87	76.44	897.49	-343.41	74.68	281.03
1.07000	-3465.57	135.88	42.63	-3473.90	118.58	48.44	-733.05	173.58	535.02	-201.16	187.76	460.29	-3467.54	-55.81	54.79	-3428.33	-50.92	78.36	-3341.31	-404.43	266.35	-3456.91	-364.80	269.46	-2455.09	21.04	1195.53	0.00	0.00	0.00	-3448.18	-97.55	1565.00	-2646.68	86.06	1537.32	-3571.71	-165.25	1548.20	-1140.97	81.75	1532.02	298.64	-365.95	76.23	897.88	-343.35	74.74	280.64
1.08000	-3414.41	138.29	43.86	-3449.17	120.47	45.69	-748.82	172.73	542.02	-217.55	186.91	466.25	-3517.66	-59.79	51.53	-3474.45	-53.57	70.39	-3339.28	-406.37	271.70	-3454.94	-366.45	274.41	-2455.09	21.04	1195.53	0.00	0.00	0.00	-3432.23	-98.08	1563.79	-2646.68	86.06	1537.32	-3565.94	-165.75	1548.50	-1140.97	81.75	1532.02	298.27	-366.08	76.13	897.41	-343.31	74.65	280.54
1.09000	-3416.34	136.79	38.50	-3379.48	121.00	50.07	-764.64	171.88	549.04	-234.01	186.06	472.22	-3563.93	-63.32	48.38	-3483.61	-54.18	68.18	-3337.27	-408.20	277.07	-3452.97	-368.01	279.39	-2455.09	21.04	1195.53	0.00	0.00	0.00	-3417.96	-98.52	1563.48	-2646.68	86.06	1537.32	-3560.13	-166.23	1548.81	-1140.97	81.75	1532.02	298.95	-366.03	76.45	897.65	-343.35	74.79	280.67
1.10000	-3355.70	136.68	43.23	-3350.22	122.00	49.43	-780.51	171.03	556.07	-250.52	185.21	478.20	-3606.45	-66.43	45.33	-3469.91	-55.72	67.10	-3335.30	-409.94	282.46	-3450.98	-369.47	284.40	-2455.09	21.04	1195.53	0.00	0.00	0.00	-3422.26	-99.62	1562.90	-2646.68	86.06	1537.32	-3554.28	-166.68	1549.11	-1140.97	81.75	1532.02	299.89	-365.90	76.64	897.85	-343.66	74.72	280.68
1.11000	-3328.05	136.90	42.21	-3354.02	121.57	43.52	-796.43	170.18	563.12	-267.09	184.35	484.20	-3645.33	-69.14	42.39	-3474.96	-59.05	65.14	-3333.35	-411.58	287.87	-3448.99	-370.85	289.43	-2455.09	21.04	1195.53	0.00	0.00	0.00	-3431.17	-102.02	1562.67	-2646.68	86.06	1537.32	-3548.39	-167.12	1549.43	-1140.97	81.75	1532.02	300.33	-365.80	76.89	897.73	-343.57	74.66	280.98
1.12000	-3281.29	136.35	44.53	-3329.98	121.89	42.17	-812.40	169.32	570.18	-283.71	183.49	490.21	-3680.68	-71.47	39.56	-3443.90	-58.43	66.46	-3331.44	-413.12	293.29	-3446.98	-372.13	294.48	-2455.09	21.04	1195.53	0.00	0.00	0.00	-3415.65	-101.88	1561.43	-2646.68	86.06	1537.32	-3542.46	-167.54	1549.75	-1140.97	81.75	1532.02	299.94	-365.97	76.64	897.52	-343.75	74.53	280.32
1.13000	-3293.62	133.67	39.78	-3322.98	120.16	39.17	-828.41	168.46	577.25	-300.39	182.63	496.23	-3712.61	-73.42	36.83	-3468.65	-61.25	63.74	-3329.54	-414.56	298.73	-3444.97	-373.32	299.55	-2455.09	21.04	1195.53	0.00	0.00	0.00	-3408.97	-102.28	1560.26	-2646.68	86.06	1537.32	-3536.49	-167.93	1550.07	-1140.97	81.75	1532.02	299.60	-365.77	76.60	897.38	-343.71	74.39	280.41
1.14000	-3229.56	133.55	46.76	-3274.67	120.11	42.13	-844.46	167.60	584.33	-317.11	181.76	502.26	-3741.21	-75.03	34.22	-3455.53	-60.73	63.96	-3327.68	-415.91	304.18	-3442.94	-374.43	304.65	-2455.09	21.04	1195.53	0.00	0.00	0.00	-3383.54	-103.24	1558.41	-2646.68	86.06	1537.32	-3530.48	-168.31	1550.39	-1140.97	81.75	1532.02	299.18	-365.84	76.48	897.37	-343.56	74.52	280.54
1.15000	-3234.36	132.00	43.06	-3235.56	119.73	45.81	-860.56	166.73	591.42	-333.89	180.89	508.30	-3766.61	-76.30	31.71	-3457.40	-60.75	62.22	-3325.83	-417.17	309.64	-3440.90	-375.45	309.76	-2455.09	21.04	1195.53	0.00	0.00	0.00	-3395.83	-104.36	1557.97	-2646.68	86.06	1537.32	-3524.44	-168.67	1550.72	-1140.97	81.75	1532.02	299.35	-365.78	76.52	896.92	-343.54	74.45	279.56
1.16000	-3203.57	132.12	46.72	-3238.13	119.83	42.52	-876.69	165.87	598.52	-350.71	180.02	514.35	-3788.90	-77.26	29.31	-3472.04	-63.39	60.41	-3324.01	-418.33	315.11	-3438.84	-376.38	314.89	-2455.09	21.04	1195.53	0.00	0.00	0.00	-3384.41	-103.89	1556.42	-2646.68	86.06	1537.32	-3518.35	-169.01	1551.05	-1140.97	81.75	1532.02	299.49	-365.76	76.64	897.59	-343.70	74.51	279.85
1.17000	-3173.23	131.35	47.61	-3201.83	116.67	45.83	-892.86	165.00	605.63	-367.57	179.15	520.40	-3808.20	-77.93	27.02	-3432.81	-62.73	65.38	-3322.20	-419.40	320.59	-3436.77	-377.22	320.03	-2455.09	21.04	1195.53	0.00	0.00	0.00	-3374.79	-104.40	1555.41	-2646.68	86.06	1537.32	-3512.23	-169.33	1551.39	-1140.97	81.75	1532.02	299.07	-365.85	76.47	897.37	-343.46	74.45	280.76
1.18000	-3143.01	130.41	48.47	-3152.23	114.39	52.47	-909.06	164.12	612.74	-384.48	178.27	526.47	-3824.61	-78.31	24.84	-3457.51	-63.86	61.25	-3320.41	-420.37	326.08	-3434.68	-377.98	325.19	-2455.09	21.04	1195.53	0.00	0.00	0.00	-3372.71	-105.35	1553.66	-2646.68	86.06	1537.32	-3506.06	-169.63	1551.73	-1140.97	81.75	1532.02	299.18	-365.65	76.51	897.58	-343.62	74.52	280.23
1.19000	-3113.00	129.29	49.28	-3149.33	112.71	50.73	-925.30	163.25	619.86	-401.43	177.39	532.53	-3838.24	-78.43	22.77	-3462.14	-62.53	59.39	-3318.64	-421.26	331.57	-3432.57	-378.66	330.36	-2455.09	21.04	1195.53	0.00	0.00	0.00	-3376.31	-106.58	1552.45	-2646.68	86.06	1537.32	-3499.86	-169.91	1552.07	-1140.97	81.75	1532.02	298.66	-365.86	76.25	897.64	-343.59	74.46	280.64
1.20000	-3083.28	128.02	50.04	-3123.00	111.30	51.80	-941.57	162.37	626.99	-418.42	176.51	538.61	-3849.19	-78.31	20.80	-3451.13	-63.05	60.72	-3316.88	-422.05	337.07	-3430.45	-379.25	335.55	-2455.09	21.04	1195.53	0.00	0.00	0.00	-3358.87	-105.54	1549.60	-2646.68	86.06	1537.32	-3493.63	-170.17	1552.42	-1140.97	81.75	1532.02	300.06	-365.68	76.56	897.34	-343.57	74.60	280.62
1.21000	-3053.95	126.62	50.76	-3097.83	109.89	52.86	-957.87	161.50	634.12	-435.44	175.63	544.68	-3857.58	-77.97	18.95	-3465.35	-62.66	57.19	-3315.14	-422.76	342.58	-3428.30	-379.76	340.74	-2455.09	21.04	1195.53	0.00	0.00	0.00	-3337.85	-106.07	1547.80	-2646.68	86.06	1537.32	-3487.35	-170.41	1552.76	-1140.97	81.75	1532.02	299.18	-365.77	76.40	897.53	-343.34	74.63	280.72
1.22000	-3025.10	125.09	51.42	-3073.82	108.46	53.87	-974.20	160.62	641.26	-452.50	174.74	550.77	-3863.51	-77.42	17.20	-3501.88	-63.34	50.44	-3313.41	-423.38	348.09	-3426.13	-380.19	345.95	-2455.09	21.04	1195.53	0.00	0.00	0.00	-3318.48	-105.51	1545.97	-2646.68	86.06	1537.32	-3481.04	-170.64	1553.12	-1140.97	81.75	1532.02	298.99	-365.91	76.41	897.54	-343.50	74.49	280.37
1.23000	-2996.81	123.45	52.02	-3050.98	107.04	54.85	-990.55	159.73	648.39	-469.60	173.86	556.85	-3867.08	-76.68	15.56	-3473.83	-60.28	55.22	-3311.68	-423.91	353.60	-3423.93	-380.53	351.16	-2455.09	21.04	1195.53	0.00	0.00	0.00	-3315.54	-105.81	1544.63	-2646.68	86.06	1537.32	-3474.69	-170.84	1553.47	-1140.97	81.75	1532.02	298.98	-366.12	76.31	897.37	-343.55	74.47	280.67
1.24000	-2969.18	121.72	52.56	-3029.30	105.63	55.76	-1006.93	158.85	655.53	-486.73	172.97	562.94	-3868.41	-75.77	14.03	-3461.09	-59.35	56.97	-3309.96	-424.35	359.10	-3421.72	-380.80	356.38	-2455.09	21.04	1195.53	0.00	0.00	0.00	-3314.64	-105.18	1543.55	-2646.68	86.06	1537.32	-3468.30	-171.03	1553.83	-1140.97	81.75	1532.02	299.24	-366.10	76.49	897.23	-343.51	74.40	280.87
1.25000	-2942.28	119.90	53.04	-3008.78	104.23	56.61	-1023.33	157.97	662.67	-503.89	172.08	569.02	-3867.60	-74.70	12.61	-3459.20	-58.33	55.10	-3308.25	-424.71	364.61	-3419.47	-380.99	361.61	-2455.09	21.04	1195.53	0.00	0.00	0.00	-3307.08	-106.10	1542.01	-2646.68	86.06	1537.32	-3461.88	-171.20	1554.19	-1140.97	81.75	1532.02	299.00	-366.02	76.31	897.37	-343.42	74.43	280.88
1.26000	-2916.23	118.02	53.44	-2989.43	102.84	57.37	-1039.75	157.08	669.81	-521.07	171.18	575.11	-3864.76	-73.50	11.30	-3419.84	-57.10	61.73	-3306.54	-424.99	370.12	-3417.20	-381.11	366.84	-2455.09	21.04	1195.53	0.00	0.00	0.00	-3304.88	-106.61	1541.39	-2646.68	86.06	1537.32	-3455.42	-171.35	1554.56	-1140.97	81.75	1532.02	299.44	-365.95	76.43	897.79	-343.24	74.59	280.73
1.27000	-2891.09	116.08	53.78	-2971.24	101.47	58.04	-1056.19	156.19	676.94	-538.29	170.29	581.20	-3860.00	-72.18	10.10	-3450.12	-57.39	57.34	-3304.84	-425.18	375.62	-3414.91	-381.14	372.07	-2455.09	21.04	1195.53	0.00	0.00	0.00	-3287.31	-105.67	1539.53	-2646.68	86.06	1537.32	-3448.92	-171.49	1554.92	-1140.97	81.75	1532.02	299.72	-365.96	76.42	897.42	-343.53	74.55	280.25
1.28000	-2866.96	114.11	54.03	-2954.22	100.13	58.61	-1072.64	155.30	684.07	-555.53	169.39	587.29	-3853.42	-70.76	9.00	-3409.58	-55.07	65.59	-3303.13	-425.29	381.11	-3412.58	-381.10	377.31	-2455.09	21.04	1195.53	0.00	0.00	0.00	-3292.77	-105.02	1538.72	-2646.68	86.06	1537.32	-3442.39	-171.61	1555.29	-1140.97	81.75	1532.02	299.22	-365.96	76.27	897.45	-343.53	74.45	279.89
1.29000	-2843.93	112.10	54.21	-2938.37	98.81	59.06	-1089.11	154.41	691.20	-572.79	168.50	593.37	-3845.13	-69.26	8.02	-3394.83	-53.73	68.42	-3301.43	-425.32	386.60	-3410.22	-380.99	382.54	-2455.09	21.04	1195.53	0.00	0.00	0.00	-3272.31	-104.27	1536.24	-2646.68	86.06	1537.32	-3435.82	-171.71	1555.66	-1140.97	81.75	1532.02	298.67	-366.09	76.22	897.30	-343.50	74.36	280.48
1.30000	-2822.09	110.09	54.30	-2923.68	97.53	59.38	-1105.60	153.52	698.33	-590.07	167.60	599.45	-3835.24	-67.70	7.15	-3387.66	-52.64	69.33	-3299.72	-425.26	392.09	-3407.84	-380.80	387.78	-2455.09	21.04	1195.53	0.00	0.00	0.00	-3239.28	-103.05	1534.28	-2646.68	86.06	1537.32	-3429.22	-171.79	1556.04	-1140.97	81.75	1532.02	298.88	-366.18	76.36	897.09	-343.73	74.31	280.10
1.31000	-2801.53	108.08	54.30	-2910.16	96.30	59.56	-1122.09	152.63	705.45	-607.38	166.70	605.53	-3823.85	-66.09	6.38	-3386.80	-51.76	68.63	-3298.01	-425.13	397.56	-3405.42	-380.54	393.01	-2455.09	21.04	1195.53	0.00	0.00	0.00	-3235.71	-101.99	1532.40	-2646.68	86.06	1537.32	-3422.58	-171.85	1556.42	-1140.97	81.75	1532.02	299.00	-365.90	76.43	897.44	-343.58	74.50	280.27
1.32000	-2782.34	106.09	54.21	-2897.81	95.10	59.59	-1138.60	151.73	712.56	-624.70	165.80	611.61	-3811.08	-64.45	5.73	-3390.96	-51.04	66.66	-3296.29	-424.92	403.02	-3402.96	-380.20	398.24	-2455.09	21.04	1195.53	0.00	0.00	0.00	-3233.90	-100.60	1531.55	-2646.68	86.06	1537.32	-3415.90	-171.90	1556.80	-1140.97	81.75	1532.02	298.96	-365.65	76.45	897.88	-343.46	74.66	280.82
1.33000	-2764.60	104.12	54.02	-2886.63	93.95	59.45	-1155.11	150.84	719.67	-642.04	164.89	617.67	-3797.02	-62.80	5.18	-3398.86	-50.43	63.72	-3294.57	-424.63	408.47	-3400.47	-379.79	403.46	-2455.09	21.04	1195.53	0.00	0.00	0.00	-3229.45	-99.20	1531.19	-2646.68	86.06	1537.32	-3409.19	-171.93	1557.18	-1140.97	81.75	1532.02	299.03	-365.82	76.42	897.76	-343.01	74.66	279.67
1.34000	-2748.40	102.20	53.74	-2876.62	92.86	59.14	-1171.63	149.94	726.77	-659.39	163.99	623.74	-3781.79	-61.16	4.75	-3409.21	-49.89	60.15	-3292.83	-424.26	413.91	-3397.95	-379.32	408.68	-2455.09	21.04	1195.53	0.00	0.00	0.00	-3204.92	-97.60	1529.36	-2646.68	86.06	1537.32	-3402.45	-171.95	1557.56	-1140.97	81.75	1532.02	299.59	-365.73	76.64	897.61	-343.23	74.48	280.27
1.35000	-2733.84	100.35	53.34	-2867.77	91.83	58.65	-1188.15	149.05	733.86	-676.75	163.09	629.79	-3765.50	-59.54	4.42	-3420.72	-49.35	56.26	-3291.09	-423.82	419.34	-3395.39	-378.77	413.89	-2455.09	21.04	1195.53	0.00	0.00	0.00	-3196.89	-95.26	1528.21	-2646.68	86.06	1537.32	-3395.67	-171.95	1557.95	-1140.97	81.75	1532.02	299.23	-366.05	76.42	897.71	-343.49	74.48	280.20
1.36000	-2721.00	98.56	52.84	-2860.10	90.86	57.95	-1204.67	148.15	740.94	-694.13	162.18	635.84	-3748.25	-57.97	4.21	-3432.13	-48.79	52.37	-3289.33	-423.30	424.74	-3392.79	-378.16	419.09	-2455.09	21.04	1195.53	0.00	0.00	0.00	-3188.21	-93.97	1528.26	-2646.68	86.06	1537.32	-3388.85	-171.93	1558.34	-1140.97	81.75	1532.02	299.52	-366.15	76.39	897.88	-343.31	74.72	280.52
1.37000	-2709.98	96.86	52.23	-2853.60	89.96	57.04	-1221.20	147.25	748.01	-711.51	161.27	641.88	-3730.14	-56.45	4.10	-3442.12	-48.14	48.82	-3287.56	-422.71	430.14	-3390.15	-377.47	424.28	-2455.09	21.04	1195.53	0.00	0.00	0.00	-3194.72	-91.95	1527.62	-2646.68	86.06	1537.32	-3382.00	-171.89	1558.73	-1140.97	81.75	1532.02	299.14	-365.69	76.41	897.57	-343.63	74.62	280.30
1.38000	-2700.85	95.26	51.50	-2848.27	89.13	55.92	-1237.72	146.35	755.06	-728.90	160.37	647.91	-3711.29	-55.02	4.11	-3440.19	-47.84	46.74	-3285.77	-422.05	435.51	-3387.47	-376.72	429.46	-2455.09	21.04	1195.53	0.00	0.00	0.00	-3185.81	-90.66	1527.11	-2646.68	86.06	1537.32	-3375.12	-171.84	1559.12	-1140.97	81.75	1532.02	298.72	-365.57	76.33	897.52	-343.51	74.56	280.68
1.39000	-2693.72	93.78	50.66	-2844.11	88.37	54.55	-1254.24	145.46	762.11	-746.29	159.46	653.93	-3691.81	-53.68	4.22	-3451.74	-45.97	43.15	-3283.97	-421.31	440.86	-3384.75	-375.91	434.63	-2455.09	21.04	1195.53	0.00	0.00	0.00	-3175.34	-86.98	1526.76	-2646.68	86.06	1537.32	-3368.21	-171.78	1559.52	-1140.97	81.75	1532.02	298.63	-365.75	76.28	897.42	-343.59	74.41	280.99
1.40000	-2688.67	92.42	49.69	-2841.13	87.70	52.94	-1270.76	144.56	769.13	-763.69	158.55	659.94	-3671.79	-52.46	4.45	-3465.51	-46.23	41.48	-3282.14	-420.50	446.20	-3381.99	-375.03	439.78	-2455.09	21.04	1195.53	0.00	0.00	0.00	-3182.63	-86.52	1527.23	-2646.68	86.06	1537.32	-3361.26	-171.70	1559.92	-1140.97	81.75	1532.02	299.39	-365.88	76.51	897.49	-343.47	74.60	280.76
1.41000	-2685.78	91.21	48.59	-2839.32	87.12	51.07	-1287.26	143.66	776.15	-781.09	157.64	665.94	-3651.35	-51.36	4.79	-3482.05	-46.88	37.64	-3280.30	-419.62	451.51	-3379.18	-374.08	444.92	-2455.09	21.04	1195.53	0.00	0.00	0.00	-3140.18	-81.73	1527.20	-2646.68	86.06	1537.32	-3354.27	-171.60	1560.32	-1140.97	81.75	1532.02	298.67	-365.88	76.38	897.24	-343.87	74.32	281.04
1.42000	-2685.15	90.16	47.36	-2838.68	86.63	48.94	-1303.76	142.76	783.15	-798.49	156.74	671.93	-3630.60	-50.42	5.23	-3437.48	-46.86	44.02	-3278.43	-418.67	456.80	-3376.33	-373.08	450.04	-2455.09	21.04	1195.53	0.00	0.00	0.00	-3150.62	-80.44	1527.82	-2646.68	86.06	1537.32	-3347.26	-171.49	1560.72	-1140.97	81.75	1532.02	298.67	-365.98	76.35	896.78	-343.66	74.27	280.65
1.43000	-2686.87	89.28	45.99	-2839.22	86.24	46.52	-1320.25	141.86	790.13	-815.89	155.83	677.90	-3609.64	-49.65	5.79	-3476.12	-46.81	37.16	-3276.54	-417.65	462.06	-3373.43	-372.01	455.15	-2455.09	21.04	1195.53	0.00	0.00	0.00	-3135.62	-77.13	1529.08	-2646.68	86.06	1537.32	-3340.21	-171.36	1561.12	-1140.97	81.75	1532.02	298.60	-366.38	76.15	897.28	-343.31	74.48	280.37
1.44000	-2691.03	88.58	44.49	-2840.94	85.94	43.81	-1336.72	140.96	797.09	-833.28	154.92	683.86	-3588.57	-49.06	6.46	-3448.82	-45.45	43.08	-3274.62	-416.57	467.30	-3370.49	-370.87	460.23	-2455.09	21.04	1195.53	0.00	0.00	0.00	-3109.27	-74.90	1529.72	-2646.68	86.06	1537.32	-3333.12	-171.21	1561.52	-1140.97	81.75	1532.02	299.03	-365.85	76.41	897.59	-343.71	74.50	280.96
1.45000	-2697.71	88.09	42.84	-2843.86	85.76	40.79	-1353.19	140.07	804.04	-850.67	154.01	689.81	-3567.51	-48.68	7.23	-3441.57	-44.81	44.25	-3272.68	-415.41	472.51	-3367.49	-369.68	465.29	-2455.09	21.04	1195.53	0.00	0.00	0.00	-3113.66	-72.32	1531.31	-2646.68	86.06	1537.32	-3326.01	-171.06	1561.93	-1140.97	81.75	1532.02	298.99	-365.71	76.39	898.10	-343.50	74.70	280.58
1.46000	-2707.00	87.80	41.05	-2879.77	86.15	31.35	-1369.63	139.17	810.96	-868.05	153.10	695.74	-3546.57	-48.52	8.12	-3440.24	-44.67	43.46	-3270.70	-414.20	477.69	-3364.45	-368.43	470.34	-2455.09	21.04	1195.53	0.00	0.00	0.00	-3102.89	-69.49	1533.42	-2646.68	86.06	1537.32	-3318.86	-170.88	1562.33	-1140.97	81.75	1532.02	299.18	-365.79	76.47	897.31	-343.50	74.48	280.72
1.47000	-2719.00	87.75	39.11	-2864.48	85.45	32.75	-1386.06	138.27	817.87	-885.43	152.19	701.65	-3525.84	-48.60	9.12	-3442.73	-44.89	41.24	-3268.70	-412.91	482.84	-3361.36	-367.12	475.36	-2455.09	21.04	1195.53	0.00	0.00	0.00	-3087.36	-65.79	1535.30	-2646.68	86.06	1537.32	-3311.68	-170.70	1562.74	-1140.97	81.75	1532.02	298.76	-366.11	76.26	897.54	-343.56	74.40	280.25
1.48000	-2733.79	87.93	37.01	-2845.80	84.53	29.46	-1402.46	137.37	824.75	-902.79	151.28	707.55	-3505.45	-48.93	10.23	-3446.91	-45.33	38.09	-3266.66	-411.57	487.96	-3358.21	-365.75	480.35	-2455.09	21.04	1195.53	0.00	0.00	0.00	-3086.69	-64.24	1536.90	-2646.68	86.06	1537.32	-3304.47	-170.49	1563.15	-1140.97	81.75	1532.02	299.37	-365.86	76.49	898.11	-343.59	74.52	280.78
1.49000	-2751.46	88.38	34.75	-2879.58	83.57	21.92	-1418.85	136.48	831.61	-920.13	150.37	713.42	-3485.48	-49.54	11.46	-3450.68	-45.83	34.53	-3264.59	-410.16	493.05	-3355.01	-364.33	485.32	-2455.09	21.04	1195.53	0.00	0.00	0.00	-3076.09	-61.81	1537.63	-2646.68	86.06	1537.32	-3297.23	-170.28	1563.56	-1140.97	81.75	1532.02	299.83	-365.94	76.61	897.81	-343.62	74.57	280.10
1.50000	-2772.10	89.09	32.33	-2850.23	84.84	25.30	-1435.21	135.58	838.45	-937.47	149.47	719.28	-3466.06	-50.45	12.79	-3451.94	-46.26	31.07	-3262.48	-408.68	498.11	-3351.75	-362.85	490.26	-2455.09	21.04	1195.53	0.00	0.00	0.00	-3066.30	-58.43	1538.35	-2646.68	86.06	1537.32	-3289.95	-170.05	1563.97	-1140.97	81.75	1532.02	299.16	-366.06	76.38	897.66	-343.76	74.46	280.25
1.51000	-2795.80	90.08	29.75	-2875.60	84.82	19.78	-1451.55	134.69	845.26	-954.78	148.56	725.12	-3447.30	-51.66	14.23	-3472.26	-46.76	26.23	-3260.34	-407.15	503.13	-3348.44	-361.31	495.18	-2455.09	21.04	1195.53	0.00	0.00	0.00	-3052.59	-55.58	1539.58	-2646.68	86.06	1537.32	-3282.64	-169.80	1564.39	-1140.97	81.75	1532.02	299.23	-365.97	76.39	897.29	-343.82	74.44	279.70
1.52000	-2822.64	91.38	26.99	-2854.34	85.45	22.31	-1467.86	133.79	852.05	-972.08	147.65	730.94	-3434.86	-48.31	13.10	-3455.80	-46.26	24.99	-3258.16	-405.56	508.11	-3345.08	-359.72	500.06	-2455.09	21.04	1195.53	0.00	0.00	0.00	-3047.23	-52.62	1540.55	-2646.68	86.06	1537.32	-3275.31	-169.55	1564.80	-1140.97	81.75	1532.02	298.64	-365.76	76.29	897.63	-343.54	74.59	280.18
1.53000	-2836.87	92.10	25.57	-2859.56	86.02	22.06	-1484.14	132.90	858.81	-989.36	146.75	736.74	-3444.98	-50.39	10.03	-3424.33	-47.34	27.44	-3255.93	-403.90	513.06	-3341.65	-358.08	504.92	-2455.09	21.04	1195.53	0.00	0.00	0.00	-3041.26	-50.44	1542.11	-2646.68	86.06	1537.32	-3267.94	-169.27	1565.21	-1140.97	81.75	1532.02	299.03	-365.97	76.45	897.55	-343.42	74.53	280.98
1.54000	-2856.96	92.87	23.25	-2849.84	84.95	23.41	-1500.38	132.01	865.55	-1006.62	145.84	742.52	-3424.87	-52.27	8.71	-3398.27	-47.68	30.34	-3253.67	-402.19	517.96	-3338.17	-356.38	509.74	-2455.09	21.04	1195.53	0.00	0.00	0.00	-3028.37	-48.07	1542.53	-2646.68	86.06	1537.32	-3260.54	-168.99	1565.63	-1140.97	81.75	1532.02	299.27	-366.22	76.41	897.34	-343.61	74.41	280.74
1.55000	-2873.90	93.52	21.23	-2852.77	85.16	20.98	-1516.60	131.12	872.25	-1023.85	144.94	748.27	-3411.03	-52.81	8.75	-3380.47	-49.44	32.86	-3251.36	-400.42	522.83	-3334.63	-354.63	514.53	-2455.09	21.04	1195.53	0.00	0.00	0.00	-3026.97	-45.38	1543.29	-2646.68	86.06	1537.32	-3253.11	-168.69	1566.05	-1140.97	81.75	1532.02	298.93	-366.11	76.29	897.68	-343.47	74.62	280.27
1.56000	-2887.85	94.07	19.50	-2854.88	85.80	22.37	-1532.78	130.23	878.93	-1041.06	144.03	754.00	-3383.58	-57.37	13.70	-3332.02	-50.88	42.03	-3249.00	-398.59	527.65	-3331.02	-352.83	519.28	-2455.09	21.04	1195.53	0.00	0.00	0.00	-3003.22	-42.86	1543.02	-2646.68	86.06	1537.32	-3245.65	-168.38	1566.46	-1140.97	81.75	1532.02	299.84	-365.86	76.68	897.08	-343.55	74.45	280.86
1.57000	-2898.99	94.51	18.07	-2862.71	86.36	22.26	-1548.93	129.34	885.58	-1058.24	143.13	759.71	-3360.93	-59.85	17.86	-3327.82	-54.14	45.48	-3246.60	-396.71	532.44	-3327.35	-350.99	524.00	-2455.09	21.04	1195.53	0.00	0.00	0.00	-3020.11	-42.79	1544.43	-2646.68	86.06	1537.32	-3238.16	-168.05	1566.88	-1140.97	81.75	1532.02	299.48	-366.02	76.48	897.30	-343.40	74.50	280.51
1.58000	-2907.49	94.83	16.93	-2848.31	88.35	24.58	-1565.03	128.46	892.19	-1075.39	142.23	765.39	-3306.34	-63.42	28.51	-3315.94	-56.27	50.76	-3244.15	-394.78	537.17	-3323.62	-349.09	528.68	-2455.09	21.04	1195.53	0.00	0.00	0.00	-3000.23	-40.59	1544.67	-2646.68	86.06	1537.32	-3230.63	-167.71	1567.30	-1140.97	81.75	1532.02	299.26	-365.87	76.37	897.75	-343.59	74.59	280.20
1.59000	-2913.52	95.04	16.07	-2844.92	85.39	23.14	-1581.10	127.57	898.78	-1092.51	141.33	771.04	-3279.28	-65.81	34.87	-3269.35	-56.42	60.63	-3241.64	-392.79	541.87	-3319.83	-347.15	533.32	-2455.09	21.04	1195.53	0.00	0.00	0.00	-2996.01	-38.68	1545.70	-2646.68	86.06	1537.32	-3223.08	-167.36	1567.72	-1140.97	81.75	1532.02	299.25	-365.80	76.41	897.28	-343.45	74.40	280.09
1.60000	-2917.25	95.14	15.50	-2845.86	87.15	23.62	-1597.13	126.69	905.33	-1109.59	140.43	776.67	-3252.92	-66.84	40.49	-3262.40	-57.98	63.53	-3239.09	-390.74	546.51	-3315.96	-345.15	537.92	-2455.09	21.04	1195.53	0.00	0.00	0.00	-2983.40	-37.99	1546.56	-2646.68	86.06	1537.32	-3215.50	-167.00	1568.14	-1140.97	81.75	1532.02	299.01	-365.91	76.32	897.54	-343.40	74.48	280.07
1.61000	-2918.85	95.13	15.19	-2849.45	86.55	23.68	-1613.11	125.81	911.84	-1126.64	139.53	782.27	-3253.59	-68.36	41.33	-3241.82	-59.07	67.03	-3236.48	-388.65	551.11	-3312.03	-343.12	542.49	-2455.09	21.04	1195.53	0.00	0.00	0.00	-2965.21	-36.29	1546.61	-2646.68	86.06	1537.32	-3207.89	-166.63	1568.55	-1140.97	81.75	1532.02	298.68	-365.90	76.28	897.63	-343.55	74.40	280.25
1.62000	-2918.50	95.01	15.16	-2849.72	86.13	23.32	-1629.04	124.93	918.33	-1143.66	138.64	787.84	-3234.92	-68.82	43.45	-3214.45	-59.18	69.75	-3233.81	-386.50	555.66	-3308.04	-341.03	547.00	-2455.09	21.04	1195.53	0.00	0.00	0.00	-2942.98	-34.51	1546.51	-2646.68	86.06	1537.32	-3200.26	-166.24	1568.97	-1140.97	81.75	1532.02	299.98	-366.10	76.59	897.54	-343.68	74.44	280.52
1.63000	-2916.36	94.77	15.39	-2844.11	86.54	24.43	-1644.93	124.05	924.77	-1160.64	137.74	793.39	-3195.83	-68.34	48.17	-3179.75	-59.34	73.65	-3231.09	-384.30	560.16	-3303.97	-338.91	551.48	-2455.09	21.04	1195.53	0.00	0.00	0.00	-2941.51	-32.31	1547.09	-2646.68	86.06	1537.32	-3192.59	-165.84	1569.39	-1140.97	81.75	1532.02	299.91	-365.87	76.52	897.44	-343.38	74.59	280.29
1.64000	-2912.61	94.42	15.89	-2857.99	87.15	21.61	-1660.77	123.17	931.18	-1177.58	136.85	798.90	-3164.06	-68.79	49.93	-3145.91	-58.65	76.37	-3228.31	-382.06	564.60	-3299.83	-336.74	555.91	-2455.09	21.04	1195.53	0.00	0.00	0.00	-2934.18	-31.50	1547.92	-2646.68	86.06	1537.32	-3184.89	-165.42	1569.81	-1140.97	81.75	1532.02	299.41	-365.73	76.58	897.13	-343.27	74.59	280.29
1.65000	-2907.42	93.95	16.64	-2870.41	86.66	20.03	-1676.56	122.30	937.55	-1194.47	135.96	804.38	-3132.36	-68.18	52.02	-3116.46	-57.73	76.56	-3225.47	-379.76	568.99	-3295.62	-334.52	560.29	-2455.09	21.04	1195.53	0.00	0.00	0.00	-2925.67	-30.65	1549.12	-2646.68	86.06	1537.32	-3177.17	-165.00	1570.23	-1140.97	81.75	1532.02	299.76	-366.03	76.56	897.36	-343.48	74.52	280.75
1.66000	-2900.96	93.37	17.64	-2829.35	84.95	27.75	-1692.29	121.43	943.89	-1211.33	135.07	809.84	-3094.24	-67.23	53.26	-3097.21	-56.45	74.02	-3222.56	-377.42	573.33	-3291.34	-332.27	564.62	-2455.09	21.04	1195.53	0.00	0.00	0.00	-2920.42	-29.18	1549.22	-2646.68	86.06	1537.32	-3169.41	-164.57	1570.65	-1140.97	81.75	1532.02	299.95	-366.11	76.67	897.75	-343.36	74.78	280.31
1.67000	-2893.40	92.68	18.89	-2819.18	85.13	29.20	-1707.97	120.56	950.18	-1228.13	134.18	815.25	-3055.03	-64.46	54.54	-3062.93	-55.28	73.87	-3219.59	-375.04	577.61	-3286.99	-329.98	568.91	-2455.09	21.04	1195.53	0.00	0.00	0.00	-2910.40	-27.73	1549.40	-2646.68	86.06	1537.32	-3161.63	-164.12	1571.07	-1140.97	81.75	1532.02	299.46	-366.22	76.47	897.61	-343.25	74.65	280.28
1.68000	-2884.91	91.87	20.38	-2836.34	84.99	25.72	-1723.59	119.69	956.43	-1244.89	133.30	820.64	-3017.16	-62.16	54.16	-3022.06	-52.49	74.04	-3216.56	-372.60	581.84	-3282.55	-327.64	573.15	-2455.09	21.04	1195.53	0.00	0.00	0.00	-2908.96	-27.29	1549.69	-2646.68	86.06	1537.32	-3153.82	-163.66	1571.49	-1140.97	81.75	1532.02	299.16	-365.89	76.37	897.99	-343.21	74.80	280.34
1.69000	-2875.67	90.94	22.11	-2857.63	83.97	23.33	-1739.16	118.83	962.64	-1261.60	132.41	825.99	-2987.07	-59.36	52.56	-3001.83	-49.85	70.58	-3213.46	-370.12	586.01	-3278.05	-325.27	577.33	-2455.09	21.04	1195.53	0.00	0.00	0.00	-2896.40	-26.40	1549.62	-2646.68	86.06	1537.32	-3145.99	-163.19	1571.91	-1140.97	81.75	1532.02	299.12	-365.83	76.48	897.32	-343.29	74.43	280.44
1.70000	-2865.84	89.90	24.07	-2857.94	84.87	23.26	-1754.66	117.97	968.81	-1278.26	131.53	831.31	-2950.04	-56.81	52.38	-2952.43	-47.00	71.03	-3210.28	-367.60	590.11	-3273.46	-322.86	581.46	-2455.09	21.04	1195.53	0.00	0.00	0.00	-2884.65	-25.58	1550.29	-2646.68	86.06	1537.32	-3138.12	-162.71	1572.33	-1140.97	81.75	1532.02	299.14	-366.08	76.34	897.36	-343.43	74.35	280.99
1.71000	-2856.62	88.27	26.54	-2841.14	83.45	27.14	-1770.11	117.11	974.94	-1294.87	130.65	836.59	-2940.95	-53.17	48.28	-2920.15	-44.84	69.02	-3207.04	-365.04	594.16	-3268.80	-320.41	585.54	-2455.09	21.04	1195.53	0.00	0.00	0.00	-2872.40	-24.65	1550.84	-2646.68	86.06	1537.32	-3130.23	-162.22	1572.75	-1140.97	81.75	1532.02	299.48	-365.88	76.47	897.72	-343.33	74.51	280.34
1.72000	-2821.51	86.45	33.45	-2832.46	83.03	28.03	-1785.48	116.25	981.02	-1311.43	129.78	841.84	-2902.16	-50.50	49.12	-2886.21	-43.56	66.82	-3203.73	-362.43	598.14	-3264.05	-317.93	589.56	-2455.09	21.04	1195.53	0.00	0.00	0.00	-2860.87	-23.59	1551.38	-2646.68	86.06	1537.32	-3122.31	-161.72	1573.17	-1140.97	81.75	1532.02	300.41	-365.94	76.64	897.57	-343.47	74.54	280.23
1.73000	-2805.24	83.31	36.61	-2867.74	82.40	22.20	-1800.80	115.40	987.05	-1327.92	128.90	847.05	-2867.11	-48.45	46.67	-2879.46	-43.51	59.48	-3200.34	-359.79	602.06	-3259.23	-315.41	593.52	-2455.09	21.04	1195.53	0.00	0.00	0.00	-2860.84	-22.85	1551.19	-2646.68	86.06	1537.32	-3114.37	-161.20	1573.59	-1140.97	81.75	1532.02	299.16	-365.80	76.45	897.86	-343.41	74.68	280.59
1.74000	-2806.56	84.92	37.46	-2813.94	81.65	32.16	-1816.04	114.55	993.04	-1344.36	128.03	852.22	-2815.08	-45.40	47.61	-2847.76	-41.46	56.60	-3196.88	-357.10	605.92	-3254.32	-312.85	597.43	-2455.09	21.04	1195.53	0.00	0.00	0.00	-2861.20	-21.59	1551.82	-2646.68	86.06	1537.32	-3106.40	-160.68	1574.01	-1140.97	81.75	1532.02	299.09	-365.90	76.42	897.78	-343.74	74.56	280.77
1.75000	-2836.10	84.18	31.83	-2854.75	79.88	24.88	-1831.22	113.70	998.98	-1360.74	127.16	857.35	-2783.17	-43.22	46.02	-2810.54	-38.96	55.36	-3193.34	-354.37	609.70	-3249.33	-310.27	601.28	-2455.09	21.04	1195.53	0.00	0.00	0.00	-2847.06	-21.13	1552.09	-2646.68	86.06	1537.32	-3098.40	-160.15	1574.42	-1140.97	81.75	1532.02	299.48	-366.02	76.42	897.64	-343.52	74.46	280.77
1.76000	-2811.45	85.73	34.82	-2857.39	80.57	25.50	-1846.32	112.85	1004.87	-1377.06	126.30	862.44	-2775.59	-44.05	38.66	-2771.31	-35.91	55.00	-3189.72	-351.61	613.42	-3244.25	-307.65	605.06	-2455.09	21.04	1195.53	0.00	0.00	0.00	-2840.30	-21.06	1552.15	-2646.68	86.06	1537.32	-3090.37	-159.60	1574.84	-1140.97	81.75	1532.02	299.26	-366.01	76.43	897.59	-343.78	74.46	280.68
1.77000	-2827.19	84.37	31.43	-2864.99	80.88	22.36	-1861.35	112.01	1010.72	-1393.31	125.43	867.50	-2696.16	-40.42	45.70	-2761.08	-34.32	50.25	-3186.02	-348.81	617.08	-3239.09	-305.00	608.79	-2455.09	21.04	1195.53	0.00	0.00	0.00	-2813.92	-20.35	1551.52	-2646.68	86.06	1537.32	-3082.32	-159.05	1575.25	-1140.97	81.75	1532.02	298.61	-366.26	76.22	896.76	-343.63	74.30	281.10
1.78000	-2840.21	86.89	26.85	-2846.52	83.79	25.68	-1876.31	111.17	1016.51	-1409.50	124.57	872.51	-2652.17	-38.05	48.47	-2714.90	-32.43	52.71	-3182.23	-345.97	620.66	-3233.84	-302.31	612.45	-2455.09	21.04	1195.53	0.00	0.00	0.00	-2805.88	-19.61	1551.46	-2646.68	86.06	1537.32	-3074.24	-158.48	1575.67	-1140.97	81.75	1532.02	299.23	-366.02	76.40	897.13	-343.95	74.31	280.08
1.79000	-2837.65	89.30	25.13	-2855.21	82.49	22.76	-1891.19	110.34	1022.26	-1425.63	123.71	877.48	-2631.43	-38.15	48.67	-2685.70	-31.32	52.24	-3178.37	-343.10	624.17	-3228.51	-299.60	616.05	-2455.09	21.04	1195.53	0.00	0.00	0.00	-2801.72	-18.83	1551.43	-2646.68	86.06	1537.32	-3066.14	-157.91	1576.08	-1140.97	81.75	1532.02	298.71	-366.22	76.34	897.64	-343.88	74.46	280.05
1.80000	-2816.50	91.67	27.73	-2863.60	83.76	21.42	-1905.99	109.51	1027.95	-1441.68	122.86	882.40	-2585.77	-35.13	50.70	-2635.16	-29.65	57.14	-3174.42	-340.19	627.61	-3223.08	-296.86	619.58	-2455.09	21.04	1195.53	0.00	0.00	0.00	-2800.50	-18.41	1550.81	-2646.68	86.06	1537.32	-3058.01	-157.33	1576.49	-1140.97	81.75	1532.02	299.64	-365.72	76.50	897.30	-343.46	74.43	280.72
1.81000	-2819.09	92.22	27.45	-2854.22	84.00	23.76	-1920.71	108.68	1033.58	-1457.66	122.01	887.29	-2525.23	-31.71	59.17	-2634.71	-28.11	53.99	-3170.38	-337.25	630.97	-3217.57	-294.09	623.04	-2455.09	21.04	1195.53	0.00	0.00	0.00	-2787.46	-18.33	1550.88	-2646.68	86.06	1537.32	-3049.86	-156.74	1576.90	-1140.97	81.75	1532.02	299.37	-365.79	76.44	897.12	-343.61	74.41	280.69
1.82000	-2848.59	89.67	24.09	-2828.08	84.54	28.12	-1935.35	107.86	1039.17	-1473.57	121.16	892.13	-2510.11	-31.20	60.13	-2627.58	-27.31	51.63	-3166.25	-334.28	634.26	-3211.96	-291.30	626.43	-2455.09	21.04	1195.53	0.00	0.00	0.00	-2784.21	-17.53	1550.52	-2646.68	86.06	1537.32	-3041.68	-156.14	1577.31	-1140.97	81.75	1532.02	299.15	-365.78	76.37	897.84	-343.35	74.65	280.34
1.83000	-2846.66	92.91	22.61	-2863.14	85.22	20.84	-1949.90	107.04	1044.70	-1489.41	120.32	896.92	-2489.94	-28.12	62.75	-2585.82	-26.72	56.11	-3162.03	-331.27	637.47	-3206.26	-288.48	629.76	-2455.09	21.04	1195.53	0.00	0.00	0.00	-2789.13	-16.89	1550.05	-2646.68	86.06	1537.32	-3033.48	-155.53	1577.72	-1140.97	81.75	1532.02	298.74	-365.98	76.31	897.79	-343.39	74.66	281.17
1.84000	-2847.05	92.20	21.82	-2844.82	86.34	24.91	-1964.37	106.22	1050.17	-1505.17	119.48	901.67	-2455.62	-26.06	71.18	-2557.94	-25.58	56.52	-3157.72	-328.24	640.60	-3200.47	-285.63	633.01	-2455.09	21.04	1195.53	0.00	0.00	0.00	-2776.07	-16.49	1549.56	-2646.68	86.06	1537.32	-3025.25	-154.91	1578.13	-1140.97	81.75	1532.02	298.64	-366.38	76.29	897.87	-343.37	74.67	281.63
1.85000	-2829.23	93.43	26.82	-2858.17	86.79	22.01	-1978.75	105.41	1055.59	-1520.85	118.64	906.37	-2444.03	-28.03	73.33	-2533.74	-24.91	56.48	-3153.31	-325.17	643.66	-3194.58	-282.76	636.19	-2455.09	21.04	1195.53	0.00	0.00	0.00	-2775.61	-16.67	1549.00	-2646.68	86.06	1537.32	-3017.00	-154.28	1578.54	-1140.97	81.75	1532.02	299.69	-366.17	76.62	897.26	-343.36	74.46	281.31
1.86000	-2856.04	92.03	20.41	-2860.52	86.93	21.44	-1993.04	104.60	1060.95	-1536.45	117.80	911.03	-2455.17	-27.77	74.42	-2512.92	-24.64	56.04	-3148.81	-322.08	646.63	-3188.60	-279.87	639.30	-2455.09	21.04	1195.53	0.00	0.00	0.00	-2758.36	-16.27	1547.90	-2646.68	86.06	1537.32	-3008.72	-153.64	1578.94	-1140.97	81.75	1532.02	300.09	-365.92	76.70	896.92	-343.36	74.40	280.59
1.87000	-2857.75	92.50	22.10	-2861.46	85.99	22.03	-2007.24	103.79	1066.24	-1551.97	116.97	915.63	-2445.90	-28.04	77.59	-2495.18	-24.73	55.25	-3144.21	-318.96	649.52	-3182.51	-276.95	642.33	-2455.09	21.04	1195.53	0.00	0.00	0.00	-2749.90	-15.65	1546.95	-2646.68	86.06	1537.32	-3000.42	-153.00	1579.34	-1140.97	81.75	1532.02	299.19	-366.00	76.44	896.89	-343.30	74.43	280.45
1.88000	-2834.09	93.49	24.22	-2864.03	85.80	20.73	-2021.35	102.99	1071.49	-1567.41	116.15	920.19	-2441.01	-29.61	79.82	-2480.23	-25.11	54.15	-3139.51	-315.81	652.33	-3176.33	-274.01	645.29	-2455.09	21.04	1195.53	0.00	0.00	0.00	-2743.50	-16.71	1546.07	-2646.68	86.06	1537.32	-2992.10	-152.35	1579.74	-1140.97	81.75	1532.02	299.45	-365.95	76.46	897.28	-343.74	74.35	280.74
1.89000	-2838.78	95.10	23.63	-2852.34	85.39	22.50	-2035.36	102.20	1076.66	-1582.76	115.33	924.70	-2439.11	-32.13	81.10	-2467.76	-25.75	52.79	-3134.72	-312.63	655.06	-3170.06	-271.05	648.17	-2455.09	21.04	1195.53	0.00	0.00	0.00	-2742.81	-16.18	1545.32	-2646.68	86.06	1537.32	-2983.75	-151.68	1580.14	-1140.97	81.75	1532.02	299.04	-365.94	76.32	896.60	-343.34	74.31	280.62
1.90000	-2843.90	94.64	23.21	-2841.19	85.33	24.62	-2049.27	101.41	1081.78	-1598.03	114.51	929.15	-2438.81	-35.23	81.38	-2457.48	-26.58	51.21	-3129.81	-309.43	657.69	-3163.67	-268.07	650.97	-2455.09	21.04	1195.53	0.00	0.00	0.00	-2725.93	-17.20	1544.48	-2646.68	86.06	1537.32	-2975.38	-151.02	1580.54	-1140.97	81.75	1532.02	299.04	-365.87	76.32	897.35	-343.56	74.52	280.86
1.91000	-2843.64	95.04	23.58	-2850.07	87.71	24.19	-2063.08	100.62	1086.84	-1613.21	113.69	933.56	-2438.72	-38.54	80.67	-2449.09	-27.56	49.46	-3124.81	-306.21	660.24	-3157.19	-265.07	653.69	-2455.09	21.04	1195.53	0.00	0.00	0.00	-2707.92	-16.21	1543.26	-2646.68	86.06	1537.32	-2966.98	-150.34	1580.94	-1140.97	81.75	1532.02	299.77	-365.71	76.63	897.80	-343.71	74.53	280.55
1.92000	-2843.11	95.37	24.53	-2841.13	87.25	25.08	-2076.80	99.84	1091.83	-1628.29	112.88	937.91	-2437.46	-41.71	78.95	-2442.29	-28.63	47.57	-3119.70	-302.96	662.71	-3150.61	-262.06	656.32	-2455.09	21.04	1195.53	0.00	0.00	0.00	-2700.30	-16.65	1542.38	-2646.68	86.06	1537.32	-2958.57	-149.65	1581.33	-1140.97	81.75	1532.02	299.56	-365.99	76.64	897.47	-343.40	74.50	280.54
1.93000	-2842.34	95.62	25.93	-2841.54	86.78	25.25	-2090.41	99.06	1096.76	-1643.29	112.08	942.21	-2433.63	-44.37	76.18	-2436.79	-29.73	45.61	-3114.48	-299.69	665.08	-3143.92	-259.03	658.88	-2455.09	21.04	1195.53	0.00	0.00	0.00	-2696.57	-16.83	1542.63	-2646.68	86.06	1537.32	-2950.13	-148.96	1581.72	-1140.97	81.75	1532.02	299.52	-365.71	76.53	897.41	-343.72	74.44	280.64
1.94000	-2841.36	95.82	27.64	-2847.38	89.81	23.58	-2103.92	98.29	1101.62	-1658.19	111.27	946.46	-2425.86	-46.17	72.35	-2432.27	-30.82	43.60	-3109.16	-296.40	667.36	-3137.12	-255.98	661.35	-2455.09	21.04	1195.53	0.00	0.00	0.00	-2683.03	-16.33	1542.04	-2646.68	86.06	1537.32	-2941.66	-148.26	1582.11	-1140.97	81.75	1532.02	299.70	-365.80	76.57	897.54	-343.54	74.51	280.39
1.95000	-2840.21	95.98	29.53	-2865.03	88.03	20.39	-2117.32	97.52	1106.42	-1672.99	110.48	950.65	-2412.74	-46.73	67.45	-2428.45	-31.84	41.60	-3103.72	-293.09	669.55	-3130.22	-252.91	663.73	-2455.09	21.04	1195.53	0.00	0.00	0.00	-2673.34	-17.12	1542.24	-2646.68	86.06	1537.32	-2933.18	-147.56	1582.50	-1140.97	81.75	1532.02	299.85	-365.86	76.64	897.90	-343.68	74.54	281.33
1.96000	-2838.94	96.10	31.46	-2837.79	87.47	23.64	-2130.61	96.76	1111.14	-1687.70	109.68	954.79	-2392.89	-45.70	61.45	-2425.03	-32.74	39.65	-3098.17	-289.76	671.65	-3123.21	-249.83	666.03	-2455.09	21.04	1195.53	0.00	0.00	0.00	-2659.62	-18.19	1542.45	-2646.68	86.06	1537.32	-2924.67	-146.84	1582.89	-1140.97	81.75	1532.02	298.99	-366.12	76.32	897.79	-343.60	74.46	281.14
1.97000	-2837.59	96.20	33.30	-2856.51	88.66	20.98	-2143.79	96.00	1115.80	-1702.31	108.90	958.87	-2367.43	-45.71	52.38	-2421.71	-33.46	37.79	-3092.51	-286.41	673.65	-3116.09	-246.74	668.24	-2455.09	21.04	1195.53	0.00	0.00	0.00	-2642.80	-18.13	1542.53	-2646.66	86.06	1537.32	-2916.14	-146.12	1583.27	-1140.97	81.75	1532.02	299.11	-366.04	76.39	897.92	-343.45	74.63	281.46
1.98000	-2836.19	96.28	34.92	-2872.43	88.60	19.11	-2156.86	95.25	1120.40	-1716.81	108.11	962.89	-2344.58	-41.77	47.35	-2418.19	-33.96	36.07	-3086.73	-283.04	675.56	-3108.87	-243.64	670.36	-2455.09	21.04	1195.53	0.00	0.00	0.00	-2651.49	-19.65	1544.29	-2627.09	85.77	1539.41	-2907.59	-145.40	1583.65	-1140.97	81.75	1532.02	299.60	-365.82	76.59	897.84	-343.59	74.47	280.89
1.99000	-2834.79	96.37	36.17	-2844.63	89.90	22.75	-2169.82	94.50	1124.92	-1731.22	107.33	966.86	-2325.65	-40.92	44.97	-2414.17	-34.18	34.54	-3080.84	-279.65	677.36	-3101.53	-240.52	672.39	-2455.09	21.04	1195.53	0.00	0.00	0.00	-2634.39	-19.93	1545.72	-2637.91	85.62	1540.14	-2899.02	-144.66	1584.03	-1140.97	81.75	1532.02	299.14	-365.80	76.50	897.59	-343.59	74.54	280.40
2.00000	-2833.41	96.47	36.93	-2847.96	89.95	21.86	-2182.66	93.76	1129.37	-1745.51	106.56	970.76	-2312.59	-38.25	42.85	-2409.32	-34.07	33.25	-3074.82	-276.25	679.07	-3094.07	-237.39	674.33	-2455.09	21.04	1195.53	0.00	0.00	0.00	-2643.55	-21.75	1548.18	-2642.68	84.70	1543.01	-2890.43	-143.93	1584.41	-1140.97	81.75	1532.02	299.55	-366.17	76.54	897.89	-343.67	74.63	280.77
2.01000	-2832.11	96.58	37.06	-2881.44	89.40	16.36	-2195.39	93.02	1133.74	-1759.70	105.79	974.61	-2318.49	-37.50	37.86	-2379.70	-33.35	36.30	-3068.69	-272.84	680.68	-3086.51	-234.26	676.18	-2455.09	21.04	1195.53	0.00	0.00	0.00	-2625.48	-22.43	1550.81	-2630.57	83.74	1545.69	-2881.81	-143.18	1584.78	-1140.97	81.75	1532.02	298.87	-366.24	76.29	897.50	-343.50	74.69	281.17
2.02000	-2830.93	96.73	36.42	-2853.85	89.10	21.04	-2207.99	92.29	1138.05	-1773.79	105.03	978.40	-2337.17	-36.48	33.25	-2402.63	-34.17	30.37	-3062.43	-269.41	682.19	-3078.83	-231.11	677.93	-2455.09	21.04	1195.53	0.00	0.00	0.00	-2610.53	-23.10	1553.04	-2626.98	83.71	1548.19	-2873.17	-142.43	1585.15	-1140.97	81.75	1532.02	299.37	-366.07	76.44	897.60	-343.24	74.79	280.44
2.03000	-2829.89	96.92	34.88	-2845.56	88.42	22.72	-2220.48	91.56	1142.28	-1787.76	104.27	982.12	-2323.45	-37.90	31.06	-2394.34	-33.64	29.00	-3056.05	-265.96	683.59	-3071.03	-227.96	679.58	-2455.09	21.04	1195.53	0.00	0.00	0.00	-2609.21	-24.02	1555.84	-2627.77	81.81	1550.38	-2864.52	-141.67	1585.52	-1140.97	81.75	1532.02	299.37	-366.01	76.50	897.96	-343.22	74.88	280.55
2.04000	-2829.05	97.17	32.31	-2846.74	87.78	21.02	-2232.84	90.84	1146.44	-1801.62	103.52	985.79	-2283.61	-36.35	38.17	-2382.25	-33.32	28.70	-3049.54	-262.51	684.89	-3063.12	-224.79	681.14	-2455.09	21.04	1195.53	0.00	0.00	0.00	-2583.16	-23.76	1556.88	-2616.74	81.18	1552.78	-2855.84	-140.91	1585.89	-1140.97	81.75	1532.02	299.58	-365.97	76.51	897.49	-343.60	74.40	280.79
2.05000	-2828.47	97.48	28.57	-2818.32	88.98	24.10	-2245.08	90.13	1150.52	-1815.37	102.77	989.39	-2306.06	-35.13	33.22	-2390.71	-32.83	26.54	-3042.91	-259.04	686.09	-3055.09	-221.63	682.60	-2455.09	21.04	1195.53	0.00	0.00	0.00	-2591.02	-25.76	1559.43	-2591.52	81.49	1554.16	-2847.14	-140.14	1586.25	-1140.97	81.75	1532.02	299.22	-366.09	76.28	897.82	-343.61	74.61	280.20
2.06000	-2867.97	96.49	18.73	-2826.10	89.99	21.74	-2257.19	89.42	1154.52	-1829.00	102.02	992.93	-2305.03	-35.57	30.03	-2382.40	-32.49	27.35	-3036.14	-255.57	687.18	-3046.94	-218.45	683.96	-2455.09	21.04	1195.53	0.00	0.00	0.00	-2589.92	-25.60	1561.07	-2598.63	80.68	1556.41	-2838.43	-139.36	1586.61	-1140.97	81.75	1532.02	300.06	-365.87	76.59	897.92	-343.33	74.65	280.32
2.07000	-2823.23	96.25	22.90	-2834.89	90.02	18.27	-2269.18	88.72	1158.44	-1842.51	101.29	996.40	-2330.37	-34.93	25.92	-2394.42	-32.99	23.68	-3029.25	-252.08	688.16	-3038.67	-215.28	685.22	-2455.09	21.04	1195.53	0.00	0.00	0.00	-2564.44	-25.69	1562.20	-2569.20	78.97	1556.40	-2829.69	-138.58	1586.97	-1140.97	81.75	1532.02	299.47	-365.62	76.52	897.67	-343.30	74.66	280.64
2.08000	-2823.41	97.53	18.16	-2814.55	90.21	19.59	-2281.03	88.02	1162.29	-1855.90	100.56	999.81	-2307.56	-36.44	30.39	-2378.28	-30.28	26.54	-3022.22	-248.59	689.03	-3030.27	-212.10	686.38	-2455.09	21.04	1195.53	0.00	0.00	0.00	-2553.84	-26.23	1562.93	-2571.89	79.25	1557.85	-2820.93	-137.80	1587.32	-1140.97	81.75	1532.02	298.77	-366.06	76.38	897.67	-343.43	74.55	280.90
2.09000	-2817.51	99.01	14.94	-2794.82	90.31	22.52	-2292.75	87.33	1166.06	-1869.18	99.83	1003.16	-2295.45	-35.30	31.06	-2387.27	-31.20	23.83	-3015.06	-245.09	689.79	-3021.76	-208.91	687.43	-2455.09	21.04	1195.53	0.00	0.00	0.00	-2543.56	-26.90	1564.03	-2568.31	79.03	1558.58	-2812.16	-137.01	1587.67	-1140.97	81.75	1532.02	299.28	-366.07	76.49	897.46	-343.61	74.42	281.20
2.10000	-2845.17	98.38	5.98	-2785.34	90.97	22.56	-2304.34	86.65	1169.75	-1882.32	99.11	1006.43	-2285.70	-34.62	32.75	-2391.86	-31.01	23.51	-3007.77	-241.58	690.44	-3013.12	-205.73	688.38	-2455.09	21.04	1195.53	0.00	0.00	0.00	-2547.11	-27.76	1565.84	-2567.39	78.87	1559.22	-2803.36	-136.21	1588.02	-1140.97	81.75	1532.02	300.13	-366.06	76.54	896.99	-343.74	74.32	281.44
2.11000	-2812.41	100.08	7.11	-2779.03	93.04	24.37	-2315.79	85.97	1173.35	-1895.35	98.39	1009.64	-2295.39	-36.83	30.83	-2380.63	-30.99	26.21	-3000.34	-238.06	690.98	-3004.36	-202.54	689.22	-2455.09	21.04	1195.53	0.00	0.00	0.00	-2534.99	-28.04	1566.24	-2559.29	77.70	1559.92	-2794.54	-135.41	1588.36	-1140.97	81.75	1532.02	300.02	-365.89	76.55	896.90	-343.51	74.56	280.47
2.12000	-2797.36	103.11	5.27	-2755.57	92.52	30.59	-2327.10	85.30	1176.87	-1908.25	97.69	1012.78	-2274.11	-37.52	34.82	-2376.15	-31.41	27.79	-2992.77	-234.54	691.40	-2995.47	-199.36	689.95	-2455.09	21.04	1195.53	0.00	0.00	0.00	-2526.10	-28.12	1567.21	-2549.59	77.02	1561.05	-2785.71	-134.61	1588.71	-1140.97	81.75	1532.02	299.89	-365.77	76.61	896.79	-343.53	74.32	280.41
2.13000	-2781.49	103.49	9.75	-2721.07	93.92	37.78	-2338.28	84.63	1180.31	-1921.02	96.98	1015.86	-2270.41	-34.43	34.17	-2377.00	-31.58	26.55	-2985.05	-231.02	691.70	-2986.45	-196.17	690.58	-2455.09	21.04	1195.53	0.00	0.00	0.00	-2513.95	-28.14	1567.49	-2535.98	77.01	1560.55	-2776.86	-133.80	1589.04	-1140.97	81.75	1532.02	299.92	-366.11	76.63	897.53	-343.41	74.43	280.13
2.14000	-2738.27	106.20	19.20	-2702.30	97.12	44.35	-2349.31	83.97	1183.67	-1933.66	96.29	1018.86	-2290.42	-35.89	31.93	-2377.76	-31.88	27.11	-2977.20	-227.50	691.89	-2977.30	-192.99	691.09	-2455.09	21.04	1195.53	0.00	0.00	0.00	-2494.77	-28.01	1568.10	-2524.93	75.92	1561.97	-2767.99	-132.99	1589.38	-1140.97	81.75	1532.02	300.47	-366.03	76.65	898.10	-343.43	74.72	281.06
2.15000	-2724.79	107.90	23.62	-2657.72	98.35	54.05	-2360.21	83.32	1186.93	-1946.16	95.60	1021.79	-2289.06	-37.22	34.05	-2371.29	-31.13	28.52	-2969.20	-223.97	691.96	-2968.02	-189.81	691.50	-2455.09	21.04	1195.53	0.00	0.00	0.00	-2488.87	-28.27	1568.80	-2512.10	78.05	1563.28	-2759.10	-132.17	1589.71	-1140.97	81.75	1532.02	299.87	-365.78	76.64	897.70	-343.53	74.61	281.10
2.16000	-2675.63	110.24	33.87	-2643.78	99.64	57.98	-2370.95	82.68	1190.12	-1958.54	94.91	1024.65	-2307.75	-37.57	29.17	-2372.59	-31.85	29.35	-2961.06	-220.44	691.91	-2958.62	-186.63	691.79	-2455.09	21.04	1195.53	0.00	0.00	0.00	-2471.28	-28.31	1569.41	-2521.26	76.94	1563.93	-2750.19	-131.35	1590.03	-1140.97	81.75	1532.02	299.30	-365.92	76.44	897.48	-343.38	74.63	281.33
2.17000	-2641.27	113.92	38.83	-2598.73	102.24	66.51	-2381.55	82.04	1193.21	-1970.78	94.24	1027.44	-2286.40	-37.68	32.93	-2365.91	-32.40	29.98	-2952.77	-216.91	691.74	-2949.08	-183.46	691.96	-2455.09	21.04	1195.53	0.00	0.00	0.00	-2461.92	-29.21	1569.26	-2482.22	76.29	1564.31	-2741.27	-130.53	1590.36	-1140.97	81.75	1532.02	299.30	-365.94	76.42	897.89	-343.38	74.61	281.14
2.18000	-2590.92	114.39	46.79	-2582.25	102.74	68.00	-2392.00	81.41	1196.22	-1982.88	93.57	1030.16	-2288.70	-37.47	33.48	-2374.89	-31.87	28.79	-2944.33	-213.38	691.45	-2939.40	-180.30	692.02	-2455.09	21.04	1195.53	0.00	0.00	0.00	-2459.52	-28.59	1570.40	-2454.67	77.31	1564.90	-2732.32	-129.70	1590.68	-1140.97	81.75	1532.02	299.38	-365.95	76.53	898.08	-343.38	74.66	280.68
2.19000	-2565.63	115.01	49.60	-2548.13	104.17	72.31	-2402.31	80.79	1199.14	-1994.84	92.90	1032.80	-2275.48	-36.73	36.41	-2368.81	-32.05	30.00	-2935.74	-209.86	691.04	-2929.60	-177.14	691.97	-2455.09	21.04	1195.53	0.00	0.00	0.00	-2460.52	-29.59	1571.70	-2471.20	77.08	1565.85	-2723.36	-128.87	1590.99	-1140.97	81.75	1532.02	299.93	-365.75	76.64	897.40	-343.49	74.50	280.76
2.20000	-2544.32	115.32	50.94	-2517.44	104.36	75.55	-2412.46	80.17	1201.96	-2006.66	92.24	1035.37	-2287.96	-36.47	35.41	-2356.56	-31.07	33.43	-2927.00	-206.33	690.50	-2919.66	-173.99	691.80	-2455.09	21.04	1195.53	0.00	0.00	0.00	-2448.14	-28.76	1571.76	-2448.54	76.45	1565.92	-2714.38	-128.03	1591.30	-1140.97	81.75	1532.02	299.48	-366.04	76.48	897.88	-343.53	74.65	280.88
2.21000	-2496.07	115.67	55.90	-2477.65	103.75	78.00	-2422.45	79.56	1204.70	-2018.34	91.59	1037.86	-2285.34	-34.66	36.32	-2338.69	-30.40	37.52	-2918.10	-202.81	689.83	-2909.58	-170.84	691.50	-2455.06	21.04	1195.53	0.00	0.00	0.00	-2436.74	-29.15	1571.71	-2434.60	75.97	1566.09	-2705.39	-127.20	1591.61	-1140.97	81.75	1532.02	299.83	-365.48	76.63	897.14	-343.63	74.43	280.93
2.22000	-2470.10	114.71	56.26	-2480.45	103.49	72.44	-2432.29	78.96	1207.35	-2029.87	90.95	1040.27	-2282.75	-34.65	37.18	-2352.47	-30.14	35.28	-2909.05	-199.30	689.04	-2899.36	-167.71	691.09	-2426.72	22.92	1195.75	0.00	0.00	0.00	-2425.35	-29.42	1572.05	-2432.91	76.73	1566.19	-2696.38	-126.36	1591.91	-1140.97	81.75	1532.02	299.52	-365.82	76.53	897.60	-343.30	74.51	280.96
2.23000	-2435.32	113.68	57.13	-2433.23	103.36	75.17	-2441.97	78.37	1209.90	-2041.26	90.31	1042.61	-2285.39	-32.90	37.60	-2372.47	-30.45	31.10	-2899.84	-195.79	688.11	-2889.00	-164.58	690.56	-2417.07	22.03	1196.20	0.00	0.00	0.00	-2414.07	-30.07	1572.38	-2426.39	75.98	1567.11	-2687.35	-125.51	1592.21	-1140.97	81.75	1532.02	298.96	-366.11	76.29	897.61	-343.44	74.56	280.53
2.24000	-2389.32	115.26	59.76	-2401.32	103.53	73.97	-2451.50	77.78	1212.35	-2052.50	89.68	1044.88	-2289.02	-32.67	37.13	-2358.74	-29.63	35.24	-2890.48	-192.28	687.06	-2878.51	-161.47	689.90	-2417.47	22.20	1196.06	0.00	0.00	0.00	-2409.24	-29.48	1572.37	-2420.18	75.33	1566.97	-2678.31	-124.67	1592.51	-1140.97	81.75	1532.02	299.25	-365.96	76.45	897.32	-343.69	74.46	280.76
2.25000	-2379.53	113.78	54.91	-2387.70	104.14	69.74	-2460.86	77.20	1214.72	-2063.58	89.06	1047.06	-2301.02	-32.75	35.27	-2346.19	-28.63	38.70	-2880.95	-188.79	685.88	-2867.87	-158.37	689.12	-2411.99	22.84	1197.15	0.00	0.00	0.00	-2387.21	-28.14	1571.93	-2403.74	75.69	1566.90	-2669.25	-123.82	1592.80	-1140.97	81.75	1532.02	299.73	-365.72	76.64	897.28	-343.76	74.39	280.82
2.26000	-2350.22	114.32	52.18	-2343.49	104.71	68.90	-2470.06	76.63	1216.98	-2074.52	88.44	1049.16	-2287.11	-30.52	39.73	-2342.60	-28.01	40.30	-2871.26	-185.30	684.56	-2857.09	-155.28	688.21	-2400.99	23.35	1196.30	0.00	0.00	0.00	-2380.83	-28.29	1571.42	-2390.02	76.11	1566.12	-2660.17	-122.97	1593.09	-1140.97	81.75	1532.02	299.53	-365.98	76.47	897.40	-343.47	74.51	281.01
2.27000	-2326.41	115.37	49.05	-2322.93	104.71	63.84	-2479.09	76.07	1219.15	-2085.30	87.83	1051.18	-2253.09	-31.07	46.48	-2348.13	-26.82	41.03	-2861.40	-181.82	683.11	-2846.16	-152.20	687.17	-2382.62	24.29	1196.15	0.00	0.00	0.00	-2373.85	-28.69	1571.10	-2382.54	75.91	1564.88	-2651.08	-122.11	1593.37	-1140.97	81.75	1532.02	299.71	-366.07	76.53	897.39	-343.51	74.54	280.61
2.28000	-2289.88	115.08	48.72	-2296.99	104.88	60.37	-2487.96	75.51	1221.23	-2095.93	87.23	1053.13	-2251.18	-28.83	47.15	-2348.12	-25.71	42.11	-2851.38	-178.35	681.52	-2835.10	-149.14	686.01	-2365.49	23.91	1195.19	0.00	0.00	0.00	-2370.94	-28.05	1570.18	-2383.14	75.71	1565.61	-2641.97	-121.26	1593.65	-1140.97	81.75	1532.02	299.47	-366.01	76.45	897.36	-343.50	74.51	280.41
2.29000	-2277.21	113.85	43.35	-2270.92	104.60	57.18	-2496.65	74.96	1223.20	-2106.40	86.64	1054.99	-2277.88	-31.38	42.58	-2366.50	-27.00	38.06	-2841.20	-174.89	679.80	-2823.88	-146.10	684.72	-2373.68	25.28	1195.87	0.00	0.00	0.00	-2349.97	-27.89	1569.40	-2369.17	78.28	1563.76	-2632.85	-120.40	1593.92	-1140.97	81.75	1532.02	299.86	-365.84	76.65	897.12	-343.71	74.40	281.38
2.30000	-2258.47	115.53	38.48	-2254.60	105.57	52.29	-2505.18	74.42	1225.07	-2116.71	86.05	1056.77	-2281.21	-31.24	40.37	-2343.87	-26.07	41.00	-2830.84	-171.44	677.94	-2812.52	-143.07	683.29	-2366.88	26.05	1193.70	0.00	0.00	0.00	-2350.04	-27.45	1569.10	-2363.15	78.67	1561.87	-2623.71	-119.54	1594.19	-1140.97	81.75	1532.02	299.73	-366.01	76.53	897.35	-343.52	74.59	280.55
2.31000	-2222.05	114.93	39.14	-2229.44	104.90	47.69	-2513.54	73.89	1226.85	-2126.86	85.48	1058.46	-2287.85	-34.15	37.44	-2341.33	-27.39	40.01	-2820.32	-168.01	675.94	-2801.01	-140.06	681.73	-2353.71	26.69	1192.09	0.00	0.00	0.00	-2333.32	-26.31	1567.59	-2346.20	78.46	1561.41	-2614.55	-118.68	1594.45	-1140.97	81.75	1532.02	300.03	-366.15	76.55	897.70	-343.31	74.73	280.16
2.32000	-2201.52	115.74	35.37	-2201.56	106.38	46.20	-2521.72	73.37	1228.52	-2136.85	84.90	1060.07	-2270.54	-34.63	39.07	-2349.10	-29.89	36.84	-2809.62	-164.59	673.80	-2789.35	-137.06	680.04	-2352.23	25.74	1192.00	0.00	0.00	0.00	-2317.84	-25.39	1566.01	-2340.56	78.96	1559.67	-2605.39	-117.82	1594.71	-1140.97	81.75	1532.02	299.75	-366.03	76.39	897.30	-343.56	74.44	280.69
2.33000	-2183.31	115.22	32.36	-2175.00	105.80	43.02	-2529.72	72.85	1230.09	-2146.67	84.34	1061.60	-2281.94	-35.13	35.72	-2362.91	-31.77	32.92	-2798.75	-161.18	671.52	-2777.54	-134.09	678.22	-2345.49	26.42	1190.30	0.00	0.00	0.00	-2322.43	-25.09	1565.40	-2321.92	79.32	1558.80	-2596.20	-116.96	1594.96	-1140.97	81.75	1532.02	299.17	-365.69	76.40	897.25	-343.69	74.37	280.64
2.34000	-2159.79	113.58	29.39	-2160.16	106.37	39.59	-2537.55	72.35	1231.55	-2156.33	83.79	1063.04	-2285.39	-38.03	32.80	-2351.24	-32.18	34.30	-2787.70	-157.80	669.09	-2765.58	-131.14	676.26	-2331.72	27.03	1188.49	0.00	0.00	0.00	-2310.46	-24.11	1564.30	-2320.61	79.53	1557.87	-2587.01	-116.10	1595.21	-1140.97	81.75	1532.02	299.27	-366.34	76.50	897.25	-343.53	74.52	281.21
2.35000	-2133.02	113.82	29.43	-2132.51	106.46	37.15	-2545.20	71.85	1232.91	-2165.82	83.24	1064.39	-2302.65	-38.84	30.13	-2370.56	-32.80	30.36	-2776.48	-154.42	666.52	-2753.46	-128.20	674.16	-2334.77	27.60	1185.96	0.00	0.00	0.00	-2296.72	-23.59	1562.75	-2307.39	81.05	1556.80	-2577.79	-115.23	1595.46	-1140.97	81.75	1532.02	299.25	-365.93	76.39	897.72	-343.46	74.56	280.75
2.36000	-2099.82	112.04	30.59	-2114.18	106.61	34.46	-2552.67	71.36	1234.17	-2175.14	82.70	1065.66	-2297.38	-39.89	31.41	-2378.80	-34.08	28.15	-2765.07	-151.07	663.81	-2741.19	-125.29	671.92	-2312.70	28.26	1184.95	0.00	0.00	0.00	-2284.03	-22.70	1561.27	-2307.99	82.37	1555.27	-2568.57	-114.36	1595.69	-1140.97	81.75	1532.02	299.86	-365.79	76.67	897.45	-343.51	74.50	279.98
2.37000	-2085.85	111.03	28.82	-2078.15	107.09	36.39	-2559.95	70.88	1235.32	-2184.28	82.17	1066.83	-2295.25	-39.60	30.37	-2373.55	-34.08	28.88	-2753.49	-147.73	660.95	-2728.77	-122.40	669.55	-2298.39	29.16	1182.86	0.00	0.00	0.00	-2269.63	-22.11	1559.83	-2295.44	81.70	1554.75	-2559.33	-113.50	1595.93	-1140.97	81.75	1532.02	299.87	-365.76	76.64	897.74	-343.75	74.47	281.23
2.38000	-1990.46	110.44	45.91	-2057.83	106.60	38.42	-2567.05	70.41	1236.36	-2193.26	81.65	1067.92	-2297.71	-40.73	30.63	-2367.50	-34.00	29.70	-2741.73	-144.41	657.94	-2716.19	-119.54	667.03	-2297.69	30.49	1182.29	0.00	0.00	0.00	-2265.82	-21.78	1558.10	-2284.92	83.75	1553.60	-2550.08	-112.63	1596.16	-1140.97	81.75	1532.02	299.27	-365.86	76.49	897.57	-343.24	74.61	280.77
2.39000	-2015.67	111.23	43.17	-2030.09	106.49	42.95	-2573.96	69.95	1237.29	-2202.06	81.13	1068.92	-2293.06	-39.96	31.69	-2381.86	-35.17	26.66	-2729.78	-141.11	654.78	-2703.45	-116.70	664.37	-2278.76	30.99	1180.35	0.00	0.00	0.00	-2259.37	-21.01	1556.79	-2266.28	85.07	1550.84	-2540.81	-111.77	1596.38	-1140.97	81.75	1532.02	299.27	-365.74	76.46	897.49	-343.44	74.48	280.41
2.40000	-1984.61	117.28	52.89	-1979.43	107.64	56.24	-2580.68	69.49	1238.12	-2210.68	80.63	1069.83	-2300.01	-40.30	28.36	-2370.93	-35.08	29.09	-2717.64	-137.84	651.47	-2690.55	-113.88	661.56	-2274.34	33.25	1179.31	0.00	0.00	0.00	-2251.96	-20.41	1555.41	-2250.58	84.86	1549.65	-2531.53	-110.90	1596.60	-1140.97	81.75	1532.02	299.41	-365.79	76.50	897.23	-343.52	74.38	280.30
2.41000	-1957.20	117.19	63.83	-1967.61	106.67	61.79	-2587.21	69.05	1238.83	-2219.12	80.13	1070.65	-2311.44	-40.93	26.89	-2380.94	-34.65	26.78	-2705.32	-134.58	648.01	-2677.49	-111.09	658.61	-2259.58	33.94	1178.27	0.00	0.00	0.00	-2238.02	-18.99	1553.84	-2262.46	87.12	1549.79	-2522.24	-110.03	1596.81	-1140.97	81.75	1532.02	299.22	-366.32	76.49	897.48	-343.67	74.50	280.32
2.42000	-1917.63	116.96	77.20	-1942.24	109.46	72.74	-2593.55	68.62	1239.43	-2227.38	79.64	1071.38	-2301.67	-42.17	30.01	-2363.21	-34.30	31.79	-2692.81	-131.35	644.39	-2664.28	-108.33	655.51	-2265.80	34.18	1176.99	0.00	0.00	0.00	-2224.32	-17.74	1551.97	-2243.00	88.59	1547.69	-2512.94	-109.16	1597.02	-1140.97	81.75	1532.02	299.47	-366.08	76.45	897.32	-343.30	74.54	279.94
2.43000	-1914.98	119.74	82.99	-1931.63	110.36	78.62	-2599.70	68.19	1239.92	-2235.46	79.16	1072.01	-2302.97	-42.95	29.23	-2364.59	-34.87	31.08	-2680.11	-128.14	640.62	-2650.90	-105.60	652.27	-2238.44	37.14	1175.52	0.00	0.00	0.00	-2211.66	-16.34	1550.79	-2217.25	88.66	1545.55	-2503.62	-108.30	1597.22	-1140.97	81.75	1532.02	300.05	-366.13	76.47	897.30	-343.56	74.42	280.78
2.44000	-1898.33	120.13	90.16	-1915.40	112.00	84.61	-2605.64	67.77	1240.30	-2243.36	78.69	1072.55	-2282.05	-41.34	32.99	-2359.95	-35.68	31.94	-2667.22	-124.96	636.69	-2637.35	-102.89	648.88	-2241.53	38.28	1174.47	0.00	0.00	0.00	-2199.76	-14.34	1549.70	-2218.20	90.91	1544.68	-2494.29	-107.43	1597.41	-1140.97	81.75	1532.02	299.76	-365.93	76.54	897.25	-343.37	74.54	280.53
2.45000	-1882.34	118.09	95.83	-1904.96	111.02	87.91	-2611.39	67.37	1240.57	-2251.07	78.23	1072.99	-2315.72	-40.46	28.27	-2381.07	-35.33	28.37	-2654.13	-121.80	632.61	-2623.64	-100.22	645.33	-2229.33	39.64	1172.74	0.00	0.00	0.00	-2193.37	-12.83	1548.38	-2203.53	92.10	1544.08	-2484.95	-106.57	1597.60	-1140.97	81.75	1532.02	298.67	-365.99	76.21	897.65	-343.41	74.71	279.95
2.46000	-1872.72	119.06	96.38	-1891.11	110.12	89.44	-2616.95	66.97	1240.71	-2258.59	77.78	1073.34	-2287.06	-40.98	33.28	-2375.99	-35.40	29.30	-2640.85	-118.67	628.37	-2609.77	-97.58	641.64	-2225.42	41.01	1171.41	0.00	0.00	0.00	-2186.54	-11.42	1547.41	-2211.22	93.77	1543.62	-2475.59	-105.70	1597.79	-1140.97	81.75	1532.02	298.93	-366.17	76.22	897.79	-343.44	74.60	280.29
2.47000	-1865.64	119.89	93.23	-1875.86	111.15	88.60	-2622.29	66.58	1240.75	-2265.92	77.33	1073.59	-2286.70	-40.63	32.74	-2360.12	-34.53	32.94	-2627.37	-115.57	623.96	-2595.73	-94.96	637.79	-2212.22	42.42	1171.16	0.00	0.00	0.00	-2171.63	-9.39	1546.28	-2188.55	97.04	1541.80	-2466.23	-104.84	1597.97	-1140.97	81.75	1532.02	299.02	-366.26	76.30	897.26	-343.38	74.47	280.87
2.48000	-1858.54	117.52	88.24	-1876.58	110.85	82.28	-2627.44	66.20	1240.66	-2273.06	76.90	1073.75	-2310.18	-41.09	29.49	-2365.68	-34.91	32.43	-2613.69	-112.50	619.40	-2581.52	-92.39	633.78	-2190.29	43.59	1170.22	0.00	0.00	0.00	-2168.82	-7.42	1545.51	-2182.57	97.11	1541.18	-2456.85	-103.97	1598.14	-1140.97	81.75	1532.02	299.48	-365.90	76.43	897.61	-343.44	74.69	281.06
2.49000	-1857.50	120.81	78.30	-1877.36	110.28	73.42	-2632.38	65.84	1240.46	-2280.00	76.47	1073.81	-2273.66	-40.53	37.30	-2379.87	-35.57	29.16	-2599.81	-109.45	614.67	-2567.14	-89.84	629.62	-2193.39	44.21	1170.46	0.00	0.00	0.00	-2161.88	-5.33	1545.43	-2200.34	99.08	1541.75	-2447.46	-103.11	1598.30	-1140.97	81.75	1532.02	299.67	-366.00	76.49	897.52	-343.58	74.73	280.63
2.50000	-1852.43	122.72	67.13	-1869.21	113.42	63.45	-2637.11	65.48	1240.14	-2286.75	76.06	1073.77	-2279.22	-40.34	37.37	-2368.11	-35.48	32.79	-2585.73	-106.44	609.78	-2552.59	-87.33	625.31	-2174.66	46.16	1170.44	0.00	0.00	0.00	-2152.21	-2.88	1545.15	-2171.00	101.77	1541.06	-2438.07	-102.25	1598.46	-1140.97	81.75	1532.02	299.18	-366.22	76.32	897.39	-343.67	74.45	280.54
2.51000	-1835.44	122.10	58.91	-1867.44	116.36	54.97	-2641.64	65.13	1239.70	-2293.31	75.65	1073.63	-2287.88	-41.40	36.10	-2372.58	-36.31	32.65	-2571.45	-103.46	604.73	-2537.87	-84.85	620.83	-2168.81	47.72	1170.42	0.00	0.00	0.00	-2138.88	0.33	1545.29	-2162.87	105.16	1541.52	-2428.66	-101.39	1598.62	-1140.97	81.75	1532.02	299.29	-366.12	76.33	897.27	-343.64	74.45	280.86
2.52000	-1842.98	125.08	51.25	-1868.00	117.90	50.81	-2645.95	64.79	1239.14	-2299.66	75.25	1073.39	-2310.34	-41.41	31.67	-2347.96	-36.53	38.19	-2556.96	-100.51	599.51	-2522.98	-82.42	616.20	-2165.18	49.33	1171.16	0.00	0.00	0.00	-2136.27	3.00	1546.39	-2147.16	108.43	1541.75	-2419.24	-100.54	1598.76	-1140.97	81.75	1532.02	298.94	-366.05	76.47	897.27	-343.35	74.51	280.48
2.53000	-1840.80	124.31	45.78	-1864.98	116.12	46.55	-2650.05	64.46	1238.46	-2305.82	74.86	1073.05	-2288.89	-40.67	36.09	-2342.49	-35.83	42.23	-2542.26	-97.59	594.12	-2507.91	-80.01	611.40	-2168.88	50.54	1170.76	0.00	0.00	0.00	-2127.79	5.76	1547.76	-2137.38	110.45	1542.83	-2409.80	-99.68	1598.91	-1140.97	81.75	1532.02	299.58	-366.17	76.55	897.41	-343.59	74.37	280.59
2.54000	-1839.95	123.19	41.33	-1864.16	115.38	42.65	-2653.94	64.15	1237.65	-2311.77	74.49	1072.61	-2278.88	-40.94	39.34	-2310.04	-35.09	50.95	-2527.35	-94.71	588.56	-2492.67	-77.65	606.45	-2140.95	52.79	1172.79	0.00	0.00	0.00	-2123.12	8.92	1549.87	-2137.81	114.44	1544.24	-2400.36	-98.83	1599.04	-1140.97	81.75	1532.02	299.58	-365.93	76.51	898.04	-343.49	74.71	280.82
2.55000	-1838.78	121.97	37.09	-1861.66	112.45	40.10	-2657.61	63.84	1236.73	-2317.52	74.12	1072.07	-2279.62	-41.41	39.39	-2284.38	-35.15	59.74	-2512.24	-91.86	582.83	-2477.25	-75.33	601.33	-2136.21	55.77	1174.03	0.00	0.00	0.00	-2115.02	11.90	1551.47	-2131.17	117.91	1546.28	-2390.91	-97.98	1599.17	-1140.97	81.75	1532.02	299.91	-365.96	76.59	897.49	-343.39	74.69	281.01
2.56000	-1838.08	121.86	34.17	-1861.16	112.40	37.32	-2661.06	63.54	1235.67	-2323.06	73.76	1071.42	-2288.11	-41.54	38.65	-2272.61	-36.01	63.74	-2496.91	-89.04	576.93	-2461.66	-73.04	596.04	-2115.60	57.46	1176.96	0.00	0.00	0.00	-2099.20	16.12	1553.07	-2112.88	121.86	1547.40	-2381.45	-97.13	1599.29	-1140.97	81.75	1532.02	300.36	-365.83	76.78	897.42	-343.31	74.52	280.38
2.57000	-1837.43	122.36	31.94	-1859.88	112.36	35.71	-2664.29	63.26	1234.49	-2328.39	73.41	1070.67	-2275.01	-40.89	41.26	-2267.01	-35.40	61.57	-2481.37	-86.27	570.85	-2445.88	-70.80	590.59	-2108.29	58.66	1179.48	0.00	0.00	0.00	-2093.89	19.67	1555.33	-2100.48	125.04	1548.74	-2371.98	-96.29	1599.41	-1140.97	81.75	1532.02	299.05	-366.17	76.36	897.65	-343.37	74.63	279.36
2.58000	-1836.71	121.90	30.77	-1859.46	112.26	34.75	-2667.30	62.98	1233.19	-2333.52	73.07	1069.81	-2309.47	-42.16	33.32	-2215.77	-32.23	66.80	-2465.61	-83.53	564.60	-2429.93	-68.59	584.97	-2096.45	61.03	1181.79	0.00	0.00	0.00	-2086.67	23.01	1557.54	-2106.70	128.68	1550.02	-2362.50	-95.44	1599.51	-1140.97	81.75	1532.02	298.99	-365.82	76.35	897.44	-343.65	74.56	279.97
2.59000	-1835.93	120.46	30.29	-1858.42	111.03	33.96	-2670.09	62.72	1231.76	-2338.43	72.75	1068.85	-2287.09	-42.19	34.25	-2308.47	-34.36	44.86	-2449.64	-80.83	558.18	-2413.80	-66.43	579.19	-2090.86	63.47	1184.04	0.00	0.00	0.00	-2091.88	26.28	1559.62	-2084.24	132.91	1551.14	-2353.01	-94.60	1599.62	-1140.97	81.75	1532.02	299.40	-365.94	76.45	897.59	-343.46	74.48	281.12
2.60000	-1835.45	120.23	29.14	-1858.15	110.72	33.08	-2672.65	62.47	1230.20	-2343.13	72.43	1067.78	-2274.76	-42.55	32.28	-2317.55	-34.62	41.17	-2433.45	-78.17	551.58	-2397.48	-64.32	573.23	-2070.97	64.84	1186.73	0.00	0.00	0.00	-2073.65	30.49	1561.50	-2066.44	135.71	1551.57	-2343.51	-93.76	1599.71	-1140.97	81.75	1532.02	299.38	-366.02	76.66	897.17	-343.27	74.40	281.92
2.61000	-1836.41	121.42	27.94	-1858.89	111.81	32.34	-2674.98	62.22	1228.51	-2347.62	72.12	1066.60	-2267.53	-43.86	28.65	-2271.96	-34.64	48.05	-2417.03	-75.56	544.80	-2380.98	-62.25	567.10	-2093.35	65.55	1188.10	0.00	0.00	0.00	-2060.01	33.99	1562.68	-2076.39	138.66	1553.12	-2334.01	-92.93	1599.80	-1140.97	81.75	1532.02	299.18	-365.98	76.42	896.94	-343.45	74.38	280.80
2.62000	-1835.70	120.92	28.11	-1857.63	110.55	32.88	-2677.08	61.99	1226.69	-2351.89	71.82	1065.32	-2251.58	-45.02	27.76	-2245.25	-35.23	53.97	-2400.40	-72.98	537.84	-2364.30	-60.22	560.80	-2072.53	67.19	1190.09	0.00	0.00	0.00	-2050.58	38.16	1563.91	-2072.14	141.22	1554.64	-2324.49	-92.10	1599.88	-1140.97	81.75	1532.02	299.16	-366.18	76.31	897.08	-343.37	74.49	280.05
2.63000	-1836.05	121.46	27.81	-1858.14	111.51	32.14	-2678.96	61.77	1224.74	-2355.94	71.54	1063.93	-2238.42	-46.12	36.95	-2253.94	-36.66	59.05	-2383.54	-70.44	530.70	-2347.43	-58.24	554.32	-2059.10	66.64	1191.81	0.00	0.00	0.00	-2048.68	40.90	1565.24	-2062.42	144.37	1554.93	-2314.97	-91.27	1599.95	-1140.97	81.75	1532.02	299.45	-366.06	76.43	897.34	-343.49	74.45	280.24
2.64000	-1835.21	120.46	28.28	-1858.67	112.01	32.02	-2680.60	61.56	1222.65	-2359.77	71.26	1062.42	-2243.07	-48.45	46.45	-2249.30	-37.84	69.89	-2366.45	-67.95	523.38	-2330.38	-56.31	547.67	-2050.13	67.68	1192.96	0.00	0.00	0.00	-2035.15	43.24	1566.40	-2048.20	147.00	1555.45	-2305.43	-90.45	1600.02	-1140.97	81.75	1532.02	299.35	-366.19	76.30	897.70	-343.43	74.69	280.76
2.65000	-1836.06	121.58	27.70	-1858.55	112.08	32.01	-2682.00	61.36	1220.44	-2363.37	71.00	1060.81	-2231.29	-48.59	59.56	-2238.86	-37.22	83.49	-2349.14	-65.51	515.88	-2313.13	-54.42	540.85	-2046.94	67.34	1193.79	0.00	0.00	0.00	-2035.61	45.17	1568.01	-2058.01	149.32	1556.21	-2295.89	-89.63	1600.08	-1140.97	81.75	1532.02	299.75	-365.69	76.54	897.25	-343.54	74.56	280.69
2.66000	-1834.96	120.47	28.25	-1859.16	112.68	31.77	-2683.17	61.18	1218.09	-2366.76	70.74	1059.09	-2231.91	-48.04	71.12	-2236.62	-36.87	94.92	-2331.60	-63.11	508.19	-2295.70	-52.59	533.84	-2031.72	67.00	1194.38	0.00	0.00	0.00	-2023.37	47.09	1569.25	-2036.63	150.80	1556.55	-2286.34	-88.81	1600.13	-1140.97	81.75	1532.02	299.36	-365.78	76.46	897.01	-343.51	74.24	280.90
2.67000	-1835.56	121.02	27.89	-1858.00	111.54	32.41	-2684.10	61.00	1215.60	-2369.91	70.50	1057.25	-2222.14	-46.79	83.59	-2224.73	-34.64	107.84	-2313.83	-60.75	500.31	-2278.08	-50.80	526.66	-2027.93	66.96	1195.07	0.00	0.00	0.00	-2016.30	49.02	1569.56	-2021.11	152.93	1560.07	-2276.79	-88.00	1600.18	-1140.97	81.75	1532.02	299.02	-365.85	76.48	897.05	-343.27	74.61	281.19
2.68000	-1835.88	121.26	27.88	-1857.63	111.04	32.61	-2684.79	60.84	1212.98	-2372.84	70.26	1055.30	-2200.23	-44.94	97.24	-2208.51	-32.57	120.17	-2295.83	-58.44	492.25	-2260.27	-49.07	519.30	-2024.69	67.39	1195.49	0.00	0.00	0.00	-2009.33	50.89	1571.01	-2006.22	152.98	1561.13	-2267.22	-87.19	1600.22	-1140.97	81.75	1532.02	299.47	-365.89	76.51	897.06	-343.48	74.45	280.88
2.69000	-1834.56	119.95	28.35	-1857.49	110.93	32.45	-2685.24	60.69	1210.22	-2375.54	70.04	1053.24	-2178.09	-41.83	110.36	-2189.37	-30.06	132.70	-2277.60	-56.18	484.00	-2242.26	-47.38	511.75	-2020.56	67.50	1195.68	0.00	0.00	0.00	-2005.32	52.27	1572.30	-1999.98	155.42	1562.24	-2257.65	-86.39	1600.25	-1140.97	81.75	1532.02	299.22	-365.88	76.43	897.41	-343.30	74.64	281.28
2.70000	-1836.43	121.67	27.28	-1857.84	111.07	32.40	-2685.44	60.55	1207.33	-2378.01	69.83	1051.06	-2160.54	-39.04	121.76	-2174.84	-26.99	143.99	-2259.12	-53.97	475.56	-2224.06	-45.75	504.02	-2007.80	68.28	1196.74	0.00	0.00	0.00	-2001.50	53.71	1573.35	-1992.50	156.77	1562.98	-2248.08	-85.59	1600.27	-1140.97	81.75	1532.02	298.91	-365.93	76.38	897.45	-343.57	74.49	280.17
2.71000	-1834.67	119.71	27.99	-1857.10	110.39	32.49	-2685.40	60.42	1204.29	-2380.25	69.63	1048.77	-2139.11	-36.08	132.72	-2147.97	-23.92	156.60	-2240.42	-51.81	466.93	-2205.67	-44.18	496.11	-2005.10	67.72	1197.90	0.00	0.00	0.00	-1985.18	54.29	1573.90	-1981.97	158.11	1563.95	-2238.49	-84.79	1600.28	-1140.97	81.75	1532.02	299.08	-365.90	76.34	897.09	-343.73	74.27	281.17
2.72000	-1834.94	119.79	27.79	-1857.09	110.07	32.23	-2685.11	60.31	1201.12	-2382.25	69.45	1046.36	-2107.16	-32.69	145.54	-2125.68	-21.18	167.34	-2221.47	-49.70	458.10	-2187.08	-42.65	488.01	-1992.16	67.57	1198.32	0.00	0.00	0.00	-1979.64	55.62	1574.89	-1976.24	160.18	1564.63	-2228.90	-84.00	1600.29	-1140.97	81.75	1532.02	299.45	-365.85	76.49	897.70	-343.51	74.56	280.93
2.73000	-1834.66	119.30	27.56	-1856.63	109.76	32.15	-2684.58	60.20	1197.80	-2384.01	69.27	1043.84	-2086.60	-28.81	154.79	-2101.82	-18.10	177.03	-2202.28	-47.64	449.08	-2168.29	-41.18	479.73	-1970.15	68.47	1200.45	0.00	0.00	0.00	-1970.25	56.57	1575.58	-1967.48	160.51	1565.14	-2219.31	-83.22	1600.29	-1140.97	81.75	1532.02	299.07	-365.82	76.37	897.86	-343.36	74.68	280.20
2.74000	-1834.37	118.91	26.99	-1856.42	109.53	31.27	-2683.79	60.11	1194.35	-2385.54	69.10	1041.20	-2069.52	-26.02	163.19	-2073.01	-15.44	187.40	-2182.85	-45.63	439.87	-2149.31	-39.77	471.26	-1976.41	68.86	1201.85	0.00	0.00	0.00	-1963.17	58.03	1575.69	-1956.81	160.67	1565.28	-2209.70	-82.44	1600.28	-1140.97	81.75	1532.02	299.20	-366.13	76.25	897.52	-343.44	74.64	280.04
2.75000	-1833.75	117.81	26.61	-1856.60	109.28	30.50	-2682.74	60.03	1190.75	-2386.83	68.95	1038.44	-2043.93	-23.11	172.07	-2062.69	-13.04	193.57	-2163.18	-43.68	430.46	-2130.12	-38.42	462.59	-1973.40	69.85	1202.83	0.00	0.00	0.00	-1948.59	57.85	1575.78	-1948.68	162.46	1567.99	-2200.09	-81.66	1600.27	-1140.97	81.75	1532.02	299.50	-366.11	76.50	898.00	-343.78	74.69	280.27
2.76000	-1835.63	119.59	24.84	-1855.33	108.04	30.16	-2681.45	59.97	1187.01	-2387.87	68.81	1035.55	-2008.45	-20.03	181.90	-2042.76	-11.02	200.82	-2143.26	-41.78	420.85	-2110.74	-37.12	453.74	-1961.68	71.29	1203.42	0.00	0.00	0.00	-1936.28	59.15	1575.74	-1937.30	159.70	1568.54	-2190.48	-80.89	1600.24	-1140.97	81.75	1532.02	299.04	-366.44	76.26	897.60	-343.70	74.53	279.98
2.77000	-1835.83	119.75	23.78	-1856.31	108.93	28.96	-2679.89	59.91	1183.12	-2388.67	68.68	1032.55	-2002.46	-18.40	185.82	-2030.80	-9.82	205.32	-2123.10	-39.94	411.05	-2091.15	-35.89	444.70	-1953.37	73.79	1203.89	0.00	0.00	0.00	-1943.72	58.78	1576.65	-1929.50	160.21	1568.90	-2180.86	-80.13	1600.21	-1140.97	81.75	1532.02	298.98	-366.27	76.20	897.51	-343.48	74.51	280.89
2.78000	-1833.89	117.52	24.41	-1856.18	109.03	28.21	-2678.08	59.87	1179.09	-2389.22	68.56	1029.43	-1967.31	-15.15	193.74	-2006.45	-9.12	210.50	-2102.68	-38.15	401.04	-2071.36	-34.71	435.46	-1943.83	73.28	1204.74	0.00	0.00	0.00	-1931.61	59.16	1576.85	-1923.31	162.40	1569.37	-2171.23	-79.37	1600.17	-1140.97	81.75	1532.02	298.38	-366.13	76.25	897.57	-343.18	74.64	280.63
2.79000	-1834.15	118.33	23.57	-1855.91	108.71	27.86	-2676.00	59.84	1174.91	-2389.53	68.45	1026.19	-1947.56	-14.04	197.97	-1982.71	-8.68	214.56	-2082.02	-36.42	390.83	-2051.37	-33.59	426.02	-1940.44	76.64	1206.36	0.00	0.00	0.00	-1921.28	58.27	1579.63	-1915.15	162.65	1569.20	-2161.60	-78.62	1600.12	-1140.97	81.75	1532.02	299.02	-366.19	76.41	897.71	-343.72	74.51	280.84
2.80000	-1833.56	117.76	23.22	-1855.00	107.82	27.92	-2673.67	59.82	1170.58	-2389.59	68.36	1022.83	-1922.15	-13.25	202.26	-1951.07	-8.27	218.22	-2061.10	-34.75	380.42	-2031.17	-32.54	416.39	-1932.25	78.19	1207.07	0.00	0.00	0.00	-1914.01	58.25	1580.27	-1906.80	162.37	1569.43	-2151.97	-77.88	1600.07	-1140.97	81.75	1532.02	299.75	-366.11	76.62	897.32	-343.55	74.44	280.30
2.81000	-1834.72	118.83	22.43	-1855.42	108.09	27.61	-2671.07	59.82	1166.11	-2389.39	68.28	1019.34	-1897.04	-13.11	204.61	-1925.75	-7.89	219.73	-2039.93	-33.14	369.80	-2010.77	-31.54	406.57	-1926.87	78.51	1207.51	0.00	0.00	0.00	-1906.85	58.46	1579.90	-1899.02	162.42	1569.18	-2142.33	-77.14	1600.00	-1140.97	81.75	1532.02	299.65	-366.08	76.59	897.54	-343.46	74.42	280.63
2.82000	-1833.40	117.22	23.08	-1854.29	106.77	28.02	-2668.20	59.83	1161.48	-2388.95	68.21	1015.73	-1876.65	-14.00	205.34	-1888.08	-7.18	222.81	-2018.51	-31.59	358.98	-1990.15	-30.62	396.54	-1917.41	79.67	1207.07	0.00	0.00	0.00	-1896.54	58.36	1579.58	-1890.97	162.29	1569.36	-2132.68	-76.40	1599.93	-1140.97	81.75	1532.02	299.30	-366.00	76.52	897.45	-343.49	74.40	281.06
2.83000	-1833.81	117.40	22.91	-1855.61	108.19	27.18	-2665.07	59.85	1156.71	-2388.24	68.15	1011.99	-1848.82	-14.90	205.78	-1866.47	-7.04	222.81	-1996.83	-30.10	347.95	-1969.33	-29.75	386.32	-1916.44	80.50	1206.63	0.00	0.00	0.00	-1890.60	58.57	1579.40	-1884.32	163.68	1569.46	-2123.03	-75.68	1599.84	-1140.97	81.75	1532.02	299.29	-366.07	76.31	897.61	-343.50	74.63	281.06
2.84000	-1832.31	115.58	23.90	-1855.50	107.77	27.32	-2661.67	59.89	1151.79	-2387.29	68.10	1008.13	-1818.64	-14.62	206.31	-1841.33	-5.73	222.35	-1974.89	-28.67	336.72	-1948.30	-28.95	375.89	-1908.96	81.06	1205.98	0.00	0.00	0.00	-1884.56	58.53	1579.09	-1876.46	163.95	1569.28	-2113.38	-74.96	1599.75	-1140.97	81.75	1532.02	300.17	-365.90	76.50	897.62	-343.52	74.55	281.17
2.85000	-1832.74	115.94	23.62	-1855.42	107.79	27.20	-2657.99	59.94	1146.71	-2386.07	68.07	1004.14	-1796.61	-14.60	205.69	-1813.71	-4.39	221.70	-1952.69	-27.30	325.27	-1927.06	-28.22	365.26	-1896.77	81.77	1205.55	0.00	0.00	0.00	-1874.57	58.63	1578.61	-1868.49	163.71	1569.30	-2103.72	-74.24	1599.65	-1140.97	81.75	1532.02	299.33	-366.16	76.27	897.73	-343.32	74.57	280.87
2.86000	-1832.40	115.95	23.51	-1855.66	108.40	26.90	-2654.05	60.00	1141.48	-2384.59	68.05	1000.02	-1766.24	-13.74	205.68	-1785.24	-3.36	220.77	-1930.22	-26.00	313.62	-1905.61	-27.55	354.43	-1887.32	83.16	1204.95	0.00	0.00	0.00	-1864.92	58.95	1578.27	-1861.45	164.68	1569.25	-2094.06	-73.54	1599.55	-1140.97	81.75	1532.02	299.43	-366.08	76.39	897.50	-343.10	74.60	280.78
2.87000	-1833.19	116.51	23.28	-1855.51	108.18	26.89	-2649.82	60.07	1136.09	-2382.85	68.04	995.78	-1732.77	-13.56	206.29	-1758.45	-3.21	219.40	-1907.50	-24.76	301.75	-1883.94	-26.95	343.39	-1884.07	83.57	1204.58	0.00	0.00	0.00	-1861.44	58.98	1578.02	-1853.60	164.81	1569.08	-2084.40	-72.84	1599.43	-1140.97	81.75	1532.02	300.19	-366.00	76.61	897.71	-343.75	74.58	280.58
2.88000	-1834.28	117.99	22.46	-1855.70	108.64	26.45	-2645.32	60.16	1130.55	-2380.85	68.05	991.40	-1711.84	-13.67	203.97	-1730.10	-2.44	217.52	-1884.51	-23.59	289.67	-1862.06	-26.42	332.15	-1880.22	83.52	1203.96	0.00	0.00	0.00	-1852.58	59.06	1577.39	-1843.46	161.85	1568.29	-2074.73	-72.15	1599.30	-1140.97	81.75	1532.02	300.09	-365.92	76.59	897.70	-343.69	74.71	280.90
2.89000	-1833.89	117.67	22.58	-1856.72	109.79	25.82	-2640.54	60.26	1124.86	-2378.59	68.07	986.90	-1682.79	-12.48	202.35	-1705.82	-1.47	214.17	-1861.25	-22.48	277.37	-1839.96	-25.97	320.70	-1870.68	84.97	1203.43	0.00	0.00	0.00	-1844.28	59.06	1576.74	-1836.47	162.82	1567.96	-2065.06	-71.46	1599.17	-1140.97	81.75	1532.02	299.51	-365.99	76.60	897.50	-343.77	74.42	280.20
2.90000	-1834.06	117.68	22.33	-1855.59	108.40	26.46	-2635.49	60.38	1119.01	-2376.05	68.10	982.27	-1652.41	-11.64	200.42	-1676.24	-0.75	211.18	-1837.72	-21.44	264.86	-1817.65	-25.58	309.04	-1868.56	85.22	1202.67	0.00	0.00	0.00	-1838.22	59.53	1576.50	-1829.63	164.18	1567.65	-2055.38	-70.79	1599.03	-1140.97	81.75	1532.02	299.45	-366.05	76.44	897.62	-343.40	74.47	280.41
2.91000	-1833.87	117.33	22.27	-1856.12	108.84	26.17	-2630.14	60.51	1113.00	-2373.25	68.14	977.50	-1628.67	-10.76	196.41	-1652.80	-0.20	206.37	-1813.92	-20.47	252.13	-1795.12	-25.26	297.17	-1856.69	86.50	1202.02	0.00	0.00	0.00	-1830.87	59.98	1575.89	-1821.63	164.11	1567.29	-2045.71	-70.12	1598.87	-1140.97	81.75	1532.02	299.18	-366.30	76.22	897.46	-343.25	74.62	281.03
2.92000	-1835.00	118.06	21.80	-1856.14	108.89	26.23	-2624.52	60.65	1106.83	-2370.17	68.20	972.61	-1606.35	-9.95	191.71	-1627.39	0.58	201.69	-1789.86	-19.57	239.18	-1772.48	-25.61	287.24	-1849.13	86.64	1201.19	0.00	0.00	0.00	-1822.50	60.25	1575.23	-1814.48	164.80	1566.51	-2036.03	-69.46	1598.71	-1140.97	81.75	1532.02	299.56	-365.70	76.65	897.27	-343.36	74.60	281.35
2.93000	-1835.45	118.37	21.56	-1856.14	108.72	26.08	-2618.61	60.81	1100.50	-2366.82	68.27	967.58	-1579.61	-9.81	187.26	-1603.62	1.37	195.98	-1767.17	-18.24	227.59	-1750.69	-25.37	276.70	-1843.17	87.14	1200.21	0.00	0.00	0.00	-1812.40	60.70	1574.46	-1806.97	165.57	1565.81	-2026.35	-68.81	1598.54	-1140.97	81.75	1532.02	299.21	-365.82	76.50	897.76	-343.46	74.69	281.54
2.94000	-1834.28	117.09	22.31	-1856.14	109.21	25.95	-2612.41	60.98	1094.01	-2363.20	68.35	962.42	-1556.49	-8.73	181.90	-1578.23	1.21	190.81	-1743.84	-17.66	215.76	-1731.10	-23.72	265.42	-1833.78	87.73	1199.55	0.00	0.00	0.00	-1805.02	61.20	1573.74	-1799.55	166.31	1565.05	-2016.67	-68.16	1598.36	-1140.97	81.75	1532.02	298.89	-366.13	76.31	897.67	-343.50	74.59	280.63
2.95000	-1836.04	118.98	21.31	-1856.94	109.95	25.58	-2605.92	61.17	1087.36	-2359.30	68.45	957.12	-1530.80	-8.62	177.83	-1555.31	1.63	185.33	-1721.08	-16.86	203.78	-1709.36	-24.67	254.67	-1831.03	87.90	1198.15	0.00	0.00	0.00	-1797.07	61.74	1572.72	-1790.41	165.49	1563.99	-2006.98	-67.53	1598.17	-1140.97	81.75	1532.02	299.42	-366.33	76.37	897.38	-343.64	74.41	280.70
2.96000	-1835.00	117.69	22.06	-1856.05	108.86	25.88	-2599.14	61.37	1080.55	-2355.13	68.56	951.69	-1511.35	-8.40	172.88	-1533.83	1.45	179.90	-1698.89	-15.56	191.27	-1689.72	-23.69	243.22	-1821.56	88.88	1197.12	0.00	0.00	0.00	-1790.44	62.12	1571.90	-1783.13	166.52	1562.93	-1997.29	-66.90	1597.97	-1140.97	81.75	1532.02	299.12	-366.57	76.23	896.86	-343.67	74.33	280.55
2.97000	-1835.77	118.57	21.56	-1855.52	108.54	26.18	-2592.06	61.58	1073.57	-2350.67	68.68	946.12	-1488.68	-9.31	168.46	-1510.43	1.83	175.19	-1677.48	-14.29	178.82	-1670.37	-23.21	231.72	-1811.38	88.18	1195.96	0.00	0.00	0.00	-1780.72	62.25	1570.76	-1773.49	164.96	1561.44	-1987.61	-66.28	1597.76	-1140.97	81.75	1532.02	299.80	-366.18	76.40	897.92	-343.50	74.67	281.19
2.98000	-1835.77	118.53	21.44	-1854.94	108.25	26.44	-2584.69	61.81	1066.43	-2345.93	68.82	940.41	-1466.23	-10.00	164.50	-1490.75	0.75	169.79	-1655.91	-13.72	166.86	-1651.31	-23.11	220.44	-1807.16	88.47	1194.73	0.00	0.00	0.00	-1773.83	62.38	1569.56	-1766.53	165.59	1560.15	-1977.92	-65.67	1597.55	-1140.97	81.75	1532.02	299.18	-366.12	76.27	897.67	-343.46	74.73	280.89
2.99000	-1834.63	117.24	22.25	-1855.57	108.74	25.87	-2577.02	62.05	1059.12	-2340.91	68.97	934.57	-1442.25	-10.49	161.08	-1467.28	-0.24	165.26	-1635.22	-13.12	155.15	-1632.84	-22.70	208.81	-1801.71	89.09	1193.58	0.00	0.00	0.00	-1765.61	62.75	1568.32	-1757.64	164.93	1558.79	-1968.23	-65.07	1597.32	-1140.97	81.75	1532.02	299.71	-366.18	76.48	897.42	-343.51	74.53	280.82
3.00000	-1835.26	118.00	21.92	-1854.85	107.83	26.22	-2569.06	62.31	1051.65	-2335.60	69.14	928.59	-1421.64	-12.31	157.05	-1447.50	-0.75	160.51	-1614.96	-13.42	144.20	-1614.54	-22.81	197.58	-1793.51	89.17	1192.91	0.00	0.00	0.00	-1756.78	63.15	1566.86	-1750.88	165.95	1557.42	-1958.54	-64.48	1597.08	-1140.97	81.75	1532.02	299.81	-366.02	76.54	897.26	-343.77	74.42	281.41
3.01000	-1835.75	118.42	21.38	-1856.46	109.67	25.43	-2560.79	62.58	1044.01	-2330.00	69.32	922.47	-1403.46	-14.04	153.01	-1427.92	-2.40	155.68	-1595.20	-15.01	133.53	-1596.79	-23.66	187.11	-1784.20	88.76	1191.61	0.00	0.00	0.00	-1748.39	63.10	1565.24	-1743.01	166.28	1556.11	-1948.85	-63.90	1596.83	-1140.97	81.75	1532.02	299.15	-366.11	76.22	897.50	-343.44	74.55	281.19
3.02000	-1835.43	118.12	21.58	-1856.14	109.24	25.60	-2552.22	62.87	1036.20	-2324.12	69.51	916.21	-1382.70	-14.85	149.61	-1410.92	-4.52	150.79	-1578.56	-14.57	122.00	-1579.98	-24.64	176.95	-1776.02	89.28	1190.39	0.00	0.00	0.00	-1741.97	62.90	1563.79	-1734.33	165.57	1554.53	-1939.15	-63.32	1596.58	-1140.97	81.75	1532.02	298.67	-365.93	76.15	897.71	-343.24	74.70	280.71
3.03000	-1835.87	118.42	21.43	-1855.63	108.93	25.70	-2543.35	63.17	1028.22	-2317.95	69.72	909.81	-1368.49	-16.86	145.15	-1394.62	-5.72	146.18	-1560.61	-16.15	112.43	-1565.28	-24.25	166.34	-1765.27	89.83	1189.20	0.00	0.00	0.00	-1733.40	62.67	1562.19	-1727.73	166.59	1552.99	-1929.46	-62.76	1596.31	-1140.97	81.75	1532.02	299.12	-365.85	76.37	897.28	-343.68	74.37	280.17
3.04000	-1836.36	119.04	21.13	-1856.67	109.89	25.11	-2534.17	63.49	1020.07	-2311.48	69.94	903.27	-1354.12	-18.60	141.77	-1376.08	-7.09	143.09	-1544.53	-16.09	103.00	-1550.27	-24.70	156.70	-1761.85	90.13	1187.75	0.00	0.00	0.00	-1724.10	62.23	1560.63	-1719.58	166.11	1551.48	-1919.77	-62.21	1596.03	-1140.97	81.75	1532.02	299.53	-365.90	76.53	897.35	-343.73	74.25	280.34
3.05000	-1836.35	118.88	21.22	-1855.15	108.58	25.75	-2524.68	63.82	1011.75	-2304.72	70.17	896.58	-1338.16	-21.50	140.44	-1363.94	-11.02	139.59	-1527.63	-18.61	96.26	-1535.03	-27.51	148.23	-1755.48	90.77	1186.45	0.00	0.00	0.00	-1713.50	61.65	1558.78	-1709.27	163.10	1549.66	-1910.08	-61.66	1595.74	-1140.97	81.75	1532.02	299.55	-366.01	76.47	897.72	-343.53	74.59	279.73
3.06000	-1836.40	118.74	21.06	-1856.71	110.30	24.74	-2514.88	64.16	1003.26	-2297.66	70.42	889.76	-1325.08	-22.71	139.05	-1350.47	-13.86	137.38	-1507.55	-23.23	89.13	-1522.44	-28.59	140.01	-1747.68	90.80	1185.20	0.00	0.00	0.00	-1705.91	61.01	1557.17	-1701.09	162.43	1547.99	-1900.39	-61.13	1595.45	-1140.97	81.75	1532.02	299.47	-366.17	76.28	897.60	-343.48	74.55	280.05
3.07000	-1837.06	119.47	20.62	-1856.04	109.73	24.92	-2504.77	64.53	994.60	-2290.30	70.69	882.78	-1313.51	-24.69	138.32	-1338.45	-14.89	135.90	-1491.89	-27.05	83.51	-1510.91	-29.46	132.10	-1737.33	90.62	1183.66	0.00	0.00	0.00	-1697.35	60.32	1555.61	-1693.46	161.76	1546.54	-1890.70	-60.61	1595.14	-1140.97	81.75	1532.02	299.13	-365.99	76.30	897.64	-343.57	74.49	280.62
3.08000	-1837.42	119.96	20.27	-1856.72	110.59	24.56	-2494.35	64.90	985.76	-2282.65	70.97	875.67	-1305.32	-26.57	137.16	-1327.27	-16.79	135.08	-1478.81	-30.14	77.94	-1500.13	-31.51	125.94	-1726.71	90.29	1181.99	0.00	0.00	0.00	-1688.36	59.14	1553.99	-1692.46	162.14	1543.88	-1881.01	-60.10	1594.82	-1140.97	81.75	1532.02	299.25	-365.83	76.47	897.61	-343.61	74.51	280.29
3.09000	-1836.14	118.71	21.00	-1856.42	110.31	24.47	-2483.61	65.30	976.75	-2274.69	71.26	868.41	-1293.66	-28.54	137.14	-1317.90	-18.71	133.69	-1462.91	-34.88	72.66	-1490.07	-33.80	120.31	-1718.43	89.72	1180.13	0.00	0.00	0.00	-1680.88	57.91	1552.59	-1686.86	162.01	1542.06	-1871.32	-59.59	1594.49	-1140.97	81.75	1532.02	299.43	-365.94	76.58	897.61	-343.43	74.57	280.28
3.10000	-1836.86	119.49	20.45	-1856.40	110.59	24.44	-2472.55	65.71	967.56	-2266.43	71.57	861.00	-1284.91	-30.14	136.58	-1309.57	-20.25	132.47	-1454.37	-38.89	70.80	-1481.75	-35.85	115.31	-1709.48	89.09	1178.92	0.00	0.00	0.00	-1673.20	56.72	1551.27	-1677.61	159.84	1540.63	-1861.63	-59.10	1594.15	-1140.97	81.75	1532.02	298.47	-366.25	76.11	897.26	-343.48	74.46	280.06
3.11000	-1836.37	118.98	20.68	-1855.97	110.26	24.31	-2461.17	66.13	958.19	-2257.86	71.89	853.44	-1280.51	-31.70	134.46	-1301.81	-20.84	131.50	-1449.27	-41.86	68.23	-1474.29	-38.01	110.54	-1699.26	88.74	1177.26	0.00	0.00	0.00	-1663.98	55.23	1549.90	-1667.80	158.94	1539.45	-1851.94	-58.62	1593.81	-1140.97	81.75	1532.02	298.79	-366.13	76.26	897.22	-343.61	74.35	279.89
3.12000	-1836.85	119.35	20.44	-1854.98	109.34	24.73	-2449.48	66.57	948.64	-2248.99	72.23	845.74	-1278.52	-33.25	131.61	-1295.32	-22.47	129.80	-1443.70	-43.50	60.83	-1468.33	-40.06	105.71	-1688.26	88.43	1176.07	0.00	0.00	0.00	-1656.88	53.77	1548.79	-1658.70	158.59	1538.47	-1842.26	-58.15	1593.45	-1140.97	81.75	1532.02	299.51	-366.11	76.40	897.55	-343.71	74.39	280.35
3.13000	-1835.70	118.28	20.82	-1855.09	109.80	24.36	-2437.46	67.02	938.92	-2239.81	72.58	837.89	-1270.56	-34.23	129.09	-1290.23	-17.67	126.42	-1437.47	-44.70	52.92	-1463.65	-41.73	100.99	-1671.76	84.18	1173.93	0.00	0.00	0.00	-1648.28	52.03	1547.78	-1651.48	156.28	1537.48	-1832.58	-57.70	1593.07	-1140.97	81.75	1532.02	299.87	-366.28	76.49	897.40	-343.46	74.51	280.39
3.14000	-1836.63	119.27	20.17	-1855.55	110.44	23.89	-2425.11	67.50	929.02	-2230.32	72.95	829.89	-1268.99	-34.00	124.74	-1287.50	-17.72	121.92	-1435.70	-44.06	46.33	-1461.28	-42.19	95.59	-1663.53	83.96	1172.31	0.00	0.00	0.00	-1638.02	50.15	1546.81	-1647.29	154.18	1536.86	-1822.90	-57.25	1592.69	-1140.97	81.75	1532.02	299.14	-366.19	76.36	897.07	-343.28	74.46	280.13
3.15000	-1836.11	118.73	20.49	-1855.18	110.30	23.94	-2412.44	67.98	918.93	-2220.51	73.33	821.73	-1270.91	-33.66	118.68	-1286.31	-17.48	116.91	-1434.99	-44.06	39.82	-1453.82	-43.94	89.75	-1662.65	83.27	1170.86	0.00	0.00	0.00	-1629.67	48.19	1546.03	-1630.63	153.08	1534.75	-1813.22	-56.81	1592.30	-1140.97	81.75	1532.02	299.21	-366.23	76.35	897.19	-343.06	74.50	280.04
3.16000	-1836.65	119.15	20.25	-1854.05	109.47	24.24	-2399.44	68.49	908.67	-2210.39	73.73	813.43	-1264.97	-32.88	114.65	-1287.84	-19.47	109.63	-1435.97	-43.33	33.06	-1446.80	-45.57	84.19	-1656.11	81.73	1170.38	0.00	0.00	0.00	-1621.52	45.87	1545.54	-1631.82	150.79	1534.10	-1803.54	-56.39	1591.90	-1140.97	81.75	1532.02	300.00	-365.81	76.55	897.16	-343.33	74.52	280.70
3.17000	-1835.85	118.52	20.43	-1854.55	110.12	23.74	-2386.11	69.01	898.22	-2199.96	74.15	804.98	-1267.87	-31.88	107.26	-1289.57	-19.63	102.53	-1438.85	-41.88	25.90	-1440.22	-47.07	78.93	-1639.99	80.44	1169.80	0.00	0.00	0.00	-1611.85	43.36	1545.13	-1625.33	148.07	1533.59	-1793.87	-55.98	1591.48	-1140.97	81.75	1532.02	299.11	-366.07	76.31	897.53	-343.34	74.47	280.25
3.18000	-1835.89	118.70	20.33	-1854.06	109.99	23.78	-2372.45	69.54	887.59	-2189.20	74.57	796.37	-1274.97	-31.48	98.75	-1291.12	-18.97	95.01	-1444.54	-38.08	19.82	-1434.06	-48.46	73.95	-1640.32	79.68	1168.63	0.00	0.00	0.00	-1600.25	40.85	1544.55	-1624.53	146.05	1534.46	-1784.20	-55.58	1591.06	-1140.97	81.75	1532.02	299.50	-365.99	76.48	897.28	-343.57	74.51	280.52
3.19000	-1836.69	119.62	19.85	-1853.62	109.68	23.84	-2358.46	70.09	876.77	-2178.13	75.02	787.61	-1275.36	-31.27	93.00	-1291.47	-20.91	88.37	-1444.46	-36.84	17.51	-1428.30	-49.72	69.25	-1613.11	77.90	1168.61	0.00	0.00	0.00	-1593.05	37.73	1544.32	-1602.08	143.25	1533.64	-1774.53	-55.19	1590.62	-1140.97	81.75	1532.02	298.92	-366.20	76.24	897.26	-343.43	74.57	280.59
3.20000	-1835.67	118.53	20.36	-1853.96	110.50	23.29	-2344.13	70.66	865.77	-2166.74	75.48	778.69	-1265.34	-34.11	87.19	-1287.44	-24.20	82.11	-1440.99	-36.03	17.54	-1422.95	-50.88	64.83	-1600.60	76.08	1167.88	0.00	0.00	0.00	-1582.64	34.80	1544.62	-1593.95	139.54	1534.09	-1764.87	-54.82	1590.18	-1140.97	81.75	1532.02	299.72	-365.72	76.65	897.62	-343.40	74.57	279.88
3.21000	-1836.31	119.10	19.93	-1853.65	110.61	23.13	-2329.46	71.25	854.58	-2155.02	75.96	769.62	-1263.01	-35.30	74.89	-1282.56	-25.15	72.86	-1439.35	-35.97	17.12	-1417.98	-51.93	60.67	-1601.91	74.39	1167.40	0.00	0.00	0.00	-1576.54	31.71	1545.72	-1587.03	137.13	1534.65	-1755.21	-54.45	1589.72	-1140.97	81.75	1532.02	299.40	-365.93	76.56	897.61	-343.44	74.61	280.49
3.22000	-1836.72	119.83	19.53	-1853.06	110.30	23.37	-2314.45	71.85	843.21	-2142.98	76.45	760.39	-1257.18	-35.93	65.18	-1279.36	-26.38	63.40	-1437.78	-35.83	17.59	-1413.39	-52.87	56.78	-1583.48	69.40	1170.67	0.00	0.00	0.00	-1567.94	28.61	1547.37	-1577.82	134.24	1537.68	-1745.55	-54.10	1589.25	-1140.97	81.75	1532.02	298.65	-365.76	76.37	897.60	-343.19	74.74	281.03
3.23000	-1836.13	119.24	20.05	-1852.64	110.41	23.25	-2299.10	72.47	831.65	-2130.61	76.95	751.01	-1253.07	-37.64	57.31	-1275.90	-25.05	56.87	-1436.57	-35.99	17.22	-1409.16	-53.72	53.14	-1576.26	67.53	1171.90	0.00	0.00	0.00	-1555.53	25.14	1549.27	-1573.44	130.24	1540.89	-1735.90	-53.77	1588.77	-1140.97	81.75	1532.02	299.07	-366.36	76.24	897.77	-343.19	74.85	280.89
3.24000	-1835.34	119.01	20.00	-1851.30	109.30	23.64	-2283.41	73.10	819.89	-2117.91	77.48	741.47	-1250.66	-39.01	51.43	-1273.42	-25.78	51.94	-1435.72	-36.20	16.97	-1405.28	-54.46	49.75	-1565.37	65.91	1173.00	0.00	0.00	0.00	-1546.10	21.50	1551.43	-1558.60	127.35	1543.44	-1726.25	-53.44	1588.27	-1140.97	81.75	1532.02	299.57	-366.08	76.50	897.84	-343.51	74.64	280.34
3.25000	-1835.92	120.03	19.55	-1852.21	110.76	22.87	-2267.37	73.75	807.95	-2104.88	78.02	731.77	-1252.18	-39.38	45.78	-1273.65	-26.26	47.55	-1434.60	-37.41	17.06	-1401.75	-55.11	46.61	-1553.29	63.65	1174.63	0.00	0.00	0.00	-1535.99	17.83	1553.67	-1541.05	123.26	1548.43	-1716.60	-53.13	1587.77	-1140.97	81.75	1532.02	299.19	-366.08	76.34	897.17	-343.47	74.41	280.19
3.26000	-1834.20	118.85	20.30	-1851.12	109.91	23.43	-2250.99	74.42	795.82	-2091.52	78.57	721.91	-1249.20	-38.30	42.17	-1273.66	-26.26	43.96	-1434.30	-37.93	16.66	-1398.55	-55.67	43.71	-1546.10	61.29	1176.31	0.00	0.00	0.00	-1525.36	14.11	1556.22	-1528.08	118.79	1552.19	-1706.96	-52.83	1587.25	-1140.97	81.75	1532.02	299.18	-365.74	76.48	897.64	-343.42	74.62	280.56
3.27000	-1834.10	119.76	20.06	-1850.49	109.94	23.76	-2234.26	75.11	783.49	-2077.82	79.15	711.90	-1245.30	-37.75	39.84	-1270.97	-25.57	42.11	-1433.68	-38.51	16.46	-1395.67	-56.14	41.04	-1530.17	59.54	1178.38	0.00	0.00	0.00	-1516.03	10.51	1559.02	-1520.10	114.72	1555.50	-1697.33	-52.55	1586.73	-1140.97	81.75	1532.02	298.26	-365.83	76.25	897.32	-343.36	74.67	280.57
3.28000	-1832.45	118.83	20.67	-1849.03	108.97	24.57	-2217.17	75.81	770.97	-2063.79	79.73	701.72	-1247.12	-36.61	37.63	-1271.35	-24.82	40.55	-1434.47	-37.84	15.92	-1393.10	-56.52	38.60	-1520.03	58.05	1180.91	0.00	0.00	0.00	-1508.75	7.07	1561.83	-1513.59	110.80	1558.95	-1687.70	-52.28	1586.19	-1140.97	81.75	1532.02	299.01	-366.00	76.40	897.69	-343.28	74.69	280.41
3.29000	-1832.06	120.22	19.85	-1847.87	109.42	24.79	-2199.74	76.53	758.26	-2049.42	80.34	691.38	-1243.94	-36.32	36.52	-1271.32	-23.84	38.78	-1434.05	-38.56	16.08	-1390.83	-56.82	36.39	-1505.05	55.71	1183.86	0.00	0.00	0.00	-1499.47	3.33	1564.55	-1504.63	108.10	1562.39	-1678.08	-52.02	1585.64	-1140.97	81.75	1532.02	299.68	-366.10	76.50	897.13	-343.30	74.53	280.25
3.30000	-1830.22	120.51	19.38	-1844.81	109.30	25.29	-2181.95	77.27	745.35	-2034.71	80.96	680.87	-1247.83	-35.60	33.88	-1269.69	-23.16	37.76	-1434.06	-38.63	15.92	-1388.85	-57.05	34.39	-1492.06	53.08	1186.69	0.00	0.00	0.00	-1489.45	-0.08	1566.79	-1491.96	104.80	1565.06	-1668.46	-51.77	1585.07	-1140.97	81.75	1532.02	299.21	-366.38	76.28	897.20	-343.54	74.45	280.38
3.31000	-1827.28	121.05	18.72	-1842.47	111.17	25.26	-2163.80	78.02	732.24	-2019.66	81.60	670.21	-1245.33	-35.59	32.41	-1270.59	-23.18	36.32	-1434.05	-38.76	15.82	-1387.14	-57.20	32.61	-1485.27	50.48	1189.39	0.00	0.00	0.00	-1480.61	-2.99	1569.02	-1484.67	101.72	1567.58	-1658.84	-51.54	1584.50	-1140.97	81.75	1532.02	299.06	-366.13	76.34	897.63	-343.56	74.54	280.27
3.32000	-1824.09	121.24	17.99	-1837.14	110.17	27.14	-2145.30	78.80	718.94	-2004.27	82.25	659.38	-1245.46	-35.23	31.35	-1268.62	-22.82	35.43	-1433.53	-39.02	15.87	-1385.70	-57.27	31.03	-1470.56	48.53	1192.00	0.00	0.00	0.00	-1469.85	-5.60	1570.63	-1477.14	98.67	1569.54	-1649.23	-51.33	1583.91	-1140.97	81.75	1532.02	299.10	-365.96	76.48	897.01	-343.45	74.38	280.76
3.33000	-1821.44	122.27	16.85	-1833.59	111.24	28.69	-2126.44	79.59	705.44	-1988.53	82.92	648.38	-1243.62	-34.82	30.10	-1268.54	-22.51	34.26	-1433.04	-39.22	16.06	-1384.51	-57.28	29.65	-1460.77	47.09	1194.30	0.00	0.00	0.00	-1460.20	-8.11	1572.09	-1465.34	95.44	1571.08	-1639.63	-51.13	1583.31	-1140.97	81.75	1532.02	299.61	-365.94	76.52	897.00	-343.23	74.51	280.61
3.34000	-1820.20	124.97	15.47	-1828.33	111.25	31.94	-2107.22	80.39	691.75	-1972.45	83.61	637.22	-1245.25	-34.86	28.22	-1267.42	-22.17	33.35	-1433.07	-38.93	16.21	-1383.56	-57.23	28.47	-1456.61	45.92	1196.04	0.00	0.00	0.00	-1451.51	-10.66	1573.38	-1454.23	93.37	1572.31	-1630.04	-50.94	1582.70	-1140.97	81.75	1532.02	299.16	-365.95	76.46	897.32	-343.59	74.45	279.90
3.35000	-1817.88	125.78	15.57	-1827.78	116.02	34.93	-2087.63	81.22	677.85	-1956.02	84.32	625.90	-1247.35	-34.36	26.52	-1267.64	-21.68	32.39	-1433.25	-38.35	16.10	-1382.85	-57.11	27.48	-1442.98	44.55	1197.32	0.00	0.00	0.00	-1441.12	-13.12	1574.49	-1447.50	91.05	1573.69	-1620.45	-50.77	1582.08	-1140.97	81.75	1532.02	298.86	-366.17	76.29	896.95	-343.64	74.22	280.03
3.36000	-1818.82	129.12	20.18	-1825.70	118.55	41.59	-2067.68	82.06	663.75	-1939.23	85.04	614.41	-1243.84	-33.95	26.25	-1268.28	-21.12	30.82	-1432.76	-38.35	16.37	-1382.35	-56.94	26.67	-1436.94	43.66	1198.16	0.00	0.00	0.00	-1433.15	-15.35	1575.39	-1440.47	89.07	1574.65	-1610.86	-50.61	1581.44	-1140.97	81.75	1532.02	298.60	-365.81	76.40	897.48	-343.43	74.59	280.11
3.37000	-1820.56	136.15	30.62	-1825.89	125.12	51.68	-2047.36	82.93	649.45	-1922.10	85.78	602.75	-1240.71	-34.06	25.27	-1268.59	-21.24	29.68	-1431.88	-39.20	16.95	-1382.07	-56.71	26.04	-1424.03	42.74	1198.67	0.00	0.00	0.00	-1423.90	-17.41	1576.17	-1425.26	86.78	1574.95	-1601.29	-50.47	1580.79	-1140.97	81.75	1532.02	299.31	-365.68	76.43	897.97	-343.69	74.57	280.26
3.38000	-1820.24	143.67	43.49	-1811.71	130.18	65.20	-2026.67	83.81	634.95	-1904.61	86.53	590.92	-1244.14	-34.22	23.69	-1268.91	-20.94	28.80	-1432.23	-38.29	16.77	-1381.98	-56.43	25.59	-1412.34	41.82	1198.93	0.00	0.00	0.00	-1416.47	-19.17	1576.85	-1420.06	84.84	1575.68	-1591.72	-50.34	1580.13	-1140.97	81.75	1532.02	298.74	-366.02	76.27	897.55	-343.85	74.42	280.04
3.39000	-1814.02	146.10	58.43	-1815.59	131.73	78.43	-2005.61	84.70	620.24	-1886.76	87.31	578.92	-1242.95	-33.66	23.34	-1268.04	-20.57	28.08	-1432.04	-38.30	17.03	-1382.09	-56.10	25.30	-1408.88	41.14	1199.20	0.00	0.00	0.00	-1407.46	-21.23	1577.39	-1413.45	83.22	1576.05	-1582.15	-50.23	1579.46	-1140.97	81.75	1532.02	299.25	-366.06	76.50	897.36	-343.81	74.38	280.01
3.40000	-1805.15	146.06	73.02	-1798.06	131.25	95.30	-1984.18	85.62	605.33	-1868.56	88.10	566.75	-1238.92	-33.77	23.34	-1269.82	-20.38	27.19	-1432.00	-38.24	17.10	-1382.36	-55.73	25.17	-1397.13	39.80	1199.50	0.00	0.00	0.00	-1398.89	-23.02	1577.81	-1401.60	81.33	1576.29	-1572.60	-50.13	1578.77	-1140.97	81.75	1532.02	298.58	-366.28	76.24	897.59	-343.48	74.59	280.04
3.41000	-1792.02	144.69	88.98	-1778.85	131.61	110.20	-1962.38	86.56	590.21	-1850.00	88.91	554.41	-1244.67	-33.47	21.72	-1267.84	-20.29	27.24	-1431.66	-38.23	17.10	-1382.81	-55.32	25.20	-1391.04	39.54	1199.29	0.00	0.00	0.00	-1389.05	-24.45	1578.01	-1392.21	79.66	1576.56	-1563.05	-50.05	1578.07	-1140.97	81.75	1532.02	298.70	-365.91	76.40	897.95	-343.41	74.76	280.33
3.42000	-1781.62	143.45	103.23	-1779.41	128.91	120.82	-1940.20	87.51	574.89	-1831.07	89.73	541.89	-1243.75	-33.79	21.70	-1267.91	-20.27	26.83	-1431.74	-38.04	17.19	-1383.40	-54.87	25.38	-1382.40	38.95	1199.74	0.00	0.00	0.00	-1379.29	-26.22	1578.17	-1381.51	78.69	1577.05	-1553.51	-49.99	1577.36	-1140.97	81.75	1532.02	299.39	-365.92	76.46	897.55	-343.48	74.60	279.94
3.43000	-1766.49	141.22	117.02	-1759.46	126.25	134.25	-1917.64	88.48	559.36	-1811.79	90.58	529.21	-1243.88	-33.47	21.11	-1266.88	-20.02	26.72	-1431.03	-38.53	17.61	-1384.14	-54.38	25.71	-1381.55	37.28	1199.86	0.00	0.00	0.00	-1372.96	-27.60	1578.53	-1379.99	76.62	1577.65	-1543.98	-49.94	1576.64	-1140.97	81.75	1532.02	299.74	-366.17	76.55	897.22	-343.48	74.50	280.62
3.44000	-1753.53	138.19	128.22	-1719.24	123.65	150.97	-1894.70	89.47	543.62	-1792.13	91.44	516.35	-1244.24	-33.50	20.71	-1267.77	-20.10	26.48	-1431.68	-37.38	17.37	-1385.02	-53.87	26.18	-1370.75	37.42	1200.43	0.00	0.00	0.00	-1363.08	-28.90	1578.70	-1369.27	75.77	1577.70	-1534.46	-49.90	1575.90	-1140.97	81.75	1532.02	299.15	-366.00	76.45	897.07	-343.40	74.58	280.44
3.45000	-1732.57	137.59	138.50	-1703.78	120.71	162.24	-1871.38	90.48	527.67	-1772.12	92.32	503.32	-1244.61	-33.30	20.48	-1267.97	-19.91	26.03	-1430.91	-37.89	17.80	-1386.01	-53.33	26.78	-1359.63	36.92	1201.44	0.00	0.00	0.00	-1355.27	-30.07	1578.85	-1361.88	74.52	1577.92	-1524.94	-49.89	1575.15	-1140.97	81.75	1532.02	299.72	-365.77	76.53	897.10	-343.47	74.48	280.64
3.46000	-1710.27	134.98	147.74	-1690.90	118.19	171.44	-1847.68	91.51	511.52	-1751.73	93.22	490.11	-1242.43	-32.47	20.75	-1266.11	-19.44	26.16	-1431.73	-36.64	17.46	-1387.11	-52.76	27.51	-1349.07	36.57	1202.49	0.00	0.00	0.00	-1346.37	-31.26	1579.02	-1353.12	73.01	1578.26	-1515.44	-49.88	1574.39	-1140.97	81.75	1532.02	299.36	-365.89	76.33	897.52	-343.74	74.55	280.38
3.47000	-1688.18	130.73	156.16	-1688.36	112.80	178.68	-1823.59	92.55	495.15	-1730.97	94.13	476.73	-1242.34	-33.06	20.56	-1266.01	-19.29	25.78	-1431.86	-36.14	17.44	-1388.31	-52.17	28.36	-1342.28	35.40	1203.24	0.00	0.00	0.00	-1337.13	-32.26	1579.28	-1344.88	71.81	1578.61	-1505.94	-49.90	1573.61	-1140.97	81.75	1532.02	299.50	-366.03	76.49	897.91	-343.64	74.61	279.97
3.48000	-1668.44	126.79	162.32	-1671.47	111.08	184.37	-1799.11	93.62	478.56	-1709.84	95.07	463.17	-1246.07	-33.03	19.59	-1266.21	-19.12	25.59	-1431.42	-36.35	17.91	-1389.60	-51.56	29.33	-1333.93	34.73	1204.19	0.00	0.00	0.00	-1327.54	-33.28	1579.41	-1332.79	70.96	1578.88	-1496.45	-49.93	1572.82	-1140.97	81.75	1532.02	298.04	-366.11	76.11	897.64	-343.49	74.64	280.48
3.49000	-1644.55	123.37	167.20	-1647.63	109.53	189.04	-1774.25	94.70	461.77	-1688.34	96.02	449.43	-1241.02	-32.53	20.50	-1266.42	-19.01	25.43	-1431.71	-35.88	17.99	-1390.97	-50.94	30.41	-1326.39	35.23	1204.51	0.00	0.00	0.00	-1320.50	-33.92	1579.71	-1327.24	70.39	1579.17	-1486.97	-49.98	1572.02	-1140.97	81.75	1532.02	298.73	-366.15	76.36	897.43	-343.46	74.61	281.60
3.50000	-1596.68	118.73	171.32	-1611.65	108.03	191.33	-1748.99	95.81	444.76	-1666.46	96.99	435.51	-1243.60	-32.44	19.61	-1268.11	-18.77	24.98	-1432.36	-35.03	17.79	-1392.40	-50.31	31.60	-1317.06	34.32	1204.95	0.00	0.00	0.00	-1312.14	-34.47	1580.01	-1316.92	70.42	1579.24	-1477.51	-50.05	1571.20	-1140.97	81.75	1532.02	299.96	-365.72	76.62	897.32	-343.46	74.59	281.31
3.51000	-1569.75	116.65	172.78	-1578.24	106.37	193.78	-1723.35	96.93	427.54	-1644.21	97.98	421.42	-1244.11	-32.54	19.42	-1268.47	-19.13	24.52	-1432.15	-35.01	17.95	-1393.88	-49.67	32.89	-1310.45	33.53	1205.10	0.00	0.00	0.00	-1304.12	-35.00	1580.30	-1307.55	69.30	1579.63	-1468.05	-50.13	1570.37	-1140.97	81.75	1532.02	299.60	-365.66	76.52	897.02	-343.61	74.43	281.35
3.52000	-1549.96	114.82	171.18	-1560.60	103.62	190.63	-1697.30	98.07	410.10	-1621.57	98.98	407.14	-1243.37	-32.61	19.36	-1266.63	-18.73	24.90	-1431.51	-35.19	18.31	-1395.41	-49.03	34.27	-1301.67	33.48	1205.31	0.00	0.00	0.00	-1295.18	-35.64	1580.35	-1299.13	69.09	1579.68	-1458.60	-50.23	1569.53	-1140.97	81.75	1532.02	299.29	-365.75	76.45	896.99	-343.56	74.49	280.42
3.53000	-1533.78	112.35	167.30	-1523.87	103.08	191.20	-1670.87	99.24	392.44	-1598.56	100.01	392.69	-1239.64	-32.40	20.61	-1268.19	-19.06	24.29	-1431.27	-35.42	18.54	-1396.97	-48.39	35.75	-1295.61	33.09	1205.04	0.00	0.00	0.00	-1288.23	-36.10	1580.62	-1292.80	68.01	1579.93	-1449.16	-50.35	1568.68	-1140.97	81.75	1532.02	298.78	-366.09	76.36	897.30	-343.43	74.48	280.32
3.54000	-1516.54	112.82	165.57	-1518.47	103.57	187.93	-1644.03	100.42	374.57	-1575.16	101.05	378.05	-1241.99	-32.57	19.63	-1268.27	-18.79	24.26	-1431.07	-35.14	18.68	-1398.55	-47.75	37.30	-1289.25	32.38	1204.91	0.00	0.00	0.00	-1280.35	-36.74	1580.76	-1282.70	68.02	1579.99	-1439.73	-50.48	1567.80	-1140.97	81.75	1532.02	298.91	-366.21	76.22	897.68	-343.44	74.63	280.13
3.55000	-1490.79	110.81	160.46	-1496.27	101.35	181.98	-1616.79	101.62	356.48	-1551.38	102.12	363.23	-1245.50	-32.43	18.78	-1267.64	-18.82	24.44	-1430.95	-34.88	18.98	-1400.15	-47.11	38.94	-1278.16	32.38	1204.10	0.00	0.00	0.00	-1269.37	-36.90	1580.73	-1274.28	67.78	1579.90	-1430.31	-50.64	1566.92	-1140.97	81.75	1532.02	299.13	-366.03	76.38	897.57	-343.83	74.64	280.45
3.56000	-1467.78	113.81	152.23	-1470.80	100.54	175.04	-1589.15	102.84	338.16	-1527.21	103.20	348.23	-1241.88	-32.38	19.38	-1267.24	-18.73	24.56	-1431.15	-34.07	19.00	-1401.74	-46.49	40.65	-1271.14	32.35	1203.89	0.00	0.00	0.00	-1262.72	-37.48	1580.72	-1267.48	66.95	1579.85	-1420.90	-50.81	1566.02	-1140.97	81.75	1532.02	298.63	-366.15	76.29	897.56	-343.65	74.67	280.40
3.57000	-1438.17	113.44	146.19	-1448.04	103.45	165.97	-1561.11	104.08	319.63	-1502.65	104.30	333.05	-1242.90	-31.69	19.03	-1266.01	-18.34	24.64	-1431.04	-33.89	19.23	-1403.31	-45.88	42.42	-1260.11	32.24	1203.35	0.00	0.00	0.00	-1253.74	-37.56	1580.61	-1260.45	66.38	1579.92	-1411.50	-51.00	1565.11	-1140.97	81.75	1532.02	298.98	-366.16	76.30	897.48	-343.57	74.57	280.48
3.58000	-1408.67	112.50	139.16	-1418.57	103.55	158.26	-1532.66	105.34	300.87	-1482.00	105.45	322.18	-1242.38	-32.41	19.35	-1267.15	-18.49	24.49	-1430.76	-33.97	19.76	-1404.87	-45.28	44.26	-1254.48	31.75	1202.64	0.00	0.00	0.00	-1246.53	-37.92	1580.49	-1254.13	66.47	1579.62	-1402.12	-51.20	1564.19	-1140.97	81.75	1532.02	298.69	-366.11	76.20	897.22	-343.45	74.55	280.11
3.59000	-1376.54	111.82	132.21	-1388.77	103.10	150.07	-1503.82	106.62	281.90	-1460.18	107.33	310.21	-1241.88	-32.02	19.26	-1267.16	-18.82	24.39	-1430.48	-33.78	20.02	-1406.39	-44.71	46.16	-1244.99	31.87	1201.97	0.00	0.00	0.00	-1237.17	-38.19	1580.04	-1240.92	66.73	1579.06	-1392.74	-51.43	1563.25	-1140.97	81.75	1532.02	298.55	-366.27	76.17	897.16	-343.55	74.45	280.81
3.60000	-1346.32	111.86	124.12	-1359.45	103.71	141.47	-1481.05	106.60	265.31	-1439.07	107.35	296.42	-1242.35	-32.31	19.19	-1268.24	-18.96	24.25	-1430.54	-33.33	20.33	-1407.86	-44.15	48.10	-1238.82	31.47	1200.86	0.00	0.00	0.00	-1227.88	-38.34	1579.71	-1232.84	66.48	1578.68	-1383.49	-52.34	1562.55	-1140.97	81.75	1532.02	299.68	-366.13	76.49	897.43	-343.45	74.44	280.78
3.61000	-1315.75	112.57	115.56	-1325.51	105.06	133.32	-1457.75	106.47	247.85	-1416.69	107.94	281.84	-1242.83	-32.28	19.68	-1266.25	-19.05	24.66	-1430.47	-33.00	20.50	-1409.28	-43.63	50.09	-1228.74	31.27	1200.27	0.00	0.00	0.00	-1220.62	-38.47	1579.25	-1225.03	65.63	1578.37	-1375.56	-52.03	1561.74	-1140.97	81.75	1532.02	299.14	-366.23	76.29	897.12	-343.44	74.44	280.89
3.62000	-1283.85	114.29	106.72	-1297.66	105.93	122.93	-1432.44	107.53	230.36	-1394.67	107.60	265.96	-1241.08	-32.98	19.90	-1266.49	-19.52	24.93	-1430.78	-32.29	20.35	-1410.63	-43.13	52.12	-1225.03	31.11	1199.25	0.00	0.00	0.00	-1212.66	-38.86	1578.76	-1218.76	65.08	1578.13	-1366.90	-52.81	1560.91	-1140.97	81.75	1532.02	299.12	-365.94	76.44	897.44	-343.62	74.58	280.69
3.63000	-1251.75	114.13	98.14	-1263.23	107.35	114.07	-1404.36	111.02	213.28	-1376.36	109.21	247.31	-1241.05	-33.00	19.81	-1263.72	-19.02	25.47	-1429.60	-33.40	21.43	-1411.90	-42.67	54.18	-1217.90	30.00	1198.30	0.00	0.00	0.00	-1202.68	-38.80	1578.14	-1212.10	65.23	1577.66	-1359.31	-51.93	1560.06	-1140.97	81.75	1532.02	298.94	-366.37	76.26	897.65	-343.33	74.67	281.23
3.64000	-1216.14	114.61	90.58	-1234.18	108.14	104.22	-1376.41	112.71	195.33	-1345.89	109.53	233.81	-1239.51	-32.81	20.43	-1265.54	-19.33	25.06	-1429.50	-33.09	21.64	-1413.09	-42.24	56.27	-1205.63	30.11	1197.35	0.00	0.00	0.00	-1194.22	-39.17	1577.48	-1203.30	64.82	1577.01	-1350.43	-52.72	1559.24	-1140.97	81.75	1532.02	298.74	-366.16	76.18	897.97	-343.40	74.71	281.24
3.65000	-1181.87	115.99	83.23	-1198.35	108.15	96.49	-1347.54	114.53	177.42	-1318.82	112.16	218.45	-1241.73	-32.38	19.91	-1263.36	-19.32	26.22	-1429.35	-33.02	21.94	-1414.17	-41.85	58.39	-1199.07	29.23	1196.16	0.00	0.00	0.00	-1185.04	-39.18	1576.68	-1196.45	64.84	1576.41	-1342.51	-52.10	1558.32	-1140.97	81.75	1532.02	298.41	-365.91	76.20	897.49	-343.69	74.41	280.59
3.66000	-1146.55	116.08	76.92	-1163.11	108.55	88.83	-1317.34	116.74	159.99	-1291.42	114.86	203.00	-1236.75	-30.86	22.26	-1265.43	-20.75	26.07	-1428.66	-33.53	22.89	-1415.13	-41.51	60.52	-1188.66	28.37	1195.06	0.00	0.00	0.00	-1176.86	-39.33	1575.76	-1187.86	64.61	1575.54	-1333.18	-53.31	1557.16	-1140.97	81.75	1532.02	298.26	-366.42	76.05	897.17	-343.50	74.49	280.21
3.67000	-1110.55	117.24	70.92	-1130.45	109.10	81.59	-1285.88	119.55	143.04	-1263.78	117.05	187.37	-1235.11	-31.85	23.13	-1262.72	-21.47	27.33	-1428.55	-33.20	23.36	-1415.98	-41.21	62.66	-1179.55	29.57	1193.87	0.00	0.00	0.00	-1167.35	-39.38	1574.85	-1175.18	65.02	1574.42	-1324.31	-53.40	1556.12	-1140.97	81.75	1532.02	299.13	-366.18	76.32	897.42	-343.46	74.47	280.31
3.68000	-1076.16	118.52	65.41	-1095.92	110.74	74.62	-1256.30	118.69	124.93	-1234.77	119.70	172.47	-1232.35	-32.45	24.07	-1262.66	-21.50	27.43	-1428.28	-33.04	23.84	-1416.69	-40.96	64.81	-1172.86	28.58	1192.56	0.00	0.00	0.00	-1158.73	-39.47	1573.78	-1167.45	65.28	1573.27	-1315.69	-53.12	1555.05	-1140.97	81.75	1532.02	298.95	-366.09	76.34	897.32	-343.27	74.57	280.13
3.69000	-1038.89	119.66	60.79	-1060.52	111.53	68.47	-1226.09	116.95	107.01	-1205.84	121.04	157.49	-1235.60	-32.41	23.02	-1262.59	-21.30	27.22	-1427.78	-33.02	24.50	-1417.26	-40.76	66.96	-1165.13	27.28	1191.34	0.00	0.00	0.00	-1151.31	-39.63	1572.83	-1155.71	65.13	1572.00	-1307.57	-52.28	1553.99	-1140.97	81.75	1532.02	299.49	-365.96	76.56	897.16	-343.36	74.57	280.72
3.70000	-1004.07	121.50	56.37	-1024.15	113.38	63.10	-1193.68	117.33	91.07	-1176.79	121.16	142.38	-1238.44	-32.07	22.17	-1266.12	-20.76	25.74	-1426.87	-33.87	25.72	-1417.67	-40.63	69.10	-1157.74	27.78	1190.08	0.00	0.00	0.00	-1142.56	-39.62	1571.63	-1147.61	65.31	1570.96	-1298.09	-52.93	1552.86	-1140.97	81.75	1532.02	299.74	-366.21	76.55	897.02	-343.39	74.43	280.33
3.71000	-969.29	122.87	52.60	-992.67	114.32	57.62	-1159.66	118.38	76.56	-1147.14	120.58	127.91	-1233.80	-31.06	22.15	-1266.44	-19.83	24.61	-1427.13	-33.37	26.26	-1417.91	-40.55	71.24	-1146.08	27.01	1188.95	0.00	0.00	0.00	-1132.92	-39.55	1570.29	-1137.91	65.26	1569.40	-1289.17	-52.78	1551.52	-1140.97	81.75	1532.02	299.21	-366.14	76.39	897.34	-343.61	74.53	280.18
3.72000	-938.10	123.35	48.99	-957.35	115.27	54.24	-1125.52	119.81	64.11	-1116.59	120.93	115.29	-1239.40	-33.57	19.44	-1266.52	-19.89	24.31	-1426.70	-33.55	27.30	-1417.97	-40.53	73.35	-1138.65	27.51	1187.29	0.00	0.00	0.00	-1124.31	-39.32	1568.95	-1129.86	65.79	1568.20	-1280.70	-51.97	1550.23	-1140.97	81.75	1532.02	299.16	-366.00	76.39	897.29	-343.55	74.69	280.25
3.73000	-900.90	123.57	49.22	-925.49	115.57	51.85	-1091.99	120.37	53.74	-1087.06	119.83	103.99	-1240.65	-33.67	18.76	-1264.82	-20.01	24.33	-1425.73	-34.30	28.83	-1417.84	-40.59	75.45	-1131.83	27.62	1185.66	0.00	0.00	0.00	-1113.83	-39.06	1567.41	-1120.46	65.93	1566.87	-1271.73	-52.22	1548.95	-1140.97	81.75	1532.02	298.82	-365.94	76.41	897.23	-343.41	74.62	280.65
3.74000	-865.95	123.52	50.96	-892.12	115.05	51.75	-1059.21	121.23	45.45	-1057.54	120.14	95.38	-1242.57	-34.57	18.11	-1264.13	-20.23	24.33	-1426.14	-33.73	29.58	-1417.52	-40.71	77.52	-1121.61	28.17	1184.33	0.00	0.00	0.00	-1106.28	-38.82	1565.86	-1111.21	66.15	1565.24	-1263.43	-50.65	1547.63	-1140.97	81.75	1532.02	299.00	-365.80	76.52	897.19	-343.40	74.56	281.00
3.75000	-836.55	123.41	54.06	-862.45	114.99	53.63	-1028.65	120.97	38.92	-1029.15	121.34	89.22	-1242.45	-34.41	17.76	-1264.89	-20.33	23.93	-1425.21	-34.69	31.32	-1416.98	-40.90	79.55	-1112.12	27.05	1182.80	0.00	0.00	0.00	-1097.67	-38.70	1564.22	-1102.95	66.93	1563.77	-1254.09	-50.68	1546.11	-1140.97	81.75	1532.02	298.93	-365.88	76.31	896.84	-343.32	74.38	280.64
3.76000	-808.39	122.24	58.14	-835.02	114.47	57.03	-999.42	120.64	34.06	-1002.41	121.71	84.45	-1238.18	-34.28	18.65	-1265.81	-20.36	23.54	-1425.40	-34.21	32.23	-1416.22	-41.18	81.55	-1103.66	27.81	1181.10	0.00	0.00	0.00	-1088.39	-38.55	1562.43	-1093.05	67.83	1561.98	-1244.63	-50.85	1544.52	-1140.97	81.75	1532.02	298.42	-365.87	76.28	897.36	-343.67	74.51	280.43
3.77000	-781.91	121.81	64.40	-805.94	113.67	62.44	-972.19	120.85	30.92	-978.06	122.06	81.32	-1240.48	-34.67	18.12	-1265.88	-20.60	23.37	-1425.05	-34.63	33.73	-1415.22	-41.53	83.50	-1097.86	27.83	1179.50	0.00	0.00	0.00	-1080.29	-38.35	1560.65	-1082.47	67.70	1560.15	-1235.89	-49.80	1543.19	-1140.97	81.75	1532.02	299.59	-365.81	76.62	897.44	-343.35	74.55	280.85
3.78000	-756.40	119.47	72.23	-783.61	111.99	68.33	-946.51	121.83	29.32	-955.35	122.61	79.57	-1240.36	-34.39	17.98	-1265.36	-20.66	23.47	-1424.85	-35.10	35.33	-1414.86	-41.57	84.88	-1087.23	28.78	1177.74	0.00	0.00	0.00	-1072.72	-37.84	1558.91	-1073.17	68.23	1558.61	-1227.01	-49.09	1541.58	-1140.97	81.75	1532.02	299.22	-365.79	76.41	896.96	-343.40	74.46	280.73
3.79000	-737.94	117.70	80.73	-764.93	110.50	75.28	-924.13	122.09	28.27	-935.04	123.53	78.64	-1242.96	-34.73	17.19	-1264.69	-20.87	23.44	-1423.34	-36.93	37.66	-1413.83	-42.10	86.47	-1074.52	29.27	1176.14	0.00	0.00	0.00	-1063.60	-37.53	1557.00	-1064.60	68.81	1557.06	-1218.31	-48.02	1540.01	-1140.97	81.75	1532.02	298.80	-366.06	76.24	897.25	-343.14	74.65	280.40
3.80000	-722.06	115.91	88.38	-744.71	108.31	82.79	-903.67	123.58	28.16	-917.47	124.30	78.05	-1241.22	-34.63	17.59	-1264.96	-20.92	23.36	-1423.57	-36.67	38.98	-1413.36	-42.08	87.84	-1066.69	29.17	1174.96	0.00	0.00	0.00	-1053.41	-36.83	1555.31	-1054.58	69.37	1555.33	-1209.80	-46.86	1538.61	-1140.97	81.75	1532.02	299.31	-366.04	76.40	896.95	-343.23	74.49	281.33
3.81000	-704.58	112.20	94.93	-730.73	106.20	88.52	-886.75	124.29	27.69	-902.90	124.71	77.45	-1240.83	-35.08	17.67	-1262.75	-20.87	23.75	-1422.69	-37.59	41.07	-1412.33	-42.32	89.32	-1058.56	30.56	1173.73	0.00	0.00	0.00	-1044.88	-36.24	1553.60	-1046.10	70.22	1553.89	-1200.39	-46.50	1537.17	-1140.97	81.75	1532.02	299.53	-365.83	76.56	896.70	-343.48	74.40	280.94
3.82000	-693.05	111.89	99.47	-715.92	104.97	92.41	-872.91	125.51	27.11	-890.34	125.84	76.68	-1241.86	-35.10	17.29	-1265.77	-21.17	23.08	-1421.61	-38.71	43.57	-1411.35	-42.72	91.11	-1045.71	30.49	1172.41	0.00	0.00	0.00	-1036.14	-35.43	1552.07	-1036.66	71.06	1552.58	-1192.51	-44.06	1535.98	-1140.97	81.75	1532.02	299.17	-365.91	76.47	896.71	-343.40	74.25	280.93
3.83000	-684.67	108.66	98.94	-708.41	103.61	92.18	-863.55	125.02	26.66	-880.61	126.40	75.44	-1241.14	-34.51	17.45	-1263.78	-21.28	23.45	-1420.99	-39.09	45.79	-1410.24	-42.86	92.90	-1042.64	30.43	1171.16	0.00	0.00	0.00	-1028.06	-34.53	1550.70	-1026.28	72.26	1551.26	-1184.44	-41.70	1535.02	-1140.97	81.75	1532.02	299.84	-366.02	76.59	897.25	-343.51	74.42	280.38
3.84000	-677.95	107.89	95.57	-706.96	101.89	87.57	-857.72	125.70	25.91	-874.15	126.51	73.09	-1239.36	-34.82	17.89	-1264.94	-21.46	23.30	-1419.99	-39.99	48.36	-1408.14	-44.09	95.52	-1027.99	30.69	1170.54	0.00	0.00	0.00	-1018.67	-33.44	1549.47	-1018.93	73.58	1550.28	-1174.67	-41.05	1534.04	-1140.97	81.75	1532.02	299.72	-366.09	76.52	897.65	-343.35	74.65	280.55
3.85000	-672.50	105.96	86.33	-704.73	100.79	78.05	-855.66	126.17	24.48	-870.63	126.43	69.78	-1239.23	-35.22	17.72	-1262.95	-21.53	23.74	-1418.49	-41.41	51.53	-1405.90	-45.31	98.30	-1018.78	31.37	1170.02	0.00	0.00	0.00	-1009.01	-32.08	1548.45	-1009.29	74.82	1549.35	-1165.69	-39.33	1533.11	-1140.97	81.75	1532.02	298.86	-366.04	76.31	897.31	-343.31	74.63	281.28
3.86000	-670.41	105.81	71.07	-695.53	100.06	66.34	-853.84	125.57	23.40	-868.21	126.15	67.17	-1236.24	-35.15	18.35	-1263.35	-21.54	23.62	-1416.62	-42.92	54.99	-1404.35	-45.37	100.92	-1012.23	30.89	1169.63	0.00	0.00	0.00	-1000.46	-30.56	1547.96	-1000.40	76.74	1548.69	-1157.63	-36.51	1532.56	-1140.97	81.75	1532.02	298.58	-365.78	76.40	897.50	-343.25	74.69	281.08
3.87000	-661.50	106.74	56.95	-687.16	100.12	55.95	-852.09	125.42	22.51	-863.73	125.82	65.73	-1240.82	-34.88	17.28	-1263.84	-22.22	23.61	-1414.66	-44.51	58.81	-1401.98	-46.55	104.17	-999.31	31.14	1169.51	0.00	0.00	0.00	-992.48	-28.83	1548.08	-992.87	77.74	1548.95	-1149.11	-34.29	1532.38	-1140.97	81.75	1532.02	298.80	-365.94	76.25	897.09	-343.12	74.64	281.12
3.88000	-661.01	106.45	46.27	-684.56	100.84	47.77	-850.02	126.90	22.73	-858.04	127.36	66.91	-1241.48	-35.22	17.50	-1263.24	-22.17	23.85	-1413.18	-44.78	62.74	-1399.10	-47.20	107.76	-992.42	32.46	1169.64	0.00	0.00	0.00	-983.36	-27.10	1548.64	-980.63	79.73	1549.43	-1140.72	-31.41	1532.79	-1140.96	81.75	1532.02	298.68	-366.14	76.21	897.12	-343.13	74.59	280.45
3.89000	-657.41	106.28	39.22	-682.97	99.97	41.05	-849.39	126.73	22.36	-854.18	128.07	67.14	-1240.88	-35.70	17.62	-1263.82	-22.13	23.94	-1410.04	-46.58	67.67	-1395.56	-48.34	112.04	-982.62	33.21	1170.63	0.00	0.00	0.00	-975.83	-25.05	1549.81	-971.80	81.78	1550.38	-1131.96	-28.73	1533.72	-1133.01	82.19	1533.16	298.83	-365.81	76.41	897.39	-343.51	74.45	280.55
3.90000	-659.07	104.71	35.31	-681.51	98.76	38.50	-848.85	126.25	22.35	-852.18	128.06	66.76	-1241.99	-35.90	17.74	-1262.44	-22.58	25.05	-1407.81	-46.77	72.12	-1392.02	-48.99	116.38	-963.84	35.50	1172.32	0.00	0.00	0.00	-967.14	-22.84	1551.47	-964.22	83.70	1551.79	-1123.51	-25.22	1535.22	-1122.29	87.62	1533.86	299.74	-365.80	76.54	897.18	-343.33	74.49	280.54
3.91000	-655.98	103.03	34.36	-681.82	97.52	36.23	-848.25	126.62	22.75	-851.20	127.55	67.31	-1239.20	-35.01	18.30	-1261.93	-22.98	26.21	-1403.45	-48.55	77.70	-1385.56	-52.11	122.43	-957.03	35.73	1174.37	0.00	0.00	0.00	-958.00	-20.31	1553.59	-957.27	85.78	1553.77	-1114.83	-21.97	1537.22	-1113.40	90.10	1535.41	298.73	-366.05	76.32	897.05	-343.39	74.47	280.00
3.92000	-656.60	102.18	32.02	-680.69	97.06	34.60	-848.10	126.30	22.62	-850.99	126.52	67.59	-1238.02	-35.50	19.07	-1257.07	-23.50	28.31	-1399.42	-49.26	83.18	-1379.17	-53.60	127.91	-951.07	36.96	1176.99	0.00	0.00	0.00	-949.48	-17.91	1556.16	-946.95	87.67	1555.86	-1106.08	-19.27	1539.67	-1104.49	92.88	1537.37	299.69	-365.93	76.42	897.08	-343.63	74.40	279.93
3.93000	-656.12	102.57	31.29	-680.30	97.19	33.84	-848.13	125.99	22.54	-849.74	127.07	68.21	-1240.21	-35.59	18.47	-1240.87	-24.53	33.83	-1393.39	-50.35	89.78	-1371.00	-55.07	133.85	-937.76	38.47	1180.53	0.00	0.00	0.00	-940.94	-15.08	1558.93	-937.37	89.82	1558.09	-1097.40	-16.45	1542.23	-1095.41	95.40	1539.43	299.38	-366.30	76.24	896.57	-343.72	74.21	280.75
3.94000	-654.76	102.34	30.43	-682.75	96.77	32.20	-847.81	126.20	22.57	-848.82	126.81	68.24	-1240.46	-36.02	18.46	-1259.17	-24.16	27.74	-1386.73	-49.98	96.72	-1361.74	-55.55	139.85	-930.45	39.14	1184.02	0.00	0.00	0.00	-932.75	-12.34	1561.72	-926.93	93.07	1559.93	-1088.64	-13.56	1545.15	-1085.67	99.57	1541.50	299.09	-365.98	76.41	897.13	-343.51	74.44	280.15
3.95000	-655.01	102.02	29.80	-679.88	97.17	32.01	-847.75	126.18	22.55	-847.98	126.81	68.55	-1239.73	-36.19	18.37	-1259.70	-23.82	28.83	-1377.81	-50.36	104.76	-1349.89	-57.53	147.05	-919.53	39.71	1187.65	0.00	0.00	0.00	-923.48	-9.13	1564.48	-918.76	95.85	1561.83	-1080.34	-9.94	1548.21	-1077.63	101.70	1543.54	299.25	-365.67	76.49	897.21	-343.27	74.51	280.47
3.96000	-655.98	102.28	29.22	-680.50	97.35	31.70	-847.58	126.33	22.63	-847.28	127.00	69.00	-1238.31	-36.54	18.09	-1254.58	-23.50	29.81	-1369.51	-49.38	113.08	-1339.37	-57.02	153.54	-909.15	40.86	1191.16	0.00	0.00	0.00	-913.31	-6.15	1567.14	-910.96	98.85	1563.33	-1071.33	-7.52	1551.03	-1069.83	102.51	1545.33	299.60	-365.87	76.53	897.29	-342.80	74.69	280.32
3.97000	-653.82	102.63	29.21	-680.42	97.23	31.15	-847.02	127.18	23.13	-846.79	126.97	69.26	-1234.95	-37.83	17.40	-1246.00	-23.92	31.74	-1360.76	-47.43	121.77	-1327.04	-57.50	161.26	-900.13	43.13	1194.55	0.00	0.00	0.00	-904.72	-3.31	1569.61	-901.09	101.47	1564.66	-1062.34	-5.37	1553.75	-1060.61	105.68	1546.86	299.28	-366.13	76.37	897.68	-343.19	74.58	281.01
3.98000	-656.79	101.55	27.77	-678.58	97.88	31.24	-847.42	126.07	22.82	-847.01	125.88	69.05	-1231.96	-37.81	16.99	-1246.65	-24.84	31.54	-1349.89	-46.96	131.66	-1314.34	-56.74	169.07	-889.51	45.45	1197.43	0.00	0.00	0.00	-896.84	-0.57	1571.87	-893.76	104.45	1566.11	-1053.95	-2.11	1556.14	-1052.17	107.97	1548.09	300.39	-366.19	76.74	897.79	-343.44	74.67	280.72
3.99000	-653.69	101.96	28.69	-678.94	97.01	30.64	-847.26	126.06	22.94	-846.19	125.98	69.33	-1230.71	-37.77	15.42	-1243.03	-24.81	32.08	-1338.60	-44.91	141.26	-1301.08	-54.97	176.59	-880.31	48.86	1200.33	0.00	0.00	0.00	-886.60	1.75	1573.68	-886.86	107.21	1567.25	-1045.21	-0.32	1558.23	-1044.50	108.49	1549.50	299.40	-365.99	76.46	897.54	-343.64	74.58	280.26
4.00000	-654.14	102.31	28.32	-680.77	96.41	30.11	-847.10	125.69	22.94	-846.21	125.27	69.07	-1222.92	-38.43	14.89	-1238.12	-25.56	33.31	-1325.52	-43.89	151.46	-1286.68	-52.89	183.96	-872.71	51.70	1200.98	0.00	0.00	0.00	-878.33	4.08	1575.26	-876.57	109.40	1568.27	-1036.23	0.64	1559.97	-1035.79	110.36	1550.44	298.81	-366.29	76.34	897.57	-343.51	74.67	280.27
4.01000	-655.77	102.37	27.71	-678.76	97.14	30.13	-847.18	125.31	22.91	-845.92	125.38	69.12	-1218.78	-39.05	13.18	-1229.53	-26.85	34.82	-1312.85	-41.89	161.15	-1271.69	-50.31	191.19	-867.89	52.62	1202.42	0.00	0.00	0.00	-870.88	5.78	1576.76	-868.39	110.75	1569.27	-1027.58	2.52	1561.44	-1027.24	112.20	1551.55	298.66	-366.43	76.23	897.61	-343.26	74.77	280.15
4.02000	-656.45	102.48	27.18	-679.43	97.12	29.73	-846.73	126.08	23.32	-846.16	124.35	68.74	-1212.44	-40.04	11.23	-1220.58	-28.52	35.68	-1301.13	-40.40	170.76	-1255.09	-48.03	198.28	-862.24	52.77	1203.31	0.00	0.00	0.00	-862.56	7.41	1577.98	-859.66	112.00	1570.14	-1018.61	3.06	1562.33	-1018.76	113.58	1552.22	298.85	-366.39	76.27	897.28	-343.59	74.60	280.57
4.03000	-651.81	101.93	27.96	-680.12	97.23	29.30	-847.21	125.05	23.03	-845.56	125.01	69.03	-1206.60	-40.88	10.00	-1211.30	-30.83	36.91	-1286.28	-37.90	178.82	-1237.45	-46.01	204.53	-854.97	53.31	1204.68	0.00	0.00	0.00	-852.71	8.96	1579.01	-851.46	113.62	1571.07	-1010.08	4.38	1562.97	-1010.10	115.75	1552.51	299.56	-366.09	76.38	897.48	-343.66	74.54	280.52
4.04000	-652.85	101.69	27.51	-679.17	97.46	29.69	-846.66	125.71	23.33	-845.04	125.14	69.19	-1197.22	-43.96	13.41	-1199.93	-31.99	40.56	-1267.52	-34.43	185.66	-1219.74	-44.53	210.14	-839.93	52.83	1205.23	0.00	0.00	0.00	-845.22	10.06	1579.97	-843.23	114.73	1571.76	-1001.98	5.77	1563.61	-1002.44	116.14	1553.16	299.35	-366.17	76.34	897.82	-343.46	74.65	280.48
4.05000	-654.71	101.96	26.91	-680.09	97.72	29.28	-846.64	125.51	23.36	-845.08	125.00	69.22	-1182.65	-47.31	18.57	-1184.81	-33.59	45.31	-1248.21	-32.73	192.43	-1201.97	-42.63	215.46	-831.23	52.75	1205.55	0.00	0.00	0.00	-836.84	10.84	1580.72	-836.22	115.96	1572.56	-993.56	6.59	1564.10	-994.08	117.54	1553.50	299.98	-366.20	76.53	897.73	-343.26	74.69	280.42
4.06000	-654.12	100.92	26.97	-678.08	97.72	29.58	-846.44	125.54	23.33	-844.86	124.95	69.17	-1164.37	-49.93	24.88	-1167.61	-36.30	50.00	-1228.69	-31.40	198.12	-1183.73	-40.54	220.43	-828.11	52.63	1205.26	0.00	0.00	0.00	-828.27	11.60	1581.33	-826.68	117.17	1573.20	-985.68	7.89	1564.29	-986.42	117.48	1553.99	300.25	-366.13	76.65	897.14	-343.41	74.57	280.74
4.07000	-654.30	101.12	26.55	-678.84	97.07	29.27	-846.45	125.45	23.31	-844.40	125.56	69.46	-1146.32	-51.99	30.51	-1149.90	-38.52	53.97	-1209.88	-29.25	201.75	-1164.95	-38.67	224.88	-825.19	52.92	1204.93	0.00	0.00	0.00	-821.13	12.18	1582.01	-818.18	117.93	1573.95	-977.36	8.30	1564.63	-977.53	119.40	1554.29	299.31	-365.95	76.46	897.34	-343.37	74.65	280.85
4.08000	-652.19	102.41	27.02	-679.61	97.22	28.92	-846.54	124.98	23.11	-844.39	125.26	69.23	-1125.87	-55.16	34.37	-1128.56	-40.60	57.52	-1190.95	-27.90	204.16	-1145.92	-36.98	228.40	-815.55	52.76	1205.23	0.00	0.00	0.00	-811.33	12.88	1582.49	-811.76	118.14	1574.55	-969.21	9.04	1565.07	-969.84	119.19	1554.89	299.09	-366.02	76.37	897.25	-343.63	74.62	281.17
4.09000	-653.00	100.94	26.65	-679.69	97.04	28.89	-846.18	125.59	23.36	-844.14	125.22	69.20	-1103.24	-58.29	37.25	-1104.55	-42.03	60.50	-1171.45	-25.88	205.12	-1126.51	-35.14	230.64	-806.75	53.10	1205.45	0.00	0.00	0.00	-803.14	13.38	1583.00	-802.64	118.37	1575.35	-961.63	10.73	1565.45	-961.79	119.72	1555.57	299.01	-366.10	76.35	896.96	-343.48	74.42	280.67
4.10000	-651.83	101.05	26.78	-678.70	97.07	29.20	-846.09	125.51	23.36	-844.11	124.90	69.02	-1077.38	-60.46	39.93	-1081.43	-44.00	62.37	-1151.51	-24.29	204.95	-1106.60	-33.41	231.45	-791.50	53.50	1206.39	0.00	0.00	0.00	-796.16	13.72	1583.59	-794.61	118.61	1576.04	-953.84	11.97	1566.13	-952.28	122.74	1556.02	299.59	-366.10	76.54	897.43	-343.59	74.57	280.01
4.11000	-652.90	101.19	26.80	-677.32	97.06	29.32	-846.59	124.59	22.99	-844.09	125.05	69.24	-1049.73	-62.25	42.26	-1058.07	-45.60	63.07	-1130.45	-23.90	203.87	-1086.06	-32.37	231.20	-782.09	54.04	1206.87	0.00	0.00	0.00	-788.10	14.07	1584.07	-786.96	118.84	1576.56	-945.53	12.47	1566.72	-943.65	124.14	1556.59	299.20	-366.27	76.25	897.18	-343.32	74.53	281.01
4.12000	-655.84	100.89	25.77	-679.55	96.96	28.87	-846.27	125.39	23.35	-844.37	124.78	69.29	-1025.03	-64.05	42.45	-1031.50	-46.65	63.53	-1108.77	-23.79	201.61	-1065.82	-31.24	229.83	-780.45	54.01	1207.16	0.00	0.00	0.00	-780.10	14.28	1584.51	-777.69	118.71	1577.06	-937.25	12.99	1567.55	-936.41	122.91	1557.59	299.30	-366.11	76.33	897.84	-343.54	74.64	280.25
4.13000	-650.59	101.32	27.10	-677.88	96.68	29.11	-846.79	124.76	23.12	-844.09	125.27	69.58	-998.33	-65.21	42.57	-1006.11	-47.58	62.68	-1087.52	-22.66	197.58	-1045.14	-29.84	227.12	-769.18	53.96	1207.87	0.00	0.00	0.00	-772.49	14.36	1584.87	-765.89	118.74	1577.66	-929.01	13.26	1568.31	-928.28	123.61	1558.39	299.16	-365.89	76.40	897.67	-343.52	74.69	280.03
4.14000	-655.61	101.04	26.02	-678.10	97.33	29.15	-846.85	124.46	23.08	-844.30	124.89	69.71	-972.87	-66.32	41.35	-978.48	-48.16	61.55	-1064.98	-23.00	193.04	-1024.09	-28.86	223.47	-760.07	54.29	1208.76	0.00	0.00	0.00	-764.11	14.44	1585.08	-756.76	118.76	1577.95	-921.59	14.75	1569.18	-919.79	124.59	1559.15	299.89	-365.97	76.63	897.19	-343.55	74.59	280.74
4.15000	-650.63	101.51	27.52	-680.44	96.91	28.77	-846.85	124.51	23.32	-844.16	124.79	69.94	-943.90	-67.34	40.35	-952.22	-48.17	59.01	-1041.96	-23.51	187.17	-1002.03	-29.42	219.47	-752.40	55.41	1209.14	0.00	0.00	0.00	-756.54	14.40	1585.22	-748.39	118.76	1578.17	-913.70	15.28	1569.88	-911.57	124.74	1560.11	299.71	-366.35	76.49	896.79	-343.50	74.37	280.57
4.16000	-651.39	101.22	27.27	-678.01	96.10	29.26	-846.74	124.74	23.52	-844.03	124.35	70.01	-913.81	-67.88	38.97	-922.97	-49.13	57.09	-1019.09	-23.64	180.15	-980.61	-28.81	213.91	-744.51	55.64	1209.48	0.00	0.00	0.00	-749.39	14.15	1585.29	-740.08	118.48	1578.40	-905.69	15.25	1570.51	-903.76	124.78	1561.04	299.15	-366.11	76.39	896.85	-343.38	74.40	280.31
4.17000	-653.08	102.23	26.68	-678.82	96.69	29.04	-846.65	124.56	23.75	-843.94	123.98	70.08	-880.74	-67.64	37.65	-892.35	-49.67	54.99	-995.07	-25.29	172.61	-958.49	-28.78	207.71	-737.21	55.52	1209.83	0.00	0.00	0.00	-740.63	13.81	1585.18	-732.00	117.89	1578.58	-897.75	15.23	1571.20	-894.99	125.78	1561.80	299.92	-366.07	76.42	896.97	-343.34	74.44	280.51
4.18000	-650.45	102.30	27.82	-679.52	97.33	28.76	-846.37	124.66	24.01	-843.61	124.06	70.41	-846.47	-68.75	36.04	-859.80	-50.91	52.54	-970.72	-26.20	163.91	-936.08	-29.42	200.92	-731.93	55.66	1210.08	0.00	0.00	0.00	-733.89	13.37	1585.03	-723.90	117.45	1578.60	-890.54	16.52	1571.70	-886.13	127.14	1562.53	299.82	-366.23	76.42	897.29	-343.52	74.49	281.03
4.19000	-650.42	101.51	27.86	-679.05	96.92	28.99	-846.52	123.91	23.96	-843.37	123.49	70.26	-814.35	-68.51	34.10	-829.14	-51.48	49.75	-946.39	-26.52	154.28	-913.21	-29.65	193.36	-728.90	56.67	1210.02	0.00	0.00	0.00	-724.65	12.93	1584.71	-715.87	116.99	1578.63	-882.71	16.60	1572.06	-878.76	125.47	1563.63	298.94	-366.62	76.13	898.03	-343.63	74.73	281.08
4.20000	-652.38	101.48	27.37	-680.83	96.99	28.49	-846.61	123.23	23.82	-842.67	123.87	70.57	-781.36	-68.75	32.70	-797.40	-52.05	47.14	-920.93	-27.95	144.64	-889.16	-31.36	185.81	-716.31	57.17	1210.27	0.00	0.00	0.00	-716.94	12.19	1584.26	-707.75	116.23	1578.60	-874.83	16.08	1572.25	-870.88	125.56	1564.11	299.02	-366.61	76.14	897.63	-343.67	74.55	280.79
4.21000	-648.58	101.48	28.61	-679.65	97.05	28.78	-846.39	123.61	24.12	-842.40	123.61	70.56	-750.13	-68.66	30.74	-766.88	-52.51	44.47	-894.79	-28.97	134.53	-865.26	-32.44	177.53	-709.10	56.93	1209.99	0.00	0.00	0.00	-710.20	11.35	1583.80	-699.91	115.23	1578.57	-866.72	15.31	1572.18	-863.33	124.39	1564.75	298.87	-366.23	76.05	896.88	-343.78	74.33	281.04
4.22000	-652.95	100.90	28.27	-679.71	97.00	29.18	-846.35	123.49	24.32	-842.09	123.38	70.61	-717.78	-68.06	29.24	-735.51	-52.46	42.09	-868.61	-29.62	123.89	-841.08	-33.50	168.96	-704.96	57.77	1209.91	0.00	0.00	0.00	-702.06	10.62	1583.28	-691.85	114.85	1578.48	-859.05	15.19	1572.09	-854.95	125.02	1565.02	298.79	-366.51	76.14	897.32	-343.54	74.54	280.74
4.23000	-652.65	100.08	28.90	-677.49	97.43	30.40	-846.55	123.11	24.23	-841.83	123.18	70.68	-685.61	-67.44	27.80	-702.97	-51.92	40.30	-841.89	-30.46	113.35	-816.77	-34.40	160.11	-700.31	58.19	1209.82	0.00	0.00	0.00	-694.94	9.95	1582.65	-683.98	113.80	1578.34	-852.14	16.12	1571.86	-847.25	124.97	1565.07	298.57	-366.14	76.22	897.18	-343.51	74.50	280.98
4.24000	-650.41	99.66	29.90	-677.00	97.61	30.87	-846.22	123.66	24.65	-841.57	123.14	70.87	-653.96	-66.95	26.63	-671.26	-51.25	38.57	-814.63	-31.60	102.96	-792.07	-35.70	151.44	-694.13	58.54	1209.60	0.00	0.00	0.00	-687.57	9.01	1581.97	-676.22	112.71	1578.17	-844.92	16.23	1571.41	-839.31	125.01	1565.24	298.80	-366.09	76.22	897.08	-343.49	74.59	281.06
4.25000	-652.14	100.01	29.26	-676.76	97.50	31.63	-846.03	123.72	24.78	-841.37	122.72	70.90	-620.49	-66.21	26.17	-639.03	-50.74	37.37	-787.06	-32.91	93.19	-767.11	-36.93	142.75	-684.80	59.59	1208.70	0.00	0.00	0.00	-680.91	8.04	1581.26	-668.34	112.14	1577.76	-837.36	15.65	1570.88	-830.86	125.82	1565.07	299.10	-365.95	76.32	897.19	-343.11	74.65	280.33
4.26000	-652.45	99.97	29.27	-675.83	98.30	32.31	-846.42	122.86	24.60	-840.85	123.00	70.99	-589.30	-65.43	26.01	-608.18	-50.26	36.31	-758.61	-35.29	84.14	-741.44	-39.04	134.78	-678.98	60.09	1208.02	0.00	0.00	0.00	-673.34	7.33	1580.44	-659.92	112.30	1577.15	-830.36	16.12	1570.25	-822.79	126.02	1564.90	298.55	-365.97	76.19	897.27	-343.59	74.48	280.03
4.27000	-651.56	100.02	29.07	-676.30	98.23	32.89	-846.55	122.45	24.53	-840.47	123.06	71.29	-557.02	-64.38	26.63	-577.46	-49.50	35.86	-730.27	-37.22	75.43	-715.61	-41.22	127.08	-669.35	60.56	1207.42	0.00	0.00	0.00	-666.22	6.50	1579.59	-655.57	111.87	1576.81	-822.81	15.48	1569.48	-815.26	124.81	1564.73	299.20	-366.05	76.50	897.49	-343.59	74.62	279.85
4.28000	-655.74	95.91	34.03	-672.79	99.97	35.71	-846.36	122.69	24.73	-840.61	122.32	71.08	-524.21	-63.52	28.19	-546.57	-48.77	36.16	-701.55	-39.79	67.47	-690.25	-42.14	119.28	-662.17	61.10	1207.14	0.00	0.00	0.00	-657.87	5.92	1578.66	-647.51	110.94	1576.05	-815.30	15.11	1568.55	-807.08	125.86	1564.20	300.10	-365.98	76.65	897.20	-343.46	74.51	280.45
4.29000	-642.80	97.90	35.22	-674.30	98.87	33.87	-846.47	122.70	24.70	-840.11	122.98	71.43	-493.39	-62.93	30.51	-516.81	-48.15	37.07	-673.26	-41.23	59.93	-664.87	-42.88	112.14	-656.12	61.49	1206.27	0.00	0.00	0.00	-650.84	5.21	1577.64	-641.04	110.27	1575.34	-807.78	14.88	1567.70	-799.74	125.06	1563.73	299.00	-366.05	76.28	896.85	-343.48	74.26	280.78
4.30000	-633.39	115.87	43.00	-673.26	98.73	32.75	-846.54	122.55	24.76	-840.11	122.91	71.62	-463.56	-62.04	33.26	-485.00	-47.40	39.60	-644.10	-43.88	53.76	-639.06	-44.54	106.15	-649.04	61.22	1205.19	0.00	0.00	0.00	-643.29	4.51	1576.64	-633.43	109.97	1574.63	-799.88	14.08	1566.75	-791.61	125.56	1563.05	299.53	-366.43	76.42	897.42	-343.47	74.60	280.64
4.31000	-647.80	102.27	32.75	-673.06	99.21	32.18	-846.60	122.35	24.69	-839.65	123.27	71.87	-434.08	-60.79	37.16	-455.84	-47.08	42.14	-615.58	-44.25	47.61	-612.95	-46.06	100.93	-638.82	61.29	1203.88	0.00	0.00	0.00	-635.39	4.12	1575.47	-625.09	109.10	1573.87	-792.41	14.06	1565.80	-784.31	124.55	1562.34	299.90	-366.26	76.44	897.66	-343.56	74.75	281.12
4.32000	-647.79	104.22	32.07	-676.93	98.02	30.14	-846.55	122.67	24.99	-839.65	123.29	71.97	-404.22	-60.14	42.10	-426.93	-46.54	46.04	-586.58	-45.67	43.20	-586.99	-47.61	96.66	-630.49	62.35	1202.91	0.00	0.00	0.00	-627.96	3.40	1574.32	-618.58	108.78	1572.76	-784.98	14.43	1564.70	-777.14	123.19	1561.44	298.63	-366.54	76.14	897.21	-343.55	74.59	281.07
4.33000	-651.05	102.63	27.89	-679.55	98.52	29.37	-846.26	123.20	25.28	-839.38	123.69	72.33	-374.74	-59.63	48.36	-397.25	-46.49	51.14	-558.12	-46.57	39.58	-561.31	-48.70	93.14	-626.47	62.17	1201.70	0.00	0.00	0.00	-620.51	3.05	1573.06	-611.22	108.35	1571.60	-777.47	13.96	1563.56	-769.26	123.36	1560.50	298.55	-366.28	76.21	897.18	-343.64	74.53	281.10
4.34000	-651.36	103.62	28.23	-677.67	97.72	29.60	-846.12	123.36	25.51	-839.26	123.47	72.48	-346.47	-59.30	55.47	-370.75	-46.27	56.63	-530.21	-47.16	37.08	-536.10	-50.01	90.77	-623.73	61.43	1200.65	0.00	0.00	0.00	-612.14	2.38	1571.71	-602.94	107.96	1570.27	-769.65	13.44	1562.49	-760.98	123.83	1559.33	299.11	-366.16	76.34	896.99	-343.68	74.43	280.73
4.35000	-653.37	102.59	27.36	-678.73	98.07	29.32	-846.32	122.87	25.45	-839.05	123.39	72.66	-321.08	-58.88	63.38	-342.21	-46.39	64.01	-502.92	-47.84	35.84	-511.56	-51.00	89.18	-611.93	61.58	1199.70	0.00	0.00	0.00	-604.41	1.92	1570.23	-593.85	107.29	1568.95	-761.73	12.69	1561.14	-753.32	123.28	1558.07	298.78	-366.73	76.23	897.11	-343.73	74.38	280.14
4.36000	-651.09	102.87	27.82	-678.65	98.24	29.22	-846.25	123.06	25.72	-838.83	123.42	72.83	-295.67	-59.38	72.24	-317.77	-46.43	71.40	-476.24	-48.65	35.69	-487.93	-51.17	88.20	-605.80	61.61	1198.11	0.00	0.00	0.00	-596.49	1.22	1568.73	-585.47	107.45	1567.36	-754.03	12.00	1559.82	-745.47	123.07	1556.72	299.06	-366.35	76.42	897.21	-343.87	74.45	280.03
4.37000	-653.19	103.18	27.17	-679.17	98.07	29.00	-846.29	122.62	25.75	-838.63	123.57	73.13	-271.65	-58.83	81.12	-295.13	-48.16	78.41	-451.05	-48.49	35.95	-464.71	-51.97	88.41	-594.94	61.18	1196.54	0.00	0.00	0.00	-588.01	0.96	1567.23	-579.31	106.96	1566.05	-746.45	12.02	1558.42	-737.54	123.13	1555.34	298.59	-366.32	76.20	897.12	-343.96	74.42	280.69
4.38000	-654.99	102.91	26.88	-679.04	97.86	28.90	-846.34	122.45	25.96	-838.65	122.90	72.95	-251.40	-59.13	90.24	-272.60	-47.94	86.94	-426.56	-49.38	37.46	-442.86	-52.46	89.10	-586.61	60.84	1195.27	0.00	0.00	0.00	-580.93	0.34	1565.84	-570.68	106.30	1564.62	-738.42	10.94	1556.98	-730.12	121.94	1553.87	299.20	-366.54	76.30	896.79	-343.80	74.39	281.53
4.39000	-652.31	102.89	27.74	-679.84	97.72	28.69	-846.32	122.45	26.15	-838.09	123.49	73.42	-228.22	-58.54	100.12	-251.38	-47.00	95.54	-403.67	-50.03	39.41	-422.04	-53.38	90.53	-579.57	61.22	1194.19	0.00	0.00	0.00	-572.90	-0.14	1564.37	-562.03	106.00	1562.99	-730.36	9.64	1555.34	-722.60	121.05	1552.24	300.16	-366.13	76.60	896.97	-343.99	74.29	280.65
4.40000	-652.74	102.67	27.36	-678.75	98.07	28.84	-846.35	122.27	26.46	-838.04	123.11	73.50	-209.11	-57.87	108.90	-231.74	-46.58	104.31	-382.64	-49.86	41.12	-402.36	-54.60	92.33	-569.99	60.61	1192.57	0.00	0.00	0.00	-564.66	-0.70	1562.89	-555.06	105.53	1561.47	-722.53	8.77	1553.78	-714.86	120.30	1550.48	299.74	-366.06	76.51	896.83	-343.73	74.43	280.99
4.41000	-653.86	103.22	27.36	-680.29	98.42	28.60	-846.19	122.43	26.89	-837.57	123.37	73.97	-192.27	-56.88	117.04	-213.99	-45.77	111.73	-362.63	-50.93	43.62	-384.25	-55.50	94.07	-565.04	59.80	1190.55	0.00	0.00	0.00	-556.67	-1.26	1561.55	-549.28	104.87	1560.19	-714.67	8.09	1552.03	-707.28	119.25	1548.73	298.57	-366.25	76.20	896.93	-343.62	74.50	280.67
4.42000	-653.59	103.45	27.07	-681.16	97.71	28.17	-846.09	122.27	27.27	-837.58	122.74	74.10	-175.10	-55.68	124.57	-197.78	-44.88	118.13	-344.09	-52.19	45.97	-367.61	-56.44	95.56	-558.23	59.34	1188.72	0.00	0.00	0.00	-548.67	-1.83	1560.13	-541.52	104.50	1558.64	-706.87	6.73	1550.24	-699.40	118.67	1546.86	298.39	-366.19	76.29	896.99	-343.97	74.28	280.81
4.43000	-654.10	103.37	27.14	-678.16	98.00	29.18	-845.90	122.34	27.93	-837.19	122.90	74.79	-161.19	-54.45	130.19	-183.17	-44.53	123.76	-327.12	-53.96	47.72	-352.33	-58.06	96.82	-546.13	58.73	1187.08	0.00	0.00	0.00	-541.42	-2.72	1558.94	-529.88	103.73	1557.29	-698.68	4.99	1548.31	-691.71	117.31	1544.89	299.11	-366.65	76.23	897.27	-344.01	74.35	280.96
4.44000	-653.89	102.90	26.99	-678.81	98.23	28.81	-846.07	122.00	28.50	-836.75	123.33	75.65	-148.37	-53.25	134.56	-170.50	-43.40	127.67	-312.61	-55.20	48.46	-338.76	-59.46	97.38	-534.24	57.65	1185.68	0.00	0.00	0.00	-533.26	-3.62	1557.81	-521.22	102.76	1556.03	-691.11	4.28	1546.38	-684.02	116.22	1542.70	299.26	-366.70	76.23	897.35	-343.69	74.51	281.71
4.45000	-653.22	103.04	27.07	-677.33	98.16	28.88	-845.84	121.95	29.28	-836.56	122.87	76.41	-135.86	-51.77	137.14	-159.60	-42.49	129.50	-300.14	-56.48	48.15	-327.03	-61.18	97.37	-531.36	57.27	1183.77	0.00	0.00	0.00	-525.50	-4.64	1556.80	-513.36	102.07	1554.90	-683.18	3.04	1544.51	-676.08	115.15	1540.61	300.31	-366.06	76.81	897.39	-343.77	74.51	281.68
4.46000	-654.26	103.53	26.88	-679.97	98.31	28.18	-845.46	122.60	30.75	-835.83	123.20	77.48	-126.59	-50.80	137.06	-150.27	-42.77	129.29	-290.15	-57.51	46.96	-317.38	-61.91	96.08	-520.44	56.12	1182.27	0.00	0.00	0.00	-517.91	-5.90	1555.81	-505.58	100.59	1553.88	-674.92	0.99	1542.51	-668.01	114.23	1538.61	300.56	-366.48	76.70	896.97	-343.91	74.25	281.35
4.47000	-652.07	102.94	27.43	-679.78	98.53	28.30	-845.63	121.76	31.41	-835.32	123.46	78.63	-119.47	-50.56	134.38	-142.35	-41.38	126.94	-282.24	-58.89	45.10	-309.30	-63.16	94.36	-510.58	55.53	1180.58	0.00	0.00	0.00	-509.40	-7.36	1554.98	-497.68	99.33	1553.09	-666.94	-0.48	1540.55	-660.36	112.05	1536.77	300.44	-366.27	76.67	897.04	-343.56	74.45	280.89
4.48000	-654.44	103.45	26.80	-678.88	99.03	28.52	-844.91	122.64	33.09	-834.79	123.24	79.85	-111.97	-50.23	130.40	-135.50	-41.26	123.03	-276.26	-60.06	42.59	-302.72	-64.38	92.14	-498.22	53.89	1179.22	0.00	0.00	0.00	-501.26	-9.04	1554.23	-489.85	97.76	1552.34	-658.46	-3.05	1538.69	-653.21	108.73	1535.06	299.52	-366.35	76.42	897.31	-343.60	74.46	281.64
4.49000	-653.20	103.54	27.36	-680.37	99.57	27.86	-844.68	122.71	34.43	-833.67	124.70	81.88	-107.37	-50.43	124.90	-130.25	-41.80	117.43	-272.08	-60.97	39.44	-297.64	-65.22	89.25	-492.14	52.32	1177.89	0.00	0.00	0.00	-493.38	-10.75	1553.56	-481.63	96.34	1551.63	-650.46	-4.63	1537.03	-644.93	107.48	1533.27	300.17	-366.16	76.65	896.94	-343.67	74.34	281.48
4.50000	-650.96	103.97	27.94	-677.82	100.12	28.27	-844.21	123.15	36.23	-833.00	124.78	83.62	-101.84	-50.83	118.75	-126.02	-42.83	111.77	-269.51	-61.28	35.62	-293.81	-65.71	85.88	-487.44	51.03	1176.98	0.00	0.00	0.00	-485.77	-12.82	1552.95	-473.73	94.11	1551.13	-642.11	-7.03	1535.47	-636.71	105.61	1531.78	299.69	-366.11	76.51	897.06	-343.57	74.45	281.18
4.51000	-653.35	104.02	27.34	-678.56	99.61	27.81	-843.67	123.38	38.21	-832.31	124.47	85.36	-99.54	-51.56	111.31	-123.00	-43.68	104.57	-268.36	-61.20	32.28	-291.27	-65.66	82.24	-477.26	49.89	1175.95	0.00	0.00	0.00	-477.50	-15.08	1552.29	-465.64	92.64	1550.64	-634.00	-8.82	1534.07	-628.57	103.21	1530.46	299.54	-366.14	76.51	897.31	-343.88	74.55	281.41
4.52000	-652.74	104.21	27.59	-678.06	99.54	27.43	-842.93	123.84	40.47	-831.06	125.13	87.78	-96.06	-52.31	104.59	-120.41	-44.27	97.88	-267.65	-61.04	29.84	-289.49	-64.99	78.62	-467.35	47.94	1175.10	0.00	0.00	0.00	-469.72	-17.21	1551.86	-457.62	89.98	1550.23	-625.55	-11.78	1532.72	-620.38	100.75	1529.29	299.41	-366.44	76.49	897.37	-343.90	74.47	280.66
4.53000	-652.43	103.30	27.31	-679.76	99.91	26.91	-842.25	123.69	42.80	-829.27	126.15	90.64	-93.25	-53.89	97.91	-117.17	-45.07	91.65	-265.96	-60.17	28.41	-287.09	-63.88	75.73	-451.79	46.64	1174.63	0.00	0.00	0.00	-461.14	-19.76	1551.32	-449.48	88.02	1549.84	-617.62	-13.70	1531.69	-612.24	97.83	1528.51	300.26	-366.23	76.69	896.55	-343.71	74.28	280.65
4.54000	-651.38	104.12	27.48	-679.48	99.53	26.93	-841.04	124.33	45.57	-827.67	126.56	93.61	-88.19	-54.86	89.38	-112.24	-45.71	84.39	-263.22	-59.99	28.54	-282.69	-63.02	74.39	-446.03	45.06	1174.61	0.00	0.00	0.00	-452.99	-22.56	1550.98	-441.41	84.92	1549.68	-609.37	-16.43	1530.84	-603.78	96.15	1527.81	298.80	-366.43	76.26	896.91	-343.71	74.38	280.97
4.55000	-650.60	103.99	27.88	-676.35	100.05	27.64	-839.95	124.60	48.71	-826.04	126.51	96.74	-82.25	-54.80	78.32	-106.65	-44.99	74.94	-261.07	-59.36	28.19	-276.58	-63.50	74.37	-436.75	43.38	1174.53	0.00	0.00	0.00	-444.55	-25.62	1551.08	-433.20	82.04	1550.11	-601.33	-19.10	1530.28	-595.34	93.59	1527.58	299.48	-366.35	76.47	897.38	-343.82	74.59	281.08
4.56000	-654.14	103.74	26.94	-678.96	100.24	26.72	-838.52	125.05	52.27	-823.21	127.75	100.81	-77.91	-53.20	67.51	-101.32	-42.45	66.76	-259.01	-59.81	28.14	-271.59	-64.62	74.17	-427.13	41.77	1174.53	0.00	0.00	0.00	-436.03	-28.71	1551.61	-424.94	78.87	1551.19	-592.95	-22.07	1530.25	-586.79	91.12	1527.95	299.20	-366.34	76.35	897.64	-343.59	74.57	280.75
4.57000	-649.68	104.18	28.45	-676.37	100.51	27.26	-836.40	126.31	56.83	-820.29	128.22	104.88	-75.82	-52.08	58.37	-97.31	-40.80	59.40	-257.39	-59.74	27.71	-268.24	-65.29	73.43	-417.96	39.89	1175.27	0.00	0.00	0.00	-428.14	-32.11	1552.48	-416.99	74.88	1552.65	-584.78	-25.17	1530.67	-578.40	87.74	1528.97	299.44	-366.19	76.48	897.12	-343.72	74.47	281.22
4.58000	-650.04	104.09	28.23	-676.25	100.20	27.28	-834.48	126.56	61.13	-816.59	129.11	109.45	-71.51	-50.56	50.97	-95.57	-39.70	52.41	-256.07	-60.32	27.46	-265.24	-66.37	73.39	-411.01	38.47	1176.46	0.00	0.00	0.00	-419.83	-35.89	1553.37	-408.72	71.32	1554.34	-576.52	-28.30	1531.24	-570.17	84.05	1530.39	299.32	-366.13	76.49	897.09	-343.94	74.45	281.21
4.59000	-652.61	104.37	27.64	-675.53	100.68	27.25	-831.46	128.18	66.37	-812.32	130.47	114.64	-68.58	-50.19	44.72	-93.43	-39.04	47.40	-255.07	-61.44	27.57	-262.69	-67.17	73.27	-399.44	36.92	1178.44	0.00	0.00	0.00	-411.60	-39.83	1554.42	-400.30	67.75	1556.32	-568.18	-31.89	1531.92	-561.86	80.49	1531.94	299.00	-366.36	76.27	897.61	-343.60	74.72	280.26
4.60000	-652.85	104.75	27.69	-676.15	100.47	27.57	-827.94	129.66	72.08	-806.64	133.16	121.00	-66.43	-49.31	42.25	-91.95	-38.69	45.07	-254.51	-61.64	27.58	-260.64	-67.66	73.25	-390.09	35.65	1180.27	0.00	0.00	0.00	-404.39	-43.71	1555.86	-392.06	63.47	1558.70	-559.80	-35.48	1532.65	-553.14	77.72	1533.59	299.51	-366.48	76.34	897.69	-343.55	74.76	280.37
4.61000	-651.89	104.65	28.04	-676.51	100.33	27.30	-823.97	129.67	78.05	-800.88	133.47	126.75	-66.72	-48.71	40.41	-91.89	-37.80	43.24	-254.30	-61.73	27.59	-259.56	-68.36	73.59	-378.44	33.92	1182.93	0.00	0.00	0.00	-396.21	-47.78	1557.54	-383.69	59.24	1561.31	-551.66	-38.74	1533.58	-544.88	73.99	1535.52	300.55	-366.25	76.69	897.48	-343.51	74.49	280.40
4.62000	-651.15	105.15	27.85	-676.03	99.83	27.62	-818.91	129.51	84.69	-793.68	133.59	132.86	-67.21	-48.17	38.58	-90.69	-37.50	42.15	-254.02	-62.11	27.58	-259.48	-67.96	73.46	-367.33	32.62	1184.96	0.00	0.00	0.00	-388.44	-51.85	1559.40	-375.44	54.83	1564.29	-543.40	-42.18	1534.65	-536.18	71.02	1537.75	299.80	-366.31	76.58	897.01	-343.57	74.41	280.27
4.63000	-649.55	104.92	27.91	-675.05	99.54	27.92	-812.42	129.11	92.08	-785.13	133.98	139.52	-67.18	-47.66	37.60	-91.33	-37.35	40.89	-253.97	-62.16	27.41	-258.63	-68.53	73.83	-361.33	30.92	1187.49	0.00	0.00	0.00	-379.89	-55.91	1561.21	-366.92	50.56	1567.27	-535.14	-45.71	1535.98	-527.88	66.51	1540.10	298.65	-366.36	76.20	897.14	-343.48	74.52	280.93
4.64000	-650.83	104.43	26.91	-673.87	99.04	27.99	-804.94	128.57	100.40	-779.61	133.97	144.90	-65.84	-46.99	36.74	-91.44	-36.93	39.73	-253.80	-62.54	27.45	-258.10	-68.74	74.20	-355.11	28.93	1190.44	0.00	0.00	0.00	-370.79	-59.80	1562.97	-358.62	46.22	1570.21	-526.61	-49.67	1537.27	-519.16	63.51	1542.62	300.39	-365.90	76.71	897.25	-343.50	74.46	280.86
4.65000	-650.31	105.39	26.62	-671.19	99.24	28.21	-796.21	127.49	109.19	-766.91	132.59	152.03	-65.85	-46.34	35.74	-91.83	-36.37	38.42	-253.73	-62.58	27.43	-257.67	-68.73	74.42	-347.22	27.46	1193.23	0.00	0.00	0.00	-362.78	-63.82	1564.43	-350.10	42.38	1572.72	-518.50	-52.68	1538.46	-510.92	59.38	1544.99	299.40	-366.21	76.47	897.14	-343.45	74.53	280.97
4.66000	-649.88	105.09	25.37	-667.68	99.01	28.76	-786.60	126.44	119.18	-756.41	130.48	158.55	-66.28	-46.16	34.76	-91.82	-36.16	37.62	-253.60	-62.67	27.51	-257.28	-68.62	74.61	-336.80	25.84	1195.42	0.00	0.00	0.00	-354.56	-67.56	1565.68	-341.76	38.32	1575.02	-510.04	-56.20	1539.62	-501.92	56.94	1547.11	299.40	-366.31	76.44	897.15	-343.32	74.66	281.17
4.67000	-645.43	105.16	24.49	-664.73	98.47	28.87	-775.96	124.92	129.90	-742.88	128.60	166.36	-66.35	-45.91	33.88	-91.00	-35.80	37.06	-253.49	-62.37	27.44	-256.87	-68.57	74.79	-326.17	24.73	1197.83	0.00	0.00	0.00	-345.86	-70.97	1566.66	-333.36	34.55	1576.98	-501.60	-59.57	1540.67	-493.44	54.01	1549.08	299.43	-366.64	76.50	897.65	-343.49	74.79	281.06
4.68000	-643.36	105.45	22.74	-660.82	97.81	29.41	-769.20	123.29	140.04	-726.60	125.93	175.54	-67.05	-45.81	33.10	-90.76	-35.32	36.58	-253.37	-62.24	27.64	-256.45	-68.33	74.93	-320.93	23.28	1200.01	0.00	0.00	0.00	-337.82	-73.97	1567.50	-325.35	30.50	1578.69	-493.15	-62.41	1541.57	-485.32	50.83	1550.76	299.15	-366.50	76.36	897.09	-343.71	74.43	280.61
4.69000	-638.57	105.12	21.52	-656.26	98.19	30.58	-751.39	120.37	152.87	-712.52	122.54	184.10	-64.33	-45.52	33.18	-90.34	-35.44	36.16	-253.21	-61.95	27.74	-256.04	-67.78	74.85	-309.04	21.48	1201.91	0.00	0.00	0.00	-329.21	-76.73	1568.24	-316.94	28.13	1580.08	-484.82	-65.20	1542.37	-477.20	47.41	1552.22	299.22	-366.42	76.51	896.86	-343.57	74.42	280.26
4.70000	-633.70	105.21	19.93	-649.56	98.25	32.15	-737.49	117.25	164.31	-696.68	120.17	193.39	-66.01	-45.48	32.18	-90.49	-35.14	35.61	-253.08	-61.79	27.86	-255.59	-67.36	74.63	-304.14	20.06	1202.90	0.00	0.00	0.00	-320.72	-79.36	1568.89	-308.79	25.12	1581.26	-476.43	-68.03	1543.17	-468.96	44.73	1553.53	299.28	-366.46	76.44	897.03	-343.58	74.53	280.16
4.71000	-630.07	106.25	17.71	-640.50	98.29	33.97	-722.81	113.77	175.43	-680.64	115.32	201.45	-65.01	-45.47	32.16	-90.43	-35.20	35.30	-252.91	-61.67	27.89	-255.20	-67.47	74.57	-285.00	19.40	1203.96	0.00	0.00	0.00	-312.88	-81.65	1569.62	-300.68	22.45	1582.21	-468.09	-70.75	1543.84	-460.76	42.92	1554.61	299.07	-366.37	76.47	896.65	-343.79	74.36	281.16
4.72000	-624.40	106.81	15.83	-631.99	98.29	36.48	-707.66	110.29	186.48	-663.14	112.29	209.92	-65.16	-45.49	31.78	-89.80	-35.28	35.10	-252.81	-61.68	27.96	-255.08	-67.53	74.51	-279.64	18.81	1204.43	0.00	0.00	0.00	-304.52	-83.94	1570.16	-292.72	20.21	1583.16	-459.91	-72.99	1544.43	-452.74	40.39	1555.37	299.35	-366.54	76.46	897.15	-343.86	74.34	281.09
4.73000	-616.01	107.00	18.30	-621.35	97.17	40.98	-690.54	105.68	196.55	-645.03	108.90	218.18	-66.42	-45.57	31.30	-90.18	-35.16	34.90	-252.93	-61.43	27.83	-255.03	-67.45	74.31	-269.71	17.77	1204.93	0.00	0.00	0.00	-295.89	-85.95	1570.81	-284.72	18.85	1583.92	-451.66	-75.35	1544.96	-445.27	37.07	1556.29	299.60	-366.88	76.47	897.39	-343.91	74.49	280.14
4.74000	-604.67	107.55	24.71	-610.25	98.14	46.72	-671.20	102.43	205.92	-626.97	104.54	225.78	-65.65	-45.44	31.32	-89.03	-35.15	35.00	-252.84	-61.67	27.91	-255.01	-67.48	74.25	-266.81	17.06	1204.74	0.00	0.00	0.00	-287.97	-87.62	1571.51	-276.85	16.77	1584.80	-443.48	-77.41	1545.47	-437.03	35.83	1556.93	300.30	-366.58	76.50	897.04	-344.02	74.37	280.43
4.75000	-587.76	108.39	33.06	-592.11	97.85	55.21	-654.40	97.47	214.02	-608.03	102.08	233.76	-65.72	-45.38	31.23	-91.21	-35.65	34.34	-252.82	-61.83	27.96	-254.86	-68.00	74.44	-259.54	16.48	1205.19	0.00	0.00	0.00	-280.84	-89.20	1572.22	-268.96	15.10	1585.55	-435.31	-79.47	1545.95	-429.21	33.93	1557.50	299.73	-366.66	76.38	897.03	-343.64	74.44	280.18
4.76000	-566.39	109.00	42.16	-571.34	98.64	63.82	-636.56	93.21	221.27	-589.87	98.01	241.47	-65.47	-45.61	31.21	-91.26	-35.55	34.23	-252.88	-61.46	27.73	-255.00	-67.65	74.13	-251.74	15.64	1204.95	0.00	0.00	0.00	-271.93	-90.48	1572.91	-261.21	13.22	1586.38	-427.26	-81.18	1546.55	-421.42	32.01	1558.15	298.24	-367.00	76.13	896.69	-343.89	74.22	280.59
4.77000	-543.29	109.37	50.81	-548.48	98.67	72.34	-618.22	89.12	227.53	-570.79	95.07	249.36	-66.45	-45.84	31.01	-90.70	-35.32	34.40	-252.93	-61.45	27.66	-254.86	-67.86	74.22	-244.20	15.23	1205.24	0.00	0.00	0.00	-264.32	-91.83	1573.60	-253.28	11.88	1587.18	-419.25	-82.64	1547.25	-413.85	30.09	1558.88	298.64	-366.75	76.28	896.71	-344.45	74.10	281.12
4.78000	-518.32	109.17	59.27	-523.06	97.94	80.60	-599.12	86.48	233.23	-551.16	92.28	256.29	-65.25	-45.60	30.95	-90.61	-35.40	34.20	-252.90	-61.29	27.57	-254.77	-67.98	74.22	-239.48	14.52	1205.74	0.00	0.00	0.00	-256.88	-92.98	1574.36	-245.47	10.92	1587.95	-411.19	-84.11	1548.03	-406.33	28.08	1559.92	299.58	-366.49	76.49	897.09	-344.10	74.33	280.48
4.79000	-493.20	107.66	66.34	-500.95	96.47	87.35	-579.17	84.09	237.98	-531.43	89.54	261.96	-65.87	-45.27	30.79	-90.52	-35.07	34.10	-252.71	-61.61	27.78	-254.58	-68.31	74.39	-233.74	13.88	1206.50	0.00	0.00	0.00	-248.28	-93.99	1575.15	-237.59	10.84	1588.64	-403.08	-85.93	1548.93	-398.45	27.13	1560.79	299.00	-366.55	76.36	897.30	-343.89	74.37	279.89
4.80000	-469.05	105.68	72.70	-478.42	95.02	93.32	-558.23	82.70	242.13	-511.37	87.13	266.62	-66.24	-45.66	30.59	-90.91	-35.20	33.92	-252.72	-61.32	27.66	-254.52	-68.52	74.55	-225.27	13.08	1207.05	0.00	0.00	0.00	-240.22	-94.66	1575.94	-230.12	9.77	1589.45	-395.12	-87.47	1550.01	-391.02	24.91	1561.83	298.75	-366.63	76.23	897.76	-343.88	74.45	280.81
4.81000	-444.75	103.37	78.03	-451.86	93.01	99.21	-537.75	80.90	245.11	-490.84	84.81	270.23	-63.98	-45.54	31.15	-91.54	-35.22	33.85	-252.77	-61.09	27.59	-254.36	-68.61	74.77	-219.72	12.79	1208.03	0.00	0.00	0.00	-231.77	-95.08	1576.71	-222.69	8.75	1590.23	-387.25	-88.78	1551.25	-383.74	23.39	1562.98	299.46	-366.69	76.41	897.37	-343.75	74.40	280.94
4.82000	-418.25	100.99	83.48	-427.89	90.93	103.47	-516.93	79.42	247.23	-470.46	83.06	273.25	-66.68	-45.79	30.30	-91.11	-35.20	33.88	-252.74	-61.02	27.60	-254.42	-68.19	74.75	-212.44	12.15	1208.92	0.00	0.00	0.00	-223.71	-95.36	1577.49	-215.05	8.62	1590.79	-379.31	-90.14	1552.59	-376.07	22.57	1564.05	299.68	-366.57	76.48	897.12	-343.53	74.45	281.39
4.83000	-391.78	99.25	88.46	-403.55	88.09	107.74	-495.74	77.90	248.32	-450.40	80.83	275.38	-67.31	-45.76	30.20	-92.00	-35.31	33.56	-252.73	-61.09	27.76	-254.29	-68.38	75.02	-205.39	11.17	1209.92	0.00	0.00	0.00	-216.00	-95.52	1578.23	-207.67	8.48	1591.19	-371.47	-91.31	1553.94	-368.91	20.95	1565.16	298.89	-366.59	76.19	897.41	-343.73	74.42	280.63
4.84000	-365.65	97.34	92.40	-377.13	85.84	111.68	-474.92	76.06	248.39	-430.13	79.53	277.17	-65.98	-45.97	30.55	-91.01	-35.36	33.78	-252.77	-60.77	27.65	-254.17	-68.13	75.11	-198.95	10.94	1210.43	0.00	0.00	0.00	-207.68	-95.41	1578.95	-200.42	8.19	1591.52	-363.71	-92.14	1555.33	-361.60	20.54	1566.12	299.62	-366.50	76.38	896.73	-343.47	74.38	280.40
4.85000	-342.74	95.14	96.02	-350.95	84.01	114.36	-453.72	74.69	247.86	-409.87	77.73	277.88	-66.76	-46.14	30.11	-91.13	-35.06	33.74	-252.68	-61.19	27.94	-253.95	-68.27	75.41	-195.53	10.37	1211.28	0.00	0.00	0.00	-200.05	-95.23	1579.59	-193.02	8.31	1591.72	-355.81	-93.22	1556.67	-354.64	19.11	1567.06	299.42	-366.52	76.33	896.92	-343.77	74.44	280.49
4.86000	-304.99	89.39	99.14	-321.98	81.59	117.24	-432.53	73.27	246.28	-389.14	76.90	278.14	-66.77	-45.70	29.97	-91.48	-35.65	33.68	-252.73	-60.72	27.87	-253.76	-68.19	75.53	-190.43	9.77	1211.60	0.00	0.00	0.00	-192.28	-94.90	1580.11	-185.76	9.14	1591.71	-347.97	-94.13	1558.00	-347.49	18.15	1567.87	299.22	-366.36	76.24	897.15	-344.07	74.43	280.70
4.87000	-287.65	89.89	102.80	-293.95	78.70	119.63	-410.69	72.37	244.26	-368.18	75.70	277.42	-67.57	-46.00	29.67	-91.81	-35.39	33.41	-252.81	-60.22	27.71	-253.64	-67.95	75.58	-181.15	8.92	1212.16	0.00	0.00	0.00	-184.42	-94.49	1580.54	-178.61	9.87	1591.49	-340.18	-94.91	1559.24	-340.33	17.84	1568.56	298.70	-366.44	76.19	896.98	-343.90	74.41	280.23
4.88000	-261.22	87.59	105.42	-267.57	75.50	121.41	-388.54	71.02	241.31	-346.99	74.36	275.99	-65.11	-45.99	30.43	-91.40	-35.66	33.60	-252.73	-60.44	28.02	-253.55	-67.55	75.55	-177.40	8.64	1212.48	0.00	0.00	0.00	-176.40	-94.12	1580.77	-174.97	10.94	1591.38	-332.47	-95.74	1560.31	-333.46	17.06	1568.91	299.76	-366.24	76.70	897.09	-344.02	74.39	279.91
4.89000	-225.97	84.82	107.59	-240.93	74.42	123.71	-365.87	70.10	237.79	-325.75	72.82	273.84	-65.97	-45.88	30.36	-90.50	-36.15	33.84	-252.57	-60.57	28.33	-253.34	-67.31	75.62	-167.32	7.68	1212.69	0.00	0.00	0.00	-168.99	-93.63	1580.93	-167.01	11.35	1591.06	-324.90	-96.51	1561.23	-327.06	15.06	1569.57	299.46	-366.55	76.50	897.60	-343.64	74.60	279.76
4.90000	-197.30	83.62	110.22	-214.07	73.75	125.57	-342.97	69.00	233.59	-304.20	72.44	271.38	-65.64	-46.05	30.29	-90.89	-36.19	33.87	-252.37	-60.55	28.64	-253.05	-66.85	75.57	-162.31	7.12	1212.37	0.00	0.00	0.00	-160.95	-93.17	1580.98	-160.62	12.34	1590.67	-317.47	-97.27	1562.00	-320.03	15.32	1569.78	300.14	-366.52	76.54	896.94	-343.73	74.34	281.00
4.91000	-167.82	82.12	112.66	-185.71	73.22	127.43	-319.82	67.91	228.77	-282.51	71.32	268.11	-65.89	-46.08	30.26	-91.35	-36.17	33.72	-252.23	-60.13	28.63	-252.55	-66.88	75.69	-159.34	6.18	1212.23	0.00	0.00	0.00	-153.86	-92.81	1580.94	-155.53	12.72	1590.20	-310.01	-98.03	1562.61	-313.24	14.68	1569.76	299.28	-366.57	76.29	896.87	-343.59	74.35	281.30
4.92000	-140.25	81.72	114.79	-157.40	72.45	129.39	-296.28	67.11	223.67	-260.88	70.56	264.53	-66.17	-45.75	30.30	-90.54	-35.85	33.95	-252.21	-59.73	28.64	-252.39	-66.47	75.69	-152.17	5.16	1212.03	0.00	0.00	0.00	-146.46	-92.44	1580.74	-149.01	13.33	1589.52	-302.66	-98.82	1563.09	-306.85	13.90	1569.80	298.96	-366.38	76.25	897.48	-343.97	74.49	281.14
4.93000	-112.39	80.30	117.00	-128.63	71.60	131.09	-272.69	65.89	218.06	-238.82	69.74	260.43	-66.43	-45.63	30.44	-91.21	-35.58	34.14	-252.20	-59.40	28.58	-251.96	-66.91	76.03	-147.06	4.41	1211.48	0.00	0.00	0.00	-138.82	-92.11	1580.49	-141.61	13.18	1589.08	-295.43	-99.52	1563.47	-300.37	12.26	1570.11	299.41	-366.50	76.40	897.43	-343.82	74.52	280.68
4.94000	-82.92	79.36	119.22	-101.98	70.30	132.25	-248.55	65.53	212.64	-216.38	68.82	256.00	-65.96	-45.20	30.29	-91.43	-35.13	34.27	-252.03	-59.59	28.93	-251.77	-66.35	75.89	-141.15	3.70	1211.11	0.00	0.00	0.00	-131.85	-91.82	1580.19	-132.81	13.95	1588.24	-288.21	-100.31	1563.69	-293.89	11.74	1569.93	299.76	-366.69	76.50	897.50	-344.13	74.51	280.58
4.95000	-54.66	78.08	120.99	-72.36	69.38	133.82	-223.91	65.03	207.03	-194.20	68.05	251.30	-64.57	-45.12	31.07	-91.17	-34.40	33.85	-252.03	-59.22	28.92	-251.58	-65.93	75.83	-136.65	2.63	1210.62	0.00	0.00	0.00	-124.80	-91.57	1579.89	-127.97	14.22	1587.69	-281.09	-100.82	1563.88	-287.45	10.72	1570.04	299.33	-367.27	76.16	897.19	-344.25	74.30	281.17
4.96000	-25.99	77.59	123.22	-44.60	68.21	135.32	-199.69	64.52	201.34	-172.00	67.10	246.55	-65.56	-44.83	30.47	-88.87	-34.12	33.88	-252.00	-58.94	29.00	-251.21	-66.21	76.11	-128.02	2.37	1210.37	0.00	0.00	0.00	-117.88	-91.41	1579.50	-121.12	14.31	1587.06	-274.08	-101.42	1563.98	-281.06	10.08	1569.87	299.37	-367.01	76.30	896.56	-343.88	74.24	280.37
4.97000	2.29	76.10	125.28	-18.47	67.08	136.29	-175.57	64.04	195.79	-149.65	65.73	241.66	-63.77	-44.41	30.41	-88.35	-33.96	33.63	-251.81	-59.22	29.29	-251.09	-65.78	76.11	-123.76	1.59	1209.97	0.00	0.00	0.00	-111.17	-91.31	1579.16	-114.37	14.43	1586.52	-267.08	-102.20	1564.03	-274.28	9.60	1569.64	299.63	-366.90	76.45	896.81	-343.82	74.37	279.85
4.98000	29.58	75.05	127.99	8.74	66.39	137.77	-151.05	63.58	190.32	-127.30	65.12	237.26	-63.38	-44.57	30.36	-89.27	-34.65	33.12	-251.89	-58.83	29.26	-250.99	-65.62	76.16	-115.21	0.96	1209.76	0.00	0.00	0.00	-104.35	-91.43	1578.81	-107.38	14.25	1585.89	-260.23	-102.54	1563.98	-267.84	9.45	1569.39	299.96	-366.86	76.52	896.70	-344.20	74.14	280.18
4.99000	57.87	74.00	130.60	36.20	64.85	139.49	-126.75	63.73	185.33	-105.00	63.66	232.53	-63.98	-45.48	29.78	-89.03	-35.06	33.45	-251.86	-58.81	29.37	-250.99	-65.41	76.21	-112.49	0.27	1209.00	0.00	0.00	0.00	-96.97	-91.36	1578.42	-100.70	14.46	1585.48	-253.43	-103.10	1563.91	-261.35	8.93	1569.20	299.35	-366.62	76.41	896.69	-344.01	74.25	280.40
5.00000	84.61	73.62	133.24	63.53	64.41	141.45	-102.02	63.39	180.39	-81.96	63.18	228.42	-64.40	-45.77	29.73	-89.11	-35.49	33.65	-251.77	-58.81	29.54	-250.85	-65.21	76.34	-105.66	-0.32	1209.02	0.00	0.00	0.00	-90.46	-91.52	1578.11	-94.47	14.74	1584.90	-246.72	-103.41	1563.87	-254.72	8.40	1568.92	299.44	-366.80	76.32	896.87	-344.21	74.16	280.54
5.01000	110.28	72.17	135.47	89.78	63.19	143.10	-76.96	62.15	175.23	-59.17	62.14	224.14	-64.47	-45.96	29.95	-88.59	-35.25	34.11	-251.87	-58.36	29.45	-250.66	-65.02	76.47	-102.42	-1.29	1208.71	0.00	0.00	0.00	-83.48	-91.48	1577.78	-87.72	14.50	1584.26	-239.96	-103.97	1563.76	-248.11	7.79	1568.85	300.31	-366.64	76.41	897.46	-343.86	74.54	280.92
5.02000	136.68	70.75	138.23	114.82	62.43	144.89	-51.86	61.50	170.48	-36.10	61.93	220.35	-64.56	-45.85	30.11	-89.43	-35.91	34.10	-251.65	-58.73	29.74	-250.44	-65.33	76.79	-92.61	-1.55	1208.19	0.00	0.00	0.00	-76.41	-91.46	1577.37	-81.51	14.58	1583.78	-233.22	-104.42	1563.63	-241.32	8.39	1568.38	299.89	-366.60	76.33	896.79	-343.89	74.37	281.08
5.03000	161.70	69.89	140.97	140.92	60.91	146.92	-27.09	61.18	166.35	-13.34	61.30	216.62	-64.42	-46.09	30.22	-89.19	-35.84	34.21	-251.69	-58.46	29.79	-250.31	-64.73	76.71	-84.51	-2.19	1207.96	0.00	0.00	0.00	-69.51	-91.61	1576.98	-74.81	14.74	1583.31	-226.48	-104.77	1563.50	-234.79	7.82	1568.05	300.13	-366.30	76.50	896.91	-344.25	74.31	280.94
5.04000	188.66	68.48	144.35	165.64	59.68	148.93	-2.59	61.05	162.46	8.64	60.77	213.05	-64.31	-45.75	30.44	-89.40	-35.75	34.03	-251.51	-58.57	29.99	-249.97	-65.12	77.05	-79.94	-2.82	1207.22	0.00	0.00	0.00	-63.28	-91.68	1576.57	-68.45	15.11	1582.69	-219.77	-104.96	1563.36	-228.37	7.37	1567.71	300.46	-366.42	76.57	897.36	-344.07	74.51	280.92
5.05000	212.06	67.37	147.30	188.94	58.07	151.21	21.01	60.74	158.79	30.15	60.26	209.75	-65.88	-46.26	29.78	-89.52	-35.72	33.92	-251.59	-58.16	29.99	-249.86	-64.69	77.07	-74.34	-3.32	1206.78	0.00	0.00	0.00	-56.52	-91.77	1576.13	-60.57	14.96	1582.06	-213.01	-105.26	1563.18	-221.67	7.69	1567.40	300.31	-366.32	76.54	896.70	-344.23	74.24	280.98
5.06000	234.85	65.69	150.17	212.74	56.91	153.66	44.03	60.65	155.75	51.48	60.74	207.05	-63.58	-46.49	30.54	-89.45	-35.87	34.05	-251.59	-57.89	30.09	-249.54	-64.78	77.31	-67.53	-3.73	1205.95	0.00	0.00	0.00	-50.21	-91.95	1575.71	-53.46	14.48	1581.49	-206.26	-105.54	1562.95	-215.06	7.10	1567.12	301.10	-366.32	76.63	896.45	-344.16	74.15	279.82
5.07000	259.13	64.22	154.19	236.24	55.33	156.49	66.56	59.86	152.66	71.98	59.62	204.13	-63.90	-46.16	30.43	-90.15	-35.76	33.85	-251.49	-58.05	30.40	-249.27	-64.80	77.62	-60.50	-4.59	1205.06	0.00	0.00	0.00	-42.96	-92.20	1575.17	-46.75	14.30	1581.00	-199.62	-105.73	1562.67	-208.69	5.76	1566.86	300.27	-366.41	76.44	897.40	-343.86	74.48	280.31
5.08000	280.70	62.53	157.29	256.78	53.82	158.79	88.16	59.45	150.15	92.10	59.23	201.70	-65.76	-46.68	29.70	-90.57	-35.78	33.77	-251.45	-57.55	30.47	-249.18	-64.09	77.65	-57.72	-5.12	1204.53	0.00	0.00	0.00	-35.82	-92.36	1574.64	-40.63	14.43	1580.30	-192.93	-105.86	1562.29	-202.05	5.67	1566.28	299.79	-366.46	76.16	897.13	-343.93	74.50	280.64
5.09000	302.71	60.18	160.53	279.00	51.69	161.58	108.99	58.90	147.90	111.28	59.01	199.68	-64.87	-46.13	29.98	-90.03	-35.81	33.92	-251.29	-57.47	30.70	-248.85	-64.29	78.10	-48.42	-5.73	1203.86	0.00	0.00	0.00	-29.53	-92.47	1574.14	-34.65	14.19	1579.83	-186.31	-105.90	1561.83	-195.26	6.48	1565.93	299.77	-366.21	76.38	896.50	-344.28	74.12	281.24
5.10000	322.31	58.02	163.78	298.34	50.32	164.19	129.12	58.23	145.85	129.96	59.35	198.00	-65.61	-46.76	29.75	-90.09	-36.08	33.81	-251.17	-57.51	31.09	-248.63	-64.13	78.41	-47.57	-6.17	1202.77	0.00	0.00	0.00	-23.20	-92.79	1573.54	-26.72	13.79	1579.28	-179.71	-106.03	1561.26	-188.45	6.69	1565.22	299.86	-366.30	76.55	896.59	-344.28	74.18	279.45
5.11000	341.77	55.96	167.23	316.89	48.02	166.66	148.03	57.38	143.83	147.53	58.33	196.06	-65.49	-46.53	29.51	-90.20	-36.04	33.77	-251.09	-57.46	31.42	-248.39	-64.05	78.75	-33.86	-6.55	1202.40	0.00	0.00	0.00	-16.12	-92.97	1572.96	-19.02	13.84	1578.65	-173.11	-105.97	1560.63	-181.84	6.04	1564.78	299.15	-366.30	76.44	896.72	-344.42	74.26	279.82
5.12000	360.67	53.94	170.99	335.08	46.29	169.52	166.30	57.51	142.30	164.33	58.31	194.56	-65.68	-46.54	29.62	-89.41	-35.87	33.86	-250.89	-57.47	31.80	-248.08	-64.05	79.16	-29.78	-7.19	1201.32	0.00	0.00	0.00	-9.68	-93.24	1572.35	-13.21	13.64	1578.16	-166.43	-106.00	1559.91	-175.04	5.80	1564.13	299.91	-365.86	76.61	896.81	-344.06	74.35	279.59
5.13000	376.90	51.44	173.87	352.46	44.31	172.41	184.07	57.03	140.71	180.59	58.27	193.12	-64.04	-46.60	29.99	-89.69	-36.13	33.75	-250.70	-57.64	32.24	-247.80	-64.00	79.59	-21.41	-7.56	1200.28	0.00	0.00	0.00	-3.17	-93.39	1571.72	-6.21	13.64	1577.60	-159.88	-105.63	1559.14	-167.83	6.87	1563.37	299.66	-365.69	76.64	896.60	-344.14	74.30	280.62
5.14000	394.32	49.69	177.53	368.16	42.42	174.81	200.72	57.48	139.43	196.03	58.55	191.79	-64.42	-46.86	29.77	-89.65	-36.08	33.66	-250.56	-57.64	32.68	-247.26	-64.33	80.26	-16.22	-8.11	1199.04	0.00	0.00	0.00	3.64	-93.51	1571.07	0.13	13.26	1577.01	-153.23	-105.41	1558.34	-160.91	7.59	1562.51	298.99	-365.91	76.55	896.55	-343.97	74.23	280.75
5.15000	407.53	47.72	180.41	382.45	40.99	177.06	216.48	57.62	138.11	210.47	58.34	190.33	-64.63	-47.03	29.62	-88.92	-36.12	33.71	-250.54	-57.22	32.96	-246.92	-64.22	80.70	-8.81	-8.12	1198.04	0.00	0.00	0.00	10.19	-93.63	1570.45	6.22	13.20	1576.48	-146.52	-105.14	1557.54	-154.12	7.33	1561.88	300.24	-365.46	76.82	897.02	-344.16	74.28	280.83
5.16000	422.36	46.50	183.45	396.48	39.15	179.43	231.11	57.75	136.81	223.91	58.58	189.04	-65.42	-46.86	29.26	-88.79	-36.55	33.66	-250.31	-57.28	33.51	-246.51	-64.03	81.18	-1.84	-9.05	1196.89	0.00	0.00	0.00	16.99	-93.66	1569.83	13.56	13.01	1575.92	-139.76	-104.65	1556.81	-147.13	8.06	1561.18	299.24	-365.44	76.50	897.32	-344.25	74.29	281.35
5.17000	432.68	44.82	184.79	408.58	37.20	180.61	244.30	58.42	135.58	236.32	58.95	187.71	-64.19	-46.53	29.43	-88.02	-36.50	33.71	-250.04	-57.41	34.30	-245.90	-64.32	81.96	4.76	-8.54	1196.19	0.00	0.00	0.00	23.60	-93.63	1569.21	20.02	12.88	1575.44	-133.00	-104.21	1556.07	-139.90	9.13	1560.47	298.74	-365.58	76.39	896.89	-344.10	74.25	281.98
5.18000	445.11	42.89	186.30	419.71	36.15	182.57	256.44	59.07	134.25	247.73	59.69	186.40	-63.11	-46.96	29.63	-88.10	-36.34	33.53	-249.88	-57.43	35.11	-245.32	-64.60	82.80	9.49	-8.91	1195.06	0.00	0.00	0.00	30.26	-93.59	1568.65	26.88	13.50	1574.67	-126.27	-103.50	1555.38	-133.01	8.83	1559.73	299.36	-365.54	76.45	897.50	-343.82	74.49	281.55
5.19000	454.99	41.97	186.75	429.39	34.96	182.81	267.28	59.68	132.71	258.00	60.52	185.08	-64.08	-46.70	29.34	-88.54	-36.58	33.17	-249.76	-57.43	35.97	-244.81	-64.66	83.67	18.43	-9.44	1194.33	0.00	0.00	0.00	36.65	-93.46	1568.18	34.30	13.76	1574.31	-119.49	-102.89	1554.70	-125.67	9.86	1559.01	299.49	-365.55	76.51	896.53	-344.03	74.20	281.17
5.20000	464.47	40.29	186.10	439.38	34.38	182.15	276.77	60.83	131.34	267.20	61.14	183.49	-65.78	-47.04	28.52	-88.98	-36.76	32.94	-249.46	-57.68	37.10	-244.18	-64.76	84.68	27.09	-9.52	1193.41	0.00	0.00	0.00	43.66	-93.13	1567.75	42.75	14.09	1573.77	-112.68	-102.10	1554.10	-118.45	10.61	1558.49	300.27	-365.46	76.82	896.78	-344.39	74.13	280.82
5.21000	472.92	39.43	184.92	447.75	33.46	180.75	285.13	61.08	129.42	275.34	62.14	182.00	-64.84	-46.92	28.63	-88.09	-36.59	33.00	-249.31	-57.54	38.13	-243.58	-64.74	85.72	34.38	-9.68	1192.32	0.00	0.00	0.00	51.47	-92.70	1567.41	50.12	14.55	1573.37	-105.80	-101.03	1553.59	-111.01	12.19	1557.76	300.15	-365.48	76.73	896.81	-344.36	74.22	281.72
5.22000	480.45	39.14	183.08	456.46	33.52	178.80	292.34	61.94	127.66	282.51	62.96	180.17	-63.76	-46.86	28.76	-88.36	-36.63	32.86	-248.80	-58.02	39.62	-242.63	-65.33	87.15	39.63	-10.01	1191.66	0.00	0.00	0.00	58.63	-92.27	1567.20	56.99	14.59	1573.15	-98.89	-99.86	1553.20	-103.39	13.48	1557.29	299.54	-365.54	76.58	896.52	-344.17	74.24	280.95
5.23000	488.40	39.01	181.07	461.81	33.29	176.04	298.42	61.97	125.42	288.77	63.06	177.99	-63.40	-46.71	28.61	-88.01	-36.74	32.66	-248.46	-58.31	41.07	-241.90	-65.66	88.64	44.93	-10.44	1190.92	0.00	0.00	0.00	65.31	-91.67	1567.20	65.11	15.65	1572.93	-91.79	-98.57	1552.97	-96.03	14.23	1556.89	299.50	-365.46	76.52	897.36	-344.02	74.47	280.07
5.24000	492.47	38.74	177.92	465.35	33.46	172.62	303.44	62.30	123.03	293.88	62.71	175.41	-64.00	-46.91	28.27	-87.63	-36.78	32.82	-248.01	-58.58	42.70	-240.94	-66.27	90.36	50.47	-10.34	1190.51	0.00	0.00	0.00	72.26	-90.91	1567.32	72.89	16.68	1572.87	-84.53	-97.39	1552.92	-88.24	15.68	1556.66	299.70	-365.50	76.53	897.57	-343.73	74.58	280.48
5.25000	495.61	38.79	174.46	469.76	33.31	169.89	307.42	62.58	120.53	298.10	62.70	172.89	-63.61	-47.39	28.01	-87.53	-37.06	32.67	-247.59	-58.82	44.49	-239.74	-67.11	92.41	60.88	-10.17	1190.39	0.00	0.00	0.00	79.60	-90.00	1567.57	80.28	17.45	1573.00	-77.22	-96.16	1553.06	-80.84	16.91	1556.71	299.43	-365.58	76.40	896.90	-343.86	74.32	281.75
5.26000	497.64	38.42	170.64	473.95	33.32	166.72	310.49	62.19	117.67	301.40	62.59	170.23	-63.34	-46.97	28.10	-87.45	-37.37	32.47	-247.01	-59.29	46.60	-238.73	-67.20	94.21	69.52	-9.73	1190.47	0.00	0.00	0.00	87.40	-88.97	1568.04	88.10	18.48	1573.29	-69.96	-94.56	1553.42	-73.25	18.17	1556.86	299.46	-365.37	76.42	896.92	-343.83	74.27	281.95
5.27000	501.70	38.15	167.52	477.13	32.52	163.53	312.78	62.10	114.72	303.90	62.01	167.30	-62.62	-47.03	28.15	-87.52	-37.32	32.28	-246.16	-59.81	48.99	-237.37	-67.73	96.54	74.75	-9.42	1190.73	0.00	0.00	0.00	94.40	-87.84	1568.64	96.23	18.80	1573.62	-62.61	-93.10	1553.93	-65.47	20.25	1557.02	299.95	-365.30	76.61	897.38	-343.97	74.24	281.17
5.28000	503.48	38.23	163.63	477.79	32.51	158.88	314.26	61.65	111.46	305.58	61.72	164.32	-63.01	-47.39	27.61	-86.74	-37.27	32.26	-245.30	-59.97	51.42	-235.90	-67.89	98.86	84.50	-9.61	1191.16	0.00	0.00	0.00	101.79	-86.66	1569.47	103.99	20.19	1574.13	-55.24	-91.33	1554.70	-57.97	21.47	1557.51	300.15	-365.35	76.52	896.96	-343.91	74.24	280.34
5.29000	503.21	37.88	158.39	478.47	32.44	154.11	315.01	61.92	108.87	306.81	61.25	161.00	-62.66	-47.08	27.66	-86.56	-37.02	32.17	-244.26	-60.40	54.19	-234.18	-68.25	101.46	92.98	-9.65	1192.02	0.00	0.00	0.00	108.99	-85.35	1570.45	110.00	21.38	1574.94	-47.81	-89.78	1555.60	-50.28	23.46	1558.30	299.59	-365.15	76.33	896.85	-343.95	74.34	280.90
5.30000	505.88	37.83	153.36	480.62	32.10	149.09	315.73	60.58	107.78	307.64	60.73	157.71	-62.64	-47.47	27.58	-86.75	-37.37	32.11	-243.04	-60.65	57.01	-232.22	-68.69	104.38	100.42	-8.80	1193.19	0.00	0.00	0.00	116.02	-83.92	1571.70	118.46	22.75	1576.00	-40.39	-87.94	1556.68	-42.45	25.69	1559.03	300.65	-365.11	76.56	897.43	-343.66	74.47	279.81
5.31000	507.31	37.38	146.22	482.34	31.52	143.32	316.45	60.77	106.83	308.42	59.80	154.62	-61.92	-47.34	27.18	-86.63	-37.44	31.80	-241.47	-61.34	60.27	-230.08	-69.51	107.62	109.27	-8.76	1194.31	0.00	0.00	0.00	123.62	-82.35	1573.14	127.84	23.61	1576.81	-33.03	-85.98	1557.91	-34.63	28.09	1559.94	299.84	-365.14	76.14	897.14	-343.59	74.43	280.87
5.32000	509.14	37.56	137.18	484.45	31.84	135.21	317.85	60.23	106.35	310.74	58.42	152.63	-62.89	-47.59	26.80	-85.98	-37.26	32.01	-239.81	-61.95	63.62	-227.68	-69.96	110.83	115.11	-7.92	1195.72	0.00	0.00	0.00	130.85	-80.89	1574.95	135.93	25.43	1578.40	-25.68	-83.73	1559.31	-26.75	29.51	1561.22	299.05	-365.46	75.44	896.99	-343.64	74.80	281.46
5.33000	511.57	37.48	126.28	487.35	31.72	126.53	319.18	60.02	106.24	315.49	59.07	152.95	-62.54	-47.58	26.80	-85.60	-37.17	32.03	-237.79	-63.22	67.40	-224.76	-71.09	114.53	127.39	-7.37	1197.84	0.00	0.00	0.00	138.19	-79.28	1577.13	143.52	26.47	1580.51	-18.25	-81.41	1560.99	-19.07	31.71	1562.71	298.78	-365.51	74.85	897.38	-343.81	75.13	281.36
5.34000	513.72	35.97	117.34	489.87	30.86	119.05	320.46	60.02	106.26	320.01	59.33	153.21	-62.59	-47.48	26.52	-86.55	-37.51	31.77	-235.30	-64.51	71.40	-221.68	-72.13	118.35	134.95	-7.17	1199.81	0.00	0.00	0.00	146.05	-77.50	1579.78	151.27	27.72	1583.02	-10.84	-78.98	1562.93	-11.28	33.29	1564.59	298.60	-365.65	74.94	897.05	-344.37	74.74	281.88
5.35000	515.62	35.68	115.56	491.23	29.93	117.53	321.49	59.31	106.44	323.42	58.84	153.29	-62.71	-47.88	26.44	-86.30	-37.80	32.34	-232.68	-65.82	75.45	-218.32	-73.10	122.14	141.29	-6.49	1201.84	0.00	0.00	0.00	153.18	-75.48	1582.66	159.03	29.64	1585.74	-3.49	-76.18	1565.04	-3.38	35.91	1566.47	299.09	-365.42	75.63	897.53	-344.33	74.76	281.32
5.36000	515.93	35.59	116.18	492.03	29.95	118.01	321.58	59.75	106.61	324.33	58.74	153.88	-62.30	-47.53	26.50	-86.45	-37.99	32.67	-229.67	-67.36	79.65	-214.27	-74.47	126.31	151.05	-5.74	1204.59	0.00	0.00	0.00	160.26	-73.15	1585.88	166.94	31.64	1588.74	3.91	-73.57	1567.28	4.48	38.90	1568.49	300.15	-365.44	76.15	897.76	-343.90	74.69	281.29
5.37000	515.40	35.50	114.99	492.61	29.87	117.61	321.73	59.90	106.72	323.19	58.92	154.54	-62.76	-47.80	26.23	-85.70	-38.12	33.32	-226.14	-69.06	84.07	-209.96	-75.76	130.41	163.59	-4.87	1207.26	0.00	0.00	0.00	167.26	-70.86	1589.44	174.68	33.52	1592.05	11.30	-70.66	1569.77	12.33	41.93	1570.65	299.56	-365.48	75.86	897.87	-343.55	74.68	281.89
5.38000	515.57	35.15	114.18	491.64	29.90	117.03	321.82	60.00	106.54	322.73	58.29	154.44	-62.96	-48.08	26.24	-85.36	-39.11	34.27	-222.24	-71.03	88.62	-204.85	-77.44	134.74	170.14	-4.45	1210.66	0.00	0.00	0.00	174.78	-68.47	1593.18	182.62	35.80	1595.49	18.72	-67.68	1572.53	20.29	44.70	1573.05	299.63	-365.54	75.67	897.49	-343.62	74.84	281.60
5.39000	516.27	35.32	114.00	492.40	29.79	116.43	322.15	59.83	106.43	323.60	58.25	154.24	-61.63	-48.03	26.72	-83.42	-40.17	35.93	-217.87	-72.83	93.18	-199.35	-79.06	138.93	179.02	-2.96	1214.04	0.00	0.00	0.00	182.35	-65.79	1597.17	190.50	38.28	1599.06	26.20	-64.36	1575.55	28.17	47.46	1575.61	299.01	-365.56	75.50	897.27	-343.74	74.86	281.65
5.40000	516.09	35.51	113.41	491.38	29.56	115.70	322.36	59.85	106.32	324.79	58.65	154.34	-60.85	-48.03	26.94	-79.12	-40.27	37.67	-213.00	-74.66	97.89	-192.81	-81.87	143.55	186.00	-1.44	1218.13	0.00	0.00	0.00	190.49	-63.21	1601.25	198.33	41.33	1602.62	33.74	-60.98	1578.87	36.13	50.37	1578.33	299.41	-365.42	75.76	897.00	-343.91	74.66	281.49
5.41000	517.24	35.83	113.27	492.72	29.45	115.91	322.52	60.14	106.30	325.76	59.15	154.37	-61.56	-48.45	26.80	-80.82	-40.48	37.04	-207.63	-76.56	102.83	-185.78	-84.24	147.86	196.49	-0.12	1222.17	0.00	0.00	0.00	197.61	-60.33	1605.49	206.14	43.93	1606.22	41.44	-58.06	1582.44	44.15	53.39	1581.28	298.25	-365.86	75.77	897.33	-344.20	74.62	281.44
5.42000	516.29	35.25	112.50	492.08	29.55	115.62	322.42	60.10	106.03	326.02	59.54	154.27	-60.23	-48.79	27.02	-82.69	-40.70	36.66	-202.05	-78.32	108.09	-178.44	-86.19	152.16	205.35	0.97	1226.28	0.00	0.00	0.00	204.91	-57.35	1609.82	213.84	47.30	1609.71	49.09	-54.85	1586.35	51.83	55.60	1584.49	300.13	-365.36	76.23	896.95	-344.30	74.59	281.01
5.43000	516.88	35.45	112.88	492.88	29.64	115.67	322.43	60.56	105.98	325.80	59.41	153.98	-59.01	-49.19	27.14	-81.43	-41.12	37.57	-196.15	-79.98	113.93	-170.64	-88.58	157.11	214.22	2.22	1231.11	0.00	0.00	0.00	212.67	-54.02	1614.09	221.52	50.13	1613.20	56.60	-51.42	1590.48	59.58	58.94	1587.75	299.01	-365.60	75.88	896.80	-344.39	74.54	280.70
5.44000	516.37	35.90	112.58	491.18	30.04	114.99	322.44	60.44	105.80	325.68	59.60	153.81	-59.61	-50.10	26.61	-76.57	-42.50	39.56	-189.93	-81.45	120.23	-162.51	-90.79	162.48	225.49	3.00	1235.75	0.00	0.00	0.00	220.11	-50.74	1618.31	229.16	53.83	1616.39	64.09	-48.07	1594.77	67.18	61.95	1591.00	298.56	-365.68	75.98	897.17	-343.63	74.98	281.15
5.45000	517.08	35.34	112.85	493.03	30.04	115.59	322.40	60.85	105.82	325.53	60.20	153.77	-59.19	-50.89	25.87	-73.72	-43.61	41.65	-183.58	-82.24	126.67	-154.07	-92.41	168.06	229.19	3.33	1240.03	0.00	0.00	0.00	227.46	-47.48	1622.50	236.66	56.68	1619.53	71.50	-44.75	1599.20	74.75	65.23	1594.24	299.06	-365.39	76.02	896.60	-343.60	75.06	280.79
5.46000	516.52	35.55	112.73	492.00	29.64	115.61	322.41	60.89	105.61	325.37	60.31	153.61	-55.29	-52.02	26.14	-72.06	-45.57	42.53	-176.46	-83.00	133.75	-144.90	-93.79	174.02	238.04	4.09	1244.25	0.00	0.00	0.00	234.54	-44.00	1626.66	244.06	60.31	1622.44	78.73	-41.34	1603.63	82.29	68.85	1597.50	298.74	-365.60	76.10	896.64	-343.90	74.93	280.30
5.47000	516.46	35.72	112.92	492.22	29.83	115.72	322.26	61.19	105.56	325.26	60.61	153.45	-53.87	-52.53	25.59	-67.92	-46.77	44.10	-168.94	-83.15	141.05	-135.26	-94.93	180.28	248.12	4.39	1248.43	0.00	0.00	0.00	241.48	-40.75	1630.72	251.39	63.41	1625.31	85.98	-38.32	1608.00	89.57	71.75	1600.72	299.55	-365.28	76.24	896.68	-344.13	74.70	280.87
5.48000	516.05	35.78	112.80	493.03	30.06	116.05	322.14	61.18	105.42	325.03	61.49	153.55	-50.39	-53.41	25.54	-64.89	-47.08	44.64	-160.66	-83.59	148.87	-124.89	-95.90	186.90	255.43	4.31	1252.75	0.00	0.00	0.00	248.68	-37.61	1634.60	258.64	66.19	1628.05	93.09	-35.05	1612.28	96.78	75.05	1603.70	299.95	-365.32	76.41	897.48	-343.96	75.13	280.44
5.49000	516.29	35.49	112.99	493.61	30.06	116.39	322.02	60.98	105.15	324.75	61.40	153.28	-46.81	-54.57	25.26	-58.87	-47.65	45.72	-152.20	-83.47	156.49	-114.14	-96.59	193.78	261.66	3.82	1256.49	0.00	0.00	0.00	255.82	-34.63	1638.34	265.82	69.64	1630.50	100.09	-31.87	1616.30	104.05	78.02	1606.53	299.15	-365.36	76.17	896.76	-343.54	75.06	280.48
5.50000	515.92	35.60	113.10	492.80	30.27	116.29	322.03	61.52	105.20	324.51	61.88	153.31	-41.81	-55.39	25.27	-52.15	-48.69	47.38	-143.44	-84.25	164.76	-103.20	-96.19	200.49	269.61	3.81	1259.73	0.00	0.00	0.00	263.11	-31.61	1641.87	272.81	72.90	1632.84	106.96	-28.86	1620.10	111.12	80.86	1609.11	298.45	-365.37	76.06	896.37	-343.68	74.94	281.27
5.51000	516.13	35.67	113.23	492.39	30.20	116.40	321.95	61.35	104.95	324.48	62.65	153.27	-33.93	-57.74	25.08	-45.04	-50.30	49.71	-133.66	-84.69	173.00	-91.98	-95.57	207.28	275.52	3.58	1262.91	0.00	0.00	0.00	270.23	-28.65	1645.17	279.74	76.21	1634.93	113.71	-25.77	1623.63	118.04	83.90	1611.32	299.84	-365.01	76.42	896.38	-343.65	74.88	281.12
5.52000	516.01	35.84	113.46	492.51	30.39	116.60	321.87	61.84	105.06	324.37	63.13	153.28	-27.28	-60.98	26.87	-36.84	-53.94	52.94	-121.13	-84.42	181.70	-80.54	-95.31	214.37	282.13	3.46	1265.84	0.00	0.00	0.00	276.20	-26.03	1648.37	286.54	78.72	1636.89	120.37	-22.94	1626.86	124.95	86.40	1613.38	300.00	-364.96	76.40	896.88	-343.63	74.96	280.89
5.53000	515.70	36.38	113.70	493.11	30.63	116.87	321.77	61.74	104.90	324.25	63.41	153.19	-18.74	-66.20	32.11	-27.32	-58.47	58.20	-108.88	-83.23	190.27	-68.77	-94.78	221.47	285.86	3.31	1268.43	0.00	0.00	0.00	282.84	-23.54	1651.23	293.26	81.46	1638.63	126.89	-20.00	1629.86	131.64	89.04	1615.21	298.80	-365.14	76.09	897.08	-343.43	75.15	281.24
5.54000	516.64	36.22	113.68	492.82	30.58	116.76	321.70	61.88	104.88	324.13	63.44	153.06	-7.97	-72.67	39.05	-16.53	-63.92	64.72	-97.91	-80.84	197.92	-56.82	-93.95	229.27	294.21	3.17	1270.88	0.00	0.00	0.00	288.83	-21.05	1654.00	299.87	83.92	1640.24	133.45	-17.53	1632.62	138.21	91.35	1616.88	298.78	-364.99	76.14	896.60	-343.54	74.99	281.20
5.55000	514.95	36.10	113.42	491.74	30.61	116.25	321.71	61.89	104.88	323.95	63.42	152.92	4.09	-80.31	46.58	-3.62	-69.79	71.87	-86.58	-79.04	205.22	-45.10	-92.66	237.12	299.44	3.26	1273.38	0.00	0.00	0.00	295.78	-18.68	1656.45	306.54	85.81	1641.78	139.83	-15.19	1635.16	144.74	93.55	1618.37	298.89	-365.10	76.15	896.80	-343.55	75.14	280.98
5.56000	516.39	36.22	113.84	492.59	30.49	116.51	321.62	61.84	104.89	323.83	63.48	152.87	17.71	-87.72	54.54	10.10	-75.59	79.05	-74.64	-76.91	211.84	-32.62	-91.54	244.76	302.74	3.40	1275.53	0.00	0.00	0.00	302.44	-16.84	1658.70	313.04	87.81	1643.18	146.20	-12.95	1637.52	151.15	95.69	1619.78	299.69	-364.86	76.31	897.21	-343.56	75.22	281.68
5.57000	515.32	36.82	113.57	493.58	30.63	116.70	321.71	62.05	105.04	323.72	63.20	152.74	31.14	-94.55	62.52	23.91	-81.41	86.32	-61.88	-75.79	218.32	-19.74	-90.08	251.90	310.06	3.88	1277.63	0.00	0.00	0.00	308.90	-15.15	1660.77	319.38	89.31	1644.65	152.58	-11.29	1639.70	157.41	97.25	1621.26	299.93	-364.75	76.31	897.44	-343.84	75.18	281.16
5.58000	515.63	35.77	113.18	493.28	30.77	116.35	321.71	61.55	104.87	323.71	63.05	152.70	46.09	-100.51	70.64	37.76	-86.80	93.32	-48.56	-74.42	223.97	-6.58	-88.23	258.34	313.72	4.08	1279.34	0.00	0.00	0.00	315.19	-13.69	1662.62	325.75	91.09	1645.91	158.85	-10.01	1641.66	163.65	98.74	1622.67	300.43	-364.79	76.49	897.41	-343.86	75.21	280.68
5.59000	514.89	36.08	113.02	492.20	30.40	115.91	321.84	61.59	105.07	323.86	62.99	152.76	60.83	-106.23	77.99	52.41	-91.28	99.86	-34.37	-74.24	229.50	7.03	-86.76	264.17	320.14	4.52	1280.93	0.00	0.00	0.00	321.67	-12.56	1664.29	331.92	92.21	1647.19	165.11	-8.98	1643.47	169.86	100.04	1624.05	299.55	-364.82	76.22	897.46	-343.83	75.20	281.04
5.60000	514.96	36.08	112.89	492.11	30.28	115.69	322.03	61.38	105.16	324.06	62.47	152.61	76.92	-111.56	84.98	67.46	-95.56	106.05	-19.95	-73.79	234.31	21.03	-85.54	269.34	328.41	5.46	1282.84	0.00	0.00	0.00	327.04	-11.85	1665.75	338.08	93.24	1648.45	171.27	-8.11	1645.06	175.86	100.78	1625.45	299.31	-364.63	75.98	896.92	-343.57	75.08	280.53
5.61000	515.38	35.23	112.66	493.21	30.57	115.84	322.11	61.21	105.25	324.31	61.97	152.46	93.24	-116.61	91.45	83.24	-99.07	111.69	-5.21	-73.70	238.51	35.22	-84.39	273.69	331.56	6.14	1283.87	0.00	0.00	0.00	333.37	-11.35	1667.04	344.15	93.59	1649.65	177.33	-7.43	1646.46	181.95	101.29	1626.80	298.63	-364.65	75.76	897.26	-343.58	75.21	281.63
5.62000	515.46	35.35	112.24	492.60	30.13	115.45	322.25	61.10	105.42	324.63	62.13	152.59	110.08	-120.90	97.35	99.67	-102.62	117.06	9.89	-73.67	241.87	49.61	-83.45	277.21	336.54	6.89	1285.03	0.00	0.00	0.00	339.13	-10.89	1668.09	350.13	94.04	1650.75	183.27	-7.08	1647.66	188.00	101.53	1628.04	299.00	-364.61	75.80	896.93	-343.63	74.99	280.57
5.63000	515.35	35.14	112.07	492.60	30.66	115.05	322.41	60.80	105.44	325.00	62.01	152.55	126.83	-123.99	102.24	117.09	-105.48	121.84	25.21	-74.37	244.68	64.29	-82.89	279.86	343.57	7.84	1285.84	0.00	0.00	0.00	345.25	-10.85	1668.99	356.08	93.99	1651.76	189.18	-6.86	1648.69	193.98	101.99	1629.20	298.76	-364.56	75.68	896.54	-343.91	74.97	280.25
5.64000	516.19	35.11	111.80	492.86	30.19	115.12	322.61	60.88	105.66	325.35	61.16	152.36	146.47	-126.50	107.01	133.64	-107.93	125.74	40.74	-74.80	246.40	79.30	-82.35	281.66	347.64	8.52	1286.85	0.00	0.00	0.00	350.31	-10.97	1669.70	362.00	94.10	1652.68	194.96	-6.87	1649.54	199.79	101.82	1630.31	300.27	-364.65	76.05	896.65	-343.66	75.09	280.59
5.65000	515.51	35.08	111.26	492.80	30.09	114.77	322.57	60.72	105.68	325.69	60.65	152.14	164.27	-129.65	110.55	152.25	-109.80	129.15	56.62	-75.51	247.17	94.45	-82.27	282.53	352.70	9.29	1287.49	0.00	0.00	0.00	355.85	-11.28	1670.33	367.68	93.74	1653.67	200.67	-6.96	1650.22	205.61	101.83	1631.30	299.19	-364.84	75.77	897.00	-343.61	75.13	281.48
5.66000	515.91	35.36	111.04	492.89	29.73	114.73	322.58	60.42	105.83	325.89	60.44	152.14	184.06	-131.45	113.49	170.95	-111.03	131.47	72.82	-76.25	246.94	109.67	-82.50	282.52	362.27	10.04	1287.88	0.00	0.00	0.00	361.20	-11.87	1670.83	373.53	93.49	1654.42	206.27	-7.10	1650.77	211.40	101.97	1632.12	299.49	-364.72	75.88	896.57	-343.62	74.93	281.49
5.67000	516.41	34.38	110.74	493.86	29.80	114.80	322.59	60.18	105.88	326.15	60.08	152.00	205.41	-132.43	115.79	191.23	-109.41	132.56	89.44	-77.69	245.84	125.19	-83.44	281.75	361.73	10.72	1288.30	0.00	0.00	0.00	366.52	-12.48	1671.19	379.18	93.14	1655.17	211.82	-7.43	1651.13	217.09	101.53	1632.91	299.38	-364.72	75.90	896.72	-343.59	74.95	280.47
5.68000	515.44	34.48	110.25	492.93	30.09	114.33	322.43	60.23	105.96	326.23	59.42	151.73	226.25	-133.37	117.13	210.03	-109.90	133.12	106.02	-79.00	243.58	140.71	-84.32	280.04	368.68	11.04	1288.60	0.00	0.00	0.00	373.21	-13.14	1671.38	384.92	92.14	1655.97	217.35	-7.84	1651.39	222.88	101.54	1633.52	297.87	-364.70	75.33	896.52	-343.61	74.91	281.29
5.69000	515.53	35.12	110.49	492.49	29.96	114.10	322.37	59.95	106.01	326.07	59.38	151.64	248.54	-133.77	118.01	232.27	-110.32	133.77	122.69	-80.44	240.22	156.63	-85.86	277.72	375.33	11.56	1288.70	0.00	0.00	0.00	377.91	-14.02	1671.70	389.50	92.76	1657.27	222.78	-8.18	1651.56	228.74	101.16	1634.20	298.89	-364.89	75.66	896.85	-343.46	75.08	280.95
5.70000	516.51	34.74	110.66	493.00	29.67	114.29	322.32	60.41	106.20	326.09	59.53	151.57	271.28	-133.36	118.64	254.44	-110.27	133.99	139.72	-82.37	236.04	172.83	-86.96	274.42	379.43	11.77	1288.78	0.00	0.00	0.00	382.76	-14.93	1671.99	395.98	92.20	1657.90	228.13	-8.53	1651.67	234.57	101.38	1634.73	299.04	-364.85	75.78	896.93	-343.47	75.09	280.36
5.71000	516.44	35.35	110.70	492.86	29.92	113.96	322.16	59.97	106.09	326.03	59.37	151.46	294.27	-132.28	119.58	275.98	-109.92	133.41	157.31	-84.81	231.26	189.49	-88.84	270.66	382.90	11.92	1288.55	0.00	0.00	0.00	388.18	-15.83	1672.21	399.81	91.24	1658.77	233.53	-8.85	1651.74	240.33	101.09	1635.15	298.65	-364.81	75.69	897.29	-343.49	75.18	280.93
5.72000	515.40	34.95	110.13	493.86	29.93	114.26	322.19	59.42	105.96	325.87	59.20	151.32	317.66	-131.52	119.62	300.51	-109.15	133.20	175.32	-87.11	225.64	206.52	-90.61	266.11	390.30	12.40	1288.63	0.00	0.00	0.00	393.90	-16.84	1672.37	405.02	90.14	1659.51	238.93	-9.30	1651.78	246.05	100.27	1635.73	298.62	-365.09	75.92	897.06	-343.49	75.14	281.50
5.73000	515.74	34.97	110.32	491.72	29.74	113.54	322.23	59.86	106.15	325.85	59.14	151.23	340.54	-130.40	119.23	323.11	-108.26	132.14	194.01	-89.75	219.51	223.96	-92.83	261.19	397.02	12.61	1288.33	0.00	0.00	0.00	399.62	-17.87	1672.54	409.50	89.43	1660.14	244.36	-9.60	1651.82	251.91	99.63	1636.24	299.18	-365.24	76.17	896.13	-343.53	74.74	282.08
5.74000	514.92	34.60	110.14	492.01	29.86	113.64	322.18	59.81	106.14	325.76	59.32	151.29	365.21	-128.70	118.79	346.49	-107.15	131.02	213.24	-92.32	212.79	241.51	-95.17	255.74	398.73	12.77	1288.49	0.00	0.00	0.00	405.08	-18.80	1672.70	414.73	88.52	1660.79	249.82	-10.33	1651.78	257.78	99.67	1636.58	299.15	-365.01	76.10	896.95	-343.66	75.12	281.88
5.75000	516.06	34.49	110.77	492.67	29.72	113.70	322.27	59.59	106.10	325.55	59.19	151.21	390.05	-126.77	118.48	370.82	-116.10	135.14	232.77	-94.37	205.33	259.17	-97.19	249.84	406.01	12.84	1288.25	0.00	0.00	0.00	410.32	-19.81	1672.86	421.35	87.60	1661.27	255.30	-10.79	1651.75	263.43	99.43	1636.86	298.62	-365.07	75.95	897.20	-343.80	75.13	281.06
5.76000	515.74	34.22	110.91	493.08	29.90	113.79	322.39	59.66	106.04	325.34	59.13	151.24	413.38	-125.28	116.20	394.99	-108.09	128.03	252.47	-95.61	197.17	277.11	-99.76	243.95	412.70	12.92	1288.05	0.00	0.00	0.00	415.90	-20.77	1672.98	427.21	86.44	1661.70	260.87	-11.35	1651.74	269.28	99.32	1637.11	299.82	-364.98	76.28	896.69	-343.71	74.82	281.84
5.77000	515.76	35.88	111.98	492.60	29.88	113.74	322.29	59.46	105.98	325.18	59.13	151.25	437.39	-122.91	115.52	418.67	-106.42	126.49	272.38	-97.01	189.12	295.23	-101.95	237.73	419.43	12.76	1288.10	0.00	0.00	0.00	421.63	-21.63	1673.16	432.82	85.54	1662.16	266.49	-11.84	1651.76	275.16	98.32	1637.48	300.40	-364.83	76.37	897.04	-343.43	75.15	281.88
5.78000	515.31	36.98	112.81	490.79	29.94	113.02	322.26	59.32	105.88	325.18	59.25	151.43	461.04	-120.85	115.21	441.36	-104.81	125.82	292.64	-99.26	181.59	313.71	-103.82	231.36	423.58	12.61	1288.03	0.00	0.00	0.00	426.99	-22.60	1673.33	438.54	84.71	1662.58	272.13	-12.41	1651.75	280.97	97.58	1637.82	299.71	-364.87	76.22	897.25	-343.67	75.20	281.50
5.79000	515.55	33.63	111.22	493.05	29.90	113.74	322.25	59.36	105.91	325.09	59.20	151.52	485.59	-118.80	115.23	464.69	-103.22	125.31	313.33	-101.19	174.27	332.55	-105.85	225.22	425.88	12.39	1287.84	0.00	0.00	0.00	432.81	-23.45	1673.42	444.53	83.94	1662.95	277.85	-12.88	1651.78	286.83	96.98	1638.10	298.20	-365.25	75.96	896.68	-343.45	75.04	282.11
5.80000	516.08	33.77	111.50	492.29	29.31	113.92	322.18	59.13	105.89	325.11	58.99	151.57	509.06	-117.06	115.27	488.38	-101.73	124.93	334.48	-103.42	167.43	351.55	-106.59	218.51	431.94	12.52	1287.59	0.00	0.00	0.00	438.87	-24.34	1673.37	451.56	82.59	1663.27	283.71	-13.63	1651.84	292.72	96.72	1638.44	299.01	-365.39	76.22	896.89	-343.41	75.11	281.12
5.81000	516.24	33.40	111.81	493.21	28.26	114.91	322.25	59.60	106.09	325.11	59.08	151.70	532.38	-114.77	115.62	510.83	-99.82	124.67	355.53	-105.31	160.93	370.20	-106.64	211.61	439.63	12.09	1287.61	0.00	0.00	0.00	444.72	-25.05	1673.28	456.73	82.38	1663.38	289.64	-14.16	1651.99	298.64	96.12	1638.80	297.45	-365.54	75.84	896.68	-343.57	75.05	280.55
5.82000	516.21	33.69	111.71	493.69	28.23	117.60	322.25	59.49	106.09	325.19	58.79	151.78	555.50	-113.26	116.17	532.80	-98.06	124.39	376.24	-106.42	154.53	388.87	-106.66	205.16	443.49	12.14	1287.50	0.00	0.00	0.00	451.07	-25.70	1673.06	461.83	81.30	1663.48	295.63	-14.87	1652.19	304.60	95.62	1639.23	298.43	-365.38	76.20	896.38	-343.58	75.09	280.91
5.83000	516.99	31.38	117.30	494.42	28.52	118.28	322.21	59.15	106.00	325.24	59.03	151.94	577.44	-111.34	116.93	554.73	-96.45	124.42	396.85	-107.57	148.80	407.47	-106.81	199.30	448.35	11.99	1287.52	0.00	0.00	0.00	456.67	-26.48	1672.84	468.24	80.69	1663.50	301.67	-15.71	1652.32	310.52	95.18	1639.54	299.64	-365.06	76.43	896.63	-343.74	74.98	280.55
5.84000	516.28	31.24	117.34	490.94	28.76	117.59	322.29	58.88	105.87	325.34	58.66	151.91	597.83	-108.87	117.53	575.95	-94.61	124.69	417.15	-108.05	143.50	425.91	-107.25	194.18	457.78	11.99	1287.04	0.00	0.00	0.00	462.95	-27.05	1672.54	474.77	79.98	1663.37	307.81	-16.25	1652.52	316.48	93.72	1639.92	299.23	-364.95	76.18	897.00	-343.86	74.94	280.26
5.85000	518.14	32.09	117.80	492.36	28.95	117.58	322.32	58.81	105.80	325.57	58.97	152.14	619.16	-107.03	119.03	596.13	-92.87	125.17	437.09	-108.33	138.79	444.19	-107.75	189.77	461.48	11.60	1286.58	0.00	0.00	0.00	469.00	-27.50	1672.24	480.31	79.81	1663.07	314.01	-17.14	1652.65	322.34	93.09	1640.15	298.55	-364.78	75.88	897.29	-343.72	75.05	280.18
5.86000	515.75	32.46	116.63	496.27	29.67	118.56	322.25	58.89	105.86	325.68	59.15	152.31	639.55	-104.90	120.68	615.23	-91.05	125.88	456.79	-108.03	134.63	462.05	-107.89	185.97	466.94	11.51	1286.39	0.00	0.00	0.00	474.87	-27.79	1672.02	486.04	79.47	1662.83	320.20	-18.19	1652.71	328.12	92.13	1640.33	299.26	-364.72	76.25	896.81	-343.75	74.91	281.39
5.87000	519.07	33.43	117.11	494.98	30.28	117.78	322.26	58.98	105.87	325.72	59.00	152.26	659.07	-102.63	122.89	634.52	-89.18	127.22	475.92	-108.06	131.40	479.44	-107.62	182.56	470.61	11.33	1285.98	0.00	0.00	0.00	481.29	-27.90	1671.77	491.90	79.18	1662.62	326.52	-19.20	1652.72	333.75	90.92	1640.34	300.17	-364.79	76.55	896.95	-343.82	74.90	280.70
5.88000	517.02	35.19	115.93	491.82	31.00	116.46	322.25	59.45	106.12	325.94	59.55	152.59	676.90	-100.99	125.04	652.49	-87.50	128.91	494.02	-107.66	128.61	495.72	-107.30	179.80	479.23	11.12	1285.55	0.00	0.00	0.00	487.64	-27.93	1671.54	498.97	79.24	1662.19	332.87	-20.48	1652.59	339.36	89.46	1640.18	300.21	-364.59	76.41	896.64	-343.78	74.87	280.44
5.89000	519.65	35.56	116.11	494.54	31.61	116.55	322.22	58.89	105.81	326.06	59.38	152.54	693.76	-98.84	128.03	670.23	-85.50	131.32	511.11	-106.39	126.04	511.01	-106.72	177.48	483.21	10.62	1285.24	0.00	0.00	0.00	494.05	-27.82	1671.32	503.35	79.75	1661.85	339.31	-21.92	1652.40	344.86	88.22	1639.96	299.08	-364.73	76.08	896.56	-343.57	74.87	280.69
5.90000	519.35	36.47	115.79	491.79	29.83	114.09	322.33	59.27	106.09	326.23	58.70	152.29	710.06	-96.51	131.39	685.93	-83.72	133.76	527.03	-105.71	124.07	525.34	-106.00	175.55	488.80	10.02	1284.70	0.00	0.00	0.00	501.17	-27.66	1671.06	511.63	78.29	1660.80	345.73	-23.23	1652.16	350.30	87.29	1639.54	298.77	-364.85	76.00	896.32	-343.91	74.70	281.51
5.91000	516.89	37.71	114.97	492.12	30.45	113.63	322.28	59.53	106.16	326.45	59.33	152.62	724.12	-94.27	134.45	700.20	-81.80	136.19	541.76	-104.46	122.25	538.60	-105.28	173.98	494.32	9.57	1284.33	0.00	0.00	0.00	507.14	-27.17	1670.95	517.85	78.21	1660.19	352.14	-24.80	1651.87	355.59	86.04	1639.11	298.78	-364.68	75.92	896.98	-343.67	74.78	281.04
5.92000	517.15	35.22	111.35	492.86	30.63	113.78	322.28	59.40	106.16	326.63	59.16	152.64	736.59	-92.16	136.93	713.31	-79.81	138.59	555.11	-103.35	120.72	550.69	-104.41	172.55	502.54	9.52	1283.77	0.00	0.00	0.00	513.63	-27.14	1670.67	523.18	79.02	1659.70	358.62	-26.47	1651.51	360.81	84.24	1638.59	299.69	-364.71	76.24	897.00	-343.93	74.91	281.49
5.93000	515.46	35.52	110.74	492.06	30.52	113.64	322.25	59.26	106.04	326.69	59.26	152.79	749.65	-90.22	139.83	724.73	-78.47	140.24	567.26	-102.76	119.55	561.65	-104.04	171.43	505.40	8.63	1283.24	0.00	0.00	0.00	520.11	-26.79	1670.41	524.78	79.63	1660.27	365.11	-28.20	1651.06	366.08	82.40	1637.99	299.60	-364.75	76.17	897.23	-343.69	74.99	280.65
5.94000	516.19	35.41	110.96	492.92	30.97	113.70	322.28	59.22	106.03	326.84	59.18	152.87	758.81	-87.86	141.53	735.10	-76.26	142.02	577.96	-101.98	118.30	571.45	-103.72	170.37	510.42	7.97	1282.57	0.00	0.00	0.00	526.60	-26.48	1670.18	528.96	80.77	1660.08	371.58	-30.03	1650.58	371.20	80.70	1637.38	299.36	-364.92	76.22	897.49	-343.64	74.90	280.89
5.95000	516.50	36.07	110.85	492.95	30.96	113.61	322.30	59.30	106.12	326.98	59.01	152.92	767.74	-86.09	142.97	743.24	-74.68	142.84	587.24	-101.70	117.22	579.96	-103.40	169.23	515.46	6.83	1282.00	0.00	0.00	0.00	533.23	-26.29	1669.78	535.12	81.25	1659.60	378.12	-31.72	1650.02	376.33	78.68	1636.71	299.22	-364.97	76.28	897.49	-343.84	74.86	281.04
5.96000	516.62	35.77	111.01	492.54	31.09	113.44	322.29	59.65	106.30	327.16	59.39	153.25	775.76	-84.21	143.74	750.90	-73.08	143.48	595.15	-101.52	116.09	587.23	-103.53	168.16	523.49	6.09	1281.16	0.00	0.00	0.00	539.42	-26.35	1669.29	539.54	81.12	1659.22	384.57	-33.59	1649.40	381.61	76.78	1636.05	298.27	-364.99	76.08	897.27	-343.91	74.74	280.60
5.97000	516.59	36.11	110.82	491.78	30.79	113.39	322.32	59.33	106.29	327.24	58.95	153.24	781.25	-83.31	143.80	756.27	-72.03	143.38	601.63	-101.02	114.71	593.31	-103.24	166.84	530.53	5.35	1280.55	0.00	0.00	0.00	546.35	-26.40	1668.77	545.42	80.97	1658.66	390.98	-35.54	1648.74	386.83	74.83	1635.45	299.89	-364.82	76.43	897.18	-343.54	74.88	280.27
5.98000	515.22	35.53	110.84	492.58	31.06	113.44	322.23	59.32	106.33	327.38	59.28	153.53	785.78	-82.89	143.45	761.07	-71.62	142.76	606.63	-100.33	113.15	598.06	-102.95	165.48	535.57	4.66	1279.88	0.00	0.00	0.00	552.02	-26.74	1668.31	551.03	80.67	1658.00	397.43	-37.49	1648.06	392.02	72.30	1634.88	299.81	-364.71	76.46	897.27	-343.11	75.15	280.01
5.99000	514.81	36.00	110.40	493.05	31.08	113.47	322.33	59.17	106.37	327.44	59.65	153.88	789.84	-82.23	142.62	764.67	-71.18	141.86	610.39	-99.88	111.64	601.72	-102.43	163.93	541.50	3.61	1279.16	0.00	0.00	0.00	558.26	-27.23	1667.79	556.22	80.11	1657.47	403.81	-39.50	1647.34	397.35	70.21	1634.24	299.85	-364.89	76.49	897.41	-343.56	74.97	280.59
6.00000	516.19	35.67	110.91	492.30	30.73	113.41	322.29	59.17	106.39	327.72	59.42	153.98	791.80	-82.78	140.71	768.33	-73.85	141.75	612.87	-99.16	110.61	604.21	-101.77	162.35	549.18	3.09	1278.79	0.00	0.00	0.00	564.81	-27.86	1667.13	561.62	79.42	1656.96	410.09	-41.47	1646.67	402.74	68.92	1633.54	298.53	-365.06	76.20	896.83	-343.82	74.69	280.82
6.01000	516.55	36.00	110.96	492.19	31.10	113.25	322.30	59.01	106.41	327.92	59.57	154.26	793.74	-83.18	137.72	768.01	-75.56	139.28	614.00	-98.87	110.32	605.85	-101.38	161.03	553.20	2.26	1278.19	0.00	0.00	0.00	570.99	-28.75	1666.44	566.04	78.43	1656.50	416.37	-43.35	1646.05	408.19	66.55	1633.02	298.87	-365.53	76.08	897.44	-343.63	74.94	281.13
6.02000	514.95	35.94	110.59	492.97	31.45	113.33	322.34	59.00	106.46	328.02	60.23	154.78	794.53	-83.62	133.88	768.61	-72.29	134.02	614.19	-98.42	109.78	606.42	-101.25	159.48	560.88	0.87	1277.86	0.00	0.00	0.00	577.02	-29.91	1665.74	572.17	77.30	1655.76	422.51	-45.26	1645.46	413.72	64.74	1632.55	299.69	-365.38	76.35	897.09	-343.35	74.69	281.33
6.03000	516.38	35.77	110.91	492.27	31.46	113.13	322.37	59.13	106.71	328.26	59.24	154.73	794.14	-84.42	129.77	769.12	-72.48	130.22	613.98	-98.07	108.85	606.30	-101.31	157.97	567.37	0.01	1277.41	0.00	0.00	0.00	582.81	-31.31	1665.00	577.00	76.11	1655.24	428.55	-46.97	1644.90	419.32	63.35	1632.04	298.94	-365.15	76.09	897.41	-343.55	74.64	281.34
6.04000	515.06	35.61	110.62	492.59	31.82	113.15	322.46	59.46	106.99	328.47	59.28	155.01	795.07	-85.66	126.20	770.00	-75.65	128.04	614.27	-98.23	108.22	606.78	-100.96	156.51	574.93	-1.05	1277.14	0.00	0.00	0.00	588.07	-32.93	1664.31	583.19	74.40	1654.53	434.49	-48.87	1644.34	424.96	62.00	1631.60	299.13	-365.29	76.30	897.61	-343.70	74.50	280.58
6.05000	515.92	35.67	110.91	492.92	31.84	112.93	322.59	59.35	107.31	328.75	60.23	155.97	796.51	-86.79	122.02	771.26	-75.80	123.86	615.03	-98.47	108.06	608.57	-100.88	155.51	580.24	-2.19	1276.82	0.00	0.00	0.00	594.06	-34.78	1663.65	588.95	72.33	1654.02	440.29	-50.40	1643.90	430.81	60.22	1631.36	298.90	-365.38	76.10	897.56	-344.06	74.47	279.90
6.06000	516.85	35.94	111.04	492.48	31.78	112.78	322.76	59.08	107.79	329.17	60.35	156.79	798.07	-85.69	116.90	772.97	-75.32	120.00	615.92	-98.60	108.12	611.05	-100.86	154.93	584.10	-3.66	1276.76	0.00	0.00	0.00	600.08	-37.00	1663.11	595.40	70.41	1653.61	445.96	-52.09	1643.62	436.84	58.30	1631.22	299.56	-365.27	76.28	896.86	-344.12	74.32	279.95
6.07000	516.23	35.69	111.05	492.49	32.02	112.67	323.10	59.27	108.92	329.58	60.55	157.87	800.10	-83.77	113.36	773.98	-71.32	116.11	616.68	-98.09	108.26	613.24	-100.49	154.49	592.53	-4.58	1276.77	0.00	0.00	0.00	605.74	-39.52	1662.77	601.41	67.87	1653.62	451.49	-53.76	1643.58	442.87	56.77	1631.40	299.76	-365.28	76.26	897.32	-343.84	74.39	281.17
6.08000	514.87	36.29	110.41	492.88	32.37	112.55	323.58	58.61	109.84	330.19	60.79	159.43	800.72	-82.85	112.02	774.63	-69.80	115.12	617.06	-97.87	108.52	614.50	-100.34	154.32	598.44	-5.73	1276.93	0.00	0.00	0.00	611.23	-42.13	1662.61	607.73	65.25	1653.76	456.92	-55.44	1643.71	449.06	55.62	1631.89	298.78	-365.32	76.08	897.24	-344.01	74.26	280.88
6.09000	516.87	36.45	110.97	492.63	32.28	112.30	324.22	58.71	111.70	330.88	59.65	160.91	800.49	-82.91	111.64	773.90	-70.20	114.36	617.12	-98.09	108.53	614.75	-100.16	154.27	604.67	-6.70	1277.17	0.00	0.00	0.00	616.51	-45.05	1662.59	614.74	62.46	1654.11	462.33	-57.21	1643.97	455.45	53.97	1632.56	299.03	-365.24	76.16	897.02	-343.89	74.25	280.58
6.10000	514.67	36.53	110.11	493.60	32.66	112.22	324.92	57.83	113.84	331.96	59.58	163.46	799.78	-83.00	111.16	774.39	-70.32	114.30	617.14	-98.36	108.33	614.65	-100.50	154.28	609.61	-7.91	1277.94	0.00	0.00	0.00	622.56	-48.01	1662.68	620.88	59.01	1654.75	467.66	-58.73	1644.34	461.79	52.11	1633.44	299.85	-365.31	76.24	897.29	-343.71	74.48	280.76
6.11000	515.82	36.33	110.37	492.40	32.73	111.63	325.81	58.03	117.15	333.37	58.87	166.32	800.40	-83.13	111.22	775.06	-70.39	114.26	617.23	-98.57	108.21	614.72	-101.10	154.44	616.36	-8.93	1278.82	0.00	0.00	0.00	627.92	-51.22	1662.83	626.53	56.28	1655.49	472.98	-60.54	1644.75	468.28	50.74	1634.49	299.13	-365.76	76.01	896.63	-343.99	74.10	279.98
6.12000	516.11	36.43	110.20	493.52	32.85	111.72	326.84	57.89	120.80	335.37	59.17	170.19	800.35	-83.27	110.93	773.92	-70.32	114.04	617.15	-98.93	108.05	614.93	-101.31	154.41	623.59	-9.67	1279.80	0.00	0.00	0.00	633.29	-54.36	1663.06	633.14	52.55	1656.42	478.31	-62.43	1645.22	474.75	48.92	1635.62	299.50	-365.51	76.23	896.74	-344.25	74.19	280.79
6.13000	515.77	36.64	109.68	493.23	32.67	111.52	328.37	57.28	125.06	337.83	58.80	174.59	800.78	-83.54	110.94	774.50	-72.16	114.52	617.16	-99.09	107.86	615.07	-102.10	154.57	628.02	-10.94	1280.83	0.00	0.00	0.00	638.97	-57.69	1663.29	640.10	49.53	1657.32	483.72	-64.22	1645.79	481.21	46.97	1636.93	299.42	-365.69	76.15	896.69	-344.21	74.26	280.23
6.14000	517.53	36.77	109.81	494.47	32.99	111.36	330.46	57.41	130.33	341.25	58.43	179.65	800.69	-83.10	110.72	774.09	-72.13	113.99	617.12	-99.47	107.85	615.16	-102.69	154.60	636.31	-11.81	1281.94	0.00	0.00	0.00	644.55	-60.71	1663.59	645.21	46.44	1658.34	489.16	-66.20	1646.33	487.68	45.58	1638.11	299.44	-365.12	76.14	896.78	-343.90	74.44	280.88
6.15000	517.10	36.78	109.18	495.84	32.78	111.53	333.05	56.86	136.08	345.60	57.95	185.06	801.21	-83.46	110.82	773.54	-70.71	113.54	617.11	-99.49	107.61	615.25	-102.66	154.40	640.69	-12.76	1283.31	0.00	0.00	0.00	649.96	-63.70	1663.86	651.96	42.94	1659.12	494.71	-68.31	1646.83	493.86	43.67	1639.32	298.67	-365.35	76.02	896.68	-344.21	74.28	280.44
6.16000	517.49	36.85	108.92	494.61	32.51	111.09	336.25	57.02	142.56	350.90	57.58	190.93	801.09	-83.24	110.56	774.04	-72.81	113.98	617.10	-99.77	107.61	615.35	-103.06	154.38	648.32	-13.24	1284.27	0.00	0.00	0.00	655.59	-66.57	1664.08	661.70	38.99	1658.89	500.32	-70.38	1647.26	500.02	41.51	1640.32	299.19	-365.59	75.99	897.29	-344.07	74.50	280.81
6.17000	517.79	36.57	108.71	495.48	31.96	111.18	340.07	57.51	149.55	357.05	58.24	197.61	800.75	-83.33	110.06	773.38	-70.52	113.19	617.19	-99.63	107.44	615.44	-103.27	154.28	652.79	-14.41	1285.38	0.00	0.00	0.00	661.32	-69.16	1664.17	668.45	36.36	1659.34	506.00	-72.39	1647.59	506.03	39.54	1641.22	298.36	-365.73	75.77	896.82	-344.10	74.43	279.77
6.18000	517.77	37.02	108.08	496.91	32.31	111.40	344.85	58.73	157.34	364.18	58.93	204.50	800.63	-83.44	109.79	773.99	-72.98	113.78	617.17	-99.65	107.44	615.42	-103.47	154.19	657.47	-15.36	1286.12	0.00	0.00	0.00	667.42	-71.55	1664.21	674.31	33.63	1659.93	511.71	-74.67	1647.79	511.85	37.41	1641.92	299.64	-365.81	76.04	897.50	-344.10	74.58	279.18
6.19000	519.31	37.24	108.32	497.82	32.24	111.60	350.90	59.85	165.47	372.84	60.17	211.67	801.42	-83.26	110.02	774.30	-73.22	113.42	617.27	-99.41	107.32	615.45	-103.20	153.91	664.20	-15.88	1286.78	0.00	0.00	0.00	673.00	-73.68	1664.12	679.99	31.72	1660.18	517.49	-76.90	1647.83	517.59	35.27	1642.37	298.71	-365.77	75.78	897.51	-344.57	74.53	279.42
6.20000	520.08	37.91	107.84	498.12	32.51	111.43	357.78	61.57	174.20	382.47	62.68	219.39	801.19	-83.96	109.44	774.26	-73.84	113.39	617.35	-99.29	107.32	615.55	-103.23	153.76	669.26	-16.55	1287.06	0.00	0.00	0.00	678.91	-75.69	1663.93	685.65	30.13	1660.24	523.33	-79.22	1647.68	523.07	32.85	1642.60	298.06	-365.90	75.64	897.45	-344.69	74.54	280.83
6.21000	521.79	38.59	107.27	500.44	32.75	111.79	365.62	62.19	183.15	394.37	66.15	228.23	800.62	-83.57	109.09	774.60	-73.75	113.12	617.38	-99.38	107.34	615.59	-103.25	153.62	676.26	-16.87	1287.19	0.00	0.00	0.00	684.60	-77.65	1663.70	691.06	28.51	1660.35	529.29	-81.60	1647.32	528.52	30.70	1642.62	298.87	-366.02	75.83	897.07	-344.70	74.54	280.65
6.22000	523.27	39.07	106.33	504.99	33.62	112.66	374.23	63.46	192.85	404.49	67.84	236.05	801.37	-83.55	109.04	773.98	-73.43	112.35	617.48	-98.88	107.17	615.70	-102.95	153.33	680.97	-17.24	1287.06	0.00	0.00	0.00	690.90	-79.31	1663.35	693.39	27.51	1661.53	535.30	-84.11	1646.74	534.01	27.74	1642.44	299.24	-366.06	75.90	896.76	-344.81	74.36	280.97
6.23000	526.01	39.78	105.32	506.97	34.17	113.13	383.17	64.78	203.07	416.15	68.66	244.52	801.16	-83.73	108.49	773.86	-73.50	112.15	617.49	-99.18	107.29	615.76	-103.37	153.32	686.74	-18.04	1286.41	0.00	0.00	0.00	696.97	-80.76	1662.91	698.15	26.22	1661.87	541.37	-86.44	1646.03	539.39	25.33	1642.15	298.21	-366.09	75.62	897.01	-344.80	74.51	280.64
6.24000	528.65	39.92	104.32	512.40	34.78	114.73	392.91	65.58	213.44	427.24	69.76	253.43	800.71	-84.40	108.32	774.37	-73.73	111.78	617.53	-99.35	107.32	615.79	-103.35	153.05	694.68	-18.16	1285.48	0.00	0.00	0.00	702.66	-82.42	1662.48	703.52	24.75	1661.90	547.52	-88.82	1645.18	544.58	22.92	1641.74	298.96	-366.17	75.79	896.51	-344.81	74.34	280.00
6.25000	532.84	40.72	103.12	518.68	36.05	116.44	401.87	68.53	224.85	439.60	70.24	262.45	801.47	-83.90	108.25	773.81	-73.41	111.04	617.49	-99.14	107.11	615.81	-103.46	152.89	697.69	-18.49	1284.53	0.00	0.00	0.00	708.83	-83.89	1662.05	707.93	23.71	1661.98	553.81	-91.41	1644.22	549.88	20.24	1641.18	298.23	-366.10	75.66	896.24	-344.90	74.34	279.41
6.26000	538.36	41.26	102.28	524.91	36.81	118.48	413.86	69.54	236.03	453.11	70.86	271.66	800.91	-84.05	108.07	774.56	-73.23	111.14	617.43	-99.23	107.08	615.84	-103.81	152.82	702.70	-19.00	1283.59	0.00	0.00	0.00	714.96	-85.26	1661.60	713.99	21.96	1662.09	560.18	-93.89	1643.20	555.26	17.50	1640.75	299.29	-366.34	75.92	896.20	-344.77	74.34	279.69
6.27000	544.04	42.42	101.25	533.27	38.35	121.52	423.02	68.32	244.50	465.59	70.87	279.85	800.26	-84.18	107.73	774.19	-73.12	110.90	617.47	-99.19	106.99	615.81	-104.12	152.88	711.36	-19.40	1282.45	0.00	0.00	0.00	721.20	-86.52	1661.07	718.83	20.62	1662.21	566.63	-96.41	1642.16	560.59	14.56	1640.36	298.26	-366.87	75.61	896.55	-344.63	74.47	279.08
6.28000	551.34	44.04	103.51	542.14	39.89	125.09	436.18	69.25	252.66	479.12	71.08	287.58	800.38	-84.08	107.54	773.98	-73.38	110.55	617.43	-99.28	107.06	615.88	-104.06	152.75	714.95	-19.61	1281.37	0.00	0.00	0.00	727.28	-87.62	1660.49	724.13	19.50	1662.32	573.15	-98.85	1641.11	565.83	12.11	1639.98	298.97	-366.37	75.96	896.40	-344.68	74.29	279.18
6.29000	562.07	45.99	108.19	552.46	41.68	129.44	450.11	68.69	259.74	493.60	71.08	294.55	800.50	-84.17	107.52	774.15	-73.36	110.67	617.45	-99.08	107.02	615.92	-104.27	152.81	720.32	-19.44	1280.50	0.00	0.00	0.00	733.50	-88.74	1659.84	729.29	18.09	1662.36	579.64	-101.32	1640.06	571.28	9.32	1639.74	298.27	-366.31	75.71	896.70	-344.66	74.38	278.82
6.30000	575.49	48.89	113.70	567.94	44.39	135.23	463.20	69.76	266.35	506.54	68.79	298.75	800.87	-83.89	107.31	774.04	-73.62	110.59	617.49	-99.01	107.09	616.09	-104.09	152.80	725.87	-19.65	1279.74	0.00	0.00	0.00	740.12	-89.58	1659.11	734.80	17.11	1662.25	586.16	-103.80	1639.06	576.74	6.99	1639.44	298.68	-366.33	75.77	896.82	-344.51	74.41	279.84
6.31000	591.91	51.89	119.37	581.90	46.25	140.19	476.50	67.78	269.31	520.44	68.52	303.43	801.32	-83.89	107.03	773.71	-73.85	110.16	617.51	-98.93	107.18	616.22	-104.06	152.84	731.90	-19.95	1279.41	0.00	0.00	0.00	746.71	-90.36	1658.40	740.00	16.55	1662.21	592.73	-105.95	1638.18	582.17	4.44	1639.36	298.88	-366.20	75.91	896.73	-344.45	74.42	279.70
6.32000	607.17	55.19	124.64	599.69	49.52	145.97	491.23	66.73	272.08	534.55	67.74	307.02	801.51	-83.61	107.13	773.95	-73.40	110.11	617.59	-98.74	107.32	616.42	-103.86	152.92	737.15	-20.22	1278.87	0.00	0.00	0.00	753.48	-91.03	1657.68	744.45	15.62	1662.37	599.35	-108.04	1637.44	587.78	2.45	1639.32	299.14	-366.18	75.82	896.48	-344.57	74.25	279.22
6.33000	624.91	58.19	128.26	614.74	51.81	148.51	507.11	67.42	274.95	549.19	66.87	309.15	800.83	-83.39	106.73	774.03	-73.25	110.40	617.73	-98.46	107.45	616.63	-103.35	152.95	743.24	-20.10	1278.56	0.00	0.00	0.00	759.98	-91.74	1656.91	751.22	14.66	1662.22	606.12	-110.17	1636.81	593.49	-0.19	1639.38	299.72	-366.15	76.01	897.01	-344.41	74.35	280.16
6.34000	643.39	60.92	130.98	633.99	54.66	151.24	522.30	66.16	274.97	564.24	65.93	309.96	801.52	-83.19	106.67	773.71	-73.68	110.25	617.80	-98.29	107.69	616.96	-103.29	153.22	748.47	-20.04	1278.15	0.00	0.00	0.00	766.75	-92.11	1656.10	756.36	14.19	1661.99	613.00	-112.09	1636.35	599.28	-1.89	1639.54	299.02	-366.08	75.86	897.07	-344.00	74.52	280.55
6.35000	661.45	63.99	132.19	653.74	57.03	152.58	539.37	63.77	273.14	579.66	65.36	309.58	801.32	-83.16	106.58	773.88	-73.47	110.39	617.95	-98.29	108.00	617.24	-102.83	153.26	754.90	-20.21	1278.08	0.00	0.00	0.00	773.44	-92.19	1655.27	762.00	14.02	1661.57	619.95	-113.83	1636.02	605.07	-3.49	1639.67	298.75	-366.11	75.79	896.55	-344.40	74.24	280.23
6.36000	684.38	66.72	131.84	670.71	59.59	152.15	556.01	63.43	271.21	595.44	64.19	307.72	801.40	-82.88	106.53	774.46	-73.41	110.47	618.05	-97.91	108.12	617.56	-102.72	153.49	761.07	-20.31	1277.75	0.00	0.00	0.00	780.57	-92.23	1654.45	768.12	13.77	1661.15	626.96	-115.34	1635.88	610.94	-5.47	1639.97	298.79	-366.06	75.91	896.98	-344.39	74.36	280.19
6.37000	705.08	69.11	131.91	692.66	60.73	150.69	572.94	63.16	268.01	611.57	63.76	305.02	801.43	-82.56	106.49	774.52	-74.01	110.54	618.15	-97.89	108.33	617.92	-102.47	153.62	765.28	-20.63	1277.75	0.00	0.00	0.00	787.72	-92.05	1653.60	774.37	13.78	1660.61	633.99	-116.77	1635.93	617.01	-7.24	1640.43	299.49	-366.19	75.86	896.84	-344.01	74.45	280.72
6.38000	725.38	71.73	130.83	713.21	63.06	149.30	590.14	62.47	263.47	628.31	63.33	301.27	801.44	-83.13	106.65	774.28	-74.37	111.04	618.25	-97.64	108.45	618.37	-102.21	153.69	771.19	-21.11	1277.55	0.00	0.00	0.00	794.63	-91.73	1652.79	781.19	13.56	1659.89	641.01	-118.11	1636.17	623.17	-8.28	1640.73	299.54	-366.05	75.99	896.45	-344.29	74.32	280.38
6.39000	747.27	74.13	129.21	733.34	64.65	147.39	608.22	62.47	258.13	646.89	64.24	298.08	800.98	-83.00	106.67	774.12	-73.81	110.71	618.33	-97.57	108.63	618.76	-102.00	153.80	778.39	-21.41	1277.30	0.00	0.00	0.00	801.17	-91.34	1652.05	786.67	13.63	1659.14	648.09	-119.36	1636.54	629.30	-10.00	1641.26	299.39	-366.11	75.97	897.25	-344.31	74.49	280.81
6.40000	768.13	76.00	126.53	754.38	65.89	144.57	626.74	62.20	251.50	662.70	64.39	292.21	801.22	-83.49	106.67	773.00	-73.53	112.13	618.41	-97.24	108.59	619.22	-101.99	153.97	782.56	-21.80	1277.14	0.00	0.00	0.00	807.92	-90.84	1651.28	792.33	13.65	1658.33	655.19	-120.24	1637.06	635.61	-11.44	1641.79	299.05	-366.29	75.80	897.07	-344.53	74.30	280.58
6.41000	789.44	77.34	123.42	777.28	67.39	141.47	645.94	62.62	244.14	681.19	63.83	285.64	799.82	-83.04	108.43	770.75	-73.09	111.28	618.49	-97.40	108.87	619.68	-101.68	154.02	786.53	-22.68	1277.02	0.00	0.00	0.00	815.01	-90.01	1650.54	798.81	14.54	1657.30	662.21	-121.04	1637.64	641.79	-12.10	1642.11	298.65	-366.20	75.87	896.49	-344.78	74.15	280.64
6.42000	813.98	78.07	120.47	798.13	68.14	137.24	665.39	62.76	235.67	698.36	62.99	276.89	798.92	-83.63	108.66	771.51	-68.35	112.16	618.59	-97.30	109.00	620.10	-101.86	154.31	790.44	-23.53	1276.92	0.00	0.00	0.00	822.22	-89.38	1649.78	804.40	15.24	1656.21	669.29	-121.65	1638.24	647.71	-12.24	1642.42	298.10	-366.03	75.72	896.51	-344.92	74.11	280.72
6.43000	837.37	78.74	116.66	822.05	68.46	133.34	685.33	63.64	226.77	716.69	63.75	269.03	799.56	-83.98	109.04	772.12	-67.76	112.61	618.69	-97.03	109.06	620.54	-101.73	154.47	795.85	-24.28	1276.68	0.00	0.00	0.00	828.59	-88.57	1649.07	810.90	16.11	1654.88	676.39	-122.01	1638.86	654.14	-13.79	1642.75	299.48	-365.57	76.22	896.85	-344.77	74.30	280.62
6.44000	863.42	78.69	113.36	846.30	69.13	128.88	705.90	63.78	216.86	735.62	64.69	260.65	799.28	-84.62	109.44	771.81	-68.16	112.74	618.74	-96.88	109.18	620.92	-101.37	154.54	804.12	-25.04	1276.71	0.00	0.00	0.00	835.59	-87.72	1648.31	817.61	16.70	1653.66	683.44	-122.22	1639.47	660.46	-13.72	1642.85	299.49	-365.72	76.22	896.61	-344.63	74.27	280.71
6.45000	889.48	78.39	109.92	867.94	71.12	125.49	726.99	65.32	207.09	755.16	65.71	251.85	799.75	-85.73	109.98	774.72	-68.25	113.62	618.77	-96.69	109.31	621.32	-101.44	154.78	808.48	-26.02	1276.45	0.00	0.00	0.00	842.34	-86.88	1647.46	824.00	16.91	1652.31	690.39	-122.30	1640.07	666.94	-14.65	1642.97	298.53	-366.02	75.80	896.41	-344.38	74.79	280.68
6.46000	915.79	77.40	106.90	897.59	67.94	121.24	749.05	66.08	196.65	775.56	66.27	242.64	800.94	-85.76	110.07	775.30	-68.61	113.81	618.87	-96.83	109.63	621.63	-101.34	155.01	813.62	-26.97	1276.41	0.00	0.00	0.00	848.78	-86.03	1646.57	829.89	17.59	1650.75	697.20	-122.22	1640.63	673.27	-14.78	1642.94	298.67	-366.38	75.81	895.85	-344.22	74.76	280.30
6.47000	942.46	75.70	104.28	922.74	66.72	117.50	771.83	67.88	186.57	796.63	66.11	232.93	801.92	-86.07	110.43	774.05	-69.15	113.25	618.92	-96.78	109.76	621.94	-101.20	155.20	817.12	-27.83	1276.19	0.00	0.00	0.00	855.55	-85.29	1645.60	835.84	18.81	1648.98	703.93	-121.95	1641.16	679.61	-13.91	1642.62	299.44	-365.87	76.07	895.68	-344.12	74.69	281.23
6.48000	970.03	74.10	101.84	949.80	65.72	114.14	795.43	68.67	176.13	817.45	67.11	223.74	802.78	-85.91	110.23	774.83	-69.50	113.18	618.98	-96.55	109.86	622.17	-101.25	155.44	824.26	-28.46	1275.97	0.00	0.00	0.00	862.08	-84.59	1644.57	842.04	19.29	1647.26	710.61	-121.60	1641.62	686.04	-13.93	1642.34	298.99	-366.16	75.94	896.00	-343.96	74.67	281.07
6.49000	997.26	72.34	99.73	976.98	64.00	111.55	818.62	70.59	166.56	838.57	67.55	214.54	803.22	-85.54	109.72	776.70	-71.28	110.65	619.01	-96.60	110.04	622.50	-101.04	155.55	829.99	-29.32	1275.79	0.00	0.00	0.00	868.76	-83.82	1643.44	848.88	20.21	1645.26	717.19	-121.17	1641.95	692.49	-13.09	1641.93	298.83	-366.09	75.86	895.73	-343.85	74.56	280.79
6.50000	1023.77	70.42	97.67	1001.88	62.36	108.31	842.37	70.65	156.59	860.16	67.75	205.49	804.07	-85.08	107.23	776.87	-71.64	110.19	619.07	-96.43	110.11	622.76	-100.90	155.68	836.84	-30.29	1275.70	0.00	0.00	0.00	875.12	-83.16	1642.24	855.37	20.48	1643.34	723.74	-120.50	1642.13	699.08	-12.82	1641.40	299.64	-366.06	76.10	896.09	-343.70	74.61	280.24
6.51000	1049.26	68.19	95.42	1027.93	60.46	105.62	866.36	70.47	147.37	881.58	69.16	197.36	804.21	-84.72	106.66	777.76	-78.18	113.97	619.06	-96.63	110.32	623.05	-100.78	155.86	843.34	-30.84	1275.34	0.00	0.00	0.00	882.03	-82.54	1640.89	861.52	21.15	1641.26	730.29	-119.64	1642.15	705.79	-12.18	1640.65	300.00	-365.91	76.33	896.97	-343.80	74.34	280.27
6.52000	1075.89	66.31	93.15	1053.69	58.82	102.84	890.14	70.62	139.02	903.16	70.30	189.80	803.85	-84.69	106.28	776.80	-77.50	113.24	619.08	-96.43	110.34	623.21	-101.00	156.07	848.93	-31.42	1274.73	0.00	0.00	0.00	888.25	-82.08	1639.44	869.37	22.17	1638.89	736.80	-118.77	1641.94	712.65	-11.34	1639.55	299.08	-365.86	76.11	897.20	-343.84	74.21	280.39
6.53000	1100.89	64.19	90.26	1078.14	57.12	99.55	913.75	71.41	131.93	924.97	72.08	183.00	803.53	-84.55	106.35	775.90	-76.46	112.21	619.10	-96.43	110.39	623.46	-100.94	156.21	853.19	-32.23	1274.14	0.00	0.00	0.00	894.89	-81.45	1637.89	876.26	22.54	1636.49	743.27	-117.83	1641.51	719.47	-10.16	1638.34	298.77	-365.76	75.96	896.78	-343.73	73.93	281.00
6.54000	1124.70	61.67	86.54	1101.86	54.97	96.50	937.25	71.40	125.47	946.68	73.13	176.74	803.07	-84.70	105.94	775.73	-75.92	111.74	619.10	-96.62	110.66	623.72	-100.87	156.30	859.60	-32.72	1273.30	0.00	0.00	0.00	901.54	-80.91	1636.26	882.87	22.98	1634.11	749.72	-116.70	1640.92	726.20	-8.86	1636.92	299.78	-365.96	76.12	897.21	-343.71	74.05	280.77
6.55000	1148.02	59.09	84.17	1126.21	53.43	93.88	959.69	72.70	120.27	967.75	74.49	171.41	802.64	-84.47	105.78	775.46	-75.16	111.22	619.10	-96.58	110.77	623.99	-100.88	156.45	863.22	-33.42	1272.13	0.00	0.00	0.00	907.38	-80.45	1634.59	890.15	23.86	1631.58	756.19	-115.64	1640.13	733.05	-7.60	1635.36	299.42	-365.77	76.19	897.31	-343.82	74.18	281.22
6.56000	1169.88	56.53	81.50	1147.81	51.01	91.72	981.32	73.78	115.95	988.26	76.84	167.31	803.02	-84.45	105.86	776.34	-74.67	110.97	619.18	-96.26	110.75	624.23	-100.71	156.56	870.01	-33.71	1270.87	0.00	0.00	0.00	914.18	-79.96	1632.78	896.58	24.03	1629.13	762.66	-114.53	1639.18	740.22	-6.54	1633.74	299.20	-365.90	76.03	898.16	-343.86	74.34	281.37
6.57000	1191.80	53.44	80.95	1168.95	49.00	90.05	1002.63	75.14	112.73	1008.39	78.46	163.82	802.13	-84.53	105.75	775.77	-74.48	110.94	619.14	-96.57	111.05	624.54	-100.76	156.77	875.56	-34.13	1269.41	0.00	0.00	0.00	921.41	-79.59	1630.82	904.32	24.28	1626.48	769.20	-113.17	1638.09	747.12	-4.75	1631.92	298.37	-365.82	75.84	898.05	-343.70	74.45	280.72
6.58000	1212.34	50.45	81.30	1189.12	46.47	89.65	1023.26	76.26	110.28	1027.42	80.53	161.57	802.34	-84.38	105.44	776.04	-74.28	110.64	619.17	-96.46	111.18	624.77	-100.77	157.01	883.44	-34.12	1267.73	0.00	0.00	0.00	927.77	-79.29	1628.85	911.13	24.68	1623.91	775.84	-111.52	1636.89	754.37	-3.50	1630.03	299.11	-365.86	76.01	897.61	-343.64	74.32	280.16
6.59000	1231.40	47.86	82.81	1208.51	44.29	90.93	1042.76	77.53	108.75	1045.69	81.51	159.88	801.68	-84.66	105.28	776.38	-74.39	110.36	619.21	-96.52	111.31	625.08	-100.92	157.27	888.74	-34.52	1266.23	0.00	0.00	0.00	934.46	-78.84	1626.74	918.56	25.26	1621.30	782.44	-110.07	1635.50	761.55	-2.04	1628.05	299.27	-366.06	76.00	897.32	-343.39	74.40	279.96
6.60000	1249.79	44.91	85.25	1226.83	41.50	92.66	1061.31	78.81	108.05	1062.89	82.39	158.99	802.44	-84.71	105.35	776.36	-74.39	110.12	619.25	-96.46	111.48	625.43	-100.90	157.52	895.91	-34.67	1264.37	0.00	0.00	0.00	941.38	-78.48	1624.57	925.53	25.59	1618.70	789.11	-108.71	1634.02	768.97	-0.89	1626.00	299.02	-365.97	75.88	897.44	-343.91	74.21	280.33
6.61000	1266.10	42.25	87.46	1243.08	39.48	95.07	1078.53	79.62	107.74	1078.51	82.81	158.45	802.79	-84.48	105.37	776.58	-74.62	110.07	619.25	-96.77	111.82	625.73	-101.11	157.92	901.10	-34.69	1262.44	0.00	0.00	0.00	948.08	-78.27	1622.38	933.36	26.19	1615.88	795.87	-107.20	1632.51	776.47	0.86	1623.98	298.57	-365.75	75.74	897.62	-344.04	74.23	280.16
6.62000	1282.23	41.65	91.10	1258.34	38.71	97.82	1093.81	79.74	107.46	1092.66	82.54	157.93	802.35	-84.50	105.27	776.55	-74.82	109.94	619.40	-96.64	111.97	626.01	-101.42	158.40	908.93	-34.46	1260.78	0.00	0.00	0.00	954.83	-78.06	1620.07	940.64	26.66	1613.13	802.64	-105.74	1630.94	784.05	2.17	1622.00	298.98	-365.83	75.84	897.74	-343.80	74.42	280.09
6.63000	1295.70	40.95	93.27	1271.99	38.36	99.70	1107.33	79.21	106.88	1105.07	82.50	157.33	802.78	-84.33	105.19	777.07	-74.71	109.78	619.46	-96.95	112.47	626.43	-101.51	158.86	915.48	-34.44	1258.96	0.00	0.00	0.00	962.07	-77.85	1617.72	949.18	27.13	1610.29	809.46	-104.05	1629.36	791.75	3.50	1620.04	298.29	-365.83	75.69	897.56	-343.73	74.33	280.35
6.64000	1307.93	40.85	93.99	1283.93	38.27	100.39	1118.78	78.71	106.05	1116.02	82.19	156.38	802.61	-84.82	105.07	776.91	-74.44	109.89	619.57	-97.05	112.92	626.84	-101.54	159.43	922.61	-33.84	1257.18	0.00	0.00	0.00	968.66	-77.54	1615.38	956.47	27.13	1607.62	816.29	-102.36	1627.73	799.12	5.98	1617.84	299.44	-365.81	76.10	897.34	-343.55	74.36	280.41
6.65000	1318.23	41.86	93.55	1294.46	39.49	99.65	1128.81	77.21	104.37	1125.78	81.64	154.84	802.15	-84.77	104.73	776.76	-75.25	109.68	619.76	-96.97	113.42	627.36	-101.48	160.09	930.63	-33.36	1255.31	0.00	0.00	0.00	975.71	-77.49	1612.94	963.96	27.61	1604.84	823.11	-100.84	1626.03	806.84	7.85	1615.76	299.18	-365.84	75.85	897.01	-343.89	74.16	280.15
6.66000	1326.97	43.24	91.31	1303.23	40.08	97.57	1137.23	75.62	102.03	1134.27	81.10	152.71	803.37	-84.99	105.03	776.85	-74.78	109.66	619.95	-97.05	114.15	627.91	-101.78	161.01	937.78	-33.06	1253.47	0.00	0.00	0.00	982.56	-77.35	1610.48	972.01	28.37	1602.02	829.95	-99.20	1624.28	814.62	9.42	1613.68	298.36	-365.76	75.72	897.52	-343.91	74.40	280.58
6.67000	1333.69	44.32	86.90	1309.96	40.75	93.72	1143.61	75.43	99.53	1141.31	81.00	150.14	803.14	-84.61	105.02	777.51	-75.51	109.49	620.14	-97.25	115.00	628.47	-101.76	161.91	943.66	-32.64	1251.90	0.00	0.00	0.00	989.63	-77.02	1608.00	979.83	28.81	1599.22	836.83	-97.63	1622.40	822.41	10.91	1611.57	298.35	-365.65	75.77	897.18	-344.22	74.40	280.74
6.68000	1339.01	45.40	81.39	1315.68	41.62	88.40	1149.04	75.12	96.47	1147.21	80.97	147.12	802.73	-84.74	104.71	777.39	-75.51	109.54	620.37	-97.60	116.11	629.04	-102.28	163.21	951.73	-32.04	1250.30	0.00	0.00	0.00	996.69	-76.75	1605.53	987.96	29.36	1596.48	843.73	-95.91	1620.40	830.19	13.29	1609.21	298.65	-365.67	75.82	897.50	-343.91	74.31	280.44
6.69000	1342.46	45.76	74.63	1319.57	41.99	82.52	1153.22	75.12	93.17	1152.11	80.60	143.52	801.96	-85.30	104.21	777.20	-75.71	109.26	620.69	-98.01	117.41	629.78	-102.38	164.55	960.25	-31.26	1248.68	0.00	0.00	0.00	1003.58	-76.38	1603.16	995.72	30.14	1593.69	850.61	-94.21	1618.29	838.12	15.09	1606.81	298.35	-366.05	75.71	897.49	-343.79	74.39	280.77
6.70000	1345.10	45.25	66.85	1321.17	41.72	75.34	1156.13	75.46	89.66	1155.81	80.48	139.62	802.52	-85.04	104.21	777.39	-75.82	109.20	621.15	-98.12	118.83	630.72	-102.39	166.01	967.87	-30.53	1246.85	0.00	0.00	0.00	1011.02	-75.91	1600.77	1003.37	30.54	1591.09	857.55	-92.52	1616.09	845.92	17.19	1604.20	298.56	-365.78	75.82	897.44	-344.02	74.40	280.43
6.71000	1346.24	44.61	57.81	1323.75	41.73	67.24	1158.07	75.65	85.87	1158.69	79.93	135.32	802.65	-85.09	103.89	778.18	-76.73	109.02	621.65	-98.38	120.49	631.83	-102.78	167.85	974.32	-29.82	1244.77	0.00	0.00	0.00	1018.57	-75.24	1598.47	1010.93	31.26	1588.43	864.60	-90.59	1613.84	853.75	19.40	1601.49	298.72	-365.85	75.88	896.84	-344.01	74.31	280.55
6.72000	1345.89	44.56	49.41	1323.46	41.14	58.22	1159.00	75.17	81.67	1160.60	79.58	130.81	803.48	-85.28	104.09	778.26	-76.48	108.95	622.18	-98.59	122.37	633.05	-102.89	169.79	981.98	-28.98	1242.93	0.00	0.00	0.00	1025.54	-74.71	1596.22	1019.05	32.17	1585.82	871.72	-88.59	1611.48	861.55	21.22	1598.73	298.51	-365.80	75.78	897.49	-343.69	74.57	280.37
6.73000	1343.96	44.02	39.23	1322.15	40.67	48.57	1159.22	73.88	77.14	1161.76	78.66	125.96	804.26	-85.34	103.74	778.81	-76.38	108.99	622.88	-99.00	124.53	634.46	-102.75	171.86	992.12	-27.99	1240.73	0.00	0.00	0.00	1032.55	-73.89	1593.95	1026.60	32.98	1583.29	878.79	-86.94	1608.99	869.42	22.92	1595.94	298.40	-365.92	75.63	896.80	-344.12	74.23	280.28
6.74000	1341.47	42.77	29.10	1319.95	39.99	38.48	1158.12	73.09	72.80	1162.08	77.82	120.94	803.30	-85.51	103.31	778.26	-75.74	109.17	623.70	-99.32	126.92	636.05	-103.06	174.35	1000.59	-26.92	1238.50	0.00	0.00	0.00	1040.01	-72.82	1591.67	1035.25	33.96	1580.60	885.95	-85.27	1606.43	876.82	25.94	1592.91	298.55	-365.91	75.72	896.99	-344.20	74.37	280.47
6.75000	1338.36	39.26	31.14	1316.10	36.89	36.09	1157.01	72.05	67.34	1161.20	76.95	116.01	803.58	-85.42	103.17	779.49	-76.85	108.85	624.72	-99.65	129.62	638.04	-102.87	176.88	1011.91	-25.85	1236.51	0.00	0.00	0.00	1047.24	-71.97	1589.44	1043.06	34.83	1578.07	893.19	-83.58	1603.79	884.52	27.71	1589.99	299.02	-365.74	75.87	897.55	-343.77	74.69	279.70
6.76000	1339.17	39.17	30.80	1314.50	34.67	35.58	1153.82	69.54	59.33	1158.16	73.43	109.45	803.58	-85.41	102.74	779.19	-76.05	108.87	625.96	-100.05	132.56	640.09	-103.34	179.90	1019.94	-24.91	1234.35	0.00	0.00	0.00	1054.90	-70.79	1587.23	1051.53	35.71	1575.49	900.48	-82.01	1601.06	892.19	29.67	1587.02	297.87	-366.02	75.61	896.82	-343.87	74.54	280.31
6.77000	1338.60	39.31	30.49	1315.41	35.48	36.12	1151.05	67.89	53.68	1153.43	69.54	102.87	804.20	-85.63	102.69	780.15	-76.26	109.13	627.42	-100.46	135.80	642.77	-103.23	182.95	1027.72	-24.26	1232.08	0.00	0.00	0.00	1062.74	-69.62	1585.05	1062.52	36.09	1571.36	907.88	-80.46	1598.34	899.87	31.67	1584.15	296.92	-365.96	75.35	896.78	-344.12	74.56	279.67
6.78000	1337.99	38.65	31.25	1314.22	34.72	36.05	1148.73	66.64	48.96	1148.18	66.35	98.41	804.32	-85.52	102.49	780.16	-75.56	109.40	629.26	-100.76	139.33	645.78	-103.93	186.59	1035.75	-23.30	1229.63	0.00	0.00	0.00	1069.70	-68.67	1583.11	1070.93	37.12	1568.88	915.30	-78.75	1595.75	907.75	33.23	1581.43	298.61	-366.31	75.71	897.29	-343.84	74.68	280.19
6.79000	1336.89	38.14	31.09	1314.04	34.69	36.04	1147.00	66.33	45.13	1145.25	64.32	93.95	805.21	-85.10	102.57	781.07	-75.87	109.64	631.42	-101.32	143.40	649.40	-104.12	190.36	1043.84	-22.77	1227.32	0.00	0.00	0.00	1077.46	-67.43	1581.26	1078.69	38.57	1567.03	922.77	-77.40	1593.16	915.53	34.76	1578.88	298.50	-365.74	75.89	897.15	-343.92	74.63	280.73
6.80000	1336.82	38.37	30.96	1313.18	34.65	35.52	1145.84	66.52	41.90	1144.19	64.69	90.75	804.43	-85.23	102.28	781.08	-75.99	109.93	634.01	-102.07	147.87	653.58	-104.73	194.59	1053.47	-21.97	1225.13	0.00	0.00	0.00	1084.73	-66.33	1579.52	1086.59	39.36	1565.38	930.39	-75.87	1590.64	923.48	36.02	1576.40	298.80	-365.54	75.89	896.97	-343.96	74.49	280.17
6.81000	1337.36	38.19	31.36	1313.60	34.79	35.65	1145.15	66.16	39.00	1143.93	65.23	88.32	805.28	-85.90	102.40	781.56	-77.09	111.08	637.23	-103.02	152.78	658.52	-105.86	199.22	1060.80	-21.35	1222.79	0.00	0.00	0.00	1092.25	-65.28	1577.92	1094.44	40.38	1563.84	938.00	-74.35	1588.23	931.26	37.26	1573.96	298.69	-365.76	76.08	896.98	-343.93	74.58	279.48
6.82000	1337.34	38.08	31.51	1313.40	34.62	35.98	1144.76	65.31	35.95	1143.56	65.36	85.83	806.02	-85.74	102.68	782.46	-78.94	113.36	641.14	-104.33	158.20	664.37	-107.18	204.13	1071.02	-20.54	1220.68	0.00	0.00	0.00	1099.84	-64.07	1576.50	1102.13	42.21	1562.40	945.67	-73.14	1585.87	939.01	38.57	1571.72	297.95	-365.74	75.79	897.20	-343.85	74.69	280.38
6.83000	1336.61	38.11	31.45	1312.48	34.48	35.63	1144.29	65.19	33.46	1143.23	65.45	83.27	806.32	-85.32	102.73	783.48	-79.50	114.27	645.85	-105.96	164.23	671.26	-109.20	209.48	1080.69	-19.83	1218.73	0.00	0.00	0.00	1107.69	-62.86	1575.11	1110.00	42.92	1561.22	953.48	-71.82	1583.70	946.75	40.15	1569.65	298.34	-365.55	75.96	897.60	-343.76	74.76	280.06
6.84000	1336.38	37.73	31.63	1312.46	34.73	35.62	1143.67	65.98	31.19	1142.85	65.53	80.76	806.82	-85.57	102.78	787.18	-81.03	120.28	651.58	-107.66	170.72	679.28	-111.44	215.10	1091.00	-18.61	1217.05	0.00	0.00	0.00	1115.85	-61.76	1573.84	1117.50	44.77	1560.14	961.34	-70.73	1581.62	954.47	41.37	1567.76	298.01	-365.81	75.95	897.10	-343.61	74.83	279.69
6.85000	1336.37	37.71	31.82	1311.43	34.13	35.76	1143.23	65.80	28.77	1142.64	64.73	77.89	807.64	-86.11	102.99	781.62	-87.66	117.80	658.52	-109.04	177.55	688.63	-113.76	220.94	1098.54	-17.70	1215.30	0.00	0.00	0.00	1123.91	-60.59	1572.60	1122.99	46.15	1561.26	969.18	-70.00	1579.64	962.21	42.17	1566.08	298.37	-365.82	75.97	896.74	-343.53	74.75	279.84
6.86000	1336.58	37.34	32.09	1312.33	34.27	35.93	1142.55	66.11	28.24	1142.38	65.13	75.63	807.42	-86.41	102.89	797.82	-81.28	123.95	666.45	-110.19	184.93	699.23	-115.78	226.90	1107.91	-16.38	1214.02	0.00	0.00	0.00	1131.61	-59.43	1571.43	1129.56	47.43	1561.06	977.06	-69.25	1577.72	969.99	43.23	1564.44	297.95	-365.70	75.99	896.97	-343.49	74.64	280.42
6.87000	1336.90	37.36	32.12	1311.63	34.14	35.42	1142.60	65.38	27.84	1142.64	64.23	73.73	809.47	-86.29	103.25	796.33	-80.95	123.00	675.46	-111.71	193.27	710.89	-118.18	233.52	1118.52	-15.05	1212.68	0.00	0.00	0.00	1139.36	-58.27	1570.35	1137.26	48.71	1560.38	985.00	-68.48	1575.70	977.74	43.99	1562.76	298.22	-365.74	76.03	897.32	-343.86	74.69	280.66
6.88000	1336.28	36.95	31.91	1312.30	34.10	35.47	1142.67	64.53	27.92	1143.25	63.62	72.96	812.00	-87.26	103.10	803.51	-80.85	125.05	685.65	-112.33	202.03	723.59	-120.48	240.69	1127.33	-13.62	1211.22	0.00	0.00	0.00	1147.45	-57.26	1569.45	1144.77	49.96	1560.03	992.95	-67.86	1573.74	985.57	44.73	1561.20	298.35	-365.70	76.19	896.62	-343.86	74.68	280.68
6.89000	1335.67	36.57	31.61	1311.95	33.59	35.53	1142.80	64.13	28.05	1144.18	63.90	73.10	814.49	-88.12	102.53	798.21	-80.98	122.42	697.23	-113.01	211.73	737.35	-122.43	248.33	1135.65	-12.10	1210.05	0.00	0.00	0.00	1155.55	-56.28	1568.94	1152.79	51.05	1560.04	1000.87	-67.16	1572.07	993.67	44.95	1560.02	298.93	-366.04	76.43	896.50	-344.05	74.63	281.11
6.90000	1336.45	36.92	31.78	1312.70	33.58	35.73	1142.74	64.04	28.06	1145.21	64.34	73.24	817.19	-88.11	103.25	802.50	-79.68	122.60	709.96	-113.98	222.23	752.23	-123.44	256.00	1144.36	-10.93	1208.98	0.00	0.00	0.00	1163.67	-55.44	1568.85	1160.37	51.66	1560.50	1008.89	-66.34	1570.88	1001.60	46.02	1559.27	299.28	-365.89	76.40	897.07	-343.92	74.85	281.01
6.91000	1336.34	36.84	31.76	1312.51	33.22	35.88	1142.88	63.80	27.85	1145.75	64.78	73.55	821.83	-88.89	102.69	806.15	-77.31	123.59	723.87	-115.38	233.29	768.20	-124.10	263.82	1153.87	-9.92	1207.97	0.00	0.00	0.00	1171.58	-54.67	1569.15	1168.04	52.82	1561.17	1016.89	-65.62	1570.05	1009.58	47.04	1558.78	298.55	-365.90	76.32	896.32	-343.88	74.74	280.93
6.92000	1335.85	36.62	31.73	1311.98	33.41	35.59	1142.57	64.86	28.11	1146.07	65.01	73.83	827.43	-89.06	102.18	813.15	-78.20	124.82	738.32	-116.26	244.13	784.96	-124.60	271.85	1160.90	-9.26	1207.13	0.00	0.00	0.00	1179.64	-53.82	1569.77	1175.70	53.60	1562.09	1024.86	-64.79	1569.45	1017.75	47.65	1558.57	298.87	-365.74	76.38	897.12	-344.00	74.75	280.30
6.93000	1336.97	36.94	32.06	1311.64	33.89	35.24	1142.67	64.71	27.72	1146.30	65.60	74.06	833.06	-89.92	100.68	823.18	-79.58	126.07	752.84	-116.11	254.85	802.48	-123.67	279.49	1170.29	-8.73	1206.76	0.00	0.00	0.00	1187.35	-52.86	1570.64	1184.72	54.55	1563.09	1032.90	-64.03	1569.01	1025.53	48.98	1558.23	298.62	-365.73	76.28	897.31	-344.03	74.72	279.87
6.94000	1335.97	36.96	31.84	1311.95	33.59	35.64	1142.45	65.59	27.90	1146.22	66.72	74.38	839.36	-91.72	98.63	834.46	-81.81	127.56	767.40	-116.52	264.52	820.19	-122.11	286.78	1176.55	-8.51	1206.21	0.00	0.00	0.00	1195.38	-52.11	1571.66	1192.80	55.44	1564.21	1040.98	-63.20	1568.74	1033.72	49.35	1558.07	298.23	-365.81	76.25	896.88	-343.85	75.08	281.26
6.95000	1336.07	36.86	31.99	1311.98	33.55	35.74	1142.70	65.12	27.52	1146.50	66.79	74.12	851.76	-93.98	102.32	845.90	-84.41	129.88	786.75	-116.41	271.69	838.58	-120.14	292.91	1185.59	-8.11	1205.87	0.00	0.00	0.00	1203.29	-51.28	1572.70	1200.30	56.06	1565.44	1049.04	-62.68	1568.62	1041.75	49.81	1557.95	298.56	-365.84	76.22	896.55	-343.75	75.20	280.61
6.96000	1335.74	36.99	31.83	1312.04	33.74	35.75	1142.38	65.94	27.84	1146.65	66.56	73.83	866.85	-97.51	106.33	863.39	-86.99	134.02	806.16	-112.71	277.03	857.00	-118.21	297.70	1193.02	-7.85	1205.80	0.00	0.00	0.00	1211.21	-50.48	1573.81	1207.63	57.06	1566.59	1057.15	-62.12	1568.69	1049.52	50.62	1558.03	298.54	-365.91	76.20	895.44	-343.92	74.95	280.49
6.97000	1335.92	37.00	31.99	1312.15	33.78	35.82	1142.51	65.84	27.64	1146.47	67.24	73.94	886.41	-101.25	110.88	882.15	-89.69	137.93	823.80	-110.69	281.27	875.28	-115.34	301.93	1200.64	-7.83	1205.97	0.00	0.00	0.00	1219.34	-49.67	1574.90	1215.44	57.85	1567.83	1065.17	-61.68	1568.96	1057.47	50.79	1558.38	299.37	-365.39	76.53	895.66	-344.01	74.99	281.33
6.98000	1335.51	37.12	31.80	1311.87	33.84	35.68	1142.54	65.73	27.63	1146.55	67.79	74.05	907.03	-105.21	114.02	902.10	-92.33	140.67	842.80	-108.32	283.84	893.66	-112.39	305.30	1207.33	-7.63	1206.34	0.00	0.00	0.00	1226.79	-49.15	1575.95	1223.30	58.37	1568.96	1073.08	-61.38	1569.44	1065.39	50.99	1559.01	299.78	-365.47	76.64	895.48	-343.98	75.02	281.20
6.99000	1335.46	37.28	31.81	1311.19	34.11	35.37	1142.73	65.57	27.52	1146.74	68.19	74.13	928.26	-108.42	116.33	923.65	-94.67	142.43	862.61	-105.89	284.97	912.65	-109.33	306.96	1214.35	-7.41	1206.96	0.00	0.00	0.00	1234.98	-48.60	1576.93	1231.11	58.98	1570.24	1080.92	-61.16	1570.06	1073.00	51.00	1559.95	299.14	-365.75	76.49	896.02	-343.89	75.25	280.51
7.00000	1335.36	37.42	31.52	1311.52	34.24	35.42	1142.54	66.28	27.81	1146.97	68.17	74.28	951.71	-111.02	117.77	945.38	-96.78	142.84	882.50	-103.40	284.61	931.97	-106.56	306.98	1219.78	-7.18	1207.29	0.00	0.00	0.00	1242.77	-48.26	1577.86	1238.05	58.75	1571.68	1088.70	-60.94	1570.83	1080.55	51.84	1560.91	298.99	-365.94	76.40	896.61	-343.58	74.79	280.84
7.01000	1334.94	37.15	31.69	1311.68	34.15	35.54	1142.69	66.15	27.87	1146.99	68.04	74.42	974.73	-113.60	117.72	968.28	-98.40	142.36	902.79	-100.90	282.87	951.28	-104.12	305.65	1226.56	-6.60	1208.09	0.00	0.00	0.00	1250.55	-48.04	1578.73	1245.56	59.22	1572.89	1096.29	-60.91	1571.66	1088.08	51.80	1562.27	298.42	-366.12	76.20	896.52	-343.58	74.41	281.11
7.02000	1335.08	37.30	31.64	1311.04	34.45	35.10	1142.94	65.49	27.72	1147.27	67.32	74.43	998.07	-115.60	116.46	989.62	-99.99	140.18	923.47	-98.22	279.66	970.95	-101.52	302.94	1234.20	-5.92	1208.90	0.00	0.00	0.00	1257.93	-48.13	1579.49	1253.48	59.32	1574.23	1103.81	-60.81	1572.48	1095.51	51.76	1563.67	299.57	-365.86	76.60	897.05	-343.58	74.52	280.67
7.03000	1335.48	37.30	31.61	1310.98	34.36	35.13	1142.80	65.97	27.96	1147.06	67.69	74.98	1021.17	-117.45	113.66	1012.58	-101.01	136.97	944.14	-96.29	275.28	990.42	-99.73	299.15	1240.45	-5.34	1209.49	0.00	0.00	0.00	1265.27	-48.10	1580.31	1261.95	59.41	1575.50	1111.17	-60.75	1573.23	1103.01	51.54	1565.05	299.62	-365.86	76.48	897.34	-343.55	74.58	281.17
7.04000	1335.41	37.23	31.60	1311.41	34.16	35.28	1142.82	65.78	28.03	1146.91	67.94	75.38	1046.27	-118.32	110.54	1035.91	-101.57	132.89	964.93	-94.14	269.18	1010.00	-97.79	294.02	1246.67	-4.46	1210.16	0.00	0.00	0.00	1272.31	-48.35	1581.06	1268.89	59.03	1576.89	1118.35	-60.65	1573.90	1110.01	52.42	1566.26	299.00	-365.79	76.28	897.13	-343.73	74.53	280.97
7.05000	1335.20	37.17	31.47	1311.30	34.42	35.15	1142.93	65.58	28.14	1147.03	67.72	75.65	1072.09	-119.02	106.28	1060.48	-101.78	128.13	985.77	-91.93	261.55	1029.66	-96.25	287.90	1252.97	-3.47	1210.77	0.00	0.00	0.00	1279.58	-48.68	1581.79	1275.32	58.90	1578.20	1125.33	-60.54	1574.49	1117.37	52.44	1567.40	298.83	-365.23	76.44	897.50	-343.50	74.67	280.43
7.06000	1336.01	37.42	31.61	1311.12	34.55	34.97	1142.85	65.30	28.18	1147.17	67.99	76.09	1097.78	-118.57	101.26	1086.33	-101.51	122.55	1006.55	-90.93	252.97	1049.48	-94.96	280.76	1259.87	-2.45	1211.29	0.00	0.00	0.00	1286.58	-49.01	1582.50	1282.58	58.66	1579.43	1132.20	-60.32	1575.00	1124.78	52.35	1568.45	298.15	-365.77	76.11	896.85	-343.48	74.64	280.63
7.07000	1335.95	37.34	31.45	1311.32	34.53	34.95	1142.81	65.35	28.53	1147.46	67.64	76.31	1125.93	-118.57	95.57	1114.03	-100.80	116.77	1027.98	-89.43	242.76	1069.65	-93.76	272.49	1265.78	-1.20	1211.84	0.00	0.00	0.00	1293.44	-49.23	1583.24	1290.04	57.91	1580.65	1138.88	-60.12	1575.43	1131.97	52.41	1569.38	298.70	-366.30	76.27	897.17	-344.00	74.55	281.92
7.08000	1335.26	37.04	31.22	1311.06	34.21	34.89	1142.93	65.09	28.65	1147.58	68.14	77.00	1154.62	-117.21	89.75	1141.32	-100.14	109.98	1049.92	-88.76	231.44	1090.49	-92.41	263.03	1273.17	-0.29	1212.12	0.00	0.00	0.00	1299.74	-49.55	1583.98	1297.81	57.67	1581.64	1145.44	-59.76	1575.79	1139.03	53.08	1570.11	299.62	-365.78	76.67	897.23	-343.64	74.59	280.57
7.09000	1335.85	37.04	31.31	1311.10	34.39	34.66	1142.94	65.58	29.30	1147.97	67.54	77.22	1183.94	-114.31	84.84	1171.03	-99.38	102.95	1072.67	-88.32	219.08	1111.36	-91.84	252.88	1279.76	0.66	1212.38	0.00	0.00	0.00	1306.57	-49.97	1584.53	1304.90	57.51	1582.55	1151.89	-59.37	1576.04	1145.92	53.64	1570.69	299.56	-365.65	76.67	897.43	-343.59	74.66	280.58
7.10000	1336.40	36.78	31.48	1310.72	34.03	34.76	1143.20	65.10	29.45	1148.25	67.42	77.65	1214.33	-112.18	77.96	1201.36	-97.90	95.87	1096.33	-87.90	206.05	1132.60	-91.86	241.90	1287.32	1.81	1212.51	0.00	0.00	0.00	1312.68	-50.10	1585.15	1311.85	57.62	1583.28	1158.37	-58.73	1576.21	1152.81	54.59	1571.03	299.17	-365.79	76.43	897.15	-343.55	74.37	281.13
7.11000	1335.91	36.35	31.43	1310.99	34.33	34.33	1143.39	64.60	29.56	1148.34	67.42	78.02	1247.20	-109.98	71.73	1232.25	-96.00	88.76	1120.11	-88.40	192.65	1154.64	-91.68	230.00	1295.07	2.79	1212.68	0.00	0.00	0.00	1318.95	-50.21	1585.65	1320.01	57.30	1583.69	1164.75	-58.08	1576.23	1159.74	55.28	1571.14	298.96	-365.94	76.35	897.07	-343.52	74.51	280.72
7.12000	1336.54	36.12	31.77	1309.41	35.52	36.23	1143.46	64.26	29.78	1148.56	67.21	78.28	1280.99	-109.16	63.65	1264.00	-93.91	82.15	1144.52	-88.66	178.58	1176.99	-91.91	217.84	1301.95	3.65	1212.74	0.00	0.00	0.00	1325.35	-50.38	1586.03	1329.98	55.47	1581.85	1171.17	-57.30	1576.08	1166.71	55.69	1571.10	298.81	-366.11	76.30	897.34	-343.20	74.83	280.68
7.13000	1339.89	37.61	36.57	1310.32	34.78	36.86	1143.38	64.15	30.08	1148.83	66.57	78.36	1313.72	-106.93	57.71	1294.91	-91.86	75.48	1169.35	-89.67	164.40	1199.78	-92.77	205.71	1308.00	4.33	1212.64	0.00	0.00	0.00	1331.84	-50.40	1586.28	1336.89	56.24	1581.47	1177.49	-56.66	1575.78	1173.39	56.69	1570.76	298.08	-366.18	76.18	897.72	-343.45	75.01	280.83
7.14000	1340.08	36.64	37.10	1311.01	34.23	37.38	1143.54	63.86	30.41	1148.97	66.49	78.67	1345.89	-104.72	52.48	1326.91	-89.90	69.82	1194.84	-89.94	149.76	1222.81	-94.11	193.62	1315.13	5.22	1212.46	0.00	0.00	0.00	1337.74	-50.40	1586.47	1343.68	56.20	1581.55	1183.78	-56.01	1575.29	1180.17	57.29	1570.15	298.78	-365.77	76.47	898.28	-343.75	74.91	279.65
7.15000	1341.29	36.34	38.26	1311.86	33.75	38.31	1143.47	63.34	30.56	1149.25	65.88	78.68	1379.07	-103.34	47.91	1358.94	-88.23	64.76	1221.12	-90.15	135.36	1246.15	-95.18	181.35	1323.01	6.04	1212.04	0.00	0.00	0.00	1344.34	-49.93	1586.50	1349.97	56.98	1581.27	1190.13	-55.37	1574.65	1186.94	57.65	1569.34	298.64	-366.00	76.34	897.68	-343.62	74.75	279.78
7.16000	1340.05	36.66	38.43	1312.15	34.29	38.88	1143.72	62.28	30.48	1149.36	65.77	78.87	1411.56	-102.10	44.31	1390.02	-86.96	60.08	1247.67	-90.88	121.44	1270.01	-96.35	169.26	1330.38	6.86	1211.29	0.00	0.00	0.00	1350.50	-49.48	1586.42	1356.90	56.39	1581.20	1196.56	-54.65	1573.87	1193.46	58.41	1568.34	298.36	-365.77	76.33	897.56	-343.66	74.70	280.44
7.17000	1341.88	37.30	39.60	1312.82	34.49	39.54	1143.59	62.49	30.85	1149.42	65.54	78.94	1443.30	-100.45	41.65	1421.23	-86.03	56.32	1274.67	-92.50	108.50	1294.20	-97.42	157.45	1336.78	7.50	1210.46	0.00	0.00	0.00	1357.05	-48.99	1586.20	1363.39	56.70	1580.80	1203.03	-54.23	1572.97	1200.08	58.84	1567.22	298.03	-366.07	76.07	897.45	-343.65	74.75	279.92
7.18000	1340.92	38.14	38.88	1312.56	35.20	39.26	1143.57	62.14	30.91	1149.57	65.17	78.81	1474.60	-99.73	39.94	1451.55	-85.36	53.38	1301.86	-94.90	96.86	1319.16	-98.38	146.21	1344.79	7.97	1209.55	0.00	0.00	0.00	1363.43	-48.25	1585.91	1369.41	58.18	1580.13	1209.63	-53.80	1572.01	1206.51	59.14	1565.97	298.83	-365.79	76.25	897.95	-343.93	74.80	280.17
7.19000	1340.32	39.00	37.92	1312.98	33.24	36.14	1143.50	62.19	31.01	1149.83	64.61	78.59	1505.99	-99.39	39.22	1482.79	-84.97	51.88	1329.82	-96.83	85.77	1343.99	-99.65	135.54	1351.64	8.65	1208.54	0.00	0.00	0.00	1370.28	-47.37	1585.49	1372.03	59.82	1582.29	1216.25	-53.79	1570.98	1212.81	59.29	1564.76	298.70	-366.08	76.28	897.49	-343.70	74.68	280.81
7.20000	1336.87	36.87	32.49	1312.14	33.33	35.75	1143.53	61.75	30.84	1149.56	65.31	78.81	1536.85	-98.78	40.07	1513.52	-84.85	51.37	1357.97	-97.48	74.66	1368.21	-102.30	126.02	1357.48	8.98	1207.39	0.00	0.00	0.00	1377.01	-46.57	1584.94	1376.85	61.18	1582.23	1223.16	-53.71	1569.89	1218.98	59.46	1563.37	297.95	-366.16	76.17	897.58	-343.40	74.80	280.88
7.21000	1337.28	37.43	32.20	1312.06	33.90	35.37	1143.29	62.51	31.23	1149.78	64.76	78.50	1566.65	-99.33	41.29	1542.11	-85.11	51.23	1385.93	-99.18	64.74	1392.66	-104.64	117.12	1365.15	9.29	1206.33	0.00	0.00	0.00	1383.50	-45.79	1584.31	1381.97	61.96	1581.49	1230.10	-53.87	1568.68	1225.32	59.10	1561.85	299.00	-365.60	76.40	898.00	-343.18	75.06	279.68
7.22000	1336.76	37.97	31.75	1311.68	33.97	35.25	1143.36	62.16	31.13	1149.78	65.14	78.68	1595.29	-101.09	42.82	1570.52	-85.77	52.29	1412.86	-102.57	56.74	1416.84	-107.26	109.26	1372.11	9.75	1205.07	0.00	0.00	0.00	1390.38	-44.80	1583.57	1387.79	62.73	1580.52	1237.14	-53.93	1567.38	1231.54	59.08	1560.27	298.31	-365.71	76.25	897.50	-343.45	74.84	280.64
7.23000	1336.79	37.93	31.91	1311.76	34.28	35.25	1143.51	61.89	31.11	1150.05	64.76	78.71	1623.10	-101.99	45.94	1598.08	-86.53	54.55	1440.35	-104.65	49.18	1440.89	-110.07	102.48	1379.88	9.80	1203.84	0.00	0.00	0.00	1397.43	-44.21	1582.65	1394.27	63.52	1579.42	1244.18	-54.26	1565.96	1237.82	58.41	1558.68	298.08	-366.03	76.14	897.56	-343.79	74.67	279.84
7.24000	1336.10	38.21	31.56	1310.93	34.68	34.72	1143.36	62.16	31.44	1150.17	64.99	78.99	1649.73	-102.04	50.69	1623.79	-87.39	57.29	1466.36	-108.62	43.87	1464.57	-112.25	96.53	1387.32	9.85	1202.42	0.00	0.00	0.00	1404.16	-43.41	1581.76	1400.80	64.04	1578.26	1251.13	-54.82	1564.43	1244.03	58.03	1556.92	299.37	-365.72	76.54	898.10	-343.57	74.85	279.92
7.25000	1335.33	38.13	31.40	1310.81	34.56	34.85	1143.61	61.53	31.46	1150.26	65.35	79.37	1674.12	-102.81	55.44	1649.17	-89.15	59.21	1492.51	-110.53	39.12	1487.38	-114.98	92.00	1394.90	9.66	1201.09	0.00	0.00	0.00	1411.03	-42.72	1580.77	1407.48	64.76	1577.01	1258.27	-55.43	1562.83	1250.37	57.31	1555.07	299.31	-365.75	76.52	897.85	-343.33	74.85	280.08
7.26000	1335.50	38.24	31.46	1311.48	34.61	34.93	1143.66	61.76	31.99	1150.42	65.36	79.76	1697.65	-103.43	61.64	1672.84	-90.55	63.18	1516.82	-114.12	36.85	1509.38	-117.49	88.92	1401.80	9.42	1199.66	0.00	0.00	0.00	1418.19	-42.24	1579.70	1413.66	65.57	1575.69	1265.45	-56.10	1561.14	1256.95	56.09	1553.25	298.96	-365.65	76.43	897.41	-343.56	74.62	280.32
7.27000	1335.75	38.08	31.58	1311.15	34.51	34.77	1143.78	61.76	32.50	1150.73	65.18	80.12	1719.23	-104.67	67.80	1694.73	-91.58	68.17	1540.05	-116.30	35.47	1530.22	-119.47	87.15	1410.13	9.26	1198.04	0.00	0.00	0.00	1425.23	-41.76	1578.64	1419.79	65.71	1574.44	1272.81	-56.75	1559.43	1263.56	54.82	1551.38	299.34	-365.78	76.51	897.67	-343.50	74.79	279.43
7.28000	1335.71	38.27	31.29	1310.85	34.77	34.50	1143.91	61.77	33.18	1151.08	65.30	80.85	1739.89	-105.33	74.92	1714.80	-92.84	73.45	1561.50	-117.95	35.44	1549.44	-121.09	86.57	1417.08	8.87	1196.44	0.00	0.00	0.00	1432.46	-41.46	1577.61	1426.58	66.14	1573.21	1280.27	-57.56	1557.74	1270.16	53.40	1549.46	298.82	-365.64	76.37	897.69	-343.39	74.77	280.46
7.29000	1335.70	38.64	31.09	1311.98	35.21	34.66	1144.02	61.63	33.86	1151.32	65.58	81.73	1756.83	-106.34	81.73	1733.08	-93.55	79.42	1580.33	-119.07	36.33	1566.59	-121.75	86.62	1424.28	8.49	1194.68	0.00	0.00	0.00	1439.43	-41.30	1576.66	1433.36	66.23	1572.03	1287.70	-58.63	1556.08	1276.71	52.53	1547.57	298.28	-366.03	76.17	897.52	-343.37	74.78	280.30
7.30000	1335.94	38.72	31.03	1312.34	35.41	34.55	1144.27	61.56	34.79	1151.70	65.85	82.68	1771.44	-106.49	87.92	1748.27	-93.96	84.93	1596.90	-119.10	37.20	1581.50	-122.00	87.07	1431.94	7.87	1193.06	0.00	0.00	0.00	1446.50	-41.29	1575.79	1438.89	65.88	1571.00	1295.21	-59.73	1554.47	1283.22	51.69	1545.66	298.26	-366.06	76.13	897.72	-343.45	74.71	279.49
7.31000	1336.04	38.81	31.06	1311.53	35.63	34.01	1144.57	61.50	35.87	1152.30	65.98	83.83	1784.70	-107.26	93.15	1761.80	-94.37	89.67	1611.01	-118.42	37.54	1594.19	-121.70	87.21	1438.76	7.27	1191.60	0.00	0.00	0.00	1453.55	-41.46	1575.01	1445.67	65.97	1569.94	1302.75	-60.80	1552.94	1290.07	50.07	1543.92	298.40	-365.62	76.32	897.66	-343.49	74.71	279.51
7.32000	1336.34	38.83	31.06	1311.89	35.80	34.09	1144.59	62.75	37.53	1152.85	66.23	85.11	1795.25	-107.08	96.86	1773.68	-96.00	92.95	1622.60	-117.63	36.89	1604.68	-121.44	86.82	1446.87	6.74	1190.35	0.00	0.00	0.00	1460.90	-41.84	1574.35	1452.59	65.08	1569.10	1310.33	-61.93	1551.55	1297.17	47.99	1542.31	298.67	-365.98	76.29	897.45	-343.63	74.63	280.04
7.33000	1335.80	38.74	30.92	1312.13	35.76	34.31	1145.06	62.45	38.66	1153.43	67.05	86.68	1802.95	-106.43	98.17	1781.82	-95.40	94.09	1631.78	-117.45	35.51	1613.07	-121.72	85.94	1454.66	6.18	1189.36	0.00	0.00	0.00	1468.25	-42.27	1573.80	1459.00	64.51	1568.37	1317.85	-63.36	1550.28	1304.06	46.35	1540.84	298.73	-365.95	76.39	898.00	-343.64	74.64	280.40
7.34000	1336.08	39.01	30.85	1312.66	36.03	34.17	1145.32	63.15	40.35	1154.42	67.15	88.10	1809.22	-104.34	97.43	1788.51	-93.66	92.85	1638.19	-117.99	33.87	1619.32	-122.36	84.46	1462.62	5.61	1188.64	0.00	0.00	0.00	1475.61	-42.91	1573.37	1466.18	63.64	1567.72	1325.35	-65.08	1549.13	1310.92	44.69	1539.65	298.94	-366.07	76.38	898.14	-343.52	74.74	280.69
7.35000	1335.78	38.88	30.89	1311.00	36.16	33.43	1145.99	63.35	42.03	1155.53	67.63	89.89	1813.69	-101.69	93.36	1791.12	-91.26	88.89	1641.33	-118.97	32.76	1623.82	-122.92	82.82	1469.36	4.95	1188.04	0.00	0.00	0.00	1482.89	-43.84	1572.96	1473.12	63.06	1567.22	1332.93	-66.81	1548.18	1317.79	43.19	1538.53	298.95	-365.88	76.28	897.39	-343.33	74.64	281.59
7.36000	1335.95	38.72	30.99	1311.79	36.09	33.69	1146.70	63.35	43.70	1156.52	68.26	91.81	1815.95	-99.74	86.76	1793.10	-89.40	82.37	1641.78	-119.88	31.53	1626.15	-123.38	80.62	1477.74	4.11	1187.63	0.00	0.00	0.00	1490.66	-44.82	1572.63	1479.65	61.57	1566.90	1340.57	-68.57	1547.38	1324.98	41.06	1537.74	298.88	-365.86	76.37	897.40	-343.07	74.69	280.50
7.37000	1336.16	39.12	30.85	1312.74	36.59	33.57	1147.33	63.84	45.78	1157.89	68.42	93.73	1818.00	-98.73	79.40	1794.79	-88.87	75.55	1642.51	-119.40	30.29	1627.32	-122.20	78.05	1486.30	3.05	1187.45	0.00	0.00	0.00	1498.09	-46.04	1572.46	1486.52	60.12	1566.64	1347.98	-70.60	1546.71	1332.13	39.07	1537.06	298.86	-365.78	76.52	897.23	-343.45	74.53	280.99
7.38000	1336.56	38.95	31.08	1313.33	36.95	33.62	1148.28	64.29	48.07	1159.53	68.81	95.97	1821.94	-98.50	72.11	1797.72	-87.64	69.13	1644.51	-118.54	29.98	1629.43	-120.97	76.55	1494.45	1.99	1187.48	0.00	0.00	0.00	1505.11	-47.46	1572.44	1493.09	58.83	1566.58	1355.42	-72.52	1546.18	1339.42	37.22	1536.54	298.60	-365.55	76.52	897.29	-343.69	74.57	280.37
7.39000	1335.97	39.04	30.92	1312.71	36.90	33.39	1149.60	64.01	50.30	1161.02	69.68	98.85	1826.68	-98.98	63.68	1801.04	-87.02	63.00	1646.52	-117.99	30.13	1634.72	-120.31	76.35	1501.56	0.69	1187.78	0.00	0.00	0.00	1512.55	-49.09	1572.65	1500.96	57.04	1566.78	1362.74	-74.57	1545.87	1346.76	35.14	1536.26	299.77	-365.46	76.76	897.54	-343.50	74.63	281.49
7.40000	1336.54	38.94	31.27	1313.02	37.22	33.26	1150.87	64.43	53.16	1163.15	70.18	101.89	1829.89	-98.88	55.73	1804.21	-85.32	57.45	1648.21	-117.83	30.25	1639.56	-120.56	76.69	1509.90	-0.60	1188.31	0.00	0.00	0.00	1519.89	-50.96	1573.05	1507.92	55.05	1567.30	1370.13	-76.57	1545.86	1354.29	32.85	1536.28	299.06	-365.65	76.53	897.17	-343.24	74.57	281.16
7.41000	1335.72	39.45	30.67	1311.99	37.37	32.71	1152.06	65.70	56.80	1165.20	71.58	105.81	1832.49	-97.21	47.64	1806.68	-84.98	50.14	1649.60	-117.81	30.30	1642.74	-120.42	76.20	1518.10	-2.14	1189.16	0.00	0.00	0.00	1527.39	-53.17	1573.63	1515.58	53.10	1567.96	1377.52	-78.60	1546.13	1361.53	31.28	1536.63	299.07	-365.80	76.46	897.55	-343.07	74.64	281.30
7.42000	1336.11	39.37	30.95	1312.98	37.57	32.90	1154.10	66.00	60.33	1168.25	72.25	109.62	1834.71	-93.98	41.46	1807.91	-82.27	46.53	1651.03	-117.60	30.28	1645.61	-120.24	75.80	1526.65	-3.60	1190.26	0.00	0.00	0.00	1534.46	-55.36	1574.37	1523.13	50.85	1568.88	1384.97	-80.64	1546.62	1369.11	29.01	1537.29	299.32	-365.63	76.62	897.13	-343.46	74.40	280.35
7.43000	1335.92	39.54	30.78	1313.18	37.94	32.78	1156.17	67.56	64.61	1171.40	73.53	114.09	1835.89	-93.08	37.28	1808.87	-81.02	43.11	1652.09	-117.44	30.66	1648.43	-120.25	76.02	1537.02	-5.04	1191.40	0.00	0.00	0.00	1541.83	-57.78	1575.22	1530.89	48.36	1569.95	1392.45	-82.58	1547.24	1376.74	27.26	1538.09	299.83	-365.99	76.66	897.47	-343.48	74.47	280.62
7.44000	1336.36	39.76	31.04	1313.03	38.00	32.88	1158.75	68.87	69.31	1175.35	74.65	118.85	1837.18	-92.65	36.35	1809.53	-80.53	41.89	1652.68	-117.18	30.76	1650.44	-120.29	76.35	1544.80	-6.74	1192.72	0.00	0.00	0.00	1549.17	-60.58	1576.16	1538.50	46.10	1571.16	1399.88	-84.47	1548.06	1384.43	25.45	1539.13	299.00	-365.96	76.51	897.58	-343.49	74.57	280.86
7.45000	1336.38	39.95	30.83	1313.78	37.89	33.31	1162.16	69.73	74.34	1180.27	75.20	123.74	1836.95	-92.90	35.20	1809.92	-80.80	41.04	1653.02	-117.20	30.68	1651.14	-120.12	76.45	1554.34	-8.40	1194.41	0.00	0.00	0.00	1556.90	-63.15	1577.19	1546.84	43.22	1572.56	1407.31	-86.25	1549.04	1392.13	23.75	1540.36	299.23	-365.92	76.56	897.22	-343.49	74.45	280.70
7.46000	1336.66	39.84	30.86	1313.88	37.75	33.74	1166.03	70.43	79.82	1185.78	75.63	128.79	1837.05	-92.77	34.56	1810.37	-80.82	40.59	1653.04	-117.70	30.77	1651.63	-119.97	76.47	1562.82	-10.05	1196.36	0.00	0.00	0.00	1564.22	-66.07	1578.31	1554.26	40.56	1574.00	1414.54	-88.14	1550.16	1399.89	22.11	1541.73	299.20	-365.71	76.58	897.48	-343.60	74.52	281.10
7.47000	1337.14	39.99	30.76	1312.92	40.01	34.85	1170.58	71.11	85.89	1186.88	78.04	133.80	1837.02	-92.80	33.99	1810.52	-80.70	40.15	1652.88	-118.26	30.88	1652.10	-120.74	76.91	1572.00	-11.74	1198.34	0.00	0.00	0.00	1571.58	-68.99	1579.38	1561.99	37.66	1575.56	1421.79	-89.94	1551.37	1407.94	20.22	1543.31	298.66	-365.93	76.35	897.37	-343.51	74.48	280.94
7.48000	1337.63	40.22	30.67	1313.91	39.72	35.28	1175.82	71.95	92.47	1194.66	78.15	139.58	1837.70	-92.79	34.01	1810.66	-80.68	39.88	1653.13	-118.11	30.67	1652.74	-120.52	76.80	1580.43	-13.32	1200.49	0.00	0.00	0.00	1578.79	-71.92	1580.43	1569.87	35.34	1576.98	1429.07	-91.77	1552.55	1415.98	18.24	1544.88	298.76	-365.83	76.43	897.13	-343.43	74.38	281.58
7.49000	1337.90	40.21	30.56	1314.35	39.38	35.62	1182.63	71.25	98.90	1203.74	78.27	145.34	1837.71	-92.60	33.94	1810.73	-80.77	39.74	1653.11	-118.31	30.60	1652.82	-120.72	76.86	1588.82	-15.10	1202.65	0.00	0.00	0.00	1586.37	-74.68	1581.42	1578.17	32.28	1578.42	1436.41	-93.44	1553.72	1423.74	17.14	1546.32	298.39	-365.80	76.32	897.40	-343.68	74.39	281.11
7.50000	1338.57	40.47	30.36	1315.03	39.37	35.62	1189.64	71.95	106.51	1213.13	78.31	150.83	1838.16	-92.80	33.98	1810.90	-80.83	39.75	1653.02	-118.54	30.52	1652.73	-121.17	77.03	1597.71	-16.80	1204.82	0.00	0.00	0.00	1594.12	-77.36	1582.25	1586.11	29.70	1579.67	1443.70	-95.32	1554.72	1431.73	15.49	1547.68	297.96	-365.74	76.33	897.87	-343.72	74.51	281.04
7.51000	1339.40	40.66	30.07	1316.46	39.36	35.78	1197.65	71.67	114.30	1228.11	77.44	156.50	1838.01	-92.95	33.77	1810.59	-80.96	39.52	1653.08	-118.45	30.36	1652.90	-121.12	76.84	1606.35	-18.47	1206.74	0.00	0.00	0.00	1601.10	-80.09	1583.12	1594.00	27.14	1580.83	1451.05	-96.96	1555.62	1439.76	13.50	1548.88	299.04	-365.67	76.51	897.65	-343.31	74.61	280.63
7.52000	1341.93	41.51	29.70	1317.99	39.57	35.65	1206.71	71.21	122.82	1239.64	77.38	162.59	1837.53	-92.65	33.68	1811.02	-80.95	39.64	1652.98	-118.75	30.39	1652.78	-121.43	76.87	1614.69	-19.91	1208.46	0.00	0.00	0.00	1608.95	-82.35	1583.86	1601.78	24.65	1581.69	1458.36	-98.72	1556.35	1447.46	12.17	1549.70	299.82	-365.91	76.65	897.42	-343.32	74.66	281.46
7.53000	1343.57	42.04	28.66	1323.01	39.76	36.67	1215.96	71.37	132.48	1251.38	76.96	169.37	1838.04	-93.01	33.61	1810.59	-81.08	39.33	1652.87	-118.98	30.50	1652.86	-121.51	76.80	1623.24	-21.33	1209.89	0.00	0.00	0.00	1616.59	-84.62	1584.56	1609.70	22.57	1582.54	1465.69	-100.45	1556.87	1455.20	10.47	1550.31	300.06	-365.82	76.72	897.63	-343.43	74.43	280.69
7.54000	1345.34	42.71	27.23	1325.43	39.92	36.75	1226.81	70.35	142.33	1264.05	75.34	176.52	1837.80	-92.79	33.49	1810.62	-81.20	39.30	1653.06	-118.59	30.36	1652.98	-121.34	76.43	1632.44	-22.70	1210.97	0.00	0.00	0.00	1623.87	-86.57	1585.24	1617.19	20.72	1583.20	1473.16	-102.23	1557.20	1462.77	8.88	1550.56	299.27	-366.06	76.56	897.55	-343.42	74.59	279.88
7.55000	1348.67	43.25	26.36	1331.13	40.07	38.16	1238.85	69.12	152.36	1277.69	73.53	184.20	1837.38	-93.02	33.24	1811.13	-81.24	39.41	1653.24	-118.32	30.23	1652.93	-121.66	76.35	1640.79	-23.77	1211.66	0.00	0.00	0.00	1631.10	-88.24	1585.96	1624.40	19.05	1583.95	1480.78	-104.07	1557.34	1470.33	7.13	1550.63	299.71	-366.05	76.52	897.59	-343.49	74.58	281.07
7.56000	1351.98	43.87	25.11	1338.15	40.38	39.81	1251.78	67.54	162.35	1292.30	72.18	192.14	1837.81	-93.34	32.96	1810.77	-81.33	39.17	1653.22	-118.36	30.28	1653.07	-121.63	76.11	1648.69	-24.67	1211.86	0.00	0.00	0.00	1638.59	-89.86	1586.72	1632.28	17.61	1584.53	1488.71	-105.98	1557.34	1478.12	4.34	1550.65	299.37	-365.71	76.49	897.45	-343.58	74.43	281.28
7.57000	1355.58	44.67	23.81	1344.85	40.86	41.02	1266.18	65.53	172.01	1308.61	69.48	199.21	1837.43	-93.15	32.92	1810.90	-81.41	39.15	1653.14	-118.55	30.37	1653.26	-121.56	75.91	1656.48	-25.44	1211.76	0.00	0.00	0.00	1646.66	-90.91	1587.49	1639.02	16.36	1585.31	1496.84	-107.82	1557.19	1485.44	2.68	1550.41	300.43	-365.52	76.90	897.72	-343.49	74.62	281.29
7.58000	1360.73	45.94	22.36	1352.76	41.42	42.33	1280.82	63.58	181.59	1325.38	67.21	205.80	1837.87	-93.13	32.93	1810.90	-81.50	39.17	1653.14	-118.64	30.44	1653.09	-122.14	75.95	1663.94	-25.84	1211.36	0.00	0.00	0.00	1653.71	-92.24	1588.38	1645.97	15.20	1586.15	1504.88	-110.05	1556.86	1492.76	0.88	1549.99	299.72	-365.61	76.66	897.40	-343.46	74.64	280.66
7.59000	1365.04	48.18	21.31	1361.58	42.47	43.85	1296.67	60.57	190.59	1343.03	64.03	211.79	1837.99	-93.34	32.86	1811.29	-81.54	39.29	1653.33	-118.39	30.28	1653.33	-121.93	75.66	1672.04	-26.18	1210.79	0.00	0.00	0.00	1661.21	-93.06	1589.20	1652.94	14.18	1587.03	1513.12	-112.20	1556.41	1500.51	-2.11	1549.64	298.64	-365.92	76.33	897.84	-343.62	74.68	280.85
7.60000	1374.48	49.38	22.93	1373.35	43.46	47.20	1314.45	58.22	197.79	1360.14	62.39	217.98	1838.24	-93.48	32.71	1811.67	-81.64	39.38	1653.35	-118.39	30.24	1653.31	-122.05	75.52	1680.13	-26.52	1210.27	0.00	0.00	0.00	1668.99	-93.93	1590.03	1659.74	12.92	1587.83	1521.50	-114.49	1555.87	1507.85	-4.30	1549.13	299.21	-365.94	76.56	897.66	-343.72	74.54	281.65
7.61000	1387.48	51.88	26.86	1386.79	45.37	50.67	1334.45	55.22	203.79	1377.84	59.57	223.46	1838.09	-93.55	32.63	1811.60	-81.77	39.25	1653.21	-118.64	30.31	1653.06	-122.77	75.69	1688.46	-26.64	1209.69	0.00	0.00	0.00	1676.87	-94.54	1590.79	1667.11	12.24	1588.56	1530.10	-116.87	1555.33	1515.19	-6.47	1548.61	299.04	-366.15	76.45	897.61	-343.41	74.54	281.55
7.62000	1406.12	54.69	31.71	1405.69	47.46	55.40	1352.24	51.69	208.57	1396.01	56.73	228.11	1838.15	-93.35	32.80	1812.06	-81.88	39.40	1653.35	-118.40	30.10	1653.19	-122.71	75.54	1696.59	-26.80	1209.21	0.00	0.00	0.00	1684.95	-94.94	1591.59	1673.58	11.68	1589.34	1538.89	-119.32	1554.84	1522.45	-9.00	1548.27	299.71	-365.91	76.62	897.72	-343.25	74.56	281.01
7.63000	1427.68	57.82	36.37	1426.16	49.79	59.56	1369.91	48.90	211.85	1413.74	53.41	232.24	1838.19	-93.68	32.59	1811.96	-81.84	39.28	1653.21	-118.62	30.17	1653.29	-122.67	75.39	1704.06	-26.94	1208.92	0.00	0.00	0.00	1693.19	-95.03	1592.34	1680.42	10.99	1590.06	1547.90	-121.73	1554.50	1530.05	-12.07	1547.95	299.58	-365.64	76.62	897.22	-343.70	74.44	280.51
7.64000	1451.14	61.05	40.23	1450.43	52.37	63.64	1388.34	45.76	213.78	1431.87	49.96	235.53	1838.86	-93.90	32.64	1811.99	-81.90	39.25	1653.24	-118.59	30.09	1652.94	-123.31	75.59	1711.08	-26.98	1208.75	0.00	0.00	0.00	1701.88	-94.81	1593.12	1687.86	10.62	1590.75	1556.94	-124.23	1554.31	1537.38	-15.03	1548.62	299.27	-365.67	76.45	897.31	-343.61	74.46	280.63
7.65000	1476.41	64.18	43.43	1473.46	54.70	65.97	1407.25	42.63	214.18	1450.59	46.72	237.35	1838.32	-93.69	32.52	1812.03	-81.99	39.17	1653.10	-118.83	30.22	1653.04	-123.18	75.51	1719.24	-27.29	1208.79	0.00	0.00	0.00	1710.18	-94.70	1593.76	1694.64	10.43	1591.20	1566.15	-126.67	1554.37	1544.76	-17.61	1548.98	299.24	-365.61	76.48	897.10	-343.57	74.37	279.95
7.66000	1503.02	67.07	46.28	1498.58	56.89	68.11	1426.47	39.94	213.26	1469.82	44.00	237.88	1838.17	-93.50	32.51	1812.49	-81.91	39.32	1653.13	-119.01	30.29	1652.75	-123.71	75.90	1727.37	-27.42	1208.81	0.00	0.00	0.00	1718.76	-93.95	1594.41	1702.08	10.50	1591.52	1575.48	-129.24	1554.61	1552.19	-20.60	1549.22	299.00	-365.86	76.49	897.61	-343.58	74.52	280.64
7.67000	1529.31	69.26	48.04	1524.32	58.42	69.35	1446.46	38.05	211.32	1489.54	40.87	236.74	1839.09	-93.36	32.82	1812.46	-81.88	39.18	1653.36	-118.67	30.24	1652.68	-123.72	76.11	1734.73	-27.70	1208.91	0.00	0.00	0.00	1727.66	-93.38	1594.95	1709.23	10.77	1591.83	1585.11	-131.53	1555.01	1559.67	-23.39	1549.58	299.23	-365.94	76.54	897.65	-343.71	74.51	281.58
7.68000	1558.64	71.14	49.74	1552.05	59.73	70.16	1467.44	34.73	207.20	1509.60	38.35	234.47	1838.51	-93.36	32.25	1812.57	-81.86	39.10	1653.32	-118.75	30.40	1652.96	-123.12	76.05	1742.04	-28.04	1209.07	0.00	0.00	0.00	1736.28	-92.34	1595.28	1715.66	11.23	1591.96	1594.81	-133.83	1555.55	1567.13	-25.94	1550.10	298.89	-365.87	76.45	897.83	-343.47	74.45	281.06
7.69000	1587.49	72.17	50.24	1579.44	60.37	69.82	1488.47	32.89	202.26	1529.45	37.27	231.28	1838.98	-93.35	32.36	1812.75	-81.84	38.99	1653.45	-118.57	30.45	1653.02	-122.93	76.26	1748.52	-28.46	1209.20	0.00	0.00	0.00	1745.35	-91.05	1595.61	1722.62	11.43	1591.90	1604.53	-135.96	1556.21	1574.72	-29.00	1550.69	299.22	-366.05	76.38	897.46	-343.58	74.51	280.59
7.70000	1616.17	72.86	49.87	1607.73	60.83	69.04	1510.12	31.45	196.29	1550.05	34.88	226.47	1838.94	-93.56	32.00	1813.05	-81.80	38.90	1653.69	-118.06	30.37	1653.25	-122.52	76.35	1756.33	-28.90	1209.31	0.00	0.00	0.00	1754.21	-89.89	1595.72	1729.73	11.94	1591.71	1614.12	-138.02	1556.91	1582.04	-31.55	1551.28	298.95	-366.01	76.46	896.63	-343.75	74.30	280.52
7.71000	1647.12	73.02	49.44	1636.41	60.72	67.44	1531.92	31.08	189.16	1570.62	33.54	220.87	1839.69	-93.68	31.85	1813.17	-81.79	38.74	1653.77	-117.89	30.46	1653.10	-122.84	76.76	1763.75	-29.42	1209.34	0.00	0.00	0.00	1762.89	-88.91	1595.75	1736.72	12.15	1591.38	1623.71	-140.14	1557.63	1589.80	-34.10	1551.88	300.21	-365.83	76.86	896.72	-343.46	74.37	280.51
7.72000	1677.64	72.80	48.33	1665.94	60.60	65.58	1554.12	30.75	180.83	1591.43	32.81	214.34	1839.51	-92.77	32.26	1812.67	-81.75	38.25	1653.82	-117.84	30.66	1653.46	-122.34	76.83	1770.76	-29.96	1209.34	0.00	0.00	0.00	1770.34	-86.72	1596.35	1743.37	12.81	1591.07	1633.37	-142.12	1558.33	1597.34	-36.53	1552.38	299.37	-365.80	76.53	896.91	-343.63	74.32	281.47
7.73000	1709.63	72.56	47.18	1697.58	60.37	64.01	1576.47	31.63	171.80	1612.79	32.43	206.98	1839.05	-92.72	31.82	1813.16	-81.67	38.10	1653.98	-117.55	30.74	1653.44	-122.66	77.30	1778.01	-30.57	1209.17	0.00	0.00	0.00	1779.11	-85.29	1596.36	1750.43	13.45	1590.56	1643.06	-143.92	1559.03	1604.94	-39.39	1552.86	299.84	-365.85	76.68	896.78	-343.56	74.16	281.45
7.74000	1742.38	72.05	45.99	1728.20	59.95	61.56	1599.66	32.06	161.43	1634.39	32.50	198.94	1840.00	-92.56	32.03	1813.10	-81.55	37.75	1654.13	-117.38	30.89	1653.82	-122.37	77.47	1784.66	-31.11	1208.90	0.00	0.00	0.00	1787.63	-84.14	1596.23	1756.89	13.92	1590.13	1652.75	-145.45	1559.65	1612.60	-41.63	1553.15	299.80	-365.91	76.63	896.52	-343.71	74.17	281.72
7.75000	1775.16	71.43	44.73	1759.37	59.46	59.29	1623.42	33.36	150.76	1656.83	32.75	190.23	1839.62	-91.60	32.36	1812.67	-81.40	37.29	1654.20	-117.48	31.17	1654.02	-122.44	77.78	1792.37	-31.64	1208.60	0.00	0.00	0.00	1795.99	-82.96	1596.12	1763.61	14.66	1589.56	1662.35	-146.87	1560.17	1620.25	-43.95	1553.34	300.29	-365.72	76.85	896.09	-343.76	74.12	280.42
7.76000	1807.74	70.70	43.59	1791.47	58.94	57.47	1648.10	34.62	139.65	1679.03	33.88	181.27	1838.83	-89.27	34.87	1813.12	-81.04	37.53	1654.57	-117.09	31.25	1654.73	-121.74	77.82	1799.13	-32.29	1208.20	0.00	0.00	0.00	1804.69	-81.79	1595.99	1771.10	15.27	1588.90	1671.72	-148.29	1560.57	1627.89	-46.44	1553.38	300.96	-365.77	77.12	896.49	-343.37	74.27	280.61
7.77000	1840.14	68.07	41.63	1823.26	58.13	55.65	1673.66	35.02	127.83	1702.08	34.70	171.74	1838.35	-88.92	34.73	1812.90	-80.76	37.69	1654.48	-117.28	31.61	1654.93	-121.91	78.30	1806.45	-32.96	1207.70	0.00	0.00	0.00	1813.05	-80.80	1595.77	1778.24	15.66	1588.38	1680.98	-149.72	1560.82	1635.43	-48.27	1553.23	299.90	-365.85	76.73	897.02	-343.27	74.53	280.31
7.78000	1872.20	66.89	40.93	1854.94	57.55	53.98	1699.80	35.55	115.85	1725.37	36.65	162.35	1838.77	-88.67	34.86	1812.56	-80.70	37.87	1654.86	-116.69	31.63	1655.30	-121.76	78.69	1813.53	-33.60	1207.21	0.00	0.00	0.00	1821.06	-79.93	1595.53	1785.08	15.66	1587.97	1690.20	-151.05	1560.92	1643.26	-50.11	1553.12	299.54	-365.88	76.42	896.81	-343.47	74.42	280.95
7.79000	1903.53	65.98	40.22	1885.75	56.77	52.32	1727.30	35.78	104.03	1749.84	36.91	152.22	1838.91	-88.68	35.10	1813.63	-80.77	38.64	1655.08	-116.60	31.94	1655.60	-121.81	79.25	1820.61	-34.21	1206.62	0.00	0.00	0.00	1829.18	-79.22	1595.16	1791.68	15.64	1587.46	1699.31	-152.09	1560.90	1650.90	-51.85	1552.91	300.52	-365.46	76.74	896.72	-343.53	74.38	280.86
7.80000	1935.23	65.44	40.25	1916.18	56.33	51.21	1755.46	34.99	91.76	1774.27	38.40	142.51	1838.76	-88.99	35.20	1813.04	-81.10	38.64	1655.33	-116.29	32.20	1655.81	-121.87	79.73	1827.34	-34.79	1206.08	0.00	0.00	0.00	1837.34	-78.58	1594.71	1799.27	15.89	1586.77	1708.15	-153.19	1560.77	1658.82	-53.65	1552.78	300.82	-365.58	76.88	897.61	-343.35	74.70	280.07
7.81000	1965.35	64.67	40.37	1946.98	55.74	50.76	1783.62	35.97	81.14	1799.86	39.03	132.50	1838.86	-89.57	35.15	1813.57	-81.37	38.76	1655.56	-115.97	32.48	1656.26	-121.80	80.27	1834.72	-35.29	1205.61	0.00	0.00	0.00	1845.66	-78.04	1594.15	1805.91	16.01	1586.20	1716.77	-154.19	1560.57	1666.38	-55.31	1552.51	300.74	-365.38	76.83	897.08	-343.71	74.32	281.32
7.82000	1996.62	64.15	41.11	1975.88	55.14	50.06	1812.41	36.29	70.64	1825.53	39.44	122.99	1839.07	-90.06	34.81	1813.68	-81.93	38.28	1655.75	-115.87	32.93	1656.92	-121.41	80.66	1841.48	-35.78	1205.22	0.00	0.00	0.00	1853.59	-77.67	1593.55	1813.18	16.19	1585.54	1725.28	-155.11	1560.35	1674.15	-56.92	1552.36	299.41	-365.73	76.57	897.60	-343.46	74.57	282.02
7.83000	2026.64	62.67	42.80	2005.43	54.29	50.50	1840.34	37.41	61.68	1850.92	39.59	113.84	1839.78	-93.11	30.87	1813.54	-82.59	37.69	1655.88	-115.74	33.43	1657.21	-121.54	81.37	1848.66	-36.02	1204.85	0.00	0.00	0.00	1861.83	-77.38	1592.89	1819.69	16.32	1584.93	1733.72	-155.88	1560.12	1681.77	-57.62	1552.22	299.88	-365.70	76.70	897.65	-343.17	74.74	281.65
7.84000	2055.98	61.11	44.65	2033.64	53.27	50.99	1868.23	38.60	53.39	1876.05	40.61	106.07	1840.17	-94.39	29.94	1813.37	-83.07	37.32	1656.42	-115.14	33.66	1657.58	-121.61	82.07	1855.25	-36.33	1204.42	0.00	0.00	0.00	1869.48	-77.24	1592.17	1827.51	16.12	1584.34	1741.91	-156.53	1559.87	1689.42	-58.72	1552.13	299.75	-365.80	76.66	897.58	-343.47	74.52	282.10
7.85000	2083.67	59.81	46.70	2061.99	52.27	52.76	1896.80	38.32	45.75	1901.27	40.92	98.74	1840.62	-94.52	29.91	1813.73	-83.46	37.26	1656.49	-115.25	34.44	1657.98	-121.79	82.87	1862.43	-36.45	1204.03	0.00	0.00	0.00	1877.37	-77.20	1591.33	1834.52	15.94	1583.71	1749.96	-157.14	1559.55	1697.14	-59.71	1551.99	299.02	-366.06	76.52	897.19	-343.35	74.46	281.39
7.86000	2111.22	58.43	49.95	2089.80	51.35	55.39	1923.21	40.16	40.19	1925.40	42.37	93.06	1840.13	-95.12	29.38	1813.40	-83.75	36.98	1656.46	-115.51	35.24	1658.37	-122.01	83.73	1870.00	-36.54	1203.63	0.00	0.00	0.00	1884.87	-77.25	1590.44	1842.56	15.62	1582.89	1757.80	-157.54	1559.15	1704.57	-59.96	1551.83	299.74	-365.93	76.69	897.32	-343.48	74.58	280.87
7.87000	2138.28	56.94	54.67	2114.84	50.43	58.36	1949.30	41.77	35.54	1949.02	43.33	88.44	1840.35	-95.62	29.22	1813.83	-83.94	37.10	1656.64	-115.56	35.97	1659.03	-121.90	84.40	1876.40	-36.56	1203.05	0.00	0.00	0.00	1892.52	-77.32	1589.38	1849.81	15.44	1582.17	1765.43	-157.91	1558.62	1711.92	-60.39	1551.57	299.82	-366.00	76.69	897.71	-343.27	74.62	280.56
7.88000	2163.43	55.88	60.52	2139.69	49.59	63.16	1974.66	42.53	31.87	1971.80	43.90	84.78	1839.83	-95.39	29.17	1813.62	-84.07	36.85	1656.73	-115.77	36.90	1659.56	-122.22	85.36	1883.77	-36.57	1202.40	0.00	0.00	0.00	1900.32	-77.34	1588.24	1857.58	15.37	1581.25	1772.95	-158.11	1558.00	1719.42	-60.92	1551.17	299.90	-366.07	76.64	897.57	-343.50	74.55	281.12
7.89000	2185.05	57.47	69.56	2163.18	48.93	69.27	1998.74	43.50	29.71	1993.08	44.84	82.56	1840.22	-95.61	29.24	1813.93	-84.17	36.88	1657.04	-115.44	37.58	1660.30	-122.17	86.14	1891.10	-36.63	1201.80	0.00	0.00	0.00	1907.40	-77.41	1587.12	1864.71	15.38	1580.27	1780.56	-158.07	1557.32	1726.86	-60.83	1550.78	298.67	-365.94	76.41	897.25	-343.16	74.55	281.66
7.90000	2206.27	56.69	77.31	2184.49	48.36	75.86	2021.64	44.49	28.86	2013.23	45.91	81.36	1839.47	-95.67	28.75	1814.03	-84.22	36.82	1657.17	-115.72	38.71	1660.80	-122.66	87.21	1898.44	-36.54	1201.21	0.00	0.00	0.00	1915.02	-77.38	1585.91	1872.35	15.75	1579.26	1787.93	-158.21	1556.59	1734.34	-60.55	1550.24	298.96	-365.77	76.69	897.31	-343.24	74.57	281.59
7.91000	2226.62	56.15	85.77	2203.82	47.89	82.71	2043.46	43.80	28.31	2032.60	45.86	80.65	1840.01	-95.31	29.07	1814.39	-84.30	36.83	1657.37	-115.71	39.73	1661.80	-122.47	87.99	1905.81	-36.52	1200.49	0.00	0.00	0.00	1922.59	-77.20	1584.79	1879.07	15.97	1578.27	1795.29	-158.13	1555.86	1741.40	-60.26	1549.64	298.73	-366.77	75.93	897.18	-343.37	74.50	281.38
7.92000	2243.96	55.50	92.97	2221.92	47.31	89.38	2062.39	44.75	29.18	2050.72	45.14	80.28	1840.08	-95.90	28.70	1814.32	-84.45	36.66	1657.49	-115.86	40.88	1662.52	-122.68	89.02	1913.35	-36.50	1199.76	0.00	0.00	0.00	1929.60	-76.96	1583.69	1886.96	15.99	1577.38	1802.69	-157.78	1555.10	1748.92	-59.88	1549.09	298.56	-367.35	75.56	897.36	-343.56	74.52	281.04
7.93000	2259.62	54.86	99.43	2237.60	46.92	95.23	2080.17	44.21	29.34	2066.52	45.42	80.60	1840.20	-95.33	28.85	1814.26	-84.46	36.48	1657.66	-116.18	42.26	1663.27	-122.89	90.21	1920.48	-36.37	1198.90	0.00	0.00	0.00	1937.12	-76.49	1582.58	1893.74	16.50	1576.49	1809.98	-157.27	1554.29	1756.57	-59.91	1548.44	298.57	-366.97	75.63	897.56	-343.32	74.69	280.36
7.94000	2273.69	54.09	105.28	2251.47	46.16	100.16	2096.35	43.53	29.41	2081.14	44.69	80.52	1840.84	-95.31	29.07	1814.66	-84.42	36.53	1657.89	-116.43	43.78	1664.47	-122.51	91.22	1928.07	-36.16	1197.89	0.00	0.00	0.00	1944.37	-75.85	1581.60	1901.30	17.21	1575.63	1817.24	-156.64	1553.42	1763.36	-59.19	1547.67	298.59	-366.89	75.75	896.61	-343.38	74.33	280.79
7.95000	2285.34	52.74	109.19	2263.77	44.87	103.80	2108.84	44.69	30.07	2092.83	45.79	80.93	1840.78	-96.14	28.48	1814.96	-84.48	36.53	1658.10	-116.70	45.32	1665.43	-122.63	92.59	1936.00	-35.92	1197.02	0.00	0.00	0.00	1951.40	-75.01	1580.69	1908.34	17.97	1574.81	1824.53	-155.77	1552.53	1770.49	-58.41	1546.94	298.53	-366.92	75.54	896.93	-343.63	74.38	280.97
7.96000	2295.80	50.37	111.54	2273.87	42.99	105.59	2120.27	44.60	29.84	2103.81	45.88	80.48	1841.13	-95.94	28.66	1814.55	-84.55	36.22	1658.63	-116.60	46.78	1666.65	-122.38	93.84	1943.66	-35.62	1196.02	0.00	0.00	0.00	1958.56	-73.99	1579.87	1915.37	18.71	1574.14	1831.81	-154.73	1551.69	1777.63	-57.75	1546.15	298.54	-366.60	75.67	897.17	-343.48	74.49	280.41
7.97000	2304.98	47.66	111.91	2282.74	40.85	105.72	2128.68	46.23	29.77	2112.91	46.43	79.85	1840.35	-95.99	28.22	1814.52	-84.61	36.10	1659.21	-116.40	48.22	1667.78	-122.44	95.35	1951.50	-35.20	1195.19	0.00	0.00	0.00	1965.77	-72.75	1579.12	1922.31	20.03	1573.45	1839.14	-153.41	1550.95	1784.69	-56.67	1545.43	298.55	-367.12	75.48	897.26	-343.54	74.53	280.46
7.98000	2310.87	45.04	109.49	2288.94	38.53	103.63	2135.65	46.91	29.26	2119.39	48.27	79.32	1841.10	-96.11	28.33	1814.70	-84.61	35.99	1659.84	-116.38	49.90	1668.99	-122.55	97.02	1959.49	-34.70	1194.59	0.00	0.00	0.00	1972.79	-71.33	1578.47	1929.62	21.14	1572.80	1846.40	-152.02	1550.29	1791.56	-55.24	1544.72	298.62	-367.24	75.59	897.42	-343.55	74.62	280.49
7.99000	2315.68	43.33	105.12	2294.56	36.98	100.11	2139.84	47.95	28.62	2124.71	49.76	77.95	1840.84	-95.61	28.47	1814.88	-84.61	35.96	1660.79	-116.02	51.47	1670.39	-122.65	98.72	1966.99	-34.19	1193.98	0.00	0.00	0.00	1979.62	-69.74	1577.89	1936.58	22.81	1572.14	1853.55	-150.58	1549.72	1798.96	-53.82	1544.14	298.58	-367.19	75.66	897.08	-343.46	74.59	280.36
8.00000	2319.69	42.39	99.25	2297.53	36.25	94.37	2141.25	49.29	27.62	2128.03	50.98	75.98	1840.94	-95.61	28.47	1814.58	-84.64	35.71	1661.61	-116.09	53.42	1671.85	-122.83	100.55	1974.78	-33.65	1193.62	0.00	0.00	0.00	1986.57	-67.93	1577.28	1942.99	24.65	1571.55	1860.71	-148.90	1549.28	1805.92	-52.34	1543.57	298.51	-367.01	75.65	897.24	-343.37	74.53	280.23
8.01000	2321.87	42.68	91.91	2300.03	36.50	87.52	2142.59	48.79	26.19	2129.98	50.69	73.60	1841.34	-95.96	28.24	1815.08	-84.59	35.85	1662.23	-116.75	55.79	1673.47	-123.01	102.51	1982.44	-32.94	1193.23	0.00	0.00	0.00	1993.40	-65.97	1576.75	1949.52	27.06	1570.87	1867.83	-147.08	1548.97	1812.64	-50.74	1543.04	298.54	-367.05	75.63	896.76	-343.09	74.44	281.24
8.02000	2324.72	44.16	84.11	2302.03	37.51	79.88	2143.52	48.96	25.65	2131.43	48.67	71.13	1840.95	-95.90	28.06	1814.87	-84.66	35.69	1663.19	-117.12	58.15	1675.21	-123.57	104.81	1990.89	-32.24	1193.04	0.00	0.00	0.00	2000.66	-63.77	1576.35	1957.01	28.65	1570.22	1874.91	-145.08	1548.76	1819.78	-49.05	1542.69	298.58	-367.36	75.56	896.94	-343.28	74.46	280.50
8.03000	2329.05	46.79	75.89	2306.35	39.76	73.23	2145.23	48.84	25.14	2133.43	48.95	70.34	1841.39	-96.10	27.98	1814.99	-84.67	35.75	1664.21	-117.76	60.68	1677.14	-124.00	107.24	1998.31	-31.48	1193.01	0.00	0.00	0.00	2007.76	-61.46	1576.19	1963.44	31.24	1569.80	1881.81	-143.07	1548.81	1826.80	-46.87	1542.45	298.49	-367.02	75.62	896.84	-343.71	74.42	281.59
8.04000	2332.99	49.08	67.19	2309.92	41.92	66.14	2145.82	49.88	25.18	2137.73	49.59	70.29	1841.20	-96.18	27.78	1815.32	-84.73	35.82	1665.64	-118.41	63.45	1679.10	-124.76	110.13	2006.75	-30.56	1193.22	0.00	0.00	0.00	2014.40	-59.09	1576.33	1970.62	33.77	1569.57	1888.73	-140.78	1549.20	1833.78	-44.32	1542.51	298.53	-367.02	75.51	896.63	-344.04	74.19	281.22
8.05000	2335.08	49.47	57.93	2313.10	42.23	58.91	2147.64	49.27	24.71	2141.67	50.77	70.52	1841.35	-95.95	28.05	1815.33	-84.76	35.94	1667.24	-118.82	66.45	1681.67	-125.16	113.12	2014.52	-29.78	1193.70	0.00	0.00	0.00	2021.65	-56.53	1576.65	1978.57	35.70	1569.65	1895.72	-138.22	1549.91	1840.87	-41.47	1542.89	298.55	-366.96	75.61	897.14	-343.62	74.36	280.79
8.06000	2337.96	47.92	49.43	2315.54	40.45	51.79	2148.65	49.50	24.54	2144.42	51.28	70.33	1841.20	-96.05	27.84	1815.04	-84.83	35.96	1669.03	-119.60	69.92	1684.60	-125.73	116.46	2022.71	-28.88	1194.54	0.00	0.00	0.00	2028.60	-53.94	1577.22	1985.51	38.59	1569.67	1902.64	-135.52	1550.85	1847.95	-39.15	1543.42	298.53	-367.06	75.57	897.56	-343.48	74.53	281.34
8.07000	2340.31	45.29	43.72	2317.83	37.88	47.02	2149.84	49.35	24.81	2147.68	50.02	69.69	1841.32	-96.09	28.04	1815.21	-84.90	36.32	1671.19	-120.40	73.66	1688.32	-126.31	120.13	2031.56	-27.96	1195.66	0.00	0.00	0.00	2035.73	-51.23	1577.92	1992.12	41.28	1569.90	1909.35	-132.81	1551.99	1854.94	-36.31	1543.91	298.57	-366.68	75.78	897.11	-343.83	74.30	280.26
8.08000	2341.26	44.75	43.51	2317.88	36.90	46.11	2150.21	48.82	24.86	2148.78	50.74	70.16	1840.61	-96.47	27.73	1815.04	-85.09	36.73	1674.11	-121.31	77.73	1692.39	-127.18	124.12	2039.82	-26.99	1196.89	0.00	0.00	0.00	2042.87	-48.37	1578.83	1999.63	44.22	1570.04	1916.09	-130.02	1553.29	1861.84	-33.27	1544.41	298.58	-367.19	75.61	896.84	-343.61	74.39	280.55
8.09000	2341.30	45.11	42.93	2318.15	37.61	45.53	2149.70	49.65	25.13	2150.08	49.31	70.07	1840.38	-96.65	27.76	1815.06	-85.40	37.31	1677.66	-122.60	82.16	1696.79	-128.80	128.76	2047.91	-26.02	1198.39	0.00	0.00	0.00	2049.72	-45.41	1580.05	2006.23	47.44	1570.35	1922.85	-127.03	1554.80	1868.72	-29.95	1545.15	298.56	-366.93	75.65	897.60	-343.46	74.52	280.00
8.10000	2341.36	45.31	42.00	2318.59	37.91	45.11	2150.69	48.69	24.91	2149.89	49.51	70.48	1840.32	-96.15	28.12	1815.63	-85.54	38.04	1681.65	-123.98	87.18	1702.45	-130.46	133.84	2056.10	-25.23	1200.13	0.00	0.00	0.00	2056.70	-42.29	1581.42	2012.98	50.67	1570.77	1929.56	-124.14	1556.63	1875.87	-26.81	1546.04	298.58	-367.15	75.56	897.41	-343.69	74.52	279.90
8.11000	2340.95	45.19	41.39	2318.26	37.87	44.54	2150.48	48.97	25.00	2149.72	50.21	70.84	1840.92	-96.54	28.14	1815.37	-85.72	38.42	1686.36	-125.15	92.83	1709.32	-131.51	138.89	2064.01	-24.53	1201.97	0.00	0.00	0.00	2063.15	-39.14	1582.84	2019.99	53.66	1571.17	1936.32	-121.03	1558.66	1882.97	-23.55	1547.04	298.57	-367.00	75.53	897.21	-343.76	74.44	280.03
8.12000	2341.19	45.22	41.06	2318.70	37.96	44.36	2150.94	48.64	24.67	2150.13	50.07	71.04	1840.82	-96.53	28.07	1817.88	-85.71	40.05	1692.50	-125.55	98.87	1717.86	-131.55	143.66	2072.47	-23.87	1203.95	0.00	0.00	0.00	2069.82	-35.99	1584.17	2027.41	56.48	1571.41	1943.21	-117.63	1560.74	1890.00	-20.88	1547.89	298.51	-366.99	75.59	896.87	-343.55	74.43	280.04
8.13000	2341.19	45.28	40.65	2318.67	38.02	44.00	2150.80	48.92	24.75	2150.70	49.93	70.94	1841.47	-96.86	27.99	1822.38	-85.50	42.66	1699.42	-124.98	104.95	1726.61	-131.94	148.80	2080.42	-23.22	1205.85	0.00	0.00	0.00	2076.75	-32.97	1585.41	2034.42	59.45	1571.49	1949.75	-114.61	1562.65	1896.51	-17.70	1548.48	298.53	-367.21	75.64	897.31	-343.48	74.56	279.99
8.14000	2341.35	45.30	40.54	2318.44	38.26	43.64	2150.84	48.97	24.57	2150.89	50.21	71.08	1842.18	-96.95	28.11	1824.55	-85.76	43.57	1706.60	-125.41	112.09	1735.61	-133.50	154.76	2088.28	-22.61	1207.58	0.00	0.00	0.00	2083.40	-30.17	1586.50	2040.98	62.48	1571.49	1956.25	-111.68	1564.28	1903.44	-14.94	1548.96	298.59	-367.01	75.66	897.24	-343.39	74.71	279.99
8.15000	2341.31	45.29	40.17	2318.70	38.31	43.49	2150.59	49.44	24.90	2150.38	50.97	71.23	1843.65	-97.39	28.26	1824.96	-86.02	43.24	1714.36	-125.31	119.84	1745.22	-134.62	160.98	2096.31	-22.11	1209.12	0.00	0.00	0.00	2090.13	-27.64	1587.47	2048.18	64.95	1571.45	1962.91	-108.80	1565.58	1910.17	-12.22	1549.15	298.57	-367.10	75.50	896.52	-343.86	74.37	280.02
8.16000	2341.59	45.32	40.11	2318.40	38.44	43.15	2151.05	48.94	24.46	2150.59	51.25	71.17	1844.40	-98.15	27.61	1823.83	-86.69	41.86	1722.93	-125.07	128.21	1756.22	-134.05	167.20	2104.49	-21.61	1210.41	0.00	0.00	0.00	2097.09	-25.41	1588.35	2054.96	67.41	1571.36	1969.31	-106.41	1566.51	1916.83	-9.48	1549.15	298.49	-366.97	75.63	896.99	-343.47	74.37	280.03
8.17000	2341.69	45.27	39.95	2318.56	38.48	43.00	2150.85	49.04	24.45	2151.16	50.81	70.73	1845.87	-98.10	27.41	1826.66	-87.26	42.34	1732.20	-124.64	136.96	1767.92	-133.59	174.01	2112.29	-21.18	1211.46	0.00	0.00	0.00	2103.84	-23.57	1589.16	2061.45	69.57	1571.52	1975.89	-104.11	1567.17	1923.72	-7.31	1548.98	298.56	-366.97	75.62	897.07	-342.99	74.56	279.98
8.18000	2342.02	45.26	39.91	2318.87	38.50	42.86	2150.53	49.82	24.79	2151.01	51.25	70.63	1849.13	-99.07	26.87	1830.80	-87.67	43.67	1742.98	-123.55	145.81	1779.90	-133.70	181.05	2119.76	-20.80	1212.14	0.00	0.00	0.00	2110.47	-22.09	1589.89	2068.48	70.80	1571.71	1982.48	-102.27	1567.60	1930.71	-5.13	1548.80	298.49	-366.60	75.68	897.13	-343.52	74.40	280.06
8.19000	2341.61	45.25	39.40	2319.00	38.52	42.65	2150.61	49.65	24.63	2151.12	51.40	70.45	1852.94	-99.69	26.58	1835.74	-88.28	45.17	1754.13	-123.30	155.16	1793.11	-132.78	188.01	2127.58	-20.47	1212.47	0.00	0.00	0.00	2117.18	-21.05	1590.57	2075.69	72.08	1572.00	1989.00	-100.89	1567.84	1937.81	-3.87	1548.70	298.57	-366.97	75.66	896.93	-343.16	74.45	280.03
8.20000	2341.86	45.21	39.25	2318.77	38.53	42.31	2151.17	48.70	24.26	2151.29	51.43	70.33	1857.08	-100.12	26.32	1842.33	-89.09	46.93	1766.14	-121.85	163.91	1807.43	-131.09	194.55	2135.07	-20.29	1212.46	0.00	0.00	0.00	2123.97	-20.39	1591.17	2083.01	72.87	1572.53	1995.75	-99.64	1567.95	1945.01	-2.47	1548.70	298.56	-367.28	75.48	896.19	-343.54	74.25	279.96
8.21000	2342.53	45.16	39.31	2319.10	38.57	42.13	2150.92	49.24	24.56	2151.50	51.64	70.32	1863.08	-101.24	25.83	1850.33	-90.55	48.63	1776.49	-121.98	173.00	1821.40	-130.69	201.89	2142.20	-20.08	1212.36	0.00	0.00	0.00	2130.75	-20.14	1591.69	2090.06	73.51	1573.19	2002.49	-98.95	1567.97	1952.14	-1.17	1548.66	298.56	-367.25	75.57	896.92	-343.67	74.36	280.03
8.22000	2342.27	45.14	38.95	2319.21	38.56	42.00	2150.85	49.26	24.60	2151.96	51.43	70.13	1870.05	-102.64	24.97	1860.09	-92.35	50.58	1788.12	-120.87	181.19	1836.50	-129.12	208.78	2149.60	-19.85	1212.31	0.00	0.00	0.00	2137.86	-20.14	1592.16	2097.77	73.41	1573.89	2009.24	-98.62	1567.85	1959.40	-0.74	1548.78	298.59	-367.31	75.61	897.42	-343.49	74.49	280.02
8.23000	2342.72	45.17	38.93	2319.63	38.57	41.99	2150.54	49.63	24.92	2151.82	51.81	70.20	1877.89	-104.04	28.27	1870.10	-94.30	52.93	1804.73	-118.74	187.92	1851.88	-127.49	214.63	2156.78	-19.50	1212.30	0.00	0.00	0.00	2144.97	-20.46	1592.57	2105.13	73.18	1574.64	2009.24	-98.62	1567.85	1966.26	-0.15	1548.88	298.52	-367.07	75.65	896.88	-343.48	74.34	280.02
8.24000	2343.49	45.20	39.15	2319.67	38.63	41.86	2151.18	48.68	24.55	2152.99	50.43	69.82	1889.21	-107.32	31.70	1882.91	-96.97	56.24	1821.53	-118.05	194.23	1866.74	-127.26	220.21	2163.93	-19.04	1212.33	0.00	0.00	0.00	2152.14	-20.96	1592.93	2112.28	73.04	1575.51	2009.24	-98.62	1567.85	1973.54	-0.53	1549.23	298.53	-367.13	75.51	897.16	-343.62	74.46	280.02
8.25000	2343.14	45.16	38.84	2319.72	38.60	41.73	2151.08	48.90	24.74	2152.18	51.48	70.21	1903.98	-111.59	35.51	1898.25	-100.45	59.94	1838.02	-116.50	199.37	1882.40	-125.61	225.06	2170.57	-18.51	1212.37	0.00	0.00	0.00	2159.39	-21.68	1593.25	2120.25	72.57	1576.29	2009.24	-98.62	1567.85	1981.09	-0.68	1549.62	298.59	-367.07	75.52	896.52	-343.57	74.23	279.98
8.26000	2342.83	45.08	38.62	2319.71	38.54	41.74	2151.17	48.84	24.73	2152.98	50.37	69.90	1921.58	-115.96	39.75	1915.16	-103.96	63.51	1853.99	-114.51	202.67	1898.48	-123.34	228.86	2177.80	-17.90	1212.49	0.00	0.00	0.00	2166.96	-22.54	1593.50	2127.49	71.94	1577.18	2009.24	-98.62	1567.85	1988.24	-0.69	1550.02	298.58	-367.02	75.52	896.79	-343.73	74.30	279.99
8.27000	2343.49	45.16	38.84	2319.70	38.52	41.64	2151.60	48.35	24.70	2152.83	50.74	70.13	1941.61	-119.83	43.73	1933.88	-107.07	66.51	1869.79	-113.14	204.49	1914.85	-121.15	231.61	2185.10	-17.36	1212.71	0.00	0.00	0.00	2174.19	-23.57	1593.80	2135.54	71.05	1578.18	2009.24	-98.62	1567.85	1995.55	-0.79	1550.56	298.60	-366.78	75.63	897.22	-343.78	74.50	279.97
8.28000	2342.94	45.02	38.55	2319.73	38.48	41.67	2151.20	49.02	25.01	2153.33	50.20	69.98	1961.74	-123.74	46.24	1954.05	-110.02	68.67	1887.10	-111.39	204.95	1931.34	-119.41	233.35	2191.31	-16.72	1212.84	0.00	0.00	0.00	2181.65	-24.67	1594.02	2142.98	70.19	1578.99	2009.24	-98.62	1567.85	2003.12	-0.93	1551.30	298.55	-367.03	75.55	897.02	-343.58	74.57	279.95
8.29000	2342.91	45.07	38.64	2319.99	38.49	41.77	2151.72	48.54	24.92	2152.93	50.92	70.53	1983.94	-127.28	48.60	1974.96	-112.90	70.12	1904.76	-110.08	204.40	1948.57	-117.76	233.70	2197.75	-16.22	1213.01	0.00	0.00	0.00	2188.80	-25.87	1594.17	2150.57	68.95	1579.84	2009.24	-98.62	1567.85	2010.42	-1.68	1552.11	298.63	-366.85	75.73	896.79	-343.54	74.42	279.96
8.30000	2342.94	45.03	38.58	2320.19	38.42	41.88	2151.37	49.00	25.13	2153.83	50.08	70.35	2007.30	-130.53	50.54	1997.83	-115.46	71.50	1922.53	-109.75	202.78	1965.74	-116.50	233.07	2203.55	-15.72	1213.25	0.00	0.00	0.00	2196.26	-27.11	1594.23	2158.25	68.04	1580.65	2009.24	-98.62	1567.85	2018.07	-1.76	1553.04	298.56	-367.10	75.61	897.24	-343.67	74.36	280.04
8.31000	2343.00	44.95	38.63	2320.25	38.44	41.97	2151.63	48.58	24.99	2154.34	49.42	70.21	2031.66	-133.20	52.16	2021.03	-117.65	72.20	1940.80	-109.26	199.84	1982.92	-115.33	231.52	2209.75	-15.33	1213.53	0.00	0.00	0.00	2203.67	-28.30	1594.33	2165.72	67.24	1581.35	2009.24	-98.62	1567.85	2025.39	-1.97	1554.08	298.62	-366.86	75.77	897.16	-343.67	74.52	280.04
8.32000	2343.10	44.99	38.63	2320.01	38.31	41.90	2152.05	48.12	24.99	2154.11	49.82	70.68	2056.52	-135.41	53.08	2045.74	-119.27	72.77	1959.50	-108.79	195.80	2000.17	-114.89	229.24	2215.73	-15.00	1213.77	0.00	0.00	0.00	2210.87	-29.46	1594.41	2173.31	65.99	1582.21	2009.24	-98.62	1567.85	2032.78	-2.86	1555.00	298.65	-367.21	75.73	897.31	-343.72	74.59	280.01
8.33000	2342.79	44.91	38.39	2319.82	38.23	41.85	2151.91	48.14	25.04	2154.24	49.82	70.92	2082.66	-136.92	53.93	2070.65	-120.53	72.71	1978.30	-108.95	191.29	2017.84	-114.44	225.88	2221.70	-14.59	1214.01	0.00	0.00	0.00	2218.05	-30.56	1594.51	2180.52	65.16	1582.91	2009.24	-98.62	1567.85	2039.66	-3.42	1555.74	298.54	-366.65	75.83	897.00	-343.50	74.70	280.00
8.34000	2342.89	44.90	38.35	2320.07	38.12	41.97	2151.63	48.39	25.48	2154.50	49.65	71.14	2109.53	-137.80	54.56	2096.66	-121.27	72.54	1997.24	-110.30	186.09	2037.06	-112.44	221.13	2228.23	-14.14	1214.19	0.00	0.00	0.00	2225.14	-31.58	1594.63	2187.94	64.13	1583.59	2009.24	-98.62	1567.85	2046.70	-3.49	1556.49	298.52	-366.82	75.70	897.10	-343.66	74.59	280.03
8.35000	2342.66	44.80	38.07	2320.16	38.02	41.97	2151.49	48.31	25.76	2155.04	48.59	71.04	2136.64	-138.18	54.88	2123.18	-121.60	72.33	2017.18	-111.03	180.22	2054.81	-112.83	216.79	2234.36	-13.66	1214.20	0.00	0.00	0.00	2232.16	-32.47	1594.88	2195.11	63.62	1584.28	2009.24	-98.62	1567.85	2053.75	-3.91	1557.02	298.57	-366.82	75.65	897.41	-343.50	74.55	280.04
8.36000	2343.18	44.56	38.16	2320.47	37.91	42.12	2152.24	46.82	25.52	2155.59	47.88	71.10	2164.53	-138.06	55.24	2149.31	-121.69	71.50	2037.80	-111.56	173.27	2054.81	-112.83	216.79	2240.62	-13.28	1214.01	0.00	0.00	0.00	2239.04	-33.17	1595.11	2202.34	62.95	1585.01	2009.24	-98.62	1567.85	2060.69	-4.43	1557.31	298.49	-367.17	75.65	897.32	-343.74	74.55	280.06
8.37000	2343.88	44.47	38.33	2320.31	37.65	41.94	2152.64	46.22	25.71	2156.30	46.71	70.98	2191.40	-137.61	54.86	2175.60	-121.38	70.46	2058.49	-112.30	166.30	2054.81	-112.83	216.79	2246.69	-12.99	1213.81	0.00	0.00	0.00	2246.03	-33.66	1595.27	2209.09	62.44	1585.46	2009.24	-98.62	1567.85	2067.57	-4.69	1557.51	298.57	-367.41	75.70	897.30	-343.56	74.49	280.08
8.38000	2344.22	44.21	38.34	2320.38	37.47	41.98	2152.11	46.92	26.37	2156.69	46.61	71.15	2218.60	-136.74	54.42	2202.16	-120.84	69.28	2058.49	-112.30	166.30	2054.81	-112.83	216.79	2252.98	-12.78	1213.70	0.00	0.00	0.00	2252.84	-33.99	1595.43	2215.83	62.13	1585.90	2009.24	-98.62	1567.85	2074.86	-5.04	1557.65	298.56	-367.15	75.67	897.38	-343.49	74.40	280.01
8.39000	2344.26	44.13	38.17	2320.64	37.31	42.12	2151.68	47.39	26.71	2156.76	46.38	71.29	2245.44	-135.57	53.67	2228.75	-119.93	68.33	2058.49	-112.30	166.30	2054.81	-112.83	216.79	2259.34	-12.43	1213.54	0.00	0.00	0.00	2259.76	-34.11	1595.60	2222.41	61.75	1586.35	2009.24	-98.62	1567.85	2080.88	-4.81	1556.34	298.58	-366.97	75.58	897.12	-343.16	74.34	280.04
8.40000	2344.24	44.04	38.14	2320.56	37.16	42.00	2152.00	46.73	26.65	2156.74	46.52	71.60	2272.05	-134.29	52.89	2253.88	-118.97	66.62	2058.49	-112.30	166.30	2054.81	-112.83	216.79	2265.68	-12.06	1213.25	0.00	0.00	0.00	2266.69	-34.12	1595.68	2229.07	61.56	1586.63	2009.24	-98.62	1567.85	2087.47	-5.13	1555.86	298.46	-366.49	75.65	897.23	-343.57	74.38	280.01
8.41000	2344.42	43.90	38.10	2320.90	36.96	42.14	2151.99	46.86	26.91	2157.13	46.39	71.60	2298.23	-132.83	52.09	2279.82	-117.84	65.47	2058.49	-112.30	166.30	2054.81	-112.83	216.79	2272.04	-11.85	1212.99	0.00	0.00	0.00	2273.22	-33.99	1595.77	2235.34	61.79	1586.96	2009.24	-98.62	1567.85	2094.22	-5.35	1555.79	298.52	-367.16	75.63	897.38	-343.10	74.66	280.00
8.42000	2344.35	43.89	37.99	2320.48	36.73	41.80	2152.60	45.87	26.67	2157.20	46.28	71.77	2323.67	-131.27	51.21	2305.65	-116.67	64.36	2058.49	-112.30	166.30	2054.81	-112.83	216.79	2278.80	-11.57	1212.65	0.00	0.00	0.00	2280.19	-33.70	1595.79	2242.02	61.67	1587.11	2009.24	-98.62	1567.85	2100.67	-5.62	1555.46	298.53	-366.79	75.83	897.47	-343.64	74.47	280.00
8.43000	2344.67	43.86	38.13	2320.96	36.56	41.85	2152.31	46.48	26.90	2157.26	46.46	71.96	2348.83	-129.73	50.32	2331.14	-115.55	63.37	2058.49	-112.30	166.30	2054.81	-112.83	216.79	2284.86	-11.26	1212.32	0.00	0.00	0.00	2287.01	-33.33	1595.77	2248.34	62.03	1587.16	2009.24	-98.62	1567.85	2107.31	-6.29	1555.35	298.53	-367.01	75.53	897.46	-343.70	74.45	280.01
8.44000	2344.66	43.82	38.07	2321.09	36.39	41.78	2152.20	46.23	26.96	2158.22	45.52	71.63	2375.83	-129.04	48.59	2356.04	-114.54	62.18	2058.49	-112.30	166.30	2054.81	-112.83	216.79	2291.33	-10.97	1211.99	0.00	0.00	0.00	2294.00	-32.85	1595.66	2254.65	62.20	1587.08	2009.24	-98.62	1567.85	2114.84	-7.93	1555.35	298.58	-367.10	75.57	898.37	-343.99	73.85	280.00
8.45000	2344.80	43.87	38.16	2321.29	36.29	41.96	2152.34	46.09	27.06	2158.20	45.85	71.88	2401.24	-128.04	47.69	2381.32	-113.70	61.42	2058.49	-112.30	166.30	2054.81	-112.83	216.79	2297.80	-10.68	1211.62	0.00	0.00	0.00	2300.97	-32.26	1595.47	2260.77	62.49	1586.96	2009.24	-98.62	1567.85	2120.87	-7.70	1555.13	298.55	-366.98	75.63	898.77	-344.75	73.50	279.97
8.46000	2344.75	43.85	38.24	2321.21	36.30	42.03	2152.20	46.24	27.09	2157.93	45.97	71.97	2430.31	-126.87	49.74	2406.78	-113.07	60.99	2058.49	-112.30	166.30	2054.81	-112.83	216.79	2303.85	-10.50	1211.17	0.00	0.00	0.00	2307.94	-31.64	1595.22	2267.16	62.62	1586.76	2009.24	-98.62	1567.85	2128.21	-9.14	1554.99	298.49	-366.97	75.70	898.67	-344.54	73.57	280.00
8.47000	2344.96	44.05	38.40	2320.91	36.43	42.07	2152.13	46.16	27.12	2158.46	45.63	71.91	2455.55	-125.82	50.34	2431.61	-112.84	60.53	2058.49	-112.30	166.30	2054.81	-112.83	216.79	2310.30	-10.26	1210.67	0.00	0.00	0.00	2314.87	-31.09	1594.83	2273.77	63.06	1586.36	2009.24	-98.62	1567.85	2134.37	-9.10	1554.74	298.56	-367.52	75.46	898.70	-344.48	73.59	280.04
8.48000	2344.86	44.19	38.45	2320.55	36.63	41.89	2152.01	46.04	27.17	2157.69	46.62	72.54	2480.12	-125.81	50.63	2456.46	-112.98	60.39	2058.49	-112.30	166.30	2054.81	-112.83	216.79	2316.49	-10.13	1210.15	0.00	0.00	0.00	2322.05	-30.58	1594.36	2280.46	63.26	1585.87	2009.24	-98.62	1567.85	2141.11	-9.46	1554.59	298.54	-367.14	75.59	898.90	-344.84	73.30	280.06
8.49000	2344.39	44.42	38.13	2320.46	36.87	41.65	2152.17	45.69	27.10	2158.28	45.73	72.24	2505.27	-126.11	51.48	2480.52	-113.49	60.16	2058.49	-112.30	166.30	2054.81	-112.83	216.79	2322.93	-9.91	1209.60	0.00	0.00	0.00	2329.08	-30.15	1593.75	2286.74	63.68	1585.37	2009.24	-98.62	1567.85	2148.15	-10.36	1554.57	298.50	-367.29	75.59	898.84	-344.86	73.36	280.05
8.50000	2343.81	44.63	37.68	2320.05	37.09	41.35	2152.10	45.87	27.42	2158.37	45.78	72.50	2529.87	-126.81	52.37	2504.61	-114.33	60.36	2058.49	-112.30	166.30	2054.81	-112.83	216.79	2329.00	-9.82	1209.08	0.00	0.00	0.00	2336.15	-29.89	1593.07	2293.39	63.79	1584.70	2009.24	-98.62	1567.85	2155.69	-11.66	1554.60	298.52	-367.17	75.59	898.73	-344.58	73.55	280.05
8.51000	2343.46	44.71	37.23	2319.72	37.32	41.01	2152.50	45.19	27.13	2158.11	46.19	72.64	2553.62	-127.17	54.01	2528.62	-115.44	60.95	2058.49	-112.30	166.30	2054.81	-112.83	216.79	2335.50	-9.75	1208.56	0.00	0.00	0.00	2342.99	-29.76	1592.34	2300.58	63.60	1584.04	2009.24	-98.62	1567.85	2162.31	-11.68	1554.52	298.54	-366.93	75.67	898.68	-344.47	73.51	280.01
8.52000	2343.45	44.97	37.19	2319.33	37.39	40.77	2152.73	44.97	26.97	2158.85	45.63	72.52	2577.57	-127.68	56.34	2552.55	-116.82	62.20	2058.49	-112.30	166.30	2054.81	-112.83	216.79	2341.76	-9.66	1208.02	0.00	0.00	0.00	2350.21	-29.75	1591.52	2306.77	63.69	1583.22	2009.24	-98.62	1567.85	2169.64	-12.33	1554.41	298.51	-367.25	75.56	898.72	-344.89	73.47	279.97
8.53000	2342.97	45.02	36.81	2319.83	37.59	40.94	2152.35	45.36	27.24	2159.24	45.23	72.50	2601.25	-129.17	58.89	2575.95	-118.31	64.03	2058.49	-112.30	166.30	2054.81	-112.83	216.79	2348.47	-9.56	1207.51	0.00	0.00	0.00	2357.35	-29.92	1590.67	2313.94	63.42	1582.38	2009.24	-98.62	1567.85	2177.10	-13.28	1554.31	298.51	-367.43	75.55	898.60	-344.37	73.53	279.99
8.54000	2342.80	45.17	36.70	2319.49	37.77	40.73	2151.92	45.89	27.49	2159.32	45.41	72.68	2625.49	-131.98	61.71	2598.78	-119.89	66.52	2058.49	-112.30	166.30	2054.81	-112.83	216.79	2355.04	-9.41	1206.91	0.00	0.00	0.00	2364.32	-30.31	1589.78	2321.28	62.89	1581.57	2009.24	-98.62	1567.85	2183.38	-12.58	1553.81	298.49	-367.19	75.60	898.65	-344.56	73.55	280.00
8.55000	2342.53	45.17	36.57	2319.31	37.92	40.65	2152.28	45.63	27.34	2158.99	46.15	73.12	2647.82	-133.51	65.72	2621.24	-121.32	69.75	2058.49	-112.30	166.30	2054.81	-112.83	216.79	2361.97	-9.29	1206.31	0.00	0.00	0.00	2371.39	-30.89	1588.84	2328.13	62.82	1580.62	2009.24	-98.62	1567.85	2190.65	-13.22	1553.56	298.53	-366.89	75.68	898.70	-344.72	73.54	280.01
8.56000	2342.99	45.34	36.81	2319.21	38.09	40.51	2152.13	45.66	27.33	2159.12	46.49	73.37	2668.88	-133.93	70.57	2642.69	-122.70	73.30	2058.49	-112.30	166.30	2054.81	-112.83	216.79	2368.99	-9.17	1205.68	0.00	0.00	0.00	2378.30	-31.72	1587.86	2335.32	62.22	1579.80	2009.24	-98.62	1567.85	2197.26	-12.66	1553.01	298.54	-366.92	75.71	898.83	-345.02	73.38	280.02
8.57000	2342.49	45.47	36.65	2319.39	38.37	40.58	2152.40	45.37	27.28	2158.72	47.47	73.87	2689.01	-134.09	75.52	2663.14	-123.85	77.11	2058.49	-112.30	166.30	2054.81	-112.83	216.79	2375.57	-9.20	1204.92	0.00	0.00	0.00	2385.38	-32.77	1586.84	2342.68	61.23	1578.88	2009.24	-98.62	1567.85	2204.16	-12.59	1552.41	298.57	-366.95	75.69	898.84	-344.78	73.33	280.03
8.58000	2342.11	45.56	36.46	2318.77	38.56	40.20	2151.96	46.04	27.57	2159.38	46.78	73.70	2707.46	-133.64	80.67	2682.47	-124.76	81.11	2058.49	-112.30	166.30	2054.81	-112.83	216.79	2382.10	-9.24	1204.13	0.00	0.00	0.00	2392.08	-34.12	1585.81	2350.59	60.21	1577.81	2009.24	-98.62	1567.85	2211.10	-12.38	1551.63	298.51	-367.25	75.66	898.76	-345.09	73.47	280.03
8.59000	2342.03	45.52	36.36	2319.39	38.69	40.50	2152.74	45.06	27.32	2159.07	47.26	74.41	2725.21	-133.92	87.42	2700.69	-125.52	85.48	2058.49	-112.30	166.30	2054.81	-112.83	216.79	2389.43	-9.28	1203.29	0.00	0.00	0.00	2398.96	-35.66	1584.79	2358.08	59.04	1576.91	2009.24	-98.62	1567.85	2218.58	-12.92	1550.67	298.55	-366.82	75.67	898.73	-345.13	73.48	280.03
8.60000	2342.01	45.63	36.36	2319.02	38.77	40.22	2152.76	45.00	27.46	2159.97	46.31	74.32	2741.90	-133.93	92.80	2717.10	-125.96	89.71	2058.49	-112.30	166.30	2054.81	-112.83	216.79	2396.45	-9.50	1202.32	0.00	0.00	0.00	2405.70	-37.35	1583.76	2366.06	57.59	1575.87	2009.24	-98.62	1567.85	2225.73	-12.82	1549.61	298.52	-366.90	75.72	898.77	-344.88	73.43	280.00
8.61000	2342.24	45.60	36.42	2319.18	38.83	40.17	2152.31	45.73	28.31	2160.46	45.73	74.57	2756.67	-133.74	97.59	2731.93	-126.27	93.84	2058.49	-112.30	166.30	2054.81	-112.83	216.79	2403.49	-9.69	1201.30	0.00	0.00	0.00	2412.29	-39.20	1582.77	2373.55	56.20	1574.93	2009.24	-98.62	1567.85	2232.28	-12.00	1548.31	298.53	-367.03	75.71	898.73	-344.67	73.52	280.03
8.62000	2342.40	45.67	36.41	2319.31	38.91	40.11	2152.56	45.35	28.71	2160.45	46.09	75.29	2770.27	-133.51	102.21	2745.07	-126.50	97.46	2058.49	-112.30	166.30	2054.81	-112.83	216.79	2410.40	-9.99	1200.27	0.00	0.00	0.00	2418.83	-41.08	1581.88	2380.92	55.00	1574.02	2009.24	-98.62	1567.85	2239.73	-12.56	1546.77	298.54	-367.08	75.62	898.77	-344.89	73.48	280.06
8.63000	2342.42	45.59	36.37	2319.33	38.78	40.11	2152.74	44.93	29.34	2160.73	45.69	75.80	2781.86	-133.30	105.85	2756.54	-126.72	100.42	2058.49	-112.30	166.30	2054.81	-112.83	216.79	2417.45	-10.35	1199.12	0.00	0.00	0.00	2425.33	-42.94	1581.08	2388.33	53.20	1573.20	2009.24	-98.62	1567.85	2247.27	-13.73	1545.20	298.51	-367.31	75.57	898.74	-345.06	73.45	280.02
8.64000	2342.31	45.52	36.22	2319.64	38.83	40.17	2153.21	44.46	29.96	2161.08	45.69	76.69	2792.10	-133.14	108.58	2766.17	-127.05	102.43	2058.49	-112.30	166.30	2054.81	-112.83	216.79	2424.76	-10.78	1197.88	0.00	0.00	0.00	2431.77	-44.82	1580.36	2395.28	51.96	1572.41	2009.24	-98.62	1567.85	2253.90	-13.61	1543.54	298.48	-367.32	75.50	898.74	-344.91	73.49	280.02
8.65000	2342.58	45.58	36.29	2319.30	38.84	39.92	2152.98	44.28	30.75	2160.93	46.17	77.57	2800.24	-133.25	109.72	2774.22	-127.58	103.24	2058.49	-112.30	166.30	2054.81	-112.83	216.79	2431.96	-11.32	1196.69	0.00	0.00	0.00	2438.40	-46.51	1579.69	2402.40	50.53	1571.64	2009.24	-98.62	1567.85	2260.35	-13.89	1541.70	298.56	-367.17	75.79	898.65	-344.44	73.59	280.02
8.66000	2342.25	45.57	35.99	2319.38	38.90	39.86	2153.18	44.11	31.61	2161.45	45.99	78.41	2806.82	-133.72	109.39	2780.53	-128.35	102.63	2058.49	-112.30	166.30	2054.81	-112.83	216.79	2439.06	-12.03	1195.52	0.00	0.00	0.00	2445.06	-47.99	1579.08	2409.39	48.86	1570.98	2009.24	-98.62	1567.85	2267.42	-15.37	1540.19	298.52	-367.26	75.60	898.73	-344.57	73.42	280.03
8.67000	2342.94	45.55	36.23	2319.50	39.03	39.76	2153.02	44.69	33.08	2162.39	45.80	79.46	2811.74	-134.42	107.33	2785.68	-129.28	100.75	2058.49	-112.30	166.30	2054.81	-112.83	216.79	2446.61	-12.85	1194.44	0.00	0.00	0.00	2451.90	-49.21	1578.52	2415.92	47.59	1570.33	2009.24	-98.62	1567.85	2273.98	-16.91	1538.59	298.51	-367.26	75.56	898.84	-344.93	73.46	280.06
8.68000	2343.23	45.67	36.31	2320.05	39.14	39.90	2153.44	44.56	34.10	2163.64	45.01	80.37	2816.04	-135.74	103.82	2789.62	-130.76	97.39	2058.49	-112.30	166.30	2054.81	-112.83	216.79	2453.93	-13.81	1193.52	0.00	0.00	0.00	2458.72	-50.17	1577.95	2422.13	46.43	1569.66	2009.24	-98.62	1567.85	2280.95	-19.21	1537.35	298.54	-367.38	75.57	898.87	-344.94	73.39	280.06
8.69000	2342.78	45.68	36.03	2320.10	39.28	39.73	2154.16	44.20	35.41	2164.18	45.57	82.03	2818.73	-138.41	98.53	2792.64	-133.17	93.01	2058.49	-112.30	166.30	2054.81	-112.83	216.79	2461.69	-14.96	1192.82	0.00	0.00	0.00	2465.57	-50.90	1577.45	2427.89	45.55	1568.93	2009.24	-98.62	1567.85	2287.25	-21.49	1536.03	298.53	-367.17	75.72	898.80	-344.92	73.47	280.05
8.70000	2342.88	45.73	35.94	2320.08	39.49	39.56	2154.99	44.06	36.91	2164.96	45.73	83.66	2820.70	-141.65	92.86	2794.63	-136.01	87.75	2058.49	-112.30	166.30	2054.81	-112.83	216.79	2469.28	-16.21	1192.30	0.00	0.00	0.00	2472.59	-51.27	1577.02	2433.74	44.22	1568.34	2009.24	-98.62	1567.85	2293.99	-24.63	1534.81	298.47	-366.91	75.66	898.76	-344.39	73.51	279.98
8.71000	2343.69	45.81	36.23	2320.44	39.60	39.50	2155.86	44.12	38.73	2166.56	45.57	85.46	2823.71	-144.93	87.33	2797.81	-138.83	83.04	2058.49	-112.30	166.30	2054.81	-112.83	216.79	2476.88	-17.68	1191.85	0.00	0.00	0.00	2479.47	-51.44	1576.71	2438.97	43.50	1567.84	2009.24	-98.62	1567.85	2300.93	-28.31	1533.86	298.52	-366.88	75.67	898.66	-344.36	73.58	280.05
8.72000	2343.56	45.90	36.14	2320.52	39.84	39.29	2156.11	45.01	41.31	2167.72	46.56	87.97	2827.52	-148.03	81.04	2801.95	-141.26	78.25	2058.49	-112.30	166.30	2054.81	-112.83	216.79	2484.51	-19.37	1191.55	0.00	0.00	0.00	2486.59	-51.39	1576.64	2444.36	42.86	1567.35	2009.24	-98.62	1567.85	2308.09	-32.60	1533.01	298.51	-367.32	75.52	898.68	-344.10	73.64	280.07
8.73000	2343.93	45.93	36.14	2321.15	40.06	39.42	2156.78	45.74	43.89	2166.46	49.33	93.73	2831.28	-149.81	73.47	2805.55	-142.72	72.05	2058.49	-112.30	166.30	2054.81	-112.83	216.79	2492.07	-21.30	1191.35	0.00	0.00	0.00	2493.56	-51.19	1576.88	2449.27	42.10	1567.18	2009.24	-98.62	1567.85	2314.88	-36.86	1532.61	298.53	-367.13	75.65	898.70	-344.40	73.64	280.00
8.74000	2343.76	45.98	35.90	2321.20	40.23	39.22	2157.81	46.49	47.03	2167.70	50.74	97.50	2834.32	-149.68	66.27	2808.05	-142.64	65.80	2058.49	-112.30	166.30	2054.81	-112.83	216.79	2499.70	-23.31	1191.43	0.00	0.00	0.00	2500.79	-50.93	1577.39	2454.59	41.11	1567.24	2009.24	-98.62	1567.85	2321.97	-41.20	1532.73	298.57	-367.12	75.76	898.73	-344.76	73.45	279.98
8.75000	2344.04	45.97	35.86	2321.66	40.36	39.13	2159.01	47.54	50.60	2169.36	51.04	100.65	2836.58	-148.30	60.24	2809.93	-141.41	60.68	2058.49	-112.30	166.30	2054.81	-112.83	216.79	2507.42	-25.34	1191.93	0.00	0.00	0.00	2508.08	-50.69	1578.06	2459.78	39.96	1567.69	2009.24	-98.62	1567.85	2328.87	-45.49	1533.09	298.50	-367.38	75.54	898.70	-344.84	73.46	280.05
8.76000	2344.50	46.09	36.01	2322.16	40.51	39.10	2161.07	47.57	54.04	2175.60	49.30	101.72	2838.21	-146.65	54.78	2811.56	-139.85	56.12	2058.49	-112.30	166.30	2054.81	-112.83	216.79	2515.29	-27.33	1192.87	0.00	0.00	0.00	2515.27	-50.51	1578.86	2464.77	38.90	1568.26	2009.24	-98.62	1567.85	2335.78	-49.77	1533.99	298.50	-367.04	75.59	898.67	-344.64	73.60	280.05
8.77000	2344.38	46.10	35.87	2322.64	40.67	39.10	2162.47	49.11	58.62	2176.56	52.90	111.01	2839.75	-145.73	51.01	2812.81	-139.07	52.77	2058.49	-112.30	166.30	2054.81	-112.83	216.79	2523.19	-29.38	1194.20	0.00	0.00	0.00	2522.64	-50.36	1579.81	2469.99	38.03	1569.06	2009.24	-98.62	1567.85	2343.09	-54.17	1535.09	298.50	-366.83	75.61	898.74	-344.46	73.56	279.99
8.78000	2345.12	46.30	36.20	2322.83	40.82	38.96	2165.12	49.34	62.89	2179.32	53.86	115.89	2840.36	-145.91	48.97	2813.51	-139.21	51.06	2058.49	-112.30	166.30	2054.81	-112.83	216.79	2531.24	-31.45	1195.78	0.00	0.00	0.00	2529.94	-50.30	1580.90	2475.66	36.61	1570.00	2009.24	-98.62	1567.85	2349.11	-56.63	1536.33	298.52	-367.16	75.61	898.80	-344.90	73.48	280.02
8.79000	2345.28	46.37	36.30	2323.19	41.02	38.87	2167.69	50.48	68.01	2185.58	52.21	116.37	2840.84	-145.99	47.70	2813.81	-139.44	49.77	2058.49	-112.30	166.30	2054.81	-112.83	216.79	2539.31	-33.47	1197.58	0.00	0.00	0.00	2537.34	-50.30	1582.12	2480.79	35.64	1571.06	2009.24	-98.62	1567.85	2357.65	-62.35	1538.05	298.54	-366.92	75.61	898.73	-344.74	73.52	280.03
8.80000	2345.78	46.59	36.53	2323.62	41.10	38.84	2170.88	51.32	73.22	2187.10	55.81	126.24	2840.98	-145.89	46.64	2814.23	-139.33	48.98	2058.49	-112.30	166.30	2054.81	-112.83	216.79	2546.78	-35.52	1199.51	0.00	0.00	0.00	2544.65	-50.36	1583.44	2486.52	34.37	1572.19	2009.24	-98.62	1567.85	2365.79	-67.10	1539.96	298.56	-367.01	75.65	898.70	-344.63	73.64	279.99
8.81000	2345.98	46.78	36.48	2324.19	41.06	38.97	2174.77	51.66	78.74	2192.72	56.51	132.45	2840.98	-145.73	45.91	2814.37	-139.24	48.35	2058.49	-112.30	166.30	2054.81	-112.83	216.79	2554.67	-37.48	1201.53	0.00	0.00	0.00	2552.03	-50.47	1584.78	2492.46	33.06	1573.25	2009.24	-98.62	1567.85	2372.49	-69.65	1541.65	298.54	-366.95	75.57	898.69	-344.47	73.60	280.04
8.82000	2346.64	47.00	36.58	2325.14	40.77	39.29	2179.12	51.83	85.08	2198.92	56.89	138.30	2841.12	-145.70	45.51	2814.42	-139.27	47.85	2058.49	-112.30	166.30	2054.81	-112.83	216.79	2562.02	-39.42	1203.46	0.00	0.00	0.00	2559.37	-50.65	1586.10	2498.14	31.76	1574.46	2009.24	-98.62	1567.85	2381.08	-74.44	1543.38	298.54	-367.00	75.77	898.74	-344.34	73.66	280.45
8.83000	2347.19	47.10	36.55	2325.68	40.46	39.26	2184.93	50.69	91.24	2207.56	54.78	139.52	2841.06	-145.80	45.07	2814.54	-139.35	47.54	2058.49	-112.30	166.30	2054.81	-112.83	216.79	2569.28	-41.32	1205.31	0.00	0.00	0.00	2566.58	-50.95	1587.31	2504.09	30.24	1575.53	2009.24	-98.62	1567.85	2387.63	-76.84	1544.93	298.48	-366.95	75.79	898.67	-344.47	73.73	281.33
8.84000	2347.87	47.30	36.48	2326.43	40.24	39.17	2190.24	51.18	98.52	2215.25	55.11	145.55	2840.95	-145.94	44.68	2814.68	-139.47	47.31	2058.49	-112.30	166.30	2054.81	-112.83	216.79	2576.41	-43.18	1206.88	0.00	0.00	0.00	2573.94	-51.34	1588.37	2509.87	28.80	1576.47	2009.24	-98.62	1567.85	2394.22	-78.97	1545.95	298.56	-366.91	75.72	898.73	-344.54	73.63	280.59
8.85000	2348.71	47.50	36.37	2327.71	40.12	39.16	2196.34	50.99	106.32	2223.49	55.38	151.70	2840.97	-146.08	44.48	2814.64	-139.69	47.11	2058.49	-112.30	166.30	2054.81	-112.83	216.79	2583.58	-44.84	1208.26	0.00	0.00	0.00	2581.17	-51.84	1589.33	2516.39	27.44	1577.12	2009.24	-98.62	1567.85	2401.70	-82.35	1547.12	298.55	-366.90	75.70	898.81	-344.80	73.46	280.34
8.86000	2349.82	47.72	35.84	2329.37	40.11	39.13	2203.64	49.86	114.05	2234.10	53.06	156.99	2840.94	-146.22	44.34	2814.78	-139.88	47.08	2058.49	-112.30	166.30	2054.81	-112.83	216.79	2591.15	-46.29	1209.51	0.00	0.00	0.00	2588.18	-52.45	1590.15	2522.32	26.15	1577.79	2009.24	-98.62	1567.85	2410.03	-85.87	1548.25	298.52	-367.22	75.56	898.82	-344.84	73.47	281.04
8.87000	2351.70	47.93	35.29	2331.60	40.21	39.12	2211.23	48.82	122.53	2243.43	52.81	163.43	2840.90	-146.36	44.19	2814.86	-140.07	47.04	2058.49	-112.30	166.30	2054.81	-112.83	216.79	2598.28	-47.35	1210.58	0.00	0.00	0.00	2595.17	-53.18	1590.88	2528.73	24.74	1578.31	2009.24	-98.62	1567.85	2417.06	-88.29	1549.02	298.51	-367.59	75.45	898.68	-344.87	73.58	280.78
8.88000	2353.45	48.08	34.30	2334.62	40.27	39.59	2220.24	46.66	131.23	2254.55	50.63	169.50	2840.97	-146.47	44.12	2814.80	-140.25	46.92	2058.49	-112.30	166.30	2054.81	-112.83	216.79	2605.22	-48.12	1211.37	0.00	0.00	0.00	2602.28	-53.96	1591.50	2535.37	23.28	1578.76	2009.24	-98.62	1567.85	2423.94	-90.29	1549.76	298.61	-367.07	75.63	898.68	-344.68	73.55	281.09
8.89000	2356.09	48.47	33.34	2338.09	40.29	40.23	2228.63	45.89	140.84	2265.42	48.90	176.58	2841.02	-146.65	44.01	2814.79	-140.44	46.78	2058.49	-112.30	166.30	2054.81	-112.83	216.79	2611.75	-48.71	1211.98	0.00	0.00	0.00	2609.48	-54.81	1592.05	2539.81	22.79	1581.66	2009.24	-98.62	1567.85	2431.23	-92.60	1550.32	298.58	-367.11	75.68	898.70	-344.72	73.56	280.25
8.90000	2359.09	48.89	32.23	2342.66	40.47	41.37	2238.65	43.49	150.13	2278.11	45.04	183.48	2841.02	-146.73	43.85	2814.87	-140.50	46.71	2058.49	-112.30	166.30	2054.81	-112.83	216.79	2618.24	-48.99	1212.30	0.00	0.00	0.00	2616.62	-55.78	1592.54	2545.70	21.63	1582.58	2009.24	-98.62	1567.85	2439.39	-95.69	1550.87	298.61	-366.95	75.81	898.74	-344.58	73.52	280.78
8.91000	2362.24	49.56	30.93	2347.66	40.78	42.53	2249.99	39.79	158.94	2290.54	42.69	190.73	2841.03	-146.72	43.68	2814.98	-140.51	46.59	2058.49	-112.30	166.30	2054.81	-112.83	216.79	2624.35	-49.15	1212.32	0.00	0.00	0.00	2623.72	-56.80	1592.92	2552.47	20.33	1582.87	2009.24	-98.62	1567.85	2445.98	-96.65	1550.91	298.57	-367.32	75.70	898.66	-344.54	73.61	280.72
8.92000	2366.04	50.63	29.49	2353.02	41.32	43.70	2261.33	36.05	167.52	2304.55	38.43	197.30	2840.86	-146.74	43.34	2814.89	-140.53	46.32	2058.49	-112.30	166.30	2054.81	-112.83	216.79	2630.34	-49.21	1212.22	0.00	0.00	0.00	2630.75	-57.90	1593.19	2559.12	18.97	1583.13	2009.24	-98.62	1567.85	2452.87	-97.79	1551.33	298.57	-367.49	75.58	898.65	-344.58	73.62	280.64
8.93000	2370.54	51.89	27.99	2357.99	42.02	44.44	2272.64	31.84	176.45	2317.61	35.44	204.25	2840.89	-146.74	43.16	2814.97	-140.50	46.19	2058.49	-112.30	166.30	2054.81	-112.83	216.79	2635.88	-49.28	1212.11	0.00	0.00	0.00	2637.79	-59.00	1593.36	2566.10	17.68	1583.32	2009.24	-98.62	1567.85	2460.74	-100.35	1551.59	298.54	-367.40	75.47	898.67	-344.89	73.53	280.82
8.94000	2376.19	52.87	28.18	2363.81	42.77	46.13	2283.38	28.83	184.37	2331.38	31.99	210.93	2840.73	-146.78	42.92	2814.90	-140.47	46.01	2058.49	-112.30	166.30	2054.81	-112.83	216.79	2641.85	-49.26	1212.11	0.00	0.00	0.00	2644.89	-59.97	1593.41	2573.14	16.59	1583.38	2009.24	-98.62	1567.85	2467.34	-101.38	1551.72	298.55	-366.96	75.65	898.71	-345.05	73.53	279.48
8.95000	2384.85	55.09	32.22	2376.05	44.27	51.79	2301.29	22.92	190.47	2345.51	27.39	216.44	2840.75	-146.75	42.84	2814.92	-140.43	45.89	2058.49	-112.30	166.30	2054.81	-112.83	216.79	2647.83	-49.30	1212.20	0.00	0.00	0.00	2651.84	-60.74	1593.40	2579.38	15.40	1583.42	2009.24	-98.62	1567.85	2475.57	-104.44	1552.35	298.49	-367.16	75.61	898.69	-344.95	73.40	279.84
8.96000	2388.03	57.50	31.77	2390.23	46.36	58.04	2315.11	18.45	196.02	2359.07	23.86	221.77	2840.74	-146.70	42.66	2814.93	-140.39	45.74	2058.49	-112.30	166.30	2054.81	-112.83	216.79	2653.78	-49.33	1212.35	0.00	0.00	0.00	2658.74	-61.26	1593.34	2585.91	14.43	1583.35	2009.24	-98.62	1567.85	2482.92	-106.68	1552.72	298.50	-367.45	75.47	898.79	-344.94	73.38	281.16
8.97000	2408.56	60.75	42.04	2406.75	48.65	65.20	2328.65	14.12	200.46	2373.02	20.08	226.11	2840.69	-146.59	42.48	2814.92	-140.34	45.55	2058.49	-112.30	166.30	2054.81	-112.83	216.79	2659.61	-49.40	1212.52	0.00	0.00	0.00	2665.64	-61.50	1593.24	2591.95	13.54	1583.34	2009.24	-98.62	1567.85	2489.38	-107.70	1553.13	298.53	-367.32	75.48	898.75	-344.90	73.50	279.77
8.98000	2429.35	64.03	51.19	2421.66	50.85	70.55	2343.04	8.69	203.16	2387.65	14.94	229.63	2840.76	-146.56	42.28	2815.06	-140.23	45.45	2058.49	-112.30	166.30	2054.81	-112.83	216.79	2665.37	-49.53	1212.66	0.00	0.00	0.00	2672.47	-61.42	1593.10	2598.15	12.74	1583.26	2009.24	-98.62	1567.85	2495.57	-108.47	1553.42	298.53	-366.91	75.48	898.75	-344.62	73.58	279.80
8.99000	2446.21	67.03	56.87	2438.47	52.98	75.37	2358.43	2.99	204.42	2402.69	10.12	231.88	2840.77	-146.44	42.00	2815.03	-140.12	45.18	2058.49	-112.30	166.30	2054.81	-112.83	216.79	2671.19	-49.68	1212.75	0.00	0.00	0.00	2679.17	-61.08	1592.92	2603.43	11.94	1583.20	2009.24	-98.62	1567.85	2503.02	-111.36	1554.00	298.54	-366.66	75.61	898.75	-344.96	73.56	280.04
9.00000	2462.44	69.59	61.21	2456.04	54.75	79.53	2373.65	-1.62	205.01	2417.13	7.17	233.65	2840.82	-146.40	41.67	2815.17	-140.02	44.96	2058.49	-112.30	166.30	2054.81	-112.83	216.79	2676.71	-49.96	1212.77	0.00	0.00	0.00	2685.69	-60.53	1592.71	2608.85	11.27	1583.16	2009.24	-98.62	1567.85	2510.34	-114.29	1554.64	298.61	-366.86	75.57	898.80	-345.04	73.38	280.01
9.01000	2480.02	71.60	64.98	2473.92	56.12	82.83	2389.41	-5.67	204.66	2432.79	2.46	233.50	2841.17	-146.27	41.55	2815.24	-139.89	44.72	2058.49	-112.30	166.30	2054.81	-112.83	216.79	2682.13	-50.31	1212.83	0.00	0.00	0.00	2692.04	-59.76	1592.49	2613.86	10.68	1583.07	2009.24	-98.62	1567.85	2516.95	-116.29	1555.09	298.55	-367.13	75.49	898.71	-344.92	73.55	280.03
9.02000	2498.13	73.10	67.72	2491.96	56.98	85.03	2404.96	-8.78	203.43	2447.75	-0.76	232.68	2840.96	-146.22	41.12	2815.36	-139.77	44.51	2058.49	-112.30	166.30	2054.81	-112.83	216.79	2687.74	-50.62	1212.96	0.00	0.00	0.00	2698.27	-58.79	1592.27	2618.50	10.06	1583.06	2009.24	-98.62	1567.85	2523.85	-118.49	1555.91	298.52	-367.31	75.55	898.65	-344.72	73.58	280.01
9.03000	2516.96	74.16	69.39	2510.18	57.61	85.95	2420.92	-11.60	201.00	2462.63	-3.13	231.04	2841.45	-146.10	41.10	2815.26	-139.72	44.20	2058.49	-112.30	166.30	2054.81	-112.83	216.79	2693.28	-50.87	1213.20	0.00	0.00	0.00	2704.40	-57.69	1592.01	2623.14	9.51	1583.00	2009.24	-98.62	1567.85	2532.11	-122.46	1556.82	298.51	-367.15	75.58	898.74	-344.82	73.50	280.00
9.04000	2536.34	74.79	70.10	2529.25	57.92	86.13	2436.96	-14.13	197.55	2477.65	-5.49	228.26	2841.34	-146.10	40.83	2815.31	-139.67	44.04	2058.49	-112.30	166.30	2054.81	-112.83	216.79	2698.91	-51.05	1213.44	0.00	0.00	0.00	2710.34	-56.50	1591.74	2627.56	8.95	1582.87	2009.24	-98.62	1567.85	2539.81	-125.72	1557.42	298.45	-366.93	75.75	898.72	-344.89	73.60	280.03
9.05000	2556.50	75.11	69.94	2549.00	57.98	85.46	2453.82	-17.50	192.40	2493.18	-7.77	224.71	2841.28	-146.08	40.59	2815.33	-139.59	43.88	2058.49	-112.30	166.30	2054.81	-112.83	216.79	2704.21	-51.17	1213.63	0.00	0.00	0.00	2716.15	-55.24	1591.42	2632.13	8.34	1582.70	2009.24	-98.62	1567.85	2547.05	-128.53	1557.92	298.48	-367.01	75.63	898.80	-344.88	73.55	280.24
9.06000	2577.42	75.29	69.12	2569.43	57.98	84.20	2468.78	-17.53	187.20	2508.20	-9.18	220.18	2841.20	-146.14	40.36	2815.39	-139.58	43.78	2058.49	-112.30	166.30	2054.81	-112.83	216.79	2709.45	-51.26	1213.76	0.00	0.00	0.00	2721.90	-53.95	1591.07	2632.13	8.34	1582.70	2009.24	-98.62	1567.85	2553.33	-130.12	1557.97	298.52	-367.02	75.56	898.80	-344.73	73.48	280.39
9.07000	2598.92	75.40	67.70	2590.44	57.94	82.34	2485.44	-18.90	180.07	2525.09	-12.21	214.20	2841.16	-146.14	40.17	2815.35	-139.55	43.62	2058.49	-112.30	166.30	2054.81	-112.83	216.79	2714.83	-51.25	1213.75	0.00	0.00	0.00	2727.55	-52.66	1590.65	2632.13	8.34	1582.70	2009.24	-98.62	1567.85	2556.99	-128.71	1557.77	298.57	-367.32	75.48	898.77	-344.97	73.44	280.14
9.08000	2620.92	75.45	65.79	2612.06	57.94	80.13	2501.93	-19.25	172.65	2539.28	-11.47	208.76	2841.34	-146.16	40.07	2815.40	-139.55	43.50	2058.49	-112.30	166.30	2054.81	-112.83	216.79	2720.13	-51.27	1213.64	0.00	0.00	0.00	2733.02	-51.41	1590.19	2632.13	8.34	1582.70	2009.24	-98.62	1567.85	2565.97	-132.93	1558.62	298.54	-367.15	75.63	898.74	-344.76	73.50	281.03
9.09000	2620.92	75.45	65.79	2612.06	57.94	80.13	2501.93	-19.25	172.65	2539.28	-11.47	208.76	2841.34	-146.16	40.07	2815.40	-139.55	43.50	2058.49	-112.30	166.30	2054.81	-112.83	216.79	2720.13	-51.27	1213.64	0.00	0.00	0.00	2733.02	-51.41	1590.19	2632.13	8.34	1582.70	2009.24	-98.62	1567.85	2565.97	-132.93	1558.62	298.54	-367.15	75.63	898.74	-344.76	73.50	281.03
[truncated: 35 more columns]
