# Supplementary material for: The impact of mobile phone use on where we look and how we walk when negotiating floor based obstacles
Source: PLoS One. 2017 Jun 30;12(6):e0179802. doi: 10.1371/journal.pone.0179802 (PMC5493336; doi:10.1371/journal.pone.0179802)
Supplement: S1 File — (ZIP) [file pone.0179802.s001.zip › Gait/PP12/BD obs write 1.txt]

CODAmotion Analysis Text
Codamotion Analysis Text Save of: BD obs write 1.mdf
Time	Markers
Time	1:LTOE.X	1:LTOE.Y	1:LTOE.Z	2:L2nd.X	2:L2nd.Y	2:L2nd.Z	3:LHEE.X	3:LHEE.Y	3:LHEE.Z	4:LANK.X	4:LANK.Y	4:LANK.Z	5:RTOE.X	5:RTOE.Y	5:RTOE.Z	6:R2nd.X	6:R2nd.Y	6:R2nd.Z	7:RHEE.X	7:RHEE.Y	7:RHEE.Z	8:RANK.X	8:RANK.Y	8:RANK.Z	9:STRN.X	9:STRN.Y	9:STRN.Z	10:Marker 10.X	10:Marker 10.Y	10:Marker 10.Z	11:FRHD.X	11:FRHD.Y	11:FRHD.Z	12:FLHD.X	12:FLHD.Y	12:FLHD.Z	13:BRHD.X	13:BRHD.Y	13:BRHD.Z	14:BLHD.X	14:BLHD.Y	14:BLHD.Z	15:BLSTEP.X	15:BLSTEP.Y	15:BLSTEP.Z	16:FLSTEP.X	16:FLSTEP.Y	16:FLSTEP.Z	17:BRSTEP.X
(s)	(mm)	(mm)	(mm)	(mm)	(mm)	(mm)	(mm)	(mm)	(mm)	(mm)	(mm)	(mm)	(mm)	(mm)	(mm)	(mm)	(mm)	(mm)	(mm)	(mm)	(mm)	(mm)	(mm)	(mm)	(mm)	(mm)	(mm)	(mm)	(mm)	(mm)	(mm)	(mm)	(mm)	(mm)	(mm)	(mm)	(mm)	(mm)	(mm)	(mm)	(mm)	(mm)	(mm)	(mm)	(mm)	(mm)	(mm)	(mm)	(mm)
0.00000	-3770.93	145.05	17.06	-3817.34	130.02	9.82	-1460.54	163.86	249.96	-1479.04	163.90	335.13	-3306.32	-27.91	27.94	-3505.56	107.18	49.22	-3330.31	119.84	0.33	-3295.09	119.02	29.84	-2456.96	61.25	1195.80	0.00	0.00	0.00	-3820.42	216.21	1556.15	-3261.01	66.44	1536.55	-3035.73	89.65	1226.86	-2951.12	12.72	1195.43	664.75	209.29	58.99	205.33	201.58	58.80	635.75
0.01000	-3770.93	145.05	17.06	-3817.34	130.02	9.82	-1460.54	163.86	249.96	-1479.04	163.90	335.13	-3306.32	-27.91	27.94	-3505.56	107.18	49.22	-3330.31	119.84	0.33	-3295.09	119.02	29.84	-2456.96	61.25	1195.80	0.00	0.00	0.00	-3820.42	216.21	1556.15	-3261.01	66.44	1536.55	-3035.73	89.65	1226.86	-2951.12	12.72	1195.43	664.75	209.29	58.99	205.33	201.58	58.80	635.75
0.02000	-3770.93	145.05	17.06	-3817.34	130.02	9.82	-1460.54	163.86	249.96	-1479.04	163.90	335.13	-3306.32	-27.91	27.94	-3505.56	107.18	49.22	-3330.31	119.84	0.33	-3295.09	119.02	29.84	-2456.96	61.25	1195.80	0.00	0.00	0.00	-3820.42	216.21	1556.15	-3261.01	66.44	1536.55	-3035.73	89.65	1226.86	-2951.12	12.72	1195.43	664.75	209.29	58.99	205.33	201.58	58.80	635.75
0.03000	-3770.93	145.05	17.06	-3817.34	130.02	9.82	-1460.54	163.86	249.96	-1479.04	163.90	335.13	-3306.32	-27.91	27.94	-3505.56	107.18	49.22	-3330.67	119.86	0.33	-3295.47	119.04	29.86	-2456.96	61.25	1195.80	0.00	0.00	0.00	-3820.42	216.21	1556.15	-3261.01	66.44	1536.55	-3036.45	89.68	1227.17	-2951.95	12.72	1195.77	664.96	209.36	59.01	205.40	201.65	58.82	635.99
0.04000	-3770.93	145.05	17.06	-3817.34	130.02	9.82	-1460.54	163.86	249.96	-1479.04	163.90	335.13	-3306.32	-27.91	27.94	-3505.56	107.18	49.22	-3687.73	139.10	5.98	-3667.13	139.15	48.12	-2456.96	61.25	1195.80	0.00	0.00	0.00	-3820.42	216.21	1556.15	-3261.01	66.44	1536.55	-3757.79	117.39	1544.29	-3783.83	17.45	1539.61	875.30	275.85	77.64	277.22	271.84	79.43	876.78
0.05000	-3770.93	145.05	17.06	-3817.34	130.02	9.82	-1460.54	163.86	249.96	-1479.04	163.90	335.13	-3306.32	-27.91	27.94	-3505.56	107.18	49.22	-3673.61	139.00	8.40	-3657.82	140.14	49.70	-2456.96	61.25	1195.80	0.00	0.00	0.00	-3820.42	216.21	1556.15	-3261.01	66.44	1536.55	-3741.44	119.65	1543.71	-3809.15	17.60	1539.59	875.08	276.15	77.40	276.83	271.75	79.36	876.15
0.06000	-3770.93	145.05	17.06	-3817.34	130.02	9.82	-1460.54	163.86	249.96	-1479.04	163.90	335.13	-3306.32	-27.91	27.94	-3505.56	107.18	49.22	-3671.43	139.64	8.20	-3677.79	140.33	46.84	-2456.96	61.25	1195.80	0.00	0.00	0.00	-3820.42	216.21	1556.15	-3261.01	66.44	1536.55	-3731.03	119.82	1543.85	-3794.88	17.51	1538.53	875.55	275.88	77.67	276.81	271.51	79.33	876.23
0.07000	-3770.93	145.05	17.06	-3817.34	130.02	9.82	-1460.54	163.86	249.96	-1479.04	163.90	335.13	-3306.32	-27.91	27.94	-3505.56	107.18	49.22	-3662.85	138.63	8.82	-3661.53	139.84	49.16	-2456.96	61.25	1195.80	0.00	0.00	0.00	-3820.42	216.21	1556.15	-3261.01	66.44	1536.55	-3742.34	118.27	1544.26	-3808.74	17.72	1539.58	875.33	275.97	77.56	277.74	271.56	79.62	876.57
0.08000	-3770.93	145.05	17.06	-3817.34	130.02	9.82	-1460.54	163.86	249.96	-1479.04	163.90	335.13	-3306.32	-27.91	27.94	-3505.56	107.18	49.22	-3660.05	138.67	9.25	-3660.45	139.70	49.53	-2456.96	61.25	1195.80	0.00	0.00	0.00	-3820.42	216.21	1556.15	-3261.01	66.44	1536.55	-3733.21	119.14	1543.98	-3805.87	17.17	1539.38	875.17	275.54	77.56	277.78	271.69	79.65	876.70
0.09000	-3770.93	145.05	17.06	-3817.34	130.02	9.82	-1460.54	163.86	249.96	-1479.04	163.90	335.13	-3306.32	-27.91	27.94	-3505.56	107.18	49.22	-3672.49	139.01	8.78	-3666.22	140.02	48.15	-2456.96	61.25	1195.80	0.00	0.00	0.00	-3820.42	216.21	1556.15	-3261.01	66.44	1536.55	-3729.14	119.77	1543.42	-3799.37	17.90	1538.95	875.33	275.87	77.61	277.61	271.64	79.61	876.35
0.10000	-3770.93	145.05	17.06	-3817.34	130.02	9.82	-1460.54	163.86	249.96	-1479.04	163.90	335.13	-3306.32	-27.91	27.94	-3505.56	107.18	49.22	-3684.27	138.81	6.13	-3654.59	139.31	49.97	-2456.96	61.25	1195.80	0.00	0.00	0.00	-3820.42	216.21	1556.15	-3261.01	66.44	1536.55	-3741.68	119.93	1543.86	-3787.96	18.47	1539.04	875.08	276.19	77.49	277.07	271.46	79.34	876.26
0.11000	-3770.93	145.05	17.06	-3817.34	130.02	9.82	-1460.54	163.86	249.96	-1479.04	163.90	335.13	-3306.32	-27.91	27.94	-3505.56	107.18	49.22	-3668.27	138.63	8.92	-3662.90	140.21	48.75	-2456.96	61.25	1195.80	0.00	0.00	0.00	-3820.42	216.21	1556.15	-3261.01	66.44	1536.55	-3745.14	119.88	1543.73	-3804.78	16.49	1539.50	875.84	276.12	77.78	277.09	271.62	79.38	876.21
0.12000	-3770.93	145.05	17.06	-3817.34	130.02	9.82	-1460.54	163.86	249.96	-1479.04	163.90	335.13	-3306.32	-27.91	27.94	-3505.56	107.18	49.22	-3667.23	138.71	8.56	-3639.24	140.32	52.56	-2456.96	61.25	1195.80	0.00	0.00	0.00	-3820.42	216.21	1556.15	-3261.01	66.44	1536.55	-3732.78	119.75	1543.70	-3797.33	17.59	1538.85	875.27	275.85	77.57	277.33	271.56	79.45	876.65
0.13000	-3770.93	145.05	17.06	-3817.34	130.02	9.82	-1460.54	163.86	249.96	-1479.04	163.90	335.13	-3306.32	-27.91	27.94	-3505.56	107.18	49.22	-3673.07	138.31	8.41	-3657.48	139.70	49.19	-2456.96	61.25	1195.80	0.00	0.00	0.00	-3820.42	216.21	1556.15	-3261.01	66.44	1536.55	-3734.91	120.36	1543.55	-3785.04	19.27	1539.12	875.18	276.11	77.63	276.74	271.63	79.31	876.67
0.14000	-3770.93	145.05	17.06	-3817.34	130.02	9.82	-1460.54	163.86	249.96	-1479.04	163.90	335.13	-3306.32	-27.91	27.94	-3505.56	107.18	49.22	-3693.23	139.08	4.74	-3662.23	140.18	49.08	-2456.96	61.25	1195.80	0.00	0.00	0.00	-3820.42	216.21	1556.15	-3261.01	66.44	1536.55	-3748.41	119.87	1544.52	-3796.40	17.94	1538.57	875.37	275.84	77.65	276.65	271.50	79.41	876.82
0.15000	-3770.93	145.05	17.06	-3817.34	130.02	9.82	-1460.54	163.86	249.96	-1479.04	163.90	335.13	-3306.32	-27.91	27.94	-3505.56	107.18	49.22	-3691.08	137.72	5.21	-3679.13	140.37	46.03	-2456.96	61.25	1195.80	0.00	0.00	0.00	-3820.42	216.21	1556.15	-3261.01	66.44	1536.55	-3755.52	119.78	1544.73	-3796.56	18.43	1539.58	874.84	275.67	77.48	277.37	271.47	79.43	876.51
0.16000	-3770.93	145.05	17.06	-3817.34	130.02	9.82	-1460.54	163.86	249.96	-1479.04	163.90	335.13	-3306.32	-27.91	27.94	-3505.56	107.18	49.22	-3664.90	138.81	9.66	-3667.75	139.96	47.77	-2456.96	61.25	1195.80	0.00	0.00	0.00	-3820.42	216.21	1556.15	-3261.01	66.44	1536.55	-3740.83	120.55	1543.81	-3788.11	18.28	1539.14	874.92	275.88	77.52	277.61	271.64	79.51	876.23
0.17000	-3770.93	145.05	17.06	-3817.34	130.02	9.82	-1460.54	163.86	249.96	-1479.04	163.90	335.13	-3306.32	-27.91	27.94	-3505.56	107.18	49.22	-3683.22	138.66	6.50	-3662.11	140.51	49.34	-2456.96	61.25	1195.80	0.00	0.00	0.00	-3820.42	216.21	1556.15	-3261.01	66.44	1536.55	-3736.35	119.49	1544.03	-3787.89	16.75	1539.81	875.63	275.98	77.73	277.47	271.56	79.56	876.22
0.18000	-3770.93	145.05	17.06	-3817.34	130.02	9.82	-1460.54	163.86	249.96	-1479.04	163.90	335.13	-3306.32	-27.91	27.94	-3505.56	107.18	49.22	-3670.52	139.01	8.67	-3675.55	140.22	46.91	-2456.96	61.25	1195.80	0.00	0.00	0.00	-3820.42	216.21	1556.15	-3261.01	66.44	1536.55	-3729.48	119.77	1543.80	-3776.95	18.49	1538.85	875.34	275.99	77.62	277.12	271.58	79.57	876.58
0.19000	-3770.93	145.05	17.06	-3817.34	130.02	9.82	-1460.54	163.86	249.96	-1479.04	163.90	335.13	-3306.32	-27.91	27.94	-3505.56	107.18	49.22	-3666.13	139.38	9.89	-3672.96	140.25	47.60	-2456.96	61.25	1195.80	0.00	0.00	0.00	-3820.42	216.21	1556.15	-3261.01	66.44	1536.55	-3735.43	119.82	1543.82	-3776.32	17.24	1538.83	875.42	275.83	77.66	276.70	271.63	79.34	876.58
0.20000	-3770.93	145.05	17.06	-3817.34	130.02	9.82	-1460.54	163.86	249.96	-1479.04	163.90	335.13	-3306.32	-27.91	27.94	-3505.56	107.18	49.22	-3660.77	138.93	10.89	-3667.21	140.53	48.55	-2456.96	61.25	1195.80	0.00	0.00	0.00	-3820.42	216.21	1556.15	-3261.01	66.44	1536.55	-3739.78	120.28	1543.88	-3781.90	17.97	1539.19	875.29	276.13	77.62	276.48	271.64	79.26	876.49
0.21000	-3770.93	145.05	17.06	-3817.34	130.02	9.82	-1460.54	163.86	249.96	-1479.04	163.90	335.13	-3306.32	-27.91	27.94	-3505.56	107.18	49.22	-3673.06	139.15	8.39	-3656.22	140.25	49.87	-2456.96	61.25	1195.80	0.00	0.00	0.00	-3820.42	216.21	1556.15	-3261.01	66.44	1536.55	-3745.96	119.98	1544.74	-3790.90	18.11	1539.09	875.32	276.18	77.50	276.35	271.47	79.22	876.11
0.22000	-3770.93	145.05	17.06	-3817.34	130.02	9.82	-1460.54	163.86	249.96	-1479.04	163.90	335.13	-3306.32	-27.91	27.94	-3505.56	107.18	49.22	-3668.89	138.51	9.02	-3674.28	139.65	46.91	-2456.96	61.25	1195.80	0.00	0.00	0.00	-3820.42	216.21	1556.15	-3261.01	66.44	1536.55	-3734.79	120.22	1544.08	-3787.70	18.32	1538.57	875.42	276.01	77.58	276.72	271.58	79.23	875.86
0.23000	-3770.93	145.05	17.06	-3817.34	130.02	9.82	-1460.54	163.86	249.96	-1479.04	163.90	335.13	-3306.32	-27.91	27.94	-3505.56	107.18	49.22	-3688.53	140.02	5.80	-3671.34	139.61	46.87	-2456.96	61.25	1195.80	0.00	0.00	0.00	-3820.42	216.21	1556.15	-3261.01	66.44	1536.55	-3751.93	119.81	1544.48	-3838.54	19.72	1540.94	875.23	275.89	77.60	276.98	271.64	79.44	876.07
0.24000	-3770.93	145.05	17.06	-3817.34	130.02	9.82	-1460.54	163.86	249.96	-1479.04	163.90	335.13	-3306.32	-27.91	27.94	-3505.56	107.18	49.22	-3672.95	139.27	8.85	-3653.05	140.80	49.83	-2456.96	61.25	1195.80	0.00	0.00	0.00	-3820.42	216.21	1556.15	-3261.01	66.44	1536.55	-3755.10	119.58	1545.25	-3827.71	18.90	1541.37	875.54	276.03	77.67	276.72	271.77	79.32	876.50
0.25000	-3770.93	145.05	17.06	-3817.34	130.02	9.82	-1460.54	163.86	249.96	-1479.04	163.90	335.13	-3306.32	-27.91	27.94	-3505.56	107.18	49.22	-3661.04	138.79	10.97	-3663.70	140.03	48.15	-2456.96	61.25	1195.80	0.00	0.00	0.00	-3820.42	216.21	1556.15	-3261.01	66.44	1536.55	-3741.26	119.33	1544.37	-3790.52	18.53	1539.91	875.08	275.97	77.45	276.79	271.83	79.29	876.56
0.26000	-3770.93	145.05	17.06	-3817.34	130.02	9.82	-1460.54	163.86	249.96	-1479.04	163.90	335.13	-3306.32	-27.91	27.94	-3505.56	107.18	49.22	-3666.93	139.00	9.78	-3651.34	140.21	50.33	-2456.96	61.25	1195.80	0.00	0.00	0.00	-3820.42	216.21	1556.15	-3261.01	66.44	1536.55	-3729.68	120.65	1544.24	-3792.49	18.35	1540.07	875.21	276.07	77.70	277.62	271.48	79.53	876.05
0.27000	-3770.93	145.05	17.06	-3817.34	130.02	9.82	-1460.54	163.86	249.96	-1479.04	163.90	335.13	-3306.32	-27.91	27.94	-3505.56	107.18	49.22	-3649.56	137.85	12.24	-3644.34	139.95	51.00	-2456.96	61.25	1195.80	0.00	0.00	0.00	-3820.42	216.21	1556.15	-3261.01	66.44	1536.55	-3745.28	120.45	1544.70	-3770.61	20.36	1539.67	875.51	275.88	77.67	277.11	271.40	79.55	876.60
0.28000	-3770.93	145.05	17.06	-3817.34	130.02	9.82	-1460.54	163.86	249.96	-1479.04	163.90	335.13	-3306.32	-27.91	27.94	-3505.56	107.18	49.22	-3657.60	138.64	10.43	-3672.26	139.88	47.34	-2456.96	61.25	1195.80	0.00	0.00	0.00	-3820.42	216.21	1556.15	-3261.01	66.44	1536.55	-3742.68	119.62	1544.64	-3790.68	19.05	1540.02	874.73	275.92	77.53	276.18	271.88	79.33	876.69
0.29000	-3770.93	145.05	17.06	-3817.34	130.02	9.82	-1460.54	163.86	249.96	-1479.04	163.90	335.13	-3306.32	-27.91	27.94	-3505.56	107.18	49.22	-3644.90	137.97	12.85	-3662.87	140.80	47.81	-2456.96	61.25	1195.80	0.00	0.00	0.00	-3820.42	216.21	1556.15	-3261.01	66.44	1536.55	-3740.31	119.72	1544.57	-3799.15	19.65	1540.65	874.58	276.14	77.48	276.66	271.75	79.40	876.13
0.30000	-3770.93	145.05	17.06	-3817.34	130.02	9.82	-1460.54	163.86	249.96	-1479.04	163.90	335.13	-3306.32	-27.91	27.94	-3505.56	107.18	49.22	-3665.63	139.58	8.98	-3661.18	140.72	48.14	-2456.96	61.25	1195.80	0.00	0.00	0.00	-3820.42	216.21	1556.15	-3261.01	66.44	1536.55	-3740.63	119.63	1544.51	-3807.25	19.59	1540.44	874.78	276.03	77.48	277.61	271.63	79.62	876.04
0.31000	-3770.93	145.05	17.06	-3817.34	130.02	9.82	-1460.54	163.86	249.96	-1479.04	163.90	335.13	-3306.32	-27.91	27.94	-3505.56	107.18	49.22	-3655.74	140.41	11.49	-3677.73	140.48	46.01	-2456.96	61.25	1195.80	0.00	0.00	0.00	-3820.42	216.21	1556.15	-3261.01	66.44	1536.55	-3751.53	119.84	1545.23	-3796.42	19.27	1539.66	874.71	275.95	77.51	277.29	271.86	79.37	876.54
0.32000	-3770.93	145.05	17.06	-3817.34	130.02	9.82	-1460.54	163.86	249.96	-1479.04	163.90	335.13	-3306.32	-27.91	27.94	-3505.56	107.18	49.22	-3670.80	138.85	8.23	-3680.08	140.69	45.09	-2456.96	61.25	1195.80	0.00	0.00	0.00	-3820.42	216.21	1556.15	-3261.01	66.44	1536.55	-3743.54	120.05	1544.80	-3773.91	19.59	1538.67	874.72	276.13	77.47	277.04	271.88	79.41	876.72
0.33000	-3770.93	145.05	17.06	-3817.34	130.02	9.82	-1460.54	163.86	249.96	-1479.04	163.90	335.13	-3306.32	-27.91	27.94	-3505.56	107.18	49.22	-3669.13	139.19	8.48	-3664.09	140.85	48.01	-2456.96	61.25	1195.80	0.00	0.00	0.00	-3820.42	216.21	1556.15	-3261.01	66.44	1536.55	-3732.72	120.39	1544.45	-3798.94	20.32	1540.81	875.48	275.70	77.61	277.45	271.74	79.56	876.62
0.34000	-3770.93	145.05	17.06	-3817.34	130.02	9.82	-1460.54	163.86	249.96	-1479.04	163.90	335.13	-3306.32	-27.91	27.94	-3505.56	107.18	49.22	-3672.01	140.01	7.91	-3655.75	141.70	48.32	-2456.96	61.25	1195.80	0.00	0.00	0.00	-3820.42	216.21	1556.15	-3261.01	66.44	1536.55	-3740.88	119.77	1544.86	-3793.60	19.94	1541.05	875.89	275.70	77.74	277.63	271.59	79.59	876.16
0.35000	-3770.93	145.05	17.06	-3817.34	130.02	9.82	-1460.54	163.86	249.96	-1479.04	163.90	335.13	-3306.32	-27.91	27.94	-3505.56	107.18	49.22	-3665.12	139.34	10.17	-3679.15	141.14	45.35	-2456.96	61.25	1195.80	0.00	0.00	0.00	-3820.42	216.21	1556.15	-3261.01	66.44	1536.55	-3729.54	120.03	1544.26	-3812.43	20.92	1541.27	875.37	275.92	77.73	277.87	271.32	79.61	875.96
0.36000	-3770.93	145.05	17.06	-3817.34	130.02	9.82	-1460.54	163.86	249.96	-1479.04	163.90	335.13	-3306.32	-27.91	27.94	-3505.56	107.18	49.22	-3659.62	138.95	9.50	-3667.42	141.24	47.08	-2456.96	61.25	1195.80	0.00	0.00	0.00	-3820.42	216.21	1556.15	-3261.01	66.44	1536.55	-3720.70	119.87	1544.07	-3784.15	21.93	1539.82	875.30	276.15	77.63	277.41	271.51	79.49	876.61
0.37000	-3770.93	145.05	17.06	-3817.34	130.02	9.82	-1460.54	163.86	249.96	-1479.04	163.90	335.13	-3306.32	-27.91	27.94	-3505.56	107.18	49.22	-3658.50	139.06	9.87	-3662.68	141.58	47.29	-2456.96	61.25	1195.80	0.00	0.00	0.00	-3820.42	216.21	1556.15	-3261.01	66.44	1536.55	-3725.06	119.19	1544.03	-3833.33	19.70	1541.27	875.45	276.22	77.63	276.95	271.75	79.38	876.27
0.38000	-3770.93	145.05	17.06	-3817.34	130.02	9.82	-1460.54	163.86	249.96	-1479.04	163.90	335.13	-3306.32	-27.91	27.94	-3505.56	107.18	49.22	-3653.87	138.68	10.91	-3654.14	140.87	48.34	-2456.96	61.25	1195.80	0.00	0.00	0.00	-3820.42	216.21	1556.15	-3261.01	66.44	1536.55	-3731.55	119.11	1545.10	-3787.66	20.34	1540.40	875.12	276.11	77.40	276.51	271.72	79.35	876.78
0.39000	-3770.93	145.05	17.06	-3817.34	130.02	9.82	-1460.54	163.86	249.96	-1479.04	163.90	335.13	-3306.32	-27.91	27.94	-3505.56	107.18	49.22	-3675.32	139.83	7.05	-3662.81	141.56	46.73	-2456.96	61.25	1195.80	0.00	0.00	0.00	-3820.42	216.21	1556.15	-3261.01	66.44	1536.55	-3741.96	119.25	1545.32	-3780.70	20.75	1541.36	875.57	275.70	77.51	276.74	271.56	79.24	876.62
0.40000	-3770.93	145.05	17.06	-3817.34	130.02	9.82	-1460.54	163.86	249.96	-1479.04	163.90	335.13	-3306.32	-27.91	27.94	-3505.56	107.18	49.22	-3663.80	139.93	8.83	-3678.29	140.82	43.97	-2456.96	61.25	1195.80	0.00	0.00	0.00	-3820.42	216.21	1556.15	-3261.01	66.44	1536.55	-3740.29	118.60	1545.70	-3802.68	19.80	1540.97	875.88	275.67	77.73	277.15	271.64	79.21	876.54
0.41000	-3770.93	145.05	17.06	-3817.34	130.02	9.82	-1460.54	163.86	249.96	-1479.04	163.90	335.13	-3306.32	-27.91	27.94	-3505.56	107.18	49.22	-3653.38	140.04	12.04	-3652.13	141.88	48.74	-2456.96	61.25	1195.80	0.00	0.00	0.00	-3820.42	216.21	1556.15	-3261.01	66.44	1536.55	-3736.49	118.73	1545.41	-3795.07	19.52	1540.26	875.27	276.19	77.66	276.90	271.47	79.38	876.38
0.42000	-3770.93	145.05	17.06	-3817.34	130.02	9.82	-1460.54	163.86	249.96	-1479.04	163.90	335.13	-3306.32	-27.91	27.94	-3505.56	107.18	49.22	-3659.04	139.09	9.36	-3648.42	141.70	49.34	-2456.96	61.25	1195.80	0.00	0.00	0.00	-3820.42	216.21	1556.15	-3261.01	66.44	1536.55	-3733.26	119.02	1545.61	-3777.12	21.47	1539.98	874.89	275.93	77.38	277.00	271.55	79.37	876.32
0.43000	-3770.93	145.05	17.06	-3817.34	130.02	9.82	-1460.54	163.86	249.96	-1479.04	163.90	335.13	-3306.32	-27.91	27.94	-3505.56	107.18	49.22	-3650.34	138.94	11.33	-3653.32	142.47	47.49	-2456.96	61.25	1195.80	0.00	0.00	0.00	-3820.42	216.21	1556.15	-3261.01	66.44	1536.55	-3730.13	117.47	1545.30	-3807.53	21.70	1540.30	874.90	276.06	77.46	277.36	271.54	79.64	876.38
0.44000	-3770.93	145.05	17.06	-3817.34	130.02	9.82	-1460.54	163.86	249.96	-1479.04	163.90	335.13	-3306.32	-27.91	27.94	-3505.56	107.18	49.22	-3663.69	140.08	9.55	-3658.28	142.66	46.44	-2456.96	61.25	1195.80	0.00	0.00	0.00	-3820.42	216.21	1556.15	-3261.01	66.44	1536.55	-3724.07	117.79	1544.70	-3792.62	21.17	1541.41	875.04	275.86	77.50	277.53	271.52	79.63	876.13
0.45000	-3770.93	145.05	17.06	-3817.34	130.02	9.82	-1460.54	163.86	249.96	-1479.04	163.90	335.13	-3306.32	-27.91	27.94	-3505.56	107.18	49.22	-3665.00	139.78	9.25	-3649.59	142.97	47.49	-2456.96	61.25	1195.80	0.00	0.00	0.00	-3820.42	216.21	1556.15	-3261.01	66.44	1536.55	-3738.47	116.62	1545.59	-3792.61	21.47	1541.39	875.57	276.01	77.70	277.84	271.58	79.54	876.13
0.46000	-3770.93	145.05	17.06	-3817.34	130.02	9.82	-1460.54	163.86	249.96	-1479.04	163.90	335.13	-3306.32	-27.91	27.94	-3505.56	107.18	49.22	-3674.62	139.25	7.91	-3650.49	142.43	47.28	-2456.96	61.25	1195.80	0.00	0.00	0.00	-3820.42	216.21	1556.15	-3261.01	66.44	1536.55	-3738.43	116.47	1545.54	-3792.60	21.37	1540.08	875.13	275.98	77.53	277.20	271.65	79.33	876.32
0.47000	-3770.93	145.05	17.06	-3817.34	130.02	9.82	-1460.54	163.86	249.96	-1479.04	163.90	335.13	-3306.32	-27.91	27.94	-3505.56	107.18	49.22	-3663.90	138.47	9.42	-3675.11	142.24	43.74	-2456.96	61.25	1195.80	0.00	0.00	0.00	-3820.42	216.21	1556.15	-3261.01	66.44	1536.55	-3724.18	115.18	1544.73	-3787.31	19.85	1539.84	875.12	275.85	77.48	277.06	271.43	79.43	875.94
0.48000	-3770.93	145.05	17.06	-3817.34	130.02	9.82	-1460.54	163.86	249.96	-1479.04	163.90	335.13	-3306.32	-27.91	27.94	-3505.56	107.18	49.22	-3652.34	139.92	11.10	-3657.92	143.13	44.81	-2456.96	61.25	1195.80	0.00	0.00	0.00	-3820.42	216.21	1556.15	-3261.01	66.44	1536.55	-3725.63	114.61	1544.63	-3781.02	20.80	1539.44	875.22	276.03	77.54	277.81	271.57	79.56	876.62
0.49000	-3770.93	145.05	17.06	-3817.34	130.02	9.82	-1460.54	163.86	249.96	-1479.04	163.90	335.13	-3306.32	-27.91	27.94	-3505.56	107.18	49.22	-3669.97	138.75	7.90	-3657.76	143.85	45.99	-2456.96	61.25	1195.80	0.00	0.00	0.00	-3820.42	216.21	1556.15	-3261.01	66.44	1536.55	-3730.80	113.86	1544.64	-3834.77	20.43	1540.96	875.57	276.11	77.52	277.44	271.49	79.47	876.42
0.50000	-3770.93	145.05	17.06	-3817.34	130.02	9.82	-1460.54	163.86	249.96	-1479.04	163.90	335.13	-3306.32	-27.91	27.94	-3505.56	107.18	49.22	-3670.03	139.72	7.91	-3674.54	143.95	43.29	-2456.96	61.25	1195.80	0.00	0.00	0.00	-3820.42	216.21	1556.15	-3261.01	66.44	1536.55	-3733.15	113.24	1544.32	-3838.46	22.69	1540.97	874.80	276.04	77.42	276.59	271.55	79.29	876.29
0.51000	-3770.93	145.05	17.06	-3817.34	130.02	9.82	-1460.54	163.86	249.96	-1479.04	163.90	335.13	-3306.32	-27.91	27.94	-3505.56	107.18	49.22	-3655.91	140.03	10.67	-3668.66	143.99	43.17	-2456.96	61.25	1195.80	0.00	0.00	0.00	-3820.42	216.21	1556.15	-3261.01	66.44	1536.55	-3727.85	112.68	1543.68	-3815.47	20.87	1538.91	875.14	275.89	77.62	276.80	271.73	79.25	876.40
0.52000	-3770.93	145.05	17.06	-3817.34	130.02	9.82	-1460.54	163.86	249.96	-1479.04	163.90	335.13	-3306.32	-27.91	27.94	-3505.56	107.18	49.22	-3667.55	141.01	8.34	-3658.48	143.51	44.75	-2456.96	61.25	1195.80	0.00	0.00	0.00	-3820.42	216.21	1556.15	-3261.01	66.44	1536.55	-3729.68	111.09	1543.71	-3785.71	23.17	1539.01	875.32	275.95	77.53	276.68	271.71	79.29	876.16
0.53000	-3770.93	145.05	17.06	-3817.34	130.02	9.82	-1460.54	163.86	249.96	-1479.04	163.90	335.13	-3306.32	-27.91	27.94	-3505.56	107.18	49.22	-3651.45	139.77	10.48	-3676.49	144.07	41.73	-2456.96	61.25	1195.80	0.00	0.00	0.00	-3820.42	216.21	1556.15	-3261.01	66.44	1536.55	-3716.60	109.65	1543.14	-3817.07	22.17	1539.65	875.22	275.86	77.41	276.89	271.56	79.40	876.15
0.54000	-3770.93	145.05	17.06	-3817.34	130.02	9.82	-1460.54	163.86	249.96	-1479.04	163.90	335.13	-3306.32	-27.91	27.94	-3505.56	107.18	49.22	-3689.21	139.46	4.98	-3669.74	144.02	43.60	-2456.96	61.25	1195.80	0.00	0.00	0.00	-3820.42	216.21	1556.15	-3261.01	66.44	1536.55	-3715.44	108.79	1542.78	-3839.40	21.00	1539.05	875.08	276.03	77.48	276.32	271.60	79.13	876.54
0.55000	-3770.93	145.05	17.06	-3817.34	130.02	9.82	-1460.54	163.86	249.96	-1479.04	163.90	335.13	-3306.32	-27.91	27.94	-3505.56	107.18	49.22	-3666.30	140.49	8.21	-3673.32	143.00	42.47	-2456.96	61.25	1195.80	0.00	0.00	0.00	-3820.42	216.21	1556.15	-3261.01	66.44	1536.55	-3715.62	106.97	1542.80	-3835.12	21.81	1539.70	874.80	275.87	77.41	277.09	271.62	79.43	876.16
0.56000	-3770.93	145.05	17.06	-3817.34	130.02	9.82	-1460.54	163.86	249.96	-1479.04	163.90	335.13	-3306.32	-27.91	27.94	-3505.56	107.18	49.22	-3678.36	140.35	5.76	-3646.40	144.24	46.14	-2456.96	61.25	1195.80	0.00	0.00	0.00	-3820.42	216.21	1556.15	-3261.01	66.44	1536.55	-3729.92	104.89	1542.59	-3840.41	21.90	1539.66	874.92	275.95	77.43	277.22	271.63	79.56	876.45
0.57000	-3770.93	145.05	17.06	-3817.34	130.02	9.82	-1460.54	163.86	249.96	-1479.04	163.90	335.13	-3306.32	-27.91	27.94	-3505.56	107.18	49.22	-3666.85	140.44	8.05	-3661.03	144.63	44.80	-2456.96	61.25	1195.80	0.00	0.00	0.00	-3820.42	216.21	1556.15	-3261.01	66.44	1536.55	-3728.60	103.62	1542.56	-3845.61	21.97	1539.61	875.05	276.07	77.67	277.00	271.59	79.50	875.74
0.58000	-3770.93	145.05	17.06	-3817.34	130.02	9.82	-1460.54	163.86	249.96	-1479.04	163.90	335.13	-3306.32	-27.91	27.94	-3505.56	107.18	49.22	-3660.98	139.07	9.12	-3659.43	143.88	44.74	-2456.96	61.25	1195.80	0.00	0.00	0.00	-3820.42	216.21	1556.15	-3261.01	66.44	1536.55	-3728.73	102.18	1542.00	-3850.73	22.03	1539.57	875.22	275.92	77.55	277.01	271.58	79.55	876.19
0.59000	-3770.93	145.05	17.06	-3817.34	130.02	9.82	-1460.54	163.86	249.96	-1479.04	163.90	335.13	-3306.32	-27.91	27.94	-3505.56	107.18	49.22	-3665.93	139.16	8.38	-3680.05	143.53	41.34	-2456.96	61.25	1195.80	0.00	0.00	0.00	-3820.42	216.21	1556.15	-3261.01	66.44	1536.55	-3736.52	100.02	1541.67	-3855.75	22.09	1539.52	874.88	275.98	77.49	276.76	271.53	79.32	876.41
0.60000	-3770.93	145.05	17.06	-3817.34	130.02	9.82	-1460.54	163.86	249.96	-1479.04	163.90	335.13	-3306.32	-27.91	27.94	-3505.56	107.18	49.22	-3662.60	140.14	8.30	-3665.92	144.32	43.91	-2456.96	61.25	1195.80	0.00	0.00	0.00	-3820.42	216.21	1556.15	-3261.01	66.44	1536.55	-3729.22	98.21	1541.47	-3860.69	22.14	1539.48	875.13	276.12	77.68	277.34	271.40	79.57	876.82
0.61000	-3770.93	145.05	17.06	-3817.34	130.02	9.82	-1460.54	163.86	249.96	-1479.04	163.90	335.13	-3306.32	-27.91	27.94	-3505.56	107.18	49.22	-3681.76	140.22	5.29	-3667.45	144.19	44.34	-2456.96	61.25	1195.80	0.00	0.00	0.00	-3820.42	216.21	1556.15	-3261.01	66.44	1536.55	-3735.99	96.05	1541.11	-3865.54	22.18	1539.44	875.08	275.92	77.47	277.44	271.54	79.50	876.23
0.62000	-3770.93	145.05	17.06	-3817.34	130.02	9.82	-1460.54	163.86	249.96	-1479.04	163.90	335.13	-3306.32	-27.91	27.94	-3505.56	107.18	49.22	-3662.57	140.23	9.11	-3669.91	143.73	43.69	-2456.96	61.25	1195.80	0.00	0.00	0.00	-3820.43	216.21	1556.16	-3261.01	66.44	1536.55	-3728.23	94.43	1541.10	-3870.31	22.21	1539.40	875.41	276.01	77.50	277.11	271.70	79.23	876.28
0.63000	-3770.93	145.05	17.06	-3817.34	130.02	9.82	-1460.54	163.86	249.96	-1479.04	163.90	335.13	-3306.32	-27.91	27.94	-3505.56	107.18	49.22	-3658.47	139.94	9.18	-3674.02	143.97	42.66	-2456.96	61.25	1195.80	0.00	0.00	0.00	-3828.87	214.85	1557.81	-3261.01	66.44	1536.55	-3735.11	92.05	1540.63	-3874.98	22.23	1539.36	875.15	275.86	77.50	276.91	271.88	79.43	876.40
0.64000	-3770.93	145.05	17.06	-3817.34	130.02	9.82	-1460.54	163.86	249.96	-1479.04	163.90	335.13	-3306.32	-27.91	27.94	-3505.56	107.18	49.22	-3669.09	140.23	7.43	-3666.71	144.35	44.16	-2456.96	61.25	1195.80	0.00	0.00	0.00	-3826.63	215.96	1557.52	-3261.01	66.44	1536.55	-3735.73	88.79	1540.83	-3879.57	22.25	1539.32	874.84	276.19	77.44	277.33	271.51	79.57	876.58
0.65000	-3770.93	145.05	17.06	-3817.34	130.02	9.82	-1460.54	163.86	249.96	-1479.04	163.90	335.13	-3306.32	-27.91	27.94	-3505.56	107.18	49.22	-3676.00	139.41	6.16	-3667.20	143.50	43.51	-2456.96	61.25	1195.80	0.00	0.00	0.00	-3819.11	214.57	1558.24	-3261.01	66.44	1536.55	-3730.38	86.70	1541.29	-3884.08	22.26	1539.28	875.26	276.07	77.54	277.31	271.60	79.49	876.47
0.66000	-3770.93	145.05	17.06	-3817.34	130.02	9.82	-1460.54	163.86	249.96	-1479.04	163.90	335.13	-3306.32	-27.91	27.94	-3505.56	107.18	49.22	-3666.68	140.70	7.41	-3665.85	144.68	43.17	-2456.96	61.25	1195.80	0.00	0.00	0.00	-3825.25	213.41	1559.67	-3261.01	66.44	1536.55	-3726.86	84.00	1541.38	-3888.49	22.26	1539.24	875.50	275.91	77.61	277.23	271.67	79.56	876.56
0.67000	-3770.93	145.05	17.06	-3817.34	130.02	9.82	-1460.54	163.86	249.96	-1479.04	163.90	335.13	-3306.32	-27.91	27.94	-3505.56	107.18	49.22	-3667.57	141.04	8.03	-3667.97	143.36	43.37	-2456.96	61.25	1195.80	0.00	0.00	0.00	-3847.47	214.35	1560.26	-3261.01	66.44	1536.55	-3732.58	80.99	1541.32	-3892.82	22.25	1539.20	875.39	275.80	77.45	277.62	271.40	79.68	876.22
0.68000	-3770.93	145.05	17.06	-3817.34	130.02	9.82	-1460.54	163.86	249.96	-1479.04	163.90	335.13	-3306.32	-27.91	27.94	-3505.56	107.18	49.22	-3678.86	139.85	6.51	-3656.23	143.88	44.46	-2456.96	61.25	1195.80	0.00	0.00	0.00	-3826.36	213.96	1559.86	-3261.01	66.44	1536.55	-3730.19	78.45	1541.15	-3897.07	22.23	1539.16	875.17	276.09	77.56	277.38	271.45	79.58	875.84
0.69000	-3770.93	145.05	17.06	-3817.34	130.02	9.82	-1460.54	163.86	249.96	-1479.04	163.90	335.13	-3306.32	-27.91	27.94	-3505.56	107.18	49.22	-3675.41	139.33	5.98	-3664.85	143.62	43.27	-2456.96	61.25	1195.80	0.00	0.00	0.00	-3825.46	212.71	1560.24	-3261.01	66.44	1536.55	-3739.05	75.69	1541.30	-3901.23	22.21	1539.13	875.05	275.87	77.53	277.80	271.45	79.66	876.43
0.70000	-3770.93	145.05	17.06	-3817.34	130.02	9.82	-1460.54	163.86	249.96	-1479.04	163.90	335.13	-3306.32	-27.91	27.94	-3505.56	107.18	49.22	-3654.74	139.73	9.28	-3661.70	143.45	44.31	-2456.96	61.25	1195.80	0.00	0.00	0.00	-3815.30	212.06	1560.77	-3261.01	66.44	1536.55	-3741.95	73.34	1541.43	-3905.31	22.18	1539.09	875.39	275.71	77.60	278.06	271.38	79.71	876.85
0.71000	-3770.93	145.05	17.06	-3817.34	130.02	9.82	-1460.54	163.86	249.96	-1479.04	163.90	335.13	-3306.32	-27.91	27.94	-3505.56	107.18	49.22	-3672.71	139.29	6.21	-3663.50	143.86	44.55	-2456.96	61.25	1195.80	0.00	0.00	0.00	-3805.57	211.27	1560.80	-3261.01	66.44	1536.55	-3747.68	71.37	1541.47	-3909.30	22.14	1539.06	874.99	275.77	77.47	277.75	271.61	79.60	876.70
0.72000	-3770.93	145.05	17.06	-3817.34	130.02	9.82	-1460.54	163.86	249.96	-1479.04	163.90	335.13	-3306.32	-27.91	27.94	-3505.56	107.18	49.22	-3678.67	139.82	5.54	-3663.31	142.63	44.31	-2456.96	61.25	1195.80	0.00	0.00	0.00	-3795.27	210.60	1562.01	-3261.01	66.44	1536.55	-3743.21	67.06	1541.11	-3913.20	22.09	1539.02	875.06	275.97	77.51	276.89	271.73	79.26	876.89
0.73000	-3770.93	145.05	17.06	-3817.34	130.02	9.82	-1460.54	163.86	249.96	-1479.04	163.90	335.13	-3306.32	-27.91	27.94	-3505.56	107.18	49.22	-3672.23	140.56	7.00	-3671.41	142.86	42.77	-2456.96	61.25	1195.80	0.00	0.00	0.00	-3809.59	208.55	1561.91	-3261.01	66.44	1536.55	-3737.34	64.71	1541.02	-3917.02	22.03	1538.99	875.05	275.86	77.43	276.68	271.71	79.29	876.40
0.74000	-3770.93	145.05	17.06	-3817.34	130.02	9.82	-1460.54	163.86	249.96	-1479.04	163.90	335.13	-3306.32	-27.91	27.94	-3505.56	107.18	49.22	-3676.85	141.29	4.34	-3665.32	142.44	43.96	-2456.96	61.25	1195.80	0.00	0.00	0.00	-3797.31	207.32	1561.55	-3261.01	66.44	1536.55	-3743.66	60.73	1540.47	-3920.76	21.97	1538.95	874.99	275.85	77.36	277.49	271.58	79.52	875.93
0.75000	-3770.93	145.05	17.06	-3817.34	130.02	9.82	-1460.54	163.86	249.96	-1479.04	163.90	335.13	-3306.32	-27.91	27.94	-3505.56	107.18	49.22	-3653.49	139.80	7.71	-3656.56	142.63	44.78	-2456.96	61.25	1195.80	0.00	0.00	0.00	-3791.45	205.59	1561.18	-3261.01	66.44	1536.55	-3742.60	56.85	1539.66	-3924.42	21.90	1538.92	874.96	275.78	77.44	276.91	271.87	79.35	875.98
0.76000	-3770.93	145.05	17.06	-3817.34	130.02	9.82	-1460.54	163.86	249.96	-1479.04	163.90	335.13	-3306.32	-27.91	27.94	-3505.56	107.18	49.22	-3667.73	140.53	6.69	-3653.87	142.99	45.09	-2456.96	61.25	1195.80	0.00	0.00	0.00	-3800.87	204.98	1562.05	-3261.01	66.44	1536.55	-3738.44	54.61	1539.57	-3927.99	21.82	1538.89	874.74	275.86	77.41	276.46	271.57	79.34	876.10
0.77000	-3770.93	145.05	17.06	-3817.34	130.02	9.82	-1460.54	163.86	249.96	-1479.04	163.90	335.13	-3306.32	-27.91	27.94	-3505.56	107.18	49.22	-3658.98	141.56	7.06	-3651.74	142.08	45.12	-2456.96	61.25	1195.80	0.00	0.00	0.00	-3794.65	203.22	1562.42	-3261.01	66.44	1536.55	-3752.62	51.95	1539.18	-3931.47	21.74	1538.86	874.90	276.05	77.51	277.11	271.54	79.60	876.64
0.78000	-3770.93	145.05	17.06	-3817.34	130.02	9.82	-1460.54	163.86	249.96	-1479.04	163.90	335.13	-3306.32	-27.91	27.94	-3505.56	107.18	49.22	-3660.77	139.63	6.42	-3670.67	141.79	41.87	-2456.96	61.25	1195.80	0.00	0.00	0.00	-3774.21	200.30	1562.18	-3261.01	66.44	1536.55	-3755.44	48.38	1538.02	-3934.88	21.65	1538.82	875.28	276.17	77.43	276.60	271.70	79.34	876.73
0.79000	-3770.93	145.05	17.06	-3817.34	130.02	9.82	-1460.54	163.86	249.96	-1479.04	163.90	335.13	-3306.32	-27.91	27.94	-3505.56	107.18	49.22	-3661.37	140.15	6.29	-3645.44	142.06	45.45	-2456.96	61.25	1195.80	0.00	0.00	0.00	-3774.53	198.69	1562.19	-3261.01	66.44	1536.55	-3761.61	45.20	1537.08	-3938.20	21.55	1538.79	875.03	276.22	77.48	277.06	271.66	79.40	876.04
0.80000	-3770.93	145.05	17.06	-3817.34	130.02	9.82	-1460.54	163.86	249.96	-1479.04	163.90	335.13	-3306.32	-27.91	27.94	-3505.56	107.18	49.22	-3654.88	140.33	6.53	-3657.87	141.46	44.45	-2456.96	61.25	1195.80	0.00	0.00	0.00	-3762.14	196.34	1561.20	-3261.01	66.44	1536.55	-3763.82	42.59	1536.94	-3941.44	21.44	1538.76	875.53	275.83	77.63	277.10	271.32	79.45	876.38
0.81000	-3770.93	145.05	17.06	-3817.34	130.02	9.82	-1460.54	163.86	249.96	-1479.04	163.90	335.13	-3306.32	-27.91	27.94	-3505.56	107.18	49.22	-3651.81	139.55	6.41	-3656.05	141.74	43.87	-2456.96	61.25	1195.80	0.00	0.00	0.00	-3765.77	194.33	1561.52	-3261.01	66.44	1536.55	-3759.90	40.71	1535.76	-3944.60	21.33	1538.73	875.30	275.82	77.55	276.83	271.47	79.23	876.46
0.82000	-3770.93	145.05	17.06	-3817.34	130.02	9.82	-1460.54	163.86	249.96	-1479.04	163.90	335.13	-3306.32	-27.91	27.94	-3505.56	107.18	49.22	-3664.66	140.22	5.17	-3652.33	141.46	44.95	-2456.96	61.25	1195.80	0.00	0.00	0.00	-3763.44	190.37	1561.96	-3261.01	66.44	1536.55	-3760.70	35.84	1534.91	-3947.67	21.21	1538.71	875.03	275.99	77.44	276.53	271.80	79.15	876.39
0.83000	-3770.93	145.05	17.06	-3817.34	130.02	9.82	-1460.54	163.86	249.96	-1479.04	163.90	335.13	-3306.32	-27.91	27.94	-3505.56	107.18	49.22	-3659.81	139.90	5.17	-3651.47	140.54	44.66	-2456.96	61.25	1195.80	0.00	0.00	0.00	-3752.47	187.74	1560.91	-3261.01	66.44	1536.55	-3764.93	33.07	1534.50	-3950.67	21.08	1538.68	875.67	275.95	77.66	277.57	271.63	79.68	875.94
0.84000	-3770.93	145.05	17.06	-3817.34	130.02	9.82	-1460.54	163.86	249.96	-1479.04	163.90	335.13	-3306.32	-27.91	27.94	-3505.56	107.18	49.22	-3647.83	139.98	6.77	-3638.24	139.35	46.84	-2456.96	61.25	1195.80	0.00	0.00	0.00	-3751.92	185.09	1560.08	-3261.01	66.44	1536.55	-3768.44	31.51	1533.64	-3953.58	20.94	1538.65	875.41	276.32	77.67	277.84	271.57	79.67	876.21
0.85000	-3770.93	145.05	17.06	-3817.34	130.02	9.82	-1460.54	163.86	249.96	-1479.04	163.90	335.13	-3306.32	-27.91	27.94	-3505.56	107.18	49.22	-3655.01	139.82	4.67	-3641.63	140.08	46.08	-2456.96	61.25	1195.80	0.00	0.00	0.00	-3766.86	181.89	1560.74	-3261.01	66.44	1536.55	-3791.33	28.29	1533.68	-3956.41	20.80	1538.62	875.13	276.02	77.56	277.24	271.79	79.51	876.68
0.86000	-3770.93	145.05	17.06	-3817.34	130.02	9.82	-1460.54	163.86	249.96	-1479.04	163.90	335.13	-3306.32	-27.91	27.94	-3505.56	107.18	49.22	-3642.93	140.19	7.47	-3648.79	139.49	45.30	-2456.96	61.25	1195.80	0.00	0.00	0.00	-3740.23	178.42	1559.70	-3261.01	66.44	1536.55	-3800.18	25.66	1534.02	-3959.17	20.65	1538.60	875.20	276.13	77.58	277.26	271.58	79.54	876.40
0.87000	-3770.93	145.05	17.06	-3817.34	130.02	9.82	-1460.54	163.86	249.96	-1479.04	163.90	335.13	-3306.32	-27.91	27.94	-3505.56	107.18	49.22	-3668.84	139.33	3.89	-3642.53	138.22	45.91	-2456.96	61.25	1195.80	0.00	0.00	0.00	-3744.35	175.25	1560.39	-3261.01	66.44	1536.55	-3793.08	23.32	1533.12	-3961.84	20.50	1538.57	875.49	276.15	77.61	277.81	271.33	79.69	876.00
0.88000	-3770.93	145.05	17.06	-3817.34	130.02	9.82	-1460.54	163.86	249.96	-1479.04	163.90	335.13	-3306.32	-27.91	27.94	-3505.56	107.18	49.22	-3653.67	139.99	4.54	-3635.02	138.44	46.94	-2456.96	61.25	1195.80	0.00	0.00	0.00	-3743.46	171.61	1560.41	-3261.01	66.44	1536.55	-3814.01	21.71	1533.11	-3964.43	20.34	1538.55	875.57	275.91	77.60	277.38	271.67	79.54	876.50
0.89000	-3770.93	145.05	17.06	-3817.34	130.02	9.82	-1460.54	163.86	249.96	-1479.04	163.90	335.13	-3306.32	-27.91	27.94	-3505.56	107.18	49.22	-3666.26	139.91	2.61	-3627.00	138.72	48.46	-2456.96	61.25	1195.80	0.00	0.00	0.00	-3744.30	167.73	1560.48	-3261.01	66.44	1536.55	-3789.34	21.14	1531.18	-3966.94	20.17	1538.52	875.25	276.02	77.59	277.49	271.73	79.56	876.80
0.90000	-3770.93	145.05	17.06	-3817.34	130.02	9.82	-1460.54	163.86	249.96	-1479.04	163.90	335.13	-3306.32	-27.91	27.94	-3505.56	107.18	49.22	-3633.23	139.72	6.65	-3639.63	137.92	46.58	-2456.96	61.25	1195.80	0.00	0.00	0.00	-3738.17	165.11	1560.50	-3261.01	66.44	1536.55	-3782.28	19.65	1530.57	-3969.37	19.99	1538.50	876.02	275.97	77.69	277.37	271.87	79.42	876.75
0.91000	-3770.93	145.05	17.06	-3817.34	130.02	9.82	-1460.54	163.86	249.96	-1479.04	163.90	335.13	-3306.32	-27.91	27.94	-3505.56	107.18	49.22	-3666.83	139.83	2.16	-3643.25	136.96	46.30	-2456.96	61.25	1195.80	0.00	0.00	0.00	-3729.66	160.45	1559.71	-3261.01	66.44	1536.55	-3810.11	17.70	1531.39	-3971.72	19.81	1538.47	875.45	275.89	77.81	277.21	271.66	79.39	876.32
0.92000	-3770.93	145.05	17.06	-3817.34	130.02	9.82	-1460.54	163.86	249.96	-1479.04	163.90	335.13	-3306.32	-27.91	27.94	-3505.56	107.18	49.22	-3641.58	139.97	5.75	-3650.46	135.77	45.04	-2456.96	61.25	1195.80	0.00	0.00	0.00	-3736.03	156.56	1560.26	-3261.01	66.44	1536.55	-3795.19	15.72	1530.25	-3974.00	19.62	1538.45	875.08	275.89	77.61	276.67	271.55	79.23	876.71
0.93000	-3770.93	145.05	17.06	-3817.34	130.02	9.82	-1460.54	163.86	249.96	-1479.04	163.90	335.13	-3306.32	-27.91	27.94	-3505.56	107.18	49.22	-3643.67	139.65	5.79	-3650.33	136.12	45.23	-2456.96	61.25	1195.80	0.00	0.00	0.00	-3736.82	152.56	1559.89	-3261.01	66.44	1536.55	-3807.39	14.56	1530.23	-3976.19	19.42	1538.43	874.82	276.03	77.24	276.87	271.54	79.37	876.63
0.94000	-3770.93	145.05	17.06	-3817.34	130.02	9.82	-1460.54	163.86	249.96	-1479.04	163.90	335.13	-3306.32	-27.91	27.94	-3505.56	107.18	49.22	-3660.39	139.55	2.40	-3655.62	135.46	44.25	-2456.96	61.25	1195.80	0.00	0.00	0.00	-3727.08	149.35	1559.90	-3261.01	66.44	1536.55	-3810.65	12.72	1529.77	-3978.31	19.22	1538.41	875.01	275.85	77.46	277.55	271.48	79.42	876.64
0.95000	-3770.93	145.05	17.06	-3817.34	130.02	9.82	-1460.54	163.86	249.96	-1479.04	163.90	335.13	-3306.32	-27.91	27.94	-3505.56	107.18	49.22	-3662.89	139.43	2.97	-3643.86	133.47	45.74	-2456.96	61.25	1195.80	0.00	0.00	0.00	-3716.63	144.77	1560.42	-3261.01	66.44	1536.55	-3813.80	10.91	1529.32	-3980.35	19.01	1538.39	875.26	276.05	77.67	277.64	271.91	79.40	876.47
0.96000	-3770.93	145.05	17.06	-3817.34	130.02	9.82	-1460.54	163.86	249.96	-1479.04	163.90	335.13	-3306.32	-27.91	27.94	-3505.56	107.18	49.22	-3635.97	138.88	6.07	-3656.52	133.24	45.22	-2456.96	61.25	1195.80	0.00	0.00	0.00	-3714.85	141.09	1560.44	-3261.01	66.44	1536.55	-3816.86	9.12	1528.87	-3982.31	18.80	1538.36	875.41	276.27	77.62	277.38	271.58	79.58	876.80
0.97000	-3770.93	145.05	17.06	-3817.34	130.02	9.82	-1460.54	163.86	249.96	-1479.04	163.90	335.13	-3306.32	-27.91	27.94	-3505.56	107.18	49.22	-3639.28	137.43	5.70	-3651.21	131.72	44.80	-2456.96	61.25	1195.80	0.00	0.00	0.00	-3715.32	137.89	1560.39	-3261.01	66.44	1536.55	-3819.82	7.35	1528.44	-3984.19	18.58	1538.34	875.19	275.57	77.59	276.92	271.71	79.38	876.68
0.98000	-3770.93	145.05	17.06	-3817.34	130.02	9.82	-1460.54	163.86	249.96	-1479.04	163.90	335.13	-3306.32	-27.91	27.94	-3505.56	107.18	49.22	-3649.32	136.28	4.63	-3631.51	129.11	48.52	-2456.96	61.25	1195.80	0.00	0.00	0.00	-3722.48	134.81	1560.28	-3261.01	66.44	1536.55	-3822.69	5.61	1528.01	-3986.00	18.35	1538.33	875.38	275.90	77.57	277.12	271.67	79.44	876.63
0.99000	-3770.93	145.05	17.06	-3817.34	130.02	9.82	-1460.54	163.86	249.96	-1479.04	163.90	335.13	-3306.32	-27.91	27.94	-3505.56	107.18	49.22	-3643.08	134.60	5.90	-3637.96	127.12	47.43	-2456.96	61.25	1195.80	0.00	0.00	0.00	-3730.30	131.88	1559.89	-3261.01	66.44	1536.55	-3825.46	3.88	1527.59	-3987.73	18.12	1538.31	875.20	276.01	77.50	278.05	271.52	79.69	876.42
1.00000	-3770.93	145.05	17.06	-3817.34	130.02	9.82	-1460.54	163.86	249.96	-1479.04	163.90	335.13	-3306.32	-27.91	27.94	-3505.56	107.18	49.22	-3643.43	132.47	6.46	-3636.67	124.58	47.80	-2456.96	61.25	1195.80	0.00	0.00	0.00	-3724.99	128.55	1560.00	-3261.01	66.44	1536.55	-3828.14	2.18	1527.18	-3989.38	17.88	1538.29	874.96	276.04	77.50	276.93	271.48	79.42	876.40
1.01000	-3770.93	145.05	17.06	-3817.34	130.02	9.82	-1460.54	163.86	249.96	-1479.04	163.90	335.13	-3306.32	-27.91	27.94	-3505.56	107.18	49.22	-3651.24	130.53	5.58	-3634.63	122.61	48.50	-2456.96	61.25	1195.80	0.00	0.00	0.00	-3724.58	126.12	1560.28	-3261.01	66.44	1536.55	-3830.72	0.49	1526.78	-3990.95	17.63	1538.27	875.37	276.05	77.70	276.63	271.44	79.29	875.57
1.02000	-3770.93	145.05	17.06	-3817.34	130.02	9.82	-1460.54	163.86	249.96	-1479.04	163.90	335.13	-3306.32	-27.91	27.94	-3505.56	107.18	49.22	-3650.41	127.02	5.85	-3644.83	118.94	47.83	-2456.96	61.25	1195.80	0.00	0.00	0.00	-3721.82	122.56	1559.60	-3261.01	66.44	1536.55	-3833.20	-1.17	1526.38	-3992.45	17.38	1538.25	874.94	275.89	77.59	276.98	271.39	79.49	875.72
1.03000	-3770.93	145.05	17.06	-3817.34	130.02	9.82	-1460.54	163.86	249.96	-1479.04	163.90	335.13	-3306.32	-27.91	27.94	-3505.56	107.18	49.22	-3648.51	123.70	6.30	-3656.13	114.31	45.54	-2456.96	61.25	1195.80	0.00	0.00	0.00	-3720.84	119.67	1559.06	-3261.01	66.44	1536.55	-3835.59	-2.81	1525.99	-3993.87	17.13	1538.24	874.99	276.12	77.57	277.39	271.52	79.61	876.65
1.04000	-3770.93	145.05	17.06	-3817.34	130.02	9.82	-1460.54	163.86	249.96	-1479.04	163.90	335.13	-3306.32	-27.91	27.94	-3505.56	107.18	49.22	-3650.32	122.10	6.35	-3660.96	111.17	44.66	-2456.96	61.25	1195.80	0.00	0.00	0.00	-3717.72	117.52	1558.79	-3261.01	66.44	1536.55	-3837.89	-4.43	1525.61	-3995.22	16.86	1538.22	874.88	276.20	77.42	276.71	271.65	79.32	876.52
1.05000	-3770.93	145.05	17.06	-3817.34	130.02	9.82	-1460.54	163.86	249.96	-1479.04	163.90	335.13	-3306.32	-27.91	27.94	-3505.56	107.18	49.22	-3634.48	118.42	8.31	-3658.21	107.59	45.38	-2456.96	61.25	1195.80	0.00	0.00	0.00	-3720.50	115.00	1559.10	-3261.01	66.44	1536.55	-3840.10	-6.03	1525.24	-3996.49	16.59	1538.21	875.03	275.87	77.52	277.04	271.59	79.41	876.28
1.06000	-3770.93	145.05	17.06	-3817.34	130.02	9.82	-1460.54	163.86	249.96	-1479.04	163.90	335.13	-3306.32	-27.91	27.94	-3505.56	107.18	49.22	-3642.68	114.83	8.24	-3636.56	104.70	50.27	-2456.96	61.25	1195.80	0.00	0.00	0.00	-3736.89	111.89	1559.30	-3261.01	66.44	1536.55	-3842.21	-7.61	1524.87	-3997.69	16.32	1538.19	875.33	276.09	77.68	277.57	271.46	79.57	876.19
1.07000	-3770.93	145.05	17.06	-3817.34	130.02	9.82	-1460.54	163.86	249.96	-1479.04	163.90	335.13	-3306.32	-27.91	27.94	-3505.56	107.18	49.22	-3663.52	110.68	5.00	-3633.60	100.65	49.04	-2456.96	61.25	1195.80	0.00	0.00	0.00	-3723.15	110.30	1558.71	-3261.01	66.44	1536.55	-3844.23	-9.17	1524.52	-3998.81	16.04	1538.18	875.70	276.00	77.82	277.18	271.65	79.51	876.50
1.08000	-3770.93	145.05	17.06	-3817.34	130.02	9.82	-1460.54	163.86	249.96	-1479.04	163.90	335.13	-3306.32	-27.91	27.94	-3505.56	107.18	49.22	-3655.57	108.61	6.07	-3651.60	96.78	46.55	-2456.96	61.25	1195.80	0.00	0.00	0.00	-3733.87	108.04	1558.49	-3261.01	66.44	1536.55	-3846.15	-10.71	1524.17	-3999.86	15.75	1538.16	875.31	276.31	77.64	277.04	271.41	79.43	876.40
1.09000	-3770.93	145.05	17.06	-3817.34	130.02	9.82	-1460.54	163.86	249.96	-1479.04	163.90	335.13	-3306.32	-27.91	27.94	-3505.56	107.18	49.22	-3657.15	105.33	6.07	-3643.95	94.16	47.47	-2456.96	61.25	1195.80	0.00	0.00	0.00	-3722.06	105.52	1558.17	-3261.01	66.44	1536.55	-3847.99	-12.23	1523.83	-4000.83	15.46	1538.15	874.99	276.37	77.47	277.26	271.51	79.36	876.31
1.10000	-3770.93	145.05	17.06	-3817.34	130.02	9.82	-1460.54	163.86	249.96	-1479.04	163.90	335.13	-3306.32	-27.91	27.94	-3505.56	107.18	49.22	-3658.74	102.08	6.16	-3643.73	90.44	47.55	-2456.96	61.25	1195.80	0.00	0.00	0.00	-3733.55	103.02	1557.50	-3261.01	66.44	1536.55	-3849.73	-13.72	1523.49	-4001.73	15.16	1538.14	875.28	275.97	77.66	277.16	271.57	79.37	876.25
1.11000	-3770.93	145.05	17.06	-3817.34	130.02	9.82	-1460.54	163.86	249.96	-1479.04	163.90	335.13	-3306.32	-27.91	27.94	-3505.56	107.18	49.22	-3660.34	98.85	6.32	-3643.53	86.75	47.69	-2456.96	61.25	1195.80	0.00	0.00	0.00	-3736.41	101.55	1557.39	-3261.01	66.44	1536.55	-3851.39	-15.20	1523.16	-4002.56	14.86	1538.12	875.72	275.85	77.72	277.19	271.34	79.53	876.26
1.12000	-3770.93	145.05	17.06	-3817.34	130.02	9.82	-1460.54	163.86	249.96	-1479.04	163.90	335.13	-3306.32	-27.91	27.94	-3505.56	107.18	49.22	-3661.96	95.64	6.56	-3643.36	83.09	47.91	-2456.96	61.25	1195.80	0.00	0.00	0.00	-3732.02	100.61	1557.38	-3261.01	66.44	1536.55	-3852.95	-16.66	1522.84	-4003.31	14.55	1538.11	875.19	275.91	77.62	276.78	271.68	79.37	876.19
1.13000	-3770.93	145.05	17.06	-3817.34	130.02	9.82	-1460.54	163.86	249.96	-1479.04	163.90	335.13	-3306.32	-27.91	27.94	-3505.56	107.18	49.22	-3663.58	92.46	6.89	-3643.21	79.47	48.20	-2456.96	61.25	1195.80	0.00	0.00	0.00	-3730.22	98.59	1555.85	-3261.01	66.44	1536.55	-3854.42	-18.10	1522.53	-4003.99	14.24	1538.10	875.00	275.82	77.49	276.87	271.76	79.36	876.49
1.14000	-3770.93	145.05	17.06	-3817.34	130.02	9.82	-1460.54	163.86	249.96	-1479.04	163.90	335.13	-3306.32	-27.91	27.94	-3505.56	107.18	49.22	-3665.21	89.31	7.29	-3643.07	75.87	48.57	-2456.96	61.25	1195.80	0.00	0.00	0.00	-3733.90	96.63	1556.53	-3261.01	66.44	1536.55	-3855.80	-19.51	1522.23	-4004.59	13.92	1538.09	875.07	276.13	77.49	277.49	271.50	79.67	875.98
1.15000	-3770.93	145.05	17.06	-3817.34	130.02	9.82	-1460.54	163.86	249.96	-1479.04	163.90	335.13	-3306.32	-27.91	27.94	-3505.56	107.18	49.22	-3666.85	86.17	7.77	-3642.96	72.31	49.00	-2456.96	61.25	1195.80	0.00	0.00	0.00	-3748.34	95.12	1556.83	-3261.01	66.44	1536.55	-3857.10	-20.91	1521.93	-4005.12	13.60	1538.08	875.54	276.23	77.48	277.06	271.49	79.38	876.19
1.16000	-3770.93	145.05	17.06	-3817.34	130.02	9.82	-1460.54	163.86	249.96	-1479.04	163.90	335.13	-3306.32	-27.91	27.94	-3505.56	107.18	49.22	-3668.50	83.06	8.32	-3642.87	68.78	49.51	-2456.96	61.25	1195.80	0.00	0.00	0.00	-3739.80	94.19	1556.31	-3261.01	66.44	1536.55	-3858.30	-22.29	1521.64	-4005.58	13.27	1538.07	875.30	276.05	77.57	276.40	271.45	79.16	876.03
1.17000	-3770.93	145.05	17.06	-3817.34	130.02	9.82	-1460.54	163.86	249.96	-1479.04	163.90	335.13	-3306.32	-27.91	27.94	-3505.56	107.18	49.22	-3670.16	79.98	8.95	-3642.80	65.28	50.08	-2456.96	61.25	1195.80	0.00	0.00	0.00	-3731.99	93.06	1555.67	-3261.01	66.44	1536.55	-3859.41	-23.65	1521.36	-4005.97	12.93	1538.06	874.90	276.08	77.50	276.61	271.58	79.30	875.73
1.18000	-3770.93	145.05	17.06	-3817.34	130.02	9.82	-1460.54	163.86	249.96	-1479.04	163.90	335.13	-3306.32	-27.91	27.94	-3505.56	107.18	49.22	-3671.82	76.92	9.66	-3642.74	61.81	50.73	-2456.96	61.25	1195.80	0.00	0.00	0.00	-3733.46	90.79	1555.18	-3261.01	66.44	1536.55	-3860.44	-24.99	1521.08	-4006.29	12.59	1538.06	875.68	276.01	77.58	277.45	271.49	79.49	876.19
1.19000	-3770.93	145.05	17.06	-3817.34	130.02	9.82	-1460.54	163.86	249.96	-1479.04	163.90	335.13	-3306.32	-27.91	27.94	-3505.56	107.18	49.22	-3673.49	73.88	10.44	-3642.71	58.38	51.44	-2456.96	61.25	1195.80	0.00	0.00	0.00	-3729.76	90.34	1554.83	-3261.01	66.44	1536.55	-3861.38	-26.31	1520.81	-4006.53	12.25	1538.05	875.73	276.16	77.71	276.68	271.67	79.17	876.28
1.20000	-3770.93	145.05	17.06	-3817.34	130.02	9.82	-1460.54	163.86	249.96	-1479.04	163.90	335.13	-3306.32	-27.91	27.94	-3505.56	107.18	49.22	-3675.17	70.87	11.30	-3642.69	54.97	52.23	-2456.96	61.25	1195.80	0.00	0.00	0.00	-3726.30	89.51	1554.54	-3261.01	66.44	1536.55	-3862.23	-27.61	1520.55	-4006.71	11.90	1538.04	875.27	275.82	77.59	276.65	271.76	79.29	876.41
1.21000	-3770.93	145.05	17.06	-3817.34	130.02	9.82	-1460.54	163.86	249.96	-1479.04	163.90	335.13	-3306.32	-27.91	27.94	-3505.56	107.18	49.22	-3676.85	67.88	12.23	-3642.68	51.60	53.07	-2456.96	61.25	1195.80	0.00	0.00	0.00	-3732.08	87.49	1554.36	-3261.01	66.44	1536.55	-3862.99	-28.89	1520.30	-4006.81	11.54	1538.03	875.29	275.83	77.66	276.67	271.79	79.30	876.52
1.22000	-3770.93	145.05	17.06	-3817.34	130.02	9.82	-1460.54	163.86	249.96	-1479.04	163.90	335.13	-3306.32	-27.91	27.94	-3505.54	107.18	49.22	-3678.53	64.91	13.23	-3642.70	48.25	53.99	-2456.96	61.25	1195.80	0.00	0.00	0.00	-3730.23	86.13	1553.89	-3261.01	66.44	1536.55	-3863.67	-30.15	1520.05	-4006.84	11.19	1538.03	875.43	276.09	77.77	276.38	271.85	79.32	876.36
1.23000	-3770.93	145.05	17.06	-3817.34	130.02	9.82	-1460.54	163.86	249.96	-1479.04	163.90	335.13	-3306.32	-27.91	27.94	-3485.26	100.32	50.54	-3680.22	61.97	14.30	-3642.72	44.94	54.97	-2456.96	61.25	1195.80	0.00	0.00	0.00	-3728.51	85.49	1554.39	-3261.01	66.44	1536.55	-3864.26	-31.39	1519.81	-4006.80	10.82	1538.02	874.61	275.91	77.39	276.86	271.92	79.27	876.32
1.24000	-3770.93	145.05	17.06	-3817.34	130.02	9.82	-1460.54	163.86	249.96	-1479.04	163.90	335.13	-3306.32	-27.91	27.94	-3470.31	95.49	52.23	-3681.91	59.05	15.44	-3642.77	41.66	56.02	-2456.96	61.25	1195.80	0.00	0.00	0.00	-3725.89	83.10	1553.85	-3261.01	66.44	1536.55	-3864.76	-32.62	1519.58	-4006.70	10.45	1538.02	874.91	276.18	77.39	276.61	271.81	79.36	876.15
1.25000	-3770.93	145.05	17.06	-3817.34	130.02	9.82	-1460.54	163.86	249.96	-1479.04	163.90	335.13	-3306.32	-27.91	27.94	-3431.61	88.07	57.84	-3683.60	56.15	16.65	-3642.82	38.41	57.13	-2456.96	61.25	1195.80	0.00	0.00	0.00	-3711.90	81.78	1553.57	-3261.01	66.44	1536.55	-3865.18	-33.82	1519.35	-4006.52	10.08	1538.01	874.82	276.17	77.42	277.37	271.52	79.51	875.88
1.26000	-3770.93	145.05	17.06	-3817.34	130.02	9.82	-1460.54	163.86	249.96	-1479.04	163.90	335.13	-3306.32	-27.91	27.94	-3484.78	82.23	48.25	-3685.30	53.28	17.94	-3642.89	35.19	58.31	-2456.96	61.25	1195.80	0.00	0.00	0.00	-3723.10	79.81	1554.20	-3261.01	66.44	1536.55	-3865.52	-35.01	1519.13	-4006.27	9.70	1538.01	875.90	276.01	77.84	277.57	271.32	79.56	876.73
1.27000	-3770.93	145.05	17.06	-3817.34	130.02	9.82	-1460.54	163.86	249.96	-1479.04	163.90	335.13	-3306.32	-27.91	27.94	-3461.21	79.33	51.50	-3686.99	50.43	19.29	-3642.98	32.00	59.54	-2456.96	61.25	1195.80	0.00	0.00	0.00	-3709.32	78.64	1553.94	-3261.01	66.44	1536.55	-3865.77	-36.18	1518.92	-4005.95	9.32	1538.01	875.17	275.86	77.59	276.99	271.54	79.48	876.54
1.28000	-3770.93	145.05	17.06	-3817.34	130.02	9.82	-1460.54	163.86	249.96	-1479.04	163.90	335.13	-3306.32	-27.91	27.94	-3439.99	75.94	56.21	-3688.69	47.61	20.70	-3643.07	28.84	60.84	-2456.96	61.25	1195.80	0.00	0.00	0.00	-3711.45	77.45	1553.53	-3261.01	66.44	1536.55	-3865.93	-37.33	1518.71	-4005.56	8.93	1538.00	874.88	275.99	77.43	277.32	271.61	79.48	876.37
1.29000	-3770.93	145.05	17.06	-3817.34	130.02	9.82	-1460.54	163.86	249.96	-1479.04	163.90	335.13	-3306.32	-27.91	27.94	-3479.02	68.25	50.17	-3690.38	44.81	22.19	-3643.18	25.71	62.21	-2456.96	61.25	1195.80	0.00	0.00	0.00	-3705.04	76.38	1553.60	-3261.01	66.44	1536.55	-3866.01	-38.46	1518.51	-4005.11	8.54	1538.00	874.62	276.21	77.34	277.27	271.52	79.47	876.82
1.30000	-3770.93	145.05	17.06	-3817.34	130.02	9.82	-1460.54	163.86	249.96	-1479.04	163.90	335.13	-3306.32	-27.91	27.94	-3463.19	68.48	53.35	-3692.07	42.03	23.74	-3643.29	22.61	63.63	-2456.96	61.25	1195.80	0.00	0.00	0.00	-3708.01	75.91	1552.48	-3261.01	66.44	1536.55	-3866.01	-39.57	1518.32	-4004.58	8.14	1538.00	874.42	276.06	77.29	277.26	271.54	79.40	876.44
1.31000	-3770.93	145.05	17.06	-3817.34	130.02	9.82	-1460.54	163.86	249.96	-1479.04	163.90	335.13	-3306.32	-27.91	27.94	-3461.16	63.82	53.71	-3693.77	39.28	25.36	-3643.42	19.55	65.11	-2456.96	61.25	1195.80	0.00	0.00	0.00	-3708.87	73.98	1552.66	-3261.01	66.44	1536.55	-3865.92	-40.67	1518.13	-4003.99	7.74	1538.00	875.01	275.98	77.40	277.29	271.83	79.46	876.47
1.32000	-3770.93	145.05	17.06	-3817.34	130.02	9.82	-1460.54	163.86	249.96	-1479.04	163.90	335.13	-3306.32	-27.91	27.94	-3458.40	59.18	54.13	-3695.46	36.55	27.04	-3643.56	16.51	66.66	-2456.96	61.25	1195.80	0.00	0.00	0.00	-3702.01	72.83	1552.25	-3261.01	66.44	1536.55	-3865.75	-41.74	1517.96	-4003.33	7.34	1538.00	875.07	275.77	77.54	276.80	271.55	79.43	876.28
1.33000	-3770.93	145.05	17.06	-3817.34	130.02	9.82	-1460.54	163.86	249.96	-1479.04	163.90	335.13	-3306.32	-27.91	27.94	-3454.98	54.57	54.58	-3697.14	33.84	28.79	-3643.70	13.50	68.26	-2456.96	61.25	1195.80	0.00	0.00	0.00	-3681.68	71.40	1551.54	-3261.01	66.44	1536.55	-3865.50	-42.80	1517.78	-4002.60	6.93	1538.00	874.65	275.89	77.41	277.24	271.59	79.51	876.75
1.34000	-3770.93	145.05	17.06	-3817.34	130.02	9.82	-1460.54	163.86	249.96	-1479.04	163.90	335.13	-3306.32	-27.91	27.94	-3450.96	49.99	55.06	-3698.82	31.15	30.59	-3643.85	10.52	69.92	-2456.96	61.25	1195.80	0.00	0.00	0.00	-3695.76	69.08	1551.80	-3261.01	66.44	1536.55	-3865.16	-43.84	1517.62	-4001.81	6.51	1538.00	875.38	276.01	77.62	277.42	271.54	79.51	876.30
1.35000	-3770.93	145.05	17.06	-3817.34	130.02	9.82	-1460.54	163.86	249.96	-1479.04	163.90	335.13	-3306.32	-27.91	27.94	-3446.42	45.46	55.55	-3700.50	28.49	32.47	-3644.01	7.57	71.64	-2456.96	61.25	1195.80	0.00	0.00	0.00	-3691.28	69.05	1551.18	-3261.01	66.44	1536.55	-3864.75	-44.86	1517.46	-4000.95	6.09	1538.00	875.48	276.06	77.56	277.17	271.81	79.51	876.59
1.36000	-3770.93	145.05	17.06	-3817.34	130.02	9.82	-1460.54	163.86	249.96	-1479.04	163.90	335.13	-3306.32	-27.91	27.94	-3441.41	40.98	56.05	-3702.18	25.86	34.40	-3644.18	4.66	73.42	-2456.96	61.25	1195.80	0.00	0.00	0.00	-3695.40	67.05	1551.73	-3261.01	66.44	1536.55	-3864.25	-45.87	1517.31	-4000.02	5.67	1538.00	874.98	275.84	77.57	276.44	271.77	79.32	876.61
1.37000	-3770.93	145.05	17.06	-3817.34	130.02	9.82	-1460.54	163.86	249.96	-1479.04	163.90	335.13	-3306.32	-27.91	27.94	-3436.02	36.58	56.54	-3703.84	23.24	36.39	-3644.35	1.77	75.25	-2456.96	61.25	1195.80	0.00	0.00	0.00	-3678.06	66.02	1550.76	-3261.01	66.44	1536.55	-3863.67	-46.86	1517.16	-3999.02	5.25	1538.00	875.18	276.22	77.57	276.86	272.03	79.32	876.45
1.38000	-3770.93	145.05	17.06	-3817.34	130.02	9.82	-1460.54	163.86	249.96	-1479.04	163.90	335.13	-3306.32	-27.91	27.94	-3430.31	32.27	57.02	-3705.51	20.65	38.45	-3644.53	-1.09	77.13	-2456.96	61.25	1195.80	0.00	0.00	0.00	-3670.73	64.95	1550.43	-3261.01	66.44	1536.55	-3863.01	-47.82	1517.02	-3997.96	4.82	1538.00	874.96	276.05	77.45	277.17	271.77	79.42	876.44
1.39000	-3770.93	145.05	17.06	-3817.34	130.02	9.82	-1460.54	163.86	249.96	-1479.04	163.90	335.13	-3306.32	-27.91	27.94	-3424.34	28.04	57.46	-3707.16	18.08	40.56	-3644.72	-3.92	79.08	-2456.96	61.25	1195.80	0.00	0.00	0.00	-3694.24	63.15	1550.32	-3261.01	66.44	1536.55	-3862.27	-48.78	1516.89	-3996.83	4.38	1538.00	875.03	276.17	77.54	276.98	271.87	79.39	875.95
1.40000	-3770.93	145.05	17.06	-3817.34	130.02	9.82	-1460.54	163.86	249.96	-1479.04	163.90	335.13	-3306.32	-27.91	27.94	-3418.20	23.93	57.87	-3708.81	15.54	42.73	-3644.90	-6.72	81.07	-2456.96	61.25	1195.80	0.00	0.00	0.00	-3691.74	61.30	1549.60	-3261.01	66.44	1536.55	-3861.45	-49.71	1516.76	-3995.64	3.95	1538.01	875.08	276.00	77.58	277.62	271.65	79.61	875.67
1.41000	-3770.93	145.05	17.06	-3817.34	130.02	9.82	-1460.54	163.86	249.96	-1479.04	163.90	335.13	-3306.32	-27.91	27.94	-3411.95	19.93	58.22	-3710.45	13.02	44.96	-3645.09	-9.49	83.12	-2456.96	61.25	1195.80	0.00	0.00	0.00	-3673.54	60.81	1548.58	-3261.01	66.44	1536.55	-3860.55	-50.63	1516.64	-3994.38	3.50	1538.01	875.04	276.09	77.59	277.36	271.74	79.46	876.35
1.42000	-3770.93	145.05	17.06	-3817.34	130.02	9.82	-1460.54	163.86	249.96	-1479.04	163.90	335.13	-3306.32	-27.91	27.94	-3405.65	16.06	58.51	-3712.07	10.52	47.25	-3645.29	-12.23	85.23	-2456.96	61.25	1195.80	0.00	0.00	0.00	-3671.80	59.27	1548.00	-3261.01	66.44	1536.55	-3859.57	-51.53	1516.53	-3993.05	3.06	1538.01	875.21	275.90	77.58	277.00	271.84	79.34	876.85
1.43000	-3770.93	145.05	17.06	-3817.34	130.02	9.82	-1460.54	163.86	249.96	-1479.04	163.90	335.13	-3306.32	-27.91	27.94	-3399.38	12.33	58.73	-3713.69	8.04	49.60	-3645.49	-14.94	87.38	-2456.96	61.25	1195.80	0.00	0.00	0.00	-3654.00	57.21	1547.26	-3261.01	66.44	1536.55	-3858.52	-52.41	1516.42	-3991.66	2.61	1538.02	875.22	275.96	77.78	276.68	271.74	79.29	876.59
1.44000	-3770.93	145.05	17.06	-3817.34	130.02	9.82	-1460.54	163.86	249.96	-1479.04	163.90	335.13	-3306.32	-27.91	27.94	-3393.20	8.75	58.87	-3715.31	5.59	52.00	-3645.68	-17.62	89.59	-2456.96	61.25	1195.80	0.00	0.00	0.00	-3645.13	56.33	1546.94	-3261.01	66.44	1536.55	-3857.38	-53.28	1516.32	-3990.21	2.16	1538.02	874.98	276.29	77.64	277.09	271.62	79.37	876.11
1.45000	-3770.93	145.05	17.06	-3817.34	130.02	9.82	-1460.54	163.86	249.96	-1479.04	163.90	335.13	-3306.32	-27.91	27.94	-3387.19	5.34	58.91	-3716.90	3.16	54.45	-3645.88	-20.28	91.85	-2456.96	61.25	1195.80	0.00	0.00	0.00	-3644.87	55.28	1546.40	-3261.01	66.44	1536.55	-3856.17	-54.13	1516.22	-3988.69	1.70	1538.03	875.00	276.17	77.54	276.51	271.60	79.35	876.12
1.46000	-3770.93	145.05	17.06	-3817.34	130.02	9.82	-1460.54	163.86	249.96	-1479.04	163.90	335.13	-3306.32	-27.91	27.94	-3381.41	2.11	58.84	-3718.49	0.75	56.96	-3646.08	-22.90	94.15	-2456.96	61.25	1195.80	0.00	0.00	0.00	-3656.56	54.57	1545.48	-3261.01	66.44	1536.55	-3854.88	-54.96	1516.13	-3987.11	1.24	1538.04	875.17	276.13	77.60	276.63	271.50	79.30	876.18
1.47000	-3770.93	145.05	17.06	-3817.34	130.02	9.82	-1460.54	163.86	249.96	-1479.04	163.90	335.13	-3306.32	-27.91	27.94	-3375.94	-0.94	58.66	-3720.07	-1.63	59.52	-3646.28	-25.50	96.51	-2456.96	61.25	1195.80	0.00	0.00	0.00	-3655.70	52.08	1545.16	-3261.01	66.44	1536.55	-3853.51	-55.78	1516.05	-3985.46	0.78	1538.04	875.13	276.24	77.41	276.32	271.67	79.24	875.92
1.48000	-3770.93	145.05	17.06	-3817.34	130.02	9.82	-1460.54	163.86	249.96	-1479.04	163.90	335.13	-3306.32	-27.91	27.94	-3370.83	-3.78	58.35	-3721.63	-4.00	62.14	-3646.48	-28.06	98.92	-2456.96	61.25	1195.80	0.00	0.00	0.00	-3645.21	50.93	1544.84	-3261.01	66.44	1536.55	-3852.06	-56.58	1515.97	-3983.75	0.31	1538.05	875.04	275.94	77.54	277.15	271.78	79.48	876.45
1.49000	-3770.93	145.05	17.06	-3817.34	130.02	9.82	-1460.54	163.86	249.96	-1479.04	163.90	335.13	-3306.32	-27.91	27.94	-3366.17	-6.42	57.90	-3723.18	-6.33	64.80	-3646.67	-30.60	101.37	-2456.96	61.25	1195.80	0.00	0.00	0.00	-3620.83	49.47	1543.22	-3261.01	66.44	1536.55	-3850.54	-57.36	1515.90	-3981.98	-0.16	1538.06	875.21	275.88	77.50	277.13	271.62	79.42	876.18
1.50000	-3770.93	145.05	17.06	-3817.34	130.02	9.82	-1460.54	163.86	249.96	-1479.04	163.90	335.13	-3306.32	-27.91	27.94	-3362.02	-8.83	57.30	-3724.71	-8.65	67.52	-3646.87	-33.11	103.87	-2456.96	61.25	1195.80	0.00	0.00	0.00	-3614.46	47.56	1542.60	-3261.01	66.44	1536.55	-3848.95	-58.13	1515.83	-3980.14	-0.63	1538.06	874.80	275.92	77.40	277.83	271.65	79.73	876.18
1.51000	-3770.97	145.06	17.05	-3817.34	130.02	9.82	-1460.54	163.86	249.96	-1479.04	163.90	335.13	-3306.32	-27.91	27.94	-3358.45	-11.01	56.53	-3726.23	-10.94	70.29	-3647.06	-35.59	106.42	-2456.96	61.25	1195.80	0.00	0.00	0.00	-3635.05	45.85	1542.84	-3261.01	66.44	1536.55	-3847.27	-58.88	1515.77	-3978.24	-1.11	1538.07	875.01	276.23	77.44	277.58	271.71	79.54	876.20
1.52000	-3816.68	146.94	10.90	-3817.34	130.02	9.82	-1460.54	163.86	249.96	-1479.04	163.90	335.13	-3306.32	-27.91	27.94	-3355.53	-12.94	55.60	-3727.74	-13.21	73.11	-3647.25	-38.04	109.01	-2456.96	61.25	1195.80	0.00	0.00	0.00	-3613.54	44.34	1541.65	-3261.01	66.44	1536.55	-3845.53	-59.61	1515.72	-3976.28	-1.59	1538.08	875.47	275.97	77.55	278.19	271.62	79.73	876.47
1.53000	-3826.87	146.33	9.98	-3817.34	130.02	9.82	-1460.54	163.86	249.96	-1479.04	163.90	335.13	-3306.32	-27.91	27.94	-3353.32	-14.61	54.48	-3729.23	-15.46	75.98	-3647.43	-40.46	111.65	-2456.96	61.25	1195.80	0.00	0.00	0.00	-3629.55	43.18	1541.85	-3261.01	66.44	1536.55	-3843.70	-60.33	1515.67	-3974.25	-2.07	1538.09	875.28	275.94	77.65	277.84	271.49	79.70	876.44
1.54000	-3816.49	147.21	11.57	-3817.34	130.02	9.82	-1460.54	163.86	249.96	-1479.04	163.90	335.13	-3306.32	-27.91	27.94	-3351.90	-16.01	53.16	-3730.70	-17.69	78.89	-3647.61	-42.86	114.34	-2456.96	61.25	1195.80	0.00	0.00	0.00	-3618.17	40.09	1540.86	-3261.01	66.44	1536.55	-3841.81	-61.03	1515.63	-3972.17	-2.56	1538.10	875.24	275.93	77.65	277.28	271.73	79.46	876.50
1.55000	-3825.95	145.55	9.44	-3817.34	130.02	9.82	-1460.54	163.86	249.96	-1479.04	163.90	335.13	-3306.32	-27.91	27.94	-3351.34	-17.14	51.64	-3732.15	-19.89	81.86	-3647.78	-45.23	117.06	-2456.96	61.25	1195.80	0.00	0.00	0.00	-3616.27	39.41	1540.41	-3261.01	66.44	1536.55	-3839.83	-61.72	1515.59	-3970.02	-3.04	1538.11	875.24	276.04	77.53	277.12	271.74	79.35	876.13
1.56000	-3827.98	145.20	10.63	-3817.34	130.02	9.82	-1460.54	163.86	249.96	-1479.04	163.90	335.13	-3306.32	-27.91	27.94	-3351.71	-17.96	49.90	-3733.59	-22.07	84.87	-3647.95	-47.57	119.83	-2456.96	61.25	1195.80	0.00	0.00	0.00	-3592.95	36.46	1539.02	-3261.01	66.44	1536.55	-3837.79	-62.39	1515.56	-3967.81	-3.54	1538.12	875.99	275.93	77.76	276.76	271.71	79.28	875.76
1.57000	-3808.34	146.12	13.17	-3817.34	130.02	9.82	-1460.54	163.86	249.96	-1479.04	163.90	335.13	-3306.32	-27.91	27.94	-3353.06	-18.49	47.94	-3735.01	-24.23	87.92	-3648.11	-49.88	122.65	-2456.96	61.25	1195.80	0.00	0.00	0.00	-3595.21	33.61	1538.45	-3261.01	66.44	1536.55	-3835.67	-63.04	1515.54	-3965.54	-4.03	1538.13	875.99	276.19	77.91	276.99	271.63	79.39	876.10
1.58000	-3794.96	147.38	14.05	-3817.34	130.02	9.82	-1460.54	163.86	249.96	-1479.04	163.90	335.13	-3306.32	-27.91	27.94	-3355.49	-18.70	45.73	-3736.41	-26.36	91.02	-3648.26	-52.16	125.50	-2456.96	61.25	1195.80	0.00	0.00	0.00	-3594.14	30.62	1538.26	-3261.01	66.44	1536.55	-3833.48	-63.68	1515.52	-3963.21	-4.53	1538.15	875.93	276.17	77.82	276.87	271.63	79.25	876.52
1.59000	-3825.29	146.83	9.71	-3817.34	130.02	9.82	-1460.54	163.86	249.96	-1479.04	163.90	335.13	-3306.32	-27.91	27.94	-3359.05	-18.58	43.28	-3737.79	-28.48	94.17	-3648.41	-54.41	128.40	-2456.96	61.25	1195.80	0.00	0.00	0.00	-3589.44	27.64	1537.30	-3261.01	66.44	1536.55	-3831.22	-64.30	1515.51	-3960.82	-5.03	1538.16	875.49	275.90	77.66	277.72	271.68	79.59	876.24
1.60000	-3803.02	146.96	11.99	-3817.34	130.02	9.82	-1460.54	163.86	249.96	-1479.04	163.90	335.13	-3306.32	-27.91	27.94	-3377.10	-17.37	37.09	-3739.14	-30.57	97.36	-3648.54	-56.64	131.34	-2456.96	61.25	1195.80	0.00	0.00	0.00	-3572.73	26.20	1537.33	-3261.01	66.44	1536.55	-3828.88	-64.91	1515.50	-3958.37	-5.53	1538.17	874.82	275.97	77.50	277.27	271.75	79.35	875.89
1.61000	-3811.96	146.05	11.32	-3817.34	130.02	9.82	-1460.54	163.86	249.96	-1479.04	163.90	335.13	-3306.32	-27.91	27.94	-3373.77	-17.04	34.83	-3740.48	-32.64	100.59	-3648.67	-58.84	134.32	-2456.96	61.25	1195.80	0.00	0.00	0.00	-3556.49	24.28	1536.15	-3261.01	66.44	1536.55	-3826.47	-65.50	1515.50	-3955.86	-6.04	1538.18	874.95	276.03	77.54	277.16	271.54	79.28	875.85
1.62000	-3800.59	148.53	13.71	-3817.34	130.02	9.82	-1460.54	163.86	249.96	-1479.04	163.90	335.13	-3306.32	-27.91	27.94	-3362.58	-17.41	36.47	-3741.80	-34.68	103.86	-3648.79	-61.01	137.33	-2456.96	61.25	1195.80	0.00	0.00	0.00	-3557.88	21.08	1536.46	-3261.01	66.44	1536.55	-3823.99	-66.08	1515.50	-3953.28	-6.55	1538.20	875.26	275.86	77.63	276.59	271.59	79.22	875.96
1.63000	-3783.68	147.39	15.84	-3817.34	130.02	9.82	-1460.54	163.86	249.96	-1479.04	163.90	335.13	-3305.50	-25.43	26.63	-3392.87	-17.52	29.76	-3743.09	-36.71	107.18	-3648.89	-63.15	140.39	-2456.96	61.25	1195.80	0.00	0.00	0.00	-3562.04	17.91	1536.23	-3261.01	66.44	1536.55	-3821.44	-66.64	1515.51	-3950.65	-7.06	1538.21	875.13	275.99	77.57	276.48	271.70	79.20	876.01
1.64000	-3792.14	148.75	12.76	-3817.34	130.02	9.82	-1460.54	163.86	249.96	-1479.04	163.90	335.13	-3312.39	-26.34	25.17	-3371.54	-18.35	32.04	-3744.36	-38.71	110.53	-3648.98	-65.27	143.48	-2456.96	61.25	1195.80	0.00	0.00	0.00	-3541.90	15.31	1535.48	-3261.01	66.44	1536.55	-3818.82	-67.19	1515.52	-3947.96	-7.57	1538.23	875.38	276.29	77.54	276.61	271.88	79.27	875.96
1.65000	-3789.62	148.09	13.98	-3817.34	130.02	9.82	-1460.54	163.86	249.96	-1479.04	163.90	335.13	-3327.66	-25.49	21.45	-3370.67	-16.98	32.23	-3745.60	-40.69	113.93	-3649.07	-67.36	146.61	-2456.96	61.25	1195.80	0.00	0.00	0.00	-3543.71	12.00	1536.21	-3261.01	66.44	1536.55	-3816.13	-67.72	1515.54	-3945.21	-8.09	1538.24	874.94	276.14	77.50	276.83	271.74	79.49	876.22
1.66000	-3801.54	148.41	11.72	-3817.34	130.02	9.82	-1460.54	163.86	249.96	-1479.04	163.90	335.13	-3306.41	-26.17	23.65	-3390.78	-16.66	25.30	-3746.82	-42.65	117.37	-3649.14	-69.42	149.77	-2456.96	61.25	1195.80	0.00	0.00	0.00	-3550.26	8.68	1537.44	-3261.01	66.44	1536.55	-3813.37	-68.24	1515.57	-3942.41	-8.61	1538.26	875.12	276.20	77.60	276.79	271.40	79.36	876.10
1.67000	-3803.78	150.70	11.15	-3817.34	130.02	9.82	-1460.54	163.86	249.96	-1479.04	163.90	335.13	-3326.11	-26.43	18.68	-3384.28	-14.84	26.91	-3748.02	-44.58	120.84	-3649.19	-71.46	152.98	-2456.96	61.25	1195.80	0.00	0.00	0.00	-3544.26	6.22	1537.85	-3261.01	66.44	1536.55	-3810.54	-68.74	1515.60	-3939.54	-9.13	1538.27	875.10	275.80	77.56	277.03	271.55	79.43	876.13
1.68000	-3786.29	150.28	12.54	-3817.34	130.02	9.82	-1460.54	163.86	249.96	-1479.04	163.90	335.13	-3303.37	-27.01	22.90	-3388.57	-18.22	24.08	-3749.19	-46.50	124.35	-3649.23	-73.46	156.21	-2456.96	61.25	1195.80	0.00	0.00	0.00	-3541.19	3.22	1538.40	-3261.01	66.44	1536.55	-3807.64	-69.23	1515.63	-3936.62	-9.65	1538.29	875.40	275.88	77.69	276.90	271.62	79.53	876.49
1.69000	-3793.67	151.14	12.37	-3817.34	130.02	9.82	-1460.54	163.86	249.96	-1479.04	163.90	335.13	-3323.12	-25.85	18.70	-3385.29	-17.01	24.95	-3750.33	-48.39	127.90	-3649.26	-75.44	159.48	-2456.96	61.25	1195.80	0.00	0.00	0.00	-3524.63	0.61	1538.99	-3261.01	66.44	1536.55	-3804.67	-69.70	1515.67	-3933.64	-10.18	1538.31	875.79	276.01	77.60	277.29	271.76	79.46	876.79
1.70000	-3774.06	150.95	12.94	-3817.34	130.02	9.82	-1460.54	163.86	249.96	-1479.04	163.90	335.13	-3301.01	-25.81	21.55	-3362.27	-16.94	28.05	-3751.45	-50.26	131.48	-3649.28	-77.40	162.79	-2456.96	61.25	1195.80	0.00	0.00	0.00	-3525.89	-2.13	1540.20	-3261.01	66.44	1536.55	-3801.63	-70.16	1515.72	-3930.60	-10.71	1538.32	875.45	275.93	77.65	277.45	271.71	79.41	876.13
1.71000	-3792.20	152.46	10.20	-3812.93	132.58	10.83	-1460.54	163.86	249.96	-1479.04	163.90	335.13	-3360.39	-25.54	12.94	-3371.65	-17.82	26.28	-3752.54	-52.10	135.10	-3649.27	-79.32	166.13	-2456.96	61.25	1195.80	0.00	0.00	0.00	-3503.84	-4.48	1540.83	-3261.01	66.44	1536.55	-3798.53	-70.61	1515.77	-3927.50	-11.24	1538.34	875.32	275.98	77.66	276.50	271.52	79.21	876.36
1.72000	-3790.51	152.76	9.65	-3793.38	132.11	11.26	-1460.54	163.86	249.96	-1479.04	163.90	335.13	-3325.48	-26.12	18.11	-3359.97	-17.78	27.22	-3753.60	-53.93	138.76	-3649.25	-81.22	169.50	-2456.96	61.25	1195.80	0.00	0.00	0.00	-3506.99	-7.58	1542.02	-3261.01	66.44	1536.55	-3795.36	-71.04	1515.83	-3924.35	-11.77	1538.36	875.31	275.90	77.58	276.99	271.59	79.41	876.60
1.73000	-3763.45	152.26	12.50	-3800.43	132.53	8.54	-1460.54	163.86	249.96	-1479.04	163.90	335.13	-3307.58	-25.37	20.32	-3369.16	-17.65	27.19	-3754.63	-55.73	142.44	-3649.21	-83.09	172.90	-2456.96	61.25	1195.80	0.00	0.00	0.00	-3502.71	-8.84	1542.75	-3261.01	66.44	1536.55	-3792.12	-71.45	1515.89	-3921.14	-12.30	1538.38	875.24	276.02	77.50	277.40	271.55	79.52	876.09
1.74000	-3763.29	152.86	11.83	-3781.05	133.36	9.98	-1460.54	163.86	249.96	-1479.04	163.90	335.13	-3300.55	-23.79	21.08	-3372.85	-16.18	25.18	-3755.63	-57.52	146.17	-3649.16	-84.94	176.33	-2456.96	61.25	1195.80	0.00	0.00	0.00	-3485.89	-11.93	1542.62	-3261.01	66.44	1536.55	-3788.81	-71.86	1515.95	-3917.87	-12.84	1538.40	875.36	275.79	77.63	277.48	271.48	79.57	876.36
1.75000	-3767.55	153.65	9.93	-3773.29	134.61	8.07	-1460.54	163.86	249.96	-1479.04	163.90	335.13	-3320.50	-25.03	20.15	-3362.89	-16.48	26.88	-3756.60	-59.28	149.92	-3649.09	-86.76	179.79	-2456.96	61.25	1195.80	0.00	0.00	0.00	-3474.72	-13.35	1543.39	-3261.01	66.44	1536.55	-3785.44	-72.24	1516.02	-3914.55	-13.38	1538.42	875.48	276.01	77.55	278.15	271.62	79.72	876.91
1.76000	-3758.61	152.52	7.69	-3745.68	136.02	12.45	-1460.54	163.86	249.96	-1479.04	163.90	335.13	-3341.11	-25.70	16.47	-3365.05	-16.47	26.61	-3757.54	-61.02	153.71	-3648.99	-88.55	183.29	-2456.96	61.25	1195.80	0.00	0.00	0.00	-3478.88	-14.41	1544.35	-3261.01	66.44	1536.55	-3782.00	-72.62	1516.10	-3911.17	-13.92	1538.44	875.18	275.84	77.53	277.72	271.63	79.71	876.46
1.77000	-3765.97	154.33	2.93	-3754.83	135.54	10.46	-1460.54	163.86	249.96	-1479.04	163.90	335.13	-3335.81	-23.73	17.36	-3386.99	-16.41	22.36	-3758.45	-62.73	157.52	-3648.88	-90.32	186.81	-2456.96	61.25	1195.80	0.00	0.00	0.00	-3473.24	-16.27	1545.19	-3261.01	66.44	1536.55	-3778.50	-72.98	1516.18	-3907.74	-14.46	1538.46	875.26	275.66	77.57	277.35	271.64	79.59	876.13
1.78000	-3778.40	156.38	-1.32	-3753.47	135.72	10.50	-1460.54	163.86	249.96	-1479.04	163.90	335.13	-3334.59	-25.49	17.60	-3352.68	-15.12	27.57	-3759.32	-64.43	161.37	-3648.75	-92.06	190.36	-2456.96	61.25	1195.80	0.00	0.00	0.00	-3467.14	-18.16	1546.23	-3261.01	66.44	1536.55	-3774.93	-73.33	1516.27	-3904.25	-15.00	1538.48	875.32	275.76	77.67	277.07	271.98	79.42	875.74
1.79000	-3754.89	154.64	0.95	-3723.47	135.39	15.22	-1460.54	163.86	249.96	-1479.04	163.90	335.13	-3296.33	-24.33	23.00	-3389.31	-16.40	22.15	-3760.17	-66.10	165.24	-3648.59	-93.77	193.93	-2456.96	61.25	1195.80	0.00	0.00	0.00	-3456.91	-20.17	1546.87	-3261.01	66.44	1536.55	-3771.29	-73.66	1516.36	-3900.70	-15.55	1538.50	875.60	275.80	77.71	276.35	271.84	79.19	876.56
1.80000	-3730.33	153.26	5.93	-3718.16	135.86	17.36	-1460.54	163.86	249.96	-1479.04	163.90	335.13	-3356.41	-26.34	14.13	-3387.77	-18.83	24.36	-3760.97	-67.75	169.15	-3648.42	-95.46	197.54	-2456.96	61.25	1195.80	0.00	0.00	0.00	-3471.57	-22.46	1548.33	-3261.01	66.44	1536.55	-3767.59	-73.98	1516.46	-3897.10	-16.09	1538.52	875.37	275.78	77.51	276.59	271.72	79.27	876.50
1.81000	-3730.90	151.02	6.79	-3710.73	131.84	20.45	-1460.54	163.86	249.96	-1479.04	163.90	335.13	-3318.95	-24.94	20.81	-3389.52	-17.90	23.60	-3761.75	-69.38	173.08	-3648.22	-97.12	201.17	-2456.96	61.25	1195.80	0.00	0.00	0.00	-3452.55	-23.12	1548.60	-3261.01	66.44	1536.55	-3763.83	-74.28	1516.56	-3893.45	-16.64	1538.54	875.54	275.89	77.62	277.01	271.70	79.33	876.59
1.82000	-3682.45	147.46	13.90	-3711.04	130.60	21.21	-1460.54	163.86	249.96	-1479.04	163.90	335.13	-3324.47	-24.71	21.25	-3350.00	-16.48	30.11	-3762.49	-70.99	177.04	-3648.00	-98.76	204.82	-2456.96	61.25	1195.80	0.00	0.00	0.00	-3440.99	-25.45	1548.81	-3261.01	66.44	1536.55	-3760.01	-74.58	1516.66	-3889.74	-17.19	1538.56	875.04	275.94	77.54	277.45	271.80	79.55	876.16
1.83000	-3683.65	142.44	12.20	-3687.80	126.22	24.73	-1460.54	163.86	249.96	-1479.04	163.90	335.13	-3282.49	-24.66	27.57	-3377.18	-16.67	25.45	-3763.19	-72.58	181.03	-3647.76	-100.37	208.50	-2456.96	61.25	1195.80	0.00	0.00	0.00	-3438.61	-25.54	1549.32	-3261.01	66.44	1536.55	-3756.12	-74.86	1516.77	-3885.98	-17.74	1538.59	875.15	276.05	77.36	277.43	271.60	79.54	875.95
1.84000	-3664.52	137.93	13.29	-3668.76	122.60	26.47	-1460.54	163.86	249.96	-1479.04	163.90	335.13	-3310.66	-25.91	22.51	-3355.78	-18.01	29.58	-3763.86	-74.14	185.04	-3647.49	-101.95	212.21	-2456.96	61.25	1195.80	0.00	0.00	0.00	-3432.22	-28.33	1550.35	-3261.01	66.44	1536.55	-3752.16	-75.12	1516.89	-3882.17	-18.30	1538.61	875.11	276.07	77.45	277.29	271.34	79.42	876.58
1.85000	-3625.66	134.05	17.22	-3657.32	118.37	26.41	-1460.54	163.86	249.96	-1479.04	163.90	335.13	-3312.96	-25.17	23.05	-3370.65	-18.26	27.02	-3764.49	-75.69	189.07	-3647.19	-103.51	215.94	-2456.96	61.25	1195.80	0.00	0.00	0.00	-3407.59	-29.39	1550.41	-3261.01	66.44	1536.55	-3748.15	-75.38	1517.01	-3878.30	-18.85	1538.63	875.24	276.04	77.49	276.38	271.68	79.29	876.78
1.86000	-3600.45	131.17	20.12	-3595.68	116.12	34.08	-1460.54	163.86	249.96	-1479.04	163.90	335.13	-3311.15	-24.87	23.60	-3363.01	-18.31	28.82	-3765.08	-77.21	193.13	-3646.87	-105.04	219.69	-2456.96	61.25	1195.80	0.00	0.00	0.00	-3406.88	-30.18	1550.80	-3261.01	66.44	1536.55	-3744.07	-75.62	1517.13	-3874.38	-19.41	1538.66	875.39	276.15	77.63	276.98	271.48	79.58	876.57
1.87000	-3590.64	127.40	20.86	-3610.89	113.77	31.21	-1460.54	163.86	249.96	-1479.04	163.90	335.13	-3292.85	-26.51	28.41	-3387.30	-18.72	26.49	-3765.64	-78.71	197.22	-3646.53	-106.55	223.46	-2456.96	61.25	1195.80	0.00	0.00	0.00	-3406.61	-30.75	1551.99	-3261.01	66.44	1536.55	-3739.93	-75.85	1517.26	-3870.40	-19.96	1538.68	875.34	276.08	77.57	276.20	271.45	79.19	876.55
1.88000	-3589.99	124.79	19.07	-3586.21	111.75	32.98	-1460.54	163.86	249.96	-1479.04	163.90	335.13	-3328.61	-26.80	23.29	-3372.71	-19.19	30.18	-3766.16	-80.19	201.32	-3646.15	-108.03	227.25	-2456.96	61.25	1195.80	0.00	0.00	0.00	-3405.26	-31.28	1551.82	-3261.01	66.44	1536.55	-3735.73	-76.06	1517.39	-3866.37	-20.52	1538.71	875.39	276.07	77.44	277.03	271.44	79.43	876.61
1.89000	-3559.06	125.13	22.28	-3559.53	112.48	34.94	-1460.54	163.86	249.96	-1479.04	163.90	335.13	-3311.46	-27.74	27.11	-3357.93	-19.17	34.34	-3766.63	-81.65	205.45	-3645.75	-109.48	231.07	-2456.96	61.25	1195.80	0.00	0.00	0.00	-3387.98	-31.35	1551.78	-3261.01	66.44	1536.55	-3731.47	-76.26	1517.53	-3862.29	-21.08	1538.73	875.47	276.14	77.55	277.74	271.65	79.62	876.56
1.90000	-3538.14	124.58	22.88	-3521.30	113.93	38.90	-1460.54	163.86	249.96	-1479.04	163.90	335.13	-3304.53	-28.00	29.14	-3376.44	-19.61	32.95	-3767.07	-83.09	209.60	-3645.33	-110.91	234.90	-2456.96	61.25	1195.80	0.00	0.00	0.00	-3391.95	-32.36	1551.81	-3261.01	66.44	1536.55	-3727.15	-76.45	1517.67	-3858.16	-21.64	1538.76	875.32	275.73	77.59	278.01	271.62	79.70	876.82
1.91000	-3517.78	126.35	24.05	-3497.16	114.90	38.79	-1460.54	163.86	249.96	-1479.04	163.90	335.13	-3341.39	-29.25	25.07	-3346.90	-18.43	39.32	-3767.47	-84.51	213.77	-3644.87	-112.32	238.75	-2456.96	61.25	1195.80	0.00	0.00	0.00	-3379.91	-33.89	1551.32	-3261.01	66.44	1536.55	-3722.77	-76.63	1517.82	-3853.98	-22.20	1538.78	875.36	275.73	77.66	276.86	271.67	79.42	876.87
1.92000	-3477.13	128.00	27.36	-3460.72	115.80	41.34	-1460.54	163.86	249.96	-1479.04	163.90	335.13	-3307.14	-26.74	31.80	-3371.93	-20.01	38.63	-3767.82	-85.90	217.96	-3644.38	-113.70	242.63	-2456.96	61.25	1195.80	0.00	0.00	0.00	-3357.83	-32.98	1550.96	-3261.01	66.44	1536.55	-3718.32	-76.80	1517.97	-3849.75	-22.76	1538.81	875.53	275.86	77.60	277.60	271.90	79.49	876.48
1.93000	-3458.70	129.66	27.15	-3470.08	119.58	35.56	-1460.54	163.86	249.96	-1479.04	163.90	335.13	-3266.29	-24.85	41.28	-3363.28	-20.03	40.55	-3768.13	-87.28	222.17	-3643.86	-115.06	246.52	-2456.96	61.25	1195.80	0.00	0.00	0.00	-3370.46	-33.43	1551.24	-3261.01	66.44	1536.55	-3713.82	-76.95	1518.12	-3845.46	-23.33	1538.84	875.44	276.10	77.55	277.10	271.65	79.24	876.60
1.94000	-3431.12	135.03	28.38	-3415.17	121.52	38.19	-1460.54	163.86	249.96	-1479.04	163.90	335.13	-3291.12	-25.54	37.75	-3338.51	-18.96	47.21	-3768.40	-88.63	226.39	-3643.32	-116.39	250.42	-2456.96	61.25	1195.80	0.00	0.00	0.00	-3355.67	-33.77	1551.01	-3261.01	66.44	1536.55	-3709.26	-77.09	1518.28	-3841.12	-23.89	1538.86	875.10	275.89	77.48	276.51	271.44	79.20	877.01
1.95000	-3399.74	136.74	28.01	-3368.02	125.10	41.74	-1460.54	163.86	249.96	-1479.04	163.90	335.13	-3329.55	-24.39	32.00	-3355.46	-18.61	44.41	-3768.63	-89.96	230.64	-3642.74	-117.69	254.35	-2456.96	61.25	1195.80	0.00	0.00	0.00	-3360.94	-34.57	1550.60	-3261.01	66.44	1536.55	-3704.64	-77.22	1518.44	-3836.74	-24.46	1538.89	875.21	275.88	77.58	277.28	271.65	79.57	876.65
1.96000	-3357.13	140.10	31.50	-3362.40	129.26	40.12	-1460.54	163.86	249.96	-1479.04	163.90	335.13	-3308.72	-23.28	34.92	-3361.95	-18.50	43.71	-3768.81	-91.27	234.90	-3642.13	-118.97	258.29	-2456.96	61.25	1195.80	0.00	0.00	0.00	-3359.90	-35.59	1550.11	-3261.01	66.44	1536.55	-3699.96	-77.34	1518.61	-3832.30	-25.02	1538.92	875.27	275.99	77.52	277.62	271.69	79.62	876.54
1.97000	-3292.62	140.99	37.39	-3327.18	131.60	38.95	-1460.54	163.86	249.96	-1479.04	163.90	335.13	-3304.04	-23.97	34.58	-3363.66	-17.86	42.29	-3768.95	-92.56	239.17	-3641.48	-120.23	262.24	-2456.96	61.25	1195.80	0.00	0.00	0.00	-3347.38	-35.52	1549.11	-3261.01	66.44	1536.55	-3695.23	-77.44	1518.78	-3827.81	-25.59	1538.95	875.20	276.03	77.50	276.46	271.72	79.36	876.40
1.98000	-3269.87	142.78	35.01	-3303.15	131.44	38.12	-1460.54	163.86	249.96	-1479.04	163.90	335.13	-3352.41	-24.08	28.44	-3366.89	-17.74	41.43	-3769.04	-93.83	243.47	-3640.80	-121.46	266.21	-2456.96	61.25	1195.80	0.00	0.00	0.00	-3331.56	-35.69	1548.92	-3261.01	66.44	1536.55	-3690.43	-77.53	1518.96	-3823.27	-26.15	1538.98	875.30	275.64	77.58	277.16	271.68	79.49	876.36
1.99000	-3249.42	145.26	34.45	-3262.09	135.26	40.05	-1460.54	163.86	249.96	-1479.04	163.90	335.13	-3308.98	-23.82	34.06	-3346.88	-16.96	43.95	-3769.09	-95.08	247.77	-3640.09	-122.66	270.20	-2456.96	61.25	1195.80	0.00	0.00	0.00	-3325.49	-36.35	1548.60	-3261.01	66.44	1536.55	-3685.58	-77.61	1519.14	-3818.69	-26.72	1539.01	875.34	275.94	77.63	277.84	271.64	79.70	876.44
2.00000	-3231.41	146.40	35.40	-3268.50	136.39	35.25	-1460.54	163.86	249.96	-1479.04	163.90	335.13	-3296.58	-25.38	34.55	-3370.44	-18.65	37.32	-3769.08	-96.31	252.09	-3639.35	-123.85	274.19	-2456.96	61.25	1195.80	0.00	0.00	0.00	-3332.10	-36.67	1547.97	-3261.01	66.44	1536.55	-3680.68	-77.68	1519.32	-3814.05	-27.29	1539.04	874.92	275.93	77.62	277.46	271.75	79.47	876.31
2.01000	-3240.57	146.54	29.31	-3225.38	136.47	38.22	-1460.54	163.86	249.96	-1479.04	163.90	335.13	-3333.35	-25.48	25.57	-3385.70	-18.92	34.58	-3769.04	-97.52	256.42	-3638.57	-125.00	278.20	-2456.96	61.25	1195.80	0.00	0.00	0.00	-3325.05	-37.24	1547.63	-3261.01	66.44	1536.55	-3675.71	-77.74	1519.51	-3809.37	-27.86	1539.07	874.97	276.01	77.53	277.10	271.66	79.38	876.30
2.02000	-3195.06	147.90	34.87	-3190.45	136.67	40.54	-1460.54	163.86	249.96	-1479.04	163.90	335.13	-3310.72	-24.45	29.20	-3357.02	-18.51	37.25	-3768.94	-98.70	260.77	-3637.75	-126.14	282.22	-2456.96	61.25	1195.80	0.00	0.00	0.00	-3307.23	-37.34	1546.51	-3261.01	66.44	1536.55	-3670.69	-77.79	1519.70	-3804.63	-28.43	1539.10	875.21	275.93	77.47	276.66	271.24	79.29	875.67
2.03000	-3166.20	145.71	36.27	-3172.11	135.87	37.04	-1460.54	163.86	249.96	-1479.04	163.90	335.13	-3331.97	-26.50	22.59	-3351.75	-21.37	37.16	-3768.80	-99.87	265.12	-3636.89	-127.24	286.25	-2456.96	61.25	1195.80	0.00	0.00	0.00	-3297.82	-37.57	1546.35	-3261.01	66.44	1536.55	-3665.62	-77.83	1519.90	-3799.85	-29.00	1539.13	874.75	276.12	77.44	276.97	271.43	79.24	876.15
2.04000	-3126.60	145.26	37.36	-3155.07	137.43	37.16	-1460.54	163.86	249.96	-1479.04	163.90	335.13	-3304.27	-29.17	25.59	-3352.36	-21.01	35.33	-3768.60	-101.01	269.49	-3636.00	-128.33	290.29	-2456.96	61.25	1195.80	0.00	0.00	0.00	-3286.67	-36.64	1545.31	-3261.01	66.44	1536.55	-3660.49	-77.85	1520.10	-3795.02	-29.57	1539.16	875.39	275.88	77.57	276.79	271.73	79.30	876.65
2.05000	-3054.36	144.49	48.85	-3083.00	136.89	44.46	-1460.54	163.86	249.96	-1479.04	163.90	335.13	-3328.44	-31.78	22.12	-3374.95	-22.39	31.80	-3768.36	-102.14	273.86	-3635.07	-129.39	294.35	-2456.96	61.25	1195.80	0.00	0.00	0.00	-3292.49	-36.91	1544.33	-3261.01	66.44	1536.55	-3655.30	-77.86	1520.30	-3790.14	-30.14	1539.19	875.08	275.83	77.43	277.03	271.48	79.40	876.59
2.06000	-3016.17	144.65	51.65	-3069.98	134.07	46.38	-1460.54	163.86	249.96	-1479.04	163.90	335.13	-3275.55	-29.15	31.89	-3385.61	-23.17	28.71	-3768.06	-103.24	278.25	-3634.11	-130.43	298.41	-2456.96	61.25	1195.80	0.00	0.00	0.00	-3289.76	-38.02	1543.73	-3261.01	66.44	1536.55	-3650.06	-77.87	1520.51	-3785.22	-30.71	1539.22	874.90	276.07	77.56	276.39	271.59	79.24	876.46
2.07000	-2980.92	144.85	54.12	-3036.57	133.64	50.63	-1460.54	163.86	249.96	-1479.04	163.90	335.13	-3282.33	-29.53	30.06	-3361.56	-23.33	33.05	-3767.72	-104.32	282.64	-3633.10	-131.44	302.48	-2456.96	61.25	1195.80	0.00	0.00	0.00	-3282.62	-37.12	1542.51	-3261.01	66.44	1536.55	-3644.77	-77.86	1520.72	-3780.24	-31.28	1539.25	875.49	275.94	77.68	277.03	271.89	79.41	876.66
2.08000	-2948.52	145.07	56.26	-3003.91	133.25	52.76	-1460.54	163.86	249.96	-1479.04	163.90	335.13	-3344.19	-32.25	18.77	-3363.86	-23.72	33.23	-3767.32	-105.38	287.04	-3632.05	-132.43	306.55	-2456.96	61.25	1195.80	0.00	0.00	0.00	-3279.82	-37.74	1540.80	-3261.01	66.44	1536.55	-3639.42	-77.84	1520.94	-3775.22	-31.85	1539.29	875.22	275.78	77.72	277.05	271.72	79.38	876.18
2.09000	-2918.88	145.32	58.09	-2973.53	132.74	54.72	-1460.54	163.86	249.96	-1479.04	163.90	335.13	-3343.02	-33.67	18.57	-3359.01	-23.79	34.04	-3766.87	-106.42	291.45	-3630.96	-133.39	310.64	-2456.96	61.25	1195.80	0.00	0.00	0.00	-3254.74	-36.89	1539.27	-3261.01	66.44	1536.55	-3634.02	-77.81	1521.16	-3770.16	-32.42	1539.32	874.78	275.97	77.35	277.32	271.46	79.58	876.23
2.10000	-2891.89	145.60	59.62	-2945.38	132.11	56.51	-1460.54	163.86	249.96	-1479.04	163.90	335.13	-3329.80	-32.96	20.55	-3372.51	-24.21	31.15	-3766.37	-107.45	295.86	-3629.84	-134.33	314.73	-2456.96	61.25	1195.80	0.00	0.00	0.00	-3248.85	-37.02	1537.36	-3261.01	66.44	1536.55	-3628.57	-77.77	1521.38	-3765.04	-32.99	1539.35	874.88	275.98	77.35	276.24	271.97	79.25	876.86
2.11000	-2867.48	145.90	60.86	-2919.40	131.38	58.13	-1460.54	163.86	249.96	-1479.04	163.90	335.13	-3372.64	-32.47	14.10	-3349.83	-22.77	33.86	-3765.81	-108.45	300.28	-3628.67	-135.25	318.82	-2456.96	61.25	1195.80	0.00	0.00	0.00	-3251.30	-35.47	1536.93	-3261.03	66.44	1536.55	-3623.06	-77.72	1521.60	-3759.88	-33.56	1539.39	875.27	276.01	77.63	276.56	271.86	79.37	876.34
2.12000	-2845.54	146.21	61.82	-2895.52	130.55	59.57	-1460.54	163.86	249.96	-1479.04	163.90	335.13	-3324.49	-30.60	22.90	-3377.65	-23.90	29.93	-3765.20	-109.43	304.70	-3627.45	-136.15	322.92	-2456.96	61.25	1195.80	0.00	0.00	0.00	-3238.13	-35.46	1534.49	-3281.43	66.89	1535.46	-3617.50	-77.66	1521.83	-3754.68	-34.13	1539.42	875.09	275.86	77.49	277.25	271.82	79.47	876.40
2.13000	-2825.97	146.54	62.52	-2873.70	129.64	60.83	-1460.54	163.86	249.96	-1479.04	163.90	335.13	-3386.31	-33.99	11.15	-3370.08	-24.10	29.67	-3764.53	-110.39	309.13	-3626.20	-137.02	327.03	-2456.96	61.25	1195.80	0.00	0.00	0.00	-3224.88	-34.51	1532.40	-3261.50	67.24	1532.98	-3611.89	-77.58	1522.07	-3749.43	-34.70	1539.46	875.28	275.97	77.56	276.64	271.76	79.31	876.36
2.14000	-2808.69	146.88	62.97	-2853.88	128.65	61.90	-1460.54	163.86	249.96	-1479.04	163.90	335.13	-3343.95	-31.55	19.58	-3328.97	-22.54	37.79	-3763.81	-111.33	313.56	-3624.90	-137.87	331.13	-2456.96	61.25	1195.80	0.00	0.00	0.00	-3213.99	-33.57	1530.64	-3252.93	68.91	1530.55	-3606.23	-77.50	1522.30	-3744.13	-35.27	1539.49	874.94	275.94	77.34	276.96	271.66	79.34	876.07
2.15000	-2793.60	147.22	63.18	-2836.00	127.60	62.78	-1460.54	163.86	249.96	-1479.04	163.90	335.13	-3351.88	-32.13	17.32	-3341.45	-23.77	36.20	-3763.03	-112.24	317.99	-3623.55	-138.69	335.25	-2456.96	61.25	1195.80	0.00	0.00	0.00	-3206.53	-32.65	1529.20	-3228.38	69.23	1528.79	-3600.52	-77.41	1522.54	-3738.79	-35.84	1539.53	874.67	275.82	77.43	277.01	271.62	79.40	876.29
2.16000	-2780.61	147.57	63.16	-2820.00	126.51	63.47	-1460.54	163.86	249.96	-1479.04	163.90	335.13	-3382.10	-32.16	11.63	-3360.33	-22.46	32.97	-3762.20	-113.14	322.43	-3622.16	-139.49	339.36	-2456.96	61.25	1195.80	0.00	0.00	0.00	-3207.19	-31.58	1527.25	-3245.44	71.41	1528.14	-3594.76	-77.31	1522.79	-3733.40	-36.40	1539.56	875.18	276.16	77.45	276.89	271.63	79.46	876.17
2.17000	-2769.62	147.93	62.93	-2805.83	125.37	63.95	-1460.54	163.86	249.96	-1479.04	163.90	335.13	-3366.86	-33.50	14.40	-3348.77	-21.90	34.58	-3761.30	-114.02	326.86	-3620.73	-140.27	343.47	-2456.96	61.25	1195.80	0.00	0.00	0.00	-3198.15	-30.99	1526.16	-3231.41	72.81	1525.71	-3588.94	-77.20	1523.03	-3727.97	-36.97	1539.60	875.47	276.10	77.48	277.34	271.47	79.51	876.79
2.18000	-2760.53	148.28	62.50	-2793.43	124.21	64.23	-1460.54	163.86	249.96	-1479.04	163.90	335.13	-3347.54	-34.25	17.32	-3367.73	-23.87	30.40	-3760.35	-114.88	331.30	-3619.25	-141.02	347.59	-2456.96	61.25	1195.80	0.00	0.00	0.00	-3190.27	-29.84	1525.07	-3208.48	75.81	1524.73	-3583.08	-77.08	1523.28	-3722.49	-37.54	1539.63	875.40	276.02	77.66	277.37	271.73	79.41	876.45
2.19000	-2753.26	148.62	61.87	-2782.74	123.03	64.29	-1460.54	163.86	249.96	-1479.04	163.90	335.13	-3311.95	-32.16	23.25	-3356.45	-21.84	32.29	-3759.34	-115.72	335.73	-3617.72	-141.76	351.70	-2456.96	61.25	1195.80	0.00	0.00	0.00	-3201.96	-28.15	1524.35	-3195.96	75.63	1523.50	-3577.17	-76.94	1523.54	-3716.98	-38.11	1539.67	875.36	276.12	77.56	277.02	271.65	79.46	876.37
2.20000	-2747.70	148.96	61.08	-2773.71	121.85	64.14	-1460.54	163.86	249.96	-1479.04	163.90	335.13	-3352.08	-32.21	17.33	-3364.98	-22.27	31.43	-3758.27	-116.54	340.16	-3616.14	-142.47	355.82	-2456.96	61.25	1195.80	0.00	0.00	0.00	-3177.30	-26.21	1522.64	-3214.29	77.27	1521.90	-3571.20	-76.80	1523.79	-3711.41	-38.67	1539.71	874.98	276.14	77.55	276.77	271.45	79.38	876.49
2.21000	-2743.77	149.29	60.11	-2766.28	120.67	63.77	-1460.54	163.86	249.96	-1479.04	163.90	335.13	-3353.35	-31.70	17.38	-3340.70	-22.99	34.47	-3757.14	-117.34	344.59	-3614.52	-143.15	359.93	-2456.96	61.25	1195.80	0.00	0.00	0.00	-3187.32	-25.83	1522.27	-3198.02	78.27	1520.91	-3565.19	-76.65	1524.05	-3705.81	-39.24	1539.75	875.03	275.91	77.54	277.23	271.49	79.63	876.00
2.22000	-2741.37	149.60	58.99	-2760.38	119.52	63.17	-1460.54	163.86	249.96	-1479.04	163.90	335.13	-3320.06	-30.54	22.12	-3345.09	-22.86	33.42	-3755.95	-118.11	349.02	-3612.84	-143.82	364.04	-2456.96	61.25	1195.80	0.00	0.00	0.00	-3177.90	-24.39	1521.98	-3173.88	79.41	1519.34	-3559.13	-76.49	1524.32	-3700.16	-39.81	1539.78	874.95	275.98	77.56	277.55	271.62	79.63	876.48
2.23000	-2740.41	149.89	57.74	-2755.98	118.39	62.35	-1460.54	163.86	249.96	-1479.04	163.90	335.13	-3331.26	-31.60	20.40	-3371.63	-23.78	28.66	-3754.69	-118.87	353.45	-3611.12	-144.46	368.15	-2456.96	61.25	1195.80	0.00	0.00	0.00	-3167.95	-22.37	1521.71	-3191.84	81.12	1519.03	-3553.03	-76.32	1524.58	-3694.46	-40.37	1539.82	875.12	276.23	77.60	277.03	271.57	79.49	875.68
2.24000	-2740.79	150.16	56.35	-2753.00	117.30	61.28	-1460.54	163.86	249.96	-1479.04	163.90	335.13	-3340.39	-31.92	18.90	-3368.89	-23.57	30.73	-3753.38	-119.61	357.87	-3609.35	-145.08	372.26	-2456.96	61.25	1195.80	0.00	0.00	0.00	-3154.34	-20.52	1520.91	-3188.01	83.44	1518.32	-3546.87	-76.14	1524.85	-3688.73	-40.94	1539.86	875.48	276.01	77.73	276.64	271.66	79.19	876.00
2.25000	-2742.41	150.41	54.85	-2751.39	116.26	59.98	-1460.54	163.86	249.96	-1479.04	163.90	335.13	-3339.53	-31.13	19.41	-3344.09	-23.61	33.56	-3752.00	-120.33	362.28	-3607.53	-145.67	376.36	-2456.96	61.25	1195.80	0.00	0.00	0.00	-3146.19	-18.17	1520.06	-3171.71	85.49	1517.52	-3540.67	-75.96	1525.13	-3682.95	-41.50	1539.90	875.34	276.08	77.57	277.27	271.45	79.41	876.06
2.26000	-2745.19	150.63	53.25	-2751.09	115.29	58.43	-1460.54	163.86	249.96	-1479.04	163.90	335.13	-3350.53	-31.32	16.95	-3351.21	-22.89	31.74	-3750.55	-121.03	366.69	-3605.65	-146.25	380.46	-2456.96	61.25	1195.80	0.00	0.00	0.00	-3145.56	-15.58	1520.32	-3158.78	88.28	1517.78	-3534.42	-75.76	1525.40	-3677.13	-42.06	1539.94	875.39	275.91	77.69	276.73	271.45	79.35	876.39
2.27000	-2749.03	150.82	51.56	-2752.05	114.39	56.63	-1460.54	163.86	249.96	-1479.04	163.90	335.13	-3354.42	-32.10	16.50	-3367.65	-23.86	29.21	-3749.05	-121.70	371.09	-3603.72	-146.80	384.55	-2456.96	61.25	1195.80	0.00	0.00	0.00	-3139.34	-13.84	1520.65	-3147.33	89.13	1517.23	-3528.13	-75.55	1525.68	-3671.27	-42.62	1539.98	875.53	276.22	77.74	277.29	271.58	79.38	876.49
2.28000	-2753.83	150.98	49.79	-2754.22	113.58	54.58	-1460.54	163.86	249.96	-1479.04	163.90	335.13	-3354.89	-29.46	16.78	-3344.97	-22.70	32.38	-3747.47	-122.36	375.48	-3601.74	-147.33	388.63	-2456.96	61.25	1195.80	0.00	0.00	0.00	-3125.26	-11.48	1520.97	-3138.68	91.71	1517.43	-3521.79	-75.34	1525.96	-3665.37	-43.18	1540.02	875.13	276.25	77.42	276.54	271.45	79.27	875.99
2.29000	-2759.50	151.10	47.95	-2757.52	112.86	52.27	-1460.54	163.86	249.96	-1479.04	163.90	335.13	-3360.92	-33.78	15.81	-3372.12	-22.46	27.63	-3745.84	-123.00	379.87	-3599.71	-147.84	392.71	-2456.96	61.25	1195.80	0.00	0.00	0.00	-3114.40	-9.91	1522.25	-3148.91	94.66	1517.92	-3515.40	-75.11	1526.25	-3659.42	-43.74	1540.06	875.66	275.96	77.64	276.54	271.51	79.20	876.57
2.30000	-2765.94	151.18	46.06	-2761.91	112.25	49.69	-1460.54	163.86	249.96	-1479.04	163.90	335.13	-3338.58	-29.49	18.65	-3371.85	-24.43	28.23	-3744.13	-123.62	384.25	-3597.62	-148.32	396.78	-2456.96	61.25	1195.80	0.00	0.00	0.00	-3108.06	-6.82	1523.38	-3111.72	96.54	1519.44	-3508.97	-74.88	1526.53	-3653.44	-44.30	1540.10	875.01	275.94	77.50	276.37	271.60	79.27	876.54
2.31000	-2773.07	151.21	44.13	-2767.33	111.77	46.85	-1460.54	163.86	249.96	-1479.04	163.90	335.13	-3390.33	-32.03	9.96	-3361.04	-24.38	31.30	-3742.36	-124.22	388.61	-3595.48	-148.79	400.85	-2456.96	61.25	1195.80	0.00	0.00	0.00	-3099.36	-4.29	1524.87	-3120.11	98.22	1521.31	-3502.50	-74.64	1526.82	-3647.41	-44.86	1540.14	875.04	275.87	77.46	276.64	271.77	79.31	876.38
2.32000	-2780.79	151.20	42.17	-2773.72	111.41	43.73	-1460.54	163.86	249.96	-1479.04	163.90	335.13	-3363.36	-30.48	15.39	-3350.92	-23.99	34.81	-3740.53	-124.80	392.97	-3593.28	-149.23	404.90	-2456.96	61.25	1195.80	0.00	0.00	0.00	-3089.38	-2.46	1525.89	-3121.85	99.57	1523.29	-3495.98	-74.39	1527.12	-3641.35	-45.41	1540.18	875.17	275.79	77.50	277.10	271.46	79.37	876.04
2.33000	-2789.00	151.14	40.19	-2781.07	111.20	40.33	-1460.54	163.86	249.96	-1479.04	163.90	335.13	-3327.86	-32.42	20.58	-3343.09	-24.73	39.07	-3738.62	-125.36	397.31	-3591.02	-149.65	408.95	-2456.96	61.25	1195.80	0.00	0.00	0.00	-3080.88	-0.51	1527.65	-3095.98	102.15	1524.41	-3489.41	-74.13	1527.41	-3635.24	-45.97	1540.22	875.03	275.69	77.56	276.37	271.54	79.23	876.47
2.34000	-2797.60	151.03	38.21	-2828.47	113.44	29.42	-1460.54	163.86	249.96	-1479.04	163.90	335.13	-3343.59	-34.14	18.87	-3316.62	-23.97	45.40	-3736.65	-125.90	401.65	-3588.71	-150.05	412.98	-2456.96	61.25	1195.80	0.00	0.00	0.00	-3079.55	1.20	1529.30	-3111.22	105.23	1525.39	-3482.80	-73.87	1527.71	-3629.09	-46.52	1540.26	875.46	275.92	77.63	276.55	271.71	79.22	875.86
2.35000	-2806.51	150.86	36.23	-2836.97	111.00	26.39	-1460.54	163.86	249.96	-1479.04	163.90	335.13	-3363.67	-31.29	15.83	-3297.68	-23.53	50.73	-3734.60	-126.42	405.97	-3586.34	-150.42	417.00	-2456.96	61.25	1195.80	0.00	0.00	0.00	-3054.87	4.01	1531.07	-3091.17	106.74	1527.63	-3476.15	-73.59	1528.01	-3622.91	-47.07	1540.30	875.35	275.83	77.54	277.05	271.58	79.32	876.22
2.36000	-2815.64	150.63	34.28	-2811.98	110.40	27.53	-1460.54	163.86	249.96	-1479.04	163.90	335.13	-3365.65	-31.38	14.18	-3286.92	-22.90	53.18	-3732.49	-126.92	410.27	-3583.92	-150.78	421.02	-2456.96	61.25	1195.80	0.00	0.00	0.00	-3051.11	6.17	1533.00	-3077.32	108.62	1528.99	-3469.46	-73.31	1528.32	-3616.68	-47.62	1540.35	875.70	276.01	77.73	276.53	271.69	79.32	876.67
2.37000	-2824.87	150.34	32.36	-2799.59	110.76	26.68	-1460.54	163.86	249.96	-1479.04	163.90	335.13	-3328.10	-33.51	21.55	-3283.30	-22.29	53.09	-3730.30	-127.41	414.57	-3581.43	-151.11	425.02	-2456.96	61.25	1195.80	0.00	0.00	0.00	-3044.28	7.87	1535.67	-3074.10	111.72	1531.03	-3462.72	-73.02	1528.62	-3610.42	-48.17	1540.39	875.74	276.00	77.70	276.85	271.62	79.38	876.50
2.38000	-2834.13	149.99	30.49	-2823.68	110.60	20.75	-1460.54	163.86	249.96	-1479.04	163.90	335.13	-3309.72	-32.12	24.13	-3285.81	-21.92	50.79	-3728.04	-127.87	418.85	-3578.89	-151.43	429.00	-2456.96	61.25	1195.80	0.00	0.00	0.00	-3037.13	10.55	1537.68	-3065.13	114.41	1532.33	-3455.94	-72.72	1528.93	-3604.11	-48.71	1540.43	875.31	276.07	77.60	277.04	271.73	79.39	876.41
2.39000	-2843.32	149.56	28.67	-2844.95	109.91	15.23	-1460.54	163.86	249.96	-1479.04	163.90	335.13	-3331.88	-32.59	20.02	-3293.42	-22.02	46.63	-3725.72	-128.31	423.11	-3576.28	-151.72	432.98	-2456.96	61.25	1195.80	0.00	0.00	0.00	-3021.39	12.04	1538.91	-3055.61	116.37	1533.31	-3449.12	-72.42	1529.24	-3597.77	-49.26	1540.48	875.24	275.80	77.54	276.46	271.74	79.22	876.36
2.40000	-2852.34	149.07	26.92	-2825.31	110.57	19.39	-1460.54	163.86	249.96	-1479.04	163.90	335.13	-3327.45	-32.58	19.82	-3305.15	-22.81	40.92	-3723.31	-128.73	427.35	-3573.62	-151.99	436.94	-2456.96	61.25	1195.80	0.00	0.00	0.00	-3017.28	13.69	1540.97	-3052.44	118.64	1535.66	-3442.26	-72.10	1529.56	-3591.39	-49.80	1540.52	875.01	275.89	77.54	277.04	271.74	79.47	876.53
2.41000	-2861.10	148.49	25.26	-2811.13	109.49	19.84	-1460.54	163.86	249.96	-1479.04	163.90	335.13	-3325.83	-33.75	16.19	-3339.42	-23.83	33.24	-3720.84	-129.14	431.58	-3570.89	-152.24	440.88	-2456.96	61.25	1195.80	0.00	0.00	0.00	-3007.97	15.01	1542.36	-3030.40	119.45	1536.44	-3435.35	-71.78	1529.87	-3584.98	-50.35	1540.56	875.36	275.75	77.70	276.37	271.54	79.36	876.95
2.42000	-2869.50	147.84	23.69	-2808.86	109.78	20.41	-1460.54	163.86	249.96	-1479.04	163.90	335.13	-3310.86	-33.72	17.62	-3335.41	-25.36	30.18	-3718.29	-129.52	435.79	-3568.10	-152.47	444.81	-2456.96	61.25	1195.80	0.00	0.00	0.00	-3012.77	16.19	1544.13	-3041.31	120.59	1537.84	-3428.41	-71.45	1530.19	-3578.52	-50.89	1540.61	875.55	275.90	77.62	276.42	271.32	79.29	876.48
2.43000	-2877.45	147.11	22.23	-2806.51	108.96	20.82	-1460.54	163.86	249.96	-1479.04	163.90	335.13	-3337.04	-35.44	10.85	-3300.76	-24.68	30.77	-3715.67	-129.89	439.98	-3565.25	-152.67	448.72	-2456.96	61.25	1195.80	0.00	0.00	0.00	-3001.43	17.81	1544.77	-3027.45	121.80	1539.08	-3421.42	-71.12	1530.51	-3572.03	-51.42	1540.65	875.39	275.89	77.73	277.46	271.31	79.67	876.87
2.44000	-2884.86	146.29	20.88	-2805.93	109.73	20.65	-1460.54	163.86	249.96	-1479.04	163.90	335.13	-3325.56	-35.79	9.93	-3263.97	-24.53	32.45	-3712.97	-130.24	444.15	-3562.34	-152.86	452.62	-2456.96	61.25	1195.80	0.00	0.00	0.00	-2990.64	19.34	1545.69	-3019.45	122.20	1539.26	-3414.40	-70.78	1530.84	-3565.50	-51.96	1540.70	875.38	276.08	77.64	277.38	271.77	79.61	876.58
2.45000	-2891.63	145.39	19.67	-2794.36	110.12	21.03	-1460.54	163.86	249.96	-1479.04	163.90	335.13	-3313.53	-37.34	8.72	-3244.39	-24.65	33.44	-3710.19	-130.56	448.31	-3559.36	-153.03	456.50	-2456.96	61.25	1195.80	0.00	0.00	0.00	-2986.53	19.91	1546.61	-3021.84	124.46	1541.26	-3407.34	-70.42	1531.16	-3558.93	-52.49	1540.74	874.72	275.85	77.36	277.00	271.78	79.49	876.63
2.46000	-2897.67	144.39	18.60	-2849.59	109.44	11.96	-1460.54	163.86	249.96	-1479.04	163.90	335.13	-3298.22	-38.27	6.47	-3240.67	-25.27	34.33	-3707.34	-130.87	452.44	-3556.32	-153.17	460.35	-2456.96	61.25	1195.80	0.00	0.00	0.00	-2980.98	21.41	1547.32	-3008.43	125.44	1542.73	-3400.23	-70.07	1531.49	-3552.33	-53.03	1540.79	874.62	275.94	77.20	277.38	271.55	79.45	876.24
2.47000	-2902.88	143.30	17.69	-2765.00	111.06	26.90	-1460.54	163.86	249.96	-1479.04	163.90	335.13	-3272.43	-38.24	10.74	-3245.54	-26.61	35.53	-3704.41	-131.16	456.55	-3553.21	-153.30	464.19	-2456.96	61.25	1195.80	0.00	0.00	0.00	-2981.28	22.34	1548.57	-3000.75	126.92	1544.11	-3393.09	-69.70	1531.82	-3545.69	-53.56	1540.83	875.02	275.92	77.45	277.97	271.51	79.56	876.75
2.48000	-2907.17	142.12	16.95	-2848.25	109.45	12.20	-1460.54	163.86	249.96	-1479.04	163.90	335.13	-3232.37	-37.44	18.69	-3228.20	-26.46	40.04	-3701.41	-131.43	460.63	-3550.04	-153.40	468.01	-2456.96	61.25	1195.80	0.00	0.00	0.00	-2958.22	23.32	1548.55	-2992.93	128.32	1545.37	-3385.91	-69.33	1532.15	-3539.01	-54.08	1540.88	875.01	275.94	77.56	277.31	271.70	79.45	876.91
2.49000	-2910.45	140.83	16.39	-2793.04	109.14	21.91	-1460.54	163.86	249.96	-1479.04	163.90	335.13	-3200.12	-36.37	26.17	-3217.37	-24.91	44.37	-3698.32	-131.68	464.70	-3546.80	-153.48	471.81	-2456.96	61.25	1195.80	0.00	0.00	0.00	-2953.61	24.46	1549.18	-2984.99	129.63	1546.51	-3378.70	-68.95	1532.49	-3532.30	-54.61	1540.93	875.49	275.91	77.67	277.12	271.75	79.56	876.56
2.50000	-2912.61	139.44	16.02	-2802.27	109.42	20.64	-1460.54	163.86	249.96	-1479.04	163.90	335.13	-3195.71	-34.47	28.83	-3199.02	-22.85	48.23	-3695.16	-131.91	468.73	-3543.49	-153.55	475.59	-2456.96	61.25	1195.80	0.00	0.00	0.00	-2938.99	25.97	1549.79	-2976.93	130.85	1547.55	-3371.44	-68.57	1532.83	-3525.55	-55.13	1540.97	874.78	275.96	77.39	277.36	271.62	79.48	876.17
2.51000	-2913.57	137.94	15.86	-2777.31	110.37	24.11	-1460.54	163.86	249.96	-1479.04	163.90	335.13	-3167.70	-32.00	33.66	-3180.56	-20.01	51.73	-3691.91	-132.13	472.75	-3540.12	-153.59	479.35	-2456.96	61.25	1195.80	0.00	0.00	0.00	-2929.74	27.12	1550.09	-2968.76	132.00	1548.47	-3364.15	-68.17	1533.16	-3518.77	-55.65	1541.02	875.15	275.73	77.52	277.38	271.63	79.51	876.22
2.52000	-2913.23	136.33	15.92	-2810.12	109.15	19.96	-1460.54	163.86	249.96	-1479.04	163.90	335.13	-3140.67	-28.02	37.33	-3157.55	-16.62	55.25	-3688.59	-132.32	476.74	-3536.67	-153.61	483.08	-2456.96	61.25	1195.80	0.00	0.00	0.00	-2935.65	27.28	1551.19	-2960.47	133.07	1549.29	-3356.82	-67.78	1533.51	-3511.95	-56.17	1541.07	875.34	275.69	77.54	277.20	271.60	79.48	876.18
2.53000	-2911.50	134.60	16.20	-2794.89	111.11	21.74	-1460.54	163.86	249.96	-1479.04	163.90	335.13	-3131.73	-24.18	36.66	-3111.91	-12.60	61.07	-3685.18	-132.50	480.70	-3533.16	-153.62	486.80	-2456.96	61.25	1195.80	0.00	0.00	0.00	-2912.75	27.73	1551.73	-2952.08	134.06	1550.01	-3349.46	-67.37	1533.85	-3505.10	-56.69	1541.11	874.94	275.77	77.58	276.69	271.37	79.38	876.65
2.54000	-2908.29	132.76	16.73	-2810.55	110.77	20.29	-1460.54	163.86	249.96	-1479.04	163.90	335.13	-3092.25	-20.54	41.17	-3090.39	-9.44	62.15	-3681.70	-132.65	484.63	-3529.58	-153.60	490.48	-2456.96	61.25	1195.80	0.00	0.00	0.00	-2916.04	28.16	1552.61	-2943.58	134.98	1550.63	-3342.05	-66.96	1534.19	-3498.22	-57.20	1541.16	875.21	276.00	77.53	276.74	271.63	79.30	876.74
2.55000	-2903.49	130.80	17.52	-2809.80	109.79	19.28	-1460.54	163.86	249.96	-1479.04	163.90	335.13	-3053.76	-16.85	44.09	-3075.42	-5.83	62.06	-3678.13	-132.79	488.54	-3525.93	-153.56	494.15	-2456.96	61.25	1195.80	0.00	0.00	0.00	-2891.42	29.02	1552.78	-2935.00	135.82	1551.16	-3334.62	-66.54	1534.54	-3491.30	-57.71	1541.21	875.27	275.89	77.44	277.18	271.47	79.41	876.66
2.56000	-2897.02	128.72	18.57	-2779.49	110.34	24.97	-1460.54	163.86	249.96	-1479.04	163.90	335.13	-3047.01	-14.12	41.50	-3043.18	-2.92	63.45	-3674.47	-132.91	492.42	-3522.21	-153.51	497.78	-2456.96	61.25	1195.80	0.00	0.00	0.00	-2886.93	29.66	1552.97	-2926.32	136.59	1551.60	-3327.15	-66.12	1534.89	-3484.34	-58.22	1541.26	875.36	275.91	77.57	277.40	271.54	79.63	876.44
2.57000	-2888.77	126.51	19.91	-2797.31	111.18	23.63	-1460.54	163.86	249.96	-1479.04	163.90	335.13	-3006.81	-10.33	45.66	-3000.42	0.21	66.47	-3670.74	-133.01	496.27	-3518.41	-153.43	501.39	-2456.96	61.25	1195.80	0.00	0.00	0.00	-2881.66	30.15	1553.36	-2917.56	137.29	1551.95	-3319.64	-65.69	1535.24	-3477.36	-58.73	1541.31	875.44	275.90	77.68	277.05	271.68	79.50	875.95
2.58000	-2878.67	124.18	21.53	-2778.98	109.20	25.92	-1460.54	163.86	249.96	-1479.04	163.90	335.13	-2989.91	-7.72	44.43	-2964.48	3.16	67.65	-3666.91	-133.09	500.09	-3514.54	-153.33	504.98	-2456.96	61.25	1195.80	0.00	0.00	0.00	-2884.30	30.73	1553.92	-2908.72	137.93	1552.22	-3312.10	-65.25	1535.59	-3470.34	-59.23	1541.36	875.34	275.83	77.64	277.77	271.62	79.66	875.93
2.59000	-2866.60	121.70	23.46	-2810.26	109.00	22.25	-1460.54	163.86	249.96	-1479.04	163.90	335.13	-2967.63	-4.88	44.53	-2939.81	5.20	66.82	-3663.01	-133.15	503.88	-3510.61	-153.22	508.54	-2456.96	61.25	1195.80	0.00	0.00	0.00	-2875.48	30.63	1554.07	-2899.80	138.50	1552.41	-3304.52	-64.81	1535.95	-3463.28	-59.73	1541.41	875.24	275.71	77.75	277.55	271.67	79.57	876.42
2.60000	-2852.48	119.10	25.71	-2811.85	109.63	21.04	-1460.54	163.86	249.96	-1479.04	163.90	335.13	-2922.78	-2.16	46.76	-2918.93	8.04	64.78	-3659.02	-133.20	507.64	-3506.59	-153.08	512.07	-2456.96	61.25	1195.80	0.00	0.00	0.00	-2864.00	31.12	1554.25	-2890.82	139.00	1552.52	-3296.91	-64.36	1536.30	-3456.20	-60.23	1541.46	875.06	275.49	77.54	277.81	271.72	79.68	876.49
2.61000	-2836.22	116.35	28.29	-2797.00	108.39	22.47	-1460.54	163.86	249.96	-1479.04	163.90	335.13	-2913.72	-0.15	43.02	-2907.24	9.28	60.82	-3654.94	-133.22	511.36	-3502.50	-152.93	515.57	-2456.96	61.25	1195.80	0.00	0.00	0.00	-2855.88	31.54	1553.64	-2881.77	139.44	1552.56	-3289.27	-63.91	1536.66	-3449.08	-60.73	1541.51	875.33	275.81	77.59	277.85	271.76	79.71	876.72
2.62000	-2817.71	113.47	31.21	-2784.52	109.01	25.91	-1460.54	163.86	249.96	-1479.04	163.90	335.13	-2877.99	2.37	41.64	-2883.02	10.19	58.02	-3650.77	-133.23	515.05	-3498.34	-152.75	519.04	-2456.96	61.25	1195.80	0.00	0.00	0.00	-2838.55	31.87	1553.97	-2872.67	139.83	1552.54	-3281.60	-63.45	1537.02	-3441.93	-61.22	1541.56	875.48	275.96	77.69	276.63	271.43	79.40	876.78
2.63000	-2796.87	110.43	34.48	-2783.83	107.88	27.02	-1460.54	163.86	249.96	-1479.04	163.90	335.13	-2858.44	3.61	38.99	-2860.70	10.44	54.17	-3646.52	-133.22	518.71	-3494.10	-152.56	522.48	-2456.96	61.25	1195.80	0.00	0.00	0.00	-2841.96	32.05	1553.72	-2863.51	140.15	1552.45	-3273.89	-62.99	1537.38	-3434.74	-61.71	1541.61	875.30	276.17	77.44	277.32	271.85	79.54	876.48
2.64000	-2773.61	107.25	38.12	-2794.09	107.26	26.12	-1460.54	163.86	249.96	-1479.04	163.90	335.13	-2821.71	4.27	38.44	-2830.11	10.95	52.21	-3642.18	-133.19	522.34	-3489.79	-152.35	525.89	-2456.96	61.25	1195.80	0.00	0.00	0.00	-2826.72	32.81	1552.79	-2854.30	140.42	1552.30	-3266.15	-62.52	1537.74	-3427.53	-62.19	1541.66	875.20	276.10	77.58	276.97	271.61	79.38	876.13
2.65000	-2749.67	103.85	41.06	-2783.63	106.14	29.23	-1460.54	163.86	249.96	-1479.04	163.90	335.13	-2789.80	4.91	38.28	-2803.42	11.14	49.60	-3637.74	-133.14	525.92	-3485.40	-152.12	529.27	-2456.96	61.25	1195.80	0.00	0.00	0.00	-2820.26	33.37	1552.55	-2845.05	140.63	1552.09	-3258.38	-62.04	1538.11	-3420.28	-62.68	1541.71	875.74	276.10	77.78	277.15	271.76	79.41	876.45
2.66000	-2748.55	104.15	42.82	-2797.83	103.76	26.41	-1460.54	163.86	249.96	-1479.04	163.90	335.13	-2764.11	5.48	35.91	-2775.57	11.62	49.08	-3633.22	-133.07	529.48	-3480.93	-151.87	532.62	-2456.96	61.25	1195.80	0.00	0.00	0.00	-2808.64	32.78	1552.30	-2835.76	140.79	1551.84	-3250.57	-61.56	1538.47	-3413.01	-63.15	1541.76	875.73	275.88	77.76	276.72	271.42	79.25	876.57
2.67000	-2732.23	101.67	45.62	-2792.76	105.68	28.20	-1460.54	163.86	249.96	-1479.04	163.90	335.13	-2740.44	3.90	36.39	-2750.61	12.95	48.18	-3628.61	-132.99	532.99	-3476.38	-151.60	535.93	-2456.96	61.25	1195.80	0.00	0.00	0.00	-2814.52	33.03	1552.38	-2826.44	140.90	1551.53	-3242.74	-61.08	1538.84	-3405.70	-63.63	1541.81	874.83	275.86	77.42	277.49	271.57	79.42	876.55
2.68000	-2718.10	99.45	48.18	-2801.41	106.45	27.08	-1460.54	163.86	249.96	-1479.04	163.90	335.13	-2695.60	5.49	38.45	-2725.34	13.37	47.86	-3623.91	-132.88	536.47	-3471.76	-151.31	539.21	-2456.96	61.25	1195.80	0.00	0.00	0.00	-2806.68	33.73	1551.43	-2817.09	140.96	1551.17	-3234.87	-60.59	1539.21	-3398.36	-64.10	1541.86	874.94	276.01	77.46	277.33	271.66	79.50	876.21
2.69000	-2706.03	97.48	50.50	-2793.81	106.64	27.66	-1460.54	163.86	249.96	-1479.04	163.90	335.13	-2661.23	6.11	42.26	-2707.07	13.77	47.54	-3619.12	-132.76	539.91	-3467.05	-151.00	542.46	-2456.96	61.25	1195.80	0.00	0.00	0.00	-2793.65	33.97	1550.95	-2807.72	140.97	1550.78	-3226.98	-60.09	1539.58	-3390.99	-64.57	1541.91	875.33	276.06	77.79	277.54	271.69	79.52	876.55
2.70000	-2695.94	95.74	52.60	-2808.12	107.39	22.92	-1460.54	163.86	249.96	-1479.04	163.90	335.13	-2602.22	7.96	48.21	-2689.79	13.80	47.42	-3614.23	-132.62	543.31	-3462.27	-150.68	545.67	-2456.96	61.25	1195.80	0.00	0.00	0.00	-2794.96	33.14	1550.29	-2798.33	140.94	1550.34	-3219.05	-59.59	1539.95	-3383.59	-65.04	1541.97	875.06	275.86	77.50	277.65	271.67	79.53	876.54
2.71000	-2687.72	94.23	54.47	-2785.11	109.11	25.99	-1460.54	163.86	249.96	-1479.04	163.90	335.13	-2589.45	6.36	48.11	-2654.32	14.13	50.03	-3609.25	-132.46	546.67	-3457.40	-150.33	548.85	-2456.96	61.25	1195.80	0.00	0.00	0.00	-2779.33	33.51	1548.84	-2788.93	140.86	1549.88	-3211.10	-59.09	1540.32	-3376.17	-65.50	1542.02	875.43	276.00	77.62	276.76	271.47	79.33	876.22
2.72000	-2681.27	92.94	56.13	-2797.69	107.71	21.52	-1460.54	163.86	249.96	-1479.04	163.90	335.13	-2567.56	5.85	48.24	-2641.37	13.82	49.35	-3604.18	-132.29	549.99	-3452.46	-149.97	551.99	-2456.96	61.25	1195.80	0.00	0.00	0.00	-2766.56	33.27	1548.54	-2779.52	140.74	1549.38	-3203.12	-58.58	1540.69	-3368.71	-65.96	1542.07	875.36	276.05	77.65	276.67	271.59	79.36	876.26
2.73000	-2676.49	91.86	57.58	-2775.21	109.47	27.23	-1460.54	163.86	249.96	-1479.04	163.90	335.13	-2506.28	8.08	57.94	-2609.86	13.58	51.00	-3599.02	-132.09	553.27	-3447.43	-149.59	555.09	-2456.96	61.25	1195.80	0.00	0.00	0.00	-2768.19	34.35	1548.18	-2770.12	140.58	1548.85	-3195.11	-58.07	1541.07	-3361.22	-66.42	1542.12	875.29	276.16	77.49	276.62	271.81	79.25	876.40
2.74000	-2673.27	90.98	58.83	-2828.08	109.60	17.98	-1460.54	163.86	249.96	-1479.04	163.90	335.13	-2452.77	8.24	64.78	-2593.19	13.71	50.84	-3593.76	-131.88	556.51	-3442.32	-149.19	558.16	-2456.96	61.25	1195.80	0.00	0.00	0.00	-2764.95	34.35	1547.20	-2760.71	140.38	1548.30	-3187.07	-57.55	1541.44	-3353.71	-66.87	1542.18	875.47	275.84	77.54	276.48	272.01	79.19	876.67
2.75000	-2671.52	90.30	59.87	-2806.59	110.12	22.02	-1460.54	163.86	249.96	-1479.04	163.90	335.13	-2473.05	5.86	58.68	-2551.55	13.81	54.59	-3588.40	-131.65	559.70	-3437.12	-148.77	561.19	-2456.96	61.25	1195.80	0.00	0.00	0.00	-2744.63	34.58	1545.81	-2751.32	140.15	1547.73	-3179.00	-57.02	1541.82	-3346.16	-67.32	1542.23	875.08	275.66	77.47	276.86	271.71	79.33	876.67
2.76000	-2671.12	89.80	60.73	-2821.26	110.05	19.16	-1460.54	163.86	249.96	-1479.04	163.90	335.13	-2463.18	6.00	60.92	-2524.27	13.87	55.60	-3582.95	-131.40	562.85	-3431.84	-148.34	564.17	-2456.96	61.25	1195.80	0.00	0.00	0.00	-2725.37	35.17	1543.43	-2741.94	139.88	1547.14	-3170.90	-56.50	1542.20	-3338.59	-67.77	1542.28	875.46	275.73	77.60	276.69	271.73	79.33	876.61
2.77000	-2671.98	89.48	61.39	-2814.49	110.45	20.12	-1460.54	163.86	249.96	-1479.04	163.90	335.13	-2454.33	6.56	62.30	-2499.70	13.81	56.42	-3577.40	-131.13	565.96	-3426.48	-147.88	567.12	-2456.96	61.25	1195.80	0.00	0.00	0.00	-2744.00	35.04	1543.17	-2732.58	139.58	1546.55	-3162.78	-55.97	1542.58	-3330.99	-68.21	1542.34	875.87	276.02	77.82	277.53	271.36	79.49	876.46
2.78000	-2674.00	89.33	61.88	-2819.47	110.42	20.14	-1460.54	163.86	249.96	-1479.04	163.90	335.13	-2418.31	4.73	72.44	-2477.68	13.64	57.06	-3571.75	-130.85	569.02	-3421.03	-147.41	570.03	-2456.96	61.25	1195.80	0.00	0.00	0.00	-2731.21	34.96	1541.52	-2723.24	139.25	1545.94	-3154.63	-55.43	1542.96	-3323.36	-68.65	1542.39	875.59	275.72	77.55	278.23	271.32	79.76	876.54
2.79000	-2677.07	89.34	62.19	-2788.48	112.29	24.78	-1460.54	163.86	249.96	-1479.04	163.90	335.13	-2398.76	5.82	80.84	-2458.06	13.37	57.52	-3566.00	-130.55	572.03	-3415.50	-146.92	572.90	-2456.96	61.25	1195.80	0.00	0.00	0.00	-2715.10	35.29	1540.03	-2713.93	138.89	1545.33	-3146.45	-54.89	1543.34	-3315.71	-69.08	1542.45	875.15	275.86	77.37	277.53	271.47	79.58	876.24
2.80000	-2681.09	89.50	62.33	-2812.06	111.70	21.23	-1460.54	163.86	249.96	-1479.04	163.90	335.13	-2378.08	5.47	85.50	-2440.67	13.02	57.80	-3560.16	-130.23	575.00	-3409.88	-146.42	575.73	-2456.96	61.25	1195.80	0.00	0.00	0.00	-2702.78	35.64	1538.08	-2704.66	138.50	1544.71	-3138.25	-54.35	1543.72	-3308.03	-69.51	1542.50	875.55	276.01	77.73	277.98	271.55	79.58	876.71
2.81000	-2685.96	89.81	62.30	-2800.68	110.20	22.36	-1460.54	163.86	249.96	-1479.04	163.90	335.13	-2361.65	4.78	88.73	-2425.36	12.60	57.91	-3554.22	-129.89	577.92	-3404.17	-145.89	578.51	-2456.96	61.25	1195.80	0.00	0.00	0.00	-2701.65	36.19	1536.58	-2695.43	138.09	1544.10	-3130.03	-53.80	1544.11	-3300.32	-69.94	1542.56	875.51	275.99	77.85	277.16	271.58	79.39	876.81
2.82000	-2691.57	90.25	62.12	-2823.67	110.94	19.34	-1460.54	163.86	249.96	-1479.04	163.90	335.13	-2348.96	3.83	90.65	-2411.96	12.14	57.86	-3548.17	-129.53	580.79	-3398.37	-145.35	581.25	-2456.96	61.25	1195.80	0.00	0.00	0.00	-2693.93	35.85	1534.88	-2686.24	137.65	1543.50	-3121.77	-53.25	1544.49	-3292.58	-70.36	1542.61	875.36	276.09	77.67	276.80	271.49	79.41	876.71
2.83000	-2697.83	90.81	61.78	-2835.66	111.08	17.06	-1460.54	163.86	249.96	-1479.04	163.90	335.13	-2339.54	2.67	91.40	-2400.30	11.63	57.64	-3542.03	-129.16	583.62	-3392.49	-144.79	583.95	-2456.96	61.25	1195.80	0.00	0.00	0.00	-2683.49	35.31	1534.00	-2677.11	137.19	1542.90	-3113.50	-52.70	1544.88	-3284.82	-70.77	1542.67	875.07	276.18	77.46	276.96	271.43	79.51	877.03
2.84000	-2704.64	91.50	61.30	-2817.18	112.08	18.77	-1460.54	163.86	249.96	-1479.04	163.90	335.13	-2332.89	1.37	91.08	-2390.24	11.09	57.27	-3535.79	-128.76	586.39	-3386.51	-144.21	586.60	-2456.96	61.25	1195.80	0.00	0.00	0.00	-2673.54	35.81	1531.90	-2668.03	136.71	1542.32	-3105.19	-52.14	1545.26	-3277.03	-71.19	1542.72	874.62	276.01	77.44	276.73	271.37	79.42	876.84
2.85000	-2711.88	92.30	60.68	-2835.02	113.47	17.30	-1460.54	163.86	249.96	-1479.04	163.90	335.13	-2328.52	0.00	89.83	-2381.61	10.55	56.74	-3529.44	-128.36	589.12	-3380.45	-143.61	589.21	-2456.96	61.25	1195.80	0.00	0.00	0.00	-2670.21	35.24	1531.28	-2659.01	136.22	1541.76	-3096.87	-51.58	1545.65	-3269.21	-71.60	1542.78	874.94	275.94	77.51	277.20	271.61	79.42	877.33
2.86000	-2719.46	93.20	59.92	-2813.47	110.45	20.23	-1460.54	163.86	249.96	-1479.04	163.90	335.13	-2325.93	-1.37	87.77	-2374.24	10.01	56.05	-3522.99	-127.93	591.79	-3374.30	-143.00	591.77	-2456.96	61.25	1195.80	0.00	0.00	0.00	-2670.37	34.25	1529.75	-2650.05	135.71	1541.22	-3088.52	-51.02	1546.04	-3261.37	-72.00	1542.84	875.27	275.96	77.57	277.29	271.52	79.52	877.11
2.87000	-2727.27	94.19	59.03	-2785.02	112.27	25.49	-1460.54	163.86	249.96	-1479.04	163.90	335.13	-2324.63	-2.69	85.02	-2367.98	9.48	55.22	-3516.43	-127.48	594.41	-3368.05	-142.37	594.28	-2456.96	61.25	1195.80	0.00	0.00	0.00	-2654.86	34.67	1527.99	-2641.17	135.18	1540.70	-3080.15	-50.45	1546.42	-3253.51	-72.40	1542.89	875.20	276.16	77.57	277.32	271.67	79.48	876.38
2.88000	-2735.22	95.27	58.01	-2820.56	112.54	18.66	-1460.54	163.86	249.96	-1479.04	163.90	335.13	-2324.14	-3.87	81.71	-2362.67	8.98	54.25	-3509.78	-127.02	596.98	-3361.71	-141.73	596.75	-2456.96	61.25	1195.80	0.00	0.00	0.00	-2649.70	33.68	1527.15	-2632.37	134.64	1540.21	-3071.75	-49.88	1546.81	-3245.62	-72.80	1542.95	875.09	276.04	77.51	277.13	271.60	79.43	875.88
2.89000	-2743.20	96.42	56.88	-2805.61	111.69	22.02	-1460.54	163.86	249.96	-1479.04	163.90	335.13	-2323.96	-4.87	77.96	-2358.14	8.53	53.13	-3503.01	-126.54	599.49	-3355.29	-141.06	599.17	-2456.96	61.25	1195.80	0.00	0.00	0.00	-2638.82	33.47	1525.92	-2623.64	134.09	1539.75	-3063.33	-49.31	1547.20	-3237.70	-73.19	1543.01	875.18	275.98	77.59	276.79	271.67	79.35	876.01
2.90000	-2751.11	97.64	55.64	-2814.24	111.89	20.27	-1460.54	163.86	249.96	-1479.04	163.90	335.13	-2323.60	-5.60	73.89	-2354.23	8.14	51.88	-3496.15	-126.04	601.95	-3348.76	-140.38	601.54	-2456.96	61.25	1195.80	0.00	0.00	0.00	-2632.30	32.79	1525.50	-2615.01	133.53	1539.32	-3054.89	-48.73	1547.59	-3229.76	-73.58	1543.06	874.90	275.95	77.60	277.33	271.68	79.54	876.19
2.91000	-2758.84	98.92	54.29	-2819.31	110.52	19.43	-1460.54	163.86	249.96	-1479.04	163.90	335.13	-2322.56	-6.01	69.63	-2350.79	7.81	50.50	-3489.17	-125.53	604.36	-3342.15	-139.68	603.86	-2456.96	61.25	1195.80	0.00	0.00	0.00	-2629.91	32.28	1525.02	-2606.46	132.97	1538.94	-3046.43	-48.16	1547.98	-3221.80	-73.96	1543.12	875.22	275.65	77.64	276.74	271.58	79.35	876.13
2.92000	-2766.30	100.26	52.84	-2806.82	111.51	21.46	-1460.54	163.86	249.96	-1479.04	163.90	335.13	-2320.36	-6.03	65.30	-2347.66	7.57	48.99	-3482.09	-125.00	606.71	-3335.44	-138.97	606.13	-2456.96	61.25	1195.80	0.00	0.00	0.00	-2607.95	31.11	1524.02	-2598.01	132.40	1538.60	-3037.95	-47.57	1548.37	-3213.81	-74.34	1543.18	875.24	275.69	77.69	277.11	271.51	79.42	876.22
2.93000	-2773.38	101.63	51.29	-2839.30	113.00	15.65	-1460.54	163.86	249.96	-1479.04	163.90	335.13	-2316.51	-5.60	61.02	-2344.66	7.44	47.35	-3474.91	-124.45	609.00	-3328.63	-138.24	608.36	-2456.96	61.25	1195.80	0.00	0.00	0.00	-2599.84	30.74	1523.81	-2589.67	131.83	1538.31	-3029.44	-46.99	1548.76	-3205.80	-74.71	1543.23	875.47	276.05	77.62	277.46	271.59	79.47	876.26
2.94000	-2779.98	103.04	49.65	-2819.35	112.72	19.30	-1460.54	163.86	249.96	-1479.04	163.90	335.13	-2310.51	-4.64	56.92	-2341.65	7.41	45.59	-3467.61	-123.88	611.24	-3321.73	-137.49	610.53	-2456.96	61.25	1195.80	0.00	0.00	0.00	-2601.36	30.04	1524.47	-2581.43	131.25	1538.06	-3020.92	-46.40	1549.15	-3197.77	-75.08	1543.29	875.46	276.01	77.57	277.45	271.73	79.47	876.10
2.95000	-2786.00	104.48	47.93	-2827.32	113.76	17.40	-1460.54	163.86	249.96	-1479.04	163.90	335.13	-2301.87	-3.09	53.11	-2338.45	7.51	43.72	-3460.21	-123.30	613.42	-3314.74	-136.72	612.64	-2456.96	61.25	1195.80	0.00	0.00	0.00	-2601.73	28.87	1524.97	-2573.31	130.68	1537.87	-3012.37	-45.82	1549.55	-3189.71	-75.45	1543.35	875.29	275.89	77.62	277.25	271.71	79.48	876.30
2.96000	-2791.33	105.94	46.13	-2831.43	114.85	17.31	-1460.54	163.86	249.96	-1479.04	163.90	335.13	-2283.15	0.00	49.71	-2334.91	7.76	41.73	-3452.70	-122.69	615.54	-3307.64	-135.94	614.71	-2456.96	61.25	1195.80	0.00	0.00	0.00	-2596.54	27.27	1526.12	-2565.30	130.11	1537.74	-3003.81	-45.22	1549.94	-3181.63	-75.81	1543.41	875.28	275.78	77.70	277.22	271.65	79.56	876.80
2.97000	-2795.88	107.40	44.26	-2826.90	112.74	18.37	-1460.54	163.86	249.96	-1479.04	163.90	335.13	-2266.06	3.56	46.78	-2330.87	8.16	39.63	-3445.07	-122.07	617.60	-3300.45	-135.15	616.72	-2456.96	61.25	1195.80	0.00	0.00	0.00	-2581.39	26.97	1527.03	-2557.42	129.54	1537.67	-2995.22	-44.63	1550.33	-3173.53	-76.16	1543.47	875.57	275.81	77.76	276.77	271.76	79.39	876.43
2.98000	-2799.53	108.87	42.33	-2817.99	114.54	19.48	-1460.54	163.86	249.96	-1479.04	163.90	335.13	-2251.19	3.11	44.35	-2318.52	9.21	37.88	-3437.34	-121.44	619.60	-3293.16	-134.33	618.68	-2456.96	61.25	1195.80	0.00	0.00	0.00	-2567.26	26.55	1528.06	-2549.66	128.98	1537.67	-2986.62	-44.04	1550.72	-3165.40	-76.51	1543.53	875.00	276.06	77.59	277.47	271.56	79.61	876.12
2.99000	-2802.20	110.33	40.33	-2785.09	114.50	24.95	-1460.54	163.86	249.96	-1479.04	163.90	335.13	-2261.38	4.19	38.29	-2322.69	9.66	33.52	-3429.50	-120.78	621.54	-3285.77	-133.50	620.58	-2456.96	61.25	1195.80	0.00	0.00	0.00	-2560.57	25.34	1529.94	-2542.04	128.42	1537.73	-2978.00	-43.44	1551.12	-3157.26	-76.85	1543.59	875.32	276.02	77.64	276.99	271.56	79.46	875.82
3.00000	-2803.77	111.77	38.28	-2790.73	114.41	24.37	-1460.54	163.86	249.96	-1479.04	163.90	335.13	-2279.05	5.05	33.99	-2324.75	8.54	29.95	-3421.54	-120.11	623.42	-3278.28	-132.66	622.43	-2456.96	61.25	1195.80	0.00	0.00	0.00	-2549.89	23.99	1531.40	-2534.56	127.88	1537.87	-2969.36	-42.84	1551.51	-3149.09	-77.19	1543.64	875.10	275.99	77.56	277.33	271.58	79.56	875.77
3.01000	-2804.14	113.19	36.17	-2839.41	114.03	13.86	-1460.54	163.86	249.96	-1479.04	163.90	335.13	-2240.41	4.08	36.35	-2314.07	10.44	29.92	-3413.47	-119.43	625.24	-3270.70	-131.79	624.22	-2456.96	61.25	1195.80	0.00	0.00	0.00	-2538.71	23.28	1533.35	-2527.22	127.35	1538.08	-2960.70	-42.24	1551.90	-3140.90	-77.53	1543.70	875.43	275.91	77.62	277.01	271.55	79.45	876.07
3.02000	-2803.22	114.57	34.03	-2804.73	115.10	20.97	-1460.54	163.86	249.96	-1479.04	163.90	335.13	-2256.65	6.47	30.97	-2305.11	10.38	28.52	-3405.29	-118.72	626.99	-3263.01	-130.91	625.96	-2456.96	61.25	1195.80	0.00	0.00	0.00	-2538.77	22.52	1535.40	-2520.03	126.83	1538.38	-2952.02	-41.64	1552.30	-3132.69	-77.86	1543.76	875.38	275.94	77.68	276.48	271.72	79.38	876.28
3.03000	-2800.90	115.92	31.84	-2820.07	113.52	16.29	-1460.54	163.86	249.96	-1479.04	163.90	335.13	-2253.42	8.52	28.98	-2305.15	10.57	27.59	-3397.00	-118.00	628.68	-3255.22	-130.02	627.64	-2456.96	61.25	1195.80	0.00	0.00	0.00	-2525.33	21.50	1537.25	-2513.00	126.33	1538.75	-2943.33	-41.03	1552.69	-3124.45	-78.18	1543.82	875.23	275.93	77.54	276.98	271.70	79.45	876.83
3.04000	-2797.07	117.21	29.63	-2797.54	115.16	19.36	-1460.54	163.86	249.96	-1479.04	163.90	335.13	-2259.44	6.43	26.90	-2289.77	11.28	28.39	-3388.59	-117.26	630.30	-3247.33	-129.11	629.26	-2456.96	61.25	1195.80	0.00	0.00	0.00	-2513.72	20.92	1538.84	-2506.12	125.84	1539.22	-2934.62	-40.43	1553.08	-3116.20	-78.50	1543.88	875.78	275.86	77.61	277.52	271.75	79.56	876.47
3.05000	-2791.64	118.45	27.39	-2797.61	114.47	18.98	-1460.54	163.86	249.96	-1479.04	163.90	335.13	-2234.63	6.87	29.85	-2303.56	11.30	24.52	-3380.06	-116.51	631.86	-3239.33	-128.19	630.82	-2456.96	61.25	1195.80	0.00	0.00	0.00	-2504.82	20.31	1540.20	-2499.41	125.37	1539.77	-2925.89	-39.82	1553.48	-3107.93	-78.81	1543.94	875.79	275.91	77.88	277.69	271.74	79.66	876.01
3.06000	-2784.51	119.62	25.12	-2764.73	115.56	22.74	-1460.54	163.86	249.96	-1479.04	163.90	335.13	-2262.67	8.92	24.71	-2309.44	11.95	23.40	-3371.42	-115.73	633.35	-3231.23	-127.24	632.32	-2456.96	61.25	1195.80	0.00	0.00	0.00	-2498.20	19.85	1542.50	-2492.87	124.92	1540.42	-2917.15	-39.21	1553.87	-3099.64	-79.12	1544.00	875.55	275.83	77.69	278.21	272.05	79.66	876.70
3.07000	-2782.96	120.46	21.29	-2762.11	115.90	22.17	-1460.54	163.86	249.96	-1479.04	163.90	335.13	-2248.20	8.56	25.86	-2298.65	12.27	25.13	-3362.67	-114.94	634.78	-3223.03	-126.29	633.76	-2456.96	61.25	1195.80	0.00	0.00	0.00	-2489.45	18.45	1543.79	-2486.51	124.50	1541.17	-2908.39	-38.60	1554.26	-3091.32	-79.43	1544.06	875.74	275.88	77.75	277.70	271.70	79.67	876.30
3.08000	-2766.47	121.92	19.73	-2766.93	116.16	20.59	-1460.54	163.86	249.96	-1479.04	163.90	335.13	-2246.15	7.45	26.76	-2300.30	12.15	25.22	-3353.79	-114.14	636.14	-3214.72	-125.31	635.14	-2456.96	61.25	1195.80	0.00	0.00	0.00	-2482.83	17.76	1545.63	-2480.32	124.10	1542.02	-2899.62	-37.99	1554.66	-3082.99	-79.72	1544.12	875.13	275.94	77.66	278.13	271.64	79.77	875.98
3.09000	-2799.70	120.71	11.74	-2763.80	116.52	21.27	-1460.54	163.86	249.96	-1479.04	163.90	335.13	-2240.43	7.64	28.07	-2294.10	13.00	25.57	-3344.80	-113.31	637.43	-3206.31	-124.33	636.46	-2456.96	61.25	1195.80	0.00	0.00	0.00	-2473.90	17.60	1547.32	-2474.32	123.73	1542.98	-2890.83	-37.38	1555.05	-3074.64	-80.01	1544.19	875.33	276.13	77.54	277.17	271.78	79.52	876.64
3.10000	-2758.84	122.53	13.81	-2751.58	118.64	22.90	-1460.54	163.86	249.96	-1479.04	163.90	335.13	-2248.50	6.92	26.56	-2311.28	13.07	21.98	-3335.69	-112.47	638.65	-3197.79	-123.32	637.72	-2456.96	61.25	1195.80	0.00	0.00	0.00	-2468.98	17.13	1549.13	-2468.53	123.38	1544.05	-2882.03	-36.76	1555.44	-3066.27	-80.30	1544.25	875.31	276.20	77.39	277.17	271.66	79.47	876.63
3.11000	-2750.92	122.53	11.39	-2735.93	118.24	24.78	-1460.54	163.86	249.96	-1479.04	163.90	335.13	-2258.60	5.57	24.32	-2292.31	12.93	26.14	-3326.47	-111.62	639.80	-3189.17	-122.31	638.91	-2456.95	61.25	1195.80	0.00	0.00	0.00	-2461.77	16.51	1550.36	-2476.01	123.65	1546.41	-2873.21	-36.15	1555.84	-3057.88	-80.58	1544.31	875.23	276.15	77.51	276.89	271.50	79.41	876.36
3.12000	-2754.69	123.95	6.83	-2713.58	120.11	28.58	-1460.54	163.86	249.96	-1479.04	163.90	335.13	-2256.86	5.36	24.63	-2299.86	13.42	24.61	-3317.12	-110.74	640.88	-3180.43	-121.27	640.04	-2449.64	60.87	1195.70	0.00	0.00	0.00	-2458.77	16.37	1551.66	-2457.36	123.01	1546.35	-2864.38	-35.53	1556.23	-3049.47	-80.86	1544.37	874.56	276.16	77.50	276.45	271.52	79.16	877.44
3.13000	-2737.61	125.31	6.27	-2694.10	121.32	33.32	-1460.54	163.86	249.96	-1479.04	163.90	335.13	-2198.90	7.38	33.86	-2311.85	12.10	23.18	-3307.65	-109.85	641.89	-3171.59	-120.22	641.11	-2448.15	60.52	1196.05	0.00	0.00	0.00	-2444.34	16.48	1552.37	-2461.43	122.57	1548.39	-2855.54	-34.92	1556.62	-3041.05	-81.12	1544.43	875.01	276.17	77.42	277.03	271.61	79.48	876.64
3.14000	-2724.10	128.39	9.35	-2668.18	123.47	38.96	-1460.54	163.86	249.96	-1479.04	163.90	335.13	-2220.77	7.50	30.89	-2308.05	12.82	22.96	-3298.06	-108.95	642.82	-3162.64	-119.16	642.11	-2432.87	60.90	1197.16	0.00	0.00	0.00	-2438.12	15.55	1553.24	-2448.32	122.40	1549.15	-2846.69	-34.30	1557.01	-3032.60	-81.39	1544.49	875.16	276.03	77.61	277.12	271.66	79.57	876.33
3.15000	-2701.71	131.33	15.06	-2661.10	126.07	43.02	-1460.54	163.86	249.96	-1479.04	163.90	335.13	-2240.32	7.10	27.80	-2310.98	12.89	23.09	-3288.35	-108.03	643.69	-3153.59	-118.08	643.04	-2434.56	60.30	1195.79	0.00	0.00	0.00	-2426.23	15.10	1553.66	-2458.52	122.14	1550.74	-2837.82	-33.69	1557.40	-3024.14	-81.64	1544.55	875.25	276.24	77.70	277.16	271.71	79.43	875.89
3.16000	-2666.79	135.90	22.27	-2631.94	129.75	49.34	-1460.54	163.86	249.96	-1479.04	163.90	335.13	-2244.38	7.70	25.68	-2302.40	13.78	24.50	-3278.52	-107.09	644.48	-3144.42	-116.99	643.91	-2423.61	59.94	1195.87	0.00	0.00	0.00	-2410.19	15.25	1553.99	-2446.12	122.10	1551.10	-2828.94	-33.07	1557.80	-3015.66	-81.90	1544.62	875.87	276.05	77.86	277.80	271.68	79.54	876.13
3.17000	-2639.15	138.72	27.85	-2596.04	132.24	56.68	-1460.54	163.86	249.96	-1479.04	163.90	335.13	-2236.50	5.87	26.81	-2308.02	13.46	23.60	-3268.56	-106.13	645.19	-3135.14	-115.88	644.71	-2418.68	60.67	1197.01	0.00	0.00	0.00	-2411.05	14.66	1554.33	-2422.05	120.73	1550.58	-2820.04	-32.45	1558.19	-3007.17	-82.14	1544.68	875.63	275.83	77.68	277.07	271.92	79.39	876.21
3.18000	-2604.68	142.38	33.25	-2575.06	134.57	60.12	-1460.54	163.86	249.96	-1479.04	163.90	335.13	-2227.07	7.36	28.96	-2300.00	13.85	25.61	-3258.48	-105.16	645.83	-3125.75	-114.76	645.45	-2413.55	60.17	1196.72	0.00	0.00	0.00	-2401.18	14.52	1554.28	-2416.40	121.26	1550.46	-2811.14	-31.84	1558.58	-2998.66	-82.38	1544.74	875.29	275.96	77.55	277.23	271.69	79.42	876.55
3.19000	-2578.15	144.40	38.24	-2557.45	137.66	63.02	-1460.54	163.86	249.96	-1479.04	163.90	335.13	-2241.27	6.75	25.97	-2294.08	14.59	26.61	-3248.28	-104.17	646.40	-3116.25	-113.62	646.11	-2391.18	60.21	1198.23	0.00	0.00	0.00	-2389.02	14.32	1554.66	-2421.72	119.36	1552.35	-2802.23	-31.22	1558.96	-2990.13	-82.61	1544.80	875.14	276.07	77.54	277.72	271.37	79.63	876.55
3.20000	-2542.80	146.70	42.82	-2527.83	138.56	65.72	-1460.54	163.86	249.96	-1479.04	163.90	335.13	-2223.50	6.93	29.86	-2293.72	14.32	26.88	-3237.95	-103.16	646.88	-3106.63	-112.47	646.71	-2401.95	60.12	1199.17	0.00	0.00	0.00	-2385.01	14.44	1554.90	-2391.62	120.05	1551.01	-2793.30	-30.60	1559.35	-2981.58	-82.84	1544.87	875.64	276.05	77.71	278.24	271.56	79.66	876.60
3.21000	-2524.42	148.50	43.09	-2506.55	140.38	66.47	-1460.54	163.86	249.96	-1479.04	163.90	335.13	-2221.12	6.46	29.32	-2292.94	14.47	26.67	-3227.50	-102.14	647.29	-3096.91	-111.30	647.23	-2417.58	59.35	1199.05	0.00	0.00	0.00	-2378.31	14.60	1554.83	-2396.88	120.83	1552.04	-2784.37	-29.98	1559.74	-2973.02	-83.06	1544.93	875.78	275.83	77.86	277.21	271.42	79.60	876.62
3.22000	-2479.30	149.48	48.10	-2458.34	140.42	71.30	-1460.54	163.86	249.96	-1479.04	163.90	335.13	-2234.17	7.84	27.28	-2288.01	14.87	28.02	-3216.92	-101.10	647.63	-3087.07	-110.12	647.69	-2386.99	58.67	1199.80	0.00	0.00	0.00	-2361.65	14.65	1554.83	-2387.63	121.56	1551.32	-2775.42	-29.37	1560.13	-2964.45	-83.28	1544.99	875.42	275.83	77.60	277.60	271.36	79.50	876.95
3.23000	-2455.59	150.02	49.57	-2455.16	140.09	67.96	-1460.54	163.86	249.96	-1479.04	163.90	335.13	-2235.42	7.76	28.07	-2299.15	15.64	25.90	-3206.21	-100.05	647.88	-3077.11	-108.93	648.07	-2378.87	58.77	1200.49	0.00	0.00	0.00	-2357.60	14.28	1554.64	-2388.62	120.16	1551.60	-2766.47	-28.75	1560.52	-2955.86	-83.48	1545.06	875.11	275.92	77.70	277.47	271.88	79.50	876.49
3.24000	-2429.81	149.25	49.98	-2427.40	140.97	67.96	-1460.54	163.86	249.96	-1479.04	163.90	335.13	-2230.50	7.43	28.80	-2304.24	15.25	25.92	-3195.38	-98.98	648.05	-3067.04	-107.72	648.39	-2367.70	58.28	1200.85	0.00	0.00	0.00	-2351.67	14.06	1554.44	-2383.50	120.05	1552.80	-2757.50	-28.13	1560.90	-2947.25	-83.69	1545.12	875.27	275.92	77.81	277.00	271.70	79.48	876.32
3.25000	-2393.42	149.34	52.13	-2386.36	141.52	69.99	-1460.54	163.86	249.96	-1479.04	163.90	335.13	-2238.67	7.91	27.95	-2287.03	15.66	28.84	-3184.41	-97.89	648.14	-3056.86	-106.50	648.63	-2376.92	56.86	1200.68	0.00	0.00	0.00	-2343.73	14.30	1554.24	-2366.43	121.09	1551.41	-2748.53	-27.52	1561.29	-2938.63	-83.88	1545.18	875.00	276.09	77.59	277.60	271.73	79.58	876.48
3.26000	-2378.96	149.05	48.38	-2369.22	141.59	66.93	-1460.54	163.86	249.96	-1479.04	163.90	335.13	-2229.14	8.85	30.45	-2282.46	15.38	30.56	-3173.32	-96.79	648.16	-3046.55	-105.26	648.80	-2370.89	56.83	1202.23	0.00	0.00	0.00	-2335.59	14.41	1554.15	-2335.57	121.98	1549.65	-2739.55	-26.90	1561.67	-2929.99	-84.07	1545.25	875.08	276.00	77.56	277.14	271.64	79.51	876.71
3.27000	-2348.59	149.74	49.79	-2349.74	141.74	63.40	-1460.54	163.86	249.96	-1479.04	163.90	335.13	-2225.57	9.46	31.20	-2289.48	16.31	29.40	-3162.10	-95.67	648.09	-3036.13	-104.01	648.89	-2355.11	56.37	1201.27	0.00	0.00	0.00	-2330.93	14.93	1553.87	-2329.97	121.25	1548.95	-2730.56	-26.29	1562.05	-2921.34	-84.25	1545.31	874.95	276.07	77.42	277.37	271.62	79.57	876.99
3.28000	-2336.04	149.59	46.63	-2338.49	142.24	59.30	-1460.54	163.86	249.96	-1479.04	163.90	335.13	-2218.32	8.97	32.72	-2289.26	16.63	29.78	-3150.75	-94.53	647.93	-3025.60	-102.75	648.91	-2329.41	56.93	1201.93	0.00	0.00	0.00	-2322.60	15.14	1553.66	-2344.44	120.74	1549.46	-2721.56	-25.68	1562.44	-2912.68	-84.43	1545.38	875.28	276.21	77.68	277.78	271.48	79.62	876.21
3.29000	-2296.06	148.37	47.09	-2299.27	140.81	58.67	-1460.54	163.86	249.96	-1479.04	163.90	335.13	-2227.68	10.64	31.52	-2296.88	16.76	30.06	-3139.27	-93.38	647.70	-3014.94	-101.47	648.85	-2339.57	57.05	1201.70	0.00	0.00	0.00	-2319.00	15.46	1554.17	-2365.21	121.70	1550.76	-2712.56	-25.06	1562.82	-2904.00	-84.60	1545.44	875.08	276.11	77.58	277.99	271.59	79.58	876.64
3.30000	-2286.48	147.77	41.77	-2280.39	140.99	55.03	-1460.54	163.86	249.96	-1479.04	163.90	335.13	-2215.08	10.72	34.53	-2283.07	17.12	32.58	-3127.66	-92.21	647.37	-3004.17	-100.18	648.72	-2351.20	56.45	1200.13	0.00	0.00	0.00	-2316.36	15.06	1554.17	-2337.67	122.37	1550.42	-2703.55	-24.45	1563.20	-2895.31	-84.76	1545.50	875.14	276.18	77.51	277.16	271.88	79.41	876.74
3.31000	-2270.33	145.31	39.65	-2259.15	140.43	52.75	-1460.54	163.86	249.96	-1479.04	163.90	335.13	-2227.82	11.98	32.51	-2291.54	17.48	32.26	-3115.92	-91.03	646.97	-2993.27	-98.87	648.51	-2336.23	56.19	1200.26	0.00	0.00	0.00	-2297.42	15.95	1553.18	-2319.57	121.80	1549.89	-2694.53	-23.84	1563.58	-2886.61	-84.91	1545.57	875.31	275.90	77.55	276.92	271.71	79.38	875.86
3.32000	-2247.36	145.68	37.98	-2250.68	140.19	48.78	-1460.54	163.86	249.96	-1479.04	163.90	335.13	-2236.09	11.83	31.81	-2303.43	18.68	31.38	-3104.04	-89.83	646.48	-2982.26	-97.55	648.22	-2333.22	57.85	1199.85	0.00	0.00	0.00	-2300.21	15.75	1553.72	-2312.72	122.77	1547.59	-2685.51	-23.23	1563.96	-2877.89	-85.06	1545.63	875.09	275.89	77.44	277.23	271.60	79.51	876.16
3.33000	-2242.71	145.02	34.27	-2246.10	138.67	42.54	-1460.54	163.86	249.96	-1479.04	163.90	335.13	-2230.83	11.21	32.92	-2293.62	18.44	33.11	-3092.03	-88.62	645.90	-2971.12	-96.22	647.86	-2308.79	57.85	1199.23	0.00	0.00	0.00	-2284.94	16.13	1552.62	-2303.16	121.06	1547.99	-2676.49	-22.62	1564.34	-2869.16	-85.21	1545.70	874.53	275.96	77.37	276.80	271.69	79.40	876.17
3.34000	-2207.45	142.97	35.30	-2213.35	138.41	42.60	-1460.54	163.86	249.96	-1479.04	163.90	335.13	-2219.51	10.88	34.87	-2283.83	18.11	34.17	-3079.89	-87.38	645.23	-2959.87	-94.87	647.42	-2306.76	57.71	1199.51	0.00	0.00	0.00	-2282.37	16.61	1552.27	-2303.09	121.13	1548.28	-2667.45	-22.02	1564.71	-2860.42	-85.34	1545.76	875.02	276.14	77.55	276.81	271.48	79.46	876.53
3.35000	-2174.29	141.28	36.29	-2203.83	136.37	39.68	-1460.54	163.86	249.96	-1479.04	163.90	335.13	-2216.90	10.03	35.18	-2292.43	17.76	31.94	-3067.61	-86.14	644.48	-2948.49	-93.52	646.89	-2311.65	56.65	1199.19	0.00	0.00	0.00	-2276.42	16.41	1551.68	-2300.83	122.13	1547.83	-2658.41	-21.41	1565.09	-2851.66	-85.47	1545.83	874.98	276.28	77.48	276.27	271.91	79.23	876.03
3.36000	-2175.87	138.50	32.55	-2169.45	135.91	40.17	-1460.54	163.86	249.96	-1479.04	163.90	335.13	-2206.36	9.82	36.23	-2296.90	17.15	29.84	-3055.20	-84.87	643.64	-2936.99	-92.14	646.29	-2301.76	56.56	1198.70	0.00	0.00	0.00	-2265.94	16.40	1550.70	-2281.38	122.21	1545.89	-2649.37	-20.81	1565.46	-2842.90	-85.59	1545.89	875.70	276.19	77.75	277.05	271.73	79.53	876.22
3.37000	-2131.45	137.55	35.68	-2169.64	132.61	35.56	-1460.54	163.86	249.96	-1479.04	163.90	335.13	-2187.80	9.68	38.27	-2298.90	15.69	28.57	-3042.65	-83.60	642.71	-2925.36	-90.76	645.61	-2296.91	56.97	1197.36	0.00	0.00	0.00	-2253.37	16.83	1549.62	-2256.82	122.09	1544.21	-2640.33	-20.20	1565.83	-2834.12	-85.70	1545.96	874.98	276.13	77.64	276.67	271.60	79.34	876.25
3.38000	-2133.01	133.75	32.05	-2138.99	129.91	36.40	-1460.54	163.86	249.96	-1479.04	163.90	335.13	-2217.64	9.00	32.09	-2281.84	15.79	30.71	-3029.96	-82.30	641.69	-2913.61	-89.36	644.84	-2302.57	56.01	1196.96	0.00	0.00	0.00	-2237.15	17.01	1548.61	-2265.97	121.56	1544.55	-2631.28	-19.60	1566.21	-2825.33	-85.81	1546.02	874.86	276.16	77.47	276.92	271.39	79.43	876.39
3.39000	-2118.29	130.01	32.04	-2122.77	128.97	36.47	-1460.54	163.86	249.96	-1479.04	163.90	335.13	-2229.22	7.80	30.11	-2294.23	14.53	28.11	-3017.14	-80.99	640.57	-2901.74	-87.95	644.00	-2279.12	57.43	1196.19	0.00	0.00	0.00	-2236.42	17.18	1547.71	-2262.80	123.35	1544.53	-2622.22	-19.01	1566.58	-2816.53	-85.91	1546.09	875.29	275.95	77.71	277.29	271.52	79.49	875.95
3.40000	-2075.51	128.21	37.11	-2097.02	126.33	37.42	-1460.54	163.86	249.96	-1479.04	163.90	335.13	-2216.85	7.01	30.71	-2289.02	13.89	28.61	-3004.18	-79.67	639.37	-2889.74	-86.53	643.07	-2269.94	56.14	1195.75	0.00	0.00	0.00	-2234.66	16.90	1546.80	-2243.41	123.55	1542.33	-2613.17	-18.41	1566.94	-2807.72	-86.00	1546.16	874.84	275.81	77.46	276.74	271.63	79.21	876.12
3.41000	-2072.88	124.00	36.10	-2074.19	123.90	39.53	-1460.54	163.86	249.96	-1479.04	163.90	335.13	-2208.17	4.28	32.23	-2308.14	13.56	25.17	-2991.08	-78.33	638.07	-2877.61	-85.09	642.05	-2261.04	57.91	1194.87	0.00	0.00	0.00	-2225.13	17.56	1545.16	-2243.01	122.78	1540.99	-2604.11	-17.81	1567.31	-2798.90	-86.09	1546.22	874.91	275.94	77.44	277.06	271.51	79.30	876.32
3.42000	-2032.56	121.74	44.36	-2066.16	121.48	40.50	-1460.54	163.86	249.96	-1479.04	163.90	335.13	-2209.00	5.80	32.31	-2306.58	12.20	25.39	-2977.84	-76.97	636.68	-2865.36	-83.64	640.96	-2269.59	56.82	1194.41	0.00	0.00	0.00	-2211.25	18.04	1544.18	-2247.52	122.24	1540.39	-2595.05	-17.22	1567.68	-2790.07	-86.16	1546.29	875.01	276.03	77.49	277.85	271.70	79.66	876.74
3.43000	-2022.11	120.73	47.86	-2032.58	117.59	47.61	-1460.54	163.86	249.96	-1479.04	163.90	335.13	-2236.01	5.78	26.80	-2306.98	12.57	24.87	-2964.46	-75.60	635.20	-2852.98	-82.18	639.77	-2252.24	57.25	1194.08	0.00	0.00	0.00	-2206.40	18.59	1543.16	-2228.26	123.82	1538.74	-2585.99	-16.63	1568.04	-2781.23	-86.23	1546.35	874.78	276.09	77.68	277.05	271.84	79.44	876.58
3.44000	-1959.91	118.55	61.61	-2020.92	117.53	50.06	-1460.54	163.86	249.96	-1479.04	163.90	335.13	-2227.35	4.43	28.89	-2293.07	12.51	27.66	-2950.94	-74.21	633.62	-2840.48	-80.71	638.51	-2252.82	57.20	1192.12	0.00	0.00	0.00	-2198.50	19.11	1542.21	-2235.52	125.73	1538.52	-2576.92	-16.04	1568.41	-2772.38	-86.30	1546.42	874.54	276.02	77.46	277.28	271.58	79.46	876.08
3.45000	-1974.62	122.38	59.06	-1989.90	116.84	55.81	-1460.54	163.86	249.96	-1479.04	163.90	335.13	-2227.98	5.65	29.14	-2299.88	12.41	26.35	-2937.28	-72.80	631.95	-2827.84	-79.22	637.15	-2240.32	57.14	1190.99	0.00	0.00	0.00	-2192.84	19.30	1541.48	-2230.13	124.79	1536.78	-2567.86	-15.46	1568.77	-2763.52	-86.35	1546.49	874.91	276.30	77.51	277.49	271.51	79.49	876.35
3.46000	-1961.89	121.27	63.46	-1967.93	115.70	60.82	-1460.54	163.86	249.96	-1479.04	163.90	335.13	-2219.05	4.12	30.41	-2299.47	12.09	26.96	-2923.48	-71.39	630.18	-2815.07	-77.72	635.71	-2213.27	58.78	1190.01	0.00	0.00	0.00	-2191.12	20.04	1540.64	-2218.55	126.14	1535.93	-2558.79	-14.88	1569.13	-2754.65	-86.40	1546.55	874.96	276.19	77.47	276.97	271.61	79.32	876.07
3.47000	-1957.41	120.69	65.31	-1975.13	115.41	63.53	-1460.54	163.86	249.96	-1479.04	163.90	335.13	-2233.31	4.43	27.19	-2300.89	11.78	26.59	-2909.53	-69.95	628.31	-2802.18	-76.21	634.18	-2238.62	57.60	1188.75	0.00	0.00	0.00	-2190.44	20.87	1539.84	-2200.91	126.74	1535.14	-2549.73	-14.30	1569.48	-2745.77	-86.44	1546.62	875.36	276.00	77.60	276.94	271.53	79.30	875.85
3.48000	-1924.49	121.05	73.10	-1958.21	116.49	66.11	-1460.54	163.86	249.96	-1479.04	163.90	335.13	-2235.12	3.11	27.45	-2289.99	11.74	27.95	-2895.45	-68.50	626.34	-2789.15	-74.69	632.57	-2238.04	59.08	1187.23	0.00	0.00	0.00	-2179.53	21.42	1539.12	-2205.62	127.77	1535.49	-2540.66	-13.72	1569.84	-2736.89	-86.47	1546.69	875.66	275.75	77.80	277.26	271.38	79.50	876.34
3.49000	-1924.26	120.04	72.64	-1944.61	116.76	68.74	-1460.54	163.86	249.96	-1479.04	163.90	335.13	-2210.24	2.40	31.62	-2301.50	11.57	26.45	-2881.22	-67.04	624.28	-2775.99	-73.15	630.86	-2218.90	59.45	1187.41	0.00	0.00	0.00	-2168.45	22.64	1538.72	-2208.45	127.68	1534.50	-2531.60	-13.14	1570.20	-2727.99	-86.49	1546.75	875.46	275.81	77.68	277.27	271.49	79.54	876.44
3.50000	-1910.96	124.19	73.81	-1935.92	116.99	69.68	-1460.54	163.86	249.96	-1479.04	163.90	335.13	-2193.09	4.35	35.29	-2304.48	11.48	26.05	-2866.84	-65.56	622.12	-2762.71	-71.60	629.07	-2215.70	59.67	1186.79	0.00	0.00	0.00	-2165.57	23.40	1537.99	-2194.34	127.90	1533.43	-2522.53	-12.57	1570.55	-2719.09	-86.51	1546.82	875.45	275.74	77.64	277.22	271.33	79.52	876.51
3.51000	-1900.46	124.70	74.99	-1914.37	117.22	72.48	-1460.54	163.86	249.96	-1479.04	163.90	335.13	-2214.00	4.30	31.31	-2316.38	11.09	24.94	-2852.32	-64.06	619.85	-2749.28	-70.05	627.18	-2202.01	60.26	1186.15	0.00	0.00	0.00	-2156.97	24.21	1537.39	-2188.09	130.61	1533.19	-2513.47	-12.00	1570.90	-2710.18	-86.52	1546.89	875.14	275.82	77.71	277.74	271.48	79.61	876.65
3.52000	-1888.93	123.53	76.50	-1913.99	116.18	71.85	-1460.54	163.86	249.96	-1479.04	163.90	335.13	-2229.06	3.78	28.99	-2311.14	11.38	25.15	-2837.66	-62.55	617.49	-2735.73	-68.48	625.20	-2205.66	60.96	1185.16	0.00	0.00	0.00	-2154.81	25.48	1536.90	-2176.47	131.70	1532.85	-2504.41	-11.44	1571.25	-2701.27	-86.52	1546.96	874.79	275.80	77.45	277.49	271.57	79.42	876.30
3.53000	-1881.18	124.59	76.86	-1895.85	115.55	74.80	-1460.54	163.86	249.96	-1479.04	163.90	335.13	-2238.13	3.98	27.90	-2304.61	10.72	26.23	-2822.84	-61.03	615.02	-2722.04	-66.89	623.14	-2183.84	62.11	1184.53	0.00	0.00	0.00	-2144.15	26.80	1536.47	-2180.72	131.49	1531.19	-2495.35	-10.87	1571.60	-2692.34	-86.51	1547.02	875.38	275.72	77.57	277.27	271.54	79.37	876.10
3.54000	-1872.61	123.09	78.52	-1890.70	115.96	74.63	-1460.54	163.86	249.96	-1479.04	163.90	335.13	-2229.75	3.73	28.36	-2311.99	10.55	24.76	-2807.88	-59.49	612.46	-2708.22	-65.30	620.98	-2188.24	64.19	1184.04	0.00	0.00	0.00	-2137.02	27.09	1536.12	-2174.01	132.90	1531.11	-2486.30	-10.31	1571.94	-2683.41	-86.50	1547.09	875.42	275.92	77.68	276.99	271.46	79.37	876.30
3.55000	-1866.40	123.07	78.92	-1890.40	114.60	73.76	-1460.54	163.86	249.96	-1479.04	163.90	335.13	-2241.42	2.35	26.80	-2275.71	12.00	32.00	-2792.78	-57.93	609.79	-2694.26	-63.69	618.72	-2169.44	64.67	1183.66	0.00	0.00	0.00	-2131.86	28.20	1535.54	-2165.23	134.05	1531.89	-2477.24	-9.76	1572.29	-2674.47	-86.47	1547.16	875.08	275.88	77.63	277.31	271.62	79.51	876.54
3.56000	-1861.69	123.28	78.70	-1879.82	115.30	74.45	-1460.54	163.86	249.96	-1479.04	163.90	335.13	-2205.22	3.18	33.01	-2295.55	10.12	28.68	-2777.52	-56.36	607.01	-2680.16	-62.08	616.37	-2168.57	64.93	1183.38	0.00	0.00	0.00	-2124.08	28.77	1535.56	-2156.68	135.41	1530.79	-2468.19	-9.21	1572.63	-2665.53	-86.44	1547.23	874.77	276.04	77.55	276.80	271.68	79.33	876.09
3.57000	-1859.63	125.17	76.15	-1882.13	115.16	71.67	-1460.54	163.86	249.96	-1479.04	163.90	335.13	-2203.42	3.28	34.29	-2312.98	9.82	25.43	-2762.12	-54.77	604.13	-2665.93	-60.45	613.93	-2155.11	66.57	1183.00	0.00	0.00	0.00	-2119.12	30.80	1535.46	-2132.87	136.61	1530.16	-2459.15	-8.66	1572.97	-2656.58	-86.40	1547.29	875.27	275.98	77.54	276.13	271.61	79.18	876.50
3.58000	-1853.63	123.09	74.33	-1873.28	116.02	70.27	-1460.54	163.86	249.96	-1479.04	163.90	335.13	-2222.38	2.63	31.80	-2300.06	10.56	27.65	-2746.57	-53.17	601.15	-2651.57	-58.81	611.40	-2161.73	68.26	1182.66	0.00	0.00	0.00	-2111.41	31.30	1534.17	-2125.80	137.10	1529.75	-2450.11	-8.11	1573.31	-2647.63	-86.35	1547.36	875.36	276.02	77.63	276.82	271.42	79.39	876.76
3.59000	-1853.18	125.37	68.67	-1873.07	117.45	65.12	-1460.54	163.86	249.96	-1479.04	163.90	335.13	-2213.07	3.13	33.75	-2303.49	9.62	27.33	-2730.86	-51.56	598.06	-2637.06	-57.16	608.76	-2149.80	69.49	1182.99	0.00	0.00	0.00	-2108.10	32.82	1534.27	-2132.17	138.42	1528.99	-2441.07	-7.57	1573.64	-2638.67	-86.30	1547.43	875.55	275.87	77.78	277.92	271.53	79.75	876.02
3.60000	-1852.60	127.85	63.15	-1868.60	119.68	60.55	-1460.54	163.86	249.96	-1479.04	163.90	335.13	-2233.93	3.02	29.77	-2299.12	10.13	28.32	-2715.01	-49.92	594.86	-2622.42	-55.49	606.03	-2140.93	69.39	1183.16	0.00	0.00	0.00	-2095.33	34.08	1534.36	-2112.03	140.17	1528.91	-2432.03	-7.03	1573.97	-2629.70	-86.23	1547.50	874.86	275.92	77.48	277.61	271.65	79.61	875.50
3.61000	-1841.96	126.32	59.41	-1877.71	122.85	53.70	-1460.54	163.86	249.96	-1479.04	163.90	335.13	-2235.33	2.85	28.81	-2302.43	10.55	27.84	-2699.00	-48.28	591.56	-2607.63	-53.82	603.21	-2130.81	72.36	1184.03	0.00	0.00	0.00	-2091.54	36.27	1534.34	-2114.06	141.88	1529.06	-2423.01	-6.50	1574.31	-2620.73	-86.16	1547.56	874.90	276.06	77.58	276.68	271.67	79.36	876.42
3.62000	-1849.26	132.33	51.24	-1872.82	124.16	50.78	-1460.54	163.86	249.96	-1479.04	163.90	335.13	-2220.50	1.78	32.95	-2297.59	10.31	29.04	-2682.85	-46.62	588.14	-2592.71	-52.14	600.28	-2126.50	73.52	1183.09	0.00	0.00	0.00	-2083.98	37.94	1534.62	-2092.56	143.18	1529.17	-2413.98	-5.97	1574.63	-2611.75	-86.08	1547.63	874.79	275.98	77.52	276.83	271.40	79.43	876.28
3.63000	-1846.06	130.56	46.46	-1869.96	122.78	46.86	-1460.54	163.86	249.96	-1479.04	163.90	335.13	-2230.64	3.27	30.96	-2292.91	9.42	31.11	-2666.53	-44.94	584.62	-2577.65	-50.44	597.26	-2134.58	75.63	1183.47	0.00	0.00	0.00	-2078.60	39.55	1535.01	-2098.64	144.72	1529.85	-2404.97	-5.45	1574.96	-2602.78	-85.98	1547.70	875.01	275.83	77.55	276.73	271.53	79.38	876.66
3.64000	-1843.20	127.43	43.55	-1867.92	120.65	43.84	-1460.54	163.86	249.96	-1479.04	163.90	335.13	-2232.42	2.58	31.29	-2296.16	8.63	30.12	-2650.07	-43.25	580.99	-2562.44	-48.74	594.14	-2120.73	75.98	1184.75	0.00	0.00	0.00	-2078.27	41.32	1536.09	-2098.92	146.77	1530.94	-2395.96	-4.93	1575.29	-2593.79	-85.89	1547.77	874.30	275.98	77.35	276.97	271.66	79.38	876.48
3.65000	-1840.95	124.70	41.09	-1868.84	121.01	40.29	-1460.54	163.86	249.96	-1479.04	163.90	335.13	-2244.63	1.81	28.58	-2296.59	8.56	31.41	-2633.45	-41.55	577.25	-2547.10	-47.02	590.91	-2103.63	76.46	1186.72	0.00	0.00	0.00	-2073.80	43.99	1536.86	-2097.27	148.67	1532.63	-2386.96	-4.41	1575.61	-2584.80	-85.78	1547.84	874.60	275.98	77.54	277.54	271.37	79.57	876.48
3.66000	-1842.10	125.26	37.49	-1867.39	119.12	38.28	-1460.54	163.86	249.96	-1479.04	163.90	335.13	-2245.26	2.49	29.22	-2285.30	8.67	33.60	-2616.68	-39.83	573.39	-2531.61	-45.29	587.59	-2108.37	78.58	1187.74	0.00	0.00	0.00	-2064.30	45.58	1538.24	-2078.43	150.97	1533.02	-2377.96	-3.90	1575.93	-2575.81	-85.66	1547.91	874.89	275.90	77.50	277.87	271.47	79.73	876.47
3.67000	-1840.87	124.03	35.67	-1867.05	118.85	36.22	-1460.54	163.86	249.96	-1479.04	163.90	335.13	-2243.61	1.83	29.92	-2289.89	7.71	34.48	-2599.75	-38.09	569.43	-2515.98	-43.55	584.17	-2096.89	80.27	1188.43	0.00	0.00	0.00	-2058.48	47.28	1539.56	-2081.88	153.05	1534.07	-2368.97	-3.39	1576.25	-2566.82	-85.54	1547.98	874.62	276.21	77.40	277.13	271.41	79.49	875.79
3.68000	-1840.35	123.57	33.87	-1866.42	118.79	34.27	-1460.54	163.86	249.96	-1479.04	163.90	335.13	-2229.48	0.90	34.51	-2268.12	8.99	40.75	-2582.67	-36.35	565.35	-2500.20	-41.81	580.64	-2093.13	81.85	1189.38	0.00	0.00	0.00	-2051.06	49.47	1540.86	-2065.18	154.85	1535.31	-2359.99	-2.89	1576.56	-2557.82	-85.40	1548.04	874.75	276.15	77.36	276.88	271.40	79.30	875.29
3.69000	-1840.24	123.67	31.66	-1865.42	117.90	32.82	-1460.54	163.86	249.96	-1479.04	163.90	335.13	-2237.40	2.26	33.36	-2205.28	9.23	58.30	-2565.42	-34.58	561.16	-2484.29	-40.05	577.01	-2086.95	84.14	1191.46	0.00	0.00	0.00	-2045.78	51.52	1542.37	-2060.38	156.69	1536.20	-2351.02	-2.39	1576.87	-2548.82	-85.26	1548.11	875.34	275.74	77.74	276.32	271.45	79.12	875.74
3.70000	-1839.64	122.61	29.99	-1865.79	118.43	30.50	-1460.54	163.86	249.96	-1479.04	163.90	335.13	-2222.98	0.52	36.37	-2171.82	9.87	69.07	-2548.03	-32.80	556.85	-2468.22	-38.28	573.28	-2074.66	86.60	1193.04	0.00	0.00	0.00	-2038.74	53.35	1543.46	-2062.44	158.61	1537.41	-2342.06	-1.90	1577.18	-2539.82	-85.11	1548.18	875.35	275.86	77.65	276.54	271.67	79.20	876.29
3.71000	-1840.70	123.28	27.40	-1865.22	117.46	28.72	-1460.54	163.86	249.96	-1479.04	163.90	335.13	-2234.89	-0.14	35.35	-2183.07	9.63	64.86	-2530.47	-31.01	552.43	-2452.01	-36.50	569.44	-2060.84	88.53	1194.65	0.00	0.00	0.00	-2026.97	55.53	1545.02	-2046.91	159.92	1538.10	-2333.10	-1.41	1577.49	-2530.82	-84.95	1548.25	875.24	276.03	77.67	277.23	271.48	79.42	876.14
3.72000	-1838.81	120.71	26.78	-1865.17	117.65	26.89	-1460.54	163.86	249.96	-1479.04	163.90	335.13	-2233.18	1.16	34.59	-2152.88	9.32	67.49	-2512.75	-29.20	547.89	-2435.66	-34.71	565.50	-2056.75	89.66	1196.36	0.00	0.00	0.00	-2020.91	57.35	1546.11	-2046.95	161.85	1539.14	-2324.16	-0.92	1577.79	-2521.81	-84.78	1548.32	875.24	276.00	77.67	277.07	271.53	79.39	876.05
3.73000	-1837.80	120.50	25.61	-1864.14	116.93	25.88	-1460.54	163.86	249.96	-1479.04	163.90	335.13	-2227.33	0.66	34.04	-2245.11	8.16	43.55	-2494.88	-27.38	543.24	-2419.16	-32.91	561.46	-2052.55	91.86	1197.69	0.00	0.00	0.00	-2011.18	59.60	1547.26	-2029.16	163.59	1542.99	-2315.22	-0.45	1578.10	-2512.80	-84.60	1548.39	875.23	276.10	77.55	276.78	271.47	79.25	876.25
3.74000	-1839.16	121.56	24.13	-1864.23	117.37	24.80	-1460.54	163.86	249.96	-1479.04	163.90	335.13	-2231.48	-0.86	29.72	-2267.10	7.70	37.66	-2476.84	-25.55	538.47	-2402.51	-31.10	557.30	-2052.75	93.57	1198.37	0.00	0.00	0.00	-2011.31	61.27	1548.26	-2023.14	165.88	1544.56	-2306.30	0.03	1578.40	-2503.79	-84.41	1548.46	875.07	275.81	77.54	277.06	271.35	79.45	876.83
3.75000	-1837.46	119.96	24.21	-1863.81	117.02	24.40	-1460.54	163.86	249.96	-1479.04	163.90	335.13	-2225.51	-1.19	26.63	-2236.41	7.93	41.89	-2458.65	-23.70	533.58	-2385.71	-29.28	553.04	-2055.95	94.28	1198.86	0.00	0.00	0.00	-2001.41	62.68	1548.86	-2016.44	167.55	1545.79	-2297.38	0.49	1578.69	-2494.78	-84.21	1548.53	875.79	275.83	77.84	277.62	271.59	79.49	876.49
3.76000	-1837.42	119.88	23.88	-1862.83	116.22	24.63	-1460.54	163.86	249.96	-1479.04	163.90	335.13	-2203.69	-2.25	26.66	-2225.42	6.59	43.49	-2440.29	-21.83	528.57	-2368.76	-27.45	548.68	-2020.70	96.67	1200.01	0.00	0.00	0.00	-1999.39	64.01	1550.25	-2011.19	168.28	1546.80	-2288.48	0.96	1578.99	-2485.77	-84.00	1548.60	875.15	276.01	77.60	277.52	271.57	79.44	876.09
3.77000	-1838.32	120.83	23.11	-1864.06	117.82	23.59	-1460.54	163.86	249.96	-1479.04	163.90	335.13	-2197.68	-3.89	25.57	-2206.62	4.83	49.46	-2421.77	-19.95	523.44	-2351.67	-25.62	544.20	-2015.25	98.29	1198.92	0.00	0.00	0.00	-1993.14	65.19	1551.03	-2001.04	169.53	1547.66	-2279.59	1.41	1579.28	-2476.76	-83.79	1548.67	875.32	275.84	77.53	277.19	271.71	79.44	876.44
3.78000	-1837.73	120.47	23.16	-1862.78	116.68	24.10	-1460.54	163.86	249.96	-1479.04	163.90	335.13	-2184.55	-5.90	35.98	-2207.91	2.70	57.87	-2403.09	-18.06	518.20	-2334.42	-23.77	539.62	-2010.72	97.31	1198.85	0.00	0.00	0.00	-1991.54	66.33	1552.47	-2002.10	171.67	1548.79	-2270.71	1.86	1579.57	-2467.75	-83.56	1548.73	875.25	276.04	77.62	277.50	271.66	79.53	876.76
3.79000	-1837.54	119.84	23.32	-1862.98	116.95	24.14	-1460.54	163.86	249.96	-1479.04	163.90	335.13	-2191.61	-8.07	46.56	-2207.55	1.52	69.59	-2384.25	-16.16	512.83	-2317.02	-21.91	534.93	-2002.35	98.87	1198.41	0.00	0.00	0.00	-1989.38	67.66	1553.50	-1993.39	174.07	1549.65	-2261.84	2.31	1579.85	-2458.74	-83.33	1548.80	874.97	276.22	77.38	276.87	271.47	79.23	876.41
3.80000	-1838.26	120.95	22.79	-1862.34	116.15	24.34	-1460.54	163.86	249.96	-1479.04	163.90	335.13	-2185.65	-10.19	61.87	-2202.27	0.71	83.49	-2365.24	-14.23	507.34	-2299.48	-20.04	530.12	-2013.93	100.90	1197.80	0.00	0.00	0.00	-1971.52	69.41	1553.95	-1983.63	173.84	1550.24	-2252.98	2.75	1580.13	-2449.73	-83.08	1548.87	874.64	276.15	77.29	277.06	271.50	79.30	876.28
3.81000	-1836.92	119.47	23.44	-1862.04	116.07	24.35	-1460.54	163.86	249.96	-1479.04	163.90	335.13	-2172.36	-10.79	76.14	-2182.33	0.71	99.55	-2346.07	-12.30	501.72	-2281.78	-18.16	525.21	-2010.06	100.55	1196.73	0.00	0.00	0.00	-1972.10	70.05	1554.89	-1978.26	175.38	1550.93	-2244.14	3.18	1580.41	-2440.72	-82.83	1548.94	875.62	275.75	77.82	277.26	271.53	79.49	876.55
3.82000	-1838.17	120.55	23.14	-1861.99	115.80	24.69	-1460.54	163.86	249.96	-1479.04	163.90	335.13	-2165.16	-10.51	89.06	-2169.20	1.91	114.05	-2326.73	-10.35	495.99	-2263.92	-16.28	520.18	-2004.58	100.35	1195.78	0.00	0.00	0.00	-1965.41	71.38	1555.70	-1974.35	176.44	1551.96	-2235.31	3.61	1580.69	-2431.71	-82.57	1549.01	875.59	276.02	77.73	277.56	271.75	79.53	876.52
3.83000	-1837.56	120.21	23.26	-1862.83	117.03	24.24	-1460.54	163.86	249.96	-1479.04	163.90	335.13	-2139.69	-8.19	106.68	-2148.44	3.40	129.45	-2307.23	-8.39	490.13	-2245.92	-14.38	515.04	-1985.82	102.23	1196.25	0.00	0.00	0.00	-1964.25	73.39	1556.93	-1961.92	178.81	1552.71	-2226.49	4.03	1580.96	-2422.70	-82.29	1549.08	875.49	275.99	77.72	278.03	271.70	79.57	876.29
3.84000	-1837.24	119.58	23.68	-1862.44	116.37	24.57	-1460.54	163.86	249.96	-1479.04	163.90	335.13	-2130.09	-6.15	119.63	-2131.68	5.69	143.92	-2287.56	-6.41	484.14	-2227.76	-12.48	509.79	-1979.50	101.28	1196.81	0.00	0.00	0.00	-1958.80	74.70	1557.43	-1957.17	179.52	1553.34	-2217.69	4.45	1581.23	-2413.69	-82.01	1549.15	875.41	275.97	77.62	277.72	271.56	79.64	876.08
3.85000	-1837.32	120.08	23.48	-1862.19	116.30	24.75	-1460.54	163.86	249.96	-1479.04	163.90	335.13	-2099.29	-2.12	136.90	-2113.70	8.69	158.34	-2267.72	-4.42	478.03	-2209.44	-10.57	504.43	-1959.26	101.94	1198.43	0.00	0.00	0.00	-1943.32	75.83	1557.94	-1949.64	179.78	1553.89	-2208.90	4.86	1581.50	-2404.69	-81.72	1549.22	875.53	275.89	77.71	276.76	271.88	79.36	875.87
3.86000	-1837.52	120.17	23.60	-1862.89	116.71	24.44	-1460.54	163.86	249.96	-1479.04	163.90	335.13	-2079.30	0.94	150.76	-2083.26	11.86	173.92	-2247.72	-2.41	471.79	-2190.97	-8.64	498.95	-1970.50	101.76	1199.21	0.00	0.00	0.00	-1939.08	76.40	1561.65	-1939.32	182.22	1554.20	-2200.13	5.26	1581.77	-2395.69	-81.41	1549.29	875.29	276.08	77.52	276.85	271.78	79.39	875.87
3.87000	-1838.39	120.94	22.95	-1861.86	115.98	24.71	-1460.54	163.86	249.96	-1479.04	163.90	335.13	-2046.42	4.84	166.49	-2068.13	14.85	186.52	-2227.54	-0.39	465.43	-2172.35	-6.71	493.35	-1968.19	103.02	1201.80	0.00	0.00	0.00	-1933.63	77.53	1562.94	-1940.65	183.33	1554.62	-2191.38	5.66	1582.03	-2386.68	-81.10	1549.36	875.12	275.94	77.59	276.87	271.58	79.34	876.26
3.88000	-1837.87	120.69	22.92	-1862.23	116.33	24.52	-1460.54	163.86	249.96	-1479.04	163.90	335.13	-2033.95	8.35	178.10	-2065.82	18.71	197.03	-2207.20	1.64	458.94	-2153.57	-4.77	487.64	-1957.90	103.75	1203.38	0.00	0.00	0.00	-1928.59	78.74	1563.42	-1930.16	184.20	1556.99	-2182.63	6.04	1582.29	-2377.69	-80.78	1549.43	875.05	276.08	77.52	277.05	271.77	79.40	876.90
3.89000	-1838.24	121.12	22.53	-1862.90	117.10	23.87	-1460.54	163.86	249.96	-1479.04	163.90	335.13	-2020.77	12.75	189.81	-2040.01	22.82	210.28	-2186.69	3.69	452.32	-2134.63	-2.82	481.82	-1952.67	104.93	1204.84	0.00	0.00	0.00	-1923.53	79.71	1563.80	-1921.96	183.90	1557.60	-2173.91	6.43	1582.54	-2368.69	-80.45	1549.50	874.51	276.08	77.38	277.29	271.47	79.46	876.25
3.90000	-1837.49	120.44	22.74	-1861.91	116.19	24.41	-1460.54	163.86	249.96	-1479.04	163.90	335.13	-1990.47	17.16	204.22	-2025.73	26.34	221.39	-2166.00	5.75	445.57	-2115.53	-0.87	475.87	-1954.02	104.77	1205.47	0.00	0.00	0.00	-1916.73	80.95	1564.04	-1916.66	185.85	1557.94	-2165.20	6.80	1582.79	-2359.70	-80.10	1549.57	874.63	276.09	77.30	277.85	271.20	79.61	876.16
3.91000	-1838.13	121.52	22.12	-1862.26	116.50	24.08	-1460.54	163.86	249.96	-1479.04	163.90	335.13	-1980.74	22.38	214.74	-1996.34	30.42	233.80	-2145.15	7.82	438.69	-2096.27	1.10	469.81	-1944.90	105.47	1206.22	0.00	0.00	0.00	-1912.19	81.48	1564.28	-1910.35	186.29	1558.11	-2156.51	7.17	1583.04	-2350.71	-79.75	1549.64	874.86	276.03	77.56	277.57	271.51	79.52	876.54
3.92000	-1837.34	120.86	22.19	-1862.21	116.76	23.74	-1460.54	163.86	249.96	-1479.04	163.90	335.13	-1958.54	26.26	225.69	-1975.41	32.95	243.94	-2124.13	9.91	431.67	-2076.86	3.07	463.63	-1942.17	106.69	1206.88	0.00	0.00	0.00	-1906.63	82.36	1564.50	-1904.58	187.39	1558.33	-2147.83	7.54	1583.28	-2341.72	-79.39	1549.71	874.94	276.16	77.55	277.30	271.38	79.41	876.64
3.93000	-1836.54	120.16	22.26	-1862.65	117.31	23.40	-1460.54	163.86	249.96	-1479.04	163.90	335.13	-1943.47	29.90	234.93	-1954.76	35.99	251.88	-2102.93	12.01	424.53	-2057.29	5.06	457.34	-1939.29	107.47	1207.58	0.00	0.00	0.00	-1901.20	82.93	1564.76	-1899.07	188.63	1558.42	-2139.17	7.89	1583.53	-2332.74	-79.02	1549.78	874.83	276.15	77.44	277.28	271.34	79.38	876.27
3.94000	-1837.12	120.33	22.22	-1862.53	116.98	23.43	-1460.54	163.86	249.96	-1479.04	163.90	335.13	-1909.25	32.60	244.99	-1924.66	38.45	260.48	-2081.56	14.13	417.26	-2037.55	7.05	450.92	-1929.38	108.54	1208.16	0.00	0.00	0.00	-1895.50	83.40	1564.95	-1893.37	189.08	1558.83	-2130.53	8.24	1583.76	-2323.77	-78.63	1549.85	875.00	276.24	77.50	277.55	271.53	79.64	876.67
3.95000	-1838.13	121.31	21.54	-1862.54	116.94	23.29	-1460.54	163.86	249.96	-1479.04	163.90	335.13	-1891.55	35.49	248.36	-1900.52	41.43	267.57	-2060.01	16.26	409.85	-2017.65	9.05	444.38	-1925.60	109.12	1208.19	0.00	0.00	0.00	-1888.18	83.74	1564.90	-1888.20	190.52	1558.99	-2121.91	8.58	1584.00	-2314.79	-78.24	1549.92	875.10	276.25	77.49	277.38	271.59	79.54	876.39
3.96000	-1837.65	121.19	21.69	-1861.77	116.34	23.53	-1460.54	163.86	249.96	-1479.04	163.90	335.13	-1873.67	37.75	253.75	-1887.81	45.24	270.62	-2038.29	18.40	402.31	-1997.60	11.06	437.72	-1924.21	110.26	1208.43	0.00	0.00	0.00	-1882.71	84.43	1564.82	-1880.51	188.91	1558.76	-2113.31	8.91	1584.23	-2305.83	-77.83	1549.99	874.78	276.04	77.52	276.72	271.68	79.41	875.97
3.97000	-1837.85	121.50	21.63	-1862.23	117.09	23.44	-1460.54	163.86	249.96	-1479.04	163.90	335.13	-1846.15	40.13	259.64	-1863.20	48.86	275.46	-2016.40	20.56	394.63	-1977.38	13.07	430.94	-1914.70	110.26	1208.67	0.00	0.00	0.00	-1878.39	84.59	1564.64	-1874.45	188.59	1558.67	-2104.72	9.24	1584.46	-2296.86	-77.42	1550.06	875.06	275.90	77.72	276.17	271.51	79.31	876.39
3.98000	-1838.37	122.30	21.11	-1861.94	117.05	23.29	-1460.54	163.86	249.96	-1479.04	163.90	335.13	-1822.19	42.59	264.22	-1839.70	51.39	279.65	-1994.33	22.73	386.82	-1956.99	15.09	424.03	-1910.59	111.25	1208.60	0.00	0.00	0.00	-1872.87	85.16	1564.49	-1870.63	191.20	1558.93	-2096.16	9.56	1584.68	-2287.91	-77.00	1550.13	875.53	275.96	77.68	276.58	271.60	79.32	876.58
3.99000	-1839.13	123.38	20.53	-1862.32	117.59	22.94	-1460.54	163.86	249.96	-1479.04	163.90	335.13	-1798.33	44.91	268.35	-1812.99	53.87	283.58	-1972.09	24.91	378.87	-1936.45	17.13	417.00	-1902.66	113.16	1208.69	0.00	0.00	0.00	-1868.18	85.23	1564.19	-1863.49	189.80	1558.68	-2087.61	9.87	1584.90	-2278.95	-76.56	1550.20	875.10	275.91	77.52	276.53	271.65	79.29	876.71
4.00000	-1838.42	122.94	20.82	-1862.26	117.76	23.13	-1460.54	163.86	249.96	-1479.04	163.90	335.13	-1775.96	46.66	271.45	-1790.13	55.93	286.30	-1949.66	27.11	370.78	-1915.74	19.16	409.85	-1898.23	113.51	1208.70	0.00	0.00	0.00	-1862.99	85.60	1563.85	-1858.38	190.69	1558.44	-2079.09	10.17	1585.11	-2270.01	-76.11	1550.27	875.40	275.88	77.55	276.55	271.49	79.18	876.73
4.01000	-1838.37	123.09	20.61	-1860.87	116.24	24.05	-1460.54	163.86	249.96	-1479.04	163.90	335.13	-1748.61	48.94	275.28	-1766.05	57.99	288.63	-1927.06	29.32	362.56	-1894.86	21.21	402.58	-1895.65	114.09	1208.62	0.00	0.00	0.00	-1855.90	85.70	1563.37	-1851.09	189.22	1557.94	-2070.59	10.47	1585.33	-2261.07	-75.66	1550.34	875.07	276.02	77.50	276.68	271.58	79.27	876.83
4.02000	-1837.20	121.52	21.22	-1861.93	117.43	23.34	-1460.54	163.86	249.96	-1479.04	163.90	335.13	-1723.61	51.35	278.10	-1745.76	60.31	289.82	-1904.29	31.54	354.20	-1873.82	23.27	395.18	-1893.01	115.31	1208.66	0.00	0.00	0.00	-1851.11	86.05	1562.88	-1847.93	191.96	1557.97	-2062.10	10.75	1585.54	-2252.13	-75.19	1550.41	875.33	275.78	77.57	277.20	271.85	79.36	876.57
4.03000	-1838.37	122.71	20.68	-1862.62	118.14	23.15	-1460.54	163.86	249.96	-1479.04	163.90	335.13	-1708.13	53.10	278.17	-1723.05	62.87	290.33	-1881.33	33.78	345.70	-1852.61	25.33	387.65	-1888.66	116.37	1209.11	0.00	0.00	0.00	-1846.02	86.26	1562.32	-1842.15	192.31	1557.49	-2053.64	11.03	1585.74	-2243.21	-74.71	1550.48	874.92	275.69	77.45	277.26	271.54	79.26	876.02
4.04000	-1837.77	121.99	21.17	-1861.40	117.10	23.79	-1460.54	163.86	249.96	-1479.04	163.90	335.13	-1682.01	54.70	279.64	-1695.74	64.51	290.96	-1858.19	36.03	337.06	-1834.14	28.14	382.02	-1884.13	116.62	1209.17	0.00	0.00	0.00	-1842.92	86.72	1561.88	-1837.08	192.84	1557.00	-2045.20	11.30	1585.94	-2234.29	-74.22	1550.55	875.29	275.83	77.58	277.79	271.40	79.56	876.08
4.05000	-1837.47	121.68	21.35	-1862.01	117.49	23.66	-1460.54	163.86	249.96	-1479.04	163.90	335.13	-1655.46	56.72	280.28	-1675.26	66.44	289.79	-1837.07	38.72	330.20	-1813.75	29.53	376.10	-1876.76	117.93	1209.36	0.00	0.00	0.00	-1835.33	87.08	1561.34	-1831.15	192.79	1556.58	-2036.78	11.57	1586.14	-2225.38	-73.72	1550.62	875.07	275.80	77.46	277.46	271.55	79.61	875.82
4.06000	-1837.29	121.30	21.41	-1861.35	117.08	23.83	-1460.54	163.86	249.96	-1479.04	163.90	335.13	-1627.26	59.02	279.81	-1653.37	67.91	288.11	-1815.68	40.89	322.74	-1794.29	31.53	369.52	-1872.74	119.09	1209.40	0.00	0.00	0.00	-1830.65	87.51	1560.64	-1825.42	192.64	1555.97	-2028.39	11.82	1586.33	-2216.47	-73.21	1550.69	875.48	275.96	77.61	277.11	271.80	79.38	876.09
4.07000	-1837.85	121.72	21.42	-1861.03	116.44	24.54	-1460.54	163.86	249.96	-1479.04	163.90	335.13	-1603.92	59.94	277.86	-1629.11	69.00	285.68	-1794.76	43.39	314.77	-1775.89	34.77	362.07	-1867.31	120.44	1209.21	0.00	0.00	0.00	-1825.25	88.14	1560.23	-1820.82	193.67	1555.43	-2020.02	12.07	1586.52	-2207.57	-72.69	1550.77	875.24	276.06	77.63	277.37	271.70	79.44	876.50
4.08000	-1837.48	121.39	21.66	-1860.79	116.50	24.22	-1460.54	163.86	249.96	-1479.04	163.90	335.13	-1581.37	61.00	274.54	-1608.14	70.22	281.53	-1772.44	44.89	306.92	-1754.22	34.68	355.25	-1861.24	120.75	1209.47	0.00	0.00	0.00	-1820.35	88.36	1559.65	-1815.71	194.31	1554.90	-2011.67	12.30	1586.71	-2198.68	-72.16	1550.84	874.35	276.08	77.40	276.76	271.52	79.37	876.22
4.09000	-1838.38	122.36	20.94	-1861.14	116.95	24.06	-1460.54	163.86	249.96	-1479.04	163.90	335.13	-1561.11	60.39	270.19	-1585.11	70.50	277.58	-1751.76	47.47	298.48	-1734.80	36.31	347.58	-1853.84	121.43	1209.30	0.00	0.00	0.00	-1815.85	89.25	1559.13	-1811.04	194.85	1554.27	-2003.34	12.53	1586.89	-2189.80	-71.61	1550.91	874.54	276.03	77.53	277.30	271.72	79.49	876.78
4.10000	-1837.09	121.45	21.42	-1860.13	116.32	24.34	-1460.54	163.86	249.96	-1479.04	163.90	335.13	-1540.01	60.21	266.21	-1565.75	70.23	272.79	-1730.61	49.33	290.14	-1716.45	38.72	339.09	-1847.76	122.83	1208.89	0.00	0.00	0.00	-1810.06	89.72	1558.53	-1805.10	194.39	1553.44	-1995.04	12.75	1587.07	-2180.93	-71.06	1550.98	874.82	275.76	77.46	277.16	271.73	79.47	876.63
4.11000	-1838.13	122.56	20.94	-1859.67	115.84	24.72	-1460.54	163.86	249.96	-1479.04	163.90	335.13	-1518.11	59.38	261.99	-1544.09	69.62	268.22	-1710.25	51.31	281.32	-1697.47	39.81	330.63	-1841.61	122.88	1208.62	0.00	0.00	0.00	-1805.70	90.14	1557.95	-1800.33	195.51	1552.84	-1986.76	12.97	1587.24	-2172.07	-70.49	1551.05	875.07	275.78	77.51	277.10	271.48	79.52	876.23
4.12000	-1837.64	122.05	21.03	-1860.32	116.55	24.06	-1460.54	163.86	249.96	-1479.04	163.90	335.13	-1501.63	58.43	256.64	-1520.73	69.40	263.78	-1690.16	52.77	272.19	-1679.57	41.52	321.78	-1843.84	123.71	1208.21	0.00	0.00	0.00	-1800.82	90.82	1557.27	-1795.24	195.74	1552.32	-1978.51	13.17	1587.41	-2163.21	-69.91	1551.12	875.16	275.91	77.55	276.72	271.20	79.40	876.35
4.13000	-1837.29	121.91	21.01	-1860.33	116.94	24.02	-1460.54	163.86	249.96	-1479.04	163.90	335.13	-1477.32	57.72	251.75	-1502.62	68.76	257.72	-1668.61	52.04	263.74	-1660.99	41.54	312.92	-1838.86	125.14	1208.07	0.00	0.00	0.00	-1795.61	91.36	1556.60	-1790.65	196.25	1551.73	-1970.28	13.36	1587.57	-2154.37	-69.32	1551.19	874.85	275.92	77.54	277.36	271.44	79.64	875.75
4.14000	-1836.25	120.84	21.59	-1858.99	115.38	24.58	-1460.54	163.86	249.96	-1479.04	163.90	335.13	-1454.60	56.80	246.02	-1483.75	67.69	250.93	-1649.30	52.29	254.59	-1643.73	42.36	303.68	-1836.09	125.77	1207.85	0.00	0.00	0.00	-1789.34	91.88	1555.86	-1785.79	196.73	1550.99	-1962.08	13.55	1587.73	-2145.53	-68.72	1551.26	875.11	275.96	77.53	276.71	271.64	79.45	876.23
4.15000	-1837.33	121.82	20.86	-1859.58	115.93	24.29	-1460.54	163.86	249.96	-1479.04	163.90	335.13	-1440.31	56.23	237.76	-1461.57	67.11	243.92	-1629.64	51.44	245.75	-1625.62	41.80	294.87	-1827.31	126.06	1207.18	0.00	0.00	0.00	-1784.63	92.42	1555.13	-1780.32	196.56	1550.39	-1953.91	13.72	1587.89	-2136.71	-68.11	1551.33	874.74	275.90	77.54	276.74	271.57	79.25	876.12
4.16000	-1837.81	122.55	20.47	-1859.35	115.74	24.42	-1460.54	163.86	249.96	-1479.04	163.90	335.13	-1425.21	56.20	228.74	-1446.48	67.20	234.91	-1611.98	52.12	236.18	-1608.07	41.00	286.01	-1822.59	127.00	1206.61	0.00	0.00	0.00	-1779.39	92.63	1554.26	-1776.93	198.87	1549.66	-1945.76	13.89	1588.04	-2127.89	-67.49	1551.40	875.01	276.05	77.65	276.72	271.67	79.36	876.38
4.17000	-1836.92	121.62	20.90	-1860.04	116.63	23.86	-1460.54	163.86	249.96	-1479.04	163.90	335.13	-1405.49	56.74	219.82	-1427.72	67.01	226.00	-1594.92	51.78	226.90	-1591.14	39.54	277.22	-1816.03	126.84	1206.10	0.00	0.00	0.00	-1776.70	93.33	1553.48	-1771.16	198.11	1548.55	-1937.64	14.04	1588.19	-2119.09	-66.85	1551.47	875.20	276.01	77.71	276.49	271.55	79.22	876.18
4.18000	-1838.14	123.07	19.84	-1860.56	117.21	23.34	-1460.54	163.86	249.96	-1479.04	163.90	335.13	-1385.63	56.42	210.68	-1411.39	67.02	216.60	-1578.52	50.62	217.94	-1574.66	37.53	268.49	-1813.62	127.70	1205.49	0.00	0.00	0.00	-1769.98	93.46	1552.46	-1765.93	197.79	1547.52	-1929.54	14.19	1588.33	-2110.30	-66.20	1551.54	875.53	276.22	77.82	276.90	271.46	79.34	876.12
4.19000	-1838.29	122.74	20.12	-1859.87	116.66	23.70	-1460.54	163.86	249.96	-1479.04	163.90	335.13	-1371.68	56.58	200.41	-1395.77	66.81	207.09	-1563.33	49.80	208.92	-1560.53	37.22	259.19	-1803.25	128.02	1205.03	0.00	0.00	0.00	-1763.61	93.83	1551.37	-1761.38	198.79	1546.66	-1921.47	14.33	1588.47	-2101.51	-65.55	1551.61	875.69	276.01	77.73	276.83	271.74	79.37	876.64
4.20000	-1836.47	121.15	20.91	-1859.58	116.63	23.69	-1460.54	163.86	249.96	-1479.04	163.90	335.13	-1358.44	56.75	190.68	-1382.76	66.19	197.46	-1548.05	48.06	200.35	-1545.84	34.74	250.77	-1801.53	128.00	1204.32	0.00	0.00	0.00	-1760.91	94.00	1550.49	-1756.71	199.16	1545.69	-1913.44	14.46	1588.61	-2092.74	-64.88	1551.68	875.67	276.12	77.69	277.00	271.65	79.34	876.23
4.21000	-1837.39	121.90	20.55	-1859.22	116.26	23.74	-1460.54	163.86	249.96	-1479.04	163.90	335.13	-1347.90	55.66	181.56	-1370.36	65.21	188.60	-1534.71	47.36	191.64	-1531.74	33.04	242.45	-1797.40	128.63	1203.58	0.00	0.00	0.00	-1756.09	94.20	1549.47	-1751.19	198.59	1544.48	-1905.42	14.58	1588.74	-2083.98	-64.19	1551.75	875.69	276.07	77.70	276.77	271.59	79.36	876.20
4.22000	-1836.41	120.83	20.94	-1859.25	116.23	23.51	-1460.54	163.86	249.96	-1479.04	163.90	335.13	-1332.60	54.11	174.35	-1356.71	63.92	180.97	-1522.20	46.65	182.78	-1519.35	30.96	234.54	-1789.61	129.63	1202.87	0.00	0.00	0.00	-1749.85	94.19	1548.43	-1747.34	200.32	1543.45	-1897.44	14.68	1588.86	-2075.24	-63.50	1551.82	875.07	275.81	77.63	275.91	271.50	79.17	876.38
4.23000	-1837.77	122.28	20.17	-1859.28	116.33	23.65	-1460.54	163.86	249.96	-1479.04	163.90	335.13	-1324.31	51.81	166.67	-1344.70	61.76	174.01	-1510.81	45.73	174.34	-1509.89	31.61	225.46	-1786.06	128.91	1201.90	0.00	0.00	0.00	-1745.25	94.72	1547.33	-1743.47	202.10	1542.53	-1889.49	14.78	1588.98	-2066.50	-62.79	1551.89	875.39	276.01	77.67	276.55	271.54	79.33	876.37
4.24000	-1837.52	122.08	20.11	-1858.67	115.65	23.72	-1460.54	163.86	249.96	-1479.04	163.90	335.13	-1315.81	49.56	159.60	-1334.60	59.38	167.12	-1499.82	44.80	165.97	-1500.09	30.77	217.25	-1775.15	129.49	1201.18	0.00	0.00	0.00	-1740.11	94.75	1546.22	-1736.57	200.45	1541.37	-1881.56	14.87	1589.10	-2057.78	-62.08	1551.96	875.55	276.11	77.71	277.29	271.35	79.48	876.03
4.25000	-1838.29	123.02	19.57	-1859.35	116.41	23.29	-1460.54	163.86	249.96	-1479.04	163.90	335.13	-1300.97	47.17	154.20	-1324.44	56.82	160.33	-1489.42	43.16	158.30	-1490.23	28.55	209.56	-1768.51	129.41	1200.36	0.00	0.00	0.00	-1735.37	94.93	1545.16	-1733.09	202.41	1540.49	-1873.67	14.95	1589.21	-2049.07	-61.35	1552.03	875.13	275.86	77.57	277.15	271.48	79.45	876.28
4.26000	-1838.11	122.50	19.73	-1859.14	116.06	23.49	-1460.54	163.86	249.96	-1479.04	163.90	335.13	-1292.34	44.00	146.56	-1312.84	54.32	153.39	-1480.35	42.66	150.20	-1482.43	28.52	201.17	-1767.38	128.88	1199.35	0.00	0.00	0.00	-1729.08	95.28	1544.21	-1726.84	201.10	1539.17	-1865.81	15.02	1589.32	-2040.37	-60.61	1552.10	875.27	276.17	77.59	276.97	271.54	79.39	876.45
4.27000	-1837.88	122.33	19.50	-1859.19	116.40	23.02	-1460.54	163.86	249.96	-1479.04	163.90	335.13	-1284.74	40.81	137.67	-1306.07	51.35	144.96	-1472.64	42.35	142.36	-1475.21	28.28	192.86	-1757.21	129.80	1198.45	0.00	0.00	0.00	-1723.57	95.19	1543.29	-1720.90	200.25	1538.40	-1857.97	15.07	1589.42	-2031.69	-59.85	1552.17	875.57	275.94	77.76	277.18	271.60	79.41	876.70
4.28000	-1838.82	123.63	18.92	-1859.05	116.31	22.97	-1460.54	163.86	249.96	-1479.04	163.90	335.13	-1275.60	38.60	128.85	-1301.34	49.09	135.26	-1465.92	42.13	134.80	-1466.70	25.61	185.81	-1746.92	129.04	1197.62	0.00	0.00	0.00	-1716.81	94.78	1542.38	-1715.63	200.57	1537.34	-1850.17	15.12	1589.52	-2023.02	-59.09	1552.24	875.80	275.80	77.67	276.78	271.56	79.43	876.59
4.29000	-1838.60	122.95	19.17	-1859.20	116.77	22.92	-1460.54	163.86	249.96	-1479.04	163.90	335.13	-1270.31	35.23	118.45	-1293.82	46.20	126.18	-1459.59	40.99	128.35	-1458.80	22.97	179.02	-1747.94	128.58	1196.71	0.00	0.00	0.00	-1711.38	94.75	1541.62	-1711.16	201.51	1536.60	-1842.40	15.16	1589.61	-2014.36	-58.31	1552.31	875.04	276.04	77.56	276.38	271.77	79.26	875.91
4.30000	-1838.50	122.87	19.20	-1859.24	116.78	22.81	-1460.54	163.86	249.96	-1479.04	163.90	335.13	-1267.48	32.60	108.60	-1290.55	43.61	116.35	-1452.61	38.18	122.88	-1453.61	22.92	171.92	-1742.34	128.61	1195.66	0.00	0.00	0.00	-1705.50	94.49	1540.81	-1703.80	199.32	1535.58	-1834.66	15.18	1589.70	-2005.72	-57.52	1552.38	874.86	276.03	77.44	277.17	271.52	79.51	876.07
4.31000	-1838.46	122.62	19.44	-1858.45	116.18	23.05	-1460.54	163.86	249.96	-1479.04	163.90	335.13	-1265.19	30.04	98.91	-1285.57	40.75	107.69	-1448.05	36.62	117.20	-1449.91	22.69	165.01	-1733.84	129.21	1194.52	0.00	0.00	0.00	-1699.64	94.19	1539.97	-1698.60	199.84	1534.79	-1826.95	15.20	1589.78	-1997.09	-56.71	1552.45	875.62	276.17	77.61	277.27	271.77	79.41	876.35
4.32000	-1838.99	123.14	18.96	-1858.99	116.80	22.46	-1460.54	163.86	249.96	-1479.04	163.90	335.13	-1260.23	27.29	91.12	-1281.90	37.65	99.62	-1444.40	34.81	111.58	-1447.11	22.58	158.21	-1731.15	128.50	1193.58	0.00	0.00	0.00	-1692.96	93.77	1539.08	-1693.69	200.36	1533.83	-1819.28	15.20	1589.86	-1988.48	-55.90	1552.52	875.25	276.03	77.41	276.98	271.68	79.32	876.64
4.33000	-1838.54	122.75	19.05	-1859.02	116.75	22.54	-1460.54	163.86	249.96	-1479.04	163.90	335.13	-1257.99	24.10	83.30	-1280.47	34.92	91.55	-1440.18	31.26	106.52	-1444.61	21.82	151.43	-1721.16	127.73	1192.65	0.00	0.00	0.00	-1687.48	93.51	1538.38	-1687.21	199.08	1533.07	-1811.64	15.20	1589.93	-1979.88	-55.07	1552.59	875.56	275.79	77.64	276.60	271.82	79.20	876.75
4.34000	-1838.94	123.10	19.00	-1859.31	117.24	22.20	-1460.54	163.86	249.96	-1479.04	163.90	335.13	-1257.07	20.03	75.71	-1280.62	31.65	83.76	-1437.46	28.60	100.91	-1443.87	22.02	144.23	-1719.57	127.21	1191.40	0.00	0.00	0.00	-1681.71	92.60	1537.64	-1680.53	198.30	1532.43	-1804.03	15.18	1590.00	-1971.30	-54.23	1552.66	875.28	276.05	77.36	276.57	271.92	79.14	876.53
4.35000	-1838.64	122.74	19.11	-1858.82	116.81	22.40	-1460.54	163.86	249.96	-1479.04	163.90	335.13	-1258.57	16.45	68.04	-1279.03	28.52	76.48	-1435.91	26.63	95.01	-1442.68	20.73	137.94	-1711.02	126.33	1190.48	0.00	0.00	0.00	-1673.48	91.89	1536.86	-1673.56	197.00	1531.52	-1796.45	15.15	1590.06	-1962.73	-53.38	1552.73	875.23	276.15	77.43	277.20	271.61	79.45	876.52
4.36000	-1839.07	122.92	19.23	-1859.24	117.53	22.17	-1460.54	163.86	249.96	-1479.04	163.90	335.13	-1256.72	13.01	61.17	-1280.24	25.93	69.26	-1435.61	25.09	88.43	-1442.76	19.98	130.83	-1698.33	125.49	1189.90	0.00	0.00	0.00	-1665.40	91.47	1536.17	-1675.86	198.28	1529.87	-1788.91	15.11	1590.12	-1954.18	-52.51	1552.80	874.98	275.83	77.36	275.78	271.51	79.02	876.23
4.37000	-1839.21	123.15	19.15	-1858.83	117.14	22.13	-1460.54	163.86	249.96	-1479.04	163.90	335.13	-1257.76	9.85	53.64	-1282.00	23.59	61.54	-1435.84	23.57	82.24	-1443.41	20.06	124.15	-1690.09	124.79	1188.76	0.00	0.00	0.00	-1660.17	90.64	1535.61	-1686.17	195.99	1527.80	-1781.41	15.06	1590.17	-1945.65	-51.63	1552.87	875.28	275.97	77.37	276.75	271.41	79.29	876.39
4.38000	-1838.82	122.39	19.47	-1858.32	116.71	22.39	-1460.54	163.86	249.96	-1479.04	163.90	335.13	-1262.46	8.41	44.81	-1283.11	21.75	53.99	-1437.79	23.40	75.43	-1444.45	19.77	117.11	-1686.13	123.87	1188.04	0.00	0.00	0.00	-1652.70	89.74	1535.06	-1675.65	195.92	1526.40	-1773.94	15.00	1590.22	-1937.13	-50.74	1552.94	875.52	276.03	77.57	277.28	271.53	79.53	876.86
4.39000	-1838.07	121.92	19.64	-1858.91	117.55	22.09	-1460.54	163.86	249.96	-1479.04	163.90	335.13	-1263.09	7.18	36.11	-1284.39	20.80	46.06	-1438.59	21.20	69.72	-1443.72	16.37	112.31	-1676.87	124.06	1186.92	0.00	0.00	0.00	-1646.76	88.72	1534.69	-1675.55	194.63	1526.30	-1766.50	14.92	1590.27	-1928.63	-49.84	1553.01	874.89	275.88	77.41	276.92	271.55	79.42	876.52
4.40000	-1839.97	123.99	18.67	-1858.71	117.76	21.84	-1460.54	163.86	249.96	-1479.04	163.90	335.13	-1265.79	7.15	26.56	-1287.71	20.39	37.67	-1440.57	19.46	62.30	-1445.74	16.61	106.08	-1663.06	122.29	1186.19	0.00	0.00	0.00	-1639.00	87.50	1534.24	-1664.40	193.46	1525.73	-1759.10	14.84	1590.30	-1920.14	-48.92	1553.08	875.19	275.78	77.53	276.97	271.59	79.31	876.34
4.41000	-1838.71	122.83	19.16	-1857.76	116.78	22.19	-1460.54	163.86	249.96	-1479.04	163.90	335.13	-1270.34	9.74	18.23	-1290.43	22.62	29.36	-1442.88	18.69	57.21	-1448.38	16.49	99.61	-1659.30	122.74	1184.82	0.00	0.00	0.00	-1633.03	86.00	1533.78	-1655.66	192.07	1524.51	-1751.74	14.74	1590.33	-1911.67	-47.99	1553.15	875.09	275.71	77.69	277.28	271.66	79.40	876.19
4.42000	-1838.50	122.56	19.37	-1858.16	117.41	21.82	-1460.54	163.86	249.96	-1479.04	163.90	335.13	-1272.44	14.18	17.82	-1292.26	27.37	26.57	-1445.39	18.69	52.89	-1449.90	15.40	94.02	-1652.19	121.97	1183.85	0.00	0.00	0.00	-1626.05	84.78	1533.48	-1649.31	190.48	1524.67	-1744.41	14.63	1590.36	-1903.22	-47.05	1553.22	875.18	275.89	77.55	276.77	271.78	79.30	876.65
4.43000	-1840.74	125.12	17.83	-1856.74	116.22	22.40	-1460.54	163.86	249.96	-1479.04	163.90	335.13	-1270.07	17.90	18.08	-1292.75	31.67	26.06	-1447.99	19.30	47.78	-1451.94	14.74	88.87	-1643.12	121.01	1183.35	0.00	0.00	0.00	-1618.24	83.20	1533.22	-1637.47	188.84	1524.86	-1737.12	14.51	1590.38	-1894.79	-46.10	1553.29	874.85	275.93	77.46	276.41	271.93	79.25	876.36
4.44000	-1837.61	121.77	19.61	-1858.42	118.24	21.33	-1460.54	163.86	249.96	-1479.04	163.90	335.13	-1270.98	18.25	18.47	-1294.77	32.48	25.36	-1450.55	20.31	40.30	-1455.93	16.91	82.76	-1635.99	120.70	1182.48	0.00	0.00	0.00	-1610.36	81.63	1533.13	-1625.08	187.49	1524.66	-1729.86	14.37	1590.40	-1886.37	-45.13	1553.36	875.50	275.83	77.72	276.90	271.44	79.46	876.41
4.45000	-1837.95	122.18	19.26	-1856.92	116.70	21.96	-1460.54	163.86	249.96	-1479.04	163.90	335.13	-1272.14	18.10	18.33	-1294.95	32.66	25.42	-1452.37	20.63	32.78	-1457.82	17.90	76.98	-1626.94	119.56	1181.47	0.00	0.00	0.00	-1600.89	79.92	1533.09	-1631.34	185.70	1525.57	-1722.65	14.23	1590.41	-1877.98	-44.15	1553.43	875.53	275.80	77.69	277.17	271.36	79.51	876.40
4.46000	-1838.75	123.04	18.95	-1857.64	117.61	21.34	-1460.54	163.86	249.96	-1479.04	163.90	335.13	-1271.73	18.94	18.39	-1293.90	33.26	25.42	-1453.72	22.30	29.47	-1457.83	18.25	73.50	-1617.06	118.88	1180.75	0.00	0.00	0.00	-1593.74	78.18	1533.43	-1615.08	183.97	1525.78	-1715.47	14.07	1590.41	-1869.60	-43.15	1553.49	875.41	276.04	77.64	277.59	271.33	79.52	876.40
4.47000	-1838.21	122.56	19.12	-1857.06	117.05	21.70	-1460.54	163.86	249.96	-1479.04	163.90	335.13	-1272.21	19.14	18.39	-1294.39	33.69	25.10	-1454.51	24.44	26.35	-1455.24	15.83	72.93	-1607.42	117.36	1180.13	0.00	0.00	0.00	-1586.96	76.24	1533.91	-1602.58	182.68	1526.21	-1708.33	13.90	1590.41	-1861.24	-42.14	1553.56	874.75	275.94	77.43	277.78	271.59	79.71	876.33
4.48000	-1837.56	122.17	19.24	-1856.13	116.68	21.79	-1460.54	163.86	249.96	-1479.04	163.90	335.13	-1272.09	19.10	18.13	-1294.52	34.15	24.76	-1453.86	25.24	25.13	-1454.92	16.35	70.95	-1594.71	115.85	1178.45	0.00	0.00	0.00	-1578.74	74.20	1534.57	-1591.82	179.60	1527.95	-1701.22	13.72	1590.41	-1852.90	-41.12	1553.63	874.82	276.16	77.46	277.56	271.53	79.57	876.43
4.49000	-1836.86	121.51	19.73	-1855.10	115.81	22.16	-1460.54	163.86	249.96	-1479.04	163.90	335.13	-1270.29	19.83	18.67	-1294.00	34.34	24.74	-1453.49	26.25	23.94	-1454.55	17.36	69.88	-1585.76	114.62	1179.58	0.00	0.00	0.00	-1569.77	72.33	1535.54	-1579.20	177.69	1528.49	-1694.16	13.53	1590.40	-1844.58	-40.09	1553.70	874.87	276.09	77.46	276.92	271.51	79.47	876.42
4.50000	-1837.14	121.95	19.41	-1855.56	116.69	21.83	-1460.54	163.86	249.96	-1479.04	163.90	335.13	-1271.01	19.83	18.28	-1295.39	34.43	24.23	-1454.57	28.77	22.15	-1453.66	17.17	69.86	-1579.47	113.77	1180.20	0.00	0.00	0.00	-1561.09	70.20	1536.74	-1586.77	176.65	1530.88	-1687.14	13.32	1590.38	-1836.28	-39.04	1553.77	875.17	276.22	77.53	276.12	271.51	79.05	876.70
4.51000	-1838.56	123.82	18.45	-1854.50	116.35	22.07	-1460.54	163.86	249.96	-1479.04	163.90	335.13	-1272.10	20.41	18.04	-1294.83	35.13	24.30	-1454.46	29.09	22.39	-1454.67	19.43	68.45	-1570.44	112.43	1180.97	0.00	0.00	0.00	-1555.44	68.04	1538.29	-1577.72	174.30	1532.60	-1680.16	13.10	1590.36	-1827.99	-37.98	1553.84	875.02	275.91	77.62	276.23	271.50	79.06	876.92
4.52000	-1836.53	122.16	19.40	-1854.32	116.72	21.95	-1460.54	163.86	249.96	-1479.04	163.90	335.13	-1271.42	20.31	18.14	-1294.46	35.21	24.35	-1454.64	29.59	22.18	-1453.26	18.36	68.61	-1559.48	111.23	1181.81	0.00	0.00	0.00	-1548.15	65.92	1539.79	-1566.52	172.40	1533.87	-1673.21	12.87	1590.33	-1819.73	-36.90	1553.91	874.83	275.91	77.46	277.20	271.60	79.40	876.40
4.53000	-1836.22	122.74	19.02	-1851.49	114.20	23.15	-1460.54	163.86	249.96	-1479.04	163.90	335.13	-1272.63	19.98	18.00	-1296.02	35.21	23.86	-1455.96	31.49	21.10	-1453.14	18.78	67.88	-1551.07	108.78	1183.50	0.00	0.00	0.00	-1537.01	63.81	1541.29	-1573.84	170.55	1536.27	-1666.31	12.62	1590.29	-1811.49	-35.82	1553.98	875.24	275.89	77.63	276.91	271.63	79.37	876.06
4.54000	-1834.82	122.04	19.51	-1852.38	115.97	22.46	-1460.54	163.86	249.96	-1479.04	163.90	335.13	-1269.99	19.88	18.45	-1294.30	35.23	24.31	-1454.95	29.88	21.58	-1452.28	18.30	67.95	-1543.87	106.77	1184.74	0.00	0.00	0.00	-1529.90	61.75	1543.02	-1551.89	168.03	1537.48	-1659.45	12.36	1590.25	-1803.27	-34.71	1554.05	875.25	275.92	77.57	277.13	271.52	79.43	876.49
4.55000	-1835.03	122.84	18.84	-1851.06	115.12	23.10	-1460.54	163.86	249.96	-1479.04	163.90	335.13	-1269.74	20.17	18.84	-1294.40	35.12	24.19	-1454.71	29.70	21.71	-1452.07	18.43	67.83	-1532.09	104.74	1186.45	0.00	0.00	0.00	-1519.01	59.81	1544.63	-1538.47	165.54	1539.20	-1652.63	12.09	1590.21	-1795.07	-33.60	1554.11	874.87	276.14	77.35	276.65	271.47	79.26	876.65
4.56000	-1833.67	123.02	18.79	-1849.84	115.14	23.37	-1460.54	163.86	249.96	-1479.04	163.90	335.13	-1272.44	20.18	17.98	-1294.57	35.57	24.05	-1455.08	30.08	21.26	-1450.93	17.54	68.36	-1524.03	102.64	1188.07	0.00	0.00	0.00	-1512.15	58.08	1546.57	-1533.06	163.48	1541.24	-1645.85	11.81	1590.16	-1786.89	-32.47	1554.18	875.22	276.02	77.38	276.80	271.55	79.35	876.73
4.57000	-1832.44	123.23	18.44	-1847.98	114.91	24.20	-1460.54	163.86	249.96	-1479.04	163.90	335.13	-1269.61	20.73	18.58	-1294.71	35.46	23.92	-1454.75	29.33	21.52	-1449.84	17.13	68.52	-1515.18	100.49	1189.58	0.00	0.00	0.00	-1503.74	56.32	1548.41	-1514.33	161.74	1545.19	-1639.11	11.51	1590.10	-1778.74	-31.33	1554.25	875.57	275.80	77.66	276.83	271.64	79.37	876.47
4.58000	-1829.61	122.93	18.44	-1845.96	115.86	24.75	-1460.54	163.86	249.96	-1479.04	163.90	335.13	-1271.12	20.69	18.27	-1294.94	35.54	23.89	-1454.86	29.48	21.45	-1450.10	18.09	68.20	-1506.88	98.67	1191.28	0.00	0.00	0.00	-1496.02	54.56	1549.95	-1502.63	159.96	1547.17	-1632.42	11.20	1590.04	-1770.60	-30.17	1554.32	874.80	275.93	77.22	277.08	271.53	79.48	876.69
4.59000	-1827.42	124.04	17.75	-1841.39	115.23	26.39	-1460.54	163.86	249.96	-1479.04	163.90	335.13	-1269.93	20.91	18.50	-1295.00	35.62	23.87	-1454.97	29.63	21.44	-1450.57	19.00	67.79	-1496.46	97.23	1192.71	0.00	0.00	0.00	-1487.72	52.66	1551.46	-1492.00	158.30	1548.62	-1625.77	10.87	1589.97	-1762.49	-29.00	1554.39	875.00	275.91	77.30	276.79	271.25	79.44	876.32
4.60000	-1824.68	125.39	17.12	-1836.58	115.23	28.21	-1460.54	163.86	249.96	-1479.04	163.90	335.13	-1273.76	20.91	17.76	-1294.73	35.89	23.88	-1455.40	30.26	21.08	-1449.09	17.48	68.67	-1486.40	95.45	1194.14	0.00	0.00	0.00	-1476.75	51.28	1552.81	-1485.27	156.24	1550.14	-1619.16	10.54	1589.89	-1754.40	-27.81	1554.46	875.33	275.75	77.55	276.51	271.51	79.34	876.60
4.61000	-1821.16	126.57	16.59	-1832.64	117.07	29.44	-1460.54	163.86	249.96	-1479.04	163.90	335.13	-1271.97	20.52	18.14	-1296.82	35.71	23.34	-1455.31	29.90	21.33	-1447.76	16.23	69.24	-1478.55	94.02	1195.24	0.00	0.00	0.00	-1470.26	49.81	1554.30	-1475.36	154.81	1551.29	-1612.60	10.18	1589.81	-1746.33	-26.61	1554.52	875.11	275.95	77.42	276.66	271.36	79.35	876.33
4.62000	-1818.85	128.76	15.63	-1827.67	118.07	31.73	-1460.54	163.86	249.96	-1479.04	163.90	335.13	-1269.37	20.95	18.30	-1295.35	36.11	23.77	-1454.99	29.66	21.62	-1449.50	18.44	68.10	-1471.86	92.04	1196.29	0.00	0.00	0.00	-1462.02	48.10	1555.46	-1470.67	153.27	1552.41	-1606.08	9.82	1589.72	-1738.29	-25.40	1554.59	875.14	276.23	77.67	277.14	271.45	79.59	876.31
4.63000	-1816.55	131.03	15.23	-1825.53	122.62	33.13	-1460.54	163.86	249.96	-1479.04	163.90	335.13	-1274.49	21.06	17.29	-1294.95	36.09	23.75	-1455.28	30.17	21.20	-1449.02	17.96	68.27	-1462.85	91.07	1197.20	0.00	0.00	0.00	-1455.01	46.55	1556.73	-1463.42	151.70	1553.65	-1599.60	9.44	1589.63	-1730.27	-24.17	1554.66	875.10	276.26	77.54	276.80	271.52	79.33	876.01
4.64000	-1814.63	133.78	15.08	-1821.91	126.02	36.70	-1460.54	163.86	249.96	-1479.04	163.90	335.13	-1271.05	21.07	18.15	-1296.04	35.95	23.59	-1455.56	30.43	20.95	-1448.65	17.50	68.44	-1458.10	89.31	1197.81	0.00	0.00	0.00	-1446.56	45.18	1557.71	-1452.03	149.91	1554.46	-1593.17	9.05	1589.53	-1722.27	-22.93	1554.73	875.11	276.26	77.53	276.50	271.57	79.16	875.71
4.65000	-1813.79	137.42	19.34	-1822.61	133.51	40.89	-1460.54	163.86	249.96	-1479.04	163.90	335.13	-1270.97	21.68	18.22	-1294.76	35.72	23.80	-1455.20	29.98	21.18	-1449.37	18.11	68.18	-1448.40	88.39	1198.42	0.00	0.00	0.00	-1437.92	43.50	1558.56	-1445.42	148.12	1555.33	-1586.79	8.64	1589.42	-1714.30	-21.68	1554.79	875.05	276.15	77.40	276.97	271.54	79.19	876.46
4.66000	-1815.05	145.87	27.71	-1822.82	141.10	49.38	-1460.54	163.86	249.96	-1479.04	163.90	335.13	-1270.10	21.44	18.73	-1295.39	35.78	23.51	-1455.90	30.74	20.78	-1448.26	16.78	68.62	-1441.70	86.86	1198.92	0.00	0.00	0.00	-1430.70	41.96	1559.30	-1435.87	147.05	1556.08	-1580.45	8.22	1589.31	-1706.35	-20.41	1554.86	875.30	276.35	77.73	277.14	271.58	79.36	876.83
4.67000	-1816.10	155.10	38.23	-1814.40	147.11	59.94	-1460.54	163.86	249.96	-1479.04	163.90	335.13	-1272.57	20.71	17.79	-1294.77	35.85	23.94	-1456.21	31.11	20.70	-1448.91	17.69	68.26	-1436.09	85.62	1199.38	0.00	0.00	0.00	-1425.03	40.66	1559.98	-1431.87	145.05	1557.03	-1574.15	7.78	1589.19	-1698.42	-19.12	1554.93	875.22	276.08	77.56	276.74	271.43	79.31	876.50
4.68000	-1814.29	161.54	50.32	-1813.06	152.66	71.63	-1460.54	163.86	249.96	-1479.04	163.90	335.13	-1272.36	20.47	17.64	-1294.29	35.61	23.87	-1455.28	30.06	21.25	-1449.35	18.06	68.16	-1429.53	84.10	1199.86	0.00	0.00	0.00	-1416.87	39.05	1560.43	-1422.22	143.46	1557.39	-1567.91	7.33	1589.07	-1690.52	-17.82	1555.00	874.99	276.32	77.62	277.21	271.55	79.43	876.78
4.69000	-1810.51	166.65	63.01	-1810.41	155.07	84.84	-1460.54	163.86	249.96	-1479.04	163.90	335.13	-1273.43	20.40	17.34	-1295.09	35.65	23.76	-1455.28	30.18	21.14	-1448.82	17.76	68.18	-1423.83	83.11	1200.31	0.00	0.00	0.00	-1409.49	37.66	1560.87	-1416.91	142.24	1557.93	-1561.71	6.87	1588.94	-1682.65	-16.51	1555.06	875.52	275.93	77.68	276.88	271.98	79.33	876.28
4.70000	-1804.98	170.07	77.30	-1795.71	159.39	99.07	-1460.54	163.86	249.96	-1479.04	163.90	335.13	-1270.46	20.46	18.17	-1293.99	36.02	23.95	-1456.62	31.93	20.51	-1449.18	18.50	68.18	-1417.70	81.70	1200.77	0.00	0.00	0.00	-1403.27	35.95	1561.09	-1409.61	141.21	1558.33	-1555.55	6.39	1588.80	-1674.80	-15.18	1555.13	875.44	276.15	77.65	277.44	271.60	79.58	876.02
4.71000	-1799.63	173.94	91.57	-1789.03	162.40	113.10	-1460.54	163.86	249.96	-1479.04	163.90	335.13	-1268.47	20.39	18.40	-1294.13	35.88	23.75	-1455.94	31.27	20.86	-1448.90	18.33	68.35	-1412.87	80.21	1201.30	0.00	0.00	0.00	-1395.86	34.65	1561.25	-1403.07	139.75	1558.49	-1549.45	5.90	1588.66	-1666.97	-13.84	1555.20	875.78	276.06	77.65	277.24	271.74	79.43	876.53
4.72000	-1789.80	176.28	106.43	-1782.74	163.18	125.41	-1460.54	163.86	249.96	-1479.04	163.90	335.13	-1268.62	20.79	18.21	-1296.19	36.09	23.29	-1455.89	31.28	20.85	-1449.12	18.98	68.13	-1408.13	79.42	1201.90	0.00	0.00	0.00	-1389.00	33.04	1561.40	-1397.95	137.67	1558.86	-1543.39	5.39	1588.51	-1659.17	-12.48	1555.26	875.31	276.32	77.38	277.18	271.55	79.45	876.78
4.73000	-1784.09	177.61	119.91	-1763.52	164.47	139.89	-1460.54	163.86	249.96	-1479.04	163.90	335.13	-1270.40	20.12	17.72	-1294.78	36.14	23.43	-1456.11	32.00	20.84	-1448.28	18.53	68.63	-1402.81	77.59	1202.43	0.00	0.00	0.00	-1382.32	31.74	1561.52	-1392.20	136.41	1559.13	-1537.38	4.86	1588.35	-1651.40	-11.11	1555.33	875.03	275.97	77.52	277.75	271.76	79.70	877.09
4.74000	-1771.76	177.39	133.46	-1752.09	164.51	153.54	-1460.54	163.86	249.96	-1479.04	163.90	335.13	-1268.98	20.50	17.64	-1294.29	36.39	23.61	-1455.64	31.57	21.24	-1448.47	19.21	68.52	-1396.87	76.03	1203.08	0.00	0.00	0.00	-1376.08	30.21	1561.63	-1383.03	135.43	1559.20	-1531.42	4.33	1588.19	-1643.65	-9.73	1555.40	875.07	276.13	77.45	276.98	271.51	79.38	876.83
4.75000	-1764.31	178.06	145.99	-1751.19	165.46	165.61	-1460.54	163.86	249.96	-1479.04	163.90	335.13	-1269.97	20.66	17.22	-1293.30	36.30	23.73	-1455.15	31.22	21.55	-1448.09	19.06	68.76	-1391.72	74.34	1203.49	0.00	0.00	0.00	-1369.29	29.08	1561.69	-1376.42	134.51	1559.41	-1525.51	3.77	1588.02	-1635.93	-8.32	1555.46	874.95	276.06	77.56	276.20	271.59	79.20	876.47
4.76000	-1752.04	179.18	157.38	-1737.67	164.47	178.27	-1460.54	163.86	249.96	-1479.04	163.90	335.13	-1272.48	20.63	16.65	-1294.80	36.37	23.43	-1455.42	31.73	21.63	-1448.24	19.48	68.94	-1387.00	73.02	1204.01	0.00	0.00	0.00	-1362.73	27.87	1561.76	-1370.52	132.68	1559.42	-1519.65	3.21	1587.84	-1628.24	-6.91	1555.53	875.24	276.02	77.68	276.80	271.82	79.40	876.57
4.77000	-1741.09	178.43	167.98	-1714.48	163.67	191.43	-1460.54	163.86	249.96	-1479.04	163.90	335.13	-1269.11	20.98	17.14	-1293.88	36.27	23.51	-1455.17	31.65	21.68	-1448.54	20.39	68.76	-1382.04	70.95	1204.52	0.00	0.00	0.00	-1357.18	26.66	1561.90	-1360.87	131.34	1559.21	-1513.83	2.62	1587.66	-1620.57	-5.48	1555.60	875.12	276.01	77.53	277.12	271.66	79.56	876.32
4.78000	-1731.33	177.10	176.69	-1721.80	163.11	197.82	-1460.54	163.86	249.96	-1479.04	163.90	335.13	-1272.71	20.41	16.14	-1293.99	36.32	23.36	-1455.01	31.72	21.87	-1447.45	19.51	69.53	-1377.32	69.88	1204.94	0.00	0.00	0.00	-1352.26	25.25	1561.99	-1359.85	130.42	1559.53	-1508.07	2.02	1587.47	-1612.93	-4.03	1555.66	875.50	276.00	77.64	277.13	271.84	79.39	876.31
4.79000	-1712.54	173.94	185.63	-1689.54	162.15	208.39	-1460.54	163.86	249.96	-1479.04	163.90	335.13	-1270.88	20.76	16.23	-1293.43	36.38	23.36	-1454.49	31.10	22.28	-1447.49	19.81	69.54	-1371.58	68.43	1205.44	0.00	0.00	0.00	-1346.47	24.09	1562.06	-1353.23	129.12	1559.36	-1502.36	1.41	1587.27	-1605.32	-2.57	1555.73	875.67	276.02	77.78	276.35	271.79	79.26	876.73
4.80000	-1693.11	171.37	193.23	-1668.97	159.73	216.25	-1460.54	163.86	249.96	-1479.04	163.90	335.13	-1271.29	20.27	16.24	-1294.85	36.23	22.86	-1455.29	32.20	21.79	-1448.27	20.37	69.29	-1368.34	66.80	1205.33	0.00	0.00	0.00	-1339.65	22.79	1561.98	-1345.79	127.74	1559.08	-1496.70	0.78	1587.07	-1597.73	-1.09	1555.80	875.21	276.12	77.63	276.98	271.43	79.51	876.81
4.81000	-1675.13	168.97	199.09	-1658.54	158.53	220.76	-1460.54	163.86	249.96	-1479.04	163.90	335.13	-1272.38	20.41	15.84	-1294.84	36.13	22.85	-1455.30	31.77	22.17	-1447.58	19.72	69.89	-1361.95	65.59	1205.43	0.00	0.00	0.00	-1334.61	21.64	1561.89	-1341.41	126.21	1559.20	-1491.09	0.14	1586.86	-1590.18	0.40	1555.86	875.32	275.62	77.73	277.03	271.41	79.49	876.86
4.82000	-1659.43	167.01	202.64	-1644.75	155.61	225.23	-1460.54	163.86	249.96	-1479.04	163.90	335.13	-1267.38	20.60	16.55	-1294.08	36.19	23.07	-1455.32	31.97	22.15	-1448.18	20.22	69.83	-1358.98	64.03	1205.69	0.00	0.00	0.00	-1327.52	20.13	1561.59	-1334.50	124.97	1558.70	-1485.53	-0.52	1586.64	-1582.65	1.90	1555.93	875.01	275.66	77.49	277.20	271.27	79.47	876.06
4.83000	-1634.88	163.74	204.25	-1624.55	155.49	228.01	-1460.54	163.86	249.96	-1479.04	163.90	335.13	-1273.23	20.49	15.52	-1294.40	35.92	22.93	-1455.94	32.79	21.74	-1448.38	20.25	70.06	-1354.00	62.14	1205.92	0.00	0.00	0.00	-1323.49	18.81	1561.55	-1334.40	124.08	1558.92	-1480.03	-1.20	1586.41	-1575.15	3.42	1555.99	875.50	275.96	77.61	276.38	271.66	79.21	876.17
4.84000	-1597.75	162.51	208.68	-1610.55	153.06	228.82	-1460.54	163.86	249.96	-1479.04	163.90	335.13	-1269.90	20.78	16.02	-1293.83	35.94	23.19	-1455.57	32.47	22.03	-1448.44	20.30	70.15	-1348.12	61.69	1206.00	0.00	0.00	0.00	-1317.56	17.69	1561.25	-1324.23	122.45	1558.41	-1474.58	-1.89	1586.18	-1567.68	4.96	1556.06	875.21	275.88	77.53	276.59	271.71	79.38	876.26
4.85000	-1579.35	160.82	208.86	-1595.73	151.68	228.84	-1460.54	163.86	249.96	-1479.04	163.90	335.13	-1271.39	19.99	15.71	-1293.26	35.70	23.45	-1455.02	31.76	22.44	-1449.16	21.03	69.88	-1343.61	61.01	1206.25	0.00	0.00	0.00	-1312.44	16.43	1560.96	-1323.28	121.31	1558.34	-1469.18	-2.60	1585.95	-1560.24	6.51	1556.12	874.79	276.10	77.51	277.07	271.33	79.41	876.60
4.86000	-1566.05	158.37	207.11	-1581.31	150.11	226.85	-1460.54	163.86	249.96	-1479.04	163.90	335.13	-1271.01	20.75	16.02	-1294.29	35.62	23.09	-1455.44	32.23	22.20	-1448.85	20.46	70.47	-1341.73	59.93	1206.43	0.00	0.00	0.00	-1307.55	15.08	1560.69	-1311.79	120.21	1557.78	-1463.83	-3.32	1585.70	-1552.83	8.08	1556.19	875.23	275.85	77.69	277.15	271.55	79.33	876.65
4.87000	-1554.56	157.64	204.05	-1554.05	149.69	226.62	-1460.54	163.86	249.96	-1479.04	163.90	335.13	-1272.90	20.55	15.50	-1295.49	35.26	22.93	-1455.36	32.21	22.26	-1449.36	20.91	70.40	-1336.12	58.73	1206.53	0.00	0.00	0.00	-1301.45	13.58	1560.34	-1305.46	118.90	1557.51	-1458.54	-4.06	1585.45	-1545.45	9.66	1556.25	875.00	275.99	77.49	276.76	271.67	79.26	876.85
4.88000	-1530.20	155.95	201.54	-1534.04	148.76	223.52	-1460.54	163.86	249.96	-1479.04	163.90	335.13	-1270.15	20.30	16.10	-1294.33	35.32	23.24	-1455.79	32.49	22.06	-1449.52	21.05	70.37	-1331.60	57.65	1206.60	0.00	0.00	0.00	-1295.70	12.28	1559.97	-1304.34	117.73	1557.26	-1453.30	-4.82	1585.19	-1538.10	11.26	1556.32	875.44	276.40	77.66	277.11	271.59	79.50	876.73
4.89000	-1514.10	154.99	196.78	-1517.75	147.84	218.05	-1460.54	163.86	249.96	-1479.04	163.90	335.13	-1268.23	20.32	16.57	-1293.14	35.40	23.69	-1455.33	31.99	22.30	-1449.38	20.60	70.68	-1327.54	56.87	1206.69	0.00	0.00	0.00	-1292.47	11.08	1559.66	-1297.34	116.76	1556.88	-1448.11	-5.59	1584.92	-1530.78	12.88	1556.38	876.09	276.00	77.88	276.28	271.44	79.18	876.18
4.90000	-1498.74	153.74	194.31	-1510.35	147.12	214.93	-1460.54	163.86	249.96	-1479.04	163.90	335.13	-1269.82	19.94	16.50	-1295.40	35.32	23.18	-1455.05	31.76	22.57	-1449.70	20.90	70.50	-1323.92	55.73	1206.68	0.00	0.00	0.00	-1287.98	9.68	1559.18	-1294.84	114.72	1556.73	-1442.99	-6.38	1584.65	-1523.49	14.51	1556.45	875.38	275.91	77.57	276.85	271.57	79.30	876.75
4.91000	-1479.77	152.32	187.96	-1484.95	144.91	208.84	-1460.54	163.86	249.96	-1479.04	163.90	335.13	-1274.99	20.22	15.64	-1294.60	35.11	23.41	-1455.24	32.07	22.39	-1450.46	22.03	70.23	-1318.31	54.45	1206.61	0.00	0.00	0.00	-1282.28	8.20	1558.66	-1286.42	113.53	1556.25	-1437.91	-7.19	1584.37	-1516.23	16.15	1556.51	875.16	275.98	77.48	277.25	271.52	79.48	876.50
4.92000	-1467.71	153.93	177.91	-1465.76	143.64	201.87	-1460.54	163.86	249.96	-1479.04	163.90	335.13	-1272.61	19.95	16.00	-1294.08	35.51	23.49	-1455.82	33.09	21.91	-1449.88	21.46	70.62	-1314.46	53.98	1206.32	0.00	0.00	0.00	-1278.24	6.75	1558.20	-1283.31	112.49	1555.75	-1432.89	-8.01	1584.08	-1509.00	17.81	1556.58	875.66	276.15	77.81	277.36	271.65	79.54	876.27
4.93000	-1448.21	152.52	170.13	-1458.59	144.82	190.56	-1460.54	163.86	249.96	-1479.04	163.90	335.13	-1274.15	20.16	15.64	-1296.35	35.31	23.02	-1454.83	31.76	22.86	-1448.73	20.24	71.17	-1310.33	53.36	1206.17	0.00	0.00	0.00	-1272.98	5.28	1557.68	-1278.13	110.69	1555.54	-1427.93	-8.85	1583.79	-1501.80	19.49	1556.64	875.51	275.88	77.68	277.40	271.67	79.43	876.48
4.94000	-1426.82	152.38	161.80	-1434.77	144.61	181.98	-1460.54	163.86	249.96	-1479.04	163.90	335.13	-1272.25	20.21	16.16	-1294.33	35.32	23.52	-1455.43	32.42	22.52	-1450.61	22.89	69.97	-1306.99	52.24	1205.91	0.00	0.00	0.00	-1268.59	4.03	1557.17	-1274.51	109.58	1555.41	-1423.03	-9.70	1583.48	-1494.64	21.18	1556.70	875.36	275.73	77.59	276.60	271.61	79.27	876.15
4.95000	-1405.50	151.07	153.27	-1416.30	143.88	172.09	-1460.54	163.86	249.96	-1479.04	163.90	335.11	-1273.42	20.40	15.87	-1295.33	35.43	23.39	-1455.40	32.62	22.53	-1449.39	21.61	70.65	-1302.54	51.90	1205.75	0.00	0.00	0.00	-1265.28	2.67	1556.71	-1272.03	108.66	1555.16	-1418.87	-10.17	1583.25	-1487.51	22.89	1556.77	875.36	275.83	77.58	276.43	271.71	79.29	876.11
4.96000	-1381.89	150.45	144.24	-1398.41	143.89	161.74	-1460.54	163.86	249.96	-1477.04	164.72	318.90	-1270.42	20.80	16.55	-1294.00	35.60	23.83	-1455.04	32.33	22.87	-1448.54	20.90	71.12	-1298.19	51.01	1205.27	0.00	0.00	0.00	-1258.29	1.57	1556.26	-1265.59	107.32	1554.97	-1414.47	-11.25	1583.06	-1480.41	24.61	1556.83	875.04	275.96	77.54	276.73	271.65	79.31	876.39
4.97000	-1360.46	147.55	134.35	-1372.47	143.12	152.26	-1460.54	163.86	249.96	-1446.86	165.69	307.50	-1273.04	20.79	16.20	-1293.75	35.57	23.85	-1455.06	32.65	22.74	-1449.76	22.75	70.32	-1295.18	50.12	1204.88	0.00	0.00	0.00	-1254.41	0.34	1555.86	-1261.05	105.83	1554.83	-1408.81	-13.32	1582.72	-1473.34	26.36	1556.89	874.57	275.95	77.41	277.71	271.41	79.59	876.13
4.98000	-1337.09	145.82	124.99	-1349.40	141.66	142.41	-1460.54	163.86	249.96	-1432.21	165.53	292.68	-1272.38	20.59	16.14	-1294.47	35.48	23.67	-1454.97	32.52	22.99	-1448.48	21.47	70.96	-1289.73	48.88	1204.64	0.00	0.00	0.00	-1250.19	-0.72	1555.47	-1256.53	104.48	1554.69	-1406.07	-11.93	1582.42	-1466.30	28.11	1556.96	875.43	275.74	77.71	276.99	271.50	79.51	876.05
4.99000	-1313.18	143.11	115.83	-1327.81	139.09	132.14	-1460.52	163.86	249.95	-1415.81	164.37	277.32	-1274.35	20.37	15.78	-1292.87	35.63	24.24	-1454.91	32.69	23.07	-1448.43	21.82	70.84	-1286.38	48.31	1204.36	0.00	0.00	0.00	-1246.54	-2.01	1555.14	-1251.35	103.56	1554.21	-1401.80	-12.56	1582.11	-1459.30	29.88	1557.02	876.12	275.99	77.85	277.09	271.57	79.41	876.19
5.00000	-1289.66	141.33	106.75	-1302.80	137.41	122.96	-1446.93	163.09	233.78	-1403.50	162.00	262.34	-1271.97	20.56	16.63	-1293.94	35.44	24.18	-1455.74	33.66	22.60	-1448.38	22.10	70.80	-1283.72	47.96	1203.87	0.00	0.00	0.00	-1241.79	-3.03	1554.77	-1243.67	102.25	1554.01	-1396.34	-14.54	1581.86	-1452.34	31.67	1557.08	875.22	275.99	77.52	277.07	271.74	79.29	876.51
5.01000	-1263.65	140.01	98.78	-1278.21	134.93	113.94	-1427.12	164.51	217.25	-1387.33	160.62	246.86	-1270.36	20.80	16.97	-1293.02	34.94	24.66	-1455.66	33.87	22.60	-1448.21	22.19	70.89	-1280.06	46.93	1203.36	0.00	0.00	0.00	-1237.58	-4.03	1554.48	-1242.27	101.51	1553.86	-1392.63	-14.56	1581.56	-1445.40	33.48	1557.15	875.35	275.68	77.64	276.71	271.65	79.25	875.67
5.02000	-1242.42	136.26	89.74	-1257.06	131.98	104.45	-1407.99	163.73	200.27	-1370.20	160.10	232.14	-1267.57	20.02	17.65	-1292.18	34.64	25.07	-1455.49	33.63	22.88	-1448.26	22.65	70.90	-1275.51	46.32	1202.81	0.00	0.00	0.00	-1233.07	-4.87	1554.17	-1231.48	100.54	1553.95	-1386.91	-16.65	1581.23	-1438.50	35.30	1557.21	875.28	275.95	77.58	277.05	271.62	79.32	875.94
5.03000	-1216.24	133.64	83.20	-1233.94	130.27	96.02	-1387.21	164.32	184.08	-1347.59	162.53	216.71	-1270.65	19.83	16.90	-1290.73	33.73	26.17	-1455.06	33.22	23.28	-1447.37	22.24	71.27	-1270.79	46.01	1202.53	0.00	0.00	0.00	-1228.67	-5.86	1553.77	-1224.70	100.29	1553.65	-1382.13	-17.79	1580.84	-1431.63	37.14	1557.27	875.30	276.05	77.52	276.85	271.58	79.33	876.58
5.04000	-1190.82	130.60	76.59	-1210.96	128.20	88.18	-1367.08	163.29	167.75	-1327.76	161.82	202.78	-1267.35	23.39	19.12	-1291.18	33.32	26.34	-1455.42	33.86	23.21	-1447.87	23.04	71.10	-1266.93	45.41	1201.96	0.00	0.00	0.00	-1224.40	-6.82	1553.33	-1220.27	98.97	1553.33	-1378.33	-17.45	1580.49	-1424.80	38.99	1557.33	874.78	276.33	77.42	276.94	271.58	79.44	876.65
5.05000	-1165.96	127.19	71.07	-1183.64	125.51	82.33	-1346.76	162.17	152.23	-1313.09	161.25	188.55	-1264.42	23.33	19.99	-1287.64	32.32	27.71	-1455.04	33.27	23.74	-1448.52	24.18	70.76	-1261.37	45.28	1201.41	0.00	0.00	0.00	-1218.97	-7.56	1552.79	-1215.65	98.32	1552.90	-1375.04	-17.02	1579.96	-1418.01	40.86	1557.40	875.13	275.72	77.69	278.03	271.71	79.72	876.95
5.06000	-1142.29	125.10	66.05	-1163.58	122.45	75.72	-1327.40	159.28	137.19	-1296.30	161.20	176.27	-1266.14	22.67	20.21	-1290.39	31.10	27.86	-1455.13	33.89	23.40	-1447.72	23.51	71.08	-1259.59	44.25	1200.84	0.00	0.00	0.00	-1215.92	-8.25	1552.39	-1210.71	98.01	1552.40	-1369.35	-18.98	1579.47	-1411.24	42.75	1557.46	875.32	275.81	77.68	277.52	271.59	79.43	875.95
5.07000	-1117.25	123.77	61.99	-1136.45	119.05	71.35	-1308.88	155.07	123.03	-1277.24	159.78	164.64	-1262.70	22.14	21.04	-1286.93	31.04	28.91	-1456.33	35.26	22.77	-1447.13	23.14	71.33	-1253.68	44.08	1200.32	0.00	0.00	0.00	-1210.75	-9.16	1551.95	-1205.84	97.76	1551.90	-1365.71	-18.34	1579.13	-1404.52	44.66	1557.52	874.83	276.13	77.45	277.96	271.44	79.64	876.33
5.08000	-1097.96	121.04	57.73	-1116.04	116.76	66.33	-1288.59	153.59	110.83	-1261.17	158.77	153.45	-1265.30	22.35	20.64	-1286.90	31.32	28.84	-1455.44	33.89	23.42	-1447.69	23.82	71.11	-1249.56	43.87	1199.71	0.00	0.00	0.00	-1205.32	-9.76	1551.40	-1201.59	96.57	1551.56	-1361.31	-18.76	1578.61	-1397.83	46.58	1557.58	875.16	275.95	77.70	277.38	271.59	79.54	876.79
5.09000	-1071.07	119.23	55.48	-1094.42	115.05	62.31	-1268.97	150.13	99.01	-1240.14	155.08	145.71	-1268.91	22.45	19.83	-1289.92	32.18	27.48	-1455.66	34.16	23.32	-1447.08	23.00	71.45	-1245.98	43.12	1199.11	0.00	0.00	0.00	-1201.02	-10.22	1550.87	-1196.91	95.93	1551.11	-1356.83	-19.03	1578.22	-1391.17	48.51	1557.64	875.21	275.99	77.65	276.83	271.56	79.42	876.66
5.10000	-1047.14	116.88	53.58	-1071.07	113.54	59.25	-1248.77	147.29	88.64	-1222.31	151.35	136.04	-1269.32	23.19	19.50	-1291.99	33.27	26.33	-1455.52	33.78	23.61	-1447.38	23.71	71.21	-1241.76	42.77	1198.47	0.00	0.00	0.00	-1197.17	-10.80	1550.38	-1192.39	95.42	1550.64	-1353.32	-17.91	1577.74	-1384.55	50.47	1557.70	875.69	276.06	77.50	276.96	271.52	79.38	876.43
5.11000	-1031.02	115.49	50.68	-1051.49	111.58	56.50	-1228.55	143.64	78.73	-1204.04	148.60	127.70	-1266.89	23.00	20.05	-1291.35	34.50	25.60	-1455.42	33.64	23.72	-1447.99	24.54	70.81	-1235.06	42.27	1197.80	0.00	0.00	0.00	-1191.93	-11.20	1549.84	-1187.54	95.25	1550.10	-1346.58	-20.92	1577.08	-1377.97	52.44	1557.77	875.40	276.07	77.59	277.10	271.61	79.44	876.98
5.12000	-1007.06	113.12	50.18	-1030.04	108.83	54.70	-1207.78	141.19	70.75	-1186.66	145.05	120.04	-1271.71	23.67	18.62	-1294.00	34.51	24.57	-1454.91	32.97	24.01	-1447.81	24.47	70.91	-1231.56	41.89	1197.08	0.00	0.00	0.00	-1187.76	-11.54	1549.30	-1182.74	95.01	1549.61	-1342.17	-21.00	1576.62	-1371.43	54.43	1557.83	874.79	275.80	77.43	276.86	271.50	79.47	876.75
5.13000	-986.19	110.30	49.96	-1011.21	106.20	53.63	-1187.94	139.29	64.06	-1169.80	141.70	113.24	-1268.40	23.02	19.51	-1294.27	34.85	24.22	-1455.72	33.89	23.62	-1447.92	24.87	70.96	-1227.22	41.75	1196.47	0.00	0.00	0.00	-1183.26	-11.94	1548.76	-1178.10	94.60	1548.98	-1337.88	-20.58	1575.98	-1364.92	56.43	1557.89	875.20	275.72	77.61	277.83	271.68	79.68	876.46
5.14000	-967.47	107.65	50.48	-993.34	104.25	53.43	-1168.57	137.39	58.06	-1152.19	140.56	108.42	-1269.57	19.29	17.77	-1294.54	34.63	24.05	-1455.25	33.17	23.93	-1448.41	25.14	70.81	-1224.86	41.58	1195.71	0.00	0.00	0.00	-1178.45	-12.17	1548.23	-1173.35	94.29	1548.51	-1333.73	-20.01	1575.29	-1358.45	58.45	1557.95	875.73	275.77	77.82	277.14	271.63	79.36	876.42
5.15000	-950.92	105.57	50.83	-975.20	102.05	53.83	-1149.65	135.95	53.56	-1135.34	139.65	104.59	-1271.21	19.09	17.45	-1294.62	34.80	23.82	-1455.30	32.69	24.09	-1447.67	24.06	71.34	-1218.54	41.07	1194.93	0.00	0.00	0.00	-1172.89	-12.15	1547.73	-1168.56	93.92	1548.02	-1329.09	-20.10	1574.70	-1352.01	60.49	1558.01	875.58	275.88	77.63	276.63	271.65	79.32	876.60
5.16000	-929.97	103.48	53.86	-957.03	99.19	55.38	-1131.85	134.27	49.93	-1119.63	138.28	101.34	-1271.30	18.58	17.46	-1294.74	34.51	23.76	-1456.37	33.84	23.58	-1448.55	24.72	71.43	-1214.01	41.00	1194.29	0.00	0.00	0.00	-1169.02	-12.48	1547.37	-1163.47	94.19	1547.55	-1323.47	-21.68	1574.11	-1345.62	62.55	1558.07	875.11	275.94	77.47	276.95	271.66	79.39	876.41
5.17000	-915.14	100.64	56.71	-941.23	96.38	57.91	-1115.44	132.42	46.83	-1104.71	137.09	98.63	-1271.67	19.10	17.28	-1293.80	34.42	24.14	-1455.32	32.45	24.21	-1448.48	24.34	71.65	-1210.05	41.16	1193.35	0.00	0.00	0.00	-1163.04	-12.73	1546.80	-1158.74	93.90	1547.15	-1319.41	-20.73	1573.43	-1339.26	64.62	1558.13	875.01	276.15	77.43	277.31	271.68	79.47	876.19
5.18000	-897.38	98.23	61.47	-923.65	94.59	61.75	-1099.86	130.35	44.15	-1091.07	135.14	96.21	-1271.47	18.84	17.66	-1294.07	34.27	24.17	-1455.88	33.17	23.84	-1448.85	24.30	72.17	-1205.14	41.92	1192.48	0.00	0.00	0.00	-1158.68	-12.69	1546.41	-1153.88	93.93	1546.72	-1313.67	-21.57	1572.66	-1332.94	66.71	1558.19	875.53	275.95	77.64	277.48	271.40	79.55	876.24
5.19000	-881.64	95.03	66.99	-909.61	92.00	65.81	-1084.59	129.45	42.57	-1078.40	133.26	94.35	-1270.84	18.74	17.58	-1294.82	34.42	24.07	-1455.98	32.86	24.01	-1448.72	23.73	72.71	-1198.78	41.80	1191.83	0.00	0.00	0.00	-1154.53	-12.72	1546.02	-1148.97	94.03	1546.34	-1309.97	-20.42	1571.97	-1326.66	68.82	1558.25	875.71	275.98	77.79	276.30	271.38	79.19	876.75
5.20000	-873.78	93.55	71.72	-896.40	90.14	70.99	-1070.18	128.47	41.23	-1065.61	133.16	93.55	-1270.85	18.97	17.62	-1295.01	34.36	23.94	-1455.69	32.15	24.35	-1449.40	24.09	72.81	-1196.33	41.76	1191.00	0.00	0.00	0.00	-1149.00	-12.53	1545.62	-1144.11	94.16	1545.97	-1305.09	-20.44	1571.23	-1320.42	70.94	1558.31	875.22	276.13	77.69	276.76	271.37	79.45	877.04
5.21000	-860.69	92.08	77.49	-883.58	88.83	75.61	-1056.96	127.84	40.37	-1054.33	132.35	92.80	-1272.37	19.11	17.32	-1294.51	34.30	24.13	-1455.14	31.40	24.89	-1449.14	23.25	73.84	-1190.69	41.84	1190.39	0.00	0.00	0.00	-1143.64	-12.56	1545.15	-1139.44	93.80	1545.62	-1299.56	-20.93	1570.63	-1314.21	73.08	1558.36	875.42	276.12	77.57	276.96	271.62	79.52	876.43
5.22000	-843.61	91.49	84.03	-875.02	87.88	79.44	-1045.21	126.73	39.56	-1043.93	131.64	92.32	-1271.05	18.68	17.75	-1295.60	33.87	23.84	-1455.11	31.06	25.31	-1449.02	22.73	74.62	-1184.91	40.61	1189.51	0.00	0.00	0.00	-1138.95	-12.31	1544.68	-1134.36	94.27	1545.15	-1295.03	-20.22	1569.85	-1308.05	75.24	1558.42	875.26	276.12	77.60	277.41	271.43	79.43	876.43
5.23000	-837.38	91.50	87.26	-864.15	88.35	83.41	-1034.37	125.89	38.88	-1033.83	131.69	92.11	-1274.99	18.66	16.96	-1295.23	33.51	23.84	-1455.62	31.58	25.45	-1449.81	23.35	74.82	-1178.99	42.51	1188.78	0.00	0.00	0.00	-1133.14	-12.19	1544.16	-1129.02	94.93	1544.65	-1289.71	-20.23	1569.09	-1301.93	77.42	1558.48	875.22	275.81	77.57	277.18	271.69	79.28	876.90
5.24000	-824.26	91.94	91.56	-853.14	88.35	86.79	-1024.90	125.11	38.54	-1025.48	130.88	91.46	-1273.67	18.61	17.12	-1295.53	33.21	23.70	-1455.28	31.13	26.25	-1449.71	23.07	75.72	-1176.75	43.75	1187.94	0.00	0.00	0.00	-1127.71	-11.86	1543.61	-1124.11	94.89	1544.29	-1284.87	-19.63	1568.17	-1295.84	79.61	1558.54	874.82	275.99	77.50	277.20	271.57	79.40	876.90
5.25000	-820.83	92.21	92.87	-847.96	89.30	88.28	-1016.32	124.60	37.96	-1017.83	130.41	90.94	-1274.91	18.06	17.08	-1294.21	33.38	23.99	-1454.83	30.56	27.07	-1448.22	21.30	77.26	-1171.69	43.85	1187.30	0.00	0.00	0.00	-1123.41	-11.57	1543.02	-1119.19	95.05	1543.77	-1280.69	-17.81	1567.52	-1289.80	81.82	1558.60	875.63	275.93	77.69	275.74	271.48	79.07	876.38
5.26000	-814.45	93.62	94.00	-842.52	89.74	89.52	-1010.22	123.10	36.89	-1011.21	130.21	90.24	-1272.66	18.42	17.58	-1293.69	33.12	24.05	-1454.47	30.01	28.08	-1449.19	22.81	77.25	-1166.87	45.01	1186.75	0.00	0.00	0.00	-1119.20	-11.13	1542.46	-1113.78	95.77	1543.18	-1275.33	-17.65	1566.79	-1283.80	84.05	1558.66	875.11	276.11	77.44	276.03	271.67	79.04	876.43
5.27000	-808.73	95.34	94.94	-833.28	91.71	90.63	-1004.35	123.30	35.98	-1006.29	129.40	88.90	-1273.70	18.05	17.06	-1295.79	33.05	23.46	-1454.28	29.55	28.92	-1448.27	21.97	78.37	-1160.00	45.16	1186.10	0.00	0.00	0.00	-1114.39	-10.77	1541.81	-1108.93	95.81	1542.65	-1270.29	-17.06	1566.06	-1277.84	86.30	1558.72	875.25	276.14	77.59	276.57	271.62	79.31	876.58
5.28000	-805.21	96.62	94.08	-831.27	91.53	89.54	-1000.46	122.49	34.27	-1002.32	129.20	87.42	-1271.67	18.48	17.62	-1296.79	33.00	23.22	-1453.72	28.92	29.95	-1447.80	21.45	79.46	-1153.40	45.33	1185.72	0.00	0.00	0.00	-1109.04	-10.12	1541.11	-1103.56	96.71	1542.01	-1264.55	-17.00	1565.50	-1271.92	88.57	1558.77	875.06	275.84	77.58	276.49	271.31	79.30	876.72
5.29000	-801.96	96.44	93.02	-828.30	93.34	88.06	-997.03	123.62	32.79	-999.15	129.79	85.81	-1272.23	18.13	17.29	-1295.85	33.15	23.36	-1453.97	29.08	30.57	-1447.13	20.78	80.54	-1148.43	45.86	1185.14	0.00	0.00	0.00	-1103.57	-9.40	1540.46	-1098.20	97.69	1541.32	-1259.02	-16.58	1564.85	-1266.04	90.85	1558.83	874.98	276.08	77.54	276.86	271.57	79.32	876.12
5.30000	-800.50	98.25	90.43	-823.05	93.39	86.66	-994.92	124.60	30.93	-997.26	129.77	83.62	-1270.77	18.39	17.75	-1295.91	32.73	23.24	-1453.07	27.84	31.84	-1447.53	21.24	81.26	-1142.97	47.03	1184.78	0.00	0.00	0.00	-1097.70	-8.61	1539.77	-1092.53	99.34	1540.59	-1254.47	-14.81	1564.36	-1260.20	93.15	1558.89	875.09	276.08	77.54	277.47	271.68	79.47	876.51
5.31000	-799.51	98.50	86.99	-826.87	93.43	81.91	-993.89	125.79	28.66	-996.07	130.74	81.29	-1271.61	17.70	17.40	-1294.67	32.55	23.51	-1453.13	27.82	32.95	-1446.84	20.63	82.52	-1140.53	46.52	1184.33	0.00	0.00	0.00	-1092.23	-7.54	1539.24	-1087.54	99.76	1539.95	-1248.35	-15.06	1563.79	-1254.40	95.47	1558.94	875.01	276.11	77.54	276.86	271.34	79.32	876.76
5.32000	-799.56	97.71	82.64	-824.54	94.31	78.11	-994.94	125.98	25.78	-996.08	130.83	78.39	-1270.98	17.76	17.75	-1295.59	32.59	23.29	-1452.87	27.30	34.12	-1446.73	21.03	83.34	-1132.85	47.76	1184.33	0.00	0.00	0.00	-1088.19	-6.46	1538.72	-1082.30	101.12	1539.30	-1244.10	-12.86	1563.39	-1248.65	97.80	1559.00	875.30	275.92	77.56	277.17	271.41	79.47	876.82
5.33000	-800.46	97.47	77.40	-828.95	94.37	72.18	-995.72	128.02	23.63	-996.61	132.15	75.77	-1271.82	18.01	17.14	-1295.33	32.55	23.30	-1452.67	26.74	35.37	-1445.67	20.32	84.85	-1125.86	47.34	1184.03	0.00	0.00	0.00	-1083.66	-5.25	1538.30	-1077.43	102.11	1538.60	-1240.20	-10.17	1562.94	-1242.94	100.16	1559.06	875.41	276.00	77.54	277.01	271.59	79.27	877.21
5.34000	-801.20	99.73	71.95	-826.12	94.91	67.87	-997.87	127.85	21.87	-997.80	132.69	73.13	-1272.48	17.90	17.10	-1294.83	32.42	23.43	-1452.51	26.16	36.73	-1444.84	20.07	86.21	-1120.34	48.12	1183.79	0.00	0.00	0.00	-1079.12	-3.87	1537.98	-1072.30	103.59	1537.91	-1234.74	-9.03	1562.50	-1237.27	102.53	1559.11	874.77	276.38	77.50	276.30	271.55	78.97	876.29
5.35000	-798.44	100.85	68.90	-827.66	96.24	63.14	-997.72	127.60	21.48	-998.61	131.55	70.24	-1272.98	17.68	17.02	-1294.18	32.22	23.47	-1452.33	25.54	38.21	-1444.20	19.65	87.64	-1115.91	48.35	1183.52	0.00	0.00	0.00	-1073.74	-2.15	1537.72	-1067.12	105.36	1537.35	-1229.73	-7.38	1562.13	-1231.65	104.92	1559.17	874.86	276.08	77.44	276.26	271.55	79.06	876.40
5.36000	-792.58	101.56	64.89	-823.45	96.91	60.24	-995.31	127.79	22.01	-997.21	129.94	67.98	-1271.08	18.29	17.34	-1293.35	32.37	23.70	-1452.09	24.89	39.84	-1443.80	19.86	88.76	-1107.17	49.25	1183.38	0.00	0.00	0.00	-1069.18	-0.72	1537.63	-1062.02	107.15	1536.92	-1225.94	-4.13	1561.61	-1226.06	107.33	1559.23	875.61	275.90	77.80	276.78	271.60	79.34	876.20
5.37000	-793.15	102.10	57.62	-820.83	97.83	55.23	-993.16	128.02	22.92	-992.69	130.83	68.13	-1270.53	17.51	17.47	-1294.52	32.26	23.28	-1451.77	24.22	41.64	-1442.38	18.93	90.73	-1101.47	49.82	1183.35	0.00	0.00	0.00	-1063.91	0.95	1537.88	-1056.94	108.87	1536.86	-1220.59	-2.39	1561.51	-1220.86	109.63	1558.51	875.35	276.09	77.73	276.37	271.48	79.25	875.89
5.38000	-793.56	101.89	49.25	-817.35	97.75	49.52	-992.86	127.29	22.75	-988.06	132.67	69.01	-1271.98	17.76	17.19	-1294.63	32.05	23.28	-1451.30	23.52	43.64	-1441.92	18.99	92.37	-1098.06	50.03	1183.27	0.00	0.00	0.00	-1058.92	2.88	1538.37	-1051.87	110.66	1537.06	-1215.62	-0.16	1561.65	-1216.97	109.62	1558.28	875.44	275.81	77.58	277.07	271.54	79.40	876.21
5.39000	-792.75	101.33	43.61	-816.06	96.73	45.04	-992.46	126.54	22.43	-985.67	132.89	68.52	-1270.45	18.22	17.31	-1294.62	32.34	23.30	-1450.66	22.80	45.87	-1440.32	18.24	94.56	-1087.35	50.91	1183.74	0.00	0.00	0.00	-1053.37	5.01	1539.26	-1046.74	112.51	1537.55	-1211.50	3.31	1561.98	-1211.72	112.33	1558.27	874.77	275.80	77.46	276.81	271.40	79.35	875.98
5.40000	-790.97	100.31	41.05	-814.26	95.23	42.87	-990.87	127.47	23.30	-984.88	132.60	67.71	-1270.73	18.24	17.21	-1294.91	32.04	23.21	-1449.80	22.05	48.34	-1438.93	18.15	96.77	-1082.01	51.36	1184.25	0.00	0.00	0.00	-1047.92	6.93	1540.37	-1041.69	114.30	1538.22	-1205.73	4.64	1562.52	-1206.42	115.51	1558.41	874.67	276.00	77.43	276.91	271.45	79.52	876.34
5.41000	-791.34	99.18	39.76	-815.31	93.89	41.45	-990.60	127.32	23.17	-984.60	132.66	67.49	-1272.73	18.13	16.90	-1293.31	32.06	23.49	-1448.68	21.29	51.08	-1436.92	17.18	99.41	-1079.86	52.26	1185.19	0.00	0.00	0.00	-1043.51	9.20	1541.82	-1036.47	116.40	1539.13	-1200.99	7.67	1563.39	-1201.09	118.12	1558.42	874.78	276.01	77.54	276.61	271.53	79.40	876.25
5.42000	-788.69	98.44	38.54	-815.84	94.22	40.13	-990.40	127.58	23.10	-984.58	132.36	67.56	-1273.87	17.45	16.70	-1295.00	31.82	23.27	-1447.26	20.50	54.12	-1435.79	17.31	101.85	-1069.20	52.82	1186.48	0.00	0.00	0.00	-1038.97	11.66	1543.54	-1031.27	118.50	1540.32	-1195.16	9.26	1564.34	-1194.07	123.31	1558.64	875.16	275.99	77.69	277.61	271.73	79.53	876.27
5.43000	-789.53	98.56	37.55	-814.88	93.83	38.96	-990.54	127.57	23.06	-983.53	132.93	68.06	-1274.09	17.87	16.66	-1293.62	31.85	23.70	-1445.50	19.70	57.47	-1433.64	16.82	104.74	-1063.48	53.88	1187.91	0.00	0.00	0.00	-1032.34	14.20	1545.43	-1026.18	120.57	1541.62	-1190.20	11.93	1565.63	-1189.44	125.02	1559.77	875.29	276.12	77.67	277.09	271.59	79.32	876.36
5.44000	-787.38	98.43	36.68	-814.47	94.02	38.11	-991.17	126.92	22.61	-982.49	133.27	68.28	-1274.37	17.60	16.70	-1294.01	31.85	23.76	-1443.35	18.89	61.17	-1430.95	15.52	108.05	-1057.29	55.02	1189.86	0.00	0.00	0.00	-1027.04	16.64	1547.45	-1020.81	123.13	1542.96	-1186.04	15.90	1567.22	-1185.70	124.74	1560.84	874.79	276.13	77.51	276.33	271.81	79.24	876.90
5.45000	-787.74	97.82	35.90	-812.68	93.71	37.48	-990.04	128.31	23.24	-981.57	133.78	68.64	-1270.37	17.60	17.68	-1292.06	31.84	24.66	-1440.78	18.06	65.23	-1428.39	14.66	111.40	-1050.49	56.48	1191.82	0.00	0.00	0.00	-1022.10	18.81	1549.28	-1016.15	125.42	1544.17	-1180.83	18.10	1568.71	-1180.62	127.02	1561.57	875.08	276.02	77.53	277.18	271.52	79.38	876.78
5.46000	-790.26	96.46	33.52	-814.52	92.61	35.65	-990.30	127.43	23.00	-981.34	132.96	68.47	-1272.71	17.68	16.95	-1291.88	31.57	25.13	-1437.75	17.22	69.69	-1425.22	13.63	114.71	-1044.46	57.26	1193.82	0.00	0.00	0.00	-1016.99	21.18	1551.36	-1011.12	127.62	1545.76	-1175.13	20.07	1570.20	-1175.77	128.89	1562.35	875.49	276.02	77.64	277.42	271.37	79.45	876.33
5.47000	-788.51	96.33	32.60	-813.47	92.59	34.50	-990.74	126.61	22.65	-980.89	132.36	68.51	-1272.80	17.11	16.86	-1290.65	31.15	25.95	-1435.81	16.85	73.40	-1421.68	12.67	118.36	-1035.64	58.60	1195.72	0.00	0.00	0.00	-1010.48	24.08	1553.81	-1005.03	130.08	1547.71	-1169.57	22.01	1571.72	-1170.99	130.40	1563.39	875.46	276.24	77.66	277.05	271.63	79.27	876.35
5.48000	-786.03	95.04	31.75	-813.49	91.79	32.74	-990.10	127.55	23.22	-980.13	132.21	68.61	-1272.00	17.44	17.20	-1291.07	30.90	26.44	-1433.26	16.04	77.30	-1417.20	10.65	122.27	-1029.11	60.06	1197.87	0.00	0.00	0.00	-1005.58	26.54	1555.87	-999.93	132.00	1549.30	-1164.68	24.96	1573.02	-1164.81	134.06	1564.40	875.64	275.96	77.79	276.76	271.68	79.25	876.20
5.49000	-784.24	95.20	30.75	-813.39	91.40	31.33	-989.55	127.71	23.56	-979.06	131.96	68.78	-1270.74	17.03	17.56	-1289.17	30.41	27.40	-1429.66	14.46	81.82	-1412.86	9.41	125.88	-1025.88	61.42	1199.69	0.00	0.00	0.00	-999.93	28.79	1557.77	-994.76	134.13	1550.83	-1158.07	25.25	1574.42	-1161.30	133.44	1565.18	875.20	275.93	77.69	276.95	271.57	79.30	876.17
5.50000	-785.81	95.09	29.14	-810.40	91.45	31.16	-989.74	126.75	23.45	-978.64	130.64	68.45	-1269.48	17.70	17.78	-1286.26	29.95	28.56	-1426.40	13.53	86.09	-1408.22	8.40	129.57	-1019.56	63.12	1201.34	0.00	0.00	0.00	-995.34	30.77	1559.55	-989.59	136.20	1552.33	-1153.21	27.82	1575.42	-1155.03	137.22	1565.82	875.89	275.92	77.71	277.51	271.75	79.58	876.37
5.51000	-784.64	94.15	28.54	-812.37	91.31	29.63	-989.27	126.70	23.71	-977.70	130.34	68.78	-1271.88	17.18	17.10	-1278.87	28.91	31.29	-1423.68	14.16	89.71	-1402.75	6.64	133.59	-1011.86	63.75	1202.86	0.00	0.00	0.00	-990.49	32.64	1561.09	-984.40	138.24	1553.69	-1147.41	28.85	1576.10	-1149.30	139.15	1566.51	875.17	275.89	77.59	277.10	271.58	79.47	876.18
5.52000	-785.54	94.87	27.86	-811.49	91.13	29.43	-988.93	126.72	24.22	-976.81	129.78	68.76	-1272.02	16.73	17.39	-1272.42	28.63	33.02	-1419.58	12.82	94.43	-1397.29	5.18	137.44	-1005.44	65.19	1204.20	0.00	0.00	0.00	-984.41	34.49	1562.44	-979.43	139.59	1555.02	-1142.87	31.46	1576.69	-1143.45	142.68	1566.67	875.25	276.04	77.69	276.37	271.77	79.11	876.73
5.53000	-787.32	93.80	26.43	-811.61	90.81	29.05	-988.94	125.79	24.18	-976.23	129.31	68.94	-1270.48	16.44	17.51	-1275.31	28.89	32.36	-1415.38	11.90	99.15	-1392.21	4.04	141.03	-997.03	66.09	1205.09	0.00	0.00	0.00	-980.19	36.01	1563.75	-974.43	140.94	1556.28	-1137.64	32.66	1577.12	-1137.92	145.03	1567.21	875.16	275.78	77.60	276.63	271.53	79.21	876.35
5.54000	-785.53	94.40	27.07	-811.01	91.12	29.02	-989.18	125.09	24.03	-976.05	128.45	68.72	-1269.60	15.90	17.65	-1274.78	29.04	32.22	-1411.00	10.79	103.91	-1386.74	2.68	145.12	-991.49	66.27	1205.82	0.00	0.00	0.00	-975.70	37.46	1564.83	-968.96	142.83	1557.33	-1132.16	33.15	1577.24	-1133.35	145.38	1567.54	874.72	276.05	77.49	276.88	271.37	79.37	876.68
5.55000	-784.72	94.13	26.73	-811.33	90.56	28.66	-988.79	125.32	24.34	-975.41	128.61	68.88	-1267.46	15.28	18.02	-1276.29	28.37	31.79	-1406.74	10.50	108.58	-1380.52	0.81	149.54	-985.25	67.67	1206.10	0.00	0.00	0.00	-969.91	39.04	1565.76	-963.61	144.36	1558.33	-1127.74	35.85	1577.46	-1128.26	146.54	1567.77	874.95	275.92	77.43	276.92	271.54	79.36	876.58
5.56000	-782.76	94.74	27.47	-810.14	90.76	28.88	-988.38	126.19	24.81	-975.51	128.18	68.69	-1268.01	15.51	17.47	-1277.23	28.11	31.33	-1402.22	10.20	113.39	-1374.33	-0.40	153.62	-977.80	69.96	1206.36	0.00	0.00	0.00	-964.22	40.54	1566.59	-958.58	145.43	1559.31	-1124.47	40.14	1577.67	-1123.41	147.40	1567.95	875.05	275.97	77.49	277.49	271.45	79.46	876.52
5.57000	-786.39	94.02	26.68	-812.83	91.19	28.24	-988.52	125.96	24.53	-975.96	127.59	68.41	-1265.20	14.65	17.54	-1278.16	27.07	31.27	-1396.71	9.16	118.72	-1367.39	-2.01	158.17	-973.63	69.84	1206.43	0.00	0.00	0.00	-958.84	41.80	1567.29	-953.25	146.87	1560.06	-1118.79	40.56	1577.74	-1117.60	150.50	1567.76	875.14	276.01	77.42	277.40	271.57	79.43	875.78
5.58000	-783.77	93.63	26.70	-810.89	90.85	28.20	-988.37	126.03	24.55	-975.83	127.76	68.41	-1263.68	14.70	17.00	-1278.36	27.10	31.08	-1392.07	9.23	123.85	-1360.19	-3.67	162.72	-967.28	70.73	1206.66	0.00	0.00	0.00	-954.23	43.10	1567.92	-947.67	148.50	1560.65	-1113.07	41.22	1577.66	-1112.53	151.90	1567.79	874.89	275.85	77.43	277.50	271.64	79.67	876.15
5.59000	-780.98	93.78	27.67	-811.45	91.19	27.94	-988.56	125.85	24.44	-975.91	127.87	68.33	-1263.32	13.71	16.22	-1275.65	26.45	31.75	-1385.60	8.11	129.75	-1352.86	-4.64	167.13	-960.60	71.15	1206.84	0.00	0.00	0.00	-949.11	44.42	1568.46	-942.50	149.61	1561.17	-1107.39	41.93	1577.72	-1107.94	152.48	1568.02	874.92	275.76	77.50	278.17	271.50	79.68	876.86
5.60000	-787.58	94.22	25.84	-811.16	91.45	27.99	-988.37	125.99	24.34	-975.73	128.43	68.46	-1261.43	13.06	15.64	-1273.63	25.73	32.42	-1378.72	6.99	135.83	-1344.83	-5.87	171.70	-953.43	72.60	1206.81	0.00	0.00	0.00	-943.45	45.67	1568.85	-937.51	150.41	1561.59	-1102.75	44.32	1577.81	-1102.00	155.28	1568.01	875.24	275.88	77.61	277.01	271.43	79.37	876.25
5.61000	-786.30	94.93	25.90	-813.77	91.08	26.67	-988.19	126.28	24.41	-975.80	128.38	68.44	-1260.46	12.35	14.67	-1270.83	24.61	33.36	-1371.71	5.95	141.65	-1336.39	-7.21	176.59	-949.48	73.68	1207.19	0.00	0.00	0.00	-939.82	47.15	1569.30	-932.18	151.83	1561.96	-1098.44	47.20	1578.14	-1097.52	155.97	1568.12	874.83	275.93	77.51	277.22	271.59	79.45	876.53
5.62000	-784.85	94.39	26.48	-813.25	91.04	26.81	-988.21	126.22	24.43	-975.50	128.63	68.61	-1257.31	11.53	13.73	-1267.55	23.21	34.23	-1365.52	5.53	147.13	-1327.56	-8.61	181.68	-945.68	74.76	1207.11	0.00	0.00	0.00	-935.01	48.37	1569.66	-926.92	153.17	1562.14	-1093.17	48.18	1578.33	-1092.62	156.93	1568.24	874.63	275.99	77.46	277.00	271.57	79.44	876.52
5.63000	-783.85	94.02	26.38	-811.87	90.51	27.17	-988.35	125.88	24.25	-975.22	128.77	68.63	-1253.01	9.74	13.18	-1261.27	21.00	35.71	-1360.56	6.23	152.31	-1318.77	-9.81	186.96	-938.68	75.18	1207.53	0.00	0.00	0.00	-929.06	49.61	1569.98	-921.58	154.86	1562.29	-1087.96	49.38	1578.61	-1087.43	158.39	1568.55	874.57	275.94	77.22	277.33	271.31	79.63	876.28
5.64000	-786.24	93.97	25.33	-811.95	91.16	26.75	-988.56	125.19	24.11	-974.91	128.77	68.66	-1247.34	8.65	12.35	-1255.96	19.02	36.69	-1355.83	6.03	157.76	-1310.25	-10.24	191.66	-935.66	75.48	1208.15	0.00	0.00	0.00	-924.33	50.89	1570.27	-916.57	155.96	1562.49	-1081.96	49.29	1579.09	-1082.10	160.23	1568.79	875.25	276.04	77.51	276.96	271.36	79.50	877.04
5.65000	-783.86	94.09	26.13	-812.02	90.89	26.75	-988.28	125.45	24.34	-974.89	128.15	68.58	-1242.64	6.29	11.04	-1249.08	16.52	38.31	-1347.43	4.09	164.13	-1300.62	-11.39	196.55	-932.13	75.71	1208.47	0.00	0.00	0.00	-918.98	52.03	1570.52	-911.80	156.88	1562.59	-1078.14	52.31	1579.32	-1076.82	162.39	1568.83	875.07	275.79	77.59	277.75	271.45	79.60	876.69
5.66000	-784.00	93.84	25.81	-813.62	90.52	26.66	-987.95	125.85	24.65	-974.09	128.74	68.90	-1237.67	3.11	11.31	-1243.55	13.20	39.64	-1337.22	3.70	169.20	-1290.69	-13.13	201.34	-935.87	78.78	1208.49	0.00	0.00	0.00	-914.81	53.34	1570.82	-906.91	158.14	1562.61	-1073.63	54.11	1579.66	-1071.66	163.96	1569.12	875.28	275.91	77.59	276.72	271.53	79.25	876.31
5.67000	-786.49	93.11	25.06	-814.46	90.87	26.10	-987.97	125.29	24.57	-974.02	127.86	68.85	-1230.34	-0.96	13.54	-1234.83	9.49	41.95	-1326.30	2.28	173.95	-1280.58	-14.23	204.93	-930.75	79.72	1208.64	0.00	0.00	0.00	-909.12	54.34	1571.10	-902.06	159.30	1562.80	-1069.49	56.55	1580.37	-1067.09	164.72	1569.52	875.13	275.87	77.47	277.03	271.51	79.48	876.05
5.68000	-784.21	93.18	25.47	-812.93	90.40	26.55	-987.53	125.67	25.03	-974.21	126.53	68.51	-1220.01	-5.65	17.29	-1226.60	4.74	44.51	-1315.36	1.67	177.85	-1271.00	-14.34	208.01	-917.91	79.91	1209.30	0.00	0.00	0.00	-905.12	55.46	1571.44	-897.24	160.64	1562.78	-1063.79	56.00	1580.77	-1062.55	165.17	1569.84	875.03	276.24	77.56	276.96	271.34	79.40	876.37
5.69000	-784.34	92.89	25.35	-811.79	90.13	26.72	-987.72	125.16	25.05	-973.56	126.92	68.96	-1209.67	-12.18	20.69	-1215.50	-0.74	47.52	-1305.60	1.91	180.02	-1260.61	-15.14	210.94	-908.24	80.91	1209.59	0.00	0.00	0.00	-901.20	56.55	1571.78	-892.86	161.54	1562.94	-1058.69	56.37	1581.28	-1057.93	166.32	1570.04	875.56	275.94	77.77	276.86	271.20	79.45	876.74
5.70000	-786.04	92.68	24.89	-811.30	90.04	26.81	-987.23	125.43	25.50	-973.81	125.41	68.58	-1200.77	-20.53	22.73	-1203.45	-5.48	50.17	-1295.13	0.81	181.40	-1250.22	-15.43	213.09	-910.29	81.35	1209.87	0.00	0.00	0.00	-895.91	57.47	1572.03	-888.43	162.46	1562.99	-1054.28	57.45	1581.85	-1053.77	166.68	1570.53	875.47	275.82	77.78	276.45	271.29	79.32	876.48
5.71000	-784.15	92.70	25.18	-811.85	89.57	26.57	-987.39	124.79	25.38	-973.59	125.10	68.65	-1187.38	-27.66	25.11	-1191.51	-10.54	51.88	-1284.00	-0.47	182.04	-1239.10	-16.40	214.66	-906.39	81.23	1209.99	0.00	0.00	0.00	-890.90	58.20	1572.27	-884.18	163.11	1563.17	-1049.59	57.63	1582.35	-1049.47	166.97	1571.00	875.16	275.80	77.56	276.62	271.52	79.26	876.33
5.72000	-783.17	93.30	25.51	-812.02	89.36	26.57	-988.06	123.85	25.30	-973.33	124.98	68.90	-1172.27	-31.71	28.67	-1179.64	-15.61	52.88	-1272.36	-1.94	181.82	-1228.12	-16.69	214.83	-899.05	82.10	1210.46	0.00	0.00	0.00	-886.87	58.90	1572.46	-880.08	163.67	1563.44	-1045.16	57.98	1582.75	-1045.30	167.89	1571.54	875.26	275.95	77.63	276.71	271.52	79.36	876.47
5.73000	-781.47	92.00	25.07	-810.52	89.24	26.96	-987.89	124.24	25.70	-972.71	125.70	69.45	-1157.04	-35.89	31.43	-1166.56	-21.10	53.26	-1259.84	-4.08	180.94	-1216.22	-18.37	214.78	-891.66	82.45	1211.05	0.00	0.00	0.00	-882.92	59.40	1572.63	-875.86	164.74	1563.59	-1040.98	58.49	1583.16	-1040.39	169.39	1571.68	875.33	275.92	77.65	276.97	271.44	79.42	876.34
5.74000	-781.76	91.74	25.15	-811.33	89.40	27.00	-987.92	124.34	26.01	-973.15	124.48	69.08	-1139.59	-41.46	33.27	-1151.27	-26.28	53.73	-1248.03	-5.68	178.83	-1204.53	-19.04	213.79	-890.06	82.51	1210.95	0.00	0.00	0.00	-878.43	59.96	1572.76	-872.19	164.83	1564.00	-1036.66	58.35	1583.52	-1037.08	168.50	1572.30	875.13	275.99	77.46	277.11	271.40	79.39	876.51
5.75000	-785.09	91.66	24.01	-812.03	89.80	26.98	-987.83	124.41	26.21	-973.00	124.30	69.24	-1124.88	-46.92	33.65	-1135.64	-31.21	54.03	-1235.17	-8.29	176.20	-1192.52	-20.23	212.10	-886.69	82.95	1211.14	0.00	0.00	0.00	-873.99	60.36	1572.93	-868.55	164.92	1564.36	-1033.04	59.10	1583.66	-1033.82	168.32	1572.65	874.81	275.93	77.50	276.76	271.28	79.25	876.64
5.76000	-780.55	92.43	25.34	-810.03	88.96	27.40	-988.12	123.91	26.14	-972.97	123.98	69.35	-1107.81	-52.44	34.15	-1118.01	-36.09	54.06	-1221.69	-11.03	172.63	-1180.17	-21.65	209.65	-883.25	84.22	1211.36	0.00	0.00	0.00	-870.53	60.61	1573.12	-864.70	165.47	1564.68	-1029.49	59.64	1583.72	-1030.47	167.97	1573.12	875.13	275.75	77.56	276.91	271.52	79.29	876.27
5.77000	-781.64	92.31	25.19	-811.49	88.81	27.07	-988.09	123.66	26.35	-972.76	124.02	69.57	-1091.43	-57.57	34.26	-1100.98	-40.37	53.35	-1206.40	-15.81	169.17	-1167.67	-22.83	206.29	-880.65	85.91	1211.48	0.00	0.00	0.00	-867.43	60.75	1573.24	-861.07	165.80	1565.11	-1025.60	59.35	1583.81	-1027.30	166.99	1573.38	875.70	275.70	77.87	277.08	271.46	79.36	876.14
5.78000	-781.91	92.17	25.08	-809.57	89.01	27.61	-988.19	123.53	26.58	-972.24	124.22	69.86	-1070.71	-62.81	34.82	-1084.56	-44.26	52.04	-1192.35	-18.19	164.08	-1154.56	-24.69	202.58	-877.37	86.96	1211.61	0.00	0.00	0.00	-864.05	60.96	1573.41	-857.52	165.85	1565.56	-1021.05	57.75	1583.75	-1023.19	168.27	1573.78	875.04	275.88	77.61	277.65	271.24	79.52	876.23
5.79000	-782.58	91.75	24.87	-811.70	88.64	27.07	-988.60	122.50	26.43	-972.57	122.94	69.48	-1053.17	-67.73	34.77	-1064.80	-48.98	51.61	-1177.51	-21.07	158.50	-1140.73	-26.84	198.40	-873.89	86.77	1211.70	0.00	0.00	0.00	-859.64	61.16	1573.54	-853.85	166.49	1565.86	-1018.20	58.79	1583.89	-1019.82	168.17	1574.27	875.21	275.77	77.58	276.95	271.51	79.26	876.49
5.80000	-784.79	91.67	24.23	-809.43	88.21	27.66	-987.95	123.17	27.00	-972.30	122.91	69.66	-1033.40	-71.60	34.80	-1045.34	-53.67	51.00	-1161.30	-24.98	152.85	-1127.04	-28.07	193.36	-870.33	87.61	1211.73	0.00	0.00	0.00	-855.88	61.14	1573.67	-850.72	166.29	1566.30	-1014.34	58.04	1583.88	-1016.94	167.40	1574.23	875.41	275.96	77.65	276.99	271.48	79.31	876.29
5.81000	-782.13	91.51	25.10	-808.39	88.11	27.56	-988.03	122.69	27.09	-972.33	122.04	69.53	-1009.07	-74.83	35.60	-1024.00	-57.56	50.29	-1145.43	-27.51	146.24	-1112.17	-30.31	188.12	-867.31	88.69	1211.81	0.00	0.00	0.00	-852.96	61.09	1573.89	-847.77	165.89	1566.72	-1011.19	58.14	1583.72	-1013.10	168.16	1574.35	875.26	275.68	77.58	277.52	271.29	79.43	876.57
5.82000	-779.56	92.54	26.07	-808.49	88.24	27.74	-988.19	121.93	27.09	-972.17	121.45	69.48	-985.25	-78.52	35.34	-1003.37	-60.60	48.88	-1128.77	-30.27	139.52	-1096.47	-32.94	182.88	-863.91	88.40	1211.66	0.00	0.00	0.00	-850.34	61.12	1574.13	-844.67	165.56	1567.07	-1008.17	58.22	1583.65	-1010.20	167.38	1574.28	874.84	275.83	77.57	276.99	271.31	79.38	875.89
5.83000	-779.22	92.25	26.19	-809.36	88.49	27.63	-987.79	122.16	27.62	-971.83	120.98	69.52	-964.55	-81.15	34.53	-980.02	-63.91	47.82	-1111.29	-33.04	132.81	-1080.90	-35.23	177.08	-861.62	89.98	1211.43	0.00	0.00	0.00	-846.85	61.12	1574.35	-841.33	166.00	1567.30	-1005.14	58.30	1583.40	-1007.22	166.75	1574.29	875.12	276.02	77.64	277.03	271.52	79.38	876.28
5.84000	-779.60	92.38	26.51	-809.91	88.04	27.77	-987.98	121.30	27.53	-971.62	120.56	69.48	-941.23	-84.11	33.99	-959.87	-66.29	45.82	-1093.52	-35.87	125.82	-1064.15	-38.17	171.27	-857.42	89.10	1211.21	0.00	0.00	0.00	-842.93	60.86	1574.44	-838.11	165.97	1567.52	-1002.00	57.83	1583.21	-1004.52	166.59	1574.19	875.47	275.95	77.65	276.74	271.44	79.19	876.53
5.85000	-781.30	92.46	25.84	-810.34	88.20	27.65	-987.49	121.71	27.81	-971.50	119.56	69.08	-918.46	-86.17	33.46	-938.57	-68.44	44.28	-1076.24	-37.67	118.34	-1047.88	-39.81	165.05	-853.91	88.06	1210.78	0.00	0.00	0.00	-840.56	60.61	1574.52	-834.92	166.02	1567.68	-999.10	57.79	1583.05	-1000.31	168.01	1573.93	875.05	276.04	77.57	276.18	271.48	79.14	876.24
5.86000	-781.26	91.81	26.11	-809.06	87.58	28.09	-987.85	120.59	27.54	-970.92	119.86	69.33	-897.67	-87.74	32.71	-917.42	-70.49	42.81	-1058.20	-39.58	111.06	-1030.75	-42.17	159.16	-851.76	89.37	1210.47	0.00	0.00	0.00	-836.98	60.43	1574.56	-832.30	165.15	1567.84	-996.04	57.42	1582.83	-997.19	167.90	1574.01	875.07	276.15	77.66	276.86	271.38	79.33	875.45
5.87000	-779.66	92.54	26.64	-809.86	87.02	28.00	-987.58	120.83	28.01	-970.47	120.03	69.57	-877.04	-88.39	32.21	-895.17	-71.43	41.92	-1038.67	-43.16	104.49	-1013.85	-43.97	153.15	-849.96	90.79	1210.19	0.00	0.00	0.00	-833.62	60.09	1574.64	-829.44	164.82	1567.86	-992.90	56.94	1582.68	-994.40	167.38	1573.81	875.66	275.83	77.85	276.22	271.31	79.18	875.70
5.88000	-781.94	92.67	26.83	-808.83	86.81	28.45	-987.85	120.10	27.90	-969.89	119.89	69.76	-854.26	-88.48	32.27	-873.16	-72.18	41.27	-1019.54	-44.90	97.40	-996.69	-45.42	147.25	-847.70	91.31	1209.99	0.00	0.00	0.00	-831.21	59.74	1574.57	-826.33	164.78	1567.84	-989.84	56.21	1582.51	-991.20	167.08	1573.56	875.27	275.72	77.60	277.18	271.59	79.40	876.11
5.89000	-779.22	93.09	28.11	-810.17	87.17	28.27	-987.48	120.74	28.37	-969.80	119.15	69.56	-832.41	-88.71	32.51	-851.05	-72.09	41.01	-999.81	-47.45	91.10	-979.01	-47.34	141.70	-844.63	90.75	1209.68	0.00	0.00	0.00	-828.32	59.24	1574.42	-823.52	164.38	1567.80	-986.67	55.27	1582.45	-988.94	165.09	1573.75	875.50	275.84	77.59	277.27	271.46	79.36	876.65
5.90000	-782.57	93.35	27.94	-806.22	86.98	29.77	-987.82	119.83	28.11	-969.57	118.87	69.48	-808.02	-87.50	33.59	-828.64	-71.70	41.05	-980.50	-48.58	84.48	-961.15	-48.80	136.00	-842.34	91.54	1209.48	0.00	0.00	0.00	-824.46	58.76	1574.21	-820.74	163.82	1567.73	-984.03	54.88	1582.37	-986.79	163.43	1573.84	875.21	275.64	77.52	277.35	271.30	79.46	876.84
5.91000	-783.04	94.53	28.74	-807.41	87.11	30.26	-987.42	120.70	28.43	-969.75	118.31	69.36	-787.09	-87.07	34.25	-806.23	-71.12	41.26	-959.69	-51.03	78.83	-943.38	-49.95	130.46	-839.71	91.90	1209.24	0.00	0.00	0.00	-822.77	58.21	1574.14	-817.99	163.12	1567.75	-981.35	54.35	1582.19	-984.39	162.37	1573.80	875.08	275.65	77.51	277.28	271.25	79.56	876.27
5.92000	-779.85	95.22	30.51	-809.52	86.58	30.27	-988.05	119.45	27.92	-969.31	118.56	69.35	-763.70	-85.76	35.42	-784.93	-69.78	41.49	-939.57	-52.12	72.97	-925.44	-50.92	125.27	-836.83	91.52	1208.85	0.00	0.00	0.00	-819.21	57.36	1573.85	-815.24	162.35	1567.74	-977.84	52.58	1582.01	-980.96	162.56	1573.73	875.21	275.94	77.61	276.93	271.45	79.40	876.12
5.93000	-778.93	95.64	31.27	-807.85	87.50	31.18	-988.13	119.48	27.78	-969.27	118.54	69.29	-742.06	-84.33	36.28	-762.90	-68.39	41.95	-919.53	-52.80	67.25	-906.77	-52.31	120.55	-834.54	92.19	1208.65	0.00	0.00	0.00	-815.96	56.54	1573.61	-812.52	161.64	1567.68	-974.85	51.43	1581.77	-977.55	162.17	1573.73	874.68	275.66	77.40	277.39	271.31	79.58	876.31
5.94000	-783.01	89.79	26.40	-806.50	88.36	32.32	-988.09	119.67	27.78	-969.38	118.39	69.18	-720.42	-81.91	37.24	-740.79	-66.88	42.69	-898.35	-54.53	62.68	-888.32	-52.66	115.79	-832.11	92.03	1208.26	0.00	0.00	0.00	-813.03	55.56	1573.40	-809.96	160.42	1567.74	-972.20	50.56	1581.54	-975.26	160.44	1573.96	874.89	275.66	77.40	276.70	271.47	79.34	876.30
5.95000	-783.21	89.75	26.73	-805.08	88.84	33.08	-988.16	119.47	27.59	-969.47	118.43	69.03	-697.60	-79.87	38.59	-720.26	-65.23	43.11	-877.68	-54.79	58.12	-869.70	-53.04	111.65	-828.95	91.01	1208.00	0.00	0.00	0.00	-811.20	54.42	1573.03	-811.64	159.82	1567.66	-969.12	48.88	1581.19	-973.36	157.90	1574.01	874.63	275.67	77.33	276.87	271.31	79.33	876.20
5.96000	-781.16	89.94	27.02	-803.82	89.81	34.17	-987.56	120.81	28.13	-969.16	119.11	69.19	-676.52	-77.31	39.70	-699.03	-62.96	43.80	-857.26	-54.79	54.11	-851.38	-52.84	107.72	-825.33	89.01	1207.45	0.00	0.00	0.00	-808.27	53.39	1572.74	-806.73	158.66	1567.24	-966.37	47.68	1580.94	-970.05	157.11	1574.11	874.65	276.00	77.38	276.60	271.34	79.23	876.59
5.97000	-782.58	90.65	26.39	-799.24	93.39	39.02	-988.14	119.92	27.56	-969.11	119.16	69.14	-655.87	-75.11	41.03	-678.43	-60.94	44.77	-837.17	-54.48	50.49	-833.22	-52.22	104.38	-823.01	88.67	1207.09	0.00	0.00	0.00	-804.97	52.07	1572.35	-803.43	157.67	1567.36	-963.51	46.40	1580.56	-967.20	156.43	1574.06	874.46	275.83	77.39	276.74	271.38	79.28	876.74
5.98000	-772.94	88.05	32.73	-799.36	93.60	37.95	-988.20	120.04	27.63	-969.22	119.22	69.12	-635.37	-72.71	42.82	-657.65	-58.22	46.27	-817.25	-53.61	47.66	-814.62	-52.05	101.92	-820.84	89.35	1206.83	0.00	0.00	0.00	-802.38	50.75	1572.09	-801.44	156.33	1567.32	-960.51	44.76	1580.14	-964.41	154.68	1573.76	875.05	275.77	77.43	276.52	271.38	79.21	876.31
5.99000	-768.97	102.04	40.66	-802.02	92.01	35.93	-988.39	119.73	27.41	-968.99	119.33	69.16	-615.09	-70.16	45.32	-637.81	-56.05	48.28	-797.59	-52.83	45.41	-796.73	-51.36	99.71	-817.78	88.40	1206.45	0.00	0.00	0.00	-799.30	49.21	1571.70	-799.63	155.27	1567.19	-957.83	43.50	1579.77	-962.01	152.51	1573.71	874.88	275.80	77.56	277.67	271.62	79.55	876.51
6.00000	-779.74	90.02	29.80	-797.61	92.47	36.11	-987.88	120.47	27.73	-968.65	120.04	69.42	-597.33	-67.54	47.94	-617.41	-53.45	51.44	-778.36	-51.69	43.82	-779.68	-49.98	97.64	-815.06	88.46	1206.23	0.00	0.00	0.00	-796.34	47.60	1571.23	-796.71	153.43	1567.12	-955.22	42.56	1579.21	-958.41	152.35	1573.60	875.45	275.83	77.72	277.02	271.48	79.30	876.29
6.01000	-780.04	91.62	29.12	-803.16	91.68	33.42	-988.05	120.24	27.68	-969.03	119.50	69.10	-576.56	-64.86	52.75	-599.21	-51.25	54.57	-759.67	-49.75	42.46	-762.45	-48.89	96.42	-812.34	88.61	1205.71	0.00	0.00	0.00	-793.76	46.01	1570.80	-790.66	151.74	1567.39	-952.41	41.22	1578.73	-955.07	151.60	1573.21	875.46	275.88	77.64	276.82	271.29	79.27	876.84
6.02000	-770.38	92.02	31.23	-807.47	91.00	31.49	-988.13	120.18	27.67	-968.49	120.20	69.44	-557.59	-62.00	57.70	-580.32	-48.43	59.08	-740.87	-48.06	41.74	-745.64	-47.71	95.59	-809.02	87.83	1205.22	0.00	0.00	0.00	-790.89	44.42	1570.30	-786.84	150.24	1567.29	-949.19	39.16	1578.22	-952.16	149.63	1573.17	875.24	275.83	77.64	276.96	271.50	79.37	877.29
6.03000	-775.15	93.68	29.50	-807.19	88.76	30.15	-988.20	119.84	27.43	-968.81	119.44	69.05	-541.68	-59.48	62.85	-562.54	-46.59	63.73	-722.81	-45.99	41.20	-729.55	-46.12	94.90	-807.09	89.31	1204.83	0.00	0.00	0.00	-788.95	42.95	1569.78	-783.97	148.51	1567.10	-946.20	37.64	1577.68	-949.35	148.29	1572.98	874.74	276.09	77.48	277.79	271.37	79.57	877.10
6.04000	-775.93	97.94	31.03	-807.23	88.39	29.65	-988.12	120.39	27.73	-968.84	119.54	69.06	-523.88	-57.26	68.39	-545.48	-44.29	68.66	-705.08	-44.53	41.27	-713.87	-44.85	94.77	-803.38	87.29	1204.29	0.00	0.00	0.00	-785.87	41.28	1569.17	-780.98	146.90	1566.93	-943.29	36.29	1577.08	-945.57	147.75	1572.80	874.95	275.67	77.56	277.07	271.45	79.36	876.58
6.05000	-781.03	93.90	26.69	-808.53	88.77	29.13	-987.81	120.88	27.83	-968.79	119.51	68.89	-506.29	-55.33	74.26	-525.70	-41.98	74.56	-687.97	-43.27	41.89	-698.33	-44.39	95.42	-800.50	86.65	1203.80	0.00	0.00	0.00	-782.38	39.72	1568.56	-778.00	145.10	1566.69	-940.10	34.65	1576.41	-943.03	145.29	1572.77	874.93	275.86	77.54	277.68	271.29	79.46	876.63
6.06000	-780.64	94.15	26.84	-809.40	87.87	28.78	-987.92	120.79	27.72	-968.53	120.16	68.97	-491.33	-52.74	79.15	-513.85	-41.73	77.88	-670.99	-43.23	43.70	-683.43	-43.78	96.34	-798.38	87.22	1203.22	0.00	0.00	0.00	-778.57	38.07	1567.84	-774.84	143.45	1566.41	-936.96	32.86	1575.86	-940.83	141.93	1572.73	875.05	275.98	77.35	277.19	271.64	79.36	876.57
6.07000	-782.30	93.17	26.08	-808.82	88.25	28.93	-988.05	120.75	27.63	-968.03	121.25	69.35	-476.67	-50.60	84.09	-499.06	-39.88	82.32	-655.46	-42.43	45.19	-668.98	-43.45	97.71	-795.18	86.37	1202.69	0.00	0.00	0.00	-775.14	36.49	1567.20	-771.58	142.11	1566.13	-934.09	31.81	1575.32	-937.23	141.60	1572.34	875.12	275.67	77.43	277.15	271.61	79.44	876.23
6.08000	-784.73	93.16	25.46	-811.32	87.66	27.92	-988.31	120.49	27.22	-968.05	121.55	69.33	-462.71	-48.13	88.53	-484.87	-37.38	86.69	-641.15	-41.26	46.85	-655.45	-43.31	99.37	-791.66	85.11	1202.11	0.00	0.00	0.00	-772.24	34.89	1566.48	-768.19	140.63	1565.84	-930.77	30.15	1574.74	-933.22	141.44	1572.28	875.10	275.98	77.57	275.97	271.50	79.08	876.06
6.09000	-781.88	93.27	26.06	-810.23	88.05	27.74	-988.29	120.82	27.26	-968.32	121.53	69.22	-448.59	-46.00	92.98	-471.68	-35.77	90.37	-626.84	-41.38	49.24	-643.06	-42.48	100.96	-788.89	85.51	1201.56	0.00	0.00	0.00	-769.15	33.32	1565.83	-765.09	138.77	1565.58	-927.39	28.52	1574.09	-929.87	139.99	1572.13	875.45	275.90	77.59	277.28	271.46	79.58	875.86
6.10000	-783.59	93.01	25.56	-813.57	87.57	27.07	-988.13	121.13	27.15	-968.50	121.74	69.09	-437.50	-43.96	96.87	-459.18	-33.30	94.80	-614.27	-40.25	51.14	-630.79	-42.82	103.07	-786.13	85.93	1201.12	0.00	0.00	0.00	-765.40	31.74	1565.05	-761.38	138.02	1565.22	-923.84	26.55	1573.56	-926.88	137.31	1572.00	875.58	275.69	77.81	277.28	271.36	79.59	876.21
6.11000	-782.12	93.28	26.07	-811.28	88.15	27.43	-988.27	121.31	26.98	-968.65	121.69	68.87	-427.07	-41.67	101.57	-448.12	-31.76	99.37	-602.51	-39.45	53.03	-619.80	-42.87	104.99	-782.58	85.19	1200.88	0.00	0.00	0.00	-761.84	30.37	1564.40	-758.04	136.21	1564.88	-920.76	25.53	1573.08	-924.31	134.93	1571.83	875.13	275.95	77.57	277.12	271.14	79.53	876.25
6.12000	-781.96	93.41	26.02	-810.39	87.92	27.82	-988.27	121.23	26.97	-967.92	123.08	69.58	-416.49	-39.81	106.80	-438.27	-29.78	104.30	-591.46	-39.52	55.15	-610.11	-42.14	106.49	-779.52	84.47	1200.47	0.00	0.00	0.00	-758.77	29.08	1563.75	-754.40	134.98	1564.44	-917.39	24.29	1572.47	-920.75	133.91	1571.52	875.21	276.06	77.60	277.70	271.17	79.62	876.80
6.13000	-784.66	93.39	25.27	-808.99	88.47	27.87	-988.40	121.10	26.93	-967.99	122.79	69.30	-406.78	-38.51	112.50	-429.38	-28.12	109.38	-581.80	-38.92	56.54	-601.23	-41.92	107.90	-776.58	83.90	1199.97	0.00	0.00	0.00	-755.45	27.67	1563.00	-750.95	133.08	1564.00	-914.08	23.16	1571.96	-916.70	133.46	1571.37	875.61	275.77	77.48	277.16	271.30	79.50	876.89
6.14000	-784.49	92.81	25.41	-809.98	88.27	27.68	-988.52	120.89	26.76	-968.26	122.62	69.36	-398.22	-37.36	117.48	-421.64	-27.85	113.53	-573.33	-38.03	57.47	-593.57	-41.35	108.91	-773.76	83.10	1199.52	0.00	0.00	0.00	-751.25	26.12	1562.24	-747.30	131.82	1563.50	-910.38	21.40	1571.41	-912.81	132.77	1571.07	875.41	275.90	77.47	277.07	271.68	79.40	876.53
6.15000	-784.34	92.86	25.44	-812.41	88.94	26.77	-988.50	121.12	26.86	-968.13	122.85	69.42	-391.71	-36.31	120.81	-414.59	-26.73	116.89	-565.38	-37.87	58.62	-586.41	-41.28	109.94	-770.46	82.27	1199.00	0.00	0.00	0.00	-748.04	24.63	1561.42	-743.69	130.39	1562.99	-906.60	19.86	1570.93	-909.50	130.65	1570.79	875.77	275.84	77.74	277.43	271.61	79.54	876.19
6.16000	-783.03	93.18	25.60	-810.65	88.98	27.22	-989.00	120.12	26.43	-968.44	122.43	69.14	-386.43	-35.70	122.98	-408.29	-26.70	118.86	-558.21	-38.48	59.81	-579.82	-41.34	110.78	-766.69	81.08	1198.36	0.00	0.00	0.00	-745.04	23.43	1560.67	-739.95	129.17	1562.40	-903.42	19.48	1570.48	-906.33	128.32	1570.68	875.20	275.90	77.59	277.44	271.46	79.56	875.97
6.17000	-783.52	93.45	25.48	-811.79	88.57	27.03	-988.71	120.64	26.68	-968.26	122.76	69.28	-381.33	-35.64	123.33	-402.57	-25.15	119.84	-552.63	-37.95	60.28	-574.25	-41.04	111.26	-762.64	79.23	1198.09	0.00	0.00	0.00	-741.18	22.14	1559.83	-736.28	127.70	1561.92	-899.46	17.77	1570.05	-901.43	129.61	1570.30	875.00	275.74	77.49	277.53	271.47	79.56	876.10
6.18000	-785.37	93.62	25.36	-811.38	89.23	27.14	-988.39	121.47	26.90	-968.04	123.23	69.43	-373.72	-34.99	123.97	-397.73	-25.12	119.68	-547.98	-37.53	60.39	-569.26	-40.87	111.49	-760.36	80.63	1197.64	0.00	0.00	0.00	-737.96	20.94	1559.09	-732.34	126.78	1561.23	-895.73	16.56	1569.57	-897.71	128.10	1570.14	875.03	275.82	77.42	277.48	271.25	79.52	876.74
6.19000	-784.35	93.93	25.43	-812.57	88.68	26.93	-988.25	121.82	26.84	-968.25	123.36	69.36	-372.10	-34.89	122.30	-393.58	-24.71	118.58	-544.35	-36.88	60.10	-565.12	-40.51	111.40	-757.40	80.73	1197.00	0.00	0.00	0.00	-733.77	19.66	1558.26	-728.38	126.14	1560.61	-892.09	15.75	1569.09	-894.19	126.50	1569.82	875.03	276.00	77.51	277.12	271.30	79.55	876.38
6.20000	-784.90	93.87	25.43	-810.94	89.64	27.11	-988.48	121.78	26.73	-968.26	123.84	69.46	-368.65	-34.71	120.78	-390.20	-24.68	117.09	-541.27	-36.83	59.79	-562.03	-39.83	110.83	-753.83	80.47	1196.69	0.00	0.00	0.00	-730.40	18.68	1557.49	-724.64	124.52	1560.16	-888.32	14.75	1568.66	-890.39	125.41	1569.87	875.08	276.13	77.54	277.45	271.32	79.50	876.23
6.21000	-783.72	93.73	25.49	-811.89	89.19	26.93	-988.29	122.26	26.63	-968.06	124.18	69.51	-365.33	-34.92	118.95	-387.71	-24.77	115.36	-539.17	-36.41	58.89	-559.56	-39.14	109.83	-750.46	79.15	1196.26	0.00	0.00	0.00	-726.08	17.62	1556.69	-720.79	123.29	1559.49	-884.35	13.44	1568.15	-886.03	124.85	1569.44	875.22	276.02	77.54	277.90	271.60	79.61	876.39
6.22000	-783.28	94.65	25.88	-810.83	89.59	27.08	-988.61	121.63	26.33	-968.25	123.97	69.50	-364.18	-34.70	117.21	-385.87	-24.67	113.59	-537.68	-35.92	57.58	-557.47	-39.20	108.89	-748.34	79.15	1195.76	0.00	0.00	0.00	-722.67	16.44	1555.93	-716.69	122.48	1558.81	-880.48	12.60	1567.71	-882.56	122.55	1569.22	875.10	275.70	77.49	277.66	271.71	79.51	876.88
6.23000	-783.35	94.01	25.66	-811.06	89.94	26.78	-988.24	122.32	26.74	-968.22	123.91	69.52	-360.45	-34.21	116.10	-384.63	-24.20	111.87	-536.43	-36.24	56.29	-556.23	-38.91	107.40	-745.24	78.57	1195.08	0.00	0.00	0.00	-719.27	15.24	1555.12	-712.65	121.73	1558.14	-876.62	11.65	1567.16	-878.50	121.70	1568.94	875.54	275.97	77.83	277.26	271.78	79.47	876.71
6.24000	-783.39	94.03	25.26	-812.58	90.09	26.41	-988.02	122.37	26.88	-967.93	124.29	69.77	-360.53	-33.52	113.58	-383.96	-23.94	109.44	-535.84	-36.50	54.75	-555.27	-38.82	105.93	-745.13	78.65	1194.61	0.00	0.00	0.00	-715.07	14.22	1554.25	-708.88	120.12	1557.43	-872.47	10.41	1566.62	-873.97	121.94	1568.41	874.93	275.90	77.67	276.77	271.49	79.42	876.06
6.25000	-782.84	94.60	25.84	-811.17	89.59	26.89	-988.45	121.98	26.77	-967.90	124.17	69.86	-361.43	-33.07	110.49	-383.52	-23.34	106.87	-535.68	-36.64	53.12	-554.95	-38.55	104.12	-737.96	77.67	1194.26	0.00	0.00	0.00	-711.85	13.18	1553.40	-704.77	119.46	1556.67	-868.43	9.34	1566.04	-871.04	118.63	1568.12	874.84	275.94	77.58	276.36	271.53	79.25	876.31
6.26000	-782.91	94.27	25.76	-811.19	90.22	26.60	-988.33	121.96	26.93	-967.73	124.54	70.17	-359.95	-32.52	107.71	-383.26	-23.03	103.91	-536.07	-36.57	51.16	-554.31	-39.22	102.70	-735.06	77.85	1193.77	0.00	0.00	0.00	-707.30	12.23	1552.49	-700.66	118.65	1555.95	-864.46	8.36	1565.51	-866.04	119.51	1567.69	875.15	276.06	77.47	277.16	271.48	79.42	876.46
6.27000	-784.60	95.03	25.70	-814.95	90.07	25.72	-988.15	122.17	27.13	-968.07	123.81	70.04	-359.77	-31.69	104.40	-383.22	-22.88	100.48	-536.46	-37.02	49.08	-554.19	-39.33	100.67	-732.27	77.06	1193.22	0.00	0.00	0.00	-702.56	11.40	1551.61	-696.56	117.88	1555.17	-860.40	7.46	1564.93	-861.98	118.62	1567.18	874.91	275.79	77.49	277.59	271.50	79.47	876.58
6.28000	-782.87	94.65	25.63	-812.13	90.29	26.24	-987.92	122.49	27.44	-967.92	124.05	70.27	-359.23	-31.15	101.07	-383.53	-22.80	96.76	-536.98	-37.80	47.06	-554.24	-39.57	98.55	-729.68	76.44	1192.97	0.00	0.00	0.00	-699.24	10.39	1550.76	-692.55	117.15	1554.37	-856.38	6.61	1564.37	-858.10	116.88	1566.85	875.22	275.91	77.72	278.07	271.53	79.60	876.06
6.29000	-783.54	94.57	25.87	-811.46	90.41	26.15	-988.46	121.36	27.04	-967.74	124.21	70.60	-359.83	-30.62	97.48	-384.13	-22.42	93.38	-537.75	-38.20	44.65	-554.74	-39.50	96.22	-723.61	74.26	1192.52	0.00	0.00	0.00	-695.18	9.45	1549.93	-688.49	116.13	1553.55	-851.98	5.22	1563.75	-853.68	117.12	1566.23	875.14	275.85	77.66	277.01	271.31	79.52	876.34
6.30000	-784.26	94.71	25.08	-814.13	90.16	25.80	-988.07	122.24	27.53	-967.48	124.69	70.86	-360.86	-30.74	94.59	-384.70	-22.56	90.73	-538.27	-39.21	42.33	-555.25	-40.20	93.93	-718.89	75.55	1191.66	0.00	0.00	0.00	-690.62	8.52	1549.05	-684.33	115.53	1552.77	-848.10	4.53	1563.20	-849.38	116.93	1565.53	874.84	275.91	77.44	276.74	271.25	79.30	876.46
6.31000	-783.96	94.28	25.35	-809.08	90.26	27.03	-988.09	122.20	27.61	-967.60	124.62	70.95	-361.07	-30.65	92.09	-386.06	-22.45	87.87	-539.60	-39.43	39.54	-556.02	-41.04	91.65	-715.31	75.52	1190.96	0.00	0.00	0.00	-686.23	7.69	1548.21	-680.44	114.23	1552.14	-844.05	3.66	1562.46	-845.44	115.27	1565.05	875.02	276.02	77.46	276.39	271.47	79.13	876.49
6.32000	-784.61	94.92	25.38	-811.17	90.66	26.23	-988.49	121.63	27.51	-967.53	124.94	71.21	-362.51	-30.25	89.30	-387.32	-22.21	85.24	-540.93	-39.99	36.98	-557.19	-41.26	89.08	-709.47	75.47	1190.44	0.00	0.00	0.00	-682.79	6.78	1547.44	-676.28	113.66	1551.34	-839.74	2.45	1561.70	-841.67	113.65	1564.56	875.36	275.90	77.62	276.97	271.38	79.40	876.22
6.33000	-782.45	95.01	25.96	-811.90	90.51	26.27	-987.93	122.72	28.03	-967.35	125.44	71.57	-365.01	-30.63	85.92	-389.15	-22.37	81.77	-542.82	-40.11	34.19	-558.60	-41.60	86.47	-706.89	74.90	1189.93	0.00	0.00	0.00	-678.58	5.85	1546.66	-672.31	112.59	1550.70	-835.55	1.40	1560.93	-837.63	112.30	1563.80	874.96	275.93	77.35	277.89	271.55	79.66	876.05
6.34000	-783.89	94.92	25.37	-812.19	91.03	25.93	-988.53	121.64	27.70	-966.59	126.90	72.35	-367.23	-30.14	82.25	-390.94	-22.79	78.32	-544.93	-40.36	31.59	-559.99	-42.27	84.00	-703.44	73.59	1189.61	0.00	0.00	0.00	-674.31	4.99	1545.96	-668.15	111.80	1550.04	-830.97	-0.27	1560.25	-833.20	112.03	1563.10	875.42	275.54	77.54	276.68	271.35	79.32	876.04
6.35000	-781.95	95.69	26.49	-812.22	91.05	25.90	-988.41	122.13	28.11	-967.25	126.10	72.40	-367.19	-30.44	78.83	-392.63	-22.55	74.72	-547.05	-40.24	29.73	-561.58	-42.50	81.39	-694.48	72.36	1189.16	0.00	0.00	0.00	-669.53	4.24	1545.34	-664.17	110.87	1549.47	-826.63	-1.63	1559.59	-828.53	111.87	1562.44	875.65	275.66	77.68	277.21	271.35	79.48	876.42
6.36000	-785.05	95.24	25.55	-812.10	91.44	25.82	-988.25	122.61	28.47	-966.90	127.27	73.19	-368.18	-31.12	75.48	-394.08	-22.45	71.03	-549.13	-39.89	28.31	-563.10	-42.67	79.02	-689.92	71.93	1188.59	0.00	0.00	0.00	-664.92	3.28	1544.76	-659.84	110.38	1548.93	-822.62	-2.26	1558.87	-824.76	109.40	1561.75	874.51	275.73	77.32	278.18	271.29	79.74	876.28
6.37000	-784.41	95.39	25.77	-811.36	91.78	25.79	-988.45	122.56	28.60	-967.35	127.07	73.48	-369.15	-32.01	72.94	-394.30	-23.75	68.45	-549.44	-39.23	27.10	-563.75	-41.65	76.69	-685.81	72.07	1188.22	0.00	0.00	0.00	-660.52	2.33	1544.28	-655.73	109.38	1548.51	-818.07	-3.85	1558.13	-820.87	107.81	1561.13	874.62	275.63	77.39	276.96	271.50	79.36	876.80
6.38000	-784.67	95.98	26.18	-810.92	92.16	25.90	-988.31	123.13	29.14	-967.23	128.14	74.36	-368.65	-32.61	69.62	-392.07	-24.09	66.17	-547.98	-38.90	26.93	-561.73	-40.88	75.32	-679.85	71.45	1187.67	0.00	0.00	0.00	-656.94	1.27	1544.09	-651.54	108.36	1548.25	-813.52	-5.37	1557.51	-816.14	107.36	1560.39	875.21	276.03	77.60	277.44	271.26	79.59	876.58
6.39000	-781.30	95.61	26.75	-810.64	92.07	26.01	-988.55	123.15	29.74	-967.55	128.46	75.27	-367.05	-32.37	63.50	-388.32	-22.39	62.60	-546.67	-38.85	27.07	-557.98	-40.96	75.05	-675.41	69.62	1187.38	0.00	0.00	0.00	-652.01	0.28	1544.08	-647.20	107.31	1548.33	-809.00	-6.80	1557.10	-811.96	105.99	1560.10	874.99	275.94	77.54	276.83	271.41	79.40	876.29
6.40000	-786.58	94.80	25.49	-812.22	92.51	25.63	-988.14	123.97	30.93	-967.12	129.03	76.67	-362.16	-31.10	58.14	-386.48	-20.81	57.21	-545.37	-38.88	27.15	-555.26	-41.55	74.63	-671.68	68.88	1187.22	0.00	0.00	0.00	-646.35	-0.94	1544.40	-642.58	106.55	1548.72	-804.28	-8.42	1556.98	-808.22	103.64	1560.14	874.51	275.71	77.47	276.57	271.69	79.26	876.70
6.41000	-782.92	95.63	26.27	-811.61	92.95	25.57	-987.62	124.68	32.41	-966.38	129.90	78.14	-361.36	-30.47	53.48	-384.27	-19.83	53.50	-544.50	-38.68	26.85	-553.45	-42.26	74.05	-667.57	68.03	1187.05	0.00	0.00	0.00	-642.40	-2.08	1545.07	-638.22	105.04	1549.50	-799.70	-9.55	1557.14	-803.70	101.66	1560.33	874.76	275.77	77.48	276.59	271.48	79.30	876.34
6.42000	-784.44	95.85	25.97	-814.08	93.16	24.71	-987.10	125.31	34.40	-965.78	130.10	79.91	-360.87	-29.67	50.05	-382.83	-19.59	51.04	-543.82	-39.20	26.99	-551.96	-43.02	74.07	-660.78	68.01	1187.33	0.00	0.00	0.00	-637.91	-3.34	1545.90	-633.70	103.54	1550.37	-794.64	-11.60	1557.37	-799.47	99.86	1560.73	874.63	275.75	77.44	276.62	271.34	79.36	876.73
6.43000	-782.52	95.57	26.44	-809.63	92.99	25.84	-986.97	124.96	36.02	-965.06	130.36	81.86	-359.73	-29.53	47.35	-384.65	-19.75	47.95	-543.21	-39.48	26.91	-551.30	-42.68	73.82	-654.90	66.27	1188.21	0.00	0.00	0.00	-633.14	-4.61	1546.88	-628.95	102.14	1551.40	-789.74	-13.15	1557.64	-793.98	99.76	1560.91	874.12	275.94	77.40	276.65	271.29	79.36	876.37
6.44000	-782.69	96.15	26.20	-809.89	93.39	25.48	-986.50	125.17	38.04	-964.24	130.44	83.86	-360.39	-30.45	44.63	-382.12	-19.90	46.18	-542.91	-40.03	26.93	-550.57	-43.00	73.73	-647.21	64.78	1188.91	0.00	0.00	0.00	-627.49	-6.17	1547.95	-626.24	100.60	1552.50	-784.91	-14.67	1558.08	-789.35	97.81	1561.48	874.50	275.89	77.44	276.95	271.30	79.43	875.55
6.45000	-782.00	96.12	26.29	-812.92	92.79	25.03	-985.75	125.76	40.45	-962.93	131.05	86.23	-357.95	-30.55	43.67	-381.46	-20.27	45.12	-543.02	-39.59	26.39	-549.79	-43.67	73.88	-643.59	63.05	1190.03	0.00	0.00	0.00	-622.07	-7.84	1549.04	-623.59	98.90	1553.92	-779.72	-16.73	1558.63	-784.38	96.47	1562.22	875.09	276.14	77.62	277.36	271.28	79.45	875.82
6.46000	-782.64	95.92	26.20	-811.50	93.06	24.98	-985.06	125.88	42.71	-961.74	131.20	88.47	-356.35	-30.29	42.73	-380.83	-19.96	44.21	-542.82	-39.68	26.22	-549.06	-44.08	74.08	-636.66	62.19	1190.90	0.00	0.00	0.00	-616.93	-9.38	1550.26	-619.51	97.24	1555.47	-774.63	-18.37	1559.23	-779.34	94.83	1563.08	874.67	276.19	77.38	277.47	271.36	79.48	875.66
6.47000	-781.61	96.70	26.47	-811.26	93.30	24.94	-984.30	125.90	45.14	-960.45	131.12	90.76	-356.73	-29.48	41.36	-380.56	-19.46	43.11	-542.52	-40.36	26.57	-548.65	-44.27	74.07	-633.17	61.27	1191.58	0.00	0.00	0.00	-612.05	-11.26	1551.55	-615.22	95.48	1556.77	-769.44	-20.05	1559.86	-774.38	92.85	1564.01	874.91	275.61	77.56	277.84	271.69	79.58	876.27
6.48000	-781.36	96.94	26.37	-809.77	93.19	25.45	-983.02	126.87	48.05	-958.59	131.71	93.43	-356.23	-28.43	40.11	-380.25	-18.89	41.75	-542.29	-40.42	26.57	-548.26	-44.01	73.89	-629.89	59.45	1192.62	0.00	0.00	0.00	-607.18	-12.94	1552.84	-608.19	93.99	1558.07	-764.29	-21.64	1560.69	-769.01	91.20	1565.09	875.09	275.67	77.63	277.98	271.28	79.63	876.88
6.49000	-781.10	96.78	26.16	-807.02	93.29	25.91	-982.75	125.79	50.21	-957.12	131.81	95.92	-354.71	-28.43	38.93	-380.37	-18.22	40.14	-542.24	-40.26	26.27	-547.44	-44.53	74.16	-623.48	57.82	1193.47	0.00	0.00	0.00	-601.75	-14.61	1554.07	-605.15	92.14	1559.74	-759.24	-23.13	1561.45	-764.20	88.72	1565.80	874.71	275.82	77.36	277.82	271.03	79.66	876.82
6.50000	-782.23	96.82	26.04	-808.77	92.91	25.47	-980.84	127.39	53.52	-955.70	131.63	98.29	-357.09	-27.71	36.59	-379.59	-17.50	38.67	-541.94	-40.48	26.36	-546.49	-45.27	74.48	-618.60	57.74	1194.81	0.00	0.00	0.00	-596.79	-16.36	1555.17	-597.69	90.39	1560.84	-754.16	-24.47	1562.27	-759.13	87.11	1566.54	874.66	275.48	77.37	277.19	271.40	79.50	876.15
6.51000	-782.18	96.28	25.64	-807.65	93.06	25.54	-980.41	126.72	55.65	-954.05	131.87	100.91	-356.43	-27.39	34.98	-379.49	-17.58	37.02	-541.59	-40.88	26.64	-545.83	-44.99	74.46	-612.15	56.09	1195.72	0.00	0.00	0.00	-591.46	-17.99	1556.18	-592.93	88.58	1561.89	-749.16	-25.58	1563.07	-753.66	86.32	1567.38	875.25	275.67	77.58	277.24	271.30	79.50	876.18
6.52000	-783.57	96.42	25.49	-805.40	93.16	26.08	-978.95	127.28	58.39	-952.49	131.92	103.30	-356.08	-26.93	33.55	-381.23	-17.26	35.43	-541.26	-40.81	26.77	-544.97	-44.95	74.54	-605.99	53.08	1196.58	0.00	0.00	0.00	-586.03	-19.56	1557.09	-588.14	86.90	1562.74	-743.84	-27.28	1563.79	-748.36	84.43	1568.05	875.00	275.93	77.38	277.28	271.19	79.45	876.21
6.53000	-779.80	95.99	26.18	-810.33	93.83	24.90	-978.17	126.87	60.84	-950.86	131.98	105.59	-355.04	-26.78	32.46	-379.10	-17.17	34.98	-541.02	-40.42	26.82	-544.13	-44.88	74.72	-600.92	52.29	1197.38	0.00	0.00	0.00	-580.32	-21.03	1557.89	-581.47	85.63	1563.36	-738.61	-28.84	1564.50	-742.73	84.12	1568.68	874.88	275.89	77.45	277.18	271.41	79.49	875.91
6.54000	-780.49	97.05	26.37	-808.38	93.35	25.29	-976.46	128.16	63.85	-948.90	132.62	108.11	-355.43	-26.50	31.61	-378.92	-17.06	34.25	-540.71	-40.07	26.94	-543.69	-44.05	74.50	-597.20	50.97	1198.08	0.00	0.00	0.00	-574.55	-22.70	1558.58	-578.83	84.39	1564.16	-733.26	-30.51	1565.24	-738.06	81.22	1569.54	875.34	275.89	77.55	278.16	271.16	79.77	875.82
6.55000	-780.69	97.48	26.45	-805.90	93.02	26.08	-975.11	128.67	66.42	-946.76	133.80	110.71	-355.20	-26.19	30.71	-379.58	-16.65	33.32	-540.50	-39.71	27.03	-543.26	-43.36	74.34	-589.16	48.52	1198.63	0.00	0.00	0.00	-569.82	-24.26	1559.23	-568.53	82.42	1564.65	-728.01	-31.79	1565.98	-732.94	79.56	1570.24	874.84	275.74	77.45	277.40	271.14	79.57	876.43
6.56000	-781.35	96.92	25.74	-809.57	93.42	24.94	-973.90	128.66	68.88	-944.84	134.00	113.09	-354.00	-25.72	30.24	-379.98	-16.56	32.67	-540.05	-40.09	27.43	-542.66	-43.14	74.23	-582.80	47.85	1199.48	0.00	0.00	0.00	-564.19	-25.76	1559.76	-561.94	80.79	1565.09	-722.74	-33.21	1566.66	-727.38	78.97	1570.88	875.06	275.59	77.48	277.73	271.16	79.71	876.05
6.57000	-781.70	96.15	25.65	-807.81	94.11	25.30	-972.04	129.52	71.78	-941.88	135.99	116.18	-353.60	-25.97	29.82	-377.57	-16.77	32.96	-540.34	-39.09	27.05	-542.45	-42.72	74.12	-578.81	47.18	1199.92	0.00	0.00	0.00	-559.26	-27.16	1560.29	-556.62	79.36	1565.61	-717.20	-35.19	1567.33	-721.56	78.19	1571.19	874.76	275.76	77.43	277.59	271.28	79.62	876.12
6.58000	-781.75	97.20	25.87	-806.55	93.71	25.53	-970.25	130.10	74.62	-939.41	136.76	118.88	-352.81	-26.40	30.00	-378.36	-16.48	32.50	-540.04	-39.53	27.29	-542.27	-43.04	74.18	-571.15	45.24	1200.83	0.00	0.00	0.00	-553.66	-28.65	1560.79	-551.57	77.82	1566.02	-711.90	-36.95	1568.00	-716.92	75.14	1572.05	875.22	275.81	77.56	276.38	271.52	79.15	876.24
6.59000	-782.44	97.44	25.79	-806.94	93.71	25.41	-968.54	130.61	77.57	-936.48	138.09	121.74	-353.21	-26.20	29.99	-378.55	-16.50	32.44	-540.06	-39.62	27.26	-542.52	-42.82	73.94	-566.45	44.09	1201.28	0.00	0.00	0.00	-548.70	-30.09	1561.38	-547.70	76.97	1566.42	-706.75	-38.47	1568.66	-711.80	73.55	1572.53	874.94	275.79	77.52	276.49	271.31	79.14	875.94
6.60000	-778.53	97.34	26.50	-805.89	93.74	25.53	-966.47	130.97	80.57	-933.75	138.50	124.42	-353.92	-25.91	29.50	-378.08	-16.68	32.54	-540.15	-39.68	27.15	-542.46	-43.63	74.10	-561.69	42.76	1201.96	0.00	0.00	0.00	-543.76	-31.61	1561.96	-546.95	74.70	1567.19	-701.57	-40.15	1569.35	-706.59	71.84	1573.10	874.79	275.81	77.49	278.06	271.29	79.76	876.17
6.61000	-780.91	97.24	26.01	-807.64	94.38	25.65	-964.43	131.29	83.91	-930.84	138.76	127.11	-354.62	-26.03	29.30	-378.45	-16.62	32.61	-540.26	-39.76	27.00	-542.59	-43.69	73.92	-554.34	41.32	1202.68	0.00	0.00	0.00	-537.94	-33.21	1562.44	-538.14	73.71	1567.23	-696.01	-42.42	1569.90	-701.93	69.44	1573.63	874.42	275.79	77.30	277.58	271.60	79.61	876.00
6.62000	-782.31	96.94	25.25	-805.44	94.31	26.27	-961.43	132.02	87.38	-927.55	139.17	129.82	-354.38	-26.35	29.31	-377.70	-16.99	32.71	-540.42	-39.80	26.80	-542.85	-43.50	73.57	-553.42	39.40	1203.08	0.00	0.00	0.00	-533.52	-34.87	1562.93	-534.82	72.17	1567.88	-690.92	-44.10	1570.37	-697.23	67.03	1574.25	874.66	275.79	77.34	277.11	271.19	79.43	876.15
6.63000	-779.94	97.64	25.86	-804.83	94.65	26.16	-959.08	131.91	90.79	-924.17	139.24	132.52	-353.33	-26.46	29.66	-378.28	-16.84	32.59	-540.14	-40.57	26.95	-542.53	-44.54	73.83	-547.41	38.46	1203.87	0.00	0.00	0.00	-528.72	-36.54	1563.36	-530.89	70.32	1568.36	-685.80	-46.00	1570.80	-691.52	66.85	1574.66	874.92	276.01	77.29	277.60	271.17	79.69	875.95
6.64000	-779.43	98.02	26.16	-803.56	94.56	26.63	-956.17	131.89	94.36	-920.57	139.62	135.44	-352.74	-26.61	29.76	-377.41	-16.95	32.76	-540.61	-39.74	26.36	-542.48	-44.76	73.76	-537.52	37.86	1204.32	0.00	0.00	0.00	-523.37	-38.06	1563.75	-526.01	68.81	1568.90	-680.85	-47.78	1571.18	-686.74	64.51	1575.09	875.27	275.78	77.57	277.53	271.00	79.62	875.84
6.65000	-779.13	97.54	25.53	-804.58	94.08	26.30	-952.80	132.31	98.37	-916.34	140.45	138.61	-354.21	-26.69	29.14	-378.50	-16.92	32.43	-540.18	-40.70	26.75	-542.25	-45.24	73.79	-534.50	35.75	1204.91	0.00	0.00	0.00	-518.15	-39.83	1564.06	-520.89	67.20	1569.29	-676.00	-49.68	1571.50	-682.15	62.45	1575.55	874.86	275.73	77.54	276.74	271.20	79.37	875.94
6.66000	-777.82	97.56	25.88	-803.00	94.17	26.76	-949.19	132.69	102.67	-911.89	141.26	141.93	-355.04	-26.64	28.99	-377.79	-17.02	32.41	-540.18	-40.64	26.76	-542.05	-45.36	73.78	-528.69	36.49	1205.71	0.00	0.00	0.00	-513.60	-41.40	1564.39	-518.04	65.38	1569.68	-671.17	-51.31	1571.79	-677.81	60.04	1575.81	874.80	275.83	77.45	277.73	271.54	79.59	876.10
6.67000	-779.01	97.92	25.07	-803.21	94.11	26.81	-945.46	133.05	106.94	-907.11	142.17	145.29	-354.25	-26.55	29.10	-378.35	-16.93	32.16	-540.08	-40.71	26.84	-541.91	-45.16	73.74	-531.90	35.74	1206.20	0.00	0.00	0.00	-508.66	-43.06	1564.60	-510.51	64.09	1570.07	-666.34	-53.27	1571.97	-673.28	57.98	1576.22	875.27	275.91	77.61	277.75	271.17	79.70	875.86
6.68000	-779.30	98.44	24.52	-802.15	94.64	26.96	-941.77	132.72	111.09	-905.90	142.42	146.74	-356.17	-26.44	28.49	-378.95	-16.99	31.81	-540.11	-40.65	26.90	-541.67	-45.11	73.67	-528.90	34.79	1206.32	0.00	0.00	0.00	-503.64	-44.61	1564.72	-505.92	62.38	1570.35	-661.43	-55.39	1572.15	-668.24	56.59	1576.58	875.04	275.81	77.61	277.79	271.44	79.62	876.12
6.69000	-777.39	98.20	24.76	-800.47	94.90	27.44	-937.27	133.50	115.96	-900.45	142.64	150.54	-355.85	-26.40	28.43	-378.58	-16.65	31.86	-540.02	-40.54	27.00	-541.48	-44.82	73.49	-520.94	33.55	1206.60	0.00	0.00	0.00	-499.11	-46.30	1564.84	-500.82	61.02	1570.53	-656.82	-57.07	1572.35	-664.03	53.95	1577.03	875.35	275.91	77.59	276.90	271.28	79.40	876.36
6.70000	-776.11	98.92	24.46	-799.46	94.95	27.58	-932.15	135.04	121.50	-896.86	143.08	153.71	-353.59	-26.24	28.65	-378.48	-16.65	31.57	-540.05	-40.08	26.80	-541.00	-45.37	73.81	-517.84	32.06	1206.83	0.00	0.00	0.00	-494.74	-47.91	1564.96	-497.12	59.58	1570.92	-652.12	-59.15	1572.51	-659.15	53.21	1577.08	874.56	275.79	77.28	276.94	271.56	79.41	876.17
6.71000	-775.95	98.99	23.81	-798.80	95.29	27.72	-927.87	134.48	126.37	-890.82	143.45	157.56	-355.04	-26.49	28.33	-378.70	-16.84	31.43	-540.03	-40.04	26.95	-541.08	-44.82	73.60	-514.92	30.67	1207.03	0.00	0.00	0.00	-489.52	-49.33	1565.09	-494.18	58.00	1571.15	-647.63	-60.81	1572.66	-655.17	50.42	1577.68	874.53	275.93	77.43	276.77	271.53	79.29	876.11
6.72000	-775.01	99.05	23.17	-796.24	95.22	28.02	-922.92	134.54	131.64	-881.84	142.99	162.34	-354.89	-26.48	27.98	-378.58	-16.58	31.39	-539.83	-40.08	27.12	-540.76	-44.88	73.64	-505.38	27.33	1207.04	0.00	0.00	0.00	-485.02	-50.72	1565.13	-487.63	56.48	1571.07	-643.18	-62.40	1572.81	-651.20	47.89	1577.91	874.61	276.08	77.48	276.96	271.64	79.30	875.71
6.73000	-773.76	99.60	22.54	-795.39	95.66	28.22	-917.18	135.59	137.54	-875.43	142.77	166.45	-354.00	-25.99	28.06	-379.00	-16.63	31.06	-539.83	-39.84	27.10	-540.34	-45.16	73.71	-504.18	25.22	1207.02	0.00	0.00	0.00	-480.96	-52.19	1565.13	-483.84	55.17	1571.25	-638.91	-63.94	1572.91	-646.74	46.42	1577.95	874.79	275.74	77.50	277.57	271.34	79.62	875.88
6.74000	-772.28	99.76	22.08	-793.95	96.14	28.79	-911.46	135.98	143.30	-873.48	142.36	169.72	-353.99	-26.06	27.77	-378.89	-16.71	31.06	-539.90	-39.47	26.93	-540.48	-44.55	73.40	-498.77	23.92	1207.22	0.00	0.00	0.00	-477.02	-53.73	1565.23	-478.50	53.76	1571.25	-634.59	-65.53	1573.02	-642.36	44.88	1578.01	874.37	275.73	77.42	277.69	271.14	79.70	876.22
6.75000	-770.67	100.19	21.25	-790.87	96.72	29.48	-905.87	135.05	148.80	-865.47	142.24	174.39	-354.08	-26.05	27.63	-379.04	-16.41	30.97	-539.77	-39.55	27.07	-540.34	-44.73	73.48	-502.46	24.82	1207.10	0.00	0.00	0.00	-472.73	-55.03	1565.27	-477.68	52.35	1571.34	-630.38	-66.96	1573.14	-637.76	44.58	1578.09	875.31	275.54	77.73	277.23	271.33	79.39	876.34
6.76000	-768.90	100.85	20.60	-786.56	96.58	30.42	-899.73	135.03	154.59	-857.54	142.08	179.15	-352.65	-26.18	27.91	-378.86	-16.66	30.91	-539.79	-39.35	26.91	-540.20	-45.07	73.56	-491.43	24.25	1207.43	0.00	0.00	0.00	-468.31	-56.32	1565.24	-473.45	50.98	1571.32	-626.36	-68.17	1573.32	-633.41	43.39	1578.15	874.74	275.60	77.52	277.16	271.66	79.38	876.28
6.77000	-767.50	101.27	19.69	-785.90	97.57	30.84	-894.05	133.41	160.06	-847.21	141.20	184.54	-352.16	-26.09	27.78	-379.75	-16.78	30.51	-539.50	-40.13	27.23	-539.97	-45.51	73.65	-489.41	22.61	1207.57	0.00	0.00	0.00	-464.14	-57.74	1565.24	-468.35	49.71	1571.23	-622.28	-69.52	1573.51	-629.80	41.42	1578.47	874.85	275.56	77.50	277.67	271.21	79.59	876.37
6.78000	-764.55	101.80	19.02	-780.34	97.91	32.20	-888.03	132.20	165.73	-841.65	140.41	188.89	-353.06	-26.38	27.53	-379.72	-16.72	30.51	-539.14	-40.79	27.55	-540.18	-45.29	73.47	-482.98	18.62	1207.48	0.00	0.00	0.00	-460.50	-58.97	1565.22	-463.51	48.28	1571.19	-618.43	-70.82	1573.76	-626.22	39.53	1578.75	875.57	275.65	77.83	277.29	271.14	79.49	876.20
6.79000	-760.89	102.71	18.48	-776.42	98.94	33.30	-881.19	131.55	171.69	-836.34	139.53	193.19	-353.08	-26.30	27.36	-379.13	-16.60	30.70	-539.58	-39.96	27.05	-540.08	-45.41	73.50	-478.50	19.29	1208.08	0.00	0.00	0.00	-456.25	-60.24	1565.16	-459.63	47.14	1571.06	-614.51	-72.36	1573.96	-621.98	39.10	1578.74	875.02	275.94	77.68	277.48	271.22	79.60	875.88
6.80000	-758.06	103.62	17.56	-772.23	99.79	34.42	-874.45	129.79	177.20	-827.73	137.81	198.55	-353.00	-26.18	27.39	-379.37	-16.83	30.45	-539.50	-39.84	27.02	-540.28	-45.08	73.31	-474.47	19.48	1208.63	0.00	0.00	0.00	-452.60	-61.45	1565.09	-454.87	46.37	1570.85	-610.67	-73.70	1574.15	-618.27	37.86	1579.02	874.89	275.88	77.57	277.14	271.28	79.55	876.16
6.81000	-756.11	104.83	16.30	-767.06	100.64	36.15	-867.60	127.74	182.40	-820.11	136.73	203.11	-353.94	-26.38	27.16	-379.58	-16.52	30.49	-539.58	-39.68	26.96	-539.85	-45.81	73.62	-472.82	17.78	1208.33	0.00	0.00	0.00	-448.85	-62.67	1565.03	-452.16	45.10	1570.77	-607.16	-74.63	1574.38	-614.38	37.30	1579.23	875.02	275.91	77.71	277.42	271.41	79.54	875.99
6.82000	-750.46	106.63	17.43	-761.78	101.74	37.92	-860.54	126.87	186.83	-812.81	134.42	206.83	-353.50	-26.36	27.23	-379.32	-16.51	30.49	-539.38	-39.91	27.17	-539.80	-45.50	73.58	-468.85	16.42	1208.82	0.00	0.00	0.00	-446.08	-63.77	1564.94	-447.76	43.73	1570.74	-603.53	-76.00	1574.53	-610.94	35.62	1579.36	874.73	275.66	77.55	277.65	271.54	79.65	876.02
6.83000	-745.72	108.78	19.05	-754.62	103.77	40.31	-853.58	125.58	190.61	-805.20	132.57	210.52	-352.90	-26.26	27.29	-378.50	-16.53	30.43	-539.21	-40.01	27.23	-539.78	-45.28	73.46	-466.29	15.33	1208.96	0.00	0.00	0.00	-442.56	-65.02	1564.86	-444.87	42.59	1570.58	-600.06	-77.27	1574.64	-607.58	34.68	1579.37	874.54	275.88	77.40	277.26	271.54	79.51	876.23
6.84000	-736.95	111.08	22.66	-745.74	105.95	43.60	-845.82	123.92	193.49	-797.47	131.09	213.89	-354.20	-26.17	26.70	-378.89	-16.24	30.36	-539.38	-39.43	27.11	-539.58	-45.16	73.46	-466.46	13.71	1209.03	0.00	0.00	0.00	-438.77	-66.20	1564.76	-442.34	41.40	1570.60	-596.83	-78.19	1574.83	-604.68	32.61	1579.69	874.96	275.70	77.56	276.97	271.14	79.51	876.17
6.85000	-727.35	114.69	25.90	-735.60	108.17	46.85	-838.07	122.05	196.09	-789.40	129.90	216.84	-354.30	-26.28	26.34	-378.68	-16.21	30.24	-539.34	-39.42	27.25	-539.34	-45.12	73.50	-464.14	12.33	1209.00	0.00	0.00	0.00	-435.74	-67.41	1564.65	-439.87	39.94	1570.65	-593.60	-79.34	1574.95	-601.48	31.66	1579.94	875.12	275.57	77.65	277.27	271.21	79.50	876.62
6.86000	-716.78	117.71	28.90	-727.13	110.77	49.08	-829.85	119.92	197.65	-781.91	127.10	218.63	-353.61	-26.06	26.61	-378.60	-16.27	30.18	-539.26	-39.27	27.22	-539.25	-44.92	73.45	-458.80	10.98	1209.10	0.00	0.00	0.00	-432.68	-68.61	1564.67	-436.10	38.95	1570.64	-590.49	-80.44	1575.11	-598.34	30.22	1580.50	875.01	275.72	77.51	276.50	271.41	79.30	876.29
6.87000	-706.17	120.85	31.35	-716.47	114.05	51.32	-820.49	119.19	198.73	-773.01	125.78	220.45	-353.48	-26.12	26.67	-378.65	-15.87	29.92	-539.08	-39.32	27.37	-538.96	-44.75	73.48	-457.34	10.21	1209.09	0.00	0.00	0.00	-429.44	-69.47	1564.62	-434.18	37.94	1570.82	-587.61	-81.14	1575.29	-595.10	29.70	1580.45	875.13	276.08	77.69	276.41	271.36	79.41	876.21
6.88000	-694.49	124.25	33.60	-703.96	115.89	53.38	-811.68	116.97	198.59	-764.08	124.33	221.12	-354.07	-25.92	26.24	-378.49	-15.82	30.00	-539.26	-38.98	27.30	-538.70	-45.12	73.74	-455.86	8.85	1208.85	0.00	0.00	0.00	-427.00	-70.44	1564.71	-428.67	37.00	1570.56	-584.82	-81.89	1575.52	-591.97	29.58	1580.65	875.14	275.83	77.74	277.29	271.21	79.47	876.38
6.89000	-680.76	127.53	35.41	-694.16	118.73	54.34	-801.90	116.26	198.11	-754.60	123.20	221.06	-354.71	-25.91	26.03	-378.18	-15.81	30.01	-539.20	-38.87	27.34	-538.41	-45.43	73.96	-452.74	7.94	1209.25	0.00	0.00	0.00	-424.12	-71.51	1564.75	-424.11	36.00	1570.51	-582.21	-82.37	1575.71	-589.14	28.67	1581.06	874.83	275.88	77.60	277.56	271.26	79.59	876.31
6.90000	-668.88	130.68	36.78	-680.69	121.41	55.39	-792.63	114.76	196.28	-744.97	121.87	220.16	-354.97	-26.15	25.79	-377.97	-15.89	29.91	-539.18	-38.72	27.48	-538.12	-44.96	73.86	-447.78	7.16	1209.48	0.00	0.00	0.00	-422.19	-72.37	1564.88	-421.28	34.54	1570.76	-579.61	-82.85	1575.89	-586.06	28.47	1581.00	874.87	275.48	77.52	277.58	271.29	79.69	876.39
6.91000	-654.18	133.92	38.05	-665.73	124.30	56.39	-782.47	114.32	193.98	-734.99	121.71	218.92	-353.55	-25.82	26.02	-377.16	-15.45	29.99	-539.07	-38.67	27.71	-537.76	-44.75	73.92	-447.44	6.13	1209.73	0.00	0.00	0.00	-419.27	-73.19	1564.95	-418.64	33.58	1570.82	-577.15	-83.39	1576.02	-583.03	29.02	1580.69	874.96	275.64	77.48	277.22	271.43	79.68	875.98
6.92000	-644.49	136.77	37.90	-652.48	126.12	56.99	-771.43	115.06	191.15	-725.07	121.01	216.91	-354.53	-25.81	25.69	-378.31	-15.38	29.70	-539.13	-38.16	27.69	-537.49	-44.08	73.76	-441.19	5.08	1209.64	0.00	0.00	0.00	-416.26	-73.87	1564.99	-415.98	33.12	1570.76	-574.82	-83.68	1576.14	-581.04	27.47	1580.90	875.17	276.16	77.56	277.29	270.98	79.63	876.59
6.93000	-626.49	139.77	39.65	-638.52	128.46	57.07	-760.38	115.01	187.20	-714.86	120.57	214.20	-352.98	-25.51	25.87	-377.81	-15.44	29.70	-539.10	-37.88	27.85	-537.16	-43.64	73.72	-442.06	3.58	1209.96	0.00	0.00	0.00	-414.49	-74.50	1565.12	-413.33	33.03	1570.71	-572.57	-83.94	1576.18	-578.80	26.27	1580.90	874.90	275.94	77.56	276.71	271.10	79.39	876.72
6.94000	-606.42	143.03	42.17	-621.63	130.75	57.36	-749.11	114.51	182.28	-704.05	120.30	210.86	-353.09	-25.87	25.82	-377.18	-15.12	29.83	-538.99	-37.86	28.11	-536.79	-43.48	73.82	-439.42	2.89	1209.92	0.00	0.00	0.00	-411.92	-74.96	1565.26	-410.98	32.23	1570.78	-570.36	-84.30	1576.09	-575.60	28.03	1580.50	874.68	275.88	77.41	277.13	271.42	79.50	876.10
6.95000	-589.42	144.72	42.07	-601.48	132.62	57.63	-737.19	115.02	177.19	-692.83	120.42	206.94	-353.32	-25.65	25.68	-376.93	-15.07	29.80	-538.80	-37.67	28.27	-536.59	-43.06	73.79	-437.92	2.32	1209.80	0.00	0.00	0.00	-410.17	-75.36	1565.34	-408.80	31.60	1570.66	-568.19	-84.52	1575.97	-573.53	27.67	1580.22	875.15	275.95	77.61	277.61	271.15	79.71	875.74
6.96000	-570.74	146.63	42.32	-587.43	134.19	56.14	-724.53	116.15	171.50	-680.85	120.73	202.42	-353.39	-25.66	25.81	-376.48	-14.80	29.85	-538.92	-37.21	28.28	-536.45	-42.38	73.57	-437.70	1.62	1209.59	0.00	0.00	0.00	-408.53	-75.72	1565.44	-406.62	31.21	1570.64	-566.20	-84.50	1575.81	-571.85	26.76	1579.93	874.79	275.99	77.49	277.47	271.37	79.74	875.89
6.97000	-553.11	148.91	41.87	-569.66	135.32	54.76	-711.47	117.09	165.20	-668.34	122.00	197.58	-351.75	-25.70	25.96	-377.12	-15.10	29.83	-538.86	-37.12	28.47	-536.09	-42.23	73.61	-431.78	0.46	1209.43	0.00	0.00	0.00	-406.38	-76.00	1565.57	-404.46	30.75	1570.61	-564.15	-84.57	1575.55	-569.57	26.91	1579.48	874.44	275.70	77.37	276.81	271.38	79.31	875.88
6.98000	-534.48	149.91	39.88	-553.87	137.28	53.06	-698.00	117.91	158.28	-655.65	123.06	192.10	-353.64	-25.65	25.46	-377.27	-15.00	29.66	-538.60	-37.37	28.69	-535.81	-42.09	73.61	-426.98	-0.54	1209.03	0.00	0.00	0.00	-404.71	-76.10	1565.78	-402.15	31.30	1570.46	-562.20	-84.52	1575.35	-567.31	27.84	1578.77	874.80	275.93	77.57	277.45	271.28	79.58	876.21
6.99000	-514.78	151.43	39.52	-532.76	139.37	51.99	-683.45	119.82	151.24	-642.32	124.25	186.26	-353.27	-25.41	25.72	-377.12	-15.37	29.93	-538.47	-37.47	28.83	-535.49	-42.43	73.75	-429.35	-1.52	1208.68	0.00	0.00	0.00	-402.10	-76.25	1565.96	-400.04	31.49	1570.39	-560.43	-84.18	1575.26	-565.02	28.18	1578.36	874.57	275.98	77.39	277.80	271.22	79.56	876.58
7.00000	-496.17	151.93	38.44	-515.63	140.16	50.07	-668.45	121.49	143.71	-628.23	125.85	180.33	-353.31	-26.00	25.85	-377.32	-15.36	29.83	-538.69	-37.06	28.64	-535.50	-42.11	73.61	-423.29	-1.76	1208.31	0.00	0.00	0.00	-399.71	-76.15	1566.15	-397.99	31.15	1570.41	-558.37	-84.20	1575.17	-563.18	27.63	1578.22	874.92	275.92	77.55	277.57	271.31	79.48	876.59
7.01000	-476.69	152.72	37.54	-495.16	141.05	48.99	-653.08	122.91	135.73	-613.84	126.86	174.04	-353.25	-25.40	26.06	-376.54	-15.48	30.20	-538.58	-37.28	28.67	-535.39	-42.31	73.69	-417.30	-3.72	1207.43	0.00	0.00	0.00	-398.08	-76.18	1566.44	-395.94	31.24	1570.46	-556.50	-83.92	1575.15	-561.18	27.30	1578.04	874.99	276.04	77.48	277.41	271.36	79.50	876.19
7.02000	-456.50	153.44	37.15	-474.54	141.77	47.89	-636.52	125.00	127.95	-598.61	128.69	167.81	-353.41	-25.70	26.15	-377.02	-15.69	30.08	-538.50	-37.44	28.76	-535.21	-42.85	73.92	-416.06	-4.35	1207.21	0.00	0.00	0.00	-396.27	-76.11	1566.69	-393.84	31.38	1570.48	-554.50	-83.76	1575.17	-559.38	27.49	1577.79	874.73	275.82	77.51	277.45	271.19	79.52	876.03
7.03000	-436.38	153.17	36.42	-454.41	142.56	46.67	-619.62	126.10	119.60	-582.89	130.01	161.29	-353.94	-25.75	26.42	-377.35	-15.81	30.07	-538.79	-37.06	28.52	-535.45	-42.46	73.78	-413.31	-4.46	1207.06	0.00	0.00	0.00	-393.91	-75.93	1566.88	-391.82	31.59	1570.44	-552.47	-83.65	1575.25	-557.22	28.16	1577.59	875.28	275.92	77.65	277.21	271.15	79.38	876.12
7.04000	-415.16	153.29	35.94	-433.50	142.78	45.73	-601.91	127.00	111.26	-566.54	132.02	155.05	-353.32	-26.11	26.61	-376.85	-15.67	30.23	-538.69	-37.16	28.61	-535.47	-42.46	73.79	-413.27	-5.37	1207.18	0.00	0.00	0.00	-391.69	-75.69	1567.04	-389.81	31.60	1570.41	-550.49	-83.38	1575.36	-555.00	28.72	1577.38	874.65	275.74	77.36	277.26	271.25	79.41	876.56
7.05000	-393.70	152.93	36.08	-412.23	142.85	44.90	-583.79	128.13	103.26	-549.75	133.26	148.63	-353.79	-26.13	26.92	-377.23	-15.21	30.14	-538.71	-37.19	28.66	-535.31	-42.70	73.96	-411.98	-5.86	1207.06	0.00	0.00	0.00	-390.17	-75.42	1567.18	-388.00	31.22	1570.36	-548.38	-83.19	1575.53	-553.05	28.77	1577.27	874.91	275.57	77.51	277.18	271.33	79.42	876.26
7.06000	-372.61	152.50	36.33	-391.76	142.83	44.07	-564.55	129.94	95.68	-532.56	134.19	142.25	-355.18	-26.20	26.85	-377.28	-14.87	30.06	-538.73	-37.03	28.60	-535.34	-42.42	73.93	-414.57	-5.67	1207.35	0.00	0.00	0.00	-388.29	-75.07	1567.29	-386.01	31.71	1570.19	-546.41	-82.74	1575.72	-551.02	29.34	1577.22	874.47	275.78	77.47	277.15	271.49	79.33	876.07
7.07000	-348.46	151.58	37.24	-369.20	142.40	44.18	-545.19	130.84	88.15	-514.97	135.27	136.15	-356.11	-26.68	26.79	-376.83	-14.75	30.38	-538.57	-37.32	28.81	-535.43	-42.13	73.80	-412.14	-5.09	1207.62	0.00	0.00	0.00	-385.87	-74.64	1567.19	-383.73	33.09	1569.79	-544.27	-82.62	1575.86	-549.01	29.83	1577.16	874.52	275.93	77.41	277.30	271.14	79.52	876.35
7.08000	-327.50	150.49	37.74	-349.62	140.89	43.70	-524.92	132.87	81.59	-497.07	135.96	130.30	-354.36	-26.61	27.65	-377.47	-14.91	30.28	-538.63	-37.06	28.74	-535.22	-42.30	73.97	-409.42	-5.27	1207.50	0.00	0.00	0.00	-383.88	-74.20	1567.06	-381.91	33.25	1569.47	-542.35	-81.94	1576.01	-547.22	29.79	1577.03	874.72	275.95	77.39	277.73	271.09	79.65	876.06
7.09000	-304.10	148.74	38.98	-326.46	140.58	44.34	-504.73	133.78	74.89	-478.66	135.73	124.42	-353.88	-26.60	28.00	-377.50	-15.04	30.48	-538.59	-37.10	28.89	-535.38	-41.72	73.74	-407.21	-5.78	1206.76	0.00	0.00	0.00	-382.11	-73.85	1566.89	-379.91	33.77	1568.97	-540.20	-81.73	1576.09	-545.00	30.68	1576.93	875.22	275.84	77.75	277.81	271.33	79.60	875.98
7.10000	-281.34	147.07	40.20	-304.27	138.79	44.72	-483.74	134.64	68.64	-459.84	135.87	118.87	-354.00	-26.68	28.21	-375.84	-15.43	31.24	-538.75	-36.66	28.67	-535.05	-42.18	74.01	-401.57	-7.47	1206.73	0.00	0.00	0.00	-380.31	-73.35	1566.70	-378.02	34.03	1568.45	-538.34	-80.93	1576.21	-542.98	31.88	1576.58	875.15	275.86	77.55	277.40	271.15	79.43	876.12
7.11000	-259.91	144.77	41.40	-281.21	136.96	45.88	-463.01	134.60	62.85	-440.98	135.73	113.73	-352.18	-27.06	28.93	-372.91	-16.76	34.10	-538.82	-36.56	28.67	-535.25	-41.84	73.82	-404.53	-7.64	1206.48	0.00	0.00	0.00	-378.25	-72.88	1566.42	-375.92	34.92	1567.79	-536.39	-80.41	1576.27	-540.87	32.42	1576.19	875.07	275.95	77.72	277.62	271.25	79.51	876.37
7.12000	-236.41	143.30	43.83	-259.77	134.79	47.13	-442.49	134.05	57.36	-421.95	135.04	108.94	-350.75	-26.39	31.40	-372.41	-18.62	35.20	-538.56	-37.00	28.97	-535.28	-41.60	73.76	-404.91	-7.14	1206.68	0.00	0.00	0.00	-376.03	-72.17	1566.15	-373.94	35.75	1567.20	-534.54	-79.66	1576.32	-539.04	32.59	1575.87	874.46	276.19	77.42	277.55	271.32	79.58	876.19
7.13000	-214.17	140.61	46.30	-237.90	132.37	49.33	-421.33	134.26	52.84	-402.59	134.73	104.94	-349.90	-26.99	31.68	-370.74	-19.85	36.30	-538.62	-37.07	29.01	-535.00	-42.03	73.92	-404.79	-7.13	1206.31	0.00	0.00	0.00	-374.85	-71.64	1565.91	-372.04	36.21	1566.52	-532.62	-79.00	1576.29	-537.48	33.16	1575.55	874.54	275.74	77.55	277.31	271.28	79.47	875.80
7.14000	-190.69	137.58	50.68	-216.51	129.84	52.36	-399.77	133.40	48.52	-383.10	134.03	101.51	-350.50	-27.06	31.12	-368.76	-20.36	36.96	-538.83	-36.42	28.72	-534.95	-41.83	73.83	-398.69	-9.22	1205.22	0.00	0.00	0.00	-372.79	-71.08	1565.59	-370.08	37.04	1565.89	-530.88	-78.11	1576.27	-535.28	34.58	1574.98	874.63	275.67	77.54	277.54	271.36	79.56	876.18
7.15000	-170.13	134.07	54.89	-194.22	126.68	56.19	-378.13	133.15	45.42	-363.45	133.05	98.66	-347.69	-26.14	31.11	-368.53	-20.56	36.95	-538.67	-36.76	28.90	-534.65	-42.34	74.04	-396.84	-9.87	1204.60	0.00	0.00	0.00	-370.23	-70.47	1565.32	-368.35	37.35	1565.28	-528.91	-77.70	1576.16	-533.24	35.53	1574.64	875.20	275.54	77.64	277.10	271.35	79.32	876.17
7.16000	-149.81	130.51	59.60	-173.75	122.80	60.24	-356.11	131.66	42.71	-343.69	132.24	96.68	-347.47	-25.99	30.58	-369.18	-20.24	36.48	-538.68	-36.78	28.94	-534.67	-42.17	73.95	-393.53	-9.66	1204.22	0.00	0.00	0.00	-369.23	-69.91	1565.07	-366.36	38.32	1564.59	-526.96	-77.15	1576.09	-531.44	35.67	1574.25	874.95	276.10	77.50	277.00	271.14	79.39	875.85
7.17000	-126.76	125.92	66.37	-153.64	119.15	65.19	-333.98	130.38	41.07	-324.14	130.46	95.11	-349.12	-26.19	29.49	-370.81	-19.81	35.60	-538.59	-36.96	29.04	-534.71	-41.98	73.85	-393.38	-9.37	1204.34	0.00	0.00	0.00	-367.37	-69.05	1564.83	-364.47	39.02	1563.96	-525.11	-76.44	1576.06	-529.62	36.12	1573.89	874.83	275.72	77.49	277.68	271.34	79.63	876.09
7.18000	-107.94	121.60	72.70	-131.89	114.67	71.51	-312.10	128.85	40.04	-304.84	129.25	94.49	-351.38	-26.33	28.80	-374.22	-17.50	32.43	-538.59	-36.82	29.00	-534.63	-41.79	73.78	-396.39	-9.76	1204.01	0.00	0.00	0.00	-365.22	-68.39	1564.53	-362.66	39.31	1563.40	-523.29	-75.81	1575.98	-528.21	35.25	1573.54	874.46	275.76	77.51	278.09	271.53	79.74	875.79
7.19000	-90.17	116.26	79.29	-114.13	110.83	77.15	-291.17	126.92	39.76	-286.02	127.87	94.65	-350.36	-26.77	27.68	-374.80	-16.86	31.85	-538.87	-36.26	28.80	-534.51	-41.81	73.81	-389.74	-11.49	1203.13	0.00	0.00	0.00	-363.18	-67.72	1564.27	-360.75	40.20	1562.74	-521.44	-75.05	1575.89	-526.08	36.85	1573.10	874.60	275.33	77.46	277.71	271.09	79.60	876.27
7.20000	-71.03	111.31	86.25	-95.08	105.31	83.45	-271.03	124.31	40.12	-268.00	125.93	95.30	-352.19	-26.58	26.95	-376.33	-16.89	31.28	-538.50	-36.89	29.21	-534.24	-42.24	73.92	-388.43	-11.67	1202.64	0.00	0.00	0.00	-360.93	-67.12	1563.95	-359.02	40.54	1562.17	-519.48	-74.37	1575.78	-524.11	37.62	1572.65	874.59	275.60	77.33	277.97	271.17	79.60	876.14
7.21000	-50.86	106.31	93.86	-77.11	100.67	89.71	-252.06	121.92	41.04	-251.03	123.57	96.43	-353.44	-26.92	26.72	-376.17	-16.66	31.31	-538.71	-36.60	29.02	-534.08	-42.45	73.99	-386.58	-11.90	1202.39	0.00	0.00	0.00	-359.38	-66.48	1563.65	-357.16	41.27	1561.54	-517.54	-73.79	1575.66	-522.04	39.00	1572.18	874.36	275.95	77.36	277.13	271.02	79.34	875.70
7.22000	-32.90	101.44	100.50	-60.82	96.04	95.09	-234.01	119.38	42.62	-234.49	121.48	98.14	-352.99	-26.49	26.78	-377.37	-16.39	30.95	-538.94	-36.11	28.78	-534.27	-41.94	73.71	-383.96	-12.31	1201.93	0.00	0.00	0.00	-357.82	-65.75	1563.41	-355.22	42.01	1560.98	-515.72	-72.85	1575.54	-520.20	39.41	1571.71	874.71	275.97	77.41	277.10	271.24	79.36	876.31
7.23000	-18.04	96.03	105.65	-43.87	91.55	100.59	-216.66	117.61	44.98	-218.44	120.00	100.32	-355.70	-26.92	26.07	-376.85	-16.05	31.01	-538.81	-36.47	28.93	-534.26	-42.11	73.79	-382.97	-12.38	1201.72	0.00	0.00	0.00	-355.68	-65.13	1563.05	-353.25	42.98	1560.28	-513.77	-72.35	1575.36	-518.04	40.66	1571.20	874.79	275.93	77.55	277.15	271.37	79.55	876.13
7.24000	-4.24	91.35	110.58	-31.54	86.68	104.81	-200.67	114.75	47.02	-203.43	118.06	102.66	-353.07	-27.22	26.73	-376.95	-16.15	31.01	-538.80	-36.67	28.98	-534.43	-41.89	73.66	-381.33	-12.20	1201.61	0.00	0.00	0.00	-353.26	-64.50	1562.61	-351.25	43.92	1559.54	-511.97	-71.48	1575.20	-516.02	41.66	1570.74	874.68	275.92	77.36	276.80	271.59	79.40	876.34
7.25000	11.05	86.06	115.64	-15.24	82.16	110.14	-185.75	112.56	49.42	-189.39	116.47	105.07	-353.62	-27.08	26.69	-377.08	-16.06	30.80	-538.80	-36.77	29.00	-534.36	-42.21	73.79	-378.68	-12.54	1201.19	0.00	0.00	0.00	-352.18	-63.94	1562.15	-349.47	43.86	1558.79	-510.11	-70.74	1575.01	-514.09	42.00	1570.19	875.30	276.04	77.49	276.87	271.32	79.34	875.98
7.26000	27.31	81.36	121.19	-4.45	77.64	114.08	-172.11	109.96	51.81	-176.61	114.01	107.38	-354.36	-27.11	26.41	-377.74	-16.65	30.70	-538.94	-36.61	28.90	-534.66	-42.03	73.70	-378.03	-12.63	1200.70	0.00	0.00	0.00	-349.83	-63.31	1561.61	-347.45	44.98	1557.94	-508.21	-70.03	1574.79	-512.27	43.13	1569.43	875.41	275.64	77.80	277.79	271.27	79.72	876.24
7.27000	38.55	76.64	126.06	8.40	73.35	118.75	-159.29	107.34	54.12	-164.45	112.76	109.98	-353.55	-27.47	26.58	-377.67	-16.50	30.74	-538.96	-36.82	29.01	-534.87	-42.10	73.78	-378.72	-12.15	1200.58	0.00	0.00	0.00	-348.33	-62.67	1561.03	-345.60	45.45	1557.12	-506.36	-69.33	1574.55	-510.63	43.07	1569.16	875.00	275.78	77.59	277.91	271.05	79.75	875.79
7.28000	48.13	71.89	130.10	18.60	68.70	122.78	-147.34	105.66	56.92	-153.39	111.03	112.49	-354.16	-27.47	26.35	-377.36	-16.54	30.73	-538.99	-36.88	28.92	-534.81	-42.46	73.95	-377.05	-11.99	1200.16	0.00	0.00	0.00	-346.71	-62.11	1560.51	-343.69	46.34	1556.41	-504.38	-68.82	1574.25	-508.75	43.31	1568.72	874.63	275.88	77.46	277.92	271.22	79.78	876.32
7.29000	53.73	69.00	132.22	30.31	65.12	127.52	-136.55	103.03	58.96	-143.21	109.55	114.88	-354.32	-27.31	26.45	-377.47	-16.88	30.66	-539.02	-37.01	28.88	-535.01	-42.56	73.96	-370.79	-10.47	1200.07	0.00	0.00	0.00	-344.58	-61.46	1560.05	-341.76	46.95	1555.70	-502.58	-68.00	1573.97	-506.55	44.90	1568.08	874.85	276.10	77.53	278.22	271.18	79.81	876.22
7.30000	62.60	65.33	136.19	37.97	61.46	130.11	-126.86	101.09	61.10	-134.15	107.44	116.86	-354.55	-27.57	26.33	-377.50	-17.17	30.66	-538.85	-37.40	28.95	-535.27	-42.43	73.92	-370.36	-11.26	1199.65	0.00	0.00	0.00	-342.77	-60.98	1559.63	-339.89	47.52	1555.01	-500.64	-67.61	1573.66	-504.73	45.22	1567.60	874.61	276.15	77.41	278.01	271.20	79.81	876.05
7.31000	70.66	62.62	139.31	46.05	58.88	132.92	-118.37	98.71	62.88	-125.99	105.63	118.58	-355.11	-27.67	26.17	-377.14	-16.83	30.80	-538.98	-37.24	28.83	-535.22	-43.10	74.25	-369.96	-11.78	1199.05	0.00	0.00	0.00	-341.02	-60.36	1559.23	-338.17	47.57	1554.45	-498.63	-67.31	1573.32	-503.04	45.21	1567.09	875.13	276.07	77.51	277.49	271.24	79.70	876.13
7.32000	82.42	60.59	144.14	53.59	56.94	135.54	-110.70	96.04	64.21	-118.89	103.10	119.88	-354.48	-27.24	26.49	-377.65	-16.92	30.59	-539.20	-36.92	28.62	-535.28	-43.31	74.34	-366.87	-11.91	1199.07	0.00	0.00	0.00	-338.45	-59.85	1558.86	-336.34	48.28	1554.00	-496.69	-66.83	1573.00	-500.86	46.27	1566.70	874.95	275.96	77.38	277.17	271.49	79.54	876.22
7.33000	84.63	58.16	143.17	60.31	55.24	137.00	-103.90	94.03	65.62	-112.45	100.87	121.02	-354.92	-27.40	26.42	-377.02	-17.21	30.90	-538.97	-37.45	28.86	-535.43	-43.36	74.43	-365.36	-11.76	1198.76	0.00	0.00	0.00	-336.71	-59.27	1558.64	-334.57	48.49	1553.63	-494.75	-66.35	1572.69	-498.86	47.06	1566.10	874.59	275.95	77.43	277.99	271.71	79.74	875.90
7.34000	90.51	57.15	143.44	66.29	53.98	137.42	-98.23	91.77	66.61	-106.76	99.00	121.96	-354.82	-27.70	26.32	-377.78	-17.08	30.82	-538.90	-37.68	28.93	-535.64	-43.14	74.34	-361.95	-11.79	1198.64	0.00	0.00	0.00	-335.05	-58.83	1558.47	-332.65	48.75	1553.31	-492.82	-65.99	1572.37	-497.14	47.23	1565.62	874.73	275.95	77.38	277.64	271.48	79.72	876.50
7.35000	95.81	56.23	143.34	71.72	53.03	137.51	-93.40	89.72	67.37	-101.79	97.24	122.66	-353.17	-28.03	26.95	-377.99	-17.35	30.66	-539.10	-37.28	28.73	-535.66	-43.25	74.42	-358.61	-11.77	1198.34	0.00	0.00	0.00	-333.48	-58.45	1558.27	-330.49	49.72	1552.98	-490.82	-65.65	1572.09	-495.22	48.14	1565.13	874.90	275.87	77.46	277.70	271.45	79.74	876.50
7.36000	105.03	55.64	144.80	76.94	52.70	137.91	-89.63	86.22	67.22	-97.76	94.98	122.88	-354.38	-28.14	26.69	-377.56	-17.44	30.72	-538.99	-37.45	28.93	-535.69	-43.14	74.43	-357.19	-11.36	1198.35	0.00	0.00	0.00	-331.25	-58.05	1558.03	-328.53	50.14	1552.70	-488.86	-65.27	1571.75	-493.13	48.32	1564.86	875.23	276.03	77.51	278.15	271.60	79.88	876.09
7.37000	107.98	55.75	143.64	80.06	52.16	136.49	-86.58	84.38	67.42	-94.25	93.46	123.04	-354.36	-28.20	26.54	-378.12	-17.37	30.46	-538.97	-37.05	28.83	-535.51	-43.15	74.53	-357.53	-10.98	1197.95	0.00	0.00	0.00	-328.76	-57.66	1557.78	-326.46	50.67	1552.46	-486.90	-64.84	1571.45	-491.29	48.25	1564.60	875.24	275.89	77.61	276.97	271.98	79.43	876.49
7.38000	113.64	55.30	142.49	83.49	51.61	135.31	-84.30	82.38	67.24	-91.48	91.39	122.70	-355.82	-28.02	26.00	-378.07	-17.35	30.56	-539.04	-36.78	28.90	-535.01	-43.89	75.04	-354.43	-11.63	1197.70	0.00	0.00	0.00	-326.97	-57.45	1557.58	-324.51	50.69	1552.20	-484.95	-64.35	1571.13	-489.42	47.96	1564.16	875.36	275.76	77.61	277.05	271.85	79.57	876.26
7.39000	112.97	55.49	140.34	84.19	51.08	133.59	-82.79	80.73	66.82	-89.71	89.21	122.00	-354.34	-27.91	26.29	-378.13	-17.27	30.47	-538.85	-36.84	29.10	-534.84	-43.84	75.20	-350.96	-11.16	1197.59	0.00	0.00	0.00	-324.92	-57.07	1557.33	-322.46	50.96	1551.98	-482.91	-64.11	1570.81	-487.26	48.60	1563.78	875.22	275.73	77.58	277.85	271.65	79.82	876.13
7.40000	115.37	54.83	138.63	87.04	50.77	132.10	-81.87	78.87	66.23	-88.47	87.48	121.26	-353.48	-27.77	26.49	-377.39	-17.39	30.53	-538.60	-37.12	29.46	-534.70	-43.72	75.38	-348.38	-11.15	1197.62	0.00	0.00	0.00	-323.23	-56.90	1557.02	-320.38	51.20	1551.52	-480.87	-63.80	1570.50	-485.07	48.97	1563.47	874.65	275.80	77.42	277.69	271.45	79.73	875.90
7.41000	114.13	55.21	136.16	87.68	50.14	130.08	-81.73	76.87	65.24	-87.88	85.39	120.19	-354.05	-27.81	26.37	-377.85	-17.49	30.43	-538.44	-37.25	29.64	-534.59	-43.54	75.49	-346.98	-11.87	1197.36	0.00	0.00	0.00	-320.89	-56.66	1556.61	-318.29	51.04	1551.11	-478.66	-63.68	1570.10	-482.91	49.70	1563.12	875.03	275.95	77.48	277.88	271.51	79.76	875.31
7.42000	113.23	55.33	132.78	87.94	50.18	127.46	-81.98	74.94	64.10	-87.67	83.09	118.81	-354.27	-28.13	26.12	-377.14	-17.18	30.54	-538.61	-36.79	29.55	-534.50	-43.26	75.61	-341.99	-11.63	1197.57	0.00	0.00	0.00	-318.88	-56.57	1556.20	-315.99	51.56	1550.69	-476.66	-63.02	1569.73	-480.26	51.39	1562.33	875.39	275.90	77.63	277.89	271.51	79.69	876.03
7.43000	115.87	54.29	130.35	88.45	49.31	124.61	-82.96	72.16	62.29	-87.91	81.69	117.55	-355.06	-27.84	25.85	-376.25	-17.48	30.70	-538.49	-36.82	29.72	-534.42	-42.91	75.55	-339.50	-11.98	1197.46	0.00	0.00	0.00	-316.86	-56.37	1555.80	-313.89	51.48	1550.27	-474.63	-62.45	1569.29	-478.17	51.15	1561.96	875.00	275.70	77.47	278.50	271.43	79.86	876.23
7.44000	114.12	54.05	126.34	87.37	49.29	121.42	-84.14	70.95	60.92	-88.49	79.88	115.98	-353.19	-27.62	26.42	-377.60	-17.19	30.40	-538.49	-36.79	29.86	-534.11	-43.30	75.90	-337.52	-11.16	1197.13	0.00	0.00	0.00	-315.20	-56.04	1555.46	-311.68	51.66	1549.88	-472.39	-62.25	1568.77	-476.14	51.41	1561.48	875.31	275.48	77.56	278.44	271.54	79.78	876.59
7.45000	113.84	54.29	123.15	86.95	48.55	117.99	-85.72	69.95	59.61	-89.51	78.50	114.47	-354.49	-27.86	26.01	-377.16	-17.42	30.37	-538.48	-36.70	29.91	-533.87	-43.56	76.08	-335.87	-11.97	1196.86	0.00	0.00	0.00	-312.87	-55.85	1555.19	-309.30	51.89	1549.56	-470.23	-61.79	1568.22	-473.74	51.80	1561.02	875.10	275.87	77.55	277.28	271.49	79.57	876.28
7.46000	111.76	53.24	118.76	85.69	47.71	114.73	-87.68	68.84	58.02	-90.80	77.16	112.85	-353.98	-27.94	26.26	-376.86	-17.45	30.39	-538.44	-36.87	30.10	-533.78	-43.48	76.14	-333.32	-12.35	1196.35	0.00	0.00	0.00	-310.12	-55.56	1554.98	-306.78	52.28	1549.33	-468.10	-61.07	1567.71	-471.48	52.23	1560.36	875.17	275.88	77.53	277.73	271.28	79.70	876.35
7.47000	107.83	52.03	114.26	82.98	46.74	110.73	-90.15	67.77	56.39	-92.63	75.60	111.00	-353.89	-27.84	26.24	-377.09	-17.57	30.35	-538.62	-36.54	29.98	-533.63	-43.50	76.25	-330.52	-12.66	1196.07	0.00	0.00	0.00	-307.53	-55.21	1554.80	-304.33	52.48	1549.12	-465.76	-60.68	1567.14	-469.02	52.59	1559.70	875.13	275.77	77.51	277.22	271.47	79.48	876.16
7.48000	106.82	51.20	111.07	80.70	45.36	107.19	-92.99	66.21	54.51	-94.66	75.00	109.50	-353.83	-27.55	26.36	-377.78	-17.31	30.21	-538.32	-37.07	30.28	-533.46	-43.66	76.36	-328.19	-12.39	1195.73	0.00	0.00	0.00	-305.35	-54.92	1554.71	-301.71	53.17	1548.98	-463.33	-60.33	1566.55	-466.32	54.16	1558.98	874.54	275.77	77.44	276.74	271.59	79.35	876.19
7.49000	102.95	49.72	107.23	79.48	44.25	104.38	-96.07	65.83	52.92	-97.00	73.72	107.57	-353.41	-27.42	26.46	-377.82	-17.20	30.14	-538.61	-36.63	30.14	-533.39	-43.27	76.32	-323.05	-11.82	1195.49	0.00	0.00	0.00	-303.20	-54.55	1554.71	-299.04	53.45	1548.79	-460.91	-59.63	1566.00	-463.83	54.32	1558.40	875.12	275.80	77.44	277.46	271.71	79.53	876.05
7.50000	102.16	48.22	104.20	76.22	42.59	100.57	-98.96	65.90	51.64	-99.41	73.07	106.01	-352.96	-27.79	26.48	-377.28	-17.45	30.29	-538.30	-37.07	30.41	-533.32	-43.04	76.32	-320.04	-11.94	1194.85	0.00	0.00	0.00	-300.50	-54.18	1554.67	-296.37	53.58	1548.74	-458.36	-59.06	1565.42	-460.96	55.12	1557.80	875.03	275.75	77.59	277.46	271.41	79.48	876.15
7.51000	98.95	46.92	100.61	73.67	41.60	97.19	-101.98	65.45	50.12	-101.72	72.48	104.47	-354.07	-27.58	26.40	-377.47	-17.37	30.33	-538.47	-36.35	30.21	-533.16	-42.88	76.31	-320.83	-11.35	1195.59	0.00	0.00	0.00	-297.57	-53.73	1554.70	-293.40	54.46	1548.64	-455.68	-58.54	1564.86	-458.36	55.53	1557.06	874.62	276.08	77.45	277.79	271.18	79.67	875.88
7.52000	98.49	45.85	97.67	71.49	40.03	93.78	-105.03	64.86	48.51	-104.04	71.49	102.75	-354.12	-28.13	26.36	-377.60	-17.31	30.24	-538.25	-36.83	30.64	-533.15	-42.73	76.36	-319.74	-10.95	1195.14	0.00	0.00	0.00	-294.35	-53.21	1554.72	-290.51	54.82	1548.62	-453.00	-57.75	1564.32	-455.16	57.02	1556.38	874.93	275.85	77.55	277.56	271.38	79.65	876.37
7.53000	93.64	43.86	93.25	69.77	39.12	90.99	-107.79	65.47	47.44	-106.17	70.68	101.12	-354.34	-27.55	26.39	-378.03	-17.37	30.10	-538.48	-36.27	30.59	-532.64	-43.10	76.78	-312.48	-10.25	1193.83	0.00	0.00	0.00	-291.48	-52.82	1554.78	-287.59	55.07	1548.60	-450.16	-57.22	1563.81	-452.26	57.28	1555.88	874.93	275.68	77.48	276.71	271.32	79.44	876.17
7.54000	92.73	42.99	90.17	66.08	38.12	87.37	-110.43	64.86	45.85	-108.10	70.75	99.93	-352.88	-27.32	26.92	-377.24	-17.43	30.39	-538.36	-36.39	30.84	-532.60	-42.68	76.78	-306.89	-11.30	1193.40	0.00	0.00	0.00	-288.81	-52.42	1554.84	-284.49	55.49	1548.65	-447.15	-56.53	1563.37	-449.24	57.97	1555.32	875.36	275.72	77.64	276.44	271.36	79.26	876.07
7.55000	88.84	42.19	86.83	63.03	37.18	84.39	-112.79	64.61	44.33	-109.87	70.07	98.29	-354.73	-27.67	26.28	-377.69	-17.38	30.09	-538.23	-36.47	31.20	-532.43	-42.35	76.98	-306.05	-11.45	1192.94	0.00	0.00	0.00	-286.24	-51.87	1554.88	-281.35	55.67	1548.69	-444.20	-55.57	1562.98	-446.04	58.23	1554.86	874.97	275.64	77.57	276.86	271.41	79.39	876.31
7.56000	87.19	41.15	84.19	62.13	36.53	82.03	-114.88	64.55	42.83	-111.46	70.15	96.83	-354.14	-27.72	26.38	-377.55	-17.36	30.14	-538.28	-36.08	31.29	-532.17	-42.78	77.56	-298.64	-11.24	1192.83	0.00	0.00	0.00	-282.60	-51.34	1554.89	-278.00	56.43	1548.59	-440.88	-55.13	1562.62	-442.96	57.98	1554.59	874.91	275.75	77.58	277.44	271.17	79.65	876.33
7.57000	88.40	40.49	82.34	60.23	35.58	79.57	-116.68	64.70	41.31	-112.84	70.03	95.25	-354.47	-28.18	26.07	-376.88	-17.17	30.30	-538.07	-36.41	31.89	-531.99	-42.58	77.94	-296.62	-11.08	1192.44	0.00	0.00	0.00	-278.89	-50.79	1554.81	-274.57	57.03	1548.60	-437.45	-54.63	1562.37	-439.25	59.52	1554.30	874.54	275.80	77.56	277.42	271.05	79.64	876.08
7.58000	83.98	40.25	79.65	59.85	35.17	77.52	-118.05	65.05	39.87	-114.08	69.52	93.45	-355.30	-27.72	26.05	-376.74	-17.39	30.40	-538.08	-36.03	32.09	-531.73	-42.42	78.41	-293.26	-10.32	1192.19	0.00	0.00	0.00	-275.46	-50.14	1554.75	-270.86	58.19	1548.40	-434.01	-53.74	1562.19	-435.86	59.97	1554.04	874.82	275.57	77.35	277.83	271.14	79.71	876.06
7.59000	85.77	39.41	77.84	57.47	35.06	75.13	-119.28	66.06	38.52	-115.10	70.45	92.12	-354.35	-27.92	26.21	-377.47	-17.46	30.21	-537.93	-36.05	32.73	-531.43	-42.41	79.02	-289.50	-9.59	1191.92	0.00	0.00	0.00	-271.77	-49.52	1554.65	-267.29	58.23	1548.32	-430.44	-52.94	1562.00	-431.97	60.86	1553.86	874.88	275.88	77.50	277.44	271.05	79.61	876.45
7.60000	84.38	39.05	75.74	56.72	35.00	72.98	-120.60	66.27	36.68	-116.07	70.31	90.29	-353.46	-28.26	26.31	-377.62	-17.52	30.10	-537.94	-35.88	33.24	-531.01	-42.85	79.94	-284.63	-7.85	1191.77	0.00	0.00	0.00	-268.22	-49.01	1554.52	-263.56	58.64	1548.26	-426.81	-51.97	1561.88	-428.07	62.02	1553.74	875.25	275.81	77.57	277.26	271.20	79.43	875.63
7.61000	79.56	38.72	72.54	54.70	34.89	70.72	-121.48	67.60	35.34	-116.84	70.75	88.53	-353.96	-27.91	26.11	-376.70	-17.95	30.29	-537.79	-36.07	34.04	-530.78	-43.03	80.88	-281.09	-7.34	1191.85	0.00	0.00	0.00	-264.97	-48.40	1554.39	-259.58	59.52	1548.10	-423.05	-50.99	1561.73	-424.45	62.44	1553.60	874.72	275.77	77.41	277.82	271.10	79.59	876.04
7.62000	79.09	38.89	70.65	54.17	34.80	69.01	-122.59	68.27	33.82	-117.52	71.46	86.97	-355.18	-28.14	25.83	-376.97	-17.82	30.10	-537.68	-36.19	34.72	-530.51	-43.24	81.73	-275.73	-7.27	1191.99	0.00	0.00	0.00	-260.42	-47.53	1554.32	-255.48	59.92	1548.05	-419.19	-50.15	1561.57	-420.47	62.95	1553.43	875.00	275.93	77.57	278.25	271.06	79.84	876.40
7.63000	79.36	38.94	69.06	53.35	34.01	67.14	-123.68	68.01	31.75	-118.34	71.81	85.11	-355.02	-28.07	25.74	-377.04	-18.03	30.10	-537.25	-36.86	35.74	-530.11	-43.82	82.83	-269.94	-6.66	1191.87	0.00	0.00	0.00	-257.06	-46.84	1554.27	-251.37	60.73	1548.02	-415.23	-49.09	1561.45	-416.29	64.26	1553.29	875.28	275.77	77.74	277.64	271.53	79.63	875.69
7.64000	78.34	38.55	66.91	52.71	34.74	65.16	-124.62	68.42	30.07	-119.19	71.70	83.10	-355.46	-28.07	25.52	-377.33	-18.36	29.87	-537.10	-37.14	36.68	-529.73	-44.30	83.94	-268.10	-6.06	1191.77	0.00	0.00	0.00	-252.65	-46.11	1554.24	-247.08	61.47	1548.00	-411.28	-47.86	1561.39	-412.04	64.98	1553.32	874.86	276.02	77.48	277.09	271.23	79.48	875.28
7.65000	78.21	39.08	65.74	51.54	34.86	63.36	-125.58	69.04	28.25	-119.96	72.03	81.22	-354.30	-28.02	25.94	-377.34	-18.41	30.00	-537.01	-37.34	37.67	-529.36	-44.62	85.06	-263.97	-5.27	1191.52	0.00	0.00	0.00	-248.77	-45.28	1554.25	-242.63	62.44	1547.99	-407.12	-46.64	1561.37	-407.36	67.22	1553.22	874.73	276.05	77.40	278.34	271.36	79.79	875.70
7.66000	75.96	39.32	63.40	51.50	35.35	61.88	-126.46	68.85	27.20	-120.88	72.43	79.34	-355.16	-28.40	25.58	-377.23	-18.45	29.87	-536.61	-37.86	38.93	-528.62	-45.16	86.26	-259.81	-4.80	1191.58	0.00	0.00	0.00	-244.83	-44.34	1554.36	-238.05	63.91	1547.89	-403.07	-45.37	1561.40	-403.00	68.79	1553.10	874.82	275.94	77.52	277.76	271.42	79.59	876.27
7.67000	78.28	40.02	62.78	51.45	35.94	60.19	-126.44	69.71	27.22	-121.52	72.21	77.46	-353.19	-28.16	26.01	-377.40	-18.71	29.72	-536.39	-37.96	40.11	-527.91	-45.21	87.47	-254.15	-3.69	1191.75	0.00	0.00	0.00	-240.48	-43.38	1554.37	-233.68	64.43	1547.89	-398.84	-44.03	1561.41	-398.61	70.06	1553.11	875.10	275.86	77.56	277.25	271.39	79.56	876.67
7.68000	76.70	41.77	61.13	51.73	37.02	59.30	-126.29	68.62	26.62	-121.67	71.41	75.70	-353.37	-28.29	25.85	-377.55	-18.47	29.61	-535.91	-38.20	41.49	-527.30	-44.70	88.40	-249.63	-2.62	1191.88	0.00	0.00	0.00	-236.12	-42.23	1554.43	-229.06	65.46	1547.92	-394.66	-42.48	1561.43	-394.15	71.43	1553.04	875.36	275.73	77.68	278.04	271.08	79.74	876.26
7.69000	76.40	43.02	58.34	52.83	38.06	57.55	-125.67	68.75	26.78	-120.71	70.96	74.65	-354.39	-28.32	25.46	-376.89	-18.60	29.74	-535.55	-38.11	42.79	-526.38	-44.59	89.64	-243.08	-2.13	1192.05	0.00	0.00	0.00	-231.42	-40.96	1554.58	-224.30	67.16	1548.00	-390.31	-41.24	1561.44	-389.39	73.18	1553.06	874.66	275.50	77.43	277.88	270.85	79.65	876.18
7.70000	77.83	43.61	54.51	53.82	39.09	53.50	-124.97	68.62	26.99	-118.97	71.56	74.57	-354.24	-28.39	25.16	-376.89	-18.55	29.69	-535.04	-38.23	44.31	-525.47	-44.41	90.92	-239.15	-1.20	1192.32	0.00	0.00	0.00	-226.97	-39.84	1554.87	-219.83	68.00	1548.35	-386.09	-39.27	1561.63	-384.71	74.78	1553.17	874.58	275.94	77.32	277.89	270.97	79.58	876.22
7.71000	81.16	43.52	50.65	54.51	39.19	49.98	-124.62	68.86	27.18	-117.40	71.60	74.26	-354.34	-28.11	25.31	-376.64	-18.59	29.53	-534.41	-38.41	46.03	-524.31	-44.42	92.48	-234.23	-0.70	1192.43	0.00	0.00	0.00	-222.71	-38.42	1555.36	-217.06	70.10	1548.94	-381.79	-37.22	1561.96	-380.02	76.11	1553.51	875.03	275.90	77.36	277.78	271.05	79.52	876.20
7.72000	82.65	42.77	48.39	56.72	38.85	48.49	-123.89	69.27	27.42	-116.06	72.70	74.39	-353.14	-28.46	25.43	-376.26	-18.52	29.60	-533.76	-38.44	47.81	-523.35	-44.03	94.01	-229.34	0.08	1193.03	0.00	0.00	0.00	-218.36	-36.87	1555.94	-214.84	71.65	1549.55	-377.32	-35.32	1562.35	-375.24	78.19	1553.71	874.71	275.92	77.36	278.43	271.08	79.83	876.13
7.73000	81.54	42.73	48.04	55.99	38.25	48.09	-123.77	68.53	27.11	-115.66	72.45	74.16	-354.66	-28.62	24.83	-375.65	-18.57	29.71	-532.99	-38.53	49.67	-521.99	-44.15	95.82	-226.07	0.74	1193.27	0.00	0.00	0.00	-214.38	-35.25	1556.78	-210.13	73.18	1550.09	-372.75	-33.48	1562.81	-370.48	80.64	1553.87	874.84	275.73	77.55	277.42	271.30	79.59	876.84
7.74000	82.17	42.42	48.05	56.59	37.83	47.99	-123.62	69.43	27.42	-115.84	72.28	74.23	-354.57	-28.26	24.86	-376.39	-18.44	29.48	-532.20	-38.57	51.60	-520.69	-44.03	97.69	-220.57	2.78	1193.73	0.00	0.00	0.00	-209.70	-33.42	1557.68	-203.86	74.67	1550.69	-368.14	-31.35	1563.35	-365.80	81.96	1554.18	874.78	275.93	77.36	277.90	271.41	79.50	876.61
7.75000	81.33	42.71	47.08	57.90	38.20	47.89	-123.81	68.97	27.03	-115.90	72.44	74.31	-354.17	-28.71	25.02	-375.00	-18.34	29.60	-531.12	-39.22	53.82	-519.42	-43.62	99.48	-215.03	4.25	1194.35	0.00	0.00	0.00	-204.94	-31.44	1558.70	-198.82	76.83	1551.36	-363.53	-29.27	1564.04	-361.11	83.97	1554.48	874.38	275.93	77.36	278.70	271.08	79.65	876.31
7.76000	82.03	42.80	46.50	58.08	38.36	47.29	-123.51	69.54	27.17	-115.51	72.59	74.24	-353.37	-28.59	25.18	-374.78	-18.33	29.59	-530.48	-38.62	55.64	-518.07	-43.60	101.54	-209.95	4.92	1195.17	0.00	0.00	0.00	-200.26	-29.38	1559.80	-193.82	78.74	1552.24	-358.92	-27.16	1564.79	-356.42	86.17	1554.87	874.59	275.85	77.36	277.57	270.93	79.40	876.21
7.77000	82.34	42.29	45.76	57.17	37.72	46.38	-123.35	70.05	27.26	-114.82	73.45	74.42	-353.72	-28.36	24.88	-375.63	-18.28	29.42	-529.29	-39.04	57.92	-516.57	-43.80	103.80	-207.19	6.90	1195.99	0.00	0.00	0.00	-195.55	-27.14	1560.87	-190.35	81.08	1552.89	-354.19	-24.85	1565.60	-351.71	87.72	1555.41	874.88	275.90	77.50	277.44	271.18	79.53	876.22
7.78000	80.98	42.29	44.70	57.03	37.96	45.82	-123.26	70.12	27.17	-114.22	73.60	74.24	-352.00	-28.22	25.30	-374.21	-18.23	29.80	-528.37	-38.94	59.91	-514.75	-44.47	106.28	-201.66	8.67	1197.08	0.00	0.00	0.00	-190.89	-24.94	1561.96	-185.14	83.42	1553.57	-349.53	-22.70	1566.47	-347.24	89.83	1555.84	875.19	276.01	77.55	277.47	271.30	79.51	876.46
7.79000	83.07	42.50	44.37	57.48	38.11	44.97	-123.03	70.36	27.26	-113.62	74.36	74.41	-353.24	-28.25	24.87	-374.38	-18.37	29.98	-527.16	-39.40	62.19	-513.03	-44.86	108.63	-194.90	8.90	1197.96	0.00	0.00	0.00	-186.24	-22.61	1563.02	-180.74	85.55	1554.37	-344.77	-20.79	1567.38	-342.49	92.22	1556.36	875.42	275.90	77.57	277.28	271.22	79.43	875.66
7.80000	82.30	42.00	42.68	57.59	38.00	43.61	-122.90	70.16	27.11	-113.32	73.99	74.13	-353.44	-28.76	24.88	-374.87	-18.47	29.87	-525.91	-39.96	64.60	-511.33	-45.15	110.90	-189.24	10.78	1199.20	0.00	0.00	0.00	-181.09	-20.34	1564.07	-175.89	87.98	1555.07	-340.15	-18.53	1568.35	-337.81	94.33	1556.91	875.35	275.78	77.70	277.06	271.14	79.41	875.90
7.81000	81.41	41.87	41.25	57.61	37.66	42.34	-122.70	70.33	27.20	-112.90	73.67	73.85	-354.32	-29.07	24.59	-374.32	-18.55	30.13	-524.53	-40.64	66.94	-509.38	-45.92	113.46	-185.65	12.93	1200.62	0.00	0.00	0.00	-176.87	-17.78	1565.20	-169.16	89.45	1555.59	-335.48	-16.21	1569.31	-333.27	96.50	1557.58	874.81	275.81	77.40	276.96	271.28	79.36	876.05
7.82000	83.12	41.43	40.19	58.84	37.30	41.59	-122.45	69.86	27.15	-112.30	73.75	73.82	-353.44	-29.03	24.63	-375.24	-18.97	30.16	-523.14	-41.39	69.32	-507.50	-46.71	115.94	-180.71	15.00	1201.95	0.00	0.00	0.00	-172.09	-15.33	1566.28	-164.13	91.74	1556.32	-330.82	-14.17	1570.31	-328.76	98.45	1558.33	874.49	275.91	77.41	276.63	271.26	79.27	876.10
7.83000	84.49	41.19	39.88	58.45	36.91	40.62	-122.04	70.23	27.46	-111.78	73.67	73.69	-353.96	-28.97	24.78	-374.32	-19.19	30.92	-521.58	-42.61	71.87	-505.39	-47.77	118.49	-173.29	15.44	1203.97	0.00	0.00	0.00	-167.77	-13.11	1567.35	-159.56	94.09	1557.21	-326.23	-12.14	1571.22	-324.30	100.71	1558.98	875.08	275.90	77.59	277.35	271.04	79.47	876.33
7.84000	82.11	40.81	38.19	59.50	37.11	40.21	-122.13	69.36	27.09	-111.49	73.74	73.61	-354.12	-28.75	24.94	-374.73	-19.80	31.28	-520.11	-43.39	74.14	-503.03	-49.17	121.13	-174.68	16.80	1205.15	0.00	0.00	0.00	-163.15	-10.82	1568.36	-155.20	96.18	1558.12	-321.62	-9.96	1572.09	-319.98	102.64	1559.70	874.85	275.69	77.55	277.62	271.15	79.61	876.06
7.85000	83.08	41.07	38.14	60.15	36.94	40.02	-121.99	69.61	27.30	-111.43	73.11	73.32	-354.37	-28.99	24.74	-375.45	-20.42	31.82	-518.26	-44.82	76.62	-500.47	-51.00	123.82	-166.80	20.51	1205.66	0.00	0.00	0.00	-158.79	-8.48	1569.41	-150.75	98.44	1558.93	-317.08	-7.90	1572.98	-315.51	104.62	1560.43	874.57	275.34	77.50	277.14	271.11	79.55	875.72
7.86000	83.14	40.88	37.73	60.11	36.71	39.76	-121.95	69.47	27.26	-111.40	73.69	73.33	-352.64	-29.13	25.32	-374.04	-20.84	32.75	-516.31	-46.47	79.22	-497.69	-52.94	126.55	-159.80	22.18	1206.63	0.00	0.00	0.00	-153.96	-6.24	1570.42	-146.47	100.61	1559.80	-312.61	-5.72	1573.75	-311.37	106.23	1560.97	874.98	275.65	77.53	277.52	270.97	79.57	876.25
7.87000	84.07	40.36	37.88	58.03	37.13	39.00	-121.82	69.65	27.27	-111.51	73.63	73.05	-354.79	-29.83	25.04	-372.31	-21.97	34.17	-514.50	-47.73	81.69	-494.87	-54.77	129.33	-152.04	24.68	1207.80	0.00	0.00	0.00	-149.50	-3.98	1571.35	-142.10	102.94	1560.71	-308.20	-3.61	1574.51	-307.01	108.50	1561.65	874.98	275.85	77.67	278.04	271.16	79.65	876.24
7.88000	85.52	40.95	38.09	59.06	37.04	39.56	-121.83	69.85	27.20	-111.80	73.98	72.96	-354.30	-29.78	25.18	-367.25	-22.62	36.43	-512.05	-49.31	84.55	-491.69	-56.60	132.07	-144.90	24.95	1208.91	0.00	0.00	0.00	-145.41	-1.79	1572.39	-137.82	105.01	1561.60	-303.89	-1.24	1575.23	-302.83	110.21	1562.35	875.09	275.80	77.72	277.57	271.11	79.60	876.48
7.89000	85.03	40.59	38.47	59.73	37.10	39.92	-122.04	69.85	26.98	-112.09	74.97	73.03	-355.79	-29.92	24.92	-373.82	-24.10	33.64	-509.42	-50.96	87.59	-488.09	-58.56	134.93	-140.55	26.50	1209.99	0.00	0.00	0.00	-141.01	0.66	1573.39	-133.53	107.60	1562.43	-299.52	0.76	1575.97	-298.52	112.05	1562.99	874.85	275.76	77.45	277.55	271.25	79.66	876.33
7.90000	82.72	40.65	37.86	59.59	37.38	40.21	-121.96	70.46	26.94	-112.64	74.97	72.59	-356.14	-30.18	24.87	-374.27	-23.72	33.37	-506.78	-52.17	90.71	-484.27	-60.22	137.82	-136.18	26.67	1210.89	0.00	0.00	0.00	-137.10	2.96	1574.35	-129.39	109.66	1563.26	-295.25	3.01	1576.60	-294.13	115.05	1563.48	875.15	275.81	77.58	276.32	270.99	79.36	875.91
7.91000	83.07	41.08	38.35	59.78	37.23	40.67	-122.09	71.08	26.76	-113.01	76.16	72.65	-353.19	-30.22	25.47	-367.54	-23.20	36.62	-504.09	-52.69	93.77	-480.21	-61.70	140.64	-131.25	29.08	1211.10	0.00	0.00	0.00	-133.24	5.24	1575.35	-125.36	111.40	1564.11	-291.09	5.34	1577.20	-289.84	117.58	1563.82	874.92	275.87	77.37	276.52	271.10	79.37	875.61
7.92000	84.81	41.29	39.40	57.63	37.76	40.30	-122.19	71.91	26.66	-113.32	77.56	72.62	-352.59	-30.70	25.46	-369.96	-23.34	35.93	-501.12	-53.40	97.17	-475.84	-63.46	143.68	-125.91	30.92	1211.81	0.00	0.00	0.00	-129.07	7.58	1576.26	-121.29	113.27	1564.93	-287.05	7.80	1577.69	-285.87	118.94	1564.18	875.05	275.91	77.47	277.07	271.33	79.50	875.93
7.93000	83.12	41.67	39.18	58.40	37.92	40.80	-122.39	71.90	26.21	-113.80	78.02	72.41	-353.40	-31.04	25.13	-372.43	-23.33	35.38	-497.94	-53.82	100.49	-471.20	-65.02	146.76	-121.06	33.61	1212.70	0.00	0.00	0.00	-124.77	9.93	1577.18	-117.16	115.67	1565.56	-283.02	10.21	1578.08	-281.74	121.43	1564.45	874.93	276.18	77.43	276.88	271.39	79.57	876.47
7.94000	82.59	41.98	39.46	58.56	38.14	41.23	-122.48	72.67	26.16	-114.10	78.78	72.26	-352.01	-31.62	25.28	-371.08	-23.70	35.77	-494.37	-55.00	104.37	-466.43	-66.29	149.70	-116.06	34.59	1213.26	0.00	0.00	0.00	-120.73	12.26	1578.02	-113.06	117.86	1566.19	-279.10	12.76	1578.36	-277.53	124.09	1564.38	875.26	276.24	77.45	276.94	270.93	79.53	876.19
7.95000	83.97	42.32	40.32	56.89	38.63	41.21	-122.63	72.38	25.70	-114.27	79.33	72.20	-350.38	-31.76	25.58	-368.35	-24.06	36.64	-490.92	-55.60	108.12	-461.48	-67.80	152.90	-110.67	34.06	1213.60	0.00	0.00	0.00	-115.86	14.63	1578.77	-108.91	120.35	1566.67	-275.08	15.27	1578.54	-273.63	125.97	1564.22	875.37	276.06	77.59	277.68	271.11	79.74	875.89
7.96000	81.36	42.29	39.72	58.71	38.72	41.87	-122.56	72.91	25.78	-114.66	78.88	71.78	-350.46	-32.14	25.33	-365.27	-24.74	37.54	-486.97	-56.57	112.16	-455.91	-69.77	156.44	-106.33	36.54	1213.99	0.00	0.00	0.00	-112.11	17.11	1579.43	-104.85	122.70	1567.05	-271.28	18.12	1578.67	-269.44	128.60	1563.96	874.73	276.02	77.27	277.08	271.49	79.55	875.95
7.97000	83.08	42.52	40.16	58.08	38.34	41.77	-122.63	73.24	25.86	-114.56	79.63	71.97	-348.57	-33.44	25.13	-361.51	-25.36	38.78	-482.69	-57.71	116.49	-450.61	-70.89	159.70	-102.01	38.13	1214.08	0.00	0.00	0.00	-107.81	19.67	1580.02	-100.80	125.12	1567.15	-267.31	20.54	1578.73	-265.43	131.15	1563.61	875.15	275.67	77.49	276.78	271.39	79.52	876.28
7.98000	83.84	42.85	40.15	58.87	38.55	41.38	-122.57	73.31	25.93	-114.43	79.74	72.05	-347.34	-33.86	24.99	-359.91	-26.46	39.85	-478.42	-58.51	120.83	-445.05	-72.20	163.20	-97.96	39.92	1214.30	0.00	0.00	0.00	-104.16	22.06	1580.50	-96.78	127.68	1567.21	-263.26	22.76	1578.77	-261.44	133.64	1563.17	875.38	275.75	77.47	276.65	271.26	79.41	876.47
7.99000	83.87	42.07	39.64	57.67	38.37	40.83	-122.57	72.82	25.84	-114.47	78.89	71.69	-345.12	-34.43	25.27	-361.59	-27.43	39.77	-474.00	-59.20	125.31	-439.51	-73.29	166.73	-93.91	42.29	1214.36	0.00	0.00	0.00	-100.40	24.51	1580.86	-92.74	130.10	1567.11	-259.22	25.10	1578.80	-257.62	135.87	1562.80	874.95	275.67	77.58	276.65	271.05	79.38	876.38
8.00000	83.03	41.69	38.91	59.15	38.14	40.83	-122.33	72.95	26.00	-114.08	79.29	71.98	-343.34	-35.06	25.23	-360.33	-27.98	40.33	-469.53	-59.78	129.75	-434.00	-74.19	170.32	-90.06	43.58	1214.30	0.00	0.00	0.00	-96.48	27.02	1581.13	-88.85	132.02	1567.07	-255.35	27.72	1578.85	-253.69	138.38	1562.37	874.64	275.32	77.41	276.41	271.06	79.33	876.12
8.01000	83.59	41.77	38.66	59.10	38.51	40.42	-122.22	72.59	26.05	-113.90	78.73	71.91	-342.64	-35.67	25.09	-358.93	-28.65	40.85	-464.61	-60.72	134.42	-428.15	-75.26	173.96	-85.90	42.99	1213.91	0.00	0.00	0.00	-92.10	29.26	1581.32	-84.87	134.52	1566.84	-251.30	29.84	1578.90	-249.81	140.85	1561.95	875.18	275.71	77.52	277.05	271.16	79.57	876.75
8.02000	82.68	41.18	37.73	59.21	37.97	39.98	-122.21	72.12	26.05	-113.53	79.04	72.16	-340.35	-36.67	24.99	-356.29	-29.22	41.84	-459.49	-61.52	138.89	-422.35	-75.73	177.31	-81.02	41.82	1213.45	0.00	0.00	0.00	-87.72	31.71	1581.45	-81.01	136.54	1566.60	-247.35	32.10	1578.98	-245.99	142.77	1561.62	875.31	275.74	77.61	277.17	271.10	79.51	876.66
8.03000	83.09	41.37	37.61	59.07	37.59	39.71	-122.10	72.23	26.24	-113.27	78.06	71.83	-337.94	-37.55	25.06	-353.41	-29.62	42.93	-454.44	-62.01	143.21	-416.41	-76.63	180.63	-77.38	43.12	1213.35	0.00	0.00	0.00	-84.19	34.09	1581.56	-77.22	138.97	1566.32	-243.49	34.38	1579.08	-242.06	145.37	1561.36	875.19	275.95	77.43	275.87	271.31	79.06	876.46
8.04000	83.70	41.08	37.58	58.76	37.77	39.16	-122.03	72.08	26.36	-112.99	78.21	72.02	-337.33	-38.37	24.73	-351.47	-30.37	43.57	-449.58	-62.14	147.23	-410.55	-77.25	183.74	-73.95	44.97	1213.39	0.00	0.00	0.00	-79.97	36.40	1581.60	-73.43	141.48	1566.00	-239.61	36.38	1579.23	-238.49	147.01	1561.13	875.16	275.71	77.53	276.25	271.26	79.22	876.45
8.05000	83.34	40.86	36.90	58.42	37.73	38.90	-121.92	71.77	26.32	-112.63	77.82	71.95	-335.26	-38.72	24.52	-349.32	-31.13	44.22	-444.38	-62.69	151.30	-404.76	-77.54	186.62	-70.74	47.58	1213.32	0.00	0.00	0.00	-76.73	38.65	1581.59	-69.82	143.50	1565.65	-235.76	38.28	1579.42	-234.95	149.03	1560.98	875.28	275.88	77.52	276.76	271.42	79.36	875.90
8.06000	83.64	40.87	36.70	60.50	37.59	38.97	-121.75	71.90	26.57	-112.27	77.44	72.00	-334.01	-39.36	24.28	-347.30	-31.87	44.47	-439.70	-62.78	154.77	-398.70	-78.33	189.64	-67.41	49.46	1213.39	0.00	0.00	0.00	-73.22	40.84	1581.56	-66.27	145.88	1565.30	-231.96	40.07	1579.68	-231.26	151.48	1560.91	875.58	276.02	77.52	276.83	271.72	79.44	875.61
8.07000	82.91	40.17	35.98	59.78	37.34	38.51	-121.72	71.04	26.44	-111.80	77.30	72.11	-331.31	-39.70	24.24	-345.81	-32.40	44.59	-435.17	-63.18	158.29	-392.73	-78.85	192.53	-63.76	51.27	1213.42	0.00	0.00	0.00	-69.14	42.99	1581.44	-62.82	147.82	1564.93	-228.33	42.08	1579.99	-227.92	152.76	1560.93	874.82	275.84	77.47	276.81	271.59	79.55	875.76
8.08000	82.71	38.69	35.02	58.94	37.16	37.93	-121.56	71.17	26.76	-111.34	76.39	71.99	-328.96	-40.10	24.24	-343.43	-32.82	45.00	-430.41	-63.48	161.71	-386.80	-78.87	194.88	-61.23	51.54	1213.46	0.00	0.00	0.00	-65.32	45.18	1581.26	-59.51	149.72	1564.50	-224.68	43.79	1580.30	-224.56	154.17	1561.05	874.97	275.84	77.56	277.10	271.43	79.47	876.20
8.09000	82.83	38.71	34.74	59.95	36.97	37.99	-121.44	71.02	26.95	-110.64	76.48	72.26	-328.53	-40.71	23.76	-341.66	-33.31	45.15	-425.17	-63.72	164.88	-380.56	-79.67	197.33	-59.23	51.00	1213.51	0.00	0.00	0.00	-62.41	47.23	1581.11	-56.23	151.82	1564.06	-221.10	45.16	1580.64	-221.31	155.62	1561.19	874.75	275.98	77.41	276.60	271.23	79.32	876.25
8.10000	82.79	38.36	34.37	59.98	36.78	37.59	-121.29	70.43	26.98	-109.96	76.00	72.31	-327.40	-40.85	23.36	-339.70	-33.98	45.21	-419.50	-64.16	168.08	-374.39	-80.14	199.27	-57.16	50.39	1213.58	0.00	0.00	0.00	-59.29	48.98	1580.86	-53.12	154.02	1563.59	-217.53	46.64	1580.98	-218.21	157.22	1561.34	874.72	276.27	77.35	276.52	271.18	79.27	876.13
8.11000	82.94	38.30	34.04	60.22	36.66	37.19	-121.17	70.01	27.15	-109.41	74.95	72.13	-325.37	-41.45	22.95	-336.43	-33.94	45.17	-413.82	-64.16	170.84	-368.38	-80.19	200.82	-54.43	50.44	1213.65	0.00	0.00	0.00	-54.80	50.92	1580.60	-50.00	156.13	1563.17	-214.17	48.22	1581.31	-215.25	158.16	1561.54	874.80	276.02	77.34	276.32	271.26	79.26	875.50
8.12000	83.06	38.35	34.09	59.63	36.27	36.82	-121.07	69.83	27.38	-108.77	74.63	72.29	-324.00	-41.79	22.63	-332.77	-34.45	45.48	-407.96	-64.40	173.73	-362.26	-80.43	202.36	-50.44	51.87	1213.74	0.00	0.00	0.00	-51.73	52.79	1580.33	-47.01	157.59	1562.73	-210.85	49.62	1581.55	-212.19	159.81	1561.58	874.43	275.79	77.19	276.37	271.45	79.16	875.62
8.13000	83.08	37.44	33.54	59.74	36.11	36.79	-121.08	69.28	27.42	-108.24	73.55	72.11	-322.35	-41.89	22.05	-330.66	-34.75	45.29	-402.14	-64.24	176.39	-356.11	-80.66	203.96	-45.97	54.21	1213.79	0.00	0.00	0.00	-48.99	54.46	1580.12	-44.22	159.32	1562.37	-207.53	50.67	1581.77	-209.39	160.82	1561.68	874.70	275.81	77.23	276.37	271.46	79.18	876.43
8.14000	83.30	37.28	33.73	60.53	36.07	36.68	-120.95	69.04	27.63	-107.71	73.30	72.10	-320.92	-41.90	21.68	-327.06	-35.08	45.25	-396.01	-64.68	179.26	-349.98	-80.95	205.62	-43.12	55.65	1213.85	0.00	0.00	0.00	-45.27	56.14	1579.87	-41.49	160.84	1561.98	-204.42	51.90	1581.98	-206.53	162.36	1561.75	874.65	275.94	77.41	276.64	271.39	79.29	876.15
8.15000	83.10	36.80	33.10	61.62	35.97	36.96	-121.05	68.75	27.61	-107.31	73.43	72.25	-320.05	-42.70	20.69	-324.62	-35.68	45.12	-389.99	-64.25	181.73	-344.13	-80.49	207.03	-40.52	56.40	1213.98	0.00	0.00	0.00	-42.72	57.79	1579.66	-38.82	162.60	1561.63	-201.38	53.08	1582.11	-203.93	163.14	1561.80	875.38	275.61	77.59	276.44	271.55	79.13	875.13
8.16000	83.09	37.18	33.28	60.91	35.78	36.80	-121.08	68.28	27.46	-107.10	73.22	72.21	-318.49	-43.07	19.99	-321.70	-36.11	45.22	-383.74	-63.94	184.25	-338.21	-80.20	208.69	-38.07	57.33	1214.08	0.00	0.00	0.00	-39.17	59.39	1579.37	-38.51	164.34	1561.75	-198.36	54.02	1582.21	-201.25	164.14	1561.87	875.53	275.69	77.70	276.32	271.23	79.10	875.45
8.17000	83.12	37.69	33.06	60.59	35.94	36.56	-121.00	68.85	27.78	-107.08	72.69	72.01	-315.00	-43.77	19.67	-318.77	-36.69	45.24	-377.29	-63.62	186.74	-332.25	-79.95	210.36	-34.86	58.34	1214.16	0.00	0.00	0.00	-36.16	60.77	1579.17	-36.10	166.02	1561.48	-195.44	54.83	1582.31	-198.87	164.64	1561.92	875.27	276.18	77.57	275.82	271.05	79.15	876.15
8.18000	83.17	36.45	32.84	59.95	36.06	36.10	-120.85	68.28	27.47	-106.76	72.93	72.20	-313.72	-44.36	18.56	-314.42	-37.20	45.63	-370.54	-63.57	189.23	-326.53	-79.27	211.85	-31.73	59.35	1214.24	0.00	0.00	0.00	-33.42	62.11	1578.94	-33.82	167.46	1561.27	-192.65	56.01	1582.41	-196.34	165.79	1561.95	874.71	275.77	77.31	276.83	271.38	79.08	876.15
8.19000	83.09	37.43	33.34	60.83	35.77	36.34	-120.92	69.26	27.97	-106.76	72.36	72.04	-311.16	-45.92	18.98	-310.83	-38.12	46.09	-364.14	-62.98	191.32	-320.71	-78.93	213.50	-28.69	60.34	1214.32	0.00	0.00	0.00	-30.75	63.65	1578.72	-32.33	169.16	1560.96	-189.88	56.92	1582.49	-194.10	166.51	1561.92	874.45	276.00	77.36	276.73	271.28	79.23	876.09
8.20000	83.04	36.98	32.59	60.44	35.53	36.33	-120.98	69.01	27.89	-106.60	73.02	72.30	-306.14	-48.35	20.59	-306.58	-40.00	47.13	-358.92	-61.59	193.21	-314.97	-78.78	215.47	-25.72	61.33	1214.40	0.00	0.00	0.00	-28.46	64.97	1578.51	-30.54	170.08	1560.77	-187.19	57.45	1582.55	-192.02	166.65	1562.00	875.16	275.69	77.58	276.72	271.35	79.12	875.86
8.21000	83.05	36.97	32.70	59.48	35.64	35.94	-121.02	68.54	27.75	-106.46	73.07	72.40	-300.53	-51.39	22.20	-302.25	-42.30	48.39	-353.71	-60.88	195.21	-309.78	-77.85	217.35	-22.84	62.30	1214.47	0.00	0.00	0.00	-26.10	66.23	1578.31	-27.00	171.39	1560.41	-184.64	58.16	1582.66	-189.71	167.78	1561.97	874.96	275.83	77.58	276.56	271.28	79.06	876.26
8.22000	83.14	36.99	32.74	60.55	35.73	36.18	-120.94	68.68	27.90	-106.49	71.93	72.09	-293.82	-54.81	24.29	-296.08	-44.82	50.02	-348.92	-59.56	196.75	-304.66	-77.14	219.35	-20.04	63.26	1214.53	0.00	0.00	0.00	-23.19	67.34	1578.09	-25.61	172.65	1560.18	-182.05	58.69	1582.80	-187.53	168.75	1562.02	874.62	275.67	77.42	276.46	271.39	79.13	876.28
8.23000	83.31	37.46	32.82	60.29	35.32	36.17	-121.10	68.17	27.99	-106.33	71.86	72.28	-287.49	-58.04	25.98	-290.34	-47.61	51.35	-343.81	-58.67	198.20	-299.54	-76.52	221.37	-17.31	64.20	1214.60	0.00	0.00	0.00	-21.37	68.51	1577.94	-23.41	173.85	1560.02	-179.63	59.12	1582.99	-185.47	169.02	1562.21	874.59	275.87	77.37	276.45	271.11	79.08	875.89
8.24000	83.31	37.01	32.29	60.81	34.83	36.31	-121.05	68.24	28.33	-106.10	71.66	72.41	-279.20	-61.59	28.25	-281.81	-50.54	53.51	-338.51	-58.11	199.47	-294.38	-75.87	223.25	-14.66	65.14	1214.66	0.00	0.00	0.00	-18.71	69.47	1577.86	-21.58	174.76	1559.82	-177.35	59.87	1583.16	-183.79	169.11	1562.43	874.85	275.71	77.56	276.15	271.07	79.06	875.79
8.25000	83.38	36.24	31.96	61.73	34.94	36.35	-121.22	67.71	28.40	-105.96	70.57	72.17	-270.88	-65.10	30.39	-273.78	-53.56	55.56	-333.33	-57.53	200.31	-289.12	-75.44	225.13	-12.08	66.07	1214.72	0.00	0.00	0.00	-16.42	70.27	1577.81	-19.92	175.58	1559.77	-175.10	60.19	1583.29	-181.94	169.91	1562.44	874.62	275.94	77.42	276.75	271.01	79.26	876.35
8.26000	83.72	36.94	32.44	60.68	34.99	35.89	-121.15	68.06	28.91	-105.52	71.21	72.68	-262.24	-68.41	32.69	-267.15	-56.27	57.17	-327.80	-57.94	201.22	-283.81	-75.03	226.93	-9.57	66.98	1214.77	0.00	0.00	0.00	-14.98	71.12	1577.86	-17.23	176.33	1559.75	-172.93	60.24	1583.37	-180.27	169.90	1562.55	874.56	275.90	77.47	275.91	271.17	79.07	876.45
8.27000	83.57	36.54	32.07	59.98	34.89	35.65	-121.28	67.17	28.79	-105.76	70.03	72.33	-253.27	-71.78	35.01	-257.74	-58.40	59.25	-322.64	-57.75	201.56	-278.53	-74.76	228.64	-7.14	67.88	1214.82	0.00	0.00	0.00	-12.39	71.94	1577.90	-16.72	177.23	1559.86	-170.90	60.60	1583.45	-178.56	170.21	1562.64	874.72	275.85	77.50	276.35	271.02	79.21	876.06
8.28000	83.52	36.37	31.96	60.64	34.38	35.91	-121.46	66.46	28.65	-105.61	69.66	72.33	-244.08	-74.94	37.45	-248.94	-60.59	61.35	-317.39	-58.16	201.96	-273.18	-74.54	230.10	-4.77	68.77	1214.86	0.00	0.00	0.00	-10.84	72.68	1578.01	-14.64	177.74	1559.98	-168.96	60.75	1583.41	-176.87	170.46	1562.66	874.94	275.82	77.59	276.43	270.81	79.12	875.84
8.29000	83.70	36.74	32.08	60.20	34.43	35.73	-121.61	66.24	28.67	-105.59	69.11	72.16	-233.40	-77.15	40.28	-240.50	-62.50	63.46	-311.99	-59.03	202.40	-267.76	-74.61	231.57	-2.47	69.65	1214.91	0.00	0.00	0.00	-8.80	73.18	1578.13	-13.40	178.19	1560.34	-167.17	61.03	1583.40	-175.24	170.47	1562.75	874.44	275.75	77.37	276.39	270.80	78.99	875.88
8.30000	83.75	36.54	32.10	60.59	34.14	35.79	-121.55	66.66	28.97	-105.43	69.73	72.49	-224.91	-79.63	42.25	-232.95	-63.98	65.15	-306.34	-60.23	202.85	-262.40	-74.60	232.69	-0.24	70.51	1214.95	0.00	0.00	0.00	-7.14	73.63	1578.35	-10.48	179.26	1560.48	-165.34	60.75	1583.30	-173.86	170.10	1562.79	874.71	275.65	77.47	276.77	271.06	79.18	876.10
8.31000	83.90	36.60	32.27	60.83	34.46	35.86	-121.76	66.51	28.93	-105.38	69.68	72.50	-215.98	-81.32	44.28	-224.15	-65.33	66.99	-300.48	-61.75	203.28	-256.83	-75.07	233.73	1.92	71.36	1214.98	0.00	0.00	0.00	-5.08	74.03	1578.51	-10.12	179.47	1560.77	-163.55	60.51	1583.18	-172.53	169.74	1562.79	874.82	275.57	77.39	276.40	271.02	78.97	876.31
8.32000	83.92	35.76	31.74	61.13	34.45	35.79	-121.75	66.51	28.91	-105.37	69.45	72.41	-207.20	-82.19	46.07	-217.33	-66.62	68.14	-294.63	-63.19	203.58	-251.34	-75.62	234.45	4.02	72.21	1215.01	0.00	0.00	0.00	-3.37	74.33	1578.75	-9.81	179.60	1561.23	-161.90	60.49	1583.08	-170.97	170.35	1562.75	874.89	275.64	77.44	276.61	270.99	79.10	876.26
8.33000	83.78	36.68	31.65	62.43	34.53	36.14	-121.72	66.66	28.97	-105.41	69.30	72.28	-200.09	-83.65	47.14	-212.07	-67.52	69.76	-288.95	-64.68	203.73	-245.91	-76.40	234.90	6.06	73.03	1215.04	0.00	0.00	0.00	-1.71	74.56	1578.94	-6.68	179.79	1561.59	-160.17	60.04	1582.98	-169.53	170.36	1562.81	874.55	275.90	77.25	277.23	271.08	79.18	876.04
8.34000	83.75	36.30	31.46	59.95	34.51	35.41	-121.75	66.39	28.72	-105.43	69.68	72.21	-192.60	-84.93	47.95	-205.09	-68.62	70.62	-283.43	-66.01	203.73	-240.42	-77.72	235.32	8.04	73.85	1215.07	0.00	0.00	0.00	-0.37	74.61	1579.12	-4.91	179.94	1561.96	-158.65	60.13	1582.91	-168.09	170.05	1563.02	874.84	275.76	77.56	276.81	271.10	79.13	876.61
8.35000	83.84	37.20	32.02	61.88	34.45	35.85	-121.66	66.74	28.85	-105.48	69.75	72.28	-185.58	-85.96	48.48	-197.33	-69.94	71.41	-278.12	-67.59	203.62	-235.18	-78.47	235.30	9.96	74.65	1215.09	0.00	0.00	0.00	0.88	74.63	1579.29	-3.60	180.26	1562.28	-157.07	59.77	1582.85	-166.72	169.60	1563.13	874.73	275.82	77.48	276.45	271.13	79.05	876.21
8.36000	83.88	37.09	31.68	61.60	34.96	35.60	-121.64	66.95	28.84	-105.38	70.36	72.37	-179.96	-86.94	48.91	-190.55	-70.92	72.07	-272.83	-69.30	203.52	-229.90	-79.77	235.35	11.82	75.44	1215.11	0.00	0.00	0.00	2.48	74.62	1579.51	-2.98	180.13	1562.73	-155.61	59.77	1582.79	-165.11	169.89	1563.25	875.02	275.80	77.52	276.72	271.18	79.19	876.02
8.37000	83.85	36.95	31.63	59.21	34.52	35.04	-121.71	66.92	28.74	-105.57	70.19	72.19	-173.26	-87.56	49.37	-182.99	-71.70	71.27	-267.72	-70.77	203.27	-224.77	-81.10	235.26	13.63	76.22	1215.12	0.00	0.00	0.00	4.04	74.43	1579.62	-2.44	179.73	1563.13	-154.08	59.53	1582.73	-163.66	169.16	1563.41	875.40	275.78	77.63	277.00	271.17	79.23	876.22
8.38000	83.79	37.78	31.82	59.37	34.84	34.97	-121.68	67.04	28.67	-105.56	70.97	72.50	-168.16	-88.41	49.17	-176.97	-72.65	71.42	-262.72	-72.21	202.92	-219.56	-82.76	235.27	15.38	76.98	1215.14	0.00	0.00	0.00	6.09	74.32	1579.76	-0.81	179.76	1563.44	-152.58	59.18	1582.68	-162.35	168.97	1563.54	874.73	276.01	77.43	277.07	271.20	79.05	876.09
8.39000	83.86	37.16	31.87	61.21	35.14	35.34	-121.78	66.26	28.28	-105.75	70.58	72.22	-163.13	-88.46	49.29	-172.06	-73.52	71.17	-257.76	-73.74	202.56	-214.56	-84.15	235.05	17.07	77.73	1215.14	0.00	0.00	0.00	7.73	73.90	1579.81	1.38	179.84	1563.73	-151.00	58.58	1582.63	-160.95	168.70	1563.85	874.92	275.80	77.54	276.21	271.32	78.94	876.02
8.40000	83.67	36.82	31.50	60.17	35.34	35.01	-121.58	66.80	28.44	-105.80	71.09	72.38	-156.74	-88.93	49.46	-166.09	-74.38	71.24	-252.68	-75.67	202.37	-209.56	-85.43	234.79	18.72	78.47	1215.15	0.00	0.00	0.00	9.00	73.77	1579.80	3.39	179.49	1564.06	-149.63	58.43	1582.59	-159.30	169.14	1563.91	874.63	275.88	77.50	276.60	271.04	79.14	876.18
8.41000	83.65	37.64	31.84	61.58	35.15	35.50	-121.57	66.92	28.48	-105.85	70.77	72.20	-150.54	-89.16	49.34	-160.73	-75.12	71.27	-247.71	-77.41	202.06	-204.64	-86.76	234.49	20.31	79.19	1215.15	0.00	0.00	0.00	9.96	73.45	1579.87	4.76	179.18	1564.31	-148.17	57.94	1582.53	-158.02	168.37	1564.17	874.40	275.88	77.28	276.57	271.18	79.09	876.05
8.42000	83.72	37.64	32.06	61.40	34.83	35.65	-121.57	67.00	28.58	-105.73	71.29	72.46	-143.95	-89.52	49.60	-155.27	-75.83	71.32	-242.73	-79.01	201.74	-199.65	-88.17	234.32	21.85	79.90	1215.15	0.00	0.00	0.00	11.23	73.01	1579.82	6.46	178.51	1564.41	-146.82	57.83	1582.52	-156.65	167.71	1564.52	874.49	275.90	77.32	277.64	270.98	79.48	875.82
8.43000	83.71	38.04	32.18	61.41	35.15	35.39	-121.53	67.09	28.52	-105.73	71.29	72.34	-140.43	-90.17	49.18	-150.59	-76.53	71.14	-237.91	-80.67	201.42	-194.68	-89.50	234.10	23.35	80.60	1215.14	0.00	0.00	0.00	12.55	72.79	1579.77	7.34	178.29	1564.77	-145.46	57.36	1582.50	-155.22	167.27	1564.79	874.50	276.08	77.28	277.83	271.16	79.50	876.09
8.44000	83.53	38.60	32.01	60.80	35.21	35.30	-121.62	66.42	28.29	-105.83	70.99	72.07	-132.62	-90.67	49.67	-144.36	-77.53	71.51	-233.03	-82.29	201.10	-189.94	-90.34	233.81	24.80	81.29	1215.13	0.00	0.00	0.00	14.05	72.10	1579.72	8.75	177.72	1565.03	-144.11	56.95	1582.49	-153.73	167.49	1565.17	874.54	275.83	77.34	276.84	271.34	79.23	876.27
8.45000	83.56	38.18	32.22	61.39	35.33	35.45	-121.42	67.13	28.47	-105.85	71.55	72.21	-126.65	-91.13	49.95	-137.90	-78.49	72.00	-228.33	-83.75	200.75	-185.23	-91.39	233.61	26.20	81.96	1215.12	0.00	0.00	0.00	15.37	71.59	1579.73	9.55	177.22	1565.30	-142.86	56.56	1582.47	-152.31	167.16	1565.37	875.01	275.83	77.45	276.79	271.02	79.10	876.23
8.46000	83.38	38.54	32.14	58.81	35.24	34.79	-121.53	66.73	28.23	-105.95	70.92	71.89	-121.09	-92.06	50.35	-133.96	-79.73	72.08	-223.63	-85.10	200.36	-180.57	-92.71	233.69	27.56	82.61	1215.11	0.00	0.00	0.00	16.61	71.09	1579.70	11.58	177.19	1565.56	-141.67	56.28	1582.39	-151.05	166.66	1565.62	874.92	275.82	77.37	276.85	270.90	79.29	876.44
8.47000	83.24	38.01	31.90	60.30	35.11	35.28	-121.49	66.88	28.25	-106.00	71.59	72.10	-115.29	-92.85	51.25	-126.89	-80.38	73.05	-218.91	-86.44	200.12	-176.01	-93.42	233.74	28.88	83.25	1215.09	0.00	0.00	0.00	18.09	70.52	1579.68	13.60	176.45	1565.90	-140.49	55.94	1582.28	-149.69	166.37	1565.89	874.56	275.65	77.36	276.54	270.97	79.18	875.85
8.48000	83.27	38.89	32.20	59.94	35.76	35.08	-121.46	67.10	28.14	-105.96	72.01	72.16	-106.42	-93.57	53.10	-120.40	-81.26	74.24	-213.96	-87.98	200.13	-171.47	-94.37	234.16	30.16	83.88	1215.07	0.00	0.00	0.00	19.49	70.11	1579.68	14.33	175.99	1566.15	-139.34	55.67	1582.16	-148.37	165.91	1566.20	874.96	275.81	77.48	276.74	271.14	79.23	875.82
8.49000	83.18	38.66	32.15	60.52	35.23	35.39	-121.45	67.67	28.22	-105.98	72.31	72.18	-100.09	-94.01	54.48	-113.50	-81.75	75.58	-208.94	-89.44	200.32	-166.85	-95.28	234.75	31.40	84.50	1215.04	0.00	0.00	0.00	19.96	69.53	1579.71	15.41	175.60	1566.58	-138.26	55.56	1582.06	-147.11	165.90	1566.38	875.35	275.86	77.60	276.65	270.97	79.18	876.28
8.50000	83.09	39.66	32.29	60.67	35.85	35.20	-121.45	67.76	28.05	-106.07	72.95	72.32	-94.12	-94.70	56.05	-107.64	-82.62	76.98	-203.74	-90.96	200.71	-162.04	-96.04	235.57	32.60	85.10	1215.01	0.00	0.00	0.00	21.57	68.91	1579.81	16.27	175.32	1567.04	-137.15	55.23	1581.96	-145.69	165.99	1566.64	875.06	275.78	77.50	276.82	270.79	79.32	875.94
8.51000	82.99	39.58	32.30	59.10	35.37	35.02	-121.59	67.72	27.78	-106.28	73.04	72.15	-85.21	-95.27	58.69	-99.58	-83.49	79.28	-198.42	-92.33	201.09	-157.22	-96.53	236.52	33.77	85.68	1214.98	0.00	0.00	0.00	22.55	68.49	1579.94	18.27	174.56	1567.57	-136.12	55.10	1581.90	-144.50	165.54	1566.99	874.53	275.81	77.35	276.53	270.90	79.26	875.50
8.52000	82.96	39.27	32.59	60.50	36.01	35.37	-121.58	68.38	27.86	-106.40	74.04	72.43	-77.99	-96.41	61.21	-93.00	-84.32	81.49	-192.98	-93.40	201.42	-152.21	-97.38	237.79	34.90	86.26	1214.95	0.00	0.00	0.00	24.00	67.94	1580.13	18.18	174.05	1568.21	-135.08	54.86	1581.81	-143.26	165.14	1567.25	874.64	275.82	77.40	276.39	270.77	79.12	875.64
8.53000	82.81	39.82	32.54	60.05	35.91	35.41	-121.65	68.23	27.68	-106.54	74.70	72.64	-67.35	-97.85	64.10	-86.06	-85.45	84.01	-187.31	-94.65	201.84	-147.20	-97.70	238.96	35.99	86.81	1214.91	0.00	0.00	0.00	24.94	67.51	1580.36	20.28	174.02	1568.54	-134.15	55.01	1581.76	-141.93	165.31	1567.38	874.83	275.63	77.46	277.61	271.07	79.50	875.86
8.54000	82.74	39.29	32.51	61.03	36.16	35.58	-121.50	69.17	27.81	-106.94	74.07	72.32	-60.48	-98.61	66.82	-76.26	-87.40	86.50	-181.46	-96.03	202.40	-142.10	-97.96	240.12	37.06	87.36	1214.87	0.00	0.00	0.00	25.87	67.17	1580.61	21.61	173.40	1569.11	-133.13	54.96	1581.62	-140.76	165.47	1567.52	875.18	275.82	77.48	277.55	270.94	79.54	876.18
8.55000	82.77	40.02	33.11	59.94	35.95	35.46	-121.66	68.38	27.28	-107.14	74.57	72.49	-50.57	-99.63	70.36	-67.78	-88.55	89.48	-175.51	-96.90	202.76	-136.60	-98.45	241.29	38.09	87.88	1214.82	0.00	0.00	0.00	26.32	66.82	1580.88	23.99	172.99	1569.67	-132.16	55.10	1581.43	-139.46	165.19	1567.70	875.01	275.81	77.48	276.42	270.81	79.03	876.15
8.56000	82.67	40.76	33.28	59.53	35.94	35.37	-121.71	68.64	27.26	-107.35	74.96	72.59	-41.18	-100.27	73.67	-58.80	-89.87	92.57	-169.30	-97.95	203.38	-130.94	-98.92	242.47	39.10	88.40	1214.78	0.00	0.00	0.00	27.67	66.51	1581.13	25.51	172.63	1570.19	-131.21	55.25	1581.32	-138.02	165.92	1567.72	874.92	275.75	77.46	277.22	271.10	79.26	875.86
8.57000	82.39	40.27	33.29	60.04	36.05	35.58	-121.73	68.81	27.34	-107.53	75.64	72.88	-32.48	-101.62	76.95	-49.11	-91.28	95.97	-162.89	-98.87	203.99	-125.02	-99.06	243.55	40.07	88.89	1214.73	0.00	0.00	0.00	28.99	66.28	1581.41	25.76	172.57	1570.65	-130.27	55.76	1581.21	-136.64	166.50	1567.77	874.90	275.78	77.31	276.98	271.32	79.37	875.52
8.58000	82.33	40.80	33.46	60.69	36.39	35.65	-121.53	69.92	27.71	-107.54	75.84	73.02	-23.77	-102.59	80.17	-40.68	-93.43	99.38	-156.30	-99.55	204.57	-119.00	-99.10	244.56	41.02	89.38	1214.67	0.00	0.00	0.00	29.80	66.06	1581.71	27.35	172.50	1571.12	-129.29	56.08	1581.10	-135.31	166.65	1567.89	874.84	275.74	77.30	277.38	271.13	79.38	875.64
8.59000	82.21	41.28	33.72	60.07	36.02	35.59	-121.66	69.42	27.40	-107.75	75.42	72.95	-14.71	-103.44	83.57	-32.48	-92.67	101.40	-149.48	-100.21	205.11	-112.90	-99.16	245.62	41.95	89.85	1214.61	0.00	0.00	0.00	30.62	66.08	1581.97	28.99	172.44	1571.56	-128.22	56.23	1581.02	-133.84	167.57	1567.89	874.64	275.72	77.34	276.34	270.98	79.28	875.97
8.60000	81.83	41.68	33.41	60.86	36.52	35.63	-121.62	69.37	27.47	-107.50	76.17	73.43	-4.90	-104.52	87.20	-23.20	-93.51	104.29	-142.28	-100.59	205.55	-106.45	-99.31	246.64	42.85	90.30	1214.55	0.00	0.00	0.00	32.10	66.13	1582.22	30.40	172.51	1572.01	-127.15	56.79	1580.99	-132.34	168.09	1567.98	874.99	275.72	77.50	276.64	270.97	79.28	876.04
8.61000	81.60	40.66	33.11	59.93	36.17	35.58	-121.48	69.47	27.67	-107.63	75.61	73.35	4.95	-105.70	90.79	-13.46	-94.12	107.46	-134.85	-100.88	205.87	-99.87	-98.92	247.26	43.73	90.74	1214.49	0.00	0.00	0.00	32.90	66.12	1582.53	31.08	172.53	1572.44	-126.18	57.72	1580.98	-131.02	168.42	1567.99	874.58	275.56	77.30	277.42	270.90	79.41	876.05
8.62000	81.53	40.48	33.07	60.95	36.78	35.60	-121.44	69.38	27.65	-107.67	75.89	73.63	15.41	-106.96	94.43	-3.11	-95.26	110.38	-127.22	-101.15	206.07	-92.97	-98.95	247.88	44.59	91.16	1214.42	0.00	0.00	0.00	33.80	66.40	1582.81	33.14	172.81	1572.64	-125.03	58.24	1581.00	-129.36	169.44	1568.07	874.73	275.66	77.37	276.97	270.85	79.29	876.03
8.63000	81.41	41.01	33.37	61.44	36.29	35.91	-121.40	69.60	27.79	-107.65	75.77	73.66	25.97	-108.59	98.23	7.24	-95.90	113.50	-119.11	-101.45	206.20	-85.91	-98.44	248.19	45.43	91.57	1214.35	0.00	0.00	0.00	35.47	66.65	1583.01	34.28	172.76	1573.03	-123.80	58.85	1581.04	-127.89	170.10	1568.23	875.05	276.00	77.57	277.01	271.11	79.14	875.74
8.64000	81.21	40.91	33.03	60.15	36.22	35.46	-121.34	69.28	27.76	-107.45	76.17	74.00	37.38	-109.45	102.38	16.55	-97.05	116.29	-110.88	-101.22	205.95	-78.68	-98.09	248.56	46.26	91.96	1214.28	0.00	0.00	0.00	36.88	67.03	1583.24	35.78	173.23	1573.22	-122.58	59.64	1581.12	-126.50	170.56	1568.39	875.01	275.83	77.54	277.71	270.99	79.47	875.96
8.65000	81.08	39.48	32.47	61.24	36.37	35.90	-121.48	68.83	27.68	-107.39	76.51	74.34	48.65	-110.30	106.23	27.66	-97.76	119.43	-102.45	-100.86	205.64	-71.10	-97.56	248.75	47.07	92.33	1214.21	0.00	0.00	0.00	37.56	67.34	1583.48	38.49	173.69	1573.37	-121.28	60.52	1581.27	-124.99	171.27	1568.45	875.13	276.04	77.53	277.29	270.70	79.34	876.02
8.66000	81.07	40.33	32.81	60.57	36.16	35.75	-121.27	69.62	28.14	-107.45	75.69	74.10	59.90	-111.28	110.05	38.93	-98.43	122.53	-93.67	-100.93	205.49	-63.13	-97.16	248.92	47.86	92.69	1214.13	0.00	0.00	0.00	39.17	67.69	1583.65	39.53	174.31	1573.53	-119.94	61.28	1581.41	-123.40	172.45	1568.61	874.73	275.93	77.43	276.38	270.75	79.11	876.34
8.67000	81.01	39.50	31.89	61.53	36.62	35.86	-121.26	69.32	28.11	-107.43	75.90	74.40	70.83	-112.41	113.39	50.01	-98.60	125.53	-84.82	-100.22	204.88	-54.98	-96.49	248.89	48.64	93.04	1214.05	0.00	0.00	0.00	39.96	68.26	1583.83	42.39	174.74	1573.64	-118.58	62.18	1581.56	-121.84	173.31	1568.75	874.45	275.86	77.36	276.88	271.04	79.28	876.45
8.68000	81.02	39.14	31.46	66.18	37.90	38.77	-121.18	69.40	28.32	-107.40	76.16	74.65	83.54	-112.46	117.17	61.38	-98.70	128.63	-75.66	-100.00	204.39	-46.67	-95.97	248.82	49.41	93.37	1213.96	0.00	0.00	0.00	41.59	68.92	1583.98	43.03	175.05	1573.85	-117.19	63.00	1581.75	-120.26	174.41	1568.88	874.82	275.94	77.37	276.62	271.07	79.04	875.48
8.69000	81.21	38.39	31.08	63.46	38.03	37.73	-121.22	68.70	28.20	-107.25	75.83	74.76	94.53	-112.85	120.60	73.06	-98.50	131.77	-66.30	-99.61	203.75	-38.41	-95.26	248.59	50.16	93.68	1213.87	0.00	0.00	0.00	43.53	69.52	1584.06	43.80	175.67	1574.00	-115.74	64.10	1581.91	-118.70	175.17	1569.06	875.15	275.88	77.43	277.02	271.22	79.15	875.73
8.70000	77.38	37.48	26.72	60.84	38.23	37.20	-121.05	69.05	28.59	-107.12	75.79	74.98	106.80	-112.55	124.72	84.66	-98.14	134.96	-56.80	-98.99	202.94	-29.93	-94.50	248.31	50.91	93.97	1213.78	0.00	0.00	0.00	44.70	70.26	1584.13	46.41	176.48	1573.87	-114.26	65.02	1582.10	-117.22	175.44	1569.19	875.02	275.78	77.35	277.55	271.19	79.07	875.67
8.71000	77.91	36.43	25.69	61.99	38.18	37.34	-121.10	68.73	28.69	-106.81	76.11	75.35	118.07	-112.09	128.20	94.91	-97.62	137.83	-47.19	-98.56	202.23	-21.37	-93.98	248.10	51.65	94.25	1213.69	0.00	0.00	0.00	46.12	71.00	1584.21	47.85	177.37	1573.91	-112.67	65.91	1582.26	-115.52	176.68	1569.24	874.50	275.88	77.30	276.71	270.95	78.89	876.54
8.72000	78.40	33.51	23.85	59.11	38.43	36.65	-120.87	68.80	28.97	-106.82	75.46	75.37	129.75	-111.20	132.00	106.85	-97.11	140.95	-37.58	-98.06	201.48	-12.83	-93.30	247.76	52.39	94.52	1213.59	0.00	0.00	0.00	48.24	72.01	1584.11	49.03	178.46	1573.76	-111.12	66.85	1582.42	-113.92	177.71	1569.31	874.54	275.76	77.28	277.21	271.14	79.05	876.25
8.73000	79.34	34.33	23.89	65.74	38.17	38.60	-120.79	68.80	29.34	-106.68	75.41	75.61	140.95	-110.82	135.47	117.99	-96.52	143.96	-27.93	-97.34	200.63	-4.23	-92.64	247.40	53.12	94.76	1213.49	0.00	0.00	0.00	49.57	72.65	1583.99	50.58	179.22	1573.54	-109.51	67.83	1582.62	-112.20	179.02	1569.39	874.71	275.87	77.26	277.27	271.23	79.07	876.00
8.74000	80.13	32.30	22.59	64.08	38.47	37.79	-120.79	68.48	29.47	-106.58	75.39	75.94	152.64	-109.33	139.35	129.64	-95.50	147.35	-18.30	-96.80	199.84	4.36	-91.71	246.93	53.85	94.99	1213.39	0.00	0.00	0.00	50.99	73.46	1583.90	52.57	180.10	1573.11	-107.91	68.80	1582.82	-110.45	180.10	1569.45	875.06	275.81	77.27	276.64	271.06	78.83	876.34
8.75000	81.06	32.35	22.50	65.98	38.73	38.43	-120.76	68.04	29.64	-106.46	74.92	75.96	163.01	-108.98	142.92	140.39	-94.34	150.55	-8.63	-96.08	198.95	13.00	-90.81	246.42	54.57	95.21	1213.28	0.00	0.00	0.00	52.45	74.40	1583.68	52.55	180.83	1572.98	-106.25	69.66	1583.03	-108.85	181.23	1569.53	875.13	275.52	77.41	276.48	271.01	78.62	876.13
8.76000	82.01	31.43	22.11	62.59	39.06	37.24	-120.64	68.26	30.01	-106.29	74.63	76.17	175.16	-107.92	147.02	151.49	-93.36	153.70	1.09	-94.97	197.88	21.63	-89.93	245.94	55.30	95.41	1213.17	0.00	0.00	0.00	54.40	75.33	1583.46	56.13	181.72	1572.42	-104.63	70.84	1583.27	-107.34	181.49	1569.64	874.75	275.69	77.41	276.61	270.90	78.81	876.16
8.77000	82.91	29.76	20.91	66.05	38.78	38.18	-120.67	67.57	29.92	-106.18	74.62	76.40	186.22	-106.63	150.29	163.43	-91.92	157.03	10.83	-93.76	196.82	30.40	-89.21	245.38	56.02	95.59	1213.06	0.00	0.00	0.00	56.17	76.24	1583.16	58.35	182.88	1571.96	-102.97	71.87	1583.50	-105.69	183.14	1569.66	875.37	275.81	77.50	277.24	271.07	79.05	876.09
8.78000	84.30	32.55	22.68	60.50	39.09	36.75	-120.60	67.40	30.06	-106.22	73.99	76.34	198.37	-105.94	153.78	174.79	-90.96	159.64	20.60	-92.57	195.66	39.29	-88.23	244.57	56.75	95.75	1212.94	0.00	0.00	0.00	57.49	77.35	1582.91	58.40	183.84	1571.57	-101.32	72.92	1583.76	-104.13	183.61	1569.79	875.22	275.94	77.51	277.33	271.05	79.17	875.69
8.79000	84.74	32.07	22.36	62.40	36.37	35.96	-120.44	67.69	30.45	-106.00	74.59	76.83	208.58	-105.16	156.25	185.71	-90.13	161.91	30.63	-91.69	194.56	48.30	-87.36	243.70	57.49	95.90	1212.83	0.00	0.00	0.00	59.04	78.26	1582.59	60.59	184.57	1570.99	-99.62	73.81	1583.97	-102.42	184.78	1569.66	874.62	275.85	77.21	277.59	271.05	79.11	875.39
8.80000	86.13	33.81	23.52	62.36	36.89	35.61	-120.58	66.99	30.30	-106.08	73.78	76.68	219.95	-103.70	158.84	197.96	-89.01	164.23	40.69	-90.57	193.20	57.69	-86.37	242.61	58.22	96.02	1212.71	0.00	0.00	0.00	60.83	79.26	1582.27	62.25	185.62	1570.40	-97.91	74.65	1584.15	-100.80	185.97	1569.59	874.28	276.00	77.28	277.75	270.93	79.16	876.00
8.81000	84.44	37.09	28.76	63.15	36.69	35.93	-120.33	67.86	30.87	-105.94	73.89	76.89	231.30	-102.92	161.18	208.81	-87.90	166.01	50.92	-89.27	191.62	67.20	-85.51	241.44	58.97	96.14	1212.58	0.00	0.00	0.00	62.64	80.30	1581.93	63.82	186.61	1569.79	-96.23	75.61	1584.31	-99.26	187.12	1569.46	874.25	276.19	77.34	276.85	270.86	78.90	876.14
8.82000	84.84	37.54	29.11	62.56	36.62	35.64	-120.49	67.33	30.76	-105.87	74.08	77.02	241.76	-102.15	163.11	219.87	-87.08	167.57	61.46	-87.97	189.87	76.82	-84.39	239.99	59.72	96.23	1212.46	0.00	0.00	0.00	64.63	81.32	1581.65	65.35	187.77	1569.20	-94.66	76.66	1584.48	-97.74	188.01	1569.40	874.81	276.05	77.30	276.98	270.81	78.80	876.43
8.83000	84.81	37.66	29.21	62.29	37.26	35.45	-120.42	66.76	30.56	-105.87	73.68	76.94	252.19	-101.13	164.83	231.48	-86.08	169.14	72.38	-86.64	188.02	86.64	-83.27	238.37	60.49	96.31	1212.33	0.00	0.00	0.00	65.73	82.17	1581.28	67.16	188.91	1568.66	-93.06	77.53	1584.59	-96.27	188.69	1569.27	874.74	275.93	77.31	277.22	270.98	79.05	876.34
8.84000	84.89	38.06	29.38	62.76	37.18	35.66	-120.45	66.61	30.60	-105.79	73.64	77.01	264.00	-100.29	166.40	241.95	-85.10	170.24	83.44	-85.35	185.93	96.57	-82.50	236.69	61.26	96.37	1212.19	0.00	0.00	0.00	67.20	83.17	1580.95	68.89	189.69	1568.02	-91.45	78.29	1584.63	-94.81	189.43	1569.10	874.45	275.96	77.30	277.05	270.66	79.00	876.65
8.85000	84.96	38.88	29.72	63.27	37.28	35.65	-120.44	66.76	30.68	-105.72	73.34	76.96	275.65	-99.51	168.00	254.60	-84.22	171.53	94.61	-83.97	183.67	106.68	-81.78	234.91	62.05	96.41	1212.06	0.00	0.00	0.00	68.47	84.09	1580.55	70.37	190.45	1567.44	-89.92	79.20	1584.67	-93.37	190.31	1568.97	874.66	275.83	77.57	277.00	270.84	78.98	876.25
8.86000	84.92	38.65	29.73	62.69	36.93	35.66	-120.46	66.54	30.58	-105.62	73.54	77.07	286.43	-98.91	169.10	266.26	-83.06	172.70	106.01	-82.60	181.33	116.80	-80.76	232.89	62.85	96.43	1211.92	0.00	0.00	0.00	70.67	85.01	1580.22	71.08	191.55	1566.75	-88.35	79.73	1584.68	-92.10	190.44	1568.71	875.04	275.82	77.53	276.48	271.00	78.85	876.22
8.87000	84.92	39.68	30.39	62.10	37.30	35.40	-120.50	66.46	30.60	-105.73	72.74	76.66	298.62	-97.62	170.81	278.48	-82.04	173.96	117.48	-81.57	178.99	127.03	-80.05	230.85	63.67	96.44	1211.78	0.00	0.00	0.00	71.76	85.84	1579.93	72.12	192.33	1566.31	-86.85	80.51	1584.63	-90.67	191.29	1568.29	875.41	275.89	77.65	276.83	270.77	79.04	876.07
8.88000	84.78	39.14	30.27	64.14	37.09	35.98	-120.43	66.45	30.52	-105.67	72.62	76.53	309.27	-96.31	172.05	290.26	-81.12	175.06	128.99	-80.24	176.40	137.37	-79.21	228.70	64.51	96.43	1211.64	0.00	0.00	0.00	73.39	86.60	1579.57	73.18	193.07	1565.65	-85.31	80.98	1584.54	-89.14	192.24	1567.90	874.65	276.07	77.33	276.94	270.91	79.13	875.91
8.89000	84.70	39.38	30.41	62.26	37.14	35.53	-120.40	66.75	30.64	-105.41	73.00	76.57	322.20	-95.49	173.88	300.80	-79.96	176.00	140.67	-78.87	173.70	147.65	-78.52	226.49	65.36	96.40	1211.49	0.00	0.00	0.00	74.53	87.46	1579.24	75.80	193.81	1565.00	-83.81	81.52	1584.41	-87.94	192.57	1567.51	874.53	276.10	77.24	277.43	271.06	79.31	876.13
8.90000	84.64	39.06	30.38	61.39	37.23	35.21	-120.40	66.41	30.52	-105.46	72.27	76.12	334.40	-94.15	175.54	313.26	-79.07	177.09	152.32	-78.01	171.28	158.09	-77.80	224.25	66.23	96.35	1211.34	0.00	0.00	0.00	75.87	88.06	1578.93	76.32	194.52	1564.54	-82.30	81.87	1584.24	-86.67	192.74	1567.08	874.94	276.03	77.36	278.21	271.11	79.58	876.79
8.91000	84.46	39.34	30.51	62.81	37.04	35.58	-120.40	66.23	30.35	-105.35	72.56	76.12	346.05	-93.20	176.54	325.08	-78.05	178.08	163.97	-76.88	168.90	168.57	-77.08	222.07	67.13	96.28	1211.19	0.00	0.00	0.00	77.41	88.60	1578.66	76.71	195.13	1564.12	-80.89	82.34	1584.05	-85.42	192.99	1566.70	874.76	275.91	77.37	278.10	271.30	79.52	876.58
8.92000	84.30	38.93	30.62	63.22	37.13	35.66	-120.51	66.65	30.45	-105.23	72.78	76.17	357.46	-91.78	177.32	336.61	-76.94	178.73	175.49	-75.74	166.52	179.04	-76.33	219.87	68.05	96.20	1211.03	0.00	0.00	0.00	78.96	89.13	1578.40	78.37	195.60	1563.64	-79.51	83.02	1583.86	-84.03	193.50	1566.29	874.51	276.13	77.28	278.33	271.13	79.42	876.49
8.93000	84.31	39.39	30.73	62.96	36.85	35.48	-120.56	66.08	30.17	-105.12	72.43	75.89	370.02	-90.94	178.21	349.64	-76.07	179.23	187.04	-74.65	164.29	189.63	-75.69	217.84	68.99	96.10	1210.88	0.00	0.00	0.00	80.52	89.60	1578.11	79.27	196.06	1563.20	-77.97	82.97	1583.62	-82.73	193.41	1565.93	874.53	275.85	77.27	277.96	271.14	79.47	876.88
8.94000	84.03	39.28	30.58	62.34	37.19	35.20	-120.53	66.14	30.26	-104.98	71.46	75.39	381.37	-90.09	178.20	360.46	-74.94	178.93	198.38	-73.96	162.35	200.26	-75.18	215.92	69.95	95.98	1210.72	0.00	0.00	0.00	81.34	90.01	1577.89	81.13	196.15	1562.67	-76.49	83.26	1583.40	-81.20	194.11	1565.45	874.46	275.86	77.14	278.59	271.51	79.73	876.87
8.95000	84.05	39.58	30.76	62.51	36.49	35.43	-120.61	66.06	30.23	-104.69	71.50	75.30	391.29	-89.14	177.40	370.99	-73.74	178.36	209.58	-73.38	160.65	210.77	-74.74	214.16	70.95	95.84	1210.55	0.00	0.00	0.00	83.34	90.16	1577.63	83.68	196.44	1562.22	-74.97	83.24	1583.15	-79.79	194.36	1565.06	875.06	275.70	77.43	277.81	271.58	79.54	876.35
8.96000	83.97	39.96	31.12	63.27	36.42	35.74	-120.66	65.52	30.01	-104.49	71.49	75.21	401.91	-88.25	176.80	382.72	-72.91	178.03	220.49	-72.48	158.91	221.04	-74.25	212.50	71.97	95.68	1210.39	0.00	0.00	0.00	85.27	90.41	1577.31	84.24	196.79	1561.82	-73.45	83.42	1582.92	-78.33	193.91	1564.71	874.92	276.01	77.39	278.35	271.38	79.56	876.57
8.97000	83.80	39.40	30.86	62.41	36.36	35.49	-120.69	65.58	30.16	-104.25	71.10	74.97	413.06	-86.75	176.91	393.13	-71.87	177.74	231.08	-71.71	157.16	230.87	-73.73	210.83	73.03	95.50	1210.22	0.00	0.00	0.00	86.93	90.41	1576.98	84.73	197.00	1561.46	-71.82	83.26	1582.69	-76.83	193.71	1564.33	875.00	275.78	77.48	278.54	271.22	79.55	876.34
8.98000	83.50	39.85	30.60	61.84	36.44	35.12	-120.86	64.69	29.94	-104.05	70.63	74.75	423.58	-85.50	177.82	402.44	-71.04	178.14	241.40	-70.96	155.56	240.33	-73.39	209.32	74.11	95.30	1210.05	0.00	0.00	0.00	88.57	90.37	1576.70	86.76	196.62	1561.11	-70.18	82.95	1582.44	-75.34	193.44	1564.02	874.05	275.80	76.93	278.77	271.30	79.58	876.61
8.99000	83.61	38.89	30.77	62.69	36.48	35.26	-120.71	65.45	30.34	-103.84	70.36	74.62	433.76	-84.19	179.51	413.06	-70.00	179.63	251.32	-70.24	153.98	249.31	-73.13	207.93	75.23	95.09	1209.87	0.00	0.00	0.00	90.01	90.26	1576.45	89.76	196.70	1560.74	-68.54	82.77	1582.23	-73.73	193.34	1563.72	874.60	276.08	77.21	278.51	271.38	79.57	876.49
9.00000	83.63	39.36	30.85	61.57	36.36	34.89	-120.68	65.30	30.40	-103.59	70.57	74.70	442.01	-82.89	181.26	423.95	-68.64	181.81	260.99	-69.59	152.59	257.87	-72.70	206.53	76.38	94.85	1209.70	0.00	0.00	0.00	91.73	89.98	1576.16	91.51	196.30	1560.37	-66.81	82.40	1582.06	-72.03	192.87	1563.58	875.21	276.13	77.48	277.18	271.66	79.36	876.19
9.01000	83.35	38.49	30.55	60.27	35.97	34.93	-120.73	64.72	30.09	-103.59	70.05	74.55	451.00	-81.90	183.03	434.74	-67.42	183.99	270.33	-69.16	151.39	266.20	-72.23	205.20	77.57	94.60	1209.52	0.00	0.00	0.00	93.62	89.78	1575.88	91.40	196.04	1560.22	-65.03	81.91	1581.97	-70.31	192.69	1563.50	874.44	275.81	77.27	277.70	271.68	79.39	876.49
9.02000	83.39	39.18	30.56	61.34	35.87	35.19	-120.71	65.09	30.34	-103.64	69.38	74.27	460.49	-80.63	184.90	445.61	-66.16	186.06	279.35	-68.72	150.36	274.28	-71.68	203.93	78.79	94.33	1209.34	0.00	0.00	0.00	95.38	89.33	1575.64	93.31	195.71	1559.99	-63.20	81.40	1581.88	-68.65	192.10	1563.41	874.66	275.74	77.26	277.89	271.39	79.38	876.85
9.03000	83.38	38.65	30.64	61.54	35.92	35.28	-120.75	64.98	30.26	-103.59	70.14	74.63	468.21	-79.40	185.56	445.51	-67.16	182.28	288.01	-68.42	149.39	282.10	-71.44	202.84	80.06	94.04	1209.15	0.00	0.00	0.00	97.43	88.74	1575.40	95.93	195.05	1559.85	-61.25	80.70	1581.78	-66.89	191.57	1563.45	874.38	275.86	77.09	278.05	271.66	79.51	876.59
9.04000	83.46	38.92	30.73	62.24	35.69	35.34	-120.73	65.06	30.20	-103.62	70.12	74.74	476.48	-78.55	186.10	452.64	-66.35	181.98	296.18	-68.35	148.61	289.67	-71.30	201.86	81.36	93.72	1208.96	0.00	0.00	0.00	99.18	88.13	1575.17	98.84	194.59	1559.70	-59.29	80.05	1581.74	-64.88	191.06	1563.53	874.46	276.10	77.39	278.58	271.83	79.67	875.87
9.05000	83.38	39.24	30.63	61.44	36.11	35.02	-120.83	64.85	30.09	-103.49	70.69	75.01	485.00	-77.26	185.75	460.12	-65.53	181.44	303.83	-68.21	147.95	296.90	-71.42	201.18	82.71	93.39	1208.77	0.00	0.00	0.00	101.27	87.57	1574.94	98.43	194.00	1559.69	-57.37	79.61	1581.79	-63.04	189.94	1563.65	874.58	275.90	77.36	279.04	271.81	79.71	876.05
9.06000	83.30	38.60	30.67	62.77	36.26	35.31	-120.75	65.33	30.27	-103.73	70.18	74.83	492.39	-76.60	184.58	467.46	-64.55	180.44	310.94	-68.03	147.40	303.89	-71.40	200.51	84.10	93.04	1208.58	0.00	0.00	0.00	103.06	87.04	1574.78	99.70	193.55	1559.60	-55.37	78.90	1581.82	-60.94	189.83	1563.81	874.99	275.87	77.39	279.03	271.87	79.69	876.22
9.07000	83.42	39.55	30.72	61.78	36.20	35.05	-120.66	65.33	30.29	-103.61	70.77	75.15	498.79	-75.89	182.98	485.31	-61.82	184.33	317.70	-68.18	147.10	310.49	-71.45	199.95	85.53	92.67	1208.39	0.00	0.00	0.00	104.99	86.27	1574.60	102.77	192.74	1559.42	-53.31	78.04	1581.89	-58.97	189.16	1564.00	875.06	275.78	77.48	277.65	272.06	79.48	876.36
9.08000	83.35	39.24	30.30	62.08	36.24	35.20	-120.59	65.28	30.29	-103.82	70.12	74.99	504.81	-74.84	182.06	489.92	-61.27	183.19	323.90	-67.96	146.69	316.49	-71.45	199.35	87.01	92.28	1208.19	0.00	0.00	0.00	107.40	85.28	1574.32	106.26	191.51	1559.21	-51.25	77.30	1581.95	-56.89	188.04	1564.20	875.18	275.76	77.42	279.35	271.53	79.78	876.29
9.09000	83.44	38.80	30.55	62.56	36.07	35.36	-120.61	65.73	30.49	-103.77	70.84	75.40	510.06	-75.14	182.06	495.64	-61.16	183.39	329.47	-68.21	146.28	321.68	-71.05	198.51	88.53	91.87	1207.99	0.00	0.00	0.00	109.01	84.53	1574.13	108.56	190.88	1559.05	-49.14	76.69	1582.08	-54.84	186.69	1564.41	875.39	276.05	77.55	279.64	271.37	79.77	875.96
9.10000	83.42	39.15	30.69	61.34	36.09	35.10	-120.73	65.39	30.32	-103.82	70.75	75.45	515.73	-74.85	183.40	503.08	-60.92	185.25	334.77	-67.98	145.44	326.16	-71.03	197.82	90.11	91.44	1207.79	0.00	0.00	0.00	111.16	83.64	1573.93	110.37	189.88	1558.97	-47.03	75.94	1582.21	-52.53	186.36	1564.55	875.07	275.75	77.46	278.78	271.53	79.63	875.79
9.11000	83.27	39.46	30.43	62.11	36.37	35.17	-120.72	65.18	30.21	-103.77	70.80	75.54	519.93	-74.76	184.94	496.60	-63.31	181.29	339.50	-67.92	144.57	330.14	-71.08	197.20	91.74	90.99	1207.58	0.00	0.00	0.00	113.51	82.49	1573.64	111.48	189.08	1558.87	-44.83	74.97	1582.29	-50.13	185.86	1564.75	874.94	275.71	77.27	278.74	271.61	79.61	875.84
9.12000	83.35	39.11	30.54	60.38	36.08	34.76	-120.66	65.90	30.50	-103.60	71.40	75.82	523.63	-74.45	186.40	499.43	-62.80	182.23	343.74	-68.28	144.02	333.64	-71.19	196.58	93.41	90.51	1207.37	0.00	0.00	0.00	115.51	81.55	1573.43	114.80	188.02	1558.64	-42.66	74.29	1582.41	-47.99	184.85	1565.02	874.94	276.16	77.34	278.37	271.43	79.51	875.96
9.13000	83.41	39.42	30.44	63.14	36.39	35.42	-120.67	65.57	30.38	-103.64	70.96	75.65	526.55	-74.24	187.07	502.84	-62.47	182.92	347.41	-68.69	143.66	336.86	-71.32	196.06	95.14	90.02	1207.16	0.00	0.00	0.00	117.58	80.58	1573.20	117.21	187.17	1558.48	-40.38	73.38	1582.50	-45.58	184.35	1565.17	875.11	275.88	77.42	277.42	271.86	79.48	876.22
9.14000	83.14	39.37	30.51	63.40	36.12	35.58	-120.66	66.07	30.44	-103.72	70.92	75.61	530.79	-73.55	187.45	505.97	-62.14	182.98	350.63	-69.11	143.33	339.84	-71.45	195.50	96.93	89.51	1206.95	0.00	0.00	0.00	120.49	79.53	1572.91	119.07	186.31	1558.40	-38.08	72.34	1582.59	-43.30	183.37	1565.41	875.13	276.16	77.33	277.45	271.64	79.48	876.78
9.15000	83.33	39.07	30.80	61.88	36.33	35.08	-120.74	65.71	30.30	-103.66	71.08	75.70	533.50	-72.96	187.03	508.59	-61.74	182.61	353.33	-69.48	142.91	342.42	-72.28	195.25	98.77	88.98	1206.73	0.00	0.00	0.00	122.17	78.44	1572.71	122.25	185.16	1558.26	-35.75	71.42	1582.63	-40.91	182.32	1565.59	875.32	276.14	77.47	278.21	271.90	79.64	876.37
9.16000	83.32	39.10	30.86	62.38	36.39	35.20	-120.64	66.19	30.55	-103.50	71.65	75.96	536.02	-72.69	186.22	510.83	-61.48	181.71	355.53	-70.24	142.53	344.62	-72.47	194.67	100.67	88.42	1206.52	0.00	0.00	0.00	124.37	77.25	1572.41	123.53	183.79	1558.06	-33.42	70.39	1582.65	-38.37	181.65	1565.69	874.68	276.14	77.41	277.65	271.32	79.34	876.37
9.17000	83.14	38.57	30.40	60.96	36.33	34.93	-120.67	66.13	30.46	-103.61	71.64	75.96	538.11	-72.41	185.03	512.84	-61.54	180.42	357.26	-70.78	142.04	346.57	-72.60	194.01	102.62	87.85	1206.30	0.00	0.00	0.00	126.49	76.22	1572.14	126.35	182.68	1557.84	-31.03	69.42	1582.62	-35.85	180.76	1565.80	874.76	275.80	77.35	277.30	270.98	79.22	876.81
9.18000	83.23	39.28	30.91	61.77	36.48	35.05	-120.59	66.39	30.59	-103.60	71.74	76.06	538.84	-72.24	183.12	514.48	-61.45	178.93	358.66	-71.27	141.48	348.20	-72.84	193.30	104.64	87.25	1206.07	0.00	0.00	0.00	129.70	75.10	1571.82	128.98	181.59	1557.78	-28.55	68.38	1582.55	-33.32	179.57	1565.90	874.75	276.16	77.26	277.37	271.07	79.25	876.43
9.19000	83.10	38.80	30.82	61.94	36.58	35.06	-120.91	65.69	30.22	-103.65	71.56	75.95	539.40	-72.29	181.46	515.67	-61.17	177.66	359.71	-71.71	140.82	349.48	-73.33	192.64	106.72	86.64	1205.85	0.00	0.00	0.00	131.84	73.95	1571.53	131.40	180.46	1557.63	-26.14	67.45	1582.44	-30.82	178.31	1566.06	874.60	276.18	77.23	277.22	271.25	79.13	876.69
9.20000	83.05	38.66	30.62	63.49	36.30	35.60	-120.84	66.31	30.48	-103.56	72.23	76.19	540.63	-72.45	180.44	516.55	-61.65	176.34	360.43	-72.46	140.20	350.31	-73.79	191.90	108.86	86.00	1205.62	0.00	0.00	0.00	134.32	72.79	1571.26	133.87	179.40	1557.46	-23.63	66.29	1582.33	-28.35	177.06	1566.04	874.45	276.09	77.26	277.68	271.23	79.24	875.94
9.21000	82.99	38.89	30.89	61.30	36.47	34.91	-120.90	66.04	30.27	-103.70	71.50	75.83	542.87	-72.44	179.88	517.09	-61.97	175.35	360.92	-72.94	139.41	350.86	-74.30	191.14	111.07	85.34	1205.39	0.00	0.00	0.00	137.00	71.45	1570.91	136.31	178.28	1557.38	-21.06	65.13	1582.19	-25.71	176.00	1566.08	874.52	276.03	77.28	277.61	271.03	79.32	876.44
9.22000	83.03	39.00	30.89	63.15	36.52	35.51	-120.86	66.47	30.35	-103.48	72.09	76.02	542.04	-73.18	178.53	517.32	-62.04	174.38	361.23	-73.77	138.69	351.25	-74.93	190.34	113.35	84.66	1205.16	0.00	0.00	0.00	139.69	70.27	1570.56	139.30	176.86	1557.08	-18.43	63.86	1582.06	-22.98	175.30	1566.11	874.58	275.83	77.30	277.15	271.12	79.06	876.06
9.23000	83.01	38.86	31.13	62.65	36.55	35.39	-120.89	66.54	30.30	-103.46	71.93	75.86	542.66	-73.52	177.27	517.50	-62.52	173.05	361.28	-74.27	137.79	351.51	-75.18	189.35	115.69	83.96	1204.92	0.00	0.00	0.00	142.71	68.98	1570.19	142.92	175.59	1556.79	-15.77	62.69	1581.92	-20.47	173.48	1566.22	874.37	275.81	77.26	277.55	271.06	79.22	875.86
9.24000	83.00	38.37	31.14	62.00	36.56	35.21	-120.92	66.58	30.24	-103.19	72.58	76.01	542.60	-73.56	175.71	527.44	-60.43	176.63	361.20	-74.79	136.79	351.65	-75.74	188.50	118.10	83.24	1204.69	0.00	0.00	0.00	145.43	67.72	1569.76	145.86	174.31	1556.61	-13.01	61.29	1581.71	-17.55	172.67	1566.10	874.97	276.03	77.41	277.60	271.09	79.42	875.89
9.25000	82.87	39.19	31.38	61.90	36.27	35.19	-121.08	66.02	30.02	-103.19	72.16	75.84	541.78	-73.86	173.73	527.20	-60.73	174.80	360.96	-75.75	136.00	351.68	-76.12	187.46	120.58	82.49	1204.45	0.00	0.00	0.00	147.97	66.29	1569.32	147.97	173.20	1556.36	-10.23	59.98	1581.45	-14.70	171.38	1566.06	874.90	275.98	77.35	278.36	270.84	79.59	876.00
9.26000	82.77	38.68	31.04	62.47	36.24	35.51	-120.96	66.48	30.24	-103.08	72.33	75.84	541.84	-73.89	171.59	523.89	-60.87	171.68	360.61	-76.35	134.92	351.68	-76.56	186.38	123.13	81.72	1204.20	0.00	0.00	0.00	150.76	64.98	1568.87	150.73	171.71	1556.02	-7.35	58.54	1581.18	-11.97	169.72	1566.06	875.17	276.16	77.43	277.49	271.03	79.31	876.10
9.27000	82.76	39.07	31.32	60.28	36.31	34.80	-120.95	66.59	30.31	-102.88	72.09	75.71	541.25	-73.91	168.94	522.58	-60.74	168.99	360.23	-77.18	133.94	351.64	-77.12	185.24	125.76	80.94	1203.96	0.00	0.00	0.00	153.22	63.66	1568.38	153.70	170.44	1555.75	-4.53	57.29	1580.86	-8.89	168.80	1565.85	874.80	276.18	77.27	278.28	271.24	79.47	876.14
9.28000	82.82	38.18	31.26	63.11	36.45	35.58	-121.02	66.15	30.14	-102.79	71.97	75.70	541.28	-73.52	166.37	521.14	-60.79	165.98	359.77	-78.19	132.91	351.54	-77.27	183.87	128.46	80.13	1203.71	0.00	0.00	0.00	156.29	62.12	1567.89	156.76	168.98	1555.52	-1.57	55.87	1580.51	-6.01	167.08	1565.78	874.95	275.80	77.28	278.08	271.01	79.47	876.24
9.29000	82.88	38.96	31.54	62.90	36.01	35.65	-121.01	66.78	30.50	-102.60	72.03	75.78	540.43	-73.55	163.55	520.04	-60.72	163.25	359.24	-78.64	131.64	351.43	-77.69	182.58	131.23	79.29	1203.46	0.00	0.00	0.00	159.55	60.61	1567.40	158.43	167.42	1555.30	1.45	54.26	1580.12	-3.06	165.47	1565.65	874.60	275.93	77.28	277.21	271.22	79.22	876.07
9.30000	82.69	39.02	31.27	62.57	35.99	35.54	-121.02	66.62	30.44	-102.52	71.96	75.69	540.59	-73.28	161.24	519.27	-60.40	160.74	358.68	-79.26	130.32	351.25	-78.30	181.28	134.09	78.44	1203.21	0.00	0.00	0.00	162.39	59.20	1566.91	162.21	165.99	1555.00	4.50	52.74	1579.73	0.12	164.55	1565.50	874.39	275.87	77.25	277.63	271.25	79.40	876.07
9.31000	82.66	38.10	30.94	62.47	36.06	35.38	-121.01	66.51	30.36	-102.38	72.22	75.77	539.81	-72.71	158.53	519.91	-60.35	158.57	358.29	-79.80	128.85	351.02	-78.71	179.78	137.02	77.56	1202.96	0.00	0.00	0.00	165.85	57.71	1566.39	165.70	164.61	1554.65	7.65	51.19	1579.34	3.21	163.24	1565.32	874.55	276.17	77.36	277.55	271.44	79.25	875.97
9.32000	82.78	38.58	31.32	63.02	36.14	35.53	-121.05	66.23	30.24	-102.33	71.99	75.66	539.93	-72.65	156.35	518.15	-59.71	155.80	357.95	-80.22	127.21	350.90	-78.89	178.12	140.03	76.67	1202.70	0.00	0.00	0.00	168.81	56.12	1565.91	168.72	163.22	1554.46	10.78	49.78	1578.95	6.35	161.94	1565.13	874.41	276.13	77.27	277.66	271.31	79.27	875.81
9.33000	82.73	38.85	31.35	62.72	36.09	35.55	-120.99	66.65	30.43	-102.30	71.81	75.65	540.30	-71.85	153.97	517.63	-59.46	153.29	357.76	-80.96	125.62	350.88	-79.41	176.46	143.13	75.75	1202.44	0.00	0.00	0.00	172.13	54.66	1565.39	171.50	161.54	1554.27	13.93	48.43	1578.54	9.44	159.96	1565.00	874.97	275.94	77.46	277.96	271.29	79.58	876.16
9.34000	82.72	38.64	31.54	62.05	36.25	35.38	-121.14	66.47	30.42	-102.24	71.87	75.75	540.01	-70.75	151.53	517.75	-58.98	150.92	357.76	-81.30	123.78	351.06	-79.69	174.61	146.31	74.80	1202.18	0.00	0.00	0.00	175.20	53.13	1564.95	175.18	160.13	1553.94	17.27	46.66	1578.13	12.78	158.64	1564.81	875.06	275.94	77.57	278.09	271.07	79.64	876.29
9.35000	82.59	38.44	31.00	62.83	36.36	35.54	-121.07	66.85	30.70	-102.04	72.35	76.07	540.79	-70.31	149.12	517.47	-58.37	148.39	357.89	-81.36	121.64	351.31	-80.07	172.75	149.57	73.84	1201.92	0.00	0.00	0.00	179.05	51.47	1564.43	178.37	158.62	1553.74	20.67	45.02	1577.70	16.13	157.27	1564.72	874.98	275.94	77.58	278.24	271.27	79.64	876.78
9.36000	82.59	38.51	31.00	61.29	36.23	34.95	-121.10	66.66	30.72	-101.77	72.79	76.36	540.23	-69.70	146.40	517.05	-57.54	145.84	358.21	-81.78	119.66	351.79	-80.65	170.90	152.93	72.85	1201.65	0.00	0.00	0.00	182.52	49.83	1563.90	182.69	156.95	1553.37	24.07	43.41	1577.31	19.39	155.26	1564.63	875.23	275.73	77.55	277.87	271.15	79.57	876.27
9.37000	82.63	38.90	31.36	62.78	36.07	35.52	-121.01	66.73	30.91	-101.73	72.94	76.62	540.46	-68.51	143.74	518.26	-56.61	143.71	358.51	-82.02	117.54	352.26	-81.17	168.96	156.36	71.84	1201.39	0.00	0.00	0.00	185.12	48.24	1563.42	185.35	155.48	1553.14	27.56	42.03	1576.94	22.88	154.19	1564.43	874.77	276.13	77.50	277.28	271.41	79.55	876.20
9.38000	82.52	38.34	30.88	62.76	36.30	35.26	-120.83	67.42	31.42	-101.63	72.66	76.69	541.19	-67.12	141.49	518.17	-55.64	141.15	358.98	-82.26	115.40	352.77	-81.23	166.79	159.89	70.80	1201.12	0.00	0.00	0.00	189.22	46.60	1562.95	189.16	153.63	1552.92	31.12	40.36	1576.55	26.27	152.54	1564.35	874.58	276.32	77.45	277.72	271.78	79.50	876.00
9.39000	82.56	38.72	31.24	61.70	35.97	35.03	-120.92	66.82	31.39	-101.48	72.66	76.86	540.97	-66.21	138.77	518.91	-54.54	138.94	359.43	-82.61	113.25	353.32	-81.48	164.63	163.51	69.75	1200.84	0.00	0.00	0.00	192.37	45.05	1562.57	193.34	151.95	1552.72	34.76	38.67	1576.19	29.90	150.75	1564.32	874.43	276.04	77.39	277.97	271.41	79.53	875.85
9.40000	82.60	38.80	31.11	61.75	36.30	34.91	-120.84	67.45	31.90	-101.18	73.43	77.48	542.31	-65.08	136.50	518.59	-53.56	136.30	360.00	-82.37	111.66	353.79	-81.80	162.55	167.22	68.67	1200.57	0.00	0.00	0.00	195.51	43.35	1562.23	197.77	150.50	1552.47	38.43	36.96	1575.85	33.51	149.02	1564.20	874.62	275.96	77.30	277.81	271.55	79.56	876.41
9.41000	82.55	38.83	31.38	63.87	36.25	35.53	-120.78	67.23	32.22	-100.99	73.74	78.02	541.65	-63.91	133.58	519.98	-52.54	134.15	360.68	-82.35	111.22	354.43	-82.04	160.51	168.69	67.44	1200.09	0.00	0.00	0.00	199.90	41.74	1561.83	199.83	148.96	1552.47	42.17	35.37	1575.59	37.25	147.59	1564.02	874.51	275.94	77.34	277.77	271.53	79.56	875.92
9.42000	82.54	38.32	31.15	63.72	36.36	35.52	-120.86	67.16	32.60	-100.82	73.76	78.28	542.23	-63.12	130.91	520.70	-52.02	131.51	361.33	-82.27	110.77	355.12	-81.88	158.51	174.49	66.74	1199.90	0.00	0.00	0.00	204.07	40.19	1561.54	204.56	147.36	1552.32	45.97	33.62	1575.28	41.02	146.12	1563.96	874.37	275.81	77.23	278.33	271.11	79.78	875.56
9.43000	82.50	39.14	31.21	62.19	36.34	35.03	-120.62	67.59	33.18	-100.64	73.92	78.82	543.55	-62.43	128.09	520.36	-51.05	128.72	361.70	-82.11	110.36	356.08	-82.22	157.20	175.19	65.81	1199.60	0.00	0.00	0.00	207.99	38.57	1561.34	208.42	146.01	1552.30	49.88	31.72	1575.00	44.82	144.51	1563.87	874.85	275.91	77.53	278.04	271.36	79.59	876.09
9.44000	82.40	38.67	30.95	61.75	36.24	34.85	-120.56	68.10	33.93	-100.59	73.36	79.04	544.87	-62.05	124.92	520.86	-50.67	125.86	362.22	-81.93	110.19	357.33	-82.30	156.55	178.08	64.35	1199.16	0.00	0.00	0.00	211.75	36.95	1561.28	211.78	144.19	1552.54	53.89	30.00	1574.77	48.78	142.66	1563.99	874.74	276.14	77.66	277.16	271.36	79.41	876.03
9.45000	82.51	38.76	31.21	61.77	36.62	34.71	-120.58	68.12	34.52	-100.27	73.86	79.80	545.94	-61.85	121.87	520.60	-50.78	122.90	362.73	-82.04	110.35	358.78	-82.09	156.46	183.99	63.85	1198.98	0.00	0.00	0.00	215.68	35.40	1561.37	215.56	142.85	1552.80	57.97	28.20	1574.67	52.86	141.25	1564.08	874.99	276.15	77.63	277.59	271.58	79.52	875.78
9.46000	82.65	38.70	31.09	62.48	36.32	35.00	-120.49	68.02	35.15	-99.85	74.88	80.92	546.04	-62.02	119.87	521.58	-50.68	121.45	363.16	-82.20	110.55	359.87	-82.03	156.79	184.49	62.74	1198.72	0.00	0.00	0.00	219.70	33.75	1561.61	219.42	141.05	1553.16	62.09	26.48	1574.64	56.99	139.48	1564.26	875.28	276.03	77.65	277.71	271.59	79.68	875.70
9.47000	82.66	38.46	30.81	62.99	37.06	34.72	-120.26	68.56	36.07	-99.52	75.34	81.88	546.31	-61.25	119.03	522.07	-50.25	120.84	363.44	-82.19	110.85	360.73	-82.00	157.28	189.34	61.90	1198.68	0.00	0.00	0.00	223.86	32.18	1561.89	223.63	139.04	1553.74	66.34	24.53	1574.61	61.23	137.73	1564.36	874.70	275.90	77.45	277.57	271.57	79.55	876.00
9.48000	82.71	39.10	30.72	62.17	36.34	34.80	-120.15	68.73	37.07	-99.17	76.02	83.03	546.55	-61.15	118.33	523.18	-49.68	120.54	363.58	-81.93	110.93	361.19	-81.59	157.72	197.22	60.85	1198.78	0.00	0.00	0.00	228.68	30.48	1562.15	228.55	137.61	1554.26	70.59	22.81	1574.63	65.52	135.96	1564.55	874.61	275.75	77.39	278.17	271.83	79.83	876.06
9.49000	82.77	38.25	30.81	61.00	36.62	34.24	-119.76	69.66	38.25	-98.84	76.12	83.97	546.98	-60.69	117.80	523.44	-49.27	120.05	363.81	-81.97	111.19	361.52	-81.32	158.13	201.89	59.68	1198.95	0.00	0.00	0.00	232.51	28.70	1562.64	232.83	135.75	1555.07	74.96	21.13	1574.65	69.78	133.38	1564.85	874.66	275.89	77.46	277.94	271.64	79.74	875.85
9.50000	82.77	38.51	30.72	62.70	37.13	34.49	-119.46	70.42	39.64	-98.39	76.76	85.28	546.93	-60.70	116.97	522.58	-49.07	119.18	363.93	-81.68	111.15	362.05	-81.18	158.45	206.68	58.71	1199.08	0.00	0.00	0.00	237.00	27.00	1563.13	237.42	134.48	1555.69	79.47	19.32	1574.76	74.33	131.83	1565.12	874.80	275.90	77.52	277.63	271.61	79.59	876.11
9.51000	82.96	39.23	30.89	62.40	37.15	34.46	-119.23	70.17	40.73	-97.94	76.83	86.46	547.32	-60.55	116.21	523.10	-49.14	118.39	364.19	-81.72	111.27	362.78	-80.88	158.54	210.29	57.48	1198.92	0.00	0.00	0.00	242.03	25.43	1563.71	241.38	132.64	1556.48	84.05	17.62	1574.97	79.02	130.59	1565.50	874.59	276.00	77.38	277.63	271.53	79.65	875.95
9.52000	83.05	38.97	30.61	63.38	37.04	34.72	-118.83	70.92	42.31	-97.19	77.98	88.23	547.31	-60.99	114.98	523.37	-49.07	117.68	364.47	-81.71	111.41	363.55	-80.86	158.56	218.30	56.34	1199.40	0.00	0.00	0.00	246.72	23.86	1564.32	246.45	130.97	1557.23	88.76	15.90	1575.27	83.68	128.77	1566.00	874.73	276.05	77.47	277.55	271.66	79.61	875.99
9.53000	83.10	39.10	30.66	62.06	37.30	34.07	-118.59	70.31	43.50	-96.57	78.10	89.73	548.95	-60.94	114.41	523.78	-48.94	116.88	364.68	-81.37	111.29	364.29	-80.61	158.33	223.91	55.17	1199.46	0.00	0.00	0.00	250.77	22.13	1565.02	251.11	129.41	1558.11	93.54	14.11	1575.71	88.40	126.82	1566.60	875.01	276.04	77.50	277.41	271.75	79.47	875.88
9.54000	83.54	39.15	30.64	63.54	37.18	34.36	-118.00	71.10	45.48	-95.81	78.58	91.50	549.13	-60.69	113.96	523.82	-48.91	116.32	364.91	-81.57	111.42	364.82	-80.29	157.99	229.48	54.02	1199.53	0.00	0.00	0.00	256.09	20.58	1565.76	256.80	127.79	1558.87	98.44	12.26	1576.23	93.33	125.45	1567.20	875.15	276.08	77.50	277.59	271.62	79.65	875.95
9.55000	83.50	39.28	30.56	62.37	37.29	34.13	-117.43	71.30	47.37	-94.97	78.42	93.09	547.92	-61.16	112.82	524.00	-49.01	115.99	364.98	-81.39	111.32	365.15	-80.07	157.65	235.01	52.88	1199.61	0.00	0.00	0.00	261.42	19.05	1566.54	260.47	126.17	1559.92	103.38	10.66	1576.88	98.17	123.10	1568.10	875.13	276.17	77.60	277.62	271.61	79.52	876.08
9.56000	83.76	39.01	30.39	65.26	37.55	34.57	-116.81	71.48	49.35	-94.11	78.48	94.98	547.84	-60.72	112.55	524.11	-49.09	115.67	365.01	-81.10	111.16	365.35	-80.09	157.46	240.50	51.76	1199.69	0.00	0.00	0.00	266.17	17.50	1567.42	266.37	124.78	1560.83	108.46	8.91	1577.64	103.16	121.21	1569.02	874.38	276.31	77.48	277.14	271.69	79.53	875.97
9.57000	83.86	39.06	30.20	64.18	37.74	34.21	-116.12	72.06	51.48	-92.86	79.62	97.28	549.78	-60.77	112.71	523.65	-49.31	115.03	365.07	-81.26	111.19	365.56	-80.12	157.31	245.94	50.66	1199.77	0.00	0.00	0.00	271.68	16.06	1568.35	270.79	123.09	1561.94	113.60	7.05	1578.49	108.19	119.39	1569.98	874.24	275.93	77.39	277.20	271.68	79.51	876.22
9.58000	84.04	38.76	29.81	64.91	37.57	34.50	-115.32	72.29	53.59	-91.66	80.26	99.44	548.45	-60.81	111.91	523.59	-49.26	114.62	365.24	-81.13	111.11	365.89	-80.20	157.26	251.35	49.58	1199.86	0.00	0.00	0.00	276.52	14.59	1569.30	275.71	121.39	1563.05	118.80	5.38	1579.49	113.32	117.29	1571.13	874.41	276.39	77.39	277.00	271.70	79.40	876.35
9.59000	84.27	39.37	30.31	63.03	37.72	33.65	-114.51	72.84	55.78	-90.50	80.59	101.50	548.70	-60.76	111.48	523.71	-49.33	114.16	365.32	-81.02	111.12	366.25	-80.12	157.16	256.73	48.51	1199.95	0.00	0.00	0.00	282.00	13.00	1570.32	281.70	119.86	1564.24	124.11	3.51	1580.53	118.52	115.93	1572.32	874.81	276.25	77.62	277.42	271.81	79.60	875.88
9.60000	84.47	39.50	29.69	64.24	37.79	34.07	-113.52	73.31	58.15	-89.02	81.59	104.00	549.16	-61.01	110.99	524.25	-49.13	113.96	365.48	-80.94	111.15	366.59	-79.59	156.89	262.06	47.45	1200.05	0.00	0.00	0.00	287.78	11.40	1571.49	286.23	118.35	1565.60	129.53	1.70	1581.64	123.77	113.72	1573.70	874.65	276.05	77.70	277.91	271.52	79.74	875.99
9.61000	84.62	38.96	29.71	64.31	38.03	33.95	-112.53	73.47	60.50	-87.53	82.39	106.42	548.92	-60.86	110.37	524.53	-49.15	113.68	365.60	-81.02	111.23	366.99	-79.28	156.81	267.35	46.41	1200.15	0.00	0.00	0.00	293.34	10.14	1572.79	291.62	116.70	1567.13	134.93	0.06	1582.86	129.08	112.38	1575.09	874.97	275.76	77.97	277.92	271.31	79.80	875.94
9.62000	84.72	39.31	29.65	63.40	38.06	33.53	-111.29	74.00	63.09	-86.06	83.26	109.01	548.56	-60.76	109.77	524.86	-49.15	113.29	365.72	-80.59	111.15	367.47	-79.33	156.99	272.60	45.39	1200.25	0.00	0.00	0.00	299.19	8.66	1574.12	296.52	115.29	1568.79	140.42	-1.62	1584.16	134.42	110.69	1576.52	875.03	275.84	78.04	277.39	271.66	79.60	875.29
9.63000	84.97	39.49	30.03	65.60	38.02	34.12	-110.00	75.08	66.01	-84.40	83.99	111.75	549.93	-60.79	109.62	525.11	-49.11	112.93	365.87	-80.52	111.30	368.00	-79.00	157.04	277.82	44.38	1200.36	0.00	0.00	0.00	304.32	7.09	1575.73	301.88	113.92	1570.42	145.96	-3.07	1585.54	139.87	109.14	1578.01	874.92	275.96	77.81	277.47	271.87	79.71	875.76
9.64000	85.19	39.59	29.74	64.03	38.53	33.39	-108.50	75.97	68.83	-82.39	84.95	114.57	549.20	-60.61	109.10	525.62	-48.82	112.75	366.06	-80.57	111.45	368.57	-78.67	157.02	283.00	43.39	1200.48	0.00	0.00	0.00	309.74	5.56	1577.34	308.59	112.81	1572.15	151.65	-4.50	1587.01	145.15	106.82	1579.74	875.18	275.85	77.85	277.33	272.09	79.65	876.40
9.65000	85.35	40.13	29.83	65.55	38.70	33.70	-106.78	77.23	72.14	-80.29	85.84	117.48	548.70	-60.73	108.40	524.13	-48.61	112.07	366.27	-80.21	111.48	369.14	-78.57	157.11	288.14	42.41	1200.59	0.00	0.00	0.00	316.02	4.26	1579.09	314.54	111.13	1574.16	157.43	-6.12	1588.57	150.67	105.28	1581.50	874.75	275.74	77.70	277.95	271.76	79.77	876.13
9.66000	85.50	39.28	29.23	65.44	38.29	33.82	-104.89	78.14	75.34	-77.94	86.44	120.31	550.12	-60.76	108.50	525.23	-48.69	112.05	366.41	-79.91	111.52	369.66	-78.39	157.13	293.24	41.45	1200.72	0.00	0.00	0.00	321.39	3.01	1580.97	319.46	109.80	1576.20	163.23	-7.52	1590.29	156.31	103.31	1583.28	874.69	275.75	77.60	277.37	271.64	79.61	876.23
9.67000	85.65	39.53	29.01	67.55	38.92	34.12	-102.79	79.45	78.68	-75.50	87.79	123.47	549.88	-60.53	108.03	525.84	-48.39	111.94	366.50	-79.98	111.71	370.18	-78.16	157.12	298.30	40.51	1200.84	0.00	0.00	0.00	326.96	1.73	1582.92	323.75	108.24	1578.21	169.11	-8.86	1592.08	162.04	102.02	1585.25	875.01	275.78	77.76	277.71	271.58	79.63	875.86
9.68000	85.96	39.98	29.29	66.75	39.03	33.71	-100.61	80.65	82.12	-72.78	88.85	126.36	550.49	-60.34	108.15	525.61	-48.39	111.56	366.63	-79.71	111.68	370.54	-77.98	157.05	303.33	39.58	1200.97	0.00	0.00	0.00	332.77	0.42	1584.95	329.55	106.89	1580.32	175.05	-10.13	1594.02	167.95	100.76	1587.28	875.32	275.80	78.03	277.57	271.39	79.64	876.16
9.69000	86.26	40.54	29.34	66.43	38.89	33.60	-98.17	81.98	85.56	-69.95	90.05	129.44	549.79	-60.39	107.66	524.87	-48.36	111.19	366.67	-79.75	111.72	370.79	-77.88	156.92	308.31	38.66	1201.11	0.00	0.00	0.00	338.29	-0.76	1587.07	336.47	105.69	1582.44	181.04	-11.55	1596.10	173.83	99.65	1589.36	875.22	275.82	77.87	277.61	271.45	79.61	875.87
9.70000	86.46	40.55	29.21	65.98	39.40	33.12	-95.50	83.45	89.15	-66.78	91.55	132.61	550.21	-60.30	107.53	526.03	-48.42	111.44	366.67	-79.53	111.54	370.93	-77.94	156.80	313.26	37.76	1201.24	0.00	0.00	0.00	344.64	-1.87	1589.25	342.30	104.59	1584.51	187.01	-12.64	1598.30	179.85	97.99	1591.59	874.81	276.00	77.84	277.16	271.41	79.66	875.62
9.71000	86.73	40.37	29.23	65.71	39.68	32.89	-92.71	84.46	92.59	-63.42	92.27	135.45	550.20	-60.34	107.32	526.01	-48.26	111.41	366.72	-79.79	111.55	371.03	-78.10	156.71	318.18	36.88	1201.39	0.00	0.00	0.00	350.55	-2.88	1591.55	348.10	103.55	1586.81	193.03	-13.66	1600.59	185.86	97.12	1593.79	874.54	275.86	77.87	277.18	271.43	79.60	875.50
9.72000	86.82	40.48	29.09	65.00	40.12	32.28	-89.43	85.98	96.28	-59.86	92.87	138.20	550.19	-60.34	107.39	526.12	-48.39	111.26	366.66	-79.94	111.47	371.02	-78.32	156.59	323.05	36.01	1201.53	0.00	0.00	0.00	356.24	-3.95	1593.91	354.68	102.22	1589.07	199.05	-15.04	1602.93	191.75	94.96	1596.07	875.34	275.94	78.19	277.26	271.56	79.73	875.66
9.73000	87.08	40.65	29.10	67.76	36.81	32.97	-86.14	87.32	100.01	-55.87	94.01	141.16	549.87	-60.38	107.14	525.92	-48.33	111.23	366.69	-79.70	111.24	371.04	-78.32	156.37	327.89	35.15	1201.68	0.00	0.00	0.00	362.60	-5.00	1596.34	359.94	101.18	1591.46	205.06	-16.36	1605.38	197.69	93.94	1598.36	875.52	276.15	78.35	277.16	271.56	79.75	875.41
9.74000	87.45	40.69	29.15	67.99	38.04	32.44	-82.76	88.16	103.64	-51.58	95.68	144.34	550.20	-60.15	107.37	526.09	-48.23	111.11	366.75	-79.73	111.20	371.12	-78.46	156.27	332.69	34.31	1201.84	0.00	0.00	0.00	368.47	-5.95	1598.82	365.77	100.04	1593.82	211.04	-17.66	1607.86	203.59	92.88	1600.80	875.46	276.09	78.38	277.58	271.41	79.87	876.20
9.75000	87.67	40.98	29.19	67.78	40.30	32.94	-79.19	89.57	107.47	-47.31	96.49	147.16	551.60	-60.13	107.37	526.32	-48.31	111.01	366.78	-80.15	111.36	371.30	-78.50	156.14	337.46	33.48	1201.99	0.00	0.00	0.00	374.13	-6.75	1601.33	370.67	99.31	1596.17	217.00	-18.84	1610.38	209.37	91.33	1603.17	874.94	275.84	78.12	277.52	271.37	80.00	876.23
9.76000	88.21	40.14	28.76	67.69	40.58	33.09	-75.53	90.59	111.13	-42.93	97.84	150.17	550.85	-60.21	107.09	526.45	-48.07	110.98	366.81	-79.96	111.29	371.48	-78.28	155.96	342.18	32.67	1202.16	0.00	0.00	0.00	380.11	-7.65	1603.81	376.66	98.13	1598.59	222.95	-20.21	1612.93	215.19	90.06	1605.49	874.94	275.84	78.13	277.54	271.42	79.84	876.00
9.77000	88.55	40.86	28.95	70.07	40.82	33.86	-71.73	92.18	115.02	-38.50	98.34	152.79	550.56	-60.02	106.87	526.07	-47.84	110.83	366.88	-79.69	111.18	371.68	-78.22	155.92	346.88	31.87	1202.32	0.00	0.00	0.00	385.66	-8.76	1606.30	381.93	97.19	1600.95	228.80	-21.52	1615.36	220.83	88.67	1607.88	875.09	276.00	78.22	278.09	271.50	80.02	876.19
9.78000	89.03	41.01	28.79	71.64	41.02	34.25	-67.82	93.05	118.75	-33.91	99.29	155.53	551.40	-59.94	107.05	527.24	-47.80	110.89	366.91	-79.82	111.31	371.88	-78.16	155.94	351.53	31.09	1202.49	0.00	0.00	0.00	391.47	-10.04	1608.72	387.66	95.71	1603.34	234.58	-22.91	1617.79	226.61	87.15	1610.20	874.79	275.80	78.17	278.09	271.49	80.02	876.09
9.79000	89.53	41.06	28.64	72.93	40.72	34.77	-63.51	94.55	122.65	-29.18	100.09	158.18	550.77	-59.80	106.59	526.35	-47.68	110.50	366.95	-79.76	111.36	372.12	-78.08	155.93	356.15	30.32	1202.66	0.00	0.00	0.00	397.54	-11.01	1611.17	394.26	94.55	1605.62	240.30	-24.49	1620.15	232.10	85.50	1612.56	875.08	275.60	78.08	278.32	271.39	79.97	875.98
9.80000	90.23	41.55	28.50	73.68	41.18	34.78	-59.53	95.65	126.48	-24.47	100.78	160.89	551.57	-59.73	106.76	525.87	-47.50	110.15	367.04	-79.54	111.34	372.40	-77.61	155.79	360.73	29.57	1202.84	0.00	0.00	0.00	403.25	-12.23	1613.65	399.94	93.45	1607.94	245.97	-25.83	1622.52	237.53	84.15	1614.75	874.13	275.78	77.63	277.08	271.26	79.68	876.24
9.81000	90.90	41.31	28.18	74.97	41.39	35.15	-55.45	96.79	130.30	-19.60	101.89	163.96	551.23	-59.34	106.30	525.43	-47.18	109.92	367.10	-79.38	111.36	372.64	-77.74	155.86	365.28	28.83	1203.02	0.00	0.00	0.00	409.08	-13.25	1616.12	404.90	92.50	1610.34	251.58	-27.32	1624.86	243.01	82.57	1617.10	874.92	275.89	77.90	277.35	271.50	79.93	875.74
9.82000	91.62	41.35	27.56	75.17	42.01	34.98	-51.34	98.20	134.13	-14.60	103.15	166.93	550.77	-58.98	105.93	526.36	-47.06	110.00	367.12	-79.22	111.36	372.83	-77.37	155.67	369.79	28.10	1203.21	0.00	0.00	0.00	414.49	-14.37	1618.57	409.80	91.61	1612.70	257.10	-28.78	1627.18	248.40	81.15	1619.30	876.15	275.82	78.31	277.06	271.30	79.74	875.75
9.83000	92.52	42.10	27.43	76.47	42.39	35.17	-47.15	99.33	137.97	-9.72	103.97	169.89	551.48	-59.27	106.03	526.53	-46.66	110.03	367.17	-79.26	111.47	372.95	-77.14	155.53	374.27	27.39	1203.39	0.00	0.00	0.00	419.98	-15.62	1620.95	415.49	90.04	1615.09	262.59	-30.23	1629.48	253.73	79.39	1621.54	875.55	275.98	78.16	277.97	271.16	79.94	875.95
9.84000	93.49	41.87	27.00	78.14	42.65	35.61	-42.91	101.18	142.14	-4.91	104.65	172.86	551.31	-59.31	105.97	527.02	-46.51	110.10	367.18	-79.25	111.47	372.97	-76.94	155.34	378.71	26.69	1203.58	0.00	0.00	0.00	425.23	-16.84	1623.27	420.76	88.96	1617.48	268.03	-31.86	1631.70	258.81	78.22	1623.71	874.44	275.96	78.02	278.05	271.21	80.13	875.96
9.85000	94.56	42.80	26.66	78.58	42.78	35.64	-38.66	102.03	145.99	0.07	105.66	175.95	552.17	-58.85	106.20	526.92	-46.58	109.96	367.10	-79.22	111.46	373.01	-77.16	155.37	383.11	26.01	1203.78	0.00	0.00	0.00	430.83	-17.96	1625.52	425.24	87.72	1619.71	273.33	-33.41	1633.89	263.88	76.45	1625.88	874.72	276.16	78.15	277.71	271.33	80.05	876.13
9.86000	95.61	43.23	26.47	80.46	43.27	36.11	-34.27	102.96	149.86	4.82	106.21	179.13	551.93	-58.98	105.92	526.89	-46.64	109.90	367.18	-79.07	111.32	372.97	-77.14	155.11	387.48	25.34	1203.98	0.00	0.00	0.00	435.78	-19.11	1627.69	430.17	86.70	1621.77	278.58	-35.23	1636.03	268.83	75.38	1627.90	874.95	276.25	78.23	277.15	271.18	79.88	876.62
9.87000	96.66	42.96	25.88	81.85	43.73	36.45	-29.99	103.60	153.85	9.65	106.29	182.20	550.52	-59.09	105.46	527.71	-46.35	110.22	367.13	-79.08	111.16	372.84	-77.52	155.01	391.81	24.68	1204.18	0.00	0.00	0.00	440.61	-20.36	1629.80	434.00	85.52	1623.80	283.75	-37.16	1638.12	273.75	73.70	1629.95	875.21	275.92	78.34	276.67	271.10	79.84	876.48
9.88000	97.78	43.29	25.50	83.55	43.95	36.94	-25.55	103.79	157.56	14.48	106.06	185.20	551.33	-59.08	105.78	526.46	-46.78	109.75	367.10	-79.29	111.07	372.67	-78.00	154.97	396.11	24.04	1204.38	0.00	0.00	0.00	445.60	-21.54	1631.87	439.36	84.07	1625.71	288.82	-38.71	1640.19	278.49	71.84	1632.00	874.74	275.87	78.15	277.32	271.42	80.08	875.94
9.89000	99.16	43.47	25.11	86.18	44.32	37.67	-20.98	104.12	161.45	18.94	106.85	188.69	551.23	-59.45	105.79	526.83	-46.92	109.85	367.10	-79.69	111.12	372.44	-78.42	154.91	400.38	23.41	1204.59	0.00	0.00	0.00	450.45	-22.79	1633.80	443.91	82.54	1627.67	293.75	-40.23	1642.18	283.05	69.90	1633.96	875.22	275.55	78.29	277.42	271.24	80.18	876.07
9.90000	100.72	43.57	25.06	87.76	44.57	38.18	-17.28	105.64	165.58	24.57	105.83	191.98	551.03	-59.38	105.80	527.15	-47.02	109.90	367.07	-80.02	111.07	372.13	-78.77	154.72	404.60	22.79	1204.81	0.00	0.00	0.00	455.58	-24.36	1635.59	449.91	81.47	1629.35	298.55	-42.09	1644.07	287.65	69.22	1635.64	874.76	276.20	78.20	277.41	271.10	79.96	875.92
9.91000	102.37	43.61	24.70	89.87	44.56	38.90	-11.45	104.56	169.89	29.22	105.29	195.49	550.64	-59.70	105.65	526.47	-47.30	109.74	367.06	-80.08	110.92	371.83	-79.29	154.60	408.80	22.19	1205.02	0.00	0.00	0.00	459.88	-25.84	1637.24	453.38	80.15	1630.98	303.17	-43.84	1645.88	292.04	67.86	1637.32	874.95	276.25	78.20	277.27	271.37	80.03	876.07
9.92000	104.39	44.12	24.68	93.78	44.29	40.50	-6.50	104.58	174.21	33.87	104.29	198.93	550.68	-59.98	105.57	526.34	-47.56	109.67	367.00	-80.29	110.72	371.51	-79.98	154.52	412.96	21.60	1205.24	0.00	0.00	0.00	464.10	-27.33	1638.78	458.02	78.67	1632.39	307.70	-45.56	1647.58	296.22	66.05	1638.96	874.83	275.84	78.29	277.08	271.42	80.11	876.07
9.93000	106.50	43.58	24.52	95.91	44.83	41.71	-2.02	103.48	178.31	38.46	102.25	202.16	551.02	-60.01	105.64	526.25	-47.68	109.77	366.93	-80.51	110.53	371.17	-80.50	154.39	417.09	21.02	1205.46	0.00	0.00	0.00	468.28	-28.88	1640.10	462.20	77.61	1633.64	312.05	-47.30	1649.15	300.35	64.17	1640.56	875.09	275.95	78.25	277.36	271.36	80.25	875.67
9.94000	108.89	43.45	24.44	99.20	45.02	43.47	2.31	101.60	182.54	41.18	100.29	205.17	550.92	-60.22	105.41	525.15	-48.20	109.31	366.92	-80.76	110.41	370.90	-81.30	154.43	421.18	20.46	1205.69	0.00	0.00	0.00	472.57	-30.42	1641.25	465.91	76.14	1634.85	316.22	-49.09	1650.55	304.25	62.40	1642.04	874.83	275.90	78.29	277.39	271.61	80.14	875.92
9.95000	111.52	45.30	23.96	101.83	46.54	45.04	5.75	98.53	186.86	45.96	98.13	208.88	550.91	-60.14	105.46	525.98	-48.19	109.63	366.81	-81.21	110.35	370.68	-81.94	154.40	425.24	19.91	1205.92	0.00	0.00	0.00	476.44	-31.96	1642.24	469.36	74.62	1635.94	320.22	-51.05	1651.81	308.03	61.25	1643.34	874.64	276.02	78.20	277.27	271.70	80.16	875.84
9.96000	113.85	48.21	24.31	103.50	48.19	46.74	8.33	94.85	190.96	49.37	96.09	212.69	551.38	-60.06	105.71	526.35	-48.42	109.64	366.78	-81.38	110.23	370.47	-82.40	154.38	429.26	19.37	1206.15	0.00	0.00	0.00	480.36	-33.57	1643.05	472.87	72.90	1636.84	324.01	-52.90	1652.95	311.74	58.69	1644.58	875.18	275.81	78.25	277.19	271.65	80.09	875.94
9.97000	116.75	52.64	27.23	107.31	50.95	49.76	10.74	90.67	195.12	54.62	93.83	217.27	551.35	-60.26	105.51	525.60	-48.48	109.49	366.77	-81.54	110.18	370.40	-82.70	154.29	433.25	18.84	1206.38	0.00	0.00	0.00	483.69	-35.23	1643.78	475.14	71.33	1637.87	327.64	-54.63	1653.92	315.24	56.74	1645.77	875.32	275.47	78.43	277.25	271.29	80.12	875.58
9.98000	119.77	55.13	30.41	110.04	53.47	53.06	12.71	85.77	199.26	57.41	91.36	221.45	550.68	-60.49	105.34	526.09	-48.43	109.63	366.79	-81.73	110.20	370.33	-82.85	154.18	437.21	18.33	1206.62	0.00	0.00	0.00	487.26	-37.11	1644.27	479.91	70.03	1638.33	331.15	-56.63	1654.71	318.64	55.36	1646.70	875.89	275.82	78.49	277.78	271.37	80.23	875.46
9.99000	123.02	58.04	34.63	112.19	55.76	56.59	15.10	81.35	203.86	59.47	88.39	225.93	550.57	-60.38	105.31	526.19	-48.53	109.57	366.74	-81.60	110.11	370.25	-83.01	154.08	441.13	17.83	1206.86	0.00	0.00	0.00	490.44	-38.82	1644.70	483.19	68.21	1638.96	334.48	-58.49	1655.34	322.00	54.20	1647.50	875.02	276.22	78.28	276.30	271.60	79.91	876.01
10.00000	126.05	60.60	39.17	117.43	57.27	61.58	17.78	77.04	208.54	62.42	85.36	230.69	550.53	-60.23	105.24	526.28	-48.58	109.63	366.72	-81.78	110.15	370.19	-83.33	154.09	445.02	17.35	1207.11	0.00	0.00	0.00	493.75	-40.50	1645.05	486.37	66.52	1639.51	337.63	-60.36	1655.86	325.18	51.84	1648.32	874.68	276.33	78.13	276.32	271.76	79.94	875.72
10.01000	129.12	62.69	43.44	119.30	58.83	65.12	20.93	73.67	213.54	66.38	82.72	236.05	550.03	-60.45	105.05	525.46	-48.38	109.63	366.66	-81.61	109.91	370.05	-83.55	153.98	448.88	16.87	1207.36	0.00	0.00	0.00	496.50	-42.23	1645.31	489.03	65.17	1639.89	340.68	-62.14	1656.36	328.12	49.98	1648.94	875.04	276.20	78.19	276.56	271.53	80.05	876.12
10.02000	132.15	65.98	49.18	121.84	59.84	69.67	24.33	70.08	218.66	69.64	78.72	240.29	551.02	-60.49	105.41	525.78	-48.68	109.67	366.65	-81.90	109.89	369.92	-83.87	153.90	452.71	16.41	1207.61	0.00	0.00	0.00	499.19	-43.93	1645.49	491.45	63.06	1640.28	343.56	-64.07	1656.76	330.91	48.08	1649.59	875.16	275.89	78.30	276.96	271.63	80.25	875.69
10.03000	134.32	67.34	53.46	125.33	60.21	74.48	28.60	67.38	224.21	73.63	75.46	245.24	550.75	-60.69	105.31	525.62	-48.87	109.78	366.55	-82.03	109.77	369.68	-84.35	153.85	456.50	15.96	1207.86	0.00	0.00	0.00	502.21	-45.56	1645.60	494.06	61.43	1640.77	346.33	-65.88	1657.16	333.67	46.74	1650.20	875.10	276.24	78.55	277.32	271.83	80.49	875.40
10.04000	136.62	67.71	57.85	127.12	60.89	78.95	32.81	64.62	229.82	78.01	72.99	250.44	550.15	-61.00	105.32	525.63	-48.81	110.12	366.48	-82.53	109.65	369.31	-85.06	153.86	460.26	15.53	1208.12	0.00	0.00	0.00	504.86	-47.38	1645.64	497.18	60.00	1640.96	348.94	-67.60	1657.55	336.27	45.13	1650.82	875.13	276.38	78.49	276.64	271.95	80.05	875.86
10.05000	138.09	67.97	61.75	129.48	60.17	82.85	37.73	62.39	235.81	82.64	69.91	255.31	549.80	-60.86	105.27	525.56	-51.12	110.76	366.33	-82.96	109.46	368.95	-85.65	153.78	463.98	15.10	1208.38	0.00	0.00	0.00	506.96	-49.22	1645.73	500.18	58.46	1641.18	351.39	-69.30	1657.96	338.78	43.09	1651.48	874.37	276.41	78.15	276.64	271.72	80.16	875.76
10.06000	139.34	68.67	65.61	131.99	59.34	87.16	42.67	59.50	241.45	87.57	67.49	260.17	549.39	-61.25	105.16	524.67	-51.39	110.36	366.27	-83.09	109.17	368.67	-86.59	153.89	467.68	14.69	1208.64	0.00	0.00	0.00	509.02	-51.03	1645.77	502.02	56.75	1641.49	353.74	-71.08	1658.38	341.12	41.17	1652.24	874.89	276.18	78.58	277.65	271.72	80.50	875.91
10.07000	140.16	69.23	69.46	133.06	62.90	90.94	47.79	56.04	246.87	92.53	64.70	264.80	549.19	-61.26	105.20	525.64	-51.72	110.70	366.19	-83.41	109.08	368.46	-86.95	153.84	471.34	14.29	1208.91	0.00	0.00	0.00	511.17	-52.74	1645.84	502.90	54.93	1641.89	355.93	-72.87	1658.78	343.15	39.54	1652.94	875.30	276.24	78.67	277.82	271.82	80.57	876.01
10.08000	142.09	70.18	73.14	132.37	62.88	93.80	52.91	53.26	252.39	97.63	61.95	269.23	550.61	-61.34	105.76	525.24	-51.57	110.48	366.13	-83.64	108.97	368.34	-87.10	153.73	474.97	13.90	1209.18	0.00	0.00	0.00	513.50	-54.54	1645.84	505.39	52.98	1642.17	357.94	-74.48	1659.18	345.21	37.45	1653.57	875.21	276.01	78.53	277.58	271.80	80.48	875.85
10.09000	143.90	70.76	76.94	135.71	63.21	97.89	57.98	50.18	257.48	102.70	59.74	273.61	549.52	-61.75	105.33	525.48	-51.86	110.69	366.16	-83.75	108.96	368.26	-87.59	153.83	478.57	13.53	1209.45	0.00	0.00	0.00	515.38	-56.23	1645.90	507.20	51.20	1642.47	359.81	-76.28	1659.50	347.20	35.52	1654.17	875.12	276.16	78.47	276.53	271.90	80.18	875.72
10.10000	145.75	71.72	80.84	139.45	63.54	102.48	63.21	46.98	262.29	108.03	57.49	277.95	549.41	-61.43	105.20	525.39	-52.07	110.57	366.21	-83.83	109.01	368.25	-87.49	153.82	482.13	13.16	1209.72	0.00	0.00	0.00	516.90	-58.12	1645.94	509.59	49.38	1642.77	361.53	-77.98	1659.80	348.96	33.99	1654.72	875.02	276.04	78.52	277.03	271.86	80.33	875.81
10.11000	150.68	72.00	85.27	144.68	62.58	106.37	68.08	43.59	266.71	113.29	55.06	282.11	549.44	-61.53	105.21	525.28	-52.00	110.42	366.25	-83.48	108.90	368.32	-87.51	153.84	485.66	12.81	1210.00	0.00	0.00	0.00	518.37	-59.87	1646.03	511.15	47.63	1643.04	363.13	-79.65	1660.06	350.66	32.43	1655.14	875.10	276.22	78.46	277.77	271.77	80.66	875.47
10.12000	153.13	72.36	89.11	149.10	62.54	110.12	73.47	40.68	270.84	118.68	53.06	286.29	549.82	-61.60	105.26	525.25	-51.78	110.39	366.27	-83.44	109.01	368.48	-87.35	153.84	489.17	12.47	1210.28	0.00	0.00	0.00	520.04	-61.64	1646.10	512.58	45.78	1643.43	364.60	-81.32	1660.31	352.20	30.21	1655.76	875.42	276.24	78.46	277.37	271.62	80.53	875.59
10.13000	159.37	72.14	93.07	152.47	62.42	113.76	79.14	38.66	274.78	124.26	50.72	290.07	549.17	-61.64	104.91	525.49	-52.02	110.47	366.33	-83.44	109.18	368.66	-86.66	153.61	492.64	12.14	1210.56	0.00	0.00	0.00	521.67	-63.44	1646.21	513.65	44.25	1643.76	365.98	-82.99	1660.53	353.59	28.77	1656.21	875.01	276.65	78.43	277.19	271.80	80.36	875.62
10.14000	165.95	72.11	97.01	161.47	61.78	118.24	84.98	36.18	278.12	130.20	48.96	293.72	549.49	-61.47	105.07	524.91	-51.73	110.28	366.42	-83.35	109.29	368.80	-86.86	153.77	496.08	11.82	1210.85	0.00	0.00	0.00	523.03	-65.07	1646.37	514.88	42.80	1644.13	367.23	-84.53	1660.73	355.08	27.33	1656.69	875.00	276.42	78.43	276.55	272.11	80.23	875.70
10.15000	172.43	71.66	100.67	167.18	61.29	121.59	90.95	34.74	281.25	136.33	47.76	297.05	550.05	-61.45	105.09	524.88	-51.37	109.84	366.47	-82.89	109.24	369.07	-86.44	153.76	499.49	11.51	1211.14	0.00	0.00	0.00	524.05	-66.77	1646.55	515.66	41.10	1644.55	368.42	-86.11	1660.89	356.34	25.77	1657.07	875.12	276.41	78.38	276.43	272.17	80.14	875.46
10.16000	181.57	71.34	103.90	174.72	60.78	124.98	97.05	32.99	283.63	142.46	46.41	299.86	549.96	-61.28	105.06	524.64	-51.88	109.76	366.58	-82.88	109.43	369.31	-85.97	153.66	502.87	11.22	1211.43	0.00	0.00	0.00	525.26	-68.34	1646.73	518.19	39.76	1644.70	369.53	-87.50	1661.02	357.56	24.24	1657.36	874.32	276.22	78.33	277.00	272.01	80.39	875.91
10.17000	190.05	70.88	107.01	182.60	60.20	128.04	103.29	31.98	285.74	148.82	45.64	302.41	549.62	-61.01	105.04	524.63	-49.97	109.06	366.65	-82.50	109.48	369.58	-85.58	153.68	506.21	10.93	1211.72	0.00	0.00	0.00	526.12	-69.82	1646.92	519.71	37.99	1645.08	370.64	-88.83	1661.09	358.75	23.33	1657.52	874.94	276.24	78.38	276.58	271.76	80.23	876.01
10.18000	199.02	70.09	109.78	192.95	59.43	131.32	109.59	31.54	287.29	155.16	44.87	304.45	549.99	-61.14	104.75	524.96	-49.22	109.13	366.67	-82.11	109.55	369.85	-85.28	153.75	509.53	10.66	1212.02	0.00	0.00	0.00	527.61	-71.33	1647.06	520.74	36.45	1645.50	371.71	-90.23	1661.11	359.94	22.22	1657.70	874.49	276.26	78.20	276.21	271.92	80.03	875.72
10.19000	210.45	69.19	112.78	203.30	59.24	134.38	116.06	31.36	288.20	161.70	43.89	305.87	551.00	-60.68	104.95	525.81	-48.96	109.35	366.75	-81.89	109.71	370.08	-84.80	153.78	512.81	10.40	1212.31	0.00	0.00	0.00	528.63	-72.86	1647.22	520.78	35.19	1645.91	372.78	-91.46	1661.12	361.23	20.81	1657.91	874.33	276.40	78.21	276.36	272.01	80.26	875.87
10.20000	221.63	68.54	115.02	209.84	58.70	134.96	122.77	30.95	288.35	168.42	43.51	306.93	550.63	-60.85	104.66	525.13	-48.82	109.01	366.80	-81.67	109.81	370.31	-84.32	153.76	516.07	10.15	1212.62	0.00	0.00	0.00	529.31	-74.19	1647.33	522.96	33.88	1646.08	373.81	-92.71	1661.12	362.37	19.60	1658.10	874.91	276.39	78.31	276.14	272.04	80.17	876.23
10.21000	231.54	67.74	116.83	220.74	57.92	136.90	129.52	32.14	288.33	175.38	44.23	307.67	549.60	-60.54	104.27	525.21	-48.65	108.85	366.91	-81.42	110.00	370.47	-83.69	153.68	519.29	9.91	1212.92	0.00	0.00	0.00	530.70	-75.46	1647.42	524.56	32.29	1646.39	374.84	-93.79	1661.10	363.55	18.40	1658.27	874.89	276.38	78.25	275.85	271.83	80.17	875.51
10.22000	243.94	67.09	118.79	233.15	57.55	139.00	136.35	32.41	287.22	182.35	44.42	307.70	550.12	-60.38	104.51	525.10	-48.66	108.72	366.91	-81.19	110.08	370.61	-83.41	153.67	522.49	9.68	1213.23	0.00	0.00	0.00	531.59	-76.83	1647.47	525.35	31.41	1646.56	375.85	-94.90	1661.08	364.59	16.93	1658.40	875.17	276.13	78.42	276.18	271.75	80.23	875.22
10.23000	255.48	66.52	120.43	243.67	57.26	140.15	143.22	33.35	285.80	189.44	44.88	307.27	550.62	-60.58	104.43	525.12	-48.55	108.60	366.88	-80.99	110.10	370.66	-83.24	153.69	525.65	9.46	1213.53	0.00	0.00	0.00	532.62	-78.01	1647.52	526.06	30.12	1646.94	376.90	-95.97	1661.02	365.81	16.01	1658.56	875.19	276.19	78.41	275.69	272.12	80.06	875.61
10.24000	268.90	66.39	122.08	257.20	57.07	141.71	150.36	33.51	283.42	196.65	45.37	306.30	550.66	-60.73	104.25	525.43	-48.42	108.58	366.85	-80.81	110.08	370.67	-82.90	153.59	528.79	9.26	1213.84	0.00	0.00	0.00	533.56	-79.27	1647.59	527.51	28.66	1647.18	377.92	-97.01	1660.94	367.02	15.25	1658.62	874.95	276.11	78.34	276.33	272.11	80.25	875.48
10.25000	281.35	66.38	123.19	267.63	57.06	142.23	157.62	35.18	280.83	204.06	45.99	304.74	551.16	-60.58	104.26	525.99	-48.36	108.70	366.81	-81.02	110.24	370.75	-82.65	153.58	531.89	9.06	1214.16	0.00	0.00	0.00	534.74	-80.30	1647.64	529.17	27.66	1647.28	378.94	-97.98	1660.86	368.05	14.90	1658.64	875.00	275.95	78.32	276.33	271.95	80.14	875.33
10.26000	293.17	66.58	123.89	279.97	57.43	142.86	165.06	36.59	277.61	211.41	47.37	302.98	550.34	-60.57	104.11	525.32	-48.28	108.47	366.77	-80.86	110.24	370.78	-82.51	153.58	534.97	8.87	1214.47	0.00	0.00	0.00	536.06	-81.27	1647.66	529.65	26.68	1647.60	379.98	-98.78	1660.75	369.25	13.13	1658.78	875.17	275.95	78.43	276.49	273.20	80.43	875.43
10.27000	311.53	65.42	126.08	293.38	57.94	143.76	172.63	37.57	273.80	218.83	48.64	300.57	550.43	-60.42	103.94	526.03	-48.14	108.56	366.74	-81.02	110.44	370.91	-82.24	153.53	538.02	8.70	1214.79	0.00	0.00	0.00	536.99	-82.42	1647.63	530.34	25.47	1647.82	381.04	-99.60	1660.63	370.62	12.26	1658.92	875.01	276.11	78.35	276.07	273.84	80.43	875.68
10.28000	320.29	67.64	125.88	304.97	58.43	143.73	180.42	38.86	269.56	226.42	48.87	297.39	551.34	-60.37	104.16	525.13	-48.01	108.32	366.77	-80.41	110.27	371.02	-82.01	153.53	541.03	8.53	1215.11	0.00	0.00	0.00	538.19	-83.26	1647.60	531.95	24.68	1647.84	382.12	-100.34	1660.51	371.85	11.52	1659.07	874.84	276.15	78.30	275.83	273.81	80.34	875.48
10.29000	333.43	68.34	126.01	318.83	59.28	143.70	188.68	40.37	264.95	234.06	49.81	293.94	550.75	-60.13	103.90	525.49	-48.14	108.20	366.73	-80.64	110.52	371.05	-81.63	153.45	544.02	8.38	1215.43	0.00	0.00	0.00	539.31	-84.11	1647.57	532.86	23.84	1648.06	383.22	-100.95	1660.40	373.12	11.11	1659.11	874.84	276.28	78.36	276.94	273.48	80.61	875.48
10.30000	345.60	69.14	127.31	331.44	59.26	142.30	197.05	42.48	260.07	241.78	51.69	290.30	550.77	-60.23	104.07	525.98	-47.94	108.29	366.73	-80.48	110.59	371.10	-81.53	153.49	546.98	8.24	1215.76	0.00	0.00	0.00	540.56	-85.02	1647.43	534.82	22.82	1648.07	384.32	-101.54	1660.31	374.34	10.48	1659.12	875.22	276.16	78.36	276.72	273.61	80.65	875.64
10.31000	357.04	70.05	126.30	340.86	61.49	141.35	205.69	45.31	255.19	249.72	53.24	286.09	550.96	-60.01	103.99	525.69	-48.10	107.97	366.75	-80.15	110.56	371.25	-81.29	153.52	549.91	8.10	1216.09	0.00	0.00	0.00	541.39	-85.71	1647.35	536.02	22.44	1648.07	385.46	-102.04	1660.24	375.66	9.96	1659.29	875.32	276.09	78.52	277.60	273.13	80.68	876.00
10.32000	368.71	71.32	125.40	355.29	63.21	140.42	214.35	47.05	249.55	257.63	55.09	281.76	550.98	-59.81	104.01	525.93	-47.92	108.00	366.74	-80.21	110.77	371.36	-80.87	153.43	552.81	7.98	1216.41	0.00	0.00	0.00	543.04	-86.29	1647.20	537.13	21.86	1648.19	386.60	-102.61	1660.15	376.90	9.36	1659.40	875.14	276.05	78.43	277.36	273.16	80.55	876.20
10.33000	382.38	72.80	124.92	368.57	64.94	139.44	223.01	48.83	243.75	265.69	56.04	276.85	550.65	-59.79	103.84	525.37	-47.62	107.89	366.75	-79.74	110.68	371.51	-80.37	153.32	555.69	7.86	1216.75	0.00	0.00	0.00	543.91	-86.82	1647.11	538.55	21.04	1648.15	387.74	-102.87	1660.11	378.19	8.99	1659.41	875.12	276.17	78.30	276.16	273.45	80.38	875.69
10.34000	395.48	74.46	124.24	378.57	66.54	137.63	231.99	51.33	237.98	273.61	57.49	271.96	552.03	-59.42	104.33	525.10	-47.61	107.61	366.75	-80.02	110.94	371.67	-80.21	153.40	558.53	7.76	1217.08	0.00	0.00	0.00	545.41	-87.38	1646.96	539.36	20.73	1648.18	388.91	-103.09	1660.09	379.62	8.65	1659.51	875.12	276.21	78.35	275.62	273.35	80.17	875.57
10.35000	410.45	76.08	124.02	391.66	68.51	136.51	240.78	52.92	231.56	281.58	59.59	267.17	551.05	-59.21	103.87	525.74	-47.27	107.85	366.79	-79.60	110.88	371.83	-79.71	153.29	561.35	7.66	1217.41	0.00	0.00	0.00	546.72	-87.77	1646.81	542.23	20.42	1647.91	390.09	-103.33	1660.08	381.01	8.55	1659.50	874.63	275.95	78.19	277.49	273.31	80.73	876.04
10.36000	418.90	77.97	122.44	407.47	70.37	136.01	250.02	54.68	225.19	289.75	61.28	262.05	551.42	-59.26	103.87	525.24	-47.08	107.64	366.84	-79.66	111.04	371.96	-79.74	153.41	564.13	7.58	1217.75	0.00	0.00	0.00	547.59	-88.04	1646.72	543.94	20.16	1647.74	391.28	-103.35	1660.11	382.32	8.81	1659.49	874.85	275.96	78.28	276.72	273.27	80.41	875.60
10.37000	435.07	80.61	121.08	418.24	72.55	133.88	259.47	56.82	218.88	298.08	62.89	256.77	551.86	-59.14	104.24	525.56	-46.80	107.66	366.87	-79.59	111.08	372.14	-79.77	153.52	566.89	7.50	1218.09	0.00	0.00	0.00	548.57	-88.21	1646.60	545.67	20.01	1647.51	392.46	-103.40	1660.15	383.59	8.70	1659.58	874.44	276.12	78.06	276.37	273.10	80.26	875.18
10.38000	447.63	82.55	120.18	430.22	72.96	131.19	268.90	58.93	212.40	306.55	64.72	251.33	551.19	-58.64	104.29	524.98	-46.51	107.54	366.91	-79.42	111.10	372.29	-79.34	153.42	569.63	7.44	1218.43	0.00	0.00	0.00	550.32	-88.34	1646.39	545.75	20.01	1647.50	393.73	-103.33	1660.22	385.11	8.31	1659.76	874.26	276.05	78.08	278.24	273.27	80.84	875.19
10.39000	459.94	84.33	118.81	441.44	75.02	129.06	278.52	61.73	206.14	315.07	66.23	245.73	551.50	-58.53	104.44	525.62	-45.98	107.89	366.91	-79.24	111.07	372.50	-79.29	153.52	572.33	7.38	1218.78	0.00	0.00	0.00	551.52	-88.36	1646.25	547.18	19.39	1647.31	394.98	-103.32	1660.33	386.45	9.31	1659.74	875.20	275.99	78.35	276.85	273.24	80.41	875.30
10.40000	471.37	85.59	117.45	455.10	76.83	128.05	288.30	63.35	199.41	323.72	67.29	239.88	551.74	-58.31	104.75	525.98	-45.71	108.07	366.87	-78.91	111.02	372.69	-78.86	153.41	575.01	7.34	1219.12	0.00	0.00	0.00	552.64	-88.23	1646.16	548.76	19.54	1647.11	396.26	-103.06	1660.45	387.87	9.35	1659.84	874.72	276.02	78.24	276.13	273.13	80.18	875.59
10.41000	485.67	87.07	117.03	466.46	77.99	126.60	298.31	64.77	192.61	332.61	68.98	234.31	551.25	-58.40	104.75	526.05	-45.56	108.13	366.95	-79.12	111.14	372.82	-79.31	153.65	577.66	7.30	1219.47	0.00	0.00	0.00	554.11	-88.08	1646.02	549.66	19.97	1646.94	397.61	-102.87	1660.59	389.15	9.45	1659.83	874.88	276.13	78.26	278.13	273.02	80.78	875.90
10.42000	497.40	87.66	116.16	478.33	78.92	125.43	308.31	67.81	186.64	341.61	70.42	228.82	551.08	-58.02	104.94	525.52	-45.31	108.09	366.94	-79.03	111.12	372.96	-79.09	153.61	580.28	7.27	1219.82	0.00	0.00	0.00	555.48	-87.91	1645.97	551.48	19.98	1646.80	398.93	-102.63	1660.70	390.51	9.94	1659.87	875.03	275.98	78.29	277.25	273.49	80.79	875.95
10.43000	509.62	89.16	115.54	491.75	80.00	124.76	318.43	69.60	180.40	350.64	71.76	223.52	550.61	-57.90	104.96	525.79	-45.30	108.10	366.97	-78.92	111.14	373.10	-79.01	153.59	582.88	7.25	1220.17	0.00	0.00	0.00	556.79	-87.67	1645.90	552.85	19.98	1646.69	400.29	-102.37	1660.81	391.82	10.07	1659.89	874.61	275.95	78.19	277.11	272.55	80.36	876.24
10.44000	522.47	88.98	115.62	503.22	80.55	123.78	328.62	71.03	174.33	359.59	72.58	218.28	550.51	-58.01	105.11	526.57	-44.81	108.59	367.01	-79.03	111.20	373.16	-78.87	153.61	585.44	7.24	1220.52	0.00	0.00	0.00	558.23	-87.29	1645.91	554.60	20.50	1646.47	401.65	-101.99	1660.91	393.25	10.53	1659.87	874.63	275.92	78.18	276.76	272.17	80.32	876.49
10.45000	533.28	88.76	115.17	515.45	80.25	123.39	338.79	72.14	168.54	368.63	73.85	213.51	550.75	-57.96	105.56	526.38	-44.85	108.52	366.99	-79.01	111.31	373.29	-78.41	153.44	587.99	7.24	1220.88	0.00	0.00	0.00	559.66	-86.95	1645.89	554.38	20.64	1646.43	403.02	-101.57	1660.98	394.70	10.11	1659.95	874.59	276.05	78.01	277.17	272.01	80.40	876.15
10.46000	544.16	88.44	114.89	526.33	79.86	122.95	348.90	74.28	163.39	377.54	75.57	209.15	550.73	-57.52	105.77	525.90	-44.74	108.54	366.98	-78.90	111.31	373.35	-78.64	153.62	590.50	7.25	1221.23	0.00	0.00	0.00	561.13	-86.53	1645.89	556.46	21.29	1646.26	404.41	-101.17	1661.04	395.99	11.09	1659.84	874.87	275.97	78.17	277.39	271.85	80.57	876.08
10.47000	556.81	87.17	115.74	536.45	79.26	122.22	358.92	75.10	158.21	386.25	76.03	204.59	550.76	-57.59	106.38	526.62	-44.18	108.96	367.00	-78.90	111.35	373.50	-78.69	153.69	592.99	7.27	1221.59	0.00	0.00	0.00	562.42	-86.17	1645.89	559.40	21.62	1646.02	405.80	-100.76	1661.11	397.39	11.36	1659.85	875.50	275.84	78.37	276.71	271.83	80.56	875.95
10.48000	567.74	86.13	115.66	547.08	78.52	121.66	368.76	76.30	153.45	395.05	76.88	200.43	550.07	-57.55	106.25	524.75	-40.82	111.75	367.01	-78.88	111.38	373.57	-78.59	153.69	595.45	7.29	1221.95	0.00	0.00	0.00	563.84	-85.65	1645.91	561.00	21.89	1645.93	407.23	-100.29	1661.20	398.65	11.80	1659.84	874.86	275.87	78.02	277.11	271.81	80.58	876.13
10.49000	578.51	84.36	115.77	557.99	77.02	121.44	378.41	77.64	149.06	403.62	77.64	196.55	549.90	-57.63	106.61	525.75	-40.15	112.54	367.07	-78.63	111.28	373.68	-78.35	153.67	597.89	7.33	1222.31	0.00	0.00	0.00	564.98	-85.12	1645.93	562.80	22.38	1645.72	408.68	-99.86	1661.31	400.10	12.11	1659.77	874.29	275.90	77.78	276.53	271.85	80.38	876.64
10.50000	588.86	82.56	115.54	566.56	75.45	120.59	387.82	77.80	144.58	412.14	78.63	193.09	550.53	-57.69	106.87	525.99	-39.89	112.88	367.06	-78.72	111.38	373.81	-78.39	153.75	600.29	7.37	1222.68	0.00	0.00	0.00	566.21	-84.62	1645.98	561.75	22.85	1645.84	410.11	-99.35	1661.40	401.54	12.60	1659.80	874.63	275.97	77.86	276.44	271.76	80.42	876.02
10.51000	598.74	80.65	115.34	578.15	73.93	120.55	397.23	78.30	140.60	420.35	79.55	189.85	548.57	-57.77	109.45	528.32	-39.59	113.69	367.06	-78.69	111.39	373.89	-78.15	153.68	602.68	7.42	1223.04	0.00	0.00	0.00	567.86	-84.12	1645.89	564.08	23.51	1645.60	411.55	-98.85	1661.51	402.87	13.61	1659.72	874.31	276.10	77.75	276.15	272.03	80.35	876.47
10.52000	608.69	77.52	114.34	586.80	72.17	119.98	406.25	79.19	137.15	428.53	80.24	186.87	548.16	-57.75	109.74	525.32	-39.74	113.07	367.07	-78.85	111.48	373.99	-77.82	153.59	605.04	7.48	1223.41	0.00	0.00	0.00	569.30	-83.57	1645.86	565.70	23.95	1645.42	413.00	-98.26	1661.60	404.41	14.45	1659.60	874.30	276.09	77.82	276.45	271.92	80.46	876.41
10.53000	619.07	76.84	116.05	595.53	70.34	120.19	415.03	79.54	133.72	436.49	80.60	184.03	546.41	-57.95	109.60	526.64	-39.47	113.30	367.08	-78.68	111.39	374.11	-77.95	153.65	607.37	7.55	1223.78	0.00	0.00	0.00	570.64	-82.88	1645.84	566.82	24.59	1645.32	414.46	-97.64	1661.66	405.83	14.96	1659.58	874.78	276.29	77.91	276.18	272.00	80.43	876.26
10.54000	627.92	73.21	116.14	604.06	68.57	120.62	423.52	79.79	130.62	443.99	81.04	181.58	549.47	-58.10	111.04	527.15	-39.61	113.54	367.05	-78.87	111.49	374.19	-77.87	153.61	609.67	7.63	1224.15	0.00	0.00	0.00	572.25	-82.28	1645.77	568.62	25.32	1645.12	415.91	-96.92	1661.70	407.26	15.35	1659.45	874.53	276.10	77.81	276.09	271.73	80.44	876.31
10.55000	636.21	72.10	117.84	613.15	66.43	121.83	431.75	79.59	127.77	451.28	80.74	179.24	546.84	-58.20	110.57	526.56	-39.64	113.36	367.04	-78.87	111.49	374.34	-77.96	153.66	611.95	7.72	1224.52	0.00	0.00	0.00	573.91	-81.78	1645.63	570.25	25.96	1644.78	417.40	-96.30	1661.73	408.77	16.58	1659.32	874.32	276.09	77.69	276.72	271.97	80.59	875.71
10.56000	645.48	69.90	119.20	621.63	64.73	122.99	439.65	79.75	125.40	458.34	80.86	177.32	547.00	-57.73	110.64	526.43	-39.91	113.22	367.02	-78.49	111.28	374.37	-77.83	153.63	614.21	7.81	1224.89	0.00	0.00	0.00	575.17	-81.07	1645.54	571.56	26.62	1644.52	418.88	-95.60	1661.77	410.24	17.24	1659.18	874.55	276.22	78.04	276.44	272.20	80.50	876.39
10.57000	651.54	68.07	120.26	628.88	63.08	123.95	447.20	79.43	123.23	465.26	80.67	175.57	548.31	-58.58	111.71	527.57	-39.90	113.69	366.99	-78.40	111.24	374.45	-77.95	153.64	616.44	7.91	1225.26	0.00	0.00	0.00	576.78	-80.44	1645.40	573.12	27.00	1644.17	420.39	-94.88	1661.81	411.74	17.08	1659.12	874.91	276.39	78.29	275.88	272.15	80.38	876.44
10.58000	660.01	66.38	121.72	636.37	61.98	124.62	454.37	79.61	121.64	471.89	79.80	173.79	549.29	-58.25	111.92	528.56	-39.90	113.93	366.99	-78.93	111.45	374.46	-77.96	153.60	618.64	8.02	1225.64	0.00	0.00	0.00	578.02	-79.74	1645.29	575.54	27.99	1643.82	421.90	-94.06	1661.88	413.26	18.25	1659.02	875.31	276.01	78.28	276.08	272.46	80.27	876.26
10.59000	667.51	65.48	123.33	642.82	60.17	125.73	461.38	78.32	119.81	478.26	79.34	172.41	548.55	-58.33	111.87	527.70	-40.36	113.61	366.97	-78.75	111.32	374.54	-78.23	153.66	620.83	8.14	1226.01	0.00	0.00	0.00	579.64	-79.05	1645.16	577.20	28.65	1643.43	423.43	-93.30	1661.97	414.71	19.45	1658.87	874.85	275.85	78.11	276.42	272.30	80.42	876.36
10.60000	674.32	63.43	124.21	650.43	59.02	127.10	468.17	78.00	118.59	484.31	78.89	171.20	547.84	-58.66	111.93	528.23	-40.27	113.84	366.87	-78.71	111.28	374.55	-77.99	153.53	622.98	8.26	1226.39	0.00	0.00	0.00	581.26	-78.33	1645.03	578.07	28.95	1643.29	424.94	-92.67	1662.02	416.23	19.69	1658.86	874.83	275.83	78.02	276.61	272.02	80.45	876.41
10.61000	680.06	63.10	125.80	656.35	58.15	127.98	474.54	76.71	117.13	490.06	78.00	170.04	549.98	-58.20	112.47	528.62	-40.60	113.76	366.90	-78.97	111.36	374.54	-78.55	153.71	625.11	8.40	1226.77	0.00	0.00	0.00	582.51	-77.70	1644.91	579.35	29.76	1642.98	426.51	-91.86	1662.10	417.77	20.66	1658.70	874.27	276.08	77.94	276.45	272.15	80.46	876.26
10.62000	685.15	62.21	126.52	662.70	57.37	129.06	480.73	75.34	115.95	495.82	77.08	169.07	549.24	-58.33	112.36	527.68	-40.94	113.39	366.82	-79.00	111.29	374.47	-78.19	153.55	627.22	8.54	1227.15	0.00	0.00	0.00	583.83	-76.93	1644.81	580.15	30.69	1642.78	428.11	-91.08	1662.20	419.42	21.34	1658.60	874.70	275.97	78.30	276.47	272.16	80.47	875.90
10.63000	691.69	61.57	127.80	667.74	56.61	129.59	486.62	74.48	115.08	501.15	76.89	168.37	548.85	-58.41	112.43	529.36	-40.79	113.89	366.82	-79.16	111.33	374.45	-78.43	153.64	629.30	8.68	1227.53	0.00	0.00	0.00	585.49	-76.17	1644.67	582.04	31.11	1642.47	429.68	-90.22	1662.28	420.93	22.25	1658.45	874.66	276.05	78.14	276.79	272.37	80.54	876.21
10.64000	696.79	61.14	129.24	673.01	55.79	130.44	492.28	73.58	114.27	506.48	75.63	167.51	549.73	-58.39	112.67	527.54	-41.29	113.21	366.82	-79.04	111.26	374.48	-78.28	153.55	631.36	8.84	1227.92	0.00	0.00	0.00	586.73	-75.46	1644.58	584.01	31.94	1642.08	431.25	-89.49	1662.35	422.52	23.02	1658.37	874.45	275.92	77.98	276.48	272.27	80.53	876.78
10.65000	702.79	59.84	130.11	678.58	54.95	131.41	497.65	72.43	113.37	511.37	74.90	166.85	550.69	-58.12	112.76	527.23	-41.52	112.99	366.78	-79.41	111.43	374.53	-78.56	153.62	633.39	9.00	1228.30	0.00	0.00	0.00	588.56	-74.78	1644.42	587.34	31.80	1640.90	432.84	-88.76	1662.42	424.14	23.84	1658.30	874.67	275.70	78.24	276.86	272.20	80.50	876.37
10.66000	707.65	58.69	130.96	683.13	54.12	132.19	502.93	71.91	112.85	516.03	74.20	166.31	550.44	-58.58	113.00	526.68	-41.50	112.73	366.78	-78.94	111.17	374.56	-78.69	153.69	635.40	9.17	1228.69	0.00	0.00	0.00	590.25	-74.01	1644.31	589.43	31.78	1640.40	434.47	-87.94	1662.48	425.73	24.85	1658.09	874.88	275.65	78.26	276.55	271.88	80.33	875.65
10.67000	712.19	58.08	131.90	688.82	53.39	133.05	507.94	70.86	112.18	520.36	73.85	165.97	549.54	-58.48	112.53	528.13	-41.65	113.10	366.77	-79.08	111.24	374.56	-78.54	153.66	637.39	9.35	1229.07	0.00	0.00	0.00	591.81	-73.20	1644.15	590.98	32.75	1640.10	436.15	-87.13	1662.55	427.31	25.33	1658.07	874.97	275.96	78.25	276.14	271.89	80.19	875.57
10.68000	717.66	57.21	132.97	692.78	52.21	133.54	512.48	69.86	111.61	524.45	73.08	165.55	549.86	-58.16	112.53	527.06	-41.76	112.61	366.70	-78.95	111.14	374.59	-78.43	153.62	639.35	9.54	1229.46	0.00	0.00	0.00	593.46	-72.56	1644.00	590.57	34.58	1640.63	437.81	-86.39	1662.59	428.91	25.97	1657.93	874.86	276.30	78.39	276.38	272.15	80.16	875.64
10.69000	720.63	56.13	133.03	696.45	50.99	134.02	516.77	69.19	111.19	528.49	72.76	165.29	550.78	-58.44	112.92	527.95	-41.96	112.90	366.67	-78.85	111.08	374.54	-78.34	153.65	641.29	9.73	1229.85	0.00	0.00	0.00	594.89	-71.76	1643.86	593.71	33.84	1639.73	439.45	-85.60	1662.62	430.49	26.94	1657.72	874.77	276.10	78.30	276.62	272.03	80.25	876.14
10.70000	724.18	55.04	133.63	700.38	50.84	134.19	520.76	68.60	110.77	532.18	72.03	164.87	550.43	-58.14	112.59	528.33	-41.96	113.04	366.63	-78.94	111.10	374.51	-78.22	153.53	643.21	9.93	1230.24	0.00	0.00	0.00	596.74	-71.07	1643.64	595.75	34.91	1639.07	441.14	-84.89	1662.63	432.13	27.46	1657.59	874.45	276.26	78.08	277.37	272.16	80.55	875.93
10.71000	727.59	53.94	133.75	704.15	49.35	134.76	524.37	68.19	110.43	535.43	71.68	164.51	550.24	-58.24	112.53	527.86	-42.21	112.99	366.59	-79.11	111.13	374.46	-78.24	153.51	645.10	10.13	1230.63	0.00	0.00	0.00	598.07	-70.23	1643.45	594.40	36.90	1639.57	442.83	-84.16	1662.62	433.73	28.51	1657.38	874.03	276.20	77.99	276.93	272.31	80.36	875.82
10.72000	731.62	53.52	134.68	707.88	48.63	135.23	527.71	67.34	109.91	538.59	70.81	164.11	550.61	-58.17	112.50	527.87	-42.31	112.93	366.55	-78.99	111.02	374.34	-78.47	153.59	646.97	10.35	1231.02	0.00	0.00	0.00	599.79	-69.47	1643.23	597.39	37.85	1639.27	444.50	-83.72	1662.54	435.33	29.42	1657.08	874.25	276.41	78.23	276.52	272.11	80.25	875.62
10.73000	734.16	52.24	134.56	709.74	47.68	134.96	530.88	67.19	109.76	541.56	70.53	163.86	552.65	-57.98	112.85	527.28	-42.58	112.78	366.48	-79.03	110.92	374.28	-78.47	153.53	648.82	10.57	1231.42	0.00	0.00	0.00	601.11	-68.77	1642.99	599.02	38.57	1638.89	446.20	-82.90	1662.51	436.94	30.11	1656.99	874.71	276.42	78.29	276.83	271.92	80.35	876.01
10.74000	736.85	51.84	134.58	712.10	46.99	134.99	533.65	66.47	109.34	544.22	70.52	163.65	552.66	-57.96	112.83	527.55	-42.60	112.84	366.41	-79.16	110.93	374.17	-78.46	153.49	650.65	10.79	1231.81	0.00	0.00	0.00	602.92	-67.96	1642.73	600.50	39.29	1638.52	447.90	-82.14	1662.44	438.68	31.02	1656.74	874.55	276.34	78.29	276.93	271.95	80.51	875.67
10.75000	740.08	51.41	134.89	714.72	46.49	134.83	536.38	66.05	108.97	546.82	69.64	163.10	552.06	-58.19	112.59	526.56	-42.81	112.40	366.39	-79.36	111.03	374.24	-78.80	153.57	652.45	11.03	1232.20	0.00	0.00	0.00	604.74	-67.31	1642.46	602.04	39.92	1638.13	449.60	-81.53	1662.35	440.21	30.91	1656.58	874.99	276.27	78.42	277.62	271.95	80.75	876.03
10.76000	741.08	50.12	134.51	717.95	45.99	135.05	538.89	65.44	108.49	549.16	69.51	162.77	552.93	-57.86	112.61	525.87	-42.85	112.18	366.39	-79.37	110.99	374.22	-78.79	153.52	654.23	11.27	1232.60	0.00	0.00	0.00	606.26	-66.62	1642.25	603.32	40.80	1637.74	451.30	-80.97	1662.24	441.93	31.71	1656.33	874.79	276.17	78.39	276.48	271.85	80.29	876.03
10.77000	743.65	49.43	133.86	720.33	45.08	134.81	541.25	65.46	108.21	551.42	69.37	162.46	551.76	-58.36	112.32	528.36	-42.78	112.90	366.35	-79.10	110.85	374.22	-78.85	153.56	655.99	11.51	1233.00	0.00	0.00	0.00	607.84	-66.03	1641.98	605.21	41.54	1637.39	453.02	-80.36	1662.13	443.63	32.36	1656.11	874.89	276.07	78.39	276.53	272.00	80.39	875.53
10.78000	747.09	49.19	134.04	722.21	44.61	134.36	543.55	65.09	107.78	553.74	68.96	161.89	552.89	-58.10	112.36	526.83	-43.09	112.48	366.32	-79.18	110.89	374.19	-78.74	153.52	657.72	11.77	1233.39	0.00	0.00	0.00	609.65	-65.45	1641.71	606.29	41.90	1637.19	454.73	-79.52	1662.03	445.33	32.82	1655.94	874.21	276.04	78.24	277.31	271.76	80.65	875.90
10.79000	748.12	48.80	133.34	725.13	43.83	134.12	545.69	64.76	107.22	555.83	68.94	161.43	552.45	-57.95	112.05	526.55	-43.08	112.42	366.32	-79.13	110.87	374.23	-79.08	153.67	659.43	12.02	1233.79	0.00	0.00	0.00	611.35	-64.83	1641.46	608.29	42.39	1636.85	456.45	-78.85	1661.89	447.14	33.19	1655.76	874.41	276.30	78.35	277.13	271.98	80.66	875.85
10.80000	750.16	48.63	132.98	726.34	43.40	133.51	547.69	64.20	106.60	557.84	68.78	160.87	554.07	-58.12	112.47	526.97	-43.31	112.58	366.25	-79.21	110.91	374.14	-78.99	153.64	661.13	12.29	1234.19	0.00	0.00	0.00	613.23	-64.18	1641.28	610.47	42.93	1636.52	458.17	-78.10	1661.77	448.87	34.80	1655.42	874.68	276.13	78.47	276.81	272.16	80.40	875.91
10.81000	750.91	47.74	131.98	728.07	42.89	133.22	549.71	64.15	106.59	559.65	68.90	160.52	554.24	-58.12	112.16	527.74	-43.45	112.78	366.22	-79.04	110.78	374.01	-79.19	153.71	662.79	12.56	1234.59	0.00	0.00	0.00	615.09	-63.48	1641.04	613.62	43.79	1635.96	459.88	-77.32	1661.65	450.76	34.99	1655.21	874.48	276.27	78.53	276.69	272.16	80.32	875.92
10.82000	754.39	47.21	131.91	730.15	42.48	132.68	551.52	63.74	106.51	561.45	68.95	160.11	553.05	-58.18	111.63	526.18	-45.27	109.54	366.15	-79.38	110.93	373.81	-79.07	153.57	664.44	12.84	1234.99	0.00	0.00	0.00	616.90	-62.83	1640.88	613.32	44.39	1636.01	461.62	-76.61	1661.50	452.59	35.75	1655.02	874.55	276.00	78.54	276.76	272.13	80.33	876.03
10.83000	755.21	47.08	131.27	731.98	41.98	131.95	552.84	64.28	106.83	563.06	68.67	159.52	553.23	-58.66	111.68	525.98	-45.77	109.28	366.09	-79.51	110.87	373.60	-79.44	153.70	666.07	13.12	1235.39	0.00	0.00	0.00	618.47	-62.31	1640.72	615.68	44.83	1635.66	463.42	-75.74	1661.37	454.45	37.08	1654.69	874.76	276.05	78.53	276.39	271.99	80.36	876.07
10.84000	756.62	45.65	130.06	732.68	41.05	130.98	554.00	63.90	106.78	564.25	68.76	159.07	553.17	-58.06	111.09	525.90	-46.13	109.17	366.05	-79.62	110.84	373.44	-79.64	153.76	667.67	13.41	1235.79	0.00	0.00	0.00	619.98	-61.55	1640.57	618.92	45.60	1635.26	465.19	-74.96	1661.22	456.37	37.40	1654.48	874.96	276.20	78.43	276.67	271.88	80.42	876.56
10.85000	757.08	44.77	128.21	733.57	40.57	129.72	554.88	63.30	106.66	565.28	68.58	158.45	553.62	-58.36	111.14	525.66	-46.05	109.31	366.07	-79.54	110.73	373.37	-80.08	153.97	669.26	13.71	1236.19	0.00	0.00	0.00	621.89	-60.96	1640.43	619.66	46.09	1635.16	466.98	-74.23	1661.08	458.30	37.97	1654.32	874.76	276.36	78.42	277.32	272.13	80.53	876.22
10.86000	757.34	43.92	126.89	733.41	39.37	128.31	555.14	63.93	107.01	565.67	68.66	157.97	553.03	-58.90	111.01	525.86	-46.28	109.33	366.04	-79.34	110.61	373.26	-80.05	154.02	670.82	14.01	1236.60	0.00	0.00	0.00	623.93	-60.24	1640.28	621.23	46.79	1635.04	468.81	-73.40	1660.92	460.24	39.24	1653.99	875.04	276.36	78.52	276.55	271.87	80.39	876.15
10.87000	757.65	43.10	125.31	734.25	38.62	127.14	555.28	63.71	106.85	565.95	68.25	157.27	554.15	-58.73	111.04	525.98	-46.53	109.38	366.07	-79.64	110.82	373.21	-79.86	154.00	672.36	14.31	1237.00	0.00	0.00	0.00	625.73	-59.61	1640.14	622.41	47.14	1634.94	470.63	-72.50	1660.75	462.21	39.87	1653.74	874.67	276.09	78.38	277.16	271.86	80.67	876.04
10.88000	757.85	42.76	124.05	734.02	38.24	125.83	555.48	63.65	106.67	565.99	68.39	156.67	553.81	-59.09	111.24	525.87	-46.74	109.21	366.04	-79.43	110.74	373.14	-79.93	154.14	673.89	14.62	1237.40	0.00	0.00	0.00	627.79	-58.91	1639.98	627.38	47.21	1633.59	472.48	-71.73	1660.54	464.23	40.82	1653.38	874.93	276.22	78.28	277.20	271.94	80.63	876.48
10.89000	757.49	42.68	123.38	734.85	38.12	125.10	555.64	63.49	106.43	566.29	67.83	155.94	553.91	-58.78	111.05	525.88	-46.49	109.36	366.09	-79.47	110.87	373.20	-80.00	154.29	675.39	14.94	1237.81	0.00	0.00	0.00	629.44	-58.36	1639.84	625.60	48.44	1634.32	474.36	-71.01	1660.35	466.35	41.40	1653.14	874.97	276.43	78.04	277.12	271.85	80.57	876.34
10.90000	758.32	41.94	122.30	734.69	38.19	124.46	555.61	64.02	106.49	566.69	67.76	155.39	552.63	-58.56	110.32	525.80	-46.60	109.40	366.11	-79.65	111.05	373.22	-79.95	154.40	676.87	15.26	1238.21	0.00	0.00	0.00	631.57	-57.44	1639.74	628.23	49.66	1634.18	476.25	-70.10	1660.15	468.35	41.88	1652.91	874.94	276.12	77.99	277.31	271.94	80.64	875.86
10.91000	758.15	41.97	121.72	735.43	38.11	123.91	555.63	63.77	106.15	566.98	68.35	155.21	553.70	-58.91	110.81	526.70	-46.67	109.56	366.15	-79.74	111.17	373.20	-79.83	154.52	678.33	15.59	1238.62	0.00	0.00	0.00	633.61	-56.81	1639.67	633.72	49.33	1633.03	478.17	-69.32	1659.95	470.41	43.09	1652.60	875.23	276.19	77.88	277.26	272.13	80.47	875.90
10.92000	757.94	41.86	121.34	734.36	37.61	122.91	555.72	63.67	105.85	567.26	68.01	154.86	553.16	-58.87	110.49	526.53	-46.51	109.68	366.15	-79.66	111.15	373.23	-80.13	154.81	679.77	15.93	1239.02	0.00	0.00	0.00	635.73	-56.10	1639.63	636.50	49.77	1632.70	480.15	-68.40	1659.79	472.59	44.48	1652.29	874.69	276.02	77.64	277.17	272.08	80.52	876.38
10.93000	758.55	41.69	120.39	734.38	37.15	122.03	555.92	63.64	105.74	567.72	68.33	154.70	552.99	-59.01	110.37	526.35	-47.29	109.38	366.19	-79.54	111.13	373.25	-80.16	155.00	681.19	16.27	1239.43	0.00	0.00	0.00	637.74	-55.42	1639.62	638.78	50.05	1632.70	482.15	-67.64	1659.68	474.87	45.40	1652.17	875.33	276.39	77.88	277.57	272.14	80.61	876.08
10.94000	759.78	41.12	119.91	734.82	36.82	121.25	556.03	63.46	105.51	568.31	68.16	154.38	553.39	-58.88	110.34	526.31	-47.34	109.50	366.25	-79.53	111.17	373.22	-80.10	155.14	682.59	16.61	1239.83	0.00	0.00	0.00	639.85	-54.71	1639.67	641.03	50.82	1632.63	484.19	-66.44	1659.64	477.08	46.44	1652.02	875.35	276.60	77.91	277.41	272.09	80.49	876.13
10.95000	758.73	40.67	118.78	734.56	36.68	120.29	556.05	64.12	105.63	568.81	68.41	154.34	552.74	-59.16	110.12	525.21	-47.53	109.21	366.23	-79.80	111.22	373.19	-80.28	155.39	683.97	16.96	1240.24	0.00	0.00	0.00	641.63	-53.92	1639.76	643.23	51.74	1632.66	486.24	-65.47	1659.60	479.30	47.17	1651.90	874.80	276.38	77.51	277.14	271.93	80.48	876.54
10.96000	758.86	40.89	117.77	734.90	36.47	119.76	556.20	64.19	105.55	569.26	68.71	154.29	552.60	-59.32	109.89	525.67	-47.68	109.54	366.29	-80.01	111.32	373.12	-80.66	155.75	685.33	17.31	1240.65	0.00	0.00	0.00	643.74	-53.18	1639.89	645.28	53.20	1632.52	488.35	-64.53	1659.61	481.61	47.71	1651.91	874.47	276.24	77.33	276.81	272.03	80.45	875.83
10.97000	759.60	40.54	117.03	735.28	36.40	118.84	556.27	64.40	105.56	569.69	68.44	154.04	553.21	-59.43	109.96	526.13	-48.10	109.55	366.36	-80.05	111.37	373.04	-81.03	156.21	686.67	17.67	1241.05	0.00	0.00	0.00	645.82	-52.50	1640.02	647.72	53.84	1632.56	490.44	-63.54	1659.69	483.92	48.99	1651.77	874.60	276.35	77.48	278.28	271.79	80.75	875.34
10.98000	759.50	40.66	116.02	736.59	36.28	118.30	556.50	64.24	105.50	570.11	68.10	153.81	554.22	-59.70	110.29	525.94	-48.59	109.45	366.43	-80.16	111.50	372.99	-81.25	156.62	687.99	18.03	1241.46	0.00	0.00	0.00	647.94	-51.56	1640.24	650.01	54.12	1632.68	492.57	-62.51	1659.82	486.16	50.48	1651.69	875.26	276.42	77.61	278.53	271.84	80.80	875.43
10.99000	758.56	40.26	114.90	736.19	35.96	117.37	556.62	64.27	105.48	570.64	68.34	153.73	553.61	-59.67	109.90	526.72	-48.58	109.72	366.54	-80.14	111.71	373.01	-81.39	157.07	689.30	18.40	1241.87	0.00	0.00	0.00	650.14	-50.76	1640.49	652.34	54.44	1632.94	494.70	-61.42	1659.98	488.51	51.14	1651.73	875.37	276.24	77.73	277.94	271.97	80.66	876.21
11.00000	758.97	40.40	114.09	735.52	36.00	116.34	556.95	64.09	105.37	571.09	68.17	153.50	552.39	-59.65	109.32	526.82	-48.87	109.79	366.68	-80.34	112.17	373.05	-81.62	157.74	690.58	18.77	1242.28	0.00	0.00	0.00	652.68	-49.87	1640.74	654.47	55.83	1632.90	496.84	-60.63	1660.14	490.84	52.09	1651.76	875.55	276.41	77.71	277.45	271.93	80.59	875.96
11.01000	760.30	40.51	113.92	735.68	35.92	115.94	556.92	64.33	105.50	571.37	68.20	153.42	553.29	-59.93	109.61	527.02	-49.10	109.80	366.87	-80.43	112.65	373.11	-81.76	158.45	691.85	19.15	1242.68	0.00	0.00	0.00	654.54	-49.06	1641.06	656.85	56.48	1633.15	499.04	-59.58	1660.36	493.12	53.42	1651.82	875.06	276.18	77.51	277.05	272.03	80.34	876.33
11.02000	759.76	40.27	113.23	735.74	36.08	115.46	557.09	64.24	105.54	571.54	68.18	153.33	552.91	-59.88	109.23	525.91	-49.04	109.56	367.08	-80.42	113.15	373.28	-81.90	159.21	693.09	19.53	1243.09	0.00	0.00	0.00	656.99	-48.31	1641.38	659.02	57.42	1633.34	501.17	-58.61	1660.63	495.35	53.95	1652.04	874.85	276.23	77.47	277.25	272.09	80.48	876.27
11.03000	759.67	40.09	112.76	736.20	35.96	115.10	557.25	63.75	105.37	571.59	68.53	153.46	552.97	-60.13	109.29	526.30	-49.31	109.72	367.23	-80.44	113.68	373.45	-82.16	160.07	694.32	19.92	1243.50	0.00	0.00	0.00	659.31	-47.48	1641.71	661.32	58.12	1633.67	503.30	-57.75	1660.92	497.69	55.06	1652.24	875.12	276.12	77.46	276.86	271.96	80.33	876.32
11.04000	760.13	40.30	112.44	736.82	36.13	114.88	557.33	64.25	105.65	571.70	68.28	153.32	553.23	-60.06	109.33	526.63	-49.27	109.90	367.41	-80.68	114.46	373.76	-82.29	160.95	695.53	20.31	1243.91	0.00	0.00	0.00	661.51	-46.78	1642.10	663.56	58.88	1633.99	505.44	-56.71	1661.28	500.00	56.03	1652.45	875.41	276.30	77.71	277.45	271.72	80.52	876.01
11.05000	760.47	40.04	112.20	735.87	35.95	114.41	557.39	63.96	105.58	571.76	67.95	153.19	554.01	-60.33	109.54	526.83	-49.71	109.76	367.65	-80.87	115.28	374.04	-82.46	161.92	696.72	20.71	1244.31	0.00	0.00	0.00	663.65	-45.88	1642.56	665.86	59.51	1634.28	507.63	-55.66	1661.68	502.28	57.21	1652.86	875.00	276.37	77.49	277.07	272.12	80.48	875.86
11.06000	760.03	40.18	111.69	736.60	36.19	114.30	557.42	64.23	105.71	571.87	68.04	153.18	555.01	-60.01	109.53	527.07	-49.49	110.04	367.84	-81.05	116.14	374.50	-83.01	163.10	697.89	21.10	1244.72	0.00	0.00	0.00	665.57	-45.22	1643.05	667.98	60.60	1634.73	509.78	-54.87	1662.12	504.59	58.23	1653.20	875.08	276.35	77.58	277.62	271.99	80.56	875.76
11.07000	760.44	40.12	111.53	736.84	35.89	114.24	557.51	64.04	105.73	571.85	68.05	153.13	554.28	-60.31	109.53	526.06	-50.22	109.51	368.14	-81.56	117.19	374.93	-83.37	164.25	699.05	21.51	1245.13	0.00	0.00	0.00	667.53	-44.55	1643.51	670.33	61.40	1635.09	511.86	-54.04	1662.61	506.73	58.82	1653.72	875.71	276.43	77.59	277.43	271.82	80.51	875.88
11.08000	760.05	40.24	111.12	736.79	36.26	113.89	557.47	64.20	105.82	571.92	68.19	153.20	553.40	-60.53	109.22	527.08	-50.38	109.84	368.41	-81.90	118.19	375.50	-84.01	165.59	700.18	21.91	1245.54	0.00	0.00	0.00	670.17	-43.80	1643.92	672.44	62.12	1635.52	513.94	-53.18	1663.12	509.02	59.66	1654.18	875.23	276.73	77.31	277.67	271.94	80.54	875.99
11.09000	760.43	39.97	110.89	736.94	36.33	113.71	557.70	63.96	105.81	572.01	68.36	153.25	552.00	-60.44	108.67	529.24	-57.61	115.23	368.75	-82.43	119.38	376.06	-84.43	166.93	701.30	22.32	1245.95	0.00	0.00	0.00	672.34	-43.04	1644.41	674.79	62.29	1636.00	516.02	-52.17	1663.68	511.19	60.51	1654.78	874.90	276.14	77.44	277.35	272.05	80.35	876.20
11.10000	760.03	40.22	110.42	736.90	36.57	113.32	557.63	64.45	106.03	572.16	68.32	153.17	553.39	-60.24	108.90	529.69	-58.17	115.48	369.05	-82.62	120.46	376.66	-84.91	168.30	702.41	22.74	1246.35	0.00	0.00	0.00	674.34	-42.54	1644.85	676.92	63.08	1636.60	518.06	-51.37	1664.21	513.29	61.33	1655.33	874.98	275.90	77.28	277.33	271.85	80.32	875.99
11.11000	760.24	39.90	110.32	737.62	36.42	113.42	557.80	64.07	106.02	572.20	67.91	152.97	553.36	-60.88	109.01	529.65	-58.02	115.16	369.44	-83.29	121.79	377.38	-85.69	169.81	703.49	23.16	1246.76	0.00	0.00	0.00	676.12	-41.75	1645.33	679.03	63.81	1637.05	520.07	-50.52	1664.74	515.48	62.41	1655.88	875.52	276.11	77.29	277.18	271.96	80.42	875.61
11.12000	760.34	39.94	110.10	737.74	36.32	113.23	557.87	63.98	106.03	572.39	68.30	153.12	553.50	-60.60	108.97	530.04	-58.24	115.20	369.84	-83.50	122.92	378.03	-86.13	171.29	704.56	23.58	1247.17	0.00	0.00	0.00	678.30	-41.04	1645.76	681.05	64.87	1637.37	522.00	-49.63	1665.26	517.57	63.72	1656.40	875.38	276.18	77.42	277.83	272.19	80.42	876.09
11.13000	759.10	39.68	109.29	738.44	36.40	113.12	557.95	64.17	106.26	572.46	68.21	153.13	552.77	-60.95	108.94	529.73	-58.14	115.13	370.30	-83.81	124.13	378.82	-86.63	172.78	705.61	24.01	1247.57	0.00	0.00	0.00	680.26	-40.49	1646.16	683.19	65.86	1637.86	523.94	-48.65	1665.76	519.76	64.57	1657.02	874.99	276.42	77.36	276.90	271.98	80.08	876.32
11.14000	761.37	40.16	109.54	737.96	36.58	112.62	558.02	63.95	106.41	572.69	68.09	153.16	553.01	-61.07	108.99	529.68	-57.93	115.17	370.82	-84.43	125.50	379.57	-87.37	174.34	706.64	24.43	1247.98	0.00	0.00	0.00	682.10	-39.85	1646.59	685.24	66.01	1638.44	525.82	-47.76	1666.23	521.83	65.35	1657.52	875.18	276.19	77.33	276.72	271.75	80.02	876.02
11.15000	760.75	39.73	109.18	736.95	36.15	112.38	558.16	64.16	106.68	572.92	67.91	153.12	553.06	-61.05	108.87	529.85	-58.04	115.06	371.31	-84.66	126.61	380.43	-87.46	175.52	707.65	24.87	1248.39	0.00	0.00	0.00	683.58	-39.15	1647.02	687.27	66.41	1638.84	527.71	-46.93	1666.62	523.79	66.33	1657.99	874.81	275.93	77.42	277.00	271.90	80.08	875.87
11.16000	762.03	39.77	109.32	737.38	36.33	112.06	558.18	64.32	106.93	573.08	67.94	153.25	554.37	-61.02	109.21	529.95	-58.49	115.25	371.78	-85.26	127.88	381.26	-88.40	177.02	708.65	25.30	1248.79	0.00	0.00	0.00	685.24	-38.44	1647.37	689.11	67.57	1639.14	529.47	-45.93	1666.96	525.71	66.99	1658.33	874.96	276.25	77.23	277.56	271.91	80.28	875.73
11.17000	761.28	39.95	108.73	738.39	36.32	112.33	558.30	63.85	107.00	573.18	67.66	153.20	552.73	-61.26	108.58	530.04	-58.50	115.30	372.25	-85.61	129.00	382.10	-88.71	178.18	709.64	25.74	1249.20	0.00	0.00	0.00	687.42	-37.70	1647.61	690.97	68.14	1639.49	531.20	-45.00	1667.21	527.64	68.15	1658.58	874.72	276.21	77.08	277.62	271.74	80.21	876.10
11.18000	760.52	39.75	108.30	738.74	36.07	112.32	558.38	63.75	107.15	573.36	66.95	153.04	551.82	-61.43	108.46	530.06	-58.42	115.35	372.75	-86.07	130.16	383.03	-89.37	179.50	710.60	26.18	1249.60	0.00	0.00	0.00	688.97	-37.03	1647.90	692.82	68.67	1639.83	532.93	-44.17	1667.38	529.41	69.31	1658.74	874.85	276.33	77.34	277.64	271.93	80.30	876.43
[truncated: 1,382 more rows]
[truncated: 35 more columns]
