# Supplementary material for: The impact of mobile phone use on where we look and how we walk when negotiating floor based obstacles
Source: PLoS One. 2017 Jun 30;12(6):e0179802. doi: 10.1371/journal.pone.0179802 (PMC5493336; doi:10.1371/journal.pone.0179802)
Supplement: S1 File — (ZIP) [file pone.0179802.s001.zip › Gait/PP12/BD obs write 1X.txt]

CODAmotion Analysis Text
Codamotion Analysis Text Save of: BD obs write 1X.mdf
Time	Markers
Time	1:LTOE.X	1:LTOE.Y	1:LTOE.Z	2:L2nd.X	2:L2nd.Y	2:L2nd.Z	3:LHEE.X	3:LHEE.Y	3:LHEE.Z	4:LANK.X	4:LANK.Y	4:LANK.Z	5:RTOE.X	5:RTOE.Y	5:RTOE.Z	6:R2nd.X	6:R2nd.Y	6:R2nd.Z	7:RHEE.X	7:RHEE.Y	7:RHEE.Z	8:RANK.X	8:RANK.Y	8:RANK.Z	9:STRN.X	9:STRN.Y	9:STRN.Z	10:Marker 10.X	10:Marker 10.Y	10:Marker 10.Z	11:FRHD.X	11:FRHD.Y	11:FRHD.Z	12:FLHD.X	12:FLHD.Y	12:FLHD.Z	13:BRHD.X	13:BRHD.Y	13:BRHD.Z	14:BLHD.X	14:BLHD.Y	14:BLHD.Z	15:BLSTEP.X	15:BLSTEP.Y	15:BLSTEP.Z	16:FLSTEP.X	16:FLSTEP.Y	16:FLSTEP.Z	17:BRSTEP.X
(s)	(mm)	(mm)	(mm)	(mm)	(mm)	(mm)	(mm)	(mm)	(mm)	(mm)	(mm)	(mm)	(mm)	(mm)	(mm)	(mm)	(mm)	(mm)	(mm)	(mm)	(mm)	(mm)	(mm)	(mm)	(mm)	(mm)	(mm)	(mm)	(mm)	(mm)	(mm)	(mm)	(mm)	(mm)	(mm)	(mm)	(mm)	(mm)	(mm)	(mm)	(mm)	(mm)	(mm)	(mm)	(mm)	(mm)	(mm)	(mm)	(mm)
0.00000	-3544.11	202.75	16.67	-3543.69	186.88	14.45	-1504.52	124.92	192.20	-1504.14	118.08	276.89	-3146.08	12.81	25.87	-3297.02	139.90	48.73	-3152.53	224.47	-6.11	-3003.62	223.46	39.67	-2341.38	46.41	1197.19	0.00	0.00	0.00	-2972.38	255.76	1305.44	-2461.47	135.11	1545.39	-2806.83	130.64	1209.08	-1168.05	123.76	1578.52	222.77	-257.48	58.67	661.49	-239.98	54.86	203.59
0.01000	-3544.11	202.75	16.67	-3543.69	186.88	14.45	-1504.52	124.92	192.20	-1504.14	118.08	276.89	-3146.08	12.81	25.87	-3297.02	139.90	48.73	-3152.53	224.47	-6.11	-3003.62	223.46	39.67	-2341.38	46.41	1197.19	0.00	0.00	0.00	-2972.38	255.76	1305.44	-2461.47	135.11	1545.39	-2806.83	130.64	1209.08	-1168.05	123.76	1578.52	222.77	-257.48	58.67	661.49	-239.98	54.86	203.59
0.02000	-3544.11	202.75	16.67	-3543.69	186.88	14.45	-1504.52	124.92	192.20	-1504.14	118.08	276.89	-3146.08	12.81	25.87	-3297.02	139.90	48.73	-3152.53	224.47	-6.11	-3003.62	223.46	39.67	-2341.38	46.41	1197.19	0.00	0.00	0.00	-2972.38	255.76	1305.44	-2461.47	135.11	1545.39	-2806.83	130.64	1209.08	-1168.05	123.76	1578.52	222.84	-257.57	58.68	661.72	-240.07	54.88	203.59
0.03000	-3544.11	202.75	16.67	-3543.69	186.88	14.45	-1504.52	124.92	192.20	-1504.14	118.08	276.89	-3146.08	12.81	25.87	-3297.02	139.90	48.73	-3152.81	224.50	-6.09	-3003.98	223.49	39.69	-2341.38	46.41	1197.19	0.00	0.00	0.00	-2972.94	255.81	1305.71	-2461.47	135.11	1545.39	-2807.50	130.68	1209.40	-1168.05	123.76	1578.52	292.63	-339.46	77.17	891.44	-323.13	74.62	203.67
0.04000	-3544.11	202.75	16.67	-3543.69	186.88	14.45	-1504.52	124.92	192.20	-1504.14	118.08	276.89	-3146.08	12.81	25.87	-3297.02	139.90	48.73	-3437.79	250.05	5.83	-3356.61	253.39	54.72	-2341.38	46.41	1197.19	0.00	0.00	0.00	-3531.90	308.09	1574.80	-2461.47	135.11	1545.39	-3481.61	165.03	1522.50	-1168.05	123.76	1578.52	292.51	-339.52	77.14	891.26	-323.37	74.53	280.87
0.05000	-3544.11	202.75	16.67	-3543.69	186.88	14.45	-1504.52	124.92	192.20	-1504.14	118.08	276.89	-3146.08	12.81	25.87	-3297.02	139.90	48.73	-3430.28	250.92	7.88	-3338.38	252.54	57.69	-2341.38	46.41	1197.19	0.00	0.00	0.00	-3517.84	306.37	1574.38	-2461.47	135.11	1545.39	-3460.98	162.69	1522.58	-1168.05	123.76	1578.52	292.71	-339.54	77.31	891.27	-323.30	74.55	280.77
0.06000	-3544.11	202.75	16.67	-3543.69	186.88	14.45	-1504.52	124.92	192.20	-1504.14	118.08	276.89	-3146.08	12.81	25.87	-3297.02	139.90	48.73	-3423.34	249.60	8.91	-3337.92	252.40	58.49	-2341.38	46.41	1197.19	0.00	0.00	0.00	-3505.87	304.51	1574.08	-2461.47	135.11	1545.39	-3465.10	160.47	1522.61	-1168.05	123.76	1578.52	292.02	-339.73	77.02	891.72	-322.97	74.74	281.59
0.07000	-3544.11	202.75	16.67	-3543.69	186.88	14.45	-1504.52	124.92	192.20	-1504.14	118.08	276.89	-3146.08	12.81	25.87	-3297.02	139.90	48.73	-3414.49	249.52	10.52	-3329.91	252.40	59.45	-2341.38	46.41	1197.19	0.00	0.00	0.00	-3505.16	302.91	1574.10	-2461.47	135.11	1545.39	-3473.31	156.68	1523.24	-1168.05	123.76	1578.52	292.71	-339.48	77.12	891.17	-323.47	74.63	281.47
0.08000	-3544.11	202.75	16.67	-3543.69	186.88	14.45	-1504.52	124.92	192.20	-1504.14	118.08	276.89	-3146.08	12.81	25.87	-3297.02	139.90	48.73	-3409.14	249.72	10.00	-3322.63	252.63	60.87	-2341.38	46.41	1197.19	0.00	0.00	0.00	-3529.27	301.27	1575.39	-2461.47	135.11	1545.39	-3476.64	153.52	1523.69	-1168.05	123.76	1578.52	292.75	-339.20	77.45	891.22	-323.29	74.59	280.61
0.09000	-3544.11	202.75	16.67	-3543.69	186.88	14.45	-1504.52	124.92	192.20	-1504.14	118.08	276.89	-3146.08	12.81	25.87	-3297.02	139.90	48.73	-3419.84	250.00	8.51	-3332.24	253.17	59.01	-2341.38	46.41	1197.19	0.00	0.00	0.00	-3512.49	298.38	1574.99	-2461.47	135.11	1545.39	-3487.55	151.08	1524.15	-1168.05	123.76	1578.52	292.04	-339.26	77.33	891.85	-323.13	74.73	281.40
0.10000	-3544.11	202.75	16.67	-3543.69	186.88	14.45	-1504.52	124.92	192.20	-1504.14	118.08	276.89	-3146.08	12.81	25.87	-3297.02	139.90	48.73	-3431.00	250.77	6.60	-3323.71	252.17	61.01	-2341.38	46.41	1197.19	0.00	0.00	0.00	-3497.19	295.30	1575.18	-2461.47	135.11	1545.39	-3483.19	147.87	1524.18	-1168.05	123.76	1578.52	292.61	-339.39	77.28	891.38	-323.12	74.62	281.68
0.11000	-3544.11	202.75	16.67	-3543.69	186.88	14.45	-1504.52	124.92	192.20	-1504.14	118.08	276.89	-3146.08	12.81	25.87	-3297.02	139.90	48.73	-3438.69	251.76	5.64	-3327.68	252.34	60.17	-2341.38	46.41	1197.19	0.00	0.00	0.00	-3503.28	294.12	1574.85	-2461.47	135.11	1545.39	-3480.39	144.84	1524.52	-1168.05	123.76	1578.52	292.70	-339.58	77.18	891.35	-323.04	74.72	281.20
0.12000	-3544.11	202.75	16.67	-3543.69	186.88	14.45	-1504.52	124.92	192.20	-1504.14	118.08	276.89	-3146.08	12.81	25.87	-3297.02	139.90	48.73	-3422.29	249.92	7.92	-3324.22	250.90	60.65	-2341.38	46.41	1197.19	0.00	0.00	0.00	-3494.49	290.84	1574.76	-2461.47	135.11	1545.39	-3481.34	142.83	1525.59	-1168.05	123.76	1578.52	293.01	-339.41	77.37	891.27	-323.33	74.50	280.85
0.13000	-3544.11	202.75	16.67	-3543.69	186.88	14.45	-1504.52	124.92	192.20	-1504.14	118.08	276.89	-3146.08	12.81	25.87	-3297.02	139.90	48.73	-3426.80	250.12	6.87	-3330.06	252.24	59.72	-2341.38	46.41	1197.19	0.00	0.00	0.00	-3465.46	287.82	1574.37	-2461.47	135.11	1545.39	-3485.46	140.85	1525.63	-1168.05	123.76	1578.52	293.19	-339.58	77.32	891.14	-323.22	74.38	281.18
0.14000	-3544.11	202.75	16.67	-3543.69	186.88	14.45	-1504.52	124.92	192.20	-1504.14	118.08	276.89	-3146.08	12.81	25.87	-3297.02	139.90	48.73	-3427.65	251.22	6.10	-3332.11	253.64	59.57	-2341.38	46.41	1197.19	0.00	0.00	0.00	-3482.42	285.40	1574.91	-2461.47	135.11	1545.39	-3490.89	138.21	1526.05	-1168.05	123.76	1578.52	292.75	-339.34	77.40	891.49	-323.33	74.57	281.14
0.15000	-3544.11	202.75	16.67	-3543.69	186.88	14.45	-1504.52	124.92	192.20	-1504.14	118.08	276.89	-3146.08	12.81	25.87	-3297.02	139.90	48.73	-3409.49	251.36	8.90	-3336.40	253.34	58.90	-2341.38	46.41	1197.19	0.00	0.00	0.00	-3473.83	283.00	1574.16	-2461.47	135.11	1545.39	-3488.80	136.60	1526.16	-1168.05	123.76	1578.52	292.64	-339.46	77.25	891.47	-323.06	74.67	280.96
0.16000	-3544.11	202.75	16.67	-3543.69	186.88	14.45	-1504.52	124.92	192.20	-1504.14	118.08	276.89	-3146.08	12.81	25.87	-3297.02	139.90	48.73	-3432.70	251.39	5.48	-3329.19	252.03	59.37	-2341.38	46.41	1197.19	0.00	0.00	0.00	-3469.37	280.85	1574.07	-2461.47	135.11	1545.39	-3489.24	135.00	1526.06	-1168.05	123.76	1578.52	293.44	-339.13	77.56	891.37	-323.33	74.59	280.82
0.17000	-3544.11	202.75	16.67	-3543.69	186.88	14.45	-1504.52	124.92	192.20	-1504.14	118.08	276.89	-3146.08	12.81	25.87	-3297.02	139.90	48.73	-3397.14	250.28	11.13	-3337.56	252.82	58.70	-2341.38	46.41	1197.19	0.00	0.00	0.00	-3477.58	278.30	1573.42	-2461.47	135.11	1545.39	-3506.05	132.70	1527.09	-1168.05	123.76	1578.52	293.57	-339.43	77.51	891.38	-323.18	74.69	281.01
0.18000	-3544.11	202.75	16.67	-3543.69	186.88	14.45	-1504.52	124.92	192.20	-1504.14	118.08	276.89	-3146.08	12.81	25.87	-3297.02	139.90	48.73	-3407.31	250.08	8.44	-3354.63	252.27	55.44	-2341.38	46.41	1197.19	0.00	0.00	0.00	-3481.69	275.44	1573.92	-2461.47	135.11	1545.39	-3499.97	130.59	1527.15	-1168.05	123.76	1578.52	293.05	-339.21	77.47	891.13	-323.39	74.60	281.33
0.19000	-3544.11	202.75	16.67	-3543.69	186.88	14.45	-1504.52	124.92	192.20	-1504.14	118.08	276.89	-3146.08	12.81	25.87	-3297.02	139.90	48.73	-3402.81	250.78	8.57	-3324.66	252.42	59.52	-2341.38	46.41	1197.19	0.00	0.00	0.00	-3458.83	272.54	1573.48	-2461.47	135.11	1545.39	-3503.94	129.29	1526.93	-1168.05	123.76	1578.52	292.81	-339.23	77.36	891.20	-323.43	74.45	280.86
0.20000	-3544.11	202.75	16.67	-3543.69	186.88	14.45	-1504.52	124.92	192.20	-1504.14	118.08	276.89	-3146.08	12.81	25.87	-3297.02	139.90	48.73	-3422.01	251.67	5.28	-3332.20	252.84	58.39	-2341.38	46.41	1197.19	0.00	0.00	0.00	-3470.21	270.21	1574.00	-2461.47	135.11	1545.39	-3488.71	126.50	1527.22	-1168.05	123.76	1578.52	292.90	-339.45	77.43	891.49	-323.27	74.54	281.44
0.21000	-3544.11	202.75	16.67	-3543.69	186.88	14.45	-1504.52	124.92	192.20	-1504.14	118.08	276.89	-3146.08	12.81	25.87	-3297.02	139.90	48.73	-3423.13	250.83	5.59	-3316.08	251.92	61.19	-2341.38	46.41	1197.19	0.00	0.00	0.00	-3460.15	266.93	1573.22	-2461.47	135.11	1545.39	-3517.36	124.62	1528.59	-1168.05	123.76	1578.52	292.71	-339.52	77.30	891.42	-323.18	74.65	281.65
0.22000	-3544.11	202.75	16.67	-3543.69	186.88	14.45	-1504.52	124.92	192.20	-1504.14	118.08	276.89	-3146.08	12.81	25.87	-3297.02	139.90	48.73	-3418.20	250.81	5.63	-3326.18	251.68	58.61	-2341.38	46.41	1197.19	0.00	0.00	0.00	-3453.00	263.38	1572.78	-2461.47	135.11	1545.39	-3521.16	122.41	1528.77	-1168.05	123.76	1578.52	293.29	-339.35	77.34	891.31	-323.28	74.59	281.67
0.23000	-3544.11	202.75	16.67	-3543.69	186.88	14.45	-1504.52	124.92	192.20	-1504.14	118.08	276.89	-3146.08	12.81	25.87	-3297.02	139.90	48.73	-3400.55	251.17	8.07	-3315.89	251.35	60.13	-2341.38	46.41	1197.19	0.00	0.00	0.00	-3434.51	260.44	1571.65	-2461.47	135.11	1545.39	-3525.68	121.12	1528.67	-1168.05	123.76	1578.52	293.36	-339.37	77.48	891.57	-323.25	74.70	281.04
0.24000	-3544.11	202.75	16.67	-3543.69	186.88	14.45	-1504.52	124.92	192.20	-1504.14	118.08	276.89	-3146.08	12.81	25.87	-3297.02	139.90	48.73	-3404.49	250.20	6.48	-3308.75	251.01	61.43	-2341.38	46.41	1197.19	0.00	0.00	0.00	-3457.85	257.15	1571.51	-2461.47	135.11	1545.39	-3525.18	119.73	1528.40	-1168.05	123.76	1578.52	292.63	-339.45	77.30	891.81	-323.12	74.88	281.05
0.25000	-3544.11	202.75	16.67	-3543.69	186.88	14.45	-1504.52	124.92	192.20	-1504.14	118.08	276.89	-3146.08	12.81	25.87	-3297.02	139.90	48.73	-3416.14	252.95	3.95	-3309.16	250.31	60.97	-2341.38	46.41	1197.19	0.00	0.00	0.00	-3455.97	254.16	1571.24	-2461.47	135.11	1545.39	-3523.58	118.40	1528.70	-1168.05	123.76	1578.52	293.67	-339.32	77.60	891.22	-323.38	74.63	281.34
0.26000	-3544.11	202.75	16.67	-3543.69	186.88	14.45	-1504.52	124.92	192.20	-1504.14	118.08	276.89	-3146.08	12.81	25.87	-3297.02	139.90	48.73	-3401.15	253.68	5.71	-3323.04	250.52	58.52	-2341.38	46.41	1197.19	0.00	0.00	0.00	-3449.54	251.57	1570.54	-2461.47	135.11	1545.39	-3518.45	118.24	1530.16	-1168.05	123.76	1578.52	292.67	-339.53	77.23	891.59	-323.65	74.62	281.60
0.27000	-3544.11	202.75	16.67	-3543.69	186.88	14.45	-1504.52	124.92	192.20	-1504.14	118.08	276.89	-3146.08	12.81	25.87	-3297.02	139.90	48.73	-3393.04	252.83	6.55	-3313.87	250.11	60.13	-2341.38	46.41	1197.19	0.00	0.00	0.00	-3453.91	247.80	1569.48	-2461.47	135.11	1545.39	-3527.99	115.74	1531.21	-1168.05	123.76	1578.52	292.65	-339.35	77.34	891.42	-323.48	74.56	281.46
0.28000	-3544.11	202.75	16.67	-3543.69	186.88	14.45	-1504.52	124.92	192.20	-1504.14	118.08	276.89	-3146.08	12.81	25.87	-3297.02	139.90	48.73	-3411.48	253.04	3.43	-3319.90	249.93	58.16	-2341.38	46.41	1197.19	0.00	0.00	0.00	-3457.55	244.16	1569.43	-2461.47	135.11	1545.39	-3530.95	114.03	1531.81	-1168.05	123.76	1578.52	292.69	-339.24	77.36	891.32	-323.40	74.59	281.38
0.29000	-3544.11	202.75	16.67	-3543.69	186.88	14.45	-1504.52	124.92	192.20	-1504.14	118.08	276.89	-3146.08	12.81	25.87	-3297.02	139.90	48.73	-3420.81	253.51	2.06	-3322.26	248.90	57.52	-2341.38	46.41	1197.19	0.00	0.00	0.00	-3450.05	241.32	1568.52	-2461.47	135.11	1545.39	-3533.85	112.34	1532.40	-1168.05	123.76	1578.52	292.97	-339.33	77.33	891.48	-323.14	74.68	281.11
0.30000	-3544.11	202.75	16.67	-3543.69	186.88	14.45	-1504.52	124.92	192.20	-1504.14	118.08	276.89	-3146.08	12.81	25.87	-3297.02	139.90	48.73	-3421.86	252.81	1.73	-3317.61	248.87	58.62	-2341.38	46.41	1197.19	0.00	0.00	0.00	-3467.77	238.53	1568.41	-2461.47	135.11	1545.39	-3536.69	110.66	1532.99	-1168.05	123.76	1578.52	292.58	-339.71	77.17	891.46	-323.29	74.61	280.37
0.31000	-3544.11	202.75	16.67	-3543.69	186.88	14.45	-1504.52	124.92	192.20	-1504.14	118.08	276.89	-3146.08	12.81	25.87	-3297.02	139.90	48.73	-3430.71	252.51	-0.41	-3338.71	248.10	55.18	-2341.38	46.41	1197.19	0.00	0.00	0.00	-3454.17	235.43	1567.39	-2461.47	135.11	1545.39	-3539.46	109.01	1533.56	-1168.05	123.76	1578.52	293.24	-339.47	77.40	891.56	-323.32	74.56	281.24
0.32000	-3544.11	202.75	16.67	-3543.69	186.88	14.45	-1504.52	124.92	192.20	-1504.14	118.08	276.89	-3146.08	12.81	25.87	-3297.02	139.90	48.73	-3431.98	252.83	-0.06	-3327.72	247.12	57.66	-2341.38	46.41	1197.19	0.00	0.00	0.00	-3448.88	232.73	1567.05	-2461.47	135.11	1545.39	-3542.18	107.38	1534.13	-1168.05	123.76	1578.52	292.97	-339.39	77.49	891.44	-323.37	74.66	281.52
0.33000	-3544.11	202.75	16.67	-3543.69	186.88	14.45	-1504.52	124.92	192.20	-1504.14	118.08	276.89	-3146.08	12.81	25.87	-3297.02	139.90	48.73	-3418.00	252.20	2.03	-3326.66	246.22	57.70	-2341.38	46.41	1197.19	0.00	0.00	0.00	-3456.34	229.07	1566.60	-2461.47	135.11	1545.39	-3544.83	105.77	1534.69	-1168.05	123.76	1578.52	293.31	-339.54	77.36	891.43	-323.16	74.71	281.04
0.34000	-3544.11	202.75	16.67	-3543.69	186.88	14.45	-1504.52	124.92	192.20	-1504.14	118.08	276.89	-3146.08	12.81	25.87	-3297.02	139.90	48.73	-3421.58	251.30	1.73	-3325.05	245.02	57.93	-2341.38	46.41	1197.19	0.00	0.00	0.00	-3464.95	225.86	1566.23	-2461.47	135.11	1545.39	-3547.41	104.18	1535.24	-1168.05	123.76	1578.52	292.71	-339.32	77.25	891.38	-323.09	74.59	281.07
0.35000	-3544.11	202.75	16.67	-3543.69	186.88	14.45	-1504.52	124.92	192.20	-1504.14	118.08	276.89	-3146.08	12.81	25.87	-3297.02	139.90	48.73	-3413.73	251.02	2.94	-3321.53	243.65	59.10	-2341.38	46.41	1197.19	0.00	0.00	0.00	-3467.30	222.15	1565.30	-2461.47	135.11	1545.39	-3549.94	102.61	1535.78	-1168.05	123.76	1578.52	293.29	-339.23	77.46	891.26	-323.08	74.51	281.18
0.36000	-3544.11	202.75	16.67	-3543.69	186.88	14.45	-1504.52	124.92	192.20	-1504.14	118.08	276.89	-3146.08	12.81	25.87	-3297.02	139.90	48.73	-3401.91	251.74	5.10	-3321.95	241.84	59.23	-2341.38	46.41	1197.19	0.00	0.00	0.00	-3463.60	219.26	1565.04	-2461.47	135.11	1545.39	-3552.40	101.05	1536.31	-1168.05	123.76	1578.52	292.87	-339.61	77.31	891.88	-323.14	74.72	281.02
0.37000	-3544.11	202.75	16.67	-3543.69	186.88	14.45	-1504.52	124.92	192.20	-1504.14	118.08	276.89	-3146.08	12.81	25.87	-3297.02	139.90	48.73	-3422.82	249.95	1.38	-3314.07	240.60	60.71	-2341.38	46.41	1197.19	0.00	0.00	0.00	-3453.17	216.80	1563.85	-2461.47	135.11	1545.39	-3554.80	99.52	1536.83	-1168.05	123.76	1578.52	292.58	-339.40	77.34	891.49	-323.28	74.58	281.77
0.38000	-3544.11	202.75	16.67	-3543.69	186.88	14.45	-1504.52	124.92	192.20	-1504.14	118.08	276.89	-3146.08	12.81	25.87	-3297.02	139.90	48.73	-3396.88	248.36	6.20	-3322.63	238.14	60.04	-2341.38	46.41	1197.19	0.00	0.00	0.00	-3461.47	213.86	1564.33	-2461.47	135.11	1545.39	-3557.14	98.01	1537.34	-1168.05	123.76	1578.52	292.90	-339.36	77.33	891.24	-323.29	74.59	281.29
0.39000	-3544.11	202.75	16.67	-3543.69	186.88	14.45	-1504.52	124.92	192.20	-1504.14	118.08	276.89	-3146.08	12.81	25.87	-3297.02	139.90	48.73	-3413.09	247.54	3.73	-3314.20	234.48	61.34	-2341.38	46.41	1197.19	0.00	0.00	0.00	-3462.79	211.30	1563.47	-2461.47	135.11	1545.39	-3559.42	96.52	1537.85	-1168.05	123.76	1578.52	292.94	-339.19	77.37	891.18	-323.21	74.61	281.14
0.40000	-3544.11	202.75	16.67	-3543.69	186.88	14.45	-1504.52	124.92	192.20	-1504.14	118.08	276.89	-3146.08	12.81	25.87	-3297.02	139.90	48.73	-3411.79	245.71	4.27	-3338.61	232.10	57.75	-2341.38	46.41	1197.19	0.00	0.00	0.00	-3460.52	209.29	1563.47	-2461.47	135.11	1545.39	-3561.63	95.05	1538.35	-1168.05	123.76	1578.52	293.01	-339.37	77.28	891.26	-323.23	74.55	280.50
0.41000	-3544.11	202.75	16.67	-3543.69	186.88	14.45	-1504.52	124.92	192.20	-1504.14	118.08	276.89	-3146.08	12.81	25.87	-3297.02	139.90	48.73	-3418.57	243.39	3.24	-3344.81	229.47	57.91	-2341.38	46.41	1197.19	0.00	0.00	0.00	-3458.11	206.44	1563.10	-2461.47	135.11	1545.39	-3563.79	93.59	1538.84	-1168.05	123.76	1578.52	293.09	-339.50	77.31	891.23	-323.17	74.62	280.54
0.42000	-3544.11	202.75	16.67	-3543.69	186.88	14.45	-1504.52	124.92	192.20	-1504.14	118.08	276.89	-3146.08	12.81	25.87	-3297.02	139.90	48.73	-3422.01	241.10	3.14	-3311.21	225.17	62.68	-2341.38	46.41	1197.19	0.00	0.00	0.00	-3461.38	203.82	1562.90	-2461.47	135.11	1545.39	-3565.89	92.16	1539.32	-1168.05	123.76	1578.52	293.08	-339.29	77.36	891.61	-323.34	74.59	280.88
0.43000	-3544.11	202.75	16.67	-3543.69	186.88	14.45	-1504.52	124.92	192.20	-1504.14	118.08	276.89	-3146.08	12.81	25.87	-3297.02	139.90	48.73	-3401.32	237.99	7.38	-3321.10	220.95	61.72	-2341.38	46.41	1197.19	0.00	0.00	0.00	-3464.17	201.25	1562.84	-2461.47	135.11	1545.39	-3567.92	90.74	1539.79	-1168.05	123.76	1578.52	292.31	-339.18	77.25	891.52	-323.23	74.56	282.10
0.44000	-3544.11	202.75	16.67	-3543.69	186.88	14.45	-1504.52	124.92	192.20	-1504.14	118.08	276.89	-3146.08	12.81	25.87	-3297.02	139.90	48.73	-3411.53	234.59	5.75	-3333.05	218.02	61.09	-2341.38	46.41	1197.19	0.00	0.00	0.00	-3460.36	198.87	1562.18	-2461.47	135.11	1545.39	-3569.89	89.35	1540.25	-1168.05	123.76	1578.52	292.36	-339.32	77.30	891.39	-323.33	74.67	281.25
0.45000	-3544.11	202.75	16.67	-3543.69	186.88	14.45	-1504.52	124.92	192.20	-1504.14	118.08	276.89	-3146.08	12.81	25.87	-3297.02	139.90	48.73	-3405.32	231.30	7.44	-3301.63	214.33	65.02	-2341.38	46.41	1197.19	0.00	0.00	0.00	-3460.79	197.42	1562.35	-2461.47	135.11	1545.39	-3571.81	87.97	1540.71	-1168.05	123.76	1578.52	292.18	-339.34	77.13	891.22	-323.57	74.56	280.98
0.46000	-3544.11	202.75	16.67	-3543.69	186.88	14.45	-1504.52	124.92	192.20	-1504.14	118.08	276.89	-3146.08	12.81	25.87	-3297.02	139.90	48.73	-3394.11	226.59	10.22	-3311.49	210.57	64.28	-2341.38	46.41	1197.19	0.00	0.00	0.00	-3464.65	194.84	1562.64	-2461.47	135.11	1545.39	-3573.66	86.61	1541.15	-1168.05	123.76	1578.52	292.57	-339.26	77.38	891.14	-323.46	74.50	281.53
0.47000	-3544.11	202.75	16.67	-3543.69	186.88	14.45	-1504.52	124.92	192.20	-1504.14	118.08	276.89	-3146.08	12.81	25.87	-3297.02	139.90	48.73	-3401.55	222.63	9.63	-3321.48	205.53	63.16	-2341.38	46.41	1197.19	0.00	0.00	0.00	-3451.49	192.88	1562.47	-2461.47	135.11	1545.39	-3575.46	85.27	1541.59	-1168.05	123.76	1578.52	293.27	-339.27	77.53	890.99	-323.32	74.43	281.16
0.48000	-3544.11	202.75	16.67	-3543.69	186.88	14.45	-1504.52	124.92	192.20	-1504.14	118.08	276.89	-3146.08	12.81	25.87	-3297.02	139.90	48.73	-3407.04	217.71	8.72	-3320.80	201.30	64.31	-2341.38	46.41	1197.19	0.00	0.00	0.00	-3464.30	189.85	1562.87	-2461.47	135.11	1545.39	-3577.19	83.95	1542.02	-1168.05	123.76	1578.52	292.99	-339.31	77.40	891.63	-323.08	74.61	280.87
0.49000	-3544.11	202.75	16.67	-3543.69	186.88	14.45	-1504.52	124.92	192.20	-1504.14	118.08	276.89	-3146.08	12.81	25.87	-3297.02	139.90	48.73	-3390.29	212.80	11.25	-3319.46	196.79	63.37	-2341.38	46.41	1197.19	0.00	0.00	0.00	-3448.58	187.69	1563.01	-2461.47	135.11	1545.39	-3578.87	82.65	1542.44	-1168.05	123.76	1578.52	293.39	-339.23	77.58	891.37	-323.08	74.62	281.60
0.50000	-3544.11	202.75	16.67	-3543.69	186.88	14.45	-1504.52	124.92	192.20	-1504.14	118.08	276.89	-3146.08	12.81	25.87	-3297.02	139.90	48.73	-3387.99	207.51	12.54	-3345.84	192.32	60.75	-2341.38	46.41	1197.19	0.00	0.00	0.00	-3460.86	185.53	1563.06	-2461.47	135.11	1545.39	-3580.48	81.37	1542.86	-1168.05	123.76	1578.52	292.38	-339.70	77.27	891.16	-323.30	74.61	280.81
0.51000	-3544.11	202.75	16.67	-3543.69	186.88	14.45	-1504.52	124.92	192.20	-1504.14	118.08	276.89	-3146.08	12.81	25.87	-3297.02	139.90	48.73	-3384.35	202.75	13.65	-3350.52	187.71	60.50	-2341.38	46.41	1197.19	0.00	0.00	0.00	-3440.61	183.66	1562.65	-2461.47	135.11	1545.39	-3582.04	80.10	1543.26	-1168.05	123.76	1578.52	291.57	-339.87	76.97	891.58	-323.31	74.69	279.95
0.52000	-3544.11	202.75	16.67	-3543.69	186.88	14.45	-1504.52	124.92	192.20	-1504.14	118.08	276.89	-3146.08	12.81	25.87	-3297.02	139.90	48.73	-3380.79	198.03	14.81	-3355.16	183.14	60.31	-2341.38	46.41	1197.19	0.00	0.00	0.00	-3443.53	180.74	1562.93	-2461.47	135.11	1545.39	-3583.54	78.85	1543.66	-1168.05	123.76	1578.52	292.79	-339.30	77.42	891.67	-323.02	74.86	279.95
0.53000	-3544.11	202.75	16.67	-3543.69	186.88	14.45	-1504.52	124.92	192.20	-1504.14	118.08	276.89	-3146.08	12.81	25.87	-3297.02	139.90	48.73	-3377.31	193.34	16.00	-3359.76	178.60	60.18	-2341.38	46.41	1197.19	0.00	0.00	0.00	-3451.24	179.14	1563.64	-2461.47	135.11	1545.39	-3584.98	77.63	1544.05	-1168.05	123.76	1578.52	293.32	-339.16	77.56	891.55	-323.25	74.72	281.21
0.54000	-3544.11	202.75	16.67	-3543.69	186.88	14.45	-1504.52	124.92	192.20	-1504.14	118.08	276.89	-3146.08	12.81	25.87	-3297.02	139.90	48.73	-3373.89	188.68	17.24	-3364.33	174.09	60.11	-2341.38	46.41	1197.19	0.00	0.00	0.00	-3444.71	176.27	1564.02	-2461.47	135.11	1545.39	-3586.36	76.41	1544.44	-1168.05	123.76	1578.52	292.90	-339.32	77.42	891.54	-323.59	74.54	281.14
0.55000	-3544.11	202.75	16.67	-3543.69	186.88	14.45	-1504.52	124.92	192.20	-1504.14	118.08	276.89	-3146.08	12.81	25.87	-3297.02	139.90	48.73	-3370.55	184.05	18.52	-3368.85	169.61	60.08	-2341.38	46.41	1197.19	0.00	0.00	0.00	-3453.86	173.63	1563.91	-2461.47	135.11	1545.39	-3587.69	75.22	1544.81	-1168.05	123.76	1578.52	293.40	-339.34	77.40	891.25	-323.69	74.44	281.23
0.56000	-3544.11	202.75	16.67	-3543.69	186.88	14.45	-1504.52	124.92	192.20	-1504.14	118.08	276.89	-3146.08	12.81	25.87	-3297.02	139.90	48.73	-3367.29	179.46	19.84	-3373.35	165.17	60.12	-2341.38	46.41	1197.19	0.00	0.00	0.00	-3448.40	171.45	1564.25	-2461.47	135.11	1545.39	-3588.95	74.05	1545.18	-1168.05	123.76	1578.52	293.25	-339.66	77.39	891.45	-323.29	74.49	280.89
0.57000	-3544.11	202.75	16.67	-3543.69	186.88	14.45	-1504.52	124.92	192.20	-1504.14	118.08	276.89	-3146.08	12.81	25.87	-3297.02	139.90	48.73	-3364.09	174.90	21.21	-3377.80	160.76	60.21	-2341.38	46.41	1197.19	0.00	0.00	0.00	-3445.64	169.04	1564.61	-2461.47	135.11	1545.39	-3590.16	72.89	1545.54	-1168.05	123.76	1578.52	293.21	-339.70	77.41	891.48	-323.34	74.57	281.00
0.58000	-3544.11	202.75	16.67	-3543.69	186.88	14.45	-1504.52	124.92	192.20	-1504.14	118.08	276.89	-3146.08	12.81	25.87	-3297.02	139.90	48.73	-3360.96	170.38	22.61	-3382.21	156.37	60.35	-2341.38	46.41	1197.19	0.00	0.00	0.00	-3438.70	166.41	1565.28	-2461.47	135.11	1545.39	-3591.31	71.75	1545.89	-1168.05	123.76	1578.52	293.88	-339.43	77.63	891.37	-323.31	74.56	281.87
0.59000	-3544.11	202.75	16.67	-3543.69	186.88	14.45	-1504.52	124.92	192.20	-1504.14	118.08	276.89	-3146.08	12.81	25.87	-3297.02	139.90	48.73	-3357.91	165.88	24.06	-3386.59	152.02	60.55	-2341.38	46.41	1197.19	0.00	0.00	0.00	-3449.14	164.60	1565.37	-2461.47	135.11	1545.39	-3592.40	70.63	1546.23	-1168.05	123.76	1578.52	292.80	-339.34	77.32	891.54	-323.40	74.57	281.61
0.60000	-3544.11	202.75	16.67	-3543.69	186.88	14.45	-1504.52	124.92	192.20	-1504.14	118.08	276.89	-3146.08	12.81	25.87	-3297.02	139.90	48.73	-3354.92	161.42	25.55	-3390.93	147.70	60.80	-2341.38	46.41	1197.19	0.00	0.00	0.00	-3446.47	161.69	1565.08	-2461.47	135.11	1545.39	-3593.44	69.52	1546.57	-1168.05	123.76	1578.52	291.67	-339.43	77.03	891.62	-323.31	74.63	281.59
0.61000	-3544.11	202.75	16.67	-3543.69	186.88	14.45	-1504.52	124.92	192.20	-1504.14	118.08	276.89	-3146.08	12.81	25.87	-3297.02	139.90	48.73	-3352.00	156.99	27.07	-3395.23	143.41	61.11	-2341.38	46.41	1197.19	0.00	0.00	0.00	-3441.13	159.43	1565.27	-2461.47	135.11	1545.39	-3594.42	68.44	1546.90	-1168.05	123.76	1578.52	291.98	-339.44	77.08	891.49	-323.49	74.55	281.50
0.62000	-3544.11	202.75	16.67	-3543.69	186.88	14.45	-1504.52	124.92	192.20	-1504.14	118.08	276.89	-3146.08	12.81	25.87	-3297.02	139.90	48.73	-3349.15	152.60	28.64	-3399.49	139.16	61.46	-2341.38	46.41	1197.19	0.00	0.00	0.00	-3437.41	156.89	1565.64	-2461.47	135.11	1545.39	-3595.34	67.37	1547.22	-1168.05	123.76	1578.52	292.48	-339.30	77.17	890.99	-323.24	74.47	281.12
0.63000	-3544.11	202.75	16.67	-3543.69	186.88	14.45	-1504.52	124.92	192.20	-1504.14	118.08	276.89	-3146.08	12.81	25.87	-3297.02	139.90	48.73	-3346.36	148.23	30.24	-3403.71	134.93	61.87	-2341.38	46.41	1197.19	0.00	0.00	0.00	-3434.14	153.75	1565.28	-2461.47	135.11	1545.39	-3596.21	66.31	1547.53	-1168.05	123.76	1578.52	292.43	-339.47	77.23	891.25	-323.35	74.52	281.20
0.64000	-3544.11	202.75	16.67	-3543.69	186.88	14.45	-1504.52	124.92	192.20	-1504.14	118.08	276.89	-3146.08	12.81	25.87	-3297.02	139.90	48.73	-3343.64	143.90	31.88	-3407.90	130.74	62.33	-2341.38	46.41	1197.19	0.00	0.00	0.00	-3433.41	151.38	1565.62	-2461.47	135.11	1545.39	-3597.02	65.28	1547.84	-1168.05	123.76	1578.52	292.67	-339.57	77.20	891.34	-323.52	74.61	280.99
0.65000	-3544.11	202.75	16.67	-3543.69	186.88	14.45	-1504.52	124.92	192.20	-1504.14	118.08	276.89	-3146.08	12.81	25.87	-3297.02	139.90	48.73	-3340.99	139.60	33.56	-3412.04	126.57	62.84	-2341.38	46.41	1197.19	0.00	0.00	0.00	-3435.55	148.88	1565.66	-2461.47	135.11	1545.39	-3597.77	64.26	1548.14	-1168.05	123.76	1578.52	292.98	-339.21	77.47	891.58	-323.32	74.74	280.81
0.66000	-3544.11	202.75	16.67	-3543.69	186.88	14.45	-1504.52	124.92	192.20	-1504.14	118.08	276.89	-3146.08	12.81	25.87	-3297.02	139.90	48.73	-3338.40	135.34	35.28	-3416.15	122.44	63.40	-2341.38	46.41	1197.19	0.00	0.00	0.00	-3441.27	145.32	1566.37	-2461.47	135.11	1545.39	-3598.47	63.26	1548.43	-1168.05	123.76	1578.52	291.95	-339.19	77.20	891.54	-323.45	74.58	281.00
0.67000	-3544.11	202.75	16.67	-3543.69	186.88	14.45	-1504.52	124.92	192.20	-1504.14	118.08	276.89	-3146.08	12.81	25.87	-3296.98	139.89	48.74	-3335.87	131.10	37.04	-3420.21	118.34	64.02	-2341.38	46.41	1197.19	0.00	0.00	0.00	-3442.82	143.77	1566.67	-2461.47	135.11	1545.39	-3599.11	62.27	1548.71	-1168.05	123.76	1578.52	293.54	-338.90	77.77	890.94	-323.32	74.44	281.21
0.68000	-3544.11	202.75	16.67	-3543.69	186.88	14.45	-1504.52	124.92	192.20	-1504.14	118.08	276.89	-3146.08	12.81	25.87	-3256.93	131.86	55.48	-3333.41	126.90	38.83	-3424.24	114.27	64.68	-2341.38	46.41	1197.19	0.00	0.00	0.00	-3444.73	141.12	1565.92	-2461.47	135.11	1545.39	-3599.69	61.31	1548.99	-1168.05	123.76	1578.52	293.26	-339.00	77.43	890.95	-323.49	74.26	281.47
0.69000	-3544.11	202.75	16.67	-3543.69	186.88	14.45	-1504.52	124.92	192.20	-1504.14	118.08	276.89	-3146.08	12.81	25.87	-3283.48	121.10	50.39	-3331.01	122.73	40.66	-3428.22	110.22	65.39	-2341.38	46.41	1197.19	0.00	0.00	0.00	-3448.37	138.47	1566.79	-2461.47	135.11	1545.39	-3600.23	60.35	1549.26	-1168.05	123.76	1578.52	293.11	-339.29	77.26	891.48	-323.69	74.45	281.08
0.70000	-3544.11	202.75	16.67	-3543.69	186.88	14.45	-1504.52	124.92	192.20	-1504.14	118.08	276.89	-3146.08	12.81	25.87	-3218.77	116.79	61.01	-3328.67	118.59	42.52	-3432.17	106.21	66.15	-2341.38	46.41	1197.19	0.00	0.00	0.00	-3430.48	135.63	1566.50	-2461.47	135.11	1545.39	-3600.70	59.42	1549.52	-1168.05	123.76	1578.52	292.53	-339.28	77.19	891.51	-323.36	74.60	281.05
0.71000	-3544.11	202.75	16.67	-3543.69	186.88	14.45	-1504.52	124.92	192.20	-1504.14	118.08	276.89	-3146.08	12.81	25.87	-3223.31	108.74	59.50	-3326.39	114.48	44.42	-3436.08	102.24	66.96	-2341.38	46.41	1197.19	0.00	0.00	0.00	-3416.34	133.34	1566.44	-2461.47	135.11	1545.39	-3601.12	58.50	1549.78	-1168.05	123.76	1578.52	292.07	-339.39	77.16	891.43	-323.35	74.61	281.17
0.72000	-3544.11	202.75	16.67	-3543.69	186.88	14.45	-1504.52	124.92	192.20	-1504.14	118.08	276.89	-3146.08	12.81	25.87	-3207.15	101.18	60.72	-3324.18	110.41	46.36	-3439.94	98.29	67.81	-2341.38	46.41	1197.19	0.00	0.00	0.00	-3428.07	131.42	1567.03	-2461.47	135.11	1545.39	-3601.49	57.60	1550.03	-1168.05	123.76	1578.52	292.90	-339.27	77.42	891.34	-323.15	74.37	280.27
0.73000	-3544.11	202.75	16.67	-3543.69	186.88	14.45	-1504.52	124.92	192.20	-1504.14	118.08	276.89	-3146.08	12.81	25.87	-3189.59	96.22	62.07	-3322.02	106.37	48.33	-3443.77	94.37	68.72	-2341.38	46.41	1197.19	0.00	0.00	0.00	-3420.05	130.15	1566.64	-2461.47	135.11	1545.39	-3601.80	56.71	1550.27	-1168.05	123.76	1578.52	293.71	-339.27	77.61	891.49	-323.32	74.48	281.40
0.74000	-3544.11	202.75	16.67	-3543.69	186.88	14.45	-1504.52	124.92	192.20	-1504.14	118.08	276.89	-3146.08	12.81	25.87	-3199.16	88.77	59.66	-3319.92	102.35	50.33	-3447.55	90.48	69.67	-2341.38	46.41	1197.19	0.00	0.00	0.00	-3411.85	127.64	1566.21	-2461.47	135.11	1545.39	-3602.06	55.84	1550.50	-1168.05	123.76	1578.52	293.11	-339.62	77.33	891.64	-323.38	74.56	281.43
0.75000	-3544.14	202.75	16.66	-3543.69	186.88	14.45	-1504.52	124.92	192.20	-1504.14	118.08	276.89	-3146.08	12.81	25.87	-3216.88	79.74	57.04	-3317.88	98.37	52.37	-3451.29	86.62	70.67	-2341.38	46.41	1197.19	0.00	0.00	0.00	-3421.74	123.93	1566.91	-2461.47	135.11	1545.39	-3602.26	54.98	1550.73	-1168.05	123.76	1578.52	293.16	-339.30	77.43	891.37	-323.49	74.53	280.84
0.76000	-3574.20	204.82	11.33	-3543.69	186.88	14.45	-1504.52	124.92	192.20	-1504.14	118.08	276.89	-3146.08	12.81	25.87	-3204.17	71.77	59.66	-3315.89	94.43	54.45	-3455.00	82.80	71.71	-2341.38	46.41	1197.19	0.00	0.00	0.00	-3420.51	122.57	1566.84	-2461.47	135.11	1545.39	-3602.41	54.15	1550.95	-1168.05	123.76	1578.52	292.66	-339.15	77.30	891.16	-323.63	74.43	281.17
0.77000	-3526.72	202.24	19.50	-3543.69	186.88	14.45	-1504.52	124.92	192.20	-1504.14	118.08	276.89	-3146.08	12.81	25.87	-3211.10	63.92	57.48	-3313.96	90.51	56.55	-3458.66	79.00	72.80	-2341.38	46.41	1197.19	0.00	0.00	0.00	-3432.07	120.23	1566.30	-2461.47	135.11	1545.39	-3602.50	53.32	1551.17	-1168.05	123.76	1578.52	292.96	-339.05	77.41	891.00	-323.57	74.35	281.39
0.78000	-3554.16	202.28	16.40	-3543.69	186.88	14.45	-1504.52	124.92	192.20	-1504.14	118.08	276.89	-3146.08	12.81	25.87	-3220.37	57.58	56.03	-3312.09	86.62	58.69	-3462.28	75.23	73.93	-2341.38	46.41	1197.19	0.00	0.00	0.00	-3416.77	117.22	1565.83	-2461.47	135.11	1545.39	-3602.55	52.52	1551.37	-1168.05	123.76	1578.52	293.46	-339.33	77.49	891.55	-323.25	74.66	281.63
0.79000	-3554.24	203.13	14.30	-3543.69	186.88	14.45	-1504.52	124.92	192.20	-1504.14	118.08	276.89	-3146.08	12.81	25.87	-3202.95	51.73	59.80	-3310.27	82.77	60.86	-3465.85	71.50	75.11	-2341.38	46.41	1197.19	0.00	0.00	0.00	-3393.32	115.53	1565.19	-2461.47	135.11	1545.39	-3602.53	51.72	1551.58	-1168.05	123.76	1578.52	293.76	-339.15	77.71	891.43	-323.43	74.54	280.67
0.80000	-3556.06	203.14	13.59	-3543.69	186.88	14.45	-1504.52	124.92	192.20	-1504.14	118.08	276.89	-3146.08	12.81	25.87	-3200.36	43.21	59.64	-3308.51	78.94	63.06	-3469.39	67.79	76.34	-2341.38	46.41	1197.19	0.00	0.00	0.00	-3393.55	112.70	1565.42	-2461.47	135.11	1545.39	-3602.47	50.95	1551.77	-1168.05	123.76	1578.52	293.18	-339.14	77.54	891.25	-323.49	74.52	281.42
0.81000	-3557.16	203.09	13.13	-3543.69	186.88	14.45	-1504.52	124.92	192.20	-1504.14	118.08	276.89	-3146.08	12.81	25.87	-3200.73	36.90	57.94	-3306.80	75.15	65.30	-3472.88	64.11	77.60	-2341.38	46.41	1197.19	0.00	0.00	0.00	-3404.33	110.37	1565.78	-2461.47	135.11	1545.39	-3602.35	50.19	1551.96	-1168.05	123.76	1578.52	293.61	-339.35	77.52	891.72	-323.29	74.68	281.61
0.82000	-3557.64	202.99	12.88	-3543.69	186.88	14.45	-1504.52	124.92	192.20	-1504.14	118.08	276.89	-3146.08	12.81	25.87	-3209.62	34.48	56.63	-3305.14	71.39	67.56	-3476.34	60.47	78.91	-2341.38	46.41	1197.19	0.00	0.00	0.00	-3379.98	108.69	1564.95	-2461.47	135.11	1545.39	-3602.18	49.44	1552.14	-1168.05	123.76	1578.52	293.65	-339.13	77.60	891.64	-323.26	74.69	281.41
0.83000	-3557.59	202.86	12.80	-3543.69	186.88	14.45	-1504.52	124.92	192.20	-1504.14	118.08	276.89	-3146.08	12.81	25.87	-3178.07	30.13	59.18	-3303.54	67.66	69.86	-3479.75	56.85	80.27	-2341.38	46.41	1197.19	0.00	0.00	0.00	-3376.19	106.33	1564.66	-2461.47	135.11	1545.39	-3601.96	48.71	1552.31	-1168.05	123.76	1578.52	293.16	-339.88	77.37	891.41	-323.46	74.59	281.01
0.84000	-3557.13	202.71	12.86	-3543.69	186.88	14.45	-1504.52	124.92	192.20	-1504.14	118.08	276.89	-3146.08	12.81	25.87	-3200.67	27.44	52.68	-3301.98	63.96	72.19	-3483.11	53.26	81.66	-2341.38	46.41	1197.19	0.00	0.00	0.00	-3375.28	103.80	1564.75	-2461.47	135.11	1545.39	-3601.68	48.00	1552.48	-1168.05	123.76	1578.52	293.61	-339.35	77.55	891.54	-323.52	74.50	281.42
0.85000	-3556.36	202.55	13.03	-3543.69	186.88	14.45	-1504.52	124.92	192.20	-1504.14	118.08	276.89	-3146.08	12.81	25.87	-3189.23	24.89	53.78	-3300.48	60.29	74.54	-3486.44	49.70	83.10	-2341.38	46.41	1197.19	0.00	0.00	0.00	-3388.03	102.45	1564.18	-2461.47	135.11	1545.39	-3601.36	47.30	1552.64	-1168.05	123.76	1578.52	292.15	-339.47	77.21	891.50	-323.63	74.40	281.16
0.86000	-3555.38	202.41	13.27	-3543.69	186.88	14.45	-1504.52	124.92	192.20	-1504.14	118.08	276.89	-3146.08	12.81	25.87	-3209.50	21.73	48.25	-3299.03	56.65	76.93	-3489.72	46.17	84.58	-2341.38	46.41	1197.19	0.00	0.00	0.00	-3365.88	99.69	1563.68	-2461.47	135.11	1545.39	-3600.98	46.61	1552.80	-1168.05	123.76	1578.52	292.50	-339.48	77.36	891.10	-323.37	74.48	281.19
0.87000	-3554.29	202.29	13.56	-3543.69	186.88	14.45	-1504.52	124.92	192.20	-1504.14	118.08	276.89	-3146.08	12.81	25.87	-3167.77	20.30	54.20	-3297.62	53.04	79.34	-3492.96	42.68	86.10	-2341.38	46.41	1197.19	0.00	0.00	0.00	-3367.85	97.79	1563.10	-2461.47	135.11	1545.39	-3600.55	45.94	1552.95	-1168.05	123.76	1578.52	292.83	-339.32	77.36	891.13	-323.14	74.62	281.48
0.88000	-3553.20	202.22	13.85	-3543.69	186.88	14.45	-1504.52	124.92	192.20	-1504.14	118.08	276.89	-3146.08	12.81	25.87	-3179.31	20.63	49.66	-3296.27	49.47	81.79	-3496.15	39.21	87.66	-2341.38	46.41	1197.19	0.00	0.00	0.00	-3355.62	94.62	1563.48	-2461.47	135.11	1545.39	-3600.06	45.28	1553.09	-1168.05	123.76	1578.52	292.49	-339.43	77.21	891.11	-323.43	74.49	281.19
0.89000	-3552.20	202.20	14.11	-3543.69	186.88	14.45	-1504.52	124.92	192.20	-1504.14	118.08	276.89	-3146.08	12.81	25.87	-3192.33	20.98	46.09	-3294.96	45.92	84.26	-3499.30	35.77	89.26	-2341.38	46.41	1197.19	0.00	0.00	0.00	-3381.78	93.10	1564.16	-2461.47	135.11	1545.39	-3599.53	44.64	1553.23	-1168.05	123.76	1578.52	293.01	-339.43	77.31	891.08	-323.47	74.41	280.97
0.90000	-3551.40	202.26	14.31	-3543.69	186.88	14.45	-1504.52	124.92	192.20	-1504.14	118.08	276.89	-3146.08	12.81	25.87	-3191.70	18.51	43.52	-3293.69	42.40	86.76	-3502.41	32.36	90.90	-2341.38	46.41	1197.19	0.00	0.00	0.00	-3367.92	91.37	1563.57	-2461.47	135.11	1545.39	-3598.95	44.01	1553.36	-1168.05	123.76	1578.52	292.99	-338.89	77.43	891.15	-323.51	74.40	281.67
0.91000	-3550.91	202.41	14.42	-3543.69	186.88	14.45	-1504.52	124.92	192.20	-1504.14	118.08	276.89	-3146.08	12.81	25.87	-3215.00	20.17	37.35	-3292.48	38.92	89.29	-3505.48	28.98	92.58	-2341.38	46.41	1197.19	0.00	0.00	0.00	-3348.70	87.67	1562.93	-2461.47	135.11	1545.39	-3598.31	43.40	1553.48	-1168.05	123.76	1578.52	293.16	-339.14	77.38	891.45	-323.29	74.59	280.99
0.92000	-3550.82	202.66	14.40	-3543.69	186.88	14.45	-1504.52	124.92	192.20	-1504.14	118.08	276.89	-3146.08	12.81	25.87	-3192.37	20.94	38.38	-3291.31	35.46	91.84	-3508.50	25.62	94.30	-2341.38	46.41	1197.19	0.00	0.00	0.00	-3339.25	86.53	1563.00	-2461.47	135.11	1545.39	-3597.62	42.80	1553.60	-1168.05	123.76	1578.52	293.16	-339.32	77.48	891.27	-323.18	74.57	281.35
0.93000	-3551.24	203.04	14.21	-3543.69	186.88	14.45	-1504.52	124.92	192.20	-1504.14	118.08	276.89	-3146.08	12.81	25.87	-3223.37	20.41	31.08	-3290.18	32.04	94.42	-3511.47	22.30	96.05	-2341.38	46.41	1197.19	0.00	0.00	0.00	-3345.69	83.90	1563.72	-2461.47	135.11	1545.39	-3596.89	42.22	1553.72	-1168.05	123.76	1578.52	293.21	-339.21	77.58	891.64	-323.09	74.79	280.99
0.94000	-3552.28	203.55	13.83	-3543.69	186.88	14.45	-1504.52	124.92	192.20	-1504.14	118.08	276.89	-3146.08	12.81	25.87	-3198.91	21.28	33.45	-3289.10	28.64	97.03	-3514.41	19.01	97.85	-2341.38	46.41	1197.19	0.00	0.00	0.00	-3346.06	80.99	1564.52	-2461.47	135.11	1545.39	-3596.10	41.65	1553.82	-1168.05	123.76	1578.52	292.02	-339.45	77.04	891.11	-323.15	74.59	280.62
0.95000	-3554.02	204.21	13.22	-3543.69	186.88	14.45	-1504.52	124.92	192.20	-1504.14	118.08	276.89	-3146.08	12.81	25.87	-3197.25	19.55	31.69	-3288.06	25.28	99.66	-3517.29	15.74	99.68	-2341.38	46.41	1197.19	0.00	0.00	0.00	-3329.86	78.48	1564.90	-2461.47	135.11	1545.39	-3595.26	41.09	1553.92	-1168.05	123.76	1578.52	292.51	-339.33	77.22	890.87	-323.20	74.45	280.82
0.96000	-3556.62	205.04	12.34	-3543.69	186.88	14.45	-1504.52	124.92	192.20	-1504.14	118.08	276.89	-3146.08	12.81	25.87	-3227.49	20.74	26.78	-3287.06	21.94	102.32	-3520.14	12.50	101.55	-2341.38	46.41	1197.19	0.00	0.00	0.00	-3319.50	77.10	1565.67	-2461.47	135.11	1545.39	-3594.38	40.55	1554.02	-1168.05	123.76	1578.52	293.23	-339.51	77.37	891.40	-323.32	74.49	280.90
0.97000	-3589.34	206.94	7.43	-3543.69	186.88	14.45	-1504.52	124.92	192.20	-1504.14	118.08	276.89	-3146.08	12.81	25.87	-3230.89	20.26	24.17	-3286.11	18.64	105.00	-3522.94	9.30	103.45	-2341.38	46.41	1197.19	0.00	0.00	0.00	-3325.43	74.54	1565.87	-2461.47	135.11	1545.39	-3593.44	40.02	1554.11	-1168.05	123.76	1578.52	292.50	-339.53	77.15	891.14	-323.43	74.51	281.11
0.98000	-3582.69	208.79	7.72	-3543.69	186.88	14.45	-1504.52	124.92	192.20	-1504.14	118.08	276.89	-3146.08	12.81	25.87	-3198.38	21.32	29.76	-3285.19	15.36	107.71	-3525.69	6.12	105.39	-2341.38	46.41	1197.19	0.00	0.00	0.00	-3308.47	71.54	1566.06	-2461.47	135.11	1545.39	-3592.45	39.50	1554.19	-1168.05	123.76	1578.52	292.62	-339.55	77.35	891.31	-323.14	74.52	280.81
0.99000	-3564.26	208.16	10.14	-3543.69	186.88	14.45	-1504.52	124.92	192.20	-1504.14	118.08	276.89	-3146.08	12.81	25.87	-3169.50	20.74	34.77	-3284.32	12.12	110.44	-3528.40	2.97	107.37	-2341.38	46.41	1197.19	0.00	0.00	0.00	-3303.71	68.69	1567.06	-2461.47	135.11	1545.39	-3591.42	39.00	1554.27	-1168.05	123.76	1578.52	293.29	-339.22	77.51	891.24	-323.43	74.56	281.19
1.00000	-3601.45	210.00	3.06	-3543.69	186.88	14.45	-1504.52	124.92	192.20	-1504.14	118.08	276.89	-3146.08	12.81	25.87	-3218.83	19.48	25.81	-3283.49	8.90	113.20	-3531.06	-0.15	109.38	-2341.38	46.41	1197.19	0.00	0.00	0.00	-3296.87	66.48	1566.64	-2461.47	135.11	1545.39	-3590.33	38.51	1554.34	-1168.05	123.76	1578.52	292.86	-339.15	77.34	891.49	-323.43	74.55	280.43
1.01000	-3585.19	207.88	5.73	-3543.71	186.88	14.44	-1504.52	124.92	192.20	-1504.14	118.08	276.89	-3146.08	12.81	25.87	-3198.17	21.36	30.27	-3282.69	5.71	115.98	-3533.68	-3.24	111.43	-2341.38	46.41	1197.19	0.00	0.00	0.00	-3305.28	64.50	1568.42	-2461.47	135.11	1545.39	-3589.20	38.04	1554.41	-1168.05	123.76	1578.52	292.36	-339.34	77.11	891.05	-323.33	74.53	281.08
1.02000	-3544.70	209.12	11.66	-3563.05	189.62	9.21	-1504.52	124.92	192.20	-1504.14	118.08	276.89	-3146.08	12.81	25.87	-3197.61	20.43	30.26	-3281.93	2.56	118.78	-3536.25	-6.31	113.51	-2341.38	46.41	1197.19	0.00	0.00	0.00	-3309.67	61.73	1569.18	-2461.47	135.11	1545.39	-3588.01	37.58	1554.47	-1168.05	123.76	1578.52	292.39	-339.13	77.26	891.11	-323.45	74.44	281.62
1.03000	-3542.79	209.75	10.42	-3556.86	190.03	9.44	-1504.52	124.92	192.20	-1504.14	118.08	276.89	-3146.08	12.81	25.87	-3216.47	20.36	26.67	-3281.21	-0.57	121.60	-3538.78	-9.34	115.62	-2341.38	46.41	1197.19	0.00	0.00	0.00	-3289.89	60.70	1568.23	-2461.47	135.11	1545.39	-3586.78	37.13	1554.52	-1168.05	123.76	1578.52	293.50	-339.08	77.54	891.19	-323.22	74.59	281.53
1.04000	-3538.35	209.13	10.05	-3528.08	190.96	11.77	-1504.52	124.92	192.20	-1504.14	118.08	276.89	-3146.08	12.81	25.87	-3191.84	21.39	30.18	-3280.53	-3.67	124.45	-3541.26	-12.35	117.77	-2341.38	46.41	1197.19	0.00	0.00	0.00	-3300.26	59.05	1568.64	-2461.47	135.11	1545.39	-3585.50	36.69	1554.57	-1168.05	123.76	1578.52	292.56	-339.43	77.18	891.27	-323.29	74.55	281.29
1.05000	-3535.36	210.56	8.41	-3535.26	192.30	9.29	-1504.52	124.92	192.20	-1504.14	118.08	276.89	-3146.08	12.81	25.87	-3195.27	20.99	29.95	-3279.88	-6.74	127.32	-3543.69	-15.33	119.95	-2341.38	46.41	1197.19	0.00	0.00	0.00	-3290.75	55.89	1568.41	-2461.47	135.11	1545.39	-3584.18	36.27	1554.62	-1168.05	123.76	1578.52	292.66	-339.36	77.26	891.02	-323.61	74.37	281.72
1.06000	-3526.19	212.24	7.27	-3524.73	192.84	11.58	-1504.52	124.92	192.20	-1504.14	118.08	276.89	-3146.08	12.81	25.87	-3211.94	22.08	26.93	-3279.26	-9.78	130.21	-3546.08	-18.28	122.16	-2341.38	46.41	1197.19	0.00	0.00	0.00	-3281.75	53.98	1568.06	-2461.47	135.11	1545.39	-3582.80	35.86	1554.65	-1168.05	123.76	1578.52	292.77	-339.50	77.30	891.19	-323.54	74.39	281.22
1.07000	-3536.66	212.87	2.08	-3523.25	192.51	11.33	-1504.52	124.92	192.20	-1504.14	118.08	276.89	-3146.08	12.81	25.87	-3235.27	20.44	24.19	-3278.69	-12.79	133.12	-3548.42	-21.21	124.40	-2341.38	46.41	1197.19	0.00	0.00	0.00	-3270.91	53.01	1567.63	-2461.47	135.11	1545.39	-3581.38	35.46	1554.69	-1168.05	123.76	1578.52	293.58	-339.35	77.43	891.25	-323.70	74.38	281.01
1.08000	-3534.55	212.18	1.12	-3508.14	191.87	12.90	-1504.52	124.92	192.20	-1504.14	118.08	276.89	-3146.08	12.81	25.87	-3209.07	19.29	28.53	-3278.14	-15.77	136.05	-3550.71	-24.10	126.68	-2341.38	46.41	1197.19	0.00	0.00	0.00	-3258.10	50.61	1567.46	-2461.47	135.11	1545.39	-3579.91	35.08	1554.72	-1168.05	123.76	1578.52	292.85	-339.44	77.28	891.27	-323.34	74.56	281.17
1.09000	-3496.54	210.70	6.86	-3510.19	192.57	14.97	-1504.52	124.92	192.20	-1504.14	118.08	276.89	-3146.08	12.81	25.87	-3199.54	19.77	30.57	-3277.63	-18.72	139.00	-3552.96	-26.97	128.98	-2341.38	46.41	1197.19	0.00	0.00	0.00	-3245.23	47.82	1566.76	-2461.47	135.11	1545.39	-3578.39	34.71	1554.74	-1168.05	123.76	1578.52	293.01	-339.46	77.35	891.42	-323.18	74.64	280.90
1.10000	-3480.73	209.61	8.93	-3510.16	189.98	15.83	-1504.52	124.92	192.20	-1504.14	118.08	276.89	-3146.08	12.81	25.87	-3162.36	20.69	37.36	-3277.15	-21.64	141.97	-3555.16	-29.81	131.32	-2341.38	46.41	1197.19	0.00	0.00	0.00	-3261.30	45.67	1567.28	-2461.47	135.11	1545.39	-3576.82	34.35	1554.76	-1168.05	123.76	1578.52	291.75	-339.46	77.12	891.32	-323.38	74.55	281.55
1.11000	-3476.72	205.93	11.79	-3476.25	187.79	22.88	-1504.52	124.92	192.20	-1504.14	118.08	276.89	-3146.08	12.81	25.87	-3173.39	20.87	35.72	-3276.70	-24.54	144.96	-3557.31	-32.62	133.68	-2341.38	46.41	1197.19	0.00	0.00	0.00	-3266.02	43.18	1567.33	-2461.47	135.11	1545.39	-3575.21	34.00	1554.77	-1168.05	123.76	1578.52	292.34	-339.25	77.23	891.37	-323.42	74.52	281.32
1.12000	-3439.14	202.12	17.16	-3445.45	185.25	27.55	-1504.52	124.92	192.20	-1504.14	118.08	276.89	-3146.08	12.81	25.87	-3205.46	19.37	30.19	-3276.28	-27.40	147.97	-3559.42	-35.40	136.08	-2341.38	46.41	1197.19	0.00	0.00	0.00	-3246.14	42.27	1567.05	-2461.47	135.11	1545.39	-3573.55	33.66	1554.78	-1168.05	123.76	1578.52	292.37	-339.11	77.31	891.46	-323.17	74.65	281.30
1.13000	-3431.39	198.13	18.71	-3429.89	181.85	29.52	-1504.52	124.92	192.20	-1504.14	118.08	276.89	-3146.08	12.81	25.87	-3193.60	18.85	32.23	-3275.89	-30.24	151.00	-3561.47	-38.15	138.50	-2341.38	46.41	1197.19	0.00	0.00	0.00	-3224.84	40.69	1565.70	-2461.47	135.11	1545.39	-3571.85	33.34	1554.78	-1168.05	123.76	1578.52	293.23	-339.30	77.56	891.78	-322.98	74.92	281.57
1.14000	-3403.17	193.17	22.36	-3392.14	178.25	36.41	-1504.52	124.92	192.20	-1504.14	118.08	276.89	-3146.11	12.80	25.87	-3201.69	18.87	30.81	-3275.53	-33.05	154.04	-3563.48	-40.88	140.96	-2341.38	46.41	1197.19	0.00	0.00	0.00	-3243.06	36.89	1566.59	-2461.47	135.11	1545.39	-3570.10	33.03	1554.78	-1168.05	123.76	1578.52	293.10	-339.64	77.49	890.96	-323.35	74.59	281.21
1.15000	-3389.88	188.65	23.09	-3361.49	174.51	40.86	-1504.52	124.92	192.20	-1504.14	118.08	276.89	-3176.63	12.67	21.61	-3168.59	21.13	36.70	-3275.19	-35.83	157.10	-3565.45	-43.58	143.44	-2341.38	46.41	1197.19	0.00	0.00	0.00	-3226.00	35.21	1565.71	-2461.47	135.11	1545.39	-3568.30	32.73	1554.77	-1168.05	123.76	1578.52	293.88	-339.12	77.81	890.74	-323.40	74.41	281.44
1.16000	-3335.38	186.28	30.07	-3339.90	171.33	42.29	-1504.52	124.92	192.20	-1504.14	118.08	276.89	-3154.07	13.41	24.10	-3176.46	20.42	36.05	-3274.89	-38.58	160.18	-3567.36	-46.25	145.95	-2341.38	46.41	1197.19	0.00	0.00	0.00	-3222.26	33.69	1566.14	-2461.47	135.11	1545.39	-3566.46	32.44	1554.76	-1168.05	123.76	1578.52	293.24	-339.14	77.49	891.17	-323.07	74.60	280.91
1.17000	-3283.98	181.53	36.76	-3313.87	168.77	45.38	-1504.52	124.92	192.20	-1504.14	118.08	276.89	-3129.87	12.82	28.13	-3197.47	20.00	32.87	-3274.61	-41.30	163.28	-3569.22	-48.90	148.48	-2341.38	46.41	1197.19	0.00	0.00	0.00	-3203.37	31.85	1564.97	-2461.47	135.11	1545.39	-3564.57	32.17	1554.74	-1168.05	123.76	1578.52	292.94	-339.30	77.40	890.79	-322.87	74.54	280.66
1.18000	-3255.86	180.45	38.97	-3319.12	167.62	42.00	-1504.52	124.92	192.20	-1504.14	118.08	276.89	-3174.45	13.74	21.69	-3195.18	19.03	33.37	-3274.36	-44.00	166.39	-3571.04	-51.52	151.05	-2341.38	46.41	1197.19	0.00	0.00	0.00	-3197.35	30.00	1564.16	-2461.47	135.11	1545.39	-3562.63	31.90	1554.72	-1168.05	123.76	1578.52	293.14	-339.28	77.42	891.43	-323.22	74.57	281.05
1.19000	-3238.02	179.29	40.65	-3298.52	167.42	44.22	-1504.52	124.92	192.20	-1504.14	118.08	276.89	-3138.19	14.15	28.38	-3190.49	19.07	33.55	-3274.14	-46.66	169.52	-3572.81	-54.11	153.64	-2341.38	46.41	1197.19	0.00	0.00	0.00	-3189.21	29.71	1563.43	-2461.47	135.11	1545.39	-3560.65	31.65	1554.69	-1168.05	123.76	1578.52	293.12	-339.13	77.27	891.81	-323.20	74.72	281.54
1.20000	-3234.17	178.66	39.30	-3263.26	167.42	46.68	-1504.52	124.92	192.20	-1504.14	118.08	276.89	-3149.96	14.80	27.05	-3211.44	19.51	31.68	-3273.93	-49.30	172.67	-3574.53	-56.67	156.25	-2341.38	46.41	1197.19	0.00	0.00	0.00	-3202.60	26.94	1563.64	-2461.47	135.11	1545.39	-3558.63	31.41	1554.66	-1168.05	123.76	1578.52	293.40	-339.46	77.35	891.47	-323.29	74.67	281.96
1.21000	-3224.37	178.90	39.34	-3258.38	167.92	45.10	-1504.52	124.92	192.20	-1504.14	118.08	276.89	-3156.33	14.48	26.15	-3197.00	20.12	34.86	-3273.76	-51.91	175.83	-3576.20	-59.21	158.89	-2341.38	46.41	1197.19	0.00	0.00	0.00	-3186.02	26.02	1562.64	-2461.47	135.11	1545.39	-3556.56	31.18	1554.62	-1168.05	123.76	1578.52	292.85	-339.31	77.33	892.03	-323.42	74.72	282.29
1.22000	-3207.01	179.49	37.46	-3209.42	167.92	48.55	-1504.52	124.92	192.20	-1504.14	118.08	276.89	-3172.57	15.10	25.13	-3186.33	20.13	37.61	-3273.60	-54.49	179.00	-3577.82	-61.72	161.56	-2341.38	46.41	1197.19	0.00	0.00	0.00	-3185.12	24.40	1562.35	-2461.47	135.11	1545.39	-3554.44	30.96	1554.58	-1168.05	123.76	1578.52	292.84	-339.43	77.27	891.07	-323.28	74.56	281.93
1.23000	-3178.67	179.39	39.12	-3185.20	168.40	48.17	-1504.52	124.92	192.20	-1504.14	118.08	276.89	-3148.44	16.03	29.56	-3186.08	22.15	37.60	-3273.47	-57.05	182.19	-3579.39	-64.20	164.25	-2341.38	46.41	1197.19	0.00	0.00	0.00	-3183.74	23.25	1561.93	-2461.47	135.11	1545.39	-3552.28	30.76	1554.54	-1168.05	123.76	1578.52	293.55	-339.03	77.54	890.86	-323.32	74.42	280.92
1.24000	-3140.90	181.08	40.89	-3160.57	169.57	48.86	-1504.52	124.92	192.20	-1504.14	118.08	276.89	-3141.92	16.46	30.60	-3179.51	22.24	38.70	-3273.36	-59.57	185.39	-3580.91	-66.65	166.96	-2341.38	46.41	1197.19	0.00	0.00	0.00	-3177.13	23.15	1561.17	-2461.47	135.11	1545.39	-3550.08	30.56	1554.49	-1168.05	123.76	1578.52	293.14	-339.11	77.43	890.95	-323.34	74.50	280.72
1.25000	-3109.90	181.61	41.39	-3124.20	168.61	48.48	-1504.52	124.92	192.20	-1504.14	118.08	276.89	-3152.28	16.92	28.02	-3208.30	22.71	33.69	-3273.27	-62.07	188.61	-3582.39	-69.08	169.70	-2341.38	46.41	1197.19	0.00	0.00	0.00	-3176.25	21.32	1560.93	-2461.47	135.11	1545.39	-3547.83	30.37	1554.43	-1168.05	123.76	1578.52	292.79	-339.35	77.21	891.25	-323.30	74.52	281.33
1.26000	-3095.97	182.45	40.12	-3097.51	168.70	48.39	-1504.52	124.92	192.20	-1504.14	118.08	276.89	-3135.58	15.80	31.07	-3224.42	22.27	30.11	-3273.20	-64.54	191.84	-3583.81	-71.48	172.46	-2341.38	46.41	1197.19	0.00	0.00	0.00	-3169.86	20.40	1559.87	-2461.47	135.11	1545.39	-3545.54	30.20	1554.37	-1168.05	123.76	1578.52	293.90	-339.29	77.59	891.86	-322.95	74.82	280.82
1.27000	-3060.31	182.09	41.86	-3073.64	170.68	47.19	-1504.52	124.92	192.20	-1504.14	118.08	276.89	-3174.06	16.70	22.98	-3178.66	22.72	35.87	-3273.15	-66.99	195.08	-3585.18	-73.86	175.24	-2341.38	46.41	1197.19	0.00	0.00	0.00	-3157.62	19.79	1559.37	-2461.47	135.11	1545.39	-3543.21	30.04	1554.31	-1168.05	123.76	1578.52	293.59	-339.39	77.54	891.96	-323.23	74.76	280.63
1.28000	-3043.51	181.12	41.56	-3068.11	169.12	42.46	-1504.52	124.92	192.20	-1504.14	118.08	276.89	-3160.68	15.46	23.64	-3185.87	21.87	33.58	-3273.12	-69.40	198.34	-3586.50	-76.20	178.05	-2341.38	46.41	1197.19	0.00	0.00	0.00	-3155.22	19.06	1558.49	-2461.47	135.11	1545.39	-3540.83	29.88	1554.24	-1168.05	123.76	1578.52	292.86	-339.25	77.35	891.44	-323.19	74.64	281.34
1.29000	-3040.38	180.60	37.28	-3047.25	169.00	42.34	-1504.52	124.92	192.20	-1504.14	118.08	276.89	-3124.50	14.60	27.61	-3201.70	20.68	29.54	-3273.11	-71.79	201.60	-3587.77	-78.52	180.88	-2341.38	46.41	1197.19	0.00	0.00	0.00	-3136.36	17.85	1557.70	-2461.47	135.11	1545.39	-3538.41	29.74	1554.17	-1168.05	123.76	1578.52	292.81	-339.13	77.39	891.17	-323.23	74.41	281.46
1.30000	-2996.30	180.16	40.07	-2998.67	168.79	45.36	-1504.52	124.92	192.20	-1504.14	118.08	276.89	-3157.88	13.58	22.54	-3172.99	20.18	32.91	-3273.11	-74.15	204.88	-3589.00	-80.82	183.72	-2341.38	46.41	1197.19	0.00	0.00	0.00	-3134.38	16.59	1557.01	-2461.47	135.11	1545.39	-3535.94	29.61	1554.10	-1168.05	123.76	1578.52	292.90	-339.58	77.20	891.29	-323.49	74.42	281.17
1.31000	-2996.98	178.76	36.70	-2994.84	167.54	42.23	-1504.52	124.92	192.20	-1504.14	118.08	276.89	-3176.58	11.21	18.35	-3207.92	17.38	25.35	-3273.14	-76.48	208.17	-3590.17	-83.09	186.59	-2341.38	46.41	1197.19	0.00	0.00	0.00	-3138.63	16.96	1557.11	-2461.47	135.11	1545.39	-3533.43	29.49	1554.02	-1168.05	123.76	1578.52	293.03	-339.58	77.31	891.23	-323.24	74.51	281.33
1.32000	-2957.16	176.09	39.48	-2949.77	165.93	45.45	-1504.52	124.92	192.20	-1504.14	118.08	276.89	-3191.73	11.93	13.21	-3193.32	17.41	27.88	-3273.17	-78.79	211.47	-3591.29	-85.33	189.48	-2341.38	46.41	1197.19	0.00	0.00	0.00	-3140.05	16.32	1556.45	-2461.47	135.11	1545.39	-3530.88	29.38	1553.93	-1168.05	123.76	1578.52	292.48	-339.18	77.29	891.43	-323.28	74.62	281.46
1.33000	-2915.05	174.34	44.22	-2948.54	166.33	41.68	-1504.52	124.92	192.20	-1504.14	118.08	276.89	-3142.97	8.88	21.48	-3200.83	16.16	25.54	-3273.22	-81.07	214.78	-3592.35	-87.54	192.39	-2341.38	46.41	1197.19	0.00	0.00	0.00	-3125.80	14.79	1555.69	-2461.47	135.11	1545.39	-3528.29	29.27	1553.84	-1168.05	123.76	1578.52	293.01	-339.25	77.37	891.68	-323.27	74.64	281.19
1.34000	-2886.11	173.15	45.10	-2920.06	163.43	43.57	-1504.52	124.92	192.20	-1504.14	118.08	276.89	-3145.38	10.02	21.07	-3208.81	16.17	24.68	-3273.29	-83.32	218.10	-3593.37	-89.73	195.32	-2341.38	46.41	1197.19	0.00	0.00	0.00	-3112.12	14.25	1554.25	-2461.47	135.11	1545.39	-3525.66	29.18	1553.75	-1168.05	123.76	1578.52	293.05	-339.55	77.36	891.25	-323.15	74.51	280.97
1.35000	-2858.09	171.98	45.99	-2875.22	161.48	47.31	-1504.52	124.92	192.20	-1504.14	118.08	276.89	-3132.47	9.19	22.33	-3201.03	15.36	25.98	-3273.37	-85.54	221.43	-3594.34	-91.90	198.27	-2341.38	46.41	1197.19	0.00	0.00	0.00	-3106.20	14.59	1553.46	-2461.47	135.11	1545.39	-3522.98	29.10	1553.65	-1168.05	123.76	1578.52	292.28	-339.77	77.08	891.26	-323.19	74.41	280.57
1.36000	-2830.95	170.83	46.87	-2847.19	160.28	47.76	-1504.52	124.92	192.20	-1504.14	118.08	276.89	-3180.96	7.53	14.52	-3208.24	15.21	24.75	-3273.46	-87.74	224.76	-3595.25	-94.03	201.23	-2341.38	46.41	1197.19	0.00	0.00	0.00	-3102.00	15.07	1552.87	-2461.47	135.11	1545.39	-3520.26	29.03	1553.55	-1168.05	123.76	1578.52	292.91	-339.77	77.27	891.03	-323.50	74.31	280.65
1.37000	-2804.71	169.70	47.76	-2821.81	159.18	48.08	-1504.52	124.92	192.20	-1504.14	118.08	276.89	-3197.30	7.08	11.32	-3196.29	15.11	26.40	-3273.57	-89.91	228.11	-3596.11	-96.14	204.22	-2341.38	46.41	1197.19	0.00	0.00	0.00	-3096.08	15.19	1551.72	-2461.47	135.11	1545.39	-3517.50	28.97	1553.45	-1168.05	123.76	1578.52	293.11	-339.63	77.37	890.95	-323.21	74.47	280.24
1.38000	-2779.33	168.59	48.66	-2798.98	158.20	48.28	-1504.52	124.92	192.20	-1504.14	118.08	276.89	-3145.65	7.58	19.12	-3216.24	16.09	22.29	-3273.68	-92.05	231.46	-3596.92	-98.23	207.22	-2341.38	46.41	1197.19	0.00	0.00	0.00	-3092.32	14.22	1551.23	-2461.47	135.11	1545.39	-3514.70	28.91	1553.34	-1168.05	123.76	1578.52	293.41	-339.11	77.54	891.13	-323.49	74.37	280.63
1.39000	-2754.81	167.49	49.55	-2778.57	157.32	48.36	-1504.52	124.92	192.20	-1504.14	118.08	276.89	-3144.95	7.16	19.89	-3209.19	14.85	24.02	-3273.81	-94.17	234.83	-3597.68	-100.28	210.24	-2341.38	46.41	1197.19	0.00	0.00	0.00	-3084.47	14.77	1549.82	-2461.47	135.11	1545.39	-3511.85	28.87	1553.23	-1168.05	123.76	1578.52	293.03	-339.16	77.45	891.78	-323.45	74.61	280.72
1.40000	-2731.15	166.42	50.45	-2760.47	156.53	48.34	-1504.52	124.92	192.20	-1504.14	118.08	276.89	-3164.09	4.54	17.31	-3203.49	15.30	26.26	-3273.95	-96.26	238.20	-3598.38	-102.32	213.27	-2341.38	46.41	1197.19	0.00	0.00	0.00	-3069.71	16.02	1548.85	-2461.47	135.11	1545.39	-3508.97	28.84	1553.11	-1168.05	123.76	1578.52	293.40	-339.52	77.43	891.15	-323.61	74.43	280.82
1.41000	-2708.32	165.36	51.35	-2744.57	155.84	48.22	-1504.52	124.92	192.20	-1504.14	118.08	276.89	-3185.83	6.47	12.54	-3210.00	13.50	24.95	-3274.09	-98.32	241.57	-3599.04	-104.32	216.32	-2341.38	46.41	1197.19	0.00	0.00	0.00	-3070.22	16.27	1547.64	-2461.47	135.11	1545.39	-3506.04	28.81	1552.99	-1168.05	123.76	1578.52	292.03	-339.52	77.21	891.12	-323.51	74.45	281.06
1.42000	-2686.31	164.32	52.25	-2730.75	155.25	48.00	-1504.52	124.92	192.20	-1504.14	118.08	276.89	-3158.14	7.21	17.61	-3206.92	15.69	24.54	-3274.25	-100.36	244.96	-3599.64	-106.31	219.39	-2341.38	46.41	1197.19	0.00	0.00	0.00	-3062.85	16.13	1547.09	-2461.47	135.11	1545.39	-3503.08	28.80	1552.87	-1168.05	123.76	1578.52	293.25	-339.40	77.50	891.33	-323.26	74.69	280.90
1.43000	-2665.12	163.30	53.15	-2718.89	154.73	47.70	-1504.52	124.92	192.20	-1504.14	118.08	276.89	-3146.38	6.12	19.85	-3218.62	13.45	22.58	-3274.41	-102.37	248.35	-3600.18	-108.26	222.47	-2341.38	46.41	1197.19	0.00	0.00	0.00	-3053.19	16.61	1546.14	-2461.47	135.11	1545.39	-3500.07	28.79	1552.75	-1168.05	123.76	1578.52	292.40	-339.39	77.27	891.00	-323.37	74.60	281.06
1.44000	-2644.74	162.31	54.05	-2708.87	154.29	47.32	-1504.52	124.92	192.20	-1504.14	118.08	276.89	-3179.66	5.57	14.08	-3195.21	16.23	27.30	-3274.58	-104.35	251.74	-3600.68	-110.19	225.57	-2341.38	46.41	1197.19	0.00	0.00	0.00	-3065.64	17.12	1545.39	-2461.47	135.11	1545.39	-3497.02	28.80	1552.61	-1168.05	123.76	1578.52	292.33	-339.69	77.11	891.34	-323.30	74.59	281.17
1.45000	-2625.14	161.32	54.95	-2700.59	153.93	46.87	-1504.52	124.92	192.20	-1504.14	118.08	276.89	-3160.97	6.78	18.54	-3206.21	15.14	24.79	-3274.75	-106.31	255.14	-3601.12	-112.09	228.68	-2341.38	46.41	1197.19	0.00	0.00	0.00	-3056.23	17.45	1544.39	-2461.47	135.11	1545.39	-3493.94	28.81	1552.48	-1168.05	123.76	1578.52	293.04	-339.55	77.34	891.07	-323.47	74.44	282.27
1.46000	-2606.32	160.36	55.84	-2693.91	153.64	46.35	-1504.52	124.92	192.20	-1504.14	118.08	276.89	-3127.61	7.91	24.09	-3168.62	15.94	30.61	-3274.93	-108.24	258.55	-3601.50	-113.97	231.80	-2341.38	46.41	1197.19	0.00	0.00	0.00	-3037.70	19.04	1543.08	-2461.47	135.11	1545.39	-3490.81	28.83	1552.34	-1168.05	123.76	1578.52	293.09	-339.44	77.35	891.49	-323.21	74.73	281.69
1.47000	-2588.27	159.42	56.74	-2688.74	153.41	45.78	-1504.52	124.92	192.20	-1504.14	118.08	276.89	-3164.76	5.14	17.52	-3181.37	16.71	29.06	-3275.12	-110.15	261.96	-3601.84	-115.83	234.94	-2341.38	46.41	1197.19	0.00	0.00	0.00	-3038.04	20.53	1542.51	-2461.47	135.11	1545.39	-3487.64	28.86	1552.20	-1168.05	123.76	1578.52	292.67	-339.45	77.15	891.19	-323.29	74.49	281.60
1.48000	-2570.98	158.50	57.63	-2684.94	153.24	45.15	-1504.52	124.92	192.20	-1504.14	118.08	276.89	-3151.62	6.00	19.21	-3208.64	14.72	25.43	-3275.31	-112.03	265.37	-3602.12	-117.65	238.09	-2341.38	46.41	1197.19	0.00	0.00	0.00	-3040.31	21.65	1542.15	-2461.47	135.11	1545.39	-3484.44	28.90	1552.06	-1168.05	123.76	1578.52	292.12	-339.45	77.24	890.98	-323.22	74.55	281.18
1.49000	-2554.43	157.59	58.52	-2682.41	153.13	44.49	-1504.52	124.92	192.20	-1504.14	118.08	276.89	-3170.52	7.71	17.27	-3172.76	15.89	31.95	-3275.50	-113.88	268.79	-3602.34	-119.46	241.26	-2341.38	46.41	1197.19	0.00	0.00	0.00	-3019.74	23.41	1540.57	-2461.47	135.11	1545.39	-3481.19	28.94	1551.91	-1168.05	123.76	1578.52	291.95	-339.52	77.21	891.16	-323.44	74.56	280.61
1.50000	-2538.61	156.70	59.40	-2681.03	153.06	43.79	-1504.52	124.92	192.20	-1504.14	118.08	276.89	-3173.48	7.63	17.02	-3201.30	15.89	25.83	-3275.69	-115.71	272.21	-3602.52	-121.23	244.43	-2341.38	46.41	1197.19	0.00	0.00	0.00	-3030.28	23.92	1540.55	-2461.47	135.11	1545.39	-3477.91	29.00	1551.76	-1168.05	123.76	1578.52	293.67	-339.38	77.51	891.53	-323.21	74.70	280.92
1.51000	-2523.51	155.84	60.28	-2680.68	153.04	43.06	-1504.52	124.92	192.20	-1504.14	118.08	276.89	-3154.93	7.66	19.35	-3200.18	15.27	27.65	-3275.89	-117.51	275.63	-3602.63	-122.99	247.62	-2341.38	46.41	1197.19	0.00	0.00	0.00	-3027.07	26.38	1540.00	-2461.47	135.11	1545.39	-3474.58	29.06	1551.61	-1168.05	123.76	1578.52	292.79	-339.53	77.29	890.99	-322.98	74.65	281.88
1.52000	-2509.13	154.99	61.16	-2681.25	153.06	42.31	-1504.52	124.92	192.20	-1504.14	118.08	276.89	-3157.87	5.81	18.98	-3215.75	15.69	24.32	-3276.09	-119.28	279.06	-3602.70	-124.71	250.82	-2341.38	46.41	1197.19	0.00	0.00	0.00	-3016.83	28.94	1539.69	-2461.47	135.11	1545.39	-3471.22	29.13	1551.45	-1168.05	123.76	1578.52	291.27	-339.60	76.91	891.13	-323.50	74.43	280.82
1.53000	-2495.44	154.15	62.03	-2682.62	153.12	41.54	-1504.52	124.92	192.20	-1504.14	118.08	276.89	-3186.31	6.34	14.13	-3224.44	15.05	23.05	-3276.28	-121.03	282.48	-3602.70	-126.42	254.03	-2341.38	46.41	1197.19	0.00	0.00	0.00	-3017.10	29.90	1539.53	-2461.47	135.11	1545.39	-3467.82	29.21	1551.29	-1168.05	123.76	1578.52	292.35	-339.56	77.24	890.72	-323.44	74.35	281.44
1.54000	-2482.44	153.34	62.89	-2684.67	153.20	40.77	-1504.52	124.92	192.20	-1504.14	118.08	276.89	-3157.67	7.54	20.19	-3186.96	15.74	29.43	-3276.48	-122.75	285.91	-3602.66	-128.09	257.25	-2341.38	46.41	1197.19	0.00	0.00	0.00	-2997.86	31.25	1539.78	-2461.47	135.11	1545.39	-3464.38	29.30	1551.13	-1168.05	123.76	1578.52	293.24	-339.42	77.59	891.21	-323.26	74.49	281.80
1.55000	-2470.11	152.55	63.75	-2687.29	153.31	40.00	-1504.52	124.92	192.20	-1504.14	118.08	276.89	-3139.80	9.04	21.51	-3182.17	15.47	31.39	-3276.68	-124.45	289.34	-3602.55	-129.75	260.48	-2341.38	46.41	1197.19	0.00	0.00	0.00	-2996.55	33.79	1539.54	-2461.47	135.11	1545.39	-3460.90	29.40	1550.96	-1168.05	123.76	1578.52	292.56	-339.26	77.21	891.30	-323.16	74.57	281.21
1.56000	-2458.45	151.77	64.60	-2690.36	153.44	39.24	-1504.52	124.92	192.20	-1504.14	118.08	276.89	-3133.57	9.59	22.60	-3204.31	14.02	27.60	-3276.87	-126.13	292.78	-3602.40	-131.37	263.72	-2341.38	46.41	1197.19	0.00	0.00	0.00	-2992.01	36.04	1540.15	-2461.47	135.11	1545.39	-3457.39	29.50	1550.79	-1168.05	123.76	1578.52	292.67	-339.72	77.20	890.78	-323.22	74.53	281.88
1.57000	-2447.44	151.02	65.44	-2693.76	153.59	38.50	-1504.52	124.92	192.20	-1504.14	118.08	276.89	-3128.93	10.04	23.84	-3187.68	14.76	30.08	-3277.06	-127.77	296.21	-3602.19	-132.98	266.96	-2341.38	46.41	1197.19	0.00	0.00	0.00	-2987.72	38.12	1540.69	-2461.47	135.11	1545.39	-3453.84	29.61	1550.62	-1168.05	123.76	1578.52	292.58	-339.79	77.03	890.86	-323.33	74.37	281.54
1.58000	-2437.07	150.28	66.28	-2697.39	153.74	37.77	-1504.52	124.92	192.20	-1504.14	118.08	276.89	-3125.72	10.40	25.15	-3195.62	15.65	30.12	-3277.25	-129.39	299.64	-3601.92	-134.56	270.22	-2341.38	46.41	1197.19	0.00	0.00	0.00	-2992.12	40.90	1542.24	-2461.47	135.11	1545.39	-3450.25	29.73	1550.44	-1168.05	123.76	1578.52	292.35	-339.60	77.12	891.74	-323.10	74.73	281.16
1.59000	-2427.32	149.56	67.10	-2701.11	153.90	37.08	-1504.52	124.92	192.20	-1504.14	118.08	276.89	-3123.77	10.67	26.49	-3215.94	15.30	28.06	-3277.44	-130.99	303.07	-3601.59	-136.11	273.48	-2341.38	46.41	1197.19	0.00	0.00	0.00	-2962.48	43.29	1542.53	-2461.47	135.11	1545.39	-3446.62	29.85	1550.27	-1168.05	123.76	1578.52	292.38	-339.33	77.18	891.62	-323.09	74.70	281.99
1.60000	-2418.20	148.86	67.92	-2704.82	154.06	36.42	-1504.52	124.92	192.20	-1504.14	118.08	276.89	-3122.88	10.83	27.77	-3196.00	14.59	31.82	-3277.61	-132.56	306.50	-3601.21	-137.64	276.75	-2341.38	46.41	1197.19	0.00	0.00	0.00	-2975.64	45.98	1544.14	-2461.47	135.11	1545.39	-3442.96	29.99	1550.09	-1168.05	123.76	1578.52	292.05	-339.14	77.23	891.39	-323.47	74.41	281.92
1.61000	-2409.67	148.18	68.73	-2708.41	154.22	35.81	-1504.52	124.92	192.20	-1504.14	118.08	276.89	-3122.90	10.89	28.94	-3182.40	14.51	35.63	-3277.79	-134.11	309.93	-3600.78	-139.14	280.03	-2341.38	46.41	1197.19	0.00	0.00	0.00	-2971.88	49.46	1545.72	-2461.47	135.11	1545.39	-3439.26	30.13	1549.90	-1168.05	123.76	1578.52	292.74	-339.33	77.34	891.54	-323.06	74.59	281.25
1.62000	-2401.75	147.52	69.52	-2711.74	154.37	35.25	-1504.52	124.92	192.20	-1504.14	118.08	276.89	-3123.64	10.84	29.93	-3182.59	15.06	36.92	-3277.95	-135.63	313.36	-3600.29	-140.62	283.32	-2341.38	46.41	1197.19	0.00	0.00	0.00	-2964.19	52.32	1546.81	-2461.47	135.11	1545.39	-3435.52	30.28	1549.72	-1168.05	123.76	1578.52	293.14	-339.32	77.41	891.39	-323.32	74.60	281.25
1.63000	-2394.40	146.87	70.31	-2714.72	154.50	34.75	-1504.52	124.92	192.20	-1504.14	118.08	276.89	-3124.92	10.68	30.68	-3170.75	15.47	41.74	-3278.11	-137.13	316.78	-3599.74	-142.08	286.61	-2341.38	46.41	1197.19	0.00	0.00	0.00	-2959.70	54.24	1548.65	-2461.47	135.11	1545.39	-3431.74	30.43	1549.53	-1168.05	123.76	1578.52	293.20	-339.22	77.54	891.58	-323.17	74.67	280.77
1.64000	-2387.63	146.24	71.08	-2717.21	154.61	34.31	-1504.52	124.92	192.20	-1504.14	118.08	276.89	-3126.58	10.42	31.12	-3161.04	15.72	45.43	-3278.27	-138.60	320.21	-3599.13	-143.51	289.90	-2341.38	46.41	1197.19	0.00	0.00	0.00	-2956.99	56.74	1549.94	-2461.47	135.11	1545.39	-3427.93	30.59	1549.34	-1168.05	123.76	1578.52	292.56	-339.47	77.28	891.96	-323.26	74.74	281.23
1.65000	-2381.41	145.64	71.84	-2719.11	154.70	33.95	-1504.52	124.92	192.20	-1504.14	118.08	276.89	-3128.44	10.03	31.18	-3154.87	15.88	47.91	-3278.41	-140.04	323.63	-3598.47	-144.92	293.20	-2341.38	46.41	1197.19	0.00	0.00	0.00	-2957.90	60.35	1551.61	-2461.47	135.11	1545.39	-3424.09	30.76	1549.14	-1168.05	123.76	1578.52	293.11	-339.31	77.46	891.76	-323.28	74.70	282.48
1.66000	-2375.74	145.05	72.59	-2720.31	154.76	33.67	-1504.52	124.92	192.20	-1504.14	118.08	276.89	-3130.32	9.53	30.80	-3151.47	15.94	49.23	-3278.54	-141.47	327.04	-3597.75	-146.30	296.51	-2341.38	46.41	1197.19	0.00	0.00	0.00	-2944.80	62.97	1551.88	-2461.47	135.11	1545.39	-3420.20	30.94	1548.95	-1168.05	123.76	1578.52	293.21	-339.47	77.40	891.68	-323.29	74.69	281.37
1.67000	-2370.61	144.47	73.32	-2720.67	154.78	33.47	-1504.52	124.92	192.20	-1504.14	118.08	276.89	-3132.05	8.91	29.92	-3150.08	15.89	49.45	-3278.67	-142.86	330.46	-3596.98	-147.66	299.82	-2341.38	46.41	1197.19	0.00	0.00	0.00	-2933.63	65.65	1553.17	-2461.47	135.11	1545.39	-3416.29	31.12	1548.75	-1168.05	123.76	1578.52	292.33	-339.33	77.05	891.21	-323.40	74.52	280.67
1.68000	-2366.00	143.92	74.04	-2720.09	154.77	33.37	-1504.52	124.92	192.20	-1504.14	118.08	276.89	-3133.45	8.16	28.48	-3149.93	15.72	48.63	-3278.78	-144.23	333.87	-3596.14	-149.00	303.13	-2341.38	46.41	1197.19	0.00	0.00	0.00	-2922.54	67.76	1553.98	-2461.47	135.11	1545.39	-3412.33	31.31	1548.55	-1168.05	123.76	1578.52	292.71	-339.32	77.20	891.02	-323.18	74.61	281.21
1.69000	-2361.91	143.39	74.75	-2718.45	154.71	33.37	-1504.52	124.92	192.20	-1504.14	118.08	276.89	-3134.32	7.29	26.40	-3150.26	15.42	46.83	-3278.88	-145.58	337.27	-3595.25	-150.31	306.45	-2341.38	46.41	1197.19	0.00	0.00	0.00	-2920.88	70.84	1555.37	-2461.47	135.11	1545.39	-3408.34	31.50	1548.34	-1168.05	123.76	1578.52	293.72	-339.57	77.45	891.53	-323.33	74.68	281.10
1.70000	-2358.31	142.87	75.44	-2715.62	154.60	33.49	-1504.52	124.92	192.20	-1504.14	118.08	276.89	-3105.99	6.94	29.64	-3150.30	14.99	44.09	-3278.97	-146.91	340.67	-3594.30	-151.60	309.77	-2341.38	46.41	1197.19	0.00	0.00	0.00	-2924.15	73.32	1555.97	-2461.47	135.11	1545.39	-3404.32	31.71	1548.14	-1168.05	123.76	1578.52	293.54	-339.52	77.48	891.24	-323.34	74.55	280.40
1.71000	-2355.20	142.37	76.11	-2702.70	153.59	35.17	-1504.52	124.92	192.20	-1504.14	118.08	276.89	-3174.23	4.59	16.73	-3149.29	14.43	40.48	-3279.05	-148.20	344.06	-3593.30	-152.86	313.09	-2341.38	46.41	1197.19	0.00	0.00	0.00	-2911.43	75.65	1556.85	-2461.47	135.11	1545.39	-3400.26	31.91	1547.93	-1168.05	123.76	1578.52	293.56	-339.20	77.55	890.94	-323.32	74.35	281.29
1.72000	-2352.58	141.89	76.77	-2696.59	154.00	36.29	-1504.52	124.92	192.20	-1504.14	118.08	276.89	-3137.80	4.52	20.53	-3160.09	13.81	35.74	-3279.11	-149.48	347.45	-3592.23	-154.11	316.42	-2341.38	46.41	1197.19	0.00	0.00	0.00	-2912.64	77.74	1557.26	-2461.47	135.11	1545.39	-3396.17	32.13	1547.72	-1168.05	123.76	1578.52	293.03	-339.19	77.42	890.74	-323.53	74.30	281.43
1.73000	-2350.41	141.43	77.42	-2684.15	154.36	37.59	-1504.52	124.92	192.20	-1504.14	118.08	276.89	-3147.15	3.62	17.12	-3167.73	13.12	30.54	-3279.16	-150.73	350.84	-3591.11	-155.32	319.74	-2341.38	46.41	1197.19	0.00	0.00	0.00	-2915.09	80.46	1558.87	-2461.47	135.11	1545.39	-3392.04	32.35	1547.50	-1168.05	123.76	1578.52	292.25	-339.41	77.10	891.60	-323.33	74.66	280.83
1.74000	-2348.71	140.99	78.04	-2709.79	153.46	34.08	-1504.52	124.92	192.20	-1504.14	118.08	276.89	-3142.89	3.77	14.94	-3133.36	13.39	31.50	-3279.19	-151.95	354.21	-3589.93	-156.52	323.07	-2341.38	46.41	1197.19	0.00	0.00	0.00	-2897.05	82.04	1559.14	-2461.47	135.11	1545.39	-3387.88	32.58	1547.29	-1168.05	123.76	1578.52	292.25	-339.30	77.20	891.35	-323.22	74.55	280.63
1.75000	-2347.44	140.56	78.65	-2703.04	155.32	32.95	-1504.52	124.92	192.20	-1504.14	118.08	276.89	-3121.79	2.85	14.99	-3121.43	12.27	31.95	-3279.21	-153.16	357.58	-3588.69	-157.69	326.39	-2341.38	46.41	1197.19	0.00	0.00	0.00	-2899.87	83.84	1559.87	-2461.47	135.11	1545.39	-3383.68	32.81	1547.07	-1168.05	123.76	1578.52	293.13	-339.44	77.43	891.39	-323.54	74.50	281.65
1.76000	-2346.61	140.16	79.24	-2723.96	155.34	29.80	-1504.52	124.92	192.20	-1504.14	118.08	276.89	-3124.94	1.84	11.49	-3118.04	11.72	31.16	-3279.21	-154.33	360.94	-3587.39	-158.83	329.72	-2341.38	46.41	1197.19	0.00	0.00	0.00	-2899.01	86.02	1560.50	-2461.47	135.11	1545.39	-3379.45	33.05	1546.85	-1168.05	123.76	1578.52	292.94	-339.67	77.36	891.23	-323.42	74.43	281.19
1.77000	-2346.20	139.77	79.81	-2691.22	154.93	35.20	-1504.52	124.92	192.20	-1504.14	118.08	276.89	-3127.15	0.64	11.22	-3098.23	11.43	34.51	-3279.19	-155.49	364.29	-3586.03	-159.96	333.05	-2341.38	46.41	1197.19	0.00	0.00	0.00	-2890.59	88.57	1561.60	-2461.47	135.11	1545.39	-3375.19	33.29	1546.63	-1168.05	123.76	1578.52	292.72	-339.52	77.27	891.36	-323.40	74.61	281.76
1.78000	-2346.19	139.40	80.36	-2695.11	153.19	34.27	-1504.52	124.92	192.20	-1504.14	118.08	276.89	-3115.89	-0.37	13.56	-3082.71	11.15	38.22	-3279.15	-156.62	367.64	-3584.62	-161.06	336.37	-2341.38	46.41	1197.19	0.00	0.00	0.00	-2885.15	90.17	1561.41	-2461.47	135.11	1545.39	-3370.89	33.54	1546.41	-1168.05	123.76	1578.52	292.99	-339.26	77.30	891.23	-323.40	74.59	281.80
1.79000	-2346.58	139.04	80.89	-2714.33	151.92	29.90	-1504.52	124.92	192.20	-1504.14	118.08	276.89	-3099.43	-0.98	16.53	-3064.64	11.08	42.23	-3279.10	-157.73	370.98	-3583.14	-162.13	339.70	-2341.38	46.41	1197.19	0.00	0.00	0.00	-2875.06	92.38	1561.62	-2461.47	135.11	1545.39	-3366.56	33.79	1546.18	-1168.05	123.76	1578.52	292.81	-339.37	77.31	891.34	-323.10	74.59	281.65
1.80000	-2347.36	138.71	81.40	-2663.45	153.21	37.99	-1504.52	124.92	192.20	-1504.14	118.08	276.89	-3074.59	-0.94	22.67	-3057.37	11.10	44.83	-3279.03	-158.81	374.30	-3581.61	-163.19	343.02	-2341.38	46.41	1197.19	0.00	0.00	0.00	-2877.14	93.96	1561.56	-2461.47	135.11	1545.39	-3362.20	34.05	1545.96	-1168.05	123.76	1578.52	293.29	-339.56	77.38	891.29	-323.34	74.54	280.97
1.81000	-2348.51	138.39	81.89	-2714.40	152.82	28.29	-1504.52	124.92	192.20	-1504.14	118.08	276.89	-3060.05	-0.26	26.03	-3023.62	11.56	51.93	-3278.93	-159.87	377.62	-3580.01	-164.22	346.34	-2341.38	46.41	1197.19	0.00	0.00	0.00	-2857.38	95.35	1561.91	-2461.47	135.11	1545.39	-3357.80	34.32	1545.73	-1168.05	123.76	1578.52	293.09	-339.30	77.44	891.08	-323.45	74.45	281.13
1.82000	-2350.02	138.09	82.35	-2724.38	153.97	26.55	-1504.52	124.92	192.20	-1504.14	118.08	276.89	-3053.12	0.29	26.73	-3008.24	12.41	54.69	-3278.82	-160.90	380.93	-3578.36	-165.22	349.66	-2341.38	46.41	1197.19	0.00	0.00	0.00	-2867.22	96.21	1562.66	-2461.47	135.11	1545.39	-3353.37	34.59	1545.50	-1168.05	123.76	1578.52	293.83	-339.27	77.69	891.63	-323.25	74.72	281.15
1.83000	-2351.88	137.81	82.80	-2710.75	151.66	27.67	-1504.52	124.92	192.20	-1504.14	118.08	276.89	-3038.89	0.63	28.69	-2997.07	13.29	55.38	-3278.68	-161.91	384.23	-3576.64	-166.21	352.97	-2341.38	46.41	1197.19	0.00	0.00	0.00	-2857.15	97.07	1562.55	-2461.47	135.11	1545.39	-3348.91	34.87	1545.27	-1168.05	123.76	1578.52	293.16	-339.48	77.32	891.49	-323.27	74.69	281.04
1.84000	-2354.08	137.55	83.22	-2712.90	151.94	26.21	-1504.52	124.92	192.20	-1504.14	118.08	276.89	-3011.93	1.29	31.52	-2975.93	13.53	57.48	-3278.52	-162.90	387.51	-3574.87	-167.17	356.28	-2341.38	46.41	1197.19	0.00	0.00	0.00	-2853.92	98.40	1563.08	-2461.47	135.11	1545.39	-3344.42	35.15	1545.03	-1168.05	123.76	1578.52	293.84	-339.26	77.53	891.22	-323.18	74.62	280.86
1.85000	-2356.61	137.31	83.62	-2717.81	152.79	25.52	-1504.52	124.92	192.20	-1504.14	118.08	276.89	-2987.37	1.97	33.97	-2958.49	14.75	58.05	-3278.33	-163.87	390.79	-3573.04	-168.11	359.59	-2341.38	46.41	1197.19	0.00	0.00	0.00	-2848.72	99.07	1562.94	-2461.47	135.11	1545.39	-3339.89	35.43	1544.80	-1168.05	123.76	1578.52	293.70	-339.25	77.58	891.47	-323.05	74.74	281.45
1.86000	-2359.45	137.08	83.99	-2678.38	153.69	31.75	-1504.52	124.92	192.20	-1504.14	118.08	276.89	-2986.86	2.38	30.92	-2946.60	15.54	57.26	-3278.13	-164.81	394.06	-3571.14	-169.03	362.89	-2341.38	46.41	1197.19	0.00	0.00	0.00	-2831.96	98.97	1562.95	-2461.47	135.11	1545.39	-3335.33	35.72	1544.56	-1168.05	123.76	1578.52	293.42	-339.25	77.42	891.21	-323.10	74.60	281.28
1.87000	-2362.60	136.87	84.34	-2705.25	150.47	27.54	-1504.52	124.92	192.20	-1504.14	118.08	276.89	-2957.48	2.06	32.90	-2923.43	15.66	58.70	-3277.89	-165.73	397.31	-3569.18	-169.92	366.19	-2341.38	46.41	1197.19	0.00	0.00	0.00	-2836.98	100.73	1562.73	-2461.47	135.11	1545.39	-3330.75	36.02	1544.32	-1168.05	123.76	1578.52	293.51	-339.67	77.40	890.90	-323.45	74.44	280.80
1.88000	-2366.04	136.68	84.66	-2693.55	150.76	29.37	-1504.52	124.92	192.20	-1504.14	118.08	276.89	-2938.45	2.72	33.22	-2906.05	16.58	57.41	-3277.63	-166.62	400.55	-3567.17	-170.79	369.48	-2341.38	46.41	1197.19	0.00	0.00	0.00	-2834.86	100.71	1562.35	-2461.47	135.11	1545.39	-3326.12	36.32	1544.09	-1168.05	123.76	1578.52	293.04	-339.67	77.38	891.26	-323.31	74.60	280.54
1.89000	-2369.76	136.51	84.96	-2699.39	152.42	29.00	-1504.52	124.92	192.20	-1504.14	118.08	276.89	-2913.83	3.60	32.72	-2888.91	16.61	56.13	-3277.35	-167.49	403.78	-3565.09	-171.64	372.77	-2341.38	46.41	1197.19	0.00	0.00	0.00	-2823.35	100.71	1562.34	-2461.47	135.11	1545.39	-3321.47	36.62	1543.84	-1168.05	123.76	1578.52	293.11	-339.27	77.38	891.74	-323.09	74.89	280.75
1.90000	-2373.74	136.36	85.23	-2702.94	152.09	28.67	-1504.52	124.92	192.20	-1504.14	118.08	276.89	-2875.58	3.67	35.65	-2878.24	16.54	53.59	-3277.04	-168.34	406.99	-3562.95	-172.47	376.05	-2341.38	46.41	1197.19	0.00	0.00	0.00	-2816.48	101.35	1561.95	-2461.47	135.11	1545.39	-3316.79	36.93	1543.60	-1168.05	123.76	1578.52	293.49	-339.41	77.47	891.57	-323.06	74.81	280.90
1.91000	-2377.99	136.22	85.48	-2708.99	152.14	28.85	-1504.52	124.92	192.20	-1504.14	118.08	276.89	-2866.44	2.97	33.23	-2852.41	15.83	53.01	-3276.70	-169.17	410.19	-3560.75	-173.27	379.32	-2341.38	46.41	1197.19	0.00	0.00	0.00	-2813.86	101.77	1561.86	-2461.47	135.11	1545.39	-3312.08	37.24	1543.36	-1168.05	123.76	1578.52	292.94	-339.22	77.43	891.75	-323.38	74.71	281.36
1.92000	-2382.48	136.10	85.69	-2714.20	152.90	26.84	-1504.52	124.92	192.20	-1504.14	118.08	276.89	-2845.79	3.05	32.57	-2834.46	15.41	51.72	-3276.33	-169.97	413.38	-3558.49	-174.05	382.59	-2341.38	46.41	1197.19	0.00	0.00	0.00	-2810.94	101.11	1561.96	-2461.47	135.11	1545.39	-3307.33	37.56	1543.11	-1168.05	123.76	1578.52	292.88	-339.44	77.39	891.53	-323.47	74.68	280.98
1.93000	-2387.21	136.00	85.88	-2718.78	150.80	25.65	-1504.52	124.92	192.20	-1504.14	118.08	276.89	-2813.86	3.22	33.70	-2805.42	15.58	51.14	-3275.93	-170.75	416.55	-3556.16	-174.81	385.84	-2341.38	46.41	1197.19	0.00	0.00	0.00	-2809.53	101.25	1561.45	-2461.47	135.11	1545.39	-3302.56	37.88	1542.87	-1168.05	123.76	1578.52	293.09	-339.49	77.46	892.12	-323.28	74.85	280.64
1.94000	-2392.16	135.92	86.04	-2689.98	151.29	32.11	-1504.52	124.92	192.20	-1504.14	118.08	276.89	-2795.74	3.90	32.18	-2795.02	15.26	48.21	-3275.51	-171.51	419.71	-3553.78	-175.55	389.09	-2341.38	46.41	1197.19	0.00	0.00	0.00	-2799.02	101.67	1561.15	-2461.47	135.11	1545.39	-3297.75	38.20	1542.62	-1168.05	123.76	1578.52	293.71	-339.50	77.43	891.47	-323.35	74.67	280.49
1.95000	-2397.32	135.85	86.18	-2686.60	149.01	32.92	-1504.52	124.92	192.20	-1504.14	118.08	276.89	-2787.09	2.81	28.74	-2774.26	14.13	45.95	-3275.05	-172.25	422.85	-3551.33	-176.26	392.33	-2341.38	46.41	1197.19	0.00	0.00	0.00	-2785.78	101.77	1560.37	-2461.47	135.11	1545.39	-3292.92	38.53	1542.37	-1168.05	123.76	1578.52	294.22	-339.35	77.67	891.08	-323.19	74.47	282.00
1.96000	-2402.68	135.80	86.28	-2698.96	149.22	31.22	-1504.52	124.92	192.20	-1504.14	118.08	276.89	-2758.96	2.33	29.92	-2764.69	13.39	41.71	-3274.56	-172.96	425.98	-3548.82	-176.95	395.56	-2341.38	46.41	1197.19	0.00	0.00	0.00	-2785.45	101.31	1560.82	-2461.47	135.11	1545.39	-3288.05	38.87	1542.12	-1168.05	123.76	1578.52	293.08	-339.24	77.43	890.96	-323.24	74.45	281.87
1.97000	-2408.22	135.77	86.35	-2700.25	149.56	31.31	-1504.52	124.92	192.20	-1504.14	118.08	276.89	-2722.42	2.62	30.85	-2737.33	12.91	41.49	-3274.04	-173.65	429.09	-3546.25	-177.63	398.79	-2341.38	46.41	1197.19	0.00	0.00	0.00	-2779.04	101.51	1559.95	-2461.47	135.11	1545.39	-3283.16	39.20	1541.87	-1168.05	123.76	1578.52	293.30	-339.05	77.58	891.14	-323.39	74.44	281.13
1.98000	-2413.95	135.76	86.39	-2699.16	148.55	31.26	-1504.52	124.92	192.20	-1504.14	118.08	276.89	-2695.36	2.09	31.41	-2719.23	13.03	40.68	-3273.48	-174.32	432.18	-3543.61	-178.27	402.00	-2341.38	46.41	1197.19	0.00	0.00	0.00	-2770.16	101.26	1559.06	-2461.47	135.11	1545.39	-3278.23	39.54	1541.62	-1168.05	123.76	1578.52	294.00	-339.21	77.64	891.66	-323.30	74.67	281.07
1.99000	-2419.83	135.77	86.40	-2696.94	147.18	32.48	-1504.52	124.92	192.20	-1504.14	118.08	276.89	-2652.58	2.02	34.97	-2699.62	12.85	39.77	-3272.89	-174.96	435.26	-3540.92	-178.90	405.20	-2341.38	46.41	1197.19	0.00	0.00	0.00	-2765.01	101.13	1559.06	-2461.47	135.11	1545.39	-3273.28	39.88	1541.37	-1168.05	123.76	1578.52	294.05	-339.27	77.59	891.40	-323.33	74.60	280.44
2.00000	-2425.87	135.79	86.38	-2685.79	147.66	33.60	-1504.52	124.92	192.20	-1504.14	118.08	276.89	-2671.10	0.63	27.83	-2674.52	12.32	40.49	-3272.27	-175.59	438.32	-3538.15	-179.51	408.39	-2341.38	46.41	1197.19	0.00	0.00	0.00	-2757.66	101.03	1558.48	-2461.47	135.11	1545.39	-3268.30	40.23	1541.11	-1168.05	123.76	1578.52	292.77	-339.22	77.25	891.15	-323.19	74.65	280.98
2.01000	-2432.06	135.83	86.32	-2688.10	147.15	33.89	-1504.52	124.92	192.20	-1504.14	118.08	276.89	-2629.70	2.86	31.02	-2657.28	12.50	40.21	-3271.61	-176.19	441.37	-3535.33	-180.09	411.57	-2341.38	46.41	1197.19	0.00	0.00	0.00	-2760.56	100.74	1558.82	-2461.47	135.11	1545.39	-3263.29	40.58	1540.86	-1168.05	123.76	1578.52	292.65	-339.41	77.25	891.27	-323.50	74.49	280.34
2.02000	-2438.37	135.89	86.24	-2690.94	147.11	33.00	-1504.52	124.92	192.20	-1504.14	118.08	276.89	-2587.85	3.42	36.06	-2631.16	13.59	40.43	-3270.92	-176.77	444.39	-3532.44	-180.65	414.74	-2341.38	46.41	1197.19	0.00	0.00	0.00	-2746.85	100.74	1557.71	-2461.47	135.11	1545.39	-3258.25	40.93	1540.61	-1168.05	123.76	1578.52	293.79	-339.04	77.55	891.39	-323.10	74.67	281.00
2.03000	-2444.80	135.97	86.12	-2689.27	146.73	33.40	-1504.52	124.92	192.20	-1504.14	118.08	276.89	-2600.59	3.07	30.95	-2612.25	14.32	41.46	-3270.19	-177.33	447.40	-3529.49	-181.19	417.89	-2341.38	46.41	1197.19	0.00	0.00	0.00	-2750.24	100.10	1557.60	-2461.47	135.11	1545.39	-3253.18	41.29	1540.35	-1168.05	123.76	1578.52	292.87	-339.26	77.41	890.91	-323.19	74.52	281.92
2.04000	-2451.34	136.06	85.96	-2687.08	146.49	33.83	-1504.52	124.92	192.20	-1504.14	118.08	276.89	-2544.19	4.17	38.73	-2591.61	15.34	43.14	-3269.42	-177.86	450.38	-3526.48	-181.71	421.03	-2341.38	46.41	1197.19	0.00	0.00	0.00	-2729.85	99.85	1556.69	-2461.47	135.11	1545.39	-3248.08	41.65	1540.09	-1168.05	123.76	1578.52	292.53	-339.39	77.24	891.85	-323.30	74.80	281.48
2.05000	-2457.97	136.17	85.77	-2684.44	146.36	34.30	-1504.52	124.92	192.20	-1504.14	118.08	276.89	-2500.31	6.11	43.76	-2575.29	16.68	42.88	-3268.61	-178.37	453.35	-3523.40	-182.21	424.16	-2341.38	46.41	1197.19	0.00	0.00	0.00	-2732.11	99.84	1557.19	-2461.47	135.11	1545.39	-3242.96	42.01	1539.84	-1168.05	123.76	1578.52	293.52	-339.20	77.36	891.45	-323.42	74.66	281.76
2.06000	-2464.69	136.30	85.54	-2681.43	146.36	34.79	-1504.52	124.92	192.20	-1504.14	118.08	276.89	-2471.65	5.86	46.29	-2568.45	17.22	43.90	-3267.77	-178.87	456.30	-3520.26	-182.69	427.27	-2341.38	46.41	1197.19	0.00	0.00	0.00	-2730.11	100.05	1556.61	-2461.47	135.11	1545.39	-3237.81	42.37	1539.58	-1168.05	123.76	1578.52	292.44	-339.52	77.15	890.93	-323.16	74.55	280.31
2.07000	-2471.47	136.45	85.28	-2678.10	146.45	35.29	-1504.52	124.92	192.20	-1504.14	118.08	276.89	-2459.86	7.39	47.78	-2554.54	17.26	43.49	-3266.88	-179.33	459.23	-3517.05	-183.14	430.38	-2341.38	46.41	1197.19	0.00	0.00	0.00	-2720.97	99.80	1555.89	-2461.47	135.11	1545.39	-3232.63	42.74	1539.32	-1168.05	123.76	1578.52	292.74	-339.34	77.25	890.81	-323.17	74.52	280.53
2.08000	-2478.32	136.61	84.99	-2674.54	146.65	35.79	-1504.52	124.92	192.20	-1504.14	118.08	276.89	-2430.62	7.23	53.55	-2537.37	17.81	45.55	-3265.96	-179.78	462.14	-3513.78	-183.57	433.46	-2341.38	46.41	1197.19	0.00	0.00	0.00	-2719.36	98.17	1555.35	-2461.47	135.11	1545.39	-3227.42	43.11	1539.06	-1168.05	123.76	1578.52	292.66	-339.36	77.28	891.38	-323.39	74.60	280.89
2.09000	-2485.22	136.79	84.65	-2670.82	146.92	36.29	-1504.52	124.92	192.20	-1504.14	118.08	276.89	-2413.94	8.32	56.13	-2532.01	17.27	46.48	-3264.99	-180.21	465.02	-3510.44	-183.99	436.53	-2341.38	46.41	1197.19	0.00	0.00	0.00	-2716.61	97.99	1554.57	-2461.47	135.11	1545.39	-3222.18	43.48	1538.80	-1168.05	123.76	1578.52	292.92	-339.28	77.32	891.49	-323.29	74.63	281.66
2.10000	-2492.15	136.99	84.28	-2667.00	147.27	36.78	-1504.52	124.92	192.20	-1504.14	118.08	276.89	-2430.47	7.79	57.36	-2516.66	17.65	47.36	-3263.99	-180.61	467.89	-3507.04	-184.38	439.59	-2341.38	46.41	1197.19	0.00	0.00	0.00	-2713.17	97.34	1554.11	-2461.47	135.11	1545.39	-3216.92	43.86	1538.54	-1168.05	123.76	1578.52	291.85	-339.39	77.17	891.38	-323.18	74.67	281.40
2.11000	-2499.11	137.21	83.87	-2663.15	147.69	37.25	-1504.52	124.92	192.20	-1504.14	118.08	276.89	-2411.26	10.96	62.10	-2501.87	17.89	48.25	-3262.93	-181.00	470.73	-3503.58	-184.75	442.63	-2341.38	46.41	1197.19	0.00	0.00	0.00	-2706.64	96.76	1553.28	-2461.47	135.11	1545.39	-3211.63	44.24	1538.28	-1168.05	123.76	1578.52	293.18	-339.53	77.43	891.44	-323.16	74.65	280.99
2.12000	-2506.09	137.44	83.42	-2659.35	148.17	37.69	-1504.52	124.92	192.20	-1504.14	118.08	276.89	-2434.34	9.40	60.63	-2487.66	18.01	49.13	-3261.84	-181.36	473.55	-3500.05	-185.10	445.65	-2341.38	46.41	1197.19	0.00	0.00	0.00	-2689.34	96.06	1551.77	-2461.47	135.11	1545.39	-3206.32	44.61	1538.02	-1168.05	123.76	1578.52	293.14	-339.19	77.37	891.26	-323.38	74.56	281.46
2.13000	-2513.06	137.69	82.93	-2655.67	148.69	38.09	-1504.52	124.92	192.20	-1504.14	118.08	276.89	-2424.43	9.83	63.17	-2474.01	18.01	49.99	-3260.70	-181.70	476.35	-3496.45	-185.43	448.65	-2341.38	46.41	1197.19	0.00	0.00	0.00	-2693.15	95.77	1551.54	-2461.47	135.11	1545.39	-3200.98	45.00	1537.76	-1168.05	123.76	1578.52	293.29	-339.34	77.42	891.49	-323.14	74.65	281.46
2.14000	-2520.03	137.96	82.40	-2652.17	149.26	38.45	-1504.52	124.92	192.20	-1504.14	118.08	276.89	-2414.96	9.98	65.45	-2460.94	17.91	50.82	-3259.52	-182.02	479.13	-3492.79	-185.74	451.64	-2341.38	46.41	1197.19	0.00	0.00	0.00	-2676.35	95.66	1550.59	-2461.47	135.11	1545.39	-3195.61	45.38	1537.50	-1168.05	123.76	1578.52	292.52	-339.47	77.24	891.24	-323.28	74.58	281.15
2.15000	-2526.98	138.25	81.83	-2648.93	149.85	38.75	-1504.52	124.92	192.20	-1504.14	118.08	276.89	-2405.89	9.86	67.46	-2448.43	17.72	51.60	-3258.29	-182.32	481.88	-3489.07	-186.02	454.61	-2341.38	46.41	1197.19	0.00	0.00	0.00	-2683.91	94.04	1549.88	-2461.47	135.11	1545.39	-3190.22	45.76	1537.24	-1168.05	123.76	1578.52	292.44	-339.08	77.31	891.42	-323.30	74.56	280.92
2.16000	-2533.89	138.55	81.22	-2646.02	150.46	38.99	-1504.52	124.92	192.20	-1504.14	118.08	276.89	-2397.19	9.53	69.19	-2436.50	17.46	52.32	-3257.02	-182.60	484.61	-3485.27	-186.29	457.56	-2341.38	46.41	1197.19	0.00	0.00	0.00	-2670.77	92.80	1548.49	-2461.47	135.11	1545.39	-3184.80	46.15	1536.98	-1168.05	123.76	1578.52	292.95	-338.99	77.54	891.42	-323.39	74.55	280.96
2.17000	-2540.76	138.87	80.57	-2643.50	151.08	39.16	-1504.52	124.92	192.20	-1504.14	118.08	276.89	-2388.82	9.01	70.64	-2425.14	17.14	52.96	-3255.70	-182.85	487.31	-3481.42	-186.54	460.50	-2341.38	46.41	1197.19	0.00	0.00	0.00	-2665.32	92.55	1547.53	-2461.47	135.11	1545.39	-3179.35	46.54	1536.72	-1168.05	123.76	1578.52	292.22	-339.50	77.28	891.33	-323.46	74.45	280.72
2.18000	-2547.57	139.21	79.88	-2641.46	151.70	39.25	-1504.52	124.92	192.20	-1504.14	118.08	276.89	-2380.75	8.34	71.80	-2414.35	16.76	53.51	-3254.33	-183.09	489.99	-3477.49	-186.76	463.41	-2341.38	46.41	1197.19	0.00	0.00	0.00	-2652.88	90.84	1546.14	-2461.47	135.11	1545.39	-3173.88	46.93	1536.46	-1168.05	123.76	1578.52	293.12	-339.42	77.37	891.01	-323.06	74.60	280.45
2.19000	-2554.32	139.57	79.14	-2639.95	152.31	39.25	-1504.52	124.92	192.20	-1504.14	118.08	276.89	-2372.93	7.55	72.67	-2404.13	16.35	53.97	-3252.91	-183.30	492.65	-3473.50	-186.97	466.30	-2341.38	46.41	1197.19	0.00	0.00	0.00	-2641.21	89.14	1544.69	-2461.47	135.11	1545.39	-3168.38	47.32	1536.20	-1168.05	123.76	1578.52	293.19	-339.40	77.47	890.81	-323.17	74.41	280.45
2.20000	-2560.99	139.94	78.36	-2639.06	152.91	39.16	-1504.52	124.92	192.20	-1504.14	118.08	276.89	-2365.32	6.69	73.24	-2394.48	15.92	54.30	-3251.44	-183.50	495.28	-3469.44	-187.15	469.18	-2341.38	46.41	1197.19	0.00	0.00	0.00	-2640.72	89.15	1543.24	-2461.47	135.11	1545.39	-3162.86	47.71	1535.94	-1168.05	123.76	1578.52	292.62	-339.50	77.25	891.31	-323.32	74.60	281.08
2.21000	-2567.56	140.33	77.54	-2638.85	153.47	38.96	-1504.52	124.92	192.20	-1504.14	118.08	276.89	-2357.90	5.78	73.51	-2385.41	15.47	54.51	-3249.93	-183.67	497.88	-3465.32	-187.31	472.03	-2341.38	46.41	1197.19	0.00	0.00	0.00	-2636.94	87.68	1542.85	-2461.47	135.11	1545.39	-3157.32	48.11	1535.68	-1168.05	123.76	1578.52	292.78	-339.49	77.31	891.47	-323.13	74.70	282.00
2.22000	-2574.04	140.74	76.68	-2639.39	154.00	38.65	-1504.52	124.92	192.20	-1504.14	118.08	276.89	-2350.61	4.87	73.46	-2376.90	15.02	54.57	-3248.36	-183.82	500.46	-3461.13	-187.46	474.86	-2341.38	46.41	1197.19	0.00	0.00	0.00	-2630.01	86.44	1541.95	-2461.47	135.11	1545.39	-3151.75	48.50	1535.42	-1168.05	123.76	1578.52	292.22	-339.51	77.09	891.55	-323.28	74.57	281.03
2.23000	-2580.40	141.16	75.76	-2640.75	154.49	38.21	-1504.52	124.92	192.20	-1504.14	118.08	276.89	-2343.43	3.99	73.10	-2368.98	14.59	54.47	-3246.74	-183.96	503.01	-3456.87	-187.58	477.67	-2341.38	46.41	1197.19	0.00	0.00	0.00	-2615.66	85.28	1540.87	-2461.47	135.11	1545.39	-3146.15	48.90	1535.16	-1168.05	123.76	1578.52	293.17	-339.11	77.44	891.53	-323.27	74.63	280.30
2.24000	-2586.64	141.60	74.81	-2643.00	154.92	37.65	-1504.52	124.92	192.20	-1504.14	118.08	276.89	-2336.32	3.17	72.41	-2361.62	14.19	54.20	-3245.07	-184.07	505.53	-3452.55	-187.69	480.46	-2341.38	46.41	1197.19	0.00	0.00	0.00	-2613.63	84.02	1539.52	-2461.47	135.11	1545.39	-3140.53	49.29	1534.90	-1168.05	123.76	1578.52	293.17	-338.99	77.63	891.02	-323.32	74.42	279.90
2.25000	-2592.74	142.06	73.80	-2646.22	155.28	36.95	-1504.52	124.92	192.20	-1504.14	118.08	276.89	-2329.23	2.46	71.40	-2354.84	13.83	53.74	-3243.34	-184.16	508.03	-3448.15	-187.77	483.23	-2341.38	46.41	1197.19	0.00	0.00	0.00	-2620.40	83.02	1539.44	-2461.47	135.11	1545.39	-3134.89	49.69	1534.64	-1168.05	123.76	1578.52	293.11	-339.18	77.44	891.04	-323.16	74.54	280.96
2.26000	-2598.69	142.54	72.75	-2650.47	155.57	36.10	-1504.52	124.92	192.20	-1504.14	118.08	276.89	-2322.14	1.87	70.05	-2348.63	13.52	53.08	-3241.57	-184.23	510.50	-3443.69	-187.83	485.97	-2341.38	46.41	1197.19	0.00	0.00	0.00	-2604.12	81.03	1538.57	-2461.47	135.11	1545.39	-3129.22	50.09	1534.38	-1168.05	123.76	1578.52	292.57	-339.24	77.26	891.04	-323.19	74.52	281.20
2.27000	-2604.48	143.03	71.66	-2655.82	155.77	35.10	-1504.52	124.92	192.20	-1504.14	118.08	276.89	-2315.00	1.46	68.36	-2343.00	13.27	52.21	-3239.73	-184.28	512.94	-3439.17	-187.88	488.69	-2341.38	46.41	1197.19	0.00	0.00	0.00	-2597.30	79.73	1537.15	-2461.47	135.11	1545.39	-3123.53	50.49	1534.12	-1168.05	123.76	1578.52	292.76	-339.31	77.31	891.17	-323.25	74.47	280.38
2.28000	-2610.10	143.54	70.51	-2662.35	155.89	33.93	-1504.52	124.92	192.20	-1504.14	118.08	276.89	-2307.78	1.26	66.32	-2337.94	13.11	51.11	-3237.85	-184.31	515.35	-3434.57	-187.90	491.39	-2341.38	46.41	1197.19	0.00	0.00	0.00	-2597.94	77.80	1536.28	-2461.47	135.11	1545.39	-3117.82	50.89	1533.86	-1168.05	123.76	1578.52	294.05	-339.22	77.59	891.17	-323.40	74.39	280.99
2.29000	-2615.54	144.06	69.32	-2670.16	155.89	32.58	-1504.52	124.92	192.20	-1504.14	118.08	276.89	-2300.43	1.30	63.93	-2333.46	13.03	49.77	-3235.90	-184.32	517.73	-3429.91	-187.91	494.06	-2341.38	46.41	1197.19	0.00	0.00	0.00	-2581.60	76.26	1535.24	-2461.47	135.11	1545.39	-3112.08	51.29	1533.60	-1168.05	123.76	1578.52	293.44	-339.17	77.58	891.07	-323.46	74.46	281.78
2.30000	-2620.78	144.61	68.08	-2718.28	155.07	24.68	-1504.52	124.92	192.20	-1504.14	118.08	276.89	-2292.92	1.62	61.18	-2329.55	13.06	48.18	-3233.90	-184.31	520.08	-3425.17	-187.89	496.71	-2341.38	46.41	1197.19	0.00	0.00	0.00	-2574.09	74.04	1534.88	-2461.47	135.11	1545.39	-3106.32	51.69	1533.35	-1168.05	123.76	1578.52	292.89	-339.44	77.45	891.08	-323.33	74.57	281.53
2.31000	-2625.82	145.17	66.79	-2725.18	154.71	23.10	-1504.52	124.92	192.20	-1504.14	118.08	276.89	-2285.22	2.26	58.07	-2326.22	13.21	46.31	-3231.85	-184.28	522.40	-3420.37	-187.85	499.33	-2341.38	46.41	1197.19	0.00	0.00	0.00	-2580.85	72.43	1534.41	-2461.47	135.11	1545.39	-3100.54	52.09	1533.09	-1168.05	123.76	1578.52	292.75	-339.35	77.24	891.09	-323.39	74.50	281.41
2.32000	-2630.63	145.75	65.44	-2719.43	155.04	23.22	-1504.52	124.92	192.20	-1504.14	118.08	276.89	-2277.26	3.25	54.59	-2323.46	13.48	44.17	-3229.73	-184.23	524.70	-3415.50	-187.80	501.92	-2341.38	46.41	1197.19	0.00	0.00	0.00	-2579.79	70.62	1534.44	-2461.47	135.11	1545.39	-3094.73	52.49	1532.83	-1168.05	123.76	1578.52	292.70	-339.18	77.20	891.09	-323.42	74.48	280.68
2.33000	-2635.22	146.34	64.05	-2701.47	154.35	27.47	-1504.52	124.92	192.20	-1504.14	118.08	276.89	-2241.37	6.92	50.13	-2321.28	13.90	41.72	-3227.56	-184.16	526.96	-3410.57	-187.73	504.49	-2341.38	46.41	1197.19	0.00	0.00	0.00	-2563.47	69.13	1533.91	-2461.47	135.11	1545.39	-3088.91	52.89	1532.58	-1168.05	123.76	1578.52	293.30	-339.16	77.49	891.34	-323.39	74.46	280.70
2.34000	-2639.57	146.95	62.61	-2724.45	156.50	23.25	-1504.52	124.92	192.20	-1504.14	118.08	276.89	-2239.44	6.42	44.96	-2315.87	14.98	37.32	-3225.32	-184.07	529.19	-3405.56	-187.63	507.03	-2341.38	46.41	1197.19	0.00	0.00	0.00	-2556.14	67.24	1534.39	-2461.47	135.11	1545.39	-3083.06	53.29	1532.32	-1168.05	123.76	1578.52	293.42	-339.08	77.54	891.52	-323.31	74.59	281.15
2.35000	-2643.66	147.58	61.12	-2687.40	156.62	29.01	-1504.52	124.92	192.20	-1504.14	118.08	276.89	-2243.34	9.05	38.17	-2315.83	15.24	32.66	-3223.03	-183.97	531.39	-3400.48	-187.52	509.55	-2341.38	46.41	1197.19	0.00	0.00	0.00	-2551.17	65.66	1534.89	-2461.47	135.11	1545.39	-3077.18	53.69	1532.07	-1168.05	123.76	1578.52	293.30	-339.25	77.52	891.17	-323.18	74.60	281.02
2.36000	-2647.49	148.23	59.57	-2702.99	155.75	26.80	-1504.52	124.92	192.20	-1504.14	118.08	276.89	-2245.35	9.71	35.27	-2321.45	16.46	29.27	-3220.67	-183.84	533.55	-3395.34	-187.39	512.04	-2341.38	46.41	1197.19	0.00	0.00	0.00	-2548.73	63.75	1536.22	-2461.47	135.11	1545.39	-3071.29	54.10	1531.82	-1168.05	123.76	1578.52	293.40	-339.02	77.57	890.90	-323.03	74.58	281.77
2.37000	-2651.05	148.89	57.97	-2715.04	156.45	26.14	-1504.52	124.92	192.20	-1504.14	118.08	276.89	-2224.12	8.49	38.22	-2307.98	15.68	29.70	-3218.26	-183.69	535.69	-3390.12	-187.24	514.50	-2341.38	46.41	1197.19	0.00	0.00	0.00	-2540.15	61.87	1536.25	-2461.47	135.11	1545.39	-3065.37	54.50	1531.57	-1168.05	123.76	1578.52	293.58	-339.29	77.52	890.07	-323.32	74.15	281.82
2.38000	-2654.31	149.57	56.32	-2720.49	155.98	24.28	-1504.52	124.92	192.20	-1504.14	118.08	276.89	-2224.38	8.75	35.28	-2305.75	16.46	28.46	-3215.78	-183.52	537.79	-3384.84	-187.06	516.93	-2341.38	46.41	1197.19	0.00	0.00	0.00	-2538.49	59.40	1537.17	-2461.47	135.11	1545.39	-3059.44	54.89	1531.31	-1168.05	123.76	1578.52	293.07	-339.31	77.48	889.77	-323.29	74.01	280.95
2.39000	-2657.28	150.27	54.61	-2707.43	156.21	26.57	-1504.52	124.92	192.20	-1504.14	118.08	276.89	-2231.23	10.95	33.85	-2317.16	16.38	26.09	-3213.23	-183.34	539.86	-3379.49	-186.88	519.33	-2341.38	46.41	1197.19	0.00	0.00	0.00	-2525.99	57.50	1538.41	-2461.47	135.11	1545.39	-3053.48	55.29	1531.06	-1168.05	123.76	1578.52	292.87	-339.04	77.51	891.07	-323.32	74.46	281.18
2.40000	-2659.94	150.98	52.85	-2713.88	155.91	23.90	-1504.52	124.92	192.20	-1504.14	118.08	276.89	-2238.17	11.04	31.10	-2306.46	17.72	27.76	-3210.63	-183.13	541.89	-3374.06	-186.67	521.71	-2341.38	46.41	1197.19	0.00	0.00	0.00	-2518.12	55.44	1539.08	-2461.47	135.11	1545.39	-3047.50	55.69	1530.82	-1168.05	123.76	1578.52	292.94	-339.40	77.30	891.09	-323.39	74.58	281.42
2.41000	-2662.27	151.71	51.04	-2690.66	155.70	29.66	-1504.52	124.92	192.20	-1504.14	118.08	276.89	-2242.86	9.98	27.37	-2307.53	16.35	26.25	-3207.96	-182.91	543.89	-3368.57	-186.44	524.05	-2341.38	46.41	1197.19	0.00	0.00	0.00	-2510.55	53.65	1540.13	-2461.47	135.11	1545.39	-3041.50	56.09	1530.57	-1168.05	123.76	1578.52	293.39	-339.38	77.45	891.53	-323.05	74.70	280.99
2.42000	-2664.27	152.46	49.17	-2720.90	157.38	23.41	-1504.52	124.92	192.20	-1504.14	118.08	276.89	-2239.29	9.71	28.02	-2316.04	16.90	24.44	-3205.22	-182.66	545.86	-3363.00	-186.19	526.36	-2341.38	46.41	1197.19	0.00	0.00	0.00	-2501.04	51.68	1541.65	-2461.47	135.11	1545.39	-3035.48	56.49	1530.32	-1168.05	123.76	1578.52	293.51	-339.37	77.48	891.79	-323.11	74.81	280.76
2.43000	-2665.93	153.22	47.24	-2705.79	157.26	25.61	-1504.52	124.92	192.20	-1504.14	118.08	276.89	-2233.16	9.81	30.06	-2304.13	17.53	25.36	-3202.42	-182.40	547.79	-3357.37	-185.93	528.65	-2341.38	46.41	1197.19	0.00	0.00	0.00	-2497.29	49.57	1542.50	-2461.47	135.11	1545.39	-3029.44	56.88	1530.07	-1168.05	123.76	1578.52	293.10	-339.56	77.41	891.60	-323.00	74.81	280.60
2.44000	-2667.23	154.00	45.25	-2675.58	156.82	30.21	-1504.52	124.92	192.20	-1504.14	118.08	276.89	-2226.12	10.57	30.97	-2301.45	17.48	25.41	-3199.55	-182.12	549.68	-3351.66	-185.64	530.90	-2341.38	46.41	1197.19	0.00	0.00	0.00	-2496.68	47.48	1543.54	-2461.47	135.11	1545.39	-3023.38	57.28	1529.83	-1168.05	123.76	1578.52	292.29	-339.63	77.15	891.51	-323.28	74.72	280.33
2.45000	-2668.15	154.80	43.21	-2667.58	154.93	31.89	-1504.52	124.92	192.20	-1504.14	118.08	276.89	-2227.56	9.70	28.59	-2309.06	17.62	22.83	-3196.61	-181.81	551.54	-3345.88	-185.34	533.12	-2341.38	46.41	1197.19	0.00	0.00	0.00	-2484.26	45.43	1544.48	-2461.47	135.11	1545.39	-3017.29	57.67	1529.59	-1168.05	123.76	1578.52	292.91	-339.50	77.36	891.29	-323.17	74.68	281.03
2.46000	-2668.70	155.61	41.11	-2689.88	155.89	27.13	-1504.52	124.92	192.20	-1504.14	118.08	276.89	-2242.74	9.70	25.76	-2298.66	17.48	25.15	-3193.60	-181.49	553.37	-3340.03	-185.02	535.30	-2341.38	46.41	1197.19	0.00	0.00	0.00	-2469.86	43.91	1545.13	-2461.47	135.11	1545.39	-3011.19	58.06	1529.35	-1168.05	123.76	1578.52	293.82	-339.63	77.63	891.07	-323.54	74.60	281.41
2.47000	-2668.86	156.45	38.96	-2690.84	156.81	26.68	-1504.52	124.92	192.20	-1504.14	118.08	276.89	-2238.02	10.70	27.39	-2293.94	17.44	25.74	-3190.53	-181.16	555.16	-3334.12	-184.68	537.46	-2341.38	46.41	1197.19	0.00	0.00	0.00	-2477.12	42.06	1546.60	-2461.47	135.11	1545.39	-3005.07	58.45	1529.10	-1168.05	123.76	1578.52	292.61	-339.64	77.36	891.15	-323.43	74.74	281.70
2.48000	-2668.61	157.29	36.74	-2687.47	155.65	26.37	-1504.52	124.92	192.20	-1504.14	118.08	276.89	-2222.89	9.88	30.08	-2307.95	17.53	23.19	-3187.38	-180.80	556.91	-3328.12	-184.32	539.58	-2341.38	46.41	1197.19	0.00	0.00	0.00	-2481.42	39.68	1547.24	-2461.47	135.11	1545.39	-2998.93	58.84	1528.87	-1168.05	123.76	1578.52	292.41	-339.94	77.18	891.22	-323.49	74.56	281.34
2.49000	-2667.95	158.16	34.46	-2689.38	156.28	24.86	-1504.52	124.92	192.20	-1504.14	118.08	276.89	-2242.47	11.23	26.81	-2310.35	17.33	22.34	-3184.17	-180.42	558.62	-3322.06	-183.94	541.67	-2341.38	46.41	1197.19	0.00	0.00	0.00	-2462.74	38.31	1547.42	-2461.47	135.11	1545.39	-2992.77	59.23	1528.63	-1168.05	123.76	1578.52	292.48	-339.76	77.18	890.84	-323.58	74.42	281.10
2.50000	-2666.86	159.04	32.13	-2677.80	156.30	27.22	-1504.52	124.92	192.20	-1504.14	118.08	276.89	-2237.92	10.62	26.33	-2311.23	17.33	22.25	-3180.88	-180.03	560.29	-3315.93	-183.55	543.72	-2341.38	46.41	1197.19	0.00	0.00	0.00	-2454.98	37.70	1548.12	-2461.47	135.11	1545.39	-2986.59	59.62	1528.39	-1168.05	123.76	1578.52	293.00	-339.39	77.53	891.02	-323.48	74.63	280.53
2.51000	-2665.35	159.93	29.73	-2698.31	156.51	22.22	-1504.52	124.92	192.20	-1504.14	118.08	276.89	-2231.86	10.33	27.77	-2301.83	17.87	24.24	-3177.52	-179.62	561.93	-3309.72	-183.13	545.74	-2341.38	46.41	1197.19	0.00	0.00	0.00	-2455.54	36.02	1548.75	-2461.47	135.11	1545.39	-2980.40	60.00	1528.16	-1168.05	123.76	1578.52	292.94	-339.26	77.44	891.54	-323.25	74.62	280.11
2.52000	-2670.87	161.52	25.87	-2678.03	156.77	24.51	-1504.52	124.92	192.20	-1504.14	118.08	276.89	-2251.08	9.23	23.56	-2306.22	17.05	22.67	-3174.09	-179.18	563.53	-3303.44	-182.70	547.73	-2341.38	46.41	1197.19	0.00	0.00	0.00	-2446.04	34.09	1549.34	-2461.47	135.11	1545.39	-2974.18	60.38	1527.92	-1168.05	123.76	1578.52	292.48	-339.18	77.30	888.72	-323.81	73.36	281.20
2.53000	-2680.90	160.77	22.19	-2671.20	156.56	26.23	-1504.52	124.92	192.20	-1504.14	118.08	276.89	-2255.40	9.25	24.07	-2308.42	16.48	23.09	-3170.58	-178.73	565.09	-3297.09	-182.25	549.68	-2341.38	46.41	1197.19	0.00	0.00	0.00	-2438.24	32.37	1549.26	-2461.47	135.11	1545.39	-2967.95	60.77	1527.69	-1168.05	123.76	1578.52	293.32	-339.04	77.35	889.16	-323.78	73.60	281.19
2.54000	-2684.37	161.89	19.25	-2660.18	156.95	27.44	-1504.52	124.92	192.20	-1504.14	118.08	276.89	-2230.83	8.60	29.40	-2310.89	16.27	22.68	-3167.00	-178.27	566.61	-3290.67	-181.78	551.59	-2341.38	46.41	1197.19	0.00	0.00	0.00	-2431.14	30.68	1549.43	-2461.46	135.11	1545.39	-2961.70	61.14	1527.46	-1168.05	123.76	1578.52	293.47	-339.30	77.42	890.45	-323.37	74.22	281.37
2.55000	-2656.59	163.79	20.54	-2668.10	157.46	26.71	-1504.52	124.92	192.20	-1504.14	118.08	276.89	-2237.54	10.75	27.58	-2296.22	16.53	24.88	-3163.35	-177.78	568.09	-3284.17	-181.30	553.47	-2341.38	46.41	1197.19	0.00	0.00	0.00	-2420.85	30.07	1549.56	-2448.74	132.92	1544.73	-2955.43	61.52	1527.24	-1168.05	123.76	1578.52	293.71	-339.35	77.63	891.05	-323.31	74.59	281.03
2.56000	-2663.68	163.81	17.17	-2645.99	157.52	29.96	-1504.52	124.92	192.20	-1504.14	118.08	276.89	-2228.50	9.36	28.64	-2288.49	17.49	26.41	-3159.62	-177.28	569.53	-3277.60	-180.80	555.31	-2341.38	46.41	1197.19	0.00	0.00	0.00	-2416.48	27.58	1549.83	-2453.46	131.62	1544.92	-2949.14	61.89	1527.01	-1168.05	123.76	1578.52	292.62	-339.45	77.32	890.62	-323.21	74.48	282.34
2.57000	-2660.10	163.85	14.65	-2632.06	157.32	31.91	-1504.52	124.92	192.20	-1504.14	118.08	276.89	-2231.33	9.40	28.34	-2307.08	16.69	23.40	-3155.81	-176.75	570.93	-3270.96	-180.27	557.11	-2341.38	46.41	1197.19	0.00	0.00	0.00	-2421.34	26.38	1549.65	-2446.23	130.46	1545.72	-2942.83	62.27	1526.79	-1168.05	123.76	1578.52	294.00	-339.34	77.71	890.94	-323.25	74.45	281.92
2.58000	-2664.94	165.24	10.06	-2643.62	158.89	29.98	-1504.52	124.92	192.20	-1504.14	118.08	276.89	-2227.54	9.01	28.52	-2300.41	16.73	24.28	-3151.92	-176.21	572.29	-3264.25	-179.73	558.88	-2341.38	46.41	1197.19	0.00	0.00	0.00	-2417.34	24.80	1549.60	-2419.35	130.88	1544.50	-2936.51	62.63	1526.56	-1168.05	123.76	1578.52	293.82	-339.16	77.69	891.37	-323.31	74.58	280.57
2.59000	-2646.72	166.32	11.29	-2608.85	159.88	37.41	-1504.52	124.92	192.20	-1504.14	118.08	276.89	-2262.32	8.34	23.16	-2294.77	16.94	26.28	-3147.96	-175.66	573.61	-3257.46	-179.18	560.60	-2341.38	46.41	1197.19	0.00	0.00	0.00	-2398.04	23.86	1548.89	-2416.94	128.74	1544.76	-2930.17	63.00	1526.34	-1168.05	123.76	1578.52	292.68	-339.28	77.17	891.69	-323.12	74.80	280.49
2.60000	-2624.29	168.21	15.15	-2599.20	160.66	39.92	-1504.52	124.92	192.20	-1504.14	118.08	276.89	-2228.25	8.37	28.96	-2301.55	17.45	25.97	-3143.92	-175.08	574.88	-3250.60	-178.60	562.29	-2341.38	46.41	1197.19	0.00	0.00	0.00	-2397.96	22.08	1548.82	-2414.59	125.75	1545.80	-2923.81	63.37	1526.13	-1168.05	123.76	1578.52	292.55	-339.49	77.03	891.16	-323.00	74.54	280.50
2.61000	-2613.43	169.22	19.79	-2584.37	161.24	44.70	-1504.52	124.92	192.20	-1504.14	118.08	276.89	-2240.12	9.58	26.99	-2297.77	17.76	25.96	-3139.80	-174.49	576.11	-3243.66	-178.01	563.94	-2341.38	46.41	1197.19	0.00	0.00	0.00	-2400.89	20.53	1549.05	-2423.75	124.21	1545.78	-2917.44	63.73	1525.91	-1168.05	123.76	1578.52	293.08	-339.76	77.29	891.16	-323.05	74.47	280.99
2.62000	-2597.48	171.78	24.39	-2573.94	163.35	49.10	-1504.52	124.92	192.20	-1504.14	118.08	276.89	-2215.57	9.35	32.69	-2309.11	16.42	23.65	-3135.60	-173.88	577.30	-3236.65	-177.40	565.55	-2341.38	46.41	1197.19	0.00	0.00	0.00	-2380.27	19.79	1548.51	-2399.89	123.53	1545.14	-2911.05	64.08	1525.70	-1168.05	123.76	1578.52	293.07	-339.61	77.36	891.56	-323.21	74.65	281.74
2.63000	-2573.87	171.95	29.24	-2544.39	163.82	55.50	-1504.52	124.92	192.20	-1504.14	118.08	276.89	-2244.12	8.68	26.81	-2300.90	16.83	25.85	-3131.31	-173.25	578.45	-3229.57	-176.77	567.12	-2341.38	46.41	1197.19	0.00	0.00	0.00	-2384.63	17.82	1548.47	-2401.04	121.62	1544.76	-2904.64	64.44	1525.48	-1168.05	123.76	1578.52	292.32	-339.58	77.27	890.86	-323.36	74.49	281.21
2.64000	-2535.06	174.05	37.31	-2513.83	165.13	60.85	-1504.52	124.92	192.20	-1504.14	118.08	276.89	-2225.97	9.17	31.84	-2289.83	18.02	27.12	-3126.95	-172.60	579.56	-3222.41	-176.13	568.65	-2341.38	46.41	1197.19	0.00	0.00	0.00	-2383.28	17.18	1548.56	-2404.70	121.57	1545.39	-2898.22	64.79	1525.27	-1168.05	123.76	1578.52	292.58	-339.40	77.20	890.90	-323.47	74.50	281.55
2.65000	-2516.73	174.21	40.56	-2492.75	164.82	64.08	-1504.52	124.92	192.20	-1504.14	118.08	276.89	-2223.63	9.07	31.01	-2298.96	16.63	26.55	-3122.50	-171.94	580.62	-3215.18	-175.47	570.14	-2341.38	46.41	1197.19	0.00	0.00	0.00	-2372.59	15.87	1548.16	-2386.92	120.86	1544.00	-2891.78	65.14	1525.07	-1168.05	123.76	1578.52	293.18	-339.26	77.40	890.93	-323.32	74.57	281.35
2.66000	-2495.98	174.24	43.91	-2477.25	164.67	65.98	-1504.52	124.92	192.20	-1504.14	118.08	276.89	-2216.82	9.83	31.82	-2287.18	17.24	28.24	-3117.97	-171.26	581.63	-3207.87	-174.79	571.59	-2341.38	46.41	1197.19	0.00	0.00	0.00	-2367.33	14.35	1548.61	-2376.72	120.16	1543.48	-2885.32	65.49	1524.86	-1168.05	123.76	1578.52	293.74	-339.23	77.63	891.16	-323.24	74.61	281.69
2.67000	-2468.53	174.12	47.11	-2479.13	163.69	64.38	-1504.52	124.92	192.20	-1504.14	118.08	276.89	-2202.29	9.54	34.72	-2298.27	17.64	26.98	-3113.36	-170.56	582.60	-3200.49	-174.09	572.99	-2341.38	46.41	1197.19	0.00	0.00	0.00	-2355.84	13.56	1548.46	-2373.82	119.40	1543.68	-2878.85	65.83	1524.66	-1168.05	123.76	1578.52	293.23	-339.59	77.35	891.25	-323.73	74.42	280.78
2.68000	-2439.08	173.17	49.93	-2424.95	162.41	70.20	-1504.52	124.92	192.20	-1504.14	118.08	276.89	-2229.64	8.76	30.61	-2284.47	18.83	29.41	-3108.66	-169.84	583.53	-3193.03	-173.38	574.36	-2341.38	46.41	1197.19	0.00	0.00	0.00	-2343.89	13.22	1548.27	-2372.00	118.37	1543.96	-2872.36	66.17	1524.46	-1168.05	123.76	1578.52	292.06	-339.60	77.09	891.52	-323.08	74.65	280.92
2.69000	-2420.25	172.07	50.97	-2421.25	162.81	68.14	-1504.52	124.92	192.20	-1504.14	118.08	276.89	-2221.00	9.57	32.25	-2294.80	17.92	27.50	-3103.88	-169.11	584.41	-3185.50	-172.65	575.68	-2341.38	46.41	1197.19	0.00	0.00	0.00	-2347.92	12.49	1547.93	-2365.02	116.87	1543.70	-2865.86	66.50	1524.26	-1168.05	123.76	1578.52	292.53	-339.29	77.22	891.10	-322.99	74.62	281.20
2.70000	-2408.63	171.89	49.31	-2391.45	162.64	69.18	-1504.52	124.92	192.20	-1504.14	118.08	276.89	-2216.98	10.60	33.39	-2288.85	18.67	29.43	-3099.01	-168.36	585.24	-3177.89	-171.90	576.96	-2341.38	46.41	1197.19	0.00	0.00	0.00	-2336.58	11.96	1547.65	-2352.52	115.52	1543.06	-2859.35	66.84	1524.06	-1168.05	123.76	1578.52	293.04	-339.46	77.25	891.27	-322.96	74.67	281.80
2.71000	-2389.45	170.74	48.54	-2375.23	160.98	68.38	-1504.52	124.92	192.20	-1504.14	118.08	276.89	-2222.73	10.26	31.33	-2283.20	18.11	30.39	-3094.05	-167.59	586.03	-3170.21	-171.14	578.19	-2341.38	46.41	1197.19	0.00	0.00	0.00	-2330.63	10.95	1548.17	-2354.29	114.62	1542.86	-2852.82	67.16	1523.87	-1168.05	123.76	1578.52	292.53	-339.40	77.24	891.65	-323.11	74.71	281.37
2.72000	-2377.56	169.82	46.90	-2371.72	159.13	63.28	-1504.52	124.92	192.20	-1504.14	118.08	276.89	-2214.23	9.91	34.43	-2284.67	18.94	30.83	-3089.01	-166.81	586.77	-3162.45	-170.36	579.38	-2341.38	46.41	1197.19	0.00	0.00	0.00	-2332.15	10.12	1548.52	-2359.10	114.52	1543.98	-2846.27	67.49	1523.68	-1168.05	123.76	1578.52	292.49	-339.13	77.36	891.58	-323.27	74.66	281.20
2.73000	-2360.54	168.32	46.12	-2344.53	158.91	63.19	-1504.52	124.92	192.20	-1504.14	118.08	276.89	-2215.69	11.53	35.29	-2287.49	17.89	30.64	-3083.87	-166.01	587.47	-3154.62	-169.56	580.52	-2341.38	46.41	1197.19	0.00	0.00	0.00	-2327.32	9.64	1548.26	-2346.70	114.08	1544.39	-2839.71	67.81	1523.49	-1168.05	123.76	1578.52	292.87	-339.55	77.24	891.92	-323.21	74.70	281.06
2.74000	-2333.63	166.94	47.49	-2327.82	157.44	60.85	-1504.52	124.92	192.20	-1504.14	118.08	276.89	-2218.20	12.37	35.47	-2288.60	19.59	31.32	-3078.65	-165.19	588.11	-3146.71	-168.74	581.62	-2341.38	46.41	1197.19	0.00	0.00	0.00	-2330.43	8.70	1548.37	-2339.53	112.21	1543.60	-2833.14	68.12	1523.31	-1168.05	123.76	1578.52	292.44	-339.47	77.13	891.29	-323.16	74.58	281.29
2.75000	-2300.23	165.45	48.83	-2319.74	156.13	57.02	-1504.52	124.92	192.20	-1504.14	118.08	276.89	-2234.67	11.95	32.35	-2285.19	19.34	31.75	-3073.34	-164.36	588.71	-3138.72	-167.91	582.68	-2341.38	46.41	1197.19	0.00	0.00	0.00	-2315.41	8.52	1548.44	-2321.31	111.66	1542.97	-2826.55	68.43	1523.12	-1168.05	123.76	1578.52	291.64	-339.61	76.99	891.91	-323.23	74.66	280.84
2.76000	-2282.73	163.62	47.13	-2300.80	155.48	54.69	-1504.52	124.92	192.20	-1504.14	118.08	276.89	-2236.26	13.18	31.92	-2289.82	19.95	31.24	-3067.94	-163.51	589.26	-3130.66	-167.06	583.69	-2341.38	46.41	1197.19	0.00	0.00	0.00	-2311.74	7.43	1548.51	-2330.01	111.17	1543.60	-2819.95	68.74	1522.95	-1168.05	123.76	1578.52	292.49	-339.35	77.21	891.65	-323.42	74.45	280.10
2.77000	-2269.14	161.71	44.74	-2293.83	153.78	50.57	-1504.52	124.92	192.20	-1504.14	118.08	276.89	-2213.39	13.25	38.22	-2272.32	19.97	35.34	-3062.44	-162.64	589.76	-3122.52	-166.20	584.65	-2341.38	46.41	1197.19	0.00	0.00	0.00	-2300.95	7.39	1548.22	-2330.24	111.51	1544.03	-2813.33	69.04	1522.77	-1168.05	123.76	1578.52	292.56	-339.59	77.12	891.94	-323.20	74.70	280.58
2.78000	-2249.01	159.59	44.87	-2241.95	150.44	55.34	-1504.52	124.92	192.20	-1504.14	118.08	276.89	-2193.99	13.73	41.66	-2281.25	20.52	34.17	-3056.86	-161.76	590.21	-3114.30	-165.32	585.56	-2341.38	46.41	1197.19	0.00	0.00	0.00	-2295.03	6.41	1548.04	-2311.16	109.77	1542.62	-2806.70	69.34	1522.59	-1168.05	123.76	1578.52	292.58	-339.41	77.30	891.46	-323.24	74.55	280.82
2.79000	-2252.65	157.51	39.59	-2253.82	149.52	49.67	-1504.52	124.92	192.20	-1504.14	118.08	276.89	-2214.71	14.35	38.27	-2291.90	20.97	33.83	-3051.18	-160.86	590.62	-3106.01	-164.42	586.43	-2341.39	46.40	1197.19	0.00	0.00	0.00	-2287.35	6.19	1547.72	-2320.62	109.57	1543.72	-2800.06	69.64	1522.42	-1168.05	123.76	1578.52	292.47	-339.16	77.27	891.13	-323.29	74.43	281.65
2.80000	-2233.14	155.88	40.45	-2234.52	148.03	48.10	-1504.52	124.92	192.20	-1504.14	118.08	276.89	-2220.54	13.77	36.74	-2309.60	20.93	30.78	-3045.41	-159.94	590.97	-3097.64	-163.51	587.25	-2352.65	44.87	1197.55	0.00	0.00	0.00	-2286.14	4.72	1547.48	-2311.43	108.96	1542.51	-2793.40	69.93	1522.25	-1168.05	123.76	1578.52	293.23	-339.70	77.40	891.42	-323.31	74.49	281.41
2.81000	-2231.82	152.68	37.24	-2220.40	146.89	47.65	-1504.52	124.92	192.20	-1504.14	118.08	276.89	-2218.93	15.30	37.44	-2292.00	22.12	33.70	-3039.54	-159.01	591.27	-3089.19	-162.58	588.02	-2337.38	44.67	1197.10	0.00	0.00	0.00	-2286.15	3.68	1546.89	-2322.33	109.57	1542.58	-2786.74	70.21	1522.09	-1168.05	123.76	1578.52	292.45	-339.50	77.09	891.71	-323.16	74.64	280.27
2.82000	-2213.82	150.28	37.48	-2213.82	144.06	44.07	-1504.52	124.92	192.20	-1504.14	118.08	276.89	-2232.92	15.05	34.85	-2287.27	21.81	35.57	-3033.58	-158.06	591.52	-3080.67	-161.63	588.75	-2326.07	43.52	1195.94	0.00	0.00	0.00	-2278.38	3.25	1546.42	-2305.83	108.66	1541.55	-2780.06	70.49	1521.93	-1168.05	123.76	1578.52	292.53	-339.69	77.06	891.41	-323.11	74.77	280.38
2.83000	-2210.17	148.26	35.21	-2206.51	142.86	41.86	-1504.52	124.92	192.20	-1504.14	118.08	276.89	-2222.14	14.20	36.55	-2293.29	22.18	33.43	-3027.52	-157.10	591.72	-3072.07	-160.67	589.42	-2326.35	42.46	1196.55	0.00	0.00	0.00	-2263.93	3.09	1545.77	-2286.37	107.33	1541.51	-2773.36	70.76	1521.77	-1168.05	123.76	1578.52	292.36	-339.53	77.08	891.20	-323.12	74.58	281.26
2.84000	-2193.04	145.00	35.27	-2183.21	140.34	42.86	-1504.52	124.92	192.20	-1504.14	118.08	276.89	-2225.99	13.77	34.51	-2288.12	21.71	33.51	-3021.37	-156.12	591.87	-3063.39	-159.70	590.05	-2327.88	42.41	1196.00	0.00	0.00	0.00	-2273.50	2.01	1546.12	-2280.97	106.30	1541.48	-2766.66	71.03	1521.61	-1168.05	123.76	1578.52	292.31	-339.72	76.98	891.06	-323.26	74.39	281.21
2.85000	-2171.44	142.02	36.40	-2183.78	138.96	39.83	-1504.52	124.92	192.20	-1504.14	118.08	276.89	-2213.51	13.96	36.44	-2278.22	21.45	34.68	-3015.12	-155.12	591.96	-3054.63	-158.70	590.62	-2348.48	41.64	1195.33	0.00	0.00	0.00	-2272.70	1.37	1546.01	-2274.12	106.40	1540.75	-2759.94	71.30	1521.46	-1168.05	123.76	1578.52	292.37	-339.31	77.06	891.53	-323.16	74.55	281.37
2.86000	-2139.60	141.87	38.97	-2164.12	136.51	39.81	-1504.52	124.92	192.20	-1504.14	118.08	276.89	-2223.33	12.69	34.46	-2283.89	20.60	32.73	-3008.77	-154.11	592.01	-3045.79	-157.69	591.14	-2327.08	41.64	1194.66	0.00	0.00	0.00	-2259.26	1.02	1545.68	-2287.44	104.85	1540.80	-2753.21	71.56	1521.31	-1168.05	123.76	1578.52	292.97	-339.28	77.38	891.13	-323.31	74.62	281.26
2.87000	-2144.57	139.06	36.30	-2143.44	134.65	40.91	-1504.52	124.92	192.20	-1504.14	118.08	276.89	-2226.50	12.05	32.85	-2278.94	19.16	33.04	-3002.32	-153.08	592.00	-3036.88	-156.67	591.62	-2306.55	41.26	1194.71	0.00	0.00	0.00	-2254.17	0.99	1545.32	-2274.66	104.04	1540.75	-2746.47	71.81	1521.16	-1168.05	123.76	1578.52	293.06	-339.45	77.42	891.21	-323.63	74.58	281.35
2.88000	-2125.98	136.23	36.32	-2127.48	134.19	42.08	-1504.52	124.92	192.20	-1504.14	118.08	276.89	-2229.84	9.73	31.26	-2302.39	18.82	27.97	-2995.77	-152.03	591.94	-3027.88	-155.63	592.04	-2309.13	40.22	1194.75	0.00	0.00	0.00	-2250.03	-0.09	1544.77	-2276.41	103.61	1541.26	-2739.72	72.06	1521.02	-1168.05	123.76	1578.52	293.21	-339.58	77.33	891.36	-323.25	74.63	280.80
2.89000	-2114.23	134.30	37.37	-2118.56	131.60	40.74	-1504.52	124.92	192.20	-1504.14	118.08	276.89	-2227.70	9.18	30.84	-2285.07	18.81	30.59	-2989.12	-150.97	591.82	-3018.81	-154.57	592.41	-2305.79	39.96	1194.40	0.00	0.00	0.00	-2246.65	-0.39	1544.53	-2280.79	102.86	1540.90	-2732.96	72.30	1520.88	-1168.05	123.76	1578.52	292.80	-340.11	77.07	891.62	-323.11	74.66	280.85
2.90000	-2083.34	132.68	42.61	-2112.06	130.73	40.11	-1504.52	124.92	192.20	-1504.14	118.08	276.89	-2216.77	10.97	34.01	-2298.69	17.73	27.48	-2982.38	-149.90	591.65	-3009.66	-153.50	592.72	-2316.53	39.36	1193.37	0.00	0.00	0.00	-2248.49	-0.86	1545.22	-2274.01	102.32	1540.64	-2726.18	72.54	1520.75	-1168.05	123.76	1578.52	292.42	-339.85	77.00	891.48	-323.55	74.54	281.06
2.91000	-2054.22	132.03	48.48	-2091.86	128.79	43.43	-1504.52	124.92	192.20	-1504.14	118.08	276.89	-2213.68	10.20	32.10	-2292.81	17.57	28.61	-2975.53	-148.81	591.42	-3000.43	-152.41	592.99	-2302.10	39.49	1193.22	0.00	0.00	0.00	-2247.16	-1.41	1544.85	-2258.53	102.08	1540.63	-2719.40	72.77	1520.61	-1168.05	123.76	1578.52	291.87	-339.55	76.86	891.77	-323.33	74.74	281.14
2.92000	-2029.40	130.21	53.81	-2070.44	126.50	46.79	-1504.52	124.92	192.20	-1504.14	118.08	276.89	-2209.00	8.93	33.69	-2305.64	16.53	25.78	-2968.57	-147.70	591.14	-2991.12	-151.31	593.20	-2289.78	38.22	1192.60	0.00	0.00	0.00	-2238.88	-1.30	1544.59	-2255.87	102.04	1540.16	-2712.60	72.99	1520.48	-1168.05	123.76	1578.52	292.79	-339.78	77.11	891.66	-323.35	74.58	281.30
2.93000	-2036.15	126.65	52.83	-2057.74	124.71	48.98	-1504.52	124.92	192.20	-1504.14	118.08	276.89	-2210.38	8.42	33.50	-2302.53	16.71	26.17	-2961.52	-146.58	590.81	-2981.74	-150.19	593.36	-2289.68	40.18	1192.26	0.00	0.00	0.00	-2229.85	-2.03	1544.33	-2265.86	102.09	1540.28	-2705.80	73.21	1520.36	-1168.05	123.76	1578.52	292.83	-339.25	77.34	891.55	-323.14	74.65	280.84
2.94000	-2018.25	124.46	55.62	-2022.82	122.96	55.45	-1504.52	124.92	192.20	-1504.14	118.08	276.89	-2231.02	6.41	28.41	-2284.77	16.68	29.61	-2954.36	-145.44	590.42	-2972.27	-149.06	593.46	-2302.50	38.10	1191.79	0.00	0.00	0.00	-2224.38	-1.67	1544.07	-2254.50	102.52	1539.66	-2698.98	73.42	1520.24	-1168.05	123.76	1578.52	293.29	-339.37	77.46	891.00	-323.19	74.44	281.47
2.95000	-1978.56	121.23	64.38	-2039.19	121.25	54.03	-1504.52	124.92	192.20	-1504.14	118.08	276.89	-2205.99	7.65	33.61	-2302.35	16.07	26.06	-2947.09	-144.29	589.97	-2962.72	-147.91	593.51	-2283.66	39.05	1191.23	0.00	0.00	0.00	-2221.10	-1.47	1544.06	-2247.11	102.79	1539.69	-2692.16	73.63	1520.12	-1168.05	123.76	1578.52	292.80	-339.38	77.52	891.49	-323.40	74.58	280.85
2.96000	-1996.12	118.13	61.62	-2028.05	117.78	55.35	-1504.52	124.92	192.20	-1504.14	118.08	276.89	-2225.67	7.16	29.64	-2278.73	16.11	30.66	-2939.72	-143.13	589.46	-2953.09	-146.74	593.50	-2283.97	38.73	1190.28	0.00	0.00	0.00	-2214.13	-1.78	1543.78	-2225.22	101.36	1539.32	-2685.32	73.83	1520.01	-1168.05	123.76	1578.52	292.81	-339.45	77.34	891.60	-323.30	74.71	281.22
2.97000	-1987.00	124.33	64.44	-2005.50	116.16	60.48	-1504.52	124.92	192.20	-1504.14	118.08	276.89	-2230.23	6.92	30.79	-2287.70	16.13	29.66	-2932.25	-141.94	588.90	-2943.39	-145.56	593.44	-2250.71	38.92	1190.73	0.00	0.00	0.00	-2211.31	-2.34	1543.81	-2234.20	101.22	1539.41	-2678.48	74.02	1519.89	-1168.05	123.76	1578.52	292.73	-339.40	77.28	891.65	-323.07	74.67	281.36
2.98000	-1980.89	128.73	64.45	-1988.07	115.53	61.88	-1504.52	124.92	192.20	-1504.14	118.08	276.89	-2225.77	5.94	29.85	-2298.63	15.60	27.09	-2924.67	-140.75	588.28	-2933.60	-144.37	593.32	-2269.03	38.42	1188.86	0.00	0.00	0.00	-2204.40	-1.96	1543.52	-2237.47	101.28	1539.59	-2671.62	74.21	1519.79	-1168.05	123.76	1578.52	293.15	-339.33	77.39	891.27	-323.31	74.53	280.35
2.99000	-1969.00	126.67	66.90	-1975.30	112.82	65.20	-1504.52	124.92	192.20	-1504.14	118.08	276.89	-2211.88	7.03	33.48	-2283.51	15.64	29.69	-2916.98	-139.53	587.61	-2923.73	-143.16	593.14	-2241.50	39.34	1189.69	0.00	0.00	0.00	-2203.96	-1.67	1543.73	-2246.60	103.01	1539.93	-2664.76	74.39	1519.68	-1168.05	123.76	1578.52	292.09	-339.56	77.21	891.06	-323.27	74.59	280.54
3.00000	-1957.77	125.21	69.76	-1973.87	114.19	68.81	-1504.52	124.92	192.20	-1504.14	118.08	276.89	-2225.65	6.76	29.67	-2285.45	15.81	29.99	-2909.18	-138.31	586.87	-2913.78	-141.93	592.91	-2251.06	37.85	1188.55	0.00	0.00	0.00	-2200.43	-1.78	1543.23	-2232.35	102.82	1539.17	-2657.88	74.57	1519.59	-1168.05	123.76	1578.52	292.19	-339.56	77.14	890.84	-323.28	74.47	281.21
3.01000	-1947.49	123.68	72.80	-1964.66	114.50	70.89	-1504.52	124.92	192.20	-1504.14	118.08	276.89	-2227.88	5.51	29.69	-2289.64	15.21	28.41	-2901.27	-137.07	586.08	-2903.75	-140.70	592.62	-2258.55	38.37	1187.67	0.00	0.00	0.00	-2194.14	-1.61	1542.85	-2227.59	102.26	1538.78	-2651.00	74.73	1519.49	-1168.05	123.76	1578.52	293.39	-339.29	77.47	891.12	-323.27	74.46	281.52
3.02000	-1938.34	123.44	75.75	-1951.13	113.38	75.05	-1504.52	124.92	192.20	-1504.14	118.08	276.89	-2230.20	5.81	30.06	-2293.75	14.76	28.00	-2893.25	-135.81	585.23	-2893.64	-139.44	592.27	-2263.88	37.77	1186.28	0.00	0.00	0.00	-2190.24	-1.36	1542.64	-2227.14	101.95	1538.98	-2644.11	74.89	1519.40	-1168.05	123.76	1578.52	292.87	-339.04	77.49	891.09	-323.34	74.40	281.12
3.03000	-1929.00	122.06	79.13	-1949.37	114.17	76.00	-1504.52	124.92	192.20	-1504.14	118.08	276.89	-2222.37	6.92	29.91	-2312.64	14.96	24.33	-2885.13	-134.54	584.31	-2883.45	-138.17	591.86	-2237.13	39.24	1185.89	0.00	0.00	0.00	-2196.26	-1.44	1542.78	-2224.57	103.12	1538.37	-2637.22	75.05	1519.31	-1168.05	123.76	1578.52	292.79	-339.53	77.35	890.64	-323.16	74.37	281.22
3.04000	-1920.57	121.21	81.77	-1931.05	112.61	80.54	-1504.52	124.92	192.20	-1504.14	118.08	276.89	-2261.39	4.30	22.62	-2306.50	15.50	25.07	-2876.89	-133.25	583.34	-2873.18	-136.89	591.40	-2225.45	38.92	1185.71	0.00	0.00	0.00	-2181.85	-1.07	1542.19	-2217.24	103.76	1537.88	-2630.31	75.19	1519.23	-1168.05	123.76	1578.52	293.47	-339.43	77.45	890.77	-323.32	74.42	281.66
3.05000	-1910.86	119.30	84.48	-1928.35	112.34	81.05	-1504.52	124.92	192.20	-1504.14	118.08	276.89	-2204.14	6.67	33.77	-2293.33	14.18	28.05	-2868.54	-131.95	582.31	-2862.82	-135.59	590.87	-2227.37	39.61	1184.87	0.00	0.00	0.00	-2180.99	-0.44	1542.11	-2204.84	103.29	1537.28	-2623.39	75.33	1519.15	-1168.05	123.76	1578.52	292.81	-339.36	77.38	891.44	-323.27	74.59	281.47
3.06000	-1904.41	119.97	85.41	-1927.26	112.17	81.52	-1504.52	124.92	192.20	-1504.14	118.08	276.89	-2230.64	5.52	28.74	-2307.05	15.44	25.59	-2860.07	-130.64	581.22	-2852.39	-134.28	590.29	-2229.70	38.11	1184.02	0.00	0.00	0.00	-2185.13	-0.19	1541.91	-2201.86	104.33	1536.90	-2616.47	75.46	1519.08	-1168.05	123.76	1578.52	292.97	-339.29	77.43	891.38	-323.33	74.60	281.54
3.07000	-1898.39	120.57	85.93	-1914.20	112.84	82.54	-1504.52	124.92	192.20	-1504.14	118.08	276.89	-2224.63	6.62	30.74	-2303.04	15.52	26.14	-2851.50	-129.31	580.06	-2841.87	-132.95	589.65	-2239.32	39.32	1183.15	0.00	0.00	0.00	-2180.59	0.34	1541.72	-2199.85	105.06	1536.20	-2609.54	75.59	1519.01	-1168.05	123.76	1578.52	292.55	-339.00	77.34	891.54	-323.28	74.67	281.57
3.08000	-1892.04	120.18	86.26	-1909.59	111.89	83.13	-1504.52	124.92	192.20	-1504.14	118.08	276.89	-2225.83	5.53	30.80	-2292.99	14.88	28.51	-2842.80	-127.97	578.85	-2831.27	-131.61	588.94	-2212.00	40.08	1181.84	0.00	0.00	0.00	-2164.66	0.87	1541.12	-2180.49	104.53	1535.62	-2602.61	75.71	1518.94	-1168.05	123.76	1578.52	293.25	-339.18	77.49	890.98	-323.40	74.42	281.63
3.09000	-1884.85	119.37	86.96	-1903.51	111.91	83.05	-1504.52	124.92	192.20	-1504.14	118.08	276.89	-2215.72	6.70	32.69	-2298.85	15.25	27.54	-2834.00	-126.61	577.57	-2820.59	-130.26	588.17	-2221.58	40.88	1180.90	0.00	0.00	0.00	-2161.89	1.55	1540.90	-2179.73	105.25	1535.84	-2595.66	75.81	1518.88	-1168.05	123.76	1578.52	293.20	-339.15	77.59	891.04	-323.11	74.62	281.51
3.10000	-1880.16	120.60	86.13	-1894.63	112.14	83.83	-1504.52	124.92	192.20	-1504.14	118.08	276.89	-2216.84	6.64	32.32	-2307.61	15.67	26.63	-2825.08	-125.24	576.23	-2809.82	-128.89	587.35	-2227.72	40.09	1180.15	0.00	0.00	0.00	-2165.24	2.67	1540.73	-2178.64	106.48	1534.48	-2588.71	75.92	1518.82	-1168.05	123.76	1578.52	293.36	-339.39	77.39	891.16	-323.25	74.48	282.01
3.11000	-1874.37	120.24	86.23	-1899.87	112.89	81.27	-1504.52	124.92	192.20	-1504.14	118.08	276.89	-2239.43	6.38	27.76	-2294.03	15.26	28.87	-2816.04	-123.86	574.83	-2798.97	-127.51	586.46	-2203.04	41.36	1179.89	0.00	0.00	0.00	-2156.60	3.02	1540.49	-2186.99	106.48	1535.21	-2581.75	76.01	1518.77	-1168.05	123.76	1578.52	293.30	-339.47	77.42	891.43	-323.40	74.64	281.59
3.12000	-1868.73	120.22	86.00	-1888.20	113.41	81.85	-1504.52	124.92	192.20	-1504.14	118.08	276.89	-2236.95	6.08	28.37	-2299.90	15.05	27.95	-2806.88	-122.46	573.36	-2788.04	-126.11	585.50	-2206.93	41.97	1179.28	0.00	0.00	0.00	-2153.68	3.80	1540.02	-2186.90	107.73	1535.00	-2574.79	76.10	1518.72	-1168.05	123.76	1578.52	293.15	-339.52	77.36	891.64	-323.07	74.73	280.54
3.13000	-1864.77	121.54	84.84	-1884.45	113.95	80.69	-1504.52	124.92	192.20	-1504.14	118.08	276.89	-2214.94	6.51	33.77	-2286.54	14.67	30.20	-2797.61	-121.04	571.83	-2777.03	-124.70	584.49	-2180.77	42.59	1179.43	0.00	0.00	0.00	-2145.57	5.24	1539.37	-2164.05	108.80	1534.07	-2567.82	76.17	1518.68	-1168.05	123.76	1578.52	292.57	-339.57	77.20	891.47	-323.19	74.60	280.83
3.14000	-1860.54	122.60	84.05	-1885.25	115.89	78.99	-1504.52	124.92	192.20	-1504.14	118.08	276.89	-2213.17	6.90	33.60	-2304.73	14.83	27.43	-2788.21	-119.62	570.24	-2765.93	-123.27	583.41	-2194.28	41.93	1178.37	0.00	0.00	0.00	-2142.59	6.38	1539.46	-2167.56	109.35	1533.57	-2560.84	76.24	1518.64	-1168.05	123.76	1578.52	292.78	-339.53	77.28	891.62	-323.31	74.72	281.47
3.15000	-1855.79	123.33	83.69	-1875.42	116.26	79.63	-1504.52	124.92	192.20	-1504.14	118.08	276.89	-2222.66	6.24	31.02	-2281.15	16.04	31.98	-2778.70	-118.18	568.58	-2754.76	-121.83	582.27	-2176.11	42.18	1177.08	0.00	0.00	0.00	-2137.50	6.84	1539.11	-2161.24	110.99	1533.37	-2553.86	76.30	1518.60	-1168.05	123.76	1578.52	293.52	-339.28	77.61	891.62	-323.16	74.71	281.40
3.16000	-1854.66	127.34	81.76	-1865.10	117.97	79.74	-1504.52	124.92	192.20	-1504.14	118.08	276.89	-2217.52	5.22	32.11	-2293.04	15.30	30.19	-2769.07	-116.72	566.86	-2743.49	-120.38	581.06	-2191.77	41.88	1176.11	0.00	0.00	0.00	-2132.71	8.01	1538.75	-2165.62	111.85	1532.89	-2546.87	76.36	1518.57	-1168.05	123.76	1578.52	292.74	-339.09	77.36	891.56	-323.15	74.67	281.43
3.17000	-1849.60	127.43	81.83	-1863.75	118.73	78.65	-1504.52	124.92	192.20	-1504.14	118.08	276.89	-2217.99	6.64	33.26	-2294.67	14.44	29.20	-2759.32	-115.26	565.07	-2732.15	-118.91	579.79	-2173.77	43.80	1175.29	0.00	0.00	0.00	-2126.69	9.46	1538.04	-2169.62	112.54	1532.98	-2539.87	76.40	1518.55	-1168.05	123.76	1578.52	292.92	-339.48	77.41	891.46	-323.15	74.53	281.37
3.18000	-1846.74	129.70	80.68	-1861.98	119.31	78.06	-1504.52	124.92	192.20	-1504.14	118.08	276.89	-2216.89	7.66	34.12	-2296.06	14.82	28.93	-2749.44	-113.78	563.22	-2720.72	-117.43	578.45	-2165.31	44.92	1174.25	0.00	0.00	0.00	-2122.82	10.08	1537.50	-2161.14	113.87	1530.67	-2532.87	76.44	1518.53	-1168.05	123.76	1578.52	292.89	-339.37	77.45	891.63	-323.44	74.43	280.97
3.19000	-1843.19	130.70	79.69	-1858.42	122.39	76.80	-1504.52	124.92	192.20	-1504.14	118.08	276.89	-2211.13	6.12	35.47	-2304.23	14.43	27.36	-2739.45	-112.28	561.30	-2709.20	-115.94	577.05	-2181.26	45.77	1175.04	0.00	0.00	0.00	-2114.11	11.93	1537.22	-2150.45	115.44	1530.57	-2525.87	76.46	1518.51	-1168.05	123.76	1578.52	293.26	-339.18	77.47	891.23	-323.58	74.43	280.33
3.20000	-1840.69	133.19	77.97	-1860.45	124.19	73.69	-1504.52	124.92	192.20	-1504.14	118.08	276.89	-2237.43	5.66	30.56	-2274.86	16.54	32.98	-2729.33	-110.77	559.31	-2697.60	-114.43	575.58	-2161.95	45.75	1173.84	0.00	0.00	0.00	-2111.21	12.65	1536.79	-2143.94	116.63	1530.68	-2518.86	76.48	1518.50	-1168.05	123.76	1578.52	293.38	-339.50	77.41	891.35	-323.36	74.57	280.92
3.21000	-1838.69	135.36	75.98	-1861.66	125.51	71.44	-1504.52	124.92	192.20	-1504.14	118.08	276.89	-2212.51	6.12	34.67	-2293.70	15.26	29.13	-2719.08	-109.25	557.26	-2685.92	-112.91	574.04	-2163.59	45.36	1172.91	0.00	0.00	0.00	-2109.98	14.30	1536.45	-2133.69	116.69	1529.97	-2511.84	76.49	1518.50	-1168.05	123.76	1578.52	293.17	-339.25	77.46	891.54	-323.27	74.51	281.44
3.22000	-1835.86	136.75	73.85	-1854.13	127.00	70.47	-1504.52	124.92	192.20	-1504.14	118.08	276.89	-2247.51	4.62	27.31	-2286.79	14.84	30.59	-2708.72	-107.72	555.14	-2674.16	-111.37	572.44	-2163.61	46.92	1172.87	0.00	0.00	0.00	-2102.79	15.72	1535.96	-2120.45	117.99	1529.46	-2504.83	76.49	1518.50	-1168.05	123.76	1578.52	292.70	-339.37	77.28	891.63	-323.12	74.67	281.57
3.23000	-1834.10	138.24	71.00	-1849.54	128.89	68.39	-1504.52	124.92	192.20	-1504.14	118.08	276.89	-2254.38	5.20	27.03	-2299.03	14.27	28.99	-2698.22	-106.17	552.95	-2662.30	-109.82	570.77	-2133.54	48.04	1173.01	0.00	0.00	0.00	-2098.59	16.82	1536.13	-2113.20	120.82	1528.31	-2497.80	76.49	1518.50	-1168.05	123.76	1578.52	292.91	-339.61	77.27	891.62	-323.08	74.64	281.64
3.24000	-1832.39	139.12	67.33	-1848.84	129.05	65.06	-1504.52	124.92	192.20	-1504.14	118.08	276.89	-2232.48	4.51	31.85	-2282.35	15.01	32.03	-2687.60	-104.61	550.70	-2650.37	-108.26	569.03	-2138.50	49.63	1172.68	0.00	0.00	0.00	-2093.93	18.55	1535.89	-2114.64	122.61	1528.05	-2490.77	76.47	1518.51	-1168.05	123.76	1578.52	292.51	-339.61	77.15	891.53	-323.46	74.52	281.29
3.25000	-1832.51	140.98	62.25	-1844.73	130.38	61.33	-1504.52	124.92	192.20	-1504.14	118.08	276.89	-2216.11	5.78	34.33	-2294.76	13.97	29.76	-2676.86	-103.04	548.37	-2638.35	-106.69	567.22	-2125.96	50.03	1172.19	0.00	0.00	0.00	-2092.22	19.47	1535.56	-2122.07	124.84	1528.30	-2483.74	76.44	1518.52	-1168.05	123.76	1578.52	293.20	-339.30	77.40	891.33	-323.48	74.52	281.41
3.26000	-1829.46	139.07	57.70	-1850.54	129.44	55.09	-1504.52	124.92	192.20	-1504.14	118.08	276.89	-2218.59	5.23	34.52	-2288.37	13.89	30.74	-2665.98	-101.45	545.98	-2626.24	-105.10	565.35	-2125.35	50.17	1172.93	0.00	0.00	0.00	-2082.98	20.96	1535.43	-2117.77	126.31	1527.40	-2476.71	76.41	1518.54	-1168.05	123.76	1578.52	293.55	-339.27	77.58	891.62	-323.35	74.62	281.91
3.27000	-1826.64	137.52	51.17	-1851.02	129.88	50.51	-1504.52	124.92	192.20	-1504.14	118.08	276.89	-2242.92	5.08	29.61	-2283.23	14.02	32.03	-2654.98	-99.85	543.52	-2614.05	-103.50	563.40	-2130.62	52.17	1173.00	0.00	0.00	0.00	-2065.86	23.10	1535.28	-2092.81	127.64	1527.57	-2469.67	76.36	1518.57	-1168.05	123.76	1578.52	292.76	-339.17	77.42	891.35	-323.52	74.55	281.29
3.28000	-1823.10	134.33	44.25	-1846.20	125.12	45.73	-1504.52	124.92	192.20	-1504.14	118.08	276.89	-2221.00	6.08	33.30	-2290.54	14.62	30.58	-2643.85	-98.24	540.99	-2601.77	-101.89	561.38	-2108.93	53.25	1172.36	0.00	0.00	0.00	-2073.77	24.47	1535.76	-2090.74	129.99	1527.20	-2462.63	76.31	1518.60	-1168.05	123.76	1578.52	293.49	-339.31	77.47	891.01	-323.26	74.43	281.25
3.29000	-1821.33	131.80	37.68	-1844.61	123.40	40.04	-1504.52	124.92	192.20	-1504.14	118.08	276.89	-2240.83	5.48	30.77	-2296.36	13.00	29.87	-2632.59	-96.62	538.38	-2589.41	-100.26	559.30	-2116.20	54.46	1173.38	0.00	0.00	0.00	-2063.88	26.34	1535.79	-2066.37	130.98	1526.77	-2455.58	76.24	1518.63	-1168.05	123.76	1578.52	293.20	-339.63	77.23	891.44	-323.13	74.67	282.07
3.30000	-1820.34	130.14	31.79	-1843.91	122.53	34.02	-1504.52	124.92	192.20	-1504.14	118.08	276.89	-2237.40	5.58	33.31	-2281.73	12.35	31.91	-2621.20	-94.98	535.71	-2576.96	-98.62	557.14	-2120.45	55.58	1174.20	0.00	0.00	0.00	-2058.08	28.41	1536.52	-2068.34	132.43	1527.60	-2448.53	76.17	1518.67	-1168.05	123.76	1578.52	292.40	-339.33	77.19	891.67	-323.19	74.64	280.94
3.31000	-1818.73	128.62	28.52	-1840.30	119.29	32.16	-1504.52	124.92	192.20	-1504.14	118.08	276.89	-2226.92	4.46	33.64	-2293.95	11.59	29.92	-2609.67	-93.33	532.97	-2564.42	-96.97	554.91	-2102.44	57.07	1175.17	0.00	0.00	0.00	-2055.90	30.13	1536.77	-2075.26	134.58	1528.37	-2441.48	76.08	1518.72	-1168.05	123.76	1578.52	293.17	-339.01	77.47	891.83	-323.15	74.59	280.48
3.32000	-1819.10	129.45	27.14	-1840.88	120.17	30.82	-1504.52	124.92	192.20	-1504.14	118.08	276.89	-2235.51	4.13	32.24	-2302.79	11.49	28.37	-2598.02	-91.67	530.15	-2551.80	-95.31	552.61	-2084.45	58.46	1176.48	0.00	0.00	0.00	-2052.06	31.83	1537.63	-2062.59	136.04	1528.94	-2434.43	75.99	1518.77	-1168.05	123.76	1578.52	292.83	-339.05	77.44	891.44	-323.48	74.47	280.80
3.33000	-1818.54	128.81	26.38	-1841.86	121.25	29.47	-1504.52	124.92	192.20	-1504.14	118.08	276.89	-2200.81	4.09	37.82	-2303.99	11.11	28.81	-2586.23	-89.99	527.26	-2539.09	-93.63	550.24	-2100.94	61.71	1177.40	0.00	0.00	0.00	-2041.69	33.85	1538.18	-2061.98	137.69	1529.30	-2427.37	75.89	1518.83	-1168.05	123.76	1578.52	292.54	-339.25	77.23	890.90	-323.33	74.43	281.75
3.34000	-1818.76	129.26	25.47	-1841.15	120.87	28.64	-1504.52	124.92	192.20	-1504.14	118.08	276.89	-2272.65	2.77	25.69	-2281.82	11.01	33.91	-2574.31	-88.31	524.31	-2526.30	-91.94	547.80	-2083.16	63.01	1180.12	0.00	0.00	0.00	-2032.82	36.60	1539.14	-2046.17	139.33	1530.45	-2420.31	75.77	1518.89	-1168.05	123.76	1578.52	293.22	-339.54	77.35	891.24	-323.38	74.44	281.63
3.35000	-1817.08	127.29	25.75	-1840.80	120.89	28.02	-1504.52	124.92	192.20	-1504.14	118.08	276.89	-2234.88	2.42	33.73	-2277.24	10.20	36.19	-2562.26	-86.61	521.27	-2513.42	-90.24	545.28	-2057.29	65.24	1182.56	0.00	0.00	0.00	-2030.09	38.52	1540.65	-2044.72	141.89	1531.50	-2413.25	75.65	1518.96	-1168.05	123.76	1578.52	293.32	-339.47	77.47	891.07	-323.25	74.44	281.39
3.36000	-1818.56	128.85	24.02	-1839.03	119.38	28.39	-1504.52	124.92	192.20	-1504.14	118.08	276.89	-2250.62	2.91	30.72	-2267.73	10.20	41.02	-2550.07	-84.90	518.17	-2500.45	-88.52	542.69	-2045.73	67.56	1184.06	0.00	0.00	0.00	-2020.36	40.10	1541.61	-2043.98	143.26	1532.30	-2406.19	75.51	1519.03	-1168.05	123.76	1578.52	292.22	-339.52	77.08	891.19	-323.36	74.54	281.12
3.37000	-1817.12	127.64	23.93	-1840.62	121.44	26.71	-1504.52	124.92	192.20	-1504.14	118.08	276.89	-2250.97	2.09	31.13	-2240.09	9.92	49.10	-2537.74	-83.17	514.99	-2487.39	-86.79	540.02	-2049.28	68.79	1186.26	0.00	0.00	0.00	-2011.92	41.73	1542.70	-2035.15	144.75	1534.18	-2399.13	75.37	1519.11	-1168.05	123.76	1578.52	292.63	-339.31	77.11	890.96	-323.45	74.48	281.62
3.38000	-1817.73	128.40	23.07	-1838.73	119.63	27.25	-1504.52	124.92	192.20	-1504.14	118.08	276.89	-2243.28	2.74	32.79	-2221.58	9.63	54.98	-2525.28	-81.44	511.74	-2474.25	-85.05	537.28	-2044.76	71.53	1188.61	0.00	0.00	0.00	-2011.11	43.28	1543.76	-2033.23	147.18	1535.04	-2392.06	75.21	1519.20	-1168.05	123.76	1578.52	293.08	-339.34	77.45	891.27	-323.40	74.48	281.34
3.39000	-1816.01	126.87	23.21	-1838.86	120.03	26.73	-1504.52	124.92	192.20	-1504.14	118.08	276.89	-2210.40	2.19	39.14	-2212.18	9.45	57.14	-2512.68	-79.69	508.41	-2461.02	-83.30	534.47	-2036.97	73.90	1189.09	0.00	0.00	0.00	-2005.10	44.66	1544.77	-2029.71	148.10	1536.14	-2385.00	75.05	1519.29	-1168.05	123.76	1578.52	293.42	-339.30	77.55	891.17	-323.49	74.35	281.74
3.40000	-1815.74	127.01	22.69	-1839.96	121.31	25.86	-1504.52	124.92	192.20	-1504.14	118.08	276.89	-2212.84	1.90	38.93	-2210.10	9.27	56.51	-2499.94	-77.93	505.01	-2447.70	-81.54	531.58	-2029.15	75.16	1191.82	0.00	0.00	0.00	-1997.35	46.55	1545.53	-2014.49	148.49	1539.09	-2377.93	74.87	1519.39	-1168.05	123.76	1578.52	292.51	-339.38	77.18	891.07	-323.36	74.47	281.49
3.41000	-1816.24	127.61	21.92	-1837.65	118.88	26.50	-1504.52	124.92	192.20	-1504.14	118.08	276.89	-2248.30	0.52	30.97	-2213.56	8.98	54.01	-2487.07	-76.16	501.54	-2434.30	-79.76	528.61	-2028.07	76.98	1192.87	0.00	0.00	0.00	-1989.75	47.41	1546.27	-2003.45	150.94	1540.28	-2370.86	74.68	1519.49	-1168.05	123.76	1578.52	292.78	-339.57	77.37	891.09	-323.51	74.49	281.98
3.42000	-1816.24	127.89	21.52	-1838.55	120.04	25.58	-1504.52	124.92	192.20	-1504.14	118.08	276.89	-2240.83	0.57	31.46	-2220.77	8.49	50.56	-2474.05	-74.38	497.98	-2420.80	-77.98	525.57	-2031.28	78.39	1194.09	0.00	0.00	0.00	-1983.28	49.28	1547.02	-1994.64	152.53	1541.18	-2363.80	74.48	1519.60	-1168.05	123.76	1578.52	292.48	-339.25	77.36	891.09	-323.22	74.57	281.06
3.43000	-1816.24	127.94	21.08	-1837.69	119.13	26.02	-1504.52	124.92	192.20	-1504.14	118.08	276.89	-2237.21	-0.82	29.96	-2229.96	7.68	47.08	-2460.90	-72.58	494.36	-2407.22	-76.18	522.45	-2019.09	81.01	1194.77	0.00	0.00	0.00	-1981.18	50.79	1547.83	-1991.10	153.49	1542.00	-2356.73	74.27	1519.71	-1168.05	123.76	1578.52	292.81	-339.36	77.31	891.27	-323.04	74.71	280.74
3.44000	-1815.27	127.26	21.37	-1837.88	119.60	25.52	-1504.52	124.92	192.20	-1504.14	118.08	276.89	-2215.87	-1.53	34.20	-2235.34	6.66	44.97	-2447.60	-70.78	490.65	-2393.55	-74.36	519.25	-2008.42	82.59	1195.86	0.00	0.00	0.00	-1977.03	51.94	1548.14	-1990.55	154.90	1542.97	-2349.66	74.05	1519.83	-1168.05	123.76	1578.52	293.88	-339.10	77.79	891.15	-323.35	74.59	281.46
3.45000	-1814.70	126.60	21.42	-1837.66	119.40	25.48	-1504.52	124.92	192.20	-1504.14	118.08	276.89	-2211.65	-1.46	31.74	-2251.47	6.23	41.12	-2434.16	-68.96	486.87	-2379.79	-72.54	515.98	-2010.52	83.99	1194.79	0.00	0.00	0.00	-1970.12	52.61	1548.65	-1986.87	157.02	1543.89	-2342.59	73.82	1519.96	-1168.05	123.76	1578.52	292.86	-339.46	77.36	891.60	-323.40	74.60	280.90
3.46000	-1815.87	127.92	20.57	-1837.64	119.40	25.53	-1504.52	124.92	192.20	-1504.14	118.08	276.89	-2225.92	-2.89	26.29	-2246.14	5.65	40.75	-2420.58	-67.13	483.02	-2365.94	-70.70	512.63	-1999.97	85.33	1195.46	0.00	0.00	0.00	-1968.64	54.61	1548.91	-1977.31	157.85	1544.04	-2335.52	73.58	1520.09	-1168.05	123.76	1578.52	293.42	-339.56	77.35	891.54	-323.39	74.58	281.87
3.47000	-1814.82	126.99	20.94	-1836.57	118.41	25.89	-1504.52	124.92	192.20	-1504.14	118.08	276.89	-2193.58	-2.66	29.10	-2224.92	4.18	43.51	-2406.86	-65.29	479.08	-2352.01	-68.86	509.20	-2003.27	86.09	1195.54	0.00	0.00	0.00	-1960.99	55.56	1549.91	-1968.92	158.40	1544.25	-2328.45	73.32	1520.23	-1168.05	123.76	1578.52	293.83	-339.25	77.66	891.38	-323.32	74.64	281.42
3.48000	-1814.52	126.53	21.20	-1836.09	117.97	26.12	-1504.52	124.92	192.20	-1504.14	118.08	276.89	-2189.39	-4.74	27.23	-2206.10	1.90	46.59	-2392.99	-63.44	475.07	-2337.98	-67.00	505.69	-1994.29	87.19	1195.62	0.00	0.00	0.00	-1959.13	56.45	1550.38	-1966.82	158.83	1544.94	-2321.39	73.05	1520.38	-1168.05	123.76	1578.52	292.88	-339.42	77.42	891.48	-323.18	74.64	281.01
3.49000	-1814.64	126.65	21.01	-1836.17	117.97	26.14	-1504.52	124.92	192.20	-1504.14	118.08	276.89	-2193.26	-6.87	23.61	-2200.33	0.37	48.82	-2378.98	-61.58	470.98	-2323.87	-65.13	502.10	-1999.71	87.84	1195.72	0.00	0.00	0.00	-1946.31	57.48	1550.36	-1960.47	160.33	1545.42	-2314.32	72.78	1520.53	-1168.05	123.76	1578.52	292.60	-339.62	77.17	891.13	-323.51	74.45	280.98
3.50000	-1814.35	126.51	21.24	-1836.79	118.67	25.56	-1504.52	124.92	192.20	-1504.14	118.08	276.89	-2185.33	-9.72	28.09	-2186.56	-1.50	54.97	-2364.83	-59.71	466.81	-2309.66	-63.25	498.43	-1991.10	89.51	1196.04	0.00	0.00	0.00	-1935.73	58.54	1550.28	-1952.15	161.68	1545.94	-2307.26	72.49	1520.69	-1168.05	123.76	1578.52	292.39	-339.72	77.11	891.20	-323.30	74.55	281.31
3.51000	-1814.68	126.67	21.16	-1836.57	118.25	25.87	-1504.52	124.92	192.20	-1504.14	118.08	276.89	-2180.69	-11.50	33.19	-2194.64	-3.68	58.26	-2350.53	-57.82	462.56	-2295.37	-61.35	494.68	-1973.69	90.25	1196.66	0.00	0.00	0.00	-1937.35	58.58	1551.06	-1957.20	162.48	1546.61	-2300.19	72.18	1520.85	-1168.05	123.76	1578.52	293.36	-339.39	77.43	891.53	-323.32	74.60	280.82
3.52000	-1814.20	126.16	21.31	-1836.36	117.96	26.10	-1504.52	124.92	192.20	-1504.14	118.08	276.89	-2173.11	-13.99	40.07	-2190.53	-5.71	64.45	-2336.08	-55.93	458.23	-2280.98	-59.45	490.84	-1978.74	90.47	1197.02	0.00	0.00	0.00	-1927.34	60.09	1551.46	-1945.61	162.98	1546.46	-2293.13	71.87	1521.02	-1168.05	123.76	1578.52	292.89	-339.34	77.36	891.28	-323.16	74.61	281.59
3.53000	-1813.96	126.13	21.33	-1837.24	118.87	25.53	-1504.52	124.92	192.20	-1504.14	118.08	276.89	-2175.36	-15.79	47.07	-2185.09	-7.24	71.95	-2321.48	-54.02	453.82	-2266.51	-57.53	486.93	-1991.09	90.47	1197.52	0.00	0.00	0.00	-1926.76	61.17	1552.12	-1941.24	162.90	1546.79	-2286.07	71.54	1521.20	-1168.05	123.76	1578.52	293.42	-339.54	77.33	891.18	-323.00	74.63	281.47
3.54000	-1814.61	126.66	21.06	-1836.13	117.43	26.32	-1504.52	124.92	192.20	-1504.14	118.08	276.89	-2182.46	-17.34	52.81	-2170.90	-8.53	81.39	-2306.74	-52.10	449.33	-2251.95	-55.61	482.94	-1955.05	91.12	1198.43	0.00	0.00	0.00	-1926.84	61.14	1552.46	-1939.79	164.01	1547.58	-2279.01	71.21	1521.38	-1168.05	123.76	1578.52	293.27	-339.15	77.47	891.78	-323.17	74.70	281.71
3.55000	-1814.29	126.22	21.18	-1836.47	117.60	26.22	-1504.52	124.92	192.20	-1504.14	118.08	276.89	-2158.55	-17.30	64.46	-2167.10	-8.84	89.13	-2291.84	-50.18	444.76	-2237.29	-53.67	478.86	-1956.15	91.22	1198.55	0.00	0.00	0.00	-1922.13	61.17	1555.63	-1931.20	164.71	1549.76	-2271.95	70.86	1521.57	-1168.05	123.76	1578.52	292.67	-339.39	77.16	890.87	-323.49	74.45	282.26
3.56000	-1813.15	124.91	21.93	-1836.45	117.72	26.07	-1504.52	124.92	192.20	-1504.14	118.08	276.89	-2145.81	-17.13	73.50	-2145.97	-9.30	99.96	-2276.80	-48.24	440.11	-2222.55	-51.72	474.70	-1956.50	93.23	1200.83	0.00	0.00	0.00	-1917.16	61.57	1556.45	-1925.90	165.59	1550.49	-2264.90	70.49	1521.77	-1168.05	123.76	1578.52	292.49	-339.36	77.27	891.16	-323.16	74.59	281.67
3.57000	-1812.95	124.80	22.09	-1835.65	116.58	26.64	-1504.52	124.92	192.20	-1504.14	118.08	276.89	-2129.88	-17.92	83.34	-2129.56	-9.28	109.64	-2261.60	-46.29	435.38	-2207.71	-49.76	470.46	-1952.23	94.36	1201.61	0.00	0.00	0.00	-1914.87	61.50	1556.66	-1920.63	164.77	1550.38	-2257.85	70.12	1521.97	-1168.05	123.76	1578.52	293.15	-339.59	77.29	891.45	-323.29	74.58	281.29
3.58000	-1813.94	125.58	21.62	-1835.94	117.18	26.26	-1504.52	124.92	192.20	-1504.14	118.08	276.89	-2102.76	-17.82	94.90	-2108.96	-8.16	120.32	-2246.26	-44.33	430.56	-2192.79	-47.79	466.13	-1944.83	95.03	1202.39	0.00	0.00	0.00	-1909.39	61.89	1556.70	-1916.31	164.94	1550.71	-2250.80	69.73	1522.18	-1168.05	123.76	1578.52	292.82	-339.43	77.20	891.28	-323.29	74.47	282.20
3.59000	-1813.86	125.56	21.47	-1835.32	116.33	26.82	-1504.52	124.92	192.20	-1504.14	118.08	276.89	-2081.41	-17.09	105.23	-2096.22	-7.77	129.28	-2230.76	-42.36	425.67	-2177.77	-45.81	461.72	-1947.91	95.29	1202.82	0.00	0.00	0.00	-1907.63	62.18	1557.04	-1912.04	165.73	1551.02	-2243.75	69.33	1522.40	-1168.05	123.76	1578.52	292.80	-339.19	77.28	890.94	-323.46	74.40	281.47
3.60000	-1813.90	125.35	21.60	-1836.33	117.06	26.46	-1504.52	124.92	192.20	-1504.14	118.08	276.89	-2056.39	-15.98	116.51	-2073.91	-6.82	139.95	-2215.11	-40.38	420.69	-2162.66	-43.82	457.23	-1941.82	96.24	1203.53	0.00	0.00	0.00	-1903.76	62.39	1557.21	-1907.07	165.21	1551.30	-2236.71	68.92	1522.63	-1168.05	123.76	1578.52	292.97	-339.10	77.48	891.20	-323.28	74.40	280.44
3.61000	-1814.10	125.63	21.59	-1837.12	117.93	25.95	-1504.52	124.92	192.20	-1504.14	118.08	276.89	-2045.57	-14.97	125.44	-2059.94	-6.24	148.42	-2199.31	-38.39	415.62	-2147.46	-41.81	452.65	-1942.05	96.30	1203.33	0.00	0.00	0.00	-1900.01	62.51	1557.45	-1903.43	165.83	1551.70	-2229.67	68.49	1522.86	-1168.05	123.76	1578.52	293.06	-339.04	77.53	891.35	-323.35	74.49	280.82
3.62000	-1813.59	124.84	22.00	-1836.52	116.86	26.62	-1504.52	124.92	192.20	-1504.14	118.08	276.89	-2021.55	-14.57	136.04	-2032.44	-3.74	159.25	-2183.35	-36.39	410.48	-2132.17	-39.80	447.98	-1940.57	97.41	1203.96	0.00	0.00	0.00	-1894.17	62.39	1557.62	-1898.90	165.56	1551.90	-2222.63	68.05	1523.09	-1168.05	123.76	1578.52	293.34	-339.25	77.43	891.14	-323.21	74.42	281.03
3.63000	-1814.51	125.64	21.62	-1836.69	117.32	26.14	-1504.52	124.92	192.20	-1504.14	118.08	276.89	-2009.32	-12.00	144.32	-2012.83	-2.31	168.50	-2167.24	-34.37	405.25	-2116.79	-37.77	443.23	-1933.30	97.04	1204.21	0.00	0.00	0.00	-1891.06	62.75	1557.88	-1895.86	166.83	1552.37	-2215.60	67.60	1523.34	-1168.05	123.76	1578.52	292.95	-339.52	77.40	890.79	-323.54	74.30	280.73
3.64000	-1814.55	125.82	21.46	-1836.58	116.96	26.50	-1504.52	124.92	192.20	-1504.14	118.08	276.89	-1987.60	-10.33	154.21	-2000.52	-0.80	176.64	-2150.97	-32.35	399.93	-2101.31	-35.74	438.39	-1930.49	98.30	1204.44	0.00	0.00	0.00	-1885.43	62.49	1557.87	-1892.48	166.77	1552.84	-2208.57	67.14	1523.59	-1168.05	123.76	1578.52	292.80	-339.82	77.22	890.93	-323.38	74.39	281.63
3.65000	-1814.55	126.01	21.29	-1835.96	116.30	26.77	-1504.52	124.92	192.20	-1504.14	118.08	276.89	-1961.97	-7.33	164.55	-1982.11	1.31	185.37	-2134.55	-30.32	394.53	-2085.75	-33.69	433.47	-1928.02	98.69	1204.71	0.00	0.00	0.00	-1882.94	62.45	1558.09	-1888.83	167.39	1553.25	-2201.54	66.66	1523.85	-1168.05	123.76	1578.52	291.90	-340.02	76.94	890.54	-323.29	74.30	281.10
3.66000	-1814.11	125.52	21.49	-1837.29	117.87	25.92	-1504.52	124.92	192.20	-1504.14	118.08	276.89	-1963.58	-4.88	169.23	-1974.43	2.22	191.70	-2117.97	-28.28	389.05	-2070.09	-31.64	428.45	-1922.61	99.14	1205.00	0.00	0.00	0.00	-1879.06	62.73	1558.27	-1884.26	166.63	1553.52	-2194.52	66.17	1524.11	-1168.05	123.76	1578.52	292.20	-339.73	77.18	891.04	-323.19	74.34	280.69
3.67000	-1813.84	125.46	21.53	-1836.87	117.35	26.19	-1504.52	124.92	192.20	-1504.14	118.08	276.89	-1931.89	-2.44	179.56	-1952.55	3.96	199.48	-2101.23	-26.23	383.47	-2054.33	-29.57	423.35	-1916.87	99.11	1205.19	0.00	0.00	0.00	-1876.22	62.72	1558.37	-1879.66	165.55	1553.70	-2187.51	65.66	1524.39	-1168.05	123.76	1578.52	292.17	-339.57	77.23	890.87	-323.35	74.24	281.64
3.68000	-1815.02	126.92	20.84	-1835.53	115.90	27.03	-1504.52	124.92	192.20	-1504.14	118.08	276.89	-1911.77	1.09	187.18	-1942.84	5.94	204.21	-2084.33	-24.17	377.82	-2038.49	-27.50	418.16	-1915.43	99.98	1205.38	0.00	0.00	0.00	-1873.80	62.53	1558.52	-1876.80	166.90	1553.89	-2180.50	65.14	1524.66	-1168.05	123.76	1578.52	292.44	-339.38	77.22	891.06	-323.68	74.34	281.48
3.69000	-1814.52	126.28	21.17	-1836.41	116.88	26.37	-1504.52	124.92	192.20	-1504.14	118.08	276.89	-1898.19	3.50	193.34	-1923.95	7.43	210.29	-2067.28	-22.10	372.07	-2022.55	-25.41	412.89	-1915.42	100.62	1205.32	0.00	0.00	0.00	-1871.36	62.43	1558.59	-1872.98	166.81	1554.18	-2173.49	64.61	1524.95	-1168.05	123.76	1578.52	292.47	-340.25	76.86	891.40	-323.24	74.59	280.83
3.70000	-1813.88	125.48	21.56	-1836.22	116.61	26.45	-1504.52	124.92	192.20	-1504.14	118.08	276.89	-1877.91	5.51	200.09	-1906.87	9.61	215.66	-2050.06	-20.02	366.24	-2006.52	-23.31	407.52	-1907.29	100.72	1205.66	0.00	0.00	0.00	-1867.78	62.45	1558.62	-1869.77	167.51	1554.42	-2166.49	64.06	1525.25	-1168.05	123.76	1578.52	292.41	-340.60	76.58	891.32	-323.38	74.41	280.97
3.71000	-1813.65	124.95	21.84	-1837.10	117.33	26.09	-1504.52	124.92	192.20	-1504.14	118.08	276.89	-1853.71	8.20	206.71	-1879.97	13.12	221.98	-2032.68	-17.93	360.32	-1990.40	-21.21	402.06	-1903.60	101.20	1205.70	0.00	0.00	0.00	-1865.70	62.47	1558.66	-1865.88	167.24	1554.47	-2159.49	63.50	1525.55	-1168.05	123.76	1578.52	293.20	-339.65	77.25	891.11	-323.37	74.30	280.96
3.72000	-1813.43	124.75	21.88	-1836.70	116.40	26.46	-1504.52	124.92	192.20	-1504.14	118.08	276.89	-1840.03	9.86	209.82	-1865.90	16.46	225.23	-2015.15	-15.83	354.32	-1974.18	-19.09	396.52	-1907.05	101.80	1205.75	0.00	0.00	0.00	-1859.80	62.59	1558.40	-1862.34	167.94	1554.48	-2152.50	62.93	1525.86	-1168.05	123.76	1578.52	292.67	-339.48	77.29	890.74	-323.41	74.27	279.72
3.73000	-1813.54	124.73	21.94	-1835.85	115.29	27.04	-1504.52	124.92	192.20	-1504.14	118.08	276.89	-1821.35	12.25	214.27	-1848.31	20.26	229.21	-1997.44	-13.72	348.22	-1957.87	-16.96	390.88	-1900.91	101.72	1205.68	0.00	0.00	0.00	-1853.99	62.62	1558.36	-1857.59	167.14	1554.21	-2145.51	62.34	1526.17	-1168.05	123.76	1578.52	292.89	-339.54	77.29	890.77	-323.21	74.43	281.38
3.74000	-1813.85	124.75	21.89	-1837.11	116.90	26.22	-1504.52	124.92	192.20	-1504.14	118.08	276.89	-1802.08	15.15	218.89	-1828.19	23.22	233.35	-1979.58	-11.60	342.04	-1941.47	-14.83	385.15	-1902.01	102.41	1205.82	0.00	0.00	0.00	-1852.30	62.73	1558.28	-1854.37	167.26	1554.03	-2138.54	61.74	1526.50	-1168.05	123.76	1578.52	292.05	-339.40	77.05	891.54	-323.29	74.60	281.97
3.75000	-1812.79	123.94	22.37	-1836.77	116.48	26.28	-1504.52	124.92	192.20	-1504.14	118.08	276.89	-1784.10	17.71	222.79	-1805.11	26.12	237.56	-1961.55	-9.48	335.77	-1924.97	-12.68	379.33	-1898.21	102.81	1205.79	0.00	0.00	0.00	-1847.97	62.93	1558.03	-1850.84	167.75	1554.16	-2131.56	61.12	1526.83	-1168.05	123.76	1578.52	293.06	-339.28	77.34	891.54	-323.37	74.60	280.88
3.76000	-1813.54	124.74	21.95	-1836.10	115.95	26.60	-1504.52	124.92	192.20	-1504.14	118.08	276.89	-1760.30	20.27	227.40	-1785.84	28.06	240.79	-1943.36	-7.34	329.41	-1908.38	-10.53	373.42	-1892.57	103.22	1205.83	0.00	0.00	0.00	-1846.15	62.91	1557.91	-1846.48	167.02	1553.91	-2124.60	60.49	1527.17	-1168.05	123.76	1578.52	292.65	-339.42	77.14	891.78	-323.25	74.76	281.05
3.77000	-1814.33	125.63	21.48	-1835.49	115.32	26.97	-1504.52	124.92	192.20	-1504.14	118.08	276.89	-1737.75	22.84	230.86	-1765.89	30.68	243.24	-1925.00	-5.19	322.96	-1891.70	-8.36	367.42	-1891.38	103.90	1205.65	0.00	0.00	0.00	-1839.97	62.88	1557.68	-1843.84	167.88	1553.79	-2117.64	59.85	1527.51	-1168.05	123.76	1578.52	292.15	-339.43	77.06	892.01	-323.45	74.68	281.15
3.78000	-1814.48	125.75	21.48	-1837.72	117.66	25.83	-1504.52	124.92	192.20	-1504.14	118.08	276.89	-1719.65	25.46	233.30	-1745.48	32.79	245.11	-1906.48	-3.04	316.42	-1874.92	-6.19	361.32	-1882.16	104.18	1205.54	0.00	0.00	0.00	-1837.49	63.02	1557.34	-1840.33	168.41	1553.75	-2110.68	59.19	1527.87	-1168.05	123.76	1578.52	292.64	-339.31	77.26	891.72	-323.37	74.57	281.13
3.79000	-1815.12	126.32	21.24	-1836.66	116.60	26.33	-1504.52	124.92	192.20	-1504.14	118.08	276.89	-1698.88	26.58	235.59	-1724.31	34.78	246.71	-1887.79	-0.88	309.78	-1858.04	-4.00	355.13	-1882.52	104.73	1205.42	0.00	0.00	0.00	-1833.35	63.38	1557.05	-1835.08	166.83	1553.22	-2103.73	58.51	1528.23	-1168.05	123.76	1578.52	292.90	-339.41	77.27	891.84	-323.37	74.68	281.55
3.80000	-1814.52	125.96	21.34	-1837.12	116.77	26.07	-1504.52	124.92	192.20	-1504.14	118.08	276.89	-1678.94	28.05	237.28	-1706.19	35.83	247.45	-1868.93	1.30	303.06	-1841.07	-1.81	348.85	-1880.30	104.64	1205.23	0.00	0.00	0.00	-1829.53	63.30	1556.65	-1831.89	167.42	1552.98	-2096.79	57.82	1528.60	-1168.05	123.76	1578.52	293.35	-339.71	77.39	891.37	-323.42	74.60	281.42
3.81000	-1815.04	126.43	21.01	-1837.06	116.57	26.24	-1504.52	124.92	192.20	-1504.14	118.08	276.89	-1659.38	30.18	238.61	-1686.99	38.16	247.58	-1849.91	3.48	296.25	-1824.01	0.40	342.47	-1874.90	105.06	1204.76	0.00	0.00	0.00	-1826.19	63.64	1556.18	-1829.41	169.39	1552.88	-2089.86	57.12	1528.98	-1168.05	123.76	1578.52	293.61	-339.76	77.48	891.56	-323.56	74.59	281.43
3.82000	-1813.99	125.01	21.66	-1836.75	116.09	26.31	-1504.52	124.92	192.20	-1504.14	118.08	276.89	-1639.26	30.87	239.36	-1665.98	39.26	248.23	-1830.71	5.67	289.34	-1809.87	3.71	336.87	-1875.80	105.67	1204.63	0.00	0.00	0.00	-1822.07	63.68	1555.52	-1825.73	169.00	1552.34	-2082.94	56.40	1529.36	-1168.05	123.76	1578.52	293.14	-339.81	77.37	891.79	-323.41	74.69	281.85
3.83000	-1814.98	125.89	21.16	-1836.02	114.99	26.87	-1504.52	124.92	192.20	-1504.14	118.08	276.89	-1624.71	31.59	239.70	-1646.00	40.15	248.00	-1813.72	8.50	282.97	-1793.95	5.48	331.40	-1873.87	105.65	1204.39	0.00	0.00	0.00	-1817.65	63.65	1555.09	-1820.35	167.30	1551.60	-2076.02	55.67	1529.75	-1168.05	123.76	1578.52	292.57	-340.09	76.91	891.43	-323.52	74.48	281.22
3.84000	-1815.23	125.90	21.03	-1836.85	115.78	26.45	-1504.52	124.92	192.20	-1504.14	118.08	276.89	-1603.92	32.56	239.57	-1626.19	41.00	247.67	-1796.35	10.80	276.78	-1778.17	7.59	325.58	-1868.67	105.95	1204.14	0.00	0.00	0.00	-1813.36	63.67	1554.49	-1816.82	167.94	1550.98	-2069.11	54.92	1530.16	-1168.05	123.76	1578.52	292.82	-339.73	77.22	891.10	-323.52	74.36	280.85
3.85000	-1815.11	125.79	21.09	-1837.48	116.34	26.03	-1504.52	124.92	192.20	-1504.14	118.08	276.89	-1583.11	32.15	239.46	-1611.82	41.31	245.61	-1777.86	12.08	270.66	-1762.05	9.05	319.70	-1865.54	105.55	1203.81	0.00	0.00	0.00	-1811.18	63.69	1554.05	-1813.52	168.06	1550.73	-2062.21	54.15	1530.56	-1168.05	123.76	1578.52	292.88	-339.82	77.21	891.40	-323.55	74.44	280.81
3.86000	-1815.29	125.46	21.19	-1836.77	115.47	26.37	-1504.52	124.92	192.20	-1504.14	118.08	276.89	-1566.04	31.81	238.31	-1594.17	41.13	243.94	-1761.74	16.06	263.59	-1746.01	10.83	313.80	-1867.62	106.11	1203.37	0.00	0.00	0.00	-1807.86	63.56	1553.45	-1810.28	168.71	1550.21	-2055.32	53.37	1530.98	-1168.05	123.76	1578.52	293.84	-339.54	77.58	891.19	-323.51	74.51	281.42
3.87000	-1814.83	125.23	21.46	-1836.26	114.95	26.92	-1504.52	124.92	192.20	-1504.14	118.08	276.89	-1551.71	31.58	235.91	-1573.91	41.64	242.27	-1742.51	16.58	257.76	-1731.00	13.53	307.28	-1852.03	105.18	1203.28	0.00	0.00	0.00	-1803.21	63.34	1552.87	-1804.51	166.35	1549.63	-2048.43	52.58	1531.41	-1168.05	123.76	1578.52	293.68	-339.26	77.56	891.66	-323.43	74.70	281.53
3.88000	-1814.66	125.02	21.49	-1836.21	115.04	26.80	-1504.52	124.92	192.20	-1504.14	118.08	276.89	-1531.45	30.90	234.53	-1557.71	40.76	239.55	-1723.88	17.27	251.82	-1714.34	14.26	301.54	-1849.22	104.95	1202.75	0.00	0.00	0.00	-1798.39	63.64	1552.30	-1801.30	166.84	1548.98	-2041.56	51.77	1531.84	-1168.05	123.76	1578.52	292.75	-339.28	77.46	891.70	-323.31	74.75	281.53
3.89000	-1814.17	124.49	21.77	-1836.35	115.12	26.76	-1504.52	124.92	192.20	-1504.14	118.08	276.89	-1518.19	30.03	231.44	-1538.72	40.41	237.05	-1707.73	19.88	244.87	-1698.05	14.99	295.56	-1847.22	105.90	1202.35	0.00	0.00	0.00	-1795.84	63.09	1551.67	-1797.25	166.33	1548.36	-2034.69	50.94	1532.28	-1168.05	123.76	1578.52	293.49	-339.36	77.39	891.46	-323.48	74.62	281.24
3.90000	-1814.32	124.75	21.58	-1836.59	115.38	26.52	-1504.52	124.92	192.20	-1504.14	118.08	276.89	-1499.08	29.13	228.64	-1522.14	39.83	233.60	-1690.12	20.83	238.60	-1683.62	17.38	288.78	-1844.65	105.83	1202.18	0.00	0.00	0.00	-1792.36	63.02	1551.07	-1793.92	166.58	1547.86	-2027.83	50.10	1532.73	-1168.05	123.76	1578.52	293.78	-339.24	77.44	891.32	-323.64	74.53	281.16
3.91000	-1815.22	125.71	21.15	-1836.72	115.36	26.55	-1504.52	124.92	192.20	-1504.14	118.08	276.89	-1484.97	27.48	224.18	-1508.62	38.81	228.83	-1672.66	21.58	232.66	-1667.44	17.52	282.88	-1845.02	105.88	1201.33	0.00	0.00	0.00	-1788.47	62.82	1550.51	-1791.75	168.28	1547.50	-2020.98	49.24	1533.19	-1168.05	123.76	1578.52	293.50	-339.38	77.52	891.18	-323.40	74.56	280.83
3.92000	-1814.34	124.49	21.71	-1836.35	115.18	26.60	-1504.52	124.92	192.20	-1504.14	118.08	276.89	-1467.22	26.12	220.26	-1490.24	37.48	224.68	-1656.61	22.80	226.09	-1651.59	17.17	276.95	-1843.82	105.39	1200.76	0.00	0.00	0.00	-1785.55	62.56	1550.09	-1786.80	166.37	1546.85	-2014.14	48.37	1533.66	-1168.05	123.76	1578.52	292.71	-339.46	77.17	891.11	-323.55	74.51	280.46
3.93000	-1813.94	124.08	21.93	-1836.77	115.42	26.49	-1504.52	124.92	192.20	-1504.14	118.08	276.89	-1452.42	24.90	214.99	-1471.20	36.50	220.22	-1641.47	23.60	219.52	-1637.48	17.96	270.47	-1837.96	105.55	1200.40	0.00	0.00	0.00	-1782.46	62.39	1549.50	-1782.34	165.62	1546.51	-2007.31	47.47	1534.13	-1168.05	123.76	1578.52	293.25	-339.27	77.38	891.56	-323.29	74.59	281.54
3.94000	-1814.98	125.08	21.28	-1837.14	115.80	26.18	-1504.52	124.92	192.20	-1504.14	118.08	276.89	-1434.82	24.06	209.72	-1457.94	35.35	214.32	-1624.47	21.63	214.20	-1623.38	17.71	264.26	-1836.24	105.71	1199.85	0.00	0.00	0.00	-1778.01	62.14	1548.86	-1777.18	164.15	1545.83	-2000.49	46.57	1534.61	-1168.05	123.76	1578.52	292.77	-339.37	77.25	891.43	-323.46	74.45	281.25
3.95000	-1815.46	125.78	21.03	-1837.05	115.74	26.26	-1504.52	124.92	192.20	-1504.14	118.08	276.89	-1419.22	22.34	203.47	-1443.75	33.94	208.09	-1609.96	21.67	207.91	-1608.24	15.47	258.75	-1834.53	105.15	1199.25	0.00	0.00	0.00	-1775.34	62.11	1548.36	-1776.37	166.95	1545.37	-1993.69	45.65	1535.11	-1168.05	123.76	1578.52	292.02	-339.56	77.02	891.33	-323.16	74.60	280.46
3.96000	-1814.06	124.38	21.57	-1837.09	115.89	26.11	-1504.52	124.92	192.20	-1504.14	118.08	276.89	-1404.69	20.98	197.53	-1430.61	32.44	202.05	-1596.30	21.56	201.65	-1594.49	14.20	253.11	-1825.88	104.66	1198.69	0.00	0.00	0.00	-1771.18	61.55	1547.90	-1772.38	166.22	1544.77	-1986.89	44.71	1535.61	-1168.05	123.76	1578.52	291.86	-339.45	76.90	891.01	-323.30	74.55	281.30
3.97000	-1814.75	124.96	21.39	-1837.71	116.73	25.64	-1504.52	124.92	192.20	-1504.14	118.08	276.89	-1391.93	19.80	192.05	-1416.69	31.00	196.92	-1582.92	20.50	195.48	-1581.12	11.88	247.48	-1824.38	104.67	1198.34	0.00	0.00	0.00	-1766.98	61.26	1547.37	-1769.66	167.14	1544.33	-1980.10	43.75	1536.11	-1168.05	123.76	1578.52	291.84	-339.61	77.00	891.39	-323.55	74.50	281.21
3.98000	-1814.86	125.10	21.26	-1836.71	115.76	26.09	-1504.52	124.92	192.20	-1504.14	118.08	276.89	-1378.21	18.13	187.32	-1401.74	29.78	192.43	-1570.86	20.05	189.19	-1570.35	11.39	241.48	-1821.44	104.26	1197.82	0.00	0.00	0.00	-1762.68	61.08	1546.79	-1764.94	165.52	1543.76	-1973.32	42.78	1536.63	-1168.05	123.76	1578.52	291.22	-339.82	76.77	891.44	-323.50	74.46	281.35
3.99000	-1815.43	125.80	20.93	-1836.30	115.19	26.42	-1504.52	124.92	192.20	-1504.14	118.08	276.89	-1365.72	16.69	183.17	-1390.72	27.80	188.19	-1557.65	16.55	184.25	-1559.28	9.59	235.86	-1821.68	104.49	1197.03	0.00	0.00	0.00	-1759.70	60.79	1546.20	-1760.86	164.54	1543.32	-1966.55	41.79	1537.16	-1168.05	123.76	1578.52	291.71	-339.19	77.04	891.60	-323.60	74.51	281.43
4.00000	-1815.02	125.16	21.13	-1837.05	115.98	25.90	-1504.52	124.92	192.20	-1504.14	118.08	276.89	-1357.92	14.32	178.41	-1379.29	25.71	183.87	-1545.95	14.69	178.58	-1549.48	8.10	230.32	-1814.53	104.23	1196.68	0.00	0.00	0.00	-1755.72	60.47	1545.80	-1757.04	164.30	1542.65	-1959.80	40.78	1537.69	-1168.05	123.76	1578.52	292.45	-339.49	77.17	891.60	-323.32	74.59	280.66
4.01000	-1815.83	126.14	20.62	-1836.37	115.44	26.22	-1504.52	124.92	192.20	-1504.14	118.08	276.89	-1345.40	12.23	174.29	-1369.34	23.77	179.07	-1534.38	12.08	173.40	-1538.27	4.46	225.61	-1807.90	104.11	1196.02	0.00	0.00	0.00	-1751.68	60.06	1545.27	-1753.63	164.26	1542.13	-1953.05	39.76	1538.24	-1168.05	123.76	1578.52	292.71	-339.35	77.27	891.38	-323.22	74.58	280.85
4.02000	-1814.93	125.35	21.08	-1837.25	116.15	25.74	-1504.52	124.92	192.20	-1504.14	118.08	276.89	-1332.86	9.97	169.72	-1359.57	21.58	174.17	-1524.67	10.40	168.02	-1528.46	1.59	220.95	-1807.07	103.96	1195.41	0.00	0.00	0.00	-1747.10	59.73	1544.63	-1750.26	164.51	1541.71	-1946.32	38.72	1538.79	-1168.05	123.76	1578.52	292.86	-339.59	77.19	891.24	-323.41	74.47	281.10
4.03000	-1815.38	125.71	20.85	-1838.28	117.47	25.15	-1504.52	124.92	192.20	-1504.14	118.08	276.89	-1329.88	8.10	162.82	-1349.47	19.35	169.03	-1516.06	9.15	162.85	-1520.90	0.58	215.37	-1801.85	103.05	1194.89	0.00	0.00	0.00	-1745.98	59.41	1544.22	-1747.03	165.01	1541.39	-1939.60	37.66	1539.35	-1168.05	123.76	1578.52	293.85	-339.20	77.59	891.71	-323.03	74.80	281.07
4.04000	-1815.17	125.61	20.85	-1837.47	116.54	25.57	-1504.52	124.92	192.20	-1504.14	118.08	276.89	-1320.71	6.32	156.95	-1340.90	16.99	163.19	-1506.63	5.56	158.51	-1511.49	-3.57	211.11	-1794.60	103.30	1194.18	0.00	0.00	0.00	-1742.45	59.01	1543.69	-1742.46	163.92	1540.86	-1932.89	36.59	1539.92	-1168.05	123.76	1578.52	293.47	-339.18	77.55	891.56	-323.28	74.56	281.40
4.05000	-1814.74	124.94	21.22	-1837.07	116.33	25.68	-1504.52	124.92	192.20	-1504.14	118.08	276.89	-1310.25	3.55	151.23	-1332.96	15.08	157.44	-1500.25	4.44	153.56	-1504.53	-5.26	206.10	-1791.95	103.11	1193.53	0.00	0.00	0.00	-1738.25	58.54	1543.03	-1737.74	162.91	1540.27	-1926.19	35.50	1540.50	-1168.05	123.76	1578.52	293.13	-339.14	77.44	891.39	-323.22	74.52	281.33
4.06000	-1816.35	126.57	20.29	-1837.55	116.74	25.48	-1504.52	124.92	192.20	-1504.14	118.08	276.89	-1302.45	1.70	144.99	-1326.13	12.01	151.30	-1493.43	1.62	149.25	-1497.72	-8.08	201.66	-1791.41	104.06	1193.02	0.00	0.00	0.00	-1732.91	58.05	1542.57	-1733.07	161.66	1539.43	-1919.51	34.39	1541.09	-1168.05	123.76	1578.52	293.47	-339.32	77.40	891.45	-323.26	74.58	281.29
4.07000	-1816.14	126.28	20.54	-1838.48	118.11	24.82	-1504.52	124.92	192.20	-1504.14	118.08	276.89	-1298.71	-1.00	138.45	-1320.35	9.12	145.49	-1486.54	-2.15	145.26	-1490.75	-12.30	197.62	-1783.54	103.44	1192.42	0.00	0.00	0.00	-1727.14	57.62	1541.88	-1730.16	162.12	1539.01	-1912.83	33.26	1541.68	-1168.05	123.76	1578.52	294.01	-339.05	77.65	891.52	-323.08	74.65	281.14
4.08000	-1816.40	126.77	20.25	-1837.98	117.69	25.08	-1504.52	124.92	192.20	-1504.14	118.08	276.89	-1292.09	-3.70	132.61	-1314.68	6.50	139.52	-1480.65	-5.84	141.33	-1486.33	-13.82	192.56	-1780.72	102.75	1191.77	0.00	0.00	0.00	-1724.21	57.00	1541.39	-1727.09	163.10	1538.77	-1906.17	32.12	1542.29	-1168.05	123.76	1578.52	292.40	-339.15	77.17	891.08	-323.37	74.43	280.63
4.09000	-1816.08	126.33	20.35	-1838.90	118.65	24.54	-1504.52	124.92	192.20	-1504.14	118.08	276.89	-1289.18	-6.71	126.06	-1311.58	3.52	133.70	-1475.39	-9.38	137.42	-1481.03	-17.29	188.47	-1777.95	102.57	1191.00	0.00	0.00	0.00	-1719.21	56.54	1540.82	-1722.12	161.46	1538.17	-1899.53	30.96	1542.90	-1168.05	123.76	1578.52	292.72	-339.25	77.27	891.35	-323.35	74.45	280.97
4.10000	-1817.68	127.96	19.52	-1837.45	117.48	25.12	-1504.52	124.92	192.20	-1504.14	118.08	276.89	-1286.55	-9.83	120.20	-1308.94	0.69	127.73	-1471.49	-12.13	133.43	-1478.55	-18.40	183.30	-1774.81	102.81	1190.43	0.00	0.00	0.00	-1716.03	56.05	1540.25	-1718.35	161.84	1537.41	-1892.89	29.78	1543.53	-1168.05	123.76	1578.52	292.59	-339.43	77.35	891.53	-323.25	74.52	280.88
4.11000	-1816.06	126.35	20.37	-1839.09	119.18	24.22	-1504.52	124.92	192.20	-1504.14	118.08	276.89	-1282.13	-12.38	115.37	-1307.16	-1.75	122.09	-1467.99	-15.25	129.33	-1474.14	-22.28	179.39	-1771.46	102.54	1189.65	0.00	0.00	0.00	-1710.71	55.43	1539.66	-1713.55	160.76	1536.75	-1886.27	28.58	1544.16	-1168.05	123.76	1578.52	292.51	-339.58	77.22	891.54	-323.29	74.54	282.08
4.12000	-1816.00	126.45	20.13	-1837.61	117.94	24.96	-1504.52	124.92	192.20	-1504.14	118.08	276.89	-1279.57	-14.75	109.84	-1304.56	-4.80	116.95	-1466.26	-17.22	124.84	-1470.95	-25.54	175.24	-1766.11	102.08	1189.09	0.00	0.00	0.00	-1705.43	54.78	1539.09	-1707.98	158.67	1536.10	-1879.67	27.37	1544.80	-1168.05	123.76	1578.52	292.71	-339.64	77.25	891.34	-323.06	74.63	281.29
4.13000	-1816.72	127.28	19.82	-1837.63	117.89	24.99	-1504.52	124.92	192.20	-1504.14	118.08	276.89	-1279.01	-17.85	103.90	-1301.88	-7.58	111.73	-1464.89	-19.14	120.60	-1470.21	-26.56	170.03	-1760.97	102.04	1188.17	0.00	0.00	0.00	-1700.02	54.32	1538.22	-1704.31	159.09	1535.59	-1873.07	26.13	1545.46	-1168.05	123.76	1578.52	293.87	-339.48	77.62	891.75	-323.31	74.72	280.20
4.14000	-1816.64	127.03	19.95	-1837.61	118.13	24.87	-1504.52	124.92	192.20	-1504.14	118.08	276.89	-1281.45	-19.63	97.23	-1301.11	-9.31	105.94	-1463.77	-21.54	116.39	-1467.99	-29.68	166.03	-1751.05	100.98	1187.44	0.00	0.00	0.00	-1695.91	53.58	1537.45	-1699.40	157.55	1535.04	-1866.49	24.88	1546.12	-1168.05	123.76	1578.52	293.42	-339.58	77.39	891.57	-323.05	74.70	280.62
4.15000	-1816.70	127.23	19.76	-1837.93	118.33	24.81	-1504.52	124.92	192.20	-1504.14	118.08	276.89	-1279.39	-22.51	91.42	-1303.35	-11.96	99.10	-1462.95	-24.21	112.39	-1468.27	-30.62	160.73	-1749.29	101.81	1186.89	0.00	0.00	0.00	-1692.49	52.93	1536.79	-1694.88	156.78	1534.32	-1859.93	23.61	1546.79	-1168.05	123.76	1578.52	293.21	-339.45	77.25	891.61	-323.13	74.69	281.72
4.16000	-1816.43	126.69	20.13	-1838.51	119.08	24.20	-1504.52	124.92	192.20	-1504.14	118.08	276.89	-1278.11	-24.37	85.15	-1304.00	-13.96	92.56	-1463.13	-26.35	108.09	-1466.58	-33.56	156.52	-1746.03	100.31	1186.22	0.00	0.00	0.00	-1685.84	52.13	1536.07	-1691.10	156.11	1533.45	-1853.38	22.32	1547.47	-1168.05	123.76	1578.52	292.59	-339.71	77.28	891.16	-323.30	74.48	281.56
4.17000	-1816.94	127.23	19.76	-1838.98	119.64	24.03	-1504.52	124.92	192.20	-1504.14	118.08	276.89	-1279.90	-27.32	77.95	-1305.25	-16.28	85.64	-1463.78	-28.05	103.72	-1466.80	-35.25	151.93	-1739.02	100.17	1185.23	0.00	0.00	0.00	-1681.22	51.57	1535.44	-1687.95	155.53	1532.48	-1846.84	21.02	1548.16	-1168.05	123.76	1578.52	293.22	-339.66	77.40	891.32	-323.45	74.48	281.22
4.18000	-1817.72	128.06	19.43	-1838.44	119.21	24.32	-1504.52	124.92	192.20	-1504.14	118.08	276.89	-1281.50	-29.34	70.75	-1306.46	-18.65	78.80	-1464.09	-31.19	99.56	-1467.69	-36.70	146.96	-1735.08	100.16	1184.42	0.00	0.00	0.00	-1676.83	50.88	1534.67	-1685.31	155.01	1531.41	-1840.32	19.69	1548.86	-1168.05	123.76	1578.52	293.24	-339.52	77.56	891.14	-322.90	74.60	282.05
4.19000	-1816.70	126.78	20.12	-1837.61	118.68	24.64	-1504.52	124.92	192.20	-1504.14	118.08	276.89	-1285.41	-32.08	63.51	-1308.02	-20.12	72.35	-1465.39	-33.10	94.94	-1467.02	-40.10	142.98	-1732.53	99.11	1183.33	0.00	0.00	0.00	-1671.99	50.05	1534.01	-1683.07	154.52	1530.29	-1833.81	18.35	1549.57	-1168.05	123.76	1578.52	292.52	-339.69	77.28	891.48	-322.97	74.72	281.73
4.20000	-1817.58	127.48	19.76	-1837.59	118.56	24.76	-1504.52	124.92	192.20	-1504.14	118.08	276.89	-1284.98	-34.03	57.10	-1310.99	-22.63	65.64	-1467.63	-34.37	89.94	-1470.08	-39.80	137.19	-1722.84	98.72	1182.86	0.00	0.00	0.00	-1667.25	48.95	1533.36	-1681.11	154.05	1529.13	-1827.32	16.99	1550.29	-1168.05	123.76	1578.52	292.80	-339.79	77.21	891.25	-323.14	74.62	280.95
4.21000	-1817.40	127.13	20.06	-1837.87	119.08	24.41	-1504.52	124.92	192.20	-1504.14	118.08	276.89	-1289.33	-36.44	50.10	-1313.82	-24.94	59.32	-1469.00	-36.93	85.64	-1472.38	-40.89	132.26	-1719.11	98.13	1181.87	0.00	0.00	0.00	-1662.63	48.13	1532.67	-1679.31	153.56	1527.96	-1820.84	15.60	1551.02	-1168.05	123.76	1578.52	293.01	-339.24	77.41	891.80	-323.15	74.68	281.14
4.22000	-1818.18	127.82	19.61	-1838.14	119.95	23.88	-1504.52	124.92	192.20	-1504.14	118.08	276.89	-1292.52	-38.60	43.39	-1317.73	-26.83	53.26	-1471.14	-38.69	80.63	-1474.82	-41.98	127.23	-1713.88	97.24	1181.13	0.00	0.00	0.00	-1656.24	47.18	1531.98	-1677.56	153.04	1526.82	-1814.38	14.20	1551.75	-1168.05	123.76	1578.52	293.51	-339.21	77.51	891.37	-323.27	74.61	281.04
4.23000	-1818.69	128.15	19.28	-1838.39	120.47	23.56	-1504.52	124.92	192.20	-1504.14	118.08	276.89	-1291.68	-39.82	37.55	-1319.03	-28.10	47.73	-1472.49	-41.79	76.25	-1478.52	-41.89	121.57	-1705.01	96.36	1180.45	0.00	0.00	0.00	-1650.46	46.07	1531.41	-1675.74	152.46	1525.73	-1807.94	12.78	1552.50	-1168.05	123.76	1578.52	292.98	-339.38	77.45	890.89	-323.14	74.58	281.23
4.24000	-1818.72	128.24	19.26	-1837.04	119.11	24.45	-1504.52	124.92	192.20	-1504.14	118.08	276.89	-1299.08	-41.58	30.28	-1323.15	-29.72	41.78	-1476.59	-41.82	70.74	-1481.75	-42.27	116.46	-1704.68	95.37	1179.69	0.00	0.00	0.00	-1645.99	45.11	1530.94	-1673.74	151.80	1524.71	-1801.51	11.35	1553.26	-1168.05	123.76	1578.52	293.26	-339.13	77.42	891.39	-323.07	74.73	280.44
4.25000	-1818.92	128.52	19.09	-1838.02	120.44	23.81	-1504.52	124.92	192.20	-1504.14	118.08	276.89	-1300.06	-43.22	24.54	-1326.91	-31.17	35.95	-1479.71	-43.29	65.97	-1485.04	-42.87	111.47	-1695.04	94.06	1179.38	0.00	0.00	0.00	-1641.53	43.95	1530.34	-1671.44	151.03	1523.80	-1795.10	9.89	1554.03	-1168.05	123.76	1578.52	293.44	-339.42	77.30	891.57	-323.37	74.60	279.70
4.26000	-1817.98	127.43	19.82	-1837.49	119.89	23.94	-1504.52	124.92	192.20	-1504.14	118.08	276.89	-1308.01	-42.22	18.48	-1328.31	-30.43	30.48	-1480.76	-46.45	61.47	-1487.02	-45.71	106.98	-1689.72	92.74	1178.94	0.00	0.00	0.00	-1635.05	42.97	1530.03	-1668.72	150.13	1523.01	-1788.70	8.41	1554.81	-1168.05	123.76	1578.52	292.97	-339.58	77.26	891.60	-323.47	74.50	280.73
4.27000	-1819.40	128.87	19.03	-1837.30	120.12	23.74	-1504.52	124.92	192.20	-1504.14	118.08	276.89	-1309.00	-39.48	18.16	-1330.74	-27.30	29.10	-1483.71	-48.03	56.43	-1490.45	-47.19	101.93	-1685.72	91.47	1178.42	0.00	0.00	0.00	-1627.35	41.55	1529.74	-1665.47	149.08	1522.38	-1782.32	6.91	1555.59	-1168.05	123.76	1578.52	292.00	-339.37	77.10	891.25	-323.47	74.43	281.35
4.28000	-1819.13	128.83	19.11	-1836.17	119.12	24.36	-1504.52	124.92	192.20	-1504.14	118.08	276.89	-1311.23	-36.15	17.63	-1333.75	-23.67	27.96	-1487.52	-48.58	51.04	-1493.47	-48.46	96.49	-1679.47	90.16	1177.96	0.00	0.00	0.00	-1622.49	40.33	1529.56	-1661.57	147.86	1521.94	-1775.96	5.40	1556.39	-1168.05	123.76	1578.52	293.26	-339.17	77.50	890.96	-323.50	74.41	281.88
4.29000	-1818.51	128.14	19.40	-1836.58	119.77	24.13	-1504.52	124.92	192.20	-1504.14	118.08	276.89	-1311.61	-33.24	17.86	-1334.80	-22.00	27.09	-1490.38	-48.21	46.46	-1496.39	-49.68	91.20	-1672.73	88.54	1177.41	0.00	0.00	0.00	-1617.50	38.85	1529.49	-1656.91	146.43	1521.71	-1769.61	3.86	1557.20	-1168.05	123.76	1578.52	293.62	-339.42	77.56	891.17	-323.37	74.34	281.04
4.30000	-1818.79	128.70	19.15	-1836.75	120.27	23.76	-1504.52	124.92	192.20	-1504.14	118.08	276.89	-1312.09	-34.27	18.40	-1337.84	-21.57	26.35	-1492.84	-48.74	40.83	-1499.22	-50.86	86.06	-1664.71	87.44	1177.18	0.00	0.00	0.00	-1611.55	37.38	1529.35	-1651.37	144.78	1521.71	-1763.28	2.30	1558.02	-1168.05	123.76	1578.52	293.73	-339.18	77.58	891.53	-323.19	74.61	281.35
4.31000	-1818.77	128.85	18.86	-1835.49	119.12	24.35	-1504.52	124.92	192.20	-1504.14	118.08	276.89	-1312.40	-33.65	19.20	-1337.96	-21.84	26.74	-1494.43	-49.19	36.36	-1501.96	-52.00	81.06	-1657.30	85.98	1177.01	0.00	0.00	0.00	-1606.52	36.05	1529.49	-1644.84	142.89	1521.98	-1756.97	0.73	1558.85	-1168.05	123.76	1578.52	292.89	-339.46	77.45	891.22	-323.25	74.52	281.25
4.32000	-1817.60	127.77	19.58	-1836.43	120.39	23.70	-1504.52	124.92	192.20	-1504.14	118.08	276.89	-1313.64	-33.60	19.24	-1338.56	-21.31	26.61	-1495.42	-49.58	33.34	-1504.60	-53.10	76.21	-1650.42	83.86	1176.78	0.00	0.00	0.00	-1599.65	34.35	1529.68	-1637.20	140.72	1522.55	-1750.67	-0.87	1559.69	-1168.05	123.76	1578.52	292.60	-339.45	77.28	891.26	-322.97	74.57	280.66
4.33000	-1818.00	128.29	19.33	-1836.27	120.48	23.53	-1504.52	124.92	192.20	-1504.14	118.08	276.89	-1314.25	-33.17	19.31	-1338.09	-20.89	26.57	-1496.89	-49.02	29.94	-1507.15	-54.16	71.50	-1645.00	81.88	1176.74	0.00	0.00	0.00	-1593.59	32.59	1530.05	-1628.33	138.26	1523.43	-1744.40	-2.48	1560.54	-1168.05	123.76	1578.52	292.86	-339.39	77.37	890.55	-323.52	74.20	280.72
4.34000	-1817.28	127.34	19.67	-1835.82	120.12	23.88	-1504.52	124.92	192.20	-1504.14	118.08	276.89	-1314.63	-32.63	19.83	-1338.56	-20.56	26.64	-1497.30	-49.34	27.65	-1509.62	-55.17	66.93	-1638.41	80.56	1176.93	0.00	0.00	0.00	-1586.64	30.53	1530.54	-1616.57	135.51	1524.13	-1738.14	-4.12	1561.39	-1168.05	123.76	1578.52	293.38	-339.22	77.53	890.77	-323.64	74.29	280.56
4.35000	-1818.19	128.90	19.04	-1835.95	120.64	23.49	-1504.52	124.92	192.20	-1504.14	118.08	276.89	-1315.04	-32.24	19.74	-1339.84	-20.30	26.54	-1500.43	-46.11	24.02	-1511.99	-56.15	62.50	-1633.60	78.87	1177.17	0.00	0.00	0.00	-1581.21	28.66	1531.26	-1605.89	134.80	1525.05	-1731.90	-5.78	1562.26	-1168.05	123.76	1578.52	293.30	-339.24	77.42	891.31	-323.60	74.39	281.16
4.36000	-1817.48	128.14	19.26	-1836.55	121.59	23.07	-1504.52	124.92	192.20	-1504.14	118.08	276.89	-1313.14	-32.26	20.56	-1339.76	-19.78	26.72	-1501.50	-45.39	21.91	-1514.28	-57.09	58.21	-1625.66	76.89	1177.45	0.00	0.00	0.00	-1576.26	26.43	1532.10	-1591.40	132.07	1525.03	-1725.67	-7.46	1563.14	-1168.05	123.76	1578.52	293.60	-339.32	77.61	891.22	-323.40	74.43	281.53
4.37000	-1818.03	128.96	19.00	-1834.18	119.31	24.08	-1504.52	124.92	192.20	-1504.14	118.08	276.89	-1313.09	-32.00	21.10	-1340.22	-19.62	26.72	-1502.47	-44.91	20.33	-1516.48	-57.99	54.05	-1621.92	74.78	1177.69	0.00	0.00	0.00	-1569.34	24.06	1533.03	-1588.31	129.89	1526.68	-1719.47	-9.15	1564.03	-1168.05	123.76	1578.52	292.75	-339.66	77.28	890.80	-323.52	74.35	281.60
4.38000	-1817.03	128.19	19.29	-1834.98	120.18	23.70	-1504.52	124.92	192.20	-1504.14	118.08	276.89	-1312.84	-31.55	21.37	-1339.72	-19.51	27.11	-1502.74	-44.99	19.70	-1518.60	-58.85	50.03	-1612.99	73.55	1178.53	0.00	0.00	0.00	-1563.90	21.62	1534.03	-1586.35	126.55	1528.19	-1713.28	-10.87	1564.94	-1168.05	123.76	1578.52	293.03	-339.38	77.38	890.94	-323.62	74.34	281.48
4.39000	-1817.51	128.99	18.85	-1834.78	120.28	23.46	-1504.52	124.92	192.20	-1504.14	118.08	276.89	-1315.83	-31.45	20.80	-1339.84	-19.42	27.24	-1503.38	-44.54	19.28	-1520.63	-59.68	46.14	-1606.26	71.28	1179.20	0.00	0.00	0.00	-1556.94	19.30	1535.05	-1572.67	123.69	1529.03	-1707.12	-12.61	1565.85	-1168.05	123.76	1578.52	292.11	-339.37	77.22	891.01	-323.62	74.28	280.56
4.40000	-1816.30	127.94	19.45	-1834.35	120.20	23.37	-1504.52	124.92	192.20	-1504.14	118.08	276.89	-1317.69	-31.47	20.54	-1341.02	-19.16	26.94	-1503.52	-44.23	19.22	-1522.58	-60.46	42.39	-1599.46	69.13	1179.78	0.00	0.00	0.00	-1552.36	16.75	1536.09	-1574.63	121.82	1530.19	-1700.97	-14.37	1566.77	-1168.05	123.76	1578.52	293.13	-339.42	77.49	891.08	-323.16	74.52	280.16
4.41000	-1817.57	129.58	18.65	-1833.80	120.11	23.63	-1504.52	124.92	192.20	-1504.14	118.08	276.89	-1313.15	-31.06	21.28	-1341.84	-19.13	26.84	-1503.76	-43.77	19.05	-1524.44	-61.21	38.76	-1587.37	66.93	1180.84	0.00	0.00	0.00	-1545.03	14.25	1537.12	-1569.28	118.51	1531.20	-1694.84	-16.15	1567.70	-1168.05	123.76	1578.52	292.98	-339.08	77.51	891.53	-323.29	74.56	281.10
4.42000	-1816.79	128.83	18.91	-1833.15	119.55	23.71	-1504.52	124.92	192.20	-1504.14	118.08	276.89	-1312.27	-31.17	21.36	-1340.04	-18.91	27.12	-1503.64	-43.58	19.10	-1526.23	-61.93	35.27	-1582.67	63.87	1182.02	0.00	0.00	0.00	-1539.52	11.68	1538.39	-1564.25	115.63	1533.88	-1688.73	-17.95	1568.65	-1168.05	123.76	1578.52	292.78	-339.43	77.31	891.30	-323.27	74.58	281.47
4.43000	-1816.48	128.74	19.11	-1832.86	119.59	23.63	-1504.52	124.92	192.20	-1504.14	118.08	276.89	-1314.42	-30.94	20.89	-1339.52	-18.63	27.15	-1503.33	-43.96	19.37	-1527.94	-62.61	31.90	-1576.30	62.48	1183.13	0.00	0.00	0.00	-1534.31	9.11	1539.73	-1544.74	113.74	1536.89	-1682.65	-19.78	1569.60	-1168.05	123.76	1578.52	293.01	-339.20	77.34	891.26	-323.44	74.52	281.13
4.44000	-1815.37	127.97	19.42	-1832.98	120.19	23.26	-1504.52	124.92	192.20	-1504.14	118.08	276.89	-1315.15	-30.48	20.68	-1340.57	-18.63	26.77	-1503.10	-43.92	19.28	-1529.57	-63.26	28.66	-1567.02	60.08	1184.58	0.00	0.00	0.00	-1526.13	6.45	1541.06	-1542.26	111.86	1539.00	-1676.58	-21.62	1570.57	-1168.05	123.76	1578.52	293.25	-339.40	77.47	891.31	-323.41	74.50	281.14
4.45000	-1816.01	128.79	19.24	-1833.42	120.98	22.93	-1504.52	124.92	192.20	-1504.14	118.08	276.89	-1313.75	-31.02	20.62	-1340.45	-18.91	26.41	-1503.47	-43.32	19.07	-1531.12	-63.87	25.54	-1562.30	57.59	1186.00	0.00	0.00	0.00	-1519.92	3.88	1542.42	-1534.40	108.71	1540.68	-1670.53	-23.48	1571.54	-1168.05	123.76	1578.52	292.20	-339.52	77.23	891.69	-323.14	74.74	281.57
4.46000	-1815.26	128.62	19.36	-1831.65	119.09	23.95	-1504.52	124.92	192.20	-1504.14	118.08	276.89	-1316.34	-30.32	20.10	-1339.55	-18.43	26.53	-1503.51	-43.36	19.23	-1532.59	-64.44	22.54	-1554.50	55.97	1187.84	0.00	0.00	0.00	-1514.13	1.39	1543.92	-1527.34	105.97	1542.19	-1664.50	-25.37	1572.53	-1168.05	123.76	1578.52	292.91	-339.35	77.34	891.39	-323.20	74.72	281.75
4.47000	-1815.09	128.80	19.43	-1832.77	120.54	23.26	-1504.52	124.92	192.20	-1504.14	118.08	276.89	-1312.39	-29.91	20.85	-1340.31	-18.51	26.22	-1503.67	-43.00	19.13	-1533.99	-64.99	19.67	-1548.69	53.89	1189.64	0.00	0.00	0.00	-1506.87	-1.22	1545.39	-1523.43	103.65	1543.93	-1658.49	-27.28	1573.53	-1168.05	123.76	1578.52	293.46	-339.21	77.60	891.47	-323.10	74.70	281.10
4.48000	-1814.68	128.86	19.41	-1831.46	119.55	24.01	-1504.52	124.92	192.20	-1504.14	118.08	276.89	-1314.22	-29.98	20.03	-1339.46	-18.62	26.05	-1502.99	-43.38	19.40	-1535.32	-65.50	16.92	-1539.64	52.58	1191.68	0.00	0.00	0.00	-1501.68	-3.08	1547.00	-1513.91	101.30	1545.64	-1652.51	-29.21	1574.54	-1168.05	123.76	1578.52	293.35	-339.29	77.48	891.67	-323.52	74.66	280.31
4.49000	-1814.12	128.72	19.74	-1830.21	118.91	24.46	-1504.52	124.92	192.20	-1504.14	118.08	276.89	-1314.95	-30.06	19.92	-1339.25	-18.26	25.88	-1503.15	-43.00	19.47	-1536.57	-65.98	14.28	-1531.94	50.79	1193.29	0.00	0.00	0.00	-1494.65	-5.56	1548.42	-1507.82	98.47	1547.30	-1646.54	-31.16	1575.56	-1168.05	123.76	1578.52	292.70	-339.12	77.36	891.46	-323.29	74.66	280.87
4.50000	-1813.53	129.12	19.43	-1829.39	119.06	24.46	-1504.52	124.92	192.20	-1504.14	118.08	276.89	-1312.38	-30.39	20.22	-1339.63	-17.72	25.44	-1502.97	-42.76	19.73	-1537.75	-66.43	11.76	-1528.12	48.35	1195.02	0.00	0.00	0.00	-1488.33	-8.02	1549.71	-1502.13	96.13	1548.85	-1640.60	-33.13	1576.59	-1168.05	123.76	1578.52	292.33	-339.31	77.31	891.27	-323.20	74.59	282.25
4.51000	-1812.25	128.72	19.61	-1828.39	119.56	24.69	-1504.52	124.92	192.20	-1504.14	118.08	276.89	-1313.98	-29.54	19.81	-1340.79	-17.97	25.01	-1503.07	-42.35	19.54	-1538.87	-66.85	9.35	-1520.16	46.58	1196.77	0.00	0.00	0.00	-1483.65	-10.40	1551.18	-1495.23	94.03	1550.48	-1636.33	-33.75	1577.79	-1168.05	123.76	1578.52	292.52	-339.53	77.40	891.08	-323.15	74.64	281.68
4.52000	-1811.35	129.61	19.16	-1827.15	120.33	24.88	-1504.52	124.92	192.20	-1504.14	118.08	276.89	-1315.64	-29.38	19.20	-1339.69	-17.86	25.03	-1503.10	-41.92	19.40	-1539.91	-67.24	7.06	-1513.44	45.17	1198.39	0.00	0.00	0.00	-1477.32	-12.72	1552.46	-1488.06	91.97	1551.93	-1629.11	-37.39	1578.87	-1168.05	123.76	1578.52	292.82	-339.38	77.33	891.26	-323.16	74.59	280.47
4.53000	-1810.16	130.35	18.39	-1823.80	119.24	26.20	-1504.52	124.92	192.20	-1504.14	118.08	276.89	-1316.16	-29.86	18.80	-1340.49	-17.75	24.73	-1502.65	-42.33	19.73	-1540.88	-67.60	4.88	-1509.45	43.25	1199.82	0.00	0.00	0.00	-1471.38	-14.60	1553.70	-1488.61	89.70	1553.41	-1624.56	-38.20	1579.93	-1168.05	123.76	1578.52	292.44	-339.34	77.28	891.73	-322.93	74.84	280.20
4.54000	-1808.42	130.76	17.77	-1822.64	121.25	26.36	-1504.52	124.92	192.20	-1504.14	118.08	276.89	-1313.08	-29.49	19.35	-1338.65	-17.57	25.05	-1502.29	-42.74	20.04	-1541.79	-67.93	2.81	-1504.15	40.84	1201.00	0.00	0.00	0.00	-1466.23	-16.58	1554.91	-1479.21	87.28	1554.73	-1618.63	-40.76	1580.86	-1168.05	123.76	1578.52	292.96	-339.53	77.46	891.72	-323.16	74.76	281.63
4.55000	-1807.49	132.52	16.68	-1819.64	121.47	27.65	-1504.52	124.92	192.20	-1504.14	118.08	276.89	-1316.84	-29.84	18.48	-1341.46	-17.78	24.25	-1502.45	-42.55	20.10	-1542.63	-68.23	0.85	-1495.99	40.31	1202.12	0.00	0.00	0.00	-1461.06	-18.66	1556.01	-1472.60	85.36	1555.94	-1614.26	-41.35	1581.71	-1168.05	123.76	1578.52	293.03	-339.12	77.57	891.45	-322.91	74.80	281.43
4.56000	-1804.75	132.48	16.99	-1816.85	121.81	29.13	-1504.52	124.92	192.20	-1504.14	118.08	276.89	-1315.14	-29.48	18.54	-1337.82	-17.45	25.12	-1502.61	-42.13	19.85	-1543.41	-68.51	-1.00	-1490.15	39.09	1203.02	0.00	0.00	0.00	-1455.40	-20.28	1556.98	-1468.63	83.61	1557.01	-1607.62	-44.62	1582.57	-1168.05	123.76	1578.52	292.42	-339.19	77.39	891.64	-322.87	74.90	281.16
4.57000	-1803.72	133.93	16.19	-1815.94	124.08	30.16	-1504.52	124.92	192.20	-1504.14	118.08	276.89	-1312.61	-29.96	19.11	-1339.10	-17.60	24.74	-1502.99	-41.71	19.75	-1544.12	-68.75	-2.75	-1484.26	37.40	1203.76	0.00	0.00	0.00	-1450.44	-22.31	1557.78	-1465.41	81.59	1557.86	-1601.82	-46.91	1583.11	-1168.05	123.76	1578.52	293.51	-339.32	77.56	891.12	-323.20	74.52	281.48
4.58000	-1803.46	135.95	15.38	-1815.79	127.23	31.52	-1504.52	124.92	192.20	-1504.14	118.08	276.89	-1310.34	-29.33	19.77	-1338.12	-17.53	24.84	-1502.41	-42.06	20.03	-1544.77	-68.97	-4.39	-1479.83	35.65	1204.57	0.00	0.00	0.00	-1444.18	-23.91	1558.55	-1463.90	79.84	1558.94	-1597.53	-47.62	1583.84	-1168.05	123.76	1578.52	292.37	-339.39	77.33	891.21	-323.24	74.53	280.99
4.59000	-1803.90	137.79	14.88	-1815.52	129.28	33.80	-1504.52	124.92	192.20	-1504.14	118.08	276.89	-1315.12	-29.60	18.54	-1339.78	-17.53	24.28	-1503.43	-40.74	19.45	-1545.36	-69.17	-5.93	-1472.36	34.10	1205.20	0.00	0.00	0.00	-1439.70	-25.32	1558.98	-1452.01	78.99	1559.29	-1592.74	-48.78	1584.33	-1168.05	123.76	1578.52	292.89	-339.61	77.30	891.38	-323.26	74.57	281.18
4.60000	-1805.97	139.42	16.29	-1816.34	131.66	36.97	-1504.52	124.92	192.20	-1504.14	118.08	276.89	-1311.95	-29.57	19.13	-1338.65	-17.40	24.41	-1502.32	-41.65	20.26	-1545.89	-69.34	-7.37	-1468.72	33.24	1205.73	0.00	0.00	0.00	-1433.60	-26.82	1559.34	-1447.22	77.19	1559.67	-1586.64	-51.19	1584.70	-1168.05	123.76	1578.52	292.53	-339.51	77.32	891.17	-323.48	74.54	281.00
4.61000	-1809.03	141.84	21.78	-1818.27	133.76	43.06	-1504.52	124.92	192.20	-1504.14	118.08	276.89	-1313.82	-29.32	18.70	-1337.73	-17.19	24.41	-1501.90	-41.68	20.48	-1546.36	-69.48	-8.71	-1463.13	32.07	1206.23	0.00	0.00	0.00	-1428.82	-28.26	1559.64	-1443.74	75.73	1559.79	-1581.87	-52.39	1585.04	-1168.05	123.76	1578.52	292.35	-339.50	77.24	891.19	-323.28	74.46	281.09
4.62000	-1812.51	145.10	29.27	-1819.67	135.62	51.25	-1504.52	124.92	192.20	-1504.14	118.08	276.89	-1311.19	-28.78	18.99	-1338.28	-16.96	24.29	-1502.52	-40.43	20.13	-1546.77	-69.60	-9.95	-1457.87	30.78	1206.53	0.00	0.00	0.00	-1425.19	-29.30	1559.74	-1436.42	74.70	1560.09	-1577.93	-52.73	1585.48	-1168.05	123.76	1578.52	292.96	-339.30	77.47	891.38	-323.05	74.64	280.57
4.63000	-1814.51	146.79	38.74	-1814.73	138.09	60.11	-1504.52	124.92	192.20	-1504.14	118.08	276.89	-1313.32	-28.64	18.76	-1340.42	-16.76	23.55	-1502.18	-40.44	20.35	-1547.12	-69.69	-11.10	-1455.35	29.70	1206.53	0.00	0.00	0.00	-1421.16	-30.33	1559.75	-1437.29	73.40	1560.28	-1572.83	-54.35	1585.52	-1168.05	123.76	1578.52	293.20	-339.23	77.44	891.38	-323.14	74.75	280.82
4.64000	-1818.37	149.87	47.89	-1814.60	138.39	70.54	-1504.52	124.92	192.20	-1504.14	118.08	276.89	-1312.61	-28.66	18.41	-1340.01	-16.08	23.67	-1501.45	-40.89	20.76	-1547.42	-69.76	-12.15	-1452.83	28.64	1206.55	0.00	0.00	0.00	-1416.04	-31.61	1559.67	-1430.26	72.40	1559.91	-1567.83	-55.72	1585.79	-1168.05	123.76	1578.52	292.02	-339.26	77.19	891.85	-323.11	74.79	280.10
4.65000	-1817.85	147.65	59.50	-1817.98	137.41	80.90	-1504.52	124.92	192.20	-1504.14	118.08	276.89	-1312.23	-28.63	18.72	-1338.41	-16.11	23.97	-1501.30	-40.75	20.92	-1547.67	-69.81	-13.11	-1446.53	26.40	1206.78	0.00	0.00	0.00	-1410.82	-32.45	1559.47	-1424.03	71.10	1559.91	-1563.08	-57.50	1586.01	-1168.05	123.76	1578.52	292.37	-339.23	77.33	891.84	-323.23	74.68	281.00
4.66000	-1815.45	146.48	70.65	-1816.44	136.65	92.68	-1504.52	124.92	192.20	-1504.14	118.08	276.89	-1312.18	-28.18	18.50	-1339.49	-15.99	23.46	-1501.12	-40.55	21.01	-1547.86	-69.84	-13.97	-1441.98	25.75	1206.81	0.00	0.00	0.00	-1407.54	-33.34	1559.33	-1422.87	70.22	1559.94	-1558.43	-58.44	1586.18	-1168.05	123.76	1578.52	292.78	-339.43	77.35	891.60	-323.14	74.66	281.12
4.67000	-1815.11	143.91	82.94	-1819.33	135.42	104.16	-1504.52	124.92	192.20	-1504.14	118.08	276.89	-1312.75	-27.43	18.06	-1339.66	-15.09	23.34	-1501.01	-40.47	21.05	-1548.00	-69.84	-14.75	-1438.08	24.38	1206.82	0.00	0.00	0.00	-1402.43	-34.01	1559.14	-1413.18	69.99	1559.14	-1554.06	-59.05	1586.45	-1168.05	123.76	1578.52	292.17	-339.58	77.08	892.04	-323.21	74.88	281.51
4.68000	-1816.33	142.98	95.03	-1815.12	133.23	117.41	-1504.52	124.92	192.20	-1504.14	118.08	276.89	-1312.72	-27.76	17.98	-1338.00	-14.94	23.63	-1501.30	-39.63	20.82	-1548.08	-69.83	-15.43	-1435.17	22.58	1206.81	0.00	0.00	0.00	-1397.41	-34.72	1558.97	-1410.47	69.13	1559.06	-1549.98	-59.72	1586.65	-1168.05	123.76	1578.52	293.32	-339.55	77.42	891.73	-323.35	74.75	281.42
4.69000	-1815.79	140.39	107.95	-1818.70	130.24	129.28	-1504.52	124.92	192.20	-1504.14	118.08	276.89	-1313.10	-27.33	17.63	-1339.12	-14.53	23.36	-1500.13	-40.93	21.69	-1548.12	-69.79	-16.03	-1430.06	21.85	1207.15	0.00	0.00	0.00	-1394.91	-35.21	1558.97	-1405.87	68.80	1558.82	-1546.40	-59.79	1587.01	-1168.05	123.76	1578.52	293.45	-339.62	77.50	891.74	-323.29	74.79	280.85
4.70000	-1817.55	138.72	120.19	-1815.80	127.74	142.38	-1504.52	124.92	192.20	-1504.14	118.08	276.89	-1312.02	-27.46	18.28	-1338.80	-14.18	23.47	-1500.30	-40.55	21.73	-1548.11	-69.73	-16.54	-1431.00	20.71	1207.11	0.00	0.00	0.00	-1391.53	-35.87	1558.79	-1403.98	67.99	1558.57	-1542.35	-60.19	1587.28	-1168.05	123.76	1578.52	292.75	-339.14	77.29	891.81	-323.47	74.74	281.26
4.71000	-1816.67	134.18	133.47	-1814.60	124.12	155.64	-1504.52	124.92	192.20	-1504.14	118.08	276.89	-1313.98	-26.79	17.58	-1338.41	-13.99	23.33	-1500.87	-39.76	21.34	-1548.05	-69.66	-16.97	-1424.60	19.79	1207.28	0.00	0.00	0.00	-1386.50	-36.23	1558.71	-1397.03	67.98	1558.20	-1538.27	-60.99	1587.35	-1168.05	123.76	1578.52	293.21	-339.07	77.56	891.42	-323.67	74.62	281.17
4.72000	-1814.53	131.31	146.58	-1814.69	121.39	168.50	-1504.52	124.92	192.20	-1504.14	118.08	276.89	-1315.32	-27.00	17.29	-1338.18	-13.40	23.53	-1500.08	-40.72	21.97	-1547.94	-69.56	-17.32	-1420.30	18.31	1207.25	0.00	0.00	0.00	-1382.84	-36.76	1558.68	-1393.20	67.62	1557.89	-1533.76	-62.06	1587.56	-1168.05	123.76	1578.52	293.44	-338.94	77.64	891.52	-323.41	74.71	280.79
4.73000	-1810.02	127.94	159.77	-1805.92	118.46	182.60	-1504.52	124.92	192.20	-1504.14	118.08	276.89	-1312.51	-26.19	17.85	-1339.42	-13.30	23.10	-1500.88	-39.57	21.55	-1547.79	-69.45	-17.58	-1417.61	17.27	1207.46	0.00	0.00	0.00	-1378.67	-37.04	1558.50	-1387.21	67.30	1557.67	-1530.89	-61.28	1587.89	-1168.05	123.76	1578.52	293.36	-339.30	77.47	891.37	-323.37	74.64	280.61
4.74000	-1804.46	126.23	172.34	-1807.64	116.47	194.47	-1504.52	124.92	192.20	-1504.14	118.08	276.89	-1312.39	-26.39	17.91	-1337.86	-13.44	23.45	-1500.15	-40.29	21.78	-1547.60	-69.32	-17.76	-1413.77	17.32	1207.69	0.00	0.00	0.00	-1376.06	-37.61	1558.61	-1385.88	67.10	1557.68	-1527.19	-61.42	1588.23	-1168.05	123.76	1578.52	293.53	-339.00	77.61	891.47	-323.15	74.70	280.87
4.75000	-1802.73	123.32	184.29	-1804.60	114.51	205.98	-1504.52	124.92	192.20	-1504.14	118.08	276.89	-1310.92	-25.70	18.24	-1338.67	-13.39	23.28	-1499.40	-41.15	22.27	-1547.36	-69.17	-17.87	-1409.03	16.12	1207.92	0.00	0.00	0.00	-1372.48	-37.83	1558.52	-1384.07	66.46	1557.66	-1522.62	-62.66	1588.42	-1168.05	123.76	1578.52	293.39	-338.74	77.51	891.32	-323.31	74.59	281.58
4.76000	-1800.05	120.98	195.40	-1799.24	111.18	216.98	-1504.52	124.92	192.20	-1504.14	118.08	276.89	-1313.68	-25.78	17.41	-1336.99	-13.13	23.64	-1499.52	-40.90	22.24	-1547.08	-69.01	-17.90	-1407.51	15.73	1208.01	0.00	0.00	0.00	-1368.05	-38.16	1558.35	-1378.87	66.49	1557.35	-1518.99	-63.01	1588.63	-1168.05	123.76	1578.52	292.71	-339.00	77.29	891.54	-323.55	74.58	282.04
4.77000	-1790.42	120.74	205.92	-1793.55	110.39	227.52	-1504.52	124.92	192.20	-1504.14	118.08	276.89	-1309.63	-25.75	18.46	-1338.16	-12.84	23.16	-1500.09	-40.16	21.90	-1546.76	-68.83	-17.86	-1403.42	14.77	1208.17	0.00	0.00	0.00	-1365.17	-38.35	1558.39	-1377.26	66.16	1557.16	-1516.30	-62.26	1589.04	-1168.05	123.76	1578.52	292.71	-339.35	77.26	891.20	-323.43	74.55	281.35
4.78000	-1784.37	117.87	215.01	-1785.40	109.17	236.43	-1504.52	124.92	192.20	-1504.14	118.08	276.89	-1313.78	-25.89	17.71	-1339.02	-12.69	22.92	-1499.94	-40.32	21.99	-1546.40	-68.63	-17.74	-1401.13	14.35	1208.33	0.00	0.00	0.00	-1362.34	-38.52	1558.30	-1374.38	65.96	1556.97	-1512.54	-62.46	1589.18	-1168.05	123.76	1578.52	293.48	-339.26	77.62	891.18	-323.21	74.55	281.27
4.79000	-1780.15	116.78	222.34	-1771.52	106.77	245.43	-1504.52	124.92	192.20	-1504.14	118.08	276.89	-1312.07	-25.43	18.02	-1339.05	-12.34	22.91	-1500.41	-39.71	21.76	-1546.00	-68.42	-17.55	-1394.98	13.95	1208.57	0.00	0.00	0.00	-1358.63	-38.62	1558.30	-1367.57	65.91	1556.83	-1508.13	-63.59	1589.42	-1168.05	123.76	1578.52	293.19	-339.23	77.55	891.13	-323.28	74.49	281.45
4.80000	-1767.27	116.82	229.39	-1768.13	107.27	250.81	-1504.52	124.92	192.20	-1504.14	118.08	276.89	-1310.14	-25.74	18.45	-1338.12	-12.57	23.05	-1499.98	-39.91	21.96	-1545.56	-68.20	-17.29	-1391.76	12.70	1208.73	0.00	0.00	0.00	-1355.45	-38.60	1558.36	-1368.51	65.68	1556.69	-1504.40	-64.00	1589.72	-1168.05	123.76	1578.52	293.16	-339.22	77.56	891.50	-323.17	74.57	281.61
4.81000	-1756.94	116.03	234.73	-1753.37	105.72	257.25	-1504.52	124.92	192.20	-1504.14	118.08	276.89	-1310.04	-25.76	18.33	-1339.86	-12.61	22.78	-1499.92	-39.95	22.07	-1545.08	-67.96	-16.96	-1389.77	11.62	1208.62	0.00	0.00	0.00	-1350.61	-38.76	1558.27	-1365.85	65.37	1556.51	-1501.18	-63.81	1589.83	-1168.05	123.76	1578.52	293.21	-339.37	77.47	891.32	-323.13	74.60	280.94
4.82000	-1738.86	114.58	240.03	-1737.82	105.14	262.06	-1504.52	124.92	192.20	-1504.14	118.08	276.89	-1309.23	-25.22	18.33	-1336.89	-12.04	23.28	-1499.72	-40.36	22.33	-1544.58	-67.70	-16.56	-1388.11	11.08	1208.57	0.00	0.00	0.00	-1347.15	-38.95	1558.16	-1360.60	65.43	1556.22	-1497.20	-64.42	1590.02	-1168.05	123.76	1578.52	292.96	-339.32	77.45	891.23	-323.42	74.53	281.05
4.83000	-1728.02	113.51	243.03	-1727.35	103.71	264.85	-1504.52	124.92	192.20	-1504.14	118.08	276.89	-1314.39	-25.42	17.14	-1338.08	-12.21	22.84	-1499.80	-40.23	22.37	-1544.03	-67.44	-16.10	-1383.96	10.97	1208.57	0.00	0.00	0.00	-1345.08	-38.98	1558.29	-1354.20	65.32	1555.98	-1493.91	-64.00	1590.00	-1168.05	123.76	1578.52	293.30	-339.29	77.49	891.33	-323.62	74.43	281.78
4.84000	-1713.18	113.44	245.46	-1715.51	102.76	267.07	-1504.52	124.92	192.20	-1504.14	118.08	276.89	-1309.45	-25.12	18.37	-1338.94	-11.97	22.71	-1498.90	-41.14	22.82	-1543.46	-67.16	-15.57	-1382.57	10.30	1208.44	0.00	0.00	0.00	-1341.86	-38.95	1558.16	-1352.04	65.59	1555.79	-1491.48	-62.99	1590.21	-1168.05	123.76	1578.52	293.49	-339.41	77.59	891.51	-323.50	74.51	282.70
4.85000	-1698.46	113.62	246.50	-1700.61	102.77	268.60	-1504.52	124.92	192.20	-1504.14	118.08	276.89	-1313.52	-24.90	17.45	-1338.62	-11.97	22.78	-1499.21	-40.75	22.61	-1542.85	-66.87	-14.98	-1380.93	9.06	1208.16	0.00	0.00	0.00	-1337.81	-39.07	1557.97	-1349.10	65.41	1555.62	-1487.94	-63.07	1590.26	-1168.05	123.76	1578.52	293.47	-339.27	77.69	891.20	-323.31	74.48	281.69
4.86000	-1674.90	112.22	246.19	-1683.53	103.16	268.82	-1504.52	124.92	192.20	-1504.14	118.08	276.89	-1315.02	-25.53	17.00	-1339.00	-12.29	22.72	-1499.49	-40.45	22.54	-1542.21	-66.58	-14.33	-1375.97	9.35	1208.10	0.00	0.00	0.00	-1334.01	-39.00	1557.88	-1349.11	65.05	1555.56	-1484.13	-63.46	1590.46	-1168.05	123.76	1578.52	292.96	-339.58	77.42	890.84	-323.44	74.44	281.28
4.87000	-1654.23	112.51	246.13	-1664.74	101.64	267.11	-1504.52	124.92	192.20	-1504.14	118.08	276.89	-1312.44	-25.07	17.72	-1337.17	-12.30	23.27	-1500.13	-39.81	22.28	-1541.54	-66.27	-13.62	-1373.67	8.08	1207.79	0.00	0.00	0.00	-1329.61	-39.12	1557.67	-1342.19	65.18	1555.08	-1480.52	-63.30	1590.68	-1168.05	123.76	1578.52	292.02	-339.65	77.06	891.43	-323.26	74.64	281.05
4.88000	-1627.12	112.27	246.13	-1638.67	102.35	266.37	-1504.52	124.92	192.20	-1504.14	118.08	276.89	-1311.60	-25.05	17.90	-1338.28	-11.94	22.55	-1499.77	-40.00	22.40	-1540.84	-65.95	-12.85	-1369.58	7.59	1207.87	0.00	0.00	0.00	-1326.07	-38.92	1557.38	-1338.26	65.56	1554.68	-1476.68	-63.31	1590.77	-1168.05	123.76	1578.52	291.76	-339.43	77.02	891.51	-323.25	74.67	280.75
4.89000	-1619.92	112.69	241.15	-1630.49	101.63	261.77	-1504.52	124.92	192.20	-1504.14	118.08	276.89	-1312.69	-25.29	17.36	-1338.74	-11.80	22.56	-1499.88	-39.94	22.48	-1540.12	-65.62	-12.02	-1368.52	7.73	1207.60	0.00	0.00	0.00	-1323.07	-38.78	1557.12	-1336.29	65.55	1554.36	-1472.99	-63.38	1590.87	-1168.05	123.76	1578.52	292.44	-339.49	77.21	891.01	-323.34	74.62	281.43
4.90000	-1603.92	112.99	237.52	-1618.24	102.29	257.48	-1504.52	124.92	192.20	-1504.14	118.08	276.89	-1313.60	-25.04	17.26	-1337.73	-12.15	22.89	-1499.38	-40.27	22.58	-1539.37	-65.28	-11.14	-1365.40	7.23	1207.36	0.00	0.00	0.00	-1318.99	-38.63	1556.79	-1331.90	65.85	1553.93	-1469.89	-62.88	1591.04	-1168.05	123.76	1578.52	292.95	-339.52	77.34	890.95	-323.46	74.52	281.07
4.91000	-1584.48	113.26	233.10	-1585.33	102.28	255.25	-1504.52	124.92	192.20	-1504.14	118.08	276.89	-1313.01	-25.14	17.19	-1338.75	-11.59	22.47	-1499.19	-40.42	22.83	-1538.60	-64.94	-10.21	-1360.35	6.71	1207.19	0.00	0.00	0.00	-1316.26	-38.73	1556.46	-1329.99	65.86	1553.60	-1465.40	-63.59	1591.04	-1168.05	123.76	1578.52	292.33	-339.29	77.24	890.87	-323.32	74.49	280.84
4.92000	-1571.18	113.28	226.81	-1577.29	103.16	247.47	-1504.52	124.92	192.20	-1504.14	118.08	276.89	-1313.44	-25.26	17.20	-1339.12	-11.78	22.46	-1499.23	-40.24	22.78	-1537.80	-64.58	-9.22	-1357.93	5.64	1207.11	0.00	0.00	0.00	-1312.61	-38.66	1556.03	-1325.33	66.17	1553.00	-1462.17	-62.80	1591.20	-1168.05	123.76	1578.52	293.24	-339.04	77.47	890.75	-323.39	74.48	280.72
4.93000	-1545.62	113.27	221.65	-1560.75	103.61	240.34	-1504.52	124.92	192.20	-1504.14	118.08	276.89	-1314.61	-25.37	16.85	-1338.65	-11.65	22.56	-1499.44	-39.81	22.67	-1536.97	-64.22	-8.19	-1356.28	5.24	1206.84	0.00	0.00	0.00	-1309.20	-38.50	1555.68	-1321.42	66.69	1552.53	-1458.95	-62.29	1591.35	-1168.05	123.76	1578.52	293.18	-339.64	77.47	891.16	-323.49	74.54	281.67
4.94000	-1528.44	113.23	214.59	-1541.89	104.32	233.60	-1504.52	124.92	192.20	-1504.14	118.08	276.89	-1312.61	-25.24	17.28	-1340.40	-11.53	22.20	-1499.02	-40.18	22.84	-1536.13	-63.86	-7.10	-1353.22	5.57	1206.78	0.00	0.00	0.00	-1304.76	-38.45	1555.24	-1318.75	66.19	1552.07	-1455.38	-61.81	1591.54	-1168.05	123.76	1578.52	292.90	-339.03	77.49	891.16	-323.38	74.60	281.96
4.95000	-1525.16	114.69	206.58	-1542.40	103.57	224.44	-1504.52	124.92	192.20	-1504.14	118.08	276.89	-1314.00	-25.13	16.95	-1338.72	-11.33	22.55	-1499.02	-40.32	23.04	-1535.27	-63.48	-5.97	-1348.15	5.04	1206.65	0.00	0.00	0.00	-1301.25	-38.34	1554.79	-1313.06	66.79	1551.40	-1450.86	-62.61	1591.59	-1168.05	123.76	1578.52	293.17	-339.04	77.67	891.32	-322.94	74.71	281.44
4.96000	-1518.23	118.41	194.85	-1524.22	105.47	215.51	-1504.52	124.92	192.20	-1504.14	118.08	276.89	-1311.42	-24.82	17.49	-1339.49	-11.34	22.41	-1499.06	-40.26	23.08	-1534.38	-63.11	-4.79	-1349.43	4.88	1206.43	0.00	0.00	0.00	-1298.21	-38.09	1554.40	-1308.16	67.15	1550.79	-1447.12	-62.53	1591.61	-1168.05	123.76	1578.52	293.09	-339.06	77.63	891.24	-323.36	74.53	281.35
4.97000	-1501.58	120.15	185.27	-1511.81	109.37	204.63	-1504.52	124.92	192.20	-1504.14	118.08	276.89	-1313.54	-25.04	17.04	-1337.23	-11.47	22.99	-1498.97	-40.05	23.08	-1533.48	-62.72	-3.57	-1345.39	4.48	1206.39	0.00	0.00	0.00	-1295.21	-37.99	1553.95	-1305.26	67.53	1550.26	-1443.91	-61.69	1591.80	-1168.05	123.76	1578.52	292.51	-339.48	77.22	891.68	-323.47	74.70	281.80
4.98000	-1484.79	121.30	175.15	-1497.50	109.92	193.70	-1504.52	124.92	192.20	-1504.14	118.08	276.89	-1312.86	-25.48	17.24	-1338.39	-11.50	22.71	-1498.94	-40.03	23.17	-1532.56	-62.34	-2.30	-1343.47	4.33	1206.18	0.00	0.00	0.00	-1291.62	-37.80	1553.50	-1303.57	67.06	1549.76	-1439.81	-62.05	1591.75	-1168.05	123.76	1578.52	293.87	-339.15	77.67	891.80	-323.42	74.80	281.44
4.99000	-1466.53	122.14	165.38	-1479.16	111.67	183.18	-1504.52	124.92	192.20	-1504.14	118.08	276.89	-1312.61	-25.28	17.08	-1338.86	-11.23	22.57	-1499.29	-39.56	23.04	-1531.63	-61.95	-1.00	-1342.05	3.74	1205.81	0.00	0.00	0.00	-1287.47	-37.36	1553.04	-1298.03	67.85	1548.98	-1436.45	-61.70	1591.85	-1168.05	123.76	1578.52	292.31	-339.43	77.17	891.54	-323.40	74.69	281.00
5.00000	-1448.68	123.24	155.24	-1461.20	112.95	172.44	-1504.52	124.92	192.20	-1504.14	118.08	276.89	-1311.52	-25.22	17.58	-1337.99	-11.61	22.93	-1498.79	-40.04	23.28	-1530.68	-61.56	0.35	-1338.30	3.11	1205.49	0.00	0.00	0.00	-1284.46	-37.24	1552.59	-1296.75	67.19	1548.49	-1432.22	-62.36	1591.83	-1168.05	123.76	1578.52	293.39	-339.55	77.37	891.81	-323.20	74.79	281.66
5.01000	-1432.23	123.23	144.91	-1442.70	113.95	161.80	-1504.52	124.92	192.20	-1504.14	118.08	276.89	-1312.79	-24.77	16.82	-1338.29	-11.52	22.86	-1498.39	-40.27	23.51	-1529.72	-61.16	1.73	-1332.44	2.84	1205.27	0.00	0.00	0.00	-1281.66	-37.29	1552.18	-1296.10	67.93	1547.98	-1429.23	-61.67	1591.82	-1168.05	123.76	1578.52	292.68	-339.52	77.30	891.48	-323.26	74.59	281.96
5.02000	-1412.48	122.86	135.41	-1426.63	114.05	150.57	-1504.52	124.92	192.20	-1504.14	118.08	276.89	-1311.97	-25.17	17.34	-1339.86	-11.85	22.69	-1497.96	-40.71	23.85	-1528.74	-60.76	3.15	-1331.96	2.80	1205.02	0.00	0.00	0.00	-1277.31	-37.11	1551.74	-1293.57	67.83	1547.54	-1426.46	-60.42	1592.00	-1168.05	123.76	1578.52	292.85	-339.33	77.38	891.54	-323.23	74.66	281.45
5.03000	-1392.78	120.48	125.44	-1409.85	113.43	139.53	-1504.52	124.92	192.20	-1504.14	118.08	276.87	-1311.59	-25.30	17.18	-1339.45	-12.41	22.75	-1498.94	-39.38	23.12	-1527.76	-60.36	4.61	-1330.72	2.08	1204.61	0.00	0.00	0.00	-1274.58	-36.84	1551.25	-1287.36	68.26	1546.70	-1421.98	-61.49	1591.77	-1168.05	123.76	1578.52	293.28	-338.98	77.57	891.31	-323.27	74.68	280.81
5.04000	-1374.15	119.92	115.94	-1389.36	112.51	129.89	-1504.52	124.92	192.20	-1500.00	118.48	262.06	-1311.62	-25.46	17.52	-1338.69	-12.26	23.38	-1498.95	-39.51	23.26	-1526.76	-59.96	6.10	-1326.55	2.59	1204.47	0.00	0.00	0.00	-1270.21	-36.64	1550.75	-1284.53	68.26	1545.93	-1418.73	-61.12	1591.67	-1168.05	123.76	1578.52	293.71	-339.26	77.57	891.42	-323.51	74.53	281.09
5.05000	-1358.34	118.36	105.98	-1372.61	111.68	119.92	-1504.52	124.92	192.20	-1489.12	117.46	246.32	-1312.95	-25.61	17.15	-1337.36	-12.72	23.71	-1498.49	-40.00	23.59	-1525.75	-59.57	7.62	-1326.03	1.44	1204.17	0.00	0.00	0.00	-1266.86	-36.37	1550.17	-1283.62	68.96	1545.38	-1415.77	-60.47	1591.70	-1168.05	123.76	1578.52	292.97	-339.56	77.42	891.41	-323.47	74.61	280.70
5.06000	-1338.38	117.32	97.38	-1351.72	110.83	110.83	-1504.51	124.93	192.18	-1475.11	119.94	232.59	-1310.10	-25.93	18.13	-1336.64	-13.18	24.09	-1499.04	-39.25	23.28	-1524.74	-59.17	9.17	-1321.67	1.29	1203.94	0.00	0.00	0.00	-1264.75	-36.10	1549.72	-1281.55	69.48	1544.70	-1412.63	-59.97	1591.73	-1168.05	123.76	1578.52	292.35	-339.67	77.18	891.01	-323.41	74.51	280.92
5.07000	-1320.09	114.98	88.99	-1335.38	109.32	101.81	-1488.73	126.52	176.76	-1460.05	123.45	219.52	-1311.90	-26.79	17.85	-1333.97	-13.28	24.98	-1498.73	-39.66	23.51	-1523.72	-58.77	10.75	-1320.17	0.32	1203.51	0.00	0.00	0.00	-1261.28	-35.98	1549.19	-1273.47	69.65	1543.90	-1409.38	-59.69	1591.43	-1168.05	123.76	1578.52	291.42	-339.63	77.05	891.38	-323.18	74.57	280.93
5.08000	-1301.20	114.17	81.51	-1317.97	108.12	93.56	-1473.51	126.84	161.79	-1445.61	125.43	206.64	-1311.26	-26.68	18.13	-1334.36	-13.91	25.30	-1498.41	-39.98	23.81	-1522.69	-58.37	12.36	-1317.42	0.04	1203.11	0.00	0.00	0.00	-1257.53	-35.86	1548.60	-1271.89	69.10	1543.43	-1405.85	-59.94	1591.15	-1168.05	123.76	1578.52	291.36	-339.34	77.08	891.28	-323.20	74.60	281.29
5.09000	-1283.26	112.68	74.52	-1300.95	106.83	85.72	-1457.84	128.00	147.90	-1431.45	126.99	194.17	-1310.20	-26.76	18.57	-1335.39	-14.20	25.34	-1499.60	-38.71	23.16	-1521.66	-57.98	13.99	-1314.26	-0.04	1202.74	0.00	0.00	0.00	-1255.07	-35.85	1548.15	-1269.11	69.63	1542.66	-1402.40	-60.07	1590.93	-1168.05	123.76	1578.52	292.17	-339.42	77.36	891.30	-323.52	74.57	281.54
5.10000	-1267.08	111.94	67.53	-1284.52	105.16	78.47	-1442.67	128.15	134.27	-1417.96	127.10	181.83	-1307.70	-27.25	19.32	-1332.71	-15.83	27.84	-1499.42	-38.95	23.20	-1520.62	-57.58	15.65	-1311.91	-0.67	1202.27	0.00	0.00	0.00	-1252.07	-35.50	1547.62	-1268.60	69.29	1542.16	-1399.81	-59.06	1590.76	-1168.05	123.76	1578.52	293.24	-339.33	77.59	891.27	-323.03	74.60	281.77
5.11000	-1246.64	111.58	62.04	-1268.93	104.52	71.22	-1427.28	128.06	121.78	-1403.26	128.57	171.06	-1310.42	-27.87	18.55	-1331.17	-16.44	28.71	-1499.74	-38.76	23.07	-1519.59	-57.19	17.33	-1308.51	-0.76	1201.83	0.00	0.00	0.00	-1248.64	-35.47	1547.04	-1262.43	69.77	1541.39	-1395.79	-60.31	1590.47	-1168.05	123.76	1578.52	292.81	-339.65	77.43	891.08	-323.11	74.46	281.57
5.12000	-1230.64	110.17	56.03	-1248.17	104.09	65.98	-1413.74	125.77	109.30	-1389.25	129.46	160.63	-1309.87	-28.96	18.64	-1332.64	-9.83	26.81	-1499.39	-39.48	23.43	-1518.55	-56.81	19.03	-1305.86	-1.07	1201.44	0.00	0.00	0.00	-1245.56	-35.33	1546.46	-1260.84	69.78	1540.87	-1392.39	-60.58	1590.12	-1168.05	123.76	1578.52	292.19	-339.50	77.21	891.06	-323.34	74.57	280.90
5.13000	-1208.71	109.26	51.92	-1234.25	104.34	59.72	-1396.48	128.25	100.30	-1376.21	129.16	150.74	-1305.76	-24.84	21.40	-1329.71	-9.65	27.07	-1500.05	-38.86	23.09	-1517.51	-56.43	20.76	-1303.34	-1.14	1200.81	0.00	0.00	0.00	-1242.33	-35.17	1546.00	-1257.92	69.54	1540.44	-1389.83	-60.03	1589.85	-1168.05	123.76	1578.52	292.58	-339.55	77.31	891.47	-323.13	74.65	281.52
5.14000	-1200.03	108.32	46.06	-1220.45	103.76	54.41	-1380.14	129.96	91.48	-1361.98	129.89	142.26	-1308.57	-24.94	21.12	-1338.65	-10.21	24.74	-1499.51	-39.16	23.30	-1516.47	-56.05	22.50	-1301.51	-1.65	1200.39	0.00	0.00	0.00	-1239.85	-35.19	1545.50	-1255.58	69.25	1540.07	-1386.62	-60.18	1589.54	-1168.05	123.76	1578.52	292.33	-339.39	77.28	891.51	-323.05	74.67	281.34
5.15000	-1182.25	107.61	43.15	-1201.88	102.83	51.10	-1363.13	132.42	84.06	-1348.62	129.80	134.07	-1308.75	-24.75	20.70	-1337.79	-10.83	24.30	-1498.80	-39.97	23.87	-1515.44	-55.68	24.25	-1299.67	-2.21	1200.02	0.00	0.00	0.00	-1235.93	-35.07	1544.95	-1251.53	69.91	1539.36	-1383.92	-59.77	1589.28	-1168.05	123.76	1578.52	292.92	-339.28	77.39	891.20	-323.33	74.67	281.29
5.16000	-1165.89	106.96	40.72	-1186.31	101.72	47.96	-1347.90	132.70	76.05	-1336.15	128.84	126.41	-1308.95	-25.40	20.55	-1330.31	-17.36	29.09	-1498.88	-39.91	23.85	-1514.41	-55.32	26.02	-1296.97	-2.49	1199.79	0.00	0.00	0.00	-1233.29	-35.40	1544.49	-1248.63	69.96	1538.84	-1380.88	-59.75	1588.98	-1168.05	123.76	1578.52	292.29	-339.42	77.26	890.95	-323.31	74.58	281.39
5.17000	-1148.15	105.73	39.86	-1171.67	100.16	45.67	-1333.87	131.46	68.33	-1322.61	129.37	120.14	-1305.77	-24.28	20.81	-1331.87	-17.46	28.58	-1499.93	-38.54	23.14	-1513.38	-54.96	27.81	-1291.01	-1.97	1199.37	0.00	0.00	0.00	-1230.34	-35.47	1544.14	-1244.85	70.11	1538.49	-1378.15	-59.55	1588.73	-1168.05	123.76	1578.52	292.67	-339.18	77.31	890.92	-323.38	74.55	280.85
5.18000	-1133.70	104.17	39.03	-1158.02	98.61	44.19	-1319.57	130.89	61.71	-1310.67	128.22	113.99	-1308.88	-24.87	19.96	-1332.75	-16.77	27.58	-1499.50	-39.03	23.54	-1512.36	-54.61	29.60	-1288.53	-2.84	1199.08	0.00	0.00	0.00	-1227.19	-35.51	1543.83	-1242.06	69.38	1538.07	-1375.51	-59.31	1588.47	-1168.05	123.76	1578.52	292.52	-339.27	77.31	891.25	-323.49	74.52	281.09
5.19000	-1118.74	102.60	39.44	-1142.41	97.49	44.08	-1305.28	130.89	55.60	-1299.49	126.57	108.26	-1302.42	-25.45	21.53	-1334.72	-16.34	26.62	-1499.57	-39.07	23.69	-1511.35	-54.26	31.41	-1287.02	-3.09	1198.78	0.00	0.00	0.00	-1224.04	-35.48	1543.51	-1238.33	69.42	1537.80	-1372.40	-59.51	1588.19	-1168.05	123.76	1578.52	292.81	-339.27	77.46	891.08	-323.39	74.48	281.56
5.20000	-1106.26	101.06	40.01	-1127.82	95.60	44.61	-1291.89	129.75	49.67	-1287.66	125.73	103.66	-1312.14	-25.58	19.31	-1334.71	-16.15	26.16	-1498.97	-39.89	24.02	-1510.34	-53.93	33.23	-1282.84	-3.02	1198.43	0.00	0.00	0.00	-1221.64	-35.57	1543.32	-1235.98	69.62	1537.52	-1369.14	-59.94	1587.79	-1168.05	123.76	1578.52	292.54	-338.91	77.50	891.11	-323.18	74.55	280.83
5.21000	-1088.50	98.81	42.25	-1113.03	94.29	45.64	-1279.20	128.22	44.64	-1276.08	125.21	99.64	-1307.74	-25.28	20.05	-1335.57	-16.19	25.64	-1499.18	-39.58	23.83	-1509.34	-53.60	35.05	-1282.09	-3.45	1197.91	0.00	0.00	0.00	-1218.60	-35.73	1543.14	-1232.35	69.25	1537.21	-1366.35	-59.74	1587.46	-1168.05	123.76	1578.52	291.84	-339.65	77.12	890.99	-323.53	74.48	281.08
5.22000	-1078.59	97.79	43.31	-1100.91	92.46	46.04	-1267.04	126.23	40.08	-1265.17	124.37	96.14	-1306.88	-25.57	20.20	-1337.81	-15.32	24.57	-1499.38	-39.58	23.74	-1508.35	-53.29	36.88	-1277.54	-3.16	1197.75	0.00	0.00	0.00	-1214.62	-35.72	1542.94	-1228.67	69.13	1537.06	-1363.71	-59.43	1587.22	-1168.05	123.76	1578.52	292.38	-339.70	77.19	891.75	-323.63	74.68	281.21
5.23000	-1066.28	96.54	44.41	-1088.76	92.50	47.13	-1255.24	124.57	36.31	-1253.90	124.08	93.32	-1314.90	-25.90	18.16	-1336.29	-15.73	24.92	-1500.28	-38.76	23.19	-1507.38	-52.98	38.71	-1274.64	-3.68	1197.17	0.00	0.00	0.00	-1212.05	-35.75	1542.78	-1225.97	69.45	1536.71	-1360.79	-59.45	1586.88	-1168.05	123.76	1578.52	292.29	-339.78	77.14	891.87	-323.11	74.87	281.36
5.24000	-1052.36	95.32	46.24	-1078.80	90.97	47.73	-1243.24	124.23	33.85	-1243.87	122.98	90.68	-1310.97	-25.72	18.90	-1338.48	-15.63	23.92	-1499.53	-39.86	23.59	-1506.41	-52.68	40.55	-1273.69	-3.68	1196.70	0.00	0.00	0.00	-1209.19	-35.92	1542.69	-1222.29	68.92	1536.69	-1357.99	-59.15	1586.54	-1168.05	123.76	1578.52	292.83	-339.29	77.45	890.95	-323.23	74.49	281.38
5.25000	-1044.67	95.28	46.63	-1069.52	91.17	48.09	-1232.68	122.22	31.25	-1233.68	122.38	88.96	-1314.05	-26.23	17.90	-1338.29	-15.63	23.73	-1500.26	-39.20	23.41	-1505.46	-52.40	42.39	-1270.80	-3.94	1196.40	0.00	0.00	0.00	-1207.20	-36.04	1542.50	-1218.73	69.14	1536.32	-1354.63	-59.65	1586.12	-1168.05	123.76	1578.52	292.84	-339.37	77.47	890.60	-323.67	74.33	281.28
5.26000	-1029.09	95.15	49.54	-1054.33	90.63	50.47	-1222.17	121.12	29.77	-1224.93	120.59	86.99	-1309.66	-25.99	18.60	-1339.51	-16.50	23.26	-1499.89	-39.48	23.54	-1504.53	-52.12	44.22	-1267.76	-4.06	1196.06	0.00	0.00	0.00	-1203.88	-36.15	1542.40	-1215.38	69.23	1536.24	-1352.20	-58.95	1585.84	-1168.05	123.76	1578.52	292.95	-339.30	77.34	890.70	-323.41	74.32	281.10
5.27000	-1022.40	95.13	50.67	-1048.01	89.98	51.29	-1211.88	120.94	29.05	-1215.52	120.25	85.91	-1312.26	-26.41	18.17	-1337.48	-16.19	23.63	-1499.56	-39.98	23.77	-1503.61	-51.86	46.06	-1265.71	-4.17	1195.46	0.00	0.00	0.00	-1200.70	-36.07	1542.18	-1211.21	68.72	1536.01	-1349.43	-58.51	1585.54	-1168.05	123.76	1578.52	293.03	-339.27	77.54	890.64	-323.57	74.30	280.93
5.28000	-1014.70	95.30	52.55	-1039.68	90.43	53.06	-1202.49	120.49	28.13	-1207.89	118.82	84.62	-1314.61	-26.36	17.55	-1338.62	-16.58	23.34	-1499.64	-39.88	23.93	-1502.71	-51.61	47.89	-1260.25	-4.11	1195.09	0.00	0.00	0.00	-1197.26	-36.00	1541.86	-1209.49	69.01	1535.67	-1346.12	-58.64	1585.16	-1168.05	123.76	1578.52	292.50	-339.47	77.41	891.34	-323.24	74.74	280.70
5.29000	-1002.67	94.83	56.12	-1027.68	90.53	55.95	-1194.12	119.21	27.30	-1200.03	118.68	84.14	-1310.65	-29.20	17.81	-1337.72	-16.77	23.58	-1499.56	-39.95	24.04	-1501.82	-51.38	49.72	-1257.87	-4.13	1194.51	0.00	0.00	0.00	-1194.12	-35.97	1541.66	-1207.81	69.12	1535.42	-1343.21	-58.23	1584.83	-1168.05	123.76	1578.52	292.64	-339.49	77.36	891.37	-322.88	74.72	280.87
5.30000	-994.49	95.76	59.04	-1023.48	90.84	57.71	-1186.36	119.03	27.36	-1193.89	116.99	83.16	-1312.78	-29.96	17.08	-1339.28	-16.60	23.03	-1500.24	-38.93	23.53	-1500.96	-51.15	51.54	-1254.76	-3.44	1194.25	0.00	0.00	0.00	-1191.08	-36.02	1541.30	-1203.21	69.18	1535.16	-1340.32	-57.54	1584.48	-1168.05	123.76	1578.52	292.58	-339.35	77.29	891.37	-323.07	74.58	280.44
5.31000	-989.05	95.53	61.80	-1018.00	90.99	59.97	-1178.10	120.16	28.11	-1187.78	116.55	82.77	-1313.02	-30.16	16.98	-1338.03	-16.67	23.31	-1499.69	-39.65	24.07	-1500.11	-50.95	53.35	-1251.02	-3.76	1193.80	0.00	0.00	0.00	-1187.86	-36.10	1540.91	-1201.20	69.33	1534.93	-1336.89	-57.74	1584.10	-1168.05	123.76	1578.52	293.56	-339.14	77.59	891.43	-323.13	74.75	281.06
5.32000	-984.53	95.83	63.46	-1009.94	90.70	62.07	-1171.92	119.69	28.16	-1182.39	115.18	82.05	-1314.76	-29.93	16.52	-1337.82	-16.56	23.28	-1499.06	-40.51	24.57	-1499.29	-50.76	55.15	-1249.65	-3.70	1193.25	0.00	0.00	0.00	-1185.48	-36.02	1540.67	-1198.73	69.01	1534.60	-1333.42	-57.71	1583.86	-1168.05	123.76	1578.52	293.16	-339.27	77.49	890.91	-323.34	74.49	282.66
5.33000	-978.86	95.93	64.89	-1005.29	91.06	63.05	-1166.41	118.87	27.98	-1176.58	115.66	82.16	-1315.20	-30.23	16.35	-1338.43	-16.82	23.36	-1499.21	-40.40	24.61	-1498.49	-50.58	56.95	-1247.57	-3.34	1192.85	0.00	0.00	0.00	-1180.75	-35.79	1540.15	-1190.66	69.50	1533.69	-1330.67	-56.64	1583.57	-1168.05	123.76	1578.52	292.14	-339.78	77.27	891.18	-323.39	74.47	281.33
5.34000	-975.36	95.76	65.57	-999.40	91.04	64.08	-1160.97	119.63	28.25	-1172.24	115.00	81.71	-1312.93	-30.54	16.84	-1339.09	-17.17	22.94	-1499.46	-40.01	24.61	-1497.71	-50.42	58.73	-1242.28	-2.71	1192.55	0.00	0.00	0.00	-1177.79	-35.52	1539.79	-1188.43	69.72	1533.46	-1327.20	-56.45	1583.29	-1168.05	123.76	1578.52	292.33	-339.57	77.32	891.29	-323.32	74.56	281.09
5.35000	-970.19	96.23	66.25	-998.70	90.40	63.46	-1155.87	120.74	28.72	-1168.40	114.35	81.11	-1312.99	-30.39	16.65	-1339.77	-17.37	22.93	-1499.06	-40.19	24.89	-1496.96	-50.27	60.49	-1238.82	-2.36	1192.26	0.00	0.00	0.00	-1174.58	-35.65	1539.34	-1187.27	69.41	1533.40	-1323.55	-56.18	1582.98	-1168.05	123.76	1578.52	293.29	-339.55	77.39	891.26	-323.09	74.69	280.80
5.36000	-965.25	95.86	66.05	-993.92	89.97	62.97	-1152.99	120.34	28.47	-1164.37	115.34	81.30	-1313.51	-30.12	16.60	-1339.20	-17.21	23.05	-1498.93	-40.54	25.05	-1496.24	-50.15	62.24	-1236.56	-2.20	1191.91	0.00	0.00	0.00	-1171.41	-35.33	1538.97	-1185.40	69.43	1532.94	-1320.60	-55.50	1582.78	-1168.05	123.76	1578.52	292.71	-339.29	77.25	891.37	-323.46	74.57	281.74
5.37000	-965.79	95.46	64.27	-989.14	89.91	62.62	-1150.45	120.38	28.24	-1161.47	115.46	80.89	-1314.72	-30.76	16.45	-1338.93	-16.90	23.08	-1498.97	-40.49	25.26	-1495.54	-50.04	63.97	-1232.98	-2.00	1191.70	0.00	0.00	0.00	-1167.60	-35.10	1538.54	-1182.84	69.97	1532.80	-1317.56	-54.68	1582.47	-1168.05	123.76	1578.52	292.47	-339.48	77.23	891.46	-323.37	74.63	281.88
5.38000	-959.08	93.87	64.15	-987.32	88.98	61.49	-1148.21	121.23	28.06	-1159.45	115.06	79.95	-1314.32	-30.10	16.43	-1338.10	-17.44	23.32	-1498.58	-40.98	25.78	-1494.87	-49.95	65.69	-1231.58	-1.29	1191.37	0.00	0.00	0.00	-1165.03	-34.70	1538.20	-1179.75	69.79	1532.36	-1313.68	-54.90	1582.12	-1168.05	123.76	1578.52	292.45	-339.40	77.31	891.44	-323.16	74.67	280.61
5.39000	-959.02	93.98	62.36	-985.67	88.50	59.96	-1146.90	121.29	27.63	-1158.15	114.91	79.16	-1313.40	-30.42	17.00	-1338.78	-17.56	23.04	-1497.85	-41.80	26.43	-1494.23	-49.88	67.38	-1229.16	-0.86	1191.00	0.00	0.00	0.00	-1161.22	-34.32	1537.83	-1168.40	70.56	1532.41	-1311.12	-53.27	1581.88	-1168.05	123.76	1578.52	292.65	-339.25	77.29	891.43	-323.52	74.52	281.33
5.40000	-959.20	93.33	60.48	-987.55	88.19	57.89	-1146.39	121.14	26.68	-1157.08	114.69	78.19	-1312.18	-30.52	17.20	-1338.04	-17.78	23.35	-1497.52	-42.12	26.80	-1493.62	-49.83	69.05	-1223.51	-0.75	1190.88	0.00	0.00	0.00	-1157.44	-34.02	1537.44	-1163.32	70.89	1532.16	-1307.68	-52.59	1581.71	-1168.05	123.76	1578.52	292.78	-339.16	77.39	891.39	-323.35	74.56	281.56
5.41000	-958.35	92.62	59.10	-985.99	87.54	56.79	-1145.87	121.37	25.70	-1156.24	115.37	77.42	-1314.54	-30.17	16.74	-1338.84	-17.93	23.04	-1497.18	-42.72	27.50	-1493.04	-49.79	70.70	-1219.82	-0.16	1190.56	0.00	0.00	0.00	-1155.51	-33.53	1537.21	-1159.93	71.38	1531.94	-1304.23	-52.00	1581.51	-1168.05	123.76	1578.52	292.94	-339.26	77.42	891.73	-323.12	74.82	281.29
5.42000	-961.52	90.89	56.07	-987.66	86.62	54.60	-1146.00	121.37	24.63	-1155.93	115.05	76.33	-1312.64	-30.39	16.86	-1339.32	-17.98	22.95	-1497.66	-42.03	27.60	-1492.50	-49.78	72.32	-1216.25	0.55	1190.47	0.00	0.00	0.00	-1150.53	-32.88	1536.90	-1156.62	71.86	1531.63	-1300.86	-51.53	1581.36	-1168.05	123.76	1578.52	292.03	-339.44	77.21	891.18	-323.16	74.64	280.32
5.43000	-959.56	90.58	55.08	-987.26	85.44	52.51	-1146.36	121.53	23.38	-1155.92	115.19	75.16	-1314.29	-31.13	16.70	-1338.97	-17.83	23.16	-1497.75	-42.19	27.91	-1491.99	-49.79	73.92	-1212.53	1.34	1190.29	0.00	0.00	0.00	-1149.08	-32.28	1536.77	-1152.84	73.08	1531.28	-1297.59	-50.72	1581.10	-1168.05	123.76	1578.52	293.04	-339.25	77.52	891.56	-323.34	74.69	280.77
5.44000	-960.38	88.79	52.57	-987.27	84.11	50.48	-1146.58	121.95	22.18	-1156.80	114.55	73.51	-1315.44	-30.90	16.37	-1338.27	-18.37	23.28	-1497.15	-43.02	28.76	-1491.51	-49.83	75.48	-1210.43	1.66	1190.23	0.00	0.00	0.00	-1145.52	-31.45	1536.60	-1149.39	74.16	1531.04	-1294.55	-49.70	1580.97	-1168.05	123.76	1578.52	293.08	-339.11	77.65	891.51	-323.44	74.65	281.28
5.45000	-962.57	87.85	49.54	-987.58	83.49	48.38	-1147.75	120.77	21.05	-1156.67	115.32	72.50	-1313.74	-30.86	16.90	-1338.14	-18.61	23.24	-1497.06	-43.09	29.35	-1491.07	-49.88	77.02	-1207.11	2.10	1190.16	0.00	0.00	0.00	-1142.07	-30.94	1536.39	-1146.32	74.60	1530.92	-1291.72	-48.17	1580.85	-1168.05	123.76	1578.52	292.11	-339.62	77.23	891.40	-323.09	74.67	281.28
5.46000	-961.30	86.11	47.40	-986.22	81.91	46.41	-1148.27	120.04	19.91	-1156.24	116.08	71.27	-1314.82	-31.48	16.89	-1338.08	-18.80	23.17	-1497.26	-42.71	29.66	-1490.67	-49.96	78.53	-1204.46	3.45	1190.02	0.00	0.00	0.00	-1138.13	-30.18	1536.29	-1143.27	74.77	1530.77	-1287.93	-48.08	1580.69	-1168.05	123.76	1578.52	292.16	-339.49	77.11	890.99	-323.31	74.53	281.19
5.47000	-958.01	84.08	45.61	-988.72	79.73	43.94	-1147.69	120.04	19.44	-1156.22	115.80	69.97	-1314.54	-31.34	16.70	-1338.59	-18.45	23.09	-1496.16	-44.29	30.95	-1490.31	-50.06	80.00	-1199.99	3.82	1189.99	0.00	0.00	0.00	-1135.59	-29.35	1536.28	-1139.89	75.61	1530.67	-1285.32	-46.46	1580.66	-1168.05	123.76	1578.52	291.57	-339.38	76.98	891.46	-323.31	74.71	281.41
5.48000	-960.98	82.98	42.44	-986.24	78.14	42.43	-1147.22	119.78	19.11	-1155.28	115.38	68.76	-1315.97	-31.64	16.35	-1336.74	-18.53	23.61	-1496.01	-44.55	31.76	-1489.98	-50.18	81.45	-1195.11	4.36	1190.04	0.00	0.00	0.00	-1132.00	-28.50	1536.37	-1136.29	77.01	1530.66	-1281.80	-45.98	1580.53	-1168.05	123.76	1578.52	292.57	-339.04	77.38	891.62	-323.25	74.77	281.16
5.49000	-962.47	82.34	39.13	-985.85	77.77	39.60	-1146.45	120.38	19.30	-1153.24	115.58	68.31	-1315.65	-31.79	16.46	-1338.75	-18.96	23.05	-1496.14	-44.55	32.35	-1490.22	-50.26	82.43	-1194.02	5.27	1190.11	0.00	0.00	0.00	-1129.50	-27.67	1536.65	-1133.13	77.61	1530.77	-1279.30	-44.26	1580.47	-1168.05	123.76	1578.52	292.25	-339.62	77.27	891.67	-323.15	74.73	280.83
5.50000	-957.09	81.80	37.13	-982.89	77.52	37.40	-1146.25	119.81	19.08	-1151.20	115.95	68.27	-1315.41	-31.29	16.76	-1337.03	-18.89	23.34	-1495.74	-45.11	33.37	-1490.37	-50.02	83.18	-1189.55	6.30	1190.31	0.00	0.00	0.00	-1125.65	-26.68	1536.92	-1129.54	78.90	1530.98	-1276.31	-42.55	1580.65	-1168.05	123.76	1578.52	292.87	-339.67	77.38	891.86	-322.99	74.70	280.74
5.51000	-955.74	81.64	35.84	-982.84	77.97	36.52	-1145.95	120.00	19.23	-1149.84	116.41	68.39	-1316.48	-31.10	16.49	-1338.02	-19.08	23.07	-1495.59	-45.49	34.67	-1488.97	-51.60	84.98	-1184.62	7.02	1190.58	0.00	0.00	0.00	-1123.10	-25.95	1537.39	-1126.06	79.67	1531.57	-1272.69	-41.87	1580.99	-1168.05	123.76	1578.52	293.01	-339.44	77.46	891.21	-323.34	74.48	281.08
5.52000	-956.90	81.56	34.97	-985.38	77.64	34.97	-1145.87	119.93	19.15	-1149.56	116.12	68.21	-1314.68	-31.63	16.93	-1337.65	-19.29	23.22	-1495.44	-45.44	35.84	-1488.75	-51.56	86.32	-1182.97	7.61	1190.98	0.00	0.00	0.00	-1120.38	-24.88	1538.07	-1122.50	80.66	1532.13	-1268.93	-41.21	1581.35	-1168.05	123.76	1578.52	293.09	-339.42	77.46	891.04	-323.37	74.49	281.38
5.53000	-961.96	80.69	32.71	-985.34	77.90	34.40	-1146.03	119.27	18.83	-1149.73	115.23	67.72	-1315.98	-31.84	16.57	-1338.19	-19.24	23.19	-1495.26	-45.74	37.12	-1488.30	-51.69	87.71	-1178.34	8.90	1191.71	0.00	0.00	0.00	-1117.40	-23.76	1538.91	-1118.95	81.79	1532.87	-1266.45	-38.87	1581.81	-1168.05	123.76	1578.52	293.07	-339.31	77.46	890.93	-323.30	74.48	281.19
5.54000	-956.05	80.91	33.15	-984.91	77.29	33.37	-1145.90	119.30	18.93	-1149.18	115.61	68.07	-1315.56	-32.18	17.06	-1337.23	-19.42	23.40	-1493.72	-47.20	39.21	-1488.46	-50.88	88.92	-1173.82	9.17	1192.41	0.00	0.00	0.00	-1113.31	-22.51	1539.71	-1115.73	82.24	1533.72	-1262.96	-37.58	1582.52	-1168.05	123.76	1578.52	292.48	-339.15	77.26	891.33	-323.11	74.70	281.07
5.55000	-954.92	81.35	32.75	-983.58	77.35	33.21	-1144.90	120.49	19.56	-1148.66	115.39	68.20	-1314.51	-31.85	17.23	-1337.58	-19.64	23.18	-1493.67	-47.29	40.95	-1489.17	-49.73	90.04	-1168.96	10.52	1193.16	0.00	0.00	0.00	-1109.88	-21.39	1540.67	-1111.74	84.06	1534.56	-1259.58	-36.11	1583.12	-1168.05	123.76	1578.52	293.24	-339.04	77.50	891.67	-323.33	74.69	281.00
5.56000	-957.02	81.42	31.80	-983.23	77.06	32.78	-1144.99	120.19	19.45	-1148.22	115.05	68.15	-1315.50	-32.33	17.05	-1337.62	-19.91	23.13	-1491.96	-48.86	43.27	-1487.54	-50.72	92.12	-1162.95	12.30	1194.27	0.00	0.00	0.00	-1107.66	-20.06	1541.74	-1108.07	85.34	1535.43	-1256.96	-33.47	1583.94	-1168.05	123.76	1578.52	293.51	-339.45	77.59	891.58	-323.31	74.69	280.68
5.57000	-959.79	81.21	30.49	-984.19	77.38	31.67	-1144.88	120.19	19.53	-1148.01	114.64	67.91	-1315.23	-31.87	16.90	-1338.31	-20.00	23.04	-1492.03	-48.67	44.81	-1486.85	-51.16	94.10	-1160.70	12.96	1195.17	0.00	0.00	0.00	-1104.33	-18.63	1542.80	-1103.96	87.49	1536.23	-1253.18	-32.25	1584.75	-1168.05	123.76	1578.52	292.56	-339.24	77.36	891.76	-323.37	74.66	280.61
5.58000	-958.40	80.22	29.72	-983.56	77.67	31.37	-1144.98	119.76	19.39	-1147.49	114.69	68.05	-1315.58	-32.25	17.15	-1337.44	-20.07	23.40	-1490.41	-50.35	47.35	-1486.01	-51.06	95.82	-1155.90	14.41	1196.37	0.00	0.00	0.00	-1100.20	-17.37	1543.86	-1100.61	88.50	1537.17	-1250.08	-30.20	1585.62	-1168.05	123.76	1578.52	292.75	-339.15	77.41	892.20	-323.19	74.89	280.61
5.59000	-957.41	79.64	28.92	-981.00	77.67	31.12	-1144.83	119.77	19.53	-1147.29	114.60	68.03	-1315.16	-31.99	17.35	-1338.80	-20.05	23.01	-1489.23	-51.20	49.62	-1484.24	-52.28	98.28	-1151.94	15.15	1197.30	0.00	0.00	0.00	-1096.41	-15.90	1544.86	-1097.08	89.66	1538.08	-1246.41	-28.85	1586.46	-1168.05	123.76	1578.52	292.03	-339.37	77.15	891.04	-322.99	74.67	280.82
5.60000	-957.60	80.57	28.27	-985.41	77.36	29.63	-1144.80	119.54	19.50	-1146.17	116.14	68.60	-1316.27	-31.95	16.84	-1338.40	-20.72	23.27	-1487.83	-52.42	51.87	-1482.88	-52.77	100.41	-1146.85	16.94	1198.48	0.00	0.00	0.00	-1092.21	-14.38	1545.86	-1093.59	90.67	1539.04	-1242.52	-27.98	1587.30	-1168.05	123.76	1578.52	291.96	-339.56	77.14	891.48	-323.24	74.54	281.59
5.61000	-956.13	81.16	28.40	-981.35	77.27	30.07	-1144.57	119.81	19.63	-1146.21	115.37	68.17	-1317.04	-32.51	16.59	-1337.25	-20.31	23.69	-1485.71	-54.33	54.41	-1482.01	-52.73	102.15	-1144.13	18.19	1199.55	0.00	0.00	0.00	-1091.05	-12.87	1546.94	-1089.79	92.54	1539.85	-1239.66	-25.60	1588.04	-1168.05	123.76	1578.52	292.14	-339.46	77.19	891.60	-323.40	74.74	281.37
5.62000	-953.95	80.34	28.33	-980.39	77.01	29.66	-1144.00	120.49	19.93	-1146.32	114.96	67.87	-1316.16	-31.94	16.80	-1337.09	-20.71	23.85	-1484.22	-55.66	56.76	-1480.88	-53.25	104.01	-1140.00	19.52	1200.47	0.00	0.00	0.00	-1085.91	-11.47	1547.75	-1086.43	93.73	1540.72	-1235.81	-24.59	1588.73	-1168.05	123.76	1578.52	292.38	-339.60	77.24	891.31	-323.10	74.62	281.18
5.63000	-956.56	81.19	27.58	-982.04	77.25	29.09	-1144.40	119.82	19.69	-1145.81	115.45	68.11	-1316.95	-32.04	16.51	-1336.87	-20.62	24.10	-1482.35	-57.33	59.33	-1478.77	-54.73	106.47	-1134.31	21.26	1201.37	0.00	0.00	0.00	-1082.18	-10.05	1548.55	-1082.68	95.19	1541.56	-1232.47	-22.82	1589.23	-1168.05	123.76	1578.52	292.75	-339.26	77.37	891.36	-323.11	74.67	280.87
5.64000	-956.17	80.70	27.26	-980.58	77.23	29.13	-1143.84	120.28	19.96	-1146.20	114.62	67.70	-1315.34	-32.60	16.84	-1337.04	-21.01	23.89	-1480.71	-58.46	61.45	-1476.62	-55.92	108.74	-1128.79	22.54	1202.05	0.00	0.00	0.00	-1079.41	-8.48	1549.36	-1078.99	96.79	1542.28	-1228.76	-21.89	1589.65	-1168.05	123.76	1578.52	292.19	-339.35	77.14	891.26	-323.19	74.56	281.02
5.65000	-958.25	81.39	26.33	-980.80	77.41	28.91	-1143.83	120.19	20.04	-1145.41	115.61	68.20	-1317.76	-32.85	16.40	-1336.29	-20.91	24.33	-1479.15	-59.55	63.62	-1474.96	-56.83	110.90	-1124.11	23.94	1202.78	0.00	0.00	0.00	-1075.88	-7.35	1550.04	-1075.68	97.70	1542.97	-1225.68	-19.95	1590.03	-1168.05	123.76	1578.52	292.75	-339.33	77.31	891.09	-323.31	74.59	280.86
5.66000	-955.34	80.49	27.10	-980.73	77.37	28.34	-1143.74	120.16	20.10	-1145.73	114.57	67.68	-1315.54	-32.58	16.98	-1336.41	-21.20	24.41	-1478.59	-59.56	65.51	-1473.01	-57.82	112.95	-1121.71	25.13	1203.09	0.00	0.00	0.00	-1072.43	-5.83	1550.61	-1071.70	99.63	1543.51	-1223.12	-17.44	1590.30	-1168.05	123.76	1578.52	293.54	-339.23	77.62	891.41	-322.97	74.65	281.52
5.67000	-957.32	80.50	26.21	-981.41	77.09	28.30	-1144.32	119.20	19.74	-1145.68	114.41	67.58	-1315.50	-32.77	16.99	-1336.39	-21.54	24.58	-1477.79	-59.59	67.24	-1471.72	-57.95	114.67	-1118.01	26.64	1203.67	0.00	0.00	0.00	-1069.31	-4.49	1551.17	-1068.48	100.42	1544.17	-1219.27	-16.16	1590.50	-1168.05	123.76	1578.52	293.08	-339.38	77.53	891.42	-323.27	74.67	281.35
5.68000	-953.41	81.04	26.99	-984.46	77.39	27.32	-1143.56	119.94	20.31	-1145.52	114.22	67.66	-1314.55	-32.77	17.34	-1335.89	-21.77	24.76	-1476.71	-60.24	69.15	-1470.02	-58.29	116.26	-1113.20	27.78	1204.06	0.00	0.00	0.00	-1065.30	-3.10	1551.54	-1064.44	102.52	1544.48	-1216.07	-14.22	1590.65	-1168.05	123.76	1578.52	293.17	-339.79	77.36	891.19	-323.95	74.50	281.38
5.69000	-955.62	80.97	26.07	-980.97	77.38	28.09	-1143.94	119.32	20.11	-1145.30	114.32	67.45	-1315.36	-32.44	17.09	-1333.66	-21.63	25.75	-1476.00	-60.28	70.90	-1466.97	-60.42	118.93	-1109.66	29.28	1204.30	0.00	0.00	0.00	-1062.17	-1.57	1551.91	-1061.15	103.50	1544.89	-1212.86	-12.35	1590.60	-1168.05	123.76	1578.52	293.67	-339.67	77.59	891.29	-323.79	74.54	281.09
5.70000	-956.10	80.67	26.22	-981.93	77.64	27.92	-1143.85	119.28	20.25	-1144.94	114.70	67.55	-1313.67	-32.36	17.95	-1335.02	-22.03	25.55	-1475.84	-59.37	72.47	-1464.85	-61.25	120.82	-1106.04	31.25	1204.69	0.00	0.00	0.00	-1059.62	-0.10	1552.21	-1057.51	104.93	1545.19	-1208.95	-11.23	1590.61	-1168.05	123.76	1578.52	293.02	-339.42	77.47	890.88	-323.27	74.51	280.50
5.71000	-956.34	80.10	25.55	-982.35	77.49	27.50	-1143.20	120.28	20.73	-1144.63	114.80	67.50	-1313.16	-32.68	17.87	-1334.98	-22.08	25.84	-1475.46	-58.81	74.09	-1462.37	-62.43	123.05	-1101.06	32.87	1204.76	0.00	0.00	0.00	-1054.59	1.47	1552.30	-1053.79	106.42	1545.31	-1206.06	-8.79	1590.52	-1168.05	123.76	1578.52	293.14	-339.23	77.39	891.03	-323.19	74.57	280.96
5.72000	-956.00	79.97	25.32	-980.89	77.18	27.84	-1143.58	119.42	20.45	-1144.87	113.92	67.01	-1314.84	-32.69	17.69	-1333.58	-22.59	26.51	-1474.56	-58.73	75.89	-1459.87	-63.13	125.03	-1097.02	34.23	1204.96	0.00	0.00	0.00	-1050.81	2.90	1552.37	-1050.34	107.58	1545.48	-1203.32	-6.00	1590.54	-1168.05	123.76	1578.52	292.18	-339.39	77.12	891.44	-323.47	74.53	281.03
5.73000	-953.77	80.10	25.66	-983.24	77.51	27.08	-1143.61	119.62	20.55	-1144.39	114.56	67.13	-1312.39	-33.46	18.01	-1334.70	-22.54	26.60	-1473.78	-58.28	77.82	-1456.75	-64.05	127.24	-1093.31	35.84	1204.99	0.00	0.00	0.00	-1048.22	4.41	1552.50	-1046.52	109.34	1545.41	-1200.54	-3.54	1590.52	-1168.05	123.76	1578.52	293.18	-339.48	77.48	891.64	-323.45	74.57	281.58
5.74000	-955.37	80.86	25.51	-982.27	77.41	27.32	-1143.57	119.35	20.43	-1144.42	114.18	66.87	-1315.22	-33.34	17.49	-1334.27	-22.98	27.32	-1471.54	-59.10	80.67	-1452.52	-65.86	130.06	-1088.15	37.34	1205.07	0.00	0.00	0.00	-1044.80	6.03	1552.48	-1042.74	111.07	1545.38	-1197.13	-1.61	1590.29	-1168.05	123.76	1578.52	292.79	-339.33	77.46	891.36	-323.44	74.45	281.95
5.75000	-953.95	80.41	25.69	-982.39	77.14	26.70	-1143.43	119.80	20.54	-1144.42	114.26	66.73	-1314.99	-33.52	17.36	-1331.84	-23.71	28.82	-1468.93	-59.82	83.67	-1448.95	-66.54	132.55	-1084.46	38.98	1205.06	0.00	0.00	0.00	-1040.98	7.30	1552.42	-1039.16	112.74	1545.23	-1192.60	-1.27	1590.03	-1168.05	123.76	1578.52	291.91	-339.46	77.19	891.15	-323.19	74.57	281.21
5.76000	-952.17	81.03	25.83	-979.26	77.46	27.49	-1143.85	119.06	20.26	-1144.02	114.66	66.83	-1315.56	-33.77	17.30	-1321.90	-24.95	32.75	-1466.46	-59.87	86.71	-1443.66	-68.51	135.78	-1081.85	40.92	1205.02	0.00	0.00	0.00	-1038.19	8.91	1552.47	-1035.63	114.15	1545.09	-1189.86	1.39	1589.85	-1168.05	123.76	1578.52	291.51	-339.54	77.06	891.65	-323.11	74.78	281.20
5.77000	-953.70	80.40	25.15	-980.34	78.00	27.30	-1143.87	119.10	20.21	-1143.33	115.76	67.11	-1313.16	-34.08	17.82	-1327.16	-24.97	31.52	-1463.46	-59.64	90.02	-1438.79	-69.50	138.67	-1076.90	42.59	1204.84	0.00	0.00	0.00	-1034.57	10.43	1552.40	-1032.04	115.66	1544.91	-1186.26	2.92	1589.65	-1168.05	123.76	1578.52	292.57	-339.90	77.34	891.68	-323.26	74.66	280.57
5.78000	-954.86	80.45	25.06	-980.78	77.48	27.18	-1143.72	119.47	20.33	-1143.56	115.30	66.85	-1312.74	-34.48	17.59	-1333.06	-24.42	29.99	-1459.61	-60.34	94.18	-1434.12	-69.75	141.63	-1074.41	44.00	1204.73	0.00	0.00	0.00	-1031.59	12.04	1552.29	-1028.49	117.17	1544.68	-1183.11	5.06	1589.39	-1168.05	123.76	1578.52	293.47	-339.74	77.51	891.28	-323.41	74.56	280.43
5.79000	-954.90	80.19	24.86	-981.51	77.23	26.82	-1143.64	119.35	20.35	-1143.47	115.41	66.72	-1310.28	-34.11	17.65	-1335.13	-24.58	29.24	-1454.97	-61.39	98.84	-1428.94	-69.85	144.80	-1070.04	45.27	1204.40	0.00	0.00	0.00	-1028.25	13.76	1552.22	-1025.09	118.21	1544.51	-1180.93	8.49	1589.10	-1168.05	123.76	1578.52	293.69	-339.42	77.56	891.18	-323.18	74.63	281.43
5.80000	-955.10	80.16	24.58	-979.57	77.87	27.36	-1143.94	118.97	20.07	-1143.45	115.11	66.46	-1311.29	-34.36	17.26	-1333.13	-24.46	29.69	-1450.89	-61.00	103.18	-1422.45	-70.94	148.85	-1065.84	46.48	1204.18	0.00	0.00	0.00	-1025.61	15.39	1552.10	-1021.39	119.92	1544.15	-1176.73	9.01	1588.78	-1168.05	123.76	1578.52	293.04	-339.36	77.38	890.56	-323.23	74.44	280.97
5.81000	-953.32	79.77	24.76	-982.24	77.49	26.59	-1143.60	119.60	20.34	-1143.51	115.40	66.42	-1310.11	-35.16	16.93	-1328.74	-24.53	30.77	-1445.96	-61.60	108.33	-1415.93	-71.73	153.20	-1063.45	47.39	1203.81	0.00	0.00	0.00	-1021.25	16.72	1551.88	-1017.55	122.09	1543.72	-1173.07	10.52	1588.62	-1168.05	123.76	1578.52	293.22	-339.38	77.36	890.62	-323.46	74.47	281.13
5.82000	-954.84	79.49	24.56	-982.59	77.91	26.39	-1143.70	119.32	20.03	-1143.26	115.94	66.60	-1307.12	-35.06	17.09	-1321.07	-25.45	32.74	-1440.51	-62.27	113.97	-1409.58	-71.83	157.62	-1060.57	48.59	1203.57	0.00	0.00	0.00	-1017.78	18.26	1551.70	-1014.28	123.07	1543.50	-1170.41	13.51	1588.25	-1168.05	123.76	1578.52	294.23	-338.90	77.74	891.44	-323.12	74.67	280.37
5.83000	-953.07	79.51	24.67	-980.53	77.59	26.71	-1143.55	119.63	20.20	-1142.76	116.62	66.84	-1305.11	-35.83	16.61	-1319.27	-26.54	33.74	-1435.88	-61.47	119.27	-1401.70	-72.71	162.76	-1055.35	50.28	1203.11	0.00	0.00	0.00	-1014.23	19.77	1551.55	-1010.72	124.54	1543.16	-1167.34	15.55	1587.88	-1168.05	123.76	1578.52	292.92	-339.65	77.33	891.16	-323.44	74.41	281.16
5.84000	-950.91	81.37	25.67	-981.80	77.43	26.86	-1143.72	119.63	20.13	-1142.95	116.36	66.55	-1301.56	-35.55	16.59	-1318.21	-26.46	33.99	-1430.46	-60.83	125.04	-1394.54	-72.67	168.01	-1052.19	50.71	1202.79	0.00	0.00	0.00	-1010.54	21.15	1551.32	-1007.23	125.80	1542.79	-1162.82	15.42	1587.80	-1168.04	123.76	1578.52	292.17	-339.67	77.08	890.75	-323.45	74.36	281.42
5.85000	-954.42	81.53	24.73	-980.80	77.88	26.81	-1143.49	119.82	20.03	-1142.89	116.78	66.62	-1300.47	-35.93	15.56	-1315.64	-26.95	34.97	-1423.93	-61.05	131.57	-1388.25	-70.87	172.80	-1048.19	51.39	1202.38	0.00	0.00	0.00	-1007.63	22.47	1551.15	-1003.46	127.64	1542.43	-1159.62	17.53	1587.43	-1165.33	124.71	1578.31	292.64	-339.25	77.34	891.26	-323.39	74.59	281.11
5.86000	-954.56	80.17	24.38	-980.37	77.53	26.99	-1143.42	120.20	20.21	-1143.12	116.55	66.42	-1295.91	-36.81	14.97	-1312.48	-27.72	35.90	-1418.19	-60.80	137.54	-1381.20	-69.41	178.22	-1047.68	52.07	1201.82	0.00	0.00	0.00	-1004.20	23.92	1551.04	-999.33	129.15	1541.72	-1156.64	19.61	1587.24	-1160.95	127.43	1577.63	293.20	-339.58	77.45	891.41	-323.50	74.57	281.00
5.87000	-953.65	80.01	24.75	-980.58	76.98	26.61	-1143.70	120.04	19.97	-1143.02	117.27	66.67	-1293.94	-37.53	13.87	-1305.93	-28.61	37.10	-1413.95	-59.03	143.00	-1373.61	-68.37	184.05	-1043.74	53.35	1201.65	0.00	0.00	0.00	-1000.93	25.19	1550.80	-997.50	130.02	1541.22	-1153.05	21.52	1586.98	-1157.65	128.71	1577.44	293.00	-339.55	77.31	891.51	-323.44	74.65	280.44
5.88000	-955.09	80.66	24.84	-983.23	77.80	26.19	-1143.88	119.73	19.68	-1143.51	116.78	66.31	-1289.30	-39.08	13.34	-1300.96	-29.80	37.76	-1409.83	-57.65	148.70	-1365.78	-66.62	189.25	-1041.14	54.12	1201.15	0.00	0.00	0.00	-997.58	26.25	1550.55	-995.01	131.74	1540.86	-1149.59	23.36	1586.78	-1154.56	130.09	1577.24	292.51	-339.62	77.31	891.26	-323.35	74.62	280.53
5.89000	-954.12	80.63	24.86	-980.44	77.22	26.57	-1143.91	119.73	19.61	-1143.00	117.75	66.76	-1285.98	-40.80	12.26	-1293.90	-31.73	39.19	-1402.64	-56.86	154.72	-1357.91	-64.95	194.21	-1037.41	54.91	1201.00	0.00	0.00	0.00	-993.67	27.44	1550.28	-991.80	132.56	1540.47	-1146.27	25.15	1586.62	-1150.90	131.72	1576.91	292.31	-339.53	77.15	891.30	-323.30	74.65	281.04
5.90000	-952.14	80.69	25.36	-980.65	78.48	26.71	-1143.81	119.99	19.65	-1142.93	118.04	66.92	-1280.06	-43.55	13.37	-1286.91	-33.74	40.97	-1393.95	-55.01	159.44	-1350.02	-62.64	198.52	-1032.44	55.31	1200.86	0.00	0.00	0.00	-992.14	28.41	1550.12	-989.76	133.40	1539.97	-1143.07	26.87	1586.51	-1147.46	132.38	1577.07	293.53	-339.25	77.47	891.27	-323.34	74.58	281.13
5.91000	-953.71	80.83	24.94	-980.35	77.84	26.74	-1143.87	119.82	19.59	-1143.07	117.85	66.86	-1271.48	-46.03	16.45	-1277.93	-36.42	43.28	-1385.29	-52.61	163.55	-1341.55	-60.66	202.16	-1030.71	55.90	1200.67	0.00	0.00	0.00	-987.33	29.57	1549.78	-986.71	134.48	1539.62	-1139.97	28.53	1586.45	-1143.63	134.92	1576.91	293.00	-339.21	77.39	891.39	-323.36	74.56	281.00
5.92000	-953.32	80.44	25.40	-979.42	77.58	27.01	-1144.10	119.74	19.54	-1143.19	117.65	66.80	-1261.55	-48.36	19.35	-1269.92	-39.58	45.77	-1376.10	-50.71	166.72	-1332.70	-58.78	204.98	-1029.47	56.59	1200.58	0.00	0.00	0.00	-984.07	30.63	1549.54	-983.20	135.47	1539.30	-1136.98	30.12	1586.42	-1139.63	136.83	1576.87	292.88	-339.34	77.40	891.28	-323.42	74.54	281.00
5.93000	-952.13	80.62	25.32	-979.88	77.70	26.92	-1144.18	119.44	19.43	-1142.85	118.03	67.08	-1248.99	-52.13	23.00	-1261.57	-42.06	47.42	-1367.60	-48.37	168.19	-1323.57	-56.89	207.08	-1026.53	57.86	1200.59	0.00	0.00	0.00	-981.39	31.42	1549.24	-979.85	136.32	1538.83	-1134.06	31.64	1586.43	-1135.89	137.89	1576.83	292.60	-339.69	77.17	891.48	-323.43	74.61	280.97
5.94000	-954.39	80.92	25.56	-980.67	77.85	26.65	-1143.95	119.74	19.64	-1142.66	118.37	67.15	-1237.66	-55.48	25.73	-1250.30	-44.54	49.29	-1356.74	-48.06	169.68	-1313.94	-54.82	208.41	-1022.80	58.35	1200.80	0.00	0.00	0.00	-978.59	32.11	1549.07	-977.50	137.25	1538.60	-1131.22	33.10	1586.47	-1132.83	138.78	1576.99	293.36	-339.83	77.29	891.53	-323.34	74.71	281.17
5.95000	-956.20	81.06	25.07	-980.73	77.98	26.80	-1143.76	120.00	19.78	-1142.73	117.85	66.98	-1227.58	-59.06	27.63	-1240.86	-47.02	50.16	-1346.96	-46.28	169.35	-1304.07	-53.06	208.68	-1021.53	59.20	1200.97	0.00	0.00	0.00	-976.48	33.04	1548.97	-975.76	138.06	1538.43	-1128.44	34.48	1586.54	-1130.02	139.60	1577.06	293.41	-339.54	77.56	891.57	-323.37	74.61	281.83
5.96000	-951.69	80.60	26.27	-979.57	78.29	26.97	-1143.84	119.84	19.69	-1142.84	117.68	67.03	-1215.46	-62.78	29.15	-1226.95	-49.08	50.90	-1335.83	-45.24	168.41	-1293.61	-51.68	207.99	-1018.22	59.87	1200.85	0.00	0.00	0.00	-973.19	33.81	1548.85	-968.91	138.65	1538.28	-1125.70	35.79	1586.64	-1125.70	142.10	1577.15	292.58	-339.57	77.26	891.68	-323.43	74.64	281.53
5.97000	-955.60	80.75	25.15	-980.36	78.03	26.81	-1144.25	119.11	19.53	-1142.87	117.11	66.82	-1200.43	-66.37	30.78	-1214.48	-51.66	50.92	-1323.92	-45.16	166.65	-1282.95	-50.46	206.43	-1017.60	60.68	1200.84	0.00	0.00	0.00	-969.68	34.61	1548.70	-967.43	139.69	1538.10	-1123.01	37.03	1586.75	-1122.45	143.35	1577.30	292.91	-339.34	77.50	891.39	-323.26	74.64	280.91
5.98000	-951.67	80.63	26.21	-977.61	78.40	27.50	-1143.78	119.84	19.99	-1142.68	117.32	66.92	-1186.97	-70.07	31.58	-1198.49	-54.28	51.12	-1311.40	-45.70	164.07	-1272.02	-49.59	204.06	-1013.97	61.85	1200.97	0.00	0.00	0.00	-965.87	35.41	1548.69	-962.84	140.06	1537.96	-1120.33	38.19	1586.89	-1119.75	143.58	1577.42	292.80	-339.38	77.44	891.88	-323.36	74.74	281.64
5.99000	-952.70	80.79	26.03	-978.99	78.42	27.20	-1143.81	119.82	20.05	-1141.58	118.88	67.54	-1170.31	-74.13	32.20	-1184.79	-57.52	50.45	-1298.59	-46.16	160.36	-1260.92	-48.61	200.87	-1012.12	62.53	1200.99	0.00	0.00	0.00	-962.85	36.11	1548.63	-960.42	141.05	1537.97	-1117.67	39.28	1587.03	-1117.66	143.37	1577.79	293.04	-339.33	77.34	891.20	-323.23	74.57	281.43
6.00000	-952.96	80.98	26.42	-979.59	77.58	26.99	-1143.61	119.84	20.20	-1141.83	118.02	67.30	-1152.05	-77.11	32.87	-1167.58	-60.93	49.88	-1285.81	-46.41	155.89	-1249.54	-47.61	196.82	-1007.47	63.12	1200.99	0.00	0.00	0.00	-960.89	36.83	1548.68	-959.80	141.50	1538.09	-1115.00	40.29	1587.19	-1114.85	143.75	1577.83	292.83	-339.15	77.34	891.14	-323.25	74.55	281.24
6.01000	-952.72	81.38	26.51	-979.33	77.38	27.13	-1143.83	119.31	20.04	-1141.97	117.35	67.04	-1135.51	-79.44	32.84	-1151.82	-63.70	48.67	-1272.26	-47.24	150.81	-1237.26	-48.10	192.74	-1004.77	64.34	1201.07	0.00	0.00	0.00	-957.55	37.44	1548.64	-955.18	142.60	1537.93	-1112.32	41.21	1587.35	-1110.67	146.29	1577.79	292.39	-339.21	77.21	891.38	-323.27	74.67	281.23
6.02000	-949.29	80.92	27.22	-980.41	78.04	26.93	-1143.73	119.27	20.21	-1141.23	118.08	67.32	-1117.26	-81.31	32.61	-1134.09	-65.99	47.58	-1257.70	-48.63	145.40	-1224.86	-48.22	187.76	-1004.12	65.08	1201.10	0.00	0.00	0.00	-954.16	38.27	1548.67	-952.63	143.51	1537.94	-1109.62	42.06	1587.52	-1109.12	145.24	1577.79	292.46	-339.43	77.18	891.99	-323.04	74.90	280.93
6.03000	-951.05	80.91	26.55	-978.81	77.99	27.46	-1143.75	119.00	20.22	-1141.37	117.41	67.19	-1101.29	-83.61	31.64	-1115.26	-68.06	46.54	-1243.99	-48.44	138.91	-1211.92	-48.82	182.64	-1002.21	65.07	1201.04	0.00	0.00	0.00	-952.44	38.86	1548.83	-950.36	143.75	1538.06	-1106.88	42.81	1587.68	-1105.74	146.82	1577.33	292.96	-339.04	77.39	891.16	-322.81	74.80	281.61
6.04000	-949.56	81.44	26.82	-981.32	77.86	27.05	-1143.54	119.28	20.53	-1141.40	117.00	67.05	-1082.84	-85.67	30.92	-1096.98	-69.75	45.20	-1229.58	-48.68	132.22	-1199.15	-48.94	176.79	-998.66	66.25	1201.05	0.00	0.00	0.00	-949.22	39.61	1548.93	-946.41	144.73	1538.00	-1104.09	43.49	1587.84	-1102.97	147.35	1577.60	293.60	-339.23	77.48	891.17	-323.18	74.66	281.08
6.05000	-950.54	80.51	26.98	-979.28	78.32	27.51	-1143.50	119.32	20.60	-1141.13	117.09	67.06	-1061.36	-86.83	30.84	-1079.71	-71.33	43.39	-1214.65	-49.38	125.21	-1185.15	-49.98	170.86	-996.75	66.61	1200.84	0.00	0.00	0.00	-946.02	40.08	1548.93	-944.64	145.04	1538.06	-1101.24	44.08	1587.99	-1099.42	148.79	1577.80	292.84	-339.31	77.36	891.36	-323.57	74.56	280.47
6.06000	-947.29	80.41	28.02	-980.20	77.43	27.25	-1143.94	118.34	20.27	-1141.09	116.89	67.05	-1042.84	-88.19	30.08	-1062.28	-72.66	41.69	-1199.14	-50.45	118.00	-1171.38	-50.91	164.73	-992.86	66.88	1200.78	0.00	0.00	0.00	-942.66	40.91	1549.00	-940.60	145.62	1538.10	-1098.32	44.57	1588.13	-1096.02	150.11	1577.38	292.31	-339.46	77.17	891.38	-323.18	74.66	281.50
6.07000	-950.88	81.04	27.31	-977.77	78.42	28.22	-1143.68	118.87	20.61	-1140.81	116.96	67.10	-1024.34	-88.99	29.26	-1041.97	-73.44	40.59	-1183.90	-50.62	110.22	-1157.05	-52.00	158.59	-988.79	67.40	1200.63	0.00	0.00	0.00	-941.10	41.48	1549.12	-938.40	146.45	1538.09	-1095.32	44.98	1588.26	-1094.05	149.74	1577.53	292.91	-339.10	77.39	891.43	-323.25	74.58	281.59
6.08000	-948.01	82.27	29.92	-979.77	78.21	27.96	-1143.23	119.43	20.92	-1140.60	116.45	66.97	-1003.95	-89.47	29.00	-1022.79	-74.03	39.31	-1168.35	-51.15	102.36	-1143.48	-52.14	151.70	-986.74	67.69	1200.52	0.00	0.00	0.00	-937.46	42.08	1549.06	-936.17	147.17	1537.97	-1092.21	45.30	1588.37	-1091.56	149.16	1577.59	292.94	-339.50	77.30	891.94	-323.13	74.77	281.48
6.09000	-950.68	81.22	29.42	-979.89	77.32	28.17	-1143.71	118.77	20.74	-1141.30	115.38	66.60	-984.70	-89.83	28.40	-1003.86	-74.14	38.26	-1151.96	-52.61	95.08	-1129.73	-52.48	145.07	-984.94	68.07	1200.28	0.00	0.00	0.00	-934.68	42.64	1549.00	-932.16	147.44	1537.90	-1089.00	45.52	1588.45	-1089.89	147.63	1577.61	293.26	-339.34	77.51	891.48	-323.22	74.66	281.47
6.10000	-952.83	82.02	29.71	-978.91	77.13	29.13	-1143.22	119.27	20.95	-1141.10	115.34	66.55	-965.27	-89.50	28.10	-984.10	-73.75	37.52	-1135.46	-54.20	88.11	-1114.56	-54.71	139.51	-980.37	68.18	1200.03	0.00	0.00	0.00	-931.21	43.15	1548.89	-930.27	147.94	1537.81	-1085.66	45.65	1588.50	-1086.34	148.77	1577.46	292.09	-339.70	77.09	891.37	-323.36	74.68	280.92
6.11000	-946.07	83.40	32.32	-979.18	77.39	29.09	-1143.59	118.72	20.82	-1140.62	115.89	66.92	-946.13	-89.02	27.90	-967.05	-73.46	36.32	-1119.32	-54.51	80.66	-1100.09	-55.42	133.20	-978.65	68.72	1199.82	0.00	0.00	0.00	-928.43	43.69	1548.79	-926.78	148.79	1537.47	-1082.19	45.68	1588.53	-1082.65	150.70	1577.37	292.46	-339.22	77.28	891.63	-322.96	74.77	280.98
6.12000	-949.43	83.34	31.76	-978.34	77.30	29.73	-1143.47	118.97	21.08	-1140.64	115.63	66.82	-927.48	-87.93	28.23	-948.26	-72.86	35.98	-1101.98	-56.86	74.69	-1085.08	-57.05	127.66	-975.17	68.91	1199.57	0.00	0.00	0.00	-925.94	44.18	1548.64	-924.64	149.03	1537.35	-1078.58	45.61	1588.52	-1078.95	151.83	1577.06	292.63	-339.49	77.25	891.68	-323.30	74.70	280.80
6.13000	-954.12	79.16	27.83	-977.70	77.62	30.09	-1143.91	118.18	20.88	-1140.62	115.25	66.66	-908.93	-87.32	28.68	-928.74	-72.63	36.17	-1084.84	-58.42	68.77	-1070.12	-58.48	122.22	-974.95	69.19	1199.25	0.00	0.00	0.00	-922.37	44.37	1548.45	-919.51	149.71	1537.00	-1074.81	45.44	1588.48	-1076.22	151.60	1577.14	292.89	-339.21	77.32	891.33	-323.18	74.62	281.28
6.14000	-951.47	79.41	28.02	-977.47	77.64	30.37	-1144.22	117.42	20.62	-1139.79	115.97	67.18	-890.44	-87.19	29.50	-911.19	-72.11	36.09	-1068.10	-59.42	62.68	-1055.29	-59.85	117.09	-970.99	69.27	1198.98	0.00	0.00	0.00	-918.52	44.72	1548.19	-915.18	149.71	1536.69	-1070.59	44.18	1588.47	-1072.46	152.69	1576.95	292.70	-339.44	77.31	891.42	-323.32	74.61	281.31
6.15000	-953.50	78.92	27.69	-977.83	77.37	30.58	-1143.60	118.54	21.27	-1140.06	115.10	66.80	-874.23	-85.85	29.95	-893.33	-71.32	36.51	-1050.73	-61.29	57.59	-1040.89	-60.24	111.89	-969.44	69.33	1198.79	0.00	0.00	0.00	-915.81	45.03	1547.94	-913.06	149.96	1536.42	-1067.98	45.44	1588.53	-1069.03	152.98	1576.76	292.52	-339.36	77.26	891.92	-323.28	74.75	281.48
6.16000	-951.07	79.10	27.79	-973.65	77.83	31.67	-1143.63	118.08	21.16	-1139.67	115.33	66.93	-855.87	-85.07	31.19	-876.01	-70.84	36.85	-1033.35	-63.43	53.22	-1025.94	-61.29	107.30	-964.93	69.45	1198.51	0.00	0.00	0.00	-912.39	45.14	1547.55	-911.84	150.12	1536.16	-1064.51	45.51	1588.58	-1067.05	151.00	1576.99	292.54	-339.54	77.28	891.84	-323.15	74.90	281.38
6.17000	-950.87	79.32	27.55	-975.62	76.64	30.96	-1143.48	118.32	21.43	-1139.79	114.79	66.94	-837.47	-84.49	32.66	-858.13	-70.53	37.63	-1016.58	-64.37	48.87	-1010.62	-62.54	103.35	-963.78	69.64	1198.29	0.00	0.00	0.00	-908.79	45.24	1547.28	-908.76	150.14	1535.87	-1060.49	44.56	1588.46	-1063.55	151.54	1576.90	292.95	-339.35	77.37	891.52	-323.42	74.61	281.97
6.18000	-955.14	79.82	26.23	-973.90	77.26	32.85	-1143.13	118.74	21.69	-1139.85	114.18	66.71	-818.73	-84.34	34.29	-841.64	-70.32	38.33	-999.76	-65.60	45.10	-995.81	-63.52	99.61	-961.83	69.55	1198.08	0.00	0.00	0.00	-905.91	45.46	1546.98	-904.68	150.39	1535.52	-1057.51	44.91	1588.30	-1060.35	150.85	1576.98	293.25	-339.20	77.52	891.03	-323.08	74.56	281.36
6.19000	-952.68	79.14	26.83	-977.23	77.25	31.46	-1143.97	117.24	21.12	-1139.34	114.69	66.94	-802.07	-83.79	35.94	-824.04	-69.83	39.56	-983.50	-66.21	41.52	-981.33	-63.84	95.95	-959.18	69.78	1197.70	0.00	0.00	0.00	-902.36	45.47	1546.53	-900.73	150.33	1535.16	-1053.95	44.60	1588.24	-1056.96	151.18	1576.66	292.14	-339.62	77.19	891.32	-323.30	74.53	281.33
6.20000	-937.41	78.49	33.41	-974.56	76.87	31.15	-1143.64	117.83	21.39	-1139.69	113.78	66.66	-783.62	-83.08	38.33	-807.17	-69.54	41.40	-966.76	-67.41	39.00	-966.71	-64.44	93.01	-955.35	69.83	1197.43	0.00	0.00	0.00	-899.71	45.36	1546.23	-896.85	150.41	1534.80	-1049.99	43.63	1588.11	-1053.43	151.30	1576.55	292.88	-339.30	77.34	891.60	-323.24	74.54	280.84
6.21000	-936.11	89.18	38.35	-974.99	78.01	30.78	-1143.60	117.77	21.45	-1139.56	113.64	66.71	-768.74	-82.61	40.56	-791.42	-69.38	43.35	-950.74	-67.62	36.53	-951.87	-65.48	90.80	-954.25	69.95	1197.17	0.00	0.00	0.00	-895.48	45.29	1545.72	-892.89	150.21	1534.18	-1047.25	44.48	1587.82	-1050.75	150.26	1576.61	293.05	-339.57	77.42	891.40	-323.47	74.55	281.31
6.22000	-957.46	79.40	28.20	-978.80	77.62	29.53	-1143.57	117.73	21.56	-1139.49	113.75	66.72	-752.83	-82.03	43.60	-775.52	-68.75	45.70	-934.97	-67.61	34.48	-937.67	-65.96	88.85	-950.68	70.08	1196.85	0.00	0.00	0.00	-892.30	45.00	1545.33	-891.19	150.34	1533.94	-1043.31	43.35	1587.64	-1046.58	151.36	1576.32	293.64	-339.14	77.62	891.64	-323.44	74.62	281.22
6.23000	-951.88	80.75	29.85	-977.86	76.61	29.16	-1143.60	117.72	21.60	-1138.48	115.05	67.34	-736.95	-81.69	46.73	-760.04	-68.32	48.27	-919.88	-67.04	32.76	-923.64	-66.53	87.23	-947.47	69.65	1196.41	0.00	0.00	0.00	-888.89	44.78	1544.84	-888.99	150.30	1533.66	-1039.79	42.75	1587.42	-1042.94	151.28	1576.06	293.00	-339.33	77.38	891.17	-323.10	74.71	281.48
6.24000	-942.86	81.76	30.74	-981.94	77.81	28.26	-1143.42	118.04	21.66	-1138.87	114.14	67.03	-722.48	-80.56	50.02	-745.16	-67.70	50.86	-904.42	-67.96	32.06	-910.20	-66.99	86.18	-945.64	69.33	1196.09	0.00	0.00	0.00	-885.93	44.38	1544.41	-885.27	149.84	1533.37	-1036.21	42.28	1587.23	-1040.26	149.89	1576.13	293.28	-339.20	77.39	890.81	-323.05	74.62	281.69
6.25000	-938.47	83.48	32.15	-986.47	77.19	26.62	-1143.41	118.03	21.69	-1138.72	114.38	67.19	-707.12	-79.27	53.59	-731.15	-66.50	53.82	-890.04	-67.62	31.27	-897.06	-67.24	85.34	-943.70	69.23	1195.60	0.00	0.00	0.00	-881.69	44.18	1543.93	-881.73	149.16	1533.05	-1032.90	42.02	1587.00	-1037.21	148.93	1575.93	293.78	-339.45	77.56	891.02	-323.24	74.73	281.19
6.26000	-942.69	85.19	31.43	-979.62	77.06	27.99	-1143.66	117.61	21.45	-1138.74	114.44	67.20	-695.19	-78.02	56.94	-717.54	-65.98	56.95	-875.54	-68.13	31.30	-884.19	-67.70	84.88	-939.91	69.42	1195.25	0.00	0.00	0.00	-878.30	43.76	1543.54	-875.31	148.89	1532.52	-1029.25	41.43	1586.76	-1032.91	149.62	1575.70	292.85	-339.70	77.38	890.72	-323.42	74.53	281.15
6.27000	-946.44	83.68	29.84	-979.42	77.04	28.19	-1143.97	117.36	21.28	-1139.15	113.56	66.80	-681.67	-76.85	60.71	-703.90	-65.09	60.24	-861.71	-68.72	31.50	-872.18	-67.56	84.44	-936.88	69.11	1195.05	0.00	0.00	0.00	-875.37	43.32	1543.13	-874.21	148.80	1532.32	-1025.68	40.49	1586.37	-1029.72	149.13	1575.44	292.15	-339.57	77.09	891.06	-323.20	74.70	281.04
6.28000	-952.83	83.07	28.00	-981.28	77.18	27.50	-1143.67	118.07	21.65	-1138.81	114.31	67.06	-667.68	-76.03	64.57	-690.05	-63.90	63.81	-849.10	-68.63	31.79	-860.41	-68.13	84.70	-934.06	68.46	1194.51	0.00	0.00	0.00	-871.57	42.85	1542.69	-870.08	148.36	1531.86	-1022.60	40.37	1586.08	-1026.02	149.35	1575.17	292.69	-339.62	77.27	891.51	-323.33	74.64	281.41
6.29000	-950.94	82.03	26.93	-979.58	77.55	27.61	-1143.49	118.18	21.70	-1138.78	114.24	67.09	-657.31	-74.11	67.73	-677.57	-63.25	67.17	-837.25	-68.64	32.28	-848.84	-69.52	85.34	-930.03	68.39	1194.19	0.00	0.00	0.00	-867.67	42.22	1542.21	-866.94	147.84	1531.67	-1019.44	39.99	1585.69	-1023.61	147.07	1574.99	292.36	-339.52	77.22	891.94	-323.49	74.66	280.44
6.30000	-957.21	81.84	25.12	-981.11	77.89	27.40	-1143.54	118.14	21.67	-1138.43	115.04	67.48	-643.57	-73.44	71.89	-666.49	-62.11	70.18	-825.58	-69.63	33.38	-838.45	-70.27	85.75	-926.89	68.37	1193.68	0.00	0.00	0.00	-865.08	41.65	1541.80	-863.10	147.19	1531.22	-1016.11	39.35	1585.37	-1020.57	145.82	1574.67	292.50	-339.69	77.25	891.72	-323.05	74.83	280.66
6.31000	-954.50	81.83	25.45	-978.78	77.81	27.72	-1143.46	118.25	21.62	-1138.33	114.99	67.43	-633.39	-72.47	75.15	-655.70	-61.26	73.33	-814.48	-70.43	34.32	-828.49	-70.98	86.33	-924.10	68.68	1193.13	0.00	0.00	0.00	-860.94	41.13	1541.34	-860.60	146.96	1530.85	-1012.31	38.28	1584.91	-1016.58	146.15	1574.35	294.40	-339.46	77.68	891.20	-323.30	74.57	281.00
6.32000	-954.26	81.16	25.71	-979.44	77.86	27.98	-1143.60	118.01	21.51	-1138.86	114.34	67.17	-627.77	-71.26	77.30	-647.48	-61.09	75.33	-804.45	-71.14	35.21	-819.18	-72.04	86.99	-919.78	67.21	1192.67	0.00	0.00	0.00	-857.28	40.29	1540.89	-857.43	146.41	1530.49	-1008.48	36.73	1584.39	-1013.06	145.34	1573.85	293.42	-339.54	77.54	891.26	-323.30	74.67	281.44
6.33000	-954.35	81.36	25.40	-979.44	77.61	27.63	-1143.86	117.91	21.49	-1138.67	114.76	67.47	-617.38	-69.77	80.60	-638.95	-60.86	77.76	-795.47	-71.55	35.83	-810.86	-72.72	87.54	-915.61	66.23	1192.04	0.00	0.00	0.00	-854.47	39.69	1540.42	-852.61	145.34	1530.22	-1004.65	35.37	1583.87	-1009.18	144.82	1573.55	293.11	-339.60	77.47	891.87	-323.10	74.87	281.06
6.34000	-953.35	81.16	25.81	-980.07	77.68	27.48	-1143.98	117.61	21.27	-1138.81	114.38	67.32	-610.04	-68.50	82.82	-631.06	-59.56	79.92	-787.41	-72.08	36.34	-802.97	-73.84	88.20	-914.40	66.25	1191.58	0.00	0.00	0.00	-850.62	38.86	1539.96	-848.73	144.44	1529.72	-1001.79	35.44	1583.52	-1006.46	142.81	1573.30	292.61	-339.45	77.35	891.33	-323.25	74.73	281.62
6.35000	-956.31	81.60	25.19	-981.04	77.70	27.53	-1143.81	117.95	21.40	-1138.79	114.51	67.41	-602.38	-67.07	84.64	-624.27	-58.47	81.31	-779.96	-72.95	36.98	-796.54	-73.78	88.12	-911.21	65.56	1190.98	0.00	0.00	0.00	-847.00	38.12	1539.60	-846.26	143.68	1529.52	-998.27	34.42	1583.03	-1002.66	142.26	1572.78	292.62	-339.48	77.28	891.43	-323.51	74.60	281.22
6.36000	-953.72	81.08	25.65	-981.36	77.72	27.08	-1143.88	117.95	21.28	-1138.71	114.61	67.40	-595.12	-66.13	86.19	-617.86	-57.99	82.84	-773.40	-74.16	37.46	-790.11	-75.50	88.66	-906.28	64.62	1190.59	0.00	0.00	0.00	-843.32	37.21	1539.19	-843.48	142.87	1529.18	-994.45	32.83	1582.52	-999.37	140.76	1572.51	292.46	-339.16	77.30	891.37	-323.54	74.61	281.86
6.37000	-953.37	80.90	25.66	-979.99	77.86	27.27	-1143.88	118.09	21.31	-1138.49	115.21	67.76	-592.73	-65.76	86.57	-612.62	-57.27	83.58	-767.90	-75.31	37.54	-785.01	-76.55	88.65	-902.59	63.94	1190.03	0.00	0.00	0.00	-839.88	36.29	1538.78	-840.98	141.81	1528.93	-991.47	32.79	1582.07	-995.77	140.05	1572.09	292.48	-339.41	77.34	890.73	-323.28	74.44	281.80
6.38000	-956.09	81.71	25.26	-982.13	78.04	26.75	-1144.02	117.92	21.17	-1138.56	115.17	67.83	-584.78	-64.69	87.75	-608.40	-57.15	83.88	-763.76	-75.55	36.86	-780.54	-77.94	88.45	-899.89	63.26	1189.45	0.00	0.00	0.00	-836.50	35.24	1538.38	-836.65	140.76	1528.61	-987.42	30.94	1581.56	-991.71	139.98	1571.64	292.05	-339.69	77.15	890.86	-323.40	74.47	281.17
6.39000	-953.74	82.61	26.31	-981.52	77.93	26.98	-1143.72	118.46	21.33	-1138.26	115.73	68.06	-583.06	-64.35	87.25	-605.00	-56.65	83.73	-759.72	-77.12	36.53	-777.09	-78.93	87.93	-895.55	61.74	1188.92	0.00	0.00	0.00	-832.32	34.20	1537.99	-832.00	140.07	1528.24	-983.81	29.64	1581.13	-987.95	139.74	1571.04	292.73	-339.39	77.29	890.89	-323.37	74.48	281.55
6.40000	-956.46	82.20	25.44	-983.42	77.96	26.57	-1143.43	119.05	21.61	-1138.24	115.97	68.32	-579.13	-63.70	86.90	-602.74	-56.66	82.79	-757.50	-77.27	35.33	-774.64	-79.48	86.83	-892.20	61.12	1188.42	0.00	0.00	0.00	-828.65	33.17	1537.62	-828.01	139.19	1527.93	-980.02	28.32	1580.66	-985.05	136.88	1570.85	292.37	-339.42	77.27	891.05	-323.25	74.61	281.81
6.41000	-953.86	81.73	25.90	-980.79	78.13	26.94	-1143.76	118.64	21.29	-1138.83	115.31	68.31	-576.38	-63.97	85.70	-601.16	-56.63	81.56	-756.18	-77.48	33.85	-773.03	-80.05	85.63	-890.23	61.16	1187.98	0.00	0.00	0.00	-825.27	31.92	1537.24	-826.20	137.88	1527.77	-976.31	26.92	1580.18	-981.57	135.74	1570.45	292.28	-339.22	77.23	891.29	-323.25	74.59	281.59
6.42000	-951.39	81.14	26.52	-979.17	78.57	27.32	-1144.21	117.92	21.02	-1138.97	115.37	68.48	-578.44	-64.73	83.18	-600.49	-57.08	79.76	-755.17	-78.24	32.48	-772.47	-80.23	84.09	-885.17	60.01	1187.56	0.00	0.00	0.00	-821.56	30.68	1536.88	-821.28	136.62	1527.47	-972.64	25.66	1579.84	-977.60	134.68	1570.13	293.49	-339.22	77.64	891.19	-323.69	74.45	281.41
6.43000	-954.44	81.90	25.70	-983.52	78.27	26.13	-1143.35	119.14	21.65	-1138.74	115.86	68.92	-578.18	-64.97	80.60	-600.71	-57.27	77.23	-755.53	-78.45	30.67	-772.39	-80.34	82.41	-881.26	59.20	1187.24	0.00	0.00	0.00	-817.96	29.56	1536.55	-817.74	135.68	1527.30	-968.87	24.25	1579.32	-973.97	133.32	1569.76	293.11	-339.51	77.46	891.45	-323.45	74.58	281.08
6.44000	-956.23	81.91	25.44	-980.66	78.97	27.02	-1143.98	118.34	21.44	-1138.92	115.87	69.16	-578.95	-65.44	77.84	-601.13	-57.98	74.50	-756.40	-78.56	29.34	-772.99	-80.48	80.58	-876.17	58.30	1186.86	0.00	0.00	0.00	-813.34	28.42	1536.19	-812.33	134.55	1527.02	-965.31	23.01	1578.86	-970.83	131.31	1569.39	293.04	-339.40	77.44	891.40	-323.45	74.53	281.06
6.45000	-955.55	82.69	26.05	-981.53	78.78	26.61	-1143.72	118.64	21.79	-1138.63	116.48	69.76	-577.63	-66.11	74.59	-601.98	-58.14	71.29	-757.65	-78.19	28.28	-774.25	-80.12	78.71	-872.24	57.29	1186.42	0.00	0.00	0.00	-809.67	26.96	1535.84	-808.79	133.28	1526.83	-961.46	21.46	1578.43	-966.67	130.26	1569.00	292.86	-339.43	77.35	890.80	-323.40	74.50	282.39
6.46000	-954.10	82.63	26.34	-981.07	78.95	26.66	-1143.71	118.65	22.07	-1139.00	115.96	70.08	-580.36	-66.52	71.36	-602.60	-58.52	68.40	-758.40	-78.50	27.32	-775.17	-80.00	76.99	-868.93	56.35	1185.98	0.00	0.00	0.00	-805.78	25.77	1535.58	-804.58	131.48	1526.78	-957.82	20.13	1577.96	-963.70	127.81	1568.68	293.64	-339.52	77.56	891.07	-323.31	74.63	281.56
6.47000	-953.34	82.31	26.43	-981.38	79.59	26.57	-1143.83	118.33	22.37	-1138.86	116.20	70.73	-579.09	-67.06	69.64	-602.38	-59.16	66.46	-758.41	-77.51	26.17	-775.13	-79.57	75.53	-865.80	55.18	1185.79	0.00	0.00	0.00	-801.64	24.41	1535.21	-800.93	129.81	1526.62	-953.89	18.24	1577.52	-960.00	127.17	1568.42	292.55	-339.43	77.34	891.67	-323.40	74.83	281.27
6.48000	-953.58	82.94	27.04	-980.64	79.00	26.77	-1143.21	119.22	23.17	-1138.51	116.68	71.52	-577.51	-67.97	67.46	-600.79	-59.58	64.84	-757.05	-77.88	26.32	-773.16	-79.60	74.75	-860.95	54.16	1185.49	0.00	0.00	0.00	-798.12	23.07	1535.03	-797.27	128.25	1526.47	-949.78	16.04	1577.13	-956.23	125.39	1567.96	293.05	-339.38	77.47	891.46	-323.11	74.68	281.31
6.49000	-953.64	82.67	26.48	-978.77	79.82	27.21	-1143.01	119.01	23.89	-1138.06	117.18	72.44	-576.53	-68.78	63.61	-598.19	-58.66	62.59	-756.37	-77.38	26.27	-770.53	-79.75	74.25	-857.46	52.97	1185.25	0.00	0.00	0.00	-794.67	21.71	1534.99	-793.91	126.39	1526.57	-945.97	14.28	1576.86	-952.62	123.35	1567.71	292.05	-339.62	77.15	891.62	-323.21	74.74	281.02
6.50000	-954.57	82.61	26.12	-977.30	79.77	27.22	-1142.78	119.26	24.79	-1138.06	116.81	73.17	-573.84	-68.47	59.31	-598.78	-58.69	58.12	-755.80	-76.97	26.02	-768.44	-80.02	73.72	-852.24	51.64	1185.19	0.00	0.00	0.00	-790.90	20.29	1534.99	-789.91	125.93	1526.52	-942.11	12.70	1576.72	-949.25	120.92	1567.92	292.28	-339.88	77.14	890.61	-323.35	74.41	281.50
6.51000	-952.39	83.14	26.65	-980.60	80.19	26.36	-1142.36	119.57	25.88	-1137.98	116.09	73.94	-573.42	-68.67	54.33	-598.00	-58.68	54.30	-755.00	-77.05	25.87	-767.04	-80.06	73.10	-848.48	50.60	1185.18	0.00	0.00	0.00	-786.44	18.94	1535.13	-786.12	124.74	1526.72	-938.35	11.18	1576.71	-945.45	119.78	1567.83	293.11	-339.52	77.42	891.49	-323.30	74.80	281.19
6.52000	-949.80	82.25	26.84	-980.89	80.30	26.53	-1142.23	119.25	26.87	-1137.64	116.23	75.27	-573.77	-68.83	50.50	-596.69	-58.54	51.21	-754.21	-77.31	25.80	-765.43	-80.64	72.84	-844.28	49.42	1185.36	0.00	0.00	0.00	-783.28	17.19	1535.38	-782.56	122.89	1527.06	-933.80	8.41	1576.77	-941.78	118.01	1568.11	292.49	-339.34	77.31	891.61	-323.63	74.65	281.59
6.53000	-953.89	82.51	26.59	-980.87	80.97	26.08	-1142.47	118.29	27.86	-1137.32	116.09	76.62	-572.73	-68.71	47.44	-595.71	-58.19	48.74	-753.68	-77.43	25.86	-764.27	-80.81	72.40	-840.24	48.47	1185.80	0.00	0.00	0.00	-779.41	15.69	1535.71	-778.95	121.18	1527.56	-929.77	6.52	1577.05	-937.15	117.28	1568.21	292.94	-339.33	77.42	891.43	-323.41	74.72	281.28
6.54000	-954.92	82.87	25.97	-978.94	80.55	26.28	-1141.94	118.43	29.50	-1136.44	116.77	78.51	-569.90	-68.73	44.95	-593.86	-58.65	46.52	-753.09	-78.07	25.92	-762.75	-82.02	72.60	-835.24	47.67	1186.19	0.00	0.00	0.00	-774.77	14.21	1536.11	-775.03	120.19	1528.07	-926.02	4.86	1577.43	-933.89	114.79	1568.98	293.78	-339.59	77.56	891.12	-323.45	74.70	280.94
6.55000	-950.49	82.84	27.26	-980.23	80.06	25.43	-1141.76	118.41	31.27	-1135.70	116.89	80.27	-569.62	-68.77	42.18	-594.62	-58.88	43.70	-752.83	-78.10	25.69	-761.95	-82.21	72.27	-831.56	45.93	1186.69	0.00	0.00	0.00	-771.84	12.66	1536.69	-771.24	118.46	1528.76	-922.10	3.08	1577.93	-929.85	113.21	1569.31	293.56	-339.53	77.51	890.96	-323.45	74.56	281.90
6.56000	-953.56	82.92	26.39	-982.87	80.16	24.89	-1141.98	117.34	32.62	-1134.98	116.71	81.98	-568.87	-68.48	40.34	-594.08	-58.67	41.99	-752.54	-78.44	25.79	-760.93	-82.77	72.32	-826.61	44.61	1187.59	0.00	0.00	0.00	-766.86	11.12	1537.27	-767.49	116.73	1529.54	-918.02	0.85	1578.48	-926.87	109.35	1570.26	293.93	-339.45	77.52	891.27	-323.38	74.61	281.34
6.57000	-953.58	83.23	26.01	-983.52	79.48	24.42	-1141.29	117.63	34.81	-1134.06	116.93	84.07	-567.61	-67.44	39.16	-591.89	-57.93	41.18	-752.15	-78.85	25.89	-760.24	-82.84	72.15	-821.34	43.29	1188.66	0.00	0.00	0.00	-763.40	9.45	1537.94	-763.70	114.96	1530.36	-913.73	-1.85	1579.05	-923.26	106.43	1571.24	293.27	-339.53	77.50	890.93	-323.09	74.55	281.11
6.58000	-957.55	82.99	25.01	-979.52	79.50	25.22	-1140.29	118.60	37.22	-1133.07	117.20	86.23	-568.97	-67.33	37.02	-593.07	-57.02	39.55	-752.17	-78.66	25.71	-759.40	-83.30	72.36	-817.09	42.23	1189.63	0.00	0.00	0.00	-759.64	7.66	1538.69	-759.90	113.31	1531.31	-909.54	-4.05	1579.74	-919.54	104.64	1572.25	292.88	-339.43	77.43	890.51	-323.64	74.27	281.43
6.59000	-951.87	83.64	26.92	-980.58	79.81	24.90	-1140.03	118.17	39.02	-1132.15	116.99	88.21	-567.06	-65.95	36.38	-591.76	-56.41	38.70	-752.21	-78.14	25.49	-758.92	-83.45	72.35	-813.28	40.65	1190.63	0.00	0.00	0.00	-755.38	6.02	1539.52	-755.98	111.59	1532.30	-905.47	-6.20	1580.48	-915.44	102.91	1572.92	292.94	-339.62	77.31	890.27	-323.30	74.46	281.52
6.60000	-953.03	83.51	26.42	-981.69	80.37	24.41	-1138.82	119.34	41.60	-1130.43	118.15	91.03	-568.00	-65.91	35.00	-591.61	-55.97	37.56	-751.76	-78.72	25.81	-758.47	-83.26	72.17	-810.03	39.29	1191.84	0.00	0.00	0.00	-751.87	4.27	1540.36	-752.11	109.72	1533.30	-901.68	-8.08	1581.25	-911.99	100.34	1573.77	293.28	-339.33	77.42	888.07	-323.43	74.05	280.88
6.61000	-951.72	83.40	26.39	-980.13	80.91	25.27	-1138.18	119.23	43.62	-1129.38	117.71	93.02	-566.55	-65.65	34.03	-592.74	-56.01	36.28	-751.77	-78.37	25.72	-757.74	-83.65	72.32	-805.18	37.14	1192.72	0.00	0.00	0.00	-747.54	2.56	1541.29	-748.19	108.35	1534.26	-897.77	-10.17	1581.99	-908.73	96.86	1574.97	293.43	-339.41	77.63	889.58	-323.36	74.32	281.60
6.62000	-949.90	83.88	26.82	-979.61	81.32	25.72	-1137.52	119.41	45.72	-1127.82	118.44	95.58	-566.96	-65.60	32.92	-591.69	-55.85	35.63	-751.60	-78.63	25.76	-757.08	-84.11	72.50	-800.19	35.42	1193.90	0.00	0.00	0.00	-743.00	0.59	1542.16	-744.56	106.36	1535.19	-893.95	-12.15	1582.68	-904.81	95.14	1575.53	292.77	-339.46	77.35	889.61	-323.55	74.31	281.84
6.63000	-952.52	83.89	26.01	-977.02	81.08	26.05	-1136.90	119.38	47.87	-1126.27	118.49	97.91	-567.70	-65.15	32.06	-590.11	-55.18	35.10	-751.29	-78.87	26.00	-756.65	-83.81	72.32	-797.23	33.37	1194.95	0.00	0.00	0.00	-740.12	-1.43	1543.09	-740.91	104.28	1536.18	-890.24	-14.02	1583.27	-900.99	92.94	1576.33	292.79	-339.37	77.38	890.54	-323.56	74.32	281.59
6.64000	-954.91	83.54	25.34	-978.14	81.12	25.58	-1136.41	118.94	49.82	-1124.78	118.86	100.21	-566.24	-64.75	31.22	-591.44	-54.98	34.06	-751.43	-78.38	25.84	-756.20	-83.85	72.29	-791.08	31.27	1195.66	0.00	0.00	0.00	-735.77	-3.18	1543.90	-737.14	102.50	1537.15	-886.18	-16.42	1583.79	-896.72	92.23	1576.88	293.41	-339.33	77.39	891.47	-323.42	74.60	282.05
6.65000	-951.25	83.17	26.36	-977.71	81.25	26.06	-1135.24	119.71	52.14	-1122.65	119.83	102.66	-565.01	-64.52	30.71	-590.63	-54.81	33.52	-750.78	-78.97	26.19	-755.89	-83.66	72.06	-786.83	29.27	1196.49	0.00	0.00	0.00	-732.31	-5.13	1544.76	-733.25	101.00	1537.91	-882.56	-18.43	1584.32	-893.03	89.46	1577.45	293.85	-339.21	77.70	891.08	-323.66	74.56	281.06
6.66000	-951.76	83.19	26.42	-976.18	81.21	25.89	-1134.77	119.23	54.00	-1120.52	120.85	105.23	-566.01	-64.67	29.92	-591.04	-54.71	32.70	-750.68	-79.03	26.28	-755.67	-83.45	71.92	-782.68	27.17	1197.03	0.00	0.00	0.00	-728.35	-7.01	1545.63	-729.44	99.32	1538.60	-878.84	-20.48	1584.70	-888.21	89.90	1577.67	293.32	-339.40	77.48	891.25	-323.40	74.65	281.86
6.67000	-954.91	83.12	25.11	-976.63	81.18	25.81	-1133.28	120.33	56.62	-1118.85	121.03	107.41	-567.55	-64.54	28.97	-589.48	-54.48	32.79	-750.82	-78.53	26.08	-755.27	-83.65	71.92	-778.05	25.49	1197.69	0.00	0.00	0.00	-724.56	-8.92	1546.41	-725.94	97.21	1539.41	-874.90	-22.93	1585.12	-885.60	86.20	1577.99	293.30	-339.51	77.43	891.10	-323.57	74.52	281.57
6.68000	-949.52	83.38	26.62	-978.11	81.80	25.39	-1132.11	120.79	59.15	-1116.93	121.14	109.74	-567.22	-64.42	28.71	-590.04	-54.62	32.20	-750.87	-78.18	25.90	-755.01	-83.90	72.03	-774.83	23.42	1198.25	0.00	0.00	0.00	-720.16	-10.82	1547.11	-722.39	95.14	1540.14	-870.99	-25.07	1585.54	-883.13	81.98	1578.53	293.75	-339.40	77.63	891.15	-323.21	74.74	280.94
6.69000	-952.56	83.39	25.49	-977.08	81.10	25.68	-1130.82	120.93	61.46	-1114.47	122.08	112.43	-566.26	-64.34	28.81	-590.17	-54.39	31.96	-750.70	-78.65	26.05	-755.25	-83.61	71.72	-768.45	21.37	1198.85	0.00	0.00	0.00	-716.06	-12.61	1547.85	-718.46	93.43	1540.75	-867.50	-26.83	1585.87	-878.92	80.96	1578.74	293.49	-339.29	77.47	891.58	-323.29	74.73	281.55
6.70000	-952.72	83.94	25.61	-976.88	81.15	25.51	-1129.36	121.14	64.00	-1111.55	123.65	115.46	-565.16	-64.57	28.66	-590.10	-54.54	32.09	-750.59	-79.02	26.08	-754.94	-84.64	71.99	-763.40	19.34	1199.43	0.00	0.00	0.00	-712.09	-14.72	1548.44	-714.98	91.17	1541.32	-863.72	-28.91	1586.14	-875.53	78.46	1578.94	293.37	-339.51	77.45	891.52	-323.26	74.72	281.85
6.71000	-951.28	83.93	26.13	-977.16	81.48	25.47	-1127.82	121.47	66.66	-1109.03	123.95	118.20	-565.00	-64.44	28.88	-590.30	-54.74	31.74	-750.62	-79.16	26.04	-755.60	-83.93	71.46	-759.15	17.34	1199.83	0.00	0.00	0.00	-708.63	-16.65	1549.05	-710.96	89.80	1541.70	-860.11	-30.72	1586.49	-871.64	76.88	1579.06	292.23	-339.51	77.21	891.05	-323.22	74.46	281.81
6.72000	-953.31	83.76	25.22	-977.77	81.23	25.37	-1126.28	121.19	69.31	-1106.56	124.11	120.79	-566.02	-64.73	28.71	-589.49	-54.69	32.07	-750.92	-78.76	25.64	-755.49	-84.52	71.47	-753.34	15.58	1200.24	0.00	0.00	0.00	-704.90	-18.75	1549.58	-707.47	87.66	1542.21	-856.15	-33.07	1586.71	-868.26	73.83	1579.62	292.59	-339.34	77.30	891.12	-323.47	74.58	281.30
6.73000	-952.16	84.23	25.55	-978.09	80.31	25.14	-1124.73	120.65	71.98	-1104.41	123.00	122.99	-563.63	-64.62	29.36	-589.71	-54.64	32.16	-751.15	-78.83	25.32	-755.60	-85.12	71.46	-750.94	13.67	1200.70	0.00	0.00	0.00	-701.23	-20.67	1549.97	-703.89	85.51	1542.69	-852.27	-35.44	1586.90	-864.27	72.01	1579.66	292.56	-339.46	77.30	891.53	-323.32	74.79	280.95
6.74000	-948.90	83.61	25.94	-976.31	81.01	25.52	-1122.64	120.39	75.15	-1101.04	122.95	125.62	-565.84	-64.74	29.04	-591.35	-55.35	31.98	-751.34	-79.06	25.19	-755.89	-85.76	71.44	-745.22	11.79	1201.21	0.00	0.00	0.00	-697.26	-22.63	1550.35	-700.00	83.68	1543.12	-848.27	-37.76	1587.15	-860.96	69.62	1579.87	292.82	-339.60	77.24	891.42	-323.20	74.79	280.89
6.75000	-950.31	84.31	25.70	-975.62	81.23	25.71	-1120.31	120.01	78.61	-1096.75	124.44	129.18	-564.40	-64.97	29.64	-591.44	-55.19	31.97	-751.01	-80.19	25.38	-756.11	-86.47	71.44	-740.90	10.42	1201.54	0.00	0.00	0.00	-692.65	-24.66	1550.62	-696.44	81.40	1543.57	-844.29	-40.06	1587.37	-856.71	68.50	1580.09	293.70	-339.18	77.63	891.49	-323.22	74.79	281.18
6.76000	-953.17	84.04	24.96	-974.85	80.54	26.26	-1117.29	120.31	82.43	-1093.07	123.70	132.04	-566.22	-64.95	29.39	-590.07	-55.22	32.73	-751.24	-80.59	25.26	-756.54	-86.75	71.29	-735.81	8.43	1201.92	0.00	0.00	0.00	-689.09	-26.65	1551.00	-692.63	79.86	1543.93	-840.75	-41.89	1587.52	-852.90	65.85	1580.32	292.79	-339.25	77.38	891.26	-323.16	74.67	281.60
6.77000	-949.46	84.64	25.46	-974.81	80.05	26.41	-1114.59	119.80	86.09	-1088.18	124.81	135.77	-565.39	-65.06	30.11	-590.22	-55.28	32.88	-751.50	-80.30	24.77	-756.66	-87.46	71.37	-733.04	6.15	1202.20	0.00	0.00	0.00	-685.70	-28.72	1551.28	-689.06	77.61	1544.27	-836.78	-44.38	1587.67	-849.60	62.96	1580.89	292.93	-339.48	77.45	890.83	-323.47	74.45	281.89
6.78000	-950.37	84.66	24.98	-973.61	80.11	26.46	-1111.87	118.57	89.90	-1084.17	123.60	138.80	-566.24	-65.23	29.82	-591.16	-55.47	32.90	-751.85	-80.31	24.51	-756.85	-87.76	71.32	-728.66	4.94	1202.36	0.00	0.00	0.00	-681.83	-30.59	1551.48	-685.31	76.00	1544.56	-832.90	-46.51	1587.79	-845.50	61.58	1580.77	293.41	-339.37	77.48	891.29	-323.46	74.60	281.65
6.79000	-950.97	84.13	24.47	-972.98	80.12	26.36	-1107.61	119.05	95.03	-1079.11	123.18	142.35	-567.08	-65.71	29.64	-590.99	-55.83	32.99	-751.62	-80.81	24.54	-756.78	-88.47	71.46	-726.85	2.78	1202.61	0.00	0.00	0.00	-677.52	-32.49	1551.64	-681.86	73.52	1544.87	-828.89	-49.00	1587.88	-840.87	60.95	1580.75	293.21	-339.38	77.38	891.29	-323.41	74.58	281.29
6.80000	-946.91	84.71	25.11	-973.29	80.70	26.28	-1103.51	118.26	99.84	-1074.67	124.33	144.80	-566.98	-65.62	29.72	-590.26	-55.67	33.21	-751.71	-80.88	24.41	-757.35	-87.82	70.99	-722.88	1.61	1202.75	0.00	0.00	0.00	-674.03	-34.45	1551.76	-678.09	72.11	1545.05	-825.13	-50.98	1587.88	-839.03	55.22	1581.37	293.44	-339.01	77.47	891.08	-323.31	74.70	281.08
6.81000	-950.46	85.41	23.98	-972.19	79.92	26.44	-1098.42	118.31	105.26	-1071.32	123.09	148.17	-566.52	-65.26	29.84	-590.38	-55.87	33.18	-751.56	-81.37	24.62	-757.12	-88.11	71.00	-717.77	-0.32	1202.75	0.00	0.00	0.00	-670.46	-36.30	1551.90	-674.57	70.01	1545.28	-821.46	-52.88	1587.88	-834.84	54.10	1581.48	292.34	-339.56	77.08	891.37	-323.35	74.78	281.36
6.82000	-947.47	85.01	23.82	-968.87	80.84	26.97	-1093.49	117.75	111.04	-1065.82	122.78	152.53	-565.92	-65.39	29.84	-590.82	-55.88	32.99	-751.71	-81.02	24.34	-756.90	-88.73	71.16	-713.89	-2.32	1202.88	0.00	0.00	0.00	-666.61	-38.21	1551.96	-670.91	68.14	1545.40	-817.34	-55.47	1587.80	-830.73	52.82	1581.36	292.70	-339.58	77.28	891.72	-323.15	74.89	281.28
6.83000	-946.22	85.56	23.21	-967.80	80.31	27.35	-1087.93	116.93	117.52	-1058.49	121.00	157.34	-566.49	-65.49	29.66	-591.25	-55.65	32.97	-751.77	-80.90	24.20	-756.65	-89.01	71.18	-709.85	-3.92	1202.74	0.00	0.00	0.00	-662.17	-40.17	1552.00	-667.45	65.73	1545.61	-813.47	-57.75	1587.76	-828.45	48.53	1581.54	293.49	-339.25	77.70	891.26	-323.38	74.61	281.62
6.84000	-943.15	85.47	22.81	-965.37	80.39	27.62	-1081.50	116.66	124.47	-1049.46	119.87	163.00	-565.97	-65.52	29.99	-590.89	-55.88	33.07	-751.77	-81.03	24.22	-756.78	-88.73	70.86	-708.82	-5.72	1202.42	0.00	0.00	0.00	-658.59	-42.06	1551.99	-663.78	63.95	1545.63	-809.74	-59.65	1587.67	-824.88	46.89	1581.52	293.62	-339.30	77.67	891.39	-323.41	74.61	282.40
6.85000	-942.33	85.61	21.84	-963.25	79.99	27.82	-1074.71	115.80	131.51	-1041.08	119.29	168.67	-564.74	-65.29	30.16	-591.56	-55.59	32.70	-751.79	-80.71	24.08	-756.60	-89.03	70.93	-704.17	-7.48	1202.23	0.00	0.00	0.00	-654.50	-43.59	1551.91	-660.01	62.35	1545.70	-805.86	-61.74	1587.55	-820.04	47.01	1581.27	292.90	-339.32	77.45	891.60	-323.34	74.76	281.08
6.86000	-942.37	85.20	20.63	-961.17	79.67	28.24	-1068.16	113.87	138.55	-1033.27	116.37	173.83	-566.41	-65.12	29.51	-590.25	-55.83	32.85	-751.83	-80.88	24.13	-756.77	-88.46	70.60	-700.01	-8.67	1202.06	0.00	0.00	0.00	-650.60	-45.55	1551.81	-656.30	60.65	1545.63	-801.83	-64.00	1587.40	-816.01	45.46	1581.10	292.71	-339.67	77.21	891.25	-323.13	74.75	281.21
6.87000	-939.39	85.84	19.99	-956.07	79.75	29.34	-1061.26	111.38	145.26	-1021.65	114.20	179.87	-567.37	-65.61	29.05	-590.98	-55.85	32.46	-751.72	-80.91	24.24	-756.49	-88.43	70.65	-694.70	-10.41	1202.00	0.00	0.00	0.00	-647.22	-47.11	1551.65	-652.50	59.23	1545.47	-798.23	-65.54	1587.31	-812.88	42.54	1581.20	292.64	-339.54	77.29	890.82	-323.25	74.54	281.88
6.88000	-936.96	86.05	19.24	-954.50	79.71	29.71	-1053.89	108.65	152.12	-1014.26	112.84	185.56	-565.76	-65.12	29.35	-590.42	-55.31	32.31	-751.63	-80.94	24.30	-756.18	-88.68	70.65	-694.01	-12.02	1201.63	0.00	0.00	0.00	-642.63	-48.69	1551.42	-648.82	57.58	1545.27	-794.40	-67.28	1587.29	-809.59	39.53	1581.28	292.47	-339.67	77.14	891.07	-323.24	74.70	282.77
6.89000	-932.98	86.07	18.14	-950.51	80.18	30.25	-1045.41	106.91	159.29	-1005.32	109.07	191.81	-565.98	-64.92	28.88	-591.14	-55.56	32.01	-751.67	-80.73	24.20	-756.17	-88.49	70.59	-691.45	-13.79	1201.48	0.00	0.00	0.00	-639.13	-50.46	1551.17	-648.65	55.75	1545.00	-790.34	-69.40	1587.22	-805.37	38.71	1581.19	292.55	-339.69	77.24	891.28	-323.39	74.64	281.40
6.90000	-932.67	86.79	16.45	-943.95	79.79	31.74	-1037.07	104.95	166.37	-996.78	105.50	196.79	-564.88	-64.96	29.12	-591.37	-55.35	31.87	-751.70	-80.56	24.12	-755.95	-88.66	70.67	-686.05	-14.84	1201.37	0.00	0.00	0.00	-634.88	-52.07	1550.86	-643.42	54.53	1544.58	-786.50	-71.05	1587.24	-801.52	37.08	1581.41	293.33	-339.47	77.49	891.41	-323.39	74.74	280.66
6.91000	-926.81	86.88	15.37	-939.01	79.38	33.13	-1029.87	101.32	172.49	-987.17	102.80	201.92	-567.39	-64.98	28.52	-591.60	-55.70	31.52	-751.64	-80.78	24.24	-755.99	-88.44	70.51	-684.45	-16.19	1201.39	0.00	0.00	0.00	-631.61	-53.66	1550.56	-642.56	52.31	1544.61	-782.58	-72.95	1587.27	-797.92	34.60	1581.70	292.71	-339.66	77.19	890.88	-323.71	74.47	280.62
6.92000	-925.13	86.73	13.54	-933.76	79.81	34.58	-1021.51	100.42	178.70	-977.48	99.78	206.59	-566.13	-65.17	28.69	-591.44	-55.47	31.50	-751.58	-80.85	24.26	-755.71	-88.77	70.76	-682.30	-17.61	1201.40	0.00	0.00	0.00	-627.98	-55.33	1550.18	-638.69	50.79	1544.34	-778.62	-74.78	1587.35	-793.78	33.48	1581.89	292.89	-339.51	77.30	890.94	-323.60	74.45	281.36
6.93000	-917.39	88.41	15.54	-926.37	80.47	36.23	-1008.71	97.59	183.95	-967.54	97.41	210.84	-566.74	-65.01	28.47	-590.85	-55.64	31.79	-751.82	-80.28	24.03	-755.76	-88.63	70.74	-677.08	-18.28	1201.46	0.00	0.00	0.00	-623.84	-56.96	1549.74	-635.91	48.99	1544.04	-774.82	-76.30	1587.46	-790.13	31.13	1582.19	293.37	-339.51	77.51	891.01	-323.61	74.60	281.67
6.94000	-906.55	90.25	18.57	-914.43	81.95	39.59	-999.42	93.26	186.99	-958.13	94.04	214.23	-566.97	-65.51	28.26	-590.77	-55.82	31.72	-751.63	-80.84	24.28	-755.75	-88.93	70.91	-673.33	-19.68	1201.49	0.00	0.00	0.00	-619.42	-58.33	1549.35	-631.23	47.78	1543.76	-770.97	-77.96	1587.54	-786.51	29.63	1582.26	293.68	-339.50	77.52	891.29	-323.58	74.71	281.25
6.95000	-893.67	92.61	23.30	-901.71	83.35	43.63	-990.29	90.50	188.95	-948.58	91.11	217.05	-567.05	-65.26	28.56	-591.49	-56.00	31.66	-751.87	-80.53	24.04	-756.18	-88.20	70.58	-672.56	-21.37	1201.66	0.00	0.00	0.00	-616.69	-59.69	1549.05	-628.07	46.57	1543.53	-767.24	-79.46	1587.61	-782.44	28.40	1582.36	293.26	-339.72	77.34	891.35	-323.50	74.74	280.98
6.96000	-881.06	95.68	27.05	-891.64	85.32	46.22	-980.38	87.93	189.71	-939.00	87.89	218.97	-568.52	-65.46	28.32	-591.66	-56.45	31.73	-751.76	-80.74	24.12	-756.29	-88.22	70.77	-668.29	-22.22	1201.77	0.00	0.00	0.00	-613.66	-61.08	1548.84	-625.24	45.20	1543.45	-763.12	-81.49	1587.77	-777.95	28.40	1582.76	292.74	-339.85	77.22	891.45	-323.42	74.80	281.06
6.97000	-862.98	97.31	31.17	-874.89	86.35	49.30	-969.34	85.37	189.29	-928.35	85.63	220.13	-567.08	-65.68	28.47	-592.06	-56.31	31.96	-751.90	-80.60	24.04	-756.04	-88.98	71.28	-665.44	-23.70	1201.79	0.00	0.00	0.00	-608.47	-62.63	1548.51	-622.30	43.43	1543.44	-759.04	-83.48	1587.98	-774.90	25.42	1583.29	292.62	-339.71	77.17	891.34	-323.30	74.77	281.67
6.98000	-846.02	99.66	34.04	-859.61	87.66	51.68	-958.04	82.62	187.87	-916.86	83.90	220.12	-566.01	-65.77	29.07	-590.40	-56.76	32.34	-751.88	-80.64	24.04	-756.18	-88.63	71.20	-663.11	-24.69	1202.03	0.00	0.00	0.00	-604.72	-64.05	1548.36	-617.30	42.11	1543.24	-755.44	-84.80	1588.18	-772.23	21.63	1583.87	292.43	-339.72	77.15	890.96	-323.56	74.60	281.73
6.99000	-830.50	99.77	35.84	-840.83	88.31	53.81	-945.49	82.18	186.03	-904.96	82.39	218.86	-566.87	-65.90	28.90	-591.30	-56.81	32.29	-752.07	-80.20	23.86	-756.06	-89.02	71.52	-657.95	-25.64	1202.25	0.00	0.00	0.00	-600.66	-65.49	1548.17	-613.21	40.39	1543.24	-751.79	-86.24	1588.44	-768.82	19.84	1584.14	292.06	-339.55	77.04	891.29	-323.55	74.61	281.34
7.00000	-806.02	101.00	38.74	-823.30	88.37	54.51	-932.88	80.61	182.64	-893.15	80.56	216.28	-566.02	-66.28	28.83	-592.24	-56.88	31.98	-752.01	-80.41	23.94	-756.33	-88.46	71.50	-656.06	-27.38	1202.68	0.00	0.00	0.00	-597.70	-66.78	1548.09	-611.45	39.32	1543.33	-748.26	-87.48	1588.68	-765.29	18.10	1584.52	292.65	-339.28	77.37	890.62	-323.38	74.43	281.02
7.01000	-794.71	102.31	37.56	-803.33	88.50	55.06	-919.51	79.56	178.34	-880.87	79.24	212.99	-565.79	-66.50	29.34	-590.90	-57.04	32.32	-751.80	-80.63	24.13	-756.42	-88.22	71.50	-650.92	-29.51	1203.08	0.00	0.00	0.00	-594.31	-68.08	1548.01	-605.63	37.99	1543.27	-744.71	-88.96	1588.88	-760.73	19.62	1584.72	293.30	-339.40	77.55	891.26	-323.18	74.58	280.27
7.02000	-769.79	103.25	39.39	-785.54	88.48	54.68	-904.81	80.59	173.70	-868.47	78.05	208.92	-565.72	-66.39	29.11	-590.12	-57.37	32.49	-751.98	-80.29	24.02	-756.16	-88.49	71.65	-652.85	-27.74	1203.97	0.00	0.00	0.00	-590.93	-69.35	1547.97	-603.95	36.79	1543.48	-741.06	-90.51	1589.09	-757.05	18.81	1584.88	293.87	-339.29	77.69	890.97	-323.58	74.39	280.74
7.03000	-747.68	103.67	40.35	-763.51	91.08	55.06	-891.14	79.30	167.21	-855.49	77.77	204.32	-566.21	-66.41	29.18	-591.56	-57.19	32.16	-751.74	-80.58	24.20	-756.04	-88.14	71.65	-651.91	-28.34	1204.50	0.00	0.00	0.00	-587.45	-70.58	1547.99	-601.52	35.66	1543.54	-737.51	-91.87	1589.29	-753.35	17.28	1585.19	293.17	-339.39	77.66	890.39	-323.55	74.30	280.97
7.04000	-727.98	104.88	40.27	-743.72	92.03	54.48	-876.71	78.86	160.12	-842.03	76.99	198.62	-565.47	-66.94	29.11	-591.54	-57.48	31.94	-751.80	-80.24	24.24	-755.88	-87.90	71.68	-651.18	-28.91	1204.65	0.00	0.00	0.00	-584.28	-71.65	1548.06	-598.46	34.59	1543.69	-734.15	-92.76	1589.51	-750.62	15.00	1585.63	293.12	-339.21	77.53	890.82	-323.38	74.59	280.84
7.05000	-707.64	105.99	40.19	-724.94	93.27	53.35	-861.17	79.15	152.54	-827.89	77.28	192.77	-567.32	-66.61	28.52	-590.76	-57.44	31.86	-751.63	-80.07	24.32	-755.41	-88.23	71.97	-645.60	-30.31	1205.37	0.00	0.00	0.00	-580.40	-72.75	1548.05	-593.76	33.22	1543.76	-730.80	-93.87	1589.66	-747.03	14.27	1585.83	293.63	-339.42	77.63	891.29	-323.07	74.78	280.95
7.06000	-688.18	107.28	39.67	-703.56	94.76	52.83	-845.28	79.35	144.47	-813.18	78.11	186.54	-565.03	-66.37	29.15	-590.58	-57.47	31.77	-751.58	-79.93	24.39	-755.11	-87.78	72.03	-641.40	-31.90	1204.87	0.00	0.00	0.00	-577.35	-73.82	1548.06	-591.08	32.28	1543.77	-727.35	-95.08	1589.78	-744.01	12.53	1586.00	292.56	-339.48	77.23	891.08	-323.19	74.77	280.98
7.07000	-667.37	108.37	39.16	-684.09	95.97	50.71	-828.86	78.90	135.66	-799.00	76.97	179.13	-566.88	-66.65	28.77	-590.71	-57.47	31.43	-751.64	-79.53	24.38	-755.20	-86.82	71.68	-635.19	-32.45	1204.89	0.00	0.00	0.00	-574.33	-75.00	1548.06	-587.45	31.11	1543.74	-723.97	-96.25	1589.86	-740.82	11.22	1586.02	292.79	-339.51	77.41	890.93	-323.19	74.66	281.36
7.08000	-644.49	108.85	38.78	-662.83	96.65	49.56	-811.52	79.80	127.14	-783.10	78.46	172.16	-564.98	-66.51	28.90	-590.33	-57.29	31.28	-751.32	-79.40	24.69	-754.45	-87.33	72.20	-634.97	-33.36	1205.17	0.00	0.00	0.00	-570.94	-75.89	1548.07	-584.69	30.29	1543.78	-720.83	-97.04	1589.92	-736.60	12.59	1586.05	293.03	-339.21	77.48	891.22	-323.32	74.63	281.24
7.09000	-624.84	109.53	37.28	-642.08	97.49	47.59	-794.49	79.22	117.86	-767.12	78.41	164.49	-563.77	-66.35	29.14	-590.52	-57.10	30.93	-751.17	-79.16	24.96	-754.10	-86.73	72.21	-629.83	-35.21	1204.04	0.00	0.00	0.00	-567.60	-76.89	1548.02	-582.38	29.05	1543.71	-717.44	-98.18	1589.93	-733.64	10.37	1586.25	292.57	-339.25	77.35	890.93	-323.33	74.54	281.14
7.10000	-602.34	109.65	36.65	-622.38	98.17	45.59	-776.15	80.19	109.13	-751.24	78.90	156.84	-565.49	-66.43	28.75	-590.11	-56.76	30.69	-750.94	-78.87	25.12	-753.64	-86.38	72.30	-623.82	-36.43	1203.93	0.00	0.00	0.00	-563.91	-77.85	1547.88	-578.10	27.93	1543.70	-713.86	-99.69	1589.86	-730.06	9.69	1586.08	293.43	-339.46	77.43	890.92	-323.63	74.44	280.94
7.11000	-580.56	109.56	36.08	-600.23	98.30	44.52	-758.54	79.20	99.48	-735.19	79.52	149.16	-565.43	-66.60	28.54	-589.90	-56.49	30.42	-750.64	-78.77	25.48	-753.38	-85.86	72.32	-622.69	-37.58	1203.85	0.00	0.00	0.00	-560.75	-78.72	1547.75	-574.02	27.29	1543.61	-710.53	-100.52	1589.76	-727.61	6.83	1586.08	293.75	-339.40	77.44	891.10	-323.81	74.44	280.84
7.12000	-558.24	109.77	35.67	-579.26	98.26	43.25	-739.79	80.32	90.85	-718.69	80.44	141.83	-565.03	-66.41	28.51	-589.02	-56.15	30.55	-750.39	-78.83	25.81	-752.98	-85.77	72.49	-624.49	-36.81	1204.36	0.00	0.00	0.00	-557.45	-79.68	1547.57	-570.18	26.13	1543.33	-707.22	-101.28	1589.65	-723.68	7.34	1586.00	293.35	-339.19	77.41	891.29	-323.31	74.61	281.57
7.13000	-538.05	109.03	35.09	-558.23	97.94	42.45	-721.69	80.51	82.29	-702.34	80.96	134.41	-565.56	-66.47	28.43	-588.58	-56.08	30.56	-750.37	-78.29	25.80	-752.76	-85.22	72.42	-622.21	-37.73	1204.64	0.00	0.00	0.00	-554.48	-80.62	1547.35	-566.94	25.54	1543.23	-703.88	-102.12	1589.50	-720.03	7.07	1585.79	292.58	-339.50	77.34	891.65	-323.37	74.66	281.38
7.14000	-516.53	108.10	35.04	-536.65	97.35	41.68	-703.01	81.85	74.61	-685.49	82.92	127.80	-564.00	-66.63	28.86	-588.37	-56.09	30.62	-750.29	-77.95	25.93	-752.14	-85.38	72.70	-614.98	-38.37	1204.43	0.00	0.00	0.00	-550.94	-81.26	1547.16	-561.96	24.88	1542.82	-700.48	-103.19	1589.33	-717.52	4.48	1585.91	292.30	-339.20	77.31	891.67	-323.23	74.96	280.80
7.15000	-495.54	107.21	35.10	-517.59	96.68	40.72	-684.04	83.47	67.76	-669.28	83.16	121.11	-564.04	-67.05	28.97	-588.25	-56.43	30.64	-750.20	-77.77	26.04	-752.11	-84.91	72.64	-609.88	-40.89	1203.10	0.00	0.00	0.00	-547.71	-82.15	1546.90	-561.04	23.96	1542.87	-697.16	-103.84	1589.16	-713.73	4.39	1585.64	292.02	-339.50	77.08	891.18	-323.23	74.72	281.31
7.16000	-474.49	105.32	35.17	-497.12	95.24	40.29	-665.69	84.38	61.17	-652.88	84.37	115.07	-563.29	-66.91	28.89	-587.76	-56.67	30.64	-750.07	-77.69	26.11	-751.73	-85.02	72.85	-608.09	-41.11	1202.48	0.00	0.00	0.00	-544.38	-82.93	1546.59	-553.54	23.17	1542.62	-693.86	-104.40	1588.96	-710.48	3.66	1585.58	292.11	-339.75	77.03	890.69	-323.49	74.43	281.16
7.17000	-455.29	103.49	35.53	-477.50	93.46	40.27	-647.40	85.23	55.23	-636.09	85.30	109.59	-561.81	-66.84	29.00	-586.59	-56.87	31.70	-749.88	-78.10	26.43	-751.78	-84.42	72.73	-603.80	-42.68	1202.28	0.00	0.00	0.00	-540.98	-83.73	1546.30	-549.00	22.60	1542.34	-690.37	-105.34	1588.76	-706.61	4.14	1585.34	292.35	-339.71	77.10	890.69	-323.41	74.40	281.04
7.18000	-435.89	101.43	36.52	-458.64	92.11	40.38	-628.63	87.11	50.26	-619.91	85.35	104.25	-561.16	-66.55	30.84	-585.45	-57.17	32.15	-749.85	-77.98	26.40	-751.83	-84.20	72.66	-601.69	-43.39	1201.92	0.00	0.00	0.00	-537.47	-84.34	1545.93	-545.68	21.68	1542.08	-686.92	-106.09	1588.54	-703.38	2.71	1585.43	292.41	-339.47	77.16	891.34	-323.50	74.64	280.30
7.19000	-415.73	99.62	38.26	-439.17	90.37	41.28	-610.29	87.82	45.62	-603.88	85.41	99.49	-560.67	-65.75	30.40	-584.28	-57.40	32.43	-749.95	-77.49	26.36	-751.38	-84.35	72.79	-598.65	-44.14	1201.80	0.00	0.00	0.00	-534.17	-84.99	1545.54	-542.07	21.51	1541.78	-683.57	-106.52	1588.36	-699.30	3.44	1585.18	293.26	-339.26	77.53	890.81	-323.52	74.47	281.57
7.20000	-398.03	97.27	39.81	-420.69	88.25	42.50	-592.25	87.81	41.23	-587.50	86.17	95.73	-560.46	-65.99	30.13	-584.30	-57.41	32.27	-750.15	-77.05	26.25	-751.34	-84.20	72.83	-594.32	-44.43	1201.71	0.00	0.00	0.00	-531.39	-85.78	1545.23	-538.75	20.56	1541.52	-680.29	-106.94	1588.13	-695.87	3.33	1585.02	293.29	-339.65	77.44	890.81	-323.25	74.56	281.41
7.21000	-379.35	94.78	42.71	-403.03	86.39	44.41	-573.90	89.43	38.48	-571.50	86.25	92.21	-560.21	-65.71	29.48	-585.30	-57.79	32.09	-749.77	-77.51	26.51	-750.88	-84.54	73.11	-591.04	-44.17	1201.53	0.00	0.00	0.00	-527.61	-86.27	1544.86	-535.29	20.06	1541.27	-676.96	-107.50	1587.91	-693.10	1.57	1585.09	292.47	-339.69	77.09	891.20	-323.38	74.70	280.68
7.22000	-361.32	91.94	45.66	-386.04	84.31	46.83	-556.34	89.02	35.52	-555.74	86.14	89.36	-558.57	-65.77	29.37	-585.63	-57.50	31.79	-749.76	-77.34	26.54	-750.82	-84.19	73.04	-588.96	-44.22	1201.25	0.00	0.00	0.00	-524.58	-86.83	1544.53	-531.93	19.36	1540.95	-673.70	-107.79	1587.66	-689.84	0.74	1584.77	292.70	-339.56	77.25	890.95	-323.39	74.79	280.97
7.23000	-344.59	89.97	49.41	-366.87	82.06	50.29	-539.42	88.41	33.23	-540.14	86.83	87.37	-561.22	-66.01	28.25	-586.61	-57.56	31.22	-749.68	-77.28	26.70	-750.55	-84.24	73.08	-586.89	-45.05	1200.95	0.00	0.00	0.00	-520.96	-87.29	1544.16	-528.39	19.02	1540.66	-670.45	-108.09	1587.43	-686.02	1.40	1584.55	293.11	-339.46	77.43	891.22	-323.28	74.72	280.94
7.24000	-328.03	86.82	53.29	-353.63	79.23	52.77	-522.71	89.31	32.00	-525.57	86.71	85.74	-561.68	-65.42	27.73	-587.27	-57.09	30.25	-749.80	-76.91	26.55	-750.36	-84.11	73.19	-582.35	-45.43	1200.76	0.00	0.00	0.00	-517.64	-87.71	1543.87	-525.09	18.43	1540.42	-667.10	-108.52	1587.17	-682.21	2.14	1583.92	292.30	-339.60	77.24	890.88	-323.45	74.56	281.08
7.25000	-314.26	84.26	56.70	-337.77	76.64	56.39	-506.55	89.16	30.92	-511.32	86.46	84.54	-562.23	-66.03	27.47	-588.00	-56.89	29.95	-749.79	-76.83	26.56	-750.63	-83.44	73.01	-578.00	-45.24	1200.51	0.00	0.00	0.00	-514.53	-88.18	1543.56	-521.70	17.90	1540.16	-663.79	-108.64	1586.90	-679.29	0.36	1584.14	292.94	-339.39	77.38	891.13	-323.45	74.66	280.93
7.26000	-296.87	81.40	62.19	-323.19	73.98	60.28	-491.37	88.64	30.18	-497.71	85.81	83.66	-563.39	-66.36	26.10	-587.58	-56.76	30.00	-749.76	-76.75	26.60	-750.45	-83.52	73.08	-575.13	-45.63	1200.09	0.00	0.00	0.00	-511.90	-88.48	1543.32	-518.11	17.89	1540.01	-660.65	-108.50	1586.65	-675.56	0.90	1583.79	292.92	-339.78	77.26	891.09	-323.42	74.57	281.56
7.27000	-283.71	77.68	66.23	-310.14	71.51	64.01	-476.61	89.01	30.30	-484.30	87.02	83.81	-562.71	-66.37	25.98	-587.95	-56.66	29.79	-749.50	-77.08	26.88	-750.00	-83.88	73.45	-571.85	-45.22	1199.75	0.00	0.00	0.00	-508.59	-88.80	1543.04	-514.83	17.27	1539.76	-657.54	-108.40	1586.32	-672.65	-0.37	1583.85	293.56	-339.57	77.37	891.32	-323.21	74.68	281.92
7.28000	-271.83	74.57	70.25	-299.27	68.45	67.08	-463.05	89.51	30.80	-471.84	87.87	84.22	-563.27	-66.31	25.92	-588.59	-56.61	29.60	-749.57	-76.88	26.92	-749.97	-83.80	73.62	-568.92	-45.13	1199.38	0.00	0.00	0.00	-504.94	-89.01	1542.83	-511.31	17.33	1539.51	-654.52	-108.12	1586.05	-669.76	-1.16	1583.55	293.03	-339.68	77.15	890.64	-323.25	74.40	282.10
7.29000	-259.44	72.13	74.48	-285.17	66.05	71.56	-450.38	88.93	31.18	-460.34	87.88	84.53	-565.34	-66.62	25.08	-589.83	-56.37	29.06	-749.48	-77.08	27.04	-749.96	-83.64	73.49	-564.31	-45.19	1199.15	0.00	0.00	0.00	-501.74	-89.06	1542.56	-508.06	16.72	1539.35	-651.35	-108.11	1585.73	-665.75	0.79	1583.03	293.03	-339.43	77.42	890.81	-323.40	74.32	282.07
7.30000	-249.71	68.81	78.43	-275.41	63.56	74.61	-438.55	89.25	32.09	-449.54	88.19	85.21	-564.24	-66.30	25.73	-588.23	-56.60	29.62	-749.50	-76.89	27.04	-749.79	-83.76	73.74	-569.53	-43.57	1199.64	0.00	0.00	0.00	-498.89	-89.20	1542.36	-504.66	16.59	1539.12	-648.30	-107.69	1585.46	-662.39	0.73	1582.69	292.81	-339.41	77.35	890.43	-323.68	74.27	281.40
7.31000	-237.06	66.10	82.32	-264.78	61.50	78.47	-427.81	88.66	32.69	-439.76	87.52	85.62	-563.81	-66.66	25.63	-588.92	-56.33	29.42	-749.78	-76.44	26.81	-749.60	-83.89	73.94	-560.04	-43.05	1199.65	0.00	0.00	0.00	-494.76	-89.21	1542.16	-501.12	16.95	1538.85	-645.06	-107.63	1585.12	-659.10	1.15	1582.27	292.82	-339.39	77.20	890.99	-323.32	74.65	280.49
7.32000	-231.27	64.18	85.17	-257.91	59.08	80.74	-417.98	87.99	33.47	-430.57	87.57	86.31	-563.82	-66.89	25.58	-588.78	-56.73	29.32	-749.57	-76.61	27.01	-749.71	-83.32	73.73	-562.03	-43.53	1199.42	0.00	0.00	0.00	-491.75	-89.12	1542.01	-497.72	16.84	1538.65	-642.02	-107.01	1584.81	-655.50	1.98	1582.02	292.85	-339.44	77.24	890.65	-323.50	74.40	280.56
7.33000	-221.84	62.00	88.24	-249.27	57.65	83.34	-408.64	88.99	34.90	-422.07	88.01	87.32	-564.85	-66.89	25.29	-589.00	-56.42	29.28	-749.55	-76.62	27.17	-749.23	-83.86	74.11	-561.21	-43.41	1199.01	0.00	0.00	0.00	-488.93	-88.95	1541.81	-494.05	17.64	1538.28	-638.86	-106.52	1584.45	-652.19	2.17	1581.56	293.24	-339.54	77.43	890.80	-323.19	74.45	281.27
7.34000	-213.72	60.49	91.51	-241.38	55.94	85.80	-400.58	88.83	35.64	-414.66	87.60	87.74	-565.40	-66.69	24.82	-588.97	-56.58	29.31	-749.54	-76.52	27.28	-749.10	-83.54	74.06	-553.71	-42.76	1198.83	0.00	0.00	0.00	-485.78	-88.74	1541.60	-490.87	17.35	1538.04	-635.66	-106.03	1584.09	-648.72	2.32	1581.19	293.09	-339.59	77.34	890.61	-323.51	74.42	281.23
7.35000	-208.90	58.78	92.42	-233.37	55.03	87.91	-393.35	88.67	36.21	-407.68	88.21	88.49	-564.95	-66.78	25.13	-588.93	-56.37	29.11	-749.30	-76.89	27.46	-748.87	-83.60	74.18	-545.96	-44.25	1197.20	0.00	0.00	0.00	-482.09	-88.57	1541.40	-487.25	17.44	1537.82	-632.58	-105.28	1583.76	-645.39	2.92	1580.75	293.26	-339.29	77.40	890.66	-323.70	74.36	281.14
7.36000	-200.60	57.93	94.63	-229.79	54.02	88.52	-387.12	88.28	36.40	-401.68	88.35	88.85	-563.83	-66.74	25.40	-588.73	-56.42	29.08	-749.61	-76.16	27.22	-748.66	-83.28	74.14	-542.22	-44.06	1196.60	0.00	0.00	0.00	-478.60	-88.19	1541.21	-483.77	17.70	1537.57	-629.29	-104.79	1583.41	-641.62	4.26	1580.24	292.95	-339.42	77.36	890.96	-323.44	74.64	281.49
7.37000	-196.99	57.52	95.43	-222.55	53.42	89.93	-381.53	88.90	36.71	-396.55	88.30	88.91	-564.74	-66.71	25.10	-589.08	-56.36	29.02	-749.34	-76.53	27.54	-748.54	-83.24	74.26	-538.76	-43.55	1196.22	0.00	0.00	0.00	-475.25	-87.73	1541.04	-480.05	18.52	1537.25	-626.20	-103.65	1583.05	-637.88	5.59	1579.61	293.34	-339.12	77.43	891.16	-323.54	74.71	281.16
7.38000	-190.57	58.23	96.34	-219.03	53.07	89.80	-377.07	89.29	36.73	-392.05	88.52	88.79	-565.27	-66.17	24.97	-589.10	-56.34	28.93	-749.57	-76.10	27.43	-748.15	-83.44	74.51	-533.43	-43.59	1195.72	0.00	0.00	0.00	-472.31	-87.31	1540.85	-476.51	19.19	1536.96	-622.77	-103.22	1582.70	-634.95	5.32	1579.19	293.05	-339.33	77.48	891.33	-323.30	74.67	280.65
7.39000	-186.76	56.55	95.48	-215.70	53.16	89.21	-373.46	89.26	36.39	-388.36	88.68	88.50	-563.25	-66.28	25.40	-589.02	-56.44	28.85	-749.40	-76.33	27.71	-747.92	-83.59	74.77	-530.15	-43.13	1195.42	0.00	0.00	0.00	-468.15	-86.63	1540.72	-473.11	19.45	1536.70	-619.46	-102.37	1582.31	-631.21	7.01	1578.74	292.94	-339.32	77.42	891.33	-323.10	74.75	280.97
7.40000	-184.27	57.39	94.60	-212.39	53.22	88.35	-370.64	89.58	35.95	-385.15	89.38	88.19	-565.19	-66.66	24.71	-589.86	-56.27	28.66	-749.32	-76.33	27.79	-747.65	-83.55	74.97	-526.64	-42.69	1195.03	0.00	0.00	0.00	-464.56	-86.11	1540.54	-469.50	20.19	1536.46	-615.93	-101.69	1581.95	-627.29	8.86	1578.34	293.57	-339.52	77.41	891.68	-323.51	74.70	281.78
7.41000	-182.87	57.10	92.29	-209.57	53.27	86.98	-368.36	90.10	35.48	-382.69	89.88	87.70	-565.70	-66.36	24.87	-589.03	-56.54	28.79	-749.27	-76.31	27.91	-747.74	-83.11	75.00	-523.23	-42.33	1194.74	0.00	0.00	0.00	-461.22	-85.34	1540.40	-465.86	20.98	1536.25	-612.60	-100.54	1581.61	-623.53	11.08	1577.67	293.56	-339.33	77.41	891.04	-323.48	74.47	281.55
7.42000	-180.11	57.48	90.58	-207.93	53.61	84.96	-366.91	90.26	34.53	-380.81	89.93	86.79	-563.50	-66.71	25.21	-589.01	-56.06	28.91	-749.26	-76.17	28.11	-747.75	-82.88	75.24	-518.48	-42.37	1194.48	0.00	0.00	0.00	-458.08	-84.60	1540.22	-462.12	22.02	1535.87	-609.29	-99.13	1581.29	-620.46	10.71	1577.28	293.68	-339.68	77.43	890.77	-323.52	74.47	281.41
7.43000	-178.91	57.80	88.08	-207.74	53.98	82.50	-365.98	90.68	33.64	-379.40	89.94	85.84	-564.01	-66.63	25.19	-589.24	-56.36	28.68	-749.22	-76.10	28.24	-747.53	-82.94	75.58	-514.25	-41.03	1193.96	0.00	0.00	0.00	-454.66	-83.71	1540.02	-458.64	22.42	1535.68	-605.77	-98.17	1580.93	-617.03	11.40	1576.81	293.04	-339.64	77.26	891.03	-323.71	74.59	281.29
7.44000	-177.29	57.69	85.51	-205.39	54.32	80.79	-365.31	91.30	32.70	-378.64	89.38	84.37	-565.07	-66.53	24.89	-590.25	-56.51	28.36	-749.02	-76.41	28.67	-747.45	-82.73	75.75	-511.44	-39.94	1193.63	0.00	0.00	0.00	-450.63	-82.90	1539.81	-455.04	22.93	1535.47	-602.10	-97.39	1580.56	-612.86	13.00	1576.29	292.85	-339.39	77.38	891.28	-323.46	74.61	281.50
7.45000	-178.28	59.20	82.81	-204.26	54.33	78.82	-365.21	91.59	31.44	-377.94	90.35	83.45	-564.07	-66.79	25.23	-589.56	-56.68	28.48	-748.84	-76.42	28.88	-747.43	-82.59	76.08	-508.08	-39.03	1193.25	0.00	0.00	0.00	-447.54	-81.83	1539.64	-451.19	24.39	1535.16	-598.55	-96.13	1580.18	-608.92	14.67	1575.76	293.33	-339.32	77.37	891.18	-323.64	74.58	281.23
7.46000	-178.47	59.49	80.08	-204.57	55.20	76.09	-365.69	91.67	30.09	-378.35	88.79	81.33	-564.34	-66.46	25.06	-588.87	-56.62	28.73	-748.81	-76.45	29.10	-747.16	-82.63	76.44	-501.53	-38.27	1192.92	0.00	0.00	0.00	-444.17	-80.94	1539.52	-447.37	25.48	1534.87	-594.93	-95.00	1579.81	-605.34	16.08	1575.08	293.24	-339.54	77.27	891.22	-323.41	74.61	281.79
7.47000	-177.61	60.02	78.29	-205.75	55.22	73.47	-366.31	91.65	28.62	-378.44	89.31	80.11	-564.34	-66.82	24.99	-588.65	-56.51	28.68	-748.94	-75.95	29.09	-747.03	-82.49	76.88	-499.05	-37.53	1192.69	0.00	0.00	0.00	-440.04	-79.85	1539.34	-443.69	26.28	1534.62	-591.49	-93.52	1579.46	-601.99	16.39	1574.87	292.64	-339.70	77.10	891.20	-323.44	74.74	282.45
7.48000	-178.10	60.12	75.22	-204.18	55.91	71.22	-366.62	92.03	28.40	-378.98	89.06	78.41	-565.38	-66.89	24.51	-589.25	-56.45	28.53	-749.01	-75.78	29.32	-746.88	-82.47	77.25	-495.43	-36.93	1192.28	0.00	0.00	0.00	-436.12	-78.66	1539.16	-439.85	27.61	1534.38	-587.93	-92.26	1579.07	-598.00	17.97	1574.49	292.58	-339.93	77.11	891.39	-323.68	74.57	281.56
7.49000	-177.25	61.26	72.97	-205.65	56.50	68.73	-366.78	91.81	27.68	-379.10	89.08	76.79	-563.74	-66.89	25.05	-588.98	-56.48	28.56	-748.54	-76.24	29.93	-746.51	-82.87	77.84	-491.73	-36.18	1191.97	0.00	0.00	0.00	-432.92	-77.45	1539.01	-436.06	28.47	1534.12	-584.27	-90.96	1578.66	-594.32	19.81	1573.93	293.28	-339.59	77.50	891.30	-323.42	74.58	280.88
7.50000	-178.77	61.69	70.63	-205.09	57.15	66.80	-366.41	90.97	26.78	-378.99	88.37	75.23	-564.25	-66.34	25.10	-588.70	-56.74	28.50	-748.70	-75.89	29.93	-746.37	-83.00	78.27	-487.45	-34.85	1191.57	0.00	0.00	0.00	-429.40	-76.40	1538.89	-432.22	29.68	1533.88	-580.69	-89.51	1578.28	-590.57	21.18	1573.26	292.62	-339.57	77.26	891.45	-323.29	74.70	281.42
7.51000	-176.75	62.49	68.43	-203.87	58.08	64.98	-365.51	92.14	26.70	-377.80	88.69	74.22	-564.35	-66.80	24.90	-588.84	-56.82	28.49	-748.78	-75.69	30.16	-746.01	-83.26	78.91	-484.02	-33.99	1191.37	0.00	0.00	0.00	-425.26	-75.17	1538.76	-428.46	30.79	1533.76	-577.19	-87.72	1577.99	-586.56	22.71	1572.74	292.99	-339.58	77.33	890.98	-323.54	74.64	282.03
7.52000	-177.23	62.86	63.91	-202.54	58.73	61.68	-364.79	92.26	26.28	-375.97	88.76	73.44	-564.95	-67.05	24.71	-589.13	-56.82	28.25	-748.48	-76.06	30.77	-746.00	-82.82	79.23	-479.29	-33.20	1191.17	0.00	0.00	0.00	-421.47	-73.99	1538.79	-424.62	32.03	1533.65	-573.49	-86.32	1577.68	-582.56	24.99	1572.56	293.23	-339.44	77.49	890.61	-323.51	74.62	282.52
7.53000	-173.02	64.07	60.42	-201.53	59.28	57.61	-364.33	91.99	25.81	-373.90	89.64	73.17	-565.70	-66.95	24.52	-589.01	-56.89	28.43	-748.29	-76.28	31.45	-745.68	-82.83	79.94	-474.95	-32.39	1190.87	0.00	0.00	0.00	-417.73	-72.51	1538.96	-420.58	33.34	1533.68	-569.82	-84.62	1577.54	-579.37	25.67	1572.49	292.80	-339.54	77.24	891.38	-323.41	74.75	281.64
7.54000	-173.30	64.32	55.49	-198.31	59.79	54.69	-363.73	92.11	25.60	-372.34	89.66	72.62	-563.42	-66.87	25.09	-589.02	-57.15	28.35	-748.18	-76.26	32.13	-745.43	-82.65	80.66	-470.44	-31.14	1190.75	0.00	0.00	0.00	-413.90	-71.11	1539.20	-416.49	34.75	1533.85	-566.12	-82.81	1577.54	-574.80	28.64	1572.02	292.99	-339.71	77.20	891.19	-323.42	74.66	281.31
7.55000	-171.20	64.44	53.08	-197.82	59.60	52.01	-363.26	92.46	25.54	-371.09	90.21	72.36	-565.08	-66.65	24.79	-588.80	-56.98	28.25	-747.99	-76.38	33.00	-744.96	-82.66	81.57	-465.73	-30.07	1190.86	0.00	0.00	0.00	-410.54	-69.70	1539.57	-412.43	36.21	1534.12	-562.29	-80.99	1577.69	-570.62	30.40	1572.00	293.55	-339.57	77.38	890.62	-323.41	74.62	281.57
7.56000	-171.30	65.08	50.67	-197.26	60.16	50.08	-362.86	93.00	25.55	-370.22	90.69	72.22	-565.11	-66.73	24.54	-587.47	-56.63	28.64	-747.67	-76.71	34.00	-744.34	-83.01	82.78	-461.89	-28.96	1191.06	0.00	0.00	0.00	-406.55	-68.26	1540.05	-407.97	38.54	1534.36	-558.45	-79.00	1577.94	-566.89	31.60	1572.25	293.24	-339.60	77.33	890.82	-323.42	74.51	281.60
7.57000	-169.29	64.94	49.43	-195.47	61.11	49.38	-362.74	92.86	25.31	-370.00	90.22	71.83	-564.07	-66.61	24.83	-588.88	-56.89	28.13	-747.49	-76.61	35.03	-743.60	-83.39	84.03	-456.43	-27.53	1191.35	0.00	0.00	0.00	-401.79	-66.67	1540.59	-403.83	39.98	1534.87	-554.57	-77.20	1578.37	-562.47	34.42	1572.46	292.97	-339.35	77.32	891.02	-323.35	74.67	280.84
7.58000	-171.07	65.68	47.93	-196.40	60.71	47.88	-362.55	92.96	25.17	-369.44	90.95	71.90	-564.08	-66.92	24.78	-588.36	-57.08	28.10	-746.86	-77.26	36.49	-742.74	-83.66	85.48	-453.66	-25.92	1191.83	0.00	0.00	0.00	-398.30	-64.97	1541.38	-399.65	41.50	1535.44	-550.67	-75.03	1578.91	-558.34	36.52	1572.81	293.84	-339.50	77.51	891.05	-323.63	74.58	281.29
7.59000	-169.52	65.25	46.75	-195.31	60.34	47.20	-362.48	93.22	25.11	-368.84	91.07	71.98	-563.54	-66.71	24.92	-588.46	-57.01	28.15	-746.83	-76.86	37.65	-741.90	-83.83	87.06	-448.03	-24.71	1192.65	0.00	0.00	0.00	-394.17	-63.41	1542.20	-395.34	43.30	1536.10	-546.64	-72.97	1579.56	-554.48	37.58	1573.44	293.02	-339.27	77.35	891.07	-323.47	74.70	281.53
7.60000	-168.48	64.79	46.35	-194.87	60.21	46.85	-362.49	92.73	24.77	-368.55	91.21	71.97	-564.67	-67.29	24.51	-588.22	-56.97	28.06	-746.27	-77.21	39.21	-740.89	-84.29	88.81	-442.94	-23.48	1193.49	0.00	0.00	0.00	-390.33	-61.48	1543.12	-390.90	45.23	1536.78	-542.70	-70.73	1580.35	-550.26	40.00	1573.97	293.71	-339.13	77.62	890.79	-323.29	74.56	281.39
7.61000	-170.96	64.55	45.02	-194.63	60.19	45.99	-362.33	92.96	24.86	-368.06	91.56	72.12	-565.27	-66.98	24.25	-588.34	-57.17	27.91	-745.42	-77.94	41.04	-739.81	-84.49	90.57	-438.46	-21.93	1194.38	0.00	0.00	0.00	-386.92	-59.74	1544.10	-386.67	46.93	1537.46	-538.71	-68.54	1581.17	-545.69	42.83	1574.47	293.53	-339.21	77.54	890.88	-323.46	74.47	281.52
7.62000	-170.01	64.63	44.37	-192.41	60.17	46.14	-362.27	92.97	24.68	-367.64	91.71	72.21	-565.03	-67.14	24.36	-587.95	-57.31	27.97	-745.04	-78.04	42.72	-738.53	-85.17	92.63	-434.43	-20.42	1195.34	0.00	0.00	0.00	-382.71	-57.82	1545.06	-382.39	48.84	1538.30	-534.67	-66.23	1582.03	-541.66	44.38	1575.22	293.96	-339.22	77.86	891.56	-323.64	74.73	281.45
7.63000	-168.32	63.88	44.04	-193.72	60.07	44.81	-362.10	93.20	24.76	-367.12	92.13	72.21	-566.00	-66.69	24.06	-587.25	-57.32	28.22	-744.60	-77.83	44.17	-737.45	-85.36	94.52	-429.48	-18.83	1196.32	0.00	0.00	0.00	-378.75	-55.90	1546.05	-378.10	50.89	1539.03	-530.53	-64.26	1582.91	-537.35	47.02	1575.84	293.22	-339.53	77.50	891.06	-323.37	74.64	281.91
7.64000	-167.32	64.17	43.57	-193.12	59.44	44.53	-362.03	93.32	24.65	-366.55	92.43	72.32	-564.58	-67.17	24.38	-587.25	-57.62	28.24	-743.46	-78.96	46.34	-736.62	-84.84	95.98	-426.70	-17.50	1197.31	0.00	0.00	0.00	-374.36	-53.91	1547.01	-373.86	53.09	1539.74	-526.44	-62.05	1583.75	-533.58	47.92	1576.49	293.37	-339.39	77.50	890.43	-323.39	74.47	281.02
7.65000	-168.54	63.34	42.08	-194.06	58.80	43.39	-361.84	93.34	24.74	-366.02	92.58	72.32	-563.93	-66.90	24.44	-587.90	-57.44	28.11	-742.74	-79.40	48.17	-735.34	-85.21	97.98	-420.97	-15.90	1198.40	0.00	0.00	0.00	-369.83	-51.81	1547.98	-369.67	54.67	1540.57	-522.47	-59.71	1584.56	-529.44	49.85	1576.98	293.79	-339.48	77.65	890.75	-323.25	74.57	280.73
7.66000	-167.18	63.14	41.52	-193.32	59.06	42.80	-362.00	92.61	24.38	-365.64	92.22	72.08	-564.01	-66.61	24.38	-586.74	-57.32	28.50	-742.01	-79.80	49.96	-733.95	-85.56	99.98	-416.08	-14.13	1199.22	0.00	0.00	0.00	-366.07	-49.75	1548.91	-365.35	57.15	1541.21	-518.54	-57.35	1585.29	-525.26	52.05	1577.50	293.85	-339.56	77.62	890.53	-323.09	74.55	281.54
7.67000	-167.53	63.55	40.50	-192.49	58.74	41.71	-361.73	93.13	24.69	-365.22	92.11	72.03	-565.36	-66.34	24.08	-587.81	-57.50	28.17	-741.04	-80.59	52.05	-732.53	-85.96	101.94	-411.46	-12.40	1200.16	0.00	0.00	0.00	-361.72	-47.87	1549.74	-361.06	59.53	1541.88	-514.38	-55.41	1585.98	-521.21	54.03	1578.02	293.58	-339.74	77.55	890.70	-323.55	74.44	281.26
7.68000	-167.03	62.96	39.12	-193.05	58.17	40.73	-361.56	92.79	24.55	-364.60	92.15	72.01	-563.49	-66.84	24.48	-587.94	-57.51	28.12	-739.95	-81.55	54.18	-731.31	-85.75	103.60	-407.69	-11.02	1200.91	0.00	0.00	0.00	-357.91	-45.80	1550.54	-356.96	61.06	1542.55	-510.45	-52.91	1586.58	-517.33	55.69	1578.58	293.94	-339.63	77.59	890.79	-323.48	74.51	281.29
7.69000	-167.32	62.25	38.03	-191.90	58.00	39.85	-361.24	92.86	24.79	-364.09	91.73	71.92	-563.64	-67.20	24.54	-587.29	-57.62	28.46	-738.75	-82.39	56.29	-729.84	-85.87	105.39	-403.65	-9.64	1201.59	0.00	0.00	0.00	-353.41	-43.71	1551.22	-352.99	62.40	1543.21	-506.45	-50.77	1587.15	-512.81	58.30	1579.10	293.69	-339.17	77.68	891.07	-323.47	74.45	281.10
7.70000	-167.81	61.97	36.73	-192.02	58.09	38.65	-361.07	92.87	24.84	-363.68	91.22	71.68	-563.55	-67.07	24.30	-587.23	-57.65	28.65	-737.52	-83.31	58.50	-728.31	-86.32	107.38	-398.84	-7.36	1202.09	0.00	0.00	0.00	-349.36	-41.83	1551.85	-348.88	64.56	1543.75	-502.37	-48.77	1587.63	-508.83	60.20	1579.48	293.08	-339.68	77.40	890.46	-323.47	74.29	281.26
7.71000	-167.51	62.02	36.05	-192.87	57.61	37.59	-360.93	92.81	24.89	-363.29	90.89	71.55	-562.98	-66.95	24.46	-587.05	-57.75	28.83	-736.40	-83.71	60.41	-726.22	-87.20	109.64	-394.24	-5.58	1202.55	0.00	0.00	0.00	-345.42	-39.84	1552.48	-344.67	66.86	1544.17	-498.44	-46.50	1588.08	-504.75	62.48	1579.80	293.77	-339.52	77.60	890.53	-323.37	74.44	281.26
7.72000	-166.58	61.71	35.40	-191.21	57.62	37.20	-360.69	92.81	25.01	-362.93	90.78	71.63	-563.06	-67.31	24.48	-586.70	-57.68	29.04	-734.93	-84.98	62.74	-724.30	-88.01	111.86	-389.09	-4.07	1203.17	0.00	0.00	0.00	-341.26	-37.84	1553.03	-340.63	68.59	1544.65	-494.49	-44.41	1588.45	-500.29	65.73	1580.02	294.32	-339.46	77.82	891.30	-323.52	74.59	281.03
7.73000	-168.23	62.09	34.32	-191.34	57.95	36.75	-360.45	92.93	25.28	-362.83	89.89	71.26	-564.24	-66.92	24.21	-587.00	-57.57	29.09	-733.52	-85.90	64.96	-722.49	-88.33	113.94	-385.78	-2.62	1203.49	0.00	0.00	0.00	-337.81	-35.88	1553.56	-339.92	70.93	1545.18	-490.70	-42.13	1588.79	-496.33	67.44	1580.32	294.50	-339.54	77.89	891.11	-323.75	74.45	280.33
7.74000	-167.82	61.51	33.87	-191.68	57.91	36.02	-360.55	92.48	25.23	-362.32	90.59	71.74	-563.72	-67.00	24.21	-585.89	-57.72	29.86	-732.10	-87.00	67.31	-720.10	-89.43	116.32	-382.36	-0.77	1204.07	0.00	0.00	0.00	-334.21	-34.01	1554.09	-336.06	73.28	1545.68	-486.73	-40.09	1589.16	-492.32	69.84	1580.51	293.10	-339.63	77.34	891.15	-323.57	74.55	280.23
7.75000	-166.92	61.12	33.50	-191.84	57.80	35.57	-360.24	92.56	25.23	-362.27	90.15	71.53	-565.12	-67.25	23.87	-584.61	-57.96	30.84	-730.47	-87.92	69.65	-717.96	-90.15	118.59	-375.87	0.77	1204.40	0.00	0.00	0.00	-330.53	-31.99	1554.50	-332.21	75.04	1545.96	-482.93	-37.84	1589.44	-488.85	71.12	1580.87	292.82	-339.79	77.23	891.17	-323.58	74.65	281.06
7.76000	-166.77	61.38	33.32	-191.00	57.31	35.52	-360.43	92.01	24.96	-361.93	90.87	71.72	-564.46	-67.52	24.01	-584.62	-58.50	31.12	-728.85	-88.41	72.00	-715.49	-91.02	121.05	-371.92	2.65	1204.80	0.00	0.00	0.00	-326.58	-30.08	1554.96	-327.61	76.86	1546.42	-479.14	-35.74	1589.81	-484.69	73.61	1581.01	292.58	-339.60	77.31	891.26	-323.58	74.59	281.66
7.77000	-166.00	61.09	33.48	-189.91	57.77	35.64	-360.27	92.54	25.26	-361.84	90.67	71.58	-562.25	-67.51	24.64	-585.17	-58.75	31.36	-727.24	-88.52	74.28	-712.84	-91.73	123.50	-366.83	4.55	1205.28	0.00	0.00	0.00	-322.42	-28.12	1555.44	-322.44	78.77	1546.74	-475.50	-33.40	1590.10	-480.68	75.76	1581.34	292.52	-339.44	77.34	890.75	-323.40	74.50	282.30
7.78000	-165.95	61.49	33.35	-191.64	57.82	34.54	-360.29	92.19	25.09	-361.73	90.72	71.57	-562.97	-67.31	24.52	-583.28	-58.91	31.98	-725.43	-88.46	76.68	-710.30	-91.48	125.75	-365.29	6.16	1205.61	0.00	0.00	0.00	-318.98	-26.18	1555.89	-320.42	80.77	1547.16	-471.66	-31.43	1590.37	-476.97	77.85	1581.47	294.23	-339.66	77.78	890.82	-323.46	74.47	281.19
7.79000	-167.31	60.59	32.39	-190.82	57.18	34.93	-360.07	92.48	25.23	-361.69	90.55	71.41	-563.40	-67.16	24.27	-579.06	-58.99	33.58	-723.48	-88.46	79.36	-707.37	-91.60	128.19	-360.20	7.62	1206.01	0.00	0.00	0.00	-315.32	-24.16	1556.31	-315.47	82.77	1547.53	-467.91	-29.36	1590.62	-472.72	80.83	1581.64	293.59	-339.63	77.59	891.15	-323.15	74.76	280.10
7.80000	-167.04	61.29	32.49	-190.29	57.30	34.90	-360.01	92.69	25.35	-361.45	90.87	71.30	-563.25	-66.89	24.21	-584.36	-60.55	31.25	-721.35	-88.49	82.25	-704.16	-92.04	130.96	-355.61	9.52	1206.43	0.00	0.00	0.00	-311.03	-22.40	1556.63	-312.95	84.73	1547.74	-464.34	-26.92	1590.93	-469.03	82.39	1581.76	293.68	-339.75	77.47	890.79	-323.52	74.44	281.51
7.81000	-166.02	61.43	32.63	-190.70	57.30	34.60	-359.91	93.01	25.40	-361.18	91.34	71.44	-564.67	-67.39	23.76	-584.59	-60.52	31.09	-719.05	-88.23	85.23	-700.42	-92.61	133.85	-351.49	11.17	1206.75	0.00	0.00	0.00	-307.52	-20.37	1556.94	-309.27	86.31	1547.96	-460.56	-25.09	1591.12	-465.16	84.90	1581.81	292.54	-339.82	77.13	890.90	-323.20	74.50	280.65
7.82000	-167.09	61.02	32.02	-190.73	57.66	34.40	-359.93	92.85	25.36	-361.20	91.23	71.20	-563.04	-67.32	24.10	-584.24	-59.63	31.08	-716.58	-87.89	88.37	-696.44	-93.17	136.93	-349.05	12.82	1207.01	0.00	0.00	0.00	-304.14	-18.61	1557.23	-304.89	88.34	1548.22	-456.91	-22.97	1591.35	-461.56	86.47	1582.04	292.62	-339.81	77.28	890.76	-323.42	74.47	280.49
7.83000	-165.82	61.40	32.16	-190.72	57.58	34.12	-359.94	92.61	25.23	-361.01	91.36	71.10	-561.86	-67.27	24.29	-583.98	-59.55	31.03	-713.84	-87.39	91.55	-692.29	-93.24	139.89	-345.86	14.42	1207.31	0.00	0.00	0.00	-300.99	-16.82	1557.50	-301.66	90.36	1548.31	-453.33	-21.05	1591.48	-457.83	88.22	1582.12	293.20	-339.59	77.39	891.03	-323.23	74.54	281.43
7.84000	-166.32	61.90	32.40	-191.32	57.26	33.89	-359.93	92.58	25.18	-360.84	91.84	71.17	-562.03	-67.77	24.30	-583.43	-59.41	31.02	-710.84	-87.19	95.21	-687.25	-94.61	143.63	-339.71	15.89	1207.51	0.00	0.00	0.00	-296.74	-14.92	1557.62	-297.06	92.01	1548.39	-449.72	-19.05	1591.54	-454.08	90.71	1581.97	292.87	-339.68	77.44	890.91	-323.59	74.40	281.88
7.85000	-167.14	61.57	31.54	-190.16	57.08	34.11	-359.82	93.18	25.43	-360.82	91.93	71.05	-561.84	-67.71	24.01	-582.58	-59.42	31.27	-708.11	-85.99	98.66	-682.69	-94.76	146.96	-336.05	17.50	1207.62	0.00	0.00	0.00	-292.91	-13.26	1557.75	-294.06	93.58	1548.44	-446.19	-17.20	1591.57	-450.00	93.35	1581.75	293.03	-339.83	77.42	890.54	-323.45	74.51	281.75
7.86000	-165.21	61.72	32.24	-189.90	57.73	33.94	-360.02	92.54	25.07	-360.90	91.64	70.80	-560.88	-67.98	24.09	-581.89	-59.13	33.18	-704.61	-85.82	102.88	-677.41	-95.45	150.77	-333.17	18.75	1207.63	0.00	0.00	0.00	-289.92	-11.49	1557.84	-288.91	95.25	1548.35	-442.64	-15.37	1591.49	-446.65	94.99	1581.75	293.63	-339.92	77.55	891.11	-323.53	74.49	281.01
7.87000	-165.04	61.07	31.97	-190.91	57.63	33.73	-359.83	92.98	25.29	-360.81	92.38	70.90	-560.54	-68.59	24.00	-579.87	-59.61	33.99	-700.95	-85.04	107.17	-672.27	-95.26	154.45	-328.89	20.12	1207.53	0.00	0.00	0.00	-286.42	-9.83	1557.87	-286.01	96.61	1548.44	-439.21	-13.35	1591.42	-443.23	96.47	1581.47	292.53	-339.94	77.42	891.37	-323.38	74.67	280.94
7.88000	-165.20	60.95	31.84	-189.09	57.70	34.15	-359.95	93.07	25.09	-360.94	92.27	70.66	-558.65	-68.49	23.95	-574.58	-59.57	35.40	-696.42	-85.28	112.30	-666.57	-95.20	158.52	-324.44	21.64	1207.35	0.00	0.00	0.00	-282.99	-8.24	1557.90	-282.67	98.46	1548.28	-435.78	-11.58	1591.28	-439.99	97.08	1581.36	292.97	-339.95	77.43	890.95	-323.45	74.56	281.34
7.89000	-167.95	61.28	31.42	-189.45	57.90	33.93	-360.18	92.72	24.88	-360.74	93.23	70.72	-558.47	-69.20	23.28	-569.20	-59.84	37.07	-691.38	-85.40	117.75	-660.11	-95.33	163.04	-319.69	22.74	1207.09	0.00	0.00	0.00	-279.84	-6.68	1557.92	-278.67	100.29	1548.19	-432.51	-9.53	1591.14	-436.04	100.01	1580.99	293.38	-339.69	77.36	890.84	-323.43	74.49	280.94
7.90000	-166.68	61.37	31.83	-191.08	57.89	33.62	-359.98	93.42	25.06	-361.13	93.51	70.65	-554.88	-69.53	23.66	-570.96	-60.88	37.01	-686.39	-84.97	123.27	-653.72	-95.02	167.61	-317.11	23.55	1206.82	0.00	0.00	0.00	-276.19	-5.26	1557.86	-274.95	101.63	1548.01	-429.01	-7.83	1590.98	-432.44	101.54	1580.73	292.90	-339.60	77.28	891.50	-323.56	74.62	281.06
7.91000	-165.83	61.36	31.86	-189.86	57.95	34.06	-360.03	93.75	24.85	-361.21	93.95	70.53	-554.70	-70.32	22.83	-569.64	-62.06	37.76	-681.33	-83.74	128.73	-647.00	-94.61	172.35	-314.35	24.76	1206.44	0.00	0.00	0.00	-272.95	-3.75	1557.83	-270.19	103.11	1547.86	-425.58	-6.52	1590.83	-428.97	103.00	1580.60	292.93	-339.50	77.36	891.17	-323.66	74.48	280.84
7.92000	-166.35	61.17	32.00	-190.72	57.98	33.90	-360.20	93.55	24.59	-361.45	94.13	70.36	-553.36	-70.67	22.14	-567.65	-61.46	38.08	-675.49	-83.46	134.91	-640.29	-93.37	177.02	-310.53	26.14	1206.17	0.00	0.00	0.00	-269.28	-2.27	1557.73	-268.65	104.27	1547.77	-422.33	-4.72	1590.72	-425.24	105.12	1580.43	292.81	-339.66	77.35	890.86	-323.65	74.38	280.79
7.93000	-166.11	61.49	32.24	-189.58	58.10	34.24	-360.34	93.53	24.31	-361.47	95.39	70.61	-549.08	-71.17	22.34	-563.54	-61.71	39.04	-669.54	-82.66	141.06	-633.52	-91.86	181.68	-307.95	27.41	1205.99	0.00	0.00	0.00	-265.99	-0.88	1557.59	-265.91	105.27	1547.82	-419.02	-2.89	1590.67	-421.80	106.51	1580.20	292.50	-339.84	77.29	891.19	-323.72	74.42	281.00
7.94000	-166.46	61.02	32.60	-190.68	58.45	34.34	-360.57	93.41	23.99	-361.60	95.73	70.57	-546.35	-71.98	21.69	-560.42	-61.51	39.62	-663.55	-81.27	147.06	-626.12	-91.02	186.87	-303.95	27.75	1205.64	0.00	0.00	0.00	-262.50	0.42	1557.47	-261.27	107.01	1547.53	-415.77	-1.15	1590.60	-418.34	108.06	1580.09	292.24	-339.94	77.08	890.95	-323.53	74.55	281.36
7.95000	-167.72	61.50	32.40	-191.98	58.68	34.04	-360.44	94.22	24.13	-361.72	96.23	70.59	-542.75	-72.36	21.18	-555.55	-62.18	40.40	-657.37	-80.22	153.37	-619.00	-88.88	191.56	-301.85	28.66	1205.29	0.00	0.00	0.00	-258.81	1.68	1557.41	-258.55	108.16	1547.29	-412.50	0.54	1590.56	-414.63	110.22	1579.97	293.14	-339.62	77.45	890.93	-323.41	74.45	280.81
7.96000	-168.17	61.59	32.51	-191.05	58.17	34.52	-360.65	93.99	23.82	-362.02	96.01	70.37	-538.27	-73.41	20.41	-550.95	-62.94	41.30	-651.17	-79.39	159.80	-611.30	-87.23	196.31	-299.74	30.76	1205.32	0.00	0.00	0.00	-255.19	2.94	1557.31	-253.73	109.32	1547.01	-409.11	1.79	1590.60	-411.16	111.68	1579.86	292.97	-339.79	77.38	890.83	-323.42	74.47	281.43
7.97000	-166.60	61.36	32.65	-190.91	58.35	34.92	-360.53	94.70	23.91	-361.94	97.19	70.76	-534.75	-74.78	19.78	-545.18	-63.67	42.73	-644.67	-77.01	164.97	-603.60	-85.10	200.60	-296.56	30.80	1205.16	0.00	0.00	0.00	-252.53	4.23	1557.34	-250.04	110.49	1546.85	-405.80	3.45	1590.76	-407.86	112.94	1579.83	293.31	-339.44	77.48	891.05	-323.26	74.59	281.64
7.98000	-165.70	61.58	33.57	-191.23	58.19	34.97	-360.71	94.59	23.78	-362.01	97.65	70.87	-527.90	-76.66	22.09	-539.11	-65.06	44.92	-637.16	-75.13	168.76	-595.65	-83.23	204.72	-295.77	31.52	1205.01	0.00	0.00	0.00	-249.12	5.39	1557.34	-247.63	111.88	1546.81	-402.48	4.82	1590.95	-404.44	114.13	1579.92	293.65	-339.33	77.52	891.18	-323.51	74.55	280.80
7.99000	-166.98	61.52	33.21	-192.28	58.49	34.98	-360.87	94.11	23.44	-362.28	97.29	70.59	-519.93	-79.06	25.85	-530.59	-66.92	48.22	-629.56	-73.07	171.60	-587.69	-81.09	208.11	-289.74	32.22	1205.09	0.00	0.00	0.00	-245.79	6.51	1557.34	-243.39	113.10	1546.67	-399.16	6.33	1591.23	-400.77	116.02	1579.97	292.59	-339.66	77.15	891.26	-323.10	74.64	280.87
8.00000	-165.72	61.98	34.11	-191.95	58.45	35.05	-360.88	94.71	23.58	-362.30	97.79	70.85	-508.87	-80.92	30.17	-519.99	-67.94	52.00	-621.59	-71.03	173.72	-579.65	-78.83	210.74	-289.07	33.39	1205.14	0.00	0.00	0.00	-242.16	7.62	1557.34	-239.81	114.33	1546.47	-395.70	7.40	1591.53	-397.68	116.25	1580.23	292.26	-339.54	77.11	890.88	-323.25	74.40	281.98
8.01000	-167.38	62.37	33.67	-191.03	58.24	35.47	-361.11	94.31	23.28	-362.23	98.32	71.06	-498.45	-83.45	33.34	-509.60	-69.86	54.65	-612.53	-69.02	174.99	-571.02	-76.85	212.69	-286.77	34.34	1205.25	0.00	0.00	0.00	-239.00	8.83	1557.34	-237.39	115.24	1546.50	-392.26	8.46	1591.89	-394.42	117.54	1580.67	292.44	-339.71	77.02	891.35	-323.17	74.59	281.51
8.02000	-168.01	61.83	33.58	-191.74	58.28	35.61	-361.16	94.52	23.42	-362.65	97.48	70.68	-485.31	-85.38	36.46	-498.06	-71.44	56.90	-602.78	-67.71	175.48	-562.02	-74.70	213.60	-282.07	35.17	1205.62	0.00	0.00	0.00	-236.42	9.95	1557.48	-234.57	115.97	1546.50	-389.00	9.81	1592.35	-390.96	118.82	1580.95	292.20	-339.55	77.14	890.81	-323.09	74.59	280.87
8.03000	-166.33	62.41	34.57	-191.61	58.85	36.02	-361.14	94.61	23.39	-362.69	97.76	70.83	-475.68	-88.09	37.75	-485.49	-72.98	58.46	-592.58	-66.48	175.06	-552.51	-73.11	213.49	-279.88	36.82	1205.89	0.00	0.00	0.00	-232.69	10.97	1557.51	-231.04	117.26	1546.44	-385.79	11.38	1592.81	-387.41	120.54	1581.30	293.26	-339.54	77.38	890.99	-322.93	74.66	280.37
8.04000	-166.44	62.85	34.75	-191.42	58.74	36.12	-361.30	94.61	23.34	-362.61	98.01	71.01	-461.34	-90.47	39.40	-473.32	-74.76	59.02	-582.50	-64.66	173.41	-542.82	-71.36	212.43	-279.11	37.83	1206.16	0.00	0.00	0.00	-229.75	11.88	1557.59	-227.00	118.55	1546.35	-382.46	12.46	1593.27	-384.13	121.49	1581.71	293.06	-339.14	77.40	890.92	-323.42	74.51	280.86
8.05000	-166.04	62.28	34.49	-191.72	58.27	36.24	-361.46	94.09	23.24	-362.71	97.95	71.08	-448.02	-91.89	40.89	-460.45	-76.32	59.02	-571.56	-64.15	171.38	-533.04	-69.69	210.48	-276.06	38.85	1206.41	0.00	0.00	0.00	-226.80	12.88	1557.64	-224.55	119.20	1546.52	-378.98	13.05	1593.68	-380.81	123.01	1582.08	293.25	-339.90	77.38	891.02	-323.58	74.45	281.35
8.06000	-167.84	62.35	34.37	-191.02	58.54	36.33	-361.71	93.48	23.03	-362.68	97.68	71.16	-435.30	-93.82	41.09	-448.20	-77.46	58.49	-560.50	-63.43	168.19	-522.58	-69.07	208.10	-270.88	39.82	1206.75	0.00	0.00	0.00	-223.39	13.84	1557.67	-221.28	120.17	1546.57	-375.67	13.57	1594.04	-377.68	123.77	1582.56	293.51	-339.69	77.42	891.19	-323.44	74.48	281.50
8.07000	-168.72	61.85	33.88	-192.49	58.01	35.64	-361.41	94.07	23.47	-362.76	96.95	71.00	-419.46	-95.87	41.35	-432.92	-78.88	58.04	-549.01	-63.26	164.32	-512.40	-67.95	204.67	-269.48	40.81	1207.12	0.00	0.00	0.00	-219.91	14.75	1557.72	-216.94	121.18	1546.55	-372.77	15.08	1594.41	-374.79	123.94	1583.06	292.62	-339.45	77.14	891.08	-323.43	74.43	281.49
8.08000	-167.74	61.97	33.85	-191.58	58.58	35.59	-361.45	93.91	23.49	-362.51	97.13	71.18	-402.92	-97.59	41.49	-417.82	-80.36	57.19	-537.27	-62.89	159.44	-501.81	-67.00	200.57	-266.25	41.86	1207.38	0.00	0.00	0.00	-217.32	15.54	1557.75	-216.11	121.73	1546.67	-369.55	15.68	1594.68	-371.61	124.66	1583.38	293.16	-339.58	77.30	890.53	-323.36	74.48	281.47
8.09000	-166.81	62.07	34.29	-192.25	57.88	35.07	-361.27	94.19	23.80	-362.10	97.02	71.25	-385.18	-98.76	41.54	-401.42	-82.02	56.60	-524.90	-63.15	154.04	-490.77	-66.67	196.15	-265.60	42.84	1207.51	0.00	0.00	0.00	-213.93	16.36	1557.71	-212.63	122.60	1546.72	-366.44	16.32	1594.93	-368.37	126.13	1583.53	293.51	-339.86	77.44	890.52	-323.76	74.43	281.15
8.10000	-167.11	62.66	33.70	-190.59	58.19	35.47	-361.08	94.02	24.02	-361.75	96.40	71.12	-369.46	-99.89	40.97	-384.07	-82.94	55.65	-512.08	-63.65	148.15	-479.51	-65.94	190.80	-260.82	43.53	1207.64	0.00	0.00	0.00	-211.12	17.07	1557.74	-208.63	123.44	1546.67	-363.27	16.79	1595.12	-365.40	126.73	1583.82	292.96	-339.72	77.22	890.64	-323.70	74.38	281.48
8.11000	-166.24	62.20	33.67	-192.60	57.94	34.44	-361.08	93.42	24.07	-361.28	95.98	71.04	-349.78	-100.10	40.78	-367.51	-83.99	54.41	-498.98	-63.70	141.41	-467.62	-66.13	185.40	-259.37	44.52	1207.74	0.00	0.00	0.00	-208.20	17.72	1557.70	-206.33	124.23	1546.77	-360.20	17.57	1595.27	-362.46	127.12	1584.22	292.31	-339.45	77.21	891.22	-323.38	74.63	281.26
8.12000	-167.37	62.50	33.34	-191.14	58.37	34.53	-360.86	93.41	24.42	-360.65	95.70	71.13	-332.82	-101.71	38.86	-349.92	-84.31	52.86	-485.47	-63.53	134.12	-455.33	-66.58	179.60	-263.72	46.56	1208.92	0.00	0.00	0.00	-204.58	18.48	1557.62	-203.54	124.65	1546.76	-357.28	18.47	1595.41	-359.56	127.37	1584.32	293.34	-339.54	77.44	891.03	-323.50	74.37	281.18
8.13000	-168.13	62.50	32.93	-190.47	58.25	34.83	-360.81	93.00	24.55	-360.27	94.55	70.79	-315.03	-101.71	37.79	-332.76	-85.64	50.31	-470.98	-64.62	127.05	-442.73	-66.99	173.36	-265.39	47.77	1209.56	0.00	0.00	0.00	-202.37	19.10	1557.60	-199.57	125.33	1546.72	-354.25	18.89	1595.48	-356.44	128.55	1584.34	293.02	-339.66	77.27	890.91	-323.21	74.47	281.49
8.14000	-168.69	61.86	32.19	-191.43	58.08	34.00	-360.65	92.61	24.68	-359.69	94.08	70.79	-297.51	-101.90	36.52	-313.33	-85.97	48.69	-456.19	-65.61	119.70	-429.60	-67.90	167.00	-254.92	46.38	1207.77	0.00	0.00	0.00	-199.15	19.64	1557.46	-196.85	126.21	1546.67	-351.26	19.61	1595.49	-353.48	128.58	1584.54	293.14	-339.76	77.19	890.81	-323.41	74.51	280.93
8.15000	-166.69	62.30	32.76	-190.92	58.15	34.16	-360.56	92.25	24.70	-359.24	93.80	70.79	-279.24	-102.39	35.51	-297.13	-86.46	46.70	-441.04	-66.98	112.40	-416.33	-68.39	160.27	-248.21	46.60	1207.45	0.00	0.00	0.00	-196.92	20.14	1557.39	-194.54	126.74	1546.69	-348.24	20.38	1595.49	-350.24	129.29	1584.43	292.70	-339.20	76.55	892.24	-324.67	73.96	280.60
8.16000	-165.70	62.13	33.27	-190.73	58.33	34.26	-360.65	91.74	24.70	-358.91	93.49	70.79	-260.82	-102.37	34.56	-279.44	-86.99	44.91	-425.10	-69.64	105.63	-402.83	-69.24	153.73	-246.58	47.21	1207.17	0.00	0.00	0.00	-194.07	20.67	1557.22	-191.82	127.02	1546.48	-345.10	20.57	1595.47	-347.25	129.45	1584.44	292.58	-339.66	77.08	891.41	-323.89	74.33	281.52
8.17000	-167.23	62.30	32.94	-190.03	58.04	34.35	-360.37	91.43	24.79	-358.57	93.16	70.86	-241.60	-101.93	34.04	-261.23	-86.68	43.39	-409.45	-71.12	98.49	-389.28	-69.66	147.02	-244.92	47.47	1206.97	0.00	0.00	0.00	-190.06	21.40	1557.01	-188.16	127.63	1546.08	-342.07	21.21	1595.42	-344.13	129.92	1584.37	293.10	-339.95	77.24	890.58	-323.39	74.32	281.56
8.18000	-168.36	61.86	32.97	-191.03	58.16	34.28	-360.25	91.79	25.25	-358.43	92.21	70.55	-222.90	-100.84	33.51	-242.87	-86.03	42.46	-393.56	-72.58	91.59	-375.37	-70.88	140.88	-241.82	47.84	1206.66	0.00	0.00	0.00	-186.97	21.80	1556.75	-184.40	127.84	1545.85	-339.00	21.76	1595.38	-340.93	130.94	1584.29	292.80	-339.63	77.13	891.11	-323.50	74.54	282.01
8.19000	-170.30	62.39	33.52	-191.22	58.50	34.61	-360.36	91.13	25.03	-358.24	92.18	70.68	-204.96	-99.44	33.29	-224.99	-85.25	41.77	-377.68	-73.71	84.95	-361.42	-71.89	134.92	-239.47	48.11	1206.34	0.00	0.00	0.00	-183.84	21.98	1556.48	-180.89	128.32	1545.67	-335.80	22.07	1595.31	-337.82	130.70	1584.30	292.25	-339.70	77.02	890.99	-323.36	74.60	282.00
8.20000	-167.31	62.39	34.51	-193.09	58.42	34.36	-360.07	91.75	25.42	-357.95	91.84	70.62	-186.24	-98.68	33.34	-207.25	-84.45	41.20	-361.74	-75.30	78.85	-347.28	-73.03	129.24	-235.33	48.19	1206.24	0.00	0.00	0.00	-180.79	22.35	1556.19	-178.27	128.71	1545.27	-332.66	22.53	1595.23	-334.49	131.81	1584.13	291.97	-339.77	76.91	890.84	-323.47	74.37	281.40
8.21000	-167.20	63.48	35.40	-191.45	58.61	35.15	-360.23	91.29	25.31	-357.95	91.83	70.69	-168.90	-97.33	33.58	-190.08	-83.36	40.78	-345.90	-76.36	72.90	-332.99	-74.44	124.07	-232.94	48.24	1205.99	0.00	0.00	0.00	-177.74	22.75	1555.91	-174.74	128.93	1544.95	-329.36	22.57	1595.14	-331.26	132.14	1584.00	293.15	-339.84	77.28	890.62	-323.52	74.38	281.93
8.22000	-168.54	64.09	35.84	-190.40	58.95	35.88	-360.20	91.60	25.59	-357.93	91.48	70.55	-150.34	-95.23	34.40	-172.06	-81.88	40.85	-329.93	-77.37	67.33	-318.51	-76.33	119.46	-231.23	48.28	1205.64	0.00	0.00	0.00	-174.43	22.93	1555.55	-172.40	129.07	1544.68	-326.21	23.04	1595.07	-328.14	131.90	1583.93	293.70	-339.61	77.63	890.95	-323.66	74.51	281.50
8.23000	-169.10	63.94	35.82	-189.52	59.06	36.80	-360.28	90.53	25.19	-357.82	91.17	70.48	-133.59	-93.75	34.90	-155.16	-80.76	41.08	-314.14	-78.03	62.02	-304.19	-78.04	115.16	-228.50	48.20	1205.60	0.00	0.00	0.00	-170.45	23.14	1555.21	-169.39	129.40	1544.26	-322.97	23.13	1595.01	-324.88	132.09	1583.84	293.61	-339.51	77.57	891.09	-323.48	74.66	281.63
8.24000	-167.40	64.93	37.47	-190.94	55.87	34.64	-360.18	91.11	25.47	-357.51	91.55	70.72	-115.44	-91.93	36.21	-139.21	-78.90	41.35	-298.42	-79.20	57.50	-290.23	-79.01	110.90	-225.47	48.28	1205.33	0.00	0.00	0.00	-167.62	23.37	1554.89	-167.07	129.76	1543.90	-319.63	23.19	1594.91	-321.80	132.11	1583.73	293.53	-339.94	77.39	890.79	-323.44	74.57	281.38
8.25000	-167.05	65.51	37.64	-190.26	55.73	34.73	-360.09	91.17	25.53	-357.75	90.80	70.37	-99.15	-90.11	37.20	-123.50	-77.42	41.79	-282.84	-80.20	53.39	-276.24	-80.11	107.07	-223.92	48.28	1204.99	0.00	0.00	0.00	-165.10	23.55	1554.59	-163.23	130.17	1543.52	-316.44	23.29	1594.84	-318.48	132.65	1583.61	293.50	-339.68	77.37	891.23	-323.31	74.59	281.09
8.26000	-166.43	66.30	38.17	-188.21	55.66	34.93	-359.91	91.79	25.98	-357.45	91.36	70.72	-83.06	-88.39	38.47	-107.01	-75.92	42.72	-267.62	-80.48	49.45	-262.53	-80.82	103.55	-219.70	47.88	1204.79	0.00	0.00	0.00	-161.58	23.43	1554.20	-159.71	129.74	1543.03	-313.21	23.30	1594.81	-315.40	132.45	1583.52	292.63	-339.92	77.12	891.32	-323.23	74.75	281.29
8.27000	-165.15	66.12	38.83	-187.20	55.14	37.90	-360.20	90.88	25.66	-357.33	90.68	70.48	-68.81	-86.49	39.73	-91.92	-74.28	43.73	-252.60	-80.70	46.02	-249.06	-81.40	100.47	-217.89	47.80	1204.52	0.00	0.00	0.00	-158.72	23.45	1553.90	-155.46	129.87	1542.63	-309.91	23.37	1594.77	-312.01	132.58	1583.39	292.73	-340.04	77.17	891.05	-323.45	74.62	280.87
8.28000	-166.03	66.42	38.41	-186.46	55.58	37.62	-360.14	90.96	25.76	-357.29	90.69	70.61	-53.11	-84.73	41.83	-76.28	-72.63	45.38	-238.16	-80.13	42.76	-235.97	-81.39	97.58	-213.94	47.99	1204.29	0.00	0.00	0.00	-154.61	23.42	1553.52	-152.21	129.96	1542.30	-306.65	23.19	1594.67	-308.75	132.66	1583.32	292.54	-340.18	77.19	891.04	-323.76	74.34	281.12
8.29000	-159.42	73.71	50.15	-188.80	55.88	36.58	-360.05	90.60	25.74	-357.03	90.84	70.70	-39.10	-83.49	43.70	-62.48	-71.52	46.73	-223.74	-80.35	40.50	-223.11	-81.48	95.23	-213.06	47.84	1203.98	0.00	0.00	0.00	-151.68	23.31	1553.14	-149.75	129.67	1542.01	-303.44	23.21	1594.60	-305.63	132.19	1583.17	293.65	-339.71	77.42	890.85	-323.41	74.42	281.52
8.30000	-158.67	73.96	49.42	-187.01	56.27	36.81	-359.91	91.09	26.01	-356.94	90.56	70.73	-24.61	-81.67	46.14	-48.08	-70.25	48.59	-209.71	-79.94	38.49	-210.72	-80.78	93.01	-209.94	48.23	1203.80	0.00	0.00	0.00	-149.06	23.03	1552.81	-146.59	129.66	1541.60	-300.13	22.81	1594.53	-302.39	132.65	1583.04	293.50	-339.51	77.43	890.76	-323.54	74.30	281.94
8.31000	-157.76	73.72	48.98	-183.41	56.91	37.04	-360.05	90.22	25.67	-356.71	90.71	70.86	-11.51	-80.39	48.34	-34.74	-68.45	50.45	-196.12	-79.40	36.88	-198.49	-80.61	91.47	-206.82	48.51	1203.59	0.00	0.00	0.00	-145.73	22.90	1552.49	-144.23	129.57	1541.27	-296.79	22.35	1594.44	-299.35	132.15	1583.03	293.32	-339.65	77.38	890.53	-323.59	74.29	282.14
8.32000	-156.92	74.55	48.38	-187.91	57.60	35.73	-359.90	90.86	26.03	-356.48	90.67	70.87	2.01	-78.98	51.19	-22.27	-67.27	52.20	-182.91	-79.16	35.87	-186.64	-80.17	90.14	-205.49	48.32	1203.35	0.00	0.00	0.00	-142.90	22.82	1552.27	-141.16	129.10	1541.07	-293.50	21.92	1594.40	-296.30	131.12	1582.99	292.80	-339.89	77.30	891.44	-323.42	74.54	282.59
8.33000	-155.10	73.75	47.53	-188.13	58.21	35.45	-360.01	90.12	25.79	-356.37	91.03	71.13	13.25	-77.72	53.40	-10.95	-66.11	54.13	-170.50	-78.54	35.03	-175.30	-79.95	89.30	-202.09	47.78	1203.30	0.00	0.00	0.00	-139.18	22.49	1551.93	-137.54	128.93	1540.81	-290.41	21.90	1594.34	-293.02	130.99	1582.98	293.20	-339.66	77.44	891.11	-323.50	74.50	282.59
8.34000	-153.44	73.99	46.96	-183.02	58.56	36.20	-359.92	90.62	26.05	-356.42	90.78	71.12	25.95	-76.05	56.20	1.40	-64.72	56.57	-158.58	-78.47	34.67	-164.40	-80.42	88.90	-199.02	47.67	1203.18	0.00	0.00	0.00	-136.52	22.28	1551.64	-134.95	128.48	1540.53	-287.13	21.41	1594.23	-289.85	130.46	1582.92	292.90	-339.60	77.48	890.82	-323.54	74.35	281.70
8.35000	-155.17	73.99	45.31	-185.24	59.36	36.08	-359.93	90.70	26.21	-356.32	90.35	71.06	36.65	-74.50	58.34	12.01	-63.65	58.38	-147.37	-78.28	34.50	-154.14	-80.42	88.57	-196.47	47.37	1202.95	0.00	0.00	0.00	-133.27	21.86	1551.38	-131.70	128.31	1540.31	-283.87	20.95	1594.14	-286.60	130.50	1582.93	292.31	-339.92	77.06	891.45	-323.62	74.62	281.77
8.36000	-152.64	72.92	44.16	-179.82	59.63	36.82	-359.94	90.42	26.03	-356.17	90.71	71.23	46.76	-73.04	60.37	22.39	-62.23	60.42	-136.75	-78.55	34.64	-144.51	-80.62	88.45	-192.99	46.81	1202.84	0.00	0.00	0.00	-129.26	21.45	1551.05	-128.65	127.90	1540.10	-280.47	19.76	1593.96	-283.44	129.63	1582.82	293.02	-339.79	77.31	890.84	-323.42	74.44	281.89
8.37000	-153.68	73.64	43.49	-188.52	56.67	33.77	-359.90	90.66	26.09	-356.23	90.21	71.08	55.44	-71.91	61.86	31.65	-61.36	61.58	-126.90	-78.74	34.87	-135.26	-81.03	88.53	-189.80	46.94	1202.53	0.00	0.00	0.00	-125.94	20.92	1550.77	-126.08	127.51	1539.93	-277.25	19.43	1593.80	-280.41	128.34	1582.84	292.62	-339.81	77.32	891.19	-323.41	74.57	281.61
8.38000	-155.12	72.56	42.05	-191.10	56.93	33.18	-359.88	90.77	26.15	-356.08	90.45	71.27	65.94	-70.60	63.62	40.95	-60.31	63.05	-117.92	-78.71	35.09	-126.76	-80.92	88.46	-187.33	46.22	1202.18	0.00	0.00	0.00	-123.30	20.46	1550.48	-122.40	126.85	1539.71	-273.94	18.53	1593.61	-277.27	128.04	1582.63	293.11	-339.83	77.39	891.02	-323.55	74.59	281.20
8.39000	-151.10	73.32	42.50	-188.60	56.93	33.80	-359.85	90.60	26.05	-355.85	90.69	71.43	74.03	-69.32	64.77	48.80	-59.34	63.91	-109.66	-78.71	35.50	-118.91	-81.11	88.62	-184.60	45.69	1201.90	0.00	0.00	0.00	-120.22	19.88	1550.15	-119.88	126.38	1539.44	-270.64	17.93	1593.43	-273.93	127.60	1582.48	293.04	-339.80	77.44	890.81	-323.56	74.49	281.56
8.40000	-161.59	65.09	34.25	-190.46	57.35	33.13	-359.78	90.72	26.04	-355.96	90.28	71.32	80.47	-68.32	65.58	57.22	-58.69	65.03	-102.19	-78.80	35.84	-111.60	-81.48	88.90	-180.22	45.19	1201.62	0.00	0.00	0.00	-116.50	19.35	1549.84	-115.29	125.77	1539.22	-267.23	16.97	1593.18	-270.97	126.12	1582.47	293.50	-339.49	77.73	891.25	-323.24	74.76	281.28
8.41000	-161.48	64.50	33.74	-189.95	56.81	33.49	-360.07	90.09	25.86	-355.68	90.98	71.61	87.44	-67.57	66.51	63.40	-58.03	65.67	-95.48	-78.71	36.04	-105.13	-81.72	89.03	-179.04	44.25	1201.26	0.00	0.00	0.00	-113.17	18.59	1549.46	-113.43	124.97	1539.02	-263.81	15.93	1592.93	-267.79	125.04	1582.24	293.14	-339.68	77.55	891.33	-323.58	74.60	280.93
8.42000	-162.35	64.20	33.46	-190.96	57.06	33.21	-359.96	90.27	25.87	-355.86	90.36	71.39	93.76	-67.30	67.37	68.75	-57.46	66.17	-89.47	-78.97	36.33	-99.53	-81.63	88.89	-175.55	43.38	1201.01	0.00	0.00	0.00	-109.69	17.96	1549.09	-109.77	124.15	1538.67	-260.39	15.00	1592.62	-264.72	123.90	1581.97	292.86	-339.63	77.42	891.22	-323.42	74.60	281.53
8.43000	-162.35	64.35	33.05	-190.20	57.36	33.33	-359.99	90.26	25.87	-355.88	90.15	71.29	97.82	-67.10	67.51	74.68	-57.05	67.02	-84.33	-79.24	36.47	-94.55	-81.89	88.91	-171.80	43.39	1200.60	0.00	0.00	0.00	-106.20	17.13	1548.71	-107.28	123.39	1538.44	-257.03	14.23	1592.32	-261.49	123.14	1581.72	292.78	-339.76	77.41	890.84	-323.34	74.59	282.13
8.44000	-162.96	63.48	32.80	-189.06	57.15	33.51	-360.23	89.67	25.60	-355.77	90.44	71.54	101.68	-66.16	67.80	79.16	-56.60	67.18	-80.10	-79.45	36.43	-90.44	-81.96	88.67	-168.48	43.23	1200.20	0.00	0.00	0.00	-102.35	16.33	1548.35	-103.39	122.51	1538.16	-253.60	13.18	1591.96	-258.08	122.65	1581.44	293.13	-339.68	77.49	890.97	-323.50	74.64	282.54
8.45000	-163.30	64.39	32.82	-188.83	57.26	33.79	-359.94	90.76	25.96	-355.65	90.95	71.74	106.22	-65.84	67.74	82.30	-56.76	67.13	-76.43	-80.13	36.40	-86.81	-82.58	88.49	-164.27	43.47	1199.70	0.00	0.00	0.00	-99.36	15.46	1547.98	-99.24	121.68	1537.86	-250.13	12.14	1591.64	-254.79	121.36	1581.21	292.60	-339.88	77.33	891.71	-323.58	74.75	282.33
8.46000	-163.32	63.49	32.61	-188.74	57.24	33.88	-360.12	90.24	25.78	-355.60	90.72	71.71	107.97	-65.88	67.12	85.23	-56.71	66.49	-73.59	-80.58	36.11	-84.02	-83.01	88.04	-162.36	42.62	1199.27	0.00	0.00	0.00	-95.98	14.38	1547.52	-96.44	120.93	1537.54	-246.49	10.77	1591.23	-251.52	119.95	1580.98	292.89	-339.88	77.37	891.22	-323.35	74.63	280.77
8.47000	-161.99	63.99	33.15	-188.03	57.31	34.05	-360.14	90.19	25.72	-355.68	90.61	71.63	109.93	-65.72	66.10	86.85	-56.93	65.51	-71.58	-81.03	35.58	-81.85	-83.75	87.62	-158.49	41.43	1198.92	0.00	0.00	0.00	-92.65	13.39	1547.13	-93.57	120.03	1537.20	-243.01	9.64	1590.80	-248.16	118.96	1580.72	293.69	-339.92	77.56	890.82	-323.32	74.52	281.24
8.48000	-162.19	62.89	32.96	-188.74	57.60	33.60	-359.89	90.75	25.88	-355.53	90.88	71.77	112.41	-65.89	65.04	87.91	-57.19	64.26	-70.34	-81.37	34.75	-80.44	-83.59	86.58	-154.94	40.34	1198.61	0.00	0.00	0.00	-88.71	12.45	1546.61	-90.25	118.90	1536.78	-239.48	8.61	1590.41	-244.67	117.96	1580.35	293.81	-339.64	77.85	890.77	-323.53	74.49	281.58
8.49000	-163.98	63.31	32.47	-189.73	57.50	33.41	-360.08	90.42	25.85	-355.35	90.91	71.86	113.57	-66.09	63.52	88.57	-57.22	62.47	-69.69	-81.96	33.91	-79.50	-84.20	85.83	-152.32	39.59	1198.26	0.00	0.00	0.00	-85.26	11.30	1546.16	-85.92	117.75	1536.40	-235.94	7.26	1590.03	-241.19	116.79	1580.07	293.87	-339.53	77.89	890.53	-323.52	74.31	282.24
8.50000	-162.60	63.39	32.94	-188.38	57.33	33.93	-360.00	90.70	25.83	-355.45	90.81	71.79	113.86	-66.98	61.35	88.85	-57.88	60.73	-69.62	-82.26	32.96	-79.07	-84.43	84.75	-148.25	38.15	1197.95	0.00	0.00	0.00	-81.56	10.18	1545.68	-82.12	116.85	1535.97	-232.45	6.00	1589.57	-237.77	115.90	1579.72	293.54	-339.80	77.70	890.68	-323.21	74.49	281.36
8.51000	-163.78	63.31	32.62	-188.33	57.60	33.70	-360.15	90.72	25.75	-355.52	90.43	71.76	113.19	-67.51	59.10	89.44	-58.62	58.90	-69.86	-82.31	32.49	-79.08	-84.79	83.82	-145.37	38.21	1197.39	0.00	0.00	0.00	-78.06	9.02	1545.18	-79.19	115.61	1535.66	-228.95	4.89	1589.13	-234.37	114.16	1579.38	293.08	-340.08	77.45	890.98	-323.28	74.65	282.27
8.52000	-163.74	63.40	32.39	-189.87	57.32	33.75	-360.19	90.65	25.62	-355.45	90.76	71.88	112.80	-68.74	57.48	88.68	-59.25	57.00	-70.18	-82.22	31.95	-79.52	-84.75	82.61	-140.36	37.34	1196.95	0.00	0.00	0.00	-74.74	7.66	1544.69	-76.43	114.15	1535.40	-225.35	3.30	1588.63	-230.95	112.72	1578.96	294.04	-339.72	77.82	890.93	-323.43	74.67	281.84
8.53000	-162.58	63.97	33.05	-189.88	57.56	33.59	-360.36	90.48	25.59	-355.46	91.20	72.08	112.68	-69.36	56.37	88.66	-60.29	55.93	-70.26	-81.89	31.33	-79.61	-85.17	81.69	-137.99	36.42	1196.61	0.00	0.00	0.00	-70.90	6.63	1544.25	-72.10	113.07	1535.02	-221.85	1.99	1588.14	-227.49	111.66	1578.61	293.49	-339.59	77.77	890.94	-323.59	74.54	281.00
8.54000	-164.66	63.20	32.25	-189.66	57.53	33.70	-360.13	91.09	25.85	-355.53	91.15	72.29	113.14	-70.62	54.93	89.31	-61.17	54.82	-70.24	-82.10	31.11	-79.22	-85.05	80.71	-134.03	35.38	1196.25	0.00	0.00	0.00	-67.61	5.20	1543.83	-69.19	111.60	1534.79	-218.27	0.43	1587.62	-223.77	110.52	1578.25	293.18	-339.29	77.73	890.52	-323.70	74.32	281.64
8.55000	-165.07	63.37	32.41	-189.19	57.83	33.86	-360.17	91.14	25.78	-355.51	91.04	72.23	114.21	-72.11	52.79	90.91	-62.15	53.32	-69.74	-82.61	31.19	-78.30	-84.84	79.89	-129.52	34.24	1195.79	0.00	0.00	0.00	-64.25	3.82	1543.45	-65.61	110.32	1534.43	-214.65	-1.18	1587.18	-220.37	108.64	1577.88	293.14	-339.54	77.58	890.91	-323.50	74.60	281.22
8.56000	-162.99	63.07	32.95	-189.38	57.84	33.53	-360.22	91.01	25.54	-355.62	91.20	72.44	114.50	-72.72	49.68	91.01	-62.82	50.52	-69.51	-82.07	30.64	-77.05	-84.95	79.39	-127.60	33.01	1195.44	0.00	0.00	0.00	-60.56	2.45	1543.18	-61.40	109.05	1534.22	-211.08	-2.71	1586.84	-216.81	106.95	1577.63	292.98	-339.57	77.41	890.95	-323.51	74.68	281.77
8.57000	-164.23	63.81	32.83	-190.70	58.00	33.44	-360.29	91.08	25.56	-355.75	90.89	72.46	114.96	-72.87	46.08	90.85	-62.75	47.06	-68.87	-82.37	30.55	-75.83	-84.91	78.80	-123.13	32.34	1195.22	0.00	0.00	0.00	-56.45	1.13	1542.91	-59.24	107.78	1534.17	-207.41	-4.26	1586.63	-213.13	105.17	1577.51	292.69	-339.66	77.48	890.83	-323.68	74.49	281.48
8.58000	-163.21	63.74	33.29	-190.05	57.80	33.66	-360.23	91.13	25.58	-355.58	91.40	72.85	115.84	-72.47	42.70	92.46	-62.37	44.54	-68.46	-82.45	30.39	-74.41	-85.56	78.52	-118.66	31.13	1195.20	0.00	0.00	0.00	-52.69	-0.36	1542.78	-55.06	106.36	1534.11	-203.64	-6.06	1586.49	-209.55	103.79	1577.51	292.39	-339.60	77.46	891.01	-323.51	74.52	281.47
8.59000	-163.37	62.58	32.69	-189.71	58.02	33.51	-360.06	91.75	26.00	-355.54	91.08	73.07	117.19	-74.00	39.58	94.20	-61.77	42.74	-68.09	-82.70	30.44	-73.24	-85.99	78.33	-114.32	29.78	1195.15	0.00	0.00	0.00	-49.47	-1.78	1542.72	-52.04	104.70	1534.31	-199.92	-7.73	1586.35	-205.93	101.82	1577.56	292.84	-339.95	77.58	890.98	-323.48	74.47	280.62
8.60000	-164.04	63.23	32.75	-190.71	57.85	33.45	-360.17	90.98	25.77	-355.36	91.42	73.48	117.64	-73.72	38.32	93.98	-61.33	41.58	-67.84	-83.00	30.58	-72.47	-85.95	78.10	-110.28	28.77	1195.13	0.00	0.00	0.00	-45.39	-3.24	1542.70	-47.90	103.48	1534.22	-196.21	-9.44	1586.25	-202.28	100.80	1577.61	293.15	-339.83	77.70	890.65	-323.77	74.37	280.85
8.61000	-165.25	63.30	32.47	-188.68	57.80	33.76	-359.96	91.38	26.15	-355.14	91.21	73.69	117.90	-72.83	37.33	94.72	-61.02	40.81	-67.71	-82.82	30.44	-72.06	-86.09	78.09	-106.01	28.08	1195.30	0.00	0.00	0.00	-41.27	-4.81	1542.75	-43.84	101.73	1534.56	-192.44	-11.09	1586.23	-198.65	98.99	1577.66	292.64	-339.70	77.58	890.75	-323.51	74.47	281.03
8.62000	-163.68	63.25	32.70	-188.80	58.06	33.52	-359.86	91.65	26.60	-354.97	90.90	74.04	118.19	-72.88	36.32	95.16	-60.92	39.92	-67.52	-83.04	30.48	-71.61	-86.15	78.05	-102.81	27.13	1195.54	0.00	0.00	0.00	-37.76	-6.33	1542.95	-39.82	100.00	1534.97	-188.61	-13.06	1586.28	-194.98	97.01	1577.85	292.71	-339.68	77.59	890.86	-323.31	74.54	281.05
8.63000	-165.22	63.25	32.24	-191.02	58.04	33.02	-359.70	91.47	26.88	-354.61	90.99	74.72	118.55	-72.48	35.70	94.98	-60.52	39.31	-67.38	-83.28	30.50	-70.99	-86.51	78.14	-98.22	25.56	1195.83	0.00	0.00	0.00	-34.04	-7.98	1543.16	-37.59	98.42	1535.34	-184.83	-15.00	1586.34	-191.34	94.88	1578.21	292.04	-340.03	77.24	891.04	-323.42	74.46	280.71
8.64000	-164.33	63.30	32.46	-190.72	58.09	33.07	-359.75	90.68	27.04	-354.48	90.62	75.17	118.84	-72.24	35.00	95.33	-60.47	38.67	-67.34	-83.24	30.38	-70.44	-86.62	78.11	-94.03	24.56	1195.95	0.00	0.00	0.00	-30.24	-9.68	1543.36	-32.41	96.78	1535.78	-181.06	-16.57	1586.42	-187.66	93.06	1578.48	292.91	-339.62	77.59	890.76	-323.35	74.55	280.76
8.65000	-163.54	62.38	32.53	-190.87	57.43	33.29	-359.54	90.73	27.78	-354.12	91.25	76.22	118.99	-72.18	34.24	95.82	-60.43	38.18	-67.25	-83.20	30.31	-69.97	-86.89	78.21	-90.01	23.05	1196.18	0.00	0.00	0.00	-26.55	-11.38	1543.61	-28.09	95.05	1536.14	-177.30	-18.39	1586.45	-183.84	91.26	1578.67	293.22	-339.46	77.67	890.71	-323.31	74.63	281.14
8.66000	-164.59	63.15	32.49	-190.81	58.04	32.93	-359.44	90.11	28.29	-353.67	91.70	77.30	119.10	-72.41	33.58	96.12	-60.24	37.65	-67.08	-83.52	30.40	-69.38	-87.04	78.19	-85.54	22.10	1196.43	0.00	0.00	0.00	-22.43	-13.11	1543.89	-24.32	93.56	1536.67	-173.52	-20.31	1586.48	-179.96	89.36	1578.96	292.37	-339.68	77.38	890.39	-323.24	74.42	281.10
8.67000	-166.47	62.96	31.81	-189.63	58.12	33.07	-358.95	90.56	29.35	-353.49	90.73	77.84	119.35	-72.18	33.20	95.23	-60.05	36.86	-67.01	-83.60	30.33	-68.87	-87.50	78.31	-82.32	20.99	1196.76	0.00	0.00	0.00	-18.94	-14.95	1544.19	-20.52	91.73	1537.01	-169.75	-22.18	1586.52	-176.28	87.59	1579.20	292.16	-339.66	77.44	890.80	-323.21	74.43	282.09
8.68000	-163.76	63.11	32.42	-189.89	58.46	32.89	-358.49	90.48	30.38	-352.98	90.78	79.15	119.47	-71.90	32.47	94.88	-61.26	35.60	-66.95	-83.50	30.27	-68.49	-87.36	78.15	-76.97	19.49	1196.94	0.00	0.00	0.00	-14.99	-16.72	1544.46	-17.34	89.87	1537.49	-166.00	-23.96	1586.61	-172.66	85.62	1579.46	292.73	-339.71	77.66	890.69	-323.30	74.44	281.25
8.69000	-163.69	63.41	32.42	-189.67	58.93	32.65	-358.34	89.84	31.36	-352.38	90.65	80.48	119.70	-71.95	32.36	94.95	-61.22	35.22	-66.80	-83.72	30.39	-68.14	-87.44	78.08	-73.62	17.60	1197.02	0.00	0.00	0.00	-11.74	-18.54	1544.78	-11.68	88.39	1537.84	-162.20	-25.74	1586.73	-168.81	84.11	1579.69	292.63	-339.50	77.72	891.12	-323.36	74.54	281.09
8.70000	-163.20	62.99	32.41	-190.44	58.66	32.40	-357.96	90.20	32.96	-351.75	90.52	81.97	119.85	-71.57	32.00	95.12	-60.82	34.77	-66.81	-83.35	30.16	-67.94	-87.34	77.90	-69.46	16.78	1197.24	0.00	0.00	0.00	-8.02	-20.28	1545.12	-8.93	86.57	1538.28	-158.38	-27.49	1586.92	-164.82	82.80	1579.93	292.87	-339.56	77.65	891.13	-323.35	74.55	281.24
8.71000	-163.92	63.67	32.24	-188.12	58.54	32.72	-357.59	89.51	34.36	-350.74	90.61	83.73	119.85	-71.89	31.48	95.19	-61.00	34.77	-66.83	-83.39	30.15	-67.69	-87.73	77.99	-65.49	15.44	1197.50	0.00	0.00	0.00	-3.96	-22.00	1545.42	-5.08	84.84	1538.74	-154.55	-29.29	1587.17	-160.98	80.70	1580.35	292.63	-339.46	77.64	890.94	-323.41	74.52	281.40
8.72000	-162.05	63.22	32.48	-189.04	58.86	32.26	-356.89	89.81	36.24	-349.67	91.23	85.88	119.87	-71.89	31.44	95.13	-61.03	34.41	-66.77	-83.69	30.21	-67.62	-88.04	77.97	-62.07	13.69	1197.89	0.00	0.00	0.00	0.20	-23.70	1545.78	-2.23	83.26	1539.25	-150.71	-30.92	1587.51	-157.04	78.80	1580.77	292.84	-339.59	77.65	890.29	-323.44	74.25	281.58
8.73000	-165.69	63.37	31.33	-189.92	58.76	32.08	-356.32	90.37	38.52	-348.51	91.31	88.01	119.87	-72.00	31.64	95.20	-60.66	34.73	-66.80	-83.87	30.17	-67.73	-88.09	77.81	-56.78	12.18	1198.30	0.00	0.00	0.00	3.81	-25.55	1546.18	1.10	81.72	1539.70	-146.79	-32.57	1587.93	-153.19	76.94	1581.21	292.50	-339.70	77.50	890.63	-323.40	74.40	280.89
8.74000	-164.08	63.38	31.85	-188.26	58.94	32.37	-355.48	90.42	40.72	-347.09	91.82	90.61	119.80	-71.87	31.36	95.15	-61.20	34.74	-66.97	-83.50	29.82	-68.04	-88.21	77.61	-54.09	10.50	1198.97	0.00	0.00	0.00	7.80	-27.31	1546.58	6.56	80.00	1540.00	-142.93	-34.35	1588.36	-149.29	75.58	1581.72	291.70	-339.76	77.16	891.05	-323.24	74.61	280.72
8.75000	-162.80	63.39	31.71	-188.50	58.43	32.33	-354.79	90.11	43.11	-345.52	91.73	93.05	119.79	-71.90	31.66	95.11	-60.99	34.83	-66.99	-83.97	29.83	-68.23	-89.04	77.78	-49.73	8.80	1199.73	0.00	0.00	0.00	11.45	-28.88	1547.01	9.70	78.38	1540.44	-139.08	-36.17	1588.90	-145.47	74.01	1582.34	292.03	-339.52	77.42	890.93	-323.60	74.57	280.59
8.76000	-163.68	63.57	31.64	-188.59	59.21	31.84	-353.65	90.96	46.22	-343.80	91.71	95.78	119.76	-72.16	31.93	95.16	-61.42	35.04	-67.13	-84.01	29.60	-68.61	-89.19	77.52	-45.79	7.32	1200.56	0.00	0.00	0.00	15.50	-30.35	1547.42	13.35	77.03	1540.88	-135.21	-38.00	1589.51	-141.83	71.22	1583.04	293.16	-339.43	77.69	890.43	-323.56	74.34	281.08
8.77000	-163.89	63.27	31.35	-187.58	59.13	31.94	-352.61	90.79	49.10	-341.53	92.26	98.99	119.77	-72.50	31.93	95.06	-61.54	35.22	-67.24	-84.33	29.51	-68.80	-89.81	77.54	-42.78	5.44	1201.25	0.00	0.00	0.00	19.22	-31.88	1547.91	16.63	75.22	1541.32	-131.43	-39.71	1590.13	-138.09	70.27	1583.51	292.45	-339.63	77.43	890.78	-323.68	74.40	281.11
8.78000	-162.59	63.66	31.31	-186.89	59.00	32.09	-351.39	90.88	52.19	-339.40	91.92	102.05	119.76	-72.57	31.98	95.01	-61.65	35.26	-67.25	-84.73	29.46	-68.97	-90.31	77.44	-39.15	4.23	1202.05	0.00	0.00	0.00	23.03	-33.45	1548.33	20.71	73.53	1541.76	-127.68	-41.52	1590.76	-134.55	67.93	1584.14	292.89	-339.84	77.53	890.83	-323.29	74.53	280.65
8.79000	-162.62	63.74	30.89	-188.17	58.90	31.79	-350.03	90.26	55.38	-336.56	92.63	105.81	119.64	-72.80	31.91	95.03	-61.86	35.44	-67.33	-85.04	29.39	-69.11	-90.86	77.46	-36.25	2.65	1202.83	0.00	0.00	0.00	26.60	-35.02	1548.78	23.38	72.09	1542.13	-123.95	-43.45	1591.36	-131.08	65.85	1584.82	292.70	-339.74	77.53	890.88	-323.32	74.49	280.67
8.80000	-161.60	63.77	31.24	-186.07	58.82	32.16	-348.22	90.44	59.22	-333.52	93.13	109.75	119.58	-72.66	32.15	94.99	-61.74	35.55	-67.46	-84.88	29.21	-69.19	-90.84	77.21	-31.59	1.34	1203.60	0.00	0.00	0.00	30.19	-36.50	1549.20	28.91	70.56	1542.40	-120.35	-45.23	1591.88	-127.73	64.62	1585.28	292.84	-339.39	77.55	891.10	-323.20	74.62	280.67
8.81000	-162.35	63.78	30.65	-187.73	58.97	31.41	-345.87	91.13	63.62	-330.01	93.29	113.64	119.60	-72.39	32.01	94.98	-61.97	35.57	-67.44	-85.16	29.19	-69.12	-91.40	77.32	-30.16	2.10	1205.84	0.00	0.00	0.00	34.10	-38.08	1549.62	33.08	68.61	1542.44	-116.75	-47.16	1592.37	-124.47	62.53	1585.76	291.91	-339.54	77.31	890.86	-323.26	74.50	280.96
8.82000	-162.03	64.57	30.70	-187.27	58.91	31.44	-343.38	91.12	68.18	-325.88	94.17	118.05	119.45	-72.04	31.58	94.97	-61.79	35.35	-67.33	-85.52	29.38	-69.02	-91.43	77.17	-24.41	-1.17	1204.93	0.00	0.00	0.00	37.06	-39.65	1550.07	36.26	66.90	1542.80	-113.29	-49.12	1592.73	-121.44	60.08	1586.15	292.25	-339.70	77.51	891.39	-323.12	74.71	280.69
8.83000	-160.67	64.26	30.63	-187.38	58.58	31.35	-340.74	90.70	72.79	-321.43	94.54	122.49	119.61	-72.44	31.57	94.98	-61.94	35.20	-67.41	-84.98	29.15	-68.83	-91.54	77.13	-21.26	-3.53	1205.02	0.00	0.00	0.00	40.39	-41.12	1550.46	39.36	65.20	1543.18	-109.85	-51.17	1593.00	-118.25	58.53	1586.38	292.42	-339.53	77.50	891.29	-323.35	74.60	280.73
8.84000	-161.88	64.35	29.72	-185.57	59.97	32.09	-337.06	91.44	78.22	-316.46	95.09	127.22	119.58	-72.30	30.94	94.93	-61.81	34.38	-67.37	-84.70	29.13	-68.56	-91.23	76.94	-17.06	-5.68	1205.28	0.00	0.00	0.00	44.47	-42.62	1550.79	42.49	64.24	1543.55	-106.43	-53.29	1593.17	-115.36	55.95	1586.71	291.79	-339.68	77.27	891.17	-323.30	74.58	280.70
8.85000	-160.38	64.53	29.87	-184.51	59.25	31.94	-333.40	91.74	83.69	-311.00	95.40	132.07	119.63	-71.80	30.52	95.04	-61.35	34.01	-67.12	-84.68	29.33	-68.09	-91.09	76.89	-13.31	-7.32	1205.41	0.00	0.00	0.00	47.47	-44.16	1551.10	45.34	62.42	1543.87	-103.17	-55.16	1593.30	-112.50	53.86	1586.89	292.18	-339.87	77.38	890.77	-323.47	74.57	281.63
8.86000	-160.27	64.41	29.74	-183.74	58.68	31.79	-329.03	92.49	89.58	-305.20	95.53	136.96	119.73	-71.40	30.25	95.07	-60.99	33.59	-67.04	-84.38	29.44	-67.68	-90.53	76.73	-11.45	-9.37	1205.50	0.00	0.00	0.00	50.64	-45.75	1551.37	48.40	60.93	1544.11	-99.90	-57.26	1593.34	-109.49	52.00	1586.84	293.52	-339.67	77.69	890.38	-323.49	74.34	281.82
8.87000	-159.90	64.56	29.39	-183.94	58.88	31.56	-324.32	93.24	95.88	-300.00	96.80	141.65	119.88	-71.55	29.74	95.25	-61.24	33.21	-66.87	-84.24	29.63	-67.15	-90.44	76.75	-7.45	-10.42	1205.27	0.00	0.00	0.00	53.83	-47.21	1551.50	51.23	59.33	1544.42	-96.74	-59.32	1593.27	-106.70	49.52	1586.91	292.61	-339.71	77.49	890.61	-323.56	74.46	281.44
8.88000	-160.30	65.36	28.68	-182.05	58.92	31.99	-319.07	93.36	102.25	-292.82	97.72	147.30	120.00	-71.52	29.65	95.34	-60.93	32.86	-66.70	-83.76	29.74	-66.66	-89.76	76.58	-3.90	-11.96	1205.42	0.00	0.00	0.00	57.15	-48.82	1551.53	54.07	57.52	1544.61	-93.49	-61.49	1593.12	-103.76	47.72	1586.87	292.86	-339.67	77.68	891.02	-323.52	74.64	281.75
8.89000	-158.30	65.36	28.45	-180.43	59.01	32.13	-313.24	94.36	109.60	-283.73	97.97	153.53	120.19	-70.78	29.05	95.52	-60.87	32.43	-66.45	-83.56	29.98	-66.10	-89.37	76.53	-1.74	-12.80	1205.22	0.00	0.00	0.00	60.18	-50.37	1551.53	56.95	56.04	1544.64	-90.32	-63.52	1592.93	-100.90	45.67	1586.82	293.46	-339.53	77.77	890.80	-323.61	74.50	281.26
8.90000	-156.49	65.92	28.23	-176.14	59.46	33.03	-307.08	95.08	117.34	-276.02	97.70	159.49	120.45	-71.27	28.77	95.68	-60.40	32.32	-66.33	-83.02	30.04	-65.53	-88.84	76.38	1.88	-13.99	1205.02	0.00	0.00	0.00	63.53	-51.91	1551.47	59.85	54.33	1544.69	-87.17	-65.63	1592.72	-98.07	42.92	1586.77	293.36	-339.46	77.75	890.34	-323.53	74.37	280.55
8.91000	-156.09	65.51	27.39	-174.53	59.28	33.06	-300.54	94.67	124.80	-268.79	97.57	165.75	120.57	-71.35	28.41	95.77	-60.11	32.12	-66.21	-82.59	30.15	-65.00	-88.30	76.29	4.44	-15.70	1204.77	0.00	0.00	0.00	66.68	-53.59	1551.33	62.71	52.57	1544.76	-84.00	-67.58	1592.49	-95.17	40.49	1586.75	292.83	-339.33	77.53	890.98	-323.26	74.58	281.42
8.92000	-153.56	65.67	26.67	-171.34	59.50	33.55	-293.15	94.81	132.77	-261.56	97.20	171.72	120.74	-71.08	28.36	95.91	-60.13	31.94	-66.07	-82.40	30.22	-64.61	-88.19	76.36	6.88	-16.98	1204.43	0.00	0.00	0.00	69.27	-55.18	1551.19	65.56	50.65	1544.84	-80.78	-69.74	1592.29	-92.22	39.33	1586.64	292.80	-339.65	77.50	890.86	-323.69	74.51	281.31
8.93000	-150.70	65.91	26.06	-168.32	59.10	33.96	-285.65	93.51	140.32	-251.79	96.13	178.16	120.83	-70.99	28.08	95.97	-60.09	31.78	-66.00	-82.18	30.32	-64.36	-87.60	76.16	10.10	-18.33	1204.26	0.00	0.00	0.00	72.31	-56.86	1551.01	68.48	49.18	1544.72	-77.63	-71.65	1592.13	-89.22	37.35	1586.69	293.01	-339.40	77.67	890.94	-323.38	74.56	280.97
8.94000	-148.83	66.26	25.64	-164.42	58.95	34.88	-278.32	94.33	148.49	-241.70	94.94	184.46	120.99	-71.10	28.10	96.07	-60.10	31.66	-65.89	-82.11	30.42	-64.04	-87.54	76.16	11.93	-20.23	1204.18	0.00	0.00	0.00	75.52	-58.44	1550.78	71.56	47.57	1544.64	-74.55	-73.48	1592.00	-86.16	35.55	1586.64	292.85	-339.16	77.57	891.30	-323.31	74.70	280.99
8.95000	-145.24	66.22	24.87	-158.49	59.05	36.38	-270.42	93.45	156.02	-233.76	93.80	190.48	120.92	-71.73	27.76	96.10	-60.46	31.70	-65.84	-82.19	30.51	-63.92	-87.56	76.12	10.29	-19.53	1205.81	0.00	0.00	0.00	78.53	-60.13	1550.55	74.46	45.47	1544.60	-71.38	-75.41	1591.93	-83.13	34.06	1586.66	292.57	-339.54	77.61	891.60	-323.46	74.73	280.53
8.96000	-141.06	66.90	23.91	-152.38	58.87	38.16	-260.16	91.36	164.39	-221.02	92.54	197.34	120.89	-71.39	27.61	96.15	-60.53	31.57	-65.87	-82.10	30.51	-63.92	-87.62	76.22	11.70	-20.31	1206.15	0.00	0.00	0.00	82.09	-61.65	1550.29	77.48	43.95	1544.51	-68.24	-77.14	1591.93	-79.93	32.95	1586.82	293.07	-339.50	77.56	891.34	-323.62	74.74	281.31
8.97000	-134.81	67.63	23.31	-146.82	59.58	40.70	-251.95	90.11	172.45	-213.03	90.28	203.58	120.96	-71.56	27.47	96.16	-60.45	31.61	-65.83	-81.97	30.46	-63.81	-88.11	76.43	16.53	-21.52	1206.48	0.00	0.00	0.00	84.79	-63.22	1550.10	80.36	42.54	1544.40	-65.15	-78.72	1592.00	-76.99	31.25	1587.00	292.85	-339.59	77.50	891.20	-323.74	74.59	281.59
8.98000	-127.95	67.90	25.33	-138.46	59.69	44.75	-244.81	88.55	179.23	-203.18	87.87	209.90	121.00	-71.82	27.49	96.15	-60.79	31.42	-65.85	-82.07	30.51	-63.93	-87.72	76.28	17.88	-22.78	1206.36	0.00	0.00	0.00	88.03	-64.63	1549.92	83.24	41.40	1544.22	-62.07	-80.28	1592.12	-74.14	28.82	1587.33	292.54	-339.84	77.30	890.82	-323.58	74.55	280.97
8.99000	-114.88	68.20	32.56	-129.57	60.17	50.57	-236.12	85.95	185.84	-193.27	85.82	216.73	120.91	-71.52	27.52	96.26	-61.01	31.48	-65.84	-82.19	30.52	-63.94	-88.00	76.41	22.37	-23.43	1206.95	0.00	0.00	0.00	90.57	-66.10	1549.72	86.11	39.81	1544.14	-59.01	-82.01	1592.23	-71.21	27.53	1587.48	292.18	-339.91	77.17	890.77	-323.30	74.54	281.12
9.00000	-104.77	68.86	40.22	-115.79	59.47	58.36	-226.94	82.62	191.68	-184.45	83.45	223.62	121.09	-71.50	27.58	96.26	-60.78	31.59	-65.81	-82.23	30.57	-64.08	-87.84	76.35	25.58	-24.64	1206.81	0.00	0.00	0.00	93.80	-67.46	1549.52	88.91	38.05	1544.08	-56.04	-83.51	1592.37	-68.43	25.04	1587.84	293.27	-339.71	77.45	890.63	-323.34	74.30	281.28
9.01000	-89.88	67.48	48.08	-104.30	58.55	65.66	-216.65	78.49	197.37	-174.65	80.83	230.49	120.96	-72.06	27.32	96.30	-61.40	31.44	-65.79	-82.34	30.61	-64.14	-87.88	76.43	28.20	-25.72	1207.44	0.00	0.00	0.00	96.69	-68.90	1549.39	91.57	36.56	1543.99	-53.12	-85.03	1592.53	-65.43	24.65	1587.98	292.71	-339.59	77.32	891.10	-323.67	74.44	281.28
9.02000	-80.84	64.87	54.93	-88.14	57.75	74.40	-206.44	77.46	203.66	-166.66	78.22	236.27	121.11	-71.64	27.41	96.40	-61.34	31.71	-65.84	-82.29	30.59	-64.23	-87.70	76.38	32.93	-26.91	1207.52	0.00	0.00	0.00	99.28	-70.31	1549.31	94.29	35.49	1543.99	-50.26	-86.53	1592.72	-62.61	23.56	1588.25	292.16	-339.89	77.09	891.33	-323.45	74.59	281.70
9.03000	-68.23	62.52	62.84	-79.43	55.85	81.03	-195.88	74.20	208.74	-156.29	76.11	242.10	121.05	-71.92	27.40	96.47	-61.21	31.78	-65.86	-81.95	30.41	-64.16	-88.00	76.53	36.66	-27.53	1207.63	0.00	0.00	0.00	102.04	-71.52	1549.33	96.91	34.21	1544.08	-47.47	-88.00	1592.90	-59.87	22.03	1588.50	292.48	-339.76	77.16	890.94	-323.46	74.31	281.07
9.04000	-51.91	60.05	71.68	-67.61	53.56	88.31	-186.67	73.71	214.04	-144.89	74.19	247.84	121.18	-72.03	27.44	96.45	-61.65	31.54	-65.75	-82.18	30.60	-64.08	-88.00	76.51	33.93	-28.97	1208.17	0.00	0.00	0.00	104.74	-72.80	1549.35	99.44	33.06	1544.22	-44.82	-89.34	1593.06	-57.30	19.73	1588.85	292.64	-339.69	77.36	890.90	-323.49	74.40	281.39
9.05000	-41.92	58.61	79.26	-55.22	51.82	96.03	-178.41	71.91	218.25	-136.20	72.42	252.97	121.31	-72.22	27.45	96.52	-61.21	31.72	-65.80	-81.85	30.54	-63.95	-87.72	76.44	38.12	-29.92	1208.18	0.00	0.00	0.00	107.00	-74.04	1549.44	102.02	31.57	1544.40	-42.18	-90.70	1593.19	-54.69	18.82	1589.02	292.53	-339.86	77.39	890.85	-323.65	74.38	281.33
9.06000	-28.55	58.27	86.09	-44.61	50.51	103.37	-165.66	70.30	222.86	-126.02	70.09	257.80	121.30	-72.26	27.38	96.50	-61.66	31.64	-65.68	-81.93	30.69	-63.74	-87.71	76.45	42.83	-30.96	1208.65	0.00	0.00	0.00	109.85	-75.22	1549.51	104.48	30.23	1544.55	-39.56	-92.03	1593.29	-52.05	17.84	1589.15	292.45	-339.50	77.48	890.51	-323.65	74.34	281.26
9.07000	-15.64	55.82	93.03	-31.80	51.00	110.90	-153.73	67.48	226.24	-114.54	68.16	262.56	121.28	-72.44	27.14	96.53	-61.54	31.72	-65.58	-81.91	30.88	-63.53	-87.77	76.56	47.01	-31.65	1208.95	0.00	0.00	0.00	112.08	-76.35	1549.62	106.95	29.43	1544.61	-37.05	-93.34	1593.34	-49.73	16.63	1589.27	292.30	-339.29	77.42	890.80	-323.83	74.33	281.68
9.08000	-2.73	53.42	99.68	-19.51	48.81	117.15	-142.95	65.85	229.49	-105.67	66.55	266.43	121.27	-71.96	27.17	96.56	-61.48	31.75	-65.52	-81.66	30.83	-63.29	-87.60	76.55	46.27	-33.15	1208.93	0.00	0.00	0.00	114.82	-77.43	1549.68	109.32	28.18	1544.81	-34.59	-94.61	1593.39	-47.39	14.62	1589.42	292.03	-339.46	77.28	891.13	-323.54	74.52	281.53
9.09000	10.75	51.08	106.39	-5.56	46.64	123.64	-132.23	64.27	232.40	-95.43	65.04	270.05	121.25	-71.95	27.21	96.50	-61.83	31.75	-65.51	-81.58	30.93	-63.20	-87.47	76.58	45.46	-34.15	1209.05	0.00	0.00	0.00	117.33	-78.52	1549.81	111.73	26.69	1544.91	-32.13	-95.87	1593.44	-45.11	13.57	1589.43	292.04	-339.44	77.33	891.17	-323.65	74.46	280.92
9.10000	24.88	48.86	113.47	7.98	44.30	129.92	-121.21	63.01	234.88	-84.25	63.01	273.26	121.25	-72.12	27.23	96.45	-61.41	31.70	-65.34	-81.65	31.13	-62.98	-87.69	76.77	49.86	-34.72	1209.09	0.00	0.00	0.00	119.73	-79.63	1549.89	114.14	25.73	1544.99	-29.64	-97.23	1593.45	-42.93	11.44	1589.61	292.65	-339.39	77.52	891.36	-323.31	74.67	280.74
9.11000	39.66	48.70	120.76	23.00	42.24	136.01	-110.21	61.60	236.86	-75.23	61.30	275.71	121.11	-72.11	26.96	96.26	-61.15	31.56	-65.26	-81.49	31.17	-62.67	-87.61	76.82	50.48	-36.14	1208.96	0.00	0.00	0.00	122.03	-80.66	1549.94	116.51	25.05	1545.10	-27.16	-98.39	1593.48	-40.29	10.65	1589.70	292.61	-339.20	77.50	891.40	-323.28	74.73	281.19
9.12000	52.96	46.95	126.12	35.36	40.46	141.06	-98.81	60.56	238.56	-63.97	59.91	278.16	120.93	-71.67	26.85	96.13	-61.36	31.46	-65.15	-81.30	31.23	-62.50	-87.45	76.84	55.80	-36.90	1208.95	0.00	0.00	0.00	124.57	-81.66	1550.00	118.82	23.91	1545.23	-24.69	-99.58	1593.54	-37.85	9.63	1589.82	293.50	-339.26	77.60	890.94	-323.49	74.48	281.76
9.13000	68.78	45.17	131.86	49.83	38.38	146.14	-87.38	59.19	239.68	-54.10	58.47	279.81	121.04	-71.51	26.98	96.07	-60.66	31.48	-65.11	-81.22	31.31	-62.34	-87.23	76.85	58.00	-38.28	1208.94	0.00	0.00	0.00	127.02	-82.72	1550.02	121.22	22.69	1545.31	-22.16	-100.88	1593.55	-35.49	8.29	1589.93	293.00	-339.27	77.46	890.88	-323.64	74.43	281.32
9.14000	82.01	43.82	136.27	63.91	36.99	150.42	-75.73	57.41	240.09	-39.81	56.85	281.68	121.03	-71.73	26.81	96.04	-60.06	31.20	-65.03	-80.94	31.34	-62.10	-87.18	76.87	58.46	-39.18	1208.73	0.00	0.00	0.00	129.82	-83.70	1550.02	123.60	21.41	1545.32	-19.72	-101.87	1593.57	-33.17	7.11	1589.93	293.50	-339.40	77.58	891.07	-323.75	74.33	280.76
9.15000	96.50	42.25	140.52	79.39	35.52	154.79	-64.19	56.37	240.22	-30.13	54.78	281.39	121.23	-71.07	26.73	96.09	-59.41	30.73	-64.87	-81.04	31.64	-61.94	-86.40	76.69	62.82	-39.90	1209.18	0.00	0.00	0.00	132.34	-84.65	1549.93	126.01	20.70	1545.41	-17.19	-103.10	1593.55	-30.59	7.03	1589.86	292.52	-339.86	77.21	891.11	-323.71	74.44	281.15
9.16000	111.32	40.86	144.56	93.27	34.28	158.12	-52.44	55.26	239.64	-23.61	53.93	281.03	121.20	-71.13	26.30	96.21	-58.74	30.31	-64.79	-80.68	31.84	-61.51	-86.17	76.81	68.97	-40.48	1209.19	0.00	0.00	0.00	134.19	-85.74	1549.89	128.35	19.87	1545.44	-14.70	-104.18	1593.51	-28.08	4.95	1590.03	291.85	-340.20	76.91	891.06	-323.80	74.48	281.13
9.17000	125.79	39.57	148.31	106.36	32.83	160.97	-40.50	53.90	238.50	-8.38	51.80	280.92	121.39	-70.41	26.32	96.37	-57.83	29.87	-64.65	-80.25	31.91	-61.09	-86.00	76.95	67.88	-41.81	1209.47	0.00	0.00	0.00	136.61	-86.71	1549.78	130.73	18.65	1545.40	-12.25	-105.20	1593.45	-25.68	4.10	1590.06	292.10	-340.22	77.05	891.36	-324.05	74.46	280.68
9.18000	141.24	38.22	151.86	120.88	31.46	164.03	-28.30	52.86	236.92	2.85	50.13	279.84	121.49	-70.41	26.19	96.55	-57.33	29.51	-64.60	-80.00	32.11	-60.75	-85.54	76.98	70.83	-42.04	1209.32	0.00	0.00	0.00	139.50	-87.57	1549.63	133.17	17.94	1545.23	-9.79	-106.18	1593.35	-23.18	3.68	1589.98	292.93	-340.39	77.26	891.03	-323.87	74.33	280.08
9.19000	157.21	37.36	155.21	134.98	30.26	166.56	-15.69	51.54	234.68	13.28	50.15	279.08	121.83	-70.53	25.82	96.67	-56.58	28.90	-64.48	-80.12	32.41	-60.42	-85.12	76.97	72.12	-43.21	1209.24	0.00	0.00	0.00	141.85	-88.64	1549.52	135.62	16.59	1545.27	-7.27	-107.23	1593.24	-20.76	2.35	1590.02	292.96	-340.44	77.30	890.96	-323.86	74.22	281.27
9.20000	172.23	36.37	157.92	149.76	29.19	168.89	-3.25	50.30	232.11	25.26	48.05	276.78	122.02	-70.48	25.78	96.81	-55.79	28.31	-64.43	-79.45	32.38	-60.21	-84.66	76.95	74.11	-43.38	1209.12	0.00	0.00	0.00	144.64	-89.47	1549.38	138.11	15.52	1545.11	-4.76	-108.19	1593.17	-18.27	1.24	1589.89	293.66	-340.36	77.42	891.10	-324.18	74.20	280.93
9.21000	187.39	35.35	160.43	165.02	28.13	170.80	9.24	48.82	228.97	34.74	47.94	274.88	122.29	-70.46	25.45	97.00	-55.07	28.05	-64.29	-79.61	32.68	-60.02	-84.09	76.80	75.21	-45.08	1209.12	0.00	0.00	0.00	146.85	-90.41	1549.26	140.67	14.71	1544.99	-2.30	-108.99	1593.10	-15.57	0.92	1589.89	292.92	-340.29	77.28	891.55	-323.85	74.50	280.66
9.22000	203.47	34.50	162.95	180.56	27.57	172.39	21.90	48.05	225.86	45.85	46.65	272.09	122.51	-70.27	25.34	97.14	-54.65	27.83	-64.26	-79.55	32.82	-59.76	-84.08	76.91	78.11	-45.50	1208.97	0.00	0.00	0.00	149.36	-91.39	1549.13	143.26	14.09	1544.92	0.24	-109.98	1592.98	-13.11	-0.39	1589.82	293.53	-340.32	77.59	891.30	-323.80	74.41	280.13
9.23000	217.72	33.82	164.66	195.76	26.76	173.77	34.84	47.21	222.41	59.31	45.34	269.50	122.55	-70.44	24.95	97.32	-54.93	27.59	-64.30	-79.16	32.77	-59.57	-83.89	76.99	81.14	-46.14	1209.03	0.00	0.00	0.00	151.96	-92.13	1548.99	145.78	13.15	1544.84	2.71	-110.57	1592.91	-10.47	-0.40	1589.85	293.24	-340.04	77.52	891.08	-324.19	74.20	281.09
9.24000	232.10	32.97	166.34	210.03	26.37	174.63	48.06	46.14	218.71	71.64	44.57	266.43	122.91	-70.43	25.00	97.48	-54.87	27.34	-64.21	-79.16	32.92	-59.39	-83.67	77.01	84.27	-47.32	1208.93	0.00	0.00	0.00	154.39	-93.09	1548.87	148.38	11.77	1544.76	5.22	-111.26	1592.80	-7.99	-1.72	1589.82	293.35	-340.05	77.55	891.09	-323.85	74.37	281.50
9.25000	248.16	32.66	168.00	225.35	25.51	175.64	61.28	44.78	214.63	83.15	43.04	262.68	123.06	-70.25	24.94	97.55	-54.43	27.19	-64.21	-78.87	32.88	-59.35	-83.82	77.14	87.32	-47.85	1208.53	0.00	0.00	0.00	157.03	-94.00	1548.77	151.06	11.02	1544.63	7.74	-112.04	1592.68	-5.38	-2.40	1589.68	292.62	-340.10	77.28	891.19	-323.30	74.59	280.60
9.26000	264.47	32.12	169.74	239.25	24.64	176.09	74.80	44.13	210.64	95.46	41.88	259.03	123.26	-70.04	24.83	97.70	-54.93	27.60	-64.22	-79.05	32.99	-59.28	-83.72	77.17	92.87	-48.46	1208.78	0.00	0.00	0.00	159.56	-94.72	1548.63	153.73	10.29	1544.53	10.30	-112.64	1592.60	-2.73	-2.48	1589.48	292.65	-340.14	77.40	891.58	-323.72	74.47	280.56
9.27000	277.79	30.96	170.77	254.95	24.31	176.75	88.29	42.22	206.03	108.27	41.01	255.38	123.36	-70.25	24.96	97.69	-55.41	27.75	-64.17	-78.75	32.86	-59.21	-83.64	77.19	88.21	-49.40	1208.42	0.00	0.00	0.00	162.21	-95.40	1548.47	156.56	9.72	1544.30	12.90	-113.18	1592.53	0.08	-2.80	1589.38	292.97	-339.72	77.45	890.72	-323.90	74.17	280.94
9.28000	291.66	31.09	171.30	268.88	23.61	177.01	102.08	41.04	201.67	122.17	39.57	251.61	123.40	-70.50	25.11	97.70	-56.04	28.37	-64.14	-79.01	32.98	-59.28	-83.40	77.13	94.85	-50.06	1208.20	0.00	0.00	0.00	165.24	-96.12	1548.29	159.32	8.76	1544.10	15.54	-113.75	1592.48	2.80	-3.57	1589.25	293.37	-339.76	77.53	890.94	-323.76	74.53	280.56
9.29000	307.55	30.43	172.31	283.83	23.06	177.20	115.99	40.59	197.54	133.01	38.56	247.34	123.40	-70.77	25.05	97.67	-56.39	28.80	-64.12	-78.88	32.93	-59.26	-83.56	77.24	98.86	-50.22	1208.20	0.00	0.00	0.00	167.76	-96.87	1548.16	162.18	8.19	1543.85	18.21	-114.22	1592.48	5.68	-3.34	1589.16	293.59	-339.78	77.59	891.52	-323.75	74.68	281.25
9.30000	321.05	30.26	172.15	297.53	22.62	176.64	129.72	39.58	193.04	144.05	37.42	242.96	123.35	-70.23	25.11	97.71	-57.26	29.46	-64.21	-78.73	32.82	-59.33	-83.67	77.34	99.56	-50.86	1208.29	0.00	0.00	0.00	170.50	-97.42	1547.99	164.90	7.29	1543.69	20.93	-114.77	1592.45	8.20	-3.97	1589.05	292.56	-339.42	77.69	891.65	-323.79	74.60	281.64
9.31000	336.00	29.54	172.69	310.65	22.06	176.18	143.65	39.38	188.87	158.69	36.35	239.51	123.21	-70.59	25.19	97.67	-57.48	29.90	-64.09	-79.14	33.01	-59.41	-83.69	77.38	100.25	-51.73	1208.03	0.00	0.00	0.00	173.14	-97.96	1547.79	167.58	6.68	1543.43	23.64	-115.25	1592.39	11.05	-5.27	1589.04	292.03	-339.27	77.62	891.10	-323.86	74.22	280.94
9.32000	348.57	29.30	172.11	325.72	21.69	175.97	156.94	38.18	184.50	171.29	35.90	235.88	123.13	-70.91	25.23	97.50	-58.50	29.90	-64.20	-79.15	32.95	-59.57	-84.23	77.58	105.39	-52.47	1207.61	0.00	0.00	0.00	175.83	-98.65	1547.61	170.36	6.24	1543.16	26.39	-115.79	1592.33	13.92	-5.75	1588.94	291.02	-339.22	77.25	890.89	-323.90	74.31	281.75
9.33000	363.35	28.53	172.68	339.23	20.67	175.74	170.25	37.39	180.32	182.12	34.40	230.89	122.88	-70.85	25.19	97.53	-58.46	30.27	-64.15	-79.29	32.96	-59.70	-84.56	77.72	106.58	-52.89	1207.58	0.00	0.00	0.00	178.97	-99.10	1547.45	173.09	6.08	1542.90	29.17	-116.46	1592.27	16.74	-6.12	1588.81	292.97	-339.15	77.77	891.07	-323.84	74.48	281.46
9.34000	376.90	27.99	173.02	351.83	20.30	175.22	183.25	36.61	176.24	193.83	33.51	227.00	122.82	-71.15	25.37	97.49	-58.77	30.30	-64.18	-79.34	32.93	-59.91	-84.61	77.72	105.84	-53.76	1207.56	0.00	0.00	0.00	181.87	-99.58	1547.25	175.89	5.55	1542.68	31.98	-116.92	1592.21	19.42	-6.59	1588.70	293.50	-338.89	77.75	891.22	-324.02	74.46	281.15
9.35000	388.96	26.75	173.41	364.34	19.41	175.12	195.91	35.90	172.38	205.41	33.16	223.60	122.65	-71.15	25.37	97.44	-58.96	30.47	-64.26	-79.28	32.81	-59.93	-85.03	77.89	111.64	-54.27	1207.34	0.00	0.00	0.00	184.48	-100.02	1547.12	178.56	4.56	1542.55	34.79	-117.55	1592.13	22.08	-8.21	1588.63	293.72	-338.65	77.81	890.94	-324.02	74.36	281.39
9.36000	401.46	26.03	173.98	378.17	18.29	175.77	208.55	35.35	168.72	216.26	32.24	220.00	122.59	-71.76	25.43	97.33	-59.36	30.44	-64.25	-79.39	32.76	-60.15	-85.18	77.99	115.79	-54.55	1207.00	0.00	0.00	0.00	187.21	-100.50	1546.94	181.33	4.15	1542.36	37.60	-118.02	1592.03	24.85	-8.31	1588.43	293.18	-338.69	77.63	891.14	-323.92	74.49	280.97
9.37000	412.76	25.61	174.19	389.22	17.96	175.44	220.30	34.75	165.23	227.04	31.36	216.68	122.50	-71.61	25.48	97.32	-59.65	30.68	-64.26	-79.67	32.82	-60.30	-85.31	78.11	113.99	-55.04	1206.80	0.00	0.00	0.00	190.03	-100.89	1546.73	184.10	3.91	1542.10	40.50	-118.72	1591.91	27.56	-8.60	1588.31	292.48	-338.98	77.48	891.08	-323.96	74.34	280.59
9.38000	423.79	24.80	174.88	399.54	17.08	175.50	231.72	33.96	161.96	237.27	31.27	213.71	122.38	-71.66	25.59	97.27	-59.90	30.79	-64.25	-80.04	32.90	-60.41	-85.61	78.28	118.27	-55.47	1206.64	0.00	0.00	0.00	192.85	-101.32	1546.48	186.76	3.42	1541.90	43.37	-119.37	1591.77	30.38	-8.83	1588.15	292.82	-338.82	77.48	891.42	-324.00	74.29	282.20
9.39000	434.80	24.15	175.62	410.69	16.89	175.67	242.53	33.13	158.95	247.19	30.21	210.73	122.34	-72.01	25.73	97.10	-60.12	30.72	-64.30	-79.96	32.73	-60.42	-85.95	78.44	118.74	-56.33	1206.43	0.00	0.00	0.00	195.46	-101.77	1546.25	189.41	3.39	1541.64	46.24	-119.93	1591.64	33.30	-9.14	1588.12	293.59	-338.58	77.58	891.00	-323.91	74.19	281.77
9.40000	445.29	24.23	176.44	420.21	15.95	175.67	252.98	32.22	156.07	256.54	29.94	208.13	122.11	-71.74	25.62	97.04	-60.21	30.76	-64.29	-80.22	32.84	-60.48	-86.24	78.64	122.74	-56.50	1206.42	0.00	0.00	0.00	198.09	-102.24	1546.06	192.24	2.83	1541.52	49.14	-120.43	1591.52	36.06	-10.38	1588.09	292.93	-338.81	77.46	891.02	-323.74	74.29	282.18
9.41000	455.61	23.74	176.88	432.15	16.16	175.91	262.74	31.61	153.50	265.47	29.24	205.53	122.03	-72.30	25.43	97.02	-60.42	30.94	-64.35	-80.17	32.81	-60.48	-86.62	78.92	122.49	-56.72	1206.35	0.00	0.00	0.00	201.27	-102.68	1545.83	195.09	2.10	1541.34	52.11	-121.05	1591.43	39.01	-11.03	1588.03	293.82	-338.45	77.61	891.20	-323.61	74.28	282.57
9.42000	464.18	23.22	175.76	439.62	15.69	174.88	272.04	30.93	151.07	273.97	28.97	203.37	121.95	-71.86	25.68	96.88	-60.77	30.91	-64.19	-80.53	32.92	-60.52	-86.51	78.99	127.78	-57.09	1205.95	0.00	0.00	0.00	204.31	-103.06	1545.56	197.86	1.85	1541.11	54.98	-121.48	1591.34	41.74	-11.70	1588.07	293.45	-338.40	77.43	891.21	-323.92	74.19	281.92
9.43000	472.74	23.69	175.56	449.41	15.66	174.51	280.57	31.07	149.11	282.00	29.27	201.47	121.90	-72.69	25.60	96.88	-60.52	31.05	-64.14	-80.62	33.00	-60.56	-86.58	79.20	134.54	-60.46	1204.00	0.00	0.00	0.00	207.20	-103.60	1545.31	200.60	1.25	1540.99	57.89	-122.09	1591.21	44.71	-12.03	1587.96	292.90	-338.48	77.35	891.18	-323.79	74.27	282.80
9.44000	482.98	23.81	175.04	457.74	15.67	173.37	288.84	31.13	147.14	289.80	29.19	199.61	121.84	-72.73	25.62	96.83	-60.88	30.96	-64.20	-80.46	32.99	-60.42	-86.84	79.44	138.90	-61.06	1203.56	0.00	0.00	0.00	209.96	-104.00	1545.15	203.39	0.63	1540.88	60.83	-122.62	1591.09	47.44	-12.64	1587.87	293.21	-338.52	77.39	890.74	-323.79	74.19	281.64
9.45000	489.50	23.36	173.49	466.75	15.64	172.38	296.57	30.72	145.08	297.11	29.34	197.90	121.80	-72.40	25.59	96.77	-60.80	30.96	-64.13	-80.76	33.23	-60.37	-86.79	79.57	141.40	-61.97	1203.47	0.00	0.00	0.00	212.60	-104.50	1544.97	206.28	0.16	1540.75	63.75	-123.17	1590.96	50.36	-13.08	1587.84	293.27	-338.70	77.51	891.12	-323.54	74.34	282.15
9.46000	497.41	23.87	172.66	471.90	15.58	170.64	303.98	30.84	143.41	304.02	29.61	196.37	121.63	-72.38	25.38	96.85	-61.11	31.00	-64.00	-80.85	33.44	-60.28	-86.76	79.74	140.32	-59.05	1205.46	0.00	0.00	0.00	215.46	-104.92	1544.80	209.24	-0.66	1540.66	66.59	-123.58	1590.79	53.33	-12.44	1587.61	292.99	-338.59	77.36	890.87	-323.51	74.32	281.94
9.47000	503.69	23.05	171.39	479.22	15.60	169.98	310.79	31.11	141.78	310.49	30.08	194.99	121.69	-72.54	25.64	96.84	-61.54	30.90	-64.11	-80.37	33.29	-60.30	-86.46	79.78	141.29	-58.78	1205.55	0.00	0.00	0.00	218.67	-105.40	1544.65	212.22	-0.94	1540.53	69.51	-124.04	1590.65	56.25	-13.52	1587.52	294.58	-338.38	77.86	890.99	-323.88	74.26	282.03
9.48000	509.67	23.24	171.27	486.42	15.48	169.87	317.14	31.78	140.38	316.53	30.50	193.49	121.70	-72.70	25.42	96.94	-61.32	31.03	-63.96	-80.77	33.70	-60.12	-86.78	80.14	143.96	-59.44	1205.27	0.00	0.00	0.00	221.52	-105.74	1544.48	215.21	-1.18	1540.37	72.42	-124.35	1590.56	59.18	-14.53	1587.50	294.32	-338.61	77.87	890.97	-323.78	74.34	282.33
9.49000	517.58	22.87	171.72	493.58	15.41	170.19	323.31	32.26	138.99	322.03	30.91	192.13	121.57	-72.48	25.32	96.95	-61.71	30.95	-63.97	-80.34	33.76	-60.06	-86.85	80.44	143.94	-59.86	1205.27	0.00	0.00	0.00	224.24	-106.31	1544.38	218.19	-1.56	1540.30	75.35	-124.57	1590.46	62.31	-14.14	1587.40	293.29	-338.56	77.42	891.24	-323.53	74.56	281.61
9.50000	522.17	22.67	171.49	498.16	15.31	169.66	329.00	32.92	137.67	327.26	31.10	190.80	121.62	-72.59	25.54	97.03	-61.38	31.02	-63.84	-80.45	34.03	-59.83	-87.04	80.83	153.89	-62.25	1203.32	0.00	0.00	0.00	227.14	-106.67	1544.26	221.27	-2.20	1540.24	78.37	-124.98	1590.39	65.34	-14.82	1587.50	294.42	-338.73	77.43	891.20	-323.53	74.33	281.54
9.51000	526.65	23.16	171.23	502.14	15.43	169.05	334.41	33.27	136.39	332.31	32.41	189.80	121.72	-72.69	25.41	97.09	-61.60	30.86	-63.80	-80.54	34.34	-59.58	-87.23	81.22	156.64	-61.93	1202.87	0.00	0.00	0.00	230.10	-106.93	1544.15	224.33	-2.52	1540.16	81.38	-125.28	1590.32	68.58	-14.26	1587.43	294.05	-339.17	77.41	890.92	-323.67	74.20	281.76
9.52000	532.12	22.57	171.04	507.27	15.57	168.63	339.36	33.55	135.05	336.94	32.62	188.53	121.72	-72.74	25.56	97.20	-61.46	30.95	-63.72	-80.56	34.61	-59.39	-87.41	81.67	153.24	-60.23	1204.70	0.00	0.00	0.00	233.16	-107.33	1544.08	227.42	-2.66	1540.10	84.38	-125.39	1590.27	71.48	-15.47	1587.52	293.56	-338.97	77.18	891.42	-323.30	74.36	282.19
9.53000	535.67	23.03	170.14	512.06	15.67	167.92	343.89	34.27	133.87	341.22	33.42	187.37	121.69	-72.51	25.29	97.25	-61.46	30.75	-63.61	-80.68	35.05	-59.21	-87.52	82.12	155.01	-59.93	1204.77	0.00	0.00	0.00	236.45	-107.59	1544.00	230.48	-3.63	1540.08	87.48	-125.57	1590.22	74.53	-15.59	1587.51	292.84	-339.29	76.88	891.54	-323.74	74.45	282.26
9.54000	540.34	23.53	169.14	516.48	15.94	167.02	348.05	34.55	132.62	345.35	33.69	186.02	121.71	-72.70	25.26	97.39	-61.59	30.87	-63.49	-80.71	35.47	-59.04	-87.34	82.49	164.49	-62.38	1202.78	0.00	0.00	0.00	239.03	-107.92	1543.97	233.72	-3.53	1540.04	90.59	-125.75	1590.19	77.80	-15.72	1587.40	292.87	-339.41	76.87	890.36	-323.75	74.07	282.30
9.55000	544.87	23.74	167.50	520.11	16.31	165.11	351.83	34.51	131.16	349.08	33.80	184.64	121.70	-73.17	25.26	97.49	-61.74	30.83	-63.41	-80.60	35.88	-58.79	-87.57	83.11	168.51	-63.07	1202.58	0.00	0.00	0.00	242.45	-108.08	1543.93	236.91	-3.69	1540.05	93.69	-125.79	1590.20	81.20	-15.50	1587.37	293.00	-339.21	77.09	890.94	-323.92	74.19	281.17
9.56000	547.78	23.22	165.21	523.14	16.44	163.22	355.17	35.06	130.00	352.59	34.34	183.49	121.81	-72.83	25.14	97.57	-61.68	30.77	-63.31	-80.79	36.44	-58.47	-87.55	83.63	171.97	-63.64	1202.54	0.00	0.00	0.00	245.80	-108.16	1543.91	240.17	-4.08	1540.10	96.87	-125.84	1590.24	84.42	-15.87	1587.54	293.25	-339.26	77.02	891.09	-323.58	74.31	280.77
9.57000	550.31	23.76	163.06	526.82	16.77	161.40	358.18	35.68	128.89	355.81	34.93	182.25	121.94	-73.00	25.25	97.67	-61.81	30.79	-63.09	-81.12	37.09	-58.21	-87.88	84.32	174.78	-63.18	1202.55	0.00	0.00	0.00	248.93	-108.25	1543.92	243.51	-4.04	1540.09	100.10	-125.88	1590.32	87.68	-15.95	1587.62	292.94	-339.38	76.93	891.37	-323.46	74.51	281.06
9.58000	553.72	24.40	161.24	530.17	16.95	159.58	360.85	36.64	127.81	358.46	34.98	180.86	121.92	-72.66	25.08	97.75	-62.16	30.79	-62.93	-81.37	37.65	-57.91	-88.37	85.07	177.55	-62.49	1202.61	0.00	0.00	0.00	252.11	-108.42	1543.93	246.93	-3.92	1540.12	103.43	-125.92	1590.45	91.08	-14.93	1587.72	292.99	-339.01	77.04	891.36	-323.40	74.48	281.21
9.59000	555.78	24.28	159.56	531.32	16.70	157.92	363.29	36.47	126.11	360.92	35.97	179.75	121.94	-72.95	25.03	97.86	-62.09	30.73	-62.88	-81.40	38.11	-57.63	-88.60	85.79	179.92	-62.21	1202.74	0.00	0.00	0.00	255.65	-108.50	1543.97	250.25	-4.62	1540.23	106.77	-125.82	1590.66	94.58	-15.42	1588.01	292.55	-339.35	76.91	891.10	-323.56	74.35	281.69
9.60000	556.94	23.52	157.99	532.20	16.53	156.27	365.45	37.37	124.74	362.91	36.68	178.43	121.91	-72.98	24.88	97.90	-62.42	30.69	-62.65	-81.89	38.96	-57.28	-89.05	86.61	183.99	-61.88	1202.99	0.00	0.00	0.00	258.55	-108.60	1544.03	253.70	-4.20	1540.36	110.20	-125.81	1590.89	98.03	-15.64	1588.36	293.11	-339.15	77.07	890.83	-323.74	74.13	281.87
9.61000	559.62	23.46	157.51	535.52	16.19	155.70	367.43	37.30	123.11	364.70	36.78	176.91	122.00	-73.21	24.85	98.02	-62.35	30.77	-62.45	-82.44	39.81	-56.91	-89.64	87.59	188.14	-62.25	1203.12	0.00	0.00	0.00	261.94	-108.60	1544.17	257.17	-3.68	1540.47	113.63	-125.64	1591.19	101.55	-15.23	1588.61	293.85	-339.26	77.32	891.13	-323.75	74.39	281.86
9.62000	560.53	22.23	155.92	536.76	15.64	154.52	369.04	38.07	121.70	366.24	37.24	175.46	122.15	-72.87	24.88	98.11	-62.60	30.71	-62.23	-82.69	40.58	-56.63	-89.55	88.33	190.43	-62.38	1203.52	0.00	0.00	0.00	265.65	-108.42	1544.32	260.66	-3.49	1540.64	117.14	-125.62	1591.48	105.15	-15.49	1589.05	293.81	-339.18	77.29	891.14	-323.71	74.33	282.31
9.63000	562.43	22.46	154.89	537.96	15.32	153.05	370.53	38.06	120.16	367.62	37.34	173.86	122.20	-73.57	24.88	98.26	-62.86	30.82	-62.07	-82.93	41.36	-56.24	-90.06	89.42	193.68	-62.03	1203.85	0.00	0.00	0.00	269.28	-108.23	1544.54	264.09	-3.80	1540.92	120.64	-125.44	1591.82	108.77	-15.17	1589.35	292.74	-339.07	76.94	890.87	-323.39	74.33	281.74
9.64000	563.25	21.80	153.16	539.88	15.41	151.40	371.66	38.97	118.91	368.78	37.96	172.56	122.16	-73.63	24.78	98.36	-62.54	30.82	-61.83	-83.40	42.29	-55.85	-90.24	90.29	196.06	-59.60	1206.06	0.00	0.00	0.00	272.82	-108.19	1544.76	267.63	-3.96	1541.18	124.16	-125.16	1592.18	112.43	-14.39	1589.77	293.30	-338.99	77.12	890.95	-323.50	74.35	281.09
9.65000	564.74	22.21	151.45	539.70	14.89	149.30	372.35	38.72	117.25	369.77	38.41	171.23	122.17	-73.28	24.63	98.47	-62.99	30.73	-61.49	-83.83	43.28	-55.47	-90.57	91.33	198.16	-58.82	1207.34	0.00	0.00	0.00	276.50	-107.92	1545.05	271.22	-3.58	1541.52	127.71	-124.93	1592.57	116.01	-15.07	1590.25	292.66	-339.49	77.05	890.46	-323.35	74.20	281.40
9.66000	564.05	21.67	148.90	540.93	14.50	147.30	373.00	39.04	115.89	370.60	39.06	169.92	122.14	-73.36	24.65	98.54	-63.27	30.66	-61.17	-84.17	44.23	-54.84	-91.56	92.67	203.40	-61.28	1205.62	0.00	0.00	0.00	279.97	-107.83	1545.35	274.84	-3.67	1541.92	131.30	-124.65	1592.96	119.70	-14.43	1590.59	293.67	-339.30	77.27	890.35	-323.45	74.18	281.72
9.67000	563.63	20.54	145.11	540.41	14.56	144.33	373.32	39.13	114.43	371.25	38.39	168.21	122.32	-73.37	24.75	98.57	-63.51	30.47	-60.90	-84.25	45.14	-54.35	-91.91	93.76	208.38	-61.27	1205.71	0.00	0.00	0.00	283.28	-107.61	1545.74	278.66	-3.27	1542.33	134.90	-124.25	1593.38	123.46	-14.79	1591.19	293.33	-339.39	77.11	890.27	-323.56	74.05	282.33
9.68000	564.66	20.12	142.65	541.08	14.40	141.62	373.43	39.85	113.22	371.73	39.30	167.05	122.27	-73.19	24.68	98.72	-63.41	30.64	-60.48	-84.96	46.38	-53.85	-91.93	94.63	212.23	-60.40	1205.95	0.00	0.00	0.00	286.58	-107.28	1546.23	282.37	-3.01	1542.76	138.53	-123.86	1593.80	127.21	-14.29	1591.66	292.72	-338.92	77.01	891.04	-323.74	74.31	281.79
9.69000	564.72	19.94	139.62	541.73	13.95	139.09	373.40	39.41	111.37	372.07	39.52	165.50	122.42	-73.63	24.63	98.77	-63.47	30.74	-60.12	-85.17	47.38	-53.25	-92.38	95.80	216.14	-60.03	1206.42	0.00	0.00	0.00	290.61	-106.98	1546.67	286.13	-2.83	1543.25	142.20	-123.39	1594.24	130.96	-13.66	1592.03	292.64	-339.24	76.98	890.73	-323.59	74.26	281.17
9.70000	565.54	19.24	137.45	541.07	13.59	136.58	373.08	40.14	109.98	372.14	40.00	164.00	122.35	-73.69	24.44	98.87	-63.35	30.72	-59.76	-85.40	48.42	-52.61	-93.02	97.03	220.16	-59.28	1206.99	0.00	0.00	0.00	294.77	-106.61	1547.18	290.00	-2.40	1543.82	145.90	-122.94	1594.69	134.72	-13.25	1592.62	293.01	-339.13	77.12	890.66	-323.36	74.33	281.12
9.71000	563.85	18.97	134.58	541.50	12.97	134.55	372.89	40.60	108.26	372.09	40.27	162.32	122.49	-73.76	24.70	98.89	-63.68	30.61	-59.31	-86.15	49.70	-51.88	-93.56	98.33	223.97	-58.72	1207.25	0.00	0.00	0.00	298.61	-106.22	1547.78	293.88	-1.80	1544.35	149.64	-122.34	1595.13	138.61	-13.31	1593.10	292.52	-339.15	76.96	890.53	-323.50	74.22	281.68
9.72000	563.60	18.27	132.43	540.69	12.25	132.27	372.52	41.32	107.06	371.97	40.57	160.59	122.47	-73.62	24.33	98.91	-63.75	30.46	-58.92	-86.16	50.72	-51.19	-93.90	99.47	227.96	-58.64	1207.77	0.00	0.00	0.00	302.03	-105.87	1548.35	297.94	-1.68	1544.89	153.41	-121.76	1595.55	142.45	-12.75	1593.41	292.34	-339.65	76.99	890.47	-323.50	74.19	281.48
9.73000	563.32	17.78	129.95	541.35	11.88	130.30	372.81	40.43	106.23	371.92	40.59	158.99	122.56	-73.74	24.44	98.96	-63.70	30.40	-58.44	-86.36	51.82	-50.47	-94.11	100.63	230.53	-56.01	1210.40	0.00	0.00	0.00	306.09	-105.49	1548.94	301.92	-0.83	1545.42	157.19	-120.93	1595.98	146.29	-12.30	1593.89	292.97	-339.52	77.07	890.80	-323.47	74.26	280.95
9.74000	563.55	17.13	127.75	540.40	11.58	127.91	373.00	41.10	105.78	372.14	40.72	157.35	122.62	-73.86	24.44	99.07	-63.65	30.42	-58.00	-86.69	53.05	-49.66	-94.17	101.72	238.21	-55.29	1211.37	0.00	0.00	0.00	310.55	-104.87	1549.56	306.10	-0.82	1546.14	161.06	-120.10	1596.43	150.55	-10.97	1594.20	292.86	-339.40	76.95	891.24	-323.70	74.34	280.54
9.75000	565.25	16.79	125.61	541.80	11.54	125.81	373.31	41.19	105.47	373.00	40.60	156.04	122.60	-73.51	24.48	99.15	-63.97	30.35	-57.38	-87.25	54.45	-48.81	-94.74	103.05	241.43	-54.96	1211.91	0.00	0.00	0.00	314.49	-104.36	1550.27	310.30	0.05	1546.74	165.05	-119.25	1596.91	154.59	-9.33	1594.46	292.80	-339.43	76.97	891.11	-323.56	74.39	281.80
9.76000	565.24	16.61	122.27	540.80	11.31	122.49	373.77	40.53	105.23	374.37	39.95	155.22	122.75	-73.58	24.30	99.21	-64.14	30.29	-56.90	-87.46	55.71	-47.92	-94.78	104.26	242.28	-54.29	1212.23	0.00	0.00	0.00	318.17	-103.86	1551.05	314.65	0.48	1547.49	169.12	-118.33	1597.44	158.85	-8.28	1594.93	292.40	-339.55	76.86	891.05	-323.87	74.19	281.74
9.77000	566.50	16.11	119.60	542.02	10.80	120.46	374.22	40.09	105.30	375.85	39.78	155.16	122.84	-73.42	24.52	99.28	-63.95	30.13	-56.22	-87.80	57.15	-47.01	-94.68	105.40	249.22	-53.87	1212.68	0.00	0.00	0.00	322.35	-103.30	1551.88	319.19	0.79	1548.26	173.29	-117.46	1598.03	163.28	-7.42	1595.52	292.82	-339.52	76.85	891.36	-323.59	74.39	280.67
9.78000	566.38	16.10	118.62	543.03	10.69	120.08	374.50	40.57	105.71	377.10	39.86	155.41	122.87	-73.19	24.41	99.40	-63.75	30.32	-55.52	-88.20	58.71	-45.82	-95.44	107.10	254.24	-52.63	1213.26	0.00	0.00	0.00	327.17	-102.65	1552.75	323.42	2.75	1549.85	177.57	-116.41	1598.66	167.77	-6.95	1596.11	292.32	-339.62	76.85	891.20	-323.79	74.25	282.20
9.79000	565.92	15.98	118.34	542.91	10.91	119.63	374.62	40.67	105.89	377.54	38.96	155.39	122.97	-73.53	24.40	99.50	-63.69	30.34	-54.77	-88.60	60.25	-44.77	-95.62	108.56	256.61	-52.50	1213.81	0.00	0.00	0.00	331.60	-101.88	1553.75	327.96	3.73	1551.04	181.96	-115.29	1599.33	172.32	-6.41	1596.69	292.40	-339.76	76.91	891.12	-323.62	74.33	282.43
9.80000	567.76	16.13	117.88	543.78	11.08	119.24	374.89	40.31	105.86	377.84	39.34	156.06	123.05	-73.51	24.57	99.58	-63.74	30.14	-54.01	-88.84	61.79	-43.63	-96.14	110.21	263.32	-51.55	1214.61	0.00	0.00	0.00	336.06	-100.97	1554.80	332.39	4.75	1551.83	186.45	-114.14	1599.99	176.98	-4.45	1597.14	292.79	-339.65	77.05	891.32	-323.32	74.54	281.44
9.81000	567.69	16.58	116.90	542.71	10.94	118.45	375.10	40.19	105.82	378.19	39.04	156.14	123.09	-73.47	24.49	99.66	-63.64	30.18	-53.11	-89.09	63.33	-42.35	-96.64	111.98	266.74	-50.56	1214.94	0.00	0.00	0.00	340.79	-100.11	1555.80	337.46	5.72	1552.84	191.06	-113.05	1600.67	181.69	-3.12	1597.79	293.26	-339.33	77.08	891.13	-323.70	74.42	281.28
9.82000	568.74	16.44	116.79	544.86	11.24	118.37	375.26	40.38	105.96	378.75	39.27	156.28	123.16	-73.96	24.39	99.77	-63.92	30.35	-52.09	-89.98	65.24	-41.16	-96.84	113.54	270.39	-49.78	1215.68	0.00	0.00	0.00	345.79	-99.09	1556.83	342.20	6.93	1553.80	195.73	-111.81	1601.40	186.60	-1.90	1598.42	292.93	-339.39	77.09	890.87	-323.89	74.33	281.39
9.83000	566.83	16.41	115.47	544.40	11.13	117.85	375.48	40.07	105.87	379.33	39.39	156.20	123.15	-73.93	24.30	99.79	-64.09	30.12	-50.92	-91.01	67.17	-39.74	-97.10	115.24	276.31	-49.13	1216.20	0.00	0.00	0.00	350.24	-97.96	1557.85	347.33	7.95	1554.63	200.56	-110.50	1602.14	191.51	-0.83	1599.09	292.57	-339.65	76.95	891.15	-323.77	74.30	280.54
9.84000	567.53	16.38	115.18	544.99	11.17	117.64	375.52	40.05	105.82	379.85	39.56	156.02	123.33	-73.78	24.56	99.95	-63.96	30.54	-49.91	-91.23	68.87	-38.14	-97.81	117.16	282.06	-48.16	1216.87	0.00	0.00	0.00	354.95	-96.77	1558.86	352.58	8.75	1555.53	205.46	-109.32	1602.91	196.41	-0.26	1599.77	293.23	-339.73	77.12	890.81	-323.92	74.17	281.16
9.85000	567.55	16.39	114.87	543.92	11.11	117.05	375.54	40.05	105.71	380.03	39.50	155.70	123.31	-73.74	24.26	100.03	-64.25	30.63	-48.66	-91.89	70.90	-36.45	-98.65	119.23	284.00	-47.09	1217.71	0.00	0.00	0.00	359.86	-95.51	1559.82	357.04	10.49	1556.44	210.43	-107.93	1603.77	201.54	1.58	1600.53	293.59	-339.54	77.28	890.95	-323.77	74.35	281.56
9.86000	568.60	16.73	114.76	544.64	11.32	116.93	375.59	40.43	105.70	380.24	39.30	155.27	123.31	-73.84	24.48	100.00	-63.90	30.56	-47.18	-92.29	72.97	-34.60	-98.97	121.18	287.08	-46.02	1218.61	0.00	0.00	0.00	365.14	-94.27	1560.79	363.94	11.54	1557.38	215.46	-106.55	1604.75	206.61	2.57	1601.42	293.37	-339.63	77.11	891.21	-324.09	74.28	280.87
9.87000	568.54	16.45	114.80	544.21	11.45	116.60	375.64	40.14	105.30	380.33	39.75	155.06	123.35	-73.50	24.46	99.98	-64.41	30.86	-45.65	-92.62	75.20	-32.60	-99.28	123.31	296.21	-44.84	1219.78	0.00	0.00	0.00	369.91	-92.99	1561.83	368.26	13.22	1558.33	220.55	-105.22	1605.89	211.78	4.21	1602.41	293.12	-339.75	77.10	890.61	-323.95	74.07	280.95
9.88000	567.74	16.33	114.36	544.91	11.63	116.72	375.62	39.93	105.00	380.31	40.07	154.87	123.37	-73.50	24.33	99.90	-64.21	31.22	-44.00	-92.83	77.51	-30.39	-99.39	125.48	302.43	-43.81	1220.94	0.00	0.00	0.00	375.41	-91.57	1562.95	373.87	14.50	1559.39	225.70	-103.85	1607.12	216.94	5.73	1603.66	292.77	-339.60	76.94	890.75	-323.91	74.20	281.45
9.89000	568.23	16.69	114.27	544.28	11.40	116.47	375.64	40.63	105.04	380.31	40.13	154.65	123.39	-73.75	24.21	99.93	-64.48	31.64	-42.23	-93.04	79.93	-28.01	-99.92	127.95	307.20	-42.87	1222.45	0.00	0.00	0.00	380.26	-90.10	1564.19	377.14	15.79	1560.58	230.84	-102.33	1608.49	222.22	6.73	1605.09	293.15	-339.91	76.94	891.02	-323.95	74.24	281.09
9.90000	568.63	16.66	113.97	545.05	11.41	116.41	375.64	40.46	104.80	380.56	40.67	154.72	123.46	-73.71	24.27	99.90	-64.85	32.24	-40.20	-93.21	82.52	-25.37	-100.18	130.40	310.69	-41.88	1223.98	0.00	0.00	0.00	385.37	-88.60	1565.56	382.99	17.15	1561.95	235.97	-100.55	1610.00	227.42	8.79	1606.44	292.54	-339.91	76.86	891.05	-323.69	74.37	281.36
9.91000	567.67	16.61	113.34	545.18	11.49	116.10	375.79	40.62	104.82	380.82	40.62	154.50	123.57	-73.68	24.45	100.06	-65.49	32.90	-38.15	-93.13	85.13	-22.54	-100.36	132.97	315.54	-40.93	1225.41	0.00	0.00	0.00	390.22	-86.92	1567.03	390.00	18.49	1563.34	241.08	-98.83	1611.64	232.74	10.23	1607.91	292.53	-339.77	76.99	891.32	-323.70	74.33	281.96
9.92000	568.28	16.70	112.93	544.16	11.49	115.33	375.91	40.51	104.77	381.24	40.76	154.49	123.70	-73.45	24.23	100.36	-66.29	33.69	-35.84	-93.28	87.85	-19.61	-100.34	135.46	324.33	-39.91	1227.19	0.00	0.00	0.00	395.33	-85.29	1568.68	393.95	19.88	1564.84	246.19	-97.07	1613.40	237.86	11.91	1609.65	292.36	-339.68	76.93	891.36	-323.92	74.42	281.85
9.93000	567.99	16.58	112.28	544.38	11.53	114.96	376.03	40.52	104.86	381.88	41.06	154.49	123.90	-73.55	24.36	100.62	-66.63	34.18	-33.21	-93.80	90.88	-16.37	-100.86	138.18	325.31	-38.98	1228.96	0.00	0.00	0.00	400.53	-83.56	1570.46	399.57	21.60	1566.45	251.32	-95.46	1615.29	243.15	13.70	1611.37	292.46	-339.61	76.94	891.11	-323.83	74.41	280.95
9.94000	568.06	16.40	112.01	545.85	11.39	114.99	376.24	40.16	104.78	382.52	40.97	154.36	124.02	-73.68	24.28	100.91	-66.89	34.51	-30.45	-94.15	93.73	-12.85	-101.18	140.84	331.12	-37.84	1231.02	0.00	0.00	0.00	406.15	-81.89	1572.41	402.96	23.40	1568.34	256.47	-93.76	1617.34	248.42	15.65	1613.12	292.86	-339.81	77.04	891.09	-323.85	74.38	281.26
9.95000	568.09	16.19	111.68	544.78	11.25	114.29	376.40	40.28	105.00	382.98	40.53	154.30	124.22	-73.57	24.36	101.11	-66.57	34.75	-27.45	-94.95	96.80	-9.20	-101.83	143.50	339.70	-36.37	1233.29	0.00	0.00	0.00	411.24	-80.32	1574.55	407.26	25.04	1570.23	261.60	-92.10	1619.54	253.52	17.42	1615.25	292.74	-339.55	76.96	890.92	-323.95	74.18	281.25
9.96000	569.00	15.86	111.67	544.65	10.96	113.89	376.58	39.91	105.03	383.41	40.61	154.34	124.37	-73.42	24.46	101.31	-66.23	34.57	-24.47	-95.82	99.81	-5.37	-103.08	146.37	342.55	-35.50	1235.68	0.00	0.00	0.00	416.33	-78.52	1576.85	414.41	26.82	1572.33	266.76	-90.34	1621.86	258.83	19.78	1617.25	292.40	-339.67	76.83	890.80	-323.74	74.17	281.65
9.97000	569.30	16.05	111.13	544.54	11.06	113.39	376.63	39.98	105.14	383.78	40.48	154.21	124.54	-74.19	24.40	112.91	-65.08	38.96	-21.44	-96.99	102.84	-1.33	-104.52	149.20	348.24	-34.02	1238.14	0.00	0.00	0.00	421.52	-76.58	1579.25	419.28	28.42	1574.50	271.92	-88.59	1624.27	263.97	21.90	1619.40	292.14	-339.48	76.79	890.84	-323.70	74.33	281.91
9.98000	569.35	15.41	111.07	545.16	10.85	113.32	376.69	40.32	105.36	384.02	39.81	153.95	124.75	-74.05	24.43	111.00	-65.21	38.35	-18.29	-98.60	105.92	2.75	-106.05	152.02	355.86	-32.60	1240.80	0.00	0.00	0.00	426.34	-74.86	1581.71	424.39	30.12	1576.76	277.04	-86.94	1626.72	269.05	23.97	1621.54	292.59	-339.39	76.90	890.99	-323.89	74.32	281.88
9.99000	569.16	15.66	110.57	545.70	10.90	113.26	376.74	40.02	105.29	384.23	39.57	153.91	125.03	-74.57	24.54	108.97	-65.63	38.35	-15.10	-100.31	109.03	6.89	-107.42	154.70	361.19	-31.29	1243.40	0.00	0.00	0.00	431.38	-73.05	1584.26	430.02	31.75	1579.13	282.11	-85.09	1629.18	274.07	25.18	1623.86	292.30	-339.49	76.84	890.72	-324.20	74.09	281.25
10.00000	569.77	15.60	110.45	546.84	10.78	113.28	376.88	39.63	105.31	384.46	39.20	153.74	125.32	-74.36	24.71	108.90	-66.17	39.16	-11.88	-101.80	112.00	11.35	-109.46	157.54	365.42	-29.96	1246.02	0.00	0.00	0.00	436.44	-71.23	1586.87	434.46	33.45	1581.53	287.15	-83.57	1631.61	279.08	26.33	1626.20	293.37	-339.60	77.17	891.22	-323.85	74.38	281.41
10.01000	569.67	15.16	110.33	545.22	10.55	112.66	376.92	39.15	105.25	384.63	38.95	153.75	125.59	-75.14	24.62	108.33	-67.35	40.20	-8.46	-104.08	115.42	15.91	-111.69	160.57	371.32	-28.90	1248.34	0.00	0.00	0.00	441.46	-69.56	1589.48	439.26	35.40	1583.90	292.25	-82.14	1634.02	284.15	29.19	1628.34	292.73	-339.58	76.92	891.25	-323.89	74.37	281.21
10.02000	569.24	15.13	109.95	545.75	10.61	112.55	377.04	39.55	105.36	384.81	38.85	153.69	126.05	-75.78	24.58	111.44	-67.83	41.74	-5.06	-105.97	118.67	20.59	-113.71	163.53	377.30	-27.25	1250.91	0.00	0.00	0.00	446.40	-67.89	1592.10	445.86	37.12	1586.43	297.28	-80.65	1636.45	289.01	30.78	1630.59	291.97	-339.50	76.61	890.85	-324.20	74.23	281.59
10.03000	569.25	14.94	109.72	545.78	10.45	112.50	377.06	39.76	105.47	384.79	39.10	153.71	126.63	-75.98	24.57	113.29	-69.10	42.75	-1.52	-108.04	122.13	25.21	-115.47	166.41	380.76	-26.18	1253.43	0.00	0.00	0.00	451.41	-66.12	1594.68	451.03	38.57	1588.92	302.31	-79.21	1638.87	293.85	31.88	1633.01	291.46	-339.56	76.41	891.14	-324.15	74.29	281.31
10.04000	570.42	14.99	109.93	544.93	9.94	112.21	377.16	39.54	105.41	384.83	38.76	153.51	127.41	-76.96	24.35	116.17	-72.11	44.14	2.04	-109.89	125.57	30.01	-117.15	169.34	387.92	-24.53	1256.02	0.00	0.00	0.00	456.48	-64.59	1597.20	454.78	40.26	1591.30	307.32	-77.72	1641.25	298.58	33.64	1635.33	292.52	-339.36	76.68	891.30	-323.61	74.53	281.20
10.05000	570.49	14.70	109.87	546.13	10.44	112.22	377.18	39.91	105.59	384.89	38.90	153.43	128.27	-77.16	24.22	119.83	-72.78	45.37	5.67	-111.60	129.12	34.91	-119.02	172.53	393.95	-23.29	1258.41	0.00	0.00	0.00	461.19	-63.15	1599.69	461.52	41.75	1593.77	312.26	-76.48	1643.62	303.50	35.07	1637.64	292.94	-339.29	76.82	891.10	-323.64	74.36	281.31
10.06000	569.81	14.57	109.57	545.86	10.29	112.10	377.22	39.30	105.39	384.92	38.95	153.43	129.37	-77.71	23.97	122.76	-74.31	46.70	9.38	-112.96	132.59	39.73	-120.86	175.73	399.38	-21.87	1260.78	0.00	0.00	0.00	466.01	-61.63	1602.09	466.38	43.13	1596.21	317.11	-75.25	1645.92	308.34	35.93	1639.97	293.37	-339.66	76.85	891.13	-323.93	74.33	281.18
10.07000	569.85	14.82	109.24	546.09	10.03	112.23	377.21	38.97	105.30	385.01	38.88	153.29	130.55	-78.12	23.85	124.71	-74.91	47.46	13.18	-114.67	136.34	44.40	-121.77	178.71	403.62	-20.73	1263.04	0.00	0.00	0.00	470.87	-60.13	1604.41	471.15	44.48	1598.47	321.89	-73.98	1648.17	313.09	37.29	1642.23	293.02	-339.39	76.90	890.96	-323.91	74.29	281.48
10.08000	570.16	14.59	109.24	545.22	9.97	111.91	377.27	38.94	105.31	385.01	38.68	153.15	131.81	-79.07	23.57	117.55	-80.17	46.43	16.96	-115.68	139.88	49.06	-123.02	181.94	407.78	-19.69	1265.14	0.00	0.00	0.00	475.32	-58.69	1606.65	475.24	45.83	1600.60	326.54	-72.36	1650.38	317.78	38.70	1644.45	292.69	-339.20	76.76	890.74	-324.37	74.06	282.55
10.09000	569.57	14.76	108.98	546.31	10.32	111.97	377.38	39.55	105.53	385.00	39.27	153.31	133.37	-79.17	23.57	119.00	-80.35	46.31	20.55	-116.41	143.40	53.45	-124.01	185.13	410.83	-18.77	1267.16	0.00	0.00	0.00	479.92	-57.41	1608.75	480.53	47.20	1602.70	331.11	-71.16	1652.46	322.44	40.32	1646.42	292.58	-338.99	76.85	890.86	-324.18	74.18	281.29
10.10000	569.77	15.08	108.71	546.51	10.48	111.79	377.38	39.20	105.44	384.99	38.37	152.80	135.14	-79.95	23.57	119.49	-75.63	44.46	24.07	-117.20	146.85	57.61	-124.93	188.35	416.22	-17.57	1269.11	0.00	0.00	0.00	484.35	-56.14	1610.75	486.20	48.72	1604.62	335.60	-69.88	1654.46	327.16	41.50	1648.46	293.70	-338.87	77.12	890.92	-323.86	74.32	281.37
10.11000	570.82	14.61	109.32	546.49	10.53	111.87	377.38	38.95	105.36	384.92	38.53	152.76	137.20	-80.92	23.65	124.30	-75.58	45.61	27.54	-117.68	150.12	61.93	-126.06	191.84	419.55	-16.40	1271.21	0.00	0.00	0.00	489.15	-54.89	1612.67	489.87	49.67	1606.53	339.97	-68.47	1656.37	331.65	42.62	1650.32	293.15	-339.48	76.80	890.88	-323.65	74.33	282.19
10.12000	569.49	14.92	108.65	546.28	10.45	111.88	377.44	39.40	105.59	384.90	38.16	152.50	139.54	-82.21	23.70	127.92	-76.39	46.33	30.88	-117.81	153.39	66.08	-126.87	195.34	428.53	-14.99	1273.13	0.00	0.00	0.00	493.32	-53.69	1614.42	493.76	51.21	1608.28	344.22	-66.81	1658.20	336.02	44.08	1652.04	292.44	-339.64	76.59	891.11	-323.53	74.49	281.98
10.13000	569.20	14.68	108.50	546.29	10.19	111.90	377.44	38.95	105.54	384.94	38.39	152.57	142.16	-83.70	24.19	131.72	-77.55	47.33	34.17	-117.69	156.88	69.99	-127.31	198.99	428.19	-13.96	1274.61	0.00	0.00	0.00	497.16	-52.30	1616.08	497.71	52.56	1609.77	348.33	-65.52	1659.85	340.25	45.86	1653.53	292.62	-339.39	76.67	890.85	-323.77	74.30	281.57
10.14000	570.80	14.70	108.87	545.41	9.73	111.64	377.49	38.53	105.56	384.89	38.11	152.44	145.08	-85.58	24.57	134.98	-79.45	48.57	37.28	-117.06	160.43	73.87	-127.53	202.70	431.79	-13.17	1276.34	0.00	0.00	0.00	501.26	-51.16	1617.54	501.42	53.50	1611.17	352.32	-64.14	1661.33	344.44	46.88	1654.96	292.71	-339.32	76.57	890.82	-323.84	74.30	282.10
10.15000	569.85	14.47	108.61	545.55	9.63	111.68	377.57	38.49	105.69	384.90	38.02	152.42	148.45	-87.47	24.91	138.84	-81.26	50.35	40.29	-116.09	164.46	77.89	-127.67	206.64	435.28	-12.65	1277.91	0.00	0.00	0.00	504.98	-49.89	1618.91	505.33	54.58	1612.42	356.18	-62.94	1662.65	348.49	48.31	1656.13	292.29	-339.39	76.56	890.60	-323.61	74.41	281.50
10.16000	570.15	14.26	108.70	546.41	9.66	111.90	377.62	37.86	105.66	385.04	37.40	152.29	150.74	-90.48	25.25	141.82	-83.09	52.00	43.21	-114.25	168.84	81.96	-127.65	210.75	439.43	-11.39	1278.89	0.00	0.00	0.00	508.83	-48.76	1620.07	508.77	55.75	1613.48	359.91	-61.51	1663.84	352.31	49.76	1657.12	292.24	-339.36	76.62	890.64	-323.91	74.28	281.84
10.17000	571.32	14.45	108.80	547.43	9.55	112.17	377.68	37.98	105.89	385.05	37.25	152.37	151.79	-92.62	27.09	142.51	-84.96	54.00	46.28	-112.08	173.62	86.12	-127.11	215.08	444.38	-10.60	1279.78	0.00	0.00	0.00	512.34	-47.59	1621.16	511.70	56.72	1614.51	363.56	-60.30	1664.87	355.96	50.69	1657.98	292.67	-339.12	76.59	891.07	-323.57	74.54	280.98
10.18000	570.03	14.18	108.38	546.43	9.27	112.01	377.68	37.43	105.89	385.13	36.62	152.20	152.65	-94.61	30.12	144.56	-86.47	57.31	49.42	-109.80	178.84	90.21	-126.28	219.78	448.30	-9.53	1280.66	0.00	0.00	0.00	515.85	-46.50	1622.08	516.40	57.93	1615.04	367.06	-59.03	1665.79	359.65	51.71	1658.72	292.92	-339.08	76.66	890.72	-323.74	74.26	281.16
10.19000	569.67	14.01	108.29	546.74	8.99	112.03	377.72	37.69	106.20	385.14	36.31	152.16	153.67	-96.44	34.11	146.29	-88.16	61.47	52.58	-107.83	184.62	94.04	-124.89	224.89	451.01	-8.80	1281.08	0.00	0.00	0.00	519.60	-45.51	1622.83	521.11	58.85	1615.60	370.52	-58.01	1666.56	363.17	52.95	1659.32	292.70	-339.12	76.60	890.28	-323.92	74.16	281.85
10.20000	570.91	13.88	108.65	546.63	8.66	112.16	377.65	37.25	106.19	385.31	35.45	151.81	154.77	-98.16	38.47	147.06	-89.38	65.67	55.99	-106.22	190.90	97.87	-122.97	230.34	453.17	-8.06	1281.79	0.00	0.00	0.00	522.87	-44.46	1623.46	523.24	59.96	1616.17	373.92	-57.21	1667.17	366.42	53.89	1659.81	292.76	-339.23	76.53	890.73	-323.63	74.37	281.08
10.21000	569.92	13.58	108.35	546.77	8.80	111.99	377.64	37.59	106.40	385.43	34.70	151.61	155.84	-100.19	43.12	148.28	-90.96	70.61	59.56	-104.75	197.66	101.84	-120.94	236.27	458.19	-7.25	1282.19	0.00	0.00	0.00	525.87	-43.66	1624.00	526.30	59.38	1615.70	377.22	-56.31	1667.70	369.63	54.54	1660.25	293.51	-339.56	76.58	890.70	-323.63	74.42	280.81
10.22000	570.41	13.08	108.53	546.82	7.97	112.22	377.72	36.89	106.30	385.56	35.35	151.85	156.43	-100.88	49.30	149.81	-92.44	75.70	63.31	-102.87	204.61	106.02	-118.39	242.35	457.72	-6.51	1282.23	0.00	0.00	0.00	529.59	-42.80	1624.31	529.47	59.60	1615.82	380.46	-55.65	1668.07	372.67	54.79	1660.60	293.35	-339.39	76.55	890.67	-323.87	74.34	281.49
10.23000	570.78	13.19	108.56	547.20	7.56	112.46	377.68	36.86	106.40	385.71	34.49	151.56	157.80	-103.22	55.22	151.10	-94.49	81.36	67.14	-101.19	211.85	110.34	-116.65	249.12	463.60	-5.77	1282.46	0.00	0.00	0.00	532.23	-41.97	1624.65	532.31	60.47	1616.00	383.58	-55.11	1668.34	375.66	55.63	1660.73	292.21	-339.34	76.20	890.26	-323.51	74.23	281.46
10.24000	570.55	12.75	108.58	546.19	7.21	112.22	377.75	36.64	106.41	385.91	34.28	151.53	159.30	-105.96	61.35	153.38	-96.69	87.48	71.06	-99.12	219.12	114.61	-113.98	255.72	465.93	-5.09	1282.44	0.00	0.00	0.00	535.55	-41.38	1624.70	535.19	60.75	1616.21	386.59	-54.88	1668.51	378.60	55.99	1660.98	292.67	-339.11	76.26	890.55	-323.47	74.31	281.07
10.25000	569.91	12.76	108.40	547.20	7.42	112.42	377.77	37.01	106.64	386.01	34.48	151.60	161.86	-109.16	68.35	154.83	-98.54	93.25	75.05	-96.84	226.39	118.91	-111.23	262.42	467.25	-4.72	1282.54	0.00	0.00	0.00	538.78	-40.70	1624.73	537.80	61.43	1616.28	389.59	-54.55	1668.65	381.26	55.96	1661.14	293.32	-339.22	76.42	890.66	-323.84	74.32	280.47
10.26000	570.68	12.45	108.62	546.54	7.03	112.36	377.72	37.11	106.72	386.20	34.40	151.62	164.89	-112.77	75.41	158.21	-100.72	99.76	79.23	-94.83	233.69	123.32	-108.66	269.23	468.85	-3.90	1282.40	0.00	0.00	0.00	541.34	-40.22	1624.70	540.35	62.85	1616.07	392.54	-54.44	1668.74	384.01	56.09	1661.26	293.21	-338.96	76.57	891.52	-323.70	74.54	280.45
10.27000	569.87	12.29	108.52	546.44	6.69	112.27	377.74	37.30	106.78	386.37	33.66	151.39	168.16	-116.19	82.77	160.68	-103.10	106.28	83.53	-92.80	240.77	127.78	-105.64	275.91	472.58	-3.41	1282.36	0.00	0.00	0.00	544.51	-39.66	1624.59	542.93	63.04	1616.14	395.41	-54.33	1668.82	386.62	56.15	1661.51	291.89	-339.43	75.97	891.31	-323.75	74.48	281.10
10.28000	569.69	12.31	108.29	546.25	6.66	112.22	377.80	36.87	106.64	386.50	33.25	151.25	172.02	-119.81	89.96	164.59	-105.26	112.98	88.06	-91.18	247.66	132.47	-103.16	282.51	473.87	-2.92	1282.39	0.00	0.00	0.00	547.37	-39.21	1624.44	545.31	63.18	1616.09	398.27	-54.35	1668.90	389.05	56.17	1661.62	292.31	-339.28	76.06	890.92	-323.65	74.47	281.29
10.29000	569.91	12.10	108.47	546.51	6.45	112.48	377.73	37.30	106.81	386.64	33.71	151.48	177.15	-123.01	97.69	170.00	-106.91	119.80	92.70	-89.20	253.97	137.22	-100.55	288.81	474.81	-2.55	1282.44	0.00	0.00	0.00	549.68	-38.99	1624.29	547.65	63.53	1615.99	401.02	-54.60	1668.97	391.46	56.91	1661.84	293.04	-339.23	76.23	890.95	-323.83	74.45	281.14
10.30000	569.80	12.23	108.41	546.63	6.62	112.32	377.73	37.15	106.87	386.70	33.12	151.28	184.05	-125.52	105.10	175.40	-108.93	126.66	97.57	-87.74	259.86	142.21	-98.15	294.70	478.82	-1.76	1282.46	0.00	0.00	0.00	552.11	-38.75	1624.13	549.88	63.89	1615.91	403.70	-54.79	1669.05	393.85	56.35	1662.05	291.69	-339.42	75.91	891.03	-323.84	74.53	281.31
10.31000	570.30	12.29	108.41	546.12	6.27	112.26	377.81	36.90	106.79	386.79	32.63	151.15	191.92	-127.63	112.18	183.22	-110.17	133.57	102.91	-86.59	265.12	147.48	-95.59	299.85	478.15	-1.51	1282.65	0.00	0.00	0.00	554.77	-38.52	1623.96	552.13	64.06	1616.01	406.32	-55.05	1669.16	396.20	55.32	1662.38	292.19	-339.00	76.03	891.16	-323.73	74.43	280.98
10.32000	569.89	11.98	108.40	546.80	5.97	112.52	377.79	37.13	106.86	386.86	33.37	151.23	200.14	-129.08	118.81	190.20	-110.65	139.50	108.69	-86.10	269.84	153.09	-93.97	304.52	482.43	-1.14	1282.63	0.00	0.00	0.00	557.15	-38.40	1623.88	554.25	64.19	1616.02	408.86	-55.40	1669.25	398.43	55.47	1662.64	292.77	-339.24	76.16	891.30	-323.95	74.40	281.09
10.33000	570.39	11.99	108.58	546.82	6.06	112.57	377.82	37.16	106.81	386.85	33.09	151.02	209.13	-129.12	124.35	198.46	-110.25	144.89	114.77	-85.92	273.78	159.05	-92.90	308.52	484.97	-0.92	1282.76	0.00	0.00	0.00	559.44	-38.42	1623.84	556.37	63.89	1616.17	411.30	-55.68	1669.37	400.59	55.47	1662.90	292.38	-339.03	76.14	891.28	-323.61	74.54	281.04
10.34000	570.49	11.78	108.71	547.18	6.46	112.46	377.81	37.18	106.70	386.92	33.66	151.13	219.07	-128.18	129.26	206.79	-107.94	149.83	121.34	-86.01	276.75	165.32	-92.05	311.53	486.23	-0.43	1283.25	0.00	0.00	0.00	561.72	-38.51	1623.84	558.45	63.74	1616.38	413.66	-56.11	1669.49	402.72	54.54	1663.38	291.46	-339.37	75.74	890.83	-323.51	74.36	280.61
10.35000	570.57	12.00	108.73	546.62	5.93	112.45	377.76	37.16	106.64	386.81	33.87	151.10	229.97	-127.48	133.28	216.86	-106.69	153.84	128.26	-86.40	278.86	171.52	-91.32	313.68	490.67	0.10	1283.52	0.00	0.00	0.00	564.43	-38.54	1623.86	560.48	63.82	1616.62	415.99	-56.53	1669.63	404.92	54.43	1663.67	291.62	-339.33	75.80	891.07	-323.53	74.49	280.84
10.36000	569.50	11.94	108.29	546.31	6.58	112.11	377.71	37.03	106.40	386.72	34.02	151.00	241.27	-125.73	136.59	226.49	-105.57	156.81	135.47	-87.29	279.96	177.99	-91.37	315.11	488.84	0.40	1283.62	0.00	0.00	0.00	566.28	-38.76	1623.95	562.49	63.65	1616.93	418.21	-56.86	1669.79	406.87	54.26	1663.93	291.47	-339.29	75.77	890.68	-323.78	74.34	280.06
10.37000	570.33	12.07	108.61	546.13	6.22	112.17	377.69	37.43	106.50	386.63	34.07	150.88	254.06	-123.75	139.39	236.92	-104.39	159.30	142.77	-88.20	279.88	184.63	-91.48	315.57	493.43	0.30	1283.88	0.00	0.00	0.00	568.34	-39.00	1624.09	564.60	63.45	1617.22	420.40	-57.34	1669.92	408.95	53.36	1664.33	292.03	-339.27	75.97	890.78	-323.42	74.41	279.75
10.38000	569.80	12.42	108.20	546.20	6.75	112.10	377.63	37.87	106.53	386.51	34.95	151.05	266.61	-122.10	141.23	249.14	-102.70	161.18	150.25	-88.85	278.43	191.59	-91.80	315.02	495.00	0.66	1284.10	0.00	0.00	0.00	570.62	-39.22	1624.22	566.63	63.01	1617.45	422.51	-57.80	1670.06	410.96	52.96	1664.64	292.52	-338.98	76.11	890.97	-323.77	74.33	280.85
10.39000	569.91	12.57	108.22	546.22	6.86	111.88	377.53	37.66	106.46	386.29	34.54	150.84	280.13	-120.14	142.34	260.61	-101.24	161.90	158.23	-90.19	276.20	198.95	-92.56	313.53	495.27	1.07	1284.28	0.00	0.00	0.00	572.55	-39.44	1624.38	568.58	63.29	1617.74	424.57	-58.14	1670.24	412.94	52.93	1664.96	292.78	-339.22	75.97	890.99	-323.77	74.37	281.27
10.40000	569.48	12.57	108.07	546.14	7.10	111.75	377.50	37.53	106.34	386.16	34.85	150.77	294.18	-117.75	142.73	272.65	-99.65	161.89	166.47	-91.51	272.88	206.57	-93.42	310.97	496.64	1.02	1284.51	0.00	0.00	0.00	574.77	-39.71	1624.50	570.59	62.91	1618.07	426.64	-58.20	1670.41	415.04	52.18	1665.38	292.57	-338.92	76.30	891.20	-323.69	74.49	281.55
10.41000	569.89	12.84	107.97	545.94	7.12	111.74	377.31	37.53	106.23	385.93	35.81	150.95	307.34	-115.65	142.19	285.06	-98.31	161.29	175.03	-92.77	268.48	214.39	-93.94	307.44	500.30	1.04	1284.78	0.00	0.00	0.00	576.75	-40.11	1624.63	572.68	62.42	1618.34	428.65	-58.53	1670.58	417.05	52.47	1665.62	291.78	-338.89	76.23	891.25	-323.89	74.38	281.43
10.42000	570.04	12.96	108.05	547.55	7.32	112.08	377.20	37.64	106.31	385.70	35.61	150.77	320.27	-114.27	141.47	301.90	-96.54	161.08	183.98	-94.69	263.41	222.45	-95.05	303.41	503.85	1.01	1284.93	0.00	0.00	0.00	578.72	-40.45	1624.71	574.68	62.09	1618.54	430.62	-58.79	1670.74	419.11	51.98	1665.94	292.40	-338.66	76.37	891.16	-323.91	74.33	282.05
10.43000	569.15	13.32	107.54	546.49	7.61	111.61	377.09	37.33	106.12	385.37	35.98	150.69	335.81	-111.88	140.85	315.51	-95.86	159.33	193.45	-96.23	257.48	230.78	-96.30	298.66	503.50	1.46	1285.27	0.00	0.00	0.00	580.26	-40.63	1624.82	576.64	62.12	1618.74	432.61	-58.92	1670.92	421.19	52.37	1666.21	292.78	-338.95	76.54	890.67	-323.58	74.27	282.89
10.44000	570.74	13.50	107.93	546.14	7.94	111.34	377.02	37.52	106.04	384.91	36.46	150.71	348.74	-110.20	139.26	328.81	-95.34	156.99	203.45	-97.87	250.94	239.47	-97.89	293.46	506.13	1.43	1285.45	0.00	0.00	0.00	582.26	-41.04	1624.87	578.63	61.51	1618.91	434.57	-59.07	1671.09	423.27	51.83	1666.49	292.96	-338.74	76.49	890.74	-323.61	74.34	282.03
10.45000	569.52	13.55	107.54	545.79	8.43	110.95	377.03	37.55	105.96	384.64	37.56	151.02	364.91	-107.10	138.94	343.46	-94.34	154.95	213.87	-99.49	243.93	248.39	-99.12	287.52	509.76	1.75	1285.72	0.00	0.00	0.00	584.19	-41.32	1624.90	580.73	61.45	1619.07	436.53	-59.08	1671.25	425.18	51.93	1666.82	292.88	-338.84	76.55	891.07	-323.85	74.46	283.04
10.46000	569.72	13.81	107.49	545.79	8.89	110.79	376.90	38.26	106.11	384.34	37.40	150.80	377.57	-105.95	136.81	356.89	-92.10	153.52	224.72	-101.12	236.56	257.60	-100.66	281.32	510.95	1.85	1285.86	0.00	0.00	0.00	586.21	-41.62	1624.87	582.73	61.25	1619.13	438.43	-59.16	1671.41	427.29	51.80	1667.13	293.15	-339.09	76.73	890.92	-323.88	74.28	281.35
10.47000	569.03	13.83	107.31	545.25	9.16	110.54	376.80	38.39	106.04	383.92	38.55	150.98	392.30	-104.98	135.05	371.64	-91.15	151.18	235.94	-103.24	228.99	267.03	-102.35	274.78	512.92	2.13	1285.98	0.00	0.00	0.00	587.92	-41.75	1624.87	584.74	60.56	1619.35	440.29	-59.29	1671.50	429.25	51.81	1667.35	291.90	-339.26	76.56	890.83	-323.55	74.33	281.55
10.48000	568.85	14.15	107.21	545.59	9.28	110.67	376.75	37.96	105.71	383.59	39.10	150.98	406.94	-103.91	133.19	387.10	-90.41	148.81	247.33	-105.16	221.19	276.78	-103.56	267.81	512.57	2.17	1286.24	0.00	0.00	0.00	589.52	-42.00	1624.85	586.68	60.55	1619.37	442.20	-59.29	1671.59	431.27	51.78	1667.50	291.51	-339.27	76.49	890.86	-323.59	74.38	282.96
10.49000	571.13	14.14	108.05	545.29	9.63	110.48	376.72	38.20	105.63	383.40	38.87	150.69	422.28	-103.10	131.41	401.32	-89.55	146.21	258.96	-106.27	212.81	286.74	-105.20	260.84	515.06	2.65	1286.37	0.00	0.00	0.00	591.70	-42.26	1624.81	588.71	60.48	1619.30	444.07	-59.16	1671.66	433.27	52.05	1667.63	291.76	-339.07	76.41	890.93	-323.51	74.52	282.06
10.50000	568.57	14.40	107.27	545.12	9.82	110.29	376.73	38.75	105.78	383.12	39.29	150.66	436.33	-102.41	129.78	414.44	-88.98	143.37	270.80	-107.28	204.30	296.95	-106.83	253.82	515.35	2.85	1286.47	0.00	0.00	0.00	593.38	-42.43	1624.77	590.65	60.17	1619.45	445.93	-59.33	1671.66	435.37	51.89	1667.76	292.39	-339.17	76.71	890.93	-323.52	74.55	282.16
10.51000	570.11	14.32	107.82	545.68	9.90	110.37	376.84	38.85	105.67	382.98	39.47	150.50	452.65	-102.60	126.92	428.78	-88.51	140.77	282.79	-108.09	195.91	307.39	-108.42	246.92	517.73	3.20	1286.38	0.00	0.00	0.00	595.21	-42.55	1624.73	592.74	60.30	1619.49	447.81	-59.08	1671.72	437.31	51.97	1667.93	292.92	-339.21	76.91	890.75	-323.76	74.48	281.73
10.52000	569.56	14.40	107.74	546.29	9.96	110.62	376.88	38.07	105.26	382.86	40.00	150.61	467.48	-101.73	125.24	445.53	-90.45	137.00	295.08	-109.63	188.15	318.03	-109.72	240.08	522.62	3.44	1286.33	0.00	0.00	0.00	597.22	-42.61	1624.67	594.77	60.16	1619.49	449.71	-58.99	1671.71	439.31	52.12	1667.95	292.14	-339.24	76.83	891.21	-323.98	74.49	281.51
10.53000	568.67	14.01	107.82	544.42	9.99	110.26	376.94	38.60	105.47	382.72	40.09	150.55	480.62	-100.78	123.83	459.14	-90.26	134.73	307.46	-110.97	180.83	328.78	-111.31	233.64	522.49	3.61	1285.88	0.00	0.00	0.00	598.79	-42.64	1624.60	596.86	59.89	1619.49	451.60	-58.89	1671.70	441.25	52.35	1668.00	292.48	-339.04	76.75	890.75	-324.10	74.17	280.91
10.54000	568.03	14.11	107.65	546.22	10.16	110.68	376.83	38.84	105.48	382.61	39.92	150.46	494.16	-100.06	122.65	472.65	-90.20	132.76	320.03	-112.18	173.86	339.55	-112.34	227.30	523.80	4.02	1285.85	0.00	0.00	0.00	601.20	-42.62	1624.46	598.76	60.32	1619.37	453.49	-58.77	1671.68	443.34	52.61	1667.99	292.82	-338.74	76.63	891.07	-323.65	74.42	281.16
10.55000	568.65	14.01	107.97	544.98	9.72	110.47	376.90	38.56	105.37	382.56	40.76	150.72	508.73	-98.96	122.18	486.76	-89.70	131.42	332.60	-113.87	167.54	350.26	-112.55	220.81	523.67	4.10	1285.99	0.00	0.00	0.00	602.91	-42.53	1624.40	600.73	60.02	1619.29	455.44	-58.69	1671.67	445.39	52.10	1668.01	292.42	-338.93	76.75	890.84	-323.95	74.28	281.79
10.56000	568.87	13.78	108.19	545.63	9.60	110.66	376.83	38.89	105.42	382.46	40.16	150.39	523.09	-98.59	121.88	500.84	-88.96	130.39	345.02	-114.50	161.31	360.85	-112.07	214.20	525.62	4.21	1285.85	0.00	0.00	0.00	604.85	-42.54	1624.28	602.75	60.07	1619.26	457.43	-58.45	1671.69	447.35	52.11	1668.09	292.57	-339.23	76.52	891.15	-323.91	74.45	281.10
10.57000	569.05	13.99	108.30	545.90	10.16	110.69	376.77	38.53	105.26	382.35	40.22	150.39	536.27	-97.94	121.41	514.00	-88.79	129.15	357.33	-115.35	155.63	371.30	-111.51	207.99	529.17	4.69	1285.60	0.00	0.00	0.00	606.53	-42.38	1624.27	604.71	60.93	1619.07	459.41	-58.31	1671.70	449.43	52.25	1668.20	292.20	-339.29	76.59	891.08	-323.78	74.43	281.21
10.58000	568.53	13.73	108.39	545.83	9.46	110.94	376.76	38.49	105.20	382.29	40.35	150.49	549.23	-96.99	121.40	525.21	-88.01	127.89	369.23	-116.01	150.22	381.60	-111.21	202.37	529.28	5.01	1285.44	0.00	0.00	0.00	608.93	-42.27	1624.15	606.74	61.06	1619.05	461.44	-58.36	1671.71	451.55	52.93	1668.11	291.84	-339.34	76.50	890.58	-323.64	74.30	281.64
10.59000	569.77	13.89	107.47	546.30	10.00	110.96	376.71	38.94	105.32	382.22	40.74	150.53	561.16	-96.40	121.07	538.31	-87.60	127.17	380.79	-116.15	145.16	391.74	-111.13	197.28	533.65	5.08	1285.62	0.00	0.00	0.00	610.71	-42.19	1624.07	608.76	60.95	1619.04	463.49	-58.24	1671.72	453.51	52.74	1668.11	292.32	-339.40	76.59	890.82	-323.90	74.28	281.41
10.60000	568.90	13.08	109.17	545.51	10.14	110.84	376.63	38.86	105.15	382.07	40.79	150.55	572.07	-95.87	120.36	549.14	-87.23	125.91	392.04	-115.96	140.46	401.63	-111.43	192.94	532.69	5.57	1285.56	0.00	0.00	0.00	612.84	-42.02	1623.93	610.77	60.80	1618.93	465.52	-58.09	1671.74	455.50	52.61	1668.17	291.85	-339.65	76.49	890.64	-324.03	74.25	282.06
10.61000	567.97	13.85	108.69	545.80	10.73	113.07	376.68	38.77	104.98	381.97	40.80	150.39	583.65	-95.63	119.76	560.65	-86.23	125.13	402.81	-115.83	136.27	411.22	-111.28	188.86	534.03	5.54	1285.29	0.00	0.00	0.00	614.73	-41.86	1623.86	612.85	60.82	1618.84	467.58	-58.03	1671.77	457.43	53.27	1668.17	290.88	-339.56	76.34	890.68	-323.99	74.31	281.03
10.62000	568.56	13.43	109.34	543.01	10.71	112.68	376.54	39.30	105.09	381.77	41.46	150.69	594.19	-95.14	119.33	570.20	-85.65	124.15	413.15	-115.49	132.42	420.54	-111.28	185.33	536.85	5.81	1285.16	0.00	0.00	0.00	616.58	-41.79	1623.72	614.92	61.37	1618.69	469.68	-58.01	1671.82	459.53	53.14	1668.28	291.32	-339.75	76.36	890.34	-324.19	74.24	280.57
10.63000	570.12	12.35	115.37	544.77	10.54	113.28	376.55	39.17	104.98	381.67	41.31	150.56	604.66	-95.23	119.41	581.08	-84.94	124.21	423.15	-115.28	129.07	429.39	-111.08	182.09	539.51	5.70	1285.23	0.00	0.00	0.00	618.71	-41.59	1623.61	616.87	61.53	1618.58	471.75	-57.93	1671.88	461.69	52.93	1668.46	292.31	-339.63	76.72	891.02	-324.22	74.28	281.43
10.64000	570.04	12.16	115.24	543.47	10.53	113.48	376.62	39.07	104.93	381.50	41.75	150.67	614.84	-94.50	120.23	590.54	-84.53	124.53	432.76	-114.67	126.00	437.86	-111.05	179.33	539.24	5.81	1285.47	0.00	0.00	0.00	621.13	-41.38	1623.52	618.75	61.87	1618.53	473.85	-57.86	1671.94	463.75	52.82	1668.48	292.21	-339.26	76.56	891.11	-324.02	74.50	281.20
10.65000	570.36	12.15	115.66	541.50	9.71	113.20	376.50	39.10	104.87	381.45	41.67	150.58	624.46	-94.03	121.65	599.46	-83.62	125.21	441.84	-114.29	123.38	445.89	-110.79	176.88	542.59	5.92	1285.34	0.00	0.00	0.00	623.09	-41.30	1623.40	620.85	61.49	1618.47	475.93	-57.78	1672.02	465.86	52.46	1668.63	292.16	-339.19	76.52	890.98	-323.93	74.51	281.49
10.66000	572.61	12.24	116.89	546.11	10.47	114.76	376.50	39.34	104.88	381.35	41.91	150.75	633.53	-93.32	122.98	608.21	-83.53	125.84	450.50	-113.44	121.04	453.46	-110.13	174.64	542.63	5.97	1285.22	0.00	0.00	0.00	624.76	-41.16	1623.37	622.94	61.65	1618.44	477.94	-57.76	1672.08	467.91	53.29	1668.62	291.67	-339.39	76.34	890.82	-323.99	74.42	281.03
10.67000	569.80	12.18	116.26	544.27	10.37	114.36	376.51	39.61	105.02	381.34	41.03	150.44	641.84	-92.77	124.19	615.80	-82.44	126.63	458.58	-112.60	119.01	460.63	-109.83	172.90	546.78	5.83	1285.30	0.00	0.00	0.00	627.14	-41.04	1623.30	624.95	61.63	1618.42	479.97	-57.71	1672.11	469.87	53.52	1668.65	291.79	-339.15	76.39	890.89	-324.18	74.36	281.53
10.68000	560.04	64.06	147.07	544.14	10.29	114.70	376.47	39.33	104.83	381.22	41.54	150.66	648.00	-92.74	124.73	623.68	-82.17	127.25	465.94	-111.77	117.28	467.23	-109.23	171.28	547.21	5.83	1285.21	0.00	0.00	0.00	628.79	-40.96	1623.37	626.91	62.14	1618.34	482.00	-57.53	1672.13	471.85	53.78	1668.54	292.13	-339.35	76.41	890.91	-324.02	74.27	281.77
10.69000	567.11	12.37	115.71	543.45	10.18	114.61	376.53	38.99	104.65	381.20	41.73	150.74	654.80	-92.55	125.32	629.91	-82.17	127.26	472.51	-111.21	115.96	473.22	-108.67	170.02	548.27	5.71	1285.03	0.00	0.00	0.00	630.87	-40.94	1623.38	629.00	61.93	1618.38	483.98	-57.44	1672.14	473.90	53.51	1668.55	291.70	-339.13	76.45	890.61	-324.07	74.18	281.05
10.70000	558.70	65.01	147.49	543.07	10.16	114.50	376.48	39.15	104.72	381.09	42.13	150.97	660.30	-92.90	125.06	635.86	-81.70	127.23	478.31	-110.21	114.81	478.59	-107.89	169.00	550.26	5.29	1284.95	0.00	0.00	0.00	632.72	-40.83	1623.36	631.03	62.04	1618.31	485.94	-57.26	1672.11	476.01	52.89	1668.54	292.20	-339.43	76.55	890.82	-324.13	74.21	281.04
10.71000	558.25	62.74	146.25	539.22	48.76	137.06	376.49	39.18	104.67	381.10	41.76	150.87	665.36	-93.40	124.54	641.15	-81.86	126.70	483.22	-109.42	113.95	483.19	-107.49	168.27	552.75	5.56	1284.90	0.00	0.00	0.00	634.80	-40.80	1623.33	632.98	62.13	1618.15	487.90	-57.28	1672.07	477.87	54.43	1668.33	293.17	-339.44	76.73	891.13	-323.89	74.33	281.38
10.72000	563.21	63.58	148.35	538.80	47.98	136.62	376.44	39.30	104.69	381.01	42.22	151.08	670.17	-93.26	124.32	644.91	-82.03	126.13	487.31	-108.24	113.10	487.12	-106.48	167.45	554.93	5.09	1284.71	0.00	0.00	0.00	636.71	-40.66	1623.26	635.06	62.20	1617.96	489.86	-57.30	1672.01	480.03	54.19	1668.24	292.61	-339.38	76.65	890.90	-323.89	74.37	281.93
10.73000	561.09	62.69	147.31	539.38	49.96	137.80	376.41	39.54	104.64	380.98	42.31	151.15	672.81	-94.18	123.81	648.75	-82.42	125.94	490.58	-107.35	112.47	490.36	-105.43	166.74	557.04	4.97	1284.61	0.00	0.00	0.00	638.75	-40.78	1623.10	637.03	62.11	1617.80	491.83	-57.25	1671.96	482.07	53.62	1668.20	291.18	-339.30	76.33	890.98	-323.89	74.41	281.34
10.74000	562.57	63.95	148.61	540.87	50.98	138.73	376.39	39.40	104.65	381.00	42.15	151.10	676.01	-94.79	124.15	651.61	-82.92	126.01	493.33	-106.27	111.89	492.87	-104.68	166.25	557.13	4.54	1284.51	0.00	0.00	0.00	640.61	-40.82	1622.92	639.02	62.15	1617.55	493.79	-56.99	1671.90	484.08	53.68	1668.00	291.58	-339.45	76.29	891.27	-323.80	74.51	282.01
10.75000	561.64	64.97	148.96	540.84	51.90	139.55	376.35	39.66	104.60	380.92	42.78	151.33	677.64	-95.72	124.02	653.79	-83.64	125.97	495.46	-105.13	111.44	494.86	-103.81	165.79	560.96	4.19	1284.38	0.00	0.00	0.00	642.41	-40.66	1622.69	640.94	62.37	1617.17	495.71	-56.96	1671.83	486.05	54.45	1667.80	292.48	-339.46	76.57	891.44	-323.97	74.45	281.34
10.76000	560.94	64.64	148.47	541.06	52.09	139.60	376.35	39.22	104.40	380.89	42.46	151.18	680.32	-96.56	123.89	655.74	-84.14	125.73	497.19	-104.16	111.47	496.51	-102.79	165.40	560.86	3.94	1284.41	0.00	0.00	0.00	644.40	-40.79	1622.46	642.84	62.06	1616.90	497.64	-56.88	1671.78	488.10	54.00	1667.83	292.89	-339.23	76.78	891.41	-324.24	74.28	281.25
10.77000	561.42	62.61	147.68	539.68	52.19	139.16	376.28	40.08	104.71	380.86	42.86	151.43	680.94	-97.47	123.01	657.53	-84.66	125.23	498.41	-103.09	111.53	497.83	-101.81	164.98	564.72	3.80	1284.27	0.00	0.00	0.00	646.22	-40.88	1622.24	644.80	61.77	1616.66	499.59	-56.79	1671.75	490.09	54.09	1667.65	292.48	-339.10	76.55	891.51	-323.94	74.47	281.91
10.78000	560.54	61.53	146.61	540.04	52.63	139.71	376.31	39.80	104.57	380.84	42.24	151.21	682.31	-98.26	121.87	658.72	-84.96	124.21	499.16	-102.19	111.66	498.81	-101.28	164.73	564.08	3.18	1284.24	0.00	0.00	0.00	648.41	-40.93	1622.03	646.70	61.46	1616.40	501.47	-56.83	1671.72	491.99	54.14	1667.44	293.50	-339.39	76.80	891.29	-324.06	74.38	281.47
10.79000	561.59	62.78	147.68	539.92	52.72	139.47	376.26	39.82	104.57	380.87	41.89	151.07	682.86	-99.45	119.80	659.43	-85.46	122.45	499.61	-101.58	111.91	499.47	-100.68	164.45	565.44	2.62	1284.31	0.00	0.00	0.00	649.85	-41.07	1621.91	648.48	61.77	1616.03	503.35	-56.69	1671.72	493.92	53.96	1667.31	292.78	-339.39	76.68	891.18	-324.00	74.34	280.82
10.80000	561.54	61.01	146.53	540.75	52.75	139.76	376.32	40.20	104.59	380.84	42.17	151.32	683.14	-99.67	116.96	659.06	-85.49	119.67	499.76	-100.92	111.95	500.01	-100.05	164.01	569.15	2.27	1284.18	0.00	0.00	0.00	651.94	-41.18	1621.78	650.33	61.57	1615.75	505.18	-56.81	1671.65	495.72	54.42	1667.07	293.43	-339.23	76.88	891.15	-323.97	74.29	280.84
10.81000	559.60	61.89	146.36	540.83	51.61	138.88	376.15	40.47	104.74	380.82	42.44	151.50	683.91	-99.87	113.95	658.72	-86.06	116.44	500.19	-100.62	112.00	500.61	-99.75	163.57	570.06	1.95	1284.22	0.00	0.00	0.00	653.95	-41.36	1621.64	652.00	61.83	1615.48	506.98	-56.87	1671.61	497.52	54.16	1666.85	293.15	-339.61	76.74	891.45	-323.75	74.64	281.34
10.82000	568.80	12.21	116.79	542.01	53.54	140.00	376.25	40.47	104.74	380.78	42.80	151.76	684.17	-99.85	111.92	659.75	-85.98	115.12	500.67	-100.80	112.00	501.54	-99.78	162.89	570.78	1.18	1284.27	0.00	0.00	0.00	655.31	-41.43	1621.62	653.80	61.59	1615.19	508.73	-56.97	1671.52	499.34	53.61	1666.68	292.14	-339.44	76.55	891.74	-323.90	74.74	280.50
10.83000	559.76	60.76	145.40	541.39	54.82	140.68	376.27	39.92	104.52	380.86	42.11	151.63	684.28	-99.79	111.29	660.33	-85.90	114.49	500.90	-101.01	112.08	502.60	-100.16	162.10	573.22	0.82	1284.13	0.00	0.00	0.00	656.81	-41.57	1621.63	655.52	61.18	1615.07	510.43	-57.18	1671.45	500.95	54.02	1666.47	292.84	-339.28	76.79	891.72	-323.89	74.59	280.88
10.84000	560.28	61.70	145.94	542.07	54.54	140.68	376.25	40.49	104.70	380.74	43.14	152.19	684.21	-99.74	110.42	660.13	-85.58	114.05	501.04	-101.14	111.99	502.75	-100.28	161.43	576.40	0.02	1284.11	0.00	0.00	0.00	658.53	-41.81	1621.66	657.19	60.80	1615.02	512.09	-57.42	1671.40	502.72	53.47	1666.27	292.20	-339.32	76.45	891.40	-323.91	74.57	280.74
10.85000	561.83	64.40	147.79	542.29	53.94	140.47	376.22	40.89	104.76	380.78	43.25	152.38	684.24	-100.08	110.30	659.64	-88.87	115.03	500.94	-101.22	111.72	502.32	-100.45	160.91	578.98	-0.53	1284.19	0.00	0.00	0.00	660.29	-42.21	1621.69	658.85	60.68	1615.02	513.80	-57.75	1671.36	504.35	53.36	1666.09	292.32	-339.45	76.43	891.22	-323.95	74.59	280.44
10.86000	568.54	12.68	116.81	541.97	55.79	141.37	376.30	40.54	104.71	380.73	42.80	152.47	684.87	-100.09	110.30	660.66	-85.99	113.86	500.79	-101.52	111.44	501.94	-100.88	160.48	582.86	-1.26	1284.21	0.00	0.00	0.00	662.18	-42.48	1621.86	660.45	60.24	1615.01	515.46	-57.99	1671.37	505.97	53.11	1665.95	292.61	-339.50	76.62	891.55	-323.89	74.59	280.55
10.87000	569.86	12.78	117.18	540.72	54.66	140.11	376.30	40.70	104.82	380.62	43.18	152.83	684.42	-99.88	109.93	660.36	-88.23	114.26	500.69	-101.68	111.13	501.77	-101.35	160.08	584.23	-2.04	1284.32	0.00	0.00	0.00	663.97	-42.80	1622.02	662.15	59.86	1615.03	517.11	-58.33	1671.39	507.53	52.90	1665.78	292.13	-339.32	76.53	890.99	-323.90	74.41	280.88
10.88000	561.15	65.54	147.74	540.99	55.46	140.52	376.34	40.37	104.70	380.67	43.52	153.24	685.23	-99.79	109.76	660.19	-88.08	113.70	500.58	-101.86	110.88	501.79	-101.52	159.57	586.22	-2.71	1284.37	0.00	0.00	0.00	665.60	-43.18	1622.26	663.84	59.29	1615.26	518.78	-58.72	1671.43	509.16	52.23	1665.80	292.30	-339.62	76.54	890.53	-324.03	74.29	280.94
10.89000	566.40	12.78	115.83	541.67	55.41	140.56	376.44	40.38	104.78	380.79	42.93	153.28	685.49	-99.58	109.43	660.38	-88.09	113.15	500.60	-102.02	110.72	502.03	-101.93	159.26	587.68	-3.44	1284.72	0.00	0.00	0.00	667.13	-43.72	1622.55	665.54	58.88	1615.46	520.44	-59.33	1671.51	510.80	51.84	1665.78	293.01	-339.35	76.80	890.70	-324.07	74.38	281.76
10.90000	558.86	66.14	147.24	540.08	55.73	140.21	376.56	40.32	104.93	380.69	42.83	153.66	684.42	-99.62	108.77	660.31	-87.62	112.75	500.62	-102.14	110.63	502.15	-102.39	159.14	589.26	-4.17	1284.89	0.00	0.00	0.00	668.88	-44.15	1622.89	667.24	58.85	1615.56	522.16	-59.78	1671.68	512.43	51.29	1665.80	292.30	-339.17	76.48	891.23	-323.83	74.51	281.34
10.91000	569.08	12.95	116.26	541.31	55.23	140.04	376.60	40.65	105.31	380.83	43.29	154.28	685.34	-99.87	108.51	660.54	-87.70	112.61	500.66	-102.29	110.61	502.31	-102.85	159.10	591.23	-5.30	1285.00	0.00	0.00	0.00	670.81	-44.77	1623.23	669.01	58.40	1615.88	523.90	-60.43	1671.86	514.20	50.57	1665.94	292.87	-339.07	76.81	891.03	-323.71	74.46	281.58
10.92000	568.17	13.17	116.43	542.30	57.64	141.72	376.74	40.38	105.55	380.95	43.60	154.91	685.55	-99.60	108.34	661.04	-87.88	112.11	500.72	-102.47	110.59	502.45	-103.10	158.95	594.03	-5.77	1285.66	0.00	0.00	0.00	672.62	-45.34	1623.60	670.72	58.12	1616.09	525.65	-60.97	1672.07	515.89	50.84	1665.95	292.56	-339.56	76.72	890.51	-323.94	74.35	281.87
10.93000	561.81	65.21	146.95	540.78	56.90	140.64	376.83	39.94	105.77	380.99	43.03	155.34	685.04	-99.83	107.65	661.24	-88.13	111.92	500.80	-102.27	110.40	502.65	-103.50	158.93	596.17	-6.82	1285.66	0.00	0.00	0.00	674.43	-46.01	1623.92	672.57	56.97	1616.40	527.43	-61.61	1672.30	517.62	49.58	1666.19	292.86	-339.57	76.72	890.96	-324.05	74.37	281.02
10.94000	571.98	13.04	117.21	541.01	57.10	140.59	377.06	40.57	106.50	381.26	43.45	156.18	686.00	-99.58	107.32	661.46	-88.19	111.99	500.94	-102.50	110.49	502.88	-103.48	158.68	596.88	-7.68	1286.32	0.00	0.00	0.00	676.31	-46.59	1624.25	674.36	56.34	1616.66	529.23	-62.37	1672.52	519.42	48.49	1666.50	292.56	-339.44	76.74	891.24	-323.78	74.56	280.64
10.95000	569.74	13.27	116.10	542.97	56.05	140.37	377.23	39.87	106.80	381.68	43.05	156.73	685.97	-99.63	107.03	661.56	-87.75	111.63	501.01	-102.47	110.46	503.10	-103.82	158.69	598.69	-8.48	1286.46	0.00	0.00	0.00	678.03	-47.30	1624.60	676.17	55.64	1616.98	531.02	-62.94	1672.76	521.28	48.09	1666.63	292.67	-339.15	76.73	890.93	-323.99	74.30	280.94
10.96000	573.62	13.44	117.17	543.32	58.10	141.37	377.36	39.54	107.30	382.01	42.78	157.45	685.65	-99.54	106.50	661.11	-88.04	111.28	501.09	-102.76	110.64	503.12	-104.05	158.69	601.28	-9.25	1286.75	0.00	0.00	0.00	679.65	-48.08	1624.90	678.07	54.60	1617.24	532.80	-63.58	1673.00	522.99	47.54	1666.76	292.16	-339.20	76.45	891.05	-323.95	74.37	281.24
10.97000	561.54	63.29	144.93	544.05	56.20	140.16	377.62	39.38	107.91	382.34	42.11	158.08	686.08	-99.88	106.61	661.45	-87.90	111.16	501.17	-102.68	110.62	503.20	-104.08	158.60	604.38	-10.05	1287.23	0.00	0.00	0.00	681.53	-48.86	1625.21	679.80	54.21	1617.44	534.58	-64.45	1673.22	524.75	47.10	1666.84	292.72	-339.26	76.70	891.02	-323.81	74.58	281.30
10.98000	568.69	13.30	115.11	540.57	57.99	140.13	377.77	38.79	108.48	382.64	42.42	159.06	685.75	-99.65	106.35	661.42	-87.86	111.29	501.15	-102.46	110.50	503.23	-104.13	158.55	605.15	-11.23	1287.52	0.00	0.00	0.00	683.36	-49.64	1625.49	681.57	53.27	1617.68	536.37	-64.95	1673.45	526.53	45.81	1667.02	292.28	-338.87	76.79	891.09	-323.89	74.49	281.19
10.99000	574.49	13.43	116.81	541.79	57.96	140.24	378.09	39.54	109.58	383.06	42.21	159.86	686.61	-99.85	106.41	661.20	-88.02	111.08	501.22	-102.46	110.55	503.23	-104.20	158.46	609.55	-12.31	1287.87	0.00	0.00	0.00	684.95	-50.44	1625.73	683.42	52.31	1617.75	538.15	-65.61	1673.67	528.28	45.23	1667.10	292.01	-339.42	76.62	890.49	-324.13	74.35	281.03
11.00000	570.59	13.55	115.25	543.08	57.76	140.24	378.27	39.29	110.33	383.40	42.12	160.75	685.83	-99.22	106.03	661.49	-87.77	110.83	501.26	-102.47	110.55	503.25	-104.22	158.33	611.79	-13.30	1288.15	0.00	0.00	0.00	686.98	-51.34	1625.95	685.14	51.57	1617.93	539.91	-66.52	1673.83	530.01	44.76	1667.17	292.74	-339.42	76.64	890.91	-324.16	74.34	280.74
11.01000	568.05	13.73	114.38	546.61	13.17	114.49	378.41	39.94	111.38	383.82	42.39	161.77	686.95	-99.71	106.15	661.67	-87.59	110.88	501.24	-102.35	110.49	503.28	-104.21	158.17	612.40	-14.45	1288.39	0.00	0.00	0.00	688.85	-52.20	1626.16	687.01	50.31	1618.07	541.69	-67.30	1674.01	531.77	43.31	1667.40	292.30	-339.41	76.49	891.05	-324.25	74.25	281.59
11.02000	570.18	13.53	114.66	550.36	12.39	114.92	378.71	39.97	112.26	384.27	42.39	162.56	686.80	-99.49	106.08	661.56	-87.54	110.89	501.29	-102.52	110.56	503.31	-104.37	158.15	614.75	-15.83	1288.62	0.00	0.00	0.00	690.45	-52.97	1626.40	688.66	49.88	1618.22	543.48	-68.02	1674.20	533.58	42.28	1667.48	292.10	-339.20	76.52	890.78	-324.45	74.20	281.51
11.03000	568.98	14.04	114.41	546.74	12.48	113.70	378.93	39.51	112.84	384.77	42.56	163.44	686.43	-99.61	105.96	661.70	-87.68	110.68	501.31	-102.48	110.60	503.34	-104.80	158.18	616.59	-17.11	1288.86	0.00	0.00	0.00	692.29	-53.83	1626.58	690.42	49.28	1618.18	545.27	-68.62	1674.36	535.32	42.35	1667.39	292.38	-338.91	76.64	891.24	-323.79	74.47	281.55
11.04000	571.92	13.65	114.66	546.00	12.74	113.28	379.19	39.96	113.78	385.25	42.14	164.13	685.79	-99.71	105.60	661.91	-87.89	110.79	501.35	-102.41	110.62	503.43	-104.49	157.93	618.41	-18.20	1289.11	0.00	0.00	0.00	694.05	-54.76	1626.77	692.18	47.89	1618.28	547.04	-69.44	1674.51	536.97	41.70	1667.36	292.03	-339.27	76.49	890.99	-323.99	74.23	280.65
[truncated: 663 more rows]
[truncated: 35 more columns]
