# Supplementary material for: The impact of mobile phone use on where we look and how we walk when negotiating floor based obstacles
Source: PLoS One. 2017 Jun 30;12(6):e0179802. doi: 10.1371/journal.pone.0179802 (PMC5493336; doi:10.1371/journal.pone.0179802)
Supplement: S1 File — (ZIP) [file pone.0179802.s001.zip › Gait/PP13/a no obs no phone 1.txt]

CODAmotion Analysis Text
Codamotion Analysis Text Save of: JN no obs no phone 1.mdf
Time	Markers
Time	1:LTOE.X	1:LTOE.Y	1:LTOE.Z	2:L2nd.X	2:L2nd.Y	2:L2nd.Z	3:LHEE.X	3:LHEE.Y	3:LHEE.Z	4:LANK.X	4:LANK.Y	4:LANK.Z	5:RTOE.X	5:RTOE.Y	5:RTOE.Z	6:R2nd.X	6:R2nd.Y	6:R2nd.Z	7:RHEE.X	7:RHEE.Y	7:RHEE.Z	8:RANK.X	8:RANK.Y	8:RANK.Z	9:STRN.X	9:STRN.Y	9:STRN.Z	10:Marker 10.X	10:Marker 10.Y	10:Marker 10.Z	11:FRHD.X	11:FRHD.Y	11:FRHD.Z	12:FLHD.X	12:FLHD.Y	12:FLHD.Z	13:BRHD.X	13:BRHD.Y	13:BRHD.Z	14:BLHD.X	14:BLHD.Y	14:BLHD.Z	15:BLSTEP.X	15:BLSTEP.Y	15:BLSTEP.Z	16:FLSTEP.X	16:FLSTEP.Y	16:FLSTEP.Z	17:BRSTEP.X
(s)	(mm)	(mm)	(mm)	(mm)	(mm)	(mm)	(mm)	(mm)	(mm)	(mm)	(mm)	(mm)	(mm)	(mm)	(mm)	(mm)	(mm)	(mm)	(mm)	(mm)	(mm)	(mm)	(mm)	(mm)	(mm)	(mm)	(mm)	(mm)	(mm)	(mm)	(mm)	(mm)	(mm)	(mm)	(mm)	(mm)	(mm)	(mm)	(mm)	(mm)	(mm)	(mm)	(mm)	(mm)	(mm)	(mm)	(mm)	(mm)	(mm)
0	-3809.12	175.35	-42.63	-3861.28	193.53	-47.39	-3828.93	156.14	-42.78	-3854.96	156.16	-6.48	-3165.77	-29.15	-33.93	-4205.68	82.43	-16.95	-1680.97	-55.86	247.76	-1687.25	-66.08	282.32	-4025.57	173.32	1324.78	0	0	0	-4063.06	81.99	1689.07	-4325.48	86.6	1709.01	-1511.18	7.3	1769.51	-3285.66	154.88	1315.49	-252.97	856.32	54.82	189.64	831.68	59.8	-230.18
0.01	-3809.12	175.35	-42.63	-3861.28	193.53	-47.39	-3828.93	156.14	-42.78	-3854.96	156.16	-6.48	-3165.77	-29.15	-33.93	-4205.68	82.43	-16.95	-1680.97	-55.86	247.76	-1687.25	-66.08	282.32	-4025.57	173.32	1324.78	0	0	0	-4063.06	81.99	1689.07	-4325.48	86.6	1709.01	-1511.18	7.3	1769.51	-3285.66	154.88	1315.49	-252.97	856.32	54.82	189.64	831.68	59.8	-230.18
0.02	-3809.12	175.35	-42.63	-3861.28	193.53	-47.39	-3828.93	156.14	-42.78	-3854.96	156.16	-6.48	-3165.77	-29.15	-33.93	-4205.68	82.43	-16.95	-1680.97	-55.86	247.76	-1687.25	-66.08	282.32	-4025.57	173.32	1324.78	0	0	0	-4063.06	81.99	1689.07	-4325.48	86.6	1709.01	-1511.18	7.3	1769.51	-3285.66	154.88	1315.49	-252.97	856.32	54.82	189.64	831.68	59.8	-230.18
0.03	-3809.12	175.35	-42.63	-3861.28	193.53	-47.39	-3829.11	156.14	-42.79	-3855.16	156.17	-6.47	-3165.77	-29.15	-33.93	-4205.68	82.43	-16.95	-1680.97	-55.86	247.76	-1687.25	-66.08	282.32	-4025.57	173.32	1324.78	0	0	0	-4063.06	81.99	1689.07	-4325.48	86.6	1709.01	-1511.18	7.3	1769.51	-3286.61	154.92	1315.87	-253.05	856.59	54.84	189.71	831.97	59.82	-230.26
0.04	-3809.12	175.35	-42.63	-3861.28	193.53	-47.39	-4014.31	161.38	-51.02	-4053.81	166.86	-4.95	-3165.77	-29.15	-33.93	-4205.68	82.43	-16.95	-1680.97	-55.86	247.76	-1687.25	-66.08	282.32	-4025.57	173.32	1324.78	0	0	0	-4063.06	81.99	1689.07	-4325.48	86.6	1709.01	-1511.18	7.3	1769.51	-4236.94	198.79	1694.27	-331.15	1129.47	72.22	254.84	1121.7	80.1	-313.73
0.05	-3809.12	175.35	-42.63	-3861.28	193.53	-47.39	-4009.42	161.2	-51.47	-4024.95	165.35	-0.04	-3165.77	-29.15	-33.93	-4205.68	82.43	-16.95	-1680.97	-55.86	247.76	-1687.25	-66.08	282.32	-4025.57	173.32	1324.78	0	0	0	-4063.06	81.99	1689.07	-4325.48	86.6	1709.01	-1511.18	7.3	1769.51	-4242.73	198.52	1694.24	-332.03	1129.44	71.94	257.67	1120.87	81.05	-313.49
0.06	-3809.12	175.35	-42.63	-3861.28	193.53	-47.39	-4017.65	161.04	-53.85	-4006.84	164.76	3.32	-3165.77	-29.15	-33.93	-4205.68	82.43	-16.95	-1680.97	-55.86	247.76	-1687.25	-66.08	282.32	-4025.57	173.32	1324.78	0	0	0	-4063.06	81.99	1689.07	-4325.48	86.6	1709.01	-1511.18	7.3	1769.51	-4255.61	198.79	1694.48	-332.64	1129.68	71.72	257.61	1121.56	80.64	-314.75
0.07	-3809.12	175.35	-42.63	-3861.28	193.53	-47.39	-3960.61	162.06	-43.84	-4021.64	164.72	-0.05	-3165.77	-29.15	-33.93	-4205.68	82.43	-16.95	-1680.97	-55.86	247.76	-1687.25	-66.08	282.32	-4025.57	173.32	1324.78	0	0	0	-4063.06	81.99	1689.07	-4325.48	86.6	1709.01	-1511.18	7.3	1769.51	-4243.22	199.25	1694.03	-330.57	1128.57	72.56	256.91	1121.66	80.6	-317.68
0.08	-3809.12	175.35	-42.63	-3861.28	193.53	-47.39	-3966.68	163.94	-45.01	-4003.9	164.26	2.79	-3165.77	-29.15	-33.93	-4205.68	82.43	-16.95	-1680.97	-55.86	247.76	-1687.25	-66.08	282.32	-4025.57	173.32	1324.78	0	0	0	-4063.06	81.99	1689.07	-4325.48	86.6	1709.01	-1511.18	7.3	1769.51	-4245.33	199.44	1694.31	-332.73	1130.55	71.57	256.08	1121.55	80.23	-316.24
0.09	-3809.12	175.35	-42.63	-3861.28	193.53	-47.39	-3972.13	163.36	-43.84	-4000.54	163.79	3.32	-3165.77	-29.15	-33.93	-4205.68	82.43	-16.95	-1680.97	-55.86	247.76	-1687.25	-66.08	282.32	-4025.57	173.32	1324.78	0	0	0	-4063.06	81.99	1689.07	-4325.48	86.6	1709.01	-1511.18	7.3	1769.51	-4232.94	198.8	1694.47	-331.61	1130.43	72.07	256.96	1121.44	80.29	-312.53
0.1	-3809.12	175.35	-42.63	-3861.28	193.53	-47.39	-3962.38	161.33	-44.09	-4038.05	163.22	-1.39	-3165.77	-29.15	-33.93	-4205.68	82.43	-16.95	-1680.97	-55.86	247.76	-1687.25	-66.08	282.32	-4025.57	173.32	1324.78	0	0	0	-4063.06	81.99	1689.07	-4325.48	86.6	1709.01	-1511.18	7.3	1769.51	-4240.24	198.18	1694.81	-331.09	1130.4	71.96	258.58	1122.01	80.47	-312.67
0.11	-3809.12	175.35	-42.63	-3861.28	193.53	-47.39	-3999.28	163.44	-48.42	-4045	165.5	-2.55	-3165.77	-29.15	-33.93	-4205.68	82.43	-16.95	-1680.97	-55.86	247.76	-1687.25	-66.08	282.32	-4025.57	173.32	1324.78	0	0	0	-4063.06	81.99	1689.07	-4325.48	86.6	1709.01	-1511.18	7.3	1769.51	-4225.99	198.58	1694.05	-330.85	1130.29	71.99	258.3	1121.29	80.87	-316.2
0.12	-3809.12	175.35	-42.63	-3861.28	193.53	-47.39	-3990.82	161.95	-48.4	-4044.81	164.49	-1.31	-3165.77	-29.15	-33.93	-4205.68	82.43	-16.95	-1680.97	-55.86	247.76	-1687.25	-66.08	282.32	-4025.57	173.32	1324.78	0	0	0	-4063.06	81.99	1689.07	-4325.48	86.6	1709.01	-1511.18	7.3	1769.51	-4243.07	199.49	1694.76	-327.61	1129.92	72.84	256.63	1121.55	80.43	-316.52
0.13	-3809.12	175.35	-42.63	-3861.28	193.53	-47.39	-3975.64	162.46	-45.04	-4054.35	163.92	-4.52	-3165.77	-29.15	-33.93	-4205.68	82.43	-16.95	-1680.97	-55.86	247.76	-1687.25	-66.08	282.32	-4025.57	173.32	1324.78	0	0	0	-4063.06	81.99	1689.07	-4325.48	86.6	1709.01	-1511.18	7.3	1769.51	-4245.61	199.18	1694.28	-328.4	1129.73	73.01	257.03	1121.15	80.61	-317.06
0.14	-3809.12	175.35	-42.63	-3861.28	193.53	-47.39	-3973.45	162.48	-44.88	-4053.99	163.75	-4.66	-3165.77	-29.15	-33.93	-4205.68	82.43	-16.95	-1680.97	-55.86	247.76	-1687.25	-66.08	282.32	-4025.57	173.32	1324.78	0	0	0	-4063.06	81.99	1689.07	-4325.48	86.6	1709.01	-1511.18	7.3	1769.51	-4236.61	198.85	1693.52	-328.69	1128.68	72.82	255.4	1121.44	80.09	-317.91
0.15	-3809.12	175.35	-42.63	-3861.28	193.53	-47.39	-3966.69	162.25	-43.59	-4041.86	165.08	-2.84	-3165.77	-29.15	-33.93	-4205.68	82.43	-16.95	-1680.97	-55.86	247.76	-1687.25	-66.08	282.32	-4025.57	173.32	1324.78	0	0	0	-4063.06	81.99	1689.07	-4325.48	86.6	1709.01	-1511.18	7.3	1769.51	-4232.01	199.61	1693.34	-331.38	1130.07	71.82	258.67	1121.07	81.11	-319.95
0.16	-3809.12	175.35	-42.63	-3861.28	193.53	-47.39	-3988.1	161.95	-47.88	-4075.62	164.59	-8.14	-3165.77	-29.15	-33.93	-4205.68	82.43	-16.95	-1680.97	-55.86	247.76	-1687.25	-66.08	282.32	-4025.57	173.32	1324.78	0	0	0	-4063.06	81.99	1689.07	-4325.48	86.6	1709.01	-1511.18	7.3	1769.51	-4235.97	198.82	1693.57	-329.49	1129.81	72.15	258.8	1121.11	80.98	-316.11
0.17	-3809.12	175.35	-42.63	-3861.28	193.53	-47.39	-3981.11	161.83	-45.21	-4034.45	164.56	-1.51	-3165.77	-29.15	-33.93	-4205.68	82.43	-16.95	-1680.97	-55.86	247.76	-1687.25	-66.08	282.32	-4025.57	173.32	1324.78	0	0	0	-4063.06	81.99	1689.07	-4325.48	86.6	1709.01	-1511.18	7.3	1769.51	-4227.59	199.01	1693.42	-327.14	1130.16	72.59	258.33	1120.5	80.94	-317.23
0.18	-3809.12	175.35	-42.63	-3861.28	193.53	-47.39	-3983.33	163.11	-46.07	-4036.39	164.02	-1.32	-3165.77	-29.15	-33.93	-4205.68	82.43	-16.95	-1680.97	-55.86	247.76	-1687.25	-66.08	282.32	-4025.57	173.32	1324.78	0	0	0	-4063.06	81.99	1689.07	-4325.48	86.6	1709.01	-1511.18	7.3	1769.51	-4260.52	199.13	1694.7	-331.88	1130.03	71.53	258.06	1121.17	80.82	-316.67
0.19	-3809.12	175.35	-42.63	-3861.28	193.53	-47.39	-3968.59	161.4	-44.66	-4028.81	164.89	-0.82	-3165.77	-29.15	-33.93	-4205.68	82.43	-16.95	-1680.97	-55.86	247.76	-1687.25	-66.08	282.32	-4025.57	173.32	1324.78	0	0	0	-4063.06	81.99	1689.07	-4325.48	86.6	1709.01	-1511.18	7.3	1769.51	-4258.95	199.04	1694.86	-332.95	1131.11	71.46	257.35	1121.78	80.63	-315.7
0.2	-3809.12	175.35	-42.63	-3861.28	193.53	-47.39	-3990.04	160.99	-48.47	-4044.95	164.84	-2.54	-3165.77	-29.15	-33.93	-4205.68	82.43	-16.95	-1680.97	-55.86	247.76	-1687.25	-66.08	282.32	-4025.57	173.32	1324.78	0	0	0	-4063.06	81.99	1689.07	-4325.48	86.6	1709.01	-1511.18	7.3	1769.51	-4247.43	199.18	1695.31	-332.72	1130.58	71.39	257.85	1121.41	80.62	-315.79
0.21	-3809.12	175.35	-42.63	-3861.28	193.53	-47.39	-3973.25	160.88	-46.32	-4022.77	165.65	1.14	-3165.77	-29.15	-33.93	-4205.68	82.43	-16.95	-1680.97	-55.86	247.76	-1687.25	-66.08	282.32	-4025.57	173.32	1324.78	0	0	0	-4063.06	81.99	1689.07	-4325.48	86.6	1709.01	-1511.18	7.3	1769.51	-4245.09	198.62	1695.28	-329.8	1130.09	72.13	256.86	1121.91	80.26	-316.31
0.22	-3809.12	175.35	-42.63	-3861.28	193.53	-47.39	-3937.22	162.07	-40.85	-4023.58	164.45	0.89	-3165.77	-29.15	-33.93	-4205.68	82.43	-16.95	-1680.97	-55.86	247.76	-1687.25	-66.08	282.32	-4025.57	173.32	1324.78	0	0	0	-4063.06	81.99	1689.07	-4325.48	86.6	1709.01	-1511.18	7.3	1769.51	-4241.45	197.57	1695.25	-328.31	1129.57	72.79	258.03	1121.75	80.65	-312.94
0.23	-3809.12	175.35	-42.63	-3861.28	193.53	-47.39	-3997.97	161.83	-49.29	-4048.86	165.04	-3.66	-3165.77	-29.15	-33.93	-4205.68	82.43	-16.95	-1680.97	-55.86	247.76	-1687.25	-66.08	282.32	-4025.57	173.32	1324.78	0	0	0	-4063.06	81.99	1689.07	-4325.48	86.6	1709.01	-1511.18	7.3	1769.51	-4237.44	198.14	1694.61	-329.96	1130.91	71.99	258.6	1121.3	81.05	-312.65
0.24	-3809.12	175.35	-42.63	-3861.28	193.53	-47.39	-3980.56	162.85	-47	-4021.92	166.41	0.79	-3165.77	-29.15	-33.93	-4205.68	82.43	-16.95	-1680.97	-55.86	247.76	-1687.25	-66.08	282.32	-4025.57	173.32	1324.78	0	0	0	-4063.06	81.99	1689.07	-4325.48	86.6	1709.01	-1511.18	7.3	1769.51	-4222.86	198.9	1694.12	-331.22	1130.06	71.94	256.91	1121.1	80.62	-313.65
0.25	-3809.12	175.35	-42.63	-3861.28	193.53	-47.39	-3978.33	163.87	-46.86	-4079.55	163.46	-7.6	-3165.77	-29.15	-33.93	-4205.68	82.43	-16.95	-1680.97	-55.86	247.76	-1687.25	-66.08	282.32	-4025.57	173.32	1324.78	0	0	0	-4063.06	81.99	1689.07	-4325.48	86.6	1709.01	-1511.18	7.3	1769.51	-4248.36	198.3	1694.88	-334	1130.44	71.24	256.39	1121.92	80.24	-314.18
0.26	-3809.12	175.35	-42.63	-3861.28	193.53	-47.39	-3946.2	163.94	-41.5	-4057.08	164.49	-6.54	-3165.77	-29.15	-33.93	-4205.68	82.43	-16.95	-1680.97	-55.86	247.76	-1687.25	-66.08	282.32	-4025.57	173.32	1324.78	0	0	0	-4063.06	81.99	1689.07	-4325.48	86.6	1709.01	-1511.18	7.3	1769.51	-4257.06	198.08	1695.73	-334.39	1129.53	71.44	257.43	1122.02	80.44	-316.63
0.27	-3809.12	175.35	-42.63	-3861.28	193.53	-47.39	-4015.94	163.12	-53.35	-4071.64	165.36	-5.06	-3165.77	-29.15	-33.93	-4205.68	82.43	-16.95	-1680.97	-55.86	247.76	-1687.25	-66.08	282.32	-4025.57	173.32	1324.78	0	0	0	-4063.06	81.99	1689.07	-4325.48	86.6	1709.01	-1511.18	7.3	1769.51	-4238.31	199.18	1694.08	-334.67	1130.26	71.37	256.08	1122.3	80.17	-318.48
0.28	-3809.12	175.35	-42.63	-3861.28	193.53	-47.39	-3999.5	161.72	-50.51	-4045.27	165.06	-3.81	-3165.77	-29.15	-33.93	-4205.68	82.43	-16.95	-1680.97	-55.86	247.76	-1687.25	-66.08	282.32	-4025.57	173.32	1324.78	0	0	0	-4063.06	81.99	1689.07	-4325.48	86.6	1709.01	-1511.18	7.3	1769.51	-4257.61	199.72	1695.49	-332.96	1130.37	71.39	255.56	1121.52	80.37	-314.74
0.29	-3809.12	175.35	-42.63	-3861.28	193.53	-47.39	-4028.47	162.91	-53.17	-4041.07	163.14	-2.49	-3165.77	-29.15	-33.93	-4205.68	82.43	-16.95	-1680.97	-55.86	247.76	-1687.25	-66.08	282.32	-4025.57	173.32	1324.78	0	0	0	-4063.06	81.99	1689.07	-4325.48	86.6	1709.01	-1511.18	7.3	1769.51	-4236.91	199.73	1694.53	-328.73	1129.67	72.72	257.68	1120.01	81.18	-315.93
0.3	-3809.12	175.35	-42.63	-3861.28	193.53	-47.39	-3986.47	161.8	-48.12	-4063.85	165.37	-5.08	-3165.77	-29.15	-33.93	-4205.68	82.43	-16.95	-1680.97	-55.86	247.76	-1687.25	-66.08	282.32	-4025.57	173.32	1324.78	0	0	0	-4063.06	81.99	1689.07	-4325.48	86.6	1709.01	-1511.18	7.3	1769.51	-4243.16	198.53	1695.32	-330.5	1129.32	72.47	256.76	1121.14	80.55	-312.87
0.31	-3809.12	175.35	-42.63	-3861.28	193.53	-47.39	-3991.44	162.86	-48.72	-4042.13	164.85	-1.86	-3165.77	-29.15	-33.93	-4205.68	82.43	-16.95	-1680.97	-55.86	247.76	-1687.25	-66.08	282.32	-4025.57	173.32	1324.78	0	0	0	-4063.06	81.99	1689.07	-4325.48	86.6	1709.01	-1511.18	7.3	1769.51	-4255.95	197.86	1696.06	-334.92	1130.78	71	256.91	1121.31	80.67	-314.25
0.32	-3809.12	175.35	-42.63	-3861.28	193.53	-47.39	-3996.08	160.8	-48.91	-4033.25	164	0.17	-3165.77	-29.15	-33.93	-4205.68	82.43	-16.95	-1680.97	-55.86	247.76	-1687.25	-66.08	282.32	-4025.57	173.32	1324.78	0	0	0	-4063.06	81.99	1689.07	-4325.48	86.6	1709.01	-1511.18	7.3	1769.51	-4258.72	198.09	1695.88	-331.95	1129.5	72.01	256.18	1120.51	80.7	-318.43
0.33	-3809.12	175.35	-42.63	-3861.28	193.53	-47.39	-3960.83	162.31	-43.23	-4038.67	164.65	-1.4	-3165.77	-29.15	-33.93	-4205.68	82.43	-16.95	-1680.97	-55.86	247.76	-1687.25	-66.08	282.32	-4025.57	173.32	1324.78	0	0	0	-4063.06	81.99	1689.07	-4325.48	86.6	1709.01	-1511.18	7.3	1769.51	-4228.4	198.96	1694.33	-330.47	1130.01	72.08	255.87	1120.83	80.48	-312.94
0.34	-3809.12	175.35	-42.63	-3861.28	193.53	-47.39	-3952.7	161.9	-41.93	-4027.48	164.83	-0.92	-3165.77	-29.15	-33.93	-4205.68	82.43	-16.95	-1680.97	-55.86	247.76	-1687.25	-66.08	282.32	-4025.57	173.32	1324.78	0	0	0	-4063.06	81.99	1689.07	-4325.48	86.6	1709.01	-1511.18	7.3	1769.51	-4245.84	198.88	1694.7	-333.94	1132.36	70.8	256.56	1120.88	80.65	-316.6
0.35	-3809.12	175.35	-42.63	-3861.28	193.53	-47.39	-3974.29	161.56	-45.06	-4038.91	165.42	-1.95	-3165.77	-29.15	-33.93	-4205.68	82.43	-16.95	-1680.97	-55.86	247.76	-1687.25	-66.08	282.32	-4025.57	173.32	1324.78	0	0	0	-4063.06	81.99	1689.07	-4325.48	86.6	1709.01	-1511.18	7.3	1769.51	-4252.26	199.07	1695.87	-331.83	1129.62	72.02	257.23	1120.84	80.76	-317.8
0.36	-3809.12	175.35	-42.63	-3861.28	193.53	-47.39	-4012.49	161.01	-51.57	-4058.23	163.92	-5.05	-3165.77	-29.15	-33.93	-4205.68	82.43	-16.95	-1680.97	-55.86	247.76	-1687.25	-66.08	282.32	-4025.57	173.32	1324.78	0	0	0	-4063.06	81.99	1689.07	-4325.48	86.6	1709.01	-1511.18	7.3	1769.51	-4209.13	199.45	1694.01	-331.43	1129.38	72.06	256.01	1120.75	80.68	-316.27
0.37	-3809.12	175.35	-42.63	-3861.28	193.53	-47.39	-3983.11	162.89	-46.45	-4048.52	165.84	-3.55	-3165.77	-29.15	-33.93	-4205.68	82.43	-16.95	-1680.97	-55.86	247.76	-1687.25	-66.08	282.32	-4025.57	173.32	1324.78	0	0	0	-4063.06	81.99	1689.07	-4325.48	86.6	1709.01	-1511.18	7.3	1769.51	-4236.84	198.31	1694.72	-333.16	1130.32	71.55	254.9	1121.04	80.32	-313.63
0.38	-3809.12	175.35	-42.63	-3861.28	193.53	-47.39	-3988.27	160.04	-47.9	-4045.23	164.36	-2.15	-3165.77	-29.15	-33.93	-4205.68	82.43	-16.95	-1680.97	-55.86	247.76	-1687.25	-66.08	282.32	-4025.57	173.32	1324.78	0	0	0	-4063.06	81.99	1689.07	-4325.48	86.6	1709.01	-1511.18	7.3	1769.51	-4250.69	197.5	1695.68	-334.87	1130.49	71.23	257.46	1120.54	81.05	-317.84
0.39	-3809.12	175.35	-42.63	-3861.28	193.53	-47.39	-3999.6	163.25	-50.19	-4039.71	164.11	-2.29	-3165.77	-29.15	-33.93	-4205.68	82.43	-16.95	-1680.97	-55.86	247.76	-1687.25	-66.08	282.32	-4025.57	173.32	1324.78	0	0	0	-4063.06	81.99	1689.07	-4325.48	86.6	1709.01	-1511.18	7.3	1769.51	-4247.47	198.65	1695.41	-332.63	1129.76	71.93	255.38	1120.81	80.37	-321.34
0.4	-3809.12	175.35	-42.63	-3861.28	193.53	-47.39	-3988.83	163.51	-49.06	-4043.73	164.76	-3.07	-3165.77	-29.15	-33.93	-4205.68	82.43	-16.95	-1680.97	-55.86	247.76	-1687.25	-66.08	282.32	-4025.57	173.32	1324.78	0	0	0	-4063.06	81.99	1689.07	-4325.48	86.6	1709.01	-1511.18	7.3	1769.51	-4244.1	198.12	1695.43	-328.65	1127.97	73.26	255.36	1121.92	79.92	-318.33
0.41	-3809.12	175.35	-42.63	-3861.28	193.53	-47.39	-4008.55	162.32	-51.45	-4056.64	164.83	-4.73	-3165.77	-29.15	-33.93	-4205.68	82.43	-16.95	-1680.97	-55.86	247.76	-1687.25	-66.08	282.32	-4025.57	173.32	1324.78	0	0	0	-4063.06	81.99	1689.07	-4325.48	86.6	1709.01	-1511.18	7.3	1769.51	-4241.86	198.8	1694.92	-335.56	1131.54	70.68	255.63	1122.3	79.8	-315.27
0.42	-3809.12	175.35	-42.63	-3861.28	193.53	-47.39	-3973.64	162.11	-47.13	-4025.93	164.2	-0.15	-3165.77	-29.15	-33.93	-4205.68	82.43	-16.95	-1680.97	-55.86	247.76	-1687.25	-66.08	282.32	-4025.57	173.32	1324.78	0	0	0	-4063.06	81.99	1689.07	-4325.48	86.6	1709.01	-1511.18	7.3	1769.51	-4239.78	198.16	1695.76	-330.68	1130.2	72.08	256.84	1121.21	80.55	-317.29
0.43	-3809.12	175.35	-42.63	-3861.28	193.53	-47.39	-3964.79	161.31	-45.34	-4023.3	162.15	1.5	-3165.77	-29.15	-33.93	-4205.68	82.43	-16.95	-1680.97	-55.86	247.76	-1687.25	-66.08	282.32	-4025.57	173.32	1324.78	0	0	0	-4063.06	81.99	1689.07	-4325.48	86.6	1709.01	-1511.18	7.3	1769.51	-4249.32	198.41	1695.66	-333.21	1130.41	71.33	257.32	1120.33	81.03	-316.06
0.44	-3809.12	175.35	-42.63	-3861.28	193.53	-47.39	-4004.49	162.43	-51.01	-4014.23	165.18	1.69	-3165.77	-29.15	-33.93	-4205.68	82.43	-16.95	-1680.97	-55.86	247.76	-1687.25	-66.08	282.32	-4025.57	173.32	1324.78	0	0	0	-4063.06	81.99	1689.07	-4325.48	86.6	1709.01	-1511.18	7.3	1769.51	-4251.09	198.02	1695.98	-333.58	1131.29	70.89	255.99	1121.43	80.44	-311.53
0.45	-3809.12	175.35	-42.63	-3861.28	193.53	-47.39	-4000.65	162.81	-50.73	-4033.19	165.75	-0.63	-3165.77	-29.15	-33.93	-4205.68	82.43	-16.95	-1680.97	-55.86	247.76	-1687.25	-66.08	282.32	-4025.57	173.32	1324.78	0	0	0	-4063.06	81.99	1689.07	-4325.48	86.6	1709.01	-1511.18	7.3	1769.51	-4239.28	198.27	1694.95	-333.79	1130.66	71.43	256.44	1121.48	80.63	-315.27
0.46	-3809.12	175.35	-42.63	-3861.28	193.53	-47.39	-4006.06	161.67	-49.94	-4018.02	164.14	0.95	-3165.77	-29.15	-33.93	-4205.68	82.43	-16.95	-1680.97	-55.86	247.76	-1687.25	-66.08	282.32	-4025.57	173.32	1324.78	0	0	0	-4063.06	81.99	1689.07	-4325.48	86.6	1709.01	-1511.18	7.3	1769.51	-4255.78	198.21	1696.52	-334.16	1130.55	71.01	258.73	1121.01	81.23	-314.18
0.47	-3809.12	175.35	-42.63	-3861.28	193.53	-47.39	-3973.64	162.63	-45.14	-4051.5	165.41	-4.81	-3165.77	-29.15	-33.93	-4205.68	82.43	-16.95	-1680.97	-55.86	247.76	-1687.25	-66.08	282.32	-4025.57	173.32	1324.78	0	0	0	-4063.06	81.99	1689.07	-4325.48	86.6	1709.01	-1511.18	7.3	1769.51	-4240.96	197.42	1696.08	-330.55	1129.73	72.24	258	1120.55	80.99	-315.24
0.48	-3809.12	175.35	-42.63	-3861.28	193.53	-47.39	-3962.25	162.96	-43.76	-4041.74	164.53	-2.75	-3165.77	-29.15	-33.93	-4205.68	82.43	-16.95	-1680.97	-55.86	247.76	-1687.25	-66.08	282.32	-4025.57	173.32	1324.78	0	0	0	-4063.06	81.99	1689.07	-4325.48	86.6	1709.01	-1511.18	7.3	1769.51	-4258.45	198.88	1696.57	-331.73	1130.25	71.96	259	1121.08	81.17	-315.67
0.49	-3809.12	175.35	-42.63	-3861.28	193.53	-47.39	-4006.63	161.97	-51.81	-4000.21	163.43	3.36	-3165.77	-29.15	-33.93	-4205.68	82.43	-16.95	-1680.97	-55.86	247.76	-1687.25	-66.08	282.32	-4025.57	173.32	1324.78	0	0	0	-4063.06	81.99	1689.07	-4325.48	86.6	1709.01	-1511.18	7.3	1769.51	-4247.38	198.78	1696.32	-333.81	1129.99	71.64	257.07	1122.09	80.06	-319.17
0.5	-3809.12	175.35	-42.63	-3861.28	193.53	-47.39	-3948.65	163.06	-41.63	-4021.84	164.55	-0.57	-3165.77	-29.15	-33.93	-4205.68	82.43	-16.95	-1680.97	-55.86	247.76	-1687.25	-66.08	282.32	-4025.57	173.32	1324.78	0	0	0	-4063.06	81.99	1689.07	-4325.48	86.6	1709.01	-1511.18	7.3	1769.51	-4241.59	197.98	1695.41	-334.64	1130.68	71.32	256.81	1122.11	80.23	-316.91
0.51	-3809.12	175.35	-42.63	-3861.28	193.53	-47.39	-4015.38	162.29	-51.97	-4059.65	164.4	-5.48	-3165.77	-29.15	-33.93	-4205.68	82.43	-16.95	-1680.97	-55.86	247.76	-1687.25	-66.08	282.32	-4025.57	173.32	1324.78	0	0	0	-4063.06	81.99	1689.07	-4325.48	86.6	1709.01	-1511.18	7.3	1769.51	-4263.16	198.16	1696.73	-334.48	1129.3	71.44	255.71	1121.5	80.38	-312.07
0.52	-3809.12	175.35	-42.63	-3861.28	193.53	-47.39	-3962.17	162.07	-45.03	-4042.98	164.17	-3.37	-3165.77	-29.15	-33.93	-4205.68	82.43	-16.95	-1680.97	-55.86	247.76	-1687.25	-66.08	282.32	-4025.57	173.32	1324.78	0	0	0	-4063.06	81.99	1689.07	-4325.48	86.6	1709.01	-1511.18	7.3	1769.51	-4254.78	198.6	1696.19	-335.67	1129.25	71.19	257.76	1120.35	81.3	-312.51
0.53	-3809.12	175.35	-42.63	-3861.28	193.53	-47.39	-4026.11	161.09	-53.19	-4071.01	162.86	-7.23	-3165.77	-29.15	-33.93	-4205.68	82.43	-16.95	-1680.97	-55.86	247.76	-1687.25	-66.08	282.32	-4025.57	173.32	1324.78	0	0	0	-4063.06	81.99	1689.07	-4325.48	86.6	1709.01	-1511.18	7.3	1769.51	-4244.19	198.66	1695.72	-332.17	1128.02	72.06	256.62	1121.06	80.65	-313.23
0.54	-3809.12	175.35	-42.63	-3861.28	193.53	-47.39	-3975.13	162.16	-45.93	-4018.91	165.21	1.09	-3165.77	-29.15	-33.93	-4205.68	82.43	-16.95	-1680.97	-55.86	247.76	-1687.25	-66.08	282.32	-4025.57	173.32	1324.78	0	0	0	-4063.06	81.99	1689.07	-4325.48	86.6	1709.01	-1511.18	7.3	1769.51	-4245.27	198.1	1695.65	-330.87	1128.61	72.22	255.57	1121.16	80.14	-313.61
0.55	-3809.12	175.35	-42.63	-3861.28	193.53	-47.39	-3979.15	163.31	-45.23	-4015.16	164.28	1.57	-3165.77	-29.15	-33.93	-4205.68	82.43	-16.95	-1680.97	-55.86	247.76	-1687.25	-66.08	282.32	-4025.57	173.32	1324.78	0	0	0	-4063.06	81.99	1689.07	-4325.48	86.6	1709.01	-1511.18	7.3	1769.51	-4245.79	196.77	1695.35	-332.82	1129.62	71.7	254.56	1120.97	80.01	-315.88
0.56	-3809.12	175.35	-42.63	-3861.28	193.53	-47.39	-3965.78	162.17	-42.86	-4024.98	165.07	-0.23	-3165.77	-29.15	-33.93	-4205.68	82.43	-16.95	-1680.97	-55.86	247.76	-1687.25	-66.08	282.32	-4025.57	173.32	1324.78	0	0	0	-4063.06	81.99	1689.07	-4325.48	86.6	1709.01	-1511.18	7.3	1769.51	-4269.72	198.54	1696.18	-330.65	1127.84	72.61	257.28	1120.17	81.07	-314.04
0.57	-3809.12	175.35	-42.63	-3861.28	193.53	-47.39	-3942.59	161.1	-41.23	-4032.59	165.09	-0.24	-3165.77	-29.15	-33.93	-4205.68	82.43	-16.95	-1680.97	-55.86	247.76	-1687.25	-66.08	282.32	-4025.57	173.32	1324.78	0	0	0	-4063.06	81.99	1689.07	-4325.48	86.6	1709.01	-1511.18	7.3	1769.51	-4251.34	197.7	1696.32	-331.44	1130.19	71.84	256.12	1122.01	80.06	-313.81
0.58	-3809.12	175.35	-42.63	-3861.28	193.53	-47.39	-3994.53	162.2	-47.54	-4063.22	164.85	-4.48	-3165.77	-29.15	-33.93	-4205.68	82.43	-16.95	-1680.97	-55.86	247.76	-1687.25	-66.08	282.32	-4025.57	173.32	1324.78	0	0	0	-4063.06	81.99	1689.07	-4325.48	86.6	1709.01	-1511.18	7.3	1769.51	-4258.34	197.85	1696.71	-337.04	1130.93	70.43	256.61	1122.01	80.26	-312.89
0.59	-3809.12	175.35	-42.63	-3861.28	193.53	-47.39	-4002.86	162.85	-50.32	-4025.28	164.71	0.13	-3165.77	-29.15	-33.93	-4205.68	82.43	-16.95	-1680.97	-55.86	247.76	-1687.25	-66.08	282.32	-4025.57	173.32	1324.78	0	0	0	-4063.06	81.99	1689.07	-4325.48	86.6	1709.01	-1511.18	7.3	1769.51	-4260.31	197	1696.29	-333.64	1129.54	71.84	253.84	1121.59	79.85	-311.91
0.6	-3809.12	175.35	-42.63	-3861.28	193.53	-47.39	-3973.37	161.63	-46.09	-4028.83	164.57	1.14	-3165.77	-29.15	-33.93	-4205.68	82.43	-16.95	-1680.97	-55.86	247.76	-1687.25	-66.08	282.32	-4025.57	173.32	1324.78	0	0	0	-4063.06	81.99	1689.07	-4325.48	86.6	1709.01	-1511.18	7.3	1769.51	-4255.91	197.69	1696.23	-331.28	1129.78	72.56	256.65	1120.05	80.86	-311.59
0.61	-3809.12	175.35	-42.63	-3861.28	193.53	-47.39	-4016.78	163.28	-52.36	-4014.28	163.86	3.23	-3165.77	-29.15	-33.93	-4205.68	82.43	-16.95	-1680.97	-55.86	247.76	-1687.25	-66.08	282.32	-4025.57	173.32	1324.78	0	0	0	-4063.06	81.99	1689.07	-4325.48	86.6	1709.01	-1511.18	7.3	1769.51	-4252.92	197.49	1696.37	-328.65	1128.38	73.1	255.64	1121.62	80.04	-313.84
0.62	-3809.12	175.35	-42.63	-3861.28	193.53	-47.39	-3982.65	161.09	-47.16	-4029.47	163.86	-1.2	-3165.77	-29.15	-33.93	-4205.68	82.43	-16.95	-1680.97	-55.86	247.76	-1687.25	-66.08	282.32	-4025.57	173.32	1324.78	0	0	0	-4063.06	81.99	1689.07	-4325.48	86.6	1709.01	-1511.18	7.3	1769.51	-4259.99	197.45	1696.27	-329.67	1129.45	72.57	256.56	1121.57	80.45	-314.82
0.63	-3809.12	175.35	-42.63	-3861.28	193.53	-47.39	-3978.84	162.81	-46.82	-4016.02	165.69	0.32	-3165.77	-29.15	-33.93	-4205.68	82.43	-16.95	-1680.97	-55.86	247.76	-1687.25	-66.08	282.32	-4025.57	173.32	1324.78	0	0	0	-4063.06	81.99	1689.07	-4325.48	86.6	1709.01	-1511.18	7.3	1769.51	-4260.49	197.41	1697.2	-329.51	1130.17	72.28	257.78	1121.29	80.87	-314.45
0.64	-3809.12	175.35	-42.63	-3861.28	193.53	-47.39	-3976.01	161.81	-45.92	-4029.04	165.16	0.16	-3165.77	-29.15	-33.93	-4205.68	82.43	-16.95	-1680.97	-55.86	247.76	-1687.25	-66.08	282.32	-4025.57	173.32	1324.78	0	0	0	-4063.06	81.99	1689.07	-4325.48	86.6	1709.01	-1511.18	7.3	1769.51	-4262.95	198.13	1697.12	-331.23	1129.5	72.01	256.13	1120.9	80.65	-317.15
0.65	-3809.12	175.35	-42.63	-3861.28	193.53	-47.39	-3928.31	162.35	-36.9	-4031.31	164.39	0.29	-3165.77	-29.15	-33.93	-4205.68	82.43	-16.95	-1680.97	-55.86	247.76	-1687.25	-66.08	282.32	-4025.57	173.32	1324.78	0	0	0	-4063.06	81.99	1689.07	-4325.48	86.6	1709.01	-1511.18	7.3	1769.51	-4272.73	197.52	1697.76	-332.01	1128.82	72.3	257.8	1121.11	80.73	-314.88
0.66	-3809.12	175.35	-42.63	-3861.28	193.53	-47.39	-3958.54	161.67	-43.27	-4030.28	164.19	-2.08	-3165.77	-29.15	-33.93	-4205.68	82.43	-16.95	-1680.97	-55.86	247.76	-1687.25	-66.08	282.32	-4025.57	173.32	1324.78	0	0	0	-4063.06	81.99	1689.07	-4325.48	86.6	1709.01	-1511.18	7.3	1769.51	-4253.75	198.04	1696.77	-330.12	1129.87	72.14	257.15	1122.07	80.34	-316.11
0.67	-3809.12	175.35	-42.63	-3861.28	193.53	-47.39	-3982.68	160.38	-46.77	-4009.28	165.72	1.72	-3165.77	-29.15	-33.93	-4205.68	82.43	-16.95	-1680.97	-55.86	247.76	-1687.25	-66.08	282.32	-4025.57	173.32	1324.78	0	0	0	-4063.06	81.99	1689.07	-4325.48	86.6	1709.01	-1511.18	7.3	1769.51	-4238.81	197.98	1695.69	-328.85	1130.24	72.32	254.12	1122.09	79.56	-315.33
0.68	-3809.12	175.35	-42.63	-3861.28	193.53	-47.39	-4004.31	164.1	-49.81	-3995.3	165.55	4.91	-3165.77	-29.15	-33.93	-4205.68	82.43	-16.95	-1680.97	-55.86	247.76	-1687.25	-66.08	282.32	-4025.57	173.32	1324.78	0	0	0	-4063.06	81.99	1689.07	-4325.48	86.6	1709.01	-1511.18	7.3	1769.51	-4252.78	198.8	1696.18	-331.59	1129.42	72.24	256.91	1120.5	80.85	-317.2
0.69	-3809.12	175.35	-42.63	-3861.28	193.53	-47.39	-3950.25	163.42	-41.14	-4028.94	165.02	-1.24	-3165.77	-29.15	-33.93	-4205.68	82.43	-16.95	-1680.97	-55.86	247.76	-1687.25	-66.08	282.32	-4025.57	173.32	1324.78	0	0	0	-4063.06	81.99	1689.07	-4325.48	86.6	1709.01	-1511.18	7.3	1769.51	-4261.75	198.58	1696.11	-333.89	1129.54	71.66	258.13	1120.22	81.31	-318.77
0.7	-3809.12	175.35	-42.63	-3861.28	193.53	-47.39	-3952.41	160.79	-41.64	-4011.51	164.42	2.92	-3165.77	-29.15	-33.93	-4205.68	82.43	-16.95	-1680.97	-55.86	247.76	-1687.25	-66.08	282.32	-4025.57	173.32	1324.78	0	0	0	-4063.06	81.99	1689.07	-4325.48	86.6	1709.01	-1511.18	7.3	1769.51	-4236.54	198.82	1695.92	-331.85	1130.19	71.74	254.3	1121.19	80.16	-319.58
0.71	-3809.12	175.35	-42.63	-3861.28	193.53	-47.39	-3972.05	162.82	-44.67	-4034.92	163.02	-2.03	-3165.77	-29.15	-33.93	-4205.68	82.43	-16.95	-1680.97	-55.86	247.76	-1687.25	-66.08	282.32	-4025.57	173.32	1324.78	0	0	0	-4063.06	81.99	1689.07	-4325.48	86.6	1709.01	-1511.18	7.3	1769.51	-4213.61	198.74	1694.07	-331.15	1129.2	72.18	254.81	1120.65	80.37	-312.94
0.72	-3809.12	175.35	-42.63	-3861.28	193.53	-47.39	-3956.51	158.88	-41.66	-4025.9	165.17	-0.49	-3165.77	-29.15	-33.93	-4205.68	82.43	-16.95	-1680.97	-55.86	247.76	-1687.25	-66.08	282.32	-4025.57	173.32	1324.78	0	0	0	-4063.06	81.99	1689.07	-4325.48	86.6	1709.01	-1511.18	7.3	1769.51	-4240.33	198.32	1696.29	-330.6	1128.95	72.29	254.28	1121.84	80	-316.96
0.73	-3809.12	175.35	-42.63	-3861.28	193.53	-47.39	-3952.6	162.5	-42.49	-4033.14	164.95	-0.23	-3165.77	-29.15	-33.93	-4205.68	82.43	-16.95	-1680.97	-55.86	247.76	-1687.25	-66.08	282.32	-4025.57	173.32	1324.78	0	0	0	-4063.06	81.99	1689.07	-4325.48	86.6	1709.01	-1511.18	7.3	1769.51	-4230.6	197.78	1695.29	-331.96	1129.39	71.9	256.98	1121.9	80.38	-315.2
0.74	-3809.12	175.35	-42.63	-3861.28	193.53	-47.39	-3976.11	161.6	-45.35	-4046.93	167.23	-2.96	-3165.77	-29.15	-33.93	-4205.68	82.43	-16.95	-1680.97	-55.86	247.76	-1687.25	-66.08	282.32	-4025.57	173.32	1324.78	0	0	0	-4063.06	81.99	1689.07	-4325.48	86.6	1709.01	-1511.18	7.3	1769.51	-4246.29	198.04	1696.63	-333.41	1129.88	71.39	258.39	1121.52	80.9	-312.81
0.75	-3809.12	175.35	-42.63	-3861.28	193.53	-47.39	-4014.8	161.12	-52.35	-4040.38	164.93	-1.38	-3165.77	-29.15	-33.93	-4205.68	82.43	-16.95	-1680.97	-55.86	247.76	-1687.25	-66.08	282.32	-4025.57	173.32	1324.78	0	0	0	-4063.06	81.99	1689.07	-4325.48	86.6	1709.01	-1511.18	7.3	1769.51	-4255.89	199.16	1697.25	-331.71	1129.43	71.97	257.74	1120.78	80.85	-317.88
0.76	-3809.12	175.35	-42.63	-3861.28	193.53	-47.39	-3985.22	162.55	-46.19	-3987.5	165.56	6.45	-3165.77	-29.15	-33.93	-4205.68	82.43	-16.95	-1680.97	-55.86	247.76	-1687.25	-66.08	282.32	-4025.57	173.32	1324.78	0	0	0	-4063.06	81.99	1689.07	-4325.48	86.6	1709.01	-1511.18	7.3	1769.51	-4249.92	199.91	1697.17	-332.29	1128.75	72.2	256.86	1121.14	80.61	-317.67
0.77	-3809.12	175.35	-42.63	-3861.28	193.53	-47.39	-3984.66	161.21	-48.89	-4026.11	163.67	-0.01	-3165.77	-29.15	-33.93	-4205.68	82.43	-16.95	-1680.97	-55.86	247.76	-1687.25	-66.08	282.32	-4025.57	173.32	1324.78	0	0	0	-4063.06	81.99	1689.07	-4325.48	86.6	1709.01	-1511.18	7.3	1769.51	-4231.83	200.37	1695.44	-331.56	1129.07	72.14	256.4	1121.04	80.79	-317.74
0.78	-3809.12	175.35	-42.63	-3861.28	193.53	-47.39	-3988.62	163.19	-47.27	-4044.79	165.21	-1.83	-3165.77	-29.15	-33.93	-4205.68	82.43	-16.95	-1680.97	-55.86	247.76	-1687.25	-66.08	282.32	-4025.57	173.32	1324.78	0	0	0	-4063.06	81.99	1689.07	-4325.48	86.6	1709.01	-1511.18	7.3	1769.51	-4257.03	200.08	1696.4	-334.45	1130.47	71.37	256.27	1121.27	80.56	-313.65
0.79	-3809.12	175.35	-42.63	-3861.28	193.53	-47.39	-3992.5	162.74	-48.87	-4064.91	165.91	-4.31	-3165.77	-29.15	-33.93	-4205.68	82.43	-16.95	-1680.97	-55.86	247.76	-1687.25	-66.08	282.32	-4025.57	173.32	1324.78	0	0	0	-4063.06	81.99	1689.07	-4325.48	86.6	1709.01	-1511.18	7.3	1769.51	-4256.95	200.75	1697.02	-330.39	1130.4	72.1	256.04	1121.6	80.2	-312.82
0.8	-3809.12	175.35	-42.63	-3861.28	193.53	-47.39	-3968.69	162.73	-44.48	-4009.13	164.43	2.13	-3165.77	-29.15	-33.93	-4205.68	82.43	-16.95	-1680.97	-55.86	247.76	-1687.25	-66.08	282.32	-4025.57	173.32	1324.78	0	0	0	-4063.06	81.99	1689.07	-4325.48	86.6	1709.01	-1511.18	7.3	1769.51	-4246.57	200.76	1696.78	-327.56	1128.49	73.3	257.32	1120.84	80.51	-317.29
0.81	-3809.12	175.35	-42.63	-3861.28	193.53	-47.39	-3974.23	161.48	-45.88	-4043.69	164.71	-1.04	-3165.77	-29.15	-33.93	-4205.68	82.43	-16.95	-1680.97	-55.86	247.76	-1687.25	-66.08	282.32	-4025.57	173.32	1324.78	0	0	0	-4063.06	81.99	1689.07	-4325.48	86.6	1709.01	-1511.18	7.3	1769.51	-4242.68	200.09	1696.87	-328.26	1130.78	72.3	258.62	1120.23	81.24	-319.8
0.82	-3809.12	175.35	-42.63	-3861.28	193.53	-47.39	-3979.36	162.35	-46.05	-4019.49	164.23	1.72	-3165.77	-29.15	-33.93	-4205.68	82.43	-16.95	-1680.97	-55.86	247.76	-1687.25	-66.08	282.32	-4025.57	173.32	1324.78	0	0	0	-4063.06	81.99	1689.07	-4325.48	86.6	1709.01	-1511.18	7.3	1769.51	-4260.57	200.3	1697.69	-331.73	1131.02	71.79	256.16	1120.56	80.7	-312.55
0.83	-3809.12	175.35	-42.63	-3861.28	193.53	-47.39	-3967.97	162.2	-45.08	-4000.93	163.39	3.63	-3165.77	-29.15	-33.93	-4205.68	82.43	-16.95	-1680.97	-55.86	247.76	-1687.25	-66.08	282.32	-4025.57	173.32	1324.78	0	0	0	-4063.06	81.99	1689.07	-4325.48	86.6	1709.01	-1511.18	7.3	1769.51	-4260.46	200.88	1697.63	-331.16	1129.85	72.11	256.21	1121.27	80.49	-316.72
0.84	-3809.12	175.35	-42.63	-3861.28	193.53	-47.39	-3976.09	161.56	-46.35	-4002.35	164.51	4.43	-3165.77	-29.15	-33.93	-4205.68	82.43	-16.95	-1680.97	-55.86	247.76	-1687.25	-66.08	282.32	-4025.57	173.32	1324.78	0	0	0	-4063.06	81.99	1689.07	-4325.48	86.6	1709.01	-1511.18	7.3	1769.51	-4245.6	200.56	1695.74	-331.92	1129.81	72.11	255.38	1122.41	79.96	-318.47
0.85	-3809.12	175.35	-42.63	-3861.28	193.53	-47.39	-3992.47	161.25	-48.04	-4059.88	164.45	-4.52	-3165.77	-29.15	-33.93	-4205.68	82.43	-16.95	-1680.97	-55.86	247.76	-1687.25	-66.08	282.32	-4025.57	173.32	1324.78	0	0	0	-4063.06	81.99	1689.07	-4325.48	86.6	1709.01	-1511.18	7.3	1769.51	-4239.32	200.65	1696.43	-330.63	1128.68	72.28	256.45	1122.97	79.89	-317.86
0.86	-3809.12	175.35	-42.63	-3861.28	193.53	-47.39	-3946.18	162.11	-41.21	-4014.65	165.28	0.71	-3165.77	-29.15	-33.93	-4205.68	82.43	-16.95	-1680.97	-55.86	247.76	-1687.25	-66.08	282.32	-4025.57	173.32	1324.78	0	0	0	-4063.06	81.99	1689.07	-4325.48	86.6	1709.01	-1511.18	7.3	1769.51	-4251	200.07	1697.1	-330.14	1129.06	72.5	257.41	1120.58	80.78	-319
0.87	-3809.12	175.35	-42.63	-3861.28	193.53	-47.39	-3984.4	160.86	-47.43	-4010.7	165.73	2.89	-3165.77	-29.15	-33.93	-4205.68	82.43	-16.95	-1680.97	-55.86	247.76	-1687.25	-66.08	282.32	-4025.57	173.32	1324.78	0	0	0	-4063.06	81.99	1689.07	-4325.48	86.6	1709.01	-1511.18	7.3	1769.51	-4252.62	200.78	1696.98	-333.44	1129.13	72.08	255.99	1121.85	80.2	-316.42
0.88	-3809.12	175.35	-42.63	-3861.28	193.53	-47.39	-3988.44	162.32	-48.62	-4037.61	165.32	-1.55	-3165.77	-29.15	-33.93	-4205.68	82.43	-16.95	-1680.97	-55.86	247.76	-1687.25	-66.08	282.32	-4025.57	173.32	1324.78	0	0	0	-4063.06	81.99	1689.07	-4325.48	86.6	1709.01	-1511.18	7.3	1769.51	-4232.9	201.64	1696.25	-334.18	1130.48	71.38	256.49	1120.76	80.58	-311.74
0.89	-3809.12	175.35	-42.63	-3861.28	193.53	-47.39	-3971.27	161.32	-45.28	-3982.02	165.17	6.91	-3165.77	-29.15	-33.93	-4205.68	82.43	-16.95	-1680.97	-55.86	247.76	-1687.25	-66.08	282.32	-4025.57	173.32	1324.78	0	0	0	-4063.06	81.99	1689.07	-4325.48	86.6	1709.01	-1511.18	7.3	1769.51	-4259.65	201.73	1697.28	-337.79	1131.14	70.42	255.8	1119.6	80.71	-317.09
0.9	-3809.12	175.35	-42.63	-3861.28	193.53	-47.39	-3962.54	162.03	-43.81	-4018.5	165.59	0.51	-3165.77	-29.15	-33.93	-4205.68	82.43	-16.95	-1680.97	-55.86	247.76	-1687.25	-66.08	282.32	-4025.57	173.32	1324.78	0	0	0	-4063.06	81.99	1689.07	-4325.48	86.6	1709.01	-1511.18	7.3	1769.51	-4258.55	201.34	1698.1	-330.89	1129.74	71.94	255.98	1119.39	80.82	-313.38
0.91	-3809.12	175.35	-42.63	-3861.28	193.53	-47.39	-3981.57	163.18	-45.77	-4048.63	165	-2.82	-3165.77	-29.15	-33.93	-4205.68	82.43	-16.95	-1680.97	-55.86	247.76	-1687.25	-66.08	282.32	-4025.57	173.32	1324.78	0	0	0	-4063.06	81.99	1689.07	-4325.48	86.6	1709.01	-1511.18	7.3	1769.51	-4232.84	201.99	1696.67	-332.37	1129.67	71.86	255.88	1120.77	80.4	-309.38
0.92	-3809.12	175.35	-42.63	-3861.28	193.53	-47.39	-3957.03	161.24	-43.87	-4086.81	164.66	-9.5	-3165.77	-29.15	-33.93	-4205.68	82.43	-16.95	-1680.97	-55.86	247.76	-1687.25	-66.08	282.32	-4025.57	173.32	1324.78	0	0	0	-4063.06	81.99	1689.07	-4325.48	86.6	1709.01	-1511.18	7.3	1769.51	-4252.2	202.42	1696.96	-333.58	1129.91	71.72	257.69	1119.35	81.42	-312.77
0.93	-3809.12	175.35	-42.63	-3861.28	193.53	-47.39	-3978.29	161.8	-46.88	-4035.26	166.06	-0.77	-3165.77	-29.15	-33.93	-4205.68	82.43	-16.95	-1680.97	-55.86	247.76	-1687.25	-66.08	282.32	-4025.57	173.32	1324.78	0	0	0	-4063.06	81.99	1689.07	-4325.48	86.6	1709.01	-1511.18	7.3	1769.51	-4259.64	201.95	1697.8	-330.71	1129.1	72.39	257.73	1120.65	81.03	-314.79
0.94	-3809.12	175.35	-42.63	-3861.28	193.53	-47.39	-3939.57	162.9	-40.57	-4044.49	164.92	-3.91	-3165.77	-29.15	-33.93	-4205.68	82.43	-16.95	-1680.97	-55.86	247.76	-1687.25	-66.08	282.32	-4025.57	173.32	1324.78	0	0	0	-4063.06	81.99	1689.07	-4325.48	86.6	1709.01	-1511.18	7.3	1769.51	-4237.31	202.13	1696.8	-332.13	1128.81	72.06	255.96	1122.09	79.89	-314.31
0.95	-3809.12	175.35	-42.63	-3861.28	193.53	-47.39	-3975.67	163.11	-45.42	-4026.11	164.68	0.2	-3165.77	-29.15	-33.93	-4205.68	82.43	-16.95	-1680.97	-55.86	247.76	-1687.25	-66.08	282.32	-4025.57	173.32	1324.78	0	0	0	-4063.06	81.99	1689.07	-4325.48	86.6	1709.01	-1511.18	7.3	1769.51	-4267.76	202.96	1698.45	-331.54	1128.88	72.12	258.35	1121.42	80.59	-313.33
0.96	-3809.12	175.35	-42.63	-3861.28	193.53	-47.39	-3973.97	162.4	-46.37	-4056.26	164.95	-3.87	-3165.77	-29.15	-33.93	-4205.68	82.43	-16.95	-1680.97	-55.86	247.76	-1687.25	-66.08	282.32	-4025.57	173.32	1324.78	0	0	0	-4063.06	81.99	1689.07	-4325.48	86.6	1709.01	-1511.18	7.3	1769.51	-4257.75	202.13	1697.92	-330.4	1128.08	72.7	258.43	1120.93	81.04	-317.18
0.97	-3809.12	175.35	-42.63	-3861.28	193.53	-47.39	-3959.88	161.51	-44	-3986.05	163.24	7.42	-3165.77	-29.15	-33.93	-4205.68	82.43	-16.95	-1680.97	-55.86	247.76	-1687.25	-66.08	282.32	-4025.57	173.32	1324.78	0	0	0	-4063.06	81.99	1689.07	-4325.48	86.6	1709.01	-1511.18	7.3	1769.51	-4253.88	203.56	1698.47	-334.6	1130.31	71.18	255.84	1121.18	80.36	-314.57
0.98	-3809.12	175.35	-42.63	-3861.28	193.53	-47.39	-3973.33	162.03	-45.41	-4011.08	166.16	3.41	-3165.77	-29.15	-33.93	-4205.68	82.43	-16.95	-1680.97	-55.86	247.76	-1687.25	-66.08	282.32	-4025.57	173.32	1324.78	0	0	0	-4063.06	81.99	1689.07	-4325.48	86.6	1709.01	-1511.18	7.3	1769.51	-4269.49	203.82	1699.11	-335.34	1132.07	70.71	258.01	1121.19	80.75	-316.95
0.99	-3809.12	175.35	-42.63	-3861.28	193.53	-47.39	-4008.98	163.32	-51	-4030.12	165.91	0.26	-3165.77	-29.15	-33.93	-4205.68	82.43	-16.95	-1680.97	-55.86	247.76	-1687.25	-66.08	282.32	-4025.57	173.32	1324.78	0	0	0	-4063.06	81.99	1689.07	-4325.48	86.6	1709.01	-1511.18	7.3	1769.51	-4272.95	204.17	1699.38	-333.47	1131.34	71.53	255.83	1121.47	80.31	-316.35
1	-3809.12	175.35	-42.63	-3861.28	193.53	-47.39	-3977.35	162.56	-46.46	-4031.89	166.29	-0.5	-3165.77	-29.15	-33.93	-4205.68	82.43	-16.95	-1680.97	-55.86	247.76	-1687.25	-66.08	282.32	-4025.57	173.32	1324.78	0	0	0	-4063.06	81.99	1689.07	-4325.48	86.6	1709.01	-1511.18	7.3	1769.51	-4253.89	203.79	1697.83	-331.25	1130.3	71.75	256.76	1120.89	80.71	-316.07
1.01	-3809.12	175.35	-42.63	-3861.28	193.53	-47.39	-3965.35	162.15	-44.84	-4049.89	165.63	-2.97	-3165.77	-29.15	-33.93	-4205.68	82.43	-16.95	-1680.97	-55.86	247.76	-1687.25	-66.08	282.32	-4025.57	173.32	1324.78	0	0	0	-4063.06	81.99	1689.07	-4325.48	86.6	1709.01	-1511.18	7.3	1769.51	-4266.92	204.65	1698.14	-331.28	1129.57	72.07	257.5	1120.72	80.83	-319.89
1.02	-3809.12	175.35	-42.63	-3861.28	193.53	-47.39	-4000.25	160.96	-51.07	-4031.17	163.31	-1.06	-3165.77	-29.15	-33.93	-4205.68	82.43	-16.95	-1680.97	-55.86	247.76	-1687.25	-66.08	282.32	-4025.57	173.32	1324.78	0	0	0	-4063.06	81.99	1689.07	-4325.48	86.6	1709.01	-1511.18	7.3	1769.51	-4270.82	205.31	1698.89	-334.08	1129.18	71.9	259.28	1120.76	81.05	-318.15
1.03	-3809.12	175.35	-42.63	-3861.28	193.53	-47.39	-3995.45	161.62	-48.78	-4005.97	164.46	4.24	-3165.77	-29.15	-33.93	-4205.68	82.43	-16.95	-1680.97	-55.86	247.76	-1687.25	-66.08	282.32	-4025.57	173.32	1324.78	0	0	0	-4063.06	81.99	1689.07	-4325.48	86.6	1709.01	-1511.18	7.3	1769.51	-4273.02	205.91	1699.25	-335.31	1129.29	71.64	259.43	1120.81	81.16	-319
1.04	-3809.12	175.35	-42.63	-3861.28	193.53	-47.39	-3942.33	162.23	-42.64	-4034.16	164.85	-0.07	-3165.77	-29.15	-33.93	-4205.68	82.43	-16.95	-1680.97	-55.86	247.76	-1687.25	-66.08	282.32	-4025.57	173.32	1324.78	0	0	0	-4063.06	81.99	1689.07	-4325.48	86.6	1709.01	-1511.18	7.3	1769.51	-4270.29	206.75	1699.19	-332.81	1130.34	71.56	257.93	1120.48	81.11	-318.59
1.05	-3809.12	175.35	-42.63	-3861.28	193.53	-47.39	-3973.45	161.87	-45.35	-4035.81	165.63	-2.06	-3165.77	-29.15	-33.93	-4205.68	82.43	-16.95	-1680.97	-55.86	247.76	-1687.25	-66.08	282.32	-4025.57	173.32	1324.78	0	0	0	-4063.06	81.99	1689.07	-4325.48	86.6	1709.01	-1511.18	7.3	1769.51	-4269.58	205.05	1698.66	-333.17	1130.24	71.71	257.53	1121.42	80.59	-319.73
1.06	-3809.12	175.35	-42.63	-3861.28	193.53	-47.39	-4009.35	161.3	-51.25	-4032.29	166.42	-0.36	-3165.77	-29.15	-33.93	-4205.68	82.43	-16.95	-1680.97	-55.86	247.76	-1687.25	-66.08	282.32	-4025.57	173.32	1324.78	0	0	0	-4063.06	81.99	1689.07	-4325.48	86.6	1709.01	-1511.18	7.3	1769.51	-4264.79	206.13	1698.32	-330.47	1129.23	72.46	256.83	1120.7	80.67	-313.69
1.07	-3809.12	175.35	-42.63	-3861.28	193.53	-47.39	-3988.47	162.12	-49.43	-4014.34	165.88	2.7	-3165.77	-29.15	-33.93	-4205.68	82.43	-16.95	-1680.97	-55.86	247.76	-1687.25	-66.08	282.32	-4025.57	173.32	1324.78	0	0	0	-4063.06	81.99	1689.07	-4325.48	86.6	1709.01	-1511.18	7.3	1769.51	-4259.89	207.07	1698.09	-330.49	1129.28	72.24	256.24	1120.58	80.79	-309.59
1.08	-3809.12	175.35	-42.63	-3861.28	193.53	-47.39	-3973.48	161.74	-45.29	-4048.06	164.06	-2.51	-3165.77	-29.15	-33.93	-4205.68	82.43	-16.95	-1680.97	-55.86	247.76	-1687.25	-66.08	282.32	-4025.57	173.32	1324.78	0	0	0	-4063.06	81.99	1689.07	-4325.48	86.6	1709.01	-1511.18	7.3	1769.51	-4269.1	208.4	1698.3	-332.76	1128.95	72.31	256.11	1120.69	80.76	-310.34
1.09	-3809.12	175.35	-42.63	-3861.28	193.53	-47.39	-4003.97	162.53	-50.02	-4044.22	165.46	-1.05	-3165.77	-29.15	-33.93	-4205.68	82.43	-16.95	-1680.97	-55.86	247.76	-1687.25	-66.08	282.32	-4025.57	173.32	1324.78	0	0	0	-4063.06	81.99	1689.07	-4325.48	86.6	1709.01	-1511.18	7.3	1769.51	-4268.54	209.59	1699.2	-329.86	1131.59	71.94	256.37	1121.2	80.53	-312.47
1.1	-3809.12	175.35	-42.63	-3861.28	193.53	-47.39	-3973.25	162.6	-46.99	-4037.82	164.58	-0.38	-3165.77	-29.15	-33.93	-4205.68	82.43	-16.95	-1680.97	-55.86	247.76	-1687.25	-66.08	282.32	-4025.57	173.32	1324.78	0	0	0	-4063.06	81.99	1689.07	-4325.48	86.6	1709.01	-1511.18	7.3	1769.51	-4259.05	209.12	1698.11	-328.63	1129.84	72.75	258.04	1121.83	80.54	-312.79
1.11	-3809.12	175.35	-42.63	-3861.28	193.53	-47.39	-3996.57	162.07	-48.88	-4051.53	165.86	-2.39	-3165.77	-29.15	-33.93	-4205.68	82.43	-16.95	-1680.97	-55.86	247.76	-1687.25	-66.08	282.32	-4025.57	173.32	1324.78	0	0	0	-4063.06	81.99	1689.07	-4325.48	86.6	1709.01	-1511.18	7.3	1769.51	-4265.4	210.03	1697.86	-332.37	1129.52	72.31	257.9	1121.26	80.82	-315.27
1.12	-3809.12	175.35	-42.63	-3861.28	193.53	-47.39	-3994.78	160.99	-49.33	-4042.05	165.85	-1.22	-3165.77	-29.15	-33.93	-4205.68	82.43	-16.95	-1680.97	-55.86	247.76	-1687.25	-66.08	282.32	-4025.57	173.32	1324.78	0	0	0	-4063.06	81.99	1689.07	-4325.48	86.6	1709.01	-1511.18	7.3	1769.51	-4274.75	210.42	1699.12	-331.53	1129.7	72.45	255.74	1121.72	80.06	-314.66
1.13	-3809.12	175.35	-42.63	-3861.28	193.53	-47.39	-3991.2	161.45	-47.44	-4018.48	165.6	2.08	-3165.77	-29.15	-33.93	-4205.68	82.43	-16.95	-1680.97	-55.86	247.76	-1687.25	-66.08	282.32	-4025.57	173.32	1324.78	0	0	0	-4063.06	81.99	1689.07	-4325.48	86.6	1709.01	-1511.18	7.3	1769.51	-4262.45	210.19	1698.55	-332.67	1129.54	71.84	256.58	1121.56	80.2	-315.25
1.14	-3809.12	175.35	-42.63	-3861.28	193.53	-47.39	-4013.35	160.44	-52.1	-4056.48	167.08	-3.89	-3165.77	-29.15	-33.93	-4205.68	82.43	-16.95	-1680.97	-55.86	247.76	-1687.25	-66.08	282.32	-4025.57	173.32	1324.78	0	0	0	-4063.06	81.99	1689.07	-4325.48	86.6	1709.01	-1511.18	7.3	1769.51	-4271.24	210.59	1698.65	-330.81	1130.02	72.09	257.17	1121.41	80.55	-316.95
1.15	-3809.12	175.35	-42.63	-3861.28	193.53	-47.39	-4019.9	162.65	-53.3	-4045.33	165.84	-2.59	-3165.77	-29.15	-33.93	-4205.68	82.43	-16.95	-1680.97	-55.86	247.76	-1687.25	-66.08	282.32	-4025.57	173.32	1324.78	0	0	0	-4063.06	81.99	1689.07	-4325.48	86.6	1709.01	-1511.18	7.3	1769.51	-4275.93	210.27	1699.6	-335.6	1130.45	70.78	259.21	1120.52	81.35	-320.3
1.16	-3809.12	175.35	-42.63	-3861.28	193.53	-47.39	-3994.94	160.59	-48.25	-4009.53	164.52	2.06	-3165.77	-29.15	-33.93	-4205.68	82.43	-16.95	-1680.97	-55.86	247.76	-1687.25	-66.08	282.32	-4025.57	173.32	1324.78	0	0	0	-4063.06	81.99	1689.07	-4325.48	86.6	1709.01	-1511.18	7.3	1769.51	-4276.23	209.99	1699.18	-334.34	1129.79	71.35	258.6	1120.23	81.31	-317.84
1.17	-3809.12	175.35	-42.63	-3861.28	193.53	-47.39	-3991.29	160.72	-48.15	-4019.42	167.4	1.4	-3165.77	-29.15	-33.93	-4205.68	82.43	-16.95	-1680.97	-55.86	247.76	-1687.25	-66.08	282.32	-4025.57	173.32	1324.78	0	0	0	-4063.06	81.99	1689.07	-4325.48	86.6	1709.01	-1511.18	7.3	1769.51	-4286.95	211.48	1699.68	-327.58	1129.19	73.11	257.6	1120.79	80.67	-317.37
1.18	-3809.12	175.35	-42.63	-3861.28	193.53	-47.39	-3988.93	161.75	-48.3	-4012.16	166.64	3.24	-3165.77	-29.15	-33.93	-4205.68	82.43	-16.95	-1680.97	-55.86	247.76	-1687.25	-66.08	282.32	-4025.57	173.32	1324.78	0	0	0	-4063.06	81.99	1689.07	-4325.48	86.6	1709.01	-1511.18	7.3	1769.51	-4246.91	211.4	1697.91	-329.17	1129.97	72.19	256.34	1121.5	80.26	-315.66
1.19	-3809.12	175.35	-42.63	-3861.28	193.53	-47.39	-3984.87	162.38	-47.98	-4035.02	165.17	-0.69	-3165.77	-29.15	-33.93	-4205.68	82.43	-16.95	-1680.97	-55.86	247.76	-1687.25	-66.08	282.32	-4025.57	173.32	1324.78	0	0	0	-4063.06	81.99	1689.07	-4325.48	86.6	1709.01	-1511.18	7.3	1769.51	-4258.27	211.32	1698.83	-331.6	1129.39	71.88	257.42	1121.56	80.6	-312.48
1.2	-3809.12	175.35	-42.63	-3861.28	193.53	-47.39	-4008.71	161.4	-52.21	-4043.19	165.62	-0.87	-3165.77	-29.15	-33.93	-4205.68	82.43	-16.95	-1680.97	-55.86	247.76	-1687.25	-66.08	282.32	-4025.57	173.32	1324.78	0	0	0	-4063.06	81.99	1689.07	-4325.48	86.6	1709.01	-1511.18	7.3	1769.51	-4286.79	213.19	1699.65	-334.04	1130.77	71.36	257.49	1121.05	80.9	-316.91
1.21	-3809.12	175.35	-42.63	-3861.28	193.53	-47.39	-4005.54	160.92	-51.17	-4030.24	167.16	1.85	-3165.77	-29.15	-33.93	-4205.68	82.43	-16.95	-1680.97	-55.86	247.76	-1687.25	-66.08	282.32	-4025.57	173.32	1324.78	0	0	0	-4063.06	81.99	1689.07	-4325.48	86.6	1709.01	-1511.18	7.3	1769.51	-4285.27	213.56	1699.67	-329.85	1129.62	72.17	258.49	1120.54	81.25	-317.36
1.22	-3809.12	175.35	-42.63	-3861.28	193.53	-47.39	-3973.15	162.27	-47.31	-4018.31	166.76	1.56	-3165.77	-29.15	-33.93	-4205.68	82.43	-16.95	-1680.97	-55.86	247.76	-1687.25	-66.08	282.32	-4025.57	173.32	1324.78	0	0	0	-4063.06	81.99	1689.07	-4325.48	86.6	1709.01	-1511.18	7.3	1769.51	-4287.74	212.49	1700.62	-331.27	1128.4	72.47	256.3	1121.81	80.24	-316.66
1.23	-3809.12	175.35	-42.63	-3861.28	193.53	-47.39	-3974.19	161.48	-46.29	-4069.16	167.71	-5.36	-3165.77	-29.15	-33.93	-4205.68	82.43	-16.95	-1680.97	-55.86	247.76	-1687.25	-66.08	282.32	-4025.57	173.32	1324.78	0	0	0	-4063.06	81.99	1689.07	-4325.48	86.6	1709.01	-1511.18	7.3	1769.51	-4274.91	214.26	1700.02	-328.21	1129.18	72.7	257.43	1121.28	80.81	-312.62
1.24	-3809.12	175.35	-42.63	-3861.28	193.53	-47.39	-3983.7	161.31	-47.12	-4055.93	167.7	-4.06	-3165.77	-29.15	-33.93	-4205.68	82.43	-16.95	-1680.97	-55.86	247.76	-1687.25	-66.08	282.32	-4025.57	173.32	1324.78	0	0	0	-4063.06	81.99	1689.07	-4325.48	86.6	1709.01	-1511.18	7.3	1769.51	-4281.23	215.01	1700.02	-330.26	1129.3	72.08	259.11	1120.93	81.15	-313.73
1.25	-3809.12	175.35	-42.63	-3861.28	193.53	-47.39	-3971.59	161.04	-45.17	-4019.92	167.16	1.98	-3165.77	-29.15	-33.93	-4205.68	82.43	-16.95	-1680.97	-55.86	247.76	-1687.25	-66.08	282.32	-4025.57	173.32	1324.78	0	0	0	-4063.06	81.99	1689.07	-4325.48	86.6	1709.01	-1511.18	7.3	1769.51	-4284.05	215.45	1699.89	-326.43	1127.9	73.74	256.73	1120.02	80.9	-316.38
1.26	-3809.12	175.35	-42.63	-3861.28	193.53	-47.39	-3985.52	162.39	-47.43	-4038.55	167.61	-1.28	-3165.77	-29.15	-33.93	-4205.68	82.43	-16.95	-1680.97	-55.86	247.76	-1687.25	-66.08	282.32	-4025.57	173.32	1324.78	0	0	0	-4063.06	81.99	1689.07	-4325.48	86.6	1709.01	-1511.18	7.3	1769.51	-4315.05	215.68	1701.64	-332.14	1129.64	72.04	258.96	1120.18	81.39	-318.22
1.27	-3809.12	175.35	-42.63	-3861.28	193.53	-47.39	-3973.59	162.21	-47.01	-4042.01	166.47	-2.31	-3165.77	-29.15	-33.93	-4205.68	82.43	-16.95	-1680.97	-55.86	247.76	-1687.25	-66.08	282.32	-4025.57	173.32	1324.78	0	0	0	-4063.06	81.99	1689.07	-4325.48	86.6	1709.01	-1511.18	7.3	1769.51	-4300.02	216.06	1700.21	-332.85	1129.28	72.36	258.49	1119.72	81.48	-319.12
1.28	-3809.12	175.35	-42.63	-3861.28	193.53	-47.39	-3984.03	161.81	-47.69	-4063.46	165.7	-4.51	-3165.77	-29.15	-33.93	-4205.68	82.43	-16.95	-1680.97	-55.86	247.76	-1687.25	-66.08	282.32	-4025.57	173.32	1324.78	0	0	0	-4063.06	81.99	1689.07	-4325.48	86.6	1709.01	-1511.18	7.3	1769.51	-4286.26	216.62	1699.71	-330.24	1130	72.46	257.19	1120.78	80.73	-313.08
1.29	-3809.12	175.35	-42.63	-3861.28	193.53	-47.39	-3980.24	162.09	-45.69	-3994.81	168.65	4.62	-3165.77	-29.15	-33.93	-4205.68	82.43	-16.95	-1680.97	-55.86	247.76	-1687.25	-66.08	282.32	-4025.57	173.32	1324.78	0	0	0	-4063.06	81.99	1689.07	-4325.48	86.6	1709.01	-1511.18	7.3	1769.51	-4268.96	216.72	1699.24	-332.09	1131.02	71.8	256.64	1121.85	80.32	-317.14
1.3	-3809.12	175.35	-42.63	-3861.28	193.53	-47.39	-3962.43	162.54	-44.35	-4031.85	166.98	0.3	-3165.77	-29.15	-33.93	-4205.68	82.43	-16.95	-1680.97	-55.86	247.76	-1687.25	-66.08	282.32	-4025.57	173.32	1324.78	0	0	0	-4063.06	81.99	1689.07	-4325.48	86.6	1709.01	-1511.18	7.3	1769.51	-4296.82	218.36	1699.94	-331.71	1130.65	71.94	255.92	1121.85	80.09	-317.49
1.31	-3809.12	175.35	-42.63	-3861.28	193.53	-47.39	-3982.45	162.51	-46.46	-3992.78	167.6	5.89	-3165.77	-29.15	-33.93	-4205.68	82.43	-16.95	-1680.97	-55.86	247.76	-1687.25	-66.08	282.32	-4025.57	173.32	1324.78	0	0	0	-4063.06	81.99	1689.07	-4325.48	86.6	1709.01	-1511.18	7.3	1769.51	-4294.59	218.26	1700.74	-331.76	1130.64	71.65	256.57	1120.67	80.65	-315.21
1.32	-3809.12	175.35	-42.63	-3861.28	193.53	-47.39	-3962.33	160.9	-44.28	-4047.43	168.09	-1.86	-3165.77	-29.15	-33.93	-4205.68	82.43	-16.95	-1680.97	-55.86	247.76	-1687.25	-66.08	282.32	-4025.57	173.32	1324.78	0	0	0	-4063.06	81.99	1689.07	-4325.48	86.6	1709.01	-1511.18	7.3	1769.51	-4287.48	218.54	1700.05	-333.07	1130.27	71.21	255.04	1120.79	80.44	-315.69
1.33	-3809.12	175.35	-42.63	-3861.28	193.53	-47.39	-3993.18	160.63	-46.89	-4066.81	166.91	-5.85	-3165.77	-29.15	-33.93	-4205.68	82.43	-16.95	-1680.97	-55.86	247.76	-1687.25	-66.08	282.32	-4025.57	173.32	1324.78	0	0	0	-4063.06	81.99	1689.07	-4325.48	86.6	1709.01	-1511.18	7.3	1769.51	-4275.17	218.71	1699.79	-330.84	1129.51	71.97	255.85	1121.92	80.35	-312.64
1.34	-3809.12	175.35	-42.63	-3861.28	193.53	-47.39	-3990.05	161.36	-47.88	-4033.17	167.16	-2.81	-3165.77	-29.15	-33.93	-4205.68	82.43	-16.95	-1680.97	-55.86	247.76	-1687.25	-66.08	282.32	-4025.57	173.32	1324.78	0	0	0	-4063.06	81.99	1689.07	-4325.48	86.6	1709.01	-1511.18	7.3	1769.51	-4284.04	219.34	1700.17	-330.28	1129.09	72.17	256.29	1121.63	80.56	-316.42
1.35	-3809.12	175.35	-42.63	-3861.28	193.53	-47.39	-3974.04	161.36	-46.04	-4060.52	168.5	-3.93	-3165.77	-29.15	-33.93	-4205.68	82.43	-16.95	-1680.97	-55.86	247.76	-1687.25	-66.08	282.32	-4025.57	173.32	1324.78	0	0	0	-4063.06	81.99	1689.07	-4325.48	86.6	1709.01	-1511.18	7.3	1769.51	-4310.94	221.09	1700.73	-328.75	1129.39	72.41	259.72	1120.85	81.46	-320.86
1.36	-3809.12	175.35	-42.63	-3861.28	193.53	-47.39	-3985.1	161.44	-47.21	-3996.17	168.36	4.71	-3165.77	-29.15	-33.93	-4205.68	82.43	-16.95	-1680.97	-55.86	247.76	-1687.25	-66.08	282.32	-4025.57	173.32	1324.78	0	0	0	-4063.06	81.99	1689.07	-4325.48	86.6	1709.01	-1511.18	7.3	1769.51	-4284	219.81	1700.45	-333.26	1130.82	71.15	256.42	1121.69	80.24	-320.89
1.37	-3809.12	175.35	-42.63	-3861.28	193.53	-47.39	-3956.36	162.34	-42.43	-4039.65	167.82	-1.41	-3165.77	-29.15	-33.93	-4205.68	82.43	-16.95	-1680.97	-55.86	247.76	-1687.25	-66.08	282.32	-4025.57	173.32	1324.78	0	0	0	-4063.06	81.99	1689.07	-4325.48	86.6	1709.01	-1511.18	7.3	1769.51	-4296.2	220.1	1701.01	-336.42	1130.79	71.03	257.47	1119.82	81.07	-320.58
1.38	-3809.12	175.35	-42.63	-3861.28	193.53	-47.39	-3969.31	160.81	-44.72	-4031.88	167.27	-0.4	-3165.77	-29.15	-33.93	-4205.68	82.43	-16.95	-1680.97	-55.86	247.76	-1687.25	-66.08	282.32	-4025.57	173.32	1324.78	0	0	0	-4063.06	81.99	1689.07	-4325.48	86.6	1709.01	-1511.18	7.3	1769.51	-4307.71	221.3	1701.32	-335.85	1130.85	71.09	259.22	1120.21	81.59	-320.48
1.39	-3809.12	175.35	-42.63	-3861.28	193.53	-47.39	-4012.78	163.64	-52.01	-4033.16	166.15	0.01	-3165.77	-29.15	-33.93	-4205.68	82.43	-16.95	-1680.97	-55.86	247.76	-1687.25	-66.08	282.32	-4025.57	173.32	1324.78	0	0	0	-4063.06	81.99	1689.07	-4325.48	86.6	1709.01	-1511.18	7.3	1769.51	-4294.71	221.4	1700.78	-334.27	1130.48	71.28	257.63	1121.28	80.74	-320.1
1.4	-3809.12	175.35	-42.63	-3861.28	193.53	-47.39	-3978.52	160.71	-48.88	-4043.72	167.55	-2.14	-3165.77	-29.15	-33.93	-4205.68	82.43	-16.95	-1680.97	-55.86	247.76	-1687.25	-66.08	282.32	-4025.57	173.32	1324.78	0	0	0	-4063.06	81.99	1689.07	-4325.48	86.6	1709.01	-1511.18	7.3	1769.51	-4293.22	222.29	1699.29	-333.75	1130.22	71.17	256.27	1121.43	80.38	-316.97
1.41	-3809.12	175.35	-42.63	-3861.28	193.53	-47.39	-3977.93	162.05	-45.61	-4037.47	166.98	-1.61	-3165.77	-29.15	-33.93	-4205.68	82.43	-16.95	-1680.97	-55.86	247.76	-1687.25	-66.08	282.32	-4025.57	173.32	1324.78	0	0	0	-4063.06	81.99	1689.07	-4325.48	86.6	1709.01	-1511.18	7.3	1769.51	-4275.44	222.77	1698.98	-330.96	1129.69	72.12	253.39	1122.03	79.56	-315.98
1.42	-3809.12	175.35	-42.63	-3861.28	193.53	-47.39	-3965.38	162.07	-43.71	-4046.98	166.99	-2.87	-3165.77	-29.15	-33.93	-4205.68	82.43	-16.95	-1680.97	-55.86	247.76	-1687.25	-66.08	282.32	-4025.57	173.32	1324.78	0	0	0	-4063.06	81.99	1689.07	-4325.48	86.6	1709.01	-1511.18	7.3	1769.51	-4284.83	223.21	1699.87	-330.11	1129.44	72.47	258.24	1120.25	81.2	-320.66
1.43	-3809.12	175.35	-42.63	-3861.28	193.53	-47.39	-3950.31	161.3	-41.9	-4022.15	166.62	0.32	-3165.77	-29.15	-33.93	-4205.68	82.43	-16.95	-1680.97	-55.86	247.76	-1687.25	-66.08	282.32	-4025.57	173.32	1324.78	0	0	0	-4063.06	81.99	1689.07	-4325.48	86.6	1709.01	-1511.18	7.3	1769.51	-4323.34	222.86	1701.27	-329.24	1128.74	72.84	258.75	1120.53	81.25	-315.44
1.44	-3809.12	175.35	-42.63	-3861.28	193.53	-47.39	-4016.15	160.43	-52.92	-3989.7	167.14	6.05	-3165.77	-29.15	-33.93	-4205.68	82.43	-16.95	-1680.97	-55.86	247.76	-1687.25	-66.08	282.32	-4025.57	173.32	1324.78	0	0	0	-4063.06	81.99	1689.07	-4325.48	86.6	1709.01	-1511.18	7.3	1769.51	-4331.72	225.2	1701.58	-331.14	1129.3	72.22	255.36	1122.5	79.99	-318.59
1.45	-3809.12	175.35	-42.63	-3861.28	193.53	-47.39	-3994.74	161.71	-48.96	-4044.04	167.43	-2.43	-3165.77	-29.15	-33.93	-4205.68	82.43	-16.95	-1680.97	-55.86	247.76	-1687.25	-66.08	282.32	-4025.57	173.32	1324.78	0	0	0	-4063.06	81.99	1689.07	-4325.48	86.6	1709.01	-1511.18	7.3	1769.51	-4321.82	224.08	1700.46	-332.15	1129.84	71.84	256.77	1121.97	80.48	-315.73
1.46	-3809.12	175.35	-42.63	-3861.28	193.53	-47.39	-3988.65	160.09	-49.19	-4039.21	166.69	-0.97	-3165.77	-29.15	-33.93	-4205.68	82.43	-16.95	-1680.97	-55.86	247.76	-1687.25	-66.08	282.32	-4025.57	173.32	1324.78	0	0	0	-4063.06	81.99	1689.07	-4325.48	86.6	1709.01	-1511.18	7.3	1769.51	-4320.17	224.2	1700.8	-334.28	1129.19	71.77	256.57	1122.17	80.13	-314.17
1.47	-3809.12	175.35	-42.63	-3861.28	193.53	-47.39	-3990.77	163.11	-48.74	-4010.74	166.94	2.62	-3165.77	-29.15	-33.93	-4205.68	82.43	-16.95	-1680.97	-55.86	247.76	-1687.25	-66.08	282.32	-4025.57	173.32	1324.78	0	0	0	-4063.06	81.99	1689.07	-4325.48	86.6	1709.01	-1511.18	7.3	1769.51	-4310.3	224.61	1701.35	-329.64	1128.86	72.55	257.75	1121.02	80.62	-315.97
1.48	-3809.12	175.35	-42.63	-3861.28	193.53	-47.39	-3986.69	162.22	-48.02	-4031.88	167.13	-0.31	-3165.77	-29.15	-33.93	-4205.68	82.43	-16.95	-1680.97	-55.86	247.76	-1687.25	-66.08	282.32	-4025.57	173.32	1324.78	0	0	0	-4063.06	81.99	1689.07	-4325.48	86.6	1709.01	-1511.18	7.3	1769.51	-4312.53	225.14	1701.02	-329.33	1129.64	72.4	254.24	1121.63	80.1	-317.18
1.49	-3809.12	175.35	-42.63	-3861.28	193.53	-47.39	-4011.12	160.98	-52.67	-4030.11	167.7	-0.37	-3165.77	-29.15	-33.93	-4205.68	82.43	-16.95	-1680.97	-55.86	247.76	-1687.25	-66.08	282.32	-4025.57	173.32	1324.78	0	0	0	-4063.06	81.99	1689.07	-4325.48	86.6	1709.01	-1511.18	7.3	1769.51	-4324.54	225.32	1702.1	-331.12	1129.71	71.74	254.94	1122.04	79.94	-313.13
1.5	-3809.12	175.35	-42.63	-3861.28	193.53	-47.39	-3958.53	161.66	-43.77	-4025.71	167.93	0.03	-3165.77	-29.15	-33.93	-4205.68	82.43	-16.95	-1680.97	-55.86	247.76	-1687.25	-66.08	282.32	-4025.57	173.32	1324.78	0	0	0	-4063.06	81.99	1689.07	-4325.48	86.6	1709.01	-1511.18	7.3	1769.51	-4307.59	226.73	1700.4	-333.77	1131.26	70.97	256.8	1122.23	80	-312.39
1.51	-3809.12	175.35	-42.63	-3861.28	193.53	-47.39	-3969.31	162.32	-45.42	-4028.67	167.95	0.89	-3165.77	-29.15	-33.93	-4205.68	82.43	-16.95	-1680.97	-55.86	247.76	-1687.25	-66.08	282.32	-4025.57	173.32	1324.78	0	0	0	-4063.06	81.99	1689.07	-4325.48	86.6	1709.01	-1511.18	7.3	1769.51	-4312.09	227.64	1700.55	-331.03	1129.69	71.94	257.22	1121.44	80.52	-314.73
1.52	-3809.12	175.35	-42.63	-3861.28	193.53	-47.39	-3958.61	163.27	-42.19	-4045.22	168.09	-3.88	-3165.77	-29.15	-33.93	-4205.68	82.43	-16.95	-1680.97	-55.86	247.76	-1687.25	-66.08	282.32	-4025.57	173.32	1324.78	0	0	0	-4063.06	81.99	1689.07	-4325.48	86.6	1709.01	-1511.18	7.3	1769.51	-4305.52	226.15	1699.87	-329.3	1128.89	72.8	258.03	1121.24	81.01	-316.3
1.53	-3809.12	175.35	-42.63	-3861.28	193.53	-47.39	-3973.14	162.85	-45.53	-4048.99	167.06	-2.82	-3165.77	-29.15	-33.93	-4205.68	82.43	-16.95	-1680.97	-55.86	247.76	-1687.25	-66.08	282.32	-4025.57	173.32	1324.78	0	0	0	-4063.06	81.99	1689.07	-4325.48	86.6	1709.01	-1511.18	7.3	1769.51	-4325.56	227.4	1701.06	-325.98	1127.71	73.67	256.73	1121.9	80.46	-314.53
1.54	-3809.12	175.35	-42.63	-3861.28	193.53	-47.39	-3982.07	163.61	-45.97	-4053.15	166.6	-2.64	-3165.77	-29.15	-33.93	-4205.68	82.43	-16.95	-1680.97	-55.86	247.76	-1687.25	-66.08	282.32	-4025.57	173.32	1324.78	0	0	0	-4063.06	81.99	1689.07	-4325.48	86.6	1709.01	-1511.18	7.3	1769.51	-4317.21	226.13	1700.86	-330.79	1129.35	72.29	256.19	1121.21	80.33	-312.97
1.55	-3809.12	175.35	-42.63	-3861.28	193.53	-47.39	-3996.7	161.54	-50.28	-4008.93	167.87	4.17	-3165.77	-29.15	-33.93	-4205.68	82.43	-16.95	-1680.97	-55.86	247.76	-1687.25	-66.08	282.32	-4025.57	173.32	1324.78	0	0	0	-4063.06	81.99	1689.07	-4325.48	86.6	1709.01	-1511.18	7.3	1769.51	-4309.39	226.7	1700.27	-334.65	1130.2	71.39	258.27	1120.15	81.21	-313.85
1.56	-3809.12	175.35	-42.63	-3861.28	193.53	-47.39	-3974.75	163.98	-46.56	-4032.87	169.38	-0.02	-3165.77	-29.15	-33.93	-4205.68	82.43	-16.95	-1680.97	-55.86	247.76	-1687.25	-66.08	282.32	-4025.57	173.32	1324.78	0	0	0	-4063.06	81.99	1689.07	-4325.48	86.6	1709.01	-1511.18	7.3	1769.51	-4316.36	226.81	1700.15	-329.28	1128	73.05	256.37	1120.78	80.79	-316.34
1.57	-3809.12	175.35	-42.63	-3861.28	193.53	-47.39	-3998.91	162.11	-49.93	-4028.17	166.91	0.02	-3165.77	-29.15	-33.93	-4205.68	82.43	-16.95	-1680.97	-55.86	247.76	-1687.25	-66.08	282.32	-4025.57	173.32	1324.78	0	0	0	-4063.06	81.99	1689.07	-4325.48	86.6	1709.01	-1511.18	7.3	1769.51	-4316.33	226.35	1700.2	-330.44	1127.98	72.66	255.89	1121.61	80.45	-312.29
1.58	-3809.12	175.35	-42.63	-3861.28	193.53	-47.39	-3987.47	160.93	-47.38	-4080.75	167.53	-6.46	-3165.77	-29.15	-33.93	-4205.68	82.43	-16.95	-1680.97	-55.86	247.76	-1687.25	-66.08	282.32	-4025.57	173.32	1324.78	0	0	0	-4063.06	81.99	1689.07	-4325.48	86.6	1709.01	-1511.18	7.3	1769.51	-4324.98	227.47	1700.88	-334.65	1130.19	71.33	257.24	1120.77	80.84	-312.88
1.59	-3809.12	175.35	-42.63	-3861.28	193.53	-47.39	-3970.23	162.18	-45.52	-4027.4	167.2	1.42	-3165.77	-29.15	-33.93	-4205.68	82.43	-16.95	-1680.97	-55.86	247.76	-1687.25	-66.08	282.32	-4025.57	173.32	1324.78	0	0	0	-4063.06	81.99	1689.07	-4325.48	86.6	1709.01	-1511.18	7.3	1769.51	-4352.85	228.33	1701.3	-329.91	1129.9	72.45	256.4	1121.27	80.57	-316.83
1.6	-3809.12	175.35	-42.63	-3861.28	193.53	-47.39	-3967.88	162.02	-44.6	-4052.4	167.53	-3.7	-3165.77	-29.15	-33.93	-4205.68	82.43	-16.95	-1680.97	-55.86	247.76	-1687.25	-66.08	282.32	-4025.57	173.32	1324.78	0	0	0	-4063.06	81.99	1689.07	-4325.48	86.6	1709.01	-1511.18	7.3	1769.51	-4346.37	229.06	1701.64	-336.43	1130.93	70.77	258.29	1119.92	81.27	-313.91
1.61	-3809.12	175.35	-42.63	-3861.28	193.53	-47.39	-3966.88	163.34	-44.73	-4043.22	169.19	-0.99	-3165.77	-29.15	-33.93	-4205.68	82.43	-16.95	-1680.97	-55.86	247.76	-1687.25	-66.08	282.32	-4025.57	173.32	1324.78	0	0	0	-4063.06	81.99	1689.07	-4325.48	86.6	1709.01	-1511.18	7.3	1769.51	-4328.55	229.88	1700.71	-331.87	1129.26	72.33	255.95	1121.28	80.3	-311.4
1.62	-3809.12	175.35	-42.63	-3861.28	193.53	-47.39	-3986.69	161.47	-47.35	-4034.98	168.16	-0.7	-3165.77	-29.15	-33.93	-4205.68	82.43	-16.95	-1680.97	-55.86	247.76	-1687.25	-66.08	282.32	-4025.57	173.32	1324.78	0	0	0	-4063.06	81.99	1689.07	-4325.48	86.6	1709.01	-1511.18	7.3	1769.51	-4327.13	230.17	1700.88	-331.61	1129.75	72.04	256.38	1120.29	80.7	-312.83
1.63	-3809.12	175.35	-42.63	-3861.28	193.53	-47.39	-3973.79	161.76	-46.43	-4014.69	167.25	2.93	-3165.77	-29.15	-33.93	-4205.68	82.43	-16.95	-1680.97	-55.86	247.76	-1687.25	-66.08	282.32	-4025.57	173.32	1324.78	0	0	0	-4063.06	81.99	1689.07	-4325.48	86.6	1709.01	-1511.18	7.3	1769.51	-4311.6	229.95	1699.3	-332.05	1131.35	71.66	259.93	1119.43	81.72	-318.07
1.64	-3809.12	175.35	-42.63	-3861.28	193.53	-47.39	-4004.59	161.15	-51.03	-4058.49	167.78	-4.72	-3165.77	-29.15	-33.93	-4205.68	82.43	-16.95	-1680.97	-55.86	247.76	-1687.25	-66.08	282.32	-4025.57	173.32	1324.78	0	0	0	-4063.06	81.99	1689.07	-4325.48	86.6	1709.01	-1511.18	7.3	1769.51	-4308.65	230	1699.37	-334.08	1131.02	71.31	257.08	1121.32	80.43	-319.56
1.65	-3809.12	175.35	-42.63	-3861.28	193.53	-47.39	-3949.27	162.19	-41.99	-4055.17	169.31	-3.22	-3165.77	-29.15	-33.93	-4205.68	82.43	-16.95	-1680.97	-55.86	247.76	-1687.25	-66.08	282.32	-4025.57	173.32	1324.78	0	0	0	-4063.06	81.99	1689.07	-4325.48	86.6	1709.01	-1511.18	7.3	1769.51	-4330.59	229.76	1699.73	-336.05	1130.02	71.22	255.53	1121.56	80.21	-322.14
1.66	-3809.12	175.35	-42.63	-3861.28	193.53	-47.39	-3985.2	163.05	-48.29	-4022.74	169.74	2.24	-3165.77	-29.15	-33.93	-4205.68	82.43	-16.95	-1680.97	-55.86	247.76	-1687.25	-66.08	282.32	-4025.57	173.32	1324.78	0	0	0	-4063.06	81.99	1689.07	-4325.48	86.6	1709.01	-1511.18	7.3	1769.51	-4346.43	229.97	1700.45	-335.13	1130.35	71.02	254.18	1122.79	79.7	-318.93
1.67	-3809.12	175.35	-42.63	-3861.28	193.53	-47.39	-3966.27	161.71	-44.56	-4027.06	170.57	1.19	-3165.77	-29.15	-33.93	-4205.68	82.43	-16.95	-1680.97	-55.86	247.76	-1687.25	-66.08	282.32	-4025.57	173.32	1324.78	0	0	0	-4063.06	81.99	1689.07	-4325.48	86.6	1709.01	-1511.18	7.3	1769.51	-4316.76	231.86	1699.01	-334.89	1129.54	71.21	253.97	1123.26	79.6	-317.52
1.68	-3809.12	175.35	-42.63	-3861.28	193.53	-47.39	-3958.33	162.03	-43.45	-4035.23	169.53	0.56	-3165.77	-29.15	-33.93	-4205.68	82.43	-16.95	-1680.97	-55.86	247.76	-1687.25	-66.08	282.32	-4025.57	173.32	1324.78	0	0	0	-4063.06	81.99	1689.07	-4325.48	86.6	1709.01	-1511.18	7.3	1769.51	-4333.87	233.04	1699.27	-331.79	1129.65	71.88	256.48	1121.93	80.25	-315.03
1.69	-3809.12	175.35	-42.63	-3861.28	193.53	-47.39	-3938.78	162.65	-40.46	-4041.02	170.19	-1.78	-3165.77	-29.15	-33.93	-4205.68	82.43	-16.95	-1680.97	-55.86	247.76	-1687.25	-66.08	282.32	-4025.57	173.32	1324.78	0	0	0	-4063.06	81.99	1689.07	-4325.48	86.6	1709.01	-1511.18	7.3	1769.51	-4340.97	233.09	1699.1	-329.94	1129.73	72.02	255.72	1119.88	80.7	-319.09
1.7	-3809.12	175.35	-42.63	-3861.28	193.53	-47.39	-3970.76	161.73	-45.38	-4038.51	170.25	-0.4	-3165.77	-29.15	-33.93	-4205.68	82.43	-16.95	-1680.97	-55.86	247.76	-1687.25	-66.08	282.32	-4025.57	173.32	1324.78	0	0	0	-4063.06	81.99	1689.07	-4325.48	86.6	1709.01	-1511.18	7.3	1769.51	-4334.74	233.52	1699.43	-330.81	1129.51	72	256.96	1121.54	80.57	-319.64
1.71	-3809.12	175.35	-42.63	-3861.28	193.53	-47.39	-3950.22	162.03	-40.24	-4011.36	169.02	3.37	-3165.77	-29.15	-33.93	-4205.68	82.43	-16.95	-1680.97	-55.86	247.76	-1687.25	-66.08	282.32	-4025.57	173.32	1324.78	0	0	0	-4063.06	81.99	1689.07	-4325.48	86.6	1709.01	-1511.18	7.3	1769.51	-4344.91	233.25	1700.01	-334.29	1130.8	71.01	258.04	1121.45	80.95	-319.43
1.72	-3809.12	175.35	-42.63	-3861.28	193.53	-47.39	-3955.66	161.8	-41.66	-4019.31	170.64	1.67	-3165.77	-29.15	-33.93	-4205.68	82.43	-16.95	-1680.97	-55.86	247.76	-1687.25	-66.08	282.32	-4025.57	173.32	1324.78	0	0	0	-4063.06	81.99	1689.07	-4325.48	86.6	1709.01	-1511.18	7.3	1769.51	-4337.81	234.62	1699.01	-329.2	1128.8	72.5	258.54	1121.29	80.88	-317.29
1.73	-3809.12	175.35	-42.63	-3861.28	193.53	-47.39	-3957.52	162	-42.61	-4006.87	169.88	5.29	-3165.77	-29.15	-33.93	-4205.68	82.43	-16.95	-1680.97	-55.86	247.76	-1687.25	-66.08	282.32	-4025.57	173.32	1324.78	0	0	0	-4063.06	81.99	1689.07	-4325.48	86.6	1709.01	-1511.18	7.3	1769.51	-4357.91	234.71	1698.92	-328.33	1129.95	72.45	258.86	1121.27	80.99	-315.53
1.74	-3809.12	175.35	-42.63	-3861.28	193.53	-47.39	-3962.18	163.57	-43.63	-4040.45	172.61	-0.64	-3165.77	-29.15	-33.93	-4205.68	82.43	-16.95	-1680.97	-55.86	247.76	-1687.25	-66.08	282.32	-4025.57	173.32	1324.78	0	0	0	-4063.06	81.99	1689.07	-4325.48	86.6	1709.01	-1511.18	7.3	1769.51	-4347.4	235.01	1698.37	-331.13	1128.92	72.43	258.77	1120.84	81.02	-314.84
1.75	-3809.12	175.35	-42.63	-3861.28	193.53	-47.39	-3994.86	164.85	-47.86	-4021.81	168.75	2.87	-3165.77	-29.15	-33.93	-4205.68	82.43	-16.95	-1680.97	-55.86	247.76	-1687.25	-66.08	282.32	-4025.57	173.32	1324.78	0	0	0	-4063.06	81.99	1689.07	-4325.48	86.6	1709.01	-1511.18	7.3	1769.51	-4299.33	235.04	1696.64	-330.39	1129.77	72.25	253.28	1122.28	79.49	-317.12
1.76	-3809.12	175.35	-42.63	-3861.28	193.53	-47.39	-3945.07	163.47	-41.34	-4047.94	170.5	-2.06	-3165.77	-29.15	-33.93	-4205.68	82.43	-16.95	-1680.97	-55.86	247.76	-1687.25	-66.08	282.32	-4025.57	173.32	1324.78	0	0	0	-4063.06	81.99	1689.07	-4325.48	86.6	1709.01	-1511.18	7.3	1769.51	-4312.93	235.99	1697.9	-331.6	1130.05	71.83	256.02	1121.2	80.37	-315.29
1.77	-3809.12	175.35	-42.63	-3861.28	193.53	-47.39	-3944.09	161.81	-41.44	-4064.98	170.29	-3.92	-3165.77	-29.15	-33.93	-4205.68	82.43	-16.95	-1680.97	-55.86	247.76	-1687.25	-66.08	282.32	-4025.57	173.32	1324.78	0	0	0	-4063.06	81.99	1689.07	-4325.48	86.6	1709.01	-1511.18	7.3	1769.51	-4344.77	237.95	1698.3	-331.56	1127.09	72.94	254.62	1121.39	80.17	-314.3
1.78	-3809.12	175.35	-42.63	-3861.28	193.53	-47.39	-4004.51	162.41	-50.79	-4015.42	170.98	3.09	-3165.77	-29.15	-33.93	-4205.68	82.43	-16.95	-1680.97	-55.86	247.76	-1687.25	-66.08	282.32	-4025.57	173.32	1324.78	0	0	0	-4063.06	81.99	1689.07	-4325.48	86.6	1709.01	-1511.18	7.3	1769.51	-4346.67	237.96	1698.06	-331.54	1128.89	72.36	256.86	1120.82	80.73	-315.72
1.79	-3809.12	175.35	-42.63	-3861.28	193.53	-47.39	-3958.48	162.43	-41.87	-4048.63	170.13	-0.74	-3165.77	-29.15	-33.93	-4205.68	82.43	-16.95	-1680.97	-55.86	247.76	-1687.25	-66.08	282.32	-4025.57	173.32	1324.78	0	0	0	-4063.06	81.99	1689.07	-4325.48	86.6	1709.01	-1511.18	7.3	1769.51	-4343.39	239.03	1698.45	-331.46	1130.09	71.94	255.9	1121.1	80.29	-317.23
1.8	-3809.12	175.35	-42.63	-3861.28	193.53	-47.39	-3980.76	162.15	-45.08	-4036.97	169.72	1.3	-3165.77	-29.15	-33.93	-4205.68	82.43	-16.95	-1680.97	-55.86	247.76	-1687.25	-66.08	282.32	-4025.57	173.32	1324.78	0	0	0	-4063.06	81.99	1689.07	-4325.48	86.6	1709.01	-1511.18	7.3	1769.51	-4330.53	240.21	1698.39	-330.44	1129.61	72.5	254.13	1121.81	79.83	-314.9
1.81	-3809.12	175.35	-42.63	-3861.28	193.53	-47.39	-3966.25	161.39	-43.24	-4032.08	169.53	1	-3165.77	-29.15	-33.93	-4205.68	82.43	-16.95	-1680.97	-55.86	247.76	-1687.25	-66.08	282.32	-4025.57	173.32	1324.78	0	0	0	-4063.06	81.99	1689.07	-4325.48	86.6	1709.01	-1511.18	7.3	1769.51	-4343.3	241.46	1698.32	-328.12	1128.84	73.12	254.8	1120.67	80.63	-312.85
1.82	-3809.12	175.35	-42.63	-3861.28	193.53	-47.39	-3977.4	162.55	-44.43	-4045.29	170.96	-0.89	-3165.77	-29.15	-33.93	-4205.68	82.43	-16.95	-1680.97	-55.86	247.76	-1687.25	-66.08	282.32	-4025.57	173.32	1324.78	0	0	0	-4063.06	81.99	1689.07	-4325.48	86.6	1709.01	-1511.18	7.3	1769.51	-4366.67	241.62	1698.62	-331.63	1129.36	72.01	256.5	1121.18	80.47	-317.5
1.83	-3809.12	175.35	-42.63	-3861.28	193.53	-47.39	-4012.52	162.22	-51.83	-4072.75	171.1	-6.12	-3165.77	-29.15	-33.93	-4205.68	82.43	-16.95	-1680.97	-55.86	247.76	-1687.25	-66.08	282.32	-4025.57	173.32	1324.78	0	0	0	-4063.06	81.99	1689.07	-4325.48	86.6	1709.01	-1511.18	7.3	1769.51	-4353.15	242.75	1697.83	-325.88	1129.01	73.14	256.31	1121.4	80.42	-318.73
1.84	-3809.12	175.35	-42.63	-3861.28	193.53	-47.39	-4002.04	163.11	-50.23	-4014.55	171.39	3.6	-3165.77	-29.15	-33.93	-4205.68	82.43	-16.95	-1680.97	-55.86	247.76	-1687.25	-66.08	282.32	-4025.57	173.32	1324.78	0	0	0	-4063.06	81.99	1689.07	-4325.48	86.6	1709.01	-1511.18	7.3	1769.51	-4357.84	243.61	1697.46	-328.12	1129.17	72.99	254.97	1122.04	79.92	-316.73
1.85	-3809.12	175.35	-42.63	-3861.28	193.53	-47.39	-3967.3	162.06	-45.07	-4041.49	170	-1.06	-3165.77	-29.15	-33.93	-4205.68	82.43	-16.95	-1680.97	-55.86	247.76	-1687.25	-66.08	282.32	-4025.57	173.32	1324.78	0	0	0	-4063.06	81.99	1689.07	-4325.48	86.6	1709.01	-1511.18	7.3	1769.51	-4343.55	244.85	1697.09	-330.79	1128.64	72.65	256.54	1121.84	80.42	-320.93
1.86	-3809.12	175.35	-42.63	-3861.28	193.53	-47.39	-3959.56	161.72	-41.6	-4002.62	169.37	4.36	-3165.77	-29.15	-33.93	-4205.68	82.43	-16.95	-1680.97	-55.86	247.76	-1687.25	-66.08	282.32	-4025.57	173.32	1324.78	0	0	0	-4063.06	81.99	1689.07	-4325.48	86.6	1709.01	-1511.18	7.3	1769.51	-4327.84	245.3	1695.9	-331.67	1130.77	71.81	255.64	1121.75	80.22	-317.83
1.87	-3809.12	175.35	-42.63	-3861.28	193.53	-47.39	-3981.77	163.78	-44.63	-4050.13	170.73	-1.84	-3165.77	-29.15	-33.93	-4205.68	82.43	-16.95	-1680.97	-55.86	247.76	-1687.25	-66.08	282.32	-4025.57	173.32	1324.78	0	0	0	-4063.06	81.99	1689.07	-4325.48	86.6	1709.01	-1511.18	7.3	1769.51	-4359.25	246.93	1696.64	-336.64	1130.1	70.99	255.85	1121.65	80.26	-312.53
1.88	-3809.12	175.35	-42.63	-3861.28	193.53	-47.39	-3965.55	161.29	-44.13	-4068.26	169.09	-2.55	-3165.77	-29.15	-33.93	-4205.68	82.43	-16.95	-1680.97	-55.86	247.76	-1687.25	-66.08	282.32	-4025.57	173.32	1324.78	0	0	0	-4063.06	81.99	1689.07	-4325.48	86.6	1709.01	-1511.18	7.3	1769.51	-4349.04	246.41	1697.08	-334.44	1130.44	71.43	256.11	1121.77	80.4	-314.28
1.89	-3809.12	175.35	-42.63	-3861.28	193.53	-47.39	-3960.29	162.03	-42.18	-4075.47	170.01	-5.2	-3165.77	-29.15	-33.93	-4205.68	82.43	-16.95	-1680.97	-55.86	247.76	-1687.25	-66.08	282.32	-4025.57	173.32	1324.78	0	0	0	-4063.06	81.99	1689.07	-4325.48	86.6	1709.01	-1511.18	7.3	1769.51	-4331.88	247.38	1696.57	-336.91	1130.89	70.53	254.74	1121.56	80.12	-315.7
1.9	-3809.12	175.35	-42.63	-3861.28	193.53	-47.39	-3961.45	161.38	-43.67	-4044.85	169.95	-0.92	-3165.77	-29.15	-33.93	-4205.68	82.43	-16.95	-1680.97	-55.86	247.76	-1687.25	-66.08	282.32	-4025.57	173.32	1324.78	0	0	0	-4063.06	81.99	1689.07	-4325.48	86.6	1709.01	-1511.18	7.3	1769.51	-4340.3	248.34	1697.1	-332.4	1129.68	72.08	256.18	1120.93	80.6	-313.13
1.91	-3809.12	175.35	-42.63	-3861.28	193.53	-47.39	-3959.16	162.38	-43.79	-4060.6	169.04	-3.05	-3165.77	-29.15	-33.93	-4205.68	82.43	-16.95	-1680.97	-55.86	247.76	-1687.25	-66.08	282.32	-4025.57	173.32	1324.78	0	0	0	-4063.06	81.99	1689.07	-4325.48	86.6	1709.01	-1511.18	7.3	1769.51	-4313.54	248.49	1695.47	-329.48	1129.8	72.81	256.03	1121.4	80.42	-314.85
1.92	-3809.12	175.35	-42.63	-3861.28	193.53	-47.39	-3986.94	163.83	-47.34	-4008.88	171.26	6.46	-3165.77	-29.15	-33.93	-4205.68	82.43	-16.95	-1680.97	-55.86	247.76	-1687.25	-66.08	282.32	-4025.57	173.32	1324.78	0	0	0	-4063.06	81.99	1689.07	-4325.48	86.6	1709.01	-1511.18	7.3	1769.51	-4335.3	248.84	1697.12	-326.97	1129.99	73.09	258.17	1122.07	80.52	-318.91
1.93	-3809.12	175.35	-42.63	-3861.28	193.53	-47.39	-3958.79	163.81	-42.73	-4034.64	170.11	2.19	-3165.77	-29.15	-33.93	-4205.68	82.43	-16.95	-1680.97	-55.86	247.76	-1687.25	-66.08	282.32	-4025.57	173.32	1324.78	0	0	0	-4063.06	81.99	1689.07	-4325.48	86.6	1709.01	-1511.18	7.3	1769.51	-4342.09	250.06	1696.18	-328.45	1130.56	72.52	255.69	1122.32	79.79	-320.01
1.94	-3809.12	175.35	-42.63	-3861.28	193.53	-47.39	-3950.73	162.44	-41.4	-4065.48	171.32	-3.66	-3165.77	-29.15	-33.93	-4205.68	82.43	-16.95	-1680.97	-55.86	247.76	-1687.25	-66.08	282.32	-4025.57	173.32	1324.78	0	0	0	-4063.06	81.99	1689.07	-4325.48	86.6	1709.01	-1511.18	7.3	1769.51	-4356.37	250.84	1696.3	-331.76	1130.69	71.92	256.88	1120.36	80.85	-317.29
1.95	-3809.12	175.35	-42.63	-3861.28	193.53	-47.39	-3968.31	163.28	-44.72	-4028.95	170.07	2.86	-3165.77	-29.15	-33.93	-4205.68	82.43	-16.95	-1680.97	-55.86	247.76	-1687.25	-66.08	282.32	-4025.57	173.32	1324.78	0	0	0	-4063.06	81.99	1689.07	-4325.48	86.6	1709.01	-1511.18	7.3	1769.51	-4344.27	250.98	1695.55	-335.72	1130.53	70.82	258.66	1120.14	81.38	-313.92
1.96	-3809.12	175.35	-42.63	-3861.28	193.53	-47.39	-3989.32	161.64	-47.9	-4037.59	170.26	0.13	-3165.77	-29.15	-33.93	-4205.68	82.43	-16.95	-1680.97	-55.86	247.76	-1687.25	-66.08	282.32	-4025.57	173.32	1324.78	0	0	0	-4063.06	81.99	1689.07	-4325.48	86.6	1709.01	-1511.18	7.3	1769.51	-4338.26	250.34	1695.56	-333.09	1130.93	71.23	258.11	1120.38	81.03	-315.1
1.97	-3809.12	175.35	-42.63	-3861.28	193.53	-47.39	-3989.79	162.15	-49.02	-4053.62	169.21	-0.03	-3165.77	-29.15	-33.93	-4205.68	82.43	-16.95	-1680.97	-55.86	247.76	-1687.25	-66.08	282.32	-4025.57	173.32	1324.78	0	0	0	-4063.06	81.99	1689.07	-4325.48	86.6	1709.01	-1511.18	7.3	1769.51	-4324.84	252.66	1694.52	-333.45	1130.01	71.3	257.1	1120.73	80.83	-313.08
1.98	-3809.12	175.35	-42.63	-3861.28	193.53	-47.39	-3956.1	161.78	-43.36	-4027.06	169.72	2.09	-3165.77	-29.15	-33.93	-4205.68	82.43	-16.95	-1680.97	-55.86	247.76	-1687.25	-66.08	282.32	-4025.57	173.32	1324.78	0	0	0	-4063.06	81.99	1689.07	-4325.48	86.6	1709.01	-1511.18	7.3	1769.51	-4340.37	254.96	1695.18	-333.02	1129.65	71.66	256.55	1120.69	80.71	-315.41
1.99	-3809.12	175.35	-42.63	-3861.28	193.53	-47.39	-3982.27	161.01	-47.46	-4028.92	170.11	3.24	-3165.77	-29.15	-33.93	-4205.68	82.43	-16.95	-1680.97	-55.86	247.76	-1687.25	-66.08	282.32	-4025.57	173.32	1324.78	0	0	0	-4063.06	81.99	1689.07	-4325.48	86.6	1709.01	-1511.18	7.3	1769.51	-4340.02	255.17	1695.37	-326.72	1127.21	73.72	255.39	1121.41	80.33	-313.64
2	-3809.12	175.35	-42.63	-3861.28	193.53	-47.39	-3983.36	161.22	-47.94	-4022.84	169.98	3.86	-3165.77	-29.15	-33.93	-4205.68	82.43	-16.95	-1680.97	-55.86	247.76	-1687.25	-66.08	282.32	-4025.57	173.32	1324.78	0	0	0	-4063.06	81.99	1689.07	-4325.48	86.6	1709.01	-1511.18	7.3	1769.51	-4328.54	253.05	1694.93	-331.92	1129.05	72.35	256.91	1121.43	80.71	-313.81
2.01	-3809.12	175.35	-42.63	-3861.28	193.53	-47.39	-3969.07	161.57	-45.24	-4013.39	169.59	3.82	-3165.77	-29.15	-33.93	-4205.68	82.43	-16.95	-1680.97	-55.86	247.76	-1687.25	-66.08	282.32	-4025.57	173.32	1324.78	0	0	0	-4063.06	81.99	1689.07	-4325.48	86.6	1709.01	-1511.18	7.3	1769.51	-4339.89	254.17	1694.78	-331.32	1130.26	71.91	258.55	1120.5	81.18	-311.36
2.02	-3809.12	175.35	-42.63	-3861.28	193.53	-47.39	-4011.58	162.05	-51.55	-4057.73	172.23	-1.46	-3165.77	-29.15	-33.93	-4205.68	82.43	-16.95	-1680.97	-55.86	247.76	-1687.25	-66.08	282.32	-4025.57	173.32	1324.78	0	0	0	-4063.06	81.99	1689.07	-4325.48	86.6	1709.01	-1511.18	7.3	1769.51	-4356.81	255.95	1695.9	-329.95	1129.98	72.24	258.13	1120.69	81.04	-315.37
2.03	-3809.12	175.35	-42.63	-3861.28	193.53	-47.39	-3979.35	162.08	-46.88	-4046.56	170.22	-0.01	-3165.77	-29.15	-33.93	-4205.68	82.43	-16.95	-1680.97	-55.86	247.76	-1687.25	-66.08	282.32	-4025.57	173.32	1324.78	0	0	0	-4063.06	81.99	1689.07	-4325.48	86.6	1709.01	-1511.18	7.3	1769.51	-4352.37	254.85	1695.22	-328.51	1128.79	72.76	257.2	1120.75	80.92	-317.4
2.04	-3809.12	175.35	-42.63	-3861.28	193.53	-47.39	-3997.03	163.58	-49.09	-4023.97	171.5	1.56	-3165.77	-29.15	-33.93	-4205.68	82.43	-16.95	-1680.97	-55.86	247.76	-1687.25	-66.08	282.32	-4025.57	173.32	1324.78	0	0	0	-4063.06	81.99	1689.07	-4325.48	86.6	1709.01	-1511.18	7.3	1769.51	-4347.16	255.77	1693.98	-330.14	1128.04	72.57	258.88	1119.59	81.65	-319.53
2.05	-3809.12	175.35	-42.63	-3861.28	193.53	-47.39	-3954.63	162.18	-41.43	-4060.41	170.73	-4.04	-3165.77	-29.15	-33.93	-4205.68	82.43	-16.95	-1680.97	-55.86	247.76	-1687.25	-66.08	282.32	-4025.57	173.32	1324.78	0	0	0	-4063.06	81.99	1689.07	-4325.48	86.6	1709.01	-1511.18	7.3	1769.51	-4342.64	256.24	1693.65	-330.29	1128.56	72.53	257.31	1120.42	81.13	-314.29
2.06	-3809.12	175.35	-42.63	-3861.28	193.53	-47.39	-3985.39	161.41	-47.36	-4056.02	170.98	-1.59	-3165.77	-29.15	-33.93	-4205.68	82.43	-16.95	-1680.97	-55.86	247.76	-1687.25	-66.08	282.32	-4025.57	173.32	1324.78	0	0	0	-4063.06	81.99	1689.07	-4325.48	86.6	1709.01	-1511.18	7.3	1769.51	-4347.72	257.29	1694.27	-334.89	1130.22	71.45	258.7	1121.13	80.99	-315.46
2.07	-3809.12	175.35	-42.63	-3861.28	193.53	-47.39	-3986.76	161.04	-47.29	-3993.81	171.36	6.22	-3165.77	-29.15	-33.93	-4205.68	82.43	-16.95	-1680.97	-55.86	247.76	-1687.25	-66.08	282.32	-4025.57	173.32	1324.78	0	0	0	-4063.06	81.99	1689.07	-4325.48	86.6	1709.01	-1511.18	7.3	1769.51	-4332.33	256.83	1693.7	-335.6	1129.78	71.16	257.64	1121.41	80.44	-318.91
2.08	-3809.12	175.35	-42.63	-3861.28	193.53	-47.39	-3973.08	163.32	-45.67	-4050.98	171.57	-0.85	-3165.77	-29.15	-33.93	-4205.68	82.43	-16.95	-1680.97	-55.86	247.76	-1687.25	-66.08	282.32	-4025.57	173.32	1324.78	0	0	0	-4063.06	81.99	1689.07	-4325.48	86.6	1709.01	-1511.18	7.3	1769.51	-4351.61	256.84	1694.08	-336.39	1130.62	70.89	257.97	1120.18	81.17	-316.86
2.09	-3809.12	175.35	-42.63	-3861.28	193.53	-47.39	-3998.35	161.55	-49.13	-4043.32	172.04	0.31	-3165.77	-29.15	-33.93	-4205.68	82.43	-16.95	-1680.97	-55.86	247.76	-1687.25	-66.08	282.32	-4025.57	173.32	1324.78	0	0	0	-4063.06	81.99	1689.07	-4325.48	86.6	1709.01	-1511.18	7.3	1769.51	-4355.09	256.04	1694.78	-333.94	1131.24	70.99	254.64	1121.07	80.22	-313.14
2.1	-3809.12	175.35	-42.63	-3861.28	193.53	-47.39	-3952.88	162.18	-42.14	-4067.26	170.78	-3.31	-3165.77	-29.15	-33.93	-4205.68	82.43	-16.95	-1680.97	-55.86	247.76	-1687.25	-66.08	282.32	-4025.57	173.32	1324.78	0	0	0	-4063.06	81.99	1689.07	-4325.48	86.6	1709.01	-1511.18	7.3	1769.51	-4339.46	255.75	1694.47	-331.22	1130.07	72.1	255.85	1121.52	80.38	-316.73
2.11	-3809.12	175.35	-42.63	-3861.28	193.53	-47.39	-3964.26	161.82	-42.8	-4040.92	172.49	1.1	-3165.77	-29.15	-33.93	-4205.68	82.43	-16.95	-1680.97	-55.86	247.76	-1687.25	-66.08	282.32	-4025.57	173.32	1324.78	0	0	0	-4063.06	81.99	1689.07	-4325.48	86.6	1709.01	-1511.18	7.3	1769.51	-4327.66	255.42	1693.96	-331.37	1129.01	72.39	257.59	1121.02	80.58	-317.98
2.12	-3809.12	175.35	-42.63	-3861.28	193.53	-47.39	-3966.35	163.67	-42.07	-4011.53	172.69	4.8	-3165.77	-29.15	-33.93	-4205.68	82.43	-16.95	-1680.97	-55.86	247.76	-1687.25	-66.08	282.32	-4025.57	173.32	1324.78	0	0	0	-4063.06	81.99	1689.07	-4325.48	86.6	1709.01	-1511.18	7.3	1769.51	-4347.27	256.35	1694.48	-328.32	1128.98	72.88	259.3	1120.14	81.33	-320.89
2.13	-3809.12	175.35	-42.63	-3861.28	193.53	-47.39	-3966.22	163.92	-44.22	-4049.07	173.26	-0.72	-3165.77	-29.15	-33.93	-4205.68	82.43	-16.95	-1680.97	-55.86	247.76	-1687.25	-66.08	282.32	-4025.57	173.32	1324.78	0	0	0	-4063.06	81.99	1689.07	-4325.48	86.6	1709.01	-1511.18	7.3	1769.51	-4346.08	256.24	1693.05	-333.21	1129.4	71.85	257.31	1121.19	80.47	-317.17
2.14	-3809.12	175.35	-42.63	-3861.28	193.53	-47.39	-4000.89	163.88	-50.25	-4055.72	173.14	-2.62	-3165.77	-29.15	-33.93	-4205.68	82.43	-16.95	-1680.97	-55.86	247.76	-1687.25	-66.08	282.32	-4025.57	173.32	1324.78	0	0	0	-4063.06	81.99	1689.07	-4325.48	86.6	1709.01	-1511.18	7.3	1769.51	-4368.08	254.69	1694.37	-333.41	1129.71	71.6	256.57	1121.52	80.29	-314.49
2.15	-3809.12	175.35	-42.63	-3861.28	193.53	-47.39	-3984.8	165.54	-45.99	-4024.44	174.59	2.64	-3165.77	-29.15	-33.93	-4205.68	82.43	-16.95	-1680.97	-55.86	247.76	-1687.25	-66.08	282.32	-4025.57	173.32	1324.78	0	0	0	-4063.06	81.99	1689.07	-4325.48	86.6	1709.01	-1511.18	7.3	1769.51	-4351.9	256.91	1693.99	-332.04	1130.23	71.7	257.95	1121.32	80.79	-313.15
2.16	-3809.12	175.35	-42.63	-3861.28	193.53	-47.39	-3996.19	164.11	-47	-4048.29	176.55	-1	-3165.77	-29.15	-33.93	-4205.68	82.43	-16.95	-1680.97	-55.86	247.76	-1687.25	-66.08	282.32	-4025.57	173.32	1324.78	0	0	0	-4063.06	81.99	1689.07	-4325.48	86.6	1709.01	-1511.18	7.3	1769.51	-4348.63	256.76	1693.55	-332.82	1130.4	71.57	259.35	1120.35	81.38	-316.96
2.17	-3809.12	175.35	-42.63	-3861.28	193.53	-47.39	-3980.49	167.95	-46.06	-4016.92	177.56	3.73	-3165.77	-29.15	-33.93	-4205.68	82.43	-16.95	-1680.97	-55.86	247.76	-1687.25	-66.08	282.32	-4025.57	173.32	1324.78	0	0	0	-4063.06	81.99	1689.07	-4325.48	86.6	1709.01	-1511.18	7.3	1769.51	-4351.01	256.17	1693.35	-331.03	1129.17	72.46	256.72	1119.63	80.97	-315.12
2.18	-3809.12	175.35	-42.63	-3861.28	193.53	-47.39	-3979.15	169.44	-45.1	-4047.78	179.4	1.13	-3165.77	-29.15	-33.93	-4205.68	82.43	-16.95	-1680.97	-55.86	247.76	-1687.25	-66.08	282.32	-4025.57	173.32	1324.78	0	0	0	-4063.06	81.99	1689.07	-4325.48	86.6	1709.01	-1511.18	7.3	1769.51	-4359.87	255.48	1693.38	-332.21	1129.48	72.02	257.25	1120.03	81.11	-317.39
2.19	-3809.12	175.35	-42.63	-3861.28	193.53	-47.39	-3978.53	171.57	-45.52	-4044.25	182.1	0.73	-3165.77	-29.15	-33.93	-4205.68	82.43	-16.95	-1680.97	-55.86	247.76	-1687.25	-66.08	282.32	-4025.57	173.32	1324.78	0	0	0	-4063.06	81.99	1689.07	-4325.48	86.6	1709.01	-1511.18	7.3	1769.51	-4363.5	254.65	1693.75	-332.37	1129.93	71.9	257.48	1119.71	81.37	-314.22
2.2	-3809.12	175.35	-42.63	-3861.28	193.53	-47.39	-4034.23	173.07	-54.16	-4030.64	183.42	3.18	-3165.77	-29.15	-33.93	-4205.68	82.43	-16.95	-1680.97	-55.86	247.76	-1687.25	-66.08	282.32	-4025.57	173.32	1324.78	0	0	0	-4063.06	81.99	1689.07	-4325.48	86.6	1709.01	-1511.18	7.3	1769.51	-4350.27	255.38	1693.26	-329.55	1129.33	72.61	256.23	1121.34	80.55	-317.96
2.21	-3809.12	175.35	-42.63	-3861.28	193.53	-47.39	-4007.68	175.02	-49.17	-4060.31	185.83	-2.85	-3165.77	-29.15	-33.93	-4205.68	82.43	-16.95	-1680.97	-55.86	247.76	-1687.25	-66.08	282.32	-4025.57	173.32	1324.78	0	0	0	-4063.06	81.99	1689.07	-4325.48	86.6	1709.01	-1511.18	7.3	1769.51	-4319.56	254.34	1692.32	-330.99	1129.05	72.07	255.89	1121.71	80.24	-316.63
2.22	-3809.12	175.35	-42.63	-3861.28	193.53	-47.39	-3975.47	178.76	-43.22	-4078.32	188.82	-4.11	-3165.77	-29.15	-33.93	-4205.68	82.43	-16.95	-1680.97	-55.86	247.76	-1687.25	-66.08	282.32	-4025.57	173.32	1324.78	0	0	0	-4063.06	81.99	1689.07	-4325.48	86.6	1709.01	-1511.18	7.3	1769.51	-4363.11	255.11	1694.76	-333.56	1128.63	71.66	256.47	1121.42	80.28	-311.04
2.23	-3809.12	175.35	-42.63	-3861.28	193.53	-47.39	-4004.49	179.05	-47.59	-4058.1	192.36	0.19	-3165.77	-29.15	-33.93	-4205.68	82.43	-16.95	-1680.97	-55.86	247.76	-1687.25	-66.08	282.32	-4025.57	173.32	1324.78	0	0	0	-4063.06	81.99	1689.07	-4325.48	86.6	1709.01	-1511.18	7.3	1769.51	-4364.02	255.29	1694.74	-333.2	1129.75	71.67	260.53	1120.68	81.56	-316.1
2.24	-3809.12	175.35	-42.63	-3861.28	193.53	-47.39	-4013.61	184.62	-49.28	-4035.98	195.73	2.84	-3165.77	-29.15	-33.93	-4205.68	82.43	-16.95	-1680.97	-55.86	247.76	-1687.25	-66.08	282.32	-4025.57	173.32	1324.78	0	0	0	-4063.06	81.99	1689.07	-4325.48	86.6	1709.01	-1511.18	7.3	1769.51	-4349.22	256.04	1695.3	-331.47	1129.43	72.06	257.86	1120.68	81.1	-314.83
2.25	-3809.12	175.35	-42.63	-3861.28	193.53	-47.39	-3942.06	186.76	-39.1	-4031.08	198.49	5.11	-3165.77	-29.15	-33.93	-4205.68	82.43	-16.95	-1680.97	-55.86	247.76	-1687.25	-66.08	282.32	-4025.57	173.32	1324.78	0	0	0	-4063.06	81.99	1689.07	-4325.48	86.6	1709.01	-1511.18	7.3	1769.51	-4355.48	256.53	1695.2	-329.57	1128.54	73.05	259.36	1119.64	81.82	-316.78
2.26	-3809.12	175.35	-42.63	-3861.28	193.53	-47.39	-4003.16	188.09	-47.77	-4012.66	201.57	7.56	-3165.77	-29.15	-33.93	-4205.68	82.43	-16.95	-1680.97	-55.86	247.76	-1687.25	-66.08	282.32	-4025.57	173.32	1324.78	0	0	0	-4063.06	81.99	1689.07	-4325.48	86.6	1709.01	-1511.18	7.3	1769.51	-4344.31	256.59	1694.55	-331.67	1129.17	72.37	257.48	1120.39	80.97	-314.84
2.27	-3809.12	175.35	-42.63	-3861.28	193.53	-47.39	-3993.68	195.06	-45.18	-4049.5	204.33	1.16	-3165.77	-29.15	-33.93	-4205.68	82.43	-16.95	-1680.97	-55.86	247.76	-1687.25	-66.08	282.32	-4025.57	173.32	1324.78	0	0	0	-4063.06	81.99	1689.07	-4325.48	86.6	1709.01	-1511.18	7.3	1769.51	-4367.61	257.31	1695.7	-331.62	1129.52	72.1	257.94	1120.35	81.15	-312.77
2.28	-3809.12	175.35	-42.63	-3861.28	193.53	-47.39	-3989.38	198.53	-44.01	-4067	208.75	-0.18	-3165.77	-29.15	-33.93	-4205.68	82.43	-16.95	-1680.97	-55.86	247.76	-1687.25	-66.08	282.32	-4025.57	173.32	1324.78	0	0	0	-4063.06	81.99	1689.07	-4325.48	86.6	1709.01	-1511.18	7.3	1769.51	-4378.95	257.42	1697.02	-334.08	1130.73	71.11	258.18	1120.47	81.26	-314.06
2.29	-3809.12	175.35	-42.63	-3861.28	193.53	-47.39	-4024.62	201.35	-50.25	-3997.71	212.38	9.68	-3165.77	-29.15	-33.93	-4205.68	82.43	-16.95	-1680.97	-55.86	247.76	-1687.25	-66.08	282.32	-4025.57	173.32	1324.78	0	0	0	-4063.06	81.99	1689.07	-4325.48	86.6	1709.01	-1511.18	7.3	1769.51	-4367.25	257.44	1696.64	-332.8	1130.04	71.61	255.82	1121.46	80.46	-315.76
2.3	-3809.12	175.35	-42.63	-3861.28	193.53	-47.39	-3980.87	206.61	-43.53	-4042.62	216.36	2.33	-3165.77	-29.15	-33.93	-4205.68	82.43	-16.95	-1680.97	-55.86	247.76	-1687.25	-66.08	282.32	-4025.57	173.32	1324.78	0	0	0	-4063.06	81.99	1689.07	-4325.48	86.6	1709.01	-1511.18	7.3	1769.51	-4370.62	258.41	1696.94	-332.8	1130.81	71.57	256.91	1120.86	80.84	-316.46
2.31	-3809.12	175.35	-42.63	-3861.28	193.53	-47.39	-3987.68	209.83	-45.23	-4046.7	220.21	6.02	-3165.77	-29.15	-33.93	-4205.68	82.43	-16.95	-1680.97	-55.86	247.76	-1687.25	-66.08	282.32	-4025.57	173.32	1324.78	0	0	0	-4063.06	81.99	1689.07	-4325.48	86.6	1709.01	-1511.18	7.3	1769.51	-4341.25	259.2	1695.27	-331.37	1130.07	71.86	259.53	1120.06	81.53	-317.72
2.32	-3809.12	175.35	-42.63	-3861.28	193.53	-47.39	-3994.85	213.1	-46.17	-4060.98	222.96	6.71	-3165.77	-29.15	-33.93	-4205.68	82.43	-16.95	-1680.97	-55.86	247.76	-1687.25	-66.08	282.32	-4025.57	173.32	1324.78	0	0	0	-4063.06	81.99	1689.07	-4325.48	86.6	1709.01	-1511.18	7.3	1769.51	-4337.46	259.92	1695.76	-334	1129.41	71.51	259.74	1121.11	81.21	-316.3
2.33	-3809.12	175.35	-42.63	-3861.28	193.53	-47.39	-3983.09	219.55	-43.27	-4004.25	224.95	16.92	-3165.77	-29.15	-33.93	-4205.68	82.43	-16.95	-1680.97	-55.86	247.76	-1687.25	-66.08	282.32	-4025.57	173.32	1324.78	0	0	0	-4063.06	81.99	1689.07	-4325.48	86.6	1709.01	-1511.18	7.3	1769.51	-4360.38	259.82	1697.34	-332.05	1129.46	72.06	258.46	1121.52	80.87	-315.02
2.34	-3809.12	175.35	-42.63	-3861.28	193.53	-47.39	-3966.87	222.67	-42.26	-4070.85	229.15	-0.98	-3165.77	-29.15	-33.93	-4205.68	82.43	-16.95	-1680.97	-55.86	247.76	-1687.25	-66.08	282.32	-4025.57	173.32	1324.78	0	0	0	-4063.06	81.99	1689.07	-4325.48	86.6	1709.01	-1511.18	7.3	1769.51	-4353.43	261.24	1697.76	-333.38	1131.22	71.4	256.59	1121.25	80.48	-317.12
2.35	-3809.12	175.35	-42.63	-3861.28	193.53	-47.39	-4008.3	227.11	-47.56	-4078.55	232.72	-3.73	-3165.77	-29.15	-33.93	-4205.68	82.43	-16.95	-1680.97	-55.86	247.76	-1687.25	-66.08	282.32	-4025.57	173.32	1324.78	0	0	0	-4063.06	81.99	1689.07	-4325.48	86.6	1709.01	-1511.18	7.3	1769.51	-4388.53	260.89	1699.16	-330	1129.8	72.28	258.09	1121.49	80.66	-317.61
2.36	-3809.12	175.35	-42.63	-3861.28	193.53	-47.39	-3993.41	231.86	-45.11	-4072.4	235.64	-3.59	-3165.77	-29.15	-33.93	-4205.68	82.43	-16.95	-1680.97	-55.86	247.76	-1687.25	-66.08	282.32	-4025.57	173.32	1324.78	0	0	0	-4063.06	81.99	1689.07	-4325.48	86.6	1709.01	-1511.18	7.3	1769.51	-4376.66	260.18	1696.76	-327.11	1128.31	73.02	257.83	1120.87	81.04	-316.58
2.37	-3809.12	175.35	-42.63	-3861.28	193.53	-47.39	-3986.68	235.18	-43.35	-4056.78	238.27	-1.38	-3165.77	-29.15	-33.93	-4205.68	82.43	-16.95	-1680.97	-55.86	247.76	-1687.25	-66.08	282.32	-4025.57	173.32	1324.78	0	0	0	-4063.06	81.99	1689.07	-4325.48	86.6	1709.01	-1511.18	7.3	1769.51	-4333.24	260.94	1695.32	-331.05	1127.86	72.65	256.89	1120.14	81.04	-319.2
2.38	-3809.12	175.35	-42.63	-3861.28	193.53	-47.39	-3977.26	241.07	-42.79	-4036.09	240.95	2.06	-3165.77	-29.15	-33.93	-4205.68	82.43	-16.95	-1680.97	-55.86	247.76	-1687.25	-66.08	282.32	-4025.57	173.32	1324.78	0	0	0	-4063.06	81.99	1689.07	-4325.48	86.6	1709.01	-1511.18	7.3	1769.51	-4354.24	262.23	1697.62	-332.8	1127.91	72.22	254.26	1120.03	80.54	-317.63
2.39	-3809.12	175.35	-42.63	-3861.28	193.53	-47.39	-3974.42	245.95	-42.34	-4014.71	244.05	5.88	-3165.77	-29.15	-33.93	-4205.68	82.43	-16.95	-1680.97	-55.86	247.76	-1687.25	-66.08	282.32	-4025.57	173.32	1324.78	0	0	0	-4063.06	81.99	1689.07	-4325.48	86.6	1709.01	-1511.18	7.3	1769.51	-4366.6	264.18	1696.49	-334.89	1129.53	71.37	257.77	1119.4	81.42	-318.09
2.4	-3809.12	175.35	-42.63	-3861.28	193.53	-47.39	-3971.63	250.8	-41.89	-3997.03	247.91	9.25	-3165.77	-29.15	-33.93	-4205.68	82.43	-16.95	-1680.97	-55.86	247.76	-1687.25	-66.08	282.32	-4025.57	173.32	1324.78	0	0	0	-4063.06	81.99	1689.07	-4325.48	86.6	1709.01	-1511.18	7.3	1769.51	-4385.73	264.46	1697.17	-330.98	1130.32	72.04	257.62	1120.99	80.83	-317.75
2.41	-3809.12	175.35	-42.63	-3861.28	193.53	-47.39	-3968.89	255.6	-41.45	-3987.44	252.9	11.33	-3165.77	-29.15	-33.93	-4205.68	82.43	-16.95	-1680.97	-55.86	247.76	-1687.25	-66.08	282.32	-4025.57	173.32	1324.78	0	0	0	-4063.06	81.99	1689.07	-4325.48	86.6	1709.01	-1511.18	7.3	1769.51	-4400.38	267.79	1695.95	-328.52	1129.39	72.63	260.11	1120.62	81.27	-321.32
2.42	-3809.12	175.35	-42.63	-3861.28	193.53	-47.39	-3966.2	260.38	-41.01	-3990.3	259.37	11.29	-3165.77	-29.15	-33.93	-4205.68	82.43	-16.95	-1680.97	-55.86	247.76	-1687.25	-66.08	282.32	-4025.57	173.32	1324.78	0	0	0	-4063.06	81.99	1689.07	-4325.48	86.6	1709.01	-1511.18	7.3	1769.51	-4332.97	265.76	1692.97	-330.03	1128.13	72.75	258.86	1121	81.07	-317.96
2.43	-3809.12	175.35	-42.63	-3861.28	193.53	-47.39	-3963.55	265.11	-40.58	-3994.46	265.77	11.33	-3165.77	-29.15	-33.93	-4205.68	82.43	-16.95	-1680.97	-55.86	247.76	-1687.25	-66.08	282.32	-4025.57	173.32	1324.78	0	0	0	-4063.06	81.99	1689.07	-4325.47	86.6	1709.01	-1511.18	7.3	1769.51	-4356.13	267.9	1696.29	-332.66	1129.55	71.83	256.3	1121.78	80.39	-314.65
2.44	-3809.12	175.35	-42.63	-3861.28	193.53	-47.39	-3960.95	269.81	-40.16	-4008.01	273.61	10.68	-3165.77	-29.15	-33.93	-4205.68	82.43	-16.95	-1680.97	-55.86	247.76	-1687.25	-66.08	282.32	-4025.57	173.32	1324.78	0	0	0	-4063.06	81.99	1689.07	-4318.1	88.85	1707.56	-1511.18	7.3	1769.51	-4354.28	268.93	1696.21	-331.7	1130.46	71.51	256.71	1120.81	80.8	-313.47
2.45	-3809.12	175.35	-42.63	-3861.28	193.53	-47.39	-3958.39	274.47	-39.74	-4002.23	275.96	10.41	-3165.77	-29.15	-33.93	-4205.68	82.43	-16.95	-1680.97	-55.86	247.76	-1687.25	-66.08	282.32	-4025.57	173.32	1324.78	0	0	0	-4063.06	81.99	1689.07	-4261.69	90.86	1705.12	-1511.18	7.3	1769.51	-4352.38	269.96	1696.13	-331.83	1129.2	72.34	258.96	1120.36	81.24	-318.53
2.46	-3809.12	175.35	-42.63	-3861.28	193.53	-47.39	-3955.88	279.1	-39.33	-4040.99	280.74	1.67	-3165.77	-29.15	-33.93	-4205.68	82.43	-16.95	-1680.97	-55.86	247.76	-1687.25	-66.08	282.32	-4025.57	173.32	1324.78	0	0	0	-4063.06	81.99	1689.07	-4281.54	94.94	1706.98	-1511.18	7.3	1769.51	-4350.43	270.99	1696.04	-334.33	1129.55	71.78	258.72	1120.44	81.28	-316.43
2.47	-3809.12	175.35	-42.63	-3861.28	193.53	-47.39	-3953.41	283.69	-38.92	-4039.74	283.3	6.67	-3165.77	-29.15	-33.93	-4205.68	82.43	-16.95	-1680.97	-55.86	247.76	-1687.25	-66.08	282.32	-4025.57	173.32	1324.78	0	0	0	-4063.06	81.99	1689.07	-4272.27	96.92	1708.71	-1511.18	7.3	1769.51	-4348.42	272.01	1695.94	-330.69	1128.64	72.39	255.11	1121.22	80.28	-319.49
2.48	-3809.12	175.35	-42.63	-3861.28	193.53	-47.39	-3950.98	288.24	-38.52	-4045.05	288.35	6.56	-3165.77	-29.15	-33.93	-4205.68	82.43	-16.95	-1680.97	-55.86	247.76	-1687.25	-66.08	282.32	-4025.57	173.32	1324.78	0	0	0	-4063.06	81.99	1689.07	-4286.96	99.39	1707.27	-1511.18	7.3	1769.51	-4346.36	273.03	1695.83	-327.95	1129.6	72.85	255.72	1122.45	79.93	-318.57
2.49	-3809.12	175.35	-42.63	-3861.28	193.53	-47.39	-3948.59	292.75	-38.12	-4050.23	293.35	6.46	-3165.77	-29.15	-33.93	-4205.68	82.43	-16.95	-1680.97	-55.86	247.76	-1687.25	-66.08	282.32	-4025.57	173.32	1324.78	0	0	0	-4063.06	81.99	1689.07	-4250.41	104.45	1706.14	-1511.18	7.3	1769.51	-4344.25	274.05	1695.72	-329.99	1129.37	72.46	257.1	1121.24	80.59	-316.9
2.5	-3809.12	175.35	-42.63	-3861.28	193.53	-47.39	-3946.24	297.23	-37.73	-4055.28	298.3	6.38	-3165.77	-29.15	-33.93	-4205.68	82.43	-16.95	-1680.97	-55.86	247.76	-1687.25	-66.08	282.32	-4025.57	173.32	1324.78	0	0	0	-4063.06	81.99	1689.07	-4230.84	105.82	1704.58	-1511.18	7.3	1769.51	-4342.08	275.07	1695.6	-333.02	1129.86	71.87	257.87	1121.36	80.69	-315.38
2.51	-3809.12	175.35	-42.63	-3861.28	193.53	-47.39	-3943.93	301.68	-37.35	-4060.19	303.2	6.3	-3165.77	-29.15	-33.93	-4205.68	82.43	-16.95	-1680.97	-55.86	247.76	-1687.25	-66.08	282.32	-4025.57	173.32	1324.78	0	0	0	-4063.06	81.99	1689.07	-4254.74	108.67	1705.9	-1511.18	7.3	1769.51	-4339.86	276.08	1695.47	-329.63	1129.8	72.3	258.01	1121.38	80.88	-316.25
2.52	-3809.12	175.35	-42.63	-3861.28	193.53	-47.39	-3941.67	306.09	-36.97	-4064.96	308.06	6.24	-3165.77	-29.15	-33.93	-4205.68	82.43	-16.95	-1680.97	-55.86	247.76	-1687.25	-66.08	282.32	-4025.57	173.32	1324.78	0	0	0	-4063.06	81.99	1689.07	-4240.43	113.06	1705.98	-1511.18	7.3	1769.51	-4337.58	277.1	1695.34	-328.91	1129.47	72.62	258.05	1121.87	80.81	-312.77
2.53	-3809.12	175.35	-42.63	-3861.28	193.53	-47.39	-3939.43	310.46	-36.59	-4069.59	312.87	6.19	-3165.77	-29.15	-33.93	-4205.68	82.43	-16.95	-1680.97	-55.86	247.76	-1687.25	-66.08	282.32	-4025.57	173.32	1324.78	0	0	0	-4063.06	81.99	1689.07	-4218.63	115.15	1705.21	-1511.18	7.3	1769.51	-4335.25	278.11	1695.2	-331.77	1130.09	71.99	256.78	1121.42	80.63	-317.42
2.54	-3809.12	175.35	-42.63	-3861.28	193.53	-47.39	-3937.24	314.79	-36.22	-4074.1	317.63	6.15	-3165.77	-29.15	-33.93	-4205.68	82.43	-16.95	-1680.97	-55.86	247.76	-1687.25	-66.08	282.32	-4025.57	173.32	1324.78	0	0	0	-4063.06	81.99	1689.07	-4187.02	119.34	1702.47	-1511.18	7.3	1769.51	-4332.87	279.11	1695.05	-331.28	1129.96	71.99	254.76	1121.64	80	-315.47
2.55	-3809.12	175.35	-42.63	-3861.28	193.53	-47.39	-3935.08	319.09	-35.86	-4078.46	322.35	6.12	-3165.77	-29.15	-33.93	-4205.68	82.43	-16.95	-1680.97	-55.86	247.76	-1687.25	-66.08	282.32	-4025.57	173.32	1324.78	0	0	0	-4063.06	81.99	1689.07	-4217.64	120.71	1704.34	-1511.18	7.3	1769.51	-4330.43	280.12	1694.89	-331.19	1129.73	71.87	257.69	1120.93	81.04	-313.98
2.56	-3809.12	175.35	-42.63	-3861.28	193.53	-47.39	-3932.95	323.35	-35.5	-4082.7	327.02	6.11	-3165.77	-29.15	-33.93	-4205.68	82.43	-16.95	-1680.97	-55.86	247.76	-1687.25	-66.08	282.32	-4025.57	173.32	1324.78	0	0	0	-4063.06	81.99	1689.07	-4214.47	123.87	1704.05	-1511.18	7.3	1769.51	-4327.94	281.12	1694.73	-330.67	1129.05	72.09	257.67	1120.99	80.87	-314.91
2.57	-3809.12	175.35	-42.63	-3861.28	193.53	-47.39	-3930.86	327.58	-35.15	-4086.8	331.64	6.1	-3165.77	-29.15	-33.93	-4205.68	82.43	-16.95	-1680.97	-55.86	247.76	-1687.25	-66.08	282.32	-4025.57	173.32	1324.78	0	0	0	-4063.06	81.99	1689.07	-4191.81	126.35	1702.17	-1511.18	7.3	1769.51	-4325.4	282.12	1694.57	-331.76	1130.04	71.86	258.62	1121.07	80.93	-315.94
2.58	-3809.12	175.35	-42.63	-3861.28	193.53	-47.39	-3928.8	331.77	-34.8	-4090.76	336.21	6.11	-3165.77	-29.15	-33.93	-4205.68	82.43	-16.95	-1680.97	-55.86	247.76	-1687.25	-66.08	282.32	-4025.57	173.32	1324.78	0	0	0	-4063.06	81.99	1689.07	-4202.54	128.07	1702.67	-1511.18	7.3	1769.51	-4322.8	283.12	1694.39	-332.82	1128.98	71.86	256.93	1121.36	80.63	-314.46
2.59	-3809.12	175.35	-42.63	-3861.28	193.53	-47.39	-3926.77	335.93	-34.46	-4094.6	340.74	6.12	-3165.77	-29.15	-33.93	-4205.68	82.43	-16.95	-1680.97	-55.86	247.76	-1687.25	-66.08	282.32	-4025.57	173.32	1324.78	0	0	0	-4063.06	81.99	1689.07	-4182.73	131.67	1701.04	-1511.18	7.3	1769.51	-4320.15	284.11	1694.21	-333.15	1129.19	72.15	256.22	1120.99	80.54	-317.35
2.6	-3809.12	175.35	-42.63	-3861.28	193.53	-47.39	-3924.78	340.04	-34.12	-4098.3	345.22	6.15	-3165.77	-29.15	-33.93	-4205.68	82.43	-16.95	-1680.97	-55.86	247.76	-1687.25	-66.08	282.32	-4025.57	173.32	1324.78	0	0	0	-4063.06	81.99	1689.07	-4182.33	135.56	1700.88	-1511.18	7.3	1769.51	-4317.45	285.1	1694.03	-330.87	1130.02	72.08	257.6	1120.81	80.96	-320.21
2.61	-3809.12	175.35	-42.63	-3861.28	193.53	-47.39	-3922.81	344.12	-33.78	-4101.87	349.66	6.19	-3165.77	-29.15	-33.93	-4205.68	82.43	-16.95	-1680.97	-55.86	247.76	-1687.25	-66.08	282.32	-4025.57	173.32	1324.78	0	0	0	-4063.06	81.99	1689.07	-4180.08	136.1	1701.08	-1511.18	7.3	1769.51	-4314.7	286.09	1693.83	-330.04	1129.99	72.07	258.22	1120.64	81.17	-319.67
2.62	-3809.12	175.35	-42.63	-3861.28	193.53	-47.39	-3920.88	348.17	-33.45	-4105.31	354.04	6.24	-3165.77	-29.15	-33.93	-4205.68	82.43	-16.95	-1680.97	-55.86	247.76	-1687.25	-66.08	282.32	-4025.57	173.32	1324.78	0	0	0	-4063.06	81.99	1689.07	-4154.33	137.41	1699.66	-1511.18	7.3	1769.51	-4311.89	287.08	1693.63	-329.95	1130.14	72.12	257.04	1121.88	80.25	-319.81
2.63	-3809.12	175.35	-42.63	-3861.28	193.53	-47.39	-3918.97	352.18	-33.13	-4108.61	358.39	6.3	-3165.77	-29.15	-33.93	-4205.68	82.43	-16.95	-1680.97	-55.86	247.76	-1687.25	-66.08	282.32	-4025.57	173.32	1324.78	0	0	0	-4063.06	81.99	1689.07	-4166.51	140.45	1700.79	-1511.18	7.3	1769.51	-4309.03	288.06	1693.43	-331.16	1130.18	71.68	258.25	1121.19	80.93	-316.32
2.64	-3809.12	175.35	-42.63	-3861.28	193.53	-47.39	-3917.09	356.15	-32.81	-4111.79	362.68	6.38	-3165.77	-29.15	-33.93	-4205.68	82.43	-16.95	-1680.97	-55.86	247.76	-1687.25	-66.08	282.32	-4025.57	173.32	1324.78	0	0	0	-4063.06	81.99	1689.07	-4144.83	143.99	1699.32	-1511.18	7.3	1769.51	-4306.12	289.04	1693.22	-331.03	1129.92	71.94	257.48	1120.97	80.84	-318.76
2.65	-3809.12	175.35	-42.63	-3861.28	193.53	-47.39	-3915.24	360.09	-32.5	-4114.83	366.93	6.46	-3165.77	-29.15	-33.93	-4205.68	82.43	-16.95	-1680.97	-55.86	247.76	-1687.25	-66.08	282.32	-4025.57	173.32	1324.78	0	0	0	-4063.06	81.99	1689.07	-4131.28	145.82	1697.81	-1511.18	7.3	1769.51	-4303.16	290.02	1693	-332.93	1130.22	71.54	259.72	1120.79	81.17	-318.61
2.66	-3809.12	175.35	-42.63	-3861.28	193.53	-47.39	-3913.41	363.99	-32.19	-4117.75	371.14	6.55	-3165.77	-29.15	-33.93	-4205.68	82.43	-16.95	-1680.97	-55.86	247.76	-1687.25	-66.08	282.32	-4025.57	173.32	1324.78	0	0	0	-4063.06	81.99	1689.07	-4129.29	147.14	1698.02	-1511.18	7.3	1769.51	-4300.14	290.99	1692.78	-331.71	1130.21	71.88	257.81	1120.68	80.94	-315.71
2.67	-3809.12	175.35	-42.63	-3861.28	193.53	-47.39	-3911.61	367.86	-31.88	-4120.53	375.3	6.66	-3165.77	-29.15	-33.93	-4205.68	82.43	-16.95	-1680.97	-55.86	247.76	-1687.25	-66.08	282.32	-4025.57	173.32	1324.78	0	0	0	-4063.06	81.99	1689.07	-4113.72	149.1	1697.03	-1511.18	7.3	1769.51	-4297.07	291.96	1692.55	-332.49	1130.45	71.61	255.72	1121.23	80.19	-316.18
2.68	-3809.12	175.35	-42.63	-3861.28	193.53	-47.39	-3909.83	371.68	-31.58	-4123.19	379.41	6.77	-3165.77	-29.15	-33.93	-4205.68	82.43	-16.95	-1680.97	-55.86	247.76	-1687.25	-66.08	282.32	-4025.57	173.32	1324.78	0	0	0	-4063.06	81.99	1689.07	-4095.48	154.07	1696.44	-1511.18	7.3	1769.51	-4293.95	292.93	1692.32	-330.63	1129.61	72.1	253.73	1122.18	79.52	-315.25
2.69	-3809.12	175.35	-42.63	-3861.28	193.53	-47.39	-3908.07	375.48	-31.28	-4125.71	383.48	6.89	-3165.77	-29.15	-33.93	-4205.68	82.43	-16.95	-1680.97	-55.86	247.76	-1687.25	-66.08	282.32	-4025.57	173.32	1324.78	0	0	0	-4063.06	81.99	1689.07	-4082.09	156	1695.83	-1511.18	7.3	1769.51	-4290.78	293.89	1692.08	-326.55	1128.61	73.26	258.19	1119.42	81.44	-314.49
2.7	-3809.12	175.35	-42.63	-3861.28	193.53	-47.39	-3906.34	379.23	-30.99	-4128.11	387.5	7.03	-3165.77	-29.15	-33.93	-4205.68	82.43	-16.95	-1680.97	-55.86	247.76	-1687.25	-66.08	282.32	-4025.57	173.32	1324.78	0	0	0	-4063.06	81.99	1689.07	-4078.62	157.36	1695.1	-1511.18	7.3	1769.51	-4287.55	294.85	1691.83	-328.44	1128.28	73.02	257.46	1119.34	81.42	-315.14
2.71	-3809.12	175.35	-42.63	-3861.28	193.53	-47.39	-3904.63	382.96	-30.71	-4130.38	391.47	7.17	-3165.77	-29.15	-33.93	-4205.68	82.43	-16.95	-1680.97	-55.86	247.76	-1687.25	-66.08	282.32	-4025.57	173.32	1324.78	0	0	0	-4063.06	81.99	1689.07	-4064.68	161.62	1694.58	-1511.18	7.3	1769.51	-4284.28	295.81	1691.58	-329.35	1129.93	72.22	257.05	1120.86	80.96	-314.44
2.72	-3809.12	175.35	-42.63	-3861.28	193.53	-47.39	-3902.94	386.64	-30.42	-4132.52	395.4	7.32	-3165.77	-29.15	-33.93	-4205.68	82.43	-16.95	-1680.97	-55.86	247.76	-1687.25	-66.08	282.32	-4025.57	173.32	1324.78	0	0	0	-4063.06	81.99	1689.07	-4024.32	162.41	1693.8	-1511.18	7.3	1769.51	-4280.95	296.76	1691.32	-332.5	1128.5	72.22	256.46	1122.24	80.14	-313.74
2.73	-3809.12	175.35	-42.63	-3861.28	193.53	-47.39	-3901.26	390.29	-30.14	-4134.54	399.29	7.49	-3165.77	-29.15	-33.93	-4205.68	82.43	-16.95	-1680.97	-55.86	247.76	-1687.25	-66.08	282.32	-4025.57	173.32	1324.78	0	0	0	-4063.06	81.99	1689.07	-3999.69	168.02	1693.27	-1511.18	7.3	1769.51	-4277.57	297.71	1691.06	-331.63	1128.46	72.42	255.86	1122.56	79.88	-316.31
2.74	-3809.12	175.35	-42.63	-3861.28	193.53	-47.39	-3899.61	393.9	-29.87	-4136.42	403.13	7.66	-3165.77	-29.15	-33.93	-4205.68	82.43	-16.95	-1680.97	-55.86	247.76	-1687.25	-66.08	282.32	-4025.57	173.32	1324.78	0	0	0	-4063.06	81.99	1689.07	-3992.43	170.78	1693.55	-1511.18	7.3	1769.51	-4274.14	298.66	1690.79	-332.41	1129.74	71.74	256.36	1121.13	80.53	-316.38
2.75	-3809.12	175.35	-42.63	-3861.28	193.53	-47.39	-3897.97	397.48	-29.6	-4138.18	406.92	7.84	-3165.77	-29.15	-33.93	-4205.68	82.43	-16.95	-1680.97	-55.86	247.76	-1687.25	-66.08	282.32	-4025.57	173.32	1324.78	0	0	0	-4063.06	81.99	1689.07	-3982.31	173.52	1691.87	-1511.18	7.3	1769.51	-4270.65	299.6	1690.52	-333.75	1130.14	71.65	259.08	1120.35	81.36	-316.63
2.76	-3809.12	175.35	-42.63	-3861.28	193.53	-47.39	-3896.36	401.02	-29.33	-4139.82	410.67	8.04	-3165.77	-29.15	-33.93	-4205.68	82.43	-16.95	-1680.97	-55.86	247.76	-1687.25	-66.08	282.32	-4025.57	173.32	1324.78	0	0	0	-4063.12	81.99	1689.07	-3976.11	176.34	1690.83	-1511.18	7.3	1769.51	-4267.12	300.54	1690.24	-335.16	1132.27	70.66	257.76	1120	81.21	-313.95
2.77	-3809.12	175.35	-42.63	-3861.28	193.53	-47.39	-3894.75	404.52	-29.07	-4141.32	414.38	8.24	-3165.77	-29.15	-33.93	-4205.68	82.43	-16.95	-1680.97	-55.86	247.76	-1687.25	-66.08	282.32	-4025.57	173.32	1324.78	0	0	0	-4114.28	82.85	1690.24	-3984.71	179.17	1690.49	-1511.18	7.3	1769.51	-4263.54	301.48	1689.96	-330.88	1131.5	71.34	256.1	1122.9	80.12	-313.21
2.78	-3809.12	175.35	-42.63	-3861.28	193.53	-47.39	-3893.16	407.99	-28.82	-4142.71	418.04	8.45	-3165.77	-29.15	-33.93	-4205.68	82.43	-16.95	-1680.97	-55.86	247.76	-1687.25	-66.08	282.32	-4025.57	173.32	1324.78	0	0	0	-4061.29	83.68	1689.05	-3933.5	181.89	1688.04	-1511.18	7.3	1769.51	-4259.9	302.41	1689.67	-333.57	1131.08	71.05	257.72	1120.58	81.18	-316.29
2.79	-3809.12	175.35	-42.63	-3861.28	193.53	-47.39	-3891.59	411.42	-28.56	-4143.96	421.65	8.67	-3165.77	-29.15	-33.93	-4205.68	82.43	-16.95	-1680.97	-55.86	247.76	-1687.25	-66.08	282.32	-4025.57	173.32	1324.78	0	0	0	-4051.72	85.37	1687.47	-3951.38	186.58	1686.47	-1511.18	7.3	1769.51	-4256.21	303.34	1689.38	-335.89	1130.78	70.72	256.92	1122.27	80.26	-314.77
2.8	-3809.12	175.35	-42.63	-3861.28	193.53	-47.39	-3890.03	414.82	-28.31	-4145.1	425.22	8.9	-3165.77	-29.15	-33.93	-4205.68	82.43	-16.95	-1680.97	-55.86	247.76	-1687.25	-66.08	282.32	-4025.57	173.32	1324.78	0	0	0	-4013.62	88.32	1687.8	-4000.92	191.39	1688.24	-1511.18	7.3	1769.51	-4252.48	304.26	1689.08	-331.63	1129.95	71.81	255.65	1121.88	80.07	-313.91
2.81	-3809.12	175.35	-42.63	-3861.28	193.53	-47.39	-3888.48	418.18	-28.07	-4146.1	428.75	9.14	-3165.77	-29.15	-33.93	-4205.68	82.43	-16.95	-1680.97	-55.86	247.76	-1687.25	-66.08	282.32	-4025.57	173.32	1324.78	0	0	0	-4024.74	90.22	1687.28	-3949.15	193.54	1685.7	-1511.18	7.3	1769.51	-4248.69	305.18	1688.78	-335.12	1130.04	71.4	255.87	1121.74	80.04	-318.81
2.82	-3809.12	175.35	-42.63	-3861.28	193.53	-47.39	-3886.94	421.51	-27.83	-4146.99	432.23	9.38	-3165.77	-29.15	-33.93	-4205.68	82.43	-16.95	-1680.97	-55.86	247.76	-1687.25	-66.08	282.32	-4025.57	173.32	1324.78	0	0	0	-4026.88	92.03	1686.64	-3985.31	195.91	1684.94	-1511.18	7.3	1769.51	-4244.85	306.09	1688.47	-332.76	1129.61	71.82	254.9	1122.14	79.88	-319.28
2.83	-3809.12	175.35	-42.63	-3861.28	193.53	-47.39	-3885.42	424.8	-27.59	-4147.75	435.67	9.64	-3165.77	-29.15	-33.93	-4205.68	82.43	-16.95	-1680.97	-55.86	247.76	-1687.25	-66.08	282.32	-4025.57	173.32	1324.78	0	0	0	-4029.19	94.62	1685.79	-3980.81	199.4	1683.68	-1511.18	7.3	1769.51	-4240.96	307.01	1688.16	-332.81	1128.88	71.78	255.46	1121.46	80.33	-313.56
2.84	-3809.12	175.35	-42.63	-3861.28	193.53	-47.39	-3883.9	428.05	-27.36	-4148.38	439.06	9.91	-3165.77	-29.15	-33.93	-4205.68	82.43	-16.95	-1680.97	-55.86	247.76	-1687.25	-66.08	282.32	-4025.57	173.32	1324.78	0	0	0	-3978.87	99.46	1682.85	-3971.5	204.53	1682.96	-1511.18	7.3	1769.51	-4237.02	307.91	1687.85	-333.52	1129.82	71.52	257.65	1120.81	80.95	-313.41
2.85	-3809.12	175.35	-42.63	-3861.28	193.53	-47.39	-3882.39	431.27	-27.13	-4148.9	442.41	10.18	-3165.77	-29.15	-33.93	-4205.68	82.43	-16.95	-1680.97	-55.86	247.76	-1687.25	-66.08	282.32	-4025.57	173.32	1324.78	0	0	0	-3990.77	103.91	1682.88	-3959.55	206.97	1682.45	-1511.18	7.3	1769.51	-4233.03	308.82	1687.53	-333.53	1128.83	71.61	257.16	1121.13	80.67	-310.66
2.86	-3809.12	175.35	-42.63	-3861.28	193.53	-47.39	-3880.89	434.45	-26.9	-4149.29	445.71	10.46	-3165.77	-29.15	-33.93	-4205.68	82.43	-16.95	-1680.97	-55.86	247.76	-1687.25	-66.08	282.32	-4025.57	173.32	1324.78	0	0	0	-3947.5	104.37	1680.37	-3948.16	208.1	1680.58	-1511.18	7.3	1769.51	-4228.99	309.71	1687.2	-330.13	1128.35	72.63	258.46	1120.87	81	-314.91
2.87	-3809.12	175.35	-42.63	-3861.28	193.53	-47.39	-3879.4	437.59	-26.68	-4149.56	448.97	10.75	-3165.77	-29.15	-33.93	-4205.68	82.43	-16.95	-1680.97	-55.86	247.76	-1687.25	-66.08	282.32	-4025.57	173.32	1324.78	0	0	0	-3991.58	104.96	1682.63	-3977.83	211.61	1680.27	-1511.18	7.3	1769.51	-4224.89	310.61	1686.87	-331.7	1130.47	71.66	258.88	1120.26	81.31	-316.95
2.88	-3809.12	175.35	-42.63	-3861.28	193.53	-47.39	-3877.91	440.7	-26.46	-4149.71	452.19	11.05	-3165.77	-29.15	-33.93	-4205.68	82.43	-16.95	-1680.97	-55.86	247.76	-1687.25	-66.08	282.32	-4025.57	173.32	1324.78	0	0	0	-3942.38	108.64	1678.82	-3918.48	215.93	1678.03	-1511.18	7.3	1769.51	-4220.75	311.5	1686.54	-331.6	1131.37	71.34	258.72	1120.34	81.21	-312.6
2.89	-3809.12	175.35	-42.63	-3861.28	193.53	-47.39	-3876.43	443.78	-26.24	-4149.73	455.36	11.36	-3165.77	-29.15	-33.93	-4205.68	82.43	-16.95	-1680.97	-55.86	247.76	-1687.25	-66.08	282.32	-4025.57	173.32	1324.78	0	0	0	-3978.97	109.55	1678.29	-3905.92	217.45	1676.08	-1511.18	7.3	1769.51	-4216.56	312.38	1686.2	-337.54	1132.39	69.88	256.28	1121.47	80.36	-318.18
2.9	-3809.12	175.35	-42.63	-3861.28	193.53	-47.39	-3874.95	446.82	-26.03	-4149.64	458.49	11.67	-3165.77	-29.15	-33.93	-4205.68	82.43	-16.95	-1680.97	-55.86	247.76	-1687.25	-66.08	282.32	-4025.57	173.32	1324.78	0	0	0	-3924.49	112.12	1675.9	-3895.99	218.49	1673.86	-1511.18	7.3	1769.51	-4212.32	313.27	1685.86	-336.04	1129.64	71.15	256.25	1121.25	80.28	-315.39
2.91	-3809.12	175.35	-42.63	-3861.28	193.53	-47.39	-3873.47	449.82	-25.82	-4149.42	461.58	12	-3165.77	-29.15	-33.93	-4205.68	82.43	-16.95	-1680.97	-55.86	247.76	-1687.25	-66.08	282.32	-4025.57	173.32	1324.78	0	0	0	-3929.45	114.26	1673.63	-3898.5	224.01	1673.47	-1511.18	7.3	1769.51	-4208.03	314.14	1685.51	-333.67	1130.55	71.3	257.59	1121.27	80.68	-315.19
2.92	-3809.12	175.35	-42.63	-3861.28	193.53	-47.39	-3872	452.78	-25.62	-4149.09	464.62	12.33	-3165.77	-29.15	-33.93	-4205.68	82.43	-16.95	-1680.97	-55.86	247.76	-1687.25	-66.08	282.32	-4025.57	173.32	1324.78	0	0	0	-3929.42	117.62	1673.43	-3906.6	227.97	1671.46	-1511.18	7.3	1769.51	-4203.69	315.01	1685.16	-330.39	1129.06	72.33	256.5	1122.42	80.1	-315.33
2.93	-3809.12	175.35	-42.63	-3861.28	193.53	-47.39	-3870.53	455.71	-25.42	-4148.63	467.62	12.67	-3165.77	-29.15	-33.93	-4205.68	82.43	-16.95	-1680.97	-55.86	247.76	-1687.25	-66.08	282.32	-4025.57	173.32	1324.78	0	0	0	-3916.87	120.41	1669.81	-3908.21	230.78	1668.52	-1511.18	7.3	1769.51	-4199.3	315.88	1684.81	-333.8	1129.84	71.3	256.77	1121.9	80.51	-315.03
2.94	-3809.12	175.35	-42.63	-3861.28	193.53	-47.39	-3869.06	458.61	-25.22	-4148.06	470.58	13.02	-3165.77	-29.15	-33.93	-4205.68	82.43	-16.95	-1680.97	-55.86	247.76	-1687.25	-66.08	282.32	-4025.56	173.32	1324.78	0	0	0	-3910.36	124.01	1668.14	-3914.52	232.84	1668.35	-1511.18	7.3	1769.51	-4194.86	316.74	1684.45	-335.99	1129.66	71.31	254.57	1122.29	79.77	-313.63
2.95	-3809.12	175.35	-42.63	-3861.28	193.53	-47.39	-3867.59	461.47	-25.03	-4147.36	473.49	13.37	-3165.77	-29.15	-33.93	-4205.68	82.43	-16.95	-1680.97	-55.86	247.76	-1687.25	-66.08	282.32	-4018.62	175.34	1323.47	0	0	0	-3907.57	125.19	1665.13	-3882.97	235.56	1665.05	-1511.18	7.3	1769.51	-4190.37	317.6	1684.09	-334.62	1129.04	71.59	255.19	1121.57	80.2	-311.44
2.96	-3809.12	175.35	-42.63	-3861.28	193.53	-47.39	-3866.12	464.29	-24.83	-4146.55	476.36	13.74	-3165.77	-29.15	-33.93	-4205.68	82.43	-16.95	-1680.97	-55.86	247.76	-1687.25	-66.08	282.32	-3994.2	175.81	1323.01	0	0	0	-3898.97	126.51	1662.67	-3847.63	238.98	1660.2	-1511.18	7.3	1769.51	-4185.83	318.45	1683.73	-331.25	1128.66	72.6	256.76	1121.66	80.17	-316.04
2.97	-3809.12	175.35	-42.63	-3861.28	193.53	-47.39	-3864.65	467.08	-24.65	-4145.62	479.18	14.11	-3165.77	-29.15	-33.93	-4205.68	82.43	-16.95	-1680.97	-55.86	247.76	-1687.25	-66.08	282.32	-3999.8	176.25	1323.6	0	0	0	-3862.91	129.62	1661.52	-3852.99	241.64	1657.66	-1511.18	7.3	1769.51	-4181.24	319.3	1683.36	-334.38	1130.02	71.29	258.46	1121.39	80.66	-318.56
2.98	-3809.12	175.35	-42.63	-3861.28	193.53	-47.39	-3863.17	469.83	-24.46	-4144.57	481.97	14.48	-3165.77	-29.15	-33.93	-4205.68	82.43	-16.95	-1680.97	-55.86	247.76	-1687.25	-66.08	282.32	-3979.4	180.7	1323.44	0	0	0	-3874.81	131.18	1659.29	-3805.47	241.62	1654.18	-1511.18	7.3	1769.51	-4176.6	320.14	1682.99	-333.59	1130.9	71.4	257.56	1121.86	80.55	-319
2.99	-3809.12	175.35	-42.63	-3861.28	193.53	-47.39	-3861.69	472.55	-24.28	-4143.4	484.71	14.87	-3165.77	-29.15	-33.93	-4205.68	82.43	-16.95	-1680.97	-55.86	247.76	-1687.25	-66.08	282.32	-4003.98	181.41	1324.56	0	0	0	-3856.09	132.36	1655.79	-3829.59	244.48	1652.82	-1511.18	7.3	1769.51	-4171.92	320.98	1682.61	-332.99	1129.68	71.99	254.95	1122.03	80.14	-315.95
3	-3809.12	175.35	-42.63	-3861.28	193.53	-47.39	-3860.2	475.23	-24.1	-4142.12	487.41	15.26	-3165.77	-29.15	-33.93	-4205.68	82.43	-16.95	-1680.97	-55.86	247.76	-1687.25	-66.08	282.32	-3979.82	182.27	1324.61	0	0	0	-3844.74	134.9	1652.87	-3851.68	248.87	1652.22	-1511.18	7.3	1769.51	-4167.18	321.81	1682.23	-334.03	1130.88	71.5	257.55	1121.57	80.76	-315.32
3.01	-3809.12	175.35	-42.63	-3861.28	193.53	-47.39	-3858.71	477.88	-23.92	-4140.72	490.06	15.66	-3165.77	-29.15	-33.93	-4205.68	82.43	-16.95	-1680.97	-55.86	247.76	-1687.25	-66.08	282.32	-3964.38	181.46	1325.08	0	0	0	-3822.72	134.45	1651.6	-3817.56	248.94	1650.88	-1511.18	7.3	1769.51	-4162.4	322.64	1681.85	-333.94	1130.85	71.3	257.76	1122.1	80.62	-314.17
3.02	-3809.12	175.35	-42.63	-3861.28	193.53	-47.39	-3857.21	480.48	-23.75	-4139.2	492.67	16.07	-3165.77	-29.15	-33.93	-4205.68	82.43	-16.95	-1680.97	-55.86	247.76	-1687.25	-66.08	282.32	-3990.8	182.39	1324.71	0	0	0	-3841.5	136.5	1649.89	-3815.5	251.11	1647.19	-1511.18	7.3	1769.51	-4157.57	323.46	1681.46	-333.47	1128.33	72.52	258.49	1121.53	80.76	-316.73
3.03	-3809.12	175.35	-42.63	-3861.28	193.53	-47.39	-3855.71	483.06	-23.58	-4137.57	495.24	16.48	-3165.77	-29.15	-33.93	-4205.68	82.43	-16.95	-1680.97	-55.86	247.76	-1687.25	-66.08	282.32	-3953.4	184.54	1325.53	0	0	0	-3845.11	139.83	1648.72	-3808.66	251.27	1645.52	-1511.18	7.3	1769.51	-4152.68	324.28	1681.08	-331.22	1129.01	72.06	256.16	1121.86	80.11	-320.62
3.04	-3809.12	175.35	-42.63	-3861.28	193.53	-47.39	-3854.2	485.6	-23.41	-4135.82	497.77	16.9	-3165.77	-29.15	-33.93	-4205.68	82.43	-16.95	-1680.97	-55.86	247.76	-1687.25	-66.08	282.32	-3930.1	183.07	1324.32	0	0	0	-3820.56	140.95	1646.11	-3812.6	253.26	1642.57	-1511.18	7.3	1769.51	-4147.75	325.09	1680.68	-332.83	1129.07	72.02	258.19	1120.59	80.83	-315.12
3.05	-3809.12	175.35	-42.63	-3861.28	193.53	-47.39	-3852.67	488.1	-23.25	-4133.96	500.26	17.33	-3165.77	-29.15	-33.93	-4205.68	82.43	-16.95	-1680.97	-55.86	247.76	-1687.25	-66.08	282.32	-3936.95	187.08	1325.87	0	0	0	-3801.58	143.32	1642.6	-3792.96	254.15	1638.38	-1511.18	7.3	1769.51	-4142.78	325.9	1680.29	-334.69	1130	71.59	255.73	1121.43	80.45	-312.04
3.06	-3809.12	175.35	-42.63	-3861.28	193.53	-47.39	-3851.14	490.57	-23.09	-4131.98	502.7	17.76	-3165.77	-29.15	-33.93	-4205.68	82.43	-16.95	-1680.97	-55.86	247.76	-1687.25	-66.08	282.32	-3922.76	186.95	1327.25	0	0	0	-3792.68	143.47	1640.8	-3791.89	253.87	1639.32	-1511.18	7.3	1769.51	-4137.75	326.7	1679.89	-331.64	1129.46	72.21	255.63	1121.85	80.3	-314.83
3.07	-3809.12	175.35	-42.63	-3861.28	193.53	-47.39	-3849.6	493	-22.93	-4129.89	505.1	18.2	-3165.77	-29.15	-33.93	-4205.68	82.43	-16.95	-1680.97	-55.86	247.76	-1687.25	-66.08	282.32	-3893.02	189.75	1326.68	0	0	0	-3789.51	144.92	1638.78	-3804.4	254.38	1637.19	-1511.18	7.3	1769.51	-4132.67	327.49	1679.49	-327.94	1128.38	73.03	256.7	1121.23	80.55	-315.53
3.08	-3809.12	175.35	-42.63	-3861.28	193.53	-47.39	-3848.04	495.39	-22.77	-4127.68	507.46	18.65	-3165.77	-29.15	-33.93	-4205.68	82.43	-16.95	-1680.97	-55.86	247.76	-1687.25	-66.08	282.32	-3904.27	190.57	1326.9	0	0	0	-3775.85	145.49	1636.09	-3778.35	255.97	1633.64	-1511.18	7.3	1769.51	-4127.55	328.28	1679.09	-330.61	1130.1	72.17	257.22	1120.82	80.82	-317.34
3.09	-3809.12	175.35	-42.63	-3861.28	193.53	-47.39	-3846.47	497.75	-22.62	-4125.36	509.78	19.1	-3165.77	-29.15	-33.93	-4205.68	82.43	-16.95	-1680.97	-55.86	247.76	-1687.25	-66.08	282.32	-3896.71	192	1327.34	0	0	0	-3762.15	146.53	1635.82	-3749.47	257.57	1631.15	-1511.18	7.3	1769.51	-4122.38	329.07	1678.68	-331.62	1129.14	72.08	256.92	1121.22	80.79	-315.66
3.1	-3809.12	175.35	-42.63	-3861.28	193.53	-47.39	-3844.89	500.08	-22.47	-4122.93	512.06	19.56	-3165.77	-29.15	-33.93	-4205.72	82.43	-16.96	-1680.97	-55.86	247.76	-1687.25	-66.08	282.32	-3880.04	193.48	1326.9	0	0	0	-3775.11	146.89	1633.63	-3759.26	258.98	1630.65	-1511.18	7.3	1769.51	-4117.16	329.85	1678.27	-331.81	1129.83	71.78	258.94	1121.63	81.17	-321.37
3.11	-3809.12	175.35	-42.63	-3861.28	193.53	-47.39	-3843.29	502.37	-22.32	-4120.38	514.29	20.02	-3165.77	-29.15	-33.93	-4243.68	76.83	-24.51	-1680.97	-55.86	247.76	-1687.25	-66.08	282.32	-3884.21	195.13	1327.13	0	0	0	-3782.98	148.41	1632.33	-3692.03	259.48	1626.98	-1511.18	7.3	1769.51	-4111.89	330.62	1677.86	-330.24	1128.8	72.59	257.48	1122.23	80.44	-316.96
3.12	-3809.12	175.35	-42.63	-3861.28	193.53	-47.39	-3841.68	504.62	-22.18	-4117.72	516.49	20.5	-3165.77	-29.15	-33.93	-4234.75	71.01	-25.16	-1680.97	-55.86	247.76	-1687.25	-66.08	282.32	-3894.56	193.51	1325.62	0	0	0	-3765.81	147.73	1630.85	-3714.46	260.13	1625.4	-1511.18	7.3	1769.51	-4106.58	331.39	1677.45	-331.43	1128.21	72.38	255.8	1122.38	79.95	-313.72
3.13	-3809.12	175.35	-42.63	-3861.28	193.53	-47.39	-3840.05	506.84	-22.03	-4114.95	518.64	20.97	-3165.77	-29.15	-33.93	-4239.15	64.59	-25.71	-1680.97	-55.86	247.76	-1687.25	-66.08	282.32	-3874.5	195.16	1325.54	0	0	0	-3728.39	148.07	1627.16	-3721.84	258.97	1623.84	-1511.18	7.3	1769.51	-4101.22	332.15	1677.03	-333.68	1129.66	71.56	257.76	1122.01	80.44	-318.9
3.14	-3809.12	175.35	-42.63	-3861.28	193.53	-47.39	-3838.41	509.02	-21.89	-4112.07	520.75	21.46	-3165.77	-29.15	-33.93	-4198.12	56.71	-21.97	-1680.97	-55.86	247.76	-1687.25	-66.08	282.32	-3844.9	196.78	1325.88	0	0	0	-3727.21	149.35	1626.33	-3726.26	260.51	1624.22	-1511.18	7.3	1769.51	-4095.81	332.9	1676.61	-332.71	1130.12	71.65	257.04	1121.16	80.48	-316.49
3.15	-3809.12	175.35	-42.63	-3861.28	193.53	-47.39	-3836.74	511.17	-21.75	-4109.08	522.82	21.95	-3165.77	-29.15	-33.93	-4189.67	50.49	-26.1	-1680.97	-55.86	247.76	-1687.25	-66.08	282.32	-3868.86	197.22	1325.56	0	0	0	-3734.29	147.99	1624.41	-3704.63	261.21	1621.97	-1511.18	7.3	1769.51	-4090.35	333.65	1676.19	-331.95	1130.12	71.77	255.22	1121.09	80.33	-315.05
3.16	-3809.12	175.35	-42.63	-3861.28	193.53	-47.39	-3835.06	513.28	-21.62	-4105.97	524.84	22.44	-3165.77	-29.15	-33.93	-4125.18	46.33	-17.26	-1680.97	-55.86	247.76	-1687.25	-66.08	282.32	-3856	197.44	1326.45	0	0	0	-3730.07	149.25	1624.04	-3691.65	262.43	1618.93	-1511.18	7.3	1769.51	-4084.84	334.4	1675.77	-333.39	1128.13	72.2	257.46	1121.39	80.86	-315.62
3.17	-3809.12	175.35	-42.63	-3861.28	193.53	-47.39	-3833.36	515.36	-21.48	-4102.76	526.83	22.94	-3165.77	-29.15	-33.93	-4131.15	36.36	-21.29	-1680.97	-55.86	247.76	-1687.25	-66.08	282.32	-3846.42	197.85	1325.93	0	0	0	-3708.81	149.88	1621.66	-3713.6	260.3	1617.44	-1511.18	7.3	1769.51	-4079.29	335.13	1675.34	-333.39	1127.81	72.36	258.98	1121.28	81.03	-318.52
3.18	-3809.12	175.35	-42.63	-3861.28	193.53	-47.39	-3831.63	517.4	-21.35	-4099.43	528.78	23.45	-3165.77	-29.15	-33.93	-4086.21	30.14	-19.62	-1680.97	-55.86	247.76	-1687.25	-66.08	282.32	-3815.23	197.6	1325.14	0	0	0	-3705.82	148.3	1620.06	-3701.83	262.08	1616.18	-1511.18	7.3	1769.51	-4073.69	335.86	1674.92	-333.7	1131.47	71.09	257.31	1122.18	80.4	-319.3
3.19	-3809.12	175.35	-42.63	-3861.28	193.53	-47.39	-3829.89	519.4	-21.22	-4095.99	530.68	23.96	-3165.77	-29.15	-33.93	-4036.09	24.46	-17.76	-1680.97	-55.86	247.76	-1687.25	-66.08	282.32	-3848.76	197.87	1325.27	0	0	0	-3700.42	149.38	1617.65	-3716.98	263.4	1614	-1511.18	7.3	1769.51	-4068.05	336.59	1674.49	-332.04	1130.87	71.55	257.52	1122.61	80.38	-316.55
3.2	-3809.12	175.35	-42.63	-3861.28	193.53	-47.39	-3828.12	521.37	-21.09	-4092.45	532.54	24.48	-3165.77	-29.15	-33.93	-4059.13	18.87	-23.68	-1680.97	-55.86	247.76	-1687.25	-66.08	282.32	-3840.97	197.65	1326.4	0	0	0	-3706.21	149.38	1615.58	-3669.05	263.46	1610.83	-1511.18	7.3	1769.51	-4062.35	337.31	1674.06	-333.22	1129.67	71.98	259.38	1120.89	81.53	-313.63
3.21	-3809.12	175.35	-42.63	-3861.28	193.53	-47.39	-3826.33	523.31	-20.97	-4088.79	534.37	25	-3165.77	-29.15	-33.93	-3994.19	15.01	-19.19	-1680.97	-55.86	247.76	-1687.25	-66.08	282.32	-3841.8	198.45	1325.27	0	0	0	-3673.68	147.5	1611.74	-3704.36	262.66	1608.99	-1511.18	7.3	1769.51	-4056.61	338.02	1673.62	-329.88	1128.56	72.93	258.3	1121.16	80.87	-316.46
3.22	-3809.12	175.35	-42.63	-3861.28	193.53	-47.39	-3824.51	525.21	-20.84	-4085.03	536.15	25.53	-3165.77	-29.15	-33.93	-3994.82	12.19	-24.24	-1680.97	-55.86	247.76	-1687.25	-66.08	282.32	-3796.05	198.04	1325.02	0	0	0	-3680.57	148.1	1609.7	-3707.22	260.84	1606.31	-1511.18	7.3	1769.51	-4050.82	338.73	1673.19	-330	1128.33	72.76	254.34	1122.58	79.3	-316.53
3.23	-3809.12	175.35	-42.63	-3861.28	193.53	-47.39	-3822.67	527.07	-20.72	-4081.16	537.89	26.06	-3165.77	-29.15	-33.93	-3973.75	8.31	-22.81	-1680.97	-55.86	247.76	-1687.25	-66.08	282.32	-3812.3	197.61	1326.23	0	0	0	-3646.91	148.14	1605.94	-3677.47	260.8	1602.69	-1511.18	7.3	1769.51	-4044.99	339.43	1672.75	-332.61	1130.88	71.32	257.7	1120.86	80.9	-311.54
3.24	-3809.12	175.35	-42.63	-3861.28	193.53	-47.39	-3820.8	528.9	-20.6	-4077.18	539.59	26.6	-3165.77	-29.15	-33.93	-3948.83	3.8	-22.17	-1680.97	-55.86	247.76	-1687.25	-66.08	282.32	-3831.82	197	1326.11	0	0	0	-3667.23	148.04	1606.27	-3648.88	261.92	1600.61	-1511.18	7.3	1769.51	-4039.11	340.12	1672.31	-331.57	1129.43	72.32	258.15	1120.14	81.2	-315.19
3.25	-3809.12	175.35	-42.63	-3861.28	193.53	-47.39	-3818.9	530.69	-20.48	-4073.09	541.26	27.14	-3165.77	-29.15	-33.93	-3918.3	5.28	-23.81	-1680.97	-55.86	247.76	-1687.25	-66.08	282.32	-3773.65	197.99	1324.62	0	0	0	-3668.75	146.46	1603.39	-3638.48	261.89	1597.91	-1511.18	7.3	1769.51	-4033.18	340.81	1671.87	-331.28	1129.54	72.18	255.79	1121.95	80.01	-313.87
3.26	-3809.12	175.35	-42.63	-3861.28	193.53	-47.39	-3816.98	532.45	-20.37	-4068.9	542.88	27.69	-3165.77	-29.15	-33.93	-3913.81	4.67	-26.84	-1680.97	-55.86	247.76	-1687.25	-66.08	282.32	-3790.05	198.31	1323.4	0	0	0	-3642.1	146.25	1600.64	-3628.24	261.72	1595.22	-1511.18	7.3	1769.51	-4027.21	341.49	1671.43	-331.68	1130.94	71.55	255.93	1121.12	80.5	-313.63
3.27	-3809.12	175.35	-42.63	-3861.28	193.53	-47.39	-3815.03	534.17	-20.25	-4064.6	544.46	28.24	-3165.77	-29.15	-33.93	-3823.96	4.71	-12.67	-1680.97	-55.86	247.76	-1687.25	-66.08	282.32	-3803.28	195.19	1323.91	0	0	0	-3624.57	143.1	1597.27	-3618.16	261.41	1592.56	-1511.18	7.3	1769.51	-4021.19	342.16	1670.99	-330.75	1130.17	72.01	258.61	1121.67	80.88	-316.3
3.28	-3809.12	175.35	-42.63	-3861.28	193.53	-47.39	-3813.04	535.86	-20.14	-4060.19	546	28.79	-3165.77	-29.15	-33.93	-3788.16	2.53	-10.81	-1680.97	-55.86	247.76	-1687.25	-66.08	282.32	-3799.03	197.16	1322.9	0	0	0	-3615.64	142.42	1595.74	-3608.23	260.98	1589.94	-1511.18	7.3	1769.51	-4015.12	342.83	1670.55	-335.1	1131.05	70.77	257.49	1121.81	80.69	-316.23
3.29	-3809.12	175.35	-42.63	-3861.28	193.53	-47.39	-3811.03	537.51	-20.03	-4055.68	547.5	29.35	-3165.77	-29.15	-33.93	-3753.41	0.45	-9.02	-1680.97	-55.86	247.76	-1687.25	-66.08	282.32	-3785.06	195.82	1323.57	0	0	0	-3588.52	142.89	1593.07	-3598.45	260.4	1587.36	-1511.18	7.3	1769.51	-4009.01	343.49	1670.1	-332.85	1131.23	71.29	258.25	1121.18	80.79	-322.05
3.3	-3809.12	175.35	-42.63	-3861.28	193.53	-47.39	-3808.99	539.12	-19.92	-4051.06	548.96	29.92	-3165.77	-29.15	-33.93	-3719.71	-1.52	-7.3	-1680.97	-55.86	247.76	-1687.25	-66.08	282.32	-3781.26	195.26	1322.22	0	0	0	-3604.55	143.17	1592.11	-3588.82	259.7	1584.83	-1511.18	7.3	1769.51	-4002.85	344.14	1669.65	-331.56	1129.76	72.03	257.23	1121.33	80.56	-318.27
3.31	-3809.12	175.35	-42.63	-3861.28	193.53	-47.39	-3806.91	540.71	-19.81	-4046.34	550.38	30.49	-3165.77	-29.15	-33.93	-3687.05	-3.38	-5.65	-1680.97	-55.86	247.76	-1687.25	-66.08	282.32	-3785.6	193.91	1319.99	0	0	0	-3617.05	141.13	1590.44	-3579.34	258.86	1582.37	-1511.18	7.3	1769.51	-3996.65	344.79	1669.21	-331.15	1127.36	72.8	256.44	1121.58	80.53	-317.5
3.32	-3809.12	175.35	-42.63	-3861.28	193.53	-47.39	-3804.8	542.25	-19.71	-4041.51	551.77	31.06	-3165.77	-29.15	-33.93	-3655.43	-5.15	-4.07	-1680.97	-55.86	247.76	-1687.25	-66.08	282.32	-3734.09	193.92	1320.84	0	0	0	-3591.52	139.9	1588.46	-3569.99	257.88	1579.97	-1511.18	7.3	1769.51	-3990.4	345.43	1668.76	-330.68	1128.86	72.35	260.17	1120.99	81.56	-315.22
3.33	-3809.12	175.35	-42.63	-3861.28	193.53	-47.39	-3802.65	543.76	-19.6	-4036.57	553.11	31.64	-3165.77	-29.15	-33.93	-3624.84	-6.81	-2.56	-1680.97	-55.86	247.76	-1687.25	-66.08	282.32	-3714.84	192.68	1320.02	0	0	0	-3571.33	137.81	1586	-3560.78	256.77	1577.67	-1511.18	7.3	1769.51	-3984.1	346.06	1668.31	-335.13	1130.05	71.47	260.08	1120.01	81.63	-314.66
3.34	-3809.12	175.35	-42.63	-3861.28	193.53	-47.39	-3800.47	545.24	-19.5	-4031.54	554.41	32.22	-3165.77	-29.15	-33.93	-3595.27	-8.37	-1.12	-1680.97	-55.86	247.76	-1687.25	-66.08	282.32	-3745.64	190.72	1320.55	0	0	0	-3564.17	136.24	1584.35	-3551.7	255.52	1575.45	-1511.18	7.3	1769.51	-3977.76	346.69	1667.86	-335.29	1130.18	70.99	256.07	1120.63	80.53	-319.17
3.35	-3809.12	175.35	-42.63	-3861.28	193.53	-47.39	-3798.25	546.68	-19.4	-4026.4	555.68	32.81	-3165.77	-29.15	-33.93	-3566.73	-9.84	0.25	-1680.97	-55.86	247.76	-1687.25	-66.08	282.32	-3718.1	190.39	1318.76	0	0	0	-3564.85	135.12	1582.52	-3542.76	254.14	1573.33	-1511.18	7.3	1769.51	-3971.38	347.31	1667.41	-333.56	1129.27	71.56	255.86	1120.71	80.61	-314.66
3.36	-3809.12	175.35	-42.63	-3861.28	193.53	-47.39	-3796	548.08	-19.3	-4021.15	556.9	33.39	-3165.77	-29.15	-33.93	-3539.19	-11.22	1.55	-1680.97	-55.86	247.76	-1687.25	-66.08	282.32	-3734.15	189.65	1320.26	0	0	0	-3547.42	133.42	1579.67	-3533.94	252.62	1571.32	-1511.18	7.3	1769.51	-3964.94	347.92	1666.95	-332.42	1129.84	71.76	256.67	1120.69	80.7	-310.54
3.37	-3809.12	175.35	-42.63	-3861.28	193.53	-47.39	-3793.71	549.45	-19.2	-4015.8	558.09	33.99	-3165.77	-29.15	-33.93	-3512.66	-12.5	2.78	-1680.97	-55.86	247.76	-1687.25	-66.08	282.32	-3701.55	189.14	1318.69	0	0	0	-3558.95	131.98	1580.39	-3525.24	250.96	1569.44	-1511.18	7.3	1769.51	-3958.47	348.52	1666.5	-335.42	1130.32	71.15	257.93	1120.62	80.73	-314.72
3.38	-3809.12	175.35	-42.63	-3861.28	193.53	-47.39	-3791.38	550.79	-19.1	-4010.36	559.23	34.58	-3165.77	-29.15	-33.93	-3487.13	-13.7	3.94	-1680.97	-55.86	247.76	-1687.25	-66.08	282.32	-3704.21	186.64	1317.36	0	0	0	-3545.46	130.34	1577.44	-3516.66	249.17	1567.68	-1511.18	7.3	1769.51	-3951.94	349.12	1666.05	-336.71	1130.11	70.74	256.56	1119.99	80.76	-315.46
3.39	-3809.12	175.35	-42.63	-3861.28	193.53	-47.39	-3789.01	552.08	-19	-4004.8	560.34	35.18	-3165.77	-29.15	-33.93	-3462.59	-14.81	5.03	-1680.97	-55.86	247.76	-1687.25	-66.08	282.32	-3693.2	184.65	1316.67	0	0	0	-3513.96	128.57	1575.61	-3508.19	247.24	1566.06	-1511.18	7.3	1769.51	-3945.37	349.71	1665.59	-334.17	1130.51	71.03	257.35	1119.55	81.34	-314.45
3.4	-3809.12	175.35	-42.63	-3861.28	193.53	-47.39	-3786.6	553.35	-18.91	-3999.15	561.41	35.79	-3165.77	-29.15	-33.93	-3439.04	-15.84	6.06	-1680.97	-55.86	247.76	-1687.25	-66.08	282.32	-3722.16	184.29	1315.68	0	0	0	-3514.7	127.76	1575.84	-3499.84	245.17	1564.58	-1511.18	7.3	1769.51	-3938.76	350.29	1665.14	-333.22	1130.34	71.35	257.51	1121.04	80.82	-314.71
3.41	-3809.12	175.35	-42.63	-3861.28	193.53	-47.39	-3784.14	554.58	-18.81	-3993.39	562.44	36.39	-3165.77	-29.15	-33.93	-3416.48	-16.78	7.01	-1680.97	-55.86	247.76	-1687.25	-66.08	282.32	-3687.76	181.94	1315.07	0	0	0	-3509.54	125.87	1574.4	-3491.59	242.96	1563.26	-1511.18	7.3	1769.51	-3932.1	350.87	1664.69	-332.05	1128.68	72.36	256.43	1122.18	80.14	-313.01
3.42	-3809.12	175.35	-42.63	-3861.28	193.53	-47.39	-3781.65	555.77	-18.72	-3987.54	563.43	37.01	-3165.77	-29.15	-33.93	-3394.89	-17.64	7.9	-1680.97	-55.86	247.76	-1687.25	-66.08	282.32	-3691.31	180.74	1314.11	0	0	0	-3497.97	122.36	1572.66	-3483.45	240.62	1562.11	-1511.18	7.3	1769.51	-3925.4	351.44	1664.23	-330.78	1128.78	72.49	257.95	1121.02	80.89	-316.37
3.43	-3809.12	175.35	-42.63	-3861.28	193.53	-47.39	-3779.11	556.93	-18.63	-3981.58	564.38	37.62	-3165.77	-29.15	-33.93	-3374.26	-18.43	8.71	-1680.97	-55.86	247.76	-1687.25	-66.08	282.32	-3691.11	177.41	1312.62	0	0	0	-3515.92	120	1573.41	-3475.41	238.14	1561.13	-1511.18	7.3	1769.51	-3918.65	352	1663.78	-333.36	1129.96	71.55	258.06	1121.24	80.93	-317.66
3.44	-3809.12	175.35	-42.63	-3861.28	193.53	-47.39	-3776.53	558.05	-18.53	-3975.53	565.29	38.23	-3165.77	-29.15	-33.93	-3354.6	-19.14	9.46	-1680.97	-55.86	247.76	-1687.25	-66.08	282.32	-3633.28	177.39	1312.5	0	0	0	-3506.64	118.48	1572.6	-3467.47	235.52	1560.34	-1511.18	7.3	1769.51	-3911.86	352.55	1663.32	-331.86	1130.25	71.92	256.45	1120.45	80.65	-315.89
3.45	-3809.12	175.35	-42.63	-3861.28	193.53	-47.39	-3773.9	559.14	-18.44	-3969.37	566.17	38.85	-3165.77	-29.15	-33.93	-3335.9	-19.77	10.14	-1680.97	-55.86	247.76	-1687.25	-66.08	282.32	-3646.26	174.65	1311.08	0	0	0	-3482.06	116.24	1570.42	-3459.61	232.76	1559.74	-1511.18	7.3	1769.51	-3905.02	353.09	1662.86	-332.75	1129.85	71.81	257.58	1121.05	80.73	-312.82
3.46	-3809.12	175.35	-42.63	-3861.28	193.53	-47.39	-3771.23	560.19	-18.35	-3963.11	567.01	39.48	-3165.77	-29.15	-33.93	-3318.15	-20.34	10.74	-1680.97	-55.86	247.76	-1687.25	-66.08	282.32	-3672.49	172.57	1310.97	0	0	0	-3470.37	113.55	1570.76	-3451.85	229.86	1559.34	-1511.18	7.3	1769.51	-3898.14	353.63	1662.41	-332.24	1129.57	72.07	259.29	1121.18	81.08	-315.81
3.47	-3809.12	175.35	-42.63	-3861.28	193.53	-47.39	-3768.51	561.21	-18.27	-3956.76	567.81	40.1	-3165.77	-29.15	-33.93	-3301.34	-20.84	11.28	-1680.97	-55.86	247.76	-1687.25	-66.08	282.32	-3654.13	170.91	1311.12	0	0	0	-3479.41	110.95	1570.35	-3444.18	226.82	1559.16	-1511.18	7.3	1769.51	-3891.22	354.16	1661.95	-333.56	1130.27	71.22	257.99	1120.8	80.99	-322.17
3.48	-3809.12	175.35	-42.63	-3861.28	193.53	-47.39	-3765.74	562.2	-18.18	-3950.3	568.57	40.73	-3165.77	-29.15	-33.93	-3285.47	-21.27	11.75	-1680.97	-55.86	247.76	-1687.25	-66.08	282.32	-3627.91	167.34	1309.21	0	0	0	-3445.33	107.53	1569.04	-3436.59	223.65	1559.2	-1511.18	7.3	1769.51	-3884.25	354.68	1661.5	-332.31	1128.78	72.26	257.55	1122.4	80.39	-318.13
3.49	-3809.12	175.35	-42.63	-3861.28	193.53	-47.39	-3762.92	563.14	-18.09	-3943.75	569.29	41.36	-3165.77	-29.15	-33.93	-3270.54	-21.63	12.16	-1680.97	-55.86	247.76	-1687.25	-66.08	282.32	-3612.41	166.01	1307.59	0	0	0	-3451.79	105.39	1569.45	-3429.07	220.33	1559.46	-1511.18	7.3	1769.51	-3877.23	355.2	1661.04	-335.02	1130.97	71.11	257.11	1121.58	80.69	-317.59
3.5	-3809.12	175.35	-42.63	-3861.28	193.53	-47.39	-3760.05	564.06	-18	-3937.1	569.98	41.99	-3165.77	-29.15	-33.93	-3256.53	-21.93	12.49	-1680.97	-55.86	247.76	-1687.25	-66.08	282.32	-3622.07	163.43	1306.49	0	0	0	-3432.16	102.2	1569.58	-3421.64	216.87	1559.97	-1511.18	7.3	1769.51	-3870.18	355.7	1660.59	-332.08	1128.93	71.96	255.66	1121.86	79.92	-318.37
3.51	-3809.12	175.35	-42.63	-3861.28	193.53	-47.39	-3757.14	564.93	-17.92	-3930.35	570.62	42.63	-3165.77	-29.15	-33.93	-3243.44	-22.18	12.75	-1680.97	-55.86	247.76	-1687.25	-66.08	282.32	-3602.27	161.51	1306.87	0	0	0	-3414.6	99.86	1569.25	-3414.27	213.28	1560.73	-1511.18	7.3	1769.51	-3863.07	356.2	1660.13	-332.51	1130.74	71.65	255.17	1122.94	79.47	-314.07
3.52	-3809.12	175.35	-42.63	-3861.28	193.53	-47.39	-3754.17	565.78	-17.83	-3923.51	571.23	43.26	-3165.77	-29.15	-33.93	-3231.27	-22.36	12.95	-1680.97	-55.86	247.76	-1687.25	-66.08	282.32	-3593.54	158.52	1305.98	0	0	0	-3388.98	96.41	1570.03	-3406.97	209.54	1561.75	-1511.18	7.3	1769.51	-3855.93	356.69	1659.68	-332.49	1130.46	71.73	256.35	1122.11	80.17	-317.51
3.53	-3809.12	175.35	-42.63	-3861.28	193.53	-47.39	-3751.15	566.58	-17.75	-3916.57	571.8	43.9	-3165.77	-29.15	-33.93	-3220.01	-22.49	13.08	-1680.97	-55.86	247.76	-1687.25	-66.08	282.32	-3595.5	153.97	1305.68	0	0	0	-3403.93	93.19	1570.39	-3399.74	205.66	1563.03	-1511.18	7.3	1769.51	-3848.74	357.17	1659.23	-337.59	1130.05	70.64	257.26	1120.89	80.73	-319.68
3.54	-3809.12	175.35	-42.63	-3861.28	193.53	-47.39	-3748.07	567.36	-17.66	-3909.53	572.34	44.54	-3165.77	-29.15	-33.93	-3209.64	-22.57	13.13	-1680.97	-55.86	247.76	-1687.25	-66.08	282.32	-3592.73	151.89	1305.39	0	0	0	-3426.86	89.93	1572.31	-3392.57	201.64	1564.59	-1511.18	7.3	1769.51	-3841.5	357.64	1658.77	-338.19	1130.34	70.63	258.23	1120.26	81.09	-322.53
3.55	-3809.12	175.35	-42.63	-3861.28	193.53	-47.39	-3744.94	568.09	-17.58	-3902.39	572.84	45.19	-3165.77	-29.15	-33.93	-3200.18	-22.59	13.12	-1680.97	-55.86	247.76	-1687.25	-66.08	282.32	-3559.92	149.94	1304.97	0	0	0	-3372.1	85.85	1570.56	-3385.46	197.48	1566.44	-1511.18	7.3	1769.51	-3834.23	358.11	1658.32	-331.12	1128.14	72.79	258.58	1119.91	81.39	-319.57
3.56	-3809.12	175.35	-42.63	-3861.28	193.53	-47.39	-3741.76	568.8	-17.49	-3895.16	573.29	45.83	-3165.77	-29.15	-33.93	-3191.6	-22.57	13.04	-1680.97	-55.86	247.76	-1687.25	-66.08	282.32	-3567.89	146.53	1304.98	0	0	0	-3382.65	81.9	1571.9	-3378.4	193.18	1568.59	-1511.18	7.3	1769.51	-3826.91	358.57	1657.87	-332.21	1129.64	72.06	256.04	1121.73	80.19	-318.06
3.57	-3809.12	175.35	-42.63	-3861.28	193.53	-47.39	-3738.52	569.47	-17.41	-3887.84	573.72	46.48	-3165.77	-29.15	-33.93	-3183.91	-22.49	12.9	-1680.97	-55.86	247.76	-1687.25	-66.08	282.32	-3593.63	142	1306.37	0	0	0	-3371.72	78.43	1573.76	-3371.39	188.73	1571.04	-1511.18	7.3	1769.51	-3819.54	359.01	1657.42	-333.3	1129.19	71.68	256.82	1121.26	80.64	-315.76
3.58	-3809.12	175.35	-42.63	-3861.28	193.53	-47.39	-3735.22	570.1	-17.33	-3880.42	574.1	47.13	-3165.77	-29.15	-33.93	-3177.09	-22.38	12.68	-1680.97	-55.86	247.76	-1687.25	-66.08	282.32	-3537.31	140.65	1306.56	0	0	0	-3387.79	74.45	1576.45	-3364.44	184.14	1573.8	-1511.18	7.3	1769.51	-3812.13	359.46	1656.97	-334.66	1129.43	71.6	255.96	1121.69	80.39	-316.26
3.59	-3809.12	175.35	-42.63	-3861.28	193.53	-47.39	-3731.87	570.7	-17.24	-3872.91	574.45	47.78	-3165.77	-29.15	-33.93	-3171.15	-22.22	12.4	-1680.97	-55.86	247.76	-1687.25	-66.08	282.32	-3525.84	137.55	1306.74	0	0	0	-3382.85	71.09	1577.83	-3369.13	178.49	1576.37	-1511.18	7.3	1769.51	-3804.68	359.89	1656.52	-330.01	1129.54	72.52	256.66	1120.26	80.82	-315.66
3.6	-3809.12	175.35	-42.63	-3861.28	193.53	-47.39	-3728.46	571.26	-17.16	-3865.3	574.76	48.43	-3165.77	-29.15	-33.93	-3166.07	-22.02	12.04	-1680.97	-55.86	247.76	-1687.25	-66.08	282.32	-3526.05	133.31	1309.16	0	0	0	-3355	66.05	1578.68	-3346.19	174.85	1576.99	-1511.18	7.3	1769.51	-3797.19	360.31	1656.07	-330.74	1128.56	72.37	257.04	1121.36	80.45	-315.18
3.61	-3809.12	175.35	-42.63	-3861.28	193.53	-47.39	-3724.99	571.79	-17.08	-3857.6	575.04	49.08	-3165.77	-29.15	-33.93	-3161.86	-21.78	11.62	-1680.97	-55.86	247.76	-1687.25	-66.08	282.32	-3514.35	128.71	1310.69	0	0	0	-3330.2	63.14	1580.54	-3341.5	170.12	1579.69	-1511.18	7.3	1769.51	-3789.65	360.73	1655.63	-333.11	1131.02	71.04	257.84	1121.26	80.55	-317.69
3.62	-3809.12	175.35	-42.63	-3861.28	193.53	-47.39	-3721.45	572.28	-16.99	-3849.8	575.27	49.74	-3165.77	-29.15	-33.93	-3158.49	-21.51	11.13	-1680.97	-55.86	247.76	-1687.25	-66.08	282.32	-3500.48	124.39	1311.85	0	0	0	-3330.52	60.07	1583.42	-3357.08	167.52	1584.02	-1511.18	7.3	1769.51	-3782.07	361.13	1655.18	-334.08	1132.07	71.08	257.19	1120.59	80.79	-319.63
3.63	-3809.12	175.35	-42.63	-3861.31	193.53	-47.4	-3717.86	572.74	-16.91	-3841.91	575.48	50.4	-3165.77	-29.15	-33.93	-3155.97	-21.21	10.58	-1680.97	-55.86	247.76	-1687.25	-66.08	282.32	-3483.57	122.44	1315.5	0	0	0	-3327.72	55.64	1587.18	-3347.25	164.44	1586.53	-1511.18	7.3	1769.51	-3774.45	361.53	1654.73	-329.82	1129.8	72.22	257.29	1119.85	80.97	-317.14
3.64	-3809.12	175.35	-42.63	-3895.35	193.15	-52.88	-3714.2	573.16	-16.83	-3833.93	575.64	51.05	-3165.77	-29.15	-33.93	-3154.3	-20.87	9.95	-1680.97	-55.86	247.76	-1687.25	-66.08	282.32	-3471.81	118.2	1317.36	0	0	0	-3305.38	51.42	1589.93	-3313.57	159.06	1589.29	-1511.18	7.3	1769.51	-3766.79	361.92	1654.29	-333.85	1130.96	71.28	258.24	1121.26	80.94	-315.72
3.65	-3809.12	175.35	-42.63	-3892.86	192.43	-51.27	-3710.49	573.55	-16.75	-3825.86	575.77	51.71	-3165.77	-29.15	-33.93	-3153.46	-20.5	9.26	-1680.97	-55.86	247.76	-1687.25	-66.08	282.32	-3486.06	114.51	1319.15	0	0	0	-3298.97	46.52	1592.97	-3321.95	155.64	1592.36	-1511.18	7.3	1769.51	-3759.08	362.3	1653.85	-334.5	1131.21	70.76	257.21	1121.61	80.43	-320.72
3.66	-3809.12	175.35	-42.63	-3850.59	192.84	-49.37	-3706.7	573.91	-16.66	-3817.69	575.86	52.37	-3165.77	-29.15	-33.93	-3153.45	-20.11	8.5	-1680.97	-55.86	247.76	-1687.25	-66.08	282.32	-3497.71	110.57	1321.52	0	0	0	-3293.82	43.87	1596.08	-3322.66	150.26	1596.07	-1511.18	7.3	1769.51	-3751.33	362.67	1653.41	-331.52	1129.59	72.35	259.44	1120.69	81.25	-316.9
3.67	-3809.12	175.35	-42.63	-3856.41	192.87	-50.21	-3702.86	574.22	-16.58	-3809.44	575.92	53.03	-3165.77	-29.15	-33.93	-3154.26	-19.69	7.67	-1680.97	-55.86	247.76	-1687.25	-66.08	282.32	-3455.33	105.38	1324.77	0	0	0	-3270.93	38.65	1598.65	-3293.56	146.46	1599.64	-1511.18	7.3	1769.51	-3743.54	363.03	1652.97	-332.65	1128.56	72.11	259.69	1119.64	81.63	-314.18
3.68	-3809.12	175.35	-42.63	-3849.01	191.81	-47.44	-3698.94	574.51	-16.5	-3801.09	575.93	53.69	-3165.77	-29.15	-33.93	-3155.89	-19.25	6.77	-1680.97	-55.86	247.76	-1687.25	-66.08	282.32	-3462.42	102.34	1326.39	0	0	0	-3279.37	34.41	1601.74	-3284.32	141.7	1603.32	-1511.18	7.3	1769.51	-3735.7	363.39	1652.53	-335.11	1131.08	71.23	257.44	1120.79	80.84	-315.06
3.69	-3809.12	175.35	-42.63	-3850.69	189	-41.1	-3694.96	574.76	-16.42	-3792.65	575.92	54.35	-3165.77	-29.15	-33.93	-3158.33	-18.79	5.8	-1680.97	-55.86	247.76	-1687.25	-66.08	282.32	-3447.67	99.15	1328.42	0	0	0	-3275.5	30.28	1605.95	-3271.77	137.11	1607.14	-1511.18	7.3	1769.51	-3727.82	363.73	1652.1	-335.09	1129.8	71.45	256.06	1121.21	80.55	-314.53
3.7	-3809.11	175.35	-42.64	-3851.4	185.69	-33.83	-3690.91	574.97	-16.33	-3784.12	575.86	55.01	-3165.77	-29.15	-33.93	-3161.57	-18.31	4.77	-1680.97	-55.86	247.76	-1687.25	-66.08	282.32	-3438.01	96.83	1330.58	0	0	0	-3276.48	26.96	1609.68	-3250.29	135.14	1610.41	-1511.18	7.3	1769.51	-3719.91	364.06	1651.66	-334.69	1130.05	71.25	258.01	1121.34	80.8	-319.43
3.71	-3805.06	173.86	-48.25	-3841.07	183.15	-28.27	-3686.8	575.15	-16.25	-3775.51	575.78	55.68	-3165.77	-29.15	-33.93	-3165.62	-17.82	3.67	-1680.97	-55.86	247.76	-1687.25	-66.08	282.32	-3396.94	93.6	1332.33	0	0	0	-3263.94	24.05	1614.18	-3310.71	132.04	1616.17	-1511.18	7.3	1769.51	-3711.94	364.39	1651.23	-334.89	1131.09	71.05	254.67	1121.28	80.18	-314.67
3.72	-3758.18	173.3	-45.2	-3809.69	182.64	-27.05	-3682.61	575.3	-16.16	-3766.8	575.65	56.34	-3165.77	-29.15	-33.93	-3170.45	-17.31	2.5	-1680.97	-55.86	247.76	-1687.25	-66.08	282.32	-3376.62	90.06	1333.38	0	0	0	-3240.17	21.12	1617.41	-3284.82	127.96	1618.56	-1511.18	7.3	1769.51	-3703.94	364.71	1650.8	-334.36	1129.95	71.54	256.14	1121.77	80.07	-313.62
3.73	-3765.69	174.39	-48.32	-3795.83	183.58	-34.36	-3678.36	575.41	-16.08	-3758	575.49	57	-3165.77	-29.15	-33.93	-3176.08	-16.79	1.26	-1680.97	-55.86	247.76	-1687.25	-66.08	282.32	-3389.41	87.2	1334.31	0	0	0	-3252.76	17.14	1621.03	-3252.75	124.85	1622.22	-1511.18	7.3	1769.51	-3695.9	365.02	1650.37	-332	1129.89	71.88	255.92	1121.05	80.4	-318.02
3.74	-3727.35	175.64	-44.16	-3732.92	183.55	-23.36	-3674.03	575.48	-15.99	-3749.12	575.3	57.67	-3165.77	-29.15	-33.93	-3182.48	-16.26	-0.04	-1680.97	-55.86	247.76	-1687.25	-66.08	282.32	-3409.27	83.94	1337.25	0	0	0	-3233.82	14.58	1625.32	-3244.78	122.94	1626.78	-1511.18	7.3	1769.51	-3687.81	365.31	1649.95	-332.23	1129.33	72.09	255.84	1121.01	80.43	-319.58
3.75	-3729.68	177.62	-47.68	-3757.04	183.03	-25.17	-3669.63	575.52	-15.91	-3740.14	575.06	58.33	-3165.77	-29.15	-33.93	-3189.66	-15.72	-1.41	-1680.97	-55.86	247.76	-1687.25	-66.08	282.32	-3384.16	81.18	1338.66	0	0	0	-3210.51	12.31	1629.05	-3192.32	120.03	1629.85	-1511.18	7.3	1769.51	-3679.68	365.6	1649.52	-332.72	1129.06	72.27	257.63	1120.61	80.79	-316.85
3.76	-3709.87	178.25	-44.71	-3743.45	184.74	-21.45	-3665.16	575.53	-15.82	-3731.08	574.8	58.99	-3165.77	-29.15	-33.93	-3197.6	-15.18	-2.85	-1680.97	-55.86	247.76	-1687.25	-66.08	282.32	-3401.68	78.42	1338.8	0	0	0	-3203.77	9.3	1633.43	-3223.36	115.67	1636.25	-1511.18	7.3	1769.51	-3671.51	365.88	1649.1	-329.96	1129.4	72.59	256.19	1120.8	80.71	-316.61
3.77	-3684.16	180.77	-39.56	-3736.4	184.34	-18.28	-3660.61	575.5	-15.73	-3721.93	574.5	59.66	-3165.77	-29.15	-33.93	-3206.31	-14.64	-4.36	-1680.97	-55.86	247.76	-1687.25	-66.08	282.32	-3368.85	77.33	1340.04	0	0	0	-3213.2	6.2	1638.53	-3228.38	113.23	1640.54	-1511.18	7.3	1769.51	-3663.3	366.15	1648.68	-333.45	1130.03	71.63	257.04	1121.44	80.69	-322.89
3.78	-3686.3	180.58	-38.95	-3759.48	183.61	-21.94	-3655.99	575.44	-15.65	-3712.7	574.16	60.32	-3165.77	-29.15	-33.93	-3215.77	-14.1	-5.93	-1680.97	-55.86	247.76	-1687.25	-66.08	282.32	-3371.96	77.07	1342.39	0	0	0	-3216.77	4.06	1643.2	-3227.58	111.32	1645.08	-1511.18	7.3	1769.51	-3655.05	366.41	1648.26	-333.64	1129.93	71.58	258.74	1121.31	81.01	-320.84
3.79	-3623.85	180.73	-30.75	-3718.41	182.11	-15.42	-3651.3	575.34	-15.56	-3703.37	573.79	60.98	-3165.77	-29.15	-33.93	-3225.99	-13.55	-7.57	-1680.97	-55.86	247.76	-1687.25	-66.08	282.32	-3340.65	75.51	1343.8	0	0	0	-3214.89	1.97	1648.38	-3240.66	109.69	1649.45	-1511.18	7.3	1769.51	-3646.75	366.67	1647.85	-332.32	1130.83	71.56	258.62	1121.23	81.19	-317.61
3.8	-3626.05	178.44	-32.96	-3682.99	179.39	-9.65	-3646.52	575.21	-15.47	-3693.96	573.38	61.65	-3165.77	-29.15	-33.93	-3236.94	-13.02	-9.28	-1680.97	-55.86	247.76	-1687.25	-66.08	282.32	-3317.82	74.05	1343.4	0	0	0	-3201.05	0.06	1652.21	-3186.51	107.43	1653.31	-1511.18	7.3	1769.51	-3638.42	366.91	1647.44	-331.88	1130.43	71.79	259.57	1120.42	81.58	-313.78
3.81	-3603.65	178.33	-31.61	-3640.24	178.9	-5.23	-3641.67	575.04	-15.38	-3684.47	572.94	62.31	-3165.77	-29.15	-33.93	-3248.66	-12.48	-11.06	-1680.97	-55.86	247.76	-1687.25	-66.08	282.32	-3312.24	73.02	1345.78	0	0	0	-3201.38	-0.82	1657.56	-3191.34	105.04	1657.82	-1511.18	7.3	1769.51	-3630.04	367.14	1647.03	-336.34	1130.78	70.88	257.32	1120.64	80.67	-310.84
3.82	-3562.31	175.86	-27.33	-3644.59	175.66	-10.61	-3636.74	574.84	-15.29	-3674.89	572.46	62.97	-3165.77	-29.15	-33.93	-3288.5	-11.39	-16.84	-1680.97	-55.86	247.76	-1687.25	-66.08	282.32	-3327.9	71.95	1347.64	0	0	0	-3175.95	-2.04	1661.9	-3190.58	102.67	1661.89	-1511.18	7.3	1769.51	-3621.62	367.36	1646.62	-332	1131.1	71.47	257.53	1120.66	80.84	-316.21
3.83	-3543.42	175.54	-29.67	-3626.21	173.18	-10.79	-3631.74	574.6	-15.2	-3665.22	571.95	63.63	-3165.77	-29.15	-33.93	-3232.74	-12.53	-8.86	-1680.97	-55.86	247.76	-1687.25	-66.08	282.32	-3327.4	70.25	1347.06	0	0	0	-3174.27	-3.27	1666.92	-3179.29	103.26	1664.9	-1511.18	7.3	1769.51	-3613.16	367.57	1646.21	-331.57	1130.11	71.9	257.7	1120.74	81	-317.37
3.84	-3523.56	173.75	-31.98	-3546.85	170.78	-4.57	-3626.65	574.33	-15.1	-3655.47	571.4	64.29	-3165.77	-29.15	-33.93	-3158.52	-9.73	3.83	-1680.97	-55.86	247.76	-1687.25	-66.08	282.32	-3295.09	68.74	1350.58	0	0	0	-3162.06	-4.65	1670.39	-3176.47	101.9	1669.76	-1511.18	7.3	1769.51	-3604.67	367.78	1645.81	-332.63	1128.46	72.29	254.53	1120.95	80.37	-316.25
3.85	-3489.88	171.93	-32.24	-3488.95	167.79	-2.33	-3621.48	574.02	-15.01	-3645.63	570.82	64.95	-3165.77	-29.15	-33.93	-3163.86	-8.41	4.26	-1680.97	-55.86	247.76	-1687.25	-66.08	282.32	-3288.87	67.34	1351.84	0	0	0	-3167.22	-5.48	1675.65	-3174.77	99.64	1675.11	-1511.18	7.3	1769.51	-3596.13	367.97	1645.41	-332.98	1129.15	72.12	255.32	1121.93	80.12	-313.72
3.86	-3436.51	171.7	-29.72	-3450.24	167.35	-1.41	-3616.23	573.68	-14.92	-3635.71	570.2	65.61	-3165.77	-29.15	-33.93	-3225.53	-10.18	-5.46	-1680.97	-55.86	247.76	-1687.25	-66.08	282.32	-3285.52	64.86	1352.1	0	0	0	-3148.76	-6.95	1678.83	-3173.08	100.85	1678.97	-1511.18	7.3	1769.51	-3587.55	368.15	1645.02	-332.9	1130.02	71.74	254.31	1121.56	79.81	-314.18
3.87	-3380.82	169.34	-27.48	-3410.89	165.03	-2.72	-3610.9	573.31	-14.82	-3625.71	569.56	66.26	-3165.77	-29.15	-33.93	-3264.57	-11.31	-11.74	-1680.97	-55.86	247.76	-1687.25	-66.08	282.32	-3262.2	63.64	1354.44	0	0	0	-3156.48	-7.57	1683.4	-3146.81	100.18	1680.62	-1511.18	7.3	1769.51	-3578.93	368.32	1644.62	-332.2	1130.08	71.79	255.03	1119.95	80.47	-315.35
3.88	-3368.01	168.64	-31.41	-3380.39	165.35	-5.7	-3605.48	572.9	-14.72	-3615.62	568.87	66.92	-3165.77	-29.15	-33.93	-3269.37	-11.97	-13.54	-1680.97	-55.86	247.76	-1687.25	-66.08	282.32	-3265.84	62.07	1354.78	0	0	0	-3129.79	-7.43	1685.84	-3137.19	98.27	1684.8	-1511.18	7.3	1769.51	-3570.26	368.49	1644.23	-329.21	1128.63	72.4	256.63	1120.35	80.56	-319.93
3.89	-3299.31	167.84	-26.36	-3355.56	161.01	-7.88	-3599.98	572.45	-14.62	-3605.45	568.15	67.58	-3165.77	-29.15	-33.93	-3264.29	-11.35	-13.73	-1680.97	-55.86	247.76	-1687.25	-66.08	282.32	-3260.58	60.48	1355.3	0	0	0	-3127.87	-8.74	1689.11	-3147.96	97.29	1687.6	-1511.18	7.3	1769.51	-3561.56	368.64	1643.85	-333.79	1129.93	71.53	258.23	1121.6	80.51	-318.92
3.9	-3280.97	167.26	-29.56	-3332.66	161.03	-12.97	-3594.39	571.98	-14.52	-3595.2	567.4	68.23	-3165.77	-29.15	-33.93	-3264.2	-9.09	-12.67	-1680.97	-55.86	247.76	-1687.25	-66.08	282.32	-3236.78	60.02	1354.56	0	0	0	-3128.45	-9.3	1692.32	-3110.64	97.63	1688.8	-1511.18	7.3	1769.51	-3552.82	368.78	1643.46	-337.78	1131.44	70.22	257.57	1121.14	80.66	-315.71
3.91	-3248.83	166.77	-30.23	-3279.79	159.59	-12.43	-3588.71	571.46	-14.42	-3584.87	566.61	68.88	-3165.77	-29.15	-33.93	-3260.59	-10.59	-15.5	-1680.97	-55.86	247.76	-1687.25	-66.08	282.32	-3245.78	57.31	1355.54	0	0	0	-3117.81	-9.29	1694.44	-3118.25	96.44	1692.52	-1511.18	7.3	1769.51	-3544.04	368.91	1643.08	-334.59	1131.57	70.63	256.35	1122.42	80.07	-315.43
3.92	-3209.66	167.52	-29.49	-3263.1	159.7	-16.47	-3582.95	570.91	-14.32	-3574.45	565.79	69.53	-3165.77	-29.15	-33.93	-3259.39	-11.24	-16.74	-1680.97	-55.86	247.76	-1687.25	-66.08	282.32	-3232.37	58.01	1355.03	0	0	0	-3105.01	-7.19	1696.98	-3111.65	97.98	1695.19	-1511.18	7.3	1769.51	-3535.22	369.03	1642.71	-334.33	1131.14	70.87	256.34	1120.87	80.6	-314.8
3.93	-3156.54	168	-27.03	-3233.02	159.75	-19.54	-3577.1	570.33	-14.22	-3563.95	564.94	70.18	-3165.77	-29.15	-33.93	-3280.8	-10.89	-18.83	-1680.97	-55.86	247.76	-1687.25	-66.08	282.32	-3219.89	56.74	1355.24	0	0	0	-3092.75	-7.25	1698.98	-3086.21	96.85	1696.68	-1511.18	7.3	1769.51	-3526.36	369.14	1642.33	-336.62	1129.91	71.13	256.66	1121.72	80.31	-314.76
3.94	-3120.88	169.66	-24.83	-3176.08	161.49	-17.6	-3571.16	569.72	-14.11	-3553.37	564.05	70.83	-3165.77	-29.15	-33.93	-3304.7	-14.04	-25.62	-1680.97	-55.86	247.76	-1687.25	-66.08	282.32	-3220.51	55.83	1354.86	0	0	0	-3071.3	-8.19	1700.01	-3077.25	97.49	1697.67	-1511.18	7.3	1769.51	-3517.46	369.25	1641.96	-332.3	1129.26	72.11	256.88	1121.7	80.31	-317
3.95	-3114.73	170.65	-27.78	-3165.95	164.4	-21.27	-3565.14	569.06	-14.01	-3542.72	563.13	71.47	-3165.77	-29.15	-33.93	-3262.39	-13.45	-19.72	-1680.97	-55.86	247.76	-1687.25	-66.08	282.32	-3219.46	55.25	1356.11	0	0	0	-3078.23	-8.19	1702.91	-3068.45	98.95	1700.06	-1511.18	7.3	1769.51	-3508.52	369.34	1641.59	-331.98	1131.32	71.68	258.61	1121.22	80.73	-319.23
3.96	-3064.62	172.8	-20.72	-3113.38	163.44	-18.67	-3559.02	568.38	-13.9	-3531.98	562.18	72.12	-3165.77	-29.15	-33.93	-3267.69	-15.57	-21.73	-1680.97	-55.86	247.76	-1687.25	-66.08	282.32	-3190.22	54.49	1355.03	0	0	0	-3074.4	-8.46	1703.9	-3074.15	99.44	1702.11	-1511.18	7.3	1769.51	-3499.53	369.42	1641.23	-332.41	1131.27	71.36	258.25	1119.91	81.09	-316.73
3.97	-3070.85	175.27	-24.35	-3048.86	164.94	-14.45	-3552.81	567.66	-13.79	-3521.16	561.19	72.76	-3165.77	-29.15	-33.93	-3209.6	-13.22	-13.07	-1680.97	-55.86	247.76	-1687.25	-66.08	282.32	-3200.1	54.52	1353.09	0	0	0	-3058.77	-6.96	1705.36	-3062.61	99.89	1702.48	-1511.18	7.3	1769.51	-3490.51	369.48	1640.87	-333.52	1131.3	71.17	258.58	1120.48	81.17	-315.13
3.98	-2977.12	179.82	-8.38	-3053.76	168.66	-17.94	-3546.5	566.9	-13.68	-3510.26	560.17	73.4	-3165.77	-29.15	-33.93	-3211	-14.89	-15.53	-1680.97	-55.86	247.76	-1687.25	-66.08	282.32	-3163.35	56.73	1354	0	0	0	-3058.15	-6.67	1706.3	-3072.78	97.83	1704.07	-1511.18	7.3	1769.51	-3481.45	369.54	1640.52	-334.45	1129.94	71.14	256.05	1121.68	80.14	-317.78
3.99	-2949.69	181.68	-5.42	-3017.3	170.87	-17.48	-3540.1	566.11	-13.57	-3499.28	559.11	74.04	-3165.77	-29.15	-33.93	-3244.71	-15.1	-23.42	-1680.97	-55.86	247.76	-1687.25	-66.08	282.32	-3157.48	53.76	1352.93	0	0	0	-3053.49	-6.1	1707.73	-3059.72	100.98	1705.16	-1511.18	7.3	1769.51	-3472.36	369.59	1640.17	-336.76	1131.98	70.44	256.25	1120.79	80.51	-313.38
4	-2909.84	183.66	-1.59	-2984.34	175.97	-11.49	-3533.61	565.29	-13.45	-3488.22	558.03	74.67	-3165.77	-29.15	-33.93	-3212.96	-15.16	-16.96	-1680.97	-55.86	247.76	-1687.25	-66.08	282.32	-3150.39	54.03	1352.95	0	0	0	-3035.94	-6.29	1708.28	-3060.6	101.22	1706.71	-1511.18	7.3	1769.51	-3463.22	369.63	1639.82	-332.77	1129.18	71.87	256.04	1121.25	80.18	-316.69
4.01	-2872.13	185.18	2.12	-3004.21	179.58	-16.7	-3527.02	564.43	-13.33	-3477.09	556.91	75.3	-3165.77	-29.15	-33.93	-3260.32	-16.36	-26.04	-1680.97	-55.86	247.76	-1687.25	-66.08	282.32	-3154.78	54.12	1350.9	0	0	0	-3020.16	-6.13	1709.79	-3025.14	102.74	1705.84	-1511.18	7.3	1769.51	-3454.04	369.65	1639.47	-330.66	1129.38	72.08	256.09	1120.54	80.53	-313.12
4.02	-2836.5	186.25	5.69	-2911.39	181.93	-0.21	-3520.34	563.54	-13.22	-3465.87	555.75	75.93	-3165.77	-29.15	-33.93	-3284.84	-18.34	-28.52	-1680.97	-55.86	247.76	-1687.25	-66.08	282.32	-3146.05	53.61	1348.94	0	0	0	-3021.18	-5.31	1711.09	-3002.31	103.58	1706.82	-1511.18	7.3	1769.51	-3444.82	369.67	1639.13	-330.47	1128.99	72.26	258.17	1120.82	80.79	-316.23
4.03	-2802.92	186.92	9.11	-2874.32	184.52	3.02	-3513.56	562.61	-13.1	-3454.58	554.57	76.56	-3165.77	-29.15	-33.93	-3287.08	-17.46	-31.47	-1680.97	-55.86	247.76	-1687.25	-66.08	282.32	-3146.63	54.15	1348.16	0	0	0	-3022.18	-3.9	1712.23	-3012.79	103.1	1707.77	-1511.18	7.3	1769.51	-3435.57	369.67	1638.8	-332.65	1130.05	71.86	258.35	1121.37	80.98	-317.51
4.04	-2771.34	187.2	12.36	-2840.83	186.31	5.92	-3506.68	561.65	-12.97	-3443.21	553.35	77.19	-3165.77	-29.15	-33.93	-3247.43	-16.98	-24.63	-1680.97	-55.86	247.76	-1687.25	-66.08	282.32	-3099.13	54.38	1348.44	0	0	0	-3005.31	-4.04	1712.35	-2996.98	104.44	1707	-1511.18	7.3	1769.51	-3426.28	369.67	1638.47	-332.62	1130.22	71.95	258.32	1121.25	80.86	-317.73
4.05	-2741.71	187.14	15.43	-2810.7	187.36	8.5	-3499.7	560.66	-12.85	-3431.77	552.1	77.81	-3165.77	-29.15	-33.93	-3237.91	-17.59	-24.06	-1680.97	-55.86	247.76	-1687.25	-66.08	282.32	-3088.91	54.57	1346.92	0	0	0	-2992.58	-2.66	1712.5	-2997.09	104.3	1708.29	-1511.18	7.3	1769.51	-3416.94	369.65	1638.14	-329.99	1129.67	72.66	258.45	1120.9	80.91	-317.15
4.06	-2713.99	186.75	18.3	-2783.7	187.73	10.76	-3492.62	559.63	-12.72	-3420.25	550.81	78.43	-3165.77	-29.15	-33.93	-3254.37	-19.29	-28.5	-1680.97	-55.86	247.76	-1687.25	-66.08	282.32	-3085.16	56.6	1346.88	0	0	0	-2985.61	-1	1713.19	-2985.38	106.56	1709.49	-1511.18	7.3	1769.51	-3407.57	369.62	1637.82	-332.87	1130.53	71.61	256.72	1121.54	80.54	-318.74
4.07	-2688.13	186.07	20.96	-2759.65	187.5	12.72	-3485.45	558.56	-12.6	-3408.65	549.5	79.04	-3165.77	-29.15	-33.93	-3271.09	-17.51	-30.87	-1680.97	-55.86	247.76	-1687.25	-66.08	282.32	-3063.34	55.45	1345.15	0	0	0	-2991.32	0.05	1713.47	-2968.96	107.07	1708.47	-1511.18	7.3	1769.51	-3398.16	369.58	1637.5	-331.09	1130.06	71.98	258.41	1121.4	81.05	-315.67
4.08	-2664.09	185.13	23.4	-2738.31	186.73	14.37	-3478.17	557.47	-12.47	-3396.98	548.15	79.66	-3165.77	-29.15	-33.93	-3291.87	-19.45	-34.6	-1680.97	-55.86	247.76	-1687.25	-66.08	282.32	-3065.47	56.41	1343.37	0	0	0	-2985.05	0.38	1713.65	-2979.52	108.18	1709.35	-1511.18	7.3	1769.51	-3388.71	369.53	1637.19	-333.37	1129.65	71.34	255.93	1121.25	80.63	-315.83
4.09	-2641.82	183.95	25.59	-2719.48	185.47	15.73	-3470.78	556.33	-12.33	-3385.23	546.77	80.27	-3165.77	-29.15	-33.93	-3261.31	-17.19	-29.07	-1680.97	-55.86	247.76	-1687.25	-66.08	282.32	-3086.9	56.94	1341.52	0	0	0	-2976.45	1.44	1713.24	-2979.28	110.11	1709.28	-1511.18	7.3	1769.51	-3379.23	369.47	1636.88	-333.58	1130.68	71.49	257.06	1120.99	80.69	-311.85
4.1	-2621.28	182.57	27.52	-2702.95	183.79	16.79	-3463.3	555.17	-12.2	-3373.41	545.35	80.87	-3165.77	-29.15	-33.93	-3251.22	-17.5	-27.35	-1680.97	-55.86	247.76	-1687.25	-66.08	282.32	-3043.98	57.83	1339.76	0	0	0	-2963.36	3.31	1713.89	-2978.24	111.67	1709.43	-1511.18	7.3	1769.51	-3369.7	369.39	1636.57	-334.54	1129.93	71.23	257.13	1122.19	80.33	-311.39
4.11	-2602.43	181.01	29.18	-2688.5	181.76	17.57	-3455.71	553.96	-12.06	-3361.51	543.91	81.48	-3165.77	-29.15	-33.93	-3265.25	-19.37	-30.67	-1680.97	-55.86	247.76	-1687.25	-66.08	282.32	-3055.77	58.7	1338.29	0	0	0	-2941.36	4.65	1712.84	-2922.98	112.03	1707.6	-1511.18	7.3	1769.51	-3360.14	369.31	1636.27	-334.87	1130.53	70.98	255.77	1122.02	80.07	-316.53
4.12	-2585.21	179.3	30.56	-2675.92	179.44	18.07	-3448.01	552.73	-11.92	-3349.54	542.43	82.08	-3165.77	-29.15	-33.93	-3291.11	-17.07	-36.09	-1680.97	-55.86	247.76	-1687.25	-66.08	282.32	-3026.76	61.71	1337.09	0	0	0	-2925.03	5.92	1712.42	-2935.24	113.52	1708.16	-1511.18	7.3	1769.51	-3350.54	369.21	1635.98	-331.18	1129.12	72.09	257.47	1121.9	80.58	-315.74
4.13	-2569.59	177.48	31.63	-2664.99	176.89	18.29	-3440.21	551.46	-11.78	-3337.49	540.92	82.67	-3165.77	-29.15	-33.93	-3241.8	-16.43	-26.51	-1680.97	-55.86	247.76	-1687.25	-66.08	282.32	-3021.13	60.28	1336.48	0	0	0	-2914.65	6.44	1711.27	-2898.8	116.34	1706.12	-1511.18	7.3	1769.51	-3340.9	369.1	1635.69	-333.6	1129.47	71.52	259.95	1121.21	81.44	-312.38
4.14	-2555.51	175.56	32.39	-2655.52	174.18	18.24	-3432.3	550.16	-11.64	-3325.37	539.38	83.27	-3165.77	-29.15	-33.93	-3258.28	-18.62	-29.97	-1680.97	-55.86	247.76	-1687.25	-66.08	282.32	-2984.67	62.72	1334.85	0	0	0	-2894.59	9.62	1710.91	-2890.27	117.64	1705.4	-1511.18	7.3	1769.51	-3331.22	368.98	1635.4	-333.66	1130.11	71.43	258.52	1120.55	81.47	-313.05
4.15	-2542.94	173.59	32.82	-2647.28	171.37	17.93	-3424.28	548.82	-11.49	-3313.18	537.81	83.86	-3165.77	-29.15	-33.93	-3265.01	-19.74	-30.88	-1680.97	-55.86	247.76	-1687.25	-66.08	282.32	-2987.07	63.57	1332.87	0	0	0	-2901.1	10.28	1711.18	-2883.57	119.98	1706.18	-1511.18	7.3	1769.51	-3321.51	368.85	1635.12	-336.87	1131.34	70.43	258.45	1120.64	81.02	-312.74
4.16	-2531.82	171.58	32.9	-2640.06	168.52	17.37	-3416.15	547.44	-11.34	-3300.92	536.2	84.44	-3165.77	-29.15	-33.93	-3236.8	-17.94	-24.18	-1680.97	-55.86	247.76	-1687.25	-66.08	282.32	-2972.31	65.77	1332.21	0	0	0	-2868.73	13.1	1708.9	-2883.88	122.72	1705.76	-1511.18	7.3	1769.51	-3311.76	368.71	1634.85	-340.57	1131.44	69.89	254.31	1121.89	79.9	-317.91
4.17	-2522.12	169.57	32.62	-2633.64	165.7	16.55	-3407.92	546.04	-11.19	-3288.58	534.57	85.02	-3165.77	-29.15	-33.93	-3256.81	-17.42	-28.3	-1680.97	-55.86	247.76	-1687.25	-66.08	282.32	-2979.4	67.07	1329.98	0	0	0	-2858.21	15.19	1709.45	-2869.75	122.85	1705.27	-1511.18	7.3	1769.51	-3301.97	368.55	1634.58	-332.6	1130.45	71.58	256.76	1121.12	80.81	-317.72
4.18	-2513.79	167.59	31.96	-2627.83	162.97	15.48	-3399.57	544.6	-11.04	-3276.17	532.9	85.6	-3165.77	-29.15	-33.93	-3251.19	-18.81	-27.57	-1680.97	-55.86	247.76	-1687.25	-66.08	282.32	-2953.69	69.67	1329.64	0	0	0	-2864.34	16.86	1709.84	-2844.05	126.17	1704.41	-1511.18	7.3	1769.51	-3292.14	368.39	1634.31	-333.41	1129.05	71.7	254.95	1121.59	80.07	-315.5
4.19	-2506.77	165.67	30.91	-2622.4	160.4	14.18	-3391.11	543.12	-10.88	-3263.69	531.2	86.17	-3165.77	-29.15	-33.93	-3250.95	-17.42	-26.83	-1680.97	-55.86	247.76	-1687.25	-66.08	282.32	-2918.72	73.5	1328.67	0	0	0	-2852.07	19.43	1709.86	-2837.42	128.68	1704.93	-1511.18	7.3	1769.51	-3282.27	368.21	1634.06	-337.44	1129.6	71.06	255.48	1121.5	80.03	-317.93
4.2	-2501.04	163.83	29.46	-2617.14	158.04	12.63	-3382.54	541.61	-10.72	-3251.14	529.47	86.74	-3165.77	-29.15	-33.93	-3221.58	-17.74	-22.55	-1680.97	-55.86	247.76	-1687.25	-66.08	282.32	-2924.88	74.68	1328.26	0	0	0	-2828.25	21.19	1709.97	-2842.1	129.31	1705.98	-1511.18	7.3	1769.51	-3272.37	368.02	1633.8	-331.98	1129.41	72.07	258.02	1120.39	81.12	-316.42
4.21	-2496.54	162.1	27.59	-2611.84	155.97	10.86	-3373.86	540.07	-10.56	-3238.52	527.71	87.31	-3165.77	-29.15	-33.93	-3260.15	-19.93	-29.61	-1680.97	-55.86	247.76	-1687.25	-66.08	282.32	-2910.81	76.1	1328.23	0	0	0	-2818.62	23.01	1710.43	-2812.14	133.48	1706.06	-1511.18	7.3	1769.51	-3262.43	367.82	1633.55	-333.4	1129.18	71.84	257.95	1121.25	80.78	-314.22
4.22	-2493.22	160.52	25.28	-2606.29	154.25	8.87	-3365.06	538.49	-10.39	-3225.83	525.92	87.87	-3165.77	-29.15	-33.93	-3240.08	-19.05	-25.69	-1680.97	-55.86	247.76	-1687.25	-66.08	282.32	-2892.14	78.39	1328.18	0	0	0	-2817.72	26.34	1712.61	-2789.09	136.48	1706.17	-1511.18	7.3	1769.51	-3252.46	367.6	1633.31	-333.07	1131.47	71.33	255.91	1121.1	80.6	-315.35
4.23	-2491.05	159.11	22.52	-2600.27	152.93	6.66	-3356.15	536.88	-10.23	-3213.07	524.1	88.42	-3165.77	-29.15	-33.93	-3233.71	-18.84	-24.98	-1680.97	-55.86	247.76	-1687.25	-66.08	282.32	-2863.98	81.55	1329.67	0	0	0	-2799.53	29.38	1713.23	-2800.03	139.19	1707.75	-1511.18	7.3	1769.51	-3242.44	367.37	1633.07	-329.5	1128.39	72.91	255.12	1121.44	80.28	-313.26
4.24	-2489.98	157.9	19.3	-2593.53	152.09	4.24	-3347.12	535.23	-10.06	-3200.24	522.25	88.98	-3165.77	-29.15	-33.93	-3263.83	-18.99	-27.81	-1680.97	-55.86	247.76	-1687.25	-66.08	282.32	-2895.81	83.6	1329.67	0	0	0	-2793.86	32.56	1715.13	-2792.46	141.05	1710.37	-1511.18	7.3	1769.51	-3232.4	367.14	1632.84	-331.75	1129.49	71.78	257.36	1120.36	80.94	-313.67
4.25	-2489.96	156.93	15.6	-2545.63	151.06	7.91	-3337.97	533.55	-9.88	-3187.34	520.36	89.52	-3165.77	-29.15	-33.93	-3223.59	-16.95	-21.88	-1680.97	-55.86	247.76	-1687.25	-66.08	282.32	-2868.42	86.78	1332.78	0	0	0	-2793.85	34.62	1717.56	-2789.24	141.8	1712.63	-1511.18	7.3	1769.51	-3222.31	366.88	1632.62	-336.1	1131.28	70.6	258.51	1119.6	81.64	-318.44
4.26	-2489.29	156.84	10.15	-2536.42	152.49	4.29	-3328.71	531.84	-9.71	-3174.37	518.45	90.06	-3165.77	-29.15	-33.93	-3256.74	-18.15	-26.9	-1680.97	-55.86	247.76	-1687.25	-66.08	282.32	-2851.6	86.31	1334.76	0	0	0	-2762.32	38.03	1718.3	-2768.63	147.07	1715.15	-1511.18	7.3	1769.51	-3212.18	366.62	1632.4	-333.94	1128.43	71.66	256.01	1119.54	81.21	-321.24
4.27	-2494.14	155.64	5.98	-2533.93	150.93	1.85	-3319.33	530.09	-9.53	-3161.33	516.5	90.6	-3165.77	-29.15	-33.93	-3240.6	-16.87	-25.55	-1680.97	-55.86	247.76	-1687.25	-66.08	282.32	-2819.88	88.71	1335.78	0	0	0	-2744.3	40.93	1720.17	-2739.37	150.89	1715.99	-1511.18	7.3	1769.51	-3202.02	366.35	1632.18	-331.73	1128.39	72.3	255.75	1120.99	80.46	-319.66
4.28	-2518.15	154.22	-3.14	-2550.81	147.48	-5.18	-3309.83	528.31	-9.34	-3148.23	514.53	91.13	-3165.77	-29.15	-33.93	-3219.72	-15.43	-23.37	-1680.97	-55.86	247.76	-1687.25	-66.08	282.32	-2832.17	89.98	1338.61	0	0	0	-2740.22	43.95	1722.51	-2752.61	153.73	1719.93	-1511.18	7.3	1769.51	-3191.83	366.06	1631.98	-332.67	1128.54	72	255.88	1121.87	80.26	-314.78
4.29	-2491.44	154.58	0.31	-2560.31	148.01	-8.77	-3300.2	526.49	-9.16	-3135.05	512.52	91.66	-3165.77	-29.15	-33.93	-3237.87	-16.42	-28.77	-1680.97	-55.86	247.76	-1687.25	-66.08	282.32	-2821.05	95.04	1341.04	0	0	0	-2733.11	46.47	1724.42	-2740.27	156.59	1721.5	-1511.18	7.3	1769.51	-3181.6	365.76	1631.77	-334.39	1129.86	71.03	258.14	1121.28	80.86	-317.6
4.3	-2494.59	153.58	-1.66	-2576.76	147.95	-15.29	-3290.46	524.64	-8.97	-3121.81	510.49	92.18	-3165.77	-29.15	-33.93	-3224.14	-16.51	-27.87	-1680.97	-55.86	247.76	-1687.25	-66.08	282.32	-2790.12	96.65	1342.76	0	0	0	-2719.03	48.9	1726.85	-2727.05	159.25	1723.67	-1511.18	7.3	1769.51	-3171.33	365.45	1631.58	-333.49	1131.09	71.11	256.16	1121.94	80.31	-311.88
4.31	-2480.53	152.05	0.69	-2593.46	147.69	-20.41	-3280.59	522.76	-8.78	-3108.51	508.42	92.7	-3165.77	-29.15	-33.93	-3222.56	-16.95	-29.54	-1680.97	-55.86	247.76	-1687.25	-66.08	282.32	-2773	97.45	1343.49	0	0	0	-2708.33	52.11	1728.71	-2710.14	162.92	1726.15	-1511.18	7.3	1769.51	-3161.02	365.12	1631.39	-332.73	1129.88	71.6	255.41	1122.65	79.8	-316.68
4.32	-2473.49	150.7	0.15	-2523.58	148.6	-8.13	-3270.6	520.84	-8.58	-3095.13	506.33	93.21	-3165.77	-29.15	-33.93	-3212.21	-17.1	-28.2	-1680.97	-55.86	247.76	-1687.25	-66.08	282.32	-2772.71	99.72	1346.08	0	0	0	-2700.76	54.47	1731.39	-2697.02	164.94	1727.59	-1511.18	7.3	1769.51	-3150.68	364.78	1631.21	-329.78	1128.94	72.28	258.01	1121.22	80.9	-320.48
4.33	-2469.77	149.63	-1.61	-2555.89	150.79	-15.77	-3260.49	518.89	-8.38	-3081.69	504.2	93.72	-3165.77	-29.15	-33.93	-3191.23	-17.88	-25.43	-1680.97	-55.86	247.76	-1687.25	-66.08	282.32	-2762.78	100.84	1347.38	0	0	0	-2683.41	57.71	1732.61	-2699.07	166.48	1729.11	-1511.18	7.3	1769.51	-3140.3	364.43	1631.03	-333.28	1129.52	71.67	256.76	1121.98	80.42	-315.79
4.34	-2466.5	148.62	-3.18	-2603.66	146.67	-24.64	-3250.25	516.9	-8.18	-3068.19	502.05	94.22	-3165.77	-29.15	-33.93	-3193.2	-19.41	-24.56	-1680.97	-55.86	247.76	-1687.25	-66.08	282.32	-2771.51	103.08	1348.5	0	0	0	-2678.66	59.48	1734.38	-2661.92	170.83	1729.65	-1511.18	7.3	1769.51	-3129.89	364.07	1630.86	-333.34	1130.34	71.54	256.51	1121.32	80.66	-313.03
4.35	-2463.66	147.66	-4.55	-2518.17	149.33	-8.1	-3239.88	514.88	-7.98	-3054.62	499.86	94.71	-3165.82	-29.15	-33.94	-3179.31	-20.58	-21.18	-1680.97	-55.86	247.76	-1687.25	-66.08	282.32	-2737.82	104.31	1350.66	0	0	0	-2659.78	61.81	1735.68	-2662.46	173.82	1731.22	-1511.18	7.3	1769.51	-3119.44	363.69	1630.69	-331.34	1129.66	71.98	255.5	1121.3	80.39	-319.14
4.36	-2461.22	146.75	-5.74	-2596.06	150.47	-24.53	-3229.39	512.83	-7.77	-3040.98	497.65	95.2	-3211.65	-30.24	-42.82	-3180.93	-21.04	-18.28	-1680.97	-55.86	247.76	-1687.25	-66.08	282.32	-2753.27	105.91	1351.92	0	0	0	-2643.13	64.58	1736.87	-2651.4	173.82	1732.67	-1511.18	7.3	1769.51	-3108.95	363.31	1630.54	-332.95	1129.02	71.81	257.85	1120.08	80.95	-319.86
4.37	-2459.19	145.88	-6.75	-2570.85	149.96	-20.27	-3218.77	510.74	-7.56	-3027.28	495.4	95.69	-3157.67	-28.24	-30.86	-3155.47	-23.1	-10.89	-1680.97	-55.86	247.76	-1687.25	-66.08	282.32	-2720.2	107.36	1351.93	0	0	0	-2636.35	66.25	1739.4	-2663.7	176.98	1735.64	-1511.18	7.3	1769.51	-3098.43	362.9	1630.39	-334.43	1129.41	71.55	256.28	1120.7	80.46	-316.02
4.38	-2457.54	145.07	-7.59	-2593.9	150.84	-23.82	-3208.03	508.62	-7.34	-3013.52	493.13	96.16	-3110.84	-29.65	-19.82	-3155.18	-23.12	-6.63	-1680.97	-55.86	247.76	-1687.25	-66.08	282.32	-2712.55	108.18	1353.89	0	0	0	-2648.88	68.02	1742.22	-2644.57	180.28	1736.94	-1511.18	7.3	1769.51	-3087.88	362.49	1630.24	-331.99	1129.35	71.82	256.57	1122.11	79.97	-314.82
4.39	-2456.25	144.3	-8.27	-2576.93	149.17	-22.56	-3197.15	506.46	-7.12	-2999.69	490.82	96.64	-3112	-29.69	-19.96	-3160.09	-24.03	-4.78	-1680.97	-55.86	247.76	-1687.25	-66.08	282.32	-2697.03	110.19	1355.41	0	0	0	-2631.27	71.18	1743.96	-2648.26	182.6	1738.58	-1511.18	7.3	1769.51	-3077.29	362.06	1630.11	-326.51	1129.35	72.61	254.15	1121.32	79.8	-316.27
4.4	-2455.32	143.58	-8.79	-2569.41	149.57	-20.43	-3186.14	504.27	-6.9	-2985.8	488.49	97.1	-3090.67	-32.76	-16.45	-3106.68	-24.4	5.3	-1680.97	-55.86	247.76	-1687.25	-66.08	282.32	-2716.35	109.02	1356.36	0	0	0	-2630.95	72.32	1745.62	-2618.92	183.64	1739.46	-1511.18	7.3	1769.51	-3066.66	361.62	1629.97	-333.34	1130.16	71.47	256.83	1120.18	80.82	-317.26
4.41	-2454.71	142.9	-9.17	-2599.34	149.26	-25.17	-3175	502.05	-6.67	-2971.85	486.13	97.56	-3051.56	-32.56	-8.65	-3086.65	-25.08	9.3	-1680.97	-55.86	247.76	-1687.25	-66.08	282.32	-2708.77	110.31	1357.94	0	0	0	-2623.27	74	1747.29	-2577.58	185.73	1739.44	-1511.18	7.3	1769.51	-3056	361.17	1629.85	-330.77	1131.34	71.9	256.92	1120.85	80.5	-313
4.42	-2454.42	142.27	-9.4	-2566.1	149.5	-19.11	-3163.73	499.79	-6.44	-2957.83	483.74	98.01	-3036.02	-32.97	-7.81	-3072.48	-25.71	9.96	-1680.97	-55.86	247.76	-1687.25	-66.08	282.32	-2670.73	111.4	1359.32	0	0	0	-2614.6	74.83	1748.86	-2568.23	187.5	1740.95	-1511.18	7.3	1769.51	-3045.3	360.7	1629.74	-327.97	1129.48	72.78	255.74	1121.47	80.11	-312.48
4.43	-2454.44	141.69	-9.5	-2580.42	147.17	-21.64	-3152.33	497.5	-6.2	-2943.75	481.32	98.46	-3043.16	-34.83	-11.11	-3054.65	-27.21	10.89	-1680.97	-55.86	247.76	-1687.25	-66.08	282.32	-2653.52	112.16	1360.39	0	0	0	-2581.76	76.71	1749.2	-2591.5	188.56	1744.64	-1511.18	7.3	1769.51	-3034.57	360.22	1629.63	-329.57	1129.41	72.53	257.59	1121.21	80.65	-312.6
4.44	-2454.73	141.15	-9.48	-2540.44	148.01	-14.16	-3140.79	495.18	-5.97	-2929.61	478.87	98.9	-3006.03	-36.27	-7.82	-3026.15	-27.7	11.83	-1680.97	-55.86	247.76	-1687.25	-66.08	282.32	-2657.4	112.29	1361.84	0	0	0	-2562.42	77.86	1749.42	-2570.18	188.87	1744.64	-1511.18	7.3	1769.51	-3023.8	359.73	1629.52	-333.36	1130.02	71.73	257.42	1120.39	80.81	-315.86
4.45	-2455.3	140.66	-9.34	-2562.19	150.35	-19.35	-3129.11	492.82	-5.72	-2915.41	476.39	99.33	-2940.75	-36.67	-2.68	-2976.88	-27.79	14.05	-1680.97	-55.86	247.76	-1687.25	-66.08	282.32	-2651.48	112.92	1361.94	0	0	0	-2561.2	78.4	1751.16	-2559.46	189.9	1745.71	-1511.18	7.3	1769.51	-3013	359.22	1629.43	-334.95	1130.04	71.56	257.88	1120.41	81.23	-312.42
4.46	-2456.12	140.22	-9.09	-2561.08	150.38	-18.87	-3117.31	490.42	-5.48	-2901.14	473.89	99.76	-2968.68	-42.05	-13.63	-2933.82	-28.34	15.94	-1680.97	-55.86	247.76	-1687.25	-66.08	282.32	-2636.43	113.66	1363.47	0	0	0	-2550.04	79.89	1752.33	-2563.41	190.51	1746.91	-1511.18	7.3	1769.51	-3002.16	358.7	1629.34	-334.92	1130.74	71.31	255.8	1120.28	80.74	-314.44
4.47	-2457.17	139.81	-8.74	-2605.88	149.89	-26.54	-3105.36	488	-5.23	-2886.82	471.35	100.18	-2929.21	-40.09	-11.55	-2902.61	-28.87	14.42	-1680.97	-55.86	247.76	-1687.25	-66.08	282.32	-2632.97	113.28	1364.62	0	0	0	-2553.12	80.17	1753.57	-2541.27	190.63	1747.98	-1511.18	7.3	1769.51	-2991.29	358.17	1629.26	-334.29	1130.52	71.58	255.96	1121.07	80.59	-314.47
4.48	-2458.45	139.45	-8.3	-2565.44	150.55	-17.17	-3093.28	485.54	-4.97	-2872.44	468.79	100.6	-2824.42	-39.73	-1.36	-2862.22	-30.55	12.81	-1680.97	-55.86	247.76	-1687.25	-66.08	282.32	-2629.98	114.54	1366.78	0	0	0	-2533.1	79.55	1753.95	-2518.74	191.1	1747.69	-1511.18	7.3	1769.51	-2980.39	357.62	1629.19	-334.26	1130.11	71.4	258.05	1121.24	80.83	-322.13
4.49	-2459.92	139.13	-7.76	-2530.45	148.77	-10.87	-3081.06	483.04	-4.72	-2857.99	466.2	101	-2822.55	-42.34	-9.78	-2832.36	-33.69	10.18	-1680.97	-55.86	247.76	-1687.25	-66.08	282.32	-2598.71	114.72	1367.66	0	0	0	-2538.22	80.48	1755.53	-2519.11	190.85	1749.1	-1511.18	7.3	1769.51	-2969.45	357.06	1629.12	-331.33	1129.47	72.22	257.8	1121.3	80.52	-321.41
4.5	-2461.59	138.86	-7.15	-2536.08	148.41	-10.78	-3068.69	480.51	-4.45	-2843.49	463.58	101.4	-2808.18	-42.4	-14.05	-2813.3	-34.74	5.92	-1680.97	-55.86	247.76	-1687.25	-66.08	282.32	-2598.19	115.36	1367.56	0	0	0	-2506.17	80.85	1754.03	-2522.73	191.42	1750.08	-1511.18	7.3	1769.51	-2958.47	356.49	1629.06	-330.1	1129.3	72.53	256.95	1121	80.71	-316.65
4.51	-2463.43	138.62	-6.47	-2610.86	148.43	-24.4	-3056.19	477.95	-4.19	-2828.93	460.93	101.79	-2778.82	-43.84	-15.22	-2781.59	-35.69	2.85	-1680.97	-55.86	247.76	-1687.25	-66.08	282.32	-2611.92	115.42	1367.48	0	0	0	-2520.32	80.41	1756.06	-2500.65	192.09	1750.04	-1511.18	7.3	1769.51	-2947.46	355.9	1629.01	-334.55	1128.99	71.74	257.96	1120.31	80.98	-318.87
4.52	-2465.42	138.43	-5.72	-2546.87	147.87	-13.01	-3043.55	475.36	-3.92	-2814.31	458.25	102.18	-2719.25	-45.47	-13.97	-2741.94	-37.12	0.86	-1680.97	-55.86	247.76	-1687.25	-66.08	282.32	-2588.07	116.54	1367.89	0	0	0	-2510.74	80.77	1756.61	-2497.13	192.86	1750.13	-1511.18	7.3	1769.51	-2936.42	355.3	1628.97	-336.22	1132.08	70.24	256.59	1121.29	80.35	-312.88
4.53	-2467.55	138.28	-4.92	-2548.71	147.27	-12.77	-3030.77	472.73	-3.64	-2799.63	455.55	102.56	-2690.42	-46.07	-15.2	-2692.85	-39.09	0.2	-1680.97	-55.86	247.76	-1687.25	-66.08	282.32	-2581.15	116.78	1368.82	0	0	0	-2493.39	81.25	1756.03	-2497.71	192.81	1751.46	-1511.18	7.3	1769.51	-2925.34	354.68	1628.94	-332.45	1130.89	71.35	257.34	1120.21	81	-314.79
4.54	-2469.81	138.17	-4.07	-2569.74	147.5	-15.86	-3017.84	470.06	-3.36	-2784.89	452.82	102.93	-2639.56	-48.69	-15.32	-2665.45	-40.72	-4.01	-1680.97	-55.86	247.76	-1687.25	-66.08	282.32	-2543.29	117.16	1369.28	0	0	0	-2487.8	80.52	1756.27	-2479.64	192.14	1751.71	-1511.18	7.3	1769.51	-2914.23	354.05	1628.91	-330.32	1128.06	72.7	255.07	1121.39	80.38	-318.24
4.55	-2472.17	138.1	-3.17	-2550.76	146.5	-12.36	-3004.77	467.37	-3.08	-2770.09	450.06	103.29	-2601.66	-48.42	-17.6	-2631.62	-42.89	-6.92	-1680.97	-55.86	247.76	-1687.25	-66.08	282.32	-2537.64	118.01	1369.9	0	0	0	-2465.01	79.72	1754.92	-2474.24	191.08	1751.11	-1511.18	7.3	1769.51	-2903.09	353.41	1628.89	-329.51	1128.33	72.84	255	1121.79	80.17	-315.33
4.56	-2474.63	138.07	-2.25	-2546.65	146.71	-10.94	-2991.55	464.63	-2.79	-2755.24	447.27	103.64	-2527.5	-52.19	-9.09	-2594.33	-45.67	-6.95	-1680.97	-55.86	247.76	-1687.25	-66.08	282.32	-2536.02	118.39	1369.24	0	0	0	-2468.67	79.97	1756.19	-2462.46	191.57	1750.95	-1511.18	7.3	1769.51	-2891.91	352.75	1628.88	-329.91	1129.38	72.53	257.22	1121.45	80.84	-313.32
4.57	-2477.15	138.07	-1.29	-2567.48	147.01	-13.37	-2978.19	461.87	-2.5	-2740.33	444.46	103.99	-2550.71	-57.82	-22.23	-2560.46	-47.6	-8.23	-1680.97	-55.86	247.76	-1687.25	-66.08	282.32	-2535.6	118.73	1369.32	0	0	0	-2463.19	79.59	1756.58	-2445.33	192.4	1750.82	-1511.18	7.3	1769.51	-2880.7	352.08	1628.88	-330.22	1130.08	72.26	259.56	1121.33	81.15	-312.16
4.58	-2479.74	138.12	-0.32	-2546.22	148.84	-8.79	-2964.68	459.07	-2.2	-2725.36	441.61	104.33	-2510.29	-60.69	-21.75	-2525.04	-49.45	-8.28	-1680.97	-55.86	247.76	-1687.25	-66.08	282.32	-2525.37	118.93	1369.25	0	0	0	-2450.57	78.23	1756.12	-2415.33	191.17	1749.98	-1511.18	7.3	1769.51	-2869.45	351.4	1628.89	-334.94	1129.97	71.45	256.79	1121.95	80.58	-313.51
4.59	-2482.37	138.2	0.66	-2540.5	149.33	-9.02	-2951.03	456.24	-1.9	-2710.34	438.74	104.66	-2445.8	-61.46	-16.09	-2472.28	-52.04	-5.69	-1680.97	-55.86	247.76	-1687.25	-66.08	282.32	-2520.13	118.46	1369.41	0	0	0	-2417.06	77.43	1755.29	-2416.11	190.27	1751.48	-1511.18	7.3	1769.51	-2858.17	350.7	1628.9	-333.07	1130.06	71.51	255.24	1120.52	80.61	-315.46
4.6	-2485.03	138.32	1.65	-2534.37	148.86	-9.86	-2937.22	453.38	-1.59	-2695.27	435.85	104.99	-2387.3	-64.3	-11.21	-2471.43	-54.37	-12.67	-1680.97	-55.86	247.76	-1687.25	-66.08	282.32	-2508.86	120.77	1368.63	0	0	0	-2419.2	77.19	1755.04	-2404.09	189.87	1751.48	-1511.18	7.3	1769.51	-2846.86	349.99	1628.92	-333.6	1130.62	71.48	256.71	1121.12	80.43	-316.51
4.61	-2487.7	138.48	2.63	-2510.36	151.87	-5.56	-2923.27	450.48	-1.28	-2680.13	432.92	105.3	-2378.78	-64.9	-14.93	-2416.28	-55.69	-7.99	-1680.97	-55.86	247.76	-1687.25	-66.08	282.32	-2491.21	119.73	1366.92	0	0	0	-2415.55	76.79	1756.09	-2400.99	187.6	1752.24	-1511.18	7.3	1769.51	-2835.51	349.26	1628.95	-336.71	1130.66	70.94	256.04	1121.45	80.35	-314.94
4.62	-2490.36	138.67	3.6	-2539.49	152.73	-10.64	-2909.16	447.54	-0.97	-2664.94	429.97	105.61	-2311.86	-66.28	-4.1	-2383.62	-56.24	-6.25	-1680.97	-55.86	247.76	-1687.25	-66.08	282.32	-2491.34	119.43	1367.85	0	0	0	-2409.26	76.75	1756.08	-2390.42	186.77	1752.19	-1511.18	7.3	1769.51	-2824.13	348.52	1628.99	-333.65	1130.72	71.44	256.74	1121.28	80.6	-315.09
4.63	-2493	138.9	4.55	-2541.03	152.15	-13.29	-2894.91	444.58	-0.65	-2649.7	426.99	105.91	-2294.29	-68.87	-6.88	-2333.18	-57.24	-1.19	-1680.97	-55.86	247.76	-1687.25	-66.08	282.32	-2485.02	119.38	1366.79	0	0	0	-2395.02	75.65	1754.61	-2397.59	185.97	1752.12	-1511.18	7.3	1769.51	-2812.72	347.76	1629.04	-331.27	1129.47	72.21	257.1	1121.02	80.59	-316.44
4.64	-2495.6	139.17	5.48	-2531.7	153.03	-8.97	-2880.5	441.58	-0.32	-2634.41	423.99	106.2	-2260.1	-69.1	-3.23	-2264.79	-55.35	11.22	-1680.97	-55.86	247.76	-1687.25	-66.08	282.32	-2449.09	119.2	1366.86	0	0	0	-2383.29	75.42	1754.47	-2383.97	185.76	1751.97	-1511.18	7.3	1769.51	-2801.27	346.99	1629.1	-333.83	1129.95	71.86	258.5	1119.89	81.34	-316.68
4.65	-2498.15	139.47	6.36	-2559.37	153.46	-16.19	-2865.94	438.54	0.01	-2619.06	420.95	106.48	-2243.22	-69.54	1.79	-2217.31	-56.31	16.49	-1680.97	-55.86	247.76	-1687.25	-66.08	282.32	-2449.39	118.22	1365.65	0	0	0	-2377.45	74.3	1754.22	-2363.43	186.05	1750.8	-1511.18	7.3	1769.51	-2789.8	346.21	1629.16	-331.53	1130.18	71.94	259.02	1120.37	81.38	-317.92
4.66	-2500.62	139.8	7.21	-2526.64	151.99	-8.54	-2851.23	435.48	0.34	-2603.65	417.89	106.76	-2115.62	-66.09	24.2	-2174.1	-55.69	22.6	-1680.97	-55.86	247.76	-1687.25	-66.08	282.32	-2442.87	117.97	1365.29	0	0	0	-2370.35	72.63	1753.84	-2359.52	184.44	1750.44	-1511.18	7.3	1769.51	-2778.29	345.41	1629.23	-330.29	1128.27	72.45	257.17	1120.23	81.15	-318.44
4.67	-2503.01	140.17	8.01	-2549.58	155.27	-12.57	-2836.36	432.38	0.68	-2588.2	414.81	107.02	-2064.23	-66.33	30.62	-2127	-55.92	27.37	-1680.97	-55.86	247.76	-1687.25	-66.08	282.32	-2432.12	116.73	1364.09	0	0	0	-2363.45	71.84	1753.45	-2340.55	182.68	1749.68	-1511.18	7.3	1769.51	-2766.74	344.59	1629.32	-331.33	1130.06	71.81	257.64	1120.9	81.05	-315.31
4.68	-2505.3	140.57	8.75	-2486.77	153.95	-2.03	-2821.34	429.24	1.03	-2572.69	411.7	107.28	-2019.85	-66.03	35.92	-2085.33	-55.56	31.48	-1680.97	-55.86	247.76	-1687.25	-66.08	282.32	-2408.67	115.82	1362.81	0	0	0	-2342.81	70.07	1752.02	-2319.63	180.91	1749.3	-1511.18	7.3	1769.51	-2755.17	343.76	1629.41	-328.73	1129.44	72.52	257.78	1119.74	81.34	-317.61
4.69	-2507.47	141	9.42	-2532.51	154.85	-8.65	-2806.16	426.07	1.38	-2557.12	408.56	107.53	-1981.98	-65.24	40.19	-2048.75	-54.67	34.97	-1680.97	-55.86	247.76	-1687.25	-66.08	282.32	-2412.73	115.25	1360.88	0	0	0	-2338.91	68.92	1751.26	-2305.43	179.49	1749.4	-1511.18	7.3	1769.51	-2743.56	342.92	1629.51	-332.14	1130.56	71.84	258.4	1120.45	81.08	-318.31
4.7	-2509.5	141.47	10.02	-2506.06	153.99	-4.64	-2790.83	422.87	1.73	-2541.51	405.39	107.76	-1950.14	-64.02	43.48	-2016.9	-53.31	37.85	-1680.97	-55.86	247.76	-1687.25	-66.08	282.32	-2403.08	114.4	1360.22	0	0	0	-2327.86	66.82	1750.44	-2310.19	177.56	1748.42	-1511.18	7.3	1769.51	-2731.92	342.06	1629.62	-336.27	1130.51	70.84	255.56	1121.96	79.94	-313.55
4.71	-2511.39	141.97	10.55	-2553.61	154.95	-14.61	-2775.33	419.64	2.09	-2525.85	402.2	107.99	-1923.81	-62.42	45.86	-1989.43	-51.54	40.18	-1680.97	-55.86	247.76	-1687.25	-66.08	282.32	-2404.44	112.37	1358.87	0	0	0	-2318.9	65.31	1749.7	-2321.19	176.17	1748.77	-1511.18	7.3	1769.51	-2720.24	341.19	1629.74	-335.41	1129.19	70.94	254.93	1121.54	80.13	-317.53
4.72	-2513.1	142.5	10.98	-2514.7	154.27	-6.76	-2759.68	416.37	2.46	-2510.13	398.98	108.21	-1902.51	-60.48	47.41	-1965.98	-49.42	41.96	-1680.97	-55.86	247.76	-1687.25	-66.08	282.32	-2373.48	112.14	1357.75	0	0	0	-2301.57	63.91	1748.55	-2295.5	173.57	1747.23	-1511.18	7.3	1769.51	-2708.54	340.3	1629.86	-333.29	1129.13	71.49	257.39	1122.05	80.21	-315.05
4.73	-2514.64	143.06	11.32	-2486.02	154.68	-1.09	-2743.86	413.07	2.83	-2494.36	395.74	108.42	-1885.73	-58.26	48.19	-1946.2	-47	43.24	-1680.97	-55.86	247.76	-1687.25	-66.08	282.32	-2350.68	111.65	1356.55	0	0	0	-2286.41	60.87	1747.57	-2291.83	171.71	1746.17	-1511.18	7.3	1769.51	-2696.8	339.4	1630	-330.76	1129.37	72.15	258.98	1120.33	81.14	-313.08
4.74	-2515.97	143.65	11.55	-2492.19	154.43	-2.12	-2727.89	409.73	3.2	-2478.55	392.47	108.63	-1872.98	-55.8	48.27	-1929.73	-44.34	44.05	-1680.97	-55.86	247.76	-1687.25	-66.08	282.32	-2355.65	109.55	1354.43	0	0	0	-2287.33	58.39	1747.27	-2273.13	169.3	1744.9	-1511.18	7.3	1769.51	-2685.03	338.48	1630.15	-330.42	1129.75	72.43	257.42	1120.85	80.85	-312.96
4.75	-2517.09	144.27	11.68	-2489.81	154.28	-4.21	-2711.75	406.36	3.58	-2462.68	389.17	108.82	-1863.77	-53.15	47.72	-1916.22	-41.51	44.41	-1680.97	-55.86	247.76	-1687.25	-66.08	282.32	-2337.12	107.49	1352.7	0	0	0	-2284.39	57.17	1746.61	-2281.64	168.86	1745.68	-1511.18	7.3	1769.51	-2673.23	337.55	1630.3	-329.96	1128.71	72.7	260.31	1120.06	81.44	-315.76
4.76	-2517.98	144.92	11.69	-2514.43	156.26	-7.34	-2695.45	402.96	3.97	-2446.76	385.85	109	-1857.59	-50.37	46.6	-1905.32	-38.56	44.35	-1680.97	-55.86	247.76	-1687.25	-66.08	282.32	-2352.24	105.41	1351.27	0	0	0	-2254.82	55.15	1745.26	-2251.97	166.31	1744.04	-1511.18	7.3	1769.51	-2661.39	336.6	1630.47	-334.81	1130.95	71.04	257.89	1120.33	80.91	-316.37
4.77	-2518.62	145.6	11.57	-2543.77	156.21	-14.08	-2678.99	399.53	4.36	-2430.8	382.51	109.17	-1853.95	-47.49	45	-1896.66	-35.55	43.91	-1680.97	-55.86	247.76	-1687.25	-66.08	282.32	-2316.12	103.29	1350.83	0	0	0	-2256.39	52.62	1744.98	-2272.11	164.07	1745.55	-1511.18	7.3	1769.51	-2649.53	335.64	1630.64	-333.37	1130.6	71.53	256.86	1120.64	80.84	-316.22
4.78	-2518.99	146.31	11.31	-2501.04	156.95	-5.09	-2662.36	396.06	4.76	-2414.79	379.13	109.34	-1852.35	-44.58	42.96	-1889.91	-32.54	43.12	-1680.97	-55.86	247.76	-1687.25	-66.08	282.32	-2322.47	102.1	1348.92	0	0	0	-2242.1	49.43	1744.38	-2240.57	160.61	1742.8	-1511.18	7.3	1769.51	-2637.63	334.66	1630.83	-335.94	1129.73	71.28	255.68	1121.35	80.44	-316.22
4.79	-2519.09	147.04	10.92	-2540.25	156.94	-12.94	-2645.57	392.55	5.16	-2398.72	375.73	109.49	-1852.3	-41.68	40.57	-1884.69	-29.58	42	-1680.97	-55.86	247.76	-1687.25	-66.08	282.32	-2288.5	100.47	1348.58	0	0	0	-2230.19	46.62	1743.46	-2231.65	157.64	1743.08	-1511.18	7.3	1769.51	-2625.7	333.67	1631.02	-334.49	1130.13	71.58	256.38	1120.76	80.48	-318.83
4.8	-2518.89	147.8	10.38	-2523.95	155.59	-10.53	-2628.61	389.02	5.57	-2382.61	372.31	109.64	-1853.29	-38.83	37.89	-1880.66	-26.74	40.59	-1680.97	-55.86	247.76	-1687.25	-66.08	282.32	-2271.48	97.62	1347.7	0	0	0	-2217.98	44.39	1742.83	-2206.56	155.21	1741.57	-1511.18	7.3	1769.51	-2613.74	332.66	1631.23	-335.02	1129.94	71.37	258.11	1121.18	80.68	-316.52
4.81	-2518.38	148.59	9.68	-2477.15	155.34	-0.1	-2611.48	385.45	5.98	-2366.45	368.86	109.77	-1854.84	-36.09	34.99	-1877.46	-24.07	38.92	-1680.97	-55.86	247.76	-1687.25	-66.08	282.32	-2257.39	95.09	1346.08	0	0	0	-2212.97	41.97	1742.96	-2212.24	150.24	1741.96	-1511.18	7.3	1769.51	-2601.75	331.63	1631.44	-335.72	1131.23	70.88	255.32	1121.37	80.12	-318.05
4.82	-2517.54	149.41	8.82	-2477.66	156.52	-2.25	-2594.19	381.85	6.4	-2350.25	365.39	109.89	-1856.43	-33.52	31.94	-1874.73	-21.64	37.01	-1680.97	-55.86	247.76	-1687.25	-66.08	282.32	-2245.74	92.22	1345.3	0	0	0	-2198.45	38.76	1741.96	-2172.81	147.79	1739.71	-1511.18	7.3	1769.51	-2589.73	330.59	1631.67	-333.15	1129.88	71.58	255.61	1120.95	80.49	-317.64
4.83	-2516.35	150.25	7.79	-2515.54	156.63	-8.81	-2576.72	378.21	6.83	-2334	361.89	110.01	-1857.59	-31.14	28.8	-1872.13	-19.49	34.91	-1680.97	-55.86	247.76	-1687.25	-66.08	282.32	-2242.71	90.03	1344.93	0	0	0	-2193.95	35.64	1741.57	-2181.31	144.05	1739.84	-1511.18	7.3	1769.51	-2577.68	329.54	1631.9	-333.11	1131.03	71.19	256.31	1120.13	80.71	-318.79
4.84	-2514.81	151.12	6.58	-2510.55	157.66	-8.08	-2559.09	374.54	7.26	-2317.7	358.36	110.11	-1857.8	-29.03	25.65	-1869.3	-17.69	32.63	-1680.97	-55.86	247.76	-1687.25	-66.08	282.32	-2234.72	87.6	1345.52	0	0	0	-2167.97	32.86	1740.5	-2154.36	140.5	1738.6	-1511.18	7.3	1769.51	-2565.59	328.47	1632.14	-327.24	1129.37	72.89	255.87	1120.91	80.17	-316.13
4.85	-2512.88	152.01	5.18	-2500.97	155.41	-7.39	-2541.28	370.84	7.7	-2301.35	354.81	110.2	-1856.58	-27.22	22.55	-1865.88	-16.3	30.21	-1680.97	-55.86	247.76	-1687.25	-66.08	282.32	-2214.81	83.8	1345.59	0	0	0	-2157.81	28.86	1741.1	-2155.06	138.53	1740.14	-1511.18	7.3	1769.51	-2553.48	327.38	1632.4	-326.81	1128.82	73.32	257.32	1120.99	80.43	-316.34
4.86	-2510.57	152.93	3.59	-2489.83	155.61	-3.86	-2523.31	367.1	8.14	-2284.96	351.24	110.29	-1853.42	-25.76	19.57	-1861.5	-15.38	27.68	-1680.97	-55.86	247.76	-1687.25	-66.08	282.32	-2224.16	80.66	1345.22	0	0	0	-2140.32	25.59	1741.8	-2135.71	134	1739.98	-1511.18	7.3	1769.51	-2541.33	326.28	1632.66	-336.52	1130.5	70.65	258.34	1120.28	81.05	-316.69
4.87	-2507.84	153.87	1.79	-2514.55	156.23	-10.02	-2505.16	363.33	8.59	-2268.53	347.64	110.36	-1847.82	-24.71	16.79	-1832.63	-15.09	27.05	-1680.97	-55.86	247.76	-1687.25	-66.08	282.32	-2206.6	77.41	1347.24	0	0	0	-2137.81	21.8	1743.21	-2127.76	132.05	1741.91	-1511.18	7.3	1769.51	-2529.15	325.16	1632.94	-335.07	1130.22	71.07	256.09	1121.66	80.21	-317.68
4.88	-2504.69	154.83	-0.21	-2489.95	155.71	-6.02	-2486.84	359.53	9.04	-2252.04	344.02	110.42	-1832.96	-24.08	15.04	-1834.98	-14.24	22.91	-1680.97	-55.86	247.76	-1687.25	-66.08	282.32	-2205.11	74.68	1348.99	0	0	0	-2120.23	18.85	1744.73	-2112.45	128.5	1742.56	-1511.18	7.3	1769.51	-2516.94	324.03	1633.22	-334.84	1130.08	71.68	255.37	1122.08	79.9	-317.22
4.89	-2501.1	155.82	-2.43	-2512.22	155.28	-10.17	-2468.34	355.69	9.5	-2235.52	340.37	110.47	-1789.74	-21.68	16.36	-1857.18	-13.93	14.97	-1680.97	-55.86	247.76	-1687.25	-66.08	282.32	-2167.09	70.29	1350.85	0	0	0	-2117.24	14.8	1746.43	-2097.41	124.17	1744.64	-1511.18	7.3	1769.51	-2504.71	322.88	1633.52	-336.38	1130.59	70.87	258.11	1121.24	80.48	-315.08
4.9	-2497.06	156.83	-4.87	-2513.25	155.75	-14.25	-2449.67	351.82	9.97	-2218.95	336.7	110.51	-1823.06	-20.95	4.34	-1836.27	-11.91	15.87	-1680.97	-55.86	247.76	-1687.25	-66.08	282.32	-2144.26	67.18	1354.43	0	0	0	-2098.71	11.05	1747.8	-2098.5	120.57	1746.56	-1511.18	7.3	1769.51	-2492.44	321.71	1633.82	-335.5	1131.57	70.85	256.74	1121.42	80.29	-316.23
4.91	-2492.53	157.86	-7.55	-2523.77	154.11	-17.46	-2430.82	347.92	10.44	-2202.34	333	110.54	-1795.97	-21.22	9.19	-1849.43	-12.21	11.84	-1680.97	-55.86	247.76	-1687.25	-66.08	282.32	-2143.04	64.73	1357.23	0	0	0	-2076.24	8.04	1748.87	-2089.34	117.53	1747.37	-1511.18	7.3	1769.51	-2480.14	320.53	1634.14	-333.39	1130.98	71.55	257.66	1120.46	80.77	-312.02
4.92	-2487.51	158.91	-10.46	-2516.42	154.65	-18.28	-2411.8	343.98	10.92	-2185.68	329.28	110.56	-1817.74	-20.6	2.14	-1834.36	-11.19	11.65	-1680.97	-55.86	247.76	-1687.25	-66.08	282.32	-2151.5	62.19	1359.29	0	0	0	-2063.55	4	1750.02	-2070.7	113.53	1747.83	-1511.18	7.3	1769.51	-2467.81	319.34	1634.47	-334.28	1130.67	71.16	254.96	1121.29	80.28	-316.05
4.93	-2469.65	158.97	-10.62	-2532.26	154.18	-23.05	-2392.6	340.02	11.4	-2168.98	325.54	110.56	-1809.47	-20.49	1.15	-1814.11	-10.74	15.82	-1680.97	-55.86	247.76	-1687.25	-66.08	282.32	-2128.46	59.1	1361.61	0	0	0	-2049.25	1.25	1751.17	-2044.62	111.31	1748.81	-1511.18	7.3	1769.51	-2455.45	318.12	1634.81	-332.39	1131.38	70.81	256.96	1121.31	80.7	-313.45
4.94	-2488.35	158.66	-17.79	-2517.89	154.64	-24.47	-2373.21	336.01	11.9	-2152.24	321.77	110.56	-1817.47	-19.88	-1.74	-1831.88	-11.27	11.36	-1680.97	-55.86	247.76	-1687.25	-66.08	282.32	-2127.35	57.61	1364.63	0	0	0	-2047.31	-2.2	1752.86	-2034.1	106.66	1750.08	-1511.18	7.3	1769.51	-2443.06	316.89	1635.15	-332.29	1129.15	71.85	257.23	1121.9	80.4	-315.84
4.95	-2488.19	158.83	-22.97	-2496.46	154.87	-20.69	-2353.65	331.98	12.39	-2135.45	317.97	110.54	-1781.55	-18.78	2.89	-1826.67	-9.54	11.19	-1680.97	-55.86	247.76	-1687.25	-66.08	282.32	-2094.18	55.17	1367.43	0	0	0	-2035.15	-5.73	1754.17	-2047.44	102.74	1752.44	-1511.18	7.3	1769.51	-2430.64	315.65	1635.51	-333.86	1129.96	71.38	254.87	1121.76	80.07	-319.18
4.96	-2477.12	159.87	-27.13	-2492.41	156.84	-20.48	-2333.91	327.91	12.9	-2118.63	314.16	110.51	-1851.03	-20.33	-10.61	-1850.29	-10.04	5.27	-1680.97	-55.86	247.76	-1687.25	-66.08	282.32	-2088.88	53.07	1367.84	0	0	0	-2028.88	-9.64	1755.69	-2035.52	100.5	1754.42	-1511.18	7.3	1769.51	-2418.19	314.39	1635.88	-332.67	1130.31	71.65	254.61	1122.38	79.85	-316.25
4.97	-2467.89	161.39	-28.77	-2488.16	157.12	-17.79	-2313.99	323.81	13.41	-2101.76	310.31	110.48	-1810.91	-17.43	-4.35	-1829.28	-10.36	8.6	-1680.97	-55.86	247.76	-1687.25	-66.08	282.32	-2088.98	51.25	1370.51	0	0	0	-2011.32	-12.52	1756.31	-1985.86	96.76	1752.68	-1511.18	7.3	1769.51	-2405.71	313.11	1636.27	-333.31	1130.67	71.59	257.71	1121.7	80.54	-319.64
4.98	-2465.12	163.02	-30.66	-2456.55	159.31	-10.9	-2293.88	319.67	13.92	-2084.85	306.45	110.42	-1783.68	-17.49	1.68	-1852.49	-11.06	2.92	-1680.97	-55.86	247.76	-1687.25	-66.08	282.32	-2066.23	49.45	1371.96	0	0	0	-2006.22	-16.67	1757.57	-1992.61	93.29	1754.75	-1511.18	7.3	1769.51	-2393.2	311.81	1636.66	-332.51	1130.08	71.69	256.44	1121.4	80.19	-314.83
4.99	-2462.42	165.9	-33.57	-2460.34	159.59	-7.87	-2273.59	315.5	14.45	-2067.9	302.56	110.36	-1805.36	-19.24	-4.06	-1844.92	-11.68	5.2	-1680.97	-55.86	247.76	-1687.25	-66.08	282.32	-2054.02	47.06	1373.8	0	0	0	-1996.2	-19.68	1758.34	-1976.66	91.05	1754.77	-1511.18	7.3	1769.51	-2380.66	310.5	1637.06	-330.98	1128.62	72.49	256.13	1122.67	80.03	-313.33
5	-2456.01	168.35	-35.57	-2459.12	162.79	-2.55	-2253.12	311.3	14.98	-2050.91	298.65	110.29	-1816.91	-18.83	-8.39	-1857.69	-11.97	0.15	-1680.97	-55.86	247.76	-1687.25	-66.08	282.32	-2029.39	46.78	1374.34	0	0	0	-1968.47	-21.88	1758.04	-1973.84	87.1	1756.4	-1511.18	7.3	1769.51	-2368.09	309.18	1637.48	-332.62	1129.81	71.54	255.87	1121.51	80.26	-319.07
5.01	-2429.76	172.02	-27.73	-2419.95	164.34	9.42	-2232.46	307.07	15.51	-2033.88	294.72	110.2	-1825.18	-20.48	-9.83	-1847.12	-11.36	1.92	-1680.97	-55.86	247.76	-1687.25	-66.08	282.32	-2040.9	44.53	1376.03	0	0	0	-1969.26	-25	1759.65	-1960.51	84.36	1756.95	-1511.18	7.3	1769.51	-2355.5	307.83	1637.9	-333.37	1129.99	71.54	255.47	1122.24	79.88	-317.24
5.02	-2407.68	175.29	-21.69	-2405.37	167.64	13.14	-2211.61	302.8	16.06	-2016.81	290.76	110.1	-1785.43	-18.69	-0.75	-1837.47	-10.33	3.8	-1680.97	-55.86	247.76	-1687.25	-66.08	282.32	-2020.82	42.81	1376.87	0	0	0	-1953.84	-28.68	1760.45	-1944.79	82.21	1758.26	-1511.18	7.3	1769.51	-2342.87	306.47	1638.34	-333.42	1130.01	71.6	258.01	1120.59	80.88	-316.11
5.03	-2386.5	177.84	-16.91	-2392.3	170.95	17.72	-2190.58	298.5	16.61	-1999.7	286.78	109.99	-1839.32	-20.25	-13.05	-1876.65	-12.88	-6.44	-1680.97	-55.86	247.76	-1687.25	-66.08	282.32	-2010.71	41.57	1378.26	0	0	0	-1942.51	-31.15	1761.15	-1939.14	78.39	1759.55	-1511.18	7.3	1769.51	-2330.21	305.1	1638.79	-335.01	1129.49	71.37	257.8	1120.28	80.87	-318.9
5.04	-2355.13	181.29	-11.77	-2370.55	171.26	20.85	-2169.36	294.17	17.16	-1982.56	282.77	109.87	-1798.67	-20.58	-5.99	-1857.3	-12.4	-1.98	-1680.97	-55.86	247.76	-1687.25	-66.08	282.32	-1986.03	38.5	1378.65	0	0	0	-1933.22	-33.67	1761.51	-1915.57	75.4	1760.18	-1511.18	7.3	1769.51	-2317.53	303.7	1639.25	-333.01	1130.25	71.6	256.98	1121.29	80.57	-319.2
5.05	-2322.33	182.12	-8.12	-2346.84	172.25	24.84	-2147.95	289.8	17.72	-1965.37	278.74	109.74	-1807.25	-19.01	-7.05	-1855.63	-11.47	-2.23	-1680.97	-55.86	247.76	-1687.25	-66.08	282.32	-1986.88	37.62	1380.33	0	0	0	-1926.34	-36.67	1762.88	-1921.01	74.26	1761.63	-1511.18	7.3	1769.51	-2304.82	302.29	1639.73	-333.57	1130.36	71.48	257.94	1121.29	80.74	-313.55
5.06	-2282.41	184.09	-3.76	-2280.51	174.64	33.19	-2126.36	285.4	18.29	-1948.15	274.69	109.59	-1826.25	-17.77	-12.24	-1859.9	-11.43	-3.74	-1680.97	-55.86	247.76	-1687.25	-66.08	282.32	-1980.27	36.29	1381.09	0	0	0	-1909.5	-38.45	1763.39	-1904.91	72.52	1761.98	-1511.18	7.3	1769.51	-2292.07	300.87	1640.21	-331.9	1129.83	72.19	258.11	1120.62	80.93	-312.27
5.07	-2257.08	185.4	-3.34	-2268.96	176.14	30.54	-2104.57	280.96	18.87	-1930.89	270.62	109.43	-1791.83	-17.79	-5.87	-1827.25	-10.19	3.19	-1680.97	-55.86	247.76	-1687.25	-66.08	282.32	-1972.56	34.04	1382.42	0	0	0	-1905.68	-40.31	1764.43	-1900.76	70.69	1763.64	-1511.18	7.3	1769.51	-2279.3	299.42	1640.71	-330	1128.31	72.83	255.22	1121.44	80.15	-312.98
5.08	-2222.99	186.52	-1.74	-2221.35	176.84	34.97	-2082.59	276.5	19.45	-1913.59	266.52	109.26	-1804.87	-17.69	-8.98	-1839.13	-11.02	1.06	-1680.97	-55.86	247.76	-1687.25	-66.08	282.32	-1964.07	32.51	1382.5	0	0	0	-1892.29	-42.28	1764.79	-1877.99	68.7	1763.32	-1511.18	7.3	1769.51	-2266.5	297.96	1641.21	-328.78	1128.42	72.78	255.6	1121.97	79.91	-316.73
5.09	-2175.35	188.04	0.12	-2199.91	178.61	31.6	-2060.42	272	20.05	-1896.25	262.41	109.07	-1824.64	-17.42	-12.37	-1848.14	-11.71	-1.16	-1680.97	-55.86	247.76	-1687.25	-66.08	282.32	-1947.47	29.84	1383.86	0	0	0	-1874.47	-43.31	1765.51	-1852.66	67.2	1763.4	-1511.18	7.3	1769.51	-2253.67	296.48	1641.73	-332.36	1130.06	71.24	256.38	1120.29	80.7	-317.43
5.1	-2134.37	188.62	1.36	-2158.53	177.62	30.98	-2038.05	267.47	20.64	-1878.88	258.27	108.88	-1829.5	-17.13	-12.64	-1871.99	-11.74	-7.37	-1680.97	-55.86	247.76	-1687.25	-66.08	282.32	-1936.79	27.5	1383.83	0	0	0	-1868.18	-44.17	1766.56	-1854.76	64.54	1764.77	-1511.18	7.3	1769.51	-2240.81	294.99	1642.27	-330.28	1129.44	72.24	256.62	1121.34	80.38	-315.08
5.11	-2104.05	188.83	-0.31	-2134.6	178.9	27.39	-2015.49	262.9	21.25	-1861.47	254.1	108.67	-1796.85	-15.84	-5.7	-1839.04	-10.42	-0.68	-1680.97	-55.86	247.76	-1687.25	-66.08	282.32	-1924.45	25.32	1385.28	0	0	0	-1851.61	-45.67	1766.26	-1859.07	64.35	1766.04	-1511.18	7.3	1769.51	-2227.93	293.48	1642.81	-331.24	1129.92	71.86	257.95	1120.6	81.09	-317.57
5.12	-2078.95	189.46	-3.77	-2092.02	178.72	25.58	-1992.74	258.3	21.86	-1844.03	249.92	108.44	-1798.2	-16.24	-7.48	-1850.06	-10.11	-2.9	-1680.97	-55.86	247.76	-1687.25	-66.08	282.32	-1925.79	23.44	1385.31	0	0	0	-1848.45	-47.9	1767.7	-1842.42	63.46	1765.94	-1511.18	7.3	1769.51	-2215.01	291.95	1643.37	-332.77	1129.86	71.73	258.97	1119.9	81.5	-315.95
5.13	-2031.8	187.39	-3.58	-2053.27	176.7	23.36	-1969.79	253.67	22.48	-1826.55	245.71	108.21	-1814.84	-15.78	-10.53	-1852.33	-10.29	-3.27	-1680.97	-55.86	247.76	-1687.25	-66.08	282.32	-1909.21	21.09	1385.23	0	0	0	-1845.73	-49.59	1768.81	-1836.77	60.95	1767.39	-1511.18	7.3	1769.51	-2202.07	290.4	1643.93	-333.82	1129.83	71.98	259.21	1119.92	81.4	-318.49
5.14	-1992.26	202.55	22.84	-2025.7	176.06	19.31	-1946.64	249.01	23.1	-1809.03	241.48	107.96	-1798.91	-15.72	-6.72	-1859.98	-9.58	-5.13	-1680.97	-55.86	247.76	-1687.25	-66.08	282.32	-1906.26	18.54	1386.2	0	0	0	-1824.38	-49.63	1768.28	-1822.48	60.27	1767.15	-1511.18	7.3	1769.51	-2189.1	288.84	1644.51	-333.27	1130.71	71.28	257.3	1121.55	80.47	-315.74
5.15	-1953.8	201.51	21.36	-1976.62	185.69	40.47	-1923.29	244.31	23.74	-1791.48	237.23	107.7	-1802.62	-14.91	-7.7	-1858.96	-9.24	-4.82	-1680.97	-55.86	247.76	-1687.25	-66.08	282.32	-1891.21	17.01	1386.1	0	0	0	-1815.86	-50.13	1768.69	-1822.72	59.29	1767.76	-1511.18	7.3	1769.51	-2176.1	287.26	1645.11	-331.04	1130.07	72.05	256.78	1120.97	80.63	-314.04
5.16	-1909	198.82	20.83	-1936.19	184.47	39.66	-1899.75	239.58	24.38	-1773.9	232.95	107.42	-1828.77	-14.65	-13.22	-1863.48	-9.35	-6.35	-1680.97	-55.86	247.76	-1687.25	-66.08	282.32	-1885.89	14.98	1386.37	0	0	0	-1805.32	-50.19	1769.24	-1808.39	58.76	1767.93	-1511.18	7.3	1769.51	-2163.08	285.66	1645.71	-333.05	1129.51	72.04	258.13	1121.35	80.64	-319.45
5.17	-1868.9	196.38	19.99	-1894.03	182.25	37.63	-1876.01	234.82	25.03	-1756.28	228.66	107.13	-1837.76	-14.1	-14.68	-1853.1	-8.91	-4.43	-1680.97	-55.86	247.76	-1687.25	-66.08	282.32	-1868.95	13.71	1386.24	0	0	0	-1794.28	-51.34	1769.85	-1789.12	58.9	1767.52	-1511.18	7.3	1769.51	-2150.02	284.04	1646.33	-329.44	1129.97	72.47	256.72	1121.56	80.09	-313.25
5.18	-1826.97	193.84	19.81	-1852.3	179.89	35.51	-1852.06	230.02	25.68	-1738.64	224.34	106.83	-1801.02	-12.97	-4.86	-1859.41	-10.09	-5.23	-1680.97	-55.86	247.76	-1687.25	-66.08	282.32	-1857.04	12.43	1385.25	0	0	0	-1780.48	-52.14	1769.63	-1775.56	58.95	1766.98	-1511.18	7.3	1769.51	-2136.94	282.41	1646.96	-332.47	1130.31	71.76	255.12	1122.46	79.68	-316.03
5.19	-1787.23	192.08	20.43	-1815.54	178.2	32.61	-1827.92	225.19	26.34	-1720.95	220	106.51	-1797.48	-12.43	-6.46	-1851.82	-10.8	-3.12	-1680.97	-55.86	247.76	-1687.25	-66.08	282.32	-1851.04	9.73	1386	0	0	0	-1751.36	-35.79	1789.17	-1783.72	58.36	1767.94	-1511.18	7.3	1769.51	-2123.83	280.76	1647.6	-332.06	1130.02	71.72	257.24	1121.21	80.57	-318.42
5.2	-1743.47	189.06	22.75	-1777.67	175.23	31.84	-1803.57	220.33	27.01	-1703.24	215.64	106.18	-1824.41	-14.84	-11.53	-1848.9	-9.54	-3.3	-1680.97	-55.86	247.76	-1687.25	-66.08	282.32	-1845.21	8.28	1385.92	0	0	0	-1736.74	-32.3	1793.39	-1761.04	57.2	1767.6	-1511.18	7.3	1769.51	-2110.69	279.09	1648.26	-330.02	1129.11	72.51	260.66	1119.7	81.84	-319.37
5.21	-1697.86	186.15	25.96	-1726.12	174.15	32.98	-1779.02	215.44	27.69	-1685.49	211.25	105.84	-1809.72	-15.49	-8.43	-1858.03	-11.01	-5.86	-1680.97	-55.86	247.76	-1687.25	-66.08	282.32	-1817.72	19.97	1396.56	0	0	0	-1725.96	-32.13	1793.55	-1737.71	57.86	1766.48	-1511.18	7.3	1769.51	-2097.53	277.41	1648.93	-331.65	1128.47	72.03	257.84	1121.46	80.77	-315.18
5.22	-1653.69	183.14	29.26	-1686.68	171.83	33.44	-1754.27	210.51	28.38	-1667.71	206.85	105.48	-1763.62	-12.79	-1.39	-1861.18	-11.58	-6.39	-1680.97	-55.86	247.76	-1687.25	-66.08	282.32	-1808.09	20.51	1397.99	0	0	0	-1715.38	-32.35	1793.53	-1739.51	57.61	1767.58	-1511.18	7.3	1769.51	-2084.34	275.7	1649.61	-332.45	1129.73	71.52	254.84	1122.24	80	-313.26
5.23	-1614.56	180.75	32.19	-1651.22	170.62	32.68	-1729.31	205.55	29.07	-1649.9	202.43	105.11	-1815.06	-14.47	-11.53	-1864.03	-13.28	-7.76	-1680.97	-55.86	247.76	-1687.25	-66.08	282.32	-1806.16	20.29	1397.1	0	0	0	-1704.74	-32.54	1793.69	-1734.84	57.83	1768.27	-1511.18	7.3	1769.51	-2071.12	273.98	1650.3	-333.52	1130.95	71.31	256.61	1121.77	80.29	-315.11
5.24	-1566.94	175.77	40.03	-1606.19	166.58	42.12	-1704.15	200.55	29.77	-1632.05	197.98	104.72	-1825.37	-17.05	-13.94	-1836.37	-12.58	-1.58	-1680.97	-55.86	247.76	-1687.25	-66.08	282.32	-1780.26	18.61	1396.15	0	0	0	-1695.19	-32.67	1793.84	-1714.7	58.17	1767.06	-1511.18	7.3	1769.51	-2057.87	272.24	1651.01	-334.28	1130.67	71.37	258.43	1121.44	80.81	-317.56
5.25	-1527.34	173.58	44.12	-1565.17	163.94	44.01	-1678.77	195.53	30.48	-1614.18	193.51	104.32	-1813.91	-18.4	-12.37	-1851.79	-14.03	-5.03	-1680.97	-55.86	247.76	-1687.25	-66.08	282.32	-1773.4	19.71	1395.9	0	0	0	-1682.53	-32.63	1793.87	-1705.91	57.57	1767.33	-1511.18	7.3	1769.51	-2044.6	270.49	1651.73	-331.38	1130.2	71.78	255.78	1120.81	80.74	-318.51
5.26	-1489.36	171.92	48.82	-1532.56	161.12	46.58	-1653.2	190.47	31.19	-1596.28	189.02	103.91	-1806.19	-18.62	-11.25	-1862.64	-13.42	-7.98	-1680.97	-55.86	247.76	-1687.25	-66.08	282.32	-1766.12	18.77	1395.33	0	0	0	-1674.42	-32.7	1794.13	-1677.59	69.28	1785.62	-1511.18	7.3	1769.51	-2031.3	268.71	1652.46	-336.01	1130.14	71.36	257.02	1119.92	81.06	-315.7
5.27	-1445.24	169.1	56.47	-1485.59	157.78	52.68	-1627.41	185.38	31.92	-1578.34	184.52	103.48	-1787.86	-18.86	-7.97	-1846.31	-13.17	-3.6	-1680.97	-55.86	247.76	-1687.25	-66.08	282.32	-1757.09	19.07	1394.44	0	0	0	-1659.9	-31.87	1793.78	-1665.94	72	1790.01	-1511.18	7.3	1769.51	-2017.97	266.92	1653.21	-333.03	1131.82	71.12	255.19	1121.13	80.15	-315.89
5.28	-1407.1	172.93	68.06	-1450.66	154.15	58.26	-1601.41	180.25	32.65	-1560.38	179.99	103.04	-1803.02	-20.15	-9.97	-1854.72	-13.08	-6.9	-1680.97	-55.86	247.76	-1687.25	-66.08	282.32	-1731.68	15.88	1403.56	0	0	0	-1652.22	-31.79	1793.97	-1660.33	72.85	1790.07	-1511.18	7.3	1769.51	-2004.61	265.11	1653.97	-333.62	1131.28	70.87	255.39	1122.56	79.63	-317.59
5.29	-1369.88	169.45	77.88	-1413.12	151.77	65.4	-1575.2	175.09	33.39	-1542.39	175.43	102.58	-1806.9	-18.9	-13.21	-1853.14	-13.37	-5.73	-1680.97	-55.86	247.76	-1687.25	-66.08	282.32	-1717.93	14.96	1404.34	0	0	0	-1639.53	-31.42	1793.71	-1651.62	72.91	1789.85	-1511.18	7.3	1769.51	-1991.23	263.28	1654.74	-329.89	1127.85	72.83	256.02	1121.76	80.14	-315.62
5.3	-1335.46	167.75	88.84	-1376.73	148.79	74.79	-1548.79	169.9	34.14	-1524.37	170.86	102.11	-1803.28	-19.3	-11.81	-1857.55	-13.79	-7.6	-1680.97	-55.86	247.76	-1687.25	-66.08	282.32	-1706	14.34	1402.91	0	0	0	-1628.03	-31.13	1793.32	-1639.51	72.75	1789.65	-1511.18	7.3	1769.51	-1977.83	261.43	1655.53	-331.46	1129.81	72.24	258.36	1122.08	80.48	-312.69
5.31	-1302.36	164.45	102.15	-1337.55	146.55	86.78	-1522.15	164.68	34.89	-1506.32	166.27	101.62	-1824.09	-18.62	-13.98	-1845.74	-14.32	-4.56	-1680.97	-55.86	247.76	-1687.25	-66.08	282.32	-1694.91	13.79	1401.97	0	0	0	-1617.69	-31.27	1792.58	-1627.2	74.15	1788.78	-1511.18	7.3	1769.51	-1964.39	259.57	1656.33	-333.65	1130.76	71.41	254.13	1121.71	79.8	-317
5.32	-1271.89	160.99	116.41	-1307.1	147.76	102.64	-1487.52	161.13	35.98	-1488.24	161.66	101.12	-1810.83	-19.27	-12	-1853.82	-15.19	-6.41	-1680.97	-55.86	247.76	-1687.25	-66.08	282.32	-1680.86	12.94	1400.85	0	0	0	-1606.92	-30.89	1792.19	-1615.21	74.11	1788.39	-1511.18	7.3	1769.51	-1950.93	257.68	1657.15	-335.09	1129.75	71.32	255.18	1121.57	80.11	-317.66
5.33	-1244.19	157.25	130.58	-1278.92	143.45	114.47	-1455.17	156.94	38.24	-1470.14	157.03	100.6	-1801.35	-20.33	-10.5	-1855.67	-15.51	-7.06	-1680.97	-55.86	247.76	-1687.25	-66.08	282.32	-1672.26	13.02	1399.61	0	0	0	-1595.76	-30.12	1791.58	-1603.36	74.37	1787.74	-1511.18	7.3	1769.51	-1937.45	255.78	1657.97	-336.68	1130.63	70.86	257.91	1120.3	81.23	-317.04
5.34	-1218.66	152.23	144.25	-1253.48	143.65	125.84	-1425.9	151.79	40.77	-1452	152.37	100.07	-1808.51	-19.93	-10.42	-1860.57	-15.28	-8.14	-1680.97	-55.86	247.76	-1687.25	-66.08	282.32	-1661.23	13.12	1397.98	0	0	0	-1584.43	-29.86	1790.97	-1593.39	74.89	1786.87	-1511.18	7.3	1769.51	-1923.93	253.86	1658.81	-338.55	1131.51	70.42	257.12	1120.29	80.9	-315.78
5.35	-1196.81	147.59	156.12	-1230.42	138.41	136.66	-1399.97	147.83	44.01	-1433.84	147.7	99.52	-1814.6	-21.43	-12.82	-1857.37	-16.46	-7.06	-1680.97	-55.86	247.76	-1687.25	-66.08	282.32	-1648.47	13.82	1396.26	0	0	0	-1572.09	-29.21	1790.12	-1579.62	75.37	1786.09	-1511.18	7.3	1769.51	-1910.39	251.92	1659.67	-334.41	1129.44	71.67	257.84	1121.43	80.72	-318.61
5.36	-1177.77	141.75	165.55	-1211.07	133.71	144.57	-1378.33	142.64	44.65	-1414.14	142.93	99.84	-1785.27	-20.49	-6.88	-1863.44	-17.08	-9.28	-1680.97	-55.86	247.76	-1687.25	-66.08	282.32	-1635.72	14.02	1394.47	0	0	0	-1562.9	-28.68	1789.51	-1570.86	76.37	1785.63	-1511.18	7.3	1769.51	-1896.83	249.97	1660.54	-333.42	1130.38	71.52	255.41	1121.35	80.03	-321.05
5.37	-1160.18	131.8	173.03	-1198.32	130.92	146.8	-1361.2	137.58	43.85	-1398.18	139.43	99.43	-1811.09	-22.2	-14.65	-1857.89	-16.66	-8.28	-1680.97	-55.86	247.76	-1687.25	-66.08	282.32	-1622.79	14.43	1393.08	0	0	0	-1550.39	-28.19	1788.8	-1559.78	76.32	1785.1	-1511.18	7.3	1769.51	-1883.24	247.99	1661.42	-334.46	1130.88	71.22	256	1120.12	80.74	-316.29
5.38	-1149.1	125.66	171.79	-1186.67	124.63	145.56	-1351.03	130.31	40.63	-1386.66	134.57	97.95	-1812.08	-21.79	-14.1	-1854.59	-16.31	-7.41	-1680.97	-55.86	247.76	-1687.25	-66.08	282.32	-1607.44	14.66	1391.39	0	0	0	-1536.82	-27.58	1788.02	-1549.54	77.39	1784.75	-1511.18	7.3	1769.51	-1869.62	246	1662.32	-330.87	1129.68	72.33	258.13	1119.86	81.09	-315.16
5.39	-1142.11	121.67	163.57	-1177.88	117.25	139.41	-1343.83	125.33	37.37	-1376.71	131.15	96.4	-1781.06	-21.25	-7.11	-1844.7	-15.49	-5.6	-1680.97	-55.86	247.76	-1687.25	-66.08	282.32	-1599.27	15.03	1389.83	0	0	0	-1528.51	-26.79	1787.69	-1533.92	78.19	1783.97	-1511.18	7.3	1769.51	-1855.98	243.98	1663.23	-330.31	1129.99	72.15	257.25	1120.68	80.76	-314.49
5.4	-1136.34	116.84	151.35	-1171.04	108.91	131.05	-1340.85	119.06	32.9	-1366.42	131.91	97.05	-1824.47	-21.53	-15.85	-1867.21	-16.42	-10.29	-1680.97	-55.86	247.76	-1687.25	-66.08	282.32	-1582.14	16.97	1388.38	0	0	0	-1516.54	-25.81	1787.31	-1526.34	79.08	1784	-1511.18	7.3	1769.51	-1842.31	241.95	1664.16	-333.96	1130.86	71.2	255.39	1120.8	80.31	-316.13
5.41	-1132.39	110.57	138.83	-1167.41	101.41	120.85	-1341.08	112.23	28.5	-1361.03	128.74	95.12	-1807.95	-21.02	-13.8	-1870.05	-17.03	-11.09	-1680.97	-55.86	247.76	-1687.25	-66.08	282.32	-1569.88	17.62	1387.09	0	0	0	-1503.17	-25.04	1786.45	-1510.9	79.86	1783.57	-1511.18	7.3	1769.51	-1828.62	239.9	1665.1	-335.86	1131.19	70.64	256.7	1122	80.29	-316.9
5.42	-1128.72	100.08	128.77	-1164.87	92.92	111	-1341.13	107.9	26.92	-1361.73	121.39	91.26	-1825.18	-22.08	-17.5	-1879.68	-17.53	-13	-1680.97	-55.86	247.76	-1687.25	-66.08	282.32	-1558.52	18.7	1385.65	0	0	0	-1489.86	-24.14	1785.88	-1503.1	81.08	1783.52	-1511.18	7.3	1769.51	-1814.9	237.83	1666.05	-334.18	1129.46	71.53	257.53	1121.57	80.73	-314.84
5.43	-1125.92	89.62	121	-1162.21	83.62	103.65	-1338.22	105.79	27.21	-1361.56	113.41	87.19	-1841.84	-23.49	-19.39	-1868.7	-18.32	-11.34	-1680.97	-55.86	247.76	-1687.25	-66.08	282.32	-1544.07	19.74	1384.73	0	0	0	-1479.06	-22.8	1785.48	-1487.6	82.4	1782.84	-1511.18	7.3	1769.51	-1801.16	235.74	1667.02	-333.8	1129.6	71.58	255.59	1121.27	80.32	-318.26
5.44	-1119.26	79.19	114.37	-1156.39	74.55	97.98	-1335.39	101.97	26.62	-1355.78	110.76	87.31	-1836.69	-24.51	-19.68	-1863.52	-17.65	-10.58	-1680.97	-55.86	247.76	-1687.25	-66.08	282.32	-1532.9	21.94	1383.91	0	0	0	-1466.45	-21.63	1785.04	-1472.5	83.85	1782.56	-1511.18	7.3	1769.51	-1787.39	233.63	1668	-328.67	1129.88	72.31	256.1	1121.49	80.24	-312.43
5.45	-1109.87	75.03	102.34	-1148.33	67.7	89.56	-1332.03	100.79	26.66	-1349.88	107.07	86.36	-1819.39	-24.36	-16.14	-1856.21	-17.69	-8.3	-1680.97	-55.86	247.76	-1687.25	-66.08	282.32	-1520.53	23.75	1383.55	0	0	0	-1454.85	-20.18	1785.12	-1461.98	85.48	1782.9	-1511.18	7.3	1769.51	-1773.59	231.51	1669	-333.37	1130.02	71.62	257.51	1120.69	81.06	-315.77
5.46	-1103.46	74.11	88.1	-1150.58	62.97	74.15	-1329.24	101.53	26.88	-1344.05	107.63	86.79	-1811.34	-21.59	-12.63	-1862.71	-18.68	-10.39	-1680.97	-55.86	247.76	-1687.25	-66.08	282.32	-1507.39	25.53	1383.57	0	0	0	-1440.31	-18.72	1785.38	-1447.14	86.61	1783.5	-1511.18	7.3	1769.51	-1759.77	229.36	1670.01	-337.4	1132.83	70.29	255.82	1120.94	80.52	-318.34
5.47	-1099.25	73.97	78.26	-1142.07	62.87	66.73	-1329.3	100.07	25.98	-1338.59	109.96	87.72	-1799.75	-22.31	-9.44	-1846.52	-18.2	-5.97	-1680.97	-55.86	247.76	-1687.25	-66.08	282.32	-1490.71	27.01	1384.16	0	0	0	-1428.96	-17	1786.34	-1434.12	88.75	1784.68	-1511.18	7.3	1769.51	-1745.93	227.2	1671.04	-333.81	1131.49	71.33	256.07	1121.99	80.08	-316.49
5.48	-1102.25	73.12	65.11	-1133.17	65.21	61.83	-1327.85	101.86	26.03	-1333.78	111.58	88.27	-1799.46	-23.55	-10.22	-1865.99	-17.92	-9.57	-1680.97	-55.86	247.76	-1687.25	-66.08	282.32	-1478.31	28.8	1385.1	0	0	0	-1415.23	-15.04	1787.37	-1418.45	90.47	1785.6	-1511.18	7.3	1769.51	-1732.06	225.02	1672.08	-334.13	1130.95	71.28	257.72	1122.41	80.44	-318.29
5.49	-1096.75	72.55	57.52	-1135.09	64.84	54.68	-1326.29	103.51	26.46	-1330.86	111.87	87.97	-1798.92	-21.74	-11.95	-1875.66	-17.88	-11.16	-1680.97	-55.86	247.76	-1687.25	-66.08	282.32	-1462.96	29.85	1386.57	0	0	0	-1401.25	-12.98	1788.38	-1408.24	93.07	1787.01	-1511.18	7.3	1769.51	-1718.17	222.81	1673.13	-332.58	1128.08	72.27	256.98	1122.17	80.23	-317.6
5.5	-1090.8	69.68	51.67	-1135.11	63.4	49.18	-1325.77	102.82	26.78	-1327.88	112.22	88.75	-1811.84	-21.78	-13.79	-1839.75	-16.8	-3.9	-1680.97	-55.86	247.76	-1687.25	-66.08	282.32	-1452.45	31.76	1388.25	0	0	0	-1388.62	-10.77	1789.69	-1395.79	94.52	1788.36	-1511.18	7.3	1769.51	-1704.25	220.59	1674.21	-334.21	1129.55	71.46	255.24	1121.61	80.14	-315.48
5.51	-1090.8	67.33	45.86	-1131.45	61.34	45.28	-1326.09	101.07	26.62	-1327.25	109.91	87.95	-1820.74	-22.27	-16.09	-1846.73	-16.99	-3.56	-1680.97	-55.86	247.76	-1687.25	-66.08	282.32	-1438.71	32.59	1390.13	0	0	0	-1374.03	-8.69	1790.95	-1381.7	96.82	1789.58	-1511.18	7.3	1769.51	-1690.31	218.35	1675.29	-333.49	1130.43	71.56	256.68	1121.04	80.71	-319.07
5.52	-1090.13	65.12	41.7	-1132.47	59.39	41.41	-1325.54	100.92	26.84	-1326.09	109.15	88.16	-1819.11	-23.1	-15.91	-1848.77	-17.93	-3.74	-1680.97	-55.86	247.76	-1687.25	-66.08	282.32	-1425.1	32.96	1392.03	0	0	0	-1360.66	-6.1	1792.3	-1367.36	99.69	1790.97	-1511.18	7.3	1769.51	-1676.34	216.09	1676.39	-331.14	1129.26	72.26	258.48	1120.6	81.01	-318.94
5.53	-1090.72	64.23	38.23	-1128.98	58.47	39.24	-1325.12	100.97	27.19	-1325.21	108.33	87.93	-1784.39	-21.54	-8.89	-1855.12	-17.12	-6.28	-1680.97	-55.86	247.76	-1687.25	-66.08	282.32	-1410.4	34.08	1394.11	0	0	0	-1348.39	-3.87	1793.77	-1357.93	101.79	1792.66	-1511.18	7.3	1769.51	-1662.35	213.81	1677.51	-336.59	1130.33	70.99	258.14	1120.58	81.13	-314.82
5.54	-1086.83	62.14	37.21	-1133	58.14	36.24	-1325.79	99.56	26.86	-1324.88	107.02	87.72	-1785.13	-23.28	-8.96	-1848.01	-16.68	-6.36	-1680.97	-55.86	247.76	-1687.25	-66.08	282.32	-1401.51	34.9	1395.65	0	0	0	-1335.81	-1.86	1795.19	-1344.3	104.13	1793.87	-1511.18	7.3	1769.51	-1648.33	211.51	1678.64	-332.49	1128.73	72.32	257.5	1121.45	80.7	-320.86
5.55	-1087.9	62.22	35.16	-1131.89	57.45	34.7	-1325.3	99.77	27.08	-1324.29	106.68	87.93	-1809.57	-23.52	-15.53	-1840.32	-17.6	-5.13	-1680.97	-55.86	247.76	-1687.25	-66.08	282.32	-1383.88	34.6	1397.16	0	0	0	-1322.79	0.48	1796.5	-1333.35	106.9	1795.29	-1511.17	7.3	1769.51	-1634.29	209.19	1679.79	-335.98	1129.67	71.07	256.37	1121.24	80.67	-314.4
5.56	-1085.61	61.97	34.14	-1131.56	58.26	33.4	-1324.7	100.83	27.72	-1323.42	107.05	88.08	-1791.75	-13.77	6.75	-1827.92	-19.41	-2.82	-1680.97	-55.86	247.76	-1687.25	-66.08	282.32	-1371.25	34.89	1398.46	0	0	0	-1311.21	2.65	1797.89	-1319.73	109.22	1796.04	-1496.75	7.71	1769.92	-1620.23	206.85	1680.95	-336.89	1129.47	71.27	255.87	1121.07	80.64	-313.91
5.57	-1085.79	61.39	33.05	-1131.7	58.31	32.43	-1324.96	100.46	27.59	-1322.95	106.86	88.24	-1791.19	-13.39	7.83	-1812.91	-20.71	0.46	-1680.97	-55.86	247.76	-1687.25	-66.08	282.32	-1360.34	35.46	1399.64	0	0	0	-1296.86	5.06	1799	-1304.01	110.99	1796.75	-1482.49	8.45	1770.79	-1606.14	204.49	1682.13	-333.08	1130.5	71.57	257.61	1120.62	81.13	-312.96
5.58	-1087.16	61.64	32.06	-1134.23	57.26	31.38	-1324.31	101.19	27.97	-1322.42	107.02	88.39	-1783.42	-16.8	9.04	-1797.05	-23.85	4.14	-1680.97	-55.86	247.76	-1687.25	-66.08	282.32	-1349.55	37.09	1400.51	0	0	0	-1284.22	6.87	1800.05	-1293.12	113.04	1797.8	-1468.05	8.62	1771.27	-1592.03	202.11	1683.32	-332.88	1130.9	71.47	256.78	1121.54	80.37	-314.86
5.59	-1085	61.73	31.97	-1130.71	57.11	31.86	-1325.65	98.86	27.26	-1322.55	105.94	88.12	-1777.39	-20.29	10.02	-1785.48	-19.34	34.28	-1680.97	-55.86	247.76	-1687.25	-66.08	282.32	-1337.26	37.38	1401.34	0	0	0	-1271.57	9.31	1801.28	-1279.14	114.89	1798.32	-1455.35	10.01	1772.52	-1577.89	199.71	1684.53	-334.08	1130.26	71.45	258.47	1120.4	81.25	-320.84
5.6	-1087.72	61.36	31.07	-1128.32	57.15	31.96	-1325.11	99.73	27.61	-1321.66	106.55	88.56	-1770.27	-24.78	11.18	-1767.16	-21.72	43.3	-1680.97	-55.86	247.76	-1687.25	-66.08	282.32	-1324.56	38.09	1401.86	0	0	0	-1259.86	11.01	1802.53	-1266.64	117.01	1798.85	-1442.74	11.43	1773.54	-1563.73	197.29	1685.75	-330.71	1129.45	71.98	257.19	1120.22	80.9	-322.37
5.61	-1086.35	61.17	30.7	-1126.6	56.73	31.72	-1324.89	99.8	27.61	-1321.71	106.06	88.4	-1754.06	-31.61	19.61	-1753.72	-25.73	49.8	-1680.97	-55.86	247.76	-1687.25	-66.08	282.32	-1313.55	38.57	1401.48	0	0	0	-1246.61	12.33	1803.42	-1253.24	119.34	1799.27	-1429.37	11.51	1774.06	-1549.55	194.86	1686.99	-333.83	1130.47	71.69	252.66	1122.05	79.44	-323.32
5.62	-1086.45	62.16	30.59	-1131.43	57.43	30.09	-1324.35	100.28	28.21	-1321.76	105.49	88.17	-1733.45	-37.64	28.48	-1736.16	-29.81	57.04	-1680.97	-55.86	247.76	-1687.25	-66.08	282.32	-1308.04	37.66	1399.83	0	0	0	-1234.73	14.13	1804.66	-1240.99	120.42	1799.83	-1416.48	12.22	1775.41	-1535.35	192.4	1688.25	-332.4	1128.41	72.65	256.26	1121.39	80.32	-312.85
5.63	-1085.67	61.87	30.49	-1132.67	57.65	29.7	-1324.22	100.68	28.31	-1321.52	105.46	88.3	-1711.33	-44.78	35.08	-1712.29	-34.62	63.63	-1680.97	-55.86	247.76	-1687.25	-66.08	282.32	-1298.72	40.7	1397.88	0	0	0	-1222.38	15.54	1805.78	-1233.64	121.75	1800.59	-1403.96	13.11	1776.83	-1521.12	189.92	1689.52	-334.04	1129.9	71.52	255.79	1120.98	80.43	-315.89
5.64	-1084.85	61.58	30.58	-1132.12	56.69	29.63	-1324.09	100.66	28.26	-1320.76	106.28	88.76	-1676.84	-49.95	42.26	-1686.16	-39.95	68.64	-1680.97	-55.86	247.76	-1687.25	-66.08	282.32	-1286.19	41.18	1398.4	0	0	0	-1211.77	16.53	1806.94	-1218.2	122.88	1800.74	-1392.29	14.6	1778.11	-1506.86	187.42	1690.81	-333.25	1129.88	71.54	255.26	1120.83	80.32	-316.78
5.65	-1083.12	61.63	30.83	-1132.46	57.78	29.16	-1325.78	97.59	27.06	-1321.08	105.25	88.38	-1651.97	-55.97	45.33	-1654.43	-44.82	73.32	-1680.97	-55.86	247.76	-1687.25	-66.08	282.32	-1277.15	40.79	1398.81	0	0	0	-1200.36	17.41	1807.97	-1205.15	123.96	1800.92	-1380.19	15.15	1779.37	-1492.59	184.9	1692.11	-334.63	1130.2	71.35	257.05	1120.98	80.73	-314.92
5.66	-1081.58	63.23	33.28	-1130.4	57.18	29.84	-1325.62	97.89	27.34	-1320.35	105.97	88.79	-1616.43	-60.11	50.61	-1625.76	-50.21	75.86	-1680.97	-55.86	247.76	-1687.22	-66.08	282.32	-1267.88	40.51	1399.61	0	0	0	-1185.71	18.28	1808.81	-1194.81	124.49	1801.86	-1367.98	15.61	1780.61	-1478.29	182.36	1693.43	-330.16	1131.11	72.01	257.29	1121.47	80.64	-316.73
5.67	-1081.61	62.94	33.07	-1129.49	57.15	29.61	-1324.21	99.5	27.93	-1320.26	105.99	88.97	-1578.77	-66.07	53.12	-1594.3	-55.53	77.48	-1680.97	-55.86	247.76	-1662.04	-67.42	282.51	-1259.74	42.05	1400.09	0	0	0	-1174.51	18.61	1809.67	-1180.55	124.93	1802.26	-1354.83	14.72	1781.31	-1463.97	179.81	1694.77	-329.64	1128.69	72.78	254.79	1122.32	79.75	-319.49
5.68	-1087.82	61.26	28.89	-1129.59	57.32	29.84	-1324.44	99.03	27.93	-1320.75	105.07	88.94	-1545.88	-73.09	54.25	-1562.66	-61.63	79.12	-1680.95	-55.87	247.76	-1634.65	-70.44	281.86	-1241.65	41.78	1400.81	0	0	0	-1161.93	18.84	1810.42	-1166.43	125.26	1802.41	-1342.17	13.94	1782.05	-1449.62	177.23	1696.12	-332.04	1128.8	72.4	255.62	1120.95	80.43	-316.78
5.69	-1081.93	62.35	32.58	-1129.03	57.82	29.88	-1324.28	99.1	28.07	-1320.47	105.58	89.22	-1512.57	-78.97	54.9	-1532.7	-67.37	78.22	-1652.27	-59.41	243.7	-1608.44	-71.98	278.73	-1235.99	41.74	1401.78	0	0	0	-1150.07	19.14	1811.02	-1156.29	125.14	1803.15	-1330.48	14.17	1783.06	-1435.25	174.63	1697.49	-333.18	1130.16	71.93	257.31	1121.19	80.63	-312.06
5.7	-1084.04	61.43	29.74	-1127.97	57.38	30.06	-1323.98	99.58	28.51	-1320.04	106.44	89.9	-1482.84	-86.15	49.09	-1498.66	-73.15	77.3	-1626.31	-59.07	237.02	-1581.08	-73.68	274.46	-1231.86	41.28	1402.61	0	0	0	-1140.23	19.23	1811.78	-1146.02	125.53	1803.74	-1319.05	14.04	1783.84	-1420.86	172.01	1698.87	-331.29	1129.26	72.14	258.91	1121.02	81.03	-315.39
5.71	-1087.24	61.12	28.3	-1128.52	57.82	29.54	-1324.33	98.69	28.27	-1320.66	105.19	89.65	-1441.07	-93.83	49.84	-1464.5	-79	74.24	-1596.74	-61.7	230.18	-1552.74	-75.79	269	-1219.76	41.71	1403.54	0	0	0	-1128.46	18.94	1812.05	-1134.38	125.42	1804.15	-1307.43	13.79	1784.55	-1406.45	169.37	1700.27	-330.13	1129.08	72.44	253.66	1122.01	79.84	-316.42
5.72	-1081.61	62.26	32.47	-1131.29	57.5	29.02	-1324.23	98.62	28.62	-1320.5	105.24	90.12	-1405.02	-99.05	49.02	-1427.54	-85.18	72.28	-1566.14	-64.61	222.18	-1523.75	-78.22	262.83	-1207.6	42.28	1404.18	0	0	0	-1117.01	18.22	1812.12	-1124.23	124.54	1804.89	-1296	13.54	1785.08	-1392.02	166.71	1701.69	-333.19	1129.8	71.86	253.35	1121.65	79.69	-313.32
5.73	-1081.62	63.04	32.35	-1130.19	57.46	29.19	-1323.74	98.88	28.83	-1319.78	105.97	90.79	-1368.89	-104.12	47.56	-1389.07	-91.52	70.44	-1534.01	-68.43	213.65	-1495.38	-79.24	255.04	-1197.88	41.5	1404.15	0	0	0	-1103.62	17.46	1812	-1110	124.39	1805.05	-1283.95	12.83	1785.34	-1377.56	164.02	1703.13	-332.67	1128.88	72.12	256.05	1120.54	80.71	-315.7
5.74	-1081.42	62.71	32.43	-1132.26	57.27	28.67	-1323.91	98.61	28.98	-1319.95	105.36	91.1	-1330.19	-110.03	49.17	-1352.18	-96.33	67.75	-1502.64	-70.35	202.95	-1466.32	-79.57	245.92	-1180.73	40.69	1404.83	0	0	0	-1092.23	17.05	1811.98	-1099.63	123.82	1805.41	-1273.27	13.34	1785.89	-1363.08	161.32	1704.58	-331.42	1130.1	71.96	255.9	1121.3	80.38	-318.04
5.75	-1080.63	64.04	33.02	-1132.06	56.95	28.88	-1323.68	98.41	29.02	-1319	106.36	91.96	-1293.05	-114.18	46.67	-1317.16	-102.12	65.6	-1468.39	-74.91	192.72	-1435.76	-81.41	236.71	-1174.3	41.2	1404.87	0	0	0	-1081.33	16.34	1811.93	-1086.5	122.83	1805.45	-1260.76	11.93	1785.81	-1348.58	158.6	1706.04	-334.04	1129.34	71.68	256.22	1120.96	80.7	-320.71
5.76	-1080.96	63.45	32.46	-1129.99	57.15	29.56	-1324.11	97.33	28.78	-1319.37	105.52	92.22	-1255.06	-116.75	44.93	-1277.55	-105.56	62.94	-1435.53	-76.62	180.69	-1402.91	-85.38	227.66	-1162.09	42.25	1405.66	0	0	0	-1069.02	15.18	1811.59	-1077.51	121.69	1805.87	-1249.42	11.23	1785.91	-1334.05	155.85	1707.53	-331.74	1129.75	72.18	254.49	1121.44	79.92	-315.06
5.77	-1080.82	63.81	32.5	-1125.83	57.63	30.55	-1323.86	97.31	29.16	-1319.44	105.33	92.71	-1213.85	-120.42	43.96	-1240.14	-108.23	59.51	-1401.53	-78.66	168.31	-1371.28	-86.2	216.72	-1152.53	42.08	1405.45	0	0	0	-1057.2	14.26	1811.23	-1064.43	121.48	1805.6	-1237.46	10.23	1785.59	-1319.51	153.09	1709.03	-332.04	1129.31	71.96	255.85	1121.67	80.08	-317.76
5.78	-1080.64	63.88	32.71	-1128.65	57.43	30.15	-1322.86	98.35	29.85	-1318.89	105.89	93.53	-1172.54	-124.55	43.15	-1200.26	-110.96	56.76	-1367.12	-80.09	155.36	-1338.85	-88.18	205.74	-1137.77	42.03	1405.48	0	0	0	-1045.78	13.41	1810.74	-1053.75	120.2	1805.54	-1226.33	10.05	1785.57	-1304.94	150.3	1710.55	-335.39	1130.47	70.78	256.13	1121.33	80.43	-317.6
5.79	-1076.93	62.57	32.21	-1127.54	57.23	30.4	-1323.11	97.79	29.85	-1319.01	105.31	93.81	-1131.65	-127.74	42.63	-1158.77	-113.57	54.53	-1330.38	-83.6	143.56	-1304.4	-91.07	194.82	-1127.59	41.01	1405.08	0	0	0	-1034.75	12.16	1810.13	-1040.59	119.07	1805.26	-1215.2	10.03	1785.36	-1290.35	147.5	1712.08	-335.91	1130.83	70.7	255.32	1120.52	80.52	-317.75
5.8	-1080.03	66.08	33.91	-1128.45	57.81	30.49	-1322.52	98.18	30.46	-1318.41	105.68	94.47	-1093.88	-130.59	40.82	-1116.61	-116.12	52.65	-1292.6	-86.67	131.58	-1270.35	-93.02	184	-1119	42.1	1405.05	0	0	0	-1022.62	11.01	1809.31	-1032.07	118.04	1805.13	-1202.71	8.06	1784.56	-1275.74	144.67	1713.64	-332.44	1129.86	71.51	257.52	1120.17	81.17	-314.19
5.81	-1078.23	68.81	35.64	-1127.02	58.6	31.03	-1323.11	97.1	30.16	-1318.73	105.14	94.94	-1052.23	-133.59	40.5	-1078.18	-118.62	50.45	-1257.1	-86.33	118.32	-1235	-96.18	173.74	-1107.15	42.08	1404.41	0	0	0	-1011.7	9.7	1808.51	-1020.41	116.58	1804.57	-1192.23	8.44	1784.28	-1261.1	141.82	1715.21	-331.28	1129.59	71.73	255.79	1121.21	80.44	-313.72
5.82	-1075.02	73	38.47	-1126.74	59.14	31.16	-1322.19	97.68	30.99	-1318.55	104.82	95.3	-1005.5	-134.44	42.32	-1034.33	-119.91	49.84	-1218.91	-88.63	106.4	-1200.48	-97.19	162.53	-1094.86	41.41	1403.8	0	0	0	-1000.44	8.22	1807.57	-1007.46	115.21	1803.48	-1181.09	7.81	1783.87	-1246.45	138.95	1716.79	-328.35	1129.4	72.47	256.2	1120.37	80.76	-311.46
5.83	-1070.74	62.5	32.6	-1127.81	55.86	29.52	-1321.94	97.37	31.13	-1318.04	105.19	96.22	-962.91	-135.72	43.75	-994.22	-121.1	48.17	-1179.1	-92.23	95.22	-1164.81	-99.08	151.98	-1086.43	41.77	1403.5	0	0	0	-987.09	7.06	1806.44	-994.63	114.42	1802.58	-1168.68	5.4	1782.96	-1231.77	136.06	1718.4	-332.32	1129.42	71.86	257.13	1120.34	80.67	-314.38
5.84	-1057.94	82.76	48.21	-1130.04	55.52	27.96	-1321.75	97.33	31.76	-1318.08	104.48	96.47	-925.27	-137.21	45.12	-952.73	-122.4	49.03	-1139.67	-94.8	83.95	-1129.92	-100.02	141.06	-1077.63	40.78	1402.62	0	0	0	-975.89	5.56	1805.23	-983.96	112.79	1801.93	-1157.64	5.17	1782.55	-1217.08	133.15	1720.02	-336.76	1130.54	70.37	254.77	1120.97	80.4	-317.45
5.85	-1057.8	79.9	45.43	-1128.59	56.67	27.75	-1321.16	97.78	32.44	-1317.1	105.31	97.53	-877.67	-138.85	49.74	-911.87	-123.83	50.64	-1099.64	-97.9	73.84	-1093.68	-101.92	131.37	-1062.27	39.46	1401.74	0	0	0	-964.24	4.05	1803.91	-970.26	111.38	1800.66	-1146.1	4.27	1781.9	-1202.36	130.22	1721.66	-332.34	1128.41	71.95	255.11	1120.78	80.42	-316.75
5.86	-1064.22	72.9	39.58	-1124.42	56.33	28.18	-1320.71	97.77	33.19	-1316.57	105.35	98.33	-838.43	-140.62	53.34	-867.13	-125.1	53.99	-1059.25	-99.98	64.2	-1056.9	-103.2	121.94	-1048.38	39.72	1400.83	0	0	0	-952.73	2.64	1802.61	-956.19	110.1	1799.44	-1134.77	3.51	1781.27	-1187.62	127.26	1723.32	-333.36	1129.75	71.61	255.73	1120.91	80.39	-317.26
5.87	-1070.06	63.62	32.76	-1128.43	55.89	25.57	-1320.11	97.94	33.94	-1316.89	103.95	98.51	-796.96	-141.68	58.73	-828.67	-126.29	56.88	-1018.01	-102.1	55.97	-1019.24	-104.12	113.46	-1041.32	39.49	1400.07	0	0	0	-939.98	1.06	1801.21	-946.37	108.66	1798.73	-1122.72	2.13	1780.51	-1172.86	124.28	1724.99	-332.78	1129.26	72.07	254.42	1120.94	79.95	-318.23
5.88	-1078.71	62.46	33.55	-1131.13	59.89	26.5	-1319.08	98.55	35.14	-1315.57	104.55	99.73	-756.82	-142.64	64.58	-790.14	-127.94	60.54	-977.05	-104.19	49.4	-980.97	-106.86	107.16	-1029.03	38.43	1399.38	0	0	0	-929.2	-0.42	1799.78	-934.61	107.08	1797.24	-1110.17	-0.01	1779.54	-1158.07	121.29	1726.68	-333.33	1129.96	71.64	255.44	1120.9	80.27	-316.24
5.89	-1081.04	64.71	30.49	-1128.99	60.14	26.48	-1318.76	98.26	35.89	-1315	104.18	100.54	-718.64	-142.99	70.86	-745.4	-128.68	66.89	-937.08	-105.85	43.97	-943.38	-109.06	101.94	-1013.02	37.43	1398.65	0	0	0	-918.47	-2.06	1798.25	-921.54	105.59	1795.9	-1099.23	-0.19	1779.11	-1143.27	118.27	1728.39	-334.03	1131.73	70.98	255.47	1120.74	80.4	-310.36
5.9	-1080.91	63.77	28.13	-1126.49	60.55	26.49	-1318.49	97.78	37.01	-1314.33	103.88	101.55	-677.69	-144.76	79.3	-707.87	-129.86	73.22	-897.58	-107.26	40.27	-906.79	-111.38	98.25	-1000.2	35.81	1397.4	0	0	0	-905.74	-3.65	1796.61	-909.47	103.99	1794.32	-1086.75	-2.4	1778.02	-1128.45	115.23	1730.12	-330.99	1130.19	72.18	253.16	1121.79	79.74	-315.64
5.91	-1081.57	63.53	27.69	-1130.09	60.82	25.48	-1317.41	98.13	38.46	-1313.6	103.83	102.7	-640.06	-146.25	88.6	-669.56	-130.07	82.92	-859.08	-109.23	38.28	-871.59	-113.13	95.83	-992.81	34.51	1396.37	0	0	0	-893.56	-5.18	1794.91	-898.02	102.35	1792.71	-1074.36	-4.19	1776.96	-1113.6	112.17	1731.86	-334.82	1129.25	71.42	252.65	1121.74	79.66	-317.37
5.92	-1080.82	64.41	29.79	-1126.56	60.78	26.11	-1316.88	97.87	39.73	-1311.81	105.05	104.33	-607.35	-145.75	100.07	-634.72	-131.19	93.09	-822.72	-111.14	38.23	-838.6	-114.59	95.04	-979.84	34.52	1395.22	0	0	0	-880.91	-7.1	1792.96	-886.16	100.69	1791.14	-1062.3	-5.19	1775.98	-1098.74	109.08	1733.63	-333.62	1128.29	72.18	255.27	1121.52	80.08	-318.16
5.93	-1080.88	63.78	29.47	-1127.33	60.7	25.31	-1316.6	97.06	40.78	-1311.71	104.07	105.4	-576.31	-144.69	113.15	-603.18	-130.97	104.41	-788.19	-112.5	39.35	-807.01	-116.35	95.79	-965.1	31.44	1394	0	0	0	-869.57	-8.69	1791.17	-873.93	98.81	1789.23	-1050	-7.33	1774.39	-1083.85	105.98	1735.41	-331.95	1129.43	72.19	254.56	1122.12	79.69	-319.43
5.94	-1078.8	63.92	27.87	-1124.58	60.82	25.73	-1315.3	97.82	42.71	-1309.87	105.24	107.46	-544.9	-142.64	127.75	-574.49	-129.96	116.35	-755.93	-113.77	41.81	-778.5	-116.92	96.92	-957.15	30.89	1392.43	0	0	0	-858.1	-10.57	1789.17	-864.43	97.02	1787.43	-1037.99	-9.14	1772.9	-1068.95	102.85	1737.21	-330.97	1130.27	71.86	252.83	1121.79	79.46	-318.69
5.95	-1080.98	64.09	29.17	-1127.57	61.34	24.59	-1315.02	97.36	44.37	-1309.25	104.66	108.84	-525.7	-139.38	137.99	-549.06	-127.7	127.13	-727.53	-113.02	43.6	-751.98	-117.59	98.71	-942.97	30.44	1390.84	0	0	0	-844.33	-12.63	1787.03	-853.44	95.21	1785.82	-1024.98	-12.47	1770.92	-1054.02	99.7	1739.03	-334.42	1130.63	71.19	254.93	1120.72	80.26	-320.75
5.96	-1079.02	63.53	27.59	-1126.91	61.13	24.72	-1314.16	97.39	46.46	-1307.6	105.44	110.87	-499.09	-135.77	149.24	-527.72	-123.75	134.86	-702.17	-112.32	45.4	-730.02	-114.95	98.57	-927.55	28.78	1389.2	0	0	0	-833.5	-14.49	1785.22	-838.66	92.63	1783.87	-1013.37	-13.72	1769.45	-1039.08	96.53	1740.86	-331.57	1130.46	72	253.94	1122.52	79.62	-319.06
5.97	-1078.86	63.52	27.72	-1128.4	61.62	24.35	-1314.04	96.32	48.28	-1305.9	106.07	113.08	-481.33	-132.25	155	-510.17	-120.09	139.73	-681.34	-110.44	45.26	-711.41	-113.42	98.13	-919.94	26.97	1387.2	0	0	0	-821.08	-16.59	1783.48	-825.19	90.71	1781.86	-1000.71	-16.31	1767.8	-1024.11	93.33	1742.72	-331.34	1130.78	72.13	253.53	1122.84	79.37	-315.18
5.98	-1080.79	64.53	29.07	-1127.83	61	24.27	-1312.84	97.01	51.13	-1304.36	106.31	115.43	-467.82	-127.64	156.26	-496.26	-116.04	140.78	-665.63	-107.36	43.04	-696.07	-112.83	97.02	-906.07	26.79	1385.25	0	0	0	-808.18	-18.49	1781.71	-811.23	89.01	1779.79	-987.51	-19.72	1766.02	-1009.13	90.12	1744.59	-333.71	1131.04	71.34	253.83	1122.93	79.43	-313.38
5.99	-1080.96	63.78	28.88	-1127.96	61.48	23.72	-1311.13	98.81	54.44	-1302.71	106.96	117.84	-456.89	-123.12	153.6	-485.44	-111.39	138	-655.16	-104.48	39.67	-685.38	-110.79	94.26	-892.17	25.31	1383.4	0	0	0	-794.99	-20.83	1779.95	-800.91	86.74	1778.41	-974.72	-22.34	1764.67	-994.12	86.88	1746.48	-331.29	1128.84	72.63	256.05	1122.38	80.03	-316.35
6	-1081.01	63.53	28.69	-1129.05	61.2	23.79	-1309.96	99.51	57.42	-1300.83	107.68	120.33	-447.94	-116.69	147.01	-477.16	-106.52	131.63	-648.93	-103.02	36.56	-677.68	-108.85	90.9	-883.04	24.17	1381.9	0	0	0	-783.44	-23.19	1778.53	-786.61	84.64	1776.7	-962.35	-24.5	1763.53	-979.1	83.62	1748.39	-333.24	1129.25	71.89	257.84	1121.26	80.83	-313.87
6.01	-1082.47	63.62	26.64	-1127.5	61.88	23.72	-1309.56	98.89	59.97	-1298.42	109.01	123.26	-441.47	-111.66	136.93	-471.25	-101.87	122.31	-645.84	-102.8	33.96	-673.13	-106.76	87.88	-867.97	22.22	1380.78	0	0	0	-769.93	-25.62	1776.91	-775.64	81.93	1775.36	-948.82	-28.19	1762.18	-964.05	80.34	1750.32	-331.09	1128.42	72.52	255.04	1121.44	80.09	-315.89
6.02	-1080.75	63.31	27.06	-1125.47	61.22	24.06	-1306.99	101.7	64.12	-1295.58	110.85	126.64	-436.12	-108.22	126.37	-466.27	-98.35	112.6	-644.18	-100	31.59	-669.32	-105	85.17	-857.24	20.2	1379.82	0	0	0	-757.7	-28.33	1775.47	-763.67	79.52	1774.13	-935.83	-31.41	1760.97	-948.99	77.04	1752.27	-333.73	1129.03	71.99	255.36	1120.99	80.05	-313.1
6.03	-1074.79	63.39	28.66	-1128	61.75	23.49	-1304.33	103.98	68.86	-1292.62	112.15	130.13	-429.15	-104.98	116.36	-459.87	-96.1	103.58	-640.54	-98.31	31.71	-663.52	-103.05	85.09	-840	16.49	1378.99	0	0	0	-745.12	-30.97	1774.16	-751.71	76.53	1772.81	-922.39	-34.99	1759.89	-933.9	73.71	1754.23	-333.54	1129.58	71.83	255.3	1122.11	79.65	-314.72
6.04	-1080.76	63.81	29.02	-1128.01	62.03	23.34	-1302.54	104.81	73.29	-1288.48	114.34	134.34	-422.6	-105.99	100.91	-450.82	-96.45	92.64	-636.92	-97.66	32.05	-654.79	-103.52	86.55	-834.07	13.99	1378.73	0	0	0	-730.56	-33.66	1773.04	-737.05	73.96	1771.58	-908.9	-38.77	1759.28	-918.8	70.36	1756.22	-332.38	1130.36	71.49	254.56	1121.76	79.86	-318.3
6.05	-1080.98	64.26	28.96	-1125.63	61.93	23.76	-1300.64	105.09	77.74	-1284.38	116.04	138.95	-420.51	-107.01	86.31	-444.72	-96.62	81.34	-634.67	-97.65	32.56	-648.84	-103.3	86.84	-816	11.45	1378.51	0	0	0	-716.38	-36.49	1772.6	-723.52	71.17	1770.86	-895.42	-42.01	1759.76	-903.68	66.99	1758.22	-334.87	1130.39	70.85	253.94	1120.85	79.87	-320.08
6.06	-1080.69	63.65	29.23	-1125.14	61.31	23.69	-1297.59	105.31	83.2	-1278.79	118.15	144.28	-411.53	-107.92	77.44	-441.29	-97.11	71.85	-633.42	-97.77	32.15	-644.27	-103.87	86.9	-804.05	8.56	1379.08	0	0	0	-703.47	-39.21	1772.91	-711.26	68.34	1770.92	-882.08	-45.38	1760.95	-888.54	63.6	1760.25	-334.47	1130.1	71.59	256.52	1119.85	80.61	-316.83
6.07	-1078.09	62.94	27.95	-1124.92	61.75	23.63	-1292.16	108.02	90.51	-1272.09	120.39	150.47	-409.37	-108.2	69.85	-441.4	-97.96	64.86	-632.35	-98.9	32.38	-640.87	-104.31	87.1	-786.95	5.18	1380.49	0	0	0	-690.58	-42.44	1773.31	-697.88	65.38	1771.45	-868.43	-49.07	1762.54	-874.3	61.96	1761.24	-329.3	1127.64	72.99	257.84	1120.06	81.02	-315.58
6.08	-1079	63.93	27.7	-1125.23	61.9	23.07	-1286.71	108.44	97.76	-1263.92	122.09	156.71	-401.86	-106.76	65.53	-439.86	-97.17	60.17	-631.5	-99.24	32.87	-638.77	-104.05	87.16	-777.04	1.71	1382.17	0	0	0	-675.6	-45.48	1773.87	-684.38	62.06	1771.76	-854.36	-53.3	1764.29	-860.45	58.56	1763.18	-327.34	1127.44	73.36	257.73	1119.84	81.21	-321.19
6.09	-1079.25	63.21	27.55	-1122.42	63.74	20.22	-1279.89	109.14	105.71	-1253.52	124.04	163.51	-402.43	-104.9	60.27	-437.79	-95.74	56.68	-631.06	-98.75	32.9	-636.92	-103.77	87.66	-766.67	-1.73	1384.16	0	0	0	-662.51	-48.97	1774.72	-669.48	58.44	1772.49	-840.34	-57.76	1766.22	-846.8	53.69	1765.53	-331.29	1128.39	72.44	255.77	1120.51	80.55	-317.08
6.1	-1077.32	62.77	27.63	-1127.9	62.4	17.9	-1268.97	112.53	115.75	-1240.93	125.38	170.31	-402.3	-103.38	56.6	-437.42	-94.36	53.48	-630.73	-98.63	33.2	-635.53	-103.43	88.23	-749.63	-5.06	1386.4	0	0	0	-648.86	-52.32	1775.76	-654.27	55.33	1773.22	-826.25	-61.84	1768.46	-832.57	50.89	1767.39	-329.81	1129.32	72.36	256.94	1120.05	80.64	-316.94
6.11	-1079.85	62.55	26.6	-1120.54	61.53	19.06	-1259.12	112.69	125.18	-1225.57	127.58	177.67	-398.47	-102.59	54.29	-435.99	-93.89	51.15	-630.44	-98.45	33.24	-634.06	-103.61	88.89	-739.72	-8.21	1388.98	0	0	0	-634.58	-55.61	1776.62	-643.58	52.21	1774.59	-812.68	-65.41	1770.81	-819.16	47.04	1769.9	-332.48	1128.98	71.92	255.21	1121.54	79.93	-319.14
6.12	-1076.07	63	27.14	-1117.52	61.16	19.05	-1246.08	115.48	136.32	-1210.18	128.13	184.68	-398.68	-102.16	51.38	-433.94	-92.92	49.25	-630.09	-98.21	33.24	-633.37	-102.96	88.93	-728.35	-10.9	1391.7	0	0	0	-622.63	-59.16	1777.6	-631.32	49	1775.54	-799.32	-68.84	1772.96	-804.52	46.42	1771.54	-332.36	1129.99	71.84	258.43	1121.09	81.22	-317.06
6.13	-1078.32	62.53	25.59	-1114.53	59.65	23.71	-1233.94	115.56	148.05	-1194.16	128.85	193.06	-399.63	-101.28	49.04	-433.85	-92.31	47.41	-630.01	-98.5	33.46	-632.4	-103.58	89.48	-710.93	-14	1394.24	0	0	0	-608.99	-62.71	1778.22	-617.21	45.17	1776.44	-786.23	-72.21	1774.82	-791.96	41.81	1773.72	-335.4	1130.29	71.19	258.55	1120.15	81.18	-318.7
6.14	-1077.03	61.98	23.87	-1110.03	59.19	26.44	-1220.43	116.15	161.11	-1177.53	128.73	202.62	-397.37	-100.97	47.94	-432.67	-92.1	46.4	-629.97	-98.69	33.4	-632.12	-103.1	89.36	-701.01	-16.53	1396.82	0	0	0	-596.34	-66.41	1778.72	-603.1	41.48	1776.94	-773.32	-75.43	1776.49	-778.99	38.2	1775.61	-335.1	1130.67	71.39	257.99	1119.7	81.22	-319.54
6.15	-1071.86	61.9	23.05	-1101.95	59.95	30.72	-1205.52	116.73	175.79	-1160.27	128.13	213.22	-396.27	-100.44	46.87	-434.85	-91.64	44.5	-630.08	-98.2	33.07	-631.89	-103.19	89.35	-688.86	-18.98	1399.28	0	0	0	-583.6	-70.23	1779.12	-589.75	38.02	1777.69	-760.62	-78.35	1777.96	-765.79	35.5	1777.2	-332.23	1130.36	71.88	256.98	1120.51	80.81	-320
6.16	-1066.54	62.82	22.65	-1092.74	61.39	35.54	-1189.08	116.63	190.48	-1141.85	127.71	224.62	-398.69	-100.56	45.08	-433.82	-91.33	43.85	-630.06	-98.42	33.24	-631.7	-102.99	89.31	-676.96	-20.52	1401.09	0	0	0	-570.23	-73.63	1779.51	-578.02	34.63	1778.42	-748.03	-81.3	1779.3	-753.28	31.69	1778.78	-331.01	1130.21	72.27	255.86	1121.31	80.25	-316.88
6.17	-1058.74	64.43	22.88	-1086.21	62.7	39.89	-1171.13	115.19	205.02	-1121.59	127.71	235.92	-399.44	-100.18	44.04	-431.67	-91.1	43.5	-630.07	-98.32	33.14	-631.1	-103.31	89.45	-665.92	-22.06	1402.86	0	0	0	-557.09	-77.06	1779.89	-564.31	31.08	1778.94	-735.59	-84.12	1780.56	-740.26	29.22	1780.41	-333.26	1130.08	71.88	254.14	1120.65	80.01	-317.95
6.18	-1050.56	66.71	22.22	-1074.89	64.66	46.35	-1151.18	113.94	218.84	-1100.88	126.07	246.35	-397.8	-99.94	43.92	-432.67	-91.2	42.63	-629.8	-98.65	33.24	-631.53	-102.54	89.17	-654.33	-23.75	1404.05	0	0	0	-545.8	-80.37	1780.43	-551.96	28.16	1779.72	-723.55	-86.84	1781.73	-727.34	26.89	1782.07	-332.34	1128.27	72.22	255.51	1121.02	80.32	-319.29
6.19	-1040.01	69.47	21.01	-1059.53	66.57	53.31	-1129.73	112.79	231.38	-1078.94	125.24	256.21	-397.73	-99.99	43.39	-432.89	-91.05	42.03	-630.05	-98.22	33.15	-631.26	-102.55	89.18	-644.6	-24.05	1405.47	0	0	0	-533.5	-83.65	1780.9	-540.21	24.74	1780.68	-711.35	-89.55	1782.93	-714.17	24.93	1783.63	-335.14	1128.54	71.97	258.4	1120.46	81.01	-320.37
6.2	-1030.52	74.44	23.02	-1042.64	68.81	61.01	-1107.32	110.62	242.33	-1056.57	123.75	265.24	-398.31	-99.56	42.32	-432.55	-91.3	41.58	-630.02	-98.39	33.17	-631.12	-102.4	89.31	-628.57	-26.24	1406.59	0	0	0	-520.78	-86.71	1781.36	-527.21	22.15	1781.66	-699.41	-91.77	1784.19	-701.1	23.93	1785.12	-332.91	1131.18	71.44	257.65	1120.54	81.2	-316.82
6.21	-1004.25	77.11	34.82	-1022.06	72.89	68.44	-1084.93	107.13	250.84	-1033.86	121.24	273.04	-397.95	-99.54	42.14	-432.59	-91.63	41.09	-630.05	-98.27	33.27	-630.91	-102.16	89.28	-620.46	-26.08	1407.68	0	0	0	-509.52	-89.46	1782.06	-513.43	19.29	1782.45	-687.49	-93.87	1785.53	-688.57	22.23	1786.8	-334.2	1130.74	71.5	257.58	1121.18	80.79	-314.03
6.22	-981.48	81.44	40.71	-997.89	74.7	74.11	-1061.76	103.9	257.41	-1010.93	118.04	280.01	-397.66	-99.77	41.3	-432.65	-91.4	40.59	-629.86	-98.56	33.51	-630.68	-101.98	89.15	-609.25	-26.79	1408.63	0	0	0	-496.57	-91.93	1782.56	-501.28	16.6	1783.4	-675.4	-96.17	1786.79	-675.95	20.81	1788.34	-335.68	1131.06	70.89	256.96	1122.36	80.12	-310.62
6.23	-951.87	85.46	46.07	-968.42	77.66	79.62	-1036.27	102.87	262.53	-986.77	115.34	285.93	-397.54	-99.78	40.68	-432.67	-91.63	40.23	-629.74	-98.29	33.45	-630.09	-102.57	89.63	-596.38	-27.79	1409.95	0	0	0	-484.42	-94.34	1783.2	-490.16	14.53	1784.28	-663.38	-98.2	1788.14	-663.87	18.67	1789.96	-333.01	1129.81	71.4	256.29	1120.44	80.94	-314.95
6.24	-919.83	88.44	50.28	-940.52	80.61	82.84	-1011.23	100.12	264.75	-961.1	113.39	290.4	-394.79	-100.11	41.09	-430.1	-91.57	40.61	-629.6	-98.46	33.58	-630.11	-102.03	89.57	-584.48	-29.31	1411.15	0	0	0	-472.7	-96.36	1783.94	-479.37	12.5	1785.29	-651.54	-99.93	1789.34	-651.87	17.14	1791.29	-329.75	1128.66	72.88	257.48	1119.75	81.28	-317.71
6.25	-886.98	90.41	53.23	-906.55	82.33	85.73	-984.73	98.8	265.4	-935.27	111.46	293.18	-396.61	-99.2	40.22	-433.01	-91.92	39.49	-629.42	-98.61	33.89	-629.56	-102.55	90.01	-572.53	-31.46	1412	0	0	0	-461.47	-98.35	1784.64	-466.69	10.6	1785.71	-640.02	-101.28	1790.59	-640.1	15.26	1792.63	-335.74	1130.66	70.91	258.69	1121.84	80.69	-313.25
6.26	-853.83	93.03	54.99	-874.26	83.64	86.97	-956.97	98.94	264.51	-909.07	109.57	294.02	-396.51	-99.3	40.11	-432.29	-91.69	39.27	-629.17	-98.45	33.95	-629.47	-102.35	90.19	-561.71	-31.5	1413.38	0	0	0	-449.61	-100.01	1785.28	-453.95	8.99	1786.35	-628.17	-102.63	1791.78	-628.56	12.95	1793.93	-328.99	1128.37	72.96	257.1	1121.94	80.22	-314.12
6.27	-817.36	94.47	56.3	-837.41	85.53	87.73	-929.27	98.15	261.56	-881.81	108.53	293.12	-397.16	-99.13	39.19	-430.52	-91.65	39.48	-629.29	-98.18	34.1	-629.18	-102.7	90.56	-549.61	-32.67	1414.36	0	0	0	-439.23	-101.78	1786.06	-443.53	7.59	1787.1	-616.16	-104.53	1792.77	-616.22	12.78	1794.82	-329.35	1129.05	72.89	257.93	1120.12	81.12	-316.09
6.28	-780.76	95.62	56.85	-802.1	86.02	87.25	-900.59	97.78	256.84	-854.58	107.57	290.45	-395.2	-99.53	39.24	-432.73	-91.88	38.48	-629.17	-98.36	34.32	-629.32	-102.26	90.65	-539.89	-35.65	1415.39	0	0	0	-426.64	-103.18	1786.64	-431.59	6	1787.77	-604.6	-105.55	1793.76	-604.54	10.97	1795.77	-333.42	1128.89	72.12	257.87	1120.45	81.01	-313.34
6.29	-743.23	93.48	54.51	-766.75	84.39	84.56	-871.32	97.23	250.36	-826.04	107.13	286.15	-393.01	-99.3	39.58	-431.72	-91.51	38.1	-628.78	-98.6	34.77	-629.56	-101.81	90.78	-527.79	-38.07	1416.32	0	0	0	-415.32	-104.43	1787.18	-419.71	4.73	1788.22	-592.94	-106.73	1794.51	-592.41	10.41	1796.42	-330.87	1128.95	72.4	257.68	1119.78	81.27	-319.99
6.3	-704.79	93.88	53.58	-729.38	84.37	82.08	-841	96.55	242.33	-797.17	106.48	280.28	-392.73	-99.41	39.47	-432.25	-91.42	37.7	-628.73	-98.09	34.96	-629.14	-101.78	91.17	-518.5	-39.39	1416.86	0	0	0	-403.31	-105.69	1787.54	-407.94	3.56	1788.57	-581.45	-107.72	1795.16	-580.58	9.54	1797.12	-332.62	1129.79	71.84	257.45	1119.78	81.15	-320.77
6.31	-663.06	94.49	52.74	-692.99	84.28	78.9	-809.64	96.19	233.15	-767.55	105.89	273.06	-395.21	-99.12	37.97	-433.05	-91.5	37.34	-628.61	-97.75	35.15	-629.21	-100.91	91.31	-506.74	-39.69	1417.39	0	0	0	-391.58	-106.69	1787.81	-394.99	2.7	1788.9	-570.22	-108.29	1795.67	-568.94	8.74	1797.58	-332.69	1130.13	71.66	254.44	1121.41	80	-316.82
6.32	-618.29	96.89	53.33	-650.55	83.42	76.52	-777.61	96.04	222.74	-737.27	105.52	264.73	-395.39	-99.15	37.79	-431.43	-91.73	37.34	-628.63	-96.98	35.41	-628.38	-101.35	92.12	-497.25	-41.83	1417.73	0	0	0	-380.34	-107.51	1788.14	-384.37	1.86	1789.17	-558.68	-109.18	1795.97	-557.48	7.25	1798	-335.74	1129.68	71.54	255.32	1122.01	80.21	-315.38
6.33	-575.14	96.2	51.81	-609.09	85.5	74.49	-744.65	96.09	211.48	-706.47	105.01	255.2	-392.68	-99.19	37.83	-432.47	-91.7	37	-628.26	-96.42	35.68	-628.19	-100.35	92.38	-483.17	-42.94	1417.84	0	0	0	-368.91	-108.22	1788.27	-375.82	1.1	1789.44	-547.12	-109.74	1796.26	-545.8	7.35	1798.08	-333.65	1130.29	71.18	257.84	1121.69	80.7	-320.54
6.34	-532.37	94.83	50.13	-566.34	84.38	71.65	-710.78	96.14	199.07	-674.51	105.24	244.97	-392.59	-99.02	37.7	-432.86	-91.94	36.52	-627.91	-96.22	36.18	-627.58	-100.24	93.04	-475.18	-43.99	1417.81	0	0	0	-357.25	-108.88	1788.29	-362.35	0.53	1789.07	-535.39	-110.45	1796.47	-534.26	6.9	1798.19	-330.08	1129.58	72.52	260.56	1120.57	81.56	-314.16
6.35	-490.07	93.81	48.21	-522.24	84.08	68.85	-675.12	97.67	186.52	-642.04	105.07	233.86	-395.08	-99.87	36.76	-432.55	-91.83	36.64	-627.38	-96.38	37	-627.03	-100.12	93.74	-463.38	-46.73	1417.35	0	0	0	-346.12	-109.43	1788.24	-348.91	-0.17	1788.68	-524.09	-110.37	1796.7	-522.58	6.97	1798.03	-335.04	1129.71	71.35	259.47	1121.43	80.99	-314.58
6.36	-444.08	93.04	47.68	-481	83.16	65.87	-638.28	100	173.73	-609.15	104.19	221.81	-393.41	-99.44	37.45	-433.55	-91.98	36.22	-627.17	-95.83	37.41	-627.19	-98.82	93.88	-449.67	-46.38	1417.4	0	0	0	-334.81	-109.67	1788.04	-340.47	-0.08	1788.66	-512.56	-110.62	1796.81	-511.09	6.96	1797.82	-333.03	1130.05	71.7	256.54	1122.19	80.29	-314.66
6.37	-399.29	92.74	47.15	-436.82	83.03	63.29	-601.53	100.05	159.75	-575.08	104.56	209.85	-394.82	-100.11	36.71	-431.78	-91.9	36.37	-626.54	-95.58	38.04	-626.35	-99.16	94.85	-444.25	-48.29	1417.06	0	0	0	-322.52	-110.1	1787.74	-328.59	-0.15	1788.21	-501.05	-110.7	1796.87	-499.67	6.76	1797.58	-331.48	1130.99	71.44	255.76	1121.3	80.23	-310.71
6.38	-355.67	92.06	46.72	-391.81	82.55	61.76	-563.71	100.42	145.87	-539.55	105.97	198.12	-395.01	-100.01	36.22	-432.14	-92.18	36.14	-626.35	-94.88	38.3	-626.22	-98.57	95.37	-430.37	-49.79	1416.44	0	0	0	-311.6	-110.05	1787.6	-317.54	-0.19	1787.62	-489.41	-110.9	1796.83	-487.83	7.61	1797.13	-330.16	1128.77	72.41	256.88	1120.77	80.73	-312.44
6.39	-310.64	92.53	47.77	-350.2	82.43	59.51	-525.05	100.84	131.96	-504.03	107.1	186.19	-394.28	-100.68	36.57	-430.98	-92.12	35.87	-625.78	-94.83	39.13	-625.39	-98.65	96.27	-418.98	-50.94	1416.03	0	0	0	-299.97	-110	1787.32	-304.53	-0.27	1786.93	-477.81	-110.95	1796.67	-476.4	7.15	1796.83	-335.86	1128.74	71.52	256.43	1121.67	80.3	-313.44
6.4	-266.42	93.39	48.83	-303.36	82.99	59.26	-485.82	101.05	118.24	-468.06	107.4	174.08	-390.47	-100.72	37.01	-428.97	-92.34	36.13	-625.39	-93.82	39.58	-625.22	-97.54	96.63	-403.37	-50.45	1415.74	0	0	0	-288.94	-109.8	1787.01	-293.4	0.02	1786.31	-466.27	-110.89	1796.51	-465.21	6.65	1796.39	-332.51	1127.86	72.58	256	1120.67	80.41	-315.45
6.41	-223.38	94.26	50.86	-260.26	84.28	58.39	-446.22	100.68	104.81	-431.28	108.27	162.67	-392.16	-100.78	36.24	-429.04	-92.33	35.61	-624.97	-93.5	40.38	-624.72	-97.01	97.23	-396.04	-51.13	1415.15	0	0	0	-276.56	-109.68	1786.63	-281.09	0.53	1785.57	-454.76	-110.69	1796.2	-453.3	7.67	1795.63	-330.99	1128.39	72.71	256.21	1120.18	80.75	-318.98
6.42	-178.23	95.41	54.19	-217.8	85.55	58.69	-405.67	100.09	91.97	-394.09	107.84	151.22	-393.41	-101.21	35.06	-427.51	-92.49	35.95	-624.46	-92.84	41.15	-623.49	-98.1	98.69	-391.32	-57.55	1412.1	0	0	0	-265.86	-109.39	1786.48	-269.91	0.81	1785.02	-443.38	-110.27	1795.82	-441.67	8.28	1794.77	-333.98	1128.43	72.11	254.56	1120.9	80.25	-318.12
6.43	-135.25	97.35	57.8	-175.57	87.63	59.41	-364.25	100.08	80.4	-356.34	108.28	140.72	-396.32	-100.79	34	-429.7	-93.38	35.46	-624	-92.5	42.01	-623.21	-97.65	99.52	-382.89	-58.23	1411.33	0	0	0	-254.37	-108.97	1786.22	-257.78	1.49	1784.36	-431.68	-109.96	1795.37	-430.09	8.1	1794.11	-335.79	1128.65	71.65	255.76	1121.55	80.21	-315.77
6.44	-92.57	97.15	61.83	-131.42	88.86	62.42	-322.63	100.45	70.03	-318.75	107.92	130.71	-390.84	-100.69	35.13	-430.05	-93.58	35.4	-623.5	-92.15	42.89	-622.46	-97.97	100.68	-369.83	-58.05	1410.76	0	0	0	-241.71	-108.35	1785.88	-247.94	1.86	1784.05	-419.99	-109.43	1794.83	-418.25	9.13	1793.18	-334.34	1129.48	71.85	254.77	1121.95	79.82	-315.93
6.45	-46.76	101.17	70.41	-88.82	90.69	66.36	-280.43	100.69	60.94	-280.31	108.18	121.93	-393.31	-100.11	33.99	-432.13	-93.65	34.67	-622.94	-92.25	44.04	-621.94	-98.03	101.79	-359.48	-57.91	1410.12	0	0	0	-230.61	-107.64	1785.65	-237.31	2.74	1783.48	-408.22	-108.85	1794.22	-406.58	9.89	1792.22	-333.21	1128.34	72.44	255.82	1121.44	80.31	-321.22
6.46	-6.18	102.28	78.23	-46.25	91.87	72.19	-238.32	101.72	53.59	-242.06	108.4	114.36	-394.07	-100.57	33.56	-431.07	-93.49	34.62	-622.31	-92.21	45.32	-621.43	-97.77	102.84	-353.26	-57.65	1409.57	0	0	0	-218.87	-106.79	1785.44	-224.72	3.44	1782.93	-396.21	-108.53	1793.42	-395.14	10.27	1791.16	-331.25	1127.66	73.02	258.32	1120.34	81.13	-321
6.47	38.27	103.5	89.22	-6.85	92.86	79.23	-196.45	102.58	47.9	-204.21	108.35	108.08	-395.68	-100.07	32.9	-430.45	-93.86	34.68	-621.61	-92.46	46.68	-620.68	-97.95	104.14	-333.01	-56.96	1408.75	0	0	0	-207.28	-105.96	1785.02	-210.69	4.09	1782.23	-384.48	-107.62	1792.62	-383.38	11.24	1790.04	-332.09	1127.74	72.64	257.97	1121.32	80.68	-315.13
6.48	73.26	105.29	98.35	32.54	93.47	87.81	-155.46	103.36	43.84	-167.14	108.49	103.52	-393.37	-99.82	33.48	-430.57	-94.21	34.35	-621.08	-92.35	47.91	-619.68	-98.75	105.88	-321.81	-56.67	1407.96	0	0	0	-195.67	-105.14	1784.62	-200.88	4.97	1781.64	-372.63	-106.94	1791.58	-371.82	11.83	1788.88	-332.42	1128.78	71.98	257.15	1121.24	80.47	-317.19
6.49	109.43	105.06	111.02	69.75	94.15	98.21	-115.06	104.25	42.08	-130.74	108.62	100.78	-393.19	-99.98	33.19	-428.92	-93.94	34.59	-620.68	-92.08	49.29	-618.87	-99.23	107.4	-306.15	-55.44	1407.18	0	0	0	-184.05	-104.11	1784.05	-189.48	6.04	1780.94	-360.83	-106.06	1790.42	-360.3	12.81	1787.5	-335.76	1129.57	71.24	256.65	1121.12	80.62	-314.6
6.5	142.51	104.09	125.07	105.86	94.22	110.39	-76.69	104.44	42.06	-96.41	109.05	100.02	-392.97	-100.28	33	-430.81	-94.3	34.05	-620.24	-92.11	50.84	-618.41	-98.9	108.91	-296.63	-54.94	1406.06	0	0	0	-172.75	-103	1783.39	-178.38	7.14	1780.36	-349	-105.19	1789	-348.62	13.89	1786	-331.2	1124.19	73.4	258.72	1121.26	81.23	-316.2
6.51	172.84	101.65	139.98	138.54	94.29	121.27	-40.88	105.57	44.53	-64.1	109.15	100.92	-394.45	-100.54	32.44	-430.74	-94.44	33.97	-619.76	-92.08	52.38	-617.28	-99.27	110.67	-280.27	-53.82	1405.07	0	0	0	-160.49	-101.83	1782.53	-166.98	8.72	1779.49	-337.21	-104.16	1787.49	-337.06	14.44	1784.52	-334.73	1123.35	72.52	257.3	1121.03	80.94	-316.54
6.52	200.3	100.17	153.61	167.08	93.2	133.55	-8.49	104.74	47.39	-35	108.56	102.83	-394.15	-99.94	32.66	-431.64	-94.47	33.5	-619.34	-91.48	53.86	-615.56	-100.72	113.19	-271.79	-52.96	1403.73	0	0	0	-148.56	-100.75	1781.49	-154.12	9.5	1778.49	-325.5	-103.17	1785.74	-325.19	15.58	1782.77	-340.61	1125.38	71.37	256.93	1121.3	80.59	-317.41
6.53	224.83	98.19	165.61	192.02	91.25	143.9	20.52	103.05	50.08	-8.9	107.45	104.63	-393.23	-100.79	32.42	-429.61	-94.23	33.9	-618.23	-92.42	56.29	-614.79	-100.3	114.82	-259.16	-52.11	1402.66	0	0	0	-136	-99.5	1780.38	-142.83	11.07	1777.28	-313.72	-102.08	1784.02	-313.24	16.89	1780.97	-340.8	1125.2	70.88	258.37	1121.29	80.83	-316.94
6.54	245.05	97.18	174.36	213.08	89.23	152.23	45.31	101.1	51.49	13.64	106.21	105.39	-394.93	-100.46	32.19	-428.05	-94.37	34.41	-617.33	-93.05	58.6	-613.64	-100.22	116.79	-250.62	-51.03	1400.93	0	0	0	-124.76	-98.21	1779.27	-131.73	12.03	1776.38	-301.79	-100.74	1782.29	-301.21	18	1779.31	-337.32	1124.89	72.25	256.22	1121.55	80.5	-315.14
6.55	261.15	94.3	179.41	229.8	86.99	155.97	64.8	97.59	50.4	31.79	104.29	104.44	-394.33	-100.83	32.26	-430.51	-94.73	33.47	-617.04	-92.32	60.37	-612.22	-100.68	119.14	-235.15	-49.54	1399.45	0	0	0	-112.38	-96.67	1778.07	-118.19	13.97	1775.1	-289.64	-99.34	1780.71	-289.28	19.33	1777.8	-337.32	1125.61	72.21	254.7	1121.46	80.1	-319.65
6.56	273.88	90.18	178.78	243.05	82.5	155.31	79.03	95.07	48.28	45.64	101.42	102.1	-391.82	-99.76	32.99	-429.57	-94.56	33.68	-615.82	-93.41	63.03	-610.42	-101.71	121.86	-221.62	-48.16	1398.06	0	0	0	-100.58	-95.15	1776.92	-105.2	15.42	1773.9	-277.64	-97.49	1779.13	-277.19	20.82	1776.31	-335.16	1124.42	72.41	255.79	1121.5	80.43	-323.21
6.57	284.47	83.78	172.96	253.24	77.04	149.48	87.85	91.97	45.24	55.51	98.15	99.21	-394.45	-100.48	32.04	-429.03	-94.48	33.69	-614.97	-94.03	65.47	-608.71	-102.48	124.17	-208.56	-46.46	1396.72	0	0	0	-88.84	-93.62	1775.75	-93.78	16.96	1772.78	-265.48	-95.78	1777.51	-265.01	22.49	1774.85	-333.11	1124.6	73.66	258.67	1120.67	81.26	-318.98
6.58	293.69	79.1	163.44	260.87	70.44	139.68	92.21	90.46	43.35	62.28	95.22	96.99	-393.04	-100.1	32.39	-430.31	-94.25	33.06	-614.4	-94.49	67.95	-607.28	-103.09	126.54	-193.47	-44.7	1395.37	0	0	0	-76.87	-91.92	1774.71	-81.76	18.55	1771.92	-253.18	-93.92	1775.99	-252.68	24.31	1773.43	-332.08	1124.13	73.7	256.95	1121.56	80.91	-315.86
6.59	300.63	71.26	150.82	266.62	62.79	128.74	95.29	87.02	41.26	67.11	92.13	94.32	-393.15	-100.15	31.88	-427.8	-94.68	33.87	-612.94	-96.4	71.12	-604.95	-105	129.52	-180.9	-43.04	1394.07	0	0	0	-65.01	-90.35	1773.68	-69.95	20.39	1770.97	-240.86	-92	1774.44	-240.08	26.83	1772.01	-335.58	1124.88	72.81	258.19	1121.61	80.81	-314.94
6.6	305.85	61.26	138.05	272.35	56.47	118.42	98.87	84.67	40.46	72.97	90.44	93.65	-395.19	-100.35	31.62	-429.92	-94.65	33.04	-611.46	-97.96	74.35	-602.34	-106.94	132.93	-167.7	-41.22	1392.81	0	0	0	-52.29	-88.45	1772.7	-57.27	22.11	1770.35	-228.46	-89.97	1773.02	-227.49	28.92	1770.63	-331.31	1124.25	72.65	258.25	1120.39	81.16	-313.25
6.61	316.86	56.34	124.79	281.64	50.97	108.15	103.21	83.64	40.13	81.61	89.56	94.14	-392.23	-100.26	32.2	-430.27	-94.74	33.02	-609.71	-100.1	78.32	-599.68	-108.24	136.33	-154.07	-39.18	1391.99	0	0	0	-39.18	-86.47	1771.89	-44.72	23.95	1769.62	-215.84	-87.79	1771.84	-214.76	31.66	1769.51	-334.64	1124.73	72.88	255.76	1121.55	80.66	-307.72
6.62	327.06	53.28	109.87	287.53	47.66	98.03	106.22	83.57	39.94	88.77	88.86	94.01	-391.66	-99.99	32.34	-427.92	-94.38	33.46	-607.79	-101.41	82.53	-596.16	-109.83	140.24	-136.51	-36.77	1391.2	0	0	0	-27	-84.45	1771.55	-30.9	26.59	1769.21	-203.12	-85.21	1771.36	-201.91	33.83	1769.12	-335.59	1124.88	72.95	257.87	1121.01	80.86	-322.13
6.63	332.75	51.1	98	294.54	46.2	87.97	108.07	84.01	39.58	93.72	89.4	93.93	-392.69	-100.06	32.1	-429.79	-94.5	32.98	-605.05	-102.8	87.39	-592.13	-111.33	144.94	-128.73	-34.43	1391.14	0	0	0	-13.91	-82.12	1771.73	-18.06	28.75	1769.47	-190.2	-82.63	1771.61	-188.53	36.74	1769.32	-335.43	1124.81	72.55	257.15	1121.22	80.78	-312.95
6.64	337.77	50.76	89.33	296.91	45.92	79.44	109.06	85.57	39.52	97.71	90.29	93.76	-392.04	-100.46	32.06	-429.14	-94.48	33.16	-601.77	-103.8	92.71	-587.27	-112.8	150.12	-111.72	-32.15	1392.14	0	0	0	-0.22	-79.72	1772.2	-3.87	31.09	1770.08	-176.87	-80.09	1772.27	-174.95	39.4	1770.14	-332.2	1127.33	71.41	255.18	1120	80.73	-320.42
6.65	344.12	49.7	81.28	302.28	45.92	73.13	109.92	85.82	39.37	100.82	90.65	93.93	-394.58	-100.17	31.33	-429.04	-94.14	33.52	-597.37	-105.27	99.07	-580.96	-114.78	156.03	-98.88	-29.92	1392.91	0	0	0	12.58	-77.32	1772.96	8.52	33.77	1770.88	-163.37	-77.11	1773.22	-161.36	42.13	1771.14	-332.08	1127.46	70.94	257.36	1119.9	81.18	-321.52
6.66	346.19	47.4	73.75	304.96	45.18	67.99	110.87	85.49	39.63	103.35	90.3	94.39	-393.5	-100.47	31.44	-428.31	-94.12	33.92	-591.87	-107.08	106.12	-573.78	-116.35	162.04	-85.97	-28.28	1394.61	0	0	0	26.48	-74.64	1773.68	21.52	36.41	1771.7	-149.86	-74.27	1774.33	-147.7	45.53	1772.18	-333.83	1129.42	70.35	257.83	1120.96	80.7	-320.72
6.67	348.46	45.11	67.93	306.77	43.2	63.33	111.54	85.69	40.45	104.94	90.03	95.08	-394.51	-99.49	31.45	-428.05	-93.57	34.45	-585.26	-108.64	113.82	-564.77	-118.48	168.57	-73.84	-26.55	1396.17	0	0	0	39.14	-71.77	1774.76	34.61	39.42	1772.47	-136.55	-71.07	1775.86	-134.16	48.73	1773.34	-332.72	1128.16	70.87	257.96	1119.36	81.47	-313.61
6.68	350.13	43.03	62.92	307.53	41.4	59.53	111.96	84.82	40.49	106.49	88.62	95.3	-393.67	-100.29	31.36	-423.36	-91.19	37.37	-577.46	-109.61	121.9	-553.78	-120.47	175.25	-58.63	-24.66	1398.3	0	0	0	52.39	-68.68	1775.91	48.61	42.42	1773.38	-123.06	-68.08	1777.65	-120.67	51.8	1774.82	-334.53	1126.26	71.08	256.41	1119.24	81.2	-313.49
6.69	352.33	42.27	58.44	310.63	40.67	56.31	112.35	84.44	40.81	107.85	87.3	95.36	-394.99	-99.55	30.8	-423.03	-91.95	36.95	-568.21	-110.48	130.53	-541.02	-122.78	182.13	-43.47	-23.43	1400.54	0	0	0	65.97	-65.65	1777.22	61.35	45.33	1774.43	-109.68	-65.05	1779.71	-107.41	54.9	1776.38	-336.7	1126.86	70.6	256.43	1119.97	80.96	-310.68
6.7	354.1	42.06	55.87	312.07	40.19	54.42	112.5	83.57	40.82	108.91	87.16	95.79	-391.74	-100.33	31.32	-421.84	-92.21	37.2	-557.83	-111.15	139.82	-526.4	-125.93	189.61	-30.66	-22.01	1402.57	0	0	0	79.76	-62.85	1778.42	74.02	48.71	1775.33	-96.35	-62.17	1781.76	-94.22	57.66	1778.06	-332.31	1126.72	71.71	259.03	1119.81	81.37	-314.17
6.71	353.99	41.54	53.53	311.61	39.4	52.02	112.65	84.24	41.34	109.61	85.67	95.56	-389.92	-100.28	30.86	-418.01	-92.19	38.3	-546.74	-112.19	150.35	-511.73	-128.2	197.53	-15.2	-20.72	1404.62	0	0	0	92.9	-59.85	1779.68	87.68	52.12	1776.19	-83.22	-59.47	1783.81	-81.08	60.88	1779.66	-327.89	1127.36	72.8	256.4	1120.69	80.54	-310.47
6.72	355.35	41.43	51.85	312.29	39.24	50.69	112.78	83.45	41.18	110.33	85.46	95.77	-387.95	-101.46	30.25	-414.89	-93.01	40.08	-534.19	-114.77	162.75	-496.36	-130.66	206.72	-4.12	-19.57	1407.02	0	0	0	105.65	-56.78	1781.02	101.16	54.72	1777.21	-70.33	-56.85	1785.85	-68.31	64	1781.26	-341.38	1126.99	70.14	256.81	1121.56	80.49	-310.88
6.73	355.79	41.42	50.88	313.2	38.74	49.74	113.02	83.17	41.29	110.92	84.98	95.79	-382.23	-101.66	31.08	-409.56	-94.91	42.01	-520.52	-117.27	176.15	-480.38	-131.88	216.43	4.26	-18.47	1408.96	0	0	0	118.37	-53.99	1782.37	113.55	57.64	1778.19	-57.49	-54.16	1787.86	-55.8	66.65	1782.8	-339.03	1125.56	71.73	258.07	1120.78	81.12	-309.73
6.74	356.04	40.52	49.47	313.23	38.84	49.24	113.03	83.35	41.4	111.49	85.01	96.07	-379.1	-102.43	31.08	-403.26	-96.53	45.57	-505.02	-119.98	190.18	-462.34	-134.22	226.96	19.62	-17.38	1410.77	0	0	0	131.29	-51.28	1783.69	126.12	60.34	1779.1	-44.58	-51.72	1789.79	-43.3	69.18	1784.24	-337.61	1125.5	71.4	257.34	1120.08	81.1	-313.32
6.75	356.3	40.5	48.92	312.15	38.45	47.76	113.1	82.89	41.3	111.85	84.42	95.98	-373.79	-103.8	32.17	-396.86	-98.27	49.44	-488.11	-121.69	203.93	-443.27	-135.79	237.15	31.38	-16.28	1412	0	0	0	143.8	-48.79	1785.03	137.11	63.09	1780.18	-31.86	-49.26	1791.64	-30.87	71.41	1785.54	-334.55	1125.17	71.9	257.08	1120.06	80.86	-323.87
6.76	356.36	39.96	48.03	311.3	38.94	47.17	113.11	82.93	41.41	112.19	83.57	95.84	-366.38	-105.67	32.94	-385.11	-99.97	54.03	-469.58	-123.32	217.56	-422.48	-138	247.57	41.33	-15.64	1413.87	0	0	0	155.7	-46.29	1786.42	149.33	65.95	1781.01	-19.15	-47.19	1793.29	-18.48	73.49	1786.71	-335.27	1124.66	72.72	255.92	1120.95	80.31	-310.96
6.77	356.68	40.19	47.62	313.7	38.58	47.6	113.19	82.93	41.46	112.44	83.61	95.9	-360	-107.74	33.29	-375.97	-102.68	57.21	-449.66	-124.69	230.47	-400.7	-139.61	257.18	53	-14.68	1415.23	0	0	0	168.23	-44.01	1787.7	162.38	68.69	1781.72	-6.67	-45.31	1794.86	-6.39	75.52	1787.64	-340.49	1125.7	71.21	254.64	1122.53	79.56	-315.5
6.78	356.32	40.02	46.92	313.74	38.27	47.09	113.26	83.2	41.71	112.81	83.84	96.05	-350.6	-110.45	33.4	-363.47	-105.57	61.39	-428.36	-125.53	242.1	-378.19	-141.13	266.1	66.8	-13.91	1416.44	0	0	0	180.58	-41.8	1789.05	173.91	70.66	1782.8	5.67	-43.64	1796.4	5.52	77.23	1788.61	-340.76	1126.12	70.53	257.87	1121.24	80.52	-322.97
6.79	356.5	39.98	46.57	313.8	38.52	46.76	113.28	82.57	41.43	113.03	83.27	95.91	-335.81	-112.88	38.16	-346.81	-107.21	67.32	-405.86	-126.28	251.67	-355.65	-141.58	273.62	78.77	-13.05	1418.05	0	0	0	192.01	-39.53	1790.51	186.72	72.88	1783.55	18	-42.4	1797.87	17.32	78.57	1789.62	-340.04	1125.02	71.36	258.52	1119.69	81.14	-317.18
6.8	358.01	40.11	46.78	313.27	38.38	46.53	113.32	82.41	41.51	113.36	83.49	96.18	-314.39	-116.41	44.83	-326.12	-109.39	73.96	-383.47	-125.74	258.61	-333	-142.27	280.27	90.08	-12.63	1419.17	0	0	0	204.16	-37.64	1791.78	198.25	75.06	1784.45	30.21	-41.19	1799.36	28.98	79.95	1790.62	-335.32	1124.4	72.02	258.39	1120.7	80.63	-314.53
6.81	356.21	40.5	45.92	312.95	39.01	45.86	113.46	82.5	41.64	113.57	83.16	96.16	-289.46	-119.04	50.13	-301.93	-111.89	79.28	-360.4	-126.39	263.78	-310.04	-142.99	286.38	97.6	-12.11	1420.53	0	0	0	215.5	-35.96	1793.06	209.01	76.55	1785.48	42.34	-40.4	1800.74	40.61	81.12	1791.57	-335.61	1124.56	72.25	258.61	1120.79	80.8	-312.78
6.82	357.25	40.28	46.09	313.16	38.57	46.11	113.51	83.21	41.94	113.84	83.16	96.18	-259.09	-120.71	54.62	-272.48	-113.87	83.93	-336.98	-126.64	266.39	-286.86	-142.54	290.99	116.48	-11.31	1421.69	0	0	0	226.87	-34.75	1794.16	219.32	77.84	1786.49	54.28	-39.55	1802.11	52.18	81.87	1792.65	-335.96	1124.74	72.21	257.07	1119.46	80.98	-320.35
6.83	357.95	40.38	46.02	312.37	38.83	45.81	113.46	82.39	41.71	114.01	82.88	96.21	-224.71	-122.33	59.12	-239.26	-115.4	88.04	-312.24	-128.36	267.38	-262.54	-142.64	294.62	124.31	-11.01	1423.05	0	0	0	239.24	-33.24	1795.16	232.27	79.51	1787.01	66.14	-38.82	1803.33	63.63	82.62	1793.66	-328.63	1123.76	73.75	258.33	1119.95	80.81	-312.99
6.84	356.86	40.53	45.79	312.68	38.56	45.72	113.46	82.23	41.68	114.19	82.43	96.11	-189.9	-123.69	62.29	-205.37	-116.45	90.75	-286.55	-129.85	266.44	-237.39	-142.86	296.19	137.06	-10.71	1424.17	0	0	0	251.4	-32.1	1796.04	244.1	80.57	1787.72	78.1	-38.43	1804.52	74.92	82.98	1794.77	-334.23	1124.97	72.55	259.9	1119.35	81.14	-329.96
6.85	357.15	40.99	45.7	311.99	38.72	45.29	113.65	82.17	41.71	114.44	82.85	96.43	-154.66	-124.87	64.08	-171.13	-117.39	92.32	-259.67	-131.22	263.85	-211.5	-143.4	295.99	146.15	-10.22	1425.36	0	0	0	263.02	-31.43	1796.76	254.81	81.66	1788.55	90.08	-38.23	1805.61	86.17	83.48	1795.8	-338.84	1125.53	71.46	257.73	1119.86	80.69	-325.93
6.86	355.02	40.55	44.56	312.91	38.77	45.53	113.73	82.1	41.79	114.64	82.57	96.49	-116.38	-125.99	65.54	-135.42	-118.91	93.25	-232.12	-132.22	259.63	-185.1	-144.1	294	156.49	-9.85	1426.29	0	0	0	274.24	-30.83	1797.4	265.87	82.23	1789.26	101.93	-38.31	1806.58	97.36	83.61	1796.88	-338.64	1125.76	71.39	256.55	1118.8	80.54	-312.13
6.87	357.97	40.77	45.72	312.4	38.36	45.45	113.84	82.14	41.89	114.89	82.39	96.64	-80.85	-128.13	65.41	-100.15	-120.37	92.72	-203.95	-133.1	254.12	-158.03	-144.81	290.33	166.38	-9.56	1427.5	0	0	0	285.84	-30.22	1797.96	277.71	82.94	1789.94	113.66	-38.26	1807.48	108.76	83.81	1797.93	-325.37	1122.38	75.12	255.48	1117.83	80.21	-311.72
6.88	356.26	40.82	45.02	313.01	38.37	45.67	113.93	82.19	42.06	115.08	81.88	96.71	-41.1	-129.08	65.28	-63.02	-121.9	91.46	-175.18	-133.65	247.03	-130.18	-145.36	285.24	174.8	-8.99	1428.5	0	0	0	296.92	-30.07	1798.38	288.24	83.37	1790.72	125.18	-38.52	1808.22	120.21	83.68	1798.93	-326.06	1122.89	75.34	256.89	1113.77	81.61	-316.74
6.89	356.16	40.24	44.69	313.74	38	45.86	114	82.1	42.19	115.24	81.7	96.91	-1.57	-130.35	64.22	-24.9	-123.47	89.69	-145.07	-134.38	238.88	-101.57	-146.22	279.14	184.53	-8.67	1429.36	0	0	0	307.39	-30.12	1798.74	298.82	83.47	1791.4	136.43	-38.52	1808.91	131.58	83.91	1799.71	-328.82	1129.91	72.35	248.45	1117.41	82.86	-317.97
6.9	356.26	40.4	44.49	313.68	38.13	45.86	114	81.93	42.23	115.57	81.77	97.32	39	-132.08	62.77	13.44	-124.29	86.9	-113.91	-135.47	229.6	-72.34	-147	271.96	197	-7.98	1430.07	0	0	0	319.15	-30.26	1798.88	311.29	83.97	1791.64	147.7	-38.92	1809.36	142.78	83.72	1800.46	-333.36	1135.51	69.55	242.25	1120.2	81.82	-317.65
6.91	354.8	40.4	43.9	314.34	38.8	45.92	114.14	81.88	42.5	115.63	81.25	97.4	80.12	-133.06	61.32	54.63	-125.41	84.77	-81.85	-136.54	219.26	-42.64	-147.39	263.45	209.3	-7.14	1430.43	0	0	0	330.23	-30.44	1799.01	321.78	83.5	1792.2	158.82	-39.32	1809.64	153.9	83.24	1801.21	-331.16	1133.73	70.36	243.52	1119.39	82.58	-315.69
6.92	355.97	40.25	44.09	313.51	38.59	45.69	114.24	82.13	42.66	115.91	81.41	97.85	120.83	-134.11	59.44	95.05	-126.04	81.7	-49.06	-137.89	208.04	-11.79	-148	254.07	218.83	-6.86	1430.93	0	0	0	341.69	-30.84	1799.02	332.56	83.18	1792.57	169.84	-39.68	1809.83	165.04	83.09	1801.69	-333.98	1133.27	69.94	241.2	1119.97	81.44	-315.59
6.93	357.84	39.67	43.18	314.05	38.54	45.77	114.27	81.19	42.41	116.07	81.33	98.17	162.65	-135.33	57.85	136.12	-127.41	78.76	-15.26	-138.99	195.93	19.84	-149	244.11	232.06	-6.27	1431.02	0	0	0	351.97	-31.27	1799.01	343.48	82.96	1792.73	180.85	-40.21	1809.88	176.05	82.53	1802.18	-332.97	1131.98	70.64	247.78	1118.94	83.53	-309.76
6.94	357.86	40.32	43.47	314.14	38.37	45.64	114.3	81.29	42.66	116.27	81.09	98.45	206.54	-136.17	56.12	176.6	-129.11	75.4	19.86	-141.3	183.79	51.75	-149.8	233.35	242.3	-5.76	1431.53	0	0	0	362.97	-31.94	1798.88	354.96	82.37	1793.04	191.77	-40.68	1809.83	187.05	82.07	1802.56	-332.48	1132.27	70.99	247.3	1118.7	83.16	-311.03
6.95	357.8	41.13	44.28	313.68	37.31	46.07	114.45	81.36	42.8	116.48	81.13	98.85	251.29	-138.39	55.08	219.65	-131.15	72.9	55.45	-142.8	171.08	84.53	-150.95	222.34	253.04	-5.29	1431.63	0	0	0	373.9	-32.66	1798.69	365	81.86	1793.37	202.71	-41.1	1809.65	198.01	81.86	1802.75	-330.35	1130.99	71.66	247.3	1119.03	82.74	-317.88
6.96	355.61	40.94	44.28	311.97	38.43	45.53	114.61	80.8	42.76	116.72	80.94	99.3	290.64	-141.36	52.96	261.42	-133.38	69.71	91.68	-144.54	158.35	118.12	-151.33	210.57	262.93	-4.9	1431.47	0	0	0	384.54	-33.39	1798.52	375.51	81.49	1793.57	213.73	-41.78	1809.34	208.9	81.52	1802.78	-329.28	1129.06	72.27	246.51	1119.05	82.87	-313.64
6.97	358.3	41.89	45.7	312.19	38.57	45.84	114.76	80.75	43.01	116.96	80.9	99.77	336.07	-144.14	52.47	303.25	-136.45	67.14	129.32	-146.09	145.56	152.47	-152.25	198.83	272.42	-4.66	1431.41	0	0	0	395.19	-34.04	1798.28	385.86	80.66	1793.73	224.83	-42.34	1808.92	219.75	81.11	1802.71	-330.07	1128.67	72.23	244.72	1119.39	82.5	-310.11
6.98	356.96	43.79	44.93	313.49	39.03	46.66	114.86	80.45	43.14	117.21	80.71	100.32	378	-148.13	51.08	345.99	-139.74	64.97	167.25	-148.29	133.14	187.17	-153.34	187.1	285.37	-4.76	1431.12	0	0	0	405.99	-34.59	1798.03	397.85	79.62	1793.71	235.86	-43.06	1808.36	230.66	80.49	1802.52	-325.97	1128.59	73.31	245.05	1118.9	82.45	-315.25
6.99	356.94	45.96	45.94	312.32	40.84	46.83	115.14	80.36	43.55	117.5	80.15	100.7	422.55	-152.14	51.39	388.55	-143.19	62.82	205.53	-150.85	121.26	222.52	-155.42	175.9	297.87	-4.61	1430.84	0	0	0	416.56	-35.61	1797.68	408.14	78.88	1793.79	246.87	-43.91	1807.67	241.6	79.88	1802.15	-330.07	1129.29	72.37	243.28	1119.55	82.2	-313.44
7	359.22	52.51	51.67	312.95	41.45	47.22	115.34	80.46	43.85	117.84	80.22	101.38	465.25	-155.86	51.68	430.85	-146.95	61.58	244.9	-153.49	109.71	259.02	-157.27	164.97	308.46	-4.36	1430.59	0	0	0	427.42	-36.21	1797.4	419.61	78.09	1793.77	257.77	-44.72	1806.92	252.65	79.21	1801.71	-331.13	1129.29	72.24	245.89	1118.88	83.11	-318.32
7.01	359.04	55.29	52.7	313.52	42.06	47.28	115.48	79.71	43.85	118.23	80.29	102.02	507.26	-160.09	52.53	473.47	-150.61	61.01	284.84	-154.72	97.64	295.81	-159.49	154.57	319.76	-4.54	1430.25	0	0	0	438.53	-37.07	1797.01	430.54	77.23	1793.63	268.67	-45.58	1806.07	263.67	77.92	1801.25	-330.42	1129.32	72.52	243.13	1119.86	82.24	-312.42
7.02	362.32	54.84	52.4	317.3	41.86	47.81	115.71	79.1	44.08	118.59	79.95	102.55	548.04	-164.02	54.08	516.07	-154.3	61.46	324.99	-156.39	86.3	332.94	-162.35	144.82	330.05	-4.83	1429.31	0	0	0	448.96	-38.06	1796.57	440.6	76.48	1793.46	279.54	-46.44	1805.18	274.74	77.17	1800.55	-329.58	1129.31	72.29	239.99	1120.83	80.83	-310.79
7.03	363.23	53.32	50.6	315.07	40.92	46.38	115.86	78.91	44.54	118.98	79.51	103.11	592.81	-166.91	57.94	557.63	-157.94	62.88	366.03	-158.77	76.26	370.76	-165.72	136.09	341.27	-5.07	1428.74	0	0	0	460.15	-38.88	1796.06	451.49	75.8	1793.07	290.4	-47.43	1804.17	285.77	76.32	1799.76	-329.09	1130.27	72.39	253.97	1112.5	82.76	-310.88
7.04	360.63	45.02	45.85	315.93	40.26	45.72	116.22	78.77	44.93	119.5	79.24	103.76	633.95	-170.05	61.93	600.26	-161.04	65.76	407.46	-161.79	67.8	408.4	-168.86	128.27	352.75	-5.4	1428.22	0	0	0	470.44	-39.72	1795.64	461.68	75.1	1792.77	301.34	-48.56	1803.11	296.77	75.36	1798.89	-329.47	1130.18	72.25	257.36	1110.6	82.86	-313.45
7.05	359.75	43.68	44.58	315.97	40.49	45.67	116.53	78.72	45.65	120.02	79.83	104.85	675.21	-172.3	67.93	641.78	-163.47	69.48	448.59	-164.98	61	445.84	-171.13	121.08	363.99	-5.93	1427.36	0	0	0	481.94	-40.82	1794.99	471.94	73.84	1792.45	312.34	-49.67	1802	307.78	73.99	1797.94	-329.56	1130.05	72.15	247.2	1116.74	82.55	-312.47
7.06	358.44	42.94	43.38	315.11	41.03	45.25	116.84	78.33	46.23	120.57	79.85	105.72	716.93	-174.64	74.86	682.73	-165.64	74.95	489.68	-167.8	55.76	483.32	-173	114.99	376.2	-6.39	1426.37	0	0	0	492.3	-41.6	1794.43	483.09	72.98	1791.93	323.43	-50.87	1800.8	318.71	72.87	1796.86	-331.81	1129.93	71.77	248.82	1118.55	83.14	-314.67
7.07	358.14	42.82	43.16	313.21	41.06	44.68	117.26	77.89	46.91	121.14	80.14	106.83	755.69	-175.86	83.65	721.99	-166.79	82.08	530.27	-170.22	52.28	520.52	-173.7	110.05	386.99	-7.2	1425.52	0	0	0	503.64	-42.5	1793.81	494.44	72.26	1791.26	334.74	-52.33	1799.48	329.69	71.89	1795.64	-333.84	1131.31	70.96	249.76	1117.97	83.83	-316.39
7.08	357.96	42.6	43.04	313.31	41.13	44.31	117.81	78.04	48.07	121.67	79.95	107.88	794.37	-175.56	94.87	759.73	-167.17	90.92	569.31	-172.05	50.61	556.19	-174.55	107.18	399.31	-7.53	1424.49	0	0	0	514.9	-43.68	1793.03	504.9	71.15	1790.74	346.17	-53.71	1798.11	340.61	70.61	1794.36	-333.53	1131.35	71.43	246.17	1118.92	83.19	-318.1
7.09	357.52	42.68	42.89	314.66	41.37	44.49	118.28	77.48	48.93	122.37	80.43	109.27	827.45	-175.83	106.74	793.33	-167.07	101.09	606.57	-172.93	50.53	590.08	-175.39	106.24	410.78	-8.5	1423.44	0	0	0	525.82	-44.79	1792.21	517.06	69.84	1789.95	357.61	-55.18	1796.63	351.56	69.22	1792.96	-334.24	1131.26	70.98	245.04	1119.17	82.56	-316.06
7.1	358.8	42.77	43.19	314.39	42.14	43.92	118.9	77.54	50.32	123.16	81.33	110.96	859.42	-173.02	120.78	826.26	-165.77	113.31	641.53	-173.09	51.78	621.92	-175.99	106.91	421.39	-9.73	1422.33	0	0	0	537.21	-45.93	1791.26	527.14	68.75	1789.12	369.04	-56.82	1795.02	362.56	67.49	1791.42	-333.12	1131.64	70.94	248.33	1118.83	83.44	-315.69
7.11	357.09	42.76	42.41	314.68	41.68	43.94	119.4	76.97	51.47	124.06	81.15	112.27	888.8	-169.99	134.59	857.97	-164.77	122.8	673.08	-172.67	53.87	650.89	-175.67	108.14	435.41	-10.53	1421.16	0	0	0	547.82	-47.14	1790.35	538.11	67.94	1788.04	380.53	-58.91	1793.25	373.65	65.96	1789.73	-330.21	1130.18	71.95	244.53	1119.29	82.67	-316.77
7.12	358.06	43.14	42.91	313.76	41.97	43.18	119.92	76.89	53.15	125.14	81.21	113.95	913.38	-166.7	145.69	883.67	-161.93	132.83	701.53	-171.2	55.8	676.56	-175.2	109.77	448.3	-11.74	1419.57	0	0	0	559.08	-48.61	1789.27	550.69	66.74	1786.84	392.05	-60.84	1791.52	384.81	64.36	1788	-332.47	1130.84	71.28	240.33	1120.34	81.4	-317.43
7.13	357.7	43.36	42.63	315.8	42.72	43.41	120.74	77	54.9	126.34	81.43	115.82	935.23	-163.34	155.38	905.3	-158.44	140.69	726.51	-169.07	57.1	699.19	-173.9	110.46	460.67	-13.21	1418.13	0	0	0	570	-50.01	1788.26	561.9	65.68	1785.65	403.59	-62.89	1789.82	396.19	62.33	1786.35	-333.44	1131.38	70.81	243.85	1119.49	82.18	-317.98
7.14	357.79	43.19	42.5	316.57	43.09	43.57	121.33	76.3	56.67	127.63	81.74	117.89	952.36	-159.5	161.81	922.94	-155.71	146.36	747.35	-167.2	57.16	718.1	-172.32	110.14	471.54	-14.73	1416.65	0	0	0	581.54	-51.32	1787.06	572.04	64.05	1784.62	415.17	-65.04	1788.24	407.63	60.22	1784.77	-331.42	1130.54	71.7	249.62	1117.83	83.72	-317.03
7.15	358.01	42.99	42.42	315.49	42.33	43.06	122.15	76.26	58.81	129.25	82.27	120.21	966.89	-156.97	165.05	936.95	-152.53	148.57	763.54	-164.9	55.71	733.13	-171.02	108.84	484.51	-16.27	1415.44	0	0	0	592.48	-53.03	1785.94	584.41	62.32	1783.25	426.86	-67.36	1786.77	419.18	58.03	1783.29	-334.86	1131.07	70.93	244.79	1118.71	82.4	-314.46
7.16	356.79	43.42	41.93	316.11	42.92	43.04	123.09	76.72	61.23	130.95	82.59	122.54	976.76	-153.05	163.86	947.46	-149.43	147.12	774.95	-162.84	53.11	744.42	-168.74	106.21	497.28	-17.88	1413.97	0	0	0	603.9	-54.51	1784.86	595.12	61.02	1782.12	438.65	-69.6	1785.47	430.75	55.9	1781.93	-328.87	1129.8	72.54	237.92	1120.58	80.7	-314.25
7.17	358.16	43.29	42.4	315.5	43.03	42.58	124.1	77.58	63.99	132.94	83.83	125.4	984.48	-149.79	158.08	955.51	-146.19	141.54	782.06	-161	49.68	752.3	-167.15	103.16	506.16	-19.89	1413.08	0	0	0	615.7	-56.11	1783.8	606.03	59.1	1781.08	450.62	-71.96	1784.32	442.34	53.59	1780.72	-329.47	1128.7	73.02	238.79	1120.25	80.95	-312.44
7.18	357.81	43.29	42.23	316.37	43.15	42.71	125.21	78.79	67.09	135.3	85.74	128.67	991.43	-146.75	148.85	961.44	-143.71	132.87	785.61	-158.78	45.39	757.72	-165.07	99.58	521.05	-21.93	1412.18	0	0	0	627.24	-57.83	1782.86	618.49	57.48	1779.78	462.74	-74.42	1783.26	453.88	51.14	1779.55	-333.18	1130.03	71.36	243.23	1119.55	82.22	-314.22
7.19	358.15	43.37	42.32	316.06	42.92	42.35	126.57	79.53	70.28	137.76	86.82	131.98	994.65	-145.05	137.24	965.39	-141.46	122.71	786.7	-157.5	42	760.72	-162.69	95.92	534.42	-24.11	1411.4	0	0	0	638.17	-59.8	1781.9	630.35	55.17	1778.71	474.93	-77	1782.18	465.41	48.28	1778.42	-329.56	1128.74	72.6	242.47	1119.4	81.78	-316.58
7.2	358.64	43.07	42.23	317.02	43.32	42.57	128.14	80.67	74.03	140.63	88.07	135.58	997.71	-143.06	127.98	968.86	-139.38	113.34	788.16	-156.22	39.86	763.47	-161	93.08	545.39	-26.54	1410.72	0	0	0	649.69	-62.18	1780.83	640.37	53.01	1777.81	487.18	-79.84	1781.07	476.96	45.67	1777.19	-330.1	1129.8	72.49	240.84	1120.4	81.09	-315.55
7.21	357.99	42.92	41.94	316.03	43	42.25	130.16	81.84	78.24	144	89.91	139.87	1003.69	-141.81	118.9	974.31	-139.12	105.93	791.5	-154.93	39.53	769	-159.55	92.83	560.24	-28.53	1410.18	0	0	0	661.07	-64.2	1779.96	651.88	51.01	1776.69	499.4	-82.74	1780.04	488.42	42.87	1776.03	-328.64	1130.06	72.76	245.85	1119.07	82.88	-310.72
7.22	358.6	43.04	41.93	317.85	42.86	42.54	132.44	82.85	82.82	147.96	91.34	144.31	1012.45	-143.35	105.81	978.41	-138.18	98.43	794.91	-154.55	39.65	776.82	-159.43	93.56	573.38	-31.55	1409.65	0	0	0	672.72	-66.57	1779.34	664	48.83	1775.74	511.64	-85.77	1779.49	500.06	39.64	1775.4	-330.22	1131.68	71.87	239.97	1120.27	81.03	-313.03
7.23	358.42	43	42.07	317.76	42.94	42.23	135.53	84.64	88.35	152.7	93.13	149.44	1019.76	-143.56	91.2	984.2	-137.29	86.51	797.22	-154.22	39.58	782.98	-159.02	93.78	583.84	-34.7	1409.73	0	0	0	685.61	-68.73	1779.15	676.53	46.72	1775.2	524.05	-89.03	1779.86	511.89	36.58	1775.52	-329.96	1130.68	71.97	249.03	1118.4	84	-313.17
7.24	358.48	43	42.1	317.63	43.02	42.34	139.38	86.11	94.64	158.47	94.65	155.12	1024.01	-142.03	78.92	988.06	-136.63	76.58	798.91	-154.76	39.41	788.05	-159.29	93.57	597.9	-37.66	1410.61	0	0	0	696.24	-71.22	1779.93	687.99	43.96	1775.64	536.6	-92.34	1780.97	523.8	33.34	1776.42	-329.3	1129.84	72.16	249.7	1118.17	84.26	-311.1
7.25	359.72	43.21	42.24	317.19	42.99	42.11	144.21	87.53	101.74	165.21	96.37	161.66	1028.81	-140.55	68.79	990.98	-135.96	68.29	800.09	-155.63	39.97	792.27	-159.75	93.72	608.42	-40.65	1411.85	0	0	0	708.14	-73.86	1780.83	700.72	41.92	1776.12	549.15	-95.89	1782.34	535.84	30.36	1777.59	-327.89	1129.59	72.76	242.88	1119.18	81.92	-313.93
7.26	358.61	42.97	42.01	318.07	42.35	41.88	150.35	88.62	109.62	173.58	97.81	168.42	1032.88	-138.29	62.49	994.15	-134.13	63.19	801.13	-155.04	40.43	795.28	-158.93	94.09	621.62	-43.69	1413.35	0	0	0	720.85	-76.05	1781.85	710.95	38.98	1777.18	561.7	-99.38	1783.86	548	27.1	1778.96	-328.73	1128.83	72.71	244.69	1119.58	82.37	-309.34
7.27	359.28	42.65	42.3	319.3	42.19	41.75	157.91	89.43	118.19	183.92	99.28	175.42	1033.56	-136.33	57.7	995.98	-132.28	59.91	801.77	-154.45	41	797.02	-157.8	94.7	635.62	-46.61	1415.31	0	0	0	732.14	-79.25	1783.08	721.62	36.21	1778.32	574.37	-102.78	1785.62	560.28	23.72	1780.62	-331.98	1130.17	71.86	245.1	1119.53	82.56	-311.72
7.28	358.78	42.27	41.88	321.65	42.23	42.49	167.33	90.47	127.64	196.74	101.03	182.69	1033.71	-134.97	53.96	996.35	-130.99	56.8	802.27	-154.11	41.43	798.35	-156.72	95.16	647.98	-49.6	1417.66	0	0	0	743.82	-81.86	1784.66	733.04	34.14	1779.46	587.04	-105.85	1787.64	572.47	20.39	1782.46	-328.68	1129.5	72.65	245.6	1119.08	82.53	-313.34
7.29	359.07	42.52	41.58	324.11	42.35	42.4	178.51	92.13	137.99	211.67	102.95	190.14	1035.03	-134.16	51.9	997.21	-130.54	54.76	802.58	-153.46	41.36	799.41	-156.45	95.63	661.37	-52.31	1419.94	0	0	0	754.88	-84.72	1786.52	746.19	30.96	1781.06	599.7	-108.86	1789.76	584.64	16.8	1784.44	-328.88	1128.73	72.93	250.02	1118.32	83.72	-314.25
7.3	360.03	42.36	41.04	324.54	40.78	43.02	190.64	93.85	149.21	227.72	104.91	197.99	1034.63	-133.67	49.88	996.32	-130.06	52.83	802.77	-153.69	41.64	800.02	-155.97	95.99	672.48	-55.18	1422.25	0	0	0	767.21	-87.4	1788.15	756.75	27.91	1782.74	612.15	-112.01	1791.76	596.53	13.62	1786.31	-329.09	1129.83	72.68	247.1	1118.9	82.96	-315.39
7.31	361.78	42.38	40.15	326.69	40.88	43.94	203.87	95.07	161.66	244.28	105.95	207.03	1036.48	-133.18	48.98	997.78	-129.38	52.32	802.9	-153.56	41.6	800.51	-155.59	96.14	684.19	-57.23	1424.47	0	0	0	777.6	-90.56	1789.9	768.77	24.85	1784.16	624.29	-115.05	1793.47	608.38	10.59	1788.02	-332.81	1130.17	71.69	247.34	1118.92	83.47	-311.71
7.32	364.79	42.08	39.16	331.28	41.87	46	218.46	95.86	175.14	261.87	106.91	217.11	1035.84	-132.76	47.97	997.69	-129.3	51.4	802.97	-153.43	41.5	801.06	-155.57	96.18	695.52	-59.85	1426.74	0	0	0	789.18	-93.73	1791.48	781.05	21.85	1785.69	636.02	-118.07	1794.92	620.25	7.49	1789.58	-333.7	1130.38	71.58	240.39	1120.24	81.19	-315.88
7.33	368.04	42.55	38.73	337.29	42.37	49.33	234.59	97.3	189.64	280.92	107.75	227.67	1036.4	-132.81	47.74	997.67	-128.89	50.65	803.02	-153.67	41.59	801.3	-155.77	96.27	706.32	-62.07	1428.71	0	0	0	800.29	-97.23	1793.05	792.96	18.97	1787.24	647.45	-121.04	1796.18	631.99	4.97	1790.97	-332.48	1131.35	71.42	250.42	1117.92	84.01	-313.17
7.34	374.33	43.04	38.49	342.12	43.46	52.39	252.61	97.65	204.07	301.44	107.71	238.06	1037.24	-132.63	47.57	998.18	-129.06	50.54	803	-153.58	41.51	801.59	-155.19	96.1	716.81	-63.9	1430.43	0	0	0	812.83	-100.46	1794.37	805.27	15.54	1788.88	658.9	-123.57	1797.32	643.78	2.51	1792.3	-333.69	1130.16	71.73	256.63	1119.04	82.34	-309.95
7.35	380.22	44.03	38.19	355.44	45.79	57.52	272.33	97.19	218.18	322.95	107.25	248.3	1036.09	-132.32	46.78	997.42	-128.92	49.67	803.02	-153.82	41.55	801.69	-155.32	96.18	729.73	-65.59	1431.83	0	0	0	823.55	-104.01	1795.76	816.9	12.29	1790.46	670.22	-126.05	1798.28	655.61	-0.06	1793.59	-332.58	1130.59	71.84	255.63	1119.79	80.92	-315.88
7.36	387.88	46.64	37.29	364.27	47.35	62.83	293.86	96.39	231.47	344.83	106.98	258.25	1035.48	-132.5	46.31	997.32	-129.08	49.6	802.9	-154	41.55	801.78	-155.57	96.3	740.47	-67.24	1433.21	0	0	0	835.15	-107.46	1796.91	827.56	8.47	1792.29	681.39	-128.28	1799.12	667.61	-2.42	1794.85	-333.67	1130.93	71.32	256.31	1120.04	81.04	-315.12
7.37	397.06	49.2	36.35	379.82	49.67	70.4	315.9	94.62	243.49	366.53	105.59	267.4	1035.69	-132.36	46.29	996.61	-129.23	49.21	803.04	-153.81	41.37	801.88	-155.59	96.21	752.2	-68.32	1434.48	0	0	0	846.68	-110.88	1797.99	839.18	5.03	1794.03	692.43	-130.4	1799.95	679.61	-4.39	1796.13	-334.39	1131.46	70.88	256.08	1121.92	80.59	-316.99
7.38	412.96	54.24	41.68	399.14	52.89	77.57	337.39	91	252.82	388.48	103.64	275.92	1035.74	-132.64	46.32	997.4	-129.04	49.13	802.88	-154.23	41.59	802.07	-155.49	96.21	763.62	-69.3	1435.53	0	0	0	857.52	-114.73	1799.08	850.61	0.85	1795.82	703.39	-132.41	1800.77	691.8	-6.42	1797.46	-331.58	1131.33	71.58	256.83	1120.49	81.12	-316.61
7.39	432.48	57.93	48.76	424.3	55.63	85.55	359.48	86.93	260.23	410.68	100.82	283.29	1036.8	-132.4	46.33	997.55	-129.1	48.99	803.02	-153.78	41.48	802.29	-155.4	96.19	773.95	-70.24	1436.67	0	0	0	870.01	-117.58	1800.04	863.14	-2.2	1797.18	714.32	-134.07	1801.6	703.95	-7.88	1798.71	-334.13	1130.54	71.32	256.72	1120.01	80.95	-318.91
7.4	461.25	61.17	55.76	451.55	57.71	91.32	382.66	83.48	265.79	433.88	97.46	289.94	1037.06	-132.28	45.95	996.85	-129.36	48.58	803.11	-153.74	41.54	802.33	-155.55	96.34	785.63	-70.55	1437.78	0	0	0	881.64	-120.89	1800.73	875.51	-5.37	1798.31	725.29	-135.67	1802.35	716.25	-9.12	1799.91	-332.22	1130.37	71.82	255.2	1122.04	79.98	-317.62
7.41	497.7	64.45	62.27	480.33	59.82	95.79	407.16	80.9	269.29	458.2	94.12	295.26	1036.34	-132.2	45.5	997.57	-129.4	48.68	803.13	-153.97	41.73	802.36	-155.65	96.48	797.17	-71.27	1438.69	0	0	0	892.85	-124.37	1801.44	887.99	-8.5	1799.38	736.15	-137.2	1803.07	728.43	-10.53	1801.06	-330.24	1130.92	71.85	255.19	1121.26	80.27	-319.71
7.42	527.35	65.9	65.62	510.24	60.32	99.2	433.19	79.08	270.97	483.12	91.48	298.88	1036.39	-132.77	45.35	997.62	-129.22	48.41	803.21	-153.68	41.78	802.45	-155.44	96.54	807.35	-71.95	1439.6	0	0	0	904.48	-127.19	1802.03	900.32	-11.79	1800.41	746.86	-138.63	1803.79	740.52	-11.75	1802.17	-330.81	1130.95	71.78	255.49	1121.67	80.08	-320.2
7.43	561.28	66.87	68.62	543.28	60.66	101.59	460.17	77.16	270.81	508.32	89	300.75	1036.24	-132.71	44.97	997.41	-129.35	48.18	803.31	-153.41	41.81	802.43	-155.49	96.72	818.17	-72.7	1440.48	0	0	0	916.64	-130.06	1802.48	912.29	-14.21	1801.17	757.55	-139.86	1804.55	752.48	-12.66	1803.19	-331.92	1130.04	72.13	258.57	1122.13	80.59	-310.66
7.44	595.47	67.17	71	573.6	61.44	102.17	487.2	75.83	268.99	534.03	86.55	300.85	1036.16	-132.54	44.54	998.49	-129.31	48.5	803.3	-153.59	42.06	802.55	-155.67	96.98	829.75	-73.65	1441.37	0	0	0	927.43	-133.06	1803	925.02	-17.1	1801.86	768.3	-140.73	1805.34	764.43	-13.57	1804.13	-336.32	1132.16	70.8	255.32	1122.4	79.89	-315.3
7.45	629.62	67.76	71.95	608.56	61.1	102.42	514.42	74.13	265.35	560.58	84.38	299.03	1037.52	-132.1	44.58	997.7	-129.54	48.17	803.48	-153.37	42.12	802.84	-155.46	97.09	841.28	-74.42	1442.13	0	0	0	939.02	-135.7	1803.33	936.76	-19.93	1802.4	779.12	-141.46	1806.12	776.44	-14.33	1804.94	-333.05	1130.38	71.48	258.32	1120.7	81.02	-311.27
7.46	666.1	69.18	71.71	643.23	60.73	101.15	542.18	72.47	260.13	588.13	82.61	295.65	1037.42	-131.96	44.43	996.85	-129.49	47.61	803.57	-153.44	42.34	803.16	-155.14	97.2	851.12	-75.59	1442.84	0	0	0	950.22	-138.26	1803.73	949.02	-22.38	1802.92	789.93	-142.17	1806.81	788.46	-14.88	1805.57	-335.25	1130.51	71.09	256.82	1121.51	80.43	-314.67
7.47	700.27	70.15	70.4	680.34	61.25	99.68	571.06	70.48	253.36	615.75	81.02	290.64	1037.82	-132.35	44.26	997.83	-129.37	47.68	803.69	-153.28	42.53	803.34	-155.06	97.46	863.42	-76.51	1443.44	0	0	0	961.83	-140.79	1803.92	960.76	-25.21	1803.25	800.7	-142.56	1807.44	800.44	-14.98	1806.06	-330.07	1131.42	71.65	255.15	1121.59	80.33	-310.72
7.48	738.78	70.95	69.42	716.24	61.76	97.07	600.95	69.29	245.42	643.88	79.15	284.18	1037.71	-132.13	44.19	998.74	-129.26	47.71	803.83	-153.2	42.72	803.48	-155.31	97.98	873.07	-77.62	1444.13	0	0	0	973.31	-142.77	1804.13	972.29	-27.36	1803.53	811.42	-143.01	1807.94	812.36	-15.36	1806.42	-329.14	1129.82	72.08	258.32	1121.7	80.97	-316.72
7.49	771.24	73.57	69.11	753.88	62.55	94.61	631.18	67.7	236.02	672.46	78.22	276.84	1037.73	-132.38	44.19	998.58	-129.29	47.6	803.98	-153	42.91	803.67	-154.76	98.2	883.66	-78.76	1444.41	0	0	0	984.25	-144.73	1804.11	984.05	-29.19	1803.53	822.21	-143.17	1808.4	824.23	-15.44	1806.65	-327.83	1130.13	72.69	256.99	1121.37	80.72	-315.9
7.5	810.91	73.93	67.4	791.57	62.3	90.97	662.08	66.74	225.65	701.92	77.19	268.29	1038.63	-132.13	44.17	998.29	-129.46	47.36	804.15	-152.81	43.27	803.72	-154.63	98.72	894.38	-80.04	1444.68	0	0	0	994.88	-146.43	1804.15	994.89	-30.94	1803.4	833.02	-143.3	1808.75	836.1	-15.4	1806.76	-328.93	1130.63	72.51	256.48	1120.93	80.83	-312.08
7.51	851.81	74.28	65.77	829.92	62.68	87.51	694.4	65.29	214.01	732.39	76.67	258.99	1037.32	-132.03	43.33	998.21	-129.63	47.26	804.3	-152.66	43.59	803.92	-154.09	99.06	904.38	-81.5	1444.78	0	0	0	1005.88	-148.16	1803.97	1006.8	-33.1	1803.43	843.87	-143.15	1809.13	847.97	-15.15	1806.77	-330.81	1131.51	71.48	257.5	1122.55	80.56	-312.23
7.52	895.25	74.55	64.64	869.87	62.5	83.87	727.63	65.79	202.09	762.92	75.36	248.44	1037.48	-131.68	43.38	998.69	-129.45	47.03	804.55	-152.27	43.91	804.23	-153.75	99.51	915.48	-83.03	1444.82	0	0	0	1017.08	-149.28	1803.86	1017.9	-34.65	1803.16	854.66	-143.11	1809.44	859.96	-15.46	1806.79	-330.92	1129.98	71.88	256.62	1123.02	80.05	-316.85
7.53	943.86	73.1	60.57	913.78	62.58	80.37	761.56	66.26	189.33	793.98	74.79	237.42	1038.89	-130.92	43.33	999.08	-129.43	46.96	804.85	-151.8	44.18	804.45	-153.71	100.09	925.23	-84.37	1444.84	0	0	0	1027.21	-150.66	1803.76	1027.77	-36.2	1802.91	865.35	-143.16	1809.7	871.81	-15.28	1806.66	-330.52	1129.63	71.99	255.68	1122.97	79.77	-316.76
7.54	987.92	73.39	60.23	954.65	62.95	77.1	795.93	67.1	176.05	825.83	74.63	225.95	1037.27	-132.28	42.64	999.81	-129.09	46.92	805.08	-151.5	44.55	805	-153.07	100.35	937.54	-85.46	1444.81	0	0	0	1038.53	-151.9	1803.52	1039.75	-37.47	1802.44	876.06	-142.93	1809.98	883.43	-14.94	1806.43	-330.78	1130.43	71.72	257.17	1120.97	80.78	-315.39
7.55	1031.31	74.52	59.96	998.8	64.53	75.57	831.36	67.91	162.41	858.69	73.69	213.65	1038.27	-131.96	43.11	999.86	-129.25	46.93	805.29	-151.43	45	805.23	-152.93	100.87	948.33	-86.82	1444.66	0	0	0	1049.42	-152.88	1803.36	1050.92	-38.48	1802	886.68	-142.78	1810.19	894.85	-14.57	1806.16	-332.15	1130.88	71.39	256.42	1122.68	80.15	-311.5
7.56	1074.51	75.76	60.34	1041.37	65.39	73.65	868.03	68.03	148.37	892.18	74.19	201.42	1036.99	-133.67	44.81	999.1	-129.05	46.52	805.65	-150.68	45.27	805.72	-152.83	101.4	957.43	-88.06	1444.62	0	0	0	1059.91	-153.55	1803.27	1061.09	-39.71	1801.58	897.44	-142.55	1810.35	906.17	-14.12	1805.81	-335.75	1131.68	70.62	257.69	1122.8	80.47	-315.82
7.57	1118.92	77.71	61.43	1083.47	66.84	71.93	905.44	68.3	134.3	925.48	75.12	189.27	1036.45	-134.14	44.88	998.75	-129.19	46.34	805.84	-150.67	45.83	806.15	-152.65	101.94	969.77	-88.74	1444.37	0	0	0	1070.84	-154.23	1803.17	1071.84	-40.53	1801.18	908.25	-142.29	1810.41	917.44	-14.02	1805.44	-332.12	1131.38	71.39	254.79	1123.55	79.58	-315.46
7.58	1162.53	79.69	60.98	1126.44	68.65	71.08	943.34	68.62	120.37	960.19	75.73	177.11	1035.87	-134.01	44.46	999.03	-129.56	46.46	806.2	-150.17	46.36	806.53	-152.44	102.52	979.84	-89.43	1444.19	0	0	0	1081.77	-154.78	1803.01	1082.92	-41.04	1800.71	919.06	-141.95	1810.41	928.75	-13.79	1804.92	-334.82	1132.02	70.85	254.85	1122.47	79.93	-314.94
7.59	1205.13	82.13	63.11	1168.77	70.64	71.26	982.37	68.7	106.81	995.24	75.86	165.15	1037.65	-134.31	45.15	999.66	-129.45	46.41	806.46	-149.79	46.91	806.94	-152.36	103.14	993.41	-89.68	1443.91	0	0	0	1091.62	-155.19	1803.08	1094.45	-41.21	1800.18	929.84	-141.61	1810.26	940.05	-13.52	1804.34	-333.17	1131.6	71.17	257.23	1122.38	80.24	-315.31
7.6	1248.34	84.7	66.89	1210.81	72.81	72.26	1022.24	68.75	94.07	1030.81	76.93	153.99	1037.45	-134.8	45.11	1000.38	-129.79	46.54	806.86	-149.65	47.64	807.4	-151.86	103.69	1003.02	-90.03	1443.74	0	0	0	1102.77	-155.51	1802.95	1105.56	-41.75	1799.83	940.74	-141.12	1810.05	951.21	-12.98	1803.69	-334.45	1131.49	70.89	256.37	1121.36	80.39	-318.39
7.61	1289.7	86.7	70.75	1251.66	74.54	73.38	1062.01	69.24	82.44	1066.7	77.16	143.14	1038.32	-133.16	42.42	1000.79	-129.99	46.57	807.3	-149.2	48.26	807.74	-152.3	104.7	1014.39	-90.02	1443.41	0	0	0	1113.26	-155.77	1802.99	1114.99	-41.67	1799.62	951.61	-140.72	1809.73	962.27	-12.32	1802.95	-331.35	1130.78	71.74	252.24	1122.13	79.07	-318.07
7.62	1330.92	89.07	76.1	1292.85	76.27	76.21	1102.12	70.23	72.13	1103.01	77.59	133.13	1038.95	-132.7	42.23	1000.76	-130.13	46.41	807.59	-149.16	49.08	808.17	-152.57	105.53	1024.68	-89.96	1443.24	0	0	0	1123.4	-155.72	1803.13	1126.72	-41.76	1799.29	962.5	-140.29	1809.28	973.41	-12.03	1802.19	-335.3	1132.45	70.34	256.69	1121.6	80.24	-317.55
7.63	1372.01	90.76	82.89	1333.14	78.67	80.35	1142.43	71.08	63.08	1139.4	78.82	124.31	1039.77	-132.71	42.12	1000.28	-130.2	46.28	808.02	-149.01	49.69	808.58	-152.5	106.24	1037.52	-89.6	1442.82	0	0	0	1133.93	-155.7	1803.17	1138.96	-41.52	1798.94	973.38	-139.79	1808.72	984.43	-11.47	1801.38	-331.22	1130.68	71.46	256.44	1121.12	80.57	-317.72
7.64	1411.61	92.69	90.24	1373.24	79.8	85.64	1182.9	72.74	55.81	1176.11	79.33	116.64	1040.02	-132.57	42.06	1000.37	-130.69	46.55	808.3	-148.86	50.34	809.02	-153.11	107.22	1048.64	-89.37	1442.27	0	0	0	1145.09	-155.35	1803.03	1148.52	-41.79	1798.94	984.27	-139.09	1808.08	995.47	-10.63	1800.47	-335.35	1131.39	70.81	253.9	1122.55	79.59	-319.6
7.65	1448.41	91.97	101.79	1412.09	80.53	92.52	1222.38	75.06	50.64	1212.16	79.79	110.42	1039.7	-132.55	42.29	999.32	-130.67	46.12	808.67	-148.94	51.17	809.46	-153.54	108.1	1060.99	-88.8	1441.82	0	0	0	1154.64	-155.17	1803.07	1158.46	-41.29	1798.71	995.07	-138.74	1807.18	1006.6	-10.38	1799.52	-338.25	1131.87	70.04	253.84	1123.13	79.53	-318.9
7.66	1484.55	92.24	112.16	1449.29	82.41	101.24	1261.71	75.4	46.75	1247.5	80.41	106.26	1038.31	-133.16	41.61	998.87	-131.03	45.92	809.08	-149.04	52.02	809.89	-153.84	109.02	1071.76	-88.26	1441.14	0	0	0	1165.43	-154.62	1802.87	1169.44	-40.41	1798.17	1005.8	-138.25	1806.14	1017.57	-10.03	1798.47	-331.7	1130.2	71.81	255.28	1121.66	80.33	-312.78
7.67	1520.47	92.24	124.29	1483.42	82	111.61	1299.41	76.9	45.61	1281.22	81.58	104.39	1038.35	-133.23	41.86	999.49	-131.09	45.94	809.28	-149.26	53	810.47	-153.98	109.96	1083	-87.69	1440.37	0	0	0	1175.84	-154.02	1802.72	1181.18	-40.02	1797.87	1016.55	-137.75	1804.9	1028.39	-9.49	1797.25	-325.8	1127.57	73.73	253.89	1122.35	79.78	-314.15
7.68	1555.98	90.05	129.06	1515.17	82.87	123.14	1334.92	77.25	46.26	1313.43	81.34	103.93	1038.05	-133.02	41.58	999.9	-131.16	45.97	809.73	-149.01	53.83	810.87	-155.03	111.36	1096.03	-86.8	1439.36	0	0	0	1185.96	-153.29	1802.4	1191.28	-39.39	1797.52	1027.29	-137.3	1803.42	1039.01	-8.6	1795.78	-336.22	1131.43	70.55	257.12	1121.69	80.56	-316.9
7.69	1584.16	88.95	143.7	1545.13	81.78	136.35	1367.49	77.82	48.8	1342.31	81.89	105.51	1038.05	-133.33	41.52	999.72	-131.63	46.1	810.1	-149.45	55.17	811.51	-155.56	112.64	1106.52	-86.27	1438.23	0	0	0	1196.19	-152.54	1802.06	1202.06	-37.94	1796.89	1038.03	-136.55	1801.79	1049.71	-8.04	1794.28	-335.4	1132.11	70.59	258.37	1121.48	80.73	-316.84
7.7	1608.36	92.42	157.03	1570.8	81.62	147.83	1397.47	76.15	51.59	1369.2	80.39	107.43	1037.58	-133.57	41.37	1000.05	-131.65	46.12	810.53	-149.79	56.51	812.14	-156.35	114.21	1118.77	-85.08	1437.15	0	0	0	1206.09	-151.6	1801.54	1212.29	-37.12	1796.49	1048.82	-135.91	1799.99	1060.39	-7.55	1792.69	-331.69	1131.86	71.35	252.87	1122.53	79.47	-312.8
7.71	1629.69	89.79	169.12	1594.74	79	158.7	1423.61	74.43	54.48	1392.69	78.56	109.23	1037.44	-133.02	41.24	1000.15	-131.93	46.16	811.07	-149.69	57.8	812.93	-156.84	115.77	1130.81	-84.09	1435.7	0	0	0	1216.83	-150.69	1800.98	1223.82	-36.06	1795.83	1059.74	-134.92	1798.18	1071.05	-6.63	1791.03	-328.77	1130.17	72.32	253.1	1123.36	79.25	-313.03
7.72	1646.97	86.32	177.68	1615.53	75.4	156.37	1445.31	72.02	55.58	1411.96	76.75	109.58	1038.03	-133.5	41.4	1000.14	-131.95	46.04	811.59	-150.15	59.54	813.79	-157.36	117.5	1142.81	-82.92	1434.3	0	0	0	1227.77	-149.39	1800.56	1234.24	-34.74	1795.3	1070.85	-133.92	1796.39	1081.75	-5.55	1789.35	-329.06	1130.44	72.34	253.62	1124.29	78.92	-316.24
7.73	1661.02	75.1	181.61	1629.87	71.74	158.91	1461.84	68.26	54.45	1427.59	73.55	108.24	1038.41	-133.43	41.63	999.69	-132.04	45.67	812.26	-149.89	61.02	814.84	-158.02	119.39	1155.28	-81.55	1432.91	0	0	0	1237.71	-148.2	1800.17	1244.84	-33.6	1795.06	1082.01	-132.99	1794.6	1092.61	-4.79	1787.84	-329.86	1130.48	71.88	256.23	1123.3	79.87	-310.28
7.74	1673.21	68.5	178.53	1640.85	64.81	156.71	1472.99	64.4	52.1	1439.13	69.96	106.23	1038.72	-133.3	41.46	1000.38	-131.89	45.67	812.86	-150.24	62.9	816.14	-158.47	121.29	1168.26	-80.18	1431.48	0	0	0	1248.61	-146.65	1799.84	1255.61	-32.45	1794.87	1093.17	-131.97	1792.88	1103.46	-3.57	1786.29	-330.37	1129.57	72.35	255.92	1122.34	79.91	-315.33
7.75	1683.94	60.59	170.4	1650	56.4	149.89	1479.77	60.01	49.07	1447.78	65.64	103.69	1038.59	-133.51	41.34	1000.58	-131.82	45.5	813.51	-150.86	64.86	817.63	-159.35	123.38	1180.34	-78.75	1430.18	0	0	0	1258.79	-145.17	1799.71	1266.15	-30.35	1794.5	1104.43	-130.79	1791.25	1114.4	-2.35	1784.81	-327.94	1128.59	72.99	256.63	1121.56	80.44	-317.47
7.76	1691.69	56.92	159.49	1657.16	46.86	140.62	1483.67	55.06	45.34	1453.68	61.25	100.93	1037.09	-133.93	41	1000.15	-132.06	45.41	814.3	-151.66	66.97	819.25	-160.34	125.45	1193.03	-77.25	1428.91	0	0	0	1268.82	-143.5	1799.67	1277.61	-28.29	1794.29	1115.69	-129.73	1789.63	1125.42	-1.04	1783.46	-334.82	1129.31	71.49	255.09	1121.66	80.31	-313
7.77	1696.12	39.7	149.97	1661.54	38.07	130.99	1485.18	51.05	41.84	1457.58	56.77	97.65	1038.47	-134	41.1	1000.28	-132.11	45.33	815.09	-152.49	69.19	820.91	-161.53	127.77	1205.77	-75.84	1427.71	0	0	0	1271.28	-143.09	1802.36	1288.3	-26.45	1794.22	1127.1	-128.47	1788.08	1136.72	0.1	1782.2	-331.13	1130.08	71.84	255.37	1122.16	79.9	-313.56
7.78	1698.87	28.53	140.97	1664.57	29.34	121.9	1486.36	47.5	39.91	1459.83	52.91	94.95	1038.49	-133.56	40.94	1000.22	-132.27	45.26	816.16	-153.55	71.78	822.84	-163.41	130.65	1217.14	-74.33	1426.79	0	0	0	1282.09	-141.22	1802.51	1300.18	-24.44	1794.16	1138.64	-127.09	1786.5	1148.21	1.36	1780.95	-333.52	1131.24	70.91	256.22	1121.41	80.55	-317.25
7.79	1703.04	19.4	133.08	1667.68	19.06	114.81	1489.3	43.84	38.54	1463.22	48.85	92.78	1038.48	-133.35	41.3	1000.42	-132.23	45.18	817.37	-154.46	74.75	825.17	-164.51	133.65	1230.06	-72.57	1425.94	0	0	0	1293.9	-139	1802.21	1310.61	-22.26	1794.28	1150.25	-125.47	1784.92	1159.64	2.98	1779.69	-335.53	1130.48	71.1	254.94	1120.77	80.34	-318.04
7.8	1709.63	16.06	125.17	1668.62	13.71	118.63	1492.37	43.44	38.99	1468.9	47.65	92.87	1037.88	-133.45	40.51	1001.44	-132.09	45.45	818.86	-155.43	78.13	827.81	-165.75	136.96	1243.51	-70.58	1425.34	0	0	0	1305.7	-136.69	1801.97	1322.61	-19.84	1794.17	1162	-123.65	1783.42	1171.06	5.05	1778.5	-330.45	1130.29	72.21	254.82	1122.95	79.67	-319.83
7.81	1715.74	12.22	123.04	1675.68	9.43	109.97	1496.66	41.94	38.53	1476.89	46.96	93.06	1039.5	-133.6	41.2	1001.26	-131.95	45.25	820.77	-156.17	81.79	831.07	-166.9	140.63	1254.63	-68.58	1424.95	0	0	0	1317.65	-134.16	1801.8	1334.09	-17.52	1794.23	1173.87	-121.54	1782.39	1182.62	7.23	1777.73	-330.07	1130.74	72	253.43	1124.49	79.04	-319.38
7.82	1721.31	12.35	109.7	1682.25	9.08	98.3	1499.02	42.6	38.45	1483.09	47.12	93.04	1039.36	-133.27	40.88	1001.35	-131.96	45.33	823.12	-157.17	86.19	834.87	-167.94	144.78	1267.9	-66.45	1425	0	0	0	1328.95	-131.66	1802.15	1345.83	-14.92	1794.76	1185.92	-119.36	1782.04	1194.35	9.43	1777.67	-328.63	1129.8	72.29	255.83	1121.58	80.26	-320.53
7.83	1726.36	14.17	97.47	1687.02	10.34	88.04	1500.53	43.01	37.93	1487.77	47.61	92.67	1039.1	-133.23	40.66	1000.86	-131.7	45.03	826.08	-157.68	90.96	839.25	-169.42	149.69	1280.41	-64.46	1425.65	0	0	0	1341.49	-129.03	1802.65	1357.58	-12.75	1795.55	1198.15	-117.12	1782.3	1206.13	11.83	1778.17	-329.28	1128.83	72.51	254.58	1121.65	79.81	-315.18
7.84	1729.73	15.66	86.17	1691.43	11.82	79.12	1501.71	43.75	37.79	1491.99	47.74	92.33	1039.29	-133.53	40.64	1001.04	-131.69	45.15	829.6	-158.77	96.7	844.53	-170.48	154.99	1294.23	-62.65	1426.63	0	0	0	1353.2	-126.21	1803.42	1369.74	-9.99	1796.51	1210.44	-114.65	1782.88	1218.05	14.44	1778.93	-333.87	1131.57	70.89	254.18	1122.13	79.81	-317.34
7.85	1734.69	14.39	76.02	1694.93	11.37	72.43	1502.82	44.02	38.32	1495.38	47.79	92.63	1040.06	-132.94	40.91	1001.95	-131.57	45.86	833.98	-159.54	102.86	850.75	-171.84	160.65	1306.9	-61.21	1427.77	0	0	0	1364.95	-123.4	1804.21	1381.52	-7.09	1797.39	1222.62	-112.26	1783.56	1229.93	17.07	1779.73	-335.34	1132.4	70.22	256.47	1120.83	80.82	-318.25
7.86	1736.64	11.95	69.59	1696.33	8.82	66.96	1503.45	43.67	38.94	1497.42	46.86	92.88	1039.85	-133.24	40.61	1002.11	-131.39	46.06	839.44	-160.22	109.55	858.38	-173.25	166.48	1319.49	-59.78	1429.21	0	0	0	1377.33	-120.38	1805.06	1392.86	-3.47	1798.12	1234.9	-109.76	1784.5	1241.83	19.76	1780.65	-328.17	1130.29	72.25	256.53	1120.61	80.9	-319.04
7.87	1737.84	9.79	65.5	1697.49	6.49	63.28	1504.19	42.4	39.02	1498.59	45.78	93.22	1039.08	-132.86	40.43	1003.11	-131.04	46.92	845.93	-162.1	117.31	867.85	-174.59	172.39	1332.4	-58.18	1430.8	0	0	0	1390.22	-117.31	1806.27	1405.29	-0.76	1799.46	1247.16	-107.27	1785.75	1253.95	21.8	1781.9	-331.51	1130.13	71.93	256.59	1121.88	80.42	-321.37
7.88	1737.92	9.11	62.89	1697.42	6.18	60.86	1504.45	42.12	39.29	1499.87	44.57	93.33	1040.8	-132.87	40.85	1003.41	-130.75	47.44	853.94	-164.01	125.49	878.99	-176.61	178.71	1345.4	-56.59	1432.5	0	0	0	1401.98	-114.14	1807.77	1417.26	2.19	1800.98	1259.49	-104.7	1787.25	1265.65	25.05	1783.13	-328.37	1128.6	72.96	256.23	1122.62	80.19	-311.74
7.89	1738.75	9.16	61.22	1698.99	5.38	60.11	1504.65	41.91	39.3	1500.33	44.53	93.68	1040.87	-132.83	40.15	1004.93	-130.38	48.51	863.23	-166.16	134.25	891.49	-179.1	185.1	1356.5	-55.44	1434.27	0	0	0	1414.65	-110.92	1809.3	1428.68	5.23	1802.49	1271.73	-102.27	1788.71	1277.56	27.98	1784.46	-330.66	1130.39	71.99	255.68	1121.58	80.31	-314.64
7.9	1738.87	8.41	59.99	1698.03	5.07	59.06	1504.66	41.69	39.15	1500.84	44.12	93.76	1040.62	-132.87	39.92	1007.16	-129.94	49.78	873.6	-167.97	143.26	905.12	-181.71	191.87	1369.25	-53.8	1435.89	0	0	0	1426.52	-107.75	1811.02	1440.16	8.51	1804.11	1283.86	-99.71	1790.05	1289.43	30.73	1785.6	-330.87	1130.49	71.88	256.92	1120.94	80.89	-316.2
7.91	1739.13	8.16	59.27	1698.15	5.3	58.24	1504.45	42.45	39.42	1501.1	44.66	94.16	1043.19	-133.15	39.73	1009.6	-130.2	51.25	884.39	-170.36	153.63	919.23	-184.16	199.33	1382.16	-52.52	1437.48	0	0	0	1438.71	-104.43	1812.6	1452.2	11.93	1805.39	1295.97	-97.06	1791.28	1301.09	33.58	1786.53	-328.2	1130.61	72.56	256.54	1121.64	80.17	-314.14
7.92	1740.66	8.89	56.67	1698.56	5.02	57.83	1504.63	42.31	39.3	1501.4	44.52	93.99	1044.85	-134.05	39.46	1013.31	-130.53	53.56	896.16	-172.35	165.12	934.1	-185.94	207.73	1394.22	-51.22	1438.86	0	0	0	1449.99	-101.31	1814.26	1464.44	15.22	1806.61	1308.07	-94.47	1792.38	1312.65	36.07	1787.29	-331.37	1129.93	71.98	255.28	1121.4	80.16	-314.58
7.93	1739.4	7.67	58.44	1697.91	4.82	57.39	1504.81	41.96	39.04	1501.75	44.09	93.82	1050.09	-134.41	40.38	1017.9	-131.21	56.75	908.94	-174.63	177.59	949.94	-188.13	217.31	1404.46	-50.16	1440.15	0	0	0	1463.23	-97.94	1815.74	1474.28	18.29	1808.06	1320.21	-92.03	1793.36	1324.06	38.48	1787.87	-332.03	1129.55	71.76	254.9	1122.6	79.71	-317.86
7.94	1739.76	7.76	58.26	1698.68	4.81	57.1	1504.55	42.41	39.29	1501.63	44.62	94.06	1051.92	-135.22	40.45	1023.26	-132.13	60.77	923.63	-175.88	190.12	967.03	-189.93	227.02	1417.12	-48.87	1441.26	0	0	0	1474.96	-94.87	1817.4	1486.56	21.59	1809	1332.28	-89.65	1794.28	1335.35	41.08	1788.29	-326.04	1128.25	73.44	256.16	1121.36	80.33	-317
7.95	1739.53	7.67	57.79	1698.85	4.55	57.36	1504.46	42.41	39.18	1502.02	44.13	93.9	1058.24	-136.33	42.09	1030.95	-133.19	65.24	939.84	-177.37	203.04	985.47	-191.97	237.06	1428.62	-47.82	1442.18	0	0	0	1486.04	-91.86	1819.03	1497.24	24.79	1810.24	1344.18	-87.38	1795.14	1346.73	43.23	1788.59	-329.32	1129.96	71.91	256.96	1122.86	79.96	-315.01
7.96	1740.08	7.54	57.8	1699.12	4.46	56.58	1504.61	42.32	39.15	1502.04	44.7	93.99	1064.28	-138.09	43.14	1040.23	-135.3	69.99	957.4	-178.86	215.95	1004.8	-194.33	247.08	1439.78	-47.01	1443.11	0	0	0	1497.89	-88.85	1820.52	1509.1	27.95	1810.95	1355.89	-85.42	1795.97	1358.01	45.04	1788.81	-335.63	1131.58	70.42	254.44	1121.84	79.91	-317.88
7.97	1739.86	7.53	57.54	1698.19	5.22	56.53	1504.66	42.26	39.06	1502.14	44.63	93.93	1070.85	-141.06	43.91	1049.26	-135.94	76.07	976	-180.61	228.48	1024.89	-196.05	256.6	1451.18	-46.35	1443.93	0	0	0	1509.68	-86.13	1821.97	1519.74	30.81	1811.6	1367.49	-83.72	1796.76	1369.04	47.09	1788.83	-335.93	1132.44	69.95	253.93	1122.31	79.49	-315.09
7.98	1739.56	7.46	57.4	1698.8	4.78	56.85	1504.5	42.56	39.15	1502.44	44.28	93.74	1079.18	-145.79	46.43	1060.56	-138.62	80.24	995.78	-181.68	239.87	1045.92	-196.57	265.15	1461.97	-45.91	1444.65	0	0	0	1520.63	-83.55	1823.4	1530.68	33.65	1812.22	1379.16	-82.15	1797.61	1380.18	48.33	1788.95	-338.18	1132.91	69.51	257.89	1122.35	80.49	-315.41
7.99	1740.97	7.98	54.72	1698.47	5.32	56.39	1504.61	42.32	38.97	1502.48	44.56	93.75	1093.24	-150.04	51.38	1075.47	-141.89	86.16	1016.31	-181.68	249.12	1066.93	-197.34	272.84	1473.63	-45.38	1445.42	0	0	0	1531.85	-81.16	1824.78	1542.08	35.75	1812.73	1390.79	-80.81	1798.51	1391.16	49.68	1789.05	-331.17	1130.52	71.46	257.29	1121.3	80.48	-322.19
8	1741.26	8.22	54.72	1698.7	4.47	56.58	1504.84	42.1	38.85	1502.72	44.49	93.74	1113.44	-154.29	57.78	1093.41	-145.6	91.92	1037.48	-180.73	256.31	1088.4	-197.17	279.34	1483.93	-45.09	1446.32	0	0	0	1543.43	-78.92	1825.97	1551.83	37.9	1813.24	1402.3	-79.66	1799.38	1402.04	50.91	1789.2	-331.99	1131.33	70.88	255.46	1121.73	79.86	-318.7
8.01	1741.24	7.55	54.45	1698.83	5.07	56.18	1504.59	42.58	39.11	1502.62	44.94	93.98	1137.12	-159.87	62.92	1116.91	-150.11	96.99	1059.22	-180.09	261.64	1110.19	-196.09	284.97	1493.99	-44.72	1447.13	0	0	0	1554.58	-76.98	1827.1	1563.6	39.76	1813.6	1413.68	-78.48	1800.23	1413.04	51.9	1789.38	-330.09	1130.2	71.9	255.63	1122.51	79.72	-314.67
8.02	1741.12	7.76	53.92	1698.71	5.07	56.27	1504.36	43.18	39.44	1502.91	44.42	93.89	1162.58	-165.71	66.84	1142.76	-154.63	101.04	1081.72	-179.73	264.92	1132.19	-195.04	289.6	1503.8	-44.57	1448.01	0	0	0	1567.14	-75.19	1827.87	1574.44	41.61	1813.96	1424.93	-77.65	1801.03	1423.87	53.02	1789.56	-331.6	1130.84	71.39	255.03	1123.2	79.48	-310.92
8.03	1741.01	8.29	54.05	1699.88	5.16	56.29	1504.81	42.16	39.04	1503.17	44.07	93.91	1192.17	-171.06	69.97	1172.68	-159.31	104.57	1105.55	-179.57	266.18	1154.99	-193.89	293.02	1513.66	-44.34	1448.82	0	0	0	1578.01	-73.72	1828.78	1585.22	42.97	1814.39	1436.31	-76.94	1801.77	1434.75	53.54	1789.85	-333.35	1130.66	71.18	257.98	1120.99	80.8	-315.85
8.04	1741.32	7.77	53.76	1699.45	5.51	56.18	1504.78	42.23	39.14	1503.35	43.95	93.99	1224.36	-176.08	72.4	1202.5	-163.93	106.51	1129.9	-179.96	265.85	1178.5	-192.78	295	1524.25	-44.15	1449.53	0	0	0	1589.23	-72.57	1829.55	1595.89	43.52	1815.07	1447.64	-76.47	1802.44	1445.4	54.02	1790.15	-335.13	1131.28	70.55	256.48	1121.71	80.16	-316.41
8.05	1741.52	7.51	53.47	1698.5	5.19	55.73	1504.77	42.06	39.27	1503.56	43.78	94.09	1256.33	-181.06	73.76	1234.42	-168.21	107.8	1155.22	-180.29	263.81	1203.1	-191.66	295.15	1534.16	-43.86	1450.13	0	0	0	1599.94	-71.56	1830.3	1605.97	44.34	1815.59	1458.83	-76.09	1803.12	1456.07	54.31	1790.53	-335.59	1132.15	70.35	255.43	1121.33	80.24	-320.03
8.06	1741.43	8.46	53.54	1699.18	5.47	55.97	1505.05	41.75	39.13	1503.76	43.83	94.38	1292	-184.9	73.36	1266.58	-172.37	107.96	1181.33	-180.73	260.33	1228.37	-190.66	293.41	1543.71	-43.41	1450.84	0	0	0	1611.07	-70.91	1830.88	1616.65	45.36	1815.84	1469.81	-75.8	1803.79	1466.7	54.69	1790.96	-330.2	1131.43	71.56	258.07	1120.57	80.82	-317.46
8.07	1741.28	8.67	53.75	1698.54	5.06	55.83	1504.79	42.42	39.61	1503.91	43.78	94.65	1326.42	-189.48	72.64	1300.97	-176.3	107.55	1208.25	-181.08	255.28	1254.1	-189.86	290.01	1553.71	-43.09	1451.4	0	0	0	1622.17	-70.45	1831.4	1627.61	45.8	1816.14	1480.62	-75.85	1804.36	1477.52	54.51	1791.47	-331.43	1128.62	72.29	257.94	1120.48	80.9	-314.36
8.08	1741.82	8.05	53.05	1698.15	5.51	55.77	1504.98	42.16	39.69	1504.2	43.47	94.71	1361.52	-193.96	72.02	1334.37	-180.2	105.82	1236.01	-180.84	248.7	1280.44	-189.91	285.36	1563.51	-42.77	1451.93	0	0	0	1633.24	-70.14	1831.8	1637.51	46.01	1816.7	1491.51	-75.78	1804.95	1488.23	54.43	1791.98	-329.58	1130.9	72.17	257.44	1121.91	80.32	-311.34
8.09	1741.18	8.02	52.83	1699.63	5.65	56.22	1504.99	42.29	39.86	1504.39	43.27	95	1398.11	-198.33	71.06	1370.18	-183.71	103.98	1264.46	-180.25	240.68	1307.07	-190.06	279.44	1573.15	-42.23	1452.52	0	0	0	1644.16	-70.01	1832.06	1648.49	45.9	1817	1502.23	-76.06	1805.42	1498.72	54.41	1792.42	-330.87	1130.77	71.8	255.18	1121.31	79.96	-313.9
8.1	1741.12	8.64	53.06	1699.41	5.93	56.05	1505.64	41.16	39.5	1504.51	43.4	95.35	1434.96	-202.48	69.68	1406.49	-187.07	101.55	1293.65	-180.18	231.76	1334.75	-190.07	272.27	1583.03	-41.59	1453.11	0	0	0	1654.76	-70.01	1832.27	1658.14	45.71	1817.69	1512.89	-76.4	1805.8	1509.14	54.32	1792.92	-335.21	1132.8	70.6	257.08	1121.2	80.45	-320.25
8.11	1741.74	8.26	52.79	1698.96	5.58	55.97	1505.52	41.16	39.64	1504.97	42.51	95.44	1471.85	-205.47	67.46	1443.49	-190.18	98.72	1323.76	-180.52	221.9	1362.88	-189.39	263.77	1592.37	-41	1453.58	0	0	0	1665.33	-70.33	1832.4	1668.72	45.48	1817.9	1523.39	-76.83	1806.12	1519.63	53.97	1793.41	-333.35	1131.86	70.96	255.78	1121.97	80.08	-317.4
8.12	1741.18	8.54	52.52	1698.82	5.68	55.51	1505.45	41.39	39.98	1504.96	42.79	95.92	1510.15	-209.39	65.27	1482.24	-192.65	96.02	1354.13	-182.23	211.69	1391.96	-188.79	254.31	1602.76	-40.23	1453.95	0	0	0	1675.36	-70.65	1832.42	1678.73	44.83	1818.16	1533.66	-77.42	1806.33	1530.05	53.37	1793.92	-331.48	1131.44	71.48	257.61	1121.68	80.66	-313.17
8.13	1741.17	7.91	52.08	1698.96	5.83	55.4	1505.68	41.01	39.95	1505.02	42.76	96.44	1550.05	-213.22	66.45	1521.14	-194.82	92.91	1385.72	-183.19	200.07	1421.86	-187.97	243.79	1612.87	-39.38	1454.41	0	0	0	1685.81	-71.09	1832.45	1688.66	44.18	1818.67	1543.98	-78.07	1806.43	1540.44	52.93	1794.31	-332.36	1129.52	71.93	256.14	1122.23	80.18	-309.63
8.14	1741.49	8.38	52	1698.77	5.7	55.44	1505.73	41.04	40.29	1505.5	41.79	96.55	1590.79	-214.79	64.93	1559.66	-196.73	89.53	1418.26	-184.25	187.68	1452.33	-188.34	233.18	1622.48	-38.66	1454.74	0	0	0	1695.58	-71.69	1832.4	1698.42	43.44	1819.11	1554.43	-78.7	1806.5	1550.68	52.55	1794.64	-331.81	1129.39	71.88	254.68	1123	79.38	-318.65
8.15	1741.09	8.81	52.22	1699.57	5.91	55.68	1506.02	40.57	40.3	1505.87	41.62	97.01	1631.89	-216.79	63.68	1600.82	-198.07	87.24	1451.89	-185.39	174.79	1482.44	-189.78	222.43	1633.31	-37.84	1455.04	0	0	0	1706.38	-72.22	1832.22	1707.87	42.93	1819.45	1564.8	-79.51	1806.48	1561	51.84	1795	-331.99	1130.58	71.68	255.04	1121.86	80.03	-314.76
8.16	1741.91	8.58	52.07	1697.94	8.21	58.65	1506.31	39.99	40.31	1506.36	40.78	97.22	1673.24	-218.35	62.28	1641.02	-199.38	84.5	1485.6	-187.38	161.79	1513.97	-190.82	210.9	1643.71	-37.23	1455.26	0	0	0	1716.2	-72.98	1832.16	1718.81	41.77	1819.79	1575.03	-80.28	1806.39	1571.17	51.15	1795.23	-334.36	1131.5	70.75	252.35	1121.82	79.32	-314.55
8.17	1738	14.15	57.39	1698.18	8.63	58.82	1506.41	40.06	40.71	1506.66	40.73	97.83	1716.74	-218.4	58.13	1681.6	-200.41	82.2	1520.36	-189.56	148.6	1546.55	-191.33	198.6	1654.27	-36.81	1455.5	0	0	0	1726.4	-73.78	1832.08	1728.38	41.08	1820.11	1585.06	-81.37	1806.17	1581.16	50.4	1795.41	-330.56	1128.44	72.71	255.03	1121.38	80.12	-316.96
8.18	1738.46	14.86	58.06	1698.17	9.09	58.91	1506.15	40.71	41.29	1507.11	40.19	98.24	1758.82	-219.22	57.42	1722.39	-201.41	80.26	1557.03	-190.07	134.69	1579.21	-193.18	186.88	1665.57	-36.5	1455.53	0	0	0	1736.67	-74.61	1831.98	1737.64	40.28	1820.5	1595.07	-82.42	1805.88	1591.12	49.46	1795.5	-330.54	1129.43	72.21	255.59	1121.82	80.11	-317.08
8.19	1737.65	16.21	58.7	1698.16	9.07	59.21	1506.87	39.32	41.08	1507.63	39.77	98.73	1800.18	-219.61	57.86	1763.89	-202.26	78.97	1593.5	-191.8	121.85	1612.53	-195.18	175.35	1675.96	-36.39	1455.62	0	0	0	1746.8	-75.5	1831.96	1747.55	39.29	1820.8	1605.25	-83.44	1805.5	1601.16	48.34	1795.54	-330.4	1130.78	71.9	254.32	1122.35	79.63	-315.38
8.2	1737.07	13.47	64.25	1697.19	9.83	59.01	1506.81	39.56	41.54	1507.92	39.73	99.37	1841.92	-220.66	58.49	1805.03	-202.97	78.08	1631.02	-193.67	109.38	1646.49	-196.92	163.96	1687.05	-36.41	1455.63	0	0	0	1756.97	-76.35	1831.87	1757.63	37.93	1821.15	1615.36	-84.62	1805.03	1611.08	47.34	1795.46	-331.19	1129.25	72.37	253.73	1123.95	79.14	-313.32
8.21	1736.3	13.74	63.94	1697.56	10.01	59.14	1507.02	38.92	41.61	1508.42	39.22	99.9	1883.98	-221.6	60.03	1846.63	-203.4	78.34	1669.38	-195.3	97.24	1681.83	-197.23	152.37	1697.55	-36.58	1455.63	0	0	0	1766.56	-77.32	1831.89	1767.29	37.47	1821.23	1625.31	-85.93	1804.5	1621.14	46.26	1795.29	-331.28	1128.72	72.54	256.69	1122.4	80.18	-313.7
8.22	1739.19	13.7	54.2	1699.41	7.53	55.8	1507.39	38.66	42.03	1509.04	38.83	100.5	1925.7	-221.28	62.84	1889.89	-206.35	75.85	1708.07	-196.33	85.58	1716.98	-198.35	141.48	1708.79	-36.73	1455.41	0	0	0	1776.91	-78.33	1831.86	1776.94	36.39	1821.73	1635.29	-87.27	1803.89	1631.31	44.81	1795.06	-327.17	1129.14	73.09	258.53	1120.76	81.05	-312.59
8.23	1739.56	13.31	53.69	1700.35	6.99	55.62	1507.49	38.58	42.55	1509.28	39.07	101.39	1966.92	-221.62	66.39	1931.58	-207.02	77	1748.16	-196.63	74.74	1752.38	-199.91	131.97	1719.8	-37.03	1455.25	0	0	0	1786.69	-79.36	1831.9	1787.02	35.15	1822.05	1645.26	-88.64	1803.2	1641.16	43.88	1794.58	-329.98	1130.17	72.2	256.41	1121.4	80.61	-318.34
8.24	1740.31	13.38	53.17	1700.9	7.38	55.06	1507.86	38.24	42.94	1509.67	38.91	102.07	2007.87	-221.68	71.32	1972.06	-207.73	79.47	1787.2	-198.96	66.27	1789.07	-200.83	123.16	1730.96	-37.37	1455.03	0	0	0	1796.38	-80.48	1831.92	1797.13	34	1822.3	1655.44	-89.9	1802.43	1651.15	42.63	1794.08	-335.02	1131.37	70.82	254.7	1121.88	80.01	-320.63
8.25	1741.61	11.66	51.78	1700.96	7.73	55.04	1508.34	37.6	43.37	1510.15	38.93	102.84	2045.44	-216.65	81.01	2012.26	-208.06	82.88	1827.1	-200.3	58.45	1825.21	-202.69	115.9	1742.35	-37.84	1454.66	0	0	0	1806.8	-81.56	1831.84	1799.89	29.67	1826.79	1665.7	-91.25	1801.57	1661.13	41.24	1793.42	-331.35	1130.18	72.29	253.47	1121.59	80.01	-313.2
8.26	1742.9	10.62	51.16	1701.54	8.15	54.89	1508.08	38.44	44.28	1510.75	38.79	103.6	2083.61	-215.69	88.23	2048.24	-203.66	93.85	1866.61	-200.94	52.39	1861.67	-202.96	109.7	1753.72	-38.48	1454.24	0	0	0	1816.82	-82.76	1831.77	1807.89	27.67	1827.99	1676.06	-92.59	1800.55	1671.09	39.98	1792.58	-331.72	1130.49	71.91	254.94	1122.38	79.92	-314.33
8.27	1743.05	10.01	50.82	1700.96	8.43	54.73	1508.71	37.8	44.7	1510.93	39.45	104.72	2121.42	-214.61	97.76	2085.12	-202.67	101.82	1905.64	-201.56	48.07	1896.91	-203.94	105.54	1765.04	-39.3	1453.67	0	0	0	1826.66	-84.03	1831.68	1818.43	26.46	1827.87	1686.14	-94.19	1799.39	1681.1	38.39	1791.6	-331.09	1129.57	72.03	255.24	1122.94	79.7	-313.04
8.28	1743.12	10.27	50.58	1701.45	8.15	54.49	1509.06	37.76	45.64	1511.54	39.25	105.56	2156.19	-213.42	108.89	2120.48	-201.68	111.33	1942.61	-202.84	46.21	1930.6	-204.9	102.97	1776.51	-40.07	1452.99	0	0	0	1836.97	-85.24	1831.4	1828.24	25.1	1827.78	1696.1	-95.95	1798.02	1691.33	36.52	1790.52	-332.74	1131.35	71.32	254.63	1122.86	79.32	-314
8.29	1743.64	9.74	50.29	1700.86	8.95	54.17	1509.73	37.02	46.41	1512.07	39.44	106.68	2190.14	-211.97	121.38	2153.42	-200.17	122.14	1978.14	-203.18	46.09	1962.99	-205.21	102.04	1787.53	-40.96	1452.15	0	0	0	1847.39	-86.62	1831.02	1837.86	23.67	1827.55	1706.29	-97.7	1796.45	1701.44	34.89	1789.14	-329.39	1130.09	72.34	254.72	1122.08	79.91	-313.27
8.3	1743.21	9.78	50.17	1701.73	9.19	54.27	1510.12	36.91	47.46	1512.65	39.68	107.9	2220.55	-209.52	134.54	2184.06	-197.94	133.65	2012.17	-202.5	46.87	1993.75	-204.44	102.03	1798.51	-41.89	1451.12	0	0	0	1857.21	-88.08	1830.54	1847.81	22.43	1827.17	1716.63	-99.41	1794.8	1711.65	32.83	1787.68	-330.81	1130.08	72.05	254.96	1121.34	80.09	-315.93
8.31	1743.03	9.92	50.01	1701.37	8.57	53.82	1510.68	36.48	48.54	1513.25	39.67	109.24	2248.05	-205.86	147.68	2211.55	-195.07	145.2	2042.26	-202.33	48.91	1993.75	-204.44	102.03	1809.96	-42.89	1449.91	0	0	0	1867.29	-89.52	1829.83	1864.46	23.74	1822.39	1727.01	-101.24	1793.01	1721.92	30.68	1786.03	-333.07	1130.41	71.24	255.01	1121.55	79.81	-320.45
8.32	1742.49	10.6	50.62	1700.88	9.42	53.92	1511.27	36.28	49.74	1514.24	40	110.72	2272.52	-204.09	158.32	2243.77	-191.99	157.16	2042.26	-202.33	48.91	1993.75	-204.44	102.03	1821.36	-44.18	1448.62	0	0	0	1877.86	-91	1829.08	1875.37	23.1	1820.74	1737.33	-103.28	1791.13	1732.02	28.66	1784.29	-331.5	1129.35	72.03	255.96	1122.43	80	-317.92
8.33	1742.18	10.4	50.53	1701.55	9.7	54.19	1511.82	36.18	51.38	1515.03	40.34	112.52	2293.07	-200.9	167.84	2266.02	-188.45	165.27	2042.26	-202.33	48.91	1993.75	-204.44	102.03	1833.01	-45.49	1447.3	0	0	0	1887.9	-92.56	1828.32	1885.65	21.44	1819.95	1747.71	-105.47	1789.24	1741.97	26.61	1782.43	-330.37	1129.74	72.22	257.24	1121.81	80.33	-312.26
8.34	1742.01	10.53	50.27	1701.65	9.25	53.8	1512.59	35.35	52.73	1516.68	39.6	113.96	2310.41	-197.67	174.76	2280.34	-184.67	169.77	2042.26	-202.33	48.91	1993.75	-204.44	102.03	1844.78	-46.84	1445.85	0	0	0	1898.66	-94.02	1827.47	1896.14	19.86	1818.79	1758.26	-107.83	1787.4	1751.91	24.65	1780.55	-330.28	1130.92	71.79	256.83	1121.46	80.28	-309.53
8.35	1742.7	10.34	50.17	1702.12	9.96	53.77	1513.42	35.22	54.52	1517.74	40.3	116.09	2323.76	-194.44	177.21	2288.78	-180.88	170.92	2042.26	-202.33	48.91	1993.75	-204.44	102.03	1856.03	-48.38	1444.46	0	0	0	1909.45	-95.51	1826.64	1906.94	18.21	1817.79	1768.93	-110.43	1785.66	1762.19	22.19	1778.78	-329.89	1130.43	72.08	255.81	1122.12	79.88	-314.97
8.36	1742.74	10.48	50.29	1702	10.06	53.64	1513.75	36.11	56.83	1519.35	40.49	118.07	2333.08	-189.7	175.13	2293.38	-177.3	168.98	2042.26	-202.33	48.91	1993.75	-204.44	102.03	1867.4	-50	1443.11	0	0	0	1919.78	-97.08	1825.97	1916.78	16.52	1817.04	1779.91	-112.78	1784.07	1772.53	19.53	1777.14	-328.46	1130.18	72.73	254.43	1122.61	79.76	-316.98
8.37	1741.96	10.54	50.25	1702.19	9.81	53.69	1514.83	35.9	58.76	1520.68	41.95	120.64	2341.35	-184.34	169.19	2296.17	-174.16	164.21	2042.26	-202.33	48.91	1993.75	-204.44	102.03	1879.41	-51.84	1441.91	0	0	0	1930.74	-98.67	1825.22	1926.06	14.78	1816.59	1790.82	-115.29	1782.59	1782.95	16.95	1775.54	-330.02	1130.53	72.11	258.11	1121.1	81	-314.25
8.38	1742.62	10.71	50.24	1702.05	10.04	53.04	1515.89	36.14	60.96	1522.68	42.28	122.89	2346.82	-180.15	158.82	2299.19	-171.69	156.85	2042.26	-202.33	48.91	1993.75	-204.44	102.03	1890.99	-53.8	1440.88	0	0	0	1941.39	-100.25	1824.54	1936.81	13.38	1815.45	1801.78	-117.96	1781.12	1793.22	14.43	1773.95	-331.57	1131.73	71.6	258.83	1120.46	81.34	-314.42
8.39	1742.55	10.45	50.37	1702.43	10.01	53.55	1516.54	37.48	63.81	1524.57	43.61	125.67	2351.01	-176.62	148.27	2304.49	-170.11	147.16	2042.26	-202.33	48.91	1993.75	-204.44	102.03	1902.41	-55.86	1439.94	0	0	0	1952.77	-101.8	1823.81	1947	11.86	1814.59	1813.02	-120.62	1779.67	1803.62	11.56	1772.33	-329.9	1130.8	72.1	256.78	1121.19	80.77	-312.78
8.4	1742.23	10.47	49.96	1702.18	10.27	53.05	1517.65	38.6	67.02	1526.73	45.25	128.78	2359.52	-176.68	136.73	2314.11	-169.65	135.41	2042.26	-202.33	48.91	1993.75	-204.44	102.03	1913.25	-57.98	1439.07	0	0	0	1963.68	-103.51	1823.22	1957.45	10.14	1813.85	1824.3	-123.62	1778.3	1813.97	8.74	1770.8	-331.48	1131.05	71.54	257.23	1120.33	81.06	-315.72
8.41	1742.18	10.46	50.04	1702.37	11.14	53.17	1519.16	39.64	70.46	1529.52	46.7	132.31	2368.54	-179.15	122.95	2331.46	-169.83	124.39	2042.26	-202.33	48.91	1993.75	-204.44	102.03	1924.66	-60.43	1438.5	0	0	0	1974.56	-105.13	1822.99	1968.14	8.22	1813.17	1835.67	-126.82	1777.42	1824.49	5.46	1769.72	-328.6	1130.04	72.34	256.33	1122.24	80.27	-311.21
8.42	1742.45	10.44	50.15	1702.23	9.46	53.41	1521	40.7	74.65	1532.49	49.08	136.76	2374.21	-180.2	109.73	2337.05	-170.43	113.46	2042.26	-202.33	48.91	1993.75	-204.44	102.03	1936.06	-63.15	1438.35	0	0	0	1986.11	-106.67	1823.23	1978.6	6.45	1813.15	1847.42	-129.87	1777.43	1835.31	1.68	1769.5	-330.19	1129.55	72.22	257.98	1122.66	80.27	-312.86
8.43	1742.47	10.1	50.3	1703.67	10.35	53.69	1523.7	41	79.22	1536.93	49.61	141.28	2379.43	-179.98	99	2342	-170.16	104.51	2042.26	-202.33	48.91	1993.75	-204.44	102.03	1947.46	-65.92	1438.8	0	0	0	1997.87	-108.07	1824.02	1989.12	5.02	1813.4	1859.31	-133.4	1777.98	1845.91	-1.78	1769.78	-331.65	1129.4	71.99	258.29	1121.62	80.77	-313.44
8.44	1743.22	10.26	50.34	1703.37	9.99	53.87	1526.45	42.76	85.21	1541.55	51.33	146.79	2383.68	-178.97	90.81	2345.44	-169.52	97.62	2042.26	-202.33	48.91	1993.75	-204.44	102.03	1958.5	-68.85	1439.89	0	0	0	2009.75	-109.44	1825.09	1999.8	3.78	1814.11	1871.41	-137.27	1778.91	1856.49	-5.35	1770.47	-327.29	1129.3	72.96	257.94	1122.88	80.34	-310.61
8.45	1743.18	10.02	50.56	1703.75	9.87	53.68	1529.86	44.43	91.88	1546.88	53.41	153.17	2385.66	-176.84	86.72	2347.32	-167.91	93.85	2042.26	-202.33	48.91	1993.75	-204.44	102.03	1970.07	-71.6	1441.44	0	0	0	2021.25	-110.82	1826.48	2010.41	2.37	1814.94	1883.34	-141.5	1780.2	1867.3	-9.43	1771.58	-325.4	1130.15	72.92	259.47	1121.68	81	-309.39
8.46	1742.99	9.84	50.57	1704.23	9.74	54.86	1534.76	45.37	99.17	1554.19	54.67	159.75	2386.64	-175.44	83.87	2348.22	-166.13	91.27	2042.26	-202.33	48.91	1993.75	-204.44	102.03	1981.48	-74.28	1443.44	0	0	0	2033.45	-111.96	1828.14	2021.21	0.76	1816.16	1895.28	-146.07	1781.91	1878.1	-13.62	1773.19	-330.03	1130.85	71.65	257.93	1120.2	81	-310.96
8.47	1743.34	10.09	51.04	1703.92	9.1	54.31	1541.16	45.9	107.29	1562.97	56.15	166.94	2387.68	-175.08	82.15	2348.6	-165.68	89.43	2042.26	-202.33	48.91	1993.75	-204.44	102.03	1991.89	-76.95	1445.86	0	0	0	2045.55	-113.02	1830.27	2031.66	-0.68	1817.94	1907.79	-150.21	1784.11	1888.63	-17.8	1775.11	-331.48	1129.47	71.81	256.51	1120.77	80.72	-309.91
8.48	1743.71	9.63	51.09	1703.91	10.52	56.75	1549.01	47.02	116.66	1574.22	57.78	174.56	2387.61	-174.78	80.73	2348.89	-165.43	88.35	2042.26	-202.33	48.91	1993.75	-204.44	102.03	2003.21	-79.39	1448.5	0	0	0	2057.04	-114.13	1832.58	2041.72	-2.23	1819.97	1920.6	-154.23	1786.47	1899.22	-22.32	1777.33	-328.15	1128.76	72.82	258.88	1120.55	81.3	-311.93
8.49	1743.85	10.19	51.85	1705.09	10.17	57.08	1559.08	47.41	126.35	1587.87	58.43	181.8	2388.12	-174.7	79.01	2349.7	-164.93	87.21	2042.26	-202.33	48.91	1993.75	-204.44	102.03	2014.34	-81.88	1451.22	0	0	0	2068.77	-115.22	1834.81	2052.3	-3.72	1822	1933.09	-158.43	1788.71	1909.66	-26.89	1779.5	-332.58	1130.39	71.55	256.16	1121.03	80.53	-315.99
8.5	1743.12	9.69	53.48	1706.66	11.06	58.14	1569.73	49.39	137.22	1603.33	59.96	189.37	2388.65	-173.68	77.8	2349.92	-164.26	85.66	2042.26	-202.33	48.91	1993.75	-204.44	102.03	2025.09	-84.14	1453.91	0	0	0	2080.44	-116.26	1836.96	2061.95	-4.65	1823.82	1945.29	-163.1	1790.62	1920.06	-31.39	1781.55	-333.4	1131.33	71.11	257.8	1121.55	80.61	-313.09
8.51	1745.27	10.24	53.13	1707.97	10.16	62.73	1582.17	50.07	148.24	1619.47	61.03	197.2	2389.14	-173.2	76.47	2350.38	-163.88	84.54	2042.26	-202.33	48.91	1993.75	-204.44	102.03	2036.07	-86.37	1456.39	0	0	0	2091.87	-117.35	1838.9	2071.7	-6.25	1825.76	1957.67	-167.33	1792.23	1930.38	-35.93	1783.36	-331.44	1130.38	71.73	257.79	1120.92	81.01	-314.06
8.52	1747.6	10.47	52.73	1712.52	10.15	64.25	1594.72	51.86	160.99	1636.02	61.6	205.83	2388.5	-172.5	75.15	2350.68	-163.49	83.64	2042.26	-202.33	48.91	1993.75	-204.44	102.03	2046.43	-88.58	1458.63	0	0	0	2103.15	-118.49	1840.58	2081.85	-7.79	1827.57	1970.09	-170.99	1793.47	1940.64	-41.62	1785.42	-328.15	1130.06	72.51	258.24	1121.74	80.76	-313.75
8.53	1751.1	10.9	52.76	1717.2	10.45	66.06	1608.9	52.49	174.34	1652.99	62.6	215.68	2388.85	-171.89	74.41	2350.73	-163.19	82.77	2042.26	-202.33	48.91	1993.75	-204.44	102.03	2057.12	-90.55	1460.45	0	0	0	2114.2	-119.73	1841.98	2091.26	-9.54	1829.23	1982.17	-174.62	1794.33	1951.06	-46.27	1787	-328.58	1130.37	72.29	258.7	1120.36	81.11	-311.67
8.54	1755.11	12.36	53.45	1723.54	11.19	69.52	1624.46	52.35	187.67	1670.89	62.76	225.54	2388.74	-171.95	73.44	2351.19	-162.93	82.22	2042.26	-202.33	48.91	1993.75	-204.44	102.03	2068.01	-92.34	1461.95	0	0	0	2124.91	-120.99	1843.12	2100.83	-10.95	1830.66	1993.94	-178.32	1794.9	1960.57	-50.82	1787.9	-329.48	1130.32	72.05	257.65	1120.76	80.8	-309.3
8.55	1758.63	17.36	58.37	1731.77	12.25	74.46	1641.44	52.18	201.41	1689.53	63.16	235.63	2387.95	-171.97	72.41	2351.14	-162.81	81.5	2042.26	-202.33	48.91	1993.75	-204.44	102.03	2078.5	-94.01	1463.13	0	0	0	2135.91	-122.28	1844	2110.4	-12.64	1831.85	2005.48	-181.88	1795.22	1971.14	-55.08	1789.04	-330.06	1129.18	72.55	256.93	1122.43	80.1	-308.8
8.56	1765.9	19.5	58.58	1740.12	13.62	80.24	1660.35	50.85	214.42	1708.82	62.86	245.7	2386.65	-171.49	71.32	2350.87	-162.71	80.77	2042.26	-202.33	48.91	1993.75	-204.44	102.03	2088.97	-95.49	1463.93	0	0	0	2146.8	-123.53	1844.75	2120.45	-14.44	1833.06	2005.48	-181.88	1795.22	1980.96	-58.8	1789.68	-332.1	1129.53	72.1	257.74	1121.98	80.49	-309.73
8.57	1775.43	21.96	58.16	1751.19	15.55	86.74	1678.91	50.37	226.91	1728.49	61.69	255.16	2387.58	-171.65	70.59	2351.05	-162.67	80.22	2042.26	-202.33	48.91	1993.75	-204.44	102.03	2099.71	-96.83	1464.39	0	0	0	2157.68	-124.83	1845.33	2129.95	-16.18	1834.23	2005.48	-181.88	1795.22	1991.38	-62.31	1790.42	-328.91	1129.31	72.72	258.68	1120.92	81.08	-306.44
8.58	1787.17	26.55	62.08	1765.2	18.65	93.46	1698.08	47.43	237.12	1747.27	61.46	264.67	2387.14	-171.16	70.09	2351.28	-162.67	79.85	2042.26	-202.33	48.91	1993.75	-204.44	102.03	2110.27	-98.14	1464.69	0	0	0	2168.19	-126.07	1845.9	2139.41	-17.64	1834.98	2005.48	-181.88	1795.22	2001.4	-65.77	1791.08	-326.72	1128.63	73.07	258.56	1120.75	80.68	-310.33
8.59	1804.54	31.38	70.18	1782.73	22.2	100.81	1717.54	44.46	245.73	1767.08	59.21	272.69	2387.38	-171.32	69.68	2351.01	-162.78	79.31	2042.26	-202.33	48.91	1993.75	-204.44	102.03	2120	-99.39	1464.79	0	0	0	2178.4	-127.21	1846.47	2148.84	-18.92	1835.84	2005.48	-181.88	1795.22	2011.5	-69.08	1791.63	-331.38	1130.4	71.65	256.14	1121.63	80.07	-310.3
8.6	1824.8	36.26	76.54	1803.23	25.76	107.17	1739.17	40.35	252.39	1788.02	55.62	279.72	2387.88	-171.35	69.51	2351.16	-162.81	79.1	2042.26	-202.33	48.91	1993.75	-204.44	102.03	2129.93	-100.65	1464.9	0	0	0	2188.75	-128.21	1847.07	2159.31	-20.45	1836.67	2005.48	-181.88	1795.22	2021.52	-71.97	1792.05	-331.24	1129.4	72.28	255.56	1122.14	79.9	-311.15
8.61	1849.05	41.02	82.36	1826.89	29.56	112.51	1760.15	39.39	258.27	1809.01	53.74	286.53	2387.57	-171.43	69.15	2351.34	-162.79	78.93	2042.26	-202.33	48.91	1993.75	-204.44	102.03	2139.42	-102.06	1465.04	0	0	0	2199.06	-129.1	1847.65	2168.25	-21.32	1837.38	2005.48	-181.88	1795.22	2031.61	-74.86	1792.42	-331.71	1130.05	71.99	256.79	1120.51	80.73	-318.21
8.62	1875.09	44.92	87.09	1853.12	32.79	117.15	1782.7	37.71	261.92	1831.22	50.89	291.17	2388.36	-171.24	69.45	2351.29	-162.89	78.75	2042.26	-202.33	48.91	1993.75	-204.44	102.03	2149.41	-103.42	1465.18	0	0	0	2209.53	-129.79	1848.26	2178	-22.3	1837.89	2005.48	-181.88	1795.22	2041.93	-77.68	1792.83	-331.12	1129.38	72.13	256.76	1121.2	80.61	-314.58
8.63	1902.66	48.15	90.82	1880.67	35.35	120.66	1806.14	36.54	263.95	1853.96	48.76	294.55	2388.6	-171.4	69.37	2351.18	-163.04	78.52	2042.26	-202.33	48.91	1993.75	-204.44	102.03	2159.13	-104.68	1465.4	0	0	0	2220.14	-130.36	1848.85	2187.75	-23.69	1838.67	2005.48	-181.88	1795.22	2051.96	-80.18	1793.08	-329.94	1130.47	72.32	256.5	1121.5	80.34	-315.86
8.64	1932.41	50.87	93.91	1909.64	37.62	123.19	1830.17	35.97	264.45	1877.19	46.85	296.3	2388.02	-171.45	69.03	2351.33	-163.1	78.55	2042.26	-202.33	48.91	1993.75	-204.44	102.03	2168.29	-106.01	1465.67	0	0	0	2230.24	-130.94	1849.43	2197.1	-24.46	1839.27	2005.48	-181.88	1795.22	2062.12	-82.59	1793.41	-333.61	1132.25	71.18	255.59	1121.29	80.23	-317.96
8.65	1962.02	53.14	95.71	1939.33	39.5	124.69	1854.62	34.93	263.06	1900.84	44.85	296.28	2388.03	-171.12	69.43	2351.1	-163.25	78.33	2042.26	-202.33	48.91	1993.75	-204.44	102.03	2177.66	-107.32	1466	0	0	0	2240.57	-131.32	1849.97	2206.96	-25.25	1839.91	2005.48	-181.88	1795.22	2072.32	-84.61	1793.73	-332.2	1131.95	71.16	255.8	1121.56	80.15	-316.76
8.66	1992.81	55.19	96.8	1969.99	41	125.47	1879.82	33.46	259.71	1924.33	44.3	294.81	2388.41	-171.36	69.2	2350.84	-163.34	78.01	2042.26	-202.33	48.91	1993.75	-204.44	102.03	2187.29	-108.7	1466.44	0	0	0	2250.64	-131.63	1850.48	2216.44	-25.65	1840.34	2005.48	-181.88	1795.22	2082.29	-82.56	1793.29	-335.31	1132.5	70.33	256.51	1121.48	80.24	-317.33
8.67	2024.2	56.69	96.95	2001.13	42.21	125	1905.23	32.24	254.66	1949.31	42.43	291.15	2388.5	-171.6	68.89	2350.77	-163.55	77.86	2042.26	-202.33	48.91	1993.75	-204.44	102.03	2196.73	-110.12	1466.89	0	0	0	2260.89	-131.86	1850.87	2226.58	-26.04	1840.68	2005.48	-181.88	1795.22	2092.36	-83.03	1793.43	-333.93	1132.35	70.81	259.27	1121.23	81.09	-318.83
8.68	2056.58	57.62	96.18	2033.83	42.82	124.04	1930.86	31.71	248.4	1973.98	42.08	286.5	2388.64	-171.82	68.58	2351	-163.67	77.79	2042.26	-202.33	48.91	1993.75	-204.44	102.03	2206.05	-111.57	1467.48	0	0	0	2271.24	-131.97	1851.21	2235.73	-26.28	1841.03	2005.48	-181.88	1795.22	2102.17	-84.05	1793.84	-332.36	1130.15	71.81	255.56	1121.96	80.02	-318.01
8.69	2090.2	58.05	94.89	2065.76	43.04	121.49	1957.71	31.11	240.63	2000.32	40.35	279.91	2387.66	-171.47	68.18	2351.46	-163.65	77.79	2042.26	-202.33	48.91	1993.75	-204.44	102.03	2215.34	-112.98	1467.97	0	0	0	2281.3	-132	1851.54	2245.13	-26.65	1841.53	2005.48	-181.88	1795.22	2112.31	-85.48	1794.44	-329.65	1130.52	72.07	255.28	1121.46	80.22	-315.81
8.7	2125.14	57.79	93.27	2099.4	42.69	118.79	1984.53	32.01	231.99	2025.75	40.92	272.87	2387.9	-171.72	67.84	2351.86	-163.68	77.74	2042.26	-202.33	48.91	1993.75	-204.44	102.03	2224.6	-114.38	1468.4	0	0	0	2291.19	-131.92	1851.87	2254.59	-26.5	1841.73	2005.48	-181.88	1795.22	2122.26	-86.49	1794.93	-332.35	1131.12	71.66	257.75	1122.69	80.38	-317.65
8.71	2161.32	57.01	91.62	2134.57	42.08	115.92	2012.9	32.21	222.02	2051.69	41.29	264.85	2388.39	-171.67	67.86	2351.76	-163.85	77.46	2042.26	-202.33	48.91	1993.75	-204.44	102.03	2233.87	-115.87	1468.9	0	0	0	2301.14	-131.75	1852.19	2264.17	-26.97	1842.04	2005.48	-181.88	1795.22	2131.6	-86.65	1795.32	-331.99	1131.65	71.46	258.49	1121.53	80.73	-316.75
8.72	2199.1	55.89	90.09	2170.58	41.31	112.9	2041.32	33.69	211.14	2078.64	41.28	255.4	2388.99	-172.05	67.42	2351.93	-163.93	77.26	2042.26	-202.33	48.91	1993.75	-204.44	102.03	2243.51	-117.21	1469.33	0	0	0	2311.38	-131.43	1852.45	2272.86	-27.11	1842.53	2005.48	-181.88	1795.22	2141.5	-87.79	1795.82	-337.55	1132.47	69.95	256.73	1119.99	80.58	-318.39
8.73	2237.03	54.86	88.53	2207.24	40.75	109.83	2071.24	34.03	198.91	2106.55	41.37	245.24	2388.48	-171.55	66.98	2351.78	-164	76.82	2042.26	-202.33	48.91	1993.75	-204.44	102.03	2252.89	-118.57	1469.73	0	0	0	2320.89	-131.09	1852.83	2282.14	-26.96	1842.63	2005.48	-181.88	1795.22	2151.3	-88.69	1796.33	-336	1130.42	71.22	257.03	1119.94	81.09	-315.29
8.74	2276.5	54.05	87.83	2246.02	40.26	107.64	2100.69	36.89	186.86	2133.88	42.78	234.71	2388.54	-172.32	65.97	2352.01	-164.01	76.62	2042.26	-202.33	48.91	1993.75	-204.44	102.03	2262.04	-119.93	1470.12	0	0	0	2330.39	-130.71	1853.24	2291.92	-26.64	1842.55	2005.48	-181.88	1795.22	2160.57	-89	1796.6	-330.32	1131.12	71.79	254.33	1122.44	79.88	-314.3
8.75	2316.15	53.52	87.59	2284.55	40.03	105.73	2132.36	37.12	173.56	2163.69	41.7	223.02	2384.94	-171.97	72.28	2352.24	-164.02	76.39	2042.26	-202.33	48.91	1993.75	-204.44	102.03	2271.76	-121.21	1470.48	0	0	0	2340.1	-130.26	1853.66	2300.63	-26.44	1842.81	2005.48	-181.88	1795.22	2170.25	-90.11	1796.93	-332.5	1131.74	71.1	257.01	1120.8	80.78	-317.8
8.76	2353.99	53.32	86.7	2325.14	40.31	105.32	2163.41	39.2	160.48	2192.3	42.9	211.66	2384.13	-171.98	71.58	2352.64	-164.06	76.19	2042.26	-202.33	48.91	1993.75	-204.44	102.03	2280.99	-122.5	1470.78	0	0	0	2349.66	-129.75	1854.12	2309.56	-26.4	1843.05	2005.48	-181.88	1795.22	2179.6	-90.62	1797.09	-335.86	1131.22	70.46	258.51	1120.86	80.92	-314.4
8.77	2395.78	53.79	89.29	2360.89	40.5	102.27	2197.11	39.08	146.91	2222.25	42.91	199.81	2384.43	-171.87	71.08	2352.85	-164	75.87	2042.26	-202.33	48.91	1993.75	-204.44	102.03	2290.99	-123.55	1470.97	0	0	0	2359.05	-129.27	1854.6	2318.82	-26.19	1843.19	2005.48	-181.88	1795.22	2188.79	-91.01	1797.06	-332.44	1130.06	71.55	258.06	1121.28	80.7	-321.23
8.78	2435.28	54.62	91.07	2399.22	41.25	101.43	2231.53	38.54	133.15	2251.88	44.25	188.6	2384.17	-171.62	70.29	2353.19	-163.94	75.61	2042.26	-202.33	48.91	1993.75	-204.44	102.03	2300.11	-124.46	1471.17	0	0	0	2368.44	-128.76	1855.04	2327.77	-25.93	1843.36	2005.48	-181.88	1795.22	2198.47	-91.92	1797.07	-336.58	1131.66	70.67	257.24	1121.83	80.33	-319.25
8.79	2474.44	55.76	93.46	2438.01	42.5	101.52	2265.96	38.73	120.21	2282.19	44.94	177.52	2384.31	-171.4	69.85	2353.05	-163.85	75.14	2042.26	-202.33	48.91	1993.75	-204.44	102.03	2310.16	-125.09	1471.27	0	0	0	2377.8	-128.23	1855.49	2336.76	-25.56	1843.42	2005.48	-181.88	1795.22	2208.13	-92.8	1796.95	-330.06	1128.73	72.75	256.67	1120.86	80.45	-316.25
8.8	2512.77	57.2	96.26	2476.05	43.82	102.01	2300.8	39.16	108.09	2312.5	46.47	167.17	2384.35	-171.18	69.64	2353.38	-163.78	75.12	2042.26	-202.33	48.91	1993.75	-204.44	102.03	2319.87	-125.49	1471.29	0	0	0	2387.46	-127.65	1855.87	2345.87	-25.54	1843.67	2005.48	-181.88	1795.22	2217.67	-93.4	1796.85	-332.38	1128.6	72.26	256.19	1122.36	80.02	-317.68
8.81	2550.22	58.75	99.5	2512.92	45.15	102.84	2336.5	39.14	96.61	2345.12	45.18	156.32	2384.89	-170.85	69.71	2354.26	-163.48	75.38	2042.26	-202.33	48.91	1993.75	-204.44	102.03	2329.44	-125.83	1471.32	0	0	0	2396.81	-127.09	1856.19	2354.99	-25.06	1843.67	2005.48	-181.88	1795.22	2227.2	-93.9	1796.49	-329.68	1129.35	72.35	257.46	1122.22	80.49	-316.96
8.82	2587.01	60.19	103.36	2549.91	46.5	104.69	2371.96	39.16	86.41	2376.94	45.31	146.54	2388.23	-170.77	62.83	2354.08	-163.48	75.08	2042.26	-202.33	48.91	1993.75	-204.44	102.03	2339.03	-126.01	1471.23	0	0	0	2406.24	-126.52	1856.47	2364.06	-24.78	1843.8	2005.48	-181.88	1795.22	2236.76	-94.33	1796.06	-333.17	1130.44	71.49	259.32	1120.94	81.22	-320.35
8.83	2622.86	61.52	108.01	2585.89	47.65	107.17	2406.43	40.89	77.43	2409.8	44.11	137.06	2389.32	-170.71	62.4	2354.45	-163.38	75.18	2042.26	-202.33	48.91	1993.75	-204.44	102.03	2348.62	-126.1	1471.05	0	0	0	2415.54	-125.95	1856.69	2372.81	-24.55	1843.94	2005.48	-181.88	1795.22	2245.94	-94.38	1795.48	-336.13	1130.64	70.77	257	1121.36	80.52	-317.77
8.84	2658.86	62.71	114.17	2621.85	48.8	111.11	2442.56	40.41	69.07	2443.31	44.15	125.73	2389.81	-170.75	62.04	2354.74	-163.43	75.18	2042.26	-202.33	48.91	1993.75	-204.44	102.03	2358.92	-126.14	1470.74	0	0	0	2424.99	-125.34	1856.77	2381.53	-23.88	1843.76	2005.48	-181.88	1795.22	2255.46	-94.68	1794.9	-337.34	1130.46	70.53	255.22	1122.17	79.89	-319.44
8.85	2693.21	63.8	120.89	2656.65	49.81	115.72	2476.9	42.18	62.27	2475.43	44.15	114.94	2389.64	-170.3	62.1	2354.92	-163.49	75.06	2042.26	-202.33	48.91	1993.75	-204.44	102.03	2368.94	-126.01	1470.32	0	0	0	2434.3	-124.77	1856.77	2391.13	-23.37	1843.43	2005.48	-181.88	1795.22	2264.61	-94.47	1794.24	-327.98	1129.89	72.8	257.58	1121	80.74	-319.59
8.86	2726.57	64.86	128.6	2690.45	50.68	121.47	2476.9	42.18	62.27	2506.18	44.1	104.66	2389.15	-169.82	62.18	2355.15	-163.56	75.11	2042.26	-202.33	48.91	1993.75	-204.44	102.03	2378.65	-125.84	1469.82	0	0	0	2443.76	-124.12	1856.62	2400.21	-23.13	1843.31	2005.48	-181.88	1795.22	2274.31	-94.88	1793.49	-329.89	1130.03	72.24	257.02	1119.83	80.87	-322.27
8.87	2758.78	66.01	137.43	2722.52	51.69	127.94	2476.9	42.18	62.27	2535.59	44.01	94.9	2389.86	-170.89	61.72	2354.89	-163.72	74.91	2042.26	-202.33	48.91	1993.75	-204.44	102.03	2388.52	-125.45	1469.15	0	0	0	2453.11	-123.5	1856.34	2409.12	-22.42	1842.9	2005.48	-181.88	1795.22	2283.67	-94.49	1792.54	-327.62	1128.22	72.93	260.07	1121.94	80.86	-318.17
8.88	2789.28	67.14	147.29	2753.87	52.6	136.16	2476.9	42.18	62.27	2563.7	43.87	85.64	2389.51	-170.49	61.92	2354.78	-163.81	74.79	2042.26	-202.33	48.91	1993.75	-204.44	102.03	2398.15	-125.02	1468.41	0	0	0	2462.67	-122.8	1855.92	2418.32	-22.14	1842.51	2005.48	-181.88	1795.22	2293.09	-94.21	1791.49	-331.34	1129.97	71.95	258.46	1120.95	80.94	-314
8.89	2817.78	68.05	158.26	2782.92	53.29	145.23	2476.9	42.18	62.27	2590.51	43.69	76.88	2389.8	-171.19	61.46	2354.89	-163.95	74.76	2042.26	-202.33	48.91	1993.75	-204.44	102.03	2408.17	-124.41	1467.52	0	0	0	2472.13	-122.11	1855.38	2427.53	-21.36	1841.82	2005.48	-181.88	1795.22	2302.47	-93.82	1790.36	-329.81	1130.47	72.18	259.09	1120.68	81.37	-318.11
8.9	2843.56	68.47	169.77	2809.89	53.62	155.31	2476.9	42.18	62.27	2616.06	43.48	68.6	2389.23	-171.05	61.42	2354.54	-164.17	74.55	2042.26	-202.33	48.91	1993.75	-204.44	102.03	2417.71	-123.73	1466.56	0	0	0	2481.67	-121.31	1854.68	2436.57	-20.94	1841.2	2005.48	-181.88	1795.22	2311.89	-93.43	1789.19	-334.83	1130.72	71.21	258.85	1120.71	81.13	-319.3
8.91	2867.11	68.28	181.27	2834.93	53.57	165.69	2476.9	42.18	62.27	2640.37	43.22	60.79	2389.58	-171.19	61.55	2354.74	-164.26	74.63	2042.26	-202.33	48.91	1993.75	-204.44	102.03	2427.24	-122.91	1465.56	0	0	0	2491.01	-120.54	1853.94	2445.58	-20.4	1840.75	2005.48	-181.88	1795.22	2321.31	-92.97	1787.95	-336.56	1130.18	70.92	258.71	1120.13	81.19	-320.33
8.92	2888.37	67.32	191.64	2857.46	52.83	175.26	2476.9	42.18	62.27	2663.48	42.93	53.45	2389.11	-171.44	61.18	2354.76	-164.47	74.63	2042.26	-202.33	48.91	1993.75	-204.44	102.03	2437.29	-121.96	1464.47	0	0	0	2500.32	-119.64	1853.13	2445.96	-22.96	1846.91	2005.48	-181.88	1795.22	2331.12	-92.85	1786.75	-335.84	1129.82	71.08	256.75	1120.35	80.78	-320.15
8.93	2907.38	65.46	200.52	2877.81	51.26	183.65	2476.9	42.18	62.27	2685.39	42.6	46.57	2388.72	-170.66	61.72	2354.79	-164.56	74.57	2042.26	-202.33	48.91	1993.75	-204.44	102.03	2447.16	-120.98	1463.37	0	0	0	2509.6	-118.67	1852.3	2453.38	-22.92	1847.59	2005.48	-181.88	1795.22	2340.28	-91.94	1785.44	-334.11	1130.55	71.26	258.16	1121.6	80.65	-316.49
8.94	2930.47	63.52	210.5	2895.39	48.96	190.8	2476.9	42.18	62.27	2706.15	42.23	40.14	2388.3	-170.37	61.94	2354.6	-164.7	74.39	2042.26	-202.33	48.91	1993.75	-204.44	102.03	2457.35	-119.84	1462.25	0	0	0	2519.15	-117.61	1851.4	2463.14	-21.87	1846.67	2005.48	-181.88	1795.22	2349.63	-91.07	1784.15	-332.78	1130.74	71.19	258.75	1121.79	80.8	-315.18
8.95	2946.24	60.96	214.97	2909.44	45.81	195.3	2476.9	42.18	62.27	2725.77	41.83	34.15	2388.29	-170.88	61.66	2354.41	-164.87	74.29	2042.26	-202.33	48.91	1993.75	-204.44	102.03	2467.48	-118.73	1461.11	0	0	0	2528.79	-116.42	1850.47	2472.05	-20.76	1845.92	2005.48	-181.88	1795.22	2359.66	-90.87	1782.99	-338.05	1131.14	70.44	257.84	1121.31	80.65	-316.15
8.96	2956.44	57.51	214.92	2921.06	41.35	196.59	2476.9	42.18	62.27	2744.28	41.4	28.58	2389.15	-171.68	61.48	2354.55	-164.98	74.29	2042.26	-202.33	48.91	1993.75	-204.44	102.03	2477.94	-117.59	1459.93	0	0	0	2538.23	-115.14	1849.6	2481.34	-19.63	1845.03	2005.48	-181.88	1795.22	2369.38	-90.11	1781.58	-335.61	1128.88	71.58	259.7	1121.26	80.97	-313.89
8.97	2962.84	52.95	211.37	2929.9	35.71	193.72	2476.9	42.18	62.27	2761.71	40.94	23.43	2389.01	-171.85	61.34	2354.74	-165.14	74.35	2042.26	-202.33	48.91	1993.75	-204.44	102.03	2488.48	-116.31	1458.75	0	0	0	2547.75	-113.74	1848.74	2490.8	-18.34	1844.2	2005.48	-181.88	1795.22	2378.42	-88.38	1780.14	-330.96	1127.62	73.22	260.93	1120.67	81.46	-317.49
8.98	2967.22	47.03	205.33	2937.1	29.66	188.01	2476.9	42.18	62.27	2778.08	40.44	18.7	2388.87	-171.66	61.37	2354.83	-165.23	74.33	2042.26	-202.33	48.91	1993.75	-204.44	102.03	2498.91	-115.05	1457.53	0	0	0	2557.28	-112.21	1847.95	2499.85	-16.85	1843.46	2005.48	-181.88	1795.22	2387.63	-86.84	1778.75	-334.12	1129.58	72.05	259.14	1120.91	81.15	-319.81
8.99	2971.32	39.5	197.78	2942.48	23.47	180.76	2476.9	42.18	62.27	2793.42	39.92	14.36	2388.77	-171.4	61.84	2354.45	-165.47	74.1	2042.26	-202.33	48.91	1993.75	-204.44	102.03	2509.2	-113.71	1456.37	0	0	0	2566.49	-110.56	1847.3	2509.41	-15.31	1842.66	2005.48	-181.88	1795.22	2397.23	-85.66	1777.34	-333.22	1130.52	71.45	257.72	1121.44	80.66	-322.42
9	2976.92	30.13	189.75	2946.42	17.33	173.37	2476.9	42.18	62.27	2807.75	39.37	10.42	2388.43	-171.75	61.35	2354.64	-165.57	74.13	2042.26	-202.33	48.91	1993.75	-204.44	102.03	2519.41	-112.35	1455.27	0	0	0	2575.98	-108.75	1846.67	2518.58	-13.67	1841.98	2005.48	-181.88	1795.22	2406.58	-83.99	1775.78	-334.31	1130.27	71.13	254.38	1121.69	79.75	-318.72
9.01	2981.04	22.15	182.93	2949.61	10.18	166.62	2476.9	42.18	62.27	2821.1	38.79	6.86	2388.05	-171.64	61.3	2354.73	-165.67	74.15	2042.26	-202.33	48.91	1993.75	-204.44	102.03	2529.56	-110.95	1454.26	0	0	0	2585.68	-106.79	1846.04	2528.24	-11.8	1841.17	2005.48	-181.88	1795.22	2416.32	-82.59	1774.3	-334.84	1130.02	71.1	257.94	1120.21	81.1	-314.49
9.02	2986.78	13.94	178.22	2953.77	2.62	161.41	2476.9	42.18	62.27	2833.49	38.18	3.67	2389.07	-172.38	61.31	2354.77	-165.75	74.13	2042.26	-202.33	48.91	1993.75	-204.44	102.03	2539.82	-109.52	1453.34	0	0	0	2595.54	-104.71	1845.42	2537.44	-9.89	1840.54	2005.48	-181.88	1795.22	2425.98	-80.84	1772.76	-332.92	1131.05	71.2	256.04	1120.54	80.61	-314.5
9.03	2994.13	7.57	172.38	2958.92	-3.24	155.48	2476.9	42.18	62.27	2844.95	37.55	0.84	2387.98	-172.12	60.98	2355.18	-165.8	74.23	2042.26	-202.33	48.91	1993.75	-204.44	102.03	2550.47	-108	1452.59	0	0	0	2605.14	-102.56	1844.89	2546.97	-7.84	1839.86	2005.48	-181.88	1795.22	2435.67	-79.01	1771.38	-331	1130.23	71.88	258.29	1120.44	80.81	-314.69
9.04	3004.3	4.96	161.46	2967.02	-5.77	147.23	2476.9	42.18	62.27	2855.51	36.9	-1.63	2388.39	-171.75	61.32	2355.11	-165.97	74.08	2042.26	-202.33	48.91	1993.75	-204.44	102.03	2561.18	-106.42	1452.07	0	0	0	2614.95	-100.27	1844.53	2556.47	-5.62	1839.42	2005.48	-181.88	1795.22	2445.32	-76.8	1770.22	-335.08	1130.42	71.12	260.6	1120.01	81.59	-319.12
9.05	3013.3	4.78	146.9	2974.45	-6.13	136.62	2476.9	42.18	62.27	2865.19	36.23	-3.75	2389.84	-172.44	61.32	2355.42	-165.98	74.11	2042.26	-202.33	48.91	1993.75	-204.44	102.03	2572.07	-104.84	1451.94	0	0	0	2624.56	-97.83	1844.6	2566.33	-3.3	1839.26	2005.48	-181.88	1795.22	2455.52	-75.08	1769.78	-335.33	1129.62	71.53	259.42	1121.4	80.95	-320.33
9.06	3018.95	5.84	132.93	2980.75	-4.95	126.54	2476.9	42.18	62.27	2874.01	35.53	-5.54	2389.77	-172	61.34	2355.71	-165.84	74.12	2042.26	-202.33	48.91	1993.75	-204.44	102.03	2583.16	-103.38	1452.21	0	0	0	2634.5	-95.19	1845.07	2576.16	-0.77	1839.58	2005.48	-181.88	1795.22	2465.04	-72.5	1769.88	-335.2	1130.12	71.28	260.45	1120.54	81.49	-319.38
9.07	3026.22	5.71	121.27	2985.95	-4.15	118.59	2476.9	42.18	62.27	2882.01	34.82	-7.01	2390.48	-172.19	61.23	2355.89	-165.84	74	2042.26	-202.33	48.91	1993.75	-204.44	102.03	2593.91	-102.21	1452.84	0	0	0	2644.6	-92.47	1845.69	2585.8	1.87	1840.23	2005.48	-181.88	1795.22	2475.24	-70.48	1770.37	-333.69	1131.11	71.29	255.68	1121.56	79.96	-312.79
9.08	3031.9	3.79	112.29	2989.19	-5.16	111.68	2476.9	42.18	62.27	2889.2	34.08	-8.16	2389.65	-171.72	61.22	2356.27	-165.75	74.01	2042.26	-202.33	48.91	1993.75	-204.44	102.03	2604.62	-101.13	1453.77	0	0	0	2654.74	-89.67	1846.41	2595.75	4.51	1840.92	2005.48	-181.88	1795.22	2485.03	-67.85	1771.04	-332.64	1129.51	71.95	258.12	1122.06	80.46	-311.65
9.09	3032.93	1.41	106.31	2991.08	-7.12	106.32	2476.9	42.18	62.27	2895.62	33.33	-9	2389.96	-172.28	60.82	2356.66	-165.66	74.13	2042.26	-202.33	48.91	1993.75	-204.44	102.03	2615.02	-100.13	1454.91	0	0	0	2664.71	-86.79	1847.33	2605.73	7.3	1841.82	2005.48	-181.88	1795.22	2495.09	-65.26	1771.96	-329.94	1127.61	73.22	261.06	1121.77	80.97	-316.75
9.1	3033.99	-0.91	102.36	2992.36	-9.58	101.73	2476.9	42.18	62.27	2901.28	32.56	-9.54	2390.16	-171.36	61.25	2356.7	-165.64	74.06	2042.26	-202.33	48.91	1993.75	-204.44	102.03	2625.28	-99.04	1456.21	0	0	0	2674.72	-83.81	1848.53	2615.45	10.21	1842.9	2005.48	-181.88	1795.22	2504.6	-61.94	1772.99	-332.24	1128.91	72.16	259.46	1121.2	80.79	-312.8
9.11	3035.07	-2.54	98.46	2993.45	-11.18	97.79	2476.9	42.18	62.27	2906.22	31.78	-9.79	2390.26	-171.79	60.95	2357.61	-165.4	74.48	2042.26	-202.33	48.91	1993.75	-204.44	102.03	2635.31	-97.95	1457.65	0	0	0	2684.87	-80.73	1849.91	2625.25	13.18	1844.03	2005.48	-181.88	1795.22	2514.96	-59.62	1774.35	-330.73	1128.65	72.35	256.54	1122.54	80.02	-311.73
9.12	3035.84	-3.42	95.05	2994.29	-11.83	94.64	2476.9	42.18	62.27	2910.46	30.99	-9.76	2390.69	-171.69	61.01	2358.13	-165.13	74.81	2042.26	-202.33	48.91	1993.75	-204.44	102.03	2645.08	-96.89	1459.3	0	0	0	2694.7	-77.63	1851.43	2634.69	16.11	1845.41	2005.48	-181.88	1795.22	2524.48	-56.49	1775.68	-333.84	1131.15	71.51	255.87	1122.31	79.71	-311.49
9.13	3036.73	-3.85	93.43	2995.07	-12.3	93.36	2476.9	42.18	62.27	2914.02	30.18	-9.47	2391.15	-171.64	61.17	2359.19	-164.76	75.49	2042.26	-202.33	48.91	1993.75	-204.44	102.03	2654.86	-95.86	1461.01	0	0	0	2704.61	-74.49	1852.97	2644.94	19.17	1846.63	2005.48	-181.88	1795.22	2524.48	-56.49	1775.68	-333.59	1130.66	71.63	256.92	1122.13	80.14	-311.15
9.14	3036.93	-4.2	92.32	2995.53	-12.49	92.47	2476.9	42.18	62.27	2916.93	29.36	-8.91	2391.27	-171.39	61.19	2360.36	-164.35	76.13	2042.26	-202.33	48.91	1993.75	-204.44	102.03	2664.76	-94.76	1462.71	0	0	0	2714.33	-71.37	1854.56	2654.68	22.18	1847.92	2005.48	-181.88	1795.22	2524.48	-56.49	1775.68	-332.76	1130.38	71.83	258.49	1120.76	80.88	-314.63
9.15	3037.03	-4.35	91.8	2995.39	-12.55	91.72	2476.9	42.18	62.27	2919.22	28.53	-8.1	2391.48	-171.49	60.98	2361.71	-164.25	76.73	2042.26	-202.33	48.91	1993.75	-204.44	102.03	2674.98	-93.44	1464.42	0	0	0	2724.09	-68.34	1856.1	2664.35	25.08	1849.21	2005.48	-181.88	1795.22	2524.48	-56.49	1775.68	-329.81	1128.62	72.98	259.9	1120.9	81.38	-314.69
9.16	3037.07	-4.47	91.39	2995.72	-12.54	91.46	2476.9	42.18	62.27	2920.91	27.69	-7.05	2391.48	-171.82	60.61	2363.8	-164.46	77.64	2042.26	-202.33	48.91	1993.75	-204.44	102.03	2685	-92.06	1465.99	0	0	0	2733.73	-65.33	1857.66	2673.77	27.94	1850.49	2005.48	-181.88	1795.22	2524.48	-56.49	1775.68	-330.3	1129.4	72.7	259.42	1120.05	81.62	-314.43
9.17	3037	-4.51	90.98	2995.68	-12.63	90.96	2476.9	42.18	62.27	2922.03	26.84	-5.77	2392.79	-172.27	60.26	2366.71	-165.3	78.94	2042.26	-202.33	48.91	1993.75	-204.44	102.03	2694.97	-90.68	1467.4	0	0	0	2743.34	-62.37	1859.14	2683.27	30.72	1851.66	2005.48	-181.88	1795.22	2524.48	-56.49	1775.68	-330.54	1129.72	72.5	255.73	1122.14	80.13	-311.74
9.18	3037.15	-4.58	90.77	2995.83	-12.53	90.7	2476.9	42.18	62.27	2922.6	25.99	-4.26	2395.43	-173.21	60.3	2368.84	-166.68	79.66	2042.26	-202.33	48.91	1993.75	-204.44	102.03	2704.5	-89.46	1468.59	0	0	0	2752.72	-59.49	1860.5	2692.39	33.37	1852.72	2005.48	-181.88	1795.22	2524.48	-56.49	1775.68	-331.16	1128.96	72.33	256.64	1121.17	80.61	-312.38
9.19	3037.2	-4.63	90.44	2995.96	-12.6	90.43	2476.9	42.18	62.27	2922.65	25.13	-2.54	2396.96	-173.71	60.75	2371.66	-168.35	80.5	2042.26	-202.33	48.91	1993.75	-204.44	102.03	2713.81	-88.17	1469.6	0	0	0	2762.22	-56.7	1861.69	2701.89	36.02	1853.5	2005.48	-181.88	1795.22	2524.48	-56.49	1775.68	-333.56	1128.45	72.24	258.53	1120.97	80.88	-312.28
9.2	3037.42	-4.66	90.21	2996.07	-12.56	90.15	2476.9	42.18	62.27	2922.2	24.27	-0.61	2399.72	-175.23	60.83	2378.57	-169.74	84.06	2042.26	-202.33	48.91	1993.75	-204.44	102.03	2723.01	-86.97	1470.4	0	0	0	2771.67	-54.03	1862.71	2710.62	38.42	1854.28	2005.48	-181.88	1795.22	2524.48	-56.49	1775.68	-332.36	1129.06	72.16	259.49	1121.29	80.82	-315.04
9.21	3037.31	-4.69	89.82	2996.13	-12.6	89.92	2476.9	42.18	62.27	2921.28	23.41	1.51	2396.93	-177.84	63.93	2387.74	-171.07	89.35	2042.26	-202.33	48.91	1993.75	-204.44	102.03	2731.77	-85.81	1470.99	0	0	0	2780.81	-51.53	1863.63	2719.47	40.7	1854.88	2005.48	-181.88	1795.22	2524.48	-56.49	1775.68	-330.4	1128.85	72.38	259.66	1120.64	81.26	-318.36
9.22	3037.29	-4.74	89.52	2996.19	-12.6	89.7	2476.9	42.18	62.27	2919.91	22.54	3.82	2407.5	-179.8	69.1	2397.28	-172.81	94.72	2042.26	-202.33	48.91	1993.75	-204.44	102.03	2740.54	-84.65	1471.43	0	0	0	2790.4	-49.11	1864.34	2728.56	42.89	1855.23	2005.48	-181.88	1795.22	2524.48	-56.49	1775.68	-328.74	1128.89	72.85	257.34	1121.96	80.19	-316.61
9.23	3037.41	-4.74	89.27	2996.27	-12.59	89.5	2476.9	42.18	62.27	2918.13	21.67	6.3	2425.86	-182.07	76.65	2407.27	-175.38	100.09	2042.26	-202.33	48.91	1993.75	-204.44	102.03	2749.24	-83.54	1471.83	0	0	0	2799.65	-46.9	1864.97	2737.83	44.91	1855.49	2005.48	-181.88	1795.22	2524.48	-56.49	1775.68	-332.86	1129.24	72.24	255.9	1120.98	80.23	-316.84
9.24	3037.47	-4.74	89.02	2996.33	-12.63	89.27	2476.9	42.18	62.27	2915.95	20.81	8.96	2440.94	-184.92	83.59	2418.13	-178.13	106.04	2042.26	-202.33	48.91	1993.75	-204.44	102.03	2757.54	-82.59	1472.16	0	0	0	2808.81	-44.81	1865.52	2746.76	46.76	1855.77	2005.48	-181.88	1795.22	2524.48	-56.49	1775.68	-333.35	1129.19	71.78	256.63	1121.12	80.46	-312.92
9.25	3037.64	-4.76	88.86	2996.63	-12.58	89.28	2476.9	42.18	62.27	2913.4	19.94	11.77	2454.44	-187.75	90.03	2434.03	-180.24	113.5	2042.26	-202.33	48.91	1993.75	-204.44	102.03	2765.83	-81.76	1472.54	0	0	0	2818.01	-42.89	1865.98	2755.53	48.44	1855.96	2005.48	-181.88	1795.22	2524.48	-56.49	1775.68	-327.83	1128.01	73.13	257.76	1121.83	80.43	-311.92
9.26	3037.69	-4.78	88.67	2996.5	-12.62	88.97	2476.9	42.18	62.27	2910.51	19.08	14.73	2472.55	-190.16	96.43	2452.76	-182.32	120.21	2042.26	-202.33	48.91	1993.75	-204.44	102.03	2774.05	-81.1	1472.92	0	0	0	2827.38	-41.15	1866.33	2764.49	49.93	1856.16	2005.48	-181.88	1795.22	2524.48	-56.49	1775.68	-333.29	1129.36	71.78	259.85	1120.52	81.41	-316.56
9.27	3037.79	-4.77	88.5	2996.7	-12.6	88.98	2476.9	42.18	62.27	2907.31	18.23	17.82	2493.58	-191.87	102.54	2473.64	-183.99	126.28	2042.26	-202.33	48.91	1993.75	-204.44	102.03	2782.23	-80.56	1473.32	0	0	0	2836.29	-39.65	1866.69	2773.29	51.24	1856.35	2005.48	-181.88	1795.22	2524.48	-56.49	1775.68	-335.22	1129.69	71.27	259.44	1120.72	81.14	-315.33
9.28	3037.91	-4.76	88.33	2996.81	-12.59	88.9	2476.9	42.18	62.27	2903.81	17.38	21.05	2515.58	-193.47	107.61	2495.27	-185.52	131.17	2042.26	-202.33	48.91	1993.75	-204.44	102.03	2790.12	-80.06	1473.73	0	0	0	2845.39	-38.3	1866.95	2782.34	52.47	1856.51	2005.48	-181.88	1795.22	2524.48	-56.49	1775.68	-333.68	1130.24	71.37	257.5	1121.3	80.55	-317.7
9.29	3038.01	-4.75	88.18	2996.97	-12.57	88.89	2476.9	42.18	62.27	2900.04	16.53	24.4	2538.26	-195.13	111.45	2518	-187.1	135.02	2042.26	-202.33	48.91	1993.75	-204.44	102.03	2797.94	-79.63	1474.11	0	0	0	2854.68	-37.11	1867.14	2791.2	53.44	1856.69	2005.48	-181.88	1795.22	2524.48	-56.49	1775.68	-335.52	1130.02	71.06	257.54	1121.48	80.49	-317.84
9.3	3038.24	-4.76	88.11	2996.87	-12.64	88.69	2476.9	42.18	62.27	2896.03	15.7	27.86	2561.51	-197.04	114.12	2541.03	-188.88	137.52	2042.26	-202.33	48.91	1993.75	-204.44	102.03	2805.65	-79.25	1474.51	0	0	0	2863.81	-36.13	1867.26	2799.97	54.26	1856.93	2005.48	-181.88	1795.22	2524.48	-56.49	1775.68	-333.5	1129.3	71.38	256	1121.2	80.38	-315.1
9.31	3038.38	-4.74	87.98	2996.97	-12.72	88.66	2476.9	42.18	62.27	2891.81	14.87	31.42	2585.34	-199.11	115.87	2564.2	-190.84	138.68	2042.26	-202.33	48.91	1993.75	-204.44	102.03	2813.15	-78.92	1474.96	0	0	0	2872.91	-35.33	1867.32	2809.1	54.96	1857.12	2005.48	-181.88	1795.22	2524.48	-56.49	1775.68	-334.1	1130.81	71.04	256.6	1120.37	80.79	-316.54
9.32	3038.41	-4.79	87.8	2997.56	-12.69	88.92	2476.9	42.18	62.27	2887.4	14.05	35.08	2609.64	-201.48	116.29	2588.6	-192.89	139.02	2042.26	-202.33	48.91	1993.75	-204.44	102.03	2820.68	-78.61	1475.38	0	0	0	2881.86	-34.72	1867.31	2818.38	55.47	1857.21	2005.48	-181.88	1795.22	2524.48	-56.49	1775.68	-335.64	1129.73	71.13	257.72	1120.75	80.74	-320.11
9.33	3038.53	-4.82	87.7	2997.2	-12.72	88.57	2476.9	42.18	62.27	2882.82	13.25	38.82	2635.6	-204	116.52	2613.51	-195.31	138.42	2042.26	-202.33	48.91	1993.75	-204.44	102.03	2828.11	-78.32	1475.78	0	0	0	2891.06	-34.27	1867.19	2826.88	55.71	1857.45	2005.48	-181.88	1795.22	2524.48	-56.49	1775.68	-334.26	1129.96	71.35	259	1120.56	81.09	-318.9
9.34	3038.66	-4.77	87.67	2997.3	-12.72	88.56	2476.9	42.18	62.27	2878.11	12.46	42.63	2661.69	-207.06	115.7	2639.3	-198.22	137.12	2042.26	-202.33	48.91	1993.75	-204.44	102.03	2835.58	-77.98	1476.19	0	0	0	2899.89	-34.05	1867.03	2835.51	55.9	1857.67	2005.48	-181.88	1795.22	2524.48	-56.49	1775.68	-331.32	1128.78	72.2	256.1	1121.2	80.33	-316.24
9.35	3038.61	-4.74	87.53	2997.38	-12.73	88.59	2476.9	42.18	62.27	2873.28	11.68	46.51	2689.67	-210.81	115.02	2665.94	-201.83	135.24	2042.26	-202.33	48.91	1993.75	-204.44	102.03	2842.82	-77.64	1476.56	0	0	0	2908.61	-34.01	1866.82	2844.46	55.94	1857.85	2005.48	-181.88	1795.22	2524.48	-56.49	1775.68	-331.44	1129.92	71.94	254.84	1121.52	79.64	-312.85
9.36	3038.66	-4.73	87.48	2997.19	-12.74	88.41	2476.9	42.18	62.27	2868.36	10.92	50.44	2717.74	-215.76	113.43	2693.34	-206.34	132.84	2042.26	-202.33	48.91	1993.75	-204.44	102.03	2850.27	-77.25	1476.92	0	0	0	2917.21	-34.13	1866.59	2853.22	55.79	1858	2005.48	-181.88	1795.22	2524.48	-56.49	1775.68	-331.05	1130.09	71.89	255.49	1123	79.44	-308.19
9.37	3038.54	-4.71	87.31	2997.27	-12.71	88.48	2476.9	42.18	62.27	2863.38	10.17	54.42	2746.31	-221.67	111.45	2721.36	-211.67	129.96	2042.26	-202.33	48.91	1993.75	-204.44	102.03	2857.9	-76.79	1477.29	0	0	0	2925.95	-34.4	1866.32	2861.55	55.53	1858.24	2005.48	-181.88	1795.22	2524.48	-56.49	1775.68	-332.33	1129.37	71.86	257.73	1120.86	80.95	-312.98
9.38	3038.5	-4.7	87.22	2997.22	-12.74	88.37	2476.9	42.18	62.27	2858.37	9.44	58.44	2775.26	-228.38	109.02	2750.27	-217.68	126.88	2042.26	-202.33	48.91	1993.75	-204.44	102.03	2865.21	-76.37	1477.6	0	0	0	2934.43	-34.8	1866.09	2870.19	55.13	1858.44	2005.48	-181.88	1795.22	2524.48	-56.49	1775.68	-331.29	1129.65	71.99	256.55	1121.23	80.65	-315.3
9.39	3038.29	-4.68	86.99	2997.2	-12.75	88.34	2476.9	42.18	62.27	2853.34	8.73	62.48	2805.5	-235.68	106.98	2779.86	-224.39	123.8	2042.26	-202.33	48.91	1993.75	-204.44	102.03	2872.8	-75.93	1477.86	0	0	0	2942.61	-35.31	1865.89	2878.49	54.64	1858.67	2005.48	-181.88	1795.22	2524.48	-56.49	1775.68	-329.72	1129.05	72.52	256.34	1120.43	80.65	-316.32
9.4	3038.32	-4.66	86.91	2997.33	-12.76	88.36	2476.9	42.18	62.27	2848.33	8.04	66.54	2837.3	-243.34	105.74	2810.09	-231.64	120.72	2042.26	-202.33	48.91	1993.75	-204.44	102.03	2880.51	-75.5	1478.09	0	0	0	2950.81	-35.94	1865.72	2886.77	54.07	1858.92	2005.48	-181.88	1795.22	2524.48	-56.49	1775.68	-335.6	1129.53	71.02	259.02	1119.95	81.26	-323.42
9.41	3038.33	-4.65	86.8	2997.48	-12.72	88.42	2476.9	42.18	62.27	2843.35	7.38	70.61	2868.96	-251.5	104.63	2841	-239.47	117.98	2042.26	-202.33	48.91	1993.75	-204.44	102.03	2888.19	-75.17	1478.28	0	0	0	2958.9	-36.63	1865.62	2894.78	53.39	1859.19	2005.48	-181.88	1795.22	2524.48	-56.49	1775.68	-336.34	1129.89	70.66	257.09	1120.74	80.74	-317.62
9.42	3038.46	-4.59	86.78	2997.54	-12.72	88.45	2476.9	42.18	62.27	2838.45	6.73	74.68	2900.96	-260.07	103.86	2872.64	-247.76	115.75	2042.26	-202.33	48.91	1993.75	-204.44	102.03	2895.76	-75	1478.39	0	0	0	2966.98	-37.35	1865.54	2902.78	52.56	1859.46	2005.48	-181.88	1795.22	2524.48	-56.49	1775.68	-336.77	1130.59	70.36	258.19	1120.87	81.05	-317.68
9.43	3038.52	-4.6	86.72	2997.46	-12.7	88.39	2476.9	42.18	62.27	2833.63	6.11	78.74	2933.02	-269.07	103.26	2904.65	-256.19	113.74	2042.26	-202.33	48.91	1993.75	-204.44	102.03	2903.39	-75.01	1478.47	0	0	0	2974.72	-38.17	1865.53	2910.79	51.71	1859.7	2005.48	-181.88	1795.22	2524.48	-56.49	1775.68	-334.31	1129.59	71.6	257.47	1121.86	80.51	-318.71
9.44	3038.55	-4.59	86.68	2997.5	-12.78	88.38	2476.9	42.18	62.27	2828.93	5.51	82.78	2965.45	-278.35	103.24	2936.09	-265.08	111.63	2042.26	-202.33	48.91	1993.75	-204.44	102.03	2911.02	-75.23	1478.49	0	0	0	2982.57	-39	1865.51	2918.26	50.73	1860.01	2005.48	-181.88	1795.22	2524.48	-56.49	1775.68	-329.52	1128.99	72.55	256.86	1121.76	80.55	-315.04
9.45	3038.59	-4.6	86.62	2997.31	-12.79	88.23	2476.9	42.18	62.27	2824.38	4.94	86.79	2995.95	-288.86	102.27	2968.01	-273.9	110.21	2042.26	-202.33	48.91	1993.75	-204.44	102.03	2918.5	-75.62	1478.44	0	0	0	2990.49	-39.91	1865.48	2926.12	49.79	1860.15	2005.48	-181.88	1795.22	2524.48	-56.49	1775.68	-331.42	1129.19	71.97	258.95	1120.79	80.99	-314.24
9.46	3038.55	-4.68	86.54	2997.51	-12.84	88.31	2476.9	42.18	62.27	2819.99	4.4	90.76	3028.19	-299.2	102.97	2998.84	-283.14	108.42	2042.26	-202.33	48.91	1993.75	-204.44	102.03	2926.13	-76.2	1478.37	0	0	0	2998.42	-40.95	1865.45	2933.52	48.66	1860.37	2005.48	-181.88	1795.22	2524.48	-56.49	1775.68	-328.19	1130.06	72.63	255.88	1121.77	79.93	-315.8
9.47	3038.61	-4.71	86.54	2997.72	-12.85	88.43	2476.9	42.18	62.27	2815.79	3.88	94.68	3060.02	-309.08	104.03	3030.73	-292.05	107.86	2042.26	-202.33	48.91	1993.75	-204.44	102.03	2933.78	-76.95	1478.27	0	0	0	3006.32	-42.08	1865.42	2941.55	47.53	1860.44	2005.48	-181.88	1795.22	2524.48	-56.49	1775.68	-330.1	1131.07	72.02	257.26	1121.17	80.76	-314.13
9.48	3038.84	-4.74	86.63	2997.84	-12.89	88.51	2476.9	42.18	62.27	2811.81	3.39	98.55	3091.91	-318.07	105.49	3062.34	-300.37	107.8	2042.26	-202.33	48.91	1993.75	-204.44	102.03	2941.16	-77.86	1478.12	0	0	0	3014.14	-43.28	1865.4	2948.83	46.3	1860.59	2005.48	-181.88	1795.22	2524.48	-56.49	1775.68	-331.56	1130.2	71.99	257.15	1122.32	80.27	-315.26
9.49	3038.88	-4.81	86.64	2997.69	-12.97	88.42	2476.9	42.18	62.27	2808.08	2.94	102.36	3123.22	-326.32	106.99	3093.99	-308.2	108.11	2042.26	-202.33	48.91	1993.75	-204.44	102.03	2948.54	-78.92	1477.96	0	0	0	3021.92	-44.51	1865.33	2956.09	45.06	1860.67	2005.48	-181.88	1795.22	2524.48	-56.49	1775.68	-331.99	1130.16	71.74	259.54	1121.23	81.09	-309.51
9.5	3039.07	-4.82	86.73	2997.69	-13	88.48	2476.9	42.18	62.27	2804.61	2.52	106.08	3154.23	-333.7	109.07	3123.8	-315.54	108.29	2042.26	-202.33	48.91	1993.75	-204.44	102.03	2956.04	-80.03	1477.75	0	0	0	3029.51	-45.8	1865.22	2963.66	43.66	1860.61	2005.48	-181.88	1795.22	2524.48	-56.49	1775.68	-334.34	1129.19	71.52	257.37	1121.7	80.43	-314.73
9.51	3038.96	-4.82	86.65	2997.84	-13	88.54	2476.9	42.18	62.27	2801.45	2.13	109.73	3184.07	-341.32	110.82	3153.69	-321.89	110.26	2042.26	-202.33	48.91	1993.75	-204.44	102.03	2963.32	-81.33	1477.48	0	0	0	3037.16	-47.16	1865.01	2971.27	42.21	1860.54	2005.48	-181.88	1795.22	2524.48	-56.49	1775.68	-334.13	1130.23	71.07	255.77	1121.07	80.33	-315.39
9.52	3039.02	-4.81	86.68	2997.8	-13.07	88.5	2476.9	42.18	62.27	2798.6	1.77	113.27	3214.92	-347.5	115.16	3186.22	-329.13	112.11	2042.26	-202.33	48.91	1993.75	-204.44	102.03	2970.83	-82.7	1477.16	0	0	0	3044.92	-48.64	1864.72	2978.76	40.63	1860.41	2005.48	-181.88	1795.22	2524.48	-56.49	1775.68	-333.45	1131.4	70.9	256.81	1121.36	80.38	-317.85
9.53	3038.95	-4.83	86.64	2997.63	-13.04	88.39	2476.9	42.18	62.27	2796.1	1.45	116.72	3214.92	-347.5	115.16	3216.33	-334.63	116.1	2042.26	-202.33	48.91	1993.75	-204.44	102.03	2978.26	-84.21	1476.76	0	0	0	3052.49	-50.33	1864.36	2986.12	38.87	1860.13	2005.48	-181.88	1795.22	2524.48	-56.49	1775.68	-336.33	1131.89	70.38	260.83	1121.07	81.42	-314.98
9.54	3039.1	-4.74	86.69	2997.72	-12.94	88.42	2476.9	42.18	62.27	2793.97	1.17	120.05	3214.92	-347.5	115.16	3216.33	-334.63	116.1	2042.26	-202.33	48.91	1993.75	-204.44	102.03	2985.7	-85.79	1476.3	0	0	0	3059.96	-52.12	1863.89	2993.54	37.11	1859.74	2005.48	-181.88	1795.22	2524.48	-56.49	1775.68	-332.82	1130.99	71.51	258.78	1120.57	81.16	-314.55
9.55	3039.03	-4.71	86.63	2997.75	-12.89	88.46	2476.9	42.18	62.27	2792.24	0.93	123.26	3214.92	-347.5	115.16	3216.33	-334.63	116.1	2042.26	-202.33	48.91	1993.75	-204.44	102.03	2993.41	-87.37	1475.73	0	0	0	3067.48	-53.9	1863.34	3001.01	35.24	1859.28	2005.48	-181.88	1795.22	2524.48	-56.49	1775.68	-332.91	1130.12	71.76	258.46	1121.22	80.82	-312.72
9.56	3038.95	-4.67	86.59	2997.47	-12.88	88.31	2476.9	42.18	62.27	2790.93	0.72	126.34	3214.92	-347.5	115.16	3216.33	-334.63	116.1	2042.26	-202.33	48.91	1993.75	-204.44	102.03	3001.1	-88.99	1475.07	0	0	0	3075.19	-55.67	1862.69	3008.4	33.35	1858.72	2005.48	-181.88	1795.22	2524.48	-56.49	1775.68	-327.44	1128.35	73.05	259.59	1121.61	80.75	-314.18
9.57	3039.02	-4.61	86.65	2997.72	-12.81	88.47	2476.9	42.18	62.27	2790.07	0.56	129.28	3214.92	-347.5	115.16	3216.33	-334.63	116.1	2042.26	-202.33	48.91	1993.75	-204.44	102.03	3008.71	-90.74	1474.37	0	0	0	3082.71	-57.59	1862.02	3015.7	31.34	1858.05	2005.48	-181.88	1795.22	2524.48	-56.49	1775.68	-329.83	1129.65	72.32	257.8	1120.39	80.85	-317.76
9.58	3038.87	-4.57	86.55	2997.66	-12.75	88.43	2476.9	42.18	62.27	2789.68	0.43	132.07	3214.92	-347.5	115.16	3216.33	-334.63	116.1	2042.26	-202.33	48.91	1993.75	-204.44	102.03	3016.31	-92.57	1473.58	0	0	0	3090.13	-59.7	1861.25	3023.02	29.2	1857.27	2005.48	-181.88	1795.22	2524.48	-56.49	1775.68	-326.45	1129.33	73.59	253.42	1122.64	79.54	-312.6
9.59	3038.77	-4.54	86.5	2997.65	-12.65	88.45	2476.9	42.18	62.27	2789.8	0.36	134.69	3214.92	-347.5	115.16	3216.33	-334.63	116.1	2042.26	-202.33	48.91	1993.75	-204.44	102.03	3023.92	-94.47	1472.7	0	0	0	3097.28	-61.93	1860.43	3030.18	26.89	1856.44	2005.48	-181.88	1795.22	2524.48	-56.49	1775.68	-331.88	1130.49	72.15	258.8	1120.94	81.11	-308.15
9.6	3038.86	-4.48	86.56	2997.72	-12.57	88.47	2476.9	42.18	62.27	2790.44	0.32	137.15	3214.92	-347.5	115.16	3216.33	-334.63	116.1	2042.26	-202.33	48.91	1993.75	-204.44	102.03	3031.43	-96.53	1471.75	0	0	0	3104.56	-64.16	1859.54	3037.17	24.52	1855.6	2005.48	-181.88	1795.22	2524.48	-56.49	1775.68	-333.38	1130.19	71.82	259.53	1120.39	81.33	-311.45
9.61	3038.85	-4.46	86.55	2997.8	-12.5	88.47	2476.9	42.18	62.27	2791.63	0.33	139.44	3214.92	-347.5	115.16	3216.33	-334.63	116.1	2042.26	-202.33	48.91	1993.75	-204.44	102.03	3038.94	-98.72	1470.75	0	0	0	3111.85	-66.44	1858.6	3044.19	22.11	1854.66	2005.48	-181.88	1795.22	2524.48	-56.49	1775.68	-330.53	1129.28	72.81	257.92	1120.86	80.65	-313.22
9.62	3039.06	-4.41	86.65	2997.95	-12.45	88.54	2476.9	42.18	62.27	2793.39	0.39	141.53	3214.92	-347.5	115.16	3216.33	-334.63	116.1	2042.26	-202.33	48.91	1993.75	-204.44	102.03	3046.48	-101.04	1469.73	0	0	0	3119.02	-68.84	1857.68	3051.15	19.52	1853.69	2005.48	-181.88	1795.22	2524.48	-56.49	1775.68	-332.59	1128.8	71.96	257.08	1121.41	80.51	-310.91
9.63	3039.07	-4.38	86.6	2998.07	-12.35	88.52	2476.9	42.18	62.27	2795.46	0.21	143.39	3214.92	-347.5	115.16	3216.33	-334.63	116.1	2042.26	-202.33	48.91	1993.75	-204.44	102.03	3054.02	-103.5	1468.74	0	0	0	3126.02	-71.28	1856.78	3058.02	16.8	1852.71	2005.48	-181.88	1795.22	2524.48	-56.49	1775.68	-331.24	1129.65	72.25	258.1	1121.8	80.91	-314.05
9.64	3039.09	-4.34	86.58	2998.2	-12.2	88.52	2476.9	42.18	62.27	2797.02	0.7	145.29	3214.92	-347.5	115.16	3216.33	-334.63	116.1	2042.26	-202.33	48.91	1993.75	-204.44	102.03	3061.62	-106.06	1467.76	0	0	0	3132.96	-73.78	1855.91	3064.86	14.02	1851.82	2005.48	-181.88	1795.22	2524.48	-56.49	1775.68	-332.4	1130.43	72.11	257.29	1121.19	80.75	-308.32
9.65	3039.14	-4.31	86.58	2998.27	-12.1	88.43	2476.9	42.18	62.27	2796.96	0.6	144.9	3214.92	-347.5	115.16	3216.33	-334.63	116.1	2042.26	-202.33	48.91	1993.75	-204.44	102.03	3069.15	-108.72	1466.85	0	0	0	3139.99	-76.37	1855.05	3071.72	11.15	1850.94	2005.48	-181.88	1795.22	2524.48	-56.49	1775.68	-329.49	1130.33	72.75	256.03	1121.64	80.24	-312.07
9.66	3039.05	-4.25	86.5	2998.3	-11.92	88.33	2476.9	42.18	62.27	2796.96	0.6	144.9	3214.92	-347.5	115.16	3216.33	-334.63	116.1	2042.26	-202.33	48.91	1993.75	-204.44	102.03	3076.76	-111.48	1466.01	0	0	0	3147.12	-79.09	1854.18	3078.44	8.12	1850.09	2005.48	-181.88	1795.22	2524.48	-56.49	1775.68	-329.87	1128.76	72.62	256.94	1121.22	80.4	-312.23
9.67	3039.13	-4.21	86.52	2998.35	-11.68	88.21	2476.9	42.18	62.27	2796.96	0.6	144.9	3214.92	-347.5	115.16	3216.33	-334.63	116.1	2042.26	-202.33	48.91	1993.75	-204.44	102.03	3084.53	-114.3	1465.21	0	0	0	3154.26	-81.92	1853.29	3085.28	5.01	1849.25	2005.48	-181.88	1795.22	2524.48	-56.49	1775.68	-328.68	1129.61	72.59	257.56	1121.27	80.61	-312.25
9.68	3039.13	-4.21	86.52	2998.35	-11.68	88.21	2476.9	42.18	62.27	2796.96	0.6	144.9	3214.92	-347.5	115.16	3216.33	-334.63	116.1	2042.26	-202.33	48.91	1993.75	-204.44	102.03	3084.53	-114.3	1465.21	0	0	0	3154.26	-81.92	1853.29	3085.28	5.01	1849.25	2005.48	-181.88	1795.22	2524.48	-56.49	1775.68	-328.68	1129.61	72.59	257.56	1121.27	80.61	-312.25
[truncated: 35 more columns]
