# Supplementary material for: The impact of mobile phone use on where we look and how we walk when negotiating floor based obstacles
Source: PLoS One. 2017 Jun 30;12(6):e0179802. doi: 10.1371/journal.pone.0179802 (PMC5493336; doi:10.1371/journal.pone.0179802)
Supplement: S1 File — (ZIP) [file pone.0179802.s001.zip › Gait/PP13/a no obs no phone 2.txt]

CODAmotion Analysis Text
Codamotion Analysis Text Save of: JN no obs no phone 2.mdf
Time	Markers
Time	1:LTOE.X	1:LTOE.Y	1:LTOE.Z	2:L2nd.X	2:L2nd.Y	2:L2nd.Z	3:LHEE.X	3:LHEE.Y	3:LHEE.Z	4:LANK.X	4:LANK.Y	4:LANK.Z	5:RTOE.X	5:RTOE.Y	5:RTOE.Z	6:R2nd.X	6:R2nd.Y	6:R2nd.Z	7:RHEE.X	7:RHEE.Y	7:RHEE.Z	8:RANK.X	8:RANK.Y	8:RANK.Z	9:STRN.X	9:STRN.Y	9:STRN.Z	10:Marker 10.X	10:Marker 10.Y	10:Marker 10.Z	11:FRHD.X	11:FRHD.Y	11:FRHD.Z	12:FLHD.X	12:FLHD.Y	12:FLHD.Z	13:BRHD.X	13:BRHD.Y	13:BRHD.Z	14:BLHD.X	14:BLHD.Y	14:BLHD.Z	15:BLSTEP.X	15:BLSTEP.Y	15:BLSTEP.Z	16:FLSTEP.X	16:FLSTEP.Y	16:FLSTEP.Z	17:BRSTEP.X
(s)	(mm)	(mm)	(mm)	(mm)	(mm)	(mm)	(mm)	(mm)	(mm)	(mm)	(mm)	(mm)	(mm)	(mm)	(mm)	(mm)	(mm)	(mm)	(mm)	(mm)	(mm)	(mm)	(mm)	(mm)	(mm)	(mm)	(mm)	(mm)	(mm)	(mm)	(mm)	(mm)	(mm)	(mm)	(mm)	(mm)	(mm)	(mm)	(mm)	(mm)	(mm)	(mm)	(mm)	(mm)	(mm)	(mm)	(mm)	(mm)	(mm)
0	-3457.95	192.28	-32.69	-3469.63	196.19	-33.55	-3577.15	300.05	-41.48	-3677.14	291.09	-18.44	-2793.01	-27	-30.02	-4040.13	97.18	-19.45	-1656.84	-32.19	36.1	-1689.35	-33.54	93.92	-3896.79	106.39	1325.38	0	0	0	-3925.92	38.04	1717.37	-3991.03	71.52	1744.99	-986.64	59.1	1790.54	-3074.32	154.42	1302.13	-252.35	857.87	54.31	191.02	831.91	60.08	-226.95
0.01	-3457.95	192.28	-32.69	-3469.63	196.19	-33.55	-3577.15	300.05	-41.48	-3677.14	291.09	-18.44	-2793.01	-27	-30.02	-4040.13	97.18	-19.45	-1656.84	-32.19	36.1	-1689.35	-33.54	93.92	-3896.79	106.39	1325.38	0	0	0	-3925.92	38.04	1717.37	-3991.03	71.52	1744.99	-986.64	59.1	1790.54	-3074.32	154.42	1302.13	-252.35	857.87	54.31	191.02	831.91	60.08	-226.95
0.02	-3457.95	192.28	-32.69	-3469.63	196.19	-33.55	-3577.15	300.05	-41.48	-3677.14	291.09	-18.44	-2793.01	-27	-30.02	-4040.13	97.18	-19.45	-1656.84	-32.19	36.1	-1689.35	-33.54	93.92	-3896.79	106.39	1325.38	0	0	0	-3925.92	38.04	1717.37	-3991.03	71.52	1744.99	-986.64	59.1	1790.54	-3074.32	154.42	1302.13	-252.35	857.87	54.31	191.02	831.91	60.08	-227.04
0.03	-3457.95	192.28	-32.69	-3469.63	196.19	-33.55	-3577.29	300.06	-41.48	-3677.29	291.11	-18.43	-2793.01	-27	-30.02	-4040.13	97.18	-19.45	-1656.84	-32.19	36.1	-1689.35	-33.54	93.92	-3896.79	106.39	1325.38	0	0	0	-3925.92	38.04	1717.37	-3991.03	71.52	1744.99	-986.64	59.1	1790.54	-3075.2	154.47	1302.51	-252.43	858.14	54.32	191.09	832.2	60.1	-319.26
0.04	-3457.95	192.28	-32.69	-3469.63	196.19	-33.55	-3718.79	312.55	-45.08	-3829.73	311.72	-10.36	-2793.01	-27	-30.02	-4040.13	97.18	-19.45	-1656.84	-32.19	36.1	-1689.35	-33.54	93.92	-3896.79	106.39	1325.38	0	0	0	-3925.92	38.04	1717.37	-3991.03	71.52	1744.99	-986.64	59.1	1790.54	-3949.34	197.48	1676.77	-337.19	1131.34	70.56	257.38	1121.88	80.56	-321.29
0.05	-3457.95	192.28	-32.69	-3469.63	196.19	-33.55	-3706.63	312	-43.56	-3805.15	311.61	-5.18	-2793.01	-27	-30.02	-4040.13	97.18	-19.45	-1656.84	-32.19	36.1	-1689.35	-33.54	93.92	-3896.79	106.39	1325.38	0	0	0	-3925.92	38.04	1717.37	-3991.03	71.52	1744.99	-986.64	59.1	1790.54	-3949.65	198.14	1676.44	-331.58	1131.19	71.38	255.69	1122.35	79.88	-317.36
0.06	-3457.95	192.28	-32.69	-3469.63	196.19	-33.55	-3697.75	311.13	-42.34	-3830.96	311.38	-10.74	-2793.01	-27	-30.02	-4040.13	97.18	-19.45	-1656.84	-32.19	36.1	-1689.35	-33.54	93.92	-3896.79	106.39	1325.38	0	0	0	-3925.92	38.04	1717.37	-3991.03	71.52	1744.99	-986.64	59.1	1790.54	-3949.26	198.82	1676.54	-329.92	1129.19	72.42	254.67	1121.77	79.77	-313.29
0.07	-3457.95	192.28	-32.69	-3469.63	196.19	-33.55	-3707.02	311.03	-44.01	-3812.36	310.19	-7.02	-2793.01	-27	-30.02	-4040.13	97.18	-19.45	-1656.84	-32.19	36.1	-1689.35	-33.54	93.92	-3896.79	106.39	1325.38	0	0	0	-3925.92	38.04	1717.37	-3991.03	71.52	1744.99	-986.64	59.1	1790.54	-3944.12	198.4	1676.19	-331.25	1127.84	72.74	254.5	1121.51	80.14	-316.42
0.08	-3457.95	192.28	-32.69	-3469.63	196.19	-33.55	-3702.88	312.09	-43.75	-3774.75	309.59	-1.21	-2793.01	-27	-30.02	-4040.13	97.18	-19.45	-1656.84	-32.19	36.1	-1689.35	-33.54	93.92	-3896.79	106.39	1325.38	0	0	0	-3925.92	38.04	1717.37	-3991.03	71.52	1744.99	-986.64	59.1	1790.54	-3929.71	199.39	1675.74	-335.01	1130.29	71.2	254.8	1121.76	80.1	-314.98
0.09	-3457.95	192.28	-32.69	-3469.63	196.19	-33.55	-3668.96	311.53	-37.4	-3846.62	311.44	-14.08	-2793.01	-27	-30.02	-4040.13	97.18	-19.45	-1656.84	-32.19	36.1	-1689.35	-33.54	93.92	-3896.79	106.39	1325.38	0	0	0	-3925.92	38.04	1717.37	-3991.03	71.52	1744.99	-986.64	59.1	1790.54	-3935.31	198.94	1675.99	-333.34	1130.09	71.64	255.49	1122.4	80.17	-314.74
0.1	-3457.95	192.28	-32.69	-3469.63	196.19	-33.55	-3738.28	313.84	-48.31	-3788.56	310.85	-1.47	-2793.01	-27	-30.02	-4040.13	97.18	-19.45	-1656.84	-32.19	36.1	-1689.35	-33.54	93.92	-3896.79	106.39	1325.38	0	0	0	-3925.92	38.04	1717.37	-3991.03	71.52	1744.99	-986.64	59.1	1790.54	-3949.98	197.98	1676.53	-329.5	1129.92	72.42	260.08	1121.28	81.31	-316.72
0.11	-3457.95	192.28	-32.69	-3469.63	196.19	-33.55	-3712.51	312.3	-44.77	-3736.12	308.19	5.93	-2793.01	-27	-30.02	-4040.13	97.18	-19.45	-1656.84	-32.19	36.1	-1689.35	-33.54	93.92	-3896.79	106.39	1325.38	0	0	0	-3925.92	38.04	1717.37	-3991.03	71.52	1744.99	-986.64	59.1	1790.54	-3955.06	198.62	1676.63	-333.08	1129.39	71.83	256.75	1121.97	80.35	-319.69
0.12	-3457.95	192.28	-32.69	-3469.63	196.19	-33.55	-3715.58	313.65	-44.47	-3778.1	309.56	-2.72	-2793.01	-27	-30.02	-4040.13	97.18	-19.45	-1656.84	-32.19	36.1	-1689.35	-33.54	93.92	-3896.79	106.39	1325.38	0	0	0	-3925.92	38.04	1717.37	-3991.03	71.52	1744.99	-986.64	59.1	1790.54	-3937.75	198.34	1675.75	-333.75	1129.53	71.66	258.46	1121.54	80.58	-315.64
0.13	-3457.95	192.28	-32.69	-3469.63	196.19	-33.55	-3743.25	313.53	-49.74	-3784.57	310.06	-2.27	-2793.01	-27	-30.02	-4040.13	97.18	-19.45	-1656.84	-32.19	36.1	-1689.35	-33.54	93.92	-3896.79	106.39	1325.38	0	0	0	-3925.92	38.04	1717.37	-3991.03	71.52	1744.99	-986.64	59.1	1790.54	-3928.16	199.25	1676.31	-330.71	1129.52	72.27	254.2	1122.48	79.67	-316.69
0.14	-3457.95	192.28	-32.69	-3469.63	196.19	-33.55	-3699.5	310.86	-41.67	-3811.69	311.42	-6.89	-2793.01	-27	-30.02	-4040.13	97.18	-19.45	-1656.84	-32.19	36.1	-1689.35	-33.54	93.92	-3896.79	106.39	1325.38	0	0	0	-3925.92	38.04	1717.37	-3991.03	71.52	1744.99	-986.64	59.1	1790.54	-3940.41	198.69	1676.6	-334.69	1129.39	71.43	253.87	1122.06	79.71	-317.27
0.15	-3457.95	192.28	-32.69	-3469.63	196.19	-33.55	-3678.1	312.26	-38.82	-3817.04	310.34	-8.09	-2793.01	-27	-30.02	-4040.13	97.18	-19.45	-1656.84	-32.19	36.1	-1689.35	-33.54	93.92	-3896.79	106.39	1325.38	0	0	0	-3925.92	38.04	1717.37	-3991.03	71.52	1744.99	-986.64	59.1	1790.54	-3950.16	198.59	1677.68	-335.56	1129.89	71.11	254.71	1122.14	79.74	-314.33
0.16	-3457.95	192.28	-32.69	-3469.63	196.19	-33.55	-3675.51	311.49	-38.61	-3783.54	310.6	-3.03	-2793.01	-27	-30.02	-4040.13	97.18	-19.45	-1656.84	-32.19	36.1	-1689.35	-33.54	93.92	-3896.79	106.39	1325.38	0	0	0	-3925.92	38.04	1717.37	-3991.03	71.52	1744.99	-986.64	59.1	1790.54	-3948.5	198.78	1676.86	-332.24	1128.78	72.43	252.68	1122.1	79.23	-317.99
0.17	-3457.95	192.28	-32.69	-3469.63	196.19	-33.55	-3676.97	312.56	-39.7	-3806.2	310.96	-5.27	-2793.01	-27	-30.02	-4040.13	97.18	-19.45	-1656.84	-32.19	36.1	-1689.35	-33.54	93.92	-3896.79	106.39	1325.38	0	0	0	-3925.92	38.04	1717.37	-3991.03	71.52	1744.99	-986.64	59.1	1790.54	-3936.15	198.45	1676.33	-333.06	1129.5	71.9	255.82	1121.43	80.13	-319.48
0.18	-3457.95	192.28	-32.69	-3469.63	196.19	-33.55	-3723.23	312.36	-46.79	-3757.87	310.56	0.88	-2793.01	-27	-30.02	-4040.13	97.18	-19.45	-1656.84	-32.19	36.1	-1689.35	-33.54	93.92	-3896.79	106.39	1325.38	0	0	0	-3925.92	38.04	1717.37	-3991.03	71.52	1744.99	-986.64	59.1	1790.54	-3936.74	198.2	1675.97	-331.36	1129.72	72.06	255.2	1121.74	80.15	-314.79
0.19	-3457.95	192.28	-32.69	-3469.63	196.19	-33.55	-3718.49	312.68	-45.44	-3804.28	311.03	-6.55	-2793.01	-27	-30.02	-4040.13	97.18	-19.45	-1656.84	-32.19	36.1	-1689.35	-33.54	93.92	-3896.79	106.39	1325.38	0	0	0	-3925.92	38.04	1717.37	-3991.03	71.52	1744.99	-986.64	59.1	1790.54	-3935.29	199.96	1675.48	-336	1131	70.68	258.28	1121.32	81.25	-312.96
0.2	-3457.95	192.28	-32.69	-3469.63	196.19	-33.55	-3731.29	312.39	-47.29	-3803.6	311.02	-6.13	-2793.01	-27	-30.02	-4040.13	97.18	-19.45	-1656.84	-32.19	36.1	-1689.35	-33.54	93.92	-3896.79	106.39	1325.38	0	0	0	-3925.92	38.04	1717.37	-3991.03	71.52	1744.99	-986.64	59.1	1790.54	-3949.63	200.02	1676.35	-330.67	1131.02	71.85	257.31	1121.39	80.8	-310.81
0.21	-3457.95	192.28	-32.69	-3469.63	196.19	-33.55	-3720.65	310.82	-44.73	-3753.51	308.64	2.59	-2793.01	-27	-30.02	-4040.13	97.18	-19.45	-1656.84	-32.19	36.1	-1689.35	-33.54	93.92	-3896.79	106.39	1325.38	0	0	0	-3925.92	38.04	1717.37	-3991.03	71.52	1744.99	-986.64	59.1	1790.54	-3939.15	198.95	1675.7	-335	1131.33	70.79	255.58	1121.58	80.35	-312
0.22	-3457.95	192.28	-32.69	-3469.63	196.19	-33.55	-3667.5	310.84	-36.93	-3796.06	309.51	-4.5	-2793.01	-27	-30.02	-4040.13	97.18	-19.45	-1656.84	-32.19	36.1	-1689.35	-33.54	93.92	-3896.79	106.39	1325.38	0	0	0	-3925.92	38.04	1717.37	-3991.03	71.52	1744.99	-986.64	59.1	1790.54	-3943.8	198.38	1676.02	-334.98	1130.67	71.2	254.61	1122.43	79.79	-316.22
0.23	-3457.95	192.28	-32.69	-3469.63	196.19	-33.55	-3727.3	311.86	-46.18	-3818.48	312.12	-8.37	-2793.01	-27	-30.02	-4040.13	97.18	-19.45	-1656.84	-32.19	36.1	-1689.35	-33.54	93.92	-3896.79	106.39	1325.38	0	0	0	-3925.92	38.04	1717.37	-3991.03	71.52	1744.99	-986.64	59.1	1790.54	-3937.99	198.61	1675.91	-332.44	1129.24	72.11	256.1	1121.75	80.27	-318.14
0.24	-3457.95	192.28	-32.69	-3469.63	196.19	-33.55	-3686.15	310.65	-41.41	-3770.15	311.27	-0.06	-2793.01	-27	-30.02	-4040.13	97.18	-19.45	-1656.84	-32.19	36.1	-1689.35	-33.54	93.92	-3896.79	106.39	1325.38	0	0	0	-3925.92	38.04	1717.37	-3991.03	71.52	1744.99	-986.64	59.1	1790.54	-3934	198.66	1676.21	-332.4	1129.78	71.95	255.91	1121.91	80.14	-317.81
0.25	-3457.95	192.28	-32.69	-3469.63	196.19	-33.55	-3667.19	312.01	-37.41	-3789.83	310.02	-4.71	-2793.01	-27	-30.02	-4040.13	97.18	-19.45	-1656.84	-32.19	36.1	-1689.35	-33.54	93.92	-3896.79	106.39	1325.38	0	0	0	-3925.92	38.04	1717.37	-3991.03	71.52	1744.99	-986.64	59.1	1790.54	-3939.71	199.2	1675.92	-333.75	1131.92	70.69	256.25	1122.62	79.73	-313.46
0.26	-3457.95	192.28	-32.69	-3469.63	196.19	-33.55	-3675.22	312.38	-38.77	-3799.46	310.02	-5.69	-2793.01	-27	-30.02	-4040.13	97.18	-19.45	-1656.84	-32.19	36.1	-1689.35	-33.54	93.92	-3896.79	106.39	1325.38	0	0	0	-3925.92	38.04	1717.37	-3991.03	71.52	1744.99	-986.64	59.1	1790.54	-3943.63	199.15	1676.2	-333.57	1130.23	71.44	256.94	1121.2	80.53	-312.31
0.27	-3457.95	192.28	-32.69	-3469.63	196.19	-33.55	-3680.66	310.97	-41.05	-3824.35	310.92	-8.8	-2793.01	-27	-30.02	-4040.13	97.18	-19.45	-1656.84	-32.19	36.1	-1689.35	-33.54	93.92	-3896.79	106.39	1325.38	0	0	0	-3925.92	38.04	1717.37	-3991.03	71.52	1744.99	-986.64	59.1	1790.54	-3934.82	197.94	1675.75	-332.87	1128.06	72.24	256.14	1121.81	80.25	-315.21
0.28	-3457.95	192.28	-32.69	-3469.63	196.19	-33.55	-3727.36	311.86	-47.82	-3785.75	310.58	-3.13	-2793.01	-27	-30.02	-4040.13	97.18	-19.45	-1656.84	-32.19	36.1	-1689.35	-33.54	93.92	-3896.79	106.39	1325.38	0	0	0	-3925.92	38.04	1717.37	-3991.03	71.52	1744.99	-986.64	59.1	1790.54	-3946.16	198.8	1676.45	-330.04	1128.3	72.69	257.19	1121.87	80.51	-319.29
0.29	-3457.95	192.28	-32.69	-3469.63	196.19	-33.55	-3742.99	312.53	-50.25	-3784.09	311.16	-2	-2793.01	-27	-30.02	-4040.13	97.18	-19.45	-1656.84	-32.19	36.1	-1689.35	-33.54	93.92	-3896.79	106.39	1325.38	0	0	0	-3925.92	38.04	1717.37	-3991.03	71.52	1744.99	-986.64	59.1	1790.54	-3947.55	198.86	1677.15	-331.87	1130.73	71.82	257.64	1122.01	80.67	-314.87
0.3	-3457.95	192.28	-32.69	-3469.63	196.19	-33.55	-3673.38	311.25	-38.85	-3823.14	310.34	-9.9	-2793.01	-27	-30.02	-4040.13	97.18	-19.45	-1656.84	-32.19	36.1	-1689.35	-33.54	93.92	-3896.79	106.39	1325.38	0	0	0	-3925.92	38.04	1717.37	-3991.03	71.52	1744.99	-986.64	59.1	1790.54	-3947.12	198.21	1676.6	-333.16	1130.18	71.64	256.25	1121.57	80.2	-316.08
0.31	-3457.95	192.28	-32.69	-3469.63	196.19	-33.55	-3689.19	310.88	-41.45	-3775.92	309.33	-2.04	-2793.01	-27	-30.02	-4040.13	97.18	-19.45	-1656.84	-32.19	36.1	-1689.35	-33.54	93.92	-3896.79	106.39	1325.38	0	0	0	-3925.92	38.04	1717.37	-3991.03	71.52	1744.99	-986.64	59.1	1790.54	-3951.97	197.9	1676.45	-332.67	1129.92	71.62	256	1121.75	80.17	-320.11
0.32	-3457.95	192.28	-32.69	-3469.63	196.19	-33.55	-3725.71	312.01	-46.82	-3799.31	310.43	-4.98	-2793.01	-27	-30.02	-4040.13	97.18	-19.45	-1656.84	-32.19	36.1	-1689.35	-33.54	93.92	-3896.79	106.39	1325.38	0	0	0	-3925.92	38.04	1717.37	-3991.03	71.52	1744.99	-986.64	59.1	1790.54	-3934.24	198.28	1675.95	-333.79	1131.88	70.9	258.44	1121.51	80.9	-313.76
0.33	-3457.95	192.28	-32.69	-3469.63	196.19	-33.55	-3710.53	311.72	-43	-3760.42	309.26	0.22	-2793.01	-27	-30.02	-4040.13	97.18	-19.45	-1656.84	-32.19	36.1	-1689.35	-33.54	93.92	-3896.79	106.39	1325.38	0	0	0	-3925.92	38.04	1717.37	-3991.03	71.52	1744.99	-986.64	59.1	1790.54	-3911.76	197.54	1674.97	-330.84	1130.76	71.82	260.52	1121.45	81.25	-314.68
0.34	-3457.95	192.28	-32.69	-3469.63	196.19	-33.55	-3693.68	310.9	-42.52	-3824.5	310.87	-10.28	-2793.01	-27	-30.02	-4040.13	97.18	-19.45	-1656.84	-32.19	36.1	-1689.35	-33.54	93.92	-3896.79	106.39	1325.38	0	0	0	-3925.92	38.04	1717.37	-3991.03	71.52	1744.99	-986.64	59.1	1790.54	-3941.9	198.44	1676.66	-330.67	1130.56	71.98	255.72	1121.86	80	-316.51
0.35	-3457.95	192.28	-32.69	-3469.63	196.19	-33.55	-3731.47	314.31	-45.64	-3807.18	310.41	-7.23	-2793.01	-27	-30.02	-4040.13	97.18	-19.45	-1656.84	-32.19	36.1	-1689.35	-33.54	93.92	-3896.79	106.39	1325.38	0	0	0	-3925.92	38.04	1717.37	-3991.03	71.52	1744.99	-986.64	59.1	1790.54	-3940.34	198.66	1676.39	-335.08	1131.09	70.93	253.83	1121.81	79.75	-322.15
0.36	-3457.95	192.28	-32.69	-3469.63	196.19	-33.55	-3712.75	312.81	-44.83	-3828.58	311.88	-11.07	-2793.01	-27	-30.02	-4040.13	97.18	-19.45	-1656.84	-32.19	36.1	-1689.35	-33.54	93.92	-3896.79	106.39	1325.38	0	0	0	-3925.92	38.04	1717.37	-3991.03	71.52	1744.99	-986.64	59.1	1790.54	-3959.16	198.19	1676.63	-331.47	1130.44	72.07	255.94	1122.14	80.35	-321.77
0.37	-3457.95	192.28	-32.69	-3469.63	196.19	-33.55	-3706.66	312.42	-43.62	-3761.44	309.09	1.26	-2793.01	-27	-30.02	-4040.13	97.18	-19.45	-1656.84	-32.19	36.1	-1689.35	-33.54	93.92	-3896.79	106.39	1325.38	0	0	0	-3925.92	38.04	1717.37	-3991.03	71.52	1744.99	-986.64	59.1	1790.54	-3925.77	197.57	1674.89	-331.25	1130.31	71.84	258.86	1121.67	80.87	-316.29
0.38	-3457.95	192.28	-32.69	-3469.63	196.19	-33.55	-3708.74	311.11	-44.72	-3791.6	311.06	-3.7	-2793.01	-27	-30.02	-4040.13	97.18	-19.45	-1656.84	-32.19	36.1	-1689.35	-33.54	93.92	-3896.79	106.39	1325.38	0	0	0	-3925.92	38.04	1717.37	-3991.03	71.52	1744.99	-986.64	59.1	1790.54	-3927.03	198.21	1675.62	-330.78	1129.75	72.09	256.62	1121.59	80.43	-317.1
0.39	-3457.95	192.28	-32.69	-3469.63	196.19	-33.55	-3735.08	313.33	-47.45	-3760.44	310.51	1.4	-2793.01	-27	-30.02	-4040.13	97.18	-19.45	-1656.84	-32.19	36.1	-1689.35	-33.54	93.92	-3896.79	106.39	1325.38	0	0	0	-3925.92	38.04	1717.37	-3991.03	71.52	1744.99	-986.64	59.1	1790.54	-3930.18	197.71	1676.52	-334.45	1129.81	71.41	256.28	1121.63	80.34	-317.47
0.4	-3457.95	192.28	-32.69	-3469.63	196.19	-33.55	-3700.29	313.31	-42.66	-3799.58	310.71	-4.79	-2793.01	-27	-30.02	-4040.13	97.18	-19.45	-1656.84	-32.19	36.1	-1689.35	-33.54	93.92	-3896.79	106.39	1325.38	0	0	0	-3925.92	38.04	1717.37	-3991.03	71.52	1744.99	-986.64	59.1	1790.54	-3946.62	197.58	1676.57	-334.37	1130.46	71.42	256.49	1122.19	79.98	-317.77
0.41	-3457.95	192.28	-32.69	-3469.63	196.19	-33.55	-3729.73	312.62	-47.55	-3804.65	310.15	-5.88	-2793.01	-27	-30.02	-4040.13	97.18	-19.45	-1656.84	-32.19	36.1	-1689.35	-33.54	93.92	-3896.79	106.39	1325.38	0	0	0	-3925.92	38.04	1717.37	-3991.03	71.52	1744.99	-986.64	59.1	1790.54	-3953.34	197.58	1677.09	-332.78	1131.2	71.22	255.71	1121.57	80.26	-315.82
0.42	-3457.95	192.28	-32.69	-3469.63	196.19	-33.55	-3697.62	312.3	-41.15	-3801.7	310.27	-7.2	-2793.01	-27	-30.02	-4040.13	97.18	-19.45	-1656.84	-32.19	36.1	-1689.35	-33.54	93.92	-3896.79	106.39	1325.38	0	0	0	-3925.92	38.04	1717.37	-3991.03	71.52	1744.99	-986.64	59.1	1790.54	-3956.22	198.05	1677.05	-335.59	1131.25	70.4	254.08	1122.07	79.78	-313.21
0.43	-3457.95	192.28	-32.69	-3469.63	196.19	-33.55	-3693.7	311.6	-42.63	-3812.38	311.58	-9.26	-2793.01	-27	-30.02	-4040.13	97.18	-19.45	-1656.84	-32.19	36.1	-1689.35	-33.54	93.92	-3896.79	106.39	1325.38	0	0	0	-3925.92	38.04	1717.37	-3991.03	71.52	1744.99	-986.64	59.1	1790.54	-3937.41	197.42	1675.89	-332.7	1129.58	71.64	257.3	1120.89	80.86	-317.45
0.44	-3457.95	192.28	-32.69	-3469.63	196.19	-33.55	-3711.74	311.05	-44.69	-3757.46	308.4	1.79	-2793.01	-27	-30.02	-4040.13	97.18	-19.45	-1656.84	-32.19	36.1	-1689.35	-33.54	93.92	-3896.79	106.39	1325.38	0	0	0	-3925.92	38.04	1717.37	-3991.03	71.52	1744.99	-986.64	59.1	1790.54	-3932.65	198.25	1676.49	-330.57	1129.57	72.18	256.04	1121.3	80.4	-312.32
0.45	-3457.95	192.28	-32.69	-3469.63	196.19	-33.55	-3734.87	313.18	-48.36	-3820.48	310.4	-6.3	-2793.01	-27	-30.02	-4040.13	97.18	-19.45	-1656.84	-32.19	36.1	-1689.35	-33.54	93.92	-3896.79	106.39	1325.38	0	0	0	-3925.92	38.04	1717.37	-3991.03	71.52	1744.99	-986.64	59.1	1790.54	-3945.15	197.68	1676.66	-329.45	1129.82	72.25	255.54	1121.63	80.07	-317.7
0.46	-3457.95	192.28	-32.69	-3469.63	196.19	-33.55	-3718.11	312.13	-44.9	-3793.33	310.94	-4.02	-2793.01	-27	-30.02	-4040.13	97.18	-19.45	-1656.84	-32.19	36.1	-1689.35	-33.54	93.92	-3896.79	106.39	1325.38	0	0	0	-3925.92	38.04	1717.37	-3991.03	71.52	1744.99	-986.64	59.1	1790.54	-3953.99	199.11	1677.42	-329.9	1129.02	72.76	256.08	1121.42	80.28	-315.85
0.47	-3457.95	192.28	-32.69	-3469.63	196.19	-33.55	-3703.72	311.58	-43.98	-3784.27	310.65	-2.23	-2793.01	-27	-30.02	-4040.13	97.18	-19.45	-1656.84	-32.19	36.1	-1689.35	-33.54	93.92	-3896.79	106.39	1325.38	0	0	0	-3925.92	38.04	1717.37	-3991.03	71.52	1744.99	-986.64	59.1	1790.54	-3939.01	199.03	1677.03	-334.97	1130.16	71.11	255.7	1121.54	80.47	-317
0.48	-3457.95	192.28	-32.69	-3469.63	196.19	-33.55	-3716.81	314.37	-45.12	-3768.02	309.74	1.03	-2793.01	-27	-30.02	-4040.13	97.18	-19.45	-1656.84	-32.19	36.1	-1689.35	-33.54	93.92	-3896.79	106.39	1325.38	0	0	0	-3925.92	38.04	1717.37	-3991.03	71.52	1744.99	-986.64	59.1	1790.54	-3941.94	198.45	1676.81	-330.81	1128.94	72.12	256.48	1121.48	80.37	-319.06
0.49	-3457.95	192.28	-32.69	-3469.63	196.19	-33.55	-3717.24	313.9	-46.16	-3751.11	310.31	2.69	-2793.01	-27	-30.02	-4040.13	97.18	-19.45	-1656.84	-32.19	36.1	-1689.35	-33.54	93.92	-3896.79	106.39	1325.38	0	0	0	-3925.92	38.04	1717.37	-3991.03	71.52	1744.99	-986.64	59.1	1790.54	-3956.66	198.7	1677.26	-331.7	1129.43	72.23	258.35	1122.35	80.6	-316.81
0.5	-3457.95	192.28	-32.69	-3469.63	196.19	-33.55	-3750.38	313.47	-49.79	-3765.01	309.78	1.68	-2793.01	-27	-30.02	-4040.13	97.18	-19.45	-1656.84	-32.19	36.1	-1689.35	-33.54	93.92	-3896.79	106.39	1325.38	0	0	0	-3925.92	38.04	1717.37	-3991.03	71.52	1744.99	-986.64	59.1	1790.54	-3937.52	198.04	1676.86	-331.85	1129.53	72.14	257.57	1120.93	80.84	-313.97
0.51	-3457.95	192.28	-32.69	-3469.63	196.19	-33.55	-3710.75	311.65	-44.88	-3775.25	309.26	0.04	-2793.01	-27	-30.02	-4040.13	97.18	-19.45	-1656.84	-32.19	36.1	-1689.35	-33.54	93.92	-3896.79	106.39	1325.38	0	0	0	-3925.92	38.04	1717.37	-3991.03	71.52	1744.99	-986.64	59.1	1790.54	-3924.41	199.86	1676.32	-330.91	1131.05	71.96	255.48	1121.57	80.26	-314.94
0.52	-3457.95	192.28	-32.69	-3469.63	196.19	-33.55	-3665.49	311.03	-37.62	-3744.19	309.77	4.98	-2793.01	-27	-30.02	-4040.13	97.18	-19.45	-1656.84	-32.19	36.1	-1689.35	-33.54	93.92	-3896.79	106.39	1325.38	0	0	0	-3925.92	38.04	1717.37	-3991.03	71.52	1744.99	-986.64	59.1	1790.54	-3947.17	199.29	1676.72	-331.89	1130.52	71.76	255.41	1121.35	80.35	-314.84
0.53	-3457.95	192.28	-32.69	-3469.63	196.19	-33.55	-3673.47	311.77	-38	-3746.65	309.28	6.43	-2793.01	-27	-30.02	-4040.13	97.18	-19.45	-1656.84	-32.19	36.1	-1689.35	-33.54	93.92	-3896.79	106.39	1325.38	0	0	0	-3925.92	38.04	1717.37	-3991.03	71.52	1744.99	-986.64	59.1	1790.54	-3941.43	199.53	1676.38	-334.02	1129.77	71.64	256.86	1121.93	80.16	-314.46
0.54	-3457.95	192.28	-32.69	-3469.63	196.19	-33.55	-3772.83	313.6	-55.08	-3693.74	307.78	12.56	-2793.01	-27	-30.02	-4040.13	97.18	-19.45	-1656.84	-32.19	36.1	-1689.35	-33.54	93.92	-3896.79	106.39	1325.38	0	0	0	-3925.92	38.04	1717.37	-3991.03	71.52	1744.99	-986.64	59.1	1790.54	-3944.36	199.17	1676.81	-334.46	1130.53	71.18	254.83	1122.28	79.92	-310.25
0.55	-3457.95	192.28	-32.69	-3469.63	196.19	-33.55	-3710.31	311.84	-44.81	-3723.34	308.64	9.13	-2793.01	-27	-30.02	-4040.13	97.18	-19.45	-1656.84	-32.19	36.1	-1689.35	-33.54	93.92	-3896.79	106.39	1325.38	0	0	0	-3925.92	38.04	1717.37	-3991.03	71.52	1744.99	-986.64	59.1	1790.54	-3955.91	199.42	1678.09	-333.74	1130.46	71.35	257.23	1121.24	80.64	-313.14
0.56	-3457.95	192.28	-32.69	-3469.63	196.19	-33.55	-3692.62	312.72	-41.71	-3735.3	309.04	7.22	-2793.01	-27	-30.02	-4040.13	97.18	-19.45	-1656.84	-32.19	36.1	-1689.35	-33.54	93.92	-3896.79	106.39	1325.38	0	0	0	-3925.92	38.04	1717.37	-3991.03	71.52	1744.99	-986.64	59.1	1790.54	-3920.85	199.48	1676.69	-329.41	1128.63	72.93	257.83	1121.59	80.71	-314.08
0.57	-3457.95	192.28	-32.69	-3469.63	196.19	-33.55	-3684.1	313.66	-40.32	-3704.39	308.74	14	-2793.01	-27	-30.02	-4040.13	97.18	-19.45	-1656.84	-32.19	36.1	-1689.35	-33.54	93.92	-3896.79	106.39	1325.38	0	0	0	-3925.92	38.04	1717.37	-3991.03	71.52	1744.99	-986.64	59.1	1790.54	-3954.91	200.32	1677.73	-331.77	1129.61	72.03	257.08	1121.16	80.61	-317.61
0.58	-3457.95	192.28	-32.69	-3469.63	196.19	-33.55	-3689.02	312.2	-41.23	-3706.45	307.96	13.31	-2793.01	-27	-30.02	-4040.13	97.18	-19.45	-1656.84	-32.19	36.1	-1689.35	-33.54	93.92	-3896.79	106.39	1325.38	0	0	0	-3925.92	38.04	1717.37	-3991.03	71.52	1744.99	-986.64	59.1	1790.54	-3940.91	199.83	1677.11	-334.95	1130.63	71	254.7	1121.66	80.11	-315.08
0.59	-3457.95	192.28	-32.69	-3469.63	196.19	-33.55	-3678.95	312.42	-40.1	-3710.5	310.03	13.3	-2793.01	-27	-30.02	-4040.13	97.18	-19.45	-1656.84	-32.19	36.1	-1689.35	-33.54	93.92	-3896.79	106.39	1325.38	0	0	0	-3925.92	38.04	1717.37	-3991.03	71.52	1744.99	-986.64	59.1	1790.54	-3943.68	201.03	1677.15	-331.37	1129.54	72.16	257.28	1121.51	80.89	-318.69
0.6	-3457.95	192.28	-32.69	-3469.63	196.19	-33.55	-3702.57	312.5	-43.17	-3721.86	308.56	10.36	-2793.01	-27	-30.02	-4040.13	97.18	-19.45	-1656.84	-32.19	36.1	-1689.35	-33.54	93.92	-3896.79	106.39	1325.38	0	0	0	-3925.92	38.04	1717.37	-3991.03	71.52	1744.99	-986.64	59.1	1790.54	-3944.37	201.21	1676.98	-327.93	1129.97	72.7	254.76	1122.04	79.9	-317.32
0.61	-3457.95	192.28	-32.69	-3469.63	196.19	-33.55	-3697.16	312.03	-41.85	-3717.11	308.62	12.44	-2793.01	-27	-30.02	-4040.13	97.18	-19.45	-1656.84	-32.19	36.1	-1689.35	-33.54	93.92	-3896.79	106.39	1325.38	0	0	0	-3925.92	38.04	1717.37	-3991.03	71.52	1744.99	-986.64	59.1	1790.54	-3929.07	202.49	1676.9	-329.05	1130.19	72.05	256.02	1122.09	80.04	-318.18
0.62	-3457.95	192.28	-32.69	-3469.63	196.19	-33.55	-3690.58	311.69	-40.57	-3686.02	307.98	16.49	-2793.01	-27	-30.02	-4040.13	97.18	-19.45	-1656.84	-32.19	36.1	-1689.35	-33.54	93.92	-3896.79	106.39	1325.38	0	0	0	-3925.92	38.04	1717.37	-3991.03	71.52	1744.99	-986.64	59.1	1790.54	-3936.85	201.85	1677.12	-330.02	1129.35	72.47	257.14	1121.65	80.38	-314.69
0.63	-3457.95	192.28	-32.69	-3469.63	196.19	-33.55	-3689.36	310.78	-41.34	-3704.83	309.48	14.33	-2793.01	-27	-30.02	-4040.13	97.18	-19.45	-1656.84	-32.19	36.1	-1689.35	-33.54	93.92	-3896.79	106.39	1325.38	0	0	0	-3925.92	38.04	1717.37	-3991.03	71.52	1744.99	-986.64	59.1	1790.54	-3932.77	203.42	1676.96	-331.64	1130.37	71.85	255.04	1122.42	79.61	-313.07
0.64	-3457.95	192.28	-32.69	-3469.63	196.19	-33.55	-3694.42	311.7	-43.46	-3682.43	307.31	17.17	-2793.01	-27	-30.02	-4040.13	97.18	-19.45	-1656.84	-32.19	36.1	-1689.35	-33.54	93.92	-3896.79	106.39	1325.38	0	0	0	-3925.92	38.04	1717.37	-3991.03	71.52	1744.99	-986.64	59.1	1790.54	-3949.05	204.46	1677.86	-329.21	1130.91	72	255.24	1122.1	79.86	-314.05
0.65	-3457.95	192.28	-32.69	-3469.63	196.19	-33.55	-3682.13	311.64	-41.88	-3658.38	308.64	23.09	-2793.01	-27	-30.02	-4040.13	97.18	-19.45	-1656.84	-32.19	36.1	-1689.35	-33.54	93.92	-3896.79	106.39	1325.38	0	0	0	-3925.92	38.04	1717.37	-3991.03	71.52	1744.99	-986.64	59.1	1790.54	-3947.05	206.21	1678.19	-334.21	1131.04	71.26	257.08	1121.38	80.59	-312.22
0.66	-3457.95	192.28	-32.69	-3469.63	196.19	-33.55	-3716.73	312.97	-45.18	-3695.07	309.15	18.55	-2793.01	-27	-30.02	-4040.13	97.18	-19.45	-1656.84	-32.19	36.1	-1689.35	-33.54	93.92	-3896.79	106.39	1325.38	0	0	0	-3925.92	38.04	1717.37	-3991.03	71.52	1744.99	-986.64	59.1	1790.54	-3961.89	207.26	1679.23	-333.1	1129.64	71.89	254.46	1122.1	79.87	-315.28
0.67	-3457.95	192.28	-32.69	-3469.63	196.19	-33.55	-3706.48	311.82	-42.73	-3683.51	308.26	18.9	-2793.01	-27	-30.02	-4040.13	97.18	-19.45	-1656.84	-32.19	36.1	-1689.35	-33.54	93.92	-3896.79	106.39	1325.38	0	0	0	-3925.92	38.04	1717.37	-3991.03	71.52	1744.99	-986.64	59.1	1790.54	-3935.68	208.8	1677.99	-330.77	1130.5	72.12	258.5	1120.93	81.23	-321.86
0.68	-3457.95	192.28	-32.69	-3469.63	196.19	-33.55	-3710.72	314.29	-45.02	-3654.69	308.28	24.3	-2793.01	-27	-30.02	-4040.13	97.18	-19.45	-1656.84	-32.19	36.1	-1689.35	-33.54	93.92	-3896.79	106.39	1325.38	0	0	0	-3925.92	38.04	1717.37	-3991.03	71.52	1744.99	-986.64	59.1	1790.54	-3951.2	209.98	1678.02	-332.26	1129.16	72.23	258.18	1121.3	80.94	-324.22
0.69	-3457.95	192.28	-32.69	-3469.63	196.19	-33.55	-3654.15	310.27	-35.62	-3677.48	308.18	19.3	-2793.01	-27	-30.02	-4040.13	97.18	-19.45	-1656.84	-32.19	36.1	-1689.35	-33.54	93.92	-3896.79	106.39	1325.38	0	0	0	-3925.92	38.04	1717.37	-3991.03	71.52	1744.99	-986.64	59.1	1790.54	-3969.93	211.57	1679.36	-330.93	1130.14	72.05	256.2	1121.57	80.44	-316.66
0.7	-3457.95	192.28	-32.69	-3469.63	196.19	-33.55	-3719.43	311.72	-46.1	-3675.7	308.58	19.59	-2793.01	-27	-30.02	-4040.13	97.18	-19.45	-1656.84	-32.19	36.1	-1689.35	-33.54	93.92	-3896.79	106.39	1325.38	0	0	0	-3925.92	38.04	1717.37	-3991.03	71.52	1744.99	-986.64	59.1	1790.54	-3947.77	212.82	1678.51	-333.48	1130.92	71.22	255.65	1121.71	80.29	-313.96
0.71	-3457.95	192.28	-32.69	-3469.63	196.19	-33.55	-3708.94	310.62	-46.01	-3665.79	308	22.08	-2793.01	-27	-30.02	-4040.13	97.18	-19.45	-1656.84	-32.19	36.1	-1689.35	-33.54	93.92	-3896.79	106.39	1325.38	0	0	0	-3925.92	38.04	1717.37	-3991.03	71.52	1744.99	-986.64	59.1	1790.54	-3951.27	214.92	1679.15	-338.16	1131.58	70.09	254.79	1121.57	79.86	-317.49
0.72	-3457.95	192.28	-32.69	-3469.63	196.19	-33.55	-3723.44	311.55	-47.01	-3662.79	307.28	22.5	-2793.01	-27	-30.02	-4040.13	97.18	-19.45	-1656.84	-32.19	36.1	-1689.35	-33.54	93.92	-3896.79	106.39	1325.38	0	0	0	-3925.92	38.04	1717.37	-3991.03	71.52	1744.99	-986.64	59.1	1790.54	-3916.63	217.81	1678.09	-333.94	1132.72	70.7	253.03	1121.6	79.89	-314.4
0.73	-3457.95	192.28	-32.69	-3469.63	196.19	-33.55	-3680.92	312.12	-39.14	-3668.81	309.43	21.87	-2793.01	-27	-30.02	-4040.13	97.18	-19.45	-1656.84	-32.19	36.1	-1689.35	-33.54	93.92	-3896.79	106.39	1325.38	0	0	0	-3925.92	38.04	1717.37	-3991.03	71.52	1744.99	-986.64	59.1	1790.54	-3870.9	219.78	1678.09	-331.92	1131.43	71.48	255.7	1120.43	80.57	-312.01
0.74	-3457.95	192.28	-32.69	-3469.63	196.19	-33.55	-3691.75	312.65	-41.12	-3648.85	308.51	24.16	-2793.01	-27	-30.02	-4040.13	97.18	-19.45	-1656.84	-32.19	36.1	-1689.35	-33.54	93.92	-3896.79	106.39	1325.38	0	0	0	-3925.92	38.04	1717.37	-3991.03	71.52	1744.99	-986.64	59.1	1790.54	-3888.56	221.45	1679.79	-332.82	1130.12	71.75	253.79	1122.32	79.65	-318.29
0.75	-3457.95	192.28	-32.69	-3469.63	196.19	-33.55	-3675.8	312.29	-37.78	-3676.38	309.55	20.22	-2793.01	-27	-30.02	-4040.13	97.18	-19.45	-1656.84	-32.19	36.1	-1689.35	-33.54	93.92	-3896.79	106.39	1325.38	0	0	0	-3925.92	38.04	1717.37	-3991.03	71.52	1744.99	-986.64	59.1	1790.54	-3883.14	224.44	1678.93	-337.35	1131.79	70.37	255.41	1122.26	79.97	-316.76
0.76	-3457.95	192.28	-32.69	-3469.63	196.19	-33.55	-3697.88	311.57	-42.17	-3687.7	308.83	19.56	-2793.01	-27	-30.02	-4040.13	97.18	-19.45	-1656.84	-32.19	36.1	-1689.35	-33.54	93.92	-3896.79	106.39	1325.38	0	0	0	-3925.92	38.04	1717.37	-3991.03	71.52	1744.99	-986.64	59.1	1790.54	-3916.68	226.66	1680.34	-333.6	1131.19	71.3	255.98	1122.85	79.92	-313.19
0.77	-3457.95	192.28	-32.69	-3469.63	196.19	-33.55	-3716.61	311.75	-45.22	-3682.3	308.29	21.62	-2793.01	-27	-30.02	-4040.13	97.18	-19.45	-1656.84	-32.19	36.1	-1689.35	-33.54	93.92	-3896.79	106.39	1325.38	0	0	0	-3925.92	38.04	1717.37	-3991.03	71.52	1744.99	-986.64	59.1	1790.54	-3955.31	229.54	1680.55	-330.28	1129.72	72.18	255.68	1121.94	80.08	-317.72
0.78	-3457.95	192.28	-32.69	-3469.63	196.19	-33.55	-3705.23	311.64	-44.65	-3666.99	307.49	23.6	-2793.01	-27	-30.02	-4040.13	97.18	-19.45	-1656.84	-32.19	36.1	-1689.35	-33.54	93.92	-3896.79	106.39	1325.38	0	0	0	-3925.92	38.04	1717.37	-3991.03	71.52	1744.99	-986.64	59.1	1790.54	-3958.07	232.17	1680.47	-332.93	1128.83	71.83	257.19	1121.84	80.65	-320.64
0.79	-3457.95	192.28	-32.69	-3469.63	196.19	-33.55	-3716.75	311.86	-44.96	-3661.97	309.62	24.93	-2793.01	-27	-30.02	-4040.13	97.18	-19.45	-1656.84	-32.19	36.1	-1689.35	-33.54	93.92	-3896.79	106.39	1325.38	0	0	0	-3925.92	38.04	1717.37	-3991.03	71.52	1744.99	-986.64	59.1	1790.54	-3981.05	234.1	1680.94	-328.91	1128.38	72.71	258	1121.27	80.67	-315.96
0.8	-3457.95	192.28	-32.69	-3469.63	196.19	-33.55	-3719.15	312.63	-46.01	-3662.47	309.24	24.49	-2793.01	-27	-30.02	-4040.13	97.18	-19.45	-1656.84	-32.19	36.1	-1689.35	-33.54	93.92	-3896.79	106.39	1325.38	0	0	0	-3925.92	38.04	1717.37	-3991.03	71.52	1744.99	-986.64	59.1	1790.54	-3993.1	237.79	1682.47	-331.3	1130.02	71.67	257.15	1121.83	80.5	-316.33
0.81	-3457.95	192.28	-32.69	-3469.63	196.19	-33.55	-3701.21	311.41	-43.09	-3658.63	308.33	26.39	-2793.01	-27	-30.02	-4040.13	97.18	-19.45	-1656.84	-32.19	36.1	-1689.35	-33.54	93.92	-3896.79	106.39	1325.38	0	0	0	-3925.92	38.04	1717.37	-3991.03	71.52	1744.99	-986.64	59.1	1790.54	-3982.99	239.63	1682.39	-332.47	1131.47	71.36	256.02	1121.14	80.44	-319.7
0.82	-3457.95	192.28	-32.69	-3469.63	196.19	-33.55	-3710.22	313.39	-45.24	-3670.08	310.07	25.61	-2793.01	-27	-30.02	-4040.13	97.18	-19.45	-1656.84	-32.19	36.1	-1689.35	-33.54	93.92	-3896.79	106.39	1325.38	0	0	0	-3925.92	38.04	1717.37	-3991.03	71.52	1744.99	-986.64	59.1	1790.54	-4036.84	241.02	1684.09	-332.22	1130.36	71.68	254.63	1121.66	79.94	-320.7
0.83	-3457.95	192.28	-32.69	-3469.63	196.19	-33.55	-3717.96	312.69	-45.09	-3677.35	308.31	23.04	-2793.01	-27	-30.02	-4040.13	97.18	-19.45	-1656.84	-32.19	36.1	-1689.35	-33.54	93.92	-3896.79	106.39	1325.38	0	0	0	-3925.92	38.04	1717.37	-3991.03	71.52	1744.99	-986.64	59.1	1790.54	-3986.32	241.1	1682.42	-331.51	1130.15	71.73	255.53	1121.98	80.11	-315.81
0.84	-3457.95	192.28	-32.69	-3469.63	196.19	-33.55	-3705.19	311.99	-43.22	-3671.12	307.96	24.49	-2793.01	-27	-30.02	-4040.13	97.18	-19.45	-1656.84	-32.19	36.1	-1689.35	-33.54	93.92	-3896.79	106.39	1325.38	0	0	0	-3925.92	38.04	1717.37	-3991.03	71.52	1744.99	-986.64	59.1	1790.54	-3995.31	241.62	1682.95	-334.03	1130.91	71.26	256.53	1121	80.83	-319.38
0.85	-3457.95	192.28	-32.69	-3469.63	196.19	-33.55	-3698.01	312.36	-43.54	-3636.01	307	30.87	-2793.01	-27	-30.02	-4040.13	97.18	-19.45	-1656.84	-32.19	36.1	-1689.35	-33.54	93.92	-3896.79	106.39	1325.38	0	0	0	-3925.92	38.04	1717.37	-3990.97	71.52	1744.98	-986.64	59.1	1790.54	-3996.01	241.96	1684.54	-330.61	1131.35	71.66	256.49	1121.14	80.64	-316.89
0.86	-3457.95	192.28	-32.69	-3469.63	196.19	-33.55	-3734.3	312.28	-47.99	-3676.88	307.42	25.98	-2793.01	-27	-30.02	-4040.13	97.18	-19.45	-1656.84	-32.19	36.1	-1689.35	-33.54	93.92	-3896.79	106.39	1325.38	0	0	0	-3925.92	38.04	1717.37	-3936.88	71.51	1740.19	-986.64	59.1	1790.54	-4010.99	243.72	1684.2	-332.79	1131.8	71.21	257.56	1120.94	80.97	-310.94
0.87	-3457.95	192.28	-32.69	-3469.63	196.19	-33.55	-3741.17	310.53	-49.11	-3673.08	307.69	27.47	-2793.01	-27	-30.02	-4040.13	97.18	-19.45	-1656.84	-32.19	36.1	-1689.35	-33.54	93.92	-3896.79	106.39	1325.38	0	0	0	-3925.92	38.04	1717.37	-3934.4	74.88	1737.64	-986.64	59.1	1790.54	-4017.07	245.15	1684.62	-331.41	1130.95	71.81	257.62	1121	80.7	-316.6
0.88	-3457.95	192.28	-32.69	-3469.63	196.19	-33.55	-3676.55	311.36	-39.88	-3710.45	310.45	22.91	-2793.01	-27	-30.02	-4040.13	97.18	-19.45	-1656.84	-32.19	36.1	-1689.35	-33.54	93.92	-3896.79	106.39	1325.38	0	0	0	-3925.92	38.04	1717.37	-3940.7	76.56	1736.09	-986.64	59.1	1790.54	-4022.99	246.56	1685.05	-330.76	1130.48	71.98	255.01	1121.5	79.95	-316.83
0.89	-3457.95	192.28	-32.69	-3469.63	196.19	-33.55	-3700.09	311.41	-42.05	-3701.93	308.61	23.72	-2793.01	-27	-30.02	-4040.13	97.18	-19.45	-1656.84	-32.19	36.1	-1689.35	-33.54	93.92	-3896.79	106.39	1325.38	0	0	0	-3925.92	38.04	1717.37	-3928.7	77.57	1733.94	-986.64	59.1	1790.54	-4028.73	247.96	1685.48	-333.06	1130.89	71.07	257.42	1121.59	80.39	-310.98
0.9	-3457.95	192.28	-32.69	-3469.63	196.19	-33.55	-3710.92	311.17	-42.37	-3754.02	309.77	17.29	-2793.01	-27	-30.02	-4040.13	97.18	-19.45	-1656.84	-32.19	36.1	-1689.35	-33.54	93.92	-3896.79	106.39	1325.38	0	0	0	-3925.92	38.04	1717.37	-3932.81	81.02	1733.18	-986.64	59.1	1790.54	-4034.31	249.34	1685.92	-332.17	1128.96	71.97	258.18	1120.52	81.12	-314.11
0.91	-3457.95	192.28	-32.69	-3469.63	196.19	-33.55	-3716.25	310.77	-42.97	-3728.99	308.83	21.36	-2793.01	-27	-30.02	-4040.13	97.18	-19.45	-1656.84	-32.19	36.1	-1689.35	-33.54	93.92	-3896.79	106.39	1325.38	0	0	0	-3925.92	38.04	1717.37	-3941.41	83.71	1731.29	-986.64	59.1	1790.54	-4039.73	250.71	1686.37	-331.27	1130.83	71.68	256.25	1121.21	80.54	-314.34
0.92	-3457.95	192.28	-32.69	-3469.63	196.19	-33.55	-3671.33	311.01	-35.05	-3715.76	307.22	24.34	-2793.01	-27	-30.02	-4040.13	97.18	-19.45	-1656.84	-32.19	36.1	-1689.35	-33.54	93.92	-3896.79	106.39	1325.38	0	0	0	-3925.92	38.04	1717.37	-3900.12	87.87	1727.97	-986.64	59.1	1790.54	-4044.98	252.06	1686.82	-331.81	1131.04	71.24	255.74	1122.03	79.99	-313.05
0.93	-3457.95	192.28	-32.69	-3469.63	196.19	-33.55	-3683.94	309.16	-35.99	-3720.89	306.63	25.14	-2793.01	-27	-30.02	-4040.13	97.18	-19.45	-1656.84	-32.19	36.1	-1689.35	-33.54	93.92	-3896.79	106.39	1325.38	0	0	0	-3925.92	38.04	1717.37	-3886.96	89.89	1725.22	-986.64	59.1	1790.54	-4050.07	253.4	1687.27	-330.27	1129.79	71.93	257.97	1120.39	81.14	-313.37
0.94	-3457.95	192.28	-32.69	-3469.63	196.19	-33.55	-3702.5	308.7	-37.7	-3754.06	307.04	21.19	-2793.01	-27	-30.02	-4040.13	97.18	-19.45	-1656.84	-32.19	36.1	-1689.35	-33.54	93.92	-3896.79	106.39	1325.38	0	0	0	-3925.92	38.04	1717.37	-3909.56	92.1	1725.59	-986.64	59.1	1790.54	-4054.99	254.73	1687.74	-332.99	1130.08	71.54	258.46	1121.73	80.91	-313.84
0.95	-3457.95	192.28	-32.69	-3469.63	196.19	-33.55	-3712.91	308.24	-38.31	-3750.14	307.09	22.73	-2793.01	-27	-30.02	-4040.13	97.18	-19.45	-1656.84	-32.19	36.1	-1689.35	-33.54	93.92	-3896.79	106.39	1325.38	0	0	0	-3925.92	38.04	1717.37	-3915.11	95.72	1723.45	-986.64	59.1	1790.54	-4059.75	256.04	1688.2	-338.36	1132.4	69.88	256.33	1122.28	80.28	-318.38
0.96	-3457.95	192.28	-32.69	-3469.63	196.19	-33.55	-3691.41	308.68	-33.53	-3769.47	307.42	22.98	-2793.01	-27	-30.02	-4040.13	97.18	-19.45	-1656.84	-32.19	36.1	-1689.35	-33.54	93.92	-3896.79	106.39	1325.38	0	0	0	-3925.92	38.04	1717.37	-3907.58	98.74	1720.52	-986.64	59.1	1790.54	-4064.35	257.34	1688.68	-331.91	1130.03	71.76	257.98	1122.8	80.32	-313.15
0.97	-3457.95	192.28	-32.69	-3469.63	196.19	-33.55	-3723.16	308.46	-39.08	-3752.97	305.23	25.74	-2793.01	-27	-30.02	-4040.13	97.18	-19.45	-1656.84	-32.19	36.1	-1689.35	-33.54	93.92	-3896.79	106.39	1325.38	0	0	0	-3925.92	38.04	1717.37	-3910.04	103.44	1719.39	-986.64	59.1	1790.54	-4068.78	258.63	1689.16	-334.19	1130.03	71.29	258.21	1121.32	80.82	-317.81
0.98	-3457.95	192.28	-32.69	-3469.63	196.19	-33.55	-3693.49	305.32	-32.2	-3729.93	304.18	29.02	-2793.01	-27	-30.02	-4040.13	97.18	-19.45	-1656.84	-32.19	36.1	-1689.35	-33.54	93.92	-3896.79	106.39	1325.38	0	0	0	-3925.92	38.04	1717.37	-3900.61	106.23	1718.25	-986.64	59.1	1790.54	-4073.06	259.9	1689.64	-334.62	1132.07	70.43	257.17	1121.82	80.41	-317.49
0.99	-3457.95	192.28	-32.69	-3469.63	196.19	-33.55	-3717.6	305.98	-35.04	-3756.21	304.89	26.03	-2793.01	-27	-30.02	-4040.13	97.18	-19.45	-1656.84	-32.19	36.1	-1689.35	-33.54	93.92	-3896.79	106.39	1325.38	0	0	0	-3925.92	38.04	1717.37	-3900.36	110.36	1717.68	-986.64	59.1	1790.54	-4077.17	261.15	1690.13	-333.3	1131.21	71.19	255.62	1122.32	79.87	-313.69
1	-3457.95	192.28	-32.69	-3469.63	196.19	-33.55	-3652	305.92	-25.52	-3724.38	303.33	31.04	-2793.01	-27	-30.02	-4040.13	97.18	-19.45	-1656.84	-32.19	36.1	-1689.35	-33.54	93.92	-3896.79	106.39	1325.38	0	0	0	-3925.92	38.04	1717.37	-3883.12	114.3	1716.54	-986.64	59.1	1790.54	-4081.13	262.4	1690.62	-334.22	1130.74	71.49	257.64	1121.19	80.78	-316.16
1.01	-3457.95	192.28	-32.69	-3469.63	196.19	-33.55	-3685.26	306.9	-29.78	-3721.88	305.3	31.79	-2793.01	-27	-30.02	-4040.13	97.18	-19.45	-1656.84	-32.19	36.1	-1689.35	-33.54	93.92	-3896.79	106.39	1325.38	0	0	0	-3925.92	38.04	1717.37	-3869.43	115.74	1713.99	-986.64	59.1	1790.54	-4084.92	263.63	1691.12	-335.1	1130.15	71.54	254.18	1122.12	79.82	-316.71
1.02	-3457.95	192.28	-32.69	-3469.63	196.19	-33.55	-3685.67	305.06	-31.86	-3727.96	305.59	30.4	-2793.01	-27	-30.02	-4040.13	97.18	-19.45	-1656.84	-32.19	36.1	-1689.35	-33.54	93.92	-3896.79	106.39	1325.38	0	0	0	-3925.92	38.04	1717.37	-3882.82	120.77	1713.7	-986.64	59.1	1790.54	-4088.56	264.84	1691.63	-334.96	1130.63	70.92	256.47	1122.29	80.4	-316.4
1.03	-3457.95	192.28	-32.69	-3469.63	196.19	-33.55	-3704.5	304.61	-35.09	-3737.96	305.5	28.63	-2793.01	-27	-30.02	-4040.13	97.18	-19.45	-1656.84	-32.19	36.1	-1689.35	-33.54	93.92	-3896.79	106.39	1325.38	0	0	0	-3925.92	38.04	1717.37	-3888.4	123.65	1712.93	-986.64	59.1	1790.54	-4092.04	266.04	1692.14	-334.85	1130.96	71.17	257.98	1122.39	80.65	-316.64
1.04	-3457.95	192.28	-32.69	-3469.63	196.19	-33.55	-3704.11	304.69	-33.69	-3744.65	306.62	28.53	-2793.01	-27	-30.02	-4040.13	97.18	-19.45	-1656.84	-32.19	36.1	-1689.35	-33.54	93.92	-3896.79	106.39	1325.38	0	0	0	-3925.92	38.04	1717.37	-3880.99	125.06	1712.28	-986.64	59.1	1790.54	-4095.37	267.23	1692.65	-329.56	1129.47	72.81	255.35	1122.92	79.72	-320.17
1.05	-3457.95	192.28	-32.69	-3469.63	196.19	-33.55	-3706.2	304.97	-35.64	-3742.35	305.63	30.05	-2793.01	-27	-30.02	-4040.13	97.18	-19.45	-1656.84	-32.19	36.1	-1689.35	-33.54	93.92	-3896.79	106.39	1325.38	0	0	0	-3925.92	38.04	1717.37	-3864.84	128.64	1711.17	-986.64	59.1	1790.54	-4098.53	268.41	1693.17	-330.34	1129.31	72.3	257.82	1120.92	80.71	-315.01
1.06	-3457.95	192.28	-32.69	-3469.63	196.19	-33.55	-3707.51	301.63	-35.02	-3726.41	305.04	33.24	-2793.01	-27	-30.02	-4040.13	97.18	-19.45	-1656.84	-32.19	36.1	-1689.35	-33.54	93.92	-3896.79	106.39	1325.38	0	0	0	-3925.92	38.04	1717.37	-3848.29	129.07	1710.41	-986.64	59.1	1790.54	-4101.55	269.57	1693.7	-335.51	1131.26	70.81	258.14	1121.6	80.69	-312.25
1.07	-3457.95	192.28	-32.69	-3469.63	196.19	-33.55	-3689.91	301.5	-33.23	-3687.24	304.91	38.85	-2793.01	-27	-30.02	-4040.13	97.18	-19.45	-1656.84	-32.19	36.1	-1689.35	-33.54	93.92	-3896.79	106.39	1325.38	0	0	0	-3925.92	38.04	1717.37	-3867.76	133.41	1710.75	-986.64	59.1	1790.54	-4104.4	270.71	1694.23	-333.44	1131.27	71.31	256.59	1121.42	80.7	-315.32
1.08	-3457.95	192.28	-32.69	-3469.63	196.19	-33.55	-3636.02	298.63	-27.62	-3677.52	304.87	40.77	-2793.01	-27	-30.02	-4040.13	97.18	-19.45	-1656.84	-32.19	36.1	-1689.35	-33.54	93.92	-3896.79	106.39	1325.38	0	0	0	-3925.92	38.04	1717.37	-3830.86	136.74	1709.8	-986.64	59.1	1790.54	-4107.11	271.85	1694.77	-332.45	1130.02	71.71	256.32	1120.8	80.57	-318.85
1.09	-3457.95	192.28	-32.69	-3469.63	196.19	-33.55	-3624.46	297.42	-26.56	-3668.05	304.81	42.75	-2793.01	-27	-30.02	-4040.13	97.18	-19.45	-1656.84	-32.19	36.1	-1689.35	-33.54	93.92	-3896.79	106.39	1325.38	0	0	0	-3925.87	38.04	1717.37	-3859.46	139.84	1710.24	-986.64	59.1	1790.54	-4109.66	272.97	1695.31	-330.63	1129.58	72.29	255.8	1121.24	80.55	-318.68
1.1	-3457.95	192.28	-32.69	-3469.63	196.19	-33.55	-3613.22	296.22	-25.42	-3658.83	304.74	44.79	-2793.01	-27	-30.02	-4040.13	97.18	-19.45	-1656.84	-32.19	36.1	-1689.35	-33.54	93.92	-3896.79	106.39	1325.38	0	0	0	-3874.49	39.81	1717.78	-3848.61	141.94	1708.73	-986.64	59.1	1790.54	-4112.05	274.08	1695.85	-328.46	1128.97	72.93	257.86	1121.06	80.97	-316.83
1.11	-3457.95	192.28	-32.69	-3469.63	196.19	-33.55	-3602.29	295.01	-24.19	-3649.85	304.67	46.91	-2793.01	-27	-30.02	-4040.13	97.18	-19.45	-1656.84	-32.19	36.1	-1689.35	-33.54	93.92	-3896.79	106.39	1325.38	0	0	0	-3869.48	40.92	1717.58	-3834.97	144.28	1709.1	-986.64	59.1	1790.54	-4114.3	275.17	1696.4	-327.83	1128.86	72.75	257.22	1120.68	80.91	-314.03
1.12	-3457.95	192.28	-32.69	-3469.63	196.19	-33.55	-3591.68	293.81	-22.88	-3641.12	304.59	49.08	-2793.01	-27	-30.02	-4040.13	97.18	-19.45	-1656.84	-32.19	36.1	-1689.35	-33.54	93.92	-3896.79	106.39	1325.38	0	0	0	-3868.99	45	1716.43	-3845.17	149.36	1708.5	-986.64	59.1	1790.54	-4116.39	276.25	1696.95	-331.55	1129.45	72.06	255.7	1122.33	80.03	-313.82
1.13	-3457.95	192.28	-32.69	-3469.63	196.19	-33.55	-3581.37	292.6	-21.48	-3632.63	304.49	51.32	-2793.01	-27	-30.02	-4040.13	97.18	-19.45	-1656.84	-32.19	36.1	-1689.35	-33.54	93.92	-3896.79	106.39	1325.38	0	0	0	-3852.7	47.14	1716.36	-3831.61	150.06	1707.28	-986.64	59.1	1790.54	-4118.33	277.32	1697.51	-333.99	1130.66	71.31	254.31	1123.01	79.56	-312.12
1.14	-3457.95	192.28	-32.69	-3469.63	196.19	-33.55	-3571.37	291.4	-20	-3624.38	304.39	53.62	-2793.01	-27	-30.02	-4040.13	97.18	-19.45	-1656.84	-32.19	36.1	-1689.35	-33.54	93.92	-3896.79	106.39	1325.38	0	0	0	-3854.65	48.57	1715.58	-3845.52	154.93	1708.56	-986.64	59.1	1790.54	-4120.12	278.37	1698.08	-334.86	1130.71	70.68	257.39	1121.01	80.98	-317.63
1.15	-3457.95	192.28	-32.69	-3469.63	196.19	-33.55	-3561.66	290.19	-18.45	-3616.36	304.28	55.99	-2793.01	-27	-30.02	-4040.13	97.18	-19.45	-1656.84	-32.19	36.1	-1689.35	-33.54	93.92	-3896.79	106.39	1325.38	0	0	0	-3869.6	50.7	1716.65	-3833.54	158.48	1708.01	-986.64	59.1	1790.54	-4121.77	279.41	1698.64	-331.69	1129.84	71.5	256.67	1122.02	80.19	-314.02
1.16	-3457.95	192.28	-32.69	-3469.63	196.19	-33.55	-3552.26	288.99	-16.81	-3608.57	304.17	58.41	-2793.01	-27	-30.02	-4040.13	97.18	-19.45	-1656.84	-32.19	36.1	-1689.35	-33.54	93.92	-3897.81	108.25	1325.74	0	0	0	-3875.47	53.69	1716.47	-3799.41	160.67	1708.22	-986.64	59.1	1790.54	-4123.26	280.44	1699.22	-332.02	1129.38	71.74	256.91	1122.14	80.23	-320.23
1.17	-3457.95	192.28	-32.69	-3469.63	196.19	-33.55	-3543.15	287.79	-15.1	-3601.01	304.04	60.89	-2793.01	-27	-30.02	-4040.13	97.18	-19.45	-1656.84	-32.19	36.1	-1689.35	-33.54	93.92	-3882.27	109.63	1324.61	0	0	0	-3832.25	57.11	1714.21	-3808.22	163.38	1705.52	-986.64	59.1	1790.54	-4124.61	281.46	1699.79	-331.36	1129.62	72.01	256.87	1121.88	80.41	-316.57
1.18	-3457.95	192.28	-32.69	-3469.63	196.19	-33.55	-3534.33	286.59	-13.3	-3593.67	303.9	63.43	-2793.01	-27	-30.02	-4040.13	97.18	-19.45	-1656.84	-32.19	36.1	-1689.35	-33.54	93.92	-3860.57	111.67	1323.5	0	0	0	-3808.34	59.79	1714.06	-3808.77	167.23	1705.9	-986.64	59.1	1790.54	-4125.8	282.46	1700.37	-331.47	1130.17	71.74	258.13	1121.55	80.81	-320.48
1.19	-3457.95	192.28	-32.69	-3469.63	196.19	-33.55	-3525.79	285.39	-11.44	-3586.56	303.76	66.03	-2793.01	-27	-30.02	-4040.13	97.18	-19.45	-1656.84	-32.19	36.1	-1689.35	-33.54	93.92	-3902.19	111.41	1323.23	0	0	0	-3812.3	63.12	1715.27	-3805	171.23	1705.38	-986.64	59.1	1790.54	-4126.85	283.45	1700.96	-332.56	1132.03	71.02	256.92	1121.78	80.59	-316.22
1.2	-3457.95	192.28	-32.69	-3469.63	196.19	-33.55	-3517.55	284.19	-9.49	-3579.67	303.61	68.69	-2793.01	-27	-30.02	-4040.13	97.18	-19.45	-1656.84	-32.19	36.1	-1689.35	-33.54	93.92	-3892.92	112.31	1323.52	0	0	0	-3814.55	65.26	1714.26	-3823.83	171	1706.18	-986.64	59.1	1790.54	-4127.76	284.42	1701.55	-331.45	1130.62	71.89	257.82	1120.77	80.89	-316
1.21	-3457.95	192.28	-32.69	-3469.63	196.19	-33.55	-3509.58	282.99	-7.48	-3572.99	303.45	71.4	-2793.01	-27	-30.02	-4040.13	97.18	-19.45	-1656.84	-32.19	36.1	-1689.35	-33.54	93.92	-3875	113.94	1323.11	0	0	0	-3800.74	67.55	1713.74	-3790.3	175.49	1703.39	-986.64	59.1	1790.54	-4128.52	285.38	1702.14	-331.27	1130.21	71.66	255.5	1120.85	80.3	-313.31
1.22	-3457.95	192.28	-32.69	-3469.63	196.19	-33.55	-3501.88	281.8	-5.39	-3566.53	303.28	74.17	-2793.01	-27	-30.02	-4040.13	97.18	-19.45	-1656.84	-32.19	36.1	-1689.35	-33.54	93.92	-3859.81	117.79	1323.5	0	0	0	-3817.57	70.85	1714.79	-3767.21	178.78	1703.51	-986.64	59.1	1790.54	-4129.13	286.33	1702.74	-334.34	1129.06	71.52	256.17	1122.41	80.06	-317.47
1.23	-3457.95	192.28	-32.69	-3469.63	196.19	-33.55	-3494.46	280.6	-3.22	-3560.28	303.11	76.99	-2793.01	-27	-30.02	-4040.13	97.18	-19.45	-1656.84	-32.19	36.1	-1689.35	-33.54	93.92	-3899.84	118.1	1322.05	0	0	0	-3774.74	74.52	1712.38	-3800.19	182.82	1705.63	-986.64	59.1	1790.54	-4129.6	287.27	1703.34	-336.11	1130.99	70.78	257.58	1121.59	80.77	-313.9
1.24	-3457.95	192.28	-32.69	-3469.63	196.19	-33.55	-3487.32	279.41	-0.99	-3554.24	302.92	79.86	-2793.01	-27	-30.02	-4040.13	97.18	-19.45	-1656.84	-32.19	36.1	-1689.35	-33.54	93.92	-3832.92	118.47	1321.22	0	0	0	-3764.25	78.02	1711.63	-3751.83	190.34	1702.27	-986.64	59.1	1790.54	-4129.93	288.19	1703.94	-334.45	1130.49	71.1	254.33	1122.21	79.97	-315.03
1.25	-3457.95	192.28	-32.69	-3469.63	196.19	-33.55	-3480.43	278.22	1.31	-3548.41	302.73	82.79	-2793.01	-27	-30.02	-4040.13	97.18	-19.45	-1656.84	-32.19	36.1	-1689.35	-33.54	93.92	-3837.16	120.96	1321.77	0	0	0	-3785.33	80.42	1712.51	-3726.38	189.29	1701.64	-986.64	59.1	1790.54	-4130.11	289.11	1704.55	-332.58	1131.31	71.26	254.44	1122.09	80.06	-318.3
1.26	-3457.95	192.28	-32.69	-3469.63	196.19	-33.55	-3473.81	277.02	3.68	-3542.78	302.53	85.76	-2793.01	-27	-30.02	-4040.13	97.18	-19.45	-1656.84	-32.19	36.1	-1689.35	-33.54	93.92	-3845.81	123.04	1320.39	0	0	0	-3787.95	84.76	1714.45	-3724.06	191.94	1702.9	-986.64	59.1	1790.54	-4130.15	290	1705.17	-331.34	1130.62	71.69	256.27	1121.36	80.48	-315.83
1.27	-3457.95	192.28	-32.69	-3469.63	196.19	-33.55	-3467.45	275.84	6.12	-3537.35	302.33	88.79	-2793.01	-27	-30.02	-4040.13	97.18	-19.45	-1656.84	-32.19	36.1	-1689.35	-33.54	93.92	-3802.75	122.77	1320.27	0	0	0	-3770.72	86.56	1713.95	-3744.78	196.22	1703.76	-986.64	59.1	1790.54	-4130.05	290.89	1705.78	-330.35	1129.37	72.27	255.82	1121.48	80.31	-315.62
1.28	-3457.95	192.28	-32.69	-3469.63	196.19	-33.55	-3461.35	274.65	8.63	-3532.11	302.11	91.87	-2793.01	-27	-30.02	-4040.13	97.18	-19.45	-1656.84	-32.19	36.1	-1689.35	-33.54	93.92	-3783.44	126.2	1320.55	0	0	0	-3773.75	89.93	1714.28	-3727.16	200.15	1703.36	-986.64	59.1	1790.54	-4129.81	291.76	1706.4	-333.44	1130.07	71.57	257.8	1121.04	80.69	-313.77
1.29	-3457.95	192.28	-32.69	-3469.63	196.19	-33.55	-3455.5	273.46	11.2	-3527.07	301.89	94.99	-2793.01	-27	-30.02	-4040.13	97.18	-19.45	-1656.84	-32.19	36.1	-1689.35	-33.54	93.92	-3793.52	127.48	1320.49	0	0	0	-3757.48	92.55	1712.84	-3727.31	202.64	1702.22	-986.64	59.1	1790.54	-4129.42	292.62	1707.03	-333.72	1129.33	71.97	254.96	1121.72	79.97	-313.29
1.3	-3457.95	192.28	-32.69	-3469.63	196.19	-33.55	-3449.9	272.28	13.83	-3522.22	301.66	98.17	-2793.01	-27	-30.02	-4040.13	97.18	-19.45	-1656.84	-32.19	36.1	-1689.35	-33.54	93.92	-3838.88	129.6	1319.5	0	0	0	-3747.02	96	1712.17	-3723	206	1702.93	-986.64	59.1	1790.54	-4128.9	293.47	1707.65	-333.96	1129.93	71.71	252.95	1122.26	79.38	-321.49
1.31	-3457.95	192.28	-32.69	-3469.63	196.19	-33.55	-3444.54	271.09	16.53	-3517.56	301.43	101.39	-2793.01	-27	-30.02	-4040.13	97.18	-19.45	-1656.84	-32.19	36.1	-1689.35	-33.54	93.92	-3783.15	132.08	1317.95	0	0	0	-3706.45	98.81	1710.33	-3750.23	209.59	1703.97	-986.64	59.1	1790.54	-4128.24	294.31	1708.28	-336.44	1129.83	71.14	257.89	1121.5	80.77	-320.52
1.32	-3457.95	192.28	-32.69	-3469.63	196.19	-33.55	-3439.43	269.91	19.3	-3513.09	301.18	104.65	-2793.01	-27	-30.02	-4040.13	97.18	-19.45	-1656.84	-32.19	36.1	-1689.35	-33.54	93.92	-3739.68	134.66	1318.19	0	0	0	-3716.49	103.45	1709.81	-3700.68	216.08	1702.16	-986.64	59.1	1790.54	-4127.44	295.13	1708.92	-333.4	1130.34	71.46	257.14	1122	80.44	-320.21
1.33	-3457.95	192.28	-32.69	-3469.63	196.19	-33.55	-3434.56	268.73	22.12	-3508.8	300.93	107.97	-2793.01	-27	-30.02	-4040.13	97.18	-19.45	-1656.84	-32.19	36.1	-1689.35	-33.54	93.92	-3744.68	138.56	1318.06	0	0	0	-3689.37	105.58	1708.67	-3702.05	218.23	1702.12	-986.64	59.1	1790.54	-4126.51	295.94	1709.56	-331.08	1129.46	72.29	257.74	1121.15	80.77	-318.74
1.34	-3457.95	192.28	-32.69	-3469.63	196.19	-33.55	-3429.92	267.55	25	-3504.69	300.67	111.32	-2793.01	-27	-30.02	-4040.13	97.18	-19.45	-1656.84	-32.19	36.1	-1689.35	-33.54	93.92	-3722.24	137.26	1318.51	0	0	0	-3684.96	110.2	1708.76	-3684.86	219.15	1700.14	-986.64	59.1	1790.54	-4125.43	296.74	1710.2	-332.35	1130.42	71.69	256.87	1121.8	80.33	-317.89
1.35	-3457.95	192.28	-32.69	-3469.63	196.19	-33.55	-3425.51	266.38	27.95	-3500.76	300.41	114.72	-2793.01	-27	-30.02	-4040.13	97.18	-19.45	-1656.84	-32.19	36.1	-1689.35	-33.54	93.92	-3728.77	139.69	1316.66	0	0	0	-3684.31	112.74	1709.11	-3633.33	222.45	1698.52	-986.64	59.1	1790.54	-4124.22	297.52	1710.84	-331	1129.53	72.16	254.84	1122.16	79.74	-319.47
1.36	-3457.95	192.28	-32.69	-3469.63	196.19	-33.55	-3421.33	265.21	30.95	-3497	300.14	118.16	-2793.01	-27	-30.02	-4040.13	97.18	-19.45	-1656.84	-32.19	36.1	-1689.35	-33.54	93.92	-3728.51	144.2	1319.31	0	0	0	-3649.58	115.61	1708.12	-3672.24	227.11	1699.88	-986.64	59.1	1790.54	-4122.88	298.3	1711.49	-330.23	1128.76	72.64	253.87	1121.8	79.78	-320.77
1.37	-3457.95	192.28	-32.69	-3469.63	196.19	-33.55	-3417.38	264.03	34.01	-3493.42	299.86	121.64	-2793.01	-27	-30.02	-4040.13	97.18	-19.45	-1656.84	-32.19	36.1	-1689.35	-33.54	93.92	-3720.23	147.78	1319.47	0	0	0	-3641.09	119.45	1707.29	-3648.32	233.63	1699.78	-986.64	59.1	1790.54	-4121.4	299.06	1712.14	-332.3	1128.67	72.22	256.19	1121.91	80.12	-319.21
1.38	-3457.95	192.28	-32.69	-3469.63	196.19	-33.55	-3413.65	262.87	37.12	-3490	299.57	125.17	-2793.01	-27	-30.02	-4040.13	97.18	-19.45	-1656.84	-32.19	36.1	-1689.35	-33.54	93.92	-3682.06	148.99	1320.11	0	0	0	-3650.23	123.1	1708.3	-3670.46	237.44	1700.53	-986.64	59.1	1790.54	-4119.78	299.81	1712.79	-331.83	1128.46	72.26	255.64	1122.52	79.87	-320.15
1.39	-3457.95	192.28	-32.69	-3469.63	196.19	-33.55	-3410.14	261.7	40.29	-3486.75	299.28	128.73	-2793.01	-27	-30.02	-4040.13	97.18	-19.45	-1656.84	-32.19	36.1	-1689.35	-33.54	93.92	-3686.42	153.11	1319.92	0	0	0	-3633.78	125.56	1707.57	-3664.32	238.97	1698.87	-986.64	59.1	1790.54	-4118.03	300.54	1713.45	-333.46	1131.15	71.05	256.56	1121.89	80.37	-314.11
1.4	-3457.95	192.28	-32.69	-3469.63	196.19	-33.55	-3406.84	260.54	43.52	-3483.66	298.98	132.33	-2793.01	-27	-30.02	-4040.13	97.18	-19.45	-1656.84	-32.19	36.1	-1689.35	-33.54	93.92	-3688.04	157.63	1320.81	0	0	0	-3636.92	129.47	1707.05	-3646.7	241.35	1698.13	-986.64	59.1	1790.54	-4116.15	301.27	1714.11	-330.82	1130.47	72.14	259.4	1121.03	81.32	-315.13
1.41	-3457.95	192.28	-32.69	-3469.63	196.19	-33.55	-3403.75	259.37	46.79	-3480.73	298.67	135.97	-2793.01	-27	-30.02	-4040.13	97.18	-19.45	-1656.84	-32.19	36.1	-1689.35	-33.54	93.92	-3641.27	159.63	1322.38	0	0	0	-3639.91	130.17	1706.22	-3628.42	243.31	1698.45	-986.64	59.1	1790.54	-4114.14	301.98	1714.77	-326.95	1130.17	72.9	258.56	1121.95	80.73	-316.05
1.42	-3457.95	192.28	-32.69	-3469.63	196.19	-33.55	-3400.87	258.21	50.12	-3477.97	298.36	139.65	-2793.01	-27	-30.02	-4040.13	97.18	-19.45	-1656.84	-32.19	36.1	-1689.35	-33.54	93.92	-3665.53	161.16	1323.24	0	0	0	-3619.33	132.01	1704.78	-3594.15	244.38	1696.58	-986.64	59.1	1790.54	-4111.99	302.68	1715.44	-329.66	1131.08	71.89	256.1	1121.97	80.14	-314.26
1.43	-3457.95	192.28	-32.69	-3469.63	196.19	-33.55	-3398.2	257.06	53.5	-3475.35	298.04	143.36	-2793.01	-27	-30.02	-4040.13	97.18	-19.45	-1656.84	-32.19	36.1	-1689.35	-33.54	93.92	-3684.13	164.54	1324.79	0	0	0	-3623.35	135.92	1704.9	-3574.64	248.86	1695.83	-986.64	59.1	1790.54	-4109.72	303.37	1716.1	-335.54	1131.71	70.59	257.03	1122.43	80.21	-314.57
1.44	-3457.95	192.28	-32.69	-3469.63	196.19	-33.55	-3395.73	255.9	56.93	-3472.89	297.71	147.11	-2793.01	-27	-30.02	-4040.13	97.18	-19.45	-1656.84	-32.19	36.1	-1689.35	-33.54	93.92	-3661.29	167.55	1326.06	0	0	0	-3597.26	138.93	1702.03	-3550.38	251.29	1693.17	-986.64	59.1	1790.54	-4107.31	304.04	1716.78	-333.1	1131.92	70.99	257.15	1121.86	80.39	-312.41
1.45	-3457.95	192.28	-32.69	-3469.63	196.19	-33.55	-3393.45	254.75	60.41	-3470.57	297.38	150.89	-2793.01	-27	-30.02	-4040.13	97.18	-19.45	-1656.84	-32.19	36.1	-1689.35	-33.54	93.92	-3667.42	170.03	1328.56	0	0	0	-3588.24	141.5	1701.44	-3547.66	253.86	1691.21	-986.64	59.1	1790.54	-4104.78	304.71	1717.45	-335.38	1131.59	70.84	256.18	1120.37	80.61	-317.4
1.46	-3457.95	192.28	-32.69	-3469.63	196.19	-33.55	-3391.37	253.61	63.94	-3468.41	297.04	154.7	-2793.01	-27	-30.02	-4040.13	97.18	-19.45	-1656.84	-32.19	36.1	-1689.35	-33.54	93.92	-3631.88	171.41	1327.73	0	0	0	-3575.98	143.4	1699.01	-3553.59	256.67	1688.06	-986.64	59.1	1790.54	-4102.11	305.36	1718.13	-335.51	1130.89	70.87	258.02	1120.6	80.9	-315.55
1.47	-3457.95	192.28	-32.69	-3469.63	196.19	-33.55	-3389.48	252.46	67.51	-3466.38	296.7	158.55	-2793.01	-27	-30.02	-4040.13	97.18	-19.45	-1656.84	-32.19	36.1	-1689.35	-33.54	93.92	-3651.68	174.57	1330.33	0	0	0	-3579.25	145.2	1697.78	-3552.31	259.67	1686.58	-986.64	59.1	1790.54	-4099.32	306	1718.8	-330.93	1129.25	72.25	257.45	1122.11	80.62	-314.96
1.48	-3457.95	192.28	-32.69	-3469.63	196.19	-33.55	-3387.78	251.32	71.13	-3464.5	296.35	162.43	-2793.01	-27	-30.02	-4040.13	97.18	-19.45	-1656.84	-32.19	36.1	-1689.35	-33.54	93.92	-3619.57	176.57	1332.25	0	0	0	-3574.02	148.19	1695.76	-3555.26	261.78	1684.72	-986.64	59.1	1790.54	-4096.4	306.63	1719.49	-329.26	1128.39	72.9	256.84	1121.03	80.83	-314.66
1.49	-3457.95	192.28	-32.69	-3469.63	196.19	-33.55	-3386.26	250.18	74.8	-3462.75	295.99	166.34	-2793.01	-27	-30.02	-4040.13	97.18	-19.45	-1656.84	-32.19	36.1	-1689.35	-33.54	93.92	-3650.83	180.29	1333.11	0	0	0	-3541.29	151.9	1693.07	-3554.21	263.67	1683.2	-986.64	59.1	1790.54	-4093.35	307.25	1720.17	-330.41	1130.25	72.09	256.17	1121.19	80.43	-316.5
1.5	-3457.95	192.28	-32.69	-3469.63	196.19	-33.55	-3384.92	249.04	78.5	-3461.14	295.63	170.27	-2793.01	-27	-30.02	-4040.13	97.18	-19.45	-1656.84	-32.19	36.1	-1689.35	-33.54	93.92	-3637.28	180.76	1333.61	0	0	0	-3534	152.83	1690.66	-3522.98	265.23	1680.88	-986.64	59.1	1790.54	-4090.17	307.85	1720.86	-333.17	1130.46	71.67	256.02	1121.68	80.35	-317.72
1.51	-3457.95	192.28	-32.69	-3469.63	196.19	-33.55	-3383.76	247.91	82.26	-3459.66	295.26	174.24	-2793.01	-27	-30.02	-4040.06	97.18	-19.44	-1656.84	-32.19	36.1	-1689.35	-33.54	93.92	-3605.98	185	1335.47	0	0	0	-3519.51	154.81	1686.66	-3493.32	266.29	1676.98	-986.64	59.1	1790.54	-4086.87	308.44	1721.54	-330.81	1129.63	72.23	257.78	1122.3	80.45	-317.19
1.52	-3457.95	192.28	-32.69	-3469.63	196.19	-33.55	-3382.77	246.78	86.05	-3458.31	294.88	178.24	-2793.01	-27	-30.02	-3972.59	96.68	-10.93	-1656.84	-32.19	36.1	-1689.35	-33.54	93.92	-3606.72	186.01	1337.26	0	0	0	-3512.98	156.37	1683.08	-3505.12	267.12	1673.27	-986.64	59.1	1790.54	-4083.45	309.03	1722.23	-327.07	1130.85	72.68	257.21	1121.8	80.67	-319.18
1.53	-3457.95	192.28	-32.69	-3469.63	196.19	-33.55	-3381.96	245.65	89.88	-3457.09	294.5	182.26	-2793.01	-27	-30.02	-3937.25	93.47	-5.69	-1656.84	-32.19	36.1	-1689.35	-33.54	93.92	-3592.85	189.18	1337.87	0	0	0	-3496.01	158.65	1680.36	-3513.25	269.25	1671.33	-986.64	59.1	1790.54	-4079.9	309.59	1722.93	-325.87	1130.58	72.77	255.06	1122.2	80.22	-314.53
1.54	-3457.95	192.28	-32.69	-3469.63	196.19	-33.55	-3381.31	244.53	93.75	-3455.99	294.12	186.31	-2793.01	-27	-30.02	-3965.68	92.27	-12.82	-1656.84	-32.19	36.1	-1689.35	-33.54	93.92	-3563.55	192.49	1338.52	0	0	0	-3485.57	160.3	1677.93	-3520.6	271.67	1668.73	-986.64	59.1	1790.54	-4076.23	310.15	1723.62	-328.26	1129.2	72.61	253.69	1122.58	79.72	-316.86
1.55	-3457.95	192.28	-32.69	-3469.63	196.19	-33.55	-3380.82	243.41	97.66	-3455.01	293.73	190.38	-2793.01	-27	-30.02	-4005.18	88.6	-21.37	-1656.84	-32.19	36.1	-1689.35	-33.54	93.92	-3557.01	194.25	1339.98	0	0	0	-3465.87	159.27	1673.64	-3486.3	273.27	1665.38	-986.64	59.1	1790.54	-4072.43	310.7	1724.32	-333.65	1131.53	71.3	255.13	1122.27	80.08	-318.05
1.56	-3457.95	192.28	-32.69	-3469.63	196.19	-33.55	-3380.49	242.29	101.61	-3454.15	293.33	194.48	-2793.01	-27	-30.02	-3941.43	85.99	-11.34	-1656.84	-32.19	36.1	-1689.35	-33.54	93.92	-3574.66	196.15	1340.57	0	0	0	-3471.48	161.78	1670.01	-3469.41	274.52	1660.13	-986.64	59.1	1790.54	-4068.51	311.23	1725.02	-335.31	1129.55	71.48	257.5	1121.24	80.82	-319.64
1.57	-3457.95	192.28	-32.69	-3469.63	196.19	-33.55	-3380.32	241.18	105.59	-3453.41	292.93	198.6	-2793.01	-27	-30.02	-3925.56	81.62	-12.06	-1656.84	-32.19	36.1	-1689.35	-33.54	93.92	-3591.25	198.12	1341.71	0	0	0	-3459.94	161.77	1666.76	-3433.1	274.89	1656.18	-986.64	59.1	1790.54	-4064.47	311.76	1725.72	-334.51	1130.7	71.11	254.11	1121.25	80.09	-318.43
1.58	-3457.95	192.28	-32.69	-3469.63	196.19	-33.55	-3380.3	240.07	109.61	-3452.77	292.52	202.74	-2793.01	-27	-30.02	-3914.26	81.36	-12.38	-1656.84	-32.19	36.1	-1689.35	-33.54	93.92	-3561.29	200.37	1341.25	0	0	0	-3462.21	162.37	1664.06	-3438.58	276.98	1652.67	-986.64	59.1	1790.54	-4060.31	312.27	1726.42	-333.16	1130.56	71.64	257.44	1121.18	80.67	-312.66
1.59	-3457.95	192.28	-32.69	-3469.63	196.19	-33.55	-3380.43	238.97	113.67	-3452.25	292.11	206.91	-2793.01	-27	-30.02	-3864.47	77.2	-8.71	-1656.84	-32.19	36.1	-1689.35	-33.54	93.92	-3593.95	201.95	1342.34	0	0	0	-3427.06	164.22	1659.41	-3445.91	276.94	1648.99	-986.64	59.1	1790.54	-4056.03	312.77	1727.13	-333.1	1129.13	72.12	257.6	1121.91	80.65	-309.1
1.6	-3457.95	192.28	-32.69	-3469.63	196.19	-33.55	-3380.71	237.86	117.75	-3451.83	291.69	211.09	-2793.01	-27	-30.02	-3891.27	73.13	-16.98	-1656.84	-32.19	36.1	-1689.35	-33.54	93.92	-3585.93	204.27	1343.38	0	0	0	-3401.4	166.16	1654.05	-3455.98	279.12	1647.45	-986.64	59.1	1790.54	-4051.63	313.26	1727.84	-331.97	1129.34	72.1	256.72	1122.51	80.21	-312.01
1.61	-3457.95	192.28	-32.69	-3469.63	196.19	-33.55	-3381.13	236.77	121.87	-3451.52	291.26	215.3	-2793.01	-27	-30.02	-3880.49	67.76	-18.97	-1656.84	-32.19	36.1	-1689.35	-33.54	93.92	-3584.41	206.02	1343.69	0	0	0	-3421.74	167	1652.44	-3418.99	279.21	1642.75	-986.64	59.1	1790.54	-4047.11	313.74	1728.54	-331.31	1129.43	72.19	253.99	1122.28	79.56	-314.65
1.62	-3457.95	192.28	-32.69	-3469.63	196.19	-33.55	-3381.69	235.67	126.02	-3451.3	290.83	219.52	-2793.01	-27	-30.02	-3874.43	64.56	-20.8	-1656.84	-32.19	36.1	-1689.35	-33.54	93.92	-3565.92	207.9	1342.95	0	0	0	-3409.67	167.47	1649.04	-3417.83	277.72	1636.16	-986.64	59.1	1790.54	-4042.47	314.21	1729.25	-331.81	1129.44	72.04	256.54	1121.63	80.14	-318.48
1.63	-3457.95	192.28	-32.69	-3469.63	196.19	-33.55	-3382.38	234.58	130.2	-3451.19	290.4	223.77	-2793.01	-27	-30.02	-3825.85	61.81	-15.33	-1656.84	-32.19	36.1	-1689.35	-33.54	93.92	-3547.07	207.27	1343.09	0	0	0	-3412.48	167.31	1644.26	-3413.2	278.31	1633.18	-986.64	59.1	1790.54	-4037.71	314.66	1729.97	-334.3	1131.72	71	253.94	1123.16	79.34	-314.27
1.64	-3457.95	192.28	-32.69	-3469.63	196.19	-33.55	-3383.21	233.5	134.41	-3451.17	289.96	228.02	-2793.01	-27	-30.02	-3754.89	58.45	-10.02	-1656.84	-32.19	36.1	-1689.35	-33.54	93.92	-3529.22	209.77	1344.31	0	0	0	-3402.06	167.69	1640.61	-3422.57	279.22	1630.65	-986.64	59.1	1790.54	-4032.84	315.11	1730.68	-335.8	1131.07	70.85	254.86	1122.21	79.9	-315.12
1.65	-3457.95	192.28	-32.69	-3469.63	196.19	-33.55	-3384.16	232.42	138.65	-3451.24	289.52	232.3	-2793.01	-27	-30.02	-3724.96	55.03	-7.81	-1656.84	-32.19	36.1	-1689.35	-33.54	93.92	-3521.32	210.96	1343.1	0	0	0	-3404.61	168.5	1638.37	-3412.04	279.93	1628.01	-986.64	59.1	1790.54	-4027.85	315.54	1731.39	-331.52	1130.36	71.83	255.32	1121.49	80.02	-315.5
1.66	-3457.95	192.28	-32.69	-3469.63	196.19	-33.55	-3385.25	231.34	142.91	-3451.4	289.07	236.59	-2793.01	-27	-30.02	-3723.66	53.72	-9.63	-1656.84	-32.19	36.1	-1689.35	-33.54	93.92	-3515.21	211.65	1341.51	0	0	0	-3371.01	168.81	1633.08	-3375.85	279.43	1622.57	-986.64	59.1	1790.54	-4022.75	315.96	1732.11	-332.65	1130.12	71.56	258.42	1121.68	80.6	-315.64
1.67	-3457.95	192.28	-32.69	-3469.63	196.19	-33.55	-3386.45	230.27	147.2	-3451.65	288.62	240.89	-2793.01	-27	-30.02	-3712.74	51.4	-13.36	-1656.84	-32.19	36.1	-1689.35	-33.54	93.92	-3546.97	214.88	1340.9	0	0	0	-3371.07	169.83	1630.36	-3358.24	279.35	1620.52	-986.64	59.1	1790.54	-4017.53	316.37	1732.83	-331.84	1129.44	72.05	257.46	1121.53	80.63	-319.59
1.68	-3457.95	192.28	-32.69	-3469.63	196.19	-33.55	-3387.77	229.2	151.52	-3451.98	288.16	245.21	-2793.01	-27	-30.02	-3685.18	48.07	-14.78	-1656.84	-32.19	36.1	-1689.35	-33.54	93.92	-3514.49	213.26	1340.31	0	0	0	-3357.49	170.16	1628.67	-3372.12	280.47	1617.94	-986.64	59.1	1790.54	-4012.19	316.77	1733.55	-332.46	1130.86	71.21	253.67	1121.58	79.95	-319.32
1.69	-3457.95	192.28	-32.69	-3469.63	196.19	-33.55	-3389.21	228.13	155.86	-3452.4	287.7	249.54	-2793.01	-27	-30.02	-3666.72	47.51	-13.75	-1656.84	-32.19	36.1	-1689.35	-33.54	93.92	-3501.88	215.02	1339.48	0	0	0	-3360.93	170.47	1626.05	-3353.05	279.93	1615.99	-986.64	59.1	1790.54	-4006.74	317.16	1734.27	-332.28	1130.75	71.68	255.2	1121.44	80.44	-315.73
1.7	-3457.95	192.28	-32.69	-3469.63	196.19	-33.55	-3390.75	227.07	160.22	-3452.89	287.23	253.88	-2793.01	-27	-30.02	-3606.04	45.4	-9.48	-1656.84	-32.19	36.1	-1689.35	-33.54	93.92	-3521.52	213.15	1339.04	0	0	0	-3363.86	169.86	1623.68	-3367.28	280.31	1612.74	-986.64	59.1	1790.54	-4001.18	317.54	1734.99	-333.45	1130.37	71.58	255.69	1120.1	80.88	-316.48
1.71	-3457.95	192.28	-32.69	-3469.63	196.19	-33.55	-3392.41	226.02	164.6	-3453.46	286.76	258.24	-2793.01	-27	-30.02	-3580.86	42.64	-9.63	-1656.84	-32.19	36.1	-1689.35	-33.54	93.92	-3505.49	214.17	1337.09	0	0	0	-3317.37	170.03	1620.5	-3340.85	278.96	1610.42	-986.64	59.1	1790.54	-3995.51	317.91	1735.71	-332.04	1129.77	72.16	254.41	1119.6	80.69	-313.22
1.72	-3457.95	192.28	-32.69	-3469.63	196.19	-33.55	-3394.17	224.97	169	-3454.1	286.29	262.6	-2793.01	-27	-30.02	-3549.12	41.68	-8.4	-1656.84	-32.19	36.1	-1689.35	-33.54	93.92	-3508.34	214.33	1336.75	0	0	0	-3331.54	169.26	1619.33	-3324.32	281.88	1606.87	-986.64	59.1	1790.54	-3989.72	318.26	1736.43	-332.09	1128.35	72.09	256.62	1121.63	80.42	-311.4
1.73	-3457.95	192.28	-32.69	-3469.63	196.19	-33.55	-3396.03	223.92	173.43	-3454.8	285.81	266.97	-2793.01	-27	-30.02	-3477.07	42.27	-0.93	-1656.84	-32.19	36.1	-1689.35	-33.54	93.92	-3477.77	214.58	1337.2	0	0	0	-3326.93	169.53	1616.57	-3324.12	281.23	1605.34	-986.64	59.1	1790.54	-3983.83	318.61	1737.16	-331.35	1129.38	72.07	259.12	1120.4	81.2	-312.4
1.74	-3457.95	192.28	-32.69	-3469.63	196.19	-33.55	-3397.99	222.88	177.87	-3455.58	285.32	271.35	-2793.01	-27	-30.02	-3452.75	40.48	-0.31	-1656.84	-32.19	36.1	-1689.35	-33.54	93.92	-3440.95	213.56	1334.72	0	0	0	-3314.32	169.79	1614.17	-3330.54	279.47	1602.84	-986.64	59.1	1790.54	-3977.82	318.94	1737.88	-331.42	1129.71	72.14	258.02	1121.45	80.73	-311.88
1.75	-3457.95	192.28	-32.69	-3469.63	196.19	-33.55	-3400.05	221.84	182.33	-3456.42	284.84	275.74	-2793.01	-27	-30.02	-3461.03	39.15	-3.65	-1656.84	-32.19	36.1	-1689.35	-33.54	93.92	-3463.45	212.56	1336.02	0	0	0	-3308.54	168.79	1613.35	-3318.74	279.06	1600.95	-986.64	59.1	1790.54	-3971.7	319.27	1738.61	-333.22	1129.01	72.02	253.98	1122.16	79.87	-311.39
1.76	-3457.95	192.28	-32.69	-3469.63	196.19	-33.55	-3402.2	220.81	186.8	-3457.32	284.34	280.13	-2793.01	-27	-30.02	-3422.3	36.75	0.82	-1656.84	-32.19	36.1	-1689.35	-33.54	93.92	-3433.8	212.86	1334.09	0	0	0	-3301.27	167.84	1610.79	-3334.42	278.5	1600.08	-986.64	59.1	1790.54	-3965.48	319.58	1739.34	-330.21	1129.85	72.35	256.59	1122.24	80.46	-316.91
1.77	-3457.95	192.28	-32.69	-3469.63	196.19	-33.55	-3404.43	219.78	191.29	-3458.28	283.85	284.53	-2793.01	-27	-30.02	-3366.34	34.72	5.74	-1656.84	-32.19	36.1	-1689.35	-33.54	93.92	-3435.18	213.24	1333.46	0	0	0	-3292.58	167.47	1609.03	-3286.92	277.5	1597.01	-986.64	59.1	1790.54	-3959.14	319.88	1740.07	-333.41	1130.92	71.21	257.62	1121.52	80.69	-316.17
1.78	-3457.95	192.28	-32.69	-3469.63	196.19	-33.55	-3406.75	218.76	195.8	-3459.3	283.35	288.93	-2793.01	-27	-30.02	-3385.86	28.86	3.56	-1656.84	-32.19	36.1	-1689.35	-33.54	93.92	-3432.04	211.61	1332.53	0	0	0	-3287.67	166.37	1607.25	-3300.39	276.56	1597.01	-986.64	59.1	1790.54	-3952.7	320.17	1740.8	-334.42	1129.61	71.55	255.93	1120.99	80.47	-315.57
1.79	-3457.95	192.28	-32.69	-3469.63	196.19	-33.55	-3409.14	217.75	200.32	-3460.36	282.84	293.34	-2793.01	-27	-30.02	-3350.15	28.67	7.97	-1656.84	-32.19	36.1	-1689.35	-33.54	93.92	-3444.48	213.34	1331.46	0	0	0	-3256.4	164.94	1604.74	-3260.97	277.37	1591.86	-986.64	59.1	1790.54	-3946.15	320.46	1741.53	-334.96	1131.3	70.91	255.51	1122.62	79.87	-315.27
1.8	-3457.95	192.28	-32.69	-3469.63	196.19	-33.55	-3411.62	216.73	204.85	-3461.48	282.34	297.74	-2793.01	-27	-30.02	-3286.63	25.14	16.18	-1656.84	-32.19	36.1	-1689.35	-33.54	93.92	-3453.45	211.05	1331.62	0	0	0	-3256.57	164.03	1603.4	-3267.19	275.85	1591.54	-986.64	59.1	1790.54	-3939.5	320.73	1742.26	-333.39	1130.87	71.23	254.73	1122.16	79.8	-322.38
1.81	-3457.95	192.28	-32.69	-3469.63	196.19	-33.55	-3414.17	215.73	209.39	-3462.64	281.83	302.15	-2793.01	-27	-30.02	-3269.99	25.12	19.57	-1656.84	-32.19	36.1	-1689.35	-33.54	93.92	-3413.88	209.43	1331.16	0	0	0	-3248.05	163.27	1601.76	-3260.7	275.41	1590.42	-986.64	59.1	1790.54	-3932.74	320.99	1742.99	-330.65	1129.94	71.7	254.37	1122.71	79.65	-315.75
1.82	-3457.95	192.28	-32.69	-3469.63	196.19	-33.55	-3416.79	214.73	213.94	-3463.85	281.31	306.56	-2793.01	-27	-30.02	-3234.56	23.03	23.68	-1656.84	-32.19	36.1	-1689.35	-33.54	93.92	-3416.72	208.48	1329.05	0	0	0	-3238.75	161.51	1599.81	-3266.66	273.31	1588.39	-986.64	59.1	1790.54	-3925.87	321.24	1743.72	-332.11	1131.61	71.24	256.86	1121.55	80.46	-313.08
1.83	-3457.95	192.28	-32.69	-3469.63	196.19	-33.55	-3419.47	213.73	218.5	-3465.1	280.79	310.97	-2793.01	-27	-30.02	-3193.98	21.13	28.55	-1656.84	-32.19	36.1	-1689.35	-33.54	93.92	-3406.81	206.73	1328.63	0	0	0	-3234.25	159.94	1597.56	-3239.37	270.57	1585.58	-986.64	59.1	1790.54	-3918.9	321.48	1744.45	-330.32	1130.92	71.94	255.78	1121.18	80.3	-316.46
1.84	-3457.95	192.28	-32.69	-3469.63	196.19	-33.55	-3422.22	212.74	223.07	-3466.39	280.27	315.38	-2793.01	-27	-30.02	-3148.91	19.39	34.08	-1656.84	-32.19	36.1	-1689.35	-33.54	93.92	-3404.83	204.94	1325.76	0	0	0	-3223.45	157.05	1596.12	-3232.28	267.47	1583.68	-986.64	59.1	1790.54	-3911.83	321.7	1745.18	-330.89	1129.95	72.24	255.64	1121.94	79.68	-315.79
1.85	-3457.95	192.28	-32.69	-3469.63	196.19	-33.55	-3425.03	211.76	227.65	-3467.71	279.75	319.79	-2793.01	-27	-30.02	-3099.98	17.81	40.18	-1656.84	-32.19	36.1	-1689.35	-33.54	93.92	-3394.44	203.05	1326.24	0	0	0	-3226.63	155.96	1593.43	-3221.35	265.54	1581.58	-986.64	59.1	1790.54	-3904.65	321.92	1745.91	-332.25	1129.98	71.69	255.75	1122.34	79.75	-315.54
1.86	-3457.95	192.28	-32.69	-3469.63	196.19	-33.55	-3427.9	210.78	232.23	-3469.07	279.22	324.2	-2793.01	-27	-30.02	-3047.83	16.38	46.73	-1656.84	-32.19	36.1	-1689.35	-33.54	93.92	-3396.53	201.04	1325.16	0	0	0	-3212.31	152.05	1592.71	-3210.28	263.29	1579.63	-986.64	59.1	1790.54	-3897.37	322.13	1746.65	-332.78	1131.18	71.38	254.61	1122.69	79.73	-311.29
1.87	-3457.95	192.28	-32.69	-3469.63	196.19	-33.55	-3430.82	209.81	236.82	-3470.46	278.69	328.6	-2793.01	-27	-30.02	-2993.11	15.07	53.64	-1656.84	-32.19	36.1	-1689.35	-33.54	93.92	-3399.12	198.51	1323.75	0	0	0	-3168.29	150.91	1589.27	-3199.1	260.76	1577.82	-986.64	59.1	1790.54	-3889.99	322.33	1747.38	-334.94	1131.43	70.93	255.26	1122.18	80.07	-315.02
1.88	-3457.95	192.28	-32.69	-3469.63	196.19	-33.55	-3433.79	208.84	241.41	-3471.87	278.15	332.99	-2793.01	-27	-30.02	-2936.45	13.88	60.79	-1656.84	-32.19	36.1	-1689.35	-33.54	93.92	-3351.06	196.19	1321.76	0	0	0	-3187.29	147.92	1587.99	-3187.81	257.94	1576.16	-986.64	59.1	1790.54	-3882.5	322.52	1748.11	-332.21	1129.66	71.85	255.97	1121.67	80.35	-314.51
1.89	-3457.95	192.28	-32.69	-3469.63	196.19	-33.55	-3436.8	207.88	246	-3473.31	277.62	337.38	-2793.01	-27	-30.02	-2878.51	12.78	68.09	-1656.84	-32.19	36.1	-1689.35	-33.54	93.92	-3335.09	195.82	1321.15	0	0	0	-3197.72	144.01	1586.05	-3176.42	254.86	1574.63	-986.64	59.1	1790.54	-3874.92	322.7	1748.84	-332.82	1131.11	71.43	256.46	1122.27	80.33	-309.91
1.9	-3457.95	192.28	-32.69	-3469.63	196.19	-33.55	-3439.86	206.92	250.6	-3474.77	277.08	341.77	-2793.01	-27	-30.02	-2819.91	11.78	75.43	-1656.84	-32.19	36.1	-1689.35	-33.54	93.92	-3341.4	192.41	1319.2	0	0	0	-3184.29	142.16	1583.54	-3164.94	251.53	1573.25	-986.64	59.1	1790.54	-3867.24	322.86	1749.58	-332.92	1130.17	71.73	254.72	1122.24	79.98	-318.79
1.91	-3457.95	192.28	-32.69	-3469.63	196.19	-33.55	-3442.96	205.97	255.2	-3476.24	276.53	346.14	-2793.01	-27	-30.02	-2761.31	10.84	82.7	-1656.84	-32.19	36.1	-1689.35	-33.54	93.92	-3338.2	189.48	1318.31	0	0	0	-3173.78	139.39	1582	-3153.39	247.96	1572	-986.64	59.1	1790.54	-3859.46	323.02	1750.31	-330.33	1130.33	71.84	255.74	1121.8	80.38	-317.12
1.92	-3457.95	192.28	-32.69	-3469.63	196.19	-33.55	-3446.09	205.03	259.79	-3477.74	275.99	350.51	-2793.01	-27	-30.02	-2703.34	9.97	89.81	-1656.84	-32.19	36.1	-1689.35	-33.54	93.92	-3360.83	188.02	1317	0	0	0	-3165.56	135.15	1579.17	-3141.77	244.18	1570.89	-986.64	59.1	1790.54	-3851.58	323.17	1751.04	-329.34	1129.8	72.2	256.24	1121.64	80.28	-322.9
1.93	-3457.95	192.28	-32.69	-3469.63	196.19	-33.55	-3449.25	204.09	264.39	-3479.24	275.44	354.87	-2793.01	-27	-30.02	-2646.64	9.14	96.66	-1656.84	-32.19	36.1	-1689.35	-33.54	93.92	-3352.82	184.31	1314.92	0	0	0	-3158.31	132.34	1577.37	-3130.1	240.18	1569.91	-986.64	59.1	1790.54	-3843.6	323.3	1751.78	-334.13	1130.56	71.27	257.3	1122.26	80.32	-319.53
1.94	-3457.95	192.28	-32.69	-3469.63	196.19	-33.55	-3452.45	203.16	268.98	-3480.76	274.89	359.22	-2793.01	-27	-30.02	-2591.86	8.34	103.13	-1656.84	-32.19	36.1	-1689.35	-33.54	93.92	-3305.24	181.72	1313.39	0	0	0	-3147.65	128.58	1575.44	-3118.39	236	1569.06	-986.64	59.1	1790.54	-3835.52	323.43	1752.51	-335.28	1131.5	70.77	257.48	1122.11	80.46	-319.13
1.95	-3457.95	192.28	-32.69	-3469.63	196.19	-33.55	-3455.67	202.23	273.57	-3482.28	274.33	363.56	-2793.01	-27	-30.02	-2539.64	7.56	109.12	-1656.84	-32.19	36.1	-1689.35	-33.54	93.92	-3315.91	179.83	1313.6	0	0	0	-3144.01	124.36	1573.22	-3106.66	231.63	1568.34	-986.64	59.1	1790.54	-3827.35	323.55	1753.24	-332.24	1130.97	71.31	258.72	1121.28	80.91	-318.29
1.96	-3457.95	192.28	-32.69	-3469.63	196.19	-33.55	-3458.91	201.31	278.15	-3483.81	273.77	367.88	-2793.01	-27	-30.02	-2490.62	6.78	114.54	-1656.84	-32.19	36.1	-1689.35	-33.54	93.92	-3290.08	176.86	1311.32	0	0	0	-3144.83	121.06	1571.26	-3094.9	227.11	1567.74	-986.64	59.1	1790.54	-3819.08	323.66	1753.97	-331.54	1130.57	71.85	259.72	1121.16	81.33	-319.26
1.97	-3457.95	192.28	-32.69	-3469.63	196.19	-33.55	-3462.17	200.4	282.73	-3485.34	273.21	372.2	-2793.01	-27	-30.02	-2445.44	6	119.27	-1656.84	-32.19	36.1	-1689.35	-33.54	93.92	-3311.62	172.15	1310.51	0	0	0	-3113.26	114.52	1569.79	-3083.14	222.43	1567.26	-986.64	59.1	1790.54	-3810.72	323.76	1754.71	-331.82	1129.1	72.13	257.04	1120.78	80.95	-316.02
1.98	-3457.95	192.28	-32.69	-3469.63	196.19	-33.55	-3465.45	199.5	287.31	-3486.87	272.65	376.5	-2793.01	-27	-30.02	-2404.74	5.19	123.21	-1656.84	-32.19	36.1	-1689.35	-33.54	93.92	-3318.19	170.04	1309.71	0	0	0	-3097.81	111.39	1567.14	-3071.38	217.62	1566.91	-986.64	59.1	1790.54	-3802.27	323.84	1755.44	-336.22	1129.19	71.26	254.99	1122.08	80.14	-311.64
1.99	-3457.95	192.28	-32.69	-3469.63	196.19	-33.55	-3468.74	198.6	291.87	-3488.39	272.09	380.78	-2793.01	-27	-30.02	-2369.17	4.34	126.26	-1656.84	-32.19	36.1	-1689.35	-33.54	93.92	-3296.81	163.93	1309.68	0	0	0	-3097.42	106.6	1565.68	-3059.64	212.69	1566.67	-986.64	59.1	1790.54	-3793.71	323.92	1756.17	-334.38	1130.81	71.27	254.23	1122.41	79.85	-317.15
2	-3457.95	192.28	-32.69	-3469.63	196.19	-33.55	-3472.03	197.7	296.43	-3489.91	271.52	385.05	-2793.01	-27	-30.02	-2339.37	3.44	128.32	-1656.84	-32.19	36.1	-1689.35	-33.54	93.92	-3314.37	161.89	1309.84	0	0	0	-3099.92	102.28	1564.82	-3047.93	207.66	1566.55	-986.64	59.1	1790.54	-3785.07	323.99	1756.9	-333.03	1130.44	71.67	256.55	1120.14	81.28	-317.76
2.01	-3457.95	192.28	-32.69	-3469.63	196.19	-33.55	-3475.33	196.82	300.97	-3491.42	270.95	389.3	-2793.01	-27	-30.02	-2315.97	2.47	129.28	-1656.84	-32.19	36.1	-1689.35	-33.54	93.92	-3313.05	158.29	1309.31	0	0	0	-3080.29	97.78	1564.27	-3036.25	202.53	1566.55	-986.64	59.1	1790.54	-3776.34	324.05	1757.63	-328.56	1129.86	72.75	259.84	1120.24	81.35	-314.5
2.02	-3457.95	192.28	-32.69	-3469.63	196.19	-33.55	-3478.64	195.94	305.51	-3492.91	270.38	393.54	-2793.01	-27	-30.02	-2299.62	1.43	129.04	-1656.84	-32.19	36.1	-1689.35	-33.54	93.92	-3338.27	153.32	1311.17	0	0	0	-3072.33	93.14	1563.4	-3024.63	197.33	1566.65	-986.64	59.1	1790.54	-3767.51	324.1	1758.36	-333.3	1130.83	71.4	259.27	1120.61	81.21	-314.07
2.03	-3457.95	192.28	-32.69	-3469.63	196.19	-33.55	-3481.94	195.06	310.03	-3494.39	269.81	397.76	-2793.01	-27	-30.02	-2290.96	0.29	127.5	-1656.84	-32.19	36.1	-1689.35	-33.54	93.92	-3556.13	148.06	1319.44	0	0	0	-3042	87.42	1562.28	-3013.07	192.06	1566.87	-986.64	59.1	1790.54	-3758.59	324.14	1759.08	-332.87	1129.94	71.89	256.64	1121.4	80.46	-315.62
2.04	-3457.95	192.28	-32.69	-3469.63	196.19	-33.55	-3485.23	194.2	314.54	-3495.85	269.24	401.96	-2793.01	-27	-30.02	-2290.64	-0.96	124.54	-1656.84	-32.19	36.1	-1689.35	-33.54	93.92	-3885.45	143.97	1331.61	0	0	0	-3049.11	82.42	1562.25	-3001.58	186.75	1567.19	-986.64	59.1	1790.54	-3749.58	324.17	1759.81	-332.93	1130.64	71.63	258.44	1120.72	81.27	-313.66
2.05	-3457.95	192.28	-32.69	-3469.63	196.19	-33.55	-3488.52	193.34	319.04	-3497.29	268.66	406.13	-2793.01	-27	-30.02	-2299.29	-2.32	120.08	-1656.84	-32.19	36.1	-1689.35	-33.54	93.92	-3914.28	138.35	1333.54	0	0	0	-3045.01	77.09	1561.26	-2990.18	181.41	1567.62	-986.64	59.1	1790.54	-3740.48	324.19	1760.54	-332.79	1130.92	71.47	258.78	1120.47	81.41	-314.59
2.06	-3457.95	192.28	-32.69	-3469.63	196.19	-33.55	-3491.79	192.49	323.52	-3498.71	268.08	410.29	-2793.01	-27	-30.02	-2317.55	-3.82	113.99	-1656.84	-32.19	36.1	-1689.35	-33.54	93.92	-3728.39	133.65	1326.69	0	0	0	-3044.11	72.83	1561.77	-2978.87	176.04	1568.14	-986.64	59.1	1790.54	-3731.29	324.2	1761.26	-331.55	1130.55	71.89	257.93	1120.66	81.06	-317.21
2.07	-3457.95	192.28	-32.69	-3469.63	196.19	-33.55	-3495.05	191.64	327.99	-3500.1	267.5	414.43	-2793.01	-27	-30.02	-2346.07	-5.47	106.19	-1656.84	-32.19	36.1	-1689.35	-33.54	93.92	-3582.93	128.42	1324.57	0	0	0	-3027.81	66.78	1562.23	-2967.67	170.68	1568.77	-986.64	59.1	1790.54	-3722.01	324.2	1761.99	-329.68	1129.51	72.28	257.51	1122.14	80.25	-316.85
2.08	-3457.95	192.28	-32.69	-3469.63	196.19	-33.55	-3498.29	190.8	332.44	-3501.46	266.92	418.54	-2793.01	-27	-30.02	-2385.49	-7.28	96.57	-1656.84	-32.19	36.1	-1689.35	-33.54	93.92	-3541.86	122.78	1324.01	0	0	0	-2994.46	62.53	1562.82	-2956.59	165.32	1569.5	-986.64	59.1	1790.54	-3712.65	324.19	1762.71	-330.55	1129.9	71.86	256.62	1121.93	80.49	-313.84
2.09	-3457.95	192.28	-32.69	-3469.63	196.19	-33.55	-3501.51	189.97	336.87	-3502.78	266.34	422.63	-2793.01	-27	-30.02	-2436.46	-9.27	85.02	-1656.84	-32.19	36.1	-1689.35	-33.54	93.92	-3373.17	117.72	1320.13	0	0	0	-2982.94	56.41	1563.05	-2945.64	159.99	1570.32	-986.64	59.1	1790.54	-3703.2	324.17	1763.43	-332.67	1130.72	71.24	256.81	1121.4	80.52	-315.02
2.1	-3457.95	192.28	-32.69	-3469.63	196.19	-33.55	-3504.7	189.15	341.28	-3504.07	265.75	426.69	-2793.01	-27	-30.02	-2499.6	-11.44	71.43	-1656.84	-32.19	36.1	-1689.35	-33.54	93.92	-3228.83	113.97	1317.52	0	0	0	-2978.92	51.49	1565.47	-2934.83	154.69	1571.23	-986.64	59.1	1790.54	-3693.66	324.15	1764.15	-329.97	1130.61	72.19	253.45	1122.33	79.39	-315.57
2.11	-3457.95	192.28	-32.69	-3469.63	196.19	-33.55	-3507.86	188.33	345.67	-3505.33	265.17	430.73	-2793.01	-27	-30.02	-2575.57	-13.82	55.72	-1656.84	-32.19	36.1	-1689.35	-33.54	93.92	-3184.29	109.99	1319.08	0	0	0	-2955.34	45.34	1565.47	-2924.17	149.45	1572.24	-986.64	59.1	1790.54	-3684.03	324.11	1764.87	-329.02	1130.23	72.13	255.43	1122.21	79.85	-316.06
2.12	-3457.95	192.28	-32.69	-3469.63	196.19	-33.55	-3510.99	187.52	350.04	-3506.54	264.58	434.74	-2793.01	-27	-30.02	-2665	-16.42	37.77	-1656.84	-32.19	36.1	-1689.35	-33.54	93.92	-3171.27	104.44	1321.64	0	0	0	-2963.42	39.64	1568.28	-2913.68	144.28	1573.33	-986.64	59.1	1790.54	-3674.33	324.07	1765.59	-329.13	1129.24	72.47	256.62	1121.88	80.52	-319.01
2.13	-3457.95	192.28	-32.69	-3469.63	196.19	-33.55	-3514.08	186.72	354.39	-3507.71	263.99	438.73	-2793.01	-27	-30.02	-2768.48	-19.25	17.48	-1656.84	-32.19	36.1	-1689.35	-33.54	93.92	-3152.62	100.54	1322.9	0	0	0	-2956.52	34.67	1570.96	-2903.37	139.19	1574.51	-986.64	59.1	1790.54	-3664.53	324.01	1766.31	-331.86	1131.1	71.47	258.5	1120.96	81.1	-320.77
2.14	-3457.95	192.28	-32.69	-3469.63	196.19	-33.55	-3517.13	185.93	358.72	-3508.83	263.4	442.69	-2793.01	-27	-30.02	-2823.89	-20.72	6.73	-1656.84	-32.19	36.1	-1689.35	-33.54	93.92	-3143.86	93.08	1327.56	0	0	0	-2938.4	30.62	1572.63	-2893.24	134.2	1575.77	-986.64	59.1	1790.54	-3654.65	323.95	1767.03	-333.98	1131.88	71.13	256.89	1121.69	80.35	-318.63
2.15	-3457.95	192.28	-32.69	-3469.63	196.19	-33.55	-3520.14	185.14	363.02	-3509.9	262.81	446.61	-2793.01	-27	-30.02	-2897.8	-23.02	-7.94	-1656.84	-32.19	36.1	-1689.35	-33.54	93.92	-3212.7	89.18	1332.65	0	0	0	-2930.65	24.76	1575.58	-2883.31	129.32	1577.12	-986.64	59.1	1790.54	-3644.69	323.88	1767.74	-332.95	1130.48	71.75	255.26	1121.75	79.97	-311.23
2.16	-3457.95	192.28	-32.69	-3469.63	196.19	-33.55	-3523.1	184.36	367.29	-3510.92	262.22	450.51	-2793.01	-27	-30.02	-2936.23	-24.64	-15.49	-1656.84	-32.19	36.1	-1689.35	-33.54	93.92	-3346.55	82.12	1341.85	0	0	0	-2895.43	20.27	1576.89	-2873.59	124.57	1578.54	-986.64	59.1	1790.54	-3634.65	323.79	1768.45	-336.73	1131.44	70.36	256.33	1121.49	80.22	-316.8
2.17	-3457.96	192.28	-32.7	-3469.63	196.19	-33.55	-3526.01	183.59	371.54	-3511.89	261.62	454.38	-2793.01	-27	-30.02	-2945.95	-25.66	-17.35	-1656.84	-32.19	36.1	-1689.35	-33.54	93.92	-3430.86	77.2	1347.79	0	0	0	-2900.95	14.18	1579.87	-2864.1	119.95	1580.04	-986.64	59.1	1790.54	-3624.52	323.7	1769.16	-333.15	1130.02	71.65	255.05	1122.54	79.87	-317.79
2.18	-3471.13	189.43	-41.48	-3469.63	196.19	-33.55	-3528.87	182.83	375.76	-3512.8	261.03	458.21	-2793.01	-27	-30.02	-2933.75	-26.17	-14.91	-1656.84	-32.19	36.1	-1689.35	-33.54	93.92	-3632.03	69.46	1359.13	0	0	0	-2884.07	10.19	1582.69	-2854.83	115.49	1581.62	-986.64	59.1	1790.54	-3614.32	323.6	1769.87	-330.85	1131.26	71.67	253.22	1122.18	79.6	-318.46
2.19	-3460.85	188.7	-46.32	-3469.6	196.18	-33.55	-3531.67	182.07	379.95	-3513.64	260.44	462.02	-2793.01	-27	-30.02	-2906.4	-26.27	-9.59	-1656.84	-32.19	36.1	-1689.35	-33.54	93.92	-3495.68	66.63	1356	0	0	0	-2872.72	5.26	1585.45	-2845.81	111.2	1583.27	-986.64	59.1	1790.54	-3604.03	323.49	1770.58	-334.39	1130.02	71.23	257.65	1121.48	80.63	-316.86
2.2	-3441.26	188.83	-46.22	-3433.82	194.2	-31.21	-3534.41	181.33	384.12	-3514.42	259.84	465.79	-2793.01	-27	-30.02	-2870.69	-26.04	-2.79	-1656.84	-32.19	36.1	-1689.35	-33.54	93.92	-3172.18	66.85	1344.69	0	0	0	-2860.25	1.28	1587.21	-2837.05	107.1	1584.98	-986.64	59.1	1790.54	-3593.66	323.38	1771.29	-332.38	1129.55	71.87	255.15	1121.84	79.74	-317.06
2.21	-3435.28	189.16	-47.47	-3432.68	192.51	-28.56	-3537.09	180.59	388.25	-3515.14	259.24	469.52	-2793.01	-27	-30.02	-2833.4	-25.57	4.07	-1656.84	-32.19	36.1	-1689.35	-33.54	93.92	-3059.82	64.35	1342.17	0	0	0	-2840.65	-3.24	1589.22	-2828.55	103.19	1586.77	-986.64	59.1	1790.54	-3583.22	323.25	1771.99	-332.4	1129.9	71.78	255.33	1121.21	80.17	-316.32
2.22	-3407.47	190.68	-46.1	-3397.41	193.59	-18.28	-3539.7	179.85	392.35	-3515.79	258.65	473.22	-2793.01	-27	-30.02	-2801.29	-24.96	9.58	-1656.84	-32.19	36.1	-1689.35	-33.54	93.92	-3021.78	61.1	1343.07	0	0	0	-2823.85	-8.63	1592.31	-2820.33	99.5	1588.62	-986.64	59.1	1790.54	-3572.69	323.12	1772.7	-334.5	1130.83	70.98	256.82	1121.16	80.62	-316.35
2.23	-3389.24	189.56	-44.58	-3368.08	191.86	-11.46	-3542.24	179.13	396.42	-3516.36	258.05	476.88	-2793.01	-27	-30.02	-2781.17	-24.28	12.34	-1656.84	-32.19	36.1	-1689.35	-33.54	93.92	-3035.49	59.08	1343.06	0	0	0	-2822.36	-11.98	1594.33	-2812.4	96.03	1590.53	-986.64	59.1	1790.54	-3562.09	322.97	1773.4	-333.87	1129.83	71.51	255.91	1121.1	80.27	-312.7
2.24	-3362.69	187.51	-38.71	-3337.13	188.29	-0.79	-3544.7	178.42	400.45	-3516.86	257.45	480.51	-2793.01	-27	-30.02	-2779.79	-23.64	10.94	-1656.84	-32.19	36.1	-1689.35	-33.54	93.92	-3003.44	55.94	1345.09	0	0	0	-2831.91	-15.28	1596.75	-2804.78	92.8	1592.51	-986.64	59.1	1790.54	-3551.41	322.82	1774.09	-332.07	1129.26	72.03	255.51	1120.82	80.17	-313.59
2.25	-3310.89	184.89	-28.05	-3354.74	186.27	-1.88	-3547.09	177.71	404.45	-3517.28	256.85	484.1	-2793.01	-27	-30.02	-2803.92	-23.12	3.97	-1656.84	-32.19	36.1	-1689.35	-33.54	93.92	-2973.63	54	1347.05	0	0	0	-2818.25	-18.59	1598.87	-2797.48	89.83	1594.54	-986.64	59.1	1790.54	-3540.66	322.66	1774.79	-331.31	1130.23	72.07	258.21	1121.01	81.22	-317.25
2.26	-3302.17	182.54	-26.51	-3361.56	182.14	-1.83	-3549.4	177.01	408.41	-3517.62	256.25	487.64	-2793.01	-27	-30.02	-2823.47	-22.9	-1.14	-1656.84	-32.19	36.1	-1689.35	-33.54	93.92	-2969.95	52.34	1349.79	0	0	0	-2786.13	-22.1	1600.67	-2811.65	87.41	1597.57	-986.64	59.1	1790.54	-3529.83	322.49	1775.49	-327.79	1129.78	73.05	257.75	1121.07	80.92	-320.66
2.27	-3288.85	177.43	-23.32	-3338.27	176.52	3.18	-3551.62	176.32	412.34	-3517.88	255.66	491.15	-2793.01	-27	-30.02	-2818.95	-21.8	-1.42	-1656.84	-32.19	36.1	-1689.35	-33.54	93.92	-2938.94	50.73	1350.26	0	0	0	-2789.7	-24.29	1602.56	-2809.54	83.9	1599.8	-986.64	59.1	1790.54	-3518.92	322.31	1776.18	-328.87	1128.35	72.75	255.61	1121.84	80.21	-318.11
2.28	-3280.5	173.46	-23.27	-3316.74	174.02	4.28	-3553.75	175.64	416.23	-3518.05	255.06	494.62	-2793.01	-27	-30.02	-2783.44	-20.54	5.75	-1656.84	-32.19	36.1	-1689.35	-33.54	93.92	-2941.54	49.54	1350.35	0	0	0	-2780.95	-27.45	1605.01	-2778.97	80.36	1601.49	-986.64	59.1	1790.54	-3507.94	322.12	1776.87	-331.38	1128.87	72.54	256.4	1120.36	80.83	-322.11
2.29	-3248.73	170.27	-21.6	-3269.91	169.7	9.7	-3555.79	174.97	420.08	-3518.13	254.46	498.05	-2793.01	-27	-30.02	-2778.72	-20.81	6.64	-1656.84	-32.19	36.1	-1689.35	-33.54	93.92	-2927.71	46.22	1352.27	0	0	0	-2763.61	-30.09	1605.22	-2786.93	78.63	1602.46	-986.64	59.1	1790.54	-3496.88	321.92	1777.56	-332.43	1130.1	71.55	257.53	1120.21	81.03	-316.88
2.3	-3197.9	167.04	-17.04	-3226.81	167.09	10.9	-3557.74	174.31	423.89	-3518.12	253.86	501.43	-2793.01	-27	-30.02	-2804.52	-21.31	1.59	-1656.84	-32.19	36.1	-1689.35	-33.54	93.92	-2933.85	45.45	1353.23	0	0	0	-2763.4	-33.01	1608.16	-2761.87	76.57	1602.64	-986.64	59.1	1790.54	-3485.75	321.72	1778.24	-331.87	1129.95	71.81	257.57	1121.08	80.66	-313.43
2.31	-3177.03	164.22	-18.88	-3210.29	162.34	9.73	-3559.59	173.65	427.66	-3518.01	253.26	504.77	-2793.01	-27	-30.02	-2815.37	-23.48	-1.9	-1656.84	-32.19	36.1	-1689.35	-33.54	93.92	-2904.52	42.68	1353.79	0	0	0	-2759.35	-35.77	1609.25	-2760.72	73.71	1605.86	-986.64	59.1	1790.54	-3474.55	321.51	1778.93	-331.2	1129.07	72.14	257.01	1121.52	80.39	-315.53
2.32	-3124.79	161.54	-16.79	-3187.04	159.98	6.79	-3561.33	173	431.38	-3517.81	252.66	508.06	-2793.01	-27	-30.02	-2802.71	-23.68	-0.09	-1656.84	-32.19	36.1	-1689.35	-33.54	93.92	-2870.91	42.07	1353.62	0	0	0	-2742.46	-37.77	1610.69	-2733.66	72.64	1606.96	-986.64	59.1	1790.54	-3463.28	321.28	1779.61	-333.66	1131.02	71.05	258.07	1120.94	80.91	-316.62
2.33	-3060.38	158.61	-13.04	-3144.2	157.59	5.26	-3562.97	172.37	435.06	-3517.51	252.06	511.31	-2793.01	-27	-30.02	-2801.14	-23.29	-1.7	-1656.84	-32.19	36.1	-1689.35	-33.54	93.92	-2886.65	40.37	1353.3	0	0	0	-2746.08	-40.37	1612.69	-2733.73	69.81	1608.28	-986.64	59.1	1790.54	-3451.94	321.06	1780.28	-333.87	1130.66	71.12	257.14	1121.45	80.6	-314.37
2.34	-3057.31	157.36	-19.83	-3105.56	155.36	3.22	-3564.51	171.74	438.7	-3517.1	251.46	514.52	-2793.01	-27	-30.02	-2836.63	-21.78	-9.69	-1656.84	-32.19	36.1	-1689.35	-33.54	93.92	-2861.52	38.02	1354.05	0	0	0	-2724.44	-41.1	1614.24	-2724.68	68.06	1610.71	-986.64	59.1	1790.54	-3440.52	320.82	1780.96	-330.5	1129.83	72.32	255.98	1121.4	80.29	-318.06
2.35	-3020.57	155.05	-21.45	-3063.23	151.51	3.84	-3565.93	171.12	442.3	-3516.59	250.87	517.67	-2793.01	-27	-30.02	-2823.16	-19.98	-7.6	-1656.84	-32.19	36.1	-1689.35	-33.54	93.92	-2886.6	36.12	1355.35	0	0	0	-2733.17	-43.05	1615.62	-2715.16	65.36	1612.72	-986.64	59.1	1790.54	-3429.04	320.57	1781.63	-331.79	1129.14	71.78	253.35	1122.69	79.42	-317.07
2.36	-3006.43	152.63	-25.79	-3010.07	149.7	2.33	-3567.23	170.51	445.84	-3515.96	250.27	520.78	-2793.01	-27	-30.02	-2819.83	-21.14	-7.38	-1656.84	-32.19	36.1	-1689.35	-33.54	93.92	-2874.35	34.55	1354.81	0	0	0	-2710	-44.73	1617.35	-2712.04	66.23	1614.39	-986.64	59.1	1790.54	-3417.48	320.32	1782.3	-332.74	1130.2	71.73	255.96	1122.22	80.11	-312.98
2.37	-2951.25	150.9	-23.32	-2993.29	147.44	-2.36	-3568.42	169.91	449.34	-3515.23	249.67	523.84	-2793.01	-27	-30.02	-2848.61	-19.82	-11.88	-1656.84	-32.19	36.1	-1689.35	-33.54	93.92	-2838.22	33.96	1355.05	0	0	0	-2708.86	-46.01	1618.74	-2705.85	64.12	1615.19	-986.64	59.1	1790.54	-3405.86	320.05	1782.97	-335.74	1131.72	70.59	255.84	1122.85	79.79	-318.84
2.38	-2921.13	149.98	-24.68	-2927.75	145.07	-0.3	-3569.48	169.31	452.79	-3514.38	249.08	526.85	-2793.01	-27	-30.02	-2804.96	-20.07	-3.95	-1656.84	-32.19	36.1	-1689.35	-33.54	93.92	-2835.53	31.43	1354.23	0	0	0	-2686.71	-47.97	1618.73	-2707.92	62.75	1614.26	-986.64	59.1	1790.54	-3394.17	319.78	1783.64	-335.27	1130.95	70.96	257.24	1121.36	80.18	-315.59
2.39	-2880.6	149.17	-25.59	-2927.72	144.51	-9.13	-3570.42	168.73	456.19	-3513.41	248.48	529.81	-2793.01	-27	-30.02	-2793.45	-20.39	-3.22	-1656.84	-32.19	36.1	-1689.35	-33.54	93.92	-2810.02	29.64	1353.84	0	0	0	-2684.31	-48.09	1619.67	-2665.31	62.55	1615.14	-986.64	59.1	1790.54	-3382.41	319.5	1784.3	-331.31	1130.55	72.07	258.31	1120.66	80.94	-314.97
2.4	-2829	149.42	-24.66	-2884.63	143.74	-10.56	-3571.23	168.16	459.55	-3512.33	247.89	532.72	-2793.01	-27	-30.02	-2793.04	-18.82	-2.5	-1656.84	-32.19	36.1	-1689.35	-33.54	93.92	-2818.58	29.74	1353.87	0	0	0	-2668.04	-49.85	1620.49	-2680.94	60.52	1616.78	-986.64	59.1	1790.54	-3370.59	319.21	1784.96	-331.58	1129.76	72.04	257.88	1120.59	81.06	-315.76
2.41	-2792.09	149.89	-24.88	-2829.82	142.21	-8.44	-3571.9	167.59	462.84	-3511.11	247.29	535.57	-2793.01	-27	-30.02	-2798.4	-18.41	-4.46	-1656.84	-32.19	36.1	-1689.35	-33.54	93.92	-2799.24	29.22	1353.53	0	0	0	-2669.3	-50.96	1621.97	-2659.05	60.68	1615.83	-986.64	59.1	1790.54	-3358.7	318.92	1785.61	-332.16	1129.23	71.93	257.23	1121.24	80.42	-318.89
2.42	-2778.58	149.49	-26.94	-2809.73	143.91	-12.43	-3572.44	167.04	466.09	-3509.78	246.7	538.37	-2793.01	-27	-30.02	-2802.62	-19.68	-6.5	-1656.84	-32.19	36.1	-1689.35	-33.54	93.92	-2774.19	28.9	1354.35	0	0	0	-2649.84	-50.62	1621.58	-2644.3	60.82	1617.17	-986.64	59.1	1790.54	-3346.75	318.62	1786.27	-337.88	1131.98	69.97	256.76	1121.02	80.67	-319.61
2.43	-2708.46	151.05	-17.33	-2764.2	145.33	-14.01	-3572.84	166.49	469.28	-3508.31	246.11	541.12	-2793.01	-27	-30.02	-2848.63	-19.68	-16.56	-1656.84	-32.19	36.1	-1689.35	-33.54	93.92	-2795.44	27.96	1354.38	0	0	0	-2629.25	-51.16	1621.58	-2638.28	60.09	1617.42	-986.64	59.1	1790.54	-3334.73	318.3	1786.92	-334.24	1130.94	71.31	258.9	1120.39	81.44	-319.58
2.44	-2680.97	151.83	-15.37	-2686.22	147.35	-7.11	-3573.1	165.96	472.42	-3506.71	245.51	543.81	-2793.01	-27	-30.02	-2852.44	-21.63	-16.75	-1656.84	-32.19	36.1	-1689.35	-33.54	93.92	-2781.85	27.9	1354.08	0	0	0	-2626.41	-51.31	1622.03	-2624.65	58.17	1617.51	-986.64	59.1	1790.54	-3322.64	317.98	1787.56	-333.19	1129.53	71.85	255.67	1122.17	80.22	-316.09
2.45	-2614.86	153.92	-5.21	-2668.65	144.79	-8.23	-3573.21	165.43	475.51	-3504.98	244.92	546.45	-2793.01	-27	-30.02	-2824.84	-20.25	-15.34	-1656.84	-32.19	36.1	-1689.35	-33.54	93.92	-2776.83	27.94	1353.58	0	0	0	-2628.32	-52.62	1622.73	-2623.71	59.81	1617.43	-986.64	59.1	1790.54	-3310.5	317.66	1788.21	-337.48	1130.69	70.75	257.28	1122.29	80.46	-315.38
2.46	-2566.79	154.06	2.44	-2659.35	147.56	-12.3	-3573.17	164.92	478.53	-3503.11	244.33	549.02	-2793.01	-27	-30.02	-2799.65	-21.91	-10.8	-1656.84	-32.19	36.1	-1689.35	-33.54	93.92	-2778.06	27.52	1352.44	0	0	0	-2629.91	-52.3	1623.7	-2627.6	58.52	1617.28	-986.64	59.1	1790.54	-3298.29	317.32	1788.85	-331.4	1129.66	71.8	257.54	1122.06	80.52	-315.32
2.47	-2516.95	154.59	7.24	-2630.88	148.43	-9.71	-3572.98	164.41	481.5	-3501.1	243.75	551.54	-2793.01	-27	-30.02	-2824.11	-23.03	-15.56	-1656.84	-32.19	36.1	-1689.35	-33.54	93.92	-2762	28.63	1352.47	0	0	0	-2615.12	-51.95	1623.68	-2592.16	59.9	1617.37	-986.64	59.1	1790.54	-3286.02	316.98	1789.48	-333.89	1130.36	71.34	257.2	1120.81	80.96	-315.98
2.48	-2467.38	154.89	12.07	-2592.27	150.11	-5.51	-3572.63	163.92	484.41	-3498.95	243.16	554.01	-2793.01	-27	-30.02	-2839.54	-23.68	-19.05	-1656.84	-32.19	36.1	-1689.35	-33.54	93.92	-2740.23	27.01	1352.56	0	0	0	-2602.14	-51.23	1623.96	-2577.37	61.17	1618.34	-986.64	59.1	1790.54	-3273.68	316.63	1790.12	-332.89	1130.03	71.7	259.29	1121.65	81.07	-320.43
2.49	-2418.24	154.97	16.91	-2533.99	150.02	4.8	-3572.12	163.43	487.26	-3496.65	242.58	556.41	-2793.01	-27	-30.02	-2804.87	-23.45	-13.18	-1656.84	-32.19	36.1	-1689.35	-33.54	93.92	-2713.29	27.32	1352.44	0	0	0	-2586.86	-51.45	1623.69	-2558.34	61.45	1618.01	-986.64	59.1	1790.54	-3261.29	316.27	1790.75	-334.54	1130.71	71.16	259.14	1119.66	81.51	-314.18
2.5	-2369.72	154.83	21.72	-2508.7	150.73	10.95	-3571.44	162.95	490.05	-3494.2	241.99	558.75	-2793.01	-27	-30.02	-2842.35	-24.59	-20.84	-1656.84	-32.19	36.1	-1689.35	-33.54	93.92	-2718.54	28.01	1351.94	0	0	0	-2572.99	-50.88	1623.8	-2590.55	61.43	1619.28	-986.64	59.1	1790.54	-3248.84	315.9	1791.37	-333.59	1129.55	71.68	260.45	1119.76	81.69	-313.62
2.51	-2322	154.47	26.48	-2406.88	151.36	36.14	-3570.6	162.49	492.77	-3491.6	241.41	561.03	-2793.01	-27	-30.02	-2852.55	-23.11	-22.63	-1656.84	-32.19	36.1	-1689.35	-33.54	93.92	-2715.5	27.27	1351.1	0	0	0	-2568.95	-49.56	1624.16	-2590.08	62.52	1619.42	-986.64	59.1	1790.54	-3236.33	315.53	1792	-328.95	1129.11	72.64	257.88	1121.86	80.48	-319.57
2.52	-2275.26	153.9	31.14	-2356.88	151.83	43.9	-3569.59	162.03	495.43	-3488.85	240.83	563.24	-2793.01	-27	-30.02	-2818.17	-23.21	-16.46	-1656.84	-32.19	36.1	-1689.35	-33.54	93.92	-2689.24	28.62	1349.62	0	0	0	-2565.67	-49.09	1624.85	-2557.67	64.04	1619.03	-986.64	59.1	1790.54	-3223.75	315.15	1792.61	-333.75	1131.49	70.98	255.63	1123.56	79.55	-317.45
2.53	-2229.67	153.13	35.67	-2311.35	151.55	50.29	-3568.4	161.59	498.03	-3485.94	240.25	565.4	-2793.01	-27	-30.02	-2826.66	-23.74	-18.49	-1656.84	-32.19	36.1	-1689.35	-33.54	93.92	-2681.5	28.44	1349.76	0	0	0	-2551.01	-46.95	1625.58	-2547.12	64.89	1619.17	-986.64	59.1	1790.54	-3211.13	314.76	1793.23	-333.13	1129.91	71.33	256.03	1121.63	80.16	-316.63
2.54	-2185.41	152.16	40.05	-2270.1	150.58	55.41	-3567.04	161.15	500.57	-3482.87	239.67	567.48	-2793.01	-27	-30.02	-2850.13	-23.87	-23.48	-1656.84	-32.19	36.1	-1689.35	-33.54	93.92	-2668.23	29.51	1349.19	0	0	0	-2533.2	-46.31	1626.3	-2531.04	64.21	1619.81	-986.64	59.1	1790.54	-3198.44	314.36	1793.84	-333.93	1130.36	70.96	255.82	1121.32	80.43	-316.97
2.55	-2142.67	151	44.24	-2232.94	148.99	59.33	-3565.5	160.73	503.03	-3479.63	239.1	569.51	-2793.01	-27	-30.02	-2849.33	-24.87	-22.54	-1656.84	-32.19	36.1	-1689.35	-33.54	93.92	-2660.57	29.17	1348.13	0	0	0	-2519.69	-45.31	1626.26	-2512.13	65.64	1619.28	-986.64	59.1	1790.54	-3185.7	313.96	1794.45	-334.7	1129.52	71.48	257.5	1121.71	80.64	-314.56
2.56	-2101.61	149.65	48.2	-2199.69	146.84	62.14	-3563.77	160.31	505.43	-3476.23	238.53	571.47	-2793.01	-27	-30.02	-2829.38	-23.21	-17.82	-1656.84	-32.19	36.1	-1689.35	-33.54	93.92	-2655	29.92	1347.8	0	0	0	-2515.87	-45.02	1626.33	-2510.86	66.06	1620.18	-986.64	59.1	1790.54	-3172.9	313.55	1795.05	-333.08	1129.64	71.59	255.91	1122.54	79.95	-320.41
2.57	-2062.43	148.11	51.9	-2170.15	144.2	63.91	-3561.85	159.91	507.77	-3472.66	237.96	573.36	-2793.01	-27	-30.02	-2862.64	-25.37	-24.87	-1656.84	-32.19	36.1	-1689.35	-33.54	93.92	-2628.51	32.5	1345.8	0	0	0	-2497.6	-42.92	1626.21	-2489.8	68.76	1619.57	-986.64	59.1	1790.54	-3160.05	313.13	1795.65	-333.64	1130.7	71.14	255.21	1122.92	79.49	-316.59
2.58	-2025.3	146.39	55.32	-2144.15	141.11	64.73	-3559.74	159.51	510.03	-3468.92	237.39	575.18	-2793.01	-27	-30.02	-2833.94	-24.81	-18.14	-1656.84	-32.19	36.1	-1689.35	-33.54	93.92	-2628.56	31.84	1345.31	0	0	0	-2496.96	-42.31	1627.42	-2495.18	69.27	1620.49	-986.64	59.1	1790.54	-3147.14	312.7	1796.25	-335.51	1131.21	70.79	257.48	1120.51	80.85	-313.61
2.59	-1990.39	144.5	58.41	-2121.5	137.65	64.68	-3557.44	159.13	512.22	-3465.01	236.82	576.93	-2793.01	-27	-30.02	-2814.66	-26.05	-16.18	-1656.84	-32.19	36.1	-1689.35	-33.54	93.92	-2612.41	32.82	1344.19	0	0	0	-2483.02	-39.66	1626.58	-2464.61	72.11	1619.27	-986.64	59.1	1790.54	-3134.18	312.27	1796.84	-333.92	1129.88	71.51	257.04	1121.33	80.45	-318.42
2.6	-1957.89	142.44	61.15	-2102.01	133.88	63.85	-3554.94	158.76	514.34	-3460.92	236.25	578.62	-2793.01	-27	-30.02	-2848.21	-26.41	-22.61	-1656.84	-32.19	36.1	-1689.35	-33.54	93.92	-2604.04	33.25	1342.67	0	0	0	-2480.84	-37.73	1627.51	-2473.7	72.75	1620.79	-986.64	59.1	1790.54	-3121.16	311.83	1797.43	-334.88	1132.49	70.44	256.58	1121.38	80.57	-316.79
2.61	-1927.97	140.22	63.5	-2085.49	129.85	62.31	-3552.24	158.4	516.39	-3456.65	235.69	580.23	-2793.01	-27	-30.02	-2855.45	-24.92	-23.49	-1656.84	-32.19	36.1	-1689.35	-33.54	93.92	-2599.4	33.09	1341.7	0	0	0	-2455.53	-36	1627.22	-2480.88	74.45	1621.47	-986.64	59.1	1790.54	-3108.09	311.38	1798.01	-331.77	1131.7	71.37	256.84	1121.15	80.65	-320.08
2.62	-1900.82	137.83	65.42	-2071.76	125.64	60.15	-3549.33	158.05	518.36	-3452.19	235.13	581.77	-2793.01	-27	-30.02	-2831.94	-25.3	-17.37	-1656.84	-32.19	36.1	-1689.35	-33.54	93.92	-2583.39	34.6	1341.09	0	0	0	-2463.56	-34.97	1628.07	-2473.57	75.49	1622.22	-986.64	59.1	1790.54	-3094.97	310.92	1798.59	-336.2	1131.38	70.76	257.02	1120.68	80.83	-318.78
2.63	-1876.61	135.29	66.9	-2060.63	121.3	57.45	-3546.21	157.71	520.26	-3447.55	234.58	583.24	-2793.01	-27	-30.02	-2819.27	-25.56	-16.95	-1656.84	-32.19	36.1	-1689.35	-33.54	93.92	-2555.5	36.09	1339.28	0	0	0	-2452.01	-33.5	1628.39	-2434.21	77.97	1620.81	-986.64	59.1	1790.54	-3081.8	310.46	1799.17	-336.37	1130.34	71.14	255.43	1121.9	80.13	-317.7
2.64	-1855.52	132.61	67.88	-2051.92	116.89	54.29	-3542.89	157.38	522.09	-3442.72	234.02	584.63	-2793.01	-27	-30.02	-2847.71	-27.37	-21.53	-1656.84	-32.19	36.1	-1689.35	-33.54	93.92	-2557.02	37.11	1339.06	0	0	0	-2432.36	-31.9	1628.25	-2411.81	79.61	1621.55	-986.64	59.1	1790.54	-3068.58	309.99	1799.74	-332.07	1128.79	72.45	255.64	1121.86	80.25	-316.35
2.65	-1837.74	129.78	68.35	-2045.43	112.48	50.75	-3539.34	157.06	523.83	-3437.7	233.47	585.96	-2793.01	-27	-30.02	-2842.05	-25.56	-20.67	-1656.84	-32.19	36.1	-1689.35	-33.54	93.92	-2549.07	38	1338.12	0	0	0	-2408.5	-29.54	1627.99	-2410.03	80.66	1623.09	-986.64	59.1	1790.54	-3055.31	309.52	1800.31	-328.43	1129.61	72.61	257.33	1121.38	80.63	-316.65
2.66	-1823.43	126.81	68.26	-2040.98	108.13	46.92	-3535.58	156.76	525.5	-3432.49	232.92	587.2	-2793.01	-27	-30.02	-2840.2	-27.14	-21	-1656.84	-32.19	36.1	-1689.35	-33.54	93.92	-2550.52	39.19	1338.91	0	0	0	-2409.67	-27.83	1629.2	-2431.69	80.51	1623.39	-986.64	59.1	1790.54	-3041.99	309.03	1800.87	-329.8	1130.12	72.38	257.9	1121.42	80.62	-314.34
2.67	-1812.77	123.7	67.59	-2038.39	103.9	42.88	-3531.6	156.46	527.09	-3427.07	232.37	588.37	-2793.01	-27	-30.02	-2817.18	-25.47	-16.08	-1656.84	-32.19	36.1	-1689.35	-33.54	93.92	-2510.37	40.94	1338.3	0	0	0	-2400.77	-26.19	1629.96	-2415.01	83.57	1625.29	-986.64	59.1	1790.54	-3028.62	308.54	1801.43	-338.29	1131.99	70.06	255.16	1122.39	79.74	-315.47
2.68	-1805.96	120.47	66.29	-2037.47	99.86	38.71	-3527.39	156.18	528.6	-3421.46	231.83	589.47	-2793.01	-27	-30.02	-2843.83	-26.6	-20.89	-1656.84	-32.19	36.1	-1689.35	-33.54	93.92	-2479.51	42.7	1337.18	0	0	0	-2379.39	-24.02	1629.95	-2381.25	86.63	1624.81	-986.64	59.1	1790.54	-3015.2	308.04	1801.98	-333.08	1129.86	71.53	257.55	1122.78	80.26	-316.78
2.69	-1803.16	117.12	64.35	-2038.03	96.05	34.48	-3522.95	155.91	530.03	-3415.65	231.29	590.48	-2793.01	-27	-30.02	-2844.19	-27.02	-20.86	-1656.84	-32.19	36.1	-1689.35	-33.54	93.92	-2515.73	43.91	1339.22	0	0	0	-2362.52	-21.46	1631.54	-2357.61	89.14	1625.28	-986.64	59.1	1790.54	-3001.73	307.54	1802.53	-330.58	1129.95	72.08	257.85	1121.56	80.87	-315.6
2.7	-1804.55	113.64	61.72	-2039.89	92.56	30.3	-3518.27	155.65	531.38	-3409.63	230.75	591.42	-2793.01	-27	-30.02	-2824.28	-27.1	-17.19	-1656.84	-32.19	36.1	-1689.35	-33.54	93.92	-2470.14	46.95	1340.16	0	0	0	-2351.79	-19.58	1632.66	-2354.43	91.12	1626.83	-986.64	59.1	1790.54	-2988.22	307.03	1803.07	-332.21	1132.09	71.21	257.39	1122.07	80.44	-309.94
2.71	-1810.32	110.05	58.38	-2042.85	89.43	26.23	-3513.37	155.4	532.65	-3403.4	230.21	592.27	-2793.01	-27	-30.02	-2833.67	-25.48	-20.01	-1656.84	-32.19	36.1	-1689.35	-33.54	93.92	-2434.91	48.02	1341.4	0	0	0	-2343.59	-17.47	1634.37	-2335.59	93.86	1627.33	-986.64	59.1	1790.54	-2974.67	306.51	1803.61	-331.8	1131.38	71.52	257.81	1122.01	80.29	-317.98
2.72	-1820.63	106.36	54.28	-2046.74	86.74	22.35	-3508.22	155.16	533.83	-3396.96	229.68	593.05	-2792.97	-27	-30.01	-2818.4	-26.01	-17.11	-1656.84	-32.19	36.1	-1689.35	-33.54	93.92	-2437.4	49.04	1343.53	0	0	0	-2340.07	-15.1	1636.79	-2328.14	96.3	1629.64	-986.64	59.1	1790.54	-2961.06	305.98	1804.14	-334.55	1131.74	70.78	256.07	1121.65	79.93	-316.59
2.73	-1835.68	102.55	49.4	-2051.36	84.54	18.76	-3502.83	154.93	534.92	-3390.31	229.15	593.74	-2750.46	-28.58	-20.95	-2833.72	-27.78	-19.36	-1656.84	-32.19	36.1	-1689.35	-33.54	93.92	-2434.19	51.13	1344.61	0	0	0	-2326.41	-11.77	1637.89	-2335.6	98.18	1632.2	-986.64	59.1	1790.54	-2947.42	305.45	1804.67	-333.68	1130.76	71.56	255.97	1122.61	79.8	-315.25
2.74	-1855.64	98.65	43.71	-2056.54	82.89	15.53	-3497.19	154.72	535.93	-3383.44	228.63	594.36	-2742.52	-24.14	-20.15	-2848.6	-27.72	-21.31	-1656.84	-32.19	36.1	-1689.35	-33.54	93.92	-2424.5	52.27	1346.97	0	0	0	-2309.26	-8.78	1639.93	-2319.78	100.9	1633.95	-986.64	59.1	1790.54	-2933.72	304.91	1805.2	-335.99	1131.44	70.7	257.59	1121.3	80.85	-318.35
2.75	-1880.68	94.66	37.16	-2062.11	81.86	12.73	-3491.31	154.52	536.86	-3376.35	228.1	594.89	-2779.33	-27.72	-27.27	-2831.51	-26.95	-16.99	-1656.84	-32.19	36.1	-1689.35	-33.54	93.92	-2411.96	54.96	1349.02	0	0	0	-2308.12	-6.91	1641.68	-2301.11	104.23	1635.77	-986.64	59.1	1790.54	-2919.99	304.37	1805.72	-330.73	1129.02	72.4	256.75	1121.28	80.55	-317.72
2.76	-1910.99	90.58	29.74	-2105.15	78.55	1.17	-3485.17	154.33	537.69	-3369.04	227.58	595.33	-2794.82	-26.86	-30.52	-2834.04	-26.11	-20.21	-1656.84	-32.19	36.1	-1689.35	-33.54	93.92	-2399.1	56.82	1350.67	0	0	0	-2276.58	-4.1	1643.17	-2287.83	106.31	1637.34	-986.64	59.1	1790.54	-2906.21	303.82	1806.23	-332.89	1131.25	71.7	256.16	1121.89	80.22	-316.2
2.77	-1946.75	86.41	21.4	-2093.89	77.97	1.12	-3478.77	154.15	538.44	-3361.5	227.07	595.69	-2746.85	-28.8	-22.42	-2837.8	-27.31	-23.33	-1656.84	-32.19	36.1	-1689.35	-33.54	93.92	-2400.83	56.95	1353.1	0	0	0	-2273.66	-1.28	1646.47	-2270.32	108.35	1639.97	-986.64	59.1	1790.54	-2892.39	303.26	1806.74	-332.93	1129.85	71.84	252.94	1123.09	79.12	-317.26
2.78	-1988.13	82.17	12.11	-2067.13	78.42	5.93	-3472.12	153.98	539.09	-3353.73	226.56	595.96	-2780.61	-29.83	-30.69	-2828.83	-26.29	-23.64	-1656.84	-32.19	36.1	-1689.35	-33.54	93.92	-2385.66	59.22	1355.36	0	0	0	-2267.27	0.74	1649.09	-2264.84	111.08	1642.05	-986.64	59.1	1790.54	-2878.53	302.69	1807.24	-332.56	1129.9	71.8	258.19	1121.7	80.57	-316.56
2.79	-2035.28	77.85	1.85	-2087.51	78.57	0.73	-3465.2	153.83	539.66	-3345.73	226.05	596.15	-2769.64	-29.99	-30.45	-2801.17	-27.35	-19.74	-1656.84	-32.19	36.1	-1689.35	-33.54	93.92	-2348.48	60.85	1356.82	0	0	0	-2257.25	3.83	1651.2	-2241.11	114.4	1643.56	-986.64	59.1	1790.54	-2864.63	302.12	1807.74	-337.04	1131.76	70.43	257.65	1121.55	80.43	-316.47
2.8	-2060.36	75.67	-3.54	-2081.92	79.97	1.33	-3458.01	153.68	540.13	-3337.5	225.54	596.25	-2770.62	-30.16	-31.46	-2803.61	-29.28	-21.32	-1656.84	-32.19	36.1	-1689.35	-33.54	93.92	-2349.45	60.92	1357.62	0	0	0	-2235.24	5.71	1653.03	-2234.76	115.46	1645.21	-986.64	59.1	1790.54	-2850.69	301.54	1808.24	-334.05	1129.11	71.45	255.77	1122.08	80.24	-316
2.81	-2093.9	71.59	-11.46	-2090.11	77.56	-0.83	-3450.55	153.55	540.5	-3329.03	225.04	596.26	-2736.08	-29.88	-26.62	-2810.62	-30.67	-21.4	-1656.84	-32.19	36.1	-1689.35	-33.54	93.92	-2333.45	62.84	1358.34	0	0	0	-2235.65	8.32	1655.8	-2230.24	118.33	1648.25	-986.64	59.1	1790.54	-2836.71	300.96	1808.73	-335.27	1130.41	71.11	253.77	1122.24	79.69	-321.29
2.82	-2125.93	67.6	-19.01	-2087.2	78.44	0.36	-3442.82	153.44	540.79	-3320.33	224.55	596.18	-2768.44	-34.01	-33.62	-2769.64	-32	-14	-1656.84	-32.19	36.1	-1689.35	-33.54	93.92	-2334.72	63.3	1360.26	0	0	0	-2222.16	11.02	1657.69	-2214.31	120.7	1649.5	-986.64	59.1	1790.54	-2822.69	300.37	1809.21	-332.43	1130.46	71.81	256.84	1121.93	80.43	-322.17
2.83	-2156.48	63.69	-26.19	-2089.26	76.74	-1.61	-3434.81	153.33	540.98	-3311.38	224.05	596.01	-2736.96	-34.82	-28.68	-2753.64	-33.68	-10.2	-1656.84	-32.19	36.1	-1689.35	-33.54	93.92	-2317.65	63.67	1362.37	0	0	0	-2211.73	13.09	1659.34	-2216.59	124.3	1652.21	-986.64	59.1	1790.54	-2808.63	299.77	1809.69	-331.11	1129.61	72.23	255.09	1122.79	79.78	-315.96
2.84	-2185.57	59.88	-33.02	-2113.65	76.98	-6.33	-3426.52	153.24	541.07	-3302.18	223.57	595.75	-2724.4	-39.08	-26.72	-2755.18	-37.49	-9.82	-1656.84	-32.19	36.1	-1689.35	-33.54	93.92	-2295.63	65.51	1363.37	0	0	0	-2199.64	15.06	1661.54	-2205.74	126.66	1654.35	-986.64	59.1	1790.54	-2794.54	299.17	1810.16	-329.63	1130.78	71.7	256.43	1121.56	80.49	-309.96
2.85	-2213.21	56.16	-39.5	-2087.53	80.29	-1.43	-3417.95	153.16	541.06	-3292.74	223.08	595.39	-2756.67	-43.34	-34.39	-2738.9	-41.42	-4.51	-1656.84	-32.19	36.1	-1689.35	-33.54	93.92	-2305.82	64.46	1365	0	0	0	-2190.39	17.22	1663.22	-2189.84	128.1	1655.64	-986.64	59.1	1790.54	-2780.41	298.56	1810.62	-328.4	1129.61	72.73	258.47	1122.39	80.69	-312.74
2.86	-2239.42	52.54	-45.63	-2072.4	77.84	1.99	-3409.09	153.09	540.95	-3283.04	222.6	594.95	-2722.68	-48.4	-26.12	-2710.42	-42.67	4.63	-1656.84	-32.19	36.1	-1689.35	-33.54	93.92	-2285.44	65.33	1365.93	0	0	0	-2181.84	18.09	1665.54	-2176.85	129.97	1657.2	-986.64	59.1	1790.54	-2766.24	297.94	1811.08	-327.93	1130.82	72.37	257.31	1121.62	80.54	-316.98
2.87	-2264.23	49.02	-51.42	-2087.7	77.47	-1.11	-3399.94	153.03	540.75	-3273.1	222.12	594.41	-2678.56	-51.38	-17.15	-2696.59	-47.51	10.17	-1656.84	-32.19	36.1	-1689.35	-33.54	93.92	-2270.78	66.21	1366.96	0	0	0	-2166.67	19.88	1666.6	-2175.59	130.92	1658.21	-986.64	59.1	1790.54	-2752.04	297.32	1811.54	-328.77	1131.05	72.3	258.66	1120.74	81.04	-322.55
2.88	-2287.66	45.61	-56.88	-2095.6	79.18	-3.53	-3390.49	152.99	540.44	-3262.89	221.65	593.77	-2663.2	-56.97	-14.7	-2682.51	-51.4	13.1	-1656.84	-32.19	36.1	-1689.35	-33.54	93.92	-2262.76	65.98	1368.13	0	0	0	-2144.03	22.18	1667.15	-2153.41	130.89	1659.79	-986.64	59.1	1790.54	-2737.8	296.69	1811.99	-332.1	1128.8	72.45	256.22	1121.24	80.6	-318.22
2.89	-2309.73	42.3	-62.01	-2074.3	78.8	1.89	-3380.75	152.96	540.04	-3252.43	221.18	593.04	-2644.35	-61.44	-11.14	-2658.82	-55.36	17.35	-1656.84	-32.19	36.1	-1689.35	-33.54	93.92	-2247.57	66.56	1370.5	0	0	0	-2137.24	23.45	1668.48	-2135.96	132.09	1660.23	-986.64	59.1	1790.54	-2723.53	296.05	1812.43	-332.05	1128.24	72.49	256.46	1121.57	80.47	-316.28
2.9	-2330.44	39.09	-66.82	-2066.4	78.85	3.19	-3370.7	152.94	539.53	-3241.7	220.72	592.21	-2643.02	-65.46	-13.21	-2617.14	-57.71	23.32	-1656.84	-32.19	36.1	-1689.35	-33.54	93.92	-2234.99	67.06	1372.37	0	0	0	-2127.53	23.39	1669.83	-2134.67	132.92	1662.11	-986.64	59.1	1790.54	-2709.22	295.41	1812.87	-332.78	1130.53	71.52	258.53	1120.7	81.13	-314.54
2.91	-2349.84	36	-71.32	-2058.53	79.74	5.28	-3360.35	152.94	538.91	-3230.71	220.26	591.28	-2579.94	-66.06	-3.84	-2596.61	-60.4	24.4	-1656.84	-32.19	36.1	-1689.35	-33.54	93.92	-2233.75	67.17	1373.53	0	0	0	-2124.51	24.04	1671.22	-2134.41	135.09	1663.61	-986.64	59.1	1790.54	-2694.89	294.77	1813.3	-332.8	1131.96	71.31	253.55	1121.19	79.81	-317.59
2.92	-2367.93	33.02	-75.51	-2031.22	78.95	10.6	-3349.69	152.94	538.19	-3219.45	219.81	590.25	-2532.05	-68.55	1.29	-2554.3	-62.63	28.35	-1656.84	-32.19	36.1	-1689.35	-33.54	93.92	-2228.05	67.94	1374.06	0	0	0	-2109.96	24.92	1671.66	-2093.77	134.97	1663.29	-986.64	59.1	1790.54	-2680.52	294.12	1813.72	-332.39	1130.61	71.54	254.87	1122.22	79.76	-314.62
2.93	-2384.73	30.16	-79.39	-2092.42	79.85	-1.73	-3338.72	152.97	537.37	-3207.92	219.36	589.13	-2514.83	-72.17	1.13	-2530	-64.91	27.96	-1656.84	-32.19	36.1	-1689.35	-33.54	93.92	-2207.95	68.52	1375.66	0	0	0	-2089.27	26.28	1672.98	-2106.44	134.93	1666.51	-986.64	59.1	1790.54	-2666.12	293.46	1814.14	-329.59	1129.96	72.25	257.81	1121.04	80.84	-317.55
2.94	-2400.27	27.41	-82.98	-2066.6	80.72	3.47	-3327.43	153	536.43	-3196.11	218.91	587.9	-2493.42	-75.7	-1.03	-2508.99	-67.01	25.56	-1656.84	-32.19	36.1	-1689.35	-33.54	93.92	-2195.45	68.63	1376.77	0	0	0	-2075.25	26.55	1673.67	-2094.25	135.3	1666.52	-986.64	59.1	1790.54	-2651.69	292.79	1814.56	-331.25	1129.85	71.87	256.98	1120.51	80.96	-323.06
2.95	-2414.57	24.79	-86.27	-2083.74	77.13	-0.71	-3315.83	153.05	535.39	-3184.03	218.47	586.58	-2420.67	-76.97	5.41	-2466.46	-69.13	25.47	-1656.84	-32.19	36.1	-1689.35	-33.54	93.92	-2194.69	69.22	1377.24	0	0	0	-2075.64	26.11	1675.2	-2078.58	135.72	1667.42	-986.64	59.1	1790.54	-2637.22	292.12	1814.96	-331.43	1130.37	71.75	255.3	1121.95	79.92	-319.37
2.96	-2427.64	22.29	-89.28	-2095.13	76.68	-3.09	-3303.9	153.11	534.24	-3171.67	218.04	585.15	-2449.65	-82.71	-8.82	-2441.18	-72.02	21.25	-1656.84	-32.19	36.1	-1689.35	-33.54	93.92	-2182.71	69.32	1378.18	0	0	0	-2065.96	26.12	1675.55	-2068.51	135.7	1669.15	-986.64	59.1	1790.54	-2622.73	291.45	1815.37	-334.36	1129.97	71.31	257.31	1121	80.87	-318.33
2.97	-2439.51	19.92	-92.01	-2101.32	76.33	-4.01	-3291.65	153.18	532.98	-3159.03	217.61	583.61	-2379.35	-83.3	-3.56	-2393.01	-74.2	21.34	-1656.84	-32.19	36.1	-1689.35	-33.54	93.92	-2160.34	68.44	1379.61	0	0	0	-2057.09	26.3	1676.84	-2048.67	136.12	1669.66	-986.64	59.1	1790.54	-2608.22	290.76	1815.76	-332.43	1128.63	71.9	257.3	1121.73	80.46	-319.13
2.98	-2450.19	17.68	-94.46	-2082.9	78.49	1.57	-3279.07	153.27	531.61	-3146.1	217.18	581.98	-2312.49	-85.16	0.12	-2340.37	-75.59	21.21	-1656.84	-32.19	36.1	-1689.35	-33.54	93.92	-2161.49	69.87	1380.06	0	0	0	-2041.28	26.93	1677.84	-2046.68	135.74	1670.67	-986.64	59.1	1790.54	-2593.67	290.08	1816.15	-328.09	1128.06	73.02	255.03	1122.16	79.73	-316.37
2.99	-2459.7	15.57	-96.65	-2054.09	78.06	6.25	-3266.15	153.37	530.13	-3132.89	216.77	580.24	-2286.27	-88.1	-3.4	-2309.19	-77.64	16.96	-1656.84	-32.19	36.1	-1689.35	-33.54	93.92	-2154.96	70.74	1381.11	0	0	0	-2039.03	26.19	1679.81	-2029.13	136.14	1672.23	-986.64	59.1	1790.54	-2579.09	289.38	1816.53	-334.37	1130.1	71.73	253.08	1123.33	79.17	-315.65
3	-2468.08	13.6	-98.57	-2047.19	76.13	9.03	-3252.9	153.49	528.53	-3119.38	216.35	578.39	-2229.51	-84.61	-1.37	-2272.26	-78.01	15.12	-1656.84	-32.19	36.1	-1689.35	-33.54	93.92	-2139.11	71.9	1381.49	0	0	0	-2027.32	25.61	1679.87	-2016.86	135.7	1673.88	-986.64	59.1	1790.54	-2564.49	288.68	1816.91	-335.52	1128.69	71.47	257.05	1122.32	80.06	-320.38
3.01	-2475.32	11.76	-100.24	-2078.43	76.26	2.48	-3239.32	153.62	526.82	-3105.59	215.94	576.43	-2189.26	-86.08	-2.23	-2248.33	-79.8	10.8	-1656.84	-32.19	36.1	-1689.35	-33.54	93.92	-2148.58	71.97	1381.93	0	0	0	-2024.54	25.42	1681.73	-2015.16	135.58	1675.76	-986.64	59.1	1790.54	-2549.86	287.98	1817.27	-333.57	1130.02	71.6	254.31	1122.85	79.49	-316.39
3.02	-2481.46	10.06	-101.66	-2106.52	76.94	-3.09	-3225.38	153.76	525	-3091.49	215.54	574.37	-2169.4	-87.27	-7.08	-2213.27	-80.58	7.47	-1656.84	-32.19	36.1	-1689.35	-33.54	93.92	-2139.13	72.37	1382.91	0	0	0	-2006.82	25.34	1682.65	-2002.41	134.8	1675.9	-986.64	59.1	1790.54	-2535.21	287.27	1817.64	-332.48	1129.69	71.52	255.55	1121.69	80.12	-313.41
3.03	-2486.52	8.51	-102.83	-2075.38	78.17	2.49	-3211.11	153.91	523.05	-3077.1	215.14	572.2	-2132.67	-86.21	-7.95	-2172.93	-80.32	5.79	-1656.84	-32.19	36.1	-1689.35	-33.54	93.92	-2109.99	73.43	1382.27	0	0	0	-2002.74	25.17	1684.27	-2002.76	134.63	1677.98	-986.64	59.1	1790.54	-2520.53	286.55	1817.99	-336.5	1130.37	70.91	254.42	1121.18	79.96	-313.91
3.04	-2490.51	7.1	-103.77	-2068.16	77.64	5.28	-3196.48	154.08	520.99	-3062.4	214.75	569.92	-2085.42	-87.31	-7.49	-2125.27	-80.76	6.01	-1656.84	-32.19	36.1	-1689.35	-33.54	93.92	-2102.48	74.35	1382.27	0	0	0	-1987.91	24.25	1684.16	-1992.01	134.76	1679.16	-986.64	59.1	1790.54	-2505.83	285.83	1818.34	-334.37	1129.43	71.28	254.59	1121.68	79.77	-314.18
3.05	-2493.45	5.83	-104.47	-2068.49	78.4	5.26	-3181.5	154.27	518.81	-3047.4	214.36	567.53	-2030.81	-86.06	-6.82	-2080.74	-79.36	5.29	-1656.84	-32.19	36.1	-1689.35	-33.54	93.92	-2091.62	74.93	1382.3	0	0	0	-1978.14	23.92	1685.32	-1980.18	134.8	1679.65	-986.64	59.1	1790.54	-2491.11	285.11	1818.68	-332.89	1130.92	71.43	253.82	1121.77	79.72	-315.42
3.06	-2495.37	4.72	-104.95	-2068.09	77.98	6.5	-3166.16	154.46	516.52	-3032.09	213.98	565.03	-2005.36	-86.65	-9.35	-2034.46	-77.72	6.55	-1656.84	-32.19	36.1	-1689.35	-33.54	93.92	-2081.11	76.16	1382.33	0	0	0	-1971.7	23.7	1685.55	-1954.88	147.28	1694.67	-986.64	59.1	1790.54	-2476.36	284.37	1819.02	-334.8	1131.72	70.87	256.75	1120.64	80.69	-318.12
3.07	-2496.29	3.77	-105.21	-2114.7	77.45	-3.52	-3150.47	154.68	514.1	-3016.47	213.6	562.41	-1932.5	-85.88	-1.96	-2018.9	-77.62	1.13	-1656.84	-32.19	36.1	-1689.35	-33.54	93.92	-2068.13	77.63	1382.41	0	0	0	-1964.09	23.11	1686.17	-1936.89	149.07	1698.22	-986.64	59.1	1790.54	-2461.59	283.64	1819.35	-331.63	1128.71	72.56	256.41	1120.67	80.63	-315.64
3.08	-2496.21	2.97	-105.25	-2072.69	80.41	3.01	-3134.41	154.9	511.55	-3000.54	213.23	559.69	-1907.45	-81.5	-3.47	-1944.32	-74.67	8.23	-1656.84	-32.19	36.1	-1689.35	-33.54	93.92	-2044.21	77.44	1381.94	0	0	0	-1953.07	22.4	1686.87	-1920.75	147.62	1698.56	-986.64	59.1	1790.54	-2446.8	282.89	1819.67	-329.7	1127.81	72.86	255.1	1122.51	79.63	-320.42
3.09	-2495.18	2.32	-105.08	-2102.37	80.16	-1.4	-3117.98	155.14	508.89	-2984.29	212.87	556.84	-1857.49	-78.78	2.63	-1921.81	-72.34	6.5	-1656.84	-32.19	36.1	-1689.35	-33.54	93.92	-2047.9	77.29	1382.06	0	0	0	-1943.6	22.66	1687.14	-1909.47	147.21	1698.79	-986.64	59.1	1790.54	-2431.99	282.14	1819.98	-329.95	1127.91	72.69	256.78	1122.95	79.93	-320.13
3.1	-2493.19	1.84	-104.71	-2077.59	79.91	2.74	-3101.18	155.39	506.1	-2967.72	212.51	553.89	-1851.02	-77.76	-0.37	-1880.54	-68.93	9.43	-1656.84	-32.19	36.1	-1689.35	-33.54	93.92	-2040.97	77.88	1381.98	0	0	0	-1924.26	22.28	1687.39	-1898.22	146.81	1698.92	-986.64	59.1	1790.54	-2417.15	281.39	1820.29	-334.68	1129.72	70.99	256.78	1122.28	80.13	-318.35
3.11	-2490.28	1.53	-104.15	-2055.21	81.07	5.83	-3084.01	155.66	503.19	-2950.83	212.16	550.82	-1796.15	-71.72	28.53	-1837.9	-64.9	14.66	-1656.84	-32.19	36.1	-1689.35	-33.54	93.92	-2025.06	78.01	1381.36	0	0	0	-1919.89	21.52	1687.58	-1900.8	146.86	1699.87	-986.64	59.1	1790.54	-2402.3	280.63	1820.59	-333.36	1131.77	71.04	257.3	1121.75	80.24	-311.47
3.12	-2486.47	1.38	-103.39	-2087.46	82.91	-1.79	-3066.46	155.94	500.15	-2933.61	211.81	547.63	-1737.81	-66.56	40.68	-1784.82	-60.78	38.32	-1656.84	-32.19	36.1	-1689.35	-33.54	93.92	-2023.45	77.23	1380.5	0	0	0	-1904.79	21.14	1687.59	-1881.75	146.85	1699.55	-986.64	59.1	1790.54	-2387.43	279.87	1820.88	-330.5	1129.95	72.07	256.83	1121.5	80.51	-315.17
3.13	-2481.77	1.39	-102.45	-2081.77	83.03	1.26	-3048.53	156.24	496.99	-2916.07	211.47	544.32	-1711.43	-61.39	49.41	-1742.57	-49.55	48.53	-1656.84	-32.19	36.1	-1689.35	-33.54	93.92	-2000.35	77.89	1379.39	0	0	0	-1898.72	20.32	1687.38	-1869.07	147.32	1700.43	-986.64	59.1	1790.54	-2372.55	279.1	1821.17	-331.88	1130.97	71.55	255.91	1122.31	80.26	-317.05
3.14	-2476.2	1.59	-101.33	-2072.16	83.79	1.78	-3030.22	156.55	493.69	-2898.2	211.14	540.89	-1661.58	-59.05	59.7	-1706.07	-45.29	54.4	-1656.84	-32.19	36.1	-1689.35	-33.54	93.92	-1983.04	77.88	1379.19	0	0	0	-1891.97	19.66	1687.51	-1861.14	145.88	1699.9	-986.64	59.1	1790.54	-2357.64	278.33	1821.45	-331.77	1130.33	71.95	257.94	1122.36	80.42	-315.71
3.15	-2469.79	1.95	-100.03	-2089.02	83.62	-0.81	-3011.52	156.88	490.27	-2879.99	210.81	537.35	-1621.45	-53.56	69.68	-1661.35	-41.02	62.65	-1656.84	-32.19	36.1	-1689.35	-33.54	93.92	-1983.3	77.33	1378.07	0	0	0	-1885.56	19.42	1688.01	-1840.85	143.3	1699.62	-986.64	59.1	1790.54	-2342.72	277.55	1821.72	-334.77	1130.63	71.32	255.11	1121.69	80.04	-313.61
3.16	-2462.55	2.5	-98.57	-2088.04	83.6	-2.52	-2992.43	157.22	486.72	-2861.45	210.49	533.68	-1596.18	-51.19	78.45	-1631.15	-38.92	70.4	-1656.84	-32.19	36.1	-1689.35	-33.54	93.92	-1978.04	77.59	1377.91	0	0	0	-1871.01	17.75	1688.04	-1841.73	141.94	1699.86	-986.64	59.1	1790.54	-2327.78	276.76	1821.98	-330.69	1129.06	72.3	254.23	1121.17	79.75	-314.77
3.17	-2454.51	3.22	-96.95	-2066.87	85.03	1.71	-2972.94	157.57	483.04	-2842.57	210.17	529.9	-1562.53	-48.13	90.3	-1597.57	-34.11	86.29	-1656.84	-32.19	36.1	-1689.35	-33.54	93.92	-1977.22	76.39	1376.01	0	0	0	-1864.97	17.3	1688.13	-1828.32	141.22	1700.14	-986.64	59.1	1790.54	-2312.83	275.97	1822.24	-332.67	1130.4	71.49	254.49	1121.1	80.23	-316.77
3.18	-2445.68	4.12	-95.17	-2098.16	85.01	-4.13	-2953.06	157.94	479.22	-2823.35	209.87	525.99	-1530.2	-45.26	108.78	-1565.67	-30.99	97.74	-1656.84	-32.19	36.1	-1689.35	-33.54	93.92	-1951.32	76.45	1375.05	0	0	0	-1828.37	34.72	1707.18	-1815.6	139.86	1700.16	-986.64	59.1	1790.54	-2297.86	275.18	1822.49	-334.65	1129.76	71.1	254.48	1121.94	79.88	-316.56
3.19	-2436.08	5.22	-93.24	-2073.29	85.78	1.74	-2932.78	158.33	475.27	-2803.78	209.56	521.96	-1503.08	-42.98	122.14	-1536.38	-28.45	109.42	-1656.84	-32.19	36.1	-1689.35	-33.54	93.92	-1940.82	75.64	1373.17	0	0	0	-1813.72	37.31	1710.88	-1806.97	138.65	1700.05	-986.64	59.1	1790.54	-2282.87	274.38	1822.73	-330.07	1129.51	72.23	257	1121.75	80.43	-314.13
3.2	-2425.74	6.49	-91.17	-2094.23	85.13	-2.82	-2912.09	158.73	471.19	-2783.87	209.27	517.8	-1476.99	-38.72	134.63	-1509.86	-25.46	120.67	-1656.84	-32.19	36.1	-1689.35	-33.54	93.92	-1934.29	75.32	1371.64	0	0	0	-1800.96	36.08	1710.63	-1797.15	138.75	1700.48	-986.64	59.1	1790.54	-2267.88	273.58	1822.96	-333.65	1131.37	71.05	260.98	1121.34	81.34	-317.11
3.21	-2414.67	7.96	-88.96	-2093.66	84.43	-2.89	-2890.99	159.14	466.97	-2763.6	208.98	513.52	-1454.87	-34.66	145.31	-1486.22	-21.67	130.42	-1656.82	-32.19	36.1	-1689.33	-33.54	93.92	-1925.17	75.02	1370.67	0	0	0	-1789.7	34.11	1710.11	-1795.55	138.11	1700.85	-986.64	59.1	1790.54	-2252.87	272.77	1823.19	-335.98	1132.24	70.36	258.88	1121.33	80.98	-314.8
3.22	-2402.89	9.63	-86.62	-2076.74	86.29	0.48	-2869.48	159.57	462.62	-2742.98	208.7	509.12	-1438.76	-25.5	151.62	-1467.14	-16.68	137.73	-1628.61	-28.54	38.31	-1669.42	-28.83	94.26	-1906.76	74.81	1368.26	0	0	0	-1779.05	32.89	1709.99	-1772.5	135.06	1700.1	-986.64	59.1	1790.54	-2237.85	271.96	1823.41	-335.71	1131.33	70.88	255.2	1122.52	79.87	-316.82
3.23	-2390.43	11.49	-84.16	-2083.58	85.49	-1.21	-2847.56	160.02	458.12	-2722.01	208.43	504.58	-1422.74	-21.1	157.43	-1452	-10.91	141.79	-1610.98	-22.85	37.7	-1651.54	-25.11	93.75	-1874.74	88.33	1382.29	0	0	0	-1765.9	31.67	1709.83	-1768.14	133.56	1700.87	-986.64	59.1	1790.54	-2222.82	271.14	1823.62	-333.49	1130.62	71.43	255.82	1121.19	80.2	-315.47
3.24	-2377.3	13.55	-81.57	-2087.84	86.51	-2.12	-2825.22	160.48	453.49	-2700.68	208.16	499.92	-1410.36	-14.73	158.06	-1439.77	-5.06	142.32	-1596.33	-19.7	36.36	-1636.7	-22.8	93.25	-1864.33	91.1	1383.16	0	0	0	-1754.88	29.89	1709.89	-1756.2	131.71	1700.01	-986.64	59.1	1790.54	-2207.77	270.32	1823.82	-329.12	1129	72.96	256.37	1121	80.61	-316.63
3.25	-2363.53	15.8	-78.87	-2095.19	85.22	-3.25	-2802.45	160.95	448.72	-2678.98	207.9	495.13	-1400.65	-8.15	153.97	-1430.23	1.4	138.33	-1589.69	-12.43	32	-1626.78	-18.5	90.91	-1845.92	91.22	1382.06	0	0	0	-1744.42	28.43	1709.98	-1739.29	130.72	1700.22	-986.64	59.1	1790.54	-2192.72	269.49	1824.01	-331.3	1131.17	71.9	258.49	1121.2	81.05	-316.72
3.26	-2349.13	18.27	-76.07	-2078	86.6	0.09	-2779.26	161.44	443.81	-2656.92	207.65	490.21	-1394.36	0.79	145.18	-1422.81	7.85	131.05	-1585.76	-7.37	27.18	-1619.04	-15.66	88.41	-1841.42	88.63	1380.87	0	0	0	-1734.55	26.51	1710.29	-1730.3	128.91	1700.49	-986.64	59.1	1790.54	-2177.66	268.66	1824.2	-331.24	1129.97	72.22	258.07	1121.87	80.66	-314.62
3.27	-2334.12	20.94	-73.16	-2084.95	87.62	-1.74	-2755.64	161.95	438.76	-2634.5	207.4	485.17	-1385.53	5.12	137.3	-1418.17	15.19	121.25	-1587.55	-0.05	22.23	-1607.27	-11.85	86.37	-1829.31	86.85	1379.6	0	0	0	-1722	25.19	1710.51	-1715.57	126.67	1700.59	-986.64	59.1	1790.54	-2162.59	267.82	1824.38	-330.9	1129.6	71.96	258.27	1121.04	81.02	-314.77
3.28	-2318.52	23.82	-70.15	-2085.63	87.87	-1.87	-2731.59	162.47	433.56	-2611.7	207.16	479.99	-1382.17	11.72	126.7	-1415.41	23.39	111.29	-1587.79	4.15	19.71	-1598.68	-8.52	84.83	-1816.18	86.52	1378.58	0	0	0	-1708.7	23.15	1710.68	-1710.38	125.96	1701.27	-986.64	59.1	1790.54	-2147.51	266.98	1824.55	-333.15	1130.13	71.43	256.21	1122.19	80.29	-313.79
3.29	-2302.36	26.91	-67.06	-2087.4	87.82	-2.04	-2707.11	163.01	428.23	-2588.53	206.93	474.67	-1376.27	18.76	119.53	-1410.46	28.68	104.41	-1584.28	6.07	20.97	-1592.72	-5.65	83.73	-1800.78	84.38	1378.27	0	0	0	-1697.22	21.34	1711.24	-1703.91	124.3	1702.57	-986.64	59.1	1790.54	-2132.42	266.13	1824.71	-331.61	1129.4	72.2	257.31	1122.77	80.23	-317.26
3.3	-2285.65	30.21	-63.88	-2089.96	87.54	-2.21	-2682.18	163.56	422.74	-2564.99	206.71	469.23	-1368.62	23.85	109.32	-1403.29	32.32	96.18	-1582.85	10.83	20.93	-1588.86	-3.21	83.03	-1786.02	83.36	1377.9	0	0	0	-1689	19.05	1711.77	-1695.34	122.03	1702.91	-986.64	59.1	1790.54	-2117.33	265.28	1824.86	-331.22	1130.37	71.96	255.98	1122.5	79.95	-317.25
3.31	-2268.42	33.73	-60.62	-2093.01	87.09	-2.36	-2656.81	164.13	417.11	-2541.06	206.49	463.65	-1354.48	21.1	90.92	-1396.58	31.5	78.62	-1579.98	11.39	22.09	-1586.55	-1.17	82.67	-1778.14	80.92	1378.1	0	0	0	-1675.09	16.89	1712.24	-1678.19	119.82	1703.35	-986.64	59.1	1790.54	-2102.23	264.43	1825.01	-330.83	1129.85	72.42	257.75	1121.28	80.49	-315.79
3.32	-2250.68	37.48	-57.29	-2096.27	86.53	-2.45	-2631	164.71	411.34	-2516.76	206.28	457.93	-1356.12	21.47	76.24	-1392.65	31.58	66.94	-1579.34	12.88	21.62	-1585.25	0.49	82.59	-1770.01	78.14	1378.73	0	0	0	-1662.28	14.54	1713.22	-1658.03	119.49	1711.58	-986.64	59.1	1790.54	-2087.12	263.57	1825.15	-331.6	1130.14	72.09	257.04	1122.1	80.17	-315.05
3.33	-2232.45	41.44	-53.89	-2099.42	85.94	-2.46	-2604.74	165.31	405.41	-2492.07	206.08	452.09	-1348.45	20.2	66.78	-1383.81	31.21	59.79	-1577.77	12.15	21.58	-1584.43	1.82	82.75	-1748.99	76.01	1380.12	0	0	0	-1649.66	12.35	1714.54	-1640.93	117.8	1714.33	-986.64	59.1	1790.54	-2072.01	262.71	1825.28	-335.84	1129.84	71.36	255.82	1122.32	79.89	-319.49
3.34	-2213.75	45.63	-50.44	-2102.19	85.37	-2.36	-2578.02	165.93	399.34	-2466.99	205.89	446.1	-1346.74	21.87	57.96	-1383.63	32.09	51.86	-1577.05	11.89	22.03	-1583.54	2.84	83.08	-1732.97	74.7	1382.1	0	0	0	-1635.51	10.57	1716.01	-1630.32	116.05	1715.99	-986.64	59.1	1790.54	-2056.9	261.84	1825.4	-334.73	1130.96	71.2	256.58	1120.73	80.64	-316.51
3.35	-2194.61	50.05	-46.92	-2104.27	84.89	-2.11	-2550.85	166.56	393.12	-2441.53	205.7	439.97	-1343.4	23.17	52.97	-1382.25	33.94	47.24	-1576.53	12.63	22.48	-1582.05	3.58	83.53	-1724.7	72.95	1384.2	0	0	0	-1622.75	8.35	1717.89	-1616.82	112.84	1717.23	-986.64	59.1	1790.54	-2041.78	260.97	1825.51	-334.62	1131.73	70.99	255.12	1121.74	79.89	-313.75
3.36	-2175.04	54.7	-43.36	-2105.37	84.56	-1.69	-2523.22	167.21	386.74	-2415.67	205.53	433.71	-1351.23	26.46	47.07	-1387.08	36.34	42.29	-1575.54	12.29	23.45	-1579.4	4.43	83.95	-1713.79	71.8	1386.52	0	0	0	-1609.26	6.38	1719.66	-1603.91	111.25	1719.1	-986.64	59.1	1790.54	-2026.66	260.1	1825.61	-334.79	1130.04	71.35	253.98	1122.65	79.49	-314.65
3.37	-2155.06	59.58	-39.76	-2105.19	84.44	-1.06	-2495.12	167.87	380.22	-2389.41	205.36	427.31	-1342.63	26.3	45.63	-1383.19	37.29	40.39	-1575.59	12.65	23.11	-1579.01	5.42	84.18	-1696.1	66.82	1393.09	0	0	0	-1596.74	3.46	1721.71	-1590.52	109.07	1721.22	-986.64	59.1	1790.54	-2011.54	259.22	1825.71	-333.78	1128.81	71.71	256.18	1121.6	80.42	-317.09
3.38	-2134.69	64.7	-36.12	-2103.44	84.61	-0.2	-2466.56	168.55	373.54	-2362.76	205.19	420.77	-1339.19	28.54	43.66	-1381.89	37.28	38.68	-1575.52	12.63	23.53	-1578.39	5.91	84.2	-1686.92	63.79	1395.86	0	0	0	-1584.06	1.51	1723.86	-1574.98	106.72	1723.13	-986.64	59.1	1790.54	-1996.41	258.33	1825.79	-333.81	1128.9	71.62	255.98	1122.63	80.07	-315.7
3.39	-2113.96	70.06	-32.45	-2099.82	85.12	0.93	-2437.53	169.25	366.71	-2335.71	205.04	414.09	-1338.44	30.05	40.76	-1379.31	38.9	36.7	-1575.6	13.12	23.27	-1575.67	3.38	85.81	-1674.78	61.45	1396.8	0	0	0	-1575.06	-1.06	1726.25	-1567.49	104.47	1725.58	-986.64	59.1	1790.54	-1981.29	257.44	1825.87	-337.07	1131.58	70.75	257.51	1120.79	80.85	-315
3.4	-2092.88	75.65	-28.76	-2094.03	86.03	2.36	-2408.02	169.96	359.72	-2308.25	204.9	407.26	-1336.12	31.19	39.73	-1378.7	38.81	35.61	-1575.55	12.85	23.46	-1574.02	2.22	86.54	-1663.38	64.46	1396.3	0	0	0	-1561.17	-3.38	1728.42	-1555.36	102.72	1728.01	-986.64	59.1	1790.54	-1966.16	256.55	1825.94	-330.45	1127.93	72.94	256.17	1121.68	80.23	-314.32
3.41	-2071.47	81.5	-25.04	-2085.79	87.42	4.1	-2378.04	170.69	352.57	-2280.38	204.76	400.29	-1338.9	32.11	37.41	-1380.93	37.33	35.32	-1575.38	12.76	23.62	-1574.42	3.27	86.08	-1653.97	64.72	1397.47	0	0	0	-1550.24	-5.85	1730.52	-1541.43	100.54	1730.07	-986.64	59.1	1790.54	-1951.04	255.66	1826	-331.21	1128.89	72.62	253.02	1122.27	79.41	-311.72
3.42	-2049.76	87.58	-21.32	-2074.79	89.35	6.21	-2347.58	171.44	345.27	-2252.11	204.63	393.18	-1340.97	31.85	35.66	-1377.71	37.6	34.92	-1577.1	14.83	22.29	-1575.31	4.89	85.48	-1639.61	63.72	1399.11	0	0	0	-1537.94	-8.09	1732.32	-1530.82	98.63	1731.96	-986.64	59.1	1790.54	-1935.92	254.76	1826.05	-335	1129.94	71.39	255.83	1121.23	80.42	-316.9
3.43	-2027.49	89.32	-19.8	-2060.73	91.87	8.7	-2316.63	172.2	337.81	-2223.42	204.51	385.92	-1338.94	32	34.67	-1377.72	36.88	33.66	-1575.97	13.68	23.06	-1575.7	5.96	85.16	-1629.49	63.77	1400.22	0	0	0	-1524.85	-10.44	1733.99	-1521.25	95.7	1733.92	-986.64	59.1	1790.54	-1920.79	253.85	1826.09	-335.01	1130.24	71.24	255.39	1120.96	80.35	-320.76
3.44	-2024.43	92	-21.34	-2043.34	95.05	11.61	-2285.2	172.98	330.19	-2194.32	204.4	378.52	-1338.64	33.17	33.83	-1379.57	37.64	32.71	-1575.7	13.78	23.01	-1574.6	5.07	85.7	-1616.08	63.96	1400.98	0	0	0	-1512.05	-12.59	1735.45	-1507.33	93.97	1735.92	-986.64	59.1	1790.54	-1905.68	252.94	1826.12	-333.8	1131.09	71.37	258.1	1120.96	81.06	-313.14
3.45	-1997.61	96.78	-21.12	-2022.3	98.97	14.96	-2253.27	173.77	322.41	-2164.79	204.3	370.97	-1340.85	32.61	32.64	-1376.71	38.22	32.81	-1575.17	12.82	23.8	-1573.91	4.62	86.13	-1597.51	63.43	1401.9	0	0	0	-1501.55	-14.42	1736.81	-1494.9	91.72	1737.43	-986.64	59.1	1790.54	-1890.56	252.03	1826.14	-336.16	1130.75	71.01	256.25	1121.32	80.56	-315.39
3.46	-1999.43	101.61	-25.57	-1997.32	103.67	18.79	-2220.85	174.58	314.47	-2134.85	204.2	363.28	-1341.82	33.39	31.52	-1377.65	38.32	32.18	-1575.14	12.91	23.77	-1574.22	5.41	85.9	-1593.46	63.21	1402.63	0	0	0	-1491.52	-16.82	1737.83	-1486.61	89.04	1739.09	-986.64	59.1	1790.54	-1875.45	251.12	1826.16	-335.06	1131.15	71.09	255.86	1121.23	80.65	-317.96
3.47	-1969.49	108.54	-19.4	-1968.11	109.23	23.13	-2187.94	175.41	306.37	-2104.48	204.12	355.43	-1332.42	33.01	32.76	-1375.07	39.52	31.96	-1574.78	12.52	24.25	-1574.39	5.81	85.9	-1584.68	62.85	1403.36	0	0	0	-1478.38	-18.93	1738.75	-1474.63	87.04	1740.64	-986.64	59.1	1790.54	-1860.34	250.2	1826.16	-333.26	1130.03	71.73	255.29	1121.02	80.38	-315.56
3.48	-1937.95	116.53	-11.71	-1934.4	115.71	28.02	-2154.52	176.26	298.1	-2073.69	204.04	347.44	-1338.73	34	30.62	-1377.18	38.54	30.99	-1574.23	12.45	24.6	-1574.41	6.29	85.84	-1577.47	62.79	1404.09	0	0	0	-1467.58	-20.49	1739.9	-1461.45	85.73	1741.83	-986.64	59.1	1790.54	-1845.24	249.28	1826.16	-332.58	1128.47	72.02	254.8	1121.47	80.2	-319.93
3.49	-1910.51	134.6	17.63	-1916.29	130.48	53.09	-2120.6	177.12	289.67	-2042.47	203.97	339.29	-1338.34	33.92	29.78	-1374.27	39.21	31.32	-1574.56	12.88	24.31	-1574.63	7.26	85.48	-1556.85	62.64	1404.79	0	0	0	-1455	-22.26	1740.83	-1450.51	83.62	1742.68	-986.64	59.1	1790.54	-1830.14	248.35	1826.14	-332.38	1130.82	71.53	258.27	1120.64	81.17	-315.96
3.5	-1883.29	142.3	20.54	-1877.08	137.64	60.01	-2086.17	178	281.07	-2010.81	203.91	331	-1343.99	34.01	28.52	-1376.19	38.39	30.36	-1574.39	12.77	24.58	-1573.55	6.72	85.94	-1549.82	56.82	1407.59	0	0	0	-1446.17	-23.81	1741.86	-1437.96	82.33	1743.83	-986.64	59.1	1790.54	-1815.05	247.42	1826.12	-330.38	1129.72	72.37	255.42	1121.36	80.28	-317.66
3.51	-1844.9	148.75	25.65	-1852.95	140.83	60.92	-2051.23	178.9	272.3	-1978.72	203.86	322.55	-1339.93	34.37	28.68	-1377.47	39.57	29.68	-1574.88	13.74	24.17	-1572.49	5.98	86.65	-1537.1	55.53	1408.87	0	0	0	-1432.74	-24.9	1742.94	-1427.69	81.23	1744.96	-986.64	59.1	1790.54	-1799.97	246.49	1826.09	-329.15	1130.38	72.55	255.25	1121.47	80.16	-320.01
3.52	-1809.3	156.02	28.59	-1813.77	147.32	64.08	-2015.77	179.81	263.37	-1946.19	203.82	313.95	-1338.91	33.96	28.69	-1377.47	39.11	29.06	-1574.72	13.47	24.48	-1573.18	6.64	86.4	-1528.88	53.74	1409.59	0	0	0	-1422.26	-26.35	1743.85	-1415.15	80.36	1745.89	-986.64	59.1	1790.54	-1784.9	245.55	1826.04	-328.11	1129.71	72.83	256.77	1121.86	80.43	-318.61
3.53	-1771.67	162.18	31.2	-1770.42	153.26	66.43	-1979.8	180.74	254.27	-1913.22	203.79	305.2	-1337.49	35.32	33.46	-1379.99	39.35	28.19	-1574.31	13.25	24.79	-1573.04	6.2	86.66	-1517.24	54.13	1409.89	0	0	0	-1410.98	-27.07	1744.93	-1404.08	79.41	1747.24	-986.64	59.1	1790.54	-1769.83	244.61	1825.99	-334.09	1130.56	71.03	254.87	1121.08	80.07	-316.58
3.54	-1732.54	157.17	8.28	-1732.42	150.77	47.84	-1943.3	181.69	245	-1879.8	203.77	296.29	-1339.46	33.92	27.88	-1379.16	38.92	27.76	-1574.18	13.15	24.95	-1572.98	6.17	87.01	-1509.6	57.43	1408.45	0	0	0	-1399.31	-27.97	1746	-1392.58	78.4	1748.21	-986.64	59.1	1790.54	-1754.77	243.66	1825.93	-333.08	1129.79	71.46	254.78	1121.45	79.89	-320.16
3.55	-1694.2	162.77	9.82	-1708.02	155.42	46.34	-1906.28	182.66	235.56	-1845.94	203.75	287.22	-1334.71	33.65	28.68	-1376.36	38.69	28.53	-1574.39	13.53	25.27	-1573.1	6.63	87.29	-1494.93	56.88	1408.64	0	0	0	-1388.87	-28.82	1747.12	-1380.96	77.88	1749.33	-986.64	59.1	1790.54	-1739.73	242.72	1825.86	-330.01	1128.7	72.82	253.69	1121.77	79.69	-320.11
3.56	-1651.47	168.41	11.26	-1648.67	159.51	50.17	-1868.73	183.64	225.94	-1811.63	203.75	278	-1335.75	34.17	27.71	-1378.01	39.03	27.64	-1574.21	13.92	25.31	-1573.2	7.37	86.91	-1490.39	55.44	1409.82	0	0	0	-1377.79	-29.56	1748.19	-1372.07	77.21	1750.57	-986.64	59.1	1790.54	-1724.69	241.77	1825.78	-331.58	1129.37	72.06	256.1	1121.02	80.72	-319.14
3.57	-1616.92	172.77	10.87	-1620.74	162.94	46.15	-1830.65	184.64	216.16	-1776.87	203.75	268.62	-1334.1	34.01	28.09	-1375.98	39.4	28.08	-1574.94	15.09	25.34	-1572.71	7.3	87.6	-1476.72	55.28	1409.64	0	0	0	-1367.04	-30.17	1749.1	-1357.94	76.87	1751.3	-986.64	59.1	1790.54	-1709.66	240.81	1825.69	-336.42	1133.65	70.26	251.2	1119.48	83.03	-318.22
3.58	-1575.78	181.18	34.81	-1598.75	166.7	42.59	-1792.03	185.66	206.2	-1741.65	203.77	259.09	-1337.89	33.97	26.67	-1378.54	39.19	27.09	-1572.87	13.23	26.87	-1571.12	6.39	88.65	-1464.47	54.41	1410.01	0	0	0	-1354.21	-30.65	1750.21	-1346.55	76.1	1752.12	-986.64	59.1	1790.54	-1694.65	239.85	1825.59	-329.87	1135.32	71.09	252.04	1119.72	81.17	-315.7
3.59	-1539.19	183.88	32.78	-1558.7	177.94	65.36	-1752.87	186.69	196.06	-1705.97	203.79	249.39	-1338.42	34.67	26.8	-1377.48	39.07	27.18	-1572.31	13.12	27.33	-1571.33	7.37	88.87	-1453.15	53.09	1410.17	0	0	0	-1342.73	-30.68	1751.19	-1335.06	75.76	1753	-986.64	59.1	1790.54	-1679.65	238.89	1825.48	-331.03	1132.57	71.31	253.91	1122.24	79.53	-316.46
3.6	-1497.95	190.61	35.54	-1525.21	180.11	62.13	-1713.18	187.75	185.75	-1669.84	203.83	239.53	-1338.81	35.2	26.23	-1378.43	39.18	27.08	-1572.31	13.46	27.79	-1571.42	7.95	88.95	-1441.45	51.51	1410.33	0	0	0	-1332.31	-30.8	1752.27	-1327.58	75.48	1753.85	-986.64	59.1	1790.54	-1664.66	237.93	1825.36	-330.31	1129.54	72.38	255.1	1122.16	79.7	-317.13
3.61	-1455.47	191.67	35.12	-1480.37	180.84	60.5	-1672.93	188.82	175.26	-1633.24	203.87	229.52	-1341.74	35.08	25.48	-1377.04	39.18	27.14	-1573.05	15.08	27.56	-1570.65	7.24	89.78	-1431.09	50.39	1410.23	0	0	0	-1321.32	-30.75	1753.02	-1314.57	75.76	1754.54	-986.64	59.1	1790.54	-1649.69	236.96	1825.22	-330.65	1130.64	71.97	253.94	1122.29	79.79	-316.73
3.62	-1413.62	192.65	35.16	-1439.27	181.86	58.68	-1632.14	189.91	164.59	-1596.17	203.93	219.34	-1338.67	34.96	26.25	-1374.05	39.15	27.5	-1572.76	15.14	28.03	-1571.83	8.75	89.57	-1422.16	49.33	1410.39	0	0	0	-1309.17	-30.8	1753.85	-1304.7	76.22	1755.02	-986.64	59.1	1790.54	-1634.73	235.99	1825.08	-331.94	1130.34	71.7	255.79	1122.44	80.18	-323.06
3.63	-1371.91	193.77	35.49	-1398.18	182.35	57.44	-1590.79	191.01	153.75	-1558.63	203.99	209	-1335.9	33.45	27.26	-1378.62	38.71	26.75	-1573.41	16.3	28.04	-1571.03	8.13	90.2	-1409.53	44.35	1412.08	0	0	0	-1297.95	-30.57	1754.75	-1292.73	76.4	1755.5	-986.64	59.1	1790.54	-1619.78	235.02	1824.93	-331.76	1129.6	72.03	257	1121.57	80.5	-315.11
3.64	-1328.48	194.2	36.57	-1360.82	183.56	55.34	-1548.89	192.14	142.72	-1520.62	204.06	198.49	-1337.12	33.04	26.53	-1376.23	38.85	27.19	-1571.99	15.11	29.24	-1571.19	8.56	90.59	-1393.36	48.06	1409.89	0	0	0	-1287.6	-30.22	1755.65	-1281.06	76.95	1756.24	-986.64	59.1	1790.54	-1604.85	234.04	1824.77	-331.24	1129.91	72.19	254.45	1122.15	79.8	-314.97
3.65	-1287.26	194.96	37.64	-1322.2	184.22	53.04	-1506.43	193.28	131.51	-1482.14	204.15	187.82	-1340.64	34.61	25.94	-1377.03	38.37	27.1	-1571.9	15.83	29.46	-1571.37	9.34	90.91	-1383.22	43.48	1413.23	0	0	0	-1278.04	-29.72	1756.55	-1270.17	75.11	1755.29	-986.64	59.1	1790.54	-1589.94	233.06	1824.6	-328.55	1131.31	71.98	253.66	1121.49	79.66	-322.91
3.66	-1245.77	195.26	39.32	-1282.25	185.01	52.24	-1467.77	195.52	119.81	-1448.22	203.82	176.2	-1333.25	33.9	27.64	-1374.13	38.09	27.72	-1570.63	15.07	30.37	-1571.75	9.99	91.14	-1371	44.53	1413.97	0	0	0	-1265.88	-29.03	1757.37	-1261.19	75.56	1755.49	-986.64	59.1	1790.54	-1575.04	232.08	1824.42	-330.98	1131.99	71.23	255.57	1122.41	79.92	-320.29
3.67	-1201.92	195.85	41.67	-1240.52	186.08	52.52	-1431.66	194.21	106.97	-1412.86	205.28	165.37	-1336.59	34.2	26.75	-1373.26	39.36	26.56	-1570.38	15.32	30.89	-1570.41	9.03	91.94	-1358.4	44.71	1414.29	0	0	0	-1255.32	-28.32	1758.11	-1250.58	75.81	1756.04	-986.64	59.1	1790.54	-1560.17	231.1	1824.23	-335.1	1131.89	70.75	255.39	1121.78	80.12	-316.46
3.68	-1160.5	197.02	44.23	-1204.52	187.3	50.83	-1391.61	197.03	96.91	-1377.42	205.54	154.78	-1340.68	35.75	23.13	-1374.06	38.55	25.85	-1571.14	17.27	30.76	-1571.1	9.78	92.57	-1344.97	45.43	1414.08	0	0	0	-1243.06	-27.79	1758.74	-1239.7	77	1756.65	-986.64	59.1	1790.54	-1545.31	230.11	1824.02	-334.39	1132.77	70.71	256.96	1121.59	80.32	-315.93
3.69	-1119.51	197.41	47.13	-1162.68	187.99	52.78	-1351.03	200.61	87.49	-1341.11	207.27	145.57	-1340.44	35.6	23.61	-1373.98	39.03	26.08	-1569.31	15.75	32.28	-1569.88	8.88	93.86	-1334.6	46.45	1413.84	0	0	0	-1233.23	-27.14	1759.42	-1229.13	77.71	1757.03	-986.64	59.1	1790.54	-1530.47	229.12	1823.81	-336.14	1131.31	70.46	257.89	1121.81	80.53	-316.46
3.7	-1080.51	198.79	50.54	-1117.95	188.31	55	-1311.54	201.67	77.66	-1306.34	205.53	135.47	-1336.46	36.54	23.23	-1375.37	38.91	25.83	-1569.49	16.45	32.84	-1569.49	8.92	94.57	-1322.63	47.02	1413.42	0	0	0	-1221.53	-26.05	1760.04	-1215.63	78.33	1757.31	-986.64	59.1	1790.54	-1515.65	228.12	1823.58	-333.39	1130.29	71.34	255.94	1122.33	80.03	-319.8
3.71	-1039.24	199.59	55.33	-1081.59	188.36	56.68	-1273.22	200.05	67.43	-1270.49	205.65	127.14	-1338.54	35.08	23.01	-1375.32	38.99	25.85	-1568.12	15.71	34.25	-1570.79	10.64	94.47	-1310.98	47.45	1413.02	0	0	0	-1210.48	-25.21	1760.37	-1206.11	79.58	1757.68	-986.64	59.1	1790.54	-1500.85	227.13	1823.35	-331.54	1130.78	71.73	254.6	1123.47	79.4	-314.66
3.72	-996.8	200.63	61.27	-1039.76	189.81	60.37	-1234.36	199.01	57.58	-1235.97	202.97	118.26	-1345.57	35.54	20.59	-1377.63	36.22	26.17	-1568.23	16.65	34.79	-1569.73	10.03	95.46	-1297.19	48.17	1412.18	0	0	0	-1199.16	-24.04	1760.83	-1196.43	80.74	1758.14	-986.64	59.1	1790.54	-1486.07	226.13	1823.1	-331.97	1131.26	71.47	254.25	1122.81	79.41	-312.94
3.73	-957.8	200.04	67.9	-997	189.68	65.49	-1195.23	198.99	49.93	-1200.66	202.11	110.99	-1336.66	32.92	25.13	-1375.24	35.93	26.54	-1567.84	16.59	35.55	-1568.33	8.95	96.95	-1281.14	48.42	1411.37	0	0	0	-1186.56	-23.01	1761.06	-1184.29	82.1	1758.38	-986.64	59.1	1790.54	-1471.31	225.12	1822.85	-330.86	1130.15	72.29	254.77	1122.79	79.79	-314.9
3.74	-920.83	199.81	75.74	-964.42	189.44	70.3	-1154.55	201.89	45.23	-1163.4	204.33	105.98	-1334.4	31.89	25.34	-1378.04	36.12	26.06	-1567.51	16.88	36.53	-1567.76	8.86	98	-1271.58	49.38	1410.61	0	0	0	-1177.87	-21.9	1761.5	-1172.31	83.11	1758.49	-986.64	59.1	1790.54	-1456.58	224.12	1822.58	-335.59	1131.4	70.95	257.05	1121.83	80.46	-316.34
3.75	-881.62	202.59	87.37	-926.29	188.84	77.91	-1116.25	201.43	41.18	-1128.81	203.43	100.82	-1334.92	31.99	25.13	-1377.63	35.16	25.7	-1566.81	16.91	37.7	-1568.39	10.53	98.04	-1258.18	50.01	1409.46	0	0	0	-1164.76	-20.52	1761.49	-1160.38	84.58	1758.39	-986.64	59.1	1790.54	-1441.87	223.11	1822.3	-334.98	1131.43	70.88	256.09	1122.34	79.98	-315.27
3.76	-847.64	201.59	98.43	-892.17	187.57	86.33	-1080.01	199.4	37.95	-1094.82	203.22	97.62	-1340.66	31.83	23.75	-1376.52	34.67	25.85	-1565.74	16.3	39.17	-1567.51	10.04	99.27	-1249.09	51.53	1408.44	0	0	0	-1153.54	-19.23	1761.55	-1151.17	86.11	1758.69	-986.64	59.1	1790.54	-1427.18	222.1	1822.01	-328.96	1129.93	72.5	254.73	1123.6	79.4	-315.5
3.77	-815.3	202.19	111.6	-858.66	187.37	97.04	-1043.23	199.22	37.55	-1061.94	203.54	96.21	-1339.83	32.21	23.64	-1376.25	35.75	26.21	-1564.66	16	40.63	-1568.36	11.58	99.93	-1235.34	52.28	1406.86	0	0	0	-1141.11	-17.77	1761.44	-1140.05	87.26	1758.72	-986.64	59.1	1790.54	-1412.52	221.09	1821.71	-330.56	1129.5	72.36	254.41	1123.15	79.68	-318.26
3.78	-786.29	200.58	124.91	-828.88	184.61	108.46	-1008.46	199.32	38.65	-1030.04	204.38	96.71	-1337.47	31.53	24.16	-1376.55	34.72	25.49	-1564.42	16.45	41.64	-1566.67	10.83	101.28	-1223.74	52.55	1405.16	0	0	0	-1129.37	-16.41	1760.98	-1131.98	88.79	1758.69	-986.64	59.1	1790.54	-1397.88	220.07	1821.4	-331.99	1131.98	71.31	254.73	1122.63	80.01	-319.77
3.79	-759.13	197.42	138.54	-796.62	186.24	122.15	-976.86	197.5	40.27	-1001.29	203.75	97.81	-1337.56	31.41	23.62	-1378.02	34.86	25.08	-1562.93	15.33	43.73	-1566.06	11.09	102.4	-1211.94	53.66	1403.54	0	0	0	-1118.34	-14.99	1760.6	-1117.6	90.21	1758.25	-986.64	59.1	1790.54	-1383.27	219.06	1821.08	-333.2	1129.43	71.94	253.75	1122.9	79.59	-322.36
3.8	-735.21	194.85	150.39	-771.28	184.83	132.83	-948.72	195.17	42.36	-975.31	202.24	99.16	-1337.62	30.5	23.4	-1374.59	35.22	25.86	-1560.97	13.95	45.93	-1565.62	11.51	103.61	-1199.13	54.62	1401.51	0	0	0	-1106.48	-13.48	1760.2	-1104.8	91.81	1757.92	-986.64	59.1	1790.54	-1368.68	218.04	1820.75	-335.78	1132.01	70.69	254.13	1123.6	79.36	-318.78
3.81	-714.08	192.38	160.22	-748.59	182.88	141.93	-923.32	192.85	44.54	-952.89	198.99	99.84	-1338.1	31.69	22.98	-1377.5	35.01	24.94	-1561.51	15.39	47.09	-1565.79	12.99	104.41	-1188.24	54.54	1399.2	0	0	0	-1094.8	-11.92	1759.71	-1092.98	93.61	1757.18	-986.64	59.1	1790.54	-1354.12	217.02	1820.4	-330.84	1130.77	71.97	255.54	1121.83	80.02	-314.35
3.82	-696.26	190.12	167.78	-730.46	181.35	148.1	-901.27	190.76	45.96	-932.04	198.98	101.64	-1339.77	30.8	22.52	-1375.64	34.12	24.75	-1560.32	14.98	49.15	-1562.77	10.86	106.97	-1176.9	55.06	1397.05	0	0	0	-1083.42	-10.23	1759.27	-1080.47	95.32	1756.55	-986.64	59.1	1790.54	-1339.59	215.99	1820.05	-334.03	1131.19	71.19	252.77	1122.66	79.11	-315.69
3.83	-681.12	185.42	172.9	-714.54	174.66	153.29	-884.92	185.57	44.45	-915.43	197.37	101.26	-1339.7	32.54	22.33	-1376.46	34.95	24.59	-1559.72	15.3	51.05	-1560.81	10.01	109.18	-1164.71	56.63	1395	0	0	0	-1071.95	-8.54	1758.75	-1069.46	97.24	1756.42	-986.64	59.1	1790.54	-1325.09	214.96	1819.68	-332.54	1130.76	71.79	254.9	1123.43	79.38	-318.57
3.84	-670.06	180.52	173.01	-703.97	173.29	151.14	-872.34	182.54	42.15	-904.15	193.29	98.22	-1335.53	32.46	22.54	-1375.11	35.14	24.63	-1560.06	16.65	52.91	-1560.62	11.19	110.54	-1151.01	56.15	1392.9	0	0	0	-1059.72	-6.49	1758.32	-1057.04	98.88	1755.99	-986.64	59.1	1790.54	-1310.62	213.94	1819.3	-332.19	1129.78	71.82	255.98	1122.84	79.76	-315.18
3.85	-661.58	176.21	166.78	-695.56	168.15	146.2	-864.35	179.39	38.96	-896.58	188.5	94.35	-1334.09	31.53	22.2	-1374.14	35.6	24.64	-1559.09	16.48	55.35	-1558.62	10.61	112.77	-1143.43	59.18	1386.05	0	0	0	-1047.71	-4.7	1757.8	-1045.28	100.74	1755.53	-986.64	59.1	1790.54	-1296.17	212.9	1818.91	-330.42	1130.22	71.75	256.28	1122.24	80.08	-313.53
3.86	-654.5	169.73	156.85	-690.43	161.05	136.4	-860.62	176.89	36.36	-891.56	184.46	90.99	-1341.08	32.3	20.29	-1372.64	35.25	24.44	-1558.51	16.74	57.92	-1557.91	11.2	114.33	-1129.46	57.96	1386.71	0	0	0	-1035.07	-2.82	1757.16	-1034.62	103.27	1754.95	-986.64	59.1	1790.54	-1281.76	211.87	1818.51	-333.82	1131.91	71.04	258.09	1121.48	80.61	-313.71
3.87	-649.44	163.95	144.91	-684.97	153.82	126.5	-858.87	174.18	34.09	-887.08	183.13	89.69	-1339.74	31.91	20.17	-1372.99	34.44	24.06	-1556.51	14.95	61.65	-1553.53	8	117.98	-1122.11	62.28	1382.32	0	0	0	-1023.03	-0.83	1756.75	-1021.88	105.25	1754.38	-986.64	59.1	1790.54	-1267.38	210.84	1818.1	-335.22	1132.18	70.73	253.75	1123.31	79.05	-316.08
3.88	-644.62	157.73	135.11	-681.06	148.54	116.98	-855.49	172.45	33.65	-884.13	178.55	87.06	-1340.64	31.11	19.42	-1374.78	35.32	23.47	-1554.36	13.19	65.54	-1552.31	8.8	119.96	-1107.98	64.24	1380.43	0	0	0	-1009.25	1.27	1756.07	-1009.17	106.93	1754.08	-986.64	59.1	1790.54	-1253.03	209.8	1817.67	-332.85	1129.96	71.78	256.02	1122.76	79.94	-315.04
3.89	-637.48	152.31	125.94	-673.64	143.84	109.98	-852.31	170.7	33.32	-879.46	173.14	84.95	-1337.61	31.81	20.57	-1373.91	35.23	23.5	-1553.43	13.08	69.02	-1549.11	6.92	123.74	-1101.73	64.63	1379.58	0	0	0	-997.89	3.31	1755.76	-994.94	109.08	1753.72	-986.64	59.1	1790.54	-1238.71	208.76	1817.23	-331.23	1130.79	71.86	256.4	1121.27	80.5	-312.19
3.9	-627.29	149.82	113.31	-665.46	140.97	99.86	-849.12	169.39	32.89	-870.05	175.09	86.63	-1334.28	32.23	20.89	-1372.67	35.27	23.59	-1552.38	13.72	72.52	-1545.8	5.89	127.5	-1081.96	66.08	1378.4	0	0	0	-984.29	5.57	1755.57	-980.37	111.65	1753.54	-986.64	59.1	1790.54	-1224.42	207.72	1816.79	-335.2	1131.78	71.14	253.59	1123.1	79.21	-315.79
3.91	-617.44	148.03	98.98	-662.45	138.98	86.26	-846.72	169.69	32.6	-864.78	174.45	86.23	-1343.79	32.06	18.66	-1372.07	35.61	24	-1550.88	13.77	77.07	-1544.15	7.57	130.55	-1074.74	69.48	1378.62	0	0	0	-970.6	8.07	1755.75	-969.02	113.53	1754.02	-986.64	59.1	1790.54	-1210.17	206.67	1816.33	-339.46	1132.43	69.72	253.98	1122.77	79.47	-314.65
3.92	-610.9	148.28	84.28	-658.03	141.32	75.27	-845.37	170.74	32.41	-859.97	175.82	86.56	-1340.24	32.07	19.05	-1372.67	36.26	23.79	-1548.59	13.59	82.42	-1538.83	5.91	135.77	-1056.97	70.42	1378.86	0	0	0	-958.44	10.4	1756.27	-955.48	116.63	1754.58	-986.64	59.1	1790.54	-1195.96	205.63	1815.85	-332.73	1130.23	71.62	252.84	1122.28	79.41	-312.38
3.93	-610.49	148.61	71.47	-652.59	142.67	67.28	-844.25	172.03	32.4	-857.1	174.78	85.59	-1339.48	32.21	18.55	-1369.37	36.29	24.71	-1544.53	12.9	88.09	-1532.18	3.69	141.91	-1041.88	72	1379.94	0	0	0	-945.2	12.91	1757.03	-940.68	118.75	1755.44	-986.64	59.1	1790.54	-1181.77	204.58	1815.37	-332.01	1130.5	71.95	253.43	1121.72	79.75	-317.63
3.94	-604.56	148.71	62.19	-653.12	142.3	59.68	-843.17	172.41	32.53	-854.28	174.37	85.57	-1344.69	32.48	17.05	-1371.09	36.64	24.49	-1539.45	11.45	94.89	-1525.07	1.91	148.03	-1030.95	73.93	1381.26	0	0	0	-932.19	15.79	1758.08	-928.15	121.47	1756.45	-986.64	59.1	1790.54	-1167.63	203.53	1814.87	-334.78	1131.07	71.16	252.44	1123.76	78.8	-320.93
3.95	-603.06	146.45	55.49	-648.03	140.14	55.47	-842.54	171.99	32.97	-851.63	174.47	86.29	-1337.33	32.27	19.06	-1372.08	37.2	24.9	-1535.01	11.8	101.41	-1515.62	-1.48	155.16	-1022.81	77.37	1383.18	0	0	0	-919.05	18.47	1759.34	-916.25	124.87	1758	-986.64	59.1	1790.54	-1153.52	202.48	1814.37	-336.21	1133.03	70.14	256.88	1123.23	79.94	-319.14
3.96	-602.62	144.51	52.16	-645.61	138.51	52.14	-842.32	171.22	32.88	-850.85	173.04	86.09	-1336.47	33.47	19.3	-1368.32	37.08	26.5	-1528.5	11.2	108.52	-1508.5	-0.09	160.29	-1000.48	77.12	1385.49	0	0	0	-904.39	21.65	1760.99	-902.95	127.54	1759.78	-986.64	59.1	1790.54	-1139.45	201.43	1813.84	-331.13	1129.97	71.74	255.55	1123.52	79.61	-316.41
3.97	-601.21	142.54	49.47	-646.34	136.85	48.43	-842.23	170.96	33.17	-849.62	172.98	86.69	-1334.35	32.63	20.11	-1366.32	37.55	27.47	-1520.61	10.84	115.65	-1496.24	-3.06	167.17	-990.05	79.24	1387.57	0	0	0	-891.56	24.4	1762.79	-888.07	130.74	1761.6	-986.64	59.1	1790.54	-1125.41	200.37	1813.31	-332.65	1128.81	72.11	253.78	1122.67	79.64	-317.01
3.98	-600.25	141.98	46.8	-644.13	136.42	46.75	-842.02	170.72	33.23	-849.17	171.38	86.5	-1338.91	32.95	18.04	-1365.59	37	27.94	-1509.84	7.99	124.89	-1481.47	-7.28	174.22	-977.53	81.05	1389.94	0	0	0	-877.45	27.47	1764.93	-874.73	133.85	1763.73	-986.64	59.1	1790.54	-1111.42	199.32	1812.77	-330.19	1128.67	72.89	252.8	1121.9	79.64	-320.02
3.99	-599.21	141.66	45.44	-647.6	136.91	43.68	-842.29	169.7	32.85	-848.27	171.23	86.62	-1333.53	33.2	17.97	-1362.23	36.98	28.71	-1499.73	7.04	133.95	-1467.32	-9.99	181.65	-966.59	82.91	1392.58	0	0	0	-865.13	30.61	1767.23	-862.23	136.86	1766.23	-986.64	59.1	1790.54	-1097.46	198.26	1812.21	-328.02	1128.85	73.14	256.62	1121.71	80.43	-321.19
4	-600.29	141.88	42.98	-645.56	135.93	42.34	-842.03	169.95	33	-847.79	170.75	86.58	-1331.92	33.2	17.82	-1358.55	37.03	29.91	-1488.01	5.19	144.78	-1453.34	-10.94	189.4	-954.74	83.51	1394.58	0	0	0	-851.72	33.71	1769.69	-848.43	140.41	1768.44	-986.64	59.1	1790.54	-1083.54	197.2	1811.64	-332.33	1129.3	72.14	258.25	1121.63	80.8	-317.83
4.01	-598.32	141.75	42.78	-647.98	135.73	40.66	-841.66	170.72	33.29	-847.23	171.39	86.82	-1325.74	32.66	17.69	-1351.91	35.63	32.23	-1475.75	3.49	157.32	-1437.58	-12.91	199.08	-934.84	84.04	1396.32	0	0	0	-838.48	36.91	1772.07	-836.84	143.62	1770.93	-986.64	59.1	1790.54	-1069.66	196.14	1811.06	-334.11	1129.63	71.59	255.81	1122.39	80.08	-312.69
4.02	-600.02	141.52	41.65	-645.46	135.63	40.59	-841.77	170.6	33.14	-847.06	171.37	86.92	-1324.18	30.91	17.07	-1344.4	34.89	35.4	-1460.07	-0.37	171.8	-1421.62	-13.73	209.05	-921.31	86.52	1398.19	0	0	0	-826.95	40.3	1774.54	-825.59	147.3	1773.15	-986.64	59.1	1790.54	-1055.83	195.08	1810.46	-329.31	1129.89	72.69	254.83	1122.55	79.82	-314.59
4.03	-597.51	141.23	42.07	-645.09	135.77	40.13	-841.74	171	33.44	-847.24	170.65	86.62	-1315.25	29.53	18.52	-1335.47	32.5	39.45	-1445	-1.09	185.28	-1403.61	-14.91	219.29	-912.03	86.61	1399.49	0	0	0	-814.27	43.48	1776.89	-815.01	150.23	1775.51	-986.64	59.1	1790.54	-1042.03	194.02	1809.86	-330.91	1130.9	72.2	252.97	1121.78	79.43	-314
4.04	-599.47	141.2	41.31	-645.37	134.74	39.66	-841.9	170.77	33.19	-846.58	171.8	87.19	-1308.03	28.15	20.04	-1323.07	29.46	43.85	-1428	-3.11	198.93	-1384	-17.23	229.87	-902.3	87.78	1401.04	0	0	0	-801.19	46.51	1779.15	-801.11	153.6	1777.64	-986.63	59.1	1790.54	-1028.28	192.95	1809.24	-335.2	1131.14	71.19	254.97	1122.08	79.81	-311.48
4.05	-598.8	141.15	41.1	-645.45	134.84	39.24	-841.73	171.06	33.31	-846.85	170.88	86.84	-1302.6	25.14	20.7	-1313.1	26.64	47.01	-1410.13	-3.79	211.53	-1362.84	-19.61	240.08	-886.7	88.87	1401.96	0	0	0	-790.05	49.22	1781.45	-790.33	157.14	1779.62	-972.91	59.86	1790.91	-1014.57	191.88	1808.61	-332.52	1129.01	72.07	256.09	1122.22	80.3	-315
4.06	-599.49	141.09	40.4	-645.57	134.57	38.88	-841.85	170.62	33.21	-846.48	171.16	87.03	-1293.47	20.57	21.34	-1301.89	23.02	51.77	-1390.75	-4.95	223.68	-1341.9	-20.64	249.25	-871.81	89.46	1402.96	0	0	0	-776.5	52.26	1783.24	-778.4	160.22	1781.22	-959.83	60.58	1791.42	-1000.91	190.82	1807.96	-330.93	1130.44	72.15	256.15	1121.86	80.36	-314.05
4.07	-594.98	140.52	41.11	-646.44	135.08	38.23	-842.14	170.05	33	-846.71	170.1	86.68	-1277.76	15.22	26.42	-1289.05	19.19	57.44	-1369.72	-5.61	234.26	-1320.43	-21.8	258.02	-858.74	91.17	1403.86	0	0	0	-764.49	55.04	1785.06	-766.56	162.64	1782.9	-946.57	60.17	1791.81	-987.29	189.75	1807.3	-336.33	1131.78	70.59	255.72	1121.45	80.36	-320.7
4.08	-597.12	140.56	40.24	-643.73	134.52	38.72	-841.71	170.63	33.37	-846.25	170.03	86.85	-1260.89	8.54	33.57	-1273.65	14.79	63.79	-1347.96	-5.68	242.96	-1298.57	-23.03	265.87	-850.28	91.05	1405.26	0	0	0	-753.87	57.52	1786.89	-754.22	165.33	1784.29	-933.65	59.68	1792.09	-973.71	188.68	1806.63	-331.59	1129.78	72.05	255.77	1121.32	80.46	-314.69
4.09	-594.67	140.17	40.2	-645.65	134.7	37.88	-841.69	170.31	33.35	-846.23	169.34	86.67	-1239.06	1.08	39.64	-1251.39	10.32	69.03	-1326.64	-4.97	249.34	-1277.04	-22.88	272.9	-841.36	91.79	1406.11	0	0	0	-741.51	59.59	1788.27	-744	167.8	1785.58	-921.01	59.52	1792.38	-960.18	187.6	1805.95	-332.12	1129.48	72.11	254.23	1122.41	79.69	-315.87
4.1	-599.57	140.36	38.06	-644.96	134.32	37.28	-841.99	169.55	33.05	-845.24	170.1	87.2	-1213.59	-5.22	44.4	-1227.77	5.48	72.63	-1304.08	-4.76	253.33	-1254.1	-23.31	279.18	-826.99	91.83	1406.78	0	0	0	-730	61.47	1789.66	-733.63	169.58	1786.87	-908.96	60.23	1792.99	-946.7	186.53	1805.25	-330.67	1129.65	72.43	255.72	1121.06	80.4	-315.13
4.11	-600.48	139.7	37.47	-643.9	134.67	37.64	-841.35	170.5	33.68	-845.16	169.19	87.01	-1181.94	-10.52	49.29	-1198.65	-0.41	76.06	-1280.62	-4.76	255.22	-1230.43	-23.51	283.86	-816.47	91.59	1407.58	0	0	0	-716.75	63.24	1790.77	-722.11	171.56	1787.86	-896.76	60.41	1793.39	-933.26	185.46	1804.54	-333.9	1131.36	71.32	258.47	1120.68	80.99	-313.94
4.12	-600.02	139.84	36.9	-645.37	134.58	36.65	-840.96	170.69	33.96	-844.34	169.66	87.56	-1153.37	-16.51	52.07	-1167.62	-6.01	78.55	-1254.66	-7.38	256.29	-1207.07	-22.05	285.83	-805.93	91.91	1408.34	0	0	0	-706.09	64.61	1791.91	-711.56	173.15	1789	-884.8	60.58	1793.74	-919.87	184.38	1803.82	-333.3	1132.29	71.27	257.54	1121.23	80.77	-312.52
4.13	-598.07	140.15	36.92	-642.95	133.17	37.25	-841.12	170.08	33.77	-844.2	169	87.48	-1123.28	-23.31	53.43	-1138.93	-11.64	79.45	-1229.71	-7.46	254.54	-1181.56	-22.91	287.02	-796.89	92.21	1408.53	0	0	0	-693.51	65.76	1792.82	-702.35	174.19	1789.89	-872.77	60.75	1793.98	-906.53	183.31	1803.09	-330.63	1130.27	72.1	256.78	1122.03	80.29	-310.5
4.14	-598.55	139.9	36.53	-643.62	133.75	36.68	-840.73	170.44	34.07	-843.75	169.18	87.83	-1087.27	-28.71	55.17	-1105.93	-16.75	79.87	-1202.52	-9.59	251.8	-1156.12	-22.86	285.74	-787.72	91.68	1408.86	0	0	0	-682.2	66.62	1793.66	-688.1	175.33	1790.5	-861.08	60.54	1794.15	-893.24	182.23	1802.34	-331.64	1131.05	71.72	255.2	1122.28	79.83	-315.36
4.15	-597.47	139.51	36.54	-646.54	133.55	35.74	-841.02	169.6	33.81	-843.63	168.63	87.94	-1055.01	-35.89	55.28	-1073.39	-21.85	79.18	-1175.37	-11.05	247.51	-1130.81	-22.01	282.35	-776.42	91.75	1408.93	0	0	0	-670.74	67.32	1794.36	-676.37	175.93	1791.24	-849.35	60.65	1794.29	-879.99	181.15	1801.57	-332.28	1130.31	72.22	255.97	1122.01	80.06	-316.58
4.16	-597.34	139.36	36.09	-645.94	133.36	35.73	-840.69	169.54	34.03	-843.39	168	87.96	-1023.02	-40.11	52.08	-1039.17	-27.19	77.72	-1148.22	-11.07	241.13	-1104.07	-22.96	277.93	-764.86	92.88	1409.16	0	0	0	-659.36	67.76	1794.92	-666.6	176.94	1791.9	-837.56	60.24	1794.27	-866.8	180.07	1800.8	-330.25	1128.57	73.01	256.6	1121.18	80.43	-314.12
4.17	-601.51	139.38	34.59	-643.85	133.11	35.94	-840.74	169.18	34.21	-842.95	167.76	88.29	-987.57	-45.73	50.49	-1004.82	-32.46	75.82	-1120.2	-11.53	233.87	-1077.13	-23.1	271.97	-756.49	93.02	1409.34	0	0	0	-647.63	68.09	1795.42	-655.38	177.28	1792.48	-825.94	59.95	1794.22	-853.66	178.99	1800.01	-332.13	1128.4	72.19	256.19	1122.65	80.11	-314.27
4.18	-594.84	139.04	35.8	-644.19	133.06	35.57	-840.4	169.23	34.45	-842.69	167.06	88.41	-955.38	-51.71	48.34	-972.35	-37.4	72.23	-1091.4	-11.84	225.07	-1049.48	-23.56	264.91	-746.95	92.6	1409.38	0	0	0	-635.22	68.26	1795.62	-642.54	177.12	1792.94	-814.29	59.44	1794.12	-840.57	177.91	1799.21	-332.84	1130.18	71.78	253.92	1121.56	80.08	-316.22
4.19	-598.86	138.82	34.31	-642.1	133.2	35.66	-840.79	168.04	34.31	-841.86	167.29	88.84	-913.56	-56.72	47.18	-935.4	-41.93	69.13	-1060.73	-13.74	215.81	-1021.16	-24.52	256.96	-734.01	94.87	1409.79	0	0	0	-624.27	68.19	1795.88	-630.32	177.3	1793.21	-802.99	59.22	1794.06	-827.54	176.83	1798.39	-329.01	1130.68	72.24	255.06	1120.83	80.54	-317.31
4.2	-594.08	138.44	35.65	-642.13	133.74	35.59	-839.98	168.85	35	-841.56	166.88	89.17	-872.65	-60.01	45.61	-895.21	-45.88	66.3	-1029.23	-16.3	205.53	-992.54	-24.54	247.63	-724.58	94.5	1409.76	0	0	0	-613.1	68.08	1796.01	-623.95	177.07	1794.08	-791.73	58.63	1793.84	-814.55	175.75	1797.56	-330.33	1129.65	72.31	255.27	1121.36	80.26	-318.71
4.21	-598.69	138.74	33.91	-643.2	133.31	35.39	-840.13	167.82	34.82	-841.06	166.69	89.61	-830.46	-64.53	44.52	-856.5	-49.61	62.9	-996.86	-18.92	194.31	-962.66	-25.57	237.79	-712.64	94.37	1409.73	0	0	0	-602.09	67.83	1796.07	-610.63	177.07	1794.04	-780.49	58.22	1793.6	-801.62	174.66	1796.72	-333.06	1129.6	71.86	253.97	1121.61	79.74	-318.01
4.22	-590.99	138.89	35.84	-640.97	133.23	35.68	-839.69	167.93	35.23	-840.55	166.23	89.94	-789.31	-66.86	43.16	-816.36	-53.63	60.05	-964.16	-21.05	182.09	-931.85	-27.13	227.42	-701.22	94.75	1409.73	0	0	0	-591.71	67.26	1796.03	-598.16	176.88	1794.34	-769.16	57.33	1793.28	-788.75	173.58	1795.86	-335.18	1130.17	70.94	256.07	1121.68	80.42	-315.15
4.23	-594.43	138.68	34.57	-640.87	133.71	35.59	-839.52	167.99	35.56	-840.05	166.21	90.56	-750.81	-70.71	40.62	-774.65	-56.81	56.61	-930.21	-23.52	169.38	-899.86	-30.11	216.95	-691.17	95.92	1409.69	0	0	0	-578.5	66.88	1795.81	-586.42	176.47	1794.57	-758.12	56.62	1792.97	-775.92	172.5	1794.99	-335.45	1130.07	70.84	256.08	1121.52	80.19	-317.67
4.24	-594.09	141.57	36.17	-642.01	133.61	35.48	-839.54	167.36	35.57	-839.69	165.67	90.79	-706.16	-72.41	39.76	-735.69	-58.34	53.46	-895.51	-26.38	156.45	-868.03	-31.68	204.96	-681	96.48	1409.66	0	0	0	-568.34	66.41	1795.81	-576.91	175.76	1794.93	-746.94	56.34	1792.65	-763.16	171.41	1794.11	-331.44	1129.71	72.16	254.25	1121.68	79.93	-320.87
4.25	-589.3	138.13	36.25	-638.32	133.48	36.55	-839.43	166.65	35.56	-839.11	165.27	91.36	-665.17	-74.32	38.44	-693.59	-60.91	50.69	-860.06	-28.6	143.01	-834.5	-34.56	193.44	-665.25	96.07	1409.63	0	0	0	-558.11	65.62	1795.7	-564.48	174.97	1795.02	-735.74	55.43	1792.1	-750.45	170.33	1793.21	-332.74	1130.3	71.99	256.98	1122.83	79.93	-319.44
4.26	-590.53	138.21	35.88	-641.89	133.4	35.73	-838.82	167.39	36.29	-838.16	165.9	92.29	-624.44	-76.63	37.02	-651.99	-62.92	48.4	-823.9	-30.59	129.19	-801.19	-36.13	181.19	-663.51	88.85	1406.11	0	0	0	-546.66	65.01	1795.54	-554.31	174.5	1795.3	-724.66	54.75	1791.54	-737.8	169.24	1792.3	-329.88	1129.63	72.47	256.95	1122.1	80.35	-324.95
4.27	-586.86	138.58	36.74	-640.38	133.74	36.16	-838.81	166.58	36.34	-837.99	165.08	92.65	-580.07	-78.06	37.11	-610.55	-63.6	46.66	-786.47	-33.65	116.28	-767.12	-38.58	169.55	-658.04	87.65	1405.65	0	0	0	-535.34	64.22	1795.27	-544.14	173.95	1795.53	-713.69	53.95	1790.91	-725.2	168.15	1791.37	-332.11	1130.92	71.79	254.73	1121.69	79.86	-323.91
4.28	-588.19	138.26	36.65	-639.11	134.14	36.23	-838.48	166.66	36.75	-837.76	164.38	93.1	-539.49	-79.38	36.72	-569.71	-64.54	44.68	-749.08	-35.56	103.31	-732.14	-41.86	158.43	-647.4	87.7	1405.22	0	0	0	-524.94	63.19	1795.08	-532.27	172.86	1795.27	-702.34	52.9	1790.16	-712.67	167.07	1790.43	-335.17	1130.71	71.13	254.97	1121.33	80.2	-317.75
4.29	-587.6	138.59	36.46	-640.9	133.81	35.71	-837.86	166.62	37.39	-836.97	164.85	94.07	-493.03	-80.91	38.62	-527.67	-65.7	44.07	-710.44	-39.04	91.64	-697.59	-43.31	146.78	-631.38	87.73	1404.69	0	0	0	-513.4	62.44	1794.94	-522.06	172.32	1795.42	-691.37	52.02	1789.33	-700.19	165.98	1789.48	-334.6	1130.63	71.27	253.35	1121.54	79.9	-315.9
4.3	-571.39	130.7	38.53	-637.69	133.23	35.71	-837.79	165.93	37.53	-836.29	164.67	94.82	-452.51	-80.88	40.3	-486.26	-66.26	44.34	-671.12	-42.82	80.74	-662.42	-45.17	135.78	-617.88	87.64	1403.97	0	0	0	-502.64	61.57	1794.81	-512.65	171.38	1795.64	-679.96	50.86	1788.55	-688.26	166.85	1788.72	-331.46	1128.38	72.45	254.48	1122.05	80.09	-317.29
4.31	-568.11	132.77	37.81	-640.65	133.19	34.7	-837.42	165.67	38.2	-835.97	164.6	95.6	-411.3	-81.59	43.13	-443.58	-67.12	45.87	-631.62	-45.69	69.94	-626.31	-47.22	125.68	-608.73	87.37	1403.3	0	0	0	-492.66	60.81	1794.71	-502	170.79	1795.64	-668.83	49.62	1787.67	-677.05	165.84	1787.78	-333.73	1128.94	71.85	257.29	1121.69	80.63	-316.94
4.32	-580.73	134.42	33.88	-638.99	133.26	34.39	-837.41	164.85	38.38	-835.6	164.41	96.31	-369.7	-81.43	46.83	-403.43	-67.51	47.55	-591.98	-48.06	60.21	-589.79	-48.78	116.03	-596.19	87.09	1402.77	0	0	0	-480.2	59.77	1794.34	-491.16	169.76	1795.51	-657.79	48.59	1786.77	-665.85	163.81	1787.28	-331.96	1131.03	71.69	256.25	1121.13	80.26	-315.53
4.33	-582.93	135.47	32.29	-637.93	134.23	34.25	-837.06	164.77	39.19	-835.07	164.4	97.11	-329.4	-81.51	51.87	-359.62	-68.04	51.61	-551.4	-50.62	51.7	-552.12	-51.57	108.25	-586.61	86.24	1402.45	0	0	0	-470	58.73	1794.13	-481.78	168.81	1795.4	-646.68	47.25	1785.85	-654.66	162.31	1786.3	-332.09	1129.73	72.3	256.62	1121.39	80.21	-312.45
4.34	-579.59	135.5	33.73	-638.87	135.62	34.66	-836.31	165.05	40.15	-834.31	165.03	98.35	-287.17	-80.86	57.96	-322.21	-67.9	54.98	-510.83	-53.18	44.88	-514.35	-55.06	102.03	-575.51	85.6	1401.77	0	0	0	-459.19	57.53	1793.74	-468.78	167.9	1794.94	-635.55	45.94	1784.8	-643.04	161.81	1785.5	-335.4	1130.67	71.29	256.2	1121.35	80.15	-315.73
4.35	-569.2	136.12	35.79	-638.11	136.61	34.24	-836.26	164.34	40.73	-833.6	165.29	99.34	-246.56	-80.45	66	-282.53	-68.06	60.82	-470.35	-56.25	40.23	-477.23	-57.89	97.13	-561.58	85.02	1401.02	0	0	0	-447.82	56.46	1793.33	-455.53	166.3	1794.4	-624.14	44.25	1783.64	-632.11	160.31	1784.54	-331.39	1128.82	72.59	255.2	1122.13	79.8	-317.61
4.36	-587.69	141.07	34.93	-639.04	135.69	33.74	-835.27	165.28	42.19	-833.21	165.47	100.48	-208.27	-80.6	75.07	-240.08	-68.8	69.7	-431.15	-58.12	37.99	-440.61	-60.62	94.35	-553.83	83.99	1400.1	0	0	0	-437.53	55.28	1792.87	-444.89	165.06	1794.06	-613.03	43.13	1782.56	-621.03	158.96	1783.35	-331.59	1129.12	72.33	255.88	1121.62	80.16	-320.26
4.37	-591.74	140.84	33.68	-639.75	136.77	33.22	-834.7	165.29	43.31	-832.23	166.22	101.87	-171.32	-80.93	85.07	-202.13	-68.93	78.69	-393.55	-60.22	38.61	-405.68	-62.83	94.21	-542.16	83.12	1399.37	0	0	0	-425.23	53.86	1792.17	-435.06	163.67	1793.53	-601.58	41.42	1781.32	-610.23	156.85	1782.29	-336.23	1129.1	71.6	256.45	1120.99	80.69	-319.86
4.38	-589.65	140.94	34.35	-639.12	136.9	33.2	-834.93	164.02	43.97	-831.47	166.55	103.22	-137.35	-79.83	96.18	-167.15	-68.94	88.22	-358.08	-61.58	39.47	-373.22	-63.71	94.23	-528.44	82.35	1398.64	0	0	0	-414.45	52.44	1791.52	-423.88	162.35	1793.06	-590.33	40.02	1780.05	-599.2	155.25	1781.17	-334.93	1129.38	71.39	255.75	1121.09	80.43	-323.58
4.39	-589.29	140.67	34.32	-640.39	136.69	32.4	-834.01	164.64	45.59	-830.69	166.7	104.58	-108.66	-79.94	108.22	-137.88	-69.82	98.95	-325.08	-61.5	39.95	-343.18	-64.26	94.84	-516.32	81.02	1397.73	0	0	0	-403.51	51.29	1790.97	-412.93	161.27	1792.22	-579.04	38.44	1778.72	-588.13	153.42	1779.81	-330.89	1128.71	72.74	254.17	1121.69	79.87	-316.07
4.4	-590.99	141.26	33.75	-640.09	137.52	32.3	-833.45	164.32	47.06	-829.77	166.74	106.04	-82.86	-80.08	121.57	-110.89	-69.71	110.84	-293.74	-60.89	40.57	-316.09	-63.4	94.9	-504.71	79.64	1396.43	0	0	0	-392.04	49.71	1790.18	-402.27	159.82	1791.45	-567.67	36.37	1777.28	-576.95	151.4	1778.42	-333.99	1131.02	71.19	256.23	1120.77	80.67	-315.42
4.41	-589.82	141.07	34.19	-639.29	137.42	32.31	-832.81	164.22	48.61	-828.44	167.2	107.97	-57.14	-78.76	135.59	-86.96	-69.32	122.43	-264.98	-59.11	41.27	-290.67	-62.99	95.47	-490.89	78.8	1395.39	0	0	0	-380.82	48.15	1789.4	-392.44	158.27	1790.76	-556.11	34.07	1775.82	-566.05	149.33	1776.94	-330.25	1128.85	72.74	256.06	1119.95	80.72	-320.99
4.42	-590.76	141.42	33.63	-638.52	137.47	32.41	-832.23	164.22	50.55	-827.43	167.18	109.79	-35.07	-76.25	146.67	-66.62	-67.54	131.53	-239.4	-55.83	41.53	-268.26	-60.81	95.04	-475.16	77.18	1394.33	0	0	0	-370.61	46.42	1788.8	-381.02	156.43	1790.09	-544.74	32.02	1774.34	-554.66	147.47	1775.16	-329.15	1128.19	73.01	256.59	1121.08	80.39	-311.04
4.43	-590.61	141.46	33.49	-640.87	137.85	31.53	-831.47	164.19	52.58	-825.56	168.41	112.24	-19.91	-75.58	152.27	-49.01	-64.92	137.44	-217.65	-54	41.79	-248.89	-59.43	94.91	-462.39	75.33	1392.73	0	0	0	-359.28	44.75	1788	-369.82	154.76	1789.08	-533.26	29.68	1772.82	-543.34	145.37	1773.6	-329.54	1128.46	72.8	254.94	1121.96	79.96	-313.86
4.44	-590.78	141.46	33.52	-640.2	138.18	31.53	-830.69	164.35	54.74	-824.03	169.16	114.7	-5.42	-72.38	155.43	-34.17	-61.81	140.13	-201.13	-50.57	40.15	-233.08	-57.59	93.71	-452.64	74.45	1391.67	0	0	0	-347.25	43.05	1787.25	-358.81	153.04	1788.21	-521.76	27.42	1771.38	-531.8	143.13	1771.87	-333.3	1129.64	71.85	253.04	1121.41	79.57	-316.29
4.45	-587.21	141.29	34.25	-639.15	137.99	31.5	-830.27	164.03	56.76	-822.24	170	117.3	6.48	-67.86	154.63	-22.14	-57.45	139.01	-188.8	-49.13	38.55	-221	-55.79	91.73	-439.5	72.57	1390.32	0	0	0	-335.49	41.18	1786.6	-349.66	151.15	1787.47	-510.29	25.07	1769.97	-520.63	140.27	1770.42	-333.57	1129.48	71.58	256.23	1121.34	80.25	-317.57
4.46	-588.45	141.33	33.82	-640.79	138.32	31.01	-829.19	165.09	59.46	-820.21	171.18	120.06	16.19	-61.8	148.96	-12.91	-52.42	133.91	-181.87	-47.04	36.39	-212.36	-54.13	89.99	-431.5	70.32	1389.25	0	0	0	-324.45	39.2	1786.05	-337.4	149.69	1786.63	-498.69	22.49	1768.65	-509.29	138.41	1768.81	-329.67	1130.01	72.48	255.63	1122.08	80.05	-313.14
4.47	-589.07	141.14	33.7	-637.57	138.29	31.35	-827.9	166.04	62.53	-817.84	172.75	123.18	24.01	-56.79	138.27	-5.46	-47.04	124.69	-178.18	-46.1	35	-206.59	-52.3	88.2	-421.79	68.74	1388.31	0	0	0	-313.32	37.18	1785.59	-325.43	147.82	1785.86	-486.88	19.54	1767.34	-497.97	135.94	1767.46	-328.7	1128.36	73.31	256.73	1121.46	80.2	-313.35
4.48	-589.37	141.07	33.72	-640.64	138.37	30.63	-826.51	167.24	65.8	-815.35	174.15	126.51	31.52	-50.02	128.09	1.24	-42.16	113.91	-175.01	-43.41	34.47	-202.16	-48.96	86.58	-404.37	66.59	1387.56	0	0	0	-302.74	34.94	1785.25	-314.63	145.27	1785.47	-475.06	16.86	1766.14	-487.28	131.72	1766.33	-337.75	1129.77	70.85	255.29	1121.69	79.96	-312.4
4.49	-587.14	141.44	34.26	-636.21	138.43	31.62	-824.85	168.4	69.36	-812.44	175.76	130.12	41.16	-47.32	115.47	10.04	-39.03	103.15	-171.27	-41.25	34.79	-194.62	-47.68	87.75	-386.16	64.29	1386.87	0	0	0	-290.32	32.85	1784.88	-304.32	143.47	1785.01	-463.16	14.02	1765.14	-475.78	129.17	1765.09	-330.3	1128.76	72.63	255	1120.59	80.53	-315.93
4.5	-588.59	141.52	33.56	-639.43	138.09	30.89	-823.07	169.47	73.44	-808.3	178.77	134.8	49.09	-45.73	100.55	17.94	-37.76	92.21	-168.01	-41.12	35.54	-187.08	-46.73	88.4	-377.14	61.99	1386.72	0	0	0	-278.28	30.64	1784.83	-291.19	141.28	1784.56	-450.88	10.55	1764.64	-464.37	125.97	1764.45	-331.84	1127.59	72.62	254.86	1119.75	80.79	-312.81
4.51	-592.33	141.42	32.48	-637.95	138.16	30.85	-820.45	171.03	78.47	-803.62	181.56	139.96	55.8	-44.97	88.35	21.45	-36.64	80.85	-166.06	-41.21	35.84	-181.64	-46.69	88.79	-367.21	59.33	1387.02	0	0	0	-266.77	27.99	1785.48	-280.01	138.54	1785.11	-438.68	7.49	1765.17	-452.65	122.45	1764.78	-330.65	1127.53	73.12	255.06	1120.8	80.39	-316.04
4.52	-590.83	141.45	33.08	-638.95	138.18	30.34	-817.07	172.66	84.2	-798.58	183.3	145.34	58.42	-44.53	77.65	26.4	-35.95	72.74	-165.13	-41.01	35.53	-177.24	-47.46	89.14	-351.47	56.98	1387.96	0	0	0	-254.44	25.41	1786.7	-268.67	136.24	1786.12	-426.12	3.77	1766.31	-440.88	119.31	1765.65	-332.23	1129.65	72.1	257.46	1120.96	80.53	-319.64
4.53	-589.86	141.23	33.24	-636.43	138.32	30.91	-812.96	173.78	90.51	-792.26	185.69	151.59	63.69	-43.75	70.78	31.73	-35.59	68.16	-164.12	-41.56	36.36	-173.97	-47.25	89.85	-341.61	53.82	1389.49	0	0	0	-242.16	23.02	1788.36	-256.85	133.26	1787.63	-413.69	0.38	1768.04	-429.26	115.76	1767.2	-326.99	1129.54	73.25	255.26	1121.59	80.23	-317.13
4.54	-587.36	141.26	33.81	-635.43	138.19	31.01	-807.81	174.6	97.49	-784.82	187.72	158.13	66.6	-42.42	66.11	31.34	-34.81	63.6	-163.49	-41.3	37.02	-171.65	-46.81	90.62	-326.21	51.4	1391.81	0	0	0	-229.4	20.32	1790.37	-244.84	130.98	1789.44	-401.18	-3.26	1770.18	-416.91	112.68	1769.15	-333.38	1128.89	71.93	255.57	1121.52	80.19	-317.12
4.55	-590.5	140.95	32.56	-635.36	137.34	30.52	-800.93	176.06	105.7	-775.66	189.63	165.01	66.92	-41.03	62.08	31.79	-33.58	60.04	-163.15	-40.86	37.31	-170.34	-45.78	91.14	-314.25	48.19	1394.46	0	0	0	-217.49	17.6	1792.86	-233.55	128.44	1791.83	-388.76	-6.62	1772.77	-404.67	109.68	1771.43	-330.58	1126.82	73.17	252.27	1121.17	79.64	-317.41
4.56	-593.84	140.98	31.42	-634.45	137.06	30.53	-791.49	178.51	115.03	-763.67	192.19	172.39	67.26	-40.29	58.81	32.44	-33	57.37	-162.83	-40.76	37.52	-169.02	-45.13	91.52	-304.96	45.59	1397.93	0	0	0	-205.97	14.9	1795.52	-222.22	125.75	1794.31	-376.4	-9.85	1775.52	-392.98	105.29	1774.27	-329.13	1127.03	73.34	257.46	1120.14	81.17	-318.14
4.57	-591.73	140.31	31.77	-635	136.66	29.87	-780.45	181.83	125.75	-749.68	194.85	179.83	69.37	-39.16	56.45	32.55	-32.57	55.08	-162.57	-40.59	37.6	-167.89	-45.01	92.02	-294.03	43.05	1401.04	0	0	0	-194.34	11.97	1798.38	-209.57	123.14	1796.87	-364.17	-13.33	1778.18	-380.75	102.83	1776.67	-331.44	1128.13	72.7	258.22	1120.67	81.11	-318.59
4.58	-593.83	140.4	30.22	-631.77	137.2	29.98	-769.03	183.29	136.43	-733.99	197.22	187.68	69.85	-38.27	53.57	34.57	-31.68	53.29	-162.48	-40.57	37.73	-166.88	-45.11	92.43	-276.49	41.1	1404.45	0	0	0	-182.21	9.25	1800.95	-198.73	120.33	1799.51	-352.12	-16.73	1780.63	-368.84	100.41	1778.84	-333.49	1128.64	72.13	256.28	1121.95	80.16	-316.07
4.59	-595.04	140.21	28.58	-627.6	137.58	31.04	-756.28	186.57	149.13	-717.8	199.49	196.53	69.73	-37.72	50.99	34.36	-30.87	50.95	-162.26	-40.69	37.93	-165.94	-44.54	92.42	-268.35	38.63	1407.44	0	0	0	-170.15	6.45	1803.37	-186.85	117.55	1801.97	-340.25	-20	1782.77	-357.4	96.31	1781.22	-332.15	1129.04	72.33	255.2	1120.84	80.02	-319.85
4.6	-591.42	140	27.69	-624.48	138.21	32.18	-742.6	188.87	162.48	-700.35	202.15	206.72	70.53	-36.51	49.37	36.07	-30.1	49.58	-162.21	-39.76	37.62	-165.02	-44.37	92.67	-253.77	36.51	1410.23	0	0	0	-159.39	3.6	1805.54	-175.78	114.78	1804.08	-328.45	-23.37	1784.48	-345.85	93.85	1782.81	-334.74	1128.94	71.67	256.52	1120.59	80.47	-316.81
4.61	-588.29	140.08	26.72	-618.77	138.33	35.25	-727.15	191.7	176.76	-682.69	202.74	216.59	71.06	-35.79	47.29	36.18	-29.83	48	-161.93	-40.15	37.99	-164.38	-43.6	92.61	-239.26	35.15	1412.97	0	0	0	-147.17	0.96	1807.35	-163.84	111.95	1805.92	-316.76	-26.53	1785.9	-334.67	90.78	1784.42	-332.59	1127.98	72.55	254.87	1121.44	80.11	-318.66
4.62	-583.22	140.67	26.27	-610.02	138.97	39.32	-710.05	193.77	190.94	-663.49	203.16	226.82	71.02	-35.23	45.93	35.74	-29.79	46.74	-161.76	-39.77	38.06	-163.64	-43.63	93.01	-229.07	33	1414.77	0	0	0	-135.84	-1.64	1809	-153.64	109.25	1807.69	-305.23	-29.64	1787.06	-323.47	87.52	1785.77	-335.95	1129.36	71.24	255.7	1121.69	79.86	-316.3
4.63	-577.66	141.61	25.85	-605.31	140.72	42.78	-691.16	195.86	205.36	-642.8	203.15	236.9	73.65	-34.98	44.86	35.64	-29.54	45.24	-161.61	-39.77	38.32	-163.15	-42.87	93.08	-217.73	31.28	1416.23	0	0	0	-124.02	-4.11	1810.31	-141.31	106.96	1809.02	-293.79	-32.62	1787.96	-312.05	85.3	1786.71	-332.41	1127.66	72.46	257.62	1121.13	80.63	-316.99
4.64	-571.14	143.25	25.03	-594.13	142.27	48.62	-671.38	195.46	218.35	-621.37	203.21	246.75	73.77	-34.71	43.74	37.72	-29.44	44.9	-161.32	-39.93	38.73	-162.66	-41.8	93.16	-204.23	29.65	1417.33	0	0	0	-113.5	-6.68	1811.55	-130.42	104.39	1810.22	-282.66	-35.25	1788.76	-300.76	82.65	1787.69	-332.71	1130.3	71.62	256.97	1121.87	80.28	-313.98
4.65	-563.31	144.99	22.59	-580.85	143.81	55.38	-649.97	195.31	230.77	-599.65	203.12	256.11	72.33	-34.61	42.02	37.39	-29.38	43.74	-161.16	-39.1	38.72	-161.93	-41.49	93.36	-196.49	28.15	1418.34	0	0	0	-103.72	-9.19	1812.7	-119.53	102.24	1811.37	-271.48	-37.83	1789.52	-289.88	78.84	1788.81	-333.54	1129.63	71.69	257.06	1121.06	80.82	-316.63
4.66	-547.25	148.48	25.55	-565.11	145.92	60.95	-629.22	193.45	240.79	-577.62	202.53	264.92	74.38	-34.78	41.15	38.15	-29.38	43.15	-160.94	-38.78	38.97	-161.24	-40.5	93.31	-183.64	27.13	1419.09	0	0	0	-92.7	-11.53	1813.65	-109.76	99.58	1812.79	-260.36	-40.34	1790.26	-278.79	76.57	1789.46	-333.03	1125.54	72.45	255.7	1121.59	80.36	-314
4.67	-526.37	152.56	33.46	-545.3	148.56	68.42	-608.06	190.98	248.47	-555.96	201.63	272.44	73.94	-34.62	39.77	37.16	-29.5	42.09	-160.73	-38.7	39.38	-160.43	-39.96	93.5	-174.58	25.77	1419.77	0	0	0	-82.47	-13.41	1814.77	-97.69	97.92	1813.65	-249.23	-42.7	1791.02	-267.84	74.72	1790.22	-326.11	1123.22	73.91	255.03	1121.52	80.03	-315
4.68	-501.59	156.17	39.21	-518.57	152.28	74.76	-585.44	189.22	254.71	-533.34	201.02	279.82	75.14	-34.02	39.29	37.69	-29.22	41.53	-160.32	-38.79	39.86	-159.9	-39.61	93.66	-163.6	24.59	1420.32	0	0	0	-70.45	-15.18	1815.72	-88.58	96.01	1814.85	-238.06	-44.98	1791.74	-256.78	73.1	1790.92	-330.18	1123.68	73.11	255.89	1121.54	80.17	-317.07
4.69	-469.73	160.06	45.43	-490.79	154.06	79.36	-561.84	187.69	258.8	-509.66	199.89	286.1	75.97	-33.79	38.94	38.16	-29.48	41.46	-160.27	-38.18	39.81	-159.17	-39.56	94.03	-149.76	23.83	1420.68	0	0	0	-58.45	-16.98	1816.66	-76.18	94.19	1815.69	-226.81	-47.37	1792.37	-246.04	70.2	1791.74	-338.14	1125.46	71.61	253.71	1122.1	79.71	-315.83
4.7	-437.93	162.51	49.91	-458.35	156.58	83.79	-536.44	186.79	260.82	-485.35	197.67	289.9	74.53	-33.08	38.3	37.75	-29.53	41.06	-160.16	-38.12	40.06	-158.69	-38.75	93.96	-140.35	21.98	1421.59	0	0	0	-47.63	-18.52	1817.71	-66.36	92.66	1816.79	-215.61	-49.71	1792.9	-235.16	68.44	1792.2	-331.12	1124.65	73.39	253.26	1122.07	79.47	-318.29
4.71	-404.34	163.77	53.48	-426.39	157.68	86.5	-509.81	186.25	260.94	-459.86	196.38	291.93	74.27	-33.4	37.79	38.58	-29.33	40.96	-160.09	-37.58	40.02	-158.18	-38.68	94.25	-131.16	20.71	1422.08	0	0	0	-37.81	-20.43	1818.72	-55.26	91.05	1817.6	-204.49	-51.82	1793.38	-224.32	66.11	1792.74	-338.22	1125.77	71.09	254.94	1121.88	80.06	-311.82
4.72	-370.31	165.28	55.42	-393.37	157.93	87.5	-482.69	185.43	259.24	-433.87	194.82	292.2	76.17	-33.22	38.09	38.21	-29.21	40.54	-159.79	-38.03	40.42	-157.83	-38.63	94.44	-117.09	19.62	1422.7	0	0	0	-26.82	-22.05	1819.72	-44.38	89.8	1818.33	-193.35	-53.73	1793.79	-213.51	64.09	1793.15	-340.78	1126.02	70.73	254.88	1121.92	80.18	-317.6
4.73	-335.7	166.01	56.54	-357.99	158.49	88.31	-454.76	184.99	255.97	-407.21	193.23	290.52	75.6	-33.3	37.72	37.98	-29.2	40.18	-159.74	-37.88	40.47	-157.55	-38.58	94.57	-107.45	18.73	1423.56	0	0	0	-15.78	-23.13	1820.7	-34.6	87.99	1819.35	-182.1	-55.4	1794.16	-202.61	62.74	1793.4	-339.94	1125.55	70.71	254.73	1123.14	79.46	-317.44
4.74	-297.6	167.51	57.64	-322.17	159.51	87.57	-426.37	184.17	251.02	-379.71	191.87	287.18	76.88	-32.95	38.01	38.87	-29.23	40.47	-159.79	-37.75	40.52	-157.61	-38.41	94.64	-97.9	17.46	1423.98	0	0	0	-4.72	-24.28	1821.54	-22.63	86.74	1820.11	-170.85	-56.82	1794.45	-191.81	60.7	1793.74	-332.33	1123.82	73.4	255.78	1121.74	80.3	-314.99
4.75	-270.12	164.01	50.99	-285.73	159.26	86.2	-397.13	182.81	244.48	-351.66	190.8	282.5	74.94	-32.87	37.06	38.08	-29.27	39.98	-159.76	-37.22	40.46	-157.58	-39.06	95.24	-85.72	16.77	1424.95	0	0	0	6.46	-25.78	1822.26	-12.68	85.71	1820.95	-159.74	-58.17	1794.66	-180.83	59.58	1793.94	-335.37	1125.83	72.8	257.33	1120.61	80.85	-318.94
4.76	-220.97	169.51	56.98	-251.12	157.94	82.95	-367.04	181.82	236.64	-323.23	189.25	276.25	76.71	-32.67	37.47	39.61	-29.16	40.28	-159.63	-37.27	40.79	-157.71	-38.47	95.35	-76.04	15.84	1425.48	0	0	0	16.86	-26.72	1822.92	-1.9	84.54	1821.63	-148.66	-59.28	1794.83	-169.65	59.03	1794.08	-332.48	1124.43	73.08	256.92	1122.27	80.15	-321.05
4.77	-183.51	170.79	55.86	-209.5	157.97	81.3	-335.96	181.07	227.71	-294.34	187.32	268.64	75.27	-32.69	36.88	39.41	-28.99	39.99	-159.42	-37.02	41.04	-157.46	-38.05	95.56	-67.11	15	1426.26	0	0	0	26.88	-27.67	1823.54	8.39	83.81	1822.47	-137.7	-60.19	1794.99	-158.63	57.67	1794.48	-325.16	1123.55	74.95	255.5	1121.67	79.98	-320.35
4.78	-140.01	169.91	54.77	-171.56	157.78	78.11	-304.15	180.67	217.72	-264.45	185.27	259.92	75.75	-33.27	36.71	39.58	-29.02	39.96	-159.13	-37.26	41.49	-157.44	-37.26	95.75	-53.12	13.86	1426.79	0	0	0	38.35	-28.71	1823.87	21.02	83.18	1822.68	-126.78	-60.82	1795.17	-147.6	56.77	1794.77	-341.38	1126.31	70.96	255.47	1121.4	80.25	-315.22
4.79	-97.34	167.62	52.39	-130.21	157.19	75.79	-271	180.98	207.04	-233.63	184.8	250.93	75.93	-32.8	36.47	38.06	-29.2	39.26	-158.97	-37.01	41.73	-157.29	-37	96.19	-45.23	12.81	1427.35	0	0	0	49.07	-29.24	1824.23	30.43	82.25	1823.23	-115.93	-61.41	1795.42	-136.73	56.24	1794.99	-335.22	1125.35	72	255.87	1120.65	80.29	-312.65
4.8	-53.46	165.87	51.05	-88.25	157.07	72.9	-237.12	179.87	195.03	-202.37	184.03	241.03	75.46	-33.33	36.48	37.51	-29.06	39.14	-158.82	-36.76	41.93	-156.86	-36.85	96.65	-29.85	11.87	1427.5	0	0	0	59.42	-29.93	1824.5	42.07	81.92	1823.33	-105.06	-61.89	1795.63	-125.88	55.77	1795.13	-339.33	1125.94	71.64	256.15	1120.01	80.62	-315.52
4.81	-11.51	164.93	49.86	-46.18	156.48	70.42	-202.46	179.55	182.75	-170.4	183.46	230.58	76.26	-33.26	37	38.38	-29.06	39.38	-158.73	-36.43	42.12	-156.64	-36.84	97.18	-24.02	10.86	1427.72	0	0	0	70.49	-30.32	1824.64	51.31	81.82	1823.57	-94.12	-62.44	1795.82	-114.98	55.51	1795.34	-331.06	1123.98	73.73	258.76	1119.38	81.29	-324.59
4.82	31.99	163.56	49.44	-4.79	155.14	68.07	-166.96	179.13	169.98	-137.85	183.04	219.77	75.94	-33.63	37.06	39.88	-29.08	39.72	-158.28	-36.61	42.65	-156.51	-36.32	97.69	-9.83	10.59	1427.75	0	0	0	81.51	-30.77	1824.59	63.56	81.53	1823.44	-83.29	-62.83	1795.99	-104.18	55.24	1795.43	-329.62	1125.09	74.12	257.66	1118.64	81.28	-315.67
4.83	76.02	162.56	49.85	39.87	154.93	66.75	-130.72	178.04	156.82	-104.34	182.62	208.76	76.4	-33.6	37.31	38.2	-29.04	39.2	-158.11	-36.17	42.98	-156.27	-36.02	98.08	-1.31	10.07	1427.82	0	0	0	92.31	-30.81	1824.58	74.72	81.53	1823.2	-72.57	-63.04	1796.11	-93.31	54.81	1795.49	-330.23	1124.14	73.68	256.51	1119.49	80.99	-321.11
4.84	119.94	161.94	50.89	80.98	154.11	65.24	-93.81	176.43	143.44	-70.63	181.65	197.39	78.59	-34.16	37.84	39.71	-29.21	39.77	-158.01	-35.18	43.01	-155.73	-36.05	98.69	6.73	9.15	1427.88	0	0	0	103.21	-30.89	1824.46	84.63	81.34	1823.1	-61.79	-63.23	1796.14	-82.46	54.9	1795.36	-326.54	1122.86	74.68	258.55	1119.28	81.54	-314.14
4.85	161.91	161.48	52.81	124.39	154.36	64.83	-56.24	174.55	130.23	-36.24	180.65	186.23	76.98	-34.96	37.37	39	-29.46	39.39	-157.49	-35.35	43.81	-155.23	-36.32	99.55	21.3	9.18	1427.87	0	0	0	113.23	-30.71	1824.37	95.28	81.72	1822.77	-50.84	-63.38	1796.07	-71.86	54.8	1795.07	-340.98	1126.25	70.84	257.96	1118.53	81.43	-318.3
4.86	205.08	161.55	55.02	166.49	153.66	64.51	-18.61	172.08	117.4	-1.58	179.86	175.39	74.99	-35.49	37.67	39.73	-29.55	39.47	-157.05	-34.93	44.4	-154.77	-35.6	99.96	31.06	9.14	1427.42	0	0	0	123.55	-30.42	1824.25	105.02	81.88	1822.43	-39.82	-63.39	1795.89	-61.28	54.63	1794.73	-334.85	1124.53	72.42	253.3	1117.12	80.73	-307.76
4.87	248.2	161.64	57.87	209.96	153.62	65.26	20.15	170.35	105.55	34	179.23	164.98	76.73	-35.41	37.9	40.83	-29.58	39.52	-156.8	-34.05	44.83	-154.2	-35.78	100.82	40.63	8.7	1426.88	0	0	0	134.45	-30.14	1824	115.75	82.46	1822.08	-28.81	-63.37	1795.56	-50.68	54.78	1794.11	-333.6	1124.6	72.86	254.51	1115.91	80.95	-312.76
4.88	289.84	161.85	61.13	249.46	153.53	65.33	59.38	169.56	94.82	69.51	177.08	154.41	76.85	-35.95	37.64	41.33	-29.96	39.69	-156.07	-34.25	45.8	-153.89	-35.25	101.38	52.99	9.22	1426.51	0	0	0	145.03	-30.05	1823.73	126.7	82.79	1821.61	-17.79	-63.33	1795.08	-39.8	55.12	1793.37	-341.15	1126.23	71.22	255.18	1115.34	81.41	-310.31
4.89	330.07	162.07	65.08	292.78	153.39	68.11	98.64	168.09	84.55	105.08	175.15	144.61	77.48	-35.64	37.44	41.04	-30.14	39.7	-155.77	-33.46	46.26	-153.51	-34.6	101.85	62.59	8.96	1426.1	0	0	0	156.3	-29.56	1823.3	136.72	83.14	1821.09	-6.75	-63.19	1794.45	-28.91	55.05	1792.67	-341.34	1126.4	70.6	255.9	1111.31	82.51	-302.58
4.9	371.16	162.48	70.13	329.73	152.88	69.88	138	167.05	75.42	140.84	173.85	135.72	77.1	-35.2	36.93	40.28	-30.51	39.55	-155.38	-32.8	46.87	-152.85	-34.73	102.88	75.77	9.27	1425.66	0	0	0	166.58	-28.75	1823.02	148.34	83.83	1820.37	4.28	-62.93	1793.71	-17.88	55.43	1791.7	-334.5	1124.47	72.35	258.14	1109.88	83	-302.04
4.91	411.4	162.9	76.17	372.22	153.26	74.39	177.65	166.31	67.43	176.96	172.52	127.66	75.49	-35.25	35.69	39.06	-30.64	39.15	-155.06	-32.38	47.54	-152.29	-34.97	103.86	88.75	9.51	1424.7	0	0	0	176.48	-28.21	1822.67	158.84	84.67	1819.93	15.25	-62.6	1792.85	-7.01	55.62	1790.69	-338.68	1124.73	71.33	259.1	1112.59	82.25	-307.1
4.92	451.56	162.5	83.63	408.81	153.16	78.6	216.9	165	60.24	212.72	171.09	120.5	76.47	-34.29	35.58	40	-30.59	39.37	-154.6	-32.18	48.43	-152.07	-34.38	104.39	101.4	9.96	1424.33	0	0	0	187.8	-27.61	1822.08	171.01	85.57	1819.12	26.3	-62.09	1791.9	3.9	55.83	1789.57	-336.86	1124.73	71.8	258.8	1114.83	81.11	-323.9
4.93	488.26	161.95	91.35	448.38	152.33	85.15	255.42	164.37	54.72	247.82	170.27	114.76	77.7	-34.22	35.87	39.23	-30.71	38.9	-153.99	-32.46	49.48	-151.25	-35.35	105.64	115.16	10.76	1423.37	0	0	0	198.86	-26.83	1821.52	179.55	86.46	1818.64	37.35	-61.5	1790.81	14.87	56.61	1788.3	-332.35	1124.1	72.68	247.09	1118.31	81.49	-327.49
4.94	524.51	161.2	100.49	484.11	151.33	92.24	293.96	163.31	50.37	282.6	169.5	110.16	75.08	-34.19	34.88	40.33	-30.71	39.03	-153.61	-32.22	50.31	-150.81	-35.18	106.51	122.22	10.98	1422.32	0	0	0	209.52	-26.01	1820.94	191.05	86.93	1817.82	48.38	-60.96	1789.54	25.68	57.07	1786.96	-337.11	1125.02	72.08	244.11	1119.26	82.25	-319.72
4.95	560.03	159.8	109.81	520.1	150.31	101.32	331.68	162.58	47.65	316.64	168.76	107.04	73.6	-34.43	34.66	40.5	-30.78	38.79	-153.24	-32.3	51.39	-150.33	-35.55	107.65	135.86	11.57	1421.03	0	0	0	219.57	-25.28	1820.25	202.52	88	1816.89	59.41	-60.11	1788.2	36.55	57.8	1785.52	-337.85	1125.44	71.42	245.84	1119.5	82.59	-317.4
4.96	591.55	159.2	123.02	551.46	149.5	111.09	367.51	162.38	46.81	348.98	168.32	105.38	74.79	-34	35.21	39.43	-31.17	38.41	-152.92	-31.85	52.38	-149.74	-36.33	109.08	148.56	12.31	1419.9	0	0	0	230.82	-24.14	1819.31	212.33	89.31	1816.11	70.51	-59.41	1786.68	47.49	58.71	1783.93	-342.11	1126.14	70.24	247	1119.21	82.97	-314.87
4.97	620.31	156.34	136.95	580.47	148.62	121.76	401.11	160.6	47.08	379.19	167.38	105.01	75.86	-34.76	35.01	39.93	-31.38	38.43	-152.34	-32.53	53.8	-149.09	-36.39	110.17	158.52	13.33	1418.65	0	0	0	240.88	-23.1	1818.42	223.27	90.2	1815.02	81.72	-58.53	1785.1	58.39	59.42	1782.31	-330.26	1123.68	73.38	248.8	1118.97	83.6	-309.94
4.98	646.98	155.83	149.79	611.7	146.84	131.36	432.92	159.77	49.14	407.45	165.91	105.64	77.15	-34.21	35.75	40.56	-31.32	38.44	-151.92	-32.51	55.05	-148.4	-37.02	111.72	169.16	13.98	1417.68	0	0	0	251.6	-22.15	1817.42	234.5	91.58	1813.98	93.01	-57.44	1783.41	69.29	60.27	1780.63	-337.44	1125.89	71.65	243.02	1120.26	81.66	-306.76
4.99	671.03	154.26	161.4	636.78	145.16	142.11	461.97	157.63	51.57	433.77	164.37	107.22	75.5	-34.51	35.02	39.65	-31.24	38	-151.33	-33.08	56.7	-147.64	-37.51	113.18	179.79	14.97	1416.14	0	0	0	261.89	-20.82	1816.26	244.55	92.68	1812.85	104.28	-56.22	1781.66	80.26	61.47	1778.86	-333.31	1124.64	72.03	239.45	1120.88	81.01	-312.6
5	692.26	154.27	171.52	658.87	144.22	151.29	487.51	155.01	54.07	457.5	161.71	108.63	76.39	-34.43	35.14	40.19	-31.82	38.31	-150.72	-33.55	58.48	-146.9	-37.35	114.59	194.04	16.25	1414.75	0	0	0	273	-19.49	1815.01	256.1	93.83	1811.64	115.59	-55	1779.89	91.26	62.99	1777.01	-336.12	1125.33	71.87	244.07	1119.89	82.75	-318.43
5.01	710.36	153.72	179.66	677.69	144.09	158.34	509.58	153.17	55.74	477.42	159.31	109.19	74.58	-34.13	34.78	40.39	-31.77	38.23	-150.13	-33.57	60.18	-145.8	-37.92	116.55	204.23	17.69	1413.51	0	0	0	283.68	-18.17	1813.85	267.32	95.56	1810.44	126.85	-53.72	1778.14	102.45	64.53	1775.3	-335.05	1125.02	72.31	240.24	1120.16	81.37	-320
5.02	725.07	149.21	185.22	692.9	142.04	162.59	527.21	149.23	54.83	493.56	156.88	108.3	75.33	-34.5	34.92	40.39	-31.84	38.24	-149.44	-33.67	62.22	-144.51	-38.51	118.67	217.58	18.81	1412.19	0	0	0	294.96	-16.69	1812.64	279.2	97.26	1809.25	138.08	-52.53	1776.44	113.66	66.04	1773.7	-338.23	1124.97	71.62	240.88	1120.01	81.19	-320.19
5.03	736.14	146.03	186.19	704.52	139.92	162.71	540.19	147.05	53.05	505.69	154.07	106.18	77.31	-34.14	35.46	40.84	-31.93	38.15	-148.6	-34.43	64.62	-143.04	-38.8	120.78	228.59	20.22	1411.1	0	0	0	305.36	-15	1811.54	290.32	98.87	1808.12	149.33	-51.06	1774.86	125.08	67.34	1772.2	-332.97	1123.33	73.01	242.96	1119.98	81.85	-312.96
5.04	745.39	141.33	181.6	713.49	135.62	158.62	548.24	143.91	49.86	514.55	150.37	103.05	75.45	-34.26	35.04	40.76	-31.83	37.96	-147.76	-34.47	66.79	-141.57	-39.57	123.17	243.54	21.69	1410.02	0	0	0	316.46	-13.62	1810.44	300.9	100.51	1807.26	160.55	-49.2	1773.38	136.42	69.02	1770.8	-333.05	1124.65	72.91	247.85	1119.27	83.26	-302.53
5.05	753.07	140.86	172.06	720.73	131.52	150.26	552.72	141.57	46.24	520.5	147.37	99.79	76.04	-34.63	34.88	40.13	-31.98	37.7	-146.91	-35.31	69.45	-139.58	-40.84	125.91	252.49	22.9	1409.08	0	0	0	327.2	-11.74	1809.57	311.24	102.29	1806.49	171.8	-47.19	1771.95	147.81	71.27	1769.36	-336.23	1125.44	71.7	246.79	1119.12	82.87	-304.33
5.06	759.14	136.31	161.08	726	128.08	140.17	554.78	138.38	43.14	524.21	143.68	96.36	76.17	-34.71	35.09	40.51	-32	37.66	-145.77	-36.63	72.37	-137.77	-41.81	128.63	267.13	24.94	1407.92	0	0	0	337.92	-10.02	1808.85	322.82	104.47	1805.6	183.18	-45.22	1770.5	159.24	73.21	1768.07	-341.96	1125.79	70.79	243.19	1119.85	81.93	-307.84
5.07	764.09	130.69	151.24	730.52	123.83	130.33	556.94	135.91	41.19	527.22	140.97	93.55	76.7	-34.39	35.04	40.75	-31.89	37.63	-144.61	-37.26	75.22	-135.59	-42.8	131.41	279.57	26.36	1407.12	0	0	0	350.34	-8.18	1807.97	334.2	106.52	1804.95	194.62	-43.17	1769.03	170.66	74.94	1766.81	-334.21	1124.66	72.04	243.73	1119.47	82.45	-315.73
5.08	770.36	123.82	142.6	735.97	118.55	122.67	560.02	134.45	40.92	531.81	138.46	92.41	75.52	-34.55	34.54	41.07	-31.83	37.55	-143.08	-38.3	78.67	-133.01	-44.06	134.78	292.29	28.08	1406.53	0	0	0	360.79	-6.18	1807.58	345.64	108.55	1804.57	206.2	-40.78	1767.65	182.24	77.26	1765.54	-334.59	1124.86	72.34	252.49	1117.53	81.57	-315.42
5.09	780.15	123.14	130.86	740.87	116.41	116.47	563.99	133.41	40.66	539.57	137.61	92.57	75.75	-34.86	34.78	40.35	-32.1	37.42	-141.29	-39.47	82.54	-129.91	-45.8	138.66	304.85	29.83	1406.02	0	0	0	372.57	-3.91	1807.05	355.89	110.4	1804.41	217.92	-38.17	1766.52	193.88	79.85	1764.45	-338.63	1126.44	71.51	257.52	1118.1	81.56	-313.04
5.1	792.5	123.39	114.39	750.34	116.24	105.25	566.86	133.36	40.37	546.33	138.04	92.43	74.66	-34.71	34.71	41.47	-31.99	37.6	-138.87	-40.89	87.08	-126.12	-47.31	142.97	315.57	31.79	1405.98	0	0	0	383.89	-1.38	1807.13	367.85	113.08	1804.31	229.71	-35.45	1765.94	205.6	82.86	1763.84	-329.49	1123.03	73.52	259.17	1117.73	81.82	-305.91
5.11	796.42	124.13	101.51	757.87	116.1	93.1	568.61	134.66	40.14	551.42	138.51	92	74.9	-35.07	34.52	41.31	-32.19	37.63	-136.1	-41.93	92.17	-121.88	-48.72	147.94	331.56	33.69	1406.25	0	0	0	394.66	0.91	1807.72	378.61	115.49	1805.13	241.53	-32.58	1766.03	217.27	85.5	1764.08	-337.47	1124.69	71.62	257.19	1117.49	81.57	-308.57
5.12	802.14	124.88	87.91	762.05	117.37	82.15	569.99	135.82	39.71	556.06	139.61	91.91	75.31	-35.01	34.72	41.51	-32.06	37.67	-132.58	-42.72	97.78	-116.75	-49.37	153.06	344.35	35.67	1407.29	0	0	0	406.2	3.28	1808.68	390.53	117.89	1806.24	253.34	-29.71	1766.6	229.06	88.48	1764.83	-341.7	1125.82	70.59	257.72	1115.54	82.23	-311.1
5.13	806.58	123.86	74.88	766.56	116.72	72.43	571.21	137.26	39.96	560.06	140.15	92.4	77.64	-34.96	35.35	41.5	-31.73	37.83	-128.2	-43.83	103.98	-110.8	-51.59	159.28	356.66	37.74	1408.76	0	0	0	417.05	5.87	1809.86	403.78	120.92	1807.42	265.06	-26.8	1767.44	240.92	91.74	1765.84	-334.69	1132.09	69.86	256.72	1112.71	82.7	-308.6
5.14	810.15	120.65	65.46	770.38	114.71	65.65	572.46	136.2	40.14	563.58	139.39	92.92	75.81	-34.8	34.81	40.97	-31.14	38.09	-123.15	-44.69	110.49	-103.49	-54.08	165.65	370.56	38.75	1410.2	0	0	0	428.75	8.29	1811.18	415.63	123.59	1808.75	276.72	-23.91	1768.46	252.92	94.61	1767.1	-332.92	1135.86	68.8	257.1	1108.84	83.79	-308.58
5.15	812.7	117.8	59.85	770.39	111.15	60.07	573.26	135.17	40.8	565.8	137.5	93.22	74.9	-34.56	35.04	42.12	-30.75	39.25	-116.67	-46.01	117.75	-94.77	-56.08	172.01	380.08	39.7	1412.02	0	0	0	440.41	11.03	1812.57	427.64	126.3	1810.25	288.28	-20.67	1769.82	264.97	97.89	1768.51	-333.45	1136.95	68.4	260.12	1106.1	85.27	-306.6
5.16	813.79	115.35	56.09	772.4	109.36	56.66	573.76	135.07	41.45	567.43	136.13	93.65	77.77	-34.47	35.93	41.93	-30.42	39.91	-109.1	-46.8	125.27	-84.17	-58.79	178.56	397.48	41.03	1414.16	0	0	0	452.41	13.41	1814.15	440.12	129.15	1811.91	299.92	-17.55	1771.42	277.07	101.33	1770.15	-332.44	1137.14	68.46	255.55	1114.58	85.17	-317.56
5.17	815.01	115.25	53.2	773.73	108.69	53.78	574.32	134.05	41.54	568.81	135.22	94.1	74.53	-34.82	34.86	44.47	-30.02	41.2	-99.67	-48.72	133.76	-71.81	-62.06	185.34	408.31	42.09	1415.9	0	0	0	463.88	16.22	1816.06	451.49	132.06	1813.93	311.5	-14.27	1773.25	289.07	104.55	1772.01	-333.68	1135.24	69.16	244.26	1119.9	81.91	-314.69
5.18	815.41	114.85	51.36	772.99	108.4	52.05	574.6	133.83	41.68	569.87	134.77	94.45	76.37	-35.09	34.7	44.02	-30.49	41.32	-89.09	-51.01	142.96	-58.1	-64.96	192.13	422.11	43.42	1418.3	0	0	0	474.93	19.34	1818.14	462.96	134.71	1816.03	323.19	-10.98	1775.11	301.02	107.59	1773.9	-334.78	1135.16	69.24	244.07	1119.8	82.23	-314.22
5.19	815.57	114.4	50.64	773.89	108.1	51.03	574.63	133.8	41.79	570.42	134.46	94.48	79.66	-34.85	34.64	47.44	-30.68	42.36	-77.59	-53.87	153.16	-43.14	-68.26	199.48	432.83	44.77	1420.49	0	0	0	486.62	22	1820.03	474.5	137.37	1817.98	334.96	-8	1776.86	312.87	110.82	1775.7	-331.36	1134.05	70.45	242.11	1120.95	82.07	-315.11
5.2	816.47	114.55	50.18	773.17	108.1	50.56	574.54	134.07	41.83	570.56	134.51	94.48	81.32	-34.98	34.15	51.67	-31.1	44.32	-65.23	-57.46	164.87	-27.52	-71.39	207.73	446.43	45.6	1422.54	0	0	0	497.68	24.56	1821.84	486.04	140.41	1819.81	346.69	-4.99	1778.53	324.57	113.87	1777.36	-331.41	1133.59	70.74	240.64	1120.53	81.46	-311.8
5.21	816.73	114.51	50.08	772.75	108.03	50.08	574.51	134.15	41.74	570.5	134.63	94.43	84.71	-35.3	34.13	56.72	-31.7	46.92	-51.79	-60.55	177.28	-11.17	-74.19	216.84	457.61	46.61	1424.15	0	0	0	510	26.53	1823.5	498.49	143.31	1821.19	358.44	-2.02	1780.07	336.16	116.6	1778.72	-332.24	1133.46	70.33	245.32	1119.5	82.51	-313.83
5.22	815.7	113.76	49.33	772.87	107.94	49.7	574.47	134.03	41.54	570.48	134.83	94.57	90.72	-35.94	35.37	63.1	-32.99	50.59	-36.86	-63.13	190.17	6.32	-77.02	226.51	469.63	47.78	1425.79	0	0	0	521.03	29.65	1825.16	509.62	146.08	1822.43	370.07	0.61	1781.46	347.62	119.76	1779.73	-330.36	1132.34	71.39	245.73	1119.95	82.74	-317.1
5.23	816.8	113.82	49.13	774.41	107.16	49.63	574.4	134.1	41.55	570.47	134.81	94.62	94.2	-37.69	36.04	70.62	-34.41	54.17	-20.16	-65.55	203.4	25.12	-79.6	236.27	478.55	48.44	1426.88	0	0	0	531.58	32.42	1826.79	520.37	148.37	1823.7	381.62	3.34	1782.74	359.04	122.31	1780.58	-332.89	1132.86	70.9	244.46	1120.22	82.43	-314.92
5.24	816.79	113.16	48.73	773.93	107.59	49.21	574.35	134.23	41.65	570.53	134.99	94.84	101.3	-39.44	37.38	80.37	-36.51	57.91	-2.02	-67.96	216.57	44.98	-81.95	246	491.58	49.25	1428.1	0	0	0	542.32	34.21	1828.14	532.06	150.76	1824.64	393.06	5.77	1783.89	370.45	125.04	1781.21	-329.51	1130.58	72.21	240.78	1120.99	81.55	-310.58
5.25	816.46	113.74	48.45	772.79	107.32	48.63	574.37	134.41	41.7	570.66	134.61	94.79	108.17	-42.53	38.24	90.03	-39.05	61.95	17.19	-70.07	229.25	65.62	-83.84	255.53	499.29	50	1429.17	0	0	0	554.07	36.89	1829.37	543.2	153.25	1825.32	404.4	7.89	1784.95	381.87	127.16	1781.75	-326.22	1129.33	73.34	250.34	1118.75	84.04	-314.98
5.26	817.34	113.39	47.89	774.07	107.3	48.79	574.55	133.99	41.61	570.89	134.49	94.87	120.46	-46.67	40.62	103.12	-42.66	67.51	37.2	-72.13	240.81	86.74	-85.47	264.53	512.46	50.56	1430.1	0	0	0	564.46	38.4	1830.56	554.73	155.61	1825.8	415.65	9.66	1785.92	393.41	129.24	1782.2	-334.08	1131.84	70.86	241.13	1120.88	81.69	-313.78
5.27	816.87	113.33	47.66	775.15	106.58	48.88	574.52	133.98	41.63	571.18	134.59	95.05	135.6	-51.46	47.18	120.09	-46.48	74.88	57.48	-72.13	250.04	107.81	-86.46	272.48	524.11	51.22	1430.92	0	0	0	574.55	40.44	1831.86	564.41	157.05	1826.45	426.79	11.53	1786.91	404.92	131.01	1782.64	-333.71	1132.15	70.99	242.33	1120.26	82.1	-313.17
5.28	817.2	112.66	47.09	772.97	107.14	48.15	574.56	134.37	41.89	571.58	133.94	94.94	156.87	-56.67	54.36	138.93	-51.35	81.41	78.07	-71.82	257.63	128.76	-86.65	279.83	535.01	51.58	1431.74	0	0	0	575.64	38.77	1833.94	576.54	158.5	1826.93	437.93	13.06	1787.83	416.52	132.7	1783.08	-331.91	1130.44	71.76	244.53	1120.11	82.4	-318.95
5.29	816.65	112.75	46.76	774.25	107.42	48.1	574.62	133.68	41.71	571.88	134.04	95.08	178.26	-63.29	59.27	162.81	-56.86	87.11	99.64	-71.56	263.45	149.93	-85.81	286.23	543.86	51.78	1432.31	0	0	0	584.29	39.23	1835.08	588.06	159.97	1827.28	449.01	14.51	1788.72	427.97	134.32	1783.53	-334.4	1131.1	71.17	239.93	1120.93	81.24	-315.45
5.3	817.41	113.09	46.86	774.35	107.11	47.91	574.66	133.65	41.76	572.33	133.25	95	204.36	-69.42	64.11	189.65	-62.1	91.76	122.18	-71.3	267.33	171.88	-84.99	291.66	556.13	51.89	1432.86	0	0	0	595.27	40.1	1835.93	598.87	160.76	1827.76	460.07	15.66	1789.5	439.39	135.64	1784.05	-332.87	1129.62	72.18	239.37	1121.03	81.08	-313.52
5.31	817.54	113.37	46.54	774.36	106.77	47.69	574.66	133.88	41.99	572.74	132.95	95.12	234.35	-75.38	68	218.28	-67.34	95.47	145.42	-71.56	269.43	194.45	-84.24	295.69	566.41	52.09	1433.65	0	0	0	607	40.66	1836.57	610.91	161.89	1827.91	471.12	16.6	1790.21	450.73	137	1784.49	-332.48	1130.31	71.92	246.69	1119.32	82.68	-315.15
5.32	817.8	112.89	46.61	775.09	106.73	47.77	574.79	133.05	41.74	572.94	133.47	95.49	264.72	-80.79	70.54	246.71	-72.39	97.5	169.41	-72.54	270.04	217.86	-83.7	298.24	576.77	52.23	1434.29	0	0	0	618.37	41.1	1837.06	622.67	161.85	1828.34	482.14	17.46	1790.84	462.13	138.43	1784.92	-330.44	1129.72	72.34	246.8	1119.68	82.99	-314.09
5.33	817.47	113.15	46.32	774.12	106.81	47.67	575	132.6	41.66	573.28	133	95.49	294.94	-86.32	72.15	277.03	-77.57	99.03	194.09	-73.7	269.19	242.08	-83.08	298.93	585.8	52.47	1434.89	0	0	0	628.63	41.12	1837.47	633.72	162.09	1828.5	493.14	18	1791.39	473.44	139.27	1785.44	-329.6	1130.19	72.31	242.47	1120.77	81.6	-315.43
5.34	816.54	113.22	45.93	774.95	106.86	47.56	575	132.94	41.94	573.62	132.71	95.68	326.51	-91.66	72.84	307.36	-82.35	99.49	219.34	-74.27	266.54	266.81	-83.01	298.03	593.79	52.74	1435.36	0	0	0	639.28	40.8	1837.73	646.19	162.27	1828.55	503.98	18.35	1791.89	484.77	139.94	1785.94	-333.01	1129.73	72.19	243.5	1120.48	81.97	-315.76
5.35	817.49	113.17	46.11	774.1	106.53	47.45	575.09	133.48	42.21	573.95	132.39	95.8	360.3	-97.4	72.89	338.28	-87.19	98.93	245.46	-74.52	262.34	291.62	-82.75	295.36	604	53.02	1435.59	0	0	0	650.75	40.11	1837.94	657.86	161.42	1828.76	514.73	18.75	1792.4	496.08	140.75	1786.49	-331.59	1129.19	72.54	250.94	1119.37	81.49	-317.65
5.36	816.97	113.59	46.15	774.17	106.72	47.36	575.3	132.23	41.82	574.41	132.12	95.95	393.57	-102.61	71.85	371.58	-92.18	97.94	271.94	-74.75	256.75	316.74	-83.12	291.32	613.66	53.28	1436.03	0	0	0	662.43	39.36	1837.84	669.02	160.54	1828.92	525.35	19.21	1792.87	507.46	141.17	1787.15	-331.6	1129.79	71.96	256.58	1119.35	81.57	-312.75
5.37	816.83	113.3	45.56	774.1	106.53	47.01	575.45	132.38	42.04	574.76	131.56	96.03	427.73	-107.34	70.39	405.78	-96.81	96.09	298.73	-75.65	250.06	342.33	-82.97	285.88	621.97	53.46	1436.41	0	0	0	683.26	40.71	1836.18	679.49	159.37	1829.11	535.88	19.27	1793.29	518.82	141.36	1787.85	-329.85	1130.23	72.28	255.56	1120.7	80.58	-312.93
5.38	816.98	113.63	45.7	774.56	106.19	47.26	575.55	132.29	42.19	575.1	131.44	96.31	463.36	-112.3	68.52	439.94	-100.96	93.31	326.07	-75.88	241.78	368.76	-83.48	279.46	632.13	53.96	1436.77	0	0	0	696.52	40.63	1835.52	690.73	158.21	1829.2	546.24	19.29	1793.66	530.23	141.66	1788.62	-329.3	1130.03	72.56	255.05	1121.16	80.53	-311.9
5.39	817.33	113.28	45.36	775.87	106.83	47.35	575.61	132.17	42.3	575.5	131	96.4	499.73	-116.69	66.28	476.04	-103.37	89.69	354.64	-77.26	232.82	395.8	-84.06	271.89	642.46	54.84	1436.91	0	0	0	706.8	39.42	1835.16	702.69	156.9	1829.12	556.64	19.32	1794.03	541.7	142.14	1789.39	-331.71	1130.33	71.82	255.3	1122.7	80.04	-312.03
5.4	816.48	113.61	44.97	775.31	106.14	47.49	575.74	131.64	42.18	575.84	131.05	96.74	535.44	-121.44	64.8	512.07	-105.99	85.61	384.39	-78.5	222.6	423.28	-84.6	263.31	651.95	55.56	1437.34	0	0	0	718.92	38.11	1834.38	714.24	155.09	1829	566.9	19.21	1794.38	553.25	142.03	1790.3	-330.55	1129.88	72.05	257.54	1121.82	80.77	-312.22
5.41	817.73	112.63	44.86	774.41	107.11	46.71	575.65	132.18	42.59	576.07	131.14	96.96	572.17	-124.18	62.11	549.03	-107.75	81.55	414.55	-79.96	211.48	451.49	-85.99	254.09	660.44	56.28	1437.6	0	0	0	730.13	36.71	1833.58	725.11	153.34	1828.94	577.11	19	1794.63	564.63	142.2	1791.08	-334.64	1130.57	71.04	256.39	1121.81	80.55	-313.07
5.42	817.3	112.9	44.49	775.05	106.62	46.88	575.67	132.22	42.72	576.45	130.68	97.03	610.79	-126.38	59.85	586.58	-109.55	77.84	445.41	-79.2	197.92	480.44	-86.88	243.86	670.58	56.97	1437.89	0	0	0	740.94	34.95	1832.68	735.99	151.9	1828.67	587.34	18.98	1794.85	575.83	142.56	1791.76	-331.14	1129.89	71.94	256.27	1122.9	79.94	-317.4
5.43	817.15	112.92	44.29	775.5	106.28	47.24	575.82	132.49	43.08	576.81	130.77	97.36	650.57	-128.03	58.3	625.37	-111.1	74.58	477.39	-79.51	184.12	510.16	-88.47	233.17	680.29	57.86	1438.13	0	0	0	752.58	32.9	1831.66	747.7	150.45	1828.23	597.51	18.67	1794.95	586.92	142.78	1792.38	-327.72	1129.68	72.52	254.64	1122.72	79.66	-315.53
5.44	817.74	113.35	44.52	774.8	106.33	46.8	576.05	131.59	42.78	577.18	130.46	97.53	693.9	-127.5	56.32	664.32	-112.67	71.8	510.69	-81.12	170.7	540.24	-89.4	221.61	690.54	58.59	1438.1	0	0	0	763.03	31.31	1830.79	759.52	148.8	1827.77	607.6	18.21	1794.95	597.88	142.75	1792.89	-325.88	1128.7	73	256.67	1121.41	80.59	-315.9
5.45	817.63	113.36	44.67	775.38	106.5	47.25	576.22	131.73	43.15	577.67	130.06	97.67	734.62	-129.07	55.11	704.12	-114.07	69.41	544.13	-84.44	157.91	570.96	-88.79	208.52	700.47	59.34	1438.26	0	0	0	773.93	29.9	1829.95	769.56	146.37	1827.72	617.8	18.1	1794.91	608.78	142.77	1793.24	-331.87	1129.5	71.82	253.84	1122.39	79.73	-316.5
5.46	818.11	113.62	44.7	775.91	106.47	47.71	576.19	131.63	43.25	578.08	130.23	98.13	775.89	-130.55	54.93	743.8	-115.95	67.54	578.47	-86.88	144.81	602.38	-88.11	195.13	709.39	59.91	1438.4	0	0	0	784.58	27.94	1829.09	779.84	144.47	1827.52	627.88	17.7	1794.73	619.63	142.38	1793.5	-332.34	1129.27	71.69	253.37	1121.76	79.7	-321.13
5.47	818.27	113.61	44.76	772.78	109.01	48.36	576.5	130.93	43.24	578.56	130.27	98.56	816.04	-131.74	54.52	784	-117.57	66.02	613.55	-89.15	131.96	634.78	-88.92	182.78	720.65	60.33	1438.24	0	0	0	794.69	26.16	1828.39	790.68	142.69	1827.27	637.81	16.98	1794.41	630.49	142.06	1793.61	-331.84	1129.84	71.38	256.09	1121.65	80.38	-317.67
5.48	818.74	114.2	45.18	774.15	109.57	49.22	576.58	130.86	43.45	579.07	129.55	98.66	856.7	-132.49	54.73	823.4	-118.88	64.52	649.43	-91.16	119.6	667.08	-91.32	171.79	731.09	60.55	1438.13	0	0	0	805.05	24.35	1827.7	801.09	140.82	1827.1	647.63	16.45	1794.02	641.15	141.69	1793.6	-329.6	1129.95	72.06	253.77	1122.79	79.7	-314.2
5.49	814.33	119.65	48.01	773.25	109.91	49.03	576.84	130.54	43.59	579.48	129.35	99.1	895.75	-133.76	55.66	862.72	-120.48	63.93	685.39	-92.93	107.74	700.22	-93.75	161.44	742.5	60.96	1437.98	0	0	0	815.36	22.5	1827.04	811.62	138.63	1826.93	657.34	15.81	1793.51	651.8	141.15	1793.46	-327.98	1129.37	72.64	253.89	1121.8	80	-311.04
5.5	815.52	121.01	49.28	773.71	110	48.97	577.04	130.26	43.75	579.92	129.27	99.52	935.82	-134.71	57.26	901.96	-121.43	63.75	722.07	-94.12	96.48	734.16	-95.42	151.35	752.22	61	1437.8	0	0	0	825.53	20.86	1826.53	819.52	136.21	1827.18	667.14	15.15	1792.94	662.43	140.54	1793.2	-330.17	1128.29	72.78	254.63	1121.92	80.39	-313.2
5.51	814.85	121.68	49.12	772.76	110.42	48.66	577.2	130.27	44.04	580.33	129.58	100.23	976.36	-135.39	60.33	941.34	-122.01	64.44	759.74	-94.06	85.21	768.67	-97.18	141.88	763.17	60.89	1437.41	0	0	0	836.15	19.07	1825.93	829.42	134.18	1827.15	677.01	14.37	1792.22	673.03	140.02	1792.75	-332.31	1130.25	71.84	254.13	1122.52	79.79	-311.56
5.52	815.67	123.04	49.59	776.71	108.09	48.05	577.44	129.96	44.23	580.81	129.13	100.63	1015.63	-134.97	63.11	980.5	-122.42	66.34	797.24	-95.13	75.36	802.79	-98.24	132.83	773.99	60.76	1437.02	0	0	0	845.74	17.14	1825.47	838.68	132.13	1827.25	686.94	13.51	1791.44	683.6	139.28	1792.23	-335.19	1130.82	71.15	254.08	1123.14	79.52	-313.95
5.53	819.22	117.31	46.1	777.49	108.47	47.72	577.6	129.85	44.52	581.25	128.71	101.02	1053.93	-133.67	67.28	1020.85	-121.66	69.14	834.71	-97.51	67.3	836.78	-100.43	124.97	785.18	60.49	1436.63	0	0	0	856.29	15.83	1824.96	850.16	130.68	1826.72	696.83	12.77	1790.61	694.2	138.48	1791.6	-330.63	1130.61	71.97	254.27	1121.87	80.08	-313.03
5.54	820.81	116.01	45.51	776.25	108.2	46.67	577.84	129.03	44.5	581.49	128.95	101.72	1092.78	-132.54	72.68	1059.03	-120.57	72.3	872.25	-100.17	60.57	871.25	-101.45	117.62	795.04	59.92	1436.22	0	0	0	865.2	13.76	1824.48	860.52	127.94	1826.76	706.7	11.87	1789.67	704.64	137.73	1790.84	-331.58	1130.64	71.83	255.26	1121.99	80.21	-314.37
5.55	819.83	115.53	44.31	776.88	108.03	46.9	578.15	129.31	44.94	581.9	128.93	102.38	1131.2	-130.82	79.79	1097.43	-119.64	77.5	909.99	-102.15	54.93	905.81	-102.69	111.64	807.58	59.25	1435.54	0	0	0	875.18	12.13	1823.99	869.44	126.7	1826.55	716.61	10.8	1788.64	715	136.72	1789.97	-331.2	1129.4	72.28	255.48	1122.56	80.01	-316.19
5.56	819.72	114.69	43.72	776.85	108.32	46.33	578.32	128.48	44.89	582.32	128.59	102.96	1167.08	-127.62	88.23	1134	-117.63	83.51	947.43	-103.8	50.68	939.78	-104.36	107.29	818.23	58.68	1434.87	0	0	0	884.4	10.11	1823.57	879.34	125.36	1826.09	726.49	9.59	1787.46	725.19	135.64	1789.01	-331.95	1129.46	72.38	254.94	1122.7	80	-316.7
5.57	819.91	114.48	43.52	776.01	108.12	46.34	578.61	128.47	45.37	582.78	128.63	103.68	1202.21	-125.52	97.95	1171.05	-115.53	92.18	984.64	-104.11	47.46	973.23	-104.95	103.87	828.55	57.96	1434.17	0	0	0	893.83	8.03	1822.86	890.41	123.32	1825.56	736.52	8.43	1786.18	735.31	134.5	1787.86	-334.38	1129.04	71.53	256.02	1121.73	80.27	-309.9
5.58	819.22	114.19	43.19	776.04	108.49	46.04	579.01	128.39	46.07	583.22	128.87	104.58	1236.18	-122.92	110.35	1204.8	-113.56	101.71	1020.82	-104.19	45.72	1005.82	-105.33	101.74	839.58	57	1433.46	0	0	0	904.58	6.49	1822.09	899.74	121.47	1824.98	746.66	7.38	1784.8	745.45	133.2	1786.59	-331.79	1131.2	71.55	254.53	1122.4	79.94	-313.84
5.59	818.89	114.27	43.08	775.83	108.62	45.81	579.4	128.19	46.8	583.77	128.98	105.49	1265.78	-120.42	122.55	1239	-114.11	107.54	1054.88	-104.75	45.81	1036.49	-105.52	101.02	852.15	56.33	1432.43	0	0	0	914.26	4.37	1821.38	910.33	119.86	1824.31	756.71	5.97	1783.23	755.66	131.55	1785.22	-331.24	1130.15	72.17	254.62	1122.7	79.86	-314.02
5.6	819.05	114.45	43.09	775.55	108.94	45.42	579.84	128.04	47.78	584.43	129.4	106.64	1294.77	-117.07	135.67	1267.67	-112.23	118.65	1087.11	-103.69	46.83	1065.13	-105.7	101.57	862.36	55.26	1431.65	0	0	0	923.5	2.52	1820.63	920.27	117.95	1823.57	766.71	4.41	1781.52	765.97	129.78	1783.74	-332.73	1130.13	71.82	253.24	1121.52	80.03	-314.62
5.61	817.87	114.85	42.84	776.22	109.36	44.96	580.34	127.78	48.69	585.07	129.35	107.66	1320.53	-113.33	147.78	1293.31	-109.16	129.31	1116.73	-102.58	48.88	1091.75	-104.38	102.55	872.98	54.37	1430.56	0	0	0	933.52	0.88	1819.76	930.08	116.15	1822.7	776.7	2.84	1779.76	776.26	128.07	1782.08	-333.18	1131.25	71.63	255.46	1123.01	79.8	-319.28
5.62	817.99	114.61	42.91	775.08	109.75	44.66	580.87	127.45	49.72	585.93	129.76	109	1343.41	-110.35	158.99	1316.23	-105.79	138.81	1143.15	-100.84	51.32	1115.59	-103.37	104.11	883.86	53.18	1429.49	0	0	0	943.39	-0.93	1818.93	941.34	114.26	1821.75	786.77	1.13	1777.96	786.5	126.34	1780.31	-333.26	1131.97	71.29	255.86	1122.34	79.97	-318.47
5.63	818	114.91	42.95	777.89	109.93	45.86	581.58	126.92	50.84	586.89	130.07	110.45	1363.64	-107.15	167.41	1335.45	-103.25	146.92	1165.97	-98.39	52.82	1136.29	-101.75	105	894.96	51.82	1428.21	0	0	0	953.06	-3.17	1818.03	950.92	112.34	1820.84	796.96	-0.62	1776.15	796.8	124.53	1778.56	-327.96	1130	72.72	252.69	1123.16	79.18	-316.36
5.64	818.05	115.03	42.67	777.14	110.3	44.61	582.16	127.38	52.51	587.98	130.29	111.95	1382.35	-103.62	174.41	1351.33	-100.53	152.16	1184.87	-96	52.8	1153.23	-99.78	104.5	906.96	50.74	1427	0	0	0	963.4	-5.12	1817.12	961.62	109.92	1820.05	807.27	-2.61	1774.36	807.16	122.46	1776.81	-329.56	1129.5	72.33	255.05	1122.17	80.04	-318.4
5.65	818.98	114.75	42.97	776.6	110.81	44.6	582.79	127.43	54.22	589.14	130.35	113.56	1391.47	-103.07	170.16	1364	-97.51	153.8	1199.44	-93.24	51.02	1166.36	-98.37	103.14	917.85	49.08	1425.69	0	0	0	973.21	-7.61	1816.25	970.97	108.26	1819.21	817.65	-4.9	1772.61	817.57	120.41	1775.12	-333.17	1129.77	71.65	254.19	1122.05	79.98	-310.94
5.66	818.2	115.12	42.86	776.62	110.2	44.23	583.58	127.73	56.16	590.41	131.5	115.74	1401.22	-100.06	167.21	1373.96	-94.05	151.37	1209.21	-91.4	48.6	1176.17	-96.44	100.73	929.19	47.45	1424.36	0	0	0	983.24	-9.87	1815.53	979.71	106.28	1818.48	828.1	-7.26	1770.96	828.12	118.2	1773.51	-337.7	1129.8	70.65	253.07	1122.47	79.72	-314.39
5.67	817.78	115.03	42.39	777.1	110.54	44.37	584.37	128.05	58.23	591.93	131.92	117.83	1411.87	-94.04	167.31	1381.74	-90.73	145.38	1215.4	-88.85	44.96	1183.31	-93.55	97.42	939.43	45.87	1423.41	0	0	0	992.16	-12.3	1815.05	990.38	103.96	1817.58	838.66	-9.61	1769.39	838.85	115.59	1771.99	-332.18	1129.23	72.11	254.44	1122.88	79.76	-316.31
5.68	818.29	114.91	42.59	776.39	110.7	43.77	585.28	127.79	60.25	593.5	133.54	120.65	1415.98	-90.59	158.56	1387.41	-87.41	136.72	1218.26	-86.68	41.5	1187.91	-91.39	94.28	952.5	43.88	1422.43	0	0	0	1002.47	-14.87	1814.28	1000.99	101.55	1816.76	849.33	-12	1767.87	849.55	112.95	1770.5	-333.43	1129.35	71.77	256.2	1121.58	80.71	-313.81
5.69	818.21	114.89	42.46	777.53	111.14	43.97	586.32	128.59	63.02	595.36	134.49	123.42	1419.2	-87.35	148.52	1391.68	-84.68	127.7	1219.78	-85.16	38.66	1190.72	-88.83	91.15	964.63	42.03	1421.57	0	0	0	1012.75	-17.07	1813.62	1012.39	99.3	1815.7	860.21	-14.46	1766.38	860.15	110.26	1768.98	-328.53	1129.63	72.59	256.48	1120.95	81.09	-315.95
5.7	818.23	114.71	42.26	777.4	111.17	43.85	587.48	128.91	65.78	597.33	135.57	126.4	1423.46	-85.55	140.37	1395.73	-83.18	120.37	1222.12	-83.13	37.64	1194.35	-86.35	89.21	975.48	39.81	1420.82	0	0	0	1023.52	-19.51	1813.04	1022.8	96.8	1815.02	871.1	-17.16	1764.94	870.73	107.77	1767.46	-326.01	1129.48	73.25	256.35	1120.85	80.91	-316.2
5.71	818.87	114.88	42.67	777.87	111.46	43.51	588.85	129.8	69.17	599.69	137.13	129.92	1429.22	-86.1	130.12	1403.14	-82.74	112.56	1225.54	-82.26	38.24	1200.24	-85.62	89.78	987.05	37.55	1420.12	0	0	0	1032.93	-22.09	1812.55	1032.77	94.34	1814.38	881.99	-20.12	1763.7	881.38	104.79	1766.18	-331.56	1131.27	71.55	254.99	1122.8	79.94	-312.76
5.72	818.83	114.72	42.66	778.4	111.48	44.08	590.28	130.86	73.08	602.61	138.42	133.67	1439.63	-86.98	116.97	1409.02	-80.12	107.45	1228.23	-81.78	38.57	1206.83	-85.83	90.96	997.47	35.07	1419.84	0	0	0	1042.8	-25.24	1812.39	1041.85	91.07	1814.22	892.84	-23.45	1762.94	892.06	101.83	1765.38	-330.22	1130.72	71.81	256.05	1123.02	80.13	-311.79
5.73	818.9	114.37	42.19	776.92	111.72	43.2	592.37	131.69	77.47	606.07	139.95	138.14	1445.61	-87.52	104.09	1413.62	-79.51	97.19	1230.3	-81.28	38.53	1212.34	-85.25	90.98	1009.44	32.49	1419.89	0	0	0	1053.8	-27.95	1812.62	1051.13	88.42	1814.55	903.73	-26.69	1763	902.81	98.73	1765.32	-331.86	1130.16	71.79	256.21	1121.9	80.39	-318.74
5.74	818.33	114.48	42.18	777.8	111.49	43.66	594.92	132.68	82.61	609.97	141.51	143.16	1450.98	-87.57	93.18	1418.75	-80.02	89.18	1231.88	-81.4	38.27	1216.76	-85.87	91.09	1021.08	30.08	1420.47	0	0	0	1055.15	-32.74	1815.93	1062.96	85.82	1814.83	914.75	-29.81	1763.67	913.71	95.45	1765.88	-331.67	1130.48	71.83	255.1	1122.99	79.74	-318.17
5.75	818.03	115.01	42.32	777.97	111.29	43.66	597.95	133.76	88.46	614.81	142.83	148.65	1455.34	-87.74	83.59	1421.01	-79.88	81.83	1233.11	-81.79	38.46	1220.67	-85.35	91.08	1031.22	27.49	1421.57	0	0	0	1064.91	-35.96	1817.42	1075.42	83.32	1815.35	925.83	-32.96	1764.71	924.59	92.36	1766.8	-332.24	1131.11	71.92	257.52	1121.29	80.95	-318.28
5.76	819.37	114.11	42.56	778.44	111.13	43.46	601.87	134.54	94.76	620.41	144.87	155.05	1459.73	-85.77	77.03	1423.88	-77.76	76.7	1234.13	-81.83	39.35	1223.71	-85.35	91.82	1042.41	25.14	1423.09	0	0	0	1075.74	-38.87	1818.49	1087.18	80.96	1816.01	936.92	-36.51	1765.93	935.54	88.97	1768.04	-331.36	1130.17	72	255.7	1121.22	80.45	-314.21
5.77	819	114.33	42.51	779.35	110.99	43.45	606.82	135.91	102.13	627.3	146.03	161.57	1462	-83.22	72.7	1425.84	-75.09	72.93	1234.81	-81.65	40.14	1225.76	-85.11	92.63	1053.32	22.93	1425.09	0	0	0	1086.26	-41.83	1819.91	1099.62	78.42	1816.8	948.14	-40.04	1767.44	946.37	85.91	1769.57	-332.46	1130.1	71.7	256.11	1122.01	80.27	-311.76
5.78	818.83	113.93	42.52	780.44	110.35	43.89	612.77	137.25	110.41	635.7	147.84	168.72	1462.72	-81.22	68.77	1427.05	-73.63	70.29	1235.34	-81.04	40.37	1227.29	-83.92	92.83	1065.9	20.82	1427.33	0	0	0	1097.88	-44.71	1821.51	1111.17	75.65	1818.29	959.43	-43.4	1769.32	957.34	82.67	1771.42	-330.61	1130.6	71.98	253.92	1122.72	79.64	-315.02
5.79	818.84	113.69	42.46	779.87	110.24	43.37	620.44	138.28	119.18	646.01	149.6	176.16	1463.85	-79.6	67.12	1427.43	-73.13	68.25	1235.58	-80.84	40.6	1228.13	-83.27	93.13	1077.47	18.54	1429.79	0	0	0	1108.92	-47.59	1823.4	1121.66	72.72	1820.13	970.72	-46.74	1771.47	968.34	79.26	1773.53	-328.48	1129.42	72.7	255.82	1122.08	80.44	-316.26
5.8	818.73	113.47	42.57	780.57	109.85	43.5	629.85	139.92	128.95	658.59	151.32	183.48	1463.92	-79.04	64.8	1428.29	-72.25	66.72	1235.86	-80.44	40.5	1228.85	-83.32	93.5	1087.18	16.54	1432.4	0	0	0	1121.06	-50.43	1825.21	1133.2	69.98	1821.88	982.03	-50.2	1773.63	979.41	76.06	1775.72	-330.35	1130.6	71.61	255.78	1122.23	80.21	-313.86
5.81	819.77	113.6	42.27	782.79	110.16	44.05	640.38	142.08	139.34	672.97	152.74	190.6	1464.75	-78.42	62.97	1428.71	-71.76	65.2	1235.81	-80.85	40.58	1229.44	-82.85	93.38	1098.01	14.48	1435.03	0	0	0	1132.05	-53.31	1826.88	1143.97	67.22	1823.64	993.23	-53.67	1775.71	990.37	73.17	1777.89	-332.66	1129.32	71.95	253.69	1122.3	79.61	-313.6
5.82	820.7	113.74	41.85	784.04	110.72	44.46	652.1	143.83	150.19	688.52	154.83	198.24	1465.82	-77.91	61.56	1428.47	-71.32	63.71	1235.78	-80.81	40.39	1229.64	-83.19	93.51	1109.35	12.56	1437.49	0	0	0	1143.32	-56.03	1828.41	1155.27	64.1	1825.29	1004.41	-56.8	1777.66	1001.33	70.08	1779.95	-329.27	1128.85	72.51	252.58	1122.71	79.17	-315.28
5.83	822.57	114.48	41.03	784.8	110.35	46.78	664.69	145.7	162.38	704.65	157.07	207	1465.67	-77.28	60.74	1428.82	-71.16	62.82	1235.81	-80.69	40.12	1229.81	-83.33	93.43	1119.23	10.63	1439.6	0	0	0	1154.51	-58.78	1829.65	1166.52	60.88	1826.8	1015.48	-59.95	1779.33	1012.13	67.38	1781.77	-332.84	1131.37	71.25	253.26	1123.62	79.21	-316.96
5.84	825.5	114.16	40.56	789.35	109.75	49.89	678.56	147.08	175.11	721.63	158.22	216.32	1465.76	-77.8	60.06	1428.43	-70.74	61.84	1235.77	-80.97	40.01	1229.52	-84.5	93.99	1129.84	8.82	1441.43	0	0	0	1165.7	-61.45	1830.6	1176.3	58.46	1828.16	1026.39	-62.89	1780.7	1022.97	64.33	1783.45	-329.71	1131.68	71.61	255.17	1122.36	79.93	-314.15
5.85	829.28	115.17	40.45	792.91	111.6	55.66	693.66	148.32	188.37	739.02	159.63	226.11	1467.67	-77	60.03	1429.1	-70.69	61.62	1235.79	-80.97	39.75	1229.83	-83.59	93.53	1142.72	7.37	1443.03	0	0	0	1176.98	-64.09	1831.35	1187.92	55.61	1829.11	1037.25	-65.57	1781.84	1033.77	61.75	1784.9	-330.9	1130.56	71.61	254.51	1122.63	79.75	-318.67
5.86	832.55	115.12	41.38	801.36	112.47	60.17	710.27	149.57	201.7	757.28	160.51	235.99	1467.25	-77.25	59.29	1428.64	-70.37	60.67	1235.73	-81.04	39.68	1230.01	-83.4	93.51	1152.38	6.04	1444.39	0	0	0	1187.4	-66.66	1831.95	1198.98	53.1	1829.78	1047.94	-68.34	1782.69	1044.46	59.4	1786.18	-332.74	1130.68	71.04	252.6	1123.74	79.05	-313.52
5.87	837.8	117.03	41.69	808.92	113.98	65.07	728.46	150.21	214.87	776.39	160.75	245.55	1467.24	-76.44	58.29	1428.56	-70.56	60.15	1235.62	-81.36	39.76	1230.03	-83.9	93.72	1163.2	4.61	1445.4	0	0	0	1199.58	-69	1832.13	1208.81	50.9	1830.52	1058.68	-70.63	1783.45	1055.3	57.26	1787.32	-330.79	1129.68	71.69	255.29	1123.04	79.73	-313.28
5.88	845.37	119.25	41.43	823.28	116.07	68.46	747.13	149.89	227.13	795.68	160.29	254.6	1467.01	-75.88	57.7	1429.59	-70.57	60.12	1235.67	-81.46	39.82	1230.33	-84.31	93.91	1172.93	3.47	1446.01	0	0	0	1209.03	-71.28	1832.49	1220.43	48.25	1831.05	1069.34	-72.92	1784.11	1066.08	55.35	1788.33	-330.26	1130.85	71.81	254.32	1122.14	79.95	-316.88
5.89	855.68	124.75	43.39	835.97	119.26	74.6	765.54	148.55	237.76	814.89	159.78	263.61	1465.78	-76.16	56.67	1429.47	-70.55	59.61	1235.96	-80.96	39.6	1230.75	-83.8	93.72	1182.84	2.35	1446.66	0	0	0	1220.15	-73.27	1832.58	1231.09	46.15	1831.47	1080.14	-74.99	1784.74	1077.01	53.33	1789.33	-329.5	1129.88	72.06	256.17	1121.8	80.21	-312.95
5.9	869.28	130.65	53.27	852.78	123.13	81.72	784.19	146.21	246.06	833.86	159.12	271.94	1467.07	-75.84	56.19	1428.95	-69.97	58.62	1236.02	-81.07	39.79	1230.84	-84.02	93.99	1194.3	1.23	1447	0	0	0	1231.15	-75.27	1832.67	1242.15	43.76	1831.91	1090.91	-77	1785.36	1087.86	51.62	1790.21	-331.26	1128.49	72.13	254.23	1122.74	79.8	-313.8
5.91	889.96	135.39	60.76	873.65	126.41	88.31	803.95	143.8	252.96	853.51	158.28	279.79	1467.13	-75.5	56.06	1429.71	-69.79	58.54	1235.97	-81.32	40.04	1231.19	-83.37	93.92	1204.49	0.28	1447.25	0	0	0	1241.59	-77.09	1832.84	1254.04	42.11	1832.02	1101.75	-78.76	1786.01	1098.78	49.77	1791.06	-329.77	1129.65	72.07	257.87	1122.09	80.63	-316.87
5.92	913.16	139.94	66.26	898.88	129.43	94.17	824.84	142.63	258.43	874.11	156.35	286.39	1468.28	-75.74	55.58	1429.09	-69.74	57.77	1236.22	-80.83	39.9	1231.58	-83	93.99	1214.14	-0.73	1447.63	0	0	0	1252.38	-78.63	1832.89	1264.36	40.23	1832.24	1112.6	-80.15	1786.77	1109.64	48.2	1791.86	-329.27	1130.54	72.21	258.4	1121.1	80.89	-314.77
5.93	939.7	143.66	71.29	922.42	132.85	98.12	846.94	141.82	262	895.43	154.88	291.26	1466.62	-75.66	54.49	1430.06	-69.59	57.8	1236.11	-81	40.04	1231.46	-83.47	94.33	1223.21	-1.88	1447.84	0	0	0	1263.43	-80.13	1832.99	1275.36	38.73	1832.25	1123.37	-81.6	1787.53	1120.51	46.85	1792.57	-332.4	1130.26	71.5	254.85	1123.79	79.32	-312.8
5.94	967.84	147.01	75.5	950.37	135.82	102.26	869.97	141.59	264.05	917.63	152.87	294.3	1467.33	-75.61	54.66	1430.08	-69.48	57.59	1235.95	-81.18	40.2	1231.7	-82.86	94.21	1232.5	-2.79	1448.11	0	0	0	1274.02	-81.42	1833.19	1285.5	37.66	1832.35	1134.19	-82.93	1788.32	1131.48	45.61	1793.24	-330.95	1130.35	71.96	254.3	1122.63	79.67	-312.49
5.95	997.46	149.69	78.66	974.26	137.3	108.3	893.34	140.89	264.09	940.33	151.47	295.82	1467.18	-75.22	54.1	1429.39	-69.51	57.09	1236.1	-80.94	40.17	1231.8	-82.5	94.21	1242.27	-3.84	1448.34	0	0	0	1284.92	-82.56	1833.34	1296.74	36.73	1832.17	1145.09	-84.12	1789.12	1142.48	44.4	1793.95	-336.03	1130.09	71.09	255.2	1121.01	80.47	-319.67
5.96	1029.45	149.65	79.57	1003.23	139.58	109.78	916.95	140.17	262.57	963.26	150.36	295.58	1467.53	-75.29	53.88	1428.94	-69.69	56.77	1236.11	-81.01	40.33	1231.81	-82.66	94.6	1250.89	-4.75	1448.66	0	0	0	1296.31	-83.49	1833.36	1307.31	35.16	1832.46	1155.96	-85.28	1789.87	1153.42	43.4	1794.61	-333.31	1128.56	72.16	255.03	1122.21	80.14	-321.11
5.97	1057.91	154.2	81.79	1034.74	141.21	110.63	941.22	139.43	259.2	986.9	149.24	293.54	1467.23	-75.25	53.22	1429.17	-69.49	56.56	1236.11	-81.08	40.57	1231.96	-82.56	94.88	1260.93	-5.73	1449	0	0	0	1307.85	-84.33	1833.35	1318.6	34.48	1832.3	1166.81	-86.24	1790.6	1164.41	42.68	1795.24	-331.15	1130.06	71.97	256.87	1122.24	80.53	-318.23
5.98	1091.07	153.52	80.1	1063.03	142.23	109.34	966.02	138.29	254.08	1010.71	149.11	290.26	1466.8	-74.74	52.31	1428.83	-69.37	56.22	1236.29	-80.74	40.59	1232.5	-81.94	94.92	1271.24	-6.97	1449.36	0	0	0	1318.95	-85.01	1833.36	1329.88	33.93	1832.09	1177.76	-86.97	1791.36	1175.34	42.07	1795.91	-334.51	1130.94	70.83	256.09	1121.61	80.53	-316.72
5.99	1123.7	154.26	79.48	1094.26	142.97	107.77	991.46	138.23	247.77	1034.93	148.58	285.24	1467.64	-75.25	52.34	1429.37	-69.07	55.95	1236.5	-80.64	40.81	1232.99	-81.27	95	1280.24	-8.09	1449.8	0	0	0	1330.57	-85.37	1833.11	1339.88	33.67	1832.07	1188.64	-87.49	1792.11	1186.25	41.65	1796.53	-335.93	1130.89	70.67	254.35	1123.1	79.51	-315.36
6	1158.21	155.01	77.88	1127.29	142.96	105.78	1017.53	138.75	240.19	1059.66	148.48	279.1	1468.24	-74.6	51.82	1429.09	-69.33	55.64	1236.67	-80.34	40.99	1233.42	-81.24	95.47	1289	-9.35	1450.25	0	0	0	1341.51	-85.75	1832.93	1351.24	32.83	1831.92	1199.63	-87.73	1792.94	1197.07	41.75	1797.13	-328.45	1130.17	72.4	254.3	1122.24	79.91	-317.25
6.01	1193.06	154.38	75.5	1166.15	142.81	99.5	1044.14	139.88	231.39	1085.35	148.24	271.6	1467.64	-74.63	51.4	1429.12	-69.08	55.32	1236.88	-80.04	41.15	1233.59	-81.49	96.06	1298.93	-10.45	1450.63	0	0	0	1352.18	-86.03	1832.75	1362.45	32.76	1831.37	1210.59	-88.01	1793.81	1208.1	41.36	1797.86	-334.21	1132.3	70.55	254.03	1121.92	80.03	-318.14
6.02	1226.77	154.92	76.9	1201.14	141.37	96.48	1071.78	141.25	221.51	1111.78	147.47	262.87	1467.62	-74.59	50.91	1429.48	-69.03	55.27	1236.97	-79.97	41.4	1234.18	-80.5	96.03	1308	-11.56	1450.9	0	0	0	1362.91	-85.95	1832.46	1373.12	32.3	1831.05	1221.41	-88.29	1794.68	1218.86	41.55	1798.47	-333.56	1130.56	71.36	254.18	1121.67	79.83	-318.3
6.03	1263.7	153.47	75.44	1236.33	140.48	93.4	1100.51	142.15	210.4	1138.59	148.09	253.59	1467.9	-74.79	50.28	1429.98	-68.93	55	1237.07	-79.97	41.73	1234.5	-80.2	96.27	1318	-12.69	1451.24	0	0	0	1373.84	-85.84	1832.03	1384.27	32.44	1830.34	1232.09	-88.44	1795.59	1229.63	41.67	1799.04	-334.79	1132.12	70.63	253.37	1123.03	79.17	-324.23
6.04	1300.67	152.28	73.83	1273.93	139.66	90.7	1129.94	143.73	198.55	1165.7	148.85	243.61	1468.2	-74.1	50.23	1429.13	-69.22	54.6	1237.16	-79.65	41.82	1235.01	-79.62	96.38	1326.66	-13.49	1451.45	0	0	0	1384.37	-85.48	1831.63	1394.44	32.81	1829.42	1242.78	-88.54	1796.48	1240.33	41.81	1799.53	-335.32	1131.95	70.64	255.83	1122.75	79.72	-321.32
6.05	1340.75	151.33	73.56	1310.23	138.96	87.62	1160.15	144.67	185.96	1193.1	150.06	233.02	1468.16	-73.84	49.55	1429.98	-68.57	54.08	1237.36	-79.69	42.19	1235.43	-79.47	96.76	1336.95	-14.31	1451.7	0	0	0	1395.23	-85.04	1831.14	1405.46	33.29	1828.57	1253.47	-88.52	1797.35	1250.94	41.94	1799.97	-333.35	1131.36	71.27	256.97	1122.77	80.18	-319.03
6.06	1382.14	147.49	67.97	1349.4	138.73	85.93	1191.1	144.85	172.56	1221.08	151.4	222.11	1468.51	-74.23	49.37	1429.98	-68.52	53.67	1237.49	-79.58	42.49	1235.9	-79.42	97.07	1345.9	-15.15	1451.84	0	0	0	1406.32	-84.4	1830.65	1416.13	33.66	1827.75	1264.19	-88.38	1798.15	1261.47	42.07	1800.27	-336.5	1131.6	70.42	257.67	1120.8	80.88	-320.24
6.07	1421.6	147.05	67.84	1387.18	138.61	83.12	1222.59	146.12	159.49	1250.28	151.1	210.3	1469.62	-73.62	48.69	1430.32	-68.37	53.54	1237.76	-79.22	42.7	1236.49	-78.79	97.28	1355.64	-15.79	1451.92	0	0	0	1416.98	-83.72	1830.17	1425.85	34.47	1826.9	1274.9	-88.16	1798.86	1272.05	42.29	1800.49	-335.99	1130.99	70.67	253.74	1122.02	79.85	-320.6
6.08	1459.99	147.16	67.49	1424.04	138.98	80.95	1255.29	146.12	145.89	1279.71	152.12	198.99	1467.56	-74.99	51.39	1430.62	-68.34	53.45	1238.03	-78.98	43.06	1237.2	-78.21	97.52	1364.91	-16.28	1451.94	0	0	0	1428.06	-82.99	1829.69	1436.38	35.07	1825.95	1285.56	-87.85	1799.47	1282.58	42.67	1800.56	-334.86	1131.16	70.66	253.5	1121.49	79.89	-319.92
6.09	1497.62	147.51	67.75	1463.75	138.05	77.11	1289.19	145.03	132.19	1309.44	152.64	187.61	1468.21	-75.15	51.54	1430.88	-68.33	53.25	1238.3	-78.51	43.27	1237.67	-78.18	98.03	1375.13	-16.56	1451.9	0	0	0	1438.92	-82.19	1829.26	1447.38	35.9	1824.96	1296.17	-87.51	1799.91	1292.91	43.16	1800.5	-337.19	1132.09	69.99	254.22	1121.56	79.66	-316.99
6.1	1536.26	148.27	68.94	1500.18	138.25	75.75	1322.61	144.8	119.51	1339.74	153.51	176.71	1467.95	-75.32	51.39	1430.95	-68.52	53.11	1238.35	-78.56	43.77	1238.12	-77.76	98.27	1385.53	-16.53	1451.76	0	0	0	1448.01	-81.41	1828.92	1457.62	36.69	1824.13	1306.74	-87.06	1800.2	1303.18	43.45	1800.36	-335.27	1129.2	71.33	254.23	1122.41	79.45	-311.64
6.11	1573.34	149.59	69.66	1537.82	139.92	75.21	1356.85	144.6	107.44	1370.5	154.13	166.13	1466.27	-76	50.66	1430.79	-68.51	52.85	1238.65	-78.16	44.01	1238.59	-77.72	98.76	1394.46	-16.53	1451.59	0	0	0	1459.01	-80.31	1828.34	1467.62	37.46	1823.38	1317.42	-86.54	1800.3	1313.37	44.06	1800.06	-331	1130.25	71.84	254.4	1122.12	79.78	-312.24
6.12	1610.83	150.96	71.55	1574.59	140.81	74.34	1391.43	145.13	96.41	1402.02	154.11	155.72	1467.34	-75.87	50.73	1430.85	-68.43	52.76	1238.93	-77.73	44.24	1238.94	-77.52	99.07	1404.41	-16.15	1451.27	0	0	0	1469.53	-79.35	1827.85	1477.35	38.27	1822.62	1328.03	-86.06	1800.24	1323.56	44.63	1799.66	-329.96	1130.96	71.63	254.69	1122.46	79.72	-317.89
6.13	1647.6	152.4	74.04	1611.23	142.28	74.82	1426.1	146.19	86.43	1433.87	153.36	145.71	1467.63	-75.81	50.6	1431.6	-68.29	52.47	1239.1	-77.67	44.68	1239.33	-77.13	99.36	1414.81	-15.97	1450.79	0	0	0	1479.82	-78.44	1827.43	1487.11	39.74	1821.77	1338.59	-85.47	1800.02	1333.77	45.27	1799.17	-334.94	1131.15	70.58	254.37	1122.32	79.53	-319.27
6.14	1682.79	153.35	77.32	1646.63	143.61	75.58	1460.46	147.26	77.02	1465.61	153.22	136.35	1469.42	-73.94	47.32	1431.96	-68.44	52.49	1239.4	-77.09	44.74	1239.51	-77.22	99.73	1424.99	-15.36	1450.33	0	0	0	1490.24	-77.29	1826.81	1497.25	40.63	1821.05	1349.02	-84.87	1799.63	1344.05	45.95	1798.51	-336.63	1131.6	70.22	254.24	1123.61	79.17	-316.19
6.15	1719.25	154.96	81.55	1682.13	144.42	77.64	1495.3	147.96	68.26	1497.43	153.26	127.85	1470.5	-73.86	46.8	1432.29	-68.38	52.4	1239.56	-76.87	45.02	1240.03	-76.7	99.9	1435.2	-14.74	1449.73	0	0	0	1500.13	-76.26	1826.31	1506.93	41.6	1820.3	1359.3	-84.26	1799.09	1354.3	46.93	1797.78	-329.84	1129.67	72.35	252.72	1123.36	79.14	-320.88
6.16	1754.92	156.76	83.81	1716.94	146.13	80.41	1530.01	149	60.63	1529.77	152.86	119.9	1470.38	-73.62	45.99	1432.39	-68.74	52.4	1239.88	-76.43	45.08	1240.32	-76.49	100.15	1445.49	-14.18	1449.11	0	0	0	1511.04	-74.97	1825.59	1518.18	42.48	1819.48	1369.61	-83.52	1798.41	1364.55	47.53	1797	-329.35	1129.48	72.39	252.86	1122.42	79.45	-320.94
6.17	1788.29	157.53	91.72	1751.76	148.26	84.31	1565.12	149.82	54.03	1561.18	154.33	113.64	1471.05	-73.49	46.13	1432.22	-68.68	52.21	1239.9	-76.63	45.6	1240.66	-76.46	100.44	1454.9	-13.45	1448.45	0	0	0	1521.35	-73.66	1825	1528.16	44.04	1818.53	1380.06	-82.61	1797.66	1374.73	48.63	1796.02	-329.74	1130.75	71.86	251.49	1122.96	78.8	-315.4
6.18	1821.58	159.03	97.82	1785.03	148.95	89.07	1599.2	151.5	48.94	1592.41	154.99	108.1	1470.79	-73.24	45.66	1432.35	-68.78	52.25	1240.22	-76.31	45.86	1241.04	-76.29	100.93	1466.84	-12.61	1447.52	0	0	0	1531.96	-72.34	1824.25	1538.73	45.18	1817.69	1390.51	-81.57	1796.79	1384.82	49.7	1794.99	-329.62	1130.56	72.14	251.41	1123.69	78.5	-313.26
6.19	1855.15	161.27	102.85	1818.23	151.21	95.11	1633.24	153.15	45.11	1623.23	155.92	103.84	1470.84	-73.09	45.64	1431.71	-69.31	52.08	1240.47	-75.99	46.22	1241.2	-76.89	101.66	1477.17	-11.68	1446.61	0	0	0	1542.32	-70.83	1823.39	1548.2	46.66	1816.75	1400.88	-80.57	1795.77	1395.08	50.67	1793.87	-331.18	1132.64	71.16	254.11	1122.11	79.94	-312.62
6.2	1886.98	162.88	111.92	1848.95	152.46	102.26	1666.17	154.96	42.84	1652.54	158.17	101.42	1471.25	-72.94	45.76	1432.18	-69.21	52.1	1240.65	-75.91	46.78	1241.71	-76.17	101.84	1487.51	-10.79	1445.67	0	0	0	1552.78	-69.28	1822.47	1558.32	47.72	1815.88	1411.23	-79.32	1794.63	1405.42	51.41	1792.66	-333.47	1131.37	71.1	256.53	1121.17	80.64	-317.77
6.21	1914.66	161.58	124.21	1878.3	153.99	111.73	1697.64	156.97	42.22	1681.33	159.08	99.77	1470.89	-73.59	45.47	1432.28	-68.73	51.85	1240.99	-75.6	47.28	1242.19	-75.98	102.41	1497.22	-9.87	1444.46	0	0	0	1562.67	-67.74	1821.61	1568.13	49.53	1814.75	1421.57	-78.1	1793.3	1415.62	52.8	1791.26	-332.89	1130.69	71.12	254.09	1121.9	79.9	-318.65
6.22	1948.53	158.8	122.35	1907.09	155.77	121.19	1727.36	158.4	42.75	1707.84	160.99	99.85	1471.46	-73.84	45.59	1431.92	-69.1	51.87	1241.37	-75.3	47.95	1242.59	-76.32	103.29	1508.89	-8.6	1443.23	0	0	0	1572.98	-66	1820.59	1577.45	51.39	1813.71	1431.9	-76.74	1791.87	1425.88	54.05	1789.73	-329.88	1129.56	72.32	255.41	1121.22	80.22	-316.24
6.23	1972.31	159.3	133.66	1931.86	157.19	130.15	1755.3	159.12	44.11	1733.23	161	100.29	1469.97	-73.3	45.02	1431.88	-69.23	51.82	1241.9	-74.61	48.45	1243.07	-76.07	104.01	1519.77	-7.26	1441.97	0	0	0	1583.59	-64.2	1819.48	1587.63	52.97	1812.69	1442.49	-75.05	1790.42	1436.01	55.57	1788.13	-332.17	1131.99	70.79	255.86	1123.13	79.75	-320.06
6.24	1995.12	161.25	143.4	1954.89	158.26	139.31	1780.34	159.85	46.35	1756.41	161.34	101.56	1470.04	-73.07	44.73	1431.92	-69.35	51.68	1242.27	-74.53	49.28	1243.46	-76.41	105.05	1531	-6.03	1440.59	0	0	0	1594.29	-62.32	1818.42	1598	54.64	1811.55	1452.9	-73.56	1788.9	1446.06	57.31	1786.5	-331.38	1131.18	71.27	254.2	1121.69	79.89	-322.55
6.25	2014.1	160.97	152.83	1975.43	158.9	147.47	1803.02	159.86	48.37	1776.8	161.46	102.87	1470.6	-73.69	45.17	1431.49	-69.67	51.59	1242.87	-73.9	49.93	1244.08	-76.64	106.05	1541.42	-4.57	1439.26	0	0	0	1604.54	-60.38	1817.4	1607.97	56.68	1810.35	1463.34	-71.97	1787.42	1456.27	58.87	1784.96	-333.27	1131.38	70.98	255.59	1121.54	80.39	-314.93
6.26	2030.6	161.53	159.92	1992.32	159.21	153.65	1823.01	158.91	49.04	1794.87	160.83	103.09	1470.39	-73.82	44.94	1431.65	-69.82	51.65	1243.42	-73.49	50.72	1244.8	-76.69	106.96	1551.93	-2.87	1437.93	0	0	0	1615.03	-58.44	1816.39	1618.76	58.43	1809.23	1473.73	-70.23	1785.96	1466.62	60.61	1783.46	-332.62	1132.1	71.05	254.3	1122.31	79.79	-317.26
6.27	2044.26	161.01	164.43	2006.5	158.68	157.36	1839.13	157.72	48.09	1809.68	160.32	102.15	1471.08	-73.89	45.05	1432.19	-69.65	51.57	1243.7	-73.99	51.92	1245.26	-77.61	108.38	1563.52	-1.31	1436.77	0	0	0	1625.33	-56.34	1815.49	1628.47	60.5	1808.31	1484.15	-68.19	1784.66	1477.2	62.27	1782.1	-328.92	1131.34	72.03	253.89	1122.23	79.6	-317.15
6.28	2053.89	157.07	165.67	2017.22	156.68	157.46	1850.76	156.96	46.23	1820.58	159.94	100.48	1471.24	-73.79	45.34	1432.19	-69.71	51.43	1244.38	-73.65	52.88	1246.19	-78.08	109.67	1574.27	0.32	1435.61	0	0	0	1635.52	-54.19	1814.67	1638.33	62.84	1807.43	1494.71	-66	1783.4	1487.82	64.1	1780.69	-332.72	1131.38	71.5	251.54	1122.4	78.9	-316.4
6.29	2063.06	153.43	161.69	2025.18	153.26	154.05	1858.82	155.58	43.73	1828.39	159.72	98.6	1470.87	-73.41	44.97	1431.89	-69.8	51.19	1244.82	-74.06	54.18	1246.98	-79.17	111.32	1585.22	2.08	1434.56	0	0	0	1646.08	-51.92	1813.88	1649.05	64.98	1806.58	1505.37	-63.71	1782.17	1498.25	66.45	1779.29	-334.78	1132.89	70.12	253.32	1121.67	79.52	-314.97
6.3	2070.47	148.81	154.17	2031.39	148.64	147.85	1863.05	154.88	41.82	1834.73	157.75	96.22	1471.1	-73.74	45	1432.2	-69.97	51.19	1245.27	-74.65	55.75	1248.1	-79.96	112.96	1596.9	4.01	1433.49	0	0	0	1656.47	-49.72	1813.19	1659.61	67.08	1805.89	1516.03	-61.49	1780.93	1508.91	68.87	1777.93	-332.62	1131.89	70.78	254.27	1122.33	79.46	-309.89
6.31	2076.82	144.62	144.19	2036.36	144.03	139.57	1865.69	152.95	39.8	1838.31	156.49	94.59	1471.27	-73.77	45.14	1431.97	-70.03	50.99	1245.65	-75.39	57.48	1249.28	-80.86	114.71	1608.82	6.04	1432.59	0	0	0	1667.02	-47.27	1812.64	1670.09	69.45	1805.26	1526.7	-59.13	1779.67	1519.62	71.24	1776.63	-329.96	1129.99	72.03	254.76	1120.95	80.02	-309.27
6.32	2081.66	140.51	135.08	2039.43	140	131.88	1867.93	151.69	38.38	1841.79	154.29	92.17	1470.69	-73.53	44.72	1432.6	-69.67	50.89	1246.28	-76.15	59.56	1250.51	-81.8	116.78	1619.48	8.17	1431.72	0	0	0	1677.88	-44.77	1812.16	1681.02	71.6	1804.79	1537.52	-56.52	1778.51	1530.45	73.93	1775.35	-332.45	1129.32	72.05	253.8	1122.22	79.64	-315.58
6.33	2086.61	136.9	127.41	2044.9	137.46	125.25	1870.5	150.56	37.71	1845.68	153.57	91.33	1470.78	-73.67	45.03	1432.21	-70.21	50.87	1247.08	-76.86	61.93	1252.16	-82.58	119.22	1630.41	10.39	1430.97	0	0	0	1688.86	-42.25	1811.74	1691.68	74.38	1804.25	1548.33	-53.82	1777.47	1541.57	76.44	1774.27	-334.45	1130.63	71.24	255.65	1122.62	79.89	-317.68
6.34	2086.67	141.8	134.05	2050.43	135.54	118.34	1873.89	149.83	37.27	1851.67	153.3	91.16	1471.03	-73.66	45.08	1432.56	-70.17	50.85	1248.12	-77.19	64.65	1253.99	-83.23	122.1	1641.2	12.86	1430.43	0	0	0	1700.18	-39.54	1811.39	1702.16	77.07	1804	1559.31	-51.04	1776.63	1552.65	79.46	1773.34	-334.29	1131.67	70.8	255.68	1122.24	80.07	-318.87
6.35	2091.41	144.64	123.99	2056.59	137.04	110.41	1875.97	150.57	37.1	1857.22	153.49	90.68	1471.28	-73.71	44.69	1433.12	-70.04	50.89	1249.48	-77.49	67.88	1256.18	-84.41	125.72	1652.34	15.21	1430.14	0	0	0	1711.42	-36.91	1811.38	1713.32	79.78	1803.86	1570.62	-47.98	1776.32	1563.82	82.43	1772.92	-332.73	1129.87	71.67	255.49	1120.78	80.41	-318.27
6.36	2097.45	146.23	114.09	2061.33	137.63	100.24	1877.56	151.44	36.52	1860.8	155.32	90.42	1471.55	-73.52	44.78	1433.22	-69.98	50.63	1251.03	-77.82	71.72	1259.01	-85.02	129.71	1663.65	17.7	1430.34	0	0	0	1722.03	-34.11	1811.77	1724.29	82.34	1804.37	1581.94	-45.01	1776.48	1575.03	85.62	1773.04	-331.92	1128.44	72.52	256.9	1119.87	81.01	-320.48
6.37	2101.51	148.53	103.58	2065.33	139.19	92.56	1877.9	153.41	36.32	1864.49	156.52	89.91	1472.52	-73.4	44.69	1433.6	-70.03	50.66	1253.41	-77.03	75.66	1262.3	-85.54	134.09	1675.5	20.27	1430.96	0	0	0	1733.63	-31.21	1812.33	1736.08	85.22	1804.78	1593.2	-41.89	1777.04	1586.35	88.98	1773.53	-330.34	1129.23	72.68	255.11	1121.59	80.4	-319.88
6.38	2107.21	148.6	95.01	2069.54	139.77	86.69	1878.78	154	36.45	1867.87	156.36	89.79	1472.49	-73.5	44.57	1434.03	-70.07	50.87	1255.64	-77.89	80.99	1266.08	-86.06	139.1	1687.77	22.75	1431.91	0	0	0	1744.97	-28.33	1812.97	1746.76	87.68	1805.96	1604.46	-38.7	1777.87	1598	92.21	1774.3	-334.52	1131.09	70.97	255.9	1121.49	80.45	-319.06
6.39	2109.61	147.77	89.46	2071.33	138.89	82.66	1879.76	153.28	36.53	1869.58	156.75	90.4	1471.32	-72.87	44.24	1433.98	-69.96	50.74	1258.45	-78.61	86.7	1270.78	-86.28	144.3	1698.95	25.22	1433.18	0	0	0	1756.19	-25.3	1813.83	1757.97	90.76	1806.79	1615.79	-35.36	1779.05	1609.75	95.65	1775.41	-332.67	1130.52	71.29	254.02	1121.55	79.92	-317.04
6.4	2110.68	145.69	85.97	2072.77	137.36	79.84	1880.21	152.89	36.62	1870.56	156.23	90.43	1472.99	-74.23	44.37	1435.07	-69.33	50.97	1262.13	-79.33	92.99	1276.45	-86.66	149.95	1711.02	27.51	1434.78	0	0	0	1767.58	-22.18	1814.94	1769.1	93.6	1808.01	1627.29	-31.92	1780.66	1621.58	99.04	1776.81	-337.27	1130.49	70.81	257.05	1121.46	80.66	-321.81
6.41	2111.45	144.35	83.26	2073.33	136.27	77.65	1880.53	152.47	36.67	1871.18	156.05	91.06	1472.73	-73.64	44.84	1435.08	-69.45	51.43	1266.55	-80.3	100.03	1282.86	-87.88	156.41	1722.47	29.67	1436.69	0	0	0	1779.55	-19.07	1816.27	1780.71	96.72	1809.44	1639.06	-28.22	1782.62	1633.25	102.83	1778.47	-332.2	1129.56	72.12	253.94	1121.89	80.02	-323.53
6.42	2112.34	143.99	81.28	2072.94	135.21	75.89	1880.27	153	37.01	1871.6	155.87	91.33	1472.64	-73.79	44.62	1436.29	-68.89	52.53	1271.59	-82.13	108	1290.48	-89.67	163.56	1734.22	31.77	1438.77	0	0	0	1791.14	-15.93	1817.86	1792.06	99.66	1811.06	1650.82	-24.65	1784.75	1645.13	106.43	1780.31	-331.99	1129.31	72.31	255.85	1121.7	80.33	-317.19
6.43	2112.58	143.66	79.68	2073.84	135.43	74.68	1880.33	153.06	37.01	1872.24	155.4	91.27	1472.77	-73.01	44.83	1437.33	-68	53.41	1278.15	-83.5	116.33	1299.85	-90.94	170.68	1745.64	33.77	1440.93	0	0	0	1802.82	-12.66	1819.47	1803.4	102.67	1812.67	1662.37	-21.19	1786.87	1656.94	110.28	1782.1	-333.55	1130.1	71.45	252.4	1121.87	79.69	-315.56
6.44	2113.01	143.14	78.18	2074.3	135.14	73.04	1880.23	153.4	37.17	1872.83	155.09	91.29	1473.31	-73.63	44.94	1438.45	-67.04	54.68	1286.31	-84.17	124.71	1310.47	-93.24	178.28	1757.1	35.64	1443.14	0	0	0	1814.7	-9.48	1820.97	1814.97	105.55	1814.33	1673.79	-18.07	1788.86	1668.85	113.98	1783.85	-332.56	1131.26	71.33	256.55	1122.42	80.18	-321.38
6.45	2113.24	142.86	77.25	2073.9	135.33	72.19	1880.55	152.84	36.91	1872.78	155.49	91.59	1473.82	-74.02	45.16	1439.98	-65.86	56.09	1295.57	-85.75	133.73	1322.88	-94.7	185.25	1768.06	37.5	1445.26	0	0	0	1826.2	-6.37	1822.43	1819.73	105.51	1820.2	1685.27	-14.77	1790.79	1680.65	117.61	1785.46	-331.47	1130.85	71.8	255.12	1122.2	79.92	-318.91
6.46	2113.16	142.87	76.29	2074.12	134.91	71.52	1880.58	152.89	36.86	1873.29	154.88	91.4	1474.31	-73.33	45.2	1441.79	-64.99	57.37	1306.16	-87.55	143.02	1336.81	-96.57	192.12	1780.14	39.55	1447.12	0	0	0	1837.8	-3.27	1823.71	1829.66	107.82	1822.27	1696.89	-11.52	1792.64	1692.28	121.07	1786.98	-333.5	1129.64	71.5	256.88	1121.38	80.52	-318.94
6.47	2115.3	143.07	73.09	2074.77	135.57	70.88	1880.13	153.47	37.05	1873.12	155.37	91.6	1476.24	-73.03	45.32	1444.9	-64.38	59	1317.86	-89.01	152.61	1351.75	-98.77	199.25	1790.71	41.5	1448.83	0	0	0	1849.36	-0.21	1824.79	1841.05	110.93	1822.99	1708.64	-8.13	1794.43	1703.87	124.3	1788.31	-334.81	1131.96	70.69	253.66	1121.29	79.89	-312.67
6.48	2113.76	142.32	75.42	2074.33	135.39	70.46	1880.71	152.54	36.65	1873.1	155.53	91.85	1478.89	-74.04	45.41	1446.79	-63.51	64.22	1330.01	-90.56	163.33	1367.15	-100.73	206.9	1801.24	43.48	1450.29	0	0	0	1860.87	2.86	1825.53	1852.82	113.9	1823.46	1720.25	-5.07	1796	1715.5	127.47	1789.51	-334.82	1132.03	70.44	253.71	1120.61	80.36	-317.2
6.49	2115.51	142.72	71.89	2074.71	134.63	69.58	1880.74	152.77	36.74	1873.55	155.08	91.83	1482.59	-75.63	46.31	1450.84	-64.02	67.09	1342.66	-92.23	175.24	1382.96	-101.74	215.35	1811.58	45.14	1451.47	0	0	0	1872.59	5.6	1825.99	1864.14	116.66	1823.63	1731.64	-2.13	1797.47	1727.06	130.42	1790.51	-334.09	1130.37	71.08	253.42	1122.36	79.7	-317.52
6.5	2115.62	142.76	71.12	2074.69	134.3	68.89	1880.73	152.77	36.87	1873.87	154.84	91.88	1488.01	-76.48	48.1	1457.84	-64.95	71.41	1357.04	-91.97	186.76	1399.13	-102.32	224.15	1821.4	46.88	1452.38	0	0	0	1884.07	8.29	1826.22	1876.04	119.35	1823.41	1742.95	0.65	1798.8	1738.27	133.52	1791.3	-330.39	1129.35	72.24	255.92	1122.64	80.12	-318.87
6.51	2115.9	142.23	70.37	2074.45	134.65	68.31	1880.88	152.57	36.83	1873.98	155.08	92.05	1496.29	-78.5	50.54	1465.45	-66.39	75.74	1371.91	-92.07	198.26	1415.55	-103.13	233.43	1831.22	48.58	1453.02	0	0	0	1895.16	10.83	1826.23	1887.73	121.79	1822.95	1754.07	3.1	1799.94	1749.52	136.15	1792.03	-330.71	1129.6	72.09	254.5	1122.75	79.44	-318.77
6.52	2116.45	142.01	69.57	2075.6	134.47	68.71	1880.75	152.8	37	1874.79	154.14	91.75	1507.31	-82.03	54.1	1476.17	-68.62	80.98	1387.78	-91	208.36	1432.64	-101.98	242	1841.43	50.17	1453.65	0	0	0	1906.46	13.13	1826.14	1898.93	124.14	1822.42	1765.28	5.47	1800.97	1760.71	138.51	1792.62	-330.73	1129.84	71.83	253.05	1123.65	78.91	-319.13
6.53	2116.54	141.45	68.64	2075.04	134.14	67.96	1881.36	151.95	36.57	1875.36	153.93	91.81	1521.1	-84.33	59.67	1490.89	-71.05	87.38	1404.28	-89.68	217.06	1449.33	-101.89	250.54	1851.51	51.61	1454.02	0	0	0	1917.88	15.25	1825.81	1909.62	126.18	1821.88	1776.48	7.61	1801.85	1771.97	140.59	1793.1	-333.26	1130.73	71.26	255.72	1121.6	80.38	-321.25
6.54	2117.21	142.03	68.4	2076.04	134.14	67.37	1881.04	152.35	36.92	1875.72	153.96	91.94	1537.58	-88.01	65.38	1507.23	-74	92.98	1422.21	-88.49	224.44	1467.52	-99.68	257.42	1861.84	52.99	1454.28	0	0	0	1928.93	17.2	1825.5	1920.76	128.06	1821.25	1787.71	9.65	1802.69	1783.28	142.45	1793.59	-332.87	1129.07	71.61	255.77	1121.82	80.13	-314.09
6.55	2117.18	141.29	67.68	2075.65	133.89	67.12	1881.14	152.24	36.96	1876.09	153.95	92	1556.8	-91.58	70.54	1526.92	-77.16	98.23	1441.42	-87.16	230.3	1486.63	-97.98	263.52	1871.28	54.12	1454.72	0	0	0	1939.83	18.92	1825.15	1932	129.86	1820.61	1798.84	11.44	1803.5	1794.28	144.43	1794.01	-331.68	1129.92	71.73	255.59	1121.35	80.73	-313.05
6.56	2117.33	141.66	67.7	2076.17	133.82	67.07	1881.53	151.81	36.84	1876.55	153.53	91.97	1577.18	-95.57	74.22	1548.23	-80.16	102.67	1461.53	-86.28	234.82	1505.9	-97.54	268.8	1881.67	55.18	1454.94	0	0	0	1950.98	20.41	1824.79	1943.08	131.22	1820.04	1809.76	12.77	1804.2	1805.19	146.24	1794.39	-333.18	1130.28	71.27	257.32	1121.03	81.07	-318.27
6.57	2117.66	141.46	67.26	2076.72	133.62	66.7	1881.3	152.16	37.08	1877.06	153.23	91.91	1599.44	-98.64	77.49	1570.59	-83.22	105.83	1482.82	-85.34	237.7	1526.26	-96.22	272.4	1891.05	56.06	1455.28	0	0	0	1961.48	21.6	1824.42	1953.74	132.45	1819.48	1820.89	14.33	1804.94	1816.12	147.59	1794.91	-330	1130.76	71.99	256.4	1122.88	79.95	-318.35
6.58	2118.04	141.06	66.82	2076.15	133.58	66.49	1881.3	152.22	37.19	1877.26	153.13	92.07	1623.57	-102.01	79.87	1594.71	-86.08	108.35	1504.24	-85.1	239.27	1547.72	-94.57	274.26	1900.32	56.74	1455.63	0	0	0	1972.47	22.67	1823.88	1965.2	133.44	1818.88	1831.88	15.37	1805.56	1827.03	148.85	1795.37	-334.01	1131.59	70.93	254.34	1123.39	79.55	-315.6
6.59	2116.66	140.96	69.93	2076.83	133.79	66.25	1881.51	151.8	37.1	1877.4	153.18	92.32	1648.64	-104.72	82.09	1619.83	-88.93	109.87	1526.29	-84.25	239.06	1569.35	-93.34	274.8	1909.28	57.44	1455.98	0	0	0	1983.56	23.45	1823.31	1975.54	134.24	1818.45	1842.86	16.23	1806.12	1837.98	149.83	1795.91	-329.44	1129.49	72.5	255.45	1123.47	79.9	-317
6.6	2118.34	141.03	66.06	2076.61	133.48	66.47	1881.04	152.45	37.52	1877.65	153.03	92.45	1676.26	-107.61	83.19	1646.35	-91.56	110.68	1549.57	-83.17	237.21	1591.57	-92.31	273.92	1918.45	58.02	1456.29	0	0	0	1994.61	23.99	1822.74	1992.48	137.31	1813.79	1853.77	16.93	1806.63	1849.01	150.59	1796.46	-330.39	1130.93	71.8	253.62	1124.18	79.18	-315.63
6.61	2118.93	141.05	65.87	2076.37	133.86	65.67	1881.63	151.52	37.26	1877.95	152.75	92.7	1703.8	-110.28	83.37	1674.14	-93.95	110.74	1572.84	-83.07	234.22	1614.67	-91.09	271.53	1927.15	58.51	1456.48	0	0	0	2005.16	24.33	1822.18	2004.89	138.15	1812.39	1864.61	17.63	1807.15	1859.86	151.21	1797.05	-331.59	1131.19	71.47	252.83	1123.61	79.04	-316.71
6.62	2118.7	141.48	65.71	2075.85	133.95	65.52	1881.75	151.38	37.36	1878.2	152.74	92.98	1732.85	-112.55	82.83	1703.42	-95.82	110.13	1597.02	-83.31	229.76	1638.3	-87.91	267.64	1936.02	59.06	1456.7	0	0	0	2015.58	24.48	1821.57	2015.46	138.06	1812.1	1875.17	17.86	1807.55	1870.54	151.78	1797.61	-328.55	1130.02	72.33	253.37	1123.05	79.61	-319.78
6.63	2118.05	141.14	65.55	2077.06	133.47	65.54	1881.93	151.19	37.38	1878.52	152.7	93.18	1763.16	-114.72	82.5	1733.44	-97.19	108.75	1622.93	-82.75	223.72	1662.63	-87.2	262.88	1944.07	59.55	1457.02	0	0	0	2026.19	24.41	1820.89	2026.44	138.16	1811.39	1885.69	18.12	1807.97	1881.27	152.02	1798.23	-329.82	1129.48	72.53	255.94	1121.79	80.54	-319.42
6.64	2118.6	141.49	65.55	2076.44	134.15	65.68	1881.79	151.39	37.61	1879.27	151.86	93.1	1795.18	-115.87	81.13	1765.6	-98.28	107.12	1648.68	-83.32	216.66	1687.44	-87.05	257.23	1952.67	60.01	1457.33	0	0	0	2036.23	24.11	1820.27	2036.66	137.7	1811.22	1896.06	18.08	1808.31	1891.93	152.19	1798.87	-331.41	1130.22	71.7	256.67	1120.61	80.78	-316.5
6.65	2118.95	141.83	65.21	2076.03	133.65	65.29	1882.06	151.12	37.63	1879.31	152.18	93.36	1829.28	-116.25	79.57	1798.07	-99.1	104.87	1675.9	-83.75	208.63	1713.34	-86.47	250.3	1961.35	60.52	1457.7	0	0	0	2046.61	23.67	1819.56	2047.26	137.44	1810.82	1906.31	18.01	1808.65	1902.53	152.34	1799.52	-329.11	1129.91	72.24	254.61	1122.09	79.9	-313.74
6.66	2118.41	141.81	65.39	2076.83	133.51	65.75	1882.47	150.52	37.43	1879.89	151.42	93.35	1862.9	-117.64	78.31	1832.36	-99.65	102.87	1703.63	-84.64	199.63	1738.76	-87.44	243.4	1970.68	60.91	1458.03	0	0	0	2056.59	23.06	1818.96	2058.42	136.92	1810.39	1916.51	17.82	1808.91	1913.1	152.38	1800.14	-329.79	1129.52	72.31	255.78	1122.26	80.22	-316.52
6.67	2118.4	141.65	64.97	2076.18	134.04	65.28	1882.13	150.94	37.71	1879.9	151.89	93.72	1898.37	-118.37	76.97	1867.15	-100.37	100.58	1732.41	-85.65	189.89	1766.02	-89.69	234.47	1979.59	61.32	1458.32	0	0	0	2066.92	22.4	1818.3	2068.29	136.24	1810.22	1926.42	17.39	1809.02	1923.63	152.11	1800.73	-330.02	1128.67	72.51	256.14	1121.6	80.65	-315.86
6.68	2118.22	141.29	64.47	2076.18	134.4	65.19	1881.87	151.56	38.04	1880.29	151.63	93.86	1932.96	-119.52	79.51	1903.19	-101.01	98.66	1761.85	-86.57	179.19	1793.28	-91.27	225.41	1988.96	61.63	1458.52	0	0	0	2076.47	21.52	1817.74	2078.67	135.36	1809.91	1936.46	17.26	1809.18	1933.77	152.07	1801.18	-331.57	1129.63	72.02	256.54	1121.92	80.53	-314.94
6.69	2118.41	141.14	64.15	2076.43	134.89	65.37	1882.26	150.93	38	1880.56	151.54	94.08	1969.91	-121.11	79.66	1939.76	-101.86	96.89	1791.88	-88.5	168.23	1821.73	-91.73	215.71	1998.44	61.89	1458.76	0	0	0	2086.39	20.54	1817.2	2089.24	134.63	1809.59	1946.41	16.95	1809.2	1944.02	151.71	1801.55	-332.61	1131.54	71.22	254.46	1121.89	80.08	-314.15
6.7	2118.4	141.76	64.08	2074.44	136.89	68.71	1882.27	151.11	38.18	1880.94	151.34	94.37	2006.56	-122.26	78.76	1976.82	-103.1	95.49	1823.01	-90.07	156.91	1850.41	-92.75	205.71	2007.89	62.17	1458.86	0	0	0	2096.6	19.5	1816.62	2099.37	133.87	1809.36	1956.2	16.27	1809.08	1954.17	151.15	1801.86	-330.89	1128.78	72.3	258.6	1121.4	81.08	-319.96
6.71	2114.62	146.23	69.7	2074.81	137.04	68.76	1882.73	150.38	37.99	1881.33	151.1	94.7	2043.28	-124.03	78.2	2012.96	-104.87	93.86	1855.18	-91.13	145.3	1879.43	-94.63	195.99	2017.89	62.38	1458.87	0	0	0	2106.12	18.34	1816.2	2108.98	132.59	1809.48	1966.06	15.75	1808.94	1964.12	150.89	1802.01	-330.77	1129.75	71.99	257.16	1120.75	80.87	-315.64
6.72	2114.97	146.19	69.42	2074.98	136.82	68.55	1882.76	150.31	38.22	1881.66	150.92	95.05	2080.19	-126.04	78.61	2048.97	-107.04	92.22	1887.41	-93.62	134.31	1909.68	-95.88	185.82	2027.47	62.32	1458.84	0	0	0	2115.51	17.08	1815.83	2118.81	131.22	1809.48	1975.7	14.87	1808.64	1974.14	150.4	1802.06	-332	1130.49	71.85	257.43	1122.38	80.44	-314.5
6.73	2115.56	146.55	69.69	2075.12	136.76	68.46	1882.66	150.58	38.57	1882.46	150.15	95.18	2118.14	-124.17	78.42	2084.96	-109.54	90.97	1920.84	-95.54	123.19	1940.4	-97.99	175.98	2037.2	62.13	1458.66	0	0	0	2125.23	15.73	1815.45	2129.3	129.66	1809.4	1985.32	14.18	1808.26	1984.44	149.45	1802.05	-333.18	1130.71	71.08	255.93	1122.04	80.49	-312.96
6.74	2115.5	146.65	69.49	2075.57	136.9	68.68	1883.01	150.26	38.65	1882.7	150.25	95.74	2153.94	-126.69	79.07	2122.23	-112.27	90.78	1955.59	-96.8	112.24	1971.21	-100.6	166.73	2046.86	61.74	1458.39	0	0	0	2134.77	14.36	1815.16	2138.8	128.42	1809.64	1995.11	13.59	1807.81	1994.51	148.64	1801.9	-336.19	1132.28	70.25	257.39	1121.13	81.17	-314.4
6.75	2115.73	146.56	68.94	2075.51	137.25	68.84	1883.21	149.98	38.83	1883.45	149.33	95.84	2190.24	-128.82	80.84	2158.44	-115.2	90.74	1988.84	-101.2	103.23	2003.4	-101.6	157.07	2056.47	61.3	1458	0	0	0	2144.21	12.89	1814.91	2148.59	126.86	1809.75	2004.55	12.34	1807.18	2004.65	147.64	1801.6	-334.88	1132.04	70.75	253.53	1123	79.58	-315.98
6.76	2115.66	146.53	68.7	2076.81	135.39	64.97	1883.18	150.2	39.21	1884	149.03	96.42	2227.85	-132.27	82.63	2195.67	-117.78	91.59	2023.53	-103.88	93.77	2034.42	-104.87	148.55	2066.07	60.82	1457.57	0	0	0	2153.99	11.34	1814.58	2158.78	125.15	1809.67	2014.23	11.35	1806.54	2014.79	146.46	1801.28	-333.24	1129.3	71.65	255.87	1122.44	80.3	-315.28
6.77	2117.86	141.85	66.3	2076.61	134.78	65.06	1883.72	149.37	39.21	1884.55	148.48	96.72	2264.14	-134.14	85.15	2232.45	-120.3	92.85	2059.28	-105.73	84.41	2066.56	-107.77	140.29	2075.92	60.12	1457.02	0	0	0	2163.74	9.69	1814.25	2168.4	123.8	1809.61	2024.06	10.34	1805.85	2024.8	145.5	1800.77	-328.07	1129.11	72.84	256.53	1121.97	80.58	-311.07
6.78	2117.57	141.36	66.15	2077.57	135.46	64.59	1884.01	149.13	39.41	1884.87	148.53	97.41	2301.6	-136.21	88.53	2268.76	-122.42	94.5	2094.15	-109.98	76.89	2099.58	-110.07	132.2	2085.57	59.37	1456.51	0	0	0	2173.66	7.99	1813.86	2178.66	121.98	1809.47	2033.67	8.89	1805.05	2034.93	144.32	1800.22	-332.87	1130.45	71.22	257.67	1121.59	80.9	-315.54
6.79	2117.57	141.42	65.68	2077.26	134.67	64.4	1884.15	148.86	39.54	1885.72	147.65	97.72	2337.76	-137.32	91.95	2304.87	-124.11	96.66	2094.15	-109.98	76.89	2099.58	-110.07	132.2	2095.47	58.58	1455.87	0	0	0	2183.58	6.25	1813.44	2187.97	120.24	1809.51	2043.34	7.46	1804.2	2045.14	143.08	1799.6	-330.99	1130.07	71.75	256.97	1123.36	80	-316.99
6.8	2118.25	142.48	62.08	2077.5	134.82	63.95	1884.38	148.68	39.88	1886.36	147.15	98.19	2373.39	-138.01	95.4	2341.25	-125.21	99.55	2094.15	-109.98	76.89	2099.58	-110.07	132.2	2105.29	57.68	1455.24	0	0	0	2193.04	4.33	1813.02	2197.93	117.92	1809.6	2053.3	6.28	1803.39	2055.47	141.63	1798.98	-330.83	1130.61	71.94	255.2	1122.59	80.13	-317.46
6.81	2119.19	142.02	61.39	2078.03	134.83	64.01	1884.59	148.37	40.2	1886.31	147.55	99.12	2409.85	-138.29	100.7	2377.59	-125.81	103.44	2094.15	-109.98	76.89	2099.58	-110.07	132.2	2115.02	56.69	1454.59	0	0	0	2203.11	2.4	1812.41	2208.14	115.82	1809.29	2063.16	4.85	1802.53	2065.96	139.94	1798.3	-328.33	1130.27	72.6	255.34	1122.33	80.11	-318.78
6.82	2119.42	141.92	61.04	2078.26	135.16	63.9	1884.9	147.81	40.36	1887.31	146.61	99.5	2445.14	-138	106.6	2413.45	-125.67	108.63	2094.15	-109.98	76.89	2099.58	-110.07	132.2	2125.1	55.66	1453.9	0	0	0	2212.85	0.35	1811.73	2218.23	113.81	1808.76	2072.96	3.02	1801.5	2076.15	138.48	1797.51	-332.06	1130	71.78	256.49	1120.99	80.8	-319.31
6.83	2117.66	141.21	64.69	2078.65	134.84	63.83	1884.89	148.13	41.03	1888.01	146.12	100.15	2480.11	-137.09	114.36	2447.38	-125.13	114.74	2094.15	-109.98	76.89	2099.58	-110.07	132.2	2135.25	54.57	1453.12	0	0	0	2222.82	-1.81	1810.87	2228.6	111.59	1808.11	2083.17	1.66	1800.49	2086.53	136.72	1796.72	-329.5	1130.76	72.03	254.34	1121.67	80	-318.35
6.84	2117.83	141.11	64.73	2078.88	135.63	63.36	1885.43	147.57	41.56	1888.09	146.63	101.18	2513.27	-136.05	123.11	2480.67	-124.02	122.8	2094.15	-109.98	76.89	2099.58	-110.07	132.2	2145.33	53.32	1452.32	0	0	0	2232.68	-3.98	1809.94	2239.28	109.75	1807.05	2093.01	-0.22	1799.34	2096.82	134.95	1795.81	-330.43	1130.9	72.07	255.85	1121.95	80.26	-313.97
6.85	2117.74	141.22	64.47	2078.4	135.64	63.42	1885.68	147.55	42.28	1888.93	146.19	101.98	2544.32	-133.84	133.68	2512.39	-122.56	132.11	2094.15	-109.98	76.89	2099.58	-110.07	132.2	2155.44	51.98	1451.47	0	0	0	2242.68	-6.21	1808.88	2249.06	107.57	1806.15	2102.84	-2.31	1798.12	2107.06	133.23	1794.8	-335.04	1131.08	70.99	253.07	1122.5	79.51	-314.45
6.86	2118.12	141.34	64.36	2079.08	135.96	62.83	1886.38	146.93	42.74	1889.24	146.67	103.05	2573.95	-131.11	145.04	2541.68	-120.42	142.22	2094.15	-109.98	76.89	2099.58	-110.07	132.2	2165.65	50.63	1450.5	0	0	0	2252.76	-8.49	1807.68	2259.7	104.96	1805.12	2112.98	-4.13	1796.87	2117.42	131.31	1793.63	-338.36	1132.07	70.28	253.48	1122.31	79.79	-316.65
6.87	2118.14	141.46	64.19	2078.22	135.94	62.87	1886.93	146.45	43.45	1889.97	146.79	104.1	2600.15	-127.88	155.82	2568.13	-117.68	152.08	2094.15	-109.98	76.89	2099.58	-110.07	132.2	2175.99	49.21	1449.48	0	0	0	2263.13	-10.75	1806.32	2270.14	102.7	1803.89	2123	-6.32	1795.53	2127.96	129.1	1792.48	-336.16	1132.01	70.64	255.47	1121.47	80.33	-316.58
6.88	2117.67	141.32	64.07	2078.8	137.22	62.99	1887.24	146.57	44.51	1890.87	146.86	105.23	2621.05	-123.79	175.72	2592.06	-114.47	161.34	2094.15	-109.98	76.89	2099.58	-110.07	132.2	2186.25	47.74	1448.39	0	0	0	2273.49	-13.08	1804.91	2280.01	100.59	1802.58	2133.11	-8.71	1794.16	2138.22	127.13	1791.21	-334.54	1130.89	71.22	253.75	1122.45	79.69	-317.42
6.89	2117.85	141.44	63.89	2076.76	138.62	65.24	1887.63	146.9	45.73	1891.42	147.56	106.53	2641.23	-120	185.44	2613.7	-110.86	169.94	2094.15	-109.98	76.89	2099.58	-110.07	132.2	2196.83	46.13	1447.23	0	0	0	2283.94	-15.41	1803.43	2290.44	97.98	1801.21	2133.11	-8.71	1794.16	2148.79	124.59	1790.05	-330.53	1128.86	72.34	255.12	1122.31	80.01	-320.63
6.9	2119.83	141.99	59.93	2078.01	138.43	65.29	1888.28	146.79	46.77	1892.45	147.67	107.84	2659.62	-116.39	193.6	2629.88	-107.69	175.59	2094.15	-109.98	76.89	2099.58	-110.07	132.2	2207.07	44.35	1446.14	0	0	0	2294.09	-17.92	1801.97	2300.78	95.8	1799.71	2133.11	-8.71	1794.16	2159.38	121.97	1788.87	-332.05	1130.29	71.91	258.65	1120.24	81.46	-317.33
6.91	2118	141.56	63.73	2078.15	138.7	65.08	1888.88	146.56	48.05	1893.31	148.54	109.49	2672.68	-113.65	198.3	2649.68	-103.96	182.9	2094.15	-109.98	76.89	2099.58	-110.07	132.2	2217.69	42.48	1444.96	0	0	0	2304.4	-20.33	1800.56	2310.99	93.27	1798.27	2133.11	-8.71	1794.16	2170.13	118.88	1787.8	-333.29	1131.28	71.08	255.27	1122.42	80.07	-318.25
6.92	2120.25	142.34	59.82	2078.22	138.81	64.9	1889.42	146.95	49.69	1894.17	149.53	111.32	2683.92	-110.6	200.18	2658.51	-101.97	185.17	2094.15	-109.98	76.89	2099.58	-110.07	132.2	2228.35	40.52	1443.82	0	0	0	2314.92	-22.78	1799.14	2321.63	90.61	1796.89	2133.11	-8.71	1794.16	2180.56	116.16	1786.64	-329.08	1130.72	72.46	254	1122.46	79.73	-318.57
6.93	2119.91	142.53	59.77	2077.26	139.75	64.89	1889.89	147.47	51.36	1895.51	150.2	113.11	2692.93	-107.67	198.08	2661.47	-100.62	182.73	2094.15	-109.98	76.89	2099.58	-110.07	132.2	2238.75	38.35	1442.71	0	0	0	2325.77	-25.34	1797.72	2331.27	88.1	1795.86	2133.11	-8.71	1794.16	2191.17	113.23	1785.56	-331.7	1130.56	71.77	256.83	1121.3	80.81	-318.12
6.94	2119.62	142.58	59.46	2077.82	139.33	64.47	1890.22	148.57	53.58	1896.64	151.38	115.32	2699.2	-104.92	191.88	2663.69	-98.84	175.91	2094.15	-109.98	76.89	2099.58	-110.07	132.2	2249.4	35.97	1441.59	0	0	0	2336.32	-28.04	1796.48	2341.71	85.09	1794.81	2133.11	-8.71	1794.16	2201.67	110.41	1784.39	-332.98	1132.1	70.92	256.74	1120.71	80.86	-312.44
6.95	2119.98	142.38	59.24	2078.29	139.52	64.59	1891.18	148.73	55.58	1898.22	151.97	117.48	2704.53	-102.3	183.36	2670.28	-95.52	165.07	2094.15	-109.98	76.89	2099.58	-110.07	132.2	2260.44	33.52	1440.52	0	0	0	2346.9	-30.79	1795.29	2352.43	82.34	1793.6	2133.11	-8.71	1794.16	2212.26	107.28	1783.28	-331.49	1129.67	71.9	256.06	1121.73	80.48	-314.9
6.96	2119.79	141.84	59.03	2078.01	139.39	64.16	1891.99	149.2	57.85	1899.85	153.06	120.07	2708.16	-99.89	173.36	2678.84	-91.99	156.73	2094.15	-109.98	76.89	2099.58	-110.07	132.2	2271.26	30.87	1439.51	0	0	0	2357.77	-33.6	1794.11	2359.02	77.85	1795.82	2133.11	-8.71	1794.16	2222.95	103.88	1782.12	-332.34	1130.68	71.54	258.51	1120.35	81.23	-313.31
6.97	2119.94	142.46	59.37	2078.24	139.57	64.09	1893	150.16	60.71	1901.64	154.01	122.92	2712.56	-97.88	163.9	2682.65	-90.17	147.89	2094.15	-109.98	76.89	2099.58	-110.07	132.2	2281.96	28.01	1438.59	0	0	0	2368.65	-36.58	1792.97	2368.46	74.51	1795.53	2133.11	-8.71	1794.16	2233.39	100.7	1780.94	-329.11	1129.7	72.89	256.91	1121.52	80.62	-314.11
6.98	2120.17	141.87	59.07	2077.78	139.87	64.02	1894.09	151.02	63.71	1903.96	154.96	126.09	2722.48	-98.88	152.96	2691.69	-91.08	139.85	2094.15	-109.98	76.89	2099.58	-110.07	132.2	2292.92	25.01	1437.72	0	0	0	2379.63	-39.58	1791.99	2379.03	71.47	1794.58	2133.11	-8.71	1794.16	2244.32	96.78	1780.12	-327.14	1129.03	73.11	255.62	1122.03	80.07	-311.76
6.99	2120.13	141.8	58.91	2078.29	139.91	63.99	1895.56	151.77	67.3	1906.35	156.55	129.91	2731.16	-100.56	139.2	2699.89	-92.32	129.26	2094.15	-109.98	76.89	2099.58	-110.07	132.2	2303.85	21.62	1437.15	0	0	0	2390.73	-42.7	1791.38	2389.81	68.29	1793.91	2133.11	-8.71	1794.16	2255.01	93.05	1779.89	-330.25	1130.1	71.96	255.01	1122.07	80.04	-312.7
7	2120.33	142.33	59.52	2079.03	140	64.23	1896.66	153.94	72.12	1908.89	158.69	134.58	2736.41	-101.41	127.24	2705.16	-92.93	119.57	2094.15	-109.98	76.89	2099.58	-110.07	132.2	2314.85	18.25	1437.13	0	0	0	2401.8	-45.95	1791.29	2400.76	65.05	1793.78	2133.11	-8.71	1794.16	2265.67	89.57	1780.1	-332	1130.85	71.37	255.01	1121.72	80.3	-315.81
7.01	2119.95	142.04	59.12	2079.05	140.13	64.59	1899.29	154.13	76.71	1912.61	159.71	139.28	2740.99	-102.41	117.27	2709.45	-93.98	111.78	2094.15	-109.98	76.89	2099.58	-110.07	132.2	2325.98	14.83	1437.53	0	0	0	2412.88	-49.28	1791.56	2411.57	61.68	1794.08	2133.11	-8.71	1794.16	2276.93	85.2	1780.81	-332.84	1130.37	71.7	256.69	1121.15	80.64	-320.1
7.02	2120.28	142.58	59.26	2079.54	139.57	64.31	1902.44	154.22	81.94	1916.77	161.31	144.85	2745.82	-101.9	109.53	2713.13	-94.07	105.83	2094.15	-109.98	76.89	2099.58	-110.07	132.2	2336.62	11.59	1438.36	0	0	0	2424.24	-52.7	1792.03	2422.48	58.27	1794.59	2133.11	-8.71	1794.16	2287.74	81.37	1781.63	-334.82	1132.65	70.69	253.23	1122.14	79.68	-315.64
7.03	2120.79	142.06	59.34	2079.78	139.66	64.85	1905.94	155.14	88.09	1922.64	161.87	150.64	2748.68	-100.21	104.01	2715.22	-92.85	101.47	2094.15	-109.98	76.89	2099.58	-110.07	132.2	2347.53	8.25	1439.52	0	0	0	2435.52	-56.18	1792.77	2433.5	54.72	1795.41	2133.11	-8.71	1794.16	2298.81	77.41	1782.76	-332.58	1131.78	71.19	255.71	1121.82	80.3	-310.89
7.04	2120.76	141.63	59.49	2080.5	139.14	64.75	1909.14	158.05	95.92	1928.38	164.83	157.87	2749.59	-98.51	99.74	2716.39	-91.33	98.22	2094.15	-109.98	76.89	2099.58	-110.07	132.2	2358.42	4.87	1440.96	0	0	0	2446.96	-59.77	1793.87	2444.79	51.19	1796.54	2133.11	-8.71	1794.16	2309.98	73.4	1784.27	-331.96	1131.92	70.86	257.13	1121.89	80.62	-317.52
7.05	2119.64	142.14	63.68	2080.89	139.44	65.62	1915.61	157.49	103.07	1935.59	167.41	165.29	2750.75	-97.85	97.2	2717.09	-90.87	96.05	2094.15	-109.98	76.89	2099.58	-110.07	132.2	2368.98	1.45	1442.7	0	0	0	2458.19	-63.42	1795.28	2455.96	47.5	1798.08	2133.11	-8.71	1794.16	2320.99	69.57	1785.98	-330.75	1131.37	71.65	255.49	1122.92	79.9	-319.89
7.06	2120.09	142.14	63.75	2081.6	138.71	65.99	1922.15	158.48	111.7	1945.37	168.86	172.61	2751.7	-97.32	95.18	2717.55	-90.71	94.17	2094.15	-109.98	76.89	2099.58	-110.07	132.2	2379.36	-1.82	1444.73	0	0	0	2469.35	-67.11	1796.84	2466.97	43.86	1799.79	2133.11	-8.71	1794.16	2332.26	65.35	1787.94	-331.74	1129.79	72.07	255.92	1123.12	80.11	-315.72
7.07	2120.46	142.16	63.61	2082.96	138.17	66.01	1930.35	159.28	120.71	1956.28	170.49	180.25	2752.61	-96.71	93.22	2717.93	-90.25	92.32	2094.15	-109.98	76.89	2099.58	-110.07	132.2	2389.74	-4.84	1446.92	0	0	0	2480.39	-70.8	1798.32	2477.83	40.18	1801.5	2133.11	-8.71	1794.16	2343.1	61.64	1789.76	-334.78	1132.33	70.47	255.4	1122.75	79.87	-317.32
7.08	2121.44	142.37	63.42	2082.52	137.95	70.43	1939.91	159.84	130.32	1968.82	172.25	187.8	2753.06	-96.42	91.26	2718.38	-89.83	90.84	2094.15	-109.98	76.89	2099.58	-110.07	132.2	2400.09	-7.77	1449.13	0	0	0	2490.94	-74.49	1799.79	2488.41	36.45	1803.22	2133.11	-8.71	1794.16	2353.88	57.7	1791.49	-334.84	1131.05	70.97	252.49	1123.32	78.93	-315.97
7.09	2122.42	142.85	63.33	2084.36	137.98	70.77	1949.74	161.73	140.91	1982.88	173.44	195.48	2753.43	-96.15	89.87	2718.56	-89.67	89.66	2094.15	-109.98	76.89	2099.58	-110.07	132.2	2410.12	-10.57	1451.17	0	0	0	2501.46	-78.11	1801.13	2499.27	32.85	1804.72	2133.11	-8.71	1794.16	2364.49	54.01	1793.14	-332.3	1129.21	72.07	254.54	1122.78	79.8	-317.2
7.1	2124.49	143.17	63.2	2087.87	138.1	71.64	1960.54	162.79	152.37	1997.79	173.92	203.5	2754.3	-95.88	89.09	2719	-89.5	88.86	2094.15	-109.98	76.89	2099.58	-110.07	132.2	2419.83	-13.4	1453.08	0	0	0	2511.56	-81.72	1802.41	2509.64	29.3	1806.17	2133.11	-8.71	1794.16	2374.63	50.85	1794.51	-334.09	1131.36	70.79	256.66	1120.94	80.8	-319.3
7.11	2126.91	143.83	62.86	2092.88	138.26	73.28	1971.17	165.43	165.23	2013.05	174.1	212.16	2754.7	-95.72	88.03	2719.18	-89.41	88.03	2094.15	-109.98	76.89	2099.58	-110.07	132.2	2429.8	-16.13	1454.75	0	0	0	2521.32	-85.2	1803.56	2519.83	25.82	1807.5	2133.11	-8.71	1794.16	2384.63	47.73	1795.81	-333.9	1131.04	71.19	254.9	1121.59	80.2	-316.97
7.12	2129.93	144.32	63.16	2098.13	138.59	75.8	1984.24	165.77	177.83	2028.58	174.42	221.29	2754.53	-95.71	86.9	2719.6	-89.33	87.49	2094.15	-109.98	76.89	2099.58	-110.07	132.2	2440.06	-18.67	1456.21	0	0	0	2531.38	-88.53	1804.57	2529.6	22.43	1808.73	2133.11	-8.71	1794.16	2394.63	44.51	1796.97	-333.75	1131.26	70.82	256.1	1122.32	80.43	-313.06
7.13	2131.95	147	66.99	2103.86	138.9	79.18	1998.25	166.39	190.79	2045.2	173.94	230.21	2754.79	-95.58	86.19	2719.91	-89.21	86.93	2094.15	-109.98	76.89	2099.58	-110.07	132.2	2450.03	-21.06	1457.49	0	0	0	2540.97	-91.8	1805.58	2539.42	19.2	1809.84	2133.11	-8.71	1794.16	2404.25	41.61	1798.09	-337.43	1132.67	69.8	256.5	1121.95	80.32	-314.16
7.14	2136.68	148.06	66.76	2110.5	139.65	83.57	2014.1	165.76	203.43	2062.22	173.83	239.45	2755.36	-95.39	85.57	2720.2	-89.19	86.36	2094.15	-109.98	76.89	2099.58	-110.07	132.2	2459.75	-23.45	1458.58	0	0	0	2550.2	-94.92	1806.6	2549.1	16.1	1810.89	2133.11	-8.71	1794.16	2413.74	38.84	1799.04	-336.38	1130.89	70.5	256.19	1121.14	80.6	-320.66
7.15	2143.65	149.28	66.84	2118.87	140.54	89.28	2031.56	163.41	215.01	2080.81	170.91	247.34	2755.62	-95.2	84.75	2720.38	-89.16	85.77	2094.15	-109.98	76.89	2099.58	-110.07	132.2	2469.35	-25.66	1459.5	0	0	0	2559.64	-97.87	1807.5	2558.29	13.12	1811.95	2133.11	-8.71	1794.16	2423.16	36.05	1799.87	-333.81	1130.38	71.17	258.08	1120.82	81.06	-317.89
7.16	2152.81	151.53	66.85	2129.81	141.92	95.26	2047.49	162.71	225.67	2096.99	170.13	256.13	2756.04	-95.11	84.03	2720.74	-89.11	85.3	2094.15	-109.98	76.89	2099.58	-110.07	132.2	2478.88	-27.74	1460.26	0	0	0	2568.75	-100.67	1808.46	2567.44	10.32	1813.03	2133.11	-8.71	1794.16	2432.38	33.58	1800.59	-334.9	1130.25	70.96	256.86	1121.78	80.58	-318.28
7.17	2166.2	155	72.37	2145.28	144.22	102.88	2064.55	158.83	233.51	2114.06	167.3	263.72	2756.2	-94.84	83.19	2721.05	-89.03	84.86	2094.15	-109.98	76.89	2099.58	-110.07	132.2	2488.1	-29.79	1460.85	0	0	0	2578.04	-103.3	1809.37	2576.8	7.67	1813.95	2133.11	-8.71	1794.16	2441.51	31.06	1801.25	-335.11	1128.68	71.22	257.83	1121.65	80.54	-315.78
7.18	2183.75	158.11	79.94	2164.3	146.62	110.64	2082.04	155.42	240.02	2131.46	164.53	270.67	2756.08	-94.76	82.53	2721.24	-89.03	84.47	2094.15	-109.98	76.89	2099.58	-110.07	132.2	2497.31	-31.67	1461.42	0	0	0	2587.23	-105.77	1810.3	2586.12	5.23	1814.89	2133.11	-8.71	1794.16	2450.7	28.46	1801.79	-334.21	1130.67	70.89	258.44	1120.87	81.06	-318.96
7.19	2204.43	161.13	86.34	2184.85	148.78	116.53	2099.87	152.84	245.23	2148.96	162.33	277.28	2756.35	-94.65	82.12	2721.66	-89.03	84.28	2094.15	-109.98	76.89	2099.58	-110.07	132.2	2506.21	-33.47	1461.85	0	0	0	2596.41	-108.15	1811.19	2595.02	2.93	1815.83	2133.11	-8.71	1794.16	2450.7	28.46	1801.79	-333.61	1130.94	71.08	256.42	1122.31	80.2	-319.01
7.2	2227.99	163.59	92.32	2205.78	150.6	120.95	2119.63	149.9	248.8	2168.36	158.7	281.8	2756.49	-94.53	81.71	2721.5	-89.06	83.83	2094.15	-109.98	76.89	2099.58	-110.07	132.2	2515.03	-35.2	1462.29	0	0	0	2605.52	-110.31	1812.04	2603.93	0.75	1816.69	2133.11	-8.71	1794.16	2450.7	28.46	1801.79	-334.23	1131.69	70.79	257.5	1121.19	80.97	-317.49
7.21	2252.85	165.14	97.45	2229.86	151.73	125.29	2139.82	148.03	251.19	2188.24	155.71	284.96	2756.2	-94.56	81.16	2721.7	-89.02	83.67	2094.15	-109.98	76.89	2099.58	-110.07	132.2	2523.86	-36.87	1462.74	0	0	0	2614.55	-112.38	1812.83	2613.16	-1.28	1817.46	2133.11	-8.71	1794.16	2450.7	28.46	1801.79	-336.51	1130.99	70.82	255.88	1121.41	80.62	-314.94
7.22	2277.79	166.03	100.98	2258.35	152.54	130.96	2161.23	145.69	251.92	2208.26	153.61	286.85	2756.67	-94.39	81.11	2721.79	-89	83.47	2094.15	-109.98	76.89	2099.58	-110.07	132.2	2532.11	-38.57	1463.21	0	0	0	2623.69	-114.26	1813.62	2622.26	-3.16	1818.22	2133.11	-8.71	1794.16	2450.7	28.46	1801.79	-335.17	1130.57	71.16	256.83	1121.2	80.82	-320.95
7.23	2302.14	166.74	102.74	2282.46	152.9	132.35	2182.4	144.69	251.48	2228.71	151.98	287.42	2756.87	-94.3	80.96	2722.09	-88.95	83.44	2094.15	-109.98	76.89	2099.58	-110.07	132.2	2540.65	-40.26	1463.63	0	0	0	2632.84	-115.99	1814.31	2631.24	-4.93	1818.92	2133.11	-8.71	1794.16	2450.7	28.46	1801.79	-332.81	1129.7	71.8	257.54	1121.13	80.84	-319.13
7.24	2328.79	167.21	104.55	2304.99	152.36	131.61	2204.94	141.93	249.1	2250.56	149.12	285.9	2756.66	-94.15	80.68	2722.01	-88.94	83.24	2094.15	-109.98	76.89	2099.58	-110.07	132.2	2548.92	-41.91	1464.13	0	0	0	2641.73	-117.6	1814.92	2640.04	-6.56	1819.56	2133.11	-8.71	1794.16	2450.7	28.46	1801.79	-337.84	1130.94	70.26	256.54	1121.21	80.55	-316.38
7.25	2352.81	166.81	103.4	2326.96	151.63	129.03	2227.12	140.44	245.63	2272.36	146.93	283.27	2756.87	-94.18	80.46	2722.1	-88.94	83.08	2094.15	-109.98	76.89	2099.58	-110.07	132.2	2556.77	-43.73	1464.66	0	0	0	2650.6	-119.1	1815.45	2648.7	-8.03	1820.14	2133.11	-8.71	1794.16	2450.7	28.46	1801.79	-337.78	1131.6	69.83	255.43	1122.5	79.97	-318.59
7.26	2380.46	165.93	102.75	2352.75	150.83	127.44	2249.56	139.44	241.06	2294.74	144.66	279.55	2756.91	-94.21	80.21	2722.18	-88.93	82.95	2094.15	-109.98	76.89	2099.58	-110.07	132.2	2564.77	-45.51	1465.22	0	0	0	2659.38	-120.51	1815.91	2657.56	-9.43	1820.58	2133.11	-8.71	1794.16	2450.7	28.46	1801.79	-333.3	1130.58	71.29	259.84	1120.25	81.71	-318.65
7.27	2411.52	164.71	102.62	2381.55	149.54	125.88	2272.93	137.62	234.87	2316.8	143.76	274.85	2756.8	-94.06	79.89	2722.27	-88.88	82.83	2094.15	-109.98	76.89	2099.58	-110.07	132.2	2572.96	-47.31	1465.75	0	0	0	2668.17	-121.72	1816.26	2666.12	-10.65	1820.94	2133.11	-8.71	1794.16	2450.7	28.46	1801.79	-336.8	1130.67	70.67	256.9	1121.39	80.52	-320.95
7.28	2442.36	162.89	101.44	2414.23	147.69	124.87	2297.47	136.2	227.44	2339.2	142.76	268.98	2756.97	-93.93	79.77	2722.26	-88.88	82.63	2094.15	-109.98	76.89	2099.58	-110.07	132.2	2580.92	-49.08	1466.21	0	0	0	2676.92	-122.82	1816.54	2674.56	-11.76	1821.19	2133.11	-8.71	1794.16	2450.7	28.46	1801.79	-336.66	1131.06	70.55	256.22	1121.83	80.03	-315.9
7.29	2474.23	160.65	100.13	2446.03	145.48	122.77	2322.86	134.56	218.6	2362.79	141.39	262.07	2756.88	-94.02	79.49	2722.48	-88.88	82.59	2094.15	-109.98	76.89	2099.58	-110.07	132.2	2588.57	-50.94	1466.59	0	0	0	2685.34	-123.79	1816.81	2682.89	-12.74	1821.35	2133.11	-8.71	1794.16	2450.7	28.46	1801.79	-339.95	1132.39	69.54	254.82	1121.99	79.65	-313.69
7.3	2507.2	158.09	98.86	2478.38	143.19	120.5	2348.19	134	209.52	2387.82	139	253.8	2757.19	-93.96	79.46	2722.63	-88.96	82.5	2094.15	-109.98	76.89	2099.58	-110.07	132.2	2596.44	-52.77	1466.95	0	0	0	2693.6	-124.64	1817.04	2691.16	-13.63	1821.41	2133.11	-8.71	1794.16	2450.7	28.46	1801.79	-336.44	1131.6	70.36	255.32	1122.24	79.88	-313.03
7.31	2541.33	155.47	97.81	2511.28	140.84	117.98	2374.54	133.15	199.2	2387.82	139	253.8	2757.49	-94.05	79.5	2722.71	-88.99	82.43	2094.15	-109.98	76.89	2099.58	-110.07	132.2	2604.4	-54.46	1467.24	0	0	0	2701.92	-125.39	1817.25	2699.28	-14.35	1821.44	2133.11	-8.71	1794.16	2450.7	28.46	1801.79	-337.31	1131.44	70.45	254.75	1122.58	79.74	-318.06
7.32	2576.28	152.86	97.08	2544.81	138.4	115.6	2401.32	132.49	188.37	2387.82	139	253.8	2757.64	-94.14	79.37	2723.04	-88.99	82.51	2094.15	-109.98	76.89	2099.58	-110.07	132.2	2611.99	-56.14	1467.54	0	0	0	2710.26	-125.99	1817.51	2707.27	-14.96	1821.46	2133.11	-8.71	1794.16	2450.7	28.46	1801.79	-333.28	1130.43	71.32	254.39	1122.84	79.35	-316.58
7.33	2611.43	150.33	96.54	2578.6	136.01	113.24	2401.32	132.49	188.37	2387.82	139	253.8	2757.77	-94.14	79.42	2723.06	-89.09	82.4	2094.15	-109.98	76.89	2099.58	-110.07	132.2	2619.76	-57.66	1467.83	0	0	0	2718.26	-126.51	1817.82	2715.14	-15.49	1821.51	2133.11	-8.71	1794.16	2450.7	28.46	1801.79	-328.79	1130.82	72.26	257.88	1121.67	80.49	-321.88
7.34	2646.96	147.86	96.39	2613.46	133.81	111.5	2401.32	132.49	188.37	2387.82	139	253.8	2758.29	-94.16	79.59	2723.15	-89.18	82.39	2094.15	-109.98	76.89	2099.58	-110.07	132.2	2627.48	-59.04	1468.07	0	0	0	2726.2	-126.98	1818.19	2722.61	-15.94	1821.64	2133.11	-8.71	1794.16	2450.7	28.46	1801.79	-332.82	1130.05	71.97	254.3	1122.75	79.33	-315.08
7.35	2682.22	145.5	96.44	2648.05	131.59	109.73	2401.32	132.49	188.37	2387.82	139	253.8	2758.11	-94.36	79.41	2723.09	-89.33	82.31	2094.15	-109.98	76.89	2099.58	-110.07	132.2	2635.17	-60.26	1468.27	0	0	0	2733.99	-127.42	1818.62	2730.3	-16.34	1821.81	2133.11	-8.71	1794.16	2450.7	28.46	1801.79	-331.13	1129.33	72.31	257.14	1121.71	80.54	-311.41
7.36	2717.66	143.38	96.91	2682.71	129.51	108.3	2401.32	132.49	188.37	2387.82	139	253.8	2757.93	-94.57	79.19	2723.18	-89.36	82.31	2094.15	-109.98	76.89	2099.58	-110.07	132.2	2643.3	-61.24	1468.47	0	0	0	2741.93	-127.69	1819.07	2737.86	-16.66	1822.09	2133.11	-8.71	1794.16	2450.7	28.46	1801.79	-334.15	1130.58	71.09	258.55	1122.45	80.62	-315.91
7.37	2752.51	141.42	97.51	2717.11	127.69	107.09	2401.32	132.49	188.37	2387.82	139	253.8	2757.91	-94.62	79.05	2723.16	-89.49	82.2	2094.15	-109.98	76.89	2099.58	-110.07	132.2	2651.39	-62.13	1468.68	0	0	0	2749.67	-127.94	1819.6	2745.49	-16.86	1822.39	2133.11	-8.71	1794.16	2450.7	28.46	1801.79	-337.24	1130.24	70.91	258.83	1121.71	80.83	-320.23
7.38	2787.46	139.76	98.65	2751.17	125.89	106.11	2401.32	132.49	188.37	2387.82	139	253.8	2758.04	-94.63	79.01	2723.19	-89.62	82.1	2094.15	-109.98	76.89	2099.58	-110.07	132.2	2659.56	-62.84	1468.83	0	0	0	2757.5	-128.1	1820.18	2752.88	-17.12	1822.85	2133.11	-8.71	1794.16	2450.7	28.46	1801.79	-334.98	1129.65	71.56	259.94	1121.42	81.23	-323.76
7.39	2821.98	138.29	100.25	2785.5	124.39	105.85	2401.32	132.49	188.37	2387.82	139	253.8	2758.21	-94.83	78.96	2723.31	-89.63	82.05	2094.15	-109.98	76.89	2099.58	-110.07	132.2	2667.78	-63.32	1468.97	0	0	0	2765.16	-128.24	1820.8	2760.31	-17.27	1823.36	2133.11	-8.71	1794.16	2450.7	28.46	1801.79	-335.93	1130.44	71.28	258.86	1120.96	81.21	-323.92
7.4	2856.23	136.98	102.38	2819.64	122.9	106.18	2401.32	132.49	188.37	2387.82	139	253.8	2758.1	-94.84	78.88	2723.19	-89.66	81.95	2094.15	-109.98	76.89	2099.58	-110.07	132.2	2675.97	-63.74	1469.11	0	0	0	2772.72	-128.3	1821.46	2767.76	-17.34	1823.89	2133.11	-8.71	1794.16	2450.7	28.46	1801.79	-334.28	1131.35	71.05	258.38	1121.41	81.25	-323.28
7.41	2889.65	135.54	104.69	2852.9	121.32	106.73	2401.32	132.49	188.37	2387.82	139	253.8	2758.42	-94.81	79.09	2723.29	-89.62	81.93	2094.15	-109.98	76.89	2099.58	-110.07	132.2	2684.26	-63.99	1469.21	0	0	0	2780.46	-128.27	1822.14	2775	-17.37	1824.54	2133.11	-8.71	1794.16	2450.7	28.46	1801.79	-334.71	1131.02	71.08	255.24	1121.38	80.37	-318.57
7.42	2923	134.03	107.87	2885.99	119.68	107.96	2401.32	132.49	188.37	2387.82	139	253.8	2757.55	-94.75	78.59	2723.34	-89.55	81.97	2094.15	-109.98	76.89	2099.58	-110.07	132.2	2692.59	-64.23	1469.28	0	0	0	2788.05	-128.22	1822.83	2782.39	-17.29	1825.2	2133.11	-8.71	1794.16	2450.7	28.46	1801.79	-336.16	1131.2	70.79	255.44	1121.91	80.18	-316.2
7.43	2955.62	132.3	111.54	2918.64	117.92	109.83	2401.32	132.49	188.37	2387.82	139	253.8	2757.86	-94.54	78.74	2723.34	-89.56	81.95	2094.15	-109.98	76.89	2099.58	-110.07	132.2	2700.84	-64.4	1469.32	0	0	0	2795.51	-128.09	1823.54	2789.4	-17.18	1825.88	2133.11	-8.71	1794.16	2450.7	28.46	1801.79	-334.12	1130.85	71.1	257.04	1122.18	80.28	-317.04
7.44	2986.7	130.29	115.17	2951.25	115.85	112.56	2401.32	132.49	188.37	2387.82	139	253.8	2758.42	-94.23	78.88	2723.45	-89.54	82.01	2094.15	-109.98	76.89	2099.58	-110.07	132.2	2708.96	-64.52	1469.33	0	0	0	2802.75	-127.93	1824.28	2796.24	-17.02	1826.64	2133.11	-8.71	1794.16	2450.7	28.46	1801.79	-335.19	1131.16	70.93	255.27	1122.64	79.99	-314.13
7.45	3018.64	128.04	120.24	2981.6	113.52	114.74	2401.32	132.49	188.37	2387.82	139	253.8	2758.16	-94.1	78.59	2723.46	-89.56	81.92	2094.15	-109.98	76.89	2099.58	-110.07	132.2	2717.24	-64.56	1469.27	0	0	0	2810.11	-127.65	1824.98	2803.5	-16.75	1827.28	2133.11	-8.71	1794.16	2450.7	28.46	1801.79	-335.37	1132.64	70.49	258.44	1121.66	81.13	-313.42
7.46	3049.82	125.46	126.1	3013.26	111	119.02	2401.32	132.49	188.37	2387.82	139	253.8	2758.45	-93.97	78.72	2723.28	-89.62	81.75	2094.15	-109.98	76.89	2099.58	-110.07	132.2	2725.43	-64.57	1469.18	0	0	0	2817.72	-127.29	1825.59	2810.83	-16.4	1827.89	2133.11	-8.71	1794.16	2450.7	28.46	1801.79	-333.84	1132.36	70.97	255.14	1122.44	79.96	-318.82
7.47	3080.55	122.55	133.11	3043.74	108.16	124.13	2401.32	132.49	188.37	2387.82	139	253.8	2758.34	-93.89	78.48	2723.15	-89.69	81.59	2094.15	-109.98	76.89	2099.58	-110.07	132.2	2733.61	-64.51	1468.98	0	0	0	2825.17	-126.86	1826.18	2817.86	-16.03	1828.45	2133.11	-8.71	1794.16	2450.7	28.46	1801.79	-333.99	1130.83	71.31	255.06	1122.28	79.93	-315.41
7.48	3109.29	119.49	140.61	3073.24	105.13	130.13	2401.32	132.49	188.37	2387.82	139	253.8	2757.46	-93.98	78.07	2723.02	-89.78	81.48	2094.15	-109.98	76.89	2099.58	-110.07	132.2	2741.76	-64.45	1468.71	0	0	0	2832.49	-126.38	1826.74	2824.86	-15.53	1829	2133.11	-8.71	1794.16	2450.7	28.46	1801.79	-335.75	1132.04	70.63	258.5	1120.67	81.12	-317.24
7.49	3138.2	116.55	148.65	3101.51	102.09	137.39	2401.32	132.49	188.37	2387.82	139	253.8	2757.28	-94.07	77.97	2723.24	-89.84	81.54	2094.15	-109.98	76.89	2099.58	-110.07	132.2	2750.14	-64.4	1468.32	0	0	0	2840	-125.79	1827.24	2832.14	-14.96	1829.42	2133.11	-8.71	1794.16	2450.7	28.46	1801.79	-333.52	1130.38	71.44	256.08	1121.27	80.32	-314.78
7.5	3162.53	113.58	158.57	3128.42	99.09	145.35	2401.32	132.49	188.37	2387.82	139	253.8	2757.82	-94.03	78.26	2723.17	-89.95	81.5	2094.15	-109.98	76.89	2099.58	-110.07	132.2	2758.74	-64.37	1467.87	0	0	0	2847.62	-125.14	1827.66	2839.53	-14.33	1829.77	2133.11	-8.71	1794.16	2450.7	28.46	1801.79	-331.45	1129.07	72.36	254.31	1122.88	79.35	-315.31
7.51	3186.26	110.63	168.21	3152.53	95.98	153.42	2401.32	132.49	188.37	2387.82	139	253.8	2757.65	-94.15	78.15	2723.21	-90.13	81.46	2094.15	-109.98	76.89	2099.58	-110.07	132.2	2767.5	-64.38	1467.34	0	0	0	2855.22	-124.42	1828.01	2846.86	-13.6	1830.1	2133.11	-8.71	1794.16	2450.7	28.46	1801.79	-334.55	1130.02	71.32	254.36	1122.6	79.63	-315.7
7.52	3208.69	107.39	178.44	3175.49	92.61	162.08	2401.32	132.49	188.37	2387.82	139	253.8	2757.79	-94.28	78.26	2723.31	-90.24	81.47	2094.15	-109.98	76.89	2099.58	-110.07	132.2	2776.43	-64.36	1466.76	0	0	0	2862.9	-123.64	1828.26	2854.21	-12.84	1830.33	2133.11	-8.71	1794.16	2450.7	28.46	1801.79	-338.17	1130.51	70.52	259.08	1120.72	81.28	-317.2
7.53	3229.59	103.7	188.47	3196.83	88.88	170.67	2401.32	132.49	188.37	2387.82	139	253.8	2757.56	-94.49	78.11	2723.37	-90.45	81.47	2094.15	-109.98	76.89	2099.58	-110.07	132.2	2785.32	-64.26	1466.17	0	0	0	2870.72	-122.77	1828.43	2861.56	-12.04	1830.46	2133.11	-8.71	1794.16	2450.7	28.46	1801.79	-336.08	1132.72	70.17	257.25	1121.31	80.66	-313.23
7.54	3248.75	99.57	197.81	3216.29	84.81	178.75	2401.32	132.49	188.37	2387.82	139	253.8	2757.87	-94.68	78.34	2723.27	-90.66	81.4	2094.15	-109.98	76.89	2099.58	-110.07	132.2	2794.62	-64.05	1465.48	0	0	0	2878.61	-121.86	1828.56	2869.17	-11.18	1830.53	2133.11	-8.71	1794.16	2450.7	28.46	1801.79	-333.02	1130.51	71.64	255.75	1121.4	80.45	-314.34
7.55	3265.38	95.05	206.02	3234.19	80.81	186.58	2401.32	132.49	188.37	2387.82	139	253.8	2758.25	-94.86	78.53	2723.4	-90.82	81.42	2094.15	-109.98	76.89	2099.58	-110.07	132.2	2803.82	-63.78	1464.82	0	0	0	2886.37	-120.91	1828.64	2876.67	-10.27	1830.57	2133.11	-8.71	1794.16	2450.7	28.46	1801.79	-332.94	1130.42	71.42	256.6	1121.89	80.26	-321.26
7.56	3265.38	95.05	206.02	3248.82	76.68	192.91	2401.32	132.49	188.37	2387.82	139	253.8	2758.18	-95.14	78.47	2723.36	-91.02	81.37	2094.15	-109.98	76.89	2099.58	-110.07	132.2	2812.86	-63.5	1464.12	0	0	0	2894.11	-119.92	1828.67	2884.17	-9.27	1830.58	2133.11	-8.71	1794.16	2450.7	28.46	1801.79	-332.67	1130.38	71.83	259.91	1121.43	81.22	-320.52
7.57	3265.38	95.05	206.02	3260.47	71.78	196.92	2401.32	132.49	188.37	2387.82	139	253.8	2758.14	-95.35	78.46	2723.53	-91.23	81.49	2094.15	-109.98	76.89	2099.58	-110.07	132.2	2821.82	-63.21	1463.41	0	0	0	2901.97	-118.87	1828.71	2891.96	-8.23	1830.55	2133.11	-8.71	1794.16	2450.7	28.46	1801.79	-336.65	1130.5	70.53	259.13	1121.42	80.82	-321.25
7.58	3265.38	95.05	206.02	3269.42	66.32	197.47	2401.32	132.49	188.37	2387.82	139	253.8	2757.82	-95.74	78.19	2723.52	-91.36	81.46	2094.15	-109.98	76.89	2099.58	-110.07	132.2	2830.92	-62.89	1462.62	0	0	0	2909.97	-117.76	1828.75	2899.47	-7.17	1830.59	2133.11	-8.71	1794.16	2450.7	28.46	1801.79	-335.44	1131.03	70.62	259.79	1120.43	81.48	-317.47
7.59	3265.38	95.05	206.02	3269.42	66.32	197.47	2401.32	132.49	188.37	2387.82	139	253.8	2757.71	-95.96	78.01	2723.52	-91.36	81.46	2094.15	-109.98	76.89	2099.58	-110.07	132.2	2839.94	-62.49	1461.8	0	0	0	2917.85	-116.6	1828.83	2907.29	-6.06	1830.67	2133.11	-8.71	1794.16	2450.7	28.46	1801.79	-336.55	1131.08	70.44	258.42	1121.46	80.79	-318.57
7.6	3265.38	95.05	206.02	3269.42	66.32	197.47	2401.32	132.49	188.37	2387.82	139	253.8	2757.82	-96.24	78	2723.52	-91.36	81.46	2094.15	-109.98	76.89	2099.58	-110.07	132.2	2848.75	-62.05	1460.96	0	0	0	2925.61	-115.45	1828.94	2915.21	-4.84	1830.71	2133.11	-8.71	1794.16	2450.7	28.46	1801.79	-334.69	1130.77	70.97	258.42	1122.38	80.3	-320.35
7.61	3265.38	95.05	206.02	3269.42	66.32	197.47	2401.32	132.49	188.37	2387.82	139	253.8	2757.82	-96.24	78	2723.52	-91.36	81.46	2094.15	-109.98	76.89	2099.58	-110.07	132.2	2857.56	-61.55	1460.14	0	0	0	2933.6	-114.22	1829.06	2923.13	-3.63	1830.85	2133.11	-8.71	1794.16	2450.7	28.46	1801.79	-334.02	1131.61	71.1	258.78	1121.85	80.42	-325.96
7.62	3265.38	95.05	206.02	3269.42	66.32	197.47	2401.32	132.49	188.37	2387.82	139	253.8	2757.82	-96.24	78	2723.52	-91.36	81.46	2094.15	-109.98	76.89	2099.58	-110.07	132.2	2866.42	-60.93	1459.39	0	0	0	2941.85	-112.89	1829.16	2931.09	-2.33	1830.99	2133.11	-8.71	1794.16	2450.7	28.46	1801.79	-336.66	1132.01	70.11	258.59	1120.64	80.68	-322.81
7.63	3265.38	95.05	206.02	3269.42	66.32	197.47	2401.32	132.49	188.37	2387.82	139	253.8	2757.82	-96.24	78	2723.52	-91.36	81.46	2094.15	-109.98	76.89	2099.58	-110.07	132.2	2875.38	-60.28	1458.69	0	0	0	2950	-111.53	1829.29	2939.25	-0.97	1831.1	2133.11	-8.71	1794.16	2450.7	28.46	1801.79	-336.24	1131.22	70.18	257.45	1121.25	80.4	-320.09
7.64	3265.38	95.05	206.02	3269.42	66.32	197.47	2401.32	132.49	188.37	2387.82	139	253.8	2757.82	-96.24	78	2723.52	-91.36	81.46	2094.15	-109.98	76.89	2099.58	-110.07	132.2	2884.42	-59.52	1458.09	0	0	0	2958.12	-110.1	1829.44	2947.52	0.49	1831.21	2133.11	-8.71	1794.16	2450.7	28.46	1801.79	-338.12	1131.46	70.29	257	1121.02	80.25	-322.65
7.65	3265.38	95.05	206.02	3269.42	66.32	197.47	2401.32	132.49	188.37	2387.82	139	253.8	2757.82	-96.24	78	2723.52	-91.36	81.46	2094.15	-109.98	76.89	2099.58	-110.07	132.2	2893.78	-58.65	1457.66	0	0	0	2966.38	-108.59	1829.62	2955.81	2.01	1831.39	2133.11	-8.71	1794.16	2450.7	28.46	1801.79	-336.16	1131.13	70.79	257.72	1121.25	80.28	-324
7.66	3265.38	95.05	206.02	3269.42	66.32	197.47	2401.32	132.49	188.37	2387.82	139	253.8	2757.82	-96.24	78	2723.52	-91.36	81.46	2094.15	-109.98	76.89	2099.58	-110.07	132.2	2903.33	-57.74	1457.45	0	0	0	2974.96	-106.97	1829.93	2964.33	3.61	1831.71	2133.11	-8.71	1794.16	2450.7	28.46	1801.79	-334.91	1129.69	71.65	257.64	1121.85	80.05	-318.74
7.67	3265.38	95.05	206.02	3269.42	66.32	197.47	2401.32	132.49	188.37	2387.82	139	253.8	2757.82	-96.24	78	2723.52	-91.36	81.46	2094.15	-109.98	76.89	2099.58	-110.07	132.2	2912.79	-56.85	1457.56	0	0	0	2983.54	-105.25	1830.48	2973.02	5.29	1832.25	2133.11	-8.71	1794.16	2450.7	28.46	1801.79	-336.11	1130.65	71.13	257.95	1120.6	80.79	-316.89
7.68	3265.38	95.05	206.02	3269.42	66.32	197.47	2401.32	132.49	188.37	2387.82	139	253.8	2757.82	-96.24	78	2723.52	-91.36	81.46	2094.15	-109.98	76.89	2099.58	-110.07	132.2	2922.28	-56.08	1457.97	0	0	0	2992.15	-103.45	1831.2	2981.7	7.09	1832.98	2133.11	-8.71	1794.16	2450.7	28.46	1801.79	-338.24	1130.92	70.44	258.69	1122.62	80.17	-318.73
7.69	3265.38	95.05	206.02	3269.42	66.32	197.47	2401.32	132.49	188.37	2387.82	139	253.8	2757.82	-96.24	78	2723.52	-91.36	81.46	2094.15	-109.98	76.89	2099.58	-110.07	132.2	2932.01	-55.51	1458.67	0	0	0	3000.88	-101.54	1832.03	2990.33	9	1833.84	2133.11	-8.71	1794.16	2450.7	28.46	1801.79	-340.12	1131.23	69.97	259.65	1121.52	80.67	-318.76
7.7	3265.38	95.05	206.02	3269.42	66.32	197.47	2401.32	132.49	188.37	2387.82	139	253.8	2757.82	-96.24	78	2723.52	-91.36	81.46	2094.15	-109.98	76.89	2099.58	-110.07	132.2	2941.41	-55.11	1459.55	0	0	0	3009.63	-99.52	1832.89	2999.14	11.03	1834.7	2133.11	-8.71	1794.16	2450.7	28.46	1801.79	-336.35	1131.53	70.52	257.73	1121.67	80.41	-321.62
7.71	3265.38	95.05	206.02	3269.42	66.32	197.47	2401.32	132.49	188.37	2387.82	139	253.8	2757.82	-96.24	78	2723.52	-91.36	81.46	2094.15	-109.98	76.89	2099.58	-110.07	132.2	2950.96	-54.8	1460.64	0	0	0	3018.13	-97.42	1833.92	3007.72	13.2	1835.63	2133.11	-8.71	1794.16	2450.7	28.46	1801.79	-335.3	1131.26	70.81	258.55	1121.13	80.73	-316.93
7.72	3265.38	95.05	206.02	3269.42	66.32	197.47	2401.32	132.49	188.37	2387.82	139	253.8	2757.82	-96.24	78	2723.52	-91.36	81.46	2094.15	-109.98	76.89	2099.58	-110.07	132.2	2960.21	-54.55	1461.85	0	0	0	3026.98	-95.12	1835.07	3016.37	15.51	1836.61	2133.11	-8.71	1794.16	2450.7	28.46	1801.79	-338.97	1133.05	69.53	258.64	1121.71	80.81	-318.58
7.73	3265.38	95.05	206.02	3269.42	66.32	197.47	2401.32	132.49	188.37	2387.82	139	253.8	2757.82	-96.24	78	2723.52	-91.36	81.46	2094.15	-109.98	76.89	2099.58	-110.07	132.2	2969.54	-54.47	1463.27	0	0	0	3035.61	-92.73	1836.42	3024.98	17.94	1837.72	2133.11	-8.71	1794.16	2450.7	28.46	1801.79	-338.04	1131.21	70.21	258.99	1121.35	80.78	-322.61
7.74	3265.38	95.05	206.02	3269.42	66.32	197.47	2401.32	132.49	188.37	2387.82	139	253.8	2757.82	-96.24	78	2723.52	-91.36	81.46	2094.15	-109.98	76.89	2099.58	-110.07	132.2	2978.81	-54.48	1464.9	0	0	0	3044.6	-90.18	1837.85	3033.59	20.47	1838.93	2133.11	-8.71	1794.16	2450.7	28.46	1801.79	-336.99	1132.48	70.33	258.62	1120.85	80.79	-320.13
7.75	3265.38	95.05	206.02	3269.42	66.32	197.47	2401.32	132.49	188.37	2387.82	139	253.8	2757.82	-96.24	78	2723.52	-91.36	81.46	2094.15	-109.98	76.89	2099.58	-110.07	132.2	2987.99	-54.4	1466.58	0	0	0	3053.5	-87.56	1839.42	3042.41	23.07	1840.14	2133.11	-8.71	1794.16	2450.7	28.46	1801.79	-335.12	1131.31	70.74	260.55	1120.91	81.35	-321.68
7.76	3265.38	95.05	206.02	3269.42	66.32	197.47	2401.32	132.49	188.37	2387.82	139	253.8	2757.82	-96.24	78	2723.52	-91.36	81.46	2094.15	-109.98	76.89	2099.58	-110.07	132.2	2996.78	-54.17	1468.23	0	0	0	3062.48	-84.85	1841.08	3051.15	25.72	1841.44	2133.11	-8.71	1794.16	2450.7	28.46	1801.79	-331.06	1130.8	71.79	259.98	1121.63	80.99	-314.52
7.77	3265.38	95.05	206.02	3269.42	66.32	197.47	2401.32	132.49	188.37	2387.82	139	253.8	2757.82	-96.24	78	2723.52	-91.36	81.46	2094.15	-109.98	76.89	2099.58	-110.07	132.2	3005.47	-53.84	1469.86	0	0	0	3070.98	-82.15	1842.91	3059.59	28.44	1842.81	2133.11	-8.71	1794.16	2450.7	28.46	1801.79	-333.57	1131.75	70.71	261.42	1119.58	81.9	-318.66
7.78	3265.38	95.05	206.02	3269.42	66.32	197.47	2401.32	132.49	188.37	2387.82	139	253.8	2757.82	-96.24	78	2723.52	-91.36	81.46	2094.15	-109.98	76.89	2099.58	-110.07	132.2	3014.13	-53.4	1471.42	0	0	0	3079.36	-79.45	1844.76	3067.68	31.17	1844.27	2133.11	-8.71	1794.16	2450.7	28.46	1801.79	-337.68	1131.57	70.13	258.65	1120.48	81.29	-319.96
7.79	3265.38	95.05	206.02	3269.42	66.32	197.47	2401.32	132.49	188.37	2387.82	139	253.8	2757.82	-96.24	78	2723.52	-91.36	81.46	2094.15	-109.98	76.89	2099.58	-110.07	132.2	3022.47	-52.9	1472.82	0	0	0	3087.95	-76.66	1846.47	3075.92	33.91	1845.61	2133.11	-8.71	1794.16	2450.7	28.46	1801.79	-335.17	1130.15	70.99	253.75	1122.19	79.55	-314.11
7.8	3265.38	95.05	206.02	3269.42	66.32	197.47	2401.32	132.49	188.37	2387.82	139	253.8	2757.82	-96.24	78	2723.52	-91.36	81.46	2094.15	-109.98	76.89	2099.58	-110.07	132.2	3030.66	-52.37	1474.03	0	0	0	3096.4	-73.89	1848.09	3084.04	36.63	1846.83	2133.11	-8.71	1794.16	2450.7	28.46	1801.79	-332.83	1130.14	71.58	257.88	1120.98	80.85	-319.01
7.81	3265.38	95.05	206.02	3269.42	66.32	197.47	2401.32	132.49	188.37	2387.82	139	253.8	2757.82	-96.24	78	2723.52	-91.36	81.46	2094.15	-109.98	76.89	2099.58	-110.07	132.2	3038.85	-51.8	1475.09	0	0	0	3105.13	-71.07	1849.54	3092.12	39.25	1847.79	2133.11	-8.71	1794.16	2450.7	28.46	1801.79	-329.11	1128.57	72.61	258.59	1120.81	81.03	-316.7
7.82	3265.38	95.05	206.02	3269.42	66.32	197.47	2401.32	132.49	188.37	2387.82	139	253.8	2757.82	-96.24	78	2723.52	-91.36	81.46	2094.15	-109.98	76.89	2099.58	-110.07	132.2	3047.38	-51.19	1475.96	0	0	0	3113.36	-68.32	1850.87	3100.3	41.85	1848.58	2133.11	-8.71	1794.16	2450.7	28.46	1801.79	-330.88	1128.39	72.77	260.68	1121.03	81.42	-312.94
7.83	3265.38	95.05	206.02	3269.42	66.32	197.47	2401.32	132.49	188.37	2387.82	139	253.8	2757.82	-96.24	78	2723.52	-91.36	81.46	2094.15	-109.98	76.89	2099.58	-110.07	132.2	3055.71	-50.62	1476.64	0	0	0	3121.65	-65.63	1851.92	3108.22	44.39	1849.19	2133.11	-8.71	1794.16	2450.7	28.46	1801.79	-333.33	1131.17	71.45	258.65	1120.67	81.2	-314.48
7.84	3265.38	95.05	206.02	3269.42	66.32	197.47	2401.32	132.49	188.37	2387.82	139	253.8	2757.82	-96.24	78	2723.52	-91.36	81.46	2094.15	-109.98	76.89	2099.58	-110.07	132.2	3055.71	-50.62	1476.64	0	0	0	3121.65	-65.63	1851.92	3108.22	44.39	1849.19	2133.11	-8.71	1794.16	2450.7	28.46	1801.79	-333.33	1131.17	71.45	258.65	1120.67	81.2	-314.48
[truncated: 35 more columns]
