# Supplementary material for: The impact of mobile phone use on where we look and how we walk when negotiating floor based obstacles
Source: PLoS One. 2017 Jun 30;12(6):e0179802. doi: 10.1371/journal.pone.0179802 (PMC5493336; doi:10.1371/journal.pone.0179802)
Supplement: S1 File — (ZIP) [file pone.0179802.s001.zip › Gait/PP13/a no obs no phone 3.txt]

CODAmotion Analysis Text
Codamotion Analysis Text Save of: JN no obs no phone 3.mdf
Time	Markers
Time	1:LTOE.X	1:LTOE.Y	1:LTOE.Z	2:L2nd.X	2:L2nd.Y	2:L2nd.Z	3:LHEE.X	3:LHEE.Y	3:LHEE.Z	4:LANK.X	4:LANK.Y	4:LANK.Z	5:RTOE.X	5:RTOE.Y	5:RTOE.Z	6:R2nd.X	6:R2nd.Y	6:R2nd.Z	7:RHEE.X	7:RHEE.Y	7:RHEE.Z	8:RANK.X	8:RANK.Y	8:RANK.Z	9:STRN.X	9:STRN.Y	9:STRN.Z	10:Marker 10.X	10:Marker 10.Y	10:Marker 10.Z	11:FRHD.X	11:FRHD.Y	11:FRHD.Z	12:FLHD.X	12:FLHD.Y	12:FLHD.Z	13:BRHD.X	13:BRHD.Y	13:BRHD.Z	14:BLHD.X	14:BLHD.Y	14:BLHD.Z	15:BLSTEP.X	15:BLSTEP.Y	15:BLSTEP.Z	16:FLSTEP.X	16:FLSTEP.Y	16:FLSTEP.Z	17:BRSTEP.X
(s)	(mm)	(mm)	(mm)	(mm)	(mm)	(mm)	(mm)	(mm)	(mm)	(mm)	(mm)	(mm)	(mm)	(mm)	(mm)	(mm)	(mm)	(mm)	(mm)	(mm)	(mm)	(mm)	(mm)	(mm)	(mm)	(mm)	(mm)	(mm)	(mm)	(mm)	(mm)	(mm)	(mm)	(mm)	(mm)	(mm)	(mm)	(mm)	(mm)	(mm)	(mm)	(mm)	(mm)	(mm)	(mm)	(mm)	(mm)	(mm)	(mm)
0	-3467.93	268.12	-19.4	-3549.63	273.57	-28.1	-3729.24	250.81	-61.74	-3926.42	247.14	-60.66	-2861.32	-33.89	-30.55	-4054.96	64.96	-29.4	-1761.23	-1.84	36.01	-1787.1	7.34	84.37	-4036.46	120.5	1319.31	0	0	0	-3978.7	35.63	1706.65	-3973.55	112.43	1757.6	-777.43	102.47	1798.49	-3076.62	197.12	1279.28	-268.38	1011.1	53.46	158.03	876.88	55.52	-139.79
0.01	-3467.93	268.12	-19.4	-3549.63	273.57	-28.1	-3729.24	250.81	-61.74	-3926.42	247.14	-60.66	-2861.32	-33.89	-30.55	-4054.96	64.96	-29.4	-1761.23	-1.84	36.01	-1787.1	7.34	84.37	-4036.46	120.5	1319.31	0	0	0	-3978.7	35.63	1706.65	-3973.55	112.43	1757.6	-777.43	102.47	1798.49	-3076.62	197.12	1279.28	-268.38	1011.1	53.46	158.03	876.88	55.52	-139.79
0.02	-3467.93	268.12	-19.4	-3549.63	273.57	-28.1	-3729.24	250.81	-61.74	-3926.42	247.14	-60.66	-2861.32	-33.89	-30.55	-4054.96	64.96	-29.4	-1761.23	-1.84	36.01	-1787.1	7.34	84.37	-4036.46	120.5	1319.31	0	0	0	-3978.7	35.63	1706.65	-3973.55	112.43	1757.6	-777.43	102.47	1798.49	-3076.62	197.12	1279.28	-268.38	1011.1	53.46	158.03	876.88	55.52	-139.79
0.03	-3467.93	268.12	-19.4	-3549.63	273.57	-28.1	-3729.3	250.83	-61.72	-3926.42	247.14	-60.66	-2861.32	-33.89	-30.55	-4054.96	64.96	-29.4	-1761.23	-1.84	36.01	-1787.1	7.34	84.37	-4036.46	120.5	1319.31	0	0	0	-3978.7	35.63	1706.65	-3973.55	112.43	1757.6	-777.43	102.47	1798.49	-3077.49	197.18	1279.65	-268.47	1011.43	53.48	158.08	877.18	55.54	-139.84
0.04	-3467.93	268.12	-19.4	-3549.63	273.57	-28.1	-3794.97	265.83	-49.85	-3926.42	247.14	-60.66	-2861.32	-33.89	-30.55	-4054.96	64.96	-29.4	-1761.23	-1.84	36.01	-1787.1	7.34	84.37	-4036.46	120.5	1319.31	0	0	0	-3978.7	35.63	1706.65	-3973.55	112.43	1757.6	-777.43	102.47	1798.49	-3946.11	252.21	1645.86	-353.99	1333.03	69.74	214.6	1180.66	75.52	-193.08
0.05	-3467.93	268.12	-19.4	-3549.63	273.57	-28.1	-3763.84	265.55	-44.24	-3926.42	247.14	-60.66	-2861.32	-33.89	-30.55	-4054.96	64.96	-29.4	-1761.23	-1.84	36.01	-1787.1	7.34	84.37	-4036.46	120.5	1319.31	0	0	0	-3978.7	35.63	1706.65	-3973.55	112.43	1757.6	-777.43	102.47	1798.49	-3939.95	252.64	1646.3	-351.75	1331.57	70.55	215.85	1180.78	75.92	-195.62
0.06	-3467.93	268.12	-19.4	-3549.63	273.57	-28.1	-3784.9	263.16	-48.74	-3926.42	247.14	-60.66	-2861.32	-33.89	-30.55	-4054.96	64.96	-29.4	-1761.23	-1.84	36.01	-1787.1	7.34	84.37	-4036.46	120.5	1319.31	0	0	0	-3978.7	35.63	1706.65	-3973.55	112.43	1757.6	-777.43	102.47	1798.49	-3949.72	253.51	1647.32	-351.64	1332.93	70.03	212.82	1180.15	75.65	-193.64
0.07	-3467.93	268.12	-19.4	-3549.63	273.57	-28.1	-3780.66	264.77	-48.09	-3926.42	247.14	-60.66	-2861.32	-33.89	-30.55	-4054.96	64.96	-29.4	-1761.23	-1.84	36.01	-1787.1	7.34	84.37	-4036.46	120.5	1319.31	0	0	0	-3978.7	35.63	1706.65	-3973.55	112.43	1757.6	-777.43	102.47	1798.49	-3963.06	253.46	1648.11	-353	1331.68	70.15	216.66	1178.71	76.64	-193.26
0.08	-3467.93	268.12	-19.4	-3549.63	273.57	-28.1	-3769.07	264.61	-45.76	-3926.42	247.14	-60.66	-2861.32	-33.89	-30.55	-4054.96	64.96	-29.4	-1761.23	-1.84	36.01	-1787.1	7.34	84.37	-4036.46	120.5	1319.31	0	0	0	-3978.7	35.63	1706.65	-3973.55	112.43	1757.6	-777.43	102.47	1798.49	-3943.47	252.69	1647.02	-352.59	1330.95	70.33	217.03	1179.17	76.56	-192.92
0.09	-3467.93	268.12	-19.4	-3549.63	273.57	-28.1	-3731.38	264.93	-40.94	-3926.42	247.14	-60.66	-2861.32	-33.89	-30.55	-4054.96	64.96	-29.4	-1761.23	-1.84	36.01	-1787.1	7.34	84.37	-4036.46	120.5	1319.31	0	0	0	-3978.7	35.63	1706.65	-3973.55	112.43	1757.6	-777.43	102.47	1798.49	-3956.89	253.05	1647.54	-355.62	1332.76	69.37	214.51	1178.71	76.29	-192.65
0.1	-3467.93	268.12	-19.4	-3549.63	273.57	-28.1	-3783.45	265.16	-47.61	-3926.53	247.15	-60.67	-2861.32	-33.89	-30.55	-4054.96	64.96	-29.4	-1761.23	-1.84	36.01	-1787.1	7.34	84.37	-4036.46	120.5	1319.31	0	0	0	-3978.7	35.63	1706.65	-3973.55	112.43	1757.6	-777.43	102.47	1798.49	-3960.59	254.06	1647.43	-354.98	1332.19	69.58	215.88	1180.14	76.17	-194.75
0.11	-3467.93	268.12	-19.4	-3549.63	273.57	-28.1	-3770.92	265.2	-46.65	-3926.84	247.18	-60.68	-2861.32	-33.89	-30.55	-4054.96	64.96	-29.4	-1761.23	-1.84	36.01	-1787.1	7.34	84.37	-4036.46	120.5	1319.31	0	0	0	-3978.7	35.63	1706.65	-3973.55	112.43	1757.6	-777.43	102.47	1798.49	-3944.02	253.04	1646.55	-352.49	1331.89	70.26	213.59	1180.27	75.8	-196.16
0.12	-3467.93	268.12	-19.4	-3549.63	273.57	-28.1	-3785.72	264.08	-47.08	-3927.36	247.22	-60.71	-2861.32	-33.89	-30.55	-4054.96	64.96	-29.4	-1761.23	-1.84	36.01	-1787.1	7.34	84.37	-4036.46	120.5	1319.31	0	0	0	-3978.7	35.63	1706.65	-3973.55	112.43	1757.6	-777.43	102.47	1798.49	-3954.14	253.65	1647.37	-353.75	1333.03	69.93	212.88	1180.1	75.61	-195.04
0.13	-3467.93	268.12	-19.4	-3549.63	273.57	-28.1	-3799.42	264.84	-49.64	-3928.07	247.29	-60.74	-2861.32	-33.89	-30.55	-4054.96	64.96	-29.4	-1761.23	-1.84	36.01	-1787.1	7.34	84.37	-4036.46	120.5	1319.31	0	0	0	-3978.7	35.63	1706.65	-3973.55	112.43	1757.6	-777.43	102.47	1798.49	-3943.12	253.04	1647.22	-352.08	1330.53	70.97	213.31	1180.6	75.42	-196.88
0.14	-3467.93	268.12	-19.4	-3549.63	273.57	-28.1	-3777.26	265.37	-47.21	-3928.96	247.38	-60.79	-2861.32	-33.89	-30.55	-4054.96	64.96	-29.4	-1761.23	-1.84	36.01	-1787.1	7.34	84.37	-4036.46	120.5	1319.31	0	0	0	-3978.7	35.63	1706.65	-3973.55	112.43	1757.6	-777.43	102.47	1798.49	-3966.14	253.57	1648.11	-354.08	1331.35	70.28	215.87	1179.37	76.12	-192.14
0.15	-3467.93	268.12	-19.4	-3549.63	273.57	-28.1	-3803.54	266.03	-51.73	-3930.04	247.48	-60.84	-2861.32	-33.89	-30.55	-4054.96	64.96	-29.4	-1761.23	-1.84	36.01	-1787.1	7.34	84.37	-4036.46	120.5	1319.31	0	0	0	-3978.7	35.63	1706.65	-3973.55	112.43	1757.6	-777.43	102.47	1798.49	-3958.95	253.66	1648.24	-353.6	1332.17	69.88	216.64	1179.14	76.35	-190.97
0.16	-3467.93	268.12	-19.4	-3549.63	273.57	-28.1	-3763.11	265.02	-43.53	-3931.28	247.6	-60.9	-2861.32	-33.89	-30.55	-4054.96	64.96	-29.4	-1761.23	-1.84	36.01	-1787.1	7.34	84.37	-4036.46	120.5	1319.31	0	0	0	-3978.7	35.63	1706.65	-3973.55	112.43	1757.6	-777.43	102.47	1798.49	-3953.45	253.08	1648.6	-352.63	1330.2	70.69	212.71	1180.88	75.23	-190.81
0.17	-3467.93	268.12	-19.4	-3549.63	273.57	-28.1	-3774.23	264.28	-47.02	-3932.69	247.73	-60.96	-2861.32	-33.89	-30.55	-4054.96	64.96	-29.4	-1761.23	-1.84	36.01	-1787.1	7.34	84.37	-4036.46	120.5	1319.31	0	0	0	-3978.7	35.63	1706.65	-3973.55	112.43	1757.6	-777.43	102.47	1798.49	-3948.8	253.37	1648.29	-352.76	1330.36	70.69	216.62	1179.59	76.61	-199.5
0.18	-3467.93	268.12	-19.4	-3549.63	273.57	-28.1	-3794.41	266.48	-50.27	-3934.25	247.88	-61.03	-2861.32	-33.89	-30.55	-4054.96	64.96	-29.4	-1761.23	-1.84	36.01	-1787.1	7.34	84.37	-4036.46	120.5	1319.31	0	0	0	-3978.7	35.63	1706.65	-3973.55	112.43	1757.6	-777.43	102.47	1798.49	-3945.49	252.96	1648.59	-352.38	1331.64	70.45	216.65	1180.24	76.35	-197.15
0.19	-3467.93	268.12	-19.4	-3549.63	273.57	-28.1	-3794.05	266.31	-48.22	-3935.96	248.05	-61.11	-2861.32	-33.89	-30.55	-4054.96	64.96	-29.4	-1761.23	-1.84	36.01	-1787.1	7.34	84.37	-4036.46	120.5	1319.31	0	0	0	-3978.7	35.63	1706.65	-3973.55	112.43	1757.6	-777.43	102.47	1798.49	-3946.05	253.12	1648.17	-354.52	1332.77	69.82	215.02	1180.36	75.93	-195.72
0.2	-3467.93	268.12	-19.4	-3549.63	273.57	-28.1	-3774.55	263.6	-46.9	-3937.81	248.23	-61.19	-2861.32	-33.89	-30.55	-4054.96	64.96	-29.4	-1761.23	-1.84	36.01	-1787.1	7.34	84.37	-4036.46	120.5	1319.31	0	0	0	-3978.7	35.63	1706.65	-3973.55	112.43	1757.6	-777.43	102.47	1798.49	-3961.38	253.39	1648.25	-353.24	1331.66	70.02	214.15	1180.74	75.62	-194.96
0.21	-3467.93	268.12	-19.4	-3549.63	273.57	-28.1	-3785.69	265.29	-48.36	-3939.8	248.42	-61.27	-2861.32	-33.89	-30.55	-4054.96	64.96	-29.4	-1761.23	-1.84	36.01	-1787.1	7.34	84.37	-4036.46	120.5	1319.31	0	0	0	-3978.7	35.63	1706.65	-3973.55	112.43	1757.6	-777.43	102.47	1798.49	-3961.15	252.95	1648.7	-354.84	1332.21	69.97	214.37	1180.14	75.86	-196.52
0.22	-3467.93	268.12	-19.4	-3549.63	273.57	-28.1	-3764.9	266.45	-46.87	-3941.91	248.63	-61.36	-2861.32	-33.89	-30.55	-4054.96	64.96	-29.4	-1761.23	-1.84	36.01	-1787.1	7.34	84.37	-4036.46	120.5	1319.31	0	0	0	-3978.7	35.63	1706.65	-3973.55	112.43	1757.6	-777.43	102.47	1798.49	-3955.7	252.51	1648.56	-351.77	1330.49	70.87	214.48	1179.36	75.98	-194.17
0.23	-3467.93	268.12	-19.4	-3549.63	273.57	-28.1	-3755.89	266.69	-43.46	-3944.14	248.85	-61.44	-2861.32	-33.89	-30.55	-4054.96	64.96	-29.4	-1761.23	-1.84	36.01	-1787.1	7.34	84.37	-4036.46	120.5	1319.31	0	0	0	-3978.7	35.63	1706.65	-3973.55	112.43	1757.6	-777.43	102.47	1798.49	-3973.86	253.4	1648.81	-351.05	1330.53	70.91	214.3	1180.38	75.62	-193.79
0.24	-3467.93	268.12	-19.4	-3549.63	273.57	-28.1	-3776.57	266.34	-47.07	-3946.48	249.09	-61.53	-2861.32	-33.89	-30.55	-4054.96	64.96	-29.4	-1761.23	-1.84	36.01	-1787.1	7.34	84.37	-4036.46	120.5	1319.31	0	0	0	-3978.7	35.63	1706.65	-3973.55	112.43	1757.6	-777.43	102.47	1798.49	-3961.78	253.09	1648.86	-352.18	1331.03	70.82	214.78	1179.94	75.96	-195.51
0.25	-3467.93	268.12	-19.4	-3549.63	273.57	-28.1	-3788.09	266.94	-49.8	-3948.93	249.33	-61.62	-2861.32	-33.89	-30.55	-4054.96	64.96	-29.4	-1761.23	-1.84	36.01	-1787.1	7.34	84.37	-4036.46	120.5	1319.31	0	0	0	-3978.7	35.63	1706.65	-3973.55	112.43	1757.6	-777.43	102.47	1798.49	-3948.74	252.28	1648.62	-351.35	1331.72	70.57	213.34	1179.33	75.8	-195.21
0.26	-3467.93	268.12	-19.4	-3549.63	273.57	-28.1	-3776.35	265.46	-47.1	-3951.47	249.59	-61.71	-2861.32	-33.89	-30.55	-4054.96	64.96	-29.4	-1761.23	-1.84	36.01	-1787.1	7.34	84.37	-4036.46	120.5	1319.31	0	0	0	-3978.7	35.63	1706.65	-3973.55	112.43	1757.6	-777.43	102.47	1798.49	-3964.54	252.9	1648.24	-351.41	1331.23	70.52	213.6	1179.57	75.66	-195.59
0.27	-3467.93	268.12	-19.4	-3549.63	273.57	-28.1	-3809.45	265.95	-52.76	-3954.09	249.86	-61.79	-2861.32	-33.89	-30.55	-4054.96	64.96	-29.4	-1761.23	-1.84	36.01	-1787.1	7.34	84.37	-4036.46	120.5	1319.31	0	0	0	-3978.7	35.63	1706.65	-3973.55	112.43	1757.6	-777.43	102.47	1798.49	-3936.27	251.9	1647.77	-354.18	1331.59	70.19	211.55	1181.42	74.88	-196.15
0.28	-3467.93	268.12	-19.4	-3549.63	273.57	-28.1	-3788.74	265.58	-48.49	-3956.8	250.14	-61.88	-2861.32	-33.89	-30.55	-4054.96	64.96	-29.4	-1761.23	-1.84	36.01	-1787.1	7.34	84.37	-4036.46	120.5	1319.31	0	0	0	-3978.7	35.63	1706.65	-3973.55	112.43	1757.6	-777.43	102.47	1798.49	-3936.66	251.57	1647.88	-354.24	1333.92	69.75	214.5	1179.84	75.82	-194.62
0.29	-3467.93	268.12	-19.4	-3549.63	273.57	-28.1	-3775.12	265.66	-47.29	-3959.58	250.43	-61.96	-2861.32	-33.89	-30.55	-4054.96	64.96	-29.4	-1761.23	-1.84	36.01	-1787.1	7.34	84.37	-4036.46	120.5	1319.31	0	0	0	-3978.7	35.63	1706.65	-3973.55	112.43	1757.6	-777.43	102.47	1798.49	-3962	251.84	1648.4	-353.59	1331.62	70.4	213.51	1181	75.33	-192.24
0.3	-3467.93	268.12	-19.4	-3549.63	273.57	-28.1	-3767.92	264.78	-46.5	-3962.43	250.72	-62.03	-2861.32	-33.89	-30.55	-4054.96	64.96	-29.4	-1761.23	-1.84	36.01	-1787.1	7.34	84.37	-4036.46	120.5	1319.31	0	0	0	-3978.7	35.63	1706.65	-3973.55	112.43	1757.6	-777.43	102.47	1798.49	-3971.82	253.24	1649.59	-352.82	1330.34	70.48	214.49	1181.35	75.68	-190.31
0.31	-3467.93	268.12	-19.4	-3549.63	273.57	-28.1	-3798.78	266.07	-48.75	-3965.34	251.03	-62.11	-2861.32	-33.89	-30.55	-4054.96	64.96	-29.4	-1761.23	-1.84	36.01	-1787.1	7.34	84.37	-4036.46	120.5	1319.31	0	0	0	-3978.7	35.63	1706.65	-3973.55	112.43	1757.6	-777.43	102.47	1798.49	-3945.7	252.31	1648.57	-352.9	1331.21	70.32	216.55	1180.27	76.21	-192.91
0.32	-3467.93	268.12	-19.4	-3549.63	273.57	-28.1	-3741.42	264.73	-41.34	-3968.3	251.34	-62.18	-2861.32	-33.89	-30.55	-4054.96	64.96	-29.4	-1761.23	-1.84	36.01	-1787.1	7.34	84.37	-4036.46	120.5	1319.31	0	0	0	-3978.7	35.63	1706.65	-3973.55	112.43	1757.6	-777.43	102.47	1798.49	-3964.61	253.07	1649.15	-353.5	1332.3	69.88	215.66	1181.17	75.75	-194.41
0.33	-3467.93	268.12	-19.4	-3549.63	273.57	-28.1	-3777.95	265.91	-48.37	-3971.3	251.67	-62.24	-2861.32	-33.89	-30.55	-4054.96	64.96	-29.4	-1761.23	-1.84	36.01	-1787.1	7.34	84.37	-4036.46	120.5	1319.31	0	0	0	-3978.7	35.63	1706.65	-3973.55	112.43	1757.6	-777.43	102.47	1798.49	-3964.62	253.25	1649.86	-352.56	1332.55	70.17	215.41	1180.63	75.9	-194.79
0.34	-3467.93	268.12	-19.4	-3549.63	273.57	-28.1	-3775.44	264.54	-47.82	-3974.34	252	-62.29	-2861.32	-33.89	-30.55	-4054.96	64.96	-29.4	-1761.23	-1.84	36.01	-1787.1	7.34	84.37	-4036.46	120.5	1319.31	0	0	0	-3978.7	35.63	1706.65	-3973.55	112.43	1757.6	-777.43	102.47	1798.49	-3962.66	251.81	1649.29	-353.14	1331.7	70.41	214.34	1180.13	75.68	-192.7
0.35	-3467.93	268.12	-19.4	-3549.63	273.57	-28.1	-3772.05	263.15	-45.45	-3977.4	252.33	-62.34	-2861.32	-33.89	-30.55	-4054.96	64.96	-29.4	-1761.23	-1.84	36.01	-1787.1	7.34	84.37	-4036.46	120.5	1319.31	0	0	0	-3978.7	35.63	1706.65	-3973.55	112.43	1757.6	-777.43	102.47	1798.49	-3965.11	251.87	1650.38	-356.06	1334.11	69.04	214.83	1180.15	75.86	-194.15
0.36	-3467.93	268.12	-19.4	-3549.63	273.57	-28.1	-3784.63	265.16	-47.78	-3980.49	252.68	-62.38	-2861.32	-33.89	-30.55	-4054.96	64.96	-29.4	-1761.23	-1.84	36.01	-1787.1	7.34	84.37	-4036.46	120.5	1319.31	0	0	0	-3978.7	35.63	1706.65	-3973.55	112.43	1757.6	-777.43	102.47	1798.49	-3953.74	252.34	1649.67	-356.93	1332.81	69.15	214.23	1179.68	76.04	-192.02
0.37	-3467.93	268.12	-19.4	-3549.63	273.57	-28.1	-3764.6	265.57	-45.31	-3983.59	253.02	-62.41	-2861.32	-33.89	-30.55	-4054.96	64.96	-29.4	-1761.23	-1.84	36.01	-1787.1	7.34	84.37	-4036.46	120.5	1319.31	0	0	0	-3978.7	35.63	1706.65	-3973.55	112.43	1757.6	-777.43	102.47	1798.49	-3956.01	253.05	1648.99	-355.92	1331.72	69.9	215.61	1180.05	76.16	-194.2
0.38	-3467.93	268.12	-19.4	-3549.63	273.57	-28.1	-3793.66	266.61	-50.82	-3986.69	253.38	-62.43	-2861.32	-33.89	-30.55	-4054.96	64.96	-29.4	-1761.23	-1.84	36.01	-1787.1	7.34	84.37	-4036.46	120.5	1319.31	0	0	0	-3978.7	35.63	1706.65	-3973.55	112.43	1757.6	-777.43	102.47	1798.49	-3955.32	252.48	1649.01	-353.52	1331.44	70.09	216.14	1179.45	76.37	-196.64
0.39	-3467.93	268.12	-19.4	-3549.63	273.57	-28.1	-3792.49	266.32	-49.18	-3989.8	253.73	-62.44	-2861.32	-33.89	-30.55	-4054.96	64.96	-29.4	-1761.23	-1.84	36.01	-1787.1	7.34	84.37	-4036.46	120.5	1319.31	0	0	0	-3978.7	35.63	1706.65	-3973.55	112.43	1757.6	-777.43	102.47	1798.49	-3973.87	252.26	1650.7	-353.5	1331.03	70.12	217.13	1179.6	76.49	-195.76
0.4	-3467.93	268.12	-19.4	-3549.63	273.57	-28.1	-3762.94	264.84	-44.31	-3992.9	254.09	-62.44	-2861.32	-33.89	-30.55	-4054.96	64.96	-29.4	-1761.23	-1.84	36.01	-1787.1	7.34	84.37	-4036.46	120.5	1319.31	0	0	0	-3978.7	35.63	1706.65	-3973.55	112.43	1757.6	-777.43	102.47	1798.49	-3967.21	252.72	1650.31	-353.05	1332.38	70.18	215.68	1179.44	76.47	-199.74
0.41	-3467.93	268.12	-19.4	-3549.63	273.57	-28.1	-3776.41	265.54	-47.28	-3995.97	254.46	-62.43	-2861.32	-33.89	-30.55	-4054.96	64.96	-29.4	-1761.23	-1.84	36.01	-1787.1	7.34	84.37	-4036.46	120.5	1319.31	0	0	0	-3978.7	35.63	1706.65	-3973.55	112.43	1757.6	-777.43	102.47	1798.49	-3962.54	253.71	1650.81	-350.11	1330.37	71.28	214.12	1181.11	75.73	-201.85
0.42	-3467.93	268.12	-19.4	-3549.63	273.57	-28.1	-3757.42	265.2	-43.11	-3999.03	254.83	-62.41	-2861.32	-33.89	-30.55	-4054.96	64.96	-29.4	-1761.23	-1.84	36.01	-1787.1	7.34	84.37	-4036.46	120.5	1319.31	0	0	0	-3978.7	35.63	1706.65	-3973.55	112.43	1757.6	-777.43	102.47	1798.49	-3961.93	253.19	1651.48	-354.11	1331.39	70.17	214.29	1181.52	75.31	-196.55
0.43	-3467.93	268.12	-19.4	-3549.63	273.57	-28.1	-3812	265.34	-52.44	-4002.05	255.2	-62.37	-2861.32	-33.89	-30.55	-4054.96	64.96	-29.4	-1761.23	-1.84	36.01	-1787.1	7.34	84.37	-4036.46	120.5	1319.31	0	0	0	-3978.7	35.63	1706.65	-3973.55	112.43	1757.6	-777.43	102.47	1798.49	-3957.04	253.63	1650.95	-353.58	1330.94	70.44	212.79	1181.05	75.32	-195.26
0.44	-3467.93	268.12	-19.4	-3549.63	273.57	-28.1	-3734.97	265.22	-40.04	-4005.04	255.57	-62.32	-2861.32	-33.89	-30.55	-4054.96	64.96	-29.4	-1761.23	-1.84	36.01	-1787.1	7.34	84.37	-4036.46	120.5	1319.31	0	0	0	-3978.7	35.63	1706.65	-3973.55	112.43	1757.6	-777.43	102.47	1798.49	-3963.35	253.81	1651.03	-354.72	1331.86	70.09	216.37	1180.64	76.31	-194.22
0.45	-3467.93	268.12	-19.4	-3549.63	273.57	-28.1	-3759.59	263.87	-43.67	-4007.98	255.94	-62.25	-2861.32	-33.89	-30.55	-4054.96	64.96	-29.4	-1761.23	-1.84	36.01	-1787.1	7.34	84.37	-4036.46	120.5	1319.31	0	0	0	-3978.7	35.63	1706.65	-3973.55	112.43	1757.6	-777.43	102.47	1798.49	-3998.2	254.06	1652.43	-354.57	1330.05	70.34	213.97	1181.6	75.35	-196.84
0.46	-3467.93	268.12	-19.4	-3549.63	273.57	-28.1	-3752.07	264.88	-41.74	-4010.86	256.31	-62.17	-2861.32	-33.89	-30.55	-4054.96	64.96	-29.4	-1761.23	-1.84	36.01	-1787.1	7.34	84.37	-4036.46	120.5	1319.31	0	0	0	-3978.7	35.63	1706.65	-3973.55	112.43	1757.6	-777.43	102.47	1798.49	-3947.04	253.06	1649.91	-356.43	1332.13	69.35	213.24	1182.23	75.06	-195.31
0.47	-3467.93	268.12	-19.4	-3549.63	273.57	-28.1	-3771.71	265.86	-44.96	-4013.68	256.69	-62.07	-2861.32	-33.89	-30.55	-4054.96	64.96	-29.4	-1761.23	-1.84	36.01	-1787.1	7.34	84.37	-4036.46	120.5	1319.31	0	0	0	-3978.7	35.63	1706.65	-3973.55	112.43	1757.6	-777.43	102.47	1798.49	-3965.74	253.3	1650.46	-357.15	1333.4	68.79	214.45	1181.15	75.59	-193.8
0.48	-3467.93	268.12	-19.4	-3549.63	273.57	-28.1	-3759.03	265.34	-44.81	-4016.44	257.06	-61.95	-2861.32	-33.89	-30.55	-4054.96	64.96	-29.4	-1761.23	-1.84	36.01	-1787.1	7.34	84.37	-4036.46	120.5	1319.31	0	0	0	-3978.7	35.63	1706.65	-3973.55	112.43	1757.6	-777.43	102.47	1798.49	-3971.28	254.02	1651.08	-355.16	1332.07	69.41	217.51	1179.96	76.69	-191.66
0.49	-3467.93	268.12	-19.4	-3549.63	273.57	-28.1	-3775.09	266.78	-46.93	-4019.12	257.43	-61.82	-2861.32	-33.89	-30.55	-4054.96	64.96	-29.4	-1761.23	-1.84	36.01	-1787.1	7.34	84.37	-4036.46	120.5	1319.31	0	0	0	-3978.7	35.63	1706.65	-3973.55	112.43	1757.6	-777.43	102.47	1798.49	-3976.56	253.89	1651.22	-353.39	1332.4	69.94	215.13	1180.37	76.14	-192.65
0.5	-3467.93	268.12	-19.4	-3549.63	273.57	-28.1	-3788.77	265.73	-48.36	-4021.71	257.81	-61.66	-2861.32	-33.89	-30.55	-4054.96	64.96	-29.4	-1761.23	-1.84	36.01	-1787.1	7.34	84.37	-4036.46	120.5	1319.31	0	0	0	-3978.7	35.63	1706.65	-3973.55	112.43	1757.6	-777.43	102.47	1798.49	-3976.67	254.06	1650.68	-354.34	1333.11	69.86	212.79	1181.5	75.38	-195.44
0.51	-3467.93	268.12	-19.4	-3549.63	273.57	-28.1	-3790.15	265.84	-49.84	-4024.21	258.17	-61.49	-2861.32	-33.89	-30.55	-4054.96	64.96	-29.4	-1761.23	-1.84	36.01	-1787.1	7.34	84.37	-4036.46	120.5	1319.31	0	0	0	-3978.7	35.63	1706.65	-3973.55	112.43	1757.6	-777.43	102.47	1798.49	-3953.58	254.03	1650.28	-355.7	1334.2	69.25	215.49	1180.61	75.8	-196.51
0.52	-3467.93	268.12	-19.4	-3549.63	273.57	-28.1	-3777.07	266.14	-46.69	-4026.62	258.54	-61.3	-2861.32	-33.89	-30.55	-4054.96	64.96	-29.4	-1761.23	-1.84	36.01	-1787.1	7.34	84.37	-4036.46	120.5	1319.31	0	0	0	-3978.7	35.63	1706.65	-3973.55	112.43	1757.6	-777.43	102.47	1798.49	-3952.28	252.83	1650.1	-352.13	1332.1	70.15	214.98	1179.88	76.14	-193.64
0.53	-3467.93	268.12	-19.4	-3549.63	273.57	-28.1	-3761.98	264.71	-44.13	-4028.91	258.9	-61.08	-2861.32	-33.89	-30.55	-4054.96	64.96	-29.4	-1761.23	-1.84	36.01	-1787.1	7.34	84.37	-4036.46	120.5	1319.31	0	0	0	-3978.7	35.63	1706.65	-3973.55	112.43	1757.6	-777.43	102.47	1798.49	-3964.92	253.86	1650.6	-353.95	1331.76	69.79	213.85	1181.77	75.12	-193.7
0.54	-3467.93	268.12	-19.4	-3549.63	273.57	-28.1	-3809.59	265.68	-52.52	-4031.1	259.27	-60.85	-2861.32	-33.89	-30.55	-4054.96	64.96	-29.4	-1761.23	-1.84	36.01	-1787.1	7.34	84.37	-4036.46	120.5	1319.31	0	0	0	-3978.7	35.63	1706.65	-3973.55	112.43	1757.6	-777.43	102.47	1798.49	-3948.26	253.89	1649.83	-354.18	1332.34	69.69	215.2	1180.71	75.81	-194.22
0.55	-3467.93	268.12	-19.4	-3549.63	273.57	-28.1	-3781.19	266.54	-46.35	-4033.16	259.62	-60.59	-2861.32	-33.89	-30.55	-4054.96	64.96	-29.4	-1761.23	-1.84	36.01	-1787.1	7.34	84.37	-4036.46	120.5	1319.31	0	0	0	-3978.7	35.63	1706.65	-3973.55	112.43	1757.6	-777.43	102.47	1798.49	-3951.72	253.98	1649.65	-351.62	1331.67	70.31	215.89	1180.01	76.15	-193.66
0.56	-3467.93	268.12	-19.4	-3549.63	273.57	-28.1	-3764.68	264.14	-45.57	-4035.09	259.97	-60.31	-2861.32	-33.89	-30.55	-4054.96	64.96	-29.4	-1761.23	-1.84	36.01	-1787.1	7.34	84.37	-4036.46	120.5	1319.31	0	0	0	-3978.7	35.63	1706.65	-3973.55	112.43	1757.6	-777.43	102.47	1798.49	-3961.62	253.87	1649.01	-352.84	1331.85	70.24	215.07	1179.93	75.72	-196.78
0.57	-3467.93	268.12	-19.4	-3549.63	273.57	-28.1	-3769.62	263.62	-46.24	-4036.89	260.32	-60	-2861.32	-33.89	-30.55	-4054.96	64.96	-29.4	-1761.23	-1.84	36.01	-1787.1	7.34	84.37	-4036.46	120.5	1319.31	0	0	0	-3978.7	35.63	1706.65	-3973.55	112.43	1757.6	-777.43	102.47	1798.49	-3946.05	253.83	1649.53	-347.83	1330.19	71.68	217.98	1180.56	76.4	-193.19
0.58	-3467.93	268.12	-19.4	-3549.63	273.57	-28.1	-3775.87	263.21	-45.74	-4038.54	260.66	-59.67	-2861.32	-33.89	-30.55	-4054.96	64.96	-29.4	-1761.23	-1.84	36.01	-1787.1	7.34	84.37	-4036.46	120.5	1319.31	0	0	0	-3978.7	35.63	1706.65	-3973.55	112.43	1757.6	-777.43	102.47	1798.49	-3949.3	253.14	1649.57	-353.24	1331.63	70.48	215.84	1181.02	75.91	-194.97
0.59	-3467.93	268.12	-19.4	-3549.63	273.57	-28.1	-3777.76	266.09	-47.83	-4040.04	260.99	-59.31	-2861.32	-33.89	-30.55	-4054.96	64.96	-29.4	-1761.23	-1.84	36.01	-1787.1	7.34	84.37	-4036.46	120.5	1319.31	0	0	0	-3978.7	35.63	1706.65	-3973.55	112.43	1757.6	-777.43	102.47	1798.49	-3982.69	253.46	1650.5	-361.4	1327.5	71.51	213.94	1180.76	75.45	-191.47
0.6	-3467.93	268.12	-19.4	-3549.63	273.57	-28.1	-3785.37	264.84	-47.92	-4041.38	261.32	-58.93	-2861.32	-33.89	-30.55	-4054.96	64.96	-29.4	-1761.23	-1.84	36.01	-1787.1	7.34	84.37	-4036.46	120.5	1319.31	0	0	0	-3978.7	35.63	1706.65	-3973.55	112.43	1757.6	-777.43	102.47	1798.49	-3969.74	253.7	1650.13	-358.41	1329.53	70.72	213.81	1180.64	75.56	-194.43
0.61	-3467.93	268.12	-19.4	-3549.63	273.57	-28.1	-3787.55	263.79	-48.71	-4042.56	261.64	-58.52	-2861.32	-33.89	-30.55	-4054.96	64.96	-29.4	-1761.23	-1.84	36.01	-1787.1	7.34	84.37	-4036.46	120.5	1319.31	0	0	0	-3978.7	35.63	1706.65	-3973.55	112.43	1757.6	-777.43	102.47	1798.49	-3966.53	254.13	1650.23	-355.13	1331.19	70.1	216.85	1179.08	76.57	-191.83
0.62	-3467.93	268.12	-19.4	-3549.63	273.57	-28.1	-3744.49	263.48	-42.5	-4043.56	261.95	-58.09	-2861.32	-33.89	-30.55	-4054.96	64.96	-29.4	-1761.23	-1.84	36.01	-1787.1	7.34	84.37	-4036.46	120.5	1319.31	0	0	0	-3978.7	35.63	1706.65	-3973.55	112.43	1757.6	-777.43	102.47	1798.49	-3975.02	254.17	1650.44	-354.99	1330.63	70.24	213.05	1180.91	75.36	-188.02
0.63	-3467.93	268.12	-19.4	-3549.63	273.57	-28.1	-3768.49	265.02	-45.46	-4044.39	262.26	-57.62	-2861.32	-33.89	-30.55	-4054.96	64.96	-29.4	-1761.23	-1.84	36.01	-1787.1	7.34	84.37	-4036.46	120.5	1319.31	0	0	0	-3978.7	35.63	1706.65	-3973.55	112.43	1757.6	-777.43	102.47	1798.49	-3968.16	253.37	1650.04	-352.35	1330.66	70.8	212.7	1181.72	74.92	-190.79
0.64	-3467.93	268.12	-19.4	-3549.63	273.57	-28.1	-3796.88	265.39	-49.6	-4045.02	262.55	-57.13	-2861.32	-33.89	-30.55	-4054.96	64.96	-29.4	-1761.23	-1.84	36.01	-1787.1	7.34	84.37	-4036.46	120.5	1319.31	0	0	0	-3978.7	35.63	1706.65	-3973.55	112.43	1757.6	-777.43	102.47	1798.49	-3975.64	253.44	1651.24	-354.26	1332.4	69.8	213.35	1180.12	75.64	-186.65
0.65	-3467.93	268.12	-19.4	-3549.63	273.57	-28.1	-3771.1	265.36	-46.28	-4045.45	262.84	-56.6	-2861.32	-33.89	-30.55	-4054.96	64.96	-29.4	-1761.23	-1.84	36.01	-1787.1	7.34	84.37	-4036.46	120.5	1319.31	0	0	0	-3978.7	35.63	1706.65	-3973.55	112.43	1757.6	-777.43	102.47	1798.49	-3978.15	255.04	1650.99	-354.27	1332.35	69.95	213.55	1179.43	75.84	-191.78
0.66	-3467.93	268.12	-19.4	-3549.63	273.57	-28.1	-3768.11	266.5	-45.72	-4045.69	263.11	-56.05	-2861.32	-33.89	-30.55	-4054.96	64.96	-29.4	-1761.23	-1.84	36.01	-1787.1	7.34	84.37	-4036.46	120.5	1319.31	0	0	0	-3978.7	35.63	1706.65	-3973.55	112.43	1757.6	-777.43	102.47	1798.49	-3957.42	253.48	1649.84	-354.46	1332.22	69.95	215.76	1180.65	75.77	-195.37
0.67	-3467.93	268.12	-19.4	-3549.63	273.57	-28.1	-3783.27	264.11	-48.38	-4045.71	263.38	-55.46	-2861.32	-33.89	-30.55	-4054.96	64.96	-29.4	-1761.23	-1.84	36.01	-1787.1	7.34	84.37	-4036.46	120.5	1319.31	0	0	0	-3978.7	35.63	1706.65	-3973.55	112.43	1757.6	-777.43	102.47	1798.49	-3966.37	253.8	1649.87	-355.65	1334.6	68.83	215.38	1180.82	75.58	-191.67
0.68	-3467.93	268.12	-19.4	-3549.63	273.57	-28.1	-3776.44	264.61	-46.32	-4045.51	263.63	-54.84	-2861.32	-33.89	-30.55	-4054.96	64.96	-29.4	-1761.23	-1.84	36.01	-1787.1	7.34	84.37	-4036.46	120.5	1319.31	0	0	0	-3978.7	35.63	1706.65	-3973.55	112.43	1757.6	-777.43	102.47	1798.49	-3952.41	253.6	1648.86	-354.12	1332.02	69.74	213.81	1180.77	75.41	-191.6
0.69	-3467.93	268.12	-19.4	-3549.63	273.57	-28.1	-3787.43	264.7	-48.63	-4045.09	263.87	-54.19	-2861.32	-33.89	-30.55	-4054.96	64.96	-29.4	-1761.23	-1.84	36.01	-1787.1	7.34	84.37	-4036.46	120.5	1319.31	0	0	0	-3978.7	35.63	1706.65	-3973.55	112.43	1757.6	-777.43	102.47	1798.49	-3957.76	253.71	1649.87	-355.3	1333.43	69.35	213.26	1180.8	75.45	-191.51
0.7	-3467.93	268.12	-19.4	-3549.63	273.57	-28.1	-3780.36	266.44	-46.78	-4044.43	264.1	-53.5	-2861.32	-33.89	-30.55	-4054.96	64.96	-29.4	-1761.23	-1.84	36.01	-1787.1	7.34	84.37	-4036.46	120.5	1319.31	0	0	0	-3978.7	35.63	1706.65	-3973.55	112.43	1757.6	-777.43	102.47	1798.49	-3951.65	253.97	1649.25	-356.49	1335.22	68.48	214.09	1180.5	75.73	-200.99
0.71	-3467.93	268.12	-19.4	-3549.63	273.57	-28.1	-3760.83	265.36	-44.15	-4043.53	264.32	-52.78	-2861.32	-33.89	-30.55	-4054.96	64.96	-29.4	-1761.23	-1.84	36.01	-1787.1	7.34	84.37	-4036.46	120.5	1319.31	0	0	0	-3978.7	35.63	1706.65	-3973.55	112.43	1757.6	-777.43	102.47	1798.49	-3961.22	253.86	1649.61	-352.83	1332.95	70.09	215.13	1180.65	75.78	-198.07
0.72	-3467.93	268.12	-19.4	-3549.63	273.57	-28.1	-3720.35	265.08	-37.57	-4042.38	264.53	-52.02	-2861.32	-33.89	-30.55	-4054.96	64.96	-29.4	-1761.23	-1.84	36.01	-1787.1	7.34	84.37	-4036.46	120.5	1319.31	0	0	0	-3978.7	35.63	1706.65	-3973.55	112.43	1757.6	-777.43	102.47	1798.49	-3967.27	254.46	1649.8	-353.23	1333.01	69.82	216.08	1179.9	76.26	-195.4
0.73	-3467.93	268.12	-19.4	-3549.63	273.57	-28.1	-3749.41	264.63	-42.86	-4040.98	264.72	-51.23	-2861.32	-33.89	-30.55	-4054.96	64.96	-29.4	-1761.23	-1.84	36.01	-1787.1	7.34	84.37	-4036.46	120.5	1319.31	0	0	0	-3978.7	35.63	1706.65	-3973.55	112.43	1757.6	-777.43	102.47	1798.49	-3968.48	253.45	1649.12	-352.33	1331.97	70.42	214.08	1180.51	75.79	-189.99
0.74	-3467.93	268.12	-19.4	-3549.63	273.57	-28.1	-3799.42	265.43	-50.87	-4039.31	264.89	-50.4	-2861.32	-33.89	-30.55	-4054.96	64.96	-29.4	-1761.23	-1.84	36.01	-1787.1	7.34	84.37	-4036.46	120.5	1319.31	0	0	0	-3978.7	35.63	1706.65	-3973.55	112.43	1757.6	-777.43	102.47	1798.49	-3973.41	253.2	1649.46	-355.37	1332.59	69.45	213.06	1182.23	74.98	-191.21
0.75	-3467.93	268.12	-19.4	-3549.63	273.57	-28.1	-3791.5	264.99	-49.3	-4037.38	265.05	-49.53	-2861.32	-33.89	-30.55	-4054.96	64.96	-29.4	-1761.23	-1.84	36.01	-1787.1	7.34	84.37	-4036.46	120.5	1319.31	0	0	0	-3978.7	35.63	1706.65	-3973.55	112.43	1757.6	-777.43	102.47	1798.49	-3962.03	253.21	1649.86	-352.57	1332.16	70.32	215.12	1180.64	75.84	-194.75
0.76	-3467.93	268.12	-19.4	-3549.63	273.57	-28.1	-3753.25	263.84	-42.97	-4035.16	265.2	-48.63	-2861.32	-33.89	-30.55	-4054.96	64.96	-29.4	-1761.23	-1.84	36.01	-1787.1	7.34	84.37	-4036.46	120.5	1319.31	0	0	0	-3978.7	35.63	1706.65	-3973.55	112.43	1757.6	-777.43	102.47	1798.49	-3965.91	253.65	1650.69	-353.15	1333.73	69.83	213.52	1181.05	75.25	-193.67
0.77	-3467.93	268.12	-19.4	-3549.63	273.57	-28.1	-3774.86	264.53	-46.2	-4032.66	265.33	-47.68	-2861.32	-33.89	-30.55	-4054.96	64.96	-29.4	-1761.23	-1.84	36.01	-1787.1	7.34	84.37	-4036.46	120.5	1319.31	0	0	0	-3978.7	35.63	1706.65	-3973.55	112.43	1757.6	-777.43	102.47	1798.49	-3964.34	253.25	1650	-353.04	1333	69.98	213.03	1180.69	75.5	-193.25
0.78	-3467.93	268.12	-19.4	-3549.63	273.57	-28.1	-3769.62	265.29	-45.77	-4029.86	265.45	-46.7	-2861.32	-33.89	-30.55	-4054.96	64.96	-29.4	-1761.23	-1.84	36.01	-1787.1	7.34	84.37	-4036.46	120.5	1319.31	0	0	0	-3978.7	35.63	1706.65	-3973.55	112.43	1757.6	-777.43	102.47	1798.49	-3943.37	253.49	1649.91	-353.51	1331.73	70.24	216.45	1180.47	76.2	-188.78
0.79	-3467.93	268.12	-19.4	-3549.63	273.57	-28.1	-3775.58	266.02	-46	-4026.76	265.54	-45.67	-2861.32	-33.89	-30.55	-4054.96	64.96	-29.4	-1761.23	-1.84	36.01	-1787.1	7.34	84.37	-4036.46	120.5	1319.31	0	0	0	-3978.7	35.63	1706.65	-3973.55	112.43	1757.6	-777.43	102.47	1798.49	-3951.34	253.78	1649.55	-355.45	1332.71	69.02	215.49	1180.01	76.11	-190.6
0.8	-3467.93	268.12	-19.4	-3549.63	273.57	-28.1	-3785.52	265.84	-49.06	-4023.36	265.62	-44.61	-2861.32	-33.89	-30.55	-4054.96	64.96	-29.4	-1761.23	-1.84	36.01	-1787.1	7.34	84.37	-4036.46	120.5	1319.31	0	0	0	-3978.7	35.63	1706.65	-3973.55	112.43	1757.6	-777.43	102.47	1798.49	-3960.34	253.73	1649.02	-349.71	1331.72	71.02	215.48	1180.02	76.21	-190.09
0.81	-3467.93	268.12	-19.4	-3549.63	273.57	-28.1	-3780.35	265.79	-47.45	-4019.63	265.68	-43.5	-2861.32	-33.89	-30.55	-4054.96	64.96	-29.4	-1761.23	-1.84	36.01	-1787.1	7.34	84.37	-4036.46	120.5	1319.31	0	0	0	-3978.7	35.63	1706.65	-3973.55	112.43	1757.6	-777.43	102.47	1798.49	-3984.22	254.13	1651.07	-351.6	1333.01	70.12	213.86	1180.45	75.69	-188.3
0.82	-3467.93	268.12	-19.4	-3549.63	273.57	-28.1	-3770.53	263.97	-46.32	-4015.59	265.73	-42.35	-2861.32	-33.89	-30.55	-4054.96	64.96	-29.4	-1761.23	-1.84	36.01	-1787.1	7.34	84.37	-4036.46	120.5	1319.31	0	0	0	-3978.7	35.63	1706.65	-3973.55	112.43	1757.6	-777.43	102.47	1798.49	-3973.92	253.59	1649.98	-351.53	1331.68	70.57	215.98	1180.77	75.99	-193.31
0.83	-3467.93	268.12	-19.4	-3549.63	273.57	-28.1	-3775.65	267.06	-46.69	-4011.21	265.75	-41.15	-2861.32	-33.89	-30.55	-4054.96	64.96	-29.4	-1761.23	-1.84	36.01	-1787.1	7.34	84.37	-4036.46	120.5	1319.31	0	0	0	-3978.7	35.63	1706.65	-3973.55	112.43	1757.6	-777.43	102.47	1798.49	-3957.68	253.49	1649.75	-351.03	1330.66	70.92	215.15	1180.48	75.88	-194.9
0.84	-3467.93	268.12	-19.4	-3549.63	273.57	-28.1	-3848.74	265.57	-59.84	-4006.49	265.75	-39.91	-2861.32	-33.89	-30.55	-4054.96	64.96	-29.4	-1761.23	-1.84	36.01	-1787.1	7.34	84.37	-4036.46	120.5	1319.31	0	0	0	-3978.7	35.63	1706.65	-3973.55	112.43	1757.6	-777.43	102.47	1798.49	-3969.58	253.97	1650.77	-354.62	1331.74	69.87	213.84	1181.72	75.13	-186.81
0.85	-3467.93	268.12	-19.4	-3549.63	273.57	-28.1	-3762.33	265.12	-44.31	-4001.43	265.74	-38.62	-2861.32	-33.89	-30.55	-4054.96	64.96	-29.4	-1761.23	-1.84	36.01	-1787.1	7.34	84.37	-4036.46	120.5	1319.31	0	0	0	-3978.7	35.63	1706.65	-3973.55	112.43	1757.6	-777.43	102.47	1798.49	-3967.68	254.4	1650.47	-353.87	1333.15	69.52	213.45	1181.05	75.39	-190.21
0.86	-3467.93	268.12	-19.4	-3549.63	273.57	-28.1	-3787.69	265.74	-49.62	-3996.02	265.7	-37.29	-2861.32	-33.89	-30.55	-4054.96	64.96	-29.4	-1761.23	-1.84	36.01	-1787.1	7.34	84.37	-4036.46	120.5	1319.31	0	0	0	-3978.7	35.63	1706.65	-3973.55	112.43	1757.6	-777.43	102.47	1798.49	-3970.39	254.52	1650.49	-353.01	1332.7	69.42	214.75	1180.28	75.96	-193.41
0.87	-3467.93	268.12	-19.4	-3549.63	273.57	-28.1	-3764.71	265.12	-44.33	-3990.24	265.64	-35.92	-2861.32	-33.89	-30.55	-4054.96	64.96	-29.4	-1761.23	-1.84	36.01	-1787.1	7.34	84.37	-4036.46	120.5	1319.31	0	0	0	-3978.7	35.63	1706.65	-3973.55	112.43	1757.6	-777.43	102.47	1798.49	-3968.1	254.4	1650.89	-358.02	1332.83	68.72	216.32	1181.05	75.91	-193.99
0.88	-3467.93	268.12	-19.4	-3549.63	273.57	-28.1	-3753.65	264.73	-42.15	-3984.1	265.56	-34.49	-2861.32	-33.89	-30.55	-4054.96	64.96	-29.4	-1761.23	-1.84	36.01	-1787.1	7.34	84.37	-4036.46	120.5	1319.31	0	0	0	-3978.7	35.63	1706.65	-3973.55	112.43	1757.6	-777.43	102.47	1798.49	-3993.77	254.87	1652.12	-351.89	1330.95	70.89	213.75	1180.57	75.52	-192.61
0.89	-3467.93	268.12	-19.4	-3549.63	273.57	-28.1	-3766.42	265.08	-45.8	-3977.57	265.46	-33.02	-2861.32	-33.89	-30.55	-4054.96	64.96	-29.4	-1761.23	-1.84	36.01	-1787.1	7.34	84.37	-4036.46	120.5	1319.31	0	0	0	-3978.7	35.63	1706.65	-3973.55	112.43	1757.6	-777.43	102.47	1798.49	-3981.29	255.04	1651.14	-351.54	1331.15	71	214.73	1180	75.76	-192.44
0.9	-3467.93	268.12	-19.4	-3549.63	273.57	-28.1	-3825.03	265.95	-55.17	-3970.67	265.33	-31.5	-2861.32	-33.89	-30.55	-4054.96	64.96	-29.4	-1761.23	-1.84	36.01	-1787.1	7.34	84.37	-4036.46	120.5	1319.31	0	0	0	-3978.7	35.63	1706.65	-3973.55	112.43	1757.6	-777.43	102.47	1798.49	-3990.76	255.66	1651.42	-353.52	1331.08	70.46	213.88	1180.59	75.52	-197.01
0.91	-3467.93	268.12	-19.4	-3549.63	273.57	-28.1	-3797.93	265.89	-50.95	-3963.37	265.19	-29.92	-2861.32	-33.89	-30.55	-4054.96	64.96	-29.4	-1761.23	-1.84	36.01	-1787.1	7.34	84.37	-4036.46	120.5	1319.31	0	0	0	-3978.7	35.63	1706.65	-3973.55	112.43	1757.6	-777.43	102.47	1798.49	-3969.25	254.33	1650.5	-353.98	1331.89	69.92	215.51	1181.15	75.78	-195.41
0.92	-3467.93	268.12	-19.4	-3549.63	273.57	-28.1	-3770.14	265.9	-44.15	-3955.68	265.01	-28.3	-2861.32	-33.89	-30.55	-4054.96	64.96	-29.4	-1761.23	-1.84	36.01	-1787.1	7.34	84.37	-4036.46	120.5	1319.31	0	0	0	-3978.7	35.63	1706.65	-3973.55	112.43	1757.6	-777.43	102.47	1798.49	-3951.08	254.99	1650.01	-350.24	1331.11	71.03	216.01	1180.06	76.18	-194.49
0.93	-3467.93	268.12	-19.4	-3549.63	273.57	-28.1	-3754.47	265.94	-43.16	-3947.58	264.82	-26.63	-2861.32	-33.89	-30.55	-4054.96	64.96	-29.4	-1761.23	-1.84	36.01	-1787.1	7.34	84.37	-4036.46	120.5	1319.31	0	0	0	-3978.7	35.63	1706.65	-3973.55	112.43	1757.6	-777.43	102.47	1798.49	-3958.51	254.71	1650.52	-349.38	1329.76	71.88	215.34	1180.68	76.07	-194.79
0.94	-3467.93	268.12	-19.4	-3549.63	273.57	-28.1	-3795.68	265.86	-48.66	-3939.07	264.59	-24.9	-2861.32	-33.89	-30.55	-4054.96	64.96	-29.4	-1761.23	-1.84	36.01	-1787.1	7.34	84.37	-4036.46	120.5	1319.31	0	0	0	-3978.7	35.63	1706.65	-3973.55	112.43	1757.6	-777.43	102.47	1798.49	-3967.58	255.18	1651.15	-353.42	1331.34	70.01	213.95	1181.58	75.32	-194.99
0.95	-3467.93	268.12	-19.4	-3549.63	273.57	-28.1	-3764.43	266.73	-43.84	-3927.98	263.98	-23.88	-2861.32	-33.89	-30.55	-4054.96	64.96	-29.4	-1761.23	-1.84	36.01	-1787.1	7.34	84.37	-4036.46	120.5	1319.31	0	0	0	-3978.7	35.63	1706.65	-3973.55	112.43	1757.6	-777.43	102.47	1798.49	-3971.02	255.81	1650.98	-354.31	1331.84	69.82	215.76	1180.32	76.04	-190.6
0.96	-3467.93	268.12	-19.4	-3549.63	273.57	-28.1	-3758.03	263.94	-43.04	-3902.65	262.25	-19.19	-2861.32	-33.89	-30.55	-4054.96	64.96	-29.4	-1761.23	-1.84	36.01	-1787.1	7.34	84.37	-4036.46	120.5	1319.31	0	0	0	-3978.7	35.63	1706.65	-3973.55	112.43	1757.6	-777.43	102.47	1798.49	-3954.4	255.72	1650.11	-354.42	1332.2	69.55	216.15	1180.42	76.31	-191.76
0.97	-3467.93	268.12	-19.4	-3549.63	273.57	-28.1	-3791.58	265.55	-49.52	-3870.01	263.95	-13.29	-2861.32	-33.89	-30.55	-4054.96	64.96	-29.4	-1761.23	-1.84	36.01	-1787.1	7.34	84.37	-4036.46	120.5	1319.31	0	0	0	-3978.7	35.63	1706.65	-3973.55	112.43	1757.6	-777.43	102.47	1798.49	-3956.95	255.34	1650.3	-354.52	1331.21	70.22	214.59	1180.57	75.78	-195.86
0.98	-3467.93	268.12	-19.4	-3549.63	273.57	-28.1	-3774.08	264.63	-47.12	-3890.08	263.03	-15.07	-2861.32	-33.89	-30.55	-4054.96	64.96	-29.4	-1761.23	-1.84	36.01	-1787.1	7.34	84.37	-4036.46	120.5	1319.31	0	0	0	-3978.7	35.63	1706.65	-3973.55	112.43	1757.6	-777.43	102.47	1798.49	-3963.39	255.79	1650.54	-353.93	1332.71	69.98	211.78	1181.02	74.97	-197.23
0.99	-3467.93	268.12	-19.4	-3549.63	273.57	-28.1	-3796.22	265.39	-49.25	-3914.36	262.34	-19.8	-2861.32	-33.89	-30.55	-4054.96	64.96	-29.4	-1761.23	-1.84	36.01	-1787.1	7.34	84.37	-4036.46	120.5	1319.31	0	0	0	-3978.7	35.63	1706.65	-3973.55	112.43	1757.6	-777.43	102.47	1798.49	-3960.91	255.61	1650.75	-350.81	1331.93	70.96	213.32	1180.26	75.57	-191.83
1	-3467.93	268.12	-19.4	-3549.63	273.57	-28.1	-3778.93	266.25	-47.36	-3875	263.56	-12.28	-2861.32	-33.89	-30.55	-4054.96	64.96	-29.4	-1761.23	-1.84	36.01	-1787.1	7.34	84.37	-4036.46	120.5	1319.31	0	0	0	-3978.7	35.63	1706.65	-3973.55	112.43	1757.6	-777.43	102.47	1798.49	-3971.43	256.32	1651.06	-354.83	1332.08	69.63	215.13	1180.64	75.87	-188.86
1.01	-3467.93	268.12	-19.4	-3549.63	273.57	-28.1	-3771.55	265.23	-46.97	-3885.85	264.87	-14.07	-2861.32	-33.89	-30.55	-4054.96	64.96	-29.4	-1761.23	-1.84	36.01	-1787.1	7.34	84.37	-4036.46	120.5	1319.31	0	0	0	-3978.7	35.63	1706.65	-3973.55	112.43	1757.6	-777.43	102.47	1798.49	-3957.74	255.74	1650.44	-355.34	1331.92	69.04	214.87	1180.71	75.95	-192.18
1.02	-3467.93	268.12	-19.4	-3549.63	273.57	-28.1	-3722.31	266.25	-37.82	-3914.27	263.43	-17.42	-2861.32	-33.89	-30.55	-4054.96	64.96	-29.4	-1761.23	-1.84	36.01	-1787.1	7.34	84.37	-4036.46	120.5	1319.31	0	0	0	-3978.7	35.63	1706.65	-3973.55	112.43	1757.6	-777.43	102.47	1798.49	-3955.63	255.67	1649.77	-353.58	1331.54	69.84	215.69	1180.19	76.08	-193.63
1.03	-3467.93	268.12	-19.4	-3549.63	273.57	-28.1	-3747.9	266	-42.45	-3877.62	262.91	-11.2	-2861.32	-33.89	-30.55	-4054.96	64.96	-29.4	-1761.23	-1.84	36.01	-1787.1	7.34	84.37	-4036.46	120.5	1319.31	0	0	0	-3978.7	35.63	1706.65	-3973.55	112.43	1757.6	-777.43	102.47	1798.49	-3959.42	255.69	1650.37	-351.29	1330.68	70.75	215.25	1180.01	76.06	-194.52
1.04	-3467.93	268.12	-19.4	-3549.63	273.57	-28.1	-3761.53	266.52	-43.81	-3896.76	263.91	-15.24	-2861.32	-33.89	-30.55	-4054.96	64.96	-29.4	-1761.23	-1.84	36.01	-1787.1	7.34	84.37	-4036.46	120.5	1319.31	0	0	0	-3978.7	35.63	1706.65	-3973.55	112.43	1757.6	-777.43	102.47	1798.49	-3971.72	255.91	1650.61	-353.28	1331.87	70.43	215.26	1179.67	76.27	-194.16
1.05	-3467.93	268.12	-19.4	-3549.63	273.57	-28.1	-3772.63	266.36	-47.1	-3868.76	263.46	-9.63	-2861.32	-33.89	-30.55	-4054.96	64.96	-29.4	-1761.23	-1.84	36.01	-1787.1	7.34	84.37	-4036.46	120.5	1319.31	0	0	0	-3978.7	35.63	1706.65	-3973.55	112.43	1757.6	-777.43	102.47	1798.49	-3975.72	256.09	1652.11	-359.57	1333.37	68.6	217	1179.24	76.72	-192.1
1.06	-3467.93	268.12	-19.4	-3549.63	273.57	-28.1	-3761.83	265.4	-44.38	-3859.57	262.91	-9.18	-2861.32	-33.89	-30.55	-4054.96	64.96	-29.4	-1761.23	-1.84	36.01	-1787.1	7.34	84.37	-4036.46	120.5	1319.31	0	0	0	-3978.7	35.63	1706.65	-3973.55	112.43	1757.6	-777.43	102.47	1798.49	-3975.55	255.4	1651.68	-355.55	1332.48	69.46	215.13	1179.76	76.1	-191.22
1.07	-3467.93	268.12	-19.4	-3549.63	273.57	-28.1	-3749.5	264.91	-43.9	-3838.57	262.78	-3.01	-2861.32	-33.89	-30.55	-4054.96	64.96	-29.4	-1761.23	-1.84	36.01	-1787.1	7.34	84.37	-4036.46	120.5	1319.31	0	0	0	-3978.7	35.63	1706.65	-3973.55	112.43	1757.6	-777.43	102.47	1798.49	-3980.89	256.1	1651.9	-354.83	1332.13	69.78	214.03	1179.76	75.82	-195.05
1.08	-3467.93	268.12	-19.4	-3549.63	273.57	-28.1	-3793.49	266.82	-49.13	-3801.61	262.69	3.36	-2861.32	-33.89	-30.55	-4054.96	64.96	-29.4	-1761.23	-1.84	36.01	-1787.1	7.34	84.37	-4036.46	120.5	1319.31	0	0	0	-3978.7	35.63	1706.65	-3973.55	112.43	1757.6	-777.43	102.47	1798.49	-3969.85	254.99	1651.21	-350.59	1331.4	70.92	216.33	1179.58	76.42	-195.73
1.09	-3467.93	268.12	-19.4	-3549.63	273.57	-28.1	-3802.13	266.36	-50.41	-3803.05	263.15	3.45	-2861.32	-33.89	-30.55	-4054.96	64.96	-29.4	-1761.23	-1.84	36.01	-1787.1	7.34	84.37	-4036.46	120.5	1319.31	0	0	0	-3978.7	35.63	1706.65	-3973.55	112.43	1757.6	-777.43	102.47	1798.49	-3976.42	255.95	1652.83	-350.33	1331.47	71.04	213.73	1179.33	75.87	-195.98
1.1	-3467.93	268.12	-19.4	-3549.63	273.57	-28.1	-3764.79	264.78	-44.2	-3804.01	262.42	3.11	-2861.32	-33.89	-30.55	-4054.96	64.96	-29.4	-1761.23	-1.84	36.01	-1787.1	7.34	84.37	-4036.46	120.5	1319.31	0	0	0	-3978.7	35.63	1706.65	-3973.55	112.43	1757.6	-777.43	102.47	1798.49	-3970.07	255.82	1652.16	-351.71	1331.08	70.42	214.33	1179.96	76.02	-193.51
1.11	-3467.93	268.12	-19.4	-3549.63	273.57	-28.1	-3750.58	265.46	-42.16	-3769.81	261.4	9.19	-2861.32	-33.89	-30.55	-4054.96	64.96	-29.4	-1761.23	-1.84	36.01	-1787.1	7.34	84.37	-4036.46	120.5	1319.31	0	0	0	-3978.7	35.63	1706.65	-3973.55	112.43	1757.6	-777.43	102.47	1798.49	-3971.92	255.83	1652.01	-356.88	1331.91	69.25	215.6	1180.56	76.08	-190.21
1.12	-3467.93	268.12	-19.4	-3549.63	273.57	-28.1	-3773.23	264.5	-47.36	-3792.25	262.53	5.82	-2861.32	-33.89	-30.55	-4054.96	64.96	-29.4	-1761.23	-1.84	36.01	-1787.1	7.34	84.37	-4036.46	120.5	1319.31	0	0	0	-3978.7	35.63	1706.65	-3973.55	112.43	1757.6	-777.43	102.47	1798.49	-3978.72	256.58	1652.4	-351.7	1331.83	70.22	215.91	1180.09	75.93	-194.47
1.13	-3467.93	268.12	-19.4	-3549.63	273.57	-28.1	-3773.25	265.69	-45.55	-3712.24	262.49	20.21	-2861.32	-33.89	-30.55	-4054.96	64.96	-29.4	-1761.23	-1.84	36.01	-1787.1	7.34	84.37	-4036.46	120.5	1319.31	0	0	0	-3978.7	35.63	1706.65	-3973.55	112.43	1757.6	-777.43	102.47	1798.49	-3972.38	255.76	1651.48	-350.29	1332.69	70.41	213.19	1180.82	75.17	-194.36
1.14	-3467.93	268.12	-19.4	-3549.63	273.57	-28.1	-3789.86	265.89	-49.19	-3764	263.88	12.35	-2861.32	-33.89	-30.55	-4054.96	64.96	-29.4	-1761.23	-1.84	36.01	-1787.1	7.34	84.37	-4036.46	120.5	1319.31	0	0	0	-3978.7	35.63	1706.65	-3973.55	112.43	1757.6	-777.43	102.47	1798.49	-3953.06	255.17	1651.78	-353.73	1332.33	69.98	214.29	1180.54	75.83	-190.55
1.15	-3467.93	268.12	-19.4	-3549.63	273.57	-28.1	-3761.67	266.96	-44.37	-3782.16	262.56	7.76	-2861.32	-33.89	-30.55	-4054.96	64.96	-29.4	-1761.23	-1.84	36.01	-1787.1	7.34	84.37	-4036.46	120.5	1319.31	0	0	0	-3978.7	35.63	1706.65	-3973.55	112.43	1757.6	-777.43	102.47	1798.49	-3961.63	255.33	1652.23	-352.1	1331.58	70.52	213.52	1182.26	75.08	-190.08
1.16	-3467.93	268.12	-19.4	-3549.63	273.57	-28.1	-3781.52	266.26	-47.91	-3741.82	262.07	16.87	-2861.32	-33.89	-30.55	-4054.96	64.96	-29.4	-1761.23	-1.84	36.01	-1787.1	7.34	84.37	-4036.46	120.5	1319.31	0	0	0	-3978.7	35.63	1706.65	-3973.55	112.43	1757.6	-777.43	102.47	1798.49	-3971.75	256.18	1652.26	-352.53	1332.54	70.23	214.59	1181.51	75.63	-191.45
1.17	-3467.93	268.12	-19.4	-3549.63	273.57	-28.1	-3802.29	265.4	-50.69	-3730.06	263.26	19.45	-2861.32	-33.89	-30.55	-4054.96	64.96	-29.4	-1761.23	-1.84	36.01	-1787.1	7.34	84.37	-4036.46	120.5	1319.31	0	0	0	-3978.7	35.63	1706.65	-3973.55	112.43	1757.6	-777.43	102.47	1798.49	-3972.09	255.33	1651.69	-350.65	1330.4	71.06	214.02	1180.75	75.73	-194.9
1.18	-3467.93	268.12	-19.4	-3549.63	273.57	-28.1	-3780.64	264.79	-48.54	-3742.4	263.27	16.71	-2861.32	-33.89	-30.55	-4054.96	64.96	-29.4	-1761.23	-1.84	36.01	-1787.1	7.34	84.37	-4036.46	120.5	1319.31	0	0	0	-3978.7	35.63	1706.65	-3973.55	112.43	1757.6	-777.43	102.47	1798.49	-3970.36	255.72	1653.02	-350.89	1331.87	70.79	214.34	1179.72	75.95	-195.63
1.19	-3467.93	268.12	-19.4	-3549.63	273.57	-28.1	-3794.59	266.68	-48.72	-3742.47	261.16	15.45	-2861.32	-33.89	-30.55	-4054.96	64.96	-29.4	-1761.23	-1.84	36.01	-1787.1	7.34	84.37	-4036.46	120.5	1319.31	0	0	0	-3978.7	35.63	1706.65	-3973.55	112.43	1757.6	-777.43	102.47	1798.49	-3985.15	256.66	1653.41	-356.09	1333.31	69.63	214.98	1179.47	76.08	-196.01
1.2	-3467.93	268.12	-19.4	-3549.63	273.57	-28.1	-3777.27	264.7	-47.25	-3724.9	262.51	19.69	-2861.32	-33.89	-30.55	-4054.96	64.96	-29.4	-1761.23	-1.84	36.01	-1787.1	7.34	84.37	-4036.46	120.5	1319.31	0	0	0	-3978.7	35.63	1706.65	-3973.55	112.43	1757.6	-777.43	102.47	1798.49	-3975.61	256.27	1652.84	-354.19	1332.47	69.9	216.57	1179.27	76.44	-192.58
1.21	-3467.93	268.12	-19.4	-3549.63	273.57	-28.1	-3794.87	264.89	-49.75	-3750.87	265.33	16.9	-2861.32	-33.89	-30.55	-4054.96	64.96	-29.4	-1761.23	-1.84	36.01	-1787.1	7.34	84.37	-4036.46	120.5	1319.31	0	0	0	-3978.7	35.63	1706.65	-3973.55	112.43	1757.6	-777.43	102.47	1798.49	-3991.16	256.07	1653.77	-352.09	1330.56	70.76	215.19	1179.95	76.08	-189.74
1.22	-3467.93	268.12	-19.4	-3549.63	273.57	-28.1	-3768.51	266.35	-46.81	-3731.08	261.5	19.36	-2861.32	-33.89	-30.55	-4054.96	64.96	-29.4	-1761.23	-1.84	36.01	-1787.1	7.34	84.37	-4036.46	120.5	1319.31	0	0	0	-3978.7	35.63	1706.65	-3973.55	112.43	1757.6	-777.43	102.47	1798.49	-3977.01	255.71	1653.14	-350.95	1329.73	71.3	215.02	1181.17	75.71	-191.49
1.23	-3467.93	268.12	-19.4	-3549.63	273.57	-28.1	-3781.87	264.77	-48.15	-3733.73	262.8	19.98	-2861.32	-33.89	-30.55	-4054.96	64.96	-29.4	-1761.23	-1.84	36.01	-1787.1	7.34	84.37	-4036.46	120.5	1319.31	0	0	0	-3978.7	35.63	1706.65	-3973.55	112.43	1757.6	-777.43	102.47	1798.49	-3982.17	255.91	1653.99	-357.38	1332.73	69.18	215.91	1181.46	75.59	-192.41
1.24	-3467.93	268.12	-19.4	-3549.63	273.57	-28.1	-3773.44	267.18	-46.17	-3711.66	260.99	23.39	-2861.32	-33.89	-30.55	-4054.96	64.96	-29.4	-1761.23	-1.84	36.01	-1787.1	7.34	84.37	-4036.46	120.5	1319.31	0	0	0	-3978.7	35.63	1706.65	-3973.55	112.43	1757.6	-777.43	102.47	1798.49	-3968.1	256.15	1654.09	-353.27	1331.92	69.97	217.38	1179.68	76.73	-199.3
1.25	-3467.93	268.12	-19.4	-3549.63	273.57	-28.1	-3749.53	264.78	-42.65	-3764.64	263.14	15.46	-2861.32	-33.89	-30.55	-4054.96	64.96	-29.4	-1761.23	-1.84	36.01	-1787.1	7.34	84.37	-4036.46	120.5	1319.31	0	0	0	-3978.7	35.63	1706.65	-3973.55	112.43	1757.6	-777.43	102.47	1798.49	-3975.84	256.53	1654.38	-352.74	1330.82	70.76	218.42	1181.22	76.36	-197.74
1.26	-3467.93	268.12	-19.4	-3549.63	273.57	-28.1	-3778.53	265.97	-47.43	-3735.18	263.18	21.71	-2861.32	-33.89	-30.55	-4054.96	64.96	-29.4	-1761.23	-1.84	36.01	-1787.1	7.34	84.37	-4036.46	120.5	1319.31	0	0	0	-3978.7	35.63	1706.65	-3973.55	112.43	1757.6	-777.43	102.47	1798.49	-3978.13	256.43	1654.38	-354.46	1332.21	69.62	214.86	1181.32	75.39	-193.76
1.27	-3467.93	268.12	-19.4	-3549.63	273.57	-28.1	-3758.76	266.31	-45.05	-3739.39	262.76	20.01	-2861.32	-33.89	-30.55	-4054.96	64.96	-29.4	-1761.23	-1.84	36.01	-1787.1	7.34	84.37	-4036.46	120.5	1319.31	0	0	0	-3978.7	35.63	1706.65	-3973.55	112.43	1757.6	-777.43	102.47	1798.49	-3987.15	256.67	1654.09	-353.78	1332.07	70.06	212.87	1180.85	75.11	-193.9
1.28	-3467.93	268.12	-19.4	-3549.63	273.57	-28.1	-3769.01	265.62	-45.46	-3736.9	263.47	20.77	-2861.32	-33.89	-30.55	-4054.96	64.96	-29.4	-1761.23	-1.84	36.01	-1787.1	7.34	84.37	-4036.46	120.5	1319.31	0	0	0	-3978.7	35.63	1706.65	-3973.55	112.43	1757.6	-777.43	102.47	1798.49	-3992.36	257.68	1654.54	-352.11	1331.69	70.7	216.11	1180.34	76.05	-193.91
1.29	-3467.93	268.12	-19.4	-3549.63	273.57	-28.1	-3762.74	266.24	-43.84	-3710.42	262.52	24.5	-2861.32	-33.89	-30.55	-4054.96	64.96	-29.4	-1761.23	-1.84	36.01	-1787.1	7.34	84.37	-4036.46	120.5	1319.31	0	0	0	-3978.7	35.63	1706.65	-3973.55	112.43	1757.6	-777.43	102.47	1798.49	-3988.38	257.66	1654.39	-355.68	1332.08	69.49	214.78	1180.26	75.86	-191.29
1.3	-3467.93	268.12	-19.4	-3549.63	273.57	-28.1	-3756.26	264.47	-43.91	-3760.75	263.31	16.31	-2861.32	-33.89	-30.55	-4054.96	64.96	-29.4	-1761.23	-1.84	36.01	-1787.1	7.34	84.37	-4036.46	120.5	1319.31	0	0	0	-3978.7	35.63	1706.65	-3973.55	112.43	1757.6	-777.43	102.47	1798.49	-3976.6	257.62	1654.73	-354.27	1330.65	70.53	214.5	1179.78	76.3	-196.48
1.31	-3467.93	268.12	-19.4	-3549.63	273.57	-28.1	-3782.84	264.14	-47.15	-3768.87	263.75	15.51	-2861.32	-33.89	-30.55	-4054.96	64.96	-29.4	-1761.23	-1.84	36.01	-1787.1	7.34	84.37	-4036.46	120.5	1319.31	0	0	0	-3978.7	35.63	1706.65	-3973.55	112.43	1757.6	-777.43	102.47	1798.49	-3980.62	258.21	1654.43	-349.58	1330.2	71.32	215.1	1180.18	76.05	-195.06
1.32	-3467.93	268.12	-19.4	-3549.63	273.57	-28.1	-3773.55	264.75	-45.7	-3724.17	263.87	20.94	-2861.32	-33.89	-30.55	-4054.96	64.96	-29.4	-1761.23	-1.84	36.01	-1787.1	7.34	84.37	-4036.46	120.5	1319.31	0	0	0	-3978.7	35.63	1706.65	-3973.55	112.43	1757.6	-777.43	102.47	1798.49	-3990.68	258.8	1655.51	-351.76	1331.84	70.49	216.3	1179.46	76.16	-193.77
1.33	-3467.93	268.12	-19.4	-3549.63	273.57	-28.1	-3786.68	265.97	-49.14	-3720.38	265.08	24.36	-2861.32	-33.89	-30.55	-4054.96	64.96	-29.4	-1761.23	-1.84	36.01	-1787.1	7.34	84.37	-4036.46	120.5	1319.31	0	0	0	-3978.7	35.63	1706.65	-3973.55	112.43	1757.6	-777.43	102.47	1798.49	-3983.85	258.91	1655.81	-356.46	1333.61	69.15	213.42	1179.76	75.62	-193.09
1.34	-3467.93	268.12	-19.4	-3549.63	273.57	-28.1	-3793.84	264.5	-49.73	-3756.5	264.52	17.26	-2861.32	-33.89	-30.55	-4054.96	64.96	-29.4	-1761.23	-1.84	36.01	-1787.1	7.34	84.37	-4036.46	120.5	1319.31	0	0	0	-3978.7	35.63	1706.65	-3973.55	112.43	1757.6	-777.43	102.47	1798.49	-3985.37	257.93	1654.66	-351.55	1331.26	70.92	214.81	1179.85	76.16	-200.16
1.35	-3467.93	268.12	-19.4	-3549.63	273.57	-28.1	-3754.73	265.49	-44.29	-3732.96	263.34	21.57	-2861.32	-33.89	-30.55	-4054.96	64.96	-29.4	-1761.23	-1.84	36.01	-1787.1	7.34	84.37	-4036.46	120.5	1319.31	0	0	0	-3978.7	35.63	1706.65	-3973.55	112.43	1757.6	-777.43	102.47	1798.49	-3993.09	258.64	1654.4	-353.62	1332.14	70.19	215.05	1180.53	75.83	-199.58
1.36	-3467.93	268.12	-19.4	-3549.63	273.57	-28.1	-3741.12	264.42	-41.64	-3726.67	263.03	23.09	-2861.32	-33.89	-30.55	-4054.96	64.96	-29.4	-1761.23	-1.84	36.01	-1787.1	7.34	84.37	-4036.46	120.5	1319.31	0	0	0	-3978.7	35.63	1706.65	-3973.55	112.43	1757.6	-777.43	102.47	1798.49	-3994.64	259.68	1655.26	-353.27	1332.34	70.03	214.52	1180.26	75.8	-196.29
1.37	-3467.93	268.12	-19.4	-3549.63	273.57	-28.1	-3772.62	266.42	-47.01	-3735.8	263.64	21.1	-2861.32	-33.89	-30.55	-4054.96	64.96	-29.4	-1761.23	-1.84	36.01	-1787.1	7.34	84.37	-4036.46	120.5	1319.31	0	0	0	-3978.7	35.63	1706.65	-3973.55	112.43	1757.6	-777.43	102.47	1798.49	-3982.28	258.79	1655.58	-351.02	1331.47	70.57	211.95	1181.18	75.25	-194.63
1.38	-3467.93	268.12	-19.4	-3549.63	273.57	-28.1	-3794.26	266.44	-49.71	-3746.29	264.95	18.61	-2861.32	-33.89	-30.55	-4054.96	64.96	-29.4	-1761.23	-1.84	36.01	-1787.1	7.34	84.37	-4036.46	120.5	1319.31	0	0	0	-3978.7	35.63	1706.65	-3973.55	112.43	1757.6	-777.43	102.47	1798.49	-3978.9	260.91	1655.8	-352.67	1331.53	70.42	214.98	1180.46	75.85	-196.09
1.39	-3467.93	268.12	-19.4	-3549.63	273.57	-28.1	-3781.11	265.35	-48.41	-3729.04	264.84	22.32	-2861.32	-33.89	-30.55	-4054.96	64.96	-29.4	-1761.23	-1.84	36.01	-1787.1	7.34	84.37	-4036.46	120.5	1319.31	0	0	0	-3978.7	35.63	1706.65	-3973.55	112.43	1757.6	-777.43	102.47	1798.49	-3986.05	261.53	1656.28	-348.41	1324.93	74.83	213.54	1180.03	75.76	-198.38
1.4	-3467.93	268.12	-19.4	-3549.63	273.57	-28.1	-3771.25	264.79	-47.25	-3709.83	263.94	25.55	-2861.32	-33.89	-30.55	-4054.96	64.96	-29.4	-1761.23	-1.84	36.01	-1787.1	7.34	84.37	-4036.46	120.5	1319.31	0	0	0	-3978.7	35.63	1706.65	-3973.55	112.43	1757.6	-777.43	102.47	1798.49	-3999.83	262.71	1656.29	-354.69	1331.37	70.78	212.91	1180.52	75.42	-196.17
1.41	-3467.93	268.12	-19.4	-3549.63	273.57	-28.1	-3802.2	263.76	-52.45	-3721.94	265.09	24.29	-2861.32	-33.89	-30.55	-4054.96	64.96	-29.4	-1761.23	-1.84	36.01	-1787.1	7.34	84.37	-4036.46	120.5	1319.31	0	0	0	-3978.7	35.63	1706.65	-3973.55	112.43	1757.6	-777.43	102.47	1798.49	-3987.61	261.67	1655.13	-353.01	1332.44	69.76	215.48	1179.29	76.41	-192.92
1.42	-3467.93	268.12	-19.4	-3549.63	273.57	-28.1	-3795.23	264.8	-50.45	-3731.19	266.24	22.29	-2861.32	-33.89	-30.55	-4054.96	64.96	-29.4	-1761.23	-1.84	36.01	-1787.1	7.34	84.37	-4036.46	120.5	1319.31	0	0	0	-3978.7	35.63	1706.65	-3973.55	112.43	1757.6	-777.43	102.47	1798.49	-3991.77	263.6	1655.91	-353.8	1331.9	69.92	217.36	1179.88	76.63	-191.71
1.43	-3467.93	268.12	-19.4	-3549.63	273.57	-28.1	-3800.92	266.87	-50.88	-3719.72	265.45	23.54	-2861.32	-33.89	-30.55	-4054.96	64.96	-29.4	-1761.23	-1.84	36.01	-1787.1	7.34	84.37	-4036.46	120.5	1319.31	0	0	0	-3978.7	35.63	1706.65	-3973.55	112.43	1757.6	-777.43	102.47	1798.49	-4017.5	264.14	1658.52	-353.99	1333.16	69.77	216.16	1180.33	76.33	-196.82
1.44	-3467.93	268.12	-19.4	-3549.63	273.57	-28.1	-3757.1	265.53	-44.12	-3717.3	264.46	23.91	-2861.32	-33.89	-30.55	-4054.96	64.96	-29.4	-1761.23	-1.84	36.01	-1787.1	7.34	84.37	-4036.46	120.5	1319.31	0	0	0	-3978.7	35.63	1706.65	-3973.55	112.43	1757.6	-777.43	102.47	1798.49	-4006.91	265.37	1658.51	-356.46	1332.32	69.62	215.05	1180.75	75.98	-191.4
1.45	-3467.93	268.12	-19.4	-3549.63	273.57	-28.1	-3729.21	264.58	-39.41	-3750.32	264.68	18.79	-2861.32	-33.89	-30.55	-4054.96	64.96	-29.4	-1761.23	-1.84	36.01	-1787.1	7.34	84.37	-4036.46	120.5	1319.31	0	0	0	-3978.7	35.63	1706.65	-3973.55	112.43	1757.6	-777.43	102.47	1798.49	-4017.66	265.09	1658.96	-351.74	1331.19	70.57	213.02	1180.21	75.59	-188.74
1.46	-3467.93	268.12	-19.4	-3549.63	273.57	-28.1	-3791.89	264.37	-49.36	-3719.46	265.29	24.19	-2861.32	-33.89	-30.55	-4054.96	64.96	-29.4	-1761.23	-1.84	36.01	-1787.1	7.34	84.37	-4036.46	120.5	1319.31	0	0	0	-3978.7	35.63	1706.65	-3973.55	112.43	1757.6	-777.43	102.47	1798.49	-4021.98	265.1	1659.12	-354.22	1331.73	70.11	212.86	1180.16	75.47	-190
1.47	-3467.93	268.12	-19.4	-3549.63	273.57	-28.1	-3773.9	264.8	-45.57	-3733.72	265.55	20.8	-2861.32	-33.89	-30.55	-4054.96	64.96	-29.4	-1761.23	-1.84	36.01	-1787.1	7.34	84.37	-4036.46	120.5	1319.31	0	0	0	-3978.7	35.63	1706.65	-3973.55	112.43	1757.6	-777.43	102.47	1798.49	-4049.35	265	1660.39	-349.11	1330.37	71.19	214.37	1180.6	75.6	-190.59
1.48	-3467.93	268.12	-19.4	-3549.63	273.57	-28.1	-3801.06	266.4	-50.54	-3720.94	265.21	23.1	-2861.32	-33.89	-30.55	-4054.96	64.96	-29.4	-1761.23	-1.84	36.01	-1787.1	7.34	84.37	-4036.46	120.5	1319.31	0	0	0	-3978.7	35.63	1706.65	-3973.57	112.43	1757.59	-777.43	102.47	1798.49	-4062.6	267.18	1662.53	-352.31	1331.83	70.46	214.32	1181.63	75.34	-190.45
1.49	-3467.93	268.12	-19.4	-3549.63	273.57	-28.1	-3747.43	266.39	-43.54	-3749.08	266.36	20.93	-2861.32	-33.89	-30.55	-4054.96	64.96	-29.4	-1761.23	-1.84	36.01	-1787.1	7.34	84.37	-4036.46	120.5	1319.31	0	0	0	-3978.7	35.63	1706.65	-3995.28	113.01	1755.79	-777.43	102.47	1798.49	-4026.2	266.81	1660.3	-354.74	1331.53	70.29	215.85	1181.22	75.85	-192.67
1.5	-3467.93	268.12	-19.4	-3549.63	273.57	-28.1	-3772.25	265.7	-47.32	-3726.22	265.51	22.84	-2861.32	-33.89	-30.55	-4054.96	64.96	-29.4	-1761.23	-1.84	36.01	-1787.1	7.34	84.37	-4036.46	120.5	1319.31	0	0	0	-3978.7	35.63	1706.65	-3981.52	109.26	1754.12	-777.43	102.47	1798.49	-4043.15	265.92	1661.01	-352.87	1331.52	70.08	218.18	1180.24	76.87	-193.06
1.51	-3467.93	268.12	-19.4	-3549.63	273.57	-28.1	-3783.11	267.22	-48.78	-3712.4	265.79	26.06	-2861.32	-33.89	-30.55	-4054.96	64.96	-29.4	-1761.23	-1.84	36.01	-1787.1	7.34	84.37	-4036.46	120.5	1319.31	0	0	0	-3978.7	35.63	1706.65	-3984.71	108.71	1753.31	-777.43	102.47	1798.49	-4036.72	266.18	1661.98	-354.9	1331.61	69.9	219.39	1178.81	77.25	-193.64
1.52	-3467.93	268.12	-19.4	-3549.63	273.57	-28.1	-3798.7	265.5	-51.25	-3734.32	268.33	21.91	-2861.32	-33.89	-30.55	-4054.96	64.96	-29.4	-1761.23	-1.84	36.01	-1787.1	7.34	84.37	-4036.46	120.5	1319.31	0	0	0	-3978.7	35.63	1706.65	-3938.91	107.98	1748.58	-777.43	102.47	1798.49	-4021.13	264.91	1663.09	-357.56	1332.92	69.43	214.93	1180.84	75.56	-198.31
1.53	-3467.93	268.12	-19.4	-3549.63	273.57	-28.1	-3804.93	266.16	-52.13	-3750.37	268.64	19.95	-2861.32	-33.89	-30.55	-4054.96	64.96	-29.4	-1761.23	-1.84	36.01	-1787.1	7.34	84.37	-4036.46	120.5	1319.31	0	0	0	-3978.7	35.63	1706.65	-3999.72	106.66	1748.93	-777.43	102.47	1798.49	-4053.73	264.01	1664.59	-352.69	1332.28	70.2	214.98	1181.1	75.75	-190.56
1.54	-3467.93	268.12	-19.4	-3549.63	273.57	-28.1	-3752.33	265.25	-43.69	-3751.81	267.05	20.12	-2861.32	-33.89	-30.55	-4054.96	64.96	-29.4	-1761.23	-1.84	36.01	-1787.1	7.34	84.37	-4036.46	120.5	1319.31	0	0	0	-3978.7	35.63	1706.65	-3961.03	104.32	1743.6	-777.43	102.47	1798.49	-4068.14	262.82	1666.61	-356.16	1331.94	69.87	214.45	1179.95	76	-192.67
1.55	-3467.93	268.12	-19.4	-3549.63	273.57	-28.1	-3742.01	265.58	-39.48	-3746.69	266.63	19	-2861.32	-33.89	-30.55	-4054.96	64.96	-29.4	-1761.23	-1.84	36.01	-1787.1	7.34	84.37	-4036.46	120.5	1319.31	0	0	0	-3978.7	35.63	1706.65	-3972.02	103.25	1741.47	-777.43	102.47	1798.49	-4074.9	262.27	1667.71	-356.18	1332.62	69.44	212.03	1181.4	75	-191.93
1.56	-3467.93	268.12	-19.4	-3549.63	273.57	-28.1	-3778.96	264.01	-48.23	-3735.57	268.32	22.21	-2861.32	-33.89	-30.55	-4054.96	64.96	-29.4	-1761.23	-1.84	36.01	-1787.1	7.34	84.37	-4036.46	120.5	1319.31	0	0	0	-3978.7	35.63	1706.65	-3963.8	104.98	1738.45	-777.43	102.47	1798.49	-4081.49	261.73	1668.8	-353.89	1332.55	69.7	214.57	1180.36	75.76	-189.29
1.57	-3467.93	268.12	-19.4	-3549.63	273.57	-28.1	-3779.92	265.95	-48.04	-3725.93	268.22	24.92	-2861.32	-33.89	-30.55	-4054.96	64.96	-29.4	-1761.23	-1.84	36.01	-1787.1	7.34	84.37	-4036.46	120.5	1319.31	0	0	0	-3978.7	35.63	1706.65	-3960.37	103.77	1735.12	-777.43	102.47	1798.49	-4087.92	261.18	1669.88	-359.28	1332.63	68.61	214.66	1180.24	75.81	-187.13
1.58	-3467.93	268.12	-19.4	-3549.63	273.57	-28.1	-3770.2	265.8	-45.03	-3740.32	267.19	21.25	-2861.32	-33.89	-30.55	-4054.96	64.96	-29.4	-1761.23	-1.84	36.01	-1787.1	7.34	84.37	-4036.46	120.5	1319.31	0	0	0	-3978.7	35.63	1706.65	-3960.54	104.33	1731.88	-777.43	102.47	1798.49	-4094.18	260.64	1670.94	-354.33	1331.27	70.05	215.49	1180.51	75.9	-191.18
1.59	-3467.93	268.12	-19.4	-3549.63	273.57	-28.1	-3726.87	263.6	-39.37	-3735.57	268.37	20.9	-2861.32	-33.89	-30.55	-4054.96	64.96	-29.4	-1761.23	-1.84	36.01	-1787.1	7.34	84.37	-4036.46	120.5	1319.31	0	0	0	-3978.7	35.63	1706.65	-3982.47	102.59	1730	-777.43	102.47	1798.49	-4100.28	260.09	1671.99	-356.72	1333.37	69.02	216.48	1180.25	76.28	-195.09
1.6	-3467.93	268.12	-19.4	-3549.63	273.57	-28.1	-3768.65	265.27	-45.77	-3768.16	269.8	17.53	-2861.32	-33.89	-30.55	-4054.96	64.96	-29.4	-1761.23	-1.84	36.01	-1787.1	7.34	84.37	-4036.46	120.5	1319.31	0	0	0	-3978.7	35.63	1706.65	-3995.25	104	1727.92	-777.43	102.47	1798.49	-4106.22	259.55	1673.02	-357.59	1332.16	69.51	214.95	1180.55	75.79	-193.93
1.61	-3467.93	268.12	-19.4	-3549.63	273.57	-28.1	-3772.11	265.7	-46.96	-3759.04	269.31	18.91	-2861.32	-33.89	-30.55	-4054.96	64.96	-29.4	-1761.23	-1.84	36.01	-1787.1	7.34	84.37	-4036.46	120.5	1319.31	0	0	0	-3978.7	35.63	1706.65	-3957.84	104.98	1722.15	-777.43	102.47	1798.49	-4112	259.01	1674.04	-355.76	1331.4	70.05	215.73	1179.78	76.11	-196.61
1.62	-3467.93	268.12	-19.4	-3549.63	273.57	-28.1	-3769.62	264.62	-45.48	-3790.94	271.36	14.26	-2861.32	-33.89	-30.55	-4054.96	64.96	-29.4	-1761.23	-1.84	36.01	-1787.1	7.34	84.37	-4036.46	120.5	1319.31	0	0	0	-3978.7	35.63	1706.65	-3950.72	105.51	1718.85	-777.43	102.47	1798.49	-4117.62	258.47	1675.05	-356.44	1330.98	69.8	214.41	1180.68	75.34	-193.06
1.63	-3467.93	268.12	-19.4	-3549.63	273.57	-28.1	-3769.87	266.81	-46.91	-3777.99	271.98	15.65	-2861.32	-33.89	-30.55	-4054.96	64.96	-29.4	-1761.23	-1.84	36.01	-1787.1	7.34	84.37	-4036.46	120.5	1319.31	0	0	0	-3978.7	35.63	1706.65	-3939.04	106.55	1716.41	-777.43	102.47	1798.49	-4123.07	257.92	1676.04	-355.07	1330.45	70.29	214.9	1180.59	75.75	-190.17
1.64	-3467.93	268.12	-19.4	-3549.63	273.57	-28.1	-3746.32	266.5	-43.35	-3783.17	271.04	15.35	-2861.32	-33.89	-30.55	-4054.96	64.96	-29.4	-1761.23	-1.84	36.01	-1787.1	7.34	84.37	-4036.46	120.5	1319.31	0	0	0	-3978.7	35.63	1706.65	-3960.89	108.59	1713.01	-777.43	102.47	1798.49	-4128.37	257.39	1677.02	-350.27	1329.51	71.31	215.29	1180.15	75.92	-190.06
1.65	-3467.93	268.12	-19.4	-3549.63	273.57	-28.1	-3732.94	266.15	-39.92	-3747.97	272.13	21.11	-2861.32	-33.89	-30.55	-4054.96	64.96	-29.4	-1761.23	-1.84	36.01	-1787.1	7.34	84.37	-4036.46	120.5	1319.31	0	0	0	-3978.7	35.63	1706.65	-3940.16	109.11	1709.66	-777.43	102.47	1798.49	-4133.51	256.85	1677.99	-347.63	1330.04	71.75	215.02	1179.52	76.23	-200.5
1.66	-3467.93	268.12	-19.4	-3549.63	273.57	-28.1	-3766.35	266.76	-47.07	-3756.84	277.27	19.68	-2861.32	-33.89	-30.55	-4054.96	64.96	-29.4	-1761.23	-1.84	36.01	-1787.1	7.34	84.37	-4036.46	120.5	1319.31	0	0	0	-3978.7	35.63	1706.65	-3936.51	111.92	1706.93	-777.43	102.47	1798.49	-4138.49	256.31	1678.94	-350.77	1331.4	70.65	212.18	1181.01	75.31	-199.51
1.67	-3467.93	268.12	-19.4	-3549.63	273.57	-28.1	-3773.99	268.75	-47.57	-3748.72	276.77	20.06	-2861.32	-33.89	-30.55	-4054.96	64.96	-29.4	-1761.23	-1.84	36.01	-1787.1	7.34	84.37	-4036.46	120.5	1319.31	0	0	0	-3978.7	35.63	1706.65	-3936.23	112.38	1705.65	-777.43	102.47	1798.49	-4143.31	255.77	1679.87	-356.01	1332.32	69.21	213.23	1181.34	75.22	-188.14
1.68	-3467.93	268.12	-19.4	-3549.63	273.57	-28.1	-3772.14	270.66	-46.7	-3729.18	275.66	18.86	-2861.32	-33.89	-30.55	-4054.96	64.96	-29.4	-1761.23	-1.84	36.01	-1787.1	7.34	84.37	-4036.46	120.5	1319.31	0	0	0	-3978.7	35.63	1706.65	-3943.53	114.41	1702.44	-777.43	102.47	1798.49	-4147.98	255.24	1680.8	-355.79	1331.89	69.67	214.61	1180.94	75.38	-191.63
1.69	-3467.93	268.12	-19.4	-3549.63	273.57	-28.1	-3728.07	269.9	-40.19	-3842.74	278.75	-7.19	-2861.32	-33.89	-30.55	-4054.96	64.96	-29.4	-1761.23	-1.84	36.01	-1787.1	7.34	84.37	-4036.46	120.5	1319.31	0	0	0	-3978.7	35.63	1706.65	-3938.9	118.3	1699.73	-777.43	102.47	1798.49	-4152.48	254.7	1681.71	-354.31	1331.82	70.13	213.33	1181.31	75.26	-193.16
1.7	-3467.93	268.12	-19.4	-3549.63	273.57	-28.1	-3724.54	271.45	-40.72	-3859.27	280.01	-12.2	-2861.32	-33.89	-30.55	-4054.96	64.96	-29.4	-1761.23	-1.84	36.01	-1787.1	7.34	84.37	-4036.46	120.5	1319.31	0	0	0	-3978.7	35.63	1706.65	-3937.77	118.97	1699.82	-777.43	102.47	1798.49	-4156.84	254.17	1682.61	-353.53	1331.35	70.41	212.92	1180.08	75.6	-192.64
1.71	-3467.93	268.12	-19.4	-3549.63	273.57	-28.1	-3717.56	272.3	-39.86	-3875.7	281.22	-17.08	-2861.32	-33.89	-30.55	-4054.96	64.96	-29.4	-1761.23	-1.84	36.01	-1787.1	7.34	84.37	-4036.46	120.5	1319.31	0	0	0	-3978.7	35.63	1706.65	-3938.54	121.1	1698.03	-777.43	102.47	1798.49	-4161.03	253.64	1683.5	-352.1	1332.34	70.57	215.75	1180.25	76.11	-194.05
1.72	-3467.93	268.12	-19.4	-3549.63	273.57	-28.1	-3710.8	273.13	-38.96	-3892	282.4	-21.84	-2861.32	-33.89	-30.55	-4054.96	64.96	-29.4	-1761.23	-1.84	36.01	-1787.1	7.34	84.37	-4036.46	120.5	1319.31	0	0	0	-3978.7	35.63	1706.65	-3915.49	122.43	1695.49	-777.43	102.47	1798.49	-4165.08	253.1	1684.37	-356.44	1333.51	69.06	217.9	1180.76	76.28	-194.01
1.73	-3467.93	268.12	-19.4	-3549.63	273.57	-28.1	-3704.24	273.94	-38.04	-3908.19	283.53	-26.46	-2861.32	-33.89	-30.55	-4054.96	64.96	-29.4	-1761.23	-1.84	36.01	-1787.1	7.34	84.37	-4036.46	120.5	1319.31	0	0	0	-3978.7	35.63	1706.65	-3933	124.81	1694.84	-777.43	102.47	1798.49	-4168.97	252.57	1685.23	-352.55	1330.92	70.82	215.59	1180.08	76.11	-194.47
1.74	-3467.93	268.12	-19.4	-3549.63	273.57	-28.1	-3697.9	274.73	-37.09	-3924.26	284.62	-30.95	-2861.32	-33.89	-30.55	-4054.96	64.96	-29.4	-1761.23	-1.84	36.01	-1787.1	7.34	84.37	-4036.46	120.5	1319.31	0	0	0	-3978.7	35.63	1706.65	-3943.82	126.6	1695.11	-777.43	102.47	1798.49	-4172.7	252.04	1686.07	-354.72	1331.5	69.93	213.49	1180.42	75.42	-190.78
1.75	-3467.93	268.12	-19.4	-3549.63	273.57	-28.1	-3691.77	275.5	-36.12	-3940.21	285.68	-35.31	-2861.32	-33.89	-30.55	-4054.96	64.96	-29.4	-1761.23	-1.84	36.01	-1787.1	7.34	84.37	-4036.46	120.5	1319.31	0	0	0	-3978.7	35.63	1706.65	-3911.98	129.06	1693.14	-777.43	102.47	1798.49	-4176.28	251.52	1686.91	-354.81	1332.4	69.9	213.11	1180.6	75.36	-193.22
1.76	-3467.93	268.12	-19.4	-3549.63	273.57	-28.1	-3685.84	276.24	-35.12	-3956.04	286.69	-39.54	-2861.32	-33.89	-30.55	-4054.96	64.96	-29.4	-1761.23	-1.84	36.01	-1787.1	7.34	84.37	-4036.46	120.5	1319.3	0	0	0	-3978.63	35.64	1706.65	-3909.19	132.05	1690.45	-777.43	102.47	1798.49	-4179.71	250.99	1687.73	-354.38	1331.91	70.1	214.86	1180.75	75.92	-191.69
1.77	-3467.93	268.12	-19.4	-3549.63	273.57	-28.1	-3680.11	276.96	-34.09	-3971.75	287.67	-43.65	-2861.32	-33.89	-30.55	-4054.96	64.96	-29.4	-1761.23	-1.84	36.01	-1787.1	7.34	84.37	-4040.48	122.18	1318.49	0	0	0	-3912.67	37.5	1704.21	-3887.41	132.77	1688.88	-777.43	102.47	1798.49	-4182.99	250.46	1688.54	-353.17	1332.38	69.86	217.45	1180.32	76.49	-194.73
1.78	-3467.93	268.12	-19.4	-3549.63	273.57	-28.1	-3674.59	277.66	-33.04	-3987.34	288.61	-47.64	-2861.32	-33.89	-30.55	-4054.96	64.96	-29.4	-1761.23	-1.84	36.01	-1787.1	7.34	84.37	-4037.64	125.06	1317.83	0	0	0	-3974.65	36.87	1703.53	-3914.86	134.86	1691.61	-777.43	102.47	1798.49	-4186.12	249.94	1689.34	-351.75	1332.52	69.97	214.92	1179.74	76.13	-195.52
1.79	-3467.93	268.12	-19.4	-3549.63	273.57	-28.1	-3669.27	278.34	-31.96	-4002.81	289.51	-51.49	-2861.32	-33.89	-30.55	-4054.96	64.96	-29.4	-1761.23	-1.84	36.01	-1787.1	7.34	84.37	-4016.18	121.63	1317.51	0	0	0	-3960.07	42.99	1703.44	-3911.59	137.77	1689.77	-777.43	102.47	1798.49	-4189.1	249.41	1690.12	-348.12	1331.67	70.98	215.35	1179.81	76.27	-196.09
1.8	-3467.93	268.12	-19.4	-3549.63	273.57	-28.1	-3664.14	279	-30.86	-4018.15	290.37	-55.23	-2861.32	-33.89	-30.55	-4054.96	64.96	-29.4	-1761.23	-1.84	36.01	-1787.1	7.34	84.37	-4030.72	125.45	1318.12	0	0	0	-3983.97	42.26	1705.18	-3883.52	139.75	1688.1	-777.43	102.47	1798.49	-4191.93	248.89	1690.89	-348.85	1332.52	70.72	215.28	1179.99	76.45	-192.64
1.81	-3467.93	268.12	-19.4	-3549.63	273.57	-28.1	-3659.21	279.63	-29.73	-4033.38	291.19	-58.84	-2861.32	-33.89	-30.55	-4054.96	64.96	-29.4	-1761.23	-1.84	36.01	-1787.1	7.34	84.37	-4032.07	126.2	1317.85	0	0	0	-3932.01	43.97	1703.35	-3876.1	141.36	1688.09	-777.43	102.47	1798.49	-4194.61	248.37	1691.65	-350.74	1330.22	71.08	215.05	1179.58	76.37	-188.79
1.82	-3467.93	268.12	-19.4	-3549.63	273.57	-28.1	-3654.46	280.25	-28.58	-4048.48	291.98	-62.33	-2861.32	-33.89	-30.55	-4054.96	64.96	-29.4	-1761.23	-1.84	36.01	-1787.1	7.34	84.37	-4012.96	125.25	1317.62	0	0	0	-3938.61	43.98	1702.57	-3907.88	146	1688.57	-777.43	102.47	1798.49	-4197.14	247.85	1692.4	-355.67	1332.33	69.54	214.91	1179.94	76.11	-192.58
1.83	-3467.93	268.12	-19.4	-3549.63	273.57	-28.1	-3649.91	280.84	-27.4	-4063.45	292.73	-65.7	-2861.32	-33.89	-30.55	-4054.96	64.96	-29.4	-1761.23	-1.84	36.01	-1787.1	7.34	84.37	-4004.02	128.25	1315.11	0	0	0	-3917.89	44.53	1702.38	-3878.15	146.9	1686.5	-777.43	102.47	1798.49	-4199.52	247.33	1693.13	-356.2	1332.93	69.08	214.83	1179.57	76.07	-188.64
1.84	-3467.93	268.12	-19.4	-3549.63	273.57	-28.1	-3645.55	281.42	-26.2	-4078.3	293.44	-68.95	-2861.32	-33.89	-30.55	-4054.96	64.96	-29.4	-1761.23	-1.84	36.01	-1787.1	7.34	84.37	-4028.89	123.65	1315.29	0	0	0	-3931.69	48.94	1702	-3867.42	149.56	1687.26	-777.43	102.47	1798.49	-4201.76	246.81	1693.86	-360.14	1333.27	68.59	213.19	1180.72	75.25	-189.57
1.85	-3467.93	268.12	-19.4	-3549.63	273.57	-28.1	-3641.36	281.97	-24.98	-4093.03	294.12	-72.08	-2861.32	-33.89	-30.55	-4054.96	64.96	-29.4	-1761.23	-1.84	36.01	-1787.1	7.34	84.37	-4014.22	129.05	1317.46	0	0	0	-3888.49	51.96	1699.69	-3876.06	153.64	1687.48	-777.43	102.47	1798.49	-4203.85	246.29	1694.57	-351.78	1330.43	70.85	214.06	1180.72	75.75	-191.63
1.86	-3467.93	268.12	-19.4	-3549.63	273.57	-28.1	-3637.36	282.5	-23.74	-4107.63	294.76	-75.09	-2861.32	-33.89	-30.55	-4054.96	64.96	-29.4	-1761.23	-1.84	36.01	-1787.1	7.34	84.37	-4024.8	128.75	1317.45	0	0	0	-3888.13	54.39	1701.09	-3847.05	156.32	1686.74	-777.43	102.47	1798.49	-4205.79	245.78	1695.27	-355.24	1331.4	69.81	213.36	1180.57	75.49	-192.61
1.87	-3467.93	268.12	-19.4	-3549.63	273.57	-28.1	-3633.54	283.02	-22.47	-4122.1	295.36	-77.99	-2861.32	-33.89	-30.55	-4054.96	64.96	-29.4	-1761.23	-1.84	36.01	-1787.1	7.34	84.37	-4025.91	130.32	1316.31	0	0	0	-3904.31	54.03	1701.46	-3869.38	160.24	1687.23	-777.43	102.47	1798.49	-4207.59	245.26	1695.96	-348.16	1330.78	71.78	213.86	1181.2	75.15	-196.85
1.88	-3467.93	268.12	-19.4	-3549.63	273.57	-28.1	-3629.9	283.51	-21.18	-4136.44	295.93	-80.77	-2861.32	-33.89	-30.55	-4054.96	64.96	-29.4	-1761.23	-1.84	36.01	-1787.1	7.34	84.37	-3986.24	130.28	1315.43	0	0	0	-3919.8	57.17	1703.16	-3842.88	161.32	1686.81	-777.43	102.47	1798.49	-4209.25	244.75	1696.64	-352.51	1332.01	70.73	214.7	1181.14	75.75	-193.44
1.89	-3467.93	268.12	-19.4	-3549.63	273.57	-28.1	-3626.43	283.98	-19.87	-4150.66	296.47	-83.43	-2861.32	-33.89	-30.55	-4054.96	64.96	-29.4	-1761.23	-1.84	36.01	-1787.1	7.34	84.37	-3991.03	129.22	1313.91	0	0	0	-3869.31	60.47	1698.51	-3868.59	164.32	1687.36	-777.43	102.47	1798.49	-4210.76	244.24	1697.3	-357.57	1333.53	68.8	214.46	1180.8	75.63	-191.77
1.9	-3467.93	268.12	-19.4	-3549.63	273.57	-28.1	-3623.13	284.44	-18.54	-4164.74	296.97	-85.99	-2861.32	-33.89	-30.55	-4054.96	64.96	-29.4	-1761.23	-1.84	36.01	-1787.1	7.34	84.37	-4001.63	129.82	1314.69	0	0	0	-3901.74	61.86	1701	-3878.65	168.13	1688.69	-777.43	102.47	1798.49	-4212.13	243.73	1697.96	-353.39	1331.94	70.08	212.79	1182.01	75.11	-189.99
1.91	-3467.93	268.12	-19.4	-3549.63	273.57	-28.1	-3620	284.87	-17.19	-4178.7	297.44	-88.43	-2861.32	-33.89	-30.55	-4054.96	64.96	-29.4	-1761.23	-1.84	36.01	-1787.1	7.34	84.37	-3931.85	131.78	1314.16	0	0	0	-3880.65	65.79	1700.2	-3848.2	169.43	1687.98	-777.43	102.47	1798.49	-4213.35	243.22	1698.6	-351.23	1332.23	70.56	215.11	1180.29	75.91	-191.47
1.92	-3467.93	268.12	-19.4	-3549.63	273.57	-28.1	-3617.04	285.28	-15.81	-4192.53	297.87	-90.75	-2861.32	-33.89	-30.55	-4054.96	64.96	-29.4	-1761.23	-1.84	36.01	-1787.1	7.34	84.37	-3992.32	132.73	1315.12	0	0	0	-3864.91	67.86	1698.88	-3834.52	174.18	1687.02	-777.43	102.47	1798.49	-4214.43	242.71	1699.23	-350.9	1330.42	71.26	216.08	1179.88	76.19	-189.74
1.93	-3467.93	268.12	-19.4	-3549.63	273.57	-28.1	-3614.25	285.68	-14.42	-4206.22	298.27	-92.97	-2861.32	-33.89	-30.55	-4054.96	64.96	-29.4	-1761.23	-1.84	36.01	-1787.1	7.34	84.37	-3999.13	134	1314.69	0	0	0	-3887.06	71.48	1701.28	-3851.03	177.4	1686.62	-777.43	102.47	1798.49	-4215.38	242.2	1699.85	-355.91	1331.05	69.61	215.76	1180	76.19	-190.24
1.94	-3467.93	268.12	-19.4	-3549.63	273.57	-28.1	-3611.62	286.06	-13	-4219.78	298.63	-95.08	-2861.32	-33.89	-30.55	-4054.96	64.96	-29.4	-1761.23	-1.84	36.01	-1787.1	7.34	84.37	-3957.06	134.8	1314.75	0	0	0	-3880.63	72.05	1700.9	-3845.86	182.53	1686.81	-777.43	102.47	1798.49	-4216.18	241.7	1700.46	-352.96	1332.78	70.23	215.14	1179.81	76.09	-190.46
1.95	-3467.93	268.12	-19.4	-3549.63	273.57	-28.1	-3609.14	286.41	-11.57	-4233.21	298.97	-97.08	-2861.32	-33.89	-30.55	-4054.96	64.96	-29.4	-1761.23	-1.84	36.01	-1787.1	7.34	84.37	-4008.6	134.39	1313.77	0	0	0	-3871.59	76.55	1699.38	-3855.31	184.6	1686.58	-777.43	102.47	1798.49	-4216.84	241.19	1701.06	-354.32	1332.67	69.79	215.15	1180.61	75.83	-194.18
1.96	-3467.93	268.12	-19.4	-3549.63	273.57	-28.1	-3606.83	286.75	-10.12	-4246.51	299.27	-98.97	-2861.32	-33.89	-30.55	-4054.96	64.96	-29.4	-1761.23	-1.84	36.01	-1787.1	7.34	84.37	-3926.38	136.51	1313.38	0	0	0	-3851.97	80.36	1699	-3827.48	187.92	1685.29	-777.43	102.47	1798.49	-4217.36	240.69	1701.65	-352.33	1332.12	70.27	214.31	1181.66	75.25	-194.99
1.97	-3467.93	268.12	-19.4	-3549.63	273.57	-28.1	-3604.66	287.07	-8.64	-4259.67	299.54	-100.76	-2861.32	-33.89	-30.55	-4054.96	64.96	-29.4	-1761.23	-1.84	36.01	-1787.1	7.34	84.37	-3919.84	137.27	1312.09	0	0	0	-3841.62	81.09	1697.23	-3862.91	187.46	1686.86	-777.43	102.47	1798.49	-4217.74	240.19	1702.23	-352.71	1331.11	70.27	216.94	1180.16	76.28	-194.66
1.98	-3467.93	268.12	-19.4	-3549.63	273.57	-28.1	-3602.66	287.38	-7.15	-4272.7	299.77	-102.44	-2861.32	-33.89	-30.55	-4054.96	64.96	-29.4	-1761.23	-1.84	36.01	-1787.1	7.34	84.37	-3920.45	138.18	1311.71	0	0	0	-3818.86	86.08	1696.13	-3804.35	193.57	1684.85	-777.43	102.47	1798.49	-4217.98	239.69	1702.79	-354.46	1332.27	69.71	217.44	1179.69	76.67	-195.69
1.99	-3467.93	268.12	-19.4	-3549.63	273.57	-28.1	-3600.8	287.66	-5.64	-4285.6	299.98	-104.02	-2861.32	-33.89	-30.55	-4054.96	64.96	-29.4	-1761.23	-1.84	36.01	-1787.1	7.34	84.37	-3906.14	138.65	1312.49	0	0	0	-3854.19	89.27	1697.84	-3809.2	197.14	1683.43	-777.43	102.47	1798.49	-4218.09	239.19	1703.35	-352.17	1330.9	70.47	216.6	1179.55	76.51	-195.96
2	-3467.93	268.12	-19.4	-3549.63	273.57	-28.1	-3599.09	287.93	-4.11	-4298.35	300.15	-105.49	-2861.32	-33.89	-30.55	-4054.96	64.96	-29.4	-1761.23	-1.84	36.01	-1787.1	7.34	84.37	-3962.3	139.75	1311.6	0	0	0	-3869.46	91.53	1697.58	-3811.76	200.57	1682.22	-777.43	102.47	1798.49	-4218.06	238.69	1703.89	-350.32	1329.03	71.6	217.46	1180.4	76.29	-193.67
2.01	-3467.93	268.12	-19.4	-3549.63	273.57	-28.1	-3597.52	288.18	-2.57	-4310.97	300.29	-106.86	-2861.32	-33.89	-30.55	-4054.96	64.96	-29.4	-1761.23	-1.84	36.01	-1787.1	7.34	84.37	-3916.35	140.45	1312.44	0	0	0	-3854.6	94.29	1696.88	-3800.92	204.5	1679.99	-777.43	102.47	1798.49	-4217.89	238.2	1704.43	-352.25	1331.15	70.5	215.69	1181.07	75.59	-197.25
2.02	-3467.93	268.12	-19.4	-3549.63	273.57	-28.1	-3596.1	288.41	-1	-4323.46	300.4	-108.13	-2861.32	-33.89	-30.55	-4054.96	64.96	-29.4	-1761.23	-1.84	36.01	-1787.1	7.34	84.37	-3881.09	141.92	1311.86	0	0	0	-3837.28	97.8	1695.83	-3800.37	207.31	1681.01	-777.43	102.47	1798.49	-4217.59	237.7	1704.95	-351.79	1332.48	70.13	216.61	1181.28	75.8	-189.13
2.03	-3467.93	268.12	-19.4	-3549.63	273.57	-28.1	-3594.82	288.62	0.58	-4335.8	300.49	-109.3	-2861.32	-33.89	-30.55	-4054.96	64.96	-29.4	-1761.23	-1.84	36.01	-1787.1	7.34	84.37	-3894.38	146.05	1309.97	0	0	0	-3799.28	102.67	1694.45	-3796.62	211.53	1680.67	-777.43	102.47	1798.49	-4217.15	237.21	1705.47	-353.52	1333.84	69.69	216.55	1180.46	76.32	-191.1
2.04	-3467.93	268.12	-19.4	-3549.63	273.57	-28.1	-3593.67	288.82	2.17	-4348.01	300.54	-110.37	-2861.32	-33.89	-30.55	-4054.96	64.96	-29.4	-1761.23	-1.84	36.01	-1787.1	7.34	84.37	-3908.65	147.6	1310.49	0	0	0	-3816.72	104.99	1694.21	-3787.04	215.16	1678.86	-777.43	102.47	1798.49	-4216.58	236.72	1705.97	-352.28	1330.14	70.94	216.72	1180.03	76.39	-197.14
2.05	-3467.93	268.12	-19.4	-3549.63	273.57	-28.1	-3592.67	289	3.79	-4360.07	300.56	-111.34	-2861.32	-33.89	-30.55	-4054.96	64.96	-29.4	-1761.23	-1.84	36.01	-1787.1	7.34	84.37	-3905.98	148.1	1311.22	0	0	0	-3812.48	110.17	1693.51	-3733.28	219.16	1676.34	-777.43	102.47	1798.49	-4215.87	236.23	1706.47	-353.75	1332.33	70.17	215.24	1180.68	75.84	-194.47
2.06	-3467.93	268.12	-19.4	-3549.63	273.57	-28.1	-3591.79	289.16	5.42	-4372	300.55	-112.21	-2861.32	-33.89	-30.55	-4054.96	64.96	-29.4	-1761.23	-1.84	36.01	-1787.1	7.34	84.37	-3870.87	147.38	1311.22	0	0	0	-3801.85	111.83	1693.16	-3772.2	223.74	1676.35	-777.43	102.47	1798.49	-4215.04	235.74	1706.95	-350.69	1331.05	71.34	213.5	1182.08	74.98	-186.98
2.07	-3467.93	268.12	-19.4	-3549.63	273.57	-28.1	-3591.05	289.31	7.06	-4383.78	300.52	-112.99	-2861.32	-33.89	-30.55	-4054.96	64.96	-29.4	-1761.23	-1.84	36.01	-1787.1	7.34	84.37	-3867.57	148.6	1311.28	0	0	0	-3769.65	116.01	1690.73	-3775.67	228.03	1675.86	-777.43	102.47	1798.49	-4214.06	235.26	1707.43	-351.16	1333.53	70.23	215.97	1181.14	75.94	-194.47
2.08	-3467.93	268.12	-19.4	-3549.63	273.57	-28.1	-3590.43	289.44	8.72	-4395.42	300.45	-113.67	-2861.32	-33.89	-30.55	-4054.96	64.96	-29.4	-1761.23	-1.84	36.01	-1787.1	7.34	84.37	-3864.5	151.54	1311.27	0	0	0	-3786.27	119.66	1690.74	-3758.52	228.77	1675.16	-777.43	102.47	1798.49	-4212.96	234.77	1707.89	-354.17	1331.6	69.74	216.82	1180.81	76.23	-197.12
2.09	-3467.93	268.12	-19.4	-3549.63	273.57	-28.1	-3589.94	289.55	10.4	-4406.93	300.36	-114.25	-2861.32	-33.89	-30.55	-4054.96	64.96	-29.4	-1761.23	-1.84	36.01	-1787.1	7.34	84.37	-3818.55	152.42	1312.6	0	0	0	-3770.56	123.79	1689.33	-3744.85	234.24	1673.39	-777.43	102.47	1798.49	-4211.73	234.29	1708.35	-353.63	1330.8	69.93	215.99	1180.46	76.12	-197.23
2.1	-3467.93	268.12	-19.4	-3549.63	273.57	-28.1	-3589.57	289.65	12.09	-4418.28	300.24	-114.75	-2861.32	-33.89	-30.55	-4054.96	64.96	-29.4	-1761.23	-1.84	36.01	-1787.1	7.34	84.37	-3852.7	154.57	1311.34	0	0	0	-3750.57	127.07	1687.7	-3735.33	236.47	1670.63	-777.43	102.47	1798.49	-4210.36	233.81	1708.79	-354.28	1331.71	69.79	213.68	1181.3	75.22	-195.7
2.11	-3467.93	268.12	-19.4	-3549.63	273.57	-28.1	-3589.33	289.73	13.79	-4429.5	300.09	-115.15	-2861.32	-33.89	-30.55	-4054.96	64.96	-29.4	-1761.23	-1.84	36.01	-1787.1	7.34	84.37	-3832.93	156.39	1312.4	0	0	0	-3729.9	130.55	1684.92	-3716.14	239.66	1669.87	-777.43	102.47	1798.49	-4208.86	233.33	1709.23	-353.18	1332.5	69.94	212.17	1180.74	75.33	-196.65
2.12	-3467.93	268.12	-19.4	-3549.63	273.57	-28.1	-3589.2	289.8	15.51	-4440.57	299.92	-115.46	-2861.32	-33.89	-30.55	-4054.96	64.96	-29.4	-1761.23	-1.84	36.01	-1787.1	7.34	84.37	-3818.36	159.52	1312.47	0	0	0	-3710.4	132.68	1683.88	-3710.17	245.09	1668.42	-777.43	102.47	1798.49	-4207.24	232.85	1709.65	-350.21	1331.71	70.8	212.7	1181.03	75.4	-193.48
2.13	-3467.93	268.12	-19.4	-3549.63	273.57	-28.1	-3589.19	289.85	17.24	-4451.49	299.72	-115.68	-2861.32	-33.89	-30.55	-4054.96	64.96	-29.4	-1761.23	-1.84	36.01	-1787.1	7.34	84.37	-3836.54	158.34	1311.26	0	0	0	-3723.48	135.99	1683.04	-3696.73	248.37	1666.05	-777.43	102.47	1798.49	-4205.48	232.37	1710.07	-351.76	1333.67	70.2	212.81	1180.53	75.47	-191.68
2.14	-3467.93	268.12	-19.4	-3549.63	273.57	-28.1	-3589.29	289.88	18.99	-4462.27	299.49	-115.81	-2861.32	-33.89	-30.55	-4054.96	64.96	-29.4	-1761.23	-1.84	36.01	-1787.1	7.34	84.37	-3800.15	161.25	1312.63	0	0	0	-3724.37	139.84	1681.29	-3663.51	251.26	1662.45	-777.43	102.47	1798.49	-4203.6	231.9	1710.48	-353.04	1331.66	70.4	212.52	1181.64	74.96	-192.34
2.15	-3467.93	268.12	-19.4	-3549.63	273.57	-28.1	-3589.5	289.9	20.75	-4472.9	299.23	-115.85	-2861.32	-33.89	-30.55	-4054.96	64.96	-29.4	-1761.23	-1.84	36.01	-1787.1	7.34	84.37	-3776.32	163.72	1311.85	0	0	0	-3704.25	144.56	1679.65	-3640.78	254.27	1659.11	-777.43	102.47	1798.49	-4201.59	231.42	1710.88	-353.51	1331.14	70.45	213.21	1180.98	75.36	-194.39
2.16	-3467.68	268.12	-19.32	-3549.63	273.57	-28.1	-3589.82	289.9	22.52	-4483.39	298.95	-115.8	-2861.32	-33.89	-30.55	-4054.96	64.96	-29.4	-1761.23	-1.84	36.01	-1787.1	7.34	84.37	-3769.97	166.32	1313.27	0	0	0	-3673.6	146.95	1676.67	-3654.26	256.76	1658.02	-777.43	102.47	1798.49	-4199.46	230.95	1711.27	-354.38	1330.98	70.21	214.06	1180.37	75.52	-191.11
2.17	-3466.96	268.1	-19.08	-3549.63	273.57	-28.1	-3590.25	289.89	24.3	-4493.73	298.65	-115.67	-2861.32	-33.89	-30.55	-4054.96	64.96	-29.4	-1761.23	-1.84	36.01	-1787.1	7.34	84.37	-3796.88	167.93	1312.47	0	0	0	-3677.97	149.98	1674.29	-3646.95	261.03	1655.01	-777.43	102.47	1798.49	-4197.19	230.48	1711.65	-354.07	1332.26	69.89	216.57	1180.58	76.06	-194.56
2.18	-3465.77	268.06	-18.7	-3549.63	273.57	-28.1	-3590.78	289.87	26.1	-4503.91	298.32	-115.45	-2861.32	-33.89	-30.55	-4054.96	64.96	-29.4	-1761.23	-1.84	36.01	-1787.1	7.34	84.37	-3779.1	172.81	1313.36	0	0	0	-3660.69	153.68	1671.42	-3628.52	264.9	1652.23	-777.43	102.47	1798.49	-4194.8	230.01	1712.02	-355.1	1332.61	69.84	215.9	1181.04	75.81	-196.7
2.19	-3464.15	268.02	-18.17	-3549.63	273.57	-28.1	-3591.42	289.83	27.91	-4513.95	297.96	-115.15	-2861.32	-33.89	-30.55	-4054.96	64.96	-29.4	-1761.23	-1.84	36.01	-1787.1	7.34	84.37	-3766.3	174.71	1313.9	0	0	0	-3676.39	155.19	1670	-3642.56	267.89	1652.47	-777.43	102.47	1798.49	-4192.29	229.54	1712.38	-351.45	1331.06	70.94	213.61	1181.51	75.17	-191.48
2.2	-3462.11	267.96	-17.5	-3549.63	273.57	-28.1	-3592.15	289.77	29.72	-4523.84	297.58	-114.77	-2861.32	-33.89	-30.55	-4054.96	64.96	-29.4	-1761.23	-1.84	36.01	-1787.1	7.34	84.37	-3774.53	176.85	1313.88	0	0	0	-3657.96	157.53	1666.73	-3625.85	268.64	1648.45	-777.43	102.47	1798.49	-4189.65	229.08	1712.74	-351.31	1330.15	71.07	217.06	1180.65	76.39	-193.84
2.21	-3459.67	267.89	-16.7	-3549.63	273.57	-28.1	-3592.98	289.7	31.55	-4533.58	297.17	-114.3	-2861.32	-33.89	-30.55	-4054.96	64.96	-29.4	-1761.23	-1.84	36.01	-1787.1	7.34	84.37	-3755.33	178.99	1314.76	0	0	0	-3655.63	159.97	1663.95	-3643.16	271.31	1645.64	-777.43	102.47	1798.49	-4186.89	228.62	1713.08	-352.01	1329.71	71.46	218.06	1178.45	77.29	-196.08
2.22	-3456.86	267.82	-15.78	-3549.63	273.57	-28.1	-3593.9	289.62	33.39	-4543.17	296.75	-113.75	-2861.32	-33.89	-30.55	-4054.96	64.96	-29.4	-1761.23	-1.84	36.01	-1787.1	7.34	84.37	-3737.11	183.29	1316.2	0	0	0	-3641.9	163.62	1660.09	-3622.26	273.93	1643.07	-777.43	102.47	1798.49	-4184.01	228.15	1713.42	-357.9	1333.16	68.74	216.39	1180	76.32	-202.17
2.23	-3453.68	267.73	-14.74	-3549.63	273.57	-28.1	-3594.92	289.52	35.25	-4552.6	296.29	-113.12	-2861.32	-33.89	-30.55	-4054.96	64.96	-29.4	-1761.23	-1.84	36.01	-1787.1	7.34	84.37	-3747.05	184.68	1317.05	0	0	0	-3632.7	166.35	1658.16	-3583.49	276.01	1639.02	-777.43	102.47	1798.49	-4181	227.69	1713.75	-356.29	1334.04	68.86	214.08	1181.21	75.33	-197.22
2.24	-3450.17	267.63	-13.59	-3549.63	273.57	-28.1	-3596.02	289.41	37.11	-4561.89	295.82	-112.42	-2861.32	-33.89	-30.55	-4054.96	64.96	-29.4	-1761.23	-1.84	36.01	-1787.1	7.34	84.37	-3740.34	187.34	1317.62	0	0	0	-3615.49	166.72	1654.78	-3604.14	278.44	1637.6	-777.43	102.47	1798.49	-4177.87	227.24	1714.07	-351.16	1332.48	70.32	212.11	1180.17	75.42	-195.84
2.25	-3446.33	267.53	-12.34	-3549.63	273.57	-28.1	-3597.22	289.29	38.98	-4571.02	295.32	-111.63	-2861.32	-33.89	-30.55	-4054.96	64.96	-29.4	-1761.23	-1.84	36.01	-1787.1	7.34	84.37	-3709.62	189.8	1317.58	0	0	0	-3615.72	169.08	1651.2	-3575.39	278.76	1634.32	-777.43	102.47	1798.49	-4174.62	226.78	1714.38	-353.4	1331.5	69.88	212.95	1181.03	75.37	-191.09
2.26	-3442.2	267.42	-10.99	-3549.63	273.57	-28.1	-3598.49	289.15	40.86	-4579.99	294.8	-110.77	-2861.32	-33.89	-30.55	-4054.96	64.96	-29.4	-1761.23	-1.84	36.01	-1787.1	7.34	84.37	-3683	193.74	1318.89	0	0	0	-3610.19	170.46	1648.42	-3603.08	282.1	1631.55	-777.43	102.47	1798.49	-4171.25	226.33	1714.69	-357.07	1332.91	68.92	215.32	1180.58	75.8	-189.6
2.27	-3437.79	267.3	-9.55	-3549.63	273.57	-28.1	-3599.85	289	42.74	-4588.81	294.26	-109.83	-2861.32	-33.89	-30.55	-4054.96	64.96	-29.4	-1761.23	-1.84	36.01	-1787.1	7.34	84.37	-3684.65	197.33	1320.14	0	0	0	-3594.67	172.89	1646.34	-3563.78	280.88	1627.98	-777.43	102.47	1798.49	-4167.76	225.87	1714.98	-356.22	1331.94	69.9	215.55	1180.35	76.03	-190.68
2.28	-3433.11	267.17	-8.02	-3549.63	273.57	-28.1	-3601.29	288.83	44.64	-4597.47	293.69	-108.81	-2861.32	-33.89	-30.55	-4054.96	64.96	-29.4	-1761.23	-1.84	36.01	-1787.1	7.34	84.37	-3725.01	200.05	1319.89	0	0	0	-3566.63	173.96	1643.6	-3533.8	283.97	1625.01	-777.43	102.47	1798.49	-4164.15	225.42	1715.27	-357.36	1332.52	69.27	212.42	1180.91	75.26	-194.4
2.29	-3428.2	267.04	-6.42	-3549.63	273.57	-28.1	-3602.8	288.66	46.55	-4605.98	293.11	-107.73	-2861.32	-33.89	-30.55	-4054.96	64.96	-29.4	-1761.23	-1.84	36.01	-1787.1	7.34	84.37	-3696.3	201.6	1320.2	0	0	0	-3571.1	173.53	1640.86	-3546.63	284.82	1622.99	-777.43	102.47	1798.49	-4160.42	224.98	1715.55	-354.01	1332.3	70.26	213.15	1180.03	75.54	-194.87
2.3	-3423.07	266.9	-4.75	-3549.63	273.57	-28.1	-3604.39	288.47	48.46	-4614.33	292.5	-106.56	-2861.32	-33.89	-30.55	-4054.96	64.96	-29.4	-1761.23	-1.84	36.01	-1787.1	7.34	84.37	-3686.16	204.01	1320.35	0	0	0	-3549.91	175.3	1636.55	-3538.41	285.42	1620.24	-777.43	102.47	1798.49	-4156.57	224.53	1715.83	-354.16	1332.79	69.56	213.39	1182.1	74.85	-199.13
2.31	-3417.74	266.76	-3.01	-3549.63	273.57	-28.1	-3606.05	288.26	50.38	-4622.53	291.87	-105.33	-2861.32	-33.89	-30.55	-4054.96	64.96	-29.4	-1761.23	-1.84	36.01	-1787.1	7.34	84.37	-3696.57	207.1	1320.76	0	0	0	-3531.84	177	1633.26	-3535.07	288.22	1616.84	-777.43	102.47	1798.49	-4152.61	224.08	1716.09	-353.8	1331.07	69.95	216.1	1180.37	76.07	-195.63
2.32	-3412.23	266.62	-1.22	-3549.63	273.57	-28.1	-3607.79	288.05	52.31	-4630.56	291.22	-104.03	-2861.32	-33.89	-30.55	-4054.96	64.96	-29.4	-1761.23	-1.84	36.01	-1787.1	7.34	84.37	-3695.46	209.89	1321.25	0	0	0	-3535.8	176.64	1630.82	-3526.5	287.76	1614.77	-777.43	102.47	1798.49	-4148.53	223.64	1716.35	-351.61	1330.89	70.82	215.8	1180.21	76.2	-194.93
2.33	-3406.57	266.47	0.63	-3549.63	273.57	-28.1	-3609.59	287.82	54.25	-4638.44	290.55	-102.65	-2861.32	-33.89	-30.55	-4054.96	64.96	-29.4	-1761.23	-1.84	36.01	-1787.1	7.34	84.37	-3672.66	210.32	1322.42	0	0	0	-3508.12	177.63	1627.66	-3532.29	288.9	1613.27	-777.43	102.47	1798.49	-4144.33	223.2	1716.6	-352.17	1331.96	70.34	214.47	1181.67	75.18	-192.16
2.34	-3400.76	266.32	2.51	-3549.63	273.57	-28.1	-3611.45	287.58	56.19	-4646.16	289.86	-101.21	-2861.32	-33.89	-30.55	-4054.95	64.95	-29.4	-1761.23	-1.84	36.01	-1787.1	7.34	84.37	-3674.82	212.36	1324.07	0	0	0	-3502.27	177.83	1625.35	-3526.44	290.07	1610.52	-777.43	102.47	1798.49	-4140.01	222.76	1716.84	-352.71	1331.33	70.36	212.56	1179.99	75.23	-188.06
2.35	-3394.83	266.17	4.44	-3549.63	273.57	-28.1	-3613.38	287.33	58.14	-4653.71	289.16	-99.69	-2861.32	-33.89	-30.55	-4047.09	60.27	-31.32	-1761.23	-1.84	36.01	-1787.1	7.34	84.37	-3649.57	214.94	1324.38	0	0	0	-3507.01	179.15	1622.65	-3520.38	291.08	1607.77	-777.43	102.47	1798.49	-4135.59	222.32	1717.07	-353.04	1331.79	70.14	215.14	1179.9	75.98	-196.77
2.36	-3388.8	266.01	6.4	-3549.63	273.57	-28.1	-3615.36	287.07	60.09	-4661.11	288.43	-98.11	-2861.32	-33.89	-30.55	-4025.85	64.03	-30.19	-1761.23	-1.84	36.01	-1787.1	7.34	84.37	-3608	216.9	1323.06	0	0	0	-3517.15	179.37	1620.91	-3514.12	291.94	1605.01	-777.43	102.47	1798.49	-4131.04	221.89	1717.3	-352.06	1331.96	69.91	213.11	1181.37	75.19	-190.99
2.37	-3382.69	265.86	8.38	-3549.63	273.57	-28.1	-3617.41	286.79	62.05	-4668.34	287.68	-96.47	-2861.32	-33.89	-30.55	-4008.77	63.1	-30.28	-1761.23	-1.84	36.01	-1787.1	7.34	84.37	-3624.76	218.87	1322.99	0	0	0	-3468.55	178.69	1616.22	-3507.67	292.63	1602.27	-777.43	102.47	1798.49	-4126.39	221.46	1717.52	-356.15	1332.57	69.53	213.84	1181.14	75.15	-195.27
2.38	-3376.52	265.7	10.38	-3549.63	273.57	-28.1	-3619.51	286.51	64.02	-4675.41	286.92	-94.76	-2861.32	-33.89	-30.55	-4006.1	58.69	-32.06	-1761.23	-1.84	36.01	-1787.1	7.34	84.37	-3645.19	219.25	1324.5	0	0	0	-3487.48	178.68	1614.09	-3501.03	293.18	1599.54	-777.43	102.47	1798.49	-4121.62	221.02	1717.73	-354.25	1331.86	70.21	211.63	1180.98	75.04	-194.13
2.39	-3370.31	265.55	12.39	-3549.63	273.57	-28.1	-3621.66	286.21	65.99	-4682.32	286.14	-92.98	-2861.32	-33.89	-30.55	-3947.35	59.25	-26.9	-1761.23	-1.84	36.01	-1787.1	7.34	84.37	-3627.4	220.73	1324.62	0	0	0	-3476.07	179.28	1611.25	-3494.21	293.57	1596.82	-777.43	102.47	1798.49	-4116.74	220.6	1717.94	-350.86	1331.94	70.87	213.97	1179.73	75.93	-192.84
2.4	-3364.08	265.39	14.4	-3549.63	273.57	-28.1	-3623.86	285.9	67.96	-4689.06	285.34	-91.14	-2861.32	-33.89	-30.55	-3911.44	57.62	-23.53	-1761.23	-1.84	36.01	-1787.1	7.34	84.37	-3614.69	223.08	1324.49	0	0	0	-3453.11	179.15	1607.36	-3487.21	293.81	1594.12	-777.43	102.47	1798.49	-4111.74	220.17	1718.14	-355.53	1332.17	69.64	216.05	1178.63	76.61	-190.64
2.41	-3357.85	265.24	16.41	-3549.63	273.57	-28.1	-3626.11	285.58	69.94	-4695.64	284.52	-89.24	-2861.32	-33.89	-30.55	-3908.52	55.93	-27.11	-1761.23	-1.84	36.01	-1787.1	7.34	84.37	-3596.22	222.95	1324.69	0	0	0	-3430.98	177.4	1604.26	-3480.04	293.9	1591.45	-777.43	102.47	1798.49	-4106.64	219.74	1718.33	-348.53	1329.76	71.68	215.85	1179.75	76.29	-193.86
2.42	-3351.64	265.09	18.41	-3549.63	273.57	-28.1	-3628.41	285.25	71.92	-4702.06	283.68	-87.28	-2861.32	-33.89	-30.55	-3887.54	54.97	-26.95	-1761.23	-1.84	36.01	-1787.1	7.34	84.37	-3605.92	225.35	1324.15	0	0	0	-3463.91	177.34	1602.46	-3472.71	293.85	1588.81	-777.43	102.47	1798.49	-4101.42	219.32	1718.52	-349.09	1330.73	71.32	217.55	1179.5	76.69	-191.01
2.43	-3345.47	264.95	20.4	-3549.63	273.57	-28.1	-3630.75	284.91	73.91	-4708.31	282.83	-85.26	-2861.32	-33.89	-30.55	-3826.04	52.82	-23.72	-1761.23	-1.84	36.01	-1787.1	7.34	84.37	-3597.01	225.22	1324.33	0	0	0	-3444.47	176.8	1599.4	-3465.21	293.66	1586.2	-777.43	102.47	1798.49	-4096.1	218.9	1718.7	-354.72	1331.48	70.01	217.85	1179.24	76.87	-191.57
2.44	-3339.36	264.8	22.37	-3549.63	273.57	-28.1	-3633.13	284.56	75.9	-4714.39	281.96	-83.18	-2861.32	-33.89	-30.55	-3821.75	49.46	-26.18	-1761.23	-1.84	36.01	-1787.1	7.34	84.37	-3568.25	223.7	1324.35	0	0	0	-3425.3	176.11	1595.76	-3457.56	293.32	1583.63	-777.43	102.47	1798.49	-4090.66	218.48	1718.87	-353.63	1332.49	69.88	215.2	1179.4	76.15	-195.72
2.45	-3333.32	264.67	24.3	-3549.63	273.57	-28.1	-3635.55	284.2	77.89	-4720.3	281.08	-81.04	-2861.32	-33.89	-30.55	-3848.18	46.01	-32.63	-1761.23	-1.84	36.01	-1787.1	7.34	84.37	-3598.2	226.99	1325.16	0	0	0	-3438.2	174.79	1592.79	-3449.77	292.84	1581.11	-777.43	102.47	1798.49	-4085.12	218.06	1719.03	-354.16	1331.58	69.96	218.13	1180.25	76.45	-195.49
2.46	-3327.39	264.53	26.21	-3549.63	273.57	-28.1	-3638	283.83	79.88	-4726.05	280.18	-78.85	-2861.32	-33.89	-30.55	-3833.54	43.06	-34.02	-1761.23	-1.84	36.01	-1787.1	7.34	84.37	-3607.77	225.61	1324.39	0	0	0	-3420.53	173.67	1589.21	-3441.83	292.23	1578.63	-777.43	102.47	1798.49	-4079.47	217.65	1719.19	-357.75	1334.1	68.86	216.69	1179.71	76.44	-192.1
2.47	-3321.57	264.41	28.06	-3549.63	273.57	-28.1	-3640.49	283.45	81.88	-4731.62	279.26	-76.6	-2861.32	-33.89	-30.55	-3778.75	42.1	-31.51	-1761.23	-1.84	36.01	-1787.1	7.34	84.37	-3667.51	227.42	1326.24	0	0	0	-3402.62	172.01	1586.22	-3433.75	291.49	1576.2	-777.43	102.47	1798.49	-4073.71	217.24	1719.35	-354.2	1332.54	70.03	215.05	1178.4	76.52	-192.57
2.48	-3315.9	264.29	29.88	-3549.63	273.57	-28.1	-3643.01	283.06	83.88	-4737.03	278.33	-74.29	-2861.32	-33.89	-30.55	-3768.19	36.55	-32.07	-1761.23	-1.84	36.01	-1787.1	7.34	84.37	-3677.51	228.28	1327.42	0	0	0	-3394.74	171.21	1582.93	-3425.54	290.61	1573.83	-777.43	102.47	1798.49	-4067.85	216.83	1719.49	-357.38	1334.6	68.66	216.38	1179.99	76.12	-188.93
2.49	-3310.38	264.17	31.63	-3549.63	273.57	-28.1	-3645.55	282.66	85.88	-4742.27	277.39	-71.93	-2861.32	-33.89	-30.55	-3739.21	35.47	-28.52	-1761.23	-1.84	36.01	-1787.1	7.34	84.37	-3625.64	228.27	1328.58	0	0	0	-3345.31	169.98	1579.07	-3417.21	289.6	1571.52	-777.43	102.47	1798.49	-4061.88	216.42	1719.63	-358.58	1334.73	68.52	216.31	1180.39	75.93	-188.35
2.5	-3305.04	264.06	33.32	-3549.63	273.57	-28.1	-3648.13	282.25	87.88	-4747.34	276.43	-69.52	-2861.32	-33.89	-30.55	-3692.8	33.71	-25.42	-1761.23	-1.84	36.01	-1787.1	7.34	84.37	-3541.1	227.54	1329.42	0	0	0	-3360.06	167.49	1576.74	-3408.75	288.46	1569.27	-777.43	102.47	1798.49	-4055.8	216.01	1719.77	-356.11	1333.73	69.12	214.57	1181.28	75.48	-193.44
2.51	-3299.9	263.97	34.95	-3549.63	273.57	-28.1	-3650.72	281.84	89.89	-4752.23	275.45	-67.05	-2861.32	-33.89	-30.55	-3684.12	31.47	-31.61	-1761.23	-1.84	36.01	-1787.1	7.34	84.37	-3453.11	226.2	1329.61	0	0	0	-3370.61	166.81	1573.9	-3400.19	287.19	1567.09	-777.43	102.47	1798.49	-4049.62	215.61	1719.9	-352.17	1332.57	70.4	211.34	1181.4	74.68	-194.29
2.52	-3294.98	263.87	36.5	-3549.63	273.57	-28.1	-3653.34	281.41	91.89	-4756.96	274.46	-64.54	-2861.32	-33.89	-30.55	-3624.33	29.24	-23.46	-1761.23	-1.84	36.01	-1787.1	7.34	84.37	-3390.87	224.39	1328.83	0	0	0	-3370.94	165.42	1572.52	-3391.51	285.8	1564.99	-777.43	102.47	1798.49	-4043.33	215.21	1720.02	-352.31	1332.47	70.38	215.42	1178.81	76.38	-193.87
2.53	-3290.3	263.79	37.97	-3549.63	273.57	-28.1	-3655.98	280.97	93.89	-4761.51	273.46	-61.97	-2861.32	-33.89	-30.55	-3563.04	26.01	-15.59	-1761.23	-1.84	36.01	-1787.1	7.34	84.37	-3383.52	222.24	1326.78	0	0	0	-3377.24	164.05	1572.05	-3382.73	284.29	1562.97	-777.43	102.47	1798.49	-4036.94	214.81	1720.14	-349.83	1332.31	70.71	215.29	1179.24	76.04	-198.84
2.54	-3285.88	263.72	39.35	-3549.63	273.57	-28.1	-3658.63	280.53	95.9	-4765.88	272.45	-59.36	-2861.32	-33.89	-30.55	-3499.79	22.7	-8.94	-1761.23	-1.84	36.01	-1787.1	7.34	84.37	-3377.33	220.06	1325.22	0	0	0	-3357.05	162.45	1568.18	-3373.85	282.66	1561.03	-777.43	102.47	1798.49	-4030.45	214.41	1720.25	-354.53	1332.85	69.32	214.05	1180.51	75.7	-198.73
2.55	-3281.73	263.66	40.63	-3549.63	273.57	-28.1	-3661.3	280.08	97.9	-4770.08	271.42	-56.69	-2861.32	-33.89	-30.55	-3453.58	19.84	-5.19	-1761.23	-1.84	36.01	-1787.1	7.34	84.37	-3426.18	219.03	1321.98	0	0	0	-3346.96	160.74	1565.72	-3364.89	280.91	1559.17	-777.43	102.47	1798.49	-4023.85	214.02	1720.35	-355.08	1333.53	69.2	214.73	1180.72	75.67	-197.45
2.56	-3277.88	263.61	41.82	-3549.63	273.57	-28.1	-3663.97	279.62	99.9	-4774.11	270.38	-53.99	-2861.32	-33.89	-30.55	-3409.18	17.1	-1.64	-1761.23	-1.84	36.01	-1787.1	7.34	84.37	-3481.45	217.42	1320.56	0	0	0	-3339.16	159.03	1563.47	-3355.83	279.05	1557.41	-777.43	102.47	1798.49	-4017.16	213.63	1720.45	-351	1331.32	70.97	213.47	1181.2	75.38	-194.21
2.57	-3274.35	263.58	42.89	-3549.63	273.57	-28.1	-3666.66	279.15	101.9	-4777.96	269.33	-51.23	-2861.32	-33.89	-30.55	-3366.58	14.49	1.73	-1761.23	-1.84	36.01	-1787.1	7.34	84.37	-3433.49	218.6	1317.72	0	0	0	-3337.3	155.94	1561.37	-3346.7	277.07	1555.74	-777.43	102.47	1798.49	-4010.36	213.24	1720.55	-351.43	1332.47	70.36	216.37	1180.33	76.3	-194.94
2.58	-3271.16	263.55	43.85	-3549.63	273.57	-28.1	-3669.35	278.67	103.9	-4781.64	268.27	-48.43	-2861.32	-33.89	-30.55	-3325.78	12	4.91	-1761.23	-1.84	36.01	-1787.1	7.34	84.37	-3443.07	216.81	1316.23	0	0	0	-3317.56	153.49	1559.88	-3337.49	274.98	1554.18	-777.43	102.47	1798.49	-4003.46	212.85	1720.64	-353.68	1333.15	69.78	216.17	1180.01	76.34	-193.85
2.59	-3268.33	263.54	44.69	-3549.63	273.57	-28.1	-3672.05	278.19	105.9	-4785.14	267.19	-45.58	-2861.32	-33.89	-30.55	-3286.76	9.63	7.9	-1761.23	-1.84	36.01	-1787.1	7.34	84.37	-3458.84	215.9	1313.36	0	0	0	-3280.93	151.77	1557.42	-3328.21	272.78	1552.72	-777.43	102.47	1798.49	-3996.46	212.46	1720.72	-354.41	1331.84	69.96	217.12	1180.4	76.3	-200.24
2.6	-3265.87	263.55	45.4	-3549.63	273.57	-28.1	-3674.75	277.69	107.9	-4788.46	266.1	-42.7	-2861.32	-33.89	-30.55	-3249.52	7.38	10.7	-1761.23	-1.84	36.01	-1787.1	7.34	84.37	-3443.38	213.16	1312.47	0	0	0	-3273.66	150.03	1555.85	-3318.87	270.48	1551.36	-777.43	102.47	1798.49	-3989.37	212.08	1720.8	-356.15	1331.19	69.81	217.3	1180.02	76.59	-199.77
2.61	-3263.82	263.56	45.98	-3549.63	273.57	-28.1	-3677.45	277.19	109.89	-4791.6	265.01	-39.77	-2861.32	-33.89	-30.55	-3214.06	5.23	13.3	-1761.23	-1.84	36.01	-1787.1	7.34	84.37	-3425.66	211.29	1311.56	0	0	0	-3304.36	147.88	1556.05	-3309.48	268.06	1550.13	-777.43	102.47	1798.49	-3982.17	211.7	1720.88	-355.01	1330.57	70.14	214.91	1181.92	75.45	-196.37
2.62	-3262.18	263.59	46.41	-3549.63	273.57	-28.1	-3680.14	276.69	111.88	-4794.56	263.9	-36.8	-2861.32	-33.89	-30.55	-3180.36	3.2	15.7	-1761.23	-1.84	36.01	-1787.1	7.34	84.37	-3431.18	210.26	1310.71	0	0	0	-3291.44	146.36	1553.43	-3300.03	265.55	1549.01	-777.43	102.47	1798.49	-3974.88	211.32	1720.94	-354.56	1330.78	70.04	215.82	1180.53	75.87	-193.05
2.63	-3260.97	263.64	46.7	-3549.63	273.57	-28.1	-3682.83	276.17	113.87	-4797.34	262.78	-33.79	-2861.32	-33.89	-30.55	-3148.41	1.28	17.9	-1761.23	-1.84	36.01	-1787.1	7.34	84.37	-3403.68	208.33	1309.66	0	0	0	-3288.13	142.71	1552.95	-3290.53	262.94	1548.01	-777.43	102.47	1798.49	-3967.49	210.94	1721.01	-356.15	1330.7	69.57	214.54	1179.91	75.96	-190.77
2.64	-3260.23	263.71	46.83	-3549.63	273.57	-28.1	-3685.52	275.65	115.85	-4799.95	261.65	-30.74	-2861.32	-33.89	-30.55	-3118.22	-0.54	19.9	-1761.23	-1.84	36.01	-1787.1	7.34	84.37	-3419.8	206.55	1309.28	0	0	0	-3265.1	141.42	1552.5	-3281	260.22	1547.14	-777.43	102.47	1798.49	-3960	210.57	1721.07	-356.98	1331.61	69.33	214.16	1180.51	75.73	-191.04
2.65	-3259.96	263.79	46.8	-3549.63	273.57	-28.1	-3688.19	275.12	117.83	-4802.37	260.52	-27.65	-2861.32	-33.89	-30.55	-3089.77	-2.25	21.69	-1761.23	-1.84	36.01	-1787.1	7.34	84.37	-3417.24	204.85	1307.89	0	0	0	-3244.68	138	1550.8	-3271.43	257.41	1546.4	-777.43	102.47	1798.49	-3952.42	210.2	1721.12	-357.01	1331.9	69.06	215.03	1179.78	75.99	-196.75
2.66	-3260.19	263.89	46.6	-3549.63	273.57	-28.1	-3690.85	274.59	119.81	-4804.61	259.37	-24.53	-2861.32	-33.89	-30.55	-3063.05	-3.86	23.27	-1761.23	-1.84	36.01	-1787.1	7.34	84.37	-3390.8	202.03	1306.73	0	0	0	-3264.84	133.1	1550.71	-3261.83	254.51	1545.8	-777.43	102.47	1798.49	-3944.74	209.83	1721.17	-352.18	1332.11	70.09	214.52	1179.95	75.98	-196.34
2.67	-3260.94	264	46.23	-3549.63	273.57	-28.1	-3693.49	274.05	121.78	-4806.66	258.22	-21.37	-2861.32	-33.89	-30.55	-3038.07	-5.37	24.65	-1761.23	-1.84	36.01	-1787.1	7.34	84.37	-3375.79	200.4	1306.31	0	0	0	-3259.42	131.49	1550.34	-3252.2	251.51	1545.34	-777.43	102.47	1798.49	-3936.96	209.46	1721.22	-347.38	1330.37	71.3	215.79	1181.13	75.75	-196.47
2.68	-3262.22	264.14	45.68	-3549.63	273.57	-28.1	-3696.11	273.5	123.74	-4808.54	257.06	-18.18	-2861.32	-33.89	-30.55	-3014.8	-6.79	25.81	-1761.23	-1.84	36.01	-1787.1	7.34	84.37	-3370.12	199.51	1305.73	0	0	0	-3243.04	128.2	1550.24	-3242.56	248.42	1545.02	-777.43	102.47	1798.49	-3929.09	209.1	1721.26	-355.09	1332.66	69.61	216.89	1180.82	76.02	-194.29
2.69	-3264.06	264.29	44.94	-3549.63	273.57	-28.1	-3698.72	272.95	125.7	-4810.23	255.88	-14.95	-2861.32	-33.89	-30.55	-2993.25	-8.11	26.76	-1761.23	-1.84	36.01	-1787.1	7.34	84.37	-3343.03	197.87	1304.08	0	0	0	-3226.18	125.45	1548.64	-3232.91	245.25	1544.86	-777.43	102.47	1798.49	-3921.13	208.74	1721.3	-351.61	1332.17	70.38	216.38	1179.57	76.5	-194.24
2.7	-3266.48	264.47	44	-3549.63	273.57	-28.1	-3701.3	272.39	127.66	-4811.73	254.71	-11.69	-2861.32	-33.89	-30.55	-2973.4	-9.34	27.5	-1761.23	-1.84	36.01	-1787.1	7.34	84.37	-3331.38	195.61	1304.11	0	0	0	-3220.39	123	1549.28	-3223.26	241.99	1544.84	-777.43	102.47	1798.49	-3913.08	208.38	1721.33	-346.82	1330.04	71.57	214.52	1181.07	75.69	-195.64
2.71	-3269.5	264.67	42.87	-3549.63	273.57	-28.1	-3703.86	271.83	129.61	-4813.05	253.52	-8.4	-2861.32	-33.89	-30.55	-2955.25	-10.47	28.01	-1761.23	-1.84	36.01	-1787.1	7.34	84.37	-3326.65	192.33	1304.18	0	0	0	-3240.56	120.85	1549.71	-3213.6	238.64	1544.99	-777.43	102.47	1798.49	-3904.93	208.02	1721.36	-349.03	1331	70.97	215.32	1180.27	76.03	-193.72
2.72	-3273.13	264.88	41.52	-3549.63	273.57	-28.1	-3706.39	271.26	131.55	-4814.18	252.33	-5.08	-2861.32	-33.89	-30.55	-2938.79	-11.53	28.3	-1761.23	-1.84	36.01	-1787.1	7.34	84.37	-3300.04	190.85	1303.67	0	0	0	-3198.01	117.24	1548.7	-3203.94	235.22	1545.29	-777.43	102.47	1798.49	-3896.69	207.67	1721.38	-352.74	1333.71	69.76	213.42	1181.57	75.06	-192.7
2.73	-3277.4	265.12	39.97	-3549.63	273.57	-28.1	-3708.89	270.68	133.49	-4815.13	251.13	-1.72	-2861.32	-33.89	-30.55	-2924.02	-12.49	28.37	-1761.23	-1.84	36.01	-1787.1	7.34	84.37	-3260.5	188.5	1303	0	0	0	-3177.85	114.06	1549	-3194.3	231.71	1545.77	-777.43	102.47	1798.49	-3888.36	207.32	1721.4	-352.25	1330.84	70.81	218.05	1179.74	76.72	-193.84
2.74	-3282.32	265.39	38.19	-3549.63	273.57	-28.1	-3711.36	270.1	135.42	-4815.89	249.92	1.66	-2861.32	-33.89	-30.55	-2910.93	-13.38	28.22	-1761.23	-1.84	36.01	-1787.1	7.34	84.37	-3237.09	185.49	1303.12	0	0	0	-3203.99	109.48	1550.32	-3184.68	228.13	1546.42	-777.43	102.47	1798.49	-3879.94	206.97	1721.42	-353.81	1330.69	70.35	215.69	1179.62	76.17	-194.69
2.75	-3287.92	265.67	36.18	-3549.63	273.57	-28.1	-3713.79	269.52	137.34	-4816.46	248.71	5.07	-2861.32	-33.89	-30.55	-2899.5	-14.18	27.84	-1761.23	-1.84	36.01	-1787.1	7.34	84.37	-3202.26	182.03	1302.61	0	0	0	-3160.14	107.27	1549.24	-3175.07	224.47	1547.24	-777.43	102.47	1798.49	-3871.43	206.62	1721.43	-353.99	1332.66	70.01	216.11	1179.65	76.38	-191.75
2.76	-3294.22	265.98	33.94	-3549.63	273.57	-28.1	-3716.18	268.93	139.26	-4816.84	247.49	8.5	-2861.32	-33.89	-30.55	-2889.74	-14.91	27.22	-1761.23	-1.84	36.01	-1787.1	7.34	84.37	-3203.5	179.46	1301.62	0	0	0	-3148.01	104.29	1549.1	-3165.5	220.74	1548.24	-777.43	102.47	1798.49	-3862.83	206.28	1721.44	-357.33	1332.61	69.52	217.26	1178.42	76.93	-195.33
2.77	-3301.23	266.31	31.46	-3549.63	273.57	-28.1	-3718.54	268.33	141.16	-4817.03	246.26	11.96	-2861.32	-33.89	-30.55	-2881.63	-15.56	26.38	-1761.23	-1.84	36.01	-1787.1	7.34	84.37	-3269.9	176.95	1300.34	0	0	0	-3148.85	100.23	1550.85	-3155.95	216.93	1549.43	-777.43	102.47	1798.49	-3854.15	205.94	1721.44	-349.31	1331.83	71.07	215.44	1178.79	76.56	-196.68
2.78	-3308.98	266.67	28.73	-3549.63	273.57	-28.1	-3720.85	267.73	143.06	-4817.03	245.04	15.45	-2861.32	-33.89	-30.55	-2875.17	-16.13	25.29	-1761.23	-1.84	36.01	-1787.1	7.34	84.37	-3354.92	176.71	1298.56	0	0	0	-3130.3	96.63	1553.06	-3146.45	213.06	1550.8	-777.43	102.47	1798.49	-3845.37	205.6	1721.45	-348.15	1330.7	71.4	213.74	1180.29	75.63	-195.47
2.79	-3317.49	267.06	25.75	-3549.63	273.57	-28.1	-3723.12	267.13	144.95	-4816.84	243.8	18.96	-2861.32	-33.89	-30.55	-2870.34	-16.64	23.98	-1761.23	-1.84	36.01	-1787.1	7.34	84.37	-3402.27	171.62	1299.39	0	0	0	-3131.4	93.27	1554.48	-3136.99	209.12	1552.37	-777.43	102.47	1798.49	-3836.51	205.27	1721.44	-350.16	1331.92	70.89	214.44	1180.12	75.8	-198.44
2.8	-3326.77	267.47	22.51	-3549.63	273.57	-28.1	-3725.35	266.52	146.84	-4816.46	242.56	22.49	-2861.32	-33.89	-30.55	-2867.16	-17.08	22.42	-1761.23	-1.84	36.01	-1787.1	7.34	84.37	-3458.2	166.13	1302.16	0	0	0	-3135.62	88.57	1556.72	-3127.59	205.12	1554.14	-777.43	102.47	1798.49	-3827.56	204.93	1721.44	-351.39	1333.18	70.05	216.29	1179.52	76.34	-197.31
2.81	-3336.85	267.91	19	-3549.63	273.57	-28.1	-3727.52	265.91	148.71	-4815.89	241.32	26.05	-2861.32	-33.89	-30.55	-2865.59	-17.45	20.62	-1761.23	-1.84	36.01	-1787.1	7.34	84.37	-3488.12	161.19	1303.05	0	0	0	-3110.43	84.81	1558.55	-3118.24	201.05	1556.12	-777.43	102.47	1798.49	-3818.53	204.6	1721.43	-351.19	1332.14	70.6	216.81	1179.2	76.53	-197.43
2.82	-3347.75	268.38	15.22	-3549.63	273.57	-28.1	-3729.64	265.29	150.57	-4815.12	240.08	29.62	-2861.32	-33.89	-30.55	-2865.65	-17.76	18.58	-1761.23	-1.84	36.01	-1787.1	7.34	84.37	-3443.7	159.05	1301.43	0	0	0	-3125.66	80.85	1561.9	-3108.95	196.93	1558.29	-777.43	102.47	1798.49	-3809.4	204.27	1721.42	-352.81	1330.9	70.38	214.11	1181.65	75.27	-196.81
2.83	-3359.48	268.87	11.15	-3549.63	273.57	-28.1	-3731.71	264.67	152.43	-4814.16	238.83	33.21	-2861.32	-33.89	-30.55	-2867.31	-18.01	16.29	-1761.23	-1.84	36.01	-1787.1	7.34	84.37	-3362.37	154.67	1300.45	0	0	0	-3102.84	78.63	1564.71	-3099.73	192.74	1560.68	-777.43	102.47	1798.49	-3800.2	203.95	1721.4	-355.23	1330.36	70.39	213.13	1181.09	75.42	-196.2
2.84	-3372.06	269.39	6.8	-3549.63	273.57	-28.1	-3733.72	264.05	154.27	-4813.01	237.58	36.83	-2861.32	-33.89	-30.55	-2870.58	-18.2	13.75	-1761.23	-1.84	36.01	-1787.1	7.34	84.37	-3301.47	149.6	1299.99	0	0	0	-3099.59	73.72	1567.87	-3090.58	188.5	1563.29	-777.43	102.47	1798.49	-3790.91	203.63	1721.38	-351.74	1331.8	70.46	215.67	1179.39	76.57	-194.1
2.85	-3385.52	269.95	2.16	-3549.61	273.57	-28.1	-3735.67	263.43	156.1	-4811.66	236.32	40.46	-2861.32	-33.89	-30.55	-2875.45	-18.33	10.96	-1761.23	-1.84	36.01	-1787.1	7.34	84.37	-3248.56	145.41	1301.68	0	0	0	-3097.8	70.3	1570.84	-3081.51	184.21	1566.12	-777.43	102.47	1798.49	-3781.54	203.31	1721.36	-350.63	1332.56	70.56	217.1	1180.01	76.46	-188.21
2.86	-3399.88	270.53	-2.79	-3525.35	274.16	-24.17	-3737.56	262.8	157.92	-4810.11	235.06	44.11	-2861.32	-33.89	-30.55	-2881.96	-18.41	7.91	-1761.23	-1.84	36.01	-1787.1	7.34	84.37	-3250.08	142.26	1304.24	0	0	0	-3078.05	66.18	1575.03	-3072.53	179.86	1569.17	-777.43	102.47	1798.49	-3772.08	202.99	1721.34	-354.12	1331.48	70.18	215.76	1180.22	76.11	-191.02
2.87	-3415.21	271.15	-8.05	-3582.66	274.73	-33.74	-3739.38	262.16	159.73	-4808.37	233.8	47.77	-2861.32	-33.89	-30.55	-2945.99	-20.79	-8.09	-1761.23	-1.84	36.01	-1787.1	7.34	84.37	-3228.73	137.98	1306.4	0	0	0	-3081.3	61.02	1579.37	-3063.63	175.46	1572.45	-777.43	102.47	1798.49	-3762.54	202.68	1721.31	-355.81	1332.92	69.69	215.65	1181.13	75.73	-189.86
2.88	-3483.81	273.69	-21.63	-3548.61	274.17	-28.51	-3741.14	261.53	161.53	-4806.43	232.54	51.45	-2861.32	-33.89	-30.55	-2908.98	-20.86	-4.15	-1761.23	-1.84	36.01	-1787.1	7.34	84.37	-3221.76	134.25	1308.11	0	0	0	-3040.16	58.19	1582.09	-3054.84	171.02	1575.96	-777.43	102.47	1798.49	-3752.92	202.36	1721.28	-356.26	1333.36	69.5	214.27	1181.21	75.65	-191.55
2.89	-3505.93	272.93	-25.28	-3536.65	274.28	-26.54	-3742.83	260.89	163.32	-4804.29	231.28	55.14	-2861.32	-33.89	-30.55	-2908.8	-18.58	-3.87	-1761.23	-1.84	36.01	-1787.1	7.34	84.37	-3219.21	129.95	1311.63	0	0	0	-3055.87	52.93	1587.55	-3046.14	166.53	1579.72	-777.43	102.47	1798.49	-3743.22	202.06	1721.25	-352.36	1331.92	70.34	215.77	1180.82	76.04	-194.12
2.9	-3478.34	275.96	-23.19	-3536.64	274.17	-28.72	-3744.45	260.25	165.09	-4801.96	230.02	58.84	-2861.32	-33.89	-30.55	-2880.75	-17.72	-0.3	-1761.23	-1.84	36.01	-1787.1	7.34	84.37	-3220.89	126.63	1315.63	0	0	0	-3046.74	50.21	1592.56	-3037.55	161.99	1583.71	-777.43	102.47	1798.49	-3733.44	201.75	1721.22	-352.88	1331.66	70.37	215.95	1179.7	76.31	-194.26
2.91	-3488.16	274.54	-26.58	-3535.01	272.08	-32.7	-3746	259.61	166.85	-4799.42	228.75	62.56	-2861.32	-33.89	-30.55	-2931.37	-18.39	-10.83	-1761.23	-1.84	36.01	-1787.1	7.34	84.37	-3198.42	121.39	1318.83	0	0	0	-3026.85	45.27	1596.41	-3029.08	157.42	1587.95	-777.43	102.47	1798.49	-3723.58	201.45	1721.18	-352.07	1331.68	70.15	215.36	1180.51	75.88	-193.43
2.92	-3505.41	275.79	-31.9	-3528.42	274.05	-38.29	-3747.46	258.97	168.6	-4796.68	227.49	66.28	-2861.32	-33.89	-30.55	-2932.46	-16.65	-11.04	-1761.23	-1.84	36.01	-1787.1	7.34	84.37	-3157.76	117.32	1322.71	0	0	0	-3028.8	40.84	1601.28	-3020.72	152.8	1592.45	-777.43	102.47	1798.49	-3713.64	201.15	1721.14	-352.22	1332.82	70.09	215.08	1180.4	75.86	-192.98
2.93	-3500.68	275.66	-35.41	-3517.62	272.34	-38.02	-3748.85	258.32	170.34	-4793.75	226.23	70.02	-2861.32	-33.89	-30.55	-2912.91	-17.98	-7.58	-1761.23	-1.84	36.01	-1787.1	7.34	84.37	-3153.19	113.76	1326.52	0	0	0	-3000.63	36.92	1605.85	-3012.49	148.15	1597.2	-777.43	102.47	1798.49	-3703.63	200.85	1721.1	-357.71	1332.02	69.33	215.89	1180.57	75.96	-190.38
2.94	-3510.19	274.54	-42.83	-3540.7	270.27	-45.28	-3750.16	257.67	172.06	-4790.61	224.96	73.76	-2861.32	-33.89	-30.55	-2930.9	-19.62	-12.77	-1761.23	-1.84	36.01	-1787.1	7.34	84.37	-3124.97	110.47	1329.41	0	0	0	-3013.82	33.24	1611.18	-3004.4	143.47	1602.21	-777.43	102.47	1798.49	-3693.53	200.55	1721.06	-354.52	1331.15	70.13	217.99	1180.24	76.61	-192.06
2.95	-3503.55	273.91	-47.03	-3510.59	269.74	-39.92	-3751.39	257.02	173.77	-4787.27	223.7	77.51	-2861.32	-33.89	-30.55	-2893.95	-16.2	-6.54	-1761.23	-1.84	36.01	-1787.1	7.34	84.37	-3150.99	106.25	1332.54	0	0	0	-2992.72	29.09	1615.38	-3006.31	138.71	1609.52	-777.43	102.47	1798.49	-3683.36	200.26	1721.01	-355.2	1332.5	69.73	216.84	1179.63	76.35	-190.94
2.96	-3479.52	273.07	-47.18	-3481.76	268.35	-34.08	-3752.53	256.37	175.46	-4783.73	222.43	81.27	-2861.32	-33.89	-30.55	-2935.07	-19.89	-13.93	-1761.23	-1.84	36.01	-1787.1	7.34	84.37	-3155.02	101.53	1334.22	0	0	0	-2994.67	25.1	1620.98	-3014.65	133.96	1613.6	-777.43	102.47	1798.49	-3673.11	199.97	1720.97	-352.52	1331.33	70.59	216.55	1179.04	76.75	-194.66
2.97	-3482.57	272.83	-49.74	-3445.04	267.29	-29.27	-3753.58	255.72	177.14	-4779.98	221.17	85.03	-2861.32	-33.89	-30.55	-2913.37	-17.28	-8.64	-1761.23	-1.84	36.01	-1787.1	7.34	84.37	-3140.25	99.41	1337.19	0	0	0	-2981.36	21.19	1624.7	-2985.82	128.67	1617.93	-777.43	102.47	1798.49	-3662.78	199.69	1720.92	-354.43	1333.32	69.46	219.54	1179.01	76.98	-193.94
2.98	-3454.51	272.42	-47.02	-3441.95	265.92	-25.72	-3754.54	255.07	178.8	-4776.03	219.91	88.8	-2861.32	-33.89	-30.55	-2979.11	-20.38	-21.4	-1761.23	-1.84	36.01	-1787.1	7.34	84.37	-3096.29	96.32	1339.48	0	0	0	-2956.74	17.47	1627.78	-2966.31	125	1621.15	-777.43	102.47	1798.49	-3652.38	199.41	1720.87	-353.53	1331.75	70.13	219.02	1178.88	77.07	-195.83
2.99	-3471.04	272.91	-53.68	-3410.46	264.2	-15.19	-3755.41	254.41	180.45	-4771.88	218.66	92.57	-2861.32	-33.89	-30.55	-2916.77	-18.72	-8.87	-1761.23	-1.84	36.01	-1787.1	7.34	84.37	-3086.32	90.93	1341.07	0	0	0	-2951.29	12.9	1632.02	-2975.01	119.79	1625.77	-777.43	102.47	1798.49	-3641.91	199.13	1720.81	-352.67	1330.89	70.53	215.59	1180.34	76.03	-193.38
3	-3432.84	270.71	-45.72	-3427.04	261.73	-15.31	-3756.18	253.76	182.09	-4767.52	217.4	96.34	-2861.32	-33.89	-30.55	-2961.26	-18.98	-16.23	-1761.23	-1.84	36.01	-1787.1	7.34	84.37	-3089	90.06	1342.83	0	0	0	-2956.63	8.48	1637.98	-2959.48	117.21	1629.97	-777.43	102.47	1798.49	-3631.36	198.85	1720.76	-352.17	1332.07	70.2	214.07	1180.62	75.57	-195.65
3.01	-3383.64	266.99	-36.7	-3429.04	257.97	-12.55	-3756.85	253.1	183.7	-4762.95	216.15	100.12	-2861.32	-33.89	-30.55	-2942.39	-21.96	-12.95	-1761.23	-1.84	36.01	-1787.1	7.34	84.37	-3072.66	85.83	1344.64	0	0	0	-2958.21	4.55	1642.15	-2941.67	112.75	1634.37	-777.43	102.47	1798.49	-3620.74	198.57	1720.7	-353.75	1331.42	70.16	216.01	1179.26	76.27	-197.34
3.02	-3356.66	262.43	-31.15	-3415.96	252.93	-7.23	-3757.43	252.45	185.3	-4758.18	214.9	103.89	-2861.32	-33.89	-30.55	-2908.51	-20.14	-6.34	-1761.23	-1.84	36.01	-1787.1	7.34	84.37	-3074.36	83.32	1347.3	0	0	0	-2957.03	1.06	1645.81	-2946.38	110.67	1639.24	-777.43	102.47	1798.49	-3610.04	198.3	1720.64	-352.19	1331.66	70.69	217.35	1178.83	76.81	-195.19
3.03	-3347.44	257.82	-29.15	-3452.37	247.74	-12.89	-3757.9	251.79	186.89	-4753.2	213.65	107.67	-2861.32	-33.89	-30.55	-2931.85	-19.05	-10.58	-1761.23	-1.84	36.01	-1787.1	7.34	84.37	-3057.52	82.02	1348.4	0	0	0	-2934.06	-1.54	1648.75	-2939.62	107.57	1641.71	-777.43	102.47	1798.49	-3599.27	198.03	1720.59	-353.34	1332.98	69.81	214.42	1180.07	76.02	-193.25
3.04	-3356.46	250.84	-31.21	-3391.85	242.7	-4.13	-3758.26	251.14	188.46	-4748.01	212.41	111.44	-2861.32	-33.89	-30.55	-2925.92	-21.85	-9.81	-1761.23	-1.84	36.01	-1787.1	7.34	84.37	-3058.98	79.78	1348.33	0	0	0	-2943.8	-4.05	1652.98	-2907.01	105.21	1645.84	-777.43	102.47	1798.49	-3588.43	197.77	1720.53	-352.62	1330.78	70.8	214.15	1180.5	75.62	-197.96
3.05	-3329.34	243.55	-28.17	-3392.56	236.92	-4.75	-3758.52	250.48	190.01	-4742.61	211.17	115.21	-2861.32	-33.89	-30.55	-2919.38	-19.13	-10.04	-1761.23	-1.84	36.01	-1787.1	7.34	84.37	-3034.79	77.67	1348.92	0	0	0	-2931.42	-7.59	1655.65	-2941.25	102.17	1652.04	-777.43	102.47	1798.49	-3577.52	197.51	1720.47	-356.17	1333.22	68.98	216	1180.51	76.1	-193.75
3.06	-3304.78	238.93	-27.99	-3329.74	229.33	0.13	-3758.67	249.82	191.54	-4737	209.94	118.98	-2861.32	-33.89	-30.55	-2903.75	-17.16	-5.63	-1761.23	-1.84	36.01	-1787.1	7.34	84.37	-3033.96	76.05	1350.7	0	0	0	-2922.61	-10.21	1658.81	-2949.64	99.29	1655.74	-777.43	102.47	1798.49	-3566.54	197.25	1720.4	-350.92	1332.48	70.13	216.5	1179.7	76.39	-193.54
3.07	-3267.69	232.88	-25.99	-3299.12	223.41	1.02	-3758.7	249.17	193.05	-4731.18	208.71	122.74	-2861.32	-33.89	-30.55	-2937.44	-19.87	-11.13	-1761.23	-1.84	36.01	-1787.1	7.34	84.37	-3016.77	73.88	1350.86	0	0	0	-2914.3	-12.93	1662.49	-2892.84	96.88	1656.22	-777.43	102.47	1798.49	-3555.49	196.99	1720.34	-354.54	1330.35	70.03	213.33	1180.65	75.25	-193.53
3.08	-3225.45	227.02	-23.74	-3246.67	218.87	6.64	-3758.62	248.51	194.55	-4725.15	207.48	126.5	-2861.32	-33.89	-30.55	-2920.71	-18.48	-7.14	-1761.23	-1.84	36.01	-1787.1	7.34	84.37	-3027.99	70.45	1351.96	0	0	0	-2906.54	-13.13	1666.32	-2890.92	95.11	1660.34	-777.43	102.47	1798.49	-3544.38	196.74	1720.28	-353.1	1331.45	70.2	212.14	1181.87	74.78	-195.31
3.09	-3202.03	220.48	-25.34	-3212.04	211.44	5.24	-3758.42	247.86	196.02	-4718.91	206.26	130.25	-2861.32	-33.89	-30.55	-2863.27	-14.86	4.4	-1761.23	-1.84	36.01	-1787.1	7.34	84.37	-2978.32	70.37	1353.13	0	0	0	-2901.82	-14.9	1669.37	-2881.89	94.05	1663.61	-777.43	102.47	1798.49	-3533.19	196.49	1720.21	-350.62	1331.14	70.76	215.79	1180.78	76.15	-194.57
3.1	-3146.9	212.68	-21.65	-3227.65	205.25	-3.3	-3758.1	247.21	197.48	-4712.45	205.05	133.99	-2861.32	-33.89	-30.55	-2796.28	-10.77	17.57	-1761.23	-1.84	36.01	-1787.1	7.34	84.37	-2995.34	67.66	1353.83	0	0	0	-2866.59	-16.12	1671.34	-2864.82	91.54	1666.64	-777.43	102.47	1798.49	-3521.93	196.24	1720.15	-349.62	1332.56	70.42	218.61	1178.57	77.14	-197.09
3.11	-3128.14	206.27	-25.68	-3183.97	199.04	-3.8	-3757.66	246.56	198.92	-4705.79	203.84	137.73	-2861.32	-33.89	-30.55	-2750.9	-7.97	26.47	-1761.23	-1.84	36.01	-1787.1	7.34	84.37	-3000.9	65.59	1356.41	0	0	0	-2874.04	-17.72	1675.38	-2841.78	90.32	1669.22	-777.43	102.47	1798.49	-3510.61	196	1720.08	-351.42	1332.04	70.6	216.72	1179.45	76.4	-197.93
3.12	-3095.59	199.57	-25.85	-3154.86	192.53	-6.01	-3757.1	245.91	200.34	-4698.9	202.64	141.45	-2861.32	-33.89	-30.55	-2758.3	-8.21	25.2	-1761.23	-1.84	36.01	-1787.1	7.34	84.37	-2965.51	62.53	1354.7	0	0	0	-2860.92	-18.58	1678.66	-2876.03	89.68	1675.78	-777.43	102.47	1798.49	-3499.22	195.76	1720.01	-353.94	1333.11	69.85	216.24	1180.34	76.09	-195.06
3.13	-3047.49	194	-24.42	-3098.58	187.01	-2.87	-3756.4	245.26	201.74	-4691.81	201.44	145.17	-2861.32	-33.89	-30.55	-2849.51	-13.25	7.85	-1761.23	-1.84	36.01	-1787.1	7.34	84.37	-2976.6	61.54	1354.66	0	0	0	-2858.17	-20.34	1681.79	-2838.82	88.76	1676.22	-777.43	102.47	1798.49	-3487.77	195.52	1719.95	-354.38	1331.99	69.96	214.91	1180.49	75.77	-193.94
3.14	-3028.44	186.95	-27.75	-3070.27	181.95	-6.05	-3755.58	244.61	203.12	-4684.5	200.26	148.87	-2861.32	-33.89	-30.55	-2921.25	-17.26	-5.82	-1761.23	-1.84	36.01	-1787.1	7.34	84.37	-2969.73	59.1	1353.48	0	0	0	-2862.75	-21.76	1685.56	-2844.31	85.96	1680.14	-777.43	102.47	1798.49	-3476.25	195.28	1719.88	-355.77	1331.22	69.66	216.54	1180.1	76.14	-195.35
3.15	-2989.74	183.73	-26.4	-2995.32	177.04	-2.88	-3754.63	243.97	204.48	-4676.97	199.07	152.56	-2861.32	-33.89	-30.55	-2943.39	-19.6	-9.58	-1761.23	-1.84	36.01	-1787.1	7.34	84.37	-2959.01	56.59	1353.55	0	0	0	-2838.43	-22.8	1687.77	-2845.56	85.32	1682.48	-777.43	102.47	1798.49	-3464.67	195.05	1719.81	-355.92	1331.87	69.64	216.44	1179.08	76.63	-191.63
3.16	-2949.48	180.18	-28.07	-3006.26	173.24	-12.32	-3753.54	243.33	205.81	-4669.22	197.9	156.23	-2861.32	-33.89	-30.55	-2873.67	-17.36	4.38	-1761.23	-1.84	36.01	-1787.1	7.34	84.37	-2966.03	54.05	1354.44	0	0	0	-2827.19	-23.76	1690.06	-2822.92	86.11	1684.67	-777.43	102.47	1798.49	-3453.02	194.83	1719.74	-354.64	1331.43	70.09	218.02	1179.46	76.95	-195.93
3.17	-2915.68	176.43	-27.44	-2974.65	170.13	-14.94	-3752.31	242.69	207.13	-4661.26	196.74	159.89	-2861.32	-33.89	-30.55	-2859.48	-16.23	7.03	-1761.23	-1.84	36.01	-1787.1	7.34	84.37	-2935.9	53.17	1356.11	0	0	0	-2826.88	-23.27	1693.41	-2813.06	84.22	1687.49	-777.43	102.47	1798.49	-3441.31	194.6	1719.67	-351.54	1329.89	71.05	215.58	1179.8	76.31	-197.62
3.18	-2884.03	175.54	-27.41	-2921.07	165.36	-12.3	-3750.94	242.05	208.42	-4653.08	195.58	163.54	-2861.32	-33.89	-30.55	-2924.61	-16.67	-5.07	-1761.23	-1.84	36.01	-1787.1	7.34	84.37	-2928.44	50.83	1354.15	0	0	0	-2823.09	-24.03	1694.91	-2813.9	84.03	1690.2	-777.43	102.47	1798.49	-3429.53	194.38	1719.61	-353.5	1332.61	69.82	213.04	1179.63	75.68	-192.26
3.19	-2865.51	173.35	-31.16	-2864.56	164.74	-8.55	-3749.44	241.41	209.7	-4644.68	194.43	167.17	-2861.32	-33.89	-30.55	-2919.53	-18.44	-6.21	-1761.23	-1.84	36.01	-1787.1	7.34	84.37	-2938.9	49.3	1354.25	0	0	0	-2812.47	-26.19	1697.32	-2806.99	84.96	1692.19	-777.43	102.47	1798.49	-3417.7	194.16	1719.54	-355.31	1332.43	69.93	214.27	1179.82	75.76	-192.51
3.2	-2808.76	172.26	-23.71	-2853.87	165.18	-15.7	-3747.78	240.78	210.95	-4636.07	193.29	170.78	-2861.32	-33.89	-30.55	-2910.87	-19.22	-6.14	-1761.23	-1.84	36.01	-1787.1	7.34	84.37	-2871.06	48.3	1353.31	0	0	0	-2811.98	-26.22	1698.39	-2806.61	84.63	1694.49	-777.43	102.47	1798.49	-3405.8	193.94	1719.47	-357.99	1332.95	69.27	215.28	1180.26	75.76	-191.22
3.21	-2783.53	171.39	-20.72	-2836.75	161.61	-19.08	-3745.98	240.15	212.17	-4627.23	192.16	174.37	-2861.32	-33.89	-30.55	-2931.8	-20.23	-10.29	-1761.23	-1.84	36.01	-1787.1	7.34	84.37	-2883.95	49.93	1352.9	0	0	0	-2795.49	-25.17	1699.91	-2775.79	83.22	1695.39	-777.43	102.47	1798.49	-3393.84	193.73	1719.4	-353.64	1332.1	70.13	216.65	1180.23	76.16	-193.68
3.22	-2745.17	170.9	-15.67	-2746.91	162.13	-9.65	-3744.04	239.52	213.38	-4618.17	191.04	177.94	-2861.32	-33.89	-30.55	-2944.17	-20.47	-12.29	-1761.23	-1.84	36.01	-1787.1	7.34	84.37	-2879.06	47.34	1353.15	0	0	0	-2771.25	-24.72	1701.57	-2783.57	83.86	1698.15	-777.43	102.47	1798.49	-3381.82	193.52	1719.34	-355.65	1332.46	69.77	216.31	1180.41	76.09	-196.43
3.23	-2702.34	171.34	-7.67	-2746.8	162.84	-15.19	-3741.94	238.9	214.56	-4608.89	189.93	181.49	-2861.32	-33.89	-30.55	-2909.94	-21.58	-7.25	-1761.23	-1.84	36.01	-1787.1	7.34	84.37	-2878.52	47.22	1353.87	0	0	0	-2765.3	-25.51	1703.19	-2801.43	85.11	1699.76	-777.43	102.47	1798.49	-3369.74	193.32	1719.27	-352.56	1332.85	69.96	215.36	1179.44	76.43	-201.01
3.24	-2655.68	168.9	-2.13	-2703.61	159.52	-11.15	-3739.68	238.28	215.71	-4599.39	188.84	185.02	-2861.32	-33.89	-30.55	-2921.98	-19.62	-9.76	-1761.23	-1.84	36.01	-1787.1	7.34	84.37	-2856.88	45.46	1352.8	0	0	0	-2767	-25.49	1705.21	-2789.68	84.2	1700.82	-777.43	102.47	1798.49	-3357.61	193.12	1719.2	-349.5	1331.57	71.31	213.67	1178.84	76.17	-194.9
3.25	-2614.4	167.42	2.05	-2630.87	159.37	-0.04	-3737.27	237.66	216.85	-4589.66	187.75	188.53	-2861.32	-33.89	-30.55	-2946.72	-21.55	-16	-1761.23	-1.84	36.01	-1787.1	7.34	84.37	-2848.66	45.33	1351.94	0	0	0	-2754.23	-24.96	1705.69	-2761.33	84.89	1700.98	-777.43	102.47	1798.49	-3345.41	192.92	1719.14	-351.59	1331.36	71.04	217.25	1179.25	76.32	-193.43
3.26	-2575.16	165.89	5.99	-2645.82	157.23	-8.4	-3734.7	237.05	217.96	-4579.71	186.67	192.01	-2861.32	-33.89	-30.55	-2925.34	-20.25	-11.89	-1761.23	-1.84	36.01	-1787.1	7.34	84.37	-2832.1	47.02	1351.9	0	0	0	-2734.51	-23.46	1706.09	-2739.88	85.87	1701.3	-777.43	102.47	1798.49	-3333.16	192.72	1719.07	-352.34	1331.64	70.53	214.76	1180.71	75.67	-195.9
3.27	-2537.94	164.33	9.7	-2584.12	159.35	3.61	-3731.97	236.44	219.04	-4569.54	185.6	195.47	-2861.32	-33.89	-30.55	-2923.66	-21.65	-12.15	-1761.23	-1.84	36.01	-1787.1	7.34	84.37	-2828.73	47.51	1351.46	0	0	0	-2751.86	-24.07	1708.24	-2741.97	86.01	1703.03	-777.43	102.47	1798.49	-3320.85	192.53	1719.01	-352.95	1331.48	70.46	214.03	1180.7	75.52	-196.19
3.28	-2502.71	162.74	13.17	-2571.01	156.47	8.95	-3729.08	235.83	220.1	-4559.14	184.55	198.91	-2861.32	-33.89	-30.55	-2936.76	-20.29	-15.17	-1761.23	-1.84	36.01	-1787.1	7.34	84.37	-2802.31	47.17	1350.94	0	0	0	-2739.74	-24.78	1708.97	-2713.32	86.1	1702.19	-777.43	102.47	1798.49	-3308.48	192.34	1718.94	-355.51	1333.56	69.58	214.82	1179.56	76.01	-192.97
3.29	-2469.44	161.13	16.4	-2534.88	155.36	12.73	-3726.02	235.23	221.13	-4548.51	183.5	202.31	-2861.32	-33.89	-30.55	-2915.76	-23.14	-13.23	-1761.23	-1.84	36.01	-1787.1	7.34	84.37	-2817.58	48.12	1350.11	0	0	0	-2740.41	-22.2	1710.52	-2721.16	85.83	1703.51	-777.43	102.47	1798.49	-3296.06	192.16	1718.88	-354.86	1333.63	69.55	215.38	1180.78	75.8	-194.26
3.3	-2438.1	159.52	19.4	-2499.6	154.15	16.58	-3722.79	234.64	222.14	-4537.66	182.47	205.69	-2861.32	-33.89	-30.55	-2929.95	-20.01	-16.59	-1761.23	-1.84	36.01	-1787.1	7.34	84.37	-2800.09	46.89	1348.54	0	0	0	-2705.63	-21.19	1709.31	-2717.07	88.67	1704.12	-777.43	102.47	1798.49	-3283.58	191.97	1718.82	-353.97	1332.57	69.99	216.48	1179.13	76.6	-198.53
3.31	-2408.67	157.91	22.15	-2465.33	152.86	20.45	-3719.39	234.05	223.12	-4526.59	181.46	209.04	-2861.32	-33.89	-30.55	-2896.57	-19.35	-10.16	-1761.23	-1.84	36.01	-1787.1	7.34	84.37	-2784.86	46.1	1347.67	0	0	0	-2684.27	-20.36	1708.66	-2689.02	89.34	1703.72	-777.43	102.47	1798.49	-3271.05	191.79	1718.76	-364.18	1327.96	70.24	218.33	1179.9	76.87	-196.91
3.32	-2381.11	156.3	24.67	-2432.25	151.5	24.29	-3715.81	233.46	224.08	-4515.28	180.45	212.36	-2861.32	-33.89	-30.55	-2957.06	-23.18	-21.12	-1761.23	-1.84	36.01	-1787.1	7.34	84.37	-2796.46	46.42	1346.37	0	0	0	-2693.37	-19.41	1710.42	-2679.84	89.37	1704.54	-777.43	102.47	1798.49	-3258.47	191.62	1718.7	-360.94	1332.35	69.26	214.24	1180.43	75.92	-193.92
3.33	-2355.4	154.71	26.94	-2400.53	150.09	28.02	-3712.06	232.88	225	-4503.75	179.46	215.65	-2861.32	-33.89	-30.55	-2951.78	-21.62	-21.52	-1761.23	-1.84	36.01	-1787.1	7.34	84.37	-2786.06	48.08	1345.89	0	0	0	-2685.73	-18.61	1710.52	-2687.27	90.12	1704.44	-777.43	102.47	1798.49	-3245.83	191.45	1718.64	-358.98	1332.81	68.73	214.66	1180.03	76.11	-196.3
3.34	-2331.51	153.14	28.96	-2370.36	148.63	31.59	-3708.14	232.3	225.9	-4491.98	178.48	218.9	-2861.32	-33.89	-30.55	-2918.59	-20.92	-15.01	-1761.23	-1.84	36.01	-1787.1	7.34	84.37	-2753.37	48.91	1344.04	0	0	0	-2687.22	-17.77	1711.14	-2680.58	92.22	1703.34	-777.43	102.47	1798.49	-3233.14	191.28	1718.59	-364.06	1328.16	69.65	213.1	1181.55	75.03	-199.74
3.35	-2309.41	151.61	30.74	-2341.9	147.15	34.95	-3704.03	231.73	226.78	-4479.99	177.52	222.13	-2861.32	-33.89	-30.55	-2920.26	-23.77	-15.65	-1761.23	-1.84	36.01	-1787.1	7.34	84.37	-2764.59	48.54	1344.15	0	0	0	-2657.24	-16.13	1709.67	-2675.42	94	1704.9	-777.43	102.47	1798.49	-3220.39	191.11	1718.53	-355.26	1330.25	70.38	215.5	1180.13	75.81	-196.26
3.36	-2289.08	150.12	32.27	-2315.33	145.66	38.03	-3699.74	231.16	227.62	-4467.77	176.57	225.32	-2861.32	-33.89	-30.55	-2916.71	-20.71	-15.49	-1761.23	-1.84	36.01	-1787.1	7.34	84.37	-2729.45	50.81	1341.7	0	0	0	-2649.34	-14.06	1710.29	-2656.76	94.67	1703.41	-777.43	102.47	1798.49	-3207.6	190.95	1718.48	-356.02	1332.73	69.55	217	1179.04	76.8	-193.1
3.37	-2270.48	148.67	33.55	-2290.83	144.17	40.77	-3695.26	230.6	228.44	-4455.31	175.64	228.47	-2861.32	-33.89	-30.55	-2917.31	-23.04	-16.4	-1761.23	-1.84	36.01	-1787.1	7.34	84.37	-2742.29	51.58	1339.6	0	0	0	-2641.41	-12.7	1709.98	-2630.74	95.75	1703.71	-777.43	102.47	1798.49	-3194.75	190.8	1718.43	-356.74	1333.73	69.11	216.52	1179.84	76.48	-192.45
3.38	-2253.59	147.28	34.59	-2268.57	142.7	43.12	-3690.59	230.05	229.23	-4442.62	174.72	231.59	-2861.32	-33.89	-30.55	-2945.48	-22.18	-23.67	-1761.23	-1.84	36.01	-1787.1	7.34	84.37	-2700.25	52.43	1339.12	0	0	0	-2638.67	-11.44	1709.61	-2626.87	98.41	1702.38	-777.43	102.47	1798.49	-3181.86	190.64	1718.38	-354.31	1332.8	69.68	215.82	1179.89	76.02	-191.68
3.39	-2238.37	145.96	35.37	-2248.73	141.27	45.01	-3685.74	229.5	229.99	-4429.7	173.81	234.67	-2861.32	-33.89	-30.55	-2936.33	-23.64	-20.62	-1761.23	-1.84	36.01	-1787.1	7.34	84.37	-2711.59	54.46	1336.88	0	0	0	-2621.75	-8.83	1709.6	-2605.56	100.72	1702.05	-777.43	102.47	1798.49	-3168.91	190.49	1718.33	-354.75	1332.31	70.08	213.54	1180.11	75.62	-195.62
3.4	-2224.81	144.72	35.9	-2231.48	139.88	46.39	-3680.69	228.96	230.72	-4416.55	172.93	237.71	-2861.32	-33.89	-30.55	-2917.65	-22.04	-18.29	-1761.23	-1.84	36.01	-1787.1	7.34	84.37	-2703.58	55.67	1336.42	0	0	0	-2625.57	-7.11	1709.35	-2595.93	102.28	1702.6	-777.43	102.47	1798.49	-3155.92	190.34	1718.29	-352.29	1331.38	70.47	214.52	1179.87	76.2	-195.07
3.41	-2212.87	143.55	36.17	-2217	138.55	47.2	-3675.44	228.42	231.43	-4403.16	172.05	240.72	-2861.32	-33.89	-30.55	-2930.05	-22.62	-18.31	-1761.23	-1.84	36.01	-1787.1	7.34	84.37	-2686.04	57.24	1335.09	0	0	0	-2600.33	-4.14	1708.61	-2602.66	103.94	1703.48	-777.43	102.47	1798.49	-3142.87	190.2	1718.24	-355.7	1332.3	69.66	213.68	1180.71	75.57	-196.03
3.42	-2202.53	142.48	36.19	-2205.46	137.3	47.37	-3670	227.89	232.1	-4389.54	171.2	243.68	-2861.32	-33.89	-30.55	-2921.97	-21.21	-17.5	-1761.23	-1.84	36.01	-1787.1	7.34	84.37	-2666.12	58.25	1333.31	0	0	0	-2603.53	-2.52	1709.35	-2586.26	106.61	1702.23	-777.43	102.47	1798.49	-3129.78	190.06	1718.2	-359.98	1331.66	69.02	216.84	1179.55	76.37	-194.58
3.43	-2193.75	141.5	35.95	-2197.04	136.14	46.86	-3664.35	227.37	232.74	-4375.68	170.36	246.61	-2861.32	-33.89	-30.55	-2954.93	-21.32	-23.68	-1761.23	-1.84	36.01	-1787.1	7.34	84.37	-2644.23	60.39	1333.21	0	0	0	-2571.91	0.11	1707.79	-2587.35	108.51	1702.32	-777.43	102.47	1798.49	-3116.65	189.92	1718.16	-355.5	1332.22	69.58	217.59	1179.49	76.57	-193.28
3.44	-2186.51	140.63	35.46	-2191.91	135.08	45.59	-3658.51	226.85	233.35	-4361.59	169.54	249.49	-2861.32	-33.89	-30.55	-2927.85	-23.09	-18.93	-1761.23	-1.84	36.01	-1787.1	7.34	84.37	-2649.53	62.5	1331.24	0	0	0	-2578.09	1.71	1708.14	-2565.46	110.62	1701.69	-777.43	102.47	1798.49	-3103.46	189.79	1718.12	-355.34	1333.27	68.96	215.69	1179.52	76.15	-191.46
3.45	-2180.78	139.88	34.7	-2190.25	134.15	43.52	-3652.46	226.34	233.93	-4347.26	168.73	252.33	-2861.32	-33.89	-30.55	-2928.41	-23.62	-21.35	-1761.23	-1.84	36.01	-1787.1	7.34	84.37	-2642.42	63.86	1331.9	0	0	0	-2564.79	4.3	1708.04	-2556.43	112.93	1701.74	-777.43	102.47	1798.49	-3090.24	189.66	1718.09	-351.86	1332.91	69.91	211.22	1180.32	74.96	-194.45
3.46	-2176.54	139.25	33.69	-2192.24	133.35	40.57	-3646.2	225.84	234.48	-4332.69	167.95	255.13	-2861.32	-33.89	-30.55	-2927.47	-22.43	-21.46	-1761.23	-1.84	36.01	-1787.1	7.34	84.37	-2637.95	66.16	1331.84	0	0	0	-2561.39	6.61	1709.16	-2539.1	116.76	1701.31	-777.43	102.47	1798.49	-3076.96	189.53	1718.06	-352.85	1331.69	70.2	215.51	1179.83	75.89	-197.5
3.47	-2173.75	138.76	32.41	-2198.04	132.7	36.7	-3639.73	225.35	235	-4317.88	167.18	257.88	-2861.32	-33.89	-30.55	-2903.97	-21.4	-17.09	-1761.23	-1.84	36.01	-1787.1	7.34	84.37	-2624.61	69.02	1331.97	0	0	0	-2541.74	10.18	1708.7	-2531.83	119.52	1702.64	-777.43	102.47	1798.49	-3063.64	189.41	1718.03	-354.03	1332.76	69.98	217.8	1179.63	76.29	-199.34
3.48	-2172.38	138.4	30.86	-2207.88	132.21	31.83	-3633.05	224.86	235.49	-4302.84	166.43	260.58	-2861.32	-33.89	-30.55	-2891.28	-19.9	-15.44	-1761.23	-1.84	36.01	-1787.1	7.34	84.37	-2589.93	70.85	1333.78	0	0	0	-2521.53	12.43	1709.06	-2515.36	122.02	1703.32	-777.43	102.47	1798.49	-3050.28	189.29	1718	-355.42	1333.62	69.35	218.19	1180.1	76.52	-193.57
3.49	-2172.41	138.19	29.06	-2260.76	128.69	17.37	-3626.15	224.38	235.94	-4287.55	165.69	263.24	-2861.32	-33.89	-30.55	-2933.64	-21.85	-22.09	-1761.23	-1.84	36.01	-1787.1	7.34	84.37	-2594.54	72.76	1333.96	0	0	0	-2515.73	15.27	1710.21	-2504.35	127.01	1704.92	-777.43	102.47	1798.49	-3036.88	189.18	1717.98	-356.61	1333.34	69.27	215.94	1179.45	76.13	-191.55
3.5	-2173.81	138.14	26.98	-2250.22	131.17	14.9	-3619.04	223.91	236.36	-4272.03	164.98	265.85	-2861.32	-33.89	-30.55	-2930.14	-22.17	-21.89	-1761.23	-1.84	36.01	-1787.1	7.34	84.37	-2589.33	75.29	1334.7	0	0	0	-2512.56	18.95	1712.35	-2515.78	129.98	1706.58	-777.43	102.47	1798.49	-3023.43	189.07	1717.95	-352.4	1331.3	70.41	215.87	1179.62	75.94	-192.33
3.51	-2176.57	138.26	24.64	-2303.6	130.81	0.27	-3611.71	223.45	236.75	-4256.26	164.29	268.41	-2861.32	-33.89	-30.55	-2945.05	-20.62	-24.74	-1761.23	-1.84	36.01	-1787.1	7.34	84.37	-2563.61	77.83	1337.72	0	0	0	-2500.34	22.74	1713.75	-2489.92	132.71	1707.64	-777.43	102.47	1798.49	-3009.94	188.96	1717.94	-352.05	1330.73	70.5	213.48	1181.21	75.34	-194.79
3.52	-2200.39	138.04	16.94	-2278.45	132.36	4.96	-3604.15	222.99	237.11	-4240.25	163.62	270.92	-2861.32	-33.89	-30.55	-2944.27	-22.96	-24.52	-1761.23	-1.84	36.01	-1787.1	7.34	84.37	-2549.47	80.94	1338.82	0	0	0	-2483.78	25.61	1714.37	-2497.12	134.86	1709.74	-777.43	102.47	1798.49	-2996.41	188.86	1717.92	-356.02	1332.37	69.27	213.49	1180.66	75.2	-196.48
3.53	-2210.86	140.36	13.27	-2225.65	130.14	10.8	-3596.37	222.55	237.43	-4224	162.96	273.38	-2861.32	-33.89	-30.55	-2924.63	-20.9	-21.88	-1761.23	-1.84	36.01	-1787.1	7.34	84.37	-2550.04	82.37	1340.38	0	0	0	-2472.93	28.54	1716.16	-2467.23	139.28	1711.27	-777.43	102.47	1798.49	-2982.84	188.76	1717.91	-350.51	1331.21	70.93	214.78	1180.04	75.62	-194.2
3.54	-2183.02	139.63	18.82	-2279.42	128.28	0.14	-3588.36	222.11	237.72	-4207.51	162.33	275.78	-2861.32	-33.89	-30.55	-2896.72	-19.98	-17.64	-1761.23	-1.84	36.01	-1787.1	7.34	84.37	-2526.69	85	1343.4	0	0	0	-2466.19	32.71	1717.36	-2453.11	143.42	1712.69	-777.43	102.47	1798.49	-2969.22	188.66	1717.9	-350.51	1332.28	70.8	213.17	1181.43	75.06	-193.39
3.55	-2189.97	140.65	15.14	-2268.61	131.18	0.65	-3580.13	221.68	237.97	-4190.77	161.72	278.14	-2861.32	-33.89	-30.55	-2923.23	-21.37	-25.52	-1761.23	-1.84	36.01	-1787.1	7.34	84.37	-2512.75	86.43	1345.37	0	0	0	-2452.49	37.07	1718.7	-2462.6	147.27	1714.87	-777.43	102.47	1798.49	-2955.57	188.57	1717.89	-353.64	1333.71	69.9	214.26	1180.24	75.56	-195.17
3.56	-2206.36	139.6	9.78	-2239.93	128.67	5.99	-3571.66	221.26	238.19	-4173.79	161.13	280.44	-2861.32	-33.89	-30.55	-2894.42	-20.75	-22.86	-1761.23	-1.84	36.01	-1787.1	7.34	84.37	-2514.71	88.8	1347.56	0	0	0	-2438.98	39.61	1720.21	-2441.81	148.69	1714.86	-777.43	102.47	1798.49	-2941.88	188.48	1717.89	-350.32	1331.64	70.6	215.12	1179.73	76	-194.31
3.57	-2197.28	138.77	10.87	-2303.4	130.31	-5.5	-3562.96	220.85	238.38	-4156.56	160.56	282.68	-2861.32	-33.89	-30.55	-2884.82	-21.38	-25.14	-1761.23	-1.84	36.01	-1787.1	7.34	84.37	-2499.55	91.96	1349.05	0	0	0	-2415.11	43.24	1721.27	-2417.67	151.71	1715.47	-777.43	102.47	1798.49	-2928.15	188.39	1717.89	-351.26	1331.51	70.57	213.84	1180.66	75.51	-188.93
3.58	-2199.15	138.48	9.38	-2260.84	130.52	0.42	-3554.02	220.44	238.53	-4139.09	160.01	284.87	-2861.32	-33.89	-30.55	-2895.76	-21.61	-28.51	-1761.23	-1.84	36.01	-1787.1	7.34	84.37	-2487.92	93.08	1351.19	0	0	0	-2403.64	46.43	1721.49	-2433.95	156.43	1717.98	-777.43	102.47	1798.49	-2914.39	188.31	1717.89	-349.73	1332.62	70.63	213.46	1181.17	75.47	-196.04
3.59	-2160.13	139.99	14.97	-2260.95	130.24	-1.72	-3544.84	220.05	238.64	-4121.37	159.48	287	-2861.32	-33.89	-30.55	-2888.33	-22.25	-27.8	-1761.23	-1.84	36.01	-1787.1	7.34	84.37	-2493.38	95.67	1352.68	0	0	0	-2394.8	48.33	1723.01	-2406.09	159.79	1719.01	-777.43	102.47	1798.49	-2900.59	188.24	1717.9	-354.17	1332.45	69.7	216.64	1181	76.03	-192.19
3.6	-2190.16	138.24	8.63	-2262.31	131.15	-4.63	-3535.42	219.67	238.72	-4103.4	158.98	289.07	-2861.32	-33.89	-30.55	-2877.02	-23.47	-23.04	-1761.23	-1.84	36.01	-1787.1	7.34	84.37	-2460.16	97.99	1353.49	0	0	0	-2388.96	52.1	1724.9	-2384.6	162.85	1718.7	-777.43	102.47	1798.49	-2886.75	188.16	1717.91	-355.13	1331.79	70	215.48	1181.99	75.64	-196.08
3.61	-2198.29	138.82	4.86	-2259.68	130.29	-2.4	-3525.75	219.3	238.76	-4085.19	158.5	291.09	-2861.28	-33.89	-30.54	-2872.41	-26	-19.81	-1761.23	-1.84	36.01	-1787.1	7.34	84.37	-2435.78	99.15	1354.49	0	0	0	-2382.93	55.47	1725.75	-2354.76	165.65	1718.93	-777.43	102.47	1798.49	-2872.87	188.09	1717.93	-354.37	1332.37	70.38	214.14	1180.58	75.6	-193.3
3.62	-2183.4	138.08	8.75	-2285.71	131.31	-11.1	-3515.84	218.93	238.77	-4066.73	158.04	293.04	-2822.05	-38.88	-22.83	-2856.89	-29.49	-14.73	-1761.23	-1.84	36.01	-1787.1	7.34	84.37	-2429.79	100.97	1355.56	0	0	0	-2367.79	57.48	1727.22	-2342.38	169.48	1719.81	-777.43	102.47	1798.49	-2858.96	188.03	1717.95	-355.28	1333.51	69.75	214.82	1179.56	75.98	-197.14
3.63	-2226.1	138.61	0.46	-2266.87	130.73	-5.41	-3505.68	218.58	238.74	-4048.01	157.61	294.93	-2835.37	-41.6	-24.63	-2848.31	-33.36	-9.65	-1761.23	-1.84	36.01	-1787.1	7.34	84.37	-2433.72	102.26	1355.34	0	0	0	-2359.62	59.99	1728.07	-2359.44	171.88	1721.23	-777.43	102.47	1798.49	-2845.02	187.96	1717.97	-355.88	1333.36	69.1	218.77	1178.27	77.14	-195.82
3.64	-2174.66	136.02	9.93	-2267.33	132.74	-7.85	-3495.27	218.24	238.67	-4029.05	157.2	296.76	-2821.32	-46.87	-18.05	-2831.4	-37.77	-2.95	-1761.23	-1.84	36.01	-1787.1	7.34	84.37	-2418.36	103.54	1358.1	0	0	0	-2336.24	63.02	1729.33	-2344.19	174.05	1721.57	-777.43	102.47	1798.49	-2831.04	187.91	1718	-358.3	1333.54	68.73	216.94	1179.56	76.45	-193.5
3.65	-2190.48	138.05	6.85	-2256.79	132.47	-3.44	-3484.6	217.9	238.56	-4009.84	156.81	298.53	-2825.88	-51.24	-18.01	-2818.48	-41.74	0.45	-1761.23	-1.84	36.01	-1787.1	7.34	84.37	-2418.13	105.06	1359.24	0	0	0	-2339.51	64.97	1731.22	-2344.51	176.27	1723.8	-777.43	102.47	1798.49	-2817.03	187.85	1718.03	-353.4	1332.79	69.89	214.3	1180.56	75.89	-194.3
3.66	-2165.21	137.28	12.49	-2239.76	132.05	-1.25	-3473.68	217.58	238.42	-3990.37	156.45	300.24	-2768.3	-54.32	-7.9	-2805.39	-45.87	4.39	-1761.23	-1.84	36.01	-1787.1	7.34	84.37	-2410.01	105.58	1360.21	0	0	0	-2328.97	66.54	1732.35	-2322.32	177.42	1725.3	-777.43	102.47	1798.49	-2802.99	187.8	1718.07	-348.03	1329.56	71.95	214.36	1179.6	75.79	-189.03
3.67	-2179.52	138.67	8.47	-2254.7	132.15	-4.74	-3462.5	217.27	238.23	-3970.66	156.11	301.87	-2747.69	-57.28	-5.67	-2777.1	-50.33	8.77	-1761.23	-1.84	36.01	-1787.1	7.34	84.37	-2400.67	107.55	1361.31	0	0	0	-2309.6	68.75	1733.74	-2310.13	179.46	1725.72	-777.43	102.47	1798.49	-2788.91	187.76	1718.11	-351.85	1330.76	70.75	214.67	1179.74	75.9	-193.09
3.68	-2177.91	137.84	10.28	-2240.34	133.37	-3.08	-3451.06	216.97	238.01	-3950.69	155.8	303.44	-2733.88	-64.34	-4.96	-2747.07	-54.46	12.82	-1761.23	-1.84	36.01	-1787.1	7.34	84.37	-2389.98	106.78	1363.72	0	0	0	-2307.12	70.38	1735.14	-2293.03	181.48	1726.49	-777.43	102.47	1798.49	-2774.81	187.71	1718.15	-353.11	1332.7	70.38	212.92	1180.33	75.35	-195.21
3.69	-2173.39	137.17	11.21	-2221.93	132.07	2.77	-3439.35	216.68	237.75	-3930.46	155.51	304.95	-2713.72	-68.18	-2.87	-2734.74	-57.61	10.97	-1761.23	-1.84	36.01	-1787.1	7.34	84.37	-2388.37	107.06	1364.35	0	0	0	-2301.27	70.54	1736.45	-2290.11	183.2	1727.51	-777.43	102.47	1798.49	-2760.67	187.68	1718.2	-354.63	1333.5	69.83	214.28	1180.84	75.47	-190.87
3.7	-2182.65	139.39	9.24	-2274.84	132.25	-6.67	-3427.38	216.4	237.46	-3909.99	155.25	306.39	-2691.78	-72.58	-4.99	-2698.59	-60.78	13.03	-1761.23	-1.84	36.01	-1787.1	7.34	84.37	-2372.98	108.86	1366.34	0	0	0	-2278.38	72.02	1736.96	-2260.67	185.51	1728.11	-777.43	102.47	1798.49	-2746.51	187.64	1718.25	-353.86	1330.96	70.55	215.1	1179.07	76.24	-194.13
3.71	-2180.1	139.53	9.6	-2231.14	132.15	1.08	-3415.14	216.14	237.12	-3889.25	155.02	307.75	-2647.26	-75.9	-3.09	-2673.75	-64.13	12.33	-1761.23	-1.84	36.01	-1787.1	7.34	84.37	-2354.73	109.43	1366.96	0	0	0	-2259.12	73.05	1737.85	-2249.92	184.12	1728.54	-777.43	102.47	1798.49	-2732.31	187.61	1718.31	-349.97	1328.91	71.9	214.13	1179.82	75.82	-193.28
3.72	-2169.66	138.85	11.01	-2265.64	129.29	-5.56	-3402.63	215.88	236.74	-3868.26	154.81	309.05	-2588.53	-76.7	0.58	-2629.93	-66.44	13.68	-1761.23	-1.84	36.01	-1787.1	7.34	84.37	-2343.49	109.7	1367.93	0	0	0	-2262.72	73.21	1740.75	-2232.73	184.87	1730.13	-777.43	102.47	1798.49	-2718.08	187.59	1718.38	-349.7	1331.9	70.77	215.98	1180.39	76.11	-197.62
3.73	-2153.57	137.55	13.26	-2254.53	131.02	-3.92	-3389.85	215.64	236.32	-3847.02	154.63	310.27	-2576.69	-80.42	-4.3	-2594.9	-67.3	12.19	-1761.23	-1.84	36.01	-1787.1	7.34	84.37	-2329.24	110.11	1368.95	0	0	0	-2257.53	73.82	1741.04	-2233.98	185.65	1731.27	-777.43	102.47	1798.49	-2703.83	187.56	1718.44	-359.36	1333.43	68.7	216.92	1180.64	76.3	-194.97
3.74	-2134.04	135.85	16.11	-2261.87	128.98	-5.08	-3376.79	215.41	235.86	-3825.52	154.47	311.43	-2544.3	-79.97	-4.68	-2573.94	-69.03	8.54	-1761.23	-1.84	36.01	-1787.1	7.34	84.37	-2335.6	110.8	1369.4	0	0	0	-2251.28	74.29	1741.48	-2256.68	186.59	1734.42	-777.43	102.47	1798.49	-2689.55	187.55	1718.52	-356.38	1331.66	69.51	216.56	1180.39	76.39	-192.26
3.75	-2113.33	133.96	19.32	-2290.2	129.08	-10.27	-3363.45	215.19	235.36	-3803.76	154.35	312.51	-2503.9	-80.77	-4.71	-2537.9	-69.96	6.62	-1761.23	-1.84	36.01	-1787.1	7.34	84.37	-2314.73	111.77	1370.19	0	0	0	-2240.62	74.18	1741.86	-2236.07	183.18	1734.73	-777.43	102.47	1798.49	-2675.24	187.53	1718.6	-357.26	1331.93	69.13	216.94	1179.97	76.39	-191.85
3.76	-2093.64	132.11	22.68	-2300.07	127.86	-12.74	-3349.83	214.98	234.82	-3781.74	154.25	313.51	-2491.01	-82.38	-11.19	-2508.52	-70.97	3.1	-1761.23	-1.84	36.01	-1787.1	7.34	84.37	-2320.59	112.82	1371.2	0	0	0	-2232.41	73.62	1742.66	-2243.94	182.28	1737.52	-777.43	102.47	1798.49	-2660.91	187.52	1718.68	-355.47	1332.12	69.61	213.78	1180.83	75.5	-196.03
3.77	-2077.22	130.5	25.96	-2271.56	129.81	-8.5	-3335.93	214.79	234.24	-3759.46	154.18	314.44	-2397.85	-80.47	-3.11	-2451.52	-69.32	5.18	-1761.23	-1.84	36.01	-1787.1	7.34	84.37	-2301.87	112.44	1371.74	0	0	0	-2224.7	72.41	1743.44	-2213.36	182.64	1736.92	-777.43	102.47	1798.49	-2646.55	187.52	1718.77	-353.81	1331.14	70.45	214.05	1181.98	75.18	-194.02
3.78	-2066.28	129.36	28.91	-2272.98	126.88	-7.86	-3321.75	214.61	233.61	-3736.93	154.14	315.3	-2354.24	-77.46	-3.31	-2413.24	-69.66	3.34	-1761.23	-1.84	36.01	-1787.1	7.34	84.37	-2303.94	114.86	1372.21	0	0	0	-2228.56	72.01	1744.86	-2193	183.73	1736.21	-777.43	102.47	1798.49	-2632.17	187.51	1718.86	-357.32	1332.47	69.51	213.07	1181.02	75.22	-197.64
3.79	-2063.07	128.89	31.32	-2256.79	128.87	-2.5	-3307.27	214.44	232.95	-3714.13	154.12	316.08	-2378.48	-78.06	-14.75	-2390.94	-68.76	-0.26	-1761.23	-1.84	36.01	-1787.1	7.34	84.37	-2286.82	114.13	1373.69	0	0	0	-2201.97	71.54	1743.69	-2190.5	183.9	1737.55	-777.43	102.47	1798.49	-2617.76	187.52	1718.96	-358.11	1334.76	68.41	217.72	1180.58	76.32	-194.22
3.8	-2069.81	129.32	32.95	-2276.1	128.43	-7.26	-3292.51	214.29	232.24	-3691.07	154.14	316.77	-2353.6	-78.25	-16.44	-2348.24	-66.4	-0.11	-1761.23	-1.84	36.01	-1787.1	7.34	84.37	-2279.49	115.36	1372.91	0	0	0	-2208.79	70.37	1744.82	-2171.54	181.9	1737.5	-777.43	102.47	1798.49	-2603.33	187.52	1719.06	-351.64	1330.28	71.04	217.43	1181.29	75.97	-191.57
3.81	-2088.7	130.85	33.58	-2247.88	131.42	-0.72	-3277.45	214.14	231.48	-3667.75	154.18	317.39	-2304.1	-75.45	-14.22	-2317.47	-64.99	-2.04	-1761.23	-1.84	36.01	-1787.1	7.34	84.37	-2272.12	115.45	1373.7	0	0	0	-2188.49	70.06	1744.37	-2182.35	180.2	1739.29	-777.43	102.47	1798.49	-2588.87	187.53	1719.18	-353.82	1330.91	70.71	216.89	1181.84	75.89	-195.38
3.82	-2101.56	131.93	33.61	-2281.34	130.47	-7.51	-3262.1	214.02	230.69	-3644.17	154.26	317.93	-2252.07	-73.15	-13.25	-2261.23	-62.5	0.93	-1761.23	-1.84	36.01	-1787.1	7.34	84.37	-2255.67	117.39	1374.1	0	0	0	-2172.93	68.48	1744.02	-2158.84	180.41	1739.77	-777.43	102.47	1798.49	-2574.4	187.55	1719.29	-354.48	1331.76	69.99	214.54	1182.42	75.22	-193.81
3.83	-2107.4	133.21	35.49	-2255.43	129.28	-2.84	-3246.45	213.9	229.85	-3620.33	154.36	318.39	-2202.11	-72.43	-9.32	-2226.51	-61.77	0.54	-1761.23	-1.84	36.01	-1787.1	7.34	84.37	-2231.52	116.61	1374.62	0	0	0	-2174.11	67.06	1744.76	-2141.43	179.68	1738.78	-777.43	102.47	1798.49	-2559.9	187.57	1719.41	-357.29	1334.03	69	214.34	1179.6	76	-189.89
3.84	-2099.65	133.58	36.99	-2282.21	129.57	-9.81	-3230.5	213.8	228.97	-3596.22	154.5	318.76	-2131.32	-69.78	-3.21	-2189.7	-60.38	1.02	-1761.23	-1.84	36.01	-1787.1	7.34	84.37	-2218.8	118.49	1374.43	0	0	0	-2168.32	67.57	1744.72	-2138.47	176.77	1739.73	-777.43	102.47	1798.49	-2545.38	187.59	1719.54	-355.69	1334.61	69.32	218.59	1179.07	77.23	-192.61
3.85	-2107.27	133.34	32.89	-2294.37	131.51	-13.03	-3214.24	213.71	228.04	-3571.84	154.66	319.05	-2112.38	-67.76	-3.29	-2152.52	-59.51	2.18	-1761.23	-1.84	36.01	-1787.1	7.34	84.37	-2233.43	118.52	1374.31	0	0	0	-2154.69	65.93	1745.07	-2135.27	175.72	1740.56	-777.43	102.47	1798.49	-2530.84	187.62	1719.67	-351.3	1331.93	70.54	218.8	1180.59	76.46	-195.55
3.86	-2116.92	131.9	28.76	-2285.45	132.52	-10.91	-3197.68	213.64	227.07	-3547.2	154.86	319.26	-2080.54	-69.81	-3.52	-2121.59	-59.47	2.39	-1761.23	-1.84	36.01	-1787.1	7.34	84.37	-2214.31	117.65	1374.4	0	0	0	-2147.01	64.69	1744.75	-2145.86	175.29	1741.87	-777.43	102.47	1798.49	-2516.28	187.65	1719.81	-355.8	1332.75	69.24	215.98	1180.04	76.11	-189.66
3.87	-2147.57	133.94	19.76	-2258.35	131.03	-5.57	-3180.82	213.58	226.05	-3522.3	155.09	319.38	-2012.22	-67.22	5.59	-2092.32	-57.24	1.97	-1761.23	-1.84	36.01	-1787.1	7.34	84.37	-2205.39	117.37	1373.2	0	0	0	-2134.32	65.11	1744.77	-2118.68	173.26	1741.35	-777.43	102.47	1798.49	-2501.7	187.68	1719.96	-357.38	1333.02	69	215.88	1179.46	76.76	-188.26
3.88	-2169.18	132.75	14.61	-2295.4	131.83	-16	-3163.64	213.54	224.99	-3497.12	155.35	319.42	-1980.26	-66.69	8.16	-2048.08	-55.64	7.39	-1761.23	-1.84	36.01	-1787.1	7.34	84.37	-2196.65	118.8	1373.51	0	0	0	-2121.8	63.94	1745.17	-2117.48	172.85	1742.31	-777.43	102.47	1798.49	-2487.1	187.72	1720.11	-360.1	1334.08	68.3	214.71	1180.13	76.08	-195.62
3.89	-2135.18	134.41	19.8	-2304.69	132.08	-16.92	-3146.16	213.51	223.88	-3471.68	155.64	319.37	-1934.35	-66.23	14.46	-1990.55	-53.75	16.16	-1761.23	-1.84	36.01	-1787.1	7.34	84.37	-2179.58	119.29	1373.33	0	0	0	-2106.01	62.15	1744.42	-2101.4	171.37	1741.57	-777.43	102.47	1798.49	-2472.48	187.77	1720.27	-354.88	1333.15	69.63	216.44	1179.84	76.35	-193.06
3.9	-2137.81	137.83	19.86	-2280.35	132.65	-13.36	-3128.35	213.49	222.72	-3445.98	155.97	319.23	-1958.43	-63.18	10.32	-1934.58	-51.67	25.66	-1761.23	-1.84	36.01	-1787.1	7.34	84.37	-2149.39	117.27	1372.09	0	0	0	-2105.07	61.04	1745.11	-2088.16	170.98	1742.25	-777.43	102.47	1798.49	-2457.85	187.82	1720.43	-351.57	1332.28	70.39	217.84	1179.34	76.68	-192.02
3.91	-2185.19	137.38	7	-2258.06	132.94	-9.13	-3110.23	213.49	221.52	-3420	156.33	319	-1910.42	-59.15	18.83	-1897.17	-49.33	29.69	-1761.23	-1.84	36.01	-1787.1	7.34	84.37	-2165.4	118.27	1372.12	0	0	0	-2091.09	58.21	1744.75	-2088.27	169.63	1742.68	-777.43	102.47	1798.49	-2443.2	187.87	1720.6	-351.2	1331.61	70.53	214.02	1180.21	75.57	-191.36
3.92	-2142.74	139.58	18.43	-2251.6	133.78	-5.73	-3091.8	213.5	220.28	-3393.75	156.72	318.68	-1832.37	-58.8	34.63	-1854.5	-46.36	36.72	-1761.23	-1.84	36.01	-1787.1	7.34	84.37	-2145.3	117.71	1370.9	0	0	0	-2087.93	57.03	1744.7	-2073.97	167.25	1742.57	-777.43	102.47	1798.49	-2428.53	187.93	1720.78	-355.22	1331.96	69.19	213.02	1181.99	74.88	-194.81
3.93	-2144.15	140.67	17.45	-2244.38	133.47	-7.34	-3073.03	213.53	218.98	-3367.24	157.14	318.26	-1838	-57.38	38.92	-1803.85	-43.75	46.05	-1761.23	-1.84	36.01	-1787.1	7.34	84.37	-2143.05	117.14	1370.06	0	0	0	-2071.96	56.9	1744.42	-2059	166.49	1742.22	-777.43	102.47	1798.49	-2413.85	187.99	1720.97	-356	1332.78	69.1	211.9	1179.93	75.07	-191.66
3.94	-2144.58	141.56	16.91	-2246.72	134.51	-7.66	-3053.95	213.58	217.64	-3340.45	157.6	317.76	-1752.88	-50.06	76.01	-1779.71	-35.74	62.29	-1761.23	-1.84	36.01	-1787.1	7.34	84.37	-2121.12	117.64	1369.45	0	0	0	-2058.52	55.18	1743.67	-2040.57	165.05	1742.37	-777.43	102.47	1798.49	-2399.15	188.05	1721.16	-351.42	1331.95	70.61	210.88	1181.44	74.44	-195.03
3.95	-2144.17	142.29	16.74	-2264.95	135.5	-12.99	-3034.54	213.64	216.25	-3313.39	158.09	317.16	-1732.75	-42.73	96.31	-1768.89	-26.63	81.95	-1761.23	-1.84	36.01	-1787.1	7.34	84.37	-2115.26	116.5	1368.65	0	0	0	-2048.25	53.2	1743.45	-2035.19	162.27	1742.27	-777.43	102.47	1798.49	-2384.44	188.13	1721.35	-351.35	1330.88	71.11	211.75	1181.34	74.78	-196.24
3.96	-2143.07	142.85	16.88	-2265.36	134.31	-13.63	-3014.8	213.72	214.82	-3286.06	158.62	316.47	-1705.03	-40.98	108.77	-1738.08	-21.94	95.78	-1761.23	-1.84	36.01	-1787.1	7.34	84.37	-2095.1	115.92	1367.12	0	0	0	-2048.34	51.33	1743.2	-2026.65	161.53	1741.17	-777.43	102.47	1798.49	-2369.72	188.2	1721.56	-354.3	1332.76	69.57	215.41	1180.84	75.84	-200.91
3.97	-2141.41	143.28	17.27	-2241.12	135.11	-9.25	-2994.72	213.81	213.33	-3258.45	159.18	315.68	-1675.33	-35.26	122.64	-1709.1	-18.74	107.46	-1761.23	-1.84	36.01	-1787.1	7.34	84.37	-2090.65	115.34	1366.03	0	0	0	-2040.13	49.32	1742.71	-2006.06	158.64	1739.75	-777.43	102.47	1798.49	-2354.98	188.28	1721.77	-352.41	1331.76	70.29	204.12	1178.75	78.08	-196.58
3.98	-2139.33	143.57	17.83	-2280.96	136.81	-17.06	-2974.31	213.92	211.8	-3230.58	159.78	314.8	-1651.21	-32.74	133.38	-1672.55	-14.99	123.79	-1761.23	-1.84	36.01	-1787.1	7.34	84.37	-2090.94	114.48	1365.02	0	0	0	-2015.07	48.41	1741.22	-2006.55	157.67	1739.87	-777.43	102.47	1798.49	-2340.23	188.36	1721.99	-352.08	1331.23	70.55	210.98	1180.39	75.93	-190.51
3.99	-2136.97	143.76	18.52	-2265.26	135.56	-12.65	-2953.57	214.04	210.21	-3202.42	160.41	313.82	-1624.65	-23.83	145.36	-1648.69	-13.3	135.4	-1761.23	-1.84	36.01	-1787.1	7.34	84.37	-2080.7	114.18	1363.57	0	0	0	-2000.2	47.04	1740.62	-1986.67	156.27	1739.54	-777.43	102.47	1798.49	-2325.47	188.45	1722.21	-354.56	1331.64	69.89	212.44	1181.38	74.83	-194.67
4	-2134.46	143.84	19.27	-2259.69	136.53	-14.5	-2932.49	214.19	208.58	-3174	161.08	312.73	-1608.21	-19.08	150.49	-1633.16	-11.4	141.93	-1761.23	-1.84	36.01	-1787.1	7.34	84.37	-2062.88	112.9	1361.8	0	0	0	-1980.78	45.21	1739.2	-1973.33	154.26	1738.8	-777.43	102.47	1798.49	-2310.7	188.54	1722.45	-351.77	1330.68	70.81	212.64	1180.8	74.88	-197.38
4.01	-2131.94	143.85	20.01	-2226.06	136.58	-6.36	-2911.06	214.34	206.9	-3145.29	161.78	311.56	-1594.54	-13.13	153.14	-1621.62	-7.02	143.06	-1761.23	-1.84	36.01	-1787.1	7.34	84.37	-2043.76	111.57	1360.31	0	0	0	-1976.03	44.9	1738.43	-1985.24	152.59	1739.72	-777.43	102.47	1798.49	-2295.91	188.64	1722.69	-355.38	1333.22	69.76	213.38	1181.32	75.41	-199.29
4.02	-2129.56	143.78	20.68	-2243.6	137.7	-10.18	-2889.3	214.52	205.17	-3116.31	162.53	310.27	-1581.05	-7.86	154.08	-1609.68	2.11	138.44	-1761.23	-1.84	36.01	-1787.1	7.34	84.37	-2044.89	109.96	1358.22	0	0	0	-1976.02	42.05	1737.82	-1964.42	151.35	1738.06	-777.43	102.47	1798.49	-2281.12	188.74	1722.94	-356.2	1332.81	69.46	215.63	1180.32	76.12	-197.22
4.03	-2127.45	143.67	21.21	-2274.28	135.43	-14.6	-2867.18	214.71	203.39	-3087.06	163.3	308.89	-1571.85	0.39	149.72	-1599.55	10.58	134.44	-1761.22	-1.83	36	-1787.1	7.34	84.37	-2025.07	109.01	1357.41	0	0	0	-1969.15	39.12	1737.62	-1943.21	148.78	1737.37	-777.43	102.47	1798.49	-2266.32	188.85	1723.19	-355.28	1332.56	69.44	217.82	1178.69	76.87	-195.96
4.04	-2125.74	143.51	21.55	-2269.05	136.58	-15.1	-2844.72	214.92	201.55	-3057.52	164.12	307.41	-1561.01	5.41	144.42	-1592.67	18.15	127.24	-1755.93	2.62	31.43	-1787.1	7.34	84.37	-2013.06	107.33	1356.55	0	0	0	-1956.05	37.4	1737.16	-1927.99	160.8	1751.12	-777.43	102.47	1798.49	-2251.51	188.96	1723.45	-353.84	1331.97	69.94	213.61	1180.89	75.29	-196.55
4.05	-2124.58	143.34	21.64	-2289.24	136.46	-20.53	-2821.9	215.15	199.67	-3027.71	164.97	305.82	-1554.94	12.26	134.53	-1585.7	22.87	119.06	-1757.31	10.65	25.78	-1787.09	7.34	84.37	-1994.86	106.1	1355.11	0	0	0	-1953.21	34.93	1737.27	-1910.45	160.59	1753.88	-777.43	102.47	1798.49	-2236.69	189.07	1723.73	-363.86	1328.53	70.33	213.12	1181.58	75.08	-199.13
4.06	-2124.11	143.15	21.4	-2227.4	137.5	-7.66	-2798.74	215.39	197.73	-2997.62	165.86	304.13	-1547.81	18.71	125.56	-1581.27	28.85	109.33	-1756.59	13.73	22.99	-1779.97	6.46	83.4	-1991.64	104.67	1354.3	0	0	0	-1940.89	31.95	1736.76	-1894.7	158.19	1753.13	-777.43	102.47	1798.49	-2221.86	189.19	1724	-358.51	1331.68	69.58	213.56	1181.94	74.88	-193.6
4.07	-2124.46	142.98	20.77	-2270.57	137.56	-14.91	-2775.21	215.65	195.75	-2967.25	166.79	302.33	-1545.93	24.78	114.16	-1577.26	35	100.42	-1756.34	18.49	22.01	-1775.06	8.6	81.98	-1971.41	103.21	1353.57	0	0	0	-1916.32	30.54	1735.79	-1885.23	157.15	1753.13	-777.43	102.47	1798.49	-2207.03	189.31	1724.29	-354.16	1332.4	69.94	215.64	1180.66	75.85	-192.72
4.08	-2125.77	142.83	19.7	-2245.29	138.73	-10.91	-2751.33	215.93	193.71	-2936.59	167.76	300.42	-1536.84	28.37	104.32	-1571.81	40.33	91.1	-1750.86	18.7	23.71	-1772.21	12.74	81.82	-1953.02	101.72	1352.92	0	0	0	-1905.61	27.26	1735.44	-1875.69	153.6	1752.97	-777.43	102.47	1798.49	-2192.19	189.44	1724.59	-351.68	1331.87	70.37	217.66	1179.94	76.51	-193.24
4.09	-2128.18	142.71	18.11	-2240.36	137.77	-11.66	-2727.09	216.23	191.62	-2905.66	168.76	298.41	-1526.06	26.75	84.66	-1561.71	37.15	74.26	-1751.2	22.89	22.94	-1765.3	15.2	81.97	-1965.35	99.29	1353.13	0	0	0	-1887.09	24.71	1734.9	-1870.86	151.92	1752.78	-777.43	102.47	1798.49	-2177.35	189.58	1724.89	-352.09	1333.04	70.03	218.13	1179.61	76.95	-197.87
4.1	-2131.83	142.65	15.95	-2258.97	138.56	-14.58	-2702.48	216.54	189.47	-2874.44	169.81	296.29	-1528.57	24.56	69.63	-1548.69	37.07	63.99	-1750.35	24.21	22.74	-1758.95	14.81	82.81	-1938.06	97	1353.42	0	0	0	-1881.36	22.31	1736.42	-1858.55	135.17	1739.1	-777.43	102.47	1798.49	-2162.5	189.71	1725.2	-355.58	1331.6	69.64	215.02	1181.23	75.57	-193.71
4.11	-2136.81	142.65	13.17	-2223.29	137.35	-6.45	-2677.5	216.88	187.27	-2842.94	170.89	294.06	-1519.07	23.17	61.14	-1549.13	36.03	55.33	-1747.8	22.39	23.53	-1756.72	16.94	81.92	-1912.06	94.53	1354.02	0	0	0	-1871.37	19.85	1736.42	-1860.48	130	1737.29	-777.43	102.47	1798.49	-2147.64	189.86	1725.52	-355.88	1332.91	69.4	214.16	1181.22	75.69	-197.79
4.12	-2095.04	143.03	21.8	-2235.95	136.97	-9.87	-2652.16	217.23	185.02	-2811.16	172.02	291.72	-1509.95	23.25	54.49	-1549.42	35.84	48.49	-1747.47	22.66	23.22	-1756	18.99	81.15	-1891.87	106.36	1370.78	0	0	0	-1861.37	16.74	1738.65	-1838.54	125.95	1738.92	-777.43	102.47	1798.49	-2132.79	190	1725.84	-356.29	1332.51	69.13	212.85	1181.24	75.24	-195.98
4.13	-2136.39	140.19	11.12	-2241.76	138.29	-12.32	-2626.45	217.6	182.72	-2779.09	173.18	289.26	-1515.1	24.48	46.76	-1550.53	37.25	43.52	-1747.41	23.1	23.67	-1755	20.55	80.89	-1883.26	107.07	1375.5	0	0	0	-1824.02	31.64	1759.76	-1827.71	122.92	1739.29	-777.43	102.47	1798.49	-2117.93	190.15	1726.18	-352.57	1333.14	70.01	214.26	1180.45	75.77	-194.8
4.14	-2155.71	142.79	6.88	-2239.1	138.83	-11.51	-2600.37	217.99	180.36	-2746.74	174.39	286.7	-1508.36	25.38	43.26	-1549.39	38.76	39.3	-1746.21	22.81	24.73	-1749.53	17.67	83.12	-1873.51	105.06	1377.51	0	0	0	-1806.54	32.25	1765.32	-1810.03	119.64	1740.71	-777.43	102.47	1798.49	-2103.07	190.31	1726.52	-353.57	1332.84	70.13	214.73	1179.54	76.06	-196.43
4.15	-2144.85	142.14	6.23	-2251.42	137.83	-15.35	-2573.91	218.4	177.95	-2714.11	175.64	284.02	-1520.33	28	37.6	-1550.15	39.62	35.93	-1746.33	23.71	24.57	-1749.66	20.03	82.82	-1856.25	102.95	1379.8	0	0	0	-1793.99	29.52	1766.87	-1797.67	117.05	1742.67	-777.43	102.47	1798.49	-2088.2	190.47	1726.88	-352.37	1331.36	70.83	216.08	1180.62	75.86	-200.02
4.16	-2177.83	143.78	-2.69	-2245.16	136.06	-15.83	-2547.07	218.83	175.48	-2681.18	176.92	281.22	-1502.14	29.76	38.46	-1543.08	37.44	36.81	-1745.2	22.63	25.42	-1749.66	22.08	82.63	-1838.15	101.01	1381.85	0	0	0	-1777.48	26.21	1768.36	-1789.02	114.84	1744.31	-777.43	102.47	1798.49	-2073.34	190.64	1727.24	-352.87	1331.06	70.28	216.21	1180.2	76.05	-194.31
4.17	-2166.39	142.47	-3.06	-2238.35	137.56	-15.48	-2519.85	219.28	172.96	-2647.97	178.25	278.31	-1505.61	31.01	34.03	-1544.74	38	34.54	-1744.51	22.55	25.65	-1748.79	22.49	82.9	-1830.8	99	1384.2	0	0	0	-1763.2	23.23	1769.67	-1773.21	111.14	1745.82	-777.43	102.47	1798.49	-2058.48	190.81	1727.61	-352.96	1332.59	69.78	214.88	1179.7	75.97	-192.46
4.18	-2197.11	143.36	-11.55	-2242.91	137.7	-17.08	-2492.25	219.74	170.38	-2614.48	179.62	275.29	-1514.34	30.5	29.65	-1541.73	39.11	33.29	-1745.68	24.24	24.86	-1748.74	23.39	82.94	-1816.91	96.73	1386.31	0	0	0	-1750.15	20.76	1770.89	-1755.66	108	1746.78	-777.43	102.47	1798.49	-2043.61	190.98	1727.99	-352.13	1331.96	70.35	213.49	1178.82	76.11	-198.49
4.19	-2195.23	144.24	-15.46	-2246.25	140.47	-20.83	-2464.26	220.23	167.75	-2580.69	181.04	272.14	-1505.66	29.95	29.59	-1544.32	39.1	31.42	-1745.06	23.45	25.38	-1748.46	24.13	82.91	-1810.13	95.82	1388.57	0	0	0	-1739.76	17.88	1771.75	-1761.34	105.38	1748.93	-777.43	102.47	1798.49	-2028.75	191.16	1728.38	-353	1331.14	70.54	213.49	1180.55	75.34	-198.66
4.2	-2196.41	143.62	-21.94	-2198.25	141.94	-12.69	-2435.89	220.74	165.06	-2546.62	182.49	268.88	-1507.45	31.43	28.06	-1544.61	37.69	30.53	-1745.28	23.5	25.25	-1748.66	24.76	82.62	-1791.92	93.59	1390.22	0	0	0	-1725.2	15.51	1772.62	-1738.58	102.97	1748.23	-777.43	102.47	1798.49	-2013.89	191.34	1728.77	-353.98	1330.78	69.88	212.16	1180.25	75.22	-196.48
4.21	-2204.65	146.64	-27.76	-2187.19	143.44	-10.9	-2407.12	221.27	162.31	-2512.25	183.99	265.49	-1505.26	32.66	27.9	-1547.27	38.05	29.04	-1747.06	25.41	24.28	-1749.9	26.32	81.71	-1783.67	92.31	1391.87	0	0	0	-1711.25	13.04	1773.04	-1720	101.82	1749.37	-777.43	102.47	1798.49	-1999.03	191.53	1729.18	-351.33	1329.94	70.94	215.41	1179.64	76.13	-194.31
4.22	-2181.83	147.74	-26.16	-2186.67	146.22	-9.25	-2377.97	221.81	159.51	-2477.6	185.53	261.99	-1505.16	32.36	27.67	-1547.04	38.03	28.81	-1745.35	23.24	25.48	-1749.16	25.78	82	-1768.31	91.6	1393.37	0	0	0	-1701.75	10.41	1773.79	-1697.14	99.43	1749.35	-777.43	102.47	1798.49	-1984.17	191.73	1729.59	-353.99	1331.56	70.03	215	1179.79	76.01	-195.88
4.23	-2168.54	152.68	-26.08	-2169.63	148.3	-3.62	-2348.42	222.38	156.65	-2442.65	187.12	258.37	-1507.59	31.96	26.6	-1545.73	38.16	28.61	-1745.75	23.99	25.15	-1749.11	25.64	81.58	-1758.78	90.81	1394.66	0	0	0	-1686.15	8.67	1774	-1694.56	97.23	1750.57	-777.43	102.47	1798.49	-1969.31	191.92	1730.02	-356.25	1332.73	69.3	212.32	1181.26	74.92	-200.45
4.24	-2160.61	154.71	-29.36	-2165.39	151.04	1.14	-2318.47	222.97	153.73	-2407.41	188.75	254.62	-1500.91	31.98	27.69	-1547.47	38.38	27.97	-1746.77	24.68	24.34	-1747.98	24.42	82.24	-1749.05	90.85	1396.32	0	0	0	-1675.79	6.95	1774.37	-1673.77	106.94	1763.54	-777.43	102.47	1798.49	-1954.47	192.13	1730.45	-354.19	1331.11	69.95	214.29	1181.04	75.61	-201.13
4.25	-2142.08	159.13	-28.26	-2148.11	155.88	6.42	-2288.12	223.58	150.75	-2371.88	190.42	250.75	-1512.23	32	24.77	-1542.87	38.89	28.9	-1746.26	24.08	24.67	-1747.86	24.58	82.37	-1735.56	89.14	1397.78	0	0	0	-1662.66	4.91	1774.57	-1652.65	110.18	1774.16	-777.43	102.47	1798.49	-1939.62	192.34	1730.9	-359.97	1333.42	68.26	216.06	1178.92	76.65	-195.21
4.26	-2104.65	164.7	-18.56	-2113.35	158.71	17.7	-2257.37	224.21	147.72	-2336.06	192.14	246.75	-1504.2	32.63	26.43	-1544.19	37.79	27.29	-1746.18	24.22	24.47	-1747.05	24.06	82.99	-1721.5	88.5	1398.75	0	0	0	-1648.27	3.25	1774.91	-1637.92	109.28	1776.36	-777.43	102.47	1798.49	-1924.78	192.55	1731.35	-355.61	1331.84	69.73	212.82	1180.82	75.29	-195.11
4.27	-2085.38	170.94	-14.72	-2080.79	163.96	24.2	-2226.21	224.86	144.63	-2299.94	193.9	242.63	-1515.27	32.71	22.97	-1548.94	38.15	26.21	-1746.62	24.87	24.23	-1746.07	23.68	83.42	-1713.25	87.15	1399.93	0	0	0	-1636.48	1.51	1775.69	-1623.8	107.83	1777.04	-777.43	102.47	1798.49	-1909.95	192.77	1731.81	-355.13	1332.28	69.97	212.18	1181.8	74.86	-191.87
4.28	-2039.94	176.1	-6.64	-2043.11	169.09	31.05	-2194.65	225.53	141.48	-2263.53	195.71	238.38	-1509.84	34.18	23.61	-1549.73	38.3	25.73	-1745.47	24.17	24.52	-1745.19	23.36	83.41	-1700.08	86.86	1400.74	0	0	0	-1623.99	0.17	1776.53	-1610.78	106.68	1777.73	-777.43	102.47	1798.49	-1895.12	192.99	1732.29	-351.44	1332.61	70.38	212.83	1181.17	75.04	-190.02
4.29	-2015.9	180.72	-3.84	-2008.24	174.23	37.27	-2162.67	226.23	138.27	-2226.82	197.56	234	-1508.01	32.05	22.46	-1547.89	39.04	25.6	-1747.36	26.33	23.77	-1747.38	25.91	82.56	-1687.04	82.28	1403.32	0	0	0	-1611.08	-1.18	1777.24	-1599.53	105.67	1778.71	-777.43	102.47	1798.49	-1880.3	193.22	1732.77	-353.7	1331.74	70.16	213.32	1181.24	75.24	-195.1
4.3	-1977.84	199.54	27.51	-1984.46	177.14	37.89	-2130.29	226.94	135	-2189.82	199.46	229.49	-1511.3	33.14	21.01	-1546.17	38.65	25.03	-1745.5	24.29	25.07	-1747.2	26.16	82.87	-1678.01	80.85	1405.15	0	0	0	-1599.11	-2.15	1777.93	-1587.14	104.6	1779.27	-777.43	102.47	1798.49	-1865.49	193.45	1733.26	-351.33	1330.57	70.73	212.83	1180.63	75.27	-195.31
4.31	-1928.81	188.75	5.49	-1929.58	181.01	44.01	-2097.49	227.68	131.67	-2152.52	201.41	224.86	-1506.33	33.69	21.55	-1546.9	39.15	24.24	-1745.67	24.88	25.2	-1745.42	24.83	83.83	-1666.8	80.55	1405.9	0	0	0	-1587.71	-2.94	1778.85	-1576.56	101.13	1778.59	-777.43	102.47	1798.49	-1850.68	193.69	1733.76	-352.29	1330.75	70.55	213.04	1181.38	74.83	-195.4
4.32	-1894	192.89	6.75	-1896.69	185.23	44.3	-2064.27	228.44	128.28	-2114.93	203.4	220.09	-1506.01	33.18	20.83	-1546.35	38.96	24.01	-1748.42	28.21	23.79	-1745.46	25.41	84	-1656.23	81.81	1406.15	0	0	0	-1573.65	-3.65	1779.46	-1563.66	99.98	1779.09	-777.43	102.47	1798.49	-1835.89	193.93	1734.28	-356.5	1331.4	69.6	214.72	1181.11	75.61	-194.82
4.33	-1851.83	196.25	7.77	-1864.07	188.68	44.45	-2030.64	229.22	124.83	-2077.03	205.44	215.19	-1513.7	32.69	18.11	-1548.08	39.15	23	-1746.76	26.58	25.07	-1745.57	26.11	83.77	-1643.47	83.4	1405.39	0	0	0	-1561.98	-4.23	1780.21	-1552.21	99.35	1779.65	-777.43	102.47	1798.49	-1821.1	194.18	1734.8	-354.25	1332	69.67	214.01	1181.67	75.32	-197.55
4.34	-1823.95	200.8	5.55	-1832.7	190.66	42.31	-1996.58	230.02	121.32	-2038.84	207.52	210.16	-1508.34	34.19	18.73	-1546.87	39.44	22.9	-1747.5	28.05	24.57	-1745.95	27.65	83.69	-1633.77	83.31	1405.71	0	0	0	-1552.63	-4.66	1781	-1543.22	99.34	1780.3	-777.43	102.47	1798.49	-1806.33	194.43	1735.33	-355.76	1332.12	69.75	213.98	1181.22	75.12	-197.08
4.35	-1793.71	204.57	3.23	-1796.78	194.4	39.74	-1962.1	230.85	117.75	-2000.35	209.66	204.99	-1509.22	32.98	18.52	-1545.07	39.29	23.15	-1747.46	28.21	24.77	-1745.85	27.88	83.94	-1623.04	82.55	1405.83	0	0	0	-1537.37	-5.21	1781.12	-1533.38	99.27	1780.57	-777.43	102.47	1798.49	-1791.56	194.68	1735.87	-353.35	1330.21	70.27	216.36	1179.7	76.15	-198.24
4.36	-1743.36	207.62	4.92	-1753.32	197.17	39.08	-1927.19	231.7	114.12	-1961.55	211.84	199.69	-1502.36	34.47	20.2	-1545.83	39.34	22.53	-1744.3	25.56	26.87	-1743.81	26.77	84.92	-1609.17	81.04	1406.37	0	0	0	-1525.81	-5.19	1781.59	-1514.63	98.47	1780.92	-777.43	102.47	1798.49	-1776.81	194.95	1736.43	-353.7	1331.57	69.99	217.14	1179.57	76.49	-193.49
4.37	-1707.88	222.56	26.66	-1725.97	208.58	51.87	-1891.85	232.57	110.42	-1922.46	214.07	194.26	-1507.15	34.71	18.76	-1548.66	39.96	21.71	-1745.16	27.09	26.52	-1743.01	26.47	85.6	-1600.27	77.18	1408.33	0	0	0	-1514.89	-5.16	1781.97	-1506.45	98.61	1781.05	-777.43	102.47	1798.49	-1762.07	195.21	1736.99	-350.47	1331.98	71.03	213.34	1180.9	75.3	-197.74
4.38	-1668.71	224.83	25.18	-1692.91	212.89	47.79	-1856.08	233.46	106.67	-1883.06	216.35	188.68	-1512.46	35.05	18.2	-1543.24	40.03	22.98	-1744.96	27.13	27.02	-1743.56	27.85	85.62	-1589.4	76.6	1409.1	0	0	0	-1503.43	-5.12	1782.08	-1495.04	99.35	1780.89	-777.43	102.47	1798.49	-1747.35	195.49	1737.57	-350.79	1332.52	70.29	215.18	1180.63	75.69	-197.36
4.39	-1624.23	228.33	24.03	-1649.91	213.71	46.84	-1819.88	234.38	102.85	-1843.37	218.68	182.97	-1497.67	34.25	21.23	-1544.41	40.01	22.6	-1745.1	27.44	27.01	-1744.22	28.99	85.35	-1584.3	78.21	1406.82	0	0	0	-1489.69	-4.89	1782.05	-1479.21	99.47	1780.84	-777.43	102.47	1798.49	-1732.63	195.76	1738.15	-351.55	1331.29	70.76	216.52	1180.78	75.85	-201.08
4.4	-1587.91	230.34	22.21	-1617.08	215.67	43.01	-1783.24	235.32	98.96	-1803.37	221.05	177.12	-1503.64	35	26.1	-1547.67	39.97	21.99	-1742.85	26.09	28.75	-1741.35	26.6	87.08	-1559.85	75.99	1411.15	0	0	0	-1477.01	-4.19	1782.06	-1467.04	99.82	1780.27	-777.43	102.47	1798.49	-1717.93	196.05	1738.75	-356.75	1331.71	69.65	214.05	1181.74	75.08	-199.99
4.41	-1541.26	230.21	28.49	-1567.43	217.01	43.21	-1746.16	236.29	95.02	-1763.07	223.48	171.13	-1505.45	34.29	20.21	-1547.98	39.14	21.77	-1745.3	29.61	27.71	-1742.75	29.06	86.48	-1548.95	74.67	1412.34	0	0	0	-1466.63	-3.83	1781.99	-1461.02	99.79	1779.99	-777.43	102.47	1798.49	-1703.25	196.33	1739.36	-355.83	1333.61	69.07	213.01	1181.61	75.09	-194.46
4.42	-1495.37	231.6	29.52	-1524.99	218.53	48.32	-1708.64	237.27	91.01	-1722.46	225.96	165	-1506.38	34.28	19.41	-1549.43	39.88	21.26	-1744.77	29.72	28.08	-1743.33	30.2	86.85	-1537.28	74.31	1412.08	0	0	0	-1456.2	-2.8	1781.88	-1445.06	101.05	1779.51	-777.43	102.47	1798.49	-1688.58	196.62	1739.98	-354.54	1332.51	69.9	215.26	1180.38	75.73	-189.32
4.43	-1454.73	233.27	30.05	-1488.75	221.47	45.68	-1670.68	238.29	86.94	-1681.54	228.48	158.73	-1507.78	34.8	19.12	-1543.63	39.43	22.22	-1744.5	30.57	28.5	-1741.97	29.6	87.46	-1528.07	74.58	1411.5	0	0	0	-1443.28	-2.58	1781.44	-1436.21	101.24	1778.89	-777.43	102.47	1798.49	-1673.92	196.92	1740.61	-356.38	1332.1	69.98	214.94	1180.33	75.71	-191.57
4.44	-1410.09	234.49	31.83	-1442.15	223.55	45.34	-1632.27	239.32	82.8	-1640.33	231.06	152.31	-1500.79	34.77	20.49	-1547.35	39.73	21.61	-1744.84	31.49	28.91	-1739.03	27.64	89.2	-1515.21	74.36	1411.1	0	0	0	-1430.57	-1.74	1780.97	-1424.35	102.42	1778.08	-777.43	102.47	1798.49	-1659.29	197.22	1741.25	-352.62	1332.29	70.01	215.75	1179.94	76.4	-194.64
4.45	-1367.75	236.3	33.5	-1402.37	224.9	44.25	-1593.42	240.38	78.6	-1598.8	233.69	145.75	-1503.48	33.62	19.6	-1543.01	38.85	22.57	-1742.87	30.39	30.21	-1739.97	29.99	88.96	-1501.69	73.81	1410.43	0	0	0	-1418.98	-1.13	1780.32	-1412.26	103.13	1777.37	-777.43	102.47	1798.49	-1644.67	197.53	1741.9	-351.52	1331.25	71.18	213.08	1181.14	75.18	-195.09
4.46	-1326.25	237.62	35.59	-1365.26	226.11	43.04	-1554.11	241.47	74.33	-1556.97	236.37	139.05	-1506.3	34	19.01	-1543.94	38.42	22.02	-1742.13	30.54	31.42	-1739.65	30.46	89.36	-1488.27	73.56	1409.63	0	0	0	-1407.09	-0.07	1779.89	-1398.38	104.08	1776.16	-777.43	102.47	1798.49	-1630.07	197.84	1742.56	-353.02	1331.66	70.24	213.27	1180.83	75.38	-195.87
4.47	-1285.84	239.28	38.23	-1326.68	227.24	43.73	-1514.35	242.58	70	-1514.83	239.1	132.2	-1507.29	37.25	14.85	-1546.88	40.15	19.59	-1741.88	31.45	31.73	-1738.91	30.08	90.65	-1478.17	74.38	1408.96	0	0	0	-1394.76	0.83	1779.2	-1386.55	104.82	1775.45	-777.43	102.47	1798.49	-1615.48	198.16	1743.24	-354.84	1332.58	69.82	212.65	1181.4	75.11	-195.46
4.48	-1244.86	239.85	42.46	-1282.34	229.03	46.3	-1474.13	243.71	65.6	-1472.39	241.88	125.2	-1499.17	37.59	16.75	-1543.56	40.08	20.32	-1742.39	32.8	32.33	-1737.97	29.91	91.41	-1470.61	74.17	1408.02	0	0	0	-1385.42	1.78	1778.53	-1378.27	106.26	1774.85	-777.43	102.47	1798.49	-1600.92	198.48	1743.92	-352.27	1331.3	70.5	213.65	1181.76	75.23	-199.21
4.49	-1204.46	241.86	48.08	-1246.89	230.49	48.59	-1433.45	244.87	61.14	-1436.19	243.78	117.04	-1503.19	37.98	14.97	-1542.65	40.68	20.12	-1741.18	32.08	33.65	-1735.48	27.57	93.25	-1456.21	75.03	1407.04	0	0	0	-1371.39	2.9	1777.69	-1363.94	106.83	1773.57	-777.43	102.47	1798.49	-1586.38	198.81	1744.62	-354.47	1333.12	69.46	214.78	1179.41	76.02	-199.73
4.5	-1161.48	242.15	55.5	-1203.21	232.31	53.57	-1392.92	247.62	52.31	-1397.91	247.55	110.31	-1514.22	37.78	12.64	-1541.38	41.22	20.25	-1740.89	32.53	34.13	-1736.56	28.84	93.34	-1447.41	75.54	1405.67	0	0	0	-1360.09	3.98	1776.98	-1351.75	108.3	1772.7	-777.43	102.47	1798.49	-1571.85	199.15	1745.33	-351.2	1333.35	69.91	214.9	1180.05	75.82	-194.91
4.51	-1121.84	242.63	64.12	-1164.59	231.4	59.21	-1353.64	248.17	43.95	-1362.22	248.75	104.24	-1504.65	37.91	13.56	-1543.57	38.35	21.84	-1741.26	33.54	34.36	-1735.31	28.02	94.65	-1437.78	76.53	1404.56	0	0	0	-1349.17	5.14	1776.13	-1343.51	109.41	1772.09	-777.43	102.47	1798.49	-1557.35	199.48	1746.05	-355.34	1332.65	69.59	214.19	1180.89	75.67	-194.61
4.52	-1088.07	242.64	72.58	-1125.05	232.34	66.71	-1316.2	248.08	37.49	-1325.94	251.19	99.74	-1504.51	34.27	17.99	-1541.98	39.06	22.32	-1739.11	31.59	36.32	-1735.43	28.06	95.36	-1422.94	76.55	1403.82	0	0	0	-1338.46	6.08	1775.19	-1327.65	110.73	1770.68	-777.43	102.47	1798.49	-1542.87	199.83	1746.78	-351.59	1330.98	70.77	212.99	1181.06	75.23	-190.02
4.53	-1046.32	245.63	86.98	-1091.57	232.3	75.02	-1278.88	247.45	32.09	-1289.6	254.36	97.11	-1503.76	34.24	17.86	-1542.42	39.11	22.13	-1739.48	32.95	36.87	-1735.06	28	96.1	-1412.28	78.58	1402.6	0	0	0	-1325.64	7.1	1773.97	-1316.71	111.84	1769.77	-777.43	102.47	1798.49	-1528.41	200.18	1747.53	-346.79	1329.86	72.15	211.4	1180.25	75.09	-193.95
4.54	-1012.18	246.02	99.32	-1051.99	232.68	86.36	-1240.48	250.19	30.69	-1255.64	256.2	95.48	-1509.34	33.8	16.63	-1540.17	39.02	22.67	-1738.64	32.49	38.44	-1733.23	26.61	97.89	-1397.97	79.06	1401.35	0	0	0	-1313.12	8.5	1772.89	-1310.85	113.31	1769.19	-777.43	102.47	1798.49	-1513.97	200.53	1748.29	-352.09	1331.99	70.41	211.71	1180.18	75.16	-199.56
4.55	-980.99	247.35	112.66	-1024.09	232.48	96.46	-1203.79	252.54	31.6	-1223.19	257.64	93.04	-1508.49	34.43	17.15	-1543.5	38.69	21.86	-1738.68	33.04	39.53	-1732.65	26.24	98.82	-1382.73	79.76	1400.21	0	0	0	-1303.14	9.92	1771.98	-1296.58	114.51	1767.84	-777.43	102.47	1798.49	-1499.56	200.89	1749.06	-354.92	1331.34	70.06	214.16	1180.89	75.67	-200.97
4.56	-951.46	245.23	127.02	-989.56	233.17	111.24	-1168.34	256.98	35.47	-1206.75	255.92	92.11	-1510.51	33.82	16.91	-1542.49	38.26	21.98	-1737.55	32.54	41.61	-1732.64	26.39	99.93	-1372.04	80.86	1398.99	0	0	0	-1291.44	11.51	1770.78	-1284.33	115.63	1766.62	-777.43	102.47	1798.49	-1485.17	201.25	1749.84	-359.36	1333.17	68.54	216.47	1179.68	76.32	-196.29
4.57	-924.98	244.2	140.01	-960.81	234.9	123.96	-1136.95	256.63	39.19	-1171.47	252.24	93.38	-1511.45	32.6	16.72	-1543.31	37.72	21.33	-1737.39	32.69	42.95	-1731.93	26.46	101.35	-1359.33	82.11	1397.5	0	0	0	-1276.93	12.82	1769.4	-1270.33	117.5	1765.17	-777.43	102.47	1798.49	-1470.81	201.62	1750.63	-354.03	1331.62	70.32	212.69	1180.67	75.24	-188.92
4.58	-900.96	243.05	152.16	-934.3	231.13	135.69	-1111.4	251.53	41.1	-1143.29	250.11	94.68	-1507.09	33.66	17.17	-1545.4	38.62	21.3	-1733.49	28.77	46.76	-1731.35	25.95	103.19	-1345.17	83.67	1396.09	0	0	0	-1266.92	14.32	1768.45	-1260.7	119.24	1764.16	-777.43	102.47	1798.49	-1456.47	202	1751.44	-353.99	1332.06	70.12	213.64	1180.2	75.84	-194.98
4.59	-880.85	243.33	161.77	-914.74	233.07	143.01	-1086.74	248.06	42.78	-1117.17	248.08	95.87	-1511.48	31.97	15.94	-1542.47	37.62	21.84	-1731.77	27.8	49.25	-1730.56	25.73	104.99	-1331.94	84.65	1394.52	0	0	0	-1255.21	16.07	1767.41	-1247.59	120.52	1762.97	-777.43	102.47	1798.49	-1442.16	202.38	1752.26	-354.31	1331.43	70.31	216.45	1179.65	76.49	-196.41
4.6	-863.43	242.53	168.95	-896.68	233.47	148.78	-1064.64	246.24	43.07	-1102.46	246.73	95.09	-1505.98	34.17	17.46	-1544.24	37.57	21.6	-1731.8	28.23	50.85	-1728.01	23.58	107.38	-1321.26	86.3	1393.1	0	0	0	-1241.11	17.64	1766.02	-1236.69	122.4	1762.05	-777.43	102.47	1798.49	-1427.87	202.77	1753.09	-357.1	1333.48	69.07	210.58	1180.29	75.04	-196.28
4.61	-847.18	237.26	173.55	-882.02	230.93	150.93	-1048.91	242.56	41.58	-1084.92	245.98	94.52	-1507.82	32.17	17.17	-1540.82	37.95	22.41	-1729.84	26.33	53.83	-1727.05	23.2	109.19	-1306.88	87.24	1391.55	0	0	0	-1232.05	19.31	1765.26	-1227.63	123.9	1761.07	-777.43	102.47	1798.49	-1413.62	203.16	1753.93	-355.01	1333.43	69.38	215.1	1178.83	76.02	-195.09
4.62	-835.7	234.43	170.96	-872.4	230.96	146.86	-1037.1	239.71	39.25	-1073.99	242.29	91.65	-1501.81	32.92	18.36	-1544.54	37.91	21.27	-1728.73	25.33	56.51	-1726.08	22.68	111.29	-1297.12	88.31	1390.06	0	0	0	-1219.14	21.19	1764.23	-1216.26	125.53	1760.26	-777.43	102.47	1798.49	-1399.39	203.55	1754.79	-353.49	1333.87	69.69	211.85	1179.41	75.17	-191.77
4.63	-826	229.96	163.84	-860.98	223.43	142.23	-1029.53	237.11	36.39	-1063.29	242.66	90.97	-1504.02	33.54	18.23	-1543.82	37.35	21.24	-1728.46	24.79	58.43	-1724.51	21.76	113.75	-1283.77	90.11	1388.75	0	0	0	-1207.75	22.72	1763.33	-1201.5	127.16	1759.48	-777.43	102.47	1798.49	-1385.18	203.96	1755.66	-355.39	1334.75	68.82	213.2	1181.26	75.26	-188.8
4.64	-819.85	227.83	151.68	-854.35	218.41	133.14	-1026.27	233.9	33.83	-1056.93	239.05	87.78	-1508.49	32.74	16.91	-1541.64	37.6	21.72	-1728.57	24.53	60.11	-1722.71	20.35	116.42	-1269.1	91.71	1387.23	0	0	0	-1195.25	24.78	1762.42	-1187.35	129.8	1758.54	-777.43	102.47	1798.49	-1371.01	204.36	1756.54	-351.25	1332.62	69.99	212.64	1180.1	75.77	-192.95
4.65	-813.61	222.2	139.46	-850.48	211.69	120.44	-1024.18	231.36	31.88	-1054.24	234.77	85.08	-1513.5	33.79	15.55	-1544.25	37.43	21.32	-1728.61	24.38	62.08	-1722.1	20.44	118.65	-1256.06	93.31	1385.67	0	0	0	-1182.43	26.87	1761.93	-1178.85	131.55	1758.18	-777.43	102.47	1798.49	-1356.87	204.78	1757.44	-353.2	1331.89	70.33	210.54	1181.95	74.63	-192.96
4.66	-808.56	215.94	128.59	-845.27	205.6	110.68	-1020.31	230.07	31.63	-1049.08	232.82	83.81	-1508.11	33.33	17.52	-1540.1	37.61	21.81	-1728.13	24.15	64.89	-1719.4	18.75	121.67	-1243.89	95.73	1384.49	0	0	0	-1169.32	28.73	1761.33	-1162.96	133.81	1757.15	-777.43	102.47	1798.49	-1342.76	205.19	1758.35	-348.8	1330.43	71.23	214.29	1180.43	75.82	-191.89
4.67	-801.18	211.25	116.32	-837.87	200.87	100.8	-1017.02	228.14	31.11	-1041.75	231.09	84.06	-1511.41	34	16.89	-1544.01	37.42	21.18	-1726.66	23.67	69.06	-1717.1	18.02	124.75	-1232.62	97.38	1383.52	0	0	0	-1155.73	31.12	1760.85	-1151.16	135.99	1756.98	-777.43	102.47	1798.49	-1328.68	205.62	1759.27	-349.68	1332.25	70.69	214.81	1180.48	75.85	-193.05
4.68	-790.78	207.97	101.81	-831.77	196	87.44	-1014.36	226.46	30.39	-1032.31	232.88	85.75	-1511.06	32.74	16.5	-1544.08	37.46	20.85	-1723.77	22.76	75.11	-1713.35	16.27	128.92	-1220.29	99.61	1382.61	0	0	0	-1143.93	33.33	1760.61	-1139.08	138.27	1757.09	-777.43	102.47	1798.49	-1314.63	206.05	1760.2	-348.47	1329.63	71.64	218.7	1180.32	76.54	-190.93
4.69	-784.79	203	84.75	-823.68	194.92	75.85	-1012.17	227.71	30.9	-1027.18	231.14	84.74	-1512.7	32.97	16.17	-1542.87	37.77	21.65	-1721.24	21.8	80.35	-1710.18	15.69	133.2	-1205.46	101.67	1381.14	0	0	0	-1130.7	35.64	1760.88	-1123.14	140.42	1757.28	-777.43	102.47	1798.49	-1300.61	206.48	1761.15	-350.47	1332.56	70.5	216.11	1181.27	75.7	-194.33
4.7	-780.07	201.31	73.41	-819.82	194.3	65.74	-1010.8	228.59	31.18	-1022.14	231.71	85.28	-1511.97	32.87	16.06	-1543.26	37.16	21.41	-1718.8	21.37	85.74	-1703.42	12.39	139.1	-1201.28	105.72	1375.92	0	0	0	-1117.71	38.12	1761.39	-1110.23	143.27	1758.21	-777.43	102.47	1798.49	-1286.63	206.92	1762.12	-349.95	1332.82	70.76	214.07	1181.75	75.36	-194.24
4.71	-776.68	198.8	62.35	-818.15	192.79	59.19	-1010.41	227.49	31.18	-1018.28	231.12	85.65	-1509.74	32.2	16.69	-1542.16	37.62	22.13	-1714.32	19.77	91.59	-1699.21	12.58	143.97	-1185.88	105.44	1378.3	0	0	0	-1104.23	40.66	1762.18	-1097.66	146.08	1758.87	-777.43	102.47	1798.49	-1272.68	207.37	1763.09	-358.88	1334.36	68.76	214.79	1182.11	75.37	-188.66
4.72	-773	198.42	55.85	-814.59	191.21	55.6	-1009.21	227.69	31.89	-1016.04	229.58	85.8	-1507.89	33.61	17.39	-1541.38	37.09	22.31	-1708.63	17.4	98.33	-1691.8	9.89	150.22	-1172.06	109.22	1376.96	0	0	0	-1088.89	43.52	1763.01	-1083.81	148.92	1759.94	-777.43	102.47	1798.49	-1258.76	207.82	1764.08	-355.53	1331.19	70.35	215.29	1181.91	75.38	-198.18
4.73	-769.48	195.83	50.35	-811.32	191.16	50.75	-1008.19	227.9	32.38	-1014.84	227.96	85.77	-1509.52	33.54	16.61	-1541.6	37.71	22.96	-1703.61	17.19	104.07	-1683.97	8.59	155.84	-1157.91	111.66	1378.14	0	0	0	-1076.08	46.43	1764.26	-1068.54	151.75	1761.11	-777.43	102.47	1798.49	-1244.88	208.27	1765.08	-352.97	1331.76	70.18	214.29	1181.36	75.27	-193.91
4.74	-769.57	194.33	45.29	-810.35	189.46	46.42	-1008.49	226.4	32.21	-1012.92	227.71	86.49	-1513.74	32.52	16.45	-1543.48	37.43	23.59	-1696.58	16.03	111.21	-1673.88	5.48	162.71	-1143.83	109.36	1382.29	0	0	0	-1063.38	49.18	1765.69	-1056.98	154.79	1762.47	-777.43	102.47	1798.49	-1231.04	208.74	1766.1	-355.49	1332.66	69.56	212.99	1181.09	75.18	-193.6
4.75	-767.3	193.76	42	-810.96	189.19	42.16	-1008.14	226.29	32.61	-1011.91	226.33	86.4	-1506.83	32.65	17.26	-1540.17	38.11	24.79	-1688.92	15.54	118.65	-1662.91	3.96	169.06	-1131.17	112.41	1385.18	0	0	0	-1049.21	52.49	1767.28	-1041.6	158.42	1763.84	-777.43	102.47	1798.49	-1217.23	209.2	1767.13	-355.71	1332.18	69.77	215.99	1179.22	76.36	-192.6
4.76	-766.63	194.14	39.82	-809.14	188.31	40.48	-1008.12	225.21	32.36	-1010.6	225.53	86.42	-1508.68	32.83	16.51	-1538.9	37.44	24.8	-1679.73	14.67	126.32	-1650.3	1.73	175.54	-1121.67	117.15	1383.35	0	0	0	-1034.39	55.84	1768.93	-1026.83	161.8	1765.19	-777.43	102.47	1798.49	-1203.46	209.68	1768.18	-351.59	1330.46	71.12	215.75	1179.32	76.69	-194.6
4.77	-764.68	193.88	38.92	-810.23	187.76	38.02	-1007.83	225.15	32.47	-1009.43	224.83	86.66	-1504.46	33.02	16.92	-1534.36	38.18	25.75	-1667.58	11.5	136.1	-1635.09	-1.84	182.75	-1097.16	116.93	1390.04	0	0	0	-1020.75	58.76	1770.51	-1013.41	164.7	1766.57	-777.43	102.47	1798.49	-1189.72	210.16	1769.24	-349.98	1328.84	71.34	213.67	1180.52	75.73	-195.32
4.78	-762.71	192.78	37.84	-810.99	187.35	36.78	-1007.57	225.3	32.92	-1008.6	224.35	86.89	-1502.9	33.67	15.6	-1531.32	37.71	26.66	-1656.93	10.18	146.4	-1620.04	-5.07	191.06	-1093.13	121.2	1387.44	0	0	0	-1006.64	62.23	1772.07	-1001.04	168.52	1767.8	-777.43	102.47	1798.49	-1176.02	210.64	1770.31	-352.69	1331.71	70.03	215.14	1180.63	75.87	-191.07
4.79	-762.11	192.77	36.59	-810.11	187.2	35.94	-1007.76	224.57	32.84	-1008.14	223.32	86.57	-1501.67	33.72	15.6	-1522.21	36.75	28.68	-1644.45	8.07	158.42	-1606.86	-5.14	199.42	-1081.23	122.71	1388.35	0	0	0	-993	65.31	1773.6	-988.45	171.41	1769.05	-777.43	102.47	1798.49	-1162.36	211.13	1771.4	-350.36	1331.14	70.48	212.71	1181.38	74.83	-197.95
4.8	-763.06	191.84	35.24	-809.66	187.32	34.92	-1007.38	224.7	32.99	-1007.87	222.98	86.66	-1497.84	32.57	16.16	-1515.97	36.29	31.29	-1630.58	5.86	171.71	-1590.05	-7.48	209.48	-1060.81	121.12	1392.73	0	0	0	-977.21	68.66	1774.84	-976.79	174.68	1770.21	-777.43	102.47	1798.49	-1148.75	211.63	1772.5	-355.79	1333.8	68.77	213.95	1180.59	75.59	-202.39
4.81	-763.87	191.8	34.26	-807.17	187.08	35.37	-1006.66	225.84	33.57	-1007.48	222.3	86.5	-1493.97	30.9	15.96	-1504.7	34.71	35.58	-1614.44	3.38	185.22	-1571.81	-9.37	219.71	-1053.48	124.34	1391.37	0	0	0	-964.58	71.28	1776.15	-960.89	177.48	1771.06	-777.43	102.47	1798.49	-1135.17	212.13	1773.62	-353.39	1331.73	70.07	218.4	1179.41	76.99	-196.23
4.82	-760.96	192.33	34.58	-810.57	186.65	33.75	-1006.83	225.11	33.34	-1007.16	221.54	86.66	-1483.93	30.14	17.46	-1494.88	32.84	39.54	-1597.9	2.24	198.62	-1553.01	-10.58	229.57	-1040.21	126.55	1392.1	0	0	0	-951.65	74.2	1777.43	-949.67	181.05	1771.83	-777.43	102.47	1798.49	-1121.63	212.64	1774.75	-357.83	1333.39	68.87	215.14	1180.2	75.98	-189.84
4.83	-760.55	191.68	34.23	-812.1	186.32	33.56	-1007.15	224.37	33.16	-1006.7	220.99	86.47	-1475.8	28.64	18.99	-1484.17	30.41	42.82	-1577.88	-0.78	212.32	-1531.68	-12.92	239.86	-1030.75	127.06	1393.29	0	0	0	-938.45	76.89	1778.52	-934.02	183.76	1772.29	-777.43	102.47	1798.49	-1108.13	213.15	1775.89	-353.14	1331.04	70.41	213.02	1181.33	75.18	-190.11
4.84	-762.2	191.59	33.5	-807.78	186.05	34.15	-1006.88	224.43	33.21	-1005.96	221.47	86.91	-1466.7	25.09	18.94	-1467.73	27.15	46.41	-1559.2	-0.55	223.87	-1511.87	-12.24	248.58	-1015.24	126.94	1393.94	0	0	0	-926.54	79.26	1779.48	-920.84	186.07	1772.72	-777.43	102.47	1798.49	-1094.67	213.67	1777.05	-352.31	1331.65	70.79	213.52	1180.55	75.61	-188.09
4.85	-762.34	192.04	32.97	-809.16	187.14	33.65	-1006.6	225.18	33.68	-1005.98	220.34	86.48	-1449.89	21.03	20.96	-1453.28	23.56	52.09	-1537.79	-2.04	235.09	-1489.66	-13.12	257.29	-1002.1	129.23	1395.11	0	0	0	-912.85	81.51	1780.31	-910.82	188.38	1773.1	-777.43	102.47	1798.49	-1081.26	214.19	1778.23	-354.9	1333.37	69.5	210.68	1180.76	74.92	-193.12
4.86	-760.84	191.2	33.21	-809.59	186.39	32.83	-1006.37	224.78	33.78	-1004.78	221.39	87.09	-1435.19	17.15	26.18	-1409.28	17.76	42.98	-1517.71	-0.03	242.67	-1467.74	-13.87	264.93	-986.42	129.71	1396.37	0	0	0	-900.29	83.52	1780.97	-897.59	190.71	1773.62	-777.43	102.47	1798.49	-1067.89	214.72	1779.42	-356.65	1332.82	69.77	214.45	1180.26	75.8	-196.07
4.87	-760.52	191.37	33.29	-807.48	186.83	33.55	-1007.45	223.33	32.94	-1004.91	220.33	86.77	-1409.02	15.17	34.38	-1409.13	18.71	64.74	-1495.79	0.71	248.91	-1445.26	-14.57	272.01	-977.9	130.59	1397.43	0	0	0	-886.38	85.34	1781.58	-884.74	192.56	1774.01	-777.43	102.47	1798.49	-1055.68	215.7	1780.49	-351.19	1333.3	70.68	214.69	1180.32	75.74	-194.61
4.88	-760.89	192.62	33.39	-810.08	186.74	32.8	-1006.17	225.14	33.73	-1004.42	220.4	86.98	-1382.79	9.9	39.26	-1385.99	16.42	71.37	-1472.54	-0.08	253.49	-1423.48	-13.03	277.61	-965.11	130.95	1398.75	0	0	0	-874.32	86.46	1782.18	-869.3	193.73	1774.1	-777.43	102.47	1798.49	-1044.54	213.83	1781.86	-351.75	1331.3	71.02	212.2	1180.56	75.31	-197.55
4.89	-762.36	191.43	32.54	-809.3	186.16	32.93	-1005.91	225.2	33.9	-1004.04	220.68	87.13	-1352.84	6.57	44.51	-1362.18	13.94	74.51	-1448.74	0.09	255.69	-1400.16	-12.3	282.18	-953.63	129.81	1399.96	0	0	0	-861.91	87.75	1782.68	-857.79	194.85	1774.61	-777.43	102.47	1798.49	-1031.09	217.2	1782.36	-360.01	1327.23	71.92	211.26	1181.07	74.87	-194.4
4.9	-760.72	193.69	34.53	-812.06	186.77	32.07	-1006.55	224.12	33.6	-1004.08	220.04	87.04	-1319.33	3.15	48.75	-1333.67	10.85	77.43	-1424.28	0.53	255.84	-1375.58	-11.67	284.85	-944.15	129.44	1400.81	0	0	0	-850.48	88.51	1783.06	-848.02	195.85	1774.95	-777.43	102.47	1798.49	-1018.59	218.56	1783.48	-354.95	1329.25	71.45	211.89	1181.87	74.73	-196.16
4.91	-760.43	192.74	33.09	-809.04	186.05	32.98	-1006.78	223.97	33.45	-1003.33	220.53	87.23	-1286.23	-0.88	51.07	-1304.11	8.73	78.38	-1398.14	0.04	254.75	-1350.42	-11.01	285.6	-935.57	129.9	1401.69	0	0	0	-838.9	89.17	1783.52	-836.25	196.63	1775.43	-777.43	102.47	1798.49	-1006.35	218.98	1784.72	-355.75	1330.7	69.98	216.57	1179.91	76.24	-197.49
4.92	-757.92	192.03	33.71	-810.81	186.65	32.37	-1007.13	223.16	33.14	-1003.38	220.34	87.36	-1255.15	-3.91	52.04	-1269.68	5.66	79.89	-1372.03	0.89	251.66	-1325.43	-10.03	284.29	-922.98	128.61	1402.57	0	0	0	-826.75	89.4	1783.84	-820.87	196.42	1775.54	-777.43	102.47	1798.49	-995.43	216.94	1786.2	-353.39	1329.23	70.64	212.81	1181.52	75.04	-196.14
4.93	-763.01	192.31	32.18	-807.85	186.17	32.86	-1006.21	224.53	34.2	-1003.12	220.14	87.41	-1223.52	-7.23	51.31	-1237.64	3.51	79.39	-1345.17	1.65	247.24	-1298.89	-10.1	281.58	-909.98	128.34	1403.68	0	0	0	-814.73	89.52	1784.1	-808.23	196.86	1775.88	-777.43	102.47	1798.49	-982.53	218.17	1787.2	-351.89	1330.64	70.8	215.99	1180.63	75.8	-193.27
4.94	-760.95	192.58	32.55	-808.4	187.12	32.97	-1007	222.81	33.33	-1003.08	219.73	87.65	-1190.73	-9.47	48.5	-1205.83	-0.13	77.24	-1316.57	1.42	241.8	-1272.54	-8.86	277.17	-901.11	127.76	1404.4	0	0	0	-803	89.34	1784.26	-793.37	196.87	1775.94	-777.43	102.47	1798.49	-970.59	218.5	1788.19	-348.1	1330.7	71.29	215.83	1180.94	75.66	-191.86
4.95	-759.6	192.09	32.96	-805.46	186.12	33.64	-1006.52	223.39	33.9	-1002.64	219.76	88.1	-1157.35	-14.48	47.18	-1168.19	-3.37	74.88	-1287.62	1.57	234.54	-1244.43	-8.98	272.08	-894.38	126.59	1405.15	0	0	0	-792.08	89.05	1784.37	-784.94	196.43	1776.39	-777.43	102.47	1798.49	-959.44	217.77	1789.32	-355.41	1335.16	68.88	212.95	1180.44	75.42	-195.69
4.96	-760.96	193.04	33.65	-808.06	185.78	32.92	-1005.96	223.72	34.21	-1001.86	220.25	88.8	-1115.58	-17.62	47.21	-1132.32	-6.82	72.59	-1257.4	1.21	226.27	-1216.86	-7.45	265	-881.64	125.81	1405.93	0	0	0	-779.24	88.58	1784.3	-777.93	195.85	1777.25	-777.43	102.47	1798.49	-947.26	218.19	1790.23	-353.66	1331.7	70.25	216.44	1179.92	76.14	-195.77
4.97	-761.09	192.52	33.21	-810.01	186.52	32.52	-1006.11	223.28	34.39	-1001.65	220.09	89.21	-1074.75	-23.25	46.94	-1095.07	-10.23	69.91	-1226.52	1.27	216.69	-1187.46	-7.67	257.4	-869.46	126.23	1406.65	0	0	0	-768.77	87.8	1784.45	-764.47	195.47	1777.17	-777.43	102.47	1798.49	-935.29	218.94	1790.87	-354.27	1332.15	69.83	215.16	1180.97	75.56	-197.73
4.98	-761.37	190.25	31.38	-809.19	186.32	32.33	-1006.21	222.24	34.02	-1001.28	220.28	89.9	-1028.19	-28.62	47.98	-1055.71	-13.93	67.48	-1194.72	0.91	206.1	-1157.46	-7.87	248.54	-861.87	126.15	1407	0	0	0	-755.71	87.11	1784.17	-751.16	194.52	1777.37	-777.43	102.47	1798.49	-923.86	217.95	1792.01	-354.66	1333.4	69.41	213.79	1181.46	75.1	-196.32
4.99	-760.79	191	31.8	-807.36	185.87	32.78	-1005.96	222.45	34.4	-1001.69	218.95	89.69	-991.41	-31.72	45.3	-1014.89	-18.64	65.21	-1161.5	-0.46	194.96	-1127.09	-7.32	238.55	-852.69	125.83	1407.66	0	0	0	-745.33	86.03	1784.12	-742.51	193.71	1777.65	-777.43	102.47	1798.49	-911.85	218.31	1792.5	-355.7	1332.91	69.41	212.04	1181.24	74.74	-189.63
5	-760.71	193.08	33.22	-806.02	186.34	33.5	-1005.41	222.71	34.88	-1000.78	220.21	90.82	-945.87	-36.85	44.37	-974.74	-21.82	62.14	-1126.66	-2.9	183.58	-1096.22	-7.32	228.06	-840.72	126.71	1408.03	0	0	0	-733.72	85.26	1784.01	-727.24	192.93	1777.37	-777.43	102.47	1798.49	-900.09	218.11	1792.9	-351.06	1333.27	70.38	211.92	1179.95	75.14	-193.61
5.01	-761.03	191.08	31.73	-811.36	186.23	31.68	-1004.86	223.41	35.52	-1000.8	219.34	91.3	-905.74	-40.42	41.9	-931.92	-26.76	58.75	-1090.82	-5.93	171.7	-1062.76	-9.65	217.61	-833.17	127.46	1408.24	0	0	0	-722.01	84.21	1783.81	-716.04	192.11	1777.55	-777.43	102.47	1798.49	-889.01	217.07	1793.35	-355.05	1332.17	70.11	212.65	1180.71	75.06	-192
5.02	-760.66	194.27	33.28	-806.38	186.41	33.11	-1005.07	222.17	35.3	-1000.01	220.52	92.55	-867.38	-44.43	38.96	-891.96	-30.84	55.04	-1055.55	-6.52	158.57	-1028.65	-12.5	207.14	-817.11	125.57	1408.56	0	0	0	-713.59	83.02	1783.84	-705.31	190.58	1777.62	-777.43	102.47	1798.49	-877.31	216.66	1793.54	-357.18	1332.7	69.11	212.73	1181.37	75.1	-190.22
5.03	-758.58	192.09	32.54	-808.57	187.02	32.58	-1004.19	223.01	36.27	-1000	219.56	92.85	-820.04	-46.94	38.29	-849.81	-33.5	52.48	-1018.57	-8.77	145.82	-994.98	-12.76	194.78	-808.04	126.24	1408.64	0	0	0	-702.28	82.23	1783.68	-693.94	189.41	1777.62	-777.43	102.47	1798.49	-865.87	216.19	1793.54	-352.9	1332.89	69.89	212.91	1181.4	75.07	-194.56
5.04	-761.34	192.44	32.4	-807.52	186.44	32.51	-1004.43	221.93	36.26	-999.51	220.05	93.85	-779.16	-53.08	36.08	-806.94	-37.88	49.58	-981.13	-10.56	132.52	-958.91	-16.36	183.73	-791.32	125.42	1408.88	0	0	0	-690.37	80.95	1783.44	-683.24	188.38	1777.55	-777.43	102.47	1798.49	-854.29	215.5	1793.5	-352.18	1332.55	70.11	213.87	1181.9	75.03	-195.37
5.05	-756.79	190.85	32.86	-807.9	187.13	32.56	-1003.97	222.21	37.22	-998.9	220.37	94.86	-735.88	-56.81	35.55	-766.16	-41.03	46.11	-942.3	-13.19	119.59	-923.05	-18.85	172.22	-780.83	125.72	1408.43	0	0	0	-679.86	79.63	1783.27	-671.11	186.95	1777.35	-777.43	102.47	1798.49	-843.35	213.91	1793.35	-352.32	1329.14	71.16	211.94	1182.32	74.6	-194.41
5.06	-755.91	191.55	32.55	-806.25	187.63	32.79	-1003.72	221.81	37.96	-998.57	220.24	95.8	-689.59	-60.22	35.3	-722.24	-44.43	44.64	-903.28	-15.67	106.73	-886.95	-20.8	160.31	-771.31	124.32	1407.77	0	0	0	-668.4	78.23	1782.98	-659.5	185.8	1777.3	-777.43	102.47	1798.49	-831.67	213.63	1792.93	-353	1330.5	70.61	213.7	1182.44	75.02	-190.62
5.07	-750.47	191.55	34.04	-804.57	189.06	33.1	-1004.1	220.47	38.35	-997.8	220.57	96.77	-644.95	-64.09	35.92	-680.59	-47.64	42.96	-863.55	-17.57	94.02	-849.59	-23.71	149.24	-760.27	124.81	1407.83	0	0	0	-657.16	77	1782.75	-649.39	184.59	1777.41	-777.43	102.47	1798.49	-820.67	212.17	1792.53	-348.01	1330.34	71.68	213.93	1180.76	75.52	-193.83
5.08	-755.15	192.21	32.47	-804.31	187.45	32.69	-1003.68	219.84	39.07	-997.72	220.08	97.58	-603.66	-67.37	36.36	-635.1	-51.02	43.41	-821.98	-22.19	83.21	-813.49	-24.75	137.52	-754.58	123.38	1407.2	0	0	0	-645.43	75.33	1782.25	-637.82	182.82	1776.96	-777.43	102.47	1798.49	-809.28	211.27	1792.02	-350.95	1329.78	71.21	214.58	1180.27	75.68	-195.85
5.09	-736.31	183.59	32.83	-807.56	186.01	31.27	-1003.07	220.31	40.26	-997.3	219.83	98.55	-555.63	-69.58	40.28	-593.33	-54.05	44.09	-780.8	-25.07	71.93	-775.31	-27.99	127.34	-736.98	121.55	1406.46	0	0	0	-634.75	73.88	1781.84	-626.71	181.36	1776.65	-777.43	102.47	1798.49	-797.49	210.47	1791.27	-349.96	1332	70.99	212.55	1180.92	75.26	-191.5
5.1	-731.56	186.01	33.6	-809.64	187.46	30.85	-1002.42	220.29	41.43	-996.67	219.36	99.52	-515.73	-71.64	42.82	-548.95	-56.48	46.48	-738.4	-29.35	62.6	-736.52	-31.05	117.84	-727.11	120.54	1405.7	0	0	0	-623.75	72.28	1781.39	-614.77	179.68	1776.32	-777.43	102.47	1798.49	-785.76	209.48	1790.51	-357.79	1332.66	68.9	215.11	1179.35	76.24	-195.56
5.11	-753.14	193.42	34.25	-810.23	187.33	30.1	-1002.08	220.05	42.54	-996.21	219.19	100.73	-473.8	-73.7	47.42	-503.83	-58.78	50.05	-695.42	-33.52	54.5	-697.38	-33.56	109.45	-712.03	120.16	1404.97	0	0	0	-612.75	70.58	1780.8	-603.04	178.22	1775.78	-777.43	102.47	1798.49	-774.34	207.92	1789.71	-356.73	1331.96	69.51	211.4	1179.73	75.2	-195.56
5.12	-757.82	193.41	32.95	-808.41	189.02	31.35	-1001.96	218.57	43.39	-995.38	219.17	101.92	-428.16	-74.97	54.24	-461.18	-60.22	54.5	-653.39	-35.23	46.84	-657.44	-37.14	102.71	-702.76	120.84	1404.17	0	0	0	-601.5	68.88	1780.14	-591.53	176.33	1775.51	-777.43	102.47	1798.49	-762.96	206.38	1788.83	-353.42	1331.14	70.37	212.23	1181.48	75.05	-194.55
5.13	-763.23	191.07	30.39	-807.76	189.47	30.73	-1001.38	218.77	44.82	-994.51	219.36	103.5	-384.88	-75.76	62.23	-417.56	-61.91	61.4	-610.65	-39.18	42.3	-618.59	-39.98	97.56	-689.84	119.17	1402.95	0	0	0	-590.21	67.19	1779.38	-581.09	175.11	1774.84	-777.41	102.46	1798.49	-751.82	204.38	1787.85	-353.71	1332.8	69.37	216.78	1180.61	75.95	-195.79
5.14	-757.1	193.03	31.91	-805.24	189.55	31.14	-1000.46	219.07	46.53	-994.07	218.98	104.9	-346.76	-75.7	72.12	-377.54	-62.48	70.07	-569.13	-42.24	39.37	-580.23	-43.87	94.38	-677.91	119.27	1401.86	0	0	0	-579.53	65.29	1778.59	-568.64	173.15	1774.05	-765.91	100.73	1796.89	-740.48	202.32	1786.76	-349.95	1330.25	71.08	216.26	1180.59	75.96	-193.8
5.15	-758.18	192.84	31.53	-804.92	188.86	30.73	-1000.41	218.06	47.73	-992.94	219.37	106.7	-305.65	-76.05	85.57	-337.16	-62.52	81.86	-529.16	-45.06	38.19	-543.67	-46.61	92.64	-667.57	116.49	1400.98	0	0	0	-567.57	63.42	1777.53	-558.93	170.82	1773.49	-753.31	97.04	1794.51	-728.75	200.98	1785.39	-353.23	1330.6	70.77	211.15	1183.08	74.25	-192.91
5.16	-758.28	193.29	31.3	-808.06	189.62	29.83	-999.27	218.83	50.07	-991.9	219.11	108.42	-267.4	-74.35	101.53	-299.78	-62.28	95.55	-491.23	-47.65	38.94	-508.65	-49.73	92.93	-658.78	116.48	1399.36	0	0	0	-556.2	61.59	1776.46	-546.99	169.46	1772.42	-740.94	93.96	1792.56	-717.4	198.98	1783.94	-356.19	1332	70.19	210.49	1181.92	74.32	-194.38
5.17	-759.18	193.71	30.99	-804.28	190.04	30.33	-999.18	217.94	51.3	-990.97	219.02	110.12	-238.53	-73.09	115.66	-267.34	-61.26	108.81	-455.9	-49.04	40.8	-476.24	-51.59	94.19	-644	115.3	1398.23	0	0	0	-544.31	59.37	1775.04	-535.82	167.21	1771.41	-727.24	88.85	1789.54	-706.22	196.58	1782.45	-353.96	1330.94	70.42	213.78	1179.91	75.72	-194.83
5.18	-756.84	193.5	31.72	-802.91	190.31	30.85	-999.21	216.78	52.88	-989.37	219.33	112.29	-208.33	-68.95	130.52	-238.8	-57.93	120.46	-422.46	-50.65	44	-446.49	-52.36	96.08	-633.41	111.91	1397.11	0	0	0	-533.18	57.35	1773.75	-524.45	164.48	1770.03	-715.38	86.51	1787.59	-694.8	194.61	1780.63	-348.68	1325.07	73.97	212.74	1180.96	75.4	-199.45
5.19	-760.39	192.84	30.13	-808.64	190.31	29.24	-997.25	218.61	55.76	-988.36	218.68	114.15	-185.17	-66.47	141.32	-213.49	-54.69	130.6	-393.13	-49.67	46.23	-419.58	-52.68	97.74	-620.45	111.33	1395.36	0	0	0	-520.94	54.94	1772.17	-512.8	162.39	1768.76	-702.37	81.59	1785.07	-683.63	191.68	1779.02	-353.6	1328.95	71.37	210.5	1180.22	75.01	-193.48
5.2	-756.96	192.7	31.23	-804.84	189.67	29.87	-996.76	217.66	57.77	-986.4	219.51	116.69	-162.68	-63.28	150.78	-191.93	-51.51	138.34	-367.63	-48.09	46.93	-396.6	-51.74	98.04	-608.17	110.08	1393.57	0	0	0	-509.51	52.76	1770.78	-500.83	160.55	1767.36	-690.55	79.28	1783.11	-671.8	189.57	1777.27	-357.86	1332.17	69.14	213.08	1180.03	75.51	-197.81
5.21	-759.27	193.56	31.05	-807.22	189.91	28.8	-996.16	217.2	59.92	-984.45	220.03	119.29	-144.6	-58.58	157.07	-174.05	-48.44	143.05	-346.71	-46.48	46.26	-377.58	-51.52	97.53	-591.71	107.31	1391.65	0	0	0	-497.91	50.52	1769.3	-487.97	158.3	1765.82	-677.9	75	1781.01	-660.15	186.91	1775.63	-358.64	1333.93	68.4	215.59	1180.38	75.76	-187
5.22	-757.59	194.56	30.15	-805.84	190.45	29.09	-995.43	216.84	62.13	-982.68	219.88	121.62	-126.41	-54.96	159.76	-159.61	-44.55	143.93	-330.99	-44.51	44.06	-362.65	-50.33	95.61	-584.19	105.21	1390.01	0	0	0	-486.08	48.48	1768	-476.73	156.5	1764.42	-665.87	72.2	1779.22	-648.59	184.09	1774.01	-356.02	1332.02	69.74	216.03	1179.05	76.18	-192.5
5.23	-759.71	193.39	30.53	-808.2	190.65	28.75	-994.1	217.51	65.12	-980.88	220.18	124.33	-117.34	-50.48	155.62	-148.36	-40.44	140.76	-319.74	-43.69	41.67	-351.34	-48.48	92.97	-571.85	102.15	1388.43	0	0	0	-473.08	46.01	1766.54	-464.89	154.39	1763.03	-653.93	68.87	1777.6	-637.12	180.7	1772.62	-353.49	1330.42	70.79	212.14	1180.55	75.12	-190.64
5.24	-757.85	194.07	31.03	-805.65	190.56	28.79	-992.79	218.86	68.2	-978.09	221.92	127.65	-109.09	-46.57	147.54	-139.47	-36	133.65	-313.11	-42.53	39	-342.86	-47.53	90.49	-559.98	101.27	1387.19	0	0	0	-461.74	43.49	1765.37	-455.25	151.88	1761.95	-641.57	65.13	1775.9	-625.51	177.59	1771.21	-356.14	1326.36	72.47	214.44	1180.54	75.55	-191.26
5.25	-759.91	194.73	29.43	-807.17	190.66	28.36	-990.95	220.29	71.85	-975.59	222.45	130.65	-102.14	-40.9	135.66	-132.25	-32.31	123.43	-310.08	-40.3	36.29	-337.16	-45.53	87.93	-548.51	91.46	1383.2	0	0	0	-449.67	40.92	1764.19	-442.87	149.55	1760.72	-628.95	61.15	1774.28	-613.67	174.86	1769.83	-352.34	1330.66	71.01	216.45	1179.41	76.28	-193.68
5.26	-757.76	193.95	29.9	-803.47	190.62	29.08	-989.21	221.17	75.44	-972.06	224.81	134.75	-94.81	-38.36	123.13	-125.5	-29.64	112.44	-306.86	-38.65	35.63	-332.55	-43.33	86.27	-542.72	86.95	1381.38	0	0	0	-437.19	38.4	1763.06	-431.58	146.52	1759.74	-616.58	57.53	1772.72	-602.06	171.27	1768.52	-356.17	1331.56	69.83	214.09	1179.39	75.74	-198.43
5.27	-755.41	194.07	30.52	-806.13	190.6	28.57	-986.93	222.41	79.55	-968.23	226.73	138.97	-87.64	-37.36	109.02	-116.62	-29.8	102.01	-302.99	-37.25	35.49	-324.8	-42.64	87.3	-530.35	84.46	1380.57	0	0	0	-423.95	35.54	1762.02	-419.21	143.82	1758.76	-603.94	53.75	1771.44	-590.34	167.91	1767.28	-353.97	1330.33	71.03	216.4	1179.72	76.09	-197.37
5.28	-756.9	193.66	30.29	-804.44	190.62	28.86	-984.93	222.74	84.01	-963.31	229.42	143.67	-76.22	-38.17	94.68	-112.23	-29.91	88.97	-299.95	-37.46	35.75	-317.29	-42.45	87.73	-520.61	81.85	1380.02	0	0	0	-411	32.68	1761.47	-408.34	140.79	1758.27	-590.99	49.57	1770.82	-578.31	164.33	1766.85	-350.22	1328.43	71.57	213.88	1179.61	75.97	-193.59
5.29	-758.82	194.07	29.86	-804.13	190.75	28.71	-981.02	224.4	89.64	-958.4	230.71	148.66	-70.6	-37.09	83.2	-105.81	-29.73	78.9	-298.08	-37.54	35.6	-312.3	-42.71	87.64	-508.37	78.76	1380.2	0	0	0	-399.59	29.56	1761.68	-395.56	138.23	1758.41	-577.84	45.31	1771.26	-566.3	160.03	1767.41	-347.84	1327.19	72.51	213.44	1179.61	75.66	-191.71
5.3	-754.45	194.05	30.69	-805.91	190.56	27.99	-976.39	225.75	95.87	-951.72	232.92	154.97	-71.33	-38.52	72.2	-101.04	-29.78	71.34	-297.18	-37.88	35.16	-308.16	-44.24	88.08	-494.45	75.39	1380.73	0	0	0	-385.47	26.69	1762.32	-381.49	134.95	1758.94	-564.81	41.36	1772.35	-553.55	156.78	1768.39	-353.93	1329.25	70.95	215.41	1179.8	76.15	-194.98
5.31	-756.85	193.78	30.35	-801.84	189.77	28.77	-970.92	226.85	103.01	-944.51	234.37	161.34	-65.65	-39.08	65.33	-100.67	-30.45	64.61	-296.3	-38.51	35.1	-305.43	-44.42	88.29	-481.35	72.08	1382.34	0	0	0	-373.39	23.42	1763.53	-370.01	132.2	1760.07	-551.38	36.69	1773.6	-540.81	153.04	1769.7	-348.97	1328.61	72.09	214.47	1180.51	75.47	-197.86
5.32	-758.82	193.67	29.64	-803.07	189.21	28.51	-964.64	226.2	110.55	-935.74	235.44	168.21	-65.16	-37.81	59.51	-97.8	-29.4	60.56	-295.77	-38.44	35.2	-302.96	-44.59	89	-467.36	69.11	1384.62	0	0	0	-361.27	20.08	1764.97	-357.12	129.16	1761.37	-538.02	32.1	1775.1	-528.15	148.98	1771.41	-355.98	1330.1	70.35	212.13	1180.65	75.1	-196.18
5.33	-760.87	192.62	30.12	-802.43	188.54	28.27	-956.14	225.99	119	-925.56	235.28	174.96	-63.42	-34.95	55.5	-95.76	-27.34	56.84	-295.06	-38.59	35.76	-301.61	-43.31	89.35	-452.84	66.19	1386.41	0	0	0	-347.16	16.72	1766.36	-344.41	125.9	1763.06	-524.85	27.97	1776.82	-515.43	145.2	1773.34	-351.54	1329.2	71.61	213.12	1180.21	75.8	-201.67
5.34	-762.53	192.87	29.5	-801.78	188.8	28	-946.24	225.9	128.42	-912.55	235.57	182.04	-62.1	-33.43	51.89	-97.47	-26.21	52.73	-294.5	-38.23	36.19	-300.1	-42.64	89.71	-439.99	63.04	1389.1	0	0	0	-334.2	13.07	1767.94	-330.9	122.56	1764.86	-511.83	23.74	1778.75	-502.86	141.44	1775.32	-351.45	1329.04	71.31	212.37	1180.28	75.37	-199.05
5.35	-760.56	193.48	29.6	-798.38	188.79	28.64	-934.09	226.99	139.62	-897.53	235.77	189.31	-60.89	-31.88	49.23	-97.59	-25.47	49.69	-294.13	-38.25	36.58	-298.95	-41.64	89.79	-430.05	60.08	1391.27	0	0	0	-321.5	9.31	1769.65	-319.05	118.96	1766.8	-499.02	19.65	1780.73	-490.51	136.92	1777.55	-354.2	1331.2	70.54	210.24	1180.89	74.71	-196.23
5.36	-761.84	193.29	27.9	-797.71	188.47	28.17	-921.06	227.75	151.52	-881.88	235.37	197.43	-59.76	-32	47.13	-93.88	-24.89	48.67	-294.06	-37.86	36.53	-297.86	-41.36	90.18	-412.07	57.92	1393.91	0	0	0	-308.78	5.83	1771.35	-305.99	115.82	1768.59	-486.37	15.77	1782.56	-477.98	133.1	1779.7	-358.83	1332.61	69.07	213.42	1180.22	75.67	-191.84
5.37	-759.04	193.84	27.15	-794.31	188.59	29.2	-907.15	228.44	164.64	-865.81	234.57	206.42	-61.14	-30.25	44.53	-94.35	-23.77	46.39	-293.98	-37.36	36.49	-297.1	-41.66	90.7	-408.12	55.25	1396.87	0	0	0	-296.36	2.21	1772.83	-293.6	112.14	1770.29	-473.85	11.87	1784.25	-465.68	129.85	1781.63	-358.95	1330.24	69.68	215.14	1179.18	76.05	-194.85
5.38	-754.7	193.51	26.11	-787.78	188.25	32.16	-893.27	226.53	177.5	-848.2	234.88	216.54	-61.89	-29.55	42.77	-96.95	-23.72	44.27	-293.68	-37.43	36.7	-296.64	-40.92	90.68	-392.78	53.34	1399.02	0	0	0	-283.71	-1.15	1774.08	-282.85	108.99	1772.01	-461.61	8.62	1785.96	-453.51	126.02	1783.7	-353.51	1329.93	70.43	214.02	1179.26	76	-197.06
5.39	-752.88	192.55	23.36	-781.84	189.36	35.08	-877.01	226.65	191.42	-830.01	233.9	226.27	-61.86	-29.42	41.38	-92.99	-22.79	44.02	-293.57	-37.19	36.89	-295.94	-40.84	91.08	-381.4	51.19	1401.36	0	0	0	-271.5	-4.89	1775.22	-270.71	104.95	1773.43	-449.45	5.25	1787.48	-441.3	122.8	1785.59	-353.92	1331.14	70.12	215.46	1179.37	76.5	-196.69
5.4	-745.21	193.21	24.25	-773.36	188.87	38.84	-859.49	225.91	204.9	-810.88	233.1	236.09	-56.76	-28.27	41.64	-96.54	-22.51	42.03	-293.14	-37.81	37.4	-295.61	-40.02	91.08	-374.96	49.27	1403.37	0	0	0	-258.75	-8.16	1776.19	-257.74	101.92	1774.68	-437.33	1.7	1788.9	-429.36	119.2	1787.51	-353.83	1332.27	70.05	214.71	1179.44	76.45	-192.29
5.41	-742.38	194.17	21.13	-764.7	189.35	42.51	-840.45	224.11	217.69	-790.96	231.26	245.42	-57.12	-29.17	40.11	-95.21	-22.29	41.39	-293.32	-37.11	37.23	-295.25	-39.63	91.17	-361.03	48.26	1405.34	0	0	0	-247.38	-11.48	1777.25	-245.72	98.71	1776.04	-425.33	-1.6	1790.26	-417.23	116.49	1789.17	-353.34	1332.18	70.47	212.79	1179.43	75.88	-195.78
5.42	-734.56	195.29	19.81	-753.6	189.71	48.1	-820.24	222.23	230.01	-770.09	229.22	254.39	-59.78	-28.28	39.05	-93.97	-22.48	41.12	-293.16	-37.12	37.36	-294.94	-39.4	91.27	-350.58	46.47	1407.07	0	0	0	-236.91	-14.62	1778.27	-235.57	96.04	1777.34	-413.41	-4.82	1791.47	-405.46	113.62	1790.85	-353.21	1331.74	70.25	215.95	1179.36	76.55	-192.41
5.43	-727.61	196.54	16.66	-739.6	189.67	54.37	-800.04	218.45	240.62	-749.22	226.84	262.78	-60.64	-27.62	38.2	-92.51	-21.86	40.98	-293.17	-36.88	37.35	-294.73	-39.03	91.26	-336.83	45.15	1408.78	0	0	0	-225.3	-17.45	1779.15	-222.25	92.9	1778.48	-401.99	-7.29	1792.78	-393.58	110.88	1792.52	-352.05	1331.09	70.55	214	1179.48	76.19	-195.23
5.44	-708.37	198.32	24.33	-724.27	190.72	60.06	-779.06	214.49	249.32	-727.83	224.27	270.83	-57.77	-27.56	38.37	-92.88	-22.1	40.3	-293	-36.82	37.47	-294.03	-39.68	91.8	-326.26	43.74	1409.78	0	0	0	-213.04	-20.12	1780	-210.74	90.42	1779.56	-390.49	-9.91	1794.04	-381.94	108.5	1793.97	-353.31	1331.93	70.36	212.79	1179.97	75.57	-192.92
5.45	-687.85	200.65	30.15	-703.45	190.95	67.09	-757.79	210.4	256.44	-706.02	221.34	277.81	-57.41	-28.11	38.16	-93.96	-21.91	39.74	-292.85	-36.6	37.58	-293.79	-39.46	91.87	-317.1	42.63	1410.94	0	0	0	-201.33	-22.5	1780.89	-199.67	87.93	1780.67	-378.97	-12.36	1795.19	-370.4	106.31	1795.36	-353.77	1331.1	70.77	209.85	1180.4	74.83	-192.39
5.46	-666.41	202.66	35.27	-675.43	192.4	73.69	-735.87	206.43	261.74	-684.11	218.41	284.55	-58.43	-26.98	37.1	-93.93	-22.1	39.43	-292.88	-36.64	37.8	-293.75	-38.81	91.64	-304.16	41.7	1412.2	0	0	0	-190.19	-24.81	1781.84	-188.91	85.01	1781.92	-367.46	-14.72	1796.38	-358.96	104.01	1796.73	-348.61	1330	71.98	212.98	1179.87	75.55	-195.05
5.47	-633.17	203.68	42.83	-647.99	192.79	78.13	-712.59	203.32	265.3	-661.28	215.24	289.89	-59.37	-27.49	36.56	-93.67	-22.03	39.16	-292.81	-36.22	37.71	-293.23	-39.58	92.25	-297.69	40.66	1413.38	0	0	0	-178.18	-26.85	1782.65	-177.59	83.39	1782.78	-356.28	-16.43	1797.58	-347.66	101.73	1797.94	-352.06	1330.04	70.9	216.01	1178.22	76.98	-195.15
5.48	-604.96	204.38	44.81	-617.86	193.38	81.44	-688.09	202.01	267.7	-637.46	212.23	293.62	-56.35	-27.33	37.19	-94.42	-22.3	38.79	-292.65	-36.43	38.05	-293.2	-38.78	92.07	-287.04	39.62	1414.64	0	0	0	-166.67	-28.78	1783.4	-165.67	81.72	1783.67	-344.89	-18.69	1798.57	-336.46	99.95	1799.06	-350.86	1330.73	71.18	213.04	1178.13	76.38	-195.48
5.49	-568.28	203.42	50.6	-587.62	191.75	83.74	-663.43	199.31	267.83	-613.39	209.26	295.77	-58.92	-26.86	36.43	-92.55	-22.27	39.29	-292.47	-36.72	38.26	-292.94	-38.97	92.22	-271.8	38.53	1415.27	0	0	0	-156.13	-30.46	1784.32	-155.28	80.08	1784.61	-333.51	-20.61	1799.61	-325.27	98	1800.12	-353.52	1330.1	70.77	213.43	1180.4	75.62	-195.28
5.5	-534.66	202.91	52.87	-554.69	191.27	86.15	-637.78	196.98	266.2	-588.91	205.61	295.92	-60.73	-27.25	35.97	-94.39	-22.25	38.66	-292.6	-36.29	38.13	-292.91	-38.53	92.2	-262.48	37.55	1416.52	0	0	0	-144.18	-31.97	1784.84	-145.36	78.84	1785.34	-322.05	-22.52	1800.57	-314.11	96.07	1801.19	-347.7	1328.8	72.53	213.68	1179.47	75.66	-195.45
5.51	-500.67	202.63	54.23	-523.66	191.14	85.69	-611.58	194.71	263.19	-563.66	203.09	294.64	-59.54	-27.46	36.19	-93.41	-22.26	38.77	-292.47	-36.6	38.43	-292.52	-39.18	92.7	-248.73	36.48	1417.38	0	0	0	-133.55	-33.49	1785.49	-132.39	77.51	1785.75	-310.52	-24.36	1801.48	-302.8	94.69	1802.13	-351.06	1330.62	71.31	214.67	1180.26	75.84	-193.49
5.52	-466.18	201.68	54.71	-487.2	189.58	85.51	-584.83	192.31	258.52	-538.01	200.56	291.74	-58.05	-26.36	36.47	-93.7	-22.43	38.6	-292.23	-36.81	38.76	-292.52	-39.46	93.08	-239.52	34.15	1418.5	0	0	0	-122.85	-34.63	1786.03	-122.34	76.31	1786.42	-299.16	-25.77	1802.36	-291.44	93.58	1803.01	-349.46	1324.39	74.52	214.87	1180.85	75.74	-197.27
5.53	-430.31	201.31	54.36	-453.51	188.34	84.44	-557.61	189.99	252.55	-511.3	198.55	287.45	-57.21	-26.81	36.85	-93.91	-22.47	38.45	-292.11	-36.53	38.85	-292.59	-39.22	93.2	-227.73	33.35	1419.29	0	0	0	-111.59	-35.66	1786.48	-109.49	75.56	1786.68	-287.88	-27.26	1803.18	-280.47	91.91	1803.91	-360	1325.27	72.73	213.56	1180.2	75.74	-198.45
5.54	-398.63	198.7	51.59	-421.48	185.6	81.34	-529.41	187.89	245.29	-484.7	195.85	281.59	-57.09	-27.19	36.36	-92.47	-22.21	38.67	-292.11	-36.52	39.08	-292.42	-39.49	93.71	-216.99	32.42	1419.86	0	0	0	-100.3	-36.48	1786.73	-100.26	74.16	1787.16	-276.82	-28.3	1803.88	-269.29	91.43	1804.47	-358.52	1324.94	72.87	215.25	1178.11	76.73	-194.13
5.55	-370.28	193.05	43.26	-381.04	182.35	79.23	-500.81	184.97	236.41	-457.54	193.36	274.73	-57.55	-27.16	35.65	-92.2	-22.19	38.46	-291.97	-36.01	39.23	-292.44	-39.11	93.92	-213.02	31.46	1420.43	0	0	0	-88.88	-37.23	1786.92	-88.79	73.5	1787.39	-265.8	-29.21	1804.62	-258.51	90.24	1805.13	-367.46	1327.12	71.08	216.18	1178.08	76.9	-195.72
5.56	-328.67	191.33	42.17	-345.4	180.17	75.33	-471.25	183.33	226.83	-429.86	190.73	266.58	-57.14	-26.58	36.43	-93.54	-22.16	37.88	-291.82	-36.06	39.52	-292.31	-38.82	94.29	-198.82	29.84	1420.64	0	0	0	-78.09	-37.83	1787.13	-79.13	73.03	1787.48	-254.81	-30.15	1805.27	-247.61	89.64	1805.57	-355.18	1323.94	73.37	214.06	1180.48	75.79	-192.63
5.57	-286.93	188.11	41.86	-307.01	178.32	72.52	-440.31	183.23	216.72	-401.1	189.06	257.76	-55.96	-26.42	36.53	-92.94	-22.3	38.21	-291.46	-36.35	40.14	-291.97	-38.95	94.87	-187.47	28.62	1421.3	0	0	0	-68.08	-38.45	1787.33	-67.76	72.24	1787.49	-243.86	-31.01	1805.77	-236.85	88.75	1806.06	-355.93	1323.74	73.99	214.09	1180.75	75.84	-189.28
5.58	-239.05	189.23	44.07	-266	178.12	70	-408.72	182.42	205.39	-371.63	187.5	248.12	-58.57	-26.78	35.57	-93.84	-22.1	37.85	-291.37	-35.72	40.22	-291.92	-38.19	95.15	-176.51	26.96	1422.02	0	0	0	-56.27	-38.92	1787.27	-57.91	72.12	1787.4	-233.14	-31.39	1806.34	-226.06	88.56	1806.31	-359.46	1324.44	72.99	215.89	1179.25	76.86	-189.94
5.59	-196.66	186.87	42.87	-226.56	175.54	66.78	-376.3	180.72	192.76	-341.57	186.18	237.84	-56.77	-27.3	36.02	-93.83	-22.01	37.91	-291.13	-35.69	40.62	-291.66	-37.99	95.53	-170.87	25.95	1422.07	0	0	0	-46.41	-39.44	1787.3	-47.44	71.75	1787.21	-222.43	-32.08	1806.82	-215.38	88.27	1806.53	-357.61	1324.72	73.55	217.03	1180.03	76.73	-189.82
5.6	-154.12	183.75	42.25	-186.52	173.45	63.74	-343.18	179.32	179.72	-310.67	185.79	227.07	-55.32	-27.13	36.89	-95	-22.06	37.57	-290.64	-35.67	41.21	-291.19	-38.15	96.19	-156.63	24.87	1422.44	0	0	0	-35.48	-39.68	1787.2	-35.33	71.39	1786.93	-211.83	-32.6	1807.15	-205	87.7	1806.72	-355.61	1324.69	73.64	214.23	1180.39	75.76	-193.2
5.61	-110.43	181.94	42.11	-144.82	171.28	61.6	-308.98	178.94	166.58	-279.66	184.15	215.5	-55.15	-26.6	37.39	-94.59	-22.09	37.68	-290.51	-34.99	41.4	-291	-37.97	96.64	-146.75	23.89	1422.65	0	0	0	-25.17	-40.04	1787.25	-25.63	71.48	1786.64	-201.42	-32.83	1807.46	-194.53	87.58	1806.78	-358.43	1325.48	73.02	216.1	1180.13	76.24	-196.86
5.62	-67.69	180.48	42.22	-103.27	170.34	59.78	-274.01	178.23	153.13	-247.09	184.2	204.22	-57.06	-27.84	36.49	-93.43	-22.26	38.16	-290.17	-35.01	42.03	-290.77	-37.19	96.95	-130.53	22.8	1422.46	0	0	0	-14.68	-40.21	1787.1	-15.43	70.97	1786.39	-190.85	-32.97	1807.66	-184.01	87.74	1806.75	-363.03	1325.14	72.3	213.76	1179.98	75.99	-197.34
5.63	-26.15	179.72	42.31	-62.47	168.34	57.77	-238.25	176.17	139.12	-214.56	182.98	192.33	-56.58	-27.33	37.07	-91.52	-22.06	38.64	-290	-34.45	42.42	-290.6	-36.79	97.38	-121.79	22.26	1422.71	0	0	0	-3.94	-40.35	1787.06	-6.52	70.74	1786.33	-180.35	-33.09	1807.71	-173.59	87.72	1806.54	-364.45	1326.75	71.78	213.76	1181.06	75.52	-198.66
5.64	17.04	178.49	43.89	-21.39	168.42	56.01	-202.32	174.12	125.42	-181.23	182.11	180.79	-55.94	-27.79	36.95	-93.58	-22.51	37.96	-289.68	-33.84	42.88	-289.99	-37.6	98.47	-116.24	21.56	1422.56	0	0	0	6.44	-40.4	1786.86	6.02	71.16	1785.82	-169.85	-33.14	1807.59	-163.15	87.55	1806.3	-358.88	1325.88	72.99	213.27	1181.13	75.07	-197.81
5.65	58.99	178.58	45.35	21.04	168.67	55.87	-165.6	172.06	112.26	-147.68	180.93	169.32	-59.43	-29.05	36.89	-91.99	-22.29	37.99	-289.09	-33.96	43.78	-289.41	-37.37	99.07	-104.44	21.25	1422.19	0	0	0	16.8	-40.16	1786.75	17.71	71.28	1785.45	-159.47	-33.22	1807.34	-152.67	87.74	1805.92	-358.99	1325.78	72.9	214.2	1180.28	75.63	-206.53
5.66	99.76	178.91	47.14	61.32	168.71	55.58	-128.27	170.74	99.91	-113.2	179.77	158.1	-55.78	-29.74	38.07	-90.97	-22.96	38.43	-288.77	-33.33	44.31	-288.87	-37.22	99.82	-91.18	21.06	1421.83	0	0	0	26.61	-40.23	1786.54	26.39	71.31	1785.32	-149.27	-32.68	1807.11	-142.25	87.73	1805.48	-354.78	1324.01	73.59	215.13	1179.04	76.43	-206.35
5.67	140.84	179.19	50.07	102.74	168.54	56.19	-90.26	170.58	88.68	-78.54	178.65	147.56	-56.08	-29.47	37.56	-90.91	-22.88	38.28	-288.37	-32.89	44.93	-288.54	-36.92	100.47	-78.87	20.86	1421.28	0	0	0	37.37	-40.2	1786.31	39.25	71.55	1784.72	-138.86	-32.6	1806.7	-131.86	88.07	1804.9	-354.53	1326.83	71.8	213.04	1180.56	75.74	-209.45
5.68	182.06	180.14	53.69	142.65	168.83	57.14	-51.5	170.22	78.34	-43.7	177.39	137.43	-56.44	-28.78	36.91	-90.64	-23.29	38.49	-287.98	-32.61	45.66	-288.23	-36.35	101	-71.19	20.96	1420.81	0	0	0	47.27	-40.05	1786.11	47.55	71.72	1784.61	-128.45	-32.62	1806.12	-121.45	88.54	1804.27	-353.85	1329.32	70.91	216.25	1179.76	76.32	-195.89
5.69	222.03	180.81	58.05	182.02	169.55	58.92	-13.21	169.76	68.6	-8.87	175.8	127.81	-57.89	-27.63	35.74	-92.32	-23.56	38.16	-287.66	-31.91	46.23	-287.86	-36.24	101.62	-60.61	20.87	1420.2	0	0	0	57.17	-39.78	1785.78	57.12	71.48	1784.33	-118.03	-32.18	1805.5	-111.03	88.85	1803.54	-356.87	1330.54	70.45	213.69	1180.69	75.59	-185.1
5.7	261.36	181.98	63.48	222.52	169.65	62.69	25.7	169.77	60.23	26.58	174.79	119.22	-53.08	-27.98	37.01	-91.72	-23.62	38.41	-287.35	-31.6	46.9	-287.42	-35.96	102.52	-52.02	21.49	1419.79	0	0	0	68.71	-39.35	1785.39	68.61	72.06	1783.72	-107.61	-31.66	1804.77	-100.47	89.46	1802.73	-351.18	1328.69	72.09	211.3	1180.82	75.05	-175.5
5.71	300.67	182.68	70.23	259.02	170.98	66.42	64.29	169.98	52.95	61.9	174.67	112.09	-55.57	-27.88	36.23	-92.33	-23.63	38.08	-286.92	-31.25	47.81	-286.91	-36.1	103.5	-37.63	21.77	1419	0	0	0	78.82	-38.85	1784.97	78.53	72.45	1783.31	-97.08	-31.15	1803.95	-89.83	90.64	1801.74	-350.57	1329.93	71.74	215.69	1179.85	76.41	-188.91
5.72	337.63	183.23	77.78	296.98	171.57	72.22	102.68	170.56	47.33	97	175.25	106.44	-57.07	-28.27	35.93	-92.66	-23.56	38.16	-286.41	-31.21	48.67	-286.43	-36.02	104.41	-28.85	22.04	1418.4	0	0	0	88.49	-38.2	1784.54	90.85	73.16	1782.51	-86.65	-30.43	1803.02	-79.26	90.94	1800.87	-343.68	1322.71	76.02	214.79	1180.23	76.09	-200.71
5.73	376.58	184.08	87.58	334.08	171.53	79.45	140.36	171.99	43.45	131.13	175.35	101.93	-59.45	-27.95	35.05	-92.43	-23.65	37.95	-285.88	-31.62	49.88	-285.8	-35.99	105.34	-12.93	22.94	1417.3	0	0	0	99.95	-37.61	1783.81	99.29	74.17	1781.96	-76.18	-29.75	1801.92	-68.72	91.87	1799.74	-345.99	1320.63	76.12	214.08	1180.97	75.84	-194.65
5.74	410.16	184.98	96.06	369.7	172.66	88.26	178.12	172.95	41.37	165.09	176.41	99.31	-57.67	-28.35	35.6	-92.23	-23.81	37.97	-285.59	-31.09	50.73	-285.56	-35.18	106	-7.35	22.86	1416.66	0	0	0	110.05	-36.72	1783.21	109.55	74.62	1781.19	-65.71	-28.73	1800.75	-58.17	92.47	1798.53	-355.06	1323.5	73.42	211.31	1181.24	75.32	-190.11
5.75	441.84	182.52	109.66	401.8	172.34	98.66	213.3	173.53	41.76	197.28	176.6	98.59	-57.66	-27.99	35.31	-90.02	-23.88	38.58	-285.31	-30.25	51.47	-284.6	-35.89	107.41	5.18	23.78	1415.52	0	0	0	120.44	-35.78	1782.38	121.34	76.07	1780.23	-55	-27.72	1799.45	-47.66	93.6	1797.13	-363.37	1325.61	71.63	213.72	1181.08	75.61	-203.18
5.76	471.39	179.16	123.8	432.68	171.74	110.06	246.22	174.94	43.65	227.34	176.53	99.23	-58.32	-28.09	35.19	-93.23	-24.1	37.7	-284.9	-30.02	52.66	-284.1	-35.51	108.55	16.29	24.27	1414.47	0	0	0	131.15	-35.05	1781.41	131.32	76.47	1779.61	-44.11	-26.59	1797.97	-36.81	95.18	1795.52	-358.49	1325.28	72.85	214.22	1180.31	75.87	-193.75
5.77	498.49	177.87	136.7	461.52	169.75	121.97	276.69	174.18	45.48	255.07	176.58	100.69	-56.51	-28.49	35.16	-90.64	-23.68	38.11	-284.49	-30	53.94	-283.33	-35.56	109.79	30.84	25.52	1412.98	0	0	0	141.96	-33.95	1780.44	142.22	77.9	1778.36	-33.26	-25.43	1796.36	-25.91	96.16	1793.95	-358.99	1325.31	73.15	215.77	1179.85	76.44	-187.91
5.78	522.54	177.23	148.39	486.1	169.47	132.87	304.62	172.21	47.53	280.21	175.52	102.38	-59.25	-28.56	34.52	-91.01	-23.96	38.13	-283.92	-30.31	55.54	-282.66	-35.77	111.26	41.2	26.57	1411.59	0	0	0	152.44	-32.41	1779.4	153.67	78.91	1777.29	-22.32	-23.91	1794.81	-14.73	97.59	1792.29	-361.75	1326.04	73.02	217.43	1179.52	76.84	-186.94
5.79	543.06	175.98	158.09	505.31	168.08	140.93	329.36	170.45	49.23	302.78	173.19	103.18	-58.84	-28.44	34.88	-93.15	-24.08	37.52	-283.37	-30.15	57.02	-281.58	-35.51	112.75	53.89	27.86	1410.16	0	0	0	163.25	-30.99	1778.25	165.09	80.58	1775.96	-11.27	-22.44	1793.19	-3.56	99.24	1790.61	-356.09	1324.44	73.49	217.28	1178.29	77.55	-191.4
5.8	559.64	174.44	164.97	525.2	166.4	144.89	349.97	167.73	49.19	321.73	171.92	103.26	-59.68	-28.59	34.48	-92.21	-24.4	37.66	-282.78	-29.84	58.66	-280.59	-35.47	114.38	65.65	29.09	1408.8	0	0	0	173.85	-29.55	1777.15	175.09	81.89	1774.99	-0.25	-20.72	1791.61	7.71	100.84	1789.01	-358.42	1324.85	72.59	200.32	1179.48	77.51	-188.04
5.81	573.1	169.99	168.4	539.2	162.05	147.57	366.1	165.07	47.68	336.5	170.26	101.83	-59.18	-27.85	34.65	-91.78	-23.74	37.57	-281.94	-30.22	60.66	-279.79	-34.89	116.05	75.34	30.66	1407.25	0	0	0	185.43	-27.82	1775.95	187.47	83.57	1773.74	10.85	-19.04	1790.05	19.12	102.9	1787.48	-362.15	1325.65	72.39	196.34	1179.42	77.71	-191.8
5.82	583.66	167.04	166.48	550.11	156.65	145.92	377.18	163.78	46.04	347.89	167.86	99.72	-55.77	-28.45	35.47	-90.56	-24.04	37.95	-281.3	-30.67	62.76	-278.08	-35.89	118.36	87.36	32.26	1406.03	0	0	0	197.61	-26.2	1774.63	199.6	84.95	1772.55	22.06	-16.94	1788.67	30.56	105.42	1785.94	-360.02	1325.33	72.44	200.95	1178.67	79.34	-194.89
5.83	593.2	154.72	160.27	558.64	148.87	139.63	383.58	161.35	44.25	355.97	165.79	98.17	-56.84	-28.85	35.36	-91.53	-24.15	37.63	-280.51	-30.97	64.79	-276.47	-36.98	120.67	98.07	33.36	1404.4	0	0	0	208.44	-24.64	1773.51	210.39	86.98	1771.39	33.4	-14.79	1787.36	42.17	107.45	1784.58	-359.1	1324.9	72.64	200.79	1178.66	79.02	-190.93
5.84	600.67	149.63	149.02	565.18	143.82	128.91	386.94	159.33	42.85	361.32	163.18	96.23	-57.97	-28.84	34.73	-92.65	-24.04	37.16	-279.79	-31.89	67.21	-274.97	-37.69	122.89	109.28	34.99	1403.39	0	0	0	219.19	-22.59	1772.55	221.94	88.74	1770.35	44.73	-12.33	1786.19	53.9	109.39	1783.45	-359.89	1325.45	72.68	196.6	1179.55	78.25	-193.86
5.85	606.1	143.54	137.09	570.11	138.18	117.69	389.81	156.95	42.01	365.46	161.11	94.69	-55.13	-28.24	35.66	-91.05	-23.76	37.38	-278.76	-32.94	69.77	-273.19	-38.75	125.33	129.22	37.04	1402.04	0	0	0	231.51	-20.53	1771.5	232.08	90.84	1769.5	56.33	-10.05	1785.06	65.84	111.99	1782.31	-360.69	1325.47	71.84	201.1	1178.28	79.27	-190.77
5.86	613.3	140.93	124.26	574.57	134.02	110.04	393.31	155.42	41.49	371.76	159.77	94.72	-58.14	-28.03	34.68	-91.17	-23.8	37.34	-277.64	-34.04	72.57	-270.73	-40.98	128.61	132.76	38.41	1401.26	0	0	0	243.72	-18.35	1770.55	243.31	92.89	1768.63	68.11	-7.34	1784.15	77.72	114.67	1781.28	-353.36	1324.27	74.25	196.92	1179.76	77.87	-192.17
5.87	621.36	140.12	113.6	581.41	133.35	100.62	396.35	155.52	41.51	378.88	159.07	94.63	-58.85	-28.31	34.27	-91.31	-23.93	37.37	-276.23	-35.47	76.06	-268.47	-41.73	131.73	149.5	40.51	1400.53	0	0	0	255.18	-16.03	1769.94	257.15	94.61	1767.83	80.23	-4.74	1783.6	89.93	117.6	1780.66	-352.35	1323.77	74.4	200.6	1179.18	79.71	-197.41
5.88	627.16	140.73	101.6	588.15	132.59	91.75	398.19	155.6	41.26	383.74	159.21	94.64	-58.66	-27.69	34.65	-91.18	-23.61	37.18	-274.5	-36.45	79.93	-265.42	-42.97	135.42	160.37	42.86	1400.49	0	0	0	267.12	-13.77	1769.57	269.41	97.08	1767.56	92.61	-1.85	1783.75	102.42	120.38	1780.71	-357.67	1325.19	72.85	201.35	1178.32	79.5	-208.92
5.89	629.96	140.58	91.32	591.89	132.93	83.32	399.42	156.64	40.99	387.31	159.49	94.22	-57.35	-27.75	34.72	-93.1	-23.45	36.5	-272.29	-37.15	84.31	-261.76	-43.53	139.57	174.66	44.85	1400.72	0	0	0	278.96	-11.3	1769.63	282.12	99.55	1767.52	105.13	1.48	1784.42	115.31	123.53	1781.25	-358.98	1325.08	72.8	196.98	1179.09	78.09	-199.84
5.9	633.59	140.75	82.85	593.76	134.39	75.66	400.03	157.45	40.55	390.31	160.91	94.16	-55.52	-28.28	35.14	-92.1	-23.71	36.98	-269.6	-37.71	89.18	-257.5	-45.1	144.61	187	47.47	1401.73	0	0	0	292.16	-8.56	1769.86	294.78	102.68	1767.73	117.63	4.79	1785.38	128.47	126.86	1782.14	-357.76	1324.9	73.24	198.34	1178.68	78.76	-180.87
5.91	636.56	140.13	75.03	594.96	133.62	69.46	400.79	158.84	40.97	392.59	161.51	94.31	-54.72	-27.79	35.67	-91.03	-23.19	37.25	-266.15	-38.66	94.79	-252.36	-46.1	149.92	195.96	49.73	1403	0	0	0	304.36	-5.93	1770.32	307.07	105.58	1768.11	130.14	8.26	1786.58	141.64	130.32	1783.23	-360.7	1325.48	72.94	201.78	1178.51	79.49	-190.67
5.92	639.98	139.59	69.45	597.03	133.14	65.78	401.47	158.28	40.87	394.59	161.63	94.57	-57.32	-28.62	34.58	-91.22	-23	37.53	-261.97	-39.99	101.16	-246.15	-47.93	155.93	208.18	51.63	1404.74	0	0	0	316.46	-3.04	1770.95	318.45	107.72	1768.79	142.88	11.77	1788.07	154.79	133.67	1784.55	-353.96	1323.63	74.75	199.93	1178.95	79.13	-196.29
5.93	640.69	137.89	64.91	599.26	131.91	63.26	401.79	158.16	41	395.77	161.47	94.79	-57.35	-28.18	34.85	-91.18	-22.53	37.86	-256.81	-41.17	107.95	-239.02	-49.34	161.99	222.69	53.74	1406.01	0	0	0	329.92	0.02	1771.67	331.28	110.56	1769.51	155.63	14.89	1789.74	167.94	137.24	1785.98	-350.35	1323.21	75.38	198.33	1179.21	78.6	-192.45
5.94	641.61	138.15	62.44	599.62	131.7	60.28	402.09	157.86	40.95	396.61	160.8	94.88	-56.78	-27.46	35.12	-90.47	-22.15	38.44	-250.83	-40.91	114.68	-230.43	-50.97	168.52	233.16	56.34	1408	0	0	0	341.86	3.01	1772.7	345.25	113.42	1770.25	168.36	18.15	1791.6	181.01	140.56	1787.69	-366.89	1327.37	70.93	202.25	1178.48	79.79	-194.37
5.95	642.12	136.42	59.02	601.72	131.56	58.59	402.32	157.96	41.22	397.76	161.21	95.44	-57.61	-27.77	34.92	-90.32	-21.66	38.86	-243.2	-41.99	122.62	-220.15	-53.11	175.41	247.72	58.02	1410.2	0	0	0	355.3	6.26	1773.72	358.43	116.38	1771.18	181.19	21.79	1793.56	194	143.81	1789.48	-358	1324.91	73.14	201.33	1179.09	79.52	-201.05
5.96	643.42	136.59	56.4	601.32	130.06	56.22	402.67	157.35	41.2	398.6	159.91	95.25	-58.58	-28.35	34.67	-87.51	-19.89	40.67	-234.04	-43.11	131.14	-208.19	-54.95	181.98	259.96	60.09	1412.53	0	0	0	367.63	9.44	1774.92	372.08	119.8	1772.04	193.92	25.63	1795.47	206.91	147.33	1791.1	-353.79	1323.71	74.31	197.93	1179.34	78.4	-207.16
5.97	644.87	135.94	54.72	601.87	129.41	54.47	402.84	157.38	41.41	399.31	159.87	95.48	-56.64	-28.63	34.94	-86.26	-20.16	41.07	-224.1	-44.18	140.08	-194.83	-56.77	188.82	274.15	62.22	1414.27	0	0	0	380.02	12.66	1775.95	383.43	122.65	1773.07	206.7	29.1	1797.15	219.65	150.5	1792.54	-356.76	1324.72	73.72	210.45	1179.57	76.88	-196.78
5.98	644.45	135.64	53.15	603.26	129.13	53.71	402.87	157.05	41.52	399.98	159.42	95.71	-54.71	-27.96	35.03	-83.2	-20.04	42.05	-213.24	-46.11	150.17	-180.74	-59.68	196.45	284	64.07	1416.04	0	0	0	392.77	15.6	1776.91	397.25	125.32	1773.89	219.51	32.46	1798.54	232.28	154.18	1793.66	-352.99	1322.8	74.26	214.54	1180.55	75.96	-208.26
5.99	645.06	135.63	52.31	601.51	128.96	52.56	403.01	156.76	41.59	400.7	159.28	95.9	-51.23	-28.31	34.92	-79.79	-22.21	42.9	-201.8	-48.36	161.67	-166.5	-61.25	204.72	297.23	66.08	1417.44	0	0	0	404.52	18.64	1777.88	408.06	128.49	1774.62	232.09	35.99	1799.83	244.8	157.92	1794.48	-353.87	1323.46	73.96	215.65	1180.95	76.43	-210.49
6	646.16	135.81	52	602.41	129.19	52.21	403.13	156.69	41.62	401.09	157.94	95.51	-49.01	-28.51	34.77	-76.55	-23.37	44.73	-189.29	-50.58	174.13	-151.44	-63.18	214.27	306.46	67.8	1418.68	0	0	0	416.85	21.46	1778.71	420.85	131.32	1775.35	244.52	39.1	1800.95	257.25	161.13	1795.3	-357.93	1324.69	73.19	206.56	1178.73	78.9	-192.3
6.01	645.37	135.3	50.84	602.83	129.55	51.86	403.07	156.61	41.67	401.49	158.07	95.68	-44.7	-29.44	34.77	-70.78	-24.43	47.92	-175.51	-51.88	186.73	-134.91	-65.32	224.31	320.64	69.61	1419.89	0	0	0	429.01	24.29	1779.53	431.15	134.11	1776.13	256.76	41.93	1801.95	269.68	164.14	1796.01	-358.1	1330.79	70.26	200.43	1178.74	78.9	-192.29
6.02	646.65	136.49	51.18	603.08	129.43	51.42	403.21	156.53	41.7	401.95	157.37	95.6	-39.35	-29.85	34.65	-62.81	-25.5	51.19	-159.94	-53.53	199.6	-117.38	-67.12	234.19	327.99	71.1	1420.7	0	0	0	440.42	26.98	1780.27	443.13	136.57	1776.69	268.81	44.83	1802.89	281.92	166.76	1796.74	-355.61	1333.92	69.32	201.77	1178.04	80.12	-195.27
6.03	646.27	134.7	49.78	602.86	128.35	50.52	403.25	156.63	41.84	402.26	157.76	95.88	-33.25	-31.5	35.46	-53.32	-27.09	54.78	-142.73	-55.84	212.73	-98.2	-69.73	244.1	343.55	72.72	1421.51	0	0	0	452.33	29.6	1780.94	455.13	139.93	1776.97	280.66	47.76	1803.79	294.04	169.43	1797.35	-351.07	1331.12	70.71	199.54	1178.59	79.15	-193.74
6.04	645.95	135.72	49.57	604.27	128.49	50.5	403.26	156.65	41.96	402.64	157.37	95.84	-25.57	-34.2	36.5	-44.79	-29.39	58.06	-124.5	-57.73	225.13	-78.51	-71.02	253.08	352.81	74.37	1422.05	0	0	0	464.11	31.95	1781.52	467.88	142.16	1777.29	292.47	50.14	1804.61	305.89	172.19	1797.85	-350.37	1330.9	70.86	199.44	1179.12	78.38	-193.61
6.05	646.81	135.28	49.18	602.98	128.14	49.81	403.34	156.26	41.87	402.84	156.92	95.72	-15.71	-36.77	37.81	-31.79	-32.21	63.01	-105.49	-58.74	236.07	-58.53	-71.75	261.3	364.68	75.72	1422.54	0	0	0	475.84	34.27	1782.11	479.06	143.96	1777.93	304.18	52.09	1805.38	317.65	174.58	1798.4	-353.12	1331.29	70.56	195.61	1179.72	77.43	-192.46
6.06	646.39	134.71	48.43	603.44	128.45	49.82	403.47	156.12	41.76	403.16	156.93	95.75	-0.45	-41.12	42.86	-18.17	-34.76	68.61	-86.06	-58.57	244.73	-38.53	-72.51	268.83	375.16	76.69	1423.33	0	0	0	487.62	36.43	1782.66	490.47	145.82	1778.34	315.89	54.28	1806.31	329.26	176.58	1799.05	-356.4	1333.15	69.14	192.23	1180.4	77.24	-192.91
6.07	647.36	134.58	48.33	603.33	128.53	49.91	403.42	156.17	41.83	403.41	156.93	95.78	18.52	-44.46	48.79	2.27	-37.63	75.34	-66.15	-58.26	251.36	-18.23	-72.95	275.53	385.78	77.92	1424.15	0	0	0	499.12	37.96	1783.25	501.77	147.91	1778.63	327.57	56.05	1807.15	340.66	178.47	1799.66	-354.01	1332.99	69.5	197	1179.82	78.24	-192.38
6.08	647.35	134.81	48.23	602.98	128.46	49.24	403.35	156.74	42.18	403.6	156.48	95.65	43.59	-49.2	54.17	26.53	-40.89	80.92	-45.35	-58.05	255.97	2.52	-72.27	281.19	397.02	79.1	1425.09	0	0	0	509.42	39.5	1783.87	511.95	149.26	1779.28	339.29	57.81	1807.99	352	180.04	1800.25	-351.65	1330.96	70.82	200.82	1178.5	79.08	-190.34
6.09	646.76	134.43	47.86	603.95	128.07	49.37	403.36	156.05	41.91	403.82	156.88	95.87	73.03	-51.71	59.49	55.36	-43.66	85.81	-23.1	-58.63	258.55	24.04	-72.03	285.96	408.84	79.67	1425.61	0	0	0	520.92	40.95	1784.41	522.95	151.29	1779.64	350.91	59.19	1808.76	363.28	181.54	1800.89	-356.76	1334.3	68.78	206.34	1177.37	80.83	-192.22
6.1	646.87	134.71	47.82	602.4	128.51	49.01	403.52	156.13	41.89	403.96	156.74	95.84	102.34	-54.59	63.64	85.2	-46.38	89.72	0.16	-59.68	259.25	46.26	-71.88	289	415	80.87	1426.32	0	0	0	533.13	42.27	1784.81	534.39	151.91	1780.07	362.3	60.18	1809.51	374.46	182.92	1801.51	-356.87	1332.92	68.74	208.11	1176.88	81.53	-191.52
6.11	646.52	134.55	47.72	603.76	128.06	49.26	403.41	156.38	42.07	404.04	156.73	95.94	136.57	-56.96	67.51	116.11	-48.83	92.49	24.34	-60.96	258.12	69.32	-72.09	290.05	426.67	81.74	1427.11	0	0	0	543.92	43.16	1785.34	544.51	152.72	1780.73	373.55	61.17	1810.27	385.63	183.83	1802.19	-351.16	1333.33	70.14	199.09	1179.33	79.01	-194.69
6.12	646.6	134.65	47.57	604.63	127.66	49.31	403.54	155.92	41.99	404.25	156.38	95.83	168.54	-60.21	69.34	146.85	-51.08	93.82	49.38	-62.38	255.41	93.48	-72.82	289.31	436.74	82.04	1428.03	0	0	0	553.99	43.98	1785.98	555.88	153.92	1781.21	384.59	61.94	1811.03	396.85	184.59	1802.98	-352.98	1334	69.87	206.46	1177.38	81.62	-196.43
6.13	645.88	134.95	47.57	604.62	127.76	49.46	403.68	155.96	41.99	404.5	156.42	96.17	203.14	-62.42	70.84	178.8	-53.47	94.41	75.14	-63.25	251.08	118.47	-73.32	286.59	446.26	82.48	1428.81	0	0	0	564.83	44.47	1786.47	566.4	154.85	1781.91	395.46	62.21	1811.69	407.94	185.27	1803.69	-352.4	1331.41	70.42	202.07	1177.93	79.51	-195.1
6.14	645.74	135.14	47.38	602.62	128.54	48.85	403.9	155.78	42.02	404.73	155.88	96.18	237.74	-65.23	71.41	213.23	-56.01	94.33	101.98	-63.84	245.24	144.11	-74.15	282.47	454.23	82.93	1429.84	0	0	0	576.02	44.89	1786.96	577.16	154.65	1782.52	406.13	62.52	1812.3	418.83	185.98	1804.4	-353.96	1333.67	69.95	196.88	1179.63	78.2	-192.52
6.15	646.01	135.6	47.38	603.79	128.99	49.06	403.97	155.64	42.19	404.98	156.22	96.59	272.49	-67.08	70.68	248.25	-58.39	93.36	129.91	-64.91	238.34	170.4	-75.24	277.23	463	83.34	1430.52	0	0	0	586.34	44.99	1787.5	586.28	154.85	1783.49	416.59	62.77	1812.8	429.61	186.43	1805.08	-351.66	1333.4	70.19	200.22	1178.66	79.02	-199.09
6.16	646.88	135.07	47.24	604.44	128.35	48.91	404.09	155.61	42.36	405.21	156.08	96.9	310.3	-69.84	70.6	284.31	-60.16	91.68	158.5	-65.66	230.05	197.33	-75.98	270.68	476.62	83.79	1431.11	0	0	0	596.97	44.83	1787.92	596.99	155.13	1784.16	426.98	62.96	1813.25	440.13	186.66	1805.77	-352.81	1332.83	69.76	202.2	1178.64	79.35	-196.12
6.17	646.77	135.19	46.84	604.58	127.59	48.77	404.19	155.32	42.38	405.42	155.72	97.15	347.36	-71.92	70.53	321.22	-61.74	89.69	187.86	-66.61	220.72	225.14	-76.53	263.15	486.18	84.27	1431.83	0	0	0	606.62	44.53	1788.45	608.37	155.32	1784.66	437.2	62.8	1813.59	450.5	186.87	1806.35	-350.81	1331.88	70.45	193.33	1180.85	77.37	-193.93
6.18	646.54	135.17	46.35	603.88	127.93	48.52	404.2	155.61	42.62	405.55	155.32	97.31	382.23	-73.65	68.51	358.9	-63.56	87.76	218.37	-68.1	210.63	254.02	-77.4	254.79	495.52	84.77	1432.57	0	0	0	616.54	44.13	1788.9	618.36	154.98	1785.39	447.34	62.75	1813.87	460.75	187.03	1806.88	-352.65	1331.39	70.29	196	1179.87	77.92	-189.01
6.19	646.7	134.44	46.07	604.09	128.34	48.39	404.38	155.89	43.04	405.81	154.88	97.53	422.5	-74.76	68.04	396.39	-65.55	85.32	250.26	-69.61	199.85	283.39	-78.29	245.62	507.73	85.19	1432.96	0	0	0	626.74	43.68	1789.17	628.63	154.65	1786.11	457.34	62.68	1814.07	470.87	187.06	1807.38	-353.82	1332.03	70.11	212.47	1178.71	77.81	-188.32
6.2	645.82	134.99	45.66	605.2	127.95	48.84	404.52	155.54	43.01	405.94	155.05	98.03	463.34	-75.96	66.83	435.26	-67.63	83.13	282.56	-69.45	187.52	313.2	-79.4	235.87	513.89	85.54	1433.51	0	0	0	636.56	43.22	1789.55	639.02	154.66	1786.77	467.36	62.6	1814.23	480.89	187.04	1807.82	-351.29	1330.74	70.88	215.05	1180.92	75.88	-193.48
6.21	646.24	134.03	45.28	603.44	127.4	47.91	404.67	155.45	43.16	406.14	155.03	98.5	505.46	-77.84	65.75	474.68	-69.6	80.52	315.46	-70.06	175.17	343.95	-80.39	225.67	524.11	86.07	1433.88	0	0	0	646.48	42.69	1789.89	647.02	154.1	1787.6	477.25	62.36	1814.22	490.86	186.86	1808.13	-351.13	1332.72	70.59	213.03	1181.85	75.39	-199.24
6.22	646.88	134.72	45.77	604.38	127.93	48.73	404.8	154.87	43.1	406.24	154.78	98.89	545.95	-80.13	64.98	513.9	-71.91	78.03	349.44	-71.19	162.96	375.65	-81.49	215.18	533.31	86.44	1434.25	0	0	0	656.57	42.15	1790.07	657.99	153.09	1788.12	487.12	61.96	1814.06	500.76	186.32	1808.38	-351.47	1332.3	70.42	216.53	1180.73	76.52	-197.38
6.23	646.81	135.06	45.79	604.37	128.79	49.06	404.98	154.57	43.26	406.48	155.33	99.63	583.57	-83.84	63.67	553.42	-74.07	75.59	384.61	-73.14	151.13	407.75	-81.4	203.75	546.54	87.12	1434.25	0	0	0	665.32	41.3	1790.4	668.35	152.92	1788.49	496.87	61.59	1813.79	510.56	186.2	1808.43	-347.24	1331.46	71.6	212.72	1180.19	75.86	-193.16
6.24	647.73	135.97	46.25	603.3	128.88	48.14	404.95	154.23	43.27	406.69	154.43	99.7	624.16	-86.64	63.81	592.38	-76.54	73.12	420.16	-75.32	139.42	440.19	-79.88	191.14	556.61	87.58	1434.28	0	0	0	675.79	40.55	1790.5	677.65	152.33	1789.01	506.5	61.25	1813.39	520.35	186.06	1808.29	-346.67	1330.68	71.7	214.94	1180.77	76.21	-193.29
6.25	647.23	136.79	46.84	604.54	128.71	48.66	405.32	154.3	43.54	406.96	154.05	100.12	665.48	-90.57	64.57	631.49	-79.89	71.59	456.14	-77.78	128.07	473.46	-80.17	179.77	565.49	87.92	1434.07	0	0	0	684.74	39.66	1790.75	686.98	151.64	1789.64	516.05	60.89	1812.86	530.25	185.45	1808.1	-350.52	1331.15	70.81	214.06	1181	75.84	-191.73
6.26	643.52	140.29	48.52	601.43	131.61	49.85	405.47	154.33	43.84	407.35	154.57	100.88	704.17	-93.55	65.01	671.26	-82.7	70.7	493.1	-79.87	116.79	507.67	-82.35	169.41	575.29	88.06	1433.89	0	0	0	694.24	38.75	1790.8	697.84	150.83	1789.85	525.54	60.3	1812.2	540.1	184.97	1807.73	-348.46	1328.94	71.86	215.54	1181.05	76.19	-192.26
6.27	644.3	141.8	49.79	603.42	131.96	50.03	405.52	153.84	43.89	407.55	154.07	101.18	743.49	-96.57	66.68	710.68	-85.04	70.3	530.77	-83.14	106.52	542.17	-85.1	159.68	585.07	88.05	1433.54	0	0	0	703.75	38	1790.9	707.26	149.75	1790.34	535.01	59.48	1811.41	550.03	184.18	1807.31	-348.97	1333.35	70.51	212.75	1180.41	75.73	-194.3
6.28	644.68	142.52	49.92	601.85	131.78	49.12	405.77	153.84	44.17	407.83	153.81	101.6	784.8	-98.08	70.11	750.36	-87.44	71.07	568.77	-86.24	96.45	577.08	-88.39	150.51	594.94	87.97	1433.27	0	0	0	713.61	36.7	1790.77	719.19	149.13	1790.37	544.52	58.69	1810.54	559.87	183.47	1806.74	-349.05	1333.97	70.46	214.24	1179.94	76.31	-190.68
6.29	645.43	143.13	49.74	604.32	132.39	49.7	405.96	153.45	44.26	408.34	153.8	102.19	824.44	-99.58	73.88	789.94	-89.12	72.61	607.57	-87.59	85.73	612.76	-90.49	141.43	606.26	87.85	1432.84	0	0	0	723.05	35.85	1790.75	726.86	148.13	1790.72	554.07	57.95	1809.6	569.66	182.65	1806.09	-353.23	1331.72	69.9	216.38	1179.84	76.77	-194.19
6.3	645.02	143.21	48.65	605.8	130.58	48.24	406.1	153.19	44.6	408.72	153.6	102.67	864.06	-100.36	78.32	830.58	-90.53	75.6	647.11	-88.37	75.55	648.74	-93.23	133.17	617.27	87.74	1432.07	0	0	0	733.09	34.85	1790.55	736.8	146.67	1790.82	563.7	57.06	1808.6	579.31	181.81	1805.3	-354.95	1332.06	70.09	215.66	1179.59	76.82	-193.55
6.31	649.58	138.1	45.96	607.41	130.32	48.32	406.33	153.69	45.22	409.14	153.4	103.16	901.88	-101.42	83.78	869.69	-91.99	79.25	686.29	-90.67	67.35	684.19	-96.51	125.99	627.6	87.21	1431.41	0	0	0	742.32	33.74	1790.4	746.91	146	1790.73	573.32	55.91	1807.5	588.97	180.86	1804.43	-350.38	1331.07	71.03	215.4	1179.1	77.02	-194.55
6.32	649.76	137.62	45.09	605.98	130.09	47.78	406.63	153.24	45.54	409.57	153.44	103.76	940.85	-102.59	90.58	909.41	-93.13	84.46	725.86	-93.44	61.12	719.96	-99.36	119.77	638.29	86.77	1430.77	0	0	0	751.94	32.64	1790.17	757.53	144.68	1790.42	583.13	54.86	1806.36	598.71	179.84	1803.5	-346.8	1331.37	71.71	213.87	1180.03	76.16	-193.7
6.33	650.35	136.61	44.46	606.93	130.62	47.29	406.81	153.17	45.94	409.98	153.59	104.54	980.78	-102.88	99.47	949.13	-93.88	91.4	765.45	-96.71	56.96	756.06	-101.81	114.91	651.89	86.18	1429.89	0	0	0	761.92	31.27	1789.75	766.07	143.89	1790.53	592.93	53.85	1805.18	608.48	178.53	1802.57	-345.16	1330.97	72.08	216.2	1179.12	76.97	-197.46
6.34	648.66	136.47	43.52	605.05	130.93	46.75	407.2	153	46.42	410.54	153.83	105.36	1018.13	-103.16	109.61	987.08	-94.41	99.25	804.28	-99.25	54.26	791.99	-103.04	111.16	659.77	85.38	1428.94	0	0	0	771.5	29.9	1789.37	774.32	142.36	1790.48	602.83	52.31	1803.85	618.26	177.33	1801.48	-348.65	1330.95	71.22	214.37	1180.35	76.08	-191.76
6.35	648.86	136.11	43.54	606.23	130.68	46.6	407.64	152.48	46.9	410.96	153.56	106.02	1050.58	-103.78	120	1025.89	-97.64	105.11	842.67	-100.55	52.93	826.87	-104.3	109.09	671.56	84.24	1427.8	0	0	0	781.18	28.57	1788.94	786.22	140.86	1789.99	612.81	50.77	1802.44	628.11	176	1800.29	-355.18	1331.63	69.84	212.37	1182.08	75.16	-185.81
6.36	648.76	135.68	43.25	606.28	130.99	46.47	407.96	152.63	47.62	411.35	154.63	107.33	1084.46	-103.02	133.01	1059.27	-98.17	115.82	879.66	-101.37	53.26	860.73	-103.78	107.75	684.1	83.87	1426.97	0	0	0	791.48	27.17	1788.39	796.87	139.6	1789.54	622.86	49.29	1800.97	637.93	174.58	1799.06	-353.65	1332.29	70.19	212.19	1181.22	75.23	-189.07
6.37	647.78	136.03	42.68	606.23	131.16	46.22	408.28	152.04	48.25	411.99	153.99	107.96	1113.23	-102.5	146.38	1090.4	-97.68	127.79	914.75	-101.06	54.71	892.82	-103.88	108.26	693.32	82.75	1426.08	0	0	0	801.45	25.57	1787.72	806.04	138.28	1789.17	632.89	47.79	1799.44	647.85	172.83	1797.7	-352.38	1330.94	70.91	214.67	1180.45	76.17	-194.46
6.38	647.89	136.3	42.6	604.89	131.66	45.64	408.76	152.51	49.37	412.68	154.95	109.4	1140.87	-101.46	159.35	1118.94	-96.47	140.12	947.41	-100.08	57.24	922.17	-103.36	109.83	705.51	81.51	1424.83	0	0	0	810.85	23.94	1787.1	816.44	136.58	1788.63	642.91	45.91	1797.74	657.77	171.14	1796.19	-349.49	1332.46	70.87	214.15	1179.15	76.32	-192.17
6.39	648.26	136.6	42.68	605.57	131.51	45.53	409.31	151.82	50.14	413.46	155.01	110.39	1169.32	-98.38	173.16	1144.8	-94.48	151.54	977.44	-98.37	60.22	949.19	-102.51	111.9	717.05	80.19	1423.52	0	0	0	821.58	22.3	1786.37	826.02	135.14	1788.15	652.87	43.95	1796.03	667.71	169.56	1794.57	-350.54	1331.82	71.08	210.99	1180.87	75.16	-188.82
6.4	648.83	136.93	43.09	605.51	131.66	44.95	409.9	151.78	51.28	414.31	156.37	112.2	1192.61	-97.75	179.26	1167.39	-91.68	161.01	1004.28	-96.09	62.92	973.71	-100.64	113.51	728.44	79	1422.28	0	0	0	831.06	20.51	1785.7	836.47	133.79	1787.33	662.86	41.8	1794.32	677.79	167.36	1793.05	-347.83	1329.97	71.88	213.41	1180.74	75.87	-186
6.41	648.55	136.62	42.63	605.98	131.88	44.83	410.3	151.78	52.61	415.33	155.96	113.37	1211.89	-95.36	186.48	1186.83	-89.17	168.42	1027.59	-93.25	64.31	994.78	-98.85	114.57	737.75	77.88	1420.98	0	0	0	841.59	18.61	1784.91	846.33	131.29	1786.7	673.11	39.57	1792.7	688.03	165.07	1791.6	-348.99	1331.28	71.46	215.46	1178.79	77.19	-189.23
6.42	648.03	136.99	42.24	605.64	132.26	44.37	411.21	151.69	54.15	416.52	156.63	115.11	1227.69	-92.08	190.84	1203.09	-86.07	172.63	1046.51	-89.86	64.29	1012.38	-96.27	114.21	750.52	76.39	1419.77	0	0	0	851.68	16.74	1784.25	855.54	129.42	1786.32	683.48	37.29	1791.2	698.21	162.84	1790.16	-355.17	1334.04	69.05	212.42	1180.55	75.92	-191.12
6.43	647.42	137.02	41.57	606.87	132.78	44.4	411.57	152.53	56.17	417.83	157.78	117.2	1240.89	-89.09	191.5	1216.02	-82.85	173.08	1060.34	-87.47	63.22	1026.09	-93.72	112.96	761.41	74.72	1418.68	0	0	0	862.37	14.55	1783.58	865.79	127.55	1785.87	694.05	34.86	1789.79	708.41	160.22	1788.84	-359.92	1335.15	67.78	213.63	1179.57	76.5	-186.26
6.44	648.58	136.73	41.8	606.07	132.52	43.98	412.39	152.76	58.07	419.24	158.32	119.22	1251.36	-84.88	188.07	1226.42	-79.62	169.57	1070.04	-84.86	60.88	1035.94	-91.23	110.82	771.77	72.9	1417.64	0	0	0	872.14	12.53	1783.21	875.95	125.58	1785.26	704.61	32.4	1788.51	718.5	157.56	1787.57	-359.08	1327.63	71.87	213.42	1180.28	75.97	-185.62
6.45	647.62	136.67	41.66	606.96	132.2	43.79	413.27	153.08	60.22	420.85	159.31	121.58	1260.19	-81.74	180.6	1234.88	-76.06	162.49	1075.81	-82.13	57.56	1043.2	-88.15	108	784.24	71.43	1416.74	0	0	0	882.95	10.3	1782.78	885.94	123.84	1784.85	715.31	29.39	1787.23	728.57	155.16	1786.33	-354.51	1331.37	70.77	214.27	1180.21	75.88	-193
6.46	648.7	136.52	41.69	606.23	133.16	43.51	414.06	153.7	62.82	422.84	160.38	124.36	1267.26	-78.22	170.59	1241.53	-71.96	153.11	1078.8	-78.56	53.22	1048.23	-84.13	104.35	797.17	69.31	1415.9	0	0	0	893.12	7.99	1782.5	896.64	121.74	1784.43	726.04	26.61	1786.07	738.85	152.26	1785.21	-352.58	1332.44	70.31	211.62	1180.52	75.32	-195.43
6.47	647.86	136.75	41.46	607.44	133.26	43.47	415.18	154.29	65.76	425	161.69	127.47	1269.5	-73.3	164.92	1245.86	-68.5	143.23	1079.71	-74.95	48.58	1051.19	-80.29	100.38	809.59	67.07	1415.16	0	0	0	903.88	5.53	1782.19	907.81	119.4	1784.09	736.95	23.58	1784.84	749.13	149.33	1784	-346.7	1329.86	72.44	212.78	1181.06	75.48	-196.1
6.48	648.63	136.58	41.68	608.18	133.49	43.38	416.52	155.1	69.03	427.4	162.52	130.73	1274.16	-69.34	155.37	1248.24	-64.98	133.45	1079.09	-71.42	43.8	1052.56	-76.34	95.96	820.3	64.89	1414.41	0	0	0	914.11	2.96	1782	918.5	116.91	1783.76	747.96	20.23	1783.61	759.51	145.95	1782.82	-349.94	1332.8	70.69	210.69	1180.91	74.94	-194.91
6.49	648.67	136.72	41.49	608.68	134.13	43.2	417.98	156.06	72.68	429.98	163.66	134.28	1275.7	-65.7	146.82	1249.68	-60.91	124.86	1078.86	-69.14	40.51	1053.02	-72.73	91.97	830.67	61.9	1413.89	0	0	0	925.28	0.44	1781.75	928.65	114.44	1783.49	758.92	16.85	1782.41	769.94	142.6	1781.65	-350.53	1332.35	70.62	213.15	1180.03	75.84	-193.25
6.5	648.77	136.73	41.33	608.07	133.35	43.17	419.73	156.95	76.72	433.02	165.33	138.39	1279.37	-60.47	140.67	1252.88	-57.3	118.87	1080.89	-67.44	39.34	1055.58	-70.84	90.13	843.12	59.33	1413.56	0	0	0	935.64	-2.05	1781.64	938.94	112.17	1783.18	769.84	13.29	1781.34	780.28	139.38	1780.45	-347.02	1330.81	71.7	213.08	1180.37	75.61	-194.1
6.51	648.98	136.32	41.29	607.72	133.9	42.72	421.86	157.54	80.82	436.5	166.37	142.49	1289.53	-58.92	133.01	1260.88	-56.52	112.47	1084.69	-65.68	39.38	1061.84	-70.29	90.85	856.07	56.18	1413.35	0	0	0	946.49	-4.93	1781.65	949	109.81	1782.91	780.76	9.59	1780.59	790.7	135.83	1779.6	-344.55	1330.51	72.32	211.78	1179.77	75.65	-193.76
6.52	649.38	136.64	41.57	609.27	134.2	43.1	424.38	158.85	85.78	440.56	168.28	147.33	1298.82	-60.72	118.37	1267.85	-53.98	106.56	1087.9	-65.33	39.52	1069.2	-69.93	91.78	868.59	53.25	1413.36	0	0	0	957.01	-7.71	1781.94	959.47	106.28	1783.21	791.85	5.79	1780.61	801.31	132.08	1779.48	-347.46	1330.45	71.73	214.55	1180.09	76.15	-191.12
6.53	648.98	136.28	41.12	608.27	133.17	42.82	427.42	160.33	91.39	445.5	169.81	152.58	1303.79	-59.18	104.75	1272.7	-52.65	95.08	1090.22	-65.3	39.4	1075.01	-69.97	91.89	879.2	50.25	1414.04	0	0	0	968.05	-10.71	1782.94	968.22	103.38	1784.23	803.16	1.76	1781.43	811.98	128.46	1780.09	-352.83	1330.47	70.4	214.16	1181.15	75.63	-193.05
6.54	648.99	136.52	41.37	608.65	133.35	42.74	431.28	161.74	97.68	451.07	171.54	158.49	1309.18	-58.98	92.15	1276.85	-51.71	85.13	1091.84	-66.11	39.21	1080.2	-70.13	91.52	890.34	47.27	1415.31	0	0	0	979.25	-13.82	1784.2	979.48	100.66	1785.07	814.54	-2.27	1782.59	822.78	124.57	1781.17	-353.32	1332.52	69.91	211.52	1180.76	75.38	-191.71
6.55	649.52	136.56	41.7	609.89	133.58	42.73	436.25	162.62	104.53	457.82	173.18	164.81	1316.04	-57.98	80.76	1281.79	-49.9	76.72	1093.48	-65.97	39.57	1084.7	-70.31	91.75	903.84	44.73	1416.83	0	0	0	989.5	-16.91	1785.8	991.19	98.18	1786.24	825.9	-6.28	1783.73	833.68	120.59	1782.3	-353.2	1332.54	70.28	214.35	1181.34	75.66	-186.56
6.56	648.63	136.07	41.28	609.51	132.98	42.2	442.3	163.98	112.21	466.06	175.17	171.55	1321.43	-54.92	72.06	1286.08	-47.7	70.58	1094.56	-65.94	40.55	1088.38	-69.36	91.99	914.86	42.05	1418.6	0	0	0	999.83	-20.09	1787.5	1001.39	95.24	1787.74	837.22	-10.45	1784.8	844.53	116.78	1783.38	-350.65	1331.97	71.01	214.34	1180.75	75.95	-191.88
6.57	648.4	135.69	41.36	609.29	132.77	42.59	449.58	164.95	120.34	475.95	176.78	178.07	1324.07	-52.32	66.17	1287.02	-45.53	65.48	1095.67	-64.69	41.11	1090.58	-68.02	92.6	928.33	39.81	1420.36	0	0	0	1010.84	-23.38	1789.33	1012.96	92.46	1789.36	848.48	-14.89	1786.02	855.24	112.78	1784.7	-350.63	1334.62	69.94	208.97	1181.47	74.68	-198.04
6.58	648.95	135.8	41.48	610.87	132.86	42.29	458.42	166.62	129.35	487.77	179.01	184.97	1325.77	-50.75	62.38	1287.85	-44.85	62.4	1096.08	-64.54	41.61	1091.61	-67.35	93.27	939.47	37.21	1422.47	0	0	0	1021.19	-26.33	1791.71	1024.85	89.26	1791.48	859.97	-19.1	1787.48	865.84	108.83	1786.26	-349.17	1331.9	70.73	211.3	1180.41	75.7	-195.21
6.59	648.75	135.63	41.12	613.36	133.13	42.52	468.59	168.6	139.04	501.39	180.99	191.73	1326.51	-50.84	59.35	1289.14	-44.7	60.8	1096.39	-64.14	41.52	1092.25	-66.88	93.57	950.07	34.79	1424.57	0	0	0	1031.93	-29.64	1794.17	1034.2	86.7	1793.9	871.41	-23.31	1788.96	876.45	104.58	1787.9	-353.63	1331.38	70.14	211.85	1180.51	75.71	-199.25
6.6	650.31	135.79	41.13	612.29	131.42	44.2	479.68	170.88	149.66	516.12	183.19	198.97	1328.09	-49.86	57.48	1288.9	-44.36	59.1	1096.44	-64.24	41.41	1092.56	-66.41	93.73	963.18	32.54	1426.91	0	0	0	1042.52	-32.7	1796.76	1045.91	83.83	1796.24	882.7	-27.28	1790.33	886.8	100.94	1789.37	-356.9	1332.87	69.2	213.11	1180.52	75.67	-192.95
6.61	651.73	135.96	40.33	614.98	131.34	45.58	491.41	172.89	161.11	531.17	184.97	206.96	1328.43	-50.44	55.26	1289.63	-44	57.81	1096.46	-64.43	41.4	1093.05	-66.06	93.75	974.61	30.31	1429.02	0	0	0	1052.67	-35.51	1799.45	1055.46	81.08	1798.79	893.89	-31.01	1791.52	897.1	97.18	1790.6	-353.66	1333.65	69.13	213.84	1182.06	75.1	-197.92
6.62	654.28	136.18	39.31	619	132.63	47.48	504.47	174.73	173.94	547.24	186.69	216.27	1327.85	-49.86	54.24	1289.24	-43.74	56.53	1096.42	-64.47	41.25	1093.38	-66.55	93.92	985.41	28.29	1431.01	0	0	0	1062.32	-38.32	1802.07	1066.29	78.38	1801.05	904.95	-35	1792.44	907.41	93.06	1791.75	-353.89	1331.4	70.12	216.54	1180.35	76.47	-191.17
6.63	659.13	135.8	38.75	625.09	133.61	50.28	519.15	176.19	187.17	564.73	187.26	225.98	1328.84	-49.82	53.6	1289.72	-43.72	56.35	1096.32	-64.97	41.41	1093.66	-66.75	93.93	997.16	26.58	1432.94	0	0	0	1073.15	-41.19	1804.52	1075.63	76.06	1803.45	916.02	-38.88	1793.28	917.76	89.05	1792.79	-351.23	1330.89	70.64	213.47	1181.49	75.57	-190.07
6.64	663.59	137.06	38.79	631.55	135.3	53.41	535.49	177.25	200.56	583.58	188.5	235.95	1328.2	-49.05	52.9	1289.49	-43.85	55.73	1096.28	-65.12	41.44	1093.79	-66.55	93.93	1010.08	24.81	1434.42	0	0	0	1083.68	-43.77	1806.86	1084.94	73.28	1806.03	927.09	-42.97	1793.96	928.02	85.29	1793.7	-352.58	1332.76	70.14	210.2	1181.32	75.1	-194.7
6.65	668.97	138.69	38.93	638.48	136.48	61.88	553.74	178.14	214.07	603.17	188.88	245.71	1328.19	-49.51	52.16	1288.83	-43.73	55	1096.17	-65.4	41.49	1093.85	-66.43	94.03	1020.03	23.38	1435.93	0	0	0	1093	-46.28	1809.32	1096.17	70.8	1808.29	938.22	-46.59	1794.57	938.21	81.86	1794.59	-359.23	1334.27	68.6	211.52	1181.56	74.93	-199.12
6.66	673.78	141.61	38.62	650.26	139.65	64.64	573.61	177.47	226.55	623.25	188.08	254.65	1328.56	-49.02	51.85	1290.27	-43.84	55.26	1096.29	-65.11	41.23	1093.92	-66.8	94.32	1030.88	22.07	1437.16	0	0	0	1102.83	-49.21	1811.36	1105.05	68.76	1810.5	949.28	-50.14	1795.02	948.51	78.02	1795.51	-348.6	1330.96	71.1	214	1180.15	75.94	-195.2
6.67	681.4	143.48	38.66	664.86	140.15	70.97	593.72	177.67	238.49	643.23	187.26	263.4	1329.2	-49.3	51.49	1290.18	-43.68	54.55	1096.3	-65.29	41.32	1094.19	-66.95	94.3	1043.2	20.85	1438.2	0	0	0	1105.05	-52.44	1815.42	1113.93	66.72	1812.66	960.45	-53.48	1795.4	958.64	74.96	1796.28	-346.34	1330.92	72.23	211.05	1181.36	74.93	-193.48
6.68	689.82	149.33	44.44	678.08	143.5	76.67	613.45	174.3	247.27	663.47	186.19	271.71	1330.18	-48.74	51.15	1290.16	-43.73	54.26	1096.55	-65.05	41.28	1094.47	-66.89	94.39	1052.31	19.76	1439.29	0	0	0	1115.54	-54.33	1817.41	1124.05	64.63	1814.79	971.55	-56.77	1795.75	968.84	71.94	1797.14	-349.3	1330.99	71.71	213.09	1181.52	75.61	-194.78
6.69	710.27	153.71	53.09	699.31	146.52	84.36	633.42	172.2	254.92	683.68	185.2	279.2	1330.42	-48.96	50.43	1289.77	-43.69	53.78	1096.53	-65.32	41.53	1094.85	-66.72	94.39	1063.06	18.9	1440.1	0	0	0	1125.58	-56.03	1818.9	1134.41	62.99	1816.65	982.71	-59.57	1796.11	979.17	69.14	1797.93	-351.16	1331.35	70.82	211.03	1181.4	75.2	-193.95
6.7	733.16	157.89	59.52	723.52	150.31	90.75	654.23	169.99	260.95	704.75	184.14	286.44	1329.53	-48.39	50.17	1290.7	-43.91	53.88	1096.72	-65.07	41.57	1095.1	-66.37	94.33	1073	17.86	1441	0	0	0	1136.9	-57.34	1820.15	1144.96	61.31	1818.26	993.84	-62.18	1796.45	989.62	66.16	1798.76	-349.49	1332.46	70.66	212.44	1181.01	75.38	-197.16
6.71	758.25	161.8	64.54	749.2	153.53	95.98	676.61	167.81	264.96	726.64	182.02	292.07	1329.12	-48.35	49.65	1290.79	-43.83	53.62	1096.81	-64.6	41.6	1095.23	-66.39	94.59	1084.05	16.93	1441.75	0	0	0	1146.92	-58.7	1821.49	1154.14	60.03	1819.95	1005.01	-64.66	1796.76	999.91	63.43	1799.47	-351.33	1333.84	69.67	214.69	1181.14	75.81	-195.63
6.72	788.33	164.81	69.72	772.58	155.51	99.01	700.13	166.62	267.35	749.16	180.16	296.04	1329.8	-48.55	49.17	1291.45	-43.41	53.46	1096.89	-64.41	41.75	1095.38	-65.96	94.75	1094.39	16.08	1442.35	0	0	0	1158.06	-59.54	1822.65	1164.33	59.1	1821.35	1016.13	-67.04	1797.08	1010.05	61.09	1800.07	-353.86	1331.33	69.82	210.67	1181.94	74.64	-195.28
6.73	817.73	167.19	73.3	803.63	157.31	102.46	724.53	166.34	268.28	772.34	178.1	298.32	1329.57	-48.23	48.75	1291.13	-43.67	53.34	1097.07	-64.47	42.1	1095.48	-65.95	95.07	1103.67	15.1	1443.02	0	0	0	1169.97	-60.39	1823.66	1175.76	58.04	1822.6	1027.23	-69.27	1797.46	1020.2	58.9	1800.64	-350.99	1332.23	70.43	211.61	1182.12	74.54	-195.33
6.74	852.05	167.96	74.32	832.37	158.69	103.86	749.16	165.59	267.4	796.17	176.86	299.24	1330.01	-48.98	47.86	1290.99	-43.6	52.95	1097.18	-64.12	42.21	1095.42	-66.18	95.43	1112.33	13.95	1443.81	0	0	0	1180.25	-61.18	1824.87	1182.92	56.88	1824.21	1038.38	-71.55	1797.79	1030.35	56.4	1801.17	-349.91	1334.86	70.19	214.62	1180.86	75.57	-196.55
6.75	883.48	169.32	75.71	864.09	159.71	104.76	774.22	165.01	264.86	820.59	175.33	298.13	1330.37	-48.81	48.15	1291.77	-43.53	52.96	1097.09	-64.33	42.57	1095.6	-65.96	95.7	1123.72	12.87	1444.37	0	0	0	1191.84	-61.53	1825.78	1192.42	56.29	1825.36	1049.46	-73.58	1798.14	1040.43	54.63	1801.58	-351.51	1331.4	70.27	211.87	1182.03	75.05	-196.8
6.76	917.58	171.76	76.26	897.26	160.13	104.42	799.71	164.34	260.69	845.43	174.45	295.59	1329.95	-48.5	47.88	1292.07	-43.24	52.72	1097.34	-64.09	42.7	1095.75	-65.75	95.87	1133.98	11.7	1445.07	0	0	0	1202.4	-61.91	1826.86	1202.84	55.49	1826.62	1060.58	-75.5	1798.46	1050.59	52.83	1801.92	-352.23	1331.98	69.98	214	1181.21	75.6	-198.25
6.77	950.84	173.23	76.26	930.52	162.1	103.37	825.86	163.4	254.99	870.88	173.42	291.36	1330.82	-47.74	47.87	1292.34	-43.8	53.03	1097.43	-64.2	42.94	1095.8	-66.03	96.34	1144.27	10.49	1445.73	0	0	0	1214	-61.97	1827.66	1213.27	55.21	1827.35	1071.72	-77.1	1798.77	1060.84	50.87	1802.3	-352.85	1333.47	69.67	212.74	1180.87	75.02	-200.82
6.78	985.04	173.7	75.82	962.46	163.09	100.79	852.86	162.37	247.95	896.29	172.61	285.88	1331.59	-48.04	47.92	1292	-43.83	52.71	1097.67	-63.88	42.99	1096.15	-65.68	96.44	1153.23	9.01	1446.19	0	0	0	1224.81	-62.25	1828.44	1224.43	55.49	1827.64	1082.84	-78.6	1799.05	1070.92	49.5	1802.5	-354.67	1331.72	69.58	211.92	1180.69	75.12	-199.07
6.79	1022.79	175.91	74.4	996.88	164.08	98.25	880.23	162.77	239.91	922.79	171.09	278.88	1330.31	-48.69	47.59	1291.32	-43.65	52.27	1097.79	-63.54	43.07	1096.38	-65.57	96.68	1164.2	7.42	1446.59	0	0	0	1236.22	-62.17	1829.08	1234.66	54.83	1828.33	1093.97	-79.94	1799.3	1081.11	48.21	1802.69	-353.97	1332.6	69.56	212.64	1181.09	75.24	-194
6.8	1059.39	175.92	72.6	1033.21	164.89	96.22	908.17	162.98	230.65	949.87	169.72	270.8	1330.69	-48.4	47.38	1292.34	-43.99	52.64	1098.02	-63.39	43.2	1096.41	-65.51	97.02	1174.01	5.89	1446.92	0	0	0	1245.68	-62.01	1829.85	1244.83	54.8	1828.8	1104.91	-81.1	1799.55	1091.21	46.87	1802.92	-356.37	1333.34	69.24	213.28	1180.62	75.61	-196.72
6.81	1093.5	177.53	72.47	1070.08	165.23	93.3	937.59	163.11	220.26	977.34	169.79	262.16	1330.54	-49.44	47.02	1292.23	-44.08	52.49	1097.86	-63.93	43.73	1096.41	-65.08	97.17	1184.8	4.55	1447.19	0	0	0	1255.61	-61.8	1830.41	1254.8	55.19	1829.03	1115.7	-82.16	1799.81	1101.31	45.7	1803.08	-351.41	1331.66	70.53	214.51	1180.33	76.13	-198.66
6.82	1133.16	176.83	70.91	1108.22	164.03	90.08	967.69	163.65	209.01	1005.59	170.11	252.75	1330.32	-48.92	47.02	1291.9	-44.16	52.26	1098.06	-63.51	43.8	1096.45	-65.1	97.54	1193.57	3.26	1447.56	0	0	0	1265.96	-61.43	1830.84	1264.01	56.33	1829.18	1126.31	-83.25	1800.02	1111.25	45.01	1803.16	-356.31	1333.54	69.02	212.61	1181.8	75.19	-192.94
6.83	1171.73	176.06	68.83	1145.43	162.97	86.14	998.95	164.96	197.21	1034.11	170.6	242.52	1330.68	-48.55	47.01	1291.86	-44.29	52.16	1098.21	-63.29	44.04	1096.62	-65.02	97.94	1204.22	1.82	1447.67	0	0	0	1276.6	-60.85	1831.13	1273.66	56.76	1829.27	1136.95	-83.79	1800.29	1121.31	43.75	1803.32	-356.62	1334.98	68.67	209.41	1182.22	74.37	-199.37
6.84	1212.4	175.57	67.76	1183.24	162.63	82.79	1030.35	166.21	184.69	1063.31	170.92	231.57	1330.64	-48.64	46.78	1292.35	-44.39	52.09	1098.32	-63.26	44.43	1096.83	-64.92	98.3	1213.58	0.6	1447.84	0	0	0	1287.5	-60.18	1831.36	1283.75	56.35	1829.47	1147.42	-84.5	1800.47	1131.11	43.33	1803.26	-351.62	1333.04	70.1	213.35	1181.83	75.27	-194.85
6.85	1254.99	172.57	62.16	1221.51	162.94	79.94	1062.8	166.69	171.17	1092.96	171.83	220.4	1331.06	-48.02	47.11	1292.55	-44.28	52.01	1098.53	-62.76	44.58	1097.13	-64.86	98.71	1223.21	-0.62	1447.92	0	0	0	1297.93	-59.61	1831.67	1292.67	56.36	1829.68	1157.92	-84.87	1800.64	1140.89	42.9	1803.15	-351.31	1330.33	70.92	213.6	1182.42	75.05	-196.88
6.86	1295.06	171.98	61.67	1262.33	162.9	77.67	1096.03	166.8	157.37	1123.63	171.79	208.58	1331.33	-48.26	46.87	1291.63	-44.38	51.56	1098.76	-62.56	44.92	1097.64	-64.12	98.79	1233.4	-1.37	1447.85	0	0	0	1307.59	-58.98	1832	1302.4	58.11	1829.39	1168.17	-85.62	1800.67	1150.53	42.45	1802.95	-355.29	1331.78	69.77	212.39	1182.23	74.97	-202.47
6.87	1336.74	171.77	62.27	1301.15	162.93	75.65	1130.67	166.01	143.14	1154.68	171.79	196.75	1330.28	-50.56	50	1291.53	-44.42	51.39	1099.26	-61.76	45.15	1097.97	-63.89	99.18	1243.14	-2.07	1447.88	0	0	0	1318.2	-58.07	1832.23	1311.43	58.65	1829.5	1178.55	-86.01	1800.63	1159.99	42.3	1802.63	-357.68	1334.14	68.76	212.11	1181.57	75.28	-198.65
6.88	1376.83	172.17	62.86	1342.38	161.98	73.22	1165.74	165.31	129.56	1186.03	172.17	185.22	1329.29	-51	49.59	1291.47	-44.4	51.07	1099.55	-61.29	45.53	1098.4	-63.58	99.58	1254.79	-2.46	1447.81	0	0	0	1327.79	-57.09	1832.6	1320.96	59.46	1829.39	1188.87	-86.3	1800.56	1169.52	41.9	1802.22	-355.48	1334.98	68.85	213.36	1181.15	75.31	-196.73
6.89	1416.82	172.57	64.04	1381.87	162.05	71.39	1201.3	164.38	116.19	1218.08	172.7	173.93	1328.47	-51.17	49.1	1292.72	-44.04	51.19	1099.72	-61.3	46.27	1098.79	-63.65	100.31	1264.26	-2.77	1447.79	0	0	0	1338.08	-56.17	1832.81	1329.55	60.36	1829.4	1199.16	-86.65	1800.34	1178.99	41.43	1801.73	-359.35	1333.74	68.45	212.03	1180.78	75.22	-199.45
6.9	1455.82	172.93	66	1421.52	162.84	71.56	1237.08	164.79	104.22	1250.68	172.47	162.9	1328.58	-51.16	49.09	1292.52	-44.09	50.91	1100.16	-60.65	46.69	1099.36	-63.22	100.77	1274.19	-3	1447.73	0	0	0	1347.14	-55.22	1833.24	1339.89	61	1829.24	1209.53	-86.87	1800.07	1188.49	40.94	1801.28	-354.95	1333.26	69.77	210.26	1180.63	75.3	-200.29
6.91	1495.39	173.48	68.7	1459.64	162.6	71.45	1273.71	165.07	93.08	1284.1	171.82	152.22	1329.8	-51.12	49.26	1292.45	-44.65	50.71	1100.46	-60.37	47.39	1099.87	-62.8	101.41	1284.08	-3.25	1447.49	0	0	0	1357	-54.08	1833.58	1350.39	61.79	1829.09	1219.88	-86.94	1799.74	1197.98	40.64	1800.7	-353.65	1330.04	70.35	212.41	1180.33	75.6	-202.78
6.92	1534.57	173.88	72.28	1497.92	163.77	72.98	1310.16	165.17	82.79	1317.61	170.21	141.72	1331.14	-51.18	49.58	1293.27	-44.58	50.7	1100.89	-59.71	47.84	1100.35	-62.61	102.04	1294.3	-3.5	1447.28	0	0	0	1367.1	-52.96	1833.86	1359.92	63.25	1828.94	1230.07	-87.09	1799.3	1207.45	40.77	1800	-353.23	1330.83	70.22	211.65	1181.67	74.96	-198.17
6.93	1572.37	174.13	76.5	1535.19	163.77	74.54	1346.79	165.25	73.3	1351.1	169.63	132.71	1331.59	-49.2	46.13	1293.32	-44.54	50.41	1101.39	-59.3	48.44	1100.85	-62.51	102.72	1305.34	-3.84	1447.03	0	0	0	1376.61	-51.94	1834.19	1368.45	64.03	1829.02	1240.27	-87	1798.81	1217.03	40.49	1799.3	-359.94	1332.95	68.19	210.24	1181.77	74.59	-199.38
6.94	1610.01	174.48	81.5	1573.25	164.28	77.24	1383.33	165.98	65.22	1384.8	169.01	124.34	1332.12	-49.75	45.03	1293.43	-44.74	50.41	1101.65	-59.09	49.13	1101.11	-62.83	103.56	1315.14	-3.88	1446.7	0	0	0	1386.76	-50.76	1834.37	1377.87	65.11	1828.95	1250.43	-86.82	1798.23	1226.61	40.7	1798.47	-354.64	1332.34	69.27	212.91	1181.23	75.63	-200.53
6.95	1647.93	174.96	85.17	1609.55	163.78	81.09	1420.58	165.59	57.89	1418.5	168.93	117.24	1331.82	-48.88	44.95	1294.15	-44.8	50.69	1102.16	-58.57	49.57	1101.73	-63.02	104.3	1325.88	-3.95	1446.25	0	0	0	1396.59	-49.6	1834.42	1387.12	66.2	1828.67	1260.65	-86.57	1797.56	1236.22	41.04	1797.59	-350.42	1331.68	70.4	213.03	1181.56	75.18	-196.14
6.96	1684.77	174.19	91.9	1645.51	164.22	86.75	1456.36	167.29	52.73	1451.5	169.45	111.61	1331.29	-49.41	43.93	1293.47	-45.02	50.34	1102.46	-58.07	50.04	1102.21	-62.76	104.83	1336.14	-3.46	1445.76	0	0	0	1406.85	-48.44	1834.39	1396.98	67.65	1828.27	1270.84	-86.2	1796.79	1245.86	41.18	1796.72	-359.47	1335.59	68.03	210.72	1181.36	74.83	-199.46
6.97	1718.86	174.33	100.24	1680.03	163.22	92.07	1493.17	166.59	48.12	1484.37	169.67	107.13	1331.82	-48.99	44.27	1292.95	-45.21	50.11	1102.83	-58.29	50.97	1102.65	-63.11	105.65	1346.58	-3.01	1444.98	0	0	0	1416.97	-47.34	1834.29	1407.32	68.32	1828.18	1280.98	-85.76	1795.91	1255.6	41.48	1795.78	-361.21	1335.13	67.77	213.18	1179.2	75.99	-196.37
6.98	1752.95	171.87	108.79	1714.03	162.29	99.89	1528.6	167.38	45.7	1516.66	169.52	104.08	1331.14	-49.12	43.99	1292.8	-45.28	50.07	1103.11	-58.16	51.72	1103.15	-63.2	106.48	1357.31	-2.65	1444.28	0	0	0	1426.9	-46.12	1834.05	1416.18	69.67	1827.69	1291.1	-84.94	1795	1265.53	41.82	1794.67	-351.21	1332.05	70.46	210.47	1181.42	74.41	-196.21
6.99	1785.31	171.12	118.94	1746.71	162.06	108.91	1562.65	167.54	44.76	1548.28	168.67	102.18	1331.12	-48.71	43.96	1292.43	-45.57	50.03	1103.5	-57.78	52.44	1103.58	-63.79	107.55	1368.07	-2.11	1443.46	0	0	0	1436.33	-44.81	1833.75	1425.66	70.9	1827.18	1301.2	-84.32	1793.87	1275.33	42.81	1793.49	-354.88	1333.58	68.76	210.98	1181.12	74.96	-200.41
7	1814.8	167.7	133.01	1776.75	160.9	118.85	1595.42	166.58	45.08	1577.15	169.03	102.38	1329.96	-49.09	43.68	1292.57	-45.53	49.83	1103.98	-57.76	53.35	1104.38	-63.47	108.28	1379.21	-1.78	1442.63	0	0	0	1446.43	-43.52	1833.3	1436.22	71.97	1826.5	1311.25	-83.68	1792.59	1285.32	43.22	1792.22	-353.22	1331.2	69.95	213.33	1180.13	75.66	-197.33
7.01	1846.98	162.33	133.23	1806.03	160.02	129.29	1626.88	164.74	46.59	1605.3	167.46	103.07	1331.17	-48.99	44.39	1293.16	-45.93	50.25	1104.38	-57.59	54.35	1104.77	-64.06	109.59	1390.18	-0.97	1441.57	0	0	0	1456.4	-42.17	1832.74	1445.49	73.21	1825.84	1321.53	-82.69	1791.24	1295.17	44.14	1790.76	-352.92	1332.31	70.2	212.95	1180.92	75.56	-199.64
7.02	1871.43	160.54	145.93	1830.58	158.42	140.62	1655.27	163.22	49.26	1631.44	165.35	104.6	1330.49	-49.65	43.41	1292.53	-45.77	49.82	1105.09	-56.68	55.03	1105.45	-64.04	110.64	1399.76	-0.17	1440.62	0	0	0	1466.84	-40.7	1832.01	1455.63	73.83	1825.07	1331.88	-81.47	1789.84	1305.09	44.99	1789.25	-348.61	1331.61	71.04	212.68	1180.93	75.63	-199.85
7.03	1893.38	159.34	157.32	1853.4	157.4	149.87	1682.17	160	51.67	1655.71	161.93	105.93	1331.3	-48.55	44.08	1292.24	-46	49.55	1105.52	-56.74	56.27	1106.18	-64.53	112.05	1410.28	0.92	1439.52	0	0	0	1476.46	-39.2	1831.29	1464.94	75.83	1824.07	1342.23	-80.09	1788.39	1314.98	46.32	1787.71	-351.85	1330.81	70.57	211.27	1181.13	75.21	-196.1
7.04	1912.13	157.3	167.64	1874.4	156.26	158.94	1705.23	157.72	53.63	1676.45	160.61	107.52	1331.81	-49.24	43.71	1292.49	-46	49.56	1105.92	-56.94	57.63	1107.01	-64.96	113.56	1421.36	1.96	1438.29	0	0	0	1486.02	-37.67	1830.59	1474.58	77.43	1823.16	1352.33	-79.03	1786.89	1325.08	47.24	1786.24	-354.45	1331.23	70.09	212.59	1180.76	75.37	-192.33
7.05	1928.22	161.72	173.93	1896.38	152.28	152.75	1724.98	154.24	53.44	1694.29	158.03	107.21	1330.95	-48.94	43.66	1292.17	-46.35	49.51	1106.53	-56.87	59.07	1108.05	-65.13	114.99	1433.01	3.29	1437.11	0	0	0	1495.93	-36.12	1829.68	1485.29	79.43	1821.94	1362.53	-77.6	1785.46	1335.14	48.7	1784.78	-353.78	1332.88	69.7	215.01	1180.82	75.78	-196.5
7.06	1940.94	151.04	178.35	1909.16	148.57	155.37	1740.34	151.55	52.63	1708.65	155.16	105.96	1331.08	-48.88	43.63	1292.55	-46.02	49.24	1107.08	-56.95	60.58	1109.03	-65.68	116.7	1443.65	4.76	1436.04	0	0	0	1506.29	-34.48	1828.78	1495.59	80.71	1820.9	1372.78	-75.94	1784.14	1345.44	50.26	1783.36	-351.88	1331.93	70.21	214.33	1180.56	75.54	-196.61
7.07	1952.16	145.45	176.8	1919.78	143.27	154.1	1750.99	149.7	51.33	1719.34	152.95	104.6	1331.69	-49.13	43.26	1292.95	-45.93	49.29	1107.7	-57.23	62.38	1110.28	-65.68	118.35	1455.79	5.96	1434.83	0	0	0	1516.19	-32.67	1827.98	1505.25	82.77	1820.08	1383.21	-74.17	1782.92	1355.62	52.36	1781.97	-349.74	1331.15	70.96	211.75	1180.62	75.18	-196.77
7.08	1961.68	145.27	169.91	1929.49	136.37	148.27	1758.25	147.04	49.39	1727.86	149.28	102.55	1331.11	-49.75	43.03	1292.57	-46.1	49.13	1108.21	-58.07	64.46	1111.58	-66.75	120.42	1466.69	7.23	1433.82	0	0	0	1526.81	-30.73	1827.09	1516.13	84.42	1819.14	1393.72	-72.35	1781.73	1366.1	54.11	1780.7	-354.19	1331.99	69.76	216.54	1179.22	76.5	-197.2
7.09	1969.74	133.77	162.55	1933.15	133.46	154.93	1763.13	143.13	46.38	1734.49	145.9	100.28	1331.36	-49.04	43.12	1293.04	-46.54	49.4	1108.99	-58.41	66.34	1113.09	-67.02	122.23	1477.53	8.67	1432.73	0	0	0	1537.27	-28.67	1826.33	1526.33	86.56	1818.23	1404.34	-70.25	1780.6	1376.7	56.04	1779.41	-351.06	1330.03	71.23	217.81	1179.04	76.93	-192.39
7.1	1976.7	131.03	152.94	1936.7	130.66	147.15	1766.55	138.9	42.56	1739.16	142.05	97.23	1331.83	-48.57	43.73	1292.81	-46.19	48.96	1109.73	-59.03	68.48	1114.61	-68.14	124.49	1488.99	10.21	1431.71	0	0	0	1548.02	-26.5	1825.55	1536.08	88.48	1817.55	1414.93	-68.29	1779.37	1387.36	58.13	1778.15	-353.61	1332.38	70.11	212.82	1180.8	75.32	-196.33
7.11	1982.07	129.02	144.3	1940.36	126.72	139.85	1768.44	135.55	40.41	1742.3	138.49	94.32	1332.24	-48.82	43.59	1293.88	-46.29	49.34	1110.62	-60.08	71.18	1116.44	-68.79	126.9	1499.79	11.92	1430.81	0	0	0	1559.05	-24.17	1824.81	1545.86	90.94	1816.84	1425.75	-66.06	1778.16	1398.33	59.95	1776.92	-352.39	1333.28	69.99	213.16	1181.71	75.22	-195.96
7.12	1985.29	122.6	137.5	1944.76	122.09	133.38	1770.35	133.29	39.23	1745.33	134.64	92.04	1332.22	-48.73	43.3	1293.78	-46.32	49.11	1111.7	-60.62	73.94	1118.49	-69.72	129.67	1511.39	13.78	1429.86	0	0	0	1569.57	-21.84	1824.06	1556.12	92.61	1816.38	1436.66	-63.74	1776.97	1409.24	62.59	1775.53	-352.62	1332.19	70.22	216.17	1180.76	76.01	-195.67
7.13	1990.63	117.9	130.61	1947.97	117.81	127.53	1773.44	130.69	38.46	1748.5	133.52	91.07	1332.44	-48.96	43.35	1294.12	-45.89	49.03	1113.16	-61.21	77.26	1120.96	-70.63	133	1522.8	15.74	1429.27	0	0	0	1580.63	-19.3	1823.34	1567.24	95.22	1815.48	1447.85	-61.27	1775.85	1420.31	65.07	1774.37	-354.64	1332.23	69.49	213.31	1180.04	75.67	-192.6
7.14	1991.36	119.95	135.87	1953.79	114.84	120.74	1776.5	130.61	38.26	1754.98	132.48	90.64	1332.86	-48.78	43.52	1293.68	-46.15	48.78	1114.97	-61.8	81.02	1123.99	-71.25	136.56	1534.46	17.69	1428.8	0	0	0	1591.45	-16.63	1822.69	1578.59	97.65	1814.71	1459.1	-58.52	1774.99	1431.49	67.45	1773.51	-356.49	1332.25	69.47	212.28	1179.78	75.5	-194.19
7.15	1997.01	122.54	124.31	1961.16	115.59	110.8	1779.41	130.43	37.74	1761.54	132.85	89.93	1333.52	-48.92	43.98	1294.29	-45.97	48.97	1116.81	-63.1	85.45	1127.3	-72.65	140.82	1545.92	19.95	1428.69	0	0	0	1603.1	-13.94	1822.23	1590.27	100.49	1814.03	1470.31	-55.96	1774.67	1442.58	70.36	1773.11	-353.15	1331.56	70.47	209.88	1180.36	75.12	-195.32
7.16	2003.87	124.47	112.86	1966.46	115.81	100.77	1780.86	131.42	37.15	1765.88	134.06	89.6	1333.41	-48.73	43.85	1294.58	-45.85	49.15	1119.29	-63.89	90.18	1131.48	-73.45	145.3	1558.11	22.08	1429.06	0	0	0	1614.25	-11.07	1822.2	1601.29	103.41	1814.09	1481.53	-53.18	1775.04	1453.56	73.61	1773.4	-353.5	1332.42	70.22	212.39	1180.59	75.4	-190.06
7.17	2008.72	126.42	101.19	1971.45	118	91.38	1781.56	133.4	37.04	1769.53	135.26	89.3	1332.53	-48.63	43.37	1294.85	-45.77	49.21	1122.54	-65	95.67	1136.37	-74.07	150.24	1569.47	24.1	1429.95	0	0	0	1625.74	-8.1	1822.54	1612.22	105.84	1814.97	1492.83	-50.15	1775.89	1464.94	76.43	1774.28	-354.01	1333.21	69.68	214.21	1181.17	75.64	-190.52
7.18	2014.02	126.94	90.09	1975.05	117.91	83.91	1782.85	133.46	36.69	1772.42	136.01	89.64	1332.22	-48.25	43.56	1294.52	-45.6	49.38	1126.3	-66.09	101.57	1141.91	-75.43	155.76	1581.35	25.75	1431.24	0	0	0	1636.68	-5.07	1822.86	1621.51	108.85	1816.09	1504.01	-47.32	1776.87	1476.25	79.66	1775.37	-357.4	1333.58	68.97	216.73	1179.74	76.76	-195.77
7.19	2016.98	125.06	81.83	1978.08	117.84	78.17	1784.28	133	36.98	1775.78	135.2	89.75	1333.23	-47.93	43.74	1296.1	-45.35	50.59	1130.87	-67.36	108	1148.43	-76.64	161.59	1594.18	27.31	1432.6	0	0	0	1648.74	-1.91	1823.21	1632.33	111.56	1816.92	1515.32	-44.11	1778.01	1487.58	82.74	1776.62	-356.33	1332.38	69.41	215.2	1180.69	76.22	-196.92
7.2	2018.76	122.86	77.15	1978.46	116.19	73.79	1784.88	132.36	37.39	1777.39	134.82	90.11	1331.88	-48.36	43.23	1295.53	-44.67	50.56	1136.99	-67.91	114.49	1156.19	-78.37	167.68	1605.61	28.65	1434.21	0	0	0	1660.5	1.15	1823.79	1643.62	113.67	1818.14	1526.63	-40.95	1779.39	1498.93	85.9	1777.98	-355.35	1332.67	69.23	216.28	1180.11	76.82	-203.48
7.21	2019.23	120.23	73.29	1979.85	112.95	69.85	1785.37	131.85	37.73	1779.26	132.94	89.97	1333.26	-48.57	43.86	1296.45	-44.14	51.52	1144.23	-69.2	121.91	1165.69	-80.2	173.8	1617.28	30.26	1435.96	0	0	0	1671.9	4.41	1824.72	1655.3	116.89	1818.96	1538.03	-37.53	1781.01	1510.13	89.17	1779.5	-353.89	1332.37	69.66	214.78	1181.49	75.89	-203.03
7.22	2020.17	119.71	69.61	1980.48	111.88	66.9	1785.53	131.58	38.06	1780.23	132.77	90.72	1333.28	-49.15	43.18	1297.13	-43.38	52.41	1152.44	-71.52	130.18	1176.88	-82.57	180.05	1629.63	31.91	1437.85	0	0	0	1682.86	7.58	1825.91	1666.51	120.26	1819.95	1549.12	-34.47	1782.67	1521.31	92.66	1781.06	-356.16	1333.36	69.21	213.71	1180.49	75.86	-194.53
7.23	2020.54	119.38	67.93	1980.54	111.58	65.55	1786.24	130.71	37.97	1781.8	131.05	90.46	1333.31	-48.75	43.04	1297.4	-42.95	53.21	1162.18	-73.38	138.56	1189.85	-85.41	186.54	1641.31	33.69	1439.71	0	0	0	1693.86	10.7	1827.24	1677.42	123.87	1821.07	1560.18	-31.35	1784.25	1532.5	95.94	1782.65	-359.16	1332.94	68.7	216.17	1180.34	76.04	-198.6
7.24	2020.84	119.15	67.14	1980.88	112.38	64.99	1785.79	131.48	38.38	1781.22	132.65	91.29	1334.33	-48.89	43.2	1299.84	-42.74	54.74	1172.72	-75.67	147.7	1203.55	-88.84	193.51	1653.5	35.36	1441.48	0	0	0	1705.44	13.83	1828.53	1689.45	126.86	1821.97	1571.35	-28.23	1785.73	1543.48	99.24	1784.06	-359.2	1333.12	69.2	216.68	1180.28	76.12	-190.89
7.25	2021.12	119.16	66.48	1980.86	111.86	64.39	1785.58	132.14	38.58	1781.94	131.61	90.89	1336.25	-48.7	42.99	1302.97	-43	56.91	1183.72	-78.35	158.06	1218.09	-90.82	200.61	1664.33	36.91	1443.17	0	0	0	1716.26	16.94	1829.97	1700.92	131.07	1822.61	1582.34	-25.66	1787.02	1554.43	102.09	1785.33	-355.97	1333.24	69.42	213.87	1180.2	75.77	-197.25
7.26	2020.53	118.92	65.97	1980.45	111.34	63.69	1785.68	131.87	38.2	1781.78	132.09	91.07	1338.92	-49.21	43.01	1306.59	-43.32	59.51	1195.7	-81.08	169.63	1232.61	-94.34	209.88	1675.83	38.53	1444.65	0	0	0	1727.06	19.95	1831.42	1713.31	134.47	1823.16	1593.45	-22.85	1788.21	1565.06	105.11	1786.26	-355.83	1332.28	69.74	214.94	1180.06	76.01	-197.06
7.27	2020.76	118.91	65.72	1981.06	111.61	63.6	1785.61	131.93	38.17	1781.47	132.96	91.4	1342.83	-50.7	43.79	1310.67	-44.61	63.15	1208.94	-83.34	181.62	1248.26	-97.42	219.58	1686.07	40.27	1445.68	0	0	0	1737.7	23	1832.89	1723.05	137.32	1824.33	1604.4	-20.27	1789.23	1575.66	107.8	1786.98	-354.88	1332.74	69.7	213.01	1180.57	75.39	-198.79
7.28	2020.52	118.68	65.22	1981.27	110.94	63.18	1785.64	131.94	38.05	1781.72	132.59	91.21	1347.18	-51.49	44.25	1314.25	-44.33	69.13	1223.44	-85.84	194.27	1264.96	-99.79	229.41	1695.94	41.71	1446.74	0	0	0	1748.58	25.94	1834.26	1734.09	139.69	1825.35	1615.08	-18.13	1790.09	1586.3	110.2	1787.55	-353.07	1333.09	69.75	211.54	1181.01	75.28	-196.05
7.29	2020.7	118.44	65.25	1981.06	111.24	62.91	1785.84	131.49	37.78	1782.01	132.1	91.16	1352.29	-52.16	45.8	1322.04	-46.06	73.06	1239.52	-87.95	206.83	1282.62	-102.41	239.2	1706.41	43.21	1447.54	0	0	0	1759.42	28.76	1835.46	1744.05	142.3	1826.15	1625.84	-15.79	1790.94	1597.01	112.29	1787.95	-356.48	1333.83	69.17	211.12	1181.17	75.24	-198.45
7.3	2022.33	118.77	62.15	1981.09	111.76	62.9	1786.04	131.22	37.79	1781.96	132.22	91.31	1358.14	-54.58	47.42	1332.79	-48.07	77.35	1256.53	-90.66	219.55	1301.54	-104.91	248.59	1716.59	44.48	1448.16	0	0	0	1769.14	31.33	1836.72	1754.24	145.2	1826.89	1636.54	-13.83	1791.68	1607.46	114.29	1788.21	-353.55	1332.27	70.73	217.25	1180.14	76.46	-196.48
7.31	2021.03	118.33	64.41	1981.49	111.46	62.83	1785.93	131.32	37.78	1782.04	132.41	91.51	1366.02	-59.3	51.26	1342.76	-50.83	81.33	1274.38	-92.41	231.19	1320.85	-106.99	257.51	1726.58	45.52	1448.78	0	0	0	1779.24	33.84	1837.87	1763.73	147.56	1827.74	1647.24	-12.07	1792.4	1617.71	116.28	1788.41	-361.17	1327.93	71.76	215.82	1180.41	76.27	-198.94
7.32	2021.08	118.45	63.97	1981.78	110.55	62.22	1785.65	131.99	38.08	1782.13	132.43	91.64	1376.42	-63.86	53.75	1356.19	-54.22	86.88	1292.56	-93.64	241.2	1340.18	-109.18	265.83	1736.44	46.51	1449.4	0	0	0	1790.43	36.17	1838.8	1773.93	149.2	1828.45	1658.1	-10.14	1793.14	1627.98	117.94	1788.59	-359.82	1332.52	69.29	213.64	1180.5	75.62	-197.56
7.33	2022.1	118.95	61.42	1981.4	111.26	62.23	1785.93	131.64	38.02	1782.95	131.84	91.44	1392.16	-68.92	60.06	1370.28	-58.42	92.74	1311.9	-93.48	249.15	1359.78	-110.58	272.98	1746.76	47.29	1449.91	0	0	0	1800.96	38.26	1839.73	1784.55	151.17	1828.95	1668.61	-8.73	1793.8	1638.14	119.71	1788.73	-357.01	1333.23	68.88	214.76	1179.83	75.92	-196.77
7.34	2023.3	117.57	60.39	1981.6	111.75	62	1785.77	131.92	38.13	1783.47	131.65	91.5	1411.63	-74.48	65.73	1391.13	-63.18	98.83	1331.83	-93.4	255.54	1379.57	-111.06	279.44	1756.58	47.93	1450.49	0	0	0	1811.17	40.15	1840.7	1794.15	152.76	1829.62	1679.18	-7.52	1794.37	1648.43	121.12	1788.88	-353.89	1332.09	69.87	210.71	1180.72	74.91	-195.34
7.35	2021.98	118.12	63.78	1981.26	111.58	62.17	1785.92	131.76	38.2	1784.04	131.1	91.34	1433.47	-80.84	70.11	1414.4	-68.27	103.53	1352.46	-94.15	260.19	1400.12	-110.78	284.63	1765.92	48.58	1451.04	0	0	0	1821.4	41.79	1841.45	1803.7	154.49	1830.04	1689.56	-6.56	1794.88	1658.93	121.86	1789.05	-355.03	1332.78	69.36	210.46	1181.82	74.65	-196.66
7.36	2023.01	118.45	60.37	1982	111.83	61.75	1785.87	131.73	38.22	1784.25	131.02	91.46	1460.79	-86.41	74.8	1438.41	-73.26	106.71	1374.04	-95.38	262.77	1421.21	-110.75	288.86	1775.15	49.05	1451.64	0	0	0	1832.08	43.16	1842.1	1814.16	155.6	1830.35	1700.17	-5.62	1795.35	1669.19	122.78	1789.22	-358.35	1333.32	68.84	208.84	1182.84	74.13	-199.22
7.37	2023.23	118.25	59.88	1982.01	111.26	61.69	1786.14	131.32	38.1	1784.83	130.32	91.46	1488.97	-91.55	77.5	1467.41	-77.95	109.89	1396.39	-96.22	263.31	1442.82	-110.47	291.48	1783.82	49.44	1452.14	0	0	0	1842.66	44.26	1842.62	1824.25	156.54	1830.68	1710.76	-4.89	1795.71	1679.61	123.01	1789.48	-356.3	1333.12	69.29	213.98	1181.06	75.56	-195.19
7.38	2023.5	118.47	60.31	1982.4	111.13	62.08	1786.41	130.66	37.95	1784.39	131.42	92.09	1519.14	-96.17	79.48	1496.83	-82.44	111.77	1419.73	-97.25	262.11	1465.23	-110.42	292.53	1793.08	49.88	1452.48	0	0	0	1852.72	45.19	1843.12	1834.41	157.51	1830.94	1721.35	-4.32	1796.08	1689.63	123.61	1789.68	-351.3	1331.39	70.69	214.96	1180.01	76.03	-194.21
7.39	2023.67	118.44	59.84	1982.38	110.58	61.54	1786.47	130.75	38.03	1784.85	130.84	92.05	1551.2	-101.15	81.09	1528.67	-86.45	113.13	1444.14	-97.74	259.08	1488.45	-110.65	291.92	1802.09	50.21	1452.86	0	0	0	1863.22	45.87	1843.36	1844.05	158.03	1831.29	1731.61	-4.13	1796.34	1699.84	123.75	1789.97	-355.12	1332.99	69.3	210.09	1180.56	75.07	-188.24
7.4	2023.08	119.04	59.98	1981.37	110.81	61.69	1786.63	130.15	37.97	1785.23	130.69	92.33	1582.68	-105.4	81.38	1559.66	-90.61	112.93	1468.4	-99.9	255.29	1512.06	-110.34	289.1	1810.63	50.48	1453.29	0	0	0	1873.11	46.25	1843.64	1854.51	158.29	1831.57	1741.94	-4.01	1796.63	1709.68	124.42	1790.22	-354.58	1332.17	69.77	216.94	1179.01	76.7	-193.1
7.41	2023.47	118.53	59.56	1982.34	111	61.08	1786.82	130.21	38.02	1785.72	130.05	92.31	1615.41	-109.55	80.71	1590.87	-94.72	111.74	1494.32	-100.43	249.5	1536.31	-110.97	285.19	1819.31	50.69	1453.54	0	0	0	1883.28	46.36	1843.74	1864.69	158.51	1831.73	1752.12	-4.02	1796.87	1719.98	124.28	1790.65	-353.6	1330.92	70.24	216.74	1180.18	76.47	-193.88
7.42	2023.74	118.67	59.3	1982.6	111.17	61.99	1786.75	130.39	38.34	1786.22	129.42	92.33	1650.59	-113.79	77.31	1622.87	-98.62	109.66	1520.01	-101.26	242.55	1561.19	-111.15	279.7	1827.55	50.94	1453.87	0	0	0	1893.52	46.33	1843.69	1874.15	158.66	1832.03	1762.26	-4.29	1797.08	1730.39	123.81	1791.16	-356.3	1331.93	69.36	210.52	1181.82	74.91	-195.8
7.43	2022.87	119.28	59.58	1981.78	112.05	61.55	1787.15	129.81	38.21	1786.57	129.28	92.6	1683.88	-117.99	75.18	1656.45	-102.5	107.35	1546.64	-102.44	234.45	1587.14	-110.68	272.68	1837.15	51.4	1454.2	0	0	0	1903.55	46.13	1843.52	1884.09	158.53	1832.08	1772.38	-4.53	1797.25	1740.32	123.84	1791.63	-353.46	1332.87	69.84	209.78	1182.14	74.44	-196.13
7.44	2023.23	119.14	59.64	1981.72	111.58	61.6	1786.79	130.44	38.53	1786.73	129.38	93.02	1719.98	-122.34	73.79	1690.52	-106.17	104.6	1574.11	-103.04	225.13	1612.73	-111.77	265.3	1845.8	51.9	1454.48	0	0	0	1913.85	45.77	1843.21	1894.57	157.98	1832.09	1782.33	-5.07	1797.39	1750.55	123.34	1792.19	-347.44	1332.23	71.1	212.24	1181.54	75.39	-195.42
7.45	2023.73	119.08	59.27	1980.88	111.19	61.64	1787	130.3	38.55	1787.06	129.09	93.06	1755.16	-126.1	71.66	1726.24	-109.33	102.12	1602.75	-104	215.04	1639.68	-111.51	256.43	1855.3	52.55	1454.79	0	0	0	1924.03	45.16	1842.83	1905.03	157.28	1832.16	1792.26	-5.41	1797.48	1760.43	123.15	1792.71	-352.24	1333.86	69.83	217.26	1180.31	76.38	-191.67
7.46	2023.37	119.34	59.07	1982.03	110.89	61.6	1787.08	129.9	38.58	1787.26	129.09	93.23	1791.54	-129.18	69.9	1761.88	-112.22	98.93	1631.99	-105.32	204.17	1666.52	-112.63	247.31	1864.33	53.24	1455.13	0	0	0	1934.06	44.45	1842.41	1915.19	156.57	1832.16	1802.02	-5.96	1797.51	1770.28	123.14	1793.15	-351.5	1332.7	70.39	215.23	1181.36	75.66	-196.46
7.47	2022.89	118.99	58.94	1982.64	111.44	61.71	1786.79	130.61	38.87	1787.66	128.91	93.46	1827.68	-132.51	71.52	1798.76	-114.67	96.09	1661.93	-107.19	192.92	1694.26	-113.94	237.37	1873.6	53.83	1455.36	0	0	0	1944.18	43.61	1841.85	1925.34	155.92	1832.12	1811.73	-6.29	1797.54	1780.26	122.88	1793.63	-353.44	1332.29	69.99	216.36	1180.09	76.21	-196.08
7.48	2024.21	118.63	58.6	1982.01	111.51	61.5	1786.99	130.27	38.87	1788.25	128.27	93.37	1866.08	-135.14	70.1	1836.17	-117.07	93.38	1692.52	-109.1	180.84	1723.66	-113.42	226.05	1882.76	54.44	1455.56	0	0	0	1953.92	42.57	1841.38	1935.11	154.63	1832.17	1821.51	-6.7	1797.51	1790.29	122.28	1794.13	-349.75	1330.22	71.27	215.4	1180.38	76.15	-188.68
7.49	2023.1	119.82	59.31	1980.3	113.69	64.36	1787.45	129.56	38.86	1788.57	128.18	93.67	1905.95	-137.77	69.94	1874.88	-119.31	91.35	1724.59	-110.07	167.89	1752.57	-114.29	215.01	1892.28	54.95	1455.8	0	0	0	1963.78	41.52	1840.8	1945.24	153.84	1832.02	1831.11	-7.53	1797.36	1800.26	121.72	1794.48	-354.54	1332.07	70.49	217.45	1179.54	76.84	-190.13
7.5	2019.62	124.42	64.81	1979.88	114.6	65.12	1787.43	129.56	38.92	1788.99	128.08	93.89	1944.14	-140.67	69.13	1912.36	-121.76	89.08	1756.56	-111.95	155.28	1781.85	-115.92	204.06	1901.62	55.53	1455.98	0	0	0	1973.13	40.32	1840.34	1954.91	152.83	1831.97	1840.63	-8.32	1797.14	1809.68	121.58	1794.66	-352.39	1332.14	70.52	214.41	1180.1	75.94	-193.49
7.51	2020.69	123.65	64.23	1979.25	114.47	64.73	1788.04	128.61	38.62	1789.1	128.36	94.48	1982.52	-143.53	69.02	1951.5	-124.18	87.8	1789.1	-114.24	142.87	1812.18	-117.53	192.81	1911.26	55.88	1456.1	0	0	0	1983.06	39.2	1839.83	1964.18	151.47	1832.31	1850.22	-8.78	1796.92	1819.46	120.83	1794.86	-355.65	1333.47	69.71	214.61	1180.12	76.15	-191.89
7.52	2020.01	124.49	64.61	1981.26	114.32	65.55	1787.6	129.37	39.12	1789.88	127.52	94.48	2024.01	-145.28	65.55	1989.8	-126.57	86.73	1822.71	-116.16	130.32	1842.98	-119.09	181.62	1920.6	56.15	1456.16	0	0	0	1992.55	38.03	1839.38	1973.64	150.36	1832.33	1859.39	-9.96	1796.57	1828.99	120.08	1794.95	-354.98	1332.89	70.11	218.05	1179.2	77.08	-195.46
7.53	2020.65	123.89	64.18	1980.39	114.47	65.21	1788.03	129.03	39.25	1789.91	128	95.1	2063	-147.67	66.6	2026.59	-129.24	85.6	1857.13	-118.15	118.29	1873.93	-121.13	170.97	1929.5	56.25	1456.19	0	0	0	2001.95	36.82	1839.04	1983.86	149.22	1832.04	1868.9	-10.66	1796.21	1838.7	118.91	1795.01	-353.6	1332.2	70.22	215.17	1180.17	76.08	-198.01
7.54	2020.2	124.56	64.23	1980.69	114.44	65.04	1788.19	128.67	39.19	1790.24	127.71	95.36	2099.22	-146.49	72.24	2064.53	-131.44	85.63	1892.19	-119.91	107.08	1905.98	-122.22	160.25	1939.34	56.25	1456.12	0	0	0	2011.65	35.56	1838.65	1993.33	147.98	1832.23	1878.08	-12.02	1795.7	1848.16	118.08	1794.81	-357.71	1333.52	68.86	213.17	1182.29	75.12	-196.73
7.55	2020.86	124.03	63.88	1981.41	112.54	61.39	1787.81	129.45	39.69	1790.76	127.16	95.64	2136.64	-148.2	74.43	2103.05	-133.28	86.74	1927.46	-121.84	96.34	1938.94	-122.78	149.9	1949.08	56.07	1455.91	0	0	0	2020.92	34.26	1838.43	2002.71	146.59	1832.3	1887.39	-13.11	1795.21	1857.86	116.79	1794.65	-357.88	1332.82	69.15	212.95	1182.25	75.34	-194.97
7.56	2022.54	119.29	61.58	1982.32	112.15	61.59	1789.07	127.68	39.28	1791.24	126.88	96.12	2172.72	-148.94	77.82	2140.1	-135	88.07	1963.19	-123.73	86.36	1970.48	-125.76	140.93	1958.89	55.74	1455.67	0	0	0	2030.39	32.98	1838.14	2012.22	145.54	1832.06	1896.74	-14.37	1794.7	1867.37	115.67	1794.33	-360.97	1335.01	67.98	217.64	1181.01	76.74	-196.26
7.57	2022.78	119	61.56	1981.94	112.39	61.71	1788.12	129.19	40.4	1791.47	126.73	96.53	2211.36	-149.88	82.27	2177.65	-136.14	90.6	1999.3	-125.59	77.12	2003.28	-127.61	132.23	1967.97	55.26	1455.46	0	0	0	2039.59	31.62	1837.9	2020.82	144.16	1832.17	1906.06	-15.55	1794.12	1876.81	114.48	1794	-353.55	1332.61	70.05	217.24	1180.26	76.85	-193.55
7.58	2022.72	119.07	61.26	1981.42	112.9	61.47	1788.09	129.29	40.72	1791.71	126.68	96.97	2247.49	-150.21	86.47	2214.22	-137.03	93.76	2035.35	-128.35	69.15	2036.81	-129.03	124.08	1978.09	54.63	1455.1	0	0	0	2048.89	30.24	1837.71	2030.21	142.5	1832.34	1915.39	-16.81	1793.48	1885.92	113.84	1793.32	-350.47	1330.25	71.62	215.93	1180.38	76.57	-200.38
7.59	2023.03	118.97	61.36	1982.64	112.53	61.38	1788.65	128.49	40.69	1791.84	126.69	97.7	2284.69	-150.73	92.53	2250.39	-137.35	97.9	2072.25	-129.61	61.91	2069.51	-131.83	117.85	1988.45	53.91	1454.71	0	0	0	2058.17	28.84	1837.46	2039.77	141.15	1832.18	1924.5	-18.43	1792.7	1895.36	112.43	1792.76	-355.45	1331.75	70.1	217.71	1180.23	76.76	-196
7.6	2022.32	121.18	58.02	1982.7	112.05	60.92	1788.76	128.29	41.05	1792.55	126	98	2320.44	-149.96	99.5	2285.76	-137.18	103.25	2108.37	-131.3	56.05	2103.45	-132.6	111.61	1998.39	52.98	1454.25	0	0	0	2067.37	27.42	1837.17	2048.55	139.74	1832.08	1934.1	-19.63	1791.94	1904.89	110.91	1792.09	-354.74	1333.69	69.69	215.84	1180.23	76.34	-185.84
7.61	2022.16	118.76	60.86	1982.97	112.87	60.61	1789.07	127.54	41.2	1791.92	127.46	99.31	2354.45	-149.01	107.6	2320.88	-136.2	110.4	2108.37	-131.3	56.05	2103.45	-132.6	111.61	2008.43	52.04	1453.7	0	0	0	2076.65	26.02	1836.87	2057.85	138.34	1831.77	1943.59	-20.99	1791.1	1914.15	109.56	1791.23	-365.3	1329.53	70.36	215.09	1180.31	76.04	-191.28
7.62	2022	118.8	60.65	1984.34	111.61	60.29	1789.61	127.19	41.43	1792.5	126.75	99.56	2388.22	-148.46	117.66	2354.4	-134.61	119.08	2108.37	-131.3	56.05	2103.45	-132.6	111.61	2018.61	50.96	1453.17	0	0	0	2085.76	24.6	1836.52	2066.63	136.72	1831.67	1953.05	-22.5	1790.13	1923.36	108.24	1790.26	-359.88	1332.63	69.14	212.81	1181.17	75.31	-192
7.63	2022.64	118.87	60.51	1983.94	112.92	60.59	1789.76	127.02	42.01	1793.18	126.27	100.07	2421.24	-146.05	129.55	2386.05	-132.27	129.4	2108.37	-131.3	56.05	2103.45	-132.6	111.61	2028.51	49.9	1452.51	0	0	0	2095.33	23.13	1836.03	2075.32	135.66	1831.26	1962.57	-23.83	1789.13	1932.92	106.27	1789.3	-356.91	1333.52	69.07	216.86	1180.44	76.57	-190.65
7.64	2022.2	118.87	60.21	1982.94	113.41	60.85	1790.28	126.69	42.55	1793.69	126.35	100.86	2449.67	-140.68	144.21	2415.35	-129.08	140.8	2108.37	-131.3	56.05	2103.45	-132.6	111.61	2039.04	48.75	1451.79	0	0	0	2104.88	21.63	1835.51	2085.02	133.82	1830.68	1972.02	-25.58	1788.05	1942.19	104.76	1788.08	-364.64	1329.53	70.09	214.93	1180.21	76.22	-197.13
7.65	2022.46	118.88	60.35	1983.27	113.31	60.45	1789.94	127.56	43.59	1793.89	127.03	102.08	2476.96	-136.95	157.1	2450.17	-127.18	149.14	2108.37	-131.3	56.05	2103.45	-132.6	111.61	2049.31	47.59	1450.95	0	0	0	2114.44	20.1	1834.97	2094.08	132.17	1830.01	1981.63	-27.33	1786.88	1951.48	102.89	1786.81	-355.68	1331.22	70.14	214.43	1180.28	76.09	-197.23
7.66	2025.04	119.2	56.17	1983.77	113.76	60.13	1790.27	127.65	44.43	1794.5	127.14	102.96	2501.93	-132.17	169.31	2480.3	-124.84	155.84	2108.37	-131.3	56.05	2103.45	-132.6	111.61	2059.56	46.22	1450.03	0	0	0	2123.43	18.6	1834.48	2102.97	130.6	1829.41	1991.3	-29.1	1785.67	1961.13	100.54	1785.52	-353.45	1331.87	70.1	214.58	1179.77	76.22	-191.75
7.67	2024.86	119.24	56.27	1983.41	114.21	60.3	1791.33	126.48	44.77	1795.13	127.49	103.98	2524.58	-126.62	180.25	2506.1	-122.14	160.99	2108.37	-131.3	56.05	2103.45	-132.6	111.61	2069.7	44.69	1448.98	0	0	0	2133.12	17.11	1833.81	2112.69	128.71	1828.65	2000.89	-31.45	1784.33	1970.69	97.93	1784.25	-353.29	1331.29	70.53	214.91	1179.85	76.34	-193.02
7.68	2022.09	119.29	60.19	1983.29	113.85	60.13	1791.27	127.16	46.15	1795.85	127.82	105.19	2545.68	-121.96	189.69	2527.94	-119.12	164.7	2108.37	-131.3	56.05	2103.45	-132.6	111.61	2080.07	43.1	1447.99	0	0	0	2142.65	15.6	1833.21	2121.78	126.97	1827.95	2010.79	-33.61	1783.05	1979.95	95.77	1782.89	-354.63	1333.71	69.66	213.08	1180.48	75.77	-193.16
7.69	2024.43	120.08	56.37	1982.88	114.53	60.01	1791.75	127.46	47.39	1796.22	128.89	106.78	2563.62	-117.99	196.93	2546.18	-115.88	167.06	2108.37	-131.3	56.05	2103.45	-132.6	111.61	2090.27	41.46	1447.01	0	0	0	2152.16	13.88	1832.59	2130.31	125.29	1827.21	2020.45	-36.15	1781.77	1989.3	93.36	1781.48	-352.44	1331.8	70.65	214.11	1180.86	75.88	-199.56
7.7	2024.16	119.71	55.97	1983.45	115.13	60.29	1792.65	126.94	48.21	1797.76	128.24	107.6	2576.79	-113.71	202.61	2561.2	-112.45	168.15	2108.37	-131.3	56.05	2103.45	-132.6	111.61	2101.36	39.8	1446.02	0	0	0	2161.53	12.24	1832.02	2139.81	123	1826.72	2030.55	-38.38	1780.6	1998.59	90.92	1780.04	-349.88	1332.83	70.76	214.87	1180.12	76.38	-199.92
7.71	2023.85	120.69	56.39	1981.75	116.21	61.8	1792.73	127.78	49.93	1798.7	129.06	109.22	2588.71	-109.63	204.8	2573.35	-108.92	168.08	2108.37	-131.3	56.05	2103.45	-132.6	111.61	2111.94	37.99	1445.05	0	0	0	2171.39	10.52	1831.39	2148.51	121.79	1825.64	2040.8	-40.81	1779.45	2008.27	87.92	1778.79	-350.22	1330.45	70.87	216.31	1181.54	76.06	-198.54
7.72	2024.67	119.69	56.1	1982.01	116.97	62.13	1793.17	128.31	51.67	1800.24	128.95	110.69	2594.2	-104.1	213.89	2583.01	-105.35	166.94	2108.37	-131.3	56.05	2103.45	-132.6	111.61	2122.13	36.14	1444.17	0	0	0	2181.07	8.74	1830.85	2158.67	119.53	1824.89	2050.88	-43.64	1778.32	2017.75	84.24	1778.12	-354.92	1333.08	69.66	215.93	1180.85	76.05	-198.06
7.73	2024.13	120.18	56.12	1982.2	117.41	62.28	1793.56	128.91	53.41	1801.54	129.5	112.49	2602.29	-100.19	209.32	2590.53	-101.8	164.81	2108.37	-131.3	56.05	2103.45	-132.6	111.61	2133.08	34.04	1443.36	0	0	0	2191.17	6.86	1830.28	2167.29	117.86	1824.21	2060.79	-46.72	1777.15	2027.31	80.52	1776.97	-354.65	1331.74	69.95	213.29	1180.8	75.26	-200.29
7.74	2024.39	119.97	55.9	1982.11	117.15	61.7	1794.85	128.26	54.9	1802.18	131.3	114.89	2607.43	-97.47	201.05	2596.29	-98.35	161.8	2108.37	-131.3	56.05	2103.45	-132.6	111.61	2143.78	31.78	1442.63	0	0	0	2201.09	4.86	1829.72	2176.44	115.57	1823.52	2070.84	-49.83	1775.95	2036.87	77.58	1775.7	-356.72	1333.23	68.45	214.44	1181.17	75.58	-196.54
7.75	2023.99	119.8	56.03	1982.86	117.74	62.16	1795.41	129.16	57.51	1803.61	132.36	117.32	2612.46	-94.84	193.43	2600.65	-95.05	158	2108.37	-131.3	56.05	2103.45	-132.6	111.61	2154.06	29.31	1441.84	0	0	0	2210.85	2.71	1829.15	2185.89	112.79	1823.05	2081.09	-52.85	1774.71	2046.49	74.62	1774.31	-350.17	1331.83	70.5	213.49	1182.03	75.07	-192.9
7.76	2023.95	119.9	56.08	1982.99	118.02	62.01	1796.44	129.26	59.91	1805.02	133.64	120.21	2616.48	-92.04	186.03	2603.97	-91.96	153.5	2108.37	-131.3	56.05	2103.45	-132.6	111.61	2164.76	26.76	1441.03	0	0	0	2220.76	0.45	1828.54	2195.37	110	1822.38	2091.38	-56.02	1773.44	2056.14	70.46	1772.88	-349.14	1332.84	70.8	211.94	1181.76	74.86	-198.12
7.77	2024.56	120.12	56.08	1983.78	117.28	61.57	1797.26	129.86	62.83	1806.65	134.73	123.34	2622.63	-90.49	177.88	2606.63	-89.17	148.39	2108.37	-131.3	56.05	2103.45	-132.6	111.61	2175.38	23.96	1440.25	0	0	0	2230.6	-1.91	1827.93	2204.94	108.06	1821.08	2101.64	-59.48	1772.3	2065.96	66.89	1771.52	-353.82	1330.67	70.35	213.15	1181.62	75.23	-200.75
7.78	2024.32	120.02	56.12	1983.48	117.88	61.63	1798.71	130.17	66.11	1809.15	134.91	126.29	2632.07	-91.64	165.05	2608.98	-86.73	142.77	2108.37	-131.3	56.05	2103.45	-132.6	111.61	2185.42	21.02	1439.69	0	0	0	2240.38	-4.34	1827.5	2214.48	105.36	1820.22	2101.64	-59.48	1772.3	2075.76	63.07	1770.56	-355.61	1330.2	70.56	214.87	1181.14	76.01	-191.96
7.79	2023.99	120.36	56.22	1983.83	117.63	61.46	1800.59	130.25	69.49	1811.61	136.27	130.28	2640.14	-92.14	150.97	2611.4	-84.71	136.74	2108.37	-131.3	56.05	2103.45	-132.6	111.61	2195.68	18.01	1439.41	0	0	0	2250.7	-6.71	1827.48	2224.61	102.66	1819.76	2101.64	-59.48	1772.3	2085.83	59.52	1770.33	-350.48	1330.61	71.13	212.5	1182.29	74.93	-191.43
7.8	2024.65	119.8	56.05	1983.73	117.98	61.69	1802.42	130.82	73.75	1815.35	136.05	133.99	2646.14	-91.67	139.7	2614.24	-83.17	130.38	2108.37	-131.3	56.05	2103.45	-132.6	111.61	2206.12	14.89	1439.64	0	0	0	2261.01	-9.23	1827.94	2233.79	99.66	1820.4	2101.64	-59.48	1772.3	2096.04	55.3	1770.78	-354.04	1330.35	70.41	215.04	1180.78	75.8	-201.09
7.81	2024.81	119.05	55.85	1985.32	117.31	61.68	1804.58	132.01	78.81	1818.92	137.47	138.91	2650.28	-91.67	128.46	2618.8	-83.13	121.23	2108.37	-131.3	56.05	2103.45	-132.6	111.61	2216.59	11.89	1440.4	0	0	0	2271.68	-11.82	1828.58	2243.69	97.02	1820.79	2101.64	-59.48	1772.3	2106.24	51.15	1771.56	-357.69	1332.21	69.59	214.86	1179.63	76.08	-200.25
7.82	2024.55	119.48	56.51	1984.08	117.99	61.98	1807.26	132.77	84.03	1822.33	139.87	144.6	2654.07	-91.01	118.43	2622.28	-82.64	112.56	2108.37	-131.3	56.05	2103.45	-132.6	111.61	2227.22	9.05	1441.58	0	0	0	2282.04	-14.49	1829.34	2253.2	93.79	1821.48	2101.64	-59.48	1772.3	2115.69	47.11	1772.24	-353.71	1329.37	70.72	213.03	1181.08	75.42	-188.89
7.83	2023.81	120.42	56.45	1985.54	116.78	61.66	1811.58	132.17	89.03	1827.15	141.45	150.3	2659.85	-88	111.6	2626.55	-80.19	107.12	2108.37	-131.3	56.05	2103.45	-132.6	111.61	2237.8	6.44	1442.96	0	0	0	2292.03	-17.32	1830.25	2262.66	90.9	1822.29	2101.64	-59.48	1772.3	2126.18	42.97	1773.33	-353.26	1330.47	70.74	214.39	1179.84	75.7	-194.74
7.84	2024.57	119.54	56.56	1985.33	117.29	62.4	1814.91	133.99	95.67	1832.43	143.42	156.37	2662.13	-85.23	106.44	2628.48	-77.53	102.75	2108.37	-131.3	56.05	2103.45	-132.6	111.61	2248.14	3.82	1444.57	0	0	0	2302.22	-20.21	1831.32	2272.78	87.82	1823.24	2101.64	-59.48	1772.3	2136.44	38.07	1774.52	-353.5	1332.24	69.86	213.49	1180	75.56	-197.35
7.85	2024.74	119.47	57.29	1985.33	117.06	62.56	1819.38	135.79	102.7	1839.42	145.04	162.83	2664.11	-83.3	103.69	2629.55	-75.77	100	2108.37	-131.3	56.05	2103.45	-132.6	111.61	2258.98	1.24	1446.44	0	0	0	2312.82	-23.04	1832.7	2282.67	84.62	1824.63	2101.64	-59.48	1772.3	2146.35	34.39	1776.13	-352.04	1333.46	69.75	214.73	1179.61	75.99	-189.19
7.86	2023.63	120.09	60.34	1986.79	116.49	63.12	1825.91	136.16	109.95	1847.08	147.81	169.75	2664.86	-82.54	101.63	2629.58	-75.29	98.1	2108.37	-131.3	56.05	2103.45	-132.6	111.61	2269.38	-1.18	1448.64	0	0	0	2323.47	-25.99	1834.33	2292.31	81.3	1826.25	2101.64	-59.48	1772.3	2156.9	29.87	1778.15	-357.31	1333.34	69.17	214.38	1181.12	75.51	-189.41
7.87	2024.22	120	60.63	1987.41	116.6	63.28	1833.16	137.27	118.04	1857.05	149.78	176.61	2665.23	-82.37	100.42	2630.2	-75.03	97.27	2108.37	-131.3	56.05	2103.45	-132.6	111.61	2279.09	-3.6	1450.99	0	0	0	2333.77	-29.02	1836.1	2302.03	77.76	1828.14	2101.64	-59.48	1772.3	2166.4	28.94	1779.28	-354.67	1331.12	70.28	212.29	1182.42	74.65	-189.7
7.88	2024.38	120.05	60.7	1987.51	116.42	63.28	1840.87	139.8	127.18	1869.01	150.71	183.09	2666.36	-82.07	99.85	2630.21	-74.89	96.41	2108.37	-131.3	56.05	2103.45	-132.6	111.61	2289.36	-5.89	1453.38	0	0	0	2343.79	-32.14	1837.91	2311.45	74.75	1829.89	2101.64	-59.48	1772.3	2176.02	26.04	1780.88	-358.01	1332.83	69.09	215.04	1180.52	75.97	-195.67
7.89	2025.36	120.41	60.58	1987.43	116.19	68.02	1850.24	140.91	136.53	1881.75	152.74	190.07	2665.95	-82.03	99	2630.45	-74.82	96.01	2108.37	-131.3	56.05	2103.45	-132.6	111.61	2299.57	-8.37	1455.62	0	0	0	2353.59	-35.27	1839.66	2321.55	71.24	1831.51	2101.64	-59.48	1772.3	2186.25	21.47	1782.75	-357.4	1333.71	68.89	215.49	1179.52	76.56	-194.3
7.9	2027.35	120.69	60.52	1990.67	116.47	68.88	1859.96	142.74	147.11	1895.16	154.76	197.71	2666.39	-82.06	98.61	2630.43	-74.85	95.65	2108.37	-131.3	56.05	2103.45	-132.6	111.61	2309.56	-10.92	1457.73	0	0	0	2363.63	-38.4	1841.26	2331.03	68.06	1833.27	2101.64	-59.48	1772.3	2195.93	17.56	1784.36	-357.61	1333.69	68.72	214.69	1179.94	76.26	-200.03
7.91	2028.93	121.3	59.98	1993.28	116.65	70.01	1870.54	144.12	158.55	1908.95	155.74	205.82	2666.27	-82.15	98.12	2630.46	-74.85	95.32	2108.37	-131.3	56.05	2103.45	-132.6	111.61	2319.48	-13.58	1459.66	0	0	0	2373.54	-41.58	1842.79	2339.78	64.74	1835.2	2101.64	-59.48	1772.3	2205.24	14.25	1785.63	-355.9	1332.98	69.48	219.03	1178.42	77.43	-197.74
7.92	2031.43	121.78	60.3	1998.04	116.92	71.97	1881.92	146.18	170.9	1923.58	156.2	214.32	2666.2	-81.98	97.64	2630.43	-74.74	94.91	2108.37	-131.3	56.05	2103.45	-132.6	111.61	2329.33	-16.11	1461.27	0	0	0	2383.24	-44.8	1844.19	2349.7	60.99	1836.74	2101.64	-59.48	1772.3	2215.28	9.92	1786.91	-357.89	1334.37	68.8	216.26	1180.97	75.91	-195.47
7.93	2034.85	122.7	61.06	2003.53	117.38	74.52	1895.7	145.42	182.55	1939.18	156.02	223.05	2666.4	-81.97	97.16	2630.41	-74.58	94.48	2108.37	-131.3	56.05	2103.45	-132.6	111.61	2339.03	-18.54	1462.52	0	0	0	2392.9	-47.98	1845.39	2358.71	57.71	1838.31	2101.64	-59.48	1772.3	2224.83	6.21	1787.99	-354.7	1334.43	69.27	215.31	1181.64	75.72	-194.97
7.94	2037.27	125.79	64.75	2009.4	118.01	77.94	1909.52	146.13	194.91	1955.69	155.58	231.75	2667.2	-81.82	96.99	2630.62	-74.46	94.02	2108.37	-131.3	56.05	2103.45	-132.6	111.61	2348.52	-20.81	1463.52	0	0	0	2402.29	-51.13	1846.49	2368.17	54.32	1839.6	2101.64	-59.48	1772.3	2234.42	2.63	1788.9	-355.18	1333.17	69.59	215.6	1179.55	76.18	-194.47
7.95	2042.13	127.04	64.64	2016.35	118.96	82.43	1924.72	145.85	206.86	1972.56	155.27	240.34	2667.38	-81.58	96.19	2630.86	-74.41	93.5	2108.37	-131.3	56.05	2103.45	-132.6	111.61	2358.11	-22.95	1464.24	0	0	0	2411.86	-54.21	1847.43	2377.51	51.39	1840.71	2101.64	-59.48	1772.3	2244.24	-1.11	1789.61	-355.47	1333.21	69.68	218.95	1178.96	77.41	-197.08
7.96	2048.78	128.72	64.47	2025.39	120.18	88.55	1940.12	146.53	218.76	1988.6	155.59	249.39	2667.42	-81.54	95.22	2630.95	-74.33	92.83	2108.37	-131.3	56.05	2103.45	-132.6	111.61	2367.14	-24.98	1464.69	0	0	0	2421.2	-57.22	1848.3	2386.69	48.21	1841.78	2101.64	-59.48	1772.3	2253.68	-4.37	1790.12	-354.32	1332.15	69.98	217.57	1180.01	76.79	-196.15
7.97	2058.04	131.43	64.81	2035.77	122.09	94.38	1957.86	142.65	228.04	2005.64	153.46	257.43	2667.52	-81.45	94.48	2630.95	-74.29	92.22	2108.37	-131.3	56.05	2103.45	-132.6	111.61	2375.96	-26.98	1465.01	0	0	0	2430.55	-60.11	1849.1	2395.34	45.25	1842.9	2101.64	-59.48	1772.3	2262.97	-7.42	1790.56	-354.92	1332.71	69.65	212.03	1181.47	74.94	-193.37
7.98	2070.76	135.61	70.65	2048.51	124.95	100.69	1972.94	141.19	236.27	2023.21	150.31	264.3	2668.15	-81.17	94.25	2631.09	-74.16	91.76	2108.37	-131.3	56.05	2103.45	-132.6	111.61	2384.79	-28.92	1465.23	0	0	0	2439.93	-62.88	1849.84	2396.57	39.22	1850.43	2101.64	-59.48	1772.3	2272.2	-10.4	1790.94	-353.29	1333.17	69.91	214.47	1180.15	75.66	-195.23
7.99	2088.07	139.72	78.15	2066.08	128.09	107.6	1990.91	136.68	242.08	2039.79	148.39	271.4	2667.4	-81.2	93.28	2631.09	-74.07	91.37	2108.37	-131.3	56.05	2103.45	-132.6	111.61	2393.38	-30.92	1465.41	0	0	0	2449.26	-65.46	1850.48	2403.88	35.79	1852.73	2101.64	-59.48	1772.3	2281.35	-12.87	1791.16	-350.79	1332.87	70.51	215.13	1180.09	75.55	-194.16
8	2108.54	143.98	84.26	2087.96	131.42	114.21	2008.3	134.71	247.42	2057.32	145.54	277.35	2667.83	-81.19	93.08	2631.24	-74.07	91.08	2108.37	-131.3	56.05	2103.45	-132.6	111.61	2401.9	-32.74	1465.5	0	0	0	2458.53	-67.96	1851.14	2412.75	33.12	1853.51	2101.64	-59.48	1772.3	2290.95	-15.87	1791.43	-357.41	1332.9	69.16	216.65	1179.85	76.52	-189.21
8.01	2130.75	147.76	89.59	2111.54	134.32	119.89	2028.21	131.87	250.75	2075.26	144.24	282.33	2667.98	-81.05	92.81	2631.22	-74.08	90.82	2108.37	-131.3	56.05	2103.45	-132.6	111.61	2410.18	-34.52	1465.62	0	0	0	2467.97	-70.24	1851.71	2422.09	30.76	1854.17	2101.64	-59.48	1772.3	2300.54	-18.8	1791.81	-354.93	1333.28	69.74	217.69	1179.04	77.04	-189.4
8.02	2155.5	150.67	94.32	2134.53	136.62	123.48	2047.27	131.72	253.15	2094.44	142.22	285.6	2667.7	-81.2	92.5	2631.23	-74.18	90.59	2108.37	-131.3	56.05	2103.45	-132.6	111.61	2418.36	-36.26	1465.76	0	0	0	2477.27	-72.43	1852.26	2430.79	28.58	1855	2101.64	-59.48	1772.3	2309.76	-20.91	1792.12	-352.66	1332.23	70.51	212.85	1180.26	75.42	-190.38
8.03	2181.39	152.93	98.32	2158.56	138.51	126.06	2068.22	129.98	253.43	2114.09	140.52	287.47	2668.05	-81.12	92.4	2631.16	-74.25	90.36	2108.37	-131.3	56.05	2103.45	-132.6	111.61	2426.51	-38	1465.84	0	0	0	2486.6	-74.45	1852.75	2440.3	26.53	1855.56	2101.64	-59.48	1772.3	2318.89	-22.95	1792.39	-351.18	1331.93	70.45	219.47	1179.2	77.22	-187.48
8.04	2208.25	154.94	101.24	2183.99	140.06	127.74	2088.87	129.91	252.8	2134.19	138.76	287.43	2667.99	-81.1	92.13	2631.14	-74.27	90.11	2108.37	-131.3	56.05	2103.45	-132.6	111.61	2434.75	-39.74	1466.05	0	0	0	2495.89	-76.32	1853.17	2449.23	24.7	1856.09	2101.64	-59.48	1772.3	2328.01	-25.08	1792.88	-346.53	1330.29	72.12	216.49	1180.8	75.99	-187.18
8.05	2233.83	156.63	102.26	2209.97	141.6	128.7	2111	128.42	250.03	2155.19	137.25	285.95	2667.79	-81.1	91.86	2631.27	-74.25	89.93	2108.37	-131.3	56.05	2103.45	-132.6	111.61	2442.65	-41.52	1466.41	0	0	0	2505.12	-78.05	1853.52	2458.47	22.81	1856.66	2101.64	-59.48	1772.3	2337.55	-27.27	1793.45	-346.87	1331.14	71.51	215.66	1181.86	75.67	-193.09
8.06	2260.19	157.91	102.38	2239.47	142.78	130.39	2132.45	127.44	245.86	2176.64	135.6	282.73	2667.66	-80.98	91.43	2631.52	-74.28	89.78	2108.37	-131.3	56.05	2103.45	-132.6	111.61	2450.8	-43.25	1466.76	0	0	0	2514.37	-79.64	1853.81	2467.48	21.14	1857.09	2101.64	-59.48	1772.3	2346.33	-28.5	1793.73	-355.11	1333.6	69.43	214.39	1181.87	75.37	-192.29
8.07	2287.96	159.13	102.03	2270.3	143.02	131.63	2155.24	126.24	240.1	2198.13	134.72	278.51	2668.03	-80.93	91.23	2631.73	-74.27	89.61	2108.37	-131.3	56.05	2103.45	-132.6	111.61	2458.71	-45.12	1467.18	0	0	0	2523.76	-81.05	1853.98	2476.84	19.67	1857.29	2101.64	-59.48	1772.3	2355.73	-30.72	1794.44	-358.05	1335.16	68.18	216.26	1180.7	76.15	-189.67
8.08	2318.61	159.32	101.96	2296.5	142.9	128.83	2177.81	126.43	233.4	2221.27	132.36	272.51	2668.37	-80.97	91.1	2631.57	-74.3	89.13	2108.37	-131.3	56.05	2103.45	-132.6	111.61	2466.65	-47.05	1467.56	0	0	0	2532.76	-82.35	1854.14	2486.25	18.43	1857.38	2101.64	-59.48	1772.3	2364.52	-31.93	1795.01	-355.88	1332.55	69.61	215.09	1180.29	75.88	-186.23
8.09	2345.6	158.71	98.67	2321.41	142.18	123.59	2201.96	125.95	225.25	2243.12	133.03	266.22	2668.28	-81.01	90.63	2631.87	-74.27	88.98	2108.37	-131.3	56.05	2103.45	-132.6	111.61	2474.29	-49.14	1468	0	0	0	2541.78	-83.55	1854.16	2494.57	17.25	1857.51	2101.64	-59.48	1772.3	2373.62	-33.68	1795.72	-350.03	1329.91	71.42	217.24	1179.43	76.24	-189.23
8.1	2377.15	157.44	96.84	2348.56	141.14	119.25	2226.04	126.55	216.26	2264.92	134.39	259.4	2668.53	-81	90.46	2631.96	-74.28	88.65	2108.37	-131.3	56.05	2103.45	-132.6	111.61	2482.09	-51.3	1468.4	0	0	0	2550.69	-84.58	1854.12	2503.26	16.08	1857.46	2101.64	-59.48	1772.3	2382.47	-35.2	1796.35	-362.35	1327.14	70.29	218.27	1180.13	76.55	-195.35
8.11	2412.34	155.97	96.68	2380.32	140.11	116.51	2250.54	128.2	206.96	2288.81	133.89	250.97	2668.31	-80.95	89.8	2632	-74.3	88.26	2108.37	-131.3	56.05	2103.45	-132.6	111.61	2489.69	-53.43	1468.84	0	0	0	2559.58	-85.53	1854.04	2512.18	14.99	1857.27	2101.64	-59.48	1772.3	2390.98	-36.31	1796.97	-362.39	1334.66	67.66	215.84	1180.7	75.8	-197.55
8.12	2445.96	154.32	95.5	2414.29	138.9	114.46	2277.23	127.86	195.75	2313.13	133.64	241.6	2668.18	-80.96	89.27	2632.27	-74.36	87.99	2108.37	-131.3	56.05	2103.45	-132.6	111.61	2497.58	-55.42	1469.26	0	0	0	2568.38	-86.4	1853.86	2520.86	13.99	1856.99	2101.64	-59.48	1772.3	2399.47	-37.48	1797.66	-356.95	1334.62	68.45	215.26	1181.12	75.69	-188.77
8.13	2480.43	152.71	94.79	2448.53	137.58	112.5	2303.37	129.03	184.71	2338.31	132.79	231.66	2668.95	-80.9	89.27	2632.25	-74.35	87.58	2108.37	-131.3	56.05	2103.45	-132.6	111.61	2505.13	-57.45	1469.65	0	0	0	2577.18	-87.25	1853.65	2529.42	13.08	1856.7	2101.64	-59.48	1772.3	2408.22	-39.23	1798.37	-352.79	1333.43	69.98	215.42	1180.17	76.28	-195.15
8.14	2515.51	151.1	94.61	2482.37	136.29	110.37	2331.26	128.96	172.47	2363.7	132.14	223.95	2669.18	-80.98	89.06	2632.36	-74.44	87.36	2108.37	-131.3	56.05	2103.45	-132.6	111.61	2512.74	-59.46	1470.02	0	0	0	2585.67	-88.11	1853.45	2537.57	12.14	1856.4	2101.64	-59.48	1772.3	2416.65	-40.52	1799.02	-351.71	1331.13	71.51	213.01	1181.09	75.27	-192.03
8.15	2550.63	149.63	94.57	2516.47	135.08	108.57	2360.55	127.56	159.44	2388.92	131.26	216.66	2669.63	-81.03	89.01	2632.42	-74.46	87.13	2108.37	-131.3	56.05	2103.45	-132.6	111.61	2520.29	-61.31	1470.36	0	0	0	2593.93	-89	1853.29	2545.56	11.29	1856.28	2101.64	-59.48	1772.3	2425.12	-41.99	1799.62	-350.15	1330.71	71.62	213.88	1181.97	75.24	-191.4
8.16	2584.91	148.33	94.73	2550.55	133.99	107.09	2387.9	129.34	147.99	2413.95	130.14	209.78	2668.82	-81.15	88.3	2632.34	-74.52	86.85	2108.37	-131.3	56.05	2103.45	-132.6	111.61	2527.86	-62.89	1470.58	0	0	0	2602	-89.88	1853.2	2554.31	10.4	1855.92	2101.64	-59.48	1772.3	2433.04	-42.81	1800.01	-353.85	1332.64	70.05	211.96	1181.41	74.93	-188.13
8.17	2619.6	147.12	95.62	2584.49	132.98	105.95	2387.9	129.34	147.99	2438.76	128.81	203.3	2669.4	-81.1	88.22	2632.47	-74.51	86.64	2108.37	-131.3	56.05	2103.45	-132.6	111.61	2535.4	-64.24	1470.8	0	0	0	2610.36	-90.75	1853.08	2562	9.45	1855.82	2101.64	-59.48	1772.3	2440.51	-42.93	1800.19	-349.62	1331.7	70.73	214.18	1182.43	75.23	-186.44
8.18	2653.8	145.9	96.8	2618.21	131.97	105.22	2387.9	129.34	147.99	2463.35	127.28	197.2	2669.55	-81.19	87.99	2632.64	-74.54	86.39	2108.37	-131.3	56.05	2103.45	-132.6	111.61	2542.9	-65.4	1470.98	0	0	0	2618.5	-91.66	1853.04	2570.38	8.61	1855.59	2101.64	-59.48	1772.3	2449.18	-44.71	1800.66	-351.81	1331.34	70.68	215.19	1180.83	75.87	-188.67
8.19	2687.57	144.63	98.35	2652.04	130.89	105.21	2387.9	129.34	147.99	2487.69	125.55	191.48	2670.09	-81.05	87.99	2632.58	-74.58	86.01	2108.37	-131.3	56.05	2103.45	-132.6	111.61	2550.78	-66.41	1471.18	0	0	0	2626.48	-92.66	1853.05	2578.52	7.62	1855.46	2101.64	-59.48	1772.3	2456.63	-44.82	1800.66	-355.08	1332.99	69.43	221.31	1179.11	77.88	-189.78
8.2	2720.93	143.24	100.47	2684.68	129.56	105.33	2387.9	129.34	147.99	2511.77	123.64	186.12	2670.15	-81.14	87.61	2632.38	-74.58	85.58	2108.37	-131.3	56.05	2103.45	-132.6	111.61	2558.58	-67.34	1471.32	0	0	0	2634.47	-93.7	1853.06	2586.8	6.78	1855.4	2101.64	-59.48	1772.3	2465.25	-46.25	1801.01	-350.64	1332.37	70.29	217.88	1180.89	76.35	-184.21
8.21	2753.98	141.63	103.3	2717.22	128.08	106.1	2387.9	129.34	147.99	2535.56	121.55	181.12	2669.46	-80.89	86.87	2632.57	-74.43	85.39	2108.37	-131.3	56.05	2103.45	-132.6	111.61	2566.04	-68.25	1471.42	0	0	0	2642.52	-94.77	1853.03	2594.93	5.83	1855.41	2101.64	-59.48	1772.3	2472.83	-46.08	1800.89	-352.85	1334.24	69.36	215.94	1181.49	75.8	-188.16
8.22	2786.61	139.76	106.85	2749.3	126.42	107.47	2387.9	129.34	147.99	2559.05	119.31	176.46	2669.51	-80.82	86.68	2632.85	-74.29	85.31	2108.37	-131.3	56.05	2103.45	-132.6	111.61	2573.95	-69.02	1471.49	0	0	0	2650.36	-95.95	1853.02	2602.82	4.81	1855.39	2101.64	-59.48	1772.3	2480.95	-46.54	1800.88	-352.74	1333.13	69.83	216.56	1180.56	76.29	-187.1
8.23	2818.62	137.8	111.01	2780.72	124.66	109.45	2387.9	129.34	147.99	2582.21	116.92	172.12	2669.18	-80.63	86.19	2632.75	-74.23	85.09	2108.37	-131.3	56.05	2103.45	-132.6	111.61	2581.83	-69.72	1471.43	0	0	0	2658.12	-97.22	1852.97	2611.54	3.78	1855.22	2101.64	-59.48	1772.3	2488.15	-45.79	1800.7	-349.9	1332.51	71.01	215.23	1180.76	75.77	-183.98
8.24	2849.75	135.62	115.77	2812.43	122.62	112.69	2387.9	129.34	147.99	2605.04	114.39	168.11	2669.26	-80.39	85.9	2633.14	-74.11	85.1	2108.37	-131.3	56.05	2103.45	-132.6	111.61	2589.76	-70.35	1471.39	0	0	0	2665.98	-98.58	1852.89	2620.09	2.8	1855.04	2101.64	-59.48	1772.3	2496.66	-46.31	1800.68	-347.83	1332.42	71.33	215.16	1179.63	76.21	-188.93
8.25	2880.17	133.26	121	2843.28	120.43	116.38	2387.9	129.34	147.99	2627.51	111.73	164.4	2669.7	-80.14	85.7	2633.47	-73.99	85.04	2108.37	-131.3	56.05	2103.45	-132.6	111.61	2597.7	-71.06	1471.23	0	0	0	2673.66	-100.02	1852.71	2628.8	1.68	1854.84	2101.64	-59.48	1772.3	2504.91	-46.35	1800.59	-358.28	1332.59	69.2	213	1180.8	75.47	-191.12
8.26	2910.07	130.63	127	2872.9	117.99	120.43	2387.9	129.34	147.99	2649.61	108.96	160.99	2669.53	-79.94	85.21	2633.55	-74.03	84.82	2108.37	-131.3	56.05	2103.45	-132.6	111.61	2605.5	-71.61	1471.05	0	0	0	2681.46	-101.5	1852.46	2637.47	0.59	1854.54	2101.64	-59.48	1772.3	2512.64	-45.64	1800.34	-357.82	1331.87	69.12	217.72	1179.69	76.87	-190.42
8.27	2938.94	127.9	133.48	2902.12	115.3	125.32	2387.9	129.34	147.99	2671.3	106.09	157.87	2669.76	-79.74	85.03	2633.33	-74.12	84.49	2108.37	-131.3	56.05	2103.45	-132.6	111.61	2613.62	-71.97	1470.83	0	0	0	2689.17	-103.01	1852.18	2645.99	-0.59	1854.29	2101.64	-59.48	1772.3	2512.64	-45.64	1800.34	-351.35	1330.65	70.81	218.29	1179.67	76.61	-193.93
8.28	2967.2	125.1	140.75	2930.76	112.64	131.02	2387.9	129.34	147.99	2692.59	103.12	155.02	2670.1	-79.59	84.95	2633.44	-74.13	84.41	2108.37	-131.3	56.05	2103.45	-132.6	111.61	2621.79	-72.31	1470.52	0	0	0	2696.67	-104.6	1851.87	2654.64	-1.8	1853.96	2101.64	-59.48	1772.3	2512.64	-45.64	1800.34	-351.25	1331.93	70.79	218.16	1181.61	76.16	-189.45
8.29	2994.59	122.38	148.9	2958.14	109.88	137.24	2387.9	129.34	147.99	2713.44	100.07	152.43	2669.82	-79.6	84.71	2633.39	-74.29	84.21	2108.37	-131.3	56.05	2103.45	-132.6	111.61	2629.96	-72.55	1470.2	0	0	0	2704.36	-106.21	1851.46	2663.63	-2.95	1853.53	2101.64	-59.48	1772.3	2512.64	-45.64	1800.34	-353.99	1331.94	70.4	211.23	1181.27	74.76	-191.9
8.3	3020.83	119.64	157.86	2984.91	107.12	144.57	2387.9	129.34	147.99	2733.85	96.95	150.09	2669.88	-79.76	84.63	2633.57	-74.41	84.24	2108.37	-131.3	56.05	2103.45	-132.6	111.61	2637.99	-72.82	1469.82	0	0	0	2712.02	-107.82	1851.06	2672.04	-4.15	1853.2	2101.64	-59.48	1772.3	2512.64	-45.64	1800.34	-350.7	1333.03	70.32	214.85	1180.08	75.82	-195.37
8.31	3044.86	116.76	167.13	3010.53	104.13	152.84	2387.9	129.34	147.99	2753.78	93.78	147.99	2669.44	-79.8	84.3	2633.35	-74.59	84.01	2108.37	-131.3	56.05	2103.45	-132.6	111.61	2646.17	-73.04	1469.4	0	0	0	2719.58	-109.47	1850.68	2681.12	-5.24	1852.69	2101.64	-59.48	1772.3	2512.64	-45.64	1800.34	-355.3	1333.01	69.33	216.38	1180.03	76.03	-193.94
8.32	3068.54	113.62	177.48	3034.3	100.86	161.46	2387.9	129.34	147.99	2773.22	90.55	146.13	2668.92	-79.98	83.93	2633.36	-74.76	84	2108.37	-131.3	56.05	2103.45	-132.6	111.61	2654.29	-73.21	1468.88	0	0	0	2727.11	-111.1	1850.22	2689.88	-6.36	1852.24	2101.64	-59.48	1772.3	2512.64	-45.64	1800.34	-352.86	1331.01	70.45	217.28	1180.34	76.13	-192.89
8.33	3090.82	110.06	187.97	3056.89	97.34	170.35	2387.9	129.34	147.99	2792.17	87.29	144.48	2669.6	-80.07	84.41	2633.4	-74.99	84.03	2108.37	-131.3	56.05	2103.45	-132.6	111.61	2662.7	-73.39	1468.35	0	0	0	2734.46	-112.68	1849.79	2698.74	-7.52	1851.78	2101.64	-59.48	1772.3	2512.64	-45.64	1800.34	-351.43	1332.85	70.43	215.61	1180.62	75.84	-196.13
8.34	3116.84	106.54	197.95	3078.23	93.45	179.02	2387.9	129.34	147.99	2810.58	84.01	143.03	2668.87	-80.28	83.98	2633.34	-75.2	83.93	2108.37	-131.3	56.05	2103.45	-132.6	111.61	2670.83	-73.6	1467.79	0	0	0	2741.73	-114.2	1849.37	2707.24	-8.62	1851.45	2101.64	-59.48	1772.3	2512.64	-45.64	1800.34	-350.22	1331.84	71.05	217.67	1180.87	76.38	-191.46
8.35	3138.77	102.92	206.4	3098.18	89.03	187.18	2387.9	129.34	147.99	2828.45	80.71	141.78	2669.08	-80.35	84.03	2633.28	-75.4	83.83	2108.37	-131.3	56.05	2103.45	-132.6	111.61	2679.13	-73.78	1467.17	0	0	0	2749.17	-115.6	1848.94	2716.05	-9.64	1851	2101.64	-59.48	1772.3	2512.64	-45.64	1800.34	-349.98	1330.81	71.17	216.18	1180.15	76.23	-193.99
8.36	3157.05	99.13	213.37	3116.52	84.37	194.6	2387.9	129.34	147.99	2845.77	77.4	140.72	2669.84	-80.61	84.5	2633.48	-75.62	83.9	2108.37	-131.3	56.05	2103.45	-132.6	111.61	2687.4	-74.01	1466.5	0	0	0	2756.72	-116.92	1848.51	2724.5	-10.61	1850.63	2101.64	-59.48	1772.3	2512.64	-45.64	1800.34	-352.87	1331.94	70.15	219.51	1179.59	77.09	-192.28
8.37	3172.1	95.08	218.87	3132.7	79.48	200.92	2387.9	129.34	147.99	2862.5	74.11	139.83	2669.08	-80.87	83.94	2633.38	-75.79	83.77	2108.37	-131.3	56.05	2103.45	-132.6	111.61	2695.89	-74.25	1465.86	0	0	0	2764.09	-118.08	1848.12	2733.22	-11.35	1850.2	2101.64	-59.48	1772.3	2512.64	-45.64	1800.34	-344.31	1329.46	72.72	217.41	1179.78	76.55	-191.12
8.38	3184.32	90.69	222.94	3146.77	74.28	205.82	2387.9	129.34	147.99	2878.63	70.83	139.1	2669.34	-81.05	84.02	2633.67	-75.94	83.83	2108.37	-131.3	56.05	2103.45	-132.6	111.61	2704.44	-74.53	1465.15	0	0	0	2771.46	-119.1	1847.78	2741.67	-12.05	1849.82	2101.64	-59.48	1772.3	2512.64	-45.64	1800.34	-351.16	1331.4	70.78	217.35	1180.35	76.29	-192.49
8.39	3194.15	85.9	225.61	3158.84	68.21	208.76	2387.9	129.34	147.99	2894.15	67.59	138.52	2668.97	-81.24	83.48	2633.42	-75.98	83.88	2108.37	-131.3	56.05	2103.45	-132.6	111.61	2713.12	-74.68	1464.42	0	0	0	2778.85	-120	1847.42	2750.23	-12.63	1849.46	2101.64	-59.48	1772.3	2512.64	-45.64	1800.34	-355.16	1332.59	69.59	220.94	1179.04	77.49	-190.34
8.4	3202	80.62	226.91	3168.87	61.69	208.99	2387.9	129.34	147.99	2909.03	64.39	138.07	2669.12	-81.56	83.13	2632.61	-75.7	84.1	2108.37	-131.3	56.05	2103.45	-132.6	111.61	2721.64	-74.83	1463.62	0	0	0	2786.17	-120.71	1847.12	2758.95	-13.05	1849.09	2101.64	-59.48	1772.3	2512.64	-45.64	1800.34	-352.32	1331.44	70.76	215.02	1180.05	76.02	-189.16
8.41	3208.3	74.78	226.86	3177.71	54.73	207.04	2387.9	129.34	147.99	2923.26	61.24	137.76	2668.75	-81.59	82.97	2631.29	-75.14	84.47	2108.37	-131.3	56.05	2103.45	-132.6	111.61	2730.18	-74.88	1462.82	0	0	0	2793.74	-121.18	1846.81	2767.36	-13.28	1848.74	2101.64	-59.48	1772.3	2512.64	-45.64	1800.34	-349.98	1329.95	71.16	215.41	1179.93	76.13	-190.8
8.42	3213.45	68.29	225.49	3185.72	47.92	203.47	2387.9	129.34	147.99	2936.81	58.16	137.56	2667.74	-81.27	82.88	2629.52	-74.34	84.99	2108.37	-131.3	56.05	2103.45	-132.6	111.61	2738.88	-74.98	1461.98	0	0	0	2801.34	-121.48	1846.52	2775.71	-13.34	1848.4	2101.64	-59.48	1772.3	2512.64	-45.64	1800.34	-354.83	1331.37	70.14	216.51	1179.57	76.54	-191.03
8.43	3217.89	61.08	222.84	3194.52	40.65	199.51	2387.9	129.34	147.99	2949.67	55.15	137.47	2666.18	-80.63	82.85	2627.36	-73.31	85.65	2108.37	-131.3	56.05	2103.45	-132.6	111.61	2747.47	-75.04	1461.15	0	0	0	2809.07	-121.54	1846.27	2784.09	-13.29	1848	2101.64	-59.48	1772.3	2512.64	-45.64	1800.34	-358.69	1334.89	68.35	213.3	1180.46	75.28	-195.74
8.44	3222.03	53.08	218.92	3198.68	35.69	195.26	2387.9	129.34	147.99	2961.83	52.23	137.47	2664.11	-79.71	82.89	2624.87	-72.1	86.45	2108.37	-131.3	56.05	2103.45	-132.6	111.61	2756.08	-75.01	1460.31	0	0	0	2816.75	-121.46	1845.97	2792.61	-13.07	1847.61	2101.64	-59.48	1772.3	2512.64	-45.64	1800.34	-358.19	1332.53	69.27	208.58	1181.86	73.87	-194.24
8.45	3226.29	44.2	213.78	3202.07	27.51	188.58	2387.9	129.34	147.99	2973.26	49.41	137.55	2661.62	-78.54	82.99	2622.1	-70.73	87.37	2108.37	-131.3	56.05	2103.45	-132.6	111.61	2764.75	-74.91	1459.52	0	0	0	2824.56	-121.19	1845.65	2801.07	-12.62	1847.14	2101.64	-59.48	1772.3	2512.64	-45.64	1800.34	-352.96	1330.28	70.69	214.64	1180.1	75.68	-193.82
8.46	3231.08	34.36	207.43	3205.35	20.03	182.86	2387.9	129.34	147.99	2983.94	46.7	137.71	2658.76	-77.16	83.15	2619.11	-69.24	88.41	2108.37	-131.3	56.05	2103.45	-132.6	111.61	2773.45	-74.79	1458.79	0	0	0	2832.53	-120.75	1845.26	2809.71	-12.07	1846.63	2101.64	-59.48	1772.3	2512.64	-45.64	1800.34	-353.73	1332.63	69.9	215.9	1180.68	75.45	-193.44
8.47	3236.84	23.5	199.91	3207.41	11.69	177.09	2387.9	129.34	147.99	2993.85	44.11	137.92	2655.61	-75.62	83.37	2615.97	-67.66	89.55	2108.37	-131.3	56.05	2103.45	-132.6	111.61	2782.53	-74.56	1458.07	0	0	0	2840.7	-120.14	1844.83	2818.17	-11.36	1846.1	2101.64	-59.48	1772.3	2512.64	-45.64	1800.34	-355.48	1334.01	69.3	216.45	1180.36	75.58	-191.47
8.48	3243.97	11.53	191.25	3210.28	2.75	172.03	2387.9	129.34	147.99	3002.99	41.65	138.19	2652.23	-73.95	83.65	2612.71	-66.01	90.79	2108.37	-131.3	56.05	2103.45	-132.6	111.61	2791.49	-74.32	1457.45	0	0	0	2848.75	-119.47	1844.33	2826.58	-10.55	1845.46	2101.64	-59.48	1772.3	2512.64	-45.64	1800.34	-359.93	1328.52	72.33	215.73	1180.88	75.67	-193.06
8.49	3248.49	2.49	186.09	3214.06	-6.46	168.02	2387.9	129.34	147.99	3011.32	39.33	138.49	2648.68	-72.18	83.98	2609.42	-64.34	92.12	2108.37	-131.3	56.05	2103.45	-132.6	111.61	2800.92	-74.08	1456.81	0	0	0	2856.83	-118.63	1843.76	2835.29	-9.64	1844.76	2101.64	-59.48	1772.3	2512.64	-45.64	1800.34	-347.95	1330.6	72.84	214.91	1181.19	75.45	-193.74
8.5	3255.38	-4.51	177.96	3220.43	-10.69	160.81	2387.9	129.34	147.99	3018.83	37.17	138.82	2645.04	-70.36	84.36	2606.13	-62.66	93.52	2108.37	-131.3	56.05	2103.45	-132.6	111.61	2810.67	-73.89	1456.24	0	0	0	2864.87	-117.75	1843.2	2843.91	-8.65	1844.06	2101.64	-59.48	1772.3	2512.64	-45.64	1800.34	-354.73	1333.13	69.76	217.07	1180.03	76.18	-193.36
8.51	3255.38	-4.51	177.96	3225.92	-13.65	150.71	2387.9	129.34	147.99	3025.5	35.18	139.16	2641.37	-68.52	84.78	2602.91	-61.02	95	2108.37	-131.3	56.05	2103.45	-132.6	111.61	2820.44	-73.9	1455.82	0	0	0	2873.17	-116.73	1842.81	2852.75	-7.56	1843.5	2101.64	-59.48	1772.3	2512.64	-45.64	1800.34	-351.75	1329.7	70.98	219.28	1178.5	77.16	-191.69
8.52	3255.38	-4.51	177.96	3233.1	-13.99	142.24	2387.9	129.34	147.99	3031.32	33.36	139.5	2637.73	-66.71	85.26	2599.82	-59.44	96.54	2108.37	-131.3	56.05	2103.45	-132.6	111.61	2830.1	-74.07	1455.7	0	0	0	2881.76	-115.57	1842.73	2861.68	-6.36	1843.24	2101.64	-59.48	1772.3	2512.64	-45.64	1800.34	-356.69	1333.97	69.29	219.55	1178.82	77.03	-194.29
8.53	3255.38	-4.51	177.96	3233.1	-13.99	142.24	2387.9	129.34	147.99	3036.25	31.73	139.84	2634.2	-64.95	85.78	2596.92	-57.96	98.14	2108.37	-131.3	56.05	2103.45	-132.6	111.61	2839.71	-74.41	1455.86	0	0	0	2890.09	-114.41	1842.96	2870.63	-5.12	1843.28	2101.64	-59.48	1772.3	2512.64	-45.64	1800.34	-358.13	1335.66	68.26	216.98	1179.27	76.49	-193.71
8.54	3255.38	-4.51	177.96	3233.1	-13.99	142.24	2387.9	129.34	147.99	3040.3	30.3	140.16	2630.84	-63.3	86.35	2594.26	-56.6	99.78	2108.37	-131.3	56.05	2103.45	-132.6	111.61	2849.29	-74.95	1456.25	0	0	0	2898.57	-113.2	1843.31	2879.54	-3.83	1843.47	2101.64	-59.48	1772.3	2512.64	-45.64	1800.34	-358.53	1333	69.18	215.66	1179.57	75.79	-199.33
8.55	3255.38	-4.51	177.96	3233.1	-13.99	142.24	2387.9	129.34	147.99	3043.43	29.08	140.46	2627.71	-61.78	86.95	2591.89	-55.4	101.46	2108.37	-131.3	56.05	2103.45	-132.6	111.61	2858.71	-75.51	1456.85	0	0	0	2907.36	-111.89	1843.71	2888.37	-2.51	1843.75	2101.64	-59.48	1772.3	2512.64	-45.64	1800.34	-359.34	1333.62	68.66	214.5	1181.28	75.05	-196.99
8.56	3255.38	-4.51	177.96	3233.1	-13.99	142.24	2387.9	129.34	147.99	3045.63	28.08	140.7	2624.88	-60.43	87.59	2589.89	-54.39	103.16	2108.37	-131.3	56.05	2103.45	-132.6	111.61	2867.93	-76.04	1457.65	0	0	0	2915.99	-110.59	1844.29	2897.36	-1.15	1844.14	2101.64	-59.48	1772.3	2512.64	-45.64	1800.34	-360.39	1333.36	68.38	214.81	1180.28	75.44	-194.77
8.57	3255.38	-4.51	177.96	3233.1	-13.99	142.24	2387.9	129.34	147.99	3046.89	27.32	140.9	2622.43	-59.3	88.27	2588.3	-53.6	104.89	2108.37	-131.3	56.05	2103.45	-132.6	111.61	2877.15	-76.41	1458.65	0	0	0	2924.5	-109.3	1845.15	2906.47	0.21	1844.73	2101.64	-59.48	1772.3	2512.64	-45.64	1800.34	-353.72	1332.31	70.09	217.6	1180.18	76.29	-197.15
8.58	3255.38	-4.51	177.96	3233.1	-13.99	142.24	2387.9	129.34	147.99	3048.25	25.92	141.23	2620.41	-58.42	88.98	2587.18	-53.06	106.62	2108.37	-131.3	56.05	2103.45	-132.6	111.61	2886.25	-76.62	1459.88	0	0	0	2933.27	-107.99	1846.16	2915.44	1.56	1845.64	2101.64	-59.48	1772.3	2512.64	-45.64	1800.34	-356.37	1333.17	69.13	218.49	1179.52	76.62	-192.66
8.59	3255.38	-4.51	177.96	3233.1	-13.99	142.24	2387.9	129.34	147.99	3049.56	24.17	141.62	2618.9	-57.82	89.72	2586.6	-52.81	108.36	2108.37	-131.3	56.05	2103.45	-132.6	111.61	2895.37	-76.83	1461.28	0	0	0	2941.99	-106.69	1847.35	2924.25	2.85	1846.79	2101.64	-59.48	1772.3	2512.64	-45.64	1800.34	-354.35	1332.9	69.71	212.82	1181.31	74.89	-193.02
8.6	3255.38	-4.51	177.96	3233.1	-13.99	142.24	2387.9	129.34	147.99	3051.65	23.73	142.39	2617.95	-57.56	90.49	2586.6	-52.87	110.09	2108.37	-131.3	56.05	2103.45	-132.6	111.61	2904.13	-77.02	1462.78	0	0	0	2950.59	-105.46	1848.59	2933.53	4.2	1847.99	2101.64	-59.48	1772.3	2512.64	-45.64	1800.34	-355.08	1334.87	69.05	213.13	1180.56	75.13	-189.07
8.61	3255.38	-4.51	177.96	3233.1	-13.99	142.24	2387.9	129.34	147.99	3051.14	23.47	141.72	2617.64	-57.66	91.29	2587.24	-53.27	111.8	2108.37	-131.3	56.05	2103.45	-132.6	111.61	2912.98	-77.12	1464.36	0	0	0	2959.29	-104.22	1849.94	2942.61	5.48	1849.33	2101.64	-59.48	1772.3	2512.64	-45.64	1800.34	-355.69	1334.42	69.12	215.41	1180.06	75.81	-191.48
8.62	3255.38	-4.51	177.96	3233.1	-13.99	142.24	2387.9	129.34	147.99	3050.93	23.49	141.46	2618.04	-58.16	92.12	2588.59	-54.06	113.49	2108.37	-131.3	56.05	2103.45	-132.6	111.61	2921.83	-77.04	1465.96	0	0	0	2967.93	-103.01	1851.39	2951.33	6.71	1850.8	2101.64	-59.48	1772.3	2512.64	-45.64	1800.34	-355.1	1334.55	69.22	212.28	1182.67	74.61	-196.75
8.63	3255.38	-4.51	177.96	3233.1	-13.99	142.24	2387.9	129.34	147.99	3051.52	24.06	142.07	2619.2	-59.1	92.96	2590.7	-55.25	115.15	2108.37	-131.3	56.05	2103.45	-132.6	111.61	2930.72	-76.85	1467.48	0	0	0	2976.12	-101.91	1853	2960.39	7.98	1852.26	2101.64	-59.48	1772.3	2512.64	-45.64	1800.34	-354.73	1335.31	68.9	215.64	1180.7	75.84	-193.16
8.64	3255.38	-4.51	177.96	3233.1	-13.99	142.24	2387.9	129.34	147.99	3050.26	23.96	141.17	2621.2	-60.52	93.83	2593.63	-56.88	116.76	2108.37	-131.3	56.05	2103.45	-132.6	111.61	2938.98	-76.65	1468.96	0	0	0	2984.67	-100.78	1854.49	2969.21	9.14	1853.77	2101.64	-59.48	1772.3	2512.64	-45.64	1800.34	-359.58	1327.25	71.23	214.77	1179.84	75.97	-191.7
8.65	3255.38	-4.51	177.96	3233.1	-13.99	142.24	2387.9	129.34	147.99	3050.89	24.03	141.6	2624.1	-62.46	94.71	2597.44	-58.99	118.32	2108.37	-131.3	56.05	2103.45	-132.6	111.61	2947.3	-76.5	1470.32	0	0	0	2993.08	-99.71	1855.87	2977.98	10.29	1855.14	2101.64	-59.48	1772.3	2512.64	-45.64	1800.34	-357.2	1330.72	69.91	217.48	1180.58	76.5	-186.36
8.66	3255.38	-4.51	177.96	3233.1	-13.99	142.24	2387.9	129.34	147.99	3052.16	24.27	142.52	2627.97	-64.96	95.61	2602.18	-61.59	119.82	2108.37	-131.3	56.05	2103.45	-132.6	111.61	2955.83	-76.33	1471.51	0	0	0	3001.72	-98.63	1857.02	2987.04	11.4	1856.26	2101.64	-59.48	1772.3	2512.64	-45.64	1800.34	-355.84	1332.16	69.98	218.07	1180.62	76.51	-186.97
8.67	3255.38	-4.51	177.96	3233.1	-13.99	142.24	2387.9	129.34	147.99	3051.05	23.9	141.58	2632.87	-68.05	96.52	2607.91	-64.73	121.26	2108.37	-131.3	56.05	2103.45	-132.6	111.61	2964.11	-76.22	1472.47	0	0	0	3010.46	-97.58	1857.99	2995.9	12.48	1857.11	2101.64	-59.48	1772.3	2512.64	-45.64	1800.34	-349.44	1329.32	71.85	216.8	1179.92	76.23	-187.37
8.68	3255.38	-4.51	177.96	3233.1	-13.99	142.24	2387.9	129.34	147.99	3051.06	23.8	141.56	2638.88	-71.77	97.45	2614.69	-68.44	122.62	2108.37	-131.3	56.05	2103.45	-132.6	111.61	2972.17	-76.08	1473.19	0	0	0	3019.02	-96.6	1858.85	3005.05	13.54	1857.72	2101.64	-59.48	1772.3	2512.64	-45.64	1800.34	-351.26	1329.81	70.89	214.76	1180.22	75.6	-185.25
8.69	3255.38	-4.51	177.96	3233.1	-13.99	142.24	2387.9	129.34	147.99	3051.36	23.31	141.48	2646.06	-76.16	98.38	2622.57	-72.74	123.89	2108.37	-131.3	56.05	2103.45	-132.6	111.61	2980.12	-75.99	1473.7	0	0	0	3027.82	-95.65	1859.48	3014.15	14.57	1858.15	2101.64	-59.48	1772.3	2512.64	-45.64	1800.34	-358.13	1334.08	68.44	214.11	1179.69	76.05	-190.5
8.7	3255.38	-4.51	177.96	3233.1	-13.99	142.24	2387.9	129.34	147.99	3052.7	23.31	142.14	2654.47	-81.26	99.32	2631.62	-77.67	125.07	2108.37	-131.3	56.05	2103.45	-132.6	111.61	2987.79	-75.94	1474.02	0	0	0	3036.39	-94.76	1860.01	3023.1	15.46	1858.4	2101.64	-59.48	1772.3	2512.64	-45.64	1800.34	-353.52	1334.44	69.44	213.08	1181.49	74.98	-196.17
8.71	3255.38	-4.51	177.96	3233.1	-13.99	142.24	2387.9	129.34	147.99	3053.29	23.13	142.36	2664.19	-87.1	100.27	2641.89	-83.27	126.14	2108.37	-131.3	56.05	2103.45	-132.6	111.61	2995.29	-76.05	1474.22	0	0	0	3044.81	-93.99	1860.38	3032.06	16.32	1858.49	2101.64	-59.48	1772.3	2512.64	-45.64	1800.34	-346.53	1331.84	71.5	213.81	1181.65	75.27	-192.94
8.72	3255.38	-4.51	177.96	3233.1	-13.99	142.24	2387.9	129.34	147.99	3052.91	22.99	141.92	2675.27	-93.73	101.21	2653.44	-89.55	127.1	2108.37	-131.3	56.05	2103.45	-132.6	111.61	3002.75	-76.26	1474.33	0	0	0	3053.57	-93.22	1860.56	3040.95	17.07	1858.45	2101.64	-59.48	1772.3	2512.64	-45.64	1800.34	-353.65	1333.73	69.56	218.11	1179.49	77.04	-194.77
8.73	3255.38	-4.51	177.96	3233.1	-13.99	142.24	2387.9	129.34	147.99	3052.38	22.81	141.51	2687.79	-101.18	102.16	2666.33	-96.55	127.95	2108.37	-131.3	56.05	2103.45	-132.6	111.61	3009.98	-76.64	1474.32	0	0	0	3062.25	-92.58	1860.62	3049.53	17.7	1858.35	2101.64	-59.48	1772.3	2512.64	-45.64	1800.34	-354.32	1333.37	69.94	217.51	1180.06	76.45	-191.05
8.74	3255.38	-4.51	177.96	3233.1	-13.99	142.24	2387.9	129.34	147.99	3054.04	22.64	142.39	2701.82	-109.5	103.1	2680.61	-104.31	128.66	2108.37	-131.3	56.05	2103.45	-132.6	111.61	3016.92	-77.14	1474.22	0	0	0	3070.86	-92.03	1860.6	3058.37	18.25	1858.09	2101.64	-59.48	1772.3	2512.64	-45.64	1800.34	-349.03	1331.54	71.41	215.83	1180.81	75.94	-188.49
8.75	3255.38	-4.51	177.96	3233.1	-13.99	142.24	2387.9	129.34	147.99	3054.77	22.9	143	2717.41	-118.71	104.05	2696.34	-112.85	129.23	2108.37	-131.3	56.05	2103.45	-132.6	111.61	3023.8	-77.75	1474.13	0	0	0	3079.82	-91.57	1860.51	3067.13	18.66	1857.8	2101.64	-59.48	1772.3	2512.64	-45.64	1800.34	-351.56	1331.83	70.82	216.54	1181.19	75.95	-189.34
8.76	3255.38	-4.51	177.96	3233.1	-13.99	142.24	2387.9	129.34	147.99	3053.73	22.39	142.11	2734.63	-128.86	104.98	2713.59	-122.21	129.66	2108.37	-131.3	56.05	2103.45	-132.6	111.61	3030.43	-78.51	1474.05	0	0	0	3088.58	-91.23	1860.42	3075.67	18.92	1857.53	2101.64	-59.48	1772.3	2512.64	-45.64	1800.34	-347.47	1330.05	72.13	216.88	1180.54	76.2	-192.94
8.77	3255.38	-4.51	177.96	3233.1	-13.99	142.24	2387.9	129.34	147.99	3052.96	22.31	141.56	2753.56	-139.98	105.91	2732.4	-132.42	129.94	2108.37	-131.3	56.05	2103.45	-132.6	111.61	3036.73	-79.37	1474	0	0	0	3097.07	-91.1	1860.32	3084.36	19.05	1857.18	2101.64	-59.48	1772.3	2512.64	-45.64	1800.34	-346.73	1329.78	72.23	219.94	1179.42	77.1	-188.07
8.78	3255.38	-4.51	177.96	3233.1	-13.99	142.24	2387.9	129.34	147.99	3055.17	22.4	143	2774.25	-152.11	106.82	2752.83	-143.5	130.05	2108.37	-131.3	56.05	2103.45	-132.6	111.61	3043.16	-80.33	1474.04	0	0	0	3105.51	-91.1	1860.22	3092.92	19.03	1856.86	2101.64	-59.48	1772.3	2512.64	-45.64	1800.34	-344.06	1329.94	72.84	218.6	1179.48	76.96	-188.05
8.79	3255.38	-4.51	177.96	3233.1	-13.99	142.24	2387.9	129.34	147.99	3055.07	22.34	142.86	2791.36	-163.98	109.75	2769.86	-154.15	132.4	2108.37	-131.3	56.05	2103.45	-132.6	111.61	3049.54	-81.33	1474.19	0	0	0	3113.79	-91.32	1860.14	3101.26	18.82	1856.62	2101.64	-59.48	1772.3	2512.64	-45.64	1800.34	-340.38	1329.33	73.45	216.02	1181.13	75.86	-188.9
8.8	3255.38	-4.51	177.96	3233.1	-13.99	142.24	2387.9	129.34	147.99	3054.64	22.32	142.94	2809.28	-175.53	111.79	2787.53	-164.53	133.79	2108.37	-131.3	56.05	2103.45	-132.6	111.61	3055.94	-82.35	1474.37	0	0	0	3121.71	-91.75	1860.07	3109.51	18.41	1856.43	2101.64	-59.48	1772.3	2512.64	-45.64	1800.34	-346.68	1330.87	71.96	213.23	1181.33	75.11	-191.01
8.81	3255.38	-4.51	177.96	3233.1	-13.99	142.24	2387.9	129.34	147.99	3054.69	22.17	142.83	2828.2	-186.73	113.13	2806.14	-174.61	134.48	2108.37	-131.3	56.05	2103.45	-132.6	111.61	3062.16	-83.34	1474.63	0	0	0	3129.47	-92.45	1860	3117.54	17.79	1856.32	2101.64	-59.48	1772.3	2512.64	-45.64	1800.34	-351.28	1330.81	70.65	213.43	1180.44	75.6	-187.14
8.82	3255.38	-4.51	177.96	3233.1	-13.99	142.24	2387.9	129.34	147.99	3055.41	22.3	143.09	2848.07	-197.78	113.87	2825.18	-184.8	134.04	2108.37	-131.3	56.05	2103.45	-132.6	111.61	3068.31	-84.28	1474.94	0	0	0	3137.27	-93.35	1859.86	3125.3	16.94	1856.33	2101.64	-59.48	1772.3	2512.64	-45.64	1800.34	-351.19	1332.02	70.32	215.75	1179.76	76.22	-185.99
8.83	3255.38	-4.51	177.96	3233.1	-13.99	142.24	2387.9	129.34	147.99	3055.11	22.13	143.22	2868.11	-209.1	113.61	2845.34	-195.19	133.11	2108.37	-131.3	56.05	2103.45	-132.6	111.61	3074.51	-85.17	1475.28	0	0	0	3144.94	-94.44	1859.7	3132.95	15.91	1856.43	2101.64	-59.48	1772.3	2512.64	-45.64	1800.34	-351.65	1331.42	70.86	216.28	1179.52	76.37	-188.62
8.84	3255.38	-4.51	177.96	3233.1	-13.99	142.24	2387.9	129.34	147.99	3054.28	22.34	142.45	2889.45	-220.63	112.96	2866.23	-205.78	131.5	2108.37	-131.3	56.05	2103.45	-132.6	111.61	3080.84	-85.95	1475.68	0	0	0	3152.11	-95.71	1859.57	3140.34	14.73	1856.66	2101.64	-59.48	1772.3	2512.64	-45.64	1800.34	-351.25	1332.02	70.6	218.39	1181.11	76.43	-190.31
8.85	3255.38	-4.51	177.96	3233.1	-13.99	142.24	2387.9	129.34	147.99	3054.17	22.01	142.4	2911.69	-232.42	112.03	2887.71	-216.62	129.28	2108.37	-131.3	56.05	2103.45	-132.6	111.61	3087.23	-86.6	1476.13	0	0	0	3159.3	-97.11	1859.4	3147.73	13.38	1856.89	2101.64	-59.48	1772.3	2512.64	-45.64	1800.34	-353.93	1331.24	70.35	213.27	1182.03	75.11	-195.72
8.86	3255.38	-4.51	177.96	3233.1	-13.99	142.24	2387.9	129.34	147.99	3055.16	22.24	143.16	2934.44	-244.08	110.33	2910.8	-227.49	127.11	2108.37	-131.3	56.05	2103.45	-132.6	111.61	3093.7	-87.14	1476.57	0	0	0	3166.46	-98.66	1859.25	3154.73	11.89	1857.26	2101.64	-59.48	1772.3	2512.64	-45.64	1800.34	-352.36	1332.44	70.51	214.26	1181.33	75.24	-195.81
8.87	3255.38	-4.51	177.96	3233.1	-13.99	142.24	2387.9	129.34	147.99	3054.16	22.09	142.37	2958.52	-255.84	108.81	2934.23	-238.62	124.35	2108.37	-131.3	56.05	2103.45	-132.6	111.61	3099.93	-87.56	1477.02	0	0	0	3173.53	-100.32	1859.09	3161.84	10.31	1857.65	2101.64	-59.48	1772.3	2512.64	-45.64	1800.34	-351.79	1331.55	70.63	215.15	1179.85	76.14	-192.12
8.88	3255.38	-4.51	177.96	3233.1	-13.99	142.24	2387.9	129.34	147.99	3054.77	21.51	142.65	2983.53	-267.65	107.31	2958.56	-249.92	121.55	2108.37	-131.3	56.05	2103.45	-132.6	111.61	3106.18	-87.93	1477.44	0	0	0	3180.56	-101.9	1858.96	3168.98	8.68	1858.06	2101.64	-59.48	1772.3	2512.64	-45.64	1800.34	-353.23	1330.88	70.52	214.49	1179.64	75.94	-191.45
8.89	3255.38	-4.51	177.96	3233.1	-13.99	142.24	2387.9	129.34	147.99	3055.73	21.64	143.21	3008.27	-280.09	105.52	2984.24	-261.51	119.32	2108.37	-131.3	56.05	2103.45	-132.6	111.61	3112.57	-88.29	1477.84	0	0	0	3187.46	-103.47	1858.9	3175.96	6.95	1858.47	2101.64	-59.48	1772.3	2512.64	-45.64	1800.34	-352.31	1331.51	70.09	213.3	1180.75	75.16	-186.91
8.9	3255.38	-4.51	177.96	3233.1	-13.99	142.24	2387.9	129.34	147.99	3055.73	21.64	143.21	3008.27	-280.09	105.52	2984.24	-261.51	119.32	2108.37	-131.3	56.05	2103.45	-132.6	111.61	3112.57	-88.29	1477.84	0	0	0	3187.46	-103.47	1858.9	3175.96	6.95	1858.47	2101.64	-59.48	1772.3	2512.64	-45.64	1800.34	-352.31	1331.51	70.09	213.3	1180.75	75.16	-186.91
[truncated: 35 more columns]
