# Supplementary material for: The impact of mobile phone use on where we look and how we walk when negotiating floor based obstacles
Source: PLoS One. 2017 Jun 30;12(6):e0179802. doi: 10.1371/journal.pone.0179802 (PMC5493336; doi:10.1371/journal.pone.0179802)
Supplement: S1 File — (ZIP) [file pone.0179802.s001.zip › Gait/PP13/a no obs read 2.txt]

CODAmotion Analysis Text
Codamotion Analysis Text Save of: JN no obs read 2.mdf
Time	Markers
Time	1:LTOE.X	1:LTOE.Y	1:LTOE.Z	2:L2nd.X	2:L2nd.Y	2:L2nd.Z	3:LHEE.X	3:LHEE.Y	3:LHEE.Z	4:LANK.X	4:LANK.Y	4:LANK.Z	5:RTOE.X	5:RTOE.Y	5:RTOE.Z	6:R2nd.X	6:R2nd.Y	6:R2nd.Z	7:RHEE.X	7:RHEE.Y	7:RHEE.Z	8:RANK.X	8:RANK.Y	8:RANK.Z	9:STRN.X	9:STRN.Y	9:STRN.Z	10:Marker 10.X	10:Marker 10.Y	10:Marker 10.Z	11:FRHD.X	11:FRHD.Y	11:FRHD.Z	12:FLHD.X	12:FLHD.Y	12:FLHD.Z	13:BRHD.X	13:BRHD.Y	13:BRHD.Z	14:BLHD.X	14:BLHD.Y	14:BLHD.Z	15:BLSTEP.X	15:BLSTEP.Y	15:BLSTEP.Z	16:FLSTEP.X	16:FLSTEP.Y	16:FLSTEP.Z	17:BRSTEP.X
(s)	(mm)	(mm)	(mm)	(mm)	(mm)	(mm)	(mm)	(mm)	(mm)	(mm)	(mm)	(mm)	(mm)	(mm)	(mm)	(mm)	(mm)	(mm)	(mm)	(mm)	(mm)	(mm)	(mm)	(mm)	(mm)	(mm)	(mm)	(mm)	(mm)	(mm)	(mm)	(mm)	(mm)	(mm)	(mm)	(mm)	(mm)	(mm)	(mm)	(mm)	(mm)	(mm)	(mm)	(mm)	(mm)	(mm)	(mm)	(mm)	(mm)
0	-3612.99	175.67	-33.07	-3642.99	185.2	-43.7	-3772.01	288.45	-41.03	-3851.02	281.34	-16.82	-2928.39	-7.4	-23.42	-4161.69	137.22	-19.55	-1673.22	-87.74	224.67	-1652.47	-98.77	261.28	-4095.1	173.7	1314.15	0	0	0	-4115.93	82.81	1671.03	-4182.67	137.29	1716.98	-538.04	-92.76	1799.78	-3253.9	219.75	1292.46	-294.22	871.66	54.2	143.95	790.57	55.29	-208.39
0.01	-3612.99	175.67	-33.07	-3642.99	185.2	-43.7	-3772.01	288.45	-41.03	-3851.02	281.34	-16.82	-2928.39	-7.4	-23.42	-4161.69	137.22	-19.55	-1673.22	-87.74	224.67	-1652.47	-98.77	261.28	-4095.1	173.7	1314.15	0	0	0	-4115.93	82.81	1671.03	-4182.67	137.29	1716.98	-538.04	-92.76	1799.78	-3253.9	219.75	1292.46	-294.22	871.66	54.2	143.95	790.57	55.29	-208.39
0.02	-3612.99	175.67	-33.07	-3642.99	185.2	-43.7	-3772.01	288.45	-41.03	-3851.02	281.34	-16.82	-2928.39	-7.4	-23.42	-4161.69	137.22	-19.55	-1673.22	-87.74	224.67	-1652.47	-98.77	261.28	-4095.1	173.7	1314.15	0	0	0	-4115.93	82.81	1671.03	-4182.67	137.29	1716.98	-538.04	-92.76	1799.78	-3253.9	219.75	1292.46	-294.22	871.66	54.2	143.95	790.57	55.29	-208.39
0.03	-3612.99	175.67	-33.07	-3642.99	185.2	-43.7	-3772.14	288.46	-41.03	-3851.14	281.36	-16.8	-2928.39	-7.4	-23.42	-4161.69	137.22	-19.55	-1673.22	-87.74	224.67	-1652.47	-98.77	261.28	-4095.1	173.7	1314.15	0	0	0	-4115.93	82.81	1671.03	-4182.67	137.29	1716.98	-538.04	-92.76	1799.78	-3254.85	219.82	1292.84	-294.32	871.94	54.22	144	790.85	55.31	-208.47
0.04	-3612.99	175.67	-33.07	-3642.99	185.2	-43.7	-3910.45	299.49	-42.16	-3969	297.43	-0.91	-2928.39	-7.4	-23.42	-4161.69	137.22	-19.55	-1673.22	-87.74	224.67	-1652.47	-98.77	261.28	-4095.1	173.7	1314.15	0	0	0	-4115.93	82.81	1671.03	-4182.67	137.29	1716.98	-538.04	-92.76	1799.78	-4202.56	283.36	1665.54	-392.39	1150.96	69.27	193.1	1066.11	74.12	-284.85
0.05	-3612.99	175.67	-33.07	-3642.99	185.2	-43.7	-3942.06	300.14	-47.98	-3955.83	300.93	1.48	-2928.39	-7.4	-23.42	-4161.69	137.22	-19.55	-1673.22	-87.74	224.67	-1652.47	-98.77	261.28	-4095.1	173.7	1314.15	0	0	0	-4115.93	82.81	1671.03	-4182.67	137.29	1716.98	-538.04	-92.76	1799.78	-4197.62	283.44	1665.13	-388.52	1150.09	70.17	193.96	1066.6	74.17	-286
0.06	-3612.99	175.67	-33.07	-3642.99	185.2	-43.7	-3900.89	298.7	-41.86	-3961.35	299.17	-0.78	-2928.39	-7.4	-23.42	-4161.69	137.22	-19.55	-1673.22	-87.74	224.67	-1652.47	-98.77	261.28	-4095.1	173.7	1314.15	0	0	0	-4115.93	82.81	1671.03	-4182.67	137.29	1716.98	-538.04	-92.76	1799.78	-4166.25	282.93	1663.58	-392.05	1152.05	69.39	194.49	1065.87	74.35	-285.86
0.07	-3612.99	175.67	-33.07	-3642.99	185.2	-43.7	-3942.32	300.63	-47.72	-4025.34	302.35	-9.55	-2928.39	-7.4	-23.42	-4161.69	137.22	-19.55	-1673.22	-87.74	224.67	-1652.47	-98.77	261.28	-4095.1	173.7	1314.15	0	0	0	-4115.93	82.81	1671.03	-4182.67	137.29	1716.98	-538.04	-92.76	1799.78	-4194.79	284.11	1665.04	-386.13	1150.08	70.77	194	1065.86	74.06	-291.77
0.08	-3612.99	175.67	-33.07	-3642.99	185.2	-43.7	-3938.66	299.87	-47.2	-3977.1	299.65	-3.04	-2928.39	-7.4	-23.42	-4161.69	137.22	-19.55	-1673.22	-87.74	224.67	-1652.47	-98.77	261.28	-4095.1	173.7	1314.15	0	0	0	-4115.93	82.81	1671.03	-4182.67	137.29	1716.98	-538.04	-92.76	1799.78	-4195.18	284.57	1665.22	-384.29	1150.37	70.93	194.12	1065.81	74.41	-294.97
0.09	-3612.99	175.67	-33.07	-3642.99	185.2	-43.7	-3946.02	298.9	-48.49	-3968.95	300.34	-1.2	-2928.39	-7.4	-23.42	-4161.69	137.22	-19.55	-1673.22	-87.74	224.67	-1652.47	-98.77	261.28	-4095.1	173.7	1314.15	0	0	0	-4115.93	82.81	1671.03	-4182.67	137.29	1716.98	-538.04	-92.76	1799.78	-4194.26	284.04	1663.82	-388	1150.35	70.3	194.4	1066.24	74.29	-293.14
0.1	-3612.99	175.67	-33.07	-3642.99	185.2	-43.7	-3895.11	297.53	-41.02	-3969.63	301.39	-0.93	-2928.39	-7.4	-23.42	-4161.69	137.22	-19.55	-1673.22	-87.74	224.67	-1652.47	-98.77	261.28	-4095.1	173.7	1314.15	0	0	0	-4115.93	82.81	1671.03	-4182.67	137.29	1716.98	-538.04	-92.76	1799.78	-4200.25	285.07	1664.47	-392.63	1150.96	69.01	194.82	1066.12	74.48	-292.03
0.11	-3612.99	175.67	-33.07	-3642.99	185.2	-43.7	-3986.9	298.93	-55.12	-3941.62	299.73	4.06	-2928.39	-7.4	-23.42	-4161.69	137.22	-19.55	-1673.22	-87.74	224.67	-1652.47	-98.77	261.28	-4095.1	173.7	1314.15	0	0	0	-4115.93	82.81	1671.03	-4182.67	137.29	1716.98	-538.04	-92.76	1799.78	-4195.71	284.45	1663.84	-393.28	1150.94	68.98	195.32	1065.9	74.56	-290.87
0.12	-3612.99	175.67	-33.07	-3642.99	185.2	-43.7	-3908.51	297.9	-42.79	-3929.48	300.09	6.48	-2928.39	-7.4	-23.42	-4161.69	137.22	-19.55	-1673.22	-87.74	224.67	-1652.47	-98.77	261.28	-4095.1	173.7	1314.15	0	0	0	-4115.93	82.81	1671.03	-4182.67	137.29	1716.98	-538.04	-92.76	1799.78	-4169.63	286.64	1663.17	-395.13	1150.75	68.84	195.34	1065.63	74.68	-289.45
0.13	-3612.99	175.67	-33.07	-3642.99	185.2	-43.7	-3925.54	299.66	-45.58	-3966.56	301.01	1	-2928.39	-7.4	-23.42	-4161.69	137.22	-19.55	-1673.22	-87.74	224.67	-1652.47	-98.77	261.28	-4095.1	173.7	1314.15	0	0	0	-4115.93	82.81	1671.03	-4182.67	137.29	1716.98	-538.04	-92.76	1799.78	-4154.26	286.72	1662.59	-392.03	1150.03	69.16	195.45	1065.8	74.68	-290.16
0.14	-3612.99	175.67	-33.07	-3642.99	185.2	-43.7	-3922.59	298.4	-45.4	-4005.4	302.08	-5.74	-2928.39	-7.4	-23.42	-4161.69	137.22	-19.55	-1673.22	-87.74	224.67	-1652.47	-98.77	261.28	-4095.1	173.7	1314.15	0	0	0	-4115.93	82.81	1671.03	-4182.67	137.29	1716.98	-538.04	-92.76	1799.78	-4169.52	287.08	1664.35	-393.58	1149.26	68.91	196.78	1064.8	75.19	-284.02
0.15	-3612.99	175.67	-33.07	-3642.99	185.2	-43.7	-3944.94	299.91	-48.59	-3993.48	300.96	-4.26	-2928.39	-7.4	-23.42	-4161.69	137.22	-19.55	-1673.22	-87.74	224.67	-1652.47	-98.77	261.28	-4095.1	173.7	1314.15	0	0	0	-4115.93	82.81	1671.03	-4182.67	137.29	1716.98	-538.04	-92.76	1799.78	-4172.15	287.93	1664.4	-389.29	1149.67	70.42	194.67	1065.87	74.45	-283.91
0.16	-3612.99	175.67	-33.07	-3642.99	185.2	-43.7	-3906.03	298.39	-41.48	-3975.49	298.94	-0.96	-2928.39	-7.4	-23.42	-4161.69	137.22	-19.55	-1673.22	-87.74	224.67	-1652.47	-98.77	261.28	-4095.1	173.7	1314.15	0	0	0	-4115.93	82.81	1671.03	-4182.67	137.29	1716.98	-538.04	-92.76	1799.78	-4191.1	289.09	1664.34	-391.84	1149.48	69.91	194.23	1066.02	74.27	-287.27
0.17	-3612.99	175.67	-33.07	-3642.99	185.2	-43.7	-3914.72	300.11	-43.95	-3973.08	301.06	0.07	-2928.39	-7.4	-23.42	-4161.69	137.22	-19.55	-1673.22	-87.74	224.67	-1652.47	-98.77	261.28	-4095.1	173.7	1314.15	0	0	0	-4115.93	82.81	1671.03	-4182.67	137.29	1716.98	-538.04	-92.76	1799.78	-4195.15	288.24	1664.89	-393.03	1151.05	68.91	193.22	1066.05	74.02	-284.81
0.18	-3612.99	175.67	-33.07	-3642.99	185.2	-43.7	-3902.8	297.18	-42.14	-3972.13	300	-0.62	-2928.39	-7.4	-23.42	-4161.69	137.22	-19.55	-1673.22	-87.74	224.67	-1652.47	-98.77	261.28	-4095.1	173.7	1314.15	0	0	0	-4115.93	82.81	1671.03	-4182.67	137.29	1716.98	-538.04	-92.76	1799.78	-4179.68	289.48	1663.72	-394.81	1151.61	68.62	195.27	1065.78	74.6	-288.4
0.19	-3612.99	175.67	-33.07	-3642.99	185.2	-43.7	-3898.29	296.4	-40.58	-4002.18	301.87	-4.07	-2928.39	-7.4	-23.42	-4161.69	137.22	-19.55	-1673.22	-87.74	224.67	-1652.47	-98.77	261.28	-4095.1	173.7	1314.15	0	0	0	-4115.93	82.81	1671.03	-4182.67	137.29	1716.98	-538.04	-92.76	1799.78	-4160.77	288.48	1662.89	-392.97	1152.33	69	194.35	1066.04	74.18	-293.99
0.2	-3612.99	175.67	-33.07	-3642.99	185.2	-43.7	-3951.44	300.39	-50.53	-3987.14	298.67	-2.47	-2928.39	-7.4	-23.42	-4161.69	137.22	-19.55	-1673.22	-87.74	224.67	-1652.47	-98.77	261.28	-4095.1	173.7	1314.15	0	0	0	-4115.93	82.81	1671.03	-4182.67	137.29	1716.98	-538.04	-92.76	1799.78	-4171.72	289.23	1663.94	-391.35	1150.58	69.81	193.25	1066.17	74.1	-296.21
0.21	-3612.99	175.67	-33.07	-3642.99	185.2	-43.7	-3970.92	299.44	-54.01	-3969.22	300.78	0.17	-2928.39	-7.4	-23.42	-4161.69	137.22	-19.55	-1673.22	-87.74	224.67	-1652.47	-98.77	261.28	-4095.1	173.7	1314.15	0	0	0	-4115.93	82.81	1671.03	-4182.67	137.29	1716.98	-538.04	-92.76	1799.78	-4179.14	290.12	1664.46	-393.86	1150.9	69.27	195.53	1066.1	74.52	-290.6
0.22	-3612.99	175.67	-33.07	-3642.99	185.2	-43.7	-3917.21	299.14	-45.37	-3964.36	299.13	1.85	-2928.39	-7.4	-23.42	-4161.69	137.22	-19.55	-1673.22	-87.74	224.67	-1652.47	-98.77	261.28	-4095.1	173.7	1314.15	0	0	0	-4115.93	82.81	1671.03	-4182.67	137.29	1716.98	-538.04	-92.76	1799.78	-4200.43	291.67	1665.15	-391.53	1152.64	69.11	194.66	1066.22	74.46	-294.27
0.23	-3612.99	175.67	-33.07	-3642.99	185.2	-43.7	-3953.83	300.41	-51.11	-3994.69	299.7	-2.07	-2928.39	-7.4	-23.42	-4161.69	137.22	-19.55	-1673.22	-87.74	224.67	-1652.47	-98.77	261.28	-4095.1	173.7	1314.15	0	0	0	-4115.93	82.81	1671.03	-4182.67	137.29	1716.98	-538.04	-92.76	1799.78	-4200.91	291.85	1665.32	-393.12	1152.36	69.01	194.77	1065.67	74.41	-290.48
0.24	-3612.99	175.67	-33.07	-3642.99	185.2	-43.7	-3951.89	298.65	-49.83	-3982.25	299.43	0.36	-2928.39	-7.4	-23.42	-4161.69	137.22	-19.55	-1673.22	-87.74	224.67	-1652.47	-98.77	261.28	-4095.1	173.7	1314.15	0	0	0	-4115.93	82.81	1671.03	-4182.67	137.29	1716.98	-538.04	-92.76	1799.78	-4167.87	292.29	1663.2	-393.7	1153.11	68.36	194.37	1065.46	74.43	-289.34
0.25	-3612.99	175.67	-33.07	-3642.99	185.2	-43.7	-3914.19	297.91	-44.44	-3965.47	298.8	0.68	-2928.39	-7.4	-23.42	-4161.69	137.22	-19.55	-1673.22	-87.74	224.67	-1652.47	-98.77	261.28	-4095.1	173.7	1314.15	0	0	0	-4115.93	82.81	1671.03	-4182.67	137.29	1716.98	-538.04	-92.76	1799.78	-4183.21	293.34	1664.52	-391.35	1152.11	69.08	194.07	1066.05	74.12	-291.78
0.26	-3612.99	175.67	-33.07	-3642.99	185.2	-43.7	-3969.57	300.84	-53.58	-3963.13	298.52	0.97	-2928.39	-7.4	-23.42	-4161.69	137.22	-19.55	-1673.22	-87.74	224.67	-1652.47	-98.77	261.28	-4095.1	173.7	1314.15	0	0	0	-4115.93	82.81	1671.03	-4182.67	137.29	1716.98	-538.04	-92.76	1799.78	-4211.96	294.52	1665.22	-392.34	1150.43	69.42	194.97	1065.84	74.45	-291.52
0.27	-3612.99	175.67	-33.07	-3642.99	185.2	-43.7	-3942.64	300.11	-48.73	-3977.7	300.52	-0.94	-2928.39	-7.4	-23.42	-4161.69	137.22	-19.55	-1673.22	-87.74	224.67	-1652.47	-98.77	261.28	-4095.1	173.7	1314.15	0	0	0	-4115.93	82.81	1671.03	-4182.67	137.29	1716.98	-538.04	-92.76	1799.78	-4194.09	293.63	1664.82	-391.36	1150.57	70.02	193.78	1065.6	74.11	-292.25
0.28	-3612.99	175.67	-33.07	-3642.99	185.2	-43.7	-3911.24	298.2	-42.85	-3963.31	299.87	2.52	-2928.39	-7.4	-23.42	-4161.69	137.22	-19.55	-1673.22	-87.74	224.67	-1652.47	-98.77	261.28	-4095.1	173.7	1314.15	0	0	0	-4115.93	82.81	1671.03	-4182.67	137.29	1716.98	-538.04	-92.76	1799.78	-4178.84	293.98	1663.54	-396.87	1152.17	68.26	193.67	1066.28	74.06	-292.36
0.29	-3612.99	175.67	-33.07	-3642.99	185.2	-43.7	-3899.82	297.34	-40.88	-3971.92	299.79	2.53	-2928.39	-7.4	-23.42	-4161.69	137.22	-19.55	-1673.22	-87.74	224.67	-1652.47	-98.77	261.28	-4095.1	173.7	1314.15	0	0	0	-4115.93	82.81	1671.03	-4182.67	137.29	1716.98	-538.04	-92.76	1799.78	-4180.67	294.43	1662.87	-392.48	1150.27	69.6	193.85	1066.33	74.03	-290.31
0.3	-3612.99	175.67	-33.07	-3642.99	185.2	-43.7	-3931.64	299.04	-44.47	-3979.43	299.81	1.87	-2928.39	-7.4	-23.42	-4161.69	137.22	-19.55	-1673.22	-87.74	224.67	-1652.47	-98.77	261.28	-4095.1	173.7	1314.15	0	0	0	-4115.93	82.81	1671.03	-4182.67	137.29	1716.98	-538.04	-92.76	1799.78	-4210.27	296.71	1664.78	-392.41	1151.59	68.97	193.8	1066.51	74.01	-291.59
0.31	-3612.99	175.67	-33.07	-3642.99	185.2	-43.7	-3893.98	297.07	-40.88	-3993.99	298.98	-1.5	-2928.39	-7.4	-23.42	-4161.69	137.22	-19.55	-1673.22	-87.74	224.67	-1652.47	-98.77	261.28	-4095.1	173.7	1314.15	0	0	0	-4115.93	82.81	1671.03	-4182.67	137.29	1716.98	-538.04	-92.76	1799.78	-4220.71	298.01	1665.16	-389.06	1151.87	69.73	192.16	1065.98	73.84	-292.33
0.32	-3612.99	175.67	-33.07	-3642.99	185.2	-43.7	-3933.26	297.82	-46.73	-3936.56	298.97	7.69	-2928.39	-7.4	-23.42	-4161.69	137.22	-19.55	-1673.22	-87.74	224.67	-1652.47	-98.77	261.28	-4095.1	173.7	1314.15	0	0	0	-4115.93	82.81	1671.03	-4182.67	137.29	1716.98	-538.04	-92.76	1799.78	-4190.46	297.34	1663.82	-396.17	1152.17	68.96	193.6	1066.85	73.86	-293.22
0.33	-3612.99	175.67	-33.07	-3642.99	185.2	-43.7	-3905.11	297.88	-41.9	-4000.71	299.41	-1.32	-2928.39	-7.4	-23.42	-4161.69	137.22	-19.55	-1673.22	-87.74	224.67	-1652.47	-98.77	261.28	-4095.1	173.7	1314.15	0	0	0	-4115.93	82.81	1671.03	-4182.67	137.29	1716.98	-538.04	-92.76	1799.78	-4203.03	300.33	1664.56	-397.62	1153.14	67.73	194.08	1066.25	74.12	-295.2
0.34	-3612.99	175.67	-33.07	-3642.99	185.2	-43.7	-3942.72	298.36	-48.18	-3994.27	300.57	0.64	-2928.39	-7.4	-23.42	-4161.69	137.22	-19.55	-1673.22	-87.74	224.67	-1652.47	-98.77	261.28	-4095.1	173.7	1314.15	0	0	0	-4115.93	82.81	1671.03	-4182.67	137.29	1716.98	-538.04	-92.76	1799.78	-4204.3	301.25	1665.82	-392.91	1150.5	69.32	194.75	1065.41	74.54	-292.29
0.35	-3612.99	175.67	-33.07	-3642.99	185.2	-43.7	-3941.66	298.58	-48.1	-3989.51	299.82	1.26	-2928.39	-7.4	-23.42	-4161.69	137.22	-19.55	-1673.22	-87.74	224.67	-1652.47	-98.77	261.28	-4095.1	173.7	1314.15	0	0	0	-4115.93	82.81	1671.03	-4182.67	137.29	1716.98	-538.04	-92.76	1799.78	-4195.41	302.03	1666.32	-391.12	1150.27	69.65	194.8	1065.47	74.64	-290.78
0.36	-3612.99	175.67	-33.07	-3642.99	185.2	-43.7	-3940.08	298.16	-45.99	-4010.19	298.28	-2.2	-2928.39	-7.4	-23.42	-4161.69	137.22	-19.55	-1673.22	-87.74	224.67	-1652.47	-98.77	261.28	-4095.1	173.7	1314.15	0	0	0	-4115.93	82.81	1671.03	-4182.67	137.29	1716.98	-538.04	-92.76	1799.78	-4171.76	304.08	1664.62	-392.83	1152.22	69	193.38	1065.69	74.24	-285.58
0.37	-3612.99	175.67	-33.07	-3642.99	185.2	-43.7	-3909.25	299.86	-41.23	-3979.21	298.57	3.33	-2928.39	-7.4	-23.42	-4161.69	137.22	-19.55	-1673.22	-87.74	224.67	-1652.47	-98.77	261.28	-4095.1	173.7	1314.15	0	0	0	-4115.93	82.81	1671.03	-4182.67	137.29	1716.98	-538.04	-92.76	1799.78	-4198.97	305.35	1666.33	-394.67	1151.26	69.01	194.46	1065.83	74.34	-291.59
0.38	-3612.99	175.67	-33.07	-3642.99	185.2	-43.7	-3939.39	298.67	-45.68	-3959.96	297.03	8.56	-2928.39	-7.4	-23.42	-4161.69	137.22	-19.55	-1673.22	-87.74	224.67	-1652.47	-98.77	261.28	-4095.1	173.7	1314.15	0	0	0	-4115.93	82.81	1671.03	-4182.67	137.29	1716.98	-538.04	-92.76	1799.78	-4234.43	308.41	1667.67	-394.04	1151.44	68.98	195.04	1065.88	74.48	-290.39
0.39	-3612.99	175.67	-33.07	-3642.99	185.2	-43.7	-3941.66	298.47	-45.44	-3979.6	297.34	4.94	-2928.39	-7.4	-23.42	-4161.69	137.22	-19.55	-1673.22	-87.74	224.67	-1652.47	-98.77	261.28	-4095.1	173.7	1314.15	0	0	0	-4115.93	82.81	1671.03	-4182.67	137.29	1716.98	-538.04	-92.76	1799.78	-4243.23	309.47	1669.54	-393.91	1151.14	69.18	195.64	1065.53	74.65	-288.04
0.4	-3612.99	175.67	-33.07	-3642.99	185.2	-43.7	-3908.61	294.98	-39.61	-3962.66	295.43	7.63	-2928.39	-7.4	-23.42	-4161.69	137.22	-19.55	-1673.22	-87.74	224.67	-1652.47	-98.77	261.28	-4095.1	173.7	1314.15	0	0	0	-4115.93	82.81	1671.03	-4182.67	137.29	1716.98	-538.04	-92.76	1799.78	-4204.52	307.09	1669.24	-387.29	1149.58	70.6	194.13	1066.21	74.1	-292.9
0.41	-3612.99	175.67	-33.07	-3642.99	185.2	-43.7	-3926.07	296.98	-40.75	-3955.85	293.23	10.76	-2928.39	-7.4	-23.42	-4161.69	137.22	-19.55	-1673.22	-87.74	224.67	-1652.47	-98.77	261.28	-4095.1	173.7	1314.15	0	0	0	-4115.93	82.81	1671.03	-4182.67	137.29	1716.98	-538.04	-92.76	1799.78	-4211.61	306.59	1669.91	-392.82	1149.32	69.83	193.98	1066.69	74.05	-296.84
0.42	-3612.99	175.67	-33.07	-3642.99	185.2	-43.7	-3944.79	294.64	-45.79	-3970.88	294.71	10.67	-2928.39	-7.4	-23.42	-4161.69	137.22	-19.55	-1673.22	-87.74	224.67	-1652.47	-98.77	261.28	-4095.1	173.7	1314.15	0	0	0	-4115.93	82.81	1671.03	-4182.67	137.29	1716.98	-538.04	-92.76	1799.78	-4208.06	309.46	1669.9	-385.21	1148.94	71.45	194.35	1065.9	74.44	-291.22
0.43	-3612.99	175.67	-33.07	-3642.99	185.2	-43.7	-3971.19	297.97	-48.15	-3954.48	294.45	11.68	-2928.39	-7.4	-23.42	-4161.69	137.22	-19.55	-1673.22	-87.74	224.67	-1652.47	-98.77	261.28	-4095.1	173.7	1314.15	0	0	0	-4115.93	82.81	1671.03	-4182.67	137.29	1716.98	-538.04	-92.76	1799.78	-4273.51	311.47	1672.2	-391	1150.69	69.51	194.7	1065.96	74.44	-286.77
0.44	-3612.99	175.67	-33.07	-3642.99	185.2	-43.7	-3905.51	294.17	-36.58	-3953.61	294.44	14.93	-2928.39	-7.4	-23.42	-4161.69	137.22	-19.55	-1673.22	-87.74	224.67	-1652.47	-98.77	261.28	-4095.1	173.7	1314.15	0	0	0	-4115.93	82.81	1671.03	-4182.67	137.29	1716.98	-538.04	-92.76	1799.78	-4234.77	310.74	1671.87	-390.94	1151.4	69.45	194.03	1066	74.21	-286.36
0.45	-3612.99	175.67	-33.07	-3642.99	185.2	-43.7	-3929.76	294.43	-40.05	-4021.88	292.26	7.36	-2928.39	-7.4	-23.42	-4161.69	137.22	-19.55	-1673.22	-87.74	224.67	-1652.47	-98.77	261.28	-4095.1	173.7	1314.15	0	0	0	-4115.93	82.81	1671.03	-4182.67	137.29	1716.98	-538.04	-92.76	1799.78	-4234.35	311.99	1672.32	-389.01	1148.9	70.6	194.94	1065.63	74.48	-287.82
0.46	-3612.99	175.67	-33.07	-3642.99	185.2	-43.7	-3935.4	294.37	-39.04	-3937.75	289.52	19.73	-2928.39	-7.4	-23.42	-4161.69	137.22	-19.55	-1673.22	-87.74	224.67	-1652.47	-98.77	261.28	-4095.1	173.7	1314.15	0	0	0	-4115.93	82.81	1671.03	-4182.67	137.29	1716.98	-538.04	-92.76	1799.78	-4226.98	312.24	1672.42	-394.05	1151.82	68.74	196.02	1065.79	74.59	-285.62
0.47	-3612.99	175.67	-33.07	-3642.99	185.2	-43.7	-3914.8	293.93	-34.55	-3964.53	288.99	17.76	-2928.39	-7.4	-23.42	-4161.69	137.22	-19.55	-1673.22	-87.74	224.67	-1652.47	-98.77	261.28	-4095.1	173.7	1314.15	0	0	0	-4115.93	82.81	1671.03	-4182.67	137.29	1716.98	-538.04	-92.76	1799.78	-4219.84	312.04	1673.96	-392.7	1150.86	69.06	195.43	1065.71	74.8	-289.06
0.48	-3612.99	175.67	-33.07	-3642.99	185.2	-43.7	-3920.94	291.83	-34.73	-3986.04	291.41	15.82	-2928.39	-7.4	-23.42	-4161.69	137.22	-19.55	-1673.22	-87.74	224.67	-1652.47	-98.77	261.28	-4095.1	173.7	1314.15	0	0	0	-4115.93	82.81	1671.03	-4182.67	137.29	1716.98	-538.04	-92.76	1799.78	-4257.52	311.21	1677.39	-391.12	1151.39	69.63	194.26	1066.13	74.36	-289.34
0.49	-3612.99	175.67	-33.07	-3642.99	185.2	-43.7	-3908.44	291.46	-29.97	-4009.69	289.41	14.73	-2928.39	-7.4	-23.42	-4161.69	137.22	-19.55	-1673.22	-87.74	224.67	-1652.47	-98.77	261.28	-4095.1	173.7	1314.15	0	0	0	-4115.93	82.81	1671.03	-4182.65	137.29	1716.98	-538.04	-92.76	1799.78	-4220.91	311.01	1675.14	-388.17	1149.09	70.96	194.42	1066.32	74.37	-286.31
0.5	-3612.99	175.67	-33.07	-3642.99	185.2	-43.7	-3959.31	291.98	-38.56	-3975.68	288.32	21.73	-2928.39	-7.4	-23.42	-4161.69	137.22	-19.55	-1673.22	-87.74	224.67	-1652.47	-98.77	261.28	-4095.1	173.7	1314.15	0	0	0	-4115.93	82.81	1671.03	-4160.45	138.87	1710.85	-538.04	-92.76	1799.78	-4218.78	311.16	1675.79	-390.94	1149.3	70.07	195.58	1065.43	74.81	-287.7
0.51	-3612.99	175.67	-33.07	-3642.99	185.2	-43.7	-3946.89	290.8	-33.61	-3996.84	286.55	19.36	-2928.39	-7.4	-23.42	-4161.69	137.22	-19.55	-1673.22	-87.74	224.67	-1652.47	-98.77	261.28	-4095.1	173.7	1314.15	0	0	0	-4115.93	82.81	1671.03	-4152.53	138.48	1708.36	-538.04	-92.76	1799.78	-4216.58	311.27	1676.43	-385.34	1148.55	71.53	194.43	1066.13	74.41	-288.27
0.52	-3612.99	175.67	-33.07	-3642.99	185.2	-43.7	-3943.83	289.87	-32.01	-3908.86	282.74	35.9	-2928.39	-7.4	-23.42	-4161.69	137.22	-19.55	-1673.22	-87.74	224.67	-1652.47	-98.77	261.28	-4095.1	173.7	1314.15	0	0	0	-4115.93	82.81	1671.03	-4205.62	139.1	1709.73	-538.04	-92.76	1799.78	-4214.34	311.36	1677.07	-387.37	1149.47	70.72	191.49	1067.65	75.66	-295.25
0.53	-3612.99	175.67	-33.07	-3642.99	185.2	-43.7	-3950.1	289.36	-33.85	-3964.6	281.09	27.57	-2928.39	-7.4	-23.42	-4161.69	137.22	-19.55	-1673.22	-87.74	224.67	-1652.47	-98.77	261.28	-4095.1	173.7	1314.15	0	0	0	-4115.93	82.81	1671.03	-4179.61	142.49	1706.91	-538.04	-92.76	1799.78	-4212.03	311.41	1677.7	-385.77	1150.93	70.62	193.1	1066.33	74.85	-293.21
0.54	-3612.99	175.67	-33.07	-3642.99	185.2	-43.7	-3945	285.79	-31.15	-3956.58	282.11	30.54	-2928.39	-7.4	-23.42	-4161.69	137.22	-19.55	-1673.22	-87.74	224.67	-1652.47	-98.77	261.28	-4095.1	173.7	1314.15	0	0	0	-4115.93	82.81	1671.03	-4193.19	141.64	1704.23	-538.04	-92.76	1799.78	-4209.67	311.44	1678.32	-390.21	1151.95	69.48	194.12	1065.94	74.24	-291.84
0.55	-3612.99	175.67	-33.07	-3642.99	185.2	-43.7	-3920.61	288.73	-25.52	-3937.97	279.05	33.75	-2928.39	-7.4	-23.42	-4161.69	137.22	-19.55	-1673.22	-87.74	224.67	-1652.47	-98.77	261.28	-4095.1	173.7	1314.15	0	0	0	-4115.93	82.81	1671.03	-4127.16	142.77	1697.5	-538.04	-92.76	1799.78	-4207.25	311.44	1678.93	-390.98	1150.79	69.76	192.54	1066.43	73.71	-291
0.56	-3612.99	175.67	-33.07	-3642.99	185.2	-43.7	-3968.68	288.29	-33.23	-3920.67	279	37	-2928.39	-7.4	-23.42	-4161.69	137.22	-19.55	-1673.22	-87.74	224.67	-1652.47	-98.77	261.28	-4095.1	173.7	1314.15	0	0	0	-4115.93	82.81	1671.03	-4158.19	144.79	1697.44	-538.04	-92.76	1799.78	-4204.78	311.41	1679.54	-390.68	1150.08	69.73	193.72	1066.15	74.11	-294.24
0.57	-3612.99	175.67	-33.07	-3642.99	185.2	-43.7	-3965.45	287.26	-33.06	-3945.25	277.95	31.96	-2928.39	-7.4	-23.42	-4161.69	137.22	-19.55	-1673.22	-87.74	224.67	-1652.47	-98.77	261.28	-4095.1	173.7	1314.15	0	0	0	-4115.93	82.81	1671.03	-4174.66	149.36	1696.61	-538.04	-92.76	1799.78	-4202.25	311.36	1680.14	-397.26	1151.94	68.02	195.55	1065.46	74.65	-293.31
0.58	-3612.99	175.67	-33.07	-3642.99	185.2	-43.7	-3940.22	288.12	-29.82	-3947.81	278.67	32.01	-2928.39	-7.4	-23.42	-4161.69	137.22	-19.55	-1673.22	-87.74	224.67	-1652.47	-98.77	261.28	-4095.1	173.7	1314.15	0	0	0	-4115.93	82.81	1671.03	-4128.99	149.08	1691.57	-538.04	-92.76	1799.78	-4199.67	311.27	1680.74	-392.46	1151.25	69.18	195.66	1065.74	74.63	-289.52
0.59	-3612.99	175.67	-33.07	-3642.99	185.2	-43.7	-3952.27	286.02	-32.61	-3942.98	279.99	33.96	-2928.39	-7.4	-23.42	-4161.69	137.22	-19.55	-1673.22	-87.74	224.67	-1652.47	-98.77	261.28	-4095.1	173.7	1314.15	0	0	0	-4115.93	82.81	1671.03	-4136.08	151.81	1691.18	-538.04	-92.76	1799.78	-4197.03	311.16	1681.32	-389.95	1150.67	69.75	195.57	1065.82	74.76	-294.69
0.6	-3612.99	175.67	-33.07	-3642.99	185.2	-43.7	-3944.52	284.54	-32.6	-3936.53	279.55	33.7	-2928.39	-7.4	-23.42	-4161.69	137.22	-19.55	-1673.22	-87.74	224.67	-1652.47	-98.77	261.28	-4095.1	173.7	1314.15	0	0	0	-4115.93	82.81	1671.03	-4103.67	153.69	1688.25	-538.04	-92.76	1799.78	-4194.33	311.03	1681.91	-391.91	1148.61	70.19	195.51	1065.73	74.6	-287.48
0.61	-3612.99	175.67	-33.07	-3642.99	185.2	-43.7	-3912.01	281.83	-28.71	-3948.21	279.03	31.4	-2928.39	-7.4	-23.42	-4161.69	137.22	-19.55	-1673.22	-87.74	224.67	-1652.47	-98.77	261.28	-4095.1	173.7	1314.15	0	0	0	-4115.93	82.81	1671.03	-4168.15	155.6	1689.12	-538.04	-92.76	1799.78	-4191.59	310.86	1682.48	-393.54	1151.67	68.7	195.83	1066.08	74.68	-284.55
0.62	-3612.99	175.67	-33.07	-3642.99	185.2	-43.7	-3914.18	280.99	-28.91	-3958.78	280.5	28.04	-2928.39	-7.4	-23.42	-4161.69	137.22	-19.55	-1673.22	-87.74	224.67	-1652.47	-98.77	261.28	-4095.1	173.7	1314.15	0	0	0	-4115.93	82.81	1671.03	-4146.64	159.14	1685.88	-538.04	-92.76	1799.78	-4188.78	310.67	1683.05	-391.64	1149.49	69.89	194.17	1065.86	74.33	-288.54
0.63	-3612.99	175.67	-33.07	-3642.99	185.2	-43.7	-3954.96	281.3	-35.7	-3938.17	278.68	30.12	-2928.39	-7.4	-23.42	-4161.69	137.22	-19.55	-1673.22	-87.74	224.67	-1652.47	-98.77	261.28	-4095.1	173.7	1314.15	0	0	0	-4115.93	82.81	1671.03	-4120.64	161.18	1682.81	-538.04	-92.76	1799.78	-4185.92	310.46	1683.61	-389.64	1148.63	70.47	194.6	1065.66	74.45	-294.83
0.64	-3612.99	175.67	-33.07	-3642.99	185.2	-43.7	-3866.8	278.37	-26.12	-3921.47	276.9	31.15	-2928.39	-7.4	-23.42	-4161.69	137.22	-19.55	-1673.22	-87.74	224.67	-1652.47	-98.77	261.28	-4095.1	173.7	1314.15	0	0	0	-4115.93	82.81	1671.03	-4153.08	162.86	1683.78	-538.04	-92.76	1799.78	-4183.01	310.21	1684.17	-394.05	1150.7	69.21	195.62	1065.46	74.74	-293.69
0.65	-3612.99	175.67	-33.07	-3642.99	185.2	-43.7	-3884.21	277.03	-28.61	-3933.04	276.15	28.95	-2928.39	-7.4	-23.42	-4161.69	137.22	-19.55	-1673.22	-87.74	224.67	-1652.47	-98.77	261.28	-4095.1	173.7	1314.15	0	0	0	-4115.93	82.81	1671.03	-4107.01	165.01	1679.16	-538.04	-92.76	1799.78	-4180.04	309.94	1684.71	-393.73	1151.98	68.77	195.25	1065.76	74.5	-292.92
0.66	-3612.99	175.67	-33.07	-3642.99	185.2	-43.7	-3905.64	274.97	-33.63	-3958.34	279.09	22.82	-2928.39	-7.4	-23.42	-4161.69	137.22	-19.55	-1673.22	-87.74	224.67	-1652.47	-98.77	261.28	-4095.1	173.7	1314.15	0	0	0	-4115.93	82.81	1671.03	-4102.29	166.22	1678.18	-538.04	-92.76	1799.78	-4177.02	309.65	1685.26	-391.65	1152.49	68.98	193.7	1066.22	74.18	-289.42
0.67	-3612.99	175.67	-33.07	-3642.99	185.2	-43.7	-3915.33	274.22	-35.85	-3886.15	277.18	30.87	-2928.39	-7.4	-23.42	-4161.69	137.22	-19.55	-1673.22	-87.74	224.67	-1652.47	-98.77	261.28	-4095.1	173.7	1314.15	0	0	0	-4115.93	82.81	1671.03	-4095.93	169.13	1676.26	-538.04	-92.76	1799.78	-4173.94	309.33	1685.79	-390.71	1150.23	70.01	195.63	1065.35	74.65	-281.25
0.68	-3612.99	175.67	-33.07	-3642.99	185.2	-43.7	-3909.17	272.37	-37.89	-3920.75	277.65	25.12	-2928.39	-7.4	-23.42	-4161.69	137.22	-19.55	-1673.22	-87.74	224.67	-1652.47	-98.77	261.28	-4095.1	173.7	1314.15	0	0	0	-4115.93	82.81	1671.03	-4137.26	172.21	1676.24	-538.04	-92.76	1799.78	-4170.81	308.98	1686.32	-388.27	1149.59	70.72	194.74	1065.64	74.43	-287.26
0.69	-3612.99	175.67	-33.07	-3642.99	185.2	-43.7	-3875.18	271.17	-34.17	-3957.12	278.32	21.09	-2928.39	-7.4	-23.42	-4161.69	137.22	-19.55	-1673.22	-87.74	224.67	-1652.47	-98.77	261.28	-4095.1	173.7	1314.15	0	0	0	-4115.93	82.81	1671.03	-4110.64	171.81	1674.89	-538.04	-92.76	1799.78	-4167.63	308.61	1686.85	-386.36	1150.7	70.76	194.33	1065.86	74.45	-287.93
0.7	-3612.99	175.67	-33.07	-3642.99	185.2	-43.7	-3898.86	271.64	-37.56	-3894.21	276.96	32.85	-2928.39	-7.4	-23.42	-4161.69	137.22	-19.55	-1673.22	-87.74	224.67	-1652.47	-98.77	261.28	-4095.1	173.7	1314.15	0	0	0	-4115.93	82.81	1671.03	-4077.99	174.03	1671.99	-538.04	-92.76	1799.78	-4164.39	308.22	1687.36	-390.52	1148.59	70.05	194.18	1065.89	74.25	-294.92
0.71	-3612.99	175.67	-33.07	-3642.99	185.2	-43.7	-3913.31	274.19	-41.26	-3886.33	276.13	25.21	-2928.39	-7.4	-23.42	-4161.69	137.22	-19.55	-1673.22	-87.74	224.67	-1652.47	-98.77	261.28	-4095.1	173.7	1314.15	0	0	0	-4115.93	82.81	1671.03	-4097.53	177.14	1669.92	-538.04	-92.76	1799.78	-4161.1	307.8	1687.88	-394.75	1151.16	68.55	194.11	1066.39	74.24	-292.11
0.72	-3612.99	175.67	-33.07	-3642.99	185.2	-43.7	-3915.23	273.76	-42.96	-3877.31	275.76	24.61	-2928.39	-7.4	-23.42	-4161.69	137.22	-19.55	-1673.22	-87.74	224.67	-1652.47	-98.77	261.28	-4095.1	173.7	1314.15	0	0	0	-4115.93	82.81	1671.03	-4106.21	179.06	1669.49	-538.04	-92.76	1799.78	-4157.76	307.35	1688.38	-394.98	1150.2	69.09	195.05	1065.69	74.55	-295.15
0.73	-3612.99	175.67	-33.07	-3642.99	185.2	-43.7	-3917.14	273.34	-44.64	-3868.36	275.41	24.03	-2928.39	-7.4	-23.42	-4161.69	137.22	-19.55	-1673.22	-87.74	224.67	-1652.47	-98.77	261.28	-4095.1	173.7	1314.15	0	0	0	-4115.93	82.81	1671.03	-4060.12	179.66	1665.16	-538.04	-92.76	1799.78	-4154.36	306.88	1688.88	-390.86	1151.51	69.53	195.07	1065.88	74.55	-290.49
0.74	-3612.99	175.67	-33.07	-3642.99	185.2	-43.7	-3919.02	272.93	-46.29	-3859.47	275.08	23.46	-2928.39	-7.4	-23.42	-4161.69	137.22	-19.55	-1673.22	-87.74	224.67	-1652.47	-98.77	261.28	-4095.1	173.7	1314.15	0	0	0	-4115.93	82.81	1671.03	-4034.46	181.5	1664.32	-538.04	-92.76	1799.78	-4150.91	306.39	1689.37	-391.96	1151.52	69.04	195.41	1065.71	74.69	-291.42
0.75	-3612.99	175.67	-33.07	-3642.99	185.2	-43.7	-3920.88	272.54	-47.92	-3850.65	274.77	22.9	-2928.39	-7.4	-23.42	-4161.69	137.22	-19.55	-1673.22	-87.74	224.67	-1652.47	-98.77	261.28	-4095.1	173.7	1314.15	0	0	0	-4115.93	82.81	1671.03	-4032.38	184.83	1661.04	-538.04	-92.76	1799.78	-4147.41	305.88	1689.86	-395.52	1152.53	68.22	194.92	1065.86	74.46	-294.7
0.76	-3612.99	175.67	-33.07	-3642.99	185.2	-43.7	-3922.72	272.17	-49.53	-3841.89	274.49	22.35	-2928.39	-7.4	-23.42	-4161.69	137.22	-19.55	-1673.22	-87.74	224.67	-1652.47	-98.77	261.28	-4095.1	173.7	1314.15	0	0	0	-4115.89	82.81	1671.02	-4073.48	186.03	1660.37	-538.04	-92.76	1799.78	-4143.86	305.34	1690.34	-387.18	1149.65	70.85	193.64	1066.24	74.29	-291.75
0.77	-3612.99	175.67	-33.07	-3642.99	185.2	-43.7	-3924.53	271.8	-51.11	-3833.2	274.22	21.82	-2928.39	-7.4	-23.42	-4161.69	137.22	-19.55	-1673.22	-87.74	224.67	-1652.47	-98.77	261.28	-4095.1	173.7	1314.15	0	0	0	-4072.58	88.03	1667.18	-4036.12	187.01	1655.43	-538.04	-92.76	1799.78	-4140.25	304.77	1690.82	-392.67	1150.64	69.42	193.76	1066.03	74.11	-285.88
0.78	-3612.99	175.67	-33.07	-3642.99	185.2	-43.7	-3926.33	271.45	-52.68	-3824.58	273.98	21.3	-2928.39	-7.4	-23.42	-4161.69	137.22	-19.55	-1673.22	-87.74	224.67	-1652.47	-98.77	261.28	-4095.1	173.7	1314.15	0	0	0	-4087	89.55	1666.66	-4012.29	186.4	1655.68	-538.04	-92.76	1799.78	-4136.6	304.19	1691.29	-394.51	1151.89	68.63	193.13	1066.25	73.84	-286.72
0.79	-3612.99	175.67	-33.07	-3642.99	185.2	-43.7	-3928.1	271.11	-54.22	-3816.02	273.75	20.8	-2928.39	-7.4	-23.42	-4161.69	137.22	-19.55	-1673.22	-87.74	224.67	-1652.47	-98.77	261.28	-4095.1	173.7	1314.15	0	0	0	-4027.31	88.23	1661.68	-4029.84	190.48	1653.72	-538.04	-92.76	1799.78	-4132.89	303.58	1691.75	-391.1	1150.29	69.85	195.22	1065.69	74.67	-287.13
0.8	-3612.99	175.67	-33.07	-3642.99	185.2	-43.7	-3929.84	270.79	-55.74	-3807.52	273.55	20.31	-2928.39	-7.4	-23.42	-4161.69	137.22	-19.55	-1673.22	-87.74	224.67	-1652.47	-98.77	261.28	-4095.1	173.7	1314.15	0	0	0	-3994.83	89.79	1661.72	-4057.67	191.56	1653.33	-538.04	-92.76	1799.78	-4129.13	302.95	1692.21	-393.2	1150.5	69.02	195.33	1066.41	74.6	-295.47
0.81	-3612.99	175.67	-33.07	-3642.99	185.2	-43.7	-3931.56	270.48	-57.23	-3799.09	273.36	19.83	-2928.39	-7.4	-23.42	-4161.69	137.22	-19.55	-1673.22	-87.74	224.67	-1652.47	-98.77	261.28	-4095.1	173.7	1314.15	0	0	0	-3996.39	92.5	1660.74	-4033.86	193.55	1649.43	-538.04	-92.76	1799.78	-4125.31	302.29	1692.66	-393.36	1151.08	69.11	194.96	1065.81	74.57	-285.31
0.82	-3612.99	175.67	-33.07	-3642.99	185.2	-43.7	-3933.26	270.18	-58.71	-3790.72	273.2	19.36	-2928.39	-7.4	-23.42	-4161.69	137.22	-19.55	-1673.22	-87.74	224.67	-1652.47	-98.77	261.28	-4095.1	173.7	1314.15	0	0	0	-4034.78	93.17	1658.95	-4012.46	197.45	1648.09	-538.04	-92.76	1799.78	-4121.45	301.62	1693.11	-393.41	1150.65	69.36	196.12	1065.94	74.88	-295.21
0.83	-3612.99	175.67	-33.07	-3642.99	185.2	-43.7	-3934.93	269.89	-60.16	-3782.41	273.05	18.91	-2928.39	-7.4	-23.42	-4161.69	137.22	-19.55	-1673.22	-87.74	224.67	-1652.47	-98.77	261.28	-4095.1	173.7	1314.15	0	0	0	-4027.5	94.15	1657.99	-3973.52	196.83	1646.01	-538.04	-92.76	1799.78	-4117.53	300.92	1693.55	-398.06	1150.24	68.41	196.16	1065.9	74.79	-294.05
0.84	-3612.99	175.67	-33.07	-3642.99	185.2	-43.7	-3936.57	269.61	-61.59	-3774.16	272.92	18.47	-2928.39	-7.4	-23.42	-4161.69	137.22	-19.55	-1673.22	-87.74	224.67	-1652.47	-98.77	261.28	-4095.1	173.7	1314.15	0	0	0	-4011.71	95.54	1656.3	-3906.97	198.81	1643.09	-538.04	-92.76	1799.78	-4113.57	300.2	1693.98	-392.87	1150.47	69.46	194.18	1066.3	74.11	-292.57
0.85	-3612.99	175.67	-33.07	-3642.99	185.2	-43.7	-3938.19	269.35	-63.01	-3765.97	272.82	18.04	-2928.39	-7.4	-23.42	-4161.69	137.22	-19.55	-1673.22	-87.74	224.67	-1652.47	-98.77	261.28	-4095.1	173.7	1314.15	0	0	0	-4005.5	96.85	1654.97	-3904.41	200.17	1642.52	-538.04	-92.76	1799.78	-4109.55	299.45	1694.41	-391.87	1150.54	69.74	194.8	1066.44	74.15	-291.29
0.86	-3612.99	175.67	-33.07	-3642.99	185.2	-43.7	-3939.78	269.1	-64.39	-3757.84	272.73	17.63	-2928.39	-7.4	-23.42	-4161.69	137.22	-19.55	-1673.22	-87.74	224.67	-1652.47	-98.77	261.28	-4095.1	173.7	1314.15	0	0	0	-4010.77	98	1651.48	-3899.75	201.7	1640.32	-538.04	-92.76	1799.78	-4105.49	298.69	1694.84	-392.02	1151.19	69.21	195.48	1065.87	74.6	-287.71
0.87	-3612.99	175.67	-33.07	-3642.99	185.2	-43.7	-3941.34	268.86	-65.76	-3749.77	272.66	17.22	-2928.39	-7.4	-23.42	-4161.69	137.22	-19.55	-1673.22	-87.74	224.67	-1652.47	-98.77	261.28	-4095.1	173.7	1314.15	0	0	0	-3991.66	98.19	1650.62	-3895.4	205.99	1638.02	-538.04	-92.76	1799.78	-4101.37	297.91	1695.26	-391.76	1150.01	69.63	194.57	1065.46	74.66	-286.48
0.88	-3612.99	175.67	-33.07	-3642.99	185.2	-43.7	-3942.87	268.63	-67.11	-3741.76	272.6	16.83	-2928.39	-7.4	-23.42	-4161.69	137.22	-19.55	-1673.22	-87.74	224.67	-1652.47	-98.77	261.28	-4095.1	173.7	1314.15	0	0	0	-3970.39	102.46	1648.55	-3871.5	207.15	1635.3	-538.04	-92.76	1799.78	-4097.2	297.1	1695.67	-391.09	1150.49	69.8	194.59	1065.68	74.48	-291.6
0.89	-3612.99	175.67	-33.07	-3642.99	185.2	-43.7	-3944.37	268.42	-68.43	-3733.81	272.57	16.46	-2928.39	-7.4	-23.42	-4161.69	137.22	-19.55	-1673.22	-87.74	224.67	-1652.47	-98.77	261.28	-4095.1	173.7	1314.15	0	0	0	-4021.17	103.66	1647.06	-3867.17	209.76	1632.46	-538.04	-92.76	1799.78	-4092.98	296.28	1696.08	-393.47	1152.28	68.46	194.99	1065.81	74.64	-286.32
0.9	-3612.99	175.67	-33.07	-3642.99	185.2	-43.7	-3945.85	268.21	-69.74	-3725.91	272.55	16.09	-2928.39	-7.4	-23.42	-4161.69	137.22	-19.55	-1673.22	-87.74	224.67	-1652.47	-98.77	261.28	-4095.13	173.7	1314.15	0	0	0	-3954.31	107.34	1644.57	-3879.12	211.93	1630.98	-538.04	-92.76	1799.78	-4088.72	295.43	1696.48	-393.4	1151.14	68.88	194.21	1065.91	74.37	-286.79
0.91	-3612.99	175.67	-33.07	-3642.99	185.2	-43.7	-3947.29	268.02	-71.02	-3718.07	272.55	15.74	-2928.39	-7.4	-23.42	-4161.69	137.22	-19.55	-1673.22	-87.74	224.67	-1652.47	-98.77	261.28	-4118.42	175.43	1311.65	0	0	0	-3966.65	107.86	1643.5	-3864.09	214.17	1628.28	-538.04	-92.76	1799.78	-4084.4	294.56	1696.88	-388.54	1149.35	70.74	194.81	1065.81	74.52	-291.94
0.92	-3612.99	175.67	-33.07	-3642.99	185.2	-43.7	-3948.7	267.84	-72.28	-3710.28	272.57	15.4	-2928.39	-7.4	-23.42	-4161.69	137.22	-19.55	-1673.22	-87.74	224.67	-1652.47	-98.77	261.28	-4115.85	175.15	1311.31	0	0	0	-3968.83	108.19	1641.66	-3893.07	215.39	1627.5	-538.04	-92.76	1799.78	-4080.03	293.67	1697.27	-391.26	1150.19	69.49	193.34	1066.05	74.04	-291.15
0.93	-3612.99	175.67	-33.07	-3642.99	185.2	-43.7	-3950.09	267.66	-73.53	-3702.55	272.6	15.07	-2928.39	-7.4	-23.42	-4161.69	137.22	-19.55	-1673.22	-87.74	224.67	-1652.47	-98.77	261.28	-4068.23	175.24	1311.76	0	0	0	-3947.19	108.66	1638.38	-3927.46	215.05	1626.09	-538.04	-92.76	1799.78	-4075.62	292.77	1697.66	-392.73	1150.46	69.33	194.52	1066.28	74.15	-287.27
0.94	-3612.99	175.67	-33.07	-3642.99	185.2	-43.7	-3951.44	267.5	-74.75	-3694.88	272.65	14.75	-2928.39	-7.4	-23.42	-4161.69	137.22	-19.55	-1673.22	-87.74	224.67	-1652.47	-98.77	261.28	-3991.79	174.73	1310.85	0	0	0	-3940.95	111.78	1637.02	-3907.27	217.81	1622.68	-538.04	-92.76	1799.78	-4071.15	291.84	1698.04	-398.1	1151.28	68.1	196.17	1065.46	74.78	-291.23
0.95	-3612.99	175.67	-33.07	-3642.99	185.2	-43.7	-3952.76	267.35	-75.95	-3687.26	272.72	14.45	-2928.39	-7.4	-23.42	-4161.69	137.22	-19.55	-1673.22	-87.74	224.67	-1652.47	-98.77	261.28	-4030.09	175.96	1312.69	0	0	0	-3920.51	114.37	1636.76	-3897.37	221.15	1622.38	-538.04	-92.76	1799.78	-4066.64	290.9	1698.42	-395.47	1149.62	69.2	195.13	1065.88	74.57	-293.58
0.96	-3612.99	175.67	-33.07	-3642.99	185.2	-43.7	-3954.04	267.21	-77.13	-3679.69	272.81	14.15	-2928.39	-7.4	-23.42	-4161.69	137.22	-19.55	-1673.22	-87.74	224.67	-1652.47	-98.77	261.28	-4059.01	176.16	1309.93	0	0	0	-3882.07	114.69	1634.43	-3919.19	224.59	1621.43	-538.04	-92.76	1799.78	-4062.08	289.93	1698.79	-393.81	1148.84	69.63	195.98	1065.87	74.73	-293.76
0.97	-3612.99	175.67	-33.07	-3642.99	185.2	-43.7	-3955.29	267.08	-78.29	-3672.17	272.91	13.87	-2928.39	-7.4	-23.42	-4161.69	137.22	-19.55	-1673.22	-87.74	224.67	-1652.47	-98.77	261.28	-4070.72	173.74	1310.95	0	0	0	-3883.08	116.02	1630.46	-3854.85	225.19	1618.56	-538.04	-92.76	1799.78	-4057.47	288.95	1699.16	-395.68	1150.24	68.74	194.93	1065.57	74.59	-291.35
0.98	-3612.99	175.67	-33.07	-3642.99	185.2	-43.7	-3956.51	266.96	-79.43	-3664.71	273.02	13.6	-2928.39	-7.4	-23.42	-4161.69	137.22	-19.55	-1673.22	-87.74	224.67	-1652.47	-98.77	261.28	-4025.06	173.24	1309.86	0	0	0	-3882.06	119.83	1628.7	-3847.42	227.35	1616.62	-538.04	-92.76	1799.78	-4052.81	287.94	1699.52	-390.36	1150.03	69.86	194.91	1065.97	74.62	-290.14
0.99	-3612.99	175.67	-33.07	-3642.99	185.2	-43.7	-3957.7	266.85	-80.55	-3657.29	273.15	13.34	-2928.39	-7.4	-23.42	-4161.69	137.22	-19.55	-1673.22	-87.74	224.67	-1652.47	-98.77	261.28	-3975.34	176.82	1309.51	0	0	0	-3869.18	121.99	1626.07	-3840.05	229.48	1614.77	-538.04	-92.76	1799.78	-4048.1	286.92	1699.88	-393.88	1151.22	68.79	194.61	1065.84	74.63	-290.13
1	-3612.99	175.67	-33.07	-3642.99	185.2	-43.7	-3958.85	266.75	-81.65	-3649.93	273.3	13.09	-2928.39	-7.4	-23.42	-4161.69	137.22	-19.55	-1673.22	-87.74	224.67	-1652.47	-98.77	261.28	-4057.54	177.36	1312.34	0	0	0	-3869.2	122.09	1624.55	-3832.74	231.56	1613.01	-538.04	-92.76	1799.78	-4043.35	285.88	1700.23	-390.62	1150.45	69.84	193.96	1065.87	74.45	-291.77
1.01	-3612.99	175.67	-33.07	-3642.99	185.2	-43.7	-3959.96	266.66	-82.72	-3642.62	273.46	12.86	-2928.39	-7.4	-23.42	-4161.69	137.22	-19.55	-1673.22	-87.74	224.67	-1652.47	-98.77	261.28	-3990.1	179.08	1311.14	0	0	0	-3845.53	124.61	1623.24	-3825.49	233.61	1611.34	-538.04	-92.76	1799.78	-4038.54	284.82	1700.58	-390.58	1150.03	69.8	194.04	1065.44	74.61	-291.13
1.02	-3612.99	175.67	-33.07	-3642.99	185.2	-43.7	-3961.04	266.58	-83.78	-3635.35	273.64	12.63	-2928.39	-7.4	-23.42	-4161.69	137.22	-19.55	-1673.22	-87.74	224.67	-1652.47	-98.77	261.28	-4004.98	175.25	1310.25	0	0	0	-3865.11	128.76	1621.3	-3818.29	235.62	1609.75	-538.04	-92.76	1799.78	-4033.69	283.75	1700.92	-390.56	1150.74	69.87	193.87	1065.28	74.56	-287.28
1.03	-3612.99	175.67	-33.07	-3642.99	185.2	-43.7	-3962.08	266.51	-84.82	-3628.14	273.83	12.42	-2928.39	-7.4	-23.42	-4161.69	137.22	-19.55	-1673.22	-87.74	224.67	-1652.47	-98.77	261.28	-3984.47	178.58	1311.85	0	0	0	-3853.71	128.86	1620.97	-3811.14	237.59	1608.25	-538.04	-92.76	1799.78	-4028.79	282.66	1701.26	-395.54	1150.36	68.86	194.5	1065.42	74.59	-287.66
1.04	-3612.99	175.67	-33.07	-3642.99	185.2	-43.7	-3963.09	266.45	-85.84	-3620.97	274.03	12.22	-2928.39	-7.4	-23.42	-4161.69	137.22	-19.55	-1673.22	-87.74	224.67	-1652.47	-98.77	261.28	-3970.94	179.15	1312.95	0	0	0	-3826.87	131.3	1617.2	-3804.04	239.52	1606.84	-538.04	-92.76	1799.78	-4023.85	281.54	1701.59	-390.71	1149.2	70.46	195.22	1065.1	74.88	-286.29
1.05	-3612.99	175.67	-33.07	-3642.99	185.2	-43.7	-3964.05	266.39	-86.84	-3613.85	274.25	12.03	-2928.39	-7.4	-23.42	-4161.69	137.22	-19.55	-1673.22	-87.74	224.67	-1652.47	-98.77	261.28	-3937.29	182.83	1312.62	0	0	0	-3835.97	134.2	1615.29	-3796.98	241.41	1605.52	-538.04	-92.76	1799.78	-4018.86	280.42	1701.92	-389.29	1150.81	70.14	195.27	1065.52	74.62	-290.19
1.06	-3612.99	175.67	-33.07	-3642.99	185.2	-43.7	-3964.98	266.35	-87.82	-3606.78	274.49	11.85	-2928.39	-7.4	-23.42	-4161.69	137.22	-19.55	-1673.22	-87.74	224.67	-1652.47	-98.77	261.28	-3972.33	184.74	1312.5	0	0	0	-3802.84	134.12	1613.11	-3789.97	243.25	1604.28	-538.04	-92.76	1799.78	-4013.82	279.27	1702.24	-392.31	1151.05	69.06	194.9	1066.36	74.43	-294.24
1.07	-3612.99	175.67	-33.07	-3642.99	185.2	-43.7	-3965.87	266.31	-88.78	-3599.75	274.73	11.68	-2928.39	-7.4	-23.42	-4161.69	137.22	-19.55	-1673.22	-87.74	224.67	-1652.47	-98.77	261.28	-3928.73	184.16	1312.92	0	0	0	-3793.15	135.32	1613.01	-3783	245.06	1603.12	-538.04	-92.76	1799.78	-4008.73	278.11	1702.56	-390.97	1152.77	69.03	195.76	1065.86	74.87	-292.73
1.08	-3612.99	175.67	-33.07	-3642.99	185.2	-43.7	-3966.73	266.29	-89.73	-3592.76	274.99	11.52	-2928.39	-7.4	-23.42	-4161.69	137.22	-19.55	-1673.22	-87.74	224.67	-1652.47	-98.77	261.28	-3970.56	185.75	1315.11	0	0	0	-3817.95	137.36	1612.03	-3776.06	246.81	1602.04	-538.04	-92.76	1799.78	-4003.6	276.93	1702.87	-389.89	1151	69.75	196.43	1065.36	74.97	-292.37
1.09	-3612.99	175.67	-33.07	-3642.99	185.2	-43.7	-3967.54	266.27	-90.65	-3585.83	275.27	11.37	-2928.39	-7.4	-23.42	-4161.69	137.22	-19.55	-1673.22	-87.74	224.67	-1652.47	-98.77	261.28	-3932.49	186.71	1316.83	0	0	0	-3812.8	142.91	1610.73	-3769.16	248.53	1601.04	-538.04	-92.76	1799.78	-3998.42	275.74	1703.18	-396.01	1152.28	67.98	194.74	1065.62	74.64	-295.26
1.1	-3612.99	175.67	-33.07	-3642.99	185.2	-43.7	-3968.31	266.26	-91.55	-3578.93	275.55	11.24	-2928.39	-7.4	-23.42	-4161.69	137.22	-19.55	-1673.22	-87.74	224.67	-1652.47	-98.77	261.28	-3945.27	188.25	1317.67	0	0	0	-3783.86	144.73	1609.79	-3762.28	250.19	1600.12	-538.04	-92.76	1799.78	-3993.19	274.52	1703.49	-393.08	1152.14	68.5	194.3	1065.65	74.38	-298.74
1.11	-3612.99	175.67	-33.07	-3642.99	185.2	-43.7	-3969.04	266.26	-92.44	-3572.08	275.85	11.11	-2928.39	-7.4	-23.42	-4161.69	137.22	-19.55	-1673.22	-87.74	224.67	-1652.47	-98.77	261.28	-3907.13	190.26	1317.07	0	0	0	-3742.57	146.6	1605.99	-3755.44	251.81	1599.28	-538.04	-92.76	1799.78	-3987.92	273.3	1703.79	-393.41	1152.81	68.17	195.69	1065.89	74.69	-293.65
1.12	-3612.99	175.67	-33.07	-3642.99	185.2	-43.7	-3969.73	266.26	-93.3	-3565.27	276.16	10.99	-2928.39	-7.4	-23.42	-4161.69	137.22	-19.55	-1673.22	-87.74	224.67	-1652.47	-98.77	261.28	-3879.35	188.82	1317.46	0	0	0	-3731.46	148.03	1604.76	-3748.63	253.38	1598.52	-538.04	-92.76	1799.78	-3982.6	272.06	1704.09	-392.64	1149.87	69.66	195.18	1065.59	74.42	-288.72
1.13	-3612.99	175.67	-33.07	-3642.99	185.2	-43.7	-3970.38	266.27	-94.15	-3558.5	276.49	10.89	-2928.39	-7.4	-23.42	-4161.69	137.22	-19.55	-1673.22	-87.74	224.67	-1652.47	-98.77	261.28	-3884.39	192.29	1321.11	0	0	0	-3724	149.48	1604.42	-3741.84	254.91	1597.84	-538.04	-92.76	1799.78	-3977.24	270.8	1704.38	-392.21	1149.55	69.85	193.87	1066.12	74.1	-289.2
1.14	-3612.99	175.67	-33.07	-3642.99	185.2	-43.7	-3970.99	266.3	-94.97	-3551.78	276.82	10.79	-2928.39	-7.4	-23.42	-4161.69	137.22	-19.55	-1673.22	-87.74	224.67	-1652.47	-98.77	261.28	-3834.82	194.23	1321.22	0	0	0	-3732.8	153.21	1603.65	-3735.07	256.38	1597.23	-538.04	-92.76	1799.78	-3971.83	269.52	1704.67	-392.26	1150.01	69.49	193.9	1065.67	74.22	-295.43
1.15	-3612.99	175.67	-33.07	-3642.99	185.2	-43.7	-3971.55	266.32	-95.78	-3545.09	277.17	10.71	-2928.39	-7.4	-23.42	-4161.69	137.22	-19.55	-1673.22	-87.74	224.67	-1652.47	-98.77	261.28	-3871.91	195.07	1321.14	0	0	0	-3702.19	153.81	1602.24	-3728.31	257.8	1596.69	-538.04	-92.76	1799.78	-3966.38	268.23	1704.95	-394.4	1151.59	68.38	194.32	1065.99	74.24	-296.01
1.16	-3612.99	175.67	-33.07	-3642.99	185.2	-43.7	-3972.07	266.36	-96.57	-3538.45	277.53	10.63	-2928.39	-7.4	-23.42	-4161.69	137.22	-19.55	-1673.22	-87.74	224.67	-1652.47	-98.77	261.28	-3904.32	196.11	1322.49	0	0	0	-3741.61	156.23	1602.91	-3721.58	259.17	1596.23	-538.04	-92.76	1799.78	-3960.88	266.93	1705.23	-395.66	1151.37	68.42	194.62	1066.37	74.27	-294.88
1.17	-3612.99	175.67	-33.07	-3642.99	185.2	-43.7	-3972.55	266.4	-97.34	-3531.84	277.9	10.57	-2928.39	-7.4	-23.42	-4161.69	137.22	-19.55	-1673.22	-87.74	224.67	-1652.47	-98.77	261.28	-3869.58	197.96	1323.46	0	0	0	-3691.11	156.94	1600.46	-3714.85	260.49	1595.84	-538.04	-92.76	1799.78	-3955.34	265.61	1705.51	-395.1	1152.11	68.21	195.71	1065.72	74.71	-293.2
1.18	-3612.99	175.67	-33.07	-3642.99	185.2	-43.7	-3972.98	266.45	-98.1	-3525.28	278.28	10.51	-2928.39	-7.4	-23.42	-4161.69	137.22	-19.55	-1673.22	-87.74	224.67	-1652.47	-98.77	261.28	-3844.42	197.14	1324.26	0	0	0	-3702.84	160.02	1600.47	-3708.14	261.75	1595.52	-538.04	-92.76	1799.78	-3949.75	264.28	1705.78	-389.13	1147.91	70.76	194.62	1065.87	74.51	-287.68
1.19	-3612.99	175.67	-33.07	-3642.99	185.2	-43.7	-3973.37	266.51	-98.83	-3518.75	278.67	10.47	-2928.39	-7.4	-23.42	-4161.69	137.22	-19.55	-1673.22	-87.74	224.67	-1652.47	-98.77	261.28	-3842.48	199.58	1323.97	0	0	0	-3675.46	161.55	1598.88	-3701.43	262.96	1595.27	-538.04	-92.76	1799.78	-3944.11	262.93	1706.05	-386.77	1149.09	70.83	193.29	1065.55	74.33	-289.16
1.2	-3612.99	175.67	-33.07	-3642.99	185.2	-43.7	-3973.71	266.57	-99.55	-3512.26	279.08	10.43	-2928.39	-7.4	-23.42	-4161.69	137.22	-19.55	-1673.22	-87.74	224.67	-1652.47	-98.77	261.28	-3850.92	200.62	1325.45	0	0	0	-3693.4	161.17	1598.92	-3694.73	264.12	1595.09	-538.04	-92.76	1799.78	-3938.44	261.57	1706.31	-390.23	1151.13	69.5	193.68	1065.7	74.47	-286.83
1.21	-3612.99	175.67	-33.07	-3642.99	185.2	-43.7	-3974	266.64	-100.25	-3505.8	279.49	10.41	-2928.39	-7.4	-23.42	-4161.69	137.22	-19.55	-1673.22	-87.74	224.67	-1652.47	-98.77	261.28	-3778.91	200.55	1326.76	0	0	0	-3656.03	162.63	1596.29	-3688.03	265.22	1594.98	-538.04	-92.76	1799.78	-3932.72	260.2	1706.57	-394.71	1152.43	68.62	195.45	1065.66	74.53	-287.33
1.22	-3612.99	175.67	-33.07	-3642.99	185.2	-43.7	-3974.25	266.72	-100.93	-3499.38	279.91	10.39	-2928.39	-7.4	-23.42	-4161.76	137.21	-19.56	-1673.22	-87.74	224.67	-1652.47	-98.77	261.28	-3788.14	202.47	1327.21	0	0	0	-3660.8	163.98	1595.97	-3681.33	266.26	1594.93	-538.04	-92.76	1799.78	-3926.95	258.81	1706.83	-392.23	1149.37	70.04	194.54	1066.03	74.28	-293.48
1.23	-3612.99	175.67	-33.07	-3642.99	185.2	-43.7	-3974.46	266.8	-101.59	-3493	280.34	10.39	-2928.39	-7.4	-23.42	-4226.09	127.43	-28.91	-1673.22	-87.74	224.67	-1652.47	-98.77	261.28	-3802.41	202.28	1328.4	0	0	0	-3650.22	164.09	1594.83	-3674.63	267.24	1594.95	-538.04	-92.76	1799.78	-3921.14	257.41	1707.08	-395.18	1150.04	69.01	193.79	1066.23	74.15	-290.28
1.24	-3612.99	175.67	-33.07	-3642.99	185.2	-43.7	-3974.61	266.89	-102.24	-3486.65	280.79	10.39	-2928.39	-7.4	-23.42	-4152.23	119.92	-21.14	-1673.22	-87.74	224.67	-1652.47	-98.77	261.28	-3779.57	205.93	1324.92	0	0	0	-3631.17	164.21	1594.64	-3667.92	268.17	1595.04	-538.04	-92.76	1799.78	-3915.29	255.99	1707.33	-394.08	1150.36	69.35	194.65	1065.78	74.48	-287.26
1.25	-3612.99	175.67	-33.07	-3642.99	185.2	-43.7	-3974.72	266.98	-102.86	-3480.34	281.24	10.4	-2928.39	-7.4	-23.42	-4094.91	112.82	-15.95	-1673.22	-87.74	224.67	-1652.47	-98.77	261.28	-3800.22	205.31	1325.23	0	0	0	-3658.56	164.79	1595.1	-3661.2	269.03	1595.19	-538.04	-92.76	1799.78	-3909.39	254.57	1707.57	-392.46	1150.03	69.75	193.95	1065.78	74.35	-295.77
1.26	-3612.99	175.67	-33.07	-3642.99	185.2	-43.7	-3974.77	267.08	-103.47	-3474.06	281.7	10.43	-2928.39	-7.4	-23.42	-4148.04	105.07	-28.27	-1673.22	-87.74	224.67	-1652.47	-98.77	261.28	-3754.55	207.71	1323.9	0	0	0	-3669.09	164.1	1595.34	-3654.48	269.84	1595.4	-538.04	-92.76	1799.78	-3903.45	253.13	1707.81	-393.8	1151.11	68.93	192.58	1065.98	74.02	-296.65
1.27	-3612.99	175.67	-33.07	-3642.99	185.2	-43.7	-3974.78	267.19	-104.07	-3467.81	282.17	10.46	-2928.39	-7.4	-23.42	-4093.73	97.05	-22.02	-1673.22	-87.74	224.67	-1652.47	-98.77	261.28	-3770.17	210.18	1326.67	0	0	0	-3621.29	165.48	1592.24	-3647.73	270.58	1595.67	-538.04	-92.76	1799.78	-3897.47	251.67	1708.05	-392.48	1151.87	68.87	194.86	1065.74	74.29	-293.84
1.28	-3612.99	175.67	-33.07	-3642.99	185.2	-43.7	-3974.74	267.3	-104.64	-3461.59	282.65	10.5	-2928.39	-7.4	-23.42	-4066.67	87.62	-18.77	-1673.22	-87.74	224.67	-1652.47	-98.77	261.28	-3789.26	212.73	1325.27	0	0	0	-3640.21	165.69	1592.45	-3640.97	271.26	1596	-538.04	-92.76	1799.78	-3891.44	250.21	1708.28	-391.86	1151.95	69.35	194.98	1066.04	74.24	-288.82
1.29	-3612.99	175.67	-33.07	-3642.99	185.2	-43.7	-3974.65	267.42	-105.2	-3455.41	283.14	10.55	-2928.39	-7.4	-23.42	-4040.77	75.41	-17.01	-1673.22	-87.74	224.67	-1652.47	-98.77	261.28	-3742.49	212.01	1325.92	0	0	0	-3595.45	166.54	1592.3	-3634.19	271.88	1596.4	-538.04	-92.76	1799.78	-3885.37	248.73	1708.51	-391.04	1150.79	69.83	194.53	1065.36	74.33	-288.04
1.3	-3612.99	175.67	-33.07	-3642.99	185.2	-43.7	-3974.51	267.54	-105.74	-3449.25	283.63	10.61	-2928.39	-7.4	-23.42	-4066.32	67.59	-27.03	-1673.22	-87.74	224.67	-1652.47	-98.77	261.28	-3759.64	215.24	1325.3	0	0	0	-3627.11	165.38	1592.72	-3627.39	272.43	1596.85	-538.04	-92.76	1799.78	-3879.26	247.24	1708.73	-391.74	1150.62	69.46	195.92	1065.75	74.57	-287.48
1.31	-3612.99	175.67	-33.07	-3642.99	185.2	-43.7	-3974.32	267.67	-106.26	-3443.13	284.13	10.68	-2928.39	-7.4	-23.42	-4058.91	54.88	-29.99	-1673.22	-87.74	224.67	-1652.47	-98.77	261.28	-3707.93	215.02	1324.99	0	0	0	-3568.44	165.4	1591.55	-3620.57	272.92	1597.35	-538.04	-92.76	1799.78	-3873.11	245.74	1708.96	-391.98	1150.95	69.51	195.3	1065.81	74.55	-289.42
1.32	-3612.99	175.67	-33.07	-3642.99	185.2	-43.7	-3974.07	267.8	-106.77	-3437.03	284.64	10.75	-2928.39	-7.4	-23.42	-4020.29	47.89	-28.21	-1673.22	-87.74	224.67	-1652.47	-98.77	261.28	-3714.14	215.81	1323.99	0	0	0	-3603.07	164.93	1593.33	-3613.71	273.34	1597.92	-538.04	-92.76	1799.78	-3866.91	244.23	1709.17	-392.7	1150.84	69.25	195.56	1065.71	74.57	-292.17
1.33	-3612.99	175.67	-33.07	-3642.99	185.2	-43.7	-3973.77	267.94	-107.25	-3430.97	285.16	10.84	-2928.39	-7.4	-23.42	-4007.63	40.05	-31.72	-1673.22	-87.74	224.67	-1652.47	-98.77	261.28	-3750.74	216.4	1325.5	0	0	0	-3609.46	165.97	1594.16	-3606.83	273.69	1598.53	-538.04	-92.76	1799.78	-3860.67	242.71	1709.39	-392.82	1151.74	68.77	194.45	1065.98	74.27	-291.61
1.34	-3612.99	175.67	-33.07	-3642.99	185.2	-43.7	-3973.42	268.08	-107.73	-3424.93	285.69	10.93	-2928.39	-7.4	-23.42	-3963.78	32.54	-29.44	-1673.22	-87.74	224.67	-1652.47	-98.77	261.28	-3748.72	217.53	1323.62	0	0	0	-3591.05	165.38	1595.05	-3599.91	273.98	1599.21	-538.04	-92.76	1799.78	-3854.39	241.17	1709.6	-391.4	1150.33	69.38	194.26	1066.15	74.17	-293.39
1.35	-3612.99	175.67	-33.07	-3642.99	185.2	-43.7	-3973.02	268.22	-108.18	-3418.92	286.22	11.04	-2928.39	-7.4	-23.42	-3948.75	26.38	-29.8	-1673.22	-87.74	224.67	-1652.47	-98.77	261.28	-3701.69	218.36	1323.69	0	0	0	-3596.93	164.73	1595.91	-3592.96	274.19	1599.93	-538.04	-92.76	1799.78	-3848.07	239.63	1709.81	-387.94	1150.74	70.39	194.81	1065.91	74.45	-291.23
1.36	-3612.99	175.67	-33.07	-3642.99	185.2	-43.7	-3972.56	268.37	-108.62	-3412.94	286.76	11.15	-2928.39	-7.4	-23.42	-3884.53	19.78	-26.69	-1673.22	-87.74	224.67	-1652.47	-98.77	261.28	-3705.89	218.48	1322.44	0	0	0	-3571.22	165.63	1596.47	-3585.97	274.34	1600.71	-538.04	-92.76	1799.78	-3841.71	238.07	1710.01	-393.24	1149.76	69.26	195.05	1066.09	74.4	-289.76
1.37	-3612.99	175.67	-33.07	-3642.99	185.2	-43.7	-3972.05	268.53	-109.04	-3406.98	287.31	11.27	-2928.39	-7.4	-23.42	-3895.36	10.82	-33.69	-1673.22	-87.74	224.67	-1652.47	-98.77	261.28	-3713.91	220.28	1321.6	0	0	0	-3586.52	166.44	1597.38	-3578.94	274.42	1601.54	-538.04	-92.76	1799.78	-3835.3	236.51	1710.22	-387.32	1152.05	69.94	194.94	1065.79	74.51	-285.76
1.38	-3612.99	175.67	-33.07	-3642.99	185.2	-43.7	-3971.48	268.68	-109.45	-3401.05	287.86	11.4	-2928.39	-7.4	-23.42	-3863.22	6.1	-32.74	-1673.22	-87.74	224.67	-1652.47	-98.77	261.28	-3706.33	217.91	1320.8	0	0	0	-3547.1	166.6	1597.11	-3571.86	274.42	1602.41	-538.04	-92.76	1799.78	-3828.86	234.93	1710.41	-387.48	1150.44	70.02	194.27	1066.22	74.19	-293.79
1.39	-3612.99	175.67	-33.07	-3642.99	185.2	-43.7	-3970.86	268.85	-109.84	-3395.14	288.42	11.54	-2928.39	-7.4	-23.42	-3853.39	0.37	-34.58	-1673.22	-87.74	224.67	-1652.47	-98.77	261.28	-3682.74	219.13	1320.96	0	0	0	-3533.4	165.46	1597.33	-3564.74	274.36	1603.34	-538.04	-92.76	1799.78	-3822.37	233.35	1710.61	-395.09	1152.41	68.1	194.92	1065.79	74.5	-297.02
1.4	-3612.99	175.67	-33.07	-3642.99	185.2	-43.7	-3970.18	269.01	-110.21	-3389.26	288.98	11.68	-2928.39	-7.4	-23.42	-3836.08	-4.75	-35.62	-1673.22	-87.74	224.67	-1652.47	-98.77	261.28	-3677.61	219.53	1321.42	0	0	0	-3553.37	163.49	1600.7	-3557.57	274.22	1604.31	-538.04	-92.76	1799.78	-3815.84	231.75	1710.8	-394.13	1151.73	68.36	194.4	1065.44	74.49	-294.5
1.41	-3612.99	175.67	-33.07	-3642.99	185.2	-43.7	-3969.45	269.18	-110.56	-3383.4	289.55	11.83	-2928.39	-7.4	-23.42	-3793.99	-6.43	-32.76	-1673.22	-87.74	224.67	-1652.47	-98.77	261.28	-3694.92	219.91	1320.92	0	0	0	-3517.41	164.35	1601.41	-3550.34	274	1605.33	-538.04	-92.76	1799.78	-3809.28	230.15	1710.99	-390.66	1149.26	69.75	194.21	1065.89	74.22	-291.53
1.42	-3612.99	175.67	-33.07	-3642.99	185.2	-43.7	-3968.65	269.35	-110.91	-3377.57	290.13	11.99	-2928.39	-7.4	-23.42	-3780.99	-10.56	-32.59	-1673.22	-87.74	224.67	-1652.47	-98.77	261.28	-3702.38	221.7	1321.07	0	0	0	-3507.31	163.9	1602.6	-3543.07	273.71	1606.4	-538.04	-92.76	1799.78	-3802.67	228.53	1711.18	-394.3	1151.63	68.39	194.41	1065.81	74.32	-292.91
1.43	-3612.99	175.67	-33.07	-3642.99	185.2	-43.7	-3967.8	269.53	-111.23	-3371.75	290.71	12.16	-2928.39	-7.4	-23.42	-3700.54	-15.46	-25.25	-1673.22	-87.74	224.67	-1652.47	-98.77	261.28	-3644.93	220.24	1320.86	0	0	0	-3483.27	162.76	1604.2	-3535.73	273.34	1607.51	-538.04	-92.76	1799.78	-3796.02	226.91	1711.36	-390.81	1150.2	69.74	194.68	1065.93	74.33	-290.01
1.44	-3612.99	175.67	-33.07	-3642.99	185.2	-43.7	-3966.9	269.7	-111.54	-3365.96	291.29	12.34	-2928.39	-7.4	-23.42	-3735.59	-13.81	-32.95	-1673.22	-87.74	224.67	-1652.47	-98.77	261.28	-3627.17	219.33	1322.07	0	0	0	-3511.73	161	1605.41	-3528.34	272.9	1608.66	-538.04	-92.76	1799.78	-3789.33	225.28	1711.54	-392.49	1149.29	69.66	193.57	1065.98	74.15	-294.1
1.45	-3612.99	175.67	-33.07	-3642.99	185.2	-43.7	-3965.93	269.89	-111.83	-3360.19	291.88	12.53	-2928.39	-7.4	-23.42	-3645.45	-15.3	-18.72	-1673.22	-87.74	224.67	-1652.47	-98.77	261.28	-3633.67	220.15	1321.48	0	0	0	-3504.1	160.51	1609.03	-3520.88	272.38	1609.85	-538.04	-92.76	1799.78	-3782.6	223.64	1711.72	-391.81	1148.89	69.89	194.4	1065.63	74.38	-296.51
1.46	-3612.99	175.67	-33.07	-3642.99	185.2	-43.7	-3964.9	270.07	-112.11	-3354.44	292.47	12.72	-2928.39	-7.4	-23.42	-3608.51	-18.49	-16.11	-1673.22	-87.74	224.67	-1652.47	-98.77	261.28	-3650.96	221.96	1319.95	0	0	0	-3496.89	161.74	1609.98	-3513.36	271.78	1611.09	-538.04	-92.76	1799.78	-3775.83	221.99	1711.89	-395.65	1151.97	68.5	194.6	1066.34	74.3	-288.4
1.47	-3612.99	175.67	-33.07	-3642.99	185.2	-43.7	-3963.82	270.25	-112.37	-3348.71	293.07	12.92	-2928.39	-7.4	-23.42	-3571.25	-21.44	-13.47	-1673.22	-87.74	224.67	-1652.47	-98.77	261.28	-3647.58	219.88	1319.83	0	0	0	-3471.71	160.39	1611.46	-3505.77	271.1	1612.36	-538.04	-92.76	1799.78	-3769.03	220.33	1712.06	-394.05	1151.83	68.59	195.28	1065.8	74.59	-292.26
1.48	-3612.99	175.67	-33.07	-3642.99	185.2	-43.7	-3962.67	270.44	-112.61	-3343	293.67	13.13	-2928.39	-7.4	-23.42	-3533.72	-24.17	-10.79	-1673.22	-87.74	224.67	-1652.47	-98.77	261.28	-3647.67	219.43	1320.51	0	0	0	-3446.62	160.72	1614.27	-3498.11	270.34	1613.68	-538.04	-92.76	1799.78	-3762.18	218.67	1712.23	-389.01	1150.47	70.34	196.1	1065.43	74.8	-289.77
1.49	-3612.99	175.67	-33.07	-3642.99	185.2	-43.7	-3961.46	270.63	-112.84	-3337.31	294.28	13.34	-2928.39	-7.4	-23.42	-3495.97	-26.67	-8.09	-1673.22	-87.74	224.67	-1652.47	-98.77	261.28	-3628.32	220.64	1321.3	0	0	0	-3468.12	158.68	1617.66	-3490.37	269.5	1615.03	-538.04	-92.76	1799.78	-3755.29	217	1712.4	-388.47	1151.75	69.9	195.9	1065.42	74.85	-293.48
1.5	-3612.99	175.67	-33.07	-3642.99	185.2	-43.7	-3960.19	270.83	-113.06	-3331.63	294.89	13.57	-2928.39	-7.4	-23.42	-3458.05	-28.96	-5.36	-1673.22	-87.74	224.67	-1652.47	-98.77	261.28	-3620.92	219.87	1319.83	0	0	0	-3473.7	158.63	1620.17	-3482.56	268.57	1616.42	-538.04	-92.76	1799.78	-3748.37	215.32	1712.56	-391.3	1150.18	69.87	196.14	1066.4	74.44	-290.6
1.51	-3612.99	175.67	-33.07	-3642.99	185.2	-43.7	-3958.86	271.02	-113.26	-3325.97	295.5	13.8	-2928.39	-7.4	-23.42	-3420.01	-31.03	-2.62	-1673.22	-87.74	224.67	-1652.47	-98.77	261.28	-3631.07	219.52	1320.2	0	0	0	-3451.65	157.92	1622.61	-3474.67	267.56	1617.85	-538.04	-92.76	1799.78	-3741.4	213.63	1712.72	-392.64	1151.17	69.34	195.11	1066	74.38	-289.85
1.52	-3612.99	175.67	-33.07	-3642.99	185.2	-43.7	-3957.47	271.22	-113.44	-3320.33	296.12	14.03	-2928.39	-7.4	-23.42	-3381.91	-32.89	0.13	-1673.22	-87.74	224.67	-1652.47	-98.77	261.28	-3653.45	218.64	1320.41	0	0	0	-3443.9	155.54	1624.77	-3466.7	266.47	1619.31	-538.04	-92.76	1799.78	-3734.4	211.93	1712.88	-396.08	1151.77	68.12	193.01	1066.01	73.85	-291.19
1.53	-3612.99	175.67	-33.07	-3642.99	185.2	-43.7	-3956.02	271.42	-113.61	-3314.71	296.74	14.28	-2928.39	-7.4	-23.42	-3343.79	-34.56	2.89	-1673.22	-87.74	224.67	-1652.47	-98.77	261.28	-3611.72	217.02	1319.56	0	0	0	-3438.18	153.12	1626.16	-3458.65	265.29	1620.8	-538.04	-92.76	1799.78	-3727.36	210.23	1713.03	-388.32	1149.7	70.3	194.55	1066.02	74.25	-286.93
1.54	-3612.99	175.67	-33.07	-3642.99	185.2	-43.7	-3954.5	271.62	-113.76	-3309.09	297.36	14.53	-2928.39	-7.4	-23.42	-3305.71	-36.02	5.66	-1673.22	-87.74	224.67	-1652.47	-98.77	261.28	-3582.99	214.7	1319.15	0	0	0	-3438.15	153.04	1629.74	-3450.51	264.03	1622.32	-538.04	-92.76	1799.78	-3720.28	208.53	1713.19	-390.49	1149.86	69.69	192.46	1066.4	76.05	-283.96
1.55	-3612.99	175.67	-33.07	-3642.99	185.2	-43.7	-3952.91	271.82	-113.9	-3303.5	297.98	14.79	-2928.39	-7.4	-23.42	-3267.72	-37.3	8.42	-1673.22	-87.74	224.67	-1652.47	-98.77	261.28	-3564.56	217.03	1319.93	0	0	0	-3424.02	151.74	1630.69	-3442.27	262.68	1623.88	-538.04	-92.76	1799.78	-3713.16	206.81	1713.34	-392.79	1150.07	69.21	193.23	1066	74.85	-290.77
1.56	-3612.99	175.67	-33.07	-3642.99	185.2	-43.7	-3951.27	272.02	-114.03	-3297.91	298.6	15.05	-2928.39	-7.4	-23.42	-3229.87	-38.39	11.17	-1673.22	-87.74	224.67	-1652.47	-98.77	261.28	-3585.96	215.05	1317.66	0	0	0	-3446.86	150.76	1633.16	-3433.92	261.24	1625.47	-538.04	-92.76	1799.78	-3706.01	205.09	1713.48	-392	1150.33	69.7	194.51	1065.74	74.29	-291.68
1.57	-3612.99	175.67	-33.07	-3642.99	185.2	-43.7	-3949.55	272.22	-114.14	-3292.34	299.23	15.33	-2928.39	-7.4	-23.42	-3192.22	-39.31	13.9	-1673.22	-87.74	224.67	-1652.47	-98.77	261.28	-3558.29	214.45	1317.29	0	0	0	-3447.37	149.33	1635.97	-3398.74	262.27	1626.2	-538.04	-92.76	1799.78	-3698.81	203.37	1713.63	-390.07	1150.84	69.87	193.74	1065.95	74.04	-289.93
1.58	-3612.99	175.67	-33.07	-3642.99	185.2	-43.7	-3947.78	272.42	-114.23	-3286.79	299.86	15.61	-2928.39	-7.4	-23.42	-3154.81	-40.04	16.62	-1673.22	-87.74	224.67	-1652.47	-98.77	261.28	-3541.24	213.57	1317.16	0	0	0	-3404.89	148	1636.04	-3436.66	260.11	1629.37	-538.04	-92.76	1799.78	-3691.58	201.63	1713.77	-393.32	1152.21	68.39	194.82	1066.1	74.38	-290.07
1.59	-3612.99	175.67	-33.07	-3642.99	185.2	-43.7	-3945.93	272.63	-114.31	-3281.24	300.49	15.89	-2928.39	-7.4	-23.42	-3117.7	-40.61	19.32	-1673.22	-87.74	224.67	-1652.47	-98.77	261.28	-3558.07	210.92	1316.17	0	0	0	-3409.87	144.22	1637.97	-3432.88	258.21	1630.11	-538.04	-92.76	1799.78	-3684.31	199.9	1713.91	-394.7	1151.7	68.47	195.49	1065.46	74.78	-290.61
1.6	-3612.99	175.67	-33.07	-3642.99	185.2	-43.7	-3944.02	272.83	-114.38	-3275.71	301.12	16.18	-2928.39	-7.4	-23.42	-3080.94	-41.02	21.99	-1673.22	-87.74	224.67	-1652.47	-98.77	261.28	-3527.84	211.28	1316.34	0	0	0	-3381.72	142.06	1637.67	-3417.82	255.22	1632.53	-538.04	-92.76	1799.78	-3677.01	198.15	1714.05	-391.49	1150.24	69.84	194.41	1066.03	74.32	-295.65
1.61	-3612.99	175.67	-33.07	-3642.99	185.2	-43.7	-3942.04	273.04	-114.43	-3270.18	301.75	16.48	-2928.39	-7.4	-23.42	-3044.57	-41.27	24.63	-1673.22	-87.74	224.67	-1652.47	-98.77	261.28	-3517.22	212.81	1316.79	0	0	0	-3382.72	141.53	1639.03	-3385.79	253.23	1632.46	-538.04	-92.76	1799.78	-3669.67	196.4	1714.19	-396.67	1150.9	68.52	194.45	1066.3	74.24	-296.68
1.62	-3612.99	175.67	-33.07	-3642.99	185.2	-43.7	-3940	273.24	-114.47	-3264.67	302.38	16.79	-2928.39	-7.4	-23.42	-3008.66	-41.36	27.22	-1673.22	-87.74	224.67	-1652.47	-98.77	261.28	-3565.85	210.62	1316.84	0	0	0	-3405.92	139.39	1640.78	-3371.05	252.64	1631.76	-538.04	-92.76	1799.78	-3662.29	194.65	1714.32	-396.27	1151.96	68.45	194.17	1065.97	74.25	-288.6
1.63	-3612.99	175.67	-33.07	-3642.99	185.2	-43.7	-3937.88	273.45	-114.49	-3259.16	303.01	17.1	-2928.39	-7.4	-23.42	-2973.25	-41.31	29.78	-1673.22	-87.74	224.67	-1652.47	-98.77	261.28	-3518.81	207.46	1314.18	0	0	0	-3378.44	138.57	1640.45	-3389.66	250.7	1635.13	-538.04	-92.76	1799.78	-3654.87	192.89	1714.45	-392.2	1151.32	69.28	194.86	1065.68	74.42	-291.44
1.64	-3612.99	175.67	-33.07	-3642.99	185.2	-43.7	-3935.7	273.66	-114.5	-3253.67	303.65	17.42	-2928.39	-7.4	-23.42	-2938.4	-41.12	32.29	-1673.22	-87.74	224.67	-1652.47	-98.77	261.28	-3511.37	205.34	1314.91	0	0	0	-3376.6	137.52	1641.65	-3376.95	248.87	1635.38	-538.04	-92.76	1799.78	-3647.42	191.13	1714.58	-395.4	1151.55	68.79	193.27	1065.89	74.09	-290.94
1.65	-3612.99	175.67	-33.07	-3642.99	185.2	-43.7	-3933.45	273.86	-114.5	-3248.18	304.28	17.74	-2928.39	-7.4	-23.42	-2904.16	-40.8	34.74	-1673.22	-87.74	224.67	-1652.47	-98.77	261.28	-3513.62	202.92	1314.85	0	0	0	-3375.01	134.64	1642.89	-3360.15	245.5	1635.38	-538.04	-92.76	1799.78	-3639.93	189.37	1714.71	-392.05	1151.39	69.48	194.23	1065.66	74.48	-291.74
1.66	-3612.99	175.67	-33.07	-3642.99	185.2	-43.7	-3931.12	274.07	-114.48	-3242.7	304.91	18.07	-2928.39	-7.4	-23.42	-2870.57	-40.34	37.14	-1673.22	-87.74	224.67	-1652.47	-98.77	261.28	-3478.33	202.27	1313.63	0	0	0	-3356.61	130.63	1643.06	-3359.83	241.25	1637.78	-538.04	-92.76	1799.78	-3632.41	187.6	1714.83	-395.47	1152.69	68.24	194.76	1065.99	74.44	-292.77
1.67	-3612.99	175.67	-33.07	-3642.99	185.2	-43.7	-3928.73	274.27	-114.45	-3237.22	305.54	18.41	-2928.39	-7.4	-23.42	-2837.69	-39.76	39.47	-1673.22	-87.74	224.67	-1652.47	-98.77	261.28	-3505.72	199.71	1313.83	0	0	0	-3362.78	127.51	1643.95	-3366.54	239.14	1637.95	-538.04	-92.76	1799.78	-3624.84	185.82	1714.96	-394.39	1152.57	68.71	194.46	1065.82	74.47	-297.51
1.68	-3612.99	175.67	-33.07	-3642.99	185.2	-43.7	-3926.27	274.47	-114.4	-3231.76	306.17	18.75	-2928.39	-7.4	-23.42	-2805.58	-39.05	41.74	-1673.22	-87.74	224.67	-1652.47	-98.77	261.28	-3473.21	198.14	1314.11	0	0	0	-3375.76	125.53	1645.66	-3350.63	235.85	1638.48	-538.04	-92.76	1799.78	-3617.25	184.05	1715.08	-389.02	1152.24	69.63	195.05	1065.45	74.84	-293.67
1.69	-3612.99	175.67	-33.07	-3642.99	185.2	-43.7	-3923.73	274.68	-114.34	-3226.29	306.8	19.1	-2928.39	-7.4	-23.42	-2774.28	-38.24	43.94	-1673.22	-87.74	224.67	-1652.47	-98.77	261.28	-3450.28	193.04	1312.26	0	0	0	-3356.36	123.02	1645.71	-3347.31	233.23	1639.34	-538.04	-92.76	1799.78	-3609.62	182.26	1715.2	-392.05	1151.73	69.08	195.13	1065.61	74.59	-294.83
1.7	-3612.99	175.67	-33.07	-3642.99	185.2	-43.7	-3921.13	274.88	-114.27	-3220.83	307.43	19.45	-2928.39	-7.4	-23.42	-2743.84	-37.32	46.05	-1673.22	-87.74	224.67	-1652.47	-98.77	261.28	-3442.97	192.08	1311.3	0	0	0	-3325.24	119.24	1645.28	-3338.85	230.25	1640.92	-538.04	-92.76	1799.78	-3601.95	180.48	1715.32	-392.87	1152.43	68.87	194.99	1066.38	74.21	-289.3
1.71	-3612.99	175.67	-33.07	-3642.99	185.2	-43.7	-3918.45	275.08	-114.18	-3215.38	308.06	19.81	-2928.39	-7.4	-23.42	-2714.32	-36.29	48.09	-1673.22	-87.74	224.67	-1652.47	-98.77	261.28	-3436.87	190	1313.1	0	0	0	-3306.82	115.41	1645.93	-3330.8	228.17	1642.26	-538.04	-92.76	1799.78	-3594.25	178.69	1715.43	-394.74	1153.41	68.33	194.47	1066.02	74.18	-284.88
1.72	-3612.99	175.67	-33.07	-3642.99	185.2	-43.7	-3915.69	275.28	-114.08	-3209.93	308.68	20.18	-2928.39	-7.4	-23.42	-2685.78	-35.17	50.04	-1673.22	-87.74	224.67	-1652.47	-98.77	261.28	-3445.85	185.3	1311.04	0	0	0	-3328.96	110.93	1647.02	-3301.26	222.17	1643.67	-538.04	-92.76	1799.78	-3586.51	176.9	1715.55	-388.93	1150.52	70.22	194.68	1065.73	74.31	-284.06
1.73	-3612.99	175.67	-33.07	-3642.99	185.2	-43.7	-3912.87	275.48	-113.97	-3204.48	309.31	20.55	-2928.39	-7.4	-23.42	-2658.25	-33.95	51.89	-1673.22	-87.74	224.67	-1652.47	-98.77	261.28	-3413.3	182.86	1313.12	0	0	0	-3320.45	108.02	1646.93	-3337.81	218.64	1645.01	-538.04	-92.76	1799.78	-3578.74	175.11	1715.66	-386.32	1148.46	71.15	195.11	1065.76	74.36	-289.41
1.74	-3612.99	175.67	-33.07	-3642.99	185.2	-43.7	-3909.97	275.67	-113.85	-3199.03	309.93	20.93	-2928.39	-7.4	-23.42	-2631.79	-32.65	53.65	-1673.22	-87.74	224.67	-1652.47	-98.77	261.28	-3374.85	179.13	1312.42	0	0	0	-3321.2	104.18	1647.41	-3338.42	216.07	1645.56	-538.04	-92.76	1799.78	-3570.93	173.32	1715.77	-390.41	1149.12	70.21	196.25	1066.08	74.51	-291.18
1.75	-3612.99	175.67	-33.07	-3642.99	185.2	-43.7	-3906.99	275.87	-113.71	-3193.58	310.55	21.31	-2928.39	-7.4	-23.42	-2606.46	-31.27	55.31	-1673.22	-87.74	224.67	-1652.47	-98.77	261.28	-3421.09	175.6	1314.32	0	0	0	-3303.97	100.16	1648.45	-3315.85	213.25	1645.43	-538.04	-92.76	1799.78	-3563.09	171.52	1715.88	-391.66	1150.35	69.85	195.28	1065.82	74.47	-289.9
1.76	-3612.99	175.67	-33.07	-3642.99	185.2	-43.7	-3903.94	276.06	-113.55	-3188.14	311.16	21.7	-2928.39	-7.4	-23.42	-2582.3	-29.81	56.86	-1673.22	-87.74	224.67	-1652.47	-98.77	261.28	-3435.97	173.32	1316.34	0	0	0	-3279.86	96.25	1649.88	-3284.28	208.64	1646.01	-538.04	-92.76	1799.78	-3555.21	169.72	1715.99	-395.38	1151.09	68.55	194.1	1066.03	74.18	-290.93
1.77	-3612.99	175.67	-33.07	-3642.99	185.2	-43.7	-3900.82	276.25	-113.39	-3182.69	311.77	22.09	-2928.39	-7.4	-23.42	-2559.38	-28.28	58.3	-1673.22	-87.74	224.67	-1652.47	-98.77	261.28	-3398.65	170.5	1317.25	0	0	0	-3261.23	92.99	1650.22	-3298.32	203.83	1646.26	-538.04	-92.76	1799.78	-3547.3	167.92	1716.09	-392.03	1150.19	69.24	194.33	1065.95	74.36	-292.81
1.78	-3612.99	175.67	-33.07	-3642.99	185.2	-43.7	-3897.61	276.44	-113.21	-3177.25	312.38	22.49	-2928.39	-7.4	-23.42	-2537.73	-26.69	59.62	-1673.22	-87.74	224.67	-1652.47	-98.77	261.28	-3363.78	169.23	1320.41	0	0	0	-3244.04	87.7	1650.82	-3303.3	198.37	1649.52	-538.04	-92.76	1799.78	-3539.36	166.12	1716.2	-393.47	1149.93	69.5	193.9	1066.19	74.17	-290.95
1.79	-3612.99	175.67	-33.07	-3642.99	185.2	-43.7	-3894.34	276.62	-113.02	-3171.8	312.99	22.89	-2928.39	-7.4	-23.42	-2517.41	-25.04	60.81	-1673.22	-87.74	224.67	-1652.47	-98.77	261.28	-3355.4	164.67	1322	0	0	0	-3232.59	84.71	1651.56	-3286.65	194.93	1649.15	-538.04	-92.76	1799.78	-3531.38	164.32	1716.3	-391.42	1150.76	70.08	195.4	1066.01	74.55	-291.62
1.8	-3612.99	175.67	-33.07	-3642.99	185.2	-43.7	-3890.98	276.81	-112.82	-3166.35	313.59	23.3	-2928.39	-7.4	-23.42	-2498.47	-23.33	61.89	-1673.22	-87.74	224.67	-1652.47	-98.77	261.28	-3386.41	160.59	1325.08	0	0	0	-3237.91	81.07	1653.17	-3254.99	191.1	1648.99	-538.04	-92.76	1799.78	-3523.37	162.51	1716.4	-390.93	1151.41	69.69	193.28	1065.88	74.15	-294.84
1.81	-3612.99	175.67	-33.07	-3642.99	185.2	-43.7	-3887.55	276.99	-112.61	-3160.9	314.19	23.71	-2928.39	-7.4	-23.42	-2480.97	-21.58	62.82	-1673.22	-87.74	224.67	-1652.47	-98.77	261.28	-3360.1	160.58	1328.68	0	0	0	-3248.17	74.4	1654.13	-3246.07	185.44	1652.95	-538.04	-92.76	1799.78	-3515.33	160.71	1716.5	-391.13	1151.72	69.37	194.33	1065.76	74.28	-286.78
1.82	-3612.99	175.67	-33.07	-3642.99	185.2	-43.7	-3884.03	277.16	-112.38	-3155.45	314.78	24.13	-2928.39	-7.4	-23.42	-2464.96	-19.79	63.63	-1673.22	-87.74	224.67	-1652.47	-98.77	261.28	-3318.11	156.12	1331.44	0	0	0	-3241.72	71.26	1657.24	-3227.79	179.45	1652.64	-538.04	-92.76	1799.78	-3507.25	158.9	1716.6	-392.14	1151.17	69.13	193.29	1066.39	73.83	-290.75
1.83	-3612.99	175.67	-33.07	-3642.99	185.2	-43.7	-3880.44	277.34	-112.14	-3149.99	315.37	24.55	-2928.39	-7.4	-23.42	-2450.48	-17.95	64.29	-1673.22	-87.74	224.67	-1652.47	-98.77	261.28	-3313.35	154	1333.52	0	0	0	-3228.22	68.7	1659.13	-3216.34	176.98	1654.59	-538.04	-92.76	1799.78	-3499.14	157.1	1716.7	-390.35	1150.75	69.85	193.22	1067.07	73.85	-289.84
1.84	-3612.99	175.67	-33.07	-3642.99	185.2	-43.7	-3876.77	277.51	-111.89	-3144.53	315.96	24.98	-2928.39	-7.4	-23.42	-2437.59	-16.09	64.8	-1673.22	-87.74	224.67	-1652.47	-98.77	261.28	-3334.71	149.16	1336.61	0	0	0	-3210.98	63.9	1659.06	-3215.95	172.64	1654.97	-538.04	-92.76	1799.78	-3490.99	155.29	1716.79	-390.72	1151.17	69.79	194.26	1065.99	74.27	-290.92
1.85	-3612.99	175.67	-33.07	-3642.99	185.2	-43.7	-3873.02	277.68	-111.63	-3139.06	316.54	25.41	-2928.39	-7.4	-23.42	-2426.34	-14.2	65.17	-1673.22	-87.74	224.67	-1652.47	-98.77	261.28	-3350.57	146.71	1341.05	0	0	0	-3194.53	59.2	1659.14	-3154.84	167.94	1654.87	-538.04	-92.76	1799.78	-3482.82	153.49	1716.89	-391.89	1151.82	69.12	195.19	1065.92	74.5	-292.87
1.86	-3612.99	175.67	-33.07	-3642.97	185.2	-43.7	-3869.19	277.84	-111.35	-3133.58	317.11	25.84	-2928.39	-7.4	-23.42	-2416.79	-12.29	65.37	-1673.22	-87.74	224.67	-1652.47	-98.77	261.28	-3313.37	142.75	1342.9	0	0	0	-3208.2	55.89	1661.58	-3181.9	165.1	1656.56	-538.04	-92.76	1799.78	-3474.61	151.68	1716.98	-389.06	1149.48	70.7	195.27	1065.83	74.59	-287.38
1.87	-3612.99	175.68	-33.08	-3623.77	183.61	-37.66	-3865.28	278	-111.06	-3128.1	317.68	26.28	-2928.39	-7.4	-23.42	-2408.98	-10.37	65.42	-1673.22	-87.74	224.67	-1652.47	-98.77	261.28	-3303.11	142.15	1344.07	0	0	0	-3181.53	51.34	1660.83	-3189.99	160.39	1657.6	-538.04	-92.76	1799.78	-3466.37	149.88	1717.08	-388.16	1150.75	70.27	194.59	1065.88	74.27	-287.71
1.88	-3607.51	177.09	-36.78	-3595.84	181.18	-27.92	-3861.29	278.16	-110.76	-3122.61	318.25	26.73	-2928.39	-7.4	-23.42	-2402.97	-8.43	65.29	-1673.22	-87.74	224.67	-1652.47	-98.77	261.28	-3281.21	139.84	1345.09	0	0	0	-3151.56	46.82	1659.28	-3144.4	155.52	1657.28	-538.04	-92.76	1799.78	-3458.1	148.08	1717.17	-388.72	1148.29	70.36	194.96	1065.88	74.31	-288.52
1.89	-3644.97	177.15	-46.83	-3603.62	181.37	-26.98	-3857.21	278.31	-110.45	-3117.12	318.81	27.18	-2928.39	-7.4	-23.42	-2398.8	-6.49	65	-1673.22	-87.74	224.67	-1652.47	-98.77	261.28	-3259.45	136.03	1347.11	0	0	0	-3158.26	43.67	1660.69	-3131.62	152.18	1657.65	-538.04	-92.76	1799.78	-3449.79	146.27	1717.26	-390.1	1149.99	70.08	195.88	1065.98	74.62	-291.03
1.9	-3612.15	177.09	-45.82	-3688.16	183.28	-39.25	-3853.05	278.46	-110.13	-3111.61	319.36	27.63	-2928.39	-7.4	-23.42	-2396.54	-4.56	64.53	-1673.22	-87.74	224.67	-1652.47	-98.77	261.28	-3254.17	132.87	1347.26	0	0	0	-3159.08	40.33	1661.42	-3137.61	149.59	1655.84	-538.04	-92.76	1799.78	-3441.45	144.47	1717.35	-386.98	1149.36	70.86	196.03	1065.55	74.75	-291.35
1.91	-3563.94	178.2	-40.08	-3599.56	184.74	-29.9	-3848.81	278.61	-109.8	-3106.1	319.91	28.09	-2928.39	-7.4	-23.42	-2396.22	-2.63	63.88	-1673.22	-87.74	224.67	-1652.47	-98.77	261.28	-3280.41	132.02	1348.07	0	0	0	-3177.91	37.24	1662.57	-3149.04	143.04	1657.95	-538.04	-92.76	1799.78	-3433.08	142.67	1717.44	-388.74	1149.48	70.48	193.59	1065.52	74.31	-290.31
1.92	-3606.66	182.28	-49.2	-3616.23	184.78	-30.66	-3844.49	278.75	-109.45	-3100.58	320.45	28.55	-2928.39	-7.4	-23.42	-2397.91	-0.71	63.04	-1673.22	-87.74	224.67	-1652.47	-98.77	261.28	-3248.65	128.23	1349.27	0	0	0	-3146.95	33.02	1660.75	-3130.89	140.33	1657.59	-538.04	-92.76	1799.78	-3424.68	140.87	1717.53	-392.84	1151.48	68.84	193.34	1065.94	74.2	-289.6
1.93	-3569.45	183.41	-45.26	-3606.33	184.22	-26.11	-3840.08	278.88	-109.1	-3095.04	320.98	29.01	-2928.39	-7.4	-23.42	-2401.65	1.19	62.01	-1673.22	-87.74	224.67	-1652.47	-98.77	261.28	-3259.05	126.19	1349.15	0	0	0	-3141.71	28.71	1659.5	-3128.95	138.2	1659.28	-538.04	-92.76	1799.78	-3416.25	139.08	1717.61	-395.3	1152.44	68.09	195.01	1065.71	74.62	-290.76
1.94	-3550.88	186.79	-45.69	-3579.94	187.64	-19.15	-3835.59	279.01	-108.73	-3089.5	321.51	29.48	-2928.39	-7.4	-23.42	-2407.5	3.07	60.79	-1673.22	-87.74	224.67	-1652.47	-98.77	261.28	-3244.6	121.99	1348.54	0	0	0	-3109.39	25.82	1658.52	-3096.74	133.19	1656.46	-538.04	-92.76	1799.78	-3407.79	137.28	1717.7	-390.46	1151.16	69.5	193.47	1065.69	74.18	-290.85
1.95	-3573.48	189.77	-50.01	-3591.07	190.67	-21.3	-3831.01	279.14	-108.35	-3083.94	322.02	29.96	-2928.39	-7.4	-23.42	-2415.51	4.91	59.36	-1673.22	-87.74	224.67	-1652.47	-98.77	261.28	-3225.29	121.71	1350.79	0	0	0	-3103.57	23.45	1658.55	-3114.35	129.92	1656.86	-538.04	-92.76	1799.78	-3399.3	135.49	1717.78	-392.52	1150.53	69.67	193.23	1066.34	74.13	-288.97
1.96	-3552.66	193.86	-44.04	-3525.42	191.38	-9.62	-3826.34	279.26	-107.96	-3078.37	322.54	30.43	-2928.39	-7.4	-23.42	-2425.73	6.73	57.73	-1673.22	-87.74	224.67	-1652.47	-98.77	261.28	-3236.62	117.56	1351.24	0	0	0	-3110.96	21.7	1659.31	-3103.36	126.38	1657.33	-538.04	-92.76	1799.78	-3390.77	133.7	1717.87	-390.77	1149.98	69.61	194.5	1066	74.45	-293.61
1.97	-3518.53	194.21	-38.86	-3509.59	194.08	-5.14	-3821.59	279.38	-107.56	-3072.79	323.04	30.91	-2928.39	-7.4	-23.42	-2438.21	8.5	55.89	-1673.22	-87.74	224.67	-1652.47	-98.77	261.28	-3194.48	117.35	1352.62	0	0	0	-3088.23	19.3	1657.45	-3109.87	124.51	1657.65	-538.04	-92.76	1799.78	-3382.22	131.91	1717.95	-392.8	1150.61	69.47	194.91	1065.7	74.56	-293.07
1.98	-3463.5	194.7	-31.11	-3506.59	194.24	-4.78	-3816.76	279.49	-107.15	-3067.2	323.54	31.4	-2928.39	-7.4	-23.42	-2453	10.23	53.83	-1673.22	-87.74	224.67	-1652.47	-98.77	261.28	-3183.52	116.29	1352.6	0	0	0	-3072.34	15.58	1656.73	-3098.19	122.11	1656.71	-538.04	-92.76	1799.78	-3373.64	130.13	1718.04	-393.43	1150.64	69.03	194.9	1065.55	74.5	-294.4
1.99	-3451.42	196.65	-31.47	-3467.63	195.43	1.09	-3811.83	279.59	-106.73	-3061.59	324.02	31.88	-2928.39	-7.4	-23.42	-2470.16	11.91	51.55	-1673.22	-87.74	224.67	-1652.47	-98.77	261.28	-3205.39	112.81	1352.49	0	0	0	-3062.8	12.82	1657.47	-3055.63	120.34	1653.79	-538.04	-92.76	1799.78	-3365.02	128.35	1718.12	-392.77	1152.3	68.55	195.16	1065.89	74.48	-291.3
2	-3399.53	197.64	-25.22	-3454.89	194.68	0.47	-3806.82	279.69	-106.29	-3055.96	324.5	32.37	-2928.39	-7.4	-23.42	-2489.74	13.53	49.04	-1673.22	-87.74	224.67	-1652.47	-98.77	261.28	-3194.54	112.15	1354.12	0	0	0	-3101.29	8.73	1657.96	-3091.41	117.99	1655.23	-538.04	-92.76	1799.78	-3356.38	126.57	1718.2	-396.9	1150.71	68.43	195.42	1065.78	74.56	-290.51
2.01	-3399.87	197.63	-27.84	-3420.41	195.58	1.66	-3801.72	279.79	-105.85	-3050.32	324.97	32.87	-2928.39	-7.4	-23.42	-2511.78	15.08	46.31	-1673.22	-87.74	224.67	-1652.47	-98.77	261.28	-3199.77	110.08	1352.98	0	0	0	-3087.04	8.08	1657.15	-3071.49	115	1653.85	-538.04	-92.76	1799.78	-3347.7	124.8	1718.28	-391.87	1150.46	69.56	195.14	1065.71	74.45	-288.82
2.02	-3381.18	197.48	-29.55	-3399.81	195.07	0.6	-3796.53	279.87	-105.4	-3044.66	325.43	33.36	-2928.39	-7.4	-23.42	-2536.35	16.58	43.33	-1673.22	-87.74	224.67	-1652.47	-98.77	261.28	-3168.09	108.54	1353.28	0	0	0	-3062.85	8.28	1655.73	-3043.67	113.93	1654.18	-538.04	-92.76	1799.78	-3339	123.03	1718.36	-396.04	1152.5	67.9	193.94	1065.79	74.28	-289.62
2.03	-3369.57	197.71	-32.24	-3386.41	193.33	-2.75	-3791.25	279.96	-104.93	-3038.99	325.89	33.86	-2928.39	-7.4	-23.42	-2563.48	18	40.12	-1673.22	-87.74	224.67	-1652.47	-98.77	261.28	-3133.91	105.84	1353.4	0	0	0	-3027.77	6.63	1653.37	-3029.27	117	1654.03	-538.04	-92.76	1799.78	-3330.26	121.26	1718.45	-396.32	1149.88	68.61	194.51	1065.9	74.51	-287.63
2.04	-3292.98	197.05	-25.34	-3336.7	195.08	0.16	-3785.88	280.03	-104.46	-3033.3	326.33	34.37	-2928.39	-7.4	-23.42	-2593.24	19.34	36.66	-1673.22	-87.74	224.67	-1652.47	-98.77	261.28	-3147.58	102.81	1354.41	0	0	0	-3043.76	5.08	1655.17	-3053.75	111.81	1654.82	-538.04	-92.76	1799.78	-3321.5	119.5	1718.53	-392.88	1150.22	69.51	194.97	1066.45	74.35	-292.8
2.05	-3291.69	197.08	-32.26	-3305.03	193.28	-3.73	-3780.42	280.1	-103.97	-3027.59	326.76	34.87	-2928.39	-7.4	-23.42	-2625.67	20.59	32.95	-1673.22	-87.74	224.67	-1652.47	-98.77	261.28	-3143.71	101.49	1355.44	0	0	0	-3027.11	3.18	1654.77	-3046.25	113.14	1654.03	-538.04	-92.76	1799.78	-3312.71	117.74	1718.61	-395.17	1151.03	68.41	193.87	1066.34	74.18	-292.03
2.06	-3247.82	196.24	-30.4	-3320.09	191.79	-10.71	-3774.86	280.16	-103.48	-3021.86	327.19	35.38	-2928.39	-7.4	-23.42	-2660.84	21.76	28.99	-1673.22	-87.74	224.67	-1652.47	-98.77	261.28	-3149.21	99.55	1356.5	0	0	0	-3006.94	1.56	1654.82	-2980.49	111.34	1650.4	-538.04	-92.76	1799.78	-3303.89	115.99	1718.69	-398.31	1152.27	67.35	194.09	1066.09	74.29	-283.9
2.07	-3217.85	194.76	-30.13	-3241.35	189.98	-5.73	-3769.22	280.22	-102.97	-3016.11	327.6	35.89	-2928.39	-7.4	-23.42	-2698.78	22.83	24.76	-1673.22	-87.74	224.67	-1652.47	-98.77	261.28	-3132.31	97.54	1355.64	0	0	0	-3012.21	2	1654.6	-3004.18	108.85	1653.23	-538.04	-92.76	1799.78	-3295.04	114.24	1718.77	-396.38	1152.57	67.98	196.41	1065.56	74.92	-288.85
2.08	-3157.94	192.31	-26.34	-3215.92	190.3	-8.63	-3763.49	280.27	-102.46	-3010.34	328	36.41	-2928.39	-7.4	-23.42	-2739.55	23.81	20.27	-1673.22	-87.74	224.67	-1652.47	-98.77	261.28	-3160.78	95.54	1355.05	0	0	0	-3004.58	1.53	1654.19	-2994.62	107.54	1653.58	-538.04	-92.76	1799.78	-3286.16	112.49	1718.85	-392.73	1151.29	68.89	195.08	1065.7	74.62	-292.14
2.09	-3129.9	191.05	-28.47	-3181.05	185.96	-10.29	-3757.66	280.31	-101.94	-3004.55	328.4	36.92	-2928.39	-7.4	-23.42	-2783.2	24.67	15.51	-1673.22	-87.74	224.67	-1652.47	-98.77	261.28	-3135.67	94.72	1356.03	0	0	0	-2990.59	0.91	1653.88	-2981.33	108.01	1652.44	-538.04	-92.76	1799.78	-3277.25	110.76	1718.92	-389.95	1150.46	69.9	192.63	1066.09	73.91	-294.56
2.1	-3099.24	190.61	-28.9	-3148.42	186.07	-11.86	-3751.74	280.34	-101.4	-2998.74	328.78	37.44	-2928.39	-7.4	-23.42	-2829.79	25.43	10.47	-1673.22	-87.74	224.67	-1652.47	-98.77	261.28	-3095.83	93.95	1357.51	0	0	0	-2982.54	0.78	1653.54	-2946.98	106.97	1649.26	-538.04	-92.76	1799.78	-3268.32	109.02	1719	-397.89	1153.4	67.64	195.07	1065.76	74.67	-292.1
2.11	-3066.97	191.02	-28.55	-3097.07	185.33	-11.57	-3745.72	280.37	-100.86	-2992.91	329.15	37.97	-2928.39	-7.4	-23.42	-2879.36	26.07	5.15	-1673.22	-87.74	224.67	-1652.47	-98.77	261.28	-3087.91	94.7	1356.34	0	0	0	-2970.91	0.58	1652.41	-2960.2	107.26	1651.85	-538.04	-92.76	1799.78	-3259.36	107.3	1719.08	-398.55	1152.1	67.67	194.83	1065.8	74.45	-291.74
2.12	-3053.5	190.63	-31.65	-3060.21	185	-13.05	-3739.61	280.39	-100.31	-2987.05	329.51	38.49	-2928.39	-7.4	-23.42	-2931.97	26.58	-0.45	-1673.22	-87.74	224.67	-1652.47	-98.77	261.28	-3086.28	92.7	1355.57	0	0	0	-2961.16	0.73	1653.17	-2951.99	108.03	1650.85	-538.04	-92.76	1799.78	-3250.37	105.58	1719.16	-392.36	1150.63	69.36	194.77	1065.43	74.48	-293.4
2.13	-3010.03	189.34	-29.25	-3019.71	185.71	-10.9	-3733.41	280.4	-99.74	-2981.17	329.86	39.02	-2928.39	-7.4	-23.42	-2987.67	26.97	-6.34	-1673.22	-87.74	224.67	-1652.47	-98.77	261.28	-3080.62	89.15	1354.71	0	0	0	-2957.06	-0.65	1652.53	-2954.66	109.07	1649.56	-538.04	-92.76	1799.78	-3241.35	103.86	1719.24	-394.04	1152.54	68.41	196.61	1065.8	74.84	-292.05
2.14	-3001.19	190.3	-30.26	-2993.45	186.07	-13.85	-3727.11	280.41	-99.17	-2975.26	330.2	39.55	-2928.39	-7.4	-23.42	-3046.47	27.23	-12.53	-1673.22	-87.74	224.67	-1652.47	-98.77	261.28	-3084.73	88.57	1355.2	0	0	0	-2958.98	-0.2	1652.54	-2942.86	107.44	1649.24	-538.04	-92.76	1799.78	-3232.3	102.16	1719.32	-388.5	1149.19	70.49	194.75	1066.22	74.22	-292.14
2.15	-2941.53	189.88	-22.51	-3005.12	185.65	-22.19	-3720.72	280.4	-98.59	-2969.34	330.52	40.08	-2928.39	-7.4	-23.42	-3076.69	27.32	-15.7	-1673.22	-87.74	224.67	-1652.47	-98.77	261.28	-3069.57	90.76	1355.12	0	0	0	-2949.76	0.6	1651.25	-2945.33	107.12	1649.08	-538.04	-92.76	1799.78	-3223.23	100.45	1719.4	-392.49	1149.91	69.58	194.12	1065.77	74.31	-289.61
2.16	-2923.25	191.63	-21.3	-2959.04	182.81	-17.54	-3714.22	280.39	-98	-2963.38	330.83	40.61	-2928.39	-7.4	-23.42	-3115.93	25.18	-21.81	-1673.22	-87.74	224.67	-1652.47	-98.77	261.28	-3052.06	89.1	1354.08	0	0	0	-2916.95	1.31	1649.79	-2905.13	109.51	1647.03	-538.04	-92.76	1799.78	-3214.13	98.76	1719.48	-394.7	1151.76	68.53	195.61	1065.7	74.63	-292.97
2.17	-2872.12	190.29	-12.22	-2908.62	186.09	-13.5	-3707.64	280.37	-97.4	-2957.4	331.13	41.15	-2928.39	-7.4	-23.42	-3074.24	24.13	-17.8	-1673.22	-87.74	224.67	-1652.47	-98.77	261.28	-3024.73	87.21	1353.22	0	0	0	-2891.56	0.98	1649.04	-2908.69	109.83	1646.36	-538.04	-92.76	1799.78	-3205	97.07	1719.56	-391.32	1151.15	69.56	194.74	1065.82	74.41	-293.07
2.18	-2827.2	190.58	-5.56	-2933.32	186.9	-20.58	-3700.95	280.34	-96.79	-2951.39	331.42	41.68	-2928.39	-7.4	-23.42	-3023.1	25.33	-10.82	-1673.22	-87.74	224.67	-1652.47	-98.77	261.28	-3004.65	87.25	1353.3	0	0	0	-2885.34	1.32	1648.45	-2908.61	110.1	1644.28	-538.04	-92.76	1799.78	-3195.85	95.39	1719.64	-391.43	1151.25	69.23	194.81	1066	74.44	-291.71
2.19	-2788.43	190.57	-1.57	-2905.97	184.08	-17	-3694.17	280.3	-96.18	-2945.36	331.69	42.22	-2928.39	-7.4	-23.42	-3020.32	22.72	-12.42	-1673.22	-87.74	224.67	-1652.47	-98.77	261.28	-3006.85	85.23	1353.02	0	0	0	-2895.6	1.2	1648.43	-2889.14	110.74	1644.26	-538.04	-92.76	1799.78	-3186.67	93.72	1719.72	-391.8	1148.93	69.84	194.35	1066.01	74.31	-293.32
2.2	-2751.46	190.57	2.23	-2800.66	186.02	-1.59	-3687.28	280.26	-95.55	-2939.29	331.95	42.76	-2928.39	-7.4	-23.42	-3061.35	19.93	-20.08	-1673.22	-87.74	224.67	-1652.47	-98.77	261.28	-3003.42	87	1352.62	0	0	0	-2897.54	1.38	1647.36	-2880.83	108.45	1644.4	-538.04	-92.76	1799.78	-3177.46	92.05	1719.8	-391.07	1149.88	70.08	195.61	1065.92	74.5	-293.65
2.21	-2716.27	190.59	5.85	-2814.92	186.74	-6.23	-3680.3	280.2	-94.92	-2933.2	332.2	43.31	-2928.39	-7.4	-23.42	-3052.47	19.67	-19.23	-1673.22	-87.74	224.67	-1652.47	-98.77	261.28	-3018.77	86.34	1350.84	0	0	0	-2886.67	1.05	1647.43	-2880.26	109.02	1643.61	-538.04	-92.76	1799.78	-3168.23	90.4	1719.88	-390.79	1149.95	70.21	195.08	1066.16	74.33	-288.89
2.22	-2682.83	190.62	9.28	-2769.96	185.74	3	-3673.22	280.14	-94.28	-2927.08	332.44	43.85	-2928.39	-7.4	-23.42	-3101.82	20.75	-27.23	-1673.22	-87.74	224.67	-1652.47	-98.77	261.28	-2994.28	85.83	1350.29	0	0	0	-2862.84	2.55	1644.91	-2868.03	110.56	1641.35	-538.04	-92.76	1799.78	-3158.97	88.75	1719.96	-387.52	1149.25	70.82	195.55	1065.96	74.41	-291.64
2.23	-2651.12	190.66	12.5	-2746.37	187.98	9.88	-3666.04	280.07	-93.62	-2920.93	332.66	44.39	-2928.39	-7.4	-23.42	-2995.67	21.69	-10.19	-1673.22	-87.74	224.67	-1652.47	-98.77	261.28	-2979.27	84.72	1349.29	0	0	0	-2857.21	2.92	1644.12	-2863.09	111.31	1639.5	-538.04	-92.76	1799.78	-3149.69	87.11	1720.04	-392.12	1151.05	69.31	194.54	1065.83	74.28	-296.73
2.24	-2621.13	190.7	15.51	-2683.63	185.78	19.21	-3658.76	279.98	-92.97	-2914.75	332.86	44.94	-2928.39	-7.4	-23.42	-3056.48	18.16	-20.61	-1673.22	-87.74	224.67	-1652.47	-98.77	261.28	-2955.65	85.52	1348.54	0	0	0	-2867.9	3.88	1643.84	-2872.35	112.72	1639.18	-538.04	-92.76	1799.78	-3140.38	85.48	1720.12	-389.52	1149.21	70.37	195.35	1065.95	74.48	-295.15
2.25	-2592.84	190.74	18.31	-2646.05	185.72	24.52	-3651.38	279.89	-92.3	-2908.53	333.06	45.49	-2928.39	-7.4	-23.42	-3083.44	18.05	-26.81	-1673.22	-87.74	224.67	-1652.47	-98.77	261.28	-2948.1	85.61	1348.54	0	0	0	-2847.88	4.44	1643.24	-2834.73	110.49	1636.18	-538.04	-92.76	1799.78	-3131.04	83.85	1720.21	-391.92	1150.42	69.49	194.52	1066.14	74.32	-289.74
2.26	-2566.22	190.77	20.89	-2613.14	185.57	28.82	-3643.89	279.79	-91.62	-2902.29	333.23	46.04	-2928.39	-7.4	-23.42	-3082.19	20.29	-27.27	-1673.22	-87.74	224.67	-1652.47	-98.77	261.28	-2943.32	84.22	1346.95	0	0	0	-2830.2	4.25	1641.39	-2841.32	112.69	1636.11	-538.04	-92.76	1799.78	-3121.68	82.24	1720.29	-388.05	1150.91	69.67	194.91	1065.98	74.51	-292.62
2.27	-2541.25	190.79	23.24	-2584.58	185.34	32.19	-3636.31	279.68	-90.94	-2896.01	333.4	46.59	-2928.39	-7.4	-23.42	-3029.34	22.65	-16.64	-1673.22	-87.74	224.67	-1652.47	-98.77	261.28	-2917.57	84.83	1345.63	0	0	0	-2802.85	5.65	1640.03	-2834.21	114.14	1635.75	-538.04	-92.76	1799.78	-3112.3	80.63	1720.37	-391.92	1149.53	69.45	194.7	1066.14	74.27	-291.72
2.28	-2517.91	190.79	25.35	-2560.06	185.03	34.67	-3628.62	279.56	-90.25	-2889.69	333.54	47.14	-2928.39	-7.4	-23.42	-3037.81	21.21	-18.74	-1673.22	-87.74	224.67	-1652.47	-98.77	261.28	-2942.62	84.82	1344.15	0	0	0	-2816.21	6.14	1638.92	-2812.47	115.89	1634.16	-538.04	-92.76	1799.78	-3102.89	79.04	1720.46	-391.32	1150.78	69.77	195.77	1065.7	74.63	-286.55
2.29	-2496.19	190.77	27.23	-2539.26	184.65	36.34	-3620.83	279.43	-89.55	-2883.35	333.67	47.69	-2928.39	-7.4	-23.42	-3052.15	18.61	-20.15	-1673.22	-87.74	224.67	-1652.47	-98.77	261.28	-2928.75	86.92	1344.02	0	0	0	-2795.56	7.36	1637.76	-2817.51	115.11	1633.66	-538.04	-92.76	1799.78	-3093.45	77.45	1720.54	-400.1	1153.43	67.19	195.05	1065.7	74.42	-288.67
2.3	-2476.05	190.73	28.85	-2521.85	184.21	37.26	-3612.93	279.28	-88.84	-2876.97	333.79	48.25	-2928.39	-7.4	-23.42	-3066.24	18.33	-25.04	-1673.22	-87.74	224.67	-1652.47	-98.77	261.28	-2913.68	85.5	1342.07	0	0	0	-2791.02	7.27	1637.1	-2761.99	117.06	1631.29	-538.04	-92.76	1799.78	-3083.99	75.88	1720.63	-398.94	1152.4	67.82	193.34	1066.49	73.74	-290.23
2.31	-2457.49	190.66	30.23	-2507.54	183.72	37.49	-3604.93	279.13	-88.12	-2870.55	333.89	48.8	-2928.39	-7.4	-23.42	-3041.4	20.39	-21.12	-1673.22	-87.74	224.67	-1652.47	-98.77	261.28	-2891.81	87.55	1341.06	0	0	0	-2765.71	8.13	1636.1	-2777.61	118.09	1630.7	-538.04	-92.76	1799.78	-3074.51	74.31	1720.72	-394.42	1153.29	68.46	194.27	1066.46	74.03	-297.64
2.32	-2440.49	190.56	31.33	-2496	183.19	37.09	-3596.82	278.97	-87.4	-2864.1	333.98	49.36	-2928.39	-7.4	-23.42	-3080.88	20.59	-27.7	-1673.22	-87.74	224.67	-1652.47	-98.77	261.28	-2898.01	87.59	1339.66	0	0	0	-2757.64	8.55	1634.32	-2769.46	119	1630.03	-538.04	-92.76	1799.78	-3065	72.75	1720.8	-389.83	1150.79	69.99	194.88	1066.16	74.39	-296.01
2.33	-2425.01	190.42	32.18	-2486.91	182.63	36.13	-3588.61	278.8	-86.67	-2857.61	334.05	49.91	-2928.39	-7.4	-23.42	-3051.24	18.57	-22.56	-1673.22	-87.74	224.67	-1652.47	-98.77	261.28	-2897.15	87.44	1338.57	0	0	0	-2756.24	10.7	1634.03	-2771.72	118.6	1630.05	-538.04	-92.76	1799.78	-3055.47	71.21	1720.89	-391.09	1152	69.39	194.2	1066.22	74.24	-295.38
2.34	-2411.04	190.24	32.74	-2479.96	182.05	34.67	-3580.3	278.61	-85.93	-2851.08	334.1	50.47	-2928.39	-7.4	-23.42	-3089.8	19.11	-30.15	-1673.22	-87.74	224.67	-1652.47	-98.77	261.28	-2864.39	88.42	1337.6	0	0	0	-2760.54	10.3	1634.45	-2755.73	118.63	1628.28	-538.04	-92.76	1799.78	-3045.91	69.67	1720.98	-392.61	1151.35	69.01	192.81	1066.28	73.93	-297.05
2.35	-2398.56	190.01	33.03	-2474.83	181.45	32.77	-3571.87	278.42	-85.19	-2844.52	334.13	51.03	-2928.39	-7.4	-23.42	-3025.89	18.68	-18.29	-1673.22	-87.74	224.67	-1652.47	-98.77	261.28	-2851.12	91.12	1335.87	0	0	0	-2744.47	12.5	1632.74	-2752.88	122.11	1628.19	-538.04	-92.76	1799.78	-3036.33	68.15	1721.07	-392.28	1151.35	68.82	194.49	1065.36	74.51	-293.35
2.36	-2387.56	189.73	33.02	-2471.21	180.84	30.5	-3563.34	278.21	-84.44	-2837.92	334.15	51.59	-2928.39	-7.4	-23.42	-3034.98	20.26	-22.44	-1673.22	-87.74	224.67	-1652.47	-98.77	261.28	-2840.81	91.07	1335.1	0	0	0	-2723.49	13.57	1631.81	-2746.63	123.45	1626.74	-538.04	-92.76	1799.78	-3026.73	66.64	1721.16	-390.97	1151.11	69.22	195.64	1065.46	74.89	-293.31
2.37	-2378	189.4	32.73	-2468.78	180.24	27.91	-3554.7	277.99	-83.68	-2831.28	334.15	52.14	-2928.39	-7.4	-23.42	-3047.47	21.22	-22.61	-1673.22	-87.74	224.67	-1652.47	-98.77	261.28	-2856.33	92.37	1334.02	0	0	0	-2705.51	15	1630.83	-2727.44	125.48	1625.68	-538.04	-92.76	1799.78	-3017.1	65.14	1721.26	-387.53	1151.29	70.11	195.85	1065.85	74.72	-295.78
2.38	-2369.87	189	32.13	-2467.23	179.65	25.08	-3545.96	277.76	-82.91	-2824.59	334.14	52.7	-2928.39	-7.4	-23.42	-3042.62	17.51	-23.36	-1673.22	-87.74	224.67	-1652.47	-98.77	261.28	-2841.93	92.02	1334.06	0	0	0	-2697.67	15.79	1630.16	-2723.13	126.41	1626.39	-538.04	-92.76	1799.78	-3007.45	63.65	1721.35	-395.77	1153.94	67.56	194.22	1065.95	74.31	-290.84
2.39	-2363.15	188.55	31.22	-2466.23	179.08	22.06	-3537.1	277.52	-82.14	-2817.87	334.1	53.26	-2928.39	-7.4	-23.42	-3043.32	20.04	-20.95	-1673.22	-87.74	224.67	-1652.47	-98.77	261.28	-2814.35	93.31	1332.36	0	0	0	-2688.54	17.76	1630.18	-2671.88	126.92	1623.07	-538.04	-92.76	1799.78	-2997.78	62.17	1721.44	-392.35	1153.11	68.59	194.48	1065.91	74.4	-292.84
2.4	-2357.81	188.02	29.99	-2465.48	178.54	18.91	-3528.14	277.27	-81.36	-2811.11	334.05	53.82	-2928.39	-7.4	-23.42	-3056.26	19.64	-24.66	-1673.22	-87.74	224.67	-1652.47	-98.77	261.28	-2805.33	95.45	1332.93	0	0	0	-2679.7	19.85	1629.01	-2696.35	126.96	1623.13	-538.04	-92.76	1799.78	-2988.08	60.7	1721.54	-393.58	1152.04	68.46	194.21	1066.16	74.17	-297.39
2.41	-2353.85	187.43	28.45	-2464.65	178.04	15.71	-3519.07	277	-80.57	-2804.3	333.98	54.38	-2928.39	-7.4	-23.42	-3035.76	20.32	-20.67	-1673.22	-87.74	224.67	-1652.47	-98.77	261.28	-2780.39	96.35	1330.93	0	0	0	-2694.44	20.16	1629.84	-2679.95	129.45	1621.82	-538.04	-92.76	1799.78	-2978.36	59.25	1721.64	-399.3	1153.63	67.19	194.52	1065.4	74.52	-296.49
2.42	-2351.23	186.75	26.58	-2463.44	177.58	12.51	-3509.88	276.73	-79.78	-2797.45	333.89	54.94	-2928.39	-7.4	-23.42	-3072.08	19.41	-28.54	-1673.22	-87.74	224.67	-1652.47	-98.77	261.28	-2792.53	97.89	1331.39	0	0	0	-2683.79	20.13	1630.21	-2685.4	130.39	1623.25	-538.04	-92.76	1799.78	-2968.62	57.81	1721.73	-398.73	1154.13	67.33	194.69	1065.85	74.55	-291.94
2.43	-2349.94	186	24.37	-2461.52	177.18	9.37	-3500.59	276.44	-78.98	-2790.56	333.79	55.5	-2928.39	-7.4	-23.42	-3071.95	16.67	-26.02	-1673.22	-87.74	224.67	-1652.47	-98.77	261.28	-2775.65	99.76	1331.74	0	0	0	-2679.59	21.55	1629.74	-2659.57	131.72	1621.79	-538.04	-92.76	1799.78	-2958.86	56.38	1721.83	-395.36	1152.63	68.38	195.29	1065.88	74.62	-294.13
2.44	-2349.96	185.16	21.82	-2458.58	176.85	6.36	-3491.18	276.13	-78.17	-2783.63	333.66	56.05	-2928.39	-7.4	-23.42	-3071.85	17.97	-29	-1673.22	-87.74	224.67	-1652.47	-98.77	261.28	-2776.07	101.58	1331.25	0	0	0	-2672.08	23.73	1630.51	-2661.12	134.21	1622.45	-538.04	-92.76	1799.78	-2949.07	54.97	1721.93	-392.72	1150.3	69.36	195.55	1065.61	74.44	-292.5
2.45	-2351.26	184.23	18.92	-2454.29	176.59	3.55	-3481.67	275.82	-77.36	-2776.65	333.52	56.61	-2928.39	-7.4	-23.42	-3123.81	19.08	-35.66	-1673.22	-87.74	224.67	-1652.47	-98.77	261.28	-2768.51	103.08	1333.13	0	0	0	-2653.49	25.33	1630.39	-2643.45	135.35	1621.97	-538.04	-92.76	1799.78	-2939.27	53.56	1722.04	-394.11	1151.47	68.47	195.6	1065.56	74.59	-288.22
2.46	-2353.86	183.21	15.66	-2443.11	180.1	0.73	-3472.04	275.49	-76.54	-2769.62	333.35	57.17	-2928.39	-7.4	-23.42	-3058.8	18.66	-23.16	-1673.22	-87.74	224.67	-1652.47	-98.77	261.28	-2748.57	105.85	1335.11	0	0	0	-2620.74	26.66	1630.31	-2634.7	136.36	1622.2	-538.04	-92.76	1799.78	-2929.44	52.18	1722.14	-398.86	1153.62	66.87	193.44	1066.15	74.06	-285.28
2.47	-2386.69	181.95	2.21	-2427.37	179.34	-2.23	-3462.29	275.15	-75.72	-2762.55	333.17	57.73	-2928.39	-7.4	-23.42	-3063.44	19.25	-22.62	-1673.22	-87.74	224.67	-1652.47	-98.77	261.28	-2718.5	107.91	1336.78	0	0	0	-2631.06	26.99	1631.75	-2627.79	137.76	1624.5	-538.04	-92.76	1799.78	-2919.59	50.8	1722.25	-394.12	1151.96	68.64	195.87	1065.81	74.76	-282.64
2.48	-2369.26	180.31	5.23	-2398.38	174.39	1.13	-3452.44	274.8	-74.88	-2755.44	332.97	58.28	-2928.39	-7.4	-23.42	-3028.4	19.79	-16.79	-1673.22	-87.74	224.67	-1652.47	-98.77	261.28	-2717.68	109.41	1337.41	0	0	0	-2626.88	28.48	1632.75	-2617.48	139.22	1625.41	-538.04	-92.76	1799.78	-2909.72	49.44	1722.35	-389.78	1151.99	69.57	195.15	1065.76	74.46	-284.35
2.49	-2387.73	181.19	-2.06	-2417.97	178.36	-5.73	-3442.47	274.43	-74.05	-2748.27	332.74	58.84	-2928.39	-7.4	-23.42	-3045.73	20.1	-19.77	-1673.22	-87.74	224.67	-1652.47	-98.77	261.28	-2711.11	110.69	1339.99	0	0	0	-2610.42	30.34	1635.13	-2608.08	140.35	1625.89	-538.04	-92.76	1799.78	-2899.82	48.09	1722.46	-395.53	1153.29	68.54	195.32	1065.86	74.41	-290.37
2.5	-2381.88	177.58	-1.34	-2440.96	175.09	-13.68	-3432.38	274.05	-73.2	-2741.06	332.5	59.4	-2928.39	-7.4	-23.42	-3043.17	19.58	-22.28	-1673.22	-87.74	224.67	-1652.47	-98.77	261.28	-2689.97	112.02	1342.24	0	0	0	-2614.37	33.02	1637.41	-2599.02	141.27	1626.18	-538.04	-92.76	1799.78	-2889.91	46.76	1722.57	-397.01	1151.66	68.49	195.14	1066.04	74.33	-298.9
2.51	-2368	175.62	-1.23	-2458.47	173.18	-19.19	-3422.19	273.66	-72.36	-2733.8	332.24	59.95	-2928.39	-7.4	-23.42	-3048.18	19.33	-24.56	-1673.22	-87.74	224.67	-1652.47	-98.77	261.28	-2674.31	114.61	1343.98	0	0	0	-2596.3	33.87	1638.73	-2589.71	142.13	1626.49	-538.04	-92.76	1799.78	-2879.98	45.44	1722.68	-393.99	1150.97	69.09	195.23	1066.11	74.45	-298.23
2.52	-2352.42	177.55	-0.73	-2406.09	172.77	-10.31	-3411.87	273.25	-71.5	-2726.49	331.95	60.5	-2928.39	-7.4	-23.42	-3047.6	19.59	-28.11	-1673.22	-87.74	224.67	-1652.47	-98.77	261.28	-2670.97	115.42	1346.07	0	0	0	-2560.41	35.57	1639.34	-2579.58	143.06	1627.06	-538.04	-92.76	1799.78	-2870.02	44.14	1722.8	-391.82	1151.47	69.51	194.79	1066.04	74.34	-300.11
2.53	-2355.19	177.76	-2.37	-2432.55	172.95	-15.7	-3401.44	272.83	-70.64	-2719.13	331.65	61.06	-2928.39	-7.4	-23.42	-3039.07	19.94	-27.95	-1673.22	-87.74	224.67	-1652.47	-98.77	261.28	-2653.57	114.54	1347.49	0	0	0	-2573.51	37.32	1642.25	-2568.06	144.18	1628.11	-538.04	-92.76	1799.78	-2860.05	42.85	1722.91	-393.06	1151.09	69.56	194.99	1065.78	74.44	-294.86
2.54	-2395.93	174.77	-10.72	-2442.48	175.23	-20.01	-3390.89	272.4	-69.77	-2711.72	331.32	61.61	-2928.39	-7.4	-23.42	-3042.38	16.08	-31.17	-1673.22	-87.74	224.67	-1652.47	-98.77	261.28	-2653.09	116.88	1349.63	0	0	0	-2569.77	38.23	1643.99	-2554.57	145.64	1629.86	-538.04	-92.76	1799.78	-2850.05	41.57	1723.03	-392.8	1151.8	68.94	196.49	1065.49	74.87	-293.9
2.55	-2345.84	177.39	-2.5	-2423.07	173.28	-14.58	-3380.23	271.95	-68.9	-2704.26	330.97	62.16	-2928.39	-7.4	-23.42	-3036	17.5	-30.14	-1673.22	-87.74	224.67	-1652.47	-98.77	261.28	-2668.5	117.84	1350.78	0	0	0	-2554.68	38.69	1645.9	-2538.53	147.58	1632.54	-538.04	-92.76	1799.78	-2840.04	40.31	1723.15	-393.02	1153.03	68.45	195.94	1065.98	74.56	-291.26
2.56	-2354.92	174.42	-1.35	-2451.89	173.05	-20.67	-3369.45	271.49	-68.03	-2696.75	330.6	62.71	-2928.39	-7.4	-23.42	-3014.9	16.73	-27.94	-1673.22	-87.74	224.67	-1652.47	-98.77	261.28	-2628.66	121.62	1352.45	0	0	0	-2546.6	40.75	1647.78	-2520.62	150.69	1637.04	-538.04	-92.76	1799.78	-2830	39.07	1723.27	-397.53	1150.73	68.48	193.72	1066.1	74.15	-291.53
2.57	-2349.03	177.53	-2.49	-2427.96	174.52	-18.57	-3358.55	271.01	-67.15	-2689.18	330.21	63.26	-2928.39	-7.4	-23.42	-2997.97	13.6	-24.6	-1673.22	-87.74	224.67	-1652.47	-98.77	261.28	-2617.83	122.43	1353.3	0	0	0	-2541.11	41.38	1648.96	-2498.51	151.65	1637.62	-538.04	-92.76	1799.78	-2819.94	37.84	1723.39	-391.51	1149.72	69.64	193.81	1066.23	74.13	-292.99
2.58	-2358.57	175.49	-6.42	-2427.12	171.95	-18.23	-3347.53	270.52	-66.26	-2681.57	329.79	63.8	-2928.39	-7.4	-23.42	-3018.42	11.18	-26.1	-1673.22	-87.74	224.67	-1652.47	-98.77	261.28	-2625.62	123.37	1354.38	0	0	0	-2530.48	42.96	1651.01	-2491.88	153.13	1639.47	-538.04	-92.76	1799.78	-2809.87	36.63	1723.51	-389.62	1148.93	70.16	195.75	1065.82	74.7	-292.01
2.59	-2352.49	173.35	-5.13	-2371.3	175.14	-8.56	-3336.39	270.01	-65.37	-2673.89	329.36	64.35	-2928.39	-7.4	-23.42	-2988.11	7.49	-19.2	-1673.22	-87.74	224.67	-1652.47	-98.77	261.28	-2615.94	124.8	1355.97	0	0	0	-2505.37	43.7	1652.51	-2503.19	152.5	1641.83	-538.04	-92.76	1799.78	-2799.78	35.43	1723.64	-390.08	1150.6	69.8	195.3	1065.25	74.75	-290.31
2.6	-2336.2	174.06	-0.19	-2435	173.07	-20.77	-3325.13	269.49	-64.47	-2666.17	328.9	64.89	-2928.39	-7.4	-23.42	-2990.13	3.97	-17.09	-1673.22	-87.74	224.67	-1652.47	-98.77	261.28	-2599.54	126.52	1355.66	0	0	0	-2521.25	45.73	1654.69	-2493.49	154.79	1643.8	-538.04	-92.76	1799.78	-2789.66	34.25	1723.77	-389.55	1150.65	69.84	194.68	1066.14	74.34	-290.2
2.61	-2332.76	173.59	0.19	-2408.84	176.5	-17.49	-3313.76	268.95	-63.57	-2658.39	328.42	65.44	-2934.16	-13.58	-19.68	-2979.85	-0.08	-12.37	-1673.22	-87.74	224.67	-1652.47	-98.77	261.28	-2611.9	127.65	1357.39	0	0	0	-2509.96	45.93	1655.08	-2466.01	156.17	1644.69	-538.04	-92.76	1799.78	-2779.53	33.09	1723.9	-393.28	1151.24	69.12	194.76	1065.63	74.54	-288.08
2.62	-2332.32	173.03	0.09	-2437.02	172.47	-21.48	-3302.26	268.4	-62.66	-2650.55	327.91	65.98	-2917.39	-18.75	-16.25	-2940.76	-4.28	-4.93	-1673.22	-87.74	224.67	-1652.47	-98.77	261.28	-2594.69	129.12	1358.23	0	0	0	-2511.71	46.78	1656.99	-2479.8	157.33	1645.39	-538.04	-92.76	1799.78	-2769.38	31.95	1724.03	-394.2	1150.2	69.17	194.72	1065.87	74.28	-289.41
2.63	-2334.6	172.4	-0.46	-2444.98	174.22	-23.75	-3290.64	267.83	-61.75	-2642.66	327.38	66.52	-2920.57	-22.15	-17.69	-2924.25	-9.34	0.74	-1673.22	-87.74	224.67	-1652.47	-98.77	261.28	-2564.2	129.2	1358.4	0	0	0	-2471.05	46.6	1657.55	-2450.08	154.79	1646.6	-538.04	-92.76	1799.78	-2759.21	30.82	1724.17	-392.18	1151.15	68.87	194.43	1065.92	74.08	-287.73
2.64	-2339.31	171.7	-1.39	-2439.28	174.59	-20.42	-3278.9	267.25	-60.84	-2634.71	326.83	67.05	-2902.88	-27.39	-14.56	-2930.68	-14.5	-2.06	-1673.22	-87.74	224.67	-1652.47	-98.77	261.28	-2565.23	128.52	1358.77	0	0	0	-2486.25	46.43	1659.7	-2439.88	156.19	1646.46	-538.04	-92.76	1799.78	-2749.02	29.71	1724.3	-391.26	1148.86	70.06	194.43	1065.73	74.43	-287.87
2.65	-2346.17	170.94	-2.68	-2418.83	172.53	-17.65	-3267.03	266.65	-59.92	-2626.7	326.25	67.59	-2876.44	-32.1	-9.06	-2885.4	-17.87	4.58	-1673.22	-87.74	224.67	-1652.47	-98.77	261.28	-2567.1	129.13	1359.73	0	0	0	-2453.42	46.28	1660.01	-2449.67	155.54	1649.01	-538.04	-92.76	1799.78	-2738.82	28.61	1724.44	-391.78	1150.25	69.96	194.63	1065.53	74.5	-293.65
2.66	-2354.9	170.15	-4.26	-2371.22	174.2	-9.16	-3255.05	266.03	-58.99	-2618.64	325.65	68.12	-2858.66	-34.26	-9.75	-2871.24	-21.88	5.62	-1673.22	-87.74	224.67	-1652.47	-98.77	261.28	-2538.89	129.73	1360.66	0	0	0	-2435.15	47.95	1659.72	-2424.37	156.33	1649.11	-538.04	-92.76	1799.78	-2728.59	27.53	1724.59	-393.26	1149.45	69.72	194.68	1065.36	74.64	-292.39
2.67	-2365.2	169.34	-6.09	-2448.76	174.49	-25.85	-3242.94	265.4	-58.06	-2610.51	325.03	68.66	-2775.05	-38.04	0.77	-2837.03	-25.45	8.49	-1673.22	-87.74	224.67	-1652.47	-98.77	261.28	-2517.42	130.25	1361.89	0	0	0	-2461.4	45.21	1660.16	-2424.06	155.48	1649.57	-538.04	-92.76	1799.78	-2718.35	26.48	1724.73	-389.92	1148.81	70.14	194.1	1065.79	74.31	-299.07
2.68	-2376.8	168.51	-8.12	-2453.12	174.1	-24.55	-3230.7	264.76	-57.13	-2602.33	324.38	69.18	-2786.74	-42.87	-5.88	-2811.03	-29.27	7.31	-1673.22	-87.74	224.67	-1652.47	-98.77	261.28	-2522.12	129.79	1362.45	0	0	0	-2444.88	45.13	1660	-2423.74	154.54	1651.51	-538.04	-92.76	1799.78	-2708.09	25.44	1724.88	-393.08	1151.21	68.98	195.4	1066.16	74.48	-296.46
2.69	-2389.41	167.68	-10.31	-2433.75	172.36	-23.46	-3218.34	264.09	-56.19	-2594.08	323.71	69.71	-2794.6	-44.18	-10.28	-2808.7	-31.81	3.52	-1673.22	-87.74	224.67	-1652.47	-98.77	261.28	-2507.6	130.37	1363.55	0	0	0	-2429.93	44.83	1660.22	-2416.03	151.63	1652.14	-538.04	-92.76	1799.78	-2697.81	24.41	1725.03	-390.69	1150.44	69.54	195.25	1065.91	74.51	-289.29
2.7	-2402.74	166.86	-12.61	-2439.84	172.81	-24.07	-3205.86	263.41	-55.25	-2585.78	323.01	70.24	-2776.02	-50.61	-11.51	-2766.08	-35.54	5.46	-1673.22	-87.74	224.67	-1652.47	-98.77	261.28	-2495.19	130.37	1365.3	0	0	0	-2423.91	44.77	1660.96	-2401.06	152.64	1652.12	-538.04	-92.76	1799.78	-2687.52	23.41	1725.18	-395.69	1152.64	68.13	194.84	1065.95	74.37	-292.24
2.71	-2416.51	166.07	-14.96	-2396.3	172.28	-15	-3193.25	262.72	-54.31	-2577.41	322.28	70.76	-2750.03	-54.78	-14.09	-2743.23	-37.17	3.72	-1673.22	-87.74	224.67	-1652.47	-98.77	261.28	-2493.89	133.35	1365.93	0	0	0	-2404.8	44.43	1660.72	-2393	151.67	1652.57	-538.04	-92.76	1799.78	-2677.21	22.42	1725.33	-396.87	1152.54	67.7	194.1	1065.91	74.16	-292.25
2.72	-2430.42	165.32	-17.32	-2388.83	176.53	-12.02	-3180.51	262.01	-53.36	-2568.98	321.53	71.28	-2700.21	-53.83	-12.78	-2719.95	-39.45	0.09	-1673.22	-87.74	224.67	-1652.47	-98.77	261.28	-2489.4	132.34	1364.76	0	0	0	-2407.63	43.56	1661.04	-2372.32	149.59	1653.17	-538.04	-92.76	1799.78	-2666.88	21.46	1725.49	-393.62	1152	68.6	194.58	1065.53	74.51	-287.95
2.73	-2444.21	164.62	-19.65	-2412.75	173.46	-17.43	-3167.65	261.28	-52.41	-2560.49	320.76	71.8	-2687.34	-58.99	-17.54	-2664.94	-41.07	1.68	-1673.22	-87.74	224.67	-1652.47	-98.77	261.28	-2476.31	132.56	1365.1	0	0	0	-2387.19	40.56	1661.05	-2380.55	148.87	1653.79	-538.04	-92.76	1799.78	-2656.53	20.51	1725.65	-386.92	1148.3	71.34	195.96	1065.18	74.88	-286.81
2.74	-2457.58	163.98	-21.89	-2412.43	174.05	-17.57	-3154.66	260.53	-51.45	-2551.94	319.96	72.31	-2634.79	-58.25	-15.91	-2642.42	-42.67	-1.77	-1673.22	-87.74	224.67	-1652.47	-98.77	261.28	-2474.38	133.43	1365.27	0	0	0	-2380.35	39.86	1660.73	-2371.93	148.27	1655.61	-538.04	-92.76	1799.78	-2646.17	19.58	1725.81	-390.25	1150.47	69.71	196	1065.58	74.87	-290.29
2.75	-2470.25	163.42	-24	-2435.45	173.17	-22.45	-3141.55	259.76	-50.49	-2543.32	319.13	72.82	-2567.89	-61.03	-6.97	-2634.17	-45.48	-6.36	-1673.22	-87.74	224.67	-1652.47	-98.77	261.28	-2455.34	133.32	1365.44	0	0	0	-2367.69	39.36	1661.54	-2343.5	145.62	1654.29	-538.04	-92.76	1799.78	-2635.79	18.68	1725.97	-394.53	1149.74	69.04	195.02	1065.91	74.33	-287.58
2.76	-2481.92	162.94	-25.94	-2391.32	172.55	-12.34	-3128.3	258.98	-49.53	-2534.63	318.28	73.33	-2536.9	-59.61	-11.32	-2587.01	-47.68	-6.22	-1673.22	-87.74	224.67	-1652.47	-98.77	261.28	-2453.71	133.18	1367.01	0	0	0	-2365.03	36.09	1661.45	-2330.13	145.66	1654.46	-538.04	-92.76	1799.78	-2625.4	17.79	1726.14	-396.53	1152.17	68.17	195.62	1065.67	74.56	-288.11
2.77	-2492.33	162.58	-27.64	-2413.75	171.52	-16.45	-3114.93	258.18	-48.56	-2525.88	317.4	73.84	-2523.02	-60.52	-12.41	-2559.98	-50.38	-7.75	-1673.22	-87.74	224.67	-1652.47	-98.77	261.28	-2428.24	134.09	1366.45	0	0	0	-2363.79	36.2	1661.56	-2332.92	143.84	1656.66	-538.04	-92.76	1799.78	-2614.99	16.92	1726.31	-395.13	1153.06	68.38	194.52	1065.59	74.46	-294.17
2.78	-2501.17	162.32	-29.07	-2413.07	169.74	-15.14	-3101.42	257.37	-47.59	-2517.07	316.49	74.34	-2460.42	-62.57	-8.36	-2520.52	-52.85	-6.76	-1673.22	-87.74	224.67	-1652.47	-98.77	261.28	-2437.89	134.32	1365.88	0	0	0	-2353.31	34.31	1662.16	-2308.8	141.35	1656.22	-538.04	-92.76	1799.78	-2604.56	16.07	1726.48	-394.9	1151.8	69.08	194.05	1066.22	74.14	-292.87
2.79	-2508.17	162.2	-30.17	-2418.89	169.23	-17.47	-3087.79	256.53	-46.62	-2508.18	315.56	74.84	-2474.99	-68.11	-16.7	-2465.83	-55.33	-2.94	-1673.22	-87.74	224.67	-1652.47	-98.77	261.28	-2438.88	134.33	1367.31	0	0	0	-2334.61	34.29	1661.4	-2309.44	140.49	1656.74	-538.04	-92.76	1799.78	-2594.12	15.25	1726.66	-393.81	1151.49	68.77	193.67	1066.28	74.07	-291.62
2.8	-2513.05	162.21	-30.9	-2471.76	169.63	-26.2	-3074.03	255.68	-45.65	-2499.23	314.59	75.34	-2396.48	-72.31	-7.05	-2430.11	-59.14	-2.87	-1673.22	-87.74	224.67	-1652.47	-98.77	261.28	-2407.25	134.06	1366.93	0	0	0	-2335.91	31.63	1661.92	-2315.41	137.79	1657.39	-538.04	-92.76	1799.78	-2583.66	14.44	1726.84	-394.02	1152.34	68.97	194.82	1065.64	74.28	-295.12
2.81	-2515.5	162.38	-31.22	-2409.52	170.17	-14.55	-3060.13	254.81	-44.67	-2490.22	313.6	75.83	-2324.49	-73.14	1.28	-2419.96	-63.19	-6.72	-1673.22	-87.74	224.67	-1652.47	-98.77	261.28	-2412.18	133.72	1367.62	0	0	0	-2326.7	27.39	1662.19	-2303.48	136.27	1656.87	-538.04	-92.76	1799.78	-2573.18	13.65	1727.02	-390.95	1151.15	69.91	195.13	1065.53	74.48	-296.87
2.82	-2515.26	162.72	-31.07	-2409.94	171.51	-16.41	-3046.11	253.92	-43.69	-2481.13	312.59	76.33	-2370.18	-80.08	-15.01	-2389.62	-63.57	-6.73	-1673.22	-87.74	224.67	-1652.47	-98.77	261.28	-2401.06	133.19	1366.33	0	0	0	-2316.64	28.27	1660.34	-2302.83	135.27	1657.14	-538.04	-92.76	1799.78	-2562.7	12.89	1727.2	-395.53	1152.53	68.48	194.91	1065.64	74.58	-294.84
2.83	-2512.04	163.24	-30.4	-2420.2	173.4	-17.83	-3031.95	253.01	-42.7	-2471.97	311.54	76.81	-2296.66	-80.54	-4.48	-2359.06	-66.78	-6.3	-1673.22	-87.74	224.67	-1652.47	-98.77	261.28	-2391.24	131.19	1365.79	0	0	0	-2291.35	27.15	1659.33	-2285.09	134.01	1658	-538.04	-92.76	1799.78	-2552.19	12.15	1727.39	-392.18	1151.08	69.38	195.55	1065.82	74.66	-296.33
2.84	-2505.54	163.95	-29.17	-2443.11	175.98	-21.38	-3017.66	252.09	-41.72	-2462.75	310.47	77.3	-2298.27	-85.81	-10.08	-2331.91	-73.07	-4.13	-1673.22	-87.74	224.67	-1652.47	-98.77	261.28	-2400.53	130.21	1367.34	0	0	0	-2277.84	25.76	1659.59	-2277.13	131.01	1658.25	-538.04	-92.76	1799.78	-2541.67	11.43	1727.58	-389.69	1149.35	70.17	195.52	1065.87	74.6	-294.58
2.85	-2495.49	164.86	-27.33	-2430.49	175.57	-20.87	-3003.24	251.14	-40.73	-2453.45	309.37	77.78	-2247.99	-89.51	-2.72	-2301.31	-75.04	-2.06	-1673.22	-87.74	224.67	-1652.47	-98.77	261.28	-2376.02	128.66	1366	0	0	0	-2278.5	23.09	1660.62	-2263.5	128.9	1657.62	-538.04	-92.76	1799.78	-2531.14	10.73	1727.77	-393.41	1150.66	68.97	194.6	1065.78	74.31	-292.58
2.86	-2481.6	166	-24.83	-2393.25	174.98	-13.97	-2988.68	250.18	-39.74	-2444.08	308.23	78.25	-2224.53	-92.35	-3.11	-2254.44	-76.66	2.97	-1673.22	-87.74	224.67	-1652.47	-98.77	261.28	-2374.69	129.25	1365.39	0	0	0	-2299.9	19.83	1660.84	-2263.36	126.33	1657.94	-538.04	-92.76	1799.78	-2520.59	10.05	1727.97	-395.81	1153.83	67.5	194.66	1066.08	74.13	-289.53
2.87	-2463.58	167.36	-21.63	-2381.84	175.87	-12.94	-2973.99	249.2	-38.74	-2434.64	307.07	78.73	-2191.25	-95.87	-1.01	-2183.48	-79.39	13.11	-1673.22	-87.74	224.67	-1652.47	-98.77	261.28	-2386.79	126.66	1364.28	0	0	0	-2278.51	17.05	1660.03	-2254.41	123.92	1657.96	-538.04	-92.76	1799.78	-2510.03	9.39	1728.17	-399.16	1152.6	67.33	194.8	1065.62	74.23	-292.35
2.88	-2441.15	168.97	-17.67	-2473.07	177.2	-29.37	-2959.16	248.19	-37.75	-2425.13	305.89	79.2	-2158.8	-98.81	2.92	-2125.97	-79.82	22.33	-1673.22	-87.74	224.67	-1652.47	-98.77	261.28	-2342.56	125.82	1363.76	0	0	0	-2270.12	15.05	1660.46	-2223.93	121.95	1656.57	-538.04	-92.76	1799.78	-2499.45	8.76	1728.38	-396.42	1150.96	68.66	194.32	1065.71	74.1	-295.84
2.89	-2414.03	170.84	-12.92	-2411.14	173.33	-17.78	-2944.2	247.17	-36.75	-2415.54	304.67	79.66	-2127.22	-101.21	8.44	-2079.88	-82.31	26.94	-1673.22	-87.74	224.67	-1652.47	-98.77	261.28	-2324.79	125.2	1364.35	0	0	0	-2238.48	13.67	1657.83	-2228.98	120.16	1657.57	-538.04	-92.76	1799.78	-2488.86	8.15	1728.58	-392.57	1151.27	69.36	194.12	1065.93	74.12	-291.94
2.9	-2381.92	172.97	-7.31	-2427.34	178.2	-19.07	-2929.11	246.13	-35.75	-2405.88	303.42	80.13	-2096.58	-103.11	15.31	-2037.38	-84.48	30.98	-1673.22	-87.74	224.67	-1652.47	-98.77	261.28	-2314.11	123.66	1363.19	0	0	0	-2226.33	9.8	1656.64	-2214.24	117.35	1656.52	-538.04	-92.76	1799.78	-2478.26	7.56	1728.79	-397.03	1152.11	68.18	195.07	1065.78	74.41	-290.37
2.91	-2344.52	175.39	-0.8	-2417.48	174.79	-18.69	-2913.87	245.07	-34.74	-2396.15	302.14	80.58	-2066.91	-104.54	23.31	-1998.32	-86.33	34.46	-1673.22	-87.74	224.67	-1652.47	-98.77	261.28	-2332.43	121.84	1362.93	0	0	0	-2227.92	8.57	1656.53	-2212.16	114.1	1656.38	-538.04	-92.76	1799.78	-2467.64	7	1729.01	-392.12	1152.92	68.83	194.85	1065.64	74.54	-292.06
2.92	-2268.75	178.29	13.94	-2458.5	176.74	-25.85	-2898.51	243.99	-33.74	-2386.34	300.83	81.04	-2038.27	-105.55	32.2	-1962.58	-87.89	37.42	-1673.22	-87.74	224.67	-1652.47	-98.77	261.28	-2306.46	120.14	1361.52	0	0	0	-2233.35	5.7	1656.27	-2203.43	111.02	1656.29	-538.04	-92.76	1799.78	-2457.01	6.46	1729.22	-388.31	1150.08	70.59	193.74	1066.17	74.14	-288.46
2.93	-2340.3	177.62	-1.65	-2429.45	178.37	-19.29	-2883	242.89	-32.73	-2376.45	299.49	81.49	-2010.72	-106.17	41.74	-1930.01	-89.17	39.88	-1673.22	-87.74	224.67	-1652.47	-98.77	261.28	-2301.68	117.04	1361.21	0	0	0	-2202.87	3.22	1654.26	-2185.36	109.84	1655.96	-538.04	-92.76	1799.78	-2446.37	5.94	1729.44	-391.03	1150.15	70.17	193.4	1066.66	73.83	-289.9
2.94	-2325.9	179.05	0.18	-2391.45	178.76	-16.51	-2867.36	241.77	-31.72	-2366.49	298.12	81.93	-1984.29	-106.43	51.71	-1900.48	-90.18	41.87	-1673.22	-87.74	224.67	-1652.47	-98.77	261.28	-2290.1	115.88	1360.12	0	0	0	-2211.72	0.51	1654.83	-2178.8	106.17	1655.26	-538.04	-92.76	1799.78	-2435.71	5.45	1729.67	-393.26	1151.43	69.16	193.03	1066.49	73.77	-287.56
2.95	-2307.77	179.96	2.83	-2409.89	177.45	-17.91	-2851.57	240.63	-30.72	-2356.45	296.72	82.37	-1959.04	-106.38	61.87	-1873.85	-90.94	43.41	-1673.22	-87.74	224.67	-1652.47	-98.77	261.28	-2290.31	114.47	1360.43	0	0	0	-2208.65	-2.46	1654.35	-2176.77	103.28	1654.95	-538.04	-92.76	1799.78	-2425.04	4.98	1729.89	-394.36	1151.2	68.81	194.27	1065.67	74.32	-289.71
2.96	-2287.74	180.42	5.96	-2392.39	178.09	-14.68	-2835.65	239.47	-29.7	-2346.33	295.29	82.81	-1935.02	-106.06	71.99	-1849.99	-91.47	44.53	-1673.22	-87.74	224.67	-1652.47	-98.77	261.28	-2276.79	113.6	1359.39	0	0	0	-2198.28	-5.13	1653.38	-2154.57	102.55	1654.08	-538.04	-92.76	1799.78	-2414.36	4.53	1730.13	-393.2	1151.32	68.86	194.36	1065.99	74.26	-289.39
2.97	-2267.65	180.53	9.25	-2425.12	178.84	-20.92	-2819.59	238.28	-28.69	-2336.13	293.83	83.24	-1912.28	-105.5	81.84	-1828.76	-91.78	45.25	-1673.22	-87.74	224.67	-1652.47	-98.77	261.28	-2260.98	110.77	1358.51	0	0	0	-2183.11	-7.94	1652.46	-2153.84	99.27	1653.37	-538.04	-92.76	1799.78	-2403.66	4.11	1730.36	-389.66	1149.39	70.17	194.61	1066.38	74.2	-286.95
2.98	-2249.33	180.38	12.39	-2411.08	178.81	-16.3	-2803.39	237.08	-27.68	-2325.86	292.33	83.67	-1890.87	-104.74	91.18	-1810.02	-91.89	45.61	-1673.22	-87.74	224.67	-1652.47	-98.77	261.28	-2252.31	108.31	1356.94	0	0	0	-2179.05	-11.19	1652.3	-2148.25	95.56	1653.31	-538.04	-92.76	1799.78	-2392.96	3.71	1730.6	-392.67	1150.26	69.38	194.16	1066.52	74.05	-290.48
2.99	-2234.63	180.05	15.05	-2426.21	177.82	-20.4	-2787.05	235.86	-26.66	-2315.5	290.8	84.09	-1870.84	-103.81	99.78	-1793.63	-91.81	45.63	-1673.22	-87.74	224.67	-1652.47	-98.77	261.28	-2237.9	105.25	1356.68	0	0	0	-2142.89	-12.62	1650.15	-2128.85	92.95	1652.07	-538.04	-92.76	1799.78	-2382.24	3.34	1730.84	-395.21	1152.71	68.22	194.49	1066.31	74.39	-293.01
3	-2225.38	179.63	16.91	-2389.63	178.4	-11	-2770.57	234.61	-25.65	-2305.07	289.24	84.51	-1852.24	-102.76	107.4	-1779.46	-91.56	45.34	-1673.22	-87.74	224.67	-1652.47	-98.77	261.28	-2227.43	103.69	1355.2	0	0	0	-2154.17	-15.95	1650.1	-2137.88	89.04	1652.44	-538.04	-92.76	1799.78	-2371.51	3	1731.09	-394.42	1153.04	68.61	194.82	1066.29	74.36	-293.87
3.01	-2223.42	179.21	17.64	-2392.3	178.77	-14.67	-2753.95	233.35	-24.63	-2294.55	287.65	84.92	-1835.12	-101.63	113.82	-1767.38	-91.15	44.76	-1673.22	-87.74	224.67	-1652.47	-98.77	261.28	-2230.52	101.5	1354.52	0	0	0	-2147.03	-19.66	1649.93	-2114.68	87.26	1652.01	-538.04	-92.76	1799.78	-2360.76	2.68	1731.34	-394.66	1153.02	68.21	194.4	1066.04	74.22	-288.63
3.02	-2230.58	178.87	16.93	-2407.78	178.06	-15.87	-2737.18	232.06	-23.61	-2283.95	286.03	85.33	-1819.52	-100.45	118.8	-1757.24	-90.61	43.91	-1673.22	-87.74	224.67	-1652.47	-98.77	261.28	-2212.24	99.16	1353.88	0	0	0	-2153.65	-21.97	1650.72	-2094.04	83.52	1651.56	-538.04	-92.76	1799.78	-2350.01	2.38	1731.59	-391.32	1151.66	69.36	194.04	1066.08	74.17	-290
3.03	-2248.72	178.71	14.46	-2429.55	180.56	-20.19	-2720.27	230.75	-22.59	-2273.27	284.37	85.73	-1805.51	-99.26	122.11	-1748.91	-89.95	42.83	-1673.22	-87.74	224.67	-1652.47	-98.77	261.28	-2193.6	97.16	1353.55	0	0	0	-2127.59	-24.83	1648.75	-2090.6	80.97	1650.14	-538.04	-92.76	1799.78	-2339.24	2.11	1731.85	-389.79	1150.28	70.09	194.98	1065.86	74.45	-291.72
3.04	-2279.62	178.82	9.9	-2368.99	179.29	-7.6	-2703.22	229.42	-21.57	-2262.51	282.68	86.13	-1793.13	-98.09	123.52	-1742.26	-89.17	41.55	-1673.22	-87.74	224.67	-1652.47	-98.77	261.28	-2206.67	93.49	1352.68	0	0	0	-2115.31	-27.6	1648.82	-2074.4	78.75	1649.75	-538.04	-92.76	1799.78	-2328.47	1.86	1732.11	-394.87	1151.99	68.62	195.85	1065.62	74.64	-293.1
3.05	-2295.45	178.11	8.48	-2396.39	180.15	-12.06	-2686.03	228.07	-20.55	-2251.66	280.96	86.53	-1782.43	-97	122.78	-1737.13	-88.31	40.07	-1673.22	-87.74	224.67	-1652.47	-98.77	261.28	-2174.26	91.65	1351.77	0	0	0	-2117.41	-30.17	1648.25	-2088.49	74.52	1650.75	-538.04	-92.76	1799.78	-2317.68	1.65	1732.38	-394.2	1151.83	68.74	195.08	1065.54	74.57	-291.31
3.06	-2339.66	180.05	-0.13	-2420.15	179.5	-17.42	-2668.69	226.69	-19.53	-2240.72	279.2	86.91	-1773.45	-96	119.68	-1733.41	-87.36	38.45	-1673.22	-87.74	224.67	-1652.47	-98.77	261.28	-2181.84	87.65	1351.68	0	0	0	-2105.41	-34.71	1648.08	-2082.86	71.68	1650.28	-538.04	-92.76	1799.78	-2306.88	1.45	1732.64	-395.62	1151.19	68.78	195.2	1065.67	74.63	-291.43
3.07	-2323.39	181.32	3.23	-2392.38	180	-10.1	-2651.21	225.29	-18.51	-2229.71	277.41	87.3	-1766.26	-95.15	113.97	-1730.96	-86.36	36.69	-1673.22	-87.74	224.67	-1652.47	-98.77	261.28	-2168.02	84.18	1351.68	0	0	0	-2087.45	-39.06	1646.6	-2069.8	69.05	1650.1	-538.04	-92.76	1799.78	-2296.07	1.29	1732.92	-392.77	1149.86	69.44	194.62	1065.84	74.37	-285.2
3.08	-2296.98	181.72	7.55	-2429.72	180.44	-18.26	-2633.58	223.88	-17.49	-2218.6	275.59	87.67	-1760.89	-94.47	105.43	-1729.62	-85.32	34.83	-1673.22	-87.74	224.67	-1652.47	-98.77	261.28	-2163.83	82.51	1350.7	0	0	0	-2080.45	-41.17	1646.7	-2060.77	65.36	1649.8	-538.04	-92.76	1799.78	-2285.25	1.15	1733.2	-394.95	1151.62	68.49	195.47	1066.05	74.42	-286.67
3.09	-2312.86	181.65	3.88	-2415.31	177.49	-14.83	-2615.8	222.43	-16.46	-2207.41	273.73	88.05	-1749.7	-90.62	95.59	-1729.28	-84.24	32.9	-1673.22	-87.74	224.67	-1652.47	-98.77	261.28	-2150.69	78.78	1350.3	0	0	0	-2056.06	-42.87	1645.7	-2040.86	62.69	1649.92	-538.04	-92.76	1799.78	-2274.42	1.04	1733.48	-393.92	1150.13	69.21	193.62	1066.17	74.06	-287.97
3.1	-2320.96	181.73	2.31	-2423.59	179.29	-17.66	-2597.88	220.97	-15.44	-2196.13	271.83	88.41	-1749.03	-99.03	81.75	-1729.79	-83.15	30.91	-1673.22	-87.74	224.67	-1652.47	-98.77	261.28	-2142.25	74.83	1350.4	0	0	0	-2055.72	-46.92	1645.61	-2029.61	59.68	1649.82	-538.04	-92.76	1799.78	-2263.58	0.96	1733.76	-389.08	1148.97	70.88	195.71	1065.78	74.67	-289.4
3.11	-2334.43	181.71	0.71	-2417.58	180.12	-17.4	-2579.82	219.48	-14.42	-2184.77	269.91	88.77	-1738.88	-92.95	76.91	-1731.02	-82.07	28.9	-1673.22	-87.74	224.67	-1652.47	-98.77	261.28	-2129.01	71.38	1351.83	0	0	0	-2037.97	-50.52	1646.02	-2024.95	56.83	1650.38	-538.04	-92.76	1799.78	-2252.73	0.9	1734.06	-392.91	1151.37	68.85	194.53	1065.64	74.34	-289.84
3.12	-2345.08	181.64	-0.75	-2390.22	180.58	-13.02	-2561.6	217.97	-13.4	-2173.32	267.94	89.13	-1737.36	-95.77	67.84	-1732.83	-81	26.9	-1673.22	-87.74	224.67	-1652.47	-98.77	261.28	-2133.51	67.83	1352.85	0	0	0	-2050.74	-54.58	1647.3	-2019.82	51.95	1651.19	-538.04	-92.76	1799.78	-2241.87	0.87	1734.35	-392.55	1149.92	69.28	194.87	1065.8	74.28	-288.73
3.13	-2344.7	181.55	-1.91	-2411.93	179.09	-17.83	-2543.24	216.44	-12.37	-2161.77	265.95	89.48	-1732.89	-94.38	47.58	-1735.08	-79.97	24.92	-1673.22	-87.74	224.67	-1652.47	-98.77	261.28	-2120.97	64.45	1354.97	0	0	0	-2030.88	-58.13	1648.48	-1988.14	50.2	1651.09	-538.04	-92.76	1799.78	-2231	0.87	1734.65	-393.59	1151.81	69.1	195.04	1065.86	74.27	-292.06
3.14	-2337.79	182.07	-2.02	-2390.26	179.51	-14.86	-2524.73	214.88	-11.35	-2150.14	263.91	89.82	-1723.95	-90.8	44.44	-1737.64	-78.98	23	-1673.22	-87.74	224.67	-1652.47	-98.77	261.28	-2107.32	61.82	1356.3	0	0	0	-2026.44	-62.35	1648.75	-2017.08	46.09	1655.42	-538.04	-92.76	1799.78	-2220.12	0.9	1734.95	-391.33	1150.66	69.31	195.17	1065.85	74.58	-290.97
3.15	-2334.39	180.86	-3.73	-2401.77	179.17	-20.34	-2506.07	213.3	-10.33	-2138.42	261.84	90.16	-1743.77	-89.62	37.82	-1740.37	-78.07	21.15	-1673.22	-87.74	224.67	-1652.47	-98.77	261.28	-2074.28	59.09	1360.27	0	0	0	-2014.19	-64.75	1650.6	-1976.79	44.1	1653.5	-538.04	-92.76	1799.78	-2209.23	0.95	1735.26	-391.55	1149.91	69.59	195.29	1065.77	74.53	-292.76
3.16	-2358.21	183.7	-9.2	-2422.22	178.33	-24.73	-2487.26	211.7	-9.31	-2126.61	259.74	90.49	-1722.08	-87.84	39.76	-1743.13	-77.23	19.42	-1673.22	-87.74	224.67	-1652.47	-98.77	261.28	-2082.52	55.2	1361.49	0	0	0	-2013.13	-68.75	1651.86	-1976.23	41.01	1655.69	-538.04	-92.76	1799.78	-2198.33	1.03	1735.57	-394.5	1150.81	68.63	195.38	1065.45	74.77	-299.86
3.17	-2316.63	183.79	-2.6	-2408.11	176.43	-23.7	-2468.3	210.07	-8.29	-2114.7	257.6	90.82	-1730.33	-86.03	36.09	-1745.79	-76.49	17.82	-1673.22	-87.74	224.67	-1652.47	-98.77	261.28	-2071	52.9	1363.96	0	0	0	-1988.84	-70.56	1652.6	-1966.78	37.32	1657.53	-538.04	-92.76	1799.78	-2187.42	1.15	1735.89	-385.62	1150.66	70.76	195.06	1065.27	74.69	-295.76
3.18	-2351.4	182.55	-11.09	-2412.72	177.93	-26.72	-2449.19	208.42	-7.27	-2102.7	255.42	91.13	-1759.29	-89.1	24.7	-1748.24	-75.87	16.38	-1673.22	-87.74	224.67	-1652.47	-98.77	261.28	-2053.96	49.31	1365.77	0	0	0	-1986.44	-74.17	1654.65	-1961.16	35.42	1658.46	-538.04	-92.76	1799.78	-2176.51	1.29	1736.21	-390.48	1149.11	70.35	193.58	1066.33	73.94	-294.1
3.19	-2348.86	183.39	-14.69	-2402.97	178.91	-26.55	-2429.93	206.75	-6.25	-2090.61	253.2	91.45	-1728.64	-86.93	29.45	-1777.55	-74.26	8.48	-1673.22	-87.74	224.67	-1652.47	-98.77	261.28	-2040.72	46.52	1368.19	0	0	0	-1970.01	-75.84	1656.36	-1949.52	33.41	1659.55	-538.04	-92.76	1799.78	-2165.58	1.46	1736.54	-393.39	1150.99	68.73	195.17	1065.99	74.48	-290.71
3.2	-2362.37	184.62	-20.23	-2407.69	178.33	-27.3	-2410.52	205.05	-5.23	-2078.43	250.95	91.75	-1734.43	-87.66	26.15	-1707.3	-70.79	23.82	-1673.22	-87.74	224.67	-1652.47	-98.77	261.28	-2029.95	44.43	1370.46	0	0	0	-1958.16	-78.95	1657.6	-1932.13	29.59	1662.21	-538.04	-92.76	1799.78	-2154.65	1.66	1736.87	-396.04	1151.84	68.36	193.64	1066.25	74.2	-292.1
3.21	-2351.39	184.07	-22.52	-2365.29	179.12	-18.8	-2390.95	203.33	-4.21	-2066.15	248.66	92.05	-1719.97	-86.33	28.68	-1746.14	-71.71	14.31	-1673.22	-87.74	224.67	-1652.47	-98.77	261.28	-2008.52	41.9	1371.35	0	0	0	-1948.43	-82.48	1659.58	-1923.38	26.34	1663.42	-538.04	-92.76	1799.78	-2143.71	1.89	1737.2	-398.02	1151.39	68.26	193.11	1066.15	73.94	-288.9
3.22	-2354.88	185.36	-28.03	-2372.88	178.71	-20.59	-2371.24	201.58	-3.19	-2053.78	246.34	92.35	-1731.15	-88.38	24	-1781.47	-73.26	5.21	-1673.22	-87.74	224.67	-1652.47	-98.77	261.28	-2026.06	37.32	1373.36	0	0	0	-1927.73	-83.76	1659.47	-1930.38	23.72	1666.18	-538.04	-92.76	1799.78	-2132.76	2.15	1737.54	-392.91	1150.41	69.26	194.17	1065.65	74.13	-289.08
3.23	-2342.13	184.95	-28.81	-2322.32	179.42	-9.56	-2351.37	199.81	-2.17	-2041.31	243.97	92.63	-1737.13	-88.78	22.66	-1766.92	-72.85	6.84	-1673.22	-87.74	224.67	-1652.47	-98.77	261.28	-2029.16	35.45	1373.87	0	0	0	-1920.51	-86.81	1661.56	-1918.05	21.97	1667.25	-538.04	-92.76	1799.78	-2121.81	2.44	1737.89	-394.74	1151.39	68.98	194.54	1065.45	74.44	-289.52
3.24	-2339.87	185.8	-30.6	-2354.96	178.6	-15.04	-2331.34	198.01	-1.16	-2028.74	241.57	92.91	-1733.54	-88.55	22.91	-1730.7	-72.81	14.48	-1673.22	-87.74	224.67	-1652.47	-98.77	261.28	-2018.79	33.01	1375.12	0	0	0	-1919.51	-89.84	1662.61	-1889.35	19.22	1667.24	-538.04	-92.76	1799.78	-2110.84	2.76	1738.24	-392.48	1149.99	70.02	195.17	1065.79	74.56	-283.15
3.25	-2298.49	187.05	-25.31	-2324.76	179.2	-5.58	-2311.16	196.19	-0.15	-2016.08	239.13	93.19	-1724.64	-86.75	41.45	-1755.11	-73.26	9.77	-1673.22	-87.74	224.67	-1652.47	-98.77	261.28	-2006.61	30.58	1374.88	0	0	0	-1919.97	-92.99	1664.26	-1873.44	16.37	1668.03	-538.04	-92.76	1799.78	-2099.87	3.11	1738.59	-399.19	1151.58	67.95	194.2	1066.08	74.19	-286.93
3.26	-2308.61	189.36	-31.64	-2321.13	179.58	-1.43	-2290.83	194.34	0.87	-2003.32	236.66	93.45	-1714.72	-87.03	27.49	-1775.46	-73.69	5	-1673.22	-87.74	224.67	-1652.47	-98.77	261.28	-1987.83	28.1	1375.34	0	0	0	-1904.77	-94.52	1665.19	-1868.58	13.93	1669.66	-538.04	-92.76	1799.78	-2088.89	3.49	1738.95	-395.57	1150.49	68.77	195.16	1065.57	74.53	-293.25
3.27	-2290.73	190.98	-27.59	-2286.63	182.03	6.8	-2270.34	192.47	1.88	-1990.46	234.14	93.71	-1721.6	-86.02	24.7	-1754.7	-72.14	9.4	-1673.22	-87.74	224.67	-1652.47	-98.77	261.28	-1979.48	25.26	1375.81	0	0	0	-1892.6	-95.86	1664.69	-1865.97	11.14	1671.32	-538.04	-92.76	1799.78	-2077.91	3.9	1739.32	-395.43	1149.85	68.82	194.86	1065.72	74.44	-290.12
3.28	-2274.43	192.85	-23.07	-2275.9	183.58	11.98	-2249.7	190.57	2.89	-1977.51	231.59	93.97	-1732.62	-88.9	22.06	-1799.46	-75.75	-0.84	-1673.22	-87.74	224.67	-1652.47	-98.77	261.28	-1972.89	21.94	1376.65	0	0	0	-1891.06	-98.95	1666.53	-1867.2	10.8	1671.57	-538.04	-92.76	1799.78	-2066.91	4.34	1739.69	-390.64	1150.52	69.86	196.23	1065.23	74.82	-295.58
3.29	-2249.02	193.35	-17.32	-2271.63	182.24	13.08	-2228.9	188.64	3.9	-1964.45	228.99	94.21	-1723.91	-88.16	23.5	-1767.92	-75.22	5.42	-1673.22	-87.74	224.67	-1652.47	-98.77	261.28	-1960.05	19.56	1375.93	0	0	0	-1875.31	-99.74	1666.58	-1858.87	9.4	1672.43	-538.04	-92.76	1799.78	-2055.92	4.82	1740.06	-387.98	1150.21	70.43	195.44	1065.05	74.73	-291.63
3.3	-2230.7	193.82	-13.69	-2260.3	181.83	15.41	-2207.94	186.7	4.9	-1951.29	226.36	94.45	-1732.32	-90.45	19.98	-1749.29	-73.11	7.78	-1673.22	-87.74	224.67	-1652.47	-98.77	261.28	-1962.2	17.77	1377.72	0	0	0	-1871.97	-102.26	1667.9	-1848.29	7.04	1673.53	-538.04	-92.76	1799.78	-2044.91	5.32	1740.44	-391.05	1150.81	69.76	196.37	1065.66	74.73	-291.16
3.31	-2203.76	192.59	-10.89	-2206.7	181.26	24.27	-2186.83	184.72	5.91	-1938.04	223.69	94.68	-1719.2	-86.31	23.29	-1734.59	-72.85	12.49	-1673.22	-87.74	224.67	-1652.47	-98.77	261.28	-1968.88	15.93	1377.47	0	0	0	-1868.35	-105.29	1669.02	-1832.39	4.84	1673.25	-538.04	-92.76	1799.78	-2033.9	5.86	1740.83	-391.43	1151.31	69.91	195.95	1065.37	74.7	-287.04
3.32	-2167.01	191.43	-5.42	-2196.72	178.42	23.56	-2165.56	182.72	6.91	-1924.68	220.98	94.91	-1704.3	-86.86	26.75	-1762.57	-73.3	7.28	-1673.22	-87.74	224.67	-1652.47	-98.77	261.28	-1945.94	14.3	1378.55	0	0	0	-1849.65	-105.01	1668.72	-1832.3	3.68	1673.61	-538.04	-92.76	1799.78	-2022.88	6.43	1741.22	-390.89	1149.16	69.94	196.3	1064.97	74.95	-290.97
3.33	-2129.04	190.2	-2.6	-2165.81	178.04	26.08	-2144.12	180.69	7.91	-1911.22	218.22	95.12	-1740.41	-89.88	18.5	-1792.22	-73.53	-0.08	-1673.22	-87.74	224.67	-1652.47	-98.77	261.28	-1927.83	11.89	1378.44	0	0	0	-1832.96	-106.16	1668.17	-1818.96	3.7	1674.44	-538.04	-92.76	1799.78	-2011.85	7.03	1741.61	-393.01	1149.92	69.34	193.18	1065.52	74.1	-291.24
3.34	-2105.45	187.81	-2.07	-2121.88	175.59	29.91	-2122.53	178.64	8.91	-1897.65	215.43	95.33	-1721.91	-88.46	22.18	-1757.81	-72.06	6.42	-1673.22	-87.74	224.67	-1652.47	-98.77	261.28	-1917.89	10.36	1379.26	0	0	0	-1829.74	-108.31	1668.8	-1805.57	1.06	1674.29	-538.04	-92.76	1799.78	-2000.82	7.66	1742.01	-391.77	1151.32	69.15	193.59	1065.54	74.13	-299.6
3.35	-2084.18	185.22	-4.03	-2105.82	171.78	26.57	-2100.78	176.56	9.91	-1883.99	212.6	95.53	-1718.31	-86.39	22.95	-1744.68	-71.03	10.73	-1673.22	-87.74	224.67	-1652.47	-98.77	261.28	-1912.82	8.06	1379.44	0	0	0	-1824.72	-109.26	1669.41	-1800.03	0.19	1673.75	-538.04	-92.76	1799.78	-1989.79	8.33	1742.42	-392.47	1151.6	69.11	195.48	1065.78	74.5	-292.2
3.36	-2051.31	182.29	-4.2	-2056.99	171.16	28.46	-2078.88	174.45	10.9	-1870.22	209.72	95.73	-1724.74	-89.36	21.96	-1752.78	-74.51	9.41	-1673.22	-87.74	224.67	-1652.47	-98.77	261.28	-1919.98	5.58	1379.72	0	0	0	-1797.48	-109.02	1669.04	-1804.34	-0.35	1675.46	-538.04	-92.76	1799.78	-1978.75	9.03	1742.83	-391.45	1150.53	69.72	194.95	1066.17	74.29	-291.1
3.37	-2022.04	178.37	-5.79	-2049.31	166.03	23	-2056.81	172.32	11.89	-1856.34	206.81	95.91	-1739.19	-88.92	18.16	-1727.1	-72.94	15.86	-1673.22	-87.74	224.67	-1652.47	-98.77	261.28	-1882.25	3.74	1380.48	0	0	0	-1793.16	-109.5	1669.96	-1775.1	0.87	1674.26	-538.04	-92.76	1799.78	-1967.7	9.76	1743.24	-390.77	1151.56	69.35	195.54	1064.84	74.79	-292.03
3.38	-1999.47	174.5	-8.27	-2023.06	163.94	19.46	-2034.57	170.16	12.88	-1842.36	203.86	96.09	-1727.49	-90.17	20.66	-1720.17	-70.83	16.46	-1673.22	-87.74	224.67	-1652.47	-98.77	261.28	-1906.25	1.26	1381.46	0	0	0	-1793.59	-111.71	1670.27	-1757.14	-1.77	1674.17	-538.04	-92.76	1799.78	-1956.65	10.53	1743.67	-397.72	1152.16	67.71	195.75	1064.98	74.9	-288.95
3.39	-1955.98	185.57	19.22	-1977.35	158.86	18.94	-2012.18	167.97	13.87	-1828.27	200.86	96.26	-1731.67	-87.74	20.06	-1752.68	-73.11	6.58	-1673.22	-87.74	224.67	-1652.47	-98.77	261.28	-1875.8	-0.22	1380.98	0	0	0	-1781.97	-112.28	1669.82	-1738.08	8.86	1691.72	-538.04	-92.76	1799.78	-1945.59	11.33	1744.09	-393.14	1150.1	69.42	194.78	1065.8	74.47	-295.19
3.4	-1921.09	181.29	17.97	-1939.78	165.98	39.45	-1989.63	165.75	14.85	-1814.08	197.82	96.43	-1717.11	-87.25	22.27	-1765.67	-72.28	4.63	-1673.22	-87.74	224.67	-1652.47	-98.77	261.28	-1874.7	-1.66	1381.22	0	0	0	-1769.02	-111.58	1670.38	-1720.73	10.12	1695.68	-538.04	-92.76	1799.78	-1934.53	12.16	1744.53	-389.11	1149.74	69.95	194.08	1065.58	74.47	-291.52
3.41	-1893.36	176.51	15.15	-1909.32	159.49	37.59	-1966.91	163.51	15.83	-1799.78	194.74	96.58	-1717.29	-86.62	21.66	-1770.99	-71.79	3.93	-1673.22	-87.74	224.67	-1652.47	-98.77	261.28	-1874.71	-3.41	1382.26	0	0	0	-1751.14	-112.65	1670.63	-1713.96	10.15	1695.72	-538.04	-92.76	1799.78	-1923.47	13.03	1744.96	-393.23	1151.73	68.77	194.49	1066.11	74.3	-293.88
3.42	-1857.66	171.2	14.77	-1885.34	157.39	34.04	-1944.03	161.24	16.81	-1785.37	191.62	96.73	-1740.42	-90.14	18.02	-1718.99	-70.44	15.65	-1673.22	-87.74	224.67	-1652.47	-98.77	261.28	-1867.9	-5.52	1382.62	0	0	0	-1741.09	-113.97	1670.41	-1706.69	9.3	1695.63	-538.04	-92.76	1799.78	-1912.4	13.93	1745.41	-388.2	1150.88	70.01	193.75	1066.45	74.08	-288.23
3.43	-1820.43	166.87	15.27	-1842.95	152.18	34.06	-1920.98	158.94	17.79	-1770.85	188.45	96.86	-1718.51	-89.03	21.89	-1695.25	-69.48	21.24	-1673.22	-87.74	224.67	-1652.47	-98.77	261.28	-1853.98	-6.94	1382.49	0	0	0	-1728.01	-112.21	1670.54	-1697.9	9.15	1695.34	-538.04	-92.76	1799.78	-1901.32	14.87	1745.86	-391.11	1151.78	69.42	194.62	1065.88	74.42	-289.67
3.44	-1778.86	163.42	16.84	-1818.46	149.26	29.65	-1897.77	156.62	18.76	-1756.22	185.25	96.99	-1722.06	-88.52	19.9	-1723.38	-70.52	15.34	-1673.22	-87.74	224.67	-1652.47	-98.77	261.28	-1829.17	-9.2	1381.66	0	0	0	-1722.23	-112.64	1671.27	-1689.92	9.42	1695.27	-538.04	-92.76	1799.78	-1890.24	15.84	1746.31	-389.1	1149.7	70.26	194.99	1065.34	74.5	-293.14
3.45	-1747.94	158.24	17.35	-1777.6	146.52	29.43	-1874.4	154.27	19.73	-1741.48	182	97.12	-1736.53	-88.06	17.23	-1767.27	-72.12	6.32	-1673.22	-87.74	224.67	-1652.47	-98.77	261.28	-1817.24	-10.9	1382.66	0	0	0	-1696.36	-94.68	1691.35	-1682.45	8.8	1695.55	-538.04	-92.76	1799.78	-1879.16	16.84	1746.77	-392.51	1150.28	69.07	194.78	1065.74	74.43	-288.86
3.46	-1712.65	154.39	19.41	-1751.5	141.42	27.56	-1850.86	151.88	20.7	-1726.64	178.7	97.23	-1725.53	-86.14	19.24	-1788.29	-73.72	1.14	-1673.22	-87.74	224.67	-1652.47	-98.77	261.28	-1836.85	-12.98	1383.2	0	0	0	-1685.81	-91.26	1695.82	-1674.74	8.32	1695.71	-538.04	-92.76	1799.78	-1868.08	17.88	1747.24	-392.58	1150.99	69.77	195.41	1065.55	74.58	-290.06
3.47	-1681.83	150.54	21	-1710.17	138.23	29.43	-1827.16	149.47	21.66	-1711.68	175.37	97.33	-1726.75	-91.79	33.49	-1748.94	-70.28	9.82	-1673.22	-87.74	224.67	-1652.47	-98.77	261.28	-1823.39	-13.47	1382.79	0	0	0	-1677.47	-91.72	1695.96	-1665.56	7.8	1695.52	-538.04	-92.76	1799.78	-1856.99	18.96	1747.71	-391.07	1151.57	69.84	196.75	1065.82	74.77	-290.55
3.48	-1639.33	146.92	25.05	-1677.66	136.67	29.16	-1803.28	147.03	22.62	-1696.6	171.99	97.43	-1725.13	-89.52	20.35	-1718.13	-72.69	17.32	-1673.22	-87.74	224.67	-1652.47	-98.77	261.28	-1795.78	-0.69	1397.7	0	0	0	-1665.04	-91.68	1695.88	-1660.34	8.31	1695.61	-538.04	-92.76	1799.78	-1845.9	20.07	1748.19	-392.06	1151.43	69.55	195.73	1065.52	74.65	-289.93
3.49	-1604.08	141.66	32.47	-1642.78	133.2	29.69	-1779.25	144.57	23.58	-1681.42	168.56	97.52	-1729.99	-89.14	16.96	-1760.19	-74.64	7.93	-1673.22	-87.74	224.67	-1652.47	-98.77	261.28	-1789.11	-0.61	1399.68	0	0	0	-1658.26	-91.92	1695.91	-1649.29	8.46	1695.03	-538.04	-92.76	1799.78	-1834.8	21.21	1748.68	-390.56	1151.31	69.44	194.3	1065.8	74.29	-288.56
3.5	-1573.3	138.25	34.36	-1610.27	128.86	37.7	-1755.04	142.07	24.53	-1666.12	165.1	97.59	-1723.83	-89.09	17.37	-1757.79	-74.27	7.26	-1673.22	-87.74	224.67	-1652.47	-98.77	261.28	-1776.27	-1.9	1399.6	0	0	0	-1647.41	-92.31	1695.76	-1641.82	8.09	1694.8	-538.04	-92.76	1799.78	-1823.7	22.4	1749.17	-393.08	1152.08	68.64	193.79	1065.89	74.14	-291.37
3.51	-1537.63	135.51	38.27	-1577.79	124.62	39.49	-1730.67	139.55	25.48	-1650.71	161.59	97.66	-1725.91	-90.08	15.68	-1749.84	-75.31	7.7	-1673.22	-87.74	224.67	-1652.47	-98.77	261.28	-1769.85	-2.17	1399.23	0	0	0	-1639.18	-92.37	1695.59	-1629.41	8.21	1694.29	-538.04	-92.76	1799.78	-1812.6	23.61	1749.66	-392.79	1150.39	69.19	196.09	1065.24	74.81	-290.6
3.52	-1505.95	132.82	42.21	-1550.42	121.49	41.59	-1706.12	136.99	26.42	-1635.19	158.03	97.72	-1724.14	-88.76	16.41	-1743.41	-76.19	8.9	-1673.22	-87.74	224.67	-1652.47	-98.77	261.28	-1756.72	-2.87	1398.55	0	0	0	-1626.6	-92.31	1695.05	-1617.41	8.24	1693.75	-538.04	-92.76	1799.78	-1801.5	24.87	1750.17	-391.45	1151.91	68.95	195.51	1065.76	74.5	-290.2
3.53	-1470.92	129.48	47.33	-1512.08	119.81	46.5	-1681.41	134.41	27.36	-1619.55	154.43	97.78	-1713.22	-90.2	17.38	-1792.62	-77.55	-1.5	-1673.22	-87.74	224.67	-1652.47	-98.77	261.28	-1747.7	-4.86	1403.68	0	0	0	-1619.83	-92.45	1694.99	-1607.24	8.27	1693.36	-538.04	-92.76	1799.78	-1790.39	26.16	1750.67	-394.68	1151.56	68.74	195.53	1065.98	74.49	-287.72
3.54	-1441.78	127.42	51.7	-1483.26	116.02	48.67	-1656.53	131.8	28.3	-1603.79	150.78	97.82	-1738.48	-87.66	-8.46	-1764.16	-77.03	3.09	-1673.22	-87.74	224.67	-1652.47	-98.77	261.28	-1736.72	-6.05	1403.73	0	0	0	-1609.68	-92.53	1694.56	-1597.77	7.89	1692.19	-538.04	-92.76	1799.78	-1779.28	27.49	1751.19	-393.3	1151.07	69.2	194.04	1065.91	74.11	-291.01
3.55	-1412.56	125.35	57.55	-1451.16	113.59	53.95	-1631.48	129.15	29.23	-1587.91	147.09	97.85	-1727.63	-87.59	-6.09	-1805.3	-80.12	-5.46	-1673.22	-87.74	224.67	-1652.47	-98.77	261.28	-1729.33	-6.26	1402.85	0	0	0	-1602.16	-92.99	1694	-1590.46	8.14	1691.9	-538.04	-92.76	1799.78	-1768.17	28.85	1751.71	-391.96	1151.57	69.05	195.11	1066.04	74.33	-287.79
3.56	-1375.93	123.6	65.22	-1414.48	112.55	59.43	-1606.26	126.48	30.16	-1571.92	143.36	97.88	-1717.33	-86.98	-4.33	-1742.27	-79.16	5.99	-1673.22	-87.74	224.67	-1652.47	-98.77	261.28	-1719.65	-7.13	1402.06	0	0	0	-1589.87	-92.96	1693.21	-1578.68	9.19	1691	-538.04	-92.76	1799.78	-1757.06	30.26	1752.24	-394.35	1150.29	68.53	194.17	1065.78	74.45	-292.01
3.57	-1352.17	126.07	74.68	-1388.84	110.82	63.87	-1580.86	123.78	31.09	-1555.82	139.57	97.89	-1721.33	-87.95	-5.53	-1766.52	-78.05	1.49	-1673.22	-87.74	224.67	-1652.47	-98.77	261.28	-1713.26	-7.01	1401.4	0	0	0	-1584.69	-92.83	1692.8	-1573.06	9.29	1690.26	-538.04	-92.76	1799.78	-1745.95	31.7	1752.77	-393.76	1152.3	68.31	193.39	1065.69	74.23	-283.42
3.58	-1325.01	123.58	82.31	-1367.42	109.49	68.82	-1555.3	121.05	32	-1539.59	135.75	97.89	-1731.34	-88.52	-8.17	-1746.19	-78.66	4.76	-1673.22	-87.74	224.67	-1652.47	-98.77	261.28	-1706.56	-8.34	1400.6	0	0	0	-1575.61	-92.58	1692.38	-1559.13	9.15	1689	-538.04	-92.76	1799.78	-1734.83	33.17	1753.31	-389.39	1151.11	69.75	194.46	1065.91	74.39	-287.16
3.59	-1299.8	126.06	91.12	-1341.97	108.65	77	-1526.31	119.69	31.8	-1523.24	131.87	97.89	-1729.82	-89.01	-10.53	-1761.96	-78.22	1.8	-1673.22	-87.74	224.67	-1652.47	-98.77	261.28	-1694.73	-8.39	1399.78	0	0	0	-1563.53	-92.5	1691.37	-1552.45	9.15	1688.2	-538.04	-92.76	1799.78	-1723.71	34.69	1753.86	-390.87	1151.48	69.47	193.2	1066.29	74	-293.3
3.6	-1276.21	126.68	100.59	-1311.54	107.4	85.91	-1498.04	118.81	32.35	-1506.78	127.95	97.88	-1745.24	-89.41	-13.88	-1774.76	-79.37	-1.1	-1673.22	-87.74	224.67	-1652.47	-98.77	261.28	-1685.65	-8.32	1399.04	0	0	0	-1552.67	-91.83	1690.55	-1541.68	10.09	1686.94	-538.04	-92.76	1799.78	-1712.6	36.24	1754.41	-390.67	1151.77	69.41	193.81	1066.27	73.96	-293.25
3.61	-1253.73	125.59	111.07	-1289.94	104.79	95.11	-1474.27	114.27	33.05	-1490.19	123.99	97.85	-1706.5	-90.44	15.41	-1755.7	-78.28	2.78	-1673.22	-87.74	224.67	-1652.47	-98.77	261.28	-1672.54	-8.36	1397.73	0	0	0	-1542.38	-91.63	1689.77	-1539.07	9.51	1686.73	-538.04	-92.76	1799.78	-1701.48	37.83	1754.97	-392.42	1151.13	69.24	195.55	1066	74.59	-291.81
3.62	-1232.94	124.39	121.18	-1268.08	109.25	107.35	-1450.11	111.49	34.48	-1473.48	119.97	97.82	-1724.15	-88.77	13.77	-1755.79	-79.92	2.51	-1673.22	-87.74	224.67	-1652.47	-98.77	261.28	-1666.97	-8.45	1396.75	0	0	0	-1534.45	-91.49	1689.01	-1530.47	10.31	1685.84	-538.04	-92.76	1799.78	-1690.36	39.46	1755.53	-397.7	1150.52	68.37	194.93	1065.79	74.45	-289.68
3.63	-1213.96	122.52	130.35	-1247.78	107.35	116.17	-1425.6	112.53	39.23	-1453.47	112.13	96.87	-1720.07	-91.05	13.62	-1755.05	-80.45	1.87	-1673.22	-87.74	224.67	-1652.47	-98.77	261.28	-1654.44	-8.74	1395.51	0	0	0	-1525.29	-90.49	1688.51	-1519.44	11.14	1684.44	-538.04	-92.76	1799.78	-1679.24	41.13	1756.1	-393.43	1151.21	69.07	193.84	1065.67	74.25	-293.65
3.64	-1196.59	119.24	139.26	-1231.46	103.27	122.59	-1407.74	106.53	39.64	-1435.73	109.36	98.24	-1711	-91.82	15.48	-1780.57	-80.57	-3.36	-1673.22	-87.74	224.67	-1652.47	-98.77	261.28	-1646.45	-8.81	1394.45	0	0	0	-1516.18	-89.9	1687.89	-1508.61	11.54	1683.15	-538.04	-92.76	1799.78	-1668.12	42.84	1756.68	-391.21	1151.31	69.42	194.21	1065.49	74.12	-289.36
3.65	-1181.93	115.93	146.6	-1215.15	99.6	129.73	-1389.68	104.01	41.12	-1420.71	106.2	98.65	-1727.67	-93.84	11.38	-1794.09	-80.21	-6.15	-1673.22	-87.74	224.67	-1652.47	-98.77	261.28	-1636.15	-7.89	1393.21	0	0	0	-1507	-89.66	1687.11	-1498.24	12.65	1682.28	-538.04	-92.76	1799.78	-1657	44.59	1757.27	-398.66	1152.28	67.1	194.3	1065.75	74.21	-292.76
3.66	-1167.68	108.89	153.42	-1203.07	97.03	133.58	-1375.39	100.05	40.56	-1406.56	105.01	99.25	-1716.37	-90.72	13.75	-1779.75	-81.04	-3.22	-1673.22	-87.74	224.67	-1652.47	-98.77	261.28	-1628.55	-8.6	1392.26	0	0	0	-1498.04	-88.99	1686.54	-1488.75	13.43	1681.36	-538.04	-92.76	1799.78	-1645.88	46.37	1757.86	-392.38	1149.96	69.29	193.54	1066.33	74	-291
3.67	-1155.97	100.51	157.31	-1193.08	92.92	134.83	-1366.32	93.39	37.47	-1397.01	100.92	97.67	-1714.92	-91	13.56	-1773.78	-80.65	-3.17	-1673.22	-87.74	224.67	-1652.47	-98.77	261.28	-1617.04	-8.9	1391.07	0	0	0	-1488.11	-87.99	1685.98	-1477.97	13.91	1680.62	-538.04	-92.76	1799.78	-1634.75	48.2	1758.46	-393.66	1150.8	69.08	192.25	1066.27	73.78	-291.1
3.68	-1148.52	95.8	154.51	-1184.01	87.78	133.78	-1357.08	92.35	36.27	-1386.89	99.38	96.85	-1726.19	-93.38	10.74	-1762.24	-79.02	0.13	-1673.22	-87.74	224.67	-1652.47	-98.77	261.28	-1606.52	-7.77	1390.03	0	0	0	-1479.18	-87.29	1685.33	-1471.98	15.47	1679.75	-538.04	-92.76	1799.78	-1623.63	50.06	1759.06	-395.32	1153.52	67.8	193.27	1065.93	74.06	-289.72
3.69	-1143.78	93.03	146.65	-1178.37	82.98	128.02	-1352.94	87.12	33.47	-1380.54	96.76	95.88	-1722.85	-92.89	12.03	-1761.07	-81.73	-0.35	-1673.22	-87.74	224.67	-1652.47	-98.77	261.28	-1595.81	-6.87	1388.96	0	0	0	-1468.32	-86.23	1684.75	-1460.76	16.2	1678.93	-538.04	-92.76	1799.78	-1612.51	51.97	1759.67	-396.23	1152.38	68.08	193.4	1065.6	74.11	-293.72
3.7	-1139.3	87.78	138.29	-1172.99	73.81	122.04	-1349.46	84.16	31	-1370.4	100.86	97.92	-1709.07	-92.95	14.68	-1764.42	-79.89	-0.88	-1673.22	-87.74	224.67	-1652.47	-98.77	261.28	-1590.66	-7.22	1388.03	0	0	0	-1460.86	-85.22	1684.34	-1445.32	16.96	1678.09	-538.04	-92.76	1799.78	-1601.4	53.92	1760.29	-389.98	1150.84	69.97	195.83	1065.6	74.66	-294.09
3.71	-1136.36	82.69	130.1	-1170.77	68.93	114.63	-1348.29	80.04	28.91	-1364.1	99.1	96.95	-1721.91	-92.49	11.54	-1781.45	-81.14	-4.19	-1673.22	-87.74	224.67	-1652.47	-98.77	261.28	-1577.97	-5.4	1387.05	0	0	0	-1450.59	-83.77	1683.96	-1441.44	17.73	1677.55	-538.04	-92.76	1799.78	-1590.28	55.9	1760.92	-391.11	1150.56	69.91	195.01	1065.93	74.69	-292.26
3.72	-1132.84	74.03	123.4	-1167.75	61.55	108.76	-1346.96	77.72	27.77	-1366.48	91.58	92.84	-1713.22	-94.18	13.37	-1755.17	-79.82	1.52	-1673.22	-87.74	224.67	-1652.47	-98.77	261.28	-1567.35	-4.63	1386.09	0	0	0	-1439.16	-82.72	1683.42	-1428.45	19.58	1676.68	-538.04	-92.76	1799.78	-1579.16	57.93	1761.55	-392.74	1151.55	69.16	195.29	1065.78	74.47	-293.38
3.73	-1129.55	65.15	118.58	-1165.33	57.07	103.39	-1345.9	74.59	27.34	-1369.58	83.33	88.49	-1719.74	-95.21	11.74	-1762.81	-80.73	-0.36	-1673.22	-87.74	224.67	-1652.47	-98.77	261.28	-1554.9	-3.26	1385	0	0	0	-1429	-80.93	1682.9	-1417.27	20.42	1675.65	-538.04	-92.76	1799.78	-1568.04	60	1762.19	-390.99	1148.9	70.25	194.39	1066.35	74.24	-292.3
3.74	-1126.22	58.4	113.18	-1163.34	52.11	98.05	-1343.76	72.14	27.56	-1365.46	79.38	86.79	-1721.6	-93.4	10.79	-1756.31	-82.21	0.15	-1673.22	-87.74	224.67	-1652.47	-98.77	261.28	-1548.75	-2.7	1384.19	0	0	0	-1419.73	-79.25	1682.42	-1411.72	21.7	1674.88	-538.04	-92.76	1799.78	-1556.93	62.11	1762.83	-388.34	1149.15	70.77	195.35	1066.28	74.49	-294.37
3.75	-1121.28	54.67	104.66	-1159.85	49.61	90.69	-1341.65	69.54	27.26	-1357.96	79.06	87.03	-1723.05	-93.3	10.99	-1781.1	-81.76	-4.17	-1673.22	-87.74	224.67	-1652.47	-98.77	261.28	-1536.46	-1.06	1383.61	0	0	0	-1409.36	-77.85	1681.91	-1396.36	23.66	1674	-538.04	-92.76	1799.78	-1545.82	64.26	1763.49	-393.02	1151.54	68.81	195.29	1065.91	74.57	-294.55
3.76	-1114.21	52.83	93.62	-1151.64	40.35	80.25	-1339.09	69.4	27.65	-1352.17	79.43	87.7	-1712.63	-91.08	13.83	-1780.02	-81.37	-5.91	-1673.22	-87.74	224.67	-1652.47	-98.77	261.28	-1528.48	-0.1	1383.17	0	0	0	-1400.76	-76.48	1681.51	-1388.44	26.2	1673.64	-538.04	-92.76	1799.78	-1534.71	66.45	1764.15	-390.01	1150.21	69.81	194.79	1065.92	74.36	-286.67
3.77	-1105.39	50.07	80.62	-1154.78	39.47	71.04	-1338.34	68.74	27.49	-1346.55	78.25	87.44	-1724.01	-93.59	11.43	-1779.84	-82.98	-5.51	-1673.22	-87.74	224.67	-1652.47	-98.77	261.28	-1518.29	2.12	1383.24	0	0	0	-1391.01	-74.53	1681.57	-1378.77	28.21	1673.21	-538.04	-92.76	1799.78	-1523.6	68.68	1764.82	-392.53	1149.85	69.63	194.19	1066.1	74.13	-292.33
3.78	-1105.16	53.52	74.12	-1148.11	39.15	64.01	-1336.58	71.1	28.1	-1342.27	78.35	87.63	-1732.17	-93.98	7.93	-1768.35	-81.59	-2.19	-1673.22	-87.74	224.67	-1652.47	-98.77	261.28	-1508.6	2.72	1383.49	0	0	0	-1379.71	-72.88	1681.5	-1368.87	30.07	1673.21	-538.04	-92.76	1799.78	-1512.49	70.96	1765.49	-392.4	1148.81	69.9	195.43	1065.66	74.65	-287.63
3.79	-1102.61	48.6	63.74	-1145.87	41.07	57.49	-1336.12	71.22	27.73	-1339.18	79.33	88.11	-1727.59	-95.81	9.18	-1749.43	-82.13	-0.29	-1673.22	-87.74	224.67	-1652.47	-98.77	261.28	-1494.27	3.92	1384.17	0	0	0	-1368.85	-71.04	1681.51	-1354.1	32.55	1673.05	-538.04	-92.76	1799.78	-1501.38	73.27	1766.17	-393.75	1151.71	68.7	195.38	1065.82	74.58	-290.5
3.8	-1099.18	47.24	56.36	-1143.46	40.04	52.52	-1335.77	71.37	27.59	-1337.11	80.8	88.74	-1737.01	-95.26	6.92	-1780.82	-82.27	-4.75	-1673.22	-87.74	224.67	-1652.47	-98.77	261.28	-1485.99	4.57	1384.87	0	0	0	-1359.02	-69.07	1681.81	-1340.91	34.72	1673.54	-538.04	-92.76	1799.78	-1490.28	75.63	1766.86	-389.31	1150.25	70.17	195.63	1066.21	74.48	-291.07
3.81	-1101.32	44.74	50.39	-1145.46	38.2	47.5	-1336.47	69.77	26.87	-1335.91	82.38	89.34	-1747	-92.31	5.97	-1786.43	-81.01	-7.14	-1673.22	-87.74	224.67	-1652.47	-98.77	261.28	-1476.69	3.95	1385.41	0	0	0	-1347.02	-66.74	1682.43	-1323.73	40.49	1679.22	-538.04	-92.76	1799.78	-1479.18	78.04	1767.56	-398.08	1152.09	68.14	194.91	1065.98	74.28	-289.62
3.82	-1097.13	44	47.9	-1139.95	37.29	45.06	-1335.71	70.21	27.27	-1335.43	83.68	89.78	-1731.9	-92.24	9.58	-1765.93	-82.24	-0.5	-1673.22	-87.74	224.67	-1652.47	-98.77	261.28	-1466.04	3.94	1386.23	0	0	0	-1338.94	-65.31	1683.36	-1323.43	38.57	1675.41	-538.04	-92.76	1799.78	-1468.08	80.48	1768.26	-394.54	1150.53	69.69	193.54	1066	74.08	-294.32
3.83	-1097.88	43.14	45.41	-1139.75	36.1	42.91	-1336.58	68.54	26.34	-1335.49	84.3	89.88	-1707.22	-92.7	13.37	-1768.2	-80.94	-0.49	-1673.22	-87.74	224.67	-1652.47	-98.77	261.28	-1456.45	4.91	1387.59	0	0	0	-1329.63	-63.22	1684.47	-1310.76	39.76	1674.07	-538.04	-92.76	1799.78	-1456.99	82.97	1768.97	-394.62	1149.85	69.24	193.91	1066.63	74.01	-290.86
3.84	-1099.76	42.59	43.04	-1138.26	36.09	42.01	-1335.58	69.77	26.97	-1335.95	83.86	89.51	-1728.72	-94.18	9.35	-1761.55	-78.94	1.59	-1673.22	-87.74	224.67	-1652.47	-98.77	261.28	-1449.15	6.92	1389.27	0	0	0	-1318.72	-61.59	1685.56	-1302.15	41.98	1675.03	-538.04	-92.76	1799.78	-1445.9	85.5	1769.69	-391.52	1150.11	69.77	194.64	1065.6	74.36	-289.48
3.85	-1096.06	42.21	42.56	-1137.09	34.89	40.3	-1334.95	71.49	27.61	-1337.08	81.65	88.34	-1724.77	-92.64	11.67	-1766.4	-84.61	11.58	-1673.22	-87.74	224.67	-1652.47	-98.77	261.28	-1435.85	10.84	1388.21	0	0	0	-1308.52	-59.6	1686.96	-1291.97	45.48	1677.76	-538.04	-92.76	1799.78	-1436.25	87.05	1770.69	-386.05	1150.92	70.24	195.92	1065.58	74.76	-295.98
3.86	-1099.04	41.94	40.35	-1143.3	34.94	38.1	-1335.12	71.13	27.53	-1337.03	81.91	88.43	-1731.52	-94.93	9.44	-1760.01	-78.36	15.58	-1673.22	-87.74	224.67	-1652.47	-98.77	261.28	-1428.96	12.15	1389.52	0	0	0	-1299.98	-57.7	1688.6	-1277.61	48.13	1678.82	-538.04	-92.76	1799.78	-1425.18	90.69	1771.58	-391.41	1151.03	69.46	195.45	1066.02	74.58	-296.4
3.87	-1098.96	40.96	39.32	-1140.4	33.7	37.51	-1334.93	71.57	27.33	-1337.42	81.31	88.06	-1710.72	-93.7	13.76	-1756.57	-79.41	13.51	-1673.22	-87.74	224.67	-1652.47	-98.77	261.28	-1418.82	13.53	1390.9	0	0	0	-1288.09	-56.07	1690.04	-1266.87	49.15	1679.87	-538.04	-92.76	1799.78	-1415.5	91.87	1772.52	-396.13	1151.99	68.32	194.17	1065.86	74.23	-291.72
3.88	-1100.4	41.49	38.22	-1140.15	33.26	36.57	-1335.37	71.08	27.15	-1337.09	81.71	87.83	-1710.25	-92.31	12.88	-1753.07	-80.4	12.86	-1673.22	-87.74	224.67	-1652.47	-98.77	261.28	-1410.57	14.83	1392.31	0	0	0	-1278.46	-54.02	1691.65	-1251.56	54.67	1685.19	-538.04	-92.76	1799.78	-1405.38	94.6	1773.13	-394.65	1151.74	68.6	193.41	1066.19	73.88	-292.82
3.89	-1094.75	40.84	38.94	-1139.6	34.88	36.76	-1335.02	71.9	27.08	-1337.59	81.34	87.33	-1727.31	-88.48	13.45	-1744.24	-80.94	13.92	-1673.22	-87.74	224.67	-1652.47	-98.77	261.28	-1401.3	16.57	1393.62	0	0	0	-1267.28	-52.31	1692.98	-1247.62	53.92	1683.21	-538.04	-92.76	1799.78	-1395.37	96.68	1773.8	-393.07	1149.84	69.68	193.93	1066.05	74.24	-292.99
3.9	-1093.85	41.25	38.86	-1144.75	34.67	35.21	-1334.43	72.59	27.33	-1338.11	81.06	87.21	-1717.3	-87.43	16.02	-1739.53	-83.86	13.43	-1673.22	-87.74	224.67	-1652.47	-98.77	261.28	-1385.45	18.61	1394.61	0	0	0	-1256.24	-50.65	1694.37	-1237.34	54.78	1683.02	-538.04	-92.76	1799.78	-1384.53	100.39	1773.9	-391.65	1152.11	69.02	194.21	1066.33	74.09	-290.29
3.91	-1096.46	41.32	37.75	-1142.83	33.71	35.16	-1335.24	71.92	26.7	-1338.41	80.44	86.77	-1714.64	-89.18	16.8	-1736.61	-85.85	15.05	-1673.22	-87.74	224.67	-1652.47	-98.77	261.28	-1374.34	18.83	1395.1	0	0	0	-1251.5	-49.3	1695.7	-1227.9	55.71	1683.41	-538.04	-92.76	1799.78	-1375.3	102.24	1774.2	-394	1152.04	68.67	194.53	1065.73	74.46	-287.61
3.92	-1092.16	41.6	39.29	-1142.73	35.52	34.93	-1335.41	71.61	26.52	-1338.35	80.7	86.79	-1709.3	-93.53	17.51	-1725.52	-80.37	31.18	-1673.22	-87.74	224.67	-1652.47	-98.77	261.28	-1368.37	20.2	1395.55	0	0	0	-1238.73	-47.41	1696.62	-1218.46	57.82	1683.93	-538.04	-92.76	1799.78	-1365.48	104.33	1774.35	-391.02	1149.9	69.78	194.38	1065.85	74.25	-292.08
3.93	-1092.94	43.19	41.24	-1137.42	35.36	35.9	-1335.27	72.45	26.65	-1337.89	81.96	86.89	-1695.63	-98.4	19.23	-1711.62	-83.28	38.25	-1673.22	-87.74	224.67	-1652.47	-98.77	261.28	-1359.57	21.19	1396.16	0	0	0	-1228.8	-45.75	1697.63	-1210.74	58.51	1684.43	-538.04	-92.76	1799.78	-1355.58	106.62	1774.42	-391.63	1150.46	69.41	195.93	1065.48	74.66	-286.36
3.94	-1097.94	40.91	36.96	-1140.53	34.52	34.81	-1335.43	72.08	26.38	-1337.92	81.88	86.78	-1684.49	-101.91	24.66	-1698.28	-88.52	44.52	-1673.22	-87.74	224.67	-1652.47	-98.77	261.28	-1350.28	19.27	1397.54	0	0	0	-1218.35	-44.42	1698.4	-1200.06	60.1	1684.78	-538.04	-92.76	1799.78	-1346.01	108.22	1774.43	-389.76	1151.46	69.55	194.4	1065.7	74.45	-293.44
3.95	-1092.78	42.6	40.79	-1138.54	33.78	35.86	-1334.69	73.33	27.06	-1338.2	81.38	86.7	-1667.3	-107.04	31.83	-1680.11	-92.64	51.98	-1673.22	-87.74	224.67	-1652.47	-98.77	261.28	-1339.32	20.6	1397.84	0	0	0	-1210.34	-43.09	1699.32	-1191.84	61.32	1685.15	-538.04	-92.76	1799.78	-1336.63	109.37	1774.45	-390.21	1151.44	69.33	194.35	1066.02	74.32	-295.97
3.96	-1093.11	41.85	40.38	-1144.28	34.55	33.93	-1335.05	72.98	26.98	-1338.14	80.81	86.49	-1648.37	-113.4	37.19	-1659	-97.33	57.86	-1673.22	-87.74	224.67	-1652.47	-98.77	261.28	-1328.22	24.28	1396.95	0	0	0	-1201.9	-41.86	1699.79	-1179.94	62.61	1685.32	-538.04	-92.76	1799.78	-1326.89	110.43	1774.62	-388.82	1149.17	70.31	194.7	1065.75	74.26	-284.42
3.97	-1101.49	40.78	35.41	-1139.17	34.44	34.75	-1335.89	70.87	26	-1337.08	82.44	87.43	-1620.04	-118.59	43.88	-1639.66	-103.53	62.41	-1673.22	-87.74	224.67	-1652.47	-98.77	261.28	-1321.78	25.8	1397.24	0	0	0	-1191.72	-40.86	1700.14	-1171.39	63.61	1685.32	-538.04	-92.76	1799.78	-1317.19	111.41	1774.75	-396.69	1151.79	67.95	194.63	1065.64	74.39	-285.18
3.98	-1093.07	41.88	39.86	-1141.19	34.74	33.96	-1334.53	73.27	27.1	-1338.25	80.5	86.46	-1599.46	-123.52	47.94	-1620.47	-108.64	65.78	-1673.22	-87.74	224.67	-1652.47	-98.77	261.28	-1313.23	26.26	1397.41	0	0	0	-1179.37	-39.89	1700.22	-1163.46	64.29	1685.23	-538.04	-92.76	1799.78	-1307.03	113.04	1774.84	-395.97	1152.54	68.13	194.68	1065.55	74.4	-290.16
3.99	-1096.39	40.51	36.05	-1145.16	33.75	33.05	-1334.96	72.34	26.42	-1338.42	79.7	86.35	-1575.59	-129.79	51.06	-1596.36	-114.6	69.06	-1673.22	-87.74	224.67	-1652.47	-98.77	261.28	-1305.43	25.66	1397.75	0	0	0	-1170.63	-39.19	1700.2	-1153.15	65.18	1685.21	-538.04	-92.76	1799.78	-1298.04	112.88	1775.22	-392.18	1152.08	68.9	195.31	1065.8	74.53	-286.56
4	-1093.01	41.58	39.57	-1138.96	34.39	34.11	-1335.08	71.68	26.45	-1338.36	79.54	86.68	-1551.24	-136.03	53.4	-1569.34	-119.96	71.61	-1673.22	-87.74	224.67	-1652.45	-98.77	261.27	-1297.9	26.03	1398.39	0	0	0	-1162.51	-38.83	1700.28	-1143.69	65.79	1684.93	-538.04	-92.76	1799.78	-1288.49	113.68	1775.39	-389.04	1149.36	70.18	194.21	1065.91	74.23	-287.96
4.01	-1097.17	40.46	36.1	-1144.25	34.11	33.14	-1335.63	71.26	26.29	-1337.86	80.19	87.01	-1528.25	-141.82	50.06	-1545.21	-124.83	72.46	-1673.2	-87.75	224.67	-1633.13	-98.26	259.98	-1287.45	27.4	1398.71	0	0	0	-1151.96	-38.22	1700.1	-1133.47	66.39	1684.74	-538.04	-92.76	1799.78	-1279.49	113.43	1775.9	-390.47	1150.83	69.4	194.74	1065.51	74.6	-290.89
4.02	-1099.71	39.91	34.67	-1140.23	34.02	34.02	-1336.62	69.41	25.44	-1338.22	79.19	86.81	-1503.7	-146.43	50.11	-1522.5	-130.07	70.13	-1650.57	-90.32	222.02	-1611.87	-99.56	257.54	-1279.41	27.88	1398.67	0	0	0	-1141.61	-38.1	1699.86	-1124.29	66.75	1684.86	-538.04	-92.76	1799.78	-1269.99	113.8	1776.2	-390.23	1151.18	70.01	194.67	1066.09	74.34	-296.37
4.03	-1092.94	42.13	39.22	-1134.58	34.04	35.19	-1335.07	72.04	26.62	-1337.04	80.67	87.52	-1477.24	-150.52	49.52	-1491.86	-134.4	70.09	-1626.01	-94.1	218.22	-1589.47	-101.55	254.54	-1269.05	28.34	1399.28	0	0	0	-1134.01	-37.9	1699.61	-1115.03	66.8	1684.78	-538.04	-92.76	1799.78	-1260.95	113.25	1776.7	-392.36	1151.26	69.6	192.27	1066.28	73.78	-295.05
4.04	-1092.92	41.44	39.05	-1135.52	33.38	34.51	-1336.09	70.18	26.07	-1338.22	77.96	86.7	-1449.06	-155.17	49.47	-1465.87	-138.9	68.77	-1603.56	-95.16	212.06	-1566.62	-103.26	249.85	-1265.28	29.8	1399.58	0	0	0	-1124.5	-38.06	1699.37	-1104.72	66.85	1684.49	-538.04	-92.76	1799.78	-1251.62	113.14	1777.1	-387.88	1149.16	70.69	193.62	1065.74	74.03	-288.47
4.05	-1092.37	41.91	39.39	-1139.69	34.28	33.76	-1335.84	70.46	26.28	-1336.16	80.94	88.14	-1411.35	-158.97	51.11	-1436.06	-142.34	67.27	-1578.69	-98.28	205.59	-1543.23	-105	244.61	-1257.34	31.79	1399.83	0	0	0	-1115.21	-38.22	1698.94	-1094.65	67.63	1684.55	-538.04	-92.76	1799.78	-1241.51	114.03	1777.24	-391.79	1149.68	70.05	194.5	1066.14	74.14	-293.6
4.06	-1092.2	42.83	39.36	-1139.26	33.6	34.05	-1334.63	71.9	27.23	-1336.74	79.6	87.9	-1391.33	-164.29	50.23	-1406.3	-146.05	65.69	-1552.1	-101.84	198.78	-1519.34	-106.78	238.24	-1248.49	32.83	1400.02	0	0	0	-1106.36	-38.42	1698.7	-1085.33	67.17	1684.48	-538.04	-92.76	1799.78	-1232.74	113.19	1777.7	-389.56	1149.15	70.65	195.03	1065.89	74.38	-299.45
4.07	-1091.78	42.86	39.34	-1136.23	34.09	34.74	-1335.21	70.92	26.8	-1337.06	78.46	87.46	-1354.84	-165.6	50.18	-1376.95	-149.43	65.07	-1526.6	-104.06	190.33	-1495.38	-108.45	231.17	-1242.03	33.25	1400.2	0	0	0	-1099.18	-39.02	1698.45	-1076.74	66.76	1684.84	-538.04	-92.76	1799.78	-1223.25	113.5	1777.96	-390.15	1150.08	70	194.25	1065.88	74.18	-286.68
4.08	-1092.22	42.14	38.54	-1135.21	37.29	38.48	-1333.81	72.69	27.92	-1336.33	78.95	88.03	-1322.21	-166.99	49.2	-1345.25	-150.81	62.77	-1501.18	-105.12	180.63	-1469.26	-111.78	224.04	-1229.72	34.58	1400.77	0	0	0	-1090.15	-39.63	1698.16	-1062.33	70.08	1688.4	-538.04	-92.76	1799.78	-1214.29	112.72	1778.43	-394.5	1152.1	68.85	193.76	1065.84	74.14	-290.4
4.09	-1091.41	43.05	38.87	-1139.82	33.81	33.49	-1335.48	69.85	26.94	-1335.9	79.08	88.37	-1293.36	-167.82	46.8	-1315.05	-152.18	59.78	-1473.36	-108.23	171.04	-1444.17	-112.56	215.07	-1223.73	35.24	1401.01	0	0	0	-1082.36	-40.17	1698.16	-1059.18	66.64	1685.93	-538.04	-92.76	1799.78	-1205.04	112.32	1778.66	-392.53	1149.22	69.95	194.39	1066.22	74.17	-287.62
4.1	-1090.84	43.96	39.09	-1140.28	33.41	32.95	-1333.89	72.18	28.26	-1337.61	75.66	87.2	-1257.01	-168.02	46.79	-1285.91	-152.77	56.96	-1445.13	-110.36	160.83	-1417.38	-114.8	206.35	-1214.17	36.67	1400.83	0	0	0	-1072.41	-40.9	1697.89	-1052.76	64.34	1685.31	-538.04	-92.76	1799.78	-1195.54	112.39	1778.91	-392.88	1150.13	68.96	193.58	1065.98	74.1	-288.84
4.11	-1091.74	41.56	37.79	-1139.39	34.36	33.09	-1333.51	72.09	28.55	-1335.49	77.81	88.45	-1228.85	-169.08	44.13	-1250.2	-152.83	55.06	-1417.05	-111.27	149.66	-1389.72	-117.36	197.51	-1208.67	37.02	1400.47	0	0	0	-1064.47	-41.69	1697.63	-1042.27	63.51	1685.23	-538.04	-92.76	1799.78	-1185.96	112.3	1779.1	-393.57	1149.96	69.49	193.44	1066.11	73.99	-289.07
4.12	-1091.67	42.69	37.66	-1141.36	34.15	32.12	-1333.93	70.96	28.3	-1334.93	77.68	88.67	-1187.83	-167.38	45.37	-1216.05	-152.51	53.41	-1386.6	-114.43	139.47	-1363.34	-117.76	187.48	-1194.19	38.07	1399.93	0	0	0	-1057.61	-42.41	1697.61	-1033.03	63.59	1685.41	-538.04	-92.76	1799.78	-1177	111.26	1779.3	-395.2	1148.4	69.25	195.08	1066	74.46	-294.47
4.13	-1091.2	44.16	37.92	-1143.99	34.31	31.42	-1333.28	71.43	28.72	-1335.02	76.41	88.61	-1152.32	-168.32	46.24	-1183.51	-152.68	51.66	-1357.61	-113.47	127.82	-1334.71	-119.56	178.27	-1186.55	38.7	1399.7	0	0	0	-1047.5	-42.71	1697.4	-1026.17	62.14	1685.74	-538.04	-92.76	1799.78	-1167.67	110.99	1779.26	-399.72	1153.64	67.13	195.56	1065.62	74.55	-291.48
4.14	-1090.73	44.55	38.12	-1141.22	34.33	32.59	-1333.59	70.66	28.73	-1334.75	75.57	88.81	-1127.97	-168.05	44.34	-1147.18	-151.62	51.57	-1325.96	-115.45	117.94	-1303.45	-123.47	170.34	-1179.98	39.13	1399.61	0	0	0	-1037.62	-43.89	1697.12	-1016.33	61.15	1685.55	-538.04	-92.76	1799.78	-1158.55	110.48	1779.12	-395.63	1153.9	67.87	194.59	1065.94	74.23	-290.84
4.15	-1089.8	45.96	38.53	-1142.32	34.31	32.4	-1333.05	70.18	28.86	-1334.57	74.71	88.67	-1087.08	-167.11	46.31	-1113.19	-150.61	50.91	-1293.45	-117.34	108.71	-1274.73	-123.83	161.39	-1173.34	39.58	1399.48	0	0	0	-1028.89	-44.62	1696.74	-1005.1	60.65	1685.32	-538.04	-92.76	1799.78	-1149.31	110.17	1779.08	-391.58	1151.04	69.22	195.01	1065.65	74.44	-291.17
4.16	-1088.37	47.11	39.51	-1138.05	35.43	33.23	-1333.63	69.21	29.04	-1333.79	75.11	89.47	-1051.88	-165.95	47.59	-1077.68	-150.85	50.9	-1260.33	-119.27	100.17	-1244.63	-124.52	153.09	-1163.52	39.84	1399.04	0	0	0	-1019.62	-45.24	1696.6	-995.52	59.88	1685.38	-538.04	-92.76	1799.78	-1140.3	109.31	1778.93	-389.9	1149.62	70.06	194.11	1065.59	74.35	-288.29
4.17	-1085.87	49.91	41.31	-1134.77	34.86	33.19	-1333.35	69.68	29.5	-1333.38	74.45	89.85	-1013.79	-165.45	49.49	-1043.16	-149.62	51.68	-1227.79	-120.17	91.58	-1217.33	-121.93	143.86	-1150.65	40.11	1398.76	0	0	0	-1010.48	-45.81	1696.39	-986.59	58.97	1685.11	-538.04	-92.76	1799.78	-1130.78	109.29	1778.67	-389.41	1149.1	70.53	194.42	1066.08	74.35	-288.66
4.18	-1082.3	50.23	41.98	-1134.8	34.46	33.05	-1333.13	68.39	29.52	-1333.04	73.69	90.05	-979.53	-162.68	51.96	-1011.41	-148.43	51.81	-1196.76	-118.64	82.1	-1187.69	-121.84	136.19	-1140.89	39.51	1397.99	0	0	0	-1001.86	-46.61	1695.87	-979.33	58.52	1685.3	-538.04	-92.76	1799.78	-1121.28	108.62	1778.33	-390.84	1148.88	70.33	193.3	1065.93	74.13	-291.13
4.19	-1087.39	40.84	34.16	-1141.4	32.24	30.24	-1333.28	67.79	29.56	-1332	73.97	90.64	-946.95	-161.84	54.24	-975.53	-146.75	53.86	-1164.59	-118.04	73.8	-1158.5	-120.76	128.68	-1129.55	39.24	1397.41	0	0	0	-991.84	-47.31	1695.5	-965.75	57.8	1684.48	-538.04	-92.76	1799.78	-1111.9	108.03	1777.89	-388.95	1148.99	70.47	195.27	1065.54	74.79	-284.13
4.2	-1062.29	61.43	52.26	-1135.34	30.84	30.61	-1333.79	66.14	29.31	-1331.15	74.01	91.57	-916.15	-160.09	56.75	-941.53	-145.88	55.39	-1131.34	-117.91	66.41	-1129.12	-118.54	121	-1119.66	39.01	1396.73	0	0	0	-980.86	-48.12	1694.84	-956.96	55.74	1682.6	-538.04	-92.76	1799.78	-1102.57	107.18	1777.45	-393.05	1150.23	69.43	195.19	1065.83	74.64	-284.17
4.21	-1066.68	56.03	47.06	-1144.41	31.36	27.84	-1332.45	67.33	30.61	-1331.57	72.22	91.38	-879.08	-158.91	60.86	-908.18	-142.53	58.28	-1100.11	-115.19	58.9	-1098.08	-118.98	115.04	-1112.11	38.78	1395.9	0	0	0	-972.59	-48.88	1694.27	-945.47	54.96	1681.79	-538.04	-92.76	1799.78	-1093.53	105.8	1777.12	-396.07	1151.03	68.92	194.37	1065.92	74.29	-294.68
4.22	-1071	58.51	49.12	-1140.62	33.2	28.12	-1331.9	67.14	31.04	-1330.73	72.34	92.07	-844.48	-155.55	65.2	-874.31	-140.76	59.45	-1064.72	-116.65	54.71	-1065.87	-119.27	110.14	-1103.95	38.14	1395.23	0	0	0	-963.2	-49.89	1693.68	-939.33	53.42	1681.76	-538.04	-92.76	1799.78	-1084.14	104.97	1776.63	-392.09	1149.8	70.3	195.47	1065.34	74.61	-288.86
4.23	-1077.67	45.68	37.28	-1140.82	33.27	27.5	-1332.62	64.94	30.4	-1330.41	71.31	92.44	-813.52	-153.11	69.11	-843.25	-139.17	62.12	-1031.74	-114.68	49.95	-1034.24	-118.18	105.58	-1094.91	38.01	1394.5	0	0	0	-954.34	-50.94	1693.02	-935.4	52.43	1681.63	-538.04	-92.76	1799.78	-1074.32	104.69	1775.84	-392.44	1149.5	69.84	195.67	1065.82	74.54	-292.59
4.24	-1084.9	42.01	36.7	-1132.37	35.98	30.5	-1331.44	65.93	31.41	-1329.68	71.04	93.08	-780.1	-152.39	74.39	-810.64	-137.41	66.76	-998.48	-112.6	45.92	-1003.48	-116.16	101.29	-1084.82	37.69	1393.65	0	0	0	-943.03	-51.71	1692.06	-925.97	51.98	1680.88	-538.04	-92.76	1799.78	-1064.81	103.66	1775.23	-392.94	1148.25	70.2	195	1065.43	74.58	-285.16
4.25	-1089.33	42.29	32.64	-1142.36	35.98	27.59	-1331.46	64.65	31.7	-1328.58	71.43	93.72	-752.28	-151.6	80.09	-779.13	-135.48	71.93	-966.72	-110.13	42.81	-973.69	-114.24	98.11	-1080.08	36.97	1392.75	0	0	0	-933.87	-52.88	1691.19	-913.71	51.04	1680.01	-538.04	-92.76	1799.78	-1055.09	102.51	1774.58	-390.27	1147.12	71.13	195.07	1065.01	74.56	-288.54
4.26	-1089.65	41.95	32.01	-1136.28	36.49	28.5	-1330.8	64.49	32.11	-1328.76	69.89	94.09	-723.56	-150.67	87.96	-747.07	-133.99	81.38	-933.7	-109.95	41.7	-943.57	-113.98	96.29	-1070.59	36.33	1391.6	0	0	0	-924.21	-53.97	1690.34	-901.94	49.75	1679.14	-538.04	-92.76	1799.78	-1045.37	101.5	1773.75	-392.5	1149.57	70.27	193.39	1065.29	74.09	-290.96
4.27	-1089.9	42.08	31.36	-1139.14	36.48	27.23	-1330.14	65.08	33.22	-1326.93	71.48	95.5	-688.07	-149.04	99.18	-718.1	-132.76	89.67	-902.99	-108.09	40.5	-915.95	-111.58	94.7	-1054.75	35.68	1390.34	0	0	0	-914.99	-55.1	1689.47	-895.54	48.58	1678.95	-538.04	-92.76	1799.78	-1035.73	100.14	1772.93	-389.71	1149.58	70.27	194.42	1065.57	74.33	-290.53
4.28	-1089.84	42.27	30.99	-1133.63	37	28.43	-1330.28	63.83	33.32	-1327.86	69.06	95.4	-662.46	-146.7	109.32	-690.93	-131.82	98.72	-873.82	-105.16	39.53	-889.71	-109.9	93.62	-1051.1	35.01	1389.01	0	0	0	-904.32	-56.43	1688.58	-882.89	47.98	1677.74	-538.04	-92.76	1799.78	-1026.35	98.79	1772.08	-391.51	1151.44	69.46	194.72	1065.91	74.41	-291.83
4.29	-1089.8	42.34	30.69	-1135.59	35.68	27.41	-1329.95	63.53	34.06	-1326.28	70.86	96.95	-644.4	-145.62	118.22	-665.25	-130.52	107.97	-845.38	-103.9	40.31	-865.12	-107.2	93.06	-1036.71	34.41	1387.85	0	0	0	-895.96	-57.98	1687.61	-874.04	46.95	1676.83	-538.04	-92.76	1799.78	-1016.41	98.05	1771.04	-395.23	1152.02	68.71	194.73	1065.64	74.48	-292.41
4.3	-1089.47	42.43	30.68	-1136.41	36.87	26.86	-1329.87	63.01	34.82	-1326.03	70.55	97.78	-615.3	-144.34	130.49	-641.65	-128.46	116.75	-819.27	-101.19	41.03	-839.98	-107.6	94.72	-1025.96	33.93	1386.72	0	0	0	-885.43	-59.28	1686.65	-864.1	44.93	1676.42	-538.04	-92.76	1799.78	-1006.95	96.05	1770.09	-389.41	1149.94	70.33	193.95	1065.94	74.21	-298.36
4.31	-1089.15	42.17	30.63	-1133.8	37.87	27.55	-1328.77	64.18	35.9	-1324.87	71.76	99.02	-594.11	-142.06	139.19	-619.65	-126.34	125.23	-794.74	-99.41	42.8	-817.22	-106.4	95.97	-1016	32.98	1385.58	0	0	0	-875.13	-60.55	1685.65	-851.9	43.52	1674.95	-538.04	-92.76	1799.78	-997.24	94.64	1769.05	-391.85	1150.64	69.44	193.24	1066.02	74.06	-294.45
4.32	-1089.08	42.37	30.5	-1136.34	37.04	26.3	-1328.01	65.14	37.24	-1325.03	70.82	99.49	-575.07	-136.42	146.84	-600.38	-122.13	131.87	-771.92	-98.09	44.95	-797.28	-103.82	96.74	-1007.02	32.8	1384.37	0	0	0	-865.47	-62.19	1684.66	-845.13	42.27	1674.56	-538.04	-92.76	1799.78	-987.57	92.9	1768.08	-394.53	1150.99	68.92	193.64	1065.96	74.04	-296.18
4.33	-1089.41	42.65	30.17	-1133.25	38.32	26.72	-1328.11	64.28	38	-1323.73	72.2	101	-558.67	-133.43	153.3	-583.69	-117.5	137.31	-752.48	-94.33	45.68	-779.27	-101.68	97.41	-1002.3	32.02	1382.82	0	0	0	-855.3	-63.64	1683.63	-834.25	41.24	1673.69	-538.04	-92.76	1799.78	-977.56	91.52	1766.88	-391.64	1149.21	69.99	194.09	1065.97	74.14	-297.52
4.34	-1089.91	41.79	27.76	-1132.95	37.73	26.95	-1326.72	65.58	39.76	-1322.32	73.83	102.74	-544.69	-129.04	157.57	-569.6	-113.28	141.45	-735.34	-91.38	45.87	-764.55	-98.44	96.99	-990.75	31.15	1381.71	0	0	0	-847.03	-65.31	1682.8	-824.81	39.5	1672.87	-538.04	-92.76	1799.78	-967.74	89.74	1765.86	-392.14	1149.44	69.8	194.36	1065.81	74.4	-299.84
4.35	-1087.7	41.5	28.4	-1136.88	37.83	25.66	-1325.05	67.7	42.21	-1321.36	74.63	104.33	-533.33	-124.22	159.27	-558.06	-108.38	143.08	-721.73	-87.63	44.32	-751.75	-95.73	95.56	-976.67	30.07	1380.76	0	0	0	-836.54	-66.66	1681.74	-813.55	37.62	1671.83	-538.04	-92.76	1799.78	-958.11	87.95	1764.98	-395.75	1151.53	68.46	195.02	1065.24	74.62	-295.43
4.36	-1089.29	42.05	29.73	-1131.69	37.44	26.77	-1324.83	67.19	43.45	-1320.23	75.28	105.92	-523.44	-119.11	158.55	-548.45	-102.89	142.01	-711.86	-83.52	41.69	-741.67	-93.21	93.71	-970.34	29.22	1379.42	0	0	0	-826.1	-68.41	1680.72	-803.16	35.53	1671.22	-538.04	-92.76	1799.78	-948.66	85.24	1764.22	-395.55	1152.02	68.42	194.87	1066.06	74.29	-291.49
4.37	-1086.03	41.96	28.25	-1137.34	37.8	25	-1322.94	69.38	46.22	-1318.85	76.08	107.74	-514.85	-111.21	154.93	-540.66	-96.7	138.11	-704.66	-80.84	39.31	-734.88	-88.85	90.46	-954.7	28.91	1378.39	0	0	0	-816.43	-70.36	1679.8	-792.15	33.74	1670.28	-538.04	-92.76	1799.78	-938.55	83.66	1763.32	-388.22	1149.31	70.25	193.79	1066.05	74.01	-297.02
4.38	-1089.51	41.99	29.03	-1141.31	37.76	23.81	-1322.74	69.19	48.29	-1316.44	78.5	110.34	-508.65	-105.6	147.76	-534.41	-90.73	132.28	-700.58	-77.08	36.08	-729.09	-86.51	88.24	-947.67	27.73	1377.39	0	0	0	-804.06	-71.87	1678.83	-785.72	32.43	1670.06	-538.04	-92.76	1799.78	-928.52	82.06	1762.5	-394.15	1145.95	70.56	195.32	1065.63	74.63	-294.69
4.39	-1087.99	41.47	27.62	-1134.28	38.26	25.32	-1322.11	69.08	50.42	-1315.43	78.3	112.34	-503.67	-98.86	140.18	-529.96	-85.13	125.08	-699.04	-72.91	32.39	-725.75	-82.74	84.98	-934.47	25.38	1375.89	0	0	0	-793.87	-73.75	1677.98	-773.25	31.96	1669.38	-538.04	-92.76	1799.78	-918.56	79.69	1761.97	-395.31	1148.89	69.45	195.48	1065.98	74.47	-292.42
4.4	-1088.74	41.17	27.31	-1136.01	38.3	24.75	-1321.2	69.68	53.81	-1314.43	77.98	114.31	-500.16	-93.11	133.01	-526.68	-79.4	118.1	-696.94	-71.68	30.94	-724.08	-78.94	81.91	-925.27	23.69	1375.47	0	0	0	-782.57	-75.55	1677.27	-768.25	29.88	1669.55	-538.04	-92.76	1799.78	-908.91	77.03	1761.4	-402.09	1150.97	67.16	195.61	1065.27	74.8	-291.53
4.41	-1088.61	42.79	29.23	-1138.84	38.34	23.61	-1319.45	71.21	57.04	-1310.38	81.52	118.34	-495.76	-84.95	127.94	-523.08	-73.73	112.55	-695.14	-68.84	29.54	-721.9	-75.64	79.52	-920.16	21.73	1375.09	0	0	0	-772.4	-77.33	1676.67	-756.23	28.16	1668.83	-538.04	-92.76	1799.78	-899.23	74.65	1760.83	-397.81	1150.93	68.31	194.33	1065.64	74.34	-291.68
4.42	-1088.78	42.3	28.92	-1133.86	38.65	24.69	-1318.07	72.17	61.07	-1308.49	81.86	121.29	-489.02	-80.87	121.02	-516.82	-70.16	107.27	-692.16	-66.51	30.04	-716.47	-74.28	80.16	-904.98	21.2	1374.33	0	0	0	-762.8	-78.93	1676.26	-743.65	26.3	1668.5	-538.04	-92.76	1799.78	-889.33	72.35	1760.41	-391.18	1150.95	69.82	194.4	1065.34	74.46	-292.8
4.43	-1086.07	42.07	27.36	-1140.14	38.39	22.82	-1316.24	73.42	65.31	-1304.94	84.3	125.33	-478.88	-79.39	110.31	-508.33	-68.16	98.57	-689.04	-65.21	31	-709.52	-73.56	81.4	-896.22	19.31	1374.33	0	0	0	-751.87	-80.92	1675.91	-730.23	24.39	1668.02	-538.04	-92.76	1799.78	-879.39	69.76	1760.18	-396.4	1150.89	68.61	194.91	1065.37	74.51	-287.41
4.44	-1086.88	41.92	27.16	-1132.05	39.25	24.69	-1314.26	73.68	69.53	-1302.1	84.52	128.97	-479.21	-79.71	95.55	-501.49	-67.49	88.63	-686.72	-64.62	31.43	-704.3	-72.31	81.64	-883.17	16.38	1374.51	0	0	0	-741.55	-83.28	1675.75	-726.89	22.93	1668.69	-538.04	-92.76	1799.78	-868.67	67.94	1760.45	-390.08	1149.34	70.37	194.55	1065.79	74.19	-289.44
4.45	-1088.45	41.43	26.48	-1133.84	38.43	24.37	-1311.49	74.83	75.09	-1298.35	85.4	133.46	-468.12	-77.42	87.82	-496.94	-67.01	80.04	-685.2	-64.71	31.29	-700.22	-72.05	81.38	-869.76	14.86	1375.34	0	0	0	-730.8	-85.2	1675.85	-715.64	20.87	1669.01	-538.04	-92.76	1799.78	-858.53	64.77	1761.26	-394.69	1152.26	68.64	193.5	1065.8	74.02	-292.86
4.46	-1088.24	41.46	26.42	-1130.2	38.16	24.79	-1308.69	74.97	80.78	-1294.15	86.49	138.3	-464.04	-79.37	78.26	-494.55	-66.91	71.23	-683.84	-65.95	31.35	-696.76	-72.91	81.52	-860.34	13.87	1376.44	0	0	0	-721.11	-87.2	1676.19	-707.53	18.5	1669.6	-538.04	-92.76	1799.78	-847.65	62.78	1762.09	-395.73	1152.4	68.33	193.78	1065.67	74.28	-288.96
4.47	-1087.01	41.32	26.71	-1132.59	38.39	24.24	-1304.7	76.16	87.25	-1287.87	89.2	144.47	-463.04	-77.24	70.51	-491.39	-66.59	65.17	-683.28	-66.39	31.25	-694.25	-73.39	81.75	-853.96	11.28	1377.26	0	0	0	-710.91	-88.99	1676.68	-697.33	16.73	1669.79	-538.04	-92.76	1799.78	-837.09	60.29	1763.35	-395.53	1151.09	68.64	193.82	1065.67	74.12	-288.36
4.48	-1086.39	41.06	26.48	-1130.46	38.04	24.16	-1299.36	77.84	94.68	-1280.15	91.54	150.68	-455.41	-74.01	66.52	-492.76	-64.88	60.45	-683.13	-65.5	31.28	-692.03	-73.3	82.06	-845.14	9.56	1378.78	0	0	0	-699.2	-90.84	1677.5	-689.42	14.45	1670.63	-538.04	-92.76	1799.78	-826.78	57.24	1764.86	-393.68	1150.33	69.25	194.95	1065.46	74.5	-293.21
4.49	-1087.56	41.24	25.77	-1130.14	38.22	23.93	-1294.31	77.37	101.92	-1271.91	93.03	156.88	-456.53	-73.06	62.02	-489.68	-62.66	57.59	-682.92	-65.4	31.41	-690.81	-73.16	82.53	-830.08	7.31	1380.66	0	0	0	-689.81	-92.37	1678.25	-680.37	12.24	1671.57	-538.04	-92.76	1799.78	-816.15	55.04	1766.55	-392.38	1151.4	69.08	194.7	1065.67	74.4	-289.78
4.5	-1084.49	41.89	25.98	-1128.6	38	23.34	-1285.65	80.81	110.51	-1261.03	95.44	163.73	-460.05	-71.46	58.81	-489.04	-61.77	55.17	-682.2	-66.38	31.89	-690.35	-72.45	82.31	-819.59	6.03	1383.01	0	0	0	-679.34	-94	1679.59	-668.23	10.4	1673.19	-538.04	-92.76	1799.78	-805.81	52.47	1768.26	-390.59	1150.05	70.08	194.1	1065.87	74.08	-287.32
4.51	-1087.52	41.16	24.65	-1123.31	37.96	24.23	-1275.72	84.35	119.83	-1249.3	97.56	169.94	-457.54	-71.64	56.87	-489.84	-61.15	53.36	-681.93	-66.85	32.02	-689.17	-73.83	83.1	-812.85	5.93	1384.64	0	0	0	-666.63	-96.18	1681.19	-653.7	9.11	1674.68	-538.04	-92.76	1799.78	-795.66	49.91	1770.08	-389.58	1152.54	69.41	194.49	1065.25	74.45	-292.69
4.52	-1088.13	41.21	24.28	-1127.36	37.93	22.68	-1266.88	85.36	128.24	-1235.71	100.87	176.63	-455.59	-70.65	54.93	-487.17	-60.38	52.02	-682.3	-66.21	31.52	-688.73	-74.1	83.17	-803.28	4.03	1387.13	0	0	0	-654.15	-97.72	1682.52	-644.41	6.82	1676.3	-538.04	-92.76	1799.78	-786.13	46.51	1771.92	-394.25	1147.68	71.1	193.68	1065.55	74.22	-294.03
4.53	-1084.75	42.16	24.55	-1118.51	38.05	24.36	-1255.96	88.63	138.65	-1221.89	104.01	183.86	-457.86	-70.35	52.51	-486.16	-60.17	50.94	-682.12	-66.7	31.6	-688.79	-73.5	82.96	-788.51	2.25	1389.82	0	0	0	-644.78	-99.72	1684.09	-636.23	6.11	1678.59	-538.04	-92.76	1799.78	-776.43	44.21	1773.5	-391.01	1148.49	70.76	193.44	1066.05	73.88	-296.08
4.54	-1088.59	41.16	22.92	-1121.29	37.34	24.52	-1244.86	90.69	149.75	-1207.32	106.48	192.17	-453.13	-69.24	52.01	-487.9	-59.53	49.01	-681.48	-67.88	31.94	-687.88	-75.04	83.7	-778.68	1.94	1392.18	0	0	0	-634.77	-101.22	1685.75	-625.57	5.12	1680.97	-538.04	-92.76	1799.78	-767.06	41.87	1774.99	-387.05	1150.33	70.82	195.23	1065.81	74.54	-292.03
4.55	-1083.12	41.27	23.42	-1114.44	39.15	27.49	-1231.41	95.13	162.27	-1191.63	109.11	201.54	-452.3	-69.04	51.02	-486.94	-58.95	48.12	-682.48	-66.46	31.02	-687.64	-75.37	83.72	-771.93	1	1393.88	0	0	0	-624.06	-102.83	1687.18	-611.2	4.2	1682.25	-538.04	-92.76	1799.78	-757.75	39.78	1776.29	-392.98	1151.64	69.46	195.28	1065.73	74.47	-292.58
4.56	-1079.82	41.82	23.19	-1109.03	40.2	31.12	-1217.88	97.6	174.92	-1174.77	112.12	211.29	-450.69	-69.3	50.18	-488.23	-58.56	46.76	-682.25	-66.74	30.96	-687.9	-75.09	83.62	-758.46	0.71	1395.38	0	0	0	-613.03	-104.29	1688.66	-600.58	3.04	1683.91	-538.04	-92.76	1799.78	-748.26	38.16	1777.56	-394.99	1151.38	69.07	195.02	1065.11	74.56	-293.21
4.57	-1074.4	42.88	23.37	-1100.76	41.18	35.75	-1203.07	100.22	187.93	-1157.83	113.92	221.03	-449.78	-68.49	49.59	-487.3	-58.46	46.24	-682.41	-66.77	31	-687.78	-74.67	83.3	-746.34	-0.53	1396.84	0	0	0	-605.33	-105.67	1690.33	-592.07	1.31	1685.97	-538.04	-92.76	1799.78	-739.04	35.45	1779.01	-395.44	1148.82	69.54	194.57	1064.61	74.64	-290.87
4.58	-1068.38	45.48	23.74	-1089.05	44.55	42.18	-1186.81	102.82	201.18	-1139.56	116.46	231.17	-450.59	-68.93	48.38	-487.58	-58.71	45.59	-682.48	-66.78	30.94	-687.82	-74.54	83.23	-736.46	-1.22	1397.9	0	0	0	-594.85	-107.05	1691.72	-583.61	-0.37	1687.87	-538.04	-92.76	1799.78	-729.52	34.11	1780.14	-393.33	1147.92	69.97	194.55	1063.52	75.26	-293.06
4.59	-1060.43	48.98	23.11	-1080.64	47.35	48.24	-1169.72	104.14	213.11	-1121.06	118.82	241.27	-448.61	-68.71	48.74	-489.21	-58.56	44.73	-681.82	-67.97	31.45	-687.27	-75.35	83.74	-729.01	-1.48	1398.95	0	0	0	-584.82	-108.44	1693.08	-574.87	-2	1689.64	-538.04	-92.76	1799.78	-720.03	32.58	1781.33	-395.73	1150.26	69.1	193.34	1064.62	74.74	-289.14
4.6	-1049.48	53.26	22.94	-1071.24	52.58	54.05	-1151.49	106.33	224.3	-1102.92	119.55	250.15	-447.35	-69.52	47.91	-487.65	-58.7	44.5	-682.39	-66.99	30.91	-687.25	-75.07	83.62	-714.79	-3.2	1399.22	0	0	0	-576.27	-109.55	1694.51	-565.85	-2.7	1691.23	-538.04	-92.76	1799.78	-710.83	30.85	1782.63	-393.8	1150.81	69.5	194.06	1065.41	74.33	-290.95
4.61	-1034.19	60.07	29.67	-1052.53	58.41	62.04	-1132.92	107.79	233.68	-1083.84	121.47	258.71	-451.12	-68.33	47.05	-487.66	-58.87	44.41	-682.34	-67.05	30.9	-687.58	-74.08	83.29	-709.88	-5.09	1400.28	0	0	0	-566.36	-110.81	1695.77	-555.59	-3.74	1692.69	-538.04	-92.76	1799.78	-701.4	29.68	1783.7	-392.16	1149.19	70.09	194.33	1066.16	74.01	-299.57
4.62	-1014.48	67.52	37.01	-1034.86	63.65	67.75	-1113.87	108.01	241.27	-1064.85	122.34	266.35	-449.88	-68.28	46.72	-486.76	-59.05	44.33	-682.07	-67.4	31.16	-686.75	-75.35	83.9	-702.48	-5.38	1401.22	0	0	0	-556.47	-111.66	1697	-546.02	-4.74	1694.1	-538.04	-92.76	1799.78	-692.08	28.29	1784.93	-392.59	1151.72	69.24	194.66	1066.05	74.21	-289.5
4.63	-992.26	74.96	42.2	-1013.08	70.2	72.97	-1093.66	109.16	247.27	-1045.58	122.47	273.28	-448.75	-67.68	46.75	-488.76	-58.43	43.52	-682.17	-67.01	31.02	-686.97	-74.15	83.47	-690.61	-4.09	1401.73	0	0	0	-547.28	-112.49	1698.29	-536.08	-6.35	1695.54	-538.04	-92.76	1799.78	-682.54	27.29	1785.98	-397.14	1152.17	68.05	193.59	1065.71	74.03	-290.38
4.64	-966.83	82.84	47.12	-989.88	77.1	77.13	-1072.43	110.68	251.33	-1024.83	122.59	278.54	-446.38	-67.63	47.49	-487.53	-58.29	43.65	-682	-67.2	31.14	-686.39	-74.59	83.77	-681.16	-5.92	1402.78	0	0	0	-537.69	-113.03	1699.42	-525.98	-6.23	1696.66	-538.04	-92.76	1799.78	-673.11	26.74	1786.98	-393.02	1149.96	69.5	193.43	1065.91	73.98	-293.39
4.65	-941	89.97	50.51	-962.29	83.16	80.97	-1050.64	111.6	253.56	-1003.1	123.81	282.44	-447.73	-67.47	46.29	-487.05	-58.69	43.53	-681.74	-67.18	31.23	-686.47	-74.27	83.99	-672.5	-8.26	1403.84	0	0	0	-527.5	-113.31	1700.44	-518.33	-6.74	1697.87	-538.04	-92.76	1799.78	-663.31	26.68	1787.79	-396.01	1151.28	68.58	194.66	1065.27	74.45	-291.89
4.66	-912.84	97.08	53.5	-935.38	89.36	83.1	-1027.68	113.08	253.9	-981.44	123.97	284.37	-450.92	-67.64	45.62	-485.1	-58.29	43.72	-681.96	-67	31.11	-686.42	-73.35	83.74	-672.51	-15.87	1400.78	0	0	0	-517.33	-113.6	1701.4	-505.29	-6.36	1698.74	-538.04	-92.76	1799.78	-653.89	25.98	1788.72	-391.77	1149.54	69.99	193.8	1065.65	74.04	-288.8
4.67	-882.89	102.84	55.02	-908.3	94.13	83.58	-1003.61	116.28	253.08	-958.54	124.76	284.59	-450.29	-67.27	45.12	-484.93	-58.06	43.25	-682.17	-66.47	30.84	-686.44	-73.54	84.05	-663.12	-17.6	1401.08	0	0	0	-506.96	-113.77	1702.41	-498.72	-6.66	1699.86	-538.04	-92.76	1799.78	-644.5	26.16	1789.57	-395.86	1150.66	68.83	195.97	1065.32	74.63	-289.45
4.68	-852.92	108.8	55.81	-878.46	99.6	83.7	-980	117.5	249.86	-935.61	125.89	283.05	-450.68	-67.91	44.51	-487.03	-57.89	42.09	-682.23	-66.41	31.02	-685.98	-74.18	84.51	-652.66	-18.87	1402.26	0	0	0	-498.39	-113.79	1703.47	-488.12	-6.63	1700.62	-538.04	-92.76	1799.78	-635.6	25.3	1790.44	-392.64	1149.89	69.81	194.62	1065.71	74.42	-287.73
4.69	-828.68	110.67	52.13	-844.49	104.12	83.63	-955.94	118.38	244.82	-911.79	127.65	280.02	-447.82	-67.57	44.93	-484.48	-58.06	42.6	-681.91	-66.48	31.13	-686.62	-73.05	84.37	-648.56	-20.14	1403.2	0	0	0	-488.84	-113.56	1704.54	-480.48	-5.75	1701.53	-538.04	-92.76	1799.78	-626.47	24.87	1791.1	-387.74	1149.58	70.64	194.5	1065.6	74.54	-290.82
4.7	-792.91	116.06	52.09	-817.92	105.21	79.54	-930.44	120.82	238.63	-887.57	129.38	275.56	-449.43	-67.55	43.53	-485.2	-57.8	41.73	-681.74	-66.68	31.46	-685.8	-74.39	85.49	-640.68	-21.67	1403.78	0	0	0	-478.5	-113.36	1705.46	-470.68	-5.94	1702.36	-538.04	-92.76	1799.78	-617.31	24.69	1791.83	-394.42	1149.38	69.26	194.24	1066	74.04	-289.18
4.71	-758.92	119.92	50.79	-786.5	109.43	76.63	-904.95	121.91	230.33	-862.54	132	269.64	-449.22	-67.33	43.28	-485.04	-58.08	41.22	-681.94	-66.15	31.35	-685.81	-73.74	85.22	-626.97	-21.73	1404.81	0	0	0	-469.33	-112.82	1706.27	-460.35	-5.61	1702.87	-538.04	-92.76	1799.78	-607.86	25.25	1792.23	-394.76	1149.07	69.42	195.48	1065.35	74.65	-289.1
4.72	-722.05	123.47	49.77	-751.63	111.45	73.72	-877.82	124.06	221.28	-837.35	133.66	262.23	-451.83	-67.57	42.32	-486.21	-57.76	40.65	-682.2	-65.71	31.48	-686.14	-72.28	84.8	-618.3	-23.31	1405.74	0	0	0	-460.24	-112.41	1707.25	-452.03	-4.55	1703.49	-538.04	-92.76	1799.78	-598.64	25.69	1792.65	-398.93	1151.04	68.47	194.11	1065.96	74.07	-291.77
4.73	-681.52	127.79	50.37	-716.36	112.88	71.05	-850.06	126.23	210.87	-811.11	135.35	253.62	-447.56	-67.71	43.24	-483.98	-58.29	41.13	-681.83	-65.97	31.7	-685.69	-72.37	85.12	-598.5	-30.38	1407.86	0	0	0	-450.66	-111.8	1708.11	-441.5	-3.9	1703.89	-538.04	-92.76	1799.78	-589.55	25.42	1793.1	-394.98	1150.17	68.96	194.88	1065.71	74.41	-292.12
4.74	-644.4	128.4	48.8	-675.2	116.25	69.66	-820.11	130.3	199.97	-784.87	135.7	243.52	-446.95	-68.75	42.47	-486.78	-58.18	40.08	-681.77	-65.96	32.05	-685.22	-72.23	85.5	-584.51	-27.77	1409.7	0	0	0	-439.6	-110.97	1708.8	-433.09	-2.94	1704.36	-538.04	-92.76	1799.78	-580.43	25.55	1793.32	-388.99	1149.69	70.09	195.66	1065.51	74.57	-291.42
4.75	-606.55	128.08	47.37	-640.09	117.01	66.44	-789.49	133.98	188.45	-757.45	137.44	233.24	-447.83	-67.29	42.67	-486.17	-58.21	40.03	-681.67	-65.73	32.07	-685.13	-71.71	85.36	-586.53	-26.83	1407.68	0	0	0	-431.03	-110.33	1709.55	-423.99	-2.26	1704.71	-538.04	-92.76	1799.78	-571.24	26.14	1793.46	-389.79	1151.41	69.33	196.6	1065.35	74.79	-286.5
4.76	-567.88	127.65	46.37	-601.85	117.62	64.32	-758.89	136.25	175.75	-728.86	139.62	222.46	-447.51	-67.79	42.48	-485.28	-57.87	39.92	-681.47	-65.52	32.15	-684.79	-71.39	85.66	-561.51	-23.77	1413.5	0	0	0	-420.18	-109.58	1710.13	-416.13	-2.03	1705.09	-538.04	-92.76	1799.78	-562.07	26.45	1793.49	-388.63	1149.25	70.54	194.68	1065.65	74.38	-284.88
4.77	-528.42	126.49	45.8	-564.73	116.46	61.24	-727.57	137.44	162.61	-699.97	141.44	211.28	-452.13	-68.62	41.09	-483.13	-58.02	40.32	-681.56	-65.03	32.22	-684.56	-71.19	85.89	-547.77	-22.04	1415.49	0	0	0	-410.29	-108.64	1710.65	-405.1	-0.74	1705.23	-538.04	-92.76	1799.78	-553.12	26.61	1793.52	-394.44	1148.85	69.91	194.52	1065.57	74.44	-290.02
4.78	-490.33	125.56	45.5	-527.6	117.53	59.6	-695.3	139.44	149.68	-670.12	143.42	200.05	-449.05	-67.66	41.79	-485.76	-57.95	39.45	-681.43	-65.11	32.59	-684	-71.01	86.25	-536.31	-21.04	1415.85	0	0	0	-400.39	-107.93	1711.1	-396.88	-0.24	1705.64	-538.04	-92.76	1799.78	-544.22	26.4	1793.44	-396.72	1150.11	69.01	193.45	1065.39	74.41	-296.26
4.79	-449.79	125.63	46.69	-486.37	117.18	58.88	-662.23	139.87	136.08	-639	146.23	189.38	-449.08	-68.11	41.22	-484.02	-58.53	39.75	-681.32	-64.62	32.86	-683.74	-70.1	86.55	-526.58	-21.13	1415.86	0	0	0	-390.97	-107.43	1711.32	-387.62	0.55	1705.63	-538.04	-92.76	1799.78	-535.22	26.43	1793.27	-392.42	1150.24	69.43	195.12	1064.87	74.92	-294.26
4.8	-412.03	124.82	47.34	-451.93	116.38	57.04	-628.17	141.31	123.88	-608.5	146.32	178.05	-450.39	-68.6	40.54	-483.69	-58.22	39.5	-680.61	-65.05	33.41	-683.12	-70.45	87.09	-516.85	-21.24	1415.44	0	0	0	-380.51	-106.62	1711.45	-377.43	1.34	1705.51	-538.04	-92.76	1799.78	-525.98	26.67	1792.88	-395.12	1151.3	68.57	194.81	1065.53	74.67	-297.25
4.81	-373.25	125.44	49.31	-412.05	116.27	57.45	-595.13	139.3	110.83	-577.63	146.65	167.5	-447.29	-68.67	40.76	-482.79	-58.06	39.29	-680.76	-64.39	33.61	-682.77	-69.94	87.2	-509.33	-21.53	1414.92	0	0	0	-371.16	-105.99	1711.54	-369.15	2.68	1705.44	-528.25	-92.7	1799.61	-516.78	27.03	1792.51	-395.74	1150.84	68.84	194.47	1065.45	74.42	-287.44
4.82	-334.93	125.18	51.81	-376.59	116.89	57.01	-560.71	139.3	99.7	-546.01	146.57	157.53	-446.24	-68.03	40.81	-482	-58.6	39.19	-680.21	-64.43	34.26	-682.15	-69.61	87.67	-500.99	-23.48	1414.14	0	0	0	-361.05	-105.08	1711.45	-359.49	3.81	1705.16	-518.55	-92.23	1799.24	-507.55	27.25	1791.97	-394.34	1151.23	69.09	194.17	1065.68	74.39	-290.96
4.83	-297.93	124.89	54.55	-339.18	117.16	58.2	-525.96	138.43	89.32	-514.06	146.48	148.32	-449.37	-67.94	39.46	-482.25	-58.52	38.48	-679.89	-64.14	34.63	-681.66	-69.03	88.04	-513.98	-30.1	1407.18	0	0	0	-350.92	-104.24	1711.21	-350.07	4.16	1704.91	-509.2	-90.83	1798.79	-498.28	27.55	1791.43	-392.42	1151.29	69.05	194.07	1065.89	74.24	-292.57
4.84	-260.45	124.75	58.35	-298.13	116.57	60.91	-491.22	138.09	80.34	-482.65	145.27	139.6	-445.14	-68.36	40.04	-481.95	-58.99	38.33	-679.28	-64.3	35.29	-681.34	-68.49	88.38	-497.11	-35.21	1407.67	0	0	0	-341.8	-103.54	1711	-341.17	4.64	1704.71	-498.92	-91.1	1798.24	-488.86	28.06	1790.75	-393.26	1152.14	69.01	195.64	1065.37	74.68	-292.29
4.85	-224.26	125.41	63.25	-267.7	116.56	62.05	-456.41	137.24	72.09	-451.27	144.3	131.6	-447.18	-67.79	38.37	-480.99	-59.48	38.45	-679.42	-63.33	35.41	-680.73	-67.9	88.7	-500.23	-32.42	1405.02	0	0	0	-331.5	-102.84	1710.49	-330.66	5.71	1703.97	-488.84	-91.39	1797.63	-479.21	28.95	1790.06	-389.42	1150.62	70.3	194.65	1065.37	74.36	-300.42
4.86	-189.96	126.25	68.01	-230.67	116.66	65.43	-421.88	135.9	64.56	-419.71	142.89	124.53	-452.45	-67.82	36.65	-479.43	-59.25	38.31	-679.04	-63.26	35.96	-680.29	-67.75	89.26	-486.32	-31.38	1403.73	0	0	0	-321.02	-102.22	1709.91	-322.53	6.6	1703.22	-478.72	-91.03	1796.91	-469.71	29.2	1789.39	-385.98	1148.91	71.13	193.41	1065.6	74.09	-298.97
4.87	-150.43	127.09	75.52	-197.6	117.13	68.85	-386.78	135.72	58.59	-388.1	141.59	118.34	-450.85	-67.8	36.47	-484.14	-59.61	37.15	-678.68	-62.91	36.33	-680.16	-67.33	89.67	-481.52	-31.7	1403.34	0	0	0	-311.11	-101.42	1709.32	-310.97	7.75	1702.44	-468.84	-90.7	1796.21	-460.12	29.61	1788.54	-386.57	1148.69	70.84	194.57	1065.62	74.31	-287
4.88	-118.11	127.72	81.53	-163.8	117.25	73.47	-352.6	134.36	53.45	-357.09	140.04	112.87	-445.86	-66.9	37.36	-482.02	-59.9	37.73	-678.47	-62.65	36.71	-679.54	-67.49	90.35	-466.22	-31.53	1402.3	0	0	0	-301.24	-100.66	1708.59	-302.16	8.03	1701.97	-458.87	-90.36	1795.43	-450.43	30.15	1787.64	-391.14	1149.75	69.88	195.52	1065.4	74.63	-280.44
4.89	-87.05	129.05	87.1	-131.67	117.87	78.19	-318.72	134.06	49.62	-326.26	137.88	108.2	-446.75	-67.39	37.33	-484.17	-59.79	37.03	-678.32	-62.16	37.18	-678.87	-67.55	91.02	-457.95	-31.3	1401.7	0	0	0	-291.27	-99.98	1707.88	-291.19	9.42	1700.91	-448.98	-89.75	1794.63	-440.75	30.4	1786.82	-395.81	1151.51	68.85	194.06	1065.8	74.44	-289.24
4.9	-55.48	129.23	94.52	-93.1	118.49	86.11	-285.9	132.01	46.1	-296.19	136.37	104.75	-448	-68.11	36.28	-482.68	-59.66	36.82	-677.96	-61.86	37.49	-678.65	-67.13	91.37	-447.11	-31.21	1400.57	0	0	0	-281.03	-99.26	1707.08	-282.45	9.8	1700.21	-439	-89.06	1793.8	-430.92	31.26	1785.87	-396.11	1152.04	68.31	193.82	1065.88	74.27	-293.14
4.91	-25.32	130.95	103.68	-65.41	119.56	91.79	-253.06	130.66	43.95	-266.56	134.43	102.03	-444.4	-68.13	36.97	-482.91	-60.02	36.69	-677.56	-61.67	38.18	-678.25	-66.89	92.12	-440.3	-30.72	1399.84	0	0	0	-271.42	-98.37	1706.21	-272.31	10.45	1699.42	-428.97	-88.28	1792.99	-421.08	31.9	1784.88	-393.68	1149.6	69.67	195.3	1065.61	74.5	-288.33
4.92	3.12	131.67	113.46	-37.04	119.3	99.51	-222.21	128.31	42.51	-238.03	133.1	100.59	-445.42	-68.43	36.45	-483.06	-59.87	36.4	-677.39	-60.77	38.49	-678.03	-66.36	92.5	-427	-30.41	1398.71	0	0	0	-261.87	-97.62	1705.42	-260.62	11.3	1698.39	-418.89	-87.78	1791.94	-411.14	32.73	1783.81	-390.27	1149.18	70.37	195.18	1065.52	74.53	-287.88
4.93	29.51	132.45	123.67	-8.45	118.68	108.47	-191.79	127.55	42.82	-210.85	131.24	99.71	-446.69	-68.31	35.94	-484.24	-59.96	35.68	-676.73	-61.13	39.32	-677.22	-67.28	93.62	-412.1	-29.93	1397.82	0	0	0	-251.57	-96.77	1704.66	-250.69	12.67	1697.31	-408.96	-86.59	1791.05	-401.18	33.54	1782.84	-391.16	1149.38	70.27	193.75	1065.69	73.99	-294.14
4.94	54.19	132.99	134.36	17.69	119.78	118.16	-163.42	125.86	43.96	-184.86	128.93	99.64	-445.22	-68.5	36	-484.89	-60.32	35.3	-676.27	-61.02	40.16	-676.74	-67.34	94.46	-406.67	-29.49	1396.58	0	0	0	-241.3	-95.96	1703.79	-242.42	13.48	1696.52	-398.75	-86.34	1789.91	-391.29	34.03	1781.78	-393.69	1151.5	69.21	195.16	1065.17	74.57	-294.81
4.95	77.25	133.09	145.09	42.92	120.91	126.29	-136.63	122.84	45.37	-160.54	127.85	100.91	-445.29	-67.72	35.66	-483.9	-60.3	35.32	-676.22	-60.37	40.73	-676.51	-67.04	95.29	-395.17	-29.49	1395.32	0	0	0	-231.88	-94.86	1703.09	-232.02	14.23	1695.67	-388.82	-85.06	1788.91	-381.29	35.22	1780.55	-392.41	1150.79	69.38	194.45	1065.63	74.33	-288.74
4.96	98.02	131.99	154.39	64.7	119.21	134.69	-111.81	121.18	47.8	-137.85	125.82	102.39	-445.1	-67.76	35.4	-482.38	-60.38	35.52	-675.6	-60.3	41.65	-676.22	-66.49	95.83	-385.51	-28.91	1394.38	0	0	0	-220.36	-93.91	1702.15	-223.04	15	1695.12	-378.76	-83.71	1787.87	-371.3	35.93	1779.44	-393.1	1150.52	69.1	194.13	1066.12	74.22	-285.34
4.97	116.53	130.71	162.54	84.38	118.73	142.16	-89.27	118.14	49.75	-117.58	123.15	103.58	-445.98	-68.42	34.77	-481.74	-60.57	35.26	-675.31	-59.76	42.31	-675.35	-66.98	96.98	-373.42	-27.75	1393.41	0	0	0	-210.92	-93.16	1701.42	-212.21	16.38	1694.06	-368.41	-83.28	1786.67	-361.32	37.02	1778.27	-406.04	1148.14	67.91	194.98	1066.04	74.36	-290.38
4.98	133.1	130.73	169.79	101.28	116.44	147.85	-69.76	114.38	50.83	-99.56	120.7	104.49	-446.84	-68.91	33.96	-481.92	-60.67	35.12	-674.56	-59.89	43.58	-674.86	-66.58	97.97	-362.46	-26.86	1392.09	0	0	0	-200.9	-92.2	1700.65	-203.16	16.91	1693.22	-358.39	-81.84	1785.63	-350.95	38.76	1777.05	-395.42	1145.86	71.57	193	1066.61	73.65	-287.97
4.99	146.89	129.53	174.33	115.6	114.9	151.93	-53.1	110.89	50.98	-84.19	117.59	104.37	-446.34	-67.98	33.97	-483.88	-60.68	34.41	-674.21	-60.06	44.83	-673.71	-67.78	99.71	-353.94	-26.06	1391.18	0	0	0	-191	-91.3	1699.91	-191.31	17.95	1692.3	-348.15	-80.71	1784.52	-340.63	39.98	1775.88	-397.17	1144.4	71.14	194.28	1065.94	74.03	-291.55
5	158.11	126.16	176.46	127.69	111.47	154	-39.64	108.3	50.52	-71.59	115.1	103.48	-444.76	-68.63	33.76	-483.62	-60.79	34.26	-673.8	-59.53	45.79	-673.11	-67.46	100.82	-347.29	-25.12	1390.11	0	0	0	-180.67	-90.16	1699.26	-178.81	19.49	1691.5	-338.08	-79.13	1783.57	-330.25	41.13	1774.78	-403.37	1144.74	69.64	195.7	1065.65	74.64	-293.72
5.01	167.86	122.8	175.77	137.07	108.72	152.61	-29.5	105.62	48.98	-61.77	111.12	101.51	-443.57	-67.93	34.16	-482.72	-60.93	34.49	-673.19	-59.98	47.46	-671.52	-68.99	103.04	-333.39	-24.07	1389.25	0	0	0	-168.6	-88.89	1698.51	-170.67	20.24	1690.96	-328.04	-77.28	1782.59	-319.5	43.09	1773.63	-399.83	1144.27	69.69	195.53	1065.08	74.8	-290.46
5.02	176.08	116.92	171.18	145.18	102.26	148.34	-22.97	102.61	46.46	-54.43	107.84	99.12	-443.65	-68.21	33.58	-480.78	-60.82	34.42	-672.56	-60.11	49.06	-671.45	-67.49	104.02	-320.74	-22.39	1387.73	0	0	0	-159.63	-87.66	1698.06	-161.18	21.31	1690.24	-317.97	-74.89	1781.77	-308.8	45.05	1772.55	-406.49	1147.09	69.12	195.98	1065.56	74.65	-287.32
5.03	182.76	109.04	163.2	151.22	96.24	141.53	-19.2	98.29	42.92	-49.19	104.2	96.31	-445.26	-68.51	33.25	-479.92	-61	34.42	-671.89	-60.66	51.17	-669.78	-68.66	106.27	-309.12	-21.06	1386.81	0	0	0	-149.62	-86.39	1697.56	-147.83	23.27	1689.27	-307.77	-72.63	1780.95	-298.01	46.99	1771.52	-396.86	1145.38	70.66	196.51	1065.08	75.03	-289.62
5.04	188.03	103.65	154.77	155.73	91.2	133.11	-17.15	94.53	40.22	-45.53	101.04	93.83	-449	-67.67	31.66	-481.03	-60.85	33.82	-671.03	-61.07	53.31	-668.29	-68.91	108.39	-302.02	-19.89	1386.3	0	0	0	-138.48	-84.95	1697.04	-136.01	24.02	1688.72	-297.1	-70.91	1780.17	-287.32	48.87	1770.53	-408.16	1147.64	67.38	196.13	1065.46	74.7	-290.82
5.05	192.16	91.08	145.86	159.31	83.15	125.15	-15.29	91.63	38.05	-42.86	97.93	91.32	-441.93	-68.47	32.91	-480.49	-60.88	33.6	-670.44	-60.87	55.57	-666.99	-69.16	110.66	-290.91	-18.78	1385.52	0	0	0	-127.76	-83.26	1696.64	-127.08	25.23	1688.12	-286.53	-69.12	1779.31	-276.6	50.8	1769.53	-408.95	1148.19	67.92	194.01	1066.09	74.06	-294.66
5.06	196.44	84.73	138.96	163.23	77.89	119.24	-12.64	91.12	38.39	-39.49	94.94	89.44	-443.52	-68.14	32.59	-483.09	-60.75	32.59	-669.48	-61.47	58.36	-664.97	-70.12	113.64	-279.38	-17.77	1384.63	0	0	0	-117.52	-81.6	1696.28	-116.21	27.44	1687.3	-275.9	-66.85	1778.56	-265.74	53.33	1768.58	-413.09	1148.69	67.27	195	1065.62	74.53	-298.06
5.07	203.29	79.57	131.18	169.13	72.05	112.89	-10.19	88.59	38.54	-34.31	92.8	89.19	-444.98	-67.77	31.44	-479	-60.85	33.77	-667.92	-62.57	61.67	-663.24	-69.69	116.18	-270.62	-16.03	1384.03	0	0	0	-106.48	-79.82	1695.93	-105.51	28.9	1686.92	-265.24	-64.43	1778.04	-254.74	55.74	1767.76	-398.77	1145.74	70.72	195.18	1065.73	74.5	-297.75
5.08	213.05	79.35	118.49	175.65	70.04	104.98	-7.46	89.14	39.48	-27.75	91.38	89.53	-443.77	-68.09	31.72	-478.52	-60.61	33.46	-666.58	-63.11	65.26	-660.26	-71.43	120.19	-253.48	-14.33	1384.22	0	0	0	-95.86	-77.77	1695.81	-94.92	30.32	1686.69	-254.44	-61.75	1777.82	-243.66	58.15	1767.22	-405.15	1146.94	68.37	194.92	1065.9	74.46	-294.55
5.09	221.68	79.26	106.78	184.03	70.47	95.75	-5.49	88.73	39.36	-22.74	91.2	89.78	-442.94	-67.48	31.68	-479.87	-60.61	32.92	-664.83	-63.96	69.39	-657.23	-72.48	124.15	-243.78	-12.81	1384.06	0	0	0	-84.58	-76.01	1695.9	-84.38	32.38	1686.64	-242.98	-59.97	1778.07	-232.26	60.43	1767.28	-404.52	1145.52	68.94	194.23	1065.53	74.4	-291.52
5.1	227.97	81.08	96.74	185.03	71.94	86.62	-4.48	89.1	39.2	-19.17	92.03	90.11	-446.51	-67.93	30.63	-479.51	-60.61	33.02	-662.54	-65.15	74.21	-653.77	-73.36	128.83	-237.07	-11.32	1384.83	0	0	0	-73.78	-74	1696.4	-73.75	34.17	1686.62	-231.66	-57.05	1778.88	-220.47	63.44	1767.79	-393.38	1143.66	72.19	194.45	1065.76	74.34	-287.16
5.11	232.54	83.06	88.11	189.28	73.69	80.59	-3.73	89.62	39.05	-16.45	91.92	90.25	-444.68	-67.15	31.33	-479.81	-60.58	32.95	-660.17	-65.94	79.4	-649.92	-74.12	133.86	-220.9	-9.95	1385.66	0	0	0	-62.37	-71.73	1696.97	-65.56	37.01	1686.62	-220.2	-54.03	1780.1	-208.78	66.51	1768.61	-391.09	1143.53	72.39	194.91	1065.93	74.29	-292.87
5.12	235.37	83.98	79.58	193.41	75.6	75.07	-3.2	90.69	39.24	-14.41	92.4	90.66	-444.77	-66.98	30.95	-479.38	-60.19	32.91	-657.19	-66.06	84.93	-645.63	-74.23	138.96	-209.94	-8.16	1387.47	0	0	0	-51.64	-69.42	1697.85	-54.05	37.97	1687.25	-208.87	-51.15	1781.55	-197.22	68.92	1769.71	-399.48	1145.71	70.43	195.65	1065.17	74.83	-291.96
5.13	237.77	81.97	72.3	195.69	74.25	69.46	-2.44	91.32	39.49	-12.27	92.61	90.95	-443.74	-66.69	31.17	-479.09	-60.26	32.92	-653.53	-66.75	91.19	-639.67	-76.24	145.32	-197.86	-6.9	1389.26	0	0	0	-39.1	-67.13	1698.88	-42.66	39.26	1688.24	-197.47	-48.1	1783.16	-185.3	72.76	1770.8	-398.42	1146.27	70.7	195.62	1065.38	74.78	-289.66
5.14	240.59	80.06	66.8	198.02	72.23	64.82	-2.09	89.4	38.75	-10.39	92.54	91.19	-445.45	-67.64	30.86	-478.45	-59.92	33.49	-648.62	-68.29	98.29	-633.09	-77.49	151.7	-191.36	-6.63	1391.42	0	0	0	-28.12	-64.8	1700.34	-31.73	41.87	1689.72	-186.04	-44.77	1784.98	-173.45	76.02	1772.15	-398.28	1146.14	69.79	195.53	1065.54	74.6	-291.1
5.15	240.92	77.6	62.45	198.8	69.62	60.69	-1.58	90.79	39.84	-9	92.3	91.42	-443.37	-67.97	30.83	-476.15	-59.61	34.45	-643.21	-69.24	105.68	-625.18	-79.51	158.41	-175.11	-5.02	1393.23	0	0	0	-17.36	-62.45	1702	-18.71	44.47	1690.71	-174.56	-41.89	1786.82	-161.8	78.72	1773.84	-407.55	1147.53	67.81	195.27	1065.81	74.5	-293.64
5.16	242.09	76.26	59.23	200.11	68.19	57.64	-1.13	90.96	40.08	-7.83	91.61	91.51	-441.84	-66.23	31.66	-477.14	-58.95	34.45	-637.1	-69.14	112.99	-616.02	-81.7	165.4	-159.3	-3.82	1395.51	0	0	0	-6.23	-59.93	1703.85	-7.53	47.24	1692.23	-163.24	-39.15	1788.79	-150.3	81.66	1775.38	-403.34	1146.58	69.41	194.89	1066.13	74.22	-293.87
5.17	243.01	75.47	56.38	201.69	67.74	54.87	-0.82	90.62	40.09	-6.68	91.03	91.68	-444.88	-67.16	30.53	-476.26	-59.15	35.3	-628.57	-71.45	121.65	-605.15	-84.25	172.36	-151.84	-2.89	1397.7	0	0	0	4.74	-57.55	1706.01	2.98	49.11	1694.09	-152.22	-35.82	1790.79	-138.87	85.14	1776.83	-392.96	1145.14	71.67	193.75	1066.26	74.16	-276.52
5.18	244.37	74.63	54.42	201.55	67.43	53.03	-0.85	90.15	40.19	-5.83	90.2	91.57	-443.35	-66.25	31.22	-474.98	-58.54	35.82	-619.21	-73.64	130.47	-592.83	-87.24	179.37	-140.82	-1.03	1399.77	0	0	0	15.38	-55.28	1708.37	14.43	50.86	1696.23	-141.35	-33.02	1792.62	-127.9	87.78	1778.35	-393.12	1144.18	71.22	193.82	1065.59	74.29	-274.6
5.19	244.66	74.09	52.96	202.04	67.58	51.95	-0.73	89.01	39.79	-5.18	90.18	91.76	-442.97	-66.57	30.42	-470.77	-58.42	37.16	-609.15	-76.14	139.64	-579.42	-91.35	186.43	-131.77	0.18	1401.96	0	0	0	26.56	-52.85	1710.8	22.48	53.84	1698.7	-130.66	-30.34	1794.32	-117.13	90.5	1779.78	-386.83	1142.81	73.07	194.31	1065.98	74.25	-277.72
5.2	244.97	74.23	52.03	200.64	66.6	50.51	-0.54	90.1	40.19	-4.64	90.15	91.78	-442.15	-67.21	29.89	-470.04	-59.83	37.78	-598.29	-79.3	150.13	-565.77	-94.43	194.06	-113.48	1.4	1403.58	0	0	0	37.48	-50.42	1713.44	36.48	56.06	1700.77	-120.31	-27.47	1795.87	-106.46	93.23	1781.01	-394.87	1144.96	71.03	194.78	1066.53	74.34	-266.72
5.21	246.3	73.88	51.91	202.18	66.54	50.42	-0.73	89.55	39.88	-4.3	90.51	91.9	-435.41	-67.4	31.41	-465.52	-61.15	39.33	-586.85	-82.31	161.63	-551.66	-97.15	202.66	-106.43	2.66	1404.73	0	0	0	47.67	-48.32	1716.06	48.67	58.25	1702.95	-109.95	-24.83	1797.33	-96.06	95.78	1782.05	-401.31	1145.48	69.91	195.93	1065.88	74.77	-289.47
5.22	245.72	73.82	51.09	200.87	66.54	49.45	-0.87	89.41	39.79	-4.26	90.77	92.01	-435.69	-69.46	30.02	-460.95	-62.09	41.48	-574.14	-85.34	174.12	-536.6	-99.53	212.08	-100.25	3.97	1406.51	0	0	0	58.64	-46.04	1718.61	57.4	60.54	1705.42	-99.75	-22.42	1798.66	-85.7	98.57	1783	-390.94	1143.08	72.7	195.78	1065.48	74.85	-289.64
5.23	246.11	73.74	50.85	206.5	66.77	51.15	-0.76	89.31	39.57	-4.08	90.33	91.91	-429.43	-69.59	31.26	-455.69	-63.55	44.23	-560.33	-87.91	186.75	-520.16	-102.85	222.15	-86.23	5.42	1407.64	0	0	0	69.54	-44.06	1721.05	67.36	62.64	1707.64	-89.74	-20.28	1799.71	-75.65	100.71	1783.82	-400.98	1146.7	70.27	195.06	1065.5	74.58	-278.11
5.24	252.63	73.71	52.9	214.91	66.21	53.62	-0.94	89.01	39.43	-4	90.5	91.93	-428.47	-71.15	31.19	-446.05	-65.02	48.17	-545.3	-89.96	199.23	-503.59	-104.48	231.39	-70.14	6.55	1408.69	0	0	0	80.1	-41.76	1723.53	78.46	65.43	1709.69	-79.84	-18.14	1800.68	-65.86	102.58	1784.45	-410.09	1148.49	67.89	194.23	1065.87	74.2	-279.48
5.25	260.95	73.83	55.35	201.94	66.1	48.85	-0.86	89.59	39.54	-3.86	90.47	91.93	-420.48	-73.65	32.98	-439.02	-67.11	51.84	-529.19	-92.24	211.63	-485.37	-107.15	241.17	-60.99	7.27	1409.22	0	0	0	91.06	-39.77	1725.83	88.74	67.15	1711.98	-70.09	-15.78	1801.6	-56.14	104.74	1784.94	-395.7	1145.28	70.58	194.27	1066	74.23	-281.8
5.26	246.5	73.58	49.9	202.56	66.04	48.69	-0.85	90.23	39.84	-3.6	90.8	92.18	-410.8	-77.04	34.17	-431.65	-70.08	55.96	-512.24	-94.09	223.05	-467.1	-108.85	250.09	-48.14	9.17	1410.11	0	0	0	101.6	-37.71	1728.07	98.64	69.43	1714.13	-59.99	-14.23	1802.31	-46.6	106.09	1785.39	-391.97	1144.55	71.49	195.02	1066.02	74.45	-278.29
5.27	246.56	73.18	49.98	202.18	66.02	48.68	-1.09	89.11	39.26	-3.51	91	92.2	-397.9	-80.55	38.57	-419.49	-73.29	61.61	-494.96	-95.19	232.89	-449.11	-110.17	258.04	-39.15	9.15	1411.21	0	0	0	111.97	-36.06	1730.06	110.02	70.68	1715.94	-49.95	-12.79	1802.95	-37	107.68	1785.73	-408.85	1147.1	68	196.2	1065.82	74.92	-284.4
5.28	245.91	73.24	49.53	203.25	66.16	48.42	-1	89.91	39.75	-3.67	90.16	91.81	-384.51	-85.51	44.08	-402.3	-77.19	68.67	-477.05	-95.31	240.71	-430.96	-111.06	265.18	-30.79	9.57	1411.82	0	0	0	122.46	-34.48	1731.92	121.25	72.06	1717.58	-39.8	-11.65	1803.51	-27.3	108.88	1786.11	-399.51	1146.53	70.37	193.42	1065.72	74.29	-289.72
5.29	246.27	73.34	49.58	198.92	66.28	47.51	-1.1	90.13	39.64	-3.58	90.21	91.85	-365.21	-90.53	49.86	-382.07	-81.58	74.42	-458.58	-95.12	246.79	-412.4	-111.13	271.63	-22.69	10.3	1412.46	0	0	0	133.1	-32.94	1733.64	133.41	74.24	1719.07	-29.56	-11.52	1803.96	-17.53	110.21	1786.42	-395.41	1146.14	71.68	194.35	1064.99	74.68	-302.31
5.3	242.38	73.09	48.68	193.01	65.73	46.07	-1.12	89.64	39.49	-3.24	90.2	92.04	-342.58	-96.11	54.42	-361.47	-86.63	78.59	-439.19	-95.11	250.89	-393.24	-110.69	276.83	-13.43	10.95	1413.46	0	0	0	142.87	-31.76	1735.25	141.79	75.92	1720.46	-19.55	-10.27	1804.64	-7.78	111.37	1786.8	-406.67	1147.65	68.19	195.48	1065.34	74.82	-303.79
5.31	240.43	73	48.32	191.4	65.6	46.26	-1.03	89.56	39.45	-3.01	90.36	92.22	-316.94	-101.34	58.51	-335.94	-91.31	82.68	-418.54	-95.92	253.47	-373.22	-110.39	280.89	-1.57	11.4	1414.41	0	0	0	153.19	-30.46	1736.67	151.21	78.09	1721.61	-9.46	-9.56	1805.18	1.83	111.68	1787.24	-412.38	1147.97	67.13	194.9	1065.88	74.46	-290.9
5.32	234.99	72.88	46.59	201.74	65.55	48.11	-0.94	89.96	39.59	-2.77	89.89	92.17	-290.95	-105.77	61.07	-309.98	-95.46	85.09	-397.06	-96.99	254.39	-352.6	-110.31	283.49	9.18	12.02	1415.1	0	0	0	163.31	-29.47	1737.96	161.22	78.2	1723.18	0.57	-9.29	1805.67	11.42	111.97	1787.66	-396.32	1144.9	71.15	193.95	1066.64	73.95	-290.23
5.33	243.46	72.95	48.32	202.34	65.7	47.59	-0.74	89.75	39.47	-2.39	89.6	92.25	-262.96	-109.78	63.07	-283.34	-100.13	86.65	-374.72	-98.08	253.71	-331.03	-110.54	284.59	16.91	12.06	1416	0	0	0	173.8	-28.5	1739.09	170.71	78.82	1724.5	10.5	-9.02	1806.18	20.96	111.93	1788.25	-387.77	1144.36	73.71	194.73	1065.58	74.4	-286.72
5.34	245.97	73	48.51	202.36	65.99	47.61	-0.75	89.35	39.54	-1.99	90.19	92.66	-235.02	-114.64	63.85	-253.02	-104.17	87.98	-351.65	-99.47	251.72	-309.04	-110.4	283.82	28.62	12.63	1416.51	0	0	0	184.43	-27.98	1740.08	179.27	79.34	1725.59	20.5	-9.34	1806.59	30.52	111.95	1788.77	-405.21	1146.72	68.97	194.92	1065.26	74.64	-291.74
5.35	244.65	72.81	47.71	202.78	65.98	47.62	-0.49	89.96	39.94	-1.73	89.42	92.6	-204.06	-119.65	64.32	-226.21	-108.46	87.29	-328.42	-100.07	248.06	-286.21	-110.92	281.62	38.05	13.09	1417.16	0	0	0	194.39	-27.64	1740.94	188.83	80.71	1726.29	30.3	-9.29	1806.95	40.08	111.82	1789.28	-397.87	1145.27	71.13	194.93	1065.42	74.61	-288.65
5.36	245.41	72.59	47.76	201.3	65.2	47.12	-0.33	89.83	40.01	-1.28	88.96	92.63	-173.6	-124.41	64.22	-197.04	-112.65	86.13	-304.45	-100.87	243.17	-262.75	-111.71	278.08	51.57	14.29	1417.58	0	0	0	204.03	-27.39	1741.78	200.8	80.98	1727.48	40.01	-9.64	1807.25	49.69	111.73	1789.83	-393.35	1144.26	71.74	194.31	1065.62	74.39	-291.39
5.37	247.48	72.84	48.03	204.5	65.6	47.85	-0.41	89.31	40.02	-1.09	88.79	92.8	-143.31	-129.54	62.66	-164.83	-117.05	84.75	-279.34	-101.27	236.94	-239.04	-112.09	273.23	57.49	14.75	1418.23	0	0	0	213.82	-27.56	1742.4	211.03	80.56	1728.27	49.57	-10.07	1807.44	59.26	111.7	1790.3	-399.81	1146.14	69.87	193.9	1065.77	74.24	-285.33
5.38	245.02	72.61	47	202.66	64.98	47.35	-0.49	88.46	39.68	-0.7	88.3	92.9	-111.4	-133.39	61.07	-135.92	-121.29	81.75	-253.8	-101.74	229.64	-214.71	-112.31	267.23	60.52	15.5	1418.63	0	0	0	224.04	-27.56	1743.02	221.08	80.31	1729.18	59.08	-10.42	1807.56	68.72	111.28	1790.84	-410.43	1148.1	68.23	194.13	1065.94	74.29	-272.92
5.39	246.39	72.44	47.25	201.88	65.7	46.57	-0.31	88.23	39.69	-0.34	88.23	93.1	-76.77	-138.28	59.44	-102.03	-125.23	79.49	-227.27	-102.43	221.41	-189.61	-113.16	260.51	72.8	16.51	1418.88	0	0	0	233.75	-27.9	1743.46	230.19	79.59	1730.34	68.58	-11.14	1807.52	78.19	110.96	1791.3	-403.69	1146.31	69.42	194.1	1065.96	74.42	-270.83
5.4	246.53	72.68	46.89	200.81	65.52	46.44	-0.22	88.82	40.17	-0.03	87.85	93.13	-45.94	-142.32	56.71	-68.54	-128.53	76.27	-199.91	-103.7	212.45	-163.97	-113.16	252.75	80.23	17.23	1419.36	0	0	0	243.18	-28.32	1743.95	238.05	79.36	1731.36	77.98	-11.7	1807.49	87.59	110.31	1791.73	-395.58	1145.94	70.79	194.84	1065.83	74.55	-287
5.41	246.66	72.82	46.66	204.31	65.63	47.08	-0.19	88.78	40.1	0.31	88.22	93.43	-8.81	-146.39	55.66	-33.21	-131.61	73.66	-171.78	-105.38	202.95	-137.21	-113.84	244.24	86.91	17.66	1419.52	0	0	0	252.01	-28.85	1744.44	245.93	78.49	1732.5	87.38	-12.11	1807.34	97.01	109.71	1792.13	-391.51	1149.2	70.11	196.4	1065.16	75.13	-277.49
5.42	245.46	72.83	45.92	204.07	65.45	47.07	-0.08	88.75	40.37	0.51	87.32	93.29	26.92	-150.29	54.27	2.1	-134.48	70.68	-142.52	-107.03	192.56	-110.32	-114.13	235.07	99.84	18.5	1419.54	0	0	0	261.65	-29.51	1744.84	256.65	77.64	1733.43	96.69	-12.7	1807.14	106.53	109.19	1792.39	-390.5	1150.51	69.54	195.52	1065.18	74.76	-282.36
5.43	246.66	72.59	46.3	202.78	64.79	46.88	0.02	87.85	40.16	0.95	87.06	93.38	66.73	-152.48	53.48	37.67	-137.38	68.01	-113.02	-107.67	181.12	-82.67	-115.43	225.71	107.49	19.3	1419.7	0	0	0	271.33	-30.37	1745.14	266.63	77.38	1734.14	105.92	-13.81	1806.78	116.11	108.59	1792.63	-389.16	1151.04	69.96	192.37	1065.27	74.2	-285.13
5.44	246.38	72.6	45.82	203.45	65.07	46.49	0.22	88.39	40.51	1.49	87.54	93.89	104.23	-155.69	52.55	75.78	-140.1	66.14	-82.52	-108.56	169.36	-54.43	-116.5	215.63	120.56	20.2	1419.92	0	0	0	280.13	-31.32	1745.5	274.62	75.98	1735.12	115.1	-14.74	1806.31	125.75	107.78	1792.77	-393.88	1151.66	68.92	192.74	1064.9	74.39	-275.07
5.45	246.29	72.09	45.91	203.22	65.73	46.86	0.27	87.72	40.53	2.07	86.93	93.85	140.98	-158	52.19	113.14	-142.86	64.34	-51.2	-111.18	158.05	-25.44	-117.74	205.46	130.62	20.8	1419.59	0	0	0	289.76	-32.19	1745.77	284.24	74.87	1736.01	124.14	-15.11	1805.85	135.32	107.15	1792.77	-395.39	1152.41	68.06	192.25	1065.09	74.27	-284.25
5.46	248.43	72.6	46.12	204.48	65.68	46.94	0.51	87.57	40.58	2.47	86.89	94.19	179.1	-161.11	52.1	150.38	-145.61	62.79	-18.81	-113.23	146.62	4.37	-118.14	194.6	141.21	21.46	1419.23	0	0	0	298.9	-33.11	1746.08	297.01	73.99	1736.56	133.06	-15.87	1805.25	144.77	106.39	1792.67	-394.38	1150.21	68.69	190.91	1065.31	73.93	-283.25
5.47	248.09	72.39	45.84	202.68	65.55	46.65	0.75	87.85	41.11	2.87	86.24	94.27	218.32	-164.86	53.05	186.6	-148.95	61.78	14.16	-114.64	135.05	34.39	-119.21	184.23	149.61	22.01	1418.99	0	0	0	307.67	-34.27	1746.37	304.88	73.37	1737.31	142.14	-17	1804.51	154.35	105.62	1792.5	-397.14	1150.73	68.46	190.78	1065.5	73.79	-278.59
5.48	247.67	72.18	45.74	204.7	66.65	47.39	1.1	88.05	41.42	3.41	86.02	94.47	253.76	-167.49	53.56	222.9	-152.36	61.01	47.5	-115.67	123.66	65.08	-120.61	174.15	160.34	22.27	1418.66	0	0	0	317.81	-35.2	1746.58	313.67	71.91	1738.17	151.28	-17.94	1803.77	163.79	104.68	1792.19	-390.04	1150.31	70.35	191.35	1065.63	74.21	-285.91
5.49	250.8	72.19	46.53	202.02	67.27	47.55	1.13	87.17	41.3	3.8	85.91	94.88	288.94	-172.26	54.38	261.18	-155.66	61.17	81.11	-117.4	113.12	95.82	-121.16	164.2	169.16	22.17	1418.16	0	0	0	327.15	-36.31	1746.82	323.03	70.76	1738.69	160.34	-18.66	1803	173.24	104.15	1791.73	-389.43	1149.61	71	191.06	1065.55	74.17	-282.53
5.5	251.54	72.72	46.48	202.66	67.22	47.54	1.5	87.49	41.84	4.42	85.86	95.31	326.25	-175.38	56.12	298.13	-158.76	61.5	115.51	-118.95	103.27	127.58	-123.51	155.54	179.72	22.02	1417.97	0	0	0	336.69	-37.43	1746.98	332.85	68.89	1739.51	169.48	-19.59	1802.15	182.74	103.28	1791.22	-392.56	1151.99	69.48	191.22	1065.29	74	-282.16
5.51	255.41	71.82	51.67	202.16	68.75	47.47	1.73	86.71	41.91	4.88	86.23	95.91	362.18	-179.12	58.24	334.42	-162.29	62.22	150.16	-121.06	94.4	159.58	-124.77	147	192.31	21.73	1417.42	0	0	0	345.94	-38.38	1747.2	342.83	68.26	1739.82	178.71	-20.39	1801.23	192.32	102.48	1790.61	-394.85	1151.17	69.04	191.86	1065.38	74.21	-278.63
5.52	251.71	72.49	49.92	207.22	67.51	47.86	1.92	86.25	41.95	5.24	85.1	95.9	396.81	-182.58	60.93	367.94	-165.7	62.73	184.82	-122.28	85.61	192.02	-125.55	138.66	197.79	21.31	1416.89	0	0	0	356.15	-39.46	1747.3	353.2	67.24	1739.97	188.08	-21.49	1800.25	201.87	101.27	1790.01	-395.04	1152	68.88	191.64	1065.65	74.15	-271.27
5.53	250.16	73.07	49.11	205.34	68.26	46.96	2.22	85.9	42.13	5.81	85.8	96.74	435.85	-186	64.76	404.7	-169.02	64.85	219.93	-123.56	77.46	224.86	-127.06	131.37	209.38	21.08	1415.99	0	0	0	365.92	-40.85	1747.31	362.85	65.71	1740.64	197.43	-22.52	1799.25	211.37	100.05	1789.31	-392.09	1152.34	69.05	192.55	1065.17	74.36	-278.01
5.54	254.28	73.67	49.54	207.17	67.02	46.6	2.6	86.85	43.05	6.16	85.29	97.18	470.78	-188.81	68.37	438.65	-171.91	66.82	255.65	-125	70.23	258.12	-128.01	124.52	222.08	20.73	1415.42	0	0	0	375.82	-42.1	1747.27	374.7	64.83	1740.46	207.07	-23.82	1798.15	221.02	99.04	1788.5	-388.6	1151.3	69.94	194.99	1064.57	75.07	-275.28
5.55	251.29	73.89	48.14	206.56	67.46	45.84	2.75	86.05	43.04	6.48	84.95	97.67	503.46	-191.56	71.87	474.56	-175.1	69.96	290.87	-126.23	63.89	290.61	-130.13	118.98	234.22	19.76	1414.64	0	0	0	385.19	-43.45	1747.16	382.12	63.2	1740.89	216.81	-25.05	1797.01	230.8	97.87	1787.59	-389.06	1150.28	70.41	193.67	1064.96	74.76	-280.71
5.56	249.64	73.61	44.39	205.99	67.46	45.76	3.08	85.03	43.11	6.84	84.58	98.12	540.09	-194.44	77.28	509.13	-177.59	73.2	325.54	-128.22	58.92	322.64	-132.31	114.3	243.08	18.52	1413.77	0	0	0	394.4	-44.86	1747.06	391.24	62.22	1741.16	226.62	-26.13	1795.91	240.6	96.65	1786.74	-388.35	1149.8	70.45	192.07	1065.31	74.26	-277.28
5.57	249.57	73.5	44.38	205.63	67.19	45.26	3.35	84.75	43.47	7.24	85.07	99.1	571.74	-197.69	82.13	545.01	-179.82	77.79	360.37	-130.4	55.01	354.55	-134.49	110.46	256.55	17.77	1412.75	0	0	0	404.77	-46.3	1746.8	401.59	61.07	1741.1	236.44	-27.25	1794.76	250.6	95.51	1785.8	-391.93	1149.52	70.2	191.72	1065.31	74.12	-292.94
5.58	249.62	73.89	44.07	204.25	67.56	45.32	3.73	84.85	43.94	7.44	84.14	99.39	606.48	-198.78	89.65	578.86	-181.89	83.32	395	-132.9	52.33	386.66	-136.97	107.57	265.64	17.08	1412.05	0	0	0	414.82	-47.68	1746.56	411.49	58.92	1741.23	246.29	-28.34	1793.55	260.7	94.25	1784.79	-390.11	1150.93	70.06	192.19	1065.12	74.05	-288.31
5.59	248.89	74.1	43.67	205.18	67.93	45.29	4	84.57	44.47	8.15	85.07	100.68	635.94	-200.57	97.37	612.19	-183.38	90.31	428.48	-135.77	50.62	417.3	-138.33	105.06	277.84	16.2	1411.22	0	0	0	424.81	-49.17	1746.23	421.17	57.41	1741.01	256.12	-29.58	1792.33	270.88	92.89	1783.72	-395.08	1152.34	68.49	194.21	1065.33	74.45	-297.88
5.6	249.91	74.06	43.98	203.52	67.97	44.26	4.31	83.48	44.94	8.68	85.24	101.61	668.08	-200.57	107.91	643.25	-186.19	97	460.89	-137.74	49.55	446.89	-140.87	103.87	284.47	15.02	1410.35	0	0	0	434.66	-50.96	1745.84	431.21	55.82	1740.76	265.98	-31.12	1790.97	281.08	91.5	1782.63	-392.18	1151.6	69.28	195	1064.87	74.76	-285.33
5.61	248.46	74.23	43.4	203.69	68.31	43.93	4.82	83.52	45.77	9.34	84.82	102.42	694.98	-201.3	119.01	671.56	-186.8	106.65	492.08	-140.27	49.69	475.08	-141.94	102.88	299.05	13.82	1409.07	0	0	0	444.1	-52.3	1745.5	439.47	54.46	1740.78	275.84	-32.54	1789.59	291.27	89.95	1781.49	-390.34	1149.79	70.24	194.42	1065.04	74.67	-291.28
5.62	248.72	74.1	43.61	203.43	69.07	43.78	5.4	83.87	46.91	10.1	85.85	103.98	721.55	-201.68	130.32	698.14	-186.56	117.03	521.51	-142.67	50.8	501.87	-143.91	103.11	308.86	12.79	1407.95	0	0	0	455.47	-54.02	1744.92	451.1	52.44	1740.63	285.71	-34.04	1788.18	301.5	88.61	1780.25	-393.34	1150.8	69.27	194.74	1064.9	74.82	-287.94
5.63	249.58	74.1	43.64	205.28	69.4	43.84	5.84	82.76	47.54	10.88	85.33	105.06	745.72	-199.25	141.24	722.68	-185.51	126.96	548.41	-144.74	52.49	526.67	-145.91	104.17	322.82	11.92	1407.06	0	0	0	465.18	-55.67	1744.53	458.73	50.7	1740.35	295.66	-35.31	1786.81	311.71	87.43	1778.92	-393.39	1152.37	68.62	193.79	1065.15	74.48	-287.95
5.64	248.33	74.15	43.36	206.85	69.39	43.97	6.33	82.41	48.79	11.88	86.23	106.74	770.47	-195.43	151.6	745.21	-183.73	135.72	572.9	-145.45	54.22	549.2	-147.33	105.39	335.65	10.6	1406.03	0	0	0	476.33	-57.22	1744	472.95	49.13	1739.69	305.77	-36.76	1785.45	321.92	85.88	1777.64	-394.67	1150.87	68.99	193.86	1064.6	74.43	-286.07
5.65	248.44	73.7	43.3	206.67	69.78	43.42	7.18	82.73	50.39	12.88	86.51	108.27	789.44	-192.63	158.53	765.33	-180.13	142.2	594.71	-145.59	55.7	569.14	-147.13	106.16	345.48	9.48	1405.07	0	0	0	486.33	-58.98	1743.52	481.55	47.5	1739.48	316.06	-38.7	1784.01	332.22	83.9	1776.4	-395.34	1150.8	68.91	194.29	1064.66	74.64	-286.95
5.66	247.21	74.35	42.48	205.45	70.1	42.53	7.74	83.19	52.27	14.16	87.85	110.44	808.6	-188.32	164.65	782.19	-176.4	147	613.93	-144.05	55.72	586.14	-147.91	106.69	357.23	8.29	1403.79	0	0	0	496.63	-60.77	1742.98	492.7	45.88	1739.05	326.4	-40.33	1782.7	342.54	82.36	1775.19	-390.95	1150.61	69.84	194.98	1063.84	74.98	-286.92
5.67	249.64	74.63	43.41	205.12	70.33	42.73	8.67	83.04	54.02	15.42	88.37	112.49	821.46	-182.87	167.39	795.95	-172.36	149.47	629.92	-142.57	54.38	600.15	-145.49	104.34	366.51	6.5	1402.78	0	0	0	506.92	-62.67	1742.53	503.88	44.06	1738.61	336.98	-42.15	1781.44	352.83	80.45	1774.02	-392.21	1149.59	69.95	195.21	1064.89	74.55	-289.38
5.68	249.04	74.65	42.98	206.29	70.56	42.39	9.27	83.07	55.9	16.79	89.44	115	833.13	-180.15	164.23	806.99	-167.18	148.97	642.27	-140.14	51.24	611.5	-143.27	101.11	376.62	5.37	1401.79	0	0	0	517.02	-64.72	1742.06	514.59	42.65	1738.13	347.73	-44.26	1780.26	363.18	78.77	1772.83	-388.72	1150.8	70.38	193.18	1065.17	74.37	-286.11
5.69	249.13	74.51	42.82	204.83	70.83	41.74	9.88	83.47	58.38	18.37	90.65	117.6	842.29	-173.62	160.48	815.88	-160.97	145.62	650.67	-137.91	47.59	619.97	-142.16	98.09	386.35	3.74	1401.42	0	0	0	528.36	-66.38	1741.59	524.98	40.53	1737.93	358.49	-46.39	1779.14	373.66	76.94	1771.79	-392.62	1151.93	69.24	192.74	1065.04	74.48	-287.35
5.7	248.99	74.73	42.72	206.18	71.35	41.92	10.91	84.47	61.26	20.1	91.12	120.12	848.08	-163.2	156.87	822.93	-153.19	139.57	655.75	-135.53	43.67	626.01	-140.17	94.53	397.42	2.63	1400.6	0	0	0	539.01	-68.19	1741.21	534.91	38.71	1737.72	369.27	-48.55	1778.09	384.21	75.12	1770.84	-396.66	1150.6	68.82	192.7	1065.23	74.44	-294.25
5.71	248.72	74.61	42.67	206.66	71.56	41.91	12.07	85.82	64.27	22.13	92.4	123.28	851.86	-153.59	148.68	827.91	-145.27	132.19	658.35	-133.08	39.66	629.97	-137.69	90.87	410.96	1.04	1400.24	0	0	0	549.64	-70.14	1740.81	547.08	37.5	1737.09	380.02	-50.77	1777.12	394.96	72.71	1770.02	-392.18	1150.64	69.28	192.62	1065.27	74.3	-290.57
5.72	249.96	74.8	42.88	207.39	71.81	41.54	13.19	86.66	67.47	24.25	93.66	126.67	856.95	-145.26	141.37	831.21	-137.6	124.57	659.49	-131.72	36.81	632.24	-134.67	87.09	422.08	-0.18	1399.71	0	0	0	560.23	-72.21	1740.45	556.04	35	1737.29	390.77	-53.15	1776.14	405.65	70.26	1769.27	-394.04	1151.43	68.93	191.19	1065.36	73.89	-290.87
5.73	248.09	74.69	42.29	207.41	71.08	41.33	14.76	87.89	71.24	26.85	95	130.44	859.9	-138.27	134.81	834.35	-131.13	118.3	661.77	-129.23	35.5	634.92	-132.07	84.35	435.63	-1.8	1399.47	0	0	0	571.09	-74.36	1740.06	565.82	33.4	1737.07	401.45	-55.41	1775.3	416.37	68.13	1768.48	-391.97	1149.11	69.82	190.78	1065.38	73.94	-285.75
5.74	248.23	74.68	42.27	207.29	71.68	41.48	16.42	89.42	75.62	29.9	97.17	134.78	868.01	-133.71	127.73	841.07	-126.91	112.27	665.48	-127.46	36.32	640.84	-130.69	84.9	445.61	-3.55	1399.08	0	0	0	581.82	-76.45	1739.79	577.53	31.27	1736.81	412.18	-57.97	1774.59	427.1	65.99	1767.88	-392.96	1151.34	69.08	190.21	1065.65	73.89	-289.79
5.75	249.96	74.75	42.72	207.1	71.78	41.17	18.62	90.45	80.11	33.38	98.2	139.15	877.38	-132.52	114.74	850.88	-124.89	102.04	668.67	-125.68	36.77	647.86	-129.82	86.25	460.44	-5.78	1399.3	0	0	0	592.64	-78.63	1739.84	588.88	28.91	1736.75	423.13	-60.62	1774.37	438.02	63.34	1767.77	-395.53	1152.76	68.2	192.4	1065.24	74.36	-296.77
5.76	248.21	75.14	41.99	207.05	71.45	41.39	21.23	91.83	85.34	37.55	100.02	144.26	885.81	-133.68	101.93	854.1	-123.22	93.34	670.64	-125.35	37.07	652.81	-129.5	86.68	470.24	-7.76	1399.8	0	0	0	603.95	-80.74	1740.27	601.11	27.39	1737.12	434.35	-63.5	1774.84	448.93	60.53	1768.33	-397.37	1153.28	67.91	192.22	1065.11	74.23	-297.21
5.77	249.17	74.37	42.41	208.87	72.21	41.66	24.65	93.48	91.43	42.66	101.65	149.91	889.23	-133.36	91.27	856.85	-123.75	84.56	671.92	-125.62	36.86	657.01	-129.63	86.59	482.08	-10.05	1400.67	0	0	0	616.06	-83	1741	611.56	25.52	1738.01	445.8	-66.39	1775.86	459.81	58.3	1769.29	-393.02	1152.29	69.16	190.55	1065.51	73.73	-294.48
5.78	248.31	74.47	42.1	208.97	70.81	41.33	28.75	94.21	97.91	48.39	103.23	156.16	892.83	-133.17	82.34	862.35	-124.57	78.49	672.85	-126.05	36.98	660.58	-129.84	86.94	493.16	-12.32	1402.47	0	0	0	627.19	-85.32	1741.88	622.2	22.98	1739.2	457.27	-69.5	1777.12	470.85	55.57	1770.67	-395.69	1151.6	68.68	190.6	1065.6	73.66	-292.67
5.79	248.73	74.91	41.98	208.82	71.55	41.3	33.84	95.43	105.37	55.56	105.18	162.93	898.51	-131.37	76.5	864.09	-123.53	73.17	673.61	-126.25	37.69	663.32	-129.32	87.24	505.61	-14.15	1404.45	0	0	0	637.39	-87.94	1743	629.67	20.85	1740.64	468.9	-72.5	1778.64	481.9	52.84	1772.23	-395.15	1149.89	69.28	190.53	1065.55	73.7	-287.84
5.8	249.84	75.64	41.01	209.49	70.87	40.96	40.19	96.58	113.58	63.88	106.13	169.65	901.98	-129.54	71.06	867.1	-121.33	69.29	674.32	-125.62	38.06	665.22	-129.28	88.15	515.02	-16.13	1406.67	0	0	0	648.63	-90.19	1744.39	643.41	18.25	1741.92	480.53	-75.48	1780.38	492.86	50.25	1774.06	-392.33	1151.32	69.57	190.6	1065.54	73.84	-293.51
5.81	249.84	75.59	41.07	210.67	70.37	41.24	48.27	98.37	122.79	74.45	108.41	177.14	903.27	-126.77	66.65	868.36	-119.41	65.74	674.84	-125.3	38.41	666.68	-128.7	88.7	527.84	-17.81	1409.38	0	0	0	660.05	-92.48	1746.12	653.98	16.97	1743.69	492.06	-78.32	1782.26	503.78	47.54	1776.02	-398.74	1152.05	68.15	192.19	1065.21	74.22	-287.01
5.82	249.19	75.24	40.47	211.37	70.21	41	57.37	98.96	131.86	86.6	110.31	184.51	904.98	-124.75	63.81	869.14	-118.51	62.83	675.13	-125.3	38.74	667.9	-128.35	89.01	537.68	-19.08	1411.8	0	0	0	670.78	-94.71	1747.98	663.86	15.35	1745.75	503.37	-81.34	1784.05	514.54	44.71	1778.07	-397.81	1153.25	67.82	191.89	1065.44	74.25	-286.66
5.83	248.13	74.93	40.73	213.73	70.41	41.06	68.09	100.91	142.24	100.24	112.22	191.91	905.48	-124.16	60.99	869.71	-117.69	60.54	675.47	-125.34	39.02	668.81	-128.78	89.45	550.04	-20.59	1414.29	0	0	0	681.84	-96.99	1749.82	675.67	12.89	1747.78	514.4	-84.16	1785.78	525.1	42.54	1779.89	-394.9	1152.42	68.36	191.83	1065.41	74.34	-283.75
5.84	249.94	74.96	40.07	216.48	70.58	41.73	79.3	102.22	153.14	114.73	113.51	199.61	905.5	-122.32	58.97	870.09	-116.56	58.41	675.63	-125.16	39.03	669.68	-127.87	89.21	560.24	-21.65	1416.64	0	0	0	692.51	-99.4	1751.83	689.64	11.54	1749.59	525.14	-86.82	1787.36	535.65	39.63	1781.7	-390.48	1150.98	69.5	191.2	1065.43	74.09	-290.17
5.85	253.29	75.39	39.48	220.67	71.13	42.67	91.59	104.32	165.43	130.03	115.47	208.86	906.54	-122.4	56.64	870.11	-116.02	56.94	675.65	-125.04	38.96	670.11	-128.42	89.62	573.76	-23.04	1418.89	0	0	0	703.5	-101.56	1753.85	699.74	9.52	1751.83	535.75	-89.66	1788.71	546.09	36.93	1783.39	-389.43	1153.02	69.21	191.85	1065.16	74.18	-289.43
5.86	256.1	75.88	37.8	225.06	72.2	44.92	104.77	104.82	177.91	146.48	116.99	218.65	906.75	-121.52	55.8	869.83	-115.51	55.64	675.69	-125.14	38.9	670.41	-128.5	89.86	583.57	-23.99	1420.88	0	0	0	714.22	-103.47	1755.76	707.87	6.86	1754.54	546.16	-92.38	1789.88	556.54	34.44	1784.98	-391.09	1151.14	69.51	192.4	1064.96	74.38	-294.02
5.87	260.4	75.94	37.3	230.89	72.71	48.2	119.79	105.77	191.2	163.89	117.82	228.46	907.3	-120.89	54.92	871.62	-114.87	55.14	675.74	-125.1	38.8	670.52	-128.3	89.8	592.3	-25.38	1422.42	0	0	0	724.36	-105.62	1757.64	716.94	3.81	1757.12	556.55	-94.73	1790.89	566.9	32.18	1786.33	-390.57	1149.98	69.94	192.51	1065.15	74.43	-288.49
5.88	265.54	77.32	37.06	236.13	73.62	50.87	136.18	105.88	204.24	182.59	118.57	238.27	907.62	-121.16	53.72	871.15	-114.44	54.14	675.81	-125.26	38.78	670.73	-128.12	89.85	604.9	-26.28	1423.75	0	0	0	734.16	-107.78	1759.46	727.32	2.11	1759.22	566.73	-96.57	1791.75	577.19	30.04	1787.63	-391.31	1152.02	69.19	191.69	1065.28	74.04	-286.77
5.89	270.64	78.78	36.67	245.37	74.77	55.46	154.42	106.6	217.29	202.19	119.25	247.92	906.87	-119.94	53.28	870.34	-114.45	53.24	675.78	-125.25	38.78	670.87	-128.23	89.97	614.18	-27.29	1425.22	0	0	0	744.37	-109.65	1761.16	738.89	0.33	1761.17	576.92	-98.4	1792.47	587.32	28.16	1788.76	-388.62	1151.15	70.07	193.63	1065.16	74.59	-290.99
5.9	277.1	80.45	35.68	255.26	76.43	60.52	174	107	229.96	222.2	118.21	256.64	907.76	-119.82	52.83	871.05	-114.13	52.89	675.78	-125.45	38.86	671.15	-127.49	89.79	627.04	-28.04	1426.18	0	0	0	754.99	-111.63	1762.6	747.56	-0.98	1763.12	587.04	-100.38	1793.03	597.49	26.23	1789.91	-390.45	1152.5	69.45	192.68	1065.42	74.4	-297.66
5.91	287.75	82.83	34.06	266.83	78.22	67.47	193.71	105.18	240.99	241.98	117.58	265.44	906.83	-119.42	51.97	871.22	-114.17	52.6	675.83	-125.26	38.74	671.38	-127.66	89.94	637.03	-28.77	1427.09	0	0	0	765.24	-113.46	1763.93	758.07	-3.09	1765.02	597.21	-101.85	1793.57	607.62	24.19	1790.97	-390.52	1151.82	69.57	178.91	1064.75	77.24	-295.84
5.92	300.71	87.05	38	283.63	80.75	73.34	213.13	103.79	249.81	261.63	115.39	273.25	906.99	-119.19	51.57	870.34	-114.19	52.02	675.85	-125.2	38.77	671.53	-127.8	90.07	648.59	-29.61	1428.02	0	0	0	774.72	-115.09	1765.35	768.75	-5.28	1766.95	607.5	-103.38	1794.06	617.69	22.96	1791.82	-393.07	1150.74	69.56	190.1	1065.31	75.69	-288.14
5.93	321.04	91.09	46.19	302.68	85.05	80.16	232.83	100.82	256.13	281.52	113.21	280.02	908.46	-118.69	51.55	870.68	-113.85	51.57	675.86	-124.87	38.63	671.59	-127.87	90.18	659.37	-30.41	1428.64	0	0	0	785.09	-116.53	1766.58	780.08	-6.12	1768.35	617.74	-104.84	1794.52	627.78	21.75	1792.62	-391.96	1150.85	69.6	196.32	1064.77	75.33	-287.4
5.94	345.83	96.24	52.18	327.36	87.78	85.41	253.49	98.08	260.92	302.14	110.77	286.28	907.53	-120.11	50.72	870.8	-113.88	51.48	675.86	-125.31	38.9	671.71	-127.75	90.38	668.35	-31.07	1429.36	0	0	0	795.28	-117.69	1767.82	790	-7.45	1770	627.89	-106.14	1794.96	637.78	20.62	1793.35	-388.65	1150.31	70.5	194.77	1065.27	74.69	-292.43
5.95	372.42	100.69	57.14	352.91	90.4	89.33	275.6	96.51	263.74	323.87	108.32	290.78	907.5	-119.78	50.39	871.21	-113.72	51.1	675.86	-124.84	38.74	671.73	-127.14	90.27	678.36	-31.58	1430.2	0	0	0	805.12	-118.85	1768.94	800.51	-7.8	1771.23	637.97	-107.31	1795.39	647.83	19.19	1794.05	-394.63	1153.03	68.85	193.64	1065.69	74.2	-293.05
5.96	400.47	101.58	60.64	381.34	92.04	92.06	299.13	95.01	264.65	346.21	106.33	293.34	907.27	-119.93	49.6	871.46	-113.65	51	675.88	-124.85	38.76	671.87	-126.89	90.25	685.58	-32.24	1430.91	0	0	0	815.69	-119.53	1770.09	809.66	-9.48	1772.83	648.05	-108.46	1795.75	657.86	18.34	1794.61	-392.28	1151.33	69.74	194.83	1065.11	74.64	-294.47
5.97	429.16	103.73	62.61	412.7	94.56	95	323.21	93.73	263.75	368.96	104.3	293.95	909.31	-119.37	49.73	871.36	-113.94	50.69	675.81	-125.46	39.11	671.9	-127.03	90.47	696.68	-33.14	1431.51	0	0	0	825.79	-120.34	1771.3	819.08	-10.58	1774.51	658.36	-109.43	1796.15	667.9	17.47	1795.1	-388.54	1150.42	70.51	193.37	1066.08	74.09	-293.7
5.98	461.8	105.41	64.48	443.79	95.89	95.89	347.5	91.81	260.98	392.25	102.41	292.82	908.2	-119.08	49.07	870.94	-113.9	50.29	675.86	-124.88	38.84	672.11	-127.12	90.72	707.22	-33.68	1431.92	0	0	0	836.48	-120.6	1772.52	828.89	-10	1775.54	668.64	-110.29	1796.51	677.85	16.73	1795.51	-389.33	1152.1	70.01	194.6	1066.32	74.13	-287.51
5.99	497.76	107.31	65.95	473.72	96.37	95.16	372.14	91.48	257.01	416.35	101.61	290.34	908.18	-119.1	49.24	869.96	-113.83	49.79	675.93	-124.73	38.82	672.29	-127.87	91.24	715.51	-34.23	1432.26	0	0	0	846.22	-120.86	1773.82	839.86	-10.49	1776.88	679.03	-111.07	1796.8	687.95	15.74	1795.97	-389.68	1150.97	70	193.21	1066.6	73.9	-286.03
6	530.72	108.57	65.63	505.46	96.24	93.6	397.22	90.73	251.38	441.27	100.14	285.98	908.63	-119.63	48.67	869.41	-113.37	48.99	676.05	-124.84	38.98	672.68	-127.14	91.18	725.97	-35.08	1432.82	0	0	0	856.07	-120.87	1775.06	850.76	-9.94	1777.94	689.23	-111.86	1797.01	697.93	14.92	1796.31	-393.63	1153.5	68.27	194.56	1066.2	74.3	-288.13
6.01	562.76	108.66	64.27	539.71	96.71	90.84	423.69	89.92	244.21	466.45	99.34	280.4	908.17	-119.2	48.29	870.18	-113.49	49.05	676.18	-124.37	38.95	673.11	-126.6	91.11	736.16	-35.89	1433.18	0	0	0	866.85	-120.68	1776.26	860.61	-9.28	1779.03	699.51	-112.31	1797.21	707.82	14.62	1796.44	-393.52	1152.7	68.61	192.71	1066.63	73.83	-288.39
6.02	595.73	108.25	62.79	573.93	96.47	88.26	451.04	89.18	235.72	492	98.91	273.63	910.02	-119.09	48.21	871.1	-114.04	49.23	676.29	-124.53	39.3	673.39	-126.73	91.56	746.33	-36.38	1433.54	0	0	0	876.83	-120.34	1777.67	870.78	-8.9	1780.35	709.76	-112.84	1797.32	717.59	14.05	1796.63	-394.46	1152.98	68.5	193.86	1066.25	74.19	-291.95
6.03	627.59	109.23	62.93	608.41	95.2	85.82	479.16	88.69	226	518.11	98.44	265.73	910.47	-119.04	48.18	871.41	-113.47	48.88	676.4	-124.48	39.54	673.67	-126.25	91.73	756.43	-37.29	1433.95	0	0	0	887.03	-119.87	1778.95	880.45	-8.24	1781.65	720.07	-113.46	1797.35	727.25	13.35	1796.73	-387.63	1151.06	70	196.18	1066	74.82	-287.93
6.04	664.43	107.97	61.37	643.15	94.02	83.27	507.72	89.54	215.59	544.78	98.99	256.99	909.1	-118.49	47.18	871.45	-113.37	48.46	676.52	-124.35	39.73	673.98	-125.87	91.91	767.81	-38.09	1434.03	0	0	0	895.87	-119.46	1780.43	890.18	-7.58	1782.88	730.48	-113.8	1797.38	736.53	13.29	1796.55	-391.75	1150.76	69.68	195.85	1066.04	74.62	-289.25
6.05	699.38	107.09	59.06	678.64	93.4	79.9	536.98	89.44	203.81	572.59	98.23	246.95	909.51	-118.75	46.56	871.73	-113.63	48.22	676.5	-124.34	39.9	674.33	-125.58	92.19	776.95	-38.37	1434.28	0	0	0	905.47	-118.47	1781.85	897.14	-7.46	1784.55	740.84	-114.09	1797.33	745.69	12.94	1796.36	-387.82	1148.47	70.98	194.18	1066.21	74.24	-287.72
6.06	738.47	106.32	58.05	716.38	92.26	76.8	567.51	91.31	192.03	601.16	98.52	236.58	909.87	-117.93	46.03	870.95	-113.66	47.66	676.69	-124.01	39.99	674.79	-124.99	92.32	786.71	-39.05	1434.38	0	0	0	915.67	-117.43	1783.23	907.15	-6.38	1785.75	751.08	-114.61	1797.16	754.8	12.61	1796.13	-389.69	1150.88	69.64	195.8	1065.81	74.68	-285.98
6.07	785.88	103.41	55.28	754.68	92.76	74.51	599.22	90.58	178.84	629.87	98.11	225.45	909.09	-117.91	45.46	871.72	-113.66	47.41	676.79	-123.94	40.21	675.14	-125.17	92.79	795.42	-40.18	1434.5	0	0	0	924.48	-116.36	1784.72	917.01	-4.88	1786.82	761.29	-114.99	1796.93	763.8	12.08	1795.78	-391.86	1152.05	68.75	193.3	1066.28	74.14	-284.53
6.08	825.62	103.48	55.08	793.29	92.57	71.1	630.87	92.23	166.3	659	98.8	214.32	910.07	-118.28	45.57	871.91	-113.37	47.17	676.98	-123.73	40.51	675.65	-124.44	92.97	808.17	-40.5	1434.55	0	0	0	933.73	-115.05	1786.12	926.15	-3.79	1787.96	771.5	-115.4	1796.62	772.77	11.63	1795.32	-398.2	1153.53	67.48	194.47	1066.02	74.3	-285.98
6.09	864.91	104.34	54.6	831.92	92.98	68.81	663.35	92.95	153.59	688.86	99.72	203.2	910.33	-118.11	45.09	872.77	-113.43	47.15	677.27	-123.55	40.87	676.13	-124.56	93.49	817.9	-41.19	1434.47	0	0	0	943.08	-113.79	1787.4	933	-1.91	1789.26	781.81	-115.67	1796.22	781.73	11.16	1794.92	-396.18	1153.84	67.93	194.09	1065.92	74.34	-289.85
6.1	904.61	105.68	54.85	870.96	93.6	67.45	696.63	93.14	140.61	719.79	100.19	192.11	910.89	-118.66	44.55	872.96	-113.08	46.76	677.49	-123.34	41.22	676.68	-123.96	93.75	829.23	-41.2	1434.32	0	0	0	951.87	-112.19	1788.84	944.77	0.16	1789.7	792.11	-116.18	1795.72	790.77	10.57	1794.35	-388.44	1150.32	70.68	194.32	1065.65	74.48	-291.11
6.11	944.95	107.47	54.4	910.17	95.87	66.18	731.14	93.34	127.93	750.95	101.18	181.45	911.09	-118.94	44.01	872.64	-113.07	46.26	677.75	-123.14	41.64	677.31	-123.44	94.1	838.65	-41.54	1434.16	0	0	0	960.92	-110.54	1790.14	953.44	2.83	1790.31	802.5	-116.4	1795.18	799.68	10.13	1793.71	-389.76	1149.99	70.5	194.88	1066.41	74.28	-288.78
6.12	984.47	109.56	56.13	945.75	97.74	64.91	765.26	94.06	116.18	782.02	101.74	170.88	908.65	-120.47	45.61	873.9	-113.2	46.66	677.99	-122.58	41.89	677.94	-123.27	94.56	847.95	-41.96	1433.75	0	0	0	968.63	-108.95	1791.51	964.57	5.5	1790.67	812.78	-116.71	1794.59	808.51	10.2	1792.94	-391.29	1149.16	69.78	194.32	1066.52	74.26	-287.19
6.13	1021.88	111.97	57.29	984.2	99.58	64.3	800.19	93.93	104.62	813.95	101.55	160.55	909.9	-120.03	45.58	873.71	-112.96	46.16	678.33	-121.75	42.16	678.57	-122.34	94.88	861.85	-41.91	1433.23	0	0	0	978.1	-107.34	1792.55	973.15	7.8	1791.06	823.2	-116.79	1793.95	817.43	10.27	1792.09	-394.52	1152.28	68.17	194.68	1065.85	74.39	-286.52
6.14	1060.28	114.45	60.13	1024.26	101.91	65.29	835.43	93.83	93.79	846.29	101.71	150.85	909.71	-120.39	44.86	874.47	-113.53	46.39	678.57	-121.84	42.87	679.07	-122.28	95.6	869.87	-41.84	1432.78	0	0	0	986.01	-106.21	1793.64	983.46	10.59	1790.96	833.75	-116.71	1793.25	826.41	9.93	1791.32	-394.59	1151.76	68.35	195.48	1065.98	74.41	-285.39
6.15	1096.96	118.17	62.96	1060.04	105.18	66.22	871.31	94.88	84.27	878.87	102.79	142.02	909.98	-120.11	44.33	874.75	-113.47	45.84	679.02	-121.01	43.08	679.63	-122.01	96.25	880.54	-41.63	1432.2	0	0	0	988.55	-105.52	1796.04	994.29	12.9	1790.97	844.43	-116.64	1792.48	835.5	9.78	1790.48	-391.55	1148.94	70.09	195.52	1065.87	74.62	-288.1
6.16	1134.64	120.64	66.85	1096.24	107.83	67.79	907	95.36	75.08	911.12	103.24	133.41	910.88	-119.6	43.96	875.77	-113.43	46.08	679.34	-120.58	43.59	680.16	-121.74	96.89	891.24	-41.24	1431.63	0	0	0	998.27	-103.34	1796.78	1003.18	15.4	1791.19	855.07	-116.5	1791.71	844.77	9.25	1789.73	-385.77	1150.06	71.07	195.06	1065.7	74.54	-293.34
6.17	1170.22	124.85	71.32	1133.19	110.36	70.46	942.15	97.47	67.41	943.63	103.92	125.52	911.97	-118.45	41.66	875.67	-113.4	45.83	679.72	-120.27	44.14	680.66	-121.34	97.39	901.23	-40.78	1430.98	0	0	0	1007.85	-101.1	1797.06	1013.12	17.52	1791.31	865.66	-116.22	1790.87	854.12	9.43	1788.76	-387.45	1150.33	70.63	194.96	1066.01	74.41	-291.92
6.18	1206.47	127.77	76.19	1168.55	113.44	73.26	977.57	98.55	60.26	976.04	104.22	118.23	912.95	-118.45	41.3	876.12	-113.5	45.8	680.16	-119.7	44.63	681.15	-121.02	98.04	910.32	-40.46	1430.35	0	0	0	1017.43	-98.82	1797.33	1022.12	19.75	1791.29	876.22	-116.04	1789.97	863.54	9.46	1787.88	-389.33	1152.82	69.51	194.61	1065.57	74.48	-296.24
6.19	1240.66	131.3	81.86	1203.85	116.12	76.83	1012.84	100	54.29	1008.67	104.79	112.15	913.71	-117.72	41.27	874.72	-113.75	45.41	680.46	-119.36	45.24	681.67	-120.55	98.62	920.6	-39.69	1429.73	0	0	0	1028.76	-96.49	1797.38	1030.13	21.76	1791.44	886.87	-115.56	1789.07	873	9.72	1786.93	-393.46	1152.72	68.55	194.91	1065.36	74.66	-290.71
6.2	1273.06	133.8	89.73	1236.97	119.4	81.44	1047.34	102.34	49.76	1040.52	106.11	107.29	913.38	-117.67	41.16	875.17	-113.44	45.4	680.86	-119.22	46.04	682.09	-120.46	99.39	933.26	-39.02	1429.1	0	0	0	1038.81	-94.1	1797.51	1040.57	23.84	1791.2	897.47	-115.22	1788.1	882.45	9.98	1785.93	-393.08	1152.1	68.4	195.22	1066.13	74.5	-286.3
6.21	1304.92	137.36	97.19	1269.72	123.53	88.26	1081.91	102.84	45.89	1071.64	107.16	103.33	913.41	-117.9	40.74	874.24	-113.91	45.16	681.26	-118.87	46.71	682.5	-120.85	100.41	944.36	-37.99	1428.4	0	0	0	1047.77	-91.97	1797.61	1049.64	26.28	1791.01	908.14	-114.7	1787.03	891.86	10.49	1784.86	-393.13	1152.23	68.4	194.52	1066.1	74.37	-287.82
6.22	1336.91	140.01	106.94	1301.24	126.45	95.49	1114.83	105.21	44.23	1102.14	108.33	100.76	911.69	-117.63	40.43	874.57	-113.65	45.05	681.72	-118.23	47.31	683.02	-121.02	101.38	954.52	-37.18	1427.57	0	0	0	1060.04	-89.49	1797.32	1060.15	28.54	1790.48	918.84	-113.9	1785.89	901.39	11.22	1783.67	-390.53	1151.29	69.48	194.04	1066.32	74.35	-288.2
6.23	1366.43	142.65	117.3	1331.26	128.21	104.82	1146.83	108.12	43.94	1131.28	109.46	99.41	911.68	-117.37	40.52	874.45	-114.04	45.24	682.22	-117.18	47.7	683.41	-121.31	102.45	966.72	-36.15	1426.57	0	0	0	1069.23	-87.12	1797.19	1068.58	31.35	1790.05	929.52	-113.11	1784.6	911	11.6	1782.44	-391.18	1150.11	69.49	193.55	1066.55	74.2	-291.11
6.24	1394.73	144.34	128.84	1359.33	131.13	114.32	1177.39	108.95	44.02	1159.05	110.46	99.17	913.54	-116.78	41.13	874.37	-113.74	44.81	682.6	-117.67	48.95	683.9	-121.24	103.38	977.9	-35.13	1425.64	0	0	0	1080.48	-84.57	1796.66	1079.13	33.29	1789.65	940.22	-112.3	1783.23	920.72	12.29	1781.1	-391.23	1150.14	69.38	193.76	1066.69	73.98	-292.51
6.25	1421.42	147.55	131.8	1383.62	132.78	123.45	1205.2	111.25	45.64	1184.25	112.17	99.9	915.1	-117.02	41.72	875.25	-113.89	45.05	683.1	-117.26	49.7	684.44	-121.42	104.41	986.25	-33.93	1424.55	0	0	0	1090.77	-82.13	1796.26	1089.1	35.82	1789.03	950.96	-111.19	1781.83	930.69	13.01	1779.78	-386.72	1151.5	70.24	194.04	1066.47	73.88	-293.64
6.26	1443.7	147.93	142.3	1409.48	133.06	132.76	1231.2	111.36	47.3	1207.6	113.31	101.37	914.05	-117.85	40.61	874.06	-114.13	44.49	683.63	-117.08	50.67	685.04	-122.43	105.92	997.99	-32.36	1423.42	0	0	0	1100.55	-79.72	1795.85	1099.56	38.04	1788.32	961.73	-109.97	1780.42	940.58	14.43	1778.3	-386.04	1151.09	70.26	195.04	1066.25	74.32	-290.43
6.27	1464.21	146.3	150.75	1428.54	131.44	139.66	1254.04	111.88	49.2	1228.76	113.44	102.52	913.76	-117.7	40.6	874.77	-114.35	44.73	684	-117.4	51.98	685.7	-123.34	107.49	1009.21	-30.95	1422.17	0	0	0	1111.57	-77.13	1795.26	1108.75	40.51	1787.68	972.58	-108.39	1779.02	950.64	15.35	1776.97	-388.94	1151.79	69.37	194.88	1066.26	74.4	-283.2
6.28	1481.59	142.66	157.49	1446.18	129.22	146.11	1274.14	111.26	49.98	1246.79	112.7	102.58	913.38	-117.77	40.28	874.57	-114.39	44.41	684.58	-117.1	53.1	686.48	-123.8	108.99	1020.93	-29.19	1421.01	0	0	0	1122.84	-74.45	1794.49	1117.92	43.37	1787.11	983.33	-106.81	1777.54	960.77	16.73	1775.61	-390.69	1151.98	69.44	193.96	1066	74.35	-288.22
6.29	1495.34	134.5	162.62	1460.63	126.41	150.03	1290.04	110.4	48.86	1261.09	112.33	101.52	912.97	-117.88	40.24	874.41	-114.41	44.29	685.08	-117.76	54.81	687.37	-124.27	110.55	1033.67	-27.57	1419.72	0	0	0	1132.99	-71.75	1794.04	1128.58	45.69	1786.48	994.08	-105.12	1776.06	970.92	18.56	1774.16	-391.8	1153.01	68.94	193.98	1065.9	74.3	-294.79
6.3	1505.85	127.66	163.33	1471.63	120.51	149.76	1302.07	107.68	45.97	1272.49	110.21	98.82	912.46	-118.84	39.98	874.99	-114.8	44.48	685.63	-117.88	56.37	688.52	-124.96	112.43	1044.73	-25.9	1418.37	0	0	0	1143.73	-69.23	1793.48	1139.31	48.05	1785.89	1004.9	-103.11	1774.6	981.29	20.53	1772.73	-390.56	1151.42	69.49	195.26	1065.55	74.61	-289.43
6.31	1515.11	120.29	158.86	1479.61	113.89	145.49	1309.26	106.71	43.47	1280.64	108.37	96.1	912.71	-118.51	40.11	874.75	-114.75	44.09	686.21	-118.12	58.11	689.55	-126.14	114.55	1054.91	-24	1417.17	0	0	0	1154.39	-66.5	1792.91	1148.72	50.8	1785.29	1015.61	-101.11	1773.17	991.8	22.26	1771.41	-393.06	1152.3	69.21	194.24	1066.22	74.27	-288.57
6.32	1522.97	111.77	150.08	1487.28	106.22	138.61	1313.42	103.71	41.25	1286.52	105.55	93.72	913.39	-117.78	40.16	875.33	-115	44.33	686.86	-118.8	60.07	690.82	-127.13	116.65	1068.54	-21.93	1416.03	0	0	0	1165.03	-63.5	1792.48	1159.54	53.85	1784.67	1026.46	-98.72	1771.86	1002.43	24.59	1770.08	-391.36	1152.03	69.34	193.46	1066.09	74.2	-287.79
6.33	1529.6	107.23	138.94	1491.81	98.79	129.7	1316.03	102.36	39.96	1290.74	102.44	91.42	913.4	-118.24	40.23	875.36	-114.6	43.99	687.5	-119.22	62.11	692.32	-127.92	118.87	1079.57	-19.98	1414.86	0	0	0	1175.16	-60.63	1792.02	1170.4	56.44	1784.2	1037.38	-96.2	1770.56	1013.01	27.21	1768.74	-389.73	1149.52	69.98	194.3	1065.86	74.49	-289.19
6.34	1535.02	95.46	131.23	1496.27	90.34	121.5	1319.45	100.03	39.36	1295.01	100.81	89.96	913.21	-117.18	40.02	876.09	-114.76	44.26	688.32	-119.81	64.45	694.07	-128.53	121.29	1091.29	-17.71	1413.91	0	0	0	1185.94	-57.65	1791.63	1180.49	58.88	1783.82	1048.3	-93.57	1769.28	1023.63	29.95	1767.4	-384.23	1148.51	71.52	193.46	1066.01	74.08	-291.52
6.35	1542.15	94.82	129.02	1502.82	86.27	114.23	1323.49	98.08	38.97	1301.85	99.68	90.05	913.9	-118.59	40.19	876.13	-114.67	44.09	689.33	-120.45	67.22	695.87	-129.87	124.32	1102.14	-15.21	1413.12	0	0	0	1197.11	-54.49	1791.19	1190.56	62.21	1783.26	1059.28	-91.01	1768.08	1034.43	32.56	1766.11	-388.19	1151.78	70.03	195.02	1065.75	74.53	-291.24
6.36	1546.66	92.85	119.09	1511.27	85.47	105.5	1326.63	98.35	39.2	1309.23	99.61	89.83	913.57	-118.64	40.18	876.18	-114.93	44.11	690.64	-120.93	70.41	698.29	-130.85	127.78	1114.48	-12.62	1412.31	0	0	0	1207.8	-51.36	1791.05	1201.95	64.95	1782.93	1070.52	-88.17	1767.29	1045.31	35.47	1765.24	-395.33	1153.26	68.06	193.17	1066.14	74.02	-282.83
6.37	1553.97	95.45	105.91	1517.19	86.41	94.56	1328.57	99.23	38.83	1313.96	100.55	89.61	914.33	-118.6	40.17	876.8	-114.82	44.24	692.35	-121.57	74.45	701.2	-131.44	131.63	1123.19	-10.55	1412.08	0	0	0	1219.43	-47.92	1791.23	1212.91	68.95	1783.03	1082.04	-85.19	1767.06	1056.42	38.54	1764.89	-394.46	1151.07	68.92	192.83	1066.54	73.81	-291.15
6.38	1559.41	97.81	92.82	1522.3	88.5	84.33	1329.73	100.44	38.39	1317.91	101.74	89.16	914.23	-117.89	40.38	876.29	-114.92	43.97	694.55	-121.88	79.02	704.72	-132.05	136.34	1136.43	-7.91	1412.2	0	0	0	1230.7	-44.47	1791.94	1224.24	72.27	1783.5	1093.86	-82.02	1767.32	1067.61	41.96	1764.96	-392.63	1150.42	69.16	193.53	1066.11	74.15	-285.77
6.39	1564.73	97.94	80.22	1526.17	89.52	75.79	1330.71	101.24	38.33	1321.38	102.62	89.68	915.47	-118.4	40.54	877.81	-114.66	44.51	697.17	-122.89	84.75	709.02	-132.31	141.34	1147.88	-5.36	1412.73	0	0	0	1242.23	-40.88	1792.88	1235.19	75.9	1784.18	1105.66	-78.96	1767.89	1079.32	44.66	1765.5	-389.69	1149.91	70.43	195.79	1065.29	74.97	-284.09
6.4	1568.48	96.31	71.4	1529.22	88.26	69.83	1331.7	100.86	38.78	1324.87	101.77	89.99	914.66	-118.48	40.3	877.29	-114.59	44.23	700.41	-123.95	91.12	714.03	-132.6	146.92	1159.74	-3.11	1413.67	0	0	0	1253.43	-37.17	1794.09	1246.96	80.05	1785.02	1117.58	-75.47	1768.82	1090.86	47.93	1766.21	-383.9	1149.68	71.33	195.55	1065.38	74.97	-286.87
6.41	1570.13	93.91	67.09	1530.62	85.97	65.03	1332.26	100.52	39.19	1326.75	100.48	90.15	915.02	-118.57	40.11	878.45	-114.16	44.64	704.52	-125.22	98.3	720.23	-132.93	153.06	1171.58	-1.06	1415.09	0	0	0	1266.9	-33.41	1795.24	1257.87	83.25	1786.26	1129.44	-72.28	1770.03	1102.42	51.5	1767.18	-391.7	1151.92	69.39	194.33	1066.14	74.45	-294.2
6.42	1569.77	91.93	63.25	1530.52	83.97	61.29	1332.62	100.07	39.42	1327.67	100.1	90.73	915.47	-117.79	40.34	878.98	-113.76	45.07	709.56	-127.47	106.55	727.59	-134.4	160.05	1184.18	1.05	1417.02	0	0	0	1278	-29.54	1797.2	1269.25	86.64	1787.99	1141.44	-68.91	1771.59	1114.17	54.71	1768.54	-393.56	1150.65	69.03	192.96	1066.48	73.91	-291.84
6.43	1572.74	92.57	59.16	1531.76	84.17	59.65	1332.94	99.93	39.68	1328.49	100.06	91.35	914.4	-117.72	40.32	878.97	-113.56	45.91	716.08	-129.09	115.08	736.59	-136.14	167.29	1197.09	2.9	1418.78	0	0	0	1289.09	-25.77	1799.15	1280.72	90.13	1789.8	1153.38	-65.75	1773.31	1125.94	58.04	1770.05	-393.55	1150.22	69.58	194.14	1066.28	74.08	-291.45
6.44	1572.88	91.94	57.9	1531.72	84.39	58.05	1332.93	99.74	39.83	1329.14	99.38	91.41	914.55	-118.72	39.91	880.24	-112.37	46.66	723.91	-130.23	123.74	747.31	-137.85	174.65	1209.09	4.35	1421.04	0	0	0	1300.64	-21.98	1801.32	1291.69	94.02	1791.67	1165.36	-62.43	1775.18	1137.7	61.07	1771.7	-392.63	1149.76	69.8	194.33	1066.02	74.26	-293.37
6.45	1573.23	92.2	57.11	1532.06	82.68	57.07	1333.4	98.98	39.46	1329.43	99.47	91.41	915.69	-118.13	40.85	880.28	-112.07	47.27	733.26	-132.12	132.86	759.66	-139.59	181.76	1221.51	6.19	1423.31	0	0	0	1312.71	-18.16	1803.43	1303.01	97.16	1793.92	1177.14	-59.33	1777.04	1149.26	63.93	1773.39	-388.19	1148.83	70.97	193.31	1066.01	74.04	-288.95
6.46	1573.36	92.81	56.7	1532.49	82.91	57.02	1333.07	99.71	39.55	1329.85	99.08	91.17	917.75	-118.36	41.03	883.33	-111.91	48.54	743.76	-134.24	142.38	773.43	-141.89	188.92	1232.92	7.76	1425.33	0	0	0	1324.04	-14.5	1805.74	1313.9	100.96	1795.85	1188.85	-56.25	1778.88	1160.36	67.4	1774.8	-391.88	1150.39	69.47	193.26	1066.07	74.14	-290.72
6.47	1573.29	92.34	56.08	1531.6	83.3	56.51	1332.64	100.65	39.86	1329.65	99.71	91.39	918.99	-118.08	40.46	886.83	-111.86	49.74	755.39	-135.69	152.28	787.96	-144.92	196.87	1244.02	9.21	1427.37	0	0	0	1334.96	-11.1	1808.01	1323.87	104.49	1797.83	1200.41	-53.25	1780.63	1171.35	70.59	1776.15	-390.93	1150.09	69.57	194.1	1065.79	74.34	-290.96
6.48	1574.2	91.96	55.93	1531.75	83.25	55.88	1333.18	99.38	39.27	1329.65	100.01	91.51	921.03	-119.53	40.32	890.03	-112.33	51.7	767.53	-137.49	163.59	803.07	-146.85	205.38	1254.11	10.67	1429.22	0	0	0	1345.95	-7.72	1809.98	1334.6	107.53	1799.46	1211.86	-50.45	1782.19	1182.32	73.11	1777.32	-388.74	1150.47	70.29	194.22	1065.99	74.41	-288.29
6.49	1573.9	91.22	55.03	1531.21	83.47	55.24	1332.88	99.99	39.53	1330.24	98.93	91.15	923.21	-120.33	40.54	896.18	-112.2	55.06	780.45	-138.96	175.83	818.8	-148.26	214.83	1266.7	12.16	1430.72	0	0	0	1357.38	-4.53	1811.74	1344.87	110.69	1800.93	1223.07	-48.18	1783.47	1193.08	75.46	1778.28	-390.74	1150.79	69.87	194.26	1065.92	74.39	-293.47
6.5	1574.47	91.26	54.46	1532.63	82.55	55.59	1333.11	99.52	39.27	1330.38	99.38	91.52	928.25	-120.94	41.93	900.84	-113.14	59.15	794.58	-139.71	188.32	835.12	-149.59	224.83	1277.85	13.3	1432.1	0	0	0	1367.53	-1.54	1813.6	1355.62	113.52	1802.28	1234.13	-46.24	1784.53	1203.58	77.55	1778.97	-390.16	1150.44	69.82	194.32	1065.85	74.4	-291.54
6.51	1574	91.24	54.02	1533.03	82.8	55.06	1333.11	99.75	39.36	1330.63	99.26	91.65	935.51	-122.62	44.19	907.68	-113.7	63.91	809.78	-140.06	200.9	852.23	-150.75	235.07	1289.06	14.37	1433.2	0	0	0	1378.9	1.39	1815.1	1365.8	115.97	1803.42	1245.07	-44.18	1785.47	1214.12	79.17	1779.47	-388.92	1151.71	69.39	193.24	1066.32	74	-285.97
6.52	1574.66	90.85	53.2	1532.97	82.53	55.06	1333.26	99.55	39.44	1330.95	98.99	91.76	945.42	-125.11	46.12	917.74	-115.67	69.47	825.53	-140.37	212.93	869.78	-150.72	244.67	1299.92	15.44	1434.04	0	0	0	1389.77	4	1816.62	1376.76	117.97	1804.26	1255.87	-42.52	1786.28	1224.24	81.18	1779.71	-393.95	1152.24	68.12	193.89	1066.19	74.22	-287.06
6.53	1574.85	91.03	52.79	1532.44	83.1	54.39	1332.98	100.15	39.85	1331.93	97.72	91.33	954.42	-127.49	50.66	929.65	-118.12	75.79	841.83	-139.44	223.22	886.91	-150.35	253.64	1309.97	16.32	1434.91	0	0	0	1399.8	6.41	1818.01	1385.97	120.41	1805.14	1266.56	-41.02	1786.95	1234.51	82.15	1779.89	-392.14	1151.61	68.77	194.47	1066.02	74.42	-288.28
6.54	1574.82	91.09	52.59	1532.67	82.49	54.4	1333.59	98.92	39.44	1332.16	98.19	91.79	970.36	-132.31	57.35	944.44	-121.27	82.34	858.84	-138.22	232.02	904.18	-149.07	261.78	1322.19	17.09	1435.36	0	0	0	1410.75	8.71	1819.31	1396.48	122.68	1805.74	1277.19	-39.89	1787.54	1244.78	83.21	1780.06	-390.99	1151.45	69.55	193.17	1065.99	74.15	-291.8
6.55	1575.73	90.62	52.24	1533.32	81.95	54	1333.69	98.77	39.59	1332.88	97.51	91.68	988.04	-135.96	63.48	961.35	-124.46	88.11	877.11	-136.32	239.02	921.94	-147.86	269.19	1332.02	17.89	1435.9	0	0	0	1420.49	10.58	1820.68	1406.01	124.92	1806.46	1287.8	-38.86	1788.09	1254.96	84.57	1780.16	-391.38	1151.78	69.09	192.29	1066.54	73.75	-296.89
6.56	1575.5	90.44	51.59	1533.02	82.49	54.12	1333.52	99.49	40.03	1333.55	97.52	91.79	1007.42	-140.12	68.5	978.19	-127.1	95.36	896.16	-135.04	244.6	940.75	-146.5	275.43	1341.9	18.45	1436.6	0	0	0	1430.1	12.23	1822.16	1416.65	126.23	1807.23	1298.32	-37.96	1788.63	1265.27	85.3	1780.32	-396.91	1153.6	67.22	193.84	1066.07	74.2	-288.85
6.57	1575.1	90.61	51.21	1533.76	82.2	53.9	1333.86	98.82	40.05	1334.37	96.91	91.89	1028.47	-144.52	72.66	999.36	-130.84	99.92	915.98	-133.82	248.7	960.37	-144.57	280.15	1351.48	19.11	1437.29	0	0	0	1440.46	13.66	1823.27	1426.84	127.92	1807.71	1308.71	-37.27	1789.08	1275.27	86.34	1780.44	-397.28	1153.1	67.4	194.25	1066.11	74.21	-287.96
6.58	1576	90.88	50.69	1533.13	82.09	53.57	1334.01	98.45	40.03	1334.57	97.19	92.29	1052.75	-148.19	76.38	1023.58	-133.8	103.77	936.65	-132.82	251.33	980.55	-142.87	283.55	1361.41	19.51	1437.94	0	0	0	1450.86	14.79	1824.26	1436.2	128.7	1808.67	1319.03	-36.75	1789.47	1285.44	86.79	1780.69	-393.58	1152.16	68.54	193.91	1066.07	74.02	-290.68
6.59	1575.88	90.96	50.61	1534.1	82.04	53.36	1334.31	98.18	40.18	1335.32	96.53	92.46	1075.71	-152.29	78.77	1048.05	-137.01	106.5	957.97	-131.42	252.3	1001.36	-140.82	285.34	1370.58	19.71	1438.44	0	0	0	1460.78	15.68	1825.24	1446.35	129.45	1809.44	1329.36	-36.15	1789.85	1295.48	87.21	1780.95	-392.9	1150.63	69.12	193.55	1066.23	73.96	-290.23
6.6	1576.36	90.87	50.16	1533.46	82.32	53	1334.28	98.54	40.55	1335.86	96.36	92.87	1101.12	-156.35	80.44	1071.07	-140.53	107.3	979.65	-130.43	251.92	1022.56	-139.11	285.61	1380.53	20.32	1438.87	0	0	0	1471.25	16.37	1825.92	1456.02	130.03	1810.18	1339.67	-35.85	1790.11	1305.54	87.56	1781.23	-391.54	1150.75	69.48	193	1065.84	74.16	-295.05
6.61	1576.31	90.18	49.54	1534.53	82.64	53.5	1334.79	97.65	40.48	1336.44	95.75	93.09	1126.21	-160	80.72	1097.01	-143.81	108.13	1001.92	-129.4	249.98	1044.04	-137.31	284.29	1390.03	20.75	1439.31	0	0	0	1480.41	16.81	1826.69	1466.09	130.08	1810.92	1349.96	-35.56	1790.33	1315.57	87.79	1781.49	-390.12	1151.21	69.71	194.78	1065.67	74.47	-295.51
6.62	1576.06	90.92	49.45	1534.04	82.55	53.23	1334.92	97.51	40.58	1336.96	95.62	93.42	1154.53	-164.24	80.98	1125.21	-146.62	108.17	1024.7	-127.97	246.34	1066.12	-135.57	281.56	1396.89	21.14	1439.71	0	0	0	1490.23	17.07	1827.23	1475.28	130.11	1811.73	1360.1	-35.45	1790.45	1325.47	88.17	1781.67	-390.83	1150.72	69.21	194.13	1066.09	74.27	-291.67
6.63	1575.91	90.93	49.71	1533.61	82.72	53.02	1334.98	97.62	40.93	1337.55	95.18	93.65	1183.59	-167.19	80.59	1152.76	-149	107.2	1048.13	-126.25	241.11	1088.44	-134.26	277.67	1405.39	21.66	1440.04	0	0	0	1500.25	17.16	1827.63	1485.27	130.05	1812.3	1370.03	-35.48	1790.53	1335.43	88.2	1781.94	-394.42	1152.7	68.21	193.71	1066.14	73.97	-289.49
6.64	1576.23	90.64	49.57	1534.49	82.37	53.22	1335.08	97.63	41.07	1338.2	94.95	93.95	1209.96	-169.9	78.84	1181.95	-151.4	105.64	1072.12	-125.51	234.81	1111.68	-132.61	272.37	1414.64	22.44	1440.37	0	0	0	1509.83	17.06	1827.96	1494.89	129.83	1812.86	1379.81	-35.57	1790.52	1345.32	88.24	1782.15	-391.23	1153.96	68.63	193.88	1066	74.09	-288.87
6.65	1575.66	91.24	49.53	1533.26	82.38	52.85	1335.35	97.29	41.08	1338.89	94.19	94.01	1242.12	-172.75	77.8	1212.83	-153.52	103.64	1096.97	-124.79	227.18	1135.42	-131.11	265.94	1422.69	22.93	1440.72	0	0	0	1519.7	16.89	1828.15	1504.15	129.93	1813.33	1389.46	-35.82	1790.46	1355.25	87.99	1782.43	-394.76	1152.41	68.07	194.36	1066.74	74.13	-289.46
6.66	1575.34	92.36	49.61	1534.87	82.93	53.16	1335.48	97.44	41.34	1339.01	95	94.77	1272.98	-174.26	75.74	1242.59	-155.14	100.48	1122.92	-124.41	218.58	1159.45	-130.37	258.61	1431.61	23.53	1440.84	0	0	0	1529.84	16.64	1828.2	1513.96	129.45	1813.77	1399.21	-36.01	1790.41	1364.91	87.91	1782.72	-395.53	1151.69	68.06	194.34	1066.3	74.3	-294.78
6.67	1575.83	91.23	49	1534.62	82.2	53.33	1335.73	96.63	41.07	1339.23	95.21	95.21	1305.06	-176.07	73.36	1275.31	-156.29	97.56	1149.17	-124.34	209.07	1184.42	-129.2	250.14	1440.16	24.03	1441.01	0	0	0	1539.97	16.1	1828.21	1523.42	129.09	1814.17	1408.82	-36.24	1790.34	1374.66	87.55	1783.01	-397.36	1152.13	67.91	194.5	1065.93	74.53	-290.86
6.68	1575.96	90.88	48.99	1534.92	82.67	53.21	1335.52	97.42	41.63	1339.67	95.27	95.86	1339.16	-177.03	70.96	1307.81	-157.14	94.15	1176.3	-124.47	198.75	1209.73	-129.45	241.29	1448.82	24.6	1441.09	0	0	0	1549.53	15.53	1828.26	1532.64	128.66	1814.68	1418.24	-36.65	1790.22	1384.28	87.37	1783.31	-395.3	1151.33	68.59	194.11	1066.34	74.26	-285.54
6.69	1576.32	90.87	49	1534.37	82.45	52.93	1335.77	97.07	41.61	1340.13	95.12	96.21	1371.24	-179.88	70.57	1342.8	-157.91	91.3	1204.31	-124.52	187.72	1236.28	-128.91	231.15	1457.14	25.26	1441.2	0	0	0	1559.25	14.95	1828.15	1541.73	128.12	1815.15	1427.47	-37.16	1790.07	1393.86	87.1	1783.62	-394.34	1151.1	69.02	194.92	1065.66	74.59	-289.72
6.7	1576.3	91.38	48.76	1535.01	82.83	53.3	1336.12	96.5	41.72	1340.54	94.84	96.64	1407.21	-180.83	68.87	1375.54	-158.63	87.59	1233.11	-124.99	176.14	1263.14	-128.38	220.49	1465.3	25.69	1441.46	0	0	0	1568.6	14.24	1828.09	1549.96	127.15	1815.98	1436.68	-37.7	1789.88	1403.41	86.57	1783.9	-393.2	1152.46	68.4	194.59	1065.63	74.59	-293.57
6.71	1575.95	91.73	48.8	1534.82	82.97	53.23	1335.98	96.54	41.92	1341.25	94.36	96.87	1442.32	-181.6	66.86	1411.49	-159.33	85.31	1262.71	-125.21	163.95	1290.37	-128.47	209.88	1474.47	26.36	1441.56	0	0	0	1577.58	13.41	1828.15	1560.23	126.55	1816.3	1445.88	-38.2	1789.63	1412.76	86.34	1784.08	-392.69	1150.8	69.26	193.66	1066.09	74.34	-290
6.72	1576.87	90.96	48.82	1534.42	83.14	53.45	1336.28	96.13	42.14	1341.59	94.57	97.51	1478.56	-182.63	66.01	1447.03	-160.29	83.26	1292.84	-125.61	151.77	1318.16	-128.39	199.01	1484.84	27.01	1441.52	0	0	0	1586.53	12.53	1828.18	1569.07	125.12	1816.95	1455.04	-39.01	1789.29	1422	85.86	1784.22	-394.1	1150.79	69.14	194.2	1066.13	74.24	-288.9
6.73	1576.9	91.97	49.13	1533.68	85.02	56.16	1336.25	96.46	42.39	1342.22	93.95	97.82	1513.44	-184.44	65.36	1484.18	-162.87	78.08	1323.87	-125.35	139.47	1346.37	-129.11	188.52	1492.93	27.2	1441.56	0	0	0	1595.65	11.56	1828.24	1578.64	124.07	1817.34	1464.27	-39.73	1788.88	1431.33	84.85	1784.35	-389.79	1149.62	70.16	194.41	1065.77	74.35	-285.91
6.74	1573.82	95.93	54.14	1533.54	85.74	56.47	1336.64	95.95	42.55	1342.43	94.26	98.6	1552.09	-183.77	63.11	1520.07	-164.72	76.46	1355.36	-126.18	127.93	1375.31	-129.55	177.96	1502.13	27.57	1441.58	0	0	0	1604.47	10.56	1828.33	1586.57	123.5	1817.98	1473.42	-40.53	1788.43	1440.38	84.38	1784.26	-390.96	1151.58	69.13	192.95	1065.86	73.96	-288.8
6.75	1572.93	96.67	54.62	1533.99	85.73	56.51	1337.01	95.36	42.58	1342.95	94.18	99.08	1588.33	-186.08	62.58	1555.93	-166.18	75.08	1387.58	-126.13	116.42	1404.42	-130.11	167.79	1512.16	27.86	1441.56	0	0	0	1613.93	9.7	1828.37	1595.79	122.37	1818.42	1482.49	-41.29	1787.9	1449.57	83.34	1784.1	-395.72	1152.32	68.58	194.26	1065.7	74.39	-293.96
6.76	1573.68	96.25	54.43	1533.93	86.47	56.9	1336.82	95.77	43.25	1343.12	94.41	99.79	1623.76	-187.02	63.46	1590.43	-167.87	74.31	1419.94	-127.12	105.86	1434.47	-130.54	158.11	1521.4	28.03	1441.35	0	0	0	1622.72	8.73	1828.67	1604.01	121.46	1818.96	1491.54	-42.1	1787.36	1458.57	82.61	1783.81	-393.86	1152.69	68.61	194.42	1065.97	74.43	-289.78
6.77	1573.37	96.26	54.07	1533.1	85.88	56.53	1337.14	96.01	43.78	1343.71	94.3	100.37	1657.54	-186.88	64.16	1625.99	-168.66	73.83	1452.43	-128.46	96.38	1465.74	-129.88	148.49	1530.55	27.82	1441.31	0	0	0	1632.12	7.76	1828.82	1613.91	120.73	1819.14	1500.59	-43.1	1786.82	1467.78	81.49	1783.45	-393.09	1151.08	69.12	193.52	1065.61	74.33	-287.83
6.78	1571.64	98.12	54.83	1533.27	86.49	56.21	1337.47	95.46	44.1	1344.03	94.49	101.18	1692.95	-187.84	65.1	1661.79	-168.7	73.7	1485.96	-128.89	87.21	1496.04	-130.82	139.86	1540.57	27.55	1441.1	0	0	0	1640.92	6.82	1829.12	1621.59	119.38	1819.91	1509.77	-44.06	1786.25	1476.75	80.69	1782.96	-392.72	1150.59	69.24	193.37	1066.45	74.14	-285.97
6.79	1571.86	97.28	54.28	1534.58	84.35	53.49	1337.88	95.02	44.45	1344.46	94.56	101.84	1727.43	-187.16	67.38	1695.01	-169.26	74.05	1519.11	-129.71	78.77	1526.78	-130.75	131.48	1550.04	26.96	1440.83	0	0	0	1650.37	5.84	1829.3	1630.39	118.47	1820.21	1519.01	-45.14	1785.66	1485.97	79.24	1782.56	-395.93	1151.46	67.68	193.66	1065.75	74.27	-291.34
6.8	1575.18	93.78	49.52	1535.96	83.95	52.57	1338.06	95.2	44.99	1344.53	95.26	102.92	1761.29	-187.51	69.09	1729.62	-169.18	75.05	1552.87	-129.63	70.51	1556.75	-132.16	124.25	1559.61	26.44	1440.63	0	0	0	1659.85	4.9	1829.5	1640	117.23	1820.45	1528.19	-46.27	1785.06	1494.94	78.14	1782.03	-393.71	1150.24	69.02	194.84	1065.48	74.52	-288.49
6.81	1576.58	93.29	49.31	1536	84.3	52.79	1338.27	95.16	45.66	1345.09	94.97	103.46	1795.68	-185.99	72.81	1764.65	-168.9	76.92	1586.22	-131.15	64.01	1587.77	-133.05	117.84	1570.05	25.87	1440.23	0	0	0	1668.37	3.77	1829.79	1648.19	115.98	1820.85	1537.4	-47.4	1784.42	1504.06	76.73	1781.58	-389.04	1149.78	70.22	195.06	1066.2	74.38	-288.63
6.82	1576.4	93.21	48.8	1535.15	85.19	52.19	1338.51	95.2	46.36	1345.44	95.3	104.34	1829.16	-185.47	76.63	1798.66	-168.15	79.29	1620.35	-130.7	57.44	1618.95	-133.46	111.82	1578.99	25.13	1439.92	0	0	0	1677.45	2.63	1830	1656.33	114.94	1821.37	1546.35	-48.79	1783.72	1513.18	75.3	1781.05	-391.18	1150.83	69.71	194.63	1065.91	74.42	-292.92
6.83	1577.22	92.33	48.35	1536.51	84.78	52.15	1338.99	94.75	47	1346.01	95.16	105.04	1863.68	-184.79	82.57	1833.04	-167.34	83.43	1653.32	-132.61	53.22	1649.56	-134.52	107.39	1588.95	24.26	1439.49	0	0	0	1685.96	1.34	1830.14	1665.64	113.84	1821.46	1555.55	-49.96	1783.05	1522.09	74.25	1780.42	-386.28	1148.73	71.07	194.02	1066.07	74.32	-287.22
6.84	1578.08	91.65	47.69	1535.99	84.37	51.57	1339.04	95.49	48.12	1346.44	95.41	106.01	1897.03	-183.19	89.48	1865.16	-166.92	88.81	1687.12	-132.43	49.05	1679.88	-135.14	103.73	1597.14	23.09	1439.23	0	0	0	1694.92	0.09	1830.12	1675.23	112.78	1821.33	1564.74	-51.3	1782.35	1531.39	72.63	1779.82	-394.66	1151.71	68.6	193.21	1066.15	73.97	-286.25
6.85	1578.53	90.87	47.51	1536.98	84.9	51.92	1339.43	95.41	48.91	1346.84	95.81	107.01	1927.7	-181.6	98.47	1897.06	-166.02	95.37	1720.28	-132.22	45.8	1709.59	-135.44	100.67	1606.66	21.99	1438.73	0	0	0	1703.93	-1.17	1829.94	1684.03	111.52	1821.14	1573.94	-52.87	1781.6	1540.54	71.22	1779.22	-391.03	1150.77	69.49	193.86	1066.71	73.97	-292.92
6.86	1578.39	90.74	46.96	1536.36	85.06	51.99	1339.74	95.59	49.94	1347.23	96.08	108.09	1956.88	-180.27	107.8	1927.77	-164.82	102.64	1752.1	-132.11	43.81	1738.08	-135.99	98.6	1615.78	20.82	1438.28	0	0	0	1713.07	-2.51	1829.64	1693.45	109.87	1820.75	1583.15	-54.15	1780.88	1549.64	69.98	1778.46	-390.04	1149.98	70.03	193.1	1066.61	73.93	-295.54
6.87	1578.08	91.34	47.34	1535.59	84.68	51.79	1340.39	94.8	50.62	1347.99	95.82	108.93	1985.41	-178.19	118.53	1956.35	-163.43	110.67	1781.93	-132.87	43.31	1765.57	-135.84	97.31	1625.75	19.6	1437.71	0	0	0	1722.1	-3.97	1829.24	1701.71	108.24	1820.44	1592.27	-55.46	1780.12	1558.73	68.68	1777.66	-387.2	1151.82	70.25	193.06	1066.72	73.86	-293.38
6.88	1577.73	90.87	46.94	1534.44	85.18	51.34	1341.09	94.05	51.46	1348.47	96.5	110.29	2011.94	-175.25	128.82	1988.99	-169.22	108.79	1810.94	-132.54	43.46	1791.22	-136	97.09	1636	18.37	1437.06	0	0	0	1731.21	-5.45	1828.8	1710.65	106.58	1820.27	1601.25	-56.83	1779.28	1567.84	67.33	1776.86	-386.41	1152.41	69.79	193.35	1066.78	73.94	-289.79
6.89	1578.3	90.66	47.06	1535.9	85.84	51.39	1341.22	94.87	52.96	1349.04	97.07	111.67	2034.92	-171.42	139.48	2013.57	-167.36	117.03	1837.98	-131.98	44.53	1815.5	-136.33	98.04	1645.55	17.08	1436.39	0	0	0	1740.44	-7.06	1828.27	1720.07	105.29	1819.65	1610.17	-58.39	1778.31	1576.93	66.09	1775.9	-390.91	1152.75	69.11	193.73	1066.8	74.17	-283.41
6.9	1578.12	91.06	47.29	1535.78	85.32	51.23	1341.72	94.91	54.24	1350.1	96.96	112.79	2058.25	-165.7	149.06	2036.05	-162.93	125.49	1862.47	-130.91	46.31	1838.05	-134.99	98.77	1655.51	15.64	1435.7	0	0	0	1749.51	-8.69	1827.76	1729.22	103.78	1818.91	1619.3	-59.78	1777.28	1585.93	65.05	1774.73	-392.42	1151.52	69.25	194.78	1066.21	74.4	-287.89
6.91	1577.18	91.22	47.04	1535.86	86	51.57	1342.65	93.97	55.32	1351.01	96.82	114.14	2075.89	-154.64	163.45	2056.12	-158.24	132.56	1884.8	-128.67	47.87	1858.28	-133.38	99.79	1665.56	14.38	1434.9	0	0	0	1758.25	-10.33	1827.23	1737.76	101.37	1818.68	1628.41	-61.39	1776.21	1595.25	63.38	1773.65	-389.96	1150.52	69.34	193.81	1065.4	74.28	-286.01
6.92	1577.17	91.15	47.21	1536.14	85.76	51.29	1343.01	94.34	57.04	1351.83	97.32	115.79	2092.53	-149.32	170.96	2073.26	-153.72	138.47	1904.05	-126.06	48.99	1875.75	-131.45	100.43	1675.72	13.1	1434.01	0	0	0	1767.69	-11.86	1826.5	1746.85	100.13	1817.94	1637.59	-62.76	1775.2	1604.39	62.17	1772.44	-393.15	1152.21	68.65	193.57	1065.92	74.06	-294.22
6.93	1576.5	91.49	47.21	1536	85.88	51.12	1343.45	95.31	59.16	1352.93	97.64	117.51	2106.09	-144.81	175.56	2086.62	-150.49	142.76	1920.02	-123.02	48.81	1890.25	-128.9	99.81	1685.15	11.62	1433.21	0	0	0	1777.32	-13.39	1825.72	1755.31	98.89	1817.04	1646.75	-64.45	1774.18	1613.79	60.61	1771.26	-395.34	1151.24	68.71	192.81	1066.41	73.91	-291.78
6.94	1577.07	91.38	46.97	1536.05	85.81	51.29	1344.45	94.45	60.39	1354.42	97.5	119.07	2116.7	-140.59	176.55	2097.06	-146.96	144.35	1933.3	-118.78	46.54	1901.46	-126.15	98.22	1695.75	10.02	1432.32	0	0	0	1786.18	-15.08	1825.09	1765.23	96.67	1816.3	1655.99	-66	1773.27	1623.29	58.73	1770.17	-394.51	1151.67	68.53	193.26	1066.94	73.81	-288.19
6.95	1576.36	91.23	47.01	1535.95	86.35	51.28	1345.13	94.7	62.33	1355.14	99.06	121.42	2126.87	-134.92	176.06	2109.43	-140.7	148.73	1941.57	-116.39	44.54	1910.53	-123.05	95.89	1705.16	8.41	1431.53	0	0	0	1795.13	-16.62	1824.5	1774.72	95.03	1815.47	1665.33	-67.85	1772.37	1632.3	57.29	1768.94	-391.92	1151.18	69.72	194.25	1066.6	74.18	-285.35
6.96	1576.86	91.68	47.02	1536.74	86.19	50.58	1346.03	95.02	64.32	1356.73	99.4	123.45	2131.93	-129.19	170.73	2114.98	-132.33	152.5	1947.29	-113.3	41.77	1916.68	-120.4	93.49	1715.13	6.71	1430.72	0	0	0	1804.31	-18.19	1823.84	1782.26	93.17	1814.94	1674.75	-69.86	1771.45	1641.56	55.52	1767.8	-386.06	1149.24	71.16	193.75	1066.25	74.16	-292.94
6.97	1576.88	91.6	47.08	1536.31	87.44	51.28	1346.62	95.85	66.56	1358.09	100.43	125.66	2140.46	-123.42	164.47	2116.42	-123.13	154.43	1950.06	-111.37	39.85	1920.21	-118.57	91.66	1724.37	5.02	1430.02	0	0	0	1813.72	-19.76	1823.15	1791.67	91.56	1814.13	1684.24	-72	1770.46	1650.99	53.21	1766.67	-388.2	1150.82	70.11	194.03	1065.99	74.4	-295.05
6.98	1576.9	91.62	47.43	1536.58	86.77	50.13	1347.61	96.26	68.84	1359.78	101.19	128.03	2143.92	-117.33	156.98	2116.52	-114.34	153.33	1951.93	-110.24	38.28	1923.98	-115.69	88.71	1734.57	3.45	1429.36	0	0	0	1823.34	-21.35	1822.39	1800.1	89.67	1813.21	1693.55	-74.18	1769.38	1659.92	51.25	1765.39	-394.71	1152.85	68.31	193.95	1065.57	74.39	-291.67
6.99	1577.22	91.35	47.41	1536.48	86.5	50.03	1348.75	96.6	71.18	1361.65	102.35	130.74	2149.27	-111.27	150.05	2118	-107.23	147.97	1955.87	-107.35	37.86	1928.5	-113.97	87.89	1744.3	1.69	1428.67	0	0	0	1831.58	-23.01	1821.84	1808.85	88.15	1812.35	1702.96	-76.27	1768.29	1669.29	48.77	1764.14	-393.35	1151.43	68.86	193.93	1065.62	74.43	-290.51
7	1577.23	90.91	47.11	1537.26	86.99	51.11	1350.04	97.22	74.13	1363.7	103.62	133.7	2160.35	-110.65	140.71	2123.61	-103.06	137.16	1959.51	-106.4	38.86	1935.38	-113.32	88.89	1753.33	-0.19	1428	0	0	0	1841.05	-24.61	1821.33	1818.2	86.58	1811.49	1712.32	-78.79	1767.26	1678.12	46.72	1762.84	-393.02	1150.04	69.53	193.13	1066.59	74.09	-293.27
7.01	1576.92	91.64	47.22	1536.41	86.87	50.61	1351.6	98.04	77.42	1366.31	104.97	137.14	2167.24	-109.98	127.33	2131.86	-99.46	126.03	1961.69	-106.35	39.24	1941.52	-112.68	89.16	1763.17	-2.18	1427.59	0	0	0	1850.83	-26.05	1821.28	1827.1	84.83	1811.09	1722.2	-81.2	1766.76	1687.4	44.09	1762.05	-391.9	1150.88	69.44	193.93	1066.21	74.18	-293.42
7.02	1577.01	91.37	47.42	1537.21	86.91	51.15	1353.49	98.84	81.27	1369.17	106.08	140.74	2171.7	-109.93	115.86	2137.28	-99.35	116.1	1963.64	-106.22	39.02	1945.52	-113.69	89.67	1772.58	-4.25	1427.48	0	0	0	1860.21	-27.33	1821.89	1836.65	83.2	1811.21	1732.27	-83.83	1766.88	1696.59	41.42	1761.79	-390.19	1151.38	69.76	193.72	1066.35	74.1	-295.93
7.03	1577.36	90.69	47.55	1537.24	87.02	51.21	1355.81	99.58	85.68	1372.39	108.21	145.51	2175.41	-111.83	104.21	2140.26	-100.09	106.62	1964.53	-107.11	39.07	1950.42	-113.41	89.31	1782.15	-6.48	1428	0	0	0	1869.85	-28.44	1822.74	1843.92	81.51	1812.34	1742.3	-86.77	1767.4	1705.85	38.25	1762.13	-393.84	1151.23	68.74	194.32	1066.35	74.19	-293.97
7.04	1576.72	91.7	48.12	1537.36	86.75	51.58	1358.64	100.36	90.5	1376.68	109.26	150.22	2180.98	-110.81	96.68	2145.58	-99.08	100.77	1966.26	-106.28	39.02	1954.02	-113.35	89.5	1791.5	-8.44	1428.86	0	0	0	1879.42	-29.57	1823.67	1852.69	80.15	1812.98	1752.36	-89.58	1768.17	1714.8	35.31	1762.84	-388.46	1150.72	69.86	194.36	1066.44	74.26	-294.22
7.05	1576.98	90.96	48.02	1536.79	87.37	51.75	1361.77	101.72	96.01	1381.27	110.6	155.42	2185.15	-107.69	91.21	2148.18	-96.44	95.97	1966.88	-106.49	40	1956.17	-113.45	90.31	1800.16	-10.3	1430.22	0	0	0	1888.47	-30.8	1824.78	1861.88	78.5	1813.69	1762.31	-92.6	1769.1	1724	31.75	1763.96	-396.46	1152.54	67.9	195.18	1066.11	74.42	-300.14
7.06	1576.99	90.93	48.1	1537.66	87.24	52.11	1366.08	102.73	101.89	1386.82	112.37	161.05	2187.6	-105.22	87.65	2150.1	-94.22	92.81	1967.43	-106.21	40.57	1957.45	-113.09	90.83	1809.52	-11.99	1431.93	0	0	0	1897.97	-31.98	1826.13	1870.84	77.25	1814.74	1772.35	-95.69	1770.3	1733.19	28.07	1765.38	-393.87	1152.94	68.27	195.06	1065.91	74.58	-294.83
7.07	1576.51	91.29	48.46	1536.5	87.87	53.48	1371.21	103.69	108.51	1393.38	114.95	167.53	2188.24	-103.94	85.61	2151.16	-93.47	91.03	1967.78	-105.94	40.56	1957.98	-112.99	91.36	1819.67	-13.53	1433.77	0	0	0	1907.53	-33.17	1827.81	1879.79	76.23	1816	1782.62	-98.46	1771.81	1741.64	25.1	1767.61	-387.58	1151.47	69.88	193.98	1065.9	74.28	-292.88
7.08	1576.65	91.24	48.89	1537.17	87.75	53.96	1377.44	104.71	115.98	1402.16	116.19	173.52	2188.09	-103.57	84.09	2151.32	-93.39	89.49	1967.67	-106.28	40.72	1958.38	-113.1	91.5	1829.02	-14.86	1436.05	0	0	0	1916.66	-34.45	1829.65	1887.39	74.1	1818.49	1792.51	-101.47	1773.45	1750.22	21.04	1769.72	-390.79	1151.08	69.59	194.28	1065.82	74.25	-294.56
7.09	1576.68	91.36	49.25	1538.48	87.73	54.37	1384.45	107.22	124.34	1412.6	117.71	179.63	2188.7	-103.48	82.39	2151.28	-92.96	88.13	1968.25	-105.62	40.15	1958.45	-113.47	91.77	1838.37	-16.13	1438.49	0	0	0	1925.79	-35.8	1831.48	1894.61	71.81	1821.04	1802.05	-104.62	1775.08	1758.51	17.26	1771.49	-390.25	1150.52	69.51	194.18	1065.99	74.31	-290.66
7.1	1576.08	90.59	51.54	1539.63	87.75	54.75	1393	108.76	133.2	1424.02	120	186.28	2190.01	-103.09	81.54	2151.52	-92.43	87.15	1967.69	-106.42	40.25	1958.55	-113.57	91.72	1846.83	-17.3	1440.83	0	0	0	1934.23	-37.36	1833.29	1902.88	70.58	1822.64	1811.45	-107.7	1776.57	1766.91	13.41	1773.47	-392.48	1150.83	68.66	192.98	1066.42	73.96	-287.72
7.11	1577.24	91.13	51.49	1537.99	87.47	59.67	1402.37	109.79	142.56	1436.19	122.18	193.02	2190.52	-103.29	80.94	2151.43	-92.45	86.42	1967.44	-107.05	40.15	1958.44	-113.91	91.58	1856.45	-18.18	1442.97	0	0	0	1942.93	-38.97	1835.03	1911.24	68.22	1824.53	1820.82	-110.54	1777.86	1775.67	9.87	1775.4	-391.41	1150.59	69.27	193.27	1066.65	73.98	-291.84
7.12	1578.24	91.61	50.74	1542.23	87.74	61.1	1412.11	112.03	153.06	1449.14	123.39	200.21	2190.58	-102.85	80.75	2150.75	-92.38	85.65	1967.29	-107.26	39.87	1957.99	-114.74	91.76	1865.28	-19.19	1445.05	0	0	0	1951.41	-40.76	1836.75	1919.75	66.45	1826.26	1829.99	-113.43	1778.91	1783.85	6.08	1776.88	-391.72	1152.11	68.78	193.36	1066.43	74.18	-290.54
7.13	1580.29	92.15	50.56	1544.29	88.03	61.92	1423.22	112.51	163.73	1462.66	124.09	208.11	2190.99	-103.41	79.79	2151.34	-92.18	85.36	1967.2	-107.37	39.69	1957.83	-115.31	91.88	1873.62	-20.07	1446.88	0	0	0	1959.85	-42.59	1838.32	1926.97	64	1828.48	1838.76	-116.57	1779.62	1791.54	2.66	1777.97	-395.21	1151.52	68.41	193.57	1066.45	74.04	-295.76
7.14	1582.61	92.82	50.43	1549.99	88.68	64.33	1434.62	113.98	175.21	1476.43	125.3	216.74	2191.4	-103.56	79.16	2151.68	-92.09	84.94	1967.16	-107.55	39.49	1958.03	-115.03	91.62	1882.81	-20.95	1448.37	0	0	0	1968.14	-44.53	1839.81	1934.19	61.59	1830.37	1847.49	-119.45	1780.09	1799.81	-0.7	1779.01	-397.76	1151.44	67.88	193.74	1065.8	74.26	-299.23
7.15	1585.89	93.72	50.86	1555.83	89.22	67.08	1447.16	115.32	186.95	1491.75	124.79	224.88	2191.62	-103.09	78.72	2152.39	-91.93	84.65	1966.67	-108.04	39.54	1958.46	-114.19	91.18	1892.05	-21.7	1449.58	0	0	0	1975.73	-46.49	1841.27	1941.4	59.61	1831.97	1855.97	-122.5	1780.31	1807.75	-3.74	1779.67	-392.52	1149.99	69.61	194.21	1065.89	74.27	-292.7
7.16	1589.99	96.07	52.15	1562.05	89.97	70.73	1461.46	114.17	197.89	1507.13	125.42	233.49	2191.96	-102.29	77.99	2152.14	-91.89	83.67	1967.14	-107.57	39.25	1958.8	-113.89	91.17	1900.95	-22.57	1450.52	0	0	0	1983.53	-48.57	1842.64	1948.4	57.39	1833.83	1864.63	-125.26	1780.41	1815.72	-7.04	1780.18	-395.51	1152.32	68.43	195.31	1066.19	74.38	-288.99
7.17	1593.3	99.85	56	1568.18	91.26	75.1	1476.23	113.63	209.04	1522.94	125.51	241.91	2191.95	-102.83	76.7	2153.07	-91.63	83.11	1967.44	-107.29	39.13	1958.26	-114.85	91.61	1909.45	-23.45	1451.18	0	0	0	1991.46	-50.65	1843.92	1955.6	54.3	1835.54	1873.2	-127.99	1780.37	1823.6	-10.03	1780.47	-398.85	1153.3	67.09	194.02	1066.39	74.11	-290.3
7.18	1599.91	101.79	55.6	1576.9	92.76	80.82	1492.04	112.44	219.55	1538.9	124.42	249.77	2192.56	-101.86	76.54	2152.82	-91.57	81.9	1967.25	-107.63	39.35	1958.59	-114.7	91.73	1918.52	-24.2	1451.6	0	0	0	1999.42	-52.7	1845.09	1963.21	52.44	1836.61	1881.61	-130.77	1780.17	1831.49	-13.03	1780.57	-385.04	1148.71	71.16	195.17	1065.71	74.55	-289.26
7.19	1608.8	105.11	55.68	1587.8	95.1	86.36	1507.73	110.27	228.75	1554.98	122.82	257.46	2192.49	-102.26	75.24	2153.23	-91.5	81.35	1967.57	-107.14	39.27	1958.45	-114.78	91.97	1926.98	-25.03	1451.92	0	0	0	2007.08	-54.8	1846.19	1971.19	50.03	1837.85	1889.96	-133.28	1779.92	1839.45	-15.6	1780.68	-387.4	1152.13	69.87	193.87	1066.79	74.08	-292.74
7.2	1621.69	109.51	61.57	1600.98	98.11	92.4	1523.04	108	235.95	1570.33	122.04	264.88	2193.04	-102.29	74.17	2152.88	-91.42	80.35	1966.99	-108.04	39.72	1959.12	-114.33	91.86	1935.38	-25.86	1452.19	0	0	0	2014.77	-56.92	1847.21	1979.38	48.29	1838.49	1898.27	-135.78	1779.58	1847.55	-18.14	1780.69	-392.08	1150.71	69.45	194.66	1066.48	74.24	-289.18
7.21	1639.53	113.93	68.76	1618.18	101.58	98.64	1539.77	104.76	241.78	1586.6	119.81	271.36	2194.84	-101.92	73.79	2153.37	-91.28	79.75	1967.24	-107.78	39.67	1959.46	-114.07	91.86	1943.35	-26.73	1452.37	0	0	0	2022.66	-59	1847.99	1986.61	46.23	1839.56	1906.48	-138.11	1779.26	1855.35	-20.6	1780.77	-386.38	1149.49	70.59	193.94	1066.04	74.01	-294.04
7.22	1658.49	118.15	73.86	1637.1	104.87	103.5	1557.17	103.21	246.63	1603.26	117.98	277.34	2193.68	-102.03	72.93	2154.19	-91.23	79.5	1967.36	-107.68	39.73	1959.7	-113.82	91.97	1950.98	-27.52	1452.57	0	0	0	2030.46	-60.98	1848.65	1994.9	44	1840.4	1914.5	-140.46	1778.95	1863.25	-22.9	1780.83	-393.56	1151.88	68.54	195.05	1065.92	74.44	-290.01
7.23	1680.71	121.77	78.63	1658.99	107.93	107.99	1576.16	101.37	249.6	1621.49	115.88	281.41	2192.74	-100.5	72.74	2155.35	-91.11	79.54	1967.44	-107.74	39.89	1959.77	-113.72	92.05	1958.63	-28.38	1452.71	0	0	0	2038.24	-62.84	1849.11	2002.15	41.85	1841.4	1922.63	-142.44	1778.73	1871.21	-25.52	1780.98	-393.33	1149.68	68.89	194.23	1066.71	73.98	-289.4
7.24	1703.24	124.66	82.25	1680.77	110.35	111.11	1594.81	101.62	251.65	1640.26	114.16	284.02	2195.55	-102.54	71.57	2155.08	-91.12	78.95	1967.74	-107.18	39.65	1960.13	-113.55	92.2	1966.37	-29.26	1452.85	0	0	0	2046.26	-64.62	1849.46	2009.81	40.11	1842.14	1930.82	-144.15	1778.58	1879.42	-26.8	1781.32	-387.64	1150.2	70.24	193.75	1066.61	73.85	-285.56
7.25	1727.38	126.8	85.16	1704.25	112.1	113.35	1614.71	100.3	251.58	1659.54	112.62	285.21	2194.36	-101.52	71.59	2154.95	-91.15	78.56	1967.41	-107.57	39.86	1959.64	-114.13	92.57	1974.35	-30.39	1452.94	0	0	0	2054.67	-66.2	1849.72	2017.71	37.95	1843.08	1938.83	-145.82	1778.47	1887.4	-27.99	1781.65	-390.56	1150.64	69.74	194.62	1065.58	74.54	-285.26
7.26	1752.81	128.66	87.03	1729.07	113.49	114.73	1635.15	100.37	250.58	1679.18	111.38	284.81	2194.06	-100.97	71.43	2154.85	-91.18	78.29	1967.69	-107.05	39.67	1959.83	-113.78	92.55	1981.31	-31.68	1453.09	0	0	0	2062.5	-67.75	1849.99	2025.29	36.6	1843.81	1946.79	-147.34	1778.47	1895.57	-27.58	1781.04	-389.61	1151.85	69.55	194.56	1065.46	74.49	-291.89
7.27	1778.21	130.18	87.8	1754.06	114.74	115.08	1656.56	98.47	247.12	1699.64	110.07	282.67	2194.59	-101.18	71.41	2154.67	-91.27	77.99	1967.63	-107.19	39.88	1959.76	-113.61	92.74	1988.55	-33.05	1453.4	0	0	0	2070.92	-69.05	1850.16	2033.41	34.53	1844.46	1954.83	-148.64	1778.54	1903.65	-28.61	1781.2	-391.77	1151.5	69.12	194.51	1065.93	74.19	-294.87
7.28	1804.7	131.26	87.87	1779.96	115.5	114.47	1677.14	98.63	242.89	1719.75	109.84	279.58	2195.16	-101.21	71.22	2155.39	-91.16	78.12	1967.66	-107.17	39.95	1959.52	-113.91	93.05	1995.86	-34.37	1453.76	0	0	0	2078.92	-70.14	1850.33	2040.67	33.85	1844.92	1962.84	-149.96	1778.68	1911.8	-30.07	1781.73	-391.91	1149.7	69.43	194.2	1066.27	74.15	-300.03
7.29	1831.64	131.62	86.84	1807.31	115.69	113.31	1699.34	97.9	236.93	1740.3	109.29	274.8	2194.95	-101.44	70.53	2155.5	-91.21	78.03	1967.73	-107.02	40.03	1959.62	-113.81	93.16	2002.98	-35.87	1454.24	0	0	0	2086.8	-70.99	1850.51	2048.38	33.31	1845.29	1970.76	-151.22	1778.93	1919.22	-30.46	1782.11	-391.53	1150.51	69.25	194.86	1066.07	74.35	-288.78
7.3	1862.1	131.38	86.18	1834.93	115.42	111.12	1721.44	98.52	229.88	1761.85	108.81	268.89	2194.25	-101.17	70.3	2154.98	-91.29	77.57	1967.68	-107.15	40.14	1960.24	-113.35	93.11	2010.38	-37.5	1454.77	0	0	0	2094.54	-71.68	1850.68	2056.63	32.43	1845.45	1978.88	-152.15	1779.32	1927.08	-31.23	1782.56	-391.28	1152.27	69.1	194.67	1066.25	74.31	-290.74
7.31	1892.2	130.45	84.67	1864.62	114.66	108.73	1743.85	99.76	221.9	1783.48	109.07	262.1	2195.15	-101.21	70.71	2155.23	-91.37	77.39	1968.34	-106.44	40.02	1960.18	-113.63	93.52	2017.48	-39.22	1455.19	0	0	0	2102.53	-72.05	1850.8	2064.81	31.2	1845.7	1986.72	-153.24	1779.78	1934.92	-34.37	1784.17	-389.33	1150.14	69.93	194.37	1066.21	74.11	-293.84
7.32	1923.84	129.37	83.04	1894.02	113.56	105.67	1767.67	100.71	212.59	1806.01	108.34	253.87	2194.45	-101.06	70.22	2155.22	-91.39	77.19	1967.65	-107.52	40.6	1960.34	-114.06	93.98	2024.76	-40.92	1455.64	0	0	0	2110.51	-72.35	1850.87	2072.03	31.25	1845.82	1994.71	-154.08	1780.44	1942.75	-36.32	1784.91	-392.47	1151.53	69.58	194.15	1066.38	74.16	-294.54
7.33	1955.76	127.84	81.3	1925.6	112.6	102.84	1792.38	101.32	202.16	1828.97	109.07	245.33	2193.83	-101.36	69.54	2155.12	-91.52	76.93	1968.03	-107.05	40.53	1961.03	-113.38	93.95	2032.03	-42.67	1456.1	0	0	0	2118.73	-72.38	1850.89	2079.05	30.97	1845.87	2002.64	-154.8	1781.22	1950.13	-37.36	1785.36	-392	1153.82	68.86	194.59	1065.94	74.48	-294.36
7.34	1987.92	126.61	79.56	1958.83	111.54	100.82	1817.25	102.87	191.33	1852.11	109.93	236.13	2194.04	-100.6	69.76	2155.15	-91.52	76.67	1968.14	-107.06	40.72	1961.48	-113.19	94.14	2038.86	-44.5	1456.61	0	0	0	2126.66	-72.28	1851.01	2087.09	30.75	1845.64	2010.67	-155.43	1781.99	1957.85	-38.35	1785.86	-395.69	1153.09	67.54	194.26	1066.35	74.16	-288.47
7.35	2021.67	125.42	78.5	1990.51	110.71	97.95	1843.16	103.84	179.67	1875.72	110.44	225.95	2195.92	-101.82	69.42	2155.06	-91.77	76.51	1968.45	-106.62	40.76	1961.62	-113.3	94.6	2045.98	-46.23	1457.04	0	0	0	2134.43	-72.1	1851.14	2094.29	31.04	1845.41	2018.72	-155.93	1782.85	1965.28	-39.25	1786.37	-397.26	1151.95	67.63	194.8	1066.03	74.27	-290.4
7.36	2056.24	124.74	78.21	2023.61	110.19	95.88	1869.88	104.12	167.29	1900.71	110.12	215.37	2194.15	-101.01	69.5	2154.4	-91.88	75.91	1968.44	-106.79	41.13	1962.03	-112.83	94.8	2053.33	-47.85	1457.39	0	0	0	2141.97	-71.86	1851.34	2100.98	31.11	1845.25	2026.67	-156.5	1783.72	1972.51	-39.91	1786.69	-393.01	1150.89	69	194.25	1066.21	74.3	-291.71
7.37	2089.73	124.16	77.95	2055.87	109.96	93.63	1896.92	104.89	155.2	1924.49	111.74	205.33	2195.23	-101.58	69.64	2154.67	-92.01	75.75	1968.83	-106.29	41.11	1962.39	-112.7	95	2060.21	-49.33	1457.8	0	0	0	2149.43	-71.51	1851.55	2107.88	31.12	1845.11	2026.67	-156.5	1783.72	1980.04	-41.12	1787.04	-397.84	1150.8	67.98	194.22	1066.48	74.26	-299.34
7.38	2123.65	123.96	78.62	2089.41	109.87	92.37	1925.56	104.5	142.59	1949.13	112.55	195.2	2195.08	-101.2	69.48	2154.82	-92.02	75.57	1968.58	-106.61	41.56	1963	-111.96	95.01	2067.5	-50.84	1458.12	0	0	0	2156.57	-71.17	1851.88	2115.87	30.98	1844.91	2026.67	-156.5	1783.72	1987.31	-41.64	1787.24	-393.56	1150.47	68.9	194.39	1066.59	73.96	-294.13
7.39	2157.26	124.19	79.8	2122.13	110.11	91.55	1953.9	104.71	130.65	1975.7	111.75	184.5	2191.76	-101.33	76.61	2155.4	-91.93	75.64	1968.78	-106.46	41.71	1963.08	-112.14	95.44	2074.14	-52.09	1458.42	0	0	0	2163.76	-70.83	1852.25	2122.58	31.01	1844.8	2026.67	-156.5	1783.72	1994.57	-42.95	1787.37	-394.81	1151.14	68.62	193.53	1066.52	73.83	-289.54
7.4	2190.83	124.43	81.69	2156.07	110.39	91.79	1983.63	104.33	119.31	2001.46	112.13	174.87	2191.22	-101.28	76.67	2155.09	-92	75.22	1969.21	-105.91	41.66	1963.42	-111.97	95.63	2081.95	-53.12	1458.57	0	0	0	2170.71	-70.52	1852.67	2129.24	31.72	1844.62	2026.67	-156.5	1783.72	2002.08	-43.86	1787.49	-395.56	1152.01	68.08	192.51	1066.28	73.96	-289.61
7.41	2225.51	122.38	79.91	2187.68	110.87	91.51	2013.3	103.7	108.47	2027.84	111.58	165.32	2191.25	-101.18	76.48	2155.54	-91.96	75.2	1968.99	-106.37	42.26	1963.32	-112.45	96.17	2089.26	-54.03	1458.78	0	0	0	2178	-70.17	1853.08	2135.51	31.94	1844.56	2026.67	-156.5	1783.72	2008.99	-43.73	1787.38	-398.88	1152.94	67.14	193.02	1066.8	73.83	-293.78
7.42	2257.79	122.44	82.04	2221.35	111.11	87.67	2043.39	102.77	98.55	2055.11	110.53	155.97	2191.24	-101.17	76.38	2155.27	-92.01	74.94	1969.49	-105.58	42.2	1963.92	-111.73	96.07	2096.81	-54.88	1458.98	0	0	0	2185.34	-69.79	1853.46	2141.5	31.65	1844.71	2026.67	-156.5	1783.72	2016.17	-44.66	1787.26	-397.46	1151.94	68.04	194.19	1066.41	74.05	-294.73
7.43	2286.94	125.61	89.1	2252.74	111.47	88.18	2072.87	102.99	89.76	2082.21	109.63	147.6	2191.45	-100.95	76.41	2155.24	-91.9	74.92	1969.44	-105.89	42.51	1964.05	-111.96	96.49	2104.23	-55.62	1459.17	0	0	0	2192.35	-69.44	1853.85	2148.94	31.91	1844.42	2026.67	-156.5	1783.72	2023.36	-45.34	1787.16	-395.29	1153.19	67.68	195.27	1066.21	74.5	-292.1
7.44	2317.88	125.89	92.55	2282.93	111.5	89.06	2101.84	103.18	81.83	2109.16	109.25	139.87	2190.66	-100.59	75.74	2155.08	-91.85	74.71	1969.31	-106.02	42.89	1964.77	-111.18	96.58	2112	-56.35	1459.21	0	0	0	2199.34	-69.15	1854.25	2156.37	32	1844.32	2026.67	-156.5	1783.72	2030.33	-46.01	1786.91	-395.58	1152.77	68.17	194.27	1066.48	74.29	-292.78
7.45	2348.57	126.03	96.8	2313.86	111.83	91.88	2131.57	103.14	74.44	2136.52	107.97	132.53	2190.34	-100.68	75.45	2155.32	-91.93	74.69	1969.57	-105.77	43.12	1965.1	-110.83	96.82	2119.78	-56.86	1459.19	0	0	0	2206.49	-68.83	1854.56	2162.72	32.33	1844.3	2026.67	-156.5	1783.72	2037.49	-46.92	1786.72	-396.45	1152.15	68.01	194.92	1066.37	74.22	-291.82
7.46	2378.41	125.89	101.37	2343.11	111.67	93.87	2160.21	103.22	67.94	2163.41	106.84	126.17	2196.36	-101.72	67.63	2155.72	-91.87	74.86	1969.53	-105.88	43.41	1965.14	-110.95	97.04	2127.1	-57.28	1459.29	0	0	0	2213.55	-68.51	1854.82	2169.61	32.08	1844.41	2026.67	-156.5	1783.72	2044.51	-47	1786.37	-398.19	1150.22	68.21	195.71	1065.85	74.57	-287.07
7.47	2407.54	125.52	106.43	2372.46	111.03	97.01	2189.45	103.15	62.41	2189.6	106.67	120.73	2195.27	-101.48	66.38	2155.86	-91.85	74.8	1969.91	-105.39	43.41	1965.31	-111.1	97.41	2135.65	-57.54	1459.23	0	0	0	2220.03	-68.27	1855.17	2175.89	32.32	1844.38	2026.67	-156.5	1783.72	2051.63	-48.08	1785.99	-394.32	1149.17	69.36	193.93	1066.43	74.16	-288.47
7.48	2436.26	124.83	111.99	2400.87	110.9	101.01	2218.4	102.41	57.41	2216.22	105.8	115.82	2195.67	-100.67	66.54	2155.72	-92.01	74.57	1970.05	-105.31	43.69	1965.51	-111.13	97.67	2143.27	-57.85	1459.09	0	0	0	2226.88	-67.95	1855.37	2182.71	32.2	1844.58	2026.67	-156.5	1783.72	2058.87	-48.19	1785.55	-395.22	1152.01	68.36	195.59	1065.52	74.78	-284.65
7.49	2463.54	124.17	117.44	2426.69	109.83	110.87	2247.05	101.69	53.37	2241.49	106.07	112.24	2195.2	-100.6	66.33	2156.11	-92.03	74.73	1969.46	-106.13	44.42	1965.94	-110.73	97.77	2150.56	-58.15	1458.93	0	0	0	2233.68	-67.57	1855.51	2189.55	32.23	1844.5	2026.67	-156.5	1783.72	2065.55	-48.39	1784.99	-391.2	1150.48	69.63	195.01	1066.08	74.46	-294.56
7.5	2490.99	123.5	123.81	2453.98	109.2	115.79	2275.54	100.84	50.07	2268.2	104.12	108.67	2195.33	-100.96	66.19	2155.64	-92.23	74.42	1969.94	-105.55	44.31	1966.68	-109.97	97.8	2158.46	-58.23	1458.67	0	0	0	2240.87	-67.22	1855.6	2196.27	32.36	1844.57	2026.67	-156.5	1783.72	2072.52	-48.8	1784.38	-396.34	1150.21	68.82	195.03	1066.51	74.27	-290.2
7.51	2516.48	122.94	130.34	2479.7	108.66	120.75	2302.31	101.04	48.31	2293.5	103.28	106.32	2195.7	-99.92	67.03	2156.47	-92.25	74.87	1969.89	-105.86	44.82	1966.74	-110.29	98.23	2167	-58.1	1458.39	0	0	0	2248.25	-66.82	1855.51	2202.79	33.2	1844.29	2026.67	-156.5	1783.72	2080.11	-49.15	1783.81	-398.57	1151.35	67.96	194.89	1066.22	74.33	-287.78
7.52	2540.8	122.47	137.36	2505.62	108.11	127	2328.57	100.69	47.42	2318.98	101.08	104.36	2195.3	-101.13	66.28	2156.2	-92.56	74.76	1970.05	-105.91	45.18	1966.94	-110.19	98.55	2175.27	-57.93	1457.92	0	0	0	2255.3	-66.31	1855.48	2209.99	33.3	1844.04	2026.67	-156.5	1783.72	2087.06	-48.93	1783.06	-391.18	1151.8	69.19	195.55	1065.56	74.66	-291.22
7.53	2565.32	122.16	145.6	2530.05	107.74	133.57	2355.7	99.04	46.88	2342.9	99.94	103.68	2195.06	-101.11	66.15	2156.11	-92.58	74.65	1970.03	-106.01	45.54	1966.41	-111.43	99.45	2183.04	-57.72	1457.48	0	0	0	2262.25	-65.8	1855.44	2216.32	33.53	1844.05	2026.67	-156.5	1783.72	2094.17	-48.72	1782.28	-391.81	1152.13	69.19	195.01	1066.25	74.49	-294.23
7.54	2587.53	121.96	153.71	2553.71	107.24	140.92	2380.74	97.68	47.4	2365.67	99.23	103.99	2195.83	-101.36	66.48	2155.81	-92.82	74.47	1970.1	-106.02	45.83	1967.34	-110.36	99.29	2191.15	-57.3	1456.96	0	0	0	2269.52	-65.28	1855.28	2223.42	33.75	1843.82	2026.67	-156.5	1783.72	2101.39	-49.36	1781.43	-400.3	1153.04	66.93	193.96	1066.09	74.15	-291.7
7.55	2608.96	121.73	162.32	2575.45	106.94	148.37	2404.97	96.53	48.68	2388.03	97.04	104.44	2195.65	-101.59	66.4	2155.99	-92.94	74.54	1970.52	-105.63	45.97	1967.52	-110.49	99.78	2199.54	-56.81	1456.38	0	0	0	2276.58	-64.7	1855.08	2230.18	34.39	1843.5	2026.67	-156.5	1783.72	2108.89	-45.35	1779.42	-394.99	1151.44	68.79	194.98	1065.75	74.56	-290.15
7.56	2629.97	121.26	171.8	2596.67	106.35	156.38	2428.69	93.76	49.72	2408.78	95.61	105.67	2196.72	-102.23	66.23	2156.37	-93.08	74.69	1970.52	-105.8	46.47	1967.8	-110.75	100.33	2207.37	-56.35	1455.71	0	0	0	2283.79	-64.03	1854.82	2237.28	35.1	1842.94	2026.67	-156.5	1783.72	2116.21	-43.9	1778.13	-390.79	1150.36	69.83	194.97	1065.47	74.52	-292.44
7.57	2648.13	120.5	180.23	2615.84	105.61	164.08	2428.69	93.76	49.72	2429.31	93.3	106.65	2195.66	-101.66	66.15	2155.49	-93.42	74.19	1971.07	-105.29	46.62	1967.91	-111	100.86	2215.59	-55.85	1454.96	0	0	0	2290.94	-63.3	1854.57	2244.1	36.03	1842.48	2026.67	-156.5	1783.72	2123.95	-44.05	1777.28	-389.12	1148.35	70.26	194.54	1065.83	74.48	-297.65
7.58	2665.51	119.47	188.58	2634.19	104.65	171.61	2428.69	93.76	49.72	2429.31	93.3	106.65	2195.49	-101.17	66.29	2156.27	-93.54	74.47	1970.87	-105.88	47.54	1968.16	-111.46	101.67	2223.35	-55.42	1454.2	0	0	0	2298.31	-62.54	1854.29	2251.46	36.6	1842.09	2026.67	-156.5	1783.72	2131.33	-43.6	1776.27	-392.87	1150.67	68.93	194.87	1065.86	74.53	-296.41
7.59	2681.24	118.42	196.24	2650.96	103.69	178.65	2428.69	93.76	49.72	2429.31	93.3	106.65	2195.63	-101.69	66.2	2156.14	-93.75	74.36	1971.42	-105.42	47.9	1968.39	-111.56	102.16	2231.38	-54.71	1453.35	0	0	0	2305.68	-61.72	1853.98	2258.73	36.66	1842.09	2026.67	-156.5	1783.72	2138.56	-42.73	1775.06	-397.1	1150.82	68.05	195.16	1065.86	74.32	-299.66
7.6	2700.39	116.96	204.73	2665.32	102.59	184.41	2428.69	93.76	49.72	2429.31	93.3	106.65	2195.27	-101.91	65.94	2155.71	-93.91	74.03	1971.3	-105.89	48.73	1968.91	-111.6	102.79	2239.53	-53.97	1452.43	0	0	0	2312.94	-60.82	1853.67	2266.31	37.61	1841.59	2026.67	-156.5	1783.72	2145.93	-41.84	1774.01	-395.27	1152.05	67.83	195.64	1065.81	74.64	-299.83
7.61	2714.15	115.17	209.15	2677.16	100.68	188.2	2428.69	93.76	49.72	2429.31	93.3	106.65	2196.17	-102.09	66.21	2155.47	-94.14	73.81	1971.56	-105.72	49.12	1969.29	-111.87	103.52	2246.92	-53.37	1451.56	0	0	0	2320.29	-59.82	1853.39	2273.18	38.73	1841.31	2026.67	-156.5	1783.72	2153.62	-41.3	1772.87	-395.17	1152.33	68.48	195.51	1065.9	74.69	-296.87
7.62	2723.71	112.98	210.03	2687.62	97.98	189.66	2428.69	93.76	49.72	2429.31	93.3	106.65	2195.95	-102.73	65.3	2156	-94.17	73.95	1972.17	-105.5	49.79	1969.45	-112.58	104.39	2254.91	-52.51	1450.63	0	0	0	2327.59	-58.78	1853.14	2280.73	39.75	1840.89	2026.67	-156.5	1783.72	2161.02	-39.81	1771.68	-394.04	1151.46	68.68	194.65	1066.09	74.28	-295.61
7.63	2730.25	110.29	207.92	2696.66	94.58	188.5	2428.69	93.76	49.72	2429.31	93.3	106.65	2195.68	-102.02	65.76	2156.56	-94.27	74.08	1972.25	-105.81	50.59	1970.13	-112.53	105.05	2262.57	-51.77	1449.71	0	0	0	2335.17	-57.61	1852.82	2287.84	40.92	1840.91	2026.67	-156.5	1783.72	2168.37	-38.11	1770.49	-394.48	1150.58	69.09	194.64	1066.17	74.31	-293.67
7.64	2734.97	107.04	203.33	2703.72	91.03	184.38	2428.69	93.76	49.72	2429.31	93.3	106.65	2195.72	-102.27	65.35	2156.58	-94.38	73.99	1972.33	-106.1	51.35	1970.37	-113.08	106.02	2270.7	-50.92	1448.64	0	0	0	2342.96	-56.31	1852.52	2295.09	42.03	1840.9	2026.67	-156.5	1783.72	2176.17	-36.7	1769.31	-393.18	1151.92	68.72	193.67	1066.35	74.03	-291.49
7.65	2739.04	103.14	196.79	2710.31	87.45	179.12	2428.69	93.76	49.72	2429.31	93.3	106.65	2196.15	-102.78	64.8	2156.61	-94.47	73.91	1973.05	-105.58	51.67	1971.12	-112.93	106.62	2278.72	-50.04	1447.72	0	0	0	2350.69	-54.85	1852.27	2302.27	43.73	1840.43	2026.67	-156.5	1783.72	2183.9	-35.17	1768.15	-393.6	1151.19	68.6	196.73	1065.69	74.84	-290.01
7.66	2743.65	98.51	188.84	2714.94	83.85	172.73	2428.69	93.76	49.72	2429.31	93.3	106.65	2196.19	-102.34	64.95	2155.98	-94.7	73.37	1973.53	-105.35	52.42	1971.91	-113.1	107.45	2286.95	-49.01	1446.77	0	0	0	2358.26	-53.31	1852.02	2310.26	45.26	1839.9	2026.67	-156.5	1783.72	2192.03	-33.72	1766.77	-393.97	1151.56	68.75	195.51	1065.64	74.54	-291.48
7.67	2748.47	95.12	182.21	2718.5	80.29	166.4	2428.69	93.76	49.72	2429.31	93.3	106.65	2197.13	-103.04	64.61	2156.85	-94.64	73.54	1974.24	-105.01	53.17	1972.86	-112.87	108.21	2295.61	-47.91	1445.85	0	0	0	2366.2	-51.64	1851.68	2318.41	46.75	1839.47	2026.67	-156.5	1783.72	2199.95	-31.99	1765.36	-393.59	1149.97	69.18	196.19	1065.67	74.61	-292.39
7.68	2751.68	91.31	175.92	2720.66	76.48	160.06	2428.69	93.76	49.72	2429.31	93.3	106.65	2197.41	-102.79	64.72	2157.06	-94.82	73.43	1974.7	-105.03	54.21	1973.38	-113.37	109.47	2303.98	-46.71	1445	0	0	0	2373.98	-49.86	1851.3	2326.67	48.68	1838.66	2026.67	-156.5	1783.72	2207.75	-29.9	1763.91	-397.54	1153.14	67.62	194.14	1065.96	74.07	-292.73
7.69	2754.55	86.52	170.21	2723.25	71.99	154.73	2428.69	93.76	49.72	2429.31	93.3	106.65	2196.02	-101.68	64.55	2156.23	-94.96	72.76	1975.67	-104.14	55.06	1974.17	-113.58	110.81	2312.92	-45.43	1444.16	0	0	0	2381.87	-47.92	1850.82	2334.05	50.34	1838.43	2026.67	-156.5	1783.72	2216.56	-28.92	1762.68	-391.96	1152.09	68.83	194.44	1066.09	74.38	-296.45
7.7	2757.75	81.54	165.41	2726.14	67.67	149.73	2428.69	93.76	49.72	2429.31	93.3	106.65	2196.81	-102.39	63.95	2156.9	-94.95	72.73	1976.45	-103.83	56.27	1975.31	-113.42	112.12	2322.18	-44.06	1443.4	0	0	0	2389.99	-45.9	1850.31	2341.24	51.7	1838.23	2026.67	-156.5	1783.72	2224.6	-26.49	1761.34	-392.35	1151.11	69.02	193.99	1066.18	74.13	-295.67
7.71	2763	78.34	160.05	2729.84	64.7	144.28	2428.69	93.76	49.72	2429.31	93.3	106.65	2196.95	-102.64	63.3	2157.88	-94.98	72.96	1977.08	-104	57.98	1976.13	-113.82	113.83	2331.46	-42.85	1442.75	0	0	0	2398.32	-43.65	1849.74	2349.97	53.81	1837.43	2026.67	-156.5	1783.72	2232.61	-23.95	1760.08	-391.56	1150.56	69.2	195.64	1066.03	74.56	-293.78
7.72	2770.52	78.15	151.03	2735.49	64.32	137.28	2428.69	93.76	49.72	2429.31	93.3	106.65	2197.59	-102.32	63.2	2157.19	-94.97	72.16	1977.92	-103.6	59.56	1977.59	-114.06	115.74	2340.98	-41.67	1442.28	0	0	0	2406.53	-41.29	1849.37	2356.39	56.16	1837.69	2026.67	-156.5	1783.72	2241.4	-22.12	1759.16	-392.08	1152.4	68.8	195.44	1065.79	74.72	-283.39
7.73	2777.07	79.18	140.26	2740.94	64.86	129.42	2428.69	93.76	49.72	2429.31	93.3	106.65	2196.92	-101.47	62.8	2157.91	-94.91	72.15	1978.02	-104.68	62.22	1979.59	-113.64	117.91	2350.68	-40.66	1442.04	0	0	0	2415.06	-38.68	1849.24	2364.38	57.62	1838.25	2026.67	-156.5	1783.72	2250.18	-20.02	1758.61	-391.81	1151.16	69.2	195.05	1065.74	74.33	-295.21
7.74	2781.71	80.17	130.83	2744.21	65.71	121.24	2428.69	93.76	49.72	2429.31	93.3	106.65	2197.45	-102.26	61.7	2158.55	-94.76	71.96	1978.6	-105.23	65.02	1981.27	-113.87	120.64	2360.08	-39.94	1442.12	0	0	0	2423.69	-35.99	1849.42	2371.82	60.42	1838.5	2026.67	-156.5	1783.72	2258.54	-17.18	1758.55	-391.06	1152.4	68.99	195.73	1065.58	74.57	-293.99
7.75	2785.54	82	121.48	2748.16	67.47	114.45	2428.69	93.76	49.72	2429.31	93.3	106.65	2197.64	-100.86	62.25	2158.82	-94.64	71.58	1979.95	-105.15	67.71	1983.53	-113.53	123.27	2369.49	-39.39	1442.51	0	0	0	2432.26	-33.16	1849.73	2380.25	63.42	1838.56	2026.67	-156.5	1783.72	2266.97	-14.44	1758.86	-386.8	1150.4	70.27	196.28	1065.73	74.89	-291.65
7.76	2789.53	83.29	112.21	2751.5	68.99	107.49	2428.69	93.76	49.72	2429.31	93.3	106.65	2198.03	-101.13	61.42	2159.43	-94.38	71.46	1980.95	-105.43	70.91	1986.31	-112.86	126.09	2378.66	-38.99	1443.23	0	0	0	2441.05	-30.17	1850.03	2381.39	63.11	1844.93	2026.67	-156.5	1783.72	2275.42	-11.47	1759.31	-389.14	1150.08	70.19	195.71	1065.21	74.82	-291.67
7.77	2794.27	82.53	103.54	2754.65	68.72	100.96	2428.69	93.76	49.72	2429.31	93.3	106.65	2197.99	-101.01	61.03	2160.31	-94.24	71.64	1983.25	-104.37	73.69	1988.72	-113.44	129.59	2387.72	-38.53	1444.09	0	0	0	2449.66	-27.11	1850.43	2388.64	65.4	1846.7	2026.67	-156.5	1783.72	2284.03	-8.54	1760.01	-394.07	1150.77	68.68	194.78	1065.91	74.48	-296.41
7.78	2797.76	81.15	96.91	2757.1	67.25	95.76	2428.69	93.76	49.72	2429.31	93.3	106.65	2199.4	-100.84	61.35	2160.77	-94.11	71.54	1985.26	-104.41	77.31	1990.86	-114.69	133.71	2397.06	-38.15	1445.07	0	0	0	2458.44	-23.94	1850.92	2397.32	68.57	1847.07	2026.67	-156.5	1783.72	2292.98	-5.7	1760.72	-397.51	1151.15	67.89	194.15	1066.05	74.13	-294.41
7.79	2800.12	80.62	92.43	2758.95	66.18	92.25	2428.69	93.76	49.72	2429.31	93.3	106.65	2199.48	-100.41	61.28	2160.79	-94.07	71.36	1987.04	-105.27	81.51	1994.13	-115.28	137.78	2406.12	-37.62	1446.16	0	0	0	2467.54	-20.64	1851.54	2406.2	71.9	1847.33	2026.67	-156.5	1783.72	2301.83	-2.84	1761.44	-398.19	1153.48	67.51	194.15	1066.04	74.14	-294.96
7.8	2800.81	80.53	90.53	2759.73	65.77	90.97	2428.69	93.76	49.72	2429.31	93.3	106.65	2199.06	-100.76	60.51	2160.83	-93.99	71.11	1988.24	-107.7	86.82	1997.79	-116.43	142.31	2415.29	-36.91	1447.41	0	0	0	2476.46	-17.18	1852.35	2415.11	75.27	1847.68	2026.67	-156.5	1783.72	2310.86	-0.15	1762.36	-398.52	1153.18	67.31	195.71	1066.18	74.71	-291.24
7.81	2800.67	80.57	89.74	2759.75	65.7	90.35	2428.69	93.76	49.72	2429.31	93.3	106.65	2199.5	-100.82	60.54	2161.77	-93.79	71.38	1991.28	-108	91.28	2003.06	-116.19	146.37	2424.61	-36.22	1448.68	0	0	0	2485.19	-13.65	1853.44	2423.36	78.73	1848.41	2026.67	-156.5	1783.72	2319.89	2.51	1763.43	-396.65	1151.01	68.32	195.31	1066.24	74.41	-295.24
7.82	2801.04	80.52	89.1	2759.55	65.59	89.61	2428.69	93.76	49.72	2429.31	93.3	106.65	2200.31	-101.16	60.23	2162.44	-93.64	71.6	1994.23	-109.65	96.93	2007.61	-118.42	151.78	2433.39	-35.44	1450.18	0	0	0	2493.98	-9.98	1854.66	2431.77	82.26	1849.13	2026.67	-156.5	1783.72	2328.68	5.6	1764.5	-401.01	1153.38	67.04	194.06	1066.09	74.09	-292.88
7.83	2801.11	80.45	88.69	2759.89	65.56	89.4	2428.69	93.76	49.72	2429.31	93.3	106.65	2200.67	-100.24	61.11	2163.63	-93.36	72.13	1998.08	-110.93	102.91	2012.83	-120.96	157.58	2442.4	-34.57	1451.79	0	0	0	2502.74	-6.37	1855.95	2440.81	85.9	1849.7	2026.67	-156.5	1783.72	2337.6	8.5	1765.7	-395.41	1151.03	68.45	195.55	1065.62	74.48	-291
7.84	2801.24	80.55	88.47	2760.23	65.72	89.32	2428.69	93.76	49.72	2429.31	93.3	106.65	2201.26	-100.47	61.16	2163.86	-92.96	72.25	2002.99	-112.11	108.99	2019.08	-123.41	163.29	2451.2	-33.55	1453.47	0	0	0	2511.54	-2.75	1857.24	2449.86	89.4	1850.34	2026.67	-156.5	1783.72	2345.28	13.09	1766.54	-393.2	1150.3	69.2	195.2	1065.81	74.54	-297.22
7.85	2801.1	80.56	88.17	2760.09	65.81	88.94	2428.69	93.76	49.72	2429.31	93.3	106.65	2202.71	-100.03	61.74	2164.46	-92.62	72.61	2008.08	-114.05	115.64	2027.58	-124.28	168.52	2460.21	-32.37	1454.98	0	0	0	2520.22	0.84	1858.45	2457.71	92.91	1851.08	2026.67	-156.5	1783.72	2354.54	15.47	1767.79	-396.77	1150.64	68.57	194.45	1066.4	74.25	-295.16
7.86	2801.21	80.5	87.99	2760.03	65.8	88.68	2428.69	93.76	49.72	2429.31	93.3	106.65	2202.16	-100.06	61.36	2165.43	-92.4	73.2	2014.17	-116.24	122.93	2036.46	-126.71	174.35	2468.76	-31.08	1456.47	0	0	0	2528.84	4.45	1859.48	2465.76	96.37	1851.8	2026.67	-156.5	1783.72	2363.7	17.95	1768.75	-399.41	1152.51	67.43	194.69	1065.54	74.43	-296.28
7.87	2801.33	80.51	87.65	2760.07	65.84	88.37	2428.69	93.76	49.72	2429.31	93.3	106.65	2201.87	-99.95	61.3	2166.98	-92.44	73.9	2021.19	-118.03	129.91	2045.45	-130.22	180.61	2477.35	-29.73	1457.78	0	0	0	2537.22	7.95	1860.43	2474.86	99.74	1851.95	2026.67	-156.5	1783.72	2371.86	21.67	1769.28	-396.71	1148.93	69.07	195.87	1065.26	74.8	-294.99
7.88	2801.33	80.43	87.16	2760.37	65.73	88.16	2428.69	93.76	49.72	2429.31	93.3	106.65	2202.31	-99.4	61.56	2169.29	-92.74	74.77	2028.41	-120.98	137.78	2054.7	-134.71	187.1	2486.18	-28.4	1458.84	0	0	0	2545.86	11.37	1861.16	2483.82	103.06	1852.11	2026.67	-156.5	1783.72	2380.24	24.86	1769.67	-394.96	1150.58	68.58	194.95	1065.71	74.47	-302.69
7.89	2801.67	80.43	86.85	2760.6	65.7	87.87	2428.69	93.76	49.72	2429.31	93.3	106.65	2204.14	-100.52	61.03	2171.93	-93.52	75.58	2035.96	-124.04	146.16	2064.91	-138.28	193.51	2494.51	-27.2	1459.75	0	0	0	2554.46	14.64	1861.73	2492.32	106.24	1852.11	2026.67	-156.5	1783.72	2388.87	27.36	1770.06	-396.53	1150.39	68.76	194.34	1066.61	73.99	-301.91
7.9	2801.82	80.36	86.44	2760.91	65.59	87.65	2428.69	93.76	49.72	2429.31	93.3	106.65	2205.23	-100.8	61.13	2175.53	-94.42	76.89	2045.13	-125.26	154.46	2074.12	-141.04	200.23	2503.1	-25.91	1460.4	0	0	0	2562.84	17.78	1862.14	2500.46	109.21	1852.02	2026.67	-156.5	1783.72	2396.83	30.44	1770.18	-398.52	1152.78	67.66	193.85	1066.69	73.92	-302.89
7.91	2801.95	80.33	86.05	2761.34	65.6	87.51	2428.69	93.76	49.72	2429.31	93.3	106.65	2207.03	-101.84	61.66	2179.62	-95.52	78.85	2053.69	-128.74	164.44	2083.75	-143.14	207.27	2511.5	-24.62	1460.82	0	0	0	2571.06	20.79	1862.38	2508.55	112.02	1851.68	2026.67	-156.5	1783.72	2405.36	32.89	1770.06	-400.36	1154.23	67.15	196.42	1065.92	74.74	-300.65
7.92	2802.32	80.35	85.94	2761.11	65.57	87.18	2428.69	93.76	49.72	2429.31	93.3	106.65	2210.09	-102.83	62.18	2183.8	-96.48	81.14	2063.6	-130.65	174.16	2093.86	-144.64	214.52	2519.87	-23.34	1461.07	0	0	0	2579.24	23.63	1862.5	2516.44	114.87	1851.25	2026.67	-156.5	1783.72	2413.54	35.28	1769.93	-398.42	1154	67.27	197.02	1065.91	74.84	-298.11
7.93	2802.17	80.28	85.55	2761.15	65.51	86.96	2428.69	93.76	49.72	2429.31	93.3	106.65	2213.61	-104.49	63.49	2188.1	-97.69	83.83	2074.17	-132.75	184.45	2104.47	-145.59	221.85	2528.22	-22.11	1461.12	0	0	0	2587.53	26.33	1862.44	2524.82	117.4	1850.71	2026.67	-156.5	1783.72	2421.58	37.89	1769.6	-399.49	1152.26	67.56	196.17	1065.51	74.73	-297.47
7.94	2802.31	80.3	85.45	2761.31	65.56	86.8	2428.69	93.76	49.72	2429.31	93.3	106.65	2218.4	-106.36	64.93	2193.51	-99.06	87.16	2085.2	-134.95	195	2115.63	-146.06	229.13	2536.2	-21.01	1461.05	0	0	0	2595.88	28.91	1862.26	2533.08	119.87	1850.01	2026.67	-156.5	1783.72	2429.55	40.29	1769.17	-396.81	1150.88	68.32	196.06	1065.78	74.6	-296.6
7.95	2802.56	80.29	85.39	2761.91	65.5	87.04	2428.69	93.76	49.72	2429.31	93.3	106.65	2220.37	-108.21	72.58	2199.79	-100.95	90.89	2097.13	-136.27	205	2127.37	-146.11	236.23	2543.99	-20.02	1460.86	0	0	0	2604.06	31.28	1862	2541.16	122.12	1849.36	2026.67	-156.5	1783.72	2438.04	41.74	1768.89	-393.88	1149.09	69.38	196.53	1065.72	74.8	-291.33
7.96	2802.4	80.27	85.19	2761.36	65.5	86.61	2428.69	93.76	49.72	2429.31	93.3	106.65	2228.9	-111.43	74.89	2208.26	-103.62	95.08	2097.13	-136.27	205	2139.73	-145.81	243.04	2551.29	-19.21	1460.7	0	0	0	2612.23	33.47	1861.75	2548.95	124.18	1848.66	2026.67	-156.5	1783.72	2438.04	41.74	1768.89	-397.85	1150.84	68.35	193.24	1065.71	76.33	-289.2
7.97	2802.44	80.23	85.18	2761.61	65.44	86.73	2428.69	93.76	49.72	2429.31	93.3	106.65	2239.56	-115.74	78.07	2219.13	-107.08	99.86	2097.13	-136.27	205	2152.75	-145.22	249.41	2558.7	-18.54	1460.53	0	0	0	2620.39	35.5	1861.45	2556.86	125.98	1848.03	2026.67	-156.5	1783.72	2438.04	41.74	1768.89	-394.49	1151.6	68.82	194.19	1065.39	75.23	-288.77
7.98	2802.38	80.23	85.12	2761.44	65.47	86.55	2428.69	93.76	49.72	2429.31	93.3	106.65	2252.7	-120.2	83	2232.11	-110.85	104.94	2097.13	-136.27	205	2166.47	-144.39	255.24	2565.82	-18.17	1460.43	0	0	0	2628.59	37.35	1861.14	2564.81	127.7	1847.41	2026.67	-156.5	1783.72	2438.04	41.74	1768.89	-399.74	1152.68	67.3	194.52	1065.61	74.45	-288.38
7.99	2802.56	80.23	85.24	2761.4	65.49	86.55	2428.69	93.76	49.72	2429.31	93.3	106.65	2267.65	-124.51	87.36	2247.6	-114.83	109.67	2097.13	-136.27	205	2180.93	-143.41	260.39	2572.57	-17.95	1460.33	0	0	0	2636.69	39.04	1860.89	2572.91	129.24	1846.87	2026.67	-156.5	1783.72	2438.04	41.74	1768.89	-398.88	1153.61	67.07	195.24	1065.86	74.54	-294.93
8	2802.48	80.24	85.18	2761.11	65.42	86.34	2428.69	93.76	49.72	2429.31	93.3	106.65	2285.31	-129.04	91.21	2267.32	-118.5	115.06	2097.13	-136.27	205	2196.17	-142.31	264.74	2579.54	-17.77	1460.24	0	0	0	2644.82	40.5	1860.67	2581.04	130.68	1846.37	2026.67	-156.5	1783.72	2438.04	41.74	1768.89	-395.8	1152.97	67.63	195.64	1066.11	74.24	-292.38
8.01	2802.36	80.2	85.12	2761.26	65.4	86.5	2428.69	93.76	49.72	2429.31	93.3	106.65	2302.58	-133.2	93.49	2286.76	-122.13	118.77	2097.13	-136.27	205	2212.22	-141.18	268.15	2586.27	-17.7	1460.22	0	0	0	2652.9	41.74	1860.53	2589.18	131.85	1846.07	2026.67	-156.5	1783.72	2438.04	41.74	1768.89	-396.34	1153.33	67.91	195.35	1065.85	74.26	-282.31
8.02	2802.19	80.25	85.08	2760.8	65.45	86.21	2428.69	93.76	49.72	2429.31	93.3	106.65	2321.9	-137.03	95.54	2307.59	-125.46	121.85	2097.13	-136.27	205	2229.12	-140.07	270.51	2592.63	-17.64	1460.3	0	0	0	2660.9	42.81	1860.46	2597.21	132.88	1845.8	2026.67	-156.5	1783.72	2438.04	41.74	1768.89	-396.92	1152.85	68.67	195.3	1065.98	74.5	-289.51
8.03	2802.29	80.22	85.13	2761.3	65.49	86.58	2428.69	93.76	49.72	2429.31	93.3	106.65	2342.6	-140.76	97.05	2324.61	-129.17	120.97	2097.13	-136.27	205	2246.92	-139.05	271.69	2599.12	-17.46	1460.49	0	0	0	2668.91	43.64	1860.42	2605.35	133.67	1845.71	2026.67	-156.5	1783.72	2438.04	41.74	1768.89	-393.41	1150.09	69.42	196.03	1066.23	74.54	-290.78
8.04	2802.22	80.23	85.16	2760.91	65.48	86.3	2428.69	93.76	49.72	2429.31	93.3	106.65	2362.34	-144.6	96.73	2342.4	-132.83	119.39	2097.13	-136.27	205	2265.65	-138.17	271.57	2605.62	-17.19	1460.71	0	0	0	2676.85	44.27	1860.4	2613.12	134.33	1845.84	2026.67	-156.5	1783.72	2438.04	41.74	1768.89	-397.33	1150.7	68.59	195.43	1065.82	74.47	-297.47
8.05	2802.04	80.19	85.03	2761.04	65.53	86.39	2428.69	93.76	49.72	2429.31	93.3	106.65	2384.73	-148.37	96.63	2361.59	-136.38	117.7	2097.13	-136.27	205	2285.36	-137.5	270.01	2611.94	-16.79	1461.05	0	0	0	2684.82	44.73	1860.35	2620.67	134.85	1846.03	2026.67	-156.5	1783.72	2438.04	41.74	1768.89	-394.24	1151.71	68.87	195.3	1065.52	74.56	-293.85
8.06	2802.17	80.27	85.1	2761.4	65.59	86.59	2428.69	93.76	49.72	2429.31	93.3	106.65	2408.94	-151.68	96.38	2384.39	-139.47	116.55	2097.13	-136.27	205	2306.06	-137.11	266.89	2618.23	-16.18	1461.38	0	0	0	2692.74	45.01	1860.3	2628.67	135.16	1846.2	2026.67	-156.5	1783.72	2438.04	41.74	1768.89	-397.2	1153.3	67.73	196.36	1065.37	74.78	-290.08
8.07	2802.01	80.31	84.92	2760.97	65.52	86.31	2428.69	93.76	49.72	2429.31	93.3	106.65	2434.16	-154.93	95.45	2410.01	-142.16	115.5	2097.13	-136.27	205	2327.82	-137.05	262.08	2624.57	-15.46	1461.69	0	0	0	2700.42	45.09	1860.27	2636.34	135.33	1846.39	2026.67	-156.5	1783.72	2438.04	41.74	1768.89	-395.32	1152.05	68.5	194.77	1065.33	74.55	-292.2
8.08	2802.24	80.34	84.99	2761.06	65.61	86.35	2428.69	93.76	49.72	2429.31	93.3	106.65	2459.52	-157.99	94.03	2436.32	-144.79	114.03	2097.13	-136.27	205	2350.67	-137.39	255.47	2631.1	-14.69	1462.01	0	0	0	2708	45.04	1860.3	2644.08	135.38	1846.78	2026.67	-156.5	1783.72	2438.04	41.74	1768.89	-396.54	1153.11	68.16	194.75	1065.91	74.56	-291.07
8.09	2802.16	80.35	84.83	2761.12	65.65	86.33	2428.69	93.76	49.72	2429.31	93.3	106.65	2486.24	-161.07	92.82	2462.7	-147.48	111.89	2097.13	-136.27	205	2374.63	-138.19	246.92	2637.8	-13.89	1462.29	0	0	0	2715.46	44.82	1860.36	2651.94	135.27	1847.1	2026.67	-156.5	1783.72	2438.04	41.74	1768.89	-401.42	1154.8	67.16	195.26	1065.61	74.53	-297.8
8.1	2802.18	80.41	84.72	2761.59	65.7	86.47	2428.69	93.76	49.72	2429.31	93.3	106.65	2513.35	-164.21	91.17	2489.98	-150.3	109.62	2097.13	-136.27	205	2395.63	-139.1	239.98	2644.35	-13.04	1462.54	0	0	0	2723	44.46	1860.43	2659.41	135.04	1847.49	2026.67	-156.5	1783.72	2438.04	41.74	1768.89	-401.68	1152.99	67.39	195.25	1066.02	74.41	-294.22
8.11	2802.55	80.46	84.86	2761.6	65.82	86.45	2428.69	93.76	49.72	2429.31	93.3	106.65	2542.23	-167.61	90.06	2518.3	-153.26	107.53	2097.13	-136.27	205	2413.09	-135.47	233.33	2651.08	-12.14	1462.74	0	0	0	2730.43	44.03	1860.52	2667.18	134.78	1847.86	2026.67	-156.5	1783.72	2438.04	41.74	1768.89	-397.78	1152.87	67.77	196.02	1065.15	74.88	-288.86
8.12	2802.61	80.52	84.81	2761.76	65.84	86.53	2428.69	93.76	49.72	2429.31	93.3	106.65	2572.32	-171.28	89.75	2547.41	-156.58	105.74	2097.13	-136.27	205	2446.24	-150.06	220.09	2657.78	-11.18	1462.95	0	0	0	2737.75	43.52	1860.6	2674.62	134.24	1848.36	2026.67	-156.5	1783.72	2438.04	41.74	1768.89	-390.75	1150.2	70.05	196.11	1065.27	74.71	-294.25
8.13	2802.67	80.52	84.78	2761.9	65.96	86.62	2428.69	93.76	49.72	2429.31	93.3	106.65	2602.99	-175.3	89.85	2576.99	-160.33	104.23	2097.13	-136.27	205	2465.3	-146.04	212.69	2664.91	-10.25	1463.13	0	0	0	2744.91	42.88	1860.73	2681.99	133.72	1848.85	2026.67	-156.5	1783.72	2438.04	41.74	1768.89	-392.26	1151.04	69.2	195.53	1065.5	74.65	-292.78
8.14	2802.9	80.67	84.87	2761.82	66.03	86.55	2428.69	93.76	49.72	2429.31	93.3	106.65	2633.59	-179.83	90.24	2607.14	-164.5	103.14	2097.13	-136.27	205	2484.5	-143.32	204.78	2671.66	-9.48	1463.3	0	0	0	2752.06	42.13	1860.89	2688.89	133.05	1849.33	2026.67	-156.5	1783.72	2438.04	41.74	1768.89	-393.61	1151.31	69.48	196.29	1065.57	74.87	-294.5
8.15	2802.79	80.73	84.8	2762.02	66.17	86.64	2428.69	93.76	49.72	2429.31	93.3	106.65	2664.3	-184.71	90.94	2637.14	-169	102.05	2097.13	-136.27	205	2509.15	-147.23	193.63	2678.69	-8.86	1463.42	0	0	0	2759.21	41.33	1861.02	2695.89	132.35	1849.77	2026.67	-156.5	1783.72	2438.04	41.74	1768.89	-392.16	1151.73	69.73	194.86	1065.46	74.42	-293.65
8.16	2802.65	80.79	84.7	2761.7	66.28	86.46	2428.69	93.76	49.72	2429.31	93.3	106.65	2694.51	-189.88	91.54	2666.73	-173.81	100.91	2097.13	-136.27	205	2532.73	-147.36	183.68	2685.77	-8.47	1463.48	0	0	0	2766.27	40.47	1861.19	2703	131.49	1850.24	2026.67	-156.5	1783.72	2438.04	41.74	1768.89	-394.72	1152.5	68.27	195.65	1065.69	74.41	-293.22
8.17	2802.49	80.79	84.59	2761.56	66.32	86.29	2428.69	93.76	49.72	2429.31	93.3	106.65	2723.9	-195.12	91.81	2696.53	-178.69	100.02	2097.13	-136.27	205	2553.89	-144.95	175.01	2692.69	-8.31	1463.43	0	0	0	2773.24	39.54	1861.36	2709.99	130.69	1850.64	2026.67	-156.5	1783.72	2438.04	41.74	1768.89	-395.01	1150.91	69	196.25	1065.52	74.61	-294.85
8.18	2802.45	80.92	84.52	2761.4	66.46	86.21	2428.69	93.76	49.72	2429.31	93.3	106.65	2752.98	-200.47	92.29	2726.01	-183.73	99.22	2097.13	-136.27	205	2574.79	-141.25	167.57	2699.56	-8.33	1463.39	0	0	0	2780.15	38.54	1861.54	2716.93	129.71	1850.99	2026.67	-156.5	1783.72	2438.04	41.74	1768.89	-396.48	1151.97	68.39	194.97	1065.71	74.34	-295.25
8.19	2802.38	80.94	84.48	2761.45	66.51	86.18	2428.69	93.76	49.72	2429.31	93.3	106.65	2782.92	-205.98	93.61	2755.15	-188.83	98.6	2097.13	-136.27	205	2598.16	-139.75	160.42	2706.52	-8.46	1463.25	0	0	0	2787.06	37.52	1861.72	2723.66	128.63	1851.34	2026.67	-156.5	1783.72	2438.04	41.74	1768.89	-396.48	1153.94	67.64	195.04	1065.61	74.46	-291.5
8.2	2802.49	80.98	84.51	2761.49	66.56	86.21	2428.69	93.76	49.72	2429.31	93.3	106.65	2812.26	-211.71	95.19	2783.96	-194.03	98.41	2097.13	-136.27	205	2598.16	-139.75	160.42	2713.51	-8.73	1463.1	0	0	0	2794.07	36.43	1861.89	2730.63	127.57	1851.65	2026.67	-156.5	1783.72	2438.04	41.74	1768.89	-401.31	1154.72	66.47	195.61	1065.78	74.47	-292.58
8.21	2802.75	81.02	84.64	2761.52	66.66	86.26	2428.69	93.76	49.72	2429.31	93.3	106.65	2841.54	-217.29	97.19	2813.61	-198.96	99.23	2097.13	-136.27	205	2598.16	-139.75	160.42	2720.37	-9.15	1462.86	0	0	0	2800.92	35.28	1862.05	2737.42	126.49	1851.93	2026.67	-156.5	1783.72	2438.04	41.74	1768.89	-392.08	1152.28	68.88	195.21	1066.26	74.32	-297.5
8.22	2802.67	81.03	84.61	2761.82	66.67	86.43	2428.69	93.76	49.72	2429.31	93.3	106.65	2870.5	-222.92	99.47	2842.57	-203.72	100.13	2097.13	-136.27	205	2598.16	-139.75	160.42	2727.31	-9.67	1462.58	0	0	0	2807.88	34.03	1862.17	2744.81	125.35	1852.12	2026.67	-156.5	1783.72	2438.04	41.74	1768.89	-397.81	1152.67	67.49	195.26	1065.39	74.72	-299.3
8.23	2802.6	80.98	84.61	2761.74	66.78	86.43	2428.69	93.76	49.72	2429.31	93.3	106.65	2899.09	-227.98	101.71	2871.91	-208.07	101.54	2097.13	-136.27	205	2598.16	-139.75	160.42	2734.22	-10.24	1462.34	0	0	0	2814.54	32.7	1862.28	2751.57	124.02	1852.4	2026.67	-156.5	1783.72	2438.04	41.74	1768.89	-402.61	1153.31	66.71	195.27	1065.23	74.44	-294.97
8.24	2802.5	80.92	84.59	2761.35	66.62	86.16	2428.69	93.76	49.72	2429.31	93.3	106.65	2927.5	-232.65	103.88	2900.45	-212.25	102.71	2097.13	-136.27	205	2598.16	-139.75	160.42	2741.13	-10.88	1462.04	0	0	0	2821.51	31.28	1862.31	2758.45	122.7	1852.58	2026.67	-156.5	1783.72	2438.04	41.74	1768.89	-401.85	1153.6	66.79	196.37	1065.28	74.86	-299.84
8.25	2802.43	80.87	84.57	2761.82	66.57	86.37	2428.69	93.76	49.72	2429.31	93.3	106.65	2956.32	-236.71	106.58	2929.01	-216.16	104.09	2097.13	-136.27	205	2598.16	-139.75	160.42	2748.04	-11.53	1461.71	0	0	0	2828.47	29.78	1862.31	2765.32	121.31	1852.67	2026.67	-156.5	1783.72	2438.04	41.74	1768.89	-398.63	1151.55	67.8	197.12	1065.03	75.05	-297.48
8.26	2802.34	80.83	84.49	2761.79	66.63	86.27	2428.69	93.76	49.72	2429.31	93.3	106.65	2984.73	-240.38	108.91	2957.51	-219.83	105.66	2097.13	-136.27	205	2598.16	-139.75	160.42	2755.04	-12.31	1461.37	0	0	0	2835.36	28.23	1862.27	2772.44	119.84	1852.64	2026.67	-156.5	1783.72	2438.04	41.74	1768.89	-391.98	1151.9	68.88	196.03	1065.49	74.64	-296.95
8.27	2802.56	80.73	84.56	2761.46	66.58	85.94	2428.69	93.76	49.72	2429.31	93.3	106.65	3012.24	-243.73	111.05	2985.89	-223.33	107.46	2097.13	-136.27	205	2598.16	-139.75	160.42	2762.18	-13.07	1460.98	0	0	0	2842.17	26.64	1862.17	2779.37	118.26	1852.66	2026.67	-156.5	1783.72	2438.04	41.74	1768.89	-393.17	1151.88	68.41	195.47	1065.59	74.56	-293.63
8.28	2802.5	80.71	84.44	2761.74	66.74	86.08	2428.69	93.76	49.72	2429.31	93.3	106.65	3040.27	-246.72	114.09	3013.2	-226.36	109.17	2097.13	-136.27	205	2598.16	-139.75	160.42	2769.18	-13.87	1460.62	0	0	0	2849.03	25.02	1862	2786.39	116.67	1852.65	2026.67	-156.5	1783.72	2438.04	41.74	1768.89	-399.08	1153.17	67.44	194.9	1065.27	74.5	-289.49
8.29	2802.73	80.71	84.48	2761.48	66.7	85.85	2428.69	93.76	49.72	2429.31	93.3	106.65	3067.78	-249.19	118.25	3041.11	-229.02	112.47	2097.13	-136.27	205	2598.16	-139.75	160.42	2776.25	-14.72	1460.2	0	0	0	2855.96	23.39	1861.79	2793.34	115.07	1852.52	2026.67	-156.5	1783.72	2438.04	41.74	1768.89	-401.19	1151.23	67.41	195.2	1065.58	74.45	-297.67
8.3	2802.53	80.69	84.31	2761.67	66.72	85.89	2428.69	93.76	49.72	2429.31	93.3	106.65	3095.48	-251.1	124.26	3067.68	-231.49	116.71	2097.13	-136.27	205	2598.16	-139.75	160.42	2783.32	-15.56	1459.7	0	0	0	2862.93	21.77	1861.46	2800.3	113.44	1852.33	2026.67	-156.5	1783.72	2438.04	41.74	1768.89	-397.88	1151.03	68.32	194.22	1065.78	74.04	-297.55
8.31	2802.47	80.65	84.19	2761.89	66.74	85.94	2428.69	93.76	49.72	2429.31	93.3	106.65	3121.06	-253.26	131.39	3094.24	-233.71	123.41	2097.13	-136.27	205	2598.16	-139.75	160.42	2790.31	-16.5	1459.16	0	0	0	2869.9	20.07	1861.04	2806.98	111.74	1852.1	2026.67	-156.5	1783.72	2438.04	41.74	1768.89	-400.41	1152.62	67.34	195.84	1065.29	74.78	-298.48
8.32	2802.33	80.66	84.05	2761.69	66.77	85.81	2428.69	93.76	49.72	2429.31	93.3	106.65	3145.42	-255.14	140.49	3118.52	-235.84	131.34	2097.13	-136.27	205	2598.16	-139.75	160.42	2797.42	-17.4	1458.51	0	0	0	2876.91	18.3	1860.5	2813.94	109.88	1851.7	2026.67	-156.5	1783.72	2438.04	41.74	1768.89	-399.54	1151.71	68.02	195.88	1065.36	74.73	-293.74
8.33	2802.14	80.65	83.88	2761.35	66.86	85.55	2428.69	93.76	49.72	2429.31	93.3	106.65	3167.49	-256.82	150.58	3141.53	-237.45	140.58	2097.13	-136.27	205	2598.16	-139.75	160.42	2804.5	-18.34	1457.78	0	0	0	2883.76	16.45	1859.89	2820.58	107.98	1851.26	2026.67	-156.5	1783.72	2438.04	41.74	1768.89	-400.13	1152.07	67.26	195.06	1065.18	74.53	-296.19
8.34	2802.37	80.67	83.92	2761.81	66.91	85.71	2428.69	93.76	49.72	2429.31	93.3	106.65	3188.44	-257.65	161.24	3162.27	-238.65	149.77	2097.13	-136.27	205	2598.16	-139.75	160.42	2811.79	-19.24	1456.93	0	0	0	2890.49	14.58	1859.21	2827.81	106.08	1850.61	2026.67	-156.5	1783.72	2438.04	41.74	1768.89	-399.12	1153.55	67.21	195.64	1065.49	74.62	-293.58
8.35	2802.38	80.69	83.87	2761.59	67.1	85.47	2428.69	93.76	49.72	2429.31	93.3	106.65	3207.27	-257.53	171.03	3181.33	-239.11	158.54	2097.13	-136.27	205	2598.16	-139.75	160.42	2818.92	-20.23	1456.04	0	0	0	2897.25	12.71	1858.43	2834.13	104.03	1850.02	2026.67	-156.5	1783.72	2438.04	41.74	1768.89	-401.4	1152.33	67.55	195.3	1065.62	74.46	-292.06
8.36	2802.38	80.7	83.77	2761.59	67.24	85.38	2428.69	93.76	49.72	2429.31	93.3	106.65	3224.01	-256.9	179.48	3198.76	-238.87	166.32	2097.13	-136.27	205	2598.16	-139.75	160.42	2825.94	-21.28	1455.08	0	0	0	2904.03	10.81	1857.55	2840.95	101.96	1849.2	2026.67	-156.5	1783.72	2438.04	41.74	1768.89	-400.57	1151.45	68.03	194.17	1066.13	74.07	-293.69
8.37	2802.31	80.73	83.65	2761.99	67.31	85.52	2428.69	93.76	49.72	2429.31	93.3	106.65	3238.59	-256.12	186.59	3213.21	-238.57	172.36	2097.13	-136.27	205	2598.16	-139.75	160.42	2833.07	-22.42	1454.03	0	0	0	2910.96	8.88	1856.55	2847.26	99.87	1848.41	2026.67	-156.5	1783.72	2438.04	41.74	1768.89	-396.18	1151.66	68.16	194.53	1065.97	74.07	-298.62
8.38	2802.39	80.77	83.59	2761.92	67.37	85.32	2428.69	93.76	49.72	2429.31	93.3	106.65	3250.42	-255.03	191.76	3224.7	-237.8	176.32	2097.13	-136.27	205	2598.16	-139.75	160.42	2840.06	-23.65	1452.95	0	0	0	2917.74	6.86	1855.5	2853.77	97.79	1847.53	2026.67	-156.5	1783.72	2438.04	41.74	1768.89	-398.26	1154.08	67.11	194.91	1065.76	74.39	-300.35
8.39	2802.36	80.79	83.48	2762.11	67.49	85.31	2428.69	93.76	49.72	2429.31	93.3	106.65	3259.21	-253.3	193.58	3233.03	-236.4	177.36	2097.13	-136.27	205	2598.16	-139.75	160.42	2847.09	-24.97	1451.85	0	0	0	2924.37	4.81	1854.4	2860.06	95.45	1846.53	2026.67	-156.5	1783.72	2438.04	41.74	1768.89	-391.55	1150.69	69.57	194.25	1065.96	74.19	-294.77
8.4	2802.52	80.82	83.47	2762.05	67.57	85.16	2428.69	93.76	49.72	2429.31	93.3	106.65	3266.48	-250.4	192.23	3240.35	-233.72	176.31	2097.13	-136.27	205	2598.16	-139.75	160.42	2854.15	-26.47	1450.71	0	0	0	2931.06	2.73	1853.24	2866.65	93.14	1845.48	2026.67	-156.5	1783.72	2438.04	41.74	1768.89	-402.15	1154.16	66.42	195.6	1066.04	74.47	-294.75
8.41	2802.55	80.84	83.38	2762.07	67.8	85.05	2428.69	93.76	49.72	2429.31	93.3	106.65	3272	-246.37	186.71	3246.29	-229.81	172.09	2097.13	-136.27	205	2598.16	-139.75	160.42	2861.18	-28.02	1449.6	0	0	0	2937.72	0.63	1852.01	2873.23	90.83	1844.41	2026.67	-156.5	1783.72	2438.04	41.74	1768.89	-400.27	1152.68	67.08	195.27	1066.16	74.24	-292.94
8.42	2802.33	80.86	83.21	2762.21	68.05	84.92	2428.69	93.76	49.72	2429.31	93.3	106.65	3276.8	-243.16	179.11	3250.79	-226.67	164.86	2097.13	-136.27	205	2598.16	-139.75	160.42	2868.14	-29.63	1448.55	0	0	0	2944.47	-1.53	1850.66	2879.57	88.44	1843.27	2026.67	-156.5	1783.72	2438.04	41.74	1768.89	-394.31	1150.98	68.85	195.57	1065.66	74.41	-296.62
8.43	2802.49	80.92	83.23	2762.26	68.2	84.64	2428.69	93.76	49.72	2429.31	93.3	106.65	3280.26	-241.94	171.02	3253.63	-225.32	157	2097.13	-136.27	205	2598.16	-139.75	160.42	2875.28	-31.33	1447.51	0	0	0	2951.03	-3.81	1849.33	2885.9	86.03	1842.07	2026.67	-156.5	1783.72	2438.04	41.74	1768.89	-397.32	1152.34	67.86	194.03	1066.23	74.05	-295.35
8.44	2802.19	80.92	82.99	2762.31	68.46	84.46	2428.69	93.76	49.72	2429.31	93.3	106.65	3280.26	-241.94	171.02	3253.63	-225.32	157	2097.13	-136.27	205	2598.16	-139.75	160.42	2882.39	-33.17	1446.59	0	0	0	2957.56	-6.16	1848.12	2892.2	83.54	1840.94	2026.67	-156.5	1783.72	2438.04	41.74	1768.89	-398.2	1150.23	68.23	194.22	1066.21	74.07	-296.57
8.45	2802.3	81	83	2762.85	68.83	84.5	2428.69	93.76	49.72	2429.31	93.3	106.65	3280.26	-241.94	171.02	3253.63	-225.32	157	2097.13	-136.27	205	2598.16	-139.75	160.42	2889.56	-35.23	1445.86	0	0	0	2964.36	-8.43	1847.16	2898.41	81.02	1840.05	2026.67	-156.5	1783.72	2438.04	41.74	1768.89	-403.75	1153.49	66.89	194.37	1066.49	74.06	-303.99
8.46	2802.19	81.05	82.84	2762.84	69.16	84.12	2428.69	93.76	49.72	2429.31	93.3	106.65	3280.26	-241.94	171.02	3253.63	-225.32	157	2097.13	-136.27	205	2598.16	-139.75	160.42	2896.72	-37.53	1445.46	0	0	0	2971.12	-10.71	1846.62	2904.99	78.49	1839.44	2026.67	-156.5	1783.72	2438.04	41.74	1768.89	-401.44	1153.09	67.08	194.52	1066.29	74.17	-304.41
8.47	2802.5	81.15	82.9	2763.22	69.44	83.95	2428.69	93.76	49.72	2429.31	93.3	106.65	3280.26	-241.94	171.02	3253.63	-225.32	157	2097.13	-136.27	205	2598.16	-139.75	160.42	2903.84	-39.92	1445.43	0	0	0	2977.71	-13.05	1846.43	2911.05	75.9	1839.27	2026.67	-156.5	1783.72	2438.04	41.74	1768.89	-400.84	1152.95	66.89	195.92	1065.85	74.44	-303.58
8.48	2802.59	81.19	82.83	2763.28	69.82	83.59	2428.69	93.76	49.72	2429.31	93.3	106.65	3280.26	-241.94	171.02	3253.63	-225.32	157	2097.13	-136.27	205	2598.16	-139.75	160.42	2910.71	-42.35	1445.83	0	0	0	2984.22	-15.52	1846.45	2917.87	73.21	1839.21	2026.67	-156.5	1783.72	2438.04	41.74	1768.89	-405.14	1154.08	65.81	196.42	1065.62	74.53	-300.67
8.49	2802.56	81.23	82.65	2763.86	70.12	83.47	2428.69	93.76	49.72	2429.31	93.3	106.65	3280.26	-241.94	171.02	3253.63	-225.32	157	2097.13	-136.27	205	2598.16	-139.75	160.42	2917.66	-44.77	1446.53	0	0	0	2990.88	-18.15	1846.7	2924.25	70.5	1839.51	2026.67	-156.5	1783.72	2438.04	41.74	1768.89	-403.53	1153.7	66.47	194.5	1066.13	73.99	-298.72
8.5	2802.77	81.28	82.61	2764.39	70.37	83.37	2428.69	93.76	49.72	2429.31	93.3	106.65	3280.26	-241.94	171.02	3253.63	-225.32	157	2097.13	-136.27	205	2598.16	-139.75	160.42	2924.58	-47.29	1447.53	0	0	0	2997.61	-20.93	1847.2	2930.82	67.63	1840.08	2026.67	-156.5	1783.72	2438.04	41.74	1768.89	-403.61	1153.11	66.66	194.21	1066.25	74.01	-297.82
8.51	2803.03	81.36	82.56	2764.79	70.54	83.21	2428.69	93.76	49.72	2429.31	93.3	106.65	3280.26	-241.94	171.02	3253.63	-225.32	157	2097.13	-136.27	205	2598.16	-139.75	160.42	2931.6	-49.78	1448.88	0	0	0	3004.28	-23.84	1847.91	2937.44	64.58	1840.88	2026.67	-156.5	1783.72	2438.04	41.74	1768.89	-402.82	1154.32	66.4	194.5	1065.5	74.32	-301.09
8.52	2803.07	81.37	82.41	2764.96	70.58	82.84	2428.69	93.76	49.72	2429.31	93.3	106.65	3280.26	-241.94	171.02	3253.63	-225.32	157	2097.13	-136.27	205	2598.16	-139.75	160.42	2938.55	-52.11	1450.49	0	0	0	3010.66	-27	1848.79	2944.39	61.55	1841.87	2026.67	-156.5	1783.72	2438.04	41.74	1768.89	-402.77	1153.71	66.63	196.46	1065.35	74.9	-289.75
8.53	2803.26	81.4	82.3	2765.41	70.69	82.81	2428.69	93.76	49.72	2429.31	93.3	106.65	3280.26	-241.94	171.02	3253.63	-225.32	157	2097.13	-136.27	205	2598.16	-139.75	160.42	2945.34	-54.3	1452.26	0	0	0	3017.42	-30.27	1849.67	2951.09	58.35	1843.06	2026.67	-156.5	1783.72	2438.04	41.74	1768.89	-396.75	1151.6	68.21	195.73	1065.08	74.73	-293.99
8.54	2803.77	81.44	82.45	2766	70.75	82.88	2428.69	93.76	49.72	2429.31	93.3	106.65	3280.26	-241.94	171.02	3253.63	-225.32	157	2097.13	-136.27	205	2598.16	-139.75	160.42	2952.41	-56.28	1454.14	0	0	0	3024.13	-33.57	1850.59	2957.91	55.13	1844.23	2026.67	-156.5	1783.72	2438.04	41.74	1768.89	-393.2	1151.61	68.79	194.87	1065.55	74.53	-300.95
8.55	2804.02	81.44	82.36	2766.39	70.7	82.79	2428.69	93.76	49.72	2429.31	93.3	106.65	3280.26	-241.94	171.02	3253.63	-225.32	157	2097.13	-136.27	205	2598.16	-139.75	160.42	2959.42	-58.2	1456.13	0	0	0	3030.91	-36.96	1851.5	2964.92	51.84	1845.39	2026.67	-156.5	1783.72	2438.04	41.74	1768.89	-393.22	1153.31	68.83	197.27	1064.96	75.19	-294
8.56	2804.33	81.45	82.4	2766.87	70.65	82.8	2428.69	93.76	49.72	2429.31	93.3	106.65	3280.26	-241.94	171.02	3253.63	-225.32	157	2097.13	-136.27	205	2598.16	-139.75	160.42	2966.36	-60.06	1458.12	0	0	0	3037.93	-40.54	1852.39	2971.97	48.52	1846.63	2026.67	-156.5	1783.72	2438.04	41.74	1768.89	-398.24	1152.71	67.78	197.27	1065.69	74.94	-294.19
8.57	2804.3	81.47	82.28	2767.47	70.45	82.92	2428.69	93.76	49.72	2429.31	93.3	106.65	3280.26	-241.94	171.02	3253.63	-225.32	157	2097.13	-136.27	205	2598.16	-139.75	160.42	2973.11	-61.92	1460.09	0	0	0	3044.76	-44.09	1853.36	2978.96	45.26	1847.88	2026.67	-156.5	1783.72	2438.04	41.74	1768.89	-397.51	1150.61	68.23	193.87	1066.53	73.99	-295
8.58	2804.48	81.51	82.28	2767.58	70.17	82.68	2428.69	93.76	49.72	2429.31	93.3	106.65	3280.26	-241.94	171.02	3253.63	-225.32	157	2097.13	-136.27	205	2598.16	-139.75	160.42	2979.87	-63.86	1461.98	0	0	0	3051.28	-47.74	1854.41	2985.81	41.86	1849.2	2026.67	-156.5	1783.72	2438.04	41.74	1768.89	-395.78	1150.9	69.32	195.27	1066.08	74.41	-296.13
8.59	2804.71	81.52	82.28	2768.53	69.93	82.96	2428.69	93.76	49.72	2429.31	93.3	106.65	3280.26	-241.94	171.02	3253.63	-225.32	157	2097.13	-136.27	205	2598.16	-139.75	160.42	2986.78	-65.91	1463.74	0	0	0	3057.82	-51.62	1855.44	2992.98	38.38	1850.47	2026.67	-156.5	1783.72	2438.04	41.74	1768.89	-396.06	1150.84	68.86	195.07	1066.21	74.15	-293.25
8.6	2804.96	81.54	82.31	2769.14	69.68	83	2428.69	93.76	49.72	2429.31	93.3	106.65	3280.26	-241.94	171.02	3253.63	-225.32	157	2097.13	-136.27	205	2598.16	-139.75	160.42	2993.47	-68.15	1465.3	0	0	0	3064.47	-55.43	1856.43	2999.99	34.9	1851.72	2026.67	-156.5	1783.72	2438.04	41.74	1768.89	-394.84	1151.7	68.7	195.98	1065.67	74.58	-293.34
8.61	2805.15	81.55	82.26	2769.46	69.41	83.05	2428.69	93.76	49.72	2429.31	93.3	106.65	3280.26	-241.94	171.02	3253.63	-225.32	157	2097.13	-136.27	205	2598.16	-139.75	160.42	2999.93	-70.51	1466.62	0	0	0	3070.99	-59.29	1857.35	3007.03	31.54	1852.87	2026.67	-156.5	1783.72	2438.04	41.74	1768.89	-402.09	1153.55	66.98	195.13	1066.28	74.48	-295.73
8.62	2805.48	81.63	82.12	2770.48	69.24	83.34	2428.69	93.76	49.72	2429.31	93.3	106.65	3280.26	-241.94	171.02	3253.63	-225.32	157	2097.13	-136.27	205	2598.16	-139.75	160.42	3006.42	-72.8	1467.72	0	0	0	3077.64	-63.31	1858.14	3014.26	28.02	1853.92	2026.67	-156.5	1783.72	2438.04	41.74	1768.89	-395.93	1153.23	68.74	196.42	1066.56	74.48	-287.9
8.63	2806.05	81.71	81.92	2771.94	69.15	83.6	2428.69	93.76	49.72	2429.31	93.3	106.65	3280.26	-241.94	171.02	3253.63	-225.32	157	2097.13	-136.27	205	2598.16	-139.75	160.42	3012.74	-75.16	1468.57	0	0	0	3084.64	-67.26	1858.75	3021.36	24.45	1854.83	2026.67	-156.5	1783.72	2438.04	41.74	1768.89	-397.89	1152.96	67.59	196	1065.95	74.7	-287.68
8.64	2806.49	81.86	81.47	2773.73	69.2	83.71	2428.69	93.76	49.72	2429.31	93.3	106.65	3280.26	-241.94	171.02	3253.63	-225.32	157	2097.13	-136.27	205	2598.16	-139.75	160.42	3019.17	-77.47	1469.22	0	0	0	3091.37	-71.16	1859.26	3028.5	20.88	1855.59	2026.67	-156.5	1783.72	2438.04	41.74	1768.89	-394.55	1152.72	68.42	195.02	1065.35	74.74	-291.29
8.65	2807.66	82.08	81.03	2775.6	69.29	83.81	2428.69	93.76	49.72	2429.31	93.3	106.65	3280.26	-241.94	171.02	3253.63	-225.32	157	2097.13	-136.27	205	2598.16	-139.75	160.42	3025.54	-79.86	1469.62	0	0	0	3097.73	-75.04	1859.71	3035.46	17.33	1856.21	2026.67	-156.5	1783.72	2438.04	41.74	1768.89	-394.68	1151.88	69.29	195.02	1066.09	74.39	-289.19
8.66	2809.06	82.43	80.38	2778.14	69.43	84.45	2428.69	93.76	49.72	2429.31	93.3	106.65	3280.26	-241.94	171.02	3253.63	-225.32	157	2097.13	-136.27	205	2598.16	-139.75	160.42	3031.85	-82.27	1469.82	0	0	0	3104.05	-78.8	1859.99	3042.21	13.84	1856.72	2026.67	-156.5	1783.72	2438.04	41.74	1768.89	-397.38	1153.97	67.71	194.39	1066.29	74.15	-290.03
8.67	2810.79	82.78	79.75	2780.93	69.7	85.3	2428.69	93.76	49.72	2429.31	93.3	106.65	3280.26	-241.94	171.02	3253.63	-225.32	157	2097.13	-136.27	205	2598.16	-139.75	160.42	3038.75	-84.77	1470.67	0	0	0	3110.44	-82.45	1860.14	3048.95	10.43	1857.04	2026.67	-156.5	1783.72	2438.04	41.74	1768.89	-397.32	1153.26	67.98	194.38	1065.88	74.18	-290.23
8.68	2813.13	83.32	79.33	2784.23	70.24	86.79	2428.69	93.76	49.72	2429.31	93.3	106.65	3280.26	-241.94	171.02	3253.63	-225.32	157	2097.13	-136.27	205	2598.16	-139.75	160.42	3045.3	-87.2	1471.36	0	0	0	3116.52	-86.03	1860.22	3055.61	7.18	1857.28	2026.67	-156.5	1783.72	2438.04	41.74	1768.89	-394.21	1151.21	69.27	194.45	1066.67	74	-292.63
8.69	2815.56	84.07	78.88	2787.78	70.89	88.76	2428.69	93.76	49.72	2429.31	93.3	106.65	3280.26	-241.94	171.02	3253.63	-225.32	157	2097.13	-136.27	205	2598.16	-139.75	160.42	3051.51	-89.57	1471.88	0	0	0	3122.46	-89.53	1860.2	3062.17	4	1857.34	2026.67	-156.5	1783.72	2438.04	41.74	1768.89	-393.5	1151.32	69.35	195.71	1066.11	74.45	-298.46
8.7	2820.1	85.22	78.98	2792.61	71.8	91.63	2428.69	93.76	49.72	2429.31	93.3	106.65	3280.26	-241.94	171.02	3253.63	-225.32	157	2097.13	-136.27	205	2598.16	-139.75	160.42	3057.41	-91.86	1472.26	0	0	0	3128.47	-92.93	1860.08	3068.73	0.95	1857.33	2026.67	-156.5	1783.72	2438.04	41.74	1768.89	-396.26	1152	68.65	195.9	1065.75	74.59	-293.78
8.71	2826.87	87.5	78.99	2799.6	73.55	95.25	2428.69	93.76	49.72	2429.31	93.3	106.65	3280.26	-241.94	171.02	3253.63	-225.32	157	2097.13	-136.27	205	2598.16	-139.75	160.42	3063.05	-94.09	1472.52	0	0	0	3134.56	-96.2	1859.87	3075.47	-1.96	1857.15	2026.67	-156.5	1783.72	2438.04	41.74	1768.89	-396.5	1152.16	68.22	195.69	1065.7	74.66	-297.68
8.72	2836.27	91.33	79.41	2809.39	76.23	99.32	2428.69	93.76	49.72	2429.31	93.3	106.65	3280.26	-241.94	171.02	3253.63	-225.32	157	2097.13	-136.27	205	2598.16	-139.75	160.42	3068.44	-96.25	1472.66	0	0	0	3140.83	-99.24	1859.57	3082.26	-4.72	1856.96	2026.67	-156.5	1783.72	2438.04	41.74	1768.89	-390.77	1150.3	69.82	193.45	1066.59	73.71	-291.07
8.73	2847.42	95.85	82.42	2821.18	79.81	103.48	2428.69	93.76	49.72	2429.31	93.3	106.65	3280.26	-241.94	171.02	3253.63	-225.32	157	2097.13	-136.27	205	2598.16	-139.75	160.42	3073.61	-98.34	1472.7	0	0	0	3146.91	-102.22	1859.27	3088.95	-7.4	1856.74	2026.67	-156.5	1783.72	2438.04	41.74	1768.89	-389.95	1150.08	70.1	194.57	1066.04	74.1	-292.25
8.74	2860.61	100.17	86.9	2834.39	83.37	107.44	2428.69	93.76	49.72	2429.31	93.3	106.65	3280.26	-241.94	171.02	3253.63	-225.32	157	2097.13	-136.27	205	2598.16	-139.75	160.42	3078.61	-100.38	1472.67	0	0	0	3152.79	-105.04	1858.98	3095.58	-9.93	1856.5	2026.67	-156.5	1783.72	2438.04	41.74	1768.89	-395.39	1151.14	68.92	194.55	1065.9	74.19	-292.97
8.75	2874.85	104.64	90.29	2848.81	86.9	110.58	2428.69	93.76	49.72	2429.31	93.3	106.65	3280.26	-241.94	171.02	3253.63	-225.32	157	2097.13	-136.27	205	2598.16	-139.75	160.42	3083.45	-102.35	1472.56	0	0	0	3158.84	-107.5	1858.67	3102.22	-12.3	1856.32	2026.67	-156.5	1783.72	2438.04	41.74	1768.89	-389.06	1150.2	70.55	195	1065.73	74.34	-286.33
8.76	2890.22	109.04	92.65	2864.52	90.55	113.04	2428.69	93.76	49.72	2429.31	93.3	106.65	3280.26	-241.94	171.02	3253.63	-225.32	157	2097.13	-136.27	205	2598.16	-139.75	160.42	3088.16	-104.26	1472.41	0	0	0	3165.05	-109.84	1858.4	3108.67	-14.63	1856.21	2026.67	-156.5	1783.72	2438.04	41.74	1768.89	-392.71	1151.5	69.16	195.77	1065.42	74.54	-292.22
8.77	2906.31	113.4	94.27	2880.63	94.05	114.52	2428.69	93.76	49.72	2429.31	93.3	106.65	3280.26	-241.94	171.02	3253.63	-225.32	157	2097.13	-136.27	205	2598.16	-139.75	160.42	3092.79	-106.12	1472.21	0	0	0	3171.39	-112.19	1858.14	3115.47	-16.73	1856.07	2026.67	-156.5	1783.72	2438.04	41.74	1768.89	-392.53	1151.68	69.13	195.33	1065.44	74.6	-291.02
8.78	2923.47	117.61	95.8	2897.7	97.45	115.51	2428.69	93.76	49.72	2429.31	93.3	106.65	3280.26	-241.94	171.02	3253.63	-225.32	157	2097.13	-136.27	205	2598.16	-139.75	160.42	3097.35	-107.91	1472	0	0	0	3177.62	-114.35	1857.95	3121.73	-18.84	1856.16	2026.67	-156.5	1783.72	2438.04	41.74	1768.89	-391.42	1150.07	69.73	194.33	1066.16	74.12	-286.37
8.79	2940.96	121.67	96.44	2915.53	100.77	115.96	2428.69	93.76	49.72	2429.31	93.3	106.65	3280.26	-241.94	171.02	3253.63	-225.32	157	2097.13	-136.27	205	2598.16	-139.75	160.42	3101.89	-109.66	1471.78	0	0	0	3183.98	-116.29	1857.77	3128.47	-20.67	1856.04	2026.67	-156.5	1783.72	2438.04	41.74	1768.89	-392.34	1152.56	68.88	194.9	1066.19	74.34	-292.92
8.8	2959.6	125.59	97	2934.14	104	115.8	2428.69	93.76	49.72	2429.31	93.3	106.65	3280.26	-241.94	171.02	3253.63	-225.32	157	2097.13	-136.27	205	2598.16	-139.75	160.42	3106.42	-111.35	1471.56	0	0	0	3190.26	-118.18	1857.65	3134.89	-22.4	1856.1	2026.67	-156.5	1783.72	2438.04	41.74	1768.89	-388.49	1151.65	69.85	194.46	1065.46	74.34	-290.04
8.81	2980.2	129.39	97.83	2954.11	107.11	115.53	2428.69	93.76	49.72	2429.31	93.3	106.65	3280.26	-241.94	171.02	3253.63	-225.32	157	2097.13	-136.27	205	2598.16	-139.75	160.42	3110.98	-112.98	1471.37	0	0	0	3196.34	-120.24	1857.56	3141.16	-24.14	1856.24	2026.67	-156.5	1783.72	2438.04	41.74	1768.89	-381.93	1149.24	72	195.11	1065.87	74.37	-290.22
8.82	3001.37	132.81	98.13	2974.58	109.9	114.62	2428.69	93.76	49.72	2429.31	93.3	106.65	3280.26	-241.94	171.02	3253.63	-225.32	157	2097.13	-136.27	205	2598.16	-139.75	160.42	3115.6	-114.57	1471.22	0	0	0	3196.34	-120.24	1857.56	3147.51	-25.9	1856.41	2026.67	-156.5	1783.72	2438.04	41.74	1768.89	-388.56	1149.35	70.51	195.34	1065.94	74.42	-282.45
8.83	3024.39	135.83	98.92	2996.03	112.43	113.55	2428.69	93.76	49.72	2429.31	93.3	106.65	3280.26	-241.94	171.02	3253.63	-225.32	157	2097.13	-136.27	205	2598.16	-139.75	160.42	3120.31	-116.11	1471.11	0	0	0	3196.34	-120.24	1857.56	3153.44	-27.64	1856.63	2026.67	-156.5	1783.72	2438.04	41.74	1768.89	-382.77	1150.27	71.28	195.38	1065.05	74.63	-284.6
8.84	3048.24	138.51	99.4	3019.95	114.85	113.49	2428.69	93.76	49.72	2429.31	93.3	106.65	3280.26	-241.94	171.02	3253.63	-225.32	157	2097.13	-136.27	205	2598.16	-139.75	160.42	3125.14	-117.6	1471.08	0	0	0	3196.34	-120.24	1857.56	3159.35	-29.3	1856.9	2026.67	-156.5	1783.72	2438.04	41.74	1768.89	-394.05	1151.63	69.12	196.02	1064.92	74.99	-286.17
8.85	3073.11	140.91	100.22	3043.97	117.1	112.95	2428.69	93.76	49.72	2429.31	93.3	106.65	3280.26	-241.94	171.02	3253.63	-225.32	157	2097.13	-136.27	205	2598.16	-139.75	160.42	3130.12	-119.04	1471.13	0	0	0	3196.34	-120.24	1857.56	3165.25	-30.86	1857.19	2026.67	-156.5	1783.72	2438.04	41.74	1768.89	-386.86	1149.46	71.19	195.41	1065.31	74.68	-280.91
8.86	3098.17	143.16	101.18	3068.88	119.29	112.6	2428.69	93.76	49.72	2429.31	93.3	106.65	3280.26	-241.94	171.02	3253.63	-225.32	157	2097.13	-136.27	205	2598.16	-139.75	160.42	3135.28	-120.44	1471.28	0	0	0	3196.34	-120.24	1857.56	3171.33	-32.38	1857.43	2026.67	-156.5	1783.72	2438.04	41.74	1768.89	-387.53	1150.45	70.76	196.35	1064.96	74.67	-281.71
8.87	3122.89	145.44	101.71	3093.64	121.5	112.01	2428.69	93.76	49.72	2429.31	93.3	106.65	3280.26	-241.94	171.02	3253.63	-225.32	157	2097.13	-136.27	205	2598.16	-139.75	160.42	3139.77	-122.13	1471.65	0	0	0	3196.34	-120.24	1857.56	3177.21	-33.99	1857.78	2026.67	-156.5	1783.72	2438.04	41.74	1768.89	-391.13	1148.99	70.03	196.17	1065.5	74.71	-292.55
8.88	3149	147.89	103.5	3118.74	123.86	111.71	2428.69	93.76	49.72	2429.31	93.3	106.65	3280.26	-241.94	171.02	3253.63	-225.32	157	2097.13	-136.27	205	2598.16	-139.75	160.42	3144.59	-123.69	1471.94	0	0	0	3196.34	-120.24	1857.56	3183.16	-35.54	1858.08	2026.67	-156.5	1783.72	2438.04	41.74	1768.89	-395	1150.84	68.76	196.11	1066.19	74.59	-294.07
8.89	3174.98	150.46	105.4	3142.98	126.28	110.59	2428.69	93.76	49.72	2429.31	93.3	106.65	3280.26	-241.94	171.02	3253.63	-225.32	157	2097.13	-136.27	205	2598.16	-139.75	160.42	3149.46	-125.18	1472.18	0	0	0	3196.34	-120.24	1857.56	3189.02	-37.05	1858.4	2026.67	-156.5	1783.72	2438.04	41.74	1768.89	-390.18	1152.16	69.16	194.82	1065.99	74.37	-289.29
8.9	3201.03	153.07	107.24	3169.14	128.9	111.08	2428.69	93.76	49.72	2429.31	93.3	106.65	3280.26	-241.94	171.02	3253.63	-225.32	157	2097.13	-136.27	205	2598.16	-139.75	160.42	3154.48	-126.49	1472.3	0	0	0	3196.34	-120.24	1857.56	3194.66	-38.46	1858.77	2026.67	-156.5	1783.72	2438.04	41.74	1768.89	-391.71	1150.93	69.28	193.81	1066.27	74.23	-288.3
8.91	3225.83	155.61	108.19	3169.14	128.9	111.08	2428.69	93.76	49.72	2429.31	93.3	106.65	3280.26	-241.94	171.02	3253.63	-225.32	157	2097.13	-136.27	205	2598.16	-139.75	160.42	3159.28	-127.62	1472.42	0	0	0	3196.34	-120.24	1857.56	3199	-39.52	1859.02	2026.67	-156.5	1783.72	2438.04	41.74	1768.89	-391.8	1149.89	69.7	194.58	1065.9	74.33	-291.16
8.92	3225.83	155.61	108.19	3169.14	128.9	111.08	2428.69	93.76	49.72	2429.31	93.3	106.65	3280.26	-241.94	171.02	3253.63	-225.32	157	2097.13	-136.27	205	2598.16	-139.75	160.42	3164.18	-128.52	1472.45	0	0	0	3196.34	-120.24	1857.56	3200.81	-39.97	1859.12	2026.67	-156.5	1783.72	2438.04	41.74	1768.89	-394.18	1151.28	68.99	193.45	1066.16	73.85	-286.09
8.93	3225.83	155.61	108.19	3169.14	128.9	111.08	2428.69	93.76	49.72	2429.31	93.3	106.65	3280.26	-241.94	171.02	3253.63	-225.32	157	2097.13	-136.27	205	2598.16	-139.75	160.42	3169	-129.25	1472.48	0	0	0	3196.34	-120.24	1857.56	3208.89	-42.15	1859.69	2026.67	-156.5	1783.72	2438.04	41.74	1768.89	-391.54	1150.17	69.48	194.36	1065.66	74.27	-288.34
8.94	3225.83	155.61	108.19	3169.14	128.9	111.08	2428.69	93.76	49.72	2429.31	93.3	106.65	3280.26	-241.94	171.02	3253.63	-225.32	157	2097.13	-136.27	205	2598.16	-139.75	160.42	3173.68	-129.81	1472.49	0	0	0	3196.34	-120.24	1857.56	3215.97	-44.07	1860.19	2026.67	-156.5	1783.72	2438.04	41.74	1768.89	-388.85	1149.52	70.4	194.29	1065.7	74.31	-284.06
8.95	3225.83	155.61	108.19	3169.14	128.9	111.08	2428.69	93.76	49.72	2429.31	93.3	106.65	3280.26	-241.94	171.02	3253.63	-225.32	157	2097.13	-136.27	205	2598.16	-139.75	160.42	3178.31	-130.19	1472.48	0	0	0	3196.34	-120.24	1857.56	3215.97	-44.07	1860.19	2026.67	-156.5	1783.72	2438.04	41.74	1768.89	-388.27	1149.82	70.74	193.99	1065.85	74.3	-279.52
8.96	3225.83	155.61	108.19	3169.14	128.9	111.08	2428.69	93.76	49.72	2429.31	93.3	106.65	3280.26	-241.94	171.02	3253.63	-225.32	157	2097.13	-136.27	205	2598.16	-139.75	160.42	3182.98	-130.43	1472.46	0	0	0	3196.34	-120.24	1857.56	3215.97	-44.07	1860.19	2026.67	-156.5	1783.72	2438.04	41.74	1768.89	-393.18	1151.04	69.26	188.9	1066.06	75.47	-278.79
8.97	3225.83	155.61	108.19	3169.14	128.9	111.08	2428.69	93.76	49.72	2429.31	93.3	106.65	3280.26	-241.94	171.02	3253.63	-225.32	157	2097.13	-136.27	205	2598.16	-139.75	160.42	3187.71	-130.58	1472.45	0	0	0	3196.34	-120.24	1857.56	3215.97	-44.07	1860.19	2026.67	-156.5	1783.72	2438.04	41.74	1768.89	-387	1149.74	70.6	193.67	1065.91	74.88	-282.7
8.98	3225.83	155.61	108.19	3169.14	128.9	111.08	2428.69	93.76	49.72	2429.31	93.3	106.65	3280.26	-241.94	171.02	3253.63	-225.32	157	2097.13	-136.27	205	2598.16	-139.75	160.42	3192.67	-130.59	1472.42	0	0	0	3196.34	-120.24	1857.56	3215.97	-44.07	1860.19	2026.67	-156.5	1783.72	2438.04	41.74	1768.89	-391.12	1150.36	69.91	195.56	1065.89	74.59	-291.08
8.99	3225.83	155.61	108.19	3169.14	128.9	111.08	2428.69	93.76	49.72	2429.31	93.3	106.65	3280.26	-241.94	171.02	3253.63	-225.32	157	2097.13	-136.27	205	2598.16	-139.75	160.42	3197.88	-130.5	1472.45	0	0	0	3196.34	-120.24	1857.56	3215.97	-44.07	1860.19	2026.67	-156.5	1783.72	2438.04	41.74	1768.89	-392.61	1150.47	69.74	195.25	1066.04	74.34	-291.51
9	3225.83	155.61	108.19	3169.14	128.9	111.08	2428.69	93.76	49.72	2429.31	93.3	106.65	3280.26	-241.94	171.02	3253.63	-225.32	157	2097.13	-136.27	205	2598.16	-139.75	160.42	3202.92	-130.44	1472.45	0	0	0	3196.34	-120.24	1857.56	3215.97	-44.07	1860.19	2026.67	-156.5	1783.72	2438.04	41.74	1768.89	-388.86	1151.15	70.2	194.73	1066.49	74.1	-289.78
9.01	3225.83	155.61	108.19	3169.14	128.9	111.08	2428.69	93.76	49.72	2429.31	93.3	106.65	3280.26	-241.94	171.02	3253.63	-225.32	157	2097.13	-136.27	205	2598.16	-139.75	160.42	3204.64	-130.38	1472.46	0	0	0	3196.34	-120.24	1857.56	3215.97	-44.07	1860.19	2026.67	-156.5	1783.72	2438.04	41.74	1768.89	-398.95	1153.81	67.06	193.79	1065.93	74.31	-291.3
9.02	3225.83	155.61	108.19	3169.14	128.9	111.08	2428.69	93.76	49.72	2429.31	93.3	106.65	3280.26	-241.94	171.02	3253.63	-225.32	157	2097.13	-136.27	205	2598.16	-139.75	160.42	3205.94	-130.26	1472.49	0	0	0	3196.34	-120.24	1857.56	3215.97	-44.07	1860.19	2026.67	-156.5	1783.72	2438.04	41.74	1768.89	-395.91	1152.83	67.84	194.07	1065.83	74.17	-287.36
9.03	3225.83	155.61	108.19	3169.14	128.9	111.08	2428.69	93.76	49.72	2429.31	93.3	106.65	3280.26	-241.94	171.02	3253.63	-225.32	157	2097.13	-136.27	205	2598.16	-139.75	160.42	3209.75	-130.04	1472.56	0	0	0	3196.34	-120.24	1857.56	3215.97	-44.07	1860.19	2026.67	-156.5	1783.72	2438.04	41.74	1768.89	-392.03	1150.92	69.13	193.15	1066	73.9	-295.93
9.04	3225.83	155.61	108.19	3169.14	128.9	111.08	2428.69	93.76	49.72	2429.31	93.3	106.65	3280.26	-241.94	171.02	3253.63	-225.32	157	2097.13	-136.27	205	2598.16	-139.75	160.42	3218.95	-129.65	1472.69	0	0	0	3196.34	-120.24	1857.56	3215.97	-44.07	1860.19	2026.67	-156.5	1783.72	2438.04	41.74	1768.89	-392.15	1150.57	69.4	194.75	1066.39	74.18	-294.16
9.05	3225.83	155.61	108.19	3169.14	128.9	111.08	2428.69	93.76	49.72	2429.31	93.3	106.65	3280.26	-241.94	171.02	3253.63	-225.32	157	2097.13	-136.27	205	2598.16	-139.75	160.42	3225.39	-129.41	1472.77	0	0	0	3196.34	-120.24	1857.56	3215.97	-44.07	1860.19	2026.67	-156.5	1783.72	2438.04	41.74	1768.89	-390.44	1150.37	69.47	194.22	1066.27	74.06	-294.74
9.06	3225.83	155.61	108.19	3169.14	128.9	111.08	2428.69	93.76	49.72	2429.31	93.3	106.65	3280.26	-241.94	171.02	3253.63	-225.32	157	2097.13	-136.27	205	2598.16	-139.75	160.42	3225.39	-129.41	1472.77	0	0	0	3196.34	-120.24	1857.56	3215.97	-44.07	1860.19	2026.67	-156.5	1783.72	2438.04	41.74	1768.89	-391.44	1150.46	69.75	194	1066.11	74.03	-295.75
9.07	3225.83	155.61	108.19	3169.14	128.9	111.08	2428.69	93.76	49.72	2429.31	93.3	106.65	3280.26	-241.94	171.02	3253.63	-225.32	157	2097.13	-136.27	205	2598.16	-139.75	160.42	3225.39	-129.41	1472.77	0	0	0	3196.34	-120.24	1857.56	3215.97	-44.07	1860.19	2026.67	-156.5	1783.72	2438.04	41.74	1768.89	-394.34	1151.18	68.83	194.43	1065.9	74.26	-289.71
9.08	3225.83	155.61	108.19	3169.14	128.9	111.08	2428.69	93.76	49.72	2429.31	93.3	106.65	3280.26	-241.94	171.02	3253.63	-225.32	157	2097.13	-136.27	205	2598.16	-139.75	160.42	3225.39	-129.41	1472.77	0	0	0	3196.34	-120.24	1857.56	3215.97	-44.07	1860.19	2026.67	-156.5	1783.72	2438.04	41.74	1768.89	-391.56	1149.35	69.98	193.89	1066.11	74.29	-296.18
9.09	3225.83	155.61	108.19	3169.14	128.9	111.08	2428.69	93.76	49.72	2429.31	93.3	106.65	3280.26	-241.94	171.02	3253.63	-225.32	157	2097.13	-136.27	205	2598.16	-139.75	160.42	3225.39	-129.41	1472.77	0	0	0	3196.34	-120.24	1857.56	3215.97	-44.07	1860.19	2026.67	-156.5	1783.72	2438.04	41.74	1768.89	-389.55	1149.85	70.18	194.56	1065.58	74.62	-293.09
9.1	3225.83	155.61	108.19	3169.14	128.9	111.08	2428.69	93.76	49.72	2429.31	93.3	106.65	3280.26	-241.94	171.02	3253.63	-225.32	157	2097.13	-136.27	205	2598.16	-139.75	160.42	3225.39	-129.41	1472.77	0	0	0	3196.34	-120.24	1857.56	3215.97	-44.07	1860.19	2026.67	-156.5	1783.72	2438.04	41.74	1768.89	-387.34	1151.15	70.59	195.99	1066.01	74.63	-290.51
9.11	3225.83	155.61	108.19	3169.14	128.9	111.08	2428.69	93.76	49.72	2429.31	93.3	106.65	3280.26	-241.94	171.02	3253.63	-225.32	157	2097.13	-136.27	205	2598.16	-139.75	160.42	3225.39	-129.41	1472.77	0	0	0	3196.34	-120.24	1857.56	3215.97	-44.07	1860.19	2026.67	-156.5	1783.72	2438.04	41.74	1768.89	-385.43	1149.87	71.25	194.53	1066.2	74.28	-290.53
9.12	3225.83	155.61	108.19	3169.14	128.9	111.08	2428.69	93.76	49.72	2429.31	93.3	106.65	3280.26	-241.94	171.02	3253.63	-225.32	157	2097.13	-136.27	205	2598.16	-139.75	160.42	3225.39	-129.41	1472.77	0	0	0	3196.34	-120.24	1857.56	3215.97	-44.07	1860.19	2026.67	-156.5	1783.72	2438.04	41.74	1768.89	-390.41	1149.83	70.11	194.83	1065.65	74.55	-292.06
9.13	3225.83	155.61	108.19	3169.14	128.9	111.08	2428.69	93.76	49.72	2429.31	93.3	106.65	3280.26	-241.94	171.02	3253.63	-225.32	157	2097.13	-136.27	205	2598.16	-139.75	160.42	3225.39	-129.41	1472.77	0	0	0	3196.34	-120.24	1857.56	3215.97	-44.07	1860.19	2026.67	-156.5	1783.72	2438.04	41.74	1768.89	-391.78	1150.22	69.59	194.37	1065.54	74.4	-295.15
9.14	3225.83	155.61	108.19	3169.14	128.9	111.08	2428.69	93.76	49.72	2429.31	93.3	106.65	3280.26	-241.94	171.02	3253.63	-225.32	157	2097.13	-136.27	205	2598.16	-139.75	160.42	3225.39	-129.41	1472.77	0	0	0	3196.34	-120.24	1857.56	3215.97	-44.07	1860.19	2026.67	-156.5	1783.72	2438.04	41.74	1768.89	-391.34	1150.92	70.03	195.29	1065.62	74.63	-296.53
9.15	3225.83	155.61	108.19	3169.14	128.9	111.08	2428.69	93.76	49.72	2429.31	93.3	106.65	3280.26	-241.94	171.02	3253.63	-225.32	157	2097.13	-136.27	205	2598.16	-139.75	160.42	3225.39	-129.41	1472.77	0	0	0	3196.34	-120.24	1857.56	3215.97	-44.07	1860.19	2026.67	-156.5	1783.72	2438.04	41.74	1768.89	-387.94	1148.8	70.86	194.94	1065.82	74.47	-289.52
9.16	3225.83	155.61	108.19	3169.14	128.9	111.08	2428.69	93.76	49.72	2429.31	93.3	106.65	3280.26	-241.94	171.02	3253.63	-225.32	157	2097.13	-136.27	205	2598.16	-139.75	160.42	3225.39	-129.41	1472.77	0	0	0	3196.34	-120.24	1857.56	3215.97	-44.07	1860.19	2026.67	-156.5	1783.72	2438.04	41.74	1768.89	-385.5	1147.72	71.65	195.25	1066.03	74.52	-287.46
9.17	3225.83	155.61	108.19	3169.14	128.9	111.08	2428.69	93.76	49.72	2429.31	93.3	106.65	3280.26	-241.94	171.02	3253.63	-225.32	157	2097.13	-136.27	205	2598.16	-139.75	160.42	3225.39	-129.41	1472.77	0	0	0	3196.34	-120.24	1857.56	3215.97	-44.07	1860.19	2026.67	-156.5	1783.72	2438.04	41.74	1768.89	-390.14	1151.47	69.86	194.88	1065.8	74.52	-292.24
9.18	3225.83	155.61	108.19	3169.14	128.9	111.08	2428.69	93.76	49.72	2429.31	93.3	106.65	3280.26	-241.94	171.02	3253.63	-225.32	157	2097.13	-136.27	205	2598.16	-139.75	160.42	3225.39	-129.41	1472.77	0	0	0	3196.34	-120.24	1857.56	3215.97	-44.07	1860.19	2026.67	-156.5	1783.72	2438.04	41.74	1768.89	-391.92	1150.29	69.81	193.36	1066.5	73.89	-291.57
9.19	3225.83	155.61	108.19	3169.14	128.9	111.08	2428.69	93.76	49.72	2429.31	93.3	106.65	3280.26	-241.94	171.02	3253.63	-225.32	157	2097.13	-136.27	205	2598.16	-139.75	160.42	3225.39	-129.41	1472.77	0	0	0	3196.34	-120.24	1857.56	3215.97	-44.07	1860.19	2026.67	-156.5	1783.72	2438.04	41.74	1768.89	-390.99	1149.37	70.29	193.66	1066.7	73.93	-287.99
9.2	3225.83	155.61	108.19	3169.14	128.9	111.08	2428.69	93.76	49.72	2429.31	93.3	106.65	3280.26	-241.94	171.02	3253.63	-225.32	157	2097.13	-136.27	205	2598.16	-139.75	160.42	3225.39	-129.41	1472.77	0	0	0	3196.34	-120.24	1857.56	3215.97	-44.07	1860.19	2026.67	-156.5	1783.72	2438.04	41.74	1768.89	-387.91	1149.63	70.74	193.93	1066.03	74.2	-287.75
9.21	3225.83	155.61	108.19	3169.14	128.9	111.08	2428.69	93.76	49.72	2429.31	93.3	106.65	3280.26	-241.94	171.02	3253.63	-225.32	157	2097.13	-136.27	205	2598.16	-139.75	160.42	3225.39	-129.41	1472.77	0	0	0	3196.34	-120.24	1857.56	3215.97	-44.07	1860.19	2026.67	-156.5	1783.72	2438.04	41.74	1768.89	-394.81	1151.9	68.58	194.72	1065.85	74.43	-291.99
9.22	3225.83	155.61	108.19	3169.14	128.9	111.08	2428.69	93.76	49.72	2429.31	93.3	106.65	3280.26	-241.94	171.02	3253.63	-225.32	157	2097.13	-136.27	205	2598.16	-139.75	160.42	3225.39	-129.41	1472.77	0	0	0	3196.34	-120.24	1857.56	3215.97	-44.07	1860.19	2026.67	-156.5	1783.72	2438.04	41.74	1768.89	-387.68	1151.07	70.13	193.5	1065.92	74.21	-286.22
9.23	3225.83	155.61	108.19	3169.14	128.9	111.08	2428.69	93.76	49.72	2429.31	93.3	106.65	3280.26	-241.94	171.02	3253.63	-225.32	157	2097.13	-136.27	205	2598.16	-139.75	160.42	3225.39	-129.41	1472.77	0	0	0	3196.34	-120.24	1857.56	3215.97	-44.07	1860.19	2026.67	-156.5	1783.72	2438.04	41.74	1768.89	-391.13	1151.35	69.3	193.35	1065.79	74.32	-291.76
9.24	3225.83	155.61	108.19	3169.14	128.9	111.08	2428.69	93.76	49.72	2429.31	93.3	106.65	3280.26	-241.94	171.02	3253.63	-225.32	157	2097.13	-136.27	205	2598.16	-139.75	160.42	3225.39	-129.41	1472.77	0	0	0	3196.34	-120.24	1857.56	3215.97	-44.07	1860.19	2026.67	-156.5	1783.72	2438.04	41.74	1768.89	-391.76	1149.95	69.49	194.48	1065.91	74.4	-296.49
9.25	3225.83	155.61	108.19	3169.14	128.9	111.08	2428.69	93.76	49.72	2429.31	93.3	106.65	3280.26	-241.94	171.02	3253.63	-225.32	157	2097.13	-136.27	205	2598.16	-139.75	160.42	3225.39	-129.41	1472.77	0	0	0	3196.34	-120.24	1857.56	3215.97	-44.07	1860.19	2026.67	-156.5	1783.72	2438.04	41.74	1768.89	-394.77	1150.25	68.94	193.64	1065.95	74.07	-293
9.26	3225.83	155.61	108.19	3169.14	128.9	111.08	2428.69	93.76	49.72	2429.31	93.3	106.65	3280.26	-241.94	171.02	3253.63	-225.32	157	2097.13	-136.27	205	2598.16	-139.75	160.42	3225.39	-129.41	1472.77	0	0	0	3196.34	-120.24	1857.56	3215.97	-44.07	1860.19	2026.67	-156.5	1783.72	2438.04	41.74	1768.89	-396.97	1150.27	68.51	193.08	1065.68	74.21	-292.64
9.27	3225.83	155.61	108.19	3169.14	128.9	111.08	2428.69	93.76	49.72	2429.31	93.3	106.65	3280.26	-241.94	171.02	3253.63	-225.32	157	2097.13	-136.27	205	2598.16	-139.75	160.42	3225.39	-129.41	1472.77	0	0	0	3196.34	-120.24	1857.56	3215.97	-44.07	1860.19	2026.67	-156.5	1783.72	2438.04	41.74	1768.89	-392.55	1151.74	69.19	194.37	1066.11	74.49	-294.82
9.28	3225.83	155.61	108.19	3169.14	128.9	111.08	2428.69	93.76	49.72	2429.31	93.3	106.65	3280.26	-241.94	171.02	3253.63	-225.32	157	2097.13	-136.27	205	2598.16	-139.75	160.42	3225.39	-129.41	1472.77	0	0	0	3196.34	-120.24	1857.56	3215.97	-44.07	1860.19	2026.67	-156.5	1783.72	2438.04	41.74	1768.89	-385.22	1149.11	71.01	193.23	1066.79	73.98	-293.54
9.29	3225.83	155.61	108.19	3169.14	128.9	111.08	2428.69	93.76	49.72	2429.31	93.3	106.65	3280.26	-241.94	171.02	3253.63	-225.32	157	2097.13	-136.27	205	2598.16	-139.75	160.42	3225.39	-129.41	1472.77	0	0	0	3196.34	-120.24	1857.56	3215.97	-44.07	1860.19	2026.67	-156.5	1783.72	2438.04	41.74	1768.89	-385.82	1150.73	70.18	194.07	1065.92	74.24	-293.19
9.3	3225.83	155.61	108.19	3169.14	128.9	111.08	2428.69	93.76	49.72	2429.31	93.3	106.65	3280.26	-241.94	171.02	3253.63	-225.32	157	2097.13	-136.27	205	2598.16	-139.75	160.42	3225.39	-129.41	1472.77	0	0	0	3196.34	-120.24	1857.56	3215.97	-44.07	1860.19	2026.67	-156.5	1783.72	2438.04	41.74	1768.89	-389.12	1151.07	69.7	194.83	1066.26	74.18	-295.37
9.31	3225.83	155.61	108.19	3169.14	128.9	111.08	2428.69	93.76	49.72	2429.31	93.3	106.65	3280.26	-241.94	171.02	3253.63	-225.32	157	2097.13	-136.27	205	2598.16	-139.75	160.42	3225.39	-129.41	1472.77	0	0	0	3196.34	-120.24	1857.56	3215.97	-44.07	1860.19	2026.67	-156.5	1783.72	2438.04	41.74	1768.89	-383.7	1149.31	71.48	195.33	1065.96	74.65	-290.96
9.32	3225.83	155.61	108.19	3169.14	128.9	111.08	2428.69	93.76	49.72	2429.31	93.3	106.65	3280.26	-241.94	171.02	3253.63	-225.32	157	2097.13	-136.27	205	2598.16	-139.75	160.42	3225.39	-129.41	1472.77	0	0	0	3196.34	-120.24	1857.56	3215.97	-44.07	1860.19	2026.67	-156.5	1783.72	2438.04	41.74	1768.89	-395.03	1153.21	68.2	194.12	1065.79	74.35	-295.49
9.33	3225.83	155.61	108.19	3169.14	128.9	111.08	2428.69	93.76	49.72	2429.31	93.3	106.65	3280.26	-241.94	171.02	3253.63	-225.32	157	2097.13	-136.27	205	2598.16	-139.75	160.42	3225.39	-129.41	1472.77	0	0	0	3196.34	-120.24	1857.56	3215.97	-44.07	1860.19	2026.67	-156.5	1783.72	2438.04	41.74	1768.89	-390.37	1150.24	69.78	192.94	1065.93	73.92	-289.54
9.34	3225.83	155.61	108.19	3169.14	128.9	111.08	2428.69	93.76	49.72	2429.31	93.3	106.65	3280.26	-241.94	171.02	3253.63	-225.32	157	2097.13	-136.27	205	2598.16	-139.75	160.42	3225.39	-129.41	1472.77	0	0	0	3196.34	-120.24	1857.56	3215.97	-44.07	1860.19	2026.67	-156.5	1783.72	2438.04	41.74	1768.89	-390.08	1149.62	69.9	192.69	1066.25	73.87	-297.62
9.35	3225.83	155.61	108.19	3169.14	128.9	111.08	2428.69	93.76	49.72	2429.31	93.3	106.65	3280.26	-241.94	171.02	3253.63	-225.32	157	2097.13	-136.27	205	2598.16	-139.75	160.42	3225.39	-129.41	1472.77	0	0	0	3196.34	-120.24	1857.56	3215.97	-44.07	1860.19	2026.67	-156.5	1783.72	2438.04	41.74	1768.89	-391.05	1150.73	69.3	192.72	1066.02	74.03	-296.81
9.36	3225.83	155.61	108.19	3169.14	128.9	111.08	2428.69	93.76	49.72	2429.31	93.3	106.65	3280.26	-241.94	171.02	3253.63	-225.32	157	2097.13	-136.27	205	2598.16	-139.75	160.42	3225.39	-129.41	1472.77	0	0	0	3196.34	-120.24	1857.56	3215.97	-44.07	1860.19	2026.67	-156.5	1783.72	2438.04	41.74	1768.89	-392.84	1150.85	68.94	193.66	1066.35	73.97	-291.17
9.37	3225.83	155.61	108.19	3169.14	128.9	111.08	2428.69	93.76	49.72	2429.31	93.3	106.65	3280.26	-241.94	171.02	3253.63	-225.32	157	2097.13	-136.27	205	2598.16	-139.75	160.42	3225.39	-129.41	1472.77	0	0	0	3196.34	-120.24	1857.56	3215.97	-44.07	1860.19	2026.67	-156.5	1783.72	2438.04	41.74	1768.89	-391.24	1149.21	69.15	192.86	1065.99	73.94	-294.38
9.38	3225.83	155.61	108.19	3169.14	128.9	111.08	2428.69	93.76	49.72	2429.31	93.3	106.65	3280.26	-241.94	171.02	3253.63	-225.32	157	2097.13	-136.27	205	2598.16	-139.75	160.42	3225.39	-129.41	1472.77	0	0	0	3196.34	-120.24	1857.56	3215.97	-44.07	1860.19	2026.67	-156.5	1783.72	2438.04	41.74	1768.89	-394.65	1150.16	68.87	192.53	1066.09	73.77	-296.42
9.39	3225.83	155.61	108.19	3169.14	128.9	111.08	2428.69	93.76	49.72	2429.31	93.3	106.65	3280.26	-241.94	171.02	3253.63	-225.32	157	2097.13	-136.27	205	2598.16	-139.75	160.42	3225.39	-129.41	1472.77	0	0	0	3196.34	-120.24	1857.56	3215.97	-44.07	1860.19	2026.67	-156.5	1783.72	2438.04	41.74	1768.89	-390.21	1149.92	69.7	192.53	1066.01	73.76	-295.25
9.4	3225.83	155.61	108.19	3169.14	128.9	111.08	2428.69	93.76	49.72	2429.31	93.3	106.65	3280.26	-241.94	171.02	3253.63	-225.32	157	2097.13	-136.27	205	2598.16	-139.75	160.42	3225.39	-129.41	1472.77	0	0	0	3196.34	-120.24	1857.56	3215.97	-44.07	1860.19	2026.67	-156.5	1783.72	2438.04	41.74	1768.89	-388.85	1149.66	70.1	193.38	1065.26	74.18	-293.27
9.41	3225.83	155.61	108.19	3169.14	128.9	111.08	2428.69	93.76	49.72	2429.31	93.3	106.65	3280.26	-241.94	171.02	3253.63	-225.32	157	2097.13	-136.27	205	2598.16	-139.75	160.42	3225.39	-129.41	1472.77	0	0	0	3196.34	-120.24	1857.56	3215.97	-44.07	1860.19	2026.67	-156.5	1783.72	2438.04	41.74	1768.89	-392.84	1151.45	68.75	193.79	1066.01	74.01	-289.35
9.42	3225.83	155.61	108.19	3169.14	128.9	111.08	2428.69	93.76	49.72	2429.31	93.3	106.65	3280.26	-241.94	171.02	3253.63	-225.32	157	2097.13	-136.27	205	2598.16	-139.75	160.42	3225.39	-129.41	1472.77	0	0	0	3196.34	-120.24	1857.56	3215.97	-44.07	1860.19	2026.67	-156.5	1783.72	2438.04	41.74	1768.89	-394.85	1151.47	68.74	194.16	1065.67	74.24	-287.3
9.43	3225.83	155.61	108.19	3169.14	128.9	111.08	2428.69	93.76	49.72	2429.31	93.3	106.65	3280.26	-241.94	171.02	3253.63	-225.32	157	2097.13	-136.27	205	2598.16	-139.75	160.42	3225.39	-129.41	1472.77	0	0	0	3196.34	-120.24	1857.56	3215.97	-44.07	1860.19	2026.67	-156.5	1783.72	2438.04	41.74	1768.89	-394.13	1148.85	69.47	193.48	1065.94	74.09	-290.23
9.44	3225.83	155.61	108.19	3169.14	128.9	111.08	2428.69	93.76	49.72	2429.31	93.3	106.65	3280.26	-241.94	171.02	3253.63	-225.32	157	2097.13	-136.27	205	2598.16	-139.75	160.42	3225.39	-129.41	1472.77	0	0	0	3196.34	-120.24	1857.56	3215.97	-44.07	1860.19	2026.67	-156.5	1783.72	2438.04	41.74	1768.89	-392.12	1148.7	69.85	195.12	1065.67	74.64	-291.63
9.45	3225.83	155.61	108.19	3169.14	128.9	111.08	2428.69	93.76	49.72	2429.31	93.3	106.65	3280.26	-241.94	171.02	3253.63	-225.32	157	2097.13	-136.27	205	2598.16	-139.75	160.42	3225.39	-129.41	1472.77	0	0	0	3196.34	-120.24	1857.56	3215.97	-44.07	1860.19	2026.67	-156.5	1783.72	2438.04	41.74	1768.89	-392.43	1150.32	69.54	194.41	1065.39	74.51	-290.19
9.46	3225.83	155.61	108.19	3169.14	128.9	111.08	2428.69	93.76	49.72	2429.31	93.3	106.65	3280.26	-241.94	171.02	3253.63	-225.32	157	2097.13	-136.27	205	2598.16	-139.75	160.42	3225.39	-129.41	1472.77	0	0	0	3196.34	-120.24	1857.56	3215.97	-44.07	1860.19	2026.67	-156.5	1783.72	2438.04	41.74	1768.89	-385.5	1149.39	71.23	193.46	1065.82	74.09	-296.73
9.47	3225.83	155.61	108.19	3169.14	128.9	111.08	2428.69	93.76	49.72	2429.31	93.3	106.65	3280.26	-241.94	171.02	3253.63	-225.32	157	2097.13	-136.27	205	2598.16	-139.75	160.42	3225.39	-129.41	1472.77	0	0	0	3196.34	-120.24	1857.56	3215.97	-44.07	1860.19	2026.67	-156.5	1783.72	2438.04	41.74	1768.89	-390.16	1150.81	70.12	193.94	1065.65	74.18	-302
9.48	3225.83	155.61	108.19	3169.14	128.9	111.08	2428.69	93.76	49.72	2429.31	93.3	106.65	3280.26	-241.94	171.02	3253.63	-225.32	157	2097.13	-136.27	205	2598.16	-139.75	160.42	3225.39	-129.41	1472.77	0	0	0	3196.34	-120.24	1857.56	3215.97	-44.07	1860.19	2026.67	-156.5	1783.72	2438.04	41.74	1768.89	-389.81	1147.86	70.87	194.42	1066.16	74.09	-293.97
9.49	3225.83	155.61	108.19	3169.14	128.9	111.08	2428.69	93.76	49.72	2429.31	93.3	106.65	3280.26	-241.94	171.02	3253.63	-225.32	157	2097.13	-136.27	205	2598.16	-139.75	160.42	3225.39	-129.41	1472.77	0	0	0	3196.34	-120.24	1857.56	3215.97	-44.07	1860.19	2026.67	-156.5	1783.72	2438.04	41.74	1768.89	-392.88	1150.65	69.5	193.89	1066.14	73.92	-297.55
9.5	3225.83	155.61	108.19	3169.14	128.9	111.08	2428.69	93.76	49.72	2429.31	93.3	106.65	3280.26	-241.94	171.02	3253.63	-225.32	157	2097.13	-136.27	205	2598.16	-139.75	160.42	3225.39	-129.41	1472.77	0	0	0	3196.34	-120.24	1857.56	3215.97	-44.07	1860.19	2026.67	-156.5	1783.72	2438.04	41.74	1768.89	-393.28	1151.32	69.33	194.43	1065.81	74.2	-295.31
9.51	3225.83	155.61	108.19	3169.14	128.9	111.08	2428.69	93.76	49.72	2429.31	93.3	106.65	3280.26	-241.94	171.02	3253.63	-225.32	157	2097.13	-136.27	205	2598.16	-139.75	160.42	3225.39	-129.41	1472.77	0	0	0	3196.34	-120.24	1857.56	3215.97	-44.07	1860.19	2026.67	-156.5	1783.72	2438.04	41.74	1768.89	-394.98	1151.53	69.24	194.56	1066.23	74.16	-294.88
9.52	3225.83	155.61	108.19	3169.14	128.9	111.08	2428.69	93.76	49.72	2429.31	93.3	106.65	3280.26	-241.94	171.02	3253.63	-225.32	157	2097.13	-136.27	205	2598.16	-139.75	160.42	3225.39	-129.41	1472.77	0	0	0	3196.34	-120.24	1857.56	3215.97	-44.07	1860.19	2026.67	-156.5	1783.72	2438.04	41.74	1768.89	-394.27	1150.5	69.63	194.25	1066.27	74.06	-296.5
9.53	3225.83	155.61	108.19	3169.14	128.9	111.08	2428.69	93.76	49.72	2429.31	93.3	106.65	3280.26	-241.94	171.02	3253.63	-225.32	157	2097.13	-136.27	205	2598.16	-139.75	160.42	3225.39	-129.41	1472.77	0	0	0	3196.34	-120.24	1857.56	3215.97	-44.07	1860.19	2026.67	-156.5	1783.72	2438.04	41.74	1768.89	-388.87	1150.23	70.42	194.93	1066.26	74.29	-292.64
9.54	3225.83	155.61	108.19	3169.14	128.9	111.08	2428.69	93.76	49.72	2429.31	93.3	106.65	3280.26	-241.94	171.02	3253.63	-225.32	157	2097.13	-136.27	205	2598.16	-139.75	160.42	3225.39	-129.41	1472.77	0	0	0	3196.34	-120.24	1857.56	3215.97	-44.07	1860.19	2026.67	-156.5	1783.72	2438.04	41.74	1768.89	-395.04	1152.4	68.59	195.31	1065.86	74.45	-300.1
9.55	3225.83	155.61	108.19	3169.14	128.9	111.08	2428.69	93.76	49.72	2429.31	93.3	106.65	3280.26	-241.94	171.02	3253.63	-225.32	157	2097.13	-136.27	205	2598.16	-139.75	160.42	3225.39	-129.41	1472.77	0	0	0	3196.34	-120.24	1857.56	3215.97	-44.07	1860.19	2026.67	-156.5	1783.72	2438.04	41.74	1768.89	-395.51	1150.79	68.87	193.42	1065.94	74.17	-295.46
9.56	3225.83	155.61	108.19	3169.14	128.9	111.08	2428.69	93.76	49.72	2429.31	93.3	106.65	3280.26	-241.94	171.02	3253.63	-225.32	157	2097.13	-136.27	205	2598.16	-139.75	160.42	3225.39	-129.41	1472.77	0	0	0	3196.34	-120.24	1857.56	3215.97	-44.07	1860.19	2026.67	-156.5	1783.72	2438.04	41.74	1768.89	-399.76	1152.94	67.6	193.81	1066.09	73.97	-296.14
9.57	3225.83	155.61	108.19	3169.14	128.9	111.08	2428.69	93.76	49.72	2429.31	93.3	106.65	3280.26	-241.94	171.02	3253.63	-225.32	157	2097.13	-136.27	205	2598.16	-139.75	160.42	3225.39	-129.41	1472.77	0	0	0	3196.34	-120.24	1857.56	3215.97	-44.07	1860.19	2026.67	-156.5	1783.72	2438.04	41.74	1768.89	-397.44	1153.96	68	194.79	1065.85	74.28	-297.88
9.58	3225.83	155.61	108.19	3169.14	128.9	111.08	2428.69	93.76	49.72	2429.31	93.3	106.65	3280.26	-241.94	171.02	3253.63	-225.32	157	2097.13	-136.27	205	2598.16	-139.75	160.42	3225.39	-129.41	1472.77	0	0	0	3196.34	-120.24	1857.56	3215.97	-44.07	1860.19	2026.67	-156.5	1783.72	2438.04	41.74	1768.89	-398.52	1154.05	67.83	195.29	1066.06	74.57	-298.96
9.59	3225.83	155.61	108.19	3169.14	128.9	111.08	2428.69	93.76	49.72	2429.31	93.3	106.65	3280.26	-241.94	171.02	3253.63	-225.32	157	2097.13	-136.27	205	2598.16	-139.75	160.42	3225.39	-129.41	1472.77	0	0	0	3196.34	-120.24	1857.56	3215.97	-44.07	1860.19	2026.67	-156.5	1783.72	2438.04	41.74	1768.89	-398.73	1151.29	68.62	194.89	1066.24	74.5	-297.99
9.6	3225.83	155.61	108.19	3169.14	128.9	111.08	2428.69	93.76	49.72	2429.31	93.3	106.65	3280.26	-241.94	171.02	3253.63	-225.32	157	2097.13	-136.27	205	2598.16	-139.75	160.42	3225.39	-129.41	1472.77	0	0	0	3196.34	-120.24	1857.56	3215.97	-44.07	1860.19	2026.67	-156.5	1783.72	2438.04	41.74	1768.89	-394.93	1152.09	69.07	195.34	1065.17	74.84	-295.84
9.61	3225.83	155.61	108.19	3169.14	128.9	111.08	2428.69	93.76	49.72	2429.31	93.3	106.65	3280.26	-241.94	171.02	3253.63	-225.32	157	2097.13	-136.27	205	2598.16	-139.75	160.42	3225.39	-129.41	1472.77	0	0	0	3196.34	-120.24	1857.56	3215.97	-44.07	1860.19	2026.67	-156.5	1783.72	2438.04	41.74	1768.89	-394.67	1153.05	68.68	195.04	1066.53	74.27	-300.85
9.62	3225.83	155.61	108.19	3169.14	128.9	111.08	2428.69	93.76	49.72	2429.31	93.3	106.65	3280.26	-241.94	171.02	3253.63	-225.32	157	2097.13	-136.27	205	2598.16	-139.75	160.42	3225.39	-129.41	1472.77	0	0	0	3196.34	-120.24	1857.56	3215.97	-44.07	1860.19	2026.67	-156.5	1783.72	2438.04	41.74	1768.89	-393.09	1154.09	68.41	194.24	1066.57	74.09	-296.13
9.63	3225.83	155.61	108.19	3169.14	128.9	111.08	2428.69	93.76	49.72	2429.31	93.3	106.65	3280.26	-241.94	171.02	3253.63	-225.32	157	2097.13	-136.27	205	2598.16	-139.75	160.42	3225.39	-129.41	1472.77	0	0	0	3196.34	-120.24	1857.56	3215.97	-44.07	1860.19	2026.67	-156.5	1783.72	2438.04	41.74	1768.89	-393.97	1154.04	68.48	194.03	1066.25	74.16	-294.42
9.64	3225.83	155.61	108.19	3169.14	128.9	111.08	2428.69	93.76	49.72	2429.31	93.3	106.65	3280.26	-241.94	171.02	3253.63	-225.32	157	2097.13	-136.27	205	2598.16	-139.75	160.42	3225.39	-129.41	1472.77	0	0	0	3196.34	-120.24	1857.56	3215.97	-44.07	1860.19	2026.67	-156.5	1783.72	2438.04	41.74	1768.89	-397.07	1153.2	68.06	194.67	1066.04	74.43	-300.18
9.65	3225.83	155.61	108.19	3169.14	128.9	111.08	2428.69	93.76	49.72	2429.31	93.3	106.65	3280.26	-241.94	171.02	3253.63	-225.32	157	2097.13	-136.27	205	2598.16	-139.75	160.42	3225.39	-129.41	1472.77	0	0	0	3196.34	-120.24	1857.56	3215.97	-44.07	1860.19	2026.67	-156.5	1783.72	2438.04	41.74	1768.89	-391.44	1151.23	69.81	194.7	1066.31	74.24	-296.25
9.66	3225.83	155.61	108.19	3169.14	128.9	111.08	2428.69	93.76	49.72	2429.31	93.3	106.65	3280.26	-241.94	171.02	3253.63	-225.32	157	2097.13	-136.27	205	2598.16	-139.75	160.42	3225.39	-129.41	1472.77	0	0	0	3196.34	-120.24	1857.56	3215.97	-44.07	1860.19	2026.67	-156.5	1783.72	2438.04	41.74	1768.89	-392.54	1150.36	69.96	195	1066.18	74.36	-294.61
9.67	3225.83	155.61	108.19	3169.14	128.9	111.08	2428.69	93.76	49.72	2429.31	93.3	106.65	3280.26	-241.94	171.02	3253.63	-225.32	157	2097.13	-136.27	205	2598.16	-139.75	160.42	3225.39	-129.41	1472.77	0	0	0	3196.34	-120.24	1857.56	3215.97	-44.07	1860.19	2026.67	-156.5	1783.72	2438.04	41.74	1768.89	-397.38	1152.41	68.45	194.46	1065.54	74.29	-296.28
9.68	3225.83	155.61	108.19	3169.14	128.9	111.08	2428.69	93.76	49.72	2429.31	93.3	106.65	3280.26	-241.94	171.02	3253.63	-225.32	157	2097.13	-136.27	205	2598.16	-139.75	160.42	3225.39	-129.41	1472.77	0	0	0	3196.34	-120.24	1857.56	3215.97	-44.07	1860.19	2026.67	-156.5	1783.72	2438.04	41.74	1768.89	-397	1152.59	68.41	194.88	1065.95	74.45	-296.17
9.69	3225.83	155.61	108.19	3169.14	128.9	111.08	2428.69	93.76	49.72	2429.31	93.3	106.65	3280.26	-241.94	171.02	3253.63	-225.32	157	2097.13	-136.27	205	2598.16	-139.75	160.42	3225.39	-129.41	1472.77	0	0	0	3196.34	-120.24	1857.56	3215.97	-44.07	1860.19	2026.67	-156.5	1783.72	2438.04	41.74	1768.89	-391.91	1150.37	70.1	194.38	1065.92	74.44	-296.36
9.7	3225.83	155.61	108.19	3169.14	128.9	111.08	2428.69	93.76	49.72	2429.31	93.3	106.65	3280.26	-241.94	171.02	3253.63	-225.32	157	2097.13	-136.27	205	2598.16	-139.75	160.42	3225.39	-129.41	1472.77	0	0	0	3196.34	-120.24	1857.56	3215.97	-44.07	1860.19	2026.67	-156.5	1783.72	2438.04	41.74	1768.89	-394.49	1150.51	69.64	194.53	1065.79	74.28	-290.75
9.71	3225.83	155.61	108.19	3169.14	128.9	111.08	2428.69	93.76	49.72	2429.31	93.3	106.65	3280.26	-241.94	171.02	3253.63	-225.32	157	2097.13	-136.27	205	2598.16	-139.75	160.42	3225.39	-129.41	1472.77	0	0	0	3196.34	-120.24	1857.56	3215.97	-44.07	1860.19	2026.67	-156.5	1783.72	2438.04	41.74	1768.89	-388.31	1150.09	70.58	195.26	1065.2	74.77	-289.68
9.72	3225.83	155.61	108.19	3169.14	128.9	111.08	2428.69	93.76	49.72	2429.31	93.3	106.65	3280.26	-241.94	171.02	3253.63	-225.32	157	2097.13	-136.27	205	2598.16	-139.75	160.42	3225.39	-129.41	1472.77	0	0	0	3196.34	-120.24	1857.56	3215.97	-44.07	1860.19	2026.67	-156.5	1783.72	2438.04	41.74	1768.89	-391.84	1150.33	69.59	194.02	1065.96	74.27	-290.9
9.73	3225.83	155.61	108.19	3169.14	128.9	111.08	2428.69	93.76	49.72	2429.31	93.3	106.65	3280.26	-241.94	171.02	3253.63	-225.32	157	2097.13	-136.27	205	2598.16	-139.75	160.42	3225.39	-129.41	1472.77	0	0	0	3196.34	-120.24	1857.56	3215.97	-44.07	1860.19	2026.67	-156.5	1783.72	2438.04	41.74	1768.89	-394.58	1150.07	69.85	195.69	1066.19	74.37	-288.28
9.74	3225.83	155.61	108.19	3169.14	128.9	111.08	2428.69	93.76	49.72	2429.31	93.3	106.65	3280.26	-241.94	171.02	3253.63	-225.32	157	2097.13	-136.27	205	2598.16	-139.75	160.42	3225.39	-129.41	1472.77	0	0	0	3196.34	-120.24	1857.56	3215.97	-44.07	1860.19	2026.67	-156.5	1783.72	2438.04	41.74	1768.89	-393.03	1149.57	69.92	194.57	1065.89	74.26	-294.18
9.75	3225.83	155.61	108.19	3169.14	128.9	111.08	2428.69	93.76	49.72	2429.31	93.3	106.65	3280.26	-241.94	171.02	3253.63	-225.32	157	2097.13	-136.27	205	2598.16	-139.75	160.42	3225.39	-129.41	1472.77	0	0	0	3196.34	-120.24	1857.56	3215.97	-44.07	1860.19	2026.67	-156.5	1783.72	2438.04	41.74	1768.89	-393.98	1150.53	69.36	194.43	1065.56	74.4	-293.73
9.76	3225.83	155.61	108.19	3169.14	128.9	111.08	2428.69	93.76	49.72	2429.31	93.3	106.65	3280.26	-241.94	171.02	3253.63	-225.32	157	2097.13	-136.27	205	2598.16	-139.75	160.42	3225.39	-129.41	1472.77	0	0	0	3196.34	-120.24	1857.56	3215.97	-44.07	1860.19	2026.67	-156.5	1783.72	2438.04	41.74	1768.89	-393.08	1152.22	69.25	195.28	1065.46	74.72	-291.31
9.77	3225.83	155.61	108.19	3169.14	128.9	111.08	2428.69	93.76	49.72	2429.31	93.3	106.65	3280.26	-241.94	171.02	3253.63	-225.32	157	2097.13	-136.27	205	2598.16	-139.75	160.42	3225.39	-129.41	1472.77	0	0	0	3196.34	-120.24	1857.56	3215.97	-44.07	1860.19	2026.67	-156.5	1783.72	2438.04	41.74	1768.89	-391.73	1151.65	69.56	194.05	1066.26	74.05	-293.61
9.78	3225.83	155.61	108.19	3169.14	128.9	111.08	2428.69	93.76	49.72	2429.31	93.3	106.65	3280.26	-241.94	171.02	3253.63	-225.32	157	2097.13	-136.27	205	2598.16	-139.75	160.42	3225.39	-129.41	1472.77	0	0	0	3196.34	-120.24	1857.56	3215.97	-44.07	1860.19	2026.67	-156.5	1783.72	2438.04	41.74	1768.89	-393.09	1150.68	69.3	194.81	1066.05	74.25	-289.42
9.79	3225.83	155.61	108.19	3169.14	128.9	111.08	2428.69	93.76	49.72	2429.31	93.3	106.65	3280.26	-241.94	171.02	3253.63	-225.32	157	2097.13	-136.27	205	2598.16	-139.75	160.42	3225.39	-129.41	1472.77	0	0	0	3196.34	-120.24	1857.56	3215.97	-44.07	1860.19	2026.67	-156.5	1783.72	2438.04	41.74	1768.89	-386.53	1149.94	71.22	195.55	1065.93	74.56	-291.81
9.8	3225.83	155.61	108.19	3169.14	128.9	111.08	2428.69	93.76	49.72	2429.31	93.3	106.65	3280.26	-241.94	171.02	3253.63	-225.32	157	2097.13	-136.27	205	2598.16	-139.75	160.42	3225.39	-129.41	1472.77	0	0	0	3196.34	-120.24	1857.56	3215.97	-44.07	1860.19	2026.67	-156.5	1783.72	2438.04	41.74	1768.89	-389.16	1149.67	70.83	194.7	1066.01	74.42	-293.43
9.81	3225.83	155.61	108.19	3169.14	128.9	111.08	2428.69	93.76	49.72	2429.31	93.3	106.65	3280.26	-241.94	171.02	3253.63	-225.32	157	2097.13	-136.27	205	2598.16	-139.75	160.42	3225.39	-129.41	1472.77	0	0	0	3196.34	-120.24	1857.56	3215.97	-44.07	1860.19	2026.67	-156.5	1783.72	2438.04	41.74	1768.89	-393.05	1151.32	69.42	193.53	1065.6	74.22	-291.03
9.82	3225.83	155.61	108.19	3169.14	128.9	111.08	2428.69	93.76	49.72	2429.31	93.3	106.65	3280.26	-241.94	171.02	3253.63	-225.32	157	2097.13	-136.27	205	2598.16	-139.75	160.42	3225.39	-129.41	1472.77	0	0	0	3196.34	-120.24	1857.56	3215.97	-44.07	1860.19	2026.67	-156.5	1783.72	2438.04	41.74	1768.89	-392.94	1149.56	69.9	194.63	1065.56	74.49	-294.88
9.83	3225.83	155.61	108.19	3169.14	128.9	111.08	2428.69	93.76	49.72	2429.31	93.3	106.65	3280.26	-241.94	171.02	3253.63	-225.32	157	2097.13	-136.27	205	2598.16	-139.75	160.42	3225.39	-129.41	1472.77	0	0	0	3196.34	-120.24	1857.56	3215.97	-44.07	1860.19	2026.67	-156.5	1783.72	2438.04	41.74	1768.89	-397.64	1150.07	68.72	195.7	1065.85	74.6	-291.18
9.84	3225.83	155.61	108.19	3169.14	128.9	111.08	2428.69	93.76	49.72	2429.31	93.3	106.65	3280.26	-241.94	171.02	3253.63	-225.32	157	2097.13	-136.27	205	2598.16	-139.75	160.42	3225.39	-129.41	1472.77	0	0	0	3196.34	-120.24	1857.56	3215.97	-44.07	1860.19	2026.67	-156.5	1783.72	2438.04	41.74	1768.89	-389.55	1150.09	70.42	195.83	1065.4	74.86	-289.18
9.85	3225.83	155.61	108.19	3169.14	128.9	111.08	2428.69	93.76	49.72	2429.31	93.3	106.65	3280.26	-241.94	171.02	3253.63	-225.32	157	2097.13	-136.27	205	2598.16	-139.75	160.42	3225.39	-129.41	1472.77	0	0	0	3196.34	-120.24	1857.56	3215.97	-44.07	1860.19	2026.67	-156.5	1783.72	2438.04	41.74	1768.89	-390.94	1151.42	69.96	195.48	1065.67	74.47	-285.77
9.86	3225.83	155.61	108.19	3169.14	128.9	111.08	2428.69	93.76	49.72	2429.31	93.3	106.65	3280.26	-241.94	171.02	3253.63	-225.32	157	2097.13	-136.27	205	2598.16	-139.75	160.42	3225.39	-129.41	1472.77	0	0	0	3196.34	-120.24	1857.56	3215.97	-44.07	1860.19	2026.67	-156.5	1783.72	2438.04	41.74	1768.89	-384.45	1150.08	71.46	193.99	1066.44	74.06	-285.04
9.87	3225.83	155.61	108.19	3169.14	128.9	111.08	2428.69	93.76	49.72	2429.31	93.3	106.65	3280.26	-241.94	171.02	3253.63	-225.32	157	2097.13	-136.27	205	2598.16	-139.75	160.42	3225.39	-129.41	1472.77	0	0	0	3196.34	-120.24	1857.56	3215.97	-44.07	1860.19	2026.67	-156.5	1783.72	2438.04	41.74	1768.89	-387.74	1149.67	70.97	194.86	1065.88	74.31	-291.07
9.88	3225.83	155.61	108.19	3169.14	128.9	111.08	2428.69	93.76	49.72	2429.31	93.3	106.65	3280.26	-241.94	171.02	3253.63	-225.32	157	2097.13	-136.27	205	2598.16	-139.75	160.42	3225.39	-129.41	1472.77	0	0	0	3196.34	-120.24	1857.56	3215.97	-44.07	1860.19	2026.67	-156.5	1783.72	2438.04	41.74	1768.89	-389.67	1149.83	70.66	194.52	1066.14	74.33	-287.23
9.89	3225.83	155.61	108.19	3169.14	128.9	111.08	2428.69	93.76	49.72	2429.31	93.3	106.65	3280.26	-241.94	171.02	3253.63	-225.32	157	2097.13	-136.27	205	2598.16	-139.75	160.42	3225.39	-129.41	1472.77	0	0	0	3196.34	-120.24	1857.56	3215.97	-44.07	1860.19	2026.67	-156.5	1783.72	2438.04	41.74	1768.89	-391.07	1150.83	70.11	194.49	1065.96	74.36	-288.53
9.9	3225.83	155.61	108.19	3169.14	128.9	111.08	2428.69	93.76	49.72	2429.31	93.3	106.65	3280.26	-241.94	171.02	3253.63	-225.32	157	2097.13	-136.27	205	2598.16	-139.75	160.42	3225.39	-129.41	1472.77	0	0	0	3196.34	-120.24	1857.56	3215.97	-44.07	1860.19	2026.67	-156.5	1783.72	2438.04	41.74	1768.89	-394.9	1150.84	69.21	194.13	1065.84	74.4	-289.08
9.91	3225.83	155.61	108.19	3169.14	128.9	111.08	2428.69	93.76	49.72	2429.31	93.3	106.65	3280.26	-241.94	171.02	3253.63	-225.32	157	2097.13	-136.27	205	2598.16	-139.75	160.42	3225.39	-129.41	1472.77	0	0	0	3196.34	-120.24	1857.56	3215.97	-44.07	1860.19	2026.67	-156.5	1783.72	2438.04	41.74	1768.89	-395.71	1152.05	68.43	194.12	1065.36	74.51	-293.49
9.92	3225.83	155.61	108.19	3169.14	128.9	111.08	2428.69	93.76	49.72	2429.31	93.3	106.65	3280.26	-241.94	171.02	3253.63	-225.32	157	2097.13	-136.27	205	2598.16	-139.75	160.42	3225.39	-129.41	1472.77	0	0	0	3196.34	-120.24	1857.56	3215.97	-44.07	1860.19	2026.67	-156.5	1783.72	2438.04	41.74	1768.89	-393.56	1152.26	69.11	194.75	1065.81	74.46	-301
9.93	3225.83	155.61	108.19	3169.14	128.9	111.08	2428.69	93.76	49.72	2429.31	93.3	106.65	3280.26	-241.94	171.02	3253.63	-225.32	157	2097.13	-136.27	205	2598.16	-139.75	160.42	3225.39	-129.41	1472.77	0	0	0	3196.34	-120.24	1857.56	3215.97	-44.07	1860.19	2026.67	-156.5	1783.72	2438.04	41.74	1768.89	-389.79	1150.3	70.52	196.45	1065.97	74.68	-296.7
9.94	3225.83	155.61	108.19	3169.14	128.9	111.08	2428.69	93.76	49.72	2429.31	93.3	106.65	3280.26	-241.94	171.02	3253.63	-225.32	157	2097.13	-136.27	205	2598.16	-139.75	160.42	3225.39	-129.41	1472.77	0	0	0	3196.34	-120.24	1857.56	3215.97	-44.07	1860.19	2026.67	-156.5	1783.72	2438.04	41.74	1768.89	-391.8	1149.23	69.91	195.49	1066.05	74.64	-290.04
9.95	3225.83	155.61	108.19	3169.14	128.9	111.08	2428.69	93.76	49.72	2429.31	93.3	106.65	3280.26	-241.94	171.02	3253.63	-225.32	157	2097.13	-136.27	205	2598.16	-139.75	160.42	3225.39	-129.41	1472.77	0	0	0	3196.34	-120.24	1857.56	3215.97	-44.07	1860.19	2026.67	-156.5	1783.72	2438.04	41.74	1768.89	-391.79	1150.76	69.44	194.79	1066.14	74.4	-294.47
9.96	3225.83	155.61	108.19	3169.14	128.9	111.08	2428.69	93.76	49.72	2429.31	93.3	106.65	3280.26	-241.94	171.02	3253.63	-225.32	157	2097.13	-136.27	205	2598.16	-139.75	160.42	3225.39	-129.41	1472.77	0	0	0	3196.34	-120.24	1857.56	3215.97	-44.07	1860.19	2026.67	-156.5	1783.72	2438.04	41.74	1768.89	-387.5	1150.44	70.89	196.54	1065.35	74.82	-286.04
9.97	3225.83	155.61	108.19	3169.14	128.9	111.08	2428.69	93.76	49.72	2429.31	93.3	106.65	3280.26	-241.94	171.02	3253.63	-225.32	157	2097.13	-136.27	205	2598.16	-139.75	160.42	3225.39	-129.41	1472.77	0	0	0	3196.34	-120.24	1857.56	3215.97	-44.07	1860.19	2026.67	-156.5	1783.72	2438.04	41.74	1768.89	-388.2	1149.69	70.84	196.48	1065.32	74.75	-285.53
9.98	3225.83	155.61	108.19	3169.14	128.9	111.08	2428.69	93.76	49.72	2429.31	93.3	106.65	3280.26	-241.94	171.02	3253.63	-225.32	157	2097.13	-136.27	205	2598.16	-139.75	160.42	3225.39	-129.41	1472.77	0	0	0	3196.34	-120.24	1857.56	3215.97	-44.07	1860.19	2026.67	-156.5	1783.72	2438.04	41.74	1768.89	-388.75	1150.45	70.46	194.71	1066.37	74.14	-289.88
9.99	3225.83	155.61	108.19	3169.14	128.9	111.08	2428.69	93.76	49.72	2429.31	93.3	106.65	3280.26	-241.94	171.02	3253.63	-225.32	157	2097.13	-136.27	205	2598.16	-139.75	160.42	3225.39	-129.41	1472.77	0	0	0	3196.34	-120.24	1857.56	3215.97	-44.07	1860.19	2026.67	-156.5	1783.72	2438.04	41.74	1768.89	-393.48	1150.36	69.56	195.59	1065.68	74.5	-292.47
10	3225.83	155.61	108.19	3169.14	128.9	111.08	2428.69	93.76	49.72	2429.31	93.3	106.65	3280.26	-241.94	171.02	3253.63	-225.32	157	2097.13	-136.27	205	2598.16	-139.75	160.42	3225.39	-129.41	1472.77	0	0	0	3196.34	-120.24	1857.56	3215.97	-44.07	1860.19	2026.67	-156.5	1783.72	2438.04	41.74	1768.89	-392.82	1150.8	69.67	193.5	1066.28	73.99	-286.32
10.01	3225.83	155.61	108.19	3169.14	128.9	111.08	2428.69	93.76	49.72	2429.31	93.3	106.65	3280.26	-241.94	171.02	3253.63	-225.32	157	2097.13	-136.27	205	2598.16	-139.75	160.42	3225.39	-129.41	1472.77	0	0	0	3196.34	-120.24	1857.56	3215.97	-44.07	1860.19	2026.67	-156.5	1783.72	2438.04	41.74	1768.89	-393.76	1152.01	68.74	193.99	1065.99	74.1	-288.71
10.02	3225.83	155.61	108.19	3169.14	128.9	111.08	2428.69	93.76	49.72	2429.31	93.3	106.65	3280.26	-241.94	171.02	3253.63	-225.32	157	2097.13	-136.27	205	2598.16	-139.75	160.42	3225.39	-129.41	1472.77	0	0	0	3196.34	-120.24	1857.56	3215.97	-44.07	1860.19	2026.67	-156.5	1783.72	2438.04	41.74	1768.89	-389.96	1149.9	70.22	195.57	1065.54	74.59	-290.87
10.03	3225.83	155.61	108.19	3169.14	128.9	111.08	2428.69	93.76	49.72	2429.31	93.3	106.65	3280.26	-241.94	171.02	3253.63	-225.32	157	2097.13	-136.27	205	2598.16	-139.75	160.42	3225.39	-129.41	1472.77	0	0	0	3196.34	-120.24	1857.56	3215.97	-44.07	1860.19	2026.67	-156.5	1783.72	2438.04	41.74	1768.89	-389.42	1149.77	70.18	195.62	1065.49	74.48	-289.92
10.04	3225.83	155.61	108.19	3169.14	128.9	111.08	2428.69	93.76	49.72	2429.31	93.3	106.65	3280.26	-241.94	171.02	3253.63	-225.32	157	2097.13	-136.27	205	2598.16	-139.75	160.42	3225.39	-129.41	1472.77	0	0	0	3196.34	-120.24	1857.56	3215.97	-44.07	1860.19	2026.67	-156.5	1783.72	2438.04	41.74	1768.89	-394.96	1151.33	68.51	194.69	1065.98	74.18	-290.94
10.05	3225.83	155.61	108.19	3169.14	128.9	111.08	2428.69	93.76	49.72	2429.31	93.3	106.65	3280.26	-241.94	171.02	3253.63	-225.32	157	2097.13	-136.27	205	2598.16	-139.75	160.42	3225.39	-129.41	1472.77	0	0	0	3196.34	-120.24	1857.56	3215.97	-44.07	1860.19	2026.67	-156.5	1783.72	2438.04	41.74	1768.89	-393.86	1151.56	68.98	195.66	1065.76	74.73	-292.84
10.06	3225.83	155.61	108.19	3169.14	128.9	111.08	2428.69	93.76	49.72	2429.31	93.3	106.65	3280.26	-241.94	171.02	3253.63	-225.32	157	2097.13	-136.27	205	2598.16	-139.75	160.42	3225.39	-129.41	1472.77	0	0	0	3196.34	-120.24	1857.56	3215.97	-44.07	1860.19	2026.67	-156.5	1783.72	2438.04	41.74	1768.89	-394.85	1150.45	68.89	195.89	1066.07	74.63	-288.96
10.07	3225.83	155.61	108.19	3169.14	128.9	111.08	2428.69	93.76	49.72	2429.31	93.3	106.65	3280.26	-241.94	171.02	3253.63	-225.32	157	2097.13	-136.27	205	2598.16	-139.75	160.42	3225.39	-129.41	1472.77	0	0	0	3196.34	-120.24	1857.56	3215.97	-44.07	1860.19	2026.67	-156.5	1783.72	2438.04	41.74	1768.89	-394.35	1150.44	68.96	195.3	1065.6	74.58	-290.64
10.08	3225.83	155.61	108.19	3169.14	128.9	111.08	2428.69	93.76	49.72	2429.31	93.3	106.65	3280.26	-241.94	171.02	3253.63	-225.32	157	2097.13	-136.27	205	2598.16	-139.75	160.42	3225.39	-129.41	1472.77	0	0	0	3196.34	-120.24	1857.56	3215.97	-44.07	1860.19	2026.67	-156.5	1783.72	2438.04	41.74	1768.89	-393.26	1151.22	69.12	195.27	1065.96	74.47	-289.25
10.09	3225.83	155.61	108.19	3169.14	128.9	111.08	2428.69	93.76	49.72	2429.31	93.3	106.65	3280.26	-241.94	171.02	3253.63	-225.32	157	2097.13	-136.27	205	2598.16	-139.75	160.42	3225.39	-129.41	1472.77	0	0	0	3196.34	-120.24	1857.56	3215.97	-44.07	1860.19	2026.67	-156.5	1783.72	2438.04	41.74	1768.89	-393.69	1151.47	69.02	194.73	1065.91	74.26	-285.02
10.1	3225.83	155.61	108.19	3169.14	128.9	111.08	2428.69	93.76	49.72	2429.31	93.3	106.65	3280.26	-241.94	171.02	3253.63	-225.32	157	2097.13	-136.27	205	2598.16	-139.75	160.42	3225.39	-129.41	1472.77	0	0	0	3196.34	-120.24	1857.56	3215.97	-44.07	1860.19	2026.67	-156.5	1783.72	2438.04	41.74	1768.89	-394.44	1151.45	69.07	194.54	1065.39	74.2	-287.25
10.11	3225.83	155.61	108.19	3169.14	128.9	111.08	2428.69	93.76	49.72	2429.31	93.3	106.65	3280.26	-241.94	171.02	3253.63	-225.32	157	2097.13	-136.27	205	2598.16	-139.75	160.42	3225.39	-129.41	1472.77	0	0	0	3196.34	-120.24	1857.56	3215.97	-44.07	1860.19	2026.67	-156.5	1783.72	2438.04	41.74	1768.89	-398.28	1153.02	67.77	194.56	1065.7	74.23	-293.2
10.12	3225.83	155.61	108.19	3169.14	128.9	111.08	2428.69	93.76	49.72	2429.31	93.3	106.65	3280.26	-241.94	171.02	3253.63	-225.32	157	2097.13	-136.27	205	2598.16	-139.75	160.42	3225.39	-129.41	1472.77	0	0	0	3196.34	-120.24	1857.56	3215.97	-44.07	1860.19	2026.67	-156.5	1783.72	2438.04	41.74	1768.89	-390.83	1153.21	69.65	194.9	1065.68	74.43	-289.03
10.13	3225.83	155.61	108.19	3169.14	128.9	111.08	2428.69	93.76	49.72	2429.31	93.3	106.65	3280.26	-241.94	171.02	3253.63	-225.32	157	2097.13	-136.27	205	2598.16	-139.75	160.42	3225.39	-129.41	1472.77	0	0	0	3196.34	-120.24	1857.56	3215.97	-44.07	1860.19	2026.67	-156.5	1783.72	2438.04	41.74	1768.89	-389.48	1150.95	70.03	195.09	1066.12	74.6	-283.81
10.14	3225.83	155.61	108.19	3169.14	128.9	111.08	2428.69	93.76	49.72	2429.31	93.3	106.65	3280.26	-241.94	171.02	3253.63	-225.32	157	2097.13	-136.27	205	2598.16	-139.75	160.42	3225.39	-129.41	1472.77	0	0	0	3196.34	-120.24	1857.56	3215.97	-44.07	1860.19	2026.67	-156.5	1783.72	2438.04	41.74	1768.89	-393.92	1151.81	68.58	194.76	1065.89	74.27	-291.89
10.15	3225.83	155.61	108.19	3169.14	128.9	111.08	2428.69	93.76	49.72	2429.31	93.3	106.65	3280.26	-241.94	171.02	3253.63	-225.32	157	2097.13	-136.27	205	2598.16	-139.75	160.42	3225.39	-129.41	1472.77	0	0	0	3196.34	-120.24	1857.56	3215.97	-44.07	1860.19	2026.67	-156.5	1783.72	2438.04	41.74	1768.89	-393.56	1149.78	69.28	195.68	1065.88	74.31	-285.82
10.16	3225.83	155.61	108.19	3169.14	128.9	111.08	2428.69	93.76	49.72	2429.31	93.3	106.65	3280.26	-241.94	171.02	3253.63	-225.32	157	2097.13	-136.27	205	2598.16	-139.75	160.42	3225.39	-129.41	1472.77	0	0	0	3196.34	-120.24	1857.56	3215.97	-44.07	1860.19	2026.67	-156.5	1783.72	2438.04	41.74	1768.89	-394.83	1151.09	69.09	194.91	1065.54	74.49	-280.77
10.17	3225.83	155.61	108.19	3169.14	128.9	111.08	2428.69	93.76	49.72	2429.31	93.3	106.65	3280.26	-241.94	171.02	3253.63	-225.32	157	2097.13	-136.27	205	2598.16	-139.75	160.42	3225.39	-129.41	1472.77	0	0	0	3196.34	-120.24	1857.56	3215.97	-44.07	1860.19	2026.67	-156.5	1783.72	2438.04	41.74	1768.89	-393.7	1154.03	68.55	194.15	1066.65	73.93	-281.96
10.18	3225.83	155.61	108.19	3169.14	128.9	111.08	2428.69	93.76	49.72	2429.31	93.3	106.65	3280.26	-241.94	171.02	3253.63	-225.32	157	2097.13	-136.27	205	2598.16	-139.75	160.42	3225.39	-129.41	1472.77	0	0	0	3196.34	-120.24	1857.56	3215.97	-44.07	1860.19	2026.67	-156.5	1783.72	2438.04	41.74	1768.89	-394.07	1151.49	69.16	195.08	1065.53	74.45	-286.01
10.19	3225.83	155.61	108.19	3169.14	128.9	111.08	2428.69	93.76	49.72	2429.31	93.3	106.65	3280.26	-241.94	171.02	3253.63	-225.32	157	2097.13	-136.27	205	2598.16	-139.75	160.42	3225.39	-129.41	1472.77	0	0	0	3196.34	-120.24	1857.56	3215.97	-44.07	1860.19	2026.67	-156.5	1783.72	2438.04	41.74	1768.89	-393.52	1150.63	69.58	194.68	1066.22	74.2	-283.59
10.2	3225.83	155.61	108.19	3169.14	128.9	111.08	2428.69	93.76	49.72	2429.31	93.3	106.65	3280.26	-241.94	171.02	3253.63	-225.32	157	2097.13	-136.27	205	2598.16	-139.75	160.42	3225.39	-129.41	1472.77	0	0	0	3196.34	-120.24	1857.56	3215.97	-44.07	1860.19	2026.67	-156.5	1783.72	2438.04	41.74	1768.89	-388.4	1151.11	70.43	194.68	1066.47	74.13	-292.22
10.21	3225.83	155.61	108.19	3169.14	128.9	111.08	2428.69	93.76	49.72	2429.31	93.3	106.65	3280.26	-241.94	171.02	3253.63	-225.32	157	2097.13	-136.27	205	2598.16	-139.75	160.42	3225.39	-129.41	1472.77	0	0	0	3196.34	-120.24	1857.56	3215.97	-44.07	1860.19	2026.67	-156.5	1783.72	2438.04	41.74	1768.89	-387.5	1152.7	69.87	194.23	1066.48	74.11	-289.77
10.22	3225.83	155.61	108.19	3169.14	128.9	111.08	2428.69	93.76	49.72	2429.31	93.3	106.65	3280.26	-241.94	171.02	3253.63	-225.32	157	2097.13	-136.27	205	2598.16	-139.75	160.42	3225.39	-129.41	1472.77	0	0	0	3196.34	-120.24	1857.56	3215.97	-44.07	1860.19	2026.67	-156.5	1783.72	2438.04	41.74	1768.89	-390.18	1150.08	70.04	195.05	1066.02	74.46	-284.51
10.23	3225.83	155.61	108.19	3169.14	128.9	111.08	2428.69	93.76	49.72	2429.31	93.3	106.65	3280.26	-241.94	171.02	3253.63	-225.32	157	2097.13	-136.27	205	2598.16	-139.75	160.42	3225.39	-129.41	1472.77	0	0	0	3196.34	-120.24	1857.56	3215.97	-44.07	1860.19	2026.67	-156.5	1783.72	2438.04	41.74	1768.89	-392.5	1149.74	69.73	194.48	1065.91	74.27	-291.26
10.24	3225.83	155.61	108.19	3169.14	128.9	111.08	2428.69	93.76	49.72	2429.31	93.3	106.65	3280.26	-241.94	171.02	3253.63	-225.32	157	2097.13	-136.27	205	2598.16	-139.75	160.42	3225.39	-129.41	1472.77	0	0	0	3196.34	-120.24	1857.56	3215.97	-44.07	1860.19	2026.67	-156.5	1783.72	2438.04	41.74	1768.89	-391.16	1151.76	69.15	193.02	1066.42	73.94	-292.38
10.25	3225.83	155.61	108.19	3169.14	128.9	111.08	2428.69	93.76	49.72	2429.31	93.3	106.65	3280.26	-241.94	171.02	3253.63	-225.32	157	2097.13	-136.27	205	2598.16	-139.75	160.42	3225.39	-129.41	1472.77	0	0	0	3196.34	-120.24	1857.56	3215.97	-44.07	1860.19	2026.67	-156.5	1783.72	2438.04	41.74	1768.89	-392.02	1151.06	69.32	193.9	1066.35	74.15	-288.59
10.26	3225.83	155.61	108.19	3169.14	128.9	111.08	2428.69	93.76	49.72	2429.31	93.3	106.65	3280.26	-241.94	171.02	3253.63	-225.32	157	2097.13	-136.27	205	2598.16	-139.75	160.42	3225.39	-129.41	1472.77	0	0	0	3196.34	-120.24	1857.56	3215.97	-44.07	1860.19	2026.67	-156.5	1783.72	2438.04	41.74	1768.89	-388.47	1151.2	70.14	194.09	1066.48	74.08	-288.12
10.27	3225.83	155.61	108.19	3169.14	128.9	111.08	2428.69	93.76	49.72	2429.31	93.3	106.65	3280.26	-241.94	171.02	3253.63	-225.32	157	2097.13	-136.27	205	2598.16	-139.75	160.42	3225.39	-129.41	1472.77	0	0	0	3196.34	-120.24	1857.56	3215.97	-44.07	1860.19	2026.67	-156.5	1783.72	2438.04	41.74	1768.89	-395	1152.13	68.71	194	1066.45	74.09	-287.66
10.28	3225.83	155.61	108.19	3169.14	128.9	111.08	2428.69	93.76	49.72	2429.31	93.3	106.65	3280.26	-241.94	171.02	3253.63	-225.32	157	2097.13	-136.27	205	2598.16	-139.75	160.42	3225.39	-129.41	1472.77	0	0	0	3196.34	-120.24	1857.56	3215.97	-44.07	1860.19	2026.67	-156.5	1783.72	2438.04	41.74	1768.89	-391.53	1149.26	70.57	194.76	1065.61	74.59	-284.85
10.29	3225.83	155.61	108.19	3169.14	128.9	111.08	2428.69	93.76	49.72	2429.31	93.3	106.65	3280.26	-241.94	171.02	3253.63	-225.32	157	2097.13	-136.27	205	2598.16	-139.75	160.42	3225.39	-129.41	1472.77	0	0	0	3196.34	-120.24	1857.56	3215.97	-44.07	1860.19	2026.67	-156.5	1783.72	2438.04	41.74	1768.89	-393.06	1150.49	70.01	193.63	1065.91	74.14	-287.61
10.3	3225.83	155.61	108.19	3169.14	128.9	111.08	2428.69	93.76	49.72	2429.31	93.3	106.65	3280.26	-241.94	171.02	3253.63	-225.32	157	2097.13	-136.27	205	2598.16	-139.75	160.42	3225.39	-129.41	1472.77	0	0	0	3196.34	-120.24	1857.56	3215.97	-44.07	1860.19	2026.67	-156.5	1783.72	2438.04	41.74	1768.89	-389.34	1150.95	70.49	193.69	1066.13	74.02	-288.06
10.31	3225.83	155.61	108.19	3169.14	128.9	111.08	2428.69	93.76	49.72	2429.31	93.3	106.65	3280.26	-241.94	171.02	3253.63	-225.32	157	2097.13	-136.27	205	2598.16	-139.75	160.42	3225.39	-129.41	1472.77	0	0	0	3196.34	-120.24	1857.56	3215.97	-44.07	1860.19	2026.67	-156.5	1783.72	2438.04	41.74	1768.89	-389.82	1151.12	70.13	194.02	1066.02	74.21	-293.97
10.32	3225.83	155.61	108.19	3169.14	128.9	111.08	2428.69	93.76	49.72	2429.31	93.3	106.65	3280.26	-241.94	171.02	3253.63	-225.32	157	2097.13	-136.27	205	2598.16	-139.75	160.42	3225.39	-129.41	1472.77	0	0	0	3196.34	-120.24	1857.56	3215.97	-44.07	1860.19	2026.67	-156.5	1783.72	2438.04	41.74	1768.89	-387.18	1150.46	70.79	195.26	1065.36	74.7	-293.03
10.33	3225.83	155.61	108.19	3169.14	128.9	111.08	2428.69	93.76	49.72	2429.31	93.3	106.65	3280.26	-241.94	171.02	3253.63	-225.32	157	2097.13	-136.27	205	2598.16	-139.75	160.42	3225.39	-129.41	1472.77	0	0	0	3196.34	-120.24	1857.56	3215.97	-44.07	1860.19	2026.67	-156.5	1783.72	2438.04	41.74	1768.89	-393.21	1152.14	69.22	195.05	1066.17	74.43	-292.7
10.34	3225.83	155.61	108.19	3169.14	128.9	111.08	2428.69	93.76	49.72	2429.31	93.3	106.65	3280.26	-241.94	171.02	3253.63	-225.32	157	2097.13	-136.27	205	2598.16	-139.75	160.42	3225.39	-129.41	1472.77	0	0	0	3196.34	-120.24	1857.56	3215.97	-44.07	1860.19	2026.67	-156.5	1783.72	2438.04	41.74	1768.89	-393.98	1150.17	69.38	195.52	1066.05	74.63	-288.18
10.35	3225.83	155.61	108.19	3169.14	128.9	111.08	2428.69	93.76	49.72	2429.31	93.3	106.65	3280.26	-241.94	171.02	3253.63	-225.32	157	2097.13	-136.27	205	2598.16	-139.75	160.42	3225.39	-129.41	1472.77	0	0	0	3196.34	-120.24	1857.56	3215.97	-44.07	1860.19	2026.67	-156.5	1783.72	2438.04	41.74	1768.89	-393.45	1151.19	69.26	194.39	1066.24	74.26	-285.44
10.36	3225.83	155.61	108.19	3169.14	128.9	111.08	2428.69	93.76	49.72	2429.31	93.3	106.65	3280.26	-241.94	171.02	3253.63	-225.32	157	2097.13	-136.27	205	2598.16	-139.75	160.42	3225.39	-129.41	1472.77	0	0	0	3196.34	-120.24	1857.56	3215.97	-44.07	1860.19	2026.67	-156.5	1783.72	2438.04	41.74	1768.89	-389.3	1150.29	70.46	195.06	1066.03	74.56	-289.67
10.37	3225.83	155.61	108.19	3169.14	128.9	111.08	2428.69	93.76	49.72	2429.31	93.3	106.65	3280.26	-241.94	171.02	3253.63	-225.32	157	2097.13	-136.27	205	2598.16	-139.75	160.42	3225.39	-129.41	1472.77	0	0	0	3196.34	-120.24	1857.56	3215.97	-44.07	1860.19	2026.67	-156.5	1783.72	2438.04	41.74	1768.89	-393.13	1152.47	69	193.9	1066.16	74.11	-290.13
10.38	3225.83	155.61	108.19	3169.14	128.9	111.08	2428.69	93.76	49.72	2429.31	93.3	106.65	3280.26	-241.94	171.02	3253.63	-225.32	157	2097.13	-136.27	205	2598.16	-139.75	160.42	3225.39	-129.41	1472.77	0	0	0	3196.34	-120.24	1857.56	3215.97	-44.07	1860.19	2026.67	-156.5	1783.72	2438.04	41.74	1768.89	-388.78	1150.64	70.13	198.11	1066.79	73.52	-288.72
10.39	3225.83	155.61	108.19	3169.14	128.9	111.08	2428.69	93.76	49.72	2429.31	93.3	106.65	3280.26	-241.94	171.02	3253.63	-225.32	157	2097.13	-136.27	205	2598.16	-139.75	160.42	3225.39	-129.41	1472.77	0	0	0	3196.34	-120.24	1857.56	3215.97	-44.07	1860.19	2026.67	-156.5	1783.72	2438.04	41.74	1768.89	-388.9	1150.02	70.26	199.68	1067.2	73.16	-286.56
10.4	3225.83	155.61	108.19	3169.14	128.9	111.08	2428.69	93.76	49.72	2429.31	93.3	106.65	3280.26	-241.94	171.02	3253.63	-225.32	157	2097.13	-136.27	205	2598.16	-139.75	160.42	3225.39	-129.41	1472.77	0	0	0	3196.34	-120.24	1857.56	3215.97	-44.07	1860.19	2026.67	-156.5	1783.72	2438.04	41.74	1768.89	-396.49	1151.77	68.11	199.73	1066.63	73.36	-280.67
10.41	3225.83	155.61	108.19	3169.14	128.9	111.08	2428.69	93.76	49.72	2429.31	93.3	106.65	3280.26	-241.94	171.02	3253.63	-225.32	157	2097.13	-136.27	205	2598.16	-139.75	160.42	3225.39	-129.41	1472.77	0	0	0	3196.34	-120.24	1857.56	3215.97	-44.07	1860.19	2026.67	-156.5	1783.72	2438.04	41.74	1768.89	-397.8	1152.9	67.81	199.89	1066.61	73.37	-283.64
10.42	3225.83	155.61	108.19	3169.14	128.9	111.08	2428.69	93.76	49.72	2429.31	93.3	106.65	3280.26	-241.94	171.02	3253.63	-225.32	157	2097.13	-136.27	205	2598.16	-139.75	160.42	3225.39	-129.41	1472.77	0	0	0	3196.34	-120.24	1857.56	3215.97	-44.07	1860.19	2026.67	-156.5	1783.72	2438.04	41.74	1768.89	-388.95	1154.37	68.3	199.83	1066.57	73.3	-290.46
10.43	3225.83	155.61	108.19	3169.14	128.9	111.08	2428.69	93.76	49.72	2429.31	93.3	106.65	3280.26	-241.94	171.02	3253.63	-225.32	157	2097.13	-136.27	205	2598.16	-139.75	160.42	3225.39	-129.41	1472.77	0	0	0	3196.34	-120.24	1857.56	3215.97	-44.07	1860.19	2026.67	-156.5	1783.72	2438.04	41.74	1768.89	-387.36	1155.8	68.36	199.78	1067.15	73.19	-291.95
10.44	3225.83	155.61	108.19	3169.14	128.9	111.08	2428.69	93.76	49.72	2429.31	93.3	106.65	3280.26	-241.94	171.02	3253.63	-225.32	157	2097.13	-136.27	205	2598.16	-139.75	160.42	3225.39	-129.41	1472.77	0	0	0	3196.34	-120.24	1857.56	3215.97	-44.07	1860.19	2026.67	-156.5	1783.72	2438.04	41.74	1768.89	-388.01	1158.28	67.52	199.63	1067.26	73.13	-285.39
10.45	3225.83	155.61	108.19	3169.14	128.9	111.08	2428.69	93.76	49.72	2429.31	93.3	106.65	3280.26	-241.94	171.02	3253.63	-225.32	157	2097.13	-136.27	205	2598.16	-139.75	160.42	3225.39	-129.41	1472.77	0	0	0	3196.34	-120.24	1857.56	3215.97	-44.07	1860.19	2026.67	-156.5	1783.72	2438.04	41.74	1768.89	-386.96	1152.45	69.7	199.67	1066.51	73.29	-284.57
10.46	3225.83	155.61	108.19	3169.14	128.9	111.08	2428.69	93.76	49.72	2429.31	93.3	106.65	3280.26	-241.94	171.02	3253.63	-225.32	157	2097.13	-136.27	205	2598.16	-139.75	160.42	3225.39	-129.41	1472.77	0	0	0	3196.34	-120.24	1857.56	3215.97	-44.07	1860.19	2026.67	-156.5	1783.72	2438.04	41.74	1768.89	-387.43	1154.02	69.15	199.69	1065.98	73.41	-288.37
10.47	3225.83	155.61	108.19	3169.14	128.9	111.08	2428.69	93.76	49.72	2429.31	93.3	106.65	3280.26	-241.94	171.02	3253.63	-225.32	157	2097.13	-136.27	205	2598.16	-139.75	160.42	3225.39	-129.41	1472.77	0	0	0	3196.34	-120.24	1857.56	3215.97	-44.07	1860.19	2026.67	-156.5	1783.72	2438.04	41.74	1768.89	-387.29	1154.93	69.21	199.71	1065.8	73.44	-287.36
10.48	3225.83	155.61	108.19	3169.14	128.9	111.08	2428.69	93.76	49.72	2429.31	93.3	106.65	3280.26	-241.94	171.02	3253.63	-225.32	157	2097.13	-136.27	205	2598.16	-139.75	160.42	3225.39	-129.41	1472.77	0	0	0	3196.34	-120.24	1857.56	3215.97	-44.07	1860.19	2026.67	-156.5	1783.72	2438.04	41.74	1768.89	-387.46	1156.03	68.32	199.7	1066.91	73.06	-285.79
10.49	3225.83	155.61	108.19	3169.14	128.9	111.08	2428.69	93.76	49.72	2429.31	93.3	106.65	3280.26	-241.94	171.02	3253.63	-225.32	157	2097.13	-136.27	205	2598.16	-139.75	160.42	3225.39	-129.41	1472.77	0	0	0	3196.34	-120.24	1857.56	3215.97	-44.07	1860.19	2026.67	-156.5	1783.72	2438.04	41.74	1768.89	-387.54	1155.25	68.5	199.78	1066.5	73.19	-287.25
10.5	3225.83	155.61	108.19	3169.14	128.9	111.08	2428.69	93.76	49.72	2429.31	93.3	106.65	3280.26	-241.94	171.02	3253.63	-225.32	157	2097.13	-136.27	205	2598.16	-139.75	160.42	3225.39	-129.41	1472.77	0	0	0	3196.34	-120.24	1857.56	3215.97	-44.07	1860.19	2026.67	-156.5	1783.72	2438.04	41.74	1768.89	-387.64	1156.74	68.11	199.72	1066.02	73.35	-292.18
10.51	3225.83	155.61	108.19	3169.14	128.9	111.08	2428.69	93.76	49.72	2429.31	93.3	106.65	3280.26	-241.94	171.02	3253.63	-225.32	157	2097.13	-136.27	205	2598.16	-139.75	160.42	3225.39	-129.41	1472.77	0	0	0	3196.34	-120.24	1857.56	3215.97	-44.07	1860.19	2026.67	-156.5	1783.72	2438.04	41.74	1768.89	-387.41	1156.49	68.15	199.75	1065.85	73.63	-287.9
10.52	3225.83	155.61	108.19	3169.14	128.9	111.08	2428.69	93.76	49.72	2429.31	93.3	106.65	3280.26	-241.94	171.02	3253.63	-225.32	157	2097.13	-136.27	205	2598.16	-139.75	160.42	3225.39	-129.41	1472.77	0	0	0	3196.34	-120.24	1857.56	3215.97	-44.07	1860.19	2026.67	-156.5	1783.72	2438.04	41.74	1768.89	-386.96	1155.61	68.14	199.64	1066.17	73.51	-284.75
10.53	3225.83	155.61	108.19	3169.14	128.9	111.08	2428.69	93.76	49.72	2429.31	93.3	106.65	3280.26	-241.94	171.02	3253.63	-225.32	157	2097.13	-136.27	205	2598.16	-139.75	160.42	3225.39	-129.41	1472.77	0	0	0	3196.34	-120.24	1857.56	3215.97	-44.07	1860.19	2026.67	-156.5	1783.72	2438.04	41.74	1768.89	-387.33	1155.71	68.34	199.68	1065.92	73.5	-287.32
10.54	3225.83	155.61	108.19	3169.14	128.9	111.08	2428.69	93.76	49.72	2429.31	93.3	106.65	3280.26	-241.94	171.02	3253.63	-225.32	157	2097.13	-136.27	205	2598.16	-139.75	160.42	3225.39	-129.41	1472.77	0	0	0	3196.34	-120.24	1857.56	3215.97	-44.07	1860.19	2026.67	-156.5	1783.72	2438.04	41.74	1768.89	-387.24	1156.2	68.28	199.84	1066.07	73.43	-287.43
10.55	3225.83	155.61	108.19	3169.14	128.9	111.08	2428.69	93.76	49.72	2429.31	93.3	106.65	3280.26	-241.94	171.02	3253.63	-225.32	157	2097.13	-136.27	205	2598.16	-139.75	160.42	3225.39	-129.41	1472.77	0	0	0	3196.34	-120.24	1857.56	3215.97	-44.07	1860.19	2026.67	-156.5	1783.72	2438.04	41.74	1768.89	-387.76	1157.32	67.91	199.82	1066.21	73.43	-287.34
10.56	3225.83	155.61	108.19	3169.14	128.9	111.08	2428.69	93.76	49.72	2429.31	93.3	106.65	3280.26	-241.94	171.02	3253.63	-225.32	157	2097.13	-136.27	205	2598.16	-139.75	160.42	3225.39	-129.41	1472.77	0	0	0	3196.34	-120.24	1857.56	3215.97	-44.07	1860.19	2026.67	-156.5	1783.72	2438.04	41.74	1768.89	-387.32	1155.32	68.31	199.74	1066.42	73.29	-284.47
10.57	3225.83	155.61	108.19	3169.14	128.9	111.08	2428.69	93.76	49.72	2429.31	93.3	106.65	3280.26	-241.94	171.02	3253.63	-225.32	157	2097.13	-136.27	205	2598.16	-139.75	160.42	3225.39	-129.41	1472.77	0	0	0	3196.34	-120.24	1857.56	3215.97	-44.07	1860.19	2026.67	-156.5	1783.72	2438.04	41.74	1768.89	-387.13	1155.76	68.06	199.73	1066.99	73.08	-288.55
10.58	3225.83	155.61	108.19	3169.14	128.9	111.08	2428.69	93.76	49.72	2429.31	93.3	106.65	3280.26	-241.94	171.02	3253.63	-225.32	157	2097.13	-136.27	205	2598.16	-139.75	160.42	3225.39	-129.41	1472.77	0	0	0	3196.34	-120.24	1857.56	3215.97	-44.07	1860.19	2026.67	-156.5	1783.72	2438.04	41.74	1768.89	-387.61	1157.74	67.36	199.68	1066.62	73.23	-285.67
10.59	3225.83	155.61	108.19	3169.14	128.9	111.08	2428.69	93.76	49.72	2429.31	93.3	106.65	3280.26	-241.94	171.02	3253.63	-225.32	157	2097.13	-136.27	205	2598.16	-139.75	160.42	3225.39	-129.41	1472.77	0	0	0	3196.34	-120.24	1857.56	3215.97	-44.07	1860.19	2026.67	-156.5	1783.72	2438.04	41.74	1768.89	-387.51	1156.94	67.94	199.77	1066.72	73.18	-293.92
10.6	3225.83	155.61	108.19	3169.14	128.9	111.08	2428.69	93.76	49.72	2429.31	93.3	106.65	3280.26	-241.94	171.02	3253.63	-225.32	157	2097.13	-136.27	205	2598.16	-139.75	160.42	3225.39	-129.41	1472.77	0	0	0	3196.34	-120.24	1857.56	3215.97	-44.07	1860.19	2026.67	-156.5	1783.72	2438.04	41.74	1768.89	-386.82	1154.4	68.78	199.87	1066.54	73.2	-289.25
10.61	3225.83	155.61	108.19	3169.14	128.9	111.08	2428.69	93.76	49.72	2429.31	93.3	106.65	3280.26	-241.94	171.02	3253.63	-225.32	157	2097.13	-136.27	205	2598.16	-139.75	160.42	3225.39	-129.41	1472.77	0	0	0	3196.34	-120.24	1857.56	3215.97	-44.07	1860.19	2026.67	-156.5	1783.72	2438.04	41.74	1768.89	-386.97	1154.46	68.61	199.8	1066.2	73.49	-282.66
10.62	3225.83	155.61	108.19	3169.14	128.9	111.08	2428.69	93.76	49.72	2429.31	93.3	106.65	3280.26	-241.94	171.02	3253.63	-225.32	157	2097.13	-136.27	205	2598.16	-139.75	160.42	3225.39	-129.41	1472.77	0	0	0	3196.34	-120.24	1857.56	3215.97	-44.07	1860.19	2026.67	-156.5	1783.72	2438.04	41.74	1768.89	-388.1	1158.98	67.3	199.79	1066.03	73.51	-279.6
10.63	3225.83	155.61	108.19	3169.14	128.9	111.08	2428.69	93.76	49.72	2429.31	93.3	106.65	3280.26	-241.94	171.02	3253.63	-225.32	157	2097.13	-136.27	205	2598.16	-139.75	160.42	3225.39	-129.41	1472.77	0	0	0	3196.34	-120.24	1857.56	3215.97	-44.07	1860.19	2026.67	-156.5	1783.72	2438.04	41.74	1768.89	-387.44	1156.11	68.37	199.74	1066.76	73.27	-286.05
10.64	3225.83	155.61	108.19	3169.14	128.9	111.08	2428.69	93.76	49.72	2429.31	93.3	106.65	3280.26	-241.94	171.02	3253.63	-225.32	157	2097.13	-136.27	205	2598.16	-139.75	160.42	3225.39	-129.41	1472.77	0	0	0	3196.34	-120.24	1857.56	3215.97	-44.07	1860.19	2026.67	-156.5	1783.72	2438.04	41.74	1768.89	-387.33	1154.62	68.74	199.68	1066.67	73.26	-288.7
10.65	3225.83	155.61	108.19	3169.14	128.9	111.08	2428.69	93.76	49.72	2429.31	93.3	106.65	3280.26	-241.94	171.02	3253.63	-225.32	157	2097.13	-136.27	205	2598.16	-139.75	160.42	3225.39	-129.41	1472.77	0	0	0	3196.34	-120.24	1857.56	3215.97	-44.07	1860.19	2026.67	-156.5	1783.72	2438.04	41.74	1768.89	-387.28	1156.16	67.93	199.65	1066.93	73.2	-283.74
10.66	3225.83	155.61	108.19	3169.14	128.9	111.08	2428.69	93.76	49.72	2429.31	93.3	106.65	3280.26	-241.94	171.02	3253.63	-225.32	157	2097.13	-136.27	205	2598.16	-139.75	160.42	3225.39	-129.41	1472.77	0	0	0	3196.34	-120.24	1857.56	3215.97	-44.07	1860.19	2026.67	-156.5	1783.72	2438.04	41.74	1768.89	-387.53	1155.53	67.91	199.74	1066.11	73.41	-285.13
10.67	3225.83	155.61	108.19	3169.14	128.9	111.08	2428.69	93.76	49.72	2429.31	93.3	106.65	3280.26	-241.94	171.02	3253.63	-225.32	157	2097.13	-136.27	205	2598.16	-139.75	160.42	3225.39	-129.41	1472.77	0	0	0	3196.34	-120.24	1857.56	3215.97	-44.07	1860.19	2026.67	-156.5	1783.72	2438.04	41.74	1768.89	-387.92	1157.91	67.38	199.73	1065.85	73.57	-284.43
10.68	3225.83	155.61	108.19	3169.14	128.9	111.08	2428.69	93.76	49.72	2429.31	93.3	106.65	3280.26	-241.94	171.02	3253.63	-225.32	157	2097.13	-136.27	205	2598.16	-139.75	160.42	3225.39	-129.41	1472.77	0	0	0	3196.34	-120.24	1857.56	3215.97	-44.07	1860.19	2026.67	-156.5	1783.72	2438.04	41.74	1768.89	-387.91	1157.35	67.73	199.6	1066.36	73.34	-278.46
10.69	3225.83	155.61	108.19	3169.14	128.9	111.08	2428.69	93.76	49.72	2429.31	93.3	106.65	3280.26	-241.94	171.02	3253.63	-225.32	157	2097.13	-136.27	205	2598.16	-139.75	160.42	3225.39	-129.41	1472.77	0	0	0	3196.34	-120.24	1857.56	3215.97	-44.07	1860.19	2026.67	-156.5	1783.72	2438.04	41.74	1768.89	-388.21	1160.08	67	199.58	1067.14	73.13	-290.82
10.7	3225.83	155.61	108.19	3169.14	128.9	111.08	2428.69	93.76	49.72	2429.31	93.3	106.65	3280.26	-241.94	171.02	3253.63	-225.32	157	2097.13	-136.27	205	2598.16	-139.75	160.42	3225.39	-129.41	1472.77	0	0	0	3196.34	-120.24	1857.56	3215.97	-44.07	1860.19	2026.67	-156.5	1783.72	2438.04	41.74	1768.89	-388.29	1159.32	67.4	199.7	1066.25	73.46	-285.53
10.71	3225.83	155.61	108.19	3169.14	128.9	111.08	2428.69	93.76	49.72	2429.31	93.3	106.65	3280.26	-241.94	171.02	3253.63	-225.32	157	2097.13	-136.27	205	2598.16	-139.75	160.42	3225.39	-129.41	1472.77	0	0	0	3196.34	-120.24	1857.56	3215.97	-44.07	1860.19	2026.67	-156.5	1783.72	2438.04	41.74	1768.89	-387.1	1154.79	68.68	199.81	1065.66	73.64	-289.45
10.72	3225.83	155.61	108.19	3169.14	128.9	111.08	2428.69	93.76	49.72	2429.31	93.3	106.65	3280.26	-241.94	171.02	3253.63	-225.32	157	2097.13	-136.27	205	2598.16	-139.75	160.42	3225.39	-129.41	1472.77	0	0	0	3196.34	-120.24	1857.56	3215.97	-44.07	1860.19	2026.67	-156.5	1783.72	2438.04	41.74	1768.89	-386.67	1153.88	68.85	199.78	1065.74	73.54	-287.83
10.73	3225.83	155.61	108.19	3169.14	128.9	111.08	2428.69	93.76	49.72	2429.31	93.3	106.65	3280.26	-241.94	171.02	3253.63	-225.32	157	2097.13	-136.27	205	2598.16	-139.75	160.42	3225.39	-129.41	1472.77	0	0	0	3196.34	-120.24	1857.56	3215.97	-44.07	1860.19	2026.67	-156.5	1783.72	2438.04	41.74	1768.89	-386.6	1153.68	68.77	202.78	1066.72	75.09	-288.04
10.74	3225.83	155.61	108.19	3169.14	128.9	111.08	2428.69	93.76	49.72	2429.31	93.3	106.65	3280.26	-241.94	171.02	3253.63	-225.32	157	2097.13	-136.27	205	2598.16	-139.75	160.42	3225.39	-129.41	1472.77	0	0	0	3196.34	-120.24	1857.56	3215.97	-44.07	1860.19	2026.67	-156.5	1783.72	2438.04	41.74	1768.89	-387.7	1157.73	67.62	200.81	1066.61	74.09	-290.71
10.75	3225.83	155.61	108.19	3169.14	128.9	111.08	2428.69	93.76	49.72	2429.31	93.3	106.65	3280.26	-241.94	171.02	3253.63	-225.32	157	2097.13	-136.27	205	2598.16	-139.75	160.42	3225.39	-129.41	1472.77	0	0	0	3196.34	-120.24	1857.56	3215.97	-44.07	1860.19	2026.67	-156.5	1783.72	2438.04	41.74	1768.89	-386.37	1154.12	69.05	199.79	1066.29	73.49	-290.96
10.76	3225.83	155.61	108.19	3169.14	128.9	111.08	2428.69	93.76	49.72	2429.31	93.3	106.65	3280.26	-241.94	171.02	3253.63	-225.32	157	2097.13	-136.27	205	2598.16	-139.75	160.42	3225.39	-129.41	1472.77	0	0	0	3196.34	-120.24	1857.56	3215.97	-44.07	1860.19	2026.67	-156.5	1783.72	2438.04	41.74	1768.89	-386.67	1152.15	69.99	199.86	1065.99	73.49	-289.73
10.77	3225.83	155.61	108.19	3169.14	128.9	111.08	2428.69	93.76	49.72	2429.31	93.3	106.65	3280.26	-241.94	171.02	3253.63	-225.32	157	2097.13	-136.27	205	2598.16	-139.75	160.42	3225.39	-129.41	1472.77	0	0	0	3196.34	-120.24	1857.56	3215.97	-44.07	1860.19	2026.67	-156.5	1783.72	2438.04	41.74	1768.89	-387.02	1152.65	69.7	199.76	1066.22	73.29	-290.84
10.78	3225.83	155.61	108.19	3169.14	128.9	111.08	2428.69	93.76	49.72	2429.31	93.3	106.65	3280.26	-241.94	171.02	3253.63	-225.32	157	2097.13	-136.27	205	2598.16	-139.75	160.42	3225.39	-129.41	1472.77	0	0	0	3196.34	-120.24	1857.56	3215.97	-44.07	1860.19	2026.67	-156.5	1783.72	2438.04	41.74	1768.89	-387.52	1155.75	68.32	199.79	1065.57	73.58	-288.28
10.79	3225.83	155.61	108.19	3169.14	128.9	111.08	2428.69	93.76	49.72	2429.31	93.3	106.65	3280.26	-241.94	171.02	3253.63	-225.32	157	2097.13	-136.27	205	2598.16	-139.75	160.42	3225.39	-129.41	1472.77	0	0	0	3196.34	-120.24	1857.56	3215.97	-44.07	1860.19	2026.67	-156.5	1783.72	2438.04	41.74	1768.89	-386.38	1152.77	69.26	202.77	1068.2	74.36	-285.81
10.8	3225.83	155.61	108.19	3169.14	128.9	111.08	2428.69	93.76	49.72	2429.31	93.3	106.65	3280.26	-241.94	171.02	3253.63	-225.32	157	2097.13	-136.27	205	2598.16	-139.75	160.42	3225.39	-129.41	1472.77	0	0	0	3196.34	-120.24	1857.56	3215.97	-44.07	1860.19	2026.67	-156.5	1783.72	2438.04	41.74	1768.89	-387.52	1156.8	67.8	200.76	1067.37	73.65	-288.91
10.81	3225.83	155.61	108.19	3169.14	128.9	111.08	2428.69	93.76	49.72	2429.31	93.3	106.65	3280.26	-241.94	171.02	3253.63	-225.32	157	2097.13	-136.27	205	2598.16	-139.75	160.42	3225.39	-129.41	1472.77	0	0	0	3196.34	-120.24	1857.56	3215.97	-44.07	1860.19	2026.67	-156.5	1783.72	2438.04	41.74	1768.89	-388.16	1158.88	67.14	199.75	1066.31	73.35	-290.86
10.82	3225.83	155.61	108.19	3169.14	128.9	111.08	2428.69	93.76	49.72	2429.31	93.3	106.65	3280.26	-241.94	171.02	3253.63	-225.32	157	2097.13	-136.27	205	2598.16	-139.75	160.42	3225.39	-129.41	1472.77	0	0	0	3196.34	-120.24	1857.56	3215.97	-44.07	1860.19	2026.67	-156.5	1783.72	2438.04	41.74	1768.89	-387.39	1155.97	68.09	199.76	1065.98	73.36	-298.79
10.83	3225.83	155.61	108.19	3169.14	128.9	111.08	2428.69	93.76	49.72	2429.31	93.3	106.65	3280.26	-241.94	171.02	3253.63	-225.32	157	2097.13	-136.27	205	2598.16	-139.75	160.42	3225.39	-129.41	1472.77	0	0	0	3196.34	-120.24	1857.56	3215.97	-44.07	1860.19	2026.67	-156.5	1783.72	2438.04	41.74	1768.89	-387.46	1156.69	68.18	199.77	1065.64	73.58	-295.9
10.84	3225.83	155.61	108.19	3169.14	128.9	111.08	2428.69	93.76	49.72	2429.31	93.3	106.65	3280.26	-241.94	171.02	3253.63	-225.32	157	2097.13	-136.27	205	2598.16	-139.75	160.42	3225.39	-129.41	1472.77	0	0	0	3196.34	-120.24	1857.56	3215.97	-44.07	1860.19	2026.67	-156.5	1783.72	2438.04	41.74	1768.89	-386.88	1155	68.62	199.75	1066.22	73.46	-293.56
10.85	3225.83	155.61	108.19	3169.14	128.9	111.08	2428.69	93.76	49.72	2429.31	93.3	106.65	3280.26	-241.94	171.02	3253.63	-225.32	157	2097.13	-136.27	205	2598.16	-139.75	160.42	3225.39	-129.41	1472.77	0	0	0	3196.34	-120.24	1857.56	3215.97	-44.07	1860.19	2026.67	-156.5	1783.72	2438.04	41.74	1768.89	-387.09	1154.98	68.91	199.75	1066.07	73.47	-289.64
10.86	3225.83	155.61	108.19	3169.14	128.9	111.08	2428.69	93.76	49.72	2429.31	93.3	106.65	3280.26	-241.94	171.02	3253.63	-225.32	157	2097.13	-136.27	205	2598.16	-139.75	160.42	3225.39	-129.41	1472.77	0	0	0	3196.34	-120.24	1857.56	3215.97	-44.07	1860.19	2026.67	-156.5	1783.72	2438.04	41.74	1768.89	-387.01	1154.63	69.32	199.74	1066.26	73.2	-291.1
10.87	3225.83	155.61	108.19	3169.14	128.9	111.08	2428.69	93.76	49.72	2429.31	93.3	106.65	3280.26	-241.94	171.02	3253.63	-225.32	157	2097.13	-136.27	205	2598.16	-139.75	160.42	3225.39	-129.41	1472.77	0	0	0	3196.34	-120.24	1857.56	3215.97	-44.07	1860.19	2026.67	-156.5	1783.72	2438.04	41.74	1768.89	-386.62	1152.92	69.5	199.77	1065.82	73.48	-292.5
10.88	3225.83	155.61	108.19	3169.14	128.9	111.08	2428.69	93.76	49.72	2429.31	93.3	106.65	3280.26	-241.94	171.02	3253.63	-225.32	157	2097.13	-136.27	205	2598.16	-139.75	160.42	3225.39	-129.41	1472.77	0	0	0	3196.34	-120.24	1857.56	3215.97	-44.07	1860.19	2026.67	-156.5	1783.72	2438.04	41.74	1768.89	-387.25	1154.39	68.89	199.78	1066.1	73.51	-291.36
10.89	3225.83	155.61	108.19	3169.14	128.9	111.08	2428.69	93.76	49.72	2429.31	93.3	106.65	3280.26	-241.94	171.02	3253.63	-225.32	157	2097.13	-136.27	205	2598.16	-139.75	160.42	3225.39	-129.41	1472.77	0	0	0	3196.34	-120.24	1857.56	3215.97	-44.07	1860.19	2026.67	-156.5	1783.72	2438.04	41.74	1768.89	-387.24	1156.43	68.37	199.78	1066.48	73.3	-291.52
10.9	3225.83	155.61	108.19	3169.14	128.9	111.08	2428.69	93.76	49.72	2429.31	93.3	106.65	3280.26	-241.94	171.02	3253.63	-225.32	157	2097.13	-136.27	205	2598.16	-139.75	160.42	3225.39	-129.41	1472.77	0	0	0	3196.34	-120.24	1857.56	3215.97	-44.07	1860.19	2026.67	-156.5	1783.72	2438.04	41.74	1768.89	-387.53	1156.61	68.04	199.8	1066.57	73.31	-288
10.91	3225.83	155.61	108.19	3169.14	128.9	111.08	2428.69	93.76	49.72	2429.31	93.3	106.65	3280.26	-241.94	171.02	3253.63	-225.32	157	2097.13	-136.27	205	2598.16	-139.75	160.42	3225.39	-129.41	1472.77	0	0	0	3196.34	-120.24	1857.56	3215.97	-44.07	1860.19	2026.67	-156.5	1783.72	2438.04	41.74	1768.89	-387.79	1156.2	68.07	199.74	1066.07	73.5	-286.23
10.92	3225.83	155.61	108.19	3169.14	128.9	111.08	2428.69	93.76	49.72	2429.31	93.3	106.65	3280.26	-241.94	171.02	3253.63	-225.32	157	2097.13	-136.27	205	2598.16	-139.75	160.42	3225.39	-129.41	1472.77	0	0	0	3196.34	-120.24	1857.56	3215.97	-44.07	1860.19	2026.67	-156.5	1783.72	2438.04	41.74	1768.89	-387.37	1156.49	68.21	199.76	1065.46	73.73	-289.96
10.93	3225.83	155.61	108.19	3169.14	128.9	111.08	2428.69	93.76	49.72	2429.31	93.3	106.65	3280.26	-241.94	171.02	3253.63	-225.32	157	2097.13	-136.27	205	2598.16	-139.75	160.42	3225.39	-129.41	1472.77	0	0	0	3196.34	-120.24	1857.56	3215.97	-44.07	1860.19	2026.67	-156.5	1783.72	2438.04	41.74	1768.89	-387.17	1157.29	67.97	199.68	1066.02	73.6	-287.27
10.94	3225.83	155.61	108.19	3169.14	128.9	111.08	2428.69	93.76	49.72	2429.31	93.3	106.65	3280.26	-241.94	171.02	3253.63	-225.32	157	2097.13	-136.27	205	2598.16	-139.75	160.42	3225.39	-129.41	1472.77	0	0	0	3196.34	-120.24	1857.56	3215.97	-44.07	1860.19	2026.67	-156.5	1783.72	2438.04	41.74	1768.89	-387.82	1157.69	67.92	199.75	1066.66	73.31	-289.05
10.95	3225.83	155.61	108.19	3169.14	128.9	111.08	2428.69	93.76	49.72	2429.31	93.3	106.65	3280.26	-241.94	171.02	3253.63	-225.32	157	2097.13	-136.27	205	2598.16	-139.75	160.42	3225.39	-129.41	1472.77	0	0	0	3196.34	-120.24	1857.56	3215.97	-44.07	1860.19	2026.67	-156.5	1783.72	2438.04	41.74	1768.89	-387.91	1157.62	67.51	199.82	1066.1	73.56	-288.56
10.96	3225.83	155.61	108.19	3169.14	128.9	111.08	2428.69	93.76	49.72	2429.31	93.3	106.65	3280.26	-241.94	171.02	3253.63	-225.32	157	2097.13	-136.27	205	2598.16	-139.75	160.42	3225.39	-129.41	1472.77	0	0	0	3196.34	-120.24	1857.56	3215.97	-44.07	1860.19	2026.67	-156.5	1783.72	2438.04	41.74	1768.89	-387.26	1156.85	67.72	199.8	1065.99	73.45	-293.13
10.97	3225.83	155.61	108.19	3169.14	128.9	111.08	2428.69	93.76	49.72	2429.31	93.3	106.65	3280.26	-241.94	171.02	3253.63	-225.32	157	2097.13	-136.27	205	2598.16	-139.75	160.42	3225.39	-129.41	1472.77	0	0	0	3196.34	-120.24	1857.56	3215.97	-44.07	1860.19	2026.67	-156.5	1783.72	2438.04	41.74	1768.89	-387.53	1157.86	67.43	199.78	1066.41	73.34	-291.36
10.98	3225.83	155.61	108.19	3169.14	128.9	111.08	2428.69	93.76	49.72	2429.31	93.3	106.65	3280.26	-241.94	171.02	3253.63	-225.32	157	2097.13	-136.27	205	2598.16	-139.75	160.42	3225.39	-129.41	1472.77	0	0	0	3196.34	-120.24	1857.56	3215.97	-44.07	1860.19	2026.67	-156.5	1783.72	2438.04	41.74	1768.89	-387.06	1155.03	68.62	199.72	1066.2	73.37	-292.91
10.99	3225.83	155.61	108.19	3169.14	128.9	111.08	2428.69	93.76	49.72	2429.31	93.3	106.65	3280.26	-241.94	171.02	3253.63	-225.32	157	2097.13	-136.27	205	2598.16	-139.75	160.42	3225.39	-129.41	1472.77	0	0	0	3196.34	-120.24	1857.56	3215.97	-44.07	1860.19	2026.67	-156.5	1783.72	2438.04	41.74	1768.89	-387.09	1153.57	69.18	199.63	1066.39	73.29	-298.21
11	3225.83	155.61	108.19	3169.14	128.9	111.08	2428.69	93.76	49.72	2429.31	93.3	106.65	3280.26	-241.94	171.02	3253.63	-225.32	157	2097.13	-136.27	205	2598.16	-139.75	160.42	3225.39	-129.41	1472.77	0	0	0	3196.34	-120.24	1857.56	3215.97	-44.07	1860.19	2026.67	-156.5	1783.72	2438.04	41.74	1768.89	-387.38	1155.67	68.33	199.62	1066.65	73.18	-292.96
11.01	3225.83	155.61	108.19	3169.14	128.9	111.08	2428.69	93.76	49.72	2429.31	93.3	106.65	3280.26	-241.94	171.02	3253.63	-225.32	157	2097.13	-136.27	205	2598.16	-139.75	160.42	3225.39	-129.41	1472.77	0	0	0	3196.34	-120.24	1857.56	3215.97	-44.07	1860.19	2026.67	-156.5	1783.72	2438.04	41.74	1768.89	-387.6	1157.43	67.59	199.66	1066.46	73.33	-291.95
11.02	3225.83	155.61	108.19	3169.14	128.9	111.08	2428.69	93.76	49.72	2429.31	93.3	106.65	3280.26	-241.94	171.02	3253.63	-225.32	157	2097.13	-136.27	205	2598.16	-139.75	160.42	3225.39	-129.41	1472.77	0	0	0	3196.34	-120.24	1857.56	3215.97	-44.07	1860.19	2026.67	-156.5	1783.72	2438.04	41.74	1768.89	-386.35	1151.68	69.67	199.62	1066.71	73.25	-286.67
11.03	3225.83	155.61	108.19	3169.14	128.9	111.08	2428.69	93.76	49.72	2429.31	93.3	106.65	3280.26	-241.94	171.02	3253.63	-225.32	157	2097.13	-136.27	205	2598.16	-139.75	160.42	3225.39	-129.41	1472.77	0	0	0	3196.34	-120.24	1857.56	3215.97	-44.07	1860.19	2026.67	-156.5	1783.72	2438.04	41.74	1768.89	-387.16	1154.08	68.69	199.78	1066.34	73.43	-293.85
11.04	3225.83	155.61	108.19	3169.14	128.9	111.08	2428.69	93.76	49.72	2429.31	93.3	106.65	3280.26	-241.94	171.02	3253.63	-225.32	157	2097.13	-136.27	205	2598.16	-139.75	160.42	3225.39	-129.41	1472.77	0	0	0	3196.34	-120.24	1857.56	3215.97	-44.07	1860.19	2026.67	-156.5	1783.72	2438.04	41.74	1768.89	-387.6	1156.79	67.93	199.76	1066.02	73.52	-290.01
11.05	3225.83	155.61	108.19	3169.14	128.9	111.08	2428.69	93.76	49.72	2429.31	93.3	106.65	3280.26	-241.94	171.02	3253.63	-225.32	157	2097.13	-136.27	205	2598.16	-139.75	160.42	3225.39	-129.41	1472.77	0	0	0	3196.34	-120.24	1857.56	3215.97	-44.07	1860.19	2026.67	-156.5	1783.72	2438.04	41.74	1768.89	-387.69	1156.44	68.32	199.66	1066.75	73.3	-290.64
11.06	3225.83	155.61	108.19	3169.14	128.9	111.08	2428.69	93.76	49.72	2429.31	93.3	106.65	3280.26	-241.94	171.02	3253.63	-225.32	157	2097.13	-136.27	205	2598.16	-139.75	160.42	3225.39	-129.41	1472.77	0	0	0	3196.34	-120.24	1857.56	3215.97	-44.07	1860.19	2026.67	-156.5	1783.72	2438.04	41.74	1768.89	-387.49	1156.25	68.39	199.72	1066.39	73.34	-289.15
11.07	3225.83	155.61	108.19	3169.14	128.9	111.08	2428.69	93.76	49.72	2429.31	93.3	106.65	3280.26	-241.94	171.02	3253.63	-225.32	157	2097.13	-136.27	205	2598.16	-139.75	160.42	3225.39	-129.41	1472.77	0	0	0	3196.34	-120.24	1857.56	3215.97	-44.07	1860.19	2026.67	-156.5	1783.72	2438.04	41.74	1768.89	-387.03	1155.41	68.65	199.78	1066.39	73.15	-284.77
11.08	3225.83	155.61	108.19	3169.14	128.9	111.08	2428.69	93.76	49.72	2429.31	93.3	106.65	3280.26	-241.94	171.02	3253.63	-225.32	157	2097.13	-136.27	205	2598.16	-139.75	160.42	3225.39	-129.41	1472.77	0	0	0	3196.34	-120.24	1857.56	3215.97	-44.07	1860.19	2026.67	-156.5	1783.72	2438.04	41.74	1768.89	-386.3	1150.54	70.35	199.81	1065.83	73.43	-287.25
11.09	3225.83	155.61	108.19	3169.14	128.9	111.08	2428.69	93.76	49.72	2429.31	93.3	106.65	3280.26	-241.94	171.02	3253.63	-225.32	157	2097.13	-136.27	205	2598.16	-139.75	160.42	3225.39	-129.41	1472.77	0	0	0	3196.34	-120.24	1857.56	3215.97	-44.07	1860.19	2026.67	-156.5	1783.72	2438.04	41.74	1768.89	-387.13	1155.56	68.37	199.81	1065.58	73.52	-291.2
11.1	3225.83	155.61	108.19	3169.14	128.9	111.08	2428.69	93.76	49.72	2429.31	93.3	106.65	3280.26	-241.94	171.02	3253.63	-225.32	157	2097.13	-136.27	205	2598.16	-139.75	160.42	3225.39	-129.41	1472.77	0	0	0	3196.34	-120.24	1857.56	3215.97	-44.07	1860.19	2026.67	-156.5	1783.72	2438.04	41.74	1768.89	-387.28	1156.49	68.45	199.75	1066.07	73.42	-289.34
11.11	3225.83	155.61	108.19	3169.14	128.9	111.08	2428.69	93.76	49.72	2429.31	93.3	106.65	3280.26	-241.94	171.02	3253.63	-225.32	157	2097.13	-136.27	205	2598.16	-139.75	160.42	3225.39	-129.41	1472.77	0	0	0	3196.34	-120.24	1857.56	3215.97	-44.07	1860.19	2026.67	-156.5	1783.72	2438.04	41.74	1768.89	-387.07	1154.99	68.66	199.76	1066.46	73.42	-298.57
11.12	3225.83	155.61	108.19	3169.14	128.9	111.08	2428.69	93.76	49.72	2429.31	93.3	106.65	3280.26	-241.94	171.02	3253.63	-225.32	157	2097.13	-136.27	205	2598.16	-139.75	160.42	3225.39	-129.41	1472.77	0	0	0	3196.34	-120.24	1857.56	3215.97	-44.07	1860.19	2026.67	-156.5	1783.72	2438.04	41.74	1768.89	-387.13	1155.45	68.46	199.67	1066.43	73.35	-294.4
11.13	3225.83	155.61	108.19	3169.14	128.9	111.08	2428.69	93.76	49.72	2429.31	93.3	106.65	3280.26	-241.94	171.02	3253.63	-225.32	157	2097.13	-136.27	205	2598.16	-139.75	160.42	3225.39	-129.41	1472.77	0	0	0	3196.34	-120.24	1857.56	3215.97	-44.07	1860.19	2026.67	-156.5	1783.72	2438.04	41.74	1768.89	-387.94	1157.03	67.87	199.65	1066.46	73.31	-286.29
11.14	3225.83	155.61	108.19	3169.14	128.9	111.08	2428.69	93.76	49.72	2429.31	93.3	106.65	3280.26	-241.94	171.02	3253.63	-225.32	157	2097.13	-136.27	205	2598.16	-139.75	160.42	3225.39	-129.41	1472.77	0	0	0	3196.34	-120.24	1857.56	3215.97	-44.07	1860.19	2026.67	-156.5	1783.72	2438.04	41.74	1768.89	-388.04	1159.3	67.02	199.74	1066.03	73.43	-285.04
11.15	3225.83	155.61	108.19	3169.14	128.9	111.08	2428.69	93.76	49.72	2429.31	93.3	106.65	3280.26	-241.94	171.02	3253.63	-225.32	157	2097.13	-136.27	205	2598.16	-139.75	160.42	3225.39	-129.41	1472.77	0	0	0	3196.34	-120.24	1857.56	3215.97	-44.07	1860.19	2026.67	-156.5	1783.72	2438.04	41.74	1768.89	-387.27	1157.68	67.98	199.75	1066.24	73.31	-293.16
11.16	3225.83	155.61	108.19	3169.14	128.9	111.08	2428.69	93.76	49.72	2429.31	93.3	106.65	3280.26	-241.94	171.02	3253.63	-225.32	157	2097.13	-136.27	205	2598.16	-139.75	160.42	3225.39	-129.41	1472.77	0	0	0	3196.34	-120.24	1857.56	3215.97	-44.07	1860.19	2026.67	-156.5	1783.72	2438.04	41.74	1768.89	-387.16	1156.9	68.1	199.71	1066.16	73.47	-294.15
11.17	3225.83	155.61	108.19	3169.14	128.9	111.08	2428.69	93.76	49.72	2429.31	93.3	106.65	3280.26	-241.94	171.02	3253.63	-225.32	157	2097.13	-136.27	205	2598.16	-139.75	160.42	3225.39	-129.41	1472.77	0	0	0	3196.34	-120.24	1857.56	3215.97	-44.07	1860.19	2026.67	-156.5	1783.72	2438.04	41.74	1768.89	-387.05	1154.85	68.64	199.66	1066.74	73.26	-293.66
11.18	3225.83	155.61	108.19	3169.14	128.9	111.08	2428.69	93.76	49.72	2429.31	93.3	106.65	3280.26	-241.94	171.02	3253.63	-225.32	157	2097.13	-136.27	205	2598.16	-139.75	160.42	3225.39	-129.41	1472.77	0	0	0	3196.34	-120.24	1857.56	3215.97	-44.07	1860.19	2026.67	-156.5	1783.72	2438.04	41.74	1768.89	-387.1	1156.4	68.2	199.61	1066.5	73.25	-288.88
11.19	3225.83	155.61	108.19	3169.14	128.9	111.08	2428.69	93.76	49.72	2429.31	93.3	106.65	3280.26	-241.94	171.02	3253.63	-225.32	157	2097.13	-136.27	205	2598.16	-139.75	160.42	3225.39	-129.41	1472.77	0	0	0	3196.34	-120.24	1857.56	3215.97	-44.07	1860.19	2026.67	-156.5	1783.72	2438.04	41.74	1768.89	-386.54	1152.99	69.12	199.71	1066.26	73.44	-290.01
11.2	3225.83	155.61	108.19	3169.14	128.9	111.08	2428.69	93.76	49.72	2429.31	93.3	106.65	3280.26	-241.94	171.02	3253.63	-225.32	157	2097.13	-136.27	205	2598.16	-139.75	160.42	3225.39	-129.41	1472.77	0	0	0	3196.34	-120.24	1857.56	3215.97	-44.07	1860.19	2026.67	-156.5	1783.72	2438.04	41.74	1768.89	-386.83	1154.04	68.79	199.7	1066.84	73.29	-293.33
11.21	3225.83	155.61	108.19	3169.14	128.9	111.08	2428.69	93.76	49.72	2429.31	93.3	106.65	3280.26	-241.94	171.02	3253.63	-225.32	157	2097.13	-136.27	205	2598.16	-139.75	160.42	3225.39	-129.41	1472.77	0	0	0	3196.34	-120.24	1857.56	3215.97	-44.07	1860.19	2026.67	-156.5	1783.72	2438.04	41.74	1768.89	-387.24	1155.26	68.54	199.76	1066.97	73.21	-295.17
11.22	3225.83	155.61	108.19	3169.14	128.9	111.08	2428.69	93.76	49.72	2429.31	93.3	106.65	3280.26	-241.94	171.02	3253.63	-225.32	157	2097.13	-136.27	205	2598.16	-139.75	160.42	3225.39	-129.41	1472.77	0	0	0	3196.34	-120.24	1857.56	3215.97	-44.07	1860.19	2026.67	-156.5	1783.72	2438.04	41.74	1768.89	-388.06	1158.03	67.98	199.75	1066.36	73.36	-296.68
11.23	3225.83	155.61	108.19	3169.14	128.9	111.08	2428.69	93.76	49.72	2429.31	93.3	106.65	3280.26	-241.94	171.02	3253.63	-225.32	157	2097.13	-136.27	205	2598.16	-139.75	160.42	3225.39	-129.41	1472.77	0	0	0	3196.34	-120.24	1857.56	3215.97	-44.07	1860.19	2026.67	-156.5	1783.72	2438.04	41.74	1768.89	-388.09	1158.4	67.34	199.72	1066.43	73.36	-297.9
11.24	3225.83	155.61	108.19	3169.14	128.9	111.08	2428.69	93.76	49.72	2429.31	93.3	106.65	3280.26	-241.94	171.02	3253.63	-225.32	157	2097.13	-136.27	205	2598.16	-139.75	160.42	3225.39	-129.41	1472.77	0	0	0	3196.34	-120.24	1857.56	3215.97	-44.07	1860.19	2026.67	-156.5	1783.72	2438.04	41.74	1768.89	-387.93	1158.28	67.18	199.74	1065.71	73.42	-294.73
11.25	3225.83	155.61	108.19	3169.14	128.9	111.08	2428.69	93.76	49.72	2429.31	93.3	106.65	3280.26	-241.94	171.02	3253.63	-225.32	157	2097.13	-136.27	205	2598.16	-139.75	160.42	3225.39	-129.41	1472.77	0	0	0	3196.34	-120.24	1857.56	3215.97	-44.07	1860.19	2026.67	-156.5	1783.72	2438.04	41.74	1768.89	-387.89	1157.66	67.53	199.78	1065.82	73.26	-295.29
11.26	3225.83	155.61	108.19	3169.14	128.9	111.08	2428.69	93.76	49.72	2429.31	93.3	106.65	3280.26	-241.94	171.02	3253.63	-225.32	157	2097.13	-136.27	205	2598.16	-139.75	160.42	3225.39	-129.41	1472.77	0	0	0	3196.34	-120.24	1857.56	3215.97	-44.07	1860.19	2026.67	-156.5	1783.72	2438.04	41.74	1768.89	-388.28	1159.09	67.03	199.84	1065.5	73.53	-295.2
11.27	3225.83	155.61	108.19	3169.14	128.9	111.08	2428.69	93.76	49.72	2429.31	93.3	106.65	3280.26	-241.94	171.02	3253.63	-225.32	157	2097.13	-136.27	205	2598.16	-139.75	160.42	3225.39	-129.41	1472.77	0	0	0	3196.34	-120.24	1857.56	3215.97	-44.07	1860.19	2026.67	-156.5	1783.72	2438.04	41.74	1768.89	-387.89	1157.46	67.83	199.81	1065.73	73.64	-293.43
11.28	3225.83	155.61	108.19	3169.14	128.9	111.08	2428.69	93.76	49.72	2429.31	93.3	106.65	3280.26	-241.94	171.02	3253.63	-225.32	157	2097.13	-136.27	205	2598.16	-139.75	160.42	3225.39	-129.41	1472.77	0	0	0	3196.34	-120.24	1857.56	3215.97	-44.07	1860.19	2026.67	-156.5	1783.72	2438.04	41.74	1768.89	-387.97	1156.64	68.27	199.82	1065.51	73.63	-289.65
11.29	3225.83	155.61	108.19	3169.14	128.9	111.08	2428.69	93.76	49.72	2429.31	93.3	106.65	3280.26	-241.94	171.02	3253.63	-225.32	157	2097.13	-136.27	205	2598.16	-139.75	160.42	3225.39	-129.41	1472.77	0	0	0	3196.34	-120.24	1857.56	3215.97	-44.07	1860.19	2026.67	-156.5	1783.72	2438.04	41.74	1768.89	-387.32	1154.83	68.73	199.72	1066.27	73.47	-294.38
11.3	3225.83	155.61	108.19	3169.14	128.9	111.08	2428.69	93.76	49.72	2429.31	93.3	106.65	3280.26	-241.94	171.02	3253.63	-225.32	157	2097.13	-136.27	205	2598.16	-139.75	160.42	3225.39	-129.41	1472.77	0	0	0	3196.34	-120.24	1857.56	3215.97	-44.07	1860.19	2026.67	-156.5	1783.72	2438.04	41.74	1768.89	-386.73	1154.05	68.98	199.79	1066.48	73.44	-296.45
11.31	3225.83	155.61	108.19	3169.14	128.9	111.08	2428.69	93.76	49.72	2429.31	93.3	106.65	3280.26	-241.94	171.02	3253.63	-225.32	157	2097.13	-136.27	205	2598.16	-139.75	160.42	3225.39	-129.41	1472.77	0	0	0	3196.34	-120.24	1857.56	3215.97	-44.07	1860.19	2026.67	-156.5	1783.72	2438.04	41.74	1768.89	-386.96	1154.74	68.69	199.84	1065.96	73.44	-297.04
11.32	3225.83	155.61	108.19	3169.14	128.9	111.08	2428.69	93.76	49.72	2429.31	93.3	106.65	3280.26	-241.94	171.02	3253.63	-225.32	157	2097.13	-136.27	205	2598.16	-139.75	160.42	3225.39	-129.41	1472.77	0	0	0	3196.34	-120.24	1857.56	3215.97	-44.07	1860.19	2026.67	-156.5	1783.72	2438.04	41.74	1768.89	-386.63	1153.45	69.16	199.84	1066.43	73.37	-289.54
11.33	3225.83	155.61	108.19	3169.14	128.9	111.08	2428.69	93.76	49.72	2429.31	93.3	106.65	3280.26	-241.94	171.02	3253.63	-225.32	157	2097.13	-136.27	205	2598.16	-139.75	160.42	3225.39	-129.41	1472.77	0	0	0	3196.34	-120.24	1857.56	3215.97	-44.07	1860.19	2026.67	-156.5	1783.72	2438.04	41.74	1768.89	-387.34	1155.63	68.21	199.73	1066.06	73.5	-292.46
11.34	3225.83	155.61	108.19	3169.14	128.9	111.08	2428.69	93.76	49.72	2429.31	93.3	106.65	3280.26	-241.94	171.02	3253.63	-225.32	157	2097.13	-136.27	205	2598.16	-139.75	160.42	3225.39	-129.41	1472.77	0	0	0	3196.34	-120.24	1857.56	3215.97	-44.07	1860.19	2026.67	-156.5	1783.72	2438.04	41.74	1768.89	-387.48	1157.4	67.5	199.7	1066.16	73.47	-291.59
11.35	3225.83	155.61	108.19	3169.14	128.9	111.08	2428.69	93.76	49.72	2429.31	93.3	106.65	3280.26	-241.94	171.02	3253.63	-225.32	157	2097.13	-136.27	205	2598.16	-139.75	160.42	3225.39	-129.41	1472.77	0	0	0	3196.34	-120.24	1857.56	3215.97	-44.07	1860.19	2026.67	-156.5	1783.72	2438.04	41.74	1768.89	-387.47	1155.25	68.39	195.64	1066.45	73.97	-290.53
11.36	3225.83	155.61	108.19	3169.14	128.9	111.08	2428.69	93.76	49.72	2429.31	93.3	106.65	3280.26	-241.94	171.02	3253.63	-225.32	157	2097.13	-136.27	205	2598.16	-139.75	160.42	3225.39	-129.41	1472.77	0	0	0	3196.34	-120.24	1857.56	3215.97	-44.07	1860.19	2026.67	-156.5	1783.72	2438.04	41.74	1768.89	-386.19	1152.37	69.73	193.8	1065.97	74.21	-290.6
11.37	3225.83	155.61	108.19	3169.14	128.9	111.08	2428.69	93.76	49.72	2429.31	93.3	106.65	3280.26	-241.94	171.02	3253.63	-225.32	157	2097.13	-136.27	205	2598.16	-139.75	160.42	3225.39	-129.41	1472.77	0	0	0	3196.34	-120.24	1857.56	3215.97	-44.07	1860.19	2026.67	-156.5	1783.72	2438.04	41.74	1768.89	-386.49	1153.39	69.08	194.37	1066.21	74.12	-286.84
11.38	3225.83	155.61	108.19	3169.14	128.9	111.08	2428.69	93.76	49.72	2429.31	93.3	106.65	3280.26	-241.94	171.02	3253.63	-225.32	157	2097.13	-136.27	205	2598.16	-139.75	160.42	3225.39	-129.41	1472.77	0	0	0	3196.34	-120.24	1857.56	3215.97	-44.07	1860.19	2026.67	-156.5	1783.72	2438.04	41.74	1768.89	-387.6	1156.06	68.22	192.99	1066.89	73.65	-291.52
11.39	3225.83	155.61	108.19	3169.14	128.9	111.08	2428.69	93.76	49.72	2429.31	93.3	106.65	3280.26	-241.94	171.02	3253.63	-225.32	157	2097.13	-136.27	205	2598.16	-139.75	160.42	3225.39	-129.41	1472.77	0	0	0	3196.34	-120.24	1857.56	3215.97	-44.07	1860.19	2026.67	-156.5	1783.72	2438.04	41.74	1768.89	-386.9	1154.41	68.79	192.76	1066.76	73.79	-295.5
11.4	3225.83	155.61	108.19	3169.14	128.9	111.08	2428.69	93.76	49.72	2429.31	93.3	106.65	3280.26	-241.94	171.02	3253.63	-225.32	157	2097.13	-136.27	205	2598.16	-139.75	160.42	3225.39	-129.41	1472.77	0	0	0	3196.34	-120.24	1857.56	3215.97	-44.07	1860.19	2026.67	-156.5	1783.72	2438.04	41.74	1768.89	-387.57	1156.18	68.17	192.93	1066.53	73.94	-295.12
11.41	3225.83	155.61	108.19	3169.14	128.9	111.08	2428.69	93.76	49.72	2429.31	93.3	106.65	3280.26	-241.94	171.02	3253.63	-225.32	157	2097.13	-136.27	205	2598.16	-139.75	160.42	3225.39	-129.41	1472.77	0	0	0	3196.34	-120.24	1857.56	3215.97	-44.07	1860.19	2026.67	-156.5	1783.72	2438.04	41.74	1768.89	-387.21	1156.71	68.09	194.59	1066.14	74.33	-294.8
11.42	3225.83	155.61	108.19	3169.14	128.9	111.08	2428.69	93.76	49.72	2429.31	93.3	106.65	3280.26	-241.94	171.02	3253.63	-225.32	157	2097.13	-136.27	205	2598.16	-139.75	160.42	3225.39	-129.41	1472.77	0	0	0	3196.34	-120.24	1857.56	3215.97	-44.07	1860.19	2026.67	-156.5	1783.72	2438.04	41.74	1768.89	-386.85	1154.03	68.85	195.81	1066.12	74.55	-288.61
11.43	3225.83	155.61	108.19	3169.14	128.9	111.08	2428.69	93.76	49.72	2429.31	93.3	106.65	3280.26	-241.94	171.02	3253.63	-225.32	157	2097.13	-136.27	205	2598.16	-139.75	160.42	3225.39	-129.41	1472.77	0	0	0	3196.34	-120.24	1857.56	3215.97	-44.07	1860.19	2026.67	-156.5	1783.72	2438.04	41.74	1768.89	-387.17	1155.13	68.59	195.01	1066.35	74.23	-287.06
11.44	3225.83	155.61	108.19	3169.14	128.9	111.08	2428.69	93.76	49.72	2429.31	93.3	106.65	3280.26	-241.94	171.02	3253.63	-225.32	157	2097.13	-136.27	205	2598.16	-139.75	160.42	3225.39	-129.41	1472.77	0	0	0	3196.34	-120.24	1857.56	3215.97	-44.07	1860.19	2026.67	-156.5	1783.72	2438.04	41.74	1768.89	-386.74	1155.16	68.81	193.74	1066.27	74.1	-288.59
[truncated: 326 more rows]
[truncated: 35 more columns]
