# Supplementary material for: The impact of mobile phone use on where we look and how we walk when negotiating floor based obstacles
Source: PLoS One. 2017 Jun 30;12(6):e0179802. doi: 10.1371/journal.pone.0179802 (PMC5493336; doi:10.1371/journal.pone.0179802)
Supplement: S1 File — (ZIP) [file pone.0179802.s001.zip › Gait/PP13/a no obs read 3.txt]

CODAmotion Analysis Text
Codamotion Analysis Text Save of: JN no obs read 3 .mdf
Time	Markers
Time	1:LTOE.X	1:LTOE.Y	1:LTOE.Z	2:L2nd.X	2:L2nd.Y	2:L2nd.Z	3:LHEE.X	3:LHEE.Y	3:LHEE.Z	4:LANK.X	4:LANK.Y	4:LANK.Z	5:RTOE.X	5:RTOE.Y	5:RTOE.Z	6:R2nd.X	6:R2nd.Y	6:R2nd.Z	7:RHEE.X	7:RHEE.Y	7:RHEE.Z	8:RANK.X	8:RANK.Y	8:RANK.Z	9:STRN.X	9:STRN.Y	9:STRN.Z	10:Marker 10.X	10:Marker 10.Y	10:Marker 10.Z	11:FRHD.X	11:FRHD.Y	11:FRHD.Z	12:FLHD.X	12:FLHD.Y	12:FLHD.Z	13:BRHD.X	13:BRHD.Y	13:BRHD.Z	14:BLHD.X	14:BLHD.Y	14:BLHD.Z	15:BLSTEP.X	15:BLSTEP.Y	15:BLSTEP.Z	16:FLSTEP.X	16:FLSTEP.Y	16:FLSTEP.Z	17:BRSTEP.X
(s)	(mm)	(mm)	(mm)	(mm)	(mm)	(mm)	(mm)	(mm)	(mm)	(mm)	(mm)	(mm)	(mm)	(mm)	(mm)	(mm)	(mm)	(mm)	(mm)	(mm)	(mm)	(mm)	(mm)	(mm)	(mm)	(mm)	(mm)	(mm)	(mm)	(mm)	(mm)	(mm)	(mm)	(mm)	(mm)	(mm)	(mm)	(mm)	(mm)	(mm)	(mm)	(mm)	(mm)	(mm)	(mm)	(mm)	(mm)	(mm)	(mm)
0	-3306.33	204.84	-15.63	-3388.4	204.52	-21.27	-3571.65	206.38	-40.67	-3686.18	201.15	-16.36	-2702.74	-29.75	-22.96	-3918.56	43.73	-34.08	-1690.37	23.92	27	-1778.82	23.07	97.06	-3961.75	60.49	1327.95	0	0	0	-3890.11	-60.07	1671.11	-3975.35	-25.76	1735.14	-376.32	-29.67	1798.06	-3019.59	95.88	1303.12	-206.46	861.48	56.28	227.56	812.98	58.31	-164.34
0.01	-3306.33	204.84	-15.63	-3388.4	204.52	-21.27	-3571.65	206.38	-40.67	-3686.18	201.15	-16.36	-2702.74	-29.75	-22.96	-3918.56	43.73	-34.08	-1690.37	23.92	27	-1778.82	23.07	97.06	-3961.75	60.49	1327.95	0	0	0	-3890.11	-60.07	1671.11	-3975.35	-25.76	1735.14	-376.32	-29.67	1798.06	-3019.59	95.88	1303.12	-206.46	861.48	56.28	227.56	812.98	58.31	-164.34
0.02	-3306.33	204.84	-15.63	-3388.4	204.52	-21.27	-3571.65	206.38	-40.67	-3686.18	201.15	-16.36	-2702.74	-29.75	-22.96	-3918.56	43.73	-34.08	-1690.37	23.92	27	-1778.82	23.07	97.06	-3961.75	60.49	1327.95	0	0	0	-3890.11	-60.07	1671.11	-3975.35	-25.76	1735.14	-376.32	-29.67	1798.06	-3019.59	95.88	1303.12	-206.53	861.76	56.3	227.64	813.26	58.33	-164.34
0.03	-3306.33	204.84	-15.63	-3388.4	204.52	-21.27	-3571.81	206.39	-40.68	-3686.29	201.17	-16.35	-2702.74	-29.75	-22.96	-3918.56	43.73	-34.08	-1690.37	23.92	27	-1778.82	23.07	97.06	-3961.75	60.49	1327.95	0	0	0	-3890.11	-60.07	1671.11	-3975.35	-25.76	1735.14	-376.32	-29.67	1798.06	-3020.46	95.91	1303.49	-277.26	1136.69	72.25	309.74	1095.83	79	-164.39
0.04	-3306.33	204.84	-15.63	-3388.4	204.52	-21.27	-3734.09	213.66	-48.05	-3790.31	213.83	-0.92	-2702.74	-29.75	-22.96	-3918.56	43.73	-34.08	-1690.37	23.92	27	-1778.82	23.07	97.06	-3961.75	60.49	1327.95	0	0	0	-3890.11	-60.07	1671.11	-3975.35	-25.76	1735.14	-376.32	-29.67	1798.06	-3888.81	123.13	1678.6	-277.34	1136.4	72.91	308.33	1097.01	78.43	-221.78
0.05	-3306.33	204.84	-15.63	-3388.4	204.52	-21.27	-3724.82	214.72	-45.06	-3739.28	215.74	8.82	-2702.74	-29.75	-22.96	-3918.56	43.73	-34.08	-1690.37	23.92	27	-1778.82	23.07	97.06	-3961.75	60.49	1327.95	0	0	0	-3890.11	-60.07	1671.11	-3975.35	-25.76	1735.14	-376.32	-29.67	1798.06	-3890.17	123.45	1679.07	-282.31	1136.49	71.49	309.62	1096.72	78.72	-224.17
0.06	-3306.33	204.84	-15.63	-3388.4	204.52	-21.27	-3741.15	214.48	-48.24	-3754.61	213.15	5.07	-2702.74	-29.75	-22.96	-3918.56	43.73	-34.08	-1690.37	23.92	27	-1778.82	23.07	97.06	-3961.75	60.49	1327.95	0	0	0	-3890.11	-60.07	1671.11	-3975.35	-25.76	1735.14	-376.32	-29.67	1798.06	-3908.78	123.3	1679.54	-278.67	1136.98	72.23	309.21	1096.49	78.67	-219.73
0.07	-3306.33	204.84	-15.63	-3388.4	204.52	-21.27	-3717.21	215.24	-44.53	-3778.73	214.69	0.84	-2702.74	-29.75	-22.96	-3918.56	43.73	-34.08	-1690.37	23.92	27	-1778.82	23.07	97.06	-3961.75	60.49	1327.95	0	0	0	-3890.11	-60.07	1671.11	-3975.35	-25.76	1735.14	-376.32	-29.67	1798.06	-3895.99	125.06	1679.32	-280.11	1137.74	71.82	307.01	1097.72	77.79	-226.42
0.08	-3306.33	204.84	-15.63	-3388.4	204.52	-21.27	-3751.69	216.19	-49.12	-3775.5	213.87	1.65	-2702.74	-29.75	-22.96	-3918.56	43.73	-34.08	-1690.37	23.92	27	-1778.82	23.07	97.06	-3961.75	60.49	1327.95	0	0	0	-3890.11	-60.07	1671.11	-3975.35	-25.76	1735.14	-376.32	-29.67	1798.06	-3898.24	125.26	1679.75	-276.45	1135.29	73.62	307.93	1096.07	78.53	-228.95
0.09	-3306.33	204.84	-15.63	-3388.4	204.52	-21.27	-3702.74	215.42	-42.12	-3765.57	213.32	3.04	-2702.74	-29.75	-22.96	-3918.56	43.73	-34.08	-1690.37	23.92	27	-1778.82	23.07	97.06	-3961.75	60.49	1327.95	0	0	0	-3890.11	-60.07	1671.11	-3975.35	-25.76	1735.14	-376.32	-29.67	1798.06	-3900.96	124.74	1679.71	-274.56	1135.1	73.88	310.1	1096.03	78.8	-226.49
0.1	-3306.33	204.84	-15.63	-3388.4	204.52	-21.27	-3716.05	215.08	-43.66	-3769.73	211.95	3.82	-2702.74	-29.75	-22.96	-3918.56	43.73	-34.08	-1690.37	23.92	27	-1778.82	23.07	97.06	-3961.75	60.49	1327.95	0	0	0	-3890.11	-60.07	1671.11	-3975.35	-25.76	1735.14	-376.32	-29.67	1798.06	-3866.5	124.11	1676.69	-281.72	1136.99	71.4	307.83	1096.62	78.43	-224.68
0.11	-3306.33	204.84	-15.63	-3388.4	204.52	-21.27	-3706.67	213.94	-41.64	-3783.09	211.45	-0.06	-2702.74	-29.75	-22.96	-3918.56	43.73	-34.08	-1690.37	23.92	27	-1778.82	23.07	97.06	-3961.75	60.49	1327.95	0	0	0	-3890.11	-60.07	1671.11	-3975.35	-25.76	1735.14	-376.32	-29.67	1798.06	-3886.65	123.47	1679.11	-282.63	1138.8	70.65	306.87	1097.58	78.04	-223.82
0.12	-3306.33	204.84	-15.63	-3388.4	204.52	-21.27	-3724.58	213.86	-45.15	-3787.31	213.85	-1.17	-2702.74	-29.75	-22.96	-3918.56	43.73	-34.08	-1690.37	23.92	27	-1778.82	23.07	97.06	-3961.75	60.49	1327.95	0	0	0	-3890.11	-60.07	1671.11	-3975.35	-25.76	1735.14	-376.32	-29.67	1798.06	-3910.4	122.88	1680.72	-276.34	1135.34	72.87	311.55	1096.81	79.12	-222.64
0.13	-3306.33	204.84	-15.63	-3388.4	204.52	-21.27	-3700.87	213.37	-40.81	-3794.96	214.37	-2.02	-2702.74	-29.75	-22.96	-3918.56	43.73	-34.08	-1690.37	23.92	27	-1778.82	23.07	97.06	-3961.75	60.49	1327.95	0	0	0	-3890.11	-60.07	1671.11	-3975.35	-25.76	1735.14	-376.32	-29.67	1798.06	-3889.66	123.01	1679.13	-277.27	1135.01	72.84	310.21	1096.76	78.87	-222.85
0.14	-3306.33	204.84	-15.63	-3388.4	204.52	-21.27	-3716.79	214.18	-44.16	-3754.75	214.99	5.3	-2702.74	-29.75	-22.96	-3918.56	43.73	-34.08	-1690.37	23.92	27	-1778.82	23.07	97.06	-3961.75	60.49	1327.95	0	0	0	-3890.11	-60.07	1671.11	-3975.35	-25.76	1735.14	-376.32	-29.67	1798.06	-3886.68	124.21	1679.5	-277.26	1136.77	72.65	309.06	1096.64	78.7	-228.02
0.15	-3306.33	204.84	-15.63	-3388.4	204.52	-21.27	-3704.37	213.62	-42.1	-3781.03	213.64	0.44	-2702.74	-29.75	-22.96	-3918.56	43.73	-34.08	-1690.37	23.92	27	-1778.82	23.07	97.06	-3961.75	60.49	1327.95	0	0	0	-3890.11	-60.07	1671.11	-3975.35	-25.76	1735.14	-376.32	-29.67	1798.06	-3891.09	124.15	1678.55	-278.67	1137.37	72.23	311.86	1096.92	79.03	-225.29
0.16	-3306.33	204.84	-15.63	-3388.4	204.52	-21.27	-3723.76	212.6	-46.33	-3789.31	214.6	-0.97	-2702.74	-29.75	-22.96	-3918.56	43.73	-34.08	-1690.37	23.92	27	-1778.82	23.07	97.06	-3961.75	60.49	1327.95	0	0	0	-3890.11	-60.07	1671.11	-3975.35	-25.76	1735.14	-376.32	-29.67	1798.06	-3890.85	124.4	1679.01	-280.38	1137.36	72.04	311.87	1096.73	79.02	-220.38
0.17	-3306.33	204.84	-15.63	-3388.4	204.52	-21.27	-3702.68	212.55	-43.38	-3754.51	214.1	4.13	-2702.74	-29.75	-22.96	-3918.56	43.73	-34.08	-1690.37	23.92	27	-1778.82	23.07	97.06	-3961.75	60.49	1327.95	0	0	0	-3890.11	-60.07	1671.11	-3975.35	-25.76	1735.14	-376.32	-29.67	1798.06	-3904.38	124.05	1679.86	-277.54	1137.66	72.48	311.08	1096.86	78.59	-221.81
0.18	-3306.33	204.84	-15.63	-3388.4	204.52	-21.27	-3699.51	215.3	-42.73	-3780.58	212.6	-0.45	-2702.74	-29.75	-22.96	-3918.56	43.73	-34.08	-1690.37	23.92	27	-1778.82	23.07	97.06	-3961.75	60.49	1327.95	0	0	0	-3890.11	-60.07	1671.11	-3975.35	-25.76	1735.14	-376.32	-29.67	1798.06	-3897.49	123.4	1680.15	-275.79	1137.7	72.64	310.92	1097.5	78.25	-223.16
0.19	-3306.33	204.84	-15.63	-3388.4	204.52	-21.27	-3754.03	215.84	-49.83	-3764.39	213.68	3.97	-2702.74	-29.75	-22.96	-3918.56	43.73	-34.08	-1690.37	23.92	27	-1778.82	23.07	97.06	-3961.75	60.49	1327.95	0	0	0	-3890.11	-60.07	1671.11	-3975.35	-25.76	1735.14	-376.32	-29.67	1798.06	-3913.53	123.44	1680.56	-278.58	1138.68	71.74	313.03	1096.46	79.16	-228.27
0.2	-3306.33	204.84	-15.63	-3388.4	204.52	-21.27	-3714.52	214.77	-44.06	-3781.18	214.25	-0.38	-2702.74	-29.75	-22.96	-3918.56	43.73	-34.08	-1690.37	23.92	27	-1778.82	23.07	97.06	-3961.75	60.49	1327.95	0	0	0	-3890.11	-60.07	1671.11	-3975.35	-25.76	1735.14	-376.32	-29.67	1798.06	-3901.37	125.13	1680.78	-275.75	1137.94	72.61	312.28	1095.91	79.54	-227.16
0.21	-3306.33	204.84	-15.63	-3388.4	204.52	-21.27	-3700.05	214.72	-41.34	-3793.46	213	-2.48	-2702.74	-29.75	-22.96	-3918.56	43.73	-34.08	-1690.37	23.92	27	-1778.82	23.07	97.06	-3961.75	60.49	1327.95	0	0	0	-3890.11	-60.07	1671.11	-3975.35	-25.76	1735.14	-376.32	-29.67	1798.06	-3890.3	123.77	1679.77	-280.83	1138.36	71.79	308.07	1096.66	78.17	-225.65
0.22	-3306.33	204.84	-15.63	-3388.4	204.52	-21.27	-3699.1	214.27	-40.39	-3781.97	214.39	0.19	-2702.74	-29.75	-22.96	-3918.56	43.73	-34.08	-1690.37	23.92	27	-1778.82	23.07	97.06	-3961.75	60.49	1327.95	0	0	0	-3890.11	-60.07	1671.11	-3975.35	-25.76	1735.14	-376.32	-29.67	1798.06	-3912.57	124.5	1679.79	-279.18	1137.01	72.1	312.67	1096	79.38	-225.56
0.23	-3306.33	204.84	-15.63	-3388.4	204.52	-21.27	-3728.82	211.65	-46.1	-3764.25	215.45	2.16	-2702.74	-29.75	-22.96	-3918.56	43.73	-34.08	-1690.37	23.92	27	-1778.82	23.07	97.06	-3961.75	60.49	1327.95	0	0	0	-3890.11	-60.07	1671.11	-3975.35	-25.76	1735.14	-376.32	-29.67	1798.06	-3891.38	124.45	1679.52	-284.48	1138.13	70.92	314.08	1096.74	79.62	-226.31
0.24	-3306.33	204.84	-15.63	-3388.4	204.52	-21.27	-3734.84	214.07	-47.53	-3753.36	210.93	3.92	-2702.74	-29.75	-22.96	-3918.56	43.73	-34.08	-1690.37	23.92	27	-1778.82	23.07	97.06	-3961.75	60.49	1327.95	0	0	0	-3890.11	-60.07	1671.11	-3975.35	-25.76	1735.14	-376.32	-29.67	1798.06	-3888	122.97	1678.87	-283	1137.93	70.95	312.05	1097.04	78.87	-222.55
0.25	-3306.33	204.84	-15.63	-3388.4	204.52	-21.27	-3666.15	215.04	-36.27	-3795.17	216.39	-2.57	-2702.74	-29.75	-22.96	-3918.56	43.73	-34.08	-1690.37	23.92	27	-1778.82	23.07	97.06	-3961.75	60.49	1327.95	0	0	0	-3890.11	-60.07	1671.11	-3975.35	-25.76	1735.14	-376.32	-29.67	1798.06	-3901.57	123.36	1680.14	-279.17	1138.4	71.57	311.5	1095.91	79.02	-224.08
0.26	-3306.33	204.84	-15.63	-3388.4	204.52	-21.27	-3689.26	213.5	-40.4	-3751.76	214.9	3.61	-2702.74	-29.75	-22.96	-3918.56	43.73	-34.08	-1690.37	23.92	27	-1778.82	23.07	97.06	-3961.75	60.49	1327.95	0	0	0	-3890.11	-60.07	1671.11	-3975.35	-25.76	1735.14	-376.32	-29.67	1798.06	-3897.61	123.63	1680.18	-278.88	1137.71	71.92	308.25	1096.64	78.31	-227.85
0.27	-3306.33	204.84	-15.63	-3388.4	204.52	-21.27	-3713.56	216.41	-42.96	-3775.4	213.55	-0.35	-2702.74	-29.75	-22.96	-3918.56	43.73	-34.08	-1690.37	23.92	27	-1778.82	23.07	97.06	-3961.75	60.49	1327.95	0	0	0	-3890.11	-60.07	1671.11	-3975.35	-25.76	1735.14	-376.32	-29.67	1798.06	-3869.37	123.81	1679.64	-274.25	1136.28	73.49	308.82	1096.82	78.3	-227.28
0.28	-3306.33	204.84	-15.63	-3388.4	204.52	-21.27	-3692.78	213.61	-41.7	-3776.91	214.36	0.78	-2702.74	-29.75	-22.96	-3918.56	43.73	-34.08	-1690.37	23.92	27	-1778.82	23.07	97.06	-3961.75	60.49	1327.95	0	0	0	-3890.11	-60.07	1671.11	-3975.35	-25.76	1735.14	-376.32	-29.67	1798.06	-3875.48	123.62	1679.2	-276.65	1137.11	72.75	312	1096.68	79.06	-221.21
0.29	-3306.33	204.84	-15.63	-3388.4	204.52	-21.27	-3718.11	214.52	-44.58	-3779.68	214.59	-1.61	-2702.74	-29.75	-22.96	-3918.56	43.73	-34.08	-1690.37	23.92	27	-1778.82	23.07	97.06	-3961.75	60.49	1327.95	0	0	0	-3890.11	-60.07	1671.11	-3975.35	-25.76	1735.14	-376.32	-29.67	1798.06	-3896	123.86	1680.1	-279.87	1136.53	72.22	313.25	1096.26	79.39	-222.61
0.3	-3306.33	204.84	-15.63	-3388.4	204.52	-21.27	-3694.37	215.11	-42.03	-3777.25	215.02	0.51	-2702.74	-29.75	-22.96	-3918.56	43.73	-34.08	-1690.37	23.92	27	-1778.82	23.07	97.06	-3961.75	60.49	1327.95	0	0	0	-3890.11	-60.07	1671.11	-3975.35	-25.76	1735.14	-376.32	-29.67	1798.06	-3895.63	123.22	1680.42	-279.2	1135.96	72.51	311.87	1096.34	79.13	-223.64
0.31	-3306.33	204.84	-15.63	-3388.4	204.52	-21.27	-3747.35	213.63	-50.15	-3777.68	214.61	-0.21	-2702.74	-29.75	-22.96	-3918.56	43.73	-34.08	-1690.37	23.92	27	-1778.82	23.07	97.06	-3961.75	60.49	1327.95	0	0	0	-3890.11	-60.07	1671.11	-3975.35	-25.76	1735.14	-376.32	-29.67	1798.06	-3900.62	123.42	1680.68	-283.04	1138.17	71	310.5	1096.89	78.71	-228.91
0.32	-3306.33	204.84	-15.63	-3388.4	204.52	-21.27	-3739.01	215.46	-47.76	-3730.1	214.8	5.7	-2702.74	-29.75	-22.96	-3918.56	43.73	-34.08	-1690.37	23.92	27	-1778.82	23.07	97.06	-3961.75	60.49	1327.95	0	0	0	-3890.11	-60.07	1671.11	-3975.35	-25.76	1735.14	-376.32	-29.67	1798.06	-3897.86	122.67	1679.89	-281.12	1139.21	71.37	312.86	1096.09	79.51	-225.15
0.33	-3306.33	204.84	-15.63	-3388.4	204.52	-21.27	-3706.23	216.69	-41.85	-3746.2	213.39	3.34	-2702.74	-29.75	-22.96	-3918.56	43.73	-34.08	-1690.37	23.92	27	-1778.82	23.07	97.06	-3961.75	60.49	1327.95	0	0	0	-3890.11	-60.07	1671.11	-3975.35	-25.76	1735.14	-376.32	-29.67	1798.06	-3903.78	123.05	1680.46	-280.83	1138.96	71.57	312.71	1096.34	79.12	-224.32
0.34	-3306.33	204.84	-15.63	-3388.4	204.52	-21.27	-3725.54	213.86	-47.1	-3765.14	213.48	0.68	-2702.74	-29.75	-22.96	-3918.56	43.73	-34.08	-1690.37	23.92	27	-1778.82	23.07	97.06	-3961.75	60.49	1327.95	0	0	0	-3890.11	-60.07	1671.11	-3975.35	-25.76	1735.14	-376.32	-29.67	1798.06	-3885.48	124.01	1680.62	-281.89	1137.08	71.7	310.39	1098.53	78.18	-227.88
0.35	-3306.33	204.84	-15.63	-3388.4	204.52	-21.27	-3742.45	215.68	-49.42	-3753.3	213.55	2.11	-2702.74	-29.75	-22.96	-3918.56	43.73	-34.08	-1690.37	23.92	27	-1778.82	23.07	97.06	-3961.75	60.49	1327.95	0	0	0	-3890.11	-60.07	1671.11	-3975.35	-25.76	1735.14	-376.32	-29.67	1798.06	-3894.6	122.59	1680.89	-278.06	1137.75	72.5	309.54	1098.34	78.06	-226.82
0.36	-3306.33	204.84	-15.63	-3388.4	204.52	-21.27	-3752.52	216.16	-48.88	-3789.92	214.27	-5.4	-2702.74	-29.75	-22.96	-3918.56	43.73	-34.08	-1690.37	23.92	27	-1778.82	23.07	97.06	-3961.75	60.49	1327.95	0	0	0	-3890.11	-60.07	1671.11	-3975.35	-25.76	1735.14	-376.32	-29.67	1798.06	-3891.68	123.04	1679.95	-278.18	1137.37	72.35	310.92	1096.4	78.89	-226.31
0.37	-3306.33	204.84	-15.63	-3388.4	204.52	-21.27	-3717.07	214.18	-44.76	-3746.69	214.78	2.24	-2702.74	-29.75	-22.96	-3918.56	43.73	-34.08	-1690.37	23.92	27	-1778.82	23.07	97.06	-3961.75	60.49	1327.95	0	0	0	-3890.11	-60.07	1671.11	-3975.35	-25.76	1735.14	-376.32	-29.67	1798.06	-3908.17	121.99	1681.77	-278.75	1136.61	72.42	310.78	1096.15	78.75	-222.19
0.38	-3306.33	204.84	-15.63	-3388.4	204.52	-21.27	-3669.66	214.86	-39.41	-3750.19	213.99	1.18	-2702.74	-29.75	-22.96	-3918.56	43.73	-34.08	-1690.37	23.92	27	-1778.82	23.07	97.06	-3961.75	60.49	1327.95	0	0	0	-3890.11	-60.07	1671.11	-3975.35	-25.76	1735.14	-376.32	-29.67	1798.06	-3904.11	122.96	1680.95	-277.42	1136.26	72.72	310.91	1096.93	78.65	-228.36
0.39	-3306.33	204.84	-15.63	-3388.4	204.52	-21.27	-3687.67	215.4	-40.12	-3795.34	214.39	-6.01	-2702.74	-29.75	-22.96	-3918.56	43.73	-34.08	-1690.37	23.92	27	-1778.82	23.07	97.06	-3961.75	60.49	1327.95	0	0	0	-3890.11	-60.07	1671.11	-3975.35	-25.76	1735.14	-376.32	-29.67	1798.06	-3899.46	124.5	1680.97	-276.04	1136.01	73.12	311.51	1096.4	78.94	-227.26
0.4	-3306.33	204.84	-15.63	-3388.4	204.52	-21.27	-3726.68	214.5	-45.29	-3790.06	217.12	-5.39	-2702.74	-29.75	-22.96	-3918.56	43.73	-34.08	-1690.37	23.92	27	-1778.82	23.07	97.06	-3961.75	60.49	1327.95	0	0	0	-3890.11	-60.07	1671.11	-3975.35	-25.76	1735.14	-376.32	-29.67	1798.06	-3903.18	122.5	1680.35	-273.79	1134.44	73.91	310.38	1097.29	78.5	-225.62
0.41	-3306.33	204.84	-15.63	-3388.4	204.52	-21.27	-3713.4	214.73	-44.51	-3760.39	214.79	1.03	-2702.74	-29.75	-22.96	-3918.56	43.73	-34.08	-1690.37	23.92	27	-1778.82	23.07	97.06	-3961.75	60.49	1327.95	0	0	0	-3890.11	-60.07	1671.11	-3975.35	-25.76	1735.14	-376.32	-29.67	1798.06	-3915.52	122.06	1681.83	-273.01	1136.38	73.41	309.42	1097.43	78.21	-226.05
0.42	-3306.33	204.84	-15.63	-3388.4	204.52	-21.27	-3702.26	214.94	-42.97	-3752.24	216.05	2.69	-2702.74	-29.75	-22.96	-3918.56	43.73	-34.08	-1690.37	23.92	27	-1778.82	23.07	97.06	-3961.75	60.49	1327.95	0	0	0	-3890.11	-60.07	1671.11	-3975.35	-25.76	1735.14	-376.32	-29.67	1798.06	-3894.35	123.62	1681.19	-273.93	1135.42	73.67	307.08	1096.93	77.84	-226.93
0.43	-3306.33	204.84	-15.63	-3388.4	204.52	-21.27	-3737.13	214.32	-48.06	-3782.57	215.76	-2.4	-2702.74	-29.75	-22.96	-3918.56	43.73	-34.08	-1690.37	23.92	27	-1778.82	23.07	97.06	-3961.75	60.49	1327.95	0	0	0	-3890.11	-60.07	1671.11	-3975.35	-25.76	1735.14	-376.32	-29.67	1798.06	-3895.51	122.75	1680.72	-281.71	1137.32	71.12	310.92	1095.91	79.22	-232.37
0.44	-3306.33	204.84	-15.63	-3388.4	204.52	-21.27	-3687.03	213.85	-39.72	-3760.03	214.96	-0.14	-2702.74	-29.75	-22.96	-3918.56	43.73	-34.08	-1690.37	23.92	27	-1778.82	23.07	97.06	-3961.75	60.49	1327.95	0	0	0	-3890.11	-60.07	1671.11	-3975.35	-25.76	1735.14	-376.32	-29.67	1798.06	-3896.88	123.31	1681.78	-282.32	1138.25	71.27	312.19	1095.21	79.59	-225.86
0.45	-3306.33	204.84	-15.63	-3388.4	204.52	-21.27	-3707.14	214.03	-43.1	-3732.27	214.95	3.5	-2702.74	-29.75	-22.96	-3918.56	43.73	-34.08	-1690.37	23.92	27	-1778.82	23.07	97.06	-3961.75	60.49	1327.95	0	0	0	-3890.11	-60.07	1671.11	-3975.35	-25.76	1735.14	-376.32	-29.67	1798.06	-3897.16	123.54	1680.99	-281.58	1137.02	71.6	311.39	1095.82	79.18	-230.84
0.46	-3306.33	204.84	-15.63	-3388.4	204.52	-21.27	-3750.3	216.25	-49.98	-3725.03	214.22	4.92	-2702.74	-29.75	-22.96	-3918.56	43.73	-34.08	-1690.37	23.92	27	-1778.82	23.07	97.06	-3961.75	60.49	1327.95	0	0	0	-3890.11	-60.07	1671.11	-3975.35	-25.76	1735.14	-376.32	-29.67	1798.06	-3924.88	124.31	1682.91	-281.68	1137.09	71.85	311.14	1095.05	79.49	-232.12
0.47	-3306.33	204.84	-15.63	-3388.4	204.52	-21.27	-3690.26	215.3	-41.11	-3719.64	215.51	5.43	-2702.74	-29.75	-22.96	-3918.56	43.73	-34.08	-1690.37	23.92	27	-1778.82	23.07	97.06	-3961.75	60.49	1327.95	0	0	0	-3890.11	-60.07	1671.11	-3975.35	-25.76	1735.14	-376.32	-29.67	1798.06	-3912.68	124.38	1681.73	-280.51	1139.51	71.09	308.41	1097.2	77.98	-233.7
0.48	-3306.33	204.84	-15.63	-3388.4	204.52	-21.27	-3709.19	216.96	-41.31	-3722.36	213.9	3.52	-2702.74	-29.75	-22.96	-3918.56	43.73	-34.08	-1690.37	23.92	27	-1778.82	23.07	97.06	-3961.75	60.49	1327.95	0	0	0	-3890.11	-60.07	1671.11	-3975.35	-25.76	1735.14	-376.32	-29.67	1798.06	-3910.58	125.09	1681.74	-276.04	1137.22	72.51	311.6	1096.65	78.83	-224.02
0.49	-3306.33	204.84	-15.63	-3388.4	204.52	-21.27	-3702.48	214.89	-42.29	-3757.41	215.76	1.49	-2702.74	-29.75	-22.96	-3918.56	43.73	-34.08	-1690.37	23.92	27	-1778.82	23.07	97.06	-3961.75	60.49	1327.95	0	0	0	-3890.11	-60.07	1671.11	-3975.35	-25.76	1735.14	-376.32	-29.67	1798.06	-3908.61	124.16	1681.6	-273.27	1135.22	73.87	309.19	1096.17	78.51	-232.24
0.5	-3306.33	204.84	-15.63	-3388.4	204.52	-21.27	-3739.57	214.58	-48.89	-3755.96	213.52	1.5	-2702.74	-29.75	-22.96	-3918.56	43.73	-34.08	-1690.37	23.92	27	-1778.82	23.07	97.06	-3961.75	60.49	1327.95	0	0	0	-3890.11	-60.07	1671.11	-3975.35	-25.76	1735.14	-376.32	-29.67	1798.06	-3906.43	124.93	1680.92	-277.95	1136.31	72.78	307.49	1096.56	77.89	-226.08
0.51	-3306.33	204.84	-15.63	-3388.4	204.52	-21.27	-3690.13	216.44	-39.14	-3789.4	216.87	-4.48	-2702.74	-29.75	-22.96	-3918.56	43.73	-34.08	-1690.37	23.92	27	-1778.82	23.07	97.06	-3961.75	60.49	1327.95	0	0	0	-3890.11	-60.07	1671.11	-3975.35	-25.76	1735.14	-376.32	-29.67	1798.06	-3913.39	124.47	1681.29	-279.44	1136.18	72.72	309.59	1096.59	78.77	-228.47
0.52	-3306.33	204.84	-15.63	-3388.4	204.52	-21.27	-3678.17	213.44	-38.35	-3733.1	214.2	4.14	-2702.74	-29.75	-22.96	-3918.56	43.73	-34.08	-1690.37	23.92	27	-1778.82	23.07	97.06	-3961.75	60.49	1327.95	0	0	0	-3890.11	-60.07	1671.11	-3975.35	-25.76	1735.14	-376.32	-29.67	1798.06	-3906.99	124.76	1681.19	-277.79	1136.07	72.97	312.93	1095.05	79.86	-224.16
0.53	-3306.33	204.84	-15.63	-3388.4	204.52	-21.27	-3686.81	213.86	-39.7	-3783.75	214.67	-2.68	-2702.74	-29.75	-22.96	-3918.56	43.73	-34.08	-1690.37	23.92	27	-1778.82	23.07	97.06	-3961.75	60.49	1327.95	0	0	0	-3890.11	-60.07	1671.11	-3975.35	-25.76	1735.14	-376.32	-29.67	1798.06	-3915.28	125.68	1681.5	-280.63	1137.43	71.76	313.01	1095.18	79.72	-226.67
0.54	-3306.33	204.84	-15.63	-3388.4	204.52	-21.27	-3716.53	213.62	-44.3	-3784.25	215.8	-3.28	-2702.74	-29.75	-22.96	-3918.56	43.73	-34.08	-1690.37	23.92	27	-1778.82	23.07	97.06	-3961.75	60.49	1327.95	0	0	0	-3890.11	-60.07	1671.11	-3975.35	-25.76	1735.14	-376.32	-29.67	1798.06	-3914.03	123.7	1682.39	-279.06	1137.06	72.11	310.41	1096.18	78.88	-226.36
0.55	-3306.33	204.84	-15.63	-3388.4	204.52	-21.27	-3727.5	215.51	-46.68	-3779.03	215.02	-2.98	-2702.74	-29.75	-22.96	-3918.56	43.73	-34.08	-1690.37	23.92	27	-1778.82	23.07	97.06	-3961.75	60.49	1327.95	0	0	0	-3890.11	-60.07	1671.11	-3975.35	-25.76	1735.14	-376.32	-29.67	1798.06	-3916.4	124.56	1682.34	-276.4	1135.55	73.05	312.04	1095.58	79.35	-223.18
0.56	-3306.33	204.84	-15.63	-3388.4	204.52	-21.27	-3698.55	214.96	-41.26	-3733.09	213.97	4.31	-2702.74	-29.75	-22.96	-3918.56	43.73	-34.08	-1690.37	23.92	27	-1778.82	23.07	97.06	-3961.75	60.49	1327.95	0	0	0	-3890.11	-60.07	1671.11	-3975.35	-25.76	1735.14	-376.32	-29.67	1798.06	-3904.55	125.14	1682.15	-275.96	1137.11	72.89	314.25	1096.07	79.53	-228.55
0.57	-3306.33	204.84	-15.63	-3388.4	204.52	-21.27	-3721.87	214.24	-46.03	-3775.48	215.72	-2.27	-2702.74	-29.75	-22.96	-3918.56	43.73	-34.08	-1690.37	23.92	27	-1778.82	23.07	97.06	-3961.75	60.49	1327.95	0	0	0	-3890.11	-60.07	1671.11	-3975.35	-25.76	1735.14	-376.32	-29.67	1798.06	-3909.55	125.72	1682.66	-277.63	1138.44	72.15	310.8	1096.12	78.88	-224.42
0.58	-3306.33	204.84	-15.63	-3388.4	204.52	-21.27	-3718.84	214.59	-44.38	-3731.64	216.98	4.66	-2702.74	-29.75	-22.96	-3918.56	43.73	-34.08	-1690.37	23.92	27	-1778.82	23.07	97.06	-3961.75	60.49	1327.95	0	0	0	-3890.11	-60.07	1671.11	-3975.35	-25.76	1735.14	-376.32	-29.67	1798.06	-3900.21	124.57	1682.07	-277.47	1137.39	72.16	308.42	1096.62	78.23	-219.13
0.59	-3306.33	204.84	-15.63	-3388.4	204.52	-21.27	-3680.31	215.34	-38.81	-3696.74	216.27	9.41	-2702.74	-29.75	-22.96	-3918.56	43.73	-34.08	-1690.37	23.92	27	-1778.82	23.07	97.06	-3961.75	60.49	1327.95	0	0	0	-3890.11	-60.07	1671.11	-3975.35	-25.76	1735.14	-376.32	-29.67	1798.06	-3912.59	125.36	1681.91	-276.95	1136.75	72.52	311.18	1095.79	79.28	-221.42
0.6	-3306.33	204.84	-15.63	-3388.4	204.52	-21.27	-3690.37	212.92	-41.01	-3709.57	216.31	7.38	-2702.74	-29.75	-22.96	-3918.56	43.73	-34.08	-1690.37	23.92	27	-1778.82	23.07	97.06	-3961.75	60.49	1327.95	0	0	0	-3890.11	-60.07	1671.11	-3975.35	-25.76	1735.14	-376.32	-29.67	1798.06	-3905.16	125.76	1681.68	-278.51	1137	72.25	310.63	1096.09	78.88	-227.77
0.61	-3306.33	204.84	-15.63	-3388.4	204.52	-21.27	-3695.01	215.56	-41.67	-3740.25	215.68	3.2	-2702.74	-29.75	-22.96	-3918.56	43.73	-34.08	-1690.37	23.92	27	-1778.82	23.07	97.06	-3961.75	60.49	1327.95	0	0	0	-3890.11	-60.07	1671.11	-3975.35	-25.76	1735.14	-376.32	-29.67	1798.06	-3925.58	125.91	1682.85	-281.51	1138.23	71.43	310.55	1096.51	79.06	-225.38
0.62	-3306.33	204.84	-15.63	-3388.4	204.52	-21.27	-3709.95	214.73	-43.48	-3727.62	214.71	6.91	-2702.74	-29.75	-22.96	-3918.56	43.73	-34.08	-1690.37	23.92	27	-1778.82	23.07	97.06	-3961.75	60.49	1327.95	0	0	0	-3890.11	-60.07	1671.11	-3975.35	-25.76	1735.14	-376.32	-29.67	1798.06	-3925.35	125.55	1682.82	-275.41	1137.37	72.48	309.29	1096.02	78.89	-226.25
0.63	-3306.33	204.84	-15.63	-3388.4	204.52	-21.27	-3757.05	214.13	-50.3	-3758.56	217.27	0.78	-2702.74	-29.75	-22.96	-3918.56	43.73	-34.08	-1690.37	23.92	27	-1778.82	23.07	97.06	-3961.75	60.49	1327.95	0	0	0	-3890.11	-60.07	1671.11	-3975.35	-25.76	1735.14	-376.32	-29.67	1798.06	-3889.93	125.96	1680.82	-279.2	1137.35	72.08	309.46	1095.82	78.54	-224.41
0.64	-3306.33	204.84	-15.63	-3388.4	204.52	-21.27	-3715.53	213.95	-45.82	-3742.66	214.51	3.59	-2702.74	-29.75	-22.96	-3918.56	43.73	-34.08	-1690.37	23.92	27	-1778.82	23.07	97.06	-3961.75	60.49	1327.95	0	0	0	-3890.11	-60.07	1671.11	-3975.35	-25.76	1735.14	-376.32	-29.67	1798.06	-3926.08	126.19	1682.57	-279.87	1136.91	72.16	307.27	1096.19	78.35	-221.8
0.65	-3306.33	204.84	-15.63	-3388.4	204.52	-21.27	-3723.91	214.22	-47.34	-3760.19	216.67	-0.48	-2702.74	-29.75	-22.96	-3918.56	43.73	-34.08	-1690.37	23.92	27	-1778.82	23.07	97.06	-3961.75	60.49	1327.95	0	0	0	-3890.11	-60.07	1671.11	-3975.35	-25.76	1735.14	-376.32	-29.67	1798.06	-3913.7	125.73	1683.19	-278.84	1136.85	72.19	308.26	1096.45	78.36	-227.18
0.66	-3306.33	204.84	-15.63	-3388.4	204.52	-21.27	-3712.06	213.6	-44.46	-3754.61	215.92	1.97	-2702.74	-29.75	-22.96	-3918.56	43.73	-34.08	-1690.37	23.92	27	-1778.82	23.07	97.06	-3961.75	60.49	1327.95	0	0	0	-3890.11	-60.07	1671.11	-3975.35	-25.76	1735.14	-376.32	-29.67	1798.06	-3937.09	125.02	1683.67	-279.13	1137.59	71.99	307.66	1098.49	77.69	-229.14
0.67	-3306.33	204.84	-15.63	-3388.4	204.52	-21.27	-3729.5	214.52	-47.44	-3758.73	215.32	0.98	-2702.74	-29.75	-22.96	-3918.56	43.73	-34.08	-1690.37	23.92	27	-1778.82	23.07	97.06	-3961.75	60.49	1327.95	0	0	0	-3890.11	-60.07	1671.11	-3975.35	-25.76	1735.14	-376.32	-29.67	1798.06	-3926.43	126.72	1682.58	-280.1	1137.08	71.95	310.24	1097.67	78.55	-229.82
0.68	-3306.33	204.84	-15.63	-3388.4	204.52	-21.27	-3710.38	214.08	-42.98	-3781.1	217.12	-5.14	-2702.74	-29.75	-22.96	-3918.56	43.73	-34.08	-1690.37	23.92	27	-1778.82	23.07	97.06	-3961.75	60.49	1327.95	0	0	0	-3890.11	-60.07	1671.11	-3975.35	-25.76	1735.14	-376.32	-29.67	1798.06	-3929.19	125.72	1683.23	-278.63	1137.73	72.05	313.65	1095.51	79.83	-230.63
0.69	-3306.33	204.84	-15.63	-3388.4	204.52	-21.27	-3677.25	216.28	-39.36	-3794.99	215.37	-5.52	-2702.74	-29.75	-22.96	-3918.56	43.73	-34.08	-1690.37	23.92	27	-1778.82	23.07	97.06	-3961.75	60.49	1327.95	0	0	0	-3890.11	-60.07	1671.11	-3975.35	-25.76	1735.14	-376.32	-29.67	1798.06	-3939.79	126.8	1683.49	-276.62	1138.11	71.79	310.37	1096.23	79.21	-227.27
0.7	-3306.33	204.84	-15.63	-3388.4	204.52	-21.27	-3740.67	214.85	-48.4	-3737.73	216.15	4.01	-2702.74	-29.75	-22.96	-3918.56	43.73	-34.08	-1690.37	23.92	27	-1778.82	23.07	97.06	-3961.75	60.49	1327.95	0	0	0	-3890.11	-60.07	1671.11	-3975.35	-25.76	1735.14	-376.32	-29.67	1798.06	-3948.01	126.89	1683.02	-273.11	1136.03	73.39	310.63	1096.13	79.26	-230.35
0.71	-3306.33	204.84	-15.63	-3388.4	204.52	-21.27	-3689.58	214.48	-40.28	-3724.88	215.37	4.71	-2702.74	-29.75	-22.96	-3918.56	43.73	-34.08	-1690.37	23.92	27	-1778.82	23.07	97.06	-3961.75	60.49	1327.95	0	0	0	-3890.11	-60.07	1671.11	-3975.35	-25.76	1735.14	-376.32	-29.67	1798.06	-3944.51	128.59	1683.48	-278.72	1136.13	72.85	312.07	1097.11	79.02	-227.48
0.72	-3306.33	204.84	-15.63	-3388.4	204.52	-21.27	-3688.51	212.99	-40.26	-3762.05	216.18	-0.38	-2702.74	-29.75	-22.96	-3918.56	43.73	-34.08	-1690.37	23.92	27	-1778.82	23.07	97.06	-3961.75	60.49	1327.95	0	0	0	-3890.11	-60.07	1671.11	-3975.35	-25.76	1735.14	-376.32	-29.67	1798.06	-3934.89	128.88	1683.09	-280.95	1138.38	71.73	308.47	1096.6	78.08	-227.15
0.73	-3306.33	204.84	-15.63	-3388.4	204.52	-21.27	-3743.3	215.08	-49.42	-3719.16	215.51	7.1	-2702.74	-29.75	-22.96	-3918.56	43.73	-34.08	-1690.37	23.92	27	-1778.82	23.07	97.06	-3961.75	60.49	1327.95	0	0	0	-3890.11	-60.07	1671.11	-3975.35	-25.76	1735.14	-376.32	-29.67	1798.06	-3923.91	129.01	1683.55	-279.67	1138.42	72.31	310.72	1097.35	78.66	-225.74
0.74	-3306.33	204.84	-15.63	-3388.4	204.52	-21.27	-3725.5	215.31	-46.66	-3747.9	217.08	3.1	-2702.74	-29.75	-22.96	-3918.56	43.73	-34.08	-1690.37	23.92	27	-1778.82	23.07	97.06	-3961.75	60.49	1327.95	0	0	0	-3890.11	-60.07	1671.11	-3975.35	-25.76	1735.14	-376.32	-29.67	1798.06	-3918.2	128.86	1683.46	-276.2	1135.15	73.59	311.36	1096.19	79.2	-226.49
0.75	-3306.33	204.84	-15.63	-3388.4	204.52	-21.27	-3721.67	214.16	-45.14	-3731.55	215.15	6.54	-2702.74	-29.75	-22.96	-3918.56	43.73	-34.08	-1690.37	23.92	27	-1778.82	23.07	97.06	-3961.75	60.49	1327.95	0	0	0	-3890.11	-60.07	1671.11	-3975.35	-25.76	1735.14	-376.32	-29.67	1798.06	-3924.82	129.47	1684.09	-282.27	1137.71	71.49	310.09	1095.89	78.87	-225.33
0.76	-3306.33	204.84	-15.63	-3388.4	204.52	-21.27	-3733.31	215.37	-46.06	-3765.33	214.85	0.06	-2702.74	-29.75	-22.96	-3918.56	43.73	-34.08	-1690.37	23.92	27	-1778.82	23.07	97.06	-3961.75	60.49	1327.95	0	0	0	-3890.11	-60.07	1671.11	-3975.35	-25.76	1735.14	-376.32	-29.67	1798.06	-3931.3	130.17	1684.35	-277.15	1137.3	72.63	310.75	1095.29	79.38	-222.8
0.77	-3306.33	204.84	-15.63	-3388.4	204.52	-21.27	-3759.71	215.44	-51.19	-3734.84	214.23	4.44	-2702.74	-29.75	-22.96	-3918.56	43.73	-34.08	-1690.37	23.92	27	-1778.82	23.07	97.06	-3961.75	60.49	1327.95	0	0	0	-3890.11	-60.07	1671.11	-3975.35	-25.76	1735.14	-376.32	-29.67	1798.06	-3924.66	131.11	1683.3	-277.06	1137.11	72.72	310.21	1095.57	79.43	-230.65
0.78	-3306.33	204.84	-15.63	-3388.4	204.52	-21.27	-3730.59	212.96	-45.88	-3776.43	214.82	-0.87	-2702.74	-29.75	-22.96	-3918.56	43.73	-34.08	-1690.37	23.92	27	-1778.82	23.07	97.06	-3961.75	60.49	1327.95	0	0	0	-3890.11	-60.07	1671.11	-3975.35	-25.76	1735.14	-376.32	-29.67	1798.06	-3932.73	132.39	1683.92	-277.01	1135.79	73.11	311.17	1094.44	79.85	-229.22
0.79	-3306.33	204.84	-15.63	-3388.4	204.52	-21.27	-3691.19	214.03	-41.15	-3771.06	215.99	-1.49	-2702.74	-29.75	-22.96	-3918.56	43.73	-34.08	-1690.37	23.92	27	-1778.82	23.07	97.06	-3961.75	60.49	1327.95	0	0	0	-3890.11	-60.07	1671.11	-3975.35	-25.76	1735.14	-376.32	-29.67	1798.06	-3940.55	134.07	1684.33	-275.53	1137.11	72.78	312.26	1096.47	79.48	-230.58
0.8	-3306.33	204.84	-15.63	-3388.4	204.52	-21.27	-3725.85	214.63	-46.08	-3739.7	216.18	5.84	-2702.74	-29.75	-22.96	-3918.56	43.73	-34.08	-1690.37	23.92	27	-1778.82	23.07	97.06	-3961.75	60.49	1327.95	0	0	0	-3890.11	-60.07	1671.11	-3975.35	-25.76	1735.14	-376.32	-29.67	1798.06	-3921.48	134.46	1683.85	-278	1138.46	72.26	308.65	1096.85	78.41	-226.66
0.81	-3306.33	204.84	-15.63	-3388.4	204.52	-21.27	-3708.99	215.56	-42.9	-3752.9	215.52	0.92	-2702.74	-29.75	-22.96	-3918.56	43.73	-34.08	-1690.37	23.92	27	-1778.82	23.07	97.06	-3961.75	60.49	1327.95	0	0	0	-3890.11	-60.07	1671.11	-3975.35	-25.76	1735.14	-376.32	-29.67	1798.06	-3907.35	135.96	1684.35	-273.62	1136.34	73.45	309.64	1096.64	78.63	-223.96
0.82	-3306.33	204.84	-15.63	-3388.4	204.52	-21.27	-3736.45	214.25	-47.03	-3735.98	216.12	5.55	-2702.74	-29.75	-22.96	-3918.56	43.73	-34.08	-1690.37	23.92	27	-1778.82	23.07	97.06	-3961.75	60.49	1327.95	0	0	0	-3890.11	-60.07	1671.11	-3975.35	-25.76	1735.14	-376.32	-29.67	1798.06	-3928.78	135.48	1685.06	-276.67	1137.13	72.26	309.7	1095.72	78.93	-227.84
0.83	-3306.33	204.84	-15.63	-3388.4	204.52	-21.27	-3739.98	214.75	-49.97	-3768.64	215.68	-0.92	-2702.74	-29.75	-22.96	-3918.56	43.73	-34.08	-1690.37	23.92	27	-1778.82	23.07	97.06	-3961.75	60.49	1327.95	0	0	0	-3890.11	-60.07	1671.11	-3975.35	-25.76	1735.14	-376.32	-29.67	1798.06	-3956.9	136.74	1685.58	-275.23	1137.02	72.71	309.18	1097.2	78.44	-233.68
0.84	-3306.33	204.84	-15.63	-3388.4	204.52	-21.27	-3656.88	211.87	-35.81	-3784.35	215.08	-1.58	-2702.74	-29.75	-22.96	-3918.56	43.73	-34.08	-1690.37	23.92	27	-1778.82	23.07	97.06	-3961.75	60.49	1327.95	0	0	0	-3890.11	-60.07	1671.11	-3975.35	-25.76	1735.14	-376.32	-29.67	1798.06	-3951.99	140.33	1684.86	-276.68	1137.01	72.71	311.32	1095.54	79.56	-226.66
0.85	-3306.33	204.84	-15.63	-3388.4	204.52	-21.27	-3718.07	213.73	-45.82	-3759.67	218.22	2.22	-2702.74	-29.75	-22.96	-3918.56	43.73	-34.08	-1690.37	23.92	27	-1778.82	23.07	97.06	-3961.75	60.49	1327.95	0	0	0	-3890.11	-60.07	1671.11	-3975.35	-25.76	1735.14	-376.32	-29.67	1798.06	-3947.4	139.11	1686.02	-284.65	1139.47	70.51	310.68	1096.22	78.97	-229.29
0.86	-3306.33	204.84	-15.63	-3388.4	204.52	-21.27	-3717.93	214.1	-45.39	-3751.8	214.66	4.37	-2702.74	-29.75	-22.96	-3918.56	43.73	-34.08	-1690.37	23.92	27	-1778.82	23.07	97.06	-3961.75	60.49	1327.95	0	0	0	-3890.11	-60.07	1671.11	-3975.35	-25.76	1735.14	-376.32	-29.67	1798.06	-3962.42	140.25	1687.2	-281.96	1140.67	70.66	310.18	1096.97	78.88	-226.26
0.87	-3306.33	204.84	-15.63	-3388.4	204.52	-21.27	-3673.56	210.27	-39.02	-3732.61	216.25	7.15	-2702.74	-29.75	-22.96	-3918.56	43.73	-34.08	-1690.37	23.92	27	-1778.82	23.07	97.06	-3961.75	60.49	1327.95	0	0	0	-3890.11	-60.07	1671.11	-3975.35	-25.76	1735.14	-376.32	-29.67	1798.06	-3945.4	144.56	1686.97	-281.3	1138.89	71.52	308.45	1098.01	78.19	-229.77
0.88	-3306.33	204.84	-15.63	-3388.4	204.52	-21.27	-3727.2	213.99	-46.18	-3766.51	215.09	0.61	-2702.74	-29.75	-22.96	-3918.56	43.73	-34.08	-1690.37	23.92	27	-1778.82	23.07	97.06	-3961.75	60.49	1327.95	0	0	0	-3890.11	-60.07	1671.11	-3975.35	-25.76	1735.14	-376.32	-29.67	1798.06	-3944.74	146.23	1686.51	-277.52	1136.03	72.59	309.9	1096.65	78.46	-228.42
0.89	-3306.33	204.84	-15.63	-3388.4	204.52	-21.27	-3710.54	211.68	-42.91	-3729.19	213.79	6.72	-2702.74	-29.75	-22.96	-3918.56	43.73	-34.08	-1690.37	23.92	27	-1778.82	23.07	97.06	-3961.75	60.49	1327.95	0	0	0	-3890.11	-60.07	1671.11	-3975.35	-25.76	1735.14	-376.32	-29.67	1798.06	-3942.76	147.14	1687.13	-279.34	1136.39	72.24	312.14	1096.28	79.44	-227.59
0.9	-3306.33	204.84	-15.63	-3388.4	204.52	-21.27	-3712.27	213.39	-43.5	-3723.85	213.69	8.9	-2702.74	-29.75	-22.96	-3918.56	43.73	-34.08	-1690.37	23.92	27	-1778.82	23.07	97.06	-3961.75	60.49	1327.95	0	0	0	-3890.11	-60.07	1671.11	-3975.35	-25.76	1735.14	-376.32	-29.67	1798.06	-3949.34	147.03	1687.83	-282.79	1136.61	71.55	313.99	1094.84	80.27	-226.18
0.91	-3306.33	204.84	-15.63	-3388.4	204.52	-21.27	-3705.43	214.04	-42.46	-3724.86	212.79	8.82	-2702.74	-29.75	-22.96	-3918.56	43.73	-34.08	-1690.37	23.92	27	-1778.82	23.07	97.06	-3961.75	60.49	1327.95	0	0	0	-3890.11	-60.07	1671.11	-3975.35	-25.76	1735.14	-376.32	-29.67	1798.06	-3949.38	149.74	1690.25	-285.6	1136.47	70.67	309.98	1095.27	79.09	-225.38
0.92	-3306.33	204.84	-15.63	-3388.4	204.52	-21.27	-3761.1	213.57	-51.4	-3771.11	213.25	1.51	-2702.74	-29.75	-22.96	-3918.56	43.73	-34.08	-1690.37	23.92	27	-1778.82	23.07	97.06	-3961.75	60.49	1327.95	0	0	0	-3890.11	-60.07	1671.11	-3975.35	-25.76	1735.14	-376.32	-29.67	1798.06	-3954.18	151.06	1688.91	-283.25	1137.32	71	310.75	1096.62	78.96	-224.26
0.93	-3306.33	204.84	-15.63	-3388.4	204.52	-21.27	-3739.76	210.93	-47.59	-3773.24	213.78	4.33	-2702.74	-29.75	-22.96	-3918.56	43.73	-34.08	-1690.37	23.92	27	-1778.82	23.07	97.06	-3961.75	60.49	1327.95	0	0	0	-3890.11	-60.07	1671.11	-3984.16	-28.18	1733.65	-376.32	-29.67	1798.06	-3979.24	149.07	1690.83	-282.52	1138.68	70.91	311.65	1096.91	79.28	-220.81
0.94	-3306.33	204.84	-15.63	-3388.4	204.52	-21.27	-3720.13	215.55	-45.56	-3748.97	212.79	6.03	-2702.74	-29.75	-22.96	-3918.56	43.73	-34.08	-1690.37	23.92	27	-1778.82	23.07	97.06	-3961.75	60.49	1327.95	0	0	0	-3890.11	-60.07	1671.11	-3961.24	-25.21	1730.59	-376.32	-29.67	1798.06	-3960.1	150.56	1691.47	-278.9	1136.87	72.01	311.31	1096.99	78.91	-225.13
0.95	-3306.33	204.84	-15.63	-3388.4	204.52	-21.27	-3719.96	214.02	-43.59	-3726.92	211.85	9.21	-2702.74	-29.75	-22.96	-3918.56	43.73	-34.08	-1690.37	23.92	27	-1778.82	23.07	97.06	-3961.75	60.49	1327.95	0	0	0	-3890.11	-60.07	1671.11	-3979.47	-26.43	1727.52	-376.32	-29.67	1798.06	-3936.11	151.52	1690.17	-275.27	1137.33	72.84	310.13	1096.47	78.84	-225.86
0.96	-3306.33	204.84	-15.63	-3388.4	204.52	-21.27	-3725.02	214.46	-43.55	-3740.11	213.52	8.66	-2702.74	-29.75	-22.96	-3918.56	43.73	-34.08	-1690.37	23.92	27	-1778.82	23.07	97.06	-3961.75	60.49	1327.95	0	0	0	-3890.11	-60.07	1671.11	-3971.66	-26.82	1724.94	-376.32	-29.67	1798.06	-3943.58	150.32	1692.47	-276.57	1137.5	72.84	312.53	1097.29	79.12	-218.98
0.97	-3306.33	204.84	-15.63	-3388.4	204.52	-21.27	-3717.69	213.6	-42.57	-3741.73	211.52	9.9	-2702.74	-29.75	-22.96	-3918.56	43.73	-34.08	-1690.37	23.92	27	-1778.82	23.07	97.06	-3961.75	60.49	1327.95	0	0	0	-3890.11	-60.07	1671.11	-3932.47	-22.33	1718.79	-376.32	-29.67	1798.06	-3962.93	152.51	1690.91	-282.12	1137.24	71.73	311.11	1096.58	78.87	-221.44
0.98	-3306.33	204.84	-15.63	-3388.4	204.52	-21.27	-3723.16	211.67	-42.07	-3722.29	212.05	13.02	-2702.74	-29.75	-22.96	-3918.56	43.73	-34.08	-1690.37	23.92	27	-1778.82	23.07	97.06	-3961.75	60.49	1327.95	0	0	0	-3890.11	-60.07	1671.11	-3970.32	-25.85	1718.76	-376.32	-29.67	1798.06	-3992.9	149.8	1696.11	-279.53	1137.59	71.79	310.6	1096.59	78.7	-224.07
0.99	-3306.33	204.84	-15.63	-3388.4	204.52	-21.27	-3741.59	213.23	-44.62	-3713.28	212.11	14.45	-2702.74	-29.75	-22.96	-3918.56	43.73	-34.08	-1690.37	23.92	27	-1778.82	23.07	97.06	-3961.75	60.49	1327.95	0	0	0	-3890.11	-60.07	1671.11	-3955.7	-22.55	1713.89	-376.32	-29.67	1798.06	-4000.95	149.85	1697.4	-280.24	1136.9	72.26	309.69	1097.57	78.32	-226.91
1	-3306.33	204.84	-15.63	-3388.4	204.52	-21.27	-3701.91	211.99	-39.07	-3753.7	210.36	11.38	-2702.74	-29.75	-22.96	-3918.56	43.73	-34.08	-1690.37	23.92	27	-1778.82	23.07	97.06	-3961.75	60.49	1327.95	0	0	0	-3890.11	-60.07	1671.11	-3949.7	-19.69	1711.01	-376.32	-29.67	1798.06	-4008.85	149.88	1698.66	-280.18	1139.2	71.87	311.49	1096.12	79.19	-222.24
1.01	-3306.33	204.84	-15.63	-3388.4	204.52	-21.27	-3717.88	209.46	-40.42	-3736.86	209.67	11.78	-2702.74	-29.75	-22.96	-3918.56	43.73	-34.08	-1690.37	23.92	27	-1778.82	23.07	97.06	-3961.75	60.49	1327.95	0	0	0	-3890.11	-60.07	1671.11	-3940.19	-17.05	1708.81	-376.32	-29.67	1798.06	-4016.58	149.9	1699.9	-277.63	1136.6	72.6	312.26	1096.44	79.32	-229.85
1.02	-3306.33	204.84	-15.63	-3388.4	204.52	-21.27	-3702.85	209.45	-35.29	-3728.01	212.07	15.99	-2702.74	-29.75	-22.96	-3918.56	43.73	-34.08	-1690.37	23.92	27	-1778.82	23.07	97.06	-3961.75	60.49	1327.95	0	0	0	-3890.11	-60.07	1671.11	-3926.31	-16.67	1706.39	-376.32	-29.67	1798.06	-4024.16	149.9	1701.12	-276.95	1135.31	72.74	310.22	1096.67	78.69	-232.51
1.03	-3306.33	204.84	-15.63	-3388.4	204.52	-21.27	-3727.01	211.46	-40.9	-3725.8	210.67	16.01	-2702.74	-29.75	-22.96	-3918.56	43.73	-34.08	-1690.37	23.92	27	-1778.82	23.07	97.06	-3961.75	60.49	1327.95	0	0	0	-3890.11	-60.07	1671.11	-3948.72	-15.24	1704.26	-376.32	-29.67	1798.06	-4031.57	149.89	1702.32	-276.06	1137.37	72.84	306.7	1096.86	77.98	-226.98
1.04	-3306.33	204.84	-15.63	-3388.4	204.52	-21.27	-3738.49	210.82	-41.7	-3737.54	209.56	15	-2702.74	-29.75	-22.96	-3918.56	43.73	-34.08	-1690.37	23.92	27	-1778.82	23.07	97.06	-3961.75	60.49	1327.95	0	0	0	-3890.11	-60.07	1671.11	-3939.78	-12.19	1700.46	-376.32	-29.67	1798.06	-4038.84	149.86	1703.5	-275.77	1136.37	73.44	309.55	1096.88	78.38	-226.87
1.05	-3306.33	204.84	-15.63	-3388.4	204.52	-21.27	-3703.64	210.55	-34.16	-3755.67	208.42	12.79	-2702.74	-29.75	-22.96	-3918.56	43.73	-34.08	-1690.37	23.92	27	-1778.82	23.07	97.06	-3961.75	60.49	1327.95	0	0	0	-3890.11	-60.07	1671.11	-3931.41	-9.22	1698.55	-376.32	-29.67	1798.06	-4045.94	149.81	1704.66	-278.01	1137.08	72.55	309.92	1097.57	78.38	-225.45
1.06	-3306.33	204.84	-15.63	-3388.4	204.52	-21.27	-3702.33	209.33	-35.17	-3713.49	210.16	19.89	-2702.74	-29.75	-22.96	-3918.56	43.73	-34.08	-1690.37	23.92	27	-1778.82	23.07	97.06	-3961.75	60.49	1327.95	0	0	0	-3890.11	-60.07	1671.11	-3953.89	-4.93	1698.09	-376.32	-29.67	1798.06	-4052.89	149.75	1705.81	-281.18	1139.42	71.22	311.21	1098.42	78.24	-224.11
1.07	-3306.33	204.84	-15.63	-3388.4	204.52	-21.27	-3721.26	208.65	-37.53	-3748.5	211.48	14.63	-2702.74	-29.75	-22.96	-3918.56	43.73	-34.08	-1690.37	23.92	27	-1778.82	23.07	97.06	-3961.75	60.49	1327.95	0	0	0	-3890.11	-60.07	1671.11	-3951.05	-3.14	1696.22	-376.32	-29.67	1798.06	-4059.68	149.67	1706.93	-272.62	1136.03	73.92	313.15	1096.3	79.52	-223.58
1.08	-3306.33	204.84	-15.63	-3388.4	204.52	-21.27	-3713.82	211.54	-36.81	-3736.1	210.15	19.51	-2702.74	-29.75	-22.96	-3918.56	43.73	-34.08	-1690.37	23.92	27	-1778.82	23.07	97.06	-3961.75	60.49	1327.95	0	0	0	-3890.11	-60.07	1671.11	-3862.9	-0.21	1689.68	-376.32	-29.67	1798.06	-4066.32	149.58	1708.03	-275.85	1135.73	72.93	312.11	1096.11	79.52	-227.63
1.09	-3306.33	204.84	-15.63	-3388.4	204.52	-21.27	-3701.83	207.63	-35.91	-3748.67	209.98	18.02	-2702.74	-29.75	-22.96	-3918.56	43.73	-34.08	-1690.37	23.92	27	-1778.82	23.07	97.06	-3961.75	60.49	1327.95	0	0	0	-3890.11	-60.07	1671.11	-3869.04	3.98	1686.47	-376.32	-29.67	1798.06	-4072.81	149.47	1709.12	-278.37	1137.46	72.47	311.7	1095.76	79.25	-228.72
1.1	-3306.33	204.84	-15.63	-3388.4	204.52	-21.27	-3738.26	211.46	-40.51	-3731.02	210.55	20.08	-2702.74	-29.75	-22.96	-3918.56	43.73	-34.08	-1690.37	23.92	27	-1778.82	23.07	97.06	-3961.75	60.49	1327.95	0	0	0	-3890.11	-60.07	1671.11	-3854.08	11.21	1684.02	-376.32	-29.67	1798.06	-4079.14	149.35	1710.18	-279.91	1138.44	71.33	313.29	1095.88	79.5	-231.65
1.11	-3306.33	204.84	-15.63	-3388.4	204.52	-21.27	-3723.48	210.15	-40.96	-3687.34	210.68	25.55	-2702.74	-29.75	-22.96	-3918.56	43.73	-34.08	-1690.37	23.92	27	-1778.82	23.07	97.06	-3961.75	60.49	1327.95	0	0	0	-3890.11	-60.07	1671.11	-3868.51	13.79	1682.37	-376.32	-29.67	1798.06	-4085.32	149.22	1711.23	-278.95	1137	71.69	313.26	1095.28	79.74	-226.77
1.12	-3306.33	204.84	-15.63	-3388.4	204.52	-21.27	-3699.13	209.46	-37.66	-3701.65	212.88	21.61	-2702.74	-29.75	-22.96	-3918.56	43.73	-34.08	-1690.37	23.92	27	-1778.82	23.07	97.06	-3961.75	60.49	1327.95	0	0	0	-3890.11	-60.07	1671.11	-3883.49	15.45	1681.92	-376.32	-29.67	1798.06	-4091.34	149.07	1712.25	-277.98	1137.5	71.96	313.12	1095.89	79.8	-224.12
1.13	-3306.33	204.84	-15.63	-3388.4	204.52	-21.27	-3693.13	212.26	-38.75	-3743.24	214.69	15.11	-2702.74	-29.75	-22.96	-3918.56	43.73	-34.08	-1690.37	23.92	27	-1778.82	23.07	97.06	-3961.75	60.49	1327.95	0	0	0	-3890.11	-60.07	1671.11	-3875.51	20.18	1678.85	-376.32	-29.67	1798.06	-4097.22	148.9	1713.26	-275.49	1136.16	73.17	310.65	1096.61	79.12	-223.44
1.14	-3306.33	204.84	-15.63	-3388.4	204.52	-21.27	-3693.07	212.32	-39.2	-3704.87	214.34	20.5	-2702.74	-29.75	-22.96	-3918.56	43.73	-34.08	-1690.37	23.92	27	-1778.82	23.07	97.06	-3961.75	60.49	1327.95	0	0	0	-3890.11	-60.07	1671.11	-3865.13	24.79	1675.87	-376.32	-29.67	1798.06	-4102.94	148.72	1714.25	-278.4	1136.21	72.81	311.05	1096.34	79.2	-226.1
1.15	-3306.33	204.84	-15.63	-3388.4	204.52	-21.27	-3697.5	210	-41.67	-3698.74	216.54	21.9	-2702.74	-29.75	-22.96	-3918.56	43.73	-34.08	-1690.37	23.92	27	-1778.82	23.07	97.06	-3961.75	60.49	1327.95	0	0	0	-3890.11	-60.07	1671.11	-3857.88	27.41	1673.31	-376.32	-29.67	1798.06	-4108.51	148.53	1715.22	-277.56	1136.61	72.71	311.93	1096.76	79	-224.68
1.16	-3306.33	204.84	-15.63	-3388.4	204.52	-21.27	-3671.05	210.47	-37.38	-3715.35	217.63	18.4	-2702.74	-29.75	-22.96	-3918.56	43.73	-34.08	-1690.37	23.92	27	-1778.82	23.07	97.06	-3961.75	60.49	1327.95	0	0	0	-3890.11	-60.07	1671.11	-3838.25	30.21	1671.47	-376.32	-29.67	1798.06	-4113.93	148.32	1716.17	-283.19	1137.67	71.15	309.7	1097.33	78.28	-228.72
1.17	-3306.33	204.84	-15.63	-3388.4	204.52	-21.27	-3706.79	213.15	-42.24	-3705.19	218.7	19.7	-2702.74	-29.75	-22.96	-3918.56	43.73	-34.08	-1690.37	23.92	27	-1778.82	23.07	97.06	-3961.75	60.49	1327.95	0	0	0	-3890.11	-60.07	1671.11	-3858.72	34.08	1671.35	-376.32	-29.67	1798.06	-4119.21	148.1	1717.1	-276.99	1134.59	72.87	308.49	1097.73	78	-225.24
1.18	-3306.33	204.84	-15.63	-3388.4	204.52	-21.27	-3665.78	212.17	-34.63	-3719.6	220.32	17.24	-2702.74	-29.75	-22.96	-3918.56	43.73	-34.08	-1690.37	23.92	27	-1778.82	23.07	97.06	-3961.75	60.49	1327.95	0	0	0	-3890.15	-60.07	1671.11	-3854.89	38.44	1670.31	-376.32	-29.67	1798.06	-4124.33	147.87	1718.02	-280.96	1136.44	71.94	309.81	1096.93	78.57	-226.87
1.19	-3306.33	204.84	-15.63	-3388.4	204.52	-21.27	-3706.44	218.07	-42.68	-3732.93	222.97	15.76	-2702.74	-29.75	-22.96	-3918.56	43.73	-34.08	-1690.37	23.92	27	-1778.82	23.07	97.06	-3961.75	60.49	1327.95	0	0	0	-3927.49	-57.78	1672.31	-3829.99	41.64	1668.55	-376.32	-29.67	1798.06	-4129.31	147.62	1718.92	-280.87	1136.15	72.15	311.06	1095.08	79.61	-219.64
1.2	-3306.33	204.84	-15.63	-3388.4	204.52	-21.27	-3715.62	221.68	-46.46	-3750.56	225.74	13.06	-2702.74	-29.75	-22.96	-3918.56	43.73	-34.08	-1690.37	23.92	27	-1778.82	23.07	97.06	-3961.75	60.49	1327.95	0	0	0	-3896.91	-56.32	1667.91	-3811.92	46.69	1665.92	-376.32	-29.67	1798.06	-4134.13	147.36	1719.8	-281.78	1136.91	71.86	308.69	1096.48	78.62	-224.17
1.21	-3306.33	204.84	-15.63	-3388.4	204.52	-21.27	-3639.68	217.42	-32.88	-3707.14	227.51	21.59	-2702.74	-29.75	-22.96	-3918.56	43.73	-34.08	-1690.37	23.92	27	-1778.82	23.07	97.06	-3961.75	60.49	1327.95	0	0	0	-3847.35	-52.03	1665.23	-3829.97	49.83	1666.32	-376.32	-29.67	1798.06	-4138.81	147.08	1720.66	-281.99	1137.78	71.62	310.51	1096.41	78.85	-227.28
1.22	-3306.33	204.84	-15.63	-3388.4	204.52	-21.27	-3648.62	218.59	-34.45	-3731.04	228.92	20.54	-2702.74	-29.75	-22.96	-3918.56	43.73	-34.08	-1690.37	23.92	27	-1778.82	23.07	97.06	-3961.75	60.49	1327.95	0	0	0	-3913.86	-53.04	1670.25	-3817.48	52.59	1665.8	-376.32	-29.67	1798.06	-4143.35	146.8	1721.5	-282.87	1138.86	71.05	312.08	1096.46	79.3	-228.14
1.23	-3306.33	204.84	-15.63	-3388.4	204.52	-21.27	-3687.34	221.18	-42.04	-3733.69	230.87	20.97	-2702.74	-29.75	-22.96	-3918.56	43.73	-34.08	-1690.37	23.92	27	-1778.82	23.07	97.06	-3961.75	60.49	1327.95	0	0	0	-3906.48	-47.97	1669.03	-3787.64	57.55	1662.43	-376.32	-29.67	1798.06	-4147.73	146.49	1722.33	-278.45	1137.56	72.24	312.72	1095.66	79.58	-222.59
1.24	-3306.33	204.84	-15.63	-3388.4	204.52	-21.27	-3658.37	220.37	-36.7	-3736.37	232.8	21.45	-2702.74	-29.75	-22.96	-3918.56	43.73	-34.08	-1690.37	23.92	27	-1778.82	23.07	97.06	-3961.75	60.49	1327.95	0	0	0	-3830.83	-40.91	1664.18	-3817.98	59.76	1663.18	-376.32	-29.67	1798.06	-4151.98	146.18	1723.13	-279.52	1137.8	71.52	309.24	1097.72	78.13	-227.53
1.25	-3306.33	204.84	-15.63	-3388.4	204.52	-21.27	-3653.5	221.34	-36.14	-3739.1	234.72	21.97	-2702.74	-29.75	-22.96	-3918.56	43.73	-34.08	-1690.37	23.92	27	-1778.82	23.07	97.06	-3966.39	62.83	1329.11	0	0	0	-3857.7	-37.69	1664.19	-3818.46	61.94	1662.21	-376.32	-29.67	1798.06	-4156.07	145.85	1723.93	-278.52	1136.94	72.4	309.79	1096.92	78.66	-228.36
1.26	-3306.33	204.84	-15.63	-3388.4	204.52	-21.27	-3648.78	222.31	-35.55	-3741.86	236.61	22.53	-2702.74	-29.75	-22.96	-3918.56	43.73	-34.08	-1690.37	23.92	27	-1778.82	23.07	97.06	-3962.39	64.96	1328.29	0	0	0	-3849.02	-37.68	1665.02	-3838.55	66.7	1663.02	-376.32	-29.67	1798.06	-4160.02	145.51	1724.7	-275.34	1136.63	73.11	309.38	1095.91	78.84	-227.02
1.27	-3306.33	204.84	-15.63	-3388.4	204.52	-21.27	-3644.23	223.28	-34.92	-3744.66	238.49	23.13	-2702.74	-29.75	-22.96	-3918.56	43.73	-34.08	-1690.37	23.92	27	-1778.82	23.07	97.06	-3972.29	64.31	1325.59	0	0	0	-3839.16	-35.64	1664.21	-3792.85	71.83	1661.22	-376.32	-29.67	1798.06	-4163.83	145.16	1725.46	-275.98	1136.08	73.15	308.8	1094.95	78.9	-225.66
1.28	-3306.33	204.84	-15.63	-3388.4	204.52	-21.27	-3639.85	224.24	-34.24	-3747.5	240.36	23.77	-2702.74	-29.75	-22.96	-3918.56	43.73	-34.08	-1690.37	23.92	27	-1778.82	23.07	97.06	-3967.92	64.82	1327.53	0	0	0	-3816.07	-31.47	1662.84	-3772.82	72.01	1660.48	-376.32	-29.67	1798.06	-4167.5	144.8	1726.2	-277.9	1136.14	72.71	309.82	1096.27	78.55	-222.49
1.29	-3306.33	204.84	-15.63	-3388.4	204.52	-21.27	-3635.62	225.2	-33.53	-3750.37	242.2	24.45	-2702.74	-29.75	-22.96	-3918.56	43.73	-34.08	-1690.37	23.92	27	-1778.82	23.07	97.06	-3936.74	66.42	1329.37	0	0	0	-3794.88	-28.29	1663.37	-3775	78.41	1658.91	-376.32	-29.67	1798.06	-4171.02	144.42	1726.92	-280.61	1136.12	72.12	309.27	1096.34	78.8	-226.54
1.3	-3306.33	204.84	-15.63	-3388.4	204.52	-21.27	-3631.55	226.15	-32.78	-3753.27	244.03	25.17	-2702.74	-29.75	-22.96	-3918.56	43.73	-34.08	-1690.37	23.92	27	-1778.82	23.07	97.06	-3936.43	66.61	1329.22	0	0	0	-3826.51	-25.3	1663.8	-3786.96	79.15	1659.87	-376.32	-29.67	1798.06	-4174.4	144.03	1727.63	-282.84	1137.34	71.37	306.53	1096.07	78.33	-226
1.31	-3306.33	204.84	-15.63	-3388.4	204.52	-21.27	-3627.64	227.1	-32	-3756.21	245.84	25.93	-2702.74	-29.75	-22.96	-3918.56	43.73	-34.08	-1690.37	23.92	27	-1778.82	23.07	97.06	-3931.99	66.9	1329.57	0	0	0	-3837.78	-22.02	1662.92	-3778.25	82.98	1658.82	-376.32	-29.67	1798.06	-4177.64	143.63	1728.32	-276.49	1136.59	73.01	311.25	1096.07	79.14	-225.17
1.32	-3306.33	204.84	-15.63	-3388.4	204.52	-21.27	-3623.88	228.05	-31.17	-3759.18	247.63	26.73	-2702.74	-29.75	-22.96	-3918.56	43.73	-34.08	-1690.37	23.92	27	-1778.82	23.07	97.06	-3907.47	70.02	1327.98	0	0	0	-3816.07	-19.49	1661.43	-3801.87	87.54	1659.98	-376.32	-29.67	1798.06	-4180.74	143.22	1728.99	-276.97	1135.93	72.57	310.7	1095.8	79.17	-228.85
1.33	-3306.33	204.84	-15.63	-3388.4	204.52	-21.27	-3620.27	229	-30.31	-3762.18	249.41	27.57	-2702.74	-29.75	-22.96	-3918.56	43.73	-34.08	-1690.37	23.92	27	-1778.82	23.07	97.06	-3883.91	70.7	1327.5	0	0	0	-3817.77	-14.99	1662.88	-3766.94	90.95	1657.69	-376.32	-29.67	1798.06	-4183.7	142.8	1729.65	-279.26	1136.65	72.42	309.96	1096.78	78.74	-227.38
1.34	-3306.33	204.84	-15.63	-3388.4	204.52	-21.27	-3616.82	229.94	-29.41	-3765.22	251.16	28.44	-2702.74	-29.75	-22.96	-3918.56	43.73	-34.08	-1690.37	23.92	27	-1778.82	23.07	97.06	-3890.06	70.39	1326.22	0	0	0	-3782.37	-11.26	1660.9	-3784.94	92.93	1657.46	-376.32	-29.67	1798.06	-4186.51	142.36	1730.29	-276.28	1137.03	72.96	310.11	1096.55	78.9	-226.1
1.35	-3306.33	204.84	-15.63	-3388.4	204.52	-21.27	-3613.51	230.88	-28.48	-3768.27	252.9	29.36	-2702.74	-29.75	-22.96	-3918.56	43.73	-34.08	-1690.37	23.92	27	-1778.82	23.07	97.06	-3903.74	70.84	1326.83	0	0	0	-3793.73	-9.94	1659.75	-3786.65	96.62	1658.59	-376.32	-29.67	1798.06	-4189.19	141.92	1730.91	-276.96	1135.27	73.36	313.25	1095.93	79.66	-228.47
1.36	-3306.33	204.84	-15.63	-3388.4	204.52	-21.27	-3610.36	231.81	-27.51	-3771.36	254.63	30.31	-2702.74	-29.75	-22.96	-3918.56	43.73	-34.08	-1690.37	23.92	27	-1778.82	23.07	97.06	-3869.35	71.89	1325.87	0	0	0	-3781.58	-9.36	1660.49	-3755.29	100.44	1655.34	-376.32	-29.67	1798.06	-4191.73	141.46	1731.52	-286.03	1139	70.5	311.95	1096.03	79.33	-231.57
1.37	-3306.33	204.84	-15.63	-3388.4	204.52	-21.27	-3607.34	232.74	-26.5	-3774.47	256.34	31.3	-2702.74	-29.75	-22.96	-3918.56	43.73	-34.08	-1690.37	23.92	27	-1778.82	23.07	97.06	-3849.83	72.01	1325.96	0	0	0	-3767.36	-4.94	1658.86	-3768.63	104.74	1655.46	-376.32	-29.67	1798.06	-4194.14	140.99	1732.11	-280.71	1139.01	71.27	313.12	1096.47	79.2	-230.27
1.38	-3306.33	204.84	-15.63	-3388.4	204.52	-21.27	-3604.47	233.67	-25.46	-3777.61	258.03	32.32	-2702.74	-29.75	-22.96	-3918.56	43.73	-34.08	-1690.37	23.92	27	-1778.82	23.07	97.06	-3860.12	72.96	1325.94	0	0	0	-3756.71	-0.24	1657.61	-3758.68	106.7	1656.56	-376.32	-29.67	1798.06	-4196.4	140.51	1732.69	-280.45	1137.91	71.44	311.18	1096.17	79.36	-224.42
1.39	-3306.33	204.84	-15.63	-3388.4	204.52	-21.27	-3601.74	234.6	-24.38	-3780.77	259.7	33.38	-2702.74	-29.75	-22.96	-3918.56	43.73	-34.08	-1690.37	23.92	27	-1778.82	23.07	97.06	-3902.99	76.14	1325	0	0	0	-3794.52	0.86	1657.55	-3744.41	109.63	1655.71	-376.32	-29.67	1798.06	-4198.53	140.02	1733.25	-282.22	1138.39	70.94	312.39	1096.58	79.19	-224.85
1.4	-3306.33	204.84	-15.63	-3388.4	204.52	-21.27	-3599.15	235.52	-23.27	-3783.95	261.36	34.48	-2702.74	-29.75	-22.96	-3918.56	43.73	-34.08	-1690.37	23.92	27	-1778.82	23.07	97.06	-3880.62	77.26	1326.15	0	0	0	-3772.04	3.57	1656.89	-3763.72	110.81	1654.31	-376.32	-29.67	1798.06	-4200.52	139.52	1733.8	-277.7	1138.1	72.02	311.05	1096.72	78.88	-225.7
1.41	-3306.33	204.84	-15.63	-3388.4	204.52	-21.27	-3596.7	236.43	-22.13	-3787.16	262.99	35.61	-2702.74	-29.75	-22.96	-3918.56	43.73	-34.08	-1690.37	23.92	27	-1778.82	23.07	97.06	-3882.41	77.46	1325.45	0	0	0	-3720.97	8.65	1655.45	-3718.06	114.48	1652.3	-376.32	-29.67	1798.06	-4202.37	139.01	1734.33	-275.32	1137.65	72.71	309.67	1097.57	78.45	-224.24
1.42	-3306.33	204.84	-15.63	-3388.4	204.52	-21.27	-3594.38	237.34	-20.95	-3790.38	264.62	36.77	-2702.74	-29.75	-22.96	-3918.56	43.73	-34.08	-1690.37	23.92	27	-1778.82	23.07	97.06	-3863.45	78.74	1324.99	0	0	0	-3741.89	13.51	1656.45	-3675.76	118.64	1650.03	-376.32	-29.67	1798.06	-4204.09	138.48	1734.84	-276.18	1137.09	72.97	312.44	1096.8	79.27	-228.79
1.43	-3306.33	204.84	-15.63	-3388.4	204.52	-21.27	-3592.2	238.25	-19.74	-3793.63	266.22	37.97	-2702.74	-29.75	-22.96	-3918.56	43.73	-34.08	-1690.37	23.92	27	-1778.82	23.07	97.06	-3888.07	79.5	1325.15	0	0	0	-3733.22	15.77	1657.91	-3712.3	121.86	1651.47	-376.32	-29.67	1798.06	-4205.68	137.95	1735.34	-280.38	1137.53	71.79	310.15	1096.77	78.77	-226.39
1.44	-3306.33	204.84	-15.63	-3388.4	204.52	-21.27	-3590.15	239.16	-18.5	-3796.89	267.81	39.21	-2702.74	-29.75	-22.96	-3918.56	43.73	-34.08	-1690.37	23.92	27	-1778.82	23.07	97.06	-3841.28	82.93	1324.52	0	0	0	-3720.48	17.2	1657.19	-3718.8	121.38	1653.88	-376.32	-29.67	1798.06	-4207.13	137.41	1735.83	-281.36	1137	71.6	308.72	1095.8	78.79	-223.31
1.45	-3306.33	204.84	-15.63	-3388.4	204.52	-21.27	-3588.22	240.06	-17.23	-3800.17	269.38	40.47	-2702.74	-29.75	-22.96	-3918.56	43.73	-34.08	-1690.37	23.92	27	-1778.82	23.07	97.06	-3826.12	81.75	1322.1	0	0	0	-3717.08	19.74	1657.84	-3721.47	126.62	1654.12	-376.32	-29.67	1798.06	-4208.45	136.85	1736.3	-277.52	1136.76	72.73	309.74	1096.81	78.82	-220.14
1.46	-3306.33	204.84	-15.63	-3388.4	204.52	-21.27	-3586.43	240.96	-15.92	-3803.47	270.94	41.77	-2702.74	-29.75	-22.96	-3918.56	43.73	-34.08	-1690.37	23.92	27	-1778.82	23.07	97.06	-3841.83	82.07	1320.78	0	0	0	-3717.31	22.07	1660.22	-3686.64	129.93	1655.52	-376.32	-29.67	1798.06	-4209.63	136.29	1736.75	-272.98	1136.72	73.6	312.23	1096.73	79.22	-219.24
1.47	-3306.33	204.84	-15.63	-3388.4	204.52	-21.27	-3584.76	241.85	-14.58	-3806.78	272.48	43.11	-2702.74	-29.75	-22.96	-3918.56	43.73	-34.08	-1690.37	23.92	27	-1778.82	23.07	97.06	-3832.33	86.13	1321.82	0	0	0	-3671.06	26.73	1659.22	-3722.96	132.85	1656.5	-376.32	-29.67	1798.06	-4210.69	135.72	1737.19	-275.45	1136.58	72.91	313.58	1095.67	79.72	-226.06
1.48	-3306.33	204.84	-15.63	-3388.4	204.52	-21.27	-3583.22	242.74	-13.22	-3810.1	274	44.47	-2702.74	-29.75	-22.96	-3918.56	43.73	-34.08	-1690.37	23.92	27	-1778.82	23.07	97.06	-3821.23	87.11	1320.53	0	0	0	-3680.34	27.43	1661.27	-3686.02	135.67	1655.92	-376.32	-29.67	1798.06	-4211.61	135.14	1737.62	-279.23	1138.01	71.76	312.5	1097.15	79.39	-227.34
1.49	-3306.33	204.84	-15.63	-3388.4	204.52	-21.27	-3581.8	243.62	-11.82	-3813.43	275.51	45.87	-2702.74	-29.75	-22.96	-3918.56	43.73	-34.08	-1690.37	23.92	27	-1778.82	23.07	97.06	-3798.74	89.34	1320.09	0	0	0	-3673.71	30.41	1661.05	-3712.79	138.97	1656.78	-376.32	-29.67	1798.06	-4212.4	134.54	1738.03	-278.79	1136.24	72.38	313.61	1095.65	79.84	-227.76
1.5	-3306.33	204.84	-15.63	-3388.4	204.52	-21.27	-3580.49	244.51	-10.39	-3816.78	277	47.29	-2702.74	-29.75	-22.96	-3918.56	43.73	-34.08	-1690.37	23.92	27	-1778.82	23.07	97.06	-3771.73	88.88	1319.46	0	0	0	-3661.88	35.19	1661.01	-3670.19	143.1	1655.11	-376.32	-29.67	1798.06	-4213.06	133.94	1738.43	-280.01	1136.3	72.08	311.7	1096.11	79.33	-223.54
1.51	-3306.33	204.84	-15.63	-3388.4	204.52	-21.27	-3579.31	245.38	-8.93	-3820.14	278.47	48.75	-2702.74	-29.75	-22.96	-3918.56	43.73	-34.08	-1690.37	23.92	27	-1778.82	23.07	97.06	-3767.78	89.34	1317.94	0	0	0	-3651.55	38.45	1661.59	-3658.55	146.09	1655.42	-376.32	-29.67	1798.06	-4213.59	133.33	1738.81	-278.37	1136.72	72.74	310.66	1097.92	78.84	-227.28
1.52	-3306.33	204.84	-15.63	-3388.4	204.52	-21.27	-3578.25	246.25	-7.45	-3823.5	279.93	50.24	-2702.74	-29.75	-22.96	-3918.56	43.73	-34.08	-1690.37	23.92	27	-1778.82	23.07	97.06	-3817.02	91.4	1318.26	0	0	0	-3644.66	42.08	1662.54	-3668.02	150.44	1658.42	-376.32	-29.67	1798.06	-4213.99	132.71	1739.18	-278.87	1138.98	71.64	309.68	1096.05	79.21	-229.13
1.53	-3306.33	204.84	-15.63	-3388.4	204.52	-21.27	-3577.29	247.12	-5.93	-3826.88	281.37	51.76	-2702.74	-29.75	-22.96	-3918.56	43.73	-34.08	-1690.37	23.92	27	-1778.82	23.07	97.06	-3789.37	92.76	1318.99	0	0	0	-3671.94	46.69	1664.36	-3617.82	153.77	1657.17	-376.32	-29.67	1798.06	-4214.26	132.09	1739.54	-276.52	1137.11	72.74	307.47	1097.64	77.68	-229.66
1.54	-3306.33	204.84	-15.63	-3388.4	204.52	-21.27	-3576.45	247.99	-4.39	-3830.26	282.79	53.31	-2702.74	-29.75	-22.96	-3918.56	43.73	-34.08	-1690.37	23.92	27	-1778.82	23.07	97.06	-3743.32	95.29	1320.09	0	0	0	-3675.53	47.6	1664.42	-3655.05	157.1	1659.47	-376.32	-29.67	1798.06	-4214.4	131.45	1739.88	-276.52	1136.37	72.56	309.88	1096.29	78.83	-229.86
1.55	-3306.33	204.84	-15.63	-3388.4	204.52	-21.27	-3575.73	248.85	-2.82	-3833.64	284.2	54.88	-2702.74	-29.75	-22.96	-3918.56	43.73	-34.08	-1690.37	23.92	27	-1778.82	23.07	97.06	-3745.11	95.58	1319.63	0	0	0	-3631.12	51.52	1664.86	-3629.6	160.96	1660.55	-376.32	-29.67	1798.06	-4214.41	130.8	1740.21	-280.25	1137.79	71.61	311.35	1096.24	79.12	-231.66
1.56	-3306.33	204.84	-15.63	-3388.4	204.52	-21.27	-3575.11	249.7	-1.22	-3837.03	285.59	56.49	-2702.74	-29.75	-22.96	-3918.56	43.73	-34.08	-1690.37	23.92	27	-1778.82	23.07	97.06	-3719.41	95.52	1318.11	0	0	0	-3606.13	56.85	1665.42	-3623.31	165.24	1660.74	-376.32	-29.67	1798.06	-4214.3	130.15	1740.52	-280.98	1138.21	71.5	311.52	1096.39	79.19	-225.03
1.57	-3306.33	204.84	-15.63	-3388.4	204.52	-21.27	-3574.6	250.55	0.41	-3840.43	286.96	58.12	-2702.74	-29.75	-22.96	-3918.56	43.73	-34.08	-1690.37	23.92	27	-1778.82	23.07	97.06	-3739.69	96.66	1319.79	0	0	0	-3598.61	58.91	1665.73	-3630.29	168.03	1660.87	-376.32	-29.67	1798.06	-4214.06	129.49	1740.82	-278.73	1137.97	71.93	312.84	1095.66	79.75	-225.23
1.58	-3306.33	204.84	-15.63	-3388.4	204.52	-21.27	-3574.19	251.4	2.06	-3843.82	288.32	59.78	-2702.74	-29.75	-22.96	-3918.56	43.73	-34.08	-1690.37	23.92	27	-1778.82	23.07	97.06	-3730.29	99.42	1319.61	0	0	0	-3592.05	62.06	1666.59	-3608.36	173.5	1660.42	-376.32	-29.67	1798.06	-4213.7	128.82	1741.11	-276.79	1136.54	72.95	310.53	1096.37	78.89	-224.89
1.59	-3306.33	204.84	-15.63	-3388.4	204.52	-21.27	-3573.89	252.24	3.74	-3847.22	289.67	61.47	-2702.74	-29.75	-22.96	-3918.56	43.73	-34.08	-1690.37	23.92	27	-1778.82	23.07	97.06	-3710.9	102.6	1320.14	0	0	0	-3579.11	66.08	1666.9	-3606.42	176.32	1662.06	-376.32	-29.67	1798.06	-4213.21	128.14	1741.39	-279.86	1136.88	72.33	310.15	1096.51	78.6	-221.67
1.6	-3306.33	204.84	-15.63	-3388.4	204.52	-21.27	-3573.68	253.08	5.44	-3850.62	290.99	63.18	-2702.74	-29.75	-22.96	-3918.56	43.73	-34.08	-1690.37	23.92	27	-1778.82	23.07	97.06	-3716.44	106.27	1320.23	0	0	0	-3578.98	69.74	1667.38	-3598.47	180.42	1662.27	-376.32	-29.67	1798.06	-4212.59	127.45	1741.65	-279.3	1136.63	71.88	311.26	1096.36	79.39	-224.8
1.61	-3306.33	204.84	-15.63	-3388.4	204.52	-21.27	-3573.58	253.92	7.17	-3854.01	292.3	64.92	-2702.74	-29.75	-22.96	-3918.56	43.73	-34.08	-1690.37	23.92	27	-1778.82	23.07	97.06	-3698.31	107.91	1320.99	0	0	0	-3545.71	74.05	1665.72	-3577.2	186.35	1659.86	-376.32	-29.67	1798.06	-4211.85	126.76	1741.9	-278.17	1135.65	72.68	311.56	1097.19	78.92	-224.49
1.62	-3306.33	204.84	-15.63	-3388.4	204.52	-21.27	-3573.58	254.75	8.92	-3857.4	293.6	66.69	-2702.74	-29.75	-22.96	-3918.56	43.73	-34.08	-1690.37	23.92	27	-1778.82	23.07	97.06	-3650.04	110.3	1321.96	0	0	0	-3543.54	78.21	1666.32	-3567.64	188.34	1662.03	-376.32	-29.67	1798.06	-4210.99	126.05	1742.13	-276.43	1137.45	72.61	310.45	1095.8	79.12	-223
1.63	-3306.33	204.84	-15.63	-3388.4	204.52	-21.27	-3573.67	255.57	10.7	-3860.79	294.88	68.48	-2702.74	-29.75	-22.96	-3918.56	43.73	-34.08	-1690.37	23.92	27	-1778.82	23.07	97.06	-3659.75	112.6	1319.87	0	0	0	-3552.8	81.43	1667.07	-3578.81	191.74	1660.86	-376.32	-29.67	1798.06	-4210	125.34	1742.36	-277.23	1137.53	72.59	309.61	1096.35	78.61	-228.64
1.64	-3306.33	204.84	-15.63	-3388.4	204.52	-21.27	-3573.85	256.39	12.5	-3864.18	296.14	70.3	-2702.74	-29.75	-22.96	-3918.56	43.73	-34.08	-1690.37	23.92	27	-1778.82	23.07	97.06	-3673.57	115.13	1319.88	0	0	0	-3546.84	85.67	1666.72	-3546.9	195.58	1659.41	-376.32	-29.67	1798.06	-4208.89	124.63	1742.57	-279.94	1136.57	72.25	310.63	1097.6	78.69	-234.52
1.65	-3306.33	204.84	-15.63	-3388.4	204.52	-21.27	-3574.13	257.2	14.33	-3867.55	297.39	72.14	-2702.74	-29.75	-22.96	-3918.56	43.73	-34.08	-1690.37	23.92	27	-1778.82	23.07	97.06	-3618.34	118.64	1320.94	0	0	0	-3549.25	88.72	1666.8	-3509.67	197.9	1658.66	-376.32	-29.67	1798.06	-4207.66	123.9	1742.77	-278.66	1136.6	72.45	308.77	1098.55	77.91	-228.38
1.66	-3306.33	204.84	-15.63	-3388.4	204.52	-21.27	-3574.5	258.02	16.18	-3870.92	298.62	74.01	-2702.74	-29.75	-22.96	-3918.56	43.73	-34.08	-1690.37	23.92	27	-1778.82	23.07	97.06	-3613.99	123.43	1322.01	0	0	0	-3528.55	94.14	1665.6	-3548.28	201.95	1658.56	-376.32	-29.67	1798.06	-4206.31	123.17	1742.95	-279.28	1137.32	71.74	309.88	1096.81	78.8	-225.68
1.67	-3306.33	204.84	-15.63	-3388.4	204.52	-21.27	-3574.95	258.82	18.05	-3874.29	299.83	75.9	-2702.74	-29.75	-22.96	-3918.56	43.73	-34.08	-1690.37	23.92	27	-1778.82	23.07	97.06	-3626.15	123.09	1320.97	0	0	0	-3528.63	97.7	1665.2	-3535.98	208.69	1657.53	-376.32	-29.67	1798.06	-4204.84	122.43	1743.13	-277.99	1138.75	71.75	308.37	1096.77	78.32	-223.43
1.68	-3306.33	204.84	-15.63	-3388.4	204.52	-21.27	-3575.5	259.62	19.94	-3877.64	301.03	77.81	-2702.74	-29.75	-22.96	-3918.56	43.73	-34.08	-1690.37	23.92	27	-1778.82	23.07	97.06	-3648.79	126.88	1321.57	0	0	0	-3542.84	101.06	1665.34	-3506.42	211.85	1655.56	-376.32	-29.67	1798.06	-4203.24	121.68	1743.29	-280.32	1138.68	71.77	311.21	1096.59	79.09	-224.44
1.69	-3306.33	204.84	-15.63	-3388.4	204.52	-21.27	-3576.12	260.42	21.86	-3880.98	302.21	79.75	-2702.74	-29.75	-22.96	-3918.56	43.73	-34.08	-1690.37	23.92	27	-1778.82	23.07	97.06	-3607	130.35	1323.84	0	0	0	-3497.95	103.9	1661.58	-3500.34	216.39	1654.15	-376.32	-29.67	1798.06	-4201.53	120.93	1743.44	-280.74	1137.19	71.96	310.77	1096.46	79.01	-221.62
1.7	-3306.33	204.84	-15.63	-3388.4	204.52	-21.27	-3576.83	261.21	23.79	-3884.32	303.38	81.71	-2702.74	-29.75	-22.96	-3918.56	43.73	-34.08	-1690.37	23.92	27	-1778.82	23.07	97.06	-3608.74	134.11	1324.43	0	0	0	-3507.33	107.4	1661.24	-3503.03	217.65	1651.45	-376.32	-29.67	1798.06	-4199.7	120.17	1743.58	-278.41	1137.02	72.5	308.27	1096.63	78.6	-225.69
1.71	-3306.33	204.84	-15.63	-3388.4	204.52	-21.27	-3577.62	262	25.75	-3887.63	304.53	83.69	-2702.74	-29.75	-22.96	-3918.56	43.73	-34.08	-1690.37	23.92	27	-1778.82	23.07	97.06	-3602.06	134.53	1325.93	0	0	0	-3497.57	111.34	1658.93	-3452.66	221.51	1646.09	-376.32	-29.67	1798.06	-4197.75	119.41	1743.7	-277.7	1136.55	72.88	313.32	1095.68	79.79	-225.64
1.72	-3306.33	204.84	-15.63	-3388.4	204.52	-21.27	-3578.49	262.78	27.73	-3890.94	305.67	85.69	-2702.74	-29.75	-22.96	-3918.56	43.73	-34.08	-1690.37	23.92	27	-1778.82	23.07	97.06	-3616.41	138.31	1328.79	0	0	0	-3489.56	114.78	1657.28	-3492.57	226.55	1645.86	-376.32	-29.67	1798.06	-4195.68	118.64	1743.82	-276.83	1138.73	72.03	311.2	1097.25	79.09	-229.29
1.73	-3306.33	204.84	-15.63	-3388.4	204.52	-21.27	-3579.43	263.55	29.73	-3894.23	306.79	87.71	-2702.74	-29.75	-22.96	-3918.56	43.73	-34.08	-1690.37	23.92	27	-1778.82	23.07	97.06	-3616.46	141.67	1327.44	0	0	0	-3475.63	117.37	1652.53	-3443.71	230.29	1640.78	-376.32	-29.67	1798.06	-4193.49	117.86	1743.92	-278.35	1136.86	71.87	311.04	1095.37	79.47	-226.42
1.74	-3306.33	204.84	-15.63	-3388.4	204.52	-21.27	-3580.45	264.33	31.74	-3897.5	307.9	89.75	-2702.74	-29.75	-22.96	-3918.56	43.73	-34.08	-1690.37	23.92	27	-1778.82	23.07	97.06	-3602.88	144.54	1328.06	0	0	0	-3449.48	120.6	1648.8	-3426.89	232.99	1637.77	-376.32	-29.67	1798.06	-4191.19	117.07	1744.01	-282.39	1138	71.31	309.75	1096.48	78.59	-219.08
1.75	-3306.33	204.84	-15.63	-3388.4	204.52	-21.27	-3581.54	265.09	33.78	-3900.76	308.99	91.82	-2702.74	-29.75	-22.96	-3918.56	43.73	-34.08	-1690.37	23.92	27	-1778.82	23.07	97.06	-3635.98	148.3	1329.75	0	0	0	-3449.35	125.19	1645.68	-3440.05	236.08	1635.27	-376.32	-29.67	1798.06	-4188.77	116.28	1744.1	-276.4	1137.19	73.04	308.14	1095.82	78.58	-223.38
1.76	-3306.33	204.84	-15.63	-3388.4	204.52	-21.27	-3582.7	265.85	35.84	-3904	310.06	93.9	-2702.74	-29.75	-22.96	-3918.56	43.73	-34.08	-1690.37	23.92	27	-1778.82	23.07	97.06	-3567.32	150.87	1331.79	0	0	0	-3462.3	126.17	1643.93	-3456.92	240.05	1632.04	-376.32	-29.67	1798.06	-4186.23	115.49	1744.17	-275.05	1137.23	73.23	310.97	1096.61	79.13	-231.2
1.77	-3306.33	204.84	-15.63	-3388.4	204.52	-21.27	-3583.94	266.61	37.91	-3907.22	311.12	96	-2702.74	-29.75	-22.96	-3918.56	43.73	-34.08	-1690.37	23.92	27	-1778.82	23.07	97.06	-3593.65	153.38	1331.65	0	0	0	-3440.28	130.47	1639.66	-3451.28	243.86	1628.82	-376.32	-29.67	1798.06	-4183.58	114.68	1744.22	-276.19	1136.96	72.47	311.84	1096.14	79.45	-224.8
1.78	-3306.33	204.84	-15.63	-3388.4	204.52	-21.27	-3585.24	267.36	40	-3910.41	312.17	98.12	-2702.74	-29.75	-22.96	-3918.56	43.73	-34.08	-1690.37	23.92	27	-1778.82	23.07	97.06	-3583.44	155.52	1331.91	0	0	0	-3435.78	132.12	1635.33	-3445.58	247.45	1625.68	-376.32	-29.67	1798.06	-4180.82	113.88	1744.27	-283.03	1137.94	71.01	312.77	1095.76	79.78	-226.7
1.79	-3306.33	204.84	-15.63	-3388.4	204.52	-21.27	-3586.6	268.11	42.11	-3913.59	313.19	100.26	-2702.74	-29.75	-22.96	-3918.56	43.73	-34.08	-1690.37	23.92	27	-1778.82	23.07	97.06	-3593.21	159.32	1332.04	0	0	0	-3417.32	135.7	1631.17	-3439.84	250.81	1622.61	-376.32	-29.67	1798.06	-4177.94	113.06	1744.31	-282.48	1138.49	71.12	313.47	1095.04	80.04	-222.04
1.8	-3306.33	204.84	-15.63	-3388.4	204.52	-21.27	-3588.03	268.85	44.24	-3916.74	314.21	102.42	-2702.74	-29.75	-22.96	-3918.56	43.73	-34.08	-1690.37	23.92	27	-1778.82	23.07	97.06	-3553.73	160.85	1334.18	0	0	0	-3391.26	138.21	1627.06	-3434.04	253.95	1619.62	-376.32	-29.67	1798.06	-4174.94	112.25	1744.34	-278.63	1136.19	72.33	313.78	1094.9	79.76	-223.14
1.81	-3306.33	204.84	-15.63	-3388.4	204.52	-21.27	-3589.52	269.58	46.39	-3919.87	315.21	104.6	-2702.74	-29.75	-22.96	-3918.56	43.73	-34.08	-1690.37	23.92	27	-1778.82	23.07	97.06	-3562.37	163.66	1333.9	0	0	0	-3408.6	139.69	1624.17	-3428.19	256.87	1616.71	-376.32	-29.67	1798.06	-4171.84	111.42	1744.35	-275.06	1134.51	73.66	311.15	1097.62	78.5	-222.96
1.82	-3306.33	204.84	-15.63	-3388.4	204.52	-21.27	-3591.07	270.31	48.55	-3922.97	316.19	106.79	-2702.74	-29.75	-22.96	-3918.56	43.73	-34.08	-1690.37	23.92	27	-1778.82	23.07	97.06	-3514.63	168.41	1334.19	0	0	0	-3396.14	141.91	1620.69	-3422.29	259.57	1613.87	-376.32	-29.67	1798.06	-4168.62	110.6	1744.36	-277.96	1136.02	72.57	310.19	1096.67	78.73	-230.66
1.83	-3306.33	204.84	-15.63	-3388.4	204.52	-21.27	-3592.68	271.04	50.72	-3926.05	317.16	109	-2702.74	-29.75	-22.96	-3918.56	43.73	-34.08	-1690.37	23.92	27	-1778.82	23.07	97.06	-3543.83	169.95	1334.88	0	0	0	-3398.58	144.23	1617.28	-3416.34	262.06	1611.1	-376.32	-29.67	1798.06	-4165.29	109.76	1744.36	-281.1	1138.76	71.47	311.23	1096.74	78.73	-229.89
1.84	-3306.33	204.84	-15.63	-3388.4	204.52	-21.27	-3594.34	271.76	52.91	-3929.1	318.11	111.22	-2702.74	-29.75	-22.96	-3918.57	43.73	-34.08	-1690.37	23.92	27	-1778.82	23.07	97.06	-3519.51	174.66	1334.45	0	0	0	-3390.08	144.31	1614.4	-3410.34	264.35	1608.42	-376.32	-29.67	1798.06	-4161.85	108.93	1744.34	-278.02	1137.24	72.41	312.98	1096.44	79.37	-227.31
1.85	-3306.33	204.84	-15.63	-3388.4	204.52	-21.27	-3596.06	272.47	55.12	-3932.12	319.05	113.47	-2702.74	-29.75	-22.96	-3923.17	41.41	-34.74	-1690.37	23.92	27	-1778.82	23.07	97.06	-3524.01	176.13	1335.4	0	0	0	-3387.49	144.43	1610.15	-3404.29	266.42	1605.8	-376.32	-29.67	1798.06	-4158.3	108.08	1744.32	-280.37	1136.73	72.18	310.9	1096.33	78.95	-226.9
1.86	-3306.33	204.84	-15.63	-3388.4	204.52	-21.27	-3597.83	273.18	57.34	-3935.11	319.97	115.72	-2702.74	-29.75	-22.96	-3916.3	40.48	-34.77	-1690.37	23.92	27	-1778.82	23.07	97.06	-3490.42	178.92	1333.84	0	0	0	-3359.83	147.07	1604.99	-3398.19	268.3	1603.27	-376.32	-29.67	1798.06	-4154.64	107.24	1744.29	-278.95	1136.35	72.35	306.4	1097.36	78.05	-224.89
1.87	-3306.33	204.84	-15.63	-3388.4	204.52	-21.27	-3599.65	273.89	59.58	-3938.07	320.88	117.99	-2702.74	-29.75	-22.96	-3881.96	37.34	-37.33	-1690.37	23.92	27	-1778.82	23.07	97.06	-3528.03	181.96	1333.69	0	0	0	-3354.45	150.85	1603.3	-3392.03	269.98	1600.81	-376.32	-29.67	1798.06	-4150.87	106.39	1744.24	-280.16	1136.26	71.97	309.61	1097.2	78.56	-228.46
1.88	-3306.33	204.84	-15.63	-3388.4	204.52	-21.27	-3601.52	274.58	61.83	-3941	321.77	120.28	-2702.74	-29.75	-22.96	-3887.43	34.63	-38.13	-1690.37	23.92	27	-1778.82	23.07	97.06	-3509.29	182.6	1333.16	0	0	0	-3357.2	151	1600.86	-3385.83	271.46	1598.43	-376.32	-29.67	1798.06	-4146.99	105.53	1744.19	-276.61	1137.5	72.69	311.34	1095.59	79.03	-228.7
1.89	-3306.33	204.84	-15.63	-3388.4	204.52	-21.27	-3603.44	275.28	64.09	-3943.9	322.65	122.58	-2702.74	-29.75	-22.96	-3815.47	30.62	-28.01	-1690.37	23.92	27	-1778.82	23.07	97.06	-3564.75	186.26	1335.26	0	0	0	-3376.02	151.37	1599.35	-3379.58	272.75	1596.12	-376.32	-29.67	1798.06	-4143	104.67	1744.13	-276.77	1136.27	72.66	313.94	1095.75	79.75	-224.27
1.9	-3306.33	204.84	-15.63	-3388.4	204.52	-21.27	-3605.4	275.96	66.37	-3946.76	323.51	124.89	-2702.74	-29.75	-22.96	-3841.56	28.1	-35.96	-1690.37	23.92	27	-1778.82	23.07	97.06	-3515.94	188.96	1335.1	0	0	0	-3347.49	150.86	1596.22	-3373.27	273.85	1593.9	-376.32	-29.67	1798.06	-4138.91	103.81	1744.05	-275.35	1134.98	73.4	313.15	1097.52	79.24	-225.87
1.91	-3306.33	204.84	-15.63	-3388.4	204.52	-21.27	-3607.4	276.64	68.65	-3949.58	324.36	127.22	-2702.74	-29.75	-22.96	-3783.51	21.77	-27.43	-1690.37	23.92	27	-1778.82	23.07	97.06	-3498.18	189.82	1334.27	0	0	0	-3352.17	152.43	1593.1	-3366.92	274.77	1591.75	-376.32	-29.67	1798.06	-4134.71	102.94	1743.97	-275.62	1133.87	73.8	309.13	1095.85	79.14	-229.43
1.92	-3306.33	204.84	-15.63	-3388.4	204.52	-21.27	-3609.44	277.32	70.96	-3952.37	325.19	129.56	-2702.74	-29.75	-22.96	-3786.75	15.99	-28.92	-1690.37	23.92	27	-1778.82	23.07	97.06	-3483.95	193.36	1333.78	0	0	0	-3332.67	154.71	1588.97	-3360.52	275.51	1589.68	-376.32	-29.67	1798.06	-4130.4	102.07	1743.88	-281.19	1137.59	71.92	306.74	1097.01	78.19	-221.56
1.93	-3306.33	204.84	-15.63	-3388.4	204.52	-21.27	-3611.53	277.99	73.27	-3955.12	326.01	131.91	-2702.74	-29.75	-22.96	-3709.97	16	-19.94	-1690.37	23.92	27	-1778.82	23.07	97.06	-3520.73	195.94	1333.28	0	0	0	-3330.78	154.67	1588.82	-3354.07	276.06	1587.69	-376.32	-29.67	1798.06	-4125.99	101.2	1743.78	-278.2	1136.76	72.49	309.4	1096.61	78.72	-231.21
1.94	-3306.33	204.84	-15.63	-3388.4	204.52	-21.27	-3613.64	278.65	75.59	-3957.83	326.81	134.28	-2702.74	-29.75	-22.96	-3761.55	10.86	-30.25	-1690.37	23.92	27	-1778.82	23.07	97.06	-3449.06	195.94	1332.41	0	0	0	-3314.66	153.98	1584.82	-3347.57	276.45	1585.77	-376.32	-29.67	1798.06	-4121.47	100.32	1743.68	-281.3	1136.61	71.7	309.21	1097.45	78.4	-224.7
1.95	-3306.33	204.84	-15.63	-3388.4	204.52	-21.27	-3615.8	279.31	77.92	-3960.5	327.6	136.65	-2702.74	-29.75	-22.96	-3746.35	8.47	-29.87	-1690.37	23.92	27	-1778.82	23.07	97.06	-3325.21	195.2	1338.63	0	0	0	-3311.98	153.29	1584.76	-3341.02	276.66	1583.94	-376.32	-29.67	1798.06	-4116.84	99.44	1743.56	-278.01	1136.77	72.56	310.93	1096.54	79.38	-222.39
1.96	-3306.33	204.84	-15.63	-3388.4	204.52	-21.27	-3617.99	279.96	80.27	-3963.13	328.38	139.04	-2702.74	-29.75	-22.96	-3687.56	6.81	-25.6	-1690.37	23.92	27	-1778.82	23.07	97.06	-3140.75	196.43	1343	0	0	0	-3301.04	154.18	1583.03	-3334.42	276.7	1582.19	-376.32	-29.67	1798.06	-4112.11	98.56	1743.44	-279.09	1136.62	72.65	311.31	1095.08	79.48	-228.13
1.97	-3306.33	204.84	-15.63	-3388.4	204.52	-21.27	-3620.21	280.61	82.62	-3965.72	329.14	141.43	-2702.74	-29.75	-22.96	-3652.31	5.57	-25.44	-1690.37	23.92	27	-1778.82	23.07	97.06	-3274.69	197.46	1338.94	0	0	0	-3288.28	154.75	1581.51	-3327.78	276.58	1580.51	-376.32	-29.67	1798.06	-4107.28	97.67	1743.3	-277.69	1136.19	72.79	310.01	1096.58	79.12	-226
1.98	-3306.33	204.84	-15.63	-3388.4	204.52	-21.27	-3622.45	281.25	84.99	-3968.26	329.88	143.84	-2702.74	-29.75	-22.96	-3577.71	6.5	-15.36	-1690.37	23.92	27	-1778.82	23.07	97.06	-3376.85	197.88	1336.14	0	0	0	-3318.39	153.48	1579.75	-3321.08	276.3	1578.91	-376.32	-29.67	1798.06	-4102.34	96.78	1743.16	-279.35	1138.36	71.98	309.04	1096.94	78.66	-229.69
1.99	-3306.33	204.84	-15.63	-3388.4	204.52	-21.27	-3624.73	281.88	87.36	-3970.76	330.61	146.26	-2702.74	-29.75	-22.96	-3597.44	4.58	-20.94	-1690.37	23.92	27	-1778.82	23.07	97.06	-3433.91	199.12	1333.68	0	0	0	-3263.76	153.9	1576.43	-3314.34	275.86	1577.4	-376.32	-29.67	1798.06	-4097.31	95.89	1743.01	-281.44	1135.74	72.26	310.28	1096.95	78.69	-229.27
2	-3306.33	204.84	-15.63	-3388.4	204.52	-21.27	-3627.03	282.51	89.74	-3973.21	331.33	148.68	-2702.74	-29.75	-22.96	-3556.87	5.28	-15.4	-1690.37	23.92	27	-1778.82	23.07	97.06	-3378.58	201.66	1332.57	0	0	0	-3263.69	154.57	1574.89	-3307.55	275.26	1575.96	-376.32	-29.67	1798.06	-4092.17	95	1742.85	-276.23	1136.12	73.02	309.52	1096.19	79	-226.18
2.01	-3306.33	204.84	-15.63	-3388.4	204.52	-21.27	-3629.36	283.13	92.13	-3975.62	332.03	151.12	-2702.74	-29.75	-22.96	-3525.7	3.88	-13.33	-1690.37	23.92	27	-1778.82	23.07	97.06	-3380.18	199.48	1331.95	0	0	0	-3300.69	155.18	1576.59	-3300.71	274.51	1574.61	-376.32	-29.67	1798.06	-4086.93	94.1	1742.69	-274.12	1135.34	73.61	308.65	1097.16	78.3	-227.9
2.02	-3306.33	204.84	-15.63	-3388.4	204.52	-21.27	-3631.7	283.75	94.53	-3977.98	332.72	153.56	-2702.74	-29.75	-22.96	-3495.22	2.55	-11.32	-1690.37	23.92	27	-1778.82	23.07	97.06	-3359.57	200.92	1331.6	0	0	0	-3289.26	151.61	1576.54	-3293.82	273.62	1573.33	-376.32	-29.67	1798.06	-4081.58	93.2	1742.51	-274.91	1135.56	73.74	309.35	1098.26	78.08	-222.39
2.03	-3306.33	204.84	-15.63	-3388.4	204.52	-21.27	-3634.07	284.36	96.93	-3980.29	333.39	156.01	-2702.74	-29.75	-22.96	-3465.44	1.28	-9.4	-1690.37	23.92	27	-1778.82	23.07	97.06	-3386.26	202.66	1331.95	0	0	0	-3275.25	152.22	1574.93	-3286.89	272.58	1572.14	-376.32	-29.67	1798.06	-4076.14	92.3	1742.33	-272.95	1136.16	73.75	308.84	1097.04	78.51	-229.14
2.04	-3306.33	204.84	-15.63	-3388.4	204.52	-21.27	-3636.46	284.96	99.35	-3982.55	334.05	158.47	-2702.74	-29.75	-22.96	-3436.35	0.07	-7.54	-1690.37	23.92	27	-1778.82	23.07	97.06	-3365.19	203.28	1331.61	0	0	0	-3281.02	151.96	1575.73	-3279.91	271.4	1571.03	-376.32	-29.67	1798.06	-4070.6	91.4	1742.14	-275.62	1136.54	73.19	312.68	1095.52	79.7	-228.73
2.05	-3306.33	204.84	-15.63	-3388.4	204.52	-21.27	-3638.86	285.56	101.76	-3984.75	334.7	160.94	-2702.74	-29.75	-22.96	-3407.94	-1.07	-5.76	-1690.37	23.92	27	-1778.82	23.07	97.06	-3405	203.13	1329.52	0	0	0	-3268.31	151.19	1575.11	-3272.88	270.08	1570	-376.32	-29.67	1798.06	-4064.96	90.49	1741.94	-275.49	1136.24	73.41	315.25	1094.99	80.31	-227.98
2.06	-3306.33	204.84	-15.63	-3388.4	204.52	-21.27	-3641.27	286.15	104.19	-3986.91	335.33	163.41	-2702.74	-29.75	-22.96	-3380.22	-2.16	-4.05	-1690.37	23.92	27	-1778.82	23.07	97.06	-3355.42	204.19	1331.22	0	0	0	-3289.46	150.93	1576.52	-3265.8	268.63	1569.05	-376.32	-29.67	1798.06	-4059.22	89.58	1741.74	-275.72	1134.39	73.42	313.19	1095.09	80.08	-230.19
2.07	-3306.33	204.84	-15.63	-3388.4	204.52	-21.27	-3643.7	286.74	106.62	-3989.01	335.94	165.89	-2702.74	-29.75	-22.96	-3353.17	-3.18	-2.42	-1690.37	23.92	27	-1778.82	23.07	97.06	-3368.29	204.36	1330.15	0	0	0	-3255.75	149.25	1576.19	-3258.68	267.05	1568.18	-376.32	-29.67	1798.06	-4053.38	88.68	1741.53	-278.59	1135.71	72.26	309.99	1095.48	79.29	-229.69
2.08	-3306.33	204.84	-15.63	-3388.4	204.52	-21.27	-3646.14	287.32	109.06	-3991.05	336.55	168.37	-2702.74	-29.75	-22.96	-3326.79	-4.15	-0.85	-1690.37	23.92	27	-1778.82	23.07	97.06	-3317.91	203.56	1330.44	0	0	0	-3214.78	150.03	1573.18	-3251.51	265.33	1567.39	-376.32	-29.67	1798.06	-4047.45	87.77	1741.31	-280.41	1135.74	72.19	311.09	1095.71	79.35	-225.11
2.09	-3306.33	204.84	-15.63	-3388.4	204.52	-21.27	-3648.59	287.89	111.5	-3993.04	337.13	170.86	-2702.74	-29.75	-22.96	-3301.08	-5.06	0.64	-1690.37	23.92	27	-1778.82	23.07	97.06	-3309.61	203.93	1332.85	0	0	0	-3234.18	148.24	1575.32	-3244.3	263.5	1566.69	-376.32	-29.67	1798.06	-4041.42	86.86	1741.08	-279.1	1136.17	72.36	310.44	1096.73	79.11	-227.82
2.1	-3306.33	204.84	-15.63	-3388.4	204.52	-21.27	-3651.04	288.46	113.94	-3994.98	337.71	173.35	-2702.74	-29.75	-22.96	-3276.03	-5.91	2.06	-1690.37	23.92	27	-1778.82	23.07	97.06	-3290.11	204.16	1332.08	0	0	0	-3251.62	146.71	1577.79	-3237.04	261.54	1566.07	-376.32	-29.67	1798.06	-4035.29	85.94	1740.85	-278.73	1135.98	72.32	310.61	1096.26	79.03	-224.86
2.11	-3306.33	204.84	-15.63	-3388.4	204.52	-21.27	-3653.5	289.02	116.39	-3996.85	338.27	175.85	-2702.74	-29.75	-22.96	-3251.65	-6.72	3.41	-1690.37	23.92	27	-1778.82	23.07	97.06	-3231.96	203.92	1334.27	0	0	0	-3243.89	146.07	1576.87	-3229.73	259.47	1565.54	-376.32	-29.67	1798.06	-4029.06	85.03	1740.61	-273.57	1135.02	73.43	310.2	1095.35	79.29	-223.93
2.12	-3306.33	204.84	-15.63	-3388.4	204.52	-21.27	-3655.96	289.57	118.84	-3998.67	338.81	178.35	-2702.74	-29.75	-22.96	-3227.92	-7.47	4.69	-1690.37	23.92	27	-1778.82	23.07	97.06	-3216.5	201.89	1334.29	0	0	0	-3233.03	145.09	1576.73	-3222.38	257.28	1565.08	-376.32	-29.67	1798.06	-4022.75	84.12	1740.37	-276.68	1136.29	72.9	311.86	1096.04	79.41	-223.4
2.13	-3306.33	204.84	-15.63	-3388.4	204.52	-21.27	-3658.42	290.12	121.3	-4000.42	339.35	180.86	-2702.74	-29.75	-22.96	-3204.84	-8.17	5.91	-1690.37	23.92	27	-1778.82	23.07	97.06	-3052.61	203.41	1339.37	0	0	0	-3211.05	143.59	1577.15	-3214.98	254.98	1564.71	-376.32	-29.67	1798.06	-4016.33	83.2	1740.11	-276.54	1136.29	73.1	311.25	1096.62	79.09	-227.14
2.14	-3306.33	204.84	-15.63	-3388.4	204.52	-21.27	-3660.88	290.66	123.76	-4002.11	339.86	183.37	-2702.74	-29.75	-22.96	-3182.41	-8.83	7.05	-1690.37	23.92	27	-1778.82	23.07	97.06	-2768.65	202.27	1350.79	0	0	0	-3188.55	141.81	1578.12	-3207.54	252.58	1564.43	-376.32	-29.67	1798.06	-4009.83	82.29	1739.86	-280.35	1137.33	72.12	310.04	1096.29	78.93	-225.99
2.15	-3306.33	204.84	-15.63	-3388.4	204.52	-21.27	-3663.34	291.19	126.22	-4003.74	340.37	185.88	-2702.74	-29.75	-22.96	-3160.63	-9.44	8.12	-1690.37	23.92	27	-1778.82	23.07	97.06	-2528.67	200.03	1362.16	0	0	0	-3190.08	138.79	1579.17	-3200.05	250.07	1564.23	-376.32	-29.67	1798.06	-4003.23	81.37	1739.59	-279.05	1136.46	72.39	310.24	1095.77	78.96	-229.31
2.16	-3306.33	204.84	-15.63	-3388.4	204.52	-21.27	-3665.8	291.72	128.68	-4005.31	340.86	188.39	-2702.74	-29.75	-22.96	-3139.48	-10.01	9.12	-1690.37	23.92	27	-1778.82	23.07	97.06	-2735.19	200	1354.44	0	0	0	-3203.18	135.61	1581.1	-3192.51	247.46	1564.11	-376.32	-29.67	1798.06	-3996.53	80.45	1739.32	-278.46	1136.78	72.32	307.15	1096.69	78.21	-225.93
2.17	-3306.33	204.84	-15.63	-3388.4	204.52	-21.27	-3668.24	292.24	131.15	-4006.81	341.34	190.91	-2702.74	-29.75	-22.96	-3118.98	-10.53	10.06	-1690.37	23.92	27	-1778.82	23.07	97.06	-3218.06	201.35	1333.96	0	0	0	-3175.84	133.53	1580.51	-3184.93	244.75	1564.08	-376.32	-29.67	1798.06	-3989.75	79.54	1739.04	-281.12	1136.99	71.54	310.45	1097.07	78.79	-223.34
2.18	-3306.33	204.84	-15.63	-3388.4	204.52	-21.27	-3670.68	292.75	133.61	-4008.24	341.8	193.43	-2702.74	-29.75	-22.96	-3099.1	-11.01	10.93	-1690.37	23.92	27	-1778.82	23.07	97.06	-3379.5	203.02	1327.74	0	0	0	-3158.91	133.02	1581.41	-3177.31	241.95	1564.13	-376.32	-29.67	1798.06	-3982.87	78.62	1738.76	-279.3	1136.56	72.3	311.68	1097.48	78.86	-224.66
2.19	-3306.33	204.84	-15.63	-3388.4	204.52	-21.27	-3673.11	293.26	136.08	-4009.61	342.25	195.95	-2702.74	-29.75	-22.96	-3079.85	-11.46	11.73	-1690.37	23.92	27	-1778.82	23.07	97.06	-3453.77	203.31	1327.2	0	0	0	-3158.44	128.23	1581.96	-3169.64	239.06	1564.27	-376.32	-29.67	1798.06	-3975.91	77.7	1738.47	-279.56	1137.23	71.76	310.48	1095.98	79.15	-229.95
2.2	-3306.33	204.84	-15.63	-3388.4	204.52	-21.27	-3675.53	293.76	138.54	-4010.91	342.68	198.46	-2702.74	-29.75	-22.96	-3061.23	-11.86	12.46	-1690.37	23.92	27	-1778.82	23.07	97.06	-3475.54	200.34	1327.88	0	0	0	-3153.75	124.86	1582.63	-3161.93	236.08	1564.49	-376.32	-29.67	1798.06	-3968.85	76.79	1738.18	-281.03	1138.37	71.64	313.76	1094.46	80.26	-231
2.21	-3306.33	204.84	-15.63	-3388.4	204.52	-21.27	-3677.93	294.26	141.01	-4012.13	343.11	200.98	-2702.74	-29.75	-22.96	-3043.23	-12.23	13.13	-1690.37	23.92	27	-1778.82	23.07	97.06	-3476.06	196.65	1327.46	0	0	0	-3145.23	121.79	1583.57	-3154.17	233.02	1564.8	-376.32	-29.67	1798.06	-3961.7	75.87	1737.88	-281.62	1137.45	71.51	311.65	1095.57	79.32	-228.83
2.22	-3306.33	204.84	-15.63	-3388.4	204.52	-21.27	-3680.32	294.74	143.48	-4013.29	343.52	203.5	-2702.74	-29.75	-22.96	-3025.84	-12.56	13.73	-1690.37	23.92	27	-1778.82	23.07	97.06	-3940.97	195.57	1345.51	0	0	0	-3133.39	119.08	1583.35	-3146.37	229.87	1565.19	-376.32	-29.67	1798.06	-3954.46	74.95	1737.57	-280.28	1135.98	72.22	310.28	1097.49	78.58	-222.68
2.23	-3306.33	204.84	-15.63	-3388.4	204.52	-21.27	-3682.69	295.22	145.94	-4014.38	343.91	206.02	-2702.74	-29.75	-22.96	-3009.06	-12.87	14.27	-1690.37	23.92	27	-1778.82	23.07	97.06	-4068.09	195.61	1349.65	0	0	0	-3118.89	116.6	1584.31	-3138.52	226.65	1565.67	-376.32	-29.67	1798.06	-3947.14	74.04	1737.26	-281.17	1136.62	71.54	310.38	1097.08	78.71	-230.16
2.24	-3306.33	204.84	-15.63	-3388.4	204.52	-21.27	-3685.03	295.7	148.4	-4015.39	344.29	208.53	-2702.74	-29.75	-22.96	-2992.89	-13.14	14.74	-1690.37	23.92	27	-1778.82	23.07	97.06	-3496	193.34	1324.52	0	0	0	-3117.96	113.89	1586.24	-3130.63	223.36	1566.24	-376.32	-29.67	1798.06	-3939.72	73.13	1736.95	-280.93	1138.07	71.8	306.37	1097.75	77.67	-226.31
2.25	-3306.33	204.84	-15.63	-3388.4	204.52	-21.27	-3687.36	296.16	150.86	-4016.33	344.66	211.05	-2702.74	-29.75	-22.96	-2977.33	-13.38	15.14	-1690.37	23.92	27	-1778.82	23.07	97.06	-3313.3	192.07	1319.04	0	0	0	-3113.43	111.72	1586.02	-3122.7	220	1566.89	-376.32	-29.67	1798.06	-3932.22	72.21	1736.63	-281.3	1138.9	71.53	307.87	1097.25	78.33	-228.53
2.26	-3306.33	204.84	-15.63	-3388.4	204.52	-21.27	-3689.66	296.62	153.32	-4017.19	345.01	213.56	-2702.74	-29.75	-22.96	-2962.37	-13.59	15.49	-1690.37	23.92	27	-1778.82	23.07	97.06	-3296.88	187.45	1318.05	0	0	0	-3100.17	107.81	1584.82	-3114.72	216.57	1567.63	-376.32	-29.67	1798.06	-3924.63	71.3	1736.3	-282.35	1137.9	71.41	307.14	1095.87	78.41	-227.16
2.27	-3306.33	204.84	-15.63	-3388.4	204.52	-21.27	-3691.94	297.07	155.78	-4017.97	345.36	216.07	-2702.74	-29.75	-22.96	-2948	-13.77	15.76	-1690.37	23.92	27	-1778.82	23.07	97.06	-3299.46	187.5	1317.83	0	0	0	-3131.99	104.43	1586.94	-3106.7	213.07	1568.46	-376.32	-29.67	1798.06	-3916.96	70.39	1735.97	-278.44	1137.33	72.48	313.64	1094.55	80.21	-226.68
2.28	-3306.33	204.84	-15.63	-3388.4	204.52	-21.27	-3694.19	297.52	158.23	-4018.68	345.68	218.58	-2702.74	-29.75	-22.96	-2934.22	-13.94	15.98	-1690.37	23.92	27	-1778.82	23.07	97.06	-3273.81	186.2	1315.76	0	0	0	-3106.32	101.64	1586.88	-3098.64	209.52	1569.37	-376.32	-29.67	1798.06	-3909.2	69.48	1735.64	-279.73	1136.78	71.87	311.63	1096.52	78.89	-229.5
2.29	-3306.33	204.84	-15.63	-3388.4	204.52	-21.27	-3696.41	297.96	160.68	-4019.31	346	221.08	-2702.74	-29.75	-22.96	-2921.03	-14.07	16.13	-1690.37	23.92	27	-1778.82	23.07	97.06	-3260.48	183.6	1315.52	0	0	0	-3096.15	98.56	1588.42	-3090.53	205.91	1570.37	-376.32	-29.67	1798.06	-3901.35	68.57	1735.3	-279.62	1137.86	72.07	308.66	1097.24	78.29	-227.61
2.3	-3306.33	204.84	-15.63	-3388.4	204.52	-21.27	-3698.6	298.39	163.12	-4019.86	346.3	223.58	-2702.74	-29.75	-22.96	-2908.43	-14.19	16.22	-1690.37	23.92	27	-1778.82	23.07	97.06	-3246.56	182.32	1315.88	0	0	0	-3102.38	95.05	1589.98	-3082.39	202.24	1571.46	-376.32	-29.67	1798.06	-3893.42	67.66	1734.95	-278.76	1136.74	72.62	312.89	1096.16	79.47	-224.48
2.31	-3306.33	204.84	-15.63	-3388.4	204.52	-21.27	-3700.76	298.81	165.56	-4020.33	346.59	226.07	-2702.74	-29.75	-22.96	-2896.4	-14.29	16.24	-1690.37	23.92	27	-1778.82	23.07	97.06	-3239.14	178.58	1313.87	0	0	0	-3054.75	92.43	1587.96	-3074.2	198.53	1572.64	-376.32	-29.67	1798.06	-3885.4	66.76	1734.61	-278.94	1134.67	73.29	311.22	1095.8	79.03	-228.77
2.32	-3306.33	204.84	-15.63	-3388.4	204.52	-21.27	-3702.88	299.23	168	-4020.71	346.86	228.56	-2702.74	-29.75	-22.96	-2884.95	-14.37	16.21	-1690.37	23.92	27	-1778.82	23.07	97.06	-3239.31	177.29	1313.69	0	0	0	-3068.15	88.66	1588.92	-3065.96	194.77	1573.91	-376.32	-29.67	1798.06	-3877.31	65.85	1734.25	-276.91	1135.88	72.91	308.87	1096.1	78.96	-227.57
2.33	-3306.33	204.84	-15.63	-3388.4	204.52	-21.27	-3704.96	299.64	170.43	-4021.02	347.13	231.05	-2702.74	-29.75	-22.96	-2874.07	-14.43	16.11	-1690.37	23.92	27	-1778.82	23.07	97.06	-3226.26	173.21	1312.75	0	0	0	-3088.98	82.86	1591.52	-3057.69	190.97	1575.27	-376.32	-29.67	1798.06	-3869.12	64.95	1733.9	-282.29	1137.47	71.74	308.23	1096.52	78.43	-228.4
2.34	-3306.33	204.84	-15.63	-3388.4	204.52	-21.27	-3707.01	300.04	172.85	-4021.23	347.38	233.53	-2702.74	-29.75	-22.96	-2863.76	-14.48	15.95	-1690.37	23.92	27	-1778.82	23.07	97.06	-3224.53	171.7	1312.84	0	0	0	-3048.98	79.44	1591.4	-3049.37	187.12	1576.71	-376.32	-29.67	1798.06	-3860.86	64.05	1733.54	-281.44	1135.49	72.3	312.55	1095.46	79.55	-231.07
2.35	-3306.33	204.84	-15.63	-3388.4	204.52	-21.27	-3709.02	300.44	175.27	-4021.36	347.61	236	-2702.74	-29.75	-22.96	-2854.02	-14.51	15.74	-1690.37	23.92	27	-1778.82	23.07	97.06	-3229.69	169.3	1312.21	0	0	0	-3054.08	77.58	1592.41	-3041.01	183.24	1578.24	-376.32	-29.67	1798.06	-3852.51	63.16	1733.17	-276.92	1135.12	72.6	312.84	1095	79.89	-227.98
2.36	-3306.33	204.84	-15.63	-3388.4	204.52	-21.27	-3710.98	300.82	177.68	-4021.41	347.83	238.46	-2702.74	-29.75	-22.96	-2844.83	-14.53	15.46	-1690.37	23.92	27	-1778.82	23.07	97.06	-3203.88	169.88	1312.09	0	0	0	-3063.41	72.66	1593.55	-3032.61	179.33	1579.87	-376.32	-29.67	1798.06	-3844.09	62.26	1732.81	-274.6	1137.32	72.9	312.18	1096.39	79.4	-232.24
2.37	-3306.33	204.84	-15.63	-3388.4	204.52	-21.27	-3712.9	301.2	180.09	-4021.37	348.04	240.92	-2702.74	-29.75	-22.96	-2836.2	-14.54	15.12	-1690.37	23.92	27	-1778.82	23.07	97.06	-3186.47	163.74	1312.91	0	0	0	-3008.99	69.95	1592.47	-3024.17	175.39	1581.58	-376.32	-29.67	1798.06	-3835.58	61.37	1732.44	-280.44	1137.11	71.72	311.14	1096.23	79.23	-230.87
2.38	-3306.33	204.84	-15.63	-3388.4	204.52	-21.27	-3714.77	301.58	182.49	-4021.23	348.24	243.38	-2702.74	-29.75	-22.96	-2828.12	-14.55	14.72	-1690.37	23.92	27	-1778.82	23.07	97.06	-3186.72	159.78	1312.01	0	0	0	-3035.95	64.88	1594.1	-3015.69	171.42	1583.38	-376.32	-29.67	1798.06	-3826.99	60.48	1732.06	-279.02	1134.55	72.67	311.67	1097.33	79.06	-225.34
2.39	-3306.33	204.84	-15.63	-3388.4	204.52	-21.27	-3716.59	301.94	184.88	-4021.01	348.43	245.82	-2702.74	-29.75	-22.96	-2820.58	-14.55	14.27	-1690.37	23.92	27	-1778.82	23.07	97.06	-3167.21	156.88	1312.84	0	0	0	-3024.21	59.67	1594.36	-3007.16	167.43	1585.28	-376.32	-29.67	1798.06	-3818.32	59.59	1731.68	-277.66	1135.38	73.07	310.13	1096.25	78.94	-224.69
2.4	-3306.33	204.84	-15.63	-3388.4	204.52	-21.27	-3718.36	302.3	187.26	-4020.7	348.6	248.26	-2702.74	-29.75	-22.96	-2813.6	-14.54	13.75	-1690.37	23.92	27	-1778.82	23.07	97.06	-3164.19	155.49	1313.55	0	0	0	-3015.08	56.66	1595.62	-2998.6	163.41	1587.26	-376.32	-29.67	1798.06	-3809.58	58.71	1731.3	-279.25	1137.45	72.19	309.75	1096.34	78.95	-224.74
2.41	-3306.33	204.84	-15.63	-3388.4	204.52	-21.27	-3720.09	302.65	189.63	-4020.29	348.76	250.68	-2702.74	-29.75	-22.96	-2807.14	-14.53	13.18	-1690.37	23.92	27	-1778.82	23.07	97.06	-3136.37	150.53	1314.59	0	0	0	-3019.15	52.59	1597.57	-2989.99	159.39	1589.33	-376.32	-29.67	1798.06	-3800.75	57.83	1730.92	-278.92	1138.74	71.67	312.39	1095.99	79.4	-227.59
2.42	-3306.33	204.84	-15.63	-3388.4	204.52	-21.27	-3721.75	302.99	191.99	-4019.79	348.9	253.1	-2702.74	-29.75	-22.96	-2801.23	-14.51	12.55	-1690.37	23.92	27	-1778.82	23.07	97.06	-3135.89	149.43	1315.91	0	0	0	-3009.14	48.22	1598.56	-2981.35	155.35	1591.5	-376.32	-29.67	1798.06	-3791.85	56.95	1730.53	-278.66	1136.69	72.05	311.36	1096.43	79.14	-223.47
2.43	-3306.33	204.84	-15.63	-3388.4	204.52	-21.27	-3723.36	303.33	194.35	-4019.2	349.03	255.51	-2702.74	-29.75	-22.96	-2795.85	-14.5	11.86	-1690.37	23.92	27	-1778.82	23.07	97.06	-3121.64	145.15	1316.58	0	0	0	-2967.04	44.13	1600.12	-2972.66	151.3	1593.76	-376.32	-29.67	1798.06	-3782.87	56.07	1730.14	-277.9	1135.75	72.81	309.06	1097.97	78	-231.07
2.44	-3306.33	204.84	-15.63	-3388.4	204.52	-21.27	-3724.92	303.65	196.69	-4018.51	349.16	257.91	-2702.74	-29.75	-22.96	-2790.99	-14.49	11.11	-1690.37	23.92	27	-1778.82	23.07	97.06	-3101.14	139.14	1317.58	0	0	0	-2959.59	40.13	1602.33	-2963.93	147.24	1596.11	-376.32	-29.67	1798.06	-3773.81	55.2	1729.75	-282.13	1137.18	71.36	309.31	1097.18	78.11	-228.35
2.45	-3306.33	204.84	-15.63	-3388.4	204.52	-21.27	-3726.41	303.97	199.02	-4017.72	349.26	260.29	-2702.74	-29.75	-22.96	-2786.66	-14.48	10.31	-1690.37	23.92	27	-1778.82	23.07	97.06	-3105.65	136.47	1320.64	0	0	0	-2947.55	35.46	1604.04	-2955.17	143.18	1598.55	-376.32	-29.67	1798.06	-3764.68	54.34	1729.36	-279.66	1135.94	72.33	312.23	1096.66	79.21	-228.24
2.46	-3306.33	204.84	-15.63	-3388.4	204.52	-21.27	-3727.85	304.29	201.35	-4016.83	349.36	262.67	-2702.74	-29.75	-22.96	-2782.84	-14.47	9.46	-1690.37	23.92	27	-1778.82	23.07	97.06	-3072.17	132.76	1324.28	0	0	0	-2944.69	31.86	1606.09	-2946.36	139.12	1601.08	-376.32	-29.67	1798.06	-3755.47	53.47	1728.96	-275.98	1135.5	73.18	310.14	1096.39	79.02	-227
2.47	-3306.33	204.84	-15.63	-3388.4	204.52	-21.27	-3729.21	304.59	203.66	-4015.85	349.44	265.04	-2702.74	-29.75	-22.96	-2779.54	-14.47	8.54	-1690.37	23.92	27	-1778.82	23.07	97.06	-3069.44	130.29	1325.62	0	0	0	-2935.02	27.76	1608.06	-2937.52	135.07	1603.7	-376.32	-29.67	1798.06	-3746.19	52.61	1728.56	-278.67	1138.22	71.69	310.5	1096.74	78.77	-221.31
2.48	-3306.33	204.84	-15.63	-3388.4	204.52	-21.27	-3730.52	304.89	205.96	-4014.76	349.51	267.39	-2702.74	-29.75	-22.96	-2776.76	-14.48	7.58	-1690.37	23.92	27	-1778.82	23.07	97.06	-3079.97	126.21	1328.19	0	0	0	-2944.71	23.63	1610.41	-2928.63	131.02	1606.42	-376.32	-29.67	1798.06	-3736.83	51.76	1728.16	-278.64	1137.23	72.11	311.58	1096.1	79.2	-220.19
2.49	-3306.33	204.84	-15.63	-3388.42	204.52	-21.27	-3731.76	305.17	208.24	-4013.57	349.57	269.73	-2702.74	-29.75	-22.96	-2774.48	-14.5	6.55	-1690.37	23.92	27	-1778.82	23.07	97.06	-3076.29	123.94	1330.24	0	0	0	-2924	19.5	1613.32	-2919.71	126.99	1609.23	-376.32	-29.67	1798.06	-3727.4	50.9	1727.75	-279.46	1136.76	72.5	311.92	1096.24	79.38	-224.39
2.5	-3306.33	204.84	-15.63	-3407.16	203.25	-26.28	-3732.92	305.45	210.52	-4012.28	349.62	272.06	-2702.74	-29.75	-22.96	-2772.7	-14.53	5.48	-1690.37	23.92	27	-1778.82	23.07	97.06	-3044.99	118.78	1331.9	0	0	0	-2915.76	15.01	1615.56	-2910.72	122.97	1612.13	-376.32	-29.67	1798.06	-3717.9	50.06	1727.35	-280.3	1138.4	71.38	309.3	1097.93	78.19	-226.55
2.51	-3306.33	204.84	-15.63	-3407.02	203.11	-24.84	-3734.02	305.73	212.78	-4010.89	349.65	274.38	-2702.74	-29.75	-22.96	-2771.42	-14.57	4.35	-1690.37	23.92	27	-1778.82	23.07	97.06	-3021.46	114.22	1336.49	0	0	0	-2913.96	10.57	1618.32	-2880.12	119.91	1615.07	-376.32	-29.67	1798.06	-3708.32	49.21	1726.94	-281.93	1137.79	71.61	308.02	1097.35	78.21	-224.48
2.52	-3306.37	204.84	-15.64	-3333.74	203.89	-14.48	-3735.04	305.99	215.03	-4009.39	349.67	276.68	-2702.74	-29.75	-22.96	-2770.64	-14.63	3.16	-1690.37	23.92	27	-1778.82	23.07	97.06	-3027.49	111.67	1336.69	0	0	0	-2884.18	8.02	1619.82	-2862.34	116.26	1616.72	-376.32	-29.67	1798.06	-3698.67	48.38	1726.53	-275.85	1136.42	73.09	312.21	1096.1	79.56	-224.25
2.53	-3349.73	203.25	-26.58	-3400.08	201.28	-30.48	-3735.99	306.25	217.26	-4007.78	349.68	278.97	-2702.74	-29.75	-22.96	-2770.34	-14.7	1.93	-1690.37	23.92	27	-1778.82	23.07	97.06	-3018.45	108.8	1339.11	0	0	0	-2894.36	3.92	1623.16	-2882.2	110.12	1620.42	-376.32	-29.67	1798.06	-3688.95	47.54	1726.12	-282.08	1136.54	71.94	311.08	1096.31	79.21	-225.99
2.54	-3357.27	202.68	-31.36	-3382.7	201.42	-32.27	-3736.86	306.5	219.49	-4006.07	349.67	281.24	-2702.74	-29.75	-22.96	-2770.54	-14.79	0.64	-1690.37	23.92	27	-1778.82	23.07	97.06	-2995.07	105.61	1341.5	0	0	0	-2885.48	-0.08	1625.86	-2891.09	108.37	1624.04	-376.32	-29.67	1798.06	-3679.16	46.71	1725.71	-279.05	1136.01	72.85	311.66	1096.39	79.21	-227.43
2.55	-3328.11	201.68	-31.66	-3398.63	201.96	-38.72	-3737.66	306.74	221.69	-4004.24	349.66	283.5	-2702.74	-29.75	-22.96	-2771.22	-14.91	-0.7	-1690.37	23.92	27	-1778.82	23.07	97.06	-3020.82	101.43	1343.33	0	0	0	-2889.42	-4.66	1628.13	-2883.45	101.98	1625.89	-376.32	-29.67	1798.06	-3669.29	45.89	1725.3	-277.74	1137.44	72.63	311.45	1096.09	79.35	-230
2.56	-3328.51	200.1	-36.84	-3363.13	200.48	-33.7	-3738.37	306.97	223.88	-4002.31	349.63	285.74	-2702.74	-29.75	-22.96	-2772.37	-15.04	-2.1	-1690.37	23.92	27	-1778.82	23.07	97.06	-2968.07	99.45	1343.06	0	0	0	-2857.11	-6.35	1629.22	-2879.38	100.71	1628.35	-376.32	-29.67	1798.06	-3659.36	45.07	1724.88	-280.15	1139.2	71.47	312.86	1095.49	79.73	-228.64
2.57	-3300.98	200.04	-36.15	-3367.93	201.05	-34.57	-3739	307.19	226.06	-4000.27	349.59	287.97	-2702.74	-29.75	-22.96	-2774	-15.19	-3.54	-1690.37	23.92	27	-1778.82	23.07	97.06	-2979.65	96.52	1344.98	0	0	0	-2875.1	-11.11	1633.04	-2853.97	96.91	1632	-376.32	-29.67	1798.06	-3649.36	44.26	1724.47	-280.59	1138.68	71.49	314.55	1095.91	80.08	-217.3
2.58	-3330.74	201.55	-43.16	-3378.87	201.39	-33.11	-3739.55	307.41	228.22	-3998.12	349.54	290.18	-2702.74	-29.75	-22.96	-2776.11	-15.37	-5.04	-1690.37	23.92	27	-1778.82	23.07	97.06	-2964.61	93.59	1345.64	0	0	0	-2854.58	-15.46	1634.75	-2822.48	96.09	1631.28	-376.32	-29.67	1798.06	-3639.29	43.45	1724.05	-282.4	1138.42	71.05	313.48	1095.31	79.92	-225.53
2.59	-3302.39	203.24	-39.94	-3328.64	201.54	-22.14	-3740.01	307.62	230.36	-3995.85	349.47	292.37	-2702.74	-29.75	-22.96	-2778.67	-15.57	-6.58	-1690.37	23.92	27	-1778.82	23.07	97.06	-2993.75	93.04	1346.32	0	0	0	-2818.28	-16.84	1634.85	-2846.19	90.6	1635.95	-376.32	-29.67	1798.06	-3629.15	42.65	1723.63	-279.68	1137.11	71.84	313.56	1096.13	79.4	-227.54
2.6	-3281.98	205.11	-40.91	-3318.16	204.16	-18.82	-3740.38	307.82	232.49	-3993.47	349.4	294.55	-2702.74	-29.75	-22.96	-2773.24	-12.86	-7.95	-1690.37	23.92	27	-1778.82	23.07	97.06	-2936.15	89.17	1347.92	0	0	0	-2842.58	-19.79	1637.98	-2857.06	88.05	1639.08	-376.32	-29.67	1798.06	-3618.95	41.85	1723.21	-276.8	1137.84	72.91	311.19	1097.63	78.8	-227.46
2.61	-3247.56	206.37	-34.43	-3318.84	203.09	-13.71	-3740.66	308.01	234.6	-3990.97	349.31	296.71	-2702.74	-29.75	-22.96	-2799.82	-14.85	-12.85	-1690.37	23.92	27	-1778.82	23.07	97.06	-2921.88	86.36	1348.88	0	0	0	-2815.31	-21.85	1638.72	-2814.49	85.21	1638.77	-376.32	-29.67	1798.06	-3608.68	41.06	1722.8	-276.2	1135.44	73.9	309.77	1096.12	78.72	-222.31
2.62	-3260.14	208.7	-32.68	-3300.44	202.71	-8.61	-3740.85	308.19	236.69	-3988.36	349.21	298.86	-2702.74	-29.75	-22.96	-2809.51	-17.23	-16.92	-1690.37	23.92	27	-1778.82	23.07	97.06	-2917.91	85.01	1349.88	0	0	0	-2808.62	-25.09	1641.09	-2829.97	83.58	1641.45	-376.32	-29.67	1798.06	-3598.34	40.27	1722.38	-277.14	1135.12	73.13	312.07	1094.69	79.81	-223.05
2.63	-3236.9	207.73	-27.72	-3279.67	202.7	-2.67	-3740.95	308.36	238.76	-3985.62	349.09	300.98	-2702.74	-29.75	-22.96	-2796.98	-16.22	-14.39	-1690.37	23.92	27	-1778.82	23.07	97.06	-2912.49	83.78	1351.62	0	0	0	-2819.37	-28.87	1643.23	-2832.54	81.49	1642.85	-376.32	-29.67	1798.06	-3587.93	39.49	1721.96	-280.64	1137.3	71.7	309.88	1096.2	79.2	-228.5
2.64	-3209.42	206.29	-22.58	-3261.36	199.93	2.13	-3740.95	308.53	240.82	-3982.77	348.97	303.08	-2702.74	-29.75	-22.96	-2800.69	-19.1	-15.47	-1690.37	23.92	27	-1778.82	23.07	97.06	-2929.49	80.6	1352.15	0	0	0	-2804.37	-30.32	1644.13	-2796.95	80.21	1642.31	-376.32	-29.67	1798.06	-3577.46	38.72	1721.54	-279.23	1135.73	72.55	307.37	1096.34	78.27	-227.99
2.65	-3197.59	204.11	-21.44	-3242.31	200.07	4.28	-3740.86	308.69	242.85	-3979.81	348.83	305.17	-2702.74	-29.75	-22.96	-2750.51	-15.26	-6.43	-1690.37	23.92	27	-1778.82	23.07	97.06	-2925.65	77.88	1353.21	0	0	0	-2805.01	-32.03	1645.61	-2832.75	75.71	1647.39	-376.32	-29.67	1798.06	-3566.93	37.95	1721.12	-282.66	1138.97	71.19	311.38	1095.11	79.34	-228.42
2.66	-3196.12	202.87	-23.44	-3219.93	197.08	6.02	-3740.66	308.84	244.87	-3976.71	348.69	307.24	-2702.74	-29.75	-22.96	-2801.58	-19.16	-16.52	-1690.37	23.92	27	-1778.82	23.07	97.06	-2907.16	79.7	1354.01	0	0	0	-2771.44	-32.37	1646.07	-2786.55	75.11	1647.23	-376.32	-29.67	1798.06	-3556.33	37.19	1720.7	-278.39	1137.57	72.19	310.53	1095.85	79.24	-231.33
2.67	-3159.92	201.63	-19.29	-3201.23	193.05	5.34	-3740.36	308.98	246.87	-3973.5	348.53	309.28	-2702.74	-29.75	-22.96	-2804.69	-15.86	-18.74	-1690.37	23.92	27	-1778.82	23.07	97.06	-2911.07	75.04	1354.85	0	0	0	-2789.4	-35.59	1648.37	-2773.99	73.12	1647.93	-376.32	-29.67	1798.06	-3545.67	36.44	1720.28	-277.91	1136.88	72.39	312.05	1095.47	79.45	-228.59
2.68	-3111.82	199.83	-14.87	-3199.39	193.21	5.35	-3739.96	309.11	248.84	-3970.16	348.36	311.31	-2702.74	-29.75	-22.96	-2814.57	-19.2	-20.86	-1690.37	23.92	27	-1778.82	23.07	97.06	-2880.29	74.32	1356.4	0	0	0	-2771.06	-37.94	1649.36	-2739.58	70.87	1648.23	-376.32	-29.67	1798.06	-3534.94	35.69	1719.86	-277.14	1137.49	72.15	310.49	1097.06	78.76	-219.41
2.69	-3079.34	197.25	-14.75	-3138.39	190.25	7.86	-3739.46	309.23	250.8	-3966.7	348.17	313.31	-2702.74	-29.75	-22.96	-2775.16	-16.83	-14.23	-1690.37	23.92	27	-1778.82	23.07	97.06	-2883.91	71.87	1356.52	0	0	0	-2760.66	-36.63	1649.46	-2740.44	69.92	1648.88	-376.32	-29.67	1798.06	-3524.16	34.95	1719.44	-277.47	1136.76	72.83	311.18	1096.84	78.88	-223.07
2.7	-3052.45	196.32	-14.28	-3149.07	191.16	0.82	-3738.85	309.35	252.73	-3963.12	347.98	315.3	-2702.74	-29.75	-22.96	-2786.42	-15.47	-15.24	-1690.37	23.92	27	-1778.82	23.07	97.06	-2881.31	71.39	1357.64	0	0	0	-2755.02	-39.5	1651.29	-2763.32	69.24	1653.11	-376.32	-29.67	1798.06	-3513.31	34.22	1719.02	-281.06	1137.36	71.46	312.53	1097.12	79.05	-222.85
2.71	-3042.74	195.72	-17.77	-3079.97	189.21	6.29	-3738.12	309.45	254.65	-3959.4	347.77	317.26	-2702.74	-29.75	-22.96	-2756.52	-16.56	-10.75	-1690.37	23.92	27	-1778.82	23.07	97.06	-2885.76	68.16	1359.36	0	0	0	-2752.32	-39.52	1652.85	-2742.08	69.13	1651.96	-376.32	-29.67	1798.06	-3502.4	33.49	1718.61	-278.92	1137.84	72.13	311.07	1096.21	78.8	-225.93
2.72	-2987.03	194.08	-15.11	-3102.88	188.88	-4.41	-3737.29	309.55	256.54	-3955.56	347.55	319.19	-2702.74	-29.75	-22.96	-2823.52	-17.98	-25.15	-1690.37	23.92	27	-1778.82	23.07	97.06	-2856.02	68.16	1358.39	0	0	0	-2738.63	-39.5	1653.9	-2732.23	69.83	1653.37	-376.32	-29.67	1798.06	-3491.43	32.77	1718.19	-277.75	1136.37	72.98	310.66	1095.7	79.02	-227.88
2.73	-2974.95	193.75	-18.23	-3025.22	187.09	0.9	-3736.35	309.64	258.41	-3951.59	347.33	321.11	-2702.74	-29.75	-22.96	-2817.46	-16.97	-21.34	-1690.37	23.92	27	-1778.82	23.07	97.06	-2861.5	67.73	1359.81	0	0	0	-2739.04	-41.63	1655.14	-2708.9	70.21	1654.8	-376.32	-29.67	1798.06	-3480.4	32.06	1717.77	-280.02	1135.75	72.47	311.62	1095.27	79.45	-228.44
2.74	-2954.82	194.8	-21.66	-2974.76	189.16	2.99	-3735.29	309.72	260.26	-3947.49	347.08	323	-2702.74	-29.75	-22.96	-2824.07	-16.27	-25.21	-1690.37	23.92	27	-1778.82	23.07	97.06	-2844.4	64.21	1359.71	0	0	0	-2722.91	-41.1	1655.52	-2712.37	67.78	1656.25	-376.32	-29.67	1798.06	-3469.31	31.36	1717.36	-279.95	1136.47	72.22	313.42	1094.69	80.18	-225.64
2.75	-2939.79	193.96	-25.25	-2968.38	185.22	-4.23	-3734.11	309.79	262.08	-3943.26	346.83	324.87	-2702.74	-29.75	-22.96	-2834.41	-17.77	-25.93	-1690.37	23.92	27	-1778.82	23.07	97.06	-2818.25	63.83	1359.05	0	0	0	-2688.65	-40.97	1655.89	-2694.44	68.67	1656.51	-376.32	-29.67	1798.06	-3458.16	30.66	1716.94	-280.43	1136.45	72.53	313.73	1095.19	80.01	-225.87
2.76	-2870.6	194.61	-19.18	-2941.35	186.71	-7.31	-3732.82	309.85	263.88	-3938.89	346.57	326.72	-2702.74	-29.75	-22.96	-2819.22	-15.19	-23.51	-1690.37	23.92	27	-1778.82	23.07	97.06	-2810.54	62.34	1359.75	0	0	0	-2707.16	-41.88	1656.79	-2672.09	67.92	1657.07	-376.32	-29.67	1798.06	-3446.95	29.97	1716.53	-278.1	1136.22	73.03	309.51	1097.19	78.23	-226.3
2.77	-2875.53	197.2	-26.44	-2901.35	188.17	-7.96	-3731.41	309.9	265.66	-3934.4	346.3	328.54	-2702.74	-29.75	-22.96	-2761.39	-14.65	-12.1	-1690.37	23.92	27	-1778.82	23.07	97.06	-2833.92	63.27	1359.16	0	0	0	-2701.08	-40.74	1658.32	-2690.57	69.04	1658.58	-376.32	-29.67	1798.06	-3435.68	29.29	1716.12	-280.02	1135.58	72.75	310.44	1096.1	78.97	-227.95
2.78	-2851.1	201.14	-29.65	-2846.58	190.87	-4.98	-3729.87	309.95	267.41	-3929.76	346.01	330.33	-2702.74	-29.75	-22.96	-2779.13	-14.97	-15.36	-1690.37	23.92	27	-1778.82	23.07	97.06	-2801.29	62.77	1359	0	0	0	-2691.15	-41.03	1658.33	-2686.93	66.9	1659.86	-376.32	-29.67	1798.06	-3424.36	28.62	1715.71	-281.22	1136.84	71.81	310.38	1096.99	78.37	-228.55
2.79	-2780.43	203.17	-21.21	-2820.43	194.18	-9.35	-3728.21	309.98	269.14	-3925	345.71	332.1	-2702.74	-29.75	-22.96	-2837.84	-16.12	-28.57	-1690.37	23.92	27	-1778.82	23.07	97.06	-2808.81	60.52	1359.91	0	0	0	-2671.75	-40.66	1658.65	-2692.95	69.03	1660.8	-376.32	-29.67	1798.06	-3412.98	27.95	1715.3	-278.47	1135.93	72.97	312.66	1095.9	79.07	-227.84
2.8	-2777.51	205.62	-25.73	-2806.44	197.96	-14.28	-3726.42	310.01	270.84	-3920.09	345.4	333.85	-2702.74	-29.75	-22.96	-2820.9	-16.47	-24.32	-1690.37	23.92	27	-1778.82	23.07	97.06	-2802.83	60.47	1357.87	0	0	0	-2666.92	-40.23	1658.86	-2672.66	69.43	1660.38	-376.32	-29.67	1798.06	-3401.55	27.3	1714.9	-277.87	1135.64	73	313.99	1096.66	79.34	-226.94
2.81	-2712.81	210.15	-16.97	-2750.38	198.94	-9.59	-3724.51	310.03	272.52	-3915.05	345.08	335.57	-2702.74	-29.75	-22.96	-2850.43	-17.37	-29.65	-1690.37	23.92	27	-1778.82	23.07	97.06	-2767.9	61.25	1359.6	0	0	0	-2655.76	-39.41	1658.72	-2647.31	69.01	1660.11	-376.32	-29.67	1798.06	-3390.06	26.65	1714.49	-276.03	1136.34	72.98	314.2	1095.4	80.02	-227.09
2.82	-2689.47	213.74	-14.51	-2734.13	201.23	-12.78	-3722.46	310.03	274.17	-3909.86	344.75	337.26	-2702.74	-29.75	-22.96	-2801.83	-17.07	-19.98	-1690.37	23.92	27	-1778.82	23.07	97.06	-2787.56	59.49	1357.11	0	0	0	-2629.52	-37.28	1658.29	-2642.98	72.32	1660.41	-376.32	-29.67	1798.06	-3378.51	26.01	1714.09	-279.86	1137.13	72.02	312.01	1095.88	79.28	-222.91
2.83	-2660.41	217.78	-9.79	-2724.46	205.06	-16.14	-3720.29	310.03	275.79	-3904.54	344.41	338.92	-2702.74	-29.75	-22.96	-2804.15	-16.32	-22.9	-1690.37	23.92	27	-1778.82	23.07	97.06	-2800.08	59.26	1358.55	0	0	0	-2642.1	-38.45	1658.65	-2643.37	71.56	1660.71	-376.32	-29.67	1798.06	-3366.91	25.38	1713.69	-281.86	1137.01	71.78	313.97	1097.08	79.28	-224.56
2.84	-2611.59	221.24	-2.15	-2659.43	208.11	-9.6	-3717.98	310.02	277.39	-3899.07	344.06	340.56	-2702.74	-29.75	-22.96	-2766.9	-15.14	-16.42	-1690.37	23.92	27	-1778.82	23.07	97.06	-2796.74	58.68	1358.32	0	0	0	-2626.67	-37.05	1657.79	-2599.89	72.87	1659.35	-376.32	-29.67	1798.06	-3355.26	24.76	1713.3	-283.82	1140.31	70.42	312.13	1095.7	79.55	-222.37
2.85	-2575.67	222.73	2.33	-2618.26	211.96	-3.42	-3715.53	310	278.96	-3893.47	343.7	342.17	-2702.74	-29.75	-22.96	-2800.47	-19.59	-22.67	-1690.37	23.92	27	-1778.82	23.07	97.06	-2792.23	58.28	1357.87	0	0	0	-2621.91	-38.57	1658.17	-2629.82	73.93	1658.93	-376.32	-29.67	1798.06	-3343.55	24.15	1712.9	-281.61	1137.65	71.56	312.73	1096.35	79.46	-218.14
2.86	-2554.43	225.34	6.37	-2620.43	214.94	-7.73	-3712.95	309.97	280.5	-3887.71	343.32	343.75	-2702.74	-29.75	-22.96	-2743.11	-15.95	-12.37	-1690.37	23.92	27	-1778.82	23.07	97.06	-2786.62	58.05	1357.22	0	0	0	-2615.78	-36.67	1658.64	-2630.11	73.95	1659.75	-376.32	-29.67	1798.06	-3331.79	23.55	1712.51	-278.27	1136.96	72.52	309.37	1097.33	78.35	-231.14
2.87	-2518.19	228.35	10.68	-2558.27	216.46	1.58	-3710.23	309.93	282.01	-3881.82	342.94	345.3	-2702.74	-29.75	-22.96	-2806.82	-18.46	-23.45	-1690.37	23.92	27	-1778.82	23.07	97.06	-2779.97	57.98	1356.39	0	0	0	-2615.44	-36.23	1658.18	-2613.17	73.06	1658.64	-376.32	-29.67	1798.06	-3319.98	22.95	1712.12	-275.56	1136.93	73.04	307.92	1097.71	78.08	-232.74
2.88	-2483.84	230.79	14.55	-2564.08	222.04	-1.21	-3707.37	309.89	283.5	-3875.77	342.54	346.82	-2702.74	-29.75	-22.96	-2772.58	-16.6	-15.59	-1690.37	23.92	27	-1778.82	23.07	97.06	-2772.37	58.07	1355.4	0	0	0	-2595.38	-34.17	1657.24	-2595.16	75.48	1657.99	-376.32	-29.67	1798.06	-3308.12	22.37	1711.73	-279.32	1137.65	71.96	308.76	1096.94	78.6	-229.28
2.89	-2451.35	232.68	18	-2483.89	221.6	14.82	-3704.36	309.83	284.95	-3869.58	342.13	348.31	-2702.74	-29.75	-22.96	-2778.74	-18.91	-16.93	-1690.37	23.92	27	-1778.82	23.07	97.06	-2763.87	58.31	1354.27	0	0	0	-2576.93	-33.31	1656.09	-2581.67	77.34	1656.71	-376.32	-29.67	1798.06	-3296.21	21.79	1711.35	-280.56	1136.52	71.79	311.41	1095.21	79.39	-229.47
2.9	-2420.66	234.06	21.03	-2445.23	224.15	19.27	-3701.21	309.76	286.38	-3863.25	341.71	349.78	-2702.74	-29.75	-22.96	-2787.96	-18.98	-20.04	-1690.37	23.92	27	-1778.82	23.07	97.06	-2754.55	58.7	1353.02	0	0	0	-2566	-32.44	1655.6	-2583.93	77.67	1656.97	-376.32	-29.67	1798.06	-3284.24	21.23	1710.96	-278.66	1137	72.11	312.76	1095.03	79.71	-228.41
2.91	-2391.74	234.97	23.67	-2409.86	226.02	23.42	-3697.92	309.69	287.77	-3856.76	341.29	351.21	-2702.74	-29.75	-22.96	-2822.94	-19.2	-28.09	-1690.37	23.92	27	-1778.82	23.07	97.06	-2744.49	59.23	1351.67	0	0	0	-2576.28	-31.46	1656.12	-2577.88	79.16	1656.45	-376.32	-29.67	1798.06	-3272.23	20.67	1710.59	-274.36	1136.15	73.12	312.64	1095.69	79.47	-229.2
2.92	-2364.53	235.45	25.94	-2377.63	227.28	27.23	-3694.47	309.6	289.14	-3850.12	340.85	352.61	-2702.74	-29.75	-22.96	-2777.99	-19.57	-17.36	-1690.37	23.92	27	-1778.82	23.07	97.06	-2733.74	59.91	1350.24	0	0	0	-2571.92	-31.45	1654.85	-2585.64	79.61	1656.13	-376.32	-29.67	1798.06	-3260.17	20.13	1710.21	-277.15	1135.35	73.12	310.43	1096.05	78.83	-226.73
2.93	-2339	235.52	27.83	-2348.39	227.96	30.7	-3690.88	309.51	290.48	-3843.33	340.4	353.98	-2702.74	-29.75	-22.96	-2798.77	-18.98	-21.49	-1690.37	23.92	27	-1778.82	23.07	97.06	-2722.39	60.72	1348.74	0	0	0	-2538.91	-28.5	1652.33	-2557.02	82.65	1654.07	-376.32	-29.67	1798.06	-3248.06	19.59	1709.84	-281.48	1136.22	71.83	311.45	1094.68	79.63	-223.99
2.94	-2315.08	235.22	29.39	-2322	228.14	33.81	-3687.13	309.4	291.78	-3836.38	339.94	355.31	-2702.74	-29.75	-22.96	-2818.9	-17.24	-26.52	-1690.37	23.92	27	-1778.82	23.07	97.06	-2710.49	61.65	1347.21	0	0	0	-2549.35	-27.11	1653.12	-2529.06	82.49	1652.31	-376.32	-29.67	1798.06	-3235.9	19.07	1709.47	-281.37	1137.1	71.84	310.94	1096.73	78.51	-229.29
2.95	-2292.74	234.6	30.61	-2298.32	227.85	36.56	-3683.22	309.29	293.05	-3829.29	339.46	356.62	-2702.74	-29.75	-22.96	-2837.6	-20.12	-29.79	-1690.37	23.92	27	-1778.82	23.07	97.06	-2698.13	62.71	1345.65	0	0	0	-2542.38	-27.02	1652.03	-2525.3	83.02	1652.02	-376.32	-29.67	1798.06	-3223.69	18.55	1709.11	-278.74	1135.25	72.82	308.74	1096.78	78.15	-231.76
2.96	-2271.93	233.68	31.51	-2277.2	227.15	38.93	-3679.16	309.16	294.29	-3822.03	338.98	357.89	-2702.74	-29.75	-22.96	-2775.4	-19.46	-16.38	-1690.37	23.92	27	-1778.82	23.07	97.06	-2685.37	63.89	1344.1	0	0	0	-2527.51	-24.55	1651.11	-2529.87	85.07	1651.88	-376.32	-29.67	1798.06	-3211.44	18.05	1708.75	-276.17	1136.93	72.9	306.86	1096.23	78.04	-228.1
2.97	-2252.61	232.51	32.12	-2258.5	226.09	40.92	-3674.95	309.03	295.5	-3814.62	338.49	359.13	-2702.74	-29.75	-22.96	-2776.61	-20.22	-16.87	-1690.37	23.92	27	-1778.82	23.07	97.06	-2672.28	65.18	1342.56	0	0	0	-2531.8	-23.26	1650.48	-2509.31	87.19	1648.96	-376.32	-29.67	1798.06	-3199.14	17.56	1708.39	-277.15	1137.25	72.3	307.16	1097.56	78.07	-223.99
2.98	-2234.72	231.11	32.44	-2242.07	224.73	42.5	-3670.57	308.89	296.67	-3807.06	337.99	360.33	-2702.74	-29.75	-22.96	-2766.49	-17.79	-15.95	-1690.37	23.92	27	-1778.82	23.07	97.06	-2658.94	66.59	1341.06	0	0	0	-2521.42	-21.38	1649.87	-2505.35	89.43	1648.99	-376.32	-29.67	1798.06	-3186.79	17.08	1708.04	-277.29	1137.01	72.44	309.59	1096.67	78.74	-223.11
2.99	-2218.23	229.53	32.5	-2227.77	223.12	43.66	-3666.03	308.73	297.82	-3799.33	337.47	361.5	-2702.74	-29.75	-22.96	-2821.54	-20.22	-27.55	-1690.37	23.92	27	-1778.82	23.07	97.06	-2645.41	68.09	1339.62	0	0	0	-2515.74	-19.57	1648.8	-2470.3	91.86	1646.56	-376.32	-29.67	1798.06	-3174.4	16.6	1707.69	-280.69	1136.43	71.79	306.51	1098.3	77.34	-226.52
3	-2203.08	227.79	32.3	-2215.45	221.3	44.4	-3661.33	308.57	298.92	-3791.44	336.95	362.64	-2702.74	-29.75	-22.96	-2839.53	-20.99	-29.7	-1690.37	23.92	27	-1778.82	23.07	97.06	-2631.77	69.69	1338.26	0	0	0	-2487.6	-17.27	1647.23	-2468.21	94.26	1644.47	-376.32	-29.67	1798.06	-3161.97	16.14	1707.34	-279.69	1136.51	72.4	309.98	1096.45	78.65	-228.8
3.01	-2189.23	225.94	31.87	-2204.97	219.34	44.7	-3656.46	308.4	300	-3783.4	336.42	363.74	-2702.74	-29.75	-22.96	-2795.56	-19.82	-21.15	-1690.37	23.92	27	-1778.82	23.07	97.06	-2618.08	71.39	1337	0	0	0	-2486.65	-16.1	1646.09	-2473.95	94.77	1645.27	-376.32	-29.67	1798.06	-3149.49	15.7	1707	-278.24	1135.86	72.75	310.52	1095.66	79.14	-225.28
3.02	-2176.63	224.01	31.21	-2196.18	217.29	44.55	-3651.42	308.22	301.04	-3775.19	335.87	364.8	-2702.74	-29.75	-22.96	-2780.59	-19.29	-18.42	-1690.37	23.92	27	-1778.82	23.07	97.06	-2604.42	73.17	1335.86	0	0	0	-2488.02	-13.48	1646.15	-2466.07	95.21	1642.86	-376.32	-29.67	1798.06	-3136.97	15.26	1706.67	-278.65	1136.4	72.44	312.24	1096.78	79.29	-230.98
3.03	-2165.23	222.04	30.35	-2188.95	215.19	43.93	-3646.22	308.02	302.04	-3766.82	335.32	365.83	-2702.74	-29.75	-22.96	-2830.86	-20.6	-28.19	-1690.37	23.92	27	-1778.82	23.07	97.06	-2590.85	75.04	1334.85	0	0	0	-2477.15	-11.36	1645.61	-2465.78	98.59	1643.31	-376.32	-29.67	1798.06	-3124.4	14.83	1706.34	-276.43	1134.93	73.42	309.93	1096.7	78.73	-230.16
3.04	-2155	220.07	29.3	-2183.12	213.1	42.84	-3640.84	307.82	303.01	-3758.28	334.75	366.83	-2702.74	-29.75	-22.96	-2810.48	-21.91	-25.78	-1690.37	23.92	27	-1778.82	23.07	97.06	-2577.45	76.99	1334.01	0	0	0	-2460.22	-10.5	1643.86	-2458.61	100.21	1643.52	-376.32	-29.67	1798.06	-3111.79	14.42	1706.01	-277.38	1136.04	72.65	309.52	1097.93	78.18	-223.33
3.05	-2145.88	218.12	28.08	-2178.55	211.08	41.26	-3635.29	307.61	303.94	-3749.58	334.18	367.78	-2702.74	-29.75	-22.96	-2802.2	-21.92	-21.98	-1690.37	23.92	27	-1778.82	23.07	97.06	-2564.29	79.01	1333.34	0	0	0	-2442.07	-7	1643.21	-2440.44	103.75	1641.38	-376.32	-29.67	1798.06	-3099.15	14.01	1705.69	-278.13	1138.4	72.08	309.89	1098.23	78.24	-228.63
3.06	-2137.83	216.23	26.7	-2175.1	209.17	39.19	-3629.56	307.39	304.84	-3740.71	333.59	368.7	-2702.74	-29.75	-22.96	-2826.6	-21.68	-27.22	-1690.37	23.92	27	-1778.82	23.07	97.06	-2551.43	81.1	1332.87	0	0	0	-2435.55	-3.88	1642.72	-2428.88	106.77	1641.13	-376.32	-29.67	1798.06	-3086.46	13.62	1705.37	-274.49	1136.37	73.56	309.88	1096.68	78.83	-222.87
3.07	-2130.8	214.45	25.17	-2172.63	207.43	36.6	-3623.66	307.16	305.7	-3731.67	333	369.58	-2702.74	-29.75	-22.96	-2791.66	-19.27	-21.47	-1690.37	23.92	27	-1778.82	23.07	97.06	-2538.96	83.25	1332.62	0	0	0	-2413.99	-2.28	1640.87	-2453.22	108.42	1641.61	-376.32	-29.67	1798.06	-3073.72	13.24	1705.06	-273.91	1136.17	73.56	311.1	1096.52	79.18	-221.66
3.08	-2124.75	212.8	23.52	-2170.98	205.91	33.49	-3617.58	306.91	306.52	-3722.47	332.39	370.43	-2702.74	-29.75	-22.96	-2841.98	-21.37	-28.94	-1690.37	23.92	27	-1778.82	23.07	97.06	-2526.93	85.46	1332.61	0	0	0	-2416.49	-0.98	1641.9	-2420.36	110.37	1639.49	-376.32	-29.67	1798.06	-3060.95	12.88	1704.76	-280.44	1138.38	71.55	309.93	1096.78	78.61	-225.43
3.09	-2119.62	211.32	21.77	-2170.01	204.66	29.84	-3611.31	306.66	307.31	-3713.09	331.78	371.23	-2702.74	-29.75	-22.96	-2798.24	-22.76	-22.78	-1690.37	23.92	27	-1778.82	23.07	97.06	-2515.42	87.72	1332.86	0	0	0	-2413.89	1.8	1641.37	-2388.08	112.9	1638.39	-376.32	-29.67	1798.06	-3048.14	12.52	1704.46	-275.6	1135.71	73.14	311.74	1096.64	78.95	-227.12
3.1	-2115.37	210.06	19.91	-2169.59	203.74	25.64	-3604.87	306.4	308.05	-3703.55	331.15	372	-2702.74	-29.75	-22.96	-2798.24	-21.15	-21.24	-1690.37	23.92	27	-1778.82	23.07	97.06	-2504.5	90.03	1333.39	0	0	0	-2404.08	4.78	1640.59	-2387.13	115.23	1637.99	-376.32	-29.67	1798.06	-3035.3	12.18	1704.16	-275.68	1137.04	72.73	309.7	1096.86	78.89	-224.66
3.11	-2111.96	209.03	17.98	-2169.52	203.19	20.89	-3598.24	306.12	308.76	-3693.83	330.52	372.72	-2702.74	-29.75	-22.96	-2808.78	-18.98	-22.02	-1690.37	23.92	27	-1778.82	23.07	97.06	-2494.24	92.39	1334.21	0	0	0	-2394.49	7.2	1641.53	-2397.93	117.34	1640.14	-376.32	-29.67	1798.06	-3022.41	11.85	1703.87	-276.49	1136.38	72.84	311.85	1095.56	79.41	-225.88
3.12	-2109.34	208.29	15.98	-2134.56	198.96	19.15	-3591.42	305.84	309.43	-3683.93	329.87	373.41	-2702.74	-29.75	-22.96	-2804.95	-20.49	-23.2	-1690.37	23.92	27	-1778.82	23.07	97.06	-2484.72	94.78	1335.36	0	0	0	-2380.46	10.37	1641.19	-2375.04	121.54	1638.79	-376.32	-29.67	1798.06	-3009.48	11.54	1703.59	-273.34	1136.58	73.25	314.99	1093.98	80.87	-224.33
3.13	-2107.48	207.86	13.94	-2226.82	206.24	-6.29	-3584.42	305.55	310.06	-3673.87	329.22	374.06	-2702.74	-29.75	-22.96	-2794.29	-18.49	-20.49	-1690.37	23.92	27	-1778.82	23.07	97.06	-2476.01	97.21	1336.84	0	0	0	-2369.45	13.32	1642.01	-2364.08	123.51	1637.82	-376.32	-29.67	1798.06	-2996.52	11.23	1703.31	-276.8	1136.94	72.37	313.93	1096.83	79.44	-223.32
3.14	-2114.76	207.41	6.38	-2188.81	203.03	-4.26	-3577.22	305.24	310.66	-3663.62	328.55	374.66	-2702.74	-29.75	-22.96	-2854.56	-22.67	-29.61	-1690.37	23.92	27	-1778.82	23.07	97.06	-2488.87	98.15	1338.47	0	0	0	-2363.65	16.74	1642.24	-2326.93	125.64	1637.3	-376.32	-29.67	1798.06	-2983.52	10.94	1703.04	-273.89	1136.83	73.06	312.93	1097.31	79.31	-220.06
3.15	-2104.57	208.53	4.89	-2174.87	203.41	-4.8	-3569.83	304.93	311.21	-3653.2	327.88	375.23	-2702.74	-29.75	-22.96	-2810.51	-21.1	-22.84	-1690.37	23.92	27	-1778.82	23.07	97.06	-2475.36	100.46	1339.22	0	0	0	-2348.29	19.05	1642.57	-2326.81	130.39	1637.52	-376.32	-29.67	1798.06	-2970.49	10.66	1702.77	-281.37	1137.77	71.34	309.17	1098.7	78.03	-222.11
3.16	-2117.53	207.52	1.62	-2173.17	199.93	-6.57	-3562.25	304.6	311.72	-3642.61	327.19	375.75	-2702.74	-29.75	-22.96	-2790.31	-19.54	-17.15	-1690.37	23.92	27	-1778.82	23.07	97.06	-2453.02	103.42	1341.36	0	0	0	-2326.38	22.55	1642.7	-2301.57	133.69	1637.54	-376.32	-29.67	1798.06	-2957.42	10.4	1702.51	-276.44	1135.57	73.02	309.67	1096.24	78.68	-229.32
3.17	-2098.24	205.92	4.34	-2179.85	201.01	-9.14	-3554.47	304.27	312.19	-3631.83	326.5	376.23	-2702.74	-29.75	-22.96	-2804.16	-19.24	-20.12	-1690.37	23.92	27	-1778.82	23.07	97.06	-2444.52	105.91	1342.24	0	0	0	-2301.78	26.11	1643.88	-2312.37	137.17	1639.8	-376.32	-29.67	1798.06	-2944.32	10.15	1702.26	-280.13	1136.71	72.3	310.6	1095.36	79.25	-229.89
3.18	-2081.96	207.05	7.19	-2197.5	199.44	-14.63	-3546.5	303.92	312.61	-3620.87	325.8	376.67	-2702.74	-29.75	-22.96	-2766.22	-20.16	-15.58	-1690.37	23.92	27	-1778.82	23.07	97.06	-2448.54	107.65	1344.87	0	0	0	-2321.07	29.77	1646.42	-2318.11	138.55	1641.17	-376.32	-29.67	1798.06	-2931.18	9.91	1702.01	-278.49	1138.44	71.83	311.27	1096.57	78.94	-227.44
3.19	-2110.39	206.29	0.45	-2131.57	203.35	-3.18	-3538.32	303.57	313	-3609.73	325.08	377.06	-2702.74	-29.75	-22.96	-2798.32	-19.66	-24.9	-1690.37	23.92	27	-1778.82	23.07	97.06	-2442.12	109.86	1345.81	0	0	0	-2327.25	30.74	1648.6	-2316.24	140.36	1642.81	-376.32	-29.67	1798.06	-2918	9.69	1701.77	-277.12	1137.78	71.95	311.14	1096.42	79.03	-231.82
3.2	-2063.13	206.18	9.04	-2176.45	201.69	-11.99	-3529.94	303.2	313.34	-3598.41	324.36	377.41	-2702.74	-29.75	-22.96	-2820.94	-20.25	-31.25	-1690.37	23.92	27	-1778.82	23.07	97.06	-2405.7	113.4	1347.86	0	0	0	-2297.18	33.68	1649.38	-2303.21	144.21	1644.08	-376.32	-29.67	1798.06	-2904.8	9.48	1701.54	-280.17	1137.63	71.66	310.28	1095.24	79.09	-233.66
3.21	-2107.21	207.61	-1.25	-2118.02	198.05	-1.45	-3521.36	302.82	313.65	-3586.9	323.63	377.72	-2702.74	-29.75	-22.96	-2794.86	-19.31	-28.64	-1690.37	23.92	27	-1778.82	23.07	97.06	-2408.88	116.39	1348.86	0	0	0	-2298.95	37.2	1651.25	-2253.9	147.5	1643.58	-376.32	-29.67	1798.06	-2891.56	9.28	1701.31	-273.36	1135.39	73.99	312.22	1095.48	79.62	-229.84
3.22	-2117.87	204.78	-1.43	-2195.38	202.11	-15.74	-3512.57	302.44	313.9	-3575.21	322.89	377.99	-2702.74	-29.75	-22.96	-2788.64	-18.94	-29.47	-1690.37	23.92	27	-1778.82	23.07	97.06	-2393.76	117.2	1350.3	0	0	0	-2268.36	40.31	1651.33	-2259.14	149.99	1645.52	-376.32	-29.67	1798.06	-2878.29	9.1	1701.09	-282.59	1136.54	71.64	312.97	1095.95	79.72	-226.93
3.23	-2083	204.24	5.13	-2171.95	201.16	-11.47	-3503.58	302.04	314.12	-3563.34	322.14	378.2	-2702.74	-29.75	-22.96	-2756.33	-20.32	-24.86	-1690.37	23.92	27	-1778.82	23.07	97.06	-2383.95	121.67	1352.29	0	0	0	-2264.84	43.14	1653.28	-2268.05	152.71	1648.28	-376.32	-29.67	1798.06	-2864.99	8.93	1700.88	-286.29	1140.69	69.81	312.46	1095.65	79.68	-224
3.24	-2102.19	207.25	0.1	-2143.75	199.68	-5.42	-3494.38	301.63	314.29	-3551.27	321.38	378.38	-2702.74	-29.75	-22.96	-2736.06	-20.47	-22.24	-1690.37	23.92	27	-1778.82	23.07	97.06	-2378.83	123.01	1354.13	0	0	0	-2240.62	44.72	1654.84	-2239.88	154.55	1648.36	-376.32	-29.67	1798.06	-2851.66	8.78	1700.67	-277.36	1137.57	72.29	309.19	1097.25	78.34	-229.62
3.25	-2090.37	203.4	2.78	-2184.21	200.07	-14.4	-3484.96	301.21	314.42	-3539.02	320.61	378.51	-2702.74	-29.75	-22.96	-2745.64	-20.35	-22.72	-1690.37	23.92	27	-1778.82	23.07	97.06	-2346.79	126.53	1355.54	0	0	0	-2250.46	46.48	1656.19	-2222.55	157.07	1648.84	-376.32	-29.67	1798.06	-2838.3	8.64	1700.47	-272.05	1135.03	73.82	310.54	1097.28	78.57	-225.27
3.26	-2118.21	204.61	-4.23	-2148.19	199.97	-7.01	-3475.33	300.78	314.5	-3526.58	319.83	378.59	-2702.76	-29.75	-22.97	-2737.44	-21.07	-20.03	-1690.37	23.92	27	-1778.82	23.07	97.06	-2357.78	129.19	1356.75	0	0	0	-2242.13	49.13	1657.82	-2215.2	159.01	1650.15	-376.32	-29.67	1798.06	-2824.9	8.52	1700.28	-278.6	1136.51	72.46	313.94	1096.22	79.76	-230.51
3.27	-2114.38	204.86	-3.01	-2185.86	200.59	-14.91	-3465.49	300.33	314.54	-3513.95	319.04	378.63	-2716.25	-33.18	-26.29	-2722.33	-22.82	-14.98	-1690.37	23.92	27	-1778.82	23.07	97.06	-2329.81	132.24	1358.11	0	0	0	-2239.69	51.64	1659.07	-2205.46	159.51	1651.53	-376.32	-29.67	1798.06	-2811.48	8.41	1700.1	-281.49	1137.19	71.45	310.36	1095.54	79.01	-233.99
3.28	-2133.26	203.97	-6.42	-2157.72	203.02	-9.91	-3455.43	299.88	314.53	-3501.12	318.24	378.61	-2685.96	-37.78	-19.56	-2712.24	-23.97	-10.14	-1690.37	23.92	27	-1778.82	23.07	97.06	-2309.58	133.4	1359.16	0	0	0	-2214.51	53.88	1659.36	-2219.12	162.4	1654.85	-376.32	-29.67	1798.06	-2798.03	8.31	1699.92	-275.69	1135.35	73.27	310.59	1097.06	78.36	-229.85
3.29	-2104.81	203.32	-2.75	-2161.19	199.9	-9.22	-3445.15	299.42	314.47	-3488.11	317.43	378.56	-2692.89	-38.99	-16.93	-2713.28	-26.01	-6.32	-1690.37	23.92	27	-1778.82	23.07	97.06	-2318.51	134.92	1359.55	0	0	0	-2213.91	55.66	1661.39	-2199.6	165.39	1654.59	-376.32	-29.67	1798.06	-2784.56	8.23	1699.76	-277.03	1136.19	72.52	311.88	1095.83	79.5	-221.61
3.3	-2080.77	202.89	1.29	-2190.18	201.68	-18.33	-3434.65	298.94	314.37	-3474.89	316.62	378.45	-2684.27	-36.28	-13.71	-2691.68	-27.21	-0.85	-1690.37	23.92	27	-1778.82	23.07	97.06	-2328.8	136.12	1361.71	0	0	0	-2215.76	56.77	1663.2	-2199.9	168.26	1655.03	-376.32	-29.67	1798.06	-2771.05	8.17	1699.6	-274.19	1136.85	73.45	307.49	1096.21	78.37	-223.21
3.31	-2108.73	202.32	-1.61	-2162.92	204.9	-12.04	-3423.93	298.46	314.22	-3461.49	315.79	378.3	-2618.14	-39.06	-1.98	-2661.55	-27.61	5.66	-1690.37	23.92	27	-1778.82	23.07	97.06	-2295.77	137.29	1361.94	0	0	0	-2180.44	59.5	1662.76	-2183.77	168.11	1656.82	-376.32	-29.67	1798.06	-2757.52	8.12	1699.44	-277.99	1137.97	72.37	309.44	1095.76	78.69	-227.52
3.32	-2104.21	202.84	0.05	-2190.01	201.69	-16.55	-3412.98	297.96	314.03	-3447.89	314.96	378.09	-2634.25	-41.16	-4.96	-2644.82	-28.89	9.17	-1690.37	23.92	27	-1778.82	23.07	97.06	-2298.67	137.8	1362.68	0	0	0	-2185.72	61.26	1663.92	-2152.53	169.85	1656.08	-376.32	-29.67	1798.06	-2743.96	8.08	1699.3	-280.7	1138.33	71.46	307.19	1096.91	77.83	-226.6
3.33	-2103.06	204.91	-0.16	-2175.9	199.12	-14.25	-3401.81	297.46	313.78	-3434.09	314.12	377.84	-2583.5	-40.77	4.1	-2611.77	-28.5	13.41	-1690.37	23.92	27	-1778.82	23.07	97.06	-2281.76	139.87	1363.44	0	0	0	-2186.2	62	1665.01	-2181.72	171.55	1658.31	-376.32	-29.67	1798.06	-2730.38	8.07	1699.17	-276.02	1137.26	72.63	308.08	1097.48	78.03	-227.11
3.34	-2066.7	204.02	7.77	-2181.29	200.68	-16.12	-3390.41	296.94	313.49	-3420.09	313.26	377.54	-2581.76	-39.39	3.02	-2604.41	-27.63	12.98	-1690.37	23.92	27	-1778.82	23.07	97.06	-2263.77	140.61	1364.76	0	0	0	-2163.16	63.46	1664.81	-2157.61	172.67	1658.05	-376.32	-29.67	1798.06	-2716.77	8.06	1699.04	-282.21	1137.74	71.22	310.61	1097.02	78.55	-225.97
3.35	-2052.87	204.24	10.95	-2165.99	199.88	-11.62	-3378.78	296.41	313.15	-3405.89	312.4	377.19	-2543.31	-41.06	3	-2570.1	-27.82	15.93	-1690.37	23.92	27	-1778.82	23.07	97.06	-2277.06	141.2	1366.63	0	0	0	-2163.13	64.89	1665.83	-2151.03	174.58	1658.94	-376.32	-29.67	1798.06	-2703.14	8.08	1698.92	-283.71	1139.11	71.07	310.29	1097.01	78.95	-227.06
3.36	-2067.31	204	8.29	-2177.61	201.9	-13.08	-3366.92	295.87	312.76	-3391.49	311.53	376.79	-2483.16	-40.38	10.96	-2564.44	-27.45	11.93	-1690.37	23.92	27	-1778.82	23.07	97.06	-2264.32	142.3	1366.22	0	0	0	-2161.04	63.83	1665.59	-2132.62	174.13	1657.96	-376.32	-29.67	1798.06	-2689.48	8.11	1698.81	-279.6	1136.12	72.88	312.66	1095.49	79.68	-226.37
3.37	-2098.6	204.88	2.17	-2144.26	200.05	-7.85	-3354.82	295.31	312.33	-3376.89	310.65	376.34	-2535.45	-39.81	-3.64	-2550.84	-26.18	9.25	-1690.37	23.92	27	-1778.82	23.07	97.06	-2254.68	143.1	1366.93	0	0	0	-2153.1	65.43	1666.5	-2123.43	174.66	1658.58	-376.32	-29.67	1798.06	-2675.8	8.15	1698.71	-283.67	1136.65	71.71	310.04	1096.22	78.88	-225.34
3.38	-2075.17	201.55	6.71	-2171.18	199.61	-13.19	-3342.49	294.75	311.84	-3362.08	309.76	375.83	-2498.73	-38.7	-1.99	-2521.81	-25.62	9.08	-1690.37	23.92	27	-1778.82	23.07	97.06	-2242.67	144.92	1367.56	0	0	0	-2125.08	66.73	1665.38	-2124.69	177.15	1660.3	-376.32	-29.67	1798.06	-2662.1	8.21	1698.62	-281.67	1136.53	72.05	308.27	1097.49	77.99	-231.48
3.39	-2073.51	200.91	7.22	-2137.55	199.18	-6.2	-3329.92	294.18	311.3	-3347.08	308.87	375.28	-2451.92	-35.69	-1.99	-2476.14	-22.69	10	-1690.37	23.92	27	-1778.82	23.07	97.06	-2232.83	146.15	1368.51	0	0	0	-2118.29	66.39	1665.01	-2107.91	177.82	1659.66	-376.32	-29.67	1798.06	-2648.38	8.29	1698.54	-280.42	1138.1	71.59	308.55	1097.13	78.2	-230.03
3.4	-2075.1	199.92	6.89	-2146.89	202.94	-8.17	-3317.11	293.59	310.71	-3331.86	307.96	374.67	-2405.55	-33.61	-2.01	-2459.77	-21.76	5.74	-1690.37	23.92	27	-1778.82	23.07	97.06	-2239.25	147.69	1368.94	0	0	0	-2121.59	66.74	1666.18	-2106.61	177.06	1659.78	-376.32	-29.67	1798.06	-2634.63	8.39	1698.46	-282.52	1137.74	71.29	311.38	1096	79.48	-226.08
3.41	-2079.65	198.59	5.79	-2144.62	201.13	-7.42	-3304.05	292.99	310.07	-3316.44	307.05	374.01	-2397.61	-30.92	-6.11	-2405.41	-18.91	9.06	-1690.37	23.92	27	-1778.82	23.07	97.06	-2242.24	148.92	1370.38	0	0	0	-2107.1	67.04	1665.68	-2103.38	176	1659.31	-376.32	-29.67	1798.06	-2620.86	8.5	1698.4	-282.27	1137.52	71.29	309.71	1095.41	79.21	-226.08
3.42	-2086.9	196.97	4	-2181.45	201.73	-14.11	-3290.76	292.38	309.38	-3300.81	306.13	373.3	-2390.51	-29.27	-10.38	-2369.47	-17.03	8.18	-1690.37	23.92	27	-1778.82	23.07	97.06	-2221.42	151.63	1370.91	0	0	0	-2096.9	68.77	1665.46	-2083.47	177.38	1658.27	-376.32	-29.67	1798.06	-2607.08	8.63	1698.34	-281.48	1137.41	71.68	310.48	1095.46	79.21	-229.48
3.43	-2096.55	195.09	1.58	-2164.52	201.95	-11.62	-3277.22	291.76	308.63	-3284.98	305.19	372.53	-2335.81	-29.19	-6.18	-2341.2	-16.81	6.5	-1690.37	23.92	27	-1778.82	23.07	97.06	-2201.91	151.95	1370.73	0	0	0	-2086.01	68.43	1664.66	-2079.19	178.65	1659.05	-376.32	-29.67	1798.06	-2593.27	8.77	1698.3	-279.21	1137.41	72.19	311.06	1096.25	79.23	-229.82
3.44	-2108.35	192.99	-1.39	-2151.89	200.04	-6.73	-3263.43	291.13	307.84	-3268.93	304.25	371.71	-2266.04	-24.69	-1.07	-2323.54	-15.85	1.92	-1690.37	23.92	27	-1778.82	23.07	97.06	-2207.34	152.69	1371.48	0	0	0	-2093	68.06	1664.94	-2064.5	177.64	1657.9	-376.32	-29.67	1798.06	-2579.44	8.93	1698.26	-279.02	1135.65	72.36	314.81	1097.19	79.7	-225.26
3.45	-2122	190.71	-4.84	-2208.08	200.27	-17.55	-3249.39	290.49	306.99	-3252.67	303.31	370.84	-2251.47	-26.13	-1.21	-2303.13	-15.14	-1.26	-1690.37	23.92	27	-1778.82	23.07	97.06	-2184.32	153.35	1369.94	0	0	0	-2076.69	67.34	1664.57	-2039.04	177.17	1657.33	-376.32	-29.67	1798.06	-2565.6	9.11	1698.24	-278.84	1136.16	71.96	311.1	1096.59	78.88	-223.1
3.46	-2137.24	188.28	-8.71	-2177.8	202.05	-12.45	-3235.11	289.83	306.09	-3236.2	302.35	369.91	-2253.24	-25.06	-11.96	-2251.37	-13.19	3.08	-1690.37	23.92	27	-1778.82	23.07	97.06	-2191.48	153.91	1370.8	0	0	0	-2069	68.02	1664.62	-2038.83	177.19	1657.65	-376.32	-29.67	1798.06	-2551.73	9.31	1698.22	-280.79	1136.81	71.35	310.92	1095.52	79.5	-223.51
3.47	-2153.79	185.74	-12.92	-2139.38	201.86	-3.26	-3220.57	289.17	305.13	-3219.51	301.38	368.92	-2152.32	-20.46	2.13	-2227.96	-15.35	-0.47	-1690.37	23.92	27	-1778.82	23.07	97.06	-2179.42	154.24	1369.55	0	0	0	-2068.08	68.01	1664.59	-2030.28	177.36	1657.5	-376.32	-29.67	1798.06	-2537.85	9.52	1698.22	-276.29	1136.8	72.69	314.03	1096.28	79.6	-226.86
3.48	-2171.36	183.12	-17.4	-2184.95	200.16	-11.88	-3205.77	288.49	304.12	-3202.62	300.41	367.88	-2148.82	-24.8	-3.8	-2184.16	-13.11	1.79	-1690.37	23.92	27	-1778.82	23.07	97.06	-2156.91	155.01	1370.06	0	0	0	-2045.33	67.85	1663.47	-2035.63	177.23	1658.45	-376.32	-29.67	1798.06	-2523.95	9.76	1698.22	-274.3	1137.16	73.36	309.65	1097.29	78.43	-228.61
3.49	-2189.69	180.47	-22.08	-2178.89	202.3	-11.74	-3190.72	287.8	303.05	-3185.5	299.43	366.78	-2083.72	-23.11	4.63	-2149.19	-13.17	2.22	-1690.37	23.92	27	-1778.82	23.07	97.06	-2139.53	155.73	1370.1	0	0	0	-2041.37	67.37	1662.93	-2022.65	177.5	1658.39	-376.32	-29.67	1798.06	-2510.04	10.01	1698.24	-275.62	1138.7	72.33	310.85	1096.61	78.93	-230.51
3.5	-2208.5	177.81	-26.89	-2172.3	201.13	-10.42	-3175.41	287.1	301.94	-3168.17	298.44	365.63	-2065.44	-24.1	2.7	-2124.65	-14.3	1.01	-1690.37	23.92	27	-1778.82	23.07	97.06	-2140.67	156.32	1370.01	0	0	0	-2029.2	68.41	1662.95	-2012.51	175.82	1658.52	-376.32	-29.67	1798.06	-2496.11	10.27	1698.26	-281	1137.26	71.84	310.91	1096.28	78.93	-227.9
3.51	-2227.5	175.18	-31.75	-2159.01	201.52	-5.62	-3159.84	286.39	300.76	-3150.62	297.44	364.42	-2038.89	-26.28	4.79	-2079.84	-13.92	4.63	-1690.37	23.92	27	-1778.82	23.07	97.06	-2151.48	155.29	1370.52	0	0	0	-2025.93	66.13	1663.18	-2014.06	177.12	1657.57	-376.32	-29.67	1798.06	-2482.16	10.56	1698.3	-276.05	1136.59	72.81	310.84	1095.93	79.05	-224.57
3.52	-2246.43	172.63	-36.61	-2156.06	200.83	-6.4	-3144	285.66	299.53	-3132.85	296.43	363.16	-2026.35	-26.07	0.55	-2035.71	-14.03	8.41	-1690.37	23.92	27	-1778.82	23.07	97.06	-2148.31	156.08	1369.17	0	0	0	-2004.72	65.23	1661.68	-1997.21	175.64	1656.18	-376.32	-29.67	1798.06	-2468.2	10.86	1698.34	-277.57	1137.86	72.09	310.89	1095.9	79.14	-225.16
3.53	-2265.01	170.18	-41.38	-2190.94	202.59	-13.82	-3127.9	284.93	298.24	-3114.86	295.42	361.83	-1971.35	-25.48	9.35	-2002.53	-13.75	11.4	-1690.37	23.92	27	-1778.82	23.07	97.06	-2127.77	156.06	1368.29	0	0	0	-2001.74	64.91	1661.38	-1986.27	175.96	1656.24	-376.32	-29.67	1798.06	-2454.22	11.18	1698.4	-279.5	1135.22	72.51	312.56	1095.28	79.64	-228.46
3.54	-2282.96	167.87	-45.99	-2166.93	202.68	-10.65	-3111.54	284.18	296.9	-3096.65	294.39	360.45	-1880.13	-21.6	23.83	-1962.07	-14.44	16.22	-1690.37	23.92	27	-1778.82	23.07	97.06	-2107.7	155.18	1366.94	0	0	0	-1992.7	63.98	1660.86	-1986.45	175.46	1656.98	-376.32	-29.67	1798.06	-2440.24	11.52	1698.47	-278.16	1135.91	72.68	309.04	1096.96	78.3	-225.6
3.55	-2300	165.74	-50.38	-2137.82	204.43	-4.16	-3094.91	283.42	295.5	-3078.22	293.36	359	-1889.25	-27.48	18.74	-1911.27	-13.39	21.88	-1690.37	23.92	27	-1778.82	23.07	97.06	-2111.16	157	1367.33	0	0	0	-1984.36	63.8	1660.77	-1966.2	173.62	1656.1	-376.32	-29.67	1798.06	-2426.23	11.88	1698.55	-283.66	1136.9	70.79	307.1	1098.27	77.4	-226.01
3.56	-2315.86	163.82	-54.48	-2162.47	204.88	-8.08	-3078.01	282.64	294.04	-3059.56	292.32	357.5	-1849.11	-25.39	28.95	-1871.71	-12.47	27.21	-1690.37	23.92	27	-1778.82	23.07	97.06	-2079.75	154.71	1365.4	0	0	0	-1987.8	63.52	1660.01	-1963.74	172.42	1656.42	-376.32	-29.67	1798.06	-2412.22	12.26	1698.64	-284.46	1139.76	70.5	309.65	1097.12	78.55	-227.24
3.57	-2330.26	162.15	-58.2	-2178.11	203.91	-14.77	-3060.83	281.86	292.52	-3040.68	291.27	355.94	-1824	-24.27	29.73	-1841.93	-12.67	29.55	-1690.37	23.92	27	-1778.82	23.07	97.06	-2087.78	155	1365.72	0	0	0	-1958.67	62.53	1658.55	-1943.98	172.56	1656.15	-376.32	-29.67	1798.06	-2398.19	12.66	1698.74	-280.86	1138.83	71.7	310.89	1096.14	78.96	-229.06
3.58	-2342.92	160.77	-61.49	-2168.19	205.71	-11.2	-3043.39	281.06	290.95	-3021.58	290.22	354.32	-1799.61	-19.45	46.64	-1767.22	-9.95	42.9	-1690.37	23.92	27	-1778.82	23.07	97.06	-2083.77	153.89	1364.7	0	0	0	-1947.72	61.78	1657.37	-1924.83	171.49	1655.18	-376.32	-29.67	1798.06	-2384.16	13.07	1698.85	-278.2	1136.78	72.42	309.89	1096.98	78.65	-226.02
3.59	-2353.57	159.72	-64.27	-2195.25	205.91	-16.26	-3025.66	280.26	289.32	-3002.24	289.15	352.64	-1771.11	-17.33	68.26	-1791.47	0.47	60.13	-1690.37	23.92	27	-1778.82	23.07	97.06	-2077	153.79	1363.88	0	0	0	-1946.91	60.38	1657.3	-1922.71	169.85	1654.28	-376.32	-29.67	1798.06	-2370.11	13.51	1698.98	-277.82	1136.42	72.91	311.61	1095.41	79.6	-229.95
3.6	-2361.93	159.02	-66.47	-2127.19	202.78	-4.05	-3007.66	279.43	287.62	-2982.68	288.08	350.9	-1733.83	-19.92	79.35	-1764.64	0.33	67.13	-1690.37	23.92	27	-1778.82	23.07	97.06	-2066.62	153.45	1363.61	0	0	0	-1945.37	58.1	1658.29	-1933.67	168.77	1654.59	-376.32	-29.67	1798.06	-2356.05	13.96	1699.11	-276.04	1136.64	72.78	313.89	1095.92	79.65	-229.11
3.61	-2367.72	158.72	-68.02	-2128.89	205.3	-4.64	-2989.38	278.6	285.87	-2962.89	287	349.1	-1701.68	-21.15	87.82	-1733.84	-0.32	73.94	-1690.37	23.92	27	-1778.82	23.07	97.06	-2050.41	152.1	1362.37	0	0	0	-1934.15	57.76	1657.09	-1937.84	167.72	1653.99	-376.32	-29.67	1798.06	-2341.99	14.43	1699.26	-277.6	1136.37	72.7	312.22	1096.55	79.19	-229.08
3.62	-2370.67	158.85	-68.85	-2141.96	205.5	-8.07	-2970.82	277.76	284.06	-2942.86	285.91	347.23	-1673.27	-18.9	96.92	-1705.59	0.77	81.18	-1690.37	23.92	27	-1778.82	23.07	97.06	-2044.78	151.19	1361.92	0	0	0	-1939.37	56.39	1656.13	-1899.7	165.11	1653.27	-376.32	-29.67	1798.06	-2327.91	14.93	1699.42	-280.28	1137.64	71.46	311.39	1095.75	79.11	-223.83
3.63	-2370.5	159.45	-68.89	-2152.17	205.69	-8.85	-2951.98	276.9	282.19	-2922.61	284.82	345.3	-1641.59	-25.11	109.81	-1675.8	-1.6	91.45	-1690.37	23.92	27	-1778.82	23.07	97.06	-2034.81	151.36	1360.71	0	0	0	-1917.61	54.68	1654.74	-1895.97	164.31	1651.53	-376.32	-29.67	1798.06	-2313.82	15.44	1699.59	-280.16	1138.14	71.24	311.92	1096.09	79.34	-224.42
3.64	-2366.93	160.55	-68.06	-2162.25	207.73	-11.22	-2932.85	276.03	280.26	-2902.12	283.71	343.31	-1620.65	-21.74	117.56	-1649.13	-2.23	101.58	-1690.37	23.92	27	-1778.82	23.07	97.06	-2022.63	149.71	1359.25	0	0	0	-1912.56	52.75	1654.01	-1881.33	162.39	1649.94	-376.32	-29.67	1798.06	-2299.73	15.97	1699.78	-281.32	1136.52	71.48	309.43	1097.25	78.16	-228.07
3.65	-2359.7	162.19	-66.3	-2181.35	208.71	-13.98	-2913.43	275.15	278.26	-2881.4	282.6	341.26	-1597.66	-20.23	127.95	-1624.69	-1.79	111.33	-1690.37	23.92	27	-1778.82	23.07	97.06	-2005.53	149.65	1358.15	0	0	0	-1899.49	51.71	1652.84	-1879.06	161.34	1650.62	-376.32	-29.67	1798.06	-2285.63	16.52	1699.97	-282.57	1137.34	71.31	309.26	1095.8	78.44	-224.54
3.66	-2348.51	164.41	-63.53	-2166.3	210.19	-11.14	-2893.72	274.26	276.2	-2860.45	281.49	339.14	-1575.42	-16.77	137.47	-1602.7	-0.44	120.2	-1690.37	23.92	27	-1778.82	23.07	97.06	-2004.73	148.19	1356.84	0	0	0	-1900.45	51.74	1653.31	-1867.88	159.46	1650.47	-376.32	-29.67	1798.06	-2271.53	17.1	1700.18	-279.18	1137.62	72.15	310.72	1096.94	78.77	-225.81
3.67	-2333.09	167.24	-59.69	-2137.44	207.77	-5.09	-2873.73	273.35	274.09	-2839.25	280.36	336.96	-1558.03	-14.25	144.89	-1583	0.72	127.61	-1690.37	23.92	27	-1778.81	23.07	97.06	-2002.49	146.37	1356.4	0	0	0	-1856.42	67.61	1671.59	-1859.7	158.56	1649.03	-376.32	-29.67	1798.06	-2257.41	17.69	1700.4	-280.41	1135.95	72.52	312.12	1096.63	79.09	-233.41
3.68	-2313.18	170.72	-54.7	-2146.75	208.46	-7.24	-2853.44	272.43	271.9	-2817.83	279.23	334.72	-1543.15	-11.9	150.44	-1568.4	3.56	132.08	-1690.37	23.92	27	-1764.16	23.92	96.28	-1967.62	144.14	1355.34	0	0	0	-1840.49	69.35	1674.44	-1842.28	157.21	1647.76	-376.32	-29.67	1798.06	-2243.29	18.3	1700.64	-278.38	1136.28	72.56	308.67	1097.14	78.12	-234.18
3.69	-2288.48	174.89	-48.5	-2146.96	207.14	-6.92	-2832.86	271.5	269.66	-2796.16	278.08	332.41	-1528.42	-9.52	154.29	-1556.9	7.54	133.98	-1690.37	23.92	27	-1753.53	26.89	93.75	-1970.71	142.11	1354.44	0	0	0	-1832.19	67.12	1673.47	-1849.89	154.79	1647.29	-376.32	-29.67	1798.06	-2229.17	18.93	1700.88	-277.97	1136.43	72.08	309.28	1096.37	78.08	-230.08
3.7	-2258.73	179.77	-41	-2145.61	206.5	-5.71	-2811.98	270.56	267.35	-2774.25	276.94	330.03	-1521.81	-4.12	151.49	-1545.86	10.65	133.93	-1690.37	23.92	27	-1743.28	27.74	91.13	-1977.93	140.71	1353.42	0	0	0	-1820.85	65.63	1672.66	-1825.1	152.98	1646.04	-376.32	-29.67	1798.06	-2215.04	19.59	1701.14	-276.93	1136.11	72.83	309.94	1096.55	78.5	-223.69
3.71	-2223.64	185.42	-32.15	-2151.1	206.91	-8.76	-2790.8	269.6	264.98	-2752.1	275.78	327.59	-1511.75	-1.22	148.48	-1533.47	14.92	134.55	-1690.37	23.92	27	-1736.87	29.74	87.92	-1950.29	153.17	1368.37	0	0	0	-1810.93	63.12	1671.51	-1812.48	150.43	1645.07	-376.32	-29.67	1798.06	-2200.91	20.26	1701.41	-277.89	1138.52	72.19	311.42	1096.43	78.98	-222.94
3.72	-2182.95	191.86	-21.87	-2128.64	205.46	-2.73	-2769.32	268.63	262.55	-2729.71	274.62	325.09	-1503.09	5.22	142.58	-1526.5	18.71	132.82	-1690.37	23.92	27	-1730.38	29.55	85.53	-1930.9	153.16	1370.53	0	0	0	-1799.77	61.12	1670.82	-1811.64	148.78	1644.92	-376.32	-29.67	1798.06	-2186.78	20.96	1701.7	-273.53	1137.98	73.41	311.39	1095.83	79.05	-227.2
3.73	-2136.36	199.13	-10.08	-2134.54	209.3	-3.65	-2747.54	267.65	260.05	-2707.08	273.44	322.51	-1498.72	10.92	134.6	-1523.15	21.92	128.75	-1690.36	23.92	27	-1724.84	29.15	83.34	-1921.56	152.05	1369.54	0	0	0	-1791.55	58.74	1670.22	-1790.61	145.72	1645.01	-376.32	-29.67	1798.06	-2172.64	21.67	1702	-280.54	1138.44	71.86	309.4	1097.15	78.59	-226.26
3.74	-2083.65	207.26	3.26	-2142.99	208.78	-4.59	-2725.45	266.66	257.48	-2684.2	272.27	319.87	-1493.73	12.99	127.21	-1521.61	24.45	122.34	-1688.04	23.87	24.91	-1720.6	28.99	81.1	-1915.24	147.74	1369.19	0	0	0	-1779.36	56.36	1669.32	-1785.28	143.9	1643.74	-376.32	-29.67	1798.06	-2158.5	22.41	1702.31	-282.83	1137.85	70.97	308.27	1097.77	78.14	-222.77
3.75	-2055.7	211.54	10.35	-2123.14	208.33	-1.51	-2703.06	265.65	254.85	-2661.08	271.08	317.16	-1490.14	16.1	120.48	-1520.06	26.22	113.59	-1689.43	28.76	21.97	-1716.81	29.77	78.74	-1901.89	146.57	1368.67	0	0	0	-1768.85	53.19	1668.59	-1791.75	141.38	1644.27	-376.32	-29.67	1798.06	-2144.36	23.17	1702.64	-284.6	1138.57	70.71	311.21	1096.25	79.23	-224.92
3.76	-2028.94	212.47	18.05	-2118.89	208.64	-0.49	-2680.36	264.63	252.15	-2637.71	269.89	314.39	-1484.33	15.89	112.12	-1516.69	27.12	102.52	-1686.56	30.06	22.67	-1712.46	30.8	78.59	-1889.02	144.52	1368.43	0	0	0	-1758.93	51.16	1668.35	-1769.59	138.81	1643.87	-376.32	-29.67	1798.06	-2130.22	23.95	1702.97	-280.97	1137.58	71.63	310.2	1096.34	78.62	-228.44
3.77	-2038.39	210.38	16.58	-2137.58	207.72	-5.45	-2657.36	263.6	249.39	-2614.09	268.69	311.54	-1476.3	13.09	100.05	-1509.7	27.07	89.13	-1687.27	33.58	22.39	-1702.59	27.08	81.15	-1876.34	140.92	1367.53	0	0	0	-1750.51	48.07	1668.04	-1754.1	136.27	1643.08	-376.32	-29.67	1798.06	-2116.08	24.75	1703.33	-278.21	1135.44	72.86	309.58	1096.48	78.34	-223.82
3.78	-2022.2	212.57	20.12	-2124.23	207.42	-2.63	-2634.04	262.56	246.56	-2590.22	267.48	308.63	-1470.79	9.84	87.91	-1501.67	27.64	75.58	-1686.94	36.01	21.98	-1698.41	28.15	80.55	-1864.13	137.55	1367.72	0	0	0	-1738.53	44.81	1667.69	-1756.39	134.3	1644.59	-376.32	-29.67	1798.06	-2101.94	25.58	1703.69	-277.53	1137.07	72.38	311.58	1097	78.81	-222.24
3.79	-2091	212.79	3.86	-2113.14	209.83	-0.6	-2610.4	261.5	243.66	-2566.11	266.26	305.65	-1466.21	9.18	78.41	-1497.02	26.42	68.14	-1687.38	37.24	20.71	-1695.4	28.69	79.57	-1855.06	134.47	1368.21	0	0	0	-1726.78	42.22	1667.79	-1743.5	130.45	1644.73	-376.32	-29.67	1798.06	-2087.8	26.42	1704.08	-277.4	1137.21	72.62	309.05	1097.86	78.08	-225.98
3.8	-2022.59	213.53	17.26	-2146.75	208.45	-8.22	-2586.45	260.43	240.7	-2541.74	265.04	302.6	-1461.58	9.33	69.95	-1488.11	24.56	58.22	-1686.22	36.57	20.82	-1692.76	28.42	79.24	-1840.13	131.92	1369.78	0	0	0	-1714.03	39.5	1668.29	-1726.31	127.12	1645.3	-376.32	-29.67	1798.06	-2073.66	27.29	1704.47	-278.62	1137.81	72.49	312.16	1096.74	79.45	-227.82
3.81	-2051.92	211.58	12.06	-2158.9	207.22	-12.23	-2562.19	259.35	237.66	-2517.12	263.81	299.48	-1451.19	9.03	61.21	-1496.61	25.75	50.93	-1686.64	38.03	20.59	-1688.55	26.12	80.2	-1835.71	128.8	1371.31	0	0	0	-1707.16	36.25	1669.25	-1724.78	125.25	1647.26	-376.32	-29.67	1798.06	-2059.52	28.18	1704.88	-279.56	1136.87	72.65	311.56	1096.38	79.11	-229.55
3.82	-2076.86	209.77	3.64	-2153.22	208.19	-11.61	-2537.6	258.25	234.56	-2492.25	262.58	296.28	-1455.03	9.1	56	-1492.33	26.72	48.29	-1685.24	36.97	21.91	-1686.74	26.05	81.42	-1827.79	127.28	1373.25	0	0	0	-1698.4	33.15	1670.23	-1715.73	120.99	1647.12	-376.32	-29.67	1798.06	-2045.38	29.09	1705.3	-279.14	1136.67	72.38	311.81	1095.3	79.55	-222.47
3.83	-2085.09	212.86	1.21	-2174.83	210.2	-18.39	-2512.7	257.14	231.39	-2467.12	261.33	293.02	-1444.17	11.16	56.62	-1480.34	26.95	48.9	-1685.42	37.73	21.41	-1685.93	25.37	82.2	-1817.74	123.92	1375.51	0	0	0	-1686.47	30.14	1671.65	-1701.11	119.12	1649.01	-376.32	-29.67	1798.06	-2031.25	30.02	1705.74	-279.77	1137.2	72.12	311.56	1096.33	78.97	-226.86
3.84	-2093.17	211.41	-1.63	-2142.61	205.69	-14.31	-2487.47	256.02	228.15	-2441.74	260.08	289.68	-1443.31	9.37	54.23	-1476.81	28.5	48.35	-1683.71	35.6	22.65	-1685.45	25.09	82.4	-1805.76	121.63	1378.16	0	0	0	-1675.37	27.52	1673.23	-1667.23	116.68	1649.26	-376.32	-29.67	1798.06	-2017.12	30.98	1706.19	-281.47	1135.73	72.04	310.2	1097.26	78.46	-228.38
3.85	-2085.58	212.57	-1.89	-2179.47	208.19	-22.81	-2461.91	254.89	224.84	-2416.1	258.83	286.28	-1446.07	10.82	52.19	-1479.67	27.66	46.69	-1683.72	35.84	22.11	-1685.55	25.61	82.3	-1787.09	119.53	1380.21	0	0	0	-1662.58	24.37	1674.74	-1657.56	112.41	1652.25	-376.32	-29.67	1798.06	-2003	31.96	1706.66	-279.92	1137.21	71.86	311.68	1096.43	78.9	-224.44
3.86	-2097.74	211.85	-5.9	-2155.19	206.98	-19.06	-2436.03	253.74	221.46	-2390.2	257.56	282.8	-1450.4	10.6	49.09	-1478.91	28.31	45.32	-1682.92	34.43	22.87	-1689.26	30.56	79.63	-1786.18	115.99	1382.06	0	0	0	-1650.93	21.57	1676.34	-1642.87	120.95	1671.96	-376.32	-29.67	1798.06	-1988.88	32.96	1707.14	-278.22	1137.21	72.39	311.84	1097.16	78.86	-223.9
3.87	-2137.39	212.81	-16.87	-2141.79	206.44	-17.73	-2409.82	252.58	218.01	-2364.04	256.29	279.25	-1454.12	11.05	47.03	-1480.35	28.29	43.81	-1686.56	38.58	20.92	-1684.6	25.9	81.57	-1774.7	113.56	1384.21	0	0	0	-1640.47	18.58	1677.87	-1626.26	121.21	1677.35	-376.32	-29.67	1798.06	-1974.76	33.99	1707.64	-278.16	1136.68	72.6	308.89	1097.71	78.18	-222
3.88	-2115.37	212.36	-17.14	-2136.87	206.94	-16.48	-2383.28	251.4	214.49	-2337.63	255.01	275.62	-1445.12	11.65	47.29	-1486.31	28.89	41.27	-1682.54	34.02	22.99	-1685.68	26.9	81.05	-1757.85	111.43	1386	0	0	0	-1632.91	15.6	1679.7	-1621.8	117.69	1679.19	-376.32	-29.67	1798.06	-1960.66	35.03	1708.15	-279.32	1138.09	71.95	309.39	1096.15	78.95	-223.43
3.89	-2121.36	213.26	-24.09	-2144.91	207.66	-19.57	-2356.41	250.22	210.9	-2310.95	253.73	271.92	-1457.67	11.91	42.9	-1486.23	29.03	40.71	-1683.8	35.66	22.21	-1684.38	25.43	81.83	-1751.93	108.95	1387.81	0	0	0	-1622.35	12.33	1680.98	-1612.03	114.86	1680.97	-376.32	-29.67	1798.06	-1946.55	36.11	1708.68	-281.1	1137.17	71.92	309.65	1097.35	78.3	-225.17
3.9	-2090.85	212.37	-22.51	-2117.71	208.15	-13.13	-2329.2	249.01	207.23	-2284.01	252.44	268.15	-1446.03	13.73	44.65	-1487.1	29.05	38.98	-1684.04	35.3	22.06	-1685.09	26.03	81.91	-1741.94	105.61	1389.26	0	0	0	-1611.43	9.59	1682.62	-1597.94	112.37	1682.37	-376.32	-29.67	1798.06	-1932.46	37.2	1709.22	-273.84	1134.43	74.05	310.22	1098.3	77.88	-222.85
3.91	-2084.32	214.07	-24.11	-2097.06	209.01	-7.54	-2301.66	247.8	203.49	-2256.81	251.14	264.3	-1453.18	13.65	41.65	-1493.55	29.11	36.88	-1683.04	34.34	22.53	-1685.35	26.88	81.21	-1727.65	105.38	1390.2	0	0	0	-1599.98	6.85	1683.7	-1593.27	108.16	1684.25	-376.32	-29.67	1798.06	-1918.37	38.32	1709.78	-276.72	1136.35	73.01	309.58	1097.33	78.36	-225.07
3.92	-2069.51	215.92	-23.81	-2087.35	209.6	-4.55	-2273.78	246.57	199.68	-2229.34	249.84	260.38	-1460.51	14.57	38.26	-1486.9	29.84	36.99	-1684.59	36.18	21.46	-1685.13	26.81	81.48	-1711.94	102.83	1390.58	0	0	0	-1590.69	4.29	1685.11	-1577.08	105.49	1685.5	-376.32	-29.67	1798.06	-1904.29	39.46	1710.36	-280.03	1137.57	72.28	310.79	1097.83	78.37	-223.42
3.93	-2059.59	218.02	-25.1	-2059.91	211.52	4.01	-2245.55	245.33	195.8	-2201.6	248.53	256.38	-1449.66	13.72	39.34	-1489.58	29.4	35.23	-1684.28	36.12	21.81	-1685.42	27.51	81.07	-1708.88	100.77	1391.75	0	0	0	-1579.34	1.98	1686.47	-1573.07	102.45	1687.36	-376.32	-29.67	1798.06	-1890.22	40.63	1710.95	-280.24	1136.19	72.2	311.55	1096.29	78.85	-227.77
3.94	-2049.83	220.54	-26.5	-2043.67	212.55	10.55	-2216.99	244.08	191.84	-2173.6	247.21	252.31	-1445.09	14.95	39.8	-1490.26	29.91	34.6	-1683.39	35.07	22.17	-1684.68	26.84	81.54	-1698.84	97.95	1392.42	0	0	0	-1566.83	-0.63	1687.63	-1559.95	99.97	1688.44	-376.32	-29.67	1798.06	-1876.16	41.81	1711.55	-277.88	1134.5	73.43	311.47	1095.07	79.51	-227.72
3.95	-2031.82	238.31	3.94	-2005.21	214.09	21.13	-2188.08	242.81	187.81	-2145.33	245.89	248.16	-1438.74	14.32	40.22	-1488.67	30.1	33.97	-1684.22	36.1	21.55	-1682.09	24.69	82.73	-1696.46	97	1393.49	0	0	0	-1560.13	-3.12	1689.04	-1552.57	97.63	1689.78	-376.32	-29.67	1798.06	-1862.11	43.03	1712.17	-277.49	1136.51	73.07	312.87	1096.95	79.37	-227.57
3.96	-2003.71	239.2	11.74	-2003.9	224.32	45.92	-2158.83	241.53	183.71	-2116.79	244.56	243.94	-1446.71	15.72	37.6	-1488.09	30.08	32.94	-1684.73	36.68	21.46	-1682.66	25.97	82.14	-1677.18	94.39	1399.58	0	0	0	-1550.21	-5.54	1690	-1541.76	95.27	1690.9	-376.32	-29.67	1798.06	-1848.07	44.27	1712.81	-273.82	1137.07	73.53	310.85	1097.23	78.48	-229.92
3.97	-1977.98	239.46	16.4	-1973.86	224.17	51.89	-2129.23	240.24	179.53	-2087.98	243.22	239.63	-1450.87	16.25	35.42	-1487.6	30.35	32.43	-1684.33	36.72	21.63	-1683.76	27.15	82.11	-1663.38	92.71	1401.15	0	0	0	-1539.23	-7.6	1691.07	-1529.77	93.01	1691.88	-376.32	-29.67	1798.06	-1834.04	45.53	1713.46	-276.8	1138.38	72.25	311.87	1096.13	79.15	-224.15
3.98	-1939.35	238.31	22.78	-1937.14	223.86	58.13	-2099.28	238.93	175.27	-2058.9	241.88	235.25	-1440.84	15.74	36.46	-1487.19	30.48	32.46	-1684.79	36.88	21.78	-1681.61	25.58	82.93	-1652.54	89.85	1401.42	0	0	0	-1529.69	-9.52	1692.02	-1522.09	90.98	1693.07	-376.32	-29.67	1798.06	-1820.03	46.81	1714.13	-282.45	1136.37	71.79	312.7	1095.48	79.64	-225.9
3.99	-1892.27	224.13	2.58	-1917.73	214.56	36.27	-2068.98	237.61	170.94	-2029.55	240.53	230.79	-1439.91	16.32	36.09	-1494.08	30.3	29.88	-1684.27	36.32	22.15	-1683.46	27.7	82.57	-1642.7	87.56	1401.68	0	0	0	-1518.86	-11.31	1692.77	-1511.48	89.69	1693.68	-376.32	-29.67	1798.06	-1806.02	48.12	1714.82	-277.29	1135.32	72.88	310.68	1096.56	78.89	-228.21
4	-1877.62	222.66	1.14	-1874.27	212.41	40.81	-2038.32	236.27	166.53	-1999.92	239.17	226.26	-1448.83	15.8	33.66	-1483.5	30.1	32.1	-1685.15	37.54	21.75	-1683.39	27.95	82.83	-1634.44	85.72	1402.52	0	0	0	-1506.81	-13.32	1693.44	-1503.07	88	1694.51	-376.32	-29.67	1798.06	-1792.03	49.46	1715.52	-275.02	1135.26	73.24	312.71	1097.2	79.06	-229.1
4.01	-1835.3	222.08	4.42	-1842.92	212.07	40.22	-2007.31	234.92	162.05	-1970.02	237.81	221.64	-1439.64	18.31	35.07	-1486.56	30.65	30.3	-1685.16	37.89	21.91	-1682.38	27.6	83.06	-1625.34	84.55	1403.18	0	0	0	-1500.61	-14.74	1694.52	-1488.05	87.1	1695.15	-376.32	-29.67	1798.06	-1778.05	50.82	1716.24	-275.96	1135.35	73.26	312.5	1096.15	79.2	-229.76
4.02	-1801.59	220.66	4.77	-1811.07	211.93	40.86	-1975.94	233.56	157.49	-1939.84	236.44	216.95	-1439.98	16.82	33.67	-1478.19	30.99	31.81	-1683.48	36.04	23.2	-1682.89	29.22	82.94	-1614.65	82.1	1403.48	0	0	0	-1486.66	-15.82	1695.12	-1478.87	85.14	1695.6	-376.32	-29.67	1798.06	-1764.09	52.2	1716.98	-281.79	1136.05	71.81	310.02	1095.95	78.73	-231.45
4.03	-1760.19	219.32	6.15	-1770.36	209.66	39.69	-1944.22	232.18	152.85	-1909.38	235.07	212.17	-1447.64	18.63	31.39	-1485.94	30.8	28.92	-1683.48	37.19	22.94	-1685.93	32.95	81.7	-1607.05	81.33	1404.05	0	0	0	-1476.23	-16.58	1695.8	-1464.61	84.53	1696.02	-376.32	-29.67	1798.06	-1750.14	53.62	1717.74	-276.56	1136.53	72.31	309.36	1096.18	78.78	-232.09
4.04	-1730.79	229.71	29.03	-1720.31	208.67	41.82	-1912.13	230.8	148.13	-1878.65	233.69	207.31	-1445.04	17.76	31.57	-1489.15	30.05	27.55	-1683.83	37.84	22.88	-1682.53	30.05	83.51	-1596.68	79.72	1404.25	0	0	0	-1467.21	-17.7	1696.36	-1458.5	83.87	1696.49	-376.32	-29.67	1798.06	-1736.2	55.05	1718.51	-275.86	1136	73.05	310.54	1096.95	78.45	-225.24
4.05	-1683.58	216.15	6.44	-1713.73	215.25	51.81	-1879.68	229.39	143.34	-1847.63	232.3	202.38	-1438.93	18.17	31.09	-1479.84	30.84	28.82	-1681.51	35.89	24.42	-1682.11	30.73	83.97	-1585.2	77.45	1404.85	0	0	0	-1457.87	-18.64	1696.98	-1444.59	82.49	1696.52	-376.32	-29.67	1798.06	-1722.28	56.51	1719.29	-279.87	1137.06	71.94	310.87	1096.36	78.92	-220.96
4.06	-1657.31	225.67	26.62	-1674.83	213.33	50.67	-1846.87	227.97	138.47	-1816.34	230.91	197.36	-1444.16	19.02	29.7	-1485.33	31.21	26.99	-1681.15	35.85	25.17	-1680	29.34	85.38	-1576.29	75.09	1405.08	0	0	0	-1444.96	-19.3	1697.34	-1439.4	82.17	1697.14	-376.32	-29.67	1798.06	-1708.38	58	1720.1	-279.6	1137.45	72.11	312.05	1095.6	79.38	-222.24
4.07	-1618.57	222.87	25.8	-1650.52	211.96	46.27	-1813.69	226.54	133.51	-1784.76	229.51	192.26	-1439.4	18.38	29.89	-1492.59	30.7	24.92	-1680.63	35.91	25.58	-1681.88	32.57	83.89	-1567.59	73.25	1405.24	0	0	0	-1433.69	-19.66	1697.67	-1425.97	82.4	1696.98	-376.32	-29.67	1798.06	-1694.49	59.51	1720.92	-277.11	1137.21	72.6	309.7	1096.62	78.49	-228.43
4.08	-1584.81	221.45	24.03	-1596.12	210.16	47.49	-1780.14	225.1	128.48	-1752.9	228.1	187.08	-1453.36	17.03	25.86	-1486.62	32.01	25.61	-1680.62	36.79	25.76	-1682.39	33.78	84.31	-1554.61	71.52	1405.21	0	0	0	-1423.23	-20.13	1698.14	-1412.82	82.02	1696.9	-376.32	-29.67	1798.06	-1680.62	61.05	1721.76	-276.71	1136.35	72.9	312.09	1096.73	78.95	-229.07
4.09	-1538.89	218.65	29.95	-1565.99	208.43	52.58	-1746.22	223.64	123.37	-1720.76	226.69	181.82	-1447.07	17.82	27.32	-1488.26	31.16	25.5	-1682.41	38.94	25.09	-1681.55	33.77	84.91	-1547.15	70.04	1405.33	0	0	0	-1414.27	-20.61	1698.46	-1402.3	81.81	1696.99	-376.32	-29.67	1798.06	-1666.77	62.61	1722.62	-277.01	1135.68	73.01	309.5	1097.05	78.11	-223.54
4.1	-1497.64	216.57	30.65	-1531.29	207.13	50.2	-1711.92	222.16	118.18	-1688.33	225.28	176.48	-1448.94	18.87	26.84	-1486.92	31.28	26.09	-1681.67	38.27	25.82	-1679.85	32.25	85.79	-1538.16	69.42	1405.46	0	0	0	-1404.42	-20.26	1698.95	-1395.14	81.95	1697.26	-376.32	-29.67	1798.06	-1652.94	64.2	1723.5	-278.37	1136.53	72.16	310.77	1097.31	78.29	-228.69
4.11	-1458.8	214.64	31.61	-1490.81	204	49.56	-1677.26	220.68	112.9	-1655.61	223.86	171.05	-1444.95	19.79	27.76	-1484.65	31.85	26.14	-1681.54	38.74	26.41	-1679.02	32.19	86.59	-1530.79	67.97	1405.32	0	0	0	-1394.91	-20.8	1699.1	-1386.81	81.73	1697.15	-376.32	-29.67	1798.06	-1639.13	65.82	1724.39	-277.81	1136.55	72.34	311.42	1096.93	78.63	-230.66
4.12	-1420.42	212.48	32.96	-1451.58	202.11	48.43	-1642.21	219.18	107.55	-1622.61	222.43	165.53	-1444.98	18.29	27.83	-1478.75	31.49	27.09	-1681.49	39.7	26.3	-1678.75	32.55	86.78	-1522.64	67.43	1405.49	0	0	0	-1384.06	-20.78	1699.35	-1377.9	82.03	1697.05	-376.32	-29.67	1798.06	-1625.33	67.46	1725.3	-280.21	1136.11	72.17	311.21	1098.1	78.54	-232.62
4.13	-1381.13	211.05	35.17	-1418.86	200.98	46.92	-1606.79	217.66	102.11	-1589.32	220.99	159.94	-1445.52	17.97	26.57	-1483.42	31.06	25.83	-1680.5	39.15	27.01	-1680.25	35.22	86.16	-1512.87	66.34	1405.15	0	0	0	-1372.53	-20.98	1699.45	-1368.96	81.82	1697.16	-376.32	-29.67	1798.06	-1611.56	69.13	1726.23	-282.43	1136.47	71.66	311.37	1098.41	78.28	-231.99
4.14	-1342.62	209.71	37.53	-1381.74	199.09	46.95	-1570.99	216.13	96.6	-1555.74	219.55	154.26	-1439.5	17.47	27.44	-1482.81	30.79	25.64	-1680.62	39.76	27.47	-1678.61	33.87	87.45	-1501.58	65.18	1405.05	0	0	0	-1363.02	-21.03	1699.43	-1353.97	81.8	1697.06	-376.32	-29.67	1798.06	-1597.81	70.82	1727.18	-279.27	1137.04	72.29	310.97	1095.43	79.1	-225.91
4.15	-1305.04	207.89	40.12	-1341.89	197.43	48.18	-1534.81	214.59	91	-1521.86	218.11	148.49	-1450.76	17.11	24.28	-1478.73	30.69	26.5	-1680.26	39.77	28.07	-1679.27	35.58	87.25	-1492.67	64.03	1404.55	0	0	0	-1355.19	-20.93	1699.62	-1345.82	82.35	1697.08	-376.32	-29.67	1798.06	-1584.08	72.55	1728.15	-280.16	1139.47	71.18	311.65	1096.08	78.94	-225.93
4.16	-1270.75	206.09	42.3	-1314.28	196.22	47.67	-1498.25	213.03	85.31	-1487.7	216.66	142.64	-1443.24	17.02	25.82	-1475.2	30.45	27.26	-1677.81	37.92	29.66	-1676.24	32.7	89.26	-1481.28	62.97	1404.28	0	0	0	-1345.93	-20.42	1699.9	-1333.93	82.41	1696.88	-376.32	-29.67	1798.06	-1570.37	74.29	1729.13	-280.29	1135.18	72.77	315.95	1094.97	80.22	-222.56
4.17	-1230.5	204.9	46.97	-1271.19	195.24	50.99	-1461.3	211.46	79.54	-1456.13	214.57	134.13	-1441.92	17.89	23.3	-1483.88	30.71	24.59	-1678.59	39.45	29.42	-1678.55	36.16	87.51	-1470.81	62.81	1404.08	0	0	0	-1334.09	-20.82	1699.52	-1322.94	81.81	1696.63	-376.32	-29.67	1798.06	-1556.68	76.07	1730.14	-275.07	1134.56	74.33	313.52	1095.41	79.24	-223.03
4.18	-1193.71	203.7	51.84	-1235.15	193.57	53.5	-1426.34	210.03	71.41	-1423.75	213.5	127.13	-1444.79	18.95	21.82	-1487.18	29.45	24.12	-1678.76	40.15	29.45	-1677.09	34.63	89.11	-1460.91	62.35	1403.53	0	0	0	-1323.83	-20.58	1699.51	-1312.59	82.9	1696.3	-376.32	-29.67	1798.06	-1543.02	77.87	1731.16	-276.94	1137.11	72.53	311.45	1095.95	78.78	-228.76
4.19	-1159.98	202.15	57.49	-1193.66	191.28	58.66	-1389.72	210.56	64.77	-1393.19	210.42	120.04	-1435.78	20.49	22.88	-1485.65	29.21	24.44	-1678.6	40.64	29.87	-1674.84	32.71	90.72	-1449.55	62.79	1403.08	0	0	0	-1312.3	-20.72	1699.12	-1307.33	82.62	1696.19	-376.32	-29.67	1798.06	-1529.38	79.7	1732.2	-275.34	1136.65	72.98	308.44	1096.66	78.16	-231.76
4.2	-1121.64	200.79	65.48	-1164.28	190.98	62.06	-1354.64	209.45	58.41	-1361.26	209.7	114.72	-1445.78	20.42	20.14	-1483.97	30	24.74	-1676.36	38.9	31.5	-1675.46	33.8	90.73	-1439.69	61.56	1402.66	0	0	0	-1301.86	-20.37	1698.82	-1297.75	82.99	1696.21	-376.32	-29.67	1798.06	-1515.77	81.56	1733.26	-276.83	1136.44	72.82	310.56	1095.81	79.18	-222.61
4.21	-1082.64	198.76	73.85	-1130.87	189.25	67.01	-1321.9	205.89	51.64	-1329.4	209.4	110.88	-1446.64	19.08	19.35	-1484.69	29.98	24.35	-1677.79	41.03	31.16	-1676.28	35.14	90.54	-1430.97	62.08	1401.97	0	0	0	-1292.73	-20.53	1698.61	-1285.11	83.18	1695.36	-376.32	-29.67	1798.06	-1502.18	83.45	1734.34	-276.23	1135.44	73.3	309.19	1096.44	78.35	-224.41
4.22	-1055.78	199.75	82.47	-1097.98	187.34	74.55	-1289.26	202.93	46.71	-1297.26	210.01	108.29	-1441.92	20.05	19.84	-1484.97	29.91	23.89	-1677.41	40.77	31.76	-1675.86	35.2	91.34	-1419.38	61.13	1401.41	0	0	0	-1282.83	-20.14	1698.21	-1279.3	83.11	1695.03	-376.32	-29.67	1798.06	-1488.61	85.36	1735.44	-277.43	1136.61	72.75	310.81	1096.8	78.76	-226.05
4.23	-1024.68	198.69	91.96	-1061.39	184.45	83.24	-1256.35	201.98	43.51	-1268.05	207.49	105.43	-1448.86	17.35	22.41	-1482.09	29.27	24.49	-1674.11	37.76	33.77	-1673.98	33.35	92.44	-1411.59	61.13	1400.91	0	0	0	-1272.54	-20.03	1697.68	-1264.49	83.87	1694.43	-376.32	-29.67	1798.06	-1475.07	87.3	1736.56	-278.07	1136.54	72.76	309.08	1097.09	78.38	-226.12
4.24	-994.54	197.92	102.79	-1037.26	183.81	89.62	-1225.64	198.96	40.78	-1239.13	206.34	103.69	-1446.15	16.27	22.79	-1482.73	28.84	24.57	-1675.53	40.14	33.39	-1674.74	34.3	92.68	-1400.31	61.19	1400.09	0	0	0	-1264.15	-19.54	1697.26	-1255.64	84.66	1693.71	-376.32	-29.67	1798.06	-1461.56	89.27	1737.7	-276.77	1137.35	72.59	309.36	1095.11	79.05	-224.92
4.25	-966.94	196.89	113.7	-1011.38	182.72	98.95	-1194.27	198.19	40.5	-1210.6	206.04	103.35	-1441.84	16.79	23.73	-1476.74	28.95	25.74	-1674.67	39.23	34.57	-1674.08	33.76	93.83	-1389.45	61.43	1399.09	0	0	0	-1255.01	-19.79	1696.59	-1248.58	84.48	1693.11	-376.32	-29.67	1798.06	-1448.08	91.27	1738.86	-274.55	1136.51	73.18	310.11	1096.39	78.51	-224.46
4.26	-940.53	195.98	126.26	-977.34	181.87	110.24	-1162.56	200.1	42.69	-1182.75	206.41	104.05	-1443.34	16.77	23.37	-1481.26	28.78	24.25	-1674.36	39.7	35.01	-1674.38	33.77	94.45	-1377.47	62.51	1398.11	0	0	0	-1241.81	-19.06	1695.92	-1236.3	84.49	1692.44	-376.32	-29.67	1798.06	-1434.62	93.29	1740.03	-275.75	1136.81	72.9	308.49	1096.36	78.22	-225.38
4.27	-917.85	195.85	136.61	-954.19	181.47	122.4	-1135.12	197.51	44.64	-1155.74	207.56	105.9	-1441.93	16.83	23.37	-1478.41	28.63	25	-1674.99	40.86	35.36	-1674.5	34.14	94.63	-1370.31	61.89	1397.2	0	0	0	-1234.9	-19	1695.43	-1228.85	84.83	1692.08	-376.32	-29.67	1798.06	-1421.19	95.35	1741.23	-280.38	1137.07	71.55	307.91	1096.98	77.99	-229.74
4.28	-895.22	193.04	148.19	-931.57	180.17	131.74	-1110.01	193.13	46.64	-1124.2	206.92	107.21	-1447.06	15.57	22.22	-1485.4	28.68	23.26	-1674.48	40.25	36.43	-1672.04	31.83	96.69	-1362.47	62.32	1396.16	0	0	0	-1223.15	-18.48	1694.76	-1213.08	85.23	1690.81	-376.32	-29.67	1798.06	-1407.79	97.43	1742.45	-279.71	1139.18	71.3	309.16	1097.56	78.17	-227.82
4.29	-874.65	189.79	158.69	-910.35	179.24	140.71	-1086.24	191.23	49.81	-1101.42	203.84	108.11	-1450.39	16.82	21.47	-1483.98	27.53	23.92	-1672.68	38.67	38.5	-1672.32	32.91	96.76	-1350	62.95	1395	0	0	0	-1213.39	-17.98	1694.17	-1202.18	85.38	1690.08	-376.32	-29.67	1798.06	-1394.42	99.54	1743.69	-280.94	1137.1	71.64	310.14	1096.56	78.42	-220.09
4.3	-856.4	187.18	167.36	-890.79	177.4	149.06	-1064.49	188.51	52.27	-1085.05	199.14	108.47	-1448.44	16.23	21.54	-1478.63	28.96	24.82	-1671.24	37.21	40.19	-1671.93	32.31	97.86	-1339.77	62.36	1393.96	0	0	0	-1203.27	-17.33	1693.53	-1194.3	86.62	1689.59	-376.32	-29.67	1798.06	-1381.08	101.68	1744.95	-277.39	1134.68	72.92	311.36	1095.32	79.34	-224.61
4.31	-840.41	184.8	174.06	-874.12	174.94	154.88	-1044.76	186.09	54.16	-1072.69	193.64	108.16	-1449.3	15.67	21.54	-1483.69	28.38	23.26	-1670.72	36.75	41.35	-1671.57	32.53	99.03	-1327.35	62.85	1392.83	0	0	0	-1193.74	-16.81	1693.02	-1189.35	87.21	1689.1	-376.32	-29.67	1798.06	-1367.77	103.85	1746.22	-283.12	1136.33	71.52	311.85	1095.44	79.23	-231.96
4.32	-825.64	180.85	179.27	-857.6	168.66	160.86	-1028.82	182.08	53.96	-1062	188.16	107.07	-1440.1	15.76	23.51	-1483.42	27.26	23.31	-1670.76	36.47	42.33	-1669.28	30.08	100.96	-1314.25	63.36	1391.68	0	0	0	-1181.83	-15.84	1692.54	-1175.41	88.27	1688.39	-376.32	-29.67	1798.06	-1354.49	106.04	1747.52	-279.37	1137.05	72.47	312.51	1095.73	79.4	-226.19
4.33	-813.86	177.14	181.08	-848.3	169.39	159.73	-1016.11	177.79	52.69	-1050.6	183.53	105.05	-1444.66	15.54	22.07	-1480.33	27.82	23.54	-1671.27	36.36	43.2	-1670.38	31.46	101.5	-1305.02	64.4	1390.92	0	0	0	-1171.81	-14.85	1692	-1166.66	88.68	1687.61	-376.32	-29.67	1798.06	-1341.24	108.27	1748.84	-275.93	1136.39	72.83	310.49	1096.35	78.96	-223.62
4.34	-803.34	172.16	179.81	-837.59	164.6	158.45	-1006.8	173.71	50.59	-1039.47	180.35	103.4	-1447.4	15.32	20.57	-1481.78	27.33	23.09	-1672.1	36.38	44.04	-1668.92	30.31	103.16	-1292.64	64.11	1389.73	0	0	0	-1160.6	-14.31	1691.58	-1156.63	89.55	1687.18	-376.32	-29.67	1798.06	-1328.03	110.53	1750.18	-278.06	1136.15	72.67	310.05	1096.18	78.89	-225.91
4.35	-795.96	169.29	173.84	-829.02	159.55	153.79	-997.84	172.76	49.15	-1031.45	177.46	101.31	-1445.5	15.58	20.51	-1482.34	27.68	22.8	-1673.15	36.47	44.91	-1668.14	29.92	104.84	-1281.17	64.76	1388.76	0	0	0	-1150.49	-13.24	1691.42	-1144.89	91.18	1686.69	-376.32	-29.67	1798.06	-1314.85	112.81	1751.54	-278.52	1136.42	72.43	311.81	1095.75	79.35	-230
4.36	-788.5	163.93	167.29	-823.48	154.94	146.87	-993.09	168.68	45.87	-1024.45	175.04	99.15	-1446.58	15.6	20.14	-1480.19	27.13	23.19	-1674.28	36.62	45.91	-1667.41	30.49	106.33	-1272.85	65.27	1387.74	0	0	0	-1139.6	-12.13	1691.16	-1132.05	92.39	1686.15	-376.32	-29.67	1798.06	-1301.7	115.13	1752.93	-277.97	1136.36	72.55	311.42	1096.99	78.37	-225.19
4.37	-783.12	160.25	158.82	-818.08	148.49	139.38	-989.04	166.14	42.72	-1017.64	175.73	98.48	-1441.54	16.12	21.02	-1483.84	27.5	22.03	-1675.38	36.79	47.1	-1665.87	29.93	108.18	-1260.95	65.57	1386.75	0	0	0	-1128.15	-11.05	1690.99	-1122.56	92.9	1685.89	-376.32	-29.67	1798.06	-1288.59	117.47	1754.33	-277.33	1136.06	72.79	312.68	1096.61	78.97	-226.15
4.38	-778.94	156.05	150.23	-814.35	145.05	131.78	-987.48	162.3	38.63	-1014.29	171.72	95.01	-1440.92	16.83	20.57	-1484.19	27.45	21.49	-1676.32	36.93	48.55	-1667.63	32.43	108.98	-1250.35	66.91	1385.93	0	0	0	-1116.73	-9.88	1690.87	-1113.37	94.82	1685.78	-376.32	-29.67	1798.06	-1275.51	119.85	1755.76	-276.55	1135.45	73.1	312.86	1096.33	79.18	-228.05
4.39	-775.44	150.66	142.82	-810.98	140.95	124.63	-986.26	158.88	34.81	-1010.36	170.59	92.35	-1445.47	13.91	18.52	-1484.25	27.48	21.38	-1676.98	37.01	50.35	-1664.67	30.96	111.68	-1234.74	67.84	1384.9	0	0	0	-1106.25	-8.09	1690.92	-1099.81	96.14	1685.53	-376.32	-29.67	1798.06	-1262.46	122.25	1757.2	-278.95	1136.38	72.49	310.23	1095.99	78.81	-222.2
4.4	-773.46	145.76	135.39	-809.11	135.82	117.69	-984.33	157.75	33.76	-1011.62	161.78	86.11	-1449.23	16.24	17.57	-1479.65	27.67	21.98	-1677.24	37	52.57	-1662.06	29.71	115.05	-1225.53	68.19	1383.94	0	0	0	-1095.15	-6.85	1690.73	-1087.54	98.21	1685.02	-376.32	-29.67	1798.06	-1249.45	124.69	1758.67	-280.38	1136.97	71.6	309.33	1096.8	78.21	-221.18
4.41	-770.19	139.3	128.9	-806	128.95	111.58	-982.15	156.21	33.41	-1009.48	158.23	83.79	-1442.8	16.06	19.36	-1482	27.72	21.37	-1676.97	36.86	55.28	-1661.11	29.88	117.31	-1216.15	68.66	1382.86	0	0	0	-1084.84	-5.25	1690.92	-1078.16	99.6	1685.04	-376.32	-29.67	1798.06	-1236.48	127.15	1760.16	-274.96	1137.05	72.73	311.45	1097.05	78.42	-223.67
4.42	-764.66	133.49	121.04	-799.94	125.26	105.83	-980.44	151.33	32	-1004.33	155.09	82.98	-1441.16	17.61	19.28	-1482.76	26.99	20.85	-1676.06	36.54	58.56	-1659.45	30.56	120.01	-1206.73	69.57	1381.73	0	0	0	-1072.6	-3.3	1690.84	-1067.1	101.56	1684.88	-376.32	-29.67	1798.06	-1223.55	129.65	1761.67	-279.46	1136.92	72.29	309.57	1097.3	77.93	-226.77
4.43	-754.98	129.38	109.47	-793.8	121.52	95.59	-976.56	151.59	32.26	-993.8	161.23	86.79	-1443.55	17.43	18.44	-1482.7	27.38	20.66	-1674.37	36.03	62.48	-1655.11	27.64	124.28	-1203.71	71.58	1376.43	0	0	0	-1062.15	-1.6	1691.05	-1054.78	102.91	1684.38	-376.32	-29.67	1798.06	-1210.65	132.17	1763.2	-276.63	1136.47	73.2	307.7	1097.82	77.65	-227.25
4.44	-747.17	127.97	96.56	-787.08	117.66	84.41	-974.14	152.46	32.39	-985.99	163.19	87.95	-1444.99	15.86	17.63	-1483.63	27.4	20.51	-1671.79	35.27	67.11	-1652.65	26.97	128.3	-1187.21	73.68	1375.74	0	0	0	-1049.87	0.41	1691.39	-1042.3	104.78	1684.2	-376.32	-29.67	1798.06	-1197.79	134.73	1764.76	-276.35	1135.2	74.18	308.3	1097.79	77.59	-225.95
4.45	-748.91	126.43	81.77	-783.17	117.35	75.74	-973.46	152.13	31.74	-984.66	161.75	86.43	-1449.54	16.53	16.58	-1481.6	27.61	21	-1668.19	34.23	72.55	-1649.38	26.63	132.59	-1172.96	72.53	1378.79	0	0	0	-1039.72	2.57	1692.13	-1031.53	107.07	1684.5	-376.32	-29.67	1798.06	-1184.97	137.32	1766.34	-286.85	1134.08	71.24	311.87	1097.19	78.41	-225.3
4.46	-737.35	125.99	73.26	-782.11	118.61	67.42	-972.6	153.18	31.45	-983.61	159.55	84.97	-1443.21	15.93	17.87	-1481.54	27.07	21.09	-1663.45	32.88	78.85	-1644.29	23.69	138.47	-1164.5	71.86	1380.32	0	0	0	-1025.99	4.44	1692.66	-1018.5	109.39	1685.06	-376.32	-29.67	1798.06	-1172.19	139.93	1767.94	-281.2	1132.86	73.32	310.54	1097.83	78.18	-225.06
4.47	-736.1	126.3	62.58	-778.4	118.06	60.72	-971.33	154.86	32.09	-981.86	157.88	84.28	-1447.89	16.68	16.92	-1480.71	27.92	20.96	-1657.46	31.17	86.09	-1639.41	22.72	143.27	-1148.72	71.91	1381.41	0	0	0	-1013.85	6.34	1693.45	-1008.95	111.46	1685.76	-376.32	-29.67	1798.06	-1159.45	142.58	1769.56	-271.32	1134.34	75.07	308.62	1097.59	77.92	-225.42
4.48	-731.1	123.28	55.12	-778.95	117.72	54.28	-971.03	153.58	31.76	-979.44	157.82	84.61	-1445.34	15.87	17.33	-1480.61	27.75	21.64	-1650.07	29.08	94.36	-1632.52	19.31	149.34	-1143.81	74.97	1380.14	0	0	0	-1003.87	8.56	1694.7	-997.22	113.45	1686.5	-376.32	-29.67	1798.06	-1147.97	143.68	1771.04	-276.2	1136.12	72.78	310.1	1096.1	78.74	-228.7
4.49	-731.42	120.87	50.42	-773.02	115.67	51.26	-970.96	152.8	31.83	-978.37	156.01	84.33	-1442.74	16.4	18.22	-1480.52	24.37	23.63	-1641.19	26.57	103.71	-1623.34	14.8	155.41	-1122.14	74.06	1386.55	0	0	0	-992.14	10.57	1695.99	-983.35	115.58	1687.35	-376.32	-29.67	1798.06	-1135.29	147.62	1772.31	-278.49	1136.97	72.31	311.62	1095.71	79.17	-228.22
4.5	-730.14	119.4	47.84	-778.11	113.91	46.74	-970.54	152.75	32.24	-977.85	154.83	84.37	-1449.52	16.88	16.95	-1472.55	26.75	26.21	-1635.98	25.66	110.42	-1615.24	12.57	161.26	-1107.33	75.87	1390.69	0	0	0	-981.58	12.87	1697.53	-976.35	117.82	1688.72	-376.32	-29.67	1798.06	-1123.84	150.11	1774.05	-279.12	1136.11	72.81	313.57	1096.06	79.27	-223.88
4.51	-729.1	118.65	45.56	-777.29	112.37	44.08	-969.78	153.19	32.6	-976.97	153.88	84.49	-1446.81	16.82	17.26	-1475.87	25.91	25.9	-1629.57	24.4	117.56	-1605.33	9.25	167.55	-1094.46	77.01	1393.38	0	0	0	-970.15	14.55	1699.13	-962.15	120.02	1689.82	-376.32	-29.67	1798.06	-1112.69	152.15	1775.76	-281.66	1136.53	72.09	309.68	1097.43	78.43	-224
4.52	-729.06	117.88	43.08	-773.1	112.54	42.38	-969.51	153.05	32.56	-975.41	155.13	85.23	-1443.74	16.4	17.32	-1471.89	26.32	26.82	-1620.42	20.78	125.73	-1594.29	5.63	173.71	-1078.82	78.09	1395.63	0	0	0	-957.33	17.05	1701.06	-951.13	121.65	1691.32	-376.32	-29.67	1798.06	-1100.94	154.7	1777.31	-278.68	1137.97	72.2	308.29	1097.68	78.04	-225.62
4.53	-726.88	117.17	41.82	-775.03	111	40.27	-970.61	151.2	31.97	-975.32	153.62	84.63	-1443.02	17.08	16.52	-1470.82	25.36	27.19	-1612.5	18.81	133.84	-1581.93	1.37	180.78	-1068.64	80.19	1397.64	0	0	0	-946.19	19.08	1703.05	-939.62	124.03	1693.07	-376.32	-29.67	1798.06	-1089.43	157.33	1778.78	-279.51	1137.6	72.01	309.77	1098.01	77.86	-229.75
4.54	-724.49	117.23	40.46	-776.06	111.32	38.05	-969.93	152.43	32.47	-974.61	154.41	85.07	-1439.53	15.16	16.38	-1464.64	24.83	28.73	-1601.25	14.42	144.86	-1567.68	-3.78	189.51	-1056.19	81.01	1399.17	0	0	0	-935.85	20.9	1705.11	-929.15	125.56	1695.27	-376.32	-29.67	1798.06	-1078.13	160.16	1780.26	-278.48	1137.84	72.26	310.27	1095.67	78.9	-230.7
4.55	-724.4	117.29	39.41	-774.31	111.87	37.01	-970.97	150.55	31.71	-974.26	153.85	84.77	-1440.23	14.49	15.01	-1460.67	24.35	30.44	-1589.69	10.95	156.58	-1554.7	-6.92	198.58	-1043.2	81.76	1400.69	0	0	0	-925.46	22.9	1707.31	-916.68	127.34	1697.4	-376.32	-29.67	1798.06	-1067.49	162.03	1781.66	-281.45	1136.13	72.6	309.9	1095.58	79.03	-228.04
4.56	-726.55	116.29	37.8	-773.46	110.81	35.9	-969.39	153.22	32.96	-974.39	152.77	84.46	-1427.98	14.68	17.29	-1451.47	21.48	33.18	-1577.49	7.65	169.18	-1541.36	-7.54	207.41	-1032.46	82.25	1402.18	0	0	0	-913.48	24.92	1709.39	-905.96	129.58	1699.28	-376.32	-29.67	1798.06	-1056.4	164.82	1782.55	-279.71	1136.83	72.37	310.92	1095.67	79.07	-228.4
4.57	-730.93	116.78	35.63	-773.22	111.45	35.55	-969.81	152	32.35	-973.54	153.89	85.23	-1416.76	13.34	19.47	-1441.06	18.37	36.73	-1562.94	3.64	182.66	-1524.4	-12.01	217.75	-1021.63	83.79	1403.28	0	0	0	-901.85	26.8	1711.27	-896.96	131.65	1701.15	-376.32	-29.67	1798.06	-1046.19	166.48	1783.49	-286.61	1138.38	70.35	309.6	1097.62	77.9	-223.45
4.58	-725.08	116.03	36.28	-772.92	109.89	35.5	-969.55	152.2	32.61	-973.16	153.47	85.28	-1420.58	11.35	18.31	-1433.36	14.83	39.71	-1548.77	1.88	194.71	-1506.65	-15.72	227.67	-1009.31	83.84	1403.99	0	0	0	-891	28.6	1713.31	-883.99	132.91	1702.71	-376.32	-29.67	1798.06	-1036.24	167.58	1784.59	-287.1	1137.5	70.45	310.29	1096.75	78.5	-227.25
4.59	-727.37	115.71	35.11	-774.36	111.35	34.14	-969.51	151.86	32.75	-973.26	152.33	84.88	-1414.95	9.06	19.42	-1418.82	12.72	44.27	-1532.39	-1.55	207.3	-1488.68	-18.47	237.22	-1000.2	83.54	1404.33	0	0	0	-880.35	30.17	1715.2	-874.62	135.54	1704.28	-376.32	-29.67	1798.06	-1026.14	169.29	1785.27	-282.39	1138.19	71.06	309.87	1097.42	78.55	-229.64
4.6	-725.32	115.51	35.29	-773.69	110.13	33.94	-969.3	151.99	32.89	-973.2	151.38	84.72	-1408.79	4.24	19.87	-1406.01	8.55	49.89	-1515.19	-4.32	218.74	-1470.25	-20.57	246.1	-993.93	85	1400.72	0	0	0	-870.5	31.54	1716.85	-862.18	136.54	1705.77	-376.32	-29.67	1798.06	-1015.85	171.23	1785.91	-279.01	1136.17	72.59	310.4	1096.39	78.98	-232.23
4.61	-727.54	115.62	34.36	-773.84	110.1	33.73	-968.88	152.55	33.07	-973.22	150.47	84.5	-1394.31	2.18	23.89	-1398.41	6.11	54.75	-1496.37	-7.47	228.71	-1451.75	-23.15	253.99	-982.09	83.67	1402.38	0	0	0	-860.86	33.11	1718.57	-853.04	137.97	1707.28	-376.32	-29.67	1798.06	-1006.03	172.31	1786.29	-276.84	1139.28	72.66	310.57	1095.63	79.01	-234.47
4.62	-727.54	115.77	33.66	-785.42	109.51	29.16	-969.22	151.67	32.96	-972.32	151.32	84.99	-1368.84	-1.61	33.59	-1381.25	2.75	62.61	-1478.2	-9.02	236.42	-1431.81	-26.58	261.86	-974.27	86.47	1402.77	0	0	0	-849.8	34.05	1719.89	-845.28	139.48	1708.64	-376.32	-29.67	1798.06	-996.28	173.27	1786.99	-281.17	1152.15	68.57	310	1095.74	78.76	-228.05
4.63	-724.11	117.11	36.26	-778.37	109.38	31.79	-969.18	151.85	33.15	-971.46	151.46	85.13	-1350.19	-6.51	39.95	-1362.51	0.05	68.75	-1460	-10.16	241.84	-1413.13	-27.51	267.81	-962.8	85.92	1403.93	0	0	0	-839.65	35.39	1721.45	-834.72	140.73	1710.15	-376.32	-29.67	1798.06	-986.43	174.82	1787.39	-275.82	1139.57	72.21	308.43	1096.85	78.24	-224.56
4.64	-723.96	116.92	35.89	-776.49	110.28	31.74	-969.17	151.35	33.16	-971.01	151.14	85.4	-1325.78	-11.96	45.92	-1342.89	-3.74	73.47	-1439.87	-12.61	246.13	-1393.2	-29.42	273.48	-956.64	86.37	1405.15	0	0	0	-828.97	36.45	1722.94	-822.16	141.65	1711.47	-376.32	-29.67	1798.06	-977.29	175.37	1787.89	-278.84	1137.23	72	311.12	1096.47	78.9	-227.97
4.65	-725.99	115.05	33.03	-771.64	111.45	32.97	-968.48	151.91	33.51	-970.29	151.08	85.78	-1303.63	-15.31	50.62	-1320.45	-7.52	77.5	-1419.36	-14.75	248.25	-1372.6	-31.3	277.72	-948.1	86.16	1405.82	0	0	0	-818.51	37.25	1724.46	-813.66	142.25	1713.26	-376.32	-29.67	1798.06	-968.26	175.55	1788.3	-271.62	1135.96	73.92	314.8	1091.9	81.41	-225.61
4.66	-727.69	116.43	31.87	-771.41	109.2	32.64	-968.45	151.78	33.74	-970.53	149.75	85.26	-1277.94	-19.28	53.96	-1297.06	-10.73	79.77	-1397.53	-17.62	249.17	-1351.2	-32.92	280.14	-940.78	86.82	1405.81	0	0	0	-810.07	37.66	1726.17	-807.92	142.5	1715.12	-376.32	-29.67	1798.06	-959.44	174.88	1788.91	-274.39	1134.95	73.71	310.52	1092.23	80.43	-221.57
4.67	-723.7	115	32.75	-771.65	109.6	32.74	-968.8	150.4	33.24	-970.1	149.69	85.57	-1254.01	-23.29	55.43	-1268.47	-13.91	81.81	-1374.42	-20.97	249.1	-1330.1	-33.38	280.64	-927.74	86.34	1406.31	0	0	0	-799.83	37.93	1727.72	-793.41	143.95	1716.36	-376.32	-29.67	1798.06	-950.54	174.77	1789.49	-277.78	1136.46	72.67	312.35	1096.24	79.24	-228.74
4.68	-720.01	115.68	33.45	-759.42	109.69	34.97	-968.98	149.82	32.97	-969.9	149.08	85.59	-1224.81	-28.38	56.89	-1243.4	-17.82	81.9	-1351.61	-22.51	246.89	-1307.2	-35.65	280.36	-919.76	87	1406.61	0	0	0	-790.11	38.02	1729.26	-783.87	143.87	1718.35	-376.32	-29.67	1798.06	-940.74	176.28	1789.84	-281.29	1137.36	71.59	308.44	1098.12	77.97	-227.49
4.69	-703.09	115.22	35.82	-768.07	109.44	33.26	-968.49	150.67	33.61	-969.87	148.1	85.58	-1197.43	-34.31	56.61	-1219.33	-22.09	80.18	-1327.86	-24.35	243.51	-1283.63	-37.8	278.54	-909.5	85.64	1407.05	0	0	0	-780.08	38.21	1730.79	-772.73	143.62	1720.35	-376.32	-29.67	1798.06	-931.34	176.98	1790.08	-284.25	1137.46	71.21	309.85	1097.79	78.11	-223.95
4.7	-728.26	115.05	31.09	-773.24	108.39	32.06	-968.06	150.72	33.75	-969.43	148.41	85.85	-1169.59	-39.05	55.46	-1191.65	-26.95	78.34	-1303.23	-26.26	239.08	-1260.32	-38.83	274.96	-903.25	86.63	1407.08	0	0	0	-771.28	38.29	1732.34	-765.84	143.7	1722.37	-376.32	-29.67	1798.06	-922.25	177.5	1790.56	-276.15	1137.17	73.1	311.02	1096.44	78.67	-228.13
4.71	-725.41	114.89	31.81	-775.02	109.35	31.51	-968.11	150.73	33.92	-968.56	149.27	86.56	-1144.45	-45.19	51.68	-1161.84	-32.93	76.25	-1278.08	-27.77	233.39	-1236.31	-39.63	270.33	-894.38	88.4	1407.48	0	0	0	-761.99	38	1733.61	-757.09	144.4	1724.12	-376.32	-29.67	1798.06	-913.3	177.73	1791.01	-280.83	1137.7	71.81	309.2	1095.68	78.97	-225.09
4.72	-723.23	117.04	34.54	-771.2	109.2	32.19	-968.63	149.71	33.58	-969.13	147.9	86.2	-1110.4	-50.52	50.05	-1129.54	-38.43	74.05	-1252.42	-29.04	226.61	-1211.9	-40.52	264.46	-883.4	88.61	1408.29	0	0	0	-753.96	37.92	1735.06	-747.65	144.23	1725.61	-376.32	-29.67	1798.06	-904.5	177.94	1791.61	-279.63	1136.65	72.46	308.77	1095.61	78.89	-228.91
4.73	-724.61	114.65	31.61	-773.97	108.94	32.19	-968.22	150.08	34	-968.14	148.42	86.72	-1079.43	-56.34	47.93	-1097.32	-43.68	71.55	-1225.65	-31.27	219.05	-1185.81	-42.11	258.38	-875.77	89.83	1408.75	0	0	0	-745.48	37.7	1736.26	-737.48	143.85	1726.97	-376.32	-29.67	1798.06	-895.86	177.42	1792.28	-280.25	1135.43	72.09	312.24	1095.65	79.38	-232.33
4.74	-723.05	117.02	34.37	-770.09	109	33.01	-968.14	149.95	34.07	-968.25	147.24	86.51	-1043.83	-61.58	46.49	-1066.89	-48.82	67.75	-1197.65	-33.33	210.63	-1160.19	-42.97	250.91	-868.05	90.88	1409.02	0	0	0	-736.43	37.19	1737.18	-728.85	143.1	1728.59	-376.32	-29.67	1798.06	-886.92	177.29	1792.78	-278.61	1137	72.1	310.05	1096.27	78.72	-229.74
4.75	-728.02	115.11	30.22	-774.11	108.29	31.76	-968.05	150.01	34.29	-967.84	147.87	87.17	-1003.63	-65.41	45.92	-1029.79	-53.58	65.23	-1169	-35.63	201.59	-1134.92	-42.21	242.13	-864.2	90.5	1409.1	0	0	0	-727.22	36.74	1738.05	-721.11	142.46	1729.84	-376.32	-29.67	1798.06	-878.09	177.35	1793.09	-278.52	1138.07	72.01	312.28	1096.88	78.86	-227.84
4.76	-722.82	116.95	34.26	-768.45	109.55	33.44	-967.85	149.65	34.49	-967.35	147.28	87.28	-969.09	-70.51	45.32	-994.64	-58.07	62.2	-1139.05	-38.98	191.96	-1107.47	-43.24	233.32	-848.88	91.56	1409.81	0	0	0	-718.64	36.29	1738.8	-711.6	141.71	1731.03	-376.32	-29.67	1798.06	-869.75	176.4	1793.59	-277.58	1137.26	72.32	308.32	1097.21	77.93	-230.18
4.77	-721.96	114.37	32	-768.79	109.18	33.11	-967.85	149.09	34.51	-967.05	146.84	87.5	-935.62	-76.86	43.1	-958.18	-63.41	60.31	-1109.96	-39.51	180.76	-1079.62	-44.54	224.05	-840.19	94.01	1410.32	0	0	0	-709.39	35.72	1739.45	-702.87	141.6	1732.03	-376.32	-29.67	1798.06	-861.36	175.14	1794.25	-274.15	1134.88	73.57	308.49	1096.97	77.98	-229.06
4.78	-721.93	114.34	31.96	-765.84	109	34.2	-967.92	148.75	34.58	-966.67	146.97	88.02	-892.89	-79.63	43.7	-924.27	-67.45	57.24	-1079.19	-41.45	169.6	-1050.48	-45.9	214.36	-837.77	93.19	1410.51	0	0	0	-701.11	35.34	1740.05	-692.5	141.42	1732.63	-376.32	-29.67	1798.06	-852.77	174.47	1794.55	-280.66	1135.99	71.74	311.75	1096.59	78.97	-226.69
4.79	-722.52	117.21	33.81	-770.16	108.66	32.83	-967.49	148.84	34.99	-966.21	146.6	88.3	-858.38	-83.54	41.77	-887.28	-70.4	55.13	-1047.07	-44.14	158.52	-1020.89	-47.93	204.46	-822.84	94.94	1410.54	0	0	0	-692.6	34.59	1740.49	-685.27	140.35	1733.69	-376.32	-29.67	1798.06	-843.84	174.54	1794.77	-278.35	1135.96	72.26	310.16	1096.79	78.48	-230.33
4.8	-722.58	117.57	33.55	-772.23	109.43	32.73	-967.01	148.67	35.12	-965.87	145.97	88.45	-819.75	-88.15	41.4	-849.12	-73.86	52.99	-1015.85	-44.24	146.11	-991.61	-48.69	193.9	-816.89	94.66	1410.61	0	0	0	-683.57	33.39	1740.73	-674.33	138.75	1734.21	-376.32	-29.67	1798.06	-834.94	173.91	1794.98	-280.33	1136.13	71.72	308.51	1097.7	77.82	-228.63
4.81	-722.74	117.47	33.58	-773.92	109.65	32.55	-967.24	148.16	35.25	-965.48	145.94	89.07	-782.82	-91.09	40.91	-814.39	-76.97	50.25	-982.9	-45.7	134.36	-961.02	-50.01	183.81	-807.93	94.63	1410.91	0	0	0	-675.75	32.79	1740.93	-667.79	138.32	1734.85	-376.32	-29.67	1798.06	-826.29	172.91	1795.09	-280.29	1137.19	71.82	306.85	1095.9	78	-226.36
4.82	-722.59	116.9	33.78	-770.03	109.46	33.91	-967.23	147.18	35.1	-964.81	145.94	89.55	-742.68	-93.95	41.24	-774.66	-79.61	49.18	-950.22	-46	122.39	-929.74	-51.32	173.46	-794.19	94.65	1410.86	0	0	0	-665.55	31.89	1740.91	-659.16	137.47	1735.29	-376.32	-29.67	1798.06	-816.58	173.24	1795.11	-277.94	1136.75	72.65	310.29	1095.02	79.04	-228.87
4.83	-722.83	117.1	33.52	-766.52	110.07	34.53	-966.94	147.15	35.59	-964.54	145.84	90.11	-709.5	-95.8	40.44	-739.83	-81.54	47.4	-916.32	-46.56	110.97	-897.91	-52.71	163.64	-785.11	95.49	1410.78	0	0	0	-657.66	30.65	1740.95	-649.01	136.56	1735.34	-376.32	-29.67	1798.06	-807.41	172.83	1795.09	-274.92	1134.64	73.7	308.38	1097.11	77.94	-227.38
4.84	-722.93	117.23	33.44	-771.13	109.68	33.95	-966.55	147.17	35.88	-964.27	145.72	90.57	-671.47	-98.36	41.24	-702.01	-83.16	47.31	-881.97	-48.18	100.44	-866.91	-53.09	153.58	-772.51	94.17	1410.98	0	0	0	-648.98	30	1740.8	-638.76	135.74	1735.16	-376.32	-29.67	1798.06	-798.48	171.19	1795.08	-277.92	1135.8	72.82	308.07	1098.04	77.7	-228.57
4.85	-714.39	113.71	34.85	-768.57	110.11	34.32	-965.8	147.91	36.7	-963.79	145.84	91.21	-632.38	-99.67	42.86	-665.8	-85.71	46.41	-846.53	-50.07	90.77	-835.15	-53.54	143.96	-762.98	94.54	1410.8	0	0	0	-639.05	29.11	1740.5	-630.05	134.53	1735.13	-376.32	-29.67	1798.06	-789.32	170.05	1795.03	-279.23	1136.94	72.2	311.37	1096.34	78.79	-226.81
4.86	-713.69	114.12	34.81	-767.86	109.42	34.11	-965.43	148.12	37.54	-963.32	145.9	91.78	-593	-100.68	45.73	-628.47	-85.18	47.1	-811.45	-51.91	81.62	-803.24	-54.28	134.9	-754.69	93.28	1410.58	0	0	0	-630.22	27.91	1740.05	-620.03	133.31	1734.75	-376.32	-29.67	1798.06	-779.61	169.74	1794.64	-276.49	1135.34	73.13	314.03	1094.27	80.13	-231.21
4.87	-700.94	107.8	34.15	-775.16	109.72	32.16	-965.81	146.58	37.49	-963.09	145.44	92.38	-560.55	-100.63	47.43	-591.05	-85.56	48.29	-775.33	-54.07	73.21	-771.27	-54.12	126.19	-741.36	93.16	1410.14	0	0	0	-620.82	26.72	1739.42	-611.12	132.57	1734.18	-376.32	-29.67	1798.06	-770.06	168.88	1794.3	-277.04	1136.95	72.29	311.72	1095.45	79.39	-231.25
4.88	-719.06	109.12	29.02	-772.7	109.71	31.74	-965.41	146.15	37.86	-962.09	146.68	93.53	-518.65	-101.34	51.49	-554.29	-85.59	50.04	-740.23	-54.08	64.93	-738.39	-54.19	118.27	-732.43	93.22	1409.44	0	0	0	-612.36	25.3	1738.66	-603.7	131	1733.78	-376.32	-29.67	1798.06	-760.36	167.84	1794.01	-279.39	1136.38	72.24	308.81	1096.38	78.41	-227.23
4.89	-716.32	109.77	27.53	-768.58	110.03	32.31	-966.22	144.09	37.73	-962.26	145.65	93.77	-480.48	-100.07	56.45	-516.17	-85.28	53.07	-704.23	-54.24	58	-704.12	-55.3	111.77	-726.78	92.29	1409.01	0	0	0	-602.33	24	1737.71	-589.04	130.22	1732.55	-376.32	-29.67	1798.06	-750.63	166.9	1793.57	-277.05	1134.41	73.45	311.33	1096.16	78.85	-222.32
4.9	-712.42	109.25	28.84	-771.44	110.27	31.62	-964.67	146.2	39.21	-961.22	146.79	94.95	-446.72	-100.43	60.34	-479.08	-84.87	56.98	-667.72	-55.11	52.02	-670.91	-54.74	105.6	-722.4	91.28	1408.21	0	0	0	-593.28	22.59	1736.6	-582.33	128.11	1731.6	-376.32	-29.67	1798.06	-740.73	165.93	1792.94	-275.71	1134.35	73.76	312.67	1095.75	79.24	-232.13
4.91	-721.79	111.24	25.25	-769.68	110.92	31.8	-964.83	145.01	39.71	-960.59	147.2	96.07	-413.4	-98.68	65.97	-440.9	-84.01	62.5	-631.52	-55.12	47.19	-637.06	-55.52	100.97	-707.81	91.16	1407.86	0	0	0	-582.49	21.12	1735.37	-572.71	127.11	1730.35	-376.32	-29.67	1798.06	-731	164.18	1792.49	-279.28	1134.82	72.87	310.95	1095.92	78.7	-227.8
4.92	-722.28	116.38	31.26	-765.67	111.08	32.32	-964.05	145.74	41.02	-960	147.21	96.96	-374.25	-98.59	74.72	-403.95	-82.95	69.38	-596.35	-54.84	43.33	-604.17	-55.77	97.31	-696.46	91.2	1407.11	0	0	0	-574.32	19.76	1734.17	-563.67	125.08	1729.1	-376.32	-29.67	1798.06	-720.72	163.56	1791.78	-283.15	1138.03	70.97	304.5	1097.77	77	-227.65
4.93	-714.97	116.67	33.2	-768.38	111.52	31.82	-964.5	143.95	41.12	-959.28	147.66	97.87	-343	-96.46	84.19	-371.72	-81.44	77.07	-561.12	-55.54	41.03	-572.08	-56.83	94.73	-686.36	89.98	1406.48	0	0	0	-564.72	17.84	1732.65	-552.18	123.67	1727.32	-376.32	-29.67	1798.06	-710.48	162.84	1790.91	-282.24	1138.01	70.97	308.98	1096.15	78.44	-228.28
4.94	-720.33	117.41	31.51	-773.72	111.74	30.16	-963.55	145	42.73	-958.45	148.29	99.31	-312.49	-94.81	94.65	-339.99	-80.65	87.17	-527.14	-56.24	39.81	-541.39	-57.72	93.2	-681.6	89.75	1405.36	0	0	0	-554.44	16.03	1731.19	-544.23	122.18	1725.84	-376.32	-29.67	1798.06	-700.17	161.61	1789.96	-279.08	1135.7	72.87	312.91	1095.82	79.53	-222.99
4.95	-715.86	116.81	32.59	-770.26	112.37	30.82	-963.36	144.19	43.5	-958.59	147.07	99.9	-283.21	-92.29	106.72	-310.21	-79.38	97.44	-494.7	-56.02	39.18	-511.95	-58.58	92.62	-669.82	88.62	1404.65	0	0	0	-546.05	14.24	1729.76	-534.47	120.04	1724.21	-376.32	-29.67	1798.06	-689.93	160.06	1788.96	-278.76	1137.37	72.29	310.95	1095.91	79.11	-225.32
4.96	-717.79	117.25	32.13	-769.76	112.51	30.69	-962.88	144.37	44.84	-958.15	146.87	101	-259.78	-90.57	118.17	-282.47	-77.33	108.04	-464.04	-56.03	39.8	-484.22	-59.32	92.86	-658.42	86.83	1403.33	0	0	0	-535.1	12.51	1727.99	-524.02	118.43	1722.52	-376.32	-29.67	1798.06	-679.48	158.58	1787.94	-274.84	1135.34	73.26	310.78	1095.48	78.99	-233.51
4.97	-722.61	116.55	31.18	-765.33	111.94	31.6	-962.04	144.82	46.2	-956.5	148.9	103.08	-236.47	-87.43	128.8	-256.94	-74.94	118.25	-434.92	-56.1	41.35	-458.24	-60.16	93.93	-648.67	86.28	1402.48	0	0	0	-524.65	10.6	1726.36	-512.45	116.86	1720.5	-376.32	-29.67	1798.06	-668.75	157.78	1786.66	-279.95	1134.56	72.9	310.1	1094.43	79.15	-230.68
4.98	-715.94	117.03	32.89	-767.05	113.14	31.06	-960.96	145.93	47.89	-955.78	149.21	104.39	-207.14	-82.56	140.8	-233.72	-71.09	127.1	-407.91	-55.7	43.5	-433.92	-60.38	95.6	-640.57	85.01	1401.04	0	0	0	-514.48	8.39	1724.67	-503.27	115.03	1718.81	-376.32	-29.67	1798.06	-658.23	156.41	1785.36	-274.55	1134.71	73.84	310.39	1095.99	78.46	-229.14
4.99	-717.88	117.07	32.38	-767.99	113.35	30.52	-960.75	145.36	49.12	-955.33	148.51	105.42	-189.57	-77.62	149.43	-213.14	-67.04	134.82	-384.31	-53.36	45.07	-411.97	-59.02	96.78	-626.46	83.97	1399.99	0	0	0	-505.37	6.1	1723.11	-492.96	112.89	1717.05	-376.32	-29.67	1798.06	-647.98	153.95	1784.21	-274.06	1135.06	73.63	309.3	1096.56	78.37	-226.09
5	-718.4	117.64	31.94	-766.69	112.92	30.54	-960.25	145.47	50.48	-953.73	149.8	107.52	-167.56	-75.11	157.45	-195.62	-63.41	141.24	-362.89	-51.87	46.62	-392.73	-58.65	97.97	-614.16	83.61	1398.66	0	0	0	-495.63	4.1	1721.44	-484.88	110.5	1715.43	-376.32	-29.67	1798.06	-637.15	152.44	1783.01	-275.57	1137.75	72.86	309.48	1096.07	78.55	-224.63
5.01	-719.8	117.48	31.44	-770.65	112.59	29.49	-960.16	145.13	52.2	-952.26	150.92	109.69	-152.85	-73.72	162.52	-180.91	-60.86	145.86	-345.43	-49.2	46.62	-376.92	-56.55	97.58	-602.78	82.35	1397.37	0	0	0	-485.9	1.67	1719.86	-471.38	108.14	1713.41	-376.32	-29.67	1798.06	-626.83	149.8	1781.97	-277.32	1137.56	72.4	311.39	1095.19	79.23	-229.77
5.02	-716.53	117.76	32.11	-769.38	113.15	29.59	-959.31	146	54.13	-951.01	151.54	111.65	-141.28	-70.46	164.17	-168.92	-57.83	147.37	-331.78	-45.94	44.94	-363.78	-54.99	96.53	-595.08	81.12	1396.34	0	0	0	-476.26	-0.64	1718.39	-463.93	105.58	1711.98	-376.32	-29.67	1798.06	-616.12	147.76	1780.85	-280.25	1136.78	72.03	311.21	1095.53	79.2	-231.17
5.03	-718.81	117.52	31.71	-769.87	112.98	29.75	-958.37	146.59	56.45	-949.3	152.81	114.06	-131.51	-66.04	162.59	-158.9	-54.43	145.66	-321.23	-43.86	43.54	-354.16	-51.55	94.28	-589.19	79.48	1395.39	0	0	0	-465.49	-2.98	1716.84	-453.36	103.29	1710.36	-376.32	-29.67	1798.06	-605.4	145.67	1779.79	-278.45	1136.83	72.43	312.23	1095.26	79.32	-224.68
5.04	-718	117.11	32	-771.45	113.93	29.05	-958.06	145.89	58.32	-947.34	154.29	116.72	-122.97	-62.78	157.6	-150.89	-50.47	140.85	-314.7	-41.17	41.18	-346.49	-49.13	92.41	-574.25	77.59	1394.52	0	0	0	-454.24	-5.43	1715.45	-440.21	101.21	1708.54	-376.32	-29.67	1798.06	-594.6	143.78	1778.76	-276.73	1135	73.33	311.26	1095.51	79.03	-226.87
5.05	-718.88	117.09	31.73	-768.2	113.74	29.87	-956.92	147.4	61.22	-945.34	154.99	119.2	-116.44	-58.59	149.95	-144.5	-46.81	134.19	-310.83	-36.74	37.63	-341.53	-45.36	89.67	-573.24	67.73	1391.52	0	0	0	-444.79	-7.98	1714.31	-431.96	98.06	1707.48	-376.32	-29.67	1798.06	-583.63	142.09	1777.69	-276.38	1134.95	73.68	308.52	1095.15	78.65	-224.17
5.06	-716.38	117.4	32.35	-768.42	113.65	29.54	-956.98	145.59	63.18	-942.77	156.77	122.62	-111.68	-56.33	141.12	-139.86	-43.29	126.6	-309.08	-33.31	34.85	-338.34	-40.81	86.28	-558.16	64.84	1390.11	0	0	0	-434.08	-10.6	1713.04	-422.8	95.23	1706.35	-376.32	-29.67	1798.06	-572.79	139.56	1776.78	-276.05	1133.82	73.72	308.26	1095.72	78.75	-220.21
5.07	-716.15	117.35	32.08	-767.82	113.34	29.59	-954.02	149.03	67.62	-940.39	157.38	125.62	-107.68	-51.69	134.48	-136.26	-39.75	119.63	-307.69	-30.89	32.87	-335.71	-38.15	84.25	-548.28	71.67	1392.2	0	0	0	-422.98	-13.42	1711.96	-409.29	91.81	1705.15	-376.32	-29.67	1798.06	-561.85	137.19	1775.87	-277.94	1133.06	73.56	310.06	1095.98	79.04	-219.47
5.08	-716.32	117.11	31.99	-766	114.06	29.65	-952.02	150.43	71.72	-937.23	159.18	129.48	-105.25	-47.76	128.26	-132.34	-36.66	114.09	-305.89	-28.97	32.36	-333.17	-34.64	82.33	-545.19	62.27	1389.79	0	0	0	-413.06	-16.03	1710.95	-400.32	89.76	1704.05	-376.32	-29.67	1798.06	-550.74	134.83	1775	-280.69	1133.86	72.75	308.99	1096.65	78.37	-223.48
5.09	-717.42	117.7	31.56	-768.42	113.6	28.93	-950.15	150.8	75.39	-933.34	161.31	134.02	-96.9	-43.56	122	-126.65	-33.94	107.79	-303.09	-26.56	32.96	-328.4	-32.23	82.35	-530.02	59	1388.87	0	0	0	-402.66	-18.73	1710.1	-388.4	87.07	1703.18	-376.32	-29.67	1798.06	-539.99	131.99	1774.35	-277.71	1135.14	72.94	308.61	1097.02	77.96	-224.56
5.1	-722.7	118.22	32.03	-764.91	114.16	30.04	-947.71	151.25	79.92	-929.87	161.84	138.16	-90.33	-44.13	108.82	-118.04	-33.7	98.82	-300.24	-25.71	33.78	-321.78	-32.13	83.55	-518.51	56.69	1388.85	0	0	0	-391.41	-21.51	1709.33	-379.75	83.5	1702.47	-376.32	-29.67	1798.06	-528.98	129.38	1773.97	-280.73	1135.17	72.15	308.87	1095.36	78.86	-225.6
5.11	-715.47	117	32.41	-768.36	113.27	28.83	-944.12	153.07	85.52	-925.04	164	143.4	-80.8	-42.9	97.44	-111.54	-32.58	88.44	-298.11	-25.31	34.16	-316.58	-31.16	83.85	-508.03	54.75	1388.98	0	0	0	-380.61	-24.38	1708.95	-369.59	80.07	1702.04	-376.32	-29.67	1798.06	-517.93	126.34	1774.12	-278.79	1135.17	72.42	311.85	1094.21	79.61	-222.57
5.12	-718.81	116.83	31.44	-767.7	113.75	28.66	-940.42	153.97	91.37	-919.22	166.31	149.11	-77.47	-42.61	86.58	-106.59	-31.18	79.82	-296.71	-25.84	34.43	-312.01	-31.46	84.11	-496.88	52.05	1389.67	0	0	0	-369.38	-27.04	1708.85	-358.31	77.09	1701.68	-376.32	-29.67	1798.06	-506.74	123.61	1774.8	-279.27	1134.39	72.85	311.78	1095.49	79.17	-232.44
5.13	-723.38	117.18	30.05	-765.99	114.08	29.18	-935.75	154.61	97.55	-913.07	167.24	154.84	-68.51	-42.21	78.5	-102.32	-31.4	72.64	-295.75	-25.68	34.46	-308.12	-32.06	84.78	-478.34	50.28	1391.13	0	0	0	-358.07	-29.7	1709.08	-349.23	73.48	1701.52	-376.32	-29.67	1798.06	-495.45	120.96	1775.6	-278.39	1134.5	73.34	310.68	1095.26	79.33	-232.15
5.14	-724.76	116.89	29.72	-768.48	113.05	28.41	-928.83	157.55	105.29	-904.98	169.7	161.43	-68.79	-40.03	70.67	-103.07	-29.82	66.32	-294.91	-25.7	35.04	-305.44	-30.88	84.88	-473.02	47.52	1393.34	0	0	0	-346.95	-32.58	1709.25	-340.04	70.11	1701.81	-376.32	-29.67	1798.06	-483.96	118.53	1776.66	-275.66	1134.79	73.63	309.71	1095.42	78.68	-225.23
5.15	-724.08	116.75	29.42	-764.63	113.26	28.65	-920.85	159.32	113.65	-895.5	170.94	167.34	-66.42	-37.46	65.01	-99.05	-27.51	62.4	-294.19	-25.37	35.61	-303.44	-30.15	85.4	-467.81	46.06	1394.8	0	0	0	-335.48	-35.18	1709.98	-331.07	67.92	1702.48	-376.32	-29.67	1798.06	-472.81	115.96	1777.98	-280.61	1136.94	71.95	310.07	1095.92	78.77	-229.61
5.16	-725.15	116.74	28.8	-763.69	113.3	28.28	-912.47	159.83	121.5	-883.29	173.57	173.73	-63.11	-35.42	61.82	-97.44	-26.02	59.15	-293.69	-24.99	36.11	-301.89	-29.96	85.9	-454.31	44.19	1396.91	0	0	0	-324.58	-37.77	1710.97	-318.57	66.27	1703.19	-376.32	-29.67	1798.06	-461.42	113.47	1779.44	-279.37	1134.94	72.58	313.94	1093.87	80.5	-235.61
5.17	-722.41	116.75	28.98	-764.08	112.84	27.71	-901.34	162.9	131.29	-869.06	176.78	180.32	-66.34	-34.92	58.05	-96.58	-24.81	56.78	-293.42	-24.87	36.18	-300.55	-30.14	86.35	-438.33	42.45	1399.38	0	0	0	-313.62	-40.11	1711.99	-305.74	63.39	1704.31	-376.32	-29.67	1798.06	-450.4	110.34	1781.05	-281.07	1134.99	72.12	313.74	1093.95	80.2	-232.57
5.18	-723.42	116.83	27.77	-759.87	112.81	28.19	-890.29	165.04	141.12	-852.99	181.49	188.11	-63.46	-33.76	55.96	-96.23	-24.19	54.65	-293.33	-24.95	36.23	-299.61	-29.88	86.32	-427.13	40.82	1401.64	0	0	0	-302.41	-42.65	1713.06	-298.38	60.76	1705.49	-376.32	-29.67	1798.06	-439.32	107.62	1782.66	-279.9	1135.79	72.35	311.51	1095.19	79.34	-231.11
5.19	-722.44	116.73	28.29	-757.87	113.67	28.7	-877.51	168.9	153.25	-837.42	184.48	196.48	-60.52	-33.17	54.78	-98.6	-23.73	52.05	-293.15	-24.92	36.2	-299.18	-29.87	86.33	-417.46	39.19	1403.63	0	0	0	-291.63	-44.81	1714.39	-284.22	58.23	1706.72	-376.32	-29.67	1798.06	-428.28	105.38	1783.95	-279.66	1136.53	72.17	307.55	1095.73	78.29	-225.97
5.2	-719.53	116.34	27.11	-752.41	114.08	30.97	-863.79	171.23	165.45	-821.63	185.87	205.31	-62.42	-32.41	52.21	-95.97	-23.07	51.52	-292.95	-25.33	36.26	-298.61	-30.5	86.66	-405.46	37.74	1405.21	0	0	0	-280.06	-47.08	1715.62	-275.62	56.25	1707.92	-376.32	-29.67	1798.06	-417.39	102.87	1785.25	-277.89	1134.5	72.78	311.24	1095.31	79.38	-229.55
5.21	-715.79	116.34	26.37	-746.79	114.83	33.7	-848.64	173.88	178.68	-804.33	187.21	214.48	-61.55	-32.53	51.5	-93.71	-22.61	51.08	-292.98	-25.72	36.42	-298.43	-30.49	86.65	-399.09	36.28	1406.6	0	0	0	-270	-49.29	1717.01	-263.73	53.79	1709.81	-376.32	-29.67	1798.06	-406.66	100.48	1786.46	-277.58	1135.24	72.96	311.88	1095.46	79.36	-231.97
5.22	-710.14	116.94	25.96	-739.93	116.69	37.52	-832.07	176.11	191.91	-785.81	187.79	223.83	-59	-32.06	51.08	-80.03	-21.76	54.65	-293.14	-25.11	35.93	-298.77	-30.17	86.6	-388.25	34.52	1408.13	0	0	0	-259.3	-51.37	1718.38	-252.66	52.65	1711.32	-376.32	-29.67	1798.06	-396.07	98	1787.57	-277.96	1135.95	72.84	310.67	1093.84	79.58	-226.97
5.23	-708.95	118.37	23.24	-735.46	118.06	40.34	-813.75	177.72	205	-765.54	189.32	233.46	-58.08	-32.22	50.92	-94.63	-22.18	49.21	-293.04	-25.58	36.01	-298.54	-30.11	86.65	-374.78	33.33	1409.22	0	0	0	-247.08	-53.46	1719.54	-242.63	50.17	1713.07	-376.32	-29.67	1798.06	-385.4	95.96	1788.59	-280.82	1134.83	72.69	309.63	1094.07	79.54	-226.1
5.24	-698.23	118.95	24.59	-724.6	119.28	44.66	-793.7	178.77	217.54	-745.01	188.99	242.33	-48.66	-30.52	53.22	-95.72	-22.41	48.14	-293.17	-25.48	35.99	-298.5	-29.5	86.36	-365.14	32.23	1409.87	0	0	0	-236.53	-55.43	1720.76	-228.75	48.63	1714.3	-376.32	-29.67	1798.06	-374.57	94.31	1789.49	-280.12	1135.43	72.56	309.86	1094.76	79.04	-233.96
5.25	-691.54	121.81	22.49	-710.92	122.32	51.19	-773.23	178.03	228.86	-723.39	189.87	250.9	-60.07	-30.94	49.27	-95.78	-22.28	47.8	-293.3	-25.38	35.93	-298.2	-30.29	86.92	-355.92	30.46	1410.73	0	0	0	-225.13	-57.17	1721.84	-217.38	47.73	1715.49	-376.32	-29.67	1798.06	-363.88	92.21	1790.45	-277.24	1136.15	72.58	308.73	1095.48	78.38	-230.43
5.26	-684.17	124.53	17.04	-695.93	124.12	55.88	-752.67	176.56	239.33	-702.39	189.09	259.12	-61.17	-31.27	48.27	-95.02	-22.1	47.72	-293.53	-24.36	35.41	-298.02	-30.2	86.99	-340.91	29.01	1411.02	0	0	0	-214.28	-58.79	1722.86	-206.87	45.79	1716.99	-376.31	-29.67	1798.06	-353.14	90.27	1791.39	-275.83	1134.39	73.79	305.7	1095.91	77.98	-225.45
5.27	-662.32	129.71	24.01	-677.49	127.04	61.2	-732.12	173.76	246.75	-680.91	188.47	266.72	-63.27	-30.44	47.21	-95.35	-20.11	47.2	-293.01	-25.9	36.21	-297.73	-30.22	86.95	-331.73	28.41	1411.48	0	0	0	-204.01	-60.57	1723.85	-196.16	44.53	1718.32	-365.91	-30.16	1798.75	-342.27	88.87	1792.29	-277.16	1136.4	72.82	308	1096.24	78.63	-225.01
5.28	-640.7	135.18	28.39	-652.22	130.43	67.91	-710.55	172	252.58	-659.44	187.94	273.33	-58.46	-29.91	48.36	-94.44	-20.76	47.27	-293.06	-25.69	36.09	-297.65	-29.78	86.89	-328.28	27.67	1411.88	0	0	0	-192.68	-61.94	1724.7	-184	43.44	1719.1	-355.03	-31.6	1799.31	-331.32	87.66	1793.1	-274.12	1134.3	73.95	309.66	1096.48	78.33	-225.82
5.29	-613.87	140.21	32.66	-622.38	134.5	72.24	-687.99	170.89	256.66	-637.35	186.35	279.22	-57.24	-30.23	48.67	-95.36	-21.84	46.6	-293.03	-25.52	36.11	-297.25	-29.89	87.02	-319.52	26.1	1412.65	0	0	0	-181.45	-63.21	1725.51	-175.72	41.26	1720.49	-344.26	-32.66	1800.09	-320.42	85.87	1793.97	-276.15	1134.9	73.38	311.65	1095.67	79.42	-230.08
5.3	-576.22	144.29	38.95	-592.54	137.72	74.78	-663.97	170.07	258.15	-614.36	184.84	283.72	-59.28	-28.24	47.87	-94.62	-22.06	46.71	-293.08	-25.03	35.9	-297.03	-29.16	86.77	-312.99	25.57	1413.44	0	0	0	-170.51	-64.49	1726.15	-164.48	39.27	1721.77	-332.8	-35.34	1800.5	-309.14	84.9	1794.69	-276.21	1134.93	73.44	313.11	1094.8	79.94	-229.44
5.31	-547.82	147.95	39.69	-558.77	141.16	77.88	-639.22	169.09	257.6	-590.44	182.86	285.78	-61.96	-28.91	47.07	-94.63	-22.12	46.3	-292.76	-25.55	36.17	-296.46	-29.74	87.34	-302.06	24.93	1413.62	0	0	0	-158.45	-65.46	1726.73	-152.2	38.83	1722.29	-321.49	-36.61	1801.05	-297.86	83.79	1795.43	-275.46	1134.99	73.5	310.16	1096.51	78.75	-227.97
5.32	-505.4	151.29	45.2	-527.04	144.07	78.77	-613.7	168.34	255.19	-566.06	181.56	285.9	-60.69	-29.93	46.98	-95.15	-22.04	45.99	-293.09	-25.04	35.82	-296.27	-29.93	87.65	-285.53	24.25	1414.27	0	0	0	-148.11	-66.62	1727.37	-142.21	38.26	1722.8	-310.14	-37.13	1801.78	-286.63	82.81	1796.2	-276.05	1135.49	72.76	307.64	1096.83	78.31	-225.36
5.33	-469.96	154.73	46.42	-493.39	147.15	78.82	-587.6	167.21	250.99	-540.96	180.44	284.27	-60.45	-29.39	46.73	-94.54	-21.95	45.85	-292.85	-25.29	36.06	-296.32	-30.16	87.84	-278.71	23.53	1414.52	0	0	0	-137.2	-67.22	1727.93	-129.41	37.99	1723.16	-298.81	-38.16	1802.37	-275.41	81.83	1796.94	-276	1137.31	72.65	310.28	1096	79.1	-224.95
5.34	-433.65	157.84	46.47	-458.13	148.53	78.02	-560.68	167.68	245.97	-515.39	178.51	280.39	-61.68	-29.57	46.36	-94.79	-21.75	45.45	-293.08	-24.91	35.86	-296.43	-30.12	88.09	-264.08	22.83	1414.89	0	0	0	-125.49	-67.77	1728.28	-118.42	36.88	1723.63	-287.45	-38.1	1803.06	-264.1	81.9	1797.41	-276.9	1137.29	72.37	309.71	1096.07	78.79	-228.05
5.35	-399.36	155.96	43.41	-422.91	151.66	76.47	-533.08	166.78	238.8	-489.31	177.87	275.28	-61.9	-28.6	45.53	-95.44	-21.22	44.69	-293.03	-25.14	36.07	-296.76	-29.04	88.01	-251.76	22.8	1415.73	0	0	0	-114.82	-68.17	1728.69	-106.77	36.77	1723.97	-275.93	-38.76	1803.48	-253.03	80.99	1797.95	-280.85	1136.1	72.2	310.78	1095.15	79.61	-224.77
5.36	-371.24	159.95	37.14	-387.78	151.24	72.71	-504.7	166.64	230.56	-462.66	177.59	268.88	-62.32	-29.87	44.39	-96.42	-21.27	43.78	-293.1	-24.5	36	-296.63	-28.54	88.13	-243.61	22.09	1416.24	0	0	0	-103.14	-68.33	1728.94	-97.55	36.82	1724.13	-264.18	-40.17	1803.89	-241.99	80.55	1798.3	-275.68	1134.17	73.6	312.24	1095.46	79.6	-220.43
5.37	-328.6	162.05	37.08	-350.51	153.64	70.2	-475.55	167.04	221.22	-435.63	176.49	260.81	-58.63	-28.86	44.58	-93.2	-21.1	44.58	-292.72	-24.45	36.32	-295.93	-28.5	88.51	-233.45	21.36	1416.78	0	0	0	-92	-68.16	1729.18	-86.81	36.76	1724.17	-253.13	-39.94	1804.38	-230.9	80.46	1798.5	-277.62	1134.77	72.98	311.29	1095.16	79.66	-225.94
5.38	-291.61	164.04	35.71	-310.86	155.39	67.75	-445.72	167.13	210.54	-407.76	175.93	251.88	-60.25	-29.76	43.3	-92.51	-21.57	44.44	-292.82	-24.03	36.5	-295.49	-28.05	88.82	-222.88	21.04	1416.81	0	0	0	-81.64	-68.19	1729.31	-77.12	36.6	1724.39	-242.01	-39.78	1804.77	-220.01	80.39	1798.56	-279.16	1133.03	73.42	311.06	1095.32	79.53	-224.79
5.39	-248.92	165.4	35.88	-274.24	156.53	64.47	-414.21	169.22	199.46	-379.01	175.82	242.15	-58.1	-29.16	43.2	-92.39	-21.14	43.83	-292.45	-24.21	36.98	-295.01	-27.16	88.99	-214.33	19.49	1417.33	0	0	0	-70.21	-68.24	1729.42	-64.82	37.94	1723.95	-230.73	-39.91	1805.01	-209.25	80.57	1798.48	-286.63	1133.11	72.9	309.39	1096.96	78.48	-228.8
5.4	-200.23	169.4	38.62	-231.44	159.3	62.98	-382.33	169.68	187.08	-349.25	176.92	232.09	-55.96	-28.91	43.2	-106.8	-21.4	39.61	-292.32	-23.55	37.05	-294.83	-25.81	88.89	-206.69	18.72	1417.24	0	0	0	-59.31	-67.66	1729.43	-52.25	38.11	1723.66	-219.41	-40.34	1805.29	-198.6	80.3	1798.51	-285.19	1132.58	72.67	309.45	1096.33	78.81	-230.5
5.41	-156.68	170.2	38.71	-191.32	160.16	60.22	-349.55	170.08	174.06	-319.07	177.66	221.17	-63.77	-29.04	40.76	-103.46	-21.1	39.96	-292.09	-23.21	37.29	-293.98	-26.6	89.67	-189.73	18.46	1416.74	0	0	0	-47.6	-67.34	1729.4	-44.21	37.83	1723.76	-208.32	-40.4	1805.36	-187.96	80.57	1798.22	-296.71	1135.38	69.49	306.05	1096.94	77.76	-217.65
5.42	-116.19	170.79	38.87	-150.01	162.01	58.7	-315.61	172.14	161.32	-288.18	179.44	210.37	-59.65	-29.05	41.42	-101.15	-21.09	40.16	-291.72	-23.62	37.88	-293.67	-26.06	89.76	-184.64	17.48	1416.94	0	0	0	-36.73	-66.75	1729.37	-34.16	38.48	1723.39	-197.35	-39.9	1805.41	-177.26	80.94	1797.89	-283.88	1133	72.7	307.67	1097.31	78.32	-225.54
5.43	-73	172.14	39.79	-109.62	162.86	57.23	-281.75	172.14	147.58	-256.58	180.37	198.97	-60.86	-29.15	40.61	-101.7	-20.85	39.44	-291.62	-23.17	37.95	-293.17	-25.83	90.22	-178.37	16.91	1416.76	0	0	0	-25.46	-66.17	1729.27	-22.83	39.19	1722.89	-186.02	-40.1	1805.37	-166.54	81.27	1797.49	-286.01	1132.78	72.13	313.91	1095.59	80.1	-221.45
5.44	-30.49	172.84	41.71	-66.21	162.87	57.08	-246.87	172.06	134.02	-224.92	180.89	187.54	-56.16	-30.11	41.35	-96.54	-20.59	40.37	-291.48	-22.95	38.21	-293	-25.15	90.4	-164.44	16.26	1416.2	0	0	0	-13.98	-65.35	1728.97	-12.6	40.71	1722.49	-174.63	-40.16	1805.17	-155.91	80.98	1797.1	-292.38	1134.81	70.4	312.53	1096.35	79.51	-228.57
5.45	9.46	174.21	43.56	-26.92	164.64	56.59	-211.62	172.16	120.87	-192.65	181.26	176.06	-55.2	-30.41	41.19	-92.64	-21	40.79	-291.39	-22.3	38.32	-292.38	-24.97	90.74	-151.52	15.7	1415.9	0	0	0	-2.97	-64.71	1728.72	-0.59	42.12	1721.68	-163.58	-39.91	1804.94	-145.24	81.72	1796.49	-295.77	1134.86	70.17	314.29	1095.82	79.97	-227.82
5.46	49.61	175.96	45.86	13.48	165.87	57.13	-175.98	171.85	108.21	-160.02	182.16	165.32	-62.65	-29.72	38.95	-91.83	-21.2	40.53	-291.18	-21.93	38.55	-291.82	-24.46	90.96	-140.12	15.75	1415.63	0	0	0	7.58	-63.98	1728.38	9.69	42.68	1721.17	-152.48	-39.52	1804.65	-134.77	81.88	1795.96	-290.85	1134.82	70.79	313.05	1095.3	79.94	-237.17
5.47	89.65	177.81	48.94	50.37	167.21	56.93	-139.87	172.8	97.03	-126.87	183	154.92	-62.55	-30.41	39.89	-92.35	-20.98	39.94	-290.73	-22.45	39.27	-291.06	-24.93	91.71	-132.76	15.17	1415.34	0	0	0	19.5	-63	1727.99	23.62	43.69	1720.35	-141.23	-39.41	1804.22	-124.2	82.35	1795.23	-287.34	1133.14	72.4	314.04	1094.44	80.54	-233.8
5.48	130.96	179.55	53.03	89.89	169.02	58.72	-102.96	174.75	86.85	-93.46	183.41	145.22	-59.47	-30.07	39.66	-92.48	-21.35	39.67	-290.52	-21.86	39.44	-290.68	-24.65	92.03	-120.74	15.35	1414.37	0	0	0	30.96	-61.96	1727.52	31.29	45.15	1719.99	-130.27	-38.87	1803.77	-113.7	82.35	1794.59	-288.4	1132.74	71.98	313.46	1095.14	79.95	-233.49
5.49	167.02	180.24	56.75	128.19	171.31	60.23	-66.15	175.81	77.64	-60.07	183.67	136.17	-59.1	-29.87	38.57	-90.21	-21.53	40.18	-290.26	-21.78	39.95	-290.47	-24.23	92.38	-113.23	15.15	1413.72	0	0	0	42.09	-60.97	1727.01	39.68	45.51	1719.56	-119.22	-38.49	1803.2	-103.21	82.91	1793.71	-275.02	1130.56	74.92	312.4	1096.21	79.35	-217.48
5.5	214.44	183.25	64.64	166.5	171.77	62.9	-29.45	176.63	69.05	-26.86	183.29	127.52	-57.92	-29.02	37.86	-91.7	-21.27	39.36	-290.11	-21.19	40.05	-290.1	-23.78	92.65	-99.33	15.51	1413.49	0	0	0	52.91	-59.93	1726.49	51.51	46.39	1718.75	-108.24	-38.03	1802.55	-92.66	83.35	1792.95	-276.96	1133.53	73.76	311.73	1096.9	78.99	-221.43
5.51	252.97	184.56	70.67	204.29	173.48	67.29	7.03	177.2	61.56	6.47	183.91	120.37	-54.94	-28.75	38.63	-90.34	-21.49	39.81	-289.84	-21.2	40.56	-289.74	-23.54	93.11	-94.43	15.91	1412.63	0	0	0	63.42	-58.89	1725.9	62.04	48.13	1717.68	-97.21	-37.64	1801.87	-82.06	84.43	1791.96	-282.76	1135.09	71.35	311.48	1096.75	78.9	-229.9
5.52	286.57	185.87	76.41	245.93	174.7	73.58	43.74	179.12	55.66	39.6	184.71	114.13	-53.27	-28.45	38.43	-91.7	-21.62	39.41	-289.4	-21.44	41.31	-289.56	-23.23	93.47	-80.8	16.38	1411.53	0	0	0	74.22	-57.75	1725.28	72.34	49.74	1717.02	-86.36	-37.03	1801.13	-71.66	85.14	1791.08	-278.43	1135.79	72.03	310.09	1095.97	78.92	-233.36
5.53	319.99	187.21	84.07	280.78	176.16	79.42	79.24	179.8	50.47	72.31	185.9	109.08	-58.07	-28.08	37.13	-91.16	-21.58	39.36	-289.27	-20.8	41.44	-289.16	-23.11	93.99	-67.94	16.68	1410.96	0	0	0	85.06	-56.63	1724.66	82.18	50.3	1716.59	-75.56	-36.63	1800.31	-61.43	85.54	1790.16	-276.17	1135.96	72.43	311.23	1097.08	78.8	-236.82
5.54	348.33	187.32	91.85	312.29	176.61	86.1	114.03	181.08	46.7	103.91	186.74	105.05	-56.4	-28.11	37.49	-92.4	-21.39	38.76	-288.86	-20.68	41.96	-288.76	-22.71	94.32	-63.2	17.31	1410.11	0	0	0	96.58	-55.6	1723.93	90.92	51.33	1716.08	-64.73	-35.85	1799.51	-51.08	86.3	1789.14	-279.14	1136.56	71.57	312.29	1096.65	79.07	-237.45
5.55	382.31	187.25	103.91	343.8	177.61	94.95	148.41	182.22	44.35	134.47	187.49	102.2	-59.38	-28.76	35.96	-93.04	-21.76	38.6	-288.41	-20.65	42.54	-288.61	-22.18	94.68	-51.28	17.38	1409.25	0	0	0	107.54	-54.39	1723.22	103.33	52.92	1715.05	-53.93	-35.07	1798.63	-40.67	86.91	1788.09	-276.37	1136.46	71.98	311.48	1095.83	78.97	-232.38
5.56	409.89	185.29	114.8	371.42	177.97	104.22	181.58	183.66	43.79	164.23	188.93	101.1	-55.98	-27.76	37	-92.4	-21.77	38.85	-288.28	-19.55	42.7	-288.24	-22.35	95.48	-39.18	18.3	1408.47	0	0	0	118.56	-53.14	1722.54	115.66	54.21	1713.91	-43	-34.33	1797.65	-30.16	87.96	1786.95	-277.92	1137.32	71.51	309.43	1097.19	78.54	-227.73
5.57	436.58	183.57	128.08	397.88	177.46	114.37	212.79	182.66	43.85	192.34	189.52	101.14	-56.78	-28.6	36.43	-91.95	-22.39	38.86	-287.88	-19.41	43.43	-287.74	-22.78	96.43	-28.01	18.35	1407.31	0	0	0	129.22	-52.14	1721.82	127.56	55.2	1713.08	-32.24	-33.4	1796.57	-19.67	88.49	1785.87	-283.23	1139.24	70.08	310.07	1096.59	78.84	-227.09
5.58	460.91	184.42	139.75	424.07	176.49	126.3	241.54	183.08	45.87	218.32	189.29	102.05	-54.89	-28.31	36.76	-92.72	-22.07	38.4	-287.37	-19.37	44.27	-287.33	-22.58	97.16	-18.08	19.11	1406.06	0	0	0	139.42	-50.96	1721.04	135.46	56.11	1712.44	-21.37	-32.8	1795.42	-8.93	89.94	1784.58	-281.42	1137.87	70.82	309.96	1096.88	78.79	-238.18
5.59	483.2	183.69	151.18	446.4	175.9	135.7	267.6	182.03	48.27	241.88	188.17	103.5	-56.25	-28.94	36.23	-91.59	-22.17	38.72	-287.01	-18.95	44.99	-287.07	-22.63	98.08	-10.11	19.75	1405.28	0	0	0	150.14	-49.96	1720.2	145.73	57.11	1711.81	-10.53	-31.85	1794.36	1.66	90.73	1783.4	-279.35	1137.08	71.18	308.88	1096.89	78.35	-232.97
5.6	503.25	184.73	160.48	467.41	176.1	142.83	291.38	179.69	50.4	263.11	186.06	104.79	-58.24	-29.47	35.79	-91.67	-22.44	38.58	-286.53	-18.86	46.01	-286.41	-22.98	99.25	1.43	20.69	1404.25	0	0	0	161.02	-48.79	1719.54	157.1	58.79	1710.92	0.13	-30.62	1793.31	12.3	91.75	1782.24	-276.2	1137	71.77	311.03	1096.01	79.24	-224.4
5.61	520.31	183.5	169.09	485.19	174.35	149.76	312.56	176.93	51.82	281.81	183.81	105.7	-56.02	-29.35	36.51	-92.45	-22.79	38.42	-285.67	-19.59	47.41	-285.92	-23.34	100.46	10.43	20.88	1402.95	0	0	0	171.7	-47.53	1718.77	168.42	59.54	1710.08	10.86	-29.34	1792.3	22.97	92.91	1781.16	-281.85	1139.45	70	313.59	1096.1	79.59	-225.03
5.62	534.01	182.68	175.16	499.58	173.89	155	330.03	173.74	52.17	297.77	181.5	105.74	-57.25	-29.9	35.77	-92.55	-23.07	38.35	-285.36	-19.37	48.45	-284.79	-24.76	102.34	26.51	22.21	1402.1	0	0	0	182.48	-46.29	1718.01	179.41	61.05	1709.31	21.69	-27.95	1791.31	33.72	94.21	1780.03	-278.51	1135.09	72.12	310.16	1097.37	78.59	-227.7
5.63	544.16	184.85	176.98	511.18	172.08	157.09	343.51	171.02	51.47	310.51	178.87	104.88	-55.94	-28.33	36.3	-92.25	-23.1	38.14	-284.97	-19.38	49.73	-284.19	-25.19	103.76	36.75	22.96	1400.96	0	0	0	193.99	-44.75	1717.21	190.67	62.74	1708.4	32.55	-26.76	1790.33	44.65	95.71	1778.99	-279.73	1133.21	73.51	310.32	1096.95	78.69	-226.04
5.64	553.21	181.14	175.81	520.41	167.3	156	353.02	166.56	49.11	319.91	174.9	102.78	-53.96	-29.37	36.59	-92.61	-23.05	37.79	-284.33	-19.98	51.42	-283.32	-25.44	105.19	48.45	24.05	1400.09	0	0	0	204.6	-43.48	1716.53	200.53	64.17	1707.54	43.41	-25.43	1789.5	55.68	97.41	1778	-280.07	1132.07	73.46	311.63	1095.62	79.45	-238.36
5.65	561.55	171.42	171.37	527.53	162.45	150.96	358.88	163.31	46.76	326.76	171.34	100.6	-60.06	-28.99	34.57	-91.67	-22.98	37.96	-283.77	-20.66	53.17	-282.19	-26.96	107.45	59.46	25.09	1399.13	0	0	0	215.5	-42.11	1715.82	212.12	65.46	1706.88	54.38	-24.02	1788.75	66.69	99.19	1777.04	-277.1	1131.5	74.52	312.58	1096.23	79.29	-236.62
5.66	567.63	164.32	163.62	532.93	156.62	143.75	361.86	159.35	43.55	331.24	167.05	97.7	-59.01	-28.97	34.96	-90.77	-23.18	38.25	-283.24	-21.23	55.02	-280.97	-27.84	109.37	67.38	25.39	1398.48	0	0	0	226.93	-40.53	1715.17	222.84	66.29	1706.23	65.41	-22.25	1788.02	77.62	100.48	1776.26	-286.09	1132.7	72.16	310.72	1096.34	78.94	-227.49
5.67	571.99	156.29	154.69	536.79	150.23	135.26	362.92	156.38	41.31	333.84	163.05	94.97	-55.62	-28.64	36.2	-90.65	-23.11	38.01	-282.67	-21.86	57.09	-279.95	-27.9	111.29	79.49	26.09	1397.83	0	0	0	237.72	-38.98	1714.51	235.7	68.3	1705.37	76.5	-20.26	1787.37	88.74	102.35	1775.36	-277.81	1131.39	74.27	308.4	1096.94	78.54	-223.4
5.68	575.64	147.27	146.83	539.98	143.5	126.81	364.6	152.71	39.73	336.08	159.02	92.68	-57.73	-28.69	35.77	-92.27	-23.35	37.46	-281.81	-23.1	59.78	-278.25	-29.08	113.8	93.39	27.4	1397.07	0	0	0	248.61	-37.52	1713.87	246.35	70.02	1704.55	87.82	-18.4	1786.69	99.93	103.88	1774.58	-290.16	1132.52	71.54	308.88	1097.65	78.12	-222.71
5.69	580.11	138.91	140.17	543.96	135.14	120.48	367.25	150.89	39.85	339.81	155.89	91.59	-54.94	-29.45	36.16	-91.23	-23.74	37.83	-280.92	-23.69	62.31	-276.35	-30.94	117	104.26	28.83	1397	0	0	0	260	-35.86	1713.25	256.19	72.26	1703.9	99.14	-16.44	1786.05	111.25	105.65	1773.74	-292.69	1133.62	70.68	311.59	1096.66	79.07	-219.19
5.7	587.23	134.73	131.51	547.34	127.79	116.57	370.67	148.91	40.07	345.86	153.18	91.41	-58.35	-29.43	35.02	-92.37	-23.73	37.34	-279.77	-24.98	65.62	-274.47	-31.54	119.98	111.8	30.2	1396.48	0	0	0	270.94	-34.21	1712.74	268.58	73.73	1703.25	110.49	-14.34	1785.57	122.91	107.62	1773.04	-289.25	1134.32	72.17	308.9	1096.24	78.47	-214.81
5.71	595.53	129.77	122.34	554.33	122.89	108.26	374.11	147.74	40.09	352.9	153.05	91.82	-57.93	-29.07	34.88	-91.22	-23.73	37.65	-278.46	-25.62	69.15	-272.08	-32.26	123.45	126.97	31.72	1396.1	0	0	0	282.17	-32.64	1712.31	281.79	74.72	1702.69	121.98	-11.98	1785.51	134.77	109.91	1772.73	-285.52	1133.22	73.12	311.4	1095.28	79.12	-210.33
5.72	603.48	127.94	109.45	560.8	120.13	98.73	376.35	147.89	40.14	358.06	153.37	91.88	-54.3	-29.3	36.24	-90.6	-23.6	37.74	-276.73	-26.53	73.27	-269.17	-33.49	127.67	139.2	33.09	1396.82	0	0	0	293.53	-30.76	1712.18	291.34	76.82	1702.45	133.64	-9.7	1785.87	146.8	112.44	1772.78	-287.04	1133.9	72.07	310.59	1095.27	79.16	-219.28
5.73	606.65	126.88	98.02	567.26	120.05	90.22	377.64	148.66	40.05	362.13	152.39	91.3	-57.46	-29.16	35.12	-90.7	-23.79	37.68	-274.43	-27.97	78.25	-265.67	-34.84	132.51	149.28	34.54	1397.63	0	0	0	305.7	-28.79	1712.14	302.66	79.1	1702.41	145.46	-7.09	1786.66	158.95	114.8	1773.27	-287.36	1134.08	71.72	299.17	1095.81	81.71	-224.02
5.74	610.05	127.72	88.12	569.88	121.1	82.07	378.48	148.87	39.73	365.38	152.92	91.77	-56.13	-29.35	35.24	-90.23	-23.68	37.91	-272.16	-27.89	83.08	-261.77	-35.26	137.34	163.92	35.95	1398.73	0	0	0	316.37	-26.93	1712.33	315.16	81.66	1702.36	157.28	-4.76	1787.68	171.09	117.29	1774	-290.71	1133.94	71.55	293.13	1096.74	81.66	-222.63
5.75	615.68	126.76	80.17	575.27	121.1	77.38	379.27	149.04	39.96	368.06	152.71	92.26	-56.26	-28.38	35.36	-90.49	-23.69	37.79	-268.77	-29.02	88.89	-256.86	-37.14	143.13	175.98	37.47	1400.22	0	0	0	327.69	-25.19	1712.72	325.51	83.27	1702.53	169.17	-2.49	1788.95	183.23	119.87	1774.94	-294.47	1134.46	69.46	293.54	1096.17	81.63	-221.09
5.76	618.06	124.17	73.31	576.23	118.75	71.71	379.93	149.3	40.47	370.2	152.46	92.8	-56.62	-29.58	34.89	-90.93	-23.53	37.84	-265.05	-29.55	94.98	-251.33	-38.52	149.13	187.51	38.94	1401.84	0	0	0	339.6	-23.24	1713.27	339.83	86.15	1702.55	181.11	-0.1	1790.4	195.39	122.1	1776.12	-289	1133.86	71.42	293.46	1096.38	81.77	-223.58
5.77	619.35	121.23	67.42	577.28	116.08	66.5	380.53	148.61	40.7	372.05	151.34	92.93	-57.14	-29.49	34.72	-91	-23.43	38.12	-260.57	-30.62	101.68	-244.69	-40.95	155.77	201.2	40.38	1403.79	0	0	0	351.29	-21.11	1714.15	350.29	87.63	1703.38	192.98	2.1	1792.03	207.5	124.77	1777.42	-283.6	1132.74	72.79	290.93	1097.21	81.17	-220.3
5.78	620.83	119.56	62.53	578.18	114.03	62.02	381.06	147.64	40.69	373.36	150.93	93.46	-55.04	-28.92	35.39	-89.79	-22.73	38.59	-255.1	-31.22	108.63	-236.87	-42.67	162.03	211.67	41.17	1405.87	0	0	0	362.68	-19.28	1715.18	361.17	89.84	1704.34	204.92	4.76	1793.85	219.46	127.64	1778.81	-289.67	1133.72	71.37	292.19	1096.41	81.41	-222.59
5.79	620.82	118.19	58.64	578.81	113.74	58.28	381.3	147.36	40.92	374.54	149.88	93.58	-54.71	-28.62	35.78	-88.7	-22.79	39.56	-248.45	-32.7	116.33	-227.53	-45.9	169.26	222.56	41.68	1407.99	0	0	0	373.83	-17.41	1716.48	373.55	91.47	1705.36	216.83	7.55	1795.68	231.38	130.05	1780.34	-291.42	1134.18	71.04	299.66	1094.91	83.74	-227.65
5.8	622.68	117.92	56.36	580.31	113.55	56.1	381.54	147.62	41.23	375.46	149.83	93.94	-54.26	-29.34	35.38	-87.44	-22.13	40.26	-240.52	-34.79	124.57	-216.99	-48.41	175.83	233.92	43	1410.15	0	0	0	385.32	-15.43	1717.94	386.39	93.17	1706.48	228.47	10.19	1797.47	243.26	132.57	1781.79	-289.65	1133.97	71.23	300.79	1094.73	84.15	-226.82
5.81	622.15	116.51	53.55	580.5	111.99	53.99	381.73	147.31	41.3	376.33	148.85	93.82	-53.49	-28.57	35.39	-85.77	-22.16	40.76	-231.37	-37.61	133.28	-205.33	-51.71	182.54	243.01	43.99	1412.32	0	0	0	396.63	-13.41	1719.55	398.48	95.23	1707.91	239.97	12.82	1799.17	255.08	135.17	1783.19	-279.8	1131.88	74.34	299.35	1094.58	83.73	-224.65
5.82	623.01	116.28	52.69	579.04	111.81	52.11	381.76	147.21	41.46	376.86	148.81	94.04	-52.01	-29.91	35.07	-83.81	-22.75	41.69	-221.63	-41.06	142.81	-192.43	-55.9	189.86	255.86	45.13	1414.08	0	0	0	406.96	-11.68	1721.29	409.8	97.03	1709.39	251.25	15.76	1800.89	266.82	137.99	1784.39	-281.25	1131.72	73.75	298.34	1095.36	83.53	-225.85
5.83	623.18	115.86	51.79	579.29	111.6	51.34	381.81	146.86	41.26	377.12	149.24	94.29	-50.54	-29.43	34.62	-79.6	-24.01	43.63	-211.27	-44.45	153.43	-178.96	-59.27	197.93	268.31	45.64	1415.84	0	0	0	418.85	-10.04	1722.83	421.34	99	1710.7	262.29	17.91	1802.35	278.35	140.29	1785.57	-277.8	1130.44	75	296.3	1095.72	82.7	-233.36
5.84	622.69	115.89	50.85	582.16	111.32	51.29	381.84	147.15	41.28	377.19	149.02	94.23	-48.68	-30.34	34.33	-75.62	-24.86	45.56	-199.75	-48.2	165.44	-164.8	-62.1	207.05	283.17	46.86	1417.37	0	0	0	429.76	-8.24	1724.62	432.42	100.56	1712.22	273.13	20.35	1803.69	289.79	142.39	1786.58	-276.31	1131.35	74.5	295.83	1096.06	82.39	-230.46
5.85	623.96	115.59	50.63	580.84	110.91	50.41	381.79	147.34	41.34	377.48	148.44	94.1	-43.68	-31.56	34.73	-71.18	-25.86	47.51	-187.17	-51.24	178	-149.5	-65.08	216.89	293.89	48.1	1418.64	0	0	0	440.21	-6.79	1726.33	443.8	102.45	1713.69	283.89	21.88	1804.74	300.99	144.5	1787.48	-290.86	1134.56	71.28	296.13	1096.16	82.38	-228.96
5.86	622.42	115.68	49.81	579.43	111.4	49.51	381.9	147.69	41.56	377.54	148.73	94.17	-38.3	-31.99	35.31	-63.6	-27.8	50.83	-173.31	-53.38	190.52	-133.15	-67.91	226.98	302.74	49.18	1419.7	0	0	0	450.61	-5.33	1727.95	455.26	104.41	1714.84	294.53	23.94	1805.77	311.92	146.55	1788.14	-302.45	1136.34	68.18	302.9	1094.76	84.33	-233.9
5.87	622.28	114.94	48.75	580.42	111.37	49.62	381.94	147.1	41.42	377.78	147.98	93.94	-34.81	-33.43	35.9	-56.36	-29.71	54.4	-157.49	-56.66	203.69	-115.39	-70.55	236.92	316.25	49.95	1420.48	0	0	0	461.64	-3.8	1729.37	465.88	105.66	1716.08	305.08	25.61	1806.58	322.73	148.15	1788.68	-292.88	1134.28	70.01	294.25	1096.27	81.41	-226.41
5.88	620.99	114.9	47.97	579	111.49	48.44	381.87	147.11	41.34	378.04	148.02	94.03	-27.73	-36.49	37.53	-47.23	-31.35	58.66	-140.97	-58.99	216.04	-96.95	-72.23	246.05	324.6	51	1421.15	0	0	0	472.89	-2.53	1730.62	477.97	106.28	1717.21	315.75	27.19	1807.36	333.39	150.06	1789.07	-278.58	1136.1	71.95	293.45	1096.28	81.85	-214.21
5.89	620.88	115.12	47.48	580.43	111.14	49	381.91	146.19	40.98	378.24	147.85	93.97	-16.21	-40.07	40.5	-35.93	-34.05	63.87	-123.55	-60.82	227.14	-78.16	-74.12	255.06	336.51	51.69	1422.2	0	0	0	483.99	-1.27	1731.67	486.95	107.69	1717.87	326.43	28.65	1808.12	343.95	151.43	1789.5	-279.84	1140.3	70.62	303.66	1094.3	83.89	-224.06
5.9	627.96	114.74	47.24	580.91	111.14	48.7	381.94	146.91	41.36	378.65	147.78	94.01	-4.16	-42.82	45.63	-23.62	-36.4	69.81	-105.89	-61.4	235.98	-59.91	-75.08	262.91	346.12	51.88	1422.86	0	0	0	494.75	-0.27	1732.61	496.64	109.05	1718.78	337.29	29.65	1808.78	354.47	152.53	1789.9	-277.02	1140.54	71.08	295.22	1096.29	82.01	-227.81
5.91	617.56	114.76	45.86	581.99	110.64	48.89	381.98	146.94	41.41	378.84	147.92	94.21	17.6	-46.25	52.94	-5.64	-39.32	76.63	-87.17	-62.53	243.45	-41.53	-75.48	269.95	356.2	52.32	1423.78	0	0	0	505.23	0.46	1733.41	507.43	109.89	1719.27	348.11	30.57	1809.45	365.05	153.53	1790.25	-276.34	1140.6	70.85	296.22	1096.41	82.43	-222.24
5.92	619.53	114.85	46.02	581.55	110.41	48.47	382.06	146.45	41.26	379.23	147.36	94.22	37.38	-49.23	58.38	17.87	-42.51	82.89	-67.9	-62.92	248.75	-22.14	-75.51	276.27	366.38	52.51	1424.39	0	0	0	515.63	1.18	1734.06	519.33	110.35	1719.56	358.87	31.09	1810.04	375.59	154.3	1790.59	-278.4	1140.97	70.78	298.67	1095.8	83.37	-218.55
5.93	624.99	114.41	47.64	582.08	111.46	48.43	381.98	146.85	41.51	379.7	147.49	94.35	62.45	-52.97	63.65	41.26	-45.99	87.83	-47.38	-64.09	252.74	-2.04	-74.63	280.94	374.9	52.71	1425.17	0	0	0	526.22	1.54	1734.37	531.11	110.9	1719.74	369.53	31.55	1810.57	386.28	155.18	1790.89	-274.83	1139.73	72.03	291.84	1097.17	81.59	-226.08
5.94	624.34	114.89	47.34	582.28	111.17	47.98	382.13	146.79	41.66	380.26	147.36	94.53	87	-56.43	67.09	65.96	-49.24	91.51	-25.7	-64.6	254.81	18.92	-74.58	284.51	385.54	52.34	1425.81	0	0	0	535.67	1.69	1734.58	539.98	111.23	1719.95	380.11	31.6	1811.01	396.98	155.54	1791.25	-278.18	1140.67	70.71	292.7	1096.96	82.35	-224.06
5.95	624.32	114.79	46.97	581.45	110.11	47.67	382.31	145.81	41.34	380.73	146.66	94.58	114.67	-59.93	70.38	93.15	-52.88	94.58	-3.43	-65.05	255.27	40.43	-74.94	286.61	395.11	52.52	1426.56	0	0	0	545.69	1.75	1734.61	549.58	111.25	1719.97	390.58	31.62	1811.45	407.68	155.91	1791.56	-279.59	1140.44	70.6	294.14	1097.04	82.12	-215.98
5.96	623.42	114.28	46.21	580.5	110.35	47.39	382.39	146.31	41.74	381.23	146.37	94.66	140.19	-65.47	71.32	118.64	-56.63	95.56	19.36	-65.5	254.44	62.33	-74.83	286.85	405.82	52.55	1426.92	0	0	0	556.06	1.43	1734.44	560.53	111.12	1719.73	400.93	31.57	1811.81	418.46	155.64	1792	-281.41	1140.42	70.36	294.53	1096.42	81.97	-215.93
5.97	624.23	115.22	46.72	581.86	110.61	47.77	382.51	146	41.82	381.79	145.32	94.51	171.51	-70.39	72.96	145.11	-60.9	95.68	42.64	-65.56	252.12	84.89	-74.59	285.51	412.89	52.38	1427.67	0	0	0	566.01	1.04	1734.16	570.61	110.28	1719.53	411.15	31.33	1812.08	429.07	155.45	1792.4	-283.62	1139.59	70.51	297.02	1095.83	83	-223.46
5.98	625.28	115.44	47.04	582.7	109.98	48.1	382.61	145.77	41.85	382.14	145.43	94.9	196.02	-75.14	71.64	174.06	-65.57	95.29	66.37	-65.08	248.28	108.24	-73.96	282.7	423.91	52.28	1427.97	0	0	0	575.56	0.43	1733.72	580.9	109.62	1719.22	421.2	31.09	1812.34	439.58	155.37	1792.77	-276.74	1139.49	71.71	294.86	1095.97	82.47	-225.06
5.99	623.76	114.88	45.85	581.56	109.73	47.37	382.76	145.9	42.16	382.67	145.29	95.17	226.57	-79.42	70.81	204.85	-69.82	93.99	91.04	-64.91	243.31	132.04	-73.27	278.69	431.88	52.65	1428.46	0	0	0	584.64	-0.55	1733.21	591.38	109.08	1718.79	431.19	30.53	1812.48	449.96	154.9	1793.07	-278.15	1140.03	71.46	294.49	1096.05	82.8	-223.67
6	621.64	114.63	44.8	582.02	110.02	47.61	382.78	145.17	41.93	383.02	144.55	95.13	260.19	-84.53	70.01	234.91	-73.84	91.8	116.87	-65.03	237.25	156.22	-73.36	273.79	439.03	53.11	1428.9	0	0	0	594.68	-1.6	1732.58	600.35	107.92	1718.41	441.04	29.76	1812.49	460.27	154.5	1793.37	-277.67	1138.8	71.88	298.34	1095.51	83.64	-224.18
6.01	621.26	115.2	44.58	581.83	109.56	47.34	382.91	145.25	42.02	383.38	144.48	95.36	290.64	-89.36	67.65	266.83	-77.81	89.03	142.93	-64.69	229.8	180.8	-73.06	267.74	449.23	53.55	1428.77	0	0	0	604.97	-2.7	1731.76	609.69	105.93	1718.29	450.83	29.13	1812.45	470.52	153.87	1793.59	-278.09	1136.86	72.37	296.13	1095.85	83.01	-220.51
6.02	621.78	114.97	44.51	580.77	109.14	47.02	382.96	144.73	42.05	383.8	144.43	95.63	324.05	-93.93	66.08	299.08	-81.8	85.87	169.83	-65.48	221.75	206.08	-72.92	260.73	455.86	53.97	1428.99	0	0	0	613.64	-4.17	1731.08	618.68	104.75	1717.9	460.57	28.17	1812.28	480.68	153.09	1793.79	-278.65	1137.07	72.29	297.64	1095.59	83.32	-228.12
6.03	621.68	114.52	44.07	582.24	109.39	47.75	382.92	144.91	42.26	384.11	144.06	95.8	358.55	-97.26	63.37	331.33	-84.63	82.25	197.24	-65.39	212.25	232.44	-73.07	252.82	466.12	54.42	1428.79	0	0	0	622.99	-5.71	1730.36	628.73	103.04	1717.43	470.21	27.36	1812.1	490.81	152.22	1793.89	-280.31	1137.89	71.89	300.34	1094.49	84.53	-222.97
6.04	621.01	114.28	43.41	581.77	109.68	47.06	383.06	145.01	42.34	384.5	144.74	96.18	393.12	-100.79	61.25	367	-87.94	79.38	225.75	-66.26	202.25	259.35	-72.97	243.88	474.44	54.84	1428.87	0	0	0	631.77	-7.4	1729.58	638.58	101.61	1717.13	479.76	26.46	1811.82	500.84	151.39	1793.94	-276.12	1138.56	72.4	296.9	1095.61	83.1	-224.8
6.05	624.49	114.15	44.43	583.39	109.44	47.38	383.19	144.92	42.46	384.9	144.16	96.27	428.05	-103.76	58.89	401.24	-90.02	75.39	255.16	-66.48	190.99	286.57	-73.22	234.48	485.63	54.95	1428.8	0	0	0	641.16	-9.13	1728.78	648.77	100.17	1716.51	489.29	25.7	1811.53	510.95	150.45	1793.97	-278.8	1136.44	72.41	296.75	1095.52	82.92	-225.61
6.06	625.23	113.48	44.48	582.45	109.35	47.22	383.26	144.42	42.44	385.36	143.93	96.43	466.2	-106.02	57.07	437.78	-93.06	72.54	285.07	-65.8	178.58	314.26	-74.26	224.71	493.01	55.25	1428.68	0	0	0	649.93	-11.12	1728	657.1	97.46	1716.38	498.57	24.52	1811.18	520.99	149.49	1793.94	-279.45	1137.07	72.29	297.45	1095.52	83.19	-221.71
6.07	624.11	114.69	44.51	582.67	109.83	47.51	383.42	144.47	42.71	385.81	143.85	96.79	503.73	-109.4	55.57	473.8	-95.42	69.53	315.59	-66.76	166.51	342.73	-74.7	214.28	505.66	55.48	1428.52	0	0	0	658.38	-12.97	1727.36	666.7	96.23	1715.9	507.72	23.59	1810.79	531.1	148.17	1793.87	-277.05	1138.68	72.34	300.1	1095.03	84.05	-224.36
6.08	625	115.27	44.86	583.41	109.33	47.72	383.49	144.19	42.74	386.31	143.16	96.9	539.29	-112.55	54.65	510.72	-97.96	67.08	347.08	-67.97	154.44	372.01	-75.78	203.54	513.09	55.83	1428.47	0	0	0	667.28	-15.19	1726.62	677.72	94.11	1715.48	516.85	22.43	1810.31	541.22	147.08	1793.71	-274.96	1137.56	72.81	300.97	1094.73	83.85	-227.12
6.09	625.91	114.95	45.22	583.32	109.24	47.93	383.75	143.81	42.92	386.66	143.31	97.31	576.92	-116.52	53.67	546.48	-101.16	64.83	379.75	-70.27	142.98	401.85	-74.35	191.3	522.92	56.12	1428.3	0	0	0	676.85	-17.34	1725.99	687.44	91.69	1715.25	525.9	21.15	1809.82	551.39	146.07	1793.5	-277.58	1137.17	72.47	301.5	1093.54	84.1	-223.35
6.1	627.09	115.33	45.6	583.79	109.98	48.47	383.95	144.02	43.29	387.15	142.61	97.47	614.11	-120.22	53.75	582.89	-104.42	63.25	412.58	-72.13	131.57	431.89	-74.46	180	531.28	55.96	1427.99	0	0	0	685.6	-19.52	1725.42	695.43	88.9	1715.26	534.91	19.95	1809.32	561.48	144.94	1793.19	-277.88	1138.93	72.01	293.41	1095.69	81.67	-220.28
6.11	627.02	115.53	45.66	580.49	112.27	48.85	384.09	143.84	43.42	387.64	142.47	97.77	650.99	-123.63	54.24	619.75	-108.13	62.22	445.72	-74.77	121.03	462.3	-75.19	169.61	542.48	55.63	1427.82	0	0	0	694.28	-21.64	1725.09	704.55	86.99	1715.07	543.89	18.9	1808.82	571.39	143.6	1792.92	-276.59	1136.53	73.1	298.62	1095.52	83.4	-224.04
6.12	623.95	122.07	49.3	579.81	112.94	49.14	384.34	142.87	43.25	388.12	142.62	98.32	686.07	-127.94	54.34	655.49	-112.17	61.6	479.27	-76.61	110.7	493.43	-77.31	160.2	552.84	55.18	1427.5	0	0	0	702.97	-23.75	1724.74	714.98	84.97	1714.65	552.9	17.46	1808.24	581.23	141.99	1792.62	-278.78	1137.92	72.02	297.91	1095.42	83.15	-220.44
6.13	624.86	123.39	50.46	580.15	113.2	49.19	384.51	143.12	43.86	388.62	141.91	98.52	723.57	-131.39	56.34	690.59	-116.12	61.27	513.64	-79.06	101.16	525.26	-79.63	151.31	562.71	54.35	1427.07	0	0	0	711.96	-26.04	1724.44	724.88	82.49	1714.59	561.97	15.83	1807.6	591.01	140.45	1792.27	-276.05	1135.88	72.97	293.85	1095.99	82.16	-228.28
6.14	625.42	125.91	51.72	580.21	113.63	48.68	384.79	142.56	43.87	389.07	141.74	99	758.21	-135.33	57.48	727.21	-119.46	61.73	547.79	-81.49	92.26	557.16	-82.16	143.15	571.32	53.7	1426.5	0	0	0	721.21	-28.51	1724.21	733.86	80.52	1714.66	571.04	14.32	1806.97	600.83	138.99	1791.8	-281.1	1137.14	71.69	300.86	1094.44	83.74	-224.1
6.15	625.13	127.05	51.32	582.12	112.54	48.25	384.99	142.24	44.22	389.54	141.21	99.36	794.49	-138.52	60.02	763.2	-122.99	62.61	582.54	-82.39	82.98	589.61	-83.89	135.14	583.23	53.18	1426.09	0	0	0	730.78	-30.8	1723.97	742	78.16	1714.83	580.22	12.92	1806.31	610.66	137.21	1791.34	-279.24	1135.56	72.71	298.72	1094.76	83.59	-224.89
6.16	625.56	126.31	50.22	585.01	110.99	47.71	385.05	141.83	44.51	389.89	141.22	99.99	829.72	-141.75	62.32	798.12	-126.17	63.74	617.56	-82.93	74.1	622.34	-85.62	127.64	590.43	52.09	1425.65	0	0	0	739.99	-33.04	1723.8	750.83	75.57	1714.88	589.5	11.24	1805.57	620.53	135.57	1790.8	-277.08	1135.4	73.4	292.36	1096.43	81.63	-220.67
6.17	628.12	118.89	45.94	584.84	111.26	47.07	385.39	141.89	45.06	390.37	140.13	100.25	865.87	-144.06	65.81	833.95	-129.04	65.48	652.78	-84.33	66.72	654.74	-87.53	120.97	602.35	51	1424.98	0	0	0	749.77	-35.57	1723.47	761.44	72.65	1714.88	598.8	9.49	1804.74	630.33	134.2	1790.15	-278.78	1136.36	72.29	306.36	1094.27	80.7	-224.25
6.18	629.63	117.46	45.09	586.57	111.41	47.63	385.73	141.7	45.69	390.73	140.81	101.3	900.46	-146.68	69.64	868.13	-131.78	67.68	687.26	-86.76	60.92	686.41	-90.48	115.36	612.46	49.82	1424.38	0	0	0	758.68	-37.96	1723.26	772.61	69.77	1715.09	608.19	7.93	1803.95	640.21	132.37	1789.51	-275.97	1134.17	73.63	312.59	1094.61	80.36	-226.51
6.19	628.96	116.23	43.99	583.77	110.71	46.73	386.09	140.91	46.25	391.2	140.09	101.97	934.61	-148.6	74.28	902.32	-134.15	70.84	721.71	-89.7	56.44	718.14	-93.43	110.74	622.02	48.68	1423.61	0	0	0	768.17	-40.44	1722.93	782.66	67.53	1714.85	617.73	6.19	1803.1	650.07	130.21	1788.86	-275.54	1135.83	72.93	308.44	1094.68	79.4	-230.2
6.2	627.94	115.82	43.01	585.4	111.45	47.07	386.52	140.05	46.83	391.86	140.35	103.01	969.96	-150.09	81.14	938.52	-135.78	76.28	756.32	-92.75	52.89	750.24	-95.42	106.55	633.73	47.2	1422.69	0	0	0	777.53	-42.99	1722.55	790.95	64.97	1714.77	627.3	4.2	1802.21	660.06	128.06	1788.19	-271.79	1136.15	73.95	310.77	1094.58	79.78	-224.36
6.21	627.56	115.22	42.75	583.42	111.56	46.39	386.98	140.29	47.93	392.4	140.57	104.14	1003.17	-151.29	89.03	971.96	-137.32	82.86	790.26	-95.8	50.23	781.51	-98.2	103.51	644.56	45.83	1421.94	0	0	0	787.85	-45.37	1721.97	799.17	62.96	1714.59	636.9	2.32	1801.23	670.05	126.18	1787.36	-274.42	1137.37	73.34	310.01	1094.92	79.43	-220.05
6.22	626.43	115.5	42.02	583.83	111.7	46.06	387.38	139.85	48.94	393.07	140.37	105.3	1033.09	-153.37	98.41	1004.4	-138.83	90.91	823.31	-99.02	48.52	811.59	-100.94	101.38	656.06	44.56	1421.08	0	0	0	797.04	-48	1721.47	809.59	60.44	1714.15	646.45	0.03	1800.19	680.13	123.94	1786.57	-277.84	1136.55	72.7	309.79	1094.78	79.73	-225.31
6.23	626.88	115	42.29	583.08	112.29	45.37	387.84	139.27	49.95	393.72	140.2	106.4	1063	-152.8	109.95	1036.14	-138.85	101.26	854.97	-102.74	48.19	840.39	-103.8	100.31	665.29	43.04	1420.09	0	0	0	806.39	-50.56	1720.81	822.52	56.96	1713.67	655.95	-1.98	1799.07	690.34	121.31	1785.74	-276.87	1135.36	72.62	308.42	1096.07	78.93	-224.68
6.24	626.12	115.37	41.91	584.68	112.04	45.62	388.44	139.49	51.43	394.53	140.25	107.78	1089.34	-152.57	122.15	1065.06	-141.74	107.86	884.71	-106.19	48.78	867.27	-106.7	100.14	676.29	41.41	1419.13	0	0	0	816.41	-53.3	1719.99	832.1	54.49	1713.21	665.63	-4.29	1797.91	700.5	119.11	1784.78	-273.19	1134.66	74.33	310.2	1094.19	79.87	-233.08
6.25	626.6	115.27	41.79	584.28	112.27	45.37	389.03	138.68	52.62	395.43	141.07	109.52	1114.8	-151.17	134.05	1090.14	-141.49	118.13	912.24	-109.44	50.2	892.47	-109.77	100.99	685.42	39.73	1418.38	0	0	0	826.47	-55.97	1719.1	841.62	51.64	1712.62	675.47	-6.79	1796.7	710.66	116.66	1783.76	-276.86	1136.42	72.66	308.49	1095.41	78.94	-230.74
6.26	627.08	115.6	41.75	584.28	112.49	44.97	389.61	138.49	54.19	396.57	140.57	110.96	1136.52	-148.84	144.81	1112.9	-140.36	127.78	937.24	-111.2	51.73	915.11	-111.84	102.08	697.14	38.12	1417.29	0	0	0	836.45	-58.81	1718.27	850.05	49.15	1712.18	685.47	-9.11	1795.47	720.85	113.68	1782.82	-275.61	1132.7	74.37	309.76	1095.61	78.95	-230.57
6.27	626.54	116.06	41.59	586.61	112.24	45.64	390.23	138.7	56.24	397.7	140.25	112.72	1157.35	-146.35	153.79	1132.78	-138.7	135.25	959.42	-112.61	53.49	935.18	-112.69	102.83	708.86	36.74	1416.34	0	0	0	846.62	-61.53	1717.34	859.92	46.21	1711.66	695.5	-11.99	1794.18	730.91	110.93	1781.82	-272.2	1134.02	74.32	308.19	1096	78.67	-226.78
6.28	627.86	115.95	41.83	585.05	113.02	44.4	390.94	138.09	58.06	398.99	141.14	115.1	1174.93	-145.06	160.05	1149.34	-136.87	140.41	978.28	-112.7	53.93	952.17	-113.32	102.87	718.5	34.54	1415.27	0	0	0	856.7	-64.34	1716.4	872.3	42.55	1710.97	705.6	-14.97	1792.87	741.04	108.05	1780.89	-273.36	1137.05	73.28	314.25	1095.1	80.21	-230.59
6.29	627.14	115.54	41.25	586.21	112.27	45.04	391.77	138.07	60.27	400.45	141	117.24	1188.37	-143.27	163.47	1162.28	-135.86	143.43	993.55	-111.5	52.42	965.72	-113.69	101.87	729.54	32.45	1414.39	0	0	0	867.28	-67.25	1715.52	881.91	39.95	1710.34	715.85	-17.73	1791.72	751.26	105.33	1779.93	-276.19	1136.36	73.08	310.04	1094.55	79.6	-225.63
6.3	627.49	116.12	41.38	586.86	112.93	44.87	392.68	138.44	62.82	402.11	140.69	119.4	1198.41	-140.95	163.93	1172.4	-134.02	143.46	1005.22	-109.83	49.63	976.22	-112.94	99.42	740.03	30.24	1413.56	0	0	0	878.1	-70.08	1714.53	892.65	36.54	1709.86	726.27	-20.63	1790.65	761.62	102.33	1779.08	-276.09	1136.46	73.19	309.86	1095.84	79.02	-223.91
6.31	627.12	115.46	40.82	585.68	113.34	44.35	393.61	138.07	65.13	403.81	141.64	122.17	1205.36	-137.71	160.12	1180.34	-130.92	140.15	1012.36	-110.03	46.99	983.85	-112.51	96.75	750.2	28.25	1412.79	0	0	0	887.99	-73.11	1713.66	903.67	33.63	1709.22	736.8	-23.86	1789.6	771.99	99.39	1778.29	-274.64	1136.35	73.65	310.32	1095.52	79.2	-226.85
6.32	627.23	115.78	40.55	586.44	113.04	44.27	394.7	138.26	67.8	405.91	142.53	125.1	1210.98	-134.1	153.27	1186.29	-127.21	134.01	1016.52	-109.03	43.37	988.92	-111.53	93.5	762.82	25.87	1412.07	0	0	0	899.01	-76.06	1712.83	914.4	30.81	1708.65	747.39	-27.12	1788.6	782.44	96.32	1777.52	-279.88	1137.78	71.88	305.78	1097.66	77.77	-225.04
6.33	627.45	115.65	40.5	588.75	113.74	44.43	395.79	139.2	71.01	408.18	143.53	128.21	1215.66	-130.89	144.97	1190.68	-123.26	125.94	1018.17	-108.26	40.22	991.75	-110.61	90.55	773.47	23.67	1411.33	0	0	0	908.81	-79.1	1712.09	924.72	28.21	1708.07	758.02	-29.99	1787.69	792.94	92.99	1776.79	-280.07	1136.84	71.7	305.95	1097.21	77.85	-223.82
6.34	628.27	115.74	40.62	588.39	114.01	44.07	397.34	139.38	74.14	410.64	144.6	131.62	1219.74	-127.6	137.86	1193.83	-121.04	118.8	1020.11	-106.85	37.76	994.15	-109.1	87.45	783.74	21.05	1410.79	0	0	0	919.76	-82.11	1711.3	934.75	25.05	1707.54	768.47	-33.45	1786.72	803.38	89.92	1776	-273.42	1136	73.57	310.38	1094.43	79.57	-229.08
6.35	627.94	115.93	40.45	587.38	113.58	43.5	398.94	140.92	78.06	413.58	145.1	135.01	1224.88	-126.38	131.12	1198.47	-119.27	112.29	1022.75	-105.86	37.77	997.9	-108.51	86.98	794.88	18.61	1410.15	0	0	0	930.04	-85.23	1710.64	945.98	22.05	1707.08	778.97	-36.98	1785.76	813.81	86.48	1775.32	-275.43	1135.31	73.29	308.75	1095.77	78.9	-226.24
6.36	626.48	116.14	39.96	587.79	113.9	43.66	400.87	142.12	82.37	416.81	146.39	139.18	1233.34	-127.9	121.23	1205.8	-120.97	104.93	1025.87	-105.11	38.43	1003.91	-108.33	88.02	807.59	15.92	1409.62	0	0	0	941.22	-88.23	1710.1	955.27	19.65	1706.63	789.66	-40.65	1785.06	824.47	82.95	1774.87	-282.4	1138.12	71.11	308.45	1096.86	78.6	-228.23
6.37	627.09	115.55	39.92	587.91	113.28	43.04	403.17	142.81	87.05	420.73	148.1	143.8	1239.52	-130.09	108.33	1211.39	-119.86	100.18	1028.05	-104.8	38.8	1009.13	-108.62	88.85	819.06	12.86	1409.57	0	0	0	952.08	-91.58	1709.89	965.27	16.97	1706.69	800.75	-44.35	1784.85	835.32	79.83	1774.84	-280.89	1137.98	71.35	308.36	1095.44	78.79	-221.65
6.38	627.65	115.04	39.8	588.17	113.33	43.17	406.18	144.15	92.49	425.35	148.65	148.7	1244.52	-131.25	98.3	1216.76	-120.22	92.93	1029.59	-105	38.66	1013.31	-107.93	88.44	830.09	9.81	1409.99	0	0	0	963.88	-94.68	1709.84	977.72	13.44	1706.75	812.15	-48.24	1785.11	846.54	75.87	1775.31	-277.45	1137.9	72.23	309.76	1096.95	78.78	-223.99
6.39	627.61	115.34	39.99	588.98	113.72	43.05	409.71	144.7	98.45	430.67	149.68	154.37	1248.62	-132.38	89.5	1218.97	-120.76	85.43	1030.57	-105.65	38.4	1016.88	-108.88	88.2	839.61	7.05	1410.83	0	0	0	974.94	-97.85	1710.02	988.14	10.2	1707.23	823.54	-52.03	1785.66	857.6	72.41	1776	-282.63	1137.02	71.57	308.88	1097.15	78.51	-226.71
6.4	628.54	115.14	40.05	590.42	112.88	43.37	414.07	144.87	105.12	436.89	150.57	160.65	1253.21	-130.85	83.06	1223.48	-120.51	80.64	1031.77	-105.56	38.38	1019.6	-109.38	88.43	851.43	4.07	1412.09	0	0	0	985.61	-101.26	1710.54	1000.91	6.74	1707.77	835.02	-56.07	1786.42	868.7	68.65	1776.97	-278.57	1137.74	72.12	311.39	1096.76	79.12	-220.79
6.41	628.07	115.08	40.03	589.23	112.71	43.14	419.47	145.82	112.87	444.46	151.38	167.46	1255.98	-130.26	77.06	1224.14	-119.28	76.33	1032.29	-106	39.02	1021.93	-109.41	88.77	862.78	1.21	1413.59	0	0	0	997.26	-104.34	1711.32	1010.08	4.33	1708.28	846.76	-59.73	1787.6	879.81	64.82	1778.27	-278.68	1136.78	72.63	311.07	1096.13	79.36	-223.93
6.42	628.26	113.93	39.65	588.67	112.22	43.07	426.26	145.96	121.02	453.38	152.21	174.68	1258.04	-128.9	73.5	1227.13	-117.36	73.67	1032.74	-105.88	39.23	1023.32	-109.3	89.21	873.69	-1.75	1415.28	0	0	0	1008.18	-107.73	1712.34	1019.66	1.91	1709.68	858.5	-63.7	1788.94	890.88	61.51	1779.73	-277.03	1138.32	72.5	313.79	1093.87	80.46	-221.72
6.43	628.93	114.37	40.09	589.63	111.86	43.38	434.81	145.29	129.75	464.26	152.07	182.07	1259.28	-126.97	71.55	1228.28	-116.6	71.73	1032.99	-106.01	39.35	1024.14	-109.89	89.82	886.01	-4.5	1417.32	0	0	0	1019.2	-110.79	1713.66	1033.27	-1.85	1711.32	870.23	-67.21	1790.48	902.04	57.79	1781.4	-277.73	1135.58	73.15	309.68	1096.66	78.77	-223.96
6.44	627.96	114.61	39.86	590.79	111.01	42.78	444.96	145.49	139.44	476.94	152.05	189.49	1260.4	-126.33	69.61	1229.79	-116.17	70.57	1033.21	-105.92	39.32	1024.86	-109.62	89.84	897.91	-7.01	1419.31	0	0	0	1031.34	-113.62	1715.05	1043.69	-4.52	1713.16	881.62	-70.9	1792	913	54.56	1783.1	-286.44	1138.79	70.34	314.69	1095.71	80.07	-230.71
6.45	628.84	114.3	39.8	593.28	111.06	43.34	457.03	144.87	149.46	491.82	151.98	196.86	1261.46	-125.95	68.21	1233.87	-115.03	70.34	1033.24	-106.13	39.27	1025.29	-109.68	89.91	908.23	-9.27	1421.7	0	0	0	1042.49	-116.55	1716.78	1054.32	-7.75	1715.11	892.85	-74.14	1793.47	923.89	51.37	1784.74	-278.45	1136.41	72.63	313.13	1096.31	79.59	-228.78
6.46	629.8	114.6	39.52	595.55	111.87	43.86	470.03	144.86	160.37	507.77	152.03	204.38	1264.32	-124.99	67	1237.14	-114.62	70.44	1033.29	-105.97	39.09	1025.68	-109.42	89.77	919.45	-11.61	1423.73	0	0	0	1052.4	-119.02	1718.23	1063.52	-9.78	1716.73	903.9	-77.21	1794.83	934.75	47.81	1786.32	-280.12	1136.61	72.08	310.8	1096.23	79.22	-228.26
6.47	629.7	113.64	39.81	595.11	109.8	45.49	483.79	143.91	171.77	524.41	151.66	212.37	1268	-124.87	67.82	1233.24	-114.83	67.47	1033.15	-106.44	39	1025.68	-110.04	89.96	930.3	-13.86	1425.49	0	0	0	1062.74	-121.58	1719.77	1073.71	-11.84	1718.48	914.68	-80.75	1795.9	945.23	44.75	1787.64	-278.07	1133.24	73.55	309.88	1097	78.97	-225.98
6.48	633.3	113.8	39.29	601.07	109.64	48.08	498.32	143.4	184.04	541.37	150.91	220.76	1269.66	-125.06	67.26	1227.33	-115.49	63.79	1033.06	-106.94	38.92	1025.64	-110.74	90.11	941.18	-16.03	1427.22	0	0	0	1075.71	-124.75	1721.61	1085.83	-15.38	1720.72	925.31	-83.96	1796.76	955.57	41.92	1788.76	-272.55	1134.01	74.11	308.2	1096.84	78.41	-229.53
6.49	638.7	113.96	39.12	608.42	110.26	50.88	513.67	142.26	196.53	559.03	150.41	229.92	1263.43	-124.31	63.35	1225.77	-114.05	62	1033.2	-106.41	38.41	1025.67	-110.59	89.88	951.77	-18	1428.44	0	0	0	1085.96	-127.48	1723.14	1097.23	-17.6	1722.44	935.84	-86.89	1797.51	965.83	39.41	1789.73	-276.75	1137.37	72.08	309.62	1095.13	79.2	-230.85
6.5	643.38	115.27	38.91	615.44	110.61	54.59	530.09	140.37	209.13	577.62	148.45	238.95	1263.46	-124.8	61.96	1226.33	-113.77	61.37	1032.96	-107.25	38.64	1025.58	-110.94	90.02	964.77	-19.9	1429.44	0	0	0	1096.55	-129.86	1724.47	1108.35	-20.22	1724.07	946.34	-89.75	1798.14	976.15	36.63	1790.7	-277.45	1136.04	72.79	309.27	1096.38	78.49	-223.77
6.51	649.53	117.18	38.77	626.11	113.29	60.53	547.89	138.74	221.39	596.72	147.4	248.4	1262.26	-124.51	60.15	1227.9	-112.55	60.82	1033.06	-106.9	38.39	1025.95	-110.34	89.84	975.04	-21.95	1430.2	0	0	0	1106.77	-132.39	1725.95	1119.18	-22.5	1725.76	956.74	-92.32	1798.71	986.63	33.91	1791.64	-280.45	1136.45	72.15	307.88	1096.83	78.25	-226.47
6.52	658.68	119.09	38.14	637.8	113.84	66.1	566.62	135.51	232.15	616.12	145.03	256.92	1263.29	-123.36	60.38	1226.96	-111.39	59.66	1033.08	-107.05	38.48	1026.06	-110.53	90.07	985.04	-23.49	1430.83	0	0	0	1111.41	-133.53	1726.68	1123.7	-23.2	1726.55	967.18	-94.88	1799.23	997.08	31.7	1792.49	-276.76	1135.96	72.52	311.76	1096.03	79.31	-227.67
6.53	670.76	123.02	40.51	650.84	115.53	71.55	586.07	132.12	241.27	635.58	143.37	264.92	1263.89	-122.68	58.81	1227.91	-113.96	58.77	1033.4	-106.46	38.27	1026.35	-110.34	90.12	995.42	-25.41	1431.49	0	0	0	1118.58	-134.82	1727.41	1130.41	-24.35	1727.49	977.68	-97.1	1799.7	1007.55	29.75	1793.23	-278.49	1134.89	73.05	311.53	1096.32	79.01	-228.13
6.54	688.96	125.2	47.94	670.54	116.81	78.78	606.07	129.1	248.83	655.38	140.29	272.29	1264.59	-121.06	58.09	1227.59	-114.06	57.85	1033.35	-106.88	38.54	1026.75	-110.14	90.2	1005.18	-27.3	1431.93	0	0	0	1136.35	-137.81	1728.86	1147.75	-27.97	1729.65	988.22	-98.86	1800.2	1017.96	27.91	1793.95	-282.91	1137.19	72	309.3	1097.3	78.49	-229.75
6.55	710.3	126.94	53.73	691.14	117.82	83.93	627.22	125.57	254.29	676.06	137.32	278.53	1265.06	-123.64	57.27	1227.54	-114.1	57.23	1033.4	-106.57	38.55	1027.1	-109.85	90.36	1016.05	-28.75	1432.38	0	0	0	1149.24	-139.98	1729.89	1160.5	-30.73	1731.21	998.79	-100.63	1800.64	1028.53	25.9	1794.68	-278.66	1136.6	72.58	310.49	1096.46	78.69	-228.41
6.56	734.54	128.43	58.45	715.44	118.65	88.47	648.77	124.01	258.58	697.68	133.51	283.39	1264.52	-123.28	56.08	1225.77	-114.02	56.07	1033.68	-106.17	38.62	1027.43	-109.78	90.7	1025.14	-30.53	1432.67	0	0	0	1163.23	-142.47	1731.03	1174.1	-33.7	1732.88	1009.36	-102.26	1801.1	1038.98	24.48	1795.23	-280.42	1136.83	71.68	310.85	1096.6	78.74	-227.71
6.57	761.61	128.9	62.24	744.44	118.21	92	671.45	121.23	260.59	720.19	130.08	286.78	1266.43	-123	55.43	1226.73	-113.84	55.91	1033.65	-106.41	38.95	1027.75	-109.44	90.78	1036.81	-32.05	1432.89	0	0	0	1168.17	-143.38	1731.41	1178.66	-34.52	1733.32	1020.03	-103.67	1801.56	1049.48	22.96	1795.79	-280.42	1138.06	71.63	311.8	1096.81	79.17	-228.9
6.58	792.49	129.45	65.38	771.63	119.12	94.55	694.59	119.39	260.95	743.5	127.73	288.59	1264.47	-123.09	54.5	1225.71	-113.77	54.89	1033.75	-106.28	39.13	1027.81	-109.68	91.37	1047.77	-33.78	1433.46	0	0	0	1173.83	-143.89	1731.81	1184.1	-34.71	1733.62	1030.75	-104.99	1802.09	1060.12	21.4	1796.39	-279.44	1138.11	71.34	310.51	1097.8	78.53	-231.52
6.59	823.1	130.19	66.97	797.99	118.19	99.44	718.83	117.19	259.46	765.69	124.9	288.88	1264.1	-122.37	53.99	1229.49	-113.45	55.6	1033.86	-106.29	39.3	1028.23	-109.07	91.33	1056.34	-35.61	1434.06	0	0	0	1189.96	-145.18	1732.98	1200.33	-35.81	1734.84	1041.43	-106.21	1802.69	1070.69	20.6	1796.88	-276.74	1136.4	72.54	309.97	1096.94	78.54	-230.4
6.6	856.58	129.5	68.29	827.47	117.81	99.51	743.78	114.04	255.77	789.18	122.56	287.25	1263.59	-122.13	53.15	1228.59	-113.42	54.76	1034.08	-105.91	39.39	1028.74	-108.63	91.48	1067.79	-37	1434.61	0	0	0	1202.28	-146.22	1733.89	1212.8	-36.85	1735.87	1052.23	-107.22	1803.29	1081.32	19.61	1797.39	-276.55	1136.71	72.81	310.05	1097.25	78.33	-230.69
6.61	888.17	128.64	67.89	857.87	116.35	98.41	768.65	112.12	250.92	813.67	120.01	283.81	1264.34	-121.97	52.97	1225.39	-113.44	53.77	1034.35	-105.42	39.41	1029.09	-108.79	91.93	1078.13	-38.61	1434.95	0	0	0	1215.42	-147.38	1734.81	1225.75	-37.79	1736.83	1062.98	-108.1	1803.9	1091.97	18.91	1797.8	-274.29	1136.2	73.36	310.26	1097.37	78.56	-226.01
6.62	922.39	127.06	67.03	892.52	114.74	97.39	794.64	110.31	244.66	838.67	118.24	279.05	1263.65	-122.67	52.02	1229.95	-112.95	54.13	1034.46	-105.72	39.92	1029.38	-109.01	92.48	1088.41	-40.07	1435.73	0	0	0	1220.41	-147.77	1735.15	1230.11	-37.81	1737	1073.8	-108.59	1804.48	1102.36	18.79	1798.09	-274.33	1136.32	73.44	309.09	1096.73	78.6	-226.3
6.63	957.77	124.23	66.05	928.09	112.71	95.53	821.32	107.83	236.78	864.59	116.94	273.05	1264.21	-121.98	51.54	1229.13	-112.8	53.58	1034.75	-105.34	40.15	1030.2	-108.21	92.54	1097.25	-41.58	1436.47	0	0	0	1226.74	-147.77	1735.73	1235.86	-37.44	1737.21	1084.61	-109.12	1804.97	1113.02	17.81	1798.48	-279.79	1139.57	71.21	310.52	1095.67	79.35	-223.43
6.64	993.47	121.47	63.97	965.39	109.9	88.46	849.14	106.51	227.99	891.15	114.26	265.53	1263.8	-122.34	50.7	1230.58	-112.94	53.69	1034.88	-105.43	40.63	1030.69	-107.59	92.86	1108.66	-43.1	1436.88	0	0	0	1243.87	-147.77	1737.37	1252.97	-37.23	1738.3	1095.29	-109.6	1805.41	1123.43	17.51	1798.69	-278.43	1137.55	71.84	310.15	1095.41	79.46	-223.69
6.65	1028.51	120.66	66.12	1000.62	108.56	85.93	877.77	106.42	218.41	917.66	113.04	257.32	1267.81	-121.51	51.47	1230.46	-112.64	53.08	1035.21	-104.78	40.76	1031.06	-107.43	93.34	1118.05	-44.63	1437.52	0	0	0	1256.72	-147.83	1738.59	1266.03	-37.24	1739.2	1105.85	-109.91	1805.85	1133.69	17.59	1798.82	-275.11	1137.8	72.76	310.35	1096.6	79.2	-231.07
6.66	1066.22	117.8	64.48	1038.39	103.99	82.36	906.68	106.3	207.56	945.23	111.46	248.11	1266.52	-121.79	49.85	1230.42	-112.56	52.43	1035.58	-104.23	41.06	1031.66	-107.01	93.93	1127.69	-46.38	1437.95	0	0	0	1270.11	-147.99	1739.91	1279.87	-37.3	1740.17	1116.33	-110.21	1806.26	1143.7	17.96	1798.82	-277.21	1136.95	72.57	309.83	1097.67	78.28	-233.22
6.67	1106.4	115.37	63.96	1077.43	102.26	80.51	936.74	105.78	195.89	973.51	109.41	238.02	1267.05	-121.64	49.23	1230.24	-112.67	51.84	1035.78	-104.59	41.85	1032.47	-106.37	94.39	1137.77	-47.54	1438.5	0	0	0	1274.26	-148.04	1740.54	1284.62	-37.29	1740.68	1126.85	-110.39	1806.66	1153.83	17.68	1799	-282.12	1137.81	71.38	311.92	1096.66	79.18	-231.6
6.68	1144.91	113.15	63.05	1116.83	100.53	78.39	967.48	105.88	183.87	1001.84	109.37	228.03	1266.23	-121.14	48.58	1230.64	-112.33	51.28	1036.28	-103.81	42.19	1033.22	-105.87	95	1149.17	-48.35	1438.83	0	0	0	1279.35	-147.51	1741.55	1289.96	-36.66	1741.45	1137.34	-110.48	1806.99	1163.74	17.42	1799.13	-283.42	1137.74	71.13	310.1	1094.38	79.58	-227.72
6.69	1190.34	108.9	58.48	1155.11	99.2	76	999.55	104.39	170.8	1030.82	109.76	217.68	1266.46	-121.4	47.36	1231.7	-112.24	51.04	1036.65	-103.72	42.94	1033.9	-105.86	95.85	1160.07	-49.31	1439.22	0	0	0	1295.51	-145.96	1744.02	1305.53	-34.88	1743.2	1147.77	-110.77	1807.21	1173.32	17.99	1798.99	-277.19	1137.51	72.15	309.41	1097.46	78.26	-228.86
6.7	1230.1	107.88	58.64	1196.51	98.32	72.52	1032.03	104.18	158.3	1060.22	109.35	206.87	1268.88	-120.5	47.38	1231.9	-112.35	50.99	1037.14	-103.14	43.41	1034.95	-104.63	96.11	1169.32	-50.44	1439.45	0	0	0	1308.06	-144.84	1745.8	1317.49	-33.6	1744.44	1158.14	-110.77	1807.41	1182.84	18.13	1798.98	-278.27	1137.24	72.08	311.23	1097.18	78.87	-228.67
6.71	1269.96	108.02	58.91	1234.75	97.56	70.93	1064.89	103.22	145.34	1090.84	108.21	195.72	1268.22	-120.94	46.72	1231.33	-112.53	50.44	1037.48	-103.38	44.37	1035.74	-104.14	96.76	1180.62	-51.16	1439.53	0	0	0	1321.45	-143.75	1747.76	1329.9	-32.23	1745.86	1168.56	-110.83	1807.51	1192.33	17.97	1798.94	-281.21	1138.37	71.37	311.91	1095.81	79.38	-227.52
6.72	1309.52	108.21	60.17	1274.77	97.43	70.11	1098.85	102.89	132.78	1121.66	107.85	184.88	1266.71	-122.28	48.17	1232.28	-112.26	50.33	1038.01	-102.79	44.93	1036.49	-103.82	97.5	1190.1	-51.66	1439.83	0	0	0	1326.52	-143.44	1748.51	1334.05	-31.66	1746.52	1178.91	-110.82	1807.53	1201.81	17.89	1798.87	-277.67	1139.24	71.54	309.53	1097.55	78.19	-224.52
6.73	1348.26	109.14	61.48	1313.02	98.18	69.02	1133.72	101.06	120.07	1153.53	106.81	174.22	1267.77	-121.94	48.29	1231.31	-112.33	49.58	1038.57	-102.25	45.48	1037.1	-103.59	98.24	1200.03	-52.43	1439.68	0	0	0	1332.4	-142.72	1749.45	1339.48	-30.67	1747.4	1189.33	-110.78	1807.44	1211.13	18.5	1798.57	-280.75	1138.5	70.83	310.8	1097.42	78.72	-230.78
6.74	1387.75	110.39	63.56	1349.92	99.39	68	1169.18	100.17	108.59	1185.41	105.92	163.88	1267.29	-122.23	47.71	1231.96	-112.23	49.48	1039.09	-101.74	46.08	1037.81	-103.45	99.05	1210.23	-52.75	1439.59	0	0	0	1348.23	-140.37	1751.96	1355.71	-28.05	1749.51	1199.85	-110.76	1807.24	1220.54	18.45	1798.33	-283.81	1139.41	70.34	310.09	1097.43	78.54	-228.12
6.75	1425.11	112.05	65.71	1388.21	100.31	69.02	1204.7	99.5	97.93	1217.8	104.77	154.02	1267.32	-122.48	47.36	1232.59	-112	49.14	1039.51	-101.18	46.66	1038.82	-102.32	99.38	1220.91	-52.88	1439.34	0	0	0	1360.16	-138.6	1753.84	1368.11	-26.13	1751.03	1210.34	-110.67	1806.95	1229.8	18.67	1797.99	-283.92	1138.63	70.61	310.77	1096.24	79.08	-228.37
6.76	1463.04	113.55	69	1426.86	102.06	69.63	1240.92	97.9	87.49	1250.1	104.74	144.99	1268.25	-122.21	47.35	1233.96	-112.08	49.38	1039.97	-100.85	47.37	1039.26	-102.28	100.25	1230.9	-52.71	1439.13	0	0	0	1373.13	-136.73	1755.82	1380.89	-24.24	1752.72	1220.78	-110.57	1806.54	1239.17	18.83	1797.57	-280.15	1138.04	71.42	307.5	1097.34	78.08	-231.8
6.77	1500.64	115.14	73.24	1464.24	103.72	72.19	1277.04	97.49	78.26	1283.27	103.78	136.21	1269.12	-121.03	44.74	1233.76	-112.18	49.08	1040.43	-100.57	48.11	1039.94	-101.95	100.96	1244.14	-52.58	1438.8	0	0	0	1378.08	-136.07	1756.43	1384.8	-23.76	1753.33	1231.15	-110.55	1806.05	1248.4	19.16	1797.07	-276.66	1136.76	72.98	308.81	1097.25	78.27	-222.11
6.78	1537.02	116.61	77.94	1501.13	105.17	74.44	1312.88	98.27	70.5	1316.31	102.73	127.89	1270.82	-121.06	44.53	1233.62	-112.39	48.93	1040.97	-99.84	48.61	1040.53	-101.73	101.69	1252.05	-52.54	1438.53	0	0	0	1383.6	-135.19	1757.17	1389.78	-22.83	1753.83	1241.58	-110.33	1805.52	1257.63	19.53	1796.47	-279.13	1137.95	71.8	308.11	1097.48	77.99	-227.05
6.79	1573.69	118.2	83.74	1537.36	106.31	78.3	1348.68	98.06	63.07	1349.46	101.62	120.34	1271.79	-120.95	43.93	1234.2	-112.19	48.61	1041.39	-99.81	49.43	1040.86	-102.06	102.62	1263.71	-52.53	1437.92	0	0	0	1398.24	-132.65	1759.5	1405.7	-19.56	1755.23	1252.08	-110.15	1804.87	1266.91	19.99	1795.82	-278.21	1137.73	72.18	307.99	1097.75	77.74	-225.53
6.8	1609.03	119.02	90.32	1571.81	107.15	81.77	1384.32	98.65	57.01	1382	102.08	114.49	1269.67	-120.4	43.28	1234.93	-112.37	49	1041.83	-99.67	50.16	1041.5	-101.78	103.3	1275.45	-52.2	1437.6	0	0	0	1409.28	-130.73	1761.3	1418.06	-17.04	1756.31	1262.56	-110.03	1804.09	1276.37	20.06	1795.13	-273.32	1135.16	73.72	308.82	1097.38	77.85	-224.81
6.81	1643.71	119.95	97.49	1607.31	107.94	87.34	1420.03	98.95	52.16	1414.98	101.28	109.4	1270.31	-120.56	42.86	1233.37	-112.67	48.41	1042.18	-99.44	50.83	1041.89	-101.79	104.14	1285.63	-51.94	1436.93	0	0	0	1420.67	-128.7	1763.58	1430.52	-14.26	1757.49	1273.09	-109.69	1803.27	1285.84	20.34	1794.33	-281.59	1138.77	71.1	309.44	1096.62	78.47	-223.39
6.82	1676.89	120.85	105.04	1642.39	108.95	93.81	1455.46	99.01	48.63	1447.55	100.68	105.3	1270.79	-120.12	43.49	1232.66	-113.05	48.24	1042.59	-99.37	51.62	1042.21	-102.27	105.17	1296.34	-51.53	1436.34	0	0	0	1424.03	-127.95	1764.94	1434.14	-13.02	1757.83	1283.57	-109.4	1802.31	1295.21	20.72	1793.42	-276.38	1136.59	72.97	309.64	1096.76	78.85	-219.98
6.83	1709.46	121.89	114.31	1673.51	109.9	101.18	1489.57	99.08	46.67	1478.44	100.96	103.03	1270.63	-120.36	43.38	1232.47	-113.09	48.15	1042.84	-99.58	52.5	1042.56	-102.75	106.16	1308.15	-50.84	1435.5	0	0	0	1428.12	-126.89	1766.08	1439.19	-11.45	1757.87	1293.99	-109.11	1801.22	1304.46	20.99	1792.45	-277.56	1136.43	72.43	307.96	1096.83	78.63	-226.61
6.84	1740.22	122.39	124.64	1704.01	110.85	109.55	1522.29	99.41	46.21	1508.88	99.9	101.55	1269.82	-120.5	42.79	1232.98	-113.07	48.18	1043.33	-99.48	53.32	1042.96	-103.27	107.24	1318.47	-50.58	1434.64	0	0	0	1441.7	-123.92	1767.67	1455.92	-7.69	1758.15	1304.46	-108.87	1800.01	1313.69	21.54	1791.32	-278.71	1137.59	72.04	310.47	1096.59	79.01	-230.57
6.85	1769.92	122.3	135.31	1734.02	111.47	119.93	1553.78	99.01	46.67	1536.99	100.12	101.69	1269.46	-120.38	42.9	1232.29	-113.33	47.79	1043.82	-99.14	54.05	1043.51	-103.56	108.32	1328.86	-49.87	1433.78	0	0	0	1452.34	-121.7	1768.69	1468.93	-4.95	1758.44	1315.06	-108.42	1798.71	1322.99	21.71	1790.16	-277.26	1137.31	72.16	309.11	1097.52	78.46	-228.03
6.86	1799.91	118.48	134.83	1760.03	110.88	129.59	1582.84	99.09	48.3	1563.34	100.27	102.74	1269.25	-120.53	43.03	1232.16	-113.65	47.79	1044.12	-99.27	55.06	1044.05	-104.14	109.56	1341.52	-48.77	1432.71	0	0	0	1463.84	-119.28	1769.75	1482.42	-2.07	1758.73	1325.65	-107.96	1797.3	1332.31	22.17	1788.97	-276.71	1136.07	72.65	309.72	1095.49	79.09	-231.31
6.87	1823.07	117.12	145.59	1784.7	110.79	138.89	1609.38	98.35	50.29	1588.07	99.22	104.05	1271.21	-120.65	43.42	1232.79	-113.6	47.9	1044.48	-99.53	56.22	1044.74	-104.33	110.65	1351.53	-47.96	1431.6	0	0	0	1469.09	-118.2	1769.77	1486.64	-1.18	1758.9	1336.17	-107.41	1795.83	1341.53	23.09	1787.62	-279.45	1137.89	71.68	310.63	1096.27	78.98	-228.26
6.88	1844.26	115.06	154.73	1806.08	109.83	146.9	1633.26	97.79	52.59	1611.13	99.6	106.36	1270.61	-121.26	42.77	1232.52	-113.74	47.68	1045.03	-99.37	57.3	1045.32	-105.03	112.18	1362.91	-47.04	1430.42	0	0	0	1476.48	-116.64	1769.44	1491.35	-0.11	1759.17	1346.59	-106.83	1794.33	1350.96	23.79	1786.35	-280.21	1136.37	72.16	308.62	1097.07	78.37	-222.77
6.89	1862.08	112.57	162.33	1824.88	107.07	153.74	1654.09	96.55	53.64	1626.75	99.08	106.77	1269.12	-120.85	42.66	1232.76	-113.84	47.82	1045.38	-99.68	58.77	1046.13	-105.52	113.56	1374.58	-45.87	1429.21	0	0	0	1494.37	-112.78	1769.46	1506.26	3.34	1759.74	1356.98	-106.14	1792.75	1360.68	24.04	1785.12	-283.32	1139.49	70.23	307.03	1096.8	78.08	-230.78
6.9	1875.73	108.13	168.09	1839.72	103.76	158.11	1671.63	94.19	52.53	1643.94	96.93	105.69	1270.09	-120.43	42.99	1232.63	-113.92	47.73	1045.72	-100.3	60.38	1047.01	-105.78	115.06	1385.34	-44.71	1428.05	0	0	0	1507.34	-109.97	1769.68	1517.89	6.02	1760.14	1367.37	-105.53	1791.15	1370.21	24.94	1783.85	-280.85	1138.62	71.41	309.67	1097.41	78.61	-230.33
6.91	1887.54	103.5	169.19	1851.21	99.66	158.9	1683.87	93.45	51.17	1655.57	95.71	103.9	1270.18	-120.37	42.92	1232.74	-113.67	47.32	1046.26	-100.71	62.04	1048.05	-106.62	116.94	1397.6	-43.54	1426.85	0	0	0	1522.57	-106.68	1769.86	1530.17	8.96	1760.55	1377.88	-104.66	1789.59	1380.08	25.61	1782.67	-274.75	1138.08	73.14	311.43	1097.15	78.99	-229.38
6.92	1897.33	98.46	165.45	1861.01	94.29	156.3	1692.89	90.56	48.09	1664.45	93.49	101.33	1270.29	-120.47	42.9	1232.37	-114.08	47.38	1046.86	-100.95	63.63	1049.17	-107.07	118.54	1408.71	-42.49	1425.72	0	0	0	1529.43	-105.18	1770.05	1534.82	10.27	1760.7	1388.43	-103.49	1788.07	1389.79	26.79	1781.39	-280.93	1139.14	70.83	308.72	1097.92	77.89	-232.12
6.93	1905.19	92.49	158.24	1867.71	88.46	150.22	1698.02	87.83	44.85	1679.15	83.62	95.59	1269.26	-121.33	42.01	1233.51	-114.03	47.8	1047.47	-101.38	65.29	1050.27	-108.25	120.71	1421.05	-41.23	1424.73	0	0	0	1535.38	-103.77	1770.37	1540.8	11.83	1761.02	1398.97	-102.17	1786.57	1399.6	28.05	1780.17	-280.34	1139.02	71.39	309.77	1097.19	78.33	-233.72
6.94	1911.05	86.73	149.16	1872.71	82.95	141.61	1701.01	84.63	41.65	1675.3	88.13	95.45	1269.08	-121.39	41.93	1232.34	-113.99	46.99	1047.93	-102.38	67.29	1051.55	-108.9	122.55	1432.72	-40.07	1423.5	0	0	0	1547.88	-100.78	1770.94	1557.05	15.53	1761.95	1409.59	-100.75	1785.05	1409.44	29.55	1778.88	-280.89	1137.67	71.19	311.56	1097.17	78.98	-224.06
6.95	1914.77	78.6	140.84	1876.22	77.65	133.82	1702.78	82.46	39.97	1678.37	84.67	92.91	1270	-121.14	42.08	1233.31	-113.96	47.24	1048.45	-103.26	69.39	1052.82	-110.28	124.86	1443.49	-38.82	1422.58	0	0	0	1561	-97.74	1771.41	1569.24	18.24	1762.64	1420.14	-99.43	1783.41	1419.5	31.14	1777.49	-285.02	1138.73	70.46	312.61	1097.7	78.78	-225.55
6.96	1919.49	72.5	133.45	1879.9	71.43	127.26	1705.86	79.66	38.69	1681.69	82.1	90.66	1270.72	-120.77	42.67	1232.97	-114.1	47.09	1049.45	-103.6	71.51	1054.39	-111.58	127.45	1455.22	-37.44	1421.63	0	0	0	1571.29	-95.15	1771.98	1579.4	20.43	1763.14	1431.03	-97.73	1781.83	1429.84	32.17	1776.19	-283.83	1137.84	70.7	308.64	1098.3	77.66	-228.39
6.97	1924.9	72.6	125.82	1885.41	68.09	121.02	1709.37	78.47	38.48	1687.39	81	90.16	1270.35	-120.74	42.11	1233.59	-114.1	47.25	1050.48	-104.33	74.26	1056.57	-112.03	130.04	1467.22	-35.79	1420.74	0	0	0	1583.04	-92.4	1772.38	1587.91	23.1	1763.72	1441.92	-96.03	1780.33	1439.93	33.78	1774.86	-282.16	1139.56	70.62	310.66	1095.28	79.5	-229
6.98	1928.73	74.21	127.17	1892.63	67.33	111.83	1712.35	79.35	38.79	1694.6	81.49	90.13	1272.05	-120.33	42.9	1233.66	-113.99	47.17	1051.83	-105.07	77.54	1058.92	-113.59	133.58	1477.85	-34.25	1420.21	0	0	0	1593.61	-89.71	1773.04	1599.72	26.98	1764.6	1452.9	-94.39	1779.12	1449.89	35.61	1773.75	-284.05	1139.37	70.35	309.47	1095.59	78.82	-226.76
6.99	1936.62	77.8	114.87	1898.7	67.93	101.02	1714.74	79.47	38.24	1700.33	81.05	89.24	1269.66	-121.31	41.93	1234.07	-114.25	47.46	1053.72	-105.12	80.97	1061.85	-114.53	137.42	1489.13	-32.5	1419.87	0	0	0	1604.47	-86.76	1774.17	1610.12	30.26	1765.49	1463.94	-92.77	1778.42	1460.2	37.17	1773.24	-276.99	1137.15	72.6	306.83	1096.44	78.13	-223.09
7	1940.78	79.27	102.32	1905.03	70.01	90.95	1716.48	79.95	37.45	1704.25	82.9	89.05	1270.67	-120.61	42.34	1234.24	-113.96	47.32	1055.89	-106.02	85.51	1065.36	-115.26	141.72	1500.74	-30.89	1420.24	0	0	0	1615.53	-83.77	1775.61	1620.47	32.95	1767.23	1475.08	-91.16	1778.11	1470.45	39.25	1773.08	-277.2	1134.42	73.35	307.99	1096.46	78.36	-228.34
7.01	1946.77	81.35	89.99	1908.61	70.96	81.69	1717.36	81.61	37.27	1708.21	83.68	88.86	1271.64	-120.87	42.48	1235.03	-113.94	47.65	1058.65	-106.64	90.56	1069.33	-116.84	146.89	1513.19	-29.42	1421.03	0	0	0	1626.65	-80.61	1777.22	1631.34	35.71	1769.16	1486.28	-89.61	1778.02	1480.79	40.8	1773.29	-283.32	1137.84	71.08	308.41	1096.65	78.37	-229.29
7.02	1952.51	80.42	78.7	1913.55	71.4	74.58	1718.62	81.81	37.69	1712.03	83.35	89.35	1271.46	-120.45	42.77	1233.7	-114.11	47.41	1061.9	-107.85	96.29	1074.55	-117.04	151.94	1525.24	-27.95	1422.19	0	0	0	1638.12	-77.38	1779.05	1641.13	38.88	1771.55	1497.68	-87.87	1778.14	1491.15	42.23	1773.78	-276.9	1135.2	73.02	306.75	1097.66	77.73	-233.24
7.03	1955.03	78.89	71.88	1914.58	70.92	69.05	1719.15	82.1	38.87	1714.55	82.86	89.91	1270.42	-120.63	42.48	1234.38	-113.57	48.05	1065.89	-109.18	102.52	1080.4	-117.91	157.42	1537.19	-26.54	1423.6	0	0	0	1649.91	-73.92	1781.19	1651	41.9	1774.17	1508.87	-86.36	1778.38	1501.1	44.1	1774.37	-276.1	1136.92	73	308.96	1096.4	78.5	-232.35
7.04	1955.77	76.28	67.45	1915.17	67.39	65.14	1719.72	81.06	39.07	1716.76	80.9	89.83	1271.3	-120.62	42.67	1235.14	-113.22	48.51	1070.8	-110.5	109.25	1087.16	-120.16	163.65	1550.01	-25.6	1425.26	0	0	0	1660.24	-70.5	1783.71	1661.43	44.86	1776.97	1520.11	-84.63	1778.93	1511.16	45.52	1775.29	-280.36	1138.42	71.78	308.31	1096.58	78.19	-231.93
7.05	1957.02	76.03	64.7	1916.49	66.66	63.21	1720.9	79.55	38.97	1717.57	81.06	90.55	1271.04	-121.21	42.13	1236.25	-112.77	49.73	1076.7	-112.41	116.71	1095.67	-122.37	169.96	1562.73	-24.86	1427.03	0	0	0	1671.06	-67.08	1786.5	1671.87	48.86	1779.72	1531.08	-83.13	1779.66	1521.17	46.74	1776.54	-275.7	1137.01	72.7	309.75	1095.05	79.38	-230.03
7.06	1957.22	75.94	63.03	1916.9	66.98	62.01	1720.79	79.83	39.13	1718.73	80.03	90.46	1272.01	-120.8	42.96	1237	-111.73	50.35	1084.18	-114.03	124.59	1105.58	-124.92	176.56	1574.5	-24.16	1428.96	0	0	0	1681.76	-63.43	1789.5	1680.09	52.34	1782.17	1542.15	-81.43	1780.62	1530.93	48.17	1777.84	-274.37	1136.83	73.04	312.85	1095.49	79.58	-231.96
7.07	1957.68	75.78	62.33	1918.33	66.51	61.62	1720.64	80.19	39.36	1718.38	81.16	90.99	1271.2	-120.11	42.83	1237.19	-111.4	51.38	1092.45	-116.23	133.22	1117.32	-127.3	183.19	1586.34	-23.1	1431.01	0	0	0	1693.34	-59.75	1792.6	1688.72	56.08	1785.24	1553.3	-79.68	1781.7	1540.51	49.83	1779.18	-281.62	1138.19	71.69	309.86	1096.32	78.94	-230.07
7.08	1957.05	75.73	61.76	1917.2	66.36	60.98	1720.46	80.34	39.41	1718.78	80.83	90.84	1272.78	-120.59	42.45	1239.55	-110.63	52.58	1101.9	-118.57	142.39	1129.82	-130.3	190.19	1598.38	-22.09	1433	0	0	0	1703.59	-56	1795.84	1700.11	60.49	1789.06	1564.28	-78.25	1782.81	1550.12	51.09	1780.57	-280.33	1138.22	71.46	308.63	1096.12	78.79	-232.86
7.09	1957.33	75.59	61.74	1917.3	66.37	61.17	1720.78	79.79	38.89	1718.93	81	90.89	1273.85	-120.54	42.29	1241.29	-110.99	54.02	1112.02	-120.92	152.45	1142.94	-133.16	197.65	1609.75	-21.05	1434.98	0	0	0	1714.09	-52.29	1799.04	1710.26	63.6	1792.2	1575.2	-76.73	1783.92	1559.43	52.57	1781.77	-280.25	1138.2	71.38	307.07	1096.52	78.14	-233.77
7.1	1957.13	75.76	61.36	1917.54	67.22	60.35	1720.83	79.76	38.68	1719	80.75	90.68	1276.88	-121.57	42.25	1244.9	-111.45	56.62	1123.15	-123.02	163.68	1156.45	-136.24	206.68	1621.12	-20.03	1436.69	0	0	0	1724.45	-48.57	1802.17	1719.36	66.23	1795.35	1585.77	-75.55	1784.97	1568.83	53.38	1782.92	-275.51	1137.61	72.45	309.45	1095.53	79.17	-225.71
7.11	1956.97	75.61	61.18	1916.86	67.25	60.38	1720.02	81.51	39.3	1718.99	80.84	90.86	1280.1	-122.17	42.72	1248.81	-112.14	59.47	1135.34	-124.54	175.78	1171.19	-138.17	216.1	1632.71	-19.17	1438.24	0	0	0	1735.34	-44.94	1805.04	1727.9	69.69	1797.37	1596.3	-74.43	1785.93	1577.85	54.39	1783.74	-282.43	1137.9	71.08	311.27	1095.43	79.55	-225.39
7.12	1957.06	75.5	61.17	1917.44	67.45	60.87	1720.34	80.9	39.09	1719.05	80.83	90.91	1283.65	-123.22	43.44	1254.49	-112.96	63.26	1148.77	-126.16	188.28	1186.99	-140.83	226.38	1644.84	-18.12	1439.53	0	0	0	1745.42	-41.5	1807.84	1733.09	72.2	1800.93	1606.81	-73.5	1786.76	1586.56	55.56	1784.37	-281.57	1136.72	71.51	310.81	1097.03	78.91	-225.03
7.13	1957.02	75.42	61.11	1917.8	66.6	60.31	1720.1	80.99	39.2	1719.39	80.53	90.92	1288.03	-123.41	44.9	1260.43	-113.95	67.37	1163.44	-128.28	201.18	1203.97	-142.52	236.27	1654.83	-17.39	1440.56	0	0	0	1755.04	-38.2	1810.43	1740.77	74.8	1805.21	1617.42	-72.44	1787.52	1595.31	56.23	1784.95	-274.56	1135.32	73.37	308.99	1097.63	78.17	-224.28
7.14	1957.06	75.57	60.87	1917.42	66.18	59.67	1720.53	80.42	38.9	1719.33	80.66	91.1	1294.06	-125.07	45.36	1266.77	-114.39	73.32	1179.82	-129.35	213.58	1221.95	-144.8	246.07	1665.3	-16.63	1441.57	0	0	0	1764.37	-35.11	1812.92	1740.33	74.18	1812.33	1627.81	-71.88	1788.08	1604.08	56.9	1785.23	-279.68	1137.17	71.99	309.04	1096.32	78.41	-230.2
7.15	1956.92	75.35	60.6	1917.38	66.53	59.85	1720.72	80.1	38.64	1719.5	80.68	91.08	1302.18	-127.7	47.64	1275.93	-116.21	77.46	1196.71	-131.5	226.17	1241.01	-146.37	255.21	1676.09	-15.96	1442.35	0	0	0	1774.37	-32.15	1815.03	1746.72	76.05	1815.45	1638.14	-71.34	1788.57	1612.92	57.32	1785.43	-280.85	1137.79	71.15	310.97	1095	79.24	-231.64
7.16	1957.11	75.4	60.49	1917.96	66.16	59.8	1720.73	80.27	38.76	1719.64	80.87	91.13	1309.89	-132.03	51.25	1287.29	-118.3	82.65	1214.53	-132.63	236.85	1260.04	-147.32	263.67	1685.84	-15.21	1443.01	0	0	0	1784.5	-29.33	1817.04	1756.71	79.27	1815.42	1648.45	-70.84	1788.98	1621.89	57.47	1785.51	-280.91	1138.85	71.13	307.19	1096.29	78.26	-228.98
7.17	1959.09	75.66	57.97	1917.82	66.21	59.52	1720.35	80.92	38.98	1719.82	80.75	91.23	1323.34	-133.98	56.93	1301.72	-120.32	89.22	1233.1	-132.64	244.96	1278.83	-147.9	270.99	1695.31	-14.61	1443.7	0	0	0	1794.29	-26.69	1818.9	1772.53	84.39	1811.99	1658.72	-70.51	1789.38	1630.84	57.42	1785.68	-277.44	1138.05	72.16	310.96	1096.44	78.85	-231.49
7.18	1959.2	75.6	57.58	1917.37	67.07	59.74	1720.93	79.72	38.68	1720.27	80.56	91.25	1343.13	-136.83	63.93	1319.79	-122.86	95.75	1251.84	-132.83	251.38	1297.52	-148.64	277.74	1705.2	-14.21	1444.46	0	0	0	1803.61	-24.37	1820.57	1785.43	88.75	1811.48	1669.16	-70.32	1789.74	1639.98	57.14	1785.78	-286.48	1139.94	69.64	310.54	1095.72	79.09	-230.87
7.19	1957.34	75.1	60.51	1917.71	66.65	59.31	1720.83	79.75	38.72	1720.45	80.9	91.3	1366.32	-139.58	70.03	1342.38	-125.15	101.54	1271.54	-133.04	255.8	1316.71	-149.04	283.58	1715.47	-14	1445.17	0	0	0	1813.12	-22.28	1822.07	1795.29	90.73	1812.27	1679.56	-70.32	1790.01	1648.86	57.17	1785.75	-282.93	1139.5	70.79	310.34	1094.92	79.29	-227.32
7.2	1956.89	75.24	59.84	1917.12	66.21	59.21	1720.81	79.89	38.84	1721	80.29	91.26	1390.56	-141.17	74.18	1367.42	-126.87	106.54	1292.13	-134.82	259	1337.34	-148.85	287.88	1724.55	-13.97	1445.87	0	0	0	1822.98	-20.41	1823.28	1803.78	92.33	1813.19	1689.94	-70.32	1790.29	1658.01	56.58	1785.81	-281.49	1138.77	71.12	310.48	1095.9	79.07	-228.59
7.21	1958.64	76.11	57.49	1918.11	66.09	59.13	1720.61	80.26	38.99	1720.94	80.77	91.55	1415.68	-143.18	77.95	1393.58	-128.44	110.37	1313.96	-136.15	260.25	1358.57	-149.3	290.8	1734.28	-13.79	1446.61	0	0	0	1832.55	-18.7	1824.41	1811.78	93.75	1813.72	1700.09	-70.47	1790.45	1667.18	55.88	1785.86	-280.11	1138.45	71.24	309.68	1095.33	79.17	-227.34
7.22	1958.51	75.84	57.07	1918.17	66.07	59.18	1720.13	80.94	39.33	1721.26	80.45	91.59	1444.93	-144.6	81.12	1420.62	-129.82	112.91	1336.56	-137.59	260.05	1380.44	-149.47	291.89	1743.68	-13.61	1447.12	0	0	0	1842.06	-17.29	1825.44	1820.45	94.68	1814.13	1710.08	-70.69	1790.56	1676.23	55.7	1785.81	-280.17	1139.06	70.97	310.31	1095.39	79.42	-232.88
7.23	1959.17	76.17	57.19	1918.01	66.12	59.03	1721.09	79.11	38.68	1721.96	79.55	91.34	1473.17	-146.1	82.37	1448.17	-131.61	114.08	1359.82	-138.99	258.42	1403.13	-149.5	291.32	1752.68	-13.41	1447.68	0	0	0	1851.95	-16.09	1826.23	1831.17	95.83	1814.89	1720.05	-71.02	1790.62	1685.65	54.93	1785.83	-281.94	1137.01	71.44	312.14	1095.43	79.83	-229.28
7.24	1959.36	75.81	56.69	1917.62	67.13	59.75	1720.63	79.82	38.94	1722.04	79.56	91.61	1503.54	-148.43	83.43	1476.79	-133.65	114.48	1383.1	-139.91	255.29	1426.06	-149.55	289.16	1760.6	-13.09	1448.07	0	0	0	1861	-15.19	1826.98	1839.27	96.7	1815.51	1730.06	-71.41	1790.6	1695.33	53.59	1785.98	-278.05	1135.95	72.72	313.39	1096.11	79.72	-224.88
7.25	1959.17	76	57.08	1916.93	67.03	59.32	1720.81	79.84	39.01	1722.33	79.38	91.78	1532.16	-151.35	82.9	1508.36	-135.58	114.47	1407.32	-140.27	250.74	1449.34	-150.11	286.02	1768.57	-13.2	1448.34	0	0	0	1870.67	-14.47	1827.45	1848.71	97.4	1815.78	1739.95	-71.86	1790.52	1704.22	53.5	1785.83	-280.55	1138.4	71.41	312.9	1096.6	79.3	-230.35
7.26	1959.19	75.63	56.53	1917.66	65.51	58.74	1721.1	79.57	39	1723.24	78.5	91.7	1566.02	-152.38	80.68	1537.72	-138.03	112.81	1432.13	-140.54	244.82	1473.43	-149.64	281.22	1777.4	-12.86	1448.53	0	0	0	1879.86	-13.98	1827.92	1856.46	97.91	1816.11	1749.64	-72.43	1790.32	1713.18	53.09	1785.79	-280.73	1139.22	71.28	311.8	1096.73	78.98	-230.66
7.27	1959.63	75.48	56.6	1916.64	65.91	58.7	1721	79.85	39.25	1723.74	78.03	91.69	1598.65	-154.54	79.17	1569.91	-140	110.97	1458.15	-140.68	237.76	1498.04	-149.03	275.38	1785.11	-12.83	1448.65	0	0	0	1888.95	-13.67	1828.29	1864.54	97.6	1816.7	1759.23	-72.98	1790.12	1722.05	52.55	1785.77	-282.44	1137.98	71.49	310.98	1097.12	78.72	-231.12
7.28	1959.14	76.01	56.49	1917.32	66.02	58.78	1721.36	79.24	39.08	1723.51	78.82	92.36	1630.48	-156.18	77.63	1601.8	-142.1	108.5	1485.11	-140.15	229.3	1522.99	-149.59	268.84	1793.33	-12.65	1448.86	0	0	0	1898.07	-13.42	1828.59	1874.39	97.17	1817.59	1768.57	-73.74	1789.85	1731.15	51.62	1785.79	-280.89	1136.79	72.2	312.75	1096.53	79.42	-232.19
7.29	1959.64	75.9	56.48	1917.82	66.67	58.47	1721.19	79.85	39.45	1724.36	78	92.2	1666.05	-159.38	75.73	1635.66	-144.17	105.81	1512.24	-141.2	220.48	1548.61	-149.68	261.24	1801.96	-12.26	1448.91	0	0	0	1907.33	-13.56	1828.78	1882.95	96.98	1817.94	1778.03	-74.44	1789.51	1740.23	50.76	1785.77	-282.52	1139.11	70.91	310.09	1097.34	78.57	-229.18
7.3	1959.55	76.49	56.57	1917.26	67.45	59	1720.99	80.15	39.59	1724.79	77.88	92.43	1700.66	-162.07	73.5	1670.11	-146.03	102.93	1540.37	-142.01	210.69	1575.4	-149.64	252.49	1810.02	-11.69	1448.99	0	0	0	1916.42	-13.79	1828.97	1890.92	96.75	1818.52	1787.44	-75.21	1789.13	1749.36	49.68	1785.76	-283.8	1137.83	71.2	308.13	1097.48	78.18	-231.16
7.31	1959.04	76.35	55.98	1917.83	66.07	59.06	1721.89	78.6	39.09	1725.07	78.19	92.77	1735.55	-163.69	71.69	1705.26	-148.04	99.8	1569.39	-142.79	200.04	1602.97	-148.73	242.63	1818.51	-11.28	1448.92	0	0	0	1925.52	-14.11	1829.1	1898.27	96.32	1819.01	1796.65	-76.09	1788.73	1758.19	48.88	1785.66	-277.78	1135.02	73.14	310.63	1096.99	78.9	-227.55
7.32	1958.91	76.34	56	1917.43	67.04	58.82	1721.74	78.79	39.31	1725.5	77.99	92.87	1772.19	-167.38	72.71	1740.93	-150.11	96.66	1599.35	-143.14	188.19	1630.93	-148.14	232.08	1827.8	-10.71	1448.91	0	0	0	1934.51	-14.51	1829.24	1906.88	95.6	1819.41	1805.88	-76.71	1788.4	1767.09	47.89	1785.69	-273.71	1135.73	73.76	311.09	1096.87	78.9	-227.54
7.33	1958.78	76.5	56.36	1917.71	66.82	58.71	1721.5	79.24	39.64	1725.82	77.88	93.12	1809.76	-169.94	71.32	1777.62	-152.33	93.88	1629.86	-144.05	176.14	1659.16	-148.43	221.39	1836.47	-10.31	1448.92	0	0	0	1943.05	-15.08	1829.36	1917.66	94.95	1819.84	1814.85	-77.71	1787.96	1775.99	46.98	1785.55	-274.5	1136.84	73.66	308.03	1098.31	77.68	-232.97
7.34	1958.84	76.19	56.08	1918.24	66.76	59.2	1721.73	78.97	39.66	1726.36	77.08	93.2	1847.09	-172.44	69.9	1813.59	-154.59	90.68	1661.44	-144.16	163.45	1687.92	-149.45	210.8	1845.24	-9.88	1448.88	0	0	0	1951.91	-15.67	1829.47	1925.63	94.48	1820.11	1823.72	-78.79	1787.5	1784.61	45.94	1785.42	-279.64	1138.51	72.46	309.75	1097.69	78.3	-225.17
7.35	1958.51	77.15	56.3	1915.96	69.48	62.39	1721.98	78.77	39.8	1727.05	76.55	93.21	1883.53	-175.92	68.87	1851.46	-156.72	88.61	1693.78	-144.91	150.81	1717.1	-150.46	199.64	1854.61	-9.53	1448.83	0	0	0	1961.12	-16.29	1829.5	1934.97	93.31	1820.45	1832.53	-79.94	1787.06	1793.18	44.94	1785.27	-275.39	1137.02	73.1	309.66	1096.09	79.04	-224.21
7.36	1955.58	80.7	61.71	1915.57	69.82	62.61	1721.98	78.64	39.86	1727.71	75.87	93.37	1922.71	-178.6	68.55	1888.97	-158.94	86.35	1725.95	-146.92	138.56	1747.26	-150.99	188.1	1863.68	-9.24	1448.76	0	0	0	1969.46	-17.07	1829.58	1941.66	92.91	1820.8	1841.48	-80.95	1786.6	1801.77	42.99	1785.65	-276.08	1136.94	72.8	309.53	1095.76	79.03	-222.84
7.37	1955.35	81.14	61.88	1915.8	69.42	62.48	1722.05	78.52	40.05	1728.09	75.74	93.76	1961.05	-180.17	64.24	1927.26	-161.23	84.94	1759.09	-148.58	126.39	1778.37	-151.26	176.82	1873.45	-9	1448.69	0	0	0	1978.27	-17.87	1829.68	1948.7	92.36	1821.16	1850.34	-82.14	1786.16	1810.5	40.83	1785.6	-275.9	1137.22	73.09	308.7	1096.49	78.69	-230.68
7.38	1955.75	81.81	62.47	1916.2	69.79	62.91	1721.73	79.44	40.79	1728.14	76.05	94.29	2000.04	-182.32	64.16	1964.3	-163.56	83.4	1793.1	-150.06	114.69	1809.34	-153.38	166.37	1882.02	-9.01	1448.55	0	0	0	1987.03	-18.66	1829.74	1958.22	91.16	1821.66	1859.16	-83.34	1785.67	1819.19	39.69	1785.33	-276.32	1136.81	72.87	309.85	1096.81	78.81	-231.88
7.39	1954.61	82.38	62.47	1915.98	69.8	63.02	1722.58	77.92	40.24	1728.6	75.55	94.6	2036.53	-185.01	64.29	2001.79	-165.83	82.61	1828.44	-150.79	103.04	1841.01	-154.95	155.88	1892.17	-8.91	1448.36	0	0	0	1995.59	-19.53	1829.78	1967.16	90.21	1821.71	1868.04	-84.48	1785.19	1827.2	38.5	1784.93	-281.65	1138.73	71.14	311.45	1096.82	79.28	-227.03
7.4	1953.66	83.3	62.53	1914.8	69.99	62.46	1722.77	77.78	40.46	1729.1	75.19	94.96	2071.97	-182.11	70.1	2038.41	-167.94	82.16	1863.77	-152.14	92.21	1873.21	-156.23	145.7	1901.28	-9.11	1448.17	0	0	0	2004.21	-20.41	1829.87	1976.3	88.76	1821.81	1876.82	-85.78	1784.63	1835.8	36.39	1784.44	-282.35	1138.94	70.85	311.05	1096.57	78.9	-225.44
7.41	1958.6	76.53	58.81	1917.95	67.29	59.3	1722.66	78.11	41.04	1729.47	74.97	95.33	2110.13	-185.05	71.95	2075.15	-169.66	82.46	1898.86	-154.31	82.33	1905.76	-157.39	136.16	1910.68	-9.33	1447.86	0	0	0	2012.85	-21.3	1829.93	1984.78	87.47	1821.99	1885.71	-87.17	1784.03	1844.77	35.18	1784.04	-278.17	1137.68	72.28	310.39	1095.18	79.56	-228.95
7.42	1957.7	76.2	58.46	1918.2	67.49	59.14	1722.89	77.81	41.08	1729.89	74.81	95.95	2146.51	-186.39	74.54	2111.64	-171.2	83.54	1935.26	-155.55	73.03	1938.18	-159.47	127.43	1920.14	-9.61	1447.58	0	0	0	2021.34	-22.16	1829.99	1991.83	86.77	1822.34	1894.64	-88.51	1783.42	1853.27	33.5	1783.43	-282.16	1138.08	71.83	309.83	1095.54	79.31	-224.71
7.43	1958.06	75.96	58.64	1916.91	67.92	59.37	1723.06	77.66	41.63	1729.95	75.04	96.59	2183.44	-187.28	78.26	2148.96	-172.37	86.01	1971.18	-157.57	64.8	1972.17	-159.99	118.97	1929.87	-10	1447.28	0	0	0	2029.88	-23.13	1830.01	2000.55	85.51	1822.36	1903.65	-89.87	1782.78	1862.02	31.74	1782.82	-281.59	1136.88	72.24	308.74	1097.53	78.35	-222.89
7.44	1957.87	78.03	56.26	1917.12	68.1	58.68	1723.56	76.64	41.62	1730.65	74.1	96.89	2218.89	-187.59	83.02	2185.26	-173.19	89.45	2006.37	-160.66	58.35	2004.52	-163.29	112.78	1938.55	-10.59	1446.88	0	0	0	2038.65	-24.11	1829.89	2008.81	84.22	1822.39	1912.56	-91.39	1782.07	1870.29	29.78	1782.17	-280.74	1136.77	72.12	307.86	1096.98	78.58	-219.93
7.45	1958.11	75.76	58.59	1918.86	67.96	58.41	1723.26	77.75	42.89	1731.42	73.03	97.11	2254.38	-187.44	89.95	2220.19	-173.61	93.95	2043.35	-161.48	51.78	2038.85	-163.81	106.15	1947.83	-11.22	1446.43	0	0	0	2047.19	-25.04	1829.83	2016.7	83.53	1822.09	1921.43	-92.98	1781.25	1878.55	28.7	1781.3	-282.14	1139.01	70.93	309.03	1097	78.79	-227.19
7.46	1958.29	76.12	58.3	1920.1	67.88	58.84	1724.25	75.79	42.78	1731.52	73.32	97.99	2288.71	-186.97	97.77	2254.76	-173.55	100.63	2077.97	-164.78	47.67	2069.91	-167.66	102.25	1957.92	-11.87	1445.84	0	0	0	2055.76	-26.09	1829.65	2025.13	81.97	1821.91	1930.3	-94.61	1780.33	1887.04	26.78	1780.4	-276.57	1136.3	72.79	306.7	1097	78.16	-228.58
7.47	1958.52	76.01	58.48	1918.55	68.1	58.43	1724.83	75.06	43.4	1731.8	73.24	98.8	2322.24	-187.63	107.3	2287.37	-172.94	108.92	2077.97	-164.78	47.67	2069.91	-167.66	102.25	1967.23	-12.57	1445.26	0	0	0	2064.23	-27.24	1829.4	2032.98	80.81	1821.62	1939.13	-96.42	1779.29	1895.68	25.12	1779.34	-275.14	1135.83	73.17	309.54	1097.14	78.46	-226.49
7.48	1958.16	75.83	58.37	1919.46	67.98	58.51	1725.39	74.49	44.03	1732.47	72.6	99.5	2352.75	-184.97	117.67	2318.62	-171.71	118.21	2077.97	-164.78	47.67	2069.91	-167.66	102.25	1976.9	-13.36	1444.5	0	0	0	2073	-28.39	1828.98	2041.13	79.38	1821.21	1948	-98.46	1778.1	1903.94	22.64	1778.12	-279.02	1135.83	72.45	312.61	1097.1	79.49	-226.91
7.49	1958.78	75.94	58.56	1919.33	68	58.6	1725.61	74.14	44.79	1732.83	72.35	100.29	2381.33	-181.61	127.52	2347.5	-169.62	126.76	2077.97	-164.78	47.67	2069.91	-167.66	102.25	1986.72	-14.27	1443.67	0	0	0	2081.28	-29.55	1828.58	2049.66	78.08	1820.54	1957.11	-100.34	1776.86	1912.42	20.62	1776.72	-280.39	1136.04	72.19	309.04	1097.46	78.43	-232.03
7.5	1958.82	76.1	58.38	1918.62	67.93	58.16	1725.98	73.72	45.75	1733.27	72.3	101.25	2407.15	-179.04	136.06	2372.85	-166.81	134.57	2077.97	-164.78	47.67	2069.91	-167.66	102.25	1996.09	-15.23	1442.79	0	0	0	2089.64	-30.77	1828.15	2057.88	76.48	1819.84	1966.25	-102.29	1775.65	1920.93	17.8	1775.34	-279.49	1135.75	72.62	310.3	1095.77	79.06	-229.18
7.51	1958.22	76.21	58.4	1918.96	68.12	58	1726.42	73.17	46.74	1734.09	71.79	102.17	2429.25	-174.15	145.52	2394.82	-163.7	142.08	2077.97	-164.78	47.67	2069.91	-167.66	102.25	2005.72	-16.38	1441.82	0	0	0	2098.7	-32.01	1827.57	2066	75.11	1819.08	1975.36	-104.4	1774.38	1929.46	15.77	1773.99	-276.36	1136.99	72.59	312.53	1095.19	79.77	-224.84
7.52	1958.01	76.36	58.05	1919.8	68.78	58.35	1727.04	72.69	47.72	1734.22	72.46	103.63	2448.64	-169.86	153.55	2413.97	-160.5	148.91	2077.97	-164.78	47.67	2069.91	-167.66	102.25	2015.12	-17.59	1440.94	0	0	0	2106.92	-33.32	1827.1	2074.5	73.78	1818.3	1984.61	-106.67	1773.16	1937.85	13.31	1772.64	-276.8	1137.14	72.77	316.97	1095.32	80.48	-221.56
7.53	1958.03	76.35	58	1919.14	67.89	58.08	1727.17	72.97	49.22	1734.93	72.57	105.1	2465.58	-166.54	160.18	2430.68	-157.04	154.7	2077.97	-164.78	47.67	2069.91	-167.66	102.25	2025.27	-18.86	1440	0	0	0	2115.71	-34.63	1826.56	2082.4	72.36	1817.55	1993.69	-109.4	1771.87	1946.62	10.74	1771.39	-277.99	1137.38	72.1	316.14	1095.55	80.36	-221.14
7.54	1958.53	76.62	58.07	1920.16	67.88	58.26	1727.93	72.47	50.51	1735.73	72.43	106.39	2479.63	-163.08	164.42	2444.37	-154.28	158.26	2077.97	-164.78	47.67	2069.91	-167.66	102.25	2035.4	-20.3	1439.13	0	0	0	2124.59	-35.97	1825.93	2090.75	70.38	1816.88	2003.23	-111.72	1770.72	1955.76	8.1	1770.3	-276.29	1138.71	72.27	311.21	1097.02	78.75	-223.62
7.55	1958.27	76.43	58.12	1920.48	69.22	58.17	1728.71	71.78	51.69	1737.02	71.81	107.63	2492.49	-161.79	165.03	2455.55	-151.63	159.16	2077.97	-164.78	47.67	2069.91	-167.66	102.25	2045.43	-21.77	1438.35	0	0	0	2133.74	-37.41	1825.34	2099.29	68.66	1816.2	2012.58	-114.37	1769.63	1964.21	5.19	1769.16	-275.51	1137.5	72.99	311.19	1096.79	78.91	-220.82
7.56	1958.34	76.38	58.1	1919.48	69.03	57.79	1729.67	71.25	53.24	1737.71	72.79	109.55	2499.61	-157.9	162.54	2464.33	-149.02	156.92	2077.97	-164.78	47.67	2069.91	-167.66	102.25	2055.13	-23.46	1437.69	0	0	0	2142.75	-38.94	1824.82	2107.25	66.68	1815.69	2021.98	-117.02	1768.74	1972.99	2.37	1768.12	-277.97	1138.1	72.19	309.84	1096.92	78.6	-226.03
7.57	1960.4	77.57	55.1	1920.05	69.96	58.47	1729.9	71.91	55.01	1739.02	72.87	111.34	2506.26	-154.71	154.62	2471.07	-146.34	150.29	2077.97	-164.78	47.67	2069.91	-167.66	102.25	2065.56	-25.12	1437.09	0	0	0	2151.75	-40.67	1824.45	2115.8	64.48	1815.24	2031.5	-119.69	1767.97	1981.69	-0.69	1767.17	-277.42	1137.25	72.56	308.11	1097.29	77.98	-227.3
7.58	1960.22	76.88	54.75	1920.29	69.8	58.36	1730.22	73.19	57.56	1739.59	74.34	113.81	2510.3	-151.71	143.64	2476.61	-143.93	140.27	2077.97	-164.78	47.67	2069.91	-167.66	102.25	2075.5	-26.84	1436.68	0	0	0	2160.77	-42.38	1824.11	2124.69	62	1815.01	2041.07	-122.38	1767.29	1990.4	-3.6	1766.43	-280.35	1137.8	71.49	312.57	1096.19	79.39	-223.63
7.59	1960.69	77.45	54.93	1919.66	69.36	58.17	1730.9	73.38	59.83	1741.71	73.89	115.77	2517.11	-151.91	132.6	2482.11	-144.07	130.34	2077.97	-164.78	47.67	2069.91	-167.66	102.25	2085.33	-28.78	1436.42	0	0	0	2170.1	-44.25	1824.05	2133.21	59.97	1814.82	2050.62	-125.34	1766.93	1999.7	-6.97	1766.07	-279.02	1137.88	71.76	310.55	1097.4	78.6	-224.06
7.6	1960.79	76.37	54.6	1919.4	71.47	60.53	1731.87	74.21	62.66	1743.06	75.22	118.87	2523.65	-154.27	122.71	2487.27	-145.97	122.52	2077.97	-164.78	47.67	2069.91	-167.66	102.25	2095.6	-30.76	1436.45	0	0	0	2179.14	-46.16	1824.43	2141.5	57.92	1814.95	2050.62	-125.34	1766.93	2008.82	-10.48	1766.01	-276.95	1136.52	73.06	312.55	1095.87	79.43	-226.74
7.61	1958.81	76.81	57.83	1918.95	71.87	60.51	1733.49	73.68	65.41	1745.61	75.05	121.98	2526.25	-156.52	114.27	2490.89	-147.88	115.46	2077.97	-164.78	47.67	2069.91	-167.66	102.25	2105.23	-32.88	1436.95	0	0	0	2188.47	-48.14	1825.13	2150.36	55.52	1815.69	2050.62	-125.34	1766.93	2018.4	-13.68	1766.43	-280.68	1137.14	72.12	311.22	1096.94	79.11	-225.52
7.62	1958.71	76.56	58.19	1920.18	71.8	60.63	1734.92	73.86	69.11	1747.17	77.03	126.27	2530.03	-157.05	107.18	2494.25	-148.44	109.79	2077.97	-164.78	47.67	2069.91	-167.66	102.25	2115.33	-35.16	1437.87	0	0	0	2197.8	-50.22	1826.13	2159.82	53.37	1815.98	2050.62	-125.34	1766.93	2027.5	-17.1	1767.09	-280	1135.98	72.6	311.25	1097.02	78.94	-227.24
7.63	1958.9	76.48	58.34	1920.23	72.06	60.83	1736.85	74.21	73.44	1750.4	77.05	130.44	2532.97	-155.04	102.55	2496.79	-147.02	106.08	2077.97	-164.78	47.67	2069.91	-167.66	102.25	2125.27	-37.46	1439.1	0	0	0	2207.6	-52.33	1827.43	2168.01	50.78	1817.52	2050.62	-125.34	1766.93	2037.19	-20.68	1768.09	-279.55	1137.3	72.33	311.93	1097.31	79.01	-232.95
7.64	1960.6	76.68	54.69	1919.45	72.27	61.01	1739.32	74.22	78.15	1753.5	78.52	135.59	2535.86	-153.61	98.88	2498.29	-144.92	102.96	2077.97	-164.78	47.67	2069.91	-167.66	102.25	2135.3	-39.87	1440.77	0	0	0	2216.91	-54.56	1829.1	2177.42	48.34	1819.07	2050.62	-125.34	1766.93	2046.77	-24.16	1769.38	-280.2	1138.74	72.21	311.71	1095.22	79.69	-229.17
7.65	1959.17	76.85	57.9	1919.93	72.04	61	1741.71	75.01	83.95	1758.17	78.37	140.85	2536.73	-151.83	96.03	2499.32	-143.55	100.55	2077.97	-164.78	47.67	2069.91	-167.66	102.25	2144.97	-42.37	1442.73	0	0	0	2226.33	-56.83	1831.12	2187.17	45.57	1820.64	2050.62	-125.34	1766.93	2056.52	-27.75	1771.12	-278.53	1138.52	72.2	311.95	1094.8	79.93	-226.38
7.66	1958.95	76.83	58.2	1920.9	71.2	61.16	1744.79	75.77	90.47	1763.24	78.9	146.98	2537.84	-150.95	94.29	2499.61	-143.13	98.53	2077.97	-164.78	47.67	2069.91	-167.66	102.25	2154.95	-44.84	1444.95	0	0	0	2235.93	-59.21	1833.35	2195.43	42.87	1822.92	2050.62	-125.34	1766.93	2066.2	-31.28	1773.12	-278.37	1137.3	72.54	313.38	1095.49	79.6	-227.63
7.67	1959.2	76.71	58.44	1920.97	71.45	61.3	1749.05	75.51	97.47	1768.95	79.89	153.76	2538.81	-151.42	91.99	2500.34	-142.75	97.07	2077.97	-164.78	47.67	2069.91	-167.66	102.25	2164.46	-47.22	1447.55	0	0	0	2245.52	-61.66	1835.73	2204.63	40.6	1825.2	2050.62	-125.34	1766.93	2075.63	-34.72	1775.34	-277.31	1136.96	72.67	314.89	1095.47	79.78	-228.72
7.68	1959.35	77.23	58.4	1922.01	71	62.13	1753.73	76.11	105.67	1776.19	80.28	160.7	2539.16	-150.01	90.85	2500.95	-142.19	95.63	2077.97	-164.78	47.67	2069.91	-167.66	102.25	2173.92	-49.54	1450.24	0	0	0	2254.94	-64.13	1838.19	2213.63	38.14	1827.55	2050.62	-125.34	1766.93	2084.89	-37.62	1777.6	-282.43	1139.65	71.14	310.27	1096.56	78.68	-231.08
7.69	1959.29	77.46	58.66	1922.98	70.95	62.36	1759.25	76.46	114.15	1784.29	81.74	168.85	2540.04	-149.58	89.48	2501.09	-141.83	94.18	2077.97	-164.78	47.67	2069.91	-167.66	102.25	2183.27	-51.83	1452.98	0	0	0	2264.35	-66.71	1840.64	2223.01	35.52	1829.88	2050.62	-125.34	1766.93	2094.1	-40.57	1779.88	-282.74	1139.18	71.42	308.8	1095.41	78.82	-229.61
7.7	1959.39	77.78	58.65	1923.52	70.96	62.4	1766.74	75.91	123.3	1793.93	81.99	176.31	2539.91	-149.02	88.7	2501.15	-141.56	92.94	2077.97	-164.78	47.67	2069.91	-167.66	102.25	2192.23	-54.06	1455.69	0	0	0	2273	-69.39	1843.28	2230.98	32.95	1832.76	2050.62	-125.34	1766.93	2103.14	-43.37	1782.13	-279.59	1138	71.77	310.12	1096.61	78.89	-230.78
7.71	1959.92	78.02	58.52	1925.27	70.34	62.82	1775.97	75.01	132.5	1805.07	82.62	184.11	2539.62	-148.49	87.32	2501.73	-141.39	91.97	2077.97	-164.78	47.67	2069.91	-167.66	102.25	2201.73	-56.09	1458.25	0	0	0	2282.3	-72.02	1845.61	2239.91	29.74	1835.4	2050.62	-125.34	1766.93	2112.5	-42.7	1783.31	-280.45	1137.75	71.96	314.43	1095.81	80.04	-228.75
7.72	1960.68	78.51	58.08	1925.6	69.39	67.48	1786.2	74.68	142.03	1818.76	81.4	191.04	2540.97	-148.62	86.37	2501.6	-141.37	90.72	2077.97	-164.78	47.67	2069.91	-167.66	102.25	2211.38	-58.04	1460.62	0	0	0	2291.33	-74.63	1847.78	2249.1	27.45	1837.47	2050.62	-125.34	1766.93	2121.4	-44.37	1784.93	-283.39	1137.01	71.17	311.46	1096.1	79.35	-224.92
7.73	1961.86	78.19	58.17	1928.7	69.05	68.1	1796.99	75.42	152.03	1832.29	82.34	198.21	2540.74	-148.25	84.98	2502.41	-141.14	89.85	2077.97	-164.78	47.67	2069.91	-167.66	102.25	2220.82	-59.91	1462.8	0	0	0	2299.96	-77.24	1849.7	2257.09	24.75	1839.67	2050.62	-125.34	1766.93	2130.25	-47.48	1786.64	-278.16	1136.24	72.61	309.75	1096.46	78.6	-223.73
7.74	1964.35	79.25	58.36	1932.77	69.16	69.51	1808.78	74.45	162	1846.36	82.68	205.37	2541.41	-147.78	83.74	2502.1	-141.11	88.3	2077.97	-164.78	47.67	2069.91	-167.66	102.25	2230.14	-61.69	1464.59	0	0	0	2308.78	-79.8	1851.26	2265.82	21.49	1841.74	2050.62	-125.34	1766.93	2138.68	-50.16	1788.02	-282.76	1138.38	71.32	310.58	1096.09	78.78	-229.38
7.75	1967.92	80.11	58.45	1936.88	69.44	71.8	1821.12	73.62	172.47	1861.38	81.11	212.49	2542.58	-148.61	81.92	2502.45	-140.9	87.28	2077.97	-164.78	47.67	2069.91	-167.66	102.25	2239.89	-63.52	1465.95	0	0	0	2317.36	-82.27	1852.6	2273.87	18.8	1843.46	2050.62	-125.34	1766.93	2146.78	-52.41	1788.98	-281.75	1136.81	71.77	310.29	1096.4	78.62	-224.53
7.76	1971.19	83.34	62.99	1942.66	69.99	75.67	1833.55	72.14	182.98	1875.33	80.2	220.52	2542.3	-147.92	81.29	2503.24	-140.65	86.7	2077.97	-164.78	47.67	2069.91	-167.66	102.25	2249.14	-65.44	1467.03	0	0	0	2325.38	-84.72	1853.88	2282.37	16.24	1844.85	2050.62	-125.34	1766.93	2155.71	-56.24	1789.82	-282.76	1137.91	71.65	311.6	1096.39	78.95	-228.52
7.77	1979.66	85.6	62.83	1952.34	71.51	80.93	1846.56	69.79	192.04	1889.32	78.09	228.26	2542.75	-147.88	80.37	2503.55	-140.55	86.02	2077.97	-164.78	47.67	2069.91	-167.66	102.25	2258.22	-67.35	1467.74	0	0	0	2333.39	-87.02	1854.99	2289.31	13.89	1846.47	2050.62	-125.34	1766.93	2163.88	-58.96	1790.33	-278.67	1136.81	72.49	307.71	1097.38	78.08	-228.98
7.78	1991.16	89.48	66.01	1963.8	74.06	86.29	1859.44	68.48	200.51	1903.01	76.24	235.8	2542.93	-148.38	79.18	2503.72	-140.49	85.47	2077.97	-164.78	47.67	2069.91	-167.66	102.25	2267.77	-69.12	1468.22	0	0	0	2341.45	-89.08	1856.04	2296.81	11.52	1847.62	2050.62	-125.34	1766.93	2172.2	-61.88	1790.58	-280.99	1136.5	72.02	306.08	1097.47	77.68	-231.71
7.79	2004.65	93.06	71.94	1976.71	76.82	92.01	1874.95	64.52	206.4	1918.12	74.41	242.22	2542.81	-147.29	79.49	2503.65	-140.61	85.01	2077.97	-164.78	47.67	2069.91	-167.66	102.25	2277.08	-70.93	1468.57	0	0	0	2349.45	-90.95	1856.98	2304.69	9.61	1848.46	2050.62	-125.34	1766.93	2180.27	-64.45	1790.65	-282.03	1137.77	71.55	309.79	1095.16	78.94	-230.44
7.8	2019.38	96.22	76.94	1993.21	79.15	97.76	1890.21	63.23	211.83	1933.1	73.85	248.27	2543.57	-147.91	79.05	2503.41	-140.69	84.56	2077.97	-164.78	47.67	2069.91	-167.66	102.25	2285.56	-72.73	1468.73	0	0	0	2357.14	-92.75	1857.92	2312.51	7.74	1849.23	2050.62	-125.34	1766.93	2188.59	-67.33	1790.58	-278.95	1137.05	72.36	309.92	1096.94	78.26	-229.9
7.81	2035.69	98.83	80.82	2010.88	81.24	102.51	1906.18	62.99	216.63	1949.98	72.19	252.82	2543.05	-148.11	78.45	2503.48	-140.73	84.39	2077.97	-164.78	47.67	2069.91	-167.66	102.25	2293.72	-74.37	1468.86	0	0	0	2365.03	-94.27	1858.79	2319.56	6.03	1850.01	2050.62	-125.34	1766.93	2196.57	-69.71	1790.49	-281.9	1136.89	71.83	310.95	1096.86	78.56	-233.78
7.82	2053.83	100.92	84.37	2028.7	82.94	106.05	1923.34	62.55	219.93	1966.8	71.58	256.28	2543.07	-147.72	78.72	2503.82	-140.78	84.46	2077.97	-164.78	47.67	2069.91	-167.66	102.25	2301.61	-76.04	1469.01	0	0	0	2372.89	-95.67	1859.59	2327.75	3.93	1850.69	2050.62	-125.34	1766.93	2204.37	-71.85	1790.4	-280.52	1135.86	72.36	310.38	1096.09	78.92	-230.62
7.83	2073.62	102.52	87.47	2047.74	84.21	108.75	1941.14	62.18	221.88	1984.76	70.41	258.19	2542.99	-147.95	78.46	2503.69	-140.91	84.28	2077.97	-164.78	47.67	2069.91	-167.66	102.25	2308.93	-77.77	1469.1	0	0	0	2380.62	-96.9	1860.29	2334.62	2.7	1851.37	2050.62	-125.34	1766.93	2212.54	-74.26	1790.42	-281.38	1136.4	71.88	310.51	1096.53	78.74	-230.38
7.84	2093.89	104.03	89.58	2068.36	85.39	110.98	1960.07	60.95	221.85	2003.39	69.6	258.86	2543.25	-148.03	78.44	2503.76	-140.96	84.22	2077.97	-164.78	47.67	2069.91	-167.66	102.25	2316.71	-79.57	1469.27	0	0	0	2388.39	-98.01	1860.9	2341.67	1.67	1851.89	2050.62	-125.34	1766.93	2220.41	-76.42	1790.31	-284.15	1138.36	70.99	313.18	1095.7	79.56	-230.1
7.85	2115.74	105.4	91.11	2090.17	86.52	112.29	1979.69	59.87	220.12	2021.44	69.78	258.66	2543.06	-148	78.31	2503.82	-140.96	84.22	2077.97	-164.78	47.67	2069.91	-167.66	102.25	2324.17	-81.22	1469.46	0	0	0	2396.35	-98.97	1861.31	2348.91	0.35	1852.51	2050.62	-125.34	1766.93	2228.36	-78.3	1790.36	-283.06	1138.35	71.21	310.45	1097.62	78.48	-225.14
7.86	2138.59	106.57	92.03	2112.32	87.5	112.56	1998.96	60.68	217.83	2040.28	69.82	256.91	2542.38	-147.48	78.32	2503.69	-141	84.05	2077.97	-164.78	47.67	2069.91	-167.66	102.25	2331.84	-82.54	1469.64	0	0	0	2404	-99.79	1861.72	2356.46	-0.82	1852.89	2050.62	-125.34	1766.93	2236.01	-79.66	1790.38	-282.4	1138.2	71.44	310.35	1097.85	78.31	-225.73
7.87	2163.21	107.49	92.52	2136.45	88.41	112.43	2019.86	60.06	213.83	2059.53	70.18	254.07	2543.83	-148.99	77.67	2503.68	-141.02	83.88	2077.97	-164.78	47.67	2069.91	-167.66	102.25	2339.19	-83.8	1469.89	0	0	0	2411.76	-100.5	1861.93	2364.03	-1.86	1853.3	2050.62	-125.34	1766.93	2243.32	-80.43	1790.36	-281.14	1137.02	72.04	311.74	1096.32	79.12	-227.79
7.88	2188.51	108.36	92.26	2161.7	89.19	111.82	2041.15	59.97	208.62	2079.71	70.47	249.96	2542.86	-148.1	77.92	2503.77	-141.1	83.86	2077.97	-164.78	47.67	2069.91	-167.66	102.25	2346.02	-84.93	1470.25	0	0	0	2419.31	-101.12	1862.1	2371.48	-2.5	1853.55	2050.62	-125.34	1766.93	2251.18	-82.09	1790.57	-284.3	1138.69	70.92	309.54	1097.82	78.52	-225.99
7.89	2215.46	109.5	92.13	2187.51	90.1	110.56	2062.8	60.91	202.52	2100.83	70.31	244.87	2543.41	-148.05	78.16	2504.09	-141.08	83.99	2077.97	-164.78	47.67	2069.91	-167.66	102.25	2353.49	-85.86	1470.63	0	0	0	2426.82	-101.61	1862.26	2378.45	-2.83	1853.6	2050.62	-125.34	1766.93	2258.69	-83.09	1790.74	-284.22	1140.17	70.45	311.72	1096.34	79.09	-225.03
7.9	2243.07	110.85	91.66	2214.61	91.42	109.1	2085.55	61.46	194.96	2122.27	70.16	238.81	2543.23	-147.99	78.13	2503.46	-141.24	83.56	2077.97	-164.78	47.67	2069.91	-167.66	102.25	2361.23	-86.52	1471.03	0	0	0	2434.36	-101.94	1862.29	2385.25	-3.82	1853.86	2050.62	-125.34	1766.93	2266.19	-84.14	1791.06	-282.99	1137.67	71.08	310.58	1095.74	78.96	-232.65
7.91	2271.9	112.7	91.5	2243.6	93.2	108.14	2108.22	63.19	187.23	2143.43	71.92	232.45	2542.82	-147.94	78.09	2503.59	-141.24	83.53	2077.97	-164.78	47.67	2069.91	-167.66	102.25	2368.14	-87.22	1471.45	0	0	0	2442.02	-102.12	1862.26	2392.59	-4.36	1853.93	2050.62	-125.34	1766.93	2273.78	-85.21	1791.39	-281.66	1138.13	71.29	307.4	1096.13	78.14	-230.38
7.92	2301.61	115.12	91.57	2272.79	95.56	107.1	2130.44	66.62	179.02	2165.18	72.88	224.98	2542.52	-147.82	77.82	2503.84	-141.21	83.51	2077.97	-164.78	47.67	2069.91	-167.66	102.25	2375.15	-87.81	1471.81	0	0	0	2449.39	-102.24	1862.25	2399.73	-4.28	1853.76	2050.62	-125.34	1766.93	2281.08	-85.95	1791.86	-281.11	1138.45	71.82	307.94	1096.44	78.14	-230.23
7.93	2332.14	118.14	92.12	2303.67	98.44	106.87	2156.59	65.86	168.78	2187.6	73.87	217.22	2543.28	-148.39	77.65	2503.81	-141.22	83.4	2077.97	-164.78	47.67	2069.91	-167.66	102.25	2381.5	-88.49	1472.2	0	0	0	2456.7	-102.23	1862.22	2406.93	-4.44	1853.67	2050.62	-125.34	1766.93	2288.16	-86.37	1792.21	-280.95	1137.71	71.56	312.1	1096.06	79.27	-230.73
7.94	2362.86	121.69	92.77	2334.35	101.79	106.37	2181.97	67.16	158.81	2210.86	74.91	208.72	2542.83	-148.01	77.35	2504.22	-141.15	83.39	2077.97	-164.78	47.67	2069.91	-167.66	102.25	2388.53	-89.11	1472.52	0	0	0	2463.83	-102.23	1862.28	2413.96	-4.65	1853.67	2050.62	-125.34	1766.93	2296.02	-88.08	1792.87	-283.66	1138.83	70.69	310.6	1096.45	79.11	-224.41
7.95	2395.01	125.86	94.61	2362.68	105.65	104.26	2208.66	67.72	148.03	2234.06	76.52	199.84	2543.42	-147.87	77.41	2504.13	-141.22	83.15	2077.97	-164.78	47.67	2069.91	-167.66	102.25	2395.37	-89.58	1472.83	0	0	0	2470.81	-102.11	1862.43	2420.82	-4.94	1853.74	2050.62	-125.34	1766.93	2302.44	-87.6	1793.13	-277.31	1136.91	72.71	309.92	1097.63	78.56	-224.6
7.96	2426.4	130.58	96.24	2393.5	109.87	103.84	2235.22	70.25	137.71	2257.18	79.18	191.44	2543.3	-146.98	77.59	2504.4	-141.17	83	2077.97	-164.78	47.67	2069.91	-167.66	102.25	2402.19	-89.88	1473.1	0	0	0	2477.75	-101.91	1862.67	2427.16	-4.92	1854.17	2050.62	-125.34	1766.93	2309.54	-88.17	1793.44	-280.69	1137.84	71.84	314.22	1096.59	79.5	-228.29
7.97	2457.91	135.54	98.23	2424.86	114.62	103.92	2264.01	70.31	126.22	2282.36	80.13	182.08	2540.45	-147.47	82.98	2504.26	-141.31	82.6	2077.97	-164.78	47.67	2069.91	-167.66	102.25	2409.12	-89.97	1473.35	0	0	0	2484.58	-101.68	1863.06	2433.43	-4.73	1854.42	2050.62	-125.34	1766.93	2316.57	-88.6	1793.68	-282.13	1138.47	70.75	308.58	1097.02	78.18	-231.8
7.98	2488.68	140.8	100.11	2455.98	119.45	103.93	2292.14	72.93	116.04	2308.73	80.34	172.52	2540.51	-147.29	83.21	2504.31	-141.33	82.28	2077.97	-164.78	47.67	2069.91	-167.66	102.25	2415.47	-89.9	1473.63	0	0	0	2491.58	-101.31	1863.48	2430.04	-8.75	1862.81	2050.62	-125.34	1766.93	2323.39	-88.94	1793.87	-280	1138.3	71.56	309.53	1097.76	78.05	-230.28
7.99	2519.47	146.28	101.92	2487.31	124.47	104.05	2321.18	74.57	105.85	2333.93	82.74	163.63	2540.99	-147.22	82.98	2504.33	-141.3	81.95	2077.97	-164.78	47.67	2069.91	-167.66	102.25	2422	-89.69	1473.83	0	0	0	2498.42	-100.86	1863.97	2433.99	-9.48	1865.02	2050.62	-125.34	1766.93	2330.63	-89.79	1794.1	-282.03	1138.06	71.75	308.72	1097.69	78.15	-229.98
8	2549.22	151.66	102.98	2517.68	129.37	103.71	2348.1	79.36	97.42	2361.47	83.42	153.91	2541	-147.3	82.65	2504.86	-141.23	81.9	2077.97	-164.78	47.67	2069.91	-167.66	102.25	2429.29	-89.36	1474.08	0	0	0	2505.15	-100.39	1864.51	2440.69	-9.12	1865.35	2050.62	-125.34	1766.93	2336.76	-89	1793.92	-283.24	1137.48	71.82	308.28	1097.06	78.03	-225.5
8.01	2578.75	156.68	104.04	2547.24	134.02	103.2	2380.37	78.5	86.34	2385.62	88.72	146.48	2541.22	-147.4	82.56	2504.76	-141.24	81.56	2077.97	-164.78	47.67	2069.91	-167.66	102.25	2436.97	-88.9	1474.34	0	0	0	2511.73	-99.86	1865.05	2447.39	-8.8	1865.77	2050.62	-125.34	1766.93	2343.51	-89.23	1793.85	-282.05	1136.93	71.57	311.77	1096.26	78.97	-226.36
8.02	2608.37	161.72	105.46	2577.43	138.48	103.31	2407.87	83.7	78.86	2415.86	86.84	136.48	2541.19	-147.35	82.23	2505	-141.2	81.46	2077.97	-164.78	47.67	2069.91	-167.66	102.25	2444.49	-88.38	1474.55	0	0	0	2518	-99.29	1865.61	2453.56	-8.31	1866.18	2050.62	-125.34	1766.93	2349.91	-88.78	1793.78	-276.03	1137.8	72.9	312.85	1095.03	80	-225.22
8.03	2637.74	166.49	107.23	2607.26	143.18	103.69	2439.25	84.65	70.04	2441.13	91.49	129.59	2540.56	-147.25	81.73	2505.04	-141.13	81.28	2077.97	-164.78	47.67	2069.91	-167.66	102.25	2451.84	-87.71	1474.77	0	0	0	2524.43	-98.58	1866.07	2459.87	-7.78	1866.42	2050.62	-125.34	1766.93	2356.63	-88.73	1793.57	-278.11	1138.45	72.59	311.88	1097.33	78.88	-227.66
8.04	2666.93	171.36	109.53	2636.5	147.63	104.6	2439.25	84.65	70.04	2441.13	91.49	129.59	2542.79	-146.64	75.52	2505.21	-141.09	81.24	2077.97	-164.78	47.67	2069.91	-167.66	102.25	2459.44	-86.93	1474.85	0	0	0	2530.92	-97.81	1866.42	2465.71	-7.17	1866.71	2050.62	-125.34	1766.93	2363.01	-88.29	1793.24	-275.42	1137.43	73.19	312.01	1097.03	79.11	-224.21
8.05	2695.85	176.13	113.09	2665.44	152.2	106.55	2439.25	84.65	70.04	2441.13	91.49	129.59	2544.16	-147.48	74.67	2505.09	-141.13	81.08	2077.97	-164.78	47.67	2069.91	-167.66	102.25	2467.36	-86.09	1474.87	0	0	0	2537.36	-96.97	1866.66	2472.42	-6.55	1866.77	2050.62	-125.34	1766.93	2369.44	-87.98	1792.82	-275.74	1137.09	72.86	309.48	1097.25	78.47	-226.95
8.06	2723.53	180.78	117.46	2693.73	156.4	109.65	2439.25	84.65	70.04	2441.13	91.49	129.59	2544.07	-146.98	74.53	2505.36	-141.07	81.08	2077.97	-164.78	47.67	2069.91	-167.66	102.25	2474.81	-85.23	1474.79	0	0	0	2543.9	-96.01	1866.81	2478.2	-5.95	1866.87	2050.62	-125.34	1766.93	2376.27	-88.05	1792.42	-276.01	1136.54	72.78	309.63	1096.32	78.64	-222.52
8.07	2751.34	184.88	123.27	2721.73	160.28	113.93	2439.25	84.65	70.04	2441.13	91.49	129.59	2544.27	-147.07	74.26	2505.21	-141.13	80.9	2077.97	-164.78	47.67	2069.91	-167.66	102.25	2481.86	-84.37	1474.58	0	0	0	2550.34	-95	1866.87	2484.08	-5.01	1866.86	2050.62	-125.34	1766.93	2382.9	-87.83	1791.93	-281.31	1136.81	72.13	306.77	1096.92	77.98	-223.72
8.08	2778.02	188.48	129.49	2749.12	163.72	119.01	2439.25	84.65	70.04	2441.13	91.49	129.59	2544.44	-147.03	74.45	2505.15	-141.15	80.84	2077.97	-164.78	47.67	2069.91	-167.66	102.25	2489.2	-83.26	1474.3	0	0	0	2556.63	-93.95	1866.85	2490.33	-4.09	1866.76	2050.62	-125.34	1766.93	2389.56	-87.74	1791.48	-278.14	1135.91	72.95	308.96	1096.26	78.34	-222.29
8.09	2804.03	191.4	136.25	2775.49	166.42	124.59	2439.25	84.65	70.04	2441.13	91.49	129.59	2544.77	-147.52	73.98	2505.4	-141.26	80.83	2077.97	-164.78	47.67	2069.91	-167.66	102.25	2496.78	-82.15	1473.91	0	0	0	2562.71	-92.79	1866.81	2496.13	-3.1	1866.65	2050.62	-125.34	1766.93	2395.77	-86.93	1790.82	-278.74	1137.47	72.35	311.03	1096.73	78.94	-222.27
8.1	2829.51	193.48	143.76	2801.25	168.49	131.01	2439.25	84.65	70.04	2441.13	91.49	129.59	2544.33	-147.21	73.82	2505.73	-141.24	80.92	2077.97	-164.78	47.67	2069.91	-167.66	102.25	2503.92	-80.79	1473.43	0	0	0	2568.69	-91.61	1866.74	2502.19	-2.07	1866.48	2050.62	-125.34	1766.93	2401.71	-85.65	1790.05	-280.76	1137.9	71.66	313.62	1094.79	80.19	-230.22
8.11	2853.91	194.69	151.97	2825.74	169.96	138.12	2439.25	84.65	70.04	2441.13	91.49	129.59	2544.72	-147.32	73.7	2505.15	-141.47	80.55	2077.97	-164.78	47.67	2069.91	-167.66	102.25	2511.13	-79.41	1472.82	0	0	0	2574.86	-90.31	1866.58	2508.24	-0.87	1866.18	2050.62	-125.34	1766.93	2408.44	-85.45	1789.53	-283.09	1139.76	70.62	314.65	1094.55	80.31	-228.34
8.12	2877.33	195	161.2	2849.45	170.61	146.2	2439.25	84.65	70.04	2441.13	91.49	129.59	2544.46	-146.93	74.04	2505.61	-141.45	80.69	2077.97	-164.78	47.67	2069.91	-167.66	102.25	2518.18	-77.82	1472.1	0	0	0	2581.26	-88.93	1866.32	2514.04	0.36	1865.89	2050.62	-125.34	1766.93	2414.78	-84.64	1788.86	-277.05	1136.6	73.16	315.01	1095.37	80.07	-229.84
8.13	2898.82	194.66	170.76	2871.12	170.78	154.35	2439.25	84.65	70.04	2441.13	91.49	129.59	2543.42	-146.77	73.55	2505.35	-141.6	80.49	2077.97	-164.78	47.67	2069.91	-167.66	102.25	2525.21	-76.22	1471.34	0	0	0	2587.41	-87.52	1866.02	2520.04	1.72	1865.58	2050.62	-125.34	1766.93	2420.66	-82.91	1787.92	-279.57	1137.39	72.51	315.7	1096.21	79.95	-224.43
8.14	2918.77	193.94	180.24	2891.6	170.74	162.87	2439.25	84.65	70.04	2441.13	91.49	129.59	2545.33	-147.43	73.8	2505.35	-141.63	80.45	2077.97	-164.78	47.67	2069.91	-167.66	102.25	2532.29	-74.38	1470.44	0	0	0	2593.58	-86	1865.74	2526.61	3.09	1864.99	2050.62	-125.34	1766.93	2426.73	-81.38	1787.06	-281.47	1137.64	71.78	313.09	1096.27	79.47	-224.44
8.15	2936.82	193.14	189.53	2909.92	170.29	171.06	2439.25	84.65	70.04	2441.13	91.49	129.59	2544.17	-146.82	73.64	2505.39	-141.78	80.32	2077.97	-164.78	47.67	2069.91	-167.66	102.25	2539.12	-72.48	1469.54	0	0	0	2599.79	-84.47	1865.46	2532.26	4.49	1864.78	2050.62	-125.34	1766.93	2432.74	-79.58	1786.03	-279.91	1137.87	71.98	313.45	1095.73	79.79	-226.54
8.16	2951.85	192.16	197.39	2925.51	169.62	178.03	2439.25	84.65	70.04	2441.13	91.49	129.59	2543.53	-146.14	73.85	2505.28	-141.8	80.15	2077.97	-164.78	47.67	2069.91	-167.66	102.25	2545.99	-70.45	1468.56	0	0	0	2605.82	-82.84	1865.28	2538.13	5.98	1864.5	2050.62	-125.34	1766.93	2439.24	-78.33	1785.03	-280.92	1136.73	71.84	312.31	1095.88	79.66	-227.13
8.17	2964.58	190.74	203.24	2938.59	168.33	183.18	2439.25	84.65	70.04	2441.13	91.49	129.59	2544.15	-147.56	72.82	2505.28	-141.84	80.05	2077.97	-164.78	47.67	2069.91	-167.66	102.25	2553.03	-68.41	1467.58	0	0	0	2612.01	-81.12	1865.13	2544.81	7.74	1864.15	2050.62	-125.34	1766.93	2446.3	-77.75	1784.32	-282.09	1137.03	71.53	310.76	1096.01	79.18	-226.86
8.18	2975.39	188.49	205.94	2949.9	166.22	185.65	2439.25	84.65	70.04	2441.13	91.49	129.59	2544.89	-147.63	72.81	2505.67	-141.89	80.13	2077.97	-164.78	47.67	2069.91	-167.66	102.25	2560.45	-66.32	1466.63	0	0	0	2618.16	-79.26	1865.06	2550.69	9.52	1863.94	2050.62	-125.34	1766.93	2452.6	-76	1783.29	-279.56	1138.02	72.06	310.34	1096.79	78.49	-232.36
8.19	2985.13	185.36	205.37	2959.84	163.24	185.25	2439.25	84.65	70.04	2441.13	91.49	129.59	2544.29	-146.53	73.07	2505.54	-141.97	79.9	2077.97	-164.78	47.67	2069.91	-167.66	102.25	2568.09	-64.17	1465.61	0	0	0	2624.29	-77.34	1864.98	2556.74	11.46	1863.75	2050.62	-125.34	1766.93	2458.06	-73.05	1781.95	-284.48	1139.52	70.43	310.8	1097.37	78.62	-227
8.2	2993.52	181.56	201.65	2967.99	159.52	182.09	2439.25	84.65	70.04	2441.13	91.49	129.59	2544.59	-147.72	72.34	2505.62	-142.06	79.8	2077.97	-164.78	47.67	2069.91	-167.66	102.25	2575.38	-62.02	1464.67	0	0	0	2630.43	-75.28	1864.94	2562.75	13.56	1863.65	2050.62	-125.34	1766.93	2464.17	-70.7	1780.67	-284.34	1138.17	70.57	310.98	1096.58	78.71	-227.66
8.21	3001.63	177.19	196.89	2975.97	155.03	178.27	2439.25	84.65	70.04	2441.13	91.49	129.59	2544.36	-147.38	72.39	2505.37	-142.1	79.59	2077.97	-164.78	47.67	2069.91	-167.66	102.25	2582.71	-59.81	1463.76	0	0	0	2636.85	-73.04	1864.83	2568.84	15.63	1863.38	2050.62	-125.34	1766.93	2470.48	-68.31	1779.38	-281.74	1137.28	71.12	310.11	1095.98	78.55	-222.64
8.22	3009.27	172.27	192.38	2981.76	150.37	173.27	2439.25	84.65	70.04	2441.13	91.49	129.59	2543.88	-146.9	72.4	2505.49	-142.21	79.57	2077.97	-164.78	47.67	2069.91	-167.66	102.25	2590.16	-57.58	1462.89	0	0	0	2643.08	-70.7	1864.76	2575.04	18.1	1863.15	2050.62	-125.34	1766.93	2477.37	-66.61	1778.25	-275.71	1134.95	73.49	309.73	1097.87	78.2	-220.06
8.23	3015.12	167.31	187.55	2987.34	145.44	169.08	2439.25	84.65	70.04	2441.13	91.49	129.59	2543.75	-146.63	72.48	2505.43	-142.27	79.41	2077.97	-164.78	47.67	2069.91	-167.66	102.25	2597.29	-55.38	1462.04	0	0	0	2649.35	-68.19	1864.67	2581.12	20.43	1862.87	2050.62	-125.34	1766.93	2483.33	-63.44	1776.72	-278.87	1136.91	72.38	311.69	1097.48	78.52	-225.96
8.24	3020.01	162.33	183.28	2992.01	140.6	165.19	2439.25	84.65	70.04	2441.13	91.49	129.59	2543.97	-146.63	72.25	2505.33	-142.38	79.18	2077.97	-164.78	47.67	2069.91	-167.66	102.25	2604.44	-53.23	1461.26	0	0	0	2655.77	-65.53	1864.51	2587.45	23.02	1862.53	2050.62	-125.34	1766.93	2489.59	-60.45	1775.44	-278.25	1138.07	72.12	315.08	1095.03	80.26	-227.45
8.25	3024.08	156.66	179.29	2995.31	135.55	161	2439.25	84.65	70.04	2441.13	91.49	129.59	2544.06	-146.1	72.46	2506.11	-142.31	79.46	2077.97	-164.78	47.67	2069.91	-167.66	102.25	2611.73	-50.99	1460.59	0	0	0	2662.08	-62.7	1864.31	2593.94	25.84	1862.11	2050.62	-125.34	1766.93	2495.88	-57.28	1774.18	-282.57	1138.69	71.23	311.54	1094.84	79.48	-228.21
8.26	3028.81	149.78	175.21	2999.46	129.39	157.18	2439.25	84.65	70.04	2441.13	91.49	129.59	2544.27	-147.23	71.6	2505.88	-142.46	79.12	2077.97	-164.78	47.67	2069.91	-167.66	102.25	2619.01	-48.76	1460.03	0	0	0	2668.4	-59.75	1864.04	2600.74	28.76	1861.57	2050.62	-125.34	1766.93	2502.86	-54.69	1772.84	-276.82	1136.68	72.87	313.88	1094.82	79.88	-225.48
8.27	3033.31	143.1	170.77	3003.27	123.55	152.9	2439.25	84.65	70.04	2441.13	91.49	129.59	2545.15	-147.16	71.67	2506.21	-142.48	79.11	2077.97	-164.78	47.67	2069.91	-167.66	102.25	2626.84	-46.54	1459.5	0	0	0	2674.87	-56.62	1863.68	2607.15	31.87	1861.13	2050.62	-125.34	1766.93	2509.72	-51.97	1771.61	-274.78	1135.04	73.87	314.14	1095.79	79.8	-223.73
8.28	3039	139.09	165.01	3009.1	119.85	148.52	2439.25	84.65	70.04	2441.13	91.49	129.59	2544.22	-146.45	71.5	2506.48	-142.52	79.06	2077.97	-164.78	47.67	2069.91	-167.66	102.25	2634.86	-44.4	1459.14	0	0	0	2681.58	-53.38	1863.23	2613.76	34.98	1860.55	2050.62	-125.34	1766.93	2515.77	-48.09	1770.43	-274.63	1136.82	73.04	310.28	1095.43	78.99	-216.84
8.29	3046.75	138.64	155.62	3014.25	119.15	141	2439.25	84.65	70.04	2441.13	91.49	129.59	2544.13	-146.73	70.96	2506.62	-142.58	78.87	2077.97	-164.78	47.67	2069.91	-167.66	102.25	2643.03	-42.35	1458.93	0	0	0	2688.04	-49.93	1862.97	2620.65	38.46	1860.16	2050.62	-125.34	1766.93	2515.77	-48.09	1770.43	-273.06	1135.57	73.66	311.06	1094.95	79.4	-222.66
8.3	3052.86	140.55	145.19	3019.16	120.63	133.04	2439.25	84.65	70.04	2441.13	91.49	129.59	2545.2	-146.74	70.9	2506.95	-142.55	78.84	2077.97	-164.78	47.67	2069.91	-167.66	102.25	2650.9	-40.5	1458.93	0	0	0	2694.7	-46.26	1863	2626.76	41.97	1860.11	2050.62	-125.34	1766.93	2515.77	-48.09	1770.43	-277.49	1133.92	73.52	310.53	1095.34	79.31	-222.28
8.31	3057.55	143.31	136.09	3023.46	123.27	126.03	2439.25	84.65	70.04	2441.13	91.49	129.59	2545.02	-146.86	70.39	2506.98	-142.56	78.53	2077.97	-164.78	47.67	2069.91	-167.66	102.25	2658.96	-38.83	1459.09	0	0	0	2701.3	-42.45	1863.26	2633.24	45.78	1860.15	2050.62	-125.34	1766.93	2515.77	-48.09	1770.43	-277.2	1135.41	73.47	310.77	1096.35	78.85	-221.05
8.32	3062.27	146.31	127.25	3027.01	126.26	119.72	2439.25	84.65	70.04	2441.13	91.49	129.59	2546.18	-146.87	70.47	2507.58	-142.49	78.58	2077.97	-164.78	47.67	2069.91	-167.66	102.25	2666.92	-37.39	1459.49	0	0	0	2707.95	-38.57	1863.56	2639.95	49.61	1860.16	2050.62	-125.34	1766.93	2515.77	-48.09	1770.43	-275.03	1136.08	73.7	312.26	1095.93	79.35	-221.8
8.33	3068.56	147.12	118.41	3030.91	127.32	114.28	2439.25	84.65	70.04	2441.13	91.49	129.59	2546.4	-146.43	70.39	2507.89	-142.49	78.46	2077.97	-164.78	47.67	2069.91	-167.66	102.25	2674.99	-36.03	1459.97	0	0	0	2714.69	-34.54	1863.87	2646.39	53.6	1860.31	2050.62	-125.34	1766.93	2515.77	-48.09	1770.43	-276.84	1136.38	73.19	312.54	1096.11	79.5	-225.8
8.34	3072.55	146.64	110.49	3034.75	127.05	109.57	2439.25	84.65	70.04	2441.13	91.49	129.59	2545.74	-145.91	70.07	2508.31	-142.4	78.44	2077.97	-164.78	47.67	2069.91	-167.66	102.25	2683.15	-34.71	1460.66	0	0	0	2721.41	-30.37	1864.32	2653.01	57.7	1860.41	2050.62	-125.34	1766.93	2515.77	-48.09	1770.43	-280.53	1138.47	71.91	309.57	1096.8	78.63	-224.95
8.35	3075.39	145.17	105.01	3037.16	125.88	104.56	2439.25	84.65	70.04	2441.13	91.49	129.59	2547.23	-146.77	69.48	2508.61	-142.28	78.29	2077.97	-164.78	47.67	2069.91	-167.66	102.25	2690.84	-33.35	1461.54	0	0	0	2727.98	-26.11	1864.95	2659.35	61.8	1860.69	2050.62	-125.34	1766.93	2515.77	-48.09	1770.43	-279.83	1138.03	72.2	310.06	1097.24	78.53	-221.26
8.36	3076.61	143.88	100.48	3038.51	124.55	100.38	2439.25	84.65	70.04	2441.13	91.49	129.59	2547.78	-147.38	68.89	2509.14	-142.18	78.25	2077.97	-164.78	47.67	2069.91	-167.66	102.25	2698.75	-31.89	1462.55	0	0	0	2734.42	-21.78	1865.76	2665.97	65.92	1860.99	2050.62	-125.34	1766.93	2515.77	-48.09	1770.43	-280.84	1138.16	71.6	308.15	1096.4	78.11	-224.46
8.37	3078	143.72	97.56	3039.83	123.88	98.32	2439.25	84.65	70.04	2441.13	91.49	129.59	2547.05	-145.95	69.33	2509.37	-142.04	78.1	2077.97	-164.78	47.67	2069.91	-167.66	102.25	2706.58	-30.3	1463.74	0	0	0	2740.98	-17.43	1866.67	2672.42	70.22	1861.44	2050.62	-125.34	1766.93	2515.77	-48.09	1770.43	-277.16	1135.06	73.17	308.81	1097.62	78.44	-223.67
8.38	3078.79	143.54	96.02	3040.5	123.63	97.04	2439.25	84.65	70.04	2441.13	91.49	129.59	2548.77	-146.33	69.16	2509.56	-141.96	77.94	2077.97	-164.78	47.67	2069.91	-167.66	102.25	2714.47	-28.6	1465.04	0	0	0	2747.59	-13.05	1867.66	2679.09	74.56	1861.94	2050.62	-125.34	1766.93	2515.77	-48.09	1770.43	-279.42	1138.41	71.69	313.83	1095.14	80	-227.56
8.39	3079.12	143.46	94.95	3040.84	123.54	96.27	2439.25	84.65	70.04	2441.13	91.49	129.59	2548.17	-145.66	69.12	2509.86	-141.74	77.89	2077.97	-164.78	47.67	2069.91	-167.66	102.25	2721.98	-26.85	1466.44	0	0	0	2754.14	-8.65	1868.73	2685.82	78.75	1862.47	2050.62	-125.34	1766.93	2515.77	-48.09	1770.43	-275.37	1136.8	73.18	311.49	1094.61	79.37	-225.85
8.4	3079.26	143.29	94.25	3041.09	123.4	95.76	2439.25	84.65	70.04	2441.13	91.49	129.59	2547.26	-144.97	68.88	2510.2	-141.7	77.84	2077.97	-164.78	47.67	2069.91	-167.66	102.25	2729.69	-24.99	1467.87	0	0	0	2760.49	-4.2	1869.95	2691.9	83.17	1863.3	2050.62	-125.34	1766.93	2515.77	-48.09	1770.43	-278.73	1136.84	72.66	307.48	1095.85	78.41	-231.49
8.41	3079.42	143.23	93.92	3041.14	123.34	95.38	2439.25	84.65	70.04	2441.13	91.49	129.59	2548.14	-145.61	68.49	2510.59	-141.54	77.89	2077.97	-164.78	47.67	2069.91	-167.66	102.25	2736.94	-23.06	1469.31	0	0	0	2767.04	0.23	1871.17	2698.19	87.44	1864.08	2050.62	-125.34	1766.93	2515.77	-48.09	1770.43	-279.34	1137.13	72.61	309.46	1096.39	78.53	-225.8
8.42	3079.6	143.2	93.67	3041.21	123.43	95.04	2439.25	84.65	70.04	2441.13	91.49	129.59	2548.84	-145.22	68.79	2510.89	-141.41	77.89	2077.97	-164.78	47.67	2069.91	-167.66	102.25	2744.05	-21.05	1470.74	0	0	0	2773.83	4.55	1872.41	2704.37	91.69	1864.97	2050.62	-125.34	1766.93	2515.77	-48.09	1770.43	-281.52	1138.71	71.66	312.71	1095.61	79.27	-222.87
8.43	3079.57	143.16	93.28	3041.34	123.42	94.74	2439.25	84.65	70.04	2441.13	91.49	129.59	2548.81	-145.47	68.28	2511.65	-141.13	78.19	2077.97	-164.78	47.67	2069.91	-167.66	102.25	2751.29	-18.96	1472.15	0	0	0	2780.18	8.83	1873.74	2710.39	95.87	1865.89	2050.62	-125.34	1766.93	2515.77	-48.09	1770.43	-284.2	1139.52	70.78	310.18	1096.23	78.7	-231.34
8.44	3079.62	143.14	92.83	3041.34	123.47	94.37	2439.25	84.65	70.04	2441.13	91.49	129.59	2549.79	-145.98	68.02	2512.03	-140.85	78.33	2077.97	-164.78	47.67	2069.91	-167.66	102.25	2758.66	-16.82	1473.5	0	0	0	2786.22	13.08	1875.02	2716.79	100.06	1866.59	2050.62	-125.34	1766.93	2515.77	-48.09	1770.43	-277.53	1138.75	71.9	311.44	1096.85	78.9	-233.05
8.45	3079.86	143.1	92.42	3041.57	123.48	94.07	2439.25	84.65	70.04	2441.13	91.49	129.59	2549.45	-145.25	68.6	2512.65	-140.51	78.59	2077.97	-164.78	47.67	2069.91	-167.66	102.25	2765.94	-14.73	1474.72	0	0	0	2792.47	17.18	1876.19	2723.18	104.24	1867.25	2050.62	-125.34	1766.93	2515.77	-48.09	1770.43	-280.42	1138.78	71.8	313.27	1095.4	79.26	-227.3
8.46	3080.04	143.11	91.93	3041.76	123.47	93.75	2439.25	84.65	70.04	2441.13	91.49	129.59	2549.96	-145.18	68.64	2512.93	-140.18	78.68	2077.97	-164.78	47.67	2069.91	-167.66	102.25	2772.94	-12.52	1475.77	0	0	0	2798.88	21.2	1877.22	2729.36	108.22	1867.86	2050.62	-125.34	1766.93	2515.77	-48.09	1770.43	-279.45	1137.56	72.1	310.63	1094.98	79.07	-222.63
8.47	3080.23	143.08	91.56	3041.92	123.33	93.47	2439.25	84.65	70.04	2441.13	91.49	129.59	2549.37	-144.99	68.37	2513.57	-139.86	79.06	2077.97	-164.78	47.67	2069.91	-167.66	102.25	2779.77	-10.27	1476.63	0	0	0	2805.05	25.26	1878.13	2735.41	112.2	1868.37	2050.62	-125.34	1766.93	2515.77	-48.09	1770.43	-276.38	1136.83	72.72	309.08	1095.56	78.73	-230.27
8.48	3080.49	143.06	91.27	3041.93	123.3	93.15	2439.25	84.65	70.04	2441.13	91.49	129.59	2549.42	-145.05	68.55	2514.34	-139.59	79.53	2077.97	-164.78	47.67	2069.91	-167.66	102.25	2786.3	-7.98	1477.26	0	0	0	2811.25	29.27	1878.88	2741.53	116.08	1868.72	2050.62	-125.34	1766.93	2515.77	-48.09	1770.43	-280.28	1137.73	72.09	307.29	1095.77	78.29	-230.04
8.49	3080.68	143.04	90.95	3042.17	123.26	92.97	2439.25	84.65	70.04	2441.13	91.49	129.59	2550.32	-145.8	68.05	2515.05	-139.43	79.86	2077.97	-164.78	47.67	2069.91	-167.66	102.25	2792.71	-5.67	1477.66	0	0	0	2817.52	33.2	1879.52	2747.68	119.94	1868.92	2050.62	-125.34	1766.93	2515.77	-48.09	1770.43	-282.77	1138.73	71.03	310.66	1096.57	78.57	-230.79
8.5	3081	143.05	90.76	3042.65	123.19	93	2439.25	84.65	70.04	2441.13	91.49	129.59	2551.16	-145.12	68.69	2516.19	-139.23	80.34	2077.97	-164.78	47.67	2069.91	-167.66	102.25	2799	-3.29	1477.9	0	0	0	2824.01	37.07	1879.99	2753.72	123.7	1869.05	2050.62	-125.34	1766.93	2515.77	-48.09	1770.43	-280.45	1137.83	71.72	312.15	1096.6	78.87	-230.83
8.51	3080.81	143.02	90.34	3042.56	123.19	92.67	2439.25	84.65	70.04	2441.13	91.49	129.59	2551.44	-145.34	68.68	2517.97	-139.23	81.14	2077.97	-164.78	47.67	2069.91	-167.66	102.25	2805.11	-0.93	1477.92	0	0	0	2830.28	40.81	1880.3	2760.65	127.33	1868.77	2050.62	-125.34	1766.93	2515.77	-48.09	1770.43	-276.52	1138.04	72.89	313.77	1095.97	79.46	-233.11
8.52	3080.97	143.01	90.19	3042.63	123.15	92.51	2439.25	84.65	70.04	2441.13	91.49	129.59	2552.96	-145.98	68.52	2520.07	-139.31	82.07	2077.97	-164.78	47.67	2069.91	-167.66	102.25	2811.12	1.5	1477.8	0	0	0	2836.41	44.53	1880.44	2766.47	130.94	1868.65	2050.62	-125.34	1766.93	2515.77	-48.09	1770.43	-273.82	1136.15	73.87	311.53	1096.63	79.05	-222.7
8.53	3081.13	142.96	90.11	3042.61	123.12	92.28	2439.25	84.65	70.04	2441.13	91.49	129.59	2554.2	-146.01	68.44	2522.59	-139.49	83.33	2077.97	-164.78	47.67	2069.91	-167.66	102.25	2817.14	3.95	1477.57	0	0	0	2842.56	48.16	1880.41	2772.84	134.53	1868.22	2050.62	-125.34	1766.93	2515.77	-48.09	1770.43	-279.29	1135.87	72.79	309.53	1096.57	78.45	-226.08
8.54	3081.13	142.96	89.97	3042.93	123.13	92.29	2439.25	84.65	70.04	2441.13	91.49	129.59	2555.98	-146.59	68.27	2525.91	-139.56	84.87	2077.97	-164.78	47.67	2069.91	-167.66	102.25	2822.91	6.28	1477.24	0	0	0	2848.84	51.72	1880.2	2778.99	137.94	1867.76	2050.62	-125.34	1766.93	2515.77	-48.09	1770.43	-272.91	1134.97	73.89	308.99	1096.05	78.78	-231.93
8.55	3081.11	142.92	89.83	3042.75	123.12	92.04	2439.25	84.65	70.04	2441.13	91.49	129.59	2557.47	-145.78	69.04	2529.96	-139.76	86.55	2077.97	-164.78	47.67	2069.91	-167.66	102.25	2828.79	8.63	1476.87	0	0	0	2855.09	55.2	1879.89	2785.41	141.34	1867.12	2050.62	-125.34	1766.93	2515.77	-48.09	1770.43	-279.83	1136.87	72	309.93	1096.8	78.77	-226.49
8.56	3081.24	142.9	89.82	3042.9	123.1	92.05	2439.25	84.65	70.04	2441.13	91.49	129.59	2560.41	-146.73	68.95	2534.59	-139.95	88.57	2077.97	-164.78	47.67	2069.91	-167.66	102.25	2834.59	10.92	1476.5	0	0	0	2861.55	58.62	1879.4	2791.74	144.62	1866.48	2050.62	-125.34	1766.93	2515.77	-48.09	1770.43	-280.1	1137.84	71.95	312.33	1095.59	79.46	-221.57
8.57	3081.12	142.88	89.68	3042.83	123.09	91.9	2439.25	84.65	70.04	2441.13	91.49	129.59	2560.31	-146.47	75	2539.55	-140.21	90.84	2077.97	-164.78	47.67	2069.91	-167.66	102.25	2840.58	13.21	1476.1	0	0	0	2867.91	61.91	1878.84	2798.29	147.87	1865.72	2050.62	-125.34	1766.93	2515.77	-48.09	1770.43	-282	1136.65	71.82	309.53	1096.7	78.7	-228.98
8.58	3081.19	142.84	89.65	3042.96	123.12	91.88	2439.25	84.65	70.04	2441.13	91.49	129.59	2564.48	-147.19	76.57	2544.68	-140.5	93.42	2077.97	-164.78	47.67	2069.91	-167.66	102.25	2846.14	15.26	1475.84	0	0	0	2874.35	65.04	1878.21	2804.55	150.98	1865.03	2050.62	-125.34	1766.93	2515.77	-48.09	1770.43	-283.71	1136.59	71.22	312.01	1095.67	79.56	-236.17
8.59	3081.15	142.83	89.56	3043.09	123.03	91.89	2439.25	84.65	70.04	2441.13	91.49	129.59	2568.86	-148.35	77.37	2550.73	-140.84	96.66	2077.97	-164.78	47.67	2069.91	-167.66	102.25	2851.55	17.17	1475.64	0	0	0	2880.46	68	1877.59	2810.98	153.92	1864.2	2050.62	-125.34	1766.93	2515.77	-48.09	1770.43	-280.75	1136.74	72.07	313.37	1095.91	79.79	-227.19
8.6	3081.24	142.79	89.61	3043.31	123.06	91.96	2439.25	84.65	70.04	2441.13	91.49	129.59	2576.41	-149.7	79.08	2557.42	-141.42	99.99	2077.97	-164.78	47.67	2069.91	-167.66	102.25	2856.91	18.97	1475.51	0	0	0	2886.73	70.82	1876.94	2817.67	156.81	1863.43	2050.62	-125.34	1766.93	2515.77	-48.09	1770.43	-277.26	1136.25	72.82	311.95	1096.23	79.28	-228.21
8.61	3081.07	142.79	89.5	3042.93	123.1	91.67	2439.25	84.65	70.04	2441.13	91.49	129.59	2587.17	-150.14	81.49	2567.64	-141.28	104.6	2077.97	-164.78	47.67	2069.91	-167.66	102.25	2862.15	20.6	1475.48	0	0	0	2892.81	73.46	1876.37	2824.04	159.47	1862.77	2050.62	-125.34	1766.93	2515.77	-48.09	1770.43	-282.5	1138.17	71.25	310.21	1095.6	78.92	-227.36
8.62	3081.12	142.76	89.48	3043.14	123.07	91.72	2439.25	84.65	70.04	2441.13	91.49	129.59	2600.5	-149.28	86.78	2580.43	-140.15	109.92	2077.97	-164.78	47.67	2069.91	-167.66	102.25	2867.25	22.12	1475.51	0	0	0	2899.05	75.97	1875.81	2830.16	162.04	1862.22	2050.62	-125.34	1766.93	2515.77	-48.09	1770.43	-278.98	1138.75	71.8	309.41	1095.96	78.8	-230.56
8.63	3081.12	142.74	89.48	3043.24	123.07	91.79	2439.25	84.65	70.04	2441.13	91.49	129.59	2615.47	-147.53	91.61	2595.61	-138.42	115.02	2077.97	-164.78	47.67	2069.91	-167.66	102.25	2872.15	23.59	1475.59	0	0	0	2905.35	78.36	1875.35	2836.77	164.52	1861.6	2050.62	-125.34	1766.93	2515.77	-48.09	1770.43	-278.05	1138.33	71.99	308.29	1096.14	78.73	-225.7
8.64	3081.14	142.76	89.5	3043.19	123.1	91.7	2439.25	84.65	70.04	2441.13	91.49	129.59	2632.96	-145.37	95.92	2612.02	-136.37	119.03	2077.97	-164.78	47.67	2069.91	-167.66	102.25	2877.05	25.04	1475.75	0	0	0	2911.4	80.58	1875.04	2842.78	166.76	1861.24	2050.62	-125.34	1766.93	2515.77	-48.09	1770.43	-276.7	1136.58	72.49	307.67	1096.38	78.39	-228.51
8.65	3081.09	142.75	89.44	3043.04	123.09	91.62	2439.25	84.65	70.04	2441.13	91.49	129.59	2650.27	-143.08	98.85	2629.05	-134.24	121.96	2077.97	-164.78	47.67	2069.91	-167.66	102.25	2881.8	26.43	1476.02	0	0	0	2917.26	82.64	1874.87	2848.92	168.9	1861.03	2050.62	-125.34	1766.93	2515.77	-48.09	1770.43	-273.91	1135.55	73.58	309.37	1096.71	78.58	-230.6
8.66	3081.23	142.76	89.5	3043	123.06	91.59	2439.25	84.65	70.04	2441.13	91.49	129.59	2668.4	-140.96	100.98	2646.79	-132.18	123.92	2077.97	-164.78	47.67	2069.91	-167.66	102.25	2886.63	27.81	1476.38	0	0	0	2923	84.57	1874.91	2854.5	170.77	1861.06	2050.62	-125.34	1766.93	2515.77	-48.09	1770.43	-277.42	1135.59	73.09	308.56	1096.54	78.53	-227.52
8.67	3081.25	142.75	89.49	3043	123.05	91.51	2439.25	84.65	70.04	2441.13	91.49	129.59	2687.12	-139.36	102.43	2665.49	-130.45	125.23	2077.97	-164.78	47.67	2069.91	-167.66	102.25	2891.38	29.24	1476.78	0	0	0	2928.75	86.31	1875.09	2860.53	172.57	1861.16	2050.62	-125.34	1766.93	2515.77	-48.09	1770.43	-274.06	1135.69	73.59	308.87	1096.4	78.81	-233.07
8.68	3081.25	142.77	89.46	3042.95	123.1	91.48	2439.25	84.65	70.04	2441.13	91.49	129.59	2707.11	-138.24	103.46	2684.39	-129.33	125.44	2077.97	-164.78	47.67	2069.91	-167.66	102.25	2895.97	30.68	1477.27	0	0	0	2934.59	87.9	1875.36	2866.33	174.17	1861.46	2050.62	-125.34	1766.93	2515.77	-48.09	1770.43	-276.86	1137.67	72.48	306.77	1097.56	77.97	-222.17
8.69	3081.34	142.75	89.51	3042.97	123.11	91.51	2439.25	84.65	70.04	2441.13	91.49	129.59	2728.07	-137.83	104.01	2704.1	-128.83	125.03	2077.97	-164.78	47.67	2069.91	-167.66	102.25	2900.77	32.27	1477.82	0	0	0	2940.32	89.31	1875.74	2871.94	175.57	1862.02	2050.62	-125.34	1766.93	2515.77	-48.09	1770.43	-276.3	1138.51	72.29	307.98	1097.06	78.2	-224.5
8.7	3081.22	142.77	89.42	3042.89	123.05	91.45	2439.25	84.65	70.04	2441.13	91.49	129.59	2747.98	-138.29	102.88	2724.35	-128.93	123.79	2077.97	-164.78	47.67	2069.91	-167.66	102.25	2905.52	34	1478.43	0	0	0	2945.77	90.56	1876.22	2877.71	176.86	1862.55	2050.62	-125.34	1766.93	2515.77	-48.09	1770.43	-278.02	1137.19	72.24	307.94	1097.57	78.24	-233.17
8.71	3081.39	142.76	89.51	3042.77	123.1	91.4	2439.25	84.65	70.04	2441.13	91.49	129.59	2769.35	-139.6	101.68	2746.02	-129.73	122.43	2077.97	-164.78	47.67	2069.91	-167.66	102.25	2910.42	35.88	1479.01	0	0	0	2951.23	91.58	1876.76	2882.79	177.93	1863.32	2050.62	-125.34	1766.93	2515.77	-48.09	1770.43	-277.82	1138.24	71.85	308.57	1097.68	78.3	-234.42
8.72	3081.18	142.76	89.38	3042.73	123.11	91.35	2439.25	84.65	70.04	2441.13	91.49	129.59	2792.66	-141.44	100.92	2768.19	-131.22	120.62	2077.97	-164.78	47.67	2069.91	-167.66	102.25	2915.28	37.83	1479.58	0	0	0	2956.74	92.42	1877.35	2887.96	178.72	1864.22	2050.62	-125.34	1766.93	2515.77	-48.09	1770.43	-279.09	1136.84	72.03	310.91	1097.75	78.48	-231.34
8.73	3081.09	142.76	89.26	3042.69	123.2	91.32	2439.25	84.65	70.04	2441.13	91.49	129.59	2816.45	-144.18	99.94	2790.74	-133.61	118.39	2077.97	-164.78	47.67	2069.91	-167.66	102.25	2920.31	39.8	1480.14	0	0	0	2962.12	93.1	1878.01	2893.26	179.45	1865.14	2050.62	-125.34	1766.93	2515.77	-48.09	1770.43	-284.03	1136.29	71.3	311.08	1096.74	78.94	-230.18
8.74	3081.05	142.76	89.2	3042.6	123.2	91.27	2439.25	84.65	70.04	2441.13	91.49	129.59	2841.18	-147.71	99.42	2814.86	-136.64	116.68	2077.97	-164.78	47.67	2069.91	-167.66	102.25	2925.45	41.77	1480.59	0	0	0	2967.22	93.61	1878.78	2898.49	180.13	1866.08	2050.62	-125.34	1766.93	2515.77	-48.09	1770.43	-283.26	1138.38	71.07	310.53	1097.08	78.7	-230.02
8.75	3081.01	142.79	89.15	3042.71	123.25	91.32	2439.25	84.65	70.04	2441.13	91.49	129.59	2867.01	-151.78	99.4	2839.81	-140.34	115.26	2077.97	-164.78	47.67	2069.91	-167.66	102.25	2930.45	43.65	1481.02	0	0	0	2972.28	94.01	1879.58	2903.38	180.59	1867.11	2050.62	-125.34	1766.93	2515.77	-48.09	1770.43	-281.2	1137.27	71.58	312.24	1096.77	79.15	-230.72
8.76	3080.98	142.79	89.11	3042.78	123.24	91.37	2439.25	84.65	70.04	2441.13	91.49	129.59	2892.82	-156.46	99.41	2864.93	-144.51	113.9	2077.97	-164.78	47.67	2069.91	-167.66	102.25	2935.36	45.4	1481.39	0	0	0	2977.33	94.27	1880.39	2908.11	180.93	1868.16	2050.62	-125.34	1766.93	2515.77	-48.09	1770.43	-276.6	1136.16	72.67	312.43	1097.28	79.5	-232.31
8.77	3081.01	142.76	89.09	3043.02	123.23	91.47	2439.25	84.65	70.04	2441.13	91.49	129.59	2918.58	-161.57	99.41	2890.78	-149.02	112.87	2077.97	-164.78	47.67	2069.91	-167.66	102.25	2940.39	47.09	1481.65	0	0	0	2982.31	94.49	1881.19	2913.25	181.26	1869.09	2050.62	-125.34	1766.93	2515.77	-48.09	1770.43	-278.67	1136.38	72.47	311.3	1097.37	78.86	-230.22
8.78	3081.09	142.78	89.15	3043.08	123.23	91.51	2439.25	84.65	70.04	2441.13	91.49	129.59	2944.95	-166.87	99.82	2916.16	-153.83	111.48	2077.97	-164.78	47.67	2069.91	-167.66	102.25	2945.35	48.65	1481.86	0	0	0	2987.22	94.66	1881.94	2918.35	181.57	1870.03	2050.62	-125.34	1766.93	2515.77	-48.09	1770.43	-275.26	1137.94	72.66	310.89	1097.31	78.82	-230.45
8.79	3081.16	142.78	89.16	3042.91	123.21	91.44	2439.25	84.65	70.04	2441.13	91.49	129.59	2970.67	-172.42	99.76	2941.58	-158.84	110.17	2077.97	-164.78	47.67	2069.91	-167.66	102.25	2950.17	50.05	1482.03	0	0	0	2992.16	94.75	1882.63	2923.1	181.72	1871.06	2050.62	-125.34	1766.93	2515.77	-48.09	1770.43	-278.89	1136.7	72.43	310.61	1097.31	78.7	-227.37
8.8	3081.19	142.75	89.2	3042.7	123.18	91.31	2439.25	84.65	70.04	2441.13	91.49	129.59	2995.36	-178.39	99.4	2967.07	-163.78	109.07	2077.97	-164.78	47.67	2069.91	-167.66	102.25	2955.03	51.34	1482.17	0	0	0	2997.19	94.82	1883.28	2928.14	181.87	1871.92	2050.62	-125.34	1766.93	2515.77	-48.09	1770.43	-280.49	1137.05	71.6	310.24	1095.85	78.93	-226.87
8.81	3081.08	142.7	89.12	3042.83	123.17	91.46	2439.25	84.65	70.04	2441.13	91.49	129.59	3021.27	-184	100.17	2991.83	-168.78	107.65	2077.97	-164.78	47.67	2069.91	-167.66	102.25	2959.82	52.48	1482.24	0	0	0	3002.37	94.86	1883.87	2933.26	181.96	1872.77	2050.62	-125.34	1766.93	2515.77	-48.09	1770.43	-275.52	1137.16	72.66	309.7	1096.92	78.8	-221.96
8.82	3081.34	142.7	89.32	3042.72	123.17	91.33	2439.25	84.65	70.04	2441.13	91.49	129.59	3047.36	-189.58	101.52	3017.39	-173.41	107.22	2077.97	-164.78	47.67	2069.91	-167.66	102.25	2964.66	53.51	1482.31	0	0	0	3007.34	94.87	1884.44	2937.82	181.99	1873.64	2050.62	-125.34	1766.93	2515.77	-48.09	1770.43	-278.66	1138.1	72.18	308.42	1097.92	78.14	-221.36
8.83	3081.16	142.71	89.26	3042.76	123.15	91.4	2439.25	84.65	70.04	2441.13	91.49	129.59	3072.99	-194.54	102.85	3042.8	-177.55	107.22	2077.97	-164.78	47.67	2069.91	-167.66	102.25	2969.47	54.49	1482.34	0	0	0	3012.31	94.84	1884.92	2942.62	182.19	1874.45	2050.62	-125.34	1766.93	2515.77	-48.09	1770.43	-279.86	1138.12	71.75	310.47	1097.11	78.54	-221.09
8.84	3081.02	142.69	89.17	3043	123.15	91.56	2439.25	84.65	70.04	2441.13	91.49	129.59	3098.44	-198.75	104.15	3069.02	-180.97	107.97	2077.97	-164.78	47.67	2069.91	-167.66	102.25	2974.23	55.36	1482.37	0	0	0	3017.35	94.79	1885.34	2947.8	182.21	1875.03	2050.62	-125.34	1766.93	2515.77	-48.09	1770.43	-275.73	1135.98	73.54	312.45	1095.77	79.31	-220.18
8.85	3081.15	142.66	89.3	3042.9	123.18	91.53	2439.25	84.65	70.04	2441.13	91.49	129.59	3124.09	-201.56	105.81	3094.24	-183.9	108.04	2077.97	-164.78	47.67	2069.91	-167.66	102.25	2978.89	56.14	1482.37	0	0	0	3022.63	94.73	1885.66	2952.99	182.21	1875.49	2050.62	-125.34	1766.93	2515.77	-48.09	1770.43	-280.12	1139	71.46	312.62	1096.03	79.48	-224.38
8.86	3081.16	142.69	89.34	3042.97	123.18	91.56	2439.25	84.65	70.04	2441.13	91.49	129.59	3149.74	-203.5	107.54	3119.56	-185.89	108.41	2077.97	-164.78	47.67	2069.91	-167.66	102.25	2983.68	56.88	1482.35	0	0	0	3027.88	94.65	1885.94	2958.21	182.16	1875.96	2050.62	-125.34	1766.93	2515.77	-48.09	1770.43	-283.52	1138.99	70.37	310.91	1097.55	78.69	-228.32
8.87	3081.18	142.73	89.37	3042.86	123.22	91.47	2439.25	84.65	70.04	2441.13	91.49	129.59	3175.25	-204.45	108.82	3145.48	-187.03	109.41	2077.97	-164.78	47.67	2069.91	-167.66	102.25	2988.29	57.6	1482.29	0	0	0	3032.91	94.53	1886.15	2963.56	182.13	1876.25	2050.62	-125.34	1766.93	2515.77	-48.09	1770.43	-282.36	1137.6	71.32	311.2	1096.39	79.34	-234.34
8.88	3081.17	142.74	89.36	3043.2	123.26	91.76	2439.25	84.65	70.04	2441.13	91.49	129.59	3201.24	-204.41	111.3	3170.24	-187.44	109.7	2077.97	-164.78	47.67	2069.91	-167.66	102.25	2992.93	58.2	1482.18	0	0	0	3037.86	94.42	1886.3	2968.81	182.03	1876.46	2050.62	-125.34	1766.93	2515.77	-48.09	1770.43	-283.59	1138.75	70.67	311.09	1095.92	79.23	-228.66
8.89	3081.17	142.74	89.36	3043.2	123.26	91.76	2439.25	84.65	70.04	2441.13	91.49	129.59	3201.24	-204.41	111.3	3170.24	-187.44	109.7	2077.97	-164.78	47.67	2069.91	-167.66	102.25	2992.93	58.2	1482.18	0	0	0	3037.86	94.42	1886.3	2968.81	182.03	1876.46	2050.62	-125.34	1766.93	2515.77	-48.09	1770.43	-283.59	1138.75	70.67	311.09	1095.92	79.23	-228.66
[truncated: 35 more columns]
