# Supplementary material for: The impact of mobile phone use on where we look and how we walk when negotiating floor based obstacles
Source: PLoS One. 2017 Jun 30;12(6):e0179802. doi: 10.1371/journal.pone.0179802 (PMC5493336; doi:10.1371/journal.pone.0179802)
Supplement: S1 File — (ZIP) [file pone.0179802.s001.zip › Gait/PP13/a no obs talk 1.txt]

CODAmotion Analysis Text
Codamotion Analysis Text Save of: JN no obs talk 1.mdf
Time	Markers
Time	1:LTOE.X	1:LTOE.Y	1:LTOE.Z	2:L2nd.X	2:L2nd.Y	2:L2nd.Z	3:LHEE.X	3:LHEE.Y	3:LHEE.Z	4:LANK.X	4:LANK.Y	4:LANK.Z	5:RTOE.X	5:RTOE.Y	5:RTOE.Z	6:R2nd.X	6:R2nd.Y	6:R2nd.Z	7:RHEE.X	7:RHEE.Y	7:RHEE.Z	8:RANK.X	8:RANK.Y	8:RANK.Z	9:STRN.X	9:STRN.Y	9:STRN.Z	10:Marker 10.X	10:Marker 10.Y	10:Marker 10.Z	11:FRHD.X	11:FRHD.Y	11:FRHD.Z	12:FLHD.X	12:FLHD.Y	12:FLHD.Z	13:BRHD.X	13:BRHD.Y	13:BRHD.Z	14:BLHD.X	14:BLHD.Y	14:BLHD.Z	15:BLSTEP.X	15:BLSTEP.Y	15:BLSTEP.Z	16:FLSTEP.X	16:FLSTEP.Y	16:FLSTEP.Z	17:BRSTEP.X
(s)	(mm)	(mm)	(mm)	(mm)	(mm)	(mm)	(mm)	(mm)	(mm)	(mm)	(mm)	(mm)	(mm)	(mm)	(mm)	(mm)	(mm)	(mm)	(mm)	(mm)	(mm)	(mm)	(mm)	(mm)	(mm)	(mm)	(mm)	(mm)	(mm)	(mm)	(mm)	(mm)	(mm)	(mm)	(mm)	(mm)	(mm)	(mm)	(mm)	(mm)	(mm)	(mm)	(mm)	(mm)	(mm)	(mm)	(mm)	(mm)	(mm)
0	-3567.09	206.47	-30.56	-3597.14	206.49	-36.85	-1630.3	26.04	31.48	-1617.81	32.3	98.24	-2843.46	-82.41	-16.18	-4144.78	1.9	-34.21	-1507.58	-229.04	142.75	-1530.97	-231.97	212.92	-4095.12	66.03	1329.67	0	0	0	-4033.11	-26.66	1673.61	-4027.28	81.4	1675.62	-1083.25	-73.61	1770.93	-523	36.68	1767.99	-253.16	858.62	53.78	190	831.87	59.57	-226.89
0.01	-3567.09	206.47	-30.56	-3597.14	206.49	-36.85	-1630.3	26.04	31.48	-1617.81	32.3	98.24	-2843.46	-82.41	-16.18	-4144.78	1.9	-34.21	-1507.58	-229.04	142.75	-1530.97	-231.97	212.92	-4042.25	69.55	1330.47	0	0	0	-3949.72	-15.83	1668.96	-3939.26	89.79	1669.54	-1083.25	-73.61	1770.93	-523	36.68	1767.99	-253.16	858.62	53.78	190	831.87	59.57	-226.89
0.02	-3567.09	206.47	-30.56	-3597.14	206.49	-36.85	-1630.3	26.04	31.48	-1617.81	32.3	98.24	-2843.46	-82.41	-16.18	-4144.78	1.9	-34.21	-1507.58	-229.04	142.75	-1530.97	-231.97	212.92	-4048.81	71.37	1329.14	0	0	0	-3913.73	-12.64	1664.98	-3907.26	93.62	1667.02	-1083.25	-73.61	1770.93	-523	36.68	1767.99	-253.24	858.89	53.8	190.07	832.16	59.59	-226.98
0.03	-3567.09	206.47	-30.56	-3597.14	206.49	-36.85	-1630.3	26.04	31.48	-1617.81	32.3	98.24	-2843.46	-82.41	-16.18	-4144.78	1.9	-34.21	-1507.58	-229.04	142.75	-1530.97	-231.97	212.92	-4005.94	74.76	1327.89	0	0	0	-3908.03	-10.58	1662.94	-3907.08	96.88	1665.04	-1083.25	-73.61	1770.93	-523	36.68	1767.99	-331.91	1129.07	71.71	256.51	1121.76	80.41	-313.51
0.04	-3567.09	206.47	-30.56	-3597.14	206.49	-36.85	-1630.3	26.04	31.48	-1617.81	32.3	98.24	-2843.46	-82.41	-16.18	-4144.78	1.9	-34.21	-1507.58	-229.04	142.75	-1530.97	-231.97	212.92	-3984.18	73.99	1328.58	0	0	0	-3896.77	-5.66	1661	-3876.52	98.94	1662.15	-1083.25	-73.61	1770.93	-523	36.68	1767.99	-331.1	1129.18	71.88	256.44	1122.37	80.23	-313.79
0.05	-3567.09	206.47	-30.56	-3597.14	206.49	-36.85	-1630.3	26.04	31.48	-1617.81	32.3	98.24	-2843.46	-82.41	-16.18	-4144.78	1.9	-34.21	-1507.58	-229.04	142.75	-1530.97	-231.97	212.92	-4027.31	73.8	1328.05	0	0	0	-3891.33	-3.55	1658.43	-3905.16	103.43	1660.54	-1083.25	-73.61	1770.93	-523	36.68	1767.99	-328.23	1129.7	72.68	260.29	1120.58	81.38	-314.38
0.06	-3567.09	206.47	-30.56	-3597.14	206.49	-36.85	-1630.3	26.04	31.48	-1617.81	32.3	98.24	-2843.46	-82.41	-16.18	-4144.78	1.9	-34.21	-1507.58	-229.04	142.75	-1530.97	-231.97	212.92	-4009.52	75.24	1325.71	0	0	0	-3869.79	0.98	1656.06	-3885.95	106.42	1656.47	-1083.25	-73.61	1770.93	-523	36.68	1767.99	-332.46	1131.23	71.14	257.11	1120.58	80.95	-318.66
0.07	-3567.09	206.47	-30.56	-3597.14	206.49	-36.85	-1630.3	26.04	31.48	-1617.81	32.3	98.24	-2843.46	-82.41	-16.18	-4144.78	1.9	-34.21	-1507.58	-229.04	142.75	-1530.97	-231.97	212.92	-4019.88	75.91	1326.42	0	0	0	-3857.58	2.71	1652.48	-3875.99	109.85	1652.73	-1083.25	-73.61	1770.93	-523	36.68	1767.99	-332.6	1131.1	71.23	251.29	1122.07	79.43	-316.23
0.08	-3567.09	206.47	-30.56	-3597.14	206.49	-36.85	-1630.3	26.04	31.48	-1617.81	32.3	98.24	-2843.46	-82.41	-16.18	-4144.78	1.9	-34.21	-1507.58	-229.04	142.75	-1530.97	-231.97	212.92	-3987.5	78.6	1325.96	0	0	0	-3849.76	4.84	1649.05	-3884.14	113.01	1651.77	-1083.25	-73.61	1770.93	-523	36.68	1767.99	-328.25	1128.88	72.85	256.11	1121.81	80.35	-311.03
0.09	-3567.09	206.47	-30.56	-3597.14	206.49	-36.85	-1630.3	26.04	31.48	-1617.81	32.3	98.24	-2843.46	-82.41	-16.18	-4144.78	1.9	-34.21	-1507.58	-229.04	142.75	-1530.97	-231.97	212.92	-3994.94	78.8	1325.8	0	0	0	-3860.7	9.13	1648.36	-3845.07	117.81	1646.81	-1083.25	-73.61	1770.93	-523	36.68	1767.99	-334.64	1130.73	70.98	258.66	1120.89	81	-313.24
0.1	-3567.09	206.47	-30.56	-3597.14	206.49	-36.85	-1630.3	26.04	31.48	-1617.81	32.3	98.24	-2843.46	-82.41	-16.18	-4144.78	1.9	-34.21	-1507.58	-229.04	142.75	-1530.97	-231.97	212.92	-3988.65	80.51	1323.67	0	0	0	-3862.04	11.5	1646.61	-3836.56	118.28	1643.1	-1083.25	-73.61	1770.93	-523	36.68	1767.99	-332.18	1130.37	71.77	257.32	1122.53	80.31	-314.88
0.11	-3567.09	206.47	-30.56	-3597.14	206.49	-36.85	-1630.3	26.04	31.48	-1617.81	32.3	98.24	-2843.46	-82.41	-16.18	-4144.78	1.9	-34.21	-1507.58	-229.04	142.75	-1530.97	-231.97	212.92	-3977.96	83.43	1323.27	0	0	0	-3851.5	16.62	1644.37	-3843.78	122.55	1641.02	-1083.25	-73.61	1770.93	-523	36.68	1767.99	-332.32	1130.72	71.39	255.87	1121.78	80.34	-312.86
0.12	-3567.09	206.47	-30.56	-3597.14	206.49	-36.85	-1630.3	26.04	31.48	-1617.81	32.3	98.24	-2843.46	-82.41	-16.18	-4144.78	1.9	-34.21	-1507.58	-229.04	142.75	-1530.97	-231.97	212.92	-4001.22	83.66	1323.48	0	0	0	-3859.63	17.73	1641.74	-3853.67	122.89	1640.06	-1083.25	-73.61	1770.93	-523	36.68	1767.99	-331.21	1129.2	72	255.98	1122.01	80.34	-317.08
0.13	-3567.09	206.47	-30.56	-3597.14	206.49	-36.85	-1630.3	26.04	31.48	-1617.81	32.3	98.24	-2843.46	-82.41	-16.18	-4144.78	1.9	-34.21	-1507.58	-229.04	142.75	-1530.97	-231.97	212.92	-3941.21	85.97	1323.42	0	0	0	-3843.43	20.93	1639.04	-3795.21	129.11	1634.88	-1083.25	-73.61	1770.93	-523	36.68	1767.99	-326.53	1128.86	72.98	256.02	1120.83	80.74	-315.5
0.14	-3567.09	206.47	-30.56	-3597.14	206.49	-36.85	-1630.3	26.04	31.48	-1617.81	32.3	98.24	-2843.46	-82.41	-16.18	-4144.78	1.9	-34.21	-1507.58	-229.04	142.75	-1530.97	-231.97	212.92	-3958.91	87.77	1323	0	0	0	-3843.1	23.29	1637.87	-3773.64	131.28	1632.95	-1083.25	-73.61	1770.93	-523	36.68	1767.99	-328.56	1129.59	72.57	258.12	1119.88	81.33	-315.21
0.15	-3567.09	206.47	-30.56	-3597.14	206.49	-36.85	-1630.3	26.04	31.48	-1617.81	32.3	98.24	-2843.46	-82.41	-16.18	-4144.78	1.9	-34.21	-1507.58	-229.04	142.75	-1530.97	-231.97	212.92	-3923.07	87.89	1324.2	0	0	0	-3806.52	26.71	1635.62	-3782.17	135.08	1630.56	-1083.25	-73.61	1770.93	-523	36.68	1767.99	-333.24	1130.49	71.37	255.21	1122.12	80.11	-319.36
0.16	-3567.09	206.47	-30.56	-3597.14	206.49	-36.85	-1630.3	26.04	31.48	-1617.81	32.3	98.24	-2843.46	-82.41	-16.18	-4144.78	1.9	-34.21	-1507.58	-229.04	142.75	-1530.97	-231.97	212.92	-3949.63	89.33	1323.59	0	0	0	-3813.85	29.11	1633.9	-3809.3	137.76	1630.12	-1083.25	-73.61	1770.93	-523	36.68	1767.99	-333.56	1131.8	70.96	256.43	1122.36	80.22	-315.43
0.17	-3567.09	206.47	-30.56	-3597.14	206.49	-36.85	-1630.3	26.04	31.48	-1617.81	32.3	98.24	-2843.46	-82.41	-16.18	-4144.78	1.9	-34.21	-1507.58	-229.04	142.75	-1530.97	-231.97	212.92	-3920.97	91.84	1323.02	0	0	0	-3797.39	30.42	1632.25	-3757.91	139.11	1627.27	-1083.25	-73.61	1770.93	-523	36.68	1767.99	-333.58	1130.39	71.36	258.03	1121.65	80.84	-315.28
0.18	-3567.09	206.47	-30.56	-3597.14	206.49	-36.85	-1630.3	26.04	31.48	-1617.81	32.3	98.24	-2843.46	-82.41	-16.18	-4144.78	1.9	-34.21	-1507.58	-229.04	142.75	-1530.97	-231.97	212.92	-3941.12	93.54	1322.6	0	0	0	-3776.67	35.25	1628.9	-3743.77	142.21	1624.67	-1083.25	-73.61	1770.93	-523	36.68	1767.99	-330.69	1130.57	71.98	258.64	1121.49	81.07	-315.67
0.19	-3567.09	206.47	-30.56	-3597.14	206.49	-36.85	-1630.3	26.04	31.48	-1617.81	32.3	98.24	-2843.46	-82.41	-16.18	-4144.78	1.9	-34.21	-1507.58	-229.04	142.75	-1530.97	-231.97	212.92	-3916.25	94.37	1322.13	0	0	0	-3766.53	39.77	1627.57	-3730.16	145.38	1622.13	-1083.25	-73.61	1770.93	-523	36.68	1767.99	-333.77	1131.16	71.02	258.19	1120.5	81.32	-314.18
0.2	-3567.09	206.47	-30.56	-3597.14	206.49	-36.85	-1630.3	26.04	31.48	-1617.81	32.3	98.24	-2843.46	-82.41	-16.18	-4144.78	1.9	-34.21	-1507.58	-229.04	142.75	-1530.97	-231.97	212.92	-3925.24	96.65	1323.02	0	0	0	-3778.1	41.92	1625.96	-3717.06	148.6	1619.65	-1083.25	-73.61	1770.93	-523	36.68	1767.99	-331.19	1129.16	72.27	256.56	1121.73	80.17	-310.61
0.21	-3567.09	206.47	-30.56	-3597.14	206.49	-36.85	-1630.3	26.04	31.48	-1617.81	32.3	98.24	-2843.46	-82.41	-16.18	-4144.78	1.9	-34.21	-1507.58	-229.04	142.75	-1530.97	-231.97	212.92	-3882.22	99.25	1323.56	0	0	0	-3754.03	43.82	1624.85	-3704.47	151.87	1617.22	-1083.25	-73.61	1770.93	-523	36.68	1767.99	-330.55	1129.14	72.2	254.79	1121.16	80.07	-317.93
0.22	-3567.09	206.47	-30.56	-3597.14	206.49	-36.85	-1630.3	26.04	31.48	-1617.81	32.3	98.24	-2843.46	-82.41	-16.18	-4144.78	1.9	-34.21	-1507.58	-229.04	142.75	-1530.97	-231.97	212.92	-3887.1	100.61	1324.1	0	0	0	-3726.02	48.35	1621.89	-3692.36	155.19	1614.86	-1083.25	-73.61	1770.93	-523	36.68	1767.99	-327.88	1129.14	72.45	256.57	1121.65	80.41	-317.75
0.23	-3567.09	206.47	-30.56	-3597.14	206.49	-36.85	-1630.3	26.04	31.48	-1617.81	32.3	98.24	-2843.46	-82.41	-16.18	-4144.78	1.9	-34.21	-1507.58	-229.04	142.75	-1530.97	-231.97	212.92	-3895.01	101.4	1324.15	0	0	0	-3726.45	52.76	1621.58	-3680.73	158.56	1612.56	-1083.25	-73.61	1770.93	-523	36.68	1767.99	-331.79	1130.6	71.81	255.74	1121.78	80.49	-314.89
0.24	-3567.09	206.47	-30.56	-3597.14	206.49	-36.85	-1630.3	26.04	31.48	-1617.81	32.3	98.24	-2843.46	-82.41	-16.18	-4144.78	1.9	-34.21	-1507.58	-229.04	142.75	-1530.97	-231.97	212.92	-3851	104	1325.16	0	0	0	-3742.79	54.47	1620.81	-3669.56	161.96	1610.31	-1083.25	-73.61	1770.93	-523	36.68	1767.99	-331.28	1130.53	71.92	254.01	1122.37	79.91	-315.44
0.25	-3567.09	206.47	-30.56	-3597.14	206.49	-36.85	-1630.3	26.04	31.48	-1617.81	32.3	98.24	-2843.46	-82.41	-16.18	-4144.78	1.9	-34.21	-1507.58	-229.04	142.75	-1530.97	-231.97	212.92	-3867.41	106.58	1325.06	0	0	0	-3721.01	58.57	1618.4	-3658.85	165.4	1608.13	-1083.25	-73.61	1770.93	-523	36.68	1767.99	-333.48	1131.62	70.91	256.05	1120.95	80.38	-313.69
0.26	-3567.09	206.47	-30.56	-3597.14	206.49	-36.85	-1630.3	26.04	31.48	-1617.81	32.3	98.24	-2843.46	-82.41	-16.18	-4144.78	1.9	-34.21	-1507.58	-229.04	142.75	-1530.97	-231.97	212.92	-3860.48	109.04	1324.08	0	0	0	-3706.96	62.73	1617.82	-3648.57	168.86	1606.02	-1083.25	-73.61	1770.93	-523	36.68	1767.99	-332.7	1129.93	71.67	255.46	1122.01	80.06	-313.85
0.27	-3567.09	206.47	-30.56	-3597.14	206.49	-36.85	-1630.3	26.04	31.48	-1617.81	32.3	98.24	-2843.46	-82.41	-16.18	-4144.78	1.9	-34.21	-1507.58	-229.04	142.75	-1530.97	-231.97	212.92	-3869.93	111.59	1324.94	0	0	0	-3688.43	65.14	1615.92	-3638.71	172.34	1603.97	-1083.25	-73.61	1770.93	-523	36.68	1767.99	-333.89	1129.7	71.67	257.23	1121.98	80.65	-312.1
0.28	-3567.09	206.47	-30.56	-3597.14	206.49	-36.85	-1630.3	26.04	31.48	-1617.81	32.3	98.24	-2843.46	-82.41	-16.18	-4144.78	1.9	-34.21	-1507.58	-229.04	142.75	-1530.97	-231.97	212.92	-3865.45	114.6	1326.68	0	0	0	-3680.84	69.08	1613.43	-3629.27	175.85	1601.98	-1083.25	-73.61	1770.93	-523	36.68	1767.99	-331.71	1129.75	72.14	257.96	1121.62	80.64	-313.13
0.29	-3567.09	206.47	-30.56	-3597.14	206.49	-36.85	-1630.3	26.04	31.48	-1617.81	32.3	98.24	-2843.46	-82.41	-16.18	-4144.78	1.9	-34.21	-1507.58	-229.04	142.75	-1530.97	-231.97	212.92	-3848.32	117.02	1327.71	0	0	0	-3690.28	70.94	1612.07	-3620.22	179.36	1600.06	-1083.25	-73.61	1770.93	-523	36.68	1767.99	-331.6	1130.51	71.51	257.91	1121.44	80.66	-313.1
0.3	-3567.09	206.47	-30.56	-3597.14	206.49	-36.85	-1630.3	26.04	31.48	-1617.81	32.3	98.24	-2843.46	-82.41	-16.18	-4144.78	1.9	-34.21	-1507.58	-229.04	142.75	-1530.97	-231.97	212.92	-3839.03	119.78	1327.07	0	0	0	-3705.57	74.32	1611.16	-3611.56	182.89	1598.2	-1083.25	-73.61	1770.93	-523	36.68	1767.99	-333.28	1131.74	70.82	259.3	1121.46	81.23	-313.42
0.31	-3567.09	206.47	-30.56	-3597.14	206.49	-36.85	-1630.3	26.04	31.48	-1617.81	32.3	98.24	-2843.46	-82.41	-16.18	-4144.78	1.9	-34.21	-1507.58	-229.04	142.75	-1530.97	-231.97	212.92	-3828.05	124.84	1327.8	0	0	0	-3681.78	76.88	1609.04	-3603.27	186.41	1596.42	-1083.25	-73.61	1770.93	-523	36.68	1767.99	-333.93	1131.54	70.96	259.27	1121.31	81.24	-315.88
0.32	-3567.09	206.47	-30.56	-3597.14	206.49	-36.85	-1630.3	26.04	31.48	-1617.81	32.3	98.24	-2843.46	-82.41	-16.18	-4144.78	1.9	-34.21	-1507.58	-229.04	142.75	-1530.97	-231.97	212.92	-3832.27	127.42	1328.94	0	0	0	-3662.78	80.25	1606.6	-3595.35	189.94	1594.7	-1083.25	-73.61	1770.93	-523	36.68	1767.99	-334.16	1129.85	71.34	256.16	1121.34	80.39	-314.88
0.33	-3567.09	206.47	-30.56	-3597.14	206.49	-36.85	-1630.3	26.04	31.48	-1617.81	32.3	98.24	-2843.46	-82.41	-16.18	-4144.78	1.9	-34.21	-1507.58	-229.04	142.75	-1530.97	-231.97	212.92	-3831.03	131.16	1330.11	0	0	0	-3672.48	84.19	1606.87	-3587.77	193.46	1593.05	-1083.25	-73.61	1770.93	-523	36.68	1767.99	-330.7	1128.79	72.41	255.06	1122.12	79.92	-317.89
0.34	-3567.09	206.47	-30.56	-3597.14	206.49	-36.85	-1630.3	26.04	31.48	-1617.81	32.3	98.24	-2843.46	-82.41	-16.18	-4144.78	1.9	-34.21	-1507.58	-229.04	142.75	-1530.97	-231.97	212.92	-3824.94	132.61	1329.73	0	0	0	-3666.11	88.35	1605.29	-3580.52	196.97	1591.47	-1083.25	-73.61	1770.93	-523	36.68	1767.99	-332.51	1129.46	71.74	256.53	1121.25	80.55	-316.03
0.35	-3567.09	206.47	-30.56	-3597.14	206.49	-36.85	-1630.3	26.04	31.48	-1617.81	32.3	98.24	-2843.46	-82.41	-16.18	-4144.78	1.9	-34.21	-1507.58	-229.04	142.75	-1530.97	-231.97	212.92	-3849.21	136.03	1330.57	0	0	0	-3626.29	89.97	1603.59	-3573.6	200.46	1589.96	-1083.25	-73.61	1770.93	-523	36.68	1767.99	-333.09	1129.34	71.76	255.72	1122.24	80.03	-315.53
0.36	-3567.09	206.47	-30.56	-3597.14	206.49	-36.85	-1630.3	26.04	31.48	-1617.81	32.3	98.24	-2843.46	-82.41	-16.18	-4144.78	1.9	-34.21	-1507.58	-229.04	142.75	-1530.97	-231.97	212.92	-3806.81	140.56	1330.42	0	0	0	-3618.63	94.41	1601.1	-3566.98	203.93	1588.53	-1083.25	-73.61	1770.93	-523	36.68	1767.99	-329.58	1129.65	72.14	256.7	1121.29	80.63	-316.73
0.37	-3567.09	206.47	-30.56	-3597.14	206.49	-36.85	-1630.3	26.04	31.48	-1617.81	32.3	98.24	-2843.46	-82.41	-16.18	-4144.78	1.9	-34.21	-1507.58	-229.04	142.75	-1530.97	-231.97	212.92	-3800.48	142.89	1330.3	0	0	0	-3652.53	96.76	1602.31	-3560.66	207.37	1587.17	-1083.25	-73.61	1770.93	-523	36.68	1767.99	-331.47	1128.43	72.04	257.51	1120.81	80.93	-314.56
0.38	-3567.09	206.47	-30.56	-3597.14	206.49	-36.85	-1630.3	26.04	31.48	-1617.81	32.3	98.24	-2843.46	-82.41	-16.18	-4144.78	1.9	-34.21	-1507.58	-229.04	142.75	-1530.97	-231.97	212.92	-3791.08	143.54	1331.77	0	0	0	-3649.88	100.71	1600.92	-3554.62	210.78	1585.88	-1083.25	-73.61	1770.93	-523	36.68	1767.99	-333.1	1129.69	71.68	256.31	1122.39	80.28	-314.36
0.39	-3567.09	206.47	-30.56	-3597.14	206.49	-36.85	-1630.3	26.04	31.48	-1617.81	32.3	98.24	-2843.46	-82.41	-16.18	-4144.78	1.9	-34.21	-1507.58	-229.04	142.75	-1530.97	-231.97	212.92	-3807.16	148.04	1332.35	0	0	0	-3622.68	105.11	1600.1	-3548.85	214.16	1584.67	-1083.25	-73.61	1770.93	-523	36.68	1767.99	-329.85	1128.99	72.21	256.97	1121.03	80.63	-314.65
0.4	-3567.09	206.47	-30.56	-3597.14	206.49	-36.85	-1630.3	26.04	31.48	-1617.81	32.3	98.24	-2843.46	-82.41	-16.18	-4144.78	1.9	-34.21	-1507.58	-229.04	142.75	-1530.97	-231.97	212.92	-3756.21	151.77	1332.8	0	0	0	-3608.48	107.76	1599.23	-3543.34	217.5	1583.53	-1083.25	-73.61	1770.93	-523	36.68	1767.99	-329.17	1130.67	72.37	257.15	1121.68	80.53	-314.2
0.41	-3567.09	206.47	-30.56	-3597.14	206.49	-36.85	-1630.3	26.04	31.48	-1617.81	32.3	98.24	-2843.46	-82.41	-16.18	-4144.78	1.9	-34.21	-1507.58	-229.04	142.75	-1530.97	-231.97	212.92	-3745.77	153.38	1332.95	0	0	0	-3596.75	111.45	1598.04	-3538.07	220.78	1582.48	-1083.25	-73.61	1770.93	-523	36.68	1767.99	-332.92	1130.92	71.43	253.68	1122.43	79.73	-318.25
0.42	-3567.09	206.47	-30.56	-3597.14	206.49	-36.85	-1630.3	26.04	31.48	-1617.81	32.3	98.24	-2843.46	-82.41	-16.18	-4144.76	1.9	-34.21	-1507.58	-229.04	142.75	-1530.97	-231.97	212.92	-3753.7	156.04	1332.11	0	0	0	-3608.39	113.48	1597.72	-3533.03	224.02	1581.49	-1083.25	-73.61	1770.93	-523	36.68	1767.99	-329.69	1129.75	72.33	256.42	1121.82	80.42	-314.53
0.43	-3567.09	206.47	-30.56	-3597.14	206.49	-36.85	-1630.3	26.04	31.48	-1617.81	32.3	98.24	-2843.46	-82.41	-16.18	-4123.7	0.92	-32.04	-1507.58	-229.04	142.75	-1530.97	-231.97	212.92	-3750.35	159.8	1332.66	0	0	0	-3601.34	116.5	1597.7	-3528.21	227.21	1580.59	-1083.25	-73.61	1770.93	-523	36.68	1767.99	-330.29	1130.61	71.88	258.34	1121.02	80.9	-311.6
0.44	-3567.09	206.47	-30.56	-3597.14	206.49	-36.85	-1630.3	26.04	31.48	-1617.81	32.3	98.24	-2843.46	-82.41	-16.18	-4108.46	0.22	-30.69	-1507.58	-229.04	142.75	-1530.97	-231.97	212.92	-3742.3	161.69	1333.07	0	0	0	-3610.65	119.23	1597.45	-3523.6	230.33	1579.77	-1083.25	-73.61	1770.93	-523	36.68	1767.99	-331.81	1130.14	71.78	257.36	1121.23	80.82	-313.95
0.45	-3567.09	206.47	-30.56	-3597.14	206.49	-36.85	-1630.3	26.04	31.48	-1617.81	32.3	98.24	-2843.46	-82.41	-16.18	-4103.68	-1.12	-30	-1507.58	-229.04	142.75	-1530.97	-231.97	212.92	-3732.32	165.29	1333.08	0	0	0	-3585.49	123.1	1595.97	-3519.18	233.38	1579.02	-1083.25	-73.61	1770.93	-523	36.68	1767.99	-334.13	1130.43	71.13	254.75	1122.58	79.72	-318.68
0.46	-3567.09	206.47	-30.56	-3597.14	206.49	-36.85	-1630.3	26.04	31.48	-1617.81	32.3	98.24	-2843.46	-82.41	-16.18	-4046.62	-1.31	-23.59	-1507.58	-229.04	142.75	-1530.97	-231.97	212.92	-3757.34	164.7	1332.96	0	0	0	-3588.66	125.67	1596.16	-3514.94	236.37	1578.36	-1083.25	-73.61	1770.93	-523	36.68	1767.99	-332.96	1131.13	71.43	256.26	1121.8	80.41	-317.29
0.47	-3567.09	206.47	-30.56	-3597.14	206.49	-36.85	-1630.3	26.04	31.48	-1617.81	32.3	98.24	-2843.46	-82.41	-16.18	-4068.12	-4.7	-28.14	-1507.58	-229.04	142.75	-1530.97	-231.97	212.92	-3712.94	168.79	1334.98	0	0	0	-3558.88	128.42	1594.73	-3510.86	239.28	1577.78	-1083.25	-73.61	1770.93	-523	36.68	1767.99	-333.81	1129.76	71.49	255.83	1122.57	80.04	-316.38
0.48	-3567.09	206.47	-30.56	-3597.14	206.49	-36.85	-1630.3	26.04	31.48	-1617.81	32.3	98.24	-2843.46	-82.41	-16.18	-4056.86	-4.77	-28.65	-1507.58	-229.04	142.75	-1530.97	-231.97	212.92	-3729.21	170.13	1335.16	0	0	0	-3580.81	131.83	1595.43	-3506.94	242.11	1577.29	-1083.25	-73.61	1770.93	-523	36.68	1767.99	-330.07	1128.25	72.87	256.61	1122.21	80.29	-312.33
0.49	-3567.09	206.47	-30.56	-3597.14	206.49	-36.85	-1630.3	26.04	31.48	-1617.81	32.3	98.24	-2843.46	-82.41	-16.18	-4055.77	-6.62	-30.96	-1507.58	-229.04	142.75	-1530.97	-231.97	212.92	-3691.17	173.16	1335.35	0	0	0	-3564.49	133.64	1594.89	-3503.16	244.85	1576.87	-1083.25	-73.61	1770.93	-523	36.68	1767.99	-333.82	1128.97	71.97	258.71	1120.65	81.3	-314.64
0.5	-3567.09	206.47	-30.56	-3597.14	206.49	-36.85	-1630.3	26.04	31.48	-1617.81	32.3	98.24	-2843.46	-82.41	-16.18	-4014.1	-8.98	-28.37	-1507.58	-229.04	142.75	-1530.97	-231.97	212.92	-3692.74	173.27	1336.12	0	0	0	-3545.32	135.32	1594.63	-3499.5	247.51	1576.55	-1083.25	-73.61	1770.93	-523	36.68	1767.99	-329.82	1129.15	72.66	257.67	1120.73	81	-315.39
0.51	-3567.09	206.47	-30.56	-3597.14	206.49	-36.85	-1630.3	26.04	31.48	-1617.81	32.3	98.24	-2843.46	-82.41	-16.18	-4013.25	-10.93	-30.89	-1507.58	-229.04	142.75	-1530.97	-231.97	212.92	-3688.72	175.54	1335.79	0	0	0	-3536.87	138.11	1593.48	-3495.97	250.06	1576.31	-1083.25	-73.61	1770.93	-523	36.68	1767.99	-329.58	1130.3	72.14	257.59	1120.7	80.98	-312.72
0.52	-3567.09	206.47	-30.56	-3597.14	206.49	-36.85	-1630.3	26.04	31.48	-1617.81	32.3	98.24	-2843.46	-82.41	-16.18	-3987.94	-14.58	-30.27	-1507.58	-229.04	142.75	-1530.97	-231.97	212.92	-3714.25	175.43	1335.16	0	0	0	-3534.5	140.49	1593.9	-3492.53	252.52	1576.15	-1083.25	-73.61	1770.93	-523	36.68	1767.99	-331.38	1129.61	71.83	255.95	1121.62	80.26	-316.99
0.53	-3567.09	206.47	-30.56	-3597.14	206.49	-36.85	-1630.3	26.04	31.48	-1617.81	32.3	98.24	-2843.46	-82.41	-16.18	-3990.53	-17.36	-37.07	-1507.58	-229.04	142.75	-1530.97	-231.97	212.92	-3687.43	177.65	1336.05	0	0	0	-3523.23	143.46	1592.64	-3489.18	254.88	1576.08	-1083.25	-73.61	1770.93	-523	36.68	1767.99	-333.35	1128.62	71.83	256.18	1121.97	80.14	-312.72
0.54	-3567.09	206.47	-30.56	-3597.14	206.49	-36.85	-1630.3	26.04	31.48	-1617.81	32.3	98.24	-2843.46	-82.41	-16.18	-3946.02	-18.29	-30.41	-1507.58	-229.04	142.75	-1530.97	-231.97	212.92	-3672.29	180.15	1337.66	0	0	0	-3521.36	146.24	1592.6	-3485.91	257.12	1576.1	-1083.25	-73.61	1770.93	-523	36.68	1767.99	-334.05	1131.31	71.08	258.06	1121.03	80.81	-311.08
0.55	-3567.09	206.47	-30.56	-3597.14	206.49	-36.85	-1630.3	26.04	31.48	-1617.81	32.3	98.24	-2843.46	-82.41	-16.18	-3943.95	-20.17	-34.33	-1507.58	-229.04	142.75	-1530.97	-231.97	212.92	-3669.41	182.09	1335.75	0	0	0	-3536.58	147.55	1593.75	-3482.7	259.25	1576.21	-1083.25	-73.61	1770.93	-523	36.68	1767.99	-331.14	1131.78	71.28	257.56	1121.66	80.63	-312.57
0.56	-3567.09	206.47	-30.56	-3597.14	206.49	-36.85	-1630.3	26.04	31.48	-1617.81	32.3	98.24	-2843.46	-82.41	-16.18	-3870.71	-22.52	-26.66	-1507.58	-229.04	142.75	-1530.97	-231.97	212.92	-3670.08	181.88	1335.41	0	0	0	-3528.27	148.37	1593.16	-3479.54	261.26	1576.42	-1083.25	-73.61	1770.93	-523	36.68	1767.99	-333.82	1131.28	70.67	257.14	1120.98	80.62	-310.91
0.57	-3567.09	206.47	-30.56	-3597.14	206.49	-36.85	-1630.3	26.04	31.48	-1617.81	32.3	98.24	-2843.46	-82.41	-16.18	-3853.31	-25.22	-27.19	-1507.58	-229.04	142.75	-1530.97	-231.97	212.92	-3683.66	184.36	1335.59	0	0	0	-3491.17	150.2	1592.24	-3476.43	263.14	1576.71	-1083.25	-73.61	1770.93	-523	36.68	1767.99	-335.7	1130.02	70.75	258.23	1121.5	80.77	-313.64
0.58	-3567.09	206.47	-30.56	-3597.14	206.49	-36.85	-1630.3	26.04	31.48	-1617.81	32.3	98.24	-2843.46	-82.41	-16.18	-3839.08	-28.37	-28.66	-1507.58	-229.04	142.75	-1530.97	-231.97	212.92	-3664.55	185.4	1335	0	0	0	-3488.28	151.15	1591.77	-3473.33	264.9	1577.09	-1083.25	-73.61	1770.93	-523	36.68	1767.99	-332.29	1127.73	72.24	254.51	1122.16	79.76	-311.19
0.59	-3567.09	206.47	-30.56	-3597.14	206.49	-36.85	-1630.3	26.04	31.48	-1617.81	32.3	98.24	-2843.46	-82.41	-16.18	-3797.55	-28.13	-25.85	-1507.58	-229.04	142.75	-1530.97	-231.97	212.92	-3637.75	187.55	1334.87	0	0	0	-3488.84	152.73	1592.25	-3470.25	266.52	1577.57	-1083.25	-73.61	1770.93	-523	36.68	1767.99	-330.11	1129.7	72.35	253.96	1122.24	79.81	-318.2
0.6	-3567.09	206.47	-30.56	-3597.14	206.49	-36.85	-1630.3	26.04	31.48	-1617.81	32.3	98.24	-2843.46	-82.41	-16.18	-3759.53	-30.79	-21.88	-1507.58	-229.04	142.75	-1530.97	-231.97	212.92	-3643	187.09	1335.83	0	0	0	-3482.18	154.64	1592.28	-3467.16	268	1578.14	-1083.25	-73.61	1770.93	-523	36.68	1767.99	-331.29	1130.09	71.99	254.35	1123.29	79.48	-315.07
0.61	-3567.09	206.47	-30.56	-3597.14	206.49	-36.85	-1630.3	26.04	31.48	-1617.81	32.3	98.24	-2843.46	-82.41	-16.18	-3792.49	-35.57	-32.47	-1507.58	-229.04	142.75	-1530.97	-231.97	212.92	-3672.07	188.47	1336.31	0	0	0	-3488.69	154.68	1592.93	-3464.06	269.33	1578.81	-1083.25	-73.61	1770.93	-523	36.68	1767.99	-332	1129.13	71.85	254.78	1122.19	79.95	-314
0.62	-3567.09	206.47	-30.56	-3597.14	206.49	-36.85	-1630.3	26.04	31.48	-1617.81	32.3	98.24	-2843.46	-82.41	-16.18	-3817.81	-37.08	-39.23	-1507.58	-229.04	142.75	-1530.97	-231.97	212.92	-3661.26	189.44	1335.91	0	0	0	-3458.79	156.88	1591.88	-3460.94	270.52	1579.57	-1083.25	-73.61	1770.93	-523	36.68	1767.99	-329.88	1129.95	72.3	256.45	1122	80.15	-313.32
0.63	-3567.09	206.47	-30.56	-3597.14	206.49	-36.85	-1630.3	26.04	31.48	-1617.81	32.3	98.24	-2843.46	-82.41	-16.18	-3713.66	-38.35	-25.77	-1507.58	-229.04	142.75	-1530.97	-231.97	212.92	-3652.48	189.51	1337.15	0	0	0	-3472.16	157.24	1593.02	-3457.77	271.55	1580.43	-1083.25	-73.61	1770.93	-523	36.68	1767.99	-330.67	1130.36	71.75	255.59	1121.62	80.25	-311.31
0.64	-3567.09	206.47	-30.56	-3597.14	206.49	-36.85	-1630.3	26.04	31.48	-1617.81	32.3	98.24	-2843.46	-82.41	-16.18	-3657.6	-38	-18.38	-1507.58	-229.04	142.75	-1530.97	-231.97	212.92	-3675.51	190.8	1335.97	0	0	0	-3469.95	159.15	1594.15	-3454.56	272.43	1581.38	-1083.25	-73.61	1770.93	-523	36.68	1767.99	-330.22	1130.8	71.76	256.36	1121.27	80.64	-316.13
0.65	-3567.09	206.47	-30.56	-3597.14	206.49	-36.85	-1630.3	26.04	31.48	-1617.81	32.3	98.24	-2843.46	-82.41	-16.18	-3662.49	-40.14	-23.07	-1507.58	-229.04	142.75	-1530.97	-231.97	212.92	-3623.71	192.35	1336.7	0	0	0	-3441.53	158.14	1593.95	-3451.27	273.13	1582.44	-1083.25	-73.61	1770.93	-523	36.68	1767.99	-332.86	1131.22	71.36	254.51	1123.01	79.58	-316.53
0.66	-3567.09	206.47	-30.56	-3597.14	206.49	-36.85	-1630.3	26.04	31.48	-1617.81	32.3	98.24	-2843.46	-82.41	-16.18	-3663.48	-41.23	-27.22	-1507.58	-229.04	142.75	-1530.97	-231.97	212.92	-3658.32	191.67	1335.24	0	0	0	-3458.12	158.04	1595.5	-3447.91	273.68	1583.59	-1083.25	-73.61	1770.93	-523	36.68	1767.99	-331.7	1130	71.94	254.4	1121.84	80.12	-316.71
0.67	-3567.09	206.47	-30.56	-3597.14	206.49	-36.85	-1630.3	26.04	31.48	-1617.81	32.3	98.24	-2843.46	-82.41	-16.18	-3615.95	-41.77	-20.48	-1507.58	-229.04	142.75	-1530.97	-231.97	212.92	-3649.3	192.67	1336.18	0	0	0	-3462.29	159.77	1597	-3444.46	274.04	1584.84	-1083.25	-73.61	1770.93	-523	36.68	1767.99	-331.18	1128.75	72.54	258.16	1121.6	80.66	-319.24
0.68	-3567.09	206.47	-30.56	-3597.14	206.49	-36.85	-1630.3	26.04	31.48	-1617.81	32.3	98.24	-2843.46	-82.41	-16.18	-3615.13	-39.22	-21.95	-1507.58	-229.04	142.75	-1530.97	-231.97	212.92	-3627.93	192.12	1335.81	0	0	0	-3433.06	160.49	1596.86	-3440.9	274.23	1586.2	-1083.25	-73.61	1770.93	-523	36.68	1767.99	-328.15	1129.31	72.91	256.97	1122.45	80.39	-314.26
0.69	-3567.09	206.47	-30.56	-3597.14	206.49	-36.85	-1630.3	26.04	31.48	-1617.81	32.3	98.24	-2843.46	-82.41	-16.18	-3570.65	-39.07	-16.71	-1507.58	-229.04	142.75	-1530.97	-231.97	212.92	-3615.06	193.33	1336.78	0	0	0	-3419.7	159.86	1596.79	-3437.22	274.23	1587.65	-1083.25	-73.61	1770.93	-523	36.68	1767.99	-331.25	1129.76	72.12	255.99	1122.97	79.75	-315.01
0.7	-3567.09	206.47	-30.56	-3597.14	206.49	-36.85	-1630.3	26.04	31.48	-1617.81	32.3	98.24	-2843.46	-82.41	-16.18	-3540.4	-39.41	-14.62	-1507.58	-229.04	142.75	-1530.97	-231.97	212.92	-3611.23	194.54	1336.48	0	0	0	-3427.64	160.16	1598.92	-3433.42	274.05	1589.21	-1083.25	-73.61	1770.93	-523	36.68	1767.99	-330.83	1129.75	71.86	255.92	1122.43	79.98	-312.92
0.71	-3567.09	206.47	-30.56	-3597.14	206.49	-36.85	-1630.3	26.04	31.48	-1617.81	32.3	98.24	-2843.46	-82.41	-16.18	-3505.49	-39.59	-11.93	-1507.58	-229.04	142.75	-1530.97	-231.97	212.92	-3611.26	192.84	1336.26	0	0	0	-3414.05	160.05	1600.83	-3429.47	273.67	1590.88	-1083.25	-73.61	1770.93	-523	36.68	1767.99	-330.85	1130	71.92	255.9	1122.14	80.13	-315.96
0.72	-3567.09	206.47	-30.56	-3597.14	206.49	-36.85	-1630.3	26.04	31.48	-1617.81	32.3	98.24	-2843.46	-82.41	-16.18	-3466.29	-39.63	-8.7	-1507.58	-229.04	142.75	-1530.97	-231.97	212.92	-3627.34	193.18	1336.2	0	0	0	-3418.65	158.77	1602.81	-3425.37	273.09	1592.65	-1083.25	-73.61	1770.93	-523	36.68	1767.99	-330.12	1129.53	72.07	254.35	1122.67	79.59	-317.01
0.73	-3567.09	206.47	-30.56	-3597.14	206.49	-36.85	-1630.3	26.04	31.48	-1617.81	32.3	98.24	-2843.46	-82.41	-16.18	-3423.2	-39.53	-4.97	-1507.58	-229.04	142.75	-1530.97	-231.97	212.92	-3594.05	192.19	1336.89	0	0	0	-3410.27	158.7	1604.49	-3421.1	272.31	1594.52	-1083.25	-73.61	1770.93	-523	36.68	1767.99	-334.06	1131.96	70.96	253.64	1122.9	79.49	-315.93
0.74	-3567.09	206.47	-30.56	-3597.14	206.49	-36.85	-1630.3	26.04	31.48	-1617.81	32.3	98.24	-2843.46	-82.41	-16.18	-3376.6	-39.29	-0.79	-1507.58	-229.04	142.75	-1530.97	-231.97	212.92	-3591.56	192.48	1336.41	0	0	0	-3398.83	157.18	1606.23	-3416.64	271.33	1596.5	-1083.25	-73.61	1770.93	-523	36.68	1767.99	-330.41	1130.06	72.29	254.5	1121.83	79.9	-315.82
0.75	-3567.09	206.47	-30.56	-3597.14	206.49	-36.85	-1630.3	26.04	31.48	-1617.81	32.3	98.24	-2843.46	-82.41	-16.18	-3326.88	-38.9	3.79	-1507.58	-229.04	142.75	-1530.97	-231.97	212.92	-3571.12	193.43	1337.14	0	0	0	-3402.82	156.51	1607.72	-3412.02	270.12	1598.59	-1083.25	-73.61	1770.93	-523	36.68	1767.99	-334.12	1130.9	71.44	256.1	1121.58	80.3	-310.77
0.76	-3567.09	206.47	-30.56	-3597.14	206.49	-36.85	-1630.3	26.04	31.48	-1617.81	32.3	98.24	-2843.46	-82.41	-16.18	-3274.41	-38.39	8.73	-1507.58	-229.04	142.75	-1530.97	-231.97	212.92	-3567.98	194.37	1336.73	0	0	0	-3391.16	156.7	1609.32	-3430.64	269.33	1601.18	-1083.25	-73.61	1770.93	-523	36.68	1767.99	-332.65	1130.33	71.66	256.67	1121.42	80.47	-311.61
0.77	-3567.09	206.47	-30.56	-3597.14	206.49	-36.85	-1630.3	26.04	31.48	-1617.81	32.3	98.24	-2843.46	-82.41	-16.18	-3219.6	-37.74	13.98	-1507.58	-229.04	142.75	-1530.97	-231.97	212.92	-3550.3	192.15	1337.72	0	0	0	-3386.98	154.86	1611.14	-3412.63	268.44	1601.87	-1083.25	-73.61	1770.93	-523	36.68	1767.99	-332.09	1130.05	71.62	256.14	1121.79	80.23	-313.14
0.78	-3567.09	206.47	-30.56	-3597.14	206.49	-36.85	-1630.3	26.04	31.48	-1617.81	32.3	98.24	-2843.46	-82.41	-16.18	-3162.82	-36.96	19.48	-1507.58	-229.04	142.75	-1530.97	-231.97	212.92	-3553.57	191.77	1336.3	0	0	0	-3366.47	155.12	1612.33	-3403.83	266.76	1603.51	-1083.25	-73.61	1770.93	-523	36.68	1767.99	-335.84	1131.99	70.34	256.05	1121.62	80.18	-313.66
0.79	-3567.09	206.47	-30.56	-3597.14	206.49	-36.85	-1630.3	26.04	31.48	-1617.81	32.3	98.24	-2843.46	-82.41	-16.18	-3104.45	-36.05	25.2	-1507.58	-229.04	142.75	-1530.97	-231.97	212.92	-3554.12	190.45	1336.5	0	0	0	-3385.31	153.46	1616.01	-3439.32	266.2	1607.37	-1083.25	-73.61	1770.93	-523	36.68	1767.99	-334.4	1131.71	70.82	255.74	1121.18	80.49	-313.19
0.8	-3567.09	206.47	-30.56	-3597.14	206.49	-36.85	-1630.3	26.04	31.48	-1617.81	32.3	98.24	-2843.46	-82.41	-16.18	-3044.89	-35.01	31.08	-1507.58	-229.04	142.75	-1530.97	-231.97	212.92	-3554.14	189.6	1336.45	0	0	0	-3374.91	152.59	1617.86	-3366.93	262.71	1607.57	-1083.25	-73.61	1770.93	-523	36.68	1767.99	-330.34	1130.99	71.91	255.98	1119.67	80.84	-312.07
0.81	-3567.09	206.47	-30.56	-3597.14	206.49	-36.85	-1630.3	26.04	31.48	-1617.81	32.3	98.24	-2843.46	-82.41	-16.18	-2984.52	-33.85	37.09	-1507.58	-229.04	142.75	-1530.97	-231.97	212.92	-3569.99	187.41	1337.61	0	0	0	-3389.73	149.95	1619.96	-3371.46	261.93	1609.72	-1083.25	-73.61	1770.93	-523	36.68	1767.99	-334.76	1131.42	70.73	255.74	1121.51	80.15	-316.02
0.82	-3567.09	206.47	-30.56	-3597.14	206.49	-36.85	-1630.3	26.04	31.48	-1617.81	32.3	98.24	-2843.46	-82.41	-16.18	-2923.72	-32.57	43.16	-1507.58	-229.04	142.75	-1530.97	-231.97	212.92	-3524.98	186.57	1337.55	0	0	0	-3378	150.52	1621.04	-3369.1	262.36	1612.47	-1083.25	-73.61	1770.93	-523	36.68	1767.99	-331.59	1130.39	71.69	254.74	1122.13	80.05	-318.65
0.83	-3567.09	206.47	-30.56	-3597.14	206.49	-36.85	-1630.3	26.04	31.48	-1617.81	32.3	98.24	-2843.46	-82.41	-16.18	-2862.88	-31.17	49.25	-1507.58	-229.04	142.75	-1530.97	-231.97	212.92	-3558.29	187.39	1336.65	0	0	0	-3370.23	148.7	1623.3	-3356.21	260.66	1614.33	-1083.25	-73.61	1770.93	-523	36.68	1767.99	-330.66	1128.99	72.52	255.39	1123.25	79.79	-317.51
0.84	-3567.09	206.47	-30.56	-3597.14	206.49	-36.85	-1630.3	26.04	31.48	-1617.81	32.3	98.24	-2843.46	-82.41	-16.18	-2802.39	-29.65	55.32	-1507.58	-229.04	142.75	-1530.97	-231.97	212.92	-3540.45	186.5	1336.5	0	0	0	-3361.52	146.8	1624.42	-3367.35	260.53	1617.1	-1083.25	-73.61	1770.93	-523	36.68	1767.99	-332.27	1129.85	71.67	254.38	1122.16	79.79	-317.84
0.85	-3567.09	206.47	-30.56	-3597.14	206.49	-36.85	-1630.3	26.04	31.48	-1617.81	32.3	98.24	-2843.46	-82.41	-16.18	-2742.62	-28.02	61.32	-1507.58	-229.04	142.75	-1530.97	-231.97	212.92	-3503.26	185.73	1336.41	0	0	0	-3359.74	146.41	1626.03	-3364.97	256.84	1617.85	-1083.25	-73.61	1770.93	-523	36.68	1767.99	-332.41	1131.01	71.1	252.94	1121.67	79.38	-319.05
0.86	-3567.09	206.47	-30.56	-3597.14	206.49	-36.85	-1630.3	26.04	31.48	-1617.81	32.3	98.24	-2843.46	-82.41	-16.18	-2683.98	-26.28	67.2	-1507.58	-229.04	142.75	-1530.97	-231.97	212.92	-3505.93	184.36	1336.92	0	0	0	-3350.22	143.76	1626.51	-3356.6	258.11	1618.62	-1083.25	-73.61	1770.93	-523	36.68	1767.99	-331.65	1130.26	71.66	255.45	1121.53	80.13	-317.15
0.87	-3567.09	206.47	-30.56	-3597.14	206.49	-36.85	-1630.3	26.04	31.48	-1617.81	32.3	98.24	-2843.46	-82.41	-16.18	-2626.83	-24.43	72.91	-1507.58	-229.04	142.75	-1530.97	-231.97	212.92	-3505.91	184.17	1335.58	0	0	0	-3334.45	143.05	1627.57	-3324.44	254	1619.02	-1083.25	-73.61	1770.93	-523	36.68	1767.99	-336.67	1131.16	70.22	255.41	1122.28	79.8	-314.97
0.88	-3567.09	206.47	-30.56	-3597.14	206.49	-36.85	-1630.3	26.04	31.48	-1617.81	32.3	98.24	-2843.46	-82.41	-16.18	-2571.58	-22.47	78.4	-1507.58	-229.04	142.75	-1530.97	-231.97	212.92	-3457.48	181.2	1335.39	0	0	0	-3319.45	143.31	1628.68	-3357.25	254.55	1622.05	-1083.25	-73.61	1770.93	-523	36.68	1767.99	-336.12	1130.13	70.94	255.65	1123.02	79.65	-316.33
0.89	-3567.09	206.47	-30.56	-3597.14	206.49	-36.85	-1630.3	26.04	31.48	-1617.81	32.3	98.24	-2843.46	-82.41	-16.18	-2518.59	-20.41	83.64	-1507.58	-229.04	142.75	-1530.97	-231.97	212.92	-3463.83	180.02	1334.5	0	0	0	-3315.54	140.05	1629.74	-3331.14	251.04	1622.34	-1083.25	-73.61	1770.93	-523	36.68	1767.99	-332.85	1130	71.4	256.29	1122.02	80.25	-315.53
0.9	-3567.09	206.47	-30.56	-3597.14	206.49	-36.85	-1630.3	26.04	31.48	-1617.81	32.3	98.24	-2843.46	-82.41	-16.18	-2468.27	-18.25	88.56	-1507.58	-229.04	142.75	-1530.97	-231.97	212.92	-3430.73	178.81	1333.53	0	0	0	-3302.32	138.38	1629.9	-3336.58	249.12	1623.72	-1083.25	-73.61	1770.93	-523	36.68	1767.99	-329.85	1129.8	72.07	256.72	1121.49	80.49	-315.57
0.91	-3567.09	206.47	-30.56	-3597.14	206.49	-36.85	-1630.3	26.04	31.48	-1617.81	32.3	98.24	-2843.46	-82.41	-16.18	-2420.99	-15.98	93.13	-1507.58	-229.04	142.75	-1530.97	-231.97	212.92	-3431.68	176.74	1333.27	0	0	0	-3312.46	135.79	1631.92	-3325.95	247.01	1624.87	-1083.25	-73.61	1770.93	-523	36.68	1767.99	-332.03	1130.71	71.58	257.24	1121.65	80.65	-314.41
0.92	-3567.09	206.47	-30.56	-3597.14	206.49	-36.85	-1630.3	26.04	31.48	-1617.81	32.3	98.24	-2843.46	-82.41	-16.18	-2377.13	-13.62	97.29	-1507.58	-229.04	142.75	-1530.97	-231.97	212.92	-3456.02	175.75	1333.52	0	0	0	-3311.03	135.52	1632.36	-3331.63	246.57	1626.16	-1083.25	-73.61	1770.93	-523	36.68	1767.99	-332.85	1130.49	71.69	256.67	1121.5	80.86	-314.39
0.93	-3567.09	206.47	-30.56	-3597.14	206.49	-36.85	-1630.3	26.04	31.48	-1617.81	32.3	98.24	-2843.46	-82.41	-16.18	-2337.1	-11.17	101	-1507.58	-229.04	142.75	-1530.97	-231.97	212.92	-3451.65	173.91	1331.52	0	0	0	-3312.37	132.83	1634.86	-3309.04	244.73	1626.45	-1083.25	-73.61	1770.93	-523	36.68	1767.99	-331	1129.64	72.05	258.18	1121.01	81.02	-312.98
0.94	-3567.09	206.47	-30.56	-3597.14	206.49	-36.85	-1630.3	26.04	31.48	-1617.81	32.3	98.24	-2843.46	-82.41	-16.18	-2301.26	-8.62	104.22	-1507.58	-229.04	142.75	-1530.97	-231.97	212.92	-3445.84	172.09	1330.76	0	0	0	-3316.88	130.76	1635.93	-3330.66	242.99	1630.25	-1083.25	-73.61	1770.93	-523	36.68	1767.99	-331.64	1130.07	71.96	255.16	1121.2	80.39	-313.9
0.95	-3567.09	206.47	-30.56	-3597.14	206.49	-36.85	-1630.3	26.04	31.48	-1617.81	32.3	98.24	-2843.46	-82.41	-16.18	-2270.01	-5.98	106.88	-1507.58	-229.04	142.75	-1530.97	-231.97	212.92	-3437.19	169.11	1331.06	0	0	0	-3304.38	128.96	1635.45	-3335.74	241.97	1632.16	-1083.25	-73.61	1770.93	-523	36.68	1767.99	-330.99	1130.59	71.95	255.24	1122.5	80.03	-314.45
0.96	-3567.09	206.47	-30.56	-3597.14	206.49	-36.85	-1630.3	26.04	31.48	-1617.81	32.3	98.24	-2843.46	-82.41	-16.18	-2243.73	-3.26	108.95	-1507.58	-229.04	142.75	-1530.97	-231.97	212.92	-3436.71	167.91	1329.9	0	0	0	-3292.86	126.04	1637.11	-3338.93	242.23	1632.57	-1083.25	-73.61	1770.93	-523	36.68	1767.99	-329.14	1130.12	72.45	255.07	1122.76	79.78	-314.55
0.97	-3567.09	206.47	-30.56	-3597.14	206.49	-36.85	-1630.3	26.04	31.48	-1617.81	32.3	98.24	-2843.46	-82.41	-16.18	-2222.81	-0.45	110.38	-1507.58	-229.04	142.75	-1530.97	-231.97	212.92	-3423.37	165.33	1328.12	0	0	0	-3292.8	124.63	1637.62	-3339.1	242.56	1632.28	-1083.25	-73.61	1770.93	-523	36.68	1767.99	-331.01	1130.06	71.82	255.32	1121.64	80.15	-317.4
0.98	-3567.09	206.47	-30.56	-3597.14	206.49	-36.85	-1630.3	26.04	31.48	-1617.81	32.3	98.24	-2843.46	-82.41	-16.18	-2207.62	2.45	111.12	-1507.58	-229.04	142.75	-1530.97	-231.97	212.92	-3401.52	161.95	1329.2	0	0	0	-3264.56	121.15	1637.67	-3335.14	241.72	1632.14	-1083.25	-73.61	1770.93	-523	36.68	1767.99	-328.39	1130.25	72.39	256.02	1121.62	80.35	-314.06
0.99	-3567.09	206.47	-30.56	-3597.14	206.49	-36.85	-1630.3	26.04	31.48	-1617.81	32.3	98.24	-2843.46	-82.41	-16.18	-2198.57	5.42	111.13	-1507.58	-229.04	142.75	-1530.97	-231.97	212.92	-3382.39	160.27	1328.69	0	0	0	-3253.14	118.86	1639.09	-3325.9	238.51	1632.95	-1083.25	-73.61	1770.93	-523	36.68	1767.99	-329.75	1130.03	72.18	255.6	1121.88	80.07	-312.58
1	-3567.09	206.47	-30.56	-3597.14	206.49	-36.85	-1630.3	26.04	31.48	-1617.81	32.3	98.24	-2843.46	-82.41	-16.18	-2196.03	8.47	110.35	-1507.58	-229.04	142.75	-1530.97	-231.97	212.92	-3385.91	157.59	1328.5	0	0	0	-3251.7	115.38	1640.71	-3310.27	231.7	1635.54	-1083.25	-73.61	1770.93	-523	36.68	1767.99	-329.82	1130.7	72.03	255.72	1121.49	80.33	-314.28
1.01	-3567.09	206.47	-30.56	-3597.14	206.49	-36.85	-1630.3	26.04	31.48	-1617.81	32.3	98.24	-2843.46	-82.41	-16.18	-2200.39	11.6	108.73	-1507.58	-229.04	142.75	-1530.97	-231.97	212.92	-3351.88	153.16	1327.9	0	0	0	-3258.88	112.39	1644.28	-3295.35	225.1	1637.73	-1083.25	-73.61	1770.93	-523	36.68	1767.99	-334.17	1130.65	71.07	258.5	1121.12	81.03	-314.48
1.02	-3567.09	206.47	-30.56	-3597.14	206.49	-36.85	-1630.3	26.04	31.48	-1617.81	32.3	98.24	-2843.46	-82.41	-16.18	-2212.03	14.8	106.24	-1507.58	-229.04	142.75	-1530.97	-231.97	212.92	-3356.85	149.79	1329.9	0	0	0	-3266.93	109.29	1647.14	-3286.77	220.27	1640.87	-1083.25	-73.61	1770.93	-523	36.68	1767.99	-332.84	1129.03	71.71	257.35	1122.26	80.34	-316.84
1.03	-3567.09	206.47	-30.56	-3597.14	206.49	-36.85	-1630.3	26.04	31.48	-1617.81	32.3	98.24	-2843.46	-82.41	-16.18	-2231.35	18.07	102.83	-1507.58	-229.04	142.75	-1530.97	-231.97	212.92	-3338.55	148.57	1331.8	0	0	0	-3244.85	108.01	1647.87	-3273.18	214.71	1643.57	-1083.25	-73.61	1770.93	-523	36.68	1767.99	-331.95	1129.97	71.81	257.92	1122.64	80.57	-317.74
1.04	-3567.09	206.47	-30.56	-3597.14	206.49	-36.85	-1630.3	26.04	31.48	-1617.81	32.3	98.24	-2843.46	-82.41	-16.18	-2258.72	21.4	98.43	-1507.58	-229.04	142.75	-1530.97	-231.97	212.92	-3369.51	147.05	1333.36	0	0	0	-3237.14	104.36	1650.68	-3262.05	211.55	1645.58	-1083.25	-73.61	1770.93	-523	36.68	1767.99	-331.67	1129.87	72.09	257.79	1122.46	80.56	-314.39
1.05	-3567.09	206.47	-30.56	-3597.14	206.49	-36.85	-1630.3	26.04	31.48	-1617.81	32.3	98.24	-2843.46	-82.41	-16.18	-2294.52	24.81	93.02	-1507.58	-229.04	142.75	-1530.97	-231.97	212.92	-3367.92	145.64	1335.68	0	0	0	-3236.2	102.03	1654.02	-3253	210.12	1647.23	-1083.25	-73.61	1770.93	-523	36.68	1767.99	-328.81	1128.81	72.96	256.11	1121.67	80.47	-313.93
1.06	-3567.09	206.47	-30.56	-3597.14	206.49	-36.85	-1630.3	26.04	31.48	-1617.81	32.3	98.24	-2843.46	-82.41	-16.18	-2339.16	28.27	86.54	-1507.58	-229.04	142.75	-1530.97	-231.97	212.92	-3335.04	143.19	1337.64	0	0	0	-3217.19	98.56	1656.87	-3245.63	209.72	1648.82	-1083.25	-73.61	1770.93	-523	36.68	1767.99	-331.93	1129.89	71.87	257.1	1122.38	80.43	-314.94
1.07	-3567.09	206.47	-30.56	-3597.14	206.49	-36.85	-1630.3	26.04	31.48	-1617.81	32.3	98.24	-2843.46	-82.41	-16.18	-2393.01	31.8	78.94	-1507.58	-229.04	142.75	-1530.97	-231.97	212.92	-3331.69	140.87	1339.53	0	0	0	-3228.38	94.23	1660.57	-3239.57	209.66	1650.67	-1083.25	-73.61	1770.93	-523	36.68	1767.99	-334.2	1129.42	71.57	258.86	1122.32	80.69	-314.88
1.08	-3567.09	206.47	-30.56	-3597.14	206.49	-36.85	-1630.3	26.04	31.48	-1617.81	32.3	98.24	-2843.46	-82.41	-16.18	-2456.45	35.39	70.18	-1507.58	-229.04	142.75	-1530.97	-231.97	212.92	-3345.06	138.87	1341.96	0	0	0	-3218.51	92.06	1663.1	-3234.42	209.26	1653.09	-1083.25	-73.61	1770.93	-523	36.68	1767.99	-331.24	1131.32	71.54	257.69	1121.57	80.58	-315.39
1.09	-3567.09	206.47	-30.56	-3597.14	206.49	-36.85	-1630.3	26.04	31.48	-1617.81	32.3	98.24	-2843.46	-82.41	-16.18	-2529.88	39.03	60.21	-1507.58	-229.04	142.75	-1530.97	-231.97	212.92	-3333.91	137.75	1344.55	0	0	0	-3205.84	88.88	1667	-3229.81	207.82	1656.39	-1083.25	-73.61	1770.93	-523	36.68	1767.99	-333.32	1131.32	70.94	255.98	1121.34	80.41	-315.89
1.1	-3567.09	206.47	-30.56	-3597.14	206.49	-36.85	-1630.3	26.04	31.48	-1617.81	32.3	98.24	-2843.46	-82.41	-16.18	-2613.67	42.73	48.97	-1507.58	-229.04	142.75	-1530.97	-231.97	212.92	-3349.98	134.8	1347.79	0	0	0	-3187.33	85.89	1669.4	-3225.35	204.65	1660.9	-1083.25	-73.61	1770.93	-523	36.68	1767.99	-332.01	1130.81	71.41	255.66	1122.12	80.18	-310.84
1.11	-3567.09	206.47	-30.56	-3597.14	206.49	-36.85	-1630.3	26.04	31.48	-1617.81	32.3	98.24	-2843.46	-82.41	-16.18	-2708.22	46.48	36.44	-1507.58	-229.04	142.75	-1530.97	-231.97	212.92	-3312.57	132.24	1352.37	0	0	0	-3196.07	81.63	1673.51	-3220.65	199.08	1666.91	-1083.25	-73.61	1770.93	-523	36.68	1767.99	-332.9	1130.75	71.19	254.54	1121.65	80.07	-313.34
1.12	-3567.09	206.47	-30.56	-3597.14	206.49	-36.85	-1630.3	26.04	31.48	-1617.81	32.3	98.24	-2843.46	-82.41	-16.18	-2813.91	50.27	22.54	-1507.58	-229.04	142.75	-1530.97	-231.97	212.92	-3318.68	130.97	1353.61	0	0	0	-3193.91	79.86	1677.18	-3224.62	189.98	1676.22	-1083.25	-73.61	1770.93	-523	36.68	1767.99	-332.76	1131.35	70.84	258.28	1121.79	80.69	-314.49
1.13	-3567.09	206.47	-30.56	-3597.14	206.49	-36.85	-1630.3	26.04	31.48	-1617.81	32.3	98.24	-2843.46	-82.41	-16.18	-2931.05	54.11	7.26	-1507.58	-229.04	142.75	-1530.97	-231.97	212.92	-3279.18	128.11	1355.7	0	0	0	-3194.51	76.47	1681.08	-3213.12	186.6	1679.07	-1083.25	-73.61	1770.93	-523	36.68	1767.99	-330.46	1131.86	71.22	255.81	1122.06	80.17	-313.18
1.14	-3567.06	206.47	-30.56	-3597.14	206.49	-36.85	-1630.3	26.04	31.48	-1617.81	32.3	98.24	-2843.46	-82.41	-16.18	-2992.63	56.05	-0.75	-1507.58	-229.04	142.75	-1530.97	-231.97	212.92	-3266.87	124.33	1357.18	0	0	0	-3175.49	74.62	1683.68	-3220.79	184.17	1682.22	-1083.25	-73.61	1770.93	-523	36.68	1767.99	-331.61	1129.32	71.87	256.14	1122.02	80.23	-317.16
1.15	-3538.08	205.5	-26.7	-3597.14	206.49	-36.85	-1630.3	26.04	31.48	-1617.81	32.3	98.24	-2843.46	-82.41	-16.18	-3082.09	59.67	-12.65	-1507.58	-229.04	142.75	-1530.97	-231.97	212.92	-3268.73	121.77	1359.38	0	0	0	-3160.4	71.75	1686.28	-3184.43	179.56	1685.1	-1083.25	-73.61	1770.93	-523	36.68	1767.99	-332.92	1129.38	71.55	259.06	1120.81	81.13	-316.09
1.16	-3538.27	204.7	-29.55	-3597.14	206.49	-36.85	-1630.3	26.04	31.48	-1617.81	32.3	98.24	-2843.46	-82.41	-16.18	-3167.05	63.1	-23.96	-1507.58	-229.04	142.75	-1530.97	-231.97	212.92	-3258.67	119.43	1360.06	0	0	0	-3144.91	67.62	1689.8	-3176.84	176.04	1688.47	-1083.25	-73.61	1770.93	-523	36.68	1767.99	-332.85	1130.14	71.58	258.83	1121.31	81.28	-316.68
1.17	-3560.82	205.26	-36.71	-3597.14	206.49	-36.85	-1630.3	26.04	31.48	-1617.81	32.3	98.24	-2843.46	-82.41	-16.18	-3247.6	66.34	-34.69	-1507.58	-229.04	142.75	-1530.97	-231.97	212.92	-3270.02	116.73	1361.06	0	0	0	-3153.13	65.27	1693.53	-3139.64	174.31	1689.51	-1083.25	-73.61	1770.93	-523	36.68	1767.99	-332.36	1131.51	71.16	256.45	1122.84	80.25	-317.08
1.18	-3599.13	205.55	-47.87	-3597.14	206.49	-36.85	-1630.3	26.04	31.48	-1617.81	32.3	98.24	-2843.46	-82.41	-16.18	-3323.81	69.39	-44.85	-1507.58	-229.04	142.75	-1530.97	-231.97	212.92	-3256.87	113.41	1360.4	0	0	0	-3150.86	62.48	1696.96	-3197.29	169.68	1695.64	-1083.25	-73.61	1770.93	-523	36.68	1767.99	-329.85	1130.03	71.97	256.41	1120.95	80.57	-311.42
1.19	-3541.84	206.29	-41.34	-3597.11	206.49	-36.85	-1630.3	26.04	31.48	-1617.81	32.3	98.24	-2843.46	-82.41	-16.18	-3395.77	72.26	-54.46	-1507.58	-229.04	142.75	-1530.97	-231.97	212.92	-3254.48	112.49	1361.75	0	0	0	-3140.74	60.05	1699.12	-3159.24	167.41	1697.6	-1083.25	-73.61	1770.93	-523	36.68	1767.99	-329.02	1128.74	72.65	256.4	1120.5	80.97	-315.92
1.2	-3531.4	207.97	-41.72	-3565.12	207.28	-33.79	-1630.3	26.04	31.48	-1617.81	32.3	98.24	-2843.46	-82.41	-16.18	-3463.58	74.94	-63.52	-1507.58	-229.04	142.75	-1530.97	-231.97	212.92	-3236.94	109.32	1361.84	0	0	0	-3132.62	56.44	1701.86	-3154.14	164.92	1699.68	-1083.25	-73.61	1770.93	-523	36.68	1767.99	-334.08	1130.15	71.42	256.11	1120.7	80.6	-316.99
1.21	-3554.02	209.09	-46.72	-3568.23	207.38	-34.53	-1630.3	26.04	31.48	-1617.81	32.3	98.24	-2843.46	-82.41	-16.18	-3527.31	77.45	-72.04	-1507.58	-229.04	142.75	-1530.97	-231.97	212.92	-3216.3	105.82	1361.53	0	0	0	-3135.35	53.74	1704.63	-3149.11	160.62	1701.32	-1083.25	-73.61	1770.93	-523	36.68	1767.99	-333.12	1129.25	71.81	255.8	1121.29	80.31	-312.34
1.22	-3540.78	212.61	-46.19	-3555.33	210.22	-30.58	-1630.3	26.04	31.48	-1617.81	32.3	98.24	-2843.46	-82.41	-16.18	-3587.05	79.79	-80.05	-1507.58	-229.04	142.75	-1530.97	-231.97	212.92	-3223.47	103.72	1361.61	0	0	0	-3132.95	50.1	1706.5	-3161.64	157.71	1703.78	-1083.25	-73.61	1770.93	-523	36.68	1767.99	-331.13	1129.51	72.14	255.8	1122.47	80.04	-315.1
1.23	-3527.29	214.76	-46.74	-3554.8	212.56	-26.96	-1630.3	26.04	31.48	-1617.81	32.3	98.24	-2843.46	-82.41	-16.18	-3642.89	81.96	-87.54	-1507.58	-229.04	142.75	-1530.97	-231.97	212.92	-3233.18	100.61	1362.42	0	0	0	-3128.08	47.76	1708.76	-3158.27	155.01	1706.82	-1083.25	-73.61	1770.93	-523	36.68	1767.99	-335.04	1131.15	70.72	254.98	1121.27	80.29	-319.92
1.24	-3501.05	217.87	-44.98	-3510.08	215.4	-17.37	-1630.3	26.04	31.48	-1617.81	32.3	98.24	-2843.46	-82.41	-16.18	-3694.9	83.97	-94.53	-1507.58	-229.04	142.75	-1530.97	-231.97	212.92	-3233	98.74	1361.37	0	0	0	-3115.82	44.23	1709.9	-3136.31	151.03	1708.59	-1083.25	-73.61	1770.93	-523	36.68	1767.99	-332.7	1130.77	71.13	257.82	1120.71	80.95	-317.51
1.25	-3505.35	218.04	-45.94	-3503.9	215.69	-12.75	-1630.3	26.04	31.48	-1617.81	32.3	98.24	-2843.46	-82.41	-16.18	-3743.19	85.81	-101.03	-1507.58	-229.04	142.75	-1530.97	-231.97	212.92	-3204.09	97.36	1361.84	0	0	0	-3116.66	40.31	1712.65	-3105.09	146.98	1708.78	-1083.25	-73.61	1770.93	-523	36.68	1767.99	-333.31	1130.6	71.45	255.88	1121.03	80.37	-314.56
1.26	-3486.66	219.09	-40.44	-3489.4	217.26	-6.66	-1630.3	26.04	31.48	-1617.81	32.3	98.24	-2843.46	-82.41	-16.18	-3787.83	87.5	-107.05	-1507.58	-229.04	142.75	-1530.97	-231.97	212.92	-3216.08	96.45	1361.73	0	0	0	-3120.9	37.83	1714.2	-3148.09	147.61	1713.29	-1083.25	-73.61	1770.93	-523	36.68	1767.99	-330.03	1130.26	71.93	254.96	1121.57	80.07	-314.64
1.27	-3486.26	219.63	-38.46	-3467.47	216.82	0.22	-1630.3	26.04	31.48	-1617.81	32.3	98.24	-2843.46	-82.41	-16.18	-3828.92	89.04	-112.61	-1507.58	-229.04	142.75	-1530.97	-231.97	212.92	-3179.32	93.92	1362.81	0	0	0	-3102.05	35.61	1715.77	-3118.3	144.34	1714.2	-1083.25	-73.61	1770.93	-523	36.68	1767.99	-330.57	1129.68	72.13	254.37	1121.58	80	-315.16
1.28	-3439.43	219.77	-28.32	-3450.11	216.54	3.69	-1630.3	26.04	31.48	-1617.81	32.3	98.24	-2843.46	-82.41	-16.18	-3866.52	90.42	-117.71	-1507.58	-229.04	142.75	-1530.97	-231.97	212.92	-3177.7	92.5	1364.3	0	0	0	-3090.29	32.59	1716.48	-3083.01	142.62	1713.95	-1083.25	-73.61	1770.93	-523	36.68	1767.99	-329.21	1129.26	72.65	255.48	1121.31	80.32	-315.64
1.29	-3411.49	219.35	-23.09	-3431.09	215.66	8.65	-1630.3	26.04	31.48	-1617.81	32.3	98.24	-2843.46	-82.41	-16.18	-3900.74	91.66	-122.37	-1507.58	-229.04	142.75	-1530.97	-231.97	212.92	-3163.12	90.44	1363.99	0	0	0	-3077.35	29.48	1717.61	-3075.7	138.64	1714.64	-1083.25	-73.61	1770.93	-523	36.68	1767.99	-333.65	1132.1	70.95	256.25	1121.22	80.43	-310.7
1.3	-3406.94	218.26	-22.33	-3435.07	215.91	7.97	-1630.3	26.04	31.48	-1617.81	32.3	98.24	-2843.46	-82.41	-16.18	-3931.66	92.76	-126.59	-1507.58	-229.04	142.75	-1530.97	-231.97	212.92	-3163.19	89.08	1364.68	0	0	0	-3082.05	27.39	1719.62	-3104.9	135.56	1719.19	-1083.25	-73.61	1770.93	-523	36.68	1767.99	-333.33	1130.19	71.6	254.2	1122.02	79.65	-315.67
1.31	-3365.85	217.58	-15.98	-3429.63	215.1	8.63	-1630.3	26.04	31.48	-1617.81	32.3	98.24	-2843.46	-82.41	-16.18	-3959.36	93.72	-130.4	-1507.58	-229.04	142.75	-1530.97	-231.97	212.92	-3170.75	86.02	1365.58	0	0	0	-3097.03	23.57	1721.05	-3098.27	131.49	1719.55	-1083.25	-73.61	1770.93	-523	36.68	1767.99	-328.53	1129.09	72.75	256.19	1121.98	80.27	-313.13
1.32	-3353.94	217.91	-15.06	-3390.59	216.23	12.37	-1630.3	26.04	31.48	-1617.81	32.3	98.24	-2843.46	-82.41	-16.18	-3983.92	94.54	-133.79	-1507.58	-229.04	142.75	-1530.97	-231.97	212.92	-3188.62	83.23	1365.34	0	0	0	-3075.24	21.5	1720.84	-3091	129.64	1720.64	-1083.25	-73.61	1770.93	-523	36.68	1767.99	-333.36	1131.06	70.94	255.76	1121.8	80.23	-309.71
1.33	-3334.49	217.64	-14.49	-3386.27	214.77	9.57	-1630.3	26.04	31.48	-1617.81	32.3	98.24	-2843.46	-82.41	-16.18	-4005.44	95.24	-136.78	-1507.58	-229.04	142.75	-1530.97	-231.97	212.92	-3174.99	82.62	1366.95	0	0	0	-3065.91	18.43	1722.17	-3113.15	126.38	1724.02	-1083.25	-73.61	1770.93	-523	36.68	1767.99	-336.93	1130.83	70.76	254.58	1121.5	79.95	-314
1.34	-3327.2	218.23	-15.95	-3344.76	215.01	11.86	-1630.3	26.04	31.48	-1617.81	32.3	98.24	-2843.46	-82.41	-16.18	-4024.01	95.81	-139.39	-1507.58	-229.04	142.75	-1530.97	-231.97	212.92	-3167.7	79.74	1368.62	0	0	0	-3076.42	14.93	1723.97	-3052.44	124.92	1723.32	-1083.25	-73.61	1770.93	-523	36.68	1767.99	-332.03	1130.02	71.78	255.54	1122.05	80.08	-314.05
1.35	-3309.05	220.08	-17.4	-3330.6	215.6	7.89	-1630.3	26.04	31.48	-1617.81	32.3	98.24	-2843.46	-82.41	-16.18	-4039.7	96.25	-141.62	-1507.58	-229.04	142.75	-1530.97	-231.97	212.92	-3145.79	77.46	1368.29	0	0	0	-3065.66	12.75	1724.8	-3043.71	123.06	1725.51	-1083.25	-73.61	1770.93	-523	36.68	1767.99	-327.75	1128.99	72.82	254.86	1121.98	79.86	-314.82
1.36	-3272.88	220.53	-17.68	-3319.43	216.39	5.67	-1630.3	26.04	31.48	-1617.81	32.3	98.24	-2843.46	-82.41	-16.18	-4052.6	96.58	-143.49	-1507.58	-229.04	142.75	-1530.97	-231.97	212.92	-3164.23	76.29	1368.65	0	0	0	-3073.28	11.22	1727.18	-3038.87	120.37	1725.84	-1083.25	-73.61	1770.93	-523	36.68	1767.99	-326.12	1129.64	73.05	255.93	1121.57	80.24	-312.83
1.37	-3248.18	220.35	-18.52	-3324.81	216.46	-1.3	-1630.3	26.04	31.48	-1617.81	32.3	98.24	-2843.46	-82.41	-16.18	-4062.79	96.79	-145	-1507.58	-229.04	142.75	-1530.97	-231.97	212.92	-3139.95	74.35	1370.29	0	0	0	-3049.26	9.32	1727.06	-3023.81	118.14	1726.4	-1083.25	-73.61	1770.93	-523	36.68	1767.99	-333.87	1132.23	70.35	257.28	1122.24	80.68	-319.89
1.38	-3217.49	219.57	-17.87	-3274.87	218.72	0.01	-1630.3	26.04	31.48	-1617.81	32.3	98.24	-2843.46	-82.41	-16.18	-4070.38	96.89	-146.16	-1507.58	-229.04	142.75	-1530.97	-231.97	212.92	-3127.5	71.87	1370.13	0	0	0	-3033.88	6.96	1727.61	-3039.58	115.81	1729.49	-1083.25	-73.61	1770.93	-523	36.68	1767.99	-331.11	1129.23	72.26	256.48	1121.74	80.51	-317.74
1.39	-3196.41	219.87	-20.35	-3260.01	215.92	-3.16	-1630.3	26.04	31.48	-1617.81	32.3	98.24	-2843.46	-82.41	-16.18	-4075.43	96.88	-147	-1507.58	-229.04	142.75	-1530.97	-231.97	212.92	-3098.21	68.69	1370.17	0	0	0	-3022.7	4.32	1728.36	-3070.84	114.04	1733.26	-1083.25	-73.61	1770.93	-523	36.68	1767.99	-332.86	1129.89	71.71	256.25	1121.55	80.45	-314.05
1.4	-3155.21	218.95	-16.56	-3222.45	216.31	-3.24	-1630.3	26.04	31.48	-1617.81	32.3	98.24	-2843.46	-82.41	-16.18	-4078.03	96.77	-147.52	-1507.58	-229.04	142.75	-1530.97	-231.97	212.92	-3133.05	64.46	1371.46	0	0	0	-3009.19	2.96	1729.73	-3029.3	110.59	1732.21	-1083.25	-73.61	1770.93	-523	36.68	1767.99	-333.1	1130.55	71.43	255.11	1122.5	79.78	-313.93
1.41	-3133.29	217.68	-19.01	-3159.31	215.8	1.41	-1630.3	26.04	31.48	-1617.81	32.3	98.24	-2843.46	-82.41	-16.18	-4078.28	96.55	-147.73	-1507.58	-229.04	142.75	-1530.97	-231.97	212.92	-3113.25	62.07	1371.28	0	0	0	-3001.18	1.93	1730.19	-3029.64	106.58	1732.32	-1083.25	-73.61	1770.93	-523	36.68	1767.99	-333.41	1130.96	71.18	256.2	1121.73	80.18	-315.88
1.42	-3109.31	216.13	-18.17	-3173.6	213.4	-7.3	-1630.3	26.04	31.48	-1617.81	32.3	98.24	-2843.46	-82.41	-16.18	-4076.25	96.24	-147.64	-1507.58	-229.04	142.75	-1530.97	-231.97	212.92	-3108.53	62.38	1371.11	0	0	0	-3014.93	-0.84	1731.33	-2970.27	105.95	1730.57	-1083.25	-73.61	1770.93	-523	36.68	1767.99	-335.55	1130.86	70.72	254.7	1122.03	79.62	-316.88
1.43	-3080.75	214.93	-17.31	-3123.83	210.92	-4.07	-1630.3	26.04	31.48	-1617.81	32.3	98.24	-2843.46	-82.41	-16.18	-4072.04	95.84	-147.26	-1507.58	-229.04	142.75	-1530.97	-231.97	212.92	-3114.7	58.21	1370.05	0	0	0	-3010.02	-2.56	1732.95	-3013.63	104.02	1733.52	-1083.25	-73.61	1770.93	-523	36.68	1767.99	-332.58	1129.18	71.59	258.31	1121.38	80.85	-314.26
1.44	-3077.03	212.82	-20.78	-3135.01	209.87	-11.54	-1630.3	26.04	31.48	-1617.81	32.3	98.24	-2843.46	-82.41	-16.18	-4065.72	95.35	-146.61	-1507.58	-229.04	142.75	-1530.97	-231.97	212.92	-3104.25	55.6	1369.24	0	0	0	-2995.15	-5.19	1732.8	-2996.19	103.05	1732.39	-1083.25	-73.61	1770.93	-523	36.68	1767.99	-332.4	1129.64	71.45	259.53	1120.31	81.65	-314.99
1.45	-3050.97	211.64	-18.77	-3107.05	209.4	-12.37	-1630.3	26.04	31.48	-1617.81	32.3	98.24	-2843.46	-82.41	-16.18	-4057.39	94.78	-145.7	-1507.58	-229.04	142.75	-1530.97	-231.97	212.92	-3103.87	53.62	1370.35	0	0	0	-2987.06	-5.99	1733.35	-2992.9	101.56	1734.16	-1083.25	-73.61	1770.93	-523	36.68	1767.99	-328.99	1128.45	72.9	260.05	1120.38	81.41	-314.37
1.46	-3009.43	210.32	-13.42	-3038.43	205.83	-6.19	-1630.3	26.04	31.48	-1617.81	32.3	98.24	-2843.46	-82.41	-16.18	-4047.13	94.12	-144.53	-1507.58	-229.04	142.75	-1530.97	-231.97	212.92	-3077.15	51.53	1370.44	0	0	0	-2982.63	-8.79	1733.6	-2994.01	100.43	1734.69	-1083.25	-73.61	1770.93	-523	36.68	1767.99	-329.95	1130.09	72.23	257.31	1120.74	80.92	-315.71
1.47	-2963.51	205.7	-7.83	-3017.98	203.13	-6.41	-1630.3	26.04	31.48	-1617.81	32.3	98.24	-2843.46	-82.41	-16.18	-4035.02	93.39	-143.12	-1507.58	-229.04	142.75	-1530.97	-231.97	212.92	-3087.91	50.75	1369.4	0	0	0	-2978.52	-9.88	1733.86	-2990.09	98.12	1734.41	-1083.25	-73.61	1770.93	-523	36.68	1767.99	-329.95	1129.07	72.36	256.63	1121.89	80.3	-314.21
1.48	-2946.53	204.95	-5.21	-3002.6	201.31	-5.81	-1630.3	26.04	31.48	-1617.81	32.3	98.24	-2843.46	-82.41	-16.18	-4021.15	92.58	-141.48	-1507.58	-229.04	142.75	-1530.97	-231.97	212.92	-3095.9	46.53	1369.07	0	0	0	-2976.24	-10.78	1734.02	-2991.95	95.38	1735.25	-1083.25	-73.61	1770.93	-523	36.68	1767.99	-330.99	1129.46	71.87	256.8	1121	80.77	-317.45
1.49	-2916.08	200.93	-2.19	-2971.91	197.41	-3.58	-1630.3	26.04	31.48	-1617.81	32.3	98.24	-2843.46	-82.41	-16.18	-4005.62	91.7	-139.63	-1507.58	-229.04	142.75	-1530.97	-231.97	212.92	-3079.68	45.6	1369.2	0	0	0	-2967.43	-12.73	1734.51	-2988.09	93.9	1735.83	-1083.25	-73.61	1770.93	-523	36.68	1767.99	-334.41	1130.9	71.03	255.28	1122.02	80.02	-317.18
1.5	-2905.22	197.69	-1.11	-2939.43	194.8	-0.02	-1630.3	26.04	31.48	-1617.81	32.3	98.24	-2843.46	-82.41	-16.18	-3988.49	90.76	-137.56	-1507.58	-229.04	142.75	-1530.97	-231.97	212.92	-3068.39	43.09	1367.69	0	0	0	-2958.88	-14.5	1734.72	-2984.37	94.46	1735.59	-1083.25	-73.61	1770.93	-523	36.68	1767.99	-331.4	1128.91	72.34	256.43	1122.08	80.06	-308.72
1.51	-2878.38	194.8	1.37	-2882.4	191.18	8.39	-1630.3	26.04	31.48	-1617.81	32.3	98.24	-2843.46	-82.41	-16.18	-3969.86	89.76	-135.3	-1507.58	-229.04	142.75	-1530.97	-231.97	212.92	-3051.44	41.47	1367.66	0	0	0	-2957.19	-17.91	1734.44	-2983.91	90.61	1736.37	-1083.25	-73.61	1770.93	-523	36.68	1767.99	-330.89	1128.97	72.14	257.09	1121.58	80.66	-318.15
1.52	-2853.38	191.63	3.69	-2854.96	188.37	13.34	-1630.3	26.04	31.48	-1617.81	32.3	98.24	-2843.46	-82.41	-16.18	-3949.82	88.69	-132.86	-1507.58	-229.04	142.75	-1530.97	-231.97	212.92	-3056.7	40.07	1367.27	0	0	0	-2953.06	-18.55	1734.89	-2953.37	89.71	1734.71	-1083.25	-73.61	1770.93	-523	36.68	1767.99	-333.14	1130.45	71.29	257.46	1120.99	80.63	-315.71
1.53	-2830.14	188.18	5.85	-2826.26	184.74	15.93	-1630.3	26.04	31.48	-1617.81	32.3	98.24	-2843.46	-82.41	-16.18	-3928.45	87.58	-130.24	-1507.58	-229.04	142.75	-1530.97	-231.97	212.92	-3067.57	38.02	1366.8	0	0	0	-2936.72	-20.42	1734.22	-2970.18	87.45	1734.82	-1083.25	-73.61	1770.93	-523	36.68	1767.99	-330.3	1130.43	72	259.39	1120.46	81.18	-319.46
1.54	-2808.58	184.48	7.85	-2791.15	181.31	19.54	-1630.3	26.04	31.48	-1617.81	32.3	98.24	-2843.46	-82.41	-16.18	-3905.83	86.41	-127.46	-1507.58	-229.04	142.75	-1530.97	-231.97	212.92	-3026.67	37.64	1365.24	0	0	0	-2942.64	-22.13	1735.33	-2940.77	87.11	1734.27	-1083.25	-73.61	1770.93	-523	36.68	1767.99	-330.8	1129.93	72.08	259.11	1120.77	81.09	-316.43
1.55	-2788.63	180.55	9.71	-2758.17	177.62	22.9	-1630.3	26.04	31.48	-1617.81	32.3	98.24	-2843.46	-82.41	-16.18	-3882.06	85.19	-124.52	-1507.58	-229.04	142.75	-1530.97	-231.97	212.92	-3032.84	35.38	1366.55	0	0	0	-2952.92	-24.5	1736.51	-2925.56	87.08	1734.49	-1083.25	-73.61	1770.93	-523	36.68	1767.99	-327.2	1129.23	72.99	258.56	1120.66	81.06	-315.37
1.56	-2770.2	176.39	11.42	-2727.28	173.69	26	-1630.3	26.04	31.48	-1617.81	32.3	98.24	-2843.46	-82.41	-16.18	-3857.21	83.93	-121.45	-1507.58	-229.04	142.75	-1530.97	-231.97	212.92	-3017.75	34.54	1365.6	0	0	0	-2930.03	-25.14	1735.46	-2937.42	84.33	1734.62	-1083.25	-73.61	1770.93	-523	36.68	1767.99	-327.95	1128.93	73.12	258.74	1121.48	81.12	-317.22
1.57	-2753.21	172.02	12.99	-2698.41	169.53	28.85	-1630.3	26.04	31.48	-1617.81	32.3	98.24	-2843.46	-82.41	-16.18	-3831.38	82.64	-118.25	-1507.58	-229.04	142.75	-1530.97	-231.97	212.92	-3023.49	32.53	1364.67	0	0	0	-2913.11	-26.93	1734.41	-2947.84	81.2	1735.85	-1083.25	-73.61	1770.93	-523	36.68	1767.99	-332.76	1129.3	71.84	256.06	1121.41	80.51	-320.83
1.58	-2737.58	167.46	14.42	-2671.47	165.16	31.46	-1630.3	26.04	31.48	-1617.81	32.3	98.24	-2843.46	-82.41	-16.18	-3804.64	81.3	-114.93	-1507.58	-229.04	142.75	-1530.97	-231.97	212.92	-3011.16	30.72	1365.43	0	0	0	-2905.01	-28.41	1734.88	-2920.43	80.51	1733.99	-1083.25	-73.61	1770.93	-523	36.68	1767.99	-330.54	1128.38	72.44	254.4	1121.03	80.05	-322.32
1.59	-2723.23	162.73	15.72	-2646.42	160.59	33.82	-1630.3	26.04	31.48	-1617.81	32.3	98.24	-2843.46	-82.41	-16.18	-3777.1	79.94	-111.51	-1507.58	-229.04	142.75	-1530.97	-231.97	212.92	-3006.89	28.73	1364.64	0	0	0	-2911.8	-30.33	1735.48	-2910.54	79.07	1733.67	-1083.25	-73.61	1770.93	-523	36.68	1767.99	-330.66	1129.66	71.94	253.83	1122.57	79.56	-320.73
1.6	-2710.09	157.83	16.9	-2623.17	155.85	35.96	-1630.3	26.04	31.48	-1617.81	32.3	98.24	-2843.46	-82.41	-16.18	-3748.82	78.54	-107.99	-1507.58	-229.04	142.75	-1530.97	-231.97	212.92	-3017.97	27.24	1364.44	0	0	0	-2904.57	-32.51	1734.66	-2918.41	76.41	1735.23	-1083.25	-73.61	1770.93	-523	36.68	1767.99	-332.45	1130.89	71.26	253.62	1122.21	79.41	-316.34
1.61	-2698.05	152.79	17.94	-2601.67	150.95	37.86	-1630.3	26.04	31.48	-1617.81	32.3	98.24	-2843.46	-82.41	-16.18	-3719.9	77.13	-104.39	-1507.58	-229.04	142.75	-1530.97	-231.97	212.92	-2997.06	25.75	1363.38	0	0	0	-2894.22	-34.91	1735.46	-2931.11	74.85	1735.21	-1083.25	-73.61	1770.93	-523	36.68	1767.99	-332.89	1130.62	71.33	256.03	1121.04	80.35	-319.27
1.62	-2687.06	147.63	18.87	-2581.84	145.89	39.55	-1630.3	26.04	31.48	-1617.81	32.3	98.24	-2843.46	-82.41	-16.18	-3690.42	75.69	-100.72	-1507.58	-229.04	142.75	-1530.97	-231.97	212.92	-3004.3	24.38	1363.55	0	0	0	-2894.72	-35.48	1735.43	-2890.07	74.3	1734.91	-1083.25	-73.61	1770.93	-523	36.68	1767.99	-332.9	1131.32	71.07	255.11	1121.08	80.24	-312.41
1.63	-2677.02	142.35	19.69	-2563.62	140.71	41.01	-1630.3	26.04	31.48	-1617.81	32.3	98.24	-2843.46	-82.41	-16.18	-3660.46	74.24	-96.98	-1507.58	-229.04	142.75	-1530.97	-231.97	212.92	-2983.93	22.91	1362.25	0	0	0	-2892.64	-37.82	1735.75	-2905.95	72.93	1734.99	-1083.25	-73.61	1770.93	-523	36.68	1767.99	-336.06	1132.18	70.22	256.18	1120.96	80.63	-316.73
1.64	-2667.86	136.97	20.39	-2546.94	135.42	42.27	-1630.3	26.04	31.48	-1617.81	32.3	98.24	-2843.46	-82.41	-16.18	-3630.13	72.77	-93.2	-1507.58	-229.04	142.75	-1530.97	-231.97	212.92	-2964.3	21.66	1361.72	0	0	0	-2895.96	-39.27	1736.41	-2864.62	71.86	1734.68	-1083.25	-73.61	1770.93	-523	36.68	1767.99	-331.11	1129.09	72.15	254.57	1122.03	79.85	-317.33
1.65	-2659.5	131.51	20.99	-2531.72	130.03	43.32	-1630.3	26.04	31.48	-1617.81	32.3	98.24	-2843.46	-82.41	-16.18	-3599.49	71.29	-89.37	-1507.58	-229.04	142.75	-1530.97	-231.97	212.92	-2987.89	18.44	1361.07	0	0	0	-2891.92	-40.86	1736.54	-2860.4	70.91	1735.33	-1083.25	-73.61	1770.93	-523	36.68	1767.99	-328.8	1128.94	72.75	252.92	1122.9	79.33	-314.04
1.66	-2651.85	125.99	21.48	-2517.92	124.55	44.17	-1630.3	26.04	31.48	-1617.81	32.3	98.24	-2843.46	-82.41	-16.18	-3568.64	69.81	-85.53	-1507.58	-229.04	142.75	-1530.97	-231.97	212.92	-2960.86	18.09	1360.32	0	0	0	-2857.57	-41.5	1735.06	-2865.1	68.64	1735.19	-1083.25	-73.61	1770.93	-523	36.68	1767.99	-336.58	1132.07	70.36	253.7	1121.97	79.58	-314.87
1.67	-2644.84	120.41	21.88	-2505.45	119.01	44.83	-1630.3	26.04	31.48	-1617.81	32.3	98.24	-2843.46	-82.41	-16.18	-3537.66	68.33	-81.66	-1507.58	-229.04	142.75	-1530.97	-231.97	212.92	-2942.21	16.84	1359.85	0	0	0	-2862.03	-41.78	1735.65	-2875.88	66.78	1735.88	-1083.25	-73.61	1770.93	-523	36.68	1767.99	-333.84	1132.63	70.69	256.96	1121.58	80.3	-315.25
1.68	-2638.38	114.8	22.18	-2494.25	113.43	45.29	-1630.3	26.04	31.48	-1617.81	32.3	98.24	-2843.46	-82.41	-16.18	-3506.63	66.85	-77.79	-1507.58	-229.04	142.75	-1530.97	-231.97	212.92	-2953.98	14.52	1358.37	0	0	0	-2862.41	-42.91	1735.91	-2868.55	65.79	1735.65	-1083.25	-73.61	1770.93	-523	36.68	1767.99	-331.98	1131.26	71.3	257.88	1119.83	81.17	-316.27
1.69	-2632.39	109.17	22.39	-2484.25	107.81	45.58	-1630.3	26.04	31.48	-1617.81	32.3	98.24	-2843.46	-82.41	-16.18	-3475.65	65.37	-73.93	-1507.58	-229.04	142.75	-1530.97	-231.97	212.92	-2921.72	13.59	1358.1	0	0	0	-2853.33	-44.06	1735.48	-2863.39	64.6	1736.37	-1083.25	-73.61	1770.93	-523	36.68	1767.99	-332.51	1130.2	71.77	255.62	1121.32	80.43	-314.11
1.7	-2626.79	103.54	22.52	-2475.38	102.17	45.69	-1630.3	26.04	31.48	-1617.81	32.3	98.24	-2843.46	-82.41	-16.18	-3444.8	63.91	-70.08	-1507.58	-229.04	142.75	-1530.97	-231.97	212.92	-2927.45	11.39	1356.85	0	0	0	-2863.19	-46.31	1736.09	-2828.82	63.68	1733.62	-1083.25	-73.61	1770.93	-523	36.68	1767.99	-338.93	1131.06	70.32	255.33	1121.03	80.47	-314.28
1.71	-2621.51	97.92	22.56	-2467.58	96.54	45.62	-1630.3	26.04	31.48	-1617.81	32.3	98.24	-2843.46	-82.41	-16.18	-3414.16	62.46	-66.27	-1507.58	-229.04	142.75	-1530.97	-231.97	212.92	-2948.32	9.49	1355.9	0	0	0	-2842.72	-46.62	1735.77	-2816.8	62.65	1734.07	-1083.25	-73.61	1770.93	-523	36.68	1767.99	-336.2	1130.21	70.93	255.1	1121.06	80.16	-316.29
1.72	-2616.46	92.33	22.53	-2460.78	90.91	45.39	-1630.3	26.04	31.48	-1617.81	32.3	98.24	-2843.46	-82.41	-16.18	-3383.82	61.03	-62.49	-1507.58	-229.04	142.75	-1530.97	-231.97	212.92	-2913.8	8.56	1355.27	0	0	0	-2829.34	-46.44	1735.16	-2826	61.17	1735.14	-1083.25	-73.61	1770.93	-523	36.68	1767.99	-332.38	1130.23	71.76	254.48	1122.2	79.83	-319.82
1.73	-2611.56	86.79	22.43	-2454.91	85.33	45	-1630.3	26.04	31.48	-1617.81	32.3	98.24	-2843.46	-82.41	-16.18	-3353.87	59.62	-58.77	-1507.58	-229.04	142.75	-1530.97	-231.97	212.92	-2899.65	7.04	1354.21	0	0	0	-2819.76	-47.76	1734.49	-2848.22	60.28	1735.77	-1083.25	-73.61	1770.93	-523	36.68	1767.99	-332.62	1130.04	71.47	255.96	1121.18	80.3	-314.18
1.74	-2606.73	81.3	22.26	-2449.9	79.79	44.45	-1630.3	26.04	31.48	-1617.81	32.3	98.24	-2843.46	-82.41	-16.18	-3324.39	58.23	-55.11	-1507.58	-229.04	142.75	-1530.97	-231.97	212.92	-2901.57	5.92	1354.23	0	0	0	-2802.64	-47.95	1733.48	-2820.33	60.69	1734.26	-1083.25	-73.61	1770.93	-523	36.68	1767.99	-329.51	1128.77	72.57	256.06	1121.22	80.4	-312.01
1.75	-2601.89	75.89	22.02	-2445.69	74.31	43.76	-1630.3	26.04	31.48	-1617.81	32.3	98.24	-2843.46	-82.41	-16.18	-3295.47	56.87	-51.52	-1507.58	-229.04	142.75	-1530.97	-231.97	212.92	-2891.42	5.17	1352.41	0	0	0	-2802.92	-48.84	1734.26	-2823.34	59.04	1734.45	-1083.25	-73.61	1770.93	-523	36.68	1767.99	-330.79	1129.53	72.28	256.58	1121.68	80.28	-309.49
1.76	-2596.95	70.57	21.72	-2442.2	68.91	42.92	-1630.3	26.04	31.48	-1617.81	32.3	98.24	-2843.46	-82.41	-16.18	-3267.19	55.55	-48.02	-1507.58	-229.04	142.75	-1530.97	-231.97	212.92	-2881.03	5.08	1352.47	0	0	0	-2804.54	-50.38	1734.31	-2819.62	59.98	1734.77	-1083.25	-73.61	1770.93	-523	36.68	1767.99	-331.71	1130.14	71.83	257.14	1121.54	80.6	-312.92
1.77	-2591.85	65.35	21.37	-2439.38	63.61	41.94	-1630.3	26.04	31.48	-1617.81	32.3	98.24	-2843.46	-82.41	-16.18	-3239.64	54.26	-44.62	-1507.58	-229.04	142.75	-1530.97	-231.97	212.92	-2878.74	3	1352.12	0	0	0	-2793.04	-51.06	1733.62	-2819.99	57.35	1734.56	-1083.25	-73.61	1770.93	-523	36.68	1767.99	-330.06	1129.44	72.1	254.95	1120.69	80.48	-314.29
1.78	-2586.49	60.26	20.97	-2437.15	58.43	40.83	-1630.3	26.04	31.48	-1617.81	32.3	98.24	-2843.46	-82.41	-16.18	-3212.9	53.02	-41.32	-1507.58	-229.04	142.75	-1530.97	-231.97	212.92	-2865.48	2.15	1350.56	0	0	0	-2775.96	-50.48	1733.65	-2828.86	56.43	1734.25	-1083.25	-73.61	1770.93	-523	36.68	1767.99	-329.29	1128.09	72.62	256.59	1121.06	80.52	-314.09
1.79	-2580.8	55.3	20.52	-2435.44	53.37	39.59	-1630.3	26.04	31.48	-1617.81	32.3	98.24	-2843.46	-82.41	-16.18	-3187.07	51.81	-38.15	-1507.58	-229.04	142.75	-1530.97	-231.97	212.92	-2858.84	0.31	1350.34	0	0	0	-2780.57	-52.07	1734.62	-2790.27	56.57	1733.55	-1083.25	-73.61	1770.93	-523	36.68	1767.99	-333.9	1129.65	71.52	257.23	1121.29	80.39	-319.96
1.8	-2574.69	50.5	20.03	-2434.19	48.46	38.23	-1630.3	26.04	31.48	-1617.81	32.3	98.24	-2843.46	-82.41	-16.18	-3162.22	50.66	-35.1	-1507.58	-229.04	142.75	-1530.97	-231.97	212.92	-2857.98	-1.2	1349.19	0	0	0	-2767.86	-52.62	1733.9	-2775.1	57.36	1732.64	-1083.25	-73.61	1770.93	-523	36.68	1767.99	-332	1128.65	72.33	257.55	1122.01	80.12	-320.21
1.81	-2568.09	45.87	19.5	-2433.34	43.71	36.76	-1630.3	26.04	31.48	-1617.81	32.3	98.24	-2843.46	-82.41	-16.18	-3138.44	49.55	-32.2	-1507.58	-229.04	142.75	-1530.97	-231.97	212.92	-2833.1	-0.09	1349.81	0	0	0	-2755.15	-52.4	1734.25	-2770.64	57.15	1733.17	-1083.25	-73.61	1770.93	-523	36.68	1767.99	-333.28	1130.43	71.49	258.07	1122	80.32	-316.19
1.82	-2560.92	41.42	18.93	-2432.8	39.14	35.17	-1630.3	26.04	31.48	-1617.81	32.3	98.24	-2843.46	-82.41	-16.18	-3115.82	48.51	-29.45	-1507.58	-229.04	142.75	-1530.97	-231.97	212.92	-2830.05	-1.34	1348.89	0	0	0	-2754.73	-51.7	1734.37	-2759.64	58.76	1732.81	-1083.25	-73.61	1770.93	-523	36.68	1767.99	-330.18	1130.37	72.02	257.13	1120.74	80.78	-309.7
1.83	-2553.09	37.18	18.34	-2432.52	34.76	33.48	-1630.3	26.04	31.48	-1617.81	32.3	98.24	-2843.46	-82.41	-16.18	-3094.45	47.52	-26.86	-1507.58	-229.04	142.75	-1530.97	-231.97	212.92	-2841.89	-3.79	1348.87	0	0	0	-2726.83	-51.66	1733.31	-2751.81	56.44	1733.21	-1083.25	-73.61	1770.93	-523	36.68	1767.99	-330.75	1130.43	71.85	256.47	1121.67	80.23	-311.57
1.84	-2544.52	33.15	17.72	-2432.42	30.59	31.69	-1630.3	26.04	31.48	-1617.81	32.3	98.24	-2843.46	-82.41	-16.18	-3074.4	46.59	-24.45	-1507.58	-229.04	142.75	-1530.97	-231.97	212.92	-2807.52	-4.39	1349.14	0	0	0	-2713.14	-52.17	1733.11	-2745.69	56.38	1733.58	-1083.25	-73.61	1770.93	-523	36.68	1767.99	-334.08	1130.25	71.3	256.31	1121.76	80.09	-316.86
1.85	-2535.13	29.35	17.08	-2432.45	26.65	29.81	-1630.3	26.04	31.48	-1617.81	32.3	98.24	-2843.46	-82.41	-16.18	-3055.77	45.74	-22.23	-1507.58	-229.04	142.75	-1530.97	-231.97	212.92	-2793.8	-4.72	1348.25	0	0	0	-2713.66	-51.72	1734	-2740.57	56.59	1733.65	-1083.25	-73.61	1770.93	-523	36.68	1767.99	-333.83	1129.95	71.54	257.24	1121.45	80.67	-314.8
1.86	-2524.85	25.8	16.42	-2432.52	22.95	27.84	-1630.3	26.04	31.48	-1617.81	32.3	98.24	-2843.46	-82.41	-16.18	-3038.65	44.95	-20.21	-1507.58	-229.04	142.75	-1530.97	-231.97	212.92	-2781.93	-4.96	1348.8	0	0	0	-2712.9	-52.07	1735.27	-2726.85	56.78	1734.05	-1083.25	-73.61	1770.93	-523	36.68	1767.99	-332.85	1129.95	71.73	255.27	1122.85	79.83	-314.85
1.87	-2513.58	22.51	15.75	-2432.58	19.51	25.79	-1630.3	26.04	31.48	-1617.81	32.3	98.24	-2843.46	-82.41	-16.18	-3023.1	44.24	-18.39	-1507.58	-229.04	142.75	-1530.97	-231.97	212.92	-2785.82	-6.6	1348.58	0	0	0	-2703.74	-52.35	1735.15	-2712.85	58.23	1733.21	-1083.25	-73.61	1770.93	-523	36.68	1767.99	-332.29	1129.98	71.64	255.32	1121.9	80.02	-313.17
1.88	-2501.26	19.5	15.07	-2432.56	16.34	23.66	-1630.3	26.04	31.48	-1617.81	32.3	98.24	-2843.46	-82.41	-16.18	-3009.24	43.6	-16.8	-1507.58	-229.04	142.75	-1530.97	-231.97	212.92	-2781.43	-7.83	1348.55	0	0	0	-2701.91	-51.62	1735.61	-2713.23	60.73	1733.88	-1083.25	-73.61	1770.93	-523	36.68	1767.99	-331.28	1131.35	71.37	257.34	1121.45	80.56	-312.01
1.89	-2487.8	16.79	14.39	-2432.38	13.47	21.46	-1630.3	26.04	31.48	-1617.81	32.3	98.24	-2843.46	-82.41	-16.18	-2997.13	43.05	-15.44	-1507.58	-229.04	142.75	-1530.97	-231.97	212.92	-2768.28	-8.45	1348.39	0	0	0	-2695.62	-51.66	1737.31	-2727.39	59.76	1734.61	-1083.25	-73.61	1770.93	-523	36.68	1767.99	-331.02	1129.64	72.14	251.89	1123.59	78.97	-313.31
1.9	-2473.12	14.38	13.7	-2431.99	10.9	19.19	-1630.3	26.04	31.48	-1617.81	32.3	98.24	-2843.46	-82.41	-16.18	-2986.86	42.58	-14.32	-1507.58	-229.04	142.75	-1530.97	-231.97	212.92	-2758.95	-11.03	1347.41	0	0	0	-2675.01	-50.06	1736.67	-2660.03	59.36	1732.68	-1083.25	-73.61	1770.93	-523	36.68	1767.99	-330.38	1129.47	72.35	254.94	1122.64	79.91	-313.87
1.91	-2457.13	12.31	13.02	-2431.31	8.65	16.87	-1630.3	26.04	31.48	-1617.81	32.3	98.24	-2843.46	-82.41	-16.18	-2978.53	42.21	-13.46	-1507.58	-229.04	142.75	-1530.97	-231.97	212.92	-2739.24	-11.28	1348.54	0	0	0	-2672.51	-50.33	1738.21	-2681.15	59.62	1735.3	-1083.25	-73.61	1770.93	-523	36.68	1767.99	-328.61	1128.96	72.89	256.16	1121.71	80.37	-309.85
1.92	-2439.77	10.57	12.35	-2430.27	6.75	14.49	-1630.3	26.04	31.48	-1617.81	32.3	98.24	-2843.46	-82.41	-16.18	-2972.21	41.92	-12.86	-1507.58	-229.04	142.75	-1530.97	-231.97	212.92	-2749.81	-13.39	1349.52	0	0	0	-2678.06	-49.73	1740.31	-2674.43	58.52	1737.83	-1083.25	-73.61	1770.93	-523	36.68	1767.99	-331.86	1130.74	71.88	257.81	1121.44	80.68	-314.29
1.93	-2420.94	9.19	11.7	-2428.82	5.2	12.06	-1630.3	26.04	31.48	-1617.81	32.3	98.24	-2843.46	-82.41	-16.18	-2967.99	41.74	-12.54	-1507.58	-229.04	142.75	-1530.97	-231.97	212.92	-2748.53	-12.93	1350.29	0	0	0	-2655.94	-48.96	1740.81	-2662.91	60.06	1738.84	-1083.25	-73.61	1770.93	-523	36.68	1767.99	-329.21	1130.05	72.47	258.92	1120.52	81.06	-313.65
1.94	-2400.55	8.19	11.06	-2426.85	4.02	9.59	-1630.3	26.04	31.48	-1617.81	32.3	98.24	-2843.46	-82.41	-16.18	-2965.95	41.65	-12.51	-1507.58	-229.04	142.75	-1530.97	-231.97	212.92	-2721.52	-15.53	1351.73	0	0	0	-2667.82	-49.38	1743.5	-2666.44	62.01	1741.25	-1083.25	-73.61	1770.93	-523	36.68	1767.99	-331.44	1130.37	71.95	257.79	1120.17	80.91	-316.53
1.95	-2363.1	8.17	13.12	-2397.33	4.12	10.65	-1630.3	26.04	31.48	-1617.81	32.3	98.24	-2843.46	-82.41	-16.18	-2956.83	41.43	-10.64	-1507.58	-229.04	142.75	-1530.97	-231.97	212.92	-2697.45	-17.45	1353.17	0	0	0	-2644.84	-48.38	1744.49	-2656.78	61.88	1741.27	-1083.25	-73.61	1770.93	-523	36.68	1767.99	-331.7	1131.59	71.39	255.92	1120.69	80.58	-317.05
1.96	-2368.31	6.49	9.35	-2402.25	1.9	5.61	-1630.3	26.04	31.48	-1617.81	32.3	98.24	-2843.46	-82.41	-16.18	-2938.35	44.77	-7.1	-1507.58	-229.04	142.75	-1530.97	-231.97	212.92	-2710.71	-17.02	1354.27	0	0	0	-2646.65	-47.84	1746.61	-2614.86	64.56	1739.88	-1083.25	-73.61	1770.93	-523	36.68	1767.99	-333.09	1130.9	71.22	256.29	1121.17	80.5	-314.49
1.97	-2327.89	4.76	14.12	-2453.76	-0.46	-4.82	-1630.3	26.04	31.48	-1617.81	32.3	98.24	-2843.46	-82.41	-16.18	-2980.44	40.52	-16.92	-1507.58	-229.04	142.75	-1530.97	-231.97	212.92	-2703.6	-16.68	1355.2	0	0	0	-2622.51	-45.64	1747.69	-2602.42	64.84	1743.3	-1083.25	-73.61	1770.93	-523	36.68	1767.99	-335.4	1129.53	71.6	255.78	1121.53	80.45	-315.51
1.98	-2373.72	6.8	2.6	-2415.6	0.9	-1.89	-1630.3	26.04	31.48	-1617.81	32.3	98.24	-2843.46	-82.41	-16.18	-2957.49	41.3	-12.4	-1507.58	-229.04	142.75	-1530.97	-231.97	212.92	-2685.52	-18.66	1357.06	0	0	0	-2611.52	-44.17	1749.04	-2616.53	64.56	1747.3	-1083.25	-73.61	1770.93	-523	36.68	1767.99	-331.47	1128.58	72.31	255.72	1120.88	80.56	-319.04
1.99	-2369.58	6.44	2.08	-2420.27	-2.91	-2.17	-1630.3	26.04	31.48	-1617.81	32.3	98.24	-2843.46	-82.41	-16.18	-2959.42	39.95	-12.97	-1507.58	-229.04	142.75	-1530.97	-231.97	212.92	-2660.34	-19.37	1359.22	0	0	0	-2607.51	-43.86	1750.7	-2581.09	65.24	1746.45	-1083.25	-73.61	1770.93	-523	36.68	1767.99	-333.96	1130.72	71.17	256.82	1120.38	80.95	-316.63
2	-2361.91	4.49	2.72	-2405.11	-0.58	-3.96	-1630.3	26.04	31.48	-1617.81	32.3	98.24	-2843.46	-82.41	-16.18	-2986.87	41.37	-17.14	-1507.58	-229.04	142.75	-1530.97	-231.97	212.92	-2658.7	-20.78	1361.27	0	0	0	-2595.5	-41.87	1752.07	-2596.56	66.16	1749.21	-1083.25	-73.61	1770.93	-523	36.68	1767.99	-333.55	1130.59	71.3	257.22	1121.22	80.53	-314.88
2.01	-2365.07	2.74	0.58	-2428.61	-4.24	-7.31	-1630.3	26.04	31.48	-1617.81	32.3	98.24	-2843.46	-82.41	-16.18	-2991.04	40.96	-17.67	-1507.58	-229.04	142.75	-1530.97	-231.97	212.92	-2633.1	-20.5	1361.59	0	0	0	-2587.88	-41.31	1753.53	-2588.36	67.11	1749.54	-1083.25	-73.61	1770.93	-523	36.68	1767.99	-332.37	1131.26	71.28	256.01	1122.12	79.95	-315.21
2.02	-2395.86	2.19	-8.77	-2419.87	-3.58	-8.83	-1630.3	26.04	31.48	-1617.81	32.3	98.24	-2843.46	-82.41	-16.18	-2995.22	39.94	-17.5	-1507.58	-229.04	142.75	-1530.97	-231.97	212.92	-2649.74	-21.5	1362.73	0	0	0	-2593.35	-40.5	1756.16	-2594.8	67.23	1751.95	-1083.25	-73.61	1770.93	-523	36.68	1767.99	-336.71	1131.86	70.09	255.8	1121.17	80.27	-312.04
2.03	-2422.42	1.8	-16.23	-2413	-2.33	-9.41	-1630.3	26.04	31.48	-1617.81	32.3	98.24	-2843.46	-82.41	-16.18	-2999.19	38.31	-16.71	-1507.58	-229.04	142.75	-1530.97	-231.97	212.92	-2662.77	-22.67	1365	0	0	0	-2575.86	-39.83	1757.51	-2575.2	68.32	1751.62	-1083.25	-73.61	1770.93	-523	36.68	1767.99	-330.39	1129.26	72.43	257.24	1119.77	81.36	-312.32
2.04	-2414.32	2.31	-14.59	-2402.39	-2.01	-6.53	-1630.3	26.04	31.48	-1617.81	32.3	98.24	-2843.46	-82.41	-16.18	-3002.76	36.07	-15.38	-1507.58	-229.04	142.75	-1530.97	-231.97	212.92	-2642.52	-22.57	1365.52	0	0	0	-2564.3	-38.42	1757.74	-2563.4	70.18	1753.14	-1083.25	-73.61	1770.93	-523	36.68	1767.99	-330.37	1130.59	71.75	255.4	1120.49	80.45	-318.34
2.05	-2407.33	3.31	-12.72	-2420.26	-0.95	-7.61	-1630.3	26.04	31.48	-1617.81	32.3	98.24	-2843.46	-82.41	-16.18	-3005.71	33.23	-13.6	-1507.58	-229.04	142.75	-1530.97	-231.97	212.92	-2621.56	-21.92	1366.81	0	0	0	-2557.05	-37.84	1759.06	-2531.94	72.36	1752.35	-1083.25	-73.61	1770.93	-523	36.68	1767.99	-331.63	1130.79	71.35	254.54	1121.98	79.87	-315.01
2.06	-2347.28	2.09	-0.83	-2444.76	-2.37	-14.95	-1630.3	26.04	31.48	-1617.81	32.3	98.24	-2843.46	-82.41	-16.18	-3007.83	29.81	-11.44	-1507.58	-229.04	142.75	-1530.97	-231.97	212.92	-2618.33	-22.73	1367.78	0	0	0	-2554.72	-37.21	1760.67	-2542.13	74.04	1753.21	-1083.25	-73.61	1770.93	-523	36.68	1767.99	-331.32	1129.33	72.02	254.94	1122.01	80.08	-317.21
2.07	-2402.05	0.9	-11.48	-2407.56	-1.27	-8	-1630.3	26.04	31.48	-1617.81	32.3	98.24	-2843.46	-82.41	-16.18	-3008.91	25.82	-8.98	-1507.58	-229.04	142.75	-1530.97	-231.97	212.92	-2603.93	-22.75	1368.67	0	0	0	-2540.17	-35.97	1761.31	-2533.95	72.34	1753.54	-1083.25	-73.61	1770.93	-523	36.68	1767.99	-332.91	1131.25	71.22	255.08	1123.04	79.67	-312.88
2.08	-2412.72	-0.37	-13.28	-2447.59	-3.25	-16.86	-1630.3	26.04	31.48	-1617.81	32.3	98.24	-2843.46	-82.41	-16.18	-3008.75	21.25	-6.32	-1507.58	-229.04	142.75	-1530.97	-231.97	212.92	-2618.35	-24.53	1369.7	0	0	0	-2523.65	-35.4	1761.26	-2523.94	74.04	1755.1	-1083.25	-73.61	1770.93	-523	36.68	1767.99	-333.7	1130.9	70.99	255.9	1121.11	80.41	-309.05
2.09	-2403.31	-0.66	-11.36	-2374.09	-0.83	-1.92	-1630.3	26.04	31.48	-1617.81	32.3	98.24	-2843.46	-82.41	-16.18	-3007.13	16.13	-3.53	-1507.58	-229.04	142.75	-1530.97	-231.97	212.92	-2609.38	-24.68	1370.25	0	0	0	-2522.49	-35	1763.03	-2516.34	75.07	1755.51	-1083.25	-73.61	1770.93	-523	36.68	1767.99	-328.78	1128.89	72.48	256.76	1122.13	80.47	-313.63
2.1	-2385.82	0	-8.84	-2416.92	-3.52	-11.17	-1630.3	26.04	31.48	-1617.81	32.3	98.24	-2843.46	-82.41	-16.18	-3003.85	10.46	-0.69	-1507.58	-229.04	142.75	-1530.97	-231.97	212.92	-2596.09	-24.73	1370.11	0	0	0	-2507.96	-33.76	1763.42	-2472.29	75.57	1753.75	-1083.25	-73.61	1770.93	-523	36.68	1767.99	-332.16	1128.69	72.35	254.86	1121.99	79.93	-313.37
2.11	-2367.2	0.16	-6.16	-2378.74	-3.03	-2.44	-1630.3	26.04	31.48	-1617.81	32.3	98.24	-2843.46	-82.41	-16.18	-2998.7	4.24	2.11	-1507.58	-229.04	142.75	-1530.97	-231.97	212.92	-2573.88	-24.74	1371.41	0	0	0	-2511.21	-34.06	1764.54	-2478.05	75.83	1754.79	-1083.25	-73.61	1770.93	-523	36.68	1767.99	-330.22	1129.59	72.46	255.29	1121.63	79.97	-317.86
2.12	-2369.38	2.04	-7.98	-2385.24	-3.04	-4.84	-1630.3	26.04	31.48	-1617.81	32.3	98.24	-2843.46	-82.41	-16.18	-2991.46	-2.51	4.79	-1507.58	-229.04	142.75	-1530.97	-231.97	212.92	-2564.44	-25.98	1372.82	0	0	0	-2498.15	-33.78	1764.53	-2483.14	75.63	1755.02	-1083.25	-73.61	1770.93	-523	36.68	1767.99	-331.91	1130.25	71.61	255.48	1121.19	80.42	-314.38
2.13	-2364.06	2.21	-7.42	-2384.59	-0.59	-4.92	-1630.3	26.04	31.48	-1617.81	32.3	98.24	-2843.46	-82.41	-16.18	-2981.92	-9.78	7.27	-1507.58	-229.04	142.75	-1530.97	-231.97	212.92	-2560.48	-25.61	1372.75	0	0	0	-2487.69	-33.69	1765.21	-2495.86	74.53	1756.54	-1083.25	-73.61	1770.93	-523	36.68	1767.99	-332.12	1130.99	71.25	254.6	1121.73	80.01	-314.85
2.14	-2358.68	2.37	-6.71	-2451.01	-1.93	-18.47	-1630.3	26.04	31.48	-1617.81	32.3	98.24	-2843.46	-82.41	-16.18	-2969.89	-17.57	9.47	-1507.58	-229.04	142.75	-1530.97	-231.97	212.92	-2566.14	-26.6	1372.21	0	0	0	-2474.61	-32.62	1765.19	-2460.47	75.36	1755.8	-1083.25	-73.61	1770.93	-523	36.68	1767.99	-330.74	1129.86	72.1	253.69	1121.67	79.97	-319.4
2.15	-2353.26	2.53	-5.87	-2439.45	-3.92	-16.46	-1630.3	26.04	31.48	-1617.81	32.3	98.24	-2843.46	-82.41	-16.18	-2955.15	-25.86	11.3	-1507.58	-229.04	142.75	-1530.97	-231.97	212.92	-2537.17	-26.09	1371.94	0	0	0	-2460.51	-33.49	1765.43	-2466.32	74.75	1756.46	-1083.25	-73.61	1770.93	-523	36.68	1767.99	-331.45	1129.04	71.9	253.9	1122.75	79.6	-318.75
2.16	-2347.81	2.68	-4.91	-2404.54	-3.07	-9.06	-1630.3	26.04	31.48	-1617.81	32.3	98.24	-2843.46	-82.41	-16.18	-2937.48	-34.65	12.69	-1507.58	-229.04	142.75	-1530.97	-231.97	212.92	-2530.06	-26.96	1372.81	0	0	0	-2470.02	-34.23	1767.08	-2462.34	77	1758.09	-1083.25	-73.61	1770.93	-523	36.68	1767.99	-328.63	1129.24	72.89	255.78	1123.02	79.53	-314.88
2.17	-2342.34	2.82	-3.83	-2419.15	-3.89	-12.7	-1630.3	26.04	31.48	-1617.81	32.3	98.24	-2843.46	-82.41	-16.18	-2916.69	-43.93	13.54	-1507.58	-229.04	142.75	-1530.97	-231.97	212.92	-2537.08	-28.05	1373.84	0	0	0	-2458.72	-34.63	1767.13	-2438.44	76.65	1756.79	-1083.25	-73.61	1770.93	-523	36.68	1767.99	-330.39	1129.7	72.38	255.74	1121.9	80.05	-318.85
2.18	-2336.86	2.95	-2.64	-2446.81	-2.22	-17.03	-1630.3	26.04	31.48	-1617.81	32.3	98.24	-2843.46	-82.41	-16.18	-2892.55	-53.69	13.79	-1507.58	-229.04	142.75	-1530.97	-231.97	212.92	-2532.88	-28.92	1374.96	0	0	0	-2450.24	-34.67	1767.14	-2451.64	75.78	1758.91	-1083.25	-73.61	1770.93	-523	36.68	1767.99	-331.25	1130.5	71.84	254.46	1122.82	79.64	-313.98
2.19	-2331.38	3.08	-1.35	-2426.19	-3.11	-16.78	-1630.3	26.04	31.48	-1617.81	32.3	98.24	-2843.46	-82.41	-16.18	-2864.87	-63.92	13.34	-1507.58	-229.04	142.75	-1530.97	-231.97	212.92	-2517.53	-29.94	1374.57	0	0	0	-2446.38	-34.7	1767.92	-2449.15	74.6	1759.25	-1083.25	-73.61	1770.93	-523	36.68	1767.99	-331	1131.43	72.09	257.52	1121.36	80.83	-313.38
2.2	-2325.91	3.2	0.03	-2409.35	-1.11	-12.03	-1630.3	26.04	31.48	-1617.81	32.3	98.24	-2843.36	-82.42	-16.17	-2833.42	-74.61	12.12	-1507.58	-229.04	142.75	-1530.97	-231.97	212.92	-2511.09	-29.09	1375.58	0	0	0	-2442.92	-35.8	1768.93	-2432.9	73.01	1760.17	-1083.25	-73.61	1770.93	-523	36.68	1767.99	-334.54	1130.05	71.25	258.94	1120.78	81.34	-312.61
2.21	-2320.47	3.31	1.5	-2439.07	-4.12	-17.97	-1630.3	26.04	31.48	-1617.81	32.3	98.24	-2744.38	-89.64	-4.66	-2786.51	-83.81	13.67	-1507.58	-229.04	142.75	-1530.97	-231.97	212.92	-2494.38	-29.24	1375.5	0	0	0	-2423.76	-36.82	1767.83	-2439.38	72.45	1761.95	-1083.25	-73.61	1770.93	-523	36.68	1767.99	-332.1	1128.39	72.24	257.75	1122.05	80.65	-313.86
2.22	-2315.07	3.42	3.04	-2424.54	-1.98	-13.2	-1630.3	26.04	31.48	-1617.81	32.3	98.24	-2724.3	-99.51	-5.8	-2756.11	-92.55	12.71	-1507.58	-229.04	142.75	-1530.97	-231.97	212.92	-2505.15	-29.73	1375.69	0	0	0	-2420.15	-37.49	1768.38	-2417.14	70.73	1760.29	-1083.25	-73.61	1770.93	-523	36.68	1767.99	-333.13	1130.45	71.57	260.02	1122.27	80.84	-317.98
2.23	-2309.71	3.52	4.64	-2430.07	-4.12	-16.74	-1630.3	26.04	31.48	-1617.81	32.3	98.24	-2682.71	-107.46	-5.03	-2725.1	-103.48	11.6	-1507.58	-229.04	142.75	-1530.97	-231.97	212.92	-2497.23	-29.83	1375.79	0	0	0	-2408.42	-38.72	1768.77	-2403.99	69.93	1760.54	-1083.25	-73.61	1770.93	-523	36.68	1767.99	-333.62	1130.15	71.49	252.6	1123.16	79.15	-317.89
2.24	-2304.42	3.61	6.31	-2418.41	-5.06	-15.01	-1630.3	26.04	31.48	-1617.81	32.3	98.24	-2716.07	-120.24	-18.31	-2708.9	-112.89	7.22	-1507.58	-229.04	142.75	-1530.97	-231.97	212.92	-2493.65	-30.09	1376.63	0	0	0	-2411.49	-40.45	1769.5	-2388.16	69.39	1761.48	-1083.25	-73.61	1770.93	-523	36.68	1767.99	-333.75	1130.56	71.32	254.28	1120.82	80.23	-320.74
2.25	-2299.19	3.7	8.02	-2399.07	-2.16	-10.09	-1630.3	26.04	31.48	-1617.81	32.3	98.24	-2670.17	-130.31	-15.15	-2667.17	-123.09	7.68	-1507.58	-229.04	142.75	-1530.97	-231.97	212.92	-2482.34	-29.58	1376.4	0	0	0	-2397.3	-41.38	1769.64	-2397.15	68.21	1763.13	-1083.25	-73.61	1770.93	-523	36.68	1767.99	-333.05	1131.45	71.32	257.3	1121.35	80.72	-319.09
2.26	-2294.05	3.79	9.77	-2392.75	-4.21	-7.78	-1630.3	26.04	31.48	-1617.81	32.3	98.24	-2632.21	-139.78	-14.87	-2654.92	-134.53	2.01	-1507.58	-229.04	142.75	-1530.97	-231.97	212.92	-2473.72	-30.47	1375.85	0	0	0	-2400.46	-43.24	1769.83	-2408.82	67.13	1764.21	-1083.25	-73.61	1770.93	-523	36.68	1767.99	-333.31	1129.6	71.88	256.56	1121.17	80.77	-316.27
2.27	-2289	3.87	11.56	-2404.17	-5.11	-8.25	-1630.3	26.04	31.48	-1617.81	32.3	98.24	-2628.57	-148.55	-19.64	-2630.37	-145.23	-0.74	-1507.58	-229.04	142.75	-1530.97	-231.97	212.92	-2473.01	-31.02	1375.62	0	0	0	-2391.37	-44.06	1769.68	-2403.19	63.55	1763.06	-1083.25	-73.61	1770.93	-523	36.68	1767.99	-331.87	1129.7	71.89	256.55	1121.04	80.64	-317.57
2.28	-2284.05	3.94	13.37	-2424.15	-4.75	-12.87	-1630.3	26.04	31.48	-1617.81	32.3	98.24	-2541.72	-158.16	-10.62	-2616.7	-155.97	-5.47	-1507.58	-229.04	142.75	-1530.97	-231.97	212.92	-2453.86	-31.48	1375.91	0	0	0	-2374.51	-45.24	1768.75	-2379.02	63.39	1762.76	-1083.25	-73.61	1770.93	-523	36.68	1767.99	-327.3	1130.08	72.81	254.48	1122.22	79.78	-318.58
2.29	-2279.22	4.01	15.2	-2384.01	-2.78	-5.05	-1630.3	26.04	31.48	-1617.81	32.3	98.24	-2560.15	-167.77	-20.27	-2569.11	-164.9	-3.38	-1507.58	-229.04	142.75	-1530.97	-231.97	212.92	-2455.02	-31.73	1375.42	0	0	0	-2378.24	-46.66	1769.51	-2346.95	63.09	1760.97	-1083.25	-73.61	1770.93	-523	36.68	1767.99	-328.39	1128.67	72.85	255.13	1121.51	80.3	-319.42
2.3	-2274.52	4.08	17.03	-2399.22	-5.52	-8.01	-1630.3	26.04	31.48	-1617.81	32.3	98.24	-2508.29	-175.57	-16.29	-2550.48	-175.58	-6.13	-1507.58	-229.04	142.75	-1530.97	-231.97	212.92	-2462.51	-33.21	1375.75	0	0	0	-2381.94	-48.75	1769.96	-2358.05	62.28	1762.01	-1083.25	-73.61	1770.93	-523	36.68	1767.99	-330.09	1128.8	72.57	256.91	1121.66	80.56	-321.21
2.31	-2269.96	4.14	18.86	-2400.24	-5.57	-7.8	-1630.3	26.04	31.48	-1617.81	32.3	98.24	-2472.77	-186.69	-15.03	-2512.05	-183.93	-5.57	-1507.58	-229.04	142.75	-1530.97	-231.97	212.92	-2449	-33.05	1374.6	0	0	0	-2348.83	-49.34	1767.7	-2365.18	59.08	1763.4	-1083.25	-73.61	1770.93	-523	36.68	1767.99	-332.39	1129.55	71.82	257.36	1121.82	80.56	-318.46
2.32	-2265.55	4.2	20.69	-2427.75	-5.66	-11.96	-1630.3	26.04	31.48	-1617.81	32.3	98.24	-2451.63	-197.16	-17.59	-2482.16	-193.32	-5.74	-1507.58	-229.04	142.75	-1530.97	-231.97	212.92	-2432.44	-33.9	1374.03	0	0	0	-2363.86	-51.11	1768.83	-2353.47	58.65	1762.76	-1083.25	-73.61	1770.93	-523	36.68	1767.99	-334	1129.45	71.66	257.79	1121.81	80.59	-319.28
2.33	-2261.3	4.25	22.49	-2431.19	-7.21	-14.66	-1630.3	26.04	31.48	-1617.81	32.3	98.24	-2421.95	-206.71	-15.02	-2473.07	-202.76	-10.75	-1507.58	-229.04	142.75	-1530.97	-231.97	212.92	-2436.57	-35.21	1374.37	0	0	0	-2341.05	-52.75	1767.87	-2331.68	57.71	1761.6	-1083.25	-73.61	1770.93	-523	36.68	1767.99	-332.47	1129.52	72.08	256.55	1120.55	80.79	-314.02
2.34	-2257.23	4.3	24.27	-2436.71	-7.42	-15.12	-1630.3	26.04	31.48	-1617.81	32.3	98.24	-2404.09	-213.41	-16.33	-2421.06	-210.53	-6.8	-1507.58	-229.04	142.75	-1530.97	-231.97	212.92	-2417.95	-35.18	1374.03	0	0	0	-2334.81	-53.97	1767.3	-2331.72	55.52	1761.81	-1083.25	-73.61	1770.93	-523	36.68	1767.99	-333.09	1128.7	71.99	254.46	1120.91	80.08	-313.98
2.35	-2253.33	4.35	26.01	-2417.35	-4.51	-12.42	-1630.3	26.04	31.48	-1617.81	32.3	98.24	-2395.27	-224.55	-19.2	-2395.76	-217.09	-7.29	-1507.58	-229.04	142.75	-1530.97	-231.97	212.92	-2420.06	-37.27	1373.35	0	0	0	-2323.9	-55.52	1767.03	-2334.35	53.01	1761.32	-1083.25	-73.61	1770.93	-523	36.68	1767.99	-330	1129.56	72.2	256.48	1120.87	80.87	-317.47
2.36	-2249.64	4.39	27.71	-2417.77	-6.01	-13.68	-1630.3	26.04	31.48	-1617.81	32.3	98.24	-2328.8	-230.99	-13.3	-2352.49	-223.95	-3.36	-1507.58	-229.04	142.75	-1530.97	-231.97	212.92	-2405.65	-38.29	1372.65	0	0	0	-2309.93	-56.34	1766.59	-2338.32	51.6	1762.88	-1083.25	-73.61	1770.93	-523	36.68	1767.99	-333.86	1130.17	71.57	257.3	1120.44	80.99	-316.78
2.37	-2246.15	4.43	29.36	-2459.72	-6.48	-19.95	-1630.3	26.04	31.48	-1617.81	32.3	98.24	-2323.67	-238.47	-15.13	-2347.64	-230.73	-7.21	-1507.58	-229.04	142.75	-1530.97	-231.97	212.92	-2389.51	-38.13	1371.61	0	0	0	-2296.88	-58.39	1765.92	-2319.45	51.68	1761.86	-1083.25	-73.61	1770.93	-523	36.68	1767.99	-335.98	1130.38	70.95	254.41	1123.2	79.44	-316.19
2.38	-2242.89	4.47	30.95	-2433.79	-3.44	-15.93	-1630.3	26.04	31.48	-1617.81	32.3	98.24	-2272.13	-242.19	-10.29	-2314.25	-236.29	-5.16	-1507.58	-229.04	142.75	-1530.97	-231.97	212.92	-2384.01	-40.27	1372.11	0	0	0	-2291.38	-60.44	1765.81	-2300.89	48.9	1759.95	-1083.25	-73.61	1770.93	-523	36.68	1767.99	-334.97	1130.86	71.26	254.64	1121.25	80.03	-311.81
2.39	-2239.85	4.51	32.47	-2440.55	-3.92	-17.29	-1630.3	26.04	31.48	-1617.81	32.3	98.24	-2220.21	-246.68	-5.31	-2275.76	-240.78	-0.73	-1507.58	-229.04	142.75	-1530.97	-231.97	212.92	-2371.32	-40.41	1371.53	0	0	0	-2300.16	-62.41	1766.42	-2313.53	46.42	1761.87	-1083.25	-73.61	1770.93	-523	36.68	1767.99	-332.22	1130.3	71.74	254.51	1120.89	80.15	-313.79
2.4	-2237.05	4.54	33.91	-2412.51	-2.36	-12.64	-1630.3	26.04	31.48	-1617.81	32.3	98.24	-2207.83	-253.15	-4.11	-2210.12	-244.23	9.29	-1507.58	-229.04	142.75	-1530.97	-231.97	212.92	-2363.04	-41.55	1371.11	0	0	0	-2281.15	-63.69	1765.12	-2295.61	45.04	1761.64	-1083.25	-73.61	1770.93	-523	36.68	1767.99	-331.41	1129.35	72.09	254.62	1122.12	79.45	-321.81
2.41	-2234.51	4.57	35.26	-2411.57	-2.66	-12.39	-1630.3	26.04	31.48	-1617.81	32.3	98.24	-2169.34	-258.41	1.76	-2181.12	-248.14	13.52	-1507.58	-229.04	142.75	-1530.97	-231.97	212.92	-2344.96	-42.4	1370.42	0	0	0	-2274.23	-66.69	1764.74	-2276.43	43.44	1760.43	-1083.25	-73.61	1770.93	-523	36.68	1767.99	-333.94	1129.73	71.65	257.26	1122.17	80.42	-317.16
2.42	-2232.23	4.6	36.53	-2398.05	-3.25	-10.06	-1630.3	26.04	31.48	-1617.81	32.3	98.24	-2127.07	-259.88	9.12	-2140.78	-252.41	18.23	-1507.58	-229.04	142.75	-1530.97	-231.97	212.92	-2349.66	-44.68	1370.48	0	0	0	-2265.47	-67.99	1764.15	-2279.66	40.15	1760.21	-1083.25	-73.61	1770.93	-523	36.68	1767.99	-333.05	1130.12	71.71	254.72	1122.3	79.88	-314.45
2.43	-2230.23	4.63	37.69	-2378.66	-1.39	-5.93	-1630.3	26.04	31.48	-1617.81	32.3	98.24	-2102.83	-265.26	13.6	-2101.88	-257.52	21.98	-1507.58	-229.04	142.75	-1530.97	-231.97	212.92	-2344.03	-44.92	1369.79	0	0	0	-2264.18	-70.11	1763.93	-2259.77	40.02	1758.81	-1083.25	-73.61	1770.93	-523	36.68	1767.99	-329.4	1129.31	72.51	256.74	1120.92	80.57	-312.34
2.44	-2228.52	4.65	38.74	-2403.16	-1.33	-10.35	-1630.3	26.04	31.48	-1617.81	32.3	98.24	-2072.63	-266	19.93	-2066.85	-261.83	25.01	-1507.58	-229.04	142.75	-1530.97	-231.97	212.92	-2343.96	-47.43	1367.88	0	0	0	-2265.07	-72.61	1763.84	-2262.69	37.39	1759.33	-1083.25	-73.61	1770.93	-523	36.68	1767.99	-333.21	1128.85	72.15	257.63	1119.54	81.28	-314.49
2.45	-2227.1	4.68	39.67	-2409.02	-0.88	-12.14	-1630.3	26.04	31.48	-1617.81	32.3	98.24	-2031.75	-266.46	32.22	-2035.5	-265.39	27.36	-1507.58	-229.04	142.75	-1530.97	-231.97	212.92	-2333.22	-48.97	1368.72	0	0	0	-2255.01	-74.95	1763.38	-2239.66	37.18	1757.93	-1083.25	-73.61	1770.93	-523	36.68	1767.99	-333.17	1130.22	71.42	256.67	1120.39	80.82	-317.41
2.46	-2226	4.7	40.47	-2434.16	-0.65	-14.56	-1630.3	26.04	31.48	-1617.81	32.3	98.24	-1948.47	-265.67	52.61	-2007.59	-268.25	29.09	-1507.58	-229.04	142.75	-1530.97	-231.97	212.92	-2317.79	-49.84	1368.57	0	0	0	-2243.39	-77.21	1762.71	-2257.67	33.4	1758.28	-1083.25	-73.61	1770.93	-523	36.68	1767.99	-332.47	1129.72	71.81	256.99	1120.74	80.65	-313.3
2.47	-2225.22	4.72	41.13	-2446.3	0.17	-18.01	-1630.3	26.04	31.48	-1617.81	32.3	98.24	-1932.05	-273.45	74.83	-1982.92	-270.46	30.23	-1507.58	-229.04	142.75	-1530.97	-231.97	212.92	-2309.58	-51.11	1367.36	0	0	0	-2241.04	-78.95	1762.34	-2243.99	29.76	1757.79	-1083.25	-73.61	1770.93	-523	36.68	1767.99	-330.89	1129.07	72.34	255.55	1121.44	80.27	-315.04
2.48	-2224.77	4.74	41.66	-2400.05	1.66	-8.7	-1630.3	26.04	31.48	-1617.81	32.3	98.24	-1950.34	-280.4	92.8	-1961.26	-272.06	30.86	-1507.58	-229.04	142.75	-1530.97	-231.97	212.92	-2307.02	-53.53	1366.89	0	0	0	-2225.86	-81.57	1760.94	-2234.45	29.96	1757.47	-1083.25	-73.61	1770.93	-523	36.68	1767.99	-329.53	1128.88	72.47	255.78	1121.08	80.53	-321.87
2.49	-2224.66	4.77	42.03	-2391.58	3.3	-7.69	-1630.3	26.04	31.48	-1617.81	32.3	98.24	-1928.62	-280.49	105.31	-1942.42	-273.11	31	-1507.58	-229.04	142.75	-1530.97	-231.97	212.92	-2310.17	-55.63	1366.15	0	0	0	-2208.4	-83.89	1760.05	-2214.32	25.98	1755.5	-1083.25	-73.61	1770.93	-523	36.68	1767.99	-329.21	1129.09	72.64	255.99	1121.46	80.5	-315.46
2.5	-2224.92	4.79	42.23	-2401.8	1.89	-7.83	-1630.3	26.04	31.48	-1617.81	32.3	98.24	-1903.69	-275.86	116.36	-1926.17	-273.66	30.71	-1507.58	-229.04	142.75	-1530.97	-231.97	212.92	-2292.63	-58.06	1365.78	0	0	0	-2214.79	-85.9	1760.33	-2225.96	22.91	1756.81	-1083.25	-73.61	1770.93	-523	36.68	1767.99	-332.47	1129.46	71.97	256.61	1121.63	80.57	-314.58
2.51	-2225.53	4.81	42.27	-2417.51	1.93	-13.7	-1630.3	26.04	31.48	-1617.81	32.3	98.24	-1882.4	-273.16	125.12	-1912.3	-273.75	30.05	-1507.58	-229.04	142.75	-1530.97	-231.97	212.92	-2290.23	-60.99	1365.11	0	0	0	-2207.62	-88.91	1759.36	-2193.83	19.82	1754.65	-1083.25	-73.61	1770.93	-523	36.68	1767.99	-332.9	1130.55	71.82	254.39	1120.68	80.26	-314.8
2.52	-2226.53	4.83	42.13	-2392.74	1.65	-7.42	-1630.3	26.04	31.48	-1617.81	32.3	98.24	-1857.69	-269.82	136.64	-1900.59	-273.43	29.06	-1507.58	-229.04	142.75	-1530.97	-231.97	212.92	-2286.35	-63.54	1364.44	0	0	0	-2195.46	-91.57	1758.49	-2197.38	17.69	1753.95	-1083.25	-73.61	1770.93	-523	36.68	1767.99	-331.3	1129.52	72.07	255.52	1121.21	80.18	-316.99
2.53	-2227.92	4.85	41.8	-2390.05	2.75	-6.13	-1630.3	26.04	31.48	-1617.81	32.3	98.24	-1842.11	-267.41	144.19	-1890.84	-272.74	27.78	-1507.58	-229.04	142.75	-1530.97	-231.97	212.92	-2269.9	-64.15	1363.14	0	0	0	-2187.5	-94.97	1757.27	-2173.45	14.48	1752.37	-1083.25	-73.61	1770.93	-523	36.68	1767.99	-331.92	1129.84	71.65	252.72	1122.73	79.17	-313.32
2.54	-2229.71	4.87	41.28	-2377.77	3.73	-5.19	-1630.3	26.04	31.48	-1617.81	32.3	98.24	-1833.24	-265.83	147.84	-1882.82	-271.75	26.27	-1507.58	-229.04	142.75	-1530.97	-231.97	212.92	-2253.86	-67.45	1363.2	0	0	0	-2181.33	-97.83	1755.66	-2171.52	12.58	1751.37	-1083.25	-73.61	1770.93	-523	36.68	1767.99	-330.73	1130.39	71.57	253.44	1122.81	79.32	-313.99
2.55	-2231.91	4.9	40.55	-2395.72	3.84	-7.23	-1630.3	26.04	31.48	-1617.81	32.3	98.24	-1828.66	-264.98	147.67	-1876.33	-270.5	24.58	-1507.58	-229.04	142.75	-1530.97	-231.97	212.92	-2253.24	-70.09	1362.06	0	0	0	-2170.02	-101.34	1755.01	-2176.59	10.27	1751.85	-1083.25	-73.61	1770.93	-523	36.68	1767.99	-331.26	1130.02	72.03	253.32	1122.71	79.34	-313.67
2.56	-2234.54	4.92	39.61	-2399.38	3.11	-7.38	-1630.3	26.04	31.48	-1617.81	32.3	98.24	-1825.93	-264.76	143.75	-1871.15	-269.04	22.76	-1507.58	-229.04	142.75	-1530.97	-231.97	212.92	-2236.31	-73	1361.18	0	0	0	-2157.37	-104.52	1754.3	-2190.22	5.21	1752.62	-1083.25	-73.61	1770.93	-523	36.68	1767.99	-331.39	1130.11	71.89	254.34	1121.26	80.2	-314.73
2.57	-2237.6	4.95	38.45	-2420.32	1.84	-12.52	-1630.3	26.04	31.48	-1617.81	32.3	98.24	-1822.62	-265.07	136.17	-1867.06	-267.41	20.86	-1507.58	-229.04	142.75	-1530.97	-231.97	212.92	-2236.7	-75.61	1360.43	0	0	0	-2148.24	-108	1753.1	-2163.2	1.26	1750.66	-1083.25	-73.61	1770.93	-523	36.68	1767.99	-328.24	1128.88	73.03	256.07	1120.44	80.77	-317.43
2.58	-2241.11	4.97	37.07	-2378.14	3.4	-2.65	-1630.3	26.04	31.48	-1617.81	32.3	98.24	-1816.33	-265.8	125	-1863.86	-265.66	18.92	-1507.58	-229.04	142.75	-1530.97	-231.97	212.92	-2227.64	-78.52	1360.43	0	0	0	-2149.28	-110.98	1752.13	-2150.81	-0.99	1748.72	-1083.25	-73.61	1770.93	-523	36.68	1767.99	-330.44	1128.93	72.39	256.66	1120.53	80.96	-316.38
2.59	-2245.08	5	35.44	-2425.98	2.92	-12.85	-1630.3	26.04	31.48	-1617.81	32.3	98.24	-1808.81	-267.07	114.88	-1861.32	-263.85	16.99	-1507.58	-229.04	142.75	-1530.97	-231.97	212.92	-2218.72	-81.29	1358.94	0	0	0	-2127.38	-114.73	1750.83	-2163.32	-5.41	1748.3	-1083.25	-73.61	1770.93	-523	36.68	1767.99	-330.18	1129.43	72.36	256.92	1121.37	80.59	-311.92
2.6	-2249.52	5.03	33.57	-2415.24	3.09	-12.2	-1630.3	26.04	31.48	-1617.81	32.3	98.24	-1804.37	-266.38	106.65	-1859.24	-262.02	15.13	-1507.58	-229.04	142.75	-1530.97	-231.97	212.92	-2198.33	-84.46	1358.91	0	0	0	-2119.64	-118.41	1749.57	-2123.91	-8.67	1746.28	-1083.25	-73.61	1770.93	-523	36.68	1767.99	-331.58	1130.43	71.7	256.93	1120.63	80.58	-314.25
2.61	-2254.44	5.07	31.44	-2372.05	3.13	-2.79	-1630.3	26.04	31.48	-1617.81	32.3	98.24	-1797.11	-268.05	95.2	-1857.39	-260.22	13.39	-1507.58	-229.04	142.75	-1530.97	-231.97	212.92	-2183.95	-87.58	1358.48	0	0	0	-2125.57	-122.46	1748.68	-2131.78	-13.24	1745.84	-1083.25	-73.61	1770.93	-523	36.68	1767.99	-330.27	1129.45	72.18	255.64	1121.29	80.26	-316.02
2.62	-2259.86	5.1	29.06	-2411.82	0.01	-12.17	-1630.3	26.04	31.48	-1617.81	32.3	98.24	-1810.2	-267.5	64.68	-1855.57	-258.5	11.81	-1507.58	-229.04	142.75	-1530.97	-231.97	212.92	-2193.02	-90.69	1358.39	0	0	0	-2115.72	-126.97	1748.1	-2129.27	-16.41	1746.14	-1083.25	-73.61	1770.93	-523	36.68	1767.99	-330.63	1128.51	72.41	255.29	1121.62	80.23	-311.79
2.63	-2265.78	5.14	26.4	-2403.96	5.14	-10.03	-1630.3	26.04	31.48	-1617.81	32.3	98.24	-1782.52	-266.95	56.08	-1853.57	-256.91	10.43	-1507.58	-229.04	142.75	-1530.97	-231.97	212.92	-2185.99	-95.19	1358.5	0	0	0	-2113.6	-130.8	1748.39	-2100.69	-20.31	1744.93	-1083.25	-73.61	1770.93	-523	36.68	1767.99	-330.85	1130.17	71.72	254.71	1122.13	80.05	-316.62
2.64	-2272.21	5.18	23.46	-2365.92	4.37	-1.79	-1630.3	26.04	31.48	-1617.81	32.3	98.24	-1787.65	-269.77	41.91	-1851.16	-255.49	9.33	-1507.58	-229.04	142.75	-1530.97	-231.97	212.92	-2170.27	-97.64	1359.23	0	0	0	-2097.11	-133.93	1747.99	-2109.26	-23.52	1744.95	-1083.25	-73.61	1770.93	-523	36.68	1767.99	-332.08	1130.16	71.73	257.08	1121.96	80.35	-312.87
2.65	-2279.17	5.22	20.23	-2387.89	3.38	-6.15	-1630.3	26.04	31.48	-1617.81	32.3	98.24	-1783.84	-268.52	32.66	-1848.14	-254.3	8.53	-1507.58	-229.04	142.75	-1530.97	-231.97	212.92	-2166.67	-101.89	1360.77	0	0	0	-2085.05	-138.09	1747.66	-2114.53	-28.84	1746.18	-1083.25	-73.61	1770.93	-523	36.68	1767.99	-333.49	1130.78	71.26	257.42	1121.14	80.83	-316.45
2.66	-2286.67	5.27	16.71	-2385.58	4.64	-6.32	-1630.3	26.04	31.48	-1617.81	32.3	98.24	-1789.51	-266.73	28.26	-1844.26	-253.39	8.09	-1507.58	-229.04	142.75	-1530.97	-231.97	212.92	-2154.82	-104.92	1362.22	0	0	0	-2083.65	-143.57	1749.1	-2084.98	-33.46	1745.9	-1083.25	-73.61	1770.93	-523	36.68	1767.99	-335.01	1129.46	71.23	255.58	1121.22	80.22	-319.38
2.67	-2294.72	5.32	12.88	-2386.16	4.02	-6.61	-1630.3	26.04	31.48	-1617.81	32.3	98.24	-1769.74	-264.09	28.84	-1815.95	-250.21	11.32	-1507.58	-229.04	142.75	-1530.97	-231.97	212.92	-2146.21	-107.32	1364.61	0	0	0	-2077.38	-146.9	1750.07	-2071.08	-37.61	1747.07	-1083.25	-73.61	1770.93	-523	36.68	1767.99	-334.54	1129.59	71.16	257.1	1120.7	80.89	-314.02
2.68	-2303.32	5.37	8.74	-2368.89	2.89	-2.18	-1630.3	26.04	31.48	-1617.81	32.3	98.24	-1780.52	-261.81	26.25	-1801.93	-249.48	13.39	-1507.58	-229.04	142.75	-1530.97	-231.97	212.92	-2140.38	-109.75	1366.72	0	0	0	-2058.2	-150.33	1750.41	-2064.69	-41.19	1749.21	-1083.25	-73.61	1770.93	-523	36.68	1767.99	-333.59	1129.82	71.53	258.54	1120.31	81.32	-314.15
2.69	-2296.6	8.92	6.95	-2379.04	2.49	-5.07	-1630.3	26.04	31.48	-1617.81	32.3	98.24	-1783.5	-263.02	25.18	-1830.54	-250.46	7.69	-1507.58	-229.04	142.75	-1530.97	-231.97	212.92	-2138.79	-114.41	1368.52	0	0	0	-2057.22	-155.28	1752.42	-2055.76	-44.43	1750.3	-1083.25	-73.61	1770.93	-523	36.68	1767.99	-331.6	1129.12	72.03	257.67	1121.53	80.54	-316.24
2.7	-2313.09	4.2	2.83	-2400.74	1.72	-9.72	-1630.3	26.04	31.48	-1617.81	32.3	98.24	-1766.65	-260.04	27.36	-1812.34	-249.56	9.03	-1507.58	-229.04	142.75	-1530.97	-231.97	212.92	-2140.1	-117.68	1371.41	0	0	0	-2047.09	-159.69	1753.28	-2056.11	-50.22	1752.62	-1083.25	-73.61	1770.93	-523	36.68	1767.99	-331.08	1129.11	72.02	257.2	1120.8	80.66	-314.21
2.71	-2352.84	6.01	-5.86	-2384.91	2.67	-7.18	-1630.3	26.04	31.48	-1617.81	32.3	98.24	-1773.25	-263.34	23.52	-1816.44	-248.51	9.85	-1507.58	-229.04	142.75	-1530.97	-231.97	212.92	-2099.66	-119.83	1374	0	0	0	-2047.49	-164.33	1755.39	-2049.18	-53.89	1753.81	-1083.25	-73.61	1770.93	-523	36.68	1767.99	-331.89	1130.24	71.58	256.46	1121.51	80.47	-315.94
2.72	-2346.7	5.18	-6.15	-2379.42	0.01	-7.61	-1630.3	26.04	31.48	-1617.81	32.3	98.24	-1766.8	-262.25	25.88	-1841.28	-250.84	2.83	-1507.58	-229.04	142.75	-1530.97	-231.97	212.92	-2098.09	-123.16	1376.59	0	0	0	-2037.95	-168.25	1756.57	-2055.18	-57.57	1756.46	-1083.25	-73.61	1770.93	-523	36.68	1767.99	-332.15	1131.5	71.31	256.22	1121.03	80.47	-315.75
2.73	-2339.95	6.9	-7.16	-2400.92	1.96	-13.75	-1630.3	26.04	31.48	-1617.81	32.3	98.24	-1764.23	-261.33	26.8	-1846.46	-250.44	0.43	-1507.58	-229.04	142.75	-1530.97	-231.97	212.92	-2089.63	-126.34	1379.04	0	0	0	-2024.07	-172.41	1757.56	-2030.65	-62.03	1757.53	-1083.25	-73.61	1770.93	-523	36.68	1767.99	-330.69	1130.24	72.31	255.18	1121.17	80.4	-314.02
2.74	-2371.16	5.43	-16.12	-2402.13	1.31	-18.43	-1630.3	26.04	31.48	-1617.81	32.3	98.24	-1771.36	-263.58	24.54	-1853.38	-251.88	-1.6	-1507.58	-229.04	142.75	-1530.97	-231.97	212.92	-2084.18	-128.42	1380.92	0	0	0	-2009.43	-176.2	1758.18	-2010.2	-65.44	1757.46	-1083.25	-73.61	1770.93	-523	36.68	1767.99	-331.8	1129.6	71.81	257.99	1121.6	80.67	-316.87
2.75	-2379.08	4.15	-21.43	-2384.07	2.12	-18.29	-1630.3	26.04	31.48	-1617.81	32.3	98.24	-1779.03	-260.32	22.59	-1825.82	-248.61	3.33	-1507.58	-229.04	142.75	-1530.97	-231.97	212.92	-2063.16	-130.23	1382.83	0	0	0	-2000.22	-180.29	1759.25	-2015.84	-70.67	1758.52	-1083.25	-73.61	1770.93	-523	36.68	1767.99	-332.11	1129.79	71.6	258.2	1121.43	80.79	-315.32
2.76	-2360.27	4.55	-22.56	-2390.01	3.45	-21.33	-1630.3	26.04	31.48	-1617.81	32.3	98.24	-1779.6	-261.35	21.51	-1781.77	-245.87	12.53	-1507.58	-229.04	142.75	-1530.97	-231.97	212.92	-2065.48	-133.29	1383.08	0	0	0	-1997.5	-184.6	1760.37	-2011.09	-75.63	1760.72	-1083.25	-73.61	1770.93	-523	36.68	1767.99	-329.71	1129.92	72.12	256.56	1121.82	80.24	-312.28
2.77	-2363.24	4.4	-28.27	-2385.2	2.68	-20.6	-1630.3	26.04	31.48	-1617.81	32.3	98.24	-1765.83	-260.23	24.04	-1803.84	-247.15	7.18	-1507.58	-229.04	142.75	-1530.97	-231.97	212.92	-2055.09	-136.62	1383.52	0	0	0	-2002.51	-189.53	1760.99	-1990.15	-78.89	1760.53	-1083.25	-73.61	1770.93	-523	36.68	1767.99	-335.18	1129.75	71.15	256.6	1122.41	80.09	-314.64
2.78	-2355.15	6.71	-29.81	-2380.13	3.09	-19.02	-1630.3	26.04	31.48	-1617.81	32.3	98.24	-1773.26	-259.35	22.04	-1830.19	-248.52	1.23	-1507.58	-229.04	142.75	-1530.97	-231.97	212.92	-2054.46	-139.74	1384.18	0	0	0	-1990.17	-193	1761.28	-1974.58	-82.39	1760.37	-1083.25	-73.61	1770.93	-523	36.68	1767.99	-333.77	1130.22	71.4	255.34	1122.16	80	-319.46
2.79	-2342.82	7.32	-29.07	-2371.32	4.05	-14.87	-1630.3	26.04	31.48	-1617.81	32.3	98.24	-1772.85	-260.1	38.9	-1795.13	-246.63	9.25	-1507.58	-229.04	142.75	-1530.97	-231.97	212.92	-2043.66	-142.02	1385.08	0	0	0	-1982.91	-197.98	1761.45	-1993.75	-86.27	1762.75	-1083.25	-73.61	1770.93	-523	36.68	1767.99	-333.98	1130.25	71.34	254.56	1122.65	79.86	-318.83
2.8	-2329.92	9.94	-28.55	-2364.65	4.15	-11.19	-1630.3	26.04	31.48	-1617.81	32.3	98.24	-1783.36	-260.89	19.18	-1817.42	-247.03	2.32	-1507.58	-229.04	142.75	-1530.97	-231.97	212.92	-2027.4	-144.76	1384.98	0	0	0	-1958.39	-200.49	1761.53	-1972.08	-89.49	1763.65	-1083.25	-73.61	1770.93	-523	36.68	1767.99	-331.45	1130.05	71.93	257.05	1120.53	81.05	-319.47
2.81	-2324.59	12.14	-31.95	-2344.22	6.95	-4.06	-1630.3	26.04	31.48	-1617.81	32.3	98.24	-1782.92	-261.39	17.47	-1808.89	-246.07	4.56	-1507.58	-229.04	142.75	-1530.97	-231.97	212.92	-2025.99	-147.19	1384.81	0	0	0	-1961.51	-204.18	1762.97	-1957.29	-93.67	1763.8	-1083.25	-73.61	1770.93	-523	36.68	1767.99	-328.5	1129.72	72.82	257.58	1121.9	80.39	-315.94
2.82	-2315.31	16.59	-30.15	-2322.4	9.58	3.67	-1630.3	26.04	31.48	-1617.81	32.3	98.24	-1773.82	-260.68	37.12	-1799.19	-246.97	5.36	-1507.58	-229.04	142.75	-1530.97	-231.97	212.92	-2020.57	-149.94	1385.07	0	0	0	-1952.57	-208.36	1763.1	-1960.62	-96.35	1765.21	-1083.25	-73.61	1770.93	-523	36.68	1767.99	-332.82	1129.79	71.55	258.57	1121	81.14	-317.12
2.83	-2282.45	19.75	-21.99	-2316.51	11.71	6.91	-1630.3	26.04	31.48	-1617.81	32.3	98.24	-1773.48	-262.09	20.02	-1838.78	-250.61	-3.8	-1507.58	-229.04	142.75	-1530.97	-231.97	212.92	-1999.69	-152.19	1385.68	0	0	0	-1940.41	-211.15	1762.96	-1943.4	-100.36	1763.96	-1083.25	-73.61	1770.93	-523	36.68	1767.99	-332.11	1129.89	71.71	258	1121.37	80.92	-317.07
2.84	-2285.18	22.83	-20.72	-2279.85	14.63	15.44	-1630.3	26.04	31.48	-1617.81	32.3	98.24	-1771.56	-259.86	20.01	-1848.87	-250.52	-5.21	-1507.58	-229.04	142.75	-1530.97	-231.97	212.92	-2005.87	-154.07	1385.63	0	0	0	-1934.69	-214.63	1763.26	-1931.58	-102.87	1764.74	-1083.25	-73.61	1770.93	-523	36.68	1767.99	-330.57	1129.23	72.31	254.88	1123.3	79.49	-315.98
2.85	-2252.25	25.62	-14.73	-2260.09	16.52	19.56	-1630.3	26.04	31.48	-1617.81	32.3	98.24	-1763.56	-258.98	22.49	-1815.14	-247.88	1.78	-1507.58	-229.04	142.75	-1530.97	-231.97	212.92	-1971.44	-153.57	1386.06	0	0	0	-1923.85	-217.4	1763.05	-1936.85	-105.94	1766.44	-1083.25	-73.61	1770.93	-523	36.68	1767.99	-328.7	1128.31	73.01	253.1	1122.9	79.46	-316.64
2.86	-2223.41	28.48	-10.81	-2255.63	17.58	19.5	-1630.3	26.04	31.48	-1617.81	32.3	98.24	-1772.55	-260.72	37.32	-1806.46	-246.33	3.92	-1507.58	-229.04	142.75	-1530.97	-231.97	212.92	-1985.22	-155.79	1386.74	0	0	0	-1916.41	-220.65	1763.34	-1927.4	-109.6	1767.06	-1083.25	-73.61	1770.93	-523	36.68	1767.99	-332.8	1130.72	71.49	257.47	1120.16	81.37	-315.1
2.87	-2198.07	29.44	-7.65	-2209.18	18.72	25.64	-1630.3	26.04	31.48	-1617.81	32.3	98.24	-1781.29	-263.29	18.7	-1826.16	-247.99	-0.6	-1507.58	-229.04	142.75	-1530.97	-231.97	212.92	-1989.23	-157.81	1387.89	0	0	0	-1905.78	-222.84	1763.44	-1903.94	-110.51	1766.08	-1083.25	-73.61	1770.93	-523	36.68	1767.99	-331.01	1129.57	71.98	256.26	1121.35	80.45	-313.97
2.88	-2171.41	30.94	-6.17	-2201.77	19.6	24.08	-1630.3	26.04	31.48	-1617.81	32.3	98.24	-1780.8	-260.82	18.14	-1825.05	-247.93	-0.63	-1507.58	-229.04	142.75	-1530.97	-231.97	212.92	-1964.12	-160.3	1388.27	0	0	0	-1901.93	-224.74	1763.84	-1920.41	-115.76	1768.52	-1083.25	-73.61	1770.93	-523	36.68	1767.99	-334.9	1130.05	71.37	252.77	1123.39	79.27	-313.8
2.89	-2140.76	31.68	-4.28	-2148.38	19.65	30.04	-1630.3	26.04	31.48	-1617.81	32.3	98.24	-1791.84	-260.16	15.5	-1797.41	-246.69	6.2	-1507.58	-229.04	142.75	-1530.97	-231.97	212.92	-1962.97	-161.44	1388.95	0	0	0	-1891.87	-226.89	1763.14	-1882.89	-116.7	1766.31	-1083.25	-73.61	1770.93	-523	36.68	1767.99	-330.91	1129.73	72.12	253.89	1123.03	79.26	-312.29
2.9	-2118.5	31.31	-4.86	-2146.06	19.6	25.74	-1630.3	26.04	31.48	-1617.81	32.3	98.24	-1787.73	-259.2	16.45	-1812.86	-246.81	2.17	-1507.58	-229.04	142.75	-1530.97	-231.97	212.92	-1954.45	-163.08	1389.76	0	0	0	-1877.22	-228.7	1762.38	-1885.22	-119.07	1767.3	-1083.25	-73.61	1770.93	-523	36.68	1767.99	-325.43	1129.11	73.37	255.85	1122.09	80.1	-314.71
2.91	-2074.93	31.79	-2.07	-2118.95	19.03	23.85	-1630.3	26.04	31.48	-1617.81	32.3	98.24	-1786.31	-259.86	16.58	-1828.12	-246.5	-1.16	-1507.58	-229.04	142.75	-1530.97	-231.97	212.92	-1948.2	-164.94	1390.48	0	0	0	-1871.86	-230.65	1761.98	-1882.78	-120.42	1767.16	-1083.25	-73.61	1770.93	-523	36.68	1767.99	-328.35	1129.12	72.75	256.95	1121.55	80.64	-312.3
2.92	-2059.13	29.85	-5.77	-2068.61	17.66	26.47	-1630.3	26.04	31.48	-1617.81	32.3	98.24	-1784.55	-260.43	15.9	-1804.52	-245.61	3.53	-1507.58	-229.04	142.75	-1530.97	-231.97	212.92	-1942.73	-165.65	1390.99	0	0	0	-1861.39	-232.13	1761.55	-1861.57	-121.68	1766.28	-1083.25	-73.61	1770.93	-523	36.68	1767.99	-331.96	1130.13	71.55	256.53	1121.78	80.39	-317.57
2.93	-2023.43	27.86	-4.88	-2056.94	16.35	20.12	-1630.3	26.04	31.48	-1617.81	32.3	98.24	-1765.86	-260.68	19.58	-1807.55	-246.05	3.15	-1507.58	-229.04	142.75	-1530.97	-231.97	212.92	-1933.39	-167.05	1390.61	0	0	0	-1845.44	-232.6	1760.69	-1874.11	-123.79	1768.03	-1083.25	-73.61	1770.93	-523	36.68	1767.99	-334.09	1131.55	70.98	256.47	1123.08	80.26	-315.39
2.94	-1997.9	25	-7.45	-2036.78	13.1	15.58	-1630.3	26.04	31.48	-1617.81	32.3	98.24	-1784.54	-257.88	15.85	-1806.09	-245.37	3.68	-1507.58	-229.04	142.75	-1530.97	-231.97	212.92	-1919.86	-167.85	1391.84	0	0	0	-1843.07	-234.14	1760.28	-1845.24	-123.6	1764.17	-1083.25	-73.61	1770.93	-523	36.68	1767.99	-331.93	1130.86	71.5	254.39	1121.9	79.96	-313.61
2.95	-1967.65	22.03	-8.68	-1978.43	11.72	18.98	-1630.3	26.04	31.48	-1617.81	32.3	98.24	-1767.94	-258.71	18.93	-1803.26	-245.42	2.43	-1507.58	-229.04	142.75	-1530.97	-231.97	212.92	-1930.1	-171.04	1392.02	0	0	0	-1836.09	-234.93	1760.03	-1828.66	-112.89	1784.14	-1083.25	-73.61	1770.93	-523	36.68	1767.99	-332.92	1132.18	70.77	255.96	1120.82	80.64	-316.14
2.96	-1932.99	20.66	-8.62	-1949.38	8.46	16.78	-1630.3	26.04	31.48	-1617.81	32.3	98.24	-1774.3	-259.85	16.31	-1790.62	-244.72	5.48	-1507.58	-229.04	142.75	-1530.97	-231.97	212.92	-1920.35	-171.29	1391.11	0	0	0	-1825.16	-234.98	1759.14	-1812.83	-110.97	1787.74	-1083.25	-73.61	1770.93	-523	36.68	1767.99	-333.83	1130.54	71.26	255.59	1121.41	80.35	-318.69
2.97	-1902.79	18.2	-9.7	-1929.74	7.54	11.83	-1630.3	26.04	31.48	-1617.81	32.3	98.24	-1770.18	-257.1	18.31	-1842.11	-249.08	-4.06	-1507.58	-229.04	142.75	-1530.97	-231.97	212.92	-1909.73	-173.39	1391.82	0	0	0	-1807.35	-235.7	1757.4	-1805.64	-111.06	1786.66	-1083.25	-73.61	1770.93	-523	36.68	1767.99	-332.56	1129.23	71.95	253.31	1122.06	79.58	-317.52
2.98	-1879.59	16.23	-10.25	-1877.33	5.73	14.55	-1630.3	26.04	31.48	-1617.81	32.3	98.24	-1766.29	-258.38	18.13	-1822.23	-247.53	-1.88	-1507.58	-229.04	142.75	-1530.97	-231.97	212.92	-1889.51	-173.44	1391.5	0	0	0	-1803.1	-236.91	1756.93	-1800.66	-111.59	1785.93	-1083.25	-73.61	1770.93	-523	36.68	1767.99	-328.8	1129.61	72.47	253.29	1122.66	79.28	-314.88
2.99	-1833.49	27.9	18.81	-1855.69	3.91	11.25	-1630.3	26.04	31.48	-1617.81	32.3	98.24	-1788.77	-261.67	13.59	-1824.31	-248.09	-2.14	-1507.58	-229.04	142.75	-1530.97	-231.97	212.92	-1877.03	-167.91	1410.74	0	0	0	-1790.18	-236.33	1755.68	-1787.62	-111.67	1784.43	-1083.25	-73.61	1770.93	-523	36.68	1767.99	-332.34	1129.86	71.65	253.69	1122.33	79.76	-315.67
3	-1796.47	26.26	20.68	-1833.89	3.3	9.21	-1630.3	26.04	31.48	-1617.81	32.3	98.24	-1789.23	-260.07	13.4	-1813.07	-247.24	1.54	-1507.58	-229.04	142.75	-1530.97	-231.97	212.92	-1864.66	-167.21	1413.08	0	0	0	-1785.6	-236.06	1755.17	-1782.39	-111.65	1783.18	-1083.25	-73.61	1770.93	-523	36.68	1767.99	-333.76	1130.81	70.97	254.09	1121.82	80.09	-315.91
3.01	-1763.84	25.05	21.94	-1788.36	12.66	31.49	-1630.3	26.04	31.48	-1617.81	32.3	98.24	-1784.61	-260.31	13.48	-1801.76	-246.72	3.05	-1507.58	-229.04	142.75	-1530.97	-231.97	212.92	-1859.82	-168.24	1412.08	0	0	0	-1775.77	-236.33	1753.92	-1773.19	-112.52	1781.88	-1083.25	-73.61	1770.93	-523	36.68	1767.99	-330.83	1130.79	71.72	253.53	1122.29	79.7	-315.15
3.02	-1721.07	22.68	30.71	-1767.21	13.87	29.31	-1630.3	26.04	31.48	-1617.81	32.3	98.24	-1774.87	-259.86	14.55	-1841.32	-249.13	-5.59	-1507.58	-229.04	142.75	-1530.97	-231.97	212.92	-1851.53	-167.86	1411.72	0	0	0	-1768.78	-237.06	1752.65	-1763.48	-111.89	1780.51	-1083.25	-73.61	1770.93	-523	36.68	1767.99	-334.49	1130.48	71.28	251.66	1122.29	79.17	-312.65
3.03	-1687.61	22.92	32.83	-1725.73	12.93	38.5	-1630.3	26.04	31.48	-1617.81	32.3	98.24	-1779.24	-259.65	13.64	-1804.74	-247.67	1.74	-1507.58	-229.04	142.75	-1530.97	-231.97	212.92	-1840.26	-169.13	1411	0	0	0	-1760.71	-236.69	1751.45	-1752.08	-111.97	1778.71	-1083.25	-73.61	1770.93	-523	36.68	1767.99	-334.75	1130.04	71.41	256.6	1122.25	80.18	-311.66
3.04	-1653.94	23.63	35.58	-1692.04	11.54	39.39	-1630.3	26.04	31.48	-1617.81	32.3	98.24	-1778.72	-260.44	12.66	-1806.16	-248.05	1.71	-1507.58	-229.04	142.75	-1530.97	-231.97	212.92	-1836.37	-169.55	1410.42	0	0	0	-1752.23	-236.8	1750.4	-1743.34	-111.6	1777.45	-1083.25	-73.61	1770.93	-523	36.68	1767.99	-331.91	1128.73	72.22	254.74	1121.87	80.01	-316.87
3.05	-1619.22	24.61	39.19	-1659.31	12.8	41.08	-1630.3	26.04	31.48	-1617.81	32.3	98.24	-1778.63	-259.94	14.12	-1837.1	-249.33	-5.64	-1507.58	-229.04	142.75	-1530.97	-231.97	212.92	-1830.02	-170.51	1409.8	0	0	0	-1740.38	-235.94	1749.01	-1736.81	-111.69	1776.17	-1083.25	-73.61	1770.93	-523	36.68	1767.99	-329.89	1128.86	72.55	255.1	1122.37	79.84	-314.86
3.06	-1584.53	25.53	43.7	-1629.64	12.58	42.77	-1630.3	26.04	31.48	-1617.81	32.3	98.24	-1781.71	-259.51	12.68	-1823.67	-248.72	-4.02	-1507.58	-229.04	142.75	-1530.97	-231.97	212.92	-1819.99	-169.99	1408.95	0	0	0	-1732.66	-235.95	1747.43	-1729	-111.31	1775.15	-1083.25	-73.61	1770.93	-523	36.68	1767.99	-329.54	1129.33	72.33	258.23	1120.2	81.33	-310.39
3.07	-1554.8	25.94	48.32	-1597.94	14.18	46.15	-1630.3	26.04	31.48	-1617.81	32.3	98.24	-1780.96	-258.43	12.41	-1816.64	-248.43	-2.32	-1507.58	-229.04	142.75	-1530.97	-231.97	212.92	-1810.74	-169.32	1408.4	0	0	0	-1721.33	-235.73	1745.89	-1713.97	-110.48	1772.76	-1083.25	-73.61	1770.93	-523	36.68	1767.99	-332.33	1130.47	71.42	255.83	1120.78	80.62	-306.62
3.08	-1522.32	26.4	53.92	-1562.42	13.69	51.16	-1630.3	26.04	31.48	-1617.81	32.3	98.24	-1797.38	-259.3	9.73	-1822.64	-249.61	-4.05	-1507.58	-229.04	142.75	-1530.97	-231.97	212.92	-1804.44	-169.2	1407.89	0	0	0	-1713.56	-235.01	1744.75	-1702.93	-110.18	1771.47	-1083.25	-73.61	1770.93	-523	36.68	1767.99	-336.08	1131.34	70.28	255.09	1121.41	80.43	-313.91
3.09	-1487.76	27.4	61.64	-1530.85	14.19	55.94	-1630.3	26.04	31.48	-1617.81	32.3	98.24	-1778.36	-258.53	13.38	-1827.5	-249.94	-4.82	-1507.58	-229.04	142.75	-1530.97	-231.97	212.92	-1801.32	-170.19	1407.27	0	0	0	-1714.12	-235.84	1743.91	-1699.58	-110.01	1770.53	-1083.25	-73.61	1770.93	-523	36.68	1767.99	-335.1	1130.75	70.83	257.02	1122.39	80.45	-312.31
3.1	-1462.3	35.9	71.12	-1500.95	15.18	61.27	-1630.3	26.04	31.48	-1617.81	32.3	98.24	-1772.26	-260.12	31.5	-1841.51	-250.43	-8.09	-1507.58	-229.04	142.75	-1530.97	-231.97	212.92	-1791.74	-168.79	1406.51	0	0	0	-1701.73	-234.97	1742.55	-1690.78	-109.7	1768.83	-1083.25	-73.61	1770.93	-523	36.68	1767.99	-335.38	1129.78	70.91	253.73	1122.32	79.73	-312.03
3.11	-1433.88	36.66	79.3	-1470.06	16.01	68.36	-1630.3	26.04	31.48	-1617.81	32.3	98.24	-1763.59	-256.07	-3.72	-1831.94	-252.26	-5.1	-1507.58	-229.04	142.75	-1530.97	-231.97	212.92	-1785.25	-169.51	1405.81	0	0	0	-1690.61	-234.85	1740.67	-1678.74	-108.51	1767.55	-1083.25	-73.61	1770.93	-523	36.68	1767.99	-331.84	1130.33	71.62	254.65	1120.51	80.43	-313.14
3.12	-1406.14	37.25	89.07	-1445.42	18.15	75.39	-1630.27	26.04	31.48	-1617.81	32.3	98.24	-1777.6	-258.45	-10.91	-1823.9	-249.48	-3.65	-1507.58	-229.04	142.75	-1530.97	-231.97	212.92	-1772.84	-168.55	1404.51	0	0	0	-1683.55	-234.02	1739.7	-1675.43	-108.83	1766.76	-1083.25	-73.61	1770.93	-523	36.68	1767.99	-332.6	1129.82	71.59	255.58	1121.31	80.46	-314.92
3.13	-1379.04	36.92	100.65	-1418.9	18.32	84.56	-1600.15	27.07	31.77	-1617.78	32.29	98.24	-1806.29	-259.94	-15.18	-1822.11	-250.98	-3.69	-1507.58	-229.04	142.75	-1530.97	-231.97	212.92	-1766.03	-167.7	1403.87	0	0	0	-1670.03	-233.17	1738.42	-1668.22	-108.25	1765.5	-1083.25	-73.61	1770.93	-523	36.68	1767.99	-332.06	1129.62	71.83	254.51	1121.45	80.05	-314.66
3.14	-1353.26	35.32	113.62	-1387.45	19.42	96.81	-1568.72	31.1	34.73	-1592.17	29.24	97.11	-1821.03	-259.12	-18.2	-1809.34	-250.41	-0.31	-1507.58	-229.04	142.75	-1530.97	-231.97	212.92	-1754.88	-167.45	1402.8	0	0	0	-1665.06	-232.6	1737.56	-1658.12	-107.62	1764.08	-1083.25	-73.61	1770.93	-523	36.68	1767.99	-330.67	1128.87	72.06	253.51	1121.64	79.98	-315.62
3.15	-1330.94	35.38	125.65	-1363.61	21.1	112.16	-1543.29	29.14	36.82	-1568.13	27.6	98.1	-1787.52	-257.68	-12.54	-1824.58	-251.6	-4.5	-1507.58	-229.04	142.75	-1530.97	-231.97	212.92	-1748.59	-165.89	1401.82	0	0	0	-1661.46	-232.47	1736.89	-1649.25	-106.69	1762.57	-1083.25	-73.61	1770.93	-523	36.68	1767.99	-330.42	1129.24	72.07	254.36	1123.45	79.55	-311.47
3.16	-1310.1	34.93	136.9	-1342.75	20.91	121.47	-1518.01	29.18	40.47	-1551.12	19.67	97.73	-1783.78	-255.93	-13.54	-1838.67	-252.57	-6.63	-1507.58	-229.04	142.75	-1530.97	-231.97	212.92	-1739.19	-166.33	1400.77	0	0	0	-1649.83	-230.75	1735.43	-1641.41	-106.31	1761.52	-1083.25	-73.61	1770.93	-523	36.68	1767.99	-332.22	1130.82	71.15	254.92	1122.31	79.89	-312.36
3.17	-1291.32	33.64	147.53	-1324.55	20.44	130.03	-1496.19	26.78	42.69	-1527.95	14.07	97.66	-1785.77	-258.52	-13.42	-1797.27	-249.1	1.86	-1507.58	-229.04	142.75	-1530.97	-231.97	212.92	-1728.61	-164.58	1399.51	0	0	0	-1642.68	-230.21	1734.87	-1636.24	-105.24	1760.62	-1083.25	-73.61	1770.93	-523	36.68	1767.99	-332.77	1129.21	71.55	253.41	1122.6	79.38	-317.08
3.18	-1277.51	34.01	154.79	-1307.68	19.06	137.49	-1476.66	25.96	44.23	-1512.3	10.42	97.55	-1783.16	-257.1	-12.61	-1814.42	-250.8	-1.28	-1507.58	-229.04	142.75	-1530.97	-231.97	212.92	-1723.03	-163.39	1398.73	0	0	0	-1639.4	-229.63	1734.08	-1626.59	-104.59	1759.46	-1083.25	-73.61	1770.93	-523	36.68	1767.99	-325.89	1128.82	73.01	253.12	1122.09	79.44	-314.52
3.19	-1263.69	28.83	160.62	-1296.58	15.74	140.08	-1463.63	20.43	42.21	-1501.91	8.36	97.33	-1771.03	-259.25	12.23	-1825.89	-251.16	-4.56	-1507.58	-229.04	142.75	-1530.97	-231.97	212.92	-1714.28	-163.08	1397.42	0	0	0	-1622.39	-227.86	1732.51	-1616.33	-103.2	1758.49	-1083.25	-73.61	1770.93	-523	36.68	1767.99	-328.85	1129.38	72.3	254.74	1122.87	79.86	-317.31
3.2	-1255.04	26.28	159.43	-1287.39	16.01	138.75	-1453.47	17.38	40.4	-1494.49	7.51	96.95	-1776.47	-262.82	11.56	-1825.48	-251.51	-4.82	-1507.58	-229.04	142.75	-1530.97	-231.97	212.92	-1704.29	-162.05	1396.04	0	0	0	-1614.26	-226.36	1731.81	-1606.38	-101.83	1757.3	-1083.25	-73.61	1770.93	-523	36.68	1767.99	-327.06	1129.94	72.43	255.44	1121.57	80.4	-318.2
3.21	-1244.79	18.84	155.56	-1278.75	9.66	135.22	-1445.84	15.65	38.77	-1487.75	7.51	96.35	-1769.97	-262.21	12.59	-1842.83	-252.32	-8.58	-1507.58	-229.04	142.75	-1530.97	-231.97	212.92	-1694.09	-159.48	1394.91	0	0	0	-1590.43	-207.06	1749.83	-1602.13	-100	1756.39	-1083.25	-73.61	1770.93	-523	36.68	1767.99	-329.23	1130.39	71.84	256.63	1121.13	80.6	-319.03
3.22	-1237.68	13.02	147.69	-1270.59	2.12	129.46	-1442.73	11.39	35.93	-1479.41	8	95.48	-1775.76	-262.47	11.3	-1815.95	-251.23	-3.21	-1507.58	-229.04	142.75	-1530.97	-231.97	212.92	-1683.85	-158.56	1393.54	0	0	0	-1577.8	-201.54	1752.84	-1591.29	-98.03	1755.71	-1083.25	-73.61	1770.93	-523	36.68	1767.99	-331.83	1130.44	71.26	256.49	1121.34	80.54	-318.9
3.23	-1231.83	6.58	138.99	-1268.29	-0.42	120.02	-1439.38	9.49	34.29	-1468.52	10.31	94.97	-1786.26	-262.26	9.58	-1811.68	-250.76	-1.54	-1507.58	-229.04	142.75	-1530.97	-231.97	212.92	-1680.82	-157.18	1392.26	0	0	0	-1572.16	-200.21	1752.17	-1577.91	-96.69	1754.25	-1083.25	-73.61	1770.93	-523	36.68	1767.99	-331.32	1130.97	71.36	253.14	1121.54	79.72	-312.65
3.24	-1229.09	1.7	129.65	-1264.18	-7.11	112.29	-1437.4	8.56	33.11	-1464.18	8.91	94.11	-1777.52	-266.54	26.57	-1784.74	-249.23	3.46	-1507.58	-229.04	142.75	-1530.97	-231.97	212.92	-1673.38	-156.3	1390.73	0	0	0	-1564.24	-198.41	1751.12	-1574.05	-94.93	1753.98	-1083.25	-73.61	1770.93	-523	36.68	1767.99	-331.66	1130.79	71.56	256.01	1120.87	80.36	-313.88
3.25	-1225.93	-4.92	122	-1261.89	-12.7	105.01	-1436.8	4.85	31.46	-1461	7.48	92.71	-1787.76	-262.09	10.45	-1833.04	-252.19	-6.39	-1507.58	-229.04	142.75	-1530.97	-231.97	212.92	-1662.96	-154.38	1389.43	0	0	0	-1555.76	-196.05	1750.22	-1562.97	-92.73	1752.57	-1083.25	-73.61	1770.93	-523	36.68	1767.99	-333.09	1130.76	71.52	257.87	1120.5	81.04	-319.06
3.26	-1222.66	-10.72	115.31	-1259.3	-17.15	98.58	-1435.09	2.82	30.56	-1458.66	4.21	91.26	-1790.01	-262.96	8.08	-1820.58	-251.19	-4.26	-1507.58	-229.04	142.75	-1530.97	-231.97	212.92	-1653.19	-145.86	1391.11	0	0	0	-1544.54	-193.72	1748.97	-1555.62	-90.37	1751.57	-1083.25	-73.61	1770.93	-523	36.68	1767.99	-332.89	1130.05	71.44	256.28	1121.56	80.41	-317.38
3.27	-1218.01	-14.79	107.9	-1254.42	-21.76	92.73	-1433.68	0.54	29.9	-1453.46	4.78	91.58	-1764.11	-260.87	13.92	-1844.11	-253.23	-8.89	-1507.58	-229.04	142.75	-1530.97	-231.97	212.92	-1645.03	-143.35	1390.46	0	0	0	-1537.6	-191.47	1747.88	-1549.42	-87.83	1750.48	-1083.25	-73.61	1770.93	-523	36.68	1767.99	-328.52	1130.13	72.19	256.39	1122.13	80.24	-316.42
3.28	-1212.11	-16.29	97.78	-1248.38	-24.76	85.64	-1430.18	1.87	30.56	-1447.26	5.41	91.92	-1792.19	-263.97	6.65	-1827.15	-252.56	-5.46	-1507.58	-229.04	142.75	-1530.97	-231.97	212.92	-1635.62	-141.38	1389.65	0	0	0	-1527.47	-189.09	1747.01	-1535.99	-85.43	1749	-1083.25	-73.61	1770.93	-523	36.68	1767.99	-326.36	1128.94	73	253.62	1121.56	79.91	-316.52
3.29	-1206.6	-17.44	87.66	-1250.55	-29.03	69.47	-1429.1	0.82	29.91	-1440.47	8.52	92.77	-1789.88	-264.48	7.09	-1812.26	-251.57	-2.72	-1507.58	-229.04	142.75	-1530.97	-231.97	212.92	-1626.92	-138.56	1389.15	0	0	0	-1518.56	-186.22	1746.17	-1527.41	-83.12	1748.28	-1083.25	-73.61	1770.93	-523	36.68	1767.99	-327.87	1129.14	72.68	253.71	1122.27	79.66	-313.46
3.3	-1203.46	-17.36	79.44	-1248.29	-30.36	61.74	-1428.47	0.6	29.06	-1436.42	9.26	92.79	-1776.44	-261.88	9.48	-1814.81	-252.6	-2.99	-1507.58	-229.04	142.75	-1530.97	-231.97	212.92	-1616.57	-136.65	1389.1	0	0	0	-1509.91	-183.38	1745.55	-1515.91	-79.08	1747.37	-1083.25	-73.61	1770.93	-523	36.68	1767.99	-328.85	1128.85	72.38	256.46	1122.12	80.51	-315.68
3.31	-1200.4	-16.91	72.51	-1240.81	-29.46	59.81	-1427.78	1.44	29.1	-1425.83	21.39	99.08	-1783.32	-262.58	7.79	-1814.03	-253.61	-3.13	-1507.58	-229.04	142.75	-1530.97	-231.97	212.92	-1608.89	-134.43	1389.15	0	0	0	-1498.56	-180.58	1744.81	-1511.22	-76.14	1746.71	-1083.25	-73.61	1770.93	-523	36.68	1767.99	-331.81	1130.15	71.71	257.34	1122.09	80.69	-313.79
3.32	-1201.59	-20.03	61.56	-1247.04	-29.88	52.56	-1427.12	2.33	28.82	-1413.68	36.91	107.41	-1784.93	-264.14	7.84	-1802.06	-251.32	-0.21	-1507.58	-229.04	142.75	-1530.97	-231.97	212.92	-1600.62	-131.63	1389.5	0	0	0	-1489.72	-177.24	1744.43	-1501.55	-73.74	1745.67	-1083.25	-73.61	1770.93	-523	36.68	1767.99	-332.41	1130.26	71.59	255.08	1123.93	79.23	-317.28
3.33	-1200.05	-20.86	53.74	-1238.01	-30.04	48.97	-1427.23	1.4	28.51	-1408.41	41.44	109.67	-1779.87	-263.52	7.07	-1833.97	-252.78	-7.57	-1507.58	-229.04	142.75	-1530.97	-231.97	212.92	-1590.85	-130.1	1389.74	0	0	0	-1482.67	-174.44	1743.76	-1486.09	-70.48	1744.72	-1083.25	-73.61	1770.93	-523	36.68	1767.99	-333.42	1130.04	71.44	254.94	1122.42	79.57	-316.38
3.34	-1192.52	-22.43	49.3	-1237.3	-32.55	44.17	-1426.12	1.29	28.95	-1412.93	31.51	103.99	-1779.09	-261.83	8.41	-1822.86	-250.99	-6.08	-1507.58	-229.04	142.75	-1530.97	-231.97	212.92	-1581.16	-127.96	1390.14	0	0	0	-1469.81	-170.97	1743.25	-1478.18	-67.12	1744.36	-1083.25	-73.61	1770.93	-523	36.68	1767.99	-333.4	1130.3	71.43	255.38	1123.08	79.52	-310.95
3.35	-1190.42	-23.97	44.08	-1229.06	-33.09	41.84	-1425.4	1.35	29.49	-1423.04	14.21	94.65	-1776.03	-265.76	24.97	-1819.7	-251.29	-4.43	-1507.58	-229.04	142.75	-1530.97	-231.97	212.92	-1571	-126.41	1390.55	0	0	0	-1463.02	-167.36	1743.25	-1472.24	-63.39	1743.74	-1083.25	-73.61	1770.93	-523	36.68	1767.99	-335.29	1130.05	70.73	254.1	1122.55	79.54	-309.69
3.36	-1188.44	-24.59	40.27	-1229.76	-33.4	38.39	-1426.05	-0.04	28.87	-1422.77	12.87	94.17	-1778.45	-263.09	8.86	-1838.41	-253.33	-9.73	-1507.58	-229.04	142.75	-1530.97	-231.97	212.92	-1561.56	-124.34	1391.15	0	0	0	-1452.69	-163.62	1743.19	-1460.31	-59.44	1743.22	-1083.25	-73.61	1770.93	-523	36.68	1767.99	-333.01	1130.37	71.18	253.86	1121.88	79.96	-314.39
3.37	-1189.68	-26.34	38.02	-1231.67	-34.45	35.05	-1426.35	-0.59	28.98	-1423.02	10.59	93.29	-1774.77	-265.07	24.62	-1825.87	-252.79	-6.59	-1507.58	-229.04	142.75	-1530.97	-231.97	212.92	-1552.12	-122.48	1391.82	0	0	0	-1444.35	-160.03	1743.33	-1448.38	-55.46	1742.98	-1083.25	-73.61	1770.93	-523	36.68	1767.99	-332.42	1129.72	71.61	254.72	1122.03	79.82	-317.09
3.38	-1191.98	-26.62	34.75	-1232.05	-34.45	33.55	-1425.66	-0.23	29.06	-1422.4	10.34	93.21	-1758.12	-262.23	11.88	-1822.99	-252.9	-6.58	-1507.58	-229.04	142.75	-1530.97	-231.97	212.92	-1542.99	-120.22	1392.67	0	0	0	-1435.86	-156.23	1743.53	-1439.07	-51.64	1742.88	-1083.25	-73.61	1770.93	-523	36.68	1767.99	-327.65	1127.59	72.99	254.76	1121.67	79.96	-322.47
3.39	-1187.38	-26.79	33.94	-1230.91	-34.74	31.99	-1424.13	1.48	30.08	-1422.49	9.27	92.76	-1791.05	-264.68	3.98	-1818.57	-252.76	-4.75	-1507.58	-229.04	142.75	-1530.97	-231.97	212.92	-1532.79	-118.03	1393.39	0	0	0	-1427.34	-152.61	1743.94	-1433.17	-47.75	1743.16	-1083.25	-73.61	1770.93	-523	36.68	1767.99	-333.37	1130.93	71.26	255.85	1121.45	80.55	-320.14
3.4	-1186.48	-27.43	32.75	-1231.4	-34.51	30.87	-1425.35	-0.76	29.24	-1422.5	8.52	92.57	-1766.81	-262.15	9.4	-1825.45	-253.36	-5.84	-1507.58	-229.04	142.75	-1530.97	-231.97	212.92	-1524.46	-116.33	1394	0	0	0	-1416.64	-148.84	1744.23	-1422.76	-44.43	1743.27	-1083.25	-73.61	1770.93	-523	36.68	1767.99	-332.25	1129.67	71.65	255.7	1121.68	80.43	-312.41
3.41	-1187.47	-27.73	31.34	-1230.06	-34.58	30.38	-1424.64	0.58	29.89	-1421.28	9.7	93.12	-1782.01	-261.12	7.5	-1824.8	-251.83	-5.86	-1507.58	-229.04	142.75	-1530.97	-231.97	212.92	-1516.5	-114.32	1394.92	0	0	0	-1408.49	-145.18	1744.96	-1415.86	-40.66	1743.63	-1083.25	-73.61	1770.93	-523	36.68	1767.99	-329.02	1128.74	72.52	253.38	1122.28	79.74	-318.06
3.42	-1186.8	-27.37	30.59	-1229.06	-34.48	29.7	-1424.68	0.07	29.57	-1421.82	8.27	92.5	-1791.72	-263.98	4.53	-1829.09	-251.84	-6.87	-1507.58	-229.04	142.75	-1530.97	-231.97	212.92	-1506.07	-111.7	1395.97	0	0	0	-1399.49	-141.51	1745.53	-1405.5	-36.94	1744.04	-1083.25	-73.61	1770.93	-523	36.68	1767.99	-330.79	1128.62	72.14	256.17	1121.49	80.48	-319.73
3.43	-1183.24	-27.44	30.7	-1230.49	-34.27	28.64	-1424.87	-0.06	29.75	-1421.44	8.15	92.62	-1780.54	-263.7	6.29	-1825.05	-251.33	-3.91	-1507.58	-229.04	142.75	-1530.97	-231.97	212.92	-1498.47	-109.24	1397.29	0	0	0	-1389.77	-137.47	1746.28	-1395.3	-32.86	1744.41	-1083.25	-73.61	1770.93	-523	36.68	1767.99	-332.71	1129.38	72.1	257.9	1120.26	81.06	-313.56
3.44	-1181.46	-27.74	30.7	-1232.13	-34.81	27.86	-1423.82	1.4	30.23	-1421.06	8.44	92.64	-1772.47	-262.05	8.58	-1812.71	-250.24	-1.81	-1507.58	-229.04	142.75	-1530.97	-231.97	212.92	-1491.04	-106.47	1398.5	0	0	0	-1381.12	-133.83	1746.91	-1390.83	-29.24	1744.94	-1083.25	-73.61	1770.93	-523	36.68	1767.99	-332.81	1129.34	71.6	257.05	1121.29	80.79	-314.22
3.45	-1183.55	-27.9	29.63	-1227.5	-34.52	28.65	-1424.85	-0.32	29.63	-1420.78	8.56	92.6	-1779.54	-261.19	7.89	-1808.19	-248.42	15.19	-1507.58	-229.04	142.75	-1530.97	-231.97	212.92	-1479.03	-103.65	1399.48	0	0	0	-1372.31	-130.2	1747.65	-1379.03	-25.65	1745.08	-1083.25	-73.61	1770.93	-523	36.68	1767.99	-330.71	1129.84	71.84	253.27	1121.82	79.73	-315.55
3.46	-1183.32	-28.22	29.05	-1231.17	-35.12	27.14	-1424.5	0.22	29.6	-1421.03	7.66	92.19	-1786.5	-262.55	4.94	-1816.38	-248.29	13.84	-1507.58	-229.04	142.75	-1530.97	-231.97	212.92	-1472.15	-101.28	1400.56	0	0	0	-1364.19	-126.6	1748.33	-1367.91	-22.17	1745.45	-1083.25	-73.61	1770.93	-523	36.68	1767.99	-333.03	1130.25	71.37	253.42	1121.47	79.98	-314.12
3.47	-1183.81	-27.76	28.98	-1226.77	-34.54	28.01	-1424.66	-0.14	29.47	-1421.01	7.7	92.1	-1767.75	-261.45	8.83	-1815.33	-249.47	12.65	-1507.58	-229.04	142.75	-1530.97	-231.97	212.92	-1463.52	-98.73	1401.66	0	0	0	-1354.78	-123.3	1748.86	-1359.16	-18.79	1745.68	-1083.25	-73.61	1770.93	-523	36.68	1767.99	-328.99	1129.42	72.46	255.83	1121.35	80.51	-313.2
3.48	-1185.23	-28.16	28.19	-1233.08	-34.79	26.45	-1424.87	-0.21	29.6	-1420.45	8.42	92.38	-1777.66	-262.14	6.52	-1802.46	-251	13.73	-1507.58	-229.04	142.75	-1530.97	-231.97	212.92	-1457.42	-96.15	1402.47	0	0	0	-1345.35	-119.95	1749.36	-1352.08	-15.45	1746.04	-1083.25	-73.61	1770.93	-523	36.68	1767.99	-333.74	1130.77	71.27	255.02	1121.97	79.91	-316.01
3.49	-1183.12	-28.08	28.55	-1230.04	-34.54	26.79	-1423.96	0.79	30.13	-1420.98	7.36	91.76	-1771.81	-261.7	7.24	-1803.32	-252.01	12.2	-1507.58	-229.04	142.75	-1530.97	-231.97	212.92	-1447.53	-93.68	1402.75	0	0	0	-1337.76	-116.64	1749.69	-1346.57	-12.66	1746.44	-1083.25	-73.61	1770.93	-523	36.68	1767.99	-334.23	1129.79	71.33	253.6	1121.67	79.73	-315.78
3.5	-1183.67	-28.04	28.08	-1227.42	-34.3	26.97	-1424.17	0.82	30.12	-1421.06	6.85	91.62	-1780.48	-264.44	4.78	-1795.07	-252.83	12.44	-1507.58	-229.04	142.75	-1530.97	-231.97	212.92	-1446.75	-90.69	1399.79	0	0	0	-1330.15	-113.63	1750.24	-1338.01	-9.12	1746.54	-1083.25	-73.61	1770.93	-523	36.68	1767.99	-330.64	1129.35	72.58	253.56	1121.89	79.78	-314.37
3.51	-1186.31	-28.24	27.04	-1231.37	-34.55	25.69	-1423.51	1.58	30.32	-1419.82	8.17	92.06	-1772.66	-265.74	5.29	-1785.6	-252.33	14.4	-1507.58	-229.04	142.75	-1530.97	-231.97	212.92	-1434.24	-87.63	1402.18	0	0	0	-1322.57	-110.76	1750.69	-1327	-5.81	1746.41	-1083.25	-73.61	1770.93	-523	36.68	1767.99	-330.85	1130.1	71.84	255.97	1120.83	80.63	-314.84
3.52	-1185.27	-27.22	27.56	-1230.75	-34.37	25.88	-1424.67	-0.21	29.45	-1420.54	6.81	91.46	-1778.63	-267.29	3.1	-1781.67	-254.14	15.13	-1507.58	-229.04	142.75	-1530.97	-231.97	212.92	-1434.38	-85.58	1401.21	0	0	0	-1314.08	-107.84	1750.94	-1318.08	-3	1746.4	-1083.25	-73.61	1770.93	-523	36.68	1767.99	-330.81	1128.28	72.41	255.85	1120.79	80.77	-317.13
3.53	-1181.29	-26.16	31.29	-1232.08	-34.44	25.55	-1424.91	-0.42	29.49	-1420.97	6.4	91.16	-1768.58	-266.41	5.15	-1767.23	-253.87	18.44	-1507.58	-229.04	142.75	-1530.97	-231.97	212.92	-1421.42	-83.05	1401.57	0	0	0	-1306.15	-105.07	1751.34	-1311.76	-0.16	1746.45	-1083.25	-73.61	1770.93	-523	36.68	1767.99	-330.11	1128.16	72.61	255.57	1121.03	80.33	-315.2
3.54	-1183.73	-28.74	27.49	-1230.73	-34.84	25.72	-1424.73	-0.03	29.54	-1419.95	7.82	91.78	-1749.07	-269.72	7.02	-1769.82	-256.35	16.94	-1507.58	-229.04	142.75	-1530.97	-231.97	212.92	-1412.76	-80.98	1402.63	0	0	0	-1298.28	-102.68	1751.68	-1303.75	2.17	1746.67	-1083.25	-73.61	1770.93	-523	36.68	1767.99	-331.14	1129.4	72	256.31	1121.21	80.2	-317.69
3.55	-1185.54	-28.66	27	-1228.31	-34.81	25.8	-1424.16	0.61	29.87	-1419.9	7.5	91.57	-1736.54	-275.76	7.58	-1748.75	-258.96	20.4	-1507.58	-229.04	142.75	-1530.97	-231.97	212.92	-1407.22	-78.51	1403.11	0	0	0	-1291.45	-100.33	1752.02	-1295.3	4.07	1746.33	-1083.25	-73.61	1770.93	-523	36.68	1767.99	-328.55	1129.86	72.53	255.16	1121.71	79.97	-313.27
3.56	-1181.79	-27	30.85	-1228.75	-34.41	25.81	-1424.89	-0.54	29.27	-1420.16	7.03	91.45	-1734.67	-280.53	8.97	-1729.2	-259.85	16.11	-1507.58	-229.04	142.75	-1530.97	-231.97	212.92	-1402.68	-76.48	1403.84	0	0	0	-1283.33	-97.78	1752.35	-1289.16	6.79	1746.76	-1083.25	-73.61	1770.93	-523	36.68	1767.99	-329.94	1130.78	71.88	255.1	1121.73	80.08	-321.84
3.57	-1181.74	-26.82	30.83	-1226.75	-34.43	26.55	-1425.44	-1.57	28.99	-1419.6	7.87	91.83	-1710.27	-280.15	17.3	-1719.76	-263.72	31.77	-1507.58	-229.04	142.75	-1530.97	-231.97	212.92	-1393.32	-74.3	1404.81	0	0	0	-1275.03	-95.56	1752.4	-1282.84	9.51	1746.6	-1083.25	-73.61	1770.93	-523	36.68	1767.99	-332.94	1129.34	71.73	252.73	1123.07	79.33	-319.52
3.58	-1180.84	-28.57	28	-1233.2	-33.53	24.57	-1425.15	-0.83	29.3	-1420.13	6.75	91.27	-1693.89	-275.13	24.52	-1690.03	-263.25	42.23	-1507.58	-229.04	142.75	-1530.97	-231.97	212.92	-1385.5	-72.56	1404.87	0	0	0	-1268.96	-93.11	1752.76	-1273.81	11.65	1746.63	-1083.25	-73.61	1770.93	-523	36.68	1767.99	-331.92	1129.84	72.13	253.33	1123.15	79.39	-316.85
3.59	-1182.65	-28.58	27.59	-1233.04	-33.93	24.81	-1424.83	-0.96	29.23	-1420.73	6.05	90.99	-1672.82	-278.91	28.87	-1675.49	-264.33	46	-1507.58	-229.04	142.75	-1530.97	-231.97	212.92	-1380.76	-70.36	1405.27	0	0	0	-1259.53	-91.17	1752.91	-1263.3	13.45	1746.68	-1083.25	-73.61	1770.93	-523	36.68	1767.99	-330.65	1128.41	72.51	255.34	1121.5	80.14	-319.58
3.6	-1184.5	-28.88	27	-1230.76	-33.56	25.13	-1424.68	-0.77	29.49	-1420.22	6.78	91.43	-1649.27	-280.18	13.85	-1657.68	-267.49	49.89	-1507.58	-229.04	142.75	-1530.97	-231.97	212.92	-1376.89	-69.41	1405.97	0	0	0	-1253.61	-89.23	1753.18	-1258.94	15.62	1746.94	-1083.25	-73.61	1770.93	-523	36.68	1767.99	-332.31	1129.5	71.67	254.32	1121.24	80.01	-316.86
3.61	-1182.02	-27.64	30.32	-1230.47	-34.03	25.23	-1425.45	-1.39	29.22	-1419.58	7.7	91.83	-1643.79	-281.11	11.45	-1635.36	-267.3	53.75	-1507.58	-229.04	142.75	-1530.97	-231.97	212.92	-1370.05	-68.19	1406.57	0	0	0	-1245.59	-87.19	1753.33	-1251.32	18.01	1747.09	-1083.25	-73.61	1770.93	-523	36.68	1767.99	-333.47	1130.2	71.16	253.74	1122.49	79.45	-314.79
3.62	-1186.38	-29.27	25.9	-1225.49	-34.11	26.41	-1424.37	-0.27	29.9	-1419.83	7.34	91.7	-1591.28	-280.44	20.43	-1619.9	-269.51	42.36	-1507.58	-229.04	142.75	-1530.97	-231.97	212.92	-1365.05	-66.45	1407.14	0	0	0	-1238.96	-85.19	1753.66	-1244.08	19.38	1747.23	-1083.25	-73.61	1770.93	-523	36.68	1767.99	-333.3	1129.68	71.85	254.61	1121.71	80.07	-315.29
3.63	-1186.27	-29.74	25.95	-1230.2	-33.91	25.3	-1424.39	-0.06	29.95	-1420	7.21	91.97	-1571.29	-281.77	21.23	-1583.89	-268.91	45.36	-1507.58	-229.04	142.75	-1530.97	-231.97	212.92	-1356.75	-65.44	1407.63	0	0	0	-1232.02	-83.33	1753.9	-1236.94	21.44	1747.35	-1083.25	-73.61	1770.93	-523	36.68	1767.99	-333.49	1129.17	71.78	255.75	1121.77	80.18	-314.64
3.64	-1182.18	-29.13	27.36	-1230.08	-33.97	25.4	-1424.48	-0.21	29.8	-1420.02	7.12	91.79	-1552.3	-281.89	20.17	-1565.75	-269.91	43.93	-1507.58	-229.04	142.75	-1530.97	-231.97	212.92	-1349.59	-64.88	1407.99	0	0	0	-1225.34	-81.79	1754.02	-1230.77	22.92	1747.65	-1083.25	-73.61	1770.93	-523	36.68	1767.99	-331.15	1129.84	71.96	253.31	1122.12	79.56	-311.42
3.65	-1181.91	-27.22	30.23	-1229.52	-34.25	25.56	-1424.79	-0.85	29.75	-1419.98	7.07	91.88	-1513.25	-280.94	23.25	-1538.77	-270.17	44.3	-1507.58	-229.04	142.75	-1530.97	-231.97	212.92	-1342.78	-62.94	1408.93	0	0	0	-1218.43	-80.01	1754.24	-1222.66	24.88	1747.8	-1083.25	-73.61	1770.93	-523	36.68	1767.99	-327.46	1127.04	73.68	256.13	1120.66	80.73	-315.59
3.66	-1181.73	-27.1	30.34	-1230.68	-34.15	25.28	-1424.65	-1.03	29.86	-1420.34	6.58	92.16	-1507.38	-279.54	41.82	-1530.06	-263.72	62.35	-1507.58	-229.04	142.75	-1530.97	-231.97	212.92	-1335.95	-61.46	1409.49	0	0	0	-1210.19	-78.4	1754.17	-1212.02	26.38	1747.63	-1083.25	-73.61	1770.93	-523	36.68	1767.99	-331.36	1130.67	71.88	255.41	1121.25	80.32	-318.56
3.67	-1181.27	-25.39	30.91	-1232.43	-34.45	24.64	-1425.31	-1.99	29.57	-1420.02	7.1	92.43	-1482.81	-282.6	37.24	-1505.69	-262.9	62.32	-1507.58	-229.04	142.75	-1530.97	-231.97	212.92	-1331.37	-60.08	1410.33	0	0	0	-1201.48	-77.05	1754.08	-1206.23	27.77	1748.12	-1083.25	-73.61	1770.93	-523	36.68	1767.99	-327.53	1129.09	73.21	253.92	1122.36	79.7	-317.29
3.68	-1181.36	-25.71	30.67	-1230.04	-33.57	25.43	-1424.07	-0.82	30.07	-1419.55	8.1	93.04	-1455.16	-281.73	43.56	-1478.81	-264.73	62.11	-1507.58	-229.04	142.75	-1530.97	-231.97	212.92	-1325.51	-58.6	1410.99	0	0	0	-1195.24	-75.75	1754.05	-1196.36	29.51	1747.92	-1083.25	-73.61	1770.93	-523	36.68	1767.99	-329.26	1129.74	72.42	254.59	1121.18	80.19	-314.47
3.69	-1181.34	-25.76	30.69	-1222.99	-33.46	26.81	-1423.53	0.04	30.69	-1419.81	7.58	93.13	-1425.69	-280.37	43.42	-1449.26	-265.32	60.76	-1507.58	-229.04	142.75	-1530.97	-231.97	212.92	-1314.68	-56.65	1411.49	0	0	0	-1189.02	-74.62	1754.28	-1190.57	30.5	1748.4	-1083.25	-73.61	1770.93	-523	36.68	1767.99	-330.83	1130.27	71.83	255.12	1120.92	80.52	-315.11
3.7	-1181.02	-24.73	31.01	-1225.8	-32.96	26.01	-1424.73	-1.83	30.17	-1419.7	7.69	93.4	-1394.49	-280.86	42.98	-1419.52	-265.79	59.03	-1507.58	-229.04	142.75	-1530.97	-231.97	212.92	-1309.43	-54.76	1412.21	0	0	0	-1182.28	-73.68	1754.21	-1185.15	31.74	1748.95	-1083.25	-73.61	1770.93	-523	36.68	1767.99	-334.92	1130.81	71	256.79	1121.07	80.54	-310.14
3.71	-1180.8	-25.14	31.11	-1231.78	-33.59	24.76	-1424.03	-1.04	30.48	-1419.93	7.28	93.61	-1366.81	-281.45	41.8	-1392.77	-266.04	56.7	-1507.58	-229.04	142.75	-1530.95	-231.97	212.91	-1306.14	-52.39	1412.72	0	0	0	-1174.39	-72.73	1754.17	-1179.53	32.67	1749.21	-1083.25	-73.61	1770.93	-523	36.68	1767.99	-329.06	1129.57	72.63	256.28	1121.6	80.38	-316.22
3.72	-1181	-25.5	30.94	-1230.99	-33.5	25.19	-1424.14	-1.75	30.18	-1419.68	7.5	93.87	-1340.21	-282.1	40.37	-1363.49	-265.97	54.7	-1507.58	-229.04	142.75	-1506.69	-232.17	204.27	-1295.95	-50.55	1413.33	0	0	0	-1167.99	-71.66	1754.28	-1170.83	34.06	1749.18	-1083.25	-73.61	1770.93	-523	36.68	1767.99	-331.06	1130.82	71.85	254.47	1121.99	79.81	-319.85
3.73	-1181.15	-24.53	30.96	-1222.4	-33.11	27.46	-1423.88	-1.2	30.62	-1419.69	7.51	94.43	-1307.15	-283.38	40.48	-1333.01	-265.73	53.4	-1507.55	-229.04	142.74	-1482.59	-231.12	194.82	-1291.35	-48.4	1413.73	0	0	0	-1161.23	-71.22	1754.27	-1165.19	34.73	1749.8	-1083.25	-73.61	1770.93	-523	36.68	1767.99	-332.97	1129.36	71.8	253.72	1122.47	79.48	-316.02
3.74	-1180.97	-24.59	31.02	-1230.8	-32.56	25.18	-1422.86	-0.27	31.37	-1419.83	7.06	94.56	-1276.75	-283.75	40.25	-1303.93	-266.07	51.76	-1479.9	-229.16	133.14	-1458.03	-230.19	185.32	-1284.34	-46.84	1414.29	0	0	0	-1155.47	-70.48	1754.21	-1157.91	35.09	1750.09	-1083.25	-73.61	1770.93	-523	36.68	1767.99	-335.65	1129.95	70.86	253.54	1122.67	79.39	-314.15
3.75	-1180.98	-24.91	30.76	-1223.93	-32.61	27.1	-1424.14	-2.19	30.55	-1419.92	6.8	94.88	-1242.02	-283.21	41.75	-1271.29	-265.93	51.23	-1453.42	-227.04	122.22	-1432.38	-229.72	176.31	-1276.41	-45.18	1414.42	0	0	0	-1147.61	-69.78	1754.2	-1150.99	35.32	1750.12	-1083.25	-73.61	1770.93	-523	36.68	1767.99	-334.37	1129.1	71.53	255.4	1121.67	80.12	-312.64
3.76	-1180.62	-24.74	30.77	-1228.93	-33.48	25.89	-1422.09	0.25	31.98	-1419.31	7.29	95.48	-1214.42	-282.7	41.77	-1243.4	-265.74	49.54	-1425.86	-225.57	112.24	-1406.73	-228.89	167.36	-1268.94	-44.12	1414.63	0	0	0	-1141.37	-69.37	1754.12	-1145.19	35.96	1750.34	-1083.25	-73.61	1770.93	-523	36.68	1767.99	-331.55	1129.38	71.85	255.02	1120.86	80.3	-318.83
3.77	-1179.9	-24.57	31.13	-1228.24	-32.98	25.81	-1423.34	-2.09	31.09	-1418.57	8.01	96.2	-1180.8	-281.44	43.44	-1214.4	-265.3	48.82	-1396.31	-226.02	103.88	-1379.67	-228.77	159.34	-1262.07	-42.54	1414.37	0	0	0	-1135.17	-68.75	1754.06	-1135.89	36.75	1750.42	-1083.25	-73.61	1770.93	-523	36.68	1767.99	-332.26	1131.46	71.51	253.49	1121.5	79.62	-315.65
3.78	-1178.79	-22.54	32.04	-1227.16	-32.89	26.66	-1422.88	-1.44	31.76	-1418.54	7.49	96.45	-1155.11	-280.65	43.71	-1184.66	-264.57	48.89	-1367.65	-225.21	95.44	-1353.63	-227.71	151.07	-1251.24	-41.75	1413.8	0	0	0	-1127.46	-68.4	1753.96	-1129.81	37.15	1750.65	-1083.25	-73.61	1770.93	-523	36.68	1767.99	-330.57	1127.45	72.92	256.61	1121.84	80.36	-315.38
3.79	-1178.34	-22.6	32.08	-1227.07	-32.57	26.66	-1422.66	-1.53	31.95	-1418.44	7.54	96.93	-1123.73	-278.91	45.26	-1155.11	-261.5	47.95	-1337.64	-225.35	88.14	-1326.82	-226.36	143.64	-1248.65	-39.51	1413.54	0	0	0	-1119.58	-67.99	1753.7	-1122.08	37.7	1750.53	-1083.25	-73.61	1770.93	-523	36.68	1767.99	-333.29	1128.94	71.91	254.25	1121.36	80.33	-316.3
3.8	-1176.74	-20.99	33.1	-1224.16	-32.31	27.43	-1422.17	-1.37	32.27	-1418.69	6.39	96.83	-1093.38	-277.49	47.48	-1123.94	-259.41	49.49	-1308.94	-223.14	80.37	-1298.58	-226.59	137.89	-1240.62	-38.94	1413	0	0	0	-1114.65	-67.94	1753.76	-1114.37	37.77	1750.61	-1083.25	-73.61	1770.93	-523	36.68	1767.99	-331.72	1130.16	71.92	255.32	1121.24	80.27	-311.93
3.81	-1175.39	-18.87	33.93	-1221.93	-32.18	28.33	-1422.66	-2.48	31.99	-1418.03	7.17	97.71	-1065.7	-275.55	49.32	-1090.72	-256.66	51.7	-1279.7	-221.95	73.61	-1273.08	-223.51	130.97	-1232.45	-38.63	1412.78	0	0	0	-1107.73	-67.65	1753.6	-1109.24	37.92	1750.76	-1083.25	-73.61	1770.93	-523	36.68	1767.99	-331.07	1130.25	72.19	254.82	1120.87	80.18	-312.49
3.82	-1173.69	-17.76	35.31	-1224.36	-32.06	27.43	-1422.62	-2.62	32.41	-1418.66	6.04	97.64	-1033.56	-271.12	52.86	-1061	-253.4	53.41	-1250.68	-219.3	66.66	-1247.31	-219.98	124.69	-1246.45	-49.02	1402.87	0	0	0	-1099.34	-67.4	1753.22	-1102.3	38.21	1750.63	-1083.25	-73.61	1770.93	-523	36.68	1767.99	-329.59	1129.52	72.31	256.6	1120.91	80.87	-312.76
3.83	-1169.83	-19.3	34.22	-1229.91	-35.15	24.04	-1421.85	-1.72	33.16	-1417.79	7.21	98.45	-997.73	-266.67	57.46	-1030.01	-249.49	55.86	-1222.44	-215.32	59.74	-1220.64	-217.21	119.39	-1236.53	-49.42	1401.12	0	0	0	-1092.67	-67.12	1752.93	-1093.65	38.82	1750.22	-1083.25	-73.61	1770.93	-523	36.68	1767.99	-332.37	1128.81	71.72	253.06	1122.08	79.76	-314.22
3.84	-1163.12	-10	42.96	-1226.33	-35.61	24.73	-1421.56	-1.62	33.29	-1417.96	6.83	98.76	-971.48	-262.53	60.06	-1000.82	-244.94	58.28	-1193.41	-211.95	54.24	-1195.65	-211.75	113.55	-1213.09	-38.03	1409.25	0	0	0	-1086.6	-67.1	1752.66	-1087	38.77	1750.1	-1083.25	-73.61	1770.93	-523	36.68	1767.99	-330.98	1129.9	71.71	255.77	1121.45	80.43	-312.52
3.85	-1166.93	-14.37	40.45	-1229.7	-34.89	23.92	-1421.46	-2.14	33.53	-1417.39	7.45	99.3	-939.03	-257.97	64.54	-973.32	-240.18	60.71	-1163.29	-209.59	50.42	-1168.06	-209.01	109.17	-1205.59	-36.12	1409.85	0	0	0	-1078.17	-66.79	1752.14	-1079.84	38.96	1749.8	-1083.25	-73.61	1770.93	-523	36.68	1767.99	-329.91	1129.4	72.04	256.14	1120.47	80.65	-311.7
3.86	-1176.98	-21.98	30.64	-1232.58	-34.71	23.26	-1421.24	-1.8	33.92	-1417.27	7.63	99.68	-908.54	-253.35	68.69	-942.49	-235.59	64.78	-1133.93	-205.83	46.75	-1139.35	-207.38	106.59	-1202.41	-36.34	1409.13	0	0	0	-1071.55	-66.66	1751.63	-1072.01	39.35	1749.45	-1083.25	-73.61	1770.93	-523	36.68	1767.99	-329.86	1129.31	72.09	256.26	1120.07	80.79	-315.38
3.87	-1175.01	-22.89	34.96	-1230.96	-35	23.34	-1422.1	-3.01	33.7	-1417.62	6.76	99.75	-880.65	-246.89	73.81	-909.46	-230.03	70.4	-1103.52	-203.26	44.96	-1111.32	-204.45	104.2	-1196.13	-34.8	1408.2	0	0	0	-1065.58	-66.58	1751.24	-1062.84	39.19	1748.96	-1083.25	-73.61	1770.93	-523	36.68	1767.99	-328.74	1128.54	72.9	256.87	1121.55	80.35	-314.09
3.88	-1169.92	-26.47	30.4	-1233.25	-35.39	22.56	-1420.57	-1.35	34.63	-1417.55	6.7	100.1	-855.64	-241.32	78.73	-882.03	-224.72	75.4	-1074.54	-198.73	43.09	-1084.43	-200.07	101.74	-1185.99	-35.28	1407.23	0	0	0	-1058.38	-66.41	1750.76	-1059.44	39.19	1748.7	-1083.25	-73.61	1770.93	-523	36.68	1767.99	-332.29	1129.14	71.94	254.79	1122.65	79.55	-315.32
3.89	-1177.51	-24.69	33.41	-1230.9	-31.93	24.79	-1420.95	-1.99	34.75	-1416.18	8.4	101.13	-822.55	-235.36	86.91	-854.32	-219.08	81.72	-1046.38	-194.39	42.25	-1057.73	-196.59	100.46	-1183.12	-36.81	1406.53	0	0	0	-1050.48	-66.08	1750.19	-1053.93	39.35	1748.31	-1083.25	-73.61	1770.93	-523	36.68	1767.99	-332.35	1130.17	71.71	253.22	1122.54	79.13	-317.8
3.9	-1180.71	-24.5	30.27	-1230.25	-30.81	24.84	-1420.71	-2.13	35.22	-1417.28	6.96	100.94	-799.9	-230.3	93.53	-826.99	-213.04	90.79	-1018.84	-189.74	41.88	-1032.56	-193.25	100.15	-1170.87	-37	1405.37	0	0	0	-1043.17	-66.16	1749.52	-1045.14	39.56	1747.81	-1083.25	-73.61	1770.93	-523	36.68	1767.99	-327.6	1128.57	73.17	254.36	1122.21	79.54	-319.14
3.91	-1180.62	-24.81	30.42	-1228.27	-30.41	25.27	-1421.41	-3.34	35.14	-1415.9	8.58	102.14	-769.9	-222.02	103.16	-801.52	-206.72	98.32	-992.13	-186.17	43.07	-1007.73	-189.9	100.43	-1161.03	-36.82	1403.77	0	0	0	-1035.23	-66.04	1748.91	-1038.1	39.62	1747.27	-1083.25	-73.61	1770.93	-523	36.68	1767.99	-328.33	1128.61	72.82	256.22	1120.94	80.6	-318.48
3.92	-1181.19	-24.31	30.11	-1227.22	-30.72	25.55	-1420.95	-2.87	35.73	-1416.05	7.96	102.31	-747.35	-214.92	112.06	-777.74	-200.09	105.9	-967.06	-180.95	43.68	-984.6	-186.06	100.84	-1154.19	-37.39	1402.75	0	0	0	-1029.52	-66.18	1748.21	-1029.65	39.43	1746.36	-1083.25	-73.61	1770.93	-523	36.68	1767.99	-334.07	1130.45	71.24	256.3	1121.5	80.53	-314.94
3.93	-1181.36	-24.68	29.92	-1227.2	-30.32	25.4	-1419.05	-0.43	37.14	-1416.6	6.97	102.21	-724.42	-209.33	121.2	-754.62	-194.4	114.31	-941.9	-177.73	45.8	-962.32	-182.13	101.75	-1147.82	-38.08	1401.84	0	0	0	-1021.97	-66.15	1747.6	-1022.34	39.44	1746.04	-1083.25	-73.61	1770.93	-523	36.68	1767.99	-335.38	1130.94	70.8	255.21	1120.86	80.47	-316.01
3.94	-1180.53	-23.59	30.66	-1226.57	-29.7	25.36	-1420.18	-2.86	36.58	-1415.48	8.48	103.34	-704.88	-202.21	129.96	-733.07	-188.85	122.25	-918.36	-174.07	48.1	-940.21	-179.42	103.8	-1138.99	-38	1401.17	0	0	0	-1013.85	-66.16	1746.87	-1015.32	39.14	1745.58	-1083.25	-73.61	1770.93	-523	36.68	1767.99	-331.53	1128.72	72.25	254.74	1120.76	80.45	-313.14
3.95	-1181.31	-24.15	30.01	-1230.08	-29.82	24.54	-1419.35	-1.64	37.79	-1415.3	8.51	103.82	-680.48	-195.98	139.18	-713.04	-183.62	129.71	-896.33	-169.37	50.22	-920.67	-175.04	105.09	-1129.6	-38.27	1400.4	0	0	0	-1008.07	-66.44	1746.31	-1008.87	38.61	1744.96	-1083.25	-73.61	1770.93	-523	36.68	1767.99	-332.53	1127.91	72.02	254.39	1120.74	80.15	-317.9
3.96	-1181.13	-23.56	30.27	-1229.56	-30.13	24.82	-1419.05	-1.43	38.48	-1415.22	8.2	104.11	-663.45	-191.64	145.94	-694.71	-179.15	136.42	-875.6	-165.37	52.66	-901.24	-172.17	107.21	-1125.44	-40.53	1398.9	0	0	0	-999	-66.81	1745.56	-1002.31	38.62	1744.2	-1083.25	-73.61	1770.93	-523	36.68	1767.99	-334.29	1129.32	71.87	255.14	1121.08	80.37	-318.5
3.97	-1181.26	-23.66	30.13	-1227.98	-29.6	24.99	-1418.04	-0.34	39.58	-1415.84	6.81	104.04	-646.13	-188.13	152.65	-678.58	-175.29	142.07	-857.5	-160.2	54.04	-884.74	-167.66	108.26	-1115.96	-46.01	1399.84	0	0	0	-991.95	-67.12	1744.97	-993.64	38.28	1743.7	-1083.25	-73.61	1770.93	-523	36.68	1767.99	-330.83	1129.37	72.09	253.47	1122.56	79.42	-322.51
3.98	-1180.84	-23.86	30.47	-1228.52	-29.86	24.93	-1417.84	-0.44	40.16	-1414.48	8.47	105.39	-633.95	-183.89	157.92	-665.2	-171.41	145.7	-841.74	-155.6	54.67	-870.95	-163.13	108.27	-1107.16	-43.83	1399.85	0	0	0	-984.51	-67.66	1744.57	-984.23	37.99	1743.25	-1083.25	-73.61	1770.93	-523	36.68	1767.99	-333.95	1129.3	71.36	255.48	1121.17	80.23	-320.46
3.99	-1181.14	-23.86	30.22	-1225.67	-29.48	25.41	-1417.21	0.17	41.18	-1414.39	8.01	105.92	-622.96	-180.92	159.88	-654.02	-167.55	147.07	-828.69	-151.69	54.65	-858.9	-158.95	107.54	-1117.1	-44.62	1392.57	0	0	0	-977.08	-68.11	1744.07	-979.47	37.22	1743.01	-1083.25	-73.61	1770.93	-523	36.68	1767.99	-329.79	1128.87	72.43	253.66	1122.24	79.51	-316.05
4	-1181.16	-24.1	30.21	-1225.48	-29.47	25.63	-1417.78	-1.2	41.6	-1413.14	9.36	107.11	-613.63	-177.01	158.62	-644.54	-163.64	145.98	-819.63	-146.44	53	-848.97	-154.34	106.22	-1089.85	-41.24	1400.13	0	0	0	-968.84	-68.6	1743.69	-971.39	36.7	1742.82	-1083.25	-73.61	1770.93	-523	36.68	1767.99	-328.96	1127.96	72.75	256.48	1121.47	80.47	-314.64
4.01	-1183.32	-24.45	27.21	-1225.24	-30.01	25.6	-1416.74	-0.21	42.9	-1413.6	8.18	107.41	-605.4	-173.04	154.75	-636.31	-159.48	142.56	-812.91	-141.45	50.91	-840.89	-150.79	104.93	-1077.23	-38.52	1401.58	0	0	0	-961.41	-69.36	1743.36	-966.42	35.87	1742.78	-1083.25	-73.61	1770.93	-523	36.68	1767.99	-333.98	1129.97	71.15	255.73	1122.22	80.34	-317.78
4.02	-1181.11	-23.69	30.05	-1227.42	-28.48	24.83	-1416.04	0.45	44.22	-1412.9	8.21	108.29	-598.26	-168.62	149.26	-629.1	-155.83	137.93	-807.13	-137.65	48.94	-834.52	-146.86	103.22	-1067.11	-38.19	1401.31	0	0	0	-953.82	-70.13	1742.89	-955.99	35.32	1742.34	-1083.25	-73.61	1770.93	-523	36.68	1767.99	-330.33	1129.64	72.15	254.2	1122.04	79.8	-319.78
4.03	-1179.37	-24.08	28.2	-1226.95	-28.12	25.06	-1415.41	0.98	45.96	-1411.53	9.73	109.83	-591.39	-164.67	142.07	-623.43	-151.4	132.13	-803.14	-133.42	46.27	-829.81	-142.46	100.63	-1059.68	-38.75	1400.4	0	0	0	-944.99	-70.95	1742.37	-950.04	34.47	1742.28	-1083.25	-73.61	1770.93	-523	36.68	1767.99	-331.58	1130.24	72.27	256.12	1120.59	80.54	-314.65
4.04	-1181.35	-23.68	29.91	-1227.9	-28.98	24.27	-1413.65	3.11	48.1	-1411.01	9.33	110.95	-580.72	-159.76	136.75	-619.18	-146.61	126.05	-800.31	-129.01	43.08	-826.04	-138.37	97.78	-1048.67	-38.2	1399.54	0	0	0	-937.75	-71.8	1741.97	-940.27	33.74	1741.95	-1083.25	-73.61	1770.93	-523	36.68	1767.99	-332.06	1131.35	71.52	256.34	1120.33	80.84	-313.85
4.05	-1181.21	-23.76	29.87	-1229.09	-28.91	23.92	-1414.52	0.8	48.87	-1410.11	9.53	112.58	-583.25	-155.1	129.3	-616.02	-141.76	120.09	-798.04	-125.06	39.36	-823.28	-134.14	94.53	-1040.78	-39.57	1398.7	0	0	0	-928.79	-72.71	1741.49	-932.88	32.6	1741.61	-1083.25	-73.61	1770.93	-523	36.68	1767.99	-329.35	1128	72.93	253.91	1120.44	80.24	-318.21
4.06	-1182.33	-24.36	27.24	-1224.63	-28.77	24.81	-1413.39	1.63	51.41	-1409.07	9.55	114.07	-584.11	-150.75	122.2	-613.59	-137.21	114.67	-796.43	-121.07	35.42	-821.26	-130.11	90.69	-1032.37	-40.69	1397.93	0	0	0	-921.53	-73.81	1741.06	-926.78	31.56	1741.32	-1083.25	-73.61	1770.93	-523	36.68	1767.99	-327.9	1129.02	72.79	253.39	1121.06	79.97	-315.57
4.07	-1180.79	-23.37	30.01	-1226.86	-28.08	24.26	-1411.45	3.51	54.42	-1407.3	10.7	116.39	-579.25	-145.44	117.36	-612.48	-131.53	108.9	-795.67	-117.57	31.81	-820.07	-126.64	86.93	-1026.38	-41.08	1397.13	0	0	0	-913.62	-75.16	1740.57	-918.95	30.53	1740.9	-1083.25	-73.61	1770.93	-523	36.68	1767.99	-329.34	1129.28	72.64	255.9	1121.65	80.34	-312.86
4.08	-1179.82	-24.37	27.35	-1227.19	-28.48	24.17	-1411.53	2.13	56.42	-1405.61	11.1	118.54	-581.65	-137.8	111.82	-610.9	-125.22	103.83	-794.56	-115.63	29.56	-819.48	-123.56	83.79	-1013.82	-42.03	1396.68	0	0	0	-905.23	-76.21	1740.02	-910.98	29.45	1740.3	-1083.25	-73.61	1770.93	-523	36.68	1767.99	-330.62	1129.17	72.39	263.59	1119.13	83.34	-312.92
4.09	-1180.93	-24.24	29.48	-1226.3	-28.44	24.12	-1410.71	2.27	59.29	-1404.23	11.27	120.73	-581.23	-130.69	106.96	-607.93	-119.28	99.75	-792.45	-114.36	28.85	-816.96	-121.64	81.76	-1005.47	-42.13	1396.45	0	0	0	-897.68	-77.57	1739.38	-902.6	28.21	1739.58	-1083.24	-73.62	1770.93	-523	36.68	1767.99	-327.85	1129.33	73.03	265.62	1122.05	80.12	-313.3
4.1	-1181.12	-24.19	29.27	-1226.81	-28.32	23.94	-1410.11	2.57	61.79	-1402.17	12.29	123.58	-573.86	-125.06	100.19	-602.82	-114.52	94.95	-789.02	-112.79	29.94	-812.14	-119.6	81.89	-992.9	-43.02	1396.05	0	0	0	-888.22	-78.82	1738.65	-893.09	26.51	1738.8	-1073.77	-76.96	1769.36	-523	36.68	1767.99	-326.77	1127.88	73.37	263.23	1121.13	81.46	-317.28
4.11	-1180.57	-23.46	29.6	-1222.2	-26.21	29.23	-1409.27	3.17	64.47	-1400.27	12.6	126.03	-566.6	-123.11	88.96	-595.46	-111.24	86.16	-787.17	-110.38	30.12	-805.36	-118.91	82.79	-984.8	-44.1	1395.78	0	0	0	-879.99	-80.4	1738.35	-889.05	25.51	1738.64	-1063.84	-81.72	1768.31	-523	36.68	1767.99	-328.5	1128.82	72.85	258.41	1120.52	81.47	-313.63
4.12	-1180.65	-23.73	29.41	-1221.97	-26.91	29.03	-1407.78	4.2	67.89	-1398.34	12.8	128.79	-558.49	-120.92	77.09	-591.9	-110.81	74.57	-784.72	-110.87	30.99	-800.45	-118	83.11	-978.54	-45.23	1395.66	0	0	0	-871.58	-81.85	1738.29	-880.83	24.22	1738.84	-1054.79	-84.77	1767.74	-523	36.68	1767.99	-332.47	1130.55	71.69	256.91	1120.85	80.87	-318
4.13	-1180.91	-23.6	29.04	-1221.29	-26.41	29.17	-1405.2	5.79	72.59	-1395.35	13.96	132.21	-558.06	-121.3	66.84	-590.4	-109.96	65.67	-783.78	-110.58	31.08	-796.37	-117.96	83.27	-972.72	-46.74	1395.88	0	0	0	-862.97	-83.36	1738.5	-872.6	22.42	1738.92	-1045.68	-87.27	1767.9	-523	36.68	1767.99	-329.88	1130.22	71.97	259.45	1120.13	81.66	-314.51
4.14	-1180.8	-23.72	29.05	-1221.05	-26.81	28.82	-1401.1	8.08	79.13	-1391.02	16.49	136.57	-551.85	-121.03	59.7	-588.53	-110.71	58.81	-783.05	-110.38	31.13	-793.82	-117.34	83.41	-959.63	-47.31	1396.8	0	0	0	-854.86	-85.1	1738.72	-863.07	21.05	1739.38	-1036.55	-90.28	1768.11	-523	36.68	1767.99	-331.89	1130.13	71.66	258.07	1120.21	81.66	-316.66
4.15	-1180.51	-23.93	28.86	-1220.44	-26.19	28.7	-1398.8	8.22	84.3	-1386.31	19.21	140.91	-549.25	-118.91	53.62	-583.63	-109.53	53.86	-782.39	-110.25	31.6	-790.91	-117.37	83.86	-950.9	-47.89	1398.14	0	0	0	-845.62	-86.41	1739.08	-856.02	19.42	1739.97	-1027.25	-92.94	1768.34	-523	36.68	1767.99	-333.12	1130.38	71.27	258.74	1121.18	81.4	-318.15
4.16	-1180.49	-24.33	28.65	-1219.22	-26.45	28.86	-1392.29	14.38	91.35	-1381.21	21.51	145.55	-549.54	-116.52	48.54	-585.06	-106.97	48.56	-781.42	-110.31	32.14	-789.25	-116.62	83.96	-940.62	-48.59	1399.72	0	0	0	-837.06	-87.73	1739.63	-848.82	17.87	1740.96	-1017.82	-95.59	1768.97	-523	36.68	1767.99	-332.36	1131.84	71.01	260.91	1119.97	82.11	-317.53
4.17	-1180.72	-24.63	28.04	-1218.37	-25.12	28.53	-1389.7	13.74	96.11	-1374.66	24.65	150.49	-546.21	-114.3	46.09	-583.35	-105.24	45.96	-781.25	-109.65	32.34	-787.97	-116.28	84.3	-931	-48.76	1401.64	0	0	0	-830.23	-89.48	1740.41	-838.54	16.62	1741.62	-1008.44	-98.42	1769.78	-523	36.68	1767.99	-332.95	1129.54	71.67	256.65	1121.69	80.68	-321.04
4.18	-1179.8	-24.52	28.22	-1217.19	-24.62	28.61	-1383.04	18.63	103.16	-1366.4	29.02	155.85	-550.61	-113.92	43.77	-583.29	-104.18	44.44	-780.86	-110.11	32.57	-788.36	-115.02	83.98	-920.01	-49.03	1403.87	0	0	0	-820.94	-90.83	1741.23	-829.05	15.52	1742.54	-999.17	-100.88	1770.91	-523	36.68	1767.99	-331.77	1127.99	72.65	258.47	1120.83	81.35	-313.76
4.19	-1178.67	-24.96	25.39	-1218.28	-18.48	25.24	-1378.35	19.05	108.64	-1358.08	32.43	160.86	-549.66	-113.45	43.19	-583.44	-103.96	43.26	-780.86	-110.28	32.51	-787.41	-116.45	84.68	-912.9	-50.3	1405.99	0	0	0	-811.14	-92.04	1742.14	-823.08	13.93	1744.04	-989.63	-103.9	1771.96	-523	36.68	1767.99	-333.92	1130.18	71.2	258.77	1119.99	81.64	-310.25
4.2	-1179.37	-25.41	24.48	-1215.62	-19.37	25.53	-1372.09	21	115.04	-1349.47	34.76	165.79	-548.5	-112.26	42.52	-582.68	-103.76	42.63	-781.31	-110.22	32.05	-786.94	-117.59	85.24	-901.12	-50.35	1407.94	0	0	0	-803.05	-93.5	1743.32	-815.33	12.8	1745.21	-980.46	-106.62	1773.12	-523	36.68	1767.99	-328.35	1128.99	72.86	258.34	1120.94	81.35	-314.96
4.21	-1179.88	-25.5	23.44	-1214.03	-18.4	25.06	-1364.24	25.31	123.02	-1338.4	40.14	172.03	-548.66	-111.6	41.72	-583.94	-103.42	41.75	-781.26	-110.8	31.88	-787.2	-118.06	85.35	-893.86	-51.69	1409.87	0	0	0	-793.93	-94.84	1744.48	-805.87	11.36	1746.48	-971.01	-109.78	1774.13	-523	36.68	1767.99	-330.38	1128.77	72.7	257.17	1121.47	80.98	-316.51
4.22	-1180.65	-25.57	22.56	-1208.24	-22.46	29.54	-1358.31	25.8	130.1	-1327.47	44.26	178.55	-547.42	-111.98	41.29	-583.72	-103.02	41.18	-781.28	-111.02	31.71	-787.32	-118.44	85.25	-886.18	-52.92	1411.26	0	0	0	-786.4	-95.92	1745.76	-798.23	10.23	1747.75	-962.25	-112.3	1775.09	-523	36.68	1767.99	-330.95	1128.78	72.46	259.16	1120.09	81.79	-314.89
4.23	-1178.33	-25.5	22.02	-1209.31	-23.94	24.66	-1349.33	29.68	139.53	-1316.55	47.65	185.58	-546.29	-111.9	41.01	-583.73	-102.62	40.34	-781.53	-111.11	31.37	-787.36	-118.63	85.25	-879.1	-53.49	1412.43	0	0	0	-777.13	-97.07	1746.95	-789.77	9.57	1749.14	-954.16	-114.01	1775.95	-523	36.68	1767.99	-332.71	1130.78	71.55	259.75	1119.88	81.86	-312.54
4.24	-1174.93	-25.19	21.85	-1205.83	-24.16	26.25	-1340.13	32.82	149.6	-1304.84	50.06	193.1	-546	-111.4	39.99	-585.55	-102.55	39.13	-781.42	-111.66	31.48	-787.18	-119	85.37	-870.89	-54.81	1413.33	0	0	0	-767.9	-98.04	1748.09	-781.49	8.13	1750.42	-945.77	-115.96	1776.58	-523	36.68	1767.99	-330.49	1128.89	72.47	257.33	1119.69	81.17	-313.27
4.25	-1173.3	-24.88	21.23	-1201.43	-23.09	28.03	-1330.66	34.56	159.6	-1292.37	52.18	201.09	-548.72	-111.41	38.53	-585.3	-102.13	38.33	-781.3	-111.72	31.36	-786.64	-119.73	85.72	-861.63	-56.3	1413.75	0	0	0	-759.11	-99.41	1749.23	-773.03	7.29	1751.67	-937.08	-118.32	1776.95	-523	36.68	1767.99	-329.97	1130.18	72.12	254.72	1121.41	80.08	-318.15
4.26	-1168.84	-23.26	21.58	-1195.85	-21.78	31.41	-1319.32	37.26	171	-1277.93	55.13	210.01	-548	-111.24	38.21	-585.17	-102.22	37.76	-781.24	-111.77	31.32	-786.18	-119.56	85.43	-854.3	-57.02	1413.93	0	0	0	-750.13	-100.44	1750.22	-765.63	5.94	1752.89	-928.03	-120.83	1777.13	-523	36.68	1767.99	-329.11	1130.47	72.36	255.68	1120.31	80.5	-317.08
4.27	-1163.56	-20.66	21.91	-1187.48	-19.67	36.61	-1306.58	40.31	182.82	-1262.98	58.4	219.44	-546.97	-110.46	37.44	-583.53	-101.96	37.69	-781.34	-111.72	31.37	-785.93	-119.43	85.2	-846.46	-57.75	1413.87	0	0	0	-743.43	-101.72	1751.26	-758.32	4.67	1753.87	-919.49	-122.63	1777.38	-523	36.68	1767.99	-331.43	1129.44	72.5	254.25	1120.32	80.02	-319.13
4.28	-1158.35	-17.39	21.9	-1180.78	-15.35	42.21	-1293.92	41.99	194.05	-1248.52	60.89	228.95	-545.91	-110.31	37.32	-584.87	-101.84	36.58	-780.97	-111.94	31.41	-786.16	-118.49	84.73	-841.28	-58.53	1413.85	0	0	0	-735.07	-102.79	1752.12	-750.93	3.63	1754.74	-910.89	-124.35	1777.57	-523	36.68	1767.99	-330.18	1129.06	72.55	255.85	1119.83	80.64	-316.86
4.29	-1150.3	-12.22	21.37	-1169.38	-9.97	49.27	-1280.49	42.64	204.6	-1234.83	61.86	237.93	-546.72	-110.61	36.61	-581.75	-101.48	37.04	-781.3	-111.55	31.24	-785.74	-118.68	84.97	-831.21	-59.12	1413.57	0	0	0	-726.08	-104.06	1752.76	-740.01	2.5	1755.61	-902.34	-125.7	1777.73	-523	36.68	1767.99	-332.25	1129.94	71.53	254.06	1121.18	79.88	-318.43
4.3	-1136.84	-4.03	21.98	-1157.29	-5.68	54.88	-1266.21	44	214.63	-1219.97	63.64	247.16	-547.79	-110.88	36.15	-583.35	-101.65	36.42	-781.5	-111.15	31.07	-785.45	-118.89	85.22	-823.03	-59.79	1413.42	0	0	0	-717.61	-105.25	1753.38	-731.58	1.09	1756.4	-893.7	-127.41	1777.8	-523	36.68	1767.99	-332.51	1130.14	71.46	256.8	1119.61	80.96	-321.52
4.31	-1125.03	3.86	26.4	-1146.48	-0.17	59.32	-1251.38	43.71	222.95	-1205.21	63.68	254.98	-549.06	-110.51	35.69	-583.2	-101.62	36.22	-781.25	-111.67	31.36	-785.21	-119.01	85.42	-813.63	-59.34	1413.81	0	0	0	-709.42	-106.5	1753.81	-726.02	0.23	1757.31	-884.92	-128.72	1777.99	-523	36.68	1767.99	-331.03	1128.87	72.3	253.4	1120.27	79.93	-316.02
4.32	-1109.73	13.13	32.46	-1126.87	7.69	66.11	-1235.56	43.95	229.93	-1188.24	65.57	263.19	-543.63	-109.7	36.92	-585.13	-101.47	35.71	-780.91	-111.98	31.49	-785.21	-118.85	85.57	-807.53	-59.64	1414.02	0	0	0	-699.8	-107.5	1754.03	-715.19	-1.14	1757.57	-875.99	-129.95	1778.21	-523	36.68	1767.99	-332.58	1129.97	71.62	252.85	1121.6	79.8	-314.39
4.33	-1089.16	21.76	38.02	-1111.22	15.55	70.2	-1217.73	45.63	236.23	-1172.38	64.86	269.44	-547.86	-109.9	35.98	-585.47	-101.47	35.38	-781.26	-111.48	31.2	-785.39	-118.28	85.41	-797.66	-58.72	1414.66	0	0	0	-691.35	-108.37	1754.16	-706	-2.31	1758.16	-866.86	-131.23	1778.38	-523	36.68	1767.99	-334.87	1132.12	70.72	256.22	1121.65	80.4	-315.19
4.34	-1068.78	30.23	42.66	-1091.62	23	74.47	-1199.92	45.92	240.07	-1154.2	66.51	274.77	-544.47	-109.49	36.82	-584.32	-101.26	35.72	-781.15	-111.51	31.11	-785.15	-118.45	85.53	-789.17	-58.06	1415.21	0	0	0	-682.73	-109.33	1754.2	-697.66	-3.17	1758.59	-857.69	-132.12	1778.65	-523	36.68	1767.99	-336.48	1131.88	70.37	256.87	1121.67	80.6	-317.14
4.35	-1048.55	38.07	46.08	-1069.56	29.57	77.97	-1180.79	47.95	242.62	-1135.35	67.84	278.38	-547.46	-110.61	36.19	-586.79	-101.62	35.23	-780.98	-111.87	31.24	-785.19	-118.68	85.64	-782.28	-57.55	1415.83	0	0	0	-672.71	-109.96	1753.96	-687.71	-3.32	1758.66	-848.66	-132.37	1779.07	-523	36.68	1767.99	-333.03	1130.42	71.55	254.52	1122.53	79.74	-321.14
4.36	-1025.84	44.94	48.87	-1050.27	36.03	79.61	-1160.88	50.24	243.85	-1116.35	68.51	280.03	-547.87	-110.13	36.5	-582.53	-101.55	36.36	-780.94	-111.99	31.17	-785.36	-118.15	85.32	-773.71	-57.89	1416.53	0	0	0	-663.72	-110.67	1753.59	-677.44	-4.11	1758.68	-839.63	-132.66	1779.52	-523	36.68	1767.99	-331.41	1128.9	72.25	255.98	1121.17	80.11	-313.04
4.37	-1003.18	51.63	50.3	-1024.7	41.89	81.76	-1140.55	52.2	243.49	-1096.57	70.56	280.72	-548.04	-109.49	36.64	-586.38	-101.51	35.47	-781.63	-110.82	30.66	-784.86	-119.75	86.15	-764.97	-57.55	1417.46	0	0	0	-654.26	-111.12	1753.09	-670.19	-4.9	1758.72	-830.62	-133	1779.98	-523	36.68	1767.99	-332.68	1128.38	71.99	255.18	1120.34	80.08	-315.01
4.38	-976.14	58.09	51.87	-1001.77	48.3	81.84	-1120.06	54.11	241.38	-1077.25	71.11	279.33	-547.86	-109.94	36.62	-586.3	-101.92	35.56	-781.55	-110.96	30.53	-785.44	-119.14	85.93	-760.78	-57.28	1418.43	0	0	0	-645.13	-111.42	1752.42	-661.33	-4.78	1758.49	-821.76	-132.91	1780.65	-523	36.68	1767.99	-331.22	1130	72.02	255.38	1119.79	80.5	-317.55
4.39	-954	62.02	49.53	-977.31	53.76	81.31	-1098.87	56.53	237.91	-1056.56	73.46	277.15	-551.39	-110.54	35.78	-582.8	-101.24	36.3	-781.72	-111.03	30.6	-786.14	-118.4	85.57	-752.22	-57.42	1419.31	0	0	0	-637.19	-111.7	1751.76	-651.39	-4.8	1757.79	-812.81	-132.5	1781.35	-523	36.68	1767.99	-330.09	1130.12	72.11	255.6	1119.7	80.53	-311.88
4.4	-926.87	67.89	49.55	-949.06	56.12	79.96	-1077.56	58.49	232.68	-1036.17	75.13	273.42	-549.2	-109.89	36.54	-584.41	-101.68	35.87	-781.43	-111.41	30.73	-785.89	-119.03	86.05	-745.36	-56.8	1420.26	0	0	0	-627.35	-111.56	1750.94	-642.95	-4.75	1757.18	-803.88	-131.73	1782.14	-523	36.68	1767.99	-326.66	1130	72.69	252.2	1121.49	79.33	-312.7
4.41	-899.79	73.32	48.55	-924.8	61.67	77.9	-1054.47	62.23	226.64	-1015.86	76.48	268.07	-547.48	-110.61	36.73	-584.75	-101.23	35.62	-781.17	-111.98	31.08	-786.33	-118.68	85.92	-737.4	-57.11	1421.12	0	0	0	-618.89	-111.15	1750.23	-633.25	-4.55	1756.42	-794.94	-131.3	1782.89	-523	36.68	1767.99	-328.45	1129.38	72.57	255.38	1119.89	80.58	-313.18
4.42	-870.58	78.09	47.78	-894.28	66.22	76.24	-1032.62	63.46	218.2	-994.24	78.96	261.98	-548.09	-109.76	36.61	-583.55	-101.66	36.05	-781.28	-111.91	30.96	-785.82	-119.27	86.39	-730.03	-57.29	1421.73	0	0	0	-610.27	-110.66	1749.46	-623.86	-3.6	1755.44	-785.61	-130.65	1783.63	-523	36.68	1767.99	-328.66	1129.18	72.3	258.93	1120.56	81.39	-318.22
4.43	-839.65	82.9	46.77	-864.43	70.49	74.18	-1008.48	67.84	209.89	-971.56	82.69	255.39	-543.84	-108.27	37.89	-585.63	-101.45	35.22	-781.71	-111.1	30.67	-785.56	-119.26	86.57	-722.59	-57.19	1422.23	0	0	0	-600.38	-109.81	1748.62	-614.94	-3	1754.58	-776.56	-129.73	1784.38	-523	36.68	1767.99	-334.28	1130.48	71.24	257.59	1121.13	81.18	-316.34
4.44	-808.6	87.37	45.6	-836.34	75	71.33	-983.81	71.3	200.07	-948.34	86.37	247.48	-544.65	-109.42	37.53	-582.14	-101.36	35.96	-781.72	-111.27	30.95	-785.68	-118.79	86.42	-713.81	-57.53	1422.58	0	0	0	-592.27	-109.09	1747.96	-605.74	-2.14	1753.52	-767.82	-128.39	1785.12	-523	36.68	1767.99	-332.94	1131.54	71.18	260.39	1120.27	82.13	-315.75
4.45	-770.84	94.38	47.22	-801.23	80.79	70.14	-957.9	76.37	190.06	-925.35	89.27	238.44	-546.42	-109.67	36.93	-585.87	-101.53	34.97	-781.31	-111.67	31.17	-786.04	-117.59	85.97	-703.25	-58.28	1422.88	0	0	0	-584.2	-108.04	1747.36	-596.68	-1.1	1752.25	-759.05	-127.14	1785.75	-523	36.68	1767.99	-331.92	1129.61	71.86	259.67	1120.15	81.76	-315.59
4.46	-738.04	98.86	45.96	-771.71	85.11	67.21	-931.97	79.75	178.57	-901.55	91.87	228.48	-545.86	-109.78	37.55	-582.76	-101.72	35.91	-781.6	-111.08	30.95	-786.18	-116.55	85.66	-695.77	-58.21	1422.91	0	0	0	-576.72	-106.77	1746.8	-590.82	-0.12	1751.56	-749.85	-126.18	1786.29	-523	36.68	1767.99	-331.42	1130.08	71.62	258.42	1120.47	81.1	-313.4
4.47	-704.49	103.14	45.12	-735.9	89.64	65.8	-904.93	84.04	166.93	-877.68	94.61	217.86	-546.65	-110.15	37.01	-583.71	-102.07	35.71	-781.4	-111.15	31.1	-785.6	-117.12	86.11	-691.81	-58.7	1422.92	0	0	0	-567.38	-105.3	1746.13	-580.06	1.86	1750.03	-740.85	-125.14	1786.67	-523	36.68	1767.99	-330.65	1130.12	72.15	256.07	1121.05	80.67	-313.94
4.48	-671.28	107.94	44.57	-706.12	93.74	62.34	-877.13	88.82	154.99	-852.94	97.43	206.97	-545.03	-110.08	37.07	-583.59	-101.89	35.62	-781.24	-111.33	31.07	-785.51	-116.78	86.14	-686.65	-59.24	1422.72	0	0	0	-557.86	-103.83	1745.3	-572.31	3.23	1748.98	-731.64	-124.21	1786.9	-523	36.68	1767.99	-332.77	1129.97	71.71	254.74	1122.52	80.06	-314.52
4.49	-637.44	112.51	44.4	-673.06	98.37	60.36	-849.14	92.09	142.57	-827.13	100.67	196.02	-545.61	-110.08	37.13	-584.19	-102.02	35.35	-780.69	-112.04	31.59	-785.25	-116.96	86.34	-676.49	-59.13	1422.38	0	0	0	-548.9	-102.16	1744.57	-564.15	4.96	1747.9	-722.73	-123.07	1787.08	-523	36.68	1767.99	-332.61	1128.95	72.06	255.77	1121.32	80.38	-317.13
4.5	-603.23	116.74	44.76	-638.4	101.83	58.86	-820.68	94.71	129.88	-800.82	104.63	185.34	-548.81	-110.3	36.17	-586.71	-102.12	34.52	-781.14	-111.27	31.29	-784.68	-117.27	86.79	-670.86	-59.54	1421.98	0	0	0	-541.36	-100.54	1743.82	-556.52	6.61	1746.57	-713.89	-121.7	1787.13	-523	36.68	1767.99	-331.16	1128.1	72.36	255.87	1121.74	80.1	-316.37
4.51	-570.37	121.11	45.26	-607.41	106.35	57.09	-791.3	98.51	117.62	-773.71	108.79	174.76	-547.93	-110.43	36.3	-584.62	-102.11	34.88	-781.46	-110.64	31.05	-783.81	-118.57	87.48	-661.21	-59.74	1421.37	0	0	0	-532.25	-98.84	1742.8	-547.76	8.22	1745.47	-704.86	-120.93	1786.95	-523	36.68	1767.99	-330.89	1129.49	72.22	256.6	1121.48	80.53	-313.55
4.52	-534.87	125.35	46.89	-574.89	111.22	56.25	-761.56	101.4	105.5	-746.2	112.86	164.54	-546.95	-110.12	36.79	-583.08	-101.92	35.19	-781.46	-110.62	31.16	-784.2	-117.39	87.1	-655.45	-60.15	1420.66	0	0	0	-524.45	-97.01	1741.92	-538.7	10.15	1744.1	-696.05	-119.83	1786.72	-523	36.68	1767.99	-331.72	1129.23	71.98	257.91	1121.58	80.73	-314.86
4.53	-502.39	130.07	48.47	-540.02	114.7	56.47	-731.73	104.22	93.69	-718.78	116.09	154.45	-546.83	-111.07	37.18	-582.69	-101.68	35.09	-781.26	-110.73	31.15	-784.39	-116.59	86.68	-648.81	-60.34	1419.87	0	0	0	-515.35	-95.06	1740.87	-530.84	12.03	1742.76	-687.25	-118.71	1786.44	-523	36.68	1767.99	-330.54	1128.74	72.61	256.66	1120.69	80.72	-320.71
4.54	-470.17	133.89	50.75	-509.9	118.62	56.1	-700.84	107.93	83.02	-691.26	118.25	144.28	-545.45	-110.92	37.19	-583.1	-101.92	34.76	-781.45	-110.67	31.24	-784.25	-116.6	86.69	-641.01	-60.76	1419.05	0	0	0	-506.5	-93.11	1739.65	-523.56	13.86	1741.5	-678.55	-117.1	1786.16	-523	36.68	1767.99	-330.52	1129.58	71.99	254.51	1121.34	79.95	-317.89
4.55	-436.22	137.73	54.12	-475.9	121.98	57.92	-669.8	110.73	72.58	-663.29	121.13	134.87	-546.16	-110.6	37.01	-581.75	-102.25	35.24	-781.07	-111.11	31.42	-783.94	-117.36	87.26	-635.84	-60.76	1418.26	0	0	0	-498.63	-91.28	1738.49	-515.69	15.55	1740.09	-669.52	-116.49	1785.64	-523	36.68	1767.99	-331.32	1128.5	72.34	256.23	1121.65	80.38	-316.25
4.56	-403.14	140.79	58.51	-443.65	125.36	59.77	-637.6	116.21	64.11	-634.94	124.34	125.99	-542.88	-110.77	37.96	-581.88	-102.03	34.99	-781.34	-110.87	31.33	-784.69	-115.93	86.57	-630.39	-61.32	1417.08	0	0	0	-490.81	-89.69	1737.21	-506.15	17.56	1738.44	-660.56	-115.34	1785.14	-523	36.68	1767.99	-331.38	1128.65	72.25	257.63	1121.71	80.37	-316.34
4.57	-370.7	144.15	63.21	-412.32	128.68	62.28	-606.15	119.64	55.46	-606.13	127.98	117.94	-548.68	-111.89	36.33	-582.38	-102.41	35.02	-781.23	-110.86	31.35	-784.64	-116.13	86.72	-620.8	-61.57	1415.97	0	0	0	-481.64	-87.88	1735.78	-497.68	19.11	1736.97	-651.91	-113.91	1784.68	-523	36.68	1767.99	-333.65	1129.71	71.63	256.96	1121.62	80.15	-312.76
4.58	-338.86	146.92	69.1	-380.72	131.78	65.68	-574.11	124.52	48.34	-578.01	130.89	110.48	-547.34	-110.99	35.88	-580.23	-102.29	35.52	-781.17	-111.06	31.37	-783.93	-117.3	87.3	-617.8	-61.25	1415.1	0	0	0	-473.96	-86.26	1734.5	-491.69	20.95	1735.62	-643.14	-112.74	1784.12	-523	36.68	1767.99	-332.9	1129.31	72.18	257.75	1121.87	80.32	-318.5
4.59	-307.12	149.32	75.64	-347.49	133.92	70.73	-541.58	129.07	42.46	-549.18	133.82	104.05	-545.3	-111.73	36.68	-581.75	-102.27	35.06	-781.65	-110.19	30.85	-784.48	-116.38	86.97	-609.2	-61.62	1414.24	0	0	0	-465.53	-84.78	1733.2	-485.11	22.71	1734.19	-634.61	-111.5	1783.53	-523	36.68	1767.99	-331.57	1129.08	72.46	257.71	1120.76	80.77	-315.55
4.6	-274.49	151.07	83.95	-317.86	136.61	75.53	-509.58	133.11	37.35	-520.13	138.16	99.2	-548.34	-111.01	35.67	-581.8	-102.92	35.41	-781.42	-110.85	31.21	-784.33	-116.83	87.07	-602.29	-62.31	1413.23	0	0	0	-457.43	-83.34	1731.87	-475.42	24.27	1732.79	-626.06	-110.02	1782.96	-523	36.68	1767.99	-331.68	1128.67	72.37	254.16	1121.81	79.78	-312.09
4.61	-248.38	153.85	90.9	-288.49	138.83	81.52	-478.39	137.29	34.04	-492.61	139.93	94.5	-550.44	-111.01	35.36	-584.61	-103.26	34.87	-781.44	-110.72	31.18	-784.58	-116.75	87.03	-592.93	-61.96	1411.88	0	0	0	-448.73	-81.86	1730.61	-466.64	25.58	1731.32	-617.55	-108.76	1782.3	-523	36.68	1767.99	-328.72	1129.33	72.39	252.26	1123.31	78.75	-315.22
4.62	-220.1	156.34	100.1	-257.85	141.11	89.39	-448.21	142.06	33.78	-464.8	144.52	93.5	-550.61	-110.85	35.29	-583.4	-103.31	35.24	-781.39	-110.8	31.03	-784.38	-116.68	86.95	-603.66	-66.61	1404.94	0	0	0	-440.59	-80.58	1729.51	-458.45	27.17	1729.88	-609.31	-107.14	1781.66	-523	36.68	1767.99	-327.52	1129.09	72.93	253.86	1122.92	79.12	-316.76
4.63	-193.33	157.47	109.07	-233.7	143.65	96.25	-419.14	146.02	34.51	-438.45	147.33	93.02	-546.37	-111.05	36.21	-584.82	-103.4	34.86	-780.82	-111.81	31.49	-784.72	-115.96	86.74	-594.86	-66.45	1402.7	0	0	0	-432.23	-79.3	1728.48	-449.5	28.49	1728.72	-601.2	-105.41	1780.93	-523	36.68	1767.99	-330.56	1128.85	72.24	255.53	1122.5	79.78	-316.72
4.64	-168.76	159.5	119.34	-204.24	144.32	105.83	-391.38	149.76	36.16	-412.97	151	94.03	-552.06	-111.34	34.91	-583.85	-103.48	35.22	-781.32	-111.1	31.19	-784.31	-116.91	87.24	-587.89	-65.68	1402	0	0	0	-424.94	-78.21	1727.61	-441.44	29.53	1727.41	-593.23	-103.47	1780.26	-523	36.68	1767.99	-334.94	1130.31	71.24	255.45	1122.55	79.6	-318.93
4.65	-146.08	160.86	130.37	-185.17	145.45	114.25	-365.07	152.8	38.37	-389.16	153.16	95.16	-548.81	-112.19	36.02	-584.49	-104.12	35.38	-781.56	-110.74	31	-784.06	-117.17	87.43	-582.08	-64.71	1401.48	0	0	0	-416.7	-77.11	1726.67	-432.96	31.14	1726.37	-585.43	-101.58	1779.49	-523	36.68	1767.99	-332.7	1130.89	71.56	257.48	1121.69	80.32	-312.98
4.66	-126.09	160.24	141.18	-160.99	148	124.13	-340.72	153.13	39.88	-367.26	154.22	96.52	-547.53	-111.8	36.29	-585.69	-104.05	34.92	-781.66	-110.56	31.02	-784.61	-116.4	87.06	-569.99	-63.19	1400.07	0	0	0	-408.78	-75.96	1725.9	-425.37	32.25	1725.4	-577.62	-99.8	1778.67	-523	36.68	1767.99	-332.79	1130.44	71.54	254.27	1121.11	79.99	-317.24
4.67	-107.76	162.76	153.07	-141.71	148.86	133.45	-317.98	153.2	41.78	-347.28	154.28	97.74	-546.96	-111.93	36.71	-583.51	-104.23	35.59	-781.01	-111.38	31.38	-784.23	-116.89	87.43	-566.51	-62.18	1399.67	0	0	0	-400.46	-74.69	1725.12	-417.04	33.48	1724.44	-569.96	-97.59	1777.86	-523	36.68	1767.99	-331.9	1128.92	72.16	253.7	1121.86	79.53	-321.14
4.68	-92.44	162.77	162.61	-125.52	149.21	140.95	-298.37	152.27	43.12	-329.79	153.41	98.27	-546.86	-111.91	36.67	-585.33	-104.81	34.98	-780.86	-111.57	31.52	-784.08	-116.84	87.58	-557.28	-60.95	1398.6	0	0	0	-392.57	-73.7	1724.45	-409.22	34.94	1723.46	-562.3	-95.2	1777.01	-523	36.68	1767.99	-337.09	1130.78	70.62	256.18	1122.69	79.75	-320.86
4.69	-79.38	161.59	168.89	-111.46	147.87	146.73	-281.76	150.38	43.06	-314.94	152.36	98.2	-545.74	-111.93	36.91	-584.94	-104.72	34.97	-781.04	-110.99	31.37	-783.95	-116.4	87.6	-550.67	-59.62	1397.67	0	0	0	-384.5	-72.55	1723.77	-399.27	36.14	1722.43	-554.53	-93.02	1776.09	-523	36.68	1767.99	-332.56	1128.41	72.06	255.98	1123.17	79.54	-322.33
4.7	-68.03	158.25	170.62	-100.01	143.7	147.87	-268.59	148.97	42.57	-302.69	151.48	97.65	-546.4	-111.41	36.68	-583.46	-105.19	35.25	-781.14	-110.85	31.46	-783.86	-115.97	87.68	-540.29	-57.79	1396.52	0	0	0	-376.38	-71.21	1723.11	-391.41	37.31	1721.72	-546.5	-91.3	1775.05	-523	36.68	1767.99	-331.86	1130.52	71.81	256.95	1120.84	80.54	-319.56
4.71	-57.47	152.81	168.7	-90.04	139.61	145.7	-259.49	147.21	41.84	-292.92	150.44	97.22	-547.28	-111.62	36.1	-584.51	-105.24	34.85	-780.96	-110.99	31.58	-783.32	-116.44	88.11	-534.32	-56.6	1395.35	0	0	0	-367.95	-69.88	1722.45	-383.23	38.98	1720.95	-538.53	-88.9	1774.08	-523	36.68	1767.99	-327.8	1127.36	73.48	255.23	1121.45	80.05	-312.86
4.72	-48.7	146.47	162.31	-82.01	134.18	140.35	-253.47	146.08	41.22	-285.63	148.55	96.5	-546.45	-111.56	36	-581.64	-105.3	35.32	-780.86	-110.85	31.68	-783.48	-115.48	87.77	-520.98	-54.86	1394.41	0	0	0	-360.49	-68.72	1721.86	-373.79	40.41	1720.11	-530.55	-86.75	1773.12	-523	36.68	1767.99	-332.39	1128.83	72	255.61	1121.86	80.05	-312.93
4.73	-41.21	135.8	152.93	-75.58	127.71	132.8	-249.91	145.24	40.53	-279.73	147.46	95.88	-543.94	-112.03	36.24	-585.75	-105.4	33.77	-780.92	-110.69	31.78	-782.78	-115.91	88.28	-516.83	-53.42	1393.1	0	0	0	-351.77	-67.26	1721.22	-363.1	41.88	1719.18	-522.61	-84.09	1772.24	-523	36.68	1767.99	-335.01	1129.75	71.28	253.67	1121.6	79.56	-316.17
4.74	-35.39	128.2	143.52	-70.49	121.2	124.27	-247.5	143.45	39.16	-275.6	144.59	94.24	-548.26	-112.13	34.97	-582.29	-105.18	34.38	-781.16	-109.72	31.58	-782.52	-115.4	88.38	-507.31	-51.67	1392.28	0	0	0	-342.83	-65.99	1720.62	-354.07	43.73	1718.68	-514.62	-81.38	1771.38	-522.99	36.68	1767.99	-331.83	1129.44	71.9	255.28	1122.63	79.65	-320.53
4.75	-30.8	120.64	135.29	-66.39	114.2	116.72	-245.08	141.94	38.39	-271.68	143.1	93.11	-544.91	-111.64	35.33	-583.44	-105.14	33.69	-780.57	-110.52	32.36	-781.71	-115.89	89.03	-490.86	-49.54	1391.22	0	0	0	-335.36	-64.68	1720.11	-345.36	45.28	1717.86	-506.38	-78.88	1770.48	-513.94	39.58	1766.97	-330.41	1129.99	71.99	256.78	1121.86	80.28	-315.6
4.76	-26.05	114.54	127.53	-62.19	109.64	109.77	-242.59	140.25	37.87	-267.29	141.45	92.62	-547.95	-111.14	34.21	-581.02	-105.06	34.14	-780.29	-110.48	32.93	-781.38	-115.54	89.65	-487.69	-48.32	1390.65	0	0	0	-327.35	-62.93	1719.52	-335.99	46.99	1717.18	-498.13	-75.87	1769.71	-505.65	40.54	1766.05	-331.67	1129.21	72.03	255.83	1122.26	80.02	-315.9
4.77	-20.27	108.66	120.05	-57.41	104.39	103.38	-239.94	139.26	37.68	-262.12	141.29	92.84	-546.25	-112.06	33.91	-580.52	-105.21	34.11	-780.11	-109.67	33.38	-780.79	-114.99	90.11	-481.55	-46.36	1389.44	0	0	0	-318.35	-61.29	1718.91	-326.56	48.81	1716.3	-489.89	-72.95	1768.92	-496.87	42.94	1765.15	-331.23	1127.13	73.02	257.31	1122.36	80.38	-318.48
4.78	-15.15	105.15	111.15	-52.95	100.93	96.71	-237.24	138.86	37.26	-257.36	140.78	92.74	-545.88	-111.64	33.6	-581.78	-105.12	33.41	-779.71	-109.13	34.09	-780.14	-114.91	91.32	-473.33	-44.02	1388.87	0	0	0	-310.09	-59.23	1718.4	-318.68	51.16	1715.87	-481.63	-69.6	1768.32	-487.6	46.56	1764.26	-329.72	1128.54	72.9	257.33	1121.69	80.62	-316.87
4.79	-11	102.04	102.79	-44.93	96.82	92.24	-235.68	138.83	36.83	-253.44	140.55	92.47	-545.24	-112.44	33.37	-583.23	-105.55	32.87	-778.84	-109.08	35.36	-779.13	-114.88	92.71	-465.81	-41.88	1388.43	0	0	0	-301.64	-57.33	1717.91	-310.53	53.25	1715.32	-472.97	-66.64	1767.89	-478.03	50.52	1763.57	-333.28	1131.26	71.14	255.36	1120.64	80.49	-311.9
4.8	-8.06	100.55	96.02	-43.7	95.12	86.03	-234.67	138.8	36.37	-250.22	141.43	92.55	-544.56	-111.43	33.23	-582.32	-105.25	32.55	-777.82	-108.91	36.92	-778.12	-114.08	94.01	-457.16	-39.73	1388.32	0	0	0	-292.3	-55.12	1717.31	-300.09	55.54	1714.58	-464.29	-63.61	1767.59	-468.82	53.39	1763.21	-334.46	1130.83	71.14	255.94	1120.76	80.37	-312.38
4.81	-1.15	100.03	92.38	-42.92	95.18	80.88	-234	139.11	36.22	-247.83	141.66	92.42	-545.96	-112.21	32.09	-580.4	-105.11	32.76	-777.12	-107.54	38.09	-777.11	-113.39	95.71	-445.47	-37.33	1388.44	0	0	0	-283.52	-52.85	1716.82	-292.51	58	1713.95	-455.73	-60.18	1767.45	-459.65	56.12	1762.85	-328.95	1127.86	72.98	258.98	1120.07	81.21	-314.89
4.82	-0.06	100.88	86.94	-44.53	96.07	75.55	-233.18	140.37	36.42	-245.91	141.93	92.4	-545.66	-111.46	31.44	-580.23	-104.94	32.31	-776.01	-107.14	39.9	-775.84	-112.55	97.5	-434.94	-35.32	1388.34	0	0	0	-275	-50.37	1716.36	-280.66	60.25	1712.88	-446.93	-57.19	1767.26	-450.31	59.58	1762.45	-328.75	1127.64	73.07	257.46	1120.84	80.71	-311.91
4.83	-0.58	101.57	81.22	-43.18	97.99	70.97	-232.73	141.61	36.37	-244	142.29	92.17	-544.87	-111.48	31.03	-578.87	-104.91	32.4	-774.96	-106.63	41.79	-773.89	-113.19	100.01	-424.58	-33.02	1388.41	0	0	0	-266.29	-47.74	1715.9	-272.41	62.27	1712.29	-438.26	-53.39	1767.26	-441.15	62.92	1762.08	-331.83	1130.25	71.68	253.04	1122.14	79.32	-315.21
4.84	2.18	101.12	75.54	-35.57	96.75	68.66	-232.16	141.87	36.13	-241.73	142.96	92.02	-545.88	-111.61	30.34	-580.76	-105.19	31.6	-774.22	-105.5	43.46	-773.12	-111.65	101.65	-418.83	-30.86	1388.93	0	0	0	-258.37	-45.05	1715.62	-265.8	65.15	1711.66	-429.63	-49.89	1767.24	-431.92	66.56	1761.64	-334.13	1130.13	71.31	255.79	1120.81	80.51	-313.71
4.85	3.09	99.65	68.98	-35.86	96.09	63.43	-231.65	141.4	36.06	-239.26	142.98	91.83	-543.25	-110.87	30.76	-579.97	-105.02	31.53	-773.51	-104.63	45.37	-770.97	-111.93	104.38	-407.52	-29.39	1389.24	0	0	0	-249.92	-42.09	1715.47	-256.66	67.7	1711.16	-420.73	-46.54	1767.17	-422.82	70.05	1761.26	-332.01	1128.07	72.76	256.95	1120.52	80.67	-314.01
4.86	5.58	98.72	63.25	-37.74	94.95	57.76	-231.02	141.13	36.35	-237.17	142.88	92.01	-541.01	-111.07	30.82	-581.02	-105.02	31.09	-772.38	-104.81	47.94	-769.13	-112.41	107.1	-401.7	-27.68	1389.63	0	0	0	-241.05	-39.13	1715.41	-247.47	70.7	1710.6	-412.14	-42.69	1767.33	-413.9	73.53	1760.99	-330	1127.8	72.98	258.91	1120.26	81.29	-315.04
4.87	10.26	97.4	59.09	-35.88	94.42	53.46	-230.56	140.83	36.78	-235.82	141.78	92.14	-544.91	-111.13	29.7	-577.27	-104.89	31.83	-771.31	-104.56	50.5	-767.81	-111.65	109.7	-389.75	-26.01	1389.97	0	0	0	-232.21	-36.11	1715.55	-237.68	73.59	1710.15	-403.42	-38.78	1767.67	-404.85	77.51	1760.69	-331.13	1127.72	72.82	256.78	1121.15	80.46	-314.7
4.88	11.01	96.71	54.61	-35.25	94.04	49.58	-230.16	139.51	36.77	-234.45	141.2	92.54	-544.27	-110.61	29.92	-580.02	-104.99	31.12	-770.17	-105.08	53.66	-765.99	-111.77	112.75	-385.63	-24.14	1390.62	0	0	0	-223.88	-32.92	1715.84	-229.15	76.87	1709.97	-394.75	-35.17	1767.99	-395.91	81.5	1760.48	-332.08	1128.4	72.37	257.48	1119.97	81.04	-316.38
4.89	9.99	96.04	49.74	-31.74	93.45	47.43	-229.59	139.9	37.69	-233.42	139.19	92.23	-544.15	-110.88	29.23	-579.42	-105	31.06	-768.91	-105.55	57	-763.87	-112.32	116.14	-375.21	-22.24	1391.17	0	0	0	-215.31	-29.8	1716.32	-221.38	80.04	1709.92	-386.23	-31.17	1768.54	-386.99	85.79	1760.27	-330.46	1129.54	72.1	255.07	1120.93	80.15	-320.33
4.9	11.97	96.04	47.23	-30.3	93.69	45.5	-229.33	139.44	37.92	-232.32	138.91	92.64	-539.8	-111.18	30.02	-577.47	-104.6	31.3	-767.91	-105.43	60.13	-761.72	-112.18	119.49	-365.01	-20.39	1391.64	0	0	0	-206.66	-26.53	1716.94	-214.02	83.26	1710.17	-377.64	-27.51	1769.07	-378.29	89.44	1760.3	-331.82	1127.5	72.74	253.67	1121.8	79.63	-314.27
4.91	13.55	95.84	45.54	-30.52	93.04	43.75	-229.34	138.48	37.76	-231.4	138.14	92.65	-543.49	-110.72	29.05	-578.11	-104.68	31.23	-765.97	-106.7	64.31	-758.91	-113.29	123.57	-357.7	-18.85	1392.51	0	0	0	-198.12	-23.22	1717.76	-203.81	86.48	1710.31	-369	-23.92	1769.72	-369.77	92.73	1760.49	-332.66	1128.65	72.09	256.17	1121.15	80.34	-314.41
4.92	14.49	95.53	44.4	-31.89	92.96	42.32	-229.09	137.96	37.89	-230.64	137.43	92.73	-540.35	-110.28	31.18	-578.58	-104.59	31.04	-764.32	-107.27	68.4	-755.89	-113.63	127.44	-345.65	-16.78	1393.45	0	0	0	-189.73	-20.09	1718.76	-196.5	89.61	1710.86	-360.64	-20.17	1770.47	-361.09	96.88	1760.64	-326.76	1126.88	73.59	256.27	1122.15	80.48	-319.33
4.93	14.27	95.52	43.16	-30.14	92.86	41.97	-228.86	137.92	38.04	-229.93	137.14	92.85	-544.27	-110.58	28.98	-577.36	-104.72	31.17	-761.96	-108.49	72.98	-752.32	-115.16	132.02	-336.65	-14.92	1394.29	0	0	0	-180.94	-16.78	1719.8	-186.9	93.38	1711.24	-352.19	-16.68	1771.3	-352.48	100.65	1760.91	-329.36	1126.56	73.27	253.22	1121.45	79.7	-314.96
4.94	15.92	95.62	42.85	-31.44	92.58	41.02	-228.74	138.03	38.2	-229.45	136.84	92.8	-540.17	-110.15	29.7	-578.46	-104.64	30.78	-759.53	-109.43	77.96	-749.13	-115.21	136.18	-332.94	-12.77	1395.35	0	0	0	-172.41	-13.56	1720.99	-178.79	96.38	1712.16	-343.89	-13.17	1772.14	-344.1	103.8	1761.26	-331.84	1127.15	72.79	256.11	1119.81	80.95	-318.23
4.95	15.78	95.9	42.13	-30.12	92.56	40.96	-228.63	137.56	37.99	-229.03	136.74	92.84	-539.87	-110.04	30.74	-577.41	-104.48	31.11	-756.69	-110.36	83.13	-745.19	-115.6	140.6	-322.58	-10.06	1396.63	0	0	0	-164.06	-10.38	1722.16	-169.41	99.33	1713	-335.61	-9.52	1773.03	-335.79	107.35	1761.75	-335.59	1129.59	71.13	257.34	1121.35	80.56	-318.6
4.96	15.03	94.89	41.44	-29.51	93.3	40.55	-228.69	136.97	37.78	-228.39	137.25	93.13	-540.79	-110.97	29.5	-576.19	-104.23	31.44	-753.39	-111.66	88.86	-739.91	-117.77	146.02	-318.99	-8.15	1397.39	0	0	0	-156.33	-7.38	1723.34	-160.31	102.21	1713.61	-327.33	-6.06	1773.93	-327.53	110.5	1762.29	-328.87	1127.61	73.06	257.16	1121.31	80.58	-313.28
4.97	16.79	94.73	41.65	-29.75	92.3	40.56	-228.35	137.94	38.29	-228.06	136.7	92.96	-543.91	-110.97	28.62	-576.83	-104.19	31.52	-748.98	-113.57	95.29	-734.07	-119.7	151.45	-306.14	-5.35	1398.55	0	0	0	-148.19	-4.55	1724.51	-150.96	105.31	1714.4	-318.95	-2.77	1774.84	-319.04	114.11	1762.84	-328.56	1124.68	73.97	257.63	1121.07	80.65	-311.9
4.98	15.91	95.28	41.5	-29.1	92.32	40.24	-228.57	137.14	37.98	-227.71	136.72	92.99	-540.73	-110.95	29.2	-576.83	-103.79	31.74	-744.5	-114.98	101.75	-727.43	-121.4	157.08	-298.79	-2.96	1399.66	0	0	0	-139.57	-1.68	1725.65	-144.69	107.81	1715.53	-310.91	0.81	1775.86	-310.67	117.31	1763.45	-338.54	1125.12	71.71	256.5	1120.97	80.38	-314.79
4.99	16.16	95.56	41.76	-30.63	93.01	39.8	-228.48	137.41	38.19	-227.56	136.53	92.87	-541.72	-110.47	28.89	-574.07	-103.99	32.77	-740.04	-115.49	108.24	-720.51	-123.14	163.03	-290.71	-0.35	1400.92	0	0	0	-131.64	1.01	1726.77	-136.08	110.41	1716.22	-302.55	3.55	1776.76	-302.03	121.04	1763.99	-337.54	1124.72	71.83	256.32	1120.32	80.71	-318.46
5	16.86	95.11	41.53	-31.03	92.71	39.87	-228.22	137.84	38.22	-227.44	136.33	92.74	-540.45	-110.74	28.77	-572.86	-103.54	32.88	-733.84	-117.7	116.05	-713.21	-124.63	169.06	-282.92	1.98	1402.32	0	0	0	-122.68	3.6	1727.75	-126.75	112.9	1717.08	-294.44	6.51	1777.75	-293.63	124.15	1764.68	-334.18	1124.61	72.45	256.31	1120.55	80.6	-319.89
5.01	15.16	94.62	40.87	-30.23	92.57	39.72	-228.34	137.7	38.1	-227.23	136.68	92.76	-539.09	-111.58	28.3	-573.64	-104.03	33.23	-728.63	-117.96	123.55	-704.93	-126.74	175.95	-274.89	4.78	1403.52	0	0	0	-115.65	5.94	1728.89	-120.51	115.11	1717.98	-286.56	9.82	1778.92	-285.38	127.13	1765.43	-340.27	1125.78	70.77	258.19	1120.24	81.27	-320.52
5.02	15.13	95.22	40.75	-30.08	92.82	39.53	-228.38	137.77	38.12	-227.11	136.79	92.71	-541.28	-111.64	27.77	-571.23	-104.42	34.33	-723.02	-117.61	131.56	-695.82	-129.13	183.65	-266.96	7.24	1404.9	0	0	0	-107.7	8.12	1729.88	-111.73	117.38	1718.66	-278.64	12.84	1780.06	-276.99	130.23	1766.23	-336.73	1124.75	72.1	255.59	1122.02	80.31	-319.04
5.03	15.73	95.28	41.01	-29.87	92.61	39.85	-228.27	138.16	38.24	-227.07	136.85	92.6	-538.68	-111.97	27.6	-569.92	-105.13	35.24	-715.92	-118.37	140.79	-686.6	-129.72	191	-256.42	9.27	1406.15	0	0	0	-100.03	10.26	1731	-104.36	119.42	1719.53	-270.75	15.59	1781.23	-268.72	133.23	1767.09	-333.25	1124.62	72.63	254.58	1121.7	80.12	-314.96
5.04	15.93	95.04	40.93	-28.97	93.12	39.66	-228.43	137.72	38.01	-226.91	137.57	92.88	-532.86	-112.06	28.89	-564.43	-105.92	37.27	-708.13	-119.05	150.38	-676.62	-130.3	198.84	-248.93	11.43	1407.36	0	0	0	-93.14	12.4	1732.16	-94.54	121.62	1720.27	-262.88	18.03	1782.37	-260.68	135.92	1767.95	-338.09	1124.92	71.46	255.5	1121.61	80.18	-316.23
5.05	14.74	95.09	40.51	-29.31	92.57	39.7	-228.31	138.09	38.14	-226.96	137.57	92.85	-531.69	-113.21	28.4	-561.84	-106.52	38.82	-699.69	-119.79	160.29	-665.44	-131.35	207.15	-241.49	13.12	1408.28	0	0	0	-84.5	14.31	1733.08	-87.42	123.55	1721.03	-255.03	20.49	1783.58	-252.62	138.5	1768.89	-335.34	1124.46	72.25	255.37	1121.53	79.91	-315.34
5.06	14.02	95.06	40.24	-31.28	92.8	39.01	-228.35	138.22	38.14	-226.99	137.68	92.81	-530.81	-113.59	28.52	-557.25	-107.27	41.55	-690.39	-120.48	170.69	-654.09	-131.54	215.29	-238.17	14.69	1409.48	0	0	0	-77.03	16.13	1734.16	-81.32	124.96	1721.98	-247.49	23.25	1784.82	-244.57	141.22	1769.72	-337.59	1125.44	71.5	255.43	1122.01	79.88	-315.35
5.07	15.38	95.19	40.62	-28.8	93.16	39.82	-228.23	138.48	38.16	-226.91	138.16	92.89	-528.51	-114.35	29.31	-551.3	-108.49	45.06	-680.53	-121.13	181.17	-642.38	-131.88	223.97	-227.66	16.42	1410.73	0	0	0	-69.59	17.82	1735.22	-73.98	126.97	1722.67	-240.09	25.68	1785.99	-236.71	143.67	1770.55	-341.99	1126.37	70.66	253.6	1122.94	79.35	-312.66
5.08	15.27	95.23	40.62	-29.24	93.48	39.47	-228.3	138.12	38	-227.05	138.11	92.83	-520.26	-116.38	31.67	-544.78	-109.79	49.14	-670.22	-121.18	191.5	-630.72	-131.66	232.44	-220.79	17.88	1412.2	0	0	0	-61.6	19.37	1736.24	-66.46	128.54	1723.58	-232.63	27.68	1787.01	-228.93	145.99	1771.29	-340.63	1125.79	71.02	256.03	1122.13	80.01	-313.14
5.09	13.71	95.46	40.22	-30.71	92.57	38.95	-228.33	138	37.99	-227.03	138.59	93.04	-513.42	-119.56	33.67	-535.9	-111.76	54.12	-660.02	-119.64	200.08	-619.28	-130.64	240.5	-214.8	19.5	1413.19	0	0	0	-54	21	1737.28	-58.88	129.5	1724.45	-225.36	29.68	1788.1	-221.28	147.98	1772.1	-326.95	1122.46	74.49	257.43	1122.27	80.43	-318.78
5.1	15.47	95.53	40.73	-29.89	92.69	39.26	-228.35	138.28	38	-227.06	138.82	93.07	-502.24	-121.72	38.61	-525.05	-113.6	60.02	-648.98	-117.66	207.12	-607.28	-130.03	248.03	-207.87	20.57	1414.53	0	0	0	-47.97	22.25	1738.37	-50.29	130.79	1725.14	-218.19	31.63	1789.12	-213.58	150.01	1772.88	-331.08	1124.05	73.67	257.13	1121.45	80.63	-320.79
5.11	16.21	95.57	41.07	-28.29	93.35	39.36	-228.43	138.09	37.91	-227.23	138.85	93.04	-487.81	-124.92	45.05	-512.52	-115.47	66.25	-636.31	-116.75	213.4	-594.6	-128.83	254.35	-202.98	21.6	1415.31	0	0	0	-39.59	23.64	1739.24	-42.81	132.09	1725.69	-210.83	33.09	1790.06	-206.04	152.01	1773.54	-335.64	1124.39	72.01	253.76	1122.67	79.56	-319.2
5.12	15.57	95.68	40.75	-28.06	93.21	39.53	-228.26	138.41	38.08	-227.12	139.22	93.17	-474.23	-127.25	50.62	-497.92	-117.29	71.87	-622.58	-115.82	218.39	-581.85	-126.92	259.5	-195.21	22.77	1416.4	0	0	0	-32.4	24.57	1740.18	-35.05	133	1726.42	-203.73	34.91	1791.03	-198.71	153.66	1774.26	-332.36	1124.4	73.04	255.83	1122.31	79.94	-321.24
5.13	15.95	95.35	40.95	-29.18	93.36	39.56	-228.32	138.67	38.15	-227.26	139.05	93.09	-458.54	-130.26	55.35	-479.91	-119.54	77.22	-608.3	-114.4	221.92	-567.76	-125.63	263.51	-188.64	24.07	1417.69	0	0	0	-25.77	25.59	1741.15	-28.87	134.18	1727.13	-196.63	36.65	1792.04	-191.48	154.93	1775.1	-329.25	1123.75	73.73	259.61	1120.51	81.46	-314.2
5.14	14.32	95.62	40.49	-28.3	93.45	39.81	-228.44	138.15	37.89	-227.11	139.69	93.38	-443.24	-132.19	58.87	-463.44	-121.62	81.05	-592.81	-114.1	224.71	-552.51	-125.14	266.63	-182.32	25.01	1418.87	0	0	0	-18.58	26.52	1741.98	-21.79	135.15	1727.89	-189.42	37.8	1793	-184.2	156.5	1775.91	-334.84	1124.44	72.24	256.73	1120.78	80.66	-313.59
5.15	14.15	95.55	40.47	-30.65	93.26	38.87	-228.38	138.15	37.84	-227.36	139.35	93.24	-425.84	-135.32	61.49	-448.24	-123.86	83.23	-576.99	-113.39	226.09	-537.23	-123.16	268.01	-177.23	25.68	1419.88	0	0	0	-12	27.23	1742.86	-14.78	135.66	1728.73	-182.47	39.01	1793.99	-176.96	157.99	1776.75	-336.99	1125.05	71.54	254.83	1120.95	80.27	-310.86
5.16	13.51	95.99	40.66	-30.9	93.45	38.86	-228.41	138.27	37.99	-227.44	139.26	93.34	-405.04	-137.63	64.41	-429.8	-125.99	85.03	-560.51	-112.83	226.31	-520.78	-122.56	268.63	-170.78	26.54	1420.64	0	0	0	-5.73	27.9	1743.73	-6.95	136.03	1729.63	-175.41	39.9	1794.91	-169.86	158.83	1777.71	-331.85	1124.23	73.6	255.5	1121.53	80.25	-313.22
5.17	15.27	95.97	41.15	-31.56	93.16	38.88	-228.2	138.73	38.25	-227.35	139.94	93.68	-387.31	-140.29	65.28	-411.17	-128.28	85.74	-543.35	-112.04	225.1	-504.33	-122	268.03	-163.54	27.72	1421.64	0	0	0	1.39	28.3	1744.5	0.04	136.98	1730.33	-168.51	40.89	1795.83	-162.67	159.98	1778.59	-332.27	1124.08	73.17	255.23	1121.96	80.08	-320.1
5.18	15.57	95.63	41.3	-30.19	93.54	38.99	-228.27	138.3	38.06	-227.54	139.78	93.77	-370.48	-143.63	64.35	-392.49	-130.67	85.23	-525.55	-111.46	222.85	-487.23	-121.15	266.14	-156.89	28.6	1422.72	0	0	0	7.69	28.71	1745.28	5.95	137.54	1731.14	-161.75	41.6	1796.64	-155.6	160.75	1779.52	-338.63	1125.13	71.9	255.95	1122.59	80.08	-318.57
5.19	12.97	95.93	40.58	-29.6	93.74	39.44	-228.15	138.65	38.3	-227.5	139.67	93.81	-348.36	-146.12	64.15	-371.94	-132.99	84.45	-507.22	-111.05	219.48	-469.46	-120.66	263.34	-154.18	29.54	1423.7	0	0	0	14.41	29.11	1746.01	12.99	137.84	1731.81	-155.06	42.49	1797.4	-148.53	161.48	1780.38	-347.93	1127.41	69.21	257.81	1122.16	80.44	-317.82
5.2	12.34	95.8	40.18	-29.51	93.34	39.25	-228.01	139.09	38.52	-227.47	140.06	94.03	-327.34	-148.92	62.66	-349.3	-135.4	83.11	-488.1	-111.22	215.16	-451.25	-120.3	259.52	-145.55	30.89	1424.32	0	0	0	21.51	29.22	1746.58	20.01	137.97	1732.47	-148.56	43.38	1798.15	-141.49	162.26	1781.17	-336.34	1125.4	72.27	255.54	1122.36	79.86	-313.75
5.21	13.07	95.71	40.44	-30.24	93.23	39.04	-228.19	138.25	38.25	-227.49	139.93	94.15	-304.23	-151.46	61.22	-326.01	-137.76	81.3	-468.38	-111.22	209.6	-432.46	-120.52	255.07	-140.65	31.94	1425.26	0	0	0	27.6	29.3	1747.14	26.8	137.76	1733.3	-142.03	44.04	1798.76	-134.45	163.22	1781.86	-332.89	1124.71	73.05	255.95	1121.45	80.38	-317.57
5.22	13.91	95.69	40.58	-30.83	93.59	39	-228.15	138.14	38.25	-227.62	139.78	94.15	-280.2	-153.54	59.39	-302.05	-139.95	79.03	-448.15	-111.58	203.2	-413.38	-120.12	249.23	-132.55	32.93	1425.81	0	0	0	34.5	29.28	1747.6	34.27	137.94	1733.98	-135.38	44.03	1799.17	-127.57	163.48	1782.62	-331.9	1124.26	73.34	259.38	1121.55	80.99	-319.16
5.23	14.3	95.75	40.81	-28.83	93.61	39.74	-228.02	138.43	38.38	-227.47	140.17	94.37	-254.02	-156.44	57.61	-277.06	-142.38	76.82	-426.9	-112.6	196.12	-393.67	-119.94	242.75	-124.6	34.48	1426.49	0	0	0	41.29	29.21	1747.94	39.35	138.02	1734.72	-128.91	44.44	1799.59	-120.85	163.69	1783.26	-330.5	1123.77	73.52	257.96	1122.48	80.31	-314.96
5.24	14.36	96.06	40.71	-28.77	93.77	39.33	-228.07	138.35	38.36	-227.56	140.3	94.59	-224.24	-158.86	57.35	-251.13	-144.88	74.61	-404.8	-113.72	188.02	-373.49	-120.25	235.62	-120.74	35.57	1426.94	0	0	0	47.23	29.16	1748.32	46.71	137.87	1735.14	-122.45	44.87	1799.96	-114.2	163.51	1783.88	-336.03	1124.96	72.07	255.56	1122.54	80.11	-311.79
5.25	15.38	95.49	41.2	-30.4	93.34	38.84	-227.91	138.73	38.61	-227.65	140.06	94.56	-195.45	-161.12	56.3	-223.87	-147.14	72.42	-382.44	-114.27	178.92	-352.82	-120.41	227.75	-112.26	36.4	1427.15	0	0	0	53.58	28.97	1748.58	53.12	137.56	1735.57	-115.9	44.95	1800.16	-107.5	163.77	1784.29	-342.02	1126.17	70.61	254.82	1121.83	79.97	-320.95
5.26	14.32	96.7	40.79	-30.7	93.59	38.71	-228.12	138.04	38.38	-227.79	140.18	94.81	-168.42	-164.73	55.12	-196.36	-149.19	70	-359.24	-115.57	169.49	-331.38	-121.68	219.65	-105.07	37.73	1427.24	0	0	0	60.74	28.78	1748.72	59.04	137.45	1735.99	-109.46	44.36	1800.23	-100.87	163.87	1784.56	-335.69	1125.18	71.74	256.67	1120.69	80.65	-324.58
5.27	14.13	97.09	40.54	-30.87	93.83	38.71	-227.95	138.71	38.73	-227.81	140.16	94.9	-140.72	-167.51	53.88	-169	-151.75	67.79	-335.26	-116.86	159.61	-309.41	-122.6	211.01	-97.05	38.45	1427.55	0	0	0	66.92	28.36	1748.79	67.62	137.6	1735.98	-103.18	44.45	1800.27	-94.35	163.61	1784.81	-334.59	1124.75	72.3	255.49	1121.84	79.63	-311.06
5.28	14.14	97.35	40.85	-30.12	94.21	38.84	-227.98	138.38	38.66	-227.86	140.12	95.07	-112.14	-170.86	52.82	-140.57	-154.4	65.45	-310.25	-119.92	150.26	-286.55	-124.22	202.26	-89.21	39.07	1427.46	0	0	0	73.04	28.05	1748.92	72.9	136.88	1736.42	-96.88	44.26	1800.27	-87.76	163.63	1784.89	-330.1	1124.96	73.8	255.61	1121.41	80.18	-310.93
5.29	14	97.92	41.06	-29.86	94.46	39.17	-227.89	138.23	38.65	-227.91	139.97	95.19	-82.4	-174.25	51.95	-110.69	-157.49	63.73	-284.65	-122.35	140.63	-263.34	-124.99	192.97	-86.61	39.61	1427.42	0	0	0	79.68	27.55	1748.99	79.97	136.69	1736.47	-90.54	43.8	1800.16	-81.14	163.35	1784.94	-328.5	1123.23	73.82	254.28	1122.29	79.76	-316.24
5.3	13.81	97.1	41.2	-29.24	94	39.69	-227.85	138.24	38.84	-227.89	139.81	95.27	-50.31	-177.67	51.37	-81.66	-160.55	61.67	-258.65	-124.25	130.77	-239.65	-126.53	183.91	-78.39	39.81	1427.09	0	0	0	85.98	27.21	1749.02	85.87	136.26	1736.56	-84.18	43.57	1800.02	-74.56	162.96	1784.89	-332.58	1123.8	73.32	255.17	1122.63	79.84	-320.58
5.31	13.49	97.09	40.95	-30.45	93.67	39.34	-227.78	138.22	38.96	-227.9	139.48	95.41	-20.69	-180.55	51.49	-53.66	-163.84	59.57	-232.52	-125.61	120.9	-215.49	-127.7	174.8	-69.65	39.98	1426.4	0	0	0	92.28	26.62	1748.95	92.95	135.89	1736.58	-77.83	43.38	1799.84	-68.03	162.61	1784.79	-333.74	1124.19	72.7	256.99	1121.65	80.5	-316.16
5.32	13.27	97.33	40.95	-29.78	94.57	39.46	-227.7	137.64	38.86	-227.87	139.54	95.67	7.84	-184.28	50.18	-24.08	-167.4	58.4	-205.85	-127.3	111.25	-190.81	-129.68	166.12	-63.15	40.22	1426.26	0	0	0	98.99	25.99	1748.84	98.9	135.31	1736.76	-71.25	42.55	1799.48	-61.44	162.27	1784.61	-337.75	1124.03	72.11	257.47	1121.02	80.88	-323.28
5.33	12.97	97.75	40.91	-31.34	94.78	39.04	-227.52	137.64	39.09	-227.73	139.76	96	36.35	-187.12	50.03	5.01	-170.52	57.41	-178.75	-129.28	102.13	-166.05	-131.38	157.62	-57.51	40.38	1425.73	0	0	0	105.33	25.2	1748.73	104.76	134.25	1736.92	-64.85	42.16	1799.12	-54.97	161.33	1784.5	-340.83	1125.12	70.96	258.23	1120.81	81.15	-319.69
5.34	13.05	97.95	41.26	-28.79	94.8	39.91	-227.72	137.44	39.2	-227.73	139.51	96.19	66.48	-190.1	50.4	35.47	-173.33	57.26	-151.07	-131.52	93.59	-140.6	-133.4	149.75	-52.86	40.32	1425.11	0	0	0	112.35	24.51	1748.5	112.19	133.63	1736.77	-58.2	41.46	1798.75	-48.37	160.85	1784.23	-340.66	1125.63	71.4	259	1121.09	81.11	-313.4
5.35	13.4	98.35	41.52	-32.05	95.18	39.25	-227.67	136.44	38.91	-227.63	139.29	96.38	95.57	-191.96	51.3	64.69	-175.72	57.06	-123.16	-133.43	85.42	-115.04	-135.64	142.28	-47.16	40.24	1424.73	0	0	0	118.47	23.67	1748.32	119.65	132.6	1736.65	-51.56	40.76	1798.32	-41.72	160.27	1783.93	-338.5	1125.49	71.83	259.31	1121.29	81.25	-315.85
5.36	13.95	99.03	41.5	-32.67	95.41	38.89	-227.51	136.93	39.33	-227.63	139.07	96.61	125.84	-194.39	52.19	94.07	-177.55	57.26	-95.19	-134.95	77.63	-89.45	-136.37	134.61	-39.06	40.22	1424.15	0	0	0	125.37	22.67	1747.97	125.93	131.78	1736.59	-44.86	39.86	1797.85	-35.08	159.39	1783.7	-330.19	1124.11	74.06	259.63	1120.48	81.54	-311.79
5.37	14.67	102.85	42.96	-31.28	95.69	39.14	-227.27	137.07	39.69	-227.58	138.93	96.85	153.94	-195.77	53.15	124.88	-178.83	57.88	-67.14	-135.89	70.25	-63.38	-138.01	127.95	-32.32	39.87	1423.62	0	0	0	132.25	21.74	1747.64	130.82	130.76	1736.64	-38.06	38.85	1797.4	-28.23	158.54	1783.43	-330.32	1123.47	73.32	256.01	1120.52	80.73	-319.39
5.38	15.77	102.39	42.61	-30.13	95.44	39.16	-227.17	136.34	39.67	-227.29	139.46	97.56	184.25	-197	54.34	153.46	-180.11	58.16	-38.8	-138.08	64.27	-37.31	-139.57	122	-24.28	39.62	1423.21	0	0	0	138.81	20.78	1747.28	139.04	130.32	1736.32	-31.26	38.26	1797.01	-21.33	157.65	1783.17	-332.05	1124.26	73.27	255.58	1121.06	80.41	-313.43
5.39	16.92	101.56	42.08	-28.54	95.38	39.25	-226.96	136.68	40.18	-227.28	138.66	97.67	216.15	-195.96	57.15	183.48	-180.77	59.47	-9.77	-139.76	58.81	-10.25	-141.82	117.09	-16.62	39.33	1422.59	0	0	0	145.88	19.8	1746.88	146.52	129.27	1736.05	-24.37	37.16	1796.53	-14.38	156.43	1782.97	-335.34	1124.96	72.67	255.42	1122.01	80.22	-318.41
5.4	17.61	101.52	41.92	-28.59	95.96	39.43	-226.84	136.35	40.44	-226.87	139.09	98.36	244.36	-196.3	59.05	212.62	-180.66	61.07	19.38	-141.59	54.46	16.63	-143.03	112.46	-10.35	38.78	1422.32	0	0	0	152.53	18.61	1746.42	153.21	128.34	1735.89	-17.38	35.97	1796.1	-7.34	155.26	1782.73	-329.93	1124.69	73.75	255.84	1123.01	79.87	-315.79
5.41	17.38	99.45	40.7	-32.28	95.43	38.19	-226.53	136.4	40.9	-226.54	139.14	98.92	272.91	-195.84	61.8	241.8	-179.89	63.35	47.9	-143.42	51.04	43.45	-144.78	108.8	-1.65	38.62	1421.72	0	0	0	160.05	17.67	1745.88	160.87	127.36	1735.39	-10.41	34.53	1795.61	-0.32	154.17	1782.41	-333.46	1124.7	72.8	258.16	1122.14	80.62	-324.88
5.42	17.29	99.5	40.68	-28.49	95.46	39.05	-226.25	136.81	41.5	-226.21	139.22	99.49	302.55	-194.03	66.54	270.06	-178.88	66.67	76.56	-145.19	48.6	69.76	-145.83	106.01	3.2	38.02	1421.36	0	0	0	166.32	16.53	1745.48	166.37	126.01	1735.26	-3.39	33.18	1795.08	6.67	152.85	1782.14	-334.55	1124.35	72.22	254.58	1122.47	79.49	-318.28
5.43	16.52	98.56	40.03	-29.61	95.81	38.77	-226.19	135.73	41.57	-225.69	139.29	100.11	332.78	-191.84	72.65	300.34	-178.29	71.63	104.58	-146.3	46.85	95.52	-146.9	104.03	10.46	37.72	1420.8	0	0	0	173.11	15.55	1744.92	173.61	125.22	1734.96	3.75	31.61	1794.48	13.59	151.18	1781.83	-341.31	1125.66	70.6	255.88	1121.76	80.05	-321.89
5.44	15.08	97.38	40.44	-30.19	95.78	38.69	-226.01	135.01	41.73	-225.37	139.11	100.68	355.38	-190.17	79.25	325.73	-175.52	78.58	132.54	-147.05	45.95	120.94	-147.84	102.96	16.99	37.06	1420.69	0	0	0	180.48	14.35	1744.29	180.97	124.47	1734.43	10.91	30.04	1793.94	20.59	149.92	1781.37	-335.09	1124.37	71.69	256.19	1120.94	80.43	-311.26
5.45	18.35	96.81	41.78	-29.62	95.96	38.52	-225.62	135.73	42.69	-224.96	139.11	101.28	384.74	-186.79	89.36	351.98	-172.82	86.37	159.59	-147.43	45.83	145.67	-149.34	103.02	25.69	35.93	1419.97	0	0	0	187.85	13.15	1743.64	187.6	123.17	1734.07	18.07	28.47	1793.29	27.47	148.33	1780.88	-335.7	1125.22	72.36	255.45	1121.19	80.11	-315.78
5.46	14.43	97.23	39.98	-29.02	95.96	38.92	-225.5	134.65	42.83	-224.52	139.08	101.9	409.6	-183.42	99.37	377.59	-170.38	95.68	185.59	-147.22	46.2	169.29	-149.57	103.27	32.58	34.83	1419.23	0	0	0	195.5	11.96	1742.99	195.32	122.35	1733.44	25.29	26.73	1792.59	34.36	146.72	1780.29	-336.53	1124.5	71.89	255.95	1120.61	80.5	-312.28
5.47	14.3	97.41	40.19	-30.43	96	38.38	-225.05	135.37	43.76	-223.89	139.57	102.85	431.49	-180.48	109.82	401.4	-168.23	105.13	210.74	-147.63	47.72	191.89	-149.85	104.19	40.98	34.03	1418.72	0	0	0	202.05	10.78	1742.36	201.73	120.91	1732.9	32.48	24.88	1791.82	41.23	145.14	1779.66	-346.35	1126.41	69.12	256.79	1121.58	80.34	-314.98
5.48	14.15	97.37	40.21	-30.38	95.93	38.35	-224.87	135.11	44.38	-223.45	139.45	103.49	454.13	-177.95	120.42	423.26	-167.23	115.04	234.96	-147.28	49.6	213.57	-149.19	105.32	50.46	33.07	1417.63	0	0	0	209.33	9.54	1741.68	209.1	119.9	1732.25	39.7	23.06	1791.06	48.08	143.48	1778.96	-339.04	1125.33	71.62	255.55	1121.71	80.01	-319.73
5.49	16.65	97.31	41.54	-29.35	96.55	38.36	-224.56	134.84	45.02	-222.96	139.35	104.24	474.38	-175.95	129.45	444.45	-166.44	122.77	257.93	-146.15	51.55	234.22	-148.85	106.97	56.23	32.29	1416.9	0	0	0	217.06	8.23	1740.89	215.59	118.5	1731.62	46.96	21.14	1790.29	54.95	141.55	1778.25	-328.39	1123.84	74.07	256.59	1121.79	80.21	-313.51
5.5	13.98	97.72	40.17	-30.18	96.21	38.17	-224.25	134.46	45.55	-222.32	139.33	105.09	495.94	-172.82	138.72	462.86	-163.97	129.59	278.84	-144.72	53.16	253.13	-148.36	108.46	63.67	30.82	1416	0	0	0	224.19	6.98	1740.16	222.19	117.37	1730.99	54.2	18.99	1789.42	61.79	139.45	1777.43	-339.1	1125.99	71.43	256.94	1121.53	80.45	-318.28
5.51	13.99	97.34	40.1	-29.79	96.69	38.35	-223.83	134.71	46.46	-221.65	139.75	106.13	510.23	-170.55	144.84	479.13	-161.94	135.38	297.19	-142.79	54.04	269.82	-146.59	108.77	73.8	29.54	1414.97	0	0	0	231.65	5.43	1739.3	230.2	116.1	1730.03	61.58	16.94	1788.53	68.6	136.93	1776.62	-339.2	1125.66	71.68	258.24	1121.02	80.76	-314.76
5.52	14.72	97.79	40.84	-30.45	97.02	38.19	-223.52	134.76	47.39	-221	139.63	106.93	524.2	-168.8	149.72	492.88	-159.93	139.41	312.62	-141.2	54.2	284.01	-145.61	108.74	80.92	28.03	1414.09	0	0	0	238.9	3.96	1738.62	237.24	114.58	1729.46	69.06	14.54	1787.55	75.34	134.46	1775.76	-334.75	1123.78	72.82	257.96	1120.35	80.75	-313.61
5.53	15.24	97.53	41.2	-29.03	97.27	38.42	-223.07	134.82	48.29	-220.33	139.98	107.96	535.07	-166.37	151.6	504.46	-157.46	140.75	325.04	-138.81	53.32	295.68	-143.93	107.94	89.83	26.21	1413.08	0	0	0	245.9	2.38	1737.92	243.1	112.88	1728.98	76.63	11.89	1786.53	82.1	131.89	1774.96	-328.92	1123.16	74.01	259.1	1119.84	81.17	-311.28
5.54	14.28	97.62	40.71	-30.21	97.35	38.25	-222.68	135	49.41	-219.5	140.14	109.03	545.33	-163.4	150.43	514.1	-154.94	139.47	334.58	-137.19	52.09	305.24	-142.38	106.66	97.33	24.45	1411.99	0	0	0	253.68	0.5	1737.14	251.12	111.78	1728.26	84.26	9.13	1785.56	88.89	129.23	1774.13	-330.47	1123.41	73.21	255.16	1122.23	79.63	-304.27
5.55	14.63	97.48	40.83	-29.99	97.33	37.97	-222.34	134.92	50.34	-218.7	140.41	110.2	553.36	-161.66	146.41	522.24	-152.7	135.92	341.52	-135.6	50.46	312.98	-140.74	105.21	103.84	22.29	1411.1	0	0	0	261.75	-1.21	1736.39	257.9	109.7	1727.76	91.89	6.18	1784.55	95.63	126.09	1773.38	-333.37	1123.24	73.38	253.79	1123.39	78.76	-308.34
5.56	17.92	97.51	41.64	-29.31	97.56	38.04	-221.94	134.83	51.55	-217.84	140.45	111.35	560.28	-159.47	140.48	528.98	-150.59	130.73	346.66	-134.28	48.63	319.36	-139.34	103.62	111.35	20.47	1409.91	0	0	0	268.71	-3.07	1735.77	264.68	107.98	1727.33	99.53	3.2	1783.49	102.47	123.15	1772.53	-330.19	1123.29	73.83	254.67	1122.33	79.11	-300.14
5.57	14.91	96.9	40.62	-28.42	97.57	38.32	-221.6	134.25	52.53	-216.88	140.64	112.76	564.92	-156.41	133.27	534.56	-148.35	124.66	350.55	-132.17	46.04	324.54	-137.66	101.57	117.24	18.35	1409.08	0	0	0	276.69	-5.07	1734.98	272.49	105.74	1726.75	107.18	0.03	1782.4	109.41	120.03	1771.65	-332.13	1124.42	73.26	254.58	1121.77	79.27	-302.27
5.58	14.92	97.37	40.9	-30.35	97.15	37.69	-220.91	134.89	54.28	-215.76	141.16	114.51	569.78	-153.88	127.14	538.85	-145.79	118.49	353.57	-130.06	42.92	328.46	-135.44	98.6	127.47	16.12	1408.05	0	0	0	284.13	-7.26	1734.27	278.62	103.8	1726.43	114.74	-3.24	1781.26	116.31	116.78	1770.71	-328.03	1122.27	74.09	258.46	1120.95	79.92	-308.61
5.59	16.6	97.5	41.32	-27.63	97.54	38.28	-220.53	134.11	55.64	-214.47	141.47	116.29	574.03	-151.13	121.42	542.09	-143.3	112.86	355.81	-127.75	40.06	331.64	-132.8	95.14	133.75	13.58	1407.39	0	0	0	291.21	-9.51	1733.59	286.75	101.74	1725.77	122.29	-6.94	1780.05	123.25	113.29	1769.7	-326.95	1122.96	74.31	257.14	1121.67	79.16	-312.96
5.6	16.36	97.42	41.16	-28.95	97.8	37.65	-219.75	134.25	57.58	-213.22	141.47	118.17	575.95	-147.12	114.62	545.32	-138.98	106.8	357.6	-127.31	38.5	334.01	-130.26	92.43	141.03	11.17	1406.41	0	0	0	299.03	-12.13	1732.82	293.8	99.41	1725.15	129.75	-10.36	1778.91	130.14	109.75	1768.71	-331.99	1123.97	73.02	257.71	1121.94	78.95	-316.48
5.61	15.52	97.44	40.76	-28.61	97.3	37.69	-219	134.16	59.5	-211.75	141.64	120.32	580.22	-142.28	107.93	548.86	-132.95	101.88	359.91	-126.08	37.58	337.16	-129.84	91.22	148.48	8.4	1405.8	0	0	0	306.19	-14.6	1732.16	299.07	96.91	1724.73	137.17	-13.97	1777.76	136.98	106.14	1767.68	-340.41	1125.05	70.54	259.02	1120.92	79.28	-321.85
5.62	15.46	97.5	40.76	-27.2	97.41	37.85	-217.98	134.28	61.88	-209.99	142.11	122.8	585.2	-140.41	98	551.88	-130.01	93.05	362.85	-125.63	37.57	342.42	-130.08	91.42	157.76	5.96	1405.07	0	0	0	313.78	-17.14	1731.55	307.67	94.6	1723.95	144.74	-17.62	1776.75	143.97	102.45	1766.81	-336.14	1124.51	72.17	243.66	1120.61	80.04	-309.17
5.63	15.04	97.27	40.61	-29.26	97.76	37.14	-216.96	134.47	64.56	-207.89	142.78	125.54	591.38	-138.98	85.74	558.1	-128.64	83.91	365.13	-125.84	37.63	347.74	-129.96	91.34	166.92	3.37	1404.86	0	0	0	321.79	-19.92	1731.06	315.09	91.43	1723.7	152.52	-21.51	1776.04	151.16	98.94	1766.27	-342.67	1126.1	70.44	235.46	1121.81	79.98	-315.91
5.64	15.82	97.41	40.84	-27.64	98.22	37.64	-215.67	135.27	67.69	-205.67	143.29	128.62	596.03	-138.87	75.49	562.85	-128.68	74.83	366.72	-126.25	37.67	351.92	-130.22	91.13	175.49	0.95	1404.72	0	0	0	328.5	-22.92	1730.98	321.48	88.24	1723.94	160.34	-25.27	1775.87	158.48	94.82	1766.35	-335.43	1124.89	72.07	242.82	1120.04	81.86	-314.5
5.65	15.82	97.5	40.79	-29.12	98.06	37.11	-214.34	135.03	70.86	-202.92	144.72	132.45	596.72	-140.6	65.2	563.56	-130.16	66.32	367.78	-126.12	37.21	355.36	-131.1	91.24	184.82	-1.52	1405.06	0	0	0	336.42	-25.93	1730.99	328.58	85.41	1724.07	168.28	-29.37	1775.93	165.92	90.88	1766.72	-336.86	1125.67	71.64	243.44	1119.76	82.12	-311.89
5.66	17.22	97.62	41.11	-28.76	98.09	37.22	-212.26	135.9	74.74	-200.02	145.38	136.11	601.02	-140.03	58.44	566.07	-131.04	60.47	368.61	-126.49	37.56	358.44	-131.61	91.71	193.55	-3.89	1405.72	0	0	0	344.75	-29.01	1731.14	336.62	82.41	1724.38	176.25	-33.36	1776.26	173.45	87.07	1767.33	-333.98	1124.61	72.53	245.43	1118.83	82.77	-320.08
5.67	17.2	97.63	41.14	-27.51	98.41	37.25	-210.1	137	79.11	-196.52	146.65	140.35	601.96	-138.86	53.91	567.49	-129.96	56.51	369.43	-126.31	38.12	360.77	-131.08	91.99	199.72	-5.7	1407.09	0	0	0	352.01	-32.3	1731.61	342.42	79.39	1725.39	184.25	-37.27	1776.8	181	83.18	1768.22	-341.05	1125.18	70.81	243	1120.18	81.72	-316.72
5.68	15.49	97.79	40.78	-28.43	97.49	36.97	-207.45	137.82	83.7	-192.34	148.53	145.05	604.42	-136.63	51.47	568.73	-127.92	53.54	369.89	-125.54	38.32	362.11	-130.22	92.21	208.93	-8.01	1408.58	0	0	0	359.93	-35.49	1732.36	349.23	76.39	1726.49	192.44	-41.58	1777.61	188.7	79.33	1769.44	-340.11	1126.05	70.94	241.25	1120.39	81.83	-309.82
5.69	17.83	97.77	41.51	-27.16	97.73	36.91	-204.31	139	88.86	-187.53	150.13	149.81	604.5	-135.51	49.05	568.24	-127.13	51.22	370.21	-125.66	38.82	362.79	-129.79	92.69	216.15	-10.38	1410.13	0	0	0	368.2	-38.58	1733.39	357.83	73.15	1727.76	200.62	-45.66	1778.81	196.38	75.4	1771.04	-339.5	1125.9	71.03	244.46	1119.07	82.54	-307.9
5.7	15.3	97.78	40.43	-26.9	98.4	36.84	-200.19	140.79	94.65	-181.82	152.33	155.27	604.12	-135.15	47.92	568.16	-126.83	50.13	370.18	-125.47	38.76	363.15	-129.52	92.78	226.58	-12.53	1412.19	0	0	0	376.15	-41.73	1734.7	365.29	70.06	1729.4	208.96	-49.81	1780.2	204.11	71.24	1772.94	-330.58	1123.16	73.51	249	1118.19	83.58	-312.75
5.71	15.88	97.43	40.59	-29.42	97.73	35.31	-195.67	141.98	100.91	-175.08	154.23	160.89	604.28	-135.29	47.04	567.53	-126.76	49.05	370.19	-125.72	38.61	363.36	-129.84	92.9	230.47	-14.71	1414.61	0	0	0	383.74	-45.12	1736.17	374.08	66.88	1731.26	217.24	-54.44	1781.63	211.74	67.43	1774.84	-337.09	1125.34	72.05	247	1118.85	82.51	-311.49
5.72	16	97.31	40.18	-24.41	96.5	36.68	-190.02	143.47	107.85	-167.6	155.58	166.51	602.39	-134.48	46.13	567.59	-126.66	48.72	370.12	-125.87	38.38	363.24	-130.76	93.12	244.8	-16.71	1416.99	0	0	0	391.31	-48.32	1737.79	382.57	63.77	1733.15	225.42	-58.53	1783.15	219.22	63.34	1776.78	-336.59	1124.95	71.75	241.66	1120.29	81.22	-314.78
5.73	16.4	97.22	40.28	-25.65	96.02	35.86	-183.83	144.86	115.28	-158.94	156.81	172.28	603.75	-135.05	46.46	568.07	-126.43	48.61	369.93	-126.25	38.12	362.93	-130.95	92.91	253.68	-18.41	1419.12	0	0	0	399.64	-51.52	1739.55	389.69	60.79	1735.36	233.45	-62.76	1784.59	226.67	59.31	1778.66	-340.7	1125.19	70.94	246.92	1119.32	82.52	-314.03
5.74	14.73	96.65	39.29	-21.87	95.22	36.58	-177.06	146.64	123.51	-149.26	158.79	178.71	602.93	-134.64	46.2	566.77	-126.24	48	369.63	-126.39	37.75	362.52	-130.86	92.6	261.68	-20.99	1421.41	0	0	0	408.1	-54.65	1741.46	397.24	57.59	1737.69	241.3	-66.93	1785.91	233.9	55.12	1780.45	-342.1	1125.64	70.44	246.32	1119.07	82.66	-317.71
5.75	15.55	96.48	39.5	-21.9	95.72	36.33	-169.8	148.1	132.28	-139.3	159.79	185.12	603.83	-134.13	46.47	567.46	-126.4	48.14	369.54	-127.12	37.64	362.24	-131.7	92.78	267.85	-22.76	1423.31	0	0	0	415.02	-57.79	1743.52	403.5	54.23	1740.22	248.98	-70.96	1787.09	241.08	51.39	1781.98	-336.14	1134.53	68.38	243.55	1119.66	82.3	-303.02
5.76	16.69	96.58	38.06	-19.79	95.19	37.46	-162.21	148.97	141.97	-128.93	160.93	192.75	602.83	-134.46	45.91	567.04	-126.44	47.82	369.47	-127.12	37.37	362.19	-132.36	92.99	277.22	-25.08	1425.1	0	0	0	422.01	-61.03	1745.66	411.33	50.93	1742.55	256.42	-74.44	1788.18	248.41	47.89	1783.27	-335.31	1137.66	67.76	242.56	1120.21	82.11	-309
5.77	18.52	96.32	36.77	-18.02	95.91	38.33	-153.57	149.59	152.43	-117.8	160.77	200.88	603.01	-133.83	45.6	567.26	-126.21	47.54	369.4	-127.27	37.29	362.29	-132.33	92.89	286.79	-27.08	1426.06	0	0	0	430.07	-64.24	1747.59	418.33	47.55	1744.75	263.81	-78.24	1789.01	255.6	44.33	1784.38	-332.81	1137.93	68.52	244.89	1119.47	82.91	-315.63
5.78	21.63	96.61	36.36	-10.43	96.52	41.13	-144.04	150.15	163.01	-105.94	160.71	209.06	602.83	-134.09	44.85	567.67	-126.08	46.98	369.38	-127.42	37.35	362.47	-132.38	92.8	292.09	-29.33	1427.12	0	0	0	436.91	-67.55	1749.47	426.35	44.15	1746.78	271.05	-81.78	1789.71	262.84	40.7	1785.36	-331.6	1136.14	69.11	248.19	1118.73	83.54	-318.44
5.79	24.09	96.77	35.87	-7.77	97.27	42.98	-133.28	150.23	173.52	-93.27	159.78	216.82	603.39	-133.28	44.19	567.79	-125.6	46.27	369.46	-127.24	37.23	362.82	-132.33	92.71	301.28	-31.39	1427.77	0	0	0	444.63	-70.67	1751.11	433.11	41.05	1748.82	278.29	-85.41	1790.2	270.16	37.06	1786.2	-332.41	1134.97	69.61	250.59	1118.46	84.27	-314.97
5.8	25.97	96.81	35.23	-3.62	97.48	44.96	-121.66	150.08	184.13	-79.45	159.68	224.96	603.76	-133.35	43.57	568.24	-125.45	45.8	369.55	-127.21	37.29	363.15	-131.97	92.5	309.49	-33.34	1428.22	0	0	0	452.38	-74.22	1752.55	441.27	37.81	1750.47	285.49	-88.72	1790.6	277.4	33.76	1786.89	-328.77	1133.06	70.77	248.04	1118.92	83.68	-311.91
5.81	31.06	97.93	35.37	3.09	97.84	48.78	-109.27	150.19	195.09	-65	159.11	233	603.59	-133.32	42.9	567.58	-125.46	45.16	369.58	-126.77	37.09	363.6	-131.44	92.35	317.5	-35.68	1428.42	0	0	0	458.88	-77.61	1753.93	447.51	34.61	1752.08	292.69	-91.96	1790.87	284.84	30.3	1787.42	-331.55	1133.21	70.43	248.88	1119.08	83.86	-314.11
5.82	36.36	99.8	35.43	10.96	98.7	53.24	-96.32	149.24	205.57	-50.4	158.05	240.85	603.33	-132.54	42.63	567.86	-125.46	44.84	369.66	-126.93	37.25	363.75	-131.75	92.64	324.44	-37.36	1428.61	0	0	0	466.62	-80.65	1754.95	454.44	31.37	1753.31	300.03	-95.18	1790.95	292.34	27.4	1787.79	-329.69	1132.02	71.19	240.59	1120.99	81.27	-312.53
5.83	42.3	101.7	35.35	16.45	100.37	57.57	-82.87	148.2	215.73	-35.97	157.73	249	605.64	-132.86	42.86	567.1	-125.39	44.39	369.64	-126.74	37.18	363.99	-131.52	92.61	334.41	-38.92	1428.56	0	0	0	474.22	-83.62	1755.83	462.61	28.62	1754.29	307.44	-98.34	1790.96	299.84	24.2	1788.1	-329.17	1131.72	71.54	241.45	1120.73	81.84	-312.98
5.84	49.61	104.8	34.72	29.08	101.93	63.53	-69.41	145.98	225.45	-22.05	157.81	257.32	603.81	-132.75	42.19	567.58	-125.37	44.39	369.68	-126.78	37.16	364.1	-131.75	92.85	340.13	-40.7	1428.48	0	0	0	482.45	-86.62	1756.41	469.49	25.33	1755.22	314.9	-101.27	1790.83	307.45	21.3	1788.23	-333.99	1133.33	70.46	239.21	1120.91	81.28	-313.02
5.85	56.88	106.6	33.52	38.37	103.3	68.01	-55.82	143.42	234.3	-7.83	156.83	265.37	604.79	-131.69	42.25	566.69	-125.25	43.84	369.69	-127.04	37.31	364.24	-132.18	93.08	347.09	-42.16	1428.39	0	0	0	490.36	-89.71	1756.8	477.32	22.49	1755.78	322.5	-103.95	1790.67	315.16	18.92	1788.19	-337.52	1133.42	69.63	241.74	1120.65	81.85	-315.24
5.86	70.25	111.06	38.97	53.1	106.79	73.89	-42.39	140.5	240.57	6.44	155.32	272.41	603.64	-132.08	41.32	568.23	-125.05	44.01	369.73	-126.86	37.18	364.28	-131.37	92.67	356.32	-43.77	1428.34	0	0	0	496.97	-92.57	1757.15	484.64	19.83	1756.33	330.16	-106.47	1790.43	322.92	16.25	1788.23	-330.23	1131.33	71.42	243.55	1119.9	81.73	-316.89
5.87	89.32	115.19	46.59	68.95	109.48	79.68	-28.01	138.1	245.97	20.74	153.13	278.75	604.94	-132.34	41.46	567.9	-125.22	43.78	369.71	-126.77	37.12	364.47	-131.6	92.8	360.95	-44.95	1427.98	0	0	0	505.2	-95.14	1757.17	492.57	17.66	1756.65	337.96	-108.86	1790.18	330.77	13.66	1788.24	-328.32	1131.81	72.18	240.92	1120.35	81.58	-316.79
5.88	108.04	118.59	51.81	86.63	112.84	84.3	-12.41	135.73	250.09	36.03	150.3	284.22	602.11	-132.52	40.52	567.93	-125.08	43.5	369.67	-127.09	37.32	364.68	-131.52	92.87	368.47	-46.5	1427.8	0	0	0	513.07	-97.56	1757.05	500.49	15.1	1756.94	345.87	-111.15	1789.9	338.66	11.37	1788.34	-329.06	1131.25	72.06	248.25	1119.13	83.76	-317.87
5.89	128.69	121.48	56.27	107.97	114.21	88.66	4.68	134.1	252.8	52.19	147.41	288.08	602.78	-132.35	40.42	567.62	-124.71	43.07	369.71	-127.18	37.36	364.98	-131.49	92.99	373.77	-47.57	1428.05	0	0	0	520.53	-99.94	1756.8	508.76	12.45	1756.99	353.79	-113.12	1789.71	346.6	9.42	1788.43	-331.88	1129.96	72.11	247.57	1119.61	83.46	-312.19
5.9	152.28	123.79	60.47	129.86	116.08	91.72	22.68	132.01	253.73	69.49	144.96	290.23	603.91	-132	40.71	567.81	-125.14	43.24	369.76	-126.84	37.27	365.29	-131.3	93.12	380.98	-48.93	1428.05	0	0	0	527.95	-102.08	1756.5	515.7	10.59	1756.88	361.73	-114.95	1789.57	354.67	7.9	1788.59	-333.84	1131.97	70.75	241.37	1120.65	81.54	-313.48
5.91	174.35	125.84	62.66	151.17	117.32	93.59	41.48	130.96	253.7	87.39	142.75	291	605.15	-131.84	40.8	567.74	-124.91	42.91	369.86	-126.73	37.31	365.62	-131.18	93.25	389.33	-50.09	1428.27	0	0	0	535.48	-104.04	1756.02	524.79	8.92	1756.52	369.65	-116.41	1789.6	362.7	6.47	1788.76	-333.8	1131.52	71.18	240.76	1120.64	81.68	-311.94
5.92	197.91	127.48	64.33	175.2	118.18	94.59	60.79	129.68	252.25	105.43	140.55	290.16	604.18	-132.24	39.74	566.85	-125	42.44	369.88	-126.55	37.35	365.89	-131.46	93.56	394.5	-51.03	1428.6	0	0	0	543.74	-105.48	1755.49	533.19	7.35	1756.21	377.57	-117.69	1789.75	370.77	5.21	1789.1	-330.64	1129.1	72.42	246.9	1119.33	83.03	-311.85
5.93	223.57	129.36	65	199.09	118.81	94.5	80.32	127.9	249.17	124	138.61	287.93	603.35	-131.82	39.38	567.33	-124.78	42.47	369.89	-126.68	37.48	366.06	-130.79	93.33	398.82	-52.02	1428.98	0	0	0	551.53	-106.85	1754.94	539.78	6.29	1755.94	385.46	-118.83	1790	378.8	4.26	1789.44	-331.64	1129.89	71.74	248.95	1118.43	83.38	-313.01
5.94	247.94	130.47	64.26	223.01	119.35	93.43	100.11	126.05	244.65	143.14	136.91	284.45	604.08	-131.62	39.78	567.76	-124.83	42.55	369.98	-126.53	37.46	366.26	-131.27	93.76	406.24	-53.14	1429.42	0	0	0	558.6	-108.23	1754.38	549.86	5.53	1755.31	393.29	-119.78	1790.32	386.79	3.43	1789.79	-331.77	1131.48	71.32	244.73	1119.31	82.47	-313.51
5.95	275.86	132	64.2	250.13	120.4	92.12	120.36	124.33	238.77	162.74	135.6	279.9	603.43	-131.88	39.32	567.94	-124.86	42.48	369.98	-126.2	37.42	366.42	-131.36	93.92	414.02	-54.16	1429.9	0	0	0	566.83	-109.05	1753.84	556.63	4.72	1754.93	401.07	-120.71	1790.66	394.82	2.32	1790.16	-328.03	1130.05	72.56	241.03	1120.13	81.47	-312.28
5.96	302.73	133.88	63.93	276.93	120.87	90.13	141.65	123.41	231.78	182.72	134.67	274.32	604.95	-131.68	39.66	566.85	-124.84	41.93	370.03	-126.25	37.46	366.63	-130.31	93.63	418.85	-55.34	1430.32	0	0	0	574.4	-109.51	1753.4	564.67	4.23	1754.15	408.88	-121.37	1790.99	402.66	2.02	1790.32	-330.41	1129.95	72.21	243.3	1119.67	82.38	-312.35
5.97	330.83	133.71	62.53	301.93	119.59	87.44	163.88	122.29	223.41	203.12	132.73	267.33	605.26	-131.69	39.1	567.42	-124.88	41.96	370.11	-126.41	37.66	366.71	-131.19	94.24	428.93	-56.32	1430.71	0	0	0	581.12	-110.08	1753.06	572.86	3.88	1753.52	416.62	-121.97	1791.34	410.37	1.43	1790.47	-335.72	1131.6	70.88	242.25	1120.1	82.02	-313.75
5.98	359.89	132.63	60.96	331.82	119.67	85.69	186.95	121.66	214.19	224.23	131.69	259.73	603.38	-131.5	38.27	568.31	-124.69	42.05	370.15	-126.23	37.69	367.05	-130.96	94.3	431.74	-57.6	1430.98	0	0	0	588.72	-110.31	1752.78	579.1	4.04	1753.02	424.37	-122.48	1791.72	418.06	0.72	1790.56	-337.54	1132.02	70.39	243.7	1119.34	82.54	-309.79
5.99	390.4	130.95	59.47	363.46	118.93	83.84	210.89	122.26	204.51	245.86	130.96	251.37	604.63	-131.56	38.85	568.45	-124.74	41.89	370.14	-125.98	37.57	367.26	-130.84	94.37	437.69	-59.08	1431.34	0	0	0	596.47	-110.27	1752.48	588.66	4.13	1752.25	432.17	-122.93	1792.09	425.5	0.48	1790.57	-330.85	1130.68	71.73	243.01	1119.89	82.39	-312.29
6	420.65	130.18	58.25	391.82	117.9	80.98	235.41	122.04	193.89	268.26	129.76	242.11	604.71	-131.69	38.55	567.34	-125.01	41.56	370.16	-126.3	37.83	367.57	-130.4	94.4	448.58	-59.92	1431.56	0	0	0	604.21	-110.16	1752.26	594.81	4	1751.82	439.89	-123.44	1792.44	432.85	0.25	1790.57	-330.02	1131	71.67	244.95	1119.53	82.51	-310.2
6.01	455.96	127.42	56.31	423.13	117.14	78.22	260.6	121.15	182.51	291.54	129.07	232.4	605.76	-131.48	38.36	567.75	-124.77	41.49	370.3	-126.11	37.91	367.85	-130.31	94.6	453.37	-60.87	1431.59	0	0	0	611.12	-109.9	1752.26	601.22	4.1	1751.4	447.66	-123.78	1792.76	440.11	-0.47	1790.59	-333.52	1131.16	70.8	245.23	1119.86	82.51	-311.82
6.02	488.33	127.34	55.52	456.94	116.53	75.49	286.73	121.09	171.13	315.48	128.25	222.21	605.72	-131.5	38.71	568.75	-124.58	41.55	370.31	-126.29	38.07	368.07	-130.59	94.91	459.42	-61.7	1431.65	0	0	0	618.61	-109.64	1752.13	607.53	4.83	1751.05	455.41	-124.18	1793.01	447.21	-0.92	1790.56	-332.79	1130.91	71.51	245.67	1119.38	82.53	-308.6
6.03	522.89	127.73	55.42	488.92	117.47	73.37	313.68	120.6	159.31	339.67	127.61	211.75	605.38	-131.52	38.91	568.61	-124.69	41.54	370.33	-125.86	37.96	368.32	-130.33	95.02	466.38	-62.68	1431.66	0	0	0	625.5	-109.17	1752.17	615.29	5.33	1750.5	463.14	-124.54	1793.17	454.3	-1.24	1790.39	-330.34	1129.23	72.43	240.79	1120.68	81.65	-311.88
6.04	554.31	128.62	54.8	519.87	117.51	70.73	341.19	119.58	147.18	364.24	127.31	201.3	604.72	-131.84	38.86	567.69	-124.87	41.29	370.38	-126.37	38.22	368.49	-130.38	95.16	476.23	-63.47	1431.45	0	0	0	632.62	-108.94	1752	621.29	5.62	1750.33	470.81	-124.69	1793.27	461.3	-1.36	1790.18	-328.09	1129.73	72.66	242.92	1120	81.87	-313.08
6.05	586.7	129.48	54.22	551.39	118.14	68.91	368.93	119.62	135.62	389.37	126.89	190.85	605.02	-132.01	38.42	568.27	-124.69	41.28	370.41	-125.81	38.07	368.71	-129.74	95.02	482.73	-64.09	1431.36	0	0	0	639.55	-108.34	1751.92	628.31	6.26	1750.02	478.49	-125.06	1793.21	468.18	-1.55	1789.92	-333.35	1131.47	71.2	240.75	1120.42	81.17	-309.07
6.06	618.94	130.44	54.55	583.11	118.72	66.98	397.33	119.65	124.29	415.2	126.6	180.6	604.05	-132.11	38.5	568.14	-125.13	41.39	370.48	-125.69	38.1	368.89	-130.1	95.37	487.81	-64.83	1431.05	0	0	0	646.43	-107.76	1751.81	634.99	6.49	1749.7	486.15	-125.32	1793.06	475.02	-1.93	1789.64	-332.69	1131.1	71.41	248.09	1118.75	83.43	-310.22
6.07	651.6	131.7	55.43	614.99	119.58	66.19	426.8	118.11	112.56	441.93	126.36	170.54	604.13	-132.3	38.64	567.89	-124.94	41.25	370.56	-125.88	38.3	369	-129.78	95.27	494.48	-65.49	1431	0	0	0	654.05	-107	1751.58	641.69	6.86	1749.44	493.72	-125.6	1792.85	481.84	-2.24	1789.31	-329.34	1129.84	72.13	239.39	1120.13	81.25	-315.42
6.08	683.9	132.7	57.04	647.43	120.67	65.8	456.69	118.25	101.9	468.74	125.17	160.4	603.61	-133.75	40.16	568.62	-124.63	41.31	370.59	-125.62	38.26	369.12	-129.96	95.49	502.01	-65.77	1430.26	0	0	0	661.19	-106.5	1751.3	646.69	7.79	1749.19	501.22	-125.74	1792.62	488.62	-2.53	1789.01	-328.1	1130	72.45	244.18	1119.53	82.41	-310.42
6.09	714.74	133.37	60.77	679.05	121.91	66.29	486.65	117.65	91.45	495.53	125.15	151.04	601.09	-134.28	39.47	567.86	-125.09	41.06	370.66	-125.81	38.46	369.38	-130.08	95.72	506.64	-66.14	1430.15	0	0	0	667.52	-105.99	1751	654	8.2	1748.75	508.65	-125.87	1792.36	495.47	-2.44	1788.63	-331.74	1130.87	71.77	243.06	1120.51	82.34	-313.48
6.1	747.02	135.24	63.93	709.12	123.75	67.26	516.68	117.58	81.86	522.43	124.99	142.08	603.57	-133.78	40.15	568.58	-124.88	41.07	370.71	-125.75	38.58	369.63	-129.75	95.74	514.86	-66.36	1429.54	0	0	0	673.78	-105.46	1750.69	661.32	8.92	1748.18	516.02	-126.03	1792.05	502.28	-2.9	1788.35	-331.07	1130.12	71.92	245.36	1119.79	83.13	-317.32
6.11	777.92	136.91	67.71	740.49	125.3	68.85	547	118.52	73.2	549.68	125.43	133.87	605.03	-133.83	40.44	568.82	-125.1	41.01	370.79	-125.57	38.66	369.81	-129.71	95.88	524.83	-66.49	1429.1	0	0	0	680.91	-104.82	1750.32	668.3	9.51	1747.75	523.35	-126.05	1791.75	509.08	-2.9	1788.03	-332.41	1128.79	71.76	244.55	1119.82	82.55	-313.45
6.12	809.05	138.28	72.14	771.77	126.49	71.51	577.92	119.49	65.38	577.61	125.28	126.03	603.13	-133.8	39.34	569.18	-125.22	41.03	370.96	-125.51	38.82	370.08	-130	96.27	530.36	-66.54	1428.75	0	0	0	687.38	-104.13	1749.85	674.86	10.26	1747.28	530.63	-126.17	1791.37	515.94	-2.98	1787.72	-331.29	1130.05	71.79	252.07	1117.93	84.69	-316.24
6.13	839.57	139.49	76.95	802.97	127.78	74.39	608.82	120.79	58.6	605.44	125.48	119.08	603.6	-133.65	39.23	569.78	-125.24	41.07	371.04	-125.06	38.84	370.33	-129.84	96.5	536.25	-66.77	1428.27	0	0	0	693.82	-103.45	1749.45	682.08	11.02	1746.72	537.84	-126.03	1791	522.84	-2.87	1787.41	-330.97	1131.51	71.43	252.37	1117.77	84.71	-313.15
6.14	868.75	140.59	81.62	831.85	129.64	77.4	638.96	122.64	52.89	633.08	126.08	113.08	605.91	-132.1	38.64	569.87	-125.41	40.86	371.2	-125.3	39.26	370.43	-129.15	96.46	542.78	-66.54	1427.84	0	0	0	700.94	-102.91	1748.95	687.76	11.9	1746.27	544.99	-125.79	1790.62	529.64	-2.66	1787.05	-332.91	1131.34	71.06	244.87	1119.85	82.64	-312.66
6.15	899.39	141.5	87.62	862.91	130.33	81.71	668.52	124.99	48.59	660.25	127.45	108.39	605.41	-131.99	38.17	568.25	-125.61	40.37	371.32	-125.13	39.39	370.72	-129.49	97.03	550.45	-66.42	1427.28	0	0	0	708.18	-102.3	1748.46	695.52	12.37	1745.75	552.12	-125.57	1790.17	536.53	-2.3	1786.66	-332.78	1130.92	71.14	246.68	1119.55	83.34	-315.08
6.16	927.73	142.44	94.27	890.89	131.71	86.56	698.48	125.9	45.2	687.48	128.3	104.51	605.74	-132.08	37.87	569.76	-125.64	40.78	371.46	-124.84	39.54	370.76	-128.88	97.06	558.31	-66.11	1426.99	0	0	0	714.44	-101.65	1747.98	702.96	13.2	1745.17	559.12	-125.27	1789.64	543.5	-2.21	1786.24	-329.87	1129.79	72.07	253.8	1118.02	82.67	-312.65
6.17	956.05	143.21	102.37	918.29	132.12	93.04	728.4	126.91	43.16	714.34	129.23	101.82	605.07	-131.87	37.64	568.48	-125.8	40.32	371.58	-124.57	39.67	370.96	-129.19	97.56	562.71	-66.08	1426.35	0	0	0	720.89	-101.01	1747.65	709.06	13.93	1744.87	566.04	-124.73	1789.09	550.36	-1.35	1785.61	-331.09	1130.47	71.53	255.02	1118.84	81.53	-311.45
6.18	982.15	143.69	111.65	945.06	132.84	101.11	756.78	128.9	42.71	740.27	130.87	100.76	605.86	-131.41	37.62	568.54	-125.8	40.43	371.68	-124.5	39.87	371.12	-129.36	97.77	570.1	-65.71	1425.85	0	0	0	728.38	-100.27	1747.22	715.44	14.42	1744.44	572.94	-124.15	1788.47	557.28	-0.45	1784.92	-334.16	1130.77	70.92	255.77	1121.39	80.56	-314.37
6.19	1011.07	143.5	118.3	970.01	133.45	110.25	784	130.49	43.56	764.61	132.71	101.07	605.15	-131.93	37.46	567.7	-126.16	40.3	371.74	-124.38	40.04	371.15	-129.27	98.09	580.08	-65.14	1425.23	0	0	0	734.7	-99.51	1746.91	722.66	15.28	1743.94	579.74	-123.28	1787.81	564.32	0.25	1784.22	-327.97	1131.11	72.29	254.62	1122.77	79.82	-312.07
6.2	1033.39	145.44	129.58	994.03	133.2	120.18	809.93	131.8	45.72	787.95	132.94	102.14	604.21	-131.68	37.12	567.36	-126.49	40.24	371.93	-124.78	40.48	371.17	-128.85	98.16	587.05	-64.49	1424.51	0	0	0	741.52	-98.78	1746.58	728.86	16.15	1743.45	586.44	-122.33	1787.12	571.26	1.49	1783.4	-331.59	1130.6	71.82	255.04	1123.39	79.57	-312.12
6.21	1053.98	143.33	140.83	1014.59	132.4	129.53	833.74	132.56	48.68	809.6	132.92	103.98	605.1	-132.39	36.99	568.37	-126.48	40.53	372.01	-124.35	40.49	371.34	-128.91	98.41	593.17	-64.21	1423.74	0	0	0	748	-98.29	1746.23	735.75	16.96	1743.01	593.12	-121.13	1786.4	578.24	2.7	1782.54	-331.88	1131.46	71.31	257.5	1123.15	80.27	-311.05
6.22	1073.04	138.46	151.71	1033.88	131.28	138.56	855.63	132.07	51.29	828.94	133.28	106.26	605.34	-132.17	37.27	568.89	-126.49	40.69	372.09	-124.23	40.72	371.57	-128.6	98.62	603.91	-63.35	1422.8	0	0	0	753.88	-97.77	1746.08	743.33	17.57	1742.65	599.75	-119.93	1785.6	585.24	3.94	1781.68	-329.79	1132.31	71.55	255.23	1123.14	79.79	-316.52
6.23	1087.79	139.19	160.08	1049.33	128.89	146.04	874.69	130.29	52.48	845.64	131.9	106.9	606.05	-132.26	37.45	567.58	-126.84	40.4	372.25	-123.84	40.8	371.78	-128.72	98.95	610.09	-62.3	1422.03	0	0	0	760.97	-97.02	1745.86	750.42	18.82	1742.27	606.3	-118.54	1784.76	592.13	5.36	1780.77	-328.97	1131.65	71.7	252.69	1122.83	79.35	-316.82
6.24	1099.69	135.89	166	1065.57	126.49	147.18	889.64	129.01	52.45	859.42	131.08	106.69	604.49	-131.63	37.26	567.89	-126.89	40.48	372.48	-123.63	41.01	372.02	-128.83	99.39	617.73	-61.75	1420.96	0	0	0	767.82	-96.33	1745.59	758.79	19.67	1741.77	612.83	-117.01	1783.94	599.2	6.95	1779.9	-333.74	1131.92	70.78	253.08	1122.7	79.43	-317.19
6.25	1109.67	127.6	168.16	1075.78	123.19	147.93	900.82	127	51.19	870.18	129.71	105.72	605.07	-132.4	37.36	567.96	-126.73	40.42	372.66	-123.6	41.37	372.35	-128.61	99.61	624.7	-60.86	1420.03	0	0	0	774.5	-95.46	1745.3	765.77	20.62	1741.39	619.37	-115.37	1783.18	606.24	9.06	1779.01	-330.17	1131.2	71.68	254.35	1122.44	79.7	-316.21
6.26	1117.69	125.16	164.44	1083.82	117.7	144.68	908	125.37	49.87	878.33	127.93	104.51	604.65	-132.43	37.43	568.02	-126.73	40.44	372.82	-123.25	41.48	372.79	-128.53	99.9	634.99	-59.88	1419.24	0	0	0	781.42	-94.49	1745.04	772.13	20.87	1741.24	625.85	-113.77	1782.41	613.41	10.95	1778.16	-329.03	1131.38	71.74	254.96	1122.04	79.96	-310.74
6.27	1125.82	115.13	157.68	1090.99	111.02	138.2	912.29	124.13	48.55	884.29	126.76	103.64	604.86	-132.17	37.2	567.92	-126.97	40.52	372.93	-122.83	41.57	373.09	-128.84	100.38	640.62	-59.1	1418.45	0	0	0	788.19	-93.86	1744.86	779.27	21.78	1740.99	632.33	-111.59	1781.71	620.74	12.82	1777.32	-330.95	1130.7	71.41	258.62	1121.55	80.91	-313.45
6.28	1131.96	109.37	147.93	1095.98	105.82	130.18	914.59	122.66	46.88	888.96	124.4	102.03	604.66	-132.21	37.44	567.74	-127	40.48	373.13	-123.38	42.12	373.44	-128.67	100.6	650.37	-57.79	1417.48	0	0	0	795.14	-92.64	1744.76	786.89	23.31	1740.57	638.83	-109.36	1780.97	628.07	15.15	1776.44	-333.63	1130.52	71.1	255.68	1122.95	80.03	-317.54
6.29	1136.25	104.02	137.98	1096.87	100.84	126.51	915.5	121.92	45.42	892.04	122.71	100.34	604.33	-132.61	37.27	567.95	-127	40.56	373.35	-122.98	42.37	373.92	-128.71	101.11	656.59	-56.87	1416.32	0	0	0	802.36	-91.9	1744.41	795.58	24.19	1740.12	645.37	-106.91	1780.23	635.52	17.55	1775.51	-330.11	1131.61	71.76	254.73	1121.05	80.43	-316.19
6.3	1139.2	99.4	130.1	1098.25	96.39	119.72	916.66	119.96	43.61	894.42	121.35	98.6	604.07	-132.32	37.28	567.51	-126.99	40.32	373.7	-122.58	42.79	374.3	-128.86	101.71	663.1	-55.82	1415.4	0	0	0	810.07	-90.71	1744	802.94	25.6	1739.71	651.91	-104.44	1779.41	643.07	20.29	1774.47	-330.05	1129.1	72.58	254.98	1121.7	80.19	-315.24
6.31	1141.76	97.79	124.2	1099.99	92.07	114.04	918.26	119.4	42.63	897.12	119.54	96.81	603.91	-132.5	37.41	567.12	-127.2	40.29	374.07	-122.17	43.33	374.74	-128.89	102.52	671.97	-54.43	1414.41	0	0	0	817.09	-89.44	1743.57	811.38	26.83	1739.11	658.6	-101.8	1778.56	650.68	22.83	1773.47	-326.38	1128.7	73.24	255.94	1122.51	80.53	-317.67
6.32	1145.49	93.42	118.84	1102.81	88.65	109.43	920.31	118.8	42.19	900.64	119.43	96.34	604.42	-132.58	37.29	567.82	-127.37	40.56	374.59	-121.95	44.17	375.33	-128.59	103.36	679.91	-52.9	1413.71	0	0	0	823.83	-88.27	1743.09	817.55	27.98	1738.73	665.4	-99.09	1777.74	658.35	25.38	1772.49	-328.42	1129.96	72.32	257.16	1122.34	80.45	-317.36
6.33	1149.82	91.28	116.36	1106.64	85.91	103.71	922.76	118.02	41.55	905.07	119.05	95.97	603.99	-132.18	37.34	567.95	-127.29	40.39	375.16	-121.34	45	376.02	-128.04	104.27	688.63	-51.31	1412.95	0	0	0	830.94	-86.89	1742.6	825.47	29.73	1738.01	672.36	-96.17	1777.09	666.24	28.14	1771.72	-331.02	1130.97	71.73	254.93	1122.75	79.78	-316.78
6.34	1151.91	88.13	107.93	1111.73	84.23	96.7	924.78	118.14	41	909.18	119.45	95.83	603.45	-132.66	36.9	567.58	-127.17	40.21	375.77	-121.37	46.29	376.75	-127.96	105.56	696.37	-49.52	1412.63	0	0	0	839.06	-85.28	1742.1	834.6	31.32	1737.32	679.51	-93.17	1776.65	674.24	31.04	1771.13	-327.15	1129.41	72.93	254.28	1122.88	79.58	-314.32
6.35	1154.17	86.93	99.04	1115.14	83.14	89.04	926.31	118.74	40.66	912.94	119.72	95.27	604.59	-132.38	37.25	569.17	-127.3	40.71	376.41	-121.01	47.62	377.62	-127.95	107.1	703.35	-47.88	1412.52	0	0	0	846.48	-83.5	1741.76	842.37	32.86	1736.83	686.78	-90.15	1776.45	682.42	34.09	1770.75	-326.12	1129.61	72.89	256.87	1122.27	80.51	-315.08
6.36	1156.84	86.85	92.39	1117.35	82.63	83.08	927.63	119.24	40.1	916.16	120.54	94.75	604.57	-132.46	37.21	569.16	-127.17	40.55	377.14	-120.59	49.12	378.68	-127.89	108.96	709.82	-46.27	1412.74	0	0	0	853.81	-81.68	1741.4	849.97	34.45	1736.41	694.07	-86.97	1776.37	690.61	37.68	1770.44	-330.91	1131.15	71.55	254.28	1122.14	80.07	-314.62
6.37	1158.21	87.44	86.09	1119.75	83.28	77.92	928.27	120.71	39.98	918.78	121.79	94.52	605.44	-132.19	37.31	569.39	-127.15	40.41	377.93	-120.15	50.85	379.82	-127.13	110.58	720.49	-44.27	1412.95	0	0	0	861.7	-79.77	1741.15	857.77	36.42	1736.14	701.49	-83.7	1776.33	698.94	41.04	1770.14	-330.92	1130.44	72.07	255.66	1121.78	80.44	-308.95
6.38	1162.1	88.84	78.66	1121.17	83.74	72.76	929.07	121.07	39.77	921.16	122.68	94.43	605.39	-132.44	37.01	570.41	-127.42	40.75	378.7	-119.74	52.63	381.1	-127.72	112.98	729.53	-42.93	1413.3	0	0	0	869.28	-77.57	1740.94	865.79	38.56	1735.74	708.98	-80.26	1776.37	707.29	44.29	1769.85	-329.62	1130.28	72.15	256.61	1122.24	80.35	-311.41
6.39	1165.66	88.2	73.08	1124.12	84.11	69.01	929.74	121.25	40.08	923.44	123.06	94.43	606.2	-132.31	37.15	569.72	-127.38	40.44	379.53	-119.8	54.85	382.39	-128.02	115.42	734.8	-41.68	1413.75	0	0	0	876.17	-75.31	1740.96	873.73	41.14	1735.43	716.51	-76.88	1776.49	715.53	47.91	1769.59	-331.14	1129.6	72.04	258.58	1122.21	80.99	-314.2
6.4	1165.64	86.68	69.96	1126.16	82.99	65.85	930.46	120.43	40.17	925.03	122.14	94.4	605.93	-132.27	37.3	569.29	-127.44	40.21	380.48	-119.82	57.24	384.05	-127.95	117.93	745.82	-40.2	1414.22	0	0	0	884.35	-72.72	1740.96	881.42	43.28	1735.23	724.2	-73.4	1776.82	723.74	51.64	1769.54	-330.02	1129.6	72.57	258.54	1123.56	80.57	-312.69
6.41	1167.26	85.52	66.95	1126.62	81.38	63.7	930.91	119.83	40.39	925.86	121.6	94.77	606.12	-132.05	36.83	570.95	-127.55	40.7	381.49	-120.12	60.01	385.78	-128.26	120.77	753.13	-38.9	1414.82	0	0	0	891.88	-70.07	1741.23	889.36	46.15	1735.12	732.08	-69.64	1777.42	732.03	55.37	1769.7	-331.1	1129.95	72.33	257.45	1122.3	80.45	-316.75
6.42	1167.55	85.04	64.33	1126.97	80.96	61.38	931.21	119.25	40.52	926.63	121.21	94.95	605.5	-132.87	36.72	570.28	-127.56	40.4	382.64	-120.51	63.15	387.9	-128.66	123.98	759.71	-37.14	1415.86	0	0	0	900.04	-67.18	1741.62	897.67	48.79	1735.18	740.08	-65.77	1778.27	740.23	59.37	1770.03	-331.78	1130.29	72.04	257.25	1120.61	81.12	-314.12
6.43	1168.22	84.83	62.59	1128.24	81.9	60.7	931.17	119.73	40.96	927.23	120.51	94.93	606.69	-132.81	36.66	570.91	-127.41	40.36	383.91	-121.13	66.7	390.07	-128.86	127.35	769.7	-35.39	1416.79	0	0	0	907.77	-64.26	1742.18	905.69	51.5	1735.32	748.02	-61.99	1779.26	748.5	63.31	1770.55	-330.59	1130.39	72.29	254.71	1121.43	80.19	-315.55
6.44	1169.55	85.37	60.12	1128.3	81.23	59.63	931.18	119.81	40.96	927.4	120.69	95.11	606.54	-132.57	36.72	571.03	-127.45	40.37	385.49	-122.25	70.75	392.81	-129.36	131.01	777.6	-33.78	1418.05	0	0	0	916.05	-61.39	1742.78	913.79	54.57	1735.8	755.98	-58.15	1780.45	756.93	67.12	1771.22	-331.79	1129.69	71.94	255.82	1120.32	80.93	-317.73
6.45	1170.19	85.23	59.54	1128.39	81.06	59	931.15	119.85	40.83	927.44	120.66	95.09	606.86	-132.11	36.72	570.75	-127.24	40.23	387.27	-122.77	74.83	395.65	-129.91	134.95	785.38	-32.25	1419.49	0	0	0	924.21	-58.31	1743.58	921.63	57.9	1736.23	763.93	-54.27	1781.82	765.3	71.14	1772.04	-330.98	1129.17	72.09	255.9	1120.9	80.57	-313.98
6.46	1170.61	85.16	59.2	1127.83	80.24	58.69	931.28	119.72	40.69	927.42	120.94	95.11	607.46	-132.06	36.78	571.43	-127.06	40.3	389.37	-123.77	79.53	399.03	-131.34	139.51	792.98	-30.66	1421.13	0	0	0	931.73	-55.19	1744.67	929.23	60.73	1736.87	771.95	-50.47	1783.27	773.75	75.12	1773	-329.28	1130.22	72.26	255.47	1121.22	80.55	-312.5
6.47	1171.02	85.05	58.62	1128.88	80.92	58.72	931.1	120.02	40.68	927.49	120.77	94.91	607.66	-132.44	36.63	571.46	-127.01	40.32	391.89	-125.29	84.79	403.01	-132.03	143.88	799.7	-28.92	1422.74	0	0	0	939.82	-51.99	1745.73	938.03	63.89	1737.44	780	-46.61	1784.86	782.26	79.18	1774.02	-330.53	1129.07	72.38	256.21	1122.22	80.52	-312.72
6.48	1170.8	85.28	57.91	1128.1	80.16	58	931.08	120.31	40.66	927.37	121.19	94.97	607.69	-132.4	36.94	571.77	-126.92	40.5	394.79	-127.34	90.73	407.4	-133.15	148.68	807.72	-27.03	1424.46	0	0	0	948.11	-48.71	1746.9	945.48	67.04	1738.32	788.04	-42.8	1786.46	790.62	83.21	1775.12	-327.58	1130.21	72.68	256.49	1121.99	80.43	-313.02
6.49	1170.8	85.12	57.58	1127.56	80.63	57.32	931.09	120.11	40.43	927.4	120.97	94.68	607.18	-132.81	36.58	572.05	-126.57	40.6	398.17	-129.41	97.11	412.56	-134.4	153.81	817.23	-25.17	1426.25	0	0	0	956.09	-45.65	1748.2	953.4	70.08	1739.32	796.1	-39.02	1788.1	798.97	87.21	1776.15	-326.99	1129.74	72.81	258.18	1121.05	81.01	-316.4
6.5	1171.23	84.97	57.23	1128.38	79.96	57.48	931.09	120.43	40.42	927.3	121.16	94.57	608.51	-132.24	37.32	572.75	-126.2	41.16	402.07	-131.11	103.58	418.3	-135.31	158.84	823.38	-23.03	1428.05	0	0	0	963.75	-42.62	1749.7	962.05	73.15	1740.18	804.14	-35.23	1789.77	807.23	91.01	1777.21	-331.86	1129.08	71.8	258.82	1120.38	81.27	-313.25
6.51	1171.4	85.45	56.94	1128.86	80.98	56.9	931.02	120.38	40.11	927.18	121.81	94.62	609.14	-132.26	37.17	573.99	-125.53	41.88	406.53	-132.31	110.03	424.78	-136.31	164.07	832.26	-20.84	1430.07	0	0	0	971.46	-39.48	1751.16	969.41	75.87	1741.26	812.15	-31.29	1791.4	815.47	94.8	1778.18	-329.7	1129.5	72.21	256.8	1121.58	80.6	-313.37
6.52	1171.14	85.43	56.61	1128.82	81.01	56.67	930.95	120.93	40.26	927.05	122.19	94.49	607.65	-132.6	36.97	574.52	-125.46	42.44	411.64	-133.06	116.43	431.98	-138.31	169.8	839.15	-18.62	1431.71	0	0	0	978.95	-36.37	1752.75	977.47	78.98	1742.24	820.03	-27.71	1792.94	823.67	98.42	1779.14	-330.49	1130.8	71.72	256.73	1120.91	80.94	-313.48
6.53	1171.11	85.46	56.19	1128.2	80.67	55.98	930.86	120.92	40.01	926.92	122.54	94.41	608.34	-132.5	37	575.65	-125.35	42.79	417.28	-134.18	123.33	439.97	-139.79	175.48	847.14	-16.52	1433.34	0	0	0	986.76	-33.14	1754.24	985.25	81.38	1743.38	827.74	-24.38	1794.4	831.82	102.1	1780.02	-331.61	1130.3	71.87	256.33	1121.62	80.39	-314.39
6.54	1171.32	85.33	55.94	1129.49	81.22	56.29	930.72	121.3	39.96	926.77	122.67	94.14	606.73	-132.93	36.2	577.15	-125.22	43.27	423.36	-134.95	130.57	448.52	-141.25	181.42	855.29	-14.57	1434.77	0	0	0	994.62	-30.41	1755.69	993.13	84.25	1744.41	835.48	-20.95	1795.89	839.91	105.75	1780.81	-330.64	1129.84	72.29	254.28	1122.48	79.76	-319.05
6.55	1171.32	85.2	55.73	1128.81	80.67	56.09	930.73	121.21	39.69	926.64	123.37	94.13	608.41	-133.26	36.07	579.61	-125.44	44.34	430.07	-134.84	138.25	457.57	-142.5	188.11	862.75	-12.57	1436.19	0	0	0	1002.04	-27.59	1757.14	1000.78	86.7	1745.48	843.2	-17.28	1797.32	847.85	109.11	1781.57	-331.46	1129.64	72.06	257.71	1121.24	80.86	-315.73
6.56	1171	85.63	55.5	1128.57	80.66	56.02	930.54	121.87	39.84	926.45	123.56	94	609.93	-133.56	36.03	583.41	-125.6	45.99	437.29	-135.33	147.04	467.23	-143.06	195.17	869.35	-10.73	1437.51	0	0	0	1009.2	-24.78	1758.51	1007.08	89	1746.48	850.73	-13.96	1798.56	855.59	112.38	1782.19	-334.81	1129.92	71.35	254.78	1122.18	79.97	-315.95
6.57	1171.79	85.28	55.51	1128.81	81.19	55.64	930.48	121.89	39.64	926.21	124.01	93.95	612.33	-134.34	36.03	586.77	-125.74	47.65	445.25	-135.21	156.12	477.54	-143.43	202.82	877.65	-8.71	1438.5	0	0	0	1016.48	-22.25	1759.76	1014.59	91.4	1747.4	858.27	-10.84	1799.64	863.13	115.44	1782.72	-332.39	1130.08	71.99	256.72	1121.45	80.5	-306.83
6.58	1170.88	85.09	54.91	1128.09	81.18	55.42	930.48	121.76	39.44	925.95	124.24	93.8	613.58	-134.28	36.3	589.71	-125.78	49.56	453.89	-134.76	165.49	488.51	-143.88	210.88	884.06	-6.91	1439.33	0	0	0	1023.47	-19.91	1760.97	1021.78	93.61	1748.33	865.7	-7.81	1800.58	870.63	118.39	1783.13	-331.94	1128.58	72.4	255.21	1122.17	80.16	-309.74
6.59	1171.2	85.21	55.35	1128.34	80.91	55.53	930.51	121.97	39.36	925.69	124.65	93.82	618.41	-134.72	37.51	593.15	-126.2	52.05	463.14	-134.39	175.23	500.06	-144.29	219.28	891.68	-5.16	1440.01	0	0	0	1030.39	-17.39	1762.07	1028.49	95.89	1748.94	873.08	-4.81	1801.39	878	121.24	1783.4	-333.43	1129.13	71.79	256.04	1121.51	80.44	-316.89
6.6	1171.45	85.07	55.17	1128.67	81.1	55.73	930.39	122.1	39.33	925.62	124.7	93.58	622.15	-134.4	38.5	599.72	-126.61	55.8	472.91	-133.41	185.06	511.8	-145.45	228.43	899.03	-3.54	1440.68	0	0	0	1037.82	-15.43	1762.89	1035.01	97.93	1749.48	880.3	-2.13	1802.07	885.22	123.91	1783.59	-333.23	1128.48	71.89	255.17	1121.53	80.27	-312.33
6.61	1170.84	85.18	54.98	1128.51	81.43	55.46	930.37	122.25	39.24	925.46	125.02	93.54	627.57	-136.44	39.69	604.95	-127.66	59.15	483.3	-131.65	194.32	523.54	-145.65	237.01	905.26	-1.98	1440.97	0	0	0	1044.6	-13.33	1763.6	1042.78	99.99	1749.73	887.45	0.48	1802.61	892.5	126.2	1783.74	-330.66	1129.21	71.94	254.78	1120.89	80.53	-313.64
6.62	1171	85.22	55.2	1127.35	81.16	54.96	930.27	122.7	39.33	925.36	125.23	93.53	636.97	-139.15	42.21	612.96	-129.08	63.38	494.13	-130.45	203.03	535.16	-144.82	244.82	912.4	-0.38	1441.4	0	0	0	1051.45	-11.18	1764.2	1049.95	101.57	1750	894.56	2.84	1803.06	899.72	128.58	1783.76	-331.39	1130.59	71.43	256.48	1122.22	80.38	-309.33
6.63	1171.49	85.5	55.6	1128.2	80.77	55.63	930.15	122.44	39.09	925.18	125.49	93.45	648.79	-140.26	46.96	624.25	-130.37	68.74	505.86	-128.89	210.24	547.14	-143.54	251.77	918.39	0.87	1441.55	0	0	0	1058.21	-9.52	1764.58	1056.8	103.2	1750.21	901.63	4.88	1803.42	906.94	130.77	1783.76	-331.3	1131.63	71.42	258.25	1121.43	80.94	-315.43
6.64	1171.46	85.29	55.38	1128.26	81.15	55.66	930.06	123.16	39.28	925.02	125.71	93.33	660.06	-143.53	52.22	637.2	-131.8	74.55	518.47	-128.51	216.71	559.76	-141.67	257.44	924.97	2.31	1441.67	0	0	0	1065.5	-7.78	1764.78	1062.77	104.94	1750.18	908.73	6.91	1803.75	914.15	132.64	1783.78	-331.93	1129.75	71.85	257.29	1122.33	80.52	-316.73
6.65	1171.3	85.05	55.37	1128.62	81.25	55.74	930.13	122.64	38.93	924.89	125.79	93.19	674	-145.01	56.65	651.15	-132.98	79.34	531.99	-127.71	221.68	573.14	-140	262.19	931.71	3.7	1441.92	0	0	0	1072.73	-6.33	1764.84	1069.98	106.42	1750.03	915.78	8.54	1804.07	921.37	134.26	1783.85	-334.4	1130.91	70.9	256.91	1122.5	80.39	-312.61
6.66	1171.13	85.19	55.48	1128.07	81.01	55.74	929.96	123.3	39.07	924.69	126.25	93.15	688.9	-147.01	60.37	665.8	-134.38	83.05	546.37	-127.19	225.48	587.43	-137.9	265.6	938.58	5.02	1442.16	0	0	0	1079.19	-5.05	1764.92	1076.9	107.3	1749.88	922.91	10.17	1804.39	928.48	136.01	1783.9	-334.15	1130.15	71.24	256.76	1122.03	80.55	-312.86
6.67	1171.16	85.52	55.73	1127.84	81.73	55.75	930.02	122.91	38.75	924.45	126.62	93.14	705.57	-147.96	63.21	681.54	-135.34	85.99	561.64	-126.54	227.94	602.7	-136.63	268.12	944.91	6.1	1442.6	0	0	0	1086.76	-3.85	1764.56	1084.74	108.36	1749.51	930.08	11.59	1804.76	935.65	137.51	1784.05	-328.88	1130.33	72.09	256.59	1121.26	80.58	-312.65
6.68	1171.57	86.21	56.64	1127.68	81.3	56.23	929.9	123.23	38.65	924.14	127.19	93.15	723.42	-149.04	65.25	698.65	-136.41	88.03	577.6	-125.45	228.86	618.4	-134.94	269.18	949.94	7.54	1442.99	0	0	0	1092.77	-2.96	1764.41	1091.41	109.69	1749.04	937.23	12.87	1805.12	942.93	138.58	1784.34	-332.49	1130.1	71.2	255.65	1122.17	80.12	-314.67
6.69	1170.9	85.85	56.6	1128.32	81.99	56.31	929.67	123.67	38.74	924.07	126.99	92.95	741.15	-150.7	66.04	717.23	-137.23	89.2	594.09	-124.45	228.53	634.78	-133.18	268.89	956.58	9.16	1443.35	0	0	0	1099.6	-1.99	1764.02	1098.37	111.12	1748.32	944.36	13.88	1805.46	950.16	139.75	1784.61	-330.48	1129.59	72.08	258.38	1121.62	81.04	-314.06
6.7	1171.1	86.58	56.79	1127.61	82.34	56.36	929.64	123.72	38.59	923.88	127.33	93.06	760.15	-151.96	66.1	735.98	-138.45	89.43	611.31	-122.79	226.55	651.35	-132.38	267.87	960.99	10.48	1443.75	0	0	0	1106.79	-1.19	1763.47	1105.41	111.39	1748.01	951.56	14.84	1805.79	957.38	140.99	1784.85	-329.12	1128.64	72.81	255.52	1121.63	80.38	-315.66
6.71	1171.29	86.08	56.66	1127.57	82.15	57.01	929.72	123.29	38.36	923.82	126.74	92.76	782.81	-153.21	66.57	756.38	-139.44	88.88	629.17	-121.57	223.31	668.16	-130.82	265.25	967.7	12.1	1444.07	0	0	0	1113.37	-0.59	1762.95	1111.49	111.93	1747.74	958.74	15.96	1806.08	964.69	141.89	1785.16	-329.9	1127.95	72.45	253.46	1122.92	79.59	-311.25
6.72	1170.72	86.41	56.77	1127.97	82.27	56.6	929.68	123.72	38.48	923.69	127.12	92.96	802.58	-154.29	65.67	776.8	-140.59	87.6	647.62	-119.59	218.45	685.61	-130.4	262.03	975.76	13.83	1444.42	0	0	0	1120.64	0.08	1762.44	1106.71	107.65	1751.54	965.78	16.62	1806.31	971.95	142.89	1785.46	-329.34	1128.68	72.6	254.69	1122.89	79.87	-312.25
6.73	1170.88	86.91	57.03	1128	82.35	57.13	929.63	123.43	38.36	923.43	127.82	93.29	824.89	-155.56	64.46	799.69	-141.61	86.28	666.53	-118.3	212.61	703.6	-129.65	257.61	979.91	15.33	1444.82	0	0	0	1127.46	0.61	1761.97	1111.46	107.06	1752.26	972.85	17.41	1806.55	979.15	143.82	1785.81	-331.31	1129.59	72.2	257.62	1122.82	80.47	-314.64
6.74	1171.3	87.01	57.12	1128.82	82.92	56.94	929.68	123.47	38.49	923.62	127.31	93.25	849.76	-156.47	62.77	822.96	-142.39	84.18	686.12	-117.96	206.06	722.11	-128.87	252.14	987.34	16.89	1445.16	0	0	0	1134	1.05	1761.5	1118.4	107.56	1752.05	979.9	18.25	1806.79	986.3	144.47	1786.23	-329.93	1129.57	72.34	255.88	1122.84	80.13	-309.84
6.75	1171.28	86.7	56.53	1127.65	82.86	56.26	929.67	123.71	38.61	923.68	127.28	93.41	875.89	-157.15	61.78	847.72	-143.32	82.15	706.48	-118.13	198.68	741	-128.46	245.79	992.82	18.6	1445.56	0	0	0	1140.78	1.33	1761.05	1136.85	113	1747.25	986.83	18.87	1806.98	993.37	145.32	1786.55	-333.07	1130.35	71.49	254.5	1121.63	80.17	-309.92
6.76	1171.23	86.9	56.38	1129.44	83.29	56.8	929.89	123.12	38.66	924.01	126.69	93.39	900.26	-160.1	60.99	873.41	-144.1	79.64	727.42	-119.08	190.74	760.88	-127.53	238.32	999.19	20.18	1445.88	0	0	0	1147.37	1.73	1760.67	1146.34	114.79	1745.96	993.75	19.36	1807.14	1000.39	145.92	1786.94	-331.76	1129.34	72.03	255.5	1121.4	80.28	-314.4
6.77	1171.76	86.92	56.02	1128.69	83.26	56.27	929.99	123.15	38.86	924.15	126.73	93.69	925.99	-161.07	58.8	899.66	-145.13	77.26	749.29	-120.08	181.99	781.03	-127.06	230.2	1006.14	21.76	1446.22	0	0	0	1154.43	2.3	1760.34	1152.17	115.4	1745.92	1000.63	19.81	1807.29	1007.37	146.55	1787.31	-332.52	1128.68	72.21	255.88	1121.49	80.24	-316.52
6.78	1172.02	87.09	56.24	1128.87	82.68	56.12	930.04	123.21	39.1	924.51	125.91	93.69	954.5	-162.05	57.54	927.09	-145.93	75.1	771.91	-121.45	172.83	801.73	-126.44	221.18	1014.24	23.25	1446.19	0	0	0	1160.5	2.4	1760.08	1159.11	115.45	1745.85	1007.55	20.26	1807.39	1014.27	146.85	1787.66	-332.62	1127.98	72.44	258.49	1121.74	80.95	-319.8
6.79	1171.24	86.71	55.54	1128.37	83.12	55.73	930.25	122.7	39.11	924.59	126.2	94.06	982.74	-162.94	56.5	954.8	-146.84	72.78	795.04	-122.72	162.97	822.95	-127.08	212.29	1020.46	24.57	1446.47	0	0	0	1167.15	2.74	1759.9	1166.46	115.88	1745.66	1014.49	20.75	1807.52	1021.08	147.35	1787.97	-331.38	1129.64	72.4	257.79	1121.79	80.87	-312.02
6.8	1171.74	87.22	55.69	1130.33	82.52	56.26	930.34	122.8	39.28	924.95	125.91	94.25	1014.43	-163.64	56.17	983.45	-147.68	70.72	818.97	-124.27	152.84	844.72	-128.12	203.12	1025.24	25.74	1446.56	0	0	0	1173.85	3.02	1759.65	1172.55	116.13	1745.57	1021.35	20.87	1807.59	1028.12	147.47	1788.27	-328.75	1129.03	72.98	257.22	1120.72	81.01	-311.01
6.81	1171.65	86.57	55.24	1128.36	82.88	54.96	930.44	122.3	39.24	925.13	125.63	94.35	1044.34	-165.15	55.83	1013.32	-148.83	69.27	843.55	-126.15	142.63	867.32	-129.12	193.87	1031.67	26.64	1446.65	0	0	0	1180.27	3.12	1759.36	1179.23	116.53	1745.6	1028.3	20.95	1807.61	1034.95	147.95	1788.45	-334.42	1130.28	71.07	255.64	1121.08	80.45	-318.71
6.82	1171.48	87.32	55.4	1127.74	83.7	55.35	930.41	122.56	39.46	925.19	125.65	94.48	1074.94	-164.5	53.43	1042.83	-149.89	67.59	869.06	-127.25	132.06	890.59	-130.06	184.61	1038.7	27.54	1446.7	0	0	0	1186.65	3.53	1759.11	1186.19	116.79	1745.4	1035.3	21.1	1807.61	1041.84	148.01	1788.64	-333.3	1130.08	71.49	254.99	1122.04	80.05	-314.58
6.83	1171.84	86.76	55.27	1129.6	84.08	55.68	930.48	122.42	39.62	925.42	125.15	94.51	1105.03	-166.55	52.92	1072.54	-151.34	66.1	895.22	-128.53	121.93	914.02	-131.45	175.61	1045.27	28.21	1446.58	0	0	0	1193.5	3.77	1758.83	1192.91	117.01	1745.22	1042.38	21.25	1807.6	1048.66	148.09	1788.77	-331.64	1129.21	72.25	255.73	1122.11	80.33	-315.15
6.84	1172.32	87.37	55.63	1128.11	83.22	55.09	930.59	122.37	39.74	925.49	125.48	94.84	1133.89	-167.68	52.62	1102.17	-152.99	65.08	921.59	-129.76	111.91	937.88	-133.15	166.9	1051.93	28.71	1446.55	0	0	0	1200.14	4.1	1758.53	1199.25	117.4	1745.13	1049.33	20.98	1807.49	1055.47	148.03	1788.87	-330.05	1129.95	72.38	257.37	1121.95	80.75	-315.44
6.85	1171.17	88.01	55.39	1128.52	85.61	58.08	930.56	122.2	39.82	925.7	124.99	94.81	1164.37	-168.73	53.78	1131.31	-154.53	64.58	948.58	-130.98	102.27	962.34	-134.25	158.09	1058.45	29.26	1446.26	0	0	0	1206.57	4.43	1758.18	1206.46	117.61	1744.83	1056.39	20.6	1807.31	1062.34	147.91	1788.89	-331.51	1130.8	71.65	256.59	1121.35	80.72	-317.69
6.86	1169.18	92.36	59.41	1127.61	86.2	58.12	930.7	122.03	39.89	925.72	125.2	95.12	1193.54	-170.52	54.51	1162.04	-155.83	64.89	975.92	-132.63	93.3	987.04	-135.88	150.06	1064.36	29.76	1446.1	0	0	0	1213.27	4.37	1757.77	1212.96	118.34	1744.49	1063.56	20.28	1807.13	1069.2	147.66	1788.86	-330.32	1129.27	72.38	258.69	1121.01	81.23	-315.15
6.87	1169.12	92.9	59.82	1127	86.58	57.86	930.84	121.84	39.98	926.02	124.37	95.1	1224.38	-172.24	56.51	1190.39	-157.38	64.95	1003.63	-134.65	85.26	1012.27	-137.23	142.34	1072.11	30.11	1445.7	0	0	0	1220.08	4.55	1757.35	1219.93	118.44	1744.01	1070.74	20.14	1806.96	1076.09	147.5	1788.76	-332.6	1130.37	71.34	257.26	1121.38	80.79	-315.79
6.88	1167.92	93.36	59.58	1125.26	86.84	57.34	931.04	121.17	39.92	925.99	125.3	95.73	1255.12	-172.75	58.89	1219.31	-158.96	65.81	1031.4	-136.72	77.86	1037.75	-138	134.86	1079.16	30.19	1445.48	0	0	0	1226.1	4.74	1757.11	1227.46	118.5	1743.71	1077.98	19.58	1806.63	1083.04	147.08	1788.63	-329.93	1130.49	72	253.27	1123.82	79.24	-314.9
6.89	1168.21	93.89	60.12	1126.14	87.35	57.96	931.01	121.57	40.29	926.1	124.77	95.75	1283.58	-173.31	61.16	1248.24	-159.76	66.85	1059.5	-137.9	70.75	1063.58	-138.71	128	1084.48	30.44	1445	0	0	0	1233.17	4.52	1756.52	1233.68	118.83	1743.15	1085.23	19.1	1806.31	1090.07	146.59	1788.42	-332.81	1131.42	71.48	255.55	1123.53	79.71	-313.27
6.9	1168.67	94.58	60.64	1125.26	87.89	57.51	931.1	121.39	40.36	926.3	124.3	95.83	1312.15	-173.69	63.5	1277.99	-160.08	68.53	1087.8	-139.41	64.61	1089.4	-140.18	122.15	1090.46	30.38	1444.71	0	0	0	1240.43	4.44	1755.81	1240.35	118.68	1742.72	1092.51	18.72	1805.93	1097.12	146.08	1788.15	-330.23	1130.78	72.14	254.87	1123	79.74	-316.61
6.91	1168.35	94.55	60.24	1127.99	85.55	55.21	931.23	120.88	40.35	926.49	123.87	95.96	1341.34	-173.81	66.2	1306.9	-160.3	70.32	1116.44	-140.63	59.13	1115.97	-140.92	116.67	1097.22	30.17	1444.21	0	0	0	1247.03	4.53	1755.35	1246.58	118.47	1742.38	1099.85	18.1	1805.47	1104.17	145.62	1787.82	-327.37	1130.57	72.74	256.21	1122.23	80.17	-315.88
6.92	1168.63	95.39	60.57	1128.64	85.37	54.87	931.4	120.74	40.5	926.74	123.37	96.07	1369.85	-173.1	69.1	1335.49	-160.1	72.55	1144.76	-141.8	54.63	1141.85	-142.38	112.27	1104.98	30.18	1443.72	0	0	0	1254.03	4.11	1754.78	1254.34	118.41	1741.64	1107.23	17.56	1805.01	1111.28	144.95	1787.46	-331.06	1130.8	71.88	254.9	1122.53	79.91	-318.1
6.93	1171.39	89.44	55.33	1128.78	85.31	54.66	931.54	120.2	40.6	926.98	123.15	96.32	1399.29	-172.21	73.06	1364.46	-159.71	75.82	1173.08	-142.43	50.86	1167.53	-143.81	108.78	1112.7	29.98	1443.2	0	0	0	1260.83	3.81	1754.19	1249.66	113.29	1745.95	1114.62	16.76	1804.43	1118.4	144.32	1787.05	-333.25	1131.33	71.78	254.66	1122.67	80	-313.06
6.94	1171.61	89.45	54.75	1128.99	85.41	54.3	931.69	120.21	40.88	927.23	122.71	96.55	1425.82	-171.68	77.39	1391.64	-158.92	79.3	1201.03	-143.31	48.24	1193.46	-143.92	105.75	1119.32	29.65	1442.6	0	0	0	1267.08	3.25	1753.62	1264.29	116.84	1741.66	1122.05	15.83	1803.81	1125.5	143.67	1786.55	-337.35	1132.07	70.4	255.79	1122.26	80.38	-314.71
6.95	1171.91	88.78	54.19	1130.16	85.41	54.53	931.67	120.4	41.3	927.45	122.7	96.97	1453.43	-170.09	83.62	1419.01	-158.34	84.76	1228.69	-143.99	46.72	1218.88	-144.44	103.78	1125.58	29.38	1442.03	0	0	0	1273.68	2.78	1752.86	1274.96	117.92	1739.55	1129.55	15.12	1803.21	1132.65	142.68	1786.07	-334.62	1132.24	70.81	254.63	1122.46	79.87	-313.45
6.96	1172.27	88.13	53.51	1129.55	86.04	54.06	931.97	119.93	41.48	927.75	122.34	97.31	1480.19	-168.53	91.05	1444.85	-157.15	90.81	1256.16	-143.8	45.76	1243.95	-144.72	102.61	1133.06	28.93	1441.4	0	0	0	1281.11	2.21	1752.06	1282.1	117.56	1738.75	1136.93	14.13	1802.48	1139.69	141.87	1785.48	-334.71	1131.14	71.08	253.04	1122.71	79.52	-314.81
6.97	1172.07	88.24	53.12	1130.26	86.26	54.06	932.19	119.21	41.54	928.16	121.66	97.55	1505.79	-166.59	100.04	1469.66	-155.62	97.88	1282.72	-143.41	45.65	1268.11	-144.67	102.24	1140.25	28.46	1440.72	0	0	0	1287.73	1.6	1751.44	1289.16	116.65	1738.14	1144.25	13.02	1801.71	1146.77	140.72	1784.86	-331.29	1129.5	72.37	255.97	1121.58	80.7	-313.19
6.98	1172.93	88.02	52.94	1129.92	86.09	53.49	932.36	119.12	41.87	928.41	121.73	98.04	1530.03	-164.64	109.16	1495.21	-153.98	106.65	1308.44	-143.09	46.46	1291.85	-143.96	102.35	1147.53	27.89	1440.03	0	0	0	1295.08	0.76	1750.65	1295.87	116.2	1737.32	1151.59	12	1800.91	1153.78	139.68	1784.16	-333.67	1131.33	70.88	257.68	1122.04	80.81	-318.11
6.99	1172	87.31	51.91	1130.37	85.94	53.34	932.48	119.17	42.28	928.97	121.27	98.45	1552.66	-162.83	118.43	1518	-152.32	114.29	1332.85	-142.54	47.93	1314.39	-143.07	103.02	1153.67	27.25	1439.33	0	0	0	1301.82	0.14	1749.98	1302.15	115.11	1736.75	1158.9	10.61	1800.01	1160.91	138.29	1783.49	-330.92	1130.22	71.77	253.32	1123.93	79.11	-313.83
7	1172.81	87.33	52.06	1130.12	86.09	52.82	932.66	118.73	42.56	929.27	121.41	99.16	1573.07	-159.69	126.82	1539.33	-150.64	121.63	1356.66	-140.92	49.45	1335.69	-142.39	104.37	1162.48	26.49	1438.44	0	0	0	1308.82	-0.99	1749.07	1309.47	114.26	1735.92	1166.17	8.96	1799.12	1168.02	136.82	1782.78	-330.67	1129.93	71.99	254.23	1121.14	80.25	-314.76
7.01	1172.53	87.62	51.58	1129.41	86.32	52.57	932.94	118.73	42.97	929.85	120.94	99.6	1593.04	-158.17	135.28	1559.54	-149	128.75	1378.48	-139.7	51.4	1355.66	-141.34	105.75	1169.29	25.6	1437.67	0	0	0	1315.72	-1.9	1748.44	1316.11	113.58	1735.08	1173.55	7.54	1798.26	1175.14	135.42	1782.04	-328.27	1130.18	72.45	255.83	1121.31	80.6	-321.59
7.02	1172.88	87.02	51.2	1129.28	85.89	51.87	933.16	118.24	43.26	930.35	121	100.25	1611.49	-157.09	142.43	1579.48	-147.37	135.46	1398.59	-137.88	52.83	1373.84	-140.21	106.93	1176.97	24.55	1436.86	0	0	0	1322.69	-3	1747.68	1323.81	112.51	1734.38	1181.02	6.15	1797.41	1182.28	133.62	1781.32	-331.99	1132.67	71.05	254.39	1122.11	79.9	-315.79
7.03	1172.09	87.37	50.54	1129.9	85.77	52.14	933.5	117.92	43.61	930.88	121.22	101.08	1627.51	-155.63	149.71	1598.09	-150.97	134.46	1416.62	-135.99	53.92	1389.62	-138.97	107.68	1184.95	23.37	1436.01	0	0	0	1328.76	-4.18	1747.19	1329.98	111.18	1733.82	1188.42	4.52	1796.57	1189.29	132.09	1780.56	-334.21	1131.9	71.17	254.75	1121.68	79.95	-318.06
7.04	1172.53	87.56	50.73	1129.73	85.95	51.69	933.99	117.52	43.83	931.59	121.29	101.84	1640.3	-154.19	155.32	1611.71	-150.04	138.58	1432.1	-133.71	54.27	1403.48	-137.85	107.99	1191.64	22.2	1435.19	0	0	0	1336.48	-5.56	1746.4	1336.84	110.17	1732.97	1195.91	2.8	1795.77	1196.3	130.42	1779.84	-331.3	1130.3	71.94	253.52	1122.29	79.64	-321.16
7.05	1172.97	87.39	50.3	1129.12	86.54	50.85	934.13	117.89	44.49	932.14	121.83	102.73	1651.34	-152.35	158.27	1623.07	-148.15	141.14	1444.57	-131.9	54.22	1415.12	-136.04	107.6	1199.58	20.85	1434.53	0	0	0	1343.24	-7.05	1745.76	1344.47	108.9	1732.14	1203.4	0.82	1795.02	1203.43	128.45	1779.19	-330.79	1130.32	71.78	254.59	1122.89	79.91	-317.23
7.06	1173	87.3	50.04	1129.67	86.29	50.93	934.4	118.08	44.93	932.91	122.08	103.58	1660.73	-150.65	158.11	1632.52	-146.35	141.08	1454.22	-130.24	53.67	1424.64	-134	106.69	1206.81	19.32	1433.83	0	0	0	1344.74	-9.36	1747.22	1352.25	107.21	1731.41	1210.83	-1.27	1794.33	1210.62	126.21	1778.65	-333.53	1131.84	70.91	257.8	1122.37	80.52	-318.96
7.07	1171.92	87.48	49.46	1129.91	86.94	50.41	934.76	118.19	45.46	933.54	122.97	104.72	1668.41	-149.19	155.35	1640.05	-145.21	138.87	1461.71	-127.33	52.1	1432.73	-131.28	105.48	1215.54	17.7	1433.2	0	0	0	1351.1	-11.06	1746.97	1348.31	100.97	1735.95	1218.38	-3.38	1793.67	1217.72	124.02	1778.09	-328.93	1131.2	71.98	255.84	1121.77	80.24	-313.1
7.08	1172.24	87.36	49.07	1129.47	86.27	50.13	935.11	118.55	46.41	934.36	123.77	105.85	1676.46	-146.72	151.08	1646.79	-143.13	134.27	1466.99	-125.27	50.7	1438.88	-128.82	104.1	1222.41	15.97	1432.63	0	0	0	1358.79	-12.71	1746.34	1364.13	103.25	1731.43	1225.77	-5.95	1792.9	1224.75	122	1777.48	-332.33	1130.77	71.59	253.48	1122.01	79.76	-316.19
7.09	1172.33	87.56	48.9	1130.22	86.14	50.12	935.68	118.14	47.02	935.31	124.27	107.04	1680.73	-144.72	144.82	1652.15	-141.19	128.96	1470.94	-122.19	48.48	1443.64	-126.41	102.54	1230.8	14.05	1432.14	0	0	0	1366.55	-14.51	1745.78	1373.73	102.53	1729.77	1233.26	-8.5	1792.15	1231.88	119.4	1776.88	-333.6	1130.26	71.23	255.74	1121.29	80.35	-319.51
7.1	1172.88	87.4	48.5	1130.67	86.58	49.73	936.13	118.63	48.23	936.26	125.06	108.43	1684.65	-143.25	139.44	1656.07	-139.47	123.53	1473.62	-119.37	46.02	1447.42	-123.37	100.21	1239.13	12.02	1431.61	0	0	0	1373.41	-16.55	1745.3	1380.6	100.92	1729.3	1240.7	-11.07	1791.39	1238.84	117.03	1776.14	-329.86	1127.93	72.55	256.23	1122.21	79.99	-318.36
7.11	1172.63	87.09	48.16	1130.25	86.54	49.12	936.85	118.5	49.41	937.56	124.89	109.6	1688.1	-142.34	133.67	1658.56	-138.39	118.45	1475.64	-116.11	42.91	1450.04	-120.84	97.74	1247.17	9.82	1431.15	0	0	0	1381.19	-18.53	1744.68	1388.61	98.66	1728.64	1248.04	-13.71	1790.57	1245.81	114.26	1775.43	-331.07	1130.71	71.62	255.75	1122.63	79.56	-318.07
7.12	1172.58	87.41	47.92	1130.45	86.5	48.81	937.53	118.18	50.73	938.64	125.85	111.42	1689.81	-140.77	128.13	1657.48	-130.76	120.95	1476.82	-113.87	41.2	1451.86	-118.41	95.47	1255.27	7.5	1430.65	0	0	0	1388.31	-20.8	1744.21	1394.3	96.55	1728.31	1255.21	-16.51	1789.75	1252.88	111.2	1774.73	-331.07	1130.97	71.8	253.97	1122.35	79.45	-318.13
7.13	1173.11	87.44	47.14	1130.54	86.95	48.93	938.16	118.86	52.6	940.08	125.8	112.99	1691.44	-137.4	122.9	1658.41	-127.56	116.75	1477.96	-112.8	39.86	1453.81	-116.18	93.39	1262.2	5.04	1430.33	0	0	0	1395.39	-23.2	1743.72	1390.96	89.25	1732.96	1262.2	-19.57	1788.87	1259.64	108.42	1773.88	-330.79	1130.17	71.88	255.75	1121.64	80.32	-309.96
7.14	1173.29	87.44	47.03	1130.83	86.71	48.51	939.08	118.35	54.22	941.57	126.27	115.01	1694.91	-134.46	117.85	1661.17	-125.05	112.25	1480	-111.39	39.25	1457.06	-114.7	92.16	1270.61	2.82	1429.81	0	0	0	1401.78	-25.76	1743.3	1405.36	90.45	1728.52	1269.24	-22.44	1788	1266.45	105.3	1773.06	-332.68	1130.7	71.25	253.04	1122.66	79.34	-310.33
7.15	1173.42	87.35	46.97	1131.41	86.76	48.48	939.74	118.94	56.51	943.24	126.75	117.1	1700.21	-133.11	109.43	1665.1	-123.66	106	1482.88	-110.45	39.41	1461.92	-114.13	92.24	1279.56	0.5	1429.43	0	0	0	1409.2	-28.28	1742.81	1414.32	88.51	1727.16	1276.31	-25.39	1787.2	1273.18	102.28	1772.24	-332.14	1129.07	72.18	254.39	1122.97	79.52	-313.71
7.16	1173.35	87.43	46.72	1131.16	86.64	48.3	940.72	119.24	58.9	945.04	127.37	119.57	1706.36	-133.65	97.74	1671.2	-122.8	98.3	1485.13	-110.54	39.62	1467.17	-114.52	92.54	1287.47	-1.82	1429.21	0	0	0	1416.83	-30.93	1742.51	1422.19	86.03	1726.72	1283.52	-28.5	1786.62	1280.17	98.96	1771.71	-330.14	1130.18	72.12	257.06	1121.92	80.32	-318.99
7.17	1173.75	87.61	46.24	1131.53	86.88	47.91	941.85	119.42	61.53	947.07	127.92	122.33	1710.72	-133.56	86.17	1674.64	-121.91	88.69	1486.58	-111.25	39.71	1471.37	-115.28	92.55	1295.7	-4.1	1429.17	0	0	0	1423.81	-33.69	1742.47	1429.11	82.9	1726.77	1290.85	-31.77	1786.33	1287.24	95.62	1771.53	-331.52	1131.4	71.27	254.1	1122.26	79.77	-317.8
7.18	1173.98	87.68	46.36	1132.19	86.79	47.67	943.12	119.76	64.67	949.35	129.14	125.79	1713.16	-132.81	75.68	1678.47	-121.39	80.34	1487.89	-111.7	39.61	1475.22	-116.26	92.61	1304.79	-6.43	1429.44	0	0	0	1431.15	-36.47	1742.57	1435.42	80.05	1727	1298.18	-35.21	1786.24	1294.2	92.71	1771.54	-327.67	1129.76	72.41	251.4	1122.88	78.94	-320.15
7.19	1173.76	87.59	45.91	1132.75	86.8	48.19	944.72	120.03	68.16	951.96	129.78	129.25	1716.33	-132.54	67.23	1681.59	-119.93	73.28	1489.22	-111.49	39.72	1478.78	-116.39	92.76	1313.79	-8.55	1429.85	0	0	0	1438.62	-39.4	1742.7	1442.63	77.05	1727.38	1305.52	-38.64	1786.3	1301.42	89.27	1771.77	-329.69	1129.46	72.12	252.44	1122.25	79.44	-317.67
7.2	1174.65	87.34	46.01	1133.44	86.83	47.76	946.74	119.84	71.61	954.87	131.03	133.18	1718.47	-130.43	63.01	1682.44	-118.39	69.06	1490.13	-111.44	40.52	1480.85	-116.51	93.23	1322.46	-10.8	1430.43	0	0	0	1445.76	-42.31	1743.16	1449.8	74.01	1727.96	1312.98	-42.24	1786.53	1308.66	85.88	1772.25	-333.78	1131.45	71.01	252.96	1122.31	79.66	-317.15
7.21	1174.61	86.97	45.56	1132.83	86.5	47.48	948.82	120.16	75.66	958.19	132.31	137.44	1719.51	-128.48	60.86	1683.04	-116.61	66.75	1490.61	-110.81	40.67	1481.79	-115.87	93.52	1330.99	-12.96	1431.42	0	0	0	1454.32	-45.21	1743.66	1456.83	70.89	1728.78	1320.5	-45.89	1787.05	1316.19	82.3	1773.09	-331.62	1130.4	71.63	254.46	1122.39	79.6	-315.13
7.22	1174.65	86.98	45.14	1133.31	87.04	47.15	951.24	121.62	80.61	962.1	133.66	142	1719.77	-127.16	59.66	1682.46	-115.91	65.05	1490.67	-110.89	40.82	1482.22	-115.42	93.8	1338.85	-15.28	1432.71	0	0	0	1461.79	-48.15	1744.54	1463.89	68.1	1729.89	1328.36	-49.45	1787.86	1323.68	78.92	1774.21	-329.6	1129.11	72.31	252.83	1122.28	79.47	-317.84
7.23	1175.07	87.29	45.28	1134.43	87.77	47.19	954.2	122.21	85.65	966.89	134.53	146.85	1719.42	-127.36	59.13	1682.3	-116.19	64.63	1490.88	-110.52	40.53	1482.38	-115.41	93.91	1347.01	-17.47	1434.36	0	0	0	1468.81	-51.24	1745.61	1472.2	65.07	1731.12	1336.31	-52.99	1788.96	1331.23	75.57	1775.58	-333.29	1129.68	71.6	253.45	1121.36	80	-315.94
7.24	1174.95	87.04	44.98	1135.12	86.97	47.39	957.79	123.52	91.66	972.34	136.34	152.42	1719.21	-127.43	59.2	1682.56	-115.82	64.42	1490.5	-111.18	40.47	1482.29	-115.35	93.83	1354.86	-19.69	1436.13	0	0	0	1476.89	-54.14	1746.77	1469	57.94	1737.63	1344.26	-56.47	1790.16	1338.68	72.4	1777.02	-330.74	1127.85	72.55	252.84	1121.75	79.65	-315.04
7.25	1175.29	87.07	45.11	1135.72	86.89	47.69	962.21	124.11	97.8	978.81	137.5	157.97	1720.57	-127.77	59.64	1682.49	-116.08	64.25	1490.12	-111.86	40.33	1481.6	-116.34	93.95	1362.81	-21.85	1438.16	0	0	0	1485	-57.04	1748.03	1474.82	53.96	1740.32	1352.02	-60.13	1791.32	1346.18	68.88	1778.57	-327.77	1129.77	72.5	253.6	1122.47	79.18	-318.63
7.26	1175.5	86.79	44.88	1135.86	86.74	47.51	967.11	125.15	104.71	986.11	139.41	164.01	1719.68	-127.21	60.05	1682.31	-116.22	64.44	1489.9	-112.03	39.86	1481.23	-116.9	93.84	1370.7	-23.81	1440	0	0	0	1493.13	-59.97	1749.52	1483.46	50.98	1742.03	1359.62	-63.72	1792.45	1353.56	65.35	1780.05	-330.69	1130.34	71.88	254.36	1121.54	79.95	-313.74
7.27	1175.72	86.82	44.82	1137.71	86.27	48.03	972.61	126.97	112.2	994.62	140.47	169.82	1719.96	-127.31	60.19	1682.39	-116.04	64.3	1489.55	-112.47	39.5	1480.55	-117.77	93.83	1378.61	-25.85	1441.66	0	0	0	1499.83	-62.9	1751.16	1490.36	48.11	1744.1	1367.12	-67.22	1793.5	1360.9	61.69	1781.44	-332.05	1130.62	71.72	254.67	1121.46	80.19	-314.85
7.28	1176.86	86.38	44.84	1137.5	85.56	50.66	978.97	127.86	119.73	1003.8	141.71	175.74	1718.53	-128.18	59.96	1682.02	-116.04	64.22	1489.48	-112.54	39.04	1480.08	-118.43	93.95	1387.09	-27.9	1443.17	0	0	0	1507.55	-65.73	1752.74	1497.61	45.32	1746	1374.48	-70.69	1794.42	1368.13	58.43	1782.67	-327.04	1127.9	73.15	254.72	1121.15	80.33	-312.77
7.29	1176.34	87.26	44.83	1139.89	85.6	51.1	985.28	129.87	128.15	1013.16	143.99	182.43	1718.95	-127.57	59.81	1682.59	-115.9	64.2	1489.2	-113.01	38.87	1479.89	-118.81	93.93	1395.9	-29.67	1444.42	0	0	0	1515.12	-68.48	1754.5	1514.86	46.39	1742.96	1381.84	-74.15	1795.18	1375.11	55.38	1783.75	-328.76	1129.04	72.39	256.4	1120.82	80.55	-314.35
7.3	1177.82	87.46	44.43	1141.92	86.19	51.73	992.31	132.5	137.71	1022.83	145.77	189.6	1719.79	-127.13	60.02	1681.99	-115.99	63.64	1489.4	-112.65	38.58	1480.22	-118.62	93.59	1403.38	-31.25	1445.37	0	0	0	1522.54	-71.36	1756.08	1514.75	40.34	1748.87	1389.17	-77.43	1795.8	1382.26	51.95	1784.72	-329.69	1128.75	72.4	255.96	1122.43	79.88	-316.64
7.31	1178.43	86.13	45.58	1140.17	86.98	56.5	1000.32	134.52	147.53	1033.44	147.65	197.29	1720.06	-127.66	58.81	1682.41	-115.64	63.44	1489.37	-112.79	38.65	1480.36	-118.99	93.56	1410.97	-33.02	1446.05	0	0	0	1530.3	-74.02	1757.59	1520.61	36.59	1751.58	1396.43	-80.74	1796.26	1389.47	48.65	1785.55	-328.96	1130.63	71.91	254.6	1122.53	79.73	-318.72
7.32	1180.62	86.44	45.59	1142.16	87.32	57.44	1009.26	136.44	157.53	1044.86	148.99	204.93	1720.47	-126.43	58.74	1682.18	-115.66	62.63	1489.52	-112.82	38.59	1481.05	-118.76	93.38	1419.02	-34.95	1446.48	0	0	0	1538.45	-76.63	1758.9	1537.81	37.82	1748.08	1403.63	-84.01	1796.63	1396.7	45.59	1786.26	-333.09	1132.01	71.01	256.66	1121.68	80.41	-316.5
7.33	1182.47	86.88	45.21	1146.89	87.96	59.54	1019.15	137.46	167.53	1057.14	150.1	212.7	1719.47	-125.93	57.6	1682.48	-115.27	62.37	1489.5	-112.91	38.69	1481.23	-119.07	93.6	1426.81	-36.7	1446.71	0	0	0	1545.82	-79.33	1760.09	1547.95	36.43	1748.04	1410.84	-87.18	1796.93	1403.98	42.57	1786.89	-335.66	1131.5	70.37	255.75	1122.38	80.02	-318.6
7.34	1185.17	87.37	45.68	1152.08	88.62	62.09	1030.06	138.06	177.5	1070.29	150.64	220.48	1720.45	-125.72	57.05	1682.62	-114.99	61.84	1489.68	-112.68	38.69	1481.71	-118.97	93.66	1434.49	-38.58	1446.81	0	0	0	1552.92	-81.95	1761.18	1553.8	33.49	1749.86	1418.29	-90.09	1797.18	1411.34	39.84	1787.42	-332.63	1130.64	71.13	254.23	1121.93	79.77	-315.29
7.35	1188.6	88.85	46.17	1155.92	89.74	64.82	1041.27	139.76	188.24	1084.2	150.85	228.34	1719.15	-125.82	56.4	1682.79	-114.78	61.56	1489.83	-112.57	38.74	1482.07	-118.74	93.81	1442.11	-40.49	1446.81	0	0	0	1560.78	-84.45	1761.99	1561.27	31.13	1750.95	1425.9	-92.85	1797.41	1418.95	36.93	1787.93	-333.81	1131.51	70.53	255.9	1122.08	80.11	-320.78
7.36	1192.22	91.21	47.24	1162.18	90.93	68.66	1053.52	139.92	198.42	1098.18	150.94	236.29	1720.67	-124.92	55.96	1683.27	-114.6	61.33	1489.95	-112.56	38.89	1482.72	-117.98	93.6	1450.01	-42.24	1446.7	0	0	0	1568.59	-87.02	1762.7	1569.19	28.9	1751.61	1433.64	-95.65	1797.53	1426.61	34.2	1788.34	-334.05	1132.39	70.46	255.55	1121.8	80.02	-317.74
7.37	1193.13	96.22	51.62	1168.94	92.48	73.43	1066.14	140.51	208.94	1112.3	150.19	244.22	1720.53	-124.67	55.52	1682.56	-114.57	60.78	1490.25	-111.85	38.59	1483.05	-117.59	93.57	1456.88	-43.85	1446.6	0	0	0	1576.2	-89.44	1763.22	1576.96	26.18	1752.33	1441.45	-98.42	1797.55	1434.34	31.63	1788.62	-336.03	1131.76	70.07	255.24	1120.83	80.21	-316.46
7.38	1200.38	98.96	51.5	1180.57	95.09	75.4	1078.7	140.22	218.92	1125.55	150.65	252.53	1720.43	-125.08	55.26	1682.86	-114.26	60.34	1490.05	-112.25	38.82	1483.12	-117.72	93.7	1463.38	-45.49	1446.59	0	0	0	1584.6	-91.76	1763.47	1584.72	23.93	1752.85	1449.41	-100.86	1797.57	1442.02	29.38	1788.88	-332.45	1129.79	71.39	254.66	1122.65	79.49	-317.89
7.39	1209.52	101.67	51.36	1189.35	97.72	79.65	1091.96	138.24	227.2	1138.98	150.46	260.62	1720.22	-124.7	54.7	1682.71	-114.26	60.18	1490.07	-112.19	38.86	1483.18	-117.79	93.8	1470.25	-46.87	1446.55	0	0	0	1592.4	-93.89	1763.62	1592.3	21.74	1753.34	1457.27	-103.36	1797.5	1449.81	26.96	1789.09	-330.44	1128.85	71.87	254.45	1122.43	79.74	-315.83
7.4	1221.6	105.57	55.79	1203.03	100.28	84.65	1105.1	136.77	233.3	1152.47	149.56	267.36	1720.35	-124.52	54.45	1683.12	-114.19	60.26	1490.23	-112.01	38.76	1483.32	-117.55	93.85	1477.12	-48.37	1446.63	0	0	0	1600.31	-96.06	1763.56	1599.7	19.18	1753.83	1465.17	-105.7	1797.38	1457.69	24.88	1789.26	-331.04	1131.02	71.32	255.81	1122.73	80.06	-315.48
7.41	1237.84	109.74	62.45	1218.16	103.98	90.46	1119.37	134.99	238.51	1166.02	149.25	273.72	1719.91	-124.74	53.79	1683.04	-114.02	59.78	1489.91	-112.57	39.04	1483.31	-117.5	93.84	1483.68	-49.73	1446.64	0	0	0	1608.07	-97.84	1763.38	1608.13	17.04	1753.97	1473.2	-107.83	1797.27	1465.84	22.39	1789.53	-333.38	1133.32	70.18	253.88	1121.81	79.69	-318.5
7.42	1255.12	113.66	67.29	1236.11	106.81	94.99	1134.54	133.52	242.55	1180.72	146.95	278.41	1720.91	-124.39	54.32	1683.37	-114.05	59.75	1490.12	-112	38.8	1483.46	-117.15	93.87	1489.93	-51.2	1446.86	0	0	0	1616.51	-99.54	1763.1	1616.85	15.47	1753.63	1481.33	-109.85	1797.15	1473.84	20.56	1789.68	-332.59	1132.62	70.85	255.06	1121.05	80.11	-317.27
7.43	1274.62	117.39	71.48	1255.98	109.27	98.6	1150.65	132.55	244.96	1196.2	145.06	281.79	1720.73	-124.21	54.13	1682.92	-114.22	59.64	1489.95	-112.38	39.07	1483.28	-117.48	94.14	1497.11	-52.58	1447.02	0	0	0	1624.71	-101.11	1762.6	1625.17	14.2	1753.28	1489.62	-111.62	1797.11	1482.05	18.82	1789.8	-331.94	1131.94	71.08	253.46	1121.24	79.92	-314.24
7.44	1294.73	120.66	74.66	1272.04	111.95	105.81	1167.65	131.57	245.98	1212.76	143.01	283.42	1720.54	-123.76	53.96	1682.99	-114.04	59.64	1490.02	-112.11	38.99	1483.22	-117.48	94.27	1503.14	-53.92	1447.24	0	0	0	1632.53	-102.61	1762.13	1633.21	12.56	1753.25	1497.8	-113.25	1797.08	1490.27	17.3	1790.04	-332.38	1131.3	71.07	254.52	1121.44	80.2	-316.67
7.45	1315.89	123.47	76.94	1295.39	114.14	103.29	1185.23	130.62	245.66	1229.71	141.74	283.95	1719.99	-124.34	53.76	1683.32	-113.71	59.46	1490	-112.16	39.01	1483.05	-117.89	94.52	1509.94	-55.2	1447.6	0	0	0	1639.83	-103.9	1761.64	1640.31	11.01	1753.07	1506	-114.69	1797.18	1498.4	16.19	1790.25	-332.07	1130.9	71.39	253.28	1122.77	79.48	-318.62
7.46	1338.27	125.98	78.18	1317.29	115.38	103.69	1203.38	129.72	243.98	1246.93	140.72	283.1	1720.45	-124.49	53.59	1682.81	-113.98	59.38	1490.09	-111.88	38.93	1483.19	-117.58	94.52	1516.32	-56.33	1447.94	0	0	0	1647.91	-104.97	1760.97	1648.92	9.8	1752.46	1514.14	-115.92	1797.31	1506.64	14.89	1790.47	-332.23	1130.92	71.25	253.36	1122.35	79.44	-321.31
7.47	1361.27	128.22	78.75	1339.12	117.19	103.48	1221.93	129.17	241.01	1264.89	139.37	280.67	1720.56	-123.77	53.9	1683.04	-113.79	59.41	1490.02	-112.06	39.09	1483.58	-117.06	94.45	1522.44	-57.47	1448.43	0	0	0	1656.15	-105.82	1760.28	1656.7	9	1751.81	1522.46	-116.89	1797.47	1514.78	13.9	1790.69	-334.82	1132.86	69.9	254.59	1121.97	79.76	-319.62
7.48	1384.66	130.04	78.57	1362.01	118.87	102.84	1240.9	128.52	236.5	1283.06	138.42	277.09	1720.85	-124.85	53.58	1682.22	-113.99	59.07	1490.13	-112.03	39.14	1483.69	-117.29	94.66	1529.48	-58.61	1448.7	0	0	0	1663.88	-106.45	1759.62	1663.95	8.41	1751.2	1530.7	-117.78	1797.67	1522.75	13.15	1790.82	-333.18	1131.11	70.92	253.91	1122.9	79.12	-315.44
7.49	1410.19	131.46	78.25	1387.63	120.34	102.41	1260.43	128.22	230.77	1301.42	137.37	272.3	1719.61	-123.52	53.39	1682.66	-113.81	59.19	1490.18	-112.07	39.24	1484.15	-116.9	94.65	1536.08	-59.75	1449.03	0	0	0	1671.69	-106.92	1758.94	1670.91	8.4	1750.46	1539.03	-118.52	1797.88	1530.79	12.27	1790.95	-333.86	1130	71.19	254.79	1123.7	79	-320.38
7.5	1436.57	132.23	77.78	1412.17	120.26	100.28	1280.73	128.47	223.78	1320.62	135.9	266.25	1720.68	-124.21	52.89	1682.85	-113.88	58.98	1490.21	-112.01	39.38	1484.3	-117.01	94.9	1542.81	-60.89	1449.39	0	0	0	1679.66	-107.2	1758.24	1679.46	7.83	1749.32	1547.31	-119.19	1798.07	1538.61	11.72	1790.99	-334.7	1131.51	70.51	253.32	1122.82	79.26	-315.64
7.51	1464.99	132.52	77.31	1438.39	120.52	98.32	1301.4	129.21	215.92	1340.05	135.56	259.5	1720.66	-123.68	52.91	1682.96	-113.84	58.83	1490.41	-111.73	39.29	1484.61	-117.06	95.09	1550.12	-61.99	1449.48	0	0	0	1687.37	-107.33	1757.58	1687.57	7.19	1748.54	1555.44	-119.85	1798.21	1546.3	11.18	1790.99	-334.52	1130.76	70.77	253.21	1123.07	79.1	-315.2
7.52	1493.29	132.26	76.18	1465.37	120.53	96.06	1323.08	129.38	206.74	1360.24	135.27	251.83	1721.28	-124.32	52.66	1683.02	-113.9	58.78	1490.49	-111.61	39.41	1485.03	-116.59	95.09	1557.25	-63.13	1449.69	0	0	0	1695.13	-107.32	1756.96	1694.07	7.43	1747.79	1563.54	-120.32	1798.35	1554.07	10.51	1790.93	-333.2	1130.49	70.88	250.54	1123	78.75	-311.13
7.53	1522.84	131.87	75.14	1494.39	119.86	93.56	1345.45	130	197	1380.81	135.34	243.41	1720.47	-124.11	52.2	1681.92	-114.05	58.22	1490.51	-111.62	39.48	1485.6	-115.8	94.9	1563.02	-64.41	1449.78	0	0	0	1702.59	-107.2	1756.36	1701.63	7.67	1746.83	1571.57	-120.75	1798.42	1561.73	10.01	1790.82	-329.65	1128.94	72.39	251.61	1122.72	79.12	-311.67
7.54	1552.7	131.58	74.08	1522.72	120.66	91.39	1368.68	130.14	186.4	1401.99	135.39	234.27	1721.28	-123.45	52.18	1682.25	-113.94	58.11	1490.55	-111.63	39.58	1485.72	-115.94	95.24	1569.99	-65.48	1449.69	0	0	0	1710.58	-106.88	1755.72	1708.74	7.78	1746.05	1579.49	-121.34	1798.39	1569.26	9.47	1790.66	-329.1	1130.09	72.16	251.87	1123.22	78.94	-316
7.55	1582.74	131.42	73.28	1551.83	120.19	89.03	1392.53	130.52	175.3	1423.54	135.98	224.84	1721.52	-123.85	51.88	1682.58	-113.72	57.8	1490.5	-111.71	39.81	1485.98	-115.63	95.34	1576.57	-66.65	1449.67	0	0	0	1718.3	-106.47	1755.15	1715.82	8.3	1745.3	1587.48	-121.79	1798.36	1576.67	9.24	1790.44	-332.76	1132.46	70.63	253.99	1123.49	79.13	-315.26
7.56	1614.03	131.23	73.22	1582.36	120.2	87.01	1417.3	130.72	163.74	1445.68	135.67	214.69	1721.11	-124.43	51.25	1683.25	-113.69	57.8	1490.61	-111.76	39.95	1486.27	-115.24	95.35	1582.86	-67.73	1449.48	0	0	0	1726.19	-106.15	1754.55	1722.82	8.33	1744.61	1595.44	-122.28	1798.2	1583.99	8.9	1790.16	-329.5	1130.63	71.38	255.86	1122.29	79.96	-316.22
7.57	1644.29	131.31	73.01	1611.71	120.24	84.4	1442.48	131.06	152.15	1468.07	136.13	204.65	1721.51	-124.67	51.17	1683.25	-114.02	57.84	1490.7	-111.49	39.91	1486.44	-115.02	95.42	1589.84	-68.71	1449.28	0	0	0	1733.45	-105.71	1754.03	1729.29	8.38	1744.26	1603.33	-122.69	1798.02	1591.23	8.59	1789.84	-329.5	1130.46	71.32	253.97	1121.76	79.66	-317.57
7.58	1677.63	128.45	69.47	1642.4	120.8	83.22	1468.4	130.6	140.21	1491.21	136.2	194.52	1722.14	-123.97	51.48	1683.71	-113.95	57.67	1490.69	-111.65	40.18	1486.69	-115.03	95.61	1597.02	-69.45	1448.93	0	0	0	1741.37	-105.19	1753.39	1736.51	8.83	1743.6	1611.25	-122.98	1797.79	1598.6	7.85	1789.59	-329.72	1131.82	71.24	254.78	1122.58	79.89	-311.09
7.59	1708.44	129.01	69.29	1672.45	121.23	81.52	1496.2	128.27	127.74	1515.16	135.66	184.19	1720.01	-125.27	54.37	1683.48	-114.05	57.2	1490.81	-111.42	40.3	1487.16	-114.53	95.6	1603.38	-70.45	1448.56	0	0	0	1748.79	-104.64	1752.82	1742.96	9.45	1743.04	1618.95	-123.46	1797.48	1605.7	7.46	1789.26	-326.95	1130.3	72.42	252.84	1123.07	78.97	-309.47
7.6	1739.9	129.88	69.49	1703.4	121.16	79.71	1522.87	128.97	116.93	1539.57	135.27	174.02	1719.35	-125.77	54.54	1683.72	-113.94	57.05	1490.92	-111.29	40.28	1487.35	-114.55	95.8	1610.47	-71.12	1448.24	0	0	0	1756.2	-104.25	1752.21	1750.75	9.79	1742.33	1626.72	-123.72	1797.17	1612.8	7.17	1788.95	-328.9	1129.92	72.13	252.91	1122.59	79.25	-313.32
7.61	1770.02	130.44	70.33	1732.35	123.13	79.16	1551.1	127.21	105.65	1564.1	135.3	164.34	1720.05	-125.51	54.33	1683.48	-114.17	56.99	1491.4	-110.47	39.95	1487.94	-113.72	95.54	1616.82	-71.86	1447.73	0	0	0	1763.65	-103.7	1751.52	1757.56	10.19	1741.68	1634.54	-123.98	1796.77	1620.05	6.73	1788.65	-331.07	1131.28	71.19	253.35	1122.4	79.44	-311.06
7.62	1801.06	131.9	71.59	1762.75	123.99	78.65	1579.12	126.3	95.19	1589.37	133.66	154.34	1718.83	-125.72	53.8	1683.21	-114.24	56.78	1491.31	-110.81	40.33	1487.96	-113.96	95.88	1623.59	-72.33	1447.29	0	0	0	1771.18	-103.16	1750.84	1764.96	10.37	1741.02	1642.34	-124.26	1796.36	1627.37	6.14	1788.36	-329.21	1130.42	72.12	254.12	1121.6	79.71	-314.66
7.63	1831.04	133	73.55	1792.85	124.74	78.83	1606.86	126.39	85.89	1614.83	132.81	145.2	1719.58	-125.88	54.1	1683.53	-114.23	56.52	1491.37	-110.66	40.36	1488.2	-113.96	96.06	1629.85	-72.87	1446.9	0	0	0	1778.32	-102.68	1750.14	1771.64	11.12	1740.24	1650.01	-124.62	1795.9	1634.45	6.23	1787.93	-329.74	1130.5	71.8	254.57	1122.88	79.62	-309.36
7.64	1861.19	134.13	75.93	1824.1	123.46	77.09	1635.05	126.43	77.04	1640.81	131.52	136.36	1719.75	-126.07	53.9	1683.84	-113.97	56.33	1491.37	-110.82	40.64	1488.41	-113.78	96.21	1636.93	-73.21	1446.41	0	0	0	1786.05	-102.15	1749.26	1778.63	11.59	1739.7	1657.83	-124.58	1795.47	1641.8	6.01	1787.63	-332.17	1129.63	71.48	256.68	1122.99	79.93	-311.98
7.65	1890.87	134.68	79.24	1853.68	123.73	78.32	1663.59	126.45	68.93	1666.56	131.04	128.58	1719.28	-125.71	53.13	1683.95	-113.72	55.99	1491.32	-110.94	40.88	1488.42	-114.02	96.56	1643.47	-73.44	1445.95	0	0	0	1793.16	-101.63	1748.54	1785.21	11.73	1739.12	1665.46	-124.58	1795	1649.08	6.04	1787.28	-331.71	1129.13	71.89	256.17	1122.88	79.91	-313.29
7.66	1919.99	134.97	83.41	1882.55	124.33	80.51	1692.88	125.86	61.44	1693	130.01	121.11	1721.56	-124.54	49.78	1683.98	-114.03	56.27	1491.5	-110.86	41.1	1488.79	-113.63	96.64	1650.5	-73.62	1445.45	0	0	0	1800.21	-101.07	1747.85	1792.97	12.41	1738.28	1672.98	-124.59	1794.52	1656.39	6.09	1786.94	-333.38	1129.9	71.16	254.96	1121.96	79.79	-313.12
7.67	1948.41	135.29	87.77	1911.29	124.39	82.49	1721.39	125.95	54.97	1719.75	128.35	114.15	1721.36	-124.54	49.22	1684.07	-113.89	56.05	1491.7	-110.37	41.08	1489.32	-112.97	96.59	1658.14	-73.78	1444.93	0	0	0	1807.75	-100.51	1747.1	1800.07	13.22	1737.51	1680.54	-124.19	1794.12	1663.89	5.98	1786.61	-334.6	1131.24	70.63	254.1	1122.21	79.81	-313.77
7.68	1977.03	135.86	92.86	1939.86	125.44	85.41	1750.15	125.54	49.27	1745.5	128.24	108.65	1721.92	-124.19	49.08	1684.53	-113.97	55.85	1491.75	-110.56	41.52	1489.49	-112.99	96.93	1663.75	-73.85	1444.53	0	0	0	1814.85	-99.93	1746.38	1806.83	13.47	1737.01	1688.02	-123.93	1793.71	1671.13	6.39	1786.19	-329.76	1130.47	71.61	257.48	1121.65	80.65	-312.42
7.69	2003.85	136.33	98.26	1968.17	125.46	90	1778.86	125.25	44.6	1771.36	128.21	104.02	1721.13	-124.14	48.5	1685.03	-114.03	55.76	1491.97	-110.37	41.69	1489.64	-113.07	97.3	1671.08	-73.89	1444.09	0	0	0	1822.05	-99.25	1745.8	1814.07	14.11	1736.36	1695.62	-123.31	1793.36	1678.36	6.98	1785.76	-327.38	1129.84	72.29	257.96	1122.24	80.55	-310.3
7.7	2032.32	138.17	102.13	1994.38	125.93	94.83	1807.23	125.25	41.12	1797.05	127.97	100.28	1720.58	-123.83	48	1684.8	-113.99	55.33	1492.19	-110.05	41.78	1490.09	-112.53	97.42	1678.6	-73.84	1443.57	0	0	0	1828.99	-98.6	1745.26	1820.6	14.82	1735.88	1703.01	-122.83	1792.96	1685.79	7.35	1785.34	-326.97	1129.08	72.73	256.31	1121.14	80.42	-311.15
7.71	2057.91	139.2	109.33	2020.64	126.94	100.67	1835.36	125.3	38.8	1822.25	128.12	97.78	1721.25	-123.59	47.93	1685.33	-114.21	55.39	1492.14	-110.35	42.19	1490.25	-112.73	97.78	1685.9	-73.72	1443.13	0	0	0	1836.31	-97.9	1744.76	1827.6	15.42	1735.34	1710.4	-122.08	1792.54	1693.01	8.16	1784.76	-331.81	1132.12	70.88	254.09	1121.75	79.87	-314.95
7.72	2082.86	139.21	117.22	2045.87	127.54	108.2	1862.56	125.01	37.95	1847.05	128.1	96.37	1722.25	-123.99	48.02	1685.23	-114.29	55.27	1492.37	-110.09	42.41	1490.25	-112.82	98.23	1693.75	-73.49	1442.55	0	0	0	1843.87	-97.1	1744.28	1827.11	12.7	1739.98	1717.71	-121.37	1792.09	1700.19	9.19	1784.12	-332.25	1130.66	71.45	254.95	1121.54	80.09	-315.97
7.73	2104.6	138.44	129.95	2069.92	127.79	115.77	1888.25	125.83	38.85	1870.49	128.19	96.49	1721.29	-124.04	47.62	1685.14	-114.38	55.17	1492.59	-109.77	42.52	1490.53	-112.7	98.54	1700.56	-73.13	1442.11	0	0	0	1850.85	-96.28	1743.92	1831.76	12.7	1740.8	1724.9	-120.52	1791.57	1707.71	9.88	1783.57	-336.09	1131.31	70.27	254.09	1122.7	79.5	-318.02
7.74	2127.51	137.34	139.82	2092.62	127.12	124.27	1913.01	125.82	40.31	1892.87	127.84	97.09	1721.67	-123.43	47.73	1685.53	-114.8	55.5	1492.65	-109.98	42.97	1490.9	-112.4	98.79	1707.79	-72.7	1441.44	0	0	0	1858.38	-95.38	1743.49	1847.29	17.05	1735.17	1732.19	-119.35	1791.08	1714.94	11.12	1782.84	-330.58	1129.95	71.57	253.88	1123.03	79.26	-310.19
7.75	2148.52	136.31	149.06	2113.21	126.79	132.93	1936.26	125.02	42.18	1913.92	127.01	98.31	1722.18	-123.47	47.79	1685.3	-114.66	55.12	1492.99	-109.39	43.1	1490.73	-113.08	99.57	1715.26	-72.14	1440.84	0	0	0	1865.57	-94.45	1743.22	1856.38	18.57	1733.52	1739.35	-118.2	1790.55	1722.4	12.15	1782.16	-327.61	1129.87	72.3	252.47	1121.99	79.35	-313.31
7.76	2168.3	134.25	158.6	2131.97	125.08	141.81	1957.85	124.12	44.42	1932.62	126.41	100.05	1722.04	-124.02	47.45	1684.95	-114.81	54.94	1493.26	-109.15	43.32	1491.23	-112.46	99.7	1723.19	-71.46	1440.2	0	0	0	1873.07	-93.47	1742.92	1863.65	19.72	1733.15	1746.48	-117	1790	1729.7	13.41	1781.46	-329.06	1130.09	71.98	253.73	1122.55	79.54	-313.02
7.77	2190.43	125.39	150.42	2148.39	122.95	149.73	1976.75	122.65	46.12	1949.56	124.82	101.1	1722.08	-124.49	47.46	1685.03	-114.89	54.77	1493.4	-109.16	43.75	1491.37	-112.92	100.41	1730.2	-70.69	1439.54	0	0	0	1880.31	-92.37	1742.66	1870.84	20.58	1732.81	1753.67	-115.63	1789.4	1737.06	14.74	1780.7	-330.11	1129.71	72.12	252.87	1122.39	79.35	-316.34
7.78	2203.45	122.41	156.85	2161.92	121.32	154.69	1992.27	121.01	46.66	1963.96	123.11	101.16	1722.13	-124.16	47.3	1685.33	-114.93	54.97	1493.75	-108.93	44.12	1492.01	-112.34	100.58	1738.42	-69.84	1438.75	0	0	0	1887.4	-91.32	1742.4	1870.8	18.49	1737.37	1760.74	-114.5	1788.71	1744.37	16.24	1779.95	-330.88	1128.5	72.41	255.23	1121.32	80.32	-314.86
7.79	2214.7	118.58	159.47	2172.94	117.46	156.97	2004.79	118.62	46.21	1975.99	121.04	100.65	1721.44	-123.55	47.31	1685.04	-115.18	54.88	1494.08	-108.7	44.5	1492.31	-112.28	101.1	1746.28	-68.8	1438	0	0	0	1895.14	-90.09	1742.13	1877.23	19.01	1738.08	1768.11	-112.76	1788.09	1751.6	18.05	1779.18	-329.66	1131.84	71.63	253.67	1122.18	79.71	-312.13
7.8	2224.38	118.92	156.97	2182.67	112.38	156.35	2013.89	116.18	45.09	1984.99	119.65	99.82	1721.86	-123.37	47.55	1684.71	-115.23	54.65	1494.55	-108.1	44.62	1492.26	-113.26	101.94	1753.63	-67.78	1437.29	0	0	0	1902.65	-88.86	1741.89	1884.27	20.26	1737.86	1775.43	-111.04	1787.47	1759.03	19.76	1778.44	-329.46	1131.92	71.58	253.82	1122.85	79.44	-315.33
7.81	2232.28	105.28	154.15	2189.03	105.79	152.32	2020.26	114.15	43.64	1992.37	117.94	98.84	1722.29	-124.2	47.24	1685	-115.4	54.75	1494.64	-108.26	45.11	1492.98	-112.64	102.15	1761.72	-66.64	1436.5	0	0	0	1910.07	-87.5	1741.65	1891.59	21.66	1737.66	1782.6	-109.45	1786.73	1766.54	21.53	1777.72	-329.38	1131.34	71.75	254.56	1122.34	79.73	-316.06
7.82	2238.09	96.07	148.19	2195.73	99.6	146.96	2024.63	112.52	42.56	1997.97	116.46	98.05	1722.65	-123.83	47.36	1685.42	-115.36	54.61	1494.93	-108.24	45.56	1493.08	-113.26	102.85	1769.25	-65.45	1435.74	0	0	0	1917.1	-86.11	1741.47	1899.59	23.16	1737.29	1789.74	-107.71	1785.96	1774.14	23.32	1776.92	-333.9	1129.6	71.44	254.78	1122.78	79.71	-312.7
7.83	2243.53	87.66	140.55	2200.14	91.83	140.53	2026.6	111.46	41.67	2002.83	113.62	96.36	1722.74	-123.99	47.56	1684.87	-115.49	54.4	1495.16	-108.22	45.95	1493.39	-113.75	103.54	1777.05	-64.15	1434.91	0	0	0	1924.79	-84.54	1741.15	1907.18	24.69	1737	1797.08	-105.66	1785.25	1781.72	25.53	1776.07	-332.02	1130.18	71.69	254.02	1122.42	79.51	-316.53
7.84	2239.06	88.19	150.02	2203.34	84.91	134.88	2028.74	109.71	40.25	2006.01	111.99	94.76	1722	-123.81	47.36	1684.91	-115.66	54.51	1495.33	-108.56	46.79	1493.68	-114.07	104.26	1784.73	-62.8	1434.06	0	0	0	1932.02	-82.96	1740.81	1922.27	29.13	1731.68	1804.37	-103.62	1784.4	1789.34	27.69	1775.18	-335.49	1130.96	71.04	253.29	1121.75	79.69	-316.07
7.85	2241.61	81.93	144.76	2205.38	79.02	129.37	2030.72	108.7	39.86	2008.74	111.12	93.89	1722.24	-124.05	47.25	1685.46	-115.74	54.71	1495.67	-108.56	47.53	1493.91	-114.67	105.34	1792.37	-61.27	1433.28	0	0	0	1939.25	-81.2	1740.41	1932.17	31.91	1729.78	1811.71	-101.4	1783.51	1797.04	29.89	1774.24	-332	1132.01	71.16	256.53	1121.34	80.47	-317.79
7.86	2246.08	79.58	136.18	2208.95	74.93	124.45	2033.34	107.07	39.48	2012.44	110.38	93.73	1722.67	-124.43	47.4	1685.13	-115.8	54.55	1495.99	-108.7	48.53	1494.66	-114.51	106.1	1800.34	-59.65	1432.46	0	0	0	1946.83	-79.43	1739.91	1939.76	33.94	1729.24	1819.3	-98.84	1782.71	1804.8	32.17	1773.3	-332.66	1132.04	70.99	254.9	1122.77	79.63	-314.12
7.87	2243.06	81.79	143.55	2212.72	71.96	117.64	2035.25	106.29	39.46	2017.51	108.65	93.53	1723.03	-124.09	47.53	1685.5	-115.67	54.56	1496.44	-108.53	49.51	1495.24	-114.97	107.48	1807.72	-58.05	1431.83	0	0	0	1954.5	-77.45	1739.44	1947.34	35.63	1728.94	1826.97	-96.34	1781.97	1812.71	34.35	1772.5	-336.6	1131.31	70.18	253.18	1122.43	79.45	-315.12
7.88	2249.11	80.78	133.97	2217.35	71.01	110	2036.89	106.39	39.44	2021.78	108.44	93.66	1722.96	-123.76	47.39	1685.61	-115.95	54.64	1496.85	-108.75	50.81	1496.17	-114.43	108.53	1815	-56.25	1431.43	0	0	0	1962.47	-75.29	1738.94	1955.66	37.94	1728.27	1834.81	-93.83	1781.41	1820.51	37.28	1771.79	-331.39	1130.78	71.27	253.85	1122.11	79.62	-317.29
7.89	2253.04	80.73	125.07	2220.12	70.46	102.86	2038.27	106.49	39.11	2025.16	108.62	93.55	1722.75	-123.61	47.12	1686.4	-116.06	54.78	1497.78	-108.07	51.95	1497.31	-114.02	109.95	1823.25	-54.58	1431.31	0	0	0	1970.33	-73.06	1738.55	1964.51	40.54	1727.35	1842.71	-91.28	1781.03	1828.74	39.91	1771.34	-329.78	1130.03	71.83	254.02	1123.75	79.37	-311.97
7.9	2255.99	80.89	117.09	2222.5	71.63	97	2039.05	107.05	39.1	2028.37	108.83	93.33	1723.33	-123.87	47.3	1685.8	-116.1	54.35	1498.48	-107.97	53.63	1498.43	-113.79	111.68	1831.12	-52.8	1431.42	0	0	0	1978.47	-70.7	1738.16	1972.77	43.16	1726.71	1850.69	-88.61	1780.76	1837.09	42.41	1771	-330.15	1130.55	71.76	254.48	1122.35	79.82	-310.09
7.91	2258.98	80.69	109.15	2225.05	71.4	91.04	2039.71	107.52	38.89	2031.48	108.52	93.05	1723.27	-123.91	47.03	1685.21	-116.18	53.99	1499.25	-107.75	55.38	1499.78	-113.15	113.41	1839.23	-51.23	1431.66	0	0	0	1986.37	-68.28	1737.85	1981.23	45.89	1725.98	1858.66	-85.88	1780.57	1845.25	45.26	1770.67	-325.86	1131.2	72.45	256.01	1122.42	80.03	-314.55
7.92	2262.48	78.72	100.6	2228.46	70.05	84.71	2040.25	108.12	39.47	2034.1	108.72	93.25	1723.48	-124.8	46.45	1686.51	-115.85	54.16	1499.96	-108.1	57.6	1500.82	-113.46	115.73	1847.8	-49.68	1431.99	0	0	0	1994.49	-65.68	1737.62	1990.04	48.76	1725.3	1866.64	-83.14	1780.45	1853.39	47.98	1770.46	-330.44	1132.3	71.13	255.5	1120.85	80.22	-313.37
7.93	2266.29	77.06	92.87	2230.8	68.94	79.8	2041.82	106.98	39.78	2036.62	108.44	93.76	1723.31	-124.09	46.77	1686.36	-116.24	54.27	1500.54	-108.67	60.03	1502.54	-113.11	117.92	1856.08	-48.31	1432.5	0	0	0	2002.51	-62.88	1737.6	1997.98	51.46	1725.23	1874.67	-80.22	1780.51	1861.31	51	1770.31	-331.58	1130.61	71.1	254.95	1120.71	80.32	-310.4
7.94	2268.96	76.44	86.53	2232.98	69.25	75.19	2042.52	106.49	40.45	2038.76	107.48	94.05	1723.67	-124.49	46.79	1686.64	-116.25	54.27	1501.51	-108.7	62.31	1503.89	-113.92	120.67	1864.38	-47.13	1433.09	0	0	0	2010.28	-60.1	1737.79	2004.89	54.24	1725.77	1882.78	-77.14	1780.75	1869.27	53.94	1770.28	-329.77	1129.48	72.16	252.32	1123.08	79.25	-315.99
7.95	2270.72	76.31	82.59	2234.42	68.11	72.19	2042.55	106.41	41.04	2040.62	106	94.32	1724.64	-124.74	46.72	1686.52	-116.17	53.96	1501.99	-109.69	65.34	1505.16	-115.31	123.89	1873.03	-45.94	1433.76	0	0	0	2018.37	-57.14	1738.11	2013.13	57.41	1725.7	1890.75	-74.14	1781.1	1877.07	57.13	1770.38	-331.14	1129.71	72.2	252.67	1123.6	79.24	-316.98
7.96	2271.34	75.72	80.08	2234.46	67.49	70.48	2043.19	105.36	40.96	2041.55	105.42	94.63	1723.94	-124.42	46.5	1687.27	-116.14	54.23	1503.18	-109.9	68.08	1507.36	-115.4	126.56	1881.42	-44.6	1434.5	0	0	0	2026.1	-54.21	1738.74	2021.29	60.47	1725.9	1898.73	-71.12	1781.63	1884.98	60.16	1770.67	-332.78	1130.72	71.14	254.88	1121.95	80.08	-319.12
7.97	2272.09	75.4	78.25	2235.83	67.03	69.83	2043.25	105.29	41.27	2042.33	104.51	94.89	1724.12	-124.35	46.65	1687.28	-116.09	54.19	1504.26	-110.7	71.26	1509.51	-115.94	129.63	1889.53	-43.27	1435.31	0	0	0	2033.68	-51.24	1739.65	2029.19	63.16	1726.64	1906.71	-68.1	1782.23	1892.93	63.12	1771.05	-330.61	1130.78	71.48	253.97	1121.58	79.97	-316.32
7.98	2272.7	75.16	76.88	2235.95	67.18	68.78	2043.87	104.35	41.17	2043.49	103.39	95.01	1724.58	-124.23	46.41	1687.11	-115.94	53.94	1505.54	-111.29	74.48	1511.51	-117.35	133.26	1898.14	-41.8	1436.22	0	0	0	2041.34	-48.22	1740.82	2037.32	66.03	1727.53	1914.61	-64.92	1783.02	1900.97	66.02	1771.55	-330.34	1131.01	71.64	258	1119.93	81.26	-312.16
7.99	2273.39	75.1	76.43	2236.02	67.19	68.82	2043.5	104.77	41.6	2043.69	103.37	95.24	1723.48	-123.73	46.07	1687.37	-115.95	53.83	1507.42	-111.49	77.75	1514.16	-118.05	136.69	1905.93	-40.39	1437.21	0	0	0	2049.6	-45.16	1742.16	2044.81	69.29	1728.65	1922.43	-61.85	1783.85	1908.69	69.15	1772.14	-331.78	1131.85	71.13	257.88	1121.19	80.81	-312.1
8	2273.28	75.04	75.82	2236.41	67.07	68.38	2043.71	104.46	41.43	2044.43	102.86	95.19	1724.25	-123.67	46.35	1688.13	-116.03	54.21	1508.79	-113.31	82.02	1517.24	-118.71	140.32	1914.01	-38.89	1438.26	0	0	0	2057.54	-42.15	1743.76	2052.65	72.68	1729.71	1930.11	-58.96	1784.69	1916.35	72.18	1772.78	-331.51	1131.84	71.36	255.39	1123.51	79.7	-315.64
8.01	2273.54	75.01	75.56	2236.47	67.15	68.21	2043.86	104.24	41.29	2044.19	103.53	95.5	1724.3	-124.53	46.52	1688.14	-116.08	54.09	1510.66	-114.43	86.19	1520.81	-119.63	144.14	1922.14	-37.23	1439.39	0	0	0	2065.43	-39.16	1745.53	2060.6	75.35	1731.21	1937.67	-55.97	1785.66	1923.78	75.48	1773.45	-331.7	1130.4	71.61	257.9	1121.41	81	-312.82
8.02	2273.92	74.96	75.46	2237.02	66.65	67.99	2043.82	104.35	41.3	2045.09	102.56	95.14	1723.65	-123.91	46.5	1688.56	-116.08	54.27	1512.99	-115.38	90.6	1524.1	-121.91	148.61	1930.64	-35.39	1440.58	0	0	0	2073.16	-36.3	1747.43	2068.75	77.89	1732.83	1945.18	-53.05	1786.65	1931.4	78.36	1774.26	-331.32	1130.54	71.49	254.5	1122.22	80.13	-310.84
8.03	2273.91	74.99	75.19	2236.55	67.14	67.67	2043.92	104.46	41.3	2045.42	102.2	95.11	1725.28	-124.35	46.72	1689.18	-115.85	54.68	1515.98	-115.8	94.98	1528.39	-123.35	152.92	1938.78	-33.48	1441.84	0	0	0	2080.78	-33.41	1749.35	2076.29	80.58	1734.87	1952.59	-50.18	1787.63	1938.85	81.43	1775.08	-325.52	1127.38	73.51	253.56	1122.51	79.6	-317.3
8.04	2273.85	74.89	74.82	2236.71	66.66	67.65	2043.8	104.72	41.43	2045.59	102.4	95.13	1725.74	-124.03	47.01	1688.95	-115.77	54.64	1519.33	-116.44	99.7	1533.29	-124.75	157.46	1946.67	-31.56	1443.17	0	0	0	2088.26	-30.57	1751.31	2083.16	83.52	1737.05	1959.89	-47.35	1788.61	1946.33	84.52	1775.85	-330.06	1129.28	72.23	252.51	1122.45	79.54	-317.67
8.05	2273.97	74.96	74.55	2236.8	67.1	66.86	2043.62	104.81	41.52	2045.9	102.45	95.07	1725.26	-124.35	46.82	1689.48	-115.16	55.02	1522.99	-117.87	105.22	1538.36	-126.97	162.43	1954.87	-29.62	1444.45	0	0	0	2095.92	-27.81	1753.3	2090.96	86.24	1738.91	1967.1	-44.56	1789.58	1953.91	87.32	1776.65	-325.76	1129.66	72.69	254.88	1121.89	80.27	-309.95
8.06	2274.08	75.02	74.38	2237.39	67.62	67.51	2043.82	104.81	41.47	2046.26	102.26	94.94	1725.21	-124.24	46.62	1690.05	-115.28	56.07	1526.82	-119.64	111.15	1544.28	-128.9	167.41	1962.97	-27.71	1445.74	0	0	0	2103.4	-25.11	1755.24	2098.18	89.13	1740.55	1974.35	-41.71	1790.57	1961.26	90.26	1777.49	-325.65	1128.81	73.26	254.88	1121.69	80.27	-311.53
8.07	2273.99	75.01	74.28	2237.29	67.23	67.54	2043.8	105	41.43	2046.07	102.81	95.15	1725.91	-124.05	46.86	1690.83	-114.55	56.66	1531.47	-120.65	117	1551.07	-130.51	172.34	1970.98	-25.88	1446.99	0	0	0	2110.72	-22.51	1757.21	2105.85	92.11	1742.11	1981.49	-38.84	1791.57	1968.44	93.22	1778.21	-323.77	1128.1	73.98	255.63	1122.44	80.31	-316.32
8.08	2274.02	75.08	74.18	2237.4	67.48	66.97	2043.66	104.94	41.32	2046.21	102.8	95.02	1727.16	-124.5	46.8	1691.43	-114.63	57.55	1536.71	-121.59	123.34	1557.99	-132.66	177.69	1978.93	-24.1	1448.29	0	0	0	2118.06	-19.95	1759.08	2112.89	94.54	1744.06	1988.65	-35.93	1792.56	1975.67	96.11	1778.95	-327.96	1129.22	72.68	256.06	1121.99	80.3	-314.6
8.09	2274.04	75.13	74.17	2235.89	69.39	69.66	2043.28	105.6	41.48	2046.38	102.89	94.77	1727.01	-124.37	46.56	1692.49	-114.46	58.41	1541.93	-122.95	130.29	1565.39	-135.04	183.58	1986.36	-22.31	1449.44	0	0	0	2125.69	-17.46	1760.94	2120.11	97	1745.85	1995.68	-33.19	1793.53	1982.88	98.81	1779.67	-329.9	1129.76	72.3	257.85	1120.78	81	-315.65
8.1	2276.3	75.1	69.79	2235.81	69.26	69.6	2043.41	105.61	41.46	2046.27	103.2	94.8	1727.84	-124.66	46.39	1694.44	-114.41	59.83	1547.82	-124.17	137.69	1573.29	-137.05	190.03	1994.03	-20.51	1450.62	0	0	0	2133.15	-15.01	1762.78	2127.75	99.37	1747.48	2002.65	-30.49	1794.48	1989.87	101.69	1780.32	-328.76	1129.14	72.85	257.84	1121.19	81.05	-313.5
8.11	2276.01	75.29	69.87	2236.34	69.46	69.87	2043.9	104.84	41	2046.42	103.04	94.61	1729.37	-124.94	46.33	1696.11	-114.58	61.54	1554.32	-125.21	145.72	1582.31	-138.46	196.72	2001.77	-18.84	1451.75	0	0	0	2140.22	-12.66	1764.6	2134.6	101.81	1749.18	2009.6	-27.83	1795.41	1996.97	104.23	1780.91	-328.45	1129.92	72.33	255.46	1122.25	80.23	-316.3
8.12	2276	75.05	69.7	2235.58	69.69	69.7	2043.42	105.52	41.13	2045.95	103.95	94.7	1729.96	-125.88	46.53	1698.81	-115.21	63.96	1561.26	-126.49	154.19	1591.24	-140.5	203.92	2009.32	-17.11	1452.74	0	0	0	2147.51	-10.37	1766.38	2141.67	103.57	1750.91	2016.5	-25.18	1796.35	2003.77	107.23	1781.37	-328.5	1129.93	72.1	255.15	1121.93	80.28	-315.02
8.13	2273.77	75.29	74.25	2235.21	69.65	69.36	2043.8	104.97	40.87	2045.99	103.86	94.55	1732.07	-125.53	46.97	1701.84	-115.42	66.27	1568.87	-128.07	163.27	1601.28	-141.32	210.77	2016.6	-15.58	1453.66	0	0	0	2154.34	-8.16	1768.15	2148.21	105.56	1752.77	2023.11	-22.79	1797.2	2010.57	109.81	1781.84	-328.6	1130.12	72.44	257.46	1120.24	81.18	-305.02
8.14	2273.66	75.28	74.29	2235.07	70.36	69.84	2043.82	104.92	40.76	2045.46	104.5	94.67	1734.76	-126.32	47.17	1704.02	-114.16	71.43	1577.54	-129.11	172.36	1612.35	-141.84	217.76	2023.65	-14.12	1454.57	0	0	0	2161.19	-6.02	1769.87	2155	107.54	1754.22	2029.82	-20.18	1798.11	2017.53	112.11	1782.29	-328.55	1130.09	72.5	253.96	1121.88	79.89	-310.85
8.15	2273.56	75.31	74.31	2235.86	69.93	69.81	2043.65	105.23	40.79	2046.17	103.88	94.33	1736.79	-126.98	47.46	1708.7	-114.89	74.09	1586.89	-130.21	181.8	1623.46	-143.06	225.1	2030.35	-12.66	1455.31	0	0	0	2167.96	-3.92	1771.54	2162.13	109.57	1755.52	2036.32	-17.94	1798.89	2024.32	114.37	1782.69	-327.59	1129.22	72.38	255.93	1122.88	79.98	-311.27
8.16	2273.73	75.37	74.41	2235.47	69.85	69.54	2043.44	105.8	40.95	2046.28	103.62	94.06	1739.46	-127.58	48.46	1713.65	-115.8	76.61	1596.83	-130.54	191.15	1635	-144.08	232.51	2037.14	-11.17	1456.05	0	0	0	2174.81	-1.91	1773.18	2168.94	111.74	1756.69	2043.02	-15.45	1799.65	2030.95	116.56	1782.94	-331.78	1130.78	71.36	255.48	1121.55	80.35	-314.81
8.17	2273.99	75.44	74.62	2235.71	69.98	69.73	2043.45	105.55	40.87	2046.08	104.09	94.11	1743.75	-129.17	50.14	1718.81	-117.06	79.51	1607.06	-130.99	200.59	1647.21	-144.52	239.85	2044.15	-9.67	1456.6	0	0	0	2181.61	0.05	1774.7	2175.01	113.48	1758.1	2049.36	-13.32	1800.26	2037.44	118.71	1783.08	-331.42	1130.97	71.57	254.99	1121.48	80.02	-310.61
8.18	2276.33	74.87	69.5	2236.1	70.04	69.86	2043.62	105.46	40.76	2046	104.33	94.16	1747.01	-132.47	54.91	1725	-118.56	83.04	1617.95	-130.6	209.48	1658.84	-145.76	247.66	2050.41	-8.17	1457.11	0	0	0	2187.87	1.87	1776.23	2182.23	115.22	1759.17	2055.77	-11.32	1800.8	2043.85	120.72	1783.23	-326.39	1129.27	72.92	255.24	1121.89	80.25	-310.75
8.19	2273.75	75.49	74.62	2235.58	70.03	69.67	2043.55	105.51	40.69	2045.61	105.09	94.27	1755.5	-135.55	56.88	1732.72	-120.82	86.94	1628.65	-130.43	217.5	1670.09	-146.5	255.28	2056.87	-6.72	1457.58	0	0	0	2194.65	3.65	1777.64	2188.62	117.18	1760.25	2062.12	-9.51	1801.23	2050.02	122.91	1783.27	-328.7	1129.29	72.42	256.39	1121.87	80.47	-313.34
8.2	2273.96	75.5	74.83	2235.62	69.82	69.4	2043.27	105.95	40.79	2045.72	104.85	94.09	1767.23	-139.2	61.55	1743.73	-123.46	92.07	1640.41	-129.63	223.57	1682.39	-145.12	261.4	2063.02	-5.28	1457.99	0	0	0	2201.15	5.37	1779.01	2194.92	118.85	1761.38	2068.45	-7.72	1801.61	2056.59	124.46	1783.33	-326.3	1128.84	73.08	256.73	1120.82	81.02	-307.76
8.21	2276.28	74.91	69.64	2236.33	69.88	69.66	2043.91	104.86	40.25	2045.72	105.08	94.11	1781.6	-141.78	67.19	1756.63	-126.28	97.7	1653.55	-128.05	227.9	1695.21	-144.43	266.73	2069.46	-3.78	1458.3	0	0	0	2207.66	7.02	1780.3	2201.4	120.15	1762.55	2074.74	-6.15	1801.97	2062.79	126.32	1783.39	-325.83	1130.15	72.78	256.68	1121.19	80.86	-309.13
8.22	2273.27	75.58	74.62	2235.17	70.43	69.55	2043.18	106.03	40.65	2045.57	105.39	94.11	1796.72	-145.32	72.07	1771.97	-129.09	102.53	1667.34	-127.66	231.18	1708.24	-144.2	271.08	2075.64	-2.37	1458.68	0	0	0	2214.42	8.6	1781.42	2207.74	121.81	1763.52	2081.19	-4.72	1802.33	2069.21	127.65	1783.58	-327.23	1129.68	72.86	255.32	1122.48	79.74	-309.07
8.23	2275.81	75.38	69.66	2235.75	70	69.42	2043.71	105.21	40.34	2045.65	105.31	93.93	1814.31	-148.9	76.53	1789.1	-131.71	106.64	1682.21	-127.52	233.26	1722.52	-143.77	273.96	2081.87	-0.97	1459.02	0	0	0	2220.95	10.05	1782.51	2214.46	123.22	1764.41	2087.62	-3.47	1802.66	2075.84	128.53	1783.88	-330.15	1128.7	72.51	255.62	1121.35	80.41	-307.9
8.24	2273.62	75.66	75.03	2235.54	70.47	69.77	2043.38	105.63	40.38	2045.84	105.3	93.91	1831.63	-151.65	79.3	1807.65	-134.1	109.79	1698.18	-127.72	234.12	1737.8	-143.35	275.37	2088	0.47	1459.36	0	0	0	2227.43	11.46	1783.52	2220.72	124.45	1765.46	2094.1	-2.26	1803.04	2082.11	129.62	1784.14	-327.58	1128.91	72.94	255.37	1120.97	80.52	-312.1
8.25	2276.04	75.27	69.69	2235.51	69.91	69.34	2043.53	105.66	40.55	2045.28	106.03	94.07	1851.22	-153.93	81.27	1825.88	-136.45	111.39	1714.71	-128.36	233.93	1753.76	-143.46	275.67	2094.47	1.82	1459.67	0	0	0	2233.71	12.8	1784.48	2227.11	125.62	1766.43	2100.49	-1.49	1803.35	2087.95	130.91	1784.41	-326.8	1128.8	73.42	255.51	1123.13	79.97	-312.11
8.26	2275.88	75.34	69.65	2235.31	70.54	69.61	2043.26	106.04	40.62	2044.92	106.63	94.33	1869.82	-156.54	82.31	1845.08	-138.82	112.12	1731.73	-128.65	232.29	1770.18	-143.73	274.65	2100.36	3.11	1460.08	0	0	0	2240.07	14.02	1785.31	2233.07	126.58	1767.65	2106.88	-0.76	1803.66	2094.2	131.56	1784.84	-330.69	1130.9	71.93	255.19	1123.28	79.82	-308.06
8.27	2276.23	75.26	69.91	2235.56	70.24	69.6	2043.3	105.99	40.62	2045	106.34	94.01	1890.79	-159.32	82.36	1865.8	-141.31	112.15	1749.56	-129.13	229.51	1787.88	-142.82	271.82	2105.81	4.38	1460.46	0	0	0	2246.59	15.16	1786.08	2239.17	127.85	1768.56	2113.12	-0.36	1803.89	2100.21	132.2	1785.3	-327.18	1129.78	72.94	254.36	1122.29	79.82	-307.7
8.28	2275.12	76.01	70.13	2235.25	70.25	69.42	2043.43	105.75	40.4	2044.77	106.8	94.25	1913.04	-162.44	82.71	1886.62	-144.04	111.14	1767.78	-129.95	225.7	1805.59	-142.97	268.46	2112.37	5.76	1460.8	0	0	0	2252.81	16.21	1786.81	2245.19	128.99	1769.55	2119.5	0.07	1804.11	2106.13	132.69	1785.81	-326.13	1129.51	73.1	256.14	1122.19	80.27	-312.06
8.29	2276.26	75.22	69.89	2235.59	70.41	69.8	2043.18	106.21	40.56	2044.91	106.4	93.94	1935.31	-165.88	81.49	1909.39	-146.73	109.85	1787.07	-129.98	220.34	1823.02	-144.39	264.49	2118.49	7.13	1461.11	0	0	0	2259.53	17.18	1787.48	2251.14	129.96	1770.64	2125.82	0.41	1804.23	2111.97	133.12	1786.25	-327.12	1129.19	73.05	256.24	1121.77	80.57	-314.19
8.3	2275.8	75.96	70.42	2234.61	70.75	69.65	2043.03	106.4	40.61	2045.08	106.32	93.98	1957.76	-169.34	80.07	1932.67	-149.62	107.88	1806.33	-131.57	214.44	1841.98	-144.31	258.88	2124.72	8.51	1461.43	0	0	0	2265.62	17.99	1788.22	2256.67	130.76	1771.82	2131.84	0.39	1804.23	2117.94	133.28	1786.72	-327.44	1128.64	73.05	255.9	1123.21	80.05	-313.24
8.31	2275.57	75.89	70.3	2235.09	70.56	69.65	2043.02	106.55	40.64	2044.89	106.64	94.03	1983.14	-172.41	78.55	1957.49	-152.52	105.77	1826.77	-132.71	207.43	1861.45	-144.4	252.42	2130.97	9.88	1461.7	0	0	0	2271.87	18.76	1788.87	2262.91	131.52	1772.87	2138.06	0.51	1804.22	2123.81	133.53	1787.11	-327.65	1130.84	72.34	258.19	1121.99	80.83	-310.26
8.32	2275.51	76.04	70.48	2234.6	70.55	69.4	2043.46	106.02	40.36	2044.29	107.18	94.21	2008.95	-176.09	77.3	1984.15	-155.47	103.89	1847.63	-134.71	199.6	1881.83	-141.61	244.88	2137.37	11.12	1461.94	0	0	0	2278.1	19.42	1789.54	2268.83	131.94	1774.05	2144.08	0.48	1804.1	2129.73	133.45	1787.56	-328.15	1130.59	72.2	257.57	1121.85	80.65	-307.53
8.33	2275.33	76.1	70.42	2234.33	70.74	69.36	2042.9	106.7	40.64	2044.66	106.59	94.04	2036.42	-179.14	75.62	2010.53	-158.58	101.5	1869.55	-136.25	190.83	1902.05	-142.15	237.26	2143.8	12.35	1462.16	0	0	0	2284.03	20	1790.26	2274.52	132.85	1775.05	2144.08	0.48	1804.1	2135.4	133.54	1787.87	-325.87	1129.45	72.85	256.51	1121.68	80.55	-313.76
8.34	2275	76.34	70.6	2234.8	70.81	69.52	2043.45	105.92	40.27	2044.39	106.96	94.26	2064.78	-177.49	75.17	2038.2	-161.62	99.37	1892.27	-137.79	181.37	1923.59	-143.96	228.88	2150.33	13.57	1462.29	0	0	0	2289.93	20.53	1791.05	2280.83	133.05	1776.26	2144.08	0.48	1804.1	2141.08	133.48	1788.12	-328.41	1129.63	72.34	257.13	1122.11	80.5	-314.7
8.35	2275.29	76.24	70.42	2234.6	71.26	69.74	2043.01	106.69	40.63	2044.1	107.25	94.46	2093.88	-180.39	74.19	2065.41	-164.77	96.81	1915.71	-140.33	171.6	1944.13	-145.15	220.82	2157.09	14.73	1462.35	0	0	0	2296.09	21.03	1791.87	2285.74	133.36	1777.92	2144.08	0.48	1804.1	2146.72	133.25	1788.3	-330.52	1129.92	72.1	251.14	1123.59	78.73	-313.79
8.36	2275.42	75.98	70.25	2233.98	71.4	69.32	2042.79	106.9	40.75	2044.49	106.59	94.29	2118.86	-184.37	78.33	2093.59	-168.06	94.61	1940.39	-141.76	161.14	1966.68	-148.42	211.42	2163.67	15.81	1462.33	0	0	0	2302.23	21.52	1792.8	2291.1	134.23	1779.29	2144.08	0.48	1804.1	2152.23	133.11	1788.32	-328.4	1129.94	72.75	254.57	1122.94	79.86	-316.95
8.37	2274.85	76.89	70.4	2234.48	71.26	69.42	2043.65	105.77	40.4	2044.69	106.29	94.33	2148.61	-187.75	78.14	2122.72	-171.24	92.82	1964.54	-145.1	151.1	1989.19	-148.99	202.37	2170.08	16.86	1462.33	0	0	0	2308.35	21.99	1793.83	2296.94	134.58	1780.56	2144.08	0.48	1804.1	2157.81	132.58	1788.29	-330.64	1131.41	71.84	253.1	1123.52	79.48	-314.3
8.38	2275.46	76.85	70.34	2234.49	71.83	69.77	2043.1	106.4	40.86	2044.48	106.43	94.68	2178.11	-191.38	77.53	2151.99	-174.71	91.11	1989.5	-148.51	140.98	2013.61	-150.26	192.28	2176.76	17.84	1462.23	0	0	0	2314.01	22.44	1794.96	2302.51	134.96	1782.03	2144.08	0.48	1804.1	2163.08	132.39	1788.12	-332.47	1131.86	71.25	254.27	1123.23	79.73	-314.77
8.39	2275.12	77.32	70.35	2234.82	71.96	69.73	2043.62	105.98	40.92	2044.52	106.55	95.15	2209.34	-194.8	77.92	2181.62	-178.23	89.71	2016.56	-149.63	129.91	2037.25	-152.16	183.04	2183.48	18.72	1462.09	0	0	0	2320.1	22.93	1796.09	2308.24	135.09	1783.58	2144.08	0.48	1804.1	2168.48	131.84	1787.9	-332.74	1130.85	71.56	257.5	1121.24	81.04	-316.78
8.4	2275.45	77.22	70.05	2234.83	71.77	69.51	2042.78	106.93	41.53	2044.7	106.31	95.18	2238.62	-198.67	77.77	2210.83	-181.86	88.4	2043.75	-151.86	119.88	2060.29	-157.65	174.89	2189.67	19.47	1462.02	0	0	0	2325.95	23.4	1797.4	2313.77	135.79	1785.04	2144.08	0.48	1804.1	2173.62	131.43	1787.51	-331.18	1131.64	71.59	255.45	1121.18	80.44	-319.02
8.41	2275.62	77.43	70.09	2234.52	72.18	69.71	2043.5	105.93	41.3	2045.26	105.58	95.42	2268.72	-202.54	78.55	2241.01	-185.51	87.9	2070.5	-155.42	110.65	2085.54	-159.26	165.59	2196.09	20.14	1461.83	0	0	0	2331.89	23.93	1798.81	2313.85	133.98	1791.17	2144.08	0.48	1804.1	2179.24	130.06	1787.15	-330.67	1131.03	71.62	253.23	1122.55	79.84	-312.14
8.42	2276.18	77.71	70.31	2235.05	72.16	69.86	2044.09	105.25	41.36	2044.98	105.99	95.99	2298.24	-206.42	79.37	2270.82	-188.92	87.72	2070.5	-155.42	110.65	2085.54	-159.26	165.59	2202.77	20.76	1461.59	0	0	0	2338.19	24.51	1800.29	2317.91	133.93	1794.04	2144.08	0.48	1804.1	2184.76	128.69	1786.63	-331.1	1128.91	72.09	252.64	1122.85	79.31	-314.4
8.43	2275.94	77.37	69.66	2235.02	72.27	69.93	2043.93	105.38	41.58	2045.28	105.67	96.36	2328.49	-209.84	80.95	2300.54	-192.31	88.03	2070.5	-155.42	110.65	2085.54	-159.26	165.59	2209.07	21.24	1461.31	0	0	0	2344.56	25.13	1801.87	2322.97	134.47	1795.98	2144.08	0.48	1804.1	2189.96	127.53	1786	-329.91	1129.26	72.02	254.29	1121.95	80.03	-314.88
8.44	2276.57	77.6	70.06	2235.23	72.19	69.85	2044.16	105.22	41.87	2045.38	105.72	96.91	2360.27	-212.69	75.88	2330.4	-195.3	88.97	2070.5	-155.42	110.65	2085.54	-159.26	165.59	2215.56	21.66	1460.99	0	0	0	2350.98	25.77	1803.5	2328.79	135	1797.85	2144.08	0.48	1804.1	2195.07	126.46	1785.33	-328.94	1129.96	72.21	252.29	1122.41	79.24	-316.5
8.45	2276.58	77.62	69.71	2234.82	72.67	69.99	2044.2	105.17	42.05	2045.57	105.33	97.18	2391.8	-215.48	78.95	2360.66	-197.85	90.84	2070.5	-155.42	110.65	2085.54	-159.26	165.59	2221.87	21.98	1460.68	0	0	0	2356.92	26.37	1805.23	2334.09	135.39	1799.79	2144.08	0.48	1804.1	2200.34	124.95	1784.68	-330.06	1130.16	71.7	253.64	1123.31	79.3	-312.69
8.46	2276.01	77.75	69.43	2234.94	72.33	69.73	2044.41	104.8	42.03	2045.76	105.34	97.63	2422.26	-218	82.3	2390.48	-200.16	93.09	2070.5	-155.42	110.65	2085.54	-159.26	165.59	2227.96	22.23	1460.35	0	0	0	2363.12	27.01	1806.97	2339.06	135.85	1801.87	2144.08	0.48	1804.1	2205.44	123.57	1783.99	-329.42	1130.25	71.91	255.3	1122.54	79.71	-311.27
8.47	2275.69	77.93	69.12	2235	72.3	69.48	2044.38	104.86	42.16	2046.4	104.68	97.79	2452.12	-219.97	86.05	2419.96	-202.13	95.77	2070.5	-155.42	110.65	2085.54	-159.26	165.59	2234.82	22.4	1460.01	0	0	0	2369.32	27.61	1808.66	2344.31	136.13	1803.76	2144.08	0.48	1804.1	2210.71	121.84	1783.36	-330.71	1129.76	72.13	255.09	1122.99	79.82	-314.51
8.48	2276.68	76.76	68.2	2234.9	72.38	69.02	2044.8	104.43	42.2	2046.38	105.13	98.53	2481.83	-221.5	90.07	2449.15	-203.76	98.78	2070.5	-155.42	110.65	2085.54	-159.26	165.59	2241.35	22.3	1459.63	0	0	0	2375.48	28.19	1810.38	2349.73	136.49	1805.68	2144.08	0.48	1804.1	2215.86	120.15	1782.66	-331.03	1129.94	72.01	255.35	1122.93	79.75	-315.58
8.49	2276.49	77.52	68.71	2234.88	72.73	69.06	2044.29	105.24	42.79	2046.41	105.47	99.16	2510.29	-223.09	93.89	2478.08	-205.11	102.05	2070.5	-155.42	110.65	2085.54	-159.26	165.59	2248.28	22.19	1459.19	0	0	0	2381.63	28.72	1812.01	2354.25	136.72	1807.65	2144.08	0.48	1804.1	2221.19	118.22	1782.02	-334.73	1130.38	70.87	254.87	1122.24	79.64	-317.17
8.5	2276.14	77.73	68.66	2235.06	72.9	69.06	2045.06	104.36	42.76	2047.02	104.9	99.44	2538.98	-224.03	98.54	2506.04	-206.06	105.77	2070.5	-155.42	110.65	2085.54	-159.26	165.59	2255.13	21.98	1458.78	0	0	0	2387.72	29.19	1813.55	2359.05	136.92	1809.41	2144.08	0.48	1804.1	2226.46	116.41	1781.39	-336.35	1131.12	70.46	256.03	1122.55	80.08	-316.73
8.51	2276.53	77.54	68.11	2235.77	72.29	68.67	2045.49	103.8	42.86	2046.98	105.29	100.18	2567.14	-224.83	103.93	2533.95	-206.53	110.48	2070.5	-155.42	110.65	2085.54	-159.26	165.59	2262.27	21.56	1458.31	0	0	0	2394.05	29.64	1814.91	2363.98	137.09	1811.13	2144.08	0.48	1804.1	2232.09	114.08	1780.87	-337.41	1131.59	70.12	253.83	1121.84	79.59	-316.81
8.52	2276.8	77.1	67.7	2235.57	72.95	68.79	2045.13	104.39	43.56	2047.19	105.7	100.93	2593.76	-224.44	110.48	2561.2	-206.52	116.29	2070.5	-155.42	110.65	2085.54	-159.26	165.59	2269.51	21.09	1457.83	0	0	0	2400.08	30.01	1816.13	2369.01	137.03	1812.65	2144.08	0.48	1804.1	2237.66	111.75	1780.39	-333.37	1131.05	71.01	255.09	1122.1	80.01	-310.05
8.53	2277.2	77.22	67.81	2235.72	73.09	68.91	2045.65	104.02	43.71	2047.98	104.91	101.17	2620.3	-224.37	117.89	2587.52	-206.22	123.08	2070.5	-155.42	110.65	2085.54	-159.26	165.59	2276.78	20.52	1457.34	0	0	0	2406.42	30.26	1817.15	2374.38	137.06	1813.91	2144.08	0.48	1804.1	2242.95	109.73	1779.89	-330.51	1129.44	72.27	254.63	1121.19	80.22	-315.19
8.54	2276.36	77.67	67.63	2235.61	73.02	68.54	2046.15	103.23	43.74	2047.7	105.68	102.09	2644.73	-221.92	127.26	2611.96	-205.62	130.35	2070.5	-155.42	110.65	2085.54	-159.26	165.59	2284.15	19.98	1456.82	0	0	0	2412.64	30.39	1817.99	2379.38	136.86	1815.12	2144.08	0.48	1804.1	2248.21	107.95	1779.29	-332.76	1130.4	71.28	255.81	1121.71	80.1	-316.58
8.55	2276.79	77.86	67.87	2235.65	73.24	68.56	2045.92	103.82	44.46	2048.35	105.44	102.47	2669.48	-221.21	136.18	2636.04	-204.48	138.66	2070.5	-155.42	110.65	2085.54	-159.26	165.59	2291.42	19.32	1456.26	0	0	0	2418.93	30.45	1818.67	2384.87	136.52	1815.97	2144.08	0.48	1804.1	2254.36	105.08	1778.79	-334.3	1130.24	71.06	254.63	1121.34	79.95	-313.27
8.56	2277.48	77.53	67.6	2236.04	73.78	68.97	2046.15	103.78	44.81	2048.61	105.84	103.27	2689.34	-220.66	153.4	2658.65	-203.03	147.17	2070.5	-155.42	110.65	2085.54	-159.26	165.59	2298.93	18.59	1455.67	0	0	0	2425.02	30.38	1819.26	2389.95	136.18	1816.85	2144.08	0.48	1804.1	2259.99	102.88	1778.2	-335.66	1132.14	70.4	255.67	1122.9	79.79	-318.19
8.57	2276.91	77.85	67.45	2235.81	74.05	68.88	2046.89	103.08	45.06	2048.61	106.53	104.13	2710.47	-219.01	163.63	2679.57	-201.45	155.32	2070.5	-155.42	110.65	2085.54	-159.26	165.59	2306.69	17.79	1455.01	0	0	0	2431.39	30.16	1819.73	2394.97	135.55	1817.56	2144.08	0.48	1804.1	2265.76	100.44	1777.58	-335.28	1131.71	70.6	256.05	1122.04	80.15	-315.68
8.58	2276.98	77.79	67.37	2235.62	73.95	68.58	2046.99	103.43	45.66	2048.77	107.07	104.96	2730.8	-216.92	173.08	2699.3	-199.85	163.5	2070.5	-155.42	110.65	2085.54	-159.26	165.59	2314.42	16.85	1454.29	0	0	0	2437.75	29.83	1820.12	2400.35	134.88	1818.21	2144.08	0.48	1804.1	2271.48	98.14	1776.89	-331.62	1131.05	71.16	253.6	1121.98	79.52	-317.77
8.59	2276.91	77.98	67.41	2235.86	73.79	68.21	2047.36	103.05	46.17	2049.34	107	105.51	2748.45	-215.3	181.23	2715.57	-198.55	169.6	2070.5	-155.42	110.65	2085.54	-159.26	165.59	2322.08	15.91	1453.57	0	0	0	2444.04	29.35	1820.48	2405.89	134.11	1818.74	2144.08	0.48	1804.1	2277.47	95.68	1776.12	-332.06	1130.15	71.68	255.66	1120.98	80.43	-314.84
8.6	2277.09	78	67.42	2235.88	74.17	68.38	2047.52	103.54	47.1	2049.45	107.6	106.47	2764.98	-213.61	188.8	2735.65	-197.01	177.07	2070.5	-155.42	110.65	2085.54	-159.26	165.59	2329.84	14.85	1452.74	0	0	0	2450.58	28.74	1820.77	2411.3	133.09	1819.18	2144.08	0.48	1804.1	2283.5	93.06	1775.32	-333.02	1130.45	71.38	257.19	1120.79	81.09	-312.31
8.61	2277.19	78.08	67.53	2235.97	73.99	68.12	2047.84	103.29	47.58	2050.34	107.27	106.87	2778.6	-211.91	193.77	2748.76	-195.95	180.86	2070.5	-155.42	110.65	2085.54	-159.26	165.59	2337.67	13.61	1451.87	0	0	0	2457.04	28.02	1821.05	2417.6	131.99	1819.43	2144.08	0.48	1804.1	2289.71	90.3	1774.5	-331.7	1130.56	71.54	255.84	1122.45	80.23	-313.48
8.62	2277.32	77.98	67.36	2236.76	73.85	68.08	2047.81	103.72	48.49	2050.36	108.2	108.21	2789.9	-209.87	195.92	2756.99	-194.87	181.57	2070.5	-155.42	110.65	2085.54	-159.26	165.59	2345.81	12.27	1450.97	0	0	0	2463.59	27.14	1821.32	2422.73	130.73	1819.84	2144.08	0.48	1804.1	2296.12	87.22	1773.71	-331.18	1130.53	71.24	257.13	1122.1	80.52	-312.37
8.63	2277.17	78.11	67.24	2236.3	73.89	67.84	2049.01	102.48	48.79	2050.78	108.76	109.24	2799.45	-207.25	194.72	2762.41	-193.3	179.81	2070.5	-155.42	110.65	2085.54	-159.26	165.59	2354.01	10.87	1449.99	0	0	0	2470.29	26.16	1821.55	2428.5	129.3	1820.13	2144.08	0.48	1804.1	2302.16	84.73	1772.8	-331.1	1129.55	71.78	256.97	1121.81	80.52	-316.09
8.64	2277.17	77.96	67.03	2236.1	74.25	67.87	2049.63	102.22	49.5	2051.99	107.94	109.71	2808.4	-204.04	190.95	2767.11	-190.76	176.19	2070.5	-155.42	110.65	2085.54	-159.26	165.59	2361.86	9.35	1448.97	0	0	0	2477.08	25.06	1821.77	2434.05	127.89	1820.5	2144.08	0.48	1804.1	2308.7	81.5	1771.87	-328.34	1128.95	72.73	253.96	1122	79.99	-315.29
8.65	2277.63	77.96	67.12	2236.43	74.38	67.89	2049.43	102.94	50.72	2052.14	109.16	111.06	2816.32	-200.07	185.41	2773.17	-186.76	171.3	2070.5	-155.42	110.65	2085.54	-159.26	165.59	2370.07	7.74	1447.98	0	0	0	2483.74	23.81	1821.97	2439.85	126.24	1820.63	2144.08	0.48	1804.1	2314.92	78.72	1770.8	-331.27	1128	72.5	254.88	1121.94	80.12	-315.74
8.66	2277.33	77.86	67	2236.6	73.76	67.41	2050.47	101.98	51.3	2052.93	109.11	112.08	2823.3	-195.75	179.43	2782.67	-180.82	165.77	2070.5	-155.42	110.65	2085.54	-159.26	165.59	2378.41	6.16	1447.04	0	0	0	2490.53	22.45	1822.11	2445.68	124.45	1820.73	2144.08	0.48	1804.1	2321.72	75.21	1769.72	-331.69	1128.11	72.58	257.55	1121.87	80.45	-315.95
8.67	2277.23	78.15	67.02	2236.35	74.3	67.56	2050.54	102.61	52.72	2053.63	109.44	113.33	2828.19	-191.28	173.05	2796.12	-174.97	162.28	2070.5	-155.42	110.65	2085.54	-159.26	165.59	2386.48	4.41	1446.09	0	0	0	2497.27	20.94	1822.19	2451.99	122.59	1820.64	2144.08	0.48	1804.1	2328.31	71.89	1768.53	-332.18	1131.04	71.64	257.95	1121.53	80.8	-319.56
8.68	2277.31	78.19	66.95	2236.45	74.62	67.67	2050.47	103.4	54.35	2054.34	109.8	114.83	2831.89	-186.44	167.06	2800.33	-170.58	157.16	2070.5	-155.42	110.65	2085.54	-159.26	165.59	2394.96	2.71	1445.2	0	0	0	2504.26	19.25	1822.13	2457.86	120.62	1820.61	2144.08	0.48	1804.1	2334.85	68.73	1767.13	-334.16	1132.38	70.42	257.64	1121.3	80.85	-322.75
8.69	2277.34	78.23	66.94	2236.32	74.8	67.59	2050.87	103.66	55.97	2055.99	109.19	116.09	2835.95	-180.54	161.37	2805.09	-165.1	152.38	2070.5	-155.42	110.65	2085.54	-159.26	165.59	2403.17	0.84	1444.41	0	0	0	2511.14	17.44	1822	2464.06	118.42	1820.33	2144.08	0.48	1804.1	2341.22	65.76	1765.7	-328.43	1130.36	72.19	257.78	1120.49	81.03	-318.78
8.7	2277.66	77.91	66.8	2236.59	74.91	67.62	2051.75	103.22	57.43	2056.84	109.51	117.85	2840.89	-175.01	155.4	2809.54	-160.13	146.82	2070.5	-155.42	110.65	2085.54	-159.26	165.59	2411.28	-1.19	1443.63	0	0	0	2518	15.52	1821.77	2470.13	116.18	1820.02	2144.08	0.48	1804.1	2348.07	62.17	1764.41	-329.64	1129.34	72.46	258.16	1120.06	81.09	-311.31
8.71	2277.27	77.98	66.83	2236.87	74.92	67.53	2052.32	103.54	59.42	2058.33	109.56	119.87	2847.68	-171.83	146.23	2816.39	-157.66	140.16	2070.5	-155.42	110.65	2085.54	-159.26	165.59	2419.94	-3.27	1442.9	0	0	0	2525.09	13.57	1821.51	2476.49	113.76	1819.65	2144.08	0.48	1804.1	2354.8	58.7	1763.22	-331.72	1130.21	71.83	259.24	1120.99	81.19	-314.74
8.72	2277.73	77.72	66.72	2237.05	74.74	67.29	2052.76	104.12	61.54	2059.68	110.12	122.22	2855.47	-171.26	133.48	2823.7	-157.29	130.49	2070.5	-155.42	110.65	2085.54	-159.26	165.59	2428.53	-5.4	1442.34	0	0	0	2532.54	11.61	1821.49	2483.53	111.39	1819.39	2144.08	0.48	1804.1	2361.82	55.17	1762.35	-331.72	1130.27	71.5	258.73	1120.63	81.12	-320.68
8.73	2277.33	77.77	66.48	2236.51	74.93	67.09	2054.72	103	63.51	2062.01	109.61	124.46	2860.85	-171.28	121.81	2828.61	-157.45	120.34	2070.5	-155.42	110.65	2085.54	-159.26	165.59	2437.13	-7.47	1442.1	0	0	0	2540.04	9.6	1821.84	2489.97	109.06	1819.66	2144.08	0.48	1804.1	2369.11	51.33	1762.03	-330.52	1129.03	72.13	257.17	1120.66	80.87	-317.79
8.74	2277.72	77.83	66.89	2237.47	74.78	67.21	2055.51	103.72	66.59	2064.01	110.14	127.48	2864.46	-172.09	110.88	2832.66	-158.33	111.11	2070.5	-155.42	110.65	2085.54	-159.26	165.59	2445.7	-9.51	1442.25	0	0	0	2547.85	7.5	1822.33	2497.01	106.58	1820.25	2144.08	0.48	1804.1	2376.63	47.47	1762.26	-336.6	1129.6	70.85	258.88	1120.46	81.23	-316.05
8.75	2277.23	78.05	66.76	2237.41	75.17	67.48	2057.02	103.67	69.69	2066.03	110.7	130.6	2868.44	-171.76	101.28	2835.78	-158.91	102.93	2070.5	-155.42	110.65	2085.54	-159.26	165.59	2454.4	-11.43	1442.75	0	0	0	2555.67	5.33	1822.95	2503.46	103.95	1821.12	2144.08	0.48	1804.1	2384.05	43.78	1762.79	-336.89	1128.38	70.99	256.57	1121.56	80.56	-323.81
8.76	2277.63	77.75	66.93	2237.55	74.83	67.49	2059.2	103.13	72.56	2068.43	111.55	134.02	2871.85	-169.81	95.01	2838.17	-157.68	97.29	2070.5	-155.42	110.65	2085.54	-159.26	165.59	2462.81	-13.18	1443.53	0	0	0	2563.53	3.08	1823.77	2510.45	101.32	1822.27	2144.08	0.48	1804.1	2391.68	39.92	1763.48	-335.13	1130.78	70.7	255.78	1121.59	80.14	-323.07
8.77	2277.46	78.1	67.02	2238.41	74.86	67.77	2061.04	103.7	76.22	2070.95	112.97	137.8	2873.56	-167	90	2839.57	-155.24	92.32	2070.5	-155.42	110.65	2085.54	-159.26	165.59	2471.32	-14.97	1444.68	0	0	0	2571.33	0.82	1824.97	2518.19	98.68	1823.51	2144.08	0.48	1804.1	2399.76	35.66	1764.36	-331.8	1130.23	72.03	257.1	1121.9	80.34	-317.24
8.78	2277.44	78.02	67.21	2238.7	75.06	67.95	2062.43	105.43	80.61	2073.4	115.41	142.27	2874.79	-165.2	86.34	2840.69	-153.57	88.87	2070.5	-155.42	110.65	2085.54	-159.26	165.59	2480.2	-16.82	1446.13	0	0	0	2579.41	-1.36	1826.48	2525.47	96.01	1825.28	2144.08	0.48	1804.1	2407.64	31.69	1765.35	-332.76	1129.98	71.52	254.19	1123.37	79.41	-319.69
8.79	2278.06	77.49	66.94	2238.65	74.96	68.05	2065.18	106.24	84.71	2077.23	116.86	146.57	2875.1	-164.67	84.59	2841.46	-153.11	87.63	2070.5	-155.42	110.65	2085.54	-159.26	165.59	2488.98	-18.65	1447.89	0	0	0	2587.46	-3.53	1828.34	2532.22	93.27	1827.48	2144.08	0.48	1804.1	2415.76	27.52	1766.78	-331.52	1130.65	71.45	256.36	1122.56	80.14	-316.79
8.8	2275.7	78.05	72.58	2239.52	75.32	68.49	2068.11	107.35	89.3	2082.02	117.64	150.63	2875.68	-164.25	83.93	2841.57	-152.94	86.75	2070.5	-155.42	110.65	2085.54	-159.26	165.59	2497.79	-20.41	1449.88	0	0	0	2595.47	-5.74	1830.38	2539.36	90.57	1829.83	2144.08	0.48	1804.1	2423.74	23.43	1768.44	-333.41	1131.85	70.77	258.16	1121.99	80.52	-314.09
8.81	2275.88	78.06	72.48	2239.81	75.01	68.65	2072.1	107.4	94.01	2087.16	118.97	155	2875.75	-164.04	83.62	2841.49	-152.81	86.32	2070.5	-155.42	110.65	2085.54	-159.26	165.59	2506.28	-22.15	1452.02	0	0	0	2603.38	-7.89	1832.63	2546.65	87.97	1832.31	2144.08	0.48	1804.1	2431.74	19.44	1770.2	-330.88	1129.73	71.92	259	1121.14	80.88	-314.21
8.82	2276.04	77.98	72.29	2238.74	74.98	72.61	2076.11	108.34	99.35	2092.08	122.11	160.52	2875.14	-163.98	83.44	2841.46	-152.74	86.2	2070.5	-155.42	110.65	2085.54	-159.26	165.59	2514.67	-23.91	1454.25	0	0	0	2611.33	-10.04	1835.05	2553.68	85.25	1834.87	2144.08	0.48	1804.1	2440.2	15	1772.14	-333.08	1130.48	71.08	256.24	1121.94	80.36	-318.48
8.83	2276.33	77.89	72.02	2240.28	74.84	72.96	2079.5	110.79	105.86	2098.43	124.29	165.83	2874.66	-164	83.38	2841.26	-152.75	86.14	2070.5	-155.42	110.65	2085.54	-159.26	165.59	2523.09	-25.75	1456.51	0	0	0	2619.29	-12.17	1837.5	2560.64	82.58	1837.5	2144.08	0.48	1804.1	2447.94	11.22	1774	-335.23	1130.03	70.99	255.11	1121.67	80.02	-323.03
8.84	2276.77	77.83	71.81	2241.87	74.66	73.05	2084.18	112.41	112.19	2105.64	125.68	171	2874.81	-163.83	83.68	2840.98	-152.66	86	2070.5	-155.42	110.65	2085.54	-159.26	165.59	2531.56	-27.6	1458.68	0	0	0	2626.8	-14.36	1840.01	2568.28	79.98	1839.96	2144.08	0.48	1804.1	2455.78	7.4	1775.77	-336.77	1130.17	70.44	253.49	1121.35	79.73	-318.87
8.85	2277.61	77.79	71.63	2242.44	74.45	72.67	2089.39	113.7	118.96	2114.28	126.29	175.97	2874.98	-163.74	83.75	2841.01	-152.56	85.9	2070.5	-155.42	110.65	2085.54	-159.26	165.59	2539.92	-29.42	1460.77	0	0	0	2634.48	-16.58	1842.38	2575.2	77.33	1842.46	2144.08	0.48	1804.1	2463.25	4.06	1777.29	-332.01	1130.48	71.51	254.72	1121.43	79.94	-320.74
8.86	2278.43	77.75	71.36	2244.27	74.36	72.9	2096.03	113.47	125.73	2121.87	128.39	181.98	2874.76	-163.64	83.4	2841	-152.46	85.71	2070.5	-155.42	110.65	2085.54	-159.26	165.59	2548.18	-31.25	1462.55	0	0	0	2642.18	-18.77	1844.67	2581.78	74.74	1844.84	2144.08	0.48	1804.1	2470.96	0.52	1778.59	-327.63	1130.39	72.38	257.54	1120.83	80.71	-313.19
8.87	2279.63	77.77	71.12	2246.29	74.4	73.42	2101.02	116.35	134.12	2130.44	129.79	188.31	2874.83	-163.44	83.15	2841.11	-152.29	85.49	2070.5	-155.42	110.65	2085.54	-159.26	165.59	2556.28	-33	1464.06	0	0	0	2649.8	-21.01	1846.8	2589.04	72.06	1846.84	2144.08	0.48	1804.1	2478.9	-3.33	1779.77	-333.42	1132.01	70.45	256.67	1120.87	80.53	-309.89
8.88	2280.95	77.89	70.69	2248.71	74.59	74.41	2107.61	117.57	142.86	2139.72	130.49	194.67	2874.87	-163.35	82.7	2841.13	-152.22	85.21	2070.5	-155.42	110.65	2085.54	-159.26	165.59	2564.39	-34.73	1465.27	0	0	0	2657.23	-23.18	1848.79	2596	69.6	1848.78	2144.08	0.48	1804.1	2486.49	-6.57	1780.7	-337.11	1132.66	69.84	258.44	1121.72	80.53	-320.43
8.89	2282.46	78.08	70.2	2251.42	74.82	75.59	2115.03	118.17	151.5	2149.1	131.89	201.61	2874.96	-163.27	82.37	2841.25	-152.14	84.96	2070.5	-155.42	110.65	2085.54	-159.26	165.59	2572.68	-36.48	1466.18	0	0	0	2664.85	-25.33	1850.56	2602.91	67.18	1850.47	2144.08	0.48	1804.1	2486.49	-6.57	1780.7	-332.48	1131.83	71.06	257.59	1122.53	79.89	-320.42
8.9	2284.7	78.31	69.92	2254.64	75.28	77.28	2122.79	119.33	160.43	2159.51	132.42	208.4	2875.38	-163.11	82.47	2841.38	-152.04	84.88	2070.5	-155.42	110.65	2085.54	-159.26	165.59	2580.96	-38.17	1466.86	0	0	0	2672.36	-27.42	1852.19	2609.65	64.68	1852	2144.08	0.48	1804.1	2486.49	-6.57	1780.7	-333.61	1130	71.3	256.5	1123.2	79.61	-320.27
8.91	2287.28	78.69	69.6	2258.5	75.83	79.23	2131.75	119.69	169.6	2171.28	132.08	215.06	2875	-163.09	82.02	2841.4	-152.01	84.72	2070.5	-155.42	110.65	2085.54	-159.26	165.59	2588.79	-39.86	1467.36	0	0	0	2679.9	-29.51	1853.6	2616.61	62.35	1853.3	2144.08	0.48	1804.1	2486.49	-6.57	1780.7	-333.84	1128.31	71.69	256.95	1121.75	80.19	-320.66
8.92	2290.51	79.45	69.58	2261.99	76.5	81.31	2140.52	120.92	179.23	2182.1	133.11	222.48	2875.15	-162.96	82	2841.5	-151.97	84.68	2070.5	-155.42	110.65	2085.54	-159.26	165.59	2596.51	-41.51	1467.65	0	0	0	2687.44	-31.52	1854.84	2623.7	60.02	1854.37	2144.08	0.48	1804.1	2486.49	-6.57	1780.7	-333.28	1129.84	71.41	258.38	1120.94	80.96	-317.92
8.93	2294.28	80.82	69.82	2266.91	77.63	84.52	2150.45	121.25	188.69	2193.83	133.08	229.55	2875.33	-162.95	82.04	2841.51	-151.93	84.59	2070.5	-155.42	110.65	2085.54	-159.26	165.59	2604.08	-43.18	1467.81	0	0	0	2694.96	-33.46	1855.9	2631.5	57.89	1855.2	2144.08	0.48	1804.1	2486.49	-6.57	1780.7	-338.4	1131.12	69.94	257.57	1120.18	80.91	-317.49
8.94	2298.53	82.76	70.16	2272.99	79.02	88.63	2161.27	120.48	197.64	2205.69	132.54	236.59	2875.2	-162.9	81.87	2841.49	-151.89	84.48	2070.5	-155.42	110.65	2085.54	-159.26	165.59	2611.42	-44.72	1467.83	0	0	0	2702.72	-35.29	1856.69	2638.31	55.75	1855.94	2144.08	0.48	1804.1	2486.49	-6.57	1780.7	-331.65	1129.29	71.82	258.11	1121.22	80.64	-315.93
8.95	2303.56	85.3	70.49	2278.71	80.79	92.92	2171.22	120.83	206.95	2217.54	131.27	243.46	2875.62	-162.73	82.04	2841.54	-151.9	84.43	2070.5	-155.42	110.65	2085.54	-159.26	165.59	2618.58	-46.1	1467.76	0	0	0	2710.46	-37.02	1857.24	2646.03	53.76	1856.46	2144.08	0.48	1804.1	2486.49	-6.57	1780.7	-333.31	1129.74	71.69	256.94	1120.32	80.93	-314.48
8.96	2309.85	88.28	70.51	2286.88	82.75	98.3	2184.05	116.86	214.63	2229.18	130.11	250.63	2875.25	-162.84	81.79	2841.62	-151.91	84.44	2070.5	-155.42	110.65	2085.54	-159.26	165.59	2625.37	-47.35	1467.68	0	0	0	2718.25	-38.64	1857.57	2653.58	51.82	1856.81	2144.08	0.48	1804.1	2486.49	-6.57	1780.7	-329.63	1129.02	72.58	256.7	1122.27	80.21	-314.24
8.97	2317.74	91.39	70.69	2296.62	85.23	103.32	2194.64	115.52	222.13	2240.63	129.09	257.56	2875.16	-162.78	81.68	2841.48	-151.94	84.31	2070.5	-155.42	110.65	2085.54	-159.26	165.59	2631.85	-48.53	1467.54	0	0	0	2726.06	-40.13	1857.69	2660.91	50.06	1857.11	2144.08	0.48	1804.1	2486.49	-6.57	1780.7	-328.56	1129.53	72.55	255.46	1122.05	79.96	-312.79
8.98	2328.89	95.78	75.44	2313.4	88.42	111.9	2205.33	114.88	228.21	2253.17	126.47	263.32	2875.42	-162.71	81.84	2841.47	-151.93	84.24	2070.5	-155.42	110.65	2085.54	-159.26	165.59	2638.3	-49.57	1467.47	0	0	0	2734.14	-41.49	1857.58	2668.62	48.37	1857.25	2144.08	0.48	1804.1	2486.49	-6.57	1780.7	-331.45	1128.94	72.22	257.11	1120.46	80.67	-315.33
8.99	2342.76	100.49	81.29	2326.24	92.02	116.63	2218.82	111.38	232.55	2264.75	125.34	269.3	2875.49	-162.72	81.84	2841.54	-151.92	84.27	2070.5	-155.42	110.65	2085.54	-159.26	165.59	2644.8	-50.49	1467.4	0	0	0	2742.3	-42.73	1857.27	2676.78	46.89	1857.15	2144.08	0.48	1804.1	2486.49	-6.57	1780.7	-330.36	1128.39	72.48	258.52	1118.9	81.49	-315.01
9	2353.08	105.26	82.34	2337.38	95.67	118.11	2233.29	108.3	235.59	2277.03	124.22	274.17	2875.33	-162.68	81.74	2841.52	-151.95	84.23	2070.5	-155.42	110.65	2085.54	-159.26	165.59	2651.36	-51.38	1467.41	0	0	0	2750.4	-43.85	1856.83	2684.42	45.57	1857.14	2144.08	0.48	1804.1	2486.49	-6.57	1780.7	-331.08	1128.88	72.29	259.91	1119.8	81.66	-315.54
9.01	2374.6	110.19	89.46	2351.95	99.37	120.69	2247.84	107.2	238.3	2290.77	122.3	277.37	2875.4	-162.68	81.82	2841.44	-152.03	84.13	2070.5	-155.42	110.65	2085.54	-159.26	165.59	2657.77	-52.26	1467.51	0	0	0	2758.51	-44.79	1856.26	2692.38	44.47	1856.94	2144.08	0.48	1804.1	2486.49	-6.57	1780.7	-331.91	1129.92	71.93	256.33	1122.19	79.98	-312.04
9.02	2397.12	114.74	95.18	2367.47	102.87	122.67	2264.17	104.73	239.02	2306.27	119.59	278.88	2875.29	-162.67	81.69	2841.53	-152	84.14	2070.5	-155.42	110.65	2085.54	-159.26	165.59	2664.01	-53.02	1467.71	0	0	0	2766.84	-45.55	1855.61	2700.38	43.49	1856.73	2144.08	0.48	1804.1	2486.49	-6.57	1780.7	-333.06	1129.35	71.57	259.59	1120.9	81.06	-311.71
9.03	2415.48	119.13	97.44	2387.31	106.44	124.96	2280.14	103.96	239	2321.9	117.94	279.27	2875.44	-162.65	81.72	2841.55	-152	84.11	2070.5	-155.42	110.65	2085.54	-159.26	165.59	2670.43	-53.65	1467.98	0	0	0	2775.11	-46.15	1854.91	2708.4	42.67	1856.49	2144.08	0.48	1804.1	2486.49	-6.57	1780.7	-333.22	1128.49	71.74	256.93	1121.59	80.26	-312.9
9.04	2434.72	123.42	98.8	2409.05	109.82	126.81	2297.02	102.64	237.58	2337.57	116.92	278.61	2875.67	-162.53	81.84	2841.4	-152.06	83.95	2070.5	-155.42	110.65	2085.54	-159.26	165.59	2676.66	-54.24	1468.33	0	0	0	2783.34	-46.61	1854.19	2716.35	42.06	1856.2	2144.08	0.48	1804.1	2486.49	-6.57	1780.7	-333.33	1129.17	71.67	255.82	1121.05	80.17	-316.19
9.05	2454.47	127.66	99.43	2429.95	113.12	127.32	2314.68	101.05	234.69	2354.41	114.77	276.25	2875.53	-162.54	81.71	2841.56	-152.05	84.01	2070.5	-155.42	110.65	2085.54	-159.26	165.59	2682.97	-54.79	1468.71	0	0	0	2791.44	-46.92	1853.51	2724.05	41.64	1855.95	2144.08	0.48	1804.1	2486.49	-6.57	1780.7	-336.42	1129.77	70.66	257.38	1120.88	80.62	-317.22
9.06	2476	131.78	99.85	2451.07	116.42	126.9	2332.42	100.33	230.61	2370.65	114.53	273.31	2875.78	-162.36	81.8	2841.46	-152.1	83.91	2070.5	-155.42	110.65	2085.54	-159.26	165.59	2689.4	-55.32	1469.06	0	0	0	2799.53	-47.07	1852.85	2731.62	41.24	1855.67	2144.08	0.48	1804.1	2486.49	-6.57	1780.7	-335.78	1130.84	71.15	260.08	1120.88	81	-313.59
9.07	2499.07	135.53	100.03	2473.79	119.56	126.27	2349.44	101.43	225.97	2388.21	113.74	269.14	2875.41	-162.46	81.48	2841.51	-152.12	83.89	2070.5	-155.42	110.65	2085.54	-159.26	165.59	2695.93	-55.9	1469.43	0	0	0	2807.45	-47.04	1852.3	2739.39	41.06	1855.38	2144.08	0.48	1804.1	2486.49	-6.57	1780.7	-337.36	1130.83	70.61	257.55	1120.17	80.84	-315.99
9.08	2523.48	138.79	99.87	2497.31	122.25	124.94	2369.01	100.87	219.33	2407.42	111.9	263.43	2875.54	-162.47	81.45	2841.45	-152.17	83.78	2070.5	-155.42	110.65	2085.54	-159.26	165.59	2702.44	-56.42	1469.78	0	0	0	2815.28	-46.88	1851.88	2747.09	41.08	1855.08	2144.08	0.48	1804.1	2486.49	-6.57	1780.7	-330.12	1129.71	72.42	256.27	1120.59	80.21	-315.69
9.09	2548.51	141.38	99	2521.8	124.55	123.15	2388.89	101.43	212.14	2425.69	112.28	257.39	2875.41	-162.33	81.34	2841.53	-152.18	83.77	2070.5	-155.42	110.65	2085.54	-159.26	165.59	2709.1	-56.95	1470.06	0	0	0	2823.16	-46.59	1851.57	2754.37	41.11	1854.9	2144.08	0.48	1804.1	2486.49	-6.57	1780.7	-332.62	1130.33	71.81	258.5	1121.2	80.54	-318.03
9.1	2574.91	143.47	98	2546.98	126.41	120.75	2409.12	103.43	204.33	2425.69	112.28	257.39	2875.16	-162.32	81.09	2841.64	-152.18	83.77	2070.5	-155.42	110.65	2085.54	-159.26	165.59	2715.77	-57.47	1470.28	0	0	0	2830.6	-46.25	1851.43	2761.24	41.15	1854.79	2144.08	0.48	1804.1	2486.49	-6.57	1780.7	-335.08	1132.12	71.03	256.32	1121.62	80.37	-311.96
9.11	2601.85	145.33	96.49	2573.2	128.19	118.19	2431.42	104.29	195.26	2425.69	112.28	257.39	2875.2	-162.24	81.06	2841.56	-152.23	83.67	2070.5	-155.42	110.65	2085.54	-159.26	165.59	2722.3	-57.99	1470.43	0	0	0	2837.78	-45.89	1851.4	2768.55	41.22	1854.7	2144.08	0.48	1804.1	2486.49	-6.57	1780.7	-334.23	1129.63	71.62	256.62	1121.19	80.29	-317.71
9.12	2629.84	147.13	95.07	2600.18	129.94	115.5	2431.42	104.29	195.26	2425.69	112.28	257.39	2875.69	-162.12	81.25	2841.49	-152.27	83.54	2070.5	-155.42	110.65	2085.54	-159.26	165.59	2728.81	-58.49	1470.52	0	0	0	2844.95	-45.53	1851.47	2775.32	41.34	1854.73	2144.08	0.48	1804.1	2486.49	-6.57	1780.7	-332.39	1128.87	72.14	255.63	1120.95	80.17	-318.59
9.13	2658.61	149.23	93.98	2627.84	132	112.88	2431.42	104.29	195.26	2425.69	112.28	257.39	2875.43	-162.06	80.97	2841.67	-152.29	83.58	2070.5	-155.42	110.65	2085.54	-159.26	165.59	2735.37	-58.92	1470.53	0	0	0	2852.09	-45.18	1851.54	2782.1	41.45	1854.79	2144.08	0.48	1804.1	2486.49	-6.57	1780.7	-333.36	1129.24	71.69	255.03	1121.61	80.13	-316.63
9.14	2688.11	151.55	93.33	2656.85	134.27	110.92	2431.42	104.29	195.26	2425.69	112.28	257.39	2875.26	-162.12	80.82	2841.68	-152.26	83.54	2070.5	-155.42	110.65	2085.54	-159.26	165.59	2741.64	-59.31	1470.43	0	0	0	2859.31	-44.82	1851.61	2789.02	41.59	1854.83	2144.08	0.48	1804.1	2486.49	-6.57	1780.7	-333.88	1131.53	70.94	254.05	1121.14	79.9	-318.76
9.15	2718.07	154.13	93.05	2685.43	136.71	108.74	2431.42	104.29	195.26	2425.69	112.28	257.39	2875.64	-161.94	81.01	2841.87	-152.27	83.6	2070.5	-155.42	110.65	2085.54	-159.26	165.59	2747.88	-59.7	1470.32	0	0	0	2866.19	-44.49	1851.69	2795.73	41.73	1854.93	2144.08	0.48	1804.1	2486.49	-6.57	1780.7	-334.16	1129.73	71.35	255.1	1122.41	79.39	-323.12
9.16	2748	156.95	93.08	2714.76	139.39	107.12	2431.42	104.29	195.26	2425.69	112.28	257.39	2875.17	-161.98	80.67	2841.89	-152.26	83.58	2070.5	-155.42	110.65	2085.54	-159.26	165.59	2754.6	-59.97	1470.14	0	0	0	2873.08	-44.22	1851.72	2802.52	41.81	1854.95	2144.08	0.48	1804.1	2486.49	-6.57	1780.7	-334.99	1130.48	71.08	258.06	1121.1	80.55	-321.15
9.17	2778.25	159.94	93.65	2744.29	142.34	105.78	2431.42	104.29	195.26	2425.69	112.28	257.39	2875.64	-161.88	81.02	2841.9	-152.23	83.56	2070.5	-155.42	110.65	2085.54	-159.26	165.59	2761.06	-60.24	1469.91	0	0	0	2880.01	-43.91	1851.7	2809.56	41.97	1854.96	2144.08	0.48	1804.1	2486.49	-6.57	1780.7	-334.31	1129.55	71.56	256.03	1121.86	80.11	-315.32
9.18	2808.63	163.33	94.86	2773.66	145.58	104.89	2431.42	104.29	195.26	2425.69	112.28	257.39	2875.31	-161.8	80.74	2841.83	-152.3	83.53	2070.5	-155.42	110.65	2085.54	-159.26	165.59	2767.54	-60.36	1469.65	0	0	0	2886.96	-43.61	1851.63	2816.23	42.11	1855	2144.08	0.48	1804.1	2486.49	-6.57	1780.7	-334.35	1130.21	71.22	255.65	1121.93	79.9	-322.64
9.19	2838.59	166.97	96.55	2803.88	149.08	104.99	2431.42	104.29	195.26	2425.69	112.28	257.39	2875.42	-161.83	80.72	2841.75	-152.33	83.49	2070.5	-155.42	110.65	2085.54	-159.26	165.59	2774.06	-60.33	1469.37	0	0	0	2894.02	-43.26	1851.49	2823.17	42.33	1854.92	2144.08	0.48	1804.1	2486.49	-6.57	1780.7	-339.17	1131.06	69.95	255.66	1122.33	79.81	-319.84
9.2	2868.39	171.01	98.69	2833.21	152.85	105.22	2431.42	104.29	195.26	2425.69	112.28	257.39	2875.23	-161.79	80.58	2841.79	-152.33	83.48	2070.5	-155.42	110.65	2085.54	-159.26	165.59	2780.57	-60.23	1469.07	0	0	0	2900.86	-42.94	1851.34	2829.65	42.57	1854.88	2144.08	0.48	1804.1	2486.49	-6.57	1780.7	-339.44	1131.11	69.58	256.08	1122.03	80.16	-319.64
9.21	2897.91	175.29	101.36	2862.68	156.79	106.18	2431.42	104.29	195.26	2425.69	112.28	257.39	2875.73	-161.68	80.88	2841.67	-152.42	83.42	2070.5	-155.42	110.65	2085.54	-159.26	165.59	2787.06	-60.07	1468.77	0	0	0	2907.6	-42.57	1851.16	2836.51	42.86	1854.76	2144.08	0.48	1804.1	2486.49	-6.57	1780.7	-334.92	1130.1	70.97	257.41	1121.13	80.71	-322.13
9.22	2927.12	179.58	104.47	2891.4	160.7	107.28	2431.42	104.29	195.26	2425.69	112.28	257.39	2875.74	-161.81	81.05	2841.68	-152.46	83.41	2070.5	-155.42	110.65	2085.54	-159.26	165.59	2793.72	-59.88	1468.4	0	0	0	2914.41	-42.16	1850.94	2843.29	43.24	1854.66	2144.08	0.48	1804.1	2486.49	-6.57	1780.7	-335.75	1130.95	70.6	257.31	1121.79	80.32	-321.42
9.23	2955.66	183.78	107.69	2920.29	164.64	109.12	2431.42	104.29	195.26	2425.69	112.28	257.39	2875.62	-161.72	80.98	2841.69	-152.49	83.39	2070.5	-155.42	110.65	2085.54	-159.26	165.59	2800.26	-59.69	1468.05	0	0	0	2921.29	-41.72	1850.7	2850.22	43.6	1854.48	2144.08	0.48	1804.1	2486.49	-6.57	1780.7	-333.29	1131.03	71.12	256.22	1121.87	80.07	-320.79
9.24	2983.49	187.79	111.38	2949.02	168.34	111.47	2431.42	104.29	195.26	2425.69	112.28	257.39	2875.58	-161.82	80.93	2841.7	-152.56	83.4	2070.5	-155.42	110.65	2085.54	-159.26	165.59	2806.8	-59.48	1467.63	0	0	0	2928.24	-41.2	1850.45	2857.08	44.11	1854.23	2144.08	0.48	1804.1	2486.49	-6.57	1780.7	-334.94	1130.49	70.92	255.44	1121.51	80	-314.96
9.25	3011.85	191.66	116.05	2976.17	171.93	113.53	2431.42	104.29	195.26	2425.69	112.28	257.39	2875.68	-161.85	81.05	2841.82	-152.6	83.46	2070.5	-155.42	110.65	2085.54	-159.26	165.59	2813.46	-59.14	1467.18	0	0	0	2934.97	-40.65	1850.21	2863.62	44.64	1854.06	2144.08	0.48	1804.1	2486.49	-6.57	1780.7	-332.54	1130.17	71.55	257.44	1122.04	80.46	-313.6
9.26	3039.49	195.34	121.08	3004	175.61	116.9	2431.42	104.29	195.26	2425.69	112.28	257.39	2875.79	-161.88	81	2841.76	-152.69	83.41	2070.5	-155.42	110.65	2085.54	-159.26	165.59	2820.1	-58.71	1466.7	0	0	0	2941.69	-40.04	1849.96	2870.47	45.25	1853.77	2144.08	0.48	1804.1	2486.49	-6.57	1780.7	-337.57	1130.65	70.29	257.87	1120.45	80.99	-318.38
9.27	3067.67	198.97	127.59	3031.53	179.3	121.31	2431.42	104.29	195.26	2425.69	112.28	257.39	2875.87	-162	80.99	2841.8	-152.75	83.42	2070.5	-155.42	110.65	2085.54	-159.26	165.59	2826.82	-58.15	1466.21	0	0	0	2948.24	-39.36	1849.71	2877.05	46	1853.55	2144.08	0.48	1804.1	2486.49	-6.57	1780.7	-339.62	1131.75	69.84	258.51	1120.4	81.07	-315.94
9.28	3093.98	202.68	134.15	3058.74	182.89	126.73	2431.42	104.29	195.26	2425.69	112.28	257.39	2875.62	-162.13	80.8	2841.58	-152.87	83.28	2070.5	-155.42	110.65	2085.54	-159.26	165.59	2833.4	-57.42	1465.69	0	0	0	2954.7	-38.64	1849.45	2883.68	46.75	1853.29	2144.08	0.48	1804.1	2486.49	-6.57	1780.7	-339.16	1132.59	69.64	255.58	1122.56	79.76	-317.75
9.29	3119.61	206.26	141.85	3085.2	186.55	133.26	2431.42	104.29	195.26	2425.69	112.28	257.39	2875.61	-162.22	80.71	2841.58	-152.96	83.26	2070.5	-155.42	110.65	2085.54	-159.26	165.59	2840.11	-56.62	1465.06	0	0	0	2961.4	-37.82	1849.12	2890.53	47.69	1852.87	2144.08	0.48	1804.1	2486.49	-6.57	1780.7	-338.24	1132.35	69.89	256.44	1121.4	80.22	-322.7
9.3	3144.04	209.62	150.38	3110.56	190.01	140.52	2431.42	104.29	195.26	2425.69	112.28	257.39	2875.36	-162.42	80.49	2841.45	-153.03	83.18	2070.5	-155.42	110.65	2085.54	-159.26	165.59	2846.98	-55.74	1464.43	0	0	0	2968.02	-36.93	1848.74	2897	48.73	1852.51	2144.08	0.48	1804.1	2486.49	-6.57	1780.7	-336.74	1131.61	70.4	256.2	1121.29	80.29	-323.64
9.31	3167.91	212.46	160.12	3135.29	193.4	147.97	2431.42	104.29	195.26	2425.69	112.28	257.39	2875.36	-162.48	80.5	2841.34	-153.15	83.12	2070.5	-155.42	110.65	2085.54	-159.26	165.59	2853.78	-54.83	1463.73	0	0	0	2974.47	-35.99	1848.33	2903.76	49.77	1852.06	2144.08	0.48	1804.1	2486.49	-6.57	1780.7	-338.44	1130.33	70.7	256.85	1121.06	80.71	-320.31
9.32	3190.84	214.67	170.37	3157.4	195.15	156.82	2431.42	104.29	195.26	2425.69	112.28	257.39	2875.19	-162.55	80.34	2841.32	-153.24	83.12	2070.5	-155.42	110.65	2085.54	-159.26	165.59	2860.69	-53.87	1462.98	0	0	0	2980.78	-34.97	1847.9	2910.39	50.98	1851.58	2144.08	0.48	1804.1	2486.49	-6.57	1780.7	-336.2	1130.84	70.96	258.59	1120.04	81.26	-319.5
9.33	3213.08	216.03	180.92	3180.18	196.78	165.81	2431.42	104.29	195.26	2425.69	112.28	257.39	2875.31	-162.7	80.44	2841.13	-153.35	82.98	2070.5	-155.42	110.65	2085.54	-159.26	165.59	2867.72	-52.85	1462.18	0	0	0	2987.14	-33.85	1847.43	2917.06	52.34	1851.08	2144.08	0.48	1804.1	2486.49	-6.57	1780.7	-337.61	1131.52	69.95	258.36	1120.79	80.95	-319.07
9.34	3234.33	216.58	191.16	3201.32	197.55	174.43	2431.42	104.29	195.26	2425.69	112.28	257.39	2875.05	-162.74	80.3	2841.19	-153.46	82.98	2070.5	-155.42	110.65	2085.54	-159.26	165.59	2874.78	-51.74	1461.36	0	0	0	2993.53	-32.6	1846.97	2923.83	53.82	1850.56	2144.08	0.48	1804.1	2486.49	-6.57	1780.7	-340.06	1132.46	69.23	260.33	1120.53	81.48	-316.72
9.35	3253.35	216.29	200.35	3221.44	197.44	182.85	2431.42	104.29	195.26	2425.69	112.28	257.39	2875.13	-162.88	80.32	2841.16	-153.57	82.96	2070.5	-155.42	110.65	2085.54	-159.26	165.59	2881.87	-50.54	1460.56	0	0	0	2999.96	-31.23	1846.48	2930.53	55.37	1850.02	2144.08	0.48	1804.1	2486.49	-6.57	1780.7	-335.31	1130.68	70.48	258.64	1121.23	80.87	-317.3
9.36	3270.28	214.98	208.75	3239.19	196.44	190.35	2431.42	104.29	195.26	2425.69	112.28	257.39	2875.55	-162.76	80.52	2841.12	-153.65	82.92	2070.5	-155.42	110.65	2085.54	-159.26	165.59	2888.95	-49.27	1459.72	0	0	0	3006.41	-29.71	1845.93	2936.99	56.99	1849.44	2144.08	0.48	1804.1	2486.49	-6.57	1780.7	-332.2	1130.29	71.49	257.9	1121.64	80.53	-319.14
9.37	3285.45	212.13	215.81	3254.24	194.11	196.04	2431.42	104.29	195.26	2425.69	112.28	257.39	2875.34	-162.92	80.39	2841.05	-153.7	82.88	2070.5	-155.42	110.65	2085.54	-159.26	165.59	2896.11	-47.97	1458.87	0	0	0	3012.7	-28.09	1845.38	2943.33	58.73	1848.89	2144.08	0.48	1804.1	2486.49	-6.57	1780.7	-334.01	1129.98	71.11	257.83	1121.76	80.44	-324.42
9.38	3285.45	212.13	215.81	3267.63	190.17	199.14	2431.42	104.29	195.26	2425.69	112.28	257.39	2875.19	-162.94	80.25	2841.22	-153.77	82.95	2070.5	-155.42	110.65	2085.54	-159.26	165.59	2903.3	-46.6	1457.96	0	0	0	3018.9	-26.36	1844.81	2949.77	60.63	1848.27	2144.08	0.48	1804.1	2486.49	-6.57	1780.7	-334.04	1130.06	71.12	257.69	1121.05	80.55	-321.11
9.39	3285.45	212.13	215.81	3267.63	190.17	199.14	2431.42	104.29	195.26	2425.69	112.28	257.39	2875.02	-163.03	80.15	2841.14	-153.86	82.87	2070.5	-155.42	110.65	2085.54	-159.26	165.59	2910.51	-45.27	1457.01	0	0	0	3025.27	-24.51	1844.2	2956.35	62.66	1847.58	2144.08	0.48	1804.1	2486.49	-6.57	1780.7	-337.37	1131.94	69.83	255.74	1120.98	80.16	-318.51
9.4	3285.45	212.13	215.81	3267.63	190.17	199.14	2431.42	104.29	195.26	2425.69	112.28	257.39	2875.1	-163.09	80.1	2841.34	-153.87	82.95	2070.5	-155.42	110.65	2085.54	-159.26	165.59	2917.81	-43.91	1456.07	0	0	0	3031.82	-22.53	1843.52	2962.93	64.77	1846.89	2144.08	0.48	1804.1	2486.49	-6.57	1780.7	-339.22	1130.8	69.68	256.76	1120.4	80.53	-316.08
9.41	3285.45	212.13	215.81	3267.63	190.17	199.14	2431.42	104.29	195.26	2425.69	112.28	257.39	2875.46	-162.96	80.29	2841.19	-153.99	82.84	2070.5	-155.42	110.65	2085.54	-159.26	165.59	2924.98	-42.47	1455.06	0	0	0	3038.24	-20.44	1842.86	2969.7	67.04	1846.14	2144.08	0.48	1804.1	2486.49	-6.57	1780.7	-337.67	1130.08	70.14	258.09	1120.59	80.87	-324.28
9.42	3285.45	212.13	215.81	3267.63	190.17	199.14	2431.42	104.29	195.26	2425.69	112.28	257.39	2875.59	-163.03	80.29	2841.19	-154.04	82.84	2070.5	-155.42	110.65	2085.54	-159.26	165.59	2932.31	-40.95	1454.07	0	0	0	3044.71	-18.24	1842.16	2976.31	69.41	1845.4	2144.08	0.48	1804.1	2486.49	-6.57	1780.7	-336.81	1128.79	71.05	260.33	1120.3	81.32	-322.46
9.43	3285.45	212.13	215.81	3267.63	190.17	199.14	2431.42	104.29	195.26	2425.69	112.28	257.39	2875.12	-163.23	79.94	2841.02	-154.14	82.69	2070.5	-155.42	110.65	2085.54	-159.26	165.59	2939.44	-39.3	1453.11	0	0	0	3051.1	-15.95	1841.43	2982.76	71.9	1844.61	2144.08	0.48	1804.1	2486.49	-6.57	1780.7	-337.76	1130.45	70.41	258.02	1119.82	81.16	-321.43
9.44	3285.45	212.13	215.81	3267.63	190.17	199.14	2431.42	104.29	195.26	2425.69	112.28	257.39	2875.15	-163.33	79.97	2841.04	-154.25	82.7	2070.5	-155.42	110.65	2085.54	-159.26	165.59	2946.58	-37.48	1452.18	0	0	0	3057.66	-13.49	1840.64	2988.91	74.46	1843.89	2144.08	0.48	1804.1	2486.49	-6.57	1780.7	-338.99	1130.43	70.18	258.42	1120.19	80.91	-322.09
9.45	3285.45	212.13	215.81	3267.63	190.17	199.14	2431.42	104.29	195.26	2425.69	112.28	257.39	2875.22	-163.31	79.94	2841.16	-154.34	82.79	2070.5	-155.42	110.65	2085.54	-159.26	165.59	2953.75	-35.49	1451.28	0	0	0	3064.13	-10.94	1839.83	2995.62	77.15	1843	2144.08	0.48	1804.1	2486.49	-6.57	1780.7	-337.47	1130.04	70.68	258.5	1121.07	80.62	-323.38
9.46	3285.45	212.13	215.81	3267.63	190.17	199.14	2431.42	104.29	195.26	2425.69	112.28	257.39	2875.4	-163.35	80	2841.08	-154.41	82.72	2070.5	-155.42	110.65	2085.54	-159.26	165.59	2961.13	-33.36	1450.43	0	0	0	3070.7	-8.22	1839.04	3002.35	79.98	1842.1	2144.08	0.48	1804.1	2486.49	-6.57	1780.7	-334.56	1129.68	71.33	260.14	1121.11	81.06	-327.02
9.47	3285.45	212.13	215.81	3267.63	190.17	199.14	2431.42	104.29	195.26	2425.69	112.28	257.39	2875.67	-163.47	80.12	2841.13	-154.51	82.7	2070.5	-155.42	110.65	2085.54	-159.26	165.59	2968.76	-31.12	1449.67	0	0	0	3077.16	-5.38	1838.38	3009.02	82.99	1841.41	2144.08	0.48	1804.1	2486.49	-6.57	1780.7	-335.9	1130.4	71.14	258.88	1122.3	80.45	-328.12
9.48	3285.45	212.13	215.81	3267.63	190.17	199.14	2431.42	104.29	195.26	2425.69	112.28	257.39	2875.41	-163.59	79.85	2841.23	-154.55	82.73	2070.5	-155.42	110.65	2085.54	-159.26	165.59	2976.61	-28.75	1449.08	0	0	0	3083.6	-2.42	1837.95	3015.88	86.15	1840.83	2144.08	0.48	1804.1	2486.49	-6.57	1780.7	-335.74	1130.51	71.07	255.88	1121.78	80.05	-319.12
9.49	3285.45	212.13	215.81	3267.63	190.17	199.14	2431.42	104.29	195.26	2425.69	112.28	257.39	2875.46	-163.62	79.79	2841.44	-154.56	82.78	2070.5	-155.42	110.65	2085.54	-159.26	165.59	2984.38	-26.22	1448.79	0	0	0	3090.16	0.67	1837.7	3022.67	89.41	1840.47	2144.08	0.48	1804.1	2486.49	-6.57	1780.7	-334.23	1131.28	71.03	255.71	1121	80.11	-317.66
9.5	3285.45	212.13	215.81	3267.63	190.17	199.14	2431.42	104.29	195.26	2425.69	112.28	257.39	2875.5	-163.75	79.69	2841.49	-154.65	82.71	2070.5	-155.42	110.65	2085.54	-159.26	165.59	2992.22	-23.56	1448.79	0	0	0	3096.9	3.86	1837.44	3029.54	92.79	1840.24	2144.08	0.48	1804.1	2486.49	-6.57	1780.7	-336.09	1130.09	70.74	256.92	1121.86	80.2	-312.98
9.51	3285.45	212.13	215.81	3267.63	190.17	199.14	2431.42	104.29	195.26	2425.69	112.28	257.39	2875.93	-163.79	79.79	2841.79	-154.73	82.78	2070.5	-155.42	110.65	2085.54	-159.26	165.59	3000.23	-20.8	1448.96	0	0	0	3103.49	7.1	1837.22	3036.58	96.31	1840.03	2144.08	0.48	1804.1	2486.49	-6.57	1780.7	-336.9	1130.18	70.81	259.73	1120.32	81.27	-313.27
9.52	3285.45	212.13	215.81	3267.63	190.17	199.14	2431.42	104.29	195.26	2425.69	112.28	257.39	2876.1	-163.89	79.73	2841.94	-154.8	82.73	2070.5	-155.42	110.65	2085.54	-159.26	165.59	3008.05	-18.08	1449.21	0	0	0	3109.88	10.45	1837.16	3043.7	99.95	1839.92	2144.08	0.48	1804.1	2486.49	-6.57	1780.7	-332.82	1130.52	71.54	256.33	1121.08	80.26	-316.66
9.53	3285.45	212.13	215.81	3267.63	190.17	199.14	2431.42	104.29	195.26	2425.69	112.28	257.39	2876.18	-163.99	79.71	2842.18	-154.86	82.77	2070.5	-155.42	110.65	2085.54	-159.26	165.59	3016.1	-15.5	1449.52	0	0	0	3116.44	13.93	1837.28	3050.62	103.75	1839.9	2144.08	0.48	1804.1	2486.49	-6.57	1780.7	-332.45	1129.35	71.86	257.74	1120.74	80.63	-318.85
9.54	3285.45	212.13	215.81	3267.63	190.17	199.14	2431.42	104.29	195.26	2425.69	112.28	257.39	2876.38	-164.11	79.67	2842.33	-154.9	82.72	2070.5	-155.42	110.65	2085.54	-159.26	165.59	3023.98	-12.98	1449.94	0	0	0	3123.24	17.57	1837.62	3057.58	107.68	1840.15	2144.08	0.48	1804.1	2486.49	-6.57	1780.7	-333.26	1129.52	71.42	255.07	1121.42	79.77	-313.86
9.55	3285.45	212.13	215.81	3267.63	190.17	199.14	2431.42	104.29	195.26	2425.69	112.28	257.39	2876.53	-164.13	79.61	2842.7	-155	82.81	2070.5	-155.42	110.65	2085.54	-159.26	165.59	3031.97	-10.44	1450.54	0	0	0	3129.75	21.3	1838.15	3064.72	111.81	1840.47	2144.08	0.48	1804.1	2486.49	-6.57	1780.7	-332.78	1129.34	71.55	256.96	1121.9	80.19	-317.94
9.56	3285.45	212.13	215.81	3267.63	190.17	199.14	2431.42	104.29	195.26	2425.69	112.28	257.39	2876.41	-164.14	79.39	2842.9	-155.06	82.78	2070.5	-155.42	110.65	2085.54	-159.26	165.59	3039.94	-7.77	1451.34	0	0	0	3136.05	25.19	1838.82	3071.48	115.92	1840.95	2144.08	0.48	1804.1	2486.49	-6.57	1780.7	-334.6	1130.18	71	258.31	1122.33	80.52	-316.22
9.57	3285.45	212.13	215.81	3267.63	190.17	199.14	2431.42	104.29	195.26	2425.69	112.28	257.39	2876.79	-164.26	79.55	2843.07	-155.05	82.77	2070.5	-155.42	110.65	2085.54	-159.26	165.59	3047.49	-5.02	1452.26	0	0	0	3142.47	29.13	1839.61	3078.13	119.98	1841.6	2144.08	0.48	1804.1	2486.49	-6.57	1780.7	-335.85	1129.94	70.79	259.85	1121.92	80.97	-317.87
9.58	3285.45	212.13	215.81	3267.63	190.17	199.14	2431.42	104.29	195.26	2425.69	112.28	257.39	2877.19	-164.22	79.7	2843.15	-155.08	82.67	2070.5	-155.42	110.65	2085.54	-159.26	165.59	3054.91	-2.26	1453.29	0	0	0	3148.84	33.04	1840.5	3084.98	124.22	1842.38	2144.08	0.48	1804.1	2486.49	-6.57	1780.7	-336.76	1128.8	71.26	260.9	1120.37	81.62	-316.7
9.59	3285.45	212.13	215.81	3267.63	190.17	199.14	2431.42	104.29	195.26	2425.69	112.28	257.39	2877.3	-164.13	79.71	2843.33	-155.03	82.64	2070.5	-155.42	110.65	2085.54	-159.26	165.59	3062.42	0.6	1454.45	0	0	0	3154.98	36.99	1841.52	3091.83	128.49	1843.22	2144.08	0.48	1804.1	2486.49	-6.57	1780.7	-334.96	1128.16	71.53	259.63	1119.56	81.66	-317.6
9.6	3285.45	212.13	215.81	3267.63	190.17	199.14	2431.42	104.29	195.26	2425.69	112.28	257.39	2877.48	-164.17	79.7	2843.65	-154.91	82.71	2070.5	-155.42	110.65	2085.54	-159.26	165.59	3070.18	3.58	1455.68	0	0	0	3161.11	40.89	1842.65	3099.01	132.6	1844.1	2144.08	0.48	1804.1	2486.49	-6.57	1780.7	-334.4	1129.56	71.32	259.04	1121.05	81.29	-317.72
9.61	3285.45	212.13	215.81	3267.63	190.17	199.14	2431.42	104.29	195.26	2425.69	112.28	257.39	2877.54	-164.06	79.68	2843.98	-154.79	82.79	2070.5	-155.42	110.65	2085.54	-159.26	165.59	3077.82	6.69	1456.97	0	0	0	3167.57	44.55	1843.76	3106.4	136.76	1844.96	2144.08	0.48	1804.1	2486.49	-6.57	1780.7	-334.75	1130.57	71.03	256.76	1121.49	80.3	-318.26
9.62	3285.45	212.13	215.81	3267.63	190.17	199.14	2431.42	104.29	195.26	2425.69	112.28	257.39	2878.01	-163.97	79.91	2844.23	-154.63	82.84	2070.5	-155.42	110.65	2085.54	-159.26	165.59	3085.13	9.93	1458.33	0	0	0	3173.68	48.08	1844.84	3113.92	140.93	1845.74	2144.08	0.48	1804.1	2486.49	-6.57	1780.7	-333.93	1129.42	71.54	257.94	1121.48	80.54	-315.32
9.63	3285.45	212.13	215.81	3267.63	190.17	199.14	2431.42	104.29	195.26	2425.69	112.28	257.39	2878.32	-163.8	80.11	2844.4	-154.44	82.87	2070.5	-155.42	110.65	2085.54	-159.26	165.59	3092.36	13.26	1459.8	0	0	0	3180.35	51.62	1845.68	3121.27	144.89	1846.52	2144.08	0.48	1804.1	2486.49	-6.57	1780.7	-332.73	1128.88	71.87	260.78	1121.13	81.3	-317.97
9.64	3285.45	212.13	215.81	3267.63	190.17	199.14	2431.42	104.29	195.26	2425.69	112.28	257.39	2878.69	-163.74	80.37	2844.75	-154.26	83.05	2070.5	-155.42	110.65	2085.54	-159.26	165.59	3099.94	16.54	1461.39	0	0	0	3187.44	54.97	1846.27	3128.9	148.69	1847.1	2144.08	0.48	1804.1	2486.49	-6.57	1780.7	-334.47	1131	71.11	258.32	1121.96	80.34	-322.31
9.65	3285.45	212.13	215.81	3267.63	190.17	199.14	2431.42	104.29	195.26	2425.69	112.28	257.39	2878.83	-163.6	80.47	2845.11	-154	83.35	2070.5	-155.42	110.65	2085.54	-159.26	165.59	3107.35	19.64	1463.01	0	0	0	3194.59	57.91	1846.67	3136.45	152.44	1847.56	2144.08	0.48	1804.1	2486.49	-6.57	1780.7	-336	1130.61	70.96	256.7	1121.72	80.31	-317.77
9.66	3285.45	212.13	215.81	3267.63	190.17	199.14	2431.42	104.29	195.26	2425.69	112.28	257.39	2879.03	-163.45	80.55	2845.59	-153.73	83.75	2070.5	-155.42	110.65	2085.54	-159.26	165.59	3114.8	22.69	1464.61	0	0	0	3202	60.48	1846.79	3144.27	155.91	1847.76	2144.08	0.48	1804.1	2486.49	-6.57	1780.7	-333.86	1129.98	71.67	255.21	1122.24	80.05	-310.82
9.67	3285.45	212.13	215.81	3267.63	190.17	199.14	2431.42	104.29	195.26	2425.69	112.28	257.39	2878.92	-163.45	80.56	2846.16	-153.36	84.18	2070.5	-155.42	110.65	2085.54	-159.26	165.59	3122.1	25.7	1466.15	0	0	0	3209.27	62.65	1846.65	3152.66	159.06	1847.66	2144.08	0.48	1804.1	2486.49	-6.57	1780.7	-333.08	1130.85	71.29	254.7	1121.02	80.07	-318.17
9.68	3285.45	212.13	215.81	3267.63	190.17	199.14	2431.42	104.29	195.26	2425.69	112.28	257.39	2878.81	-163.43	80.54	2847.03	-153.01	84.74	2070.5	-155.42	110.65	2085.54	-159.26	165.59	3129.12	28.75	1467.5	0	0	0	3209.27	62.65	1846.65	3161.32	161.89	1847.2	2144.08	0.48	1804.1	2486.49	-6.57	1780.7	-336.78	1130.35	70.85	256.61	1120.23	80.83	-317.8
9.69	3285.45	212.13	215.81	3267.63	190.17	199.14	2431.42	104.29	195.26	2425.69	112.28	257.39	2879.34	-163.41	80.63	2848.09	-152.8	85.22	2070.5	-155.42	110.65	2085.54	-159.26	165.59	3137.02	32.09	1469.06	0	0	0	3209.27	62.65	1846.65	3170.21	164.35	1846.43	2144.08	0.48	1804.1	2486.49	-6.57	1780.7	-340.6	1131.1	69.81	256.73	1119.69	80.88	-318.99
9.7	3285.45	212.13	215.81	3267.63	190.17	199.14	2431.42	104.29	195.26	2425.69	112.28	257.39	2879.72	-163.55	80.41	2849.76	-152.74	85.94	2070.5	-155.42	110.65	2085.54	-159.26	165.59	3144.44	35.19	1470.44	0	0	0	3209.27	62.65	1846.65	3179.38	166.46	1845.37	2144.08	0.48	1804.1	2486.49	-6.57	1780.7	-340.24	1130.54	70.01	256.54	1120.92	80.35	-315.02
9.71	3285.45	212.13	215.81	3267.63	190.17	199.14	2431.42	104.29	195.26	2425.69	112.28	257.39	2881.14	-163.7	80.5	2852.17	-152.86	86.94	2070.5	-155.42	110.65	2085.54	-159.26	165.59	3151.42	38.07	1471.64	0	0	0	3209.27	62.65	1846.65	3189.04	168.24	1843.88	2144.08	0.48	1804.1	2486.49	-6.57	1780.7	-330.36	1129.47	72.15	260.52	1119.56	81.76	-312.8
9.72	3285.45	212.13	215.81	3267.63	190.17	199.14	2431.42	104.29	195.26	2425.69	112.28	257.39	2882.17	-164.06	80.3	2855.19	-153.16	88.2	2070.5	-155.42	110.65	2085.54	-159.26	165.59	3157.99	40.75	1472.67	0	0	0	3209.27	62.65	1846.65	3198.79	169.71	1842.07	2144.08	0.48	1804.1	2486.49	-6.57	1780.7	-328.2	1129.34	72.55	260	1119.81	81.68	-320.22
9.73	3285.45	212.13	215.81	3267.63	190.17	199.14	2431.42	104.29	195.26	2425.69	112.28	257.39	2883.35	-164.27	80.14	2858.76	-153.35	89.82	2070.5	-155.42	110.65	2085.54	-159.26	165.59	3164.18	43.27	1473.55	0	0	0	3209.27	62.65	1846.65	3208.67	170.87	1839.96	2144.08	0.48	1804.1	2486.49	-6.57	1780.7	-331.03	1129.33	72.12	260	1121.09	81.44	-314.42
9.74	3285.45	212.13	215.81	3267.63	190.17	199.14	2431.42	104.29	195.26	2425.69	112.28	257.39	2885.52	-164.28	80.48	2862.45	-153.29	91.56	2070.5	-155.42	110.65	2085.54	-159.26	165.59	3170.03	45.63	1474.28	0	0	0	3209.27	62.65	1846.65	3208.67	170.87	1839.96	2144.08	0.48	1804.1	2486.49	-6.57	1780.7	-328.41	1128.78	72.81	256.87	1122.15	80.44	-315.87
9.75	3285.45	212.13	215.81	3267.63	190.17	199.14	2431.42	104.29	195.26	2425.69	112.28	257.39	2887.86	-164.34	80.8	2866.27	-153.1	93.43	2070.5	-155.42	110.65	2085.54	-159.26	165.59	3175.57	47.86	1474.87	0	0	0	3209.27	62.65	1846.65	3208.67	170.87	1839.96	2144.08	0.48	1804.1	2486.49	-6.57	1780.7	-330.4	1129.67	72.12	255.95	1122.23	79.98	-317.86
9.76	3285.45	212.13	215.81	3267.63	190.17	199.14	2431.42	104.29	195.26	2425.69	112.28	257.39	2891.14	-164.36	81.47	2870.53	-152.89	95.7	2070.5	-155.42	110.65	2085.54	-159.26	165.59	3180.83	49.98	1475.33	0	0	0	3209.27	62.65	1846.65	3208.67	170.87	1839.96	2144.08	0.48	1804.1	2486.49	-6.57	1780.7	-333.85	1130.39	70.79	256.95	1120	80.94	-318.54
9.77	3285.45	212.13	215.81	3267.63	190.17	199.14	2431.42	104.29	195.26	2425.69	112.28	257.39	2895.11	-164.66	82.13	2875.13	-152.73	98.11	2070.5	-155.42	110.65	2085.54	-159.26	165.59	3185.86	52.01	1475.67	0	0	0	3209.27	62.65	1846.65	3208.67	170.87	1839.96	2144.08	0.48	1804.1	2486.49	-6.57	1780.7	-333.5	1130	71.33	258.38	1120.79	81.04	-316.92
9.78	3285.45	212.13	215.81	3267.63	190.17	199.14	2431.42	104.29	195.26	2425.69	112.28	257.39	2901	-165.6	83.17	2880.94	-153.05	100.89	2070.5	-155.42	110.65	2085.54	-159.26	165.59	3190.68	53.97	1475.89	0	0	0	3209.27	62.65	1846.65	3208.67	170.87	1839.96	2144.08	0.48	1804.1	2486.49	-6.57	1780.7	-334.56	1130.28	70.98	257.49	1119.97	81.24	-317.08
9.79	3285.45	212.13	215.81	3267.63	190.17	199.14	2431.42	104.29	195.26	2425.69	112.28	257.39	2909.6	-167.21	84.95	2889.15	-153.9	104.39	2070.5	-155.42	110.65	2085.54	-159.26	165.59	3195.32	55.89	1476.02	0	0	0	3209.27	62.65	1846.65	3208.67	170.87	1839.96	2144.08	0.48	1804.1	2486.49	-6.57	1780.7	-334.97	1129.55	71.32	259	1120.93	81.16	-313.47
9.8	3285.45	212.13	215.81	3267.63	190.17	199.14	2431.42	104.29	195.26	2425.69	112.28	257.39	2920	-168.78	89	2899.58	-154.81	108.74	2070.5	-155.42	110.65	2085.54	-159.26	165.59	3199.82	57.78	1476.05	0	0	0	3209.27	62.65	1846.65	3208.67	170.87	1839.96	2144.08	0.48	1804.1	2486.49	-6.57	1780.7	-336.51	1130.87	70.61	260.19	1120.11	81.47	-318.82
9.81	3285.45	212.13	215.81	3267.63	190.17	199.14	2431.42	104.29	195.26	2425.69	112.28	257.39	2932.27	-170.33	93.27	2912.12	-155.68	113.21	2070.5	-155.42	110.65	2085.54	-159.26	165.59	3204.22	59.67	1476	0	0	0	3209.27	62.65	1846.65	3208.67	170.87	1839.96	2144.08	0.48	1804.1	2486.49	-6.57	1780.7	-336.71	1131.6	70.54	259.36	1120.66	81.14	-322.56
9.82	3285.45	212.13	215.81	3267.63	190.17	199.14	2431.42	104.29	195.26	2425.69	112.28	257.39	2946.64	-171.63	97.11	2926.24	-156.56	116.91	2070.5	-155.42	110.65	2085.54	-159.26	165.59	3208.55	61.57	1475.87	0	0	0	3209.27	62.65	1846.65	3208.67	170.87	1839.96	2144.08	0.48	1804.1	2486.49	-6.57	1780.7	-338.45	1133.04	69.84	261.31	1119.78	81.63	-322.48
9.83	3285.45	212.13	215.81	3267.63	190.17	199.14	2431.42	104.29	195.26	2425.69	112.28	257.39	2961.84	-172.77	99.71	2941.45	-157.26	119.67	2070.5	-155.42	110.65	2085.54	-159.26	165.59	3212.83	63.52	1475.68	0	0	0	3209.27	62.65	1846.65	3208.67	170.87	1839.96	2144.08	0.48	1804.1	2486.49	-6.57	1780.7	-336.66	1132.77	70.07	261.6	1119.83	81.72	-322.45
9.84	3285.45	212.13	215.81	3267.63	190.17	199.14	2431.42	104.29	195.26	2425.69	112.28	257.39	2978.16	-173.48	101.57	2957.66	-157.7	121.57	2070.5	-155.42	110.65	2085.54	-159.26	165.59	3217.11	65.52	1475.43	0	0	0	3209.27	62.65	1846.65	3208.67	170.87	1839.96	2144.08	0.48	1804.1	2486.49	-6.57	1780.7	-338.04	1131.46	70.34	260.89	1119.83	81.4	-321.42
9.85	3285.45	212.13	215.81	3267.63	190.17	199.14	2431.42	104.29	195.26	2425.69	112.28	257.39	2995	-174.12	102.61	2975.27	-157.9	123.08	2070.5	-155.42	110.65	2085.54	-159.26	165.59	3221.42	67.61	1475.14	0	0	0	3209.27	62.65	1846.65	3208.67	170.87	1839.96	2144.08	0.48	1804.1	2486.49	-6.57	1780.7	-334.98	1129.53	72.01	260.72	1120.83	81.06	-323.04
9.86	3285.45	212.13	215.81	3267.63	190.17	199.14	2431.42	104.29	195.26	2425.69	112.28	257.39	3013.45	-174.86	103.38	2993.28	-158.46	123.51	2070.5	-155.42	110.65	2085.54	-159.26	165.59	3225.8	69.8	1474.81	0	0	0	3209.27	62.65	1846.65	3208.67	170.87	1839.96	2144.08	0.48	1804.1	2486.49	-6.57	1780.7	-334.74	1129.71	71.89	260.37	1120.25	81.28	-316.61
9.87	3285.45	212.13	215.81	3267.63	190.17	199.14	2431.42	104.29	195.26	2425.69	112.28	257.39	3032.88	-175.71	103.8	3011.3	-159.45	122.82	2070.5	-155.42	110.65	2085.54	-159.26	165.59	3228.7	71.3	1474.54	0	0	0	3209.27	62.65	1846.65	3208.67	170.87	1839.96	2144.08	0.48	1804.1	2486.49	-6.57	1780.7	-334.68	1129.6	71.84	259.94	1119.88	81.33	-321.27
9.88	3285.45	212.13	215.81	3267.63	190.17	199.14	2431.42	104.29	195.26	2425.69	112.28	257.39	3052.97	-177.06	103.62	3030.66	-160.56	121.81	2070.5	-155.42	110.65	2085.54	-159.26	165.59	3231.72	72.79	1474.38	0	0	0	3209.27	62.65	1846.65	3208.67	170.87	1839.96	2144.08	0.48	1804.1	2486.49	-6.57	1780.7	-336.85	1130.28	71.13	259.04	1119.46	81.2	-322.98
9.89	3285.45	212.13	215.81	3267.63	190.17	199.14	2431.42	104.29	195.26	2425.69	112.28	257.39	3052.97	-177.06	103.62	3030.66	-160.56	121.81	2070.5	-155.42	110.65	2085.54	-159.26	165.59	3231.72	72.79	1474.38	0	0	0	3209.27	62.65	1846.65	3208.67	170.87	1839.96	2144.08	0.48	1804.1	2486.49	-6.57	1780.7	-336.85	1130.28	71.13	259.04	1119.46	81.2	-322.98
[truncated: 35 more columns]
